# Supplementary material for: Co-expression pan-network reveals genes involved in complex traits within maize pan-genome
Source: BMC Plant Biol. 2022 Dec 19;22:595. doi: 10.1186/s12870-022-03985-z (PMC9762053; doi:10.1186/s12870-022-03985-z)
Supplement: Supplementary file 1 — Additional file 1 Table S1. GWAS-hits within genes and promoters (TPM > 5 median). [file 12870_2022_3985_MOESM1_ESM.xlsx]

## Sheet: Sheet1
		Table S1. GWAS-hits within genes and promoters (TPM>5 median)
			nodes	edges	edges/nodes
		B73	5643	146201	25.9084
		B97	5635	203675	36.1446
		CML103	5675	223183	39.3274
		CML228	5840	403462	69.086
		CML247	5815	394069	67.7677
		CML277	6404	333938	52.1452
		CML322	5763	198700	34.4786
		CML333	6090	251988	41.3773
		CML52	6108	416237	68.1462
		CML69	5957	248270	41.677
		HP301	5962	232988	39.0788
		IL14H	5781	231501	40.0451
		Ki11	6084	206596	33.9573
		Ki3	5659	221127	39.0753
		Ky21	5582	149853	26.8458
		M162W	5671	215583	38.015
		M37W	5604	138726	24.7548
		MS71	5652	180238	31.8892
		Mo18W	5979	237146	39.6632
		NC350	5552	165085	29.7343
		NC358	5902	243576	41.2701
		Oh43	5742	217315	37.8466
		Oh7b	5836	273146	46.8036
		P39	5511	160356	29.0974
		Tx303	5193	131788	25.378
		Tzi8	5827	171379	29.4112
		pan-network	10163	2041983	200.923
		average	5787.19	230620
		min	5193	131788
		max	6404	416237
		std	235.975	77092.4
		std%	4.07754	33.4283
