# Supplementary material for: Co-expression pan-network reveals genes involved in complex traits within maize pan-genome
Source: BMC Plant Biol. 2022 Dec 19;22:595. doi: 10.1186/s12870-022-03985-z (PMC9762053; doi:10.1186/s12870-022-03985-z)
Supplement: Supplementary file 2 — Additional file 2 Dataset S1. The number of edges shared by the number of lines. The column “number of lines” represent the number of co-expressed gene-pairs (edges) observed in the number of lines. For example, the 5th row represents the unique gene-pairs for each genome whereas the row 30th represent the gene-pairs observed in all 26 NAM genomes. [file 12870_2022_3985_MOESM2_ESM.xlsx]

## Sheet: Sheet1
	Dataset S1. The number of edges shared by the number of lines. The column "number of lines" represent the number of co-expressed gene-pairs (edges) observed in the number of lines. For example, the 5th row represents the unique gene-pairs for each genome whereas the row 30th represent the gene-pairs observed in all 26 NAM genomes.
	number of lines	pan-network	B73	B97	CML103	CML228	CML247	CML277	CML322	CML333	CML52	CML69	HP301	IL14H	Ki11	Ki3	Ky21	M162W	M37W	MS71	Mo18W	NC350	NC358	Oh43	Oh7b	P39	Tx303	Tzi8
	1	1067931	22208	29351	36222	101607	98900	91805	19496	50639	110623	53063	30779	34708	30075	31164	18818	27177	16039	29298	29906	18522	32757	48288	48382	26778	11402	19923
	2	337571	12029	20649	24155	59162	57444	48697	16413	32188	61913	30827	23569	23446	19385	22777	13636	22233	10562	19224	22353	14655	24201	25758	29414	15215	10154	15083
	3	173648	9822	17107	18624	42667	40421	31709	14439	24915	41339	21539	19768	18867	15974	19571	11642	19431	9167	15287	19761	12218	20330	18916	23736	12000	8910	12784
	4	107968	8672	14725	15407	32277	30882	23747	13373	19890	31025	17251	17049	16286	14061	17351	10231	16883	8326	12548	17672	10804	18151	15004	20124	10380	8291	11462
	5	74028	7830	12727	13337	25467	24497	18630	12467	16419	24603	14258	15411	14374	12785	15257	8819	15042	7786	11247	15938	9786	16146	12645	17438	8962	7728	10541
	6	54522	7256	11657	12456	20672	19784	15600	11928	13657	20382	12801	13769	13138	11786	13368	8219	13179	7466	9975	14323	9198	14716	10958	15688	8190	7280	9686
	7	40858	6830	10360	10998	16798	16244	12926	11134	11662	16970	10951	12087	11875	10641	11655	7247	11588	6926	8513	12998	8487	13054	9538	13704	7339	6796	8685
	8	32262	6375	9449	9986	14404	13854	11001	10138	10011	14719	9889	11287	10818	9824	10460	6942	10223	6577	7843	11897	7940	11975	8426	12570	6805	6438	8245
	9	25948	6026	8599	9312	12268	12072	9645	9679	8629	12429	8957	10222	9864	9012	9219	6466	9241	6268	7179	10886	7590	10940	7544	11134	6400	6214	7737
	10	21272	5715	7748	8316	10702	10536	8629	9097	7936	11082	8067	9367	8884	8542	8364	6074	8281	5874	6644	9923	7083	9838	6952	10105	5895	5825	7241
	11	17697	5505	7167	7720	9357	9254	7676	8401	6840	9611	7377	8567	8389	7795	7612	5770	7545	5651	6214	9041	6654	9140	6193	9167	5556	5692	6773
	12	14947	5221	6781	7203	8332	8252	7028	7726	6209	8664	6833	7812	7807	7267	6946	5337	6931	5318	5583	8296	6301	8301	5820	8396	5231	5307	6462
	13	12575	4960	6105	6504	7371	7328	6392	7251	5795	7614	6097	7189	7220	6572	6380	4958	6245	5093	5184	7462	5726	7386	5315	7493	5012	4943	5880
	14	10663	4791	5639	6004	6410	6521	5763	6686	5122	6829	5597	6573	6500	5966	5747	4624	5670	4809	4728	6845	5410	6830	4818	6755	4563	4621	5461
	15	8894	4283	5061	5359	5524	5721	5057	6062	4470	5871	5052	5863	5889	5391	5116	4136	5178	4347	4295	5969	4906	5983	4372	5936	4271	4296	5002
	16	7631	4087	4669	4865	4879	5177	4652	5433	4161	5282	4645	5339	5318	4885	4656	3867	4770	4058	3925	5471	4575	5380	4017	5347	4012	4035	4591
	17	6582	3886	4277	4526	4382	4617	4173	5027	3770	4760	4202	4849	4886	4507	4151	3631	4287	3909	3654	4981	4196	4993	3661	4861	3726	3727	4255
	18	5613	3595	3857	3932	3974	4149	3822	4498	3446	4257	3766	4393	4349	4023	3817	3306	3947	3564	3305	4428	3799	4363	3292	4356	3437	3488	3871
	19	4760	3300	3477	3697	3435	3713	3303	4025	3138	3742	3385	3861	3856	3613	3451	3005	3498	3215	2969	3907	3421	3907	2945	3836	3165	3140	3436
	20	4071	3020	3144	3252	3064	3323	3012	3580	2750	3335	2991	3482	3423	3260	3105	2772	3167	2990	2683	3441	3046	3508	2728	3408	2857	2904	3175
	21	3448	2697	2789	2882	2690	2895	2687	3152	2514	2908	2659	3084	3041	2903	2789	2556	2774	2675	2470	3058	2693	3053	2469	2981	2597	2581	2811
	22	2851	2361	2483	2497	2369	2512	2338	2657	2229	2450	2365	2632	2572	2477	2380	2226	2444	2364	2104	2598	2359	2597	2180	2494	2267	2303	2464
	23	2338	2040	2075	2126	1999	2175	2025	2208	1960	2087	2013	2199	2173	2100	2110	1962	2108	2036	1860	2192	2020	2182	1903	2120	2003	2019	2079
	24	1825	1669	1716	1746	1644	1748	1612	1764	1626	1684	1678	1770	1758	1710	1666	1609	1699	1675	1541	1749	1663	1774	1587	1697	1677	1655	1683
	25	1280	1222	1262	1256	1207	1249	1208	1265	1211	1257	1206	1266	1259	1241	1214	1199	1241	1230	1164	1250	1232	1270	1185	1203	1217	1238	1248
	26	801	801	801	801	801	801	801	801	801	801	801	801	801	801	801	801	801	801	801	801	801	801	801	801	801	801	801
	counts																													counts	average	std	std%	min	max	pan-network
	private (1)	1067931	22208	29351	36222	101607	98900	91805	19496	50639	110623	53063	30779	34708	30075	31164	18818	27177	16039	29298	29906	18522	32757	48288	48382	26778	11402	19923		private	41074.2	27593.3	67.1792	11402	110623	1067931
	dispensable (2-10)	868077	70555	113021	122591	234417	225734	180584	108668	145307	234462	134540	132529	127552	112010	128022	79276	126101	68952	98460	135751	87761	139351	115741	153913	81186	67636	91464		dispensable	127522	46431.4	36.4104	67636	234462	868077
	near-core (11-19)	89362	39628	47033	49810	53664	54732	47866	55109	42951	56630	46954	54446	54214	50019	47876	38634	48071	39964	39857	56400	44988	56283	40433	56147	38973	39249	45731		near-core	47910.1	6327.8	13.2077	38634	56630	89362
	core (20-26)	16614	13810	14270	14560	13774	14703	13683	15427	13091	14522	13713	15234	15027	14492	14065	13125	14234	13771	12623	15089	13814	15185	12853	14704	13419	13501	14261		core	14113.5	750.244	5.3158	12623	15427	16614
	all	2041984	146201	203675	223183	403462	394069	333938	198700	251988	416237	248270	232988	231501	206596	221127	149853	215583	138726	180238	237146	165085	243576	217315	273146	160356	131788	171379		all	230620	77092.4	33.4283	131788	416237	2041984
	percentages																													percentages
	private (1)	52.2987	15.19	14.4107	16.2297	25.1838	25.0971	27.4916	9.81178	20.0958	26.5769	21.3731	13.2106	14.9926	14.5574	14.0933	12.5576	12.6063	11.5616	16.2552	12.6108	11.2197	13.4484	22.2203	17.7129	16.6991	8.65177	11.6251		private	16.3647	5.22011	31.8985	8.65177	27.4916	52.2987
	dispensable (2-10)	42.5114	48.2589	55.4909	54.9285	58.1014	57.2829	54.0771	54.6895	57.6643	56.329	54.191	56.8823	55.0978	54.2169	57.8952	52.9025	58.493	49.7037	54.6278	57.2436	53.1611	57.2105	53.2596	56.3483	50.6286	51.3218	53.3694		dispensable	54.7452	2.63177	4.8073	48.2589	58.493	42.5114
	near-core (11-19)	4.37623	27.1051	23.0922	22.318	13.3009	13.8889	14.3338	27.7348	17.0449	13.6052	18.9125	23.3686	23.4185	24.211	21.6509	25.7813	22.2981	28.8079	22.1135	23.7828	27.2514	23.107	18.6057	20.5557	24.304	29.7819	26.6841		near-core	22.1946	4.67025	21.0423	13.3009	29.7819	4.37623
	core (20-26)	0.81362	9.4459	7.00626	6.52379	3.41395	3.73107	4.09747	7.76397	5.19509	3.48888	5.52342	6.53853	6.49112	7.01466	6.3606	8.75858	6.60256	9.92676	7.00352	6.36275	8.36781	6.23419	5.91446	5.3832	8.36826	10.2445	8.32132		core	6.69548	1.83572	27.4172	3.41395	10.2445	0.81362
	all	100	100	100	100	100	100	100	100	100	100	100	100	100	100	100	100	100	100	100	100	100	100	100	100	100	100	100		all	100	0	0	100	100	100
