# Supplementary material for: Co-expression pan-network reveals genes involved in complex traits within maize pan-genome
Source: BMC Plant Biol. 2022 Dec 19;22:595. doi: 10.1186/s12870-022-03985-z (PMC9762053; doi:10.1186/s12870-022-03985-z)
Supplement: Supplementary file 3 — Additional file 3 Dataset S2. Enriched GO terms in pan-network sub-categories. [file 12870_2022_3985_MOESM3_ESM.xlsx]

## Sheet: Sheet1
	Dataset S2. Enriched GO terms in pan-network sub-categories
	GO:ID	Description	pannetwork	corenetwork	near-core network	dispensable network	private network
	5515	protein binding	1	1	1	1	1
	5488	binding	1	1	1	1	1					core	near-core	dispensable	private
	50789	regulation of biological process	1	0	0	1	1				core	77
	50794	regulation of cellular process	1	0	0	1	1				near-core	59	104
	43412	macromolecule modification	1	0	0	1	1				dispensable	8	22	70
	4553	hydrolase activity, hydrolyzing O-glycosyl compounds	1	0	0	1	1				private	8	24	69	121
	16798	hydrolase activity, acting on glycosyl bonds	1	0	0	1	1
	6464	protein modification process	1	0	0	1	1
	70647	protein modification by small protein conjugation or removal	1	0	0	1	1
	43687	post-translational protein modification	1	0	0	1	1
	51128	regulation of cellular component organization	1	0	0	1	1
	16773	phosphotransferase activity, alcohol group as acceptor	1	0	0	1	1
	3723	RNA binding	1	1	1	1	1
	4672	protein kinase activity	1	0	0	1	1
	16301	kinase activity	1	0	0	1	1
	65007	biological regulation	1	0	0	1	1
	6793	phosphorus metabolic process	1	0	0	1	1
	6796	phosphate metabolic process	1	0	0	1	1
	44087	regulation of cellular component biogenesis	1	0	1	1	1
	60255	regulation of macromolecule metabolic process	1	0	0	0	1
	9889	regulation of biosynthetic process	1	0	0	0	1
	10556	regulation of macromolecule biosynthetic process	1	0	0	0	1
	31326	regulation of cellular biosynthetic process	1	0	0	0	1
	80090	regulation of primary metabolic process	1	0	0	0	1
	19222	regulation of metabolic process	1	0	0	0	1
	10468	regulation of gene expression	1	0	0	0	1
	31323	regulation of cellular metabolic process	1	0	0	0	1
	5856	cytoskeleton	1	0	1	1	1
	9231	riboflavin biosynthetic process	1	0	0	1	1
	42726	riboflavin and derivative metabolic process	1	0	0	1	1
	42727	riboflavin and derivative biosynthetic process	1	0	0	1	1
	6771	riboflavin metabolic process	1	0	0	1	1
	43244	regulation of protein complex disassembly	1	0	0	1	1
	6468	protein amino acid phosphorylation	1	0	0	0	1
	45449	regulation of transcription	1	0	0	0	1
	51252	regulation of RNA metabolic process	1	0	0	0	1
	6355	regulation of transcription, DNA-dependent	1	0	0	0	1
	3743	translation initiation factor activity	1	1	1	1	1
	51171	regulation of nitrogen compound metabolic process	1	0	0	0	1
	19219	regulation of nucleobase, nucleoside, nucleotide and nucleic acid metabolic process	1	0	0	0	1
	16310	phosphorylation	1	0	0	0	1
	16655	oxidoreductase activity, acting on NADH or NADPH, quinone or similar compound as acceptor	1	0	0	0	1
	6541	glutamine metabolic process	1	0	1	1	1
	6542	glutamine biosynthetic process	1	0	1	1	1
	44430	cytoskeletal part	1	0	1	1	1
	155	two-component sensor activity	1	0	0	1	1
	16775	phosphotransferase activity, nitrogenous group as acceptor	1	0	0	1	1
	4673	protein histidine kinase activity	1	0	0	1	1
	16579	protein deubiquitination	1	1	1	1	1
	70646	protein modification by small protein removal	1	1	1	1	1
	22803	passive transmembrane transporter activity	1	0	0	1	1
	15267	channel activity	1	0	0	1	1
	6413	translational initiation	1	0	0	0	1
	16569	covalent chromatin modification	1	1	1	1	1
	16570	histone modification	1	1	1	1	1
	32559	adenyl ribonucleotide binding	1	0	0	0	1
	9064	glutamine family amino acid metabolic process	1	0	0	1	1
	9084	glutamine family amino acid biosynthetic process	1	0	0	1	1
	8963	phospho-N-acetylmuramoyl-pentapeptide-transferase activity	1	0	0	1	1
	166	nucleotide binding	1	0	1	1	1
	9891	positive regulation of biosynthetic process	1	0	0	0	1
	10557	positive regulation of macromolecule biosynthetic process	1	0	0	0	1
	31328	positive regulation of cellular biosynthetic process	1	0	0	0	1
	4637	phosphoribosylamine-glycine ligase activity	1	0	0	1	1
	9113	purine base biosynthetic process	1	0	0	1	1
	6144	purine base metabolic process	1	0	0	1	1
	5524	ATP binding	1	0	0	0	1
	32446	protein modification by small protein conjugation	1	0	0	0	1
	19787	small conjugating protein ligase activity	1	0	0	0	1
	4843	ubiquitin-specific protease activity	1	0	0	0	1
	19783	small conjugating protein-specific protease activity	1	0	0	0	1
	30554	adenyl nucleotide binding	1	0	0	0	1
	1882	nucleoside binding	1	0	0	0	1
	1883	purine nucleoside binding	1	0	0	0	1
	4842	ubiquitin-protein ligase activity	1	0	0	0	1
	32553	ribonucleotide binding	1	0	1	0	1
	32555	purine ribonucleotide binding	1	0	1	0	1
	4176	ATP-dependent peptidase activity	1	0	1	1	1
	5216	ion channel activity	1	0	0	1	1
	22838	substrate-specific channel activity	1	0	0	1	1
	16568	chromatin modification	1	0	1	1	1
	44422	organelle part	1	0	1	1	1
	44446	intracellular organelle part	1	0	1	1	1
	42623	ATPase activity, coupled	1	0	1	1	1
	5739	mitochondrion	1	0	0	1	1
	16567	protein ubiquitination	1	0	0	0	1
	23052	signaling	1	0	0	1	1
	9112	nucleobase metabolic process	1	0	0	0	1
	5094	Rho GDP-dissociation inhibitor activity	1	0	0	1	1
	46112	nucleobase biosynthetic process	1	0	0	0	1
	43022	ribosome binding	1	0	0	0	1
	44429	mitochondrial part	1	0	0	1	1
	17076	purine nucleotide binding	1	0	1	0	1
	4871	signal transducer activity	1	0	0	0	1
	60089	molecular transducer activity	1	0	0	0	1
	32956	regulation of actin cytoskeleton organization	1	0	0	1	1
	32970	regulation of actin filament-based process	1	0	0	1	1
	45727	positive regulation of translation	1	0	0	0	1
	45901	positive regulation of translational elongation	1	0	0	0	1
	45905	positive regulation of translational termination	1	0	0	0	1
	51130	positive regulation of cellular component organization	1	0	0	0	1
	51247	positive regulation of protein metabolic process	1	0	0	0	1
	30832	regulation of actin filament length	1	0	0	1	1
	30833	regulation of actin filament polymerization	1	0	0	1	1
	43243	positive regulation of protein complex disassembly	1	0	0	0	1
	43254	regulation of protein complex assembly	1	0	0	1	1
	51493	regulation of cytoskeleton organization	1	0	0	1	1
	6448	regulation of translational elongation	1	0	0	0	1
	6449	regulation of translational termination	1	0	0	0	1
	32270	positive regulation of cellular protein metabolic process	1	0	0	0	1
	32271	regulation of protein polymerization	1	0	0	1	1
	32535	regulation of cellular component size	1	0	0	1	1
	8064	regulation of actin polymerization or depolymerization	1	0	0	1	1
	90066	regulation of anatomical structure size	1	0	0	1	1
	43227	membrane-bounded organelle	1	0	1	1	1
	43231	intracellular membrane-bounded organelle	1	0	1	1	1
	15629	actin cytoskeleton	1	0	0	1	1
	55085	transmembrane transport	1	0	0	0	1
	6511	ubiquitin-dependent protein catabolic process	1	0	0	0	1
	43632	modification-dependent macromolecule catabolic process	1	0	0	0	1
	19941	modification-dependent protein catabolic process	1	0	0	0	1
	8270	zinc ion binding	0	0	1	1	0
	5622	intracellular	0	1	1	0	0
	44424	intracellular part	0	1	1	0	0
	32991	macromolecular complex	0	1	1	0	0
	43234	protein complex	0	1	1	0	0
	43226	organelle	0	1	1	0	0
	43229	intracellular organelle	0	1	1	0	0
	5737	cytoplasm	0	1	1	0	0
	9521	photosystem	0	1	1	0	0
	44444	cytoplasmic part	0	1	1	0	0
	43228	non-membrane-bounded organelle	0	1	1	0	0
	43232	intracellular non-membrane-bounded organelle	0	1	1	0	0
	9522	photosystem I	0	1	1	0	0
	34357	photosynthetic membrane	0	1	1	0	0
	44436	thylakoid part	0	1	1	0	0
	10207	photosystem II assembly	0	1	1	0	0
	9523	photosystem II	0	1	1	0	0
	6325	chromatin organization	0	0	1	0	0
	43623	cellular protein complex assembly	0	1	1	0	0
	6473	protein amino acid acetylation	0	0	1	0	0
	43543	protein amino acid acylation	0	0	1	0	0
	6399	tRNA metabolic process	0	1	1	0	0
	6412	translation	0	1	1	0	0
	10467	gene expression	0	1	1	0	0
	42054	histone methyltransferase activity	0	1	1	0	0
	18024	histone-lysine N-methyltransferase activity	0	1	1	0	0
	16278	lysine N-methyltransferase activity	0	1	1	0	0
	16279	protein-lysine N-methyltransferase activity	0	1	1	0	0
	5623	cell	0	1	1	0	0
	44464	cell part	0	1	1	0	0
	6396	RNA processing	0	1	1	0	0
	9538	photosystem I reaction center	0	1	1	0	0
	5575	cellular_component	0	1	1	0	0
	4748	ribonucleoside-diphosphate reductase activity	0	0	1	0	0
	34660	ncRNA metabolic process	0	1	1	0	0
	44260	cellular macromolecule metabolic process	0	1	1	0	0
	30529	ribonucleoprotein complex	0	1	1	0	0
	16573	histone acetylation	0	0	1	0	0
	9654	oxygen evolving complex	0	1	1	0	0
	30119	AP-type membrane coat adaptor complex	0	1	1	0	0
	30131	clathrin adaptor complex	0	1	1	0	0
	44267	cellular protein metabolic process	0	1	1	0	0
	8287	protein serine/threonine phosphatase complex	0	0	1	0	0
	6418	tRNA aminoacylation for protein translation	0	1	1	0	0
	9579	thylakoid	0	1	1	0	0
	19773	proteasome core complex, alpha-subunit complex	0	0	1	0	0
	3735	structural constituent of ribosome	0	1	1	0	0
	45271	respiratory chain complex I	0	0	1	0	0
	16728	oxidoreductase activity, acting on CH or CH2 groups, disulfide as acceptor	0	0	1	0	0
	30091	protein repair	0	0	1	0	0
	9765	photosynthesis, light harvesting	0	0	1	0	0
	5747	mitochondrial respiratory chain complex I	0	0	1	0	0
	10206	photosystem II repair	0	0	1	0	0
	30964	NADH dehydrogenase complex	0	0	1	0	0
	70271	protein complex biogenesis	0	1	1	0	0
	6461	protein complex assembly	0	1	1	0	0
	17111	nucleoside-triphosphatase activity	0	0	1	0	0
	8276	protein methyltransferase activity	0	0	1	0	0
	6996	organelle organization	0	1	1	0	0
	19898	extrinsic to membrane	0	1	1	0	0
	3676	nucleic acid binding	0	1	1	0	0
	5840	ribosome	0	1	1	0	0
	6397	mRNA processing	0	0	1	0	0
	159	protein phosphatase type 2A complex	0	0	1	0	0
	16571	histone methylation	0	0	1	0	0
	34968	histone lysine methylation	0	0	1	0	0
	8080	N-acetyltransferase activity	0	0	1	0	0
	5634	nucleus	0	0	1	0	0
	16875	ligase activity, forming carbon-oxygen bonds	0	1	1	0	0
	16876	ligase activity, forming aminoacyl-tRNA and related compounds	0	1	1	0	0
	4812	aminoacyl-tRNA ligase activity	0	1	1	0	0
	43038	amino acid activation	0	1	1	0	0
	43039	tRNA aminoacylation	0	1	1	0	0
	31967	organelle envelope	0	0	1	0	0
	31975	envelope	0	0	1	0	0
	4402	histone acetyltransferase activity	0	0	1	0	0
	16703	oxidoreductase activity, acting on single donors with incorporation of molecular oxygen, incorporation of one atom of oxygen (internal monooxygenases or internal mixed function oxidases)	0	0	1	0	0
	4468	lysine N-acetyltransferase activity	0	0	1	0	0
	10277	chlorophyllide a oxygenase activity	0	0	1	0	0
	5198	structural molecule activity	0	1	1	0	0
	9059	macromolecule biosynthetic process	0	1	0	0	0
	34645	cellular macromolecule biosynthetic process	0	1	0	0	0
	44249	cellular biosynthetic process	0	1	0	0	0
	9058	biosynthetic process	0	1	0	0	0
	15979	photosynthesis	0	1	0	0	0
	44237	cellular metabolic process	0	1	0	0	0
	90304	nucleic acid metabolic process	0	1	0	0	0
	16070	RNA metabolic process	0	1	0	0	0
	44085	cellular component biogenesis	0	1	0	0	0
	6139	nucleobase, nucleoside, nucleotide and nucleic acid metabolic process	0	1	0	0	0
	43170	macromolecule metabolic process	0	1	0	0	0
	19843	rRNA binding	0	1	0	0	0
	16043	cellular component organization	0	1	0	0	0
	9987	cellular process	0	1	0	0	0
	22607	cellular component assembly	0	1	0	0	0
	8097	5S rRNA binding	0	1	0	0	0
	65003	macromolecular complex assembly	0	1	0	0	0
	781	chromosome, telomeric region	0	1	0	0	0
