# Supplementary material for: Co-expression pan-network reveals genes involved in complex traits within maize pan-genome
Source: BMC Plant Biol. 2022 Dec 19;22:595. doi: 10.1186/s12870-022-03985-z (PMC9762053; doi:10.1186/s12870-022-03985-z)
Supplement: Supplementary file 4 — Additional file 4 Table S2. genic vs genic/promoter network stats. [file 12870_2022_3985_MOESM4_ESM.xlsx]

## Sheet: Sheet2
		Table S2. genic vs genic/promoter network stats
			genic/promoter		genic		genic pan-network stats
		pan-network categories	nodes (genes)	edges (gene associations)	nodes (genes)	edges (gene associations)	nodes (%)	edges (%)	proportion of variance for nodes	proportion of variance for edges
		core	1505	16614	803	5690	18.1305	1.95013	53.3555	34.2482
		near-core	3328	89362	1819	30319	41.0702	10.3912	54.6575	33.9283
		dispensable	8154	868077	4429	291776	100	100	54.3169	33.6118
		private	10162	1067930	5286	335709	119.35	115.057	52.0173	31.4355
		pan	10163	2041983	5287	663494	119.372	227.398	52.022	32.4926
