# Supplementary material for: Co-expression pan-network reveals genes involved in complex traits within maize pan-genome
Source: BMC Plant Biol. 2022 Dec 19;22:595. doi: 10.1186/s12870-022-03985-z (PMC9762053; doi:10.1186/s12870-022-03985-z)
Supplement: Supplementary file 5 — Additional file 5 Dataset S3. The distribution of 41 complex traits within the genic and genic/promoter networks. [file 12870_2022_3985_MOESM5_ESM.xlsx]

## Sheet: Sheet1
	Dataset S3. The distribution of 41 complex traits within the genic and genic/promoter networks
	w5kbup: with 5kb upstream
	counts	counts			percentages			sorting
	traits	w5kbup	genic	percentage of genic over w5kbup	w5kbup	genic	5kb/genic	sort_by_5kb	sort_by_genic	sort_by_foldchange
	trait=Tassel_branch_number_	761	306	40.2102	7.85913	6.0355	1.30215	1	4	5
	trait=Ear_height_	741	309	41.7004	7.65259	6.09467	1.25562	2	3	11
	trait=Days_to_anthesis_	692	320	46.2428	7.14655	6.31164	1.13228	3	1	35
	trait=Plant_height_	679	313	46.0972	7.01229	6.17357	1.13586	4	2	33
	trait=Nodes_per_plant_	660	303	45.9091	6.81607	5.97633	1.14051	5	5	31
	trait=Tassel_length_	624	254	40.7051	6.44428	5.00986	1.28632	6	13	7
	trait=Average_internode_length_(below_ear)_	616	255	41.3961	6.36166	5.02959	1.26485	7	12	9
	trait=Boxcox-transformed_leaf_angle_	616	271	43.9935	6.36166	5.34517	1.19017	8	7	22
	trait=Ratio_of_ear_height_to_total_height_	608	279	45.8882	6.27905	5.50296	1.14103	9	6	30
	trait=Average_internode_length_(whole_plant)_	584	263	45.0342	6.03119	5.18738	1.16267	10	8	25
	trait=Leaf_width_	574	256	44.5993	5.92791	5.04931	1.17401	11	11	23
	trait=Nodes_to_ear_	566	263	46.4664	5.8453	5.18738	1.12683	12	9	36
	trait=Days_to_silk_	550	254	46.1818	5.68006	5.00986	1.13378	13	14	34
	trait=Leaf_length_	542	220	40.5904	5.59744	4.33925	1.28996	14	18	6
	trait=Height_per_day_(until_flowering)_	534	262	49.0637	5.51482	5.16765	1.06718	15	10	41
	trait=Ear_row_number_	530	230	43.3962	5.47351	4.53649	1.20655	16	16	20
	trait=Southern_leaf_blight_	514	233	45.3307	5.30827	4.59566	1.15506	17	15	27
	trait=Nodes_above_ear_	501	217	43.3134	5.17402	4.28008	1.20886	18	19	18
	trait=Average_internode_length_(above_ear)_	497	224	45.0704	5.13271	4.41815	1.16173	19	17	26
	trait=Height_above_ear_	457	217	47.4836	4.71961	4.28008	1.10269	20	20	38
	trait=100_Kernel_weight_	418	188	44.9761	4.31684	3.70809	1.16417	21	21	24
	trait=Northern_Leaf_Blight_	409	176	43.0318	4.2239	3.4714	1.21677	22	22	16
	trait=Cob_diameter_	395	171	43.2911	4.07931	3.37278	1.20948	23	23	17
	trait=Anthesis-silking_interval_	394	168	42.6396	4.06899	3.31361	1.22796	24	24	14
	trait=Stalk_strength_	352	138	39.2045	3.63524	2.72189	1.33555	25	27	3
	trait=Total_amino_acids_	337	162	48.0712	3.48033	3.19527	1.08921	26	25	39
	trait=Photoperiod_Growing-degree_days_to_silk_	299	139	46.4883	3.08789	2.74162	1.1263	27	26	37
	trait=Starch_	283	130	45.9364	2.92265	2.5641	1.13983	28	28	32
	trait=Photoperiod_growing-degree_days_to_anthesis_	266	114	42.8571	2.74708	2.24852	1.22173	29	29	15
	trait=PCA_of_metabolites:_PC2_	242	105	43.3884	2.49923	2.07101	1.20677	30	30	19
	trait=Nitrate_	208	88	42.3077	2.14809	1.7357	1.2376	31	31	13
	trait=Chlorophyll_B_	197	71	36.0406	2.03449	1.40039	1.4528	32	33	2
	trait=Chlorophyll_A_	181	88	48.6188	1.86926	1.7357	1.07695	33	32	40
	trait=Glucose_	167	69	41.3174	1.72467	1.36095	1.26726	34	34	8
	trait=Malate_	133	61	45.8647	1.37354	1.20316	1.14162	35	35	29
	trait=Glutamate_	127	53	41.7323	1.31158	1.04536	1.25466	36	37	12
	trait=PCA_of_metabolites:_PC1_	123	54	43.9024	1.27027	1.06509	1.19264	37	36	21
	trait=Fructose_	123	51	41.4634	1.27027	1.00592	1.2628	38	38	10
	trait=Sucrose_	110	50	45.4545	1.13601	0.986193	1.15192	39	39	28
	trait=Protein_	92	33	35.8696	0.950119	0.650888	1.45973	40	40	1
	trait=Fumarate_	38	15	39.4737	0.39244	0.295858	1.32645	41	41	4
