# Supplementary material for: Co-expression pan-network reveals genes involved in complex traits within maize pan-genome
Source: BMC Plant Biol. 2022 Dec 19;22:595. doi: 10.1186/s12870-022-03985-z (PMC9762053; doi:10.1186/s12870-022-03985-z)
Supplement: Supplementary file 6 — Additional file 6 Dataset S4. GO term enrichment in the genic and genic/promoter networks. [file 12870_2022_3985_MOESM6_ESM.xlsx]

## Sheet: Sheet1
	Dataset S4. GO term enrichment in the genic and genic/promoter networks
			genic	w5bup
	GOID	GO_annot	p-val	p-val		the terms only enriched in w5kbup					the terms only enriched in genic						the terms that are common
	5515	protein binding	7.764e-12	7.5809e-15		5856	cytoskeleton				16701	oxidoreductase activity, acting on single donors with incorporation of molecular oxygen					5515	protein binding
	5488	binding	2.0129e-08	4.5944e-11		43244	regulation of protein complex disassembly				70925	organelle assembly					5488	binding
	9231	riboflavin biosynthetic process	9.7494e-07	0.00011376		3743	translation initiation factor activity				32954	regulation of cytokinetic process					9231	riboflavin biosynthetic process
	42726	riboflavin and derivative metabolic process	9.7494e-07	0.00011376		6541	glutamine metabolic process				32955	regulation of barrier septum formation					42726	riboflavin and derivative metabolic process
	42727	riboflavin and derivative biosynthetic process	9.7494e-07	0.00011376		6542	glutamine biosynthetic process				9349	riboflavin synthase complex					42727	riboflavin and derivative biosynthetic process
	6771	riboflavin metabolic process	9.7494e-07	0.00011376		22803	passive transmembrane transporter activity				51302	regulation of cell division					6771	riboflavin metabolic process
	44087	regulation of cellular component biogenesis	4.6463e-06	6.5415e-05		15267	channel activity				32465	regulation of cytokinesis					44087	regulation of cellular component biogenesis
	51128	regulation of cellular component organization	8.7754e-06	1.1608e-05		6413	translational initiation				16772	transferase activity, transferring phosphorus-containing groups					51128	regulation of cellular component organization
	43687	post-translational protein modification	1.9904e-05	6.1976e-06		32559	adenyl ribonucleotide binding				16702	oxidoreductase activity, acting on single donors with incorporation of molecular oxygen, incorporation of two atoms of oxygen					43687	post-translational protein modification
	4672	protein kinase activity	2.9087e-05	2.9441e-05		9064	glutamine family amino acid metabolic process				51213	dioxygenase activity					4672	protein kinase activity
	16773	phosphotransferase activity, alcohol group as acceptor	3.0663e-05	2.0057e-05		9084	glutamine family amino acid biosynthetic process				9110	vitamin biosynthetic process					16773	phosphotransferase activity, alcohol group as acceptor
	6464	protein modification process	3.3859e-05	2.4682e-06		166	nucleotide binding				42364	water-soluble vitamin biosynthetic process					6464	protein modification process
	50789	regulation of biological process	3.4569e-05	6.9734e-07		9891	positive regulation of biosynthetic process				6766	vitamin metabolic process					50789	regulation of biological process
	16301	kinase activity	3.954e-05	3.2969e-05		10557	positive regulation of macromolecule biosynthetic process				6767	water-soluble vitamin metabolic process					16301	kinase activity
	50794	regulation of cellular process	4.7042e-05	1.7368e-06		31328	positive regulation of cellular biosynthetic process				3674	molecular_function					50794	regulation of cellular process
	43412	macromolecule modification	5.6668e-05	1.7767e-06		5524	ATP binding				8270	zinc ion binding					43412	macromolecule modification
	6793	phosphorus metabolic process	7.836e-05	5.7054e-05		32446	protein modification by small protein conjugation										6793	phosphorus metabolic process
	6796	phosphate metabolic process	7.836e-05	5.7054e-05		19787	small conjugating protein ligase activity										6796	phosphate metabolic process
	4637	phosphoribosylamine-glycine ligase activity	8.9284e-05	0.00087515		30554	adenyl nucleotide binding										4637	phosphoribosylamine-glycine ligase activity
	9113	purine base biosynthetic process	8.9284e-05	0.00087515		1882	nucleoside binding										9113	purine base biosynthetic process
	6144	purine base metabolic process	8.9284e-05	0.00087515		1883	purine nucleoside binding										6144	purine base metabolic process
	6468	protein amino acid phosphorylation	0.00010175	0.00013754		4842	ubiquitin-protein ligase activity										6468	protein amino acid phosphorylation
	16579	protein deubiquitination	0.00015919	0.00050628		32553	ribonucleotide binding										16579	protein deubiquitination
	70646	protein modification by small protein removal	0.00015919	0.00050628		32555	purine ribonucleotide binding										70646	protein modification by small protein removal
	70647	protein modification by small protein conjugation or removal	0.00017399	3.5346e-06		4176	ATP-dependent peptidase activity										70647	protein modification by small protein conjugation or removal
	4843	ubiquitin-specific protease activity	0.00021893	0.001286		5216	ion channel activity										4843	ubiquitin-specific protease activity
	19783	small conjugating protein-specific protease activity	0.00021893	0.001286		22838	substrate-specific channel activity										19783	small conjugating protein-specific protease activity
	16310	phosphorylation	0.00026031	0.0003125		16568	chromatin modification										16310	phosphorylation
	4553	hydrolase activity, hydrolyzing O-glycosyl compounds	0.00028469	2.0817e-06		44422	organelle part										4553	hydrolase activity, hydrolyzing O-glycosyl compounds
	65007	biological regulation	0.00045498	4.2052e-05		44446	intracellular organelle part										65007	biological regulation
	19222	regulation of metabolic process	0.00058189	8.4859e-05		42623	ATPase activity, coupled										19222	regulation of metabolic process
	31323	regulation of cellular metabolic process	0.00064599	8.9384e-05		5739	mitochondrion										31323	regulation of cellular metabolic process
	16569	covalent chromatin modification	0.00074347	0.00068017		16567	protein ubiquitination										16569	covalent chromatin modification
	16570	histone modification	0.00074347	0.00068017		23052	signaling										16570	histone modification
	32956	regulation of actin cytoskeleton organization	0.00078928	0.002891		9112	nucleobase metabolic process										32956	regulation of actin cytoskeleton organization
	32970	regulation of actin filament-based process	0.00078928	0.002891		5094	Rho GDP-dissociation inhibitor activity										32970	regulation of actin filament-based process
	30832	regulation of actin filament length	0.00078928	0.002891		46112	nucleobase biosynthetic process										30832	regulation of actin filament length
	30833	regulation of actin filament polymerization	0.00078928	0.002891		43022	ribosome binding										30833	regulation of actin filament polymerization
	43254	regulation of protein complex assembly	0.00078928	0.002891		44429	mitochondrial part										43254	regulation of protein complex assembly
	51493	regulation of cytoskeleton organization	0.00078928	0.002891		17076	purine nucleotide binding										51493	regulation of cytoskeleton organization
	32271	regulation of protein polymerization	0.00078928	0.002891		4871	signal transducer activity										32271	regulation of protein polymerization
	32535	regulation of cellular component size	0.00078928	0.002891		60089	molecular transducer activity										32535	regulation of cellular component size
	8064	regulation of actin polymerization or depolymerization	0.00078928	0.002891		45727	positive regulation of translation										8064	regulation of actin polymerization or depolymerization
	90066	regulation of anatomical structure size	0.00078928	0.002891		45901	positive regulation of translational elongation										90066	regulation of anatomical structure size
	16798	hydrolase activity, acting on glycosyl bonds	0.00084976	2.1299e-06		45905	positive regulation of translational termination										16798	hydrolase activity, acting on glycosyl bonds
	3723	RNA binding	0.00092545	2.2313e-05		51130	positive regulation of cellular component organization										3723	RNA binding
	80090	regulation of primary metabolic process	0.0010281	8.4085e-05		51247	positive regulation of protein metabolic process										80090	regulation of primary metabolic process
	60255	regulation of macromolecule metabolic process	0.0010431	8.1242e-05		43243	positive regulation of protein complex disassembly										60255	regulation of macromolecule metabolic process
	8963	phospho-N-acetylmuramoyl-pentapeptide-transferase activity	0.0011396	0.00077338		6448	regulation of translational elongation										8963	phospho-N-acetylmuramoyl-pentapeptide-transferase activity
	10468	regulation of gene expression	0.0011862	8.9359e-05		6449	regulation of translational termination										10468	regulation of gene expression
	155	two-component sensor activity	0.0012626	0.00049247		32270	positive regulation of cellular protein metabolic process										155	two-component sensor activity
	16775	phosphotransferase activity, nitrogenous group as acceptor	0.0012626	0.00049247		43227	membrane-bounded organelle										16775	phosphotransferase activity, nitrogenous group as acceptor
	4673	protein histidine kinase activity	0.0012626	0.00049247		43231	intracellular membrane-bounded organelle										4673	protein histidine kinase activity
	9889	regulation of biosynthetic process	0.0012647	8.3298e-05		15629	actin cytoskeleton										9889	regulation of biosynthetic process
	10556	regulation of macromolecule biosynthetic process	0.0012647	8.3298e-05		55085	transmembrane transport										10556	regulation of macromolecule biosynthetic process
	31326	regulation of cellular biosynthetic process	0.0012647	8.3298e-05		6511	ubiquitin-dependent protein catabolic process										31326	regulation of cellular biosynthetic process
	16655	oxidoreductase activity, acting on NADH or NADPH, quinone or similar compound as acceptor	0.0014363	0.00032755		43632	modification-dependent macromolecule catabolic process										16655	oxidoreductase activity, acting on NADH or NADPH, quinone or similar compound as acceptor
	45449	regulation of transcription	0.0016936	0.00018044		19941	modification-dependent protein catabolic process										45449	regulation of transcription
	51252	regulation of RNA metabolic process	0.0016936	0.00018044													51252	regulation of RNA metabolic process
	6355	regulation of transcription, DNA-dependent	0.0016936	0.00018044													6355	regulation of transcription, DNA-dependent
	51171	regulation of nitrogen compound metabolic process	0.0018519	0.00019768													51171	regulation of nitrogen compound metabolic process
	19219	regulation of nucleobase, nucleoside, nucleotide and nucleic acid metabolic process	0.0018519	0.00019768													19219	regulation of nucleobase, nucleoside, nucleotide and nucleic acid metabolic process
	44430	cytoskeletal part	0.0020509	0.00039536													44430	cytoskeletal part
	16701	oxidoreductase activity, acting on single donors with incorporation of molecular oxygen	0.00048746	#N/A
	70925	organelle assembly	0.00078928	#N/A
	32954	regulation of cytokinetic process	0.00091906	#N/A
	32955	regulation of barrier septum formation	0.00091906	#N/A
	9349	riboflavin synthase complex	0.00091906	#N/A
	51302	regulation of cell division	0.00091906	#N/A
	32465	regulation of cytokinesis	0.00091906	#N/A
	16772	transferase activity, transferring phosphorus-containing groups	0.0014237	#N/A
	16702	oxidoreductase activity, acting on single donors with incorporation of molecular oxygen, incorporation of two atoms of oxygen	0.0017404	#N/A
	51213	dioxygenase activity	0.0017404	#N/A
	9110	vitamin biosynthetic process	0.0017684	#N/A
	42364	water-soluble vitamin biosynthetic process	0.0017684	#N/A
	6766	vitamin metabolic process	0.0017684	#N/A
	6767	water-soluble vitamin metabolic process	0.0017684	#N/A
	3674	molecular_function	0.0020187	#N/A
	8270	zinc ion binding	0.0020559	#N/A
	5856	cytoskeleton	#N/A	9.5865e-05
	43244	regulation of protein complex disassembly	#N/A	0.00013431
	3743	translation initiation factor activity	#N/A	0.00019331
	6541	glutamine metabolic process	#N/A	0.00032755
	6542	glutamine biosynthetic process	#N/A	0.00032755
	22803	passive transmembrane transporter activity	#N/A	0.00051981
	15267	channel activity	#N/A	0.00051981
	6413	translational initiation	#N/A	0.00053473
	32559	adenyl ribonucleotide binding	#N/A	0.00072768
	9064	glutamine family amino acid metabolic process	#N/A	0.00077249
	9084	glutamine family amino acid biosynthetic process	#N/A	0.00077249
	166	nucleotide binding	#N/A	0.00078445
	9891	positive regulation of biosynthetic process	#N/A	0.00084014
	10557	positive regulation of macromolecule biosynthetic process	#N/A	0.00084014
	31328	positive regulation of cellular biosynthetic process	#N/A	0.00084014
	5524	ATP binding	#N/A	0.0009374
	32446	protein modification by small protein conjugation	#N/A	0.0010997
	19787	small conjugating protein ligase activity	#N/A	0.0012659
	30554	adenyl nucleotide binding	#N/A	0.0013727
	1882	nucleoside binding	#N/A	0.0013727
	1883	purine nucleoside binding	#N/A	0.0013727
	4842	ubiquitin-protein ligase activity	#N/A	0.0015776
	32553	ribonucleotide binding	#N/A	0.0016511
	32555	purine ribonucleotide binding	#N/A	0.0016511
	4176	ATP-dependent peptidase activity	#N/A	0.0016642
	5216	ion channel activity	#N/A	0.0017462
	22838	substrate-specific channel activity	#N/A	0.0017462
	16568	chromatin modification	#N/A	0.0017602
	44422	organelle part	#N/A	0.0018672
	44446	intracellular organelle part	#N/A	0.0018672
	42623	ATPase activity, coupled	#N/A	0.0019098
	5739	mitochondrion	#N/A	0.001995
	16567	protein ubiquitination	#N/A	0.0021336
	23052	signaling	#N/A	0.0022274
	9112	nucleobase metabolic process	#N/A	0.002321
	5094	Rho GDP-dissociation inhibitor activity	#N/A	0.002321
	46112	nucleobase biosynthetic process	#N/A	0.002321
	43022	ribosome binding	#N/A	0.0026413
	44429	mitochondrial part	#N/A	0.0027302
	17076	purine nucleotide binding	#N/A	0.0027385
	4871	signal transducer activity	#N/A	0.0028831
	60089	molecular transducer activity	#N/A	0.0028831
	45727	positive regulation of translation	#N/A	0.002891
	45901	positive regulation of translational elongation	#N/A	0.002891
	45905	positive regulation of translational termination	#N/A	0.002891
	51130	positive regulation of cellular component organization	#N/A	0.002891
	51247	positive regulation of protein metabolic process	#N/A	0.002891
	43243	positive regulation of protein complex disassembly	#N/A	0.002891
	6448	regulation of translational elongation	#N/A	0.002891
	6449	regulation of translational termination	#N/A	0.002891
	32270	positive regulation of cellular protein metabolic process	#N/A	0.002891
	43227	membrane-bounded organelle	#N/A	0.00291
	43231	intracellular membrane-bounded organelle	#N/A	0.00291
	15629	actin cytoskeleton	#N/A	0.0029141
	55085	transmembrane transport	#N/A	0.0029561
	6511	ubiquitin-dependent protein catabolic process	#N/A	0.0030183
	43632	modification-dependent macromolecule catabolic process	#N/A	0.0030183
	19941	modification-dependent protein catabolic process	#N/A	0.0030183
