# Supplementary material for: Co-expression pan-network reveals genes involved in complex traits within maize pan-genome
Source: BMC Plant Biol. 2022 Dec 19;22:595. doi: 10.1186/s12870-022-03985-z (PMC9762053; doi:10.1186/s12870-022-03985-z)
Supplement: Supplementary file 7 — Additional file 7. [file 12870_2022_3985_MOESM7_ESM.zip]

Archive with 47 entries (46 files):
- SupplementaryData5/
- __MACOSX/._SupplementaryData5
- SupplementaryData5/PCA_of_metabolites:_PC1.pannetwork.csv
- SupplementaryData5/Plant_height.pannetwork.csv
- SupplementaryData5/Chlorophyll_B.pannetwork.csv
- SupplementaryData5/Nitrate.pannetwork.csv
- SupplementaryData5/Nodes_above_ear.pannetwork.csv
- SupplementaryData5/Total_amino_acids.pannetwork.csv
- __MACOSX/SupplementaryData5/._Total_amino_acids.pannetwork.csv
- SupplementaryData5/Cob_diameter.pannetwork.csv
- SupplementaryData5/.DS_Store
- __MACOSX/SupplementaryData5/._.DS_Store
- SupplementaryData5/Glutamate.pannetwork.csv
- SupplementaryData5/Anthesis-silking_interval.pannetwork.csv
- SupplementaryData5/Chlorophyll_A.pannetwork.csv
- SupplementaryData5/Stalk_strength.pannetwork.csv
- SupplementaryData5/Tassel_branch_number.pannetwork.csv
- __MACOSX/SupplementaryData5/._Tassel_branch_number.pannetwork.csv
- SupplementaryData5/Days_to_anthesis.pannetwork.csv
- SupplementaryData5/PCA_of_metabolites:_PC2.pannetwork.csv
- SupplementaryData5/Boxcox-transformed_leaf_angle.pannetwork.csv
- SupplementaryData5/Southern_leaf_blight.pannetwork.csv
- SupplementaryData5/Leaf_length.pannetwork.csv
- SupplementaryData5/Photoperiod_growing-degree_days_to_anthesis.pannetwork.csv
- SupplementaryData5/Ear_height.pannetwork.csv
- SupplementaryData5/Photoperiod_Growing-degree_days_to_silk.pannetwork.csv
- SupplementaryData5/Protein.pannetwork.csv
- SupplementaryData5/Height_per_day_(until_flowering).pannetwork.csv
- SupplementaryData5/Height_above_ear.pannetwork.csv
- SupplementaryData5/Leaf_width.pannetwork.csv
- SupplementaryData5/Average_internode_length_(below_ear).pannetwork.csv
- SupplementaryData5/Ear_row_number.pannetwork.csv
- SupplementaryData5/Malate.pannetwork.csv
- SupplementaryData5/Tassel_length.pannetwork.csv
- SupplementaryData5/Nodes_per_plant.pannetwork.csv
- SupplementaryData5/Average_internode_length_(whole_plant).pannetwork.csv
- SupplementaryData5/Days_to_silk.pannetwork.csv
- SupplementaryData5/100_Kernel_weight.pannetwork.csv
- SupplementaryData5/Glucose.pannetwork.csv
- SupplementaryData5/Average_internode_length_(above_ear).pannetwork.csv
- SupplementaryData5/Ratio_of_ear_height_to_total_height.pannetwork.csv
- SupplementaryData5/Nodes_to_ear.pannetwork.csv
- SupplementaryData5/Fructose.pannetwork.csv
- SupplementaryData5/Starch.pannetwork.csv
- SupplementaryData5/Northern_Leaf_Blight.pannetwork.csv
- SupplementaryData5/Sucrose.pannetwork.csv
- SupplementaryData5/Fumarate.pannetwork.csv
