# Supplementary material for: Co-expression pan-network reveals genes involved in complex traits within maize pan-genome
Source: BMC Plant Biol. 2022 Dec 19;22:595. doi: 10.1186/s12870-022-03985-z (PMC9762053; doi:10.1186/s12870-022-03985-z)
Supplement: Supplementary file 7 — Additional file 7. [file 12870_2022_3985_MOESM7_ESM.zip › SupplementaryData5/PCA_of_metabolites:_PC1.pannetwork.csv]

gene1	gene2	trait1	trait2	B73	B97	CML103	CML228	CML247	CML277	CML322	CML333	CML52	CML69	HP301	IL14H	Ki11	Ki3	Ky21	M162W	M37W	Mo18W	MS71	NC350	NC358	Oh43	Oh7b	P39	Tx303	Tzi8	sum	sub-category
pan_gene_11074	pan_gene_16527	PCA_of_metabolites:_PC1;Tassel_branch_number	Ear_row_number;Leaf_length;PCA_of_metabolites:_PC1	1	0	1	1	0	0	1	1	0	1	1	0	1	1	0	0	0	1	1	0	1	0	1	1	0	0	14	near-core
pan_gene_11074	pan_gene_5175	PCA_of_metabolites:_PC1;Tassel_branch_number	Boxcox-transformed_leaf_angle;PCA_of_metabolites:_PC1;Tassel_branch_number	1	0	0	0	0	1	0	0	0	0	0	1	0	0	0	0	0	0	0	0	0	0	0	1	0	0	4	dispensable
pan_gene_11969	pan_gene_19311	Days_to_anthesis;Days_to_silk;Leaf_length;Nodes_per_plant;PCA_of_metabolites:_PC1	100_Kernel_weight;Average_internode_length_(above_ear);Glutamate;Nodes_per_plant;PCA_of_metabolites:_PC1	1	1	1	1	1	1	0	1	1	1	0	1	1	0	1	1	0	0	1	1	1	0	1	1	1	1	20	core
pan_gene_11969	pan_gene_6032	Days_to_anthesis;Days_to_silk;Leaf_length;Nodes_per_plant;PCA_of_metabolites:_PC1	PCA_of_metabolites:_PC1	0	0	1	0	0	1	0	1	1	0	0	0	1	0	0	1	0	0	0	0	0	0	0	0	0	1	7	dispensable
pan_gene_11980	pan_gene_27661	Average_internode_length_(above_ear);Days_to_silk;Glutamate;Nitrate;PCA_of_metabolites:_PC1;Ratio_of_ear_height_to_total_height;Tassel_branch_number	PCA_of_metabolites:_PC1	0	0	0	0	0	0	0	0	0	0	0	1	0	1	0	0	0	1	0	0	0	1	0	0	0	0	4	dispensable
pan_gene_11980	pan_gene_5175	Average_internode_length_(above_ear);Days_to_silk;Glutamate;Nitrate;PCA_of_metabolites:_PC1;Ratio_of_ear_height_to_total_height;Tassel_branch_number	Boxcox-transformed_leaf_angle;PCA_of_metabolites:_PC1;Tassel_branch_number	0	0	0	0	0	1	0	0	0	0	0	1	1	0	0	0	0	0	0	0	0	1	0	0	0	0	4	dispensable
pan_gene_14621	pan_gene_16570	Average_internode_length_(below_ear);Boxcox-transformed_leaf_angle;Ear_height;Fumarate;Nodes_above_ear;PCA_of_metabolites:_PC1;Total_amino_acids	PCA_of_metabolites:_PC1	1	0	0	0	0	0	0	0	0	0	0	0	0	0	0	0	0	0	1	0	0	1	0	0	0	0	3	dispensable
pan_gene_14621	pan_gene_19273	Average_internode_length_(below_ear);Boxcox-transformed_leaf_angle;Ear_height;Fumarate;Nodes_above_ear;PCA_of_metabolites:_PC1;Total_amino_acids	Average_internode_length_(above_ear);Average_internode_length_(whole_plant);Chlorophyll_A;Height_above_ear;Nitrate;Nodes_above_ear;PCA_of_metabolites:_PC1	1	1	0	0	0	0	1	0	0	1	1	0	0	0	1	0	0	0	1	0	0	1	1	1	1	1	12	near-core
pan_gene_14621	pan_gene_19745	Average_internode_length_(below_ear);Boxcox-transformed_leaf_angle;Ear_height;Fumarate;Nodes_above_ear;PCA_of_metabolites:_PC1;Total_amino_acids	PCA_of_metabolites:_PC1	1	1	1	1	1	1	1	0	1	1	0	1	1	1	1	1	1	1	1	0	0	1	1	1	1	1	22	core
pan_gene_14642	pan_gene_28640	Nodes_above_ear;PCA_of_metabolites:_PC1	PCA_of_metabolites:_PC1	1	0	0	0	0	1	0	0	0	0	0	0	0	0	0	0	0	0	0	0	0	0	0	0	0	0	2	dispensable
pan_gene_16527	pan_gene_5175	Ear_row_number;Leaf_length;PCA_of_metabolites:_PC1	Boxcox-transformed_leaf_angle;PCA_of_metabolites:_PC1;Tassel_branch_number	1	1	1	1	0	0	0	0	0	0	0	0	0	0	0	0	1	0	0	0	0	0	1	1	0	1	8	dispensable
pan_gene_16534	pan_gene_7572	Ear_row_number;PCA_of_metabolites:_PC1	PCA_of_metabolites:_PC1;Starch	1	0	0	0	1	0	0	0	0	0	0	0	0	1	0	1	0	0	0	1	1	1	1	0	0	0	8	dispensable
pan_gene_16570	pan_gene_19273	PCA_of_metabolites:_PC1	Average_internode_length_(above_ear);Average_internode_length_(whole_plant);Chlorophyll_A;Height_above_ear;Nitrate;Nodes_above_ear;PCA_of_metabolites:_PC1	1	0	0	0	0	0	0	0	0	0	0	0	0	0	0	0	0	0	1	0	0	0	0	0	0	0	2	dispensable
pan_gene_16570	pan_gene_19745	PCA_of_metabolites:_PC1	PCA_of_metabolites:_PC1	1	0	0	0	1	0	0	0	0	0	1	1	0	0	0	0	0	1	0	0	0	1	0	0	0	0	6	dispensable
pan_gene_16608	pan_gene_6028	PCA_of_metabolites:_PC1;Starch	PCA_of_metabolites:_PC1	1	1	1	1	0	0	1	1	1	1	0	1	1	1	0	0	0	1	0	0	0	0	1	1	1	1	16	near-core
pan_gene_16646	pan_gene_5154	PCA_of_metabolites:_PC1	Malate;Nodes_above_ear;PCA_of_metabolites:_PC1;Ratio_of_ear_height_to_total_height;Tassel_branch_number	1	0	1	0	1	0	1	0	0	0	0	0	0	0	0	0	0	1	0	0	1	0	0	0	0	0	6	dispensable
pan_gene_18086	pan_gene_19310	PCA_of_metabolites:_PC1	Chlorophyll_A;Days_to_silk;PCA_of_metabolites:_PC1	1	0	0	0	0	0	0	0	0	0	0	0	0	0	0	0	0	0	0	0	0	0	0	0	0	0	1	private
pan_gene_19273	pan_gene_19745	Average_internode_length_(above_ear);Average_internode_length_(whole_plant);Chlorophyll_A;Height_above_ear;Nitrate;Nodes_above_ear;PCA_of_metabolites:_PC1	PCA_of_metabolites:_PC1	1	1	1	1	0	0	1	1	1	1	1	0	0	0	1	1	1	0	1	1	0	1	1	1	1	1	19	near-core
pan_gene_19299	pan_gene_28116	Anthesis-silking_interval;Chlorophyll_A;Days_to_anthesis;Glutamate;PCA_of_metabolites:_PC1;PCA_of_metabolites:_PC2;Total_amino_acids	PCA_of_metabolites:_PC1	1	0	0	0	0	1	1	0	1	1	1	1	1	0	1	0	1	1	1	1	1	1	0	0	0	0	15	near-core
pan_gene_19309	pan_gene_3874	Chlorophyll_A;PCA_of_metabolites:_PC1	PCA_of_metabolites:_PC1;Tassel_length	1	0	1	0	0	0	0	0	0	0	0	0	0	0	0	0	0	1	0	0	0	0	1	0	0	0	4	dispensable
pan_gene_19310	pan_gene_28640	Chlorophyll_A;Days_to_silk;PCA_of_metabolites:_PC1	PCA_of_metabolites:_PC1	1	0	0	0	0	0	0	0	0	0	0	0	0	0	0	0	0	0	0	0	0	0	0	0	0	0	1	private
pan_gene_19310	pan_gene_30087	Chlorophyll_A;Days_to_silk;PCA_of_metabolites:_PC1	PCA_of_metabolites:_PC1	1	0	0	0	0	0	0	0	0	0	0	0	0	0	0	0	0	0	0	0	0	0	0	0	0	0	1	private
pan_gene_24652	pan_gene_26427	PCA_of_metabolites:_PC1	Nodes_above_ear;PCA_of_metabolites:_PC1;Total_amino_acids	0	0	0	1	0	0	0	0	0	0	0	0	0	0	0	0	0	0	0	0	0	0	0	0	0	0	1	private
pan_gene_28580	pan_gene_8666	PCA_of_metabolites:_PC1;Total_amino_acids	Ear_height;Northern_Leaf_Blight;PCA_of_metabolites:_PC1;Ratio_of_ear_height_to_total_height	0	0	0	0	0	0	0	0	0	1	0	0	0	0	0	0	0	0	0	0	0	0	0	0	0	0	1	private
pan_gene_28640	pan_gene_7572	PCA_of_metabolites:_PC1	PCA_of_metabolites:_PC1;Starch	1	0	0	0	0	1	0	0	0	0	0	0	0	0	0	0	0	0	0	0	0	0	0	0	0	0	2	dispensable
pan_gene_28653	pan_gene_7572	PCA_of_metabolites:_PC1	PCA_of_metabolites:_PC1;Starch	0	0	0	0	0	0	0	0	0	0	0	0	0	0	0	1	0	0	0	0	0	0	0	0	0	0	1	private
pan_gene_5154	pan_gene_6028	Malate;Nodes_above_ear;PCA_of_metabolites:_PC1;Ratio_of_ear_height_to_total_height;Tassel_branch_number	PCA_of_metabolites:_PC1	1	0	0	0	0	0	0	0	0	0	0	0	0	0	0	0	0	0	0	0	0	0	0	0	0	0	1	private
pan_gene_5831	pan_gene_6028	Ear_height;PCA_of_metabolites:_PC1	PCA_of_metabolites:_PC1	1	1	0	1	1	1	0	0	1	1	1	0	1	1	0	1	1	1	0	1	1	0	1	0	0	1	17	near-core
pan_gene_5831	pan_gene_8758	Ear_height;PCA_of_metabolites:_PC1	Nitrate;PCA_of_metabolites:_PC1	1	0	0	1	0	0	0	0	1	0	0	1	1	1	0	1	1	0	0	1	1	0	0	0	1	0	11	near-core
pan_gene_6028	pan_gene_8758	PCA_of_metabolites:_PC1	Nitrate;PCA_of_metabolites:_PC1	1	0	0	1	0	0	1	0	1	0	0	0	0	0	0	1	0	0	1	1	1	1	0	0	0	0	9	dispensable
pan_gene_11943	pan_gene_11969	Glutamate;Nitrate;PCA_of_metabolites:_PC1	Days_to_anthesis;Days_to_silk;Leaf_length;Nodes_per_plant;PCA_of_metabolites:_PC1	0	1	0	1	0	0	0	0	1	0	0	0	0	0	0	0	0	0	0	0	0	0	0	0	0	0	3	dispensable
pan_gene_11943	pan_gene_19311	Glutamate;Nitrate;PCA_of_metabolites:_PC1	100_Kernel_weight;Average_internode_length_(above_ear);Glutamate;Nodes_per_plant;PCA_of_metabolites:_PC1	0	1	0	1	1	0	0	0	0	0	0	0	0	0	0	0	0	0	0	0	0	1	0	0	0	0	4	dispensable
pan_gene_11943	pan_gene_6032	Glutamate;Nitrate;PCA_of_metabolites:_PC1	PCA_of_metabolites:_PC1	0	0	0	0	1	0	0	0	1	0	0	0	0	0	0	0	0	0	0	0	0	0	0	0	0	0	2	dispensable
pan_gene_11969	pan_gene_16534	Days_to_anthesis;Days_to_silk;Leaf_length;Nodes_per_plant;PCA_of_metabolites:_PC1	Ear_row_number;PCA_of_metabolites:_PC1	0	0	0	0	1	0	0	0	0	0	0	0	0	1	0	0	0	0	0	0	0	0	0	0	0	0	2	dispensable
pan_gene_11980	pan_gene_16527	Average_internode_length_(above_ear);Days_to_silk;Glutamate;Nitrate;PCA_of_metabolites:_PC1;Ratio_of_ear_height_to_total_height;Tassel_branch_number	Ear_row_number;Leaf_length;PCA_of_metabolites:_PC1	0	0	0	0	0	0	0	0	0	0	0	0	0	1	0	0	0	1	0	0	0	0	0	0	0	1	3	dispensable
pan_gene_16527	pan_gene_27661	Ear_row_number;Leaf_length;PCA_of_metabolites:_PC1	PCA_of_metabolites:_PC1	0	0	1	1	0	0	1	0	0	0	1	0	0	1	1	1	1	1	0	0	1	0	1	1	1	0	13	near-core
pan_gene_16534	pan_gene_19311	Ear_row_number;PCA_of_metabolites:_PC1	100_Kernel_weight;Average_internode_length_(above_ear);Glutamate;Nodes_per_plant;PCA_of_metabolites:_PC1	0	0	0	0	1	0	0	0	0	0	0	0	0	0	0	0	0	0	0	0	0	0	0	0	0	0	1	private
pan_gene_16573	pan_gene_5153	PCA_of_metabolites:_PC1	PCA_of_metabolites:_PC1;Tassel_branch_number	0	1	0	1	0	0	0	0	0	1	0	0	0	0	0	1	0	1	0	0	0	0	0	0	0	0	5	dispensable
pan_gene_16594	pan_gene_27555	PCA_of_metabolites:_PC1	Fumarate;PCA_of_metabolites:_PC1	0	1	1	0	1	0	1	1	1	1	0	0	0	0	0	0	0	0	0	0	0	0	0	0	0	0	7	dispensable
pan_gene_16594	pan_gene_5831	PCA_of_metabolites:_PC1	Ear_height;PCA_of_metabolites:_PC1	0	1	0	0	1	0	0	1	1	0	1	0	0	0	0	1	0	0	0	0	1	0	1	0	0	0	8	dispensable
pan_gene_16607	pan_gene_8757	Average_internode_length_(above_ear);Nodes_per_plant;PCA_of_metabolites:_PC1;Starch	PCA_of_metabolites:_PC1	0	1	0	0	0	0	0	0	0	0	0	0	0	0	0	0	0	0	0	0	0	0	0	0	0	0	1	private
pan_gene_16613	pan_gene_19299	PCA_of_metabolites:_PC1	Anthesis-silking_interval;Chlorophyll_A;Days_to_anthesis;Glutamate;PCA_of_metabolites:_PC1;PCA_of_metabolites:_PC2;Total_amino_acids	0	1	0	1	0	0	0	0	1	0	0	0	0	0	0	0	0	1	0	0	1	0	1	0	0	0	6	dispensable
pan_gene_16613	pan_gene_29595	PCA_of_metabolites:_PC1	Nodes_to_ear;PCA_of_metabolites:_PC1;Photoperiod_Growing-degree_days_to_silk;Photoperiod_growing-degree_days_to_anthesis;Tassel_length	0	1	0	1	0	0	0	0	0	0	0	0	0	0	0	0	0	0	0	0	0	0	0	0	0	0	2	dispensable
pan_gene_16613	pan_gene_5831	PCA_of_metabolites:_PC1	Ear_height;PCA_of_metabolites:_PC1	0	1	0	1	0	0	1	0	0	0	0	1	0	0	0	0	0	0	0	1	1	0	0	0	0	0	6	dispensable
pan_gene_16613	pan_gene_6028	PCA_of_metabolites:_PC1	PCA_of_metabolites:_PC1	0	1	0	1	0	0	0	0	0	0	0	0	0	0	0	0	0	0	0	0	1	0	0	0	0	0	3	dispensable
pan_gene_19299	pan_gene_29595	Anthesis-silking_interval;Chlorophyll_A;Days_to_anthesis;Glutamate;PCA_of_metabolites:_PC1;PCA_of_metabolites:_PC2;Total_amino_acids	Nodes_to_ear;PCA_of_metabolites:_PC1;Photoperiod_Growing-degree_days_to_silk;Photoperiod_growing-degree_days_to_anthesis;Tassel_length	0	1	0	1	0	0	0	0	0	0	1	0	0	0	0	0	0	0	0	0	0	0	0	0	0	0	3	dispensable
pan_gene_19299	pan_gene_3874	Anthesis-silking_interval;Chlorophyll_A;Days_to_anthesis;Glutamate;PCA_of_metabolites:_PC1;PCA_of_metabolites:_PC2;Total_amino_acids	PCA_of_metabolites:_PC1;Tassel_length	0	1	0	1	0	0	0	0	0	0	1	0	0	1	0	0	0	0	0	0	0	0	0	0	0	0	4	dispensable
pan_gene_19299	pan_gene_5831	Anthesis-silking_interval;Chlorophyll_A;Days_to_anthesis;Glutamate;PCA_of_metabolites:_PC1;PCA_of_metabolites:_PC2;Total_amino_acids	Ear_height;PCA_of_metabolites:_PC1	0	1	1	1	0	0	1	0	1	0	1	0	0	1	0	0	0	0	0	0	1	0	0	0	0	1	9	dispensable
pan_gene_19299	pan_gene_6028	Anthesis-silking_interval;Chlorophyll_A;Days_to_anthesis;Glutamate;PCA_of_metabolites:_PC1;PCA_of_metabolites:_PC2;Total_amino_acids	PCA_of_metabolites:_PC1	0	1	0	1	0	0	0	0	1	0	1	0	0	1	0	0	0	0	0	0	1	0	0	0	0	0	6	dispensable
pan_gene_19311	pan_gene_6032	100_Kernel_weight;Average_internode_length_(above_ear);Glutamate;Nodes_per_plant;PCA_of_metabolites:_PC1	PCA_of_metabolites:_PC1	0	0	1	0	0	1	0	1	1	0	0	0	1	0	0	0	0	0	0	0	0	0	0	0	0	0	5	dispensable
pan_gene_24020	pan_gene_8666	Nitrate;PCA_of_metabolites:_PC1	Ear_height;Northern_Leaf_Blight;PCA_of_metabolites:_PC1;Ratio_of_ear_height_to_total_height	0	1	0	0	0	0	0	0	0	1	0	0	0	0	0	0	0	0	0	0	1	0	1	0	0	0	4	dispensable
pan_gene_27648	pan_gene_5831	Ear_height;Nodes_to_ear;PCA_of_metabolites:_PC1;Ratio_of_ear_height_to_total_height	Ear_height;PCA_of_metabolites:_PC1	0	0	0	0	0	0	0	0	0	1	0	0	0	0	0	0	0	0	0	0	0	0	0	0	0	0	1	private
pan_gene_27648	pan_gene_6028	Ear_height;Nodes_to_ear;PCA_of_metabolites:_PC1;Ratio_of_ear_height_to_total_height	PCA_of_metabolites:_PC1	0	0	0	0	0	0	0	0	0	1	0	0	0	0	0	0	0	0	0	0	0	0	0	0	0	0	1	private
pan_gene_27661	pan_gene_5175	PCA_of_metabolites:_PC1	Boxcox-transformed_leaf_angle;PCA_of_metabolites:_PC1;Tassel_branch_number	0	0	1	1	0	1	0	0	0	0	0	1	0	0	0	0	0	0	0	1	0	1	1	0	0	0	7	dispensable
pan_gene_28116	pan_gene_8757	PCA_of_metabolites:_PC1	PCA_of_metabolites:_PC1	0	1	0	0	0	0	0	0	0	0	0	0	0	0	0	0	0	0	0	0	0	0	0	0	0	0	1	private
pan_gene_28643	pan_gene_5175	PCA_of_metabolites:_PC1	Boxcox-transformed_leaf_angle;PCA_of_metabolites:_PC1;Tassel_branch_number	0	1	0	0	0	0	0	0	0	0	0	0	0	0	0	0	0	0	0	0	0	0	0	0	0	0	1	private
pan_gene_28643	pan_gene_5971	PCA_of_metabolites:_PC1	Glutamate;PCA_of_metabolites:_PC1	0	1	0	0	0	0	0	0	0	1	0	0	0	0	0	0	0	0	0	0	0	0	0	0	0	0	2	dispensable
pan_gene_29595	pan_gene_5831	Nodes_to_ear;PCA_of_metabolites:_PC1;Photoperiod_Growing-degree_days_to_silk;Photoperiod_growing-degree_days_to_anthesis;Tassel_length	Ear_height;PCA_of_metabolites:_PC1	0	1	1	1	0	0	0	0	0	0	0	0	0	0	0	0	0	0	0	0	0	0	0	0	0	0	3	dispensable
pan_gene_29595	pan_gene_6028	Nodes_to_ear;PCA_of_metabolites:_PC1;Photoperiod_Growing-degree_days_to_silk;Photoperiod_growing-degree_days_to_anthesis;Tassel_length	PCA_of_metabolites:_PC1	0	1	0	0	0	0	0	0	0	0	0	0	0	0	0	0	0	0	0	0	0	0	0	0	0	0	1	private
pan_gene_3874	pan_gene_5831	PCA_of_metabolites:_PC1;Tassel_length	Ear_height;PCA_of_metabolites:_PC1	0	1	1	0	0	0	0	0	0	1	0	0	0	1	0	0	0	0	0	0	0	0	0	0	0	1	5	dispensable
pan_gene_11074	pan_gene_11980	PCA_of_metabolites:_PC1;Tassel_branch_number	Average_internode_length_(above_ear);Days_to_silk;Glutamate;Nitrate;PCA_of_metabolites:_PC1;Ratio_of_ear_height_to_total_height;Tassel_branch_number	0	0	0	0	0	0	0	0	0	0	0	1	0	0	0	0	0	1	0	0	0	0	0	0	0	0	2	dispensable
pan_gene_11074	pan_gene_2309	PCA_of_metabolites:_PC1;Tassel_branch_number	Glutamate;PCA_of_metabolites:_PC1	0	0	1	0	0	0	1	0	0	0	0	1	0	0	0	1	0	0	0	0	0	0	0	0	1	0	5	dispensable
pan_gene_11074	pan_gene_27661	PCA_of_metabolites:_PC1;Tassel_branch_number	PCA_of_metabolites:_PC1	0	0	1	0	0	1	1	1	0	0	1	1	0	1	0	1	1	1	0	1	0	1	1	1	0	1	15	near-core
pan_gene_11943	pan_gene_5971	Glutamate;Nitrate;PCA_of_metabolites:_PC1	Glutamate;PCA_of_metabolites:_PC1	0	0	1	0	0	0	0	0	0	1	0	0	0	0	0	0	0	0	0	0	0	0	0	0	0	0	2	dispensable
pan_gene_11980	pan_gene_2309	Average_internode_length_(above_ear);Days_to_silk;Glutamate;Nitrate;PCA_of_metabolites:_PC1;Ratio_of_ear_height_to_total_height;Tassel_branch_number	Glutamate;PCA_of_metabolites:_PC1	0	0	0	0	0	1	0	0	0	0	0	1	0	0	0	0	0	0	0	0	0	0	0	0	0	1	3	dispensable
pan_gene_14625	pan_gene_16572	Fumarate;Malate;PCA_of_metabolites:_PC1	PCA_of_metabolites:_PC1	0	0	1	1	0	0	0	0	0	0	0	1	0	0	0	0	0	1	0	0	1	0	0	1	0	0	6	dispensable
pan_gene_14625	pan_gene_7567	Fumarate;Malate;PCA_of_metabolites:_PC1	PCA_of_metabolites:_PC1;Starch	0	0	1	0	0	0	0	1	0	1	0	0	0	0	1	0	1	1	1	0	0	0	0	1	0	0	8	dispensable
pan_gene_16527	pan_gene_2309	Ear_row_number;Leaf_length;PCA_of_metabolites:_PC1	Glutamate;PCA_of_metabolites:_PC1	0	0	1	1	1	0	0	0	0	0	0	0	0	0	0	0	0	0	0	0	0	0	0	0	0	0	3	dispensable
pan_gene_16534	pan_gene_23898	Ear_row_number;PCA_of_metabolites:_PC1	PCA_of_metabolites:_PC1	0	0	0	0	1	0	0	0	0	0	0	0	0	0	0	0	0	0	0	0	0	1	0	0	0	0	2	dispensable
pan_gene_16613	pan_gene_7572	PCA_of_metabolites:_PC1	PCA_of_metabolites:_PC1;Starch	0	0	1	1	0	0	1	0	1	0	0	0	0	0	0	0	0	1	0	0	1	0	0	0	0	0	6	dispensable
pan_gene_19299	pan_gene_19309	Anthesis-silking_interval;Chlorophyll_A;Days_to_anthesis;Glutamate;PCA_of_metabolites:_PC1;PCA_of_metabolites:_PC2;Total_amino_acids	Chlorophyll_A;PCA_of_metabolites:_PC1	0	0	1	0	0	1	0	0	0	0	0	0	0	0	0	0	1	0	0	0	0	0	0	0	0	0	3	dispensable
pan_gene_19309	pan_gene_5153	Chlorophyll_A;PCA_of_metabolites:_PC1	PCA_of_metabolites:_PC1;Tassel_branch_number	0	0	1	1	0	0	0	0	0	0	0	0	0	0	0	0	0	0	0	0	0	0	0	0	0	0	2	dispensable
pan_gene_19309	pan_gene_5831	Chlorophyll_A;PCA_of_metabolites:_PC1	Ear_height;PCA_of_metabolites:_PC1	0	0	1	0	0	0	1	0	0	0	0	0	0	0	0	0	0	0	1	0	0	0	0	0	0	0	3	dispensable
pan_gene_19311	pan_gene_6028	100_Kernel_weight;Average_internode_length_(above_ear);Glutamate;Nodes_per_plant;PCA_of_metabolites:_PC1	PCA_of_metabolites:_PC1	0	0	1	0	0	0	1	0	1	0	0	1	0	0	1	0	0	0	0	0	1	1	0	0	0	0	7	dispensable
pan_gene_19311	pan_gene_8758	100_Kernel_weight;Average_internode_length_(above_ear);Glutamate;Nodes_per_plant;PCA_of_metabolites:_PC1	Nitrate;PCA_of_metabolites:_PC1	0	0	1	1	0	0	0	1	0	0	0	0	0	0	0	0	0	0	0	0	0	1	1	0	0	0	5	dispensable
pan_gene_2309	pan_gene_27661	Glutamate;PCA_of_metabolites:_PC1	PCA_of_metabolites:_PC1	0	0	1	0	0	0	0	0	0	0	0	1	0	0	0	1	0	0	0	0	0	0	0	0	0	0	3	dispensable
pan_gene_28585	pan_gene_28660	Nitrate;PCA_of_metabolites:_PC1	PCA_of_metabolites:_PC1	0	0	0	0	0	1	0	0	0	0	0	0	0	0	0	0	0	0	0	0	0	0	0	0	0	0	1	private
pan_gene_3874	pan_gene_6028	PCA_of_metabolites:_PC1;Tassel_length	PCA_of_metabolites:_PC1	0	0	1	1	0	0	0	0	0	1	0	1	0	1	1	0	0	0	1	0	0	0	1	1	1	1	11	near-core
pan_gene_5153	pan_gene_5831	PCA_of_metabolites:_PC1;Tassel_branch_number	Ear_height;PCA_of_metabolites:_PC1	0	0	1	0	0	0	0	0	0	0	0	0	0	0	0	0	0	0	0	0	0	0	0	0	0	0	1	private
pan_gene_5831	pan_gene_5985	Ear_height;PCA_of_metabolites:_PC1	PCA_of_metabolites:_PC1	0	0	0	1	0	0	0	0	0	0	0	0	0	0	0	0	0	0	0	0	0	0	0	0	0	0	1	private
pan_gene_11943	pan_gene_16534	Glutamate;Nitrate;PCA_of_metabolites:_PC1	Ear_row_number;PCA_of_metabolites:_PC1	0	0	0	0	1	0	0	0	0	0	0	0	0	0	0	0	0	0	0	0	0	0	0	0	0	0	1	private
pan_gene_11943	pan_gene_16573	Glutamate;Nitrate;PCA_of_metabolites:_PC1	PCA_of_metabolites:_PC1	0	0	0	1	1	0	0	0	0	0	0	0	0	0	0	0	0	0	0	0	0	1	1	0	0	0	4	dispensable
pan_gene_11943	pan_gene_16613	Glutamate;Nitrate;PCA_of_metabolites:_PC1	PCA_of_metabolites:_PC1	0	0	0	1	0	0	0	0	1	0	0	0	0	0	0	0	0	0	0	0	0	0	0	0	0	0	2	dispensable
pan_gene_11943	pan_gene_29595	Glutamate;Nitrate;PCA_of_metabolites:_PC1	Nodes_to_ear;PCA_of_metabolites:_PC1;Photoperiod_Growing-degree_days_to_silk;Photoperiod_growing-degree_days_to_anthesis;Tassel_length	0	0	0	1	0	0	0	0	1	0	1	0	0	0	0	0	0	0	0	0	0	1	1	0	0	0	5	dispensable
pan_gene_11943	pan_gene_5153	Glutamate;Nitrate;PCA_of_metabolites:_PC1	PCA_of_metabolites:_PC1;Tassel_branch_number	0	0	0	1	0	0	0	1	0	0	0	0	0	0	0	0	0	0	0	0	0	1	0	0	0	0	3	dispensable
pan_gene_11969	pan_gene_14642	Days_to_anthesis;Days_to_silk;Leaf_length;Nodes_per_plant;PCA_of_metabolites:_PC1	Nodes_above_ear;PCA_of_metabolites:_PC1	0	0	0	1	0	0	0	0	0	0	0	0	0	0	0	0	0	0	0	0	0	0	0	0	0	0	1	private
pan_gene_11969	pan_gene_16573	Days_to_anthesis;Days_to_silk;Leaf_length;Nodes_per_plant;PCA_of_metabolites:_PC1	PCA_of_metabolites:_PC1	0	0	0	1	0	0	0	0	0	0	0	0	0	0	0	0	0	0	0	0	0	0	1	0	0	0	2	dispensable
pan_gene_11969	pan_gene_16613	Days_to_anthesis;Days_to_silk;Leaf_length;Nodes_per_plant;PCA_of_metabolites:_PC1	PCA_of_metabolites:_PC1	0	0	0	1	1	0	0	0	1	0	0	0	1	0	0	0	0	1	0	0	0	0	0	0	0	0	5	dispensable
pan_gene_11969	pan_gene_19299	Days_to_anthesis;Days_to_silk;Leaf_length;Nodes_per_plant;PCA_of_metabolites:_PC1	Anthesis-silking_interval;Chlorophyll_A;Days_to_anthesis;Glutamate;PCA_of_metabolites:_PC1;PCA_of_metabolites:_PC2;Total_amino_acids	0	0	0	1	0	1	0	0	1	0	0	1	0	0	0	0	0	0	0	1	0	0	1	0	0	0	6	dispensable
pan_gene_11969	pan_gene_28116	Days_to_anthesis;Days_to_silk;Leaf_length;Nodes_per_plant;PCA_of_metabolites:_PC1	PCA_of_metabolites:_PC1	0	0	0	1	0	0	0	0	1	0	0	0	1	0	0	0	1	1	0	1	0	0	0	0	0	0	6	dispensable
pan_gene_11969	pan_gene_29595	Days_to_anthesis;Days_to_silk;Leaf_length;Nodes_per_plant;PCA_of_metabolites:_PC1	Nodes_to_ear;PCA_of_metabolites:_PC1;Photoperiod_Growing-degree_days_to_silk;Photoperiod_growing-degree_days_to_anthesis;Tassel_length	0	0	0	1	1	0	0	0	0	0	0	0	0	0	1	0	0	0	0	0	0	0	1	1	0	0	5	dispensable
pan_gene_11969	pan_gene_5153	Days_to_anthesis;Days_to_silk;Leaf_length;Nodes_per_plant;PCA_of_metabolites:_PC1	PCA_of_metabolites:_PC1;Tassel_branch_number	0	0	0	1	0	0	0	0	0	0	0	0	0	0	0	0	0	0	0	0	0	0	0	0	0	0	1	private
pan_gene_11969	pan_gene_5831	Days_to_anthesis;Days_to_silk;Leaf_length;Nodes_per_plant;PCA_of_metabolites:_PC1	Ear_height;PCA_of_metabolites:_PC1	0	0	0	1	0	0	0	0	0	0	0	0	0	0	0	0	0	0	0	0	0	0	0	0	0	0	1	private
pan_gene_11969	pan_gene_7572	Days_to_anthesis;Days_to_silk;Leaf_length;Nodes_per_plant;PCA_of_metabolites:_PC1	PCA_of_metabolites:_PC1;Starch	0	0	0	1	0	1	0	0	0	0	0	0	0	0	0	0	0	0	0	0	0	0	0	0	0	0	2	dispensable
pan_gene_11971	pan_gene_5183	Days_to_silk;Glutamate;Leaf_length;Leaf_width;PCA_of_metabolites:_PC1;Photoperiod_Growing-degree_days_to_silk;Photoperiod_growing-degree_days_to_anthesis;Protein;Stalk_strength	PCA_of_metabolites:_PC1;Sucrose	0	0	0	1	0	0	0	0	1	0	0	0	0	0	0	0	0	0	0	0	0	0	0	0	0	1	3	dispensable
pan_gene_14642	pan_gene_16573	Nodes_above_ear;PCA_of_metabolites:_PC1	PCA_of_metabolites:_PC1	0	0	0	1	0	0	0	0	0	0	0	0	0	0	0	0	0	0	0	0	0	0	0	0	0	0	1	private
pan_gene_14642	pan_gene_28116	Nodes_above_ear;PCA_of_metabolites:_PC1	PCA_of_metabolites:_PC1	0	0	0	1	0	1	0	0	0	0	0	0	0	0	0	0	0	0	0	0	0	0	0	0	0	0	2	dispensable
pan_gene_16534	pan_gene_16573	Ear_row_number;PCA_of_metabolites:_PC1	PCA_of_metabolites:_PC1	0	0	0	0	1	0	0	0	0	0	0	0	0	0	0	0	0	0	0	0	0	0	1	0	0	0	2	dispensable
pan_gene_16534	pan_gene_16613	Ear_row_number;PCA_of_metabolites:_PC1	PCA_of_metabolites:_PC1	0	0	0	0	0	0	0	0	0	0	0	0	0	1	0	0	0	1	0	0	1	0	1	0	0	0	4	dispensable
pan_gene_16534	pan_gene_19299	Ear_row_number;PCA_of_metabolites:_PC1	Anthesis-silking_interval;Chlorophyll_A;Days_to_anthesis;Glutamate;PCA_of_metabolites:_PC1;PCA_of_metabolites:_PC2;Total_amino_acids	0	0	0	0	0	0	0	0	0	0	0	0	0	0	1	0	0	0	0	0	0	0	0	0	0	0	1	private
pan_gene_16534	pan_gene_28116	Ear_row_number;PCA_of_metabolites:_PC1	PCA_of_metabolites:_PC1	0	0	0	0	1	0	0	0	0	0	0	0	0	0	0	0	0	0	0	0	0	0	0	0	0	0	1	private
pan_gene_16573	pan_gene_16613	PCA_of_metabolites:_PC1	PCA_of_metabolites:_PC1	0	0	0	1	1	0	1	0	0	1	0	0	0	0	0	0	0	0	0	0	0	0	0	0	0	0	4	dispensable
pan_gene_16573	pan_gene_19311	PCA_of_metabolites:_PC1	100_Kernel_weight;Average_internode_length_(above_ear);Glutamate;Nodes_per_plant;PCA_of_metabolites:_PC1	0	0	0	1	1	0	0	0	0	0	0	1	0	0	0	0	0	0	0	0	0	1	0	1	0	0	5	dispensable
pan_gene_16573	pan_gene_29595	PCA_of_metabolites:_PC1	Nodes_to_ear;PCA_of_metabolites:_PC1;Photoperiod_Growing-degree_days_to_silk;Photoperiod_growing-degree_days_to_anthesis;Tassel_length	0	0	0	1	1	0	0	0	0	0	0	0	0	0	0	0	0	0	0	0	0	0	1	0	0	0	3	dispensable
pan_gene_16608	pan_gene_16613	PCA_of_metabolites:_PC1;Starch	PCA_of_metabolites:_PC1	0	0	0	1	0	0	0	0	0	0	0	0	0	0	0	0	0	0	0	0	0	0	0	0	0	0	1	private
pan_gene_16608	pan_gene_19299	PCA_of_metabolites:_PC1;Starch	Anthesis-silking_interval;Chlorophyll_A;Days_to_anthesis;Glutamate;PCA_of_metabolites:_PC1;PCA_of_metabolites:_PC2;Total_amino_acids	0	0	0	1	0	0	0	0	0	0	1	0	0	0	0	0	0	0	0	0	0	0	0	0	0	0	2	dispensable
pan_gene_16608	pan_gene_19311	PCA_of_metabolites:_PC1;Starch	100_Kernel_weight;Average_internode_length_(above_ear);Glutamate;Nodes_per_plant;PCA_of_metabolites:_PC1	0	0	0	1	0	0	0	0	0	0	0	0	0	0	0	0	0	1	0	0	0	0	0	0	0	0	2	dispensable
pan_gene_16608	pan_gene_23898	PCA_of_metabolites:_PC1;Starch	PCA_of_metabolites:_PC1	0	0	0	1	0	0	0	0	0	0	0	0	0	0	0	0	0	0	0	0	0	0	0	0	0	0	1	private
pan_gene_16608	pan_gene_5831	PCA_of_metabolites:_PC1;Starch	Ear_height;PCA_of_metabolites:_PC1	0	0	0	1	0	0	0	0	1	0	0	0	1	1	0	0	0	1	0	0	0	0	0	0	0	1	6	dispensable
pan_gene_16608	pan_gene_8758	PCA_of_metabolites:_PC1;Starch	Nitrate;PCA_of_metabolites:_PC1	0	0	0	1	0	0	1	0	1	0	0	0	0	1	0	0	0	0	0	0	0	0	0	0	0	0	4	dispensable
pan_gene_16613	pan_gene_19309	PCA_of_metabolites:_PC1	Chlorophyll_A;PCA_of_metabolites:_PC1	0	0	0	1	0	0	0	0	0	0	0	0	1	0	0	0	0	0	0	0	0	0	0	0	0	0	2	dispensable
pan_gene_16613	pan_gene_19311	PCA_of_metabolites:_PC1	100_Kernel_weight;Average_internode_length_(above_ear);Glutamate;Nodes_per_plant;PCA_of_metabolites:_PC1	0	0	0	1	0	0	0	0	1	0	0	0	0	0	0	0	0	0	0	0	1	0	0	0	0	0	3	dispensable
pan_gene_16613	pan_gene_23898	PCA_of_metabolites:_PC1	PCA_of_metabolites:_PC1	0	0	0	1	0	0	0	0	0	0	0	0	0	0	0	0	0	0	0	0	0	0	0	0	0	0	1	private
pan_gene_16613	pan_gene_5153	PCA_of_metabolites:_PC1	PCA_of_metabolites:_PC1;Tassel_branch_number	0	0	0	1	0	1	0	0	1	0	0	0	0	0	0	0	1	0	0	0	0	0	0	0	0	0	4	dispensable
pan_gene_16613	pan_gene_6032	PCA_of_metabolites:_PC1	PCA_of_metabolites:_PC1	0	0	0	0	0	0	0	0	1	0	0	0	0	0	0	0	0	1	0	0	0	0	0	0	0	0	2	dispensable
pan_gene_16613	pan_gene_8758	PCA_of_metabolites:_PC1	Nitrate;PCA_of_metabolites:_PC1	0	0	0	1	0	0	0	1	0	0	0	0	1	0	0	0	0	0	0	1	0	0	0	0	0	0	4	dispensable
pan_gene_19273	pan_gene_24606	Average_internode_length_(above_ear);Average_internode_length_(whole_plant);Chlorophyll_A;Height_above_ear;Nitrate;Nodes_above_ear;PCA_of_metabolites:_PC1	Height_above_ear;PCA_of_metabolites:_PC1	0	0	0	1	0	0	0	1	0	0	0	0	0	0	0	0	0	0	0	0	0	0	0	0	0	0	2	dispensable
pan_gene_19299	pan_gene_19311	Anthesis-silking_interval;Chlorophyll_A;Days_to_anthesis;Glutamate;PCA_of_metabolites:_PC1;PCA_of_metabolites:_PC2;Total_amino_acids	100_Kernel_weight;Average_internode_length_(above_ear);Glutamate;Nodes_per_plant;PCA_of_metabolites:_PC1	0	0	0	1	0	1	1	0	1	0	1	0	0	0	1	0	0	0	1	1	1	0	1	0	0	0	10	dispensable
pan_gene_19299	pan_gene_23898	Anthesis-silking_interval;Chlorophyll_A;Days_to_anthesis;Glutamate;PCA_of_metabolites:_PC1;PCA_of_metabolites:_PC2;Total_amino_acids	PCA_of_metabolites:_PC1	0	0	0	1	1	0	0	0	0	1	0	0	0	0	0	0	0	0	0	0	0	0	0	0	0	0	3	dispensable
pan_gene_19299	pan_gene_28653	Anthesis-silking_interval;Chlorophyll_A;Days_to_anthesis;Glutamate;PCA_of_metabolites:_PC1;PCA_of_metabolites:_PC2;Total_amino_acids	PCA_of_metabolites:_PC1	0	0	0	0	0	0	0	0	0	0	0	0	0	0	0	1	0	0	0	0	0	0	0	0	0	0	1	private
pan_gene_19299	pan_gene_7572	Anthesis-silking_interval;Chlorophyll_A;Days_to_anthesis;Glutamate;PCA_of_metabolites:_PC1;PCA_of_metabolites:_PC2;Total_amino_acids	PCA_of_metabolites:_PC1;Starch	0	0	0	1	0	1	1	0	0	1	0	0	0	0	0	1	0	0	0	0	1	0	0	0	0	0	6	dispensable
pan_gene_19299	pan_gene_8758	Anthesis-silking_interval;Chlorophyll_A;Days_to_anthesis;Glutamate;PCA_of_metabolites:_PC1;PCA_of_metabolites:_PC2;Total_amino_acids	Nitrate;PCA_of_metabolites:_PC1	0	0	0	1	1	0	0	0	0	0	0	0	0	1	0	0	0	0	0	0	0	0	1	0	0	0	4	dispensable
pan_gene_19311	pan_gene_29595	100_Kernel_weight;Average_internode_length_(above_ear);Glutamate;Nodes_per_plant;PCA_of_metabolites:_PC1	Nodes_to_ear;PCA_of_metabolites:_PC1;Photoperiod_Growing-degree_days_to_silk;Photoperiod_growing-degree_days_to_anthesis;Tassel_length	0	0	0	1	0	0	0	0	0	0	1	0	0	0	0	0	0	0	0	0	0	1	1	0	0	0	4	dispensable
pan_gene_19311	pan_gene_5153	100_Kernel_weight;Average_internode_length_(above_ear);Glutamate;Nodes_per_plant;PCA_of_metabolites:_PC1	PCA_of_metabolites:_PC1;Tassel_branch_number	0	0	0	1	0	0	0	0	0	0	0	0	0	0	0	0	0	0	0	0	0	0	0	0	0	0	1	private
pan_gene_19311	pan_gene_5831	100_Kernel_weight;Average_internode_length_(above_ear);Glutamate;Nodes_per_plant;PCA_of_metabolites:_PC1	Ear_height;PCA_of_metabolites:_PC1	0	0	0	1	0	0	0	0	0	0	0	0	0	0	0	0	0	0	0	0	0	0	0	0	0	0	1	private
pan_gene_19311	pan_gene_7572	100_Kernel_weight;Average_internode_length_(above_ear);Glutamate;Nodes_per_plant;PCA_of_metabolites:_PC1	PCA_of_metabolites:_PC1;Starch	0	0	0	1	1	1	0	0	0	0	0	0	0	0	0	1	0	0	0	0	0	0	0	0	0	0	4	dispensable
pan_gene_2309	pan_gene_5175	Glutamate;PCA_of_metabolites:_PC1	Boxcox-transformed_leaf_angle;PCA_of_metabolites:_PC1;Tassel_branch_number	0	0	0	1	0	0	0	0	0	0	0	0	0	0	0	0	0	0	0	0	0	0	0	0	0	0	1	private
pan_gene_23898	pan_gene_5831	PCA_of_metabolites:_PC1	Ear_height;PCA_of_metabolites:_PC1	0	0	0	1	0	0	0	0	0	0	0	0	0	0	0	0	0	0	0	0	0	0	0	0	0	0	1	private
pan_gene_23898	pan_gene_6028	PCA_of_metabolites:_PC1	PCA_of_metabolites:_PC1	0	0	0	1	0	0	0	0	0	0	0	0	0	0	0	0	0	0	0	0	0	0	0	0	0	0	1	private
pan_gene_23898	pan_gene_7572	PCA_of_metabolites:_PC1	PCA_of_metabolites:_PC1;Starch	0	0	0	1	1	0	0	1	0	0	0	0	0	0	0	0	0	0	0	0	0	1	0	0	0	0	4	dispensable
pan_gene_23898	pan_gene_8758	PCA_of_metabolites:_PC1	Nitrate;PCA_of_metabolites:_PC1	0	0	0	1	1	0	0	0	0	0	0	0	0	0	0	0	0	0	1	0	0	0	0	0	0	0	3	dispensable
pan_gene_26606	pan_gene_8666	PCA_of_metabolites:_PC1	Ear_height;Northern_Leaf_Blight;PCA_of_metabolites:_PC1;Ratio_of_ear_height_to_total_height	0	0	0	1	0	0	0	0	0	0	0	0	0	0	0	0	0	0	0	0	0	0	0	0	0	0	1	private
pan_gene_28116	pan_gene_7572	PCA_of_metabolites:_PC1	PCA_of_metabolites:_PC1;Starch	0	0	0	1	0	1	0	0	1	0	0	0	0	1	0	0	0	0	0	0	0	1	0	0	0	0	5	dispensable
pan_gene_28116	pan_gene_9196	PCA_of_metabolites:_PC1	Average_internode_length_(whole_plant);Ear_height;Height_above_ear;Nodes_to_ear;PCA_of_metabolites:_PC1;Ratio_of_ear_height_to_total_height;Southern_leaf_blight	0	0	0	1	0	0	0	0	1	0	0	0	0	0	0	0	0	0	0	0	0	0	0	0	0	0	2	dispensable
pan_gene_29595	pan_gene_6032	Nodes_to_ear;PCA_of_metabolites:_PC1;Photoperiod_Growing-degree_days_to_silk;Photoperiod_growing-degree_days_to_anthesis;Tassel_length	PCA_of_metabolites:_PC1	0	0	0	0	0	0	0	0	1	0	0	0	0	0	0	0	0	1	0	0	0	0	0	0	0	0	2	dispensable
pan_gene_29595	pan_gene_7572	Nodes_to_ear;PCA_of_metabolites:_PC1;Photoperiod_Growing-degree_days_to_silk;Photoperiod_growing-degree_days_to_anthesis;Tassel_length	PCA_of_metabolites:_PC1;Starch	0	0	0	1	0	0	0	0	0	0	0	0	0	0	0	0	0	0	0	0	0	0	0	0	0	0	1	private
pan_gene_42507	pan_gene_42508	PCA_of_metabolites:_PC1	PCA_of_metabolites:_PC1	0	0	0	1	0	0	0	0	0	0	0	0	0	0	0	0	0	0	0	0	0	0	0	0	0	0	1	private
pan_gene_11943	pan_gene_28116	Glutamate;Nitrate;PCA_of_metabolites:_PC1	PCA_of_metabolites:_PC1	0	0	0	0	1	0	0	0	0	0	1	0	0	0	0	0	0	0	0	0	0	0	0	0	0	0	2	dispensable
pan_gene_11943	pan_gene_28640	Glutamate;Nitrate;PCA_of_metabolites:_PC1	PCA_of_metabolites:_PC1	0	0	0	0	1	0	0	0	0	0	0	0	0	0	0	0	0	0	0	0	0	0	0	0	0	0	1	private
pan_gene_11943	pan_gene_7572	Glutamate;Nitrate;PCA_of_metabolites:_PC1	PCA_of_metabolites:_PC1;Starch	0	0	0	0	1	0	0	0	1	0	1	0	0	0	0	0	0	0	0	0	0	0	0	0	0	0	3	dispensable
pan_gene_11969	pan_gene_8758	Days_to_anthesis;Days_to_silk;Leaf_length;Nodes_per_plant;PCA_of_metabolites:_PC1	Nitrate;PCA_of_metabolites:_PC1	0	0	0	0	1	0	0	1	0	0	0	0	0	0	0	0	0	0	0	0	0	0	1	0	0	0	3	dispensable
pan_gene_13379	pan_gene_16594	PCA_of_metabolites:_PC1	PCA_of_metabolites:_PC1	0	0	0	0	1	0	0	0	0	0	0	0	0	0	0	0	0	0	0	0	0	0	0	0	0	0	1	private
pan_gene_13379	pan_gene_27555	PCA_of_metabolites:_PC1	Fumarate;PCA_of_metabolites:_PC1	0	0	0	0	1	0	0	0	0	0	0	0	0	0	0	0	0	0	0	0	0	0	0	0	0	0	1	private
pan_gene_13379	pan_gene_28657	PCA_of_metabolites:_PC1	Average_internode_length_(below_ear);PCA_of_metabolites:_PC1	0	0	0	0	1	0	0	0	0	0	0	0	0	0	0	0	0	0	0	0	0	0	0	0	0	0	1	private
pan_gene_13379	pan_gene_5153	PCA_of_metabolites:_PC1	PCA_of_metabolites:_PC1;Tassel_branch_number	0	0	0	0	1	0	0	0	0	0	0	0	0	1	0	0	0	0	0	0	0	0	0	0	0	0	2	dispensable
pan_gene_13379	pan_gene_5831	PCA_of_metabolites:_PC1	Ear_height;PCA_of_metabolites:_PC1	0	0	0	0	1	0	0	0	0	0	0	0	0	0	0	0	0	0	0	0	0	0	0	0	0	0	1	private
pan_gene_13379	pan_gene_6028	PCA_of_metabolites:_PC1	PCA_of_metabolites:_PC1	0	0	0	0	1	0	0	0	0	0	0	0	0	0	0	0	0	0	0	0	0	0	0	0	0	0	1	private
pan_gene_16534	pan_gene_8758	Ear_row_number;PCA_of_metabolites:_PC1	Nitrate;PCA_of_metabolites:_PC1	0	0	0	0	1	0	0	0	0	0	0	0	0	0	0	0	0	0	0	0	0	0	0	0	0	0	1	private
pan_gene_16570	pan_gene_2136	PCA_of_metabolites:_PC1	PCA_of_metabolites:_PC1	0	0	0	0	1	0	0	0	0	0	1	1	0	1	0	0	0	1	1	0	1	0	0	0	0	0	7	dispensable
pan_gene_16573	pan_gene_23898	PCA_of_metabolites:_PC1	PCA_of_metabolites:_PC1	0	0	0	0	1	1	0	1	0	0	0	0	0	0	0	0	0	0	0	0	0	0	0	0	0	0	3	dispensable
pan_gene_16573	pan_gene_28653	PCA_of_metabolites:_PC1	PCA_of_metabolites:_PC1	0	0	0	0	0	0	0	0	0	0	0	0	0	0	0	1	0	0	0	0	0	0	0	0	0	0	1	private
pan_gene_16573	pan_gene_7572	PCA_of_metabolites:_PC1	PCA_of_metabolites:_PC1;Starch	0	0	0	0	1	0	0	1	0	0	0	0	1	0	0	0	0	0	0	0	1	0	0	0	0	0	4	dispensable
pan_gene_16594	pan_gene_6028	PCA_of_metabolites:_PC1	PCA_of_metabolites:_PC1	0	0	0	0	1	0	0	1	1	0	0	0	0	1	0	0	0	0	0	0	1	0	1	1	0	0	7	dispensable
pan_gene_16607	pan_gene_28643	Average_internode_length_(above_ear);Nodes_per_plant;PCA_of_metabolites:_PC1;Starch	PCA_of_metabolites:_PC1	0	0	0	0	1	0	0	0	0	0	0	0	1	0	0	0	0	0	0	0	0	0	0	0	0	0	2	dispensable
pan_gene_19273	pan_gene_2136	Average_internode_length_(above_ear);Average_internode_length_(whole_plant);Chlorophyll_A;Height_above_ear;Nitrate;Nodes_above_ear;PCA_of_metabolites:_PC1	PCA_of_metabolites:_PC1	0	0	0	0	0	0	1	1	1	1	0	0	0	0	1	0	1	0	1	0	0	0	0	0	0	0	7	dispensable
pan_gene_19299	pan_gene_27498	Anthesis-silking_interval;Chlorophyll_A;Days_to_anthesis;Glutamate;PCA_of_metabolites:_PC1;PCA_of_metabolites:_PC2;Total_amino_acids	Cob_diameter;PCA_of_metabolites:_PC1	0	0	0	0	1	0	0	0	0	0	0	0	0	0	0	0	0	0	0	0	0	0	0	0	0	0	1	private
pan_gene_19300	pan_gene_28610	Days_to_anthesis;Fructose;PCA_of_metabolites:_PC1;PCA_of_metabolites:_PC2;Starch;Total_amino_acids	Nitrate;PCA_of_metabolites:_PC1;Photoperiod_Growing-degree_days_to_silk;Photoperiod_growing-degree_days_to_anthesis;Plant_height	0	0	0	0	1	0	0	0	0	0	0	0	0	0	0	0	0	0	0	0	0	0	0	0	0	0	1	private
pan_gene_19309	pan_gene_7572	Chlorophyll_A;PCA_of_metabolites:_PC1	PCA_of_metabolites:_PC1;Starch	0	0	0	0	1	1	0	0	0	0	0	0	0	0	0	0	0	0	0	0	0	0	0	0	0	0	2	dispensable
pan_gene_19311	pan_gene_28640	100_Kernel_weight;Average_internode_length_(above_ear);Glutamate;Nodes_per_plant;PCA_of_metabolites:_PC1	PCA_of_metabolites:_PC1	0	0	0	0	1	1	0	0	0	0	0	0	0	0	0	0	0	0	0	0	0	0	0	0	0	0	2	dispensable
pan_gene_19745	pan_gene_2136	PCA_of_metabolites:_PC1	PCA_of_metabolites:_PC1	0	0	0	0	1	0	0	0	0	1	1	1	0	0	1	1	0	0	1	0	1	0	1	0	0	0	9	dispensable
pan_gene_2136	pan_gene_24606	PCA_of_metabolites:_PC1	Height_above_ear;PCA_of_metabolites:_PC1	0	0	0	0	0	0	0	1	0	0	1	0	1	0	0	0	0	0	0	0	0	0	0	0	0	0	3	dispensable
pan_gene_27498	pan_gene_7572	Cob_diameter;PCA_of_metabolites:_PC1	PCA_of_metabolites:_PC1;Starch	0	0	0	0	1	0	1	1	0	0	0	0	0	0	1	0	0	1	0	0	0	0	0	0	0	0	5	dispensable
pan_gene_28116	pan_gene_28640	PCA_of_metabolites:_PC1	PCA_of_metabolites:_PC1	0	0	0	0	1	1	0	0	0	0	0	0	0	0	0	0	0	0	0	0	0	0	0	0	0	0	2	dispensable
pan_gene_28585	pan_gene_60701	Nitrate;PCA_of_metabolites:_PC1	100_Kernel_weight;Cob_diameter;Glutamate;PCA_of_metabolites:_PC1;PCA_of_metabolites:_PC2	0	0	0	0	1	0	0	0	0	0	0	0	0	0	0	0	0	0	0	0	0	0	0	0	0	0	1	private
pan_gene_7572	pan_gene_7573	PCA_of_metabolites:_PC1;Starch	PCA_of_metabolites:_PC1;Starch	0	0	0	0	1	0	0	0	0	0	0	0	0	0	0	0	0	0	0	0	0	0	0	0	0	0	1	private
pan_gene_11969	pan_gene_19309	Days_to_anthesis;Days_to_silk;Leaf_length;Nodes_per_plant;PCA_of_metabolites:_PC1	Chlorophyll_A;PCA_of_metabolites:_PC1	0	0	0	0	0	1	0	0	0	0	0	0	0	0	0	0	0	0	1	0	0	0	0	0	0	0	2	dispensable
pan_gene_11969	pan_gene_28640	Days_to_anthesis;Days_to_silk;Leaf_length;Nodes_per_plant;PCA_of_metabolites:_PC1	PCA_of_metabolites:_PC1	0	0	0	0	0	1	0	0	0	0	0	0	0	0	0	0	0	0	0	0	1	0	0	0	0	0	2	dispensable
pan_gene_11969	pan_gene_5971	Days_to_anthesis;Days_to_silk;Leaf_length;Nodes_per_plant;PCA_of_metabolites:_PC1	Glutamate;PCA_of_metabolites:_PC1	0	0	0	0	0	1	0	0	0	0	0	0	0	0	0	0	0	0	0	0	0	0	0	0	0	0	1	private
pan_gene_11969	pan_gene_7574	Days_to_anthesis;Days_to_silk;Leaf_length;Nodes_per_plant;PCA_of_metabolites:_PC1	PCA_of_metabolites:_PC1	0	0	0	0	0	1	0	0	0	0	0	0	0	0	0	0	0	0	0	0	0	0	1	0	0	0	2	dispensable
pan_gene_11971	pan_gene_11972	Days_to_silk;Glutamate;Leaf_length;Leaf_width;PCA_of_metabolites:_PC1;Photoperiod_Growing-degree_days_to_silk;Photoperiod_growing-degree_days_to_anthesis;Protein;Stalk_strength	Glutamate;Leaf_length;Nitrate;Nodes_per_plant;PCA_of_metabolites:_PC1;Protein	0	0	0	0	0	1	0	0	0	0	0	0	0	0	0	0	0	0	0	0	0	0	0	0	0	0	1	private
pan_gene_11973	pan_gene_14642	Leaf_length;Malate;Nodes_to_ear;PCA_of_metabolites:_PC1	Nodes_above_ear;PCA_of_metabolites:_PC1	0	0	0	0	0	1	0	0	0	0	0	0	0	0	0	0	0	0	0	0	0	0	0	0	0	0	1	private
pan_gene_11973	pan_gene_19743	Leaf_length;Malate;Nodes_to_ear;PCA_of_metabolites:_PC1	PCA_of_metabolites:_PC1	0	0	0	0	0	1	0	0	0	0	0	0	0	0	0	0	0	0	0	0	0	0	0	0	0	0	1	private
pan_gene_11973	pan_gene_28640	Leaf_length;Malate;Nodes_to_ear;PCA_of_metabolites:_PC1	PCA_of_metabolites:_PC1	0	0	0	0	0	1	0	0	0	0	0	0	0	0	0	0	0	0	0	0	0	0	0	0	0	0	1	private
pan_gene_11980	pan_gene_28585	Average_internode_length_(above_ear);Days_to_silk;Glutamate;Nitrate;PCA_of_metabolites:_PC1;Ratio_of_ear_height_to_total_height;Tassel_branch_number	Nitrate;PCA_of_metabolites:_PC1	0	0	0	0	0	1	0	0	0	0	0	0	0	0	0	0	0	0	0	0	0	0	0	0	0	0	1	private
pan_gene_1316	pan_gene_19309	PCA_of_metabolites:_PC1	Chlorophyll_A;PCA_of_metabolites:_PC1	0	0	0	0	0	1	0	0	0	0	0	0	0	0	0	0	0	0	0	0	0	0	0	0	0	0	1	private
pan_gene_1316	pan_gene_19311	PCA_of_metabolites:_PC1	100_Kernel_weight;Average_internode_length_(above_ear);Glutamate;Nodes_per_plant;PCA_of_metabolites:_PC1	0	0	0	0	0	1	0	0	0	0	0	0	0	0	0	0	0	0	0	0	0	0	0	0	0	0	1	private
pan_gene_1316	pan_gene_28640	PCA_of_metabolites:_PC1	PCA_of_metabolites:_PC1	0	0	0	0	0	1	0	0	0	0	0	0	0	0	0	0	0	0	0	0	0	0	0	0	0	0	1	private
pan_gene_1316	pan_gene_6032	PCA_of_metabolites:_PC1	PCA_of_metabolites:_PC1	0	0	0	0	0	1	0	0	0	0	0	0	0	0	0	0	0	0	0	0	0	0	0	0	0	0	1	private
pan_gene_1316	pan_gene_7572	PCA_of_metabolites:_PC1	PCA_of_metabolites:_PC1;Starch	0	0	0	0	0	1	0	0	0	0	0	0	0	0	0	0	0	0	0	0	0	0	0	0	0	0	1	private
pan_gene_14642	pan_gene_19311	Nodes_above_ear;PCA_of_metabolites:_PC1	100_Kernel_weight;Average_internode_length_(above_ear);Glutamate;Nodes_per_plant;PCA_of_metabolites:_PC1	0	0	0	0	0	1	0	0	0	0	0	0	0	0	0	0	0	0	0	0	0	0	0	0	0	0	1	private
pan_gene_16572	pan_gene_7567	PCA_of_metabolites:_PC1	PCA_of_metabolites:_PC1;Starch	0	0	0	0	0	1	1	0	0	0	0	0	0	0	1	0	0	1	0	0	1	0	0	1	0	0	6	dispensable
pan_gene_16599	pan_gene_5154	Glutamate;Nodes_above_ear;PCA_of_metabolites:_PC1	Malate;Nodes_above_ear;PCA_of_metabolites:_PC1;Ratio_of_ear_height_to_total_height;Tassel_branch_number	0	0	0	0	0	1	0	0	0	0	0	0	0	0	0	0	0	0	0	0	0	0	0	0	0	0	1	private
pan_gene_19299	pan_gene_28640	Anthesis-silking_interval;Chlorophyll_A;Days_to_anthesis;Glutamate;PCA_of_metabolites:_PC1;PCA_of_metabolites:_PC2;Total_amino_acids	PCA_of_metabolites:_PC1	0	0	0	0	0	1	0	0	0	0	0	0	0	0	0	0	0	0	0	0	0	0	0	0	0	0	1	private
pan_gene_19309	pan_gene_19311	Chlorophyll_A;PCA_of_metabolites:_PC1	100_Kernel_weight;Average_internode_length_(above_ear);Glutamate;Nodes_per_plant;PCA_of_metabolites:_PC1	0	0	0	0	0	1	0	0	0	0	0	0	0	0	0	0	0	1	1	0	0	0	0	0	0	0	3	dispensable
pan_gene_19309	pan_gene_28640	Chlorophyll_A;PCA_of_metabolites:_PC1	PCA_of_metabolites:_PC1	0	0	0	0	0	1	0	0	0	0	0	0	0	0	0	0	0	0	0	0	0	0	0	0	0	0	1	private
pan_gene_19309	pan_gene_5971	Chlorophyll_A;PCA_of_metabolites:_PC1	Glutamate;PCA_of_metabolites:_PC1	0	0	0	0	0	1	0	0	0	0	0	0	0	0	0	0	0	0	0	0	0	0	0	0	0	0	1	private
pan_gene_19309	pan_gene_6032	Chlorophyll_A;PCA_of_metabolites:_PC1	PCA_of_metabolites:_PC1	0	0	0	0	0	1	0	0	0	0	0	0	0	0	0	0	0	0	0	0	0	0	0	0	0	0	1	private
pan_gene_19309	pan_gene_7574	Chlorophyll_A;PCA_of_metabolites:_PC1	PCA_of_metabolites:_PC1	0	0	0	0	0	1	0	0	0	0	0	0	0	0	0	0	0	0	0	0	0	0	0	0	0	0	1	private
pan_gene_19309	pan_gene_8758	Chlorophyll_A;PCA_of_metabolites:_PC1	Nitrate;PCA_of_metabolites:_PC1	0	0	0	0	0	1	0	0	0	0	0	0	0	0	0	0	0	0	1	0	0	0	0	0	0	0	2	dispensable
pan_gene_19310	pan_gene_19743	Chlorophyll_A;Days_to_silk;PCA_of_metabolites:_PC1	PCA_of_metabolites:_PC1	0	0	0	0	0	0	0	0	0	0	0	0	0	0	0	0	0	0	0	0	0	0	1	0	0	0	1	private
pan_gene_19311	pan_gene_28653	100_Kernel_weight;Average_internode_length_(above_ear);Glutamate;Nodes_per_plant;PCA_of_metabolites:_PC1	PCA_of_metabolites:_PC1	0	0	0	0	0	0	0	0	0	0	0	0	0	0	0	1	0	0	0	0	0	0	0	0	0	0	1	private
pan_gene_19321	pan_gene_2309	Nodes_per_plant;PCA_of_metabolites:_PC1	Glutamate;PCA_of_metabolites:_PC1	0	0	0	0	0	1	0	0	0	0	0	0	0	0	0	0	0	0	0	0	0	0	0	0	0	0	1	private
pan_gene_19743	pan_gene_28116	PCA_of_metabolites:_PC1	PCA_of_metabolites:_PC1	0	0	0	0	0	1	0	0	0	0	0	0	0	0	0	0	0	0	0	0	0	0	0	0	0	0	1	private
pan_gene_19743	pan_gene_28640	PCA_of_metabolites:_PC1	PCA_of_metabolites:_PC1	0	0	0	0	0	1	0	0	0	0	0	0	0	0	0	0	0	0	0	0	0	0	0	0	0	0	1	private
pan_gene_2309	pan_gene_28585	Glutamate;PCA_of_metabolites:_PC1	Nitrate;PCA_of_metabolites:_PC1	0	0	0	0	0	1	0	0	0	0	0	0	0	0	0	1	0	0	0	0	0	0	0	0	0	0	2	dispensable
pan_gene_2309	pan_gene_28660	Glutamate;PCA_of_metabolites:_PC1	PCA_of_metabolites:_PC1	0	0	0	0	0	1	0	0	0	0	0	0	0	0	0	0	0	0	0	0	0	0	0	0	0	0	1	private
pan_gene_28544	pan_gene_28585	Fructose;PCA_of_metabolites:_PC1;Stalk_strength;Total_amino_acids	Nitrate;PCA_of_metabolites:_PC1	0	0	0	0	0	1	0	0	0	0	0	0	0	0	0	0	0	0	0	0	0	0	0	0	0	0	1	private
pan_gene_28640	pan_gene_6032	PCA_of_metabolites:_PC1	PCA_of_metabolites:_PC1	0	0	0	0	0	1	0	0	0	0	0	0	0	0	0	0	0	0	0	0	0	0	0	0	0	0	1	private
pan_gene_5971	pan_gene_7572	Glutamate;PCA_of_metabolites:_PC1	PCA_of_metabolites:_PC1;Starch	0	0	0	0	0	1	0	0	0	0	0	0	0	0	0	0	0	0	0	0	0	0	0	0	0	0	1	private
pan_gene_6032	pan_gene_7572	PCA_of_metabolites:_PC1	PCA_of_metabolites:_PC1;Starch	0	0	0	0	0	1	0	0	0	0	0	0	0	0	0	0	0	0	0	0	0	0	0	0	0	0	1	private
pan_gene_6032	pan_gene_7574	PCA_of_metabolites:_PC1	PCA_of_metabolites:_PC1	0	0	0	0	0	1	0	0	0	0	0	0	0	0	0	0	0	0	0	0	0	0	0	0	0	0	1	private
pan_gene_7572	pan_gene_7574	PCA_of_metabolites:_PC1;Starch	PCA_of_metabolites:_PC1	0	0	0	0	0	1	0	0	0	0	0	0	0	0	0	0	0	0	0	0	0	0	0	0	0	0	1	private
pan_gene_102117	pan_gene_64033	Anthesis-silking_interval;Ear_height;Nodes_to_ear;PCA_of_metabolites:_PC1;Ratio_of_ear_height_to_total_height	Anthesis-silking_interval;Ear_height;Nodes_to_ear;PCA_of_metabolites:_PC1;Ratio_of_ear_height_to_total_height	0	0	0	0	0	0	1	0	0	0	0	0	0	0	0	0	0	0	0	0	0	0	0	0	0	0	1	private
pan_gene_102512	pan_gene_14625	Nitrate;PCA_of_metabolites:_PC1;Photoperiod_Growing-degree_days_to_silk;Photoperiod_growing-degree_days_to_anthesis;Plant_height	Fumarate;Malate;PCA_of_metabolites:_PC1	0	0	0	0	0	0	1	0	0	0	0	0	0	0	0	0	0	0	0	0	0	0	0	0	0	0	1	private
pan_gene_16573	pan_gene_5985	PCA_of_metabolites:_PC1	PCA_of_metabolites:_PC1	0	0	0	0	0	0	0	0	0	0	0	0	0	0	0	0	1	0	0	0	0	0	0	0	0	0	1	private
pan_gene_23898	pan_gene_28116	PCA_of_metabolites:_PC1	PCA_of_metabolites:_PC1	0	0	0	0	0	0	1	0	0	1	0	0	0	0	0	0	0	0	1	0	0	0	0	0	0	0	3	dispensable
pan_gene_11972	pan_gene_5183	Glutamate;Leaf_length;Nitrate;Nodes_per_plant;PCA_of_metabolites:_PC1;Protein	PCA_of_metabolites:_PC1;Sucrose	0	0	0	0	0	0	0	1	0	0	0	0	0	0	0	0	0	0	0	0	0	0	0	0	0	0	1	private
pan_gene_16594	pan_gene_19299	PCA_of_metabolites:_PC1	Anthesis-silking_interval;Chlorophyll_A;Days_to_anthesis;Glutamate;PCA_of_metabolites:_PC1;PCA_of_metabolites:_PC2;Total_amino_acids	0	0	0	0	0	0	0	1	0	0	1	0	0	0	0	0	0	0	0	0	0	0	0	0	0	0	2	dispensable
pan_gene_16607	pan_gene_23898	Average_internode_length_(above_ear);Nodes_per_plant;PCA_of_metabolites:_PC1;Starch	PCA_of_metabolites:_PC1	0	0	0	0	0	0	0	1	0	0	0	0	0	0	0	0	0	1	0	0	0	0	0	0	0	0	2	dispensable
pan_gene_16608	pan_gene_29595	PCA_of_metabolites:_PC1;Starch	Nodes_to_ear;PCA_of_metabolites:_PC1;Photoperiod_Growing-degree_days_to_silk;Photoperiod_growing-degree_days_to_anthesis;Tassel_length	0	0	0	0	0	0	0	1	0	0	0	0	0	0	0	0	0	0	0	0	0	0	0	0	0	0	1	private
pan_gene_16613	pan_gene_3874	PCA_of_metabolites:_PC1	PCA_of_metabolites:_PC1;Tassel_length	0	0	0	0	0	0	0	1	0	0	0	0	0	0	0	0	0	0	0	0	0	0	0	0	0	0	1	private
pan_gene_19311	pan_gene_28116	100_Kernel_weight;Average_internode_length_(above_ear);Glutamate;Nodes_per_plant;PCA_of_metabolites:_PC1	PCA_of_metabolites:_PC1	0	0	0	0	0	0	0	1	1	0	1	0	0	1	1	0	1	0	0	0	0	0	0	0	0	0	6	dispensable
pan_gene_19740	pan_gene_28543	Average_internode_length_(below_ear);Average_internode_length_(whole_plant);Glutamate;PCA_of_metabolites:_PC1	Leaf_width;PCA_of_metabolites:_PC1;Total_amino_acids	0	0	0	0	0	0	0	1	0	0	0	0	0	0	0	0	0	1	0	0	0	0	0	0	0	0	2	dispensable
pan_gene_23898	pan_gene_27498	PCA_of_metabolites:_PC1	Cob_diameter;PCA_of_metabolites:_PC1	0	0	0	0	0	0	0	1	0	0	0	0	0	0	0	0	0	0	0	0	0	0	0	0	0	0	1	private
pan_gene_27498	pan_gene_9196	Cob_diameter;PCA_of_metabolites:_PC1	Average_internode_length_(whole_plant);Ear_height;Height_above_ear;Nodes_to_ear;PCA_of_metabolites:_PC1;Ratio_of_ear_height_to_total_height;Southern_leaf_blight	0	0	0	0	0	0	0	1	0	0	0	0	0	0	0	0	0	1	0	0	0	0	0	0	0	0	2	dispensable
pan_gene_11943	pan_gene_11973	Glutamate;Nitrate;PCA_of_metabolites:_PC1	Leaf_length;Malate;Nodes_to_ear;PCA_of_metabolites:_PC1	0	0	0	0	0	0	0	0	1	0	0	0	0	0	0	0	0	0	0	0	0	0	0	0	0	0	1	private
pan_gene_11943	pan_gene_36049	Glutamate;Nitrate;PCA_of_metabolites:_PC1	Boxcox-transformed_leaf_angle;PCA_of_metabolites:_PC1	0	0	0	0	0	0	0	0	1	0	0	0	0	0	0	0	0	0	0	0	0	0	0	0	0	0	1	private
pan_gene_11969	pan_gene_6028	Days_to_anthesis;Days_to_silk;Leaf_length;Nodes_per_plant;PCA_of_metabolites:_PC1	PCA_of_metabolites:_PC1	0	0	0	0	0	0	0	0	1	0	0	0	0	0	0	0	0	0	0	0	0	0	0	0	0	0	1	private
pan_gene_11973	pan_gene_16613	Leaf_length;Malate;Nodes_to_ear;PCA_of_metabolites:_PC1	PCA_of_metabolites:_PC1	0	0	0	0	0	0	0	0	1	0	0	0	0	0	0	0	0	0	0	0	0	0	0	0	0	0	1	private
pan_gene_11973	pan_gene_36049	Leaf_length;Malate;Nodes_to_ear;PCA_of_metabolites:_PC1	Boxcox-transformed_leaf_angle;PCA_of_metabolites:_PC1	0	0	0	0	0	0	0	0	1	0	0	0	0	0	0	0	0	0	0	0	0	0	0	0	0	0	1	private
pan_gene_11973	pan_gene_7572	Leaf_length;Malate;Nodes_to_ear;PCA_of_metabolites:_PC1	PCA_of_metabolites:_PC1;Starch	0	0	0	0	0	0	0	0	1	0	0	0	0	0	0	0	0	0	0	0	0	0	0	0	0	0	1	private
pan_gene_13379	pan_gene_9196	PCA_of_metabolites:_PC1	Average_internode_length_(whole_plant);Ear_height;Height_above_ear;Nodes_to_ear;PCA_of_metabolites:_PC1;Ratio_of_ear_height_to_total_height;Southern_leaf_blight	0	0	0	0	0	0	0	0	1	0	0	0	0	0	0	0	0	0	0	0	0	0	0	0	0	0	1	private
pan_gene_16571	pan_gene_8666	PCA_of_metabolites:_PC1	Ear_height;Northern_Leaf_Blight;PCA_of_metabolites:_PC1;Ratio_of_ear_height_to_total_height	0	0	0	0	0	0	0	0	1	0	0	0	0	0	0	0	0	0	0	0	0	0	0	0	0	0	1	private
pan_gene_16594	pan_gene_16608	PCA_of_metabolites:_PC1	PCA_of_metabolites:_PC1;Starch	0	0	0	0	0	0	0	0	1	0	0	0	0	0	0	0	0	0	0	0	0	0	1	0	0	0	2	dispensable
pan_gene_16594	pan_gene_8758	PCA_of_metabolites:_PC1	Nitrate;PCA_of_metabolites:_PC1	0	0	0	0	0	0	0	0	1	1	0	1	0	0	0	1	1	1	0	1	1	0	0	0	0	0	8	dispensable
pan_gene_16613	pan_gene_28116	PCA_of_metabolites:_PC1	PCA_of_metabolites:_PC1	0	0	0	0	0	0	0	0	1	0	0	0	0	0	0	0	0	0	0	0	0	0	0	0	0	0	1	private
pan_gene_19273	pan_gene_28657	Average_internode_length_(above_ear);Average_internode_length_(whole_plant);Chlorophyll_A;Height_above_ear;Nitrate;Nodes_above_ear;PCA_of_metabolites:_PC1	Average_internode_length_(below_ear);PCA_of_metabolites:_PC1	0	0	0	0	0	0	0	0	1	0	0	0	0	0	0	0	0	0	0	0	0	0	0	0	0	0	1	private
pan_gene_19299	pan_gene_6032	Anthesis-silking_interval;Chlorophyll_A;Days_to_anthesis;Glutamate;PCA_of_metabolites:_PC1;PCA_of_metabolites:_PC2;Total_amino_acids	PCA_of_metabolites:_PC1	0	0	0	0	0	0	0	0	1	0	0	0	0	0	0	0	0	0	0	0	0	0	0	0	0	0	1	private
pan_gene_27498	pan_gene_28643	Cob_diameter;PCA_of_metabolites:_PC1	PCA_of_metabolites:_PC1	0	0	0	0	0	0	0	0	1	0	0	0	0	0	0	0	0	0	0	0	0	0	0	0	0	0	1	private
pan_gene_29595	pan_gene_36049	Nodes_to_ear;PCA_of_metabolites:_PC1;Photoperiod_Growing-degree_days_to_silk;Photoperiod_growing-degree_days_to_anthesis;Tassel_length	Boxcox-transformed_leaf_angle;PCA_of_metabolites:_PC1	0	0	0	0	0	0	0	0	1	0	0	0	0	0	0	0	0	0	0	0	0	0	0	0	0	0	1	private
pan_gene_36049	pan_gene_7572	Boxcox-transformed_leaf_angle;PCA_of_metabolites:_PC1	PCA_of_metabolites:_PC1;Starch	0	0	0	0	0	0	0	0	1	0	0	0	0	0	0	0	0	0	0	0	0	0	0	0	0	0	1	private
pan_gene_11943	pan_gene_7551	Glutamate;Nitrate;PCA_of_metabolites:_PC1	Glutamate;Nitrate;PCA_of_metabolites:_PC1	0	0	0	0	0	0	0	0	0	1	0	0	0	0	0	0	0	0	0	0	0	0	0	0	0	0	1	private
pan_gene_11969	pan_gene_19743	Days_to_anthesis;Days_to_silk;Leaf_length;Nodes_per_plant;PCA_of_metabolites:_PC1	PCA_of_metabolites:_PC1	0	0	0	0	0	0	0	0	0	1	0	0	0	0	0	0	0	0	0	0	0	0	0	0	0	0	1	private
pan_gene_14621	pan_gene_2136	Average_internode_length_(below_ear);Boxcox-transformed_leaf_angle;Ear_height;Fumarate;Nodes_above_ear;PCA_of_metabolites:_PC1;Total_amino_acids	PCA_of_metabolites:_PC1	0	0	0	0	0	0	0	0	0	1	0	1	0	0	0	1	0	0	1	0	0	0	0	0	0	0	4	dispensable
pan_gene_16594	pan_gene_5153	PCA_of_metabolites:_PC1	PCA_of_metabolites:_PC1;Tassel_branch_number	0	0	0	0	0	0	0	0	0	1	0	0	0	0	0	0	0	0	0	0	0	0	0	0	0	0	1	private
pan_gene_16599	pan_gene_27648	Glutamate;Nodes_above_ear;PCA_of_metabolites:_PC1	Ear_height;Nodes_to_ear;PCA_of_metabolites:_PC1;Ratio_of_ear_height_to_total_height	0	0	0	0	0	0	0	0	0	1	0	0	0	0	0	0	0	0	0	0	0	0	0	0	0	0	1	private
pan_gene_16599	pan_gene_8758	Glutamate;Nodes_above_ear;PCA_of_metabolites:_PC1	Nitrate;PCA_of_metabolites:_PC1	0	0	0	0	0	0	0	0	0	1	0	0	0	0	0	0	0	0	0	0	0	0	0	0	0	0	1	private
pan_gene_16608	pan_gene_27648	PCA_of_metabolites:_PC1;Starch	Ear_height;Nodes_to_ear;PCA_of_metabolites:_PC1;Ratio_of_ear_height_to_total_height	0	0	0	0	0	0	0	0	0	1	0	0	0	0	0	0	0	0	0	0	0	0	0	0	0	0	1	private
pan_gene_19743	pan_gene_7572	PCA_of_metabolites:_PC1	PCA_of_metabolites:_PC1;Starch	0	0	0	0	0	0	0	0	0	1	0	0	0	0	0	0	0	0	0	0	0	0	0	0	0	0	1	private
pan_gene_24020	pan_gene_28580	Nitrate;PCA_of_metabolites:_PC1	PCA_of_metabolites:_PC1;Total_amino_acids	0	0	0	0	0	0	0	0	0	1	0	0	0	0	0	0	0	0	0	0	0	0	0	0	0	0	1	private
pan_gene_28657	pan_gene_8666	Average_internode_length_(below_ear);PCA_of_metabolites:_PC1	Ear_height;Northern_Leaf_Blight;PCA_of_metabolites:_PC1;Ratio_of_ear_height_to_total_height	0	0	0	0	0	0	0	0	0	1	0	0	0	0	0	0	0	0	0	0	0	0	0	0	0	0	1	private
pan_gene_5971	pan_gene_7551	Glutamate;PCA_of_metabolites:_PC1	Glutamate;Nitrate;PCA_of_metabolites:_PC1	0	0	0	0	0	0	0	0	0	1	0	0	0	0	0	0	0	0	0	0	0	0	0	0	0	0	1	private
pan_gene_11943	pan_gene_19299	Glutamate;Nitrate;PCA_of_metabolites:_PC1	Anthesis-silking_interval;Chlorophyll_A;Days_to_anthesis;Glutamate;PCA_of_metabolites:_PC1;PCA_of_metabolites:_PC2;Total_amino_acids	0	0	0	0	0	0	0	0	0	0	1	0	0	0	0	0	0	0	0	0	0	0	0	0	0	0	1	private
pan_gene_16594	pan_gene_3874	PCA_of_metabolites:_PC1	PCA_of_metabolites:_PC1;Tassel_length	0	0	0	0	0	0	0	0	0	0	1	0	0	0	0	0	0	0	1	0	0	0	0	1	0	0	3	dispensable
pan_gene_16608	pan_gene_24618	PCA_of_metabolites:_PC1;Starch	PCA_of_metabolites:_PC1	0	0	0	0	0	0	0	0	0	0	1	1	0	0	0	0	0	0	0	0	0	0	0	0	0	0	2	dispensable
pan_gene_16608	pan_gene_3874	PCA_of_metabolites:_PC1;Starch	PCA_of_metabolites:_PC1;Tassel_length	0	0	0	0	0	0	0	0	0	0	1	1	0	0	1	0	0	0	0	0	0	0	1	1	0	0	5	dispensable
pan_gene_19299	pan_gene_24618	Anthesis-silking_interval;Chlorophyll_A;Days_to_anthesis;Glutamate;PCA_of_metabolites:_PC1;PCA_of_metabolites:_PC2;Total_amino_acids	PCA_of_metabolites:_PC1	0	0	0	0	0	0	0	0	0	0	1	0	0	0	0	0	0	0	0	0	0	0	0	0	0	0	1	private
pan_gene_24618	pan_gene_3874	PCA_of_metabolites:_PC1	PCA_of_metabolites:_PC1;Tassel_length	0	0	0	0	0	0	0	0	0	0	1	0	0	0	0	0	0	0	0	0	0	0	0	0	0	0	1	private
pan_gene_28116	pan_gene_29595	PCA_of_metabolites:_PC1	Nodes_to_ear;PCA_of_metabolites:_PC1;Photoperiod_Growing-degree_days_to_silk;Photoperiod_growing-degree_days_to_anthesis;Tassel_length	0	0	0	0	0	0	0	0	0	0	1	0	0	0	0	0	0	0	0	0	0	0	0	0	0	0	1	private
pan_gene_28640	pan_gene_9196	PCA_of_metabolites:_PC1	Average_internode_length_(whole_plant);Ear_height;Height_above_ear;Nodes_to_ear;PCA_of_metabolites:_PC1;Ratio_of_ear_height_to_total_height;Southern_leaf_blight	0	0	0	0	0	0	0	0	0	0	1	1	0	0	0	0	0	0	0	0	0	0	0	0	0	0	2	dispensable
pan_gene_11074	pan_gene_14625	PCA_of_metabolites:_PC1;Tassel_branch_number	Fumarate;Malate;PCA_of_metabolites:_PC1	0	0	0	0	0	0	0	0	0	0	0	1	0	0	0	0	0	0	0	0	0	0	0	1	0	0	2	dispensable
pan_gene_11074	pan_gene_28545	PCA_of_metabolites:_PC1;Tassel_branch_number	Chlorophyll_A;Days_to_anthesis;PCA_of_metabolites:_PC1;Total_amino_acids	0	0	0	0	0	0	0	0	0	0	0	1	0	0	0	0	0	0	0	0	0	0	0	0	0	0	1	private
pan_gene_16573	pan_gene_19299	PCA_of_metabolites:_PC1	Anthesis-silking_interval;Chlorophyll_A;Days_to_anthesis;Glutamate;PCA_of_metabolites:_PC1;PCA_of_metabolites:_PC2;Total_amino_acids	0	0	0	0	0	0	0	0	0	0	0	1	0	0	0	0	0	0	0	0	0	0	0	0	0	0	1	private
pan_gene_16573	pan_gene_5831	PCA_of_metabolites:_PC1	Ear_height;PCA_of_metabolites:_PC1	0	0	0	0	0	0	0	0	0	0	0	1	0	0	0	0	0	0	1	0	0	1	0	0	0	0	3	dispensable
pan_gene_16599	pan_gene_28657	Glutamate;Nodes_above_ear;PCA_of_metabolites:_PC1	Average_internode_length_(below_ear);PCA_of_metabolites:_PC1	0	0	0	0	0	0	0	0	0	0	0	1	0	0	0	0	0	0	0	0	0	0	0	1	0	0	2	dispensable
pan_gene_16607	pan_gene_28116	Average_internode_length_(above_ear);Nodes_per_plant;PCA_of_metabolites:_PC1;Starch	PCA_of_metabolites:_PC1	0	0	0	0	0	0	0	0	0	0	0	1	0	0	0	0	0	0	0	0	0	0	0	0	0	0	1	private
pan_gene_16791	pan_gene_19740	Chlorophyll_B;PCA_of_metabolites:_PC1	Average_internode_length_(below_ear);Average_internode_length_(whole_plant);Glutamate;PCA_of_metabolites:_PC1	0	0	0	0	0	0	0	0	0	0	0	1	0	0	0	0	0	0	0	0	0	0	0	0	0	0	1	private
pan_gene_24430	pan_gene_28555	100_Kernel_weight;Anthesis-silking_interval;PCA_of_metabolites:_PC1;Starch	PCA_of_metabolites:_PC1	0	0	0	0	0	0	0	0	0	0	0	0	0	0	0	0	0	0	0	0	0	0	0	0	0	1	1	private
pan_gene_24618	pan_gene_7574	PCA_of_metabolites:_PC1	PCA_of_metabolites:_PC1	0	0	0	0	0	0	0	0	0	0	0	0	0	0	0	0	0	0	0	0	0	0	0	1	0	0	1	private
pan_gene_26608	pan_gene_30087	Ear_height;Nodes_to_ear;PCA_of_metabolites:_PC1;Plant_height;Ratio_of_ear_height_to_total_height	PCA_of_metabolites:_PC1	0	0	0	0	0	0	0	0	0	0	0	1	0	0	0	0	0	0	0	0	0	0	0	0	0	0	1	private
pan_gene_28657	pan_gene_5183	Average_internode_length_(below_ear);PCA_of_metabolites:_PC1	PCA_of_metabolites:_PC1;Sucrose	0	0	0	0	0	0	0	0	0	0	0	1	0	0	0	0	0	0	0	0	0	0	0	0	0	0	1	private
pan_gene_11074	pan_gene_28543	PCA_of_metabolites:_PC1;Tassel_branch_number	Leaf_width;PCA_of_metabolites:_PC1;Total_amino_acids	0	0	0	0	0	0	0	0	0	0	0	0	1	0	0	0	0	0	0	0	0	0	0	0	0	0	1	private
pan_gene_11074	pan_gene_30087	PCA_of_metabolites:_PC1;Tassel_branch_number	PCA_of_metabolites:_PC1	0	0	0	0	0	0	0	0	0	0	0	0	1	0	0	0	0	0	0	0	0	0	0	0	0	0	1	private
pan_gene_14642	pan_gene_28545	Nodes_above_ear;PCA_of_metabolites:_PC1	Chlorophyll_A;Days_to_anthesis;PCA_of_metabolites:_PC1;Total_amino_acids	0	0	0	0	0	0	0	0	0	0	0	0	1	0	0	0	0	0	0	0	0	0	0	0	0	0	1	private
pan_gene_16527	pan_gene_28543	Ear_row_number;Leaf_length;PCA_of_metabolites:_PC1	Leaf_width;PCA_of_metabolites:_PC1;Total_amino_acids	0	0	0	0	0	0	0	0	0	0	0	0	1	0	0	0	0	0	0	0	0	0	0	0	0	0	1	private
pan_gene_16573	pan_gene_27498	PCA_of_metabolites:_PC1	Cob_diameter;PCA_of_metabolites:_PC1	0	0	0	0	0	0	0	0	0	0	0	0	1	0	0	0	0	0	0	0	0	0	0	0	0	0	1	private
pan_gene_1316	pan_gene_4561	PCA_of_metabolites:_PC1	Nodes_per_plant;PCA_of_metabolites:_PC1	0	0	0	0	0	0	0	0	0	0	0	0	0	1	0	0	0	0	0	0	0	0	0	0	0	0	1	private
pan_gene_14621	pan_gene_28559	Average_internode_length_(below_ear);Boxcox-transformed_leaf_angle;Ear_height;Fumarate;Nodes_above_ear;PCA_of_metabolites:_PC1;Total_amino_acids	PCA_of_metabolites:_PC1	0	0	0	0	0	0	0	0	0	0	0	0	0	1	0	0	0	0	0	0	0	0	0	0	0	0	1	private
pan_gene_16608	pan_gene_28653	PCA_of_metabolites:_PC1;Starch	PCA_of_metabolites:_PC1	0	0	0	0	0	0	0	0	0	0	0	0	0	1	0	0	0	0	0	0	0	0	0	0	0	0	1	private
pan_gene_2309	pan_gene_7551	Glutamate;PCA_of_metabolites:_PC1	Glutamate;Nitrate;PCA_of_metabolites:_PC1	0	0	0	0	0	0	0	0	0	0	0	0	0	1	0	0	0	0	0	1	0	0	0	0	0	0	2	dispensable
pan_gene_28545	pan_gene_5175	Chlorophyll_A;Days_to_anthesis;PCA_of_metabolites:_PC1;Total_amino_acids	Boxcox-transformed_leaf_angle;PCA_of_metabolites:_PC1;Tassel_branch_number	0	0	0	0	0	0	0	0	0	0	0	0	0	1	0	0	0	0	0	0	0	0	0	0	0	0	1	private
pan_gene_28653	pan_gene_6028	PCA_of_metabolites:_PC1	PCA_of_metabolites:_PC1	0	0	0	0	0	0	0	0	0	0	0	0	0	1	0	0	0	0	0	0	0	0	0	0	0	0	1	private
pan_gene_14625	pan_gene_28543	Fumarate;Malate;PCA_of_metabolites:_PC1	Leaf_width;PCA_of_metabolites:_PC1;Total_amino_acids	0	0	0	0	0	0	0	0	0	0	0	0	0	0	1	0	0	0	0	0	0	0	0	0	0	0	1	private
pan_gene_7551	pan_gene_9196	Glutamate;Nitrate;PCA_of_metabolites:_PC1	Average_internode_length_(whole_plant);Ear_height;Height_above_ear;Nodes_to_ear;PCA_of_metabolites:_PC1;Ratio_of_ear_height_to_total_height;Southern_leaf_blight	0	0	0	0	0	0	0	0	0	0	0	0	0	0	1	0	0	0	0	0	0	0	0	0	0	0	1	private
pan_gene_16573	pan_gene_19309	PCA_of_metabolites:_PC1	Chlorophyll_A;PCA_of_metabolites:_PC1	0	0	0	0	0	0	0	0	0	0	0	0	0	0	0	0	0	1	1	0	0	0	0	0	0	0	2	dispensable
pan_gene_19267	pan_gene_19740	Chlorophyll_A;Glutamate;PCA_of_metabolites:_PC1	Average_internode_length_(below_ear);Average_internode_length_(whole_plant);Glutamate;PCA_of_metabolites:_PC1	0	0	0	0	0	0	0	0	0	0	0	0	0	0	0	0	1	0	0	0	0	0	0	0	0	0	1	private
pan_gene_19309	pan_gene_6028	Chlorophyll_A;PCA_of_metabolites:_PC1	PCA_of_metabolites:_PC1	0	0	0	0	0	0	0	0	0	0	0	0	0	0	0	0	1	1	1	0	0	0	0	0	0	0	3	dispensable
pan_gene_11971	pan_gene_8758	Days_to_silk;Glutamate;Leaf_length;Leaf_width;PCA_of_metabolites:_PC1;Photoperiod_Growing-degree_days_to_silk;Photoperiod_growing-degree_days_to_anthesis;Protein;Stalk_strength	Nitrate;PCA_of_metabolites:_PC1	0	0	0	0	0	0	0	0	0	0	0	0	0	0	0	0	0	1	0	0	0	0	0	0	0	0	1	private
pan_gene_14642	pan_gene_27498	Nodes_above_ear;PCA_of_metabolites:_PC1	Cob_diameter;PCA_of_metabolites:_PC1	0	0	0	0	0	0	0	0	0	0	0	0	0	0	0	0	0	1	0	0	0	0	0	0	0	0	1	private
pan_gene_16534	pan_gene_27498	Ear_row_number;PCA_of_metabolites:_PC1	Cob_diameter;PCA_of_metabolites:_PC1	0	0	0	0	0	0	0	0	0	0	0	0	0	0	0	0	0	1	0	0	0	0	0	0	0	0	1	private
pan_gene_16534	pan_gene_9196	Ear_row_number;PCA_of_metabolites:_PC1	Average_internode_length_(whole_plant);Ear_height;Height_above_ear;Nodes_to_ear;PCA_of_metabolites:_PC1;Ratio_of_ear_height_to_total_height;Southern_leaf_blight	0	0	0	0	0	0	0	0	0	0	0	0	0	0	0	0	0	1	0	0	0	0	0	0	0	0	1	private
pan_gene_16608	pan_gene_19309	PCA_of_metabolites:_PC1;Starch	Chlorophyll_A;PCA_of_metabolites:_PC1	0	0	0	0	0	0	0	0	0	0	0	0	0	0	0	0	0	1	0	0	0	0	1	0	0	0	2	dispensable
pan_gene_16613	pan_gene_27498	PCA_of_metabolites:_PC1	Cob_diameter;PCA_of_metabolites:_PC1	0	0	0	0	0	0	0	0	0	0	0	0	0	0	0	0	0	1	0	0	0	0	0	0	0	0	1	private
pan_gene_16646	pan_gene_24618	PCA_of_metabolites:_PC1	PCA_of_metabolites:_PC1	0	0	0	0	0	0	0	0	0	0	0	0	0	0	0	0	0	1	0	0	0	0	0	0	0	0	1	private
pan_gene_27498	pan_gene_6032	Cob_diameter;PCA_of_metabolites:_PC1	PCA_of_metabolites:_PC1	0	0	0	0	0	0	0	0	0	0	0	0	0	0	0	0	0	1	0	0	0	0	0	0	0	0	1	private
pan_gene_28116	pan_gene_6028	PCA_of_metabolites:_PC1	PCA_of_metabolites:_PC1	0	0	0	0	0	0	0	0	0	0	0	0	0	0	0	0	0	0	1	0	0	0	0	0	0	0	1	private
pan_gene_28116	pan_gene_8758	PCA_of_metabolites:_PC1	Nitrate;PCA_of_metabolites:_PC1	0	0	0	0	0	0	0	0	0	0	0	0	0	0	0	0	0	0	1	0	0	0	0	0	0	0	1	private
pan_gene_16534	pan_gene_30087	Ear_row_number;PCA_of_metabolites:_PC1	PCA_of_metabolites:_PC1	0	0	0	0	0	0	0	0	0	0	0	0	0	0	0	0	0	0	0	0	1	0	0	0	0	0	1	private
pan_gene_16572	pan_gene_28543	PCA_of_metabolites:_PC1	Leaf_width;PCA_of_metabolites:_PC1;Total_amino_acids	0	0	0	0	0	0	0	0	0	0	0	0	0	0	0	0	0	0	0	0	1	0	0	0	0	0	1	private
pan_gene_16594	pan_gene_16613	PCA_of_metabolites:_PC1	PCA_of_metabolites:_PC1	0	0	0	0	0	0	0	0	0	0	0	0	0	0	0	0	0	0	0	0	1	0	0	0	0	0	1	private
pan_gene_19299	pan_gene_8757	Anthesis-silking_interval;Chlorophyll_A;Days_to_anthesis;Glutamate;PCA_of_metabolites:_PC1;PCA_of_metabolites:_PC2;Total_amino_acids	PCA_of_metabolites:_PC1	0	0	0	0	0	0	0	0	0	0	0	0	0	0	0	0	0	0	0	0	1	0	0	0	0	0	1	private
pan_gene_26606	pan_gene_28545	PCA_of_metabolites:_PC1	Chlorophyll_A;Days_to_anthesis;PCA_of_metabolites:_PC1;Total_amino_acids	0	0	0	0	0	0	0	0	0	0	0	0	0	0	0	0	0	0	0	0	1	0	0	0	0	0	1	private
pan_gene_26606	pan_gene_28643	PCA_of_metabolites:_PC1	PCA_of_metabolites:_PC1	0	0	0	0	0	0	0	0	0	0	0	0	0	0	0	0	0	0	0	0	1	0	0	0	0	0	1	private
pan_gene_28116	pan_gene_7574	PCA_of_metabolites:_PC1	PCA_of_metabolites:_PC1	0	0	0	0	0	0	0	0	0	0	0	0	0	0	0	0	0	0	0	0	1	0	0	0	0	0	1	private
pan_gene_7572	pan_gene_8757	PCA_of_metabolites:_PC1;Starch	PCA_of_metabolites:_PC1	0	0	0	0	0	0	0	0	0	0	0	0	0	0	0	0	0	0	0	0	1	0	0	0	0	0	1	private
pan_gene_11943	pan_gene_60614	Glutamate;Nitrate;PCA_of_metabolites:_PC1	PCA_of_metabolites:_PC1	0	0	0	0	0	0	0	0	0	0	0	0	0	0	0	0	0	0	0	0	0	1	0	0	0	0	1	private
pan_gene_11943	pan_gene_8758	Glutamate;Nitrate;PCA_of_metabolites:_PC1	Nitrate;PCA_of_metabolites:_PC1	0	0	0	0	0	0	0	0	0	0	0	0	0	0	0	0	0	0	0	0	0	1	0	0	0	0	1	private
pan_gene_11980	pan_gene_28545	Average_internode_length_(above_ear);Days_to_silk;Glutamate;Nitrate;PCA_of_metabolites:_PC1;Ratio_of_ear_height_to_total_height;Tassel_branch_number	Chlorophyll_A;Days_to_anthesis;PCA_of_metabolites:_PC1;Total_amino_acids	0	0	0	0	0	0	0	0	0	0	0	0	0	0	0	0	0	0	0	0	0	1	0	0	0	0	1	private
pan_gene_16573	pan_gene_6028	PCA_of_metabolites:_PC1	PCA_of_metabolites:_PC1	0	0	0	0	0	0	0	0	0	0	0	0	0	0	0	0	0	0	0	0	0	1	0	0	0	0	1	private
pan_gene_16573	pan_gene_8758	PCA_of_metabolites:_PC1	Nitrate;PCA_of_metabolites:_PC1	0	0	0	0	0	0	0	0	0	0	0	0	0	0	0	0	0	0	0	0	0	1	0	1	0	1	3	dispensable
pan_gene_28643	pan_gene_7551	PCA_of_metabolites:_PC1	Glutamate;Nitrate;PCA_of_metabolites:_PC1	0	0	0	0	0	0	0	0	0	0	0	0	0	0	0	0	0	0	0	0	0	1	0	0	0	0	1	private
pan_gene_30087	pan_gene_60614	PCA_of_metabolites:_PC1	PCA_of_metabolites:_PC1	0	0	0	0	0	0	0	0	0	0	0	0	0	0	0	0	0	0	0	0	0	1	0	0	0	0	1	private
pan_gene_30087	pan_gene_9196	PCA_of_metabolites:_PC1	Average_internode_length_(whole_plant);Ear_height;Height_above_ear;Nodes_to_ear;PCA_of_metabolites:_PC1;Ratio_of_ear_height_to_total_height;Southern_leaf_blight	0	0	0	0	0	0	0	0	0	0	0	0	0	0	0	0	0	0	0	0	0	1	0	0	0	0	1	private
pan_gene_60614	pan_gene_8758	PCA_of_metabolites:_PC1	Nitrate;PCA_of_metabolites:_PC1	0	0	0	0	0	0	0	0	0	0	0	0	0	0	0	0	0	0	0	0	0	1	0	0	0	0	1	private
pan_gene_11971	pan_gene_23898	Days_to_silk;Glutamate;Leaf_length;Leaf_width;PCA_of_metabolites:_PC1;Photoperiod_Growing-degree_days_to_silk;Photoperiod_growing-degree_days_to_anthesis;Protein;Stalk_strength	PCA_of_metabolites:_PC1	0	0	0	0	0	0	0	0	0	0	0	0	0	0	0	0	0	0	0	0	0	0	1	0	0	0	1	private
pan_gene_11973	pan_gene_16599	Leaf_length;Malate;Nodes_to_ear;PCA_of_metabolites:_PC1	Glutamate;Nodes_above_ear;PCA_of_metabolites:_PC1	0	0	0	0	0	0	0	0	0	0	0	0	0	0	0	0	0	0	0	0	0	0	1	0	0	0	1	private
pan_gene_13379	pan_gene_16613	PCA_of_metabolites:_PC1	PCA_of_metabolites:_PC1	0	0	0	0	0	0	0	0	0	0	0	0	0	0	0	0	0	0	0	0	0	0	1	0	0	0	1	private
pan_gene_16607	pan_gene_9196	Average_internode_length_(above_ear);Nodes_per_plant;PCA_of_metabolites:_PC1;Starch	Average_internode_length_(whole_plant);Ear_height;Height_above_ear;Nodes_to_ear;PCA_of_metabolites:_PC1;Ratio_of_ear_height_to_total_height;Southern_leaf_blight	0	0	0	0	0	0	0	0	0	0	0	0	0	0	0	0	0	0	0	0	0	0	1	0	0	0	1	private
pan_gene_16646	pan_gene_6028	PCA_of_metabolites:_PC1	PCA_of_metabolites:_PC1	0	0	0	0	0	0	0	0	0	0	0	0	0	0	0	0	0	0	0	0	0	0	1	0	0	0	1	private
pan_gene_2309	pan_gene_28643	Glutamate;PCA_of_metabolites:_PC1	PCA_of_metabolites:_PC1	0	0	0	0	0	0	0	0	0	0	0	0	0	0	0	0	0	0	0	0	0	0	1	0	0	0	1	private
pan_gene_29595	pan_gene_7574	Nodes_to_ear;PCA_of_metabolites:_PC1;Photoperiod_Growing-degree_days_to_silk;Photoperiod_growing-degree_days_to_anthesis;Tassel_length	PCA_of_metabolites:_PC1	0	0	0	0	0	0	0	0	0	0	0	0	0	0	0	0	0	0	0	0	0	0	1	0	0	0	1	private
pan_gene_7574	pan_gene_8758	PCA_of_metabolites:_PC1	Nitrate;PCA_of_metabolites:_PC1	0	0	0	0	0	0	0	0	0	0	0	0	0	0	0	0	0	0	0	0	0	0	1	0	0	0	1	private
pan_gene_11074	pan_gene_7567	PCA_of_metabolites:_PC1;Tassel_branch_number	PCA_of_metabolites:_PC1;Starch	0	0	0	0	0	0	0	0	0	0	0	0	0	0	0	0	0	0	0	0	0	0	0	1	0	0	1	private
pan_gene_16527	pan_gene_7567	Ear_row_number;Leaf_length;PCA_of_metabolites:_PC1	PCA_of_metabolites:_PC1;Starch	0	0	0	0	0	0	0	0	0	0	0	0	0	0	0	0	0	0	0	0	0	0	0	1	0	0	1	private
pan_gene_16607	pan_gene_7551	Average_internode_length_(above_ear);Nodes_per_plant;PCA_of_metabolites:_PC1;Starch	Glutamate;Nitrate;PCA_of_metabolites:_PC1	0	0	0	0	0	0	0	0	0	0	0	0	0	0	0	0	0	0	0	0	0	0	0	1	0	0	1	private
pan_gene_19311	pan_gene_3874	100_Kernel_weight;Average_internode_length_(above_ear);Glutamate;Nodes_per_plant;PCA_of_metabolites:_PC1	PCA_of_metabolites:_PC1;Tassel_length	0	0	0	0	0	0	0	0	0	0	0	0	0	0	0	0	0	0	0	0	0	0	0	1	0	0	1	private
pan_gene_24618	pan_gene_8758	PCA_of_metabolites:_PC1	Nitrate;PCA_of_metabolites:_PC1	0	0	0	0	0	0	0	0	0	0	0	0	0	0	0	0	0	0	0	0	0	0	0	1	0	0	1	private
pan_gene_27555	pan_gene_5831	Fumarate;PCA_of_metabolites:_PC1	Ear_height;PCA_of_metabolites:_PC1	0	0	0	0	0	0	0	0	0	0	0	0	0	0	0	0	0	0	0	0	0	0	0	1	0	0	1	private
pan_gene_19745	pan_gene_28657	PCA_of_metabolites:_PC1	Average_internode_length_(below_ear);PCA_of_metabolites:_PC1	0	0	0	0	0	0	0	0	0	0	0	0	0	0	0	0	0	0	0	0	0	0	0	0	0	1	1	private
