# Supplementary material for: Co-expression pan-network reveals genes involved in complex traits within maize pan-genome
Source: BMC Plant Biol. 2022 Dec 19;22:595. doi: 10.1186/s12870-022-03985-z (PMC9762053; doi:10.1186/s12870-022-03985-z)
Supplement: Supplementary file 7 — Additional file 7. [file 12870_2022_3985_MOESM7_ESM.zip › SupplementaryData5/Plant_height.pannetwork.csv]

gene1	gene2	trait1	trait2	B73	B97	CML103	CML228	CML247	CML277	CML322	CML333	CML52	CML69	HP301	IL14H	Ki11	Ki3	Ky21	M162W	M37W	Mo18W	MS71	NC350	NC358	Oh43	Oh7b	P39	Tx303	Tzi8	sum	sub-category
pan_gene_10662	pan_gene_30114	Average_internode_length_(whole_plant);Height_per_day_(until_flowering);Plant_height	Ear_height;Plant_height	1	0	0	0	0	0	0	1	1	0	0	0	0	1	0	0	0	0	0	0	0	0	0	0	0	0	4	dispensable
pan_gene_10662	pan_gene_6673	Average_internode_length_(whole_plant);Height_per_day_(until_flowering);Plant_height	Plant_height	1	0	0	1	1	0	0	1	0	0	1	0	1	1	0	1	0	0	0	0	0	1	0	0	0	1	10	dispensable
pan_gene_10686	pan_gene_10824	Average_internode_length_(whole_plant);Boxcox-transformed_leaf_angle;Height_per_day_(until_flowering);Nodes_to_ear;Plant_height	Ear_height;Nodes_to_ear;Photoperiod_Growing-degree_days_to_silk;Plant_height	1	0	0	0	0	1	0	0	0	0	0	1	0	0	0	0	0	0	0	1	0	0	0	0	0	0	4	dispensable
pan_gene_10686	pan_gene_27702	Average_internode_length_(whole_plant);Boxcox-transformed_leaf_angle;Height_per_day_(until_flowering);Nodes_to_ear;Plant_height	Height_above_ear;PCA_of_metabolites:_PC2;Plant_height;Stalk_strength;Starch	1	1	0	0	1	1	0	0	0	0	1	1	0	1	0	0	0	1	0	0	0	0	0	0	0	0	8	dispensable
pan_gene_10773	pan_gene_10829	Boxcox-transformed_leaf_angle;Ear_height;Photoperiod_Growing-degree_days_to_silk;Photoperiod_growing-degree_days_to_anthesis;Plant_height;Southern_leaf_blight	100_Kernel_weight;Nodes_to_ear;Photoperiod_Growing-degree_days_to_silk;Plant_height	1	1	0	0	1	0	1	0	1	1	1	1	1	0	0	1	1	1	1	0	1	1	1	1	1	1	19	near-core
pan_gene_10773	pan_gene_12575	Boxcox-transformed_leaf_angle;Ear_height;Photoperiod_Growing-degree_days_to_silk;Photoperiod_growing-degree_days_to_anthesis;Plant_height;Southern_leaf_blight	Average_internode_length_(below_ear);Plant_height;Tassel_length	0	0	0	0	0	0	0	0	0	0	0	0	0	0	0	0	0	0	0	0	0	0	1	0	0	0	1	private
pan_gene_10773	pan_gene_14228	Boxcox-transformed_leaf_angle;Ear_height;Photoperiod_Growing-degree_days_to_silk;Photoperiod_growing-degree_days_to_anthesis;Plant_height;Southern_leaf_blight	Average_internode_length_(above_ear);Ear_height;Height_per_day_(until_flowering);Plant_height	1	0	0	0	1	1	1	1	0	1	0	0	0	0	1	1	0	1	0	0	0	1	1	1	1	1	14	near-core
pan_gene_10773	pan_gene_16340	Boxcox-transformed_leaf_angle;Ear_height;Photoperiod_Growing-degree_days_to_silk;Photoperiod_growing-degree_days_to_anthesis;Plant_height;Southern_leaf_blight	Anthesis-silking_interval;Height_above_ear;Plant_height;Ratio_of_ear_height_to_total_height	0	0	0	0	1	0	0	0	0	0	0	0	0	0	0	0	0	0	0	0	0	0	0	0	0	0	1	private
pan_gene_10773	pan_gene_20670	Boxcox-transformed_leaf_angle;Ear_height;Photoperiod_Growing-degree_days_to_silk;Photoperiod_growing-degree_days_to_anthesis;Plant_height;Southern_leaf_blight	Average_internode_length_(whole_plant);Height_per_day_(until_flowering);Plant_height	1	0	0	0	1	0	1	0	0	1	0	1	0	0	0	0	0	0	0	0	0	0	0	0	0	0	5	dispensable
pan_gene_10773	pan_gene_21101	Boxcox-transformed_leaf_angle;Ear_height;Photoperiod_Growing-degree_days_to_silk;Photoperiod_growing-degree_days_to_anthesis;Plant_height;Southern_leaf_blight	Plant_height	0	0	0	0	0	0	0	0	0	1	0	0	0	0	0	0	0	0	1	0	0	0	0	0	0	0	2	dispensable
pan_gene_10773	pan_gene_2548	Boxcox-transformed_leaf_angle;Ear_height;Photoperiod_Growing-degree_days_to_silk;Photoperiod_growing-degree_days_to_anthesis;Plant_height;Southern_leaf_blight	Nodes_above_ear;Nodes_per_plant;Plant_height	1	0	0	0	0	0	0	0	0	1	0	0	0	0	0	0	0	0	0	0	0	0	0	0	0	0	2	dispensable
pan_gene_10773	pan_gene_25497	Boxcox-transformed_leaf_angle;Ear_height;Photoperiod_Growing-degree_days_to_silk;Photoperiod_growing-degree_days_to_anthesis;Plant_height;Southern_leaf_blight	Ear_height;Plant_height	1	0	0	0	1	1	0	1	1	1	0	0	0	0	1	0	0	1	0	0	1	0	1	1	0	0	11	near-core
pan_gene_10773	pan_gene_2568	Boxcox-transformed_leaf_angle;Ear_height;Photoperiod_Growing-degree_days_to_silk;Photoperiod_growing-degree_days_to_anthesis;Plant_height;Southern_leaf_blight	Ear_height;Ear_row_number;Glutamate;Nodes_per_plant;Nodes_to_ear;Plant_height	1	0	0	0	1	1	0	1	1	1	0	1	0	0	1	0	1	1	1	0	1	1	0	0	0	0	13	near-core
pan_gene_10773	pan_gene_30557	Boxcox-transformed_leaf_angle;Ear_height;Photoperiod_Growing-degree_days_to_silk;Photoperiod_growing-degree_days_to_anthesis;Plant_height;Southern_leaf_blight	Plant_height	1	0	0	0	0	1	0	0	1	1	1	1	1	0	1	0	1	0	0	1	1	0	1	0	0	1	13	near-core
pan_gene_10773	pan_gene_30764	Boxcox-transformed_leaf_angle;Ear_height;Photoperiod_Growing-degree_days_to_silk;Photoperiod_growing-degree_days_to_anthesis;Plant_height;Southern_leaf_blight	Days_to_silk;Height_per_day_(until_flowering);Plant_height	0	0	0	0	1	0	0	0	0	0	0	0	0	0	1	0	0	0	0	1	0	0	0	0	0	0	3	dispensable
pan_gene_10773	pan_gene_31000	Boxcox-transformed_leaf_angle;Ear_height;Photoperiod_Growing-degree_days_to_silk;Photoperiod_growing-degree_days_to_anthesis;Plant_height;Southern_leaf_blight	Plant_height	0	0	0	0	0	0	0	0	0	1	0	0	0	0	0	0	0	0	0	0	0	0	0	0	0	0	1	private
pan_gene_10773	pan_gene_5046	Boxcox-transformed_leaf_angle;Ear_height;Photoperiod_Growing-degree_days_to_silk;Photoperiod_growing-degree_days_to_anthesis;Plant_height;Southern_leaf_blight	Height_per_day_(until_flowering);Leaf_width;Plant_height;Tassel_branch_number	1	1	0	0	1	1	1	1	1	1	1	1	1	0	1	1	1	1	1	1	1	1	1	1	1	1	23	core
pan_gene_10773	pan_gene_6247	Boxcox-transformed_leaf_angle;Ear_height;Photoperiod_Growing-degree_days_to_silk;Photoperiod_growing-degree_days_to_anthesis;Plant_height;Southern_leaf_blight	Plant_height	1	1	0	0	0	1	1	1	1	0	0	0	0	0	0	1	1	0	0	0	0	1	0	0	0	1	10	dispensable
pan_gene_10773	pan_gene_9059	Boxcox-transformed_leaf_angle;Ear_height;Photoperiod_Growing-degree_days_to_silk;Photoperiod_growing-degree_days_to_anthesis;Plant_height;Southern_leaf_blight	Height_per_day_(until_flowering);Plant_height	0	0	0	0	0	1	0	0	1	1	1	1	0	0	1	0	0	1	1	1	1	0	1	0	1	1	13	near-core
pan_gene_10780	pan_gene_20652	Ear_height;Height_per_day_(until_flowering);Plant_height	Boxcox-transformed_leaf_angle;Height_per_day_(until_flowering);Plant_height	1	0	1	0	1	0	1	0	1	1	0	0	0	0	1	0	1	0	1	1	1	1	0	1	0	1	14	near-core
pan_gene_10780	pan_gene_21885	Ear_height;Height_per_day_(until_flowering);Plant_height	Anthesis-silking_interval;Average_internode_length_(below_ear);Plant_height	1	1	0	0	0	0	1	0	1	1	0	1	1	0	0	0	1	0	1	1	1	1	1	1	1	1	16	near-core
pan_gene_10780	pan_gene_21929	Ear_height;Height_per_day_(until_flowering);Plant_height	Chlorophyll_A;Height_per_day_(until_flowering);Photoperiod_Growing-degree_days_to_silk;Plant_height	1	1	1	0	1	0	1	0	1	1	0	0	0	0	0	0	1	1	0	1	1	0	1	0	1	1	14	near-core
pan_gene_10780	pan_gene_23996	Ear_height;Height_per_day_(until_flowering);Plant_height	Ear_height;Height_per_day_(until_flowering);Plant_height	1	0	0	0	0	0	1	1	0	1	0	0	1	1	1	0	1	1	1	0	1	1	0	0	0	1	13	near-core
pan_gene_10780	pan_gene_2658	Ear_height;Height_per_day_(until_flowering);Plant_height	Days_to_anthesis;Plant_height;Starch	1	1	1	0	0	0	1	1	1	1	0	0	1	1	1	0	1	0	1	1	1	1	1	0	1	1	18	near-core
pan_gene_10780	pan_gene_30505	Ear_height;Height_per_day_(until_flowering);Plant_height	Plant_height	1	1	1	1	0	0	1	0	0	1	0	1	1	0	0	0	1	1	1	1	1	0	1	0	0	1	15	near-core
pan_gene_10780	pan_gene_32171	Ear_height;Height_per_day_(until_flowering);Plant_height	Height_per_day_(until_flowering);Plant_height	1	1	0	1	1	0	1	0	1	1	0	0	0	0	1	0	0	1	0	1	0	1	1	1	0	0	13	near-core
pan_gene_10780	pan_gene_409	Ear_height;Height_per_day_(until_flowering);Plant_height	Average_internode_length_(above_ear);Average_internode_length_(whole_plant);Height_per_day_(until_flowering);Nodes_per_plant;Plant_height	1	1	1	1	0	0	1	0	1	1	0	0	0	1	1	0	1	0	0	1	1	1	1	0	1	1	16	near-core
pan_gene_10780	pan_gene_5676	Ear_height;Height_per_day_(until_flowering);Plant_height	Ear_row_number;Plant_height;Starch	1	0	1	1	0	0	1	0	1	1	1	0	0	0	1	0	1	0	0	1	1	1	1	1	1	1	16	near-core
pan_gene_10780	pan_gene_7715	Ear_height;Height_per_day_(until_flowering);Plant_height	Average_internode_length_(below_ear);Average_internode_length_(whole_plant);Ear_height;Height_per_day_(until_flowering);Plant_height	1	0	1	0	0	0	0	0	1	0	0	0	0	0	0	0	0	0	1	0	0	1	0	1	0	1	7	dispensable
pan_gene_10804	pan_gene_25487	Ear_height;Photoperiod_growing-degree_days_to_anthesis;Plant_height	Height_per_day_(until_flowering);Plant_height	1	0	0	0	0	0	0	0	1	0	0	0	0	0	0	0	0	0	0	0	0	0	0	0	0	0	2	dispensable
pan_gene_10804	pan_gene_29164	Ear_height;Photoperiod_growing-degree_days_to_anthesis;Plant_height	Plant_height	1	0	0	0	0	0	0	0	0	0	0	0	0	0	1	0	0	0	0	0	0	0	0	0	0	0	2	dispensable
pan_gene_10823	pan_gene_20681	Ear_height;Leaf_width;Plant_height	Height_per_day_(until_flowering);Plant_height	0	0	0	0	0	0	0	0	0	0	0	0	0	0	0	0	0	0	0	0	1	0	0	0	0	0	1	private
pan_gene_10823	pan_gene_2657	Ear_height;Leaf_width;Plant_height	Plant_height	0	0	0	0	1	0	0	0	0	0	0	0	0	0	0	0	0	0	0	0	0	0	0	0	0	0	1	private
pan_gene_10823	pan_gene_32786	Ear_height;Leaf_width;Plant_height	Average_internode_length_(above_ear);Ear_height;Height_per_day_(until_flowering);Plant_height	0	0	0	0	1	0	0	0	0	0	0	0	0	0	0	0	0	0	0	0	1	0	0	0	0	0	2	dispensable
pan_gene_10824	pan_gene_3861	Ear_height;Nodes_to_ear;Photoperiod_Growing-degree_days_to_silk;Plant_height	Average_internode_length_(whole_plant);Ear_height;Glucose;Plant_height;Protein	1	0	1	0	0	0	0	0	0	0	0	0	0	0	0	0	0	0	0	0	0	0	0	0	0	0	2	dispensable
pan_gene_10825	pan_gene_14274	Plant_height	Days_to_silk;Plant_height	1	0	0	1	0	1	0	0	1	0	0	0	0	0	0	0	0	0	0	0	0	0	0	0	0	0	4	dispensable
pan_gene_10825	pan_gene_15654	Plant_height	Cob_diameter;Ear_row_number;Plant_height	1	1	0	0	0	0	0	0	0	0	1	0	0	0	0	1	0	1	0	1	1	0	1	0	0	1	9	dispensable
pan_gene_10825	pan_gene_24636	Plant_height	Cob_diameter;Plant_height	1	0	1	0	0	1	1	0	1	0	0	0	0	0	0	0	0	0	0	0	1	0	0	0	1	0	7	dispensable
pan_gene_10825	pan_gene_4977	Plant_height	Average_internode_length_(above_ear);Average_internode_length_(below_ear);Ear_height;Plant_height	1	0	0	0	0	0	0	0	0	0	0	0	0	0	0	0	0	0	0	1	1	0	0	0	0	0	3	dispensable
pan_gene_10829	pan_gene_12575	100_Kernel_weight;Nodes_to_ear;Photoperiod_Growing-degree_days_to_silk;Plant_height	Average_internode_length_(below_ear);Plant_height;Tassel_length	0	0	0	0	0	0	0	0	0	0	0	0	0	0	0	0	0	0	0	0	0	0	1	0	0	0	1	private
pan_gene_10829	pan_gene_14228	100_Kernel_weight;Nodes_to_ear;Photoperiod_Growing-degree_days_to_silk;Plant_height	Average_internode_length_(above_ear);Ear_height;Height_per_day_(until_flowering);Plant_height	1	0	0	0	0	0	0	0	0	1	1	0	0	0	0	1	0	0	0	0	0	1	1	1	1	1	9	dispensable
pan_gene_10829	pan_gene_16340	100_Kernel_weight;Nodes_to_ear;Photoperiod_Growing-degree_days_to_silk;Plant_height	Anthesis-silking_interval;Height_above_ear;Plant_height;Ratio_of_ear_height_to_total_height	0	0	0	0	1	0	0	0	0	0	0	0	0	0	0	0	0	0	0	0	0	0	0	0	0	0	1	private
pan_gene_10829	pan_gene_17024	100_Kernel_weight;Nodes_to_ear;Photoperiod_Growing-degree_days_to_silk;Plant_height	Average_internode_length_(above_ear);Plant_height	1	0	0	1	0	0	0	0	1	0	0	0	0	0	0	1	0	1	0	0	0	0	0	0	1	0	6	dispensable
pan_gene_10829	pan_gene_20670	100_Kernel_weight;Nodes_to_ear;Photoperiod_Growing-degree_days_to_silk;Plant_height	Average_internode_length_(whole_plant);Height_per_day_(until_flowering);Plant_height	1	0	1	0	1	1	1	0	1	1	1	1	1	0	1	0	1	0	0	1	0	0	1	1	0	1	16	near-core
pan_gene_10829	pan_gene_21101	100_Kernel_weight;Nodes_to_ear;Photoperiod_Growing-degree_days_to_silk;Plant_height	Plant_height	0	0	0	0	0	0	0	0	0	0	0	0	0	0	0	0	0	0	1	0	0	0	0	0	0	0	1	private
pan_gene_10829	pan_gene_2548	100_Kernel_weight;Nodes_to_ear;Photoperiod_Growing-degree_days_to_silk;Plant_height	Nodes_above_ear;Nodes_per_plant;Plant_height	1	0	0	1	0	0	0	0	0	1	0	0	0	0	0	0	0	0	0	0	0	0	0	0	0	0	3	dispensable
pan_gene_10829	pan_gene_25497	100_Kernel_weight;Nodes_to_ear;Photoperiod_Growing-degree_days_to_silk;Plant_height	Ear_height;Plant_height	1	0	1	1	1	1	1	1	1	0	1	1	0	0	0	0	0	1	1	1	1	0	1	1	1	1	18	near-core
pan_gene_10829	pan_gene_30557	100_Kernel_weight;Nodes_to_ear;Photoperiod_Growing-degree_days_to_silk;Plant_height	Plant_height	1	0	0	1	0	1	0	0	1	1	1	1	0	0	0	0	1	0	0	0	0	0	1	0	0	1	10	dispensable
pan_gene_10829	pan_gene_30764	100_Kernel_weight;Nodes_to_ear;Photoperiod_Growing-degree_days_to_silk;Plant_height	Days_to_silk;Height_per_day_(until_flowering);Plant_height	0	0	0	0	1	0	0	0	0	0	0	0	0	0	0	0	0	0	0	0	0	0	0	0	0	0	1	private
pan_gene_10829	pan_gene_5046	100_Kernel_weight;Nodes_to_ear;Photoperiod_Growing-degree_days_to_silk;Plant_height	Height_per_day_(until_flowering);Leaf_width;Plant_height;Tassel_branch_number	1	1	0	1	1	0	0	0	0	1	1	1	0	1	1	1	1	1	1	0	0	1	1	1	1	0	17	near-core
pan_gene_10829	pan_gene_6247	100_Kernel_weight;Nodes_to_ear;Photoperiod_Growing-degree_days_to_silk;Plant_height	Plant_height	1	1	0	1	1	1	1	0	1	1	0	1	0	1	1	1	1	1	0	0	0	1	1	1	1	1	19	near-core
pan_gene_10829	pan_gene_9059	100_Kernel_weight;Nodes_to_ear;Photoperiod_Growing-degree_days_to_silk;Plant_height	Height_per_day_(until_flowering);Plant_height	0	0	0	0	0	0	0	0	0	0	1	1	0	0	1	0	0	0	1	0	0	0	1	0	1	0	6	dispensable
pan_gene_10830	pan_gene_20641	100_Kernel_weight;Ear_height;Height_per_day_(until_flowering);Nodes_above_ear;Plant_height	Height_per_day_(until_flowering);Plant_height;Stalk_strength;Tassel_branch_number	0	0	0	0	0	0	0	1	0	0	0	0	0	0	0	0	0	0	0	0	0	0	1	0	0	0	2	dispensable
pan_gene_10830	pan_gene_30581	100_Kernel_weight;Ear_height;Height_per_day_(until_flowering);Nodes_above_ear;Plant_height	Height_per_day_(until_flowering);Plant_height	1	0	1	0	1	0	1	0	1	1	1	1	1	1	1	1	1	0	1	1	0	0	0	0	0	1	16	near-core
pan_gene_10830	pan_gene_3482	100_Kernel_weight;Ear_height;Height_per_day_(until_flowering);Nodes_above_ear;Plant_height	Average_internode_length_(above_ear);Average_internode_length_(whole_plant);Height_above_ear;Plant_height	1	0	1	0	1	1	1	1	1	1	1	1	1	1	1	1	1	1	1	1	1	1	1	1	1	1	24	core
pan_gene_10830	pan_gene_3860	100_Kernel_weight;Ear_height;Height_per_day_(until_flowering);Nodes_above_ear;Plant_height	Ear_height;Plant_height;Stalk_strength	0	0	0	0	0	0	0	0	0	0	0	0	0	0	0	0	0	0	0	0	0	0	0	0	0	1	1	private
pan_gene_10830	pan_gene_733	100_Kernel_weight;Ear_height;Height_per_day_(until_flowering);Nodes_above_ear;Plant_height	Average_internode_length_(whole_plant);Cob_diameter;Plant_height	1	0	1	0	1	0	1	0	1	1	0	1	1	1	0	1	0	1	1	0	0	0	0	0	0	0	12	near-core
pan_gene_11317	pan_gene_16340	Average_internode_length_(above_ear);Average_internode_length_(below_ear);Plant_height;Southern_leaf_blight	Anthesis-silking_interval;Height_above_ear;Plant_height;Ratio_of_ear_height_to_total_height	0	0	0	0	1	0	0	0	0	0	0	0	0	0	0	0	0	0	0	0	0	0	0	0	0	0	1	private
pan_gene_11317	pan_gene_17713	Average_internode_length_(above_ear);Average_internode_length_(below_ear);Plant_height;Southern_leaf_blight	Plant_height	0	0	0	0	1	0	1	0	0	0	0	0	1	1	1	1	1	0	0	1	1	0	0	0	0	1	10	dispensable
pan_gene_11317	pan_gene_19214	Average_internode_length_(above_ear);Average_internode_length_(below_ear);Plant_height;Southern_leaf_blight	Average_internode_length_(above_ear);Average_internode_length_(below_ear);Average_internode_length_(whole_plant);Boxcox-transformed_leaf_angle;Height_per_day_(until_flowering);Leaf_width;Plant_height	0	0	0	0	0	0	0	0	0	0	0	0	1	0	0	0	0	0	0	0	0	0	0	0	0	0	1	private
pan_gene_11317	pan_gene_21101	Average_internode_length_(above_ear);Average_internode_length_(below_ear);Plant_height;Southern_leaf_blight	Plant_height	0	0	0	0	1	0	1	0	0	1	0	0	0	0	1	1	0	0	1	0	0	0	0	0	0	0	6	dispensable
pan_gene_11317	pan_gene_2426	Average_internode_length_(above_ear);Average_internode_length_(below_ear);Plant_height;Southern_leaf_blight	Plant_height	0	0	0	0	1	0	0	0	0	1	0	0	0	0	0	0	0	0	0	0	0	0	0	0	0	0	2	dispensable
pan_gene_11317	pan_gene_25044	Average_internode_length_(above_ear);Average_internode_length_(below_ear);Plant_height;Southern_leaf_blight	Nodes_per_plant;Plant_height	0	0	0	0	0	0	0	0	0	0	0	0	0	0	1	0	0	0	0	0	0	0	0	0	0	0	1	private
pan_gene_11317	pan_gene_2568	Average_internode_length_(above_ear);Average_internode_length_(below_ear);Plant_height;Southern_leaf_blight	Ear_height;Ear_row_number;Glutamate;Nodes_per_plant;Nodes_to_ear;Plant_height	0	0	0	0	0	0	0	0	0	1	0	0	0	0	1	0	0	0	0	0	1	0	0	0	0	0	3	dispensable
pan_gene_11317	pan_gene_2623	Average_internode_length_(above_ear);Average_internode_length_(below_ear);Plant_height;Southern_leaf_blight	Height_per_day_(until_flowering);Plant_height;Tassel_branch_number;Tassel_length	0	0	0	0	0	0	0	0	0	0	0	0	0	1	0	0	0	0	0	0	0	0	0	0	0	0	1	private
pan_gene_11317	pan_gene_26433	Average_internode_length_(above_ear);Average_internode_length_(below_ear);Plant_height;Southern_leaf_blight	Height_above_ear;Plant_height;Tassel_length	0	0	0	0	1	0	1	0	0	0	0	0	0	1	1	1	1	0	0	1	0	0	0	0	0	1	8	dispensable
pan_gene_11317	pan_gene_26611	Average_internode_length_(above_ear);Average_internode_length_(below_ear);Plant_height;Southern_leaf_blight	Plant_height	0	0	0	0	1	0	0	0	0	1	0	0	0	0	1	1	0	0	0	0	0	0	0	0	0	0	4	dispensable
pan_gene_11317	pan_gene_27325	Average_internode_length_(above_ear);Average_internode_length_(below_ear);Plant_height;Southern_leaf_blight	Plant_height	0	0	0	0	1	0	1	0	0	0	0	0	1	1	1	1	1	0	1	1	1	0	0	0	0	1	11	near-core
pan_gene_11317	pan_gene_30554	Average_internode_length_(above_ear);Average_internode_length_(below_ear);Plant_height;Southern_leaf_blight	100_Kernel_weight;Plant_height	0	0	0	0	0	0	1	0	0	1	0	0	1	1	1	1	1	0	0	1	1	0	0	0	0	0	9	dispensable
pan_gene_11317	pan_gene_31000	Average_internode_length_(above_ear);Average_internode_length_(below_ear);Plant_height;Southern_leaf_blight	Plant_height	0	0	0	0	1	0	1	0	0	1	0	0	0	0	0	0	0	0	1	0	0	0	0	0	0	0	4	dispensable
pan_gene_11317	pan_gene_32449	Average_internode_length_(above_ear);Average_internode_length_(below_ear);Plant_height;Southern_leaf_blight	Ear_height;Plant_height	0	0	0	0	1	0	0	0	0	1	0	0	1	0	0	1	0	0	0	0	0	0	0	0	0	0	4	dispensable
pan_gene_11317	pan_gene_32516	Average_internode_length_(above_ear);Average_internode_length_(below_ear);Plant_height;Southern_leaf_blight	Cob_diameter;Height_per_day_(until_flowering);Plant_height	0	0	0	0	1	0	0	0	0	1	0	0	0	0	0	1	0	0	1	0	0	0	0	0	0	0	4	dispensable
pan_gene_11317	pan_gene_3487	Average_internode_length_(above_ear);Average_internode_length_(below_ear);Plant_height;Southern_leaf_blight	Average_internode_length_(whole_plant);Height_above_ear;Height_per_day_(until_flowering);Plant_height	0	0	0	0	0	0	1	0	0	1	0	0	0	0	0	0	0	0	0	0	0	0	0	0	0	0	2	dispensable
pan_gene_11317	pan_gene_4233	Average_internode_length_(above_ear);Average_internode_length_(below_ear);Plant_height;Southern_leaf_blight	Nodes_above_ear;Plant_height	0	0	0	0	0	0	1	0	0	0	0	0	0	0	1	1	1	0	1	0	1	0	0	0	0	0	6	dispensable
pan_gene_11317	pan_gene_4318	Average_internode_length_(above_ear);Average_internode_length_(below_ear);Plant_height;Southern_leaf_blight	Average_internode_length_(above_ear);Plant_height	0	0	0	0	1	0	1	0	0	1	0	0	0	0	1	1	1	0	0	0	0	0	0	0	0	0	6	dispensable
pan_gene_11317	pan_gene_665	Average_internode_length_(above_ear);Average_internode_length_(below_ear);Plant_height;Southern_leaf_blight	Boxcox-transformed_leaf_angle;Plant_height	0	0	0	0	1	0	1	0	0	0	0	0	1	0	1	1	0	0	1	1	1	0	0	0	0	1	9	dispensable
pan_gene_11317	pan_gene_691	Average_internode_length_(above_ear);Average_internode_length_(below_ear);Plant_height;Southern_leaf_blight	PCA_of_metabolites:_PC2;Plant_height	0	0	0	0	1	0	1	0	0	1	0	0	1	0	1	0	1	0	0	1	1	0	0	0	0	1	9	dispensable
pan_gene_11317	pan_gene_9067	Average_internode_length_(above_ear);Average_internode_length_(below_ear);Plant_height;Southern_leaf_blight	Ear_height;Nodes_to_ear;Plant_height	0	0	0	0	1	0	1	0	0	1	0	0	1	0	1	1	1	0	1	1	1	0	0	0	0	1	11	near-core
pan_gene_11317	pan_gene_9838	Average_internode_length_(above_ear);Average_internode_length_(below_ear);Plant_height;Southern_leaf_blight	Plant_height	0	0	0	0	1	0	1	0	0	0	0	0	1	1	1	1	1	0	1	0	0	0	0	0	0	1	9	dispensable
pan_gene_11489	pan_gene_16241	Height_per_day_(until_flowering);Plant_height	Height_above_ear;Leaf_width;Nodes_above_ear;Plant_height	1	0	0	0	0	0	0	0	0	0	0	0	0	0	0	0	0	0	0	0	0	0	0	0	0	0	1	private
pan_gene_11489	pan_gene_31412	Height_per_day_(until_flowering);Plant_height	Plant_height	1	0	0	0	0	0	0	0	0	0	1	0	0	0	0	0	0	0	0	0	0	0	0	0	0	0	2	dispensable
pan_gene_11489	pan_gene_32780	Height_per_day_(until_flowering);Plant_height	Average_internode_length_(above_ear);Average_internode_length_(below_ear);Ear_height;Glutamate;Height_per_day_(until_flowering);Leaf_length;Plant_height;Starch	1	0	0	0	0	0	0	0	0	0	0	0	0	0	0	0	0	1	0	0	0	0	0	0	0	1	3	dispensable
pan_gene_11489	pan_gene_8431	Height_per_day_(until_flowering);Plant_height	Plant_height;Starch	1	0	0	0	0	0	0	0	0	0	0	0	0	0	0	0	0	0	0	0	0	0	0	0	0	0	1	private
pan_gene_11496	pan_gene_15222	Height_per_day_(until_flowering);Plant_height	Average_internode_length_(whole_plant);Leaf_width;Plant_height	0	1	1	0	0	0	0	0	0	0	0	0	0	0	0	0	0	0	0	0	0	0	0	0	0	0	2	dispensable
pan_gene_11496	pan_gene_21819	Height_per_day_(until_flowering);Plant_height	Plant_height	1	0	1	1	1	0	0	0	0	0	0	1	0	1	0	0	1	0	0	0	1	0	1	0	0	0	9	dispensable
pan_gene_11496	pan_gene_2539	Height_per_day_(until_flowering);Plant_height	Glutamate;Plant_height	0	0	1	1	0	0	0	0	0	0	1	0	0	0	0	0	0	0	0	0	1	0	0	1	0	0	5	dispensable
pan_gene_11496	pan_gene_26653	Height_per_day_(until_flowering);Plant_height	Ear_height;Leaf_width;Nodes_above_ear;Nodes_per_plant;Nodes_to_ear;Plant_height	1	0	0	0	0	1	0	0	0	0	0	1	0	0	0	0	0	0	0	0	0	0	0	0	0	0	3	dispensable
pan_gene_11496	pan_gene_30591	Height_per_day_(until_flowering);Plant_height	Plant_height	1	0	0	0	0	0	0	0	1	0	0	0	0	0	0	0	0	0	0	0	0	0	0	1	0	0	3	dispensable
pan_gene_11496	pan_gene_32585	Height_per_day_(until_flowering);Plant_height	Days_to_silk;Plant_height;Stalk_strength	1	0	0	1	1	1	0	1	1	1	1	0	0	0	0	0	0	0	0	0	0	0	0	1	0	0	9	dispensable
pan_gene_11496	pan_gene_687	Height_per_day_(until_flowering);Plant_height	Height_per_day_(until_flowering);Plant_height	1	0	0	0	0	0	0	1	0	0	0	0	0	0	0	0	0	0	0	0	0	0	0	0	0	0	2	dispensable
pan_gene_1161	pan_gene_22456	Leaf_width;Plant_height	Height_per_day_(until_flowering);Plant_height	1	0	1	0	1	0	1	1	1	0	0	1	1	0	1	1	1	0	1	0	1	1	0	1	0	0	15	near-core
pan_gene_1161	pan_gene_8393	Leaf_width;Plant_height	Photoperiod_Growing-degree_days_to_silk;Photoperiod_growing-degree_days_to_anthesis;Plant_height;Ratio_of_ear_height_to_total_height	0	0	0	0	0	0	0	0	0	0	0	0	0	0	1	0	0	0	0	0	0	0	0	0	0	0	1	private
pan_gene_1161	pan_gene_9059	Leaf_width;Plant_height	Height_per_day_(until_flowering);Plant_height	0	0	0	0	0	0	0	0	0	0	0	0	0	0	1	0	0	0	0	0	0	0	0	0	0	0	1	private
pan_gene_12575	pan_gene_14228	Average_internode_length_(below_ear);Plant_height;Tassel_length	Average_internode_length_(above_ear);Ear_height;Height_per_day_(until_flowering);Plant_height	0	0	0	0	0	0	0	0	0	0	0	0	0	0	0	0	0	0	0	0	0	0	1	0	0	0	1	private
pan_gene_12575	pan_gene_30557	Average_internode_length_(below_ear);Plant_height;Tassel_length	Plant_height	0	0	0	0	0	0	0	0	0	0	0	0	0	0	0	0	0	0	0	0	0	0	1	0	0	0	1	private
pan_gene_12575	pan_gene_5046	Average_internode_length_(below_ear);Plant_height;Tassel_length	Height_per_day_(until_flowering);Leaf_width;Plant_height;Tassel_branch_number	0	0	0	0	0	0	0	0	0	0	0	0	0	0	0	0	0	0	0	0	0	0	1	0	0	0	1	private
pan_gene_13124	pan_gene_21560	Plant_height	Height_above_ear;Height_per_day_(until_flowering);Plant_height	1	1	1	1	1	1	1	1	1	1	1	1	1	1	1	1	1	1	1	1	1	1	1	1	1	1	26	core
pan_gene_13124	pan_gene_2620	Plant_height	Days_to_anthesis;Height_per_day_(until_flowering);Plant_height	1	0	0	0	1	1	0	0	1	1	0	0	0	0	0	1	0	0	1	0	1	0	0	0	0	0	8	dispensable
pan_gene_13124	pan_gene_343	Plant_height	Ear_height;Plant_height	0	0	0	0	0	0	0	0	1	0	0	0	0	0	0	0	0	0	0	0	0	1	0	0	0	0	2	dispensable
pan_gene_13124	pan_gene_5035	Plant_height	Average_internode_length_(below_ear);Plant_height;Tassel_branch_number	1	0	0	0	0	0	0	0	1	0	0	0	0	0	0	0	0	1	0	0	0	1	0	0	0	0	4	dispensable
pan_gene_13124	pan_gene_6103	Plant_height	Leaf_width;Plant_height	1	0	1	1	1	1	1	0	1	1	1	0	0	0	1	0	1	1	0	1	1	1	1	0	0	0	16	near-core
pan_gene_13126	pan_gene_30313	Height_above_ear;Leaf_length;Plant_height	Height_above_ear;Plant_height	1	0	0	0	0	0	0	0	0	0	0	0	0	0	0	0	0	0	0	0	0	0	0	0	0	0	1	private
pan_gene_13126	pan_gene_30435	Height_above_ear;Leaf_length;Plant_height	Height_per_day_(until_flowering);Plant_height	1	1	1	0	0	0	0	0	0	0	0	0	0	0	0	0	0	0	0	0	0	0	0	0	0	0	3	dispensable
pan_gene_13126	pan_gene_3454	Height_above_ear;Leaf_length;Plant_height	Plant_height	1	0	0	0	0	0	0	0	0	0	0	0	0	0	0	0	0	0	0	0	0	0	0	0	0	0	1	private
pan_gene_1314	pan_gene_1503	Nodes_per_plant;Plant_height	Plant_height	1	0	0	0	0	0	0	0	0	1	1	0	0	0	0	0	0	0	0	0	0	0	0	0	0	0	3	dispensable
pan_gene_13437	pan_gene_20675	Plant_height;Stalk_strength	Average_internode_length_(whole_plant);Boxcox-transformed_leaf_angle;Leaf_length;Plant_height	1	0	0	0	0	0	0	0	0	0	0	0	0	0	0	0	0	0	0	0	0	0	0	0	0	0	1	private
pan_gene_13437	pan_gene_32767	Plant_height;Stalk_strength	Glutamate;Nitrate;Nodes_to_ear;Plant_height;Southern_leaf_blight;Starch	1	0	0	0	0	0	0	0	0	0	0	0	0	0	0	0	0	0	0	0	0	0	0	0	0	0	1	private
pan_gene_13437	pan_gene_9397	Plant_height;Stalk_strength	Ear_height;Plant_height	0	0	0	0	0	0	0	0	0	0	0	0	0	1	0	0	0	0	0	0	0	0	0	0	0	0	1	private
pan_gene_13510	pan_gene_25487	Plant_height	Height_per_day_(until_flowering);Plant_height	1	0	0	0	0	0	1	0	0	0	0	0	0	0	0	0	0	0	0	1	0	0	0	0	0	0	3	dispensable
pan_gene_13510	pan_gene_29164	Plant_height	Plant_height	1	1	0	0	0	0	1	0	0	0	1	1	0	0	1	0	0	0	0	1	0	0	1	0	1	1	10	dispensable
pan_gene_13510	pan_gene_30483	Plant_height	Plant_height;Tassel_branch_number	0	0	0	0	0	0	0	0	0	1	0	0	0	0	0	0	0	0	0	0	0	0	0	0	0	0	1	private
pan_gene_13510	pan_gene_9044	Plant_height	Height_per_day_(until_flowering);Plant_height	1	0	0	0	0	0	0	0	0	0	0	0	0	0	1	0	0	0	0	0	0	0	0	0	1	0	3	dispensable
pan_gene_1396	pan_gene_20738	Leaf_width;Plant_height	Plant_height	0	0	0	0	0	0	0	0	0	1	0	0	0	0	0	0	0	0	0	0	0	0	0	0	0	0	1	private
pan_gene_1396	pan_gene_23996	Leaf_width;Plant_height	Ear_height;Height_per_day_(until_flowering);Plant_height	0	0	0	0	0	0	0	0	1	1	1	1	0	0	0	0	0	1	0	1	0	0	0	0	0	1	7	dispensable
pan_gene_1396	pan_gene_26951	Leaf_width;Plant_height	100_Kernel_weight;Leaf_length;Plant_height	0	0	0	0	0	0	0	0	0	0	0	0	0	0	0	0	0	0	0	0	0	1	0	0	0	0	1	private
pan_gene_1396	pan_gene_7715	Leaf_width;Plant_height	Average_internode_length_(below_ear);Average_internode_length_(whole_plant);Ear_height;Height_per_day_(until_flowering);Plant_height	0	0	0	1	0	1	0	0	1	1	1	1	0	0	0	0	1	1	0	1	0	1	1	0	1	1	13	near-core
pan_gene_14001	pan_gene_17024	Ear_height;Plant_height;Sucrose	Average_internode_length_(above_ear);Plant_height	1	0	1	0	0	1	0	1	1	0	0	1	0	0	0	1	0	1	0	0	1	0	1	0	1	1	12	near-core
pan_gene_14001	pan_gene_1742	Ear_height;Plant_height;Sucrose	Boxcox-transformed_leaf_angle;Ear_height;Height_per_day_(until_flowering);Leaf_width;Nodes_per_plant;Nodes_to_ear;Plant_height;Ratio_of_ear_height_to_total_height	1	0	1	0	0	0	0	0	0	0	0	0	0	0	0	0	0	0	0	0	0	1	0	0	0	0	3	dispensable
pan_gene_14001	pan_gene_20737	Ear_height;Plant_height;Sucrose	Plant_height	1	0	0	0	1	0	1	1	0	0	1	0	0	1	1	0	0	1	1	0	1	1	1	0	0	0	12	near-core
pan_gene_14001	pan_gene_21819	Ear_height;Plant_height;Sucrose	Plant_height	1	0	1	0	1	1	1	1	1	0	0	1	1	1	1	1	0	1	1	0	1	0	1	0	1	0	17	near-core
pan_gene_14001	pan_gene_2539	Ear_height;Plant_height;Sucrose	Glutamate;Plant_height	0	0	1	0	0	0	1	1	1	0	1	1	1	0	0	0	0	1	0	0	1	0	0	0	0	0	9	dispensable
pan_gene_14001	pan_gene_26544	Ear_height;Plant_height;Sucrose	Plant_height	0	0	0	0	0	0	0	0	0	0	0	1	1	0	0	0	0	0	0	0	0	0	0	0	0	0	2	dispensable
pan_gene_14001	pan_gene_26653	Ear_height;Plant_height;Sucrose	Ear_height;Leaf_width;Nodes_above_ear;Nodes_per_plant;Nodes_to_ear;Plant_height	1	0	0	0	1	1	1	0	1	0	0	0	1	1	1	1	0	1	1	1	0	0	0	0	0	0	12	near-core
pan_gene_14001	pan_gene_32208	Ear_height;Plant_height;Sucrose	Chlorophyll_B;Plant_height	1	0	1	0	0	1	1	0	1	0	1	1	0	1	1	0	0	1	1	1	1	1	1	1	1	0	17	near-core
pan_gene_14001	pan_gene_6247	Ear_height;Plant_height;Sucrose	Plant_height	1	0	1	0	0	0	1	0	1	1	1	1	0	1	0	0	1	1	1	1	1	1	1	0	0	1	16	near-core
pan_gene_14001	pan_gene_687	Ear_height;Plant_height;Sucrose	Height_per_day_(until_flowering);Plant_height	1	0	0	0	0	0	1	1	0	1	0	1	0	0	1	0	1	1	1	1	0	1	1	1	0	0	13	near-core
pan_gene_14069	pan_gene_17467	Leaf_length;Plant_height	Nodes_per_plant;Northern_Leaf_Blight;Plant_height	0	0	0	1	0	0	0	0	0	0	0	0	0	0	0	0	0	0	0	0	0	0	0	0	0	0	1	private
pan_gene_14069	pan_gene_18730	Leaf_length;Plant_height	Average_internode_length_(above_ear);Average_internode_length_(below_ear);Average_internode_length_(whole_plant);Days_to_anthesis;Ear_height;Height_per_day_(until_flowering);Plant_height;Starch	0	0	0	1	1	1	0	1	1	1	0	1	1	1	0	1	0	1	1	1	1	0	1	1	1	0	17	near-core
pan_gene_14069	pan_gene_2803	Leaf_length;Plant_height	Height_above_ear;Height_per_day_(until_flowering);Nodes_to_ear;Plant_height	0	0	0	0	0	1	1	1	0	0	0	1	0	0	0	1	1	0	1	0	0	1	0	1	0	1	10	dispensable
pan_gene_14072	pan_gene_30938	Plant_height	Plant_height	1	0	0	0	1	0	0	0	0	1	0	0	0	0	0	1	0	0	0	0	0	0	0	0	0	0	4	dispensable
pan_gene_14072	pan_gene_8396	Plant_height	Days_to_anthesis;Ear_height;Height_per_day_(until_flowering);Plant_height;Stalk_strength	1	1	0	1	1	0	1	1	0	0	1	0	0	0	0	1	0	0	0	0	1	0	0	0	0	0	9	dispensable
pan_gene_14104	pan_gene_30459	Average_internode_length_(above_ear);Plant_height	Plant_height	1	0	0	0	0	0	0	0	0	0	0	0	0	0	0	0	0	0	0	1	0	0	0	0	0	1	3	dispensable
pan_gene_14182	pan_gene_17254	Average_internode_length_(above_ear);Plant_height	Plant_height	1	0	0	1	0	0	0	0	0	0	0	0	0	0	0	1	0	0	0	0	0	0	0	0	0	0	3	dispensable
pan_gene_14228	pan_gene_16340	Average_internode_length_(above_ear);Ear_height;Height_per_day_(until_flowering);Plant_height	Anthesis-silking_interval;Height_above_ear;Plant_height;Ratio_of_ear_height_to_total_height	0	0	0	0	1	0	0	0	0	0	0	0	0	0	0	0	0	0	0	0	0	0	0	0	0	0	1	private
pan_gene_14228	pan_gene_21101	Average_internode_length_(above_ear);Ear_height;Height_per_day_(until_flowering);Plant_height	Plant_height	0	0	0	0	0	0	0	0	0	1	0	0	0	0	0	0	0	0	1	0	0	0	0	0	0	0	2	dispensable
pan_gene_14228	pan_gene_2426	Average_internode_length_(above_ear);Ear_height;Height_per_day_(until_flowering);Plant_height	Plant_height	0	0	0	0	0	0	0	0	0	1	0	0	0	0	0	0	0	0	0	0	0	0	0	0	0	0	1	private
pan_gene_14228	pan_gene_25497	Average_internode_length_(above_ear);Ear_height;Height_per_day_(until_flowering);Plant_height	Ear_height;Plant_height	1	0	0	1	0	1	1	1	0	1	1	0	0	0	1	0	0	1	0	0	0	0	1	1	0	0	11	near-core
pan_gene_14228	pan_gene_2568	Average_internode_length_(above_ear);Ear_height;Height_per_day_(until_flowering);Plant_height	Ear_height;Ear_row_number;Glutamate;Nodes_per_plant;Nodes_to_ear;Plant_height	1	1	0	1	1	1	1	1	0	1	0	0	0	0	1	1	0	1	0	0	1	1	0	0	0	0	13	near-core
pan_gene_14228	pan_gene_30557	Average_internode_length_(above_ear);Ear_height;Height_per_day_(until_flowering);Plant_height	Plant_height	1	0	0	1	0	1	1	0	0	1	1	0	0	0	1	0	0	0	0	0	0	0	1	0	0	1	9	dispensable
pan_gene_14228	pan_gene_30763	Average_internode_length_(above_ear);Ear_height;Height_per_day_(until_flowering);Plant_height	Glucose;Height_per_day_(until_flowering);Plant_height	0	0	0	0	0	0	0	0	0	0	0	0	0	0	0	0	0	0	0	0	0	1	0	0	0	0	1	private
pan_gene_14228	pan_gene_30764	Average_internode_length_(above_ear);Ear_height;Height_per_day_(until_flowering);Plant_height	Days_to_silk;Height_per_day_(until_flowering);Plant_height	0	0	0	0	1	0	0	0	0	0	0	0	0	0	1	0	0	0	0	0	0	0	0	0	0	0	2	dispensable
pan_gene_14228	pan_gene_31000	Average_internode_length_(above_ear);Ear_height;Height_per_day_(until_flowering);Plant_height	Plant_height	0	0	0	0	0	0	1	0	0	1	0	0	0	0	0	0	0	0	0	0	0	0	0	0	0	0	2	dispensable
pan_gene_14228	pan_gene_32208	Average_internode_length_(above_ear);Ear_height;Height_per_day_(until_flowering);Plant_height	Chlorophyll_B;Plant_height	1	0	0	0	0	1	1	0	0	0	0	0	0	0	1	0	0	1	0	0	0	1	0	0	1	0	7	dispensable
pan_gene_14228	pan_gene_32459	Average_internode_length_(above_ear);Ear_height;Height_per_day_(until_flowering);Plant_height	Nodes_per_plant;Plant_height	1	0	0	1	0	0	1	1	0	0	1	0	0	1	0	0	0	0	0	0	0	0	0	1	1	1	9	dispensable
pan_gene_14228	pan_gene_32516	Average_internode_length_(above_ear);Ear_height;Height_per_day_(until_flowering);Plant_height	Cob_diameter;Height_per_day_(until_flowering);Plant_height	1	0	0	0	0	0	0	0	0	0	0	0	0	0	0	0	0	0	0	0	0	0	0	0	0	0	1	private
pan_gene_14228	pan_gene_5046	Average_internode_length_(above_ear);Ear_height;Height_per_day_(until_flowering);Plant_height	Height_per_day_(until_flowering);Leaf_width;Plant_height;Tassel_branch_number	1	0	0	1	0	1	1	1	0	0	1	0	0	0	1	1	1	1	0	0	0	1	1	0	0	1	13	near-core
pan_gene_14228	pan_gene_691	Average_internode_length_(above_ear);Ear_height;Height_per_day_(until_flowering);Plant_height	PCA_of_metabolites:_PC2;Plant_height	1	0	0	0	0	1	1	0	0	0	0	0	0	0	1	0	0	1	0	0	0	0	0	0	1	1	7	dispensable
pan_gene_14248	pan_gene_15555	Boxcox-transformed_leaf_angle;Plant_height;Starch	Plant_height	1	0	0	0	0	0	0	0	0	0	0	0	0	0	0	0	0	0	0	0	0	0	0	0	0	0	1	private
pan_gene_14248	pan_gene_18825	Boxcox-transformed_leaf_angle;Plant_height;Starch	Plant_height	1	0	0	0	0	0	0	0	0	1	0	0	0	0	0	0	0	0	0	0	0	0	0	0	0	0	2	dispensable
pan_gene_14248	pan_gene_20675	Boxcox-transformed_leaf_angle;Plant_height;Starch	Average_internode_length_(whole_plant);Boxcox-transformed_leaf_angle;Leaf_length;Plant_height	1	0	0	0	0	0	0	0	0	0	0	0	0	0	0	0	0	0	0	0	0	1	0	0	0	0	2	dispensable
pan_gene_14248	pan_gene_20738	Boxcox-transformed_leaf_angle;Plant_height;Starch	Plant_height	1	0	0	0	0	0	0	0	0	0	0	0	0	0	0	0	0	0	0	0	0	0	0	0	0	0	1	private
pan_gene_14248	pan_gene_3502	Boxcox-transformed_leaf_angle;Plant_height;Starch	Plant_height	1	0	0	0	0	0	0	0	0	0	0	0	0	0	0	0	0	0	0	0	0	0	0	1	0	0	2	dispensable
pan_gene_14248	pan_gene_89065	Boxcox-transformed_leaf_angle;Plant_height;Starch	Ear_height;Plant_height;Stalk_strength	1	0	0	0	0	0	0	0	0	0	0	0	0	0	0	0	0	0	0	0	0	0	0	0	0	0	1	private
pan_gene_14248	pan_gene_9021	Boxcox-transformed_leaf_angle;Plant_height;Starch	Plant_height	1	0	0	0	0	0	0	0	0	0	0	0	0	0	0	0	0	0	0	0	0	0	0	0	0	0	1	private
pan_gene_14248	pan_gene_9559	Boxcox-transformed_leaf_angle;Plant_height;Starch	Plant_height	1	0	0	0	0	0	0	0	0	0	0	0	0	0	0	1	0	0	0	0	0	0	0	0	0	0	2	dispensable
pan_gene_14274	pan_gene_27325	Days_to_silk;Plant_height	Plant_height	1	1	1	1	1	1	1	1	1	1	1	1	1	1	1	0	1	1	1	1	0	1	1	0	1	1	23	core
pan_gene_14274	pan_gene_317	Days_to_silk;Plant_height	Days_to_anthesis;Days_to_silk;Ear_height;Nodes_to_ear;Plant_height;Tassel_length	1	0	1	1	0	0	1	0	1	1	1	0	0	1	0	0	0	0	0	1	0	0	1	0	0	1	11	near-core
pan_gene_14485	pan_gene_32780	Ear_height;Photoperiod_growing-degree_days_to_anthesis;Plant_height	Average_internode_length_(above_ear);Average_internode_length_(below_ear);Ear_height;Glutamate;Height_per_day_(until_flowering);Leaf_length;Plant_height;Starch	1	0	0	0	0	0	0	0	0	0	0	0	0	0	0	0	0	1	0	0	0	0	0	0	0	1	3	dispensable
pan_gene_14744	pan_gene_16340	Plant_height	Anthesis-silking_interval;Height_above_ear;Plant_height;Ratio_of_ear_height_to_total_height	0	0	0	0	1	0	0	0	0	0	0	0	0	0	0	0	0	0	0	0	0	0	0	0	0	0	1	private
pan_gene_14744	pan_gene_21101	Plant_height	Plant_height	0	0	0	0	1	0	0	0	0	1	0	0	0	0	1	1	0	0	0	0	0	0	0	0	0	0	4	dispensable
pan_gene_14744	pan_gene_25497	Plant_height	Ear_height;Plant_height	1	0	1	1	1	0	1	1	1	1	1	1	1	1	1	1	1	1	0	0	1	0	1	0	1	1	20	core
pan_gene_14744	pan_gene_2568	Plant_height	Ear_height;Ear_row_number;Glutamate;Nodes_per_plant;Nodes_to_ear;Plant_height	1	0	0	1	0	0	0	0	1	0	1	1	1	0	1	0	0	0	0	0	1	0	1	0	1	1	11	near-core
pan_gene_14744	pan_gene_29113	Plant_height	Plant_height	0	0	0	0	0	0	0	0	0	0	1	0	0	0	0	0	0	0	0	0	0	0	0	0	0	0	1	private
pan_gene_14744	pan_gene_31000	Plant_height	Plant_height	0	0	0	0	0	0	1	0	0	1	0	0	0	0	0	0	0	0	0	0	0	0	0	0	0	0	2	dispensable
pan_gene_14744	pan_gene_6247	Plant_height	Plant_height	1	0	1	1	1	0	1	0	1	0	1	1	1	0	1	1	1	1	0	1	1	0	1	0	0	1	17	near-core
pan_gene_14790	pan_gene_30093	Ear_height;Plant_height	Photoperiod_Growing-degree_days_to_silk;Plant_height;Ratio_of_ear_height_to_total_height	1	0	0	0	0	0	0	0	1	0	0	0	0	0	0	0	0	0	0	0	0	0	0	0	0	0	2	dispensable
pan_gene_1503	pan_gene_16877	Plant_height	Plant_height	1	0	1	0	0	0	1	0	0	0	0	0	0	0	0	0	0	0	0	0	0	0	0	0	0	1	4	dispensable
pan_gene_15222	pan_gene_23989	Average_internode_length_(whole_plant);Leaf_width;Plant_height	Height_per_day_(until_flowering);Plant_height	0	0	1	0	0	0	0	0	0	0	1	0	0	0	0	0	0	0	0	0	0	0	0	0	0	0	2	dispensable
pan_gene_15222	pan_gene_30114	Average_internode_length_(whole_plant);Leaf_width;Plant_height	Ear_height;Plant_height	0	0	0	0	0	0	0	0	0	0	0	0	0	0	0	0	0	0	0	0	1	1	0	0	0	0	2	dispensable
pan_gene_15222	pan_gene_32585	Average_internode_length_(whole_plant);Leaf_width;Plant_height	Days_to_silk;Plant_height;Stalk_strength	0	0	0	0	0	0	0	1	0	0	0	0	0	0	0	0	0	0	0	0	0	1	0	0	0	0	2	dispensable
pan_gene_15257	pan_gene_17569	Ear_row_number;Leaf_width;Plant_height	Plant_height	1	1	0	0	0	0	0	0	0	0	0	0	0	0	0	1	0	0	0	0	0	0	0	0	0	0	3	dispensable
pan_gene_15257	pan_gene_4531	Ear_row_number;Leaf_width;Plant_height	Plant_height	1	0	0	0	0	0	0	0	0	0	0	0	0	0	0	0	0	0	0	0	0	0	0	0	0	0	1	private
pan_gene_15308	pan_gene_179	Average_internode_length_(above_ear);Plant_height	Cob_diameter;Plant_height	1	0	1	0	1	0	0	0	0	0	0	1	0	0	0	1	0	0	1	0	0	1	0	0	0	0	7	dispensable
pan_gene_15316	pan_gene_24508	Plant_height	Ear_height;Height_per_day_(until_flowering);Plant_height	1	0	1	0	0	1	0	0	0	1	1	0	1	0	1	0	1	1	1	0	0	1	0	1	0	0	12	near-core
pan_gene_15316	pan_gene_25065	Plant_height	Boxcox-transformed_leaf_angle;Plant_height	1	0	0	0	0	0	0	0	0	0	1	0	0	0	0	0	0	0	1	0	0	0	0	0	0	0	3	dispensable
pan_gene_15316	pan_gene_26605	Plant_height	Ear_height;Height_per_day_(until_flowering);Plant_height	1	0	1	0	1	0	0	0	0	0	0	0	0	0	0	1	0	1	0	0	0	1	0	0	0	0	6	dispensable
pan_gene_15316	pan_gene_305	Plant_height	Ear_height;Height_above_ear;Height_per_day_(until_flowering);Plant_height	1	1	0	0	1	0	0	0	0	0	0	0	0	0	0	0	0	0	0	1	1	1	0	0	0	1	7	dispensable
pan_gene_15316	pan_gene_96207	Plant_height	Northern_Leaf_Blight;Plant_height	1	1	1	0	1	0	0	0	0	1	0	1	0	0	0	0	0	0	0	0	0	0	0	0	0	1	7	dispensable
pan_gene_15478	pan_gene_19527	Ear_height;Plant_height	Plant_height	1	0	0	0	0	0	1	0	1	0	0	0	0	0	0	0	0	0	1	0	0	0	1	0	0	0	5	dispensable
pan_gene_15478	pan_gene_22768	Ear_height;Plant_height	Average_internode_length_(whole_plant);Plant_height	1	0	1	1	1	1	1	1	1	0	0	1	1	1	0	1	1	1	1	0	1	1	1	1	1	1	21	core
pan_gene_15555	pan_gene_18825	Plant_height	Plant_height	1	0	0	0	0	0	0	0	0	0	0	0	0	0	0	0	0	0	0	0	0	0	0	0	0	0	1	private
pan_gene_15555	pan_gene_20738	Plant_height	Plant_height	1	0	0	0	0	0	0	0	0	0	1	0	0	0	0	0	0	0	0	1	0	0	0	0	0	0	3	dispensable
pan_gene_15555	pan_gene_9021	Plant_height	Plant_height	1	0	0	0	0	0	0	1	0	0	0	0	0	0	1	0	0	0	0	0	0	0	0	0	0	0	3	dispensable
pan_gene_15654	pan_gene_23873	Cob_diameter;Ear_row_number;Plant_height	Plant_height	1	0	0	0	0	0	0	0	0	1	1	0	0	0	0	0	0	1	0	1	1	0	1	1	1	1	10	dispensable
pan_gene_15654	pan_gene_24636	Cob_diameter;Ear_row_number;Plant_height	Cob_diameter;Plant_height	1	0	1	0	0	0	0	0	0	1	0	0	0	0	1	0	0	0	0	0	1	0	0	0	1	0	6	dispensable
pan_gene_15654	pan_gene_32586	Cob_diameter;Ear_row_number;Plant_height	Plant_height	0	0	0	0	0	0	0	0	0	0	0	0	0	0	0	0	0	0	0	0	0	0	0	1	0	0	1	private
pan_gene_15654	pan_gene_32688	Cob_diameter;Ear_row_number;Plant_height	Average_internode_length_(below_ear);Average_internode_length_(whole_plant);Plant_height;Southern_leaf_blight	1	1	0	0	0	0	0	0	0	0	0	1	0	0	0	0	0	1	1	1	1	1	1	1	0	1	11	near-core
pan_gene_15654	pan_gene_4977	Cob_diameter;Ear_row_number;Plant_height	Average_internode_length_(above_ear);Average_internode_length_(below_ear);Ear_height;Plant_height	1	0	0	0	0	0	0	0	0	0	0	0	0	0	0	0	0	0	0	0	1	0	0	0	0	0	2	dispensable
pan_gene_15654	pan_gene_887	Cob_diameter;Ear_row_number;Plant_height	Plant_height	1	0	0	0	0	0	0	0	0	1	0	1	1	0	0	0	0	1	0	1	1	0	1	1	1	0	10	dispensable
pan_gene_15953	pan_gene_202	Plant_height	Height_per_day_(until_flowering);Plant_height	1	0	0	1	0	0	0	0	1	0	1	0	1	0	0	0	0	0	0	0	0	0	0	0	0	0	5	dispensable
pan_gene_15953	pan_gene_22807	Plant_height	Height_above_ear;Height_per_day_(until_flowering);Plant_height	1	1	1	0	0	0	0	0	1	0	1	1	1	1	0	1	0	1	1	0	1	0	0	0	0	0	12	near-core
pan_gene_15953	pan_gene_32548	Plant_height	Chlorophyll_B;Ear_row_number;Nitrate;Nodes_above_ear;Plant_height;Stalk_strength	1	0	0	0	1	0	0	0	1	0	1	0	0	1	0	0	1	1	0	0	1	0	0	0	0	0	8	dispensable
pan_gene_15953	pan_gene_32762	Plant_height	Chlorophyll_A;Ear_height;Height_per_day_(until_flowering);Nodes_per_plant;Plant_height	1	1	1	1	0	0	0	0	1	0	1	1	1	1	1	1	1	1	0	0	1	1	1	1	0	1	18	near-core
pan_gene_15953	pan_gene_32769	Plant_height	Chlorophyll_A;Ear_height;Nodes_to_ear;Plant_height	1	0	1	0	0	1	0	0	1	0	0	1	0	0	0	1	0	0	1	0	0	1	1	0	0	1	10	dispensable
pan_gene_15953	pan_gene_70982	Plant_height	Plant_height	1	0	0	0	0	0	0	0	0	0	1	0	1	1	0	0	0	0	0	0	0	1	0	0	0	0	5	dispensable
pan_gene_15953	pan_gene_7727	Plant_height	Plant_height	1	0	1	0	0	0	0	0	0	0	1	1	1	1	0	1	1	0	0	0	1	0	1	0	0	1	11	near-core
pan_gene_15953	pan_gene_8417	Plant_height	Ear_height;Plant_height	1	0	0	0	0	0	0	0	0	0	0	0	0	0	0	0	0	0	0	0	0	0	0	0	0	0	1	private
pan_gene_16203	pan_gene_19935	100_Kernel_weight;Average_internode_length_(below_ear);Ear_row_number;Height_above_ear;Plant_height	Chlorophyll_A;Plant_height	1	0	0	0	0	0	0	0	0	0	0	0	0	0	0	0	0	0	0	0	0	0	0	0	0	0	1	private
pan_gene_16203	pan_gene_19972	100_Kernel_weight;Average_internode_length_(below_ear);Ear_row_number;Height_above_ear;Plant_height	Average_internode_length_(whole_plant);Cob_diameter;Height_above_ear;Leaf_length;Plant_height	1	0	0	0	0	0	0	0	0	0	0	0	0	0	0	0	0	0	0	0	0	0	0	0	0	0	1	private
pan_gene_16209	pan_gene_25047	Plant_height	Ear_height;Height_per_day_(until_flowering);Plant_height	1	1	0	1	1	1	0	0	0	1	0	1	0	1	0	0	1	0	0	1	1	0	0	1	1	0	13	near-core
pan_gene_16209	pan_gene_32449	Plant_height	Ear_height;Plant_height	0	0	0	0	0	0	0	0	0	0	0	0	0	0	0	1	0	0	0	0	0	0	0	0	0	0	1	private
pan_gene_16209	pan_gene_4233	Plant_height	Nodes_above_ear;Plant_height	1	1	1	0	0	0	0	0	0	0	1	1	0	0	1	0	0	1	1	1	1	0	0	1	1	0	12	near-core
pan_gene_16209	pan_gene_70982	Plant_height	Plant_height	1	0	0	1	0	0	0	0	0	0	0	1	1	1	0	1	0	0	0	0	0	0	0	1	0	0	7	dispensable
pan_gene_16209	pan_gene_7108	Plant_height	Plant_height	1	0	0	1	1	0	0	0	0	0	0	1	0	1	0	0	0	1	1	1	0	0	0	1	0	0	9	dispensable
pan_gene_16209	pan_gene_8989	Plant_height	Height_above_ear;Plant_height	1	1	1	0	1	0	0	0	0	1	1	1	0	0	1	1	0	1	0	0	0	0	0	1	0	0	11	near-core
pan_gene_16209	pan_gene_96207	Plant_height	Northern_Leaf_Blight;Plant_height	1	0	0	0	1	0	0	0	0	1	1	1	0	1	1	0	1	1	0	1	1	0	0	1	0	0	12	near-core
pan_gene_16225	pan_gene_30973	Height_per_day_(until_flowering);Leaf_width;Nodes_per_plant;Plant_height;Tassel_length	Plant_height	1	0	0	0	0	0	0	0	0	0	0	0	0	0	0	0	0	0	0	0	0	0	0	0	0	0	1	private
pan_gene_16229	pan_gene_18990	Height_per_day_(until_flowering);Nodes_per_plant;Plant_height	Nodes_to_ear;Photoperiod_Growing-degree_days_to_silk;Plant_height	1	0	1	0	0	1	0	0	0	0	1	1	0	1	0	0	1	1	0	1	0	0	1	0	0	0	10	dispensable
pan_gene_16229	pan_gene_32566	Height_per_day_(until_flowering);Nodes_per_plant;Plant_height	Ear_row_number;Height_per_day_(until_flowering);Plant_height;Stalk_strength	1	1	0	0	0	0	1	0	0	0	1	1	0	1	0	0	1	1	0	0	0	0	1	0	0	0	9	dispensable
pan_gene_16229	pan_gene_4370	Height_per_day_(until_flowering);Nodes_per_plant;Plant_height	Height_per_day_(until_flowering);Plant_height	1	1	1	1	1	1	1	1	1	0	1	1	1	1	1	1	1	1	1	1	1	1	1	1	1	1	25	core
pan_gene_16241	pan_gene_31412	Height_above_ear;Leaf_width;Nodes_above_ear;Plant_height	Plant_height	1	0	0	0	0	1	1	1	0	0	0	0	0	0	0	0	0	1	0	0	0	0	0	0	0	0	5	dispensable
pan_gene_16241	pan_gene_32207	Height_above_ear;Leaf_width;Nodes_above_ear;Plant_height	Plant_height	1	0	0	0	0	1	1	0	0	0	0	0	0	0	0	0	0	1	0	0	0	0	0	0	0	1	5	dispensable
pan_gene_16241	pan_gene_32780	Height_above_ear;Leaf_width;Nodes_above_ear;Plant_height	Average_internode_length_(above_ear);Average_internode_length_(below_ear);Ear_height;Glutamate;Height_per_day_(until_flowering);Leaf_length;Plant_height;Starch	1	0	0	0	0	0	0	0	0	0	0	0	0	0	0	0	0	0	0	0	0	0	0	0	0	0	1	private
pan_gene_16261	pan_gene_26604	Height_above_ear;Plant_height	Ear_height;Height_per_day_(until_flowering);Nodes_per_plant;Plant_height	1	0	0	0	0	0	0	1	0	1	0	0	0	0	0	1	0	1	0	1	1	0	0	0	0	0	7	dispensable
pan_gene_16332	pan_gene_18765	Height_per_day_(until_flowering);Leaf_length;Plant_height	Average_internode_length_(whole_plant);Ear_height;Height_per_day_(until_flowering);Plant_height	1	0	0	1	1	1	1	1	1	1	0	0	0	0	1	1	0	1	1	1	1	1	0	0	0	1	16	near-core
pan_gene_16340	pan_gene_20670	Anthesis-silking_interval;Height_above_ear;Plant_height;Ratio_of_ear_height_to_total_height	Average_internode_length_(whole_plant);Height_per_day_(until_flowering);Plant_height	0	0	0	0	1	0	0	0	0	0	0	0	0	0	0	0	0	0	0	0	0	0	0	0	0	0	1	private
pan_gene_16340	pan_gene_20737	Anthesis-silking_interval;Height_above_ear;Plant_height;Ratio_of_ear_height_to_total_height	Plant_height	0	0	0	0	1	0	0	0	0	0	0	0	0	0	0	0	0	0	0	0	0	0	0	0	0	0	1	private
pan_gene_16340	pan_gene_21101	Anthesis-silking_interval;Height_above_ear;Plant_height;Ratio_of_ear_height_to_total_height	Plant_height	0	0	0	0	1	0	0	0	0	0	0	0	0	0	0	0	0	0	0	0	0	0	0	0	0	0	1	private
pan_gene_16340	pan_gene_2426	Anthesis-silking_interval;Height_above_ear;Plant_height;Ratio_of_ear_height_to_total_height	Plant_height	0	0	0	0	1	0	0	0	0	0	0	0	0	0	0	0	0	0	0	0	0	0	0	0	0	0	1	private
pan_gene_16340	pan_gene_25497	Anthesis-silking_interval;Height_above_ear;Plant_height;Ratio_of_ear_height_to_total_height	Ear_height;Plant_height	0	0	0	0	1	0	0	0	0	0	0	0	0	0	0	0	0	0	0	0	0	0	0	0	0	0	1	private
pan_gene_16340	pan_gene_2568	Anthesis-silking_interval;Height_above_ear;Plant_height;Ratio_of_ear_height_to_total_height	Ear_height;Ear_row_number;Glutamate;Nodes_per_plant;Nodes_to_ear;Plant_height	0	0	0	0	1	0	0	0	0	0	0	0	0	0	0	0	0	0	0	0	0	0	0	0	0	0	1	private
pan_gene_16340	pan_gene_26694	Anthesis-silking_interval;Height_above_ear;Plant_height;Ratio_of_ear_height_to_total_height	Days_to_anthesis;Days_to_silk;Ear_height;Nodes_to_ear;Photoperiod_Growing-degree_days_to_silk;Plant_height;Tassel_branch_number	0	0	0	0	1	0	0	0	0	0	0	0	0	0	0	0	0	0	0	0	0	0	0	0	0	0	1	private
pan_gene_16340	pan_gene_30557	Anthesis-silking_interval;Height_above_ear;Plant_height;Ratio_of_ear_height_to_total_height	Plant_height	0	0	0	0	1	0	0	0	0	0	0	0	0	0	0	0	0	0	0	0	0	0	0	0	0	0	1	private
pan_gene_16340	pan_gene_30764	Anthesis-silking_interval;Height_above_ear;Plant_height;Ratio_of_ear_height_to_total_height	Days_to_silk;Height_per_day_(until_flowering);Plant_height	0	0	0	0	1	0	0	0	0	0	0	0	0	0	0	0	0	0	0	0	0	0	0	0	0	0	1	private
pan_gene_16340	pan_gene_32459	Anthesis-silking_interval;Height_above_ear;Plant_height;Ratio_of_ear_height_to_total_height	Nodes_per_plant;Plant_height	0	0	0	0	1	0	0	0	0	0	0	0	0	0	0	0	0	0	0	0	0	0	0	0	0	0	1	private
pan_gene_16340	pan_gene_5046	Anthesis-silking_interval;Height_above_ear;Plant_height;Ratio_of_ear_height_to_total_height	Height_per_day_(until_flowering);Leaf_width;Plant_height;Tassel_branch_number	0	0	0	0	1	0	0	0	0	0	0	0	0	0	0	0	0	0	0	0	0	0	0	0	0	0	1	private
pan_gene_16340	pan_gene_6247	Anthesis-silking_interval;Height_above_ear;Plant_height;Ratio_of_ear_height_to_total_height	Plant_height	0	0	0	0	1	0	0	0	0	0	0	0	0	0	0	0	0	0	0	0	0	0	0	0	0	0	1	private
pan_gene_16363	pan_gene_21931	Average_internode_length_(below_ear);Height_per_day_(until_flowering);Plant_height;Tassel_length	Plant_height;Tassel_branch_number	1	1	0	0	0	0	0	0	0	0	0	0	1	0	1	0	0	0	0	0	1	0	1	0	0	0	6	dispensable
pan_gene_16363	pan_gene_25497	Average_internode_length_(below_ear);Height_per_day_(until_flowering);Plant_height;Tassel_length	Ear_height;Plant_height	1	0	0	0	0	0	1	0	0	0	1	0	1	0	1	0	0	0	1	0	0	1	1	0	0	0	8	dispensable
pan_gene_16363	pan_gene_25928	Average_internode_length_(below_ear);Height_per_day_(until_flowering);Plant_height;Tassel_length	Plant_height	1	0	0	0	0	0	0	0	0	0	0	0	0	0	0	0	0	0	0	0	0	0	0	0	0	0	1	private
pan_gene_16363	pan_gene_2623	Average_internode_length_(below_ear);Height_per_day_(until_flowering);Plant_height;Tassel_length	Height_per_day_(until_flowering);Plant_height;Tassel_branch_number;Tassel_length	1	1	0	0	0	0	0	0	0	0	0	0	1	1	0	0	0	0	0	0	0	1	0	0	0	0	5	dispensable
pan_gene_16363	pan_gene_26433	Average_internode_length_(below_ear);Height_per_day_(until_flowering);Plant_height;Tassel_length	Height_above_ear;Plant_height;Tassel_length	1	0	0	0	0	0	0	0	0	0	0	0	0	0	0	0	0	0	0	0	0	0	1	0	0	0	2	dispensable
pan_gene_16363	pan_gene_26694	Average_internode_length_(below_ear);Height_per_day_(until_flowering);Plant_height;Tassel_length	Days_to_anthesis;Days_to_silk;Ear_height;Nodes_to_ear;Photoperiod_Growing-degree_days_to_silk;Plant_height;Tassel_branch_number	1	1	1	0	1	0	1	0	0	0	0	0	1	0	1	1	0	0	0	0	1	1	1	0	0	0	11	near-core
pan_gene_16363	pan_gene_27325	Average_internode_length_(below_ear);Height_per_day_(until_flowering);Plant_height;Tassel_length	Plant_height	1	1	1	0	0	0	0	0	0	0	0	0	1	1	1	1	0	0	0	0	1	1	1	0	0	0	10	dispensable
pan_gene_16363	pan_gene_29017	Average_internode_length_(below_ear);Height_per_day_(until_flowering);Plant_height;Tassel_length	Boxcox-transformed_leaf_angle;Plant_height	1	1	1	0	1	0	0	0	0	0	0	0	1	0	1	1	0	0	0	0	1	0	1	0	0	0	9	dispensable
pan_gene_16363	pan_gene_30554	Average_internode_length_(below_ear);Height_per_day_(until_flowering);Plant_height;Tassel_length	100_Kernel_weight;Plant_height	1	0	0	0	0	0	0	0	0	0	0	0	0	0	0	0	0	0	0	0	0	0	0	0	0	0	1	private
pan_gene_16363	pan_gene_665	Average_internode_length_(below_ear);Height_per_day_(until_flowering);Plant_height;Tassel_length	Boxcox-transformed_leaf_angle;Plant_height	1	0	0	0	0	0	0	0	0	0	0	0	0	0	0	0	0	0	0	0	0	0	0	0	0	0	1	private
pan_gene_16363	pan_gene_9036	Average_internode_length_(below_ear);Height_per_day_(until_flowering);Plant_height;Tassel_length	100_Kernel_weight;Average_internode_length_(whole_plant);Height_above_ear;Height_per_day_(until_flowering);Plant_height	1	0	0	1	0	0	0	0	0	0	0	1	0	0	1	0	0	0	0	0	0	0	0	0	0	0	4	dispensable
pan_gene_16363	pan_gene_96207	Average_internode_length_(below_ear);Height_per_day_(until_flowering);Plant_height;Tassel_length	Northern_Leaf_Blight;Plant_height	1	1	0	0	0	0	0	0	0	0	0	0	1	1	0	0	0	0	0	0	1	1	0	0	0	0	6	dispensable
pan_gene_16363	pan_gene_9838	Average_internode_length_(below_ear);Height_per_day_(until_flowering);Plant_height;Tassel_length	Plant_height	1	1	0	0	0	0	0	0	0	0	0	0	1	0	1	1	0	0	0	0	1	1	1	0	0	0	8	dispensable
pan_gene_16983	pan_gene_2425	Boxcox-transformed_leaf_angle;Height_per_day_(until_flowering);Plant_height	Plant_height	1	0	0	0	1	0	0	0	0	0	0	0	0	0	0	0	0	0	0	1	1	0	0	0	0	0	4	dispensable
pan_gene_16983	pan_gene_31551	Boxcox-transformed_leaf_angle;Height_per_day_(until_flowering);Plant_height	Plant_height;Total_amino_acids	1	0	0	1	0	0	0	0	0	1	0	0	0	0	0	0	0	0	0	0	0	0	0	0	0	0	3	dispensable
pan_gene_16983	pan_gene_52480	Boxcox-transformed_leaf_angle;Height_per_day_(until_flowering);Plant_height	Plant_height	1	0	0	1	0	0	0	1	0	1	0	0	1	0	0	0	0	0	0	0	0	0	0	0	0	0	5	dispensable
pan_gene_16983	pan_gene_6246	Boxcox-transformed_leaf_angle;Height_per_day_(until_flowering);Plant_height	Plant_height	1	1	0	1	1	1	0	1	0	1	1	0	0	0	0	1	0	0	1	0	1	0	1	0	0	0	12	near-core
pan_gene_16983	pan_gene_688	Boxcox-transformed_leaf_angle;Height_per_day_(until_flowering);Plant_height	Plant_height	1	0	0	0	1	0	0	0	0	0	0	0	0	0	0	1	0	0	0	1	0	0	0	0	0	0	4	dispensable
pan_gene_16983	pan_gene_9838	Boxcox-transformed_leaf_angle;Height_per_day_(until_flowering);Plant_height	Plant_height	1	1	0	1	1	1	0	1	0	1	0	0	0	0	0	0	0	1	0	1	0	0	0	0	0	0	9	dispensable
pan_gene_17024	pan_gene_1742	Average_internode_length_(above_ear);Plant_height	Boxcox-transformed_leaf_angle;Ear_height;Height_per_day_(until_flowering);Leaf_width;Nodes_per_plant;Nodes_to_ear;Plant_height;Ratio_of_ear_height_to_total_height	1	0	0	0	0	0	0	0	0	0	0	0	0	0	0	0	0	1	0	0	0	0	0	0	0	0	2	dispensable
pan_gene_17024	pan_gene_20737	Average_internode_length_(above_ear);Plant_height	Plant_height	1	0	1	1	0	1	0	0	0	1	1	0	0	0	1	0	0	1	0	0	1	0	1	0	1	0	11	near-core
pan_gene_17024	pan_gene_22768	Average_internode_length_(above_ear);Plant_height	Average_internode_length_(whole_plant);Plant_height	1	0	0	0	0	1	0	0	0	1	1	0	1	0	1	0	0	0	0	0	1	0	0	0	1	0	8	dispensable
pan_gene_17024	pan_gene_25497	Average_internode_length_(above_ear);Plant_height	Ear_height;Plant_height	1	0	1	1	0	1	0	0	1	0	1	1	0	0	1	1	0	1	0	0	1	0	1	0	1	0	13	near-core
pan_gene_17024	pan_gene_30557	Average_internode_length_(above_ear);Plant_height	Plant_height	1	0	1	1	0	0	0	0	1	0	0	1	0	0	1	0	1	0	0	0	0	0	0	0	0	1	8	dispensable
pan_gene_17024	pan_gene_30764	Average_internode_length_(above_ear);Plant_height	Days_to_silk;Height_per_day_(until_flowering);Plant_height	0	0	0	0	0	0	0	0	0	0	0	0	0	0	1	0	0	0	0	0	0	0	0	0	0	0	1	private
pan_gene_17024	pan_gene_32208	Average_internode_length_(above_ear);Plant_height	Chlorophyll_B;Plant_height	1	0	0	0	0	1	0	0	1	1	0	1	0	0	0	0	0	1	0	0	1	0	1	0	1	0	9	dispensable
pan_gene_17024	pan_gene_5046	Average_internode_length_(above_ear);Plant_height	Height_per_day_(until_flowering);Leaf_width;Plant_height;Tassel_branch_number	1	0	0	1	0	0	0	0	1	0	0	1	0	0	1	1	1	1	0	0	0	0	0	0	0	1	9	dispensable
pan_gene_17024	pan_gene_6247	Average_internode_length_(above_ear);Plant_height	Plant_height	1	0	1	1	0	0	0	1	1	0	1	0	1	0	0	1	1	1	0	0	1	0	1	1	1	1	15	near-core
pan_gene_17024	pan_gene_687	Average_internode_length_(above_ear);Plant_height	Height_per_day_(until_flowering);Plant_height	1	0	0	0	0	0	0	1	0	0	0	0	0	0	0	1	0	0	0	0	0	0	0	0	0	0	3	dispensable
pan_gene_17245	pan_gene_17713	Plant_height	Plant_height	0	0	0	0	0	0	0	0	0	0	1	0	0	0	0	0	0	0	0	0	0	0	0	0	0	0	1	private
pan_gene_17245	pan_gene_4233	Plant_height	Nodes_above_ear;Plant_height	0	0	0	0	0	0	0	0	0	0	1	0	0	0	0	0	0	0	0	0	0	0	0	0	0	0	1	private
pan_gene_17253	pan_gene_28847	Average_internode_length_(below_ear);Leaf_width;Plant_height	Photoperiod_Growing-degree_days_to_silk;Photoperiod_growing-degree_days_to_anthesis;Plant_height	1	0	0	0	0	0	0	0	0	0	0	0	0	0	0	0	0	0	0	0	0	0	0	0	0	0	1	private
pan_gene_17253	pan_gene_30435	Average_internode_length_(below_ear);Leaf_width;Plant_height	Height_per_day_(until_flowering);Plant_height	1	0	0	0	0	0	0	0	0	0	0	0	0	0	0	0	0	0	0	0	0	0	0	0	0	0	1	private
pan_gene_17254	pan_gene_2539	Plant_height	Glutamate;Plant_height	0	0	0	1	0	0	0	1	0	0	1	0	0	0	0	0	0	0	0	0	0	0	0	0	0	0	3	dispensable
pan_gene_17254	pan_gene_32208	Plant_height	Chlorophyll_B;Plant_height	1	0	0	0	0	0	0	0	0	0	0	0	0	0	0	1	0	0	0	0	0	0	0	0	0	1	3	dispensable
pan_gene_1742	pan_gene_6247	Boxcox-transformed_leaf_angle;Ear_height;Height_per_day_(until_flowering);Leaf_width;Nodes_per_plant;Nodes_to_ear;Plant_height;Ratio_of_ear_height_to_total_height	Plant_height	1	0	0	0	0	0	0	1	1	0	0	0	0	0	0	0	0	0	0	0	0	1	0	0	0	0	4	dispensable
pan_gene_17461	pan_gene_2610	Days_to_anthesis;Plant_height	Days_to_silk;Nodes_per_plant;Nodes_to_ear;Northern_Leaf_Blight;Plant_height	1	0	0	0	0	0	0	0	0	0	0	0	0	0	0	0	0	0	0	0	0	0	0	0	0	0	1	private
pan_gene_17467	pan_gene_18730	Nodes_per_plant;Northern_Leaf_Blight;Plant_height	Average_internode_length_(above_ear);Average_internode_length_(below_ear);Average_internode_length_(whole_plant);Days_to_anthesis;Ear_height;Height_per_day_(until_flowering);Plant_height;Starch	0	0	0	1	0	0	0	0	0	0	0	0	0	0	0	0	0	0	0	0	0	0	0	0	0	0	1	private
pan_gene_17467	pan_gene_48976	Nodes_per_plant;Northern_Leaf_Blight;Plant_height	Plant_height	0	0	0	1	0	0	0	0	0	0	0	0	0	0	0	0	0	0	0	0	0	0	0	0	0	0	1	private
pan_gene_17507	pan_gene_4415	Days_to_anthesis;Plant_height	Days_to_anthesis;Plant_height	0	0	0	0	0	0	0	0	0	0	1	0	0	0	0	0	0	0	0	0	0	0	0	0	0	1	2	dispensable
pan_gene_17569	pan_gene_29373	Plant_height	Ear_height;Height_per_day_(until_flowering);PCA_of_metabolites:_PC2;Plant_height	1	0	0	0	0	0	0	0	0	0	0	0	0	0	0	0	0	0	0	0	0	0	0	0	0	0	1	private
pan_gene_17713	pan_gene_19214	Plant_height	Average_internode_length_(above_ear);Average_internode_length_(below_ear);Average_internode_length_(whole_plant);Boxcox-transformed_leaf_angle;Height_per_day_(until_flowering);Leaf_width;Plant_height	0	0	0	0	0	0	0	0	0	0	0	0	1	0	0	0	0	0	0	0	0	0	0	0	0	0	1	private
pan_gene_17713	pan_gene_25044	Plant_height	Nodes_per_plant;Plant_height	0	0	0	1	0	0	0	0	0	0	0	0	0	0	1	0	0	0	0	0	0	0	0	0	0	0	2	dispensable
pan_gene_17713	pan_gene_26611	Plant_height	Plant_height	0	0	0	0	1	0	0	0	0	1	0	0	0	0	1	1	0	1	0	0	0	0	0	0	0	0	5	dispensable
pan_gene_17713	pan_gene_30554	Plant_height	100_Kernel_weight;Plant_height	1	1	0	1	0	1	1	0	1	1	1	1	1	1	1	0	1	1	0	1	1	1	0	1	0	1	19	near-core
pan_gene_17713	pan_gene_32449	Plant_height	Ear_height;Plant_height	0	0	0	0	1	0	0	0	0	1	0	0	1	0	0	1	0	0	0	0	0	0	0	0	0	0	4	dispensable
pan_gene_17713	pan_gene_3487	Plant_height	Average_internode_length_(whole_plant);Height_above_ear;Height_per_day_(until_flowering);Plant_height	1	0	0	0	0	0	1	0	0	1	0	0	0	0	0	0	0	0	0	0	0	0	1	0	0	0	4	dispensable
pan_gene_17713	pan_gene_4233	Plant_height	Nodes_above_ear;Plant_height	1	1	1	0	0	1	1	0	1	1	1	1	0	0	1	0	1	1	1	1	1	1	1	1	1	1	20	core
pan_gene_17713	pan_gene_4318	Plant_height	Average_internode_length_(above_ear);Plant_height	0	0	0	0	1	0	1	0	0	1	0	0	0	0	1	1	1	0	0	0	0	0	0	0	0	0	6	dispensable
pan_gene_17713	pan_gene_9838	Plant_height	Plant_height	1	1	0	1	1	1	1	1	0	1	1	1	1	1	0	1	0	1	0	1	1	1	1	1	0	0	19	near-core
pan_gene_181	pan_gene_19451	Cob_diameter;Nodes_per_plant;Nodes_to_ear;Plant_height;Starch	Average_internode_length_(whole_plant);Plant_height	1	0	0	0	0	0	0	0	0	0	0	0	0	0	0	0	0	0	0	0	0	0	0	0	0	0	1	private
pan_gene_181	pan_gene_211	Cob_diameter;Nodes_per_plant;Nodes_to_ear;Plant_height;Starch	Height_per_day_(until_flowering);Nodes_above_ear;Nodes_per_plant;Plant_height;Ratio_of_ear_height_to_total_height	1	0	0	0	0	0	0	0	0	0	0	0	0	0	0	0	0	0	0	0	0	0	0	0	0	0	1	private
pan_gene_18730	pan_gene_2803	Average_internode_length_(above_ear);Average_internode_length_(below_ear);Average_internode_length_(whole_plant);Days_to_anthesis;Ear_height;Height_per_day_(until_flowering);Plant_height;Starch	Height_above_ear;Height_per_day_(until_flowering);Nodes_to_ear;Plant_height	0	0	0	0	0	1	0	1	0	0	0	1	0	0	0	0	0	0	1	0	0	0	0	1	0	0	5	dispensable
pan_gene_18777	pan_gene_23873	Average_internode_length_(below_ear);Ear_height;Plant_height	Plant_height	1	0	0	0	0	0	0	0	0	0	0	0	0	0	0	0	0	0	0	0	0	0	0	0	0	0	1	private
pan_gene_18780	pan_gene_2611	Plant_height	Nodes_per_plant;Nodes_to_ear;Northern_Leaf_Blight;Plant_height	1	0	0	0	0	0	0	0	0	0	0	0	0	0	0	0	0	0	0	0	0	0	0	0	0	0	1	private
pan_gene_18780	pan_gene_4531	Plant_height	Plant_height	1	0	0	0	0	0	0	0	0	0	0	0	0	0	0	0	0	0	0	0	0	0	0	0	0	0	1	private
pan_gene_18795	pan_gene_24508	Height_per_day_(until_flowering);Plant_height	Ear_height;Height_per_day_(until_flowering);Plant_height	1	0	0	0	0	0	0	0	0	1	0	0	1	0	0	0	0	0	0	0	0	0	0	1	0	0	4	dispensable
pan_gene_18825	pan_gene_20675	Plant_height	Average_internode_length_(whole_plant);Boxcox-transformed_leaf_angle;Leaf_length;Plant_height	1	0	0	0	0	0	0	0	0	0	0	0	0	0	0	0	0	0	0	0	0	0	0	0	0	0	1	private
pan_gene_18825	pan_gene_20738	Plant_height	Plant_height	1	0	0	0	0	0	0	0	0	0	0	0	0	0	0	0	0	0	0	0	0	0	0	0	0	0	1	private
pan_gene_18825	pan_gene_2611	Plant_height	Nodes_per_plant;Nodes_to_ear;Northern_Leaf_Blight;Plant_height	1	0	0	0	0	0	0	0	0	1	0	0	0	0	0	0	0	0	0	0	0	0	0	0	0	0	2	dispensable
pan_gene_18825	pan_gene_9021	Plant_height	Plant_height	1	0	0	0	0	0	0	0	0	0	0	0	0	0	0	0	0	0	0	0	0	0	0	0	0	0	1	private
pan_gene_18977	pan_gene_2611	Ear_height;Height_per_day_(until_flowering);Plant_height;Tassel_branch_number	Nodes_per_plant;Nodes_to_ear;Northern_Leaf_Blight;Plant_height	0	0	0	0	1	0	0	0	0	0	0	0	0	0	0	0	0	0	0	0	0	0	0	0	0	1	2	dispensable
pan_gene_18990	pan_gene_19298	Nodes_to_ear;Photoperiod_Growing-degree_days_to_silk;Plant_height	Days_to_anthesis;Nodes_per_plant;Plant_height;Tassel_length	1	0	1	0	0	0	0	0	0	1	0	0	1	0	1	0	0	0	0	0	0	1	0	1	0	0	7	dispensable
pan_gene_19070	pan_gene_8989	Average_internode_length_(above_ear);Average_internode_length_(whole_plant);Height_per_day_(until_flowering);Plant_height;Ratio_of_ear_height_to_total_height;Southern_leaf_blight	Height_above_ear;Plant_height	1	0	0	0	0	0	0	1	0	0	0	0	1	1	0	0	0	1	0	0	0	0	0	0	0	0	5	dispensable
pan_gene_19077	pan_gene_25047	Height_per_day_(until_flowering);Northern_Leaf_Blight;Plant_height;Tassel_branch_number	Ear_height;Height_per_day_(until_flowering);Plant_height	1	0	0	0	0	0	0	0	0	1	0	0	0	0	0	0	0	0	0	0	0	0	0	0	0	0	2	dispensable
pan_gene_19077	pan_gene_5047	Height_per_day_(until_flowering);Northern_Leaf_Blight;Plant_height;Tassel_branch_number	Average_internode_length_(above_ear);Height_above_ear;Height_per_day_(until_flowering);Plant_height	1	1	0	0	0	0	0	0	0	1	0	0	0	0	0	0	0	1	0	0	0	0	0	0	0	0	4	dispensable
pan_gene_19077	pan_gene_7108	Height_per_day_(until_flowering);Northern_Leaf_Blight;Plant_height;Tassel_branch_number	Plant_height	1	0	0	0	0	0	0	0	0	0	0	0	0	0	0	0	0	0	0	0	0	0	0	0	0	0	1	private
pan_gene_19077	pan_gene_8989	Height_per_day_(until_flowering);Northern_Leaf_Blight;Plant_height;Tassel_branch_number	Height_above_ear;Plant_height	1	0	0	0	0	0	0	0	0	0	0	0	0	0	0	0	0	0	0	0	0	0	0	0	0	0	1	private
pan_gene_19107	pan_gene_22768	Plant_height	Average_internode_length_(whole_plant);Plant_height	1	0	1	1	0	0	0	0	1	1	1	0	0	0	0	1	0	0	0	0	0	1	1	1	0	1	11	near-core
pan_gene_19126	pan_gene_19451	Average_internode_length_(whole_plant);Plant_height;Tassel_length	Average_internode_length_(whole_plant);Plant_height	1	0	0	0	0	0	0	0	0	0	0	0	0	0	0	0	0	0	0	0	0	0	0	0	0	0	1	private
pan_gene_19126	pan_gene_211	Average_internode_length_(whole_plant);Plant_height;Tassel_length	Height_per_day_(until_flowering);Nodes_above_ear;Nodes_per_plant;Plant_height;Ratio_of_ear_height_to_total_height	1	0	0	0	0	0	0	0	0	0	0	0	0	0	0	0	0	0	0	0	0	0	0	0	0	0	1	private
pan_gene_19126	pan_gene_8431	Average_internode_length_(whole_plant);Plant_height;Tassel_length	Plant_height;Starch	1	0	0	0	0	0	0	0	0	0	0	0	1	0	0	0	0	0	0	0	0	0	0	0	0	0	2	dispensable
pan_gene_19214	pan_gene_32449	Average_internode_length_(above_ear);Average_internode_length_(below_ear);Average_internode_length_(whole_plant);Boxcox-transformed_leaf_angle;Height_per_day_(until_flowering);Leaf_width;Plant_height	Ear_height;Plant_height	0	0	0	0	0	0	0	0	0	0	0	0	1	0	0	0	0	0	0	0	0	0	0	0	0	0	1	private
pan_gene_19451	pan_gene_211	Average_internode_length_(whole_plant);Plant_height	Height_per_day_(until_flowering);Nodes_above_ear;Nodes_per_plant;Plant_height;Ratio_of_ear_height_to_total_height	1	0	0	0	0	0	0	0	0	0	0	0	0	0	0	0	0	0	0	0	0	0	0	0	0	0	1	private
pan_gene_19451	pan_gene_30748	Average_internode_length_(whole_plant);Plant_height	Average_internode_length_(above_ear);Plant_height;Tassel_length	1	1	0	0	0	0	0	0	0	0	0	0	1	0	0	0	0	0	0	0	0	0	0	0	0	0	3	dispensable
pan_gene_19451	pan_gene_8431	Average_internode_length_(whole_plant);Plant_height	Plant_height;Starch	1	0	0	0	0	0	0	0	0	0	0	0	0	0	0	0	0	1	0	0	0	0	0	0	0	0	2	dispensable
pan_gene_19461	pan_gene_274	Average_internode_length_(whole_plant);Leaf_length;Plant_height	Days_to_anthesis;Plant_height;Ratio_of_ear_height_to_total_height	0	0	1	0	0	0	0	0	1	1	0	0	0	0	1	0	0	0	0	0	0	1	0	0	0	0	5	dispensable
pan_gene_19461	pan_gene_5051	Average_internode_length_(whole_plant);Leaf_length;Plant_height	Average_internode_length_(above_ear);Average_internode_length_(whole_plant);Ear_height;Height_per_day_(until_flowering);Plant_height	1	0	1	0	0	0	1	0	0	0	1	1	0	0	0	0	0	0	0	0	0	0	0	0	0	0	5	dispensable
pan_gene_19461	pan_gene_9045	Average_internode_length_(whole_plant);Leaf_length;Plant_height	Height_per_day_(until_flowering);Plant_height	1	0	0	0	0	0	0	0	0	0	0	0	0	0	0	0	0	0	0	0	0	0	0	0	0	0	1	private
pan_gene_19489	pan_gene_23989	Nodes_above_ear;Plant_height	Height_per_day_(until_flowering);Plant_height	1	0	0	0	0	0	0	0	0	0	0	0	0	0	0	0	0	0	0	0	0	0	0	0	0	0	1	private
pan_gene_19489	pan_gene_687	Nodes_above_ear;Plant_height	Height_per_day_(until_flowering);Plant_height	1	0	0	0	0	1	0	0	0	0	0	1	0	0	0	0	0	0	0	0	0	0	0	0	0	0	3	dispensable
pan_gene_19527	pan_gene_30114	Plant_height	Ear_height;Plant_height	1	0	0	0	0	0	0	0	0	0	0	0	0	0	0	0	0	0	0	0	0	0	0	0	0	0	1	private
pan_gene_20063	pan_gene_2610	Ear_height;Height_per_day_(until_flowering);Plant_height	Days_to_silk;Nodes_per_plant;Nodes_to_ear;Northern_Leaf_Blight;Plant_height	1	0	0	0	0	0	0	0	0	0	0	0	0	0	0	0	0	0	0	0	0	0	0	0	0	0	1	private
pan_gene_20063	pan_gene_8038	Ear_height;Height_per_day_(until_flowering);Plant_height	Height_per_day_(until_flowering);Plant_height	1	0	0	0	0	0	0	0	0	0	0	0	0	0	0	0	0	0	0	0	0	0	0	0	0	0	1	private
pan_gene_202	pan_gene_25047	Height_per_day_(until_flowering);Plant_height	Ear_height;Height_per_day_(until_flowering);Plant_height	1	1	0	1	1	0	0	1	0	1	1	0	1	1	0	1	0	0	0	1	0	0	1	1	0	1	14	near-core
pan_gene_202	pan_gene_25065	Height_per_day_(until_flowering);Plant_height	Boxcox-transformed_leaf_angle;Plant_height	1	0	0	1	0	0	0	0	0	1	1	0	0	0	0	1	0	0	0	0	0	0	0	0	0	0	5	dispensable
pan_gene_202	pan_gene_32762	Height_per_day_(until_flowering);Plant_height	Chlorophyll_A;Ear_height;Height_per_day_(until_flowering);Nodes_per_plant;Plant_height	1	1	1	1	0	0	1	1	1	1	1	0	1	1	0	1	0	1	1	0	0	0	1	1	0	0	16	near-core
pan_gene_202	pan_gene_32769	Height_per_day_(until_flowering);Plant_height	Chlorophyll_A;Ear_height;Nodes_to_ear;Plant_height	1	1	0	1	1	0	1	0	1	1	0	0	0	1	0	1	0	1	1	1	0	0	1	1	1	1	16	near-core
pan_gene_202	pan_gene_5047	Height_per_day_(until_flowering);Plant_height	Average_internode_length_(above_ear);Height_above_ear;Height_per_day_(until_flowering);Plant_height	1	0	1	1	1	0	0	0	1	1	0	0	0	1	0	1	0	0	0	0	0	0	1	0	1	0	10	dispensable
pan_gene_202	pan_gene_70982	Height_per_day_(until_flowering);Plant_height	Plant_height	1	1	0	1	0	0	0	1	0	0	1	0	1	1	0	0	0	0	1	0	0	0	1	1	0	1	11	near-core
pan_gene_202	pan_gene_8417	Height_per_day_(until_flowering);Plant_height	Ear_height;Plant_height	1	0	0	0	0	0	0	0	0	0	0	0	0	0	0	0	0	0	0	0	0	0	0	0	0	0	1	private
pan_gene_20526	pan_gene_32783	Plant_height	Average_internode_length_(above_ear);Average_internode_length_(whole_plant);Height_per_day_(until_flowering);Leaf_length;Plant_height	0	0	1	0	0	0	0	0	1	0	0	0	0	0	0	0	0	0	0	0	0	0	1	0	0	0	3	dispensable
pan_gene_20641	pan_gene_733	Height_per_day_(until_flowering);Plant_height;Stalk_strength;Tassel_branch_number	Average_internode_length_(whole_plant);Cob_diameter;Plant_height	0	0	0	0	0	0	0	1	0	0	0	0	0	0	0	0	0	0	0	0	0	0	0	0	0	0	1	private
pan_gene_20652	pan_gene_21885	Boxcox-transformed_leaf_angle;Height_per_day_(until_flowering);Plant_height	Anthesis-silking_interval;Average_internode_length_(below_ear);Plant_height	1	1	0	1	1	1	1	1	1	1	1	1	1	1	1	0	1	1	0	1	1	0	1	1	1	1	22	core
pan_gene_20652	pan_gene_21929	Boxcox-transformed_leaf_angle;Height_per_day_(until_flowering);Plant_height	Chlorophyll_A;Height_per_day_(until_flowering);Photoperiod_Growing-degree_days_to_silk;Plant_height	1	1	1	1	1	0	0	1	1	1	1	1	0	1	1	1	1	1	0	1	1	0	0	0	0	1	18	near-core
pan_gene_20652	pan_gene_23996	Boxcox-transformed_leaf_angle;Height_per_day_(until_flowering);Plant_height	Ear_height;Height_per_day_(until_flowering);Plant_height	1	1	0	1	1	1	1	0	0	1	1	1	1	0	1	1	1	1	1	0	1	0	0	0	0	1	17	near-core
pan_gene_20652	pan_gene_2658	Boxcox-transformed_leaf_angle;Height_per_day_(until_flowering);Plant_height	Days_to_anthesis;Plant_height;Starch	1	1	1	0	1	0	1	1	1	1	1	1	0	0	1	0	0	1	1	1	1	1	1	0	0	0	17	near-core
pan_gene_20652	pan_gene_2832	Boxcox-transformed_leaf_angle;Height_per_day_(until_flowering);Plant_height	Plant_height	0	0	0	1	0	1	0	0	1	1	0	0	0	0	0	0	0	0	0	0	0	0	0	0	0	0	4	dispensable
pan_gene_20652	pan_gene_30505	Boxcox-transformed_leaf_angle;Height_per_day_(until_flowering);Plant_height	Plant_height	1	1	1	1	1	1	1	1	0	1	1	1	1	1	1	1	1	0	0	1	1	0	0	0	1	1	20	core
pan_gene_20652	pan_gene_30585	Boxcox-transformed_leaf_angle;Height_per_day_(until_flowering);Plant_height	Average_internode_length_(whole_plant);Plant_height;Tassel_length	0	0	0	0	0	0	0	0	0	0	0	0	0	0	0	0	0	0	0	0	0	0	0	0	0	1	1	private
pan_gene_20652	pan_gene_32171	Boxcox-transformed_leaf_angle;Height_per_day_(until_flowering);Plant_height	Height_per_day_(until_flowering);Plant_height	1	1	0	0	1	0	1	0	1	1	0	1	0	1	1	1	0	0	1	1	0	1	1	1	1	0	16	near-core
pan_gene_20652	pan_gene_32783	Boxcox-transformed_leaf_angle;Height_per_day_(until_flowering);Plant_height	Average_internode_length_(above_ear);Average_internode_length_(whole_plant);Height_per_day_(until_flowering);Leaf_length;Plant_height	1	0	0	0	1	0	0	0	0	0	0	0	0	0	0	0	0	0	0	0	0	0	0	0	0	0	2	dispensable
pan_gene_20652	pan_gene_343	Boxcox-transformed_leaf_angle;Height_per_day_(until_flowering);Plant_height	Ear_height;Plant_height	0	0	0	0	0	0	0	0	0	0	0	1	0	0	0	0	0	0	0	0	1	1	0	0	0	0	3	dispensable
pan_gene_20652	pan_gene_409	Boxcox-transformed_leaf_angle;Height_per_day_(until_flowering);Plant_height	Average_internode_length_(above_ear);Average_internode_length_(whole_plant);Height_per_day_(until_flowering);Nodes_per_plant;Plant_height	1	0	1	1	1	0	1	0	1	1	1	1	1	0	1	1	1	0	0	1	1	0	0	0	0	1	16	near-core
pan_gene_20652	pan_gene_5676	Boxcox-transformed_leaf_angle;Height_per_day_(until_flowering);Plant_height	Ear_row_number;Plant_height;Starch	1	1	1	1	1	0	1	1	1	1	1	1	1	1	1	1	1	1	1	1	1	0	1	1	0	1	23	core
pan_gene_20670	pan_gene_2548	Average_internode_length_(whole_plant);Height_per_day_(until_flowering);Plant_height	Nodes_above_ear;Nodes_per_plant;Plant_height	1	0	0	0	1	0	0	0	0	1	0	0	0	0	0	0	0	0	0	0	0	0	0	0	0	0	3	dispensable
pan_gene_20670	pan_gene_25497	Average_internode_length_(whole_plant);Height_per_day_(until_flowering);Plant_height	Ear_height;Plant_height	1	0	0	0	1	0	0	0	1	0	0	0	0	0	1	0	0	0	0	0	0	0	0	1	0	0	5	dispensable
pan_gene_20670	pan_gene_2568	Average_internode_length_(whole_plant);Height_per_day_(until_flowering);Plant_height	Ear_height;Ear_row_number;Glutamate;Nodes_per_plant;Nodes_to_ear;Plant_height	1	0	1	0	1	1	0	0	1	1	0	1	0	0	1	0	0	0	0	0	0	0	0	1	0	0	9	dispensable
pan_gene_20670	pan_gene_26292	Average_internode_length_(whole_plant);Height_per_day_(until_flowering);Plant_height	Average_internode_length_(below_ear);Ear_height;Plant_height	1	0	0	0	0	0	0	1	0	1	0	0	0	0	0	0	0	0	0	0	0	0	1	0	0	0	4	dispensable
pan_gene_20670	pan_gene_30557	Average_internode_length_(whole_plant);Height_per_day_(until_flowering);Plant_height	Plant_height	1	0	0	0	0	0	0	0	1	1	0	1	0	0	1	0	0	0	0	0	0	0	0	0	0	0	5	dispensable
pan_gene_20670	pan_gene_5051	Average_internode_length_(whole_plant);Height_per_day_(until_flowering);Plant_height	Average_internode_length_(above_ear);Average_internode_length_(whole_plant);Ear_height;Height_per_day_(until_flowering);Plant_height	1	0	1	0	1	0	1	0	1	1	1	1	0	0	1	0	0	0	0	1	0	0	1	1	0	0	12	near-core
pan_gene_20670	pan_gene_6247	Average_internode_length_(whole_plant);Height_per_day_(until_flowering);Plant_height	Plant_height	1	0	1	0	1	1	0	0	1	1	0	0	0	0	1	0	0	0	0	0	0	0	0	0	0	1	8	dispensable
pan_gene_20670	pan_gene_9059	Average_internode_length_(whole_plant);Height_per_day_(until_flowering);Plant_height	Height_per_day_(until_flowering);Plant_height	0	0	0	0	0	0	0	0	0	0	0	1	0	0	1	0	0	0	0	0	0	0	0	0	0	0	2	dispensable
pan_gene_20675	pan_gene_20738	Average_internode_length_(whole_plant);Boxcox-transformed_leaf_angle;Leaf_length;Plant_height	Plant_height	1	0	0	0	0	0	0	0	0	0	0	0	0	0	0	0	0	0	0	0	0	0	0	0	0	0	1	private
pan_gene_20675	pan_gene_23996	Average_internode_length_(whole_plant);Boxcox-transformed_leaf_angle;Leaf_length;Plant_height	Ear_height;Height_per_day_(until_flowering);Plant_height	1	0	0	0	1	0	0	0	0	0	0	0	1	0	0	0	1	0	0	0	0	1	0	0	0	0	5	dispensable
pan_gene_20675	pan_gene_2657	Average_internode_length_(whole_plant);Boxcox-transformed_leaf_angle;Leaf_length;Plant_height	Plant_height	1	0	0	0	0	0	0	0	0	0	0	0	0	0	0	0	0	0	0	1	0	1	0	0	0	0	3	dispensable
pan_gene_20675	pan_gene_29172	Average_internode_length_(whole_plant);Boxcox-transformed_leaf_angle;Leaf_length;Plant_height	Plant_height	1	0	0	0	0	0	0	0	0	0	0	0	0	0	0	0	0	0	0	0	0	0	0	0	0	0	1	private
pan_gene_20675	pan_gene_7715	Average_internode_length_(whole_plant);Boxcox-transformed_leaf_angle;Leaf_length;Plant_height	Average_internode_length_(below_ear);Average_internode_length_(whole_plant);Ear_height;Height_per_day_(until_flowering);Plant_height	1	0	0	0	0	1	0	0	0	0	0	0	1	0	0	0	0	0	0	0	0	0	0	0	0	0	3	dispensable
pan_gene_20681	pan_gene_21929	Height_per_day_(until_flowering);Plant_height	Chlorophyll_A;Height_per_day_(until_flowering);Photoperiod_Growing-degree_days_to_silk;Plant_height	1	0	0	0	1	1	0	1	0	1	1	1	0	0	1	1	0	0	0	0	0	1	0	0	1	0	11	near-core
pan_gene_20681	pan_gene_23996	Height_per_day_(until_flowering);Plant_height	Ear_height;Height_per_day_(until_flowering);Plant_height	1	1	0	0	0	0	0	1	0	0	0	1	0	1	0	0	1	0	0	0	0	0	0	0	0	0	6	dispensable
pan_gene_20681	pan_gene_2592	Height_per_day_(until_flowering);Plant_height	Leaf_width;Nodes_per_plant;Nodes_to_ear;Plant_height;Tassel_length	0	0	0	0	0	1	0	1	0	1	0	0	0	1	0	0	0	1	0	0	0	0	0	0	0	1	6	dispensable
pan_gene_20681	pan_gene_2657	Height_per_day_(until_flowering);Plant_height	Plant_height	1	0	0	0	1	1	0	1	0	1	0	1	0	0	0	0	0	1	0	1	0	0	0	0	0	1	9	dispensable
pan_gene_20681	pan_gene_2658	Height_per_day_(until_flowering);Plant_height	Days_to_anthesis;Plant_height;Starch	1	0	0	0	1	1	0	0	0	1	0	1	0	0	0	0	1	0	0	1	0	0	1	0	1	0	9	dispensable
pan_gene_20681	pan_gene_30585	Height_per_day_(until_flowering);Plant_height	Average_internode_length_(whole_plant);Plant_height;Tassel_length	0	0	0	0	0	0	0	0	0	0	0	0	0	0	0	0	0	0	0	0	0	0	0	0	0	1	1	private
pan_gene_20681	pan_gene_32767	Height_per_day_(until_flowering);Plant_height	Glutamate;Nitrate;Nodes_to_ear;Plant_height;Southern_leaf_blight;Starch	1	0	0	0	0	0	0	0	0	0	0	0	0	0	0	0	0	0	0	0	0	0	0	0	0	0	1	private
pan_gene_20681	pan_gene_32786	Height_per_day_(until_flowering);Plant_height	Average_internode_length_(above_ear);Ear_height;Height_per_day_(until_flowering);Plant_height	0	0	0	0	1	0	0	1	1	0	0	0	0	1	0	0	0	1	0	0	1	0	0	0	0	1	7	dispensable
pan_gene_20681	pan_gene_9043	Height_per_day_(until_flowering);Plant_height	Average_internode_length_(below_ear);Average_internode_length_(whole_plant);Height_per_day_(until_flowering);Plant_height	0	0	0	0	0	0	0	0	0	0	0	0	0	0	0	1	0	0	0	0	0	0	0	0	0	0	1	private
pan_gene_20737	pan_gene_2426	Plant_height	Plant_height	0	0	0	0	1	0	0	0	0	1	0	0	0	0	0	0	0	0	0	0	0	0	0	0	0	0	2	dispensable
pan_gene_20737	pan_gene_25497	Plant_height	Ear_height;Plant_height	1	1	0	1	1	1	0	0	0	1	1	0	0	1	1	0	1	1	1	0	1	1	1	0	1	0	16	near-core
pan_gene_20737	pan_gene_27325	Plant_height	Plant_height	1	1	0	1	1	1	0	1	0	1	1	0	0	1	0	0	1	1	1	1	1	1	1	0	1	0	17	near-core
pan_gene_20737	pan_gene_27797	Plant_height	Boxcox-transformed_leaf_angle;Plant_height	1	0	0	0	0	0	0	0	0	0	0	0	0	0	0	0	0	0	0	0	0	1	0	0	0	0	2	dispensable
pan_gene_20737	pan_gene_29113	Plant_height	Plant_height	0	0	0	0	0	0	0	0	0	0	1	0	0	0	0	0	0	0	0	0	0	0	0	0	0	0	1	private
pan_gene_20737	pan_gene_31000	Plant_height	Plant_height	0	0	0	0	1	0	0	0	0	1	0	0	0	0	0	0	0	0	1	0	0	0	0	0	0	0	3	dispensable
pan_gene_20737	pan_gene_32208	Plant_height	Chlorophyll_B;Plant_height	1	1	0	1	0	1	0	0	0	1	1	0	0	1	0	0	0	1	1	0	1	1	1	0	1	0	13	near-core
pan_gene_20737	pan_gene_4318	Plant_height	Average_internode_length_(above_ear);Plant_height	0	0	0	0	0	0	0	0	0	1	0	0	0	0	0	0	0	0	0	0	0	0	0	0	0	0	1	private
pan_gene_20737	pan_gene_6246	Plant_height	Plant_height	1	1	0	1	1	0	0	1	0	1	1	0	0	0	0	0	0	1	0	0	0	0	0	0	1	0	9	dispensable
pan_gene_20737	pan_gene_6247	Plant_height	Plant_height	1	0	1	1	1	1	1	1	0	0	1	0	0	0	1	1	0	1	0	0	1	0	1	0	0	0	13	near-core
pan_gene_20737	pan_gene_691	Plant_height	PCA_of_metabolites:_PC2;Plant_height	1	0	0	0	1	1	0	0	0	1	0	0	0	0	0	0	1	1	0	0	1	1	1	0	1	0	10	dispensable
pan_gene_20737	pan_gene_9838	Plant_height	Plant_height	1	1	0	1	1	1	0	1	0	0	1	0	0	1	0	0	1	1	1	1	1	1	1	0	1	0	16	near-core
pan_gene_20738	pan_gene_23996	Plant_height	Ear_height;Height_per_day_(until_flowering);Plant_height	1	0	0	0	1	0	0	0	0	1	1	0	0	0	1	1	0	0	0	1	0	0	1	0	0	0	8	dispensable
pan_gene_20738	pan_gene_2658	Plant_height	Days_to_anthesis;Plant_height;Starch	1	0	0	0	0	0	0	0	0	0	0	0	0	0	0	0	0	0	0	0	0	0	1	0	0	0	2	dispensable
pan_gene_20738	pan_gene_26951	Plant_height	100_Kernel_weight;Leaf_length;Plant_height	1	0	0	0	0	0	0	0	0	0	0	0	0	0	0	0	0	0	0	0	0	0	0	0	0	0	1	private
pan_gene_20738	pan_gene_5676	Plant_height	Ear_row_number;Plant_height;Starch	1	0	0	0	1	0	0	0	0	0	0	0	0	0	0	1	0	0	0	0	0	0	1	0	0	0	4	dispensable
pan_gene_20738	pan_gene_7715	Plant_height	Average_internode_length_(below_ear);Average_internode_length_(whole_plant);Ear_height;Height_per_day_(until_flowering);Plant_height	1	1	0	0	1	1	0	0	0	1	0	0	0	0	0	0	0	0	0	0	0	0	0	0	0	0	5	dispensable
pan_gene_211	pan_gene_8431	Height_per_day_(until_flowering);Nodes_above_ear;Nodes_per_plant;Plant_height;Ratio_of_ear_height_to_total_height	Plant_height;Starch	1	0	0	0	0	0	0	0	0	0	0	0	0	0	0	0	0	0	0	0	0	0	0	0	0	0	1	private
pan_gene_21101	pan_gene_2426	Plant_height	Plant_height	0	0	0	0	1	0	0	0	0	1	0	0	0	0	0	0	0	0	0	0	0	0	0	0	0	0	2	dispensable
pan_gene_21101	pan_gene_25044	Plant_height	Nodes_per_plant;Plant_height	0	0	0	0	0	0	0	0	0	0	0	0	0	0	1	0	0	0	0	0	0	0	0	0	0	0	1	private
pan_gene_21101	pan_gene_25497	Plant_height	Ear_height;Plant_height	0	0	0	0	1	0	0	0	0	1	0	0	0	0	1	0	0	0	1	0	0	0	0	0	0	0	4	dispensable
pan_gene_21101	pan_gene_2568	Plant_height	Ear_height;Ear_row_number;Glutamate;Nodes_per_plant;Nodes_to_ear;Plant_height	0	0	0	0	0	0	0	0	0	1	0	0	0	0	0	0	0	0	1	0	0	0	0	0	0	0	2	dispensable
pan_gene_21101	pan_gene_26433	Plant_height	Height_above_ear;Plant_height;Tassel_length	0	0	0	0	1	0	1	0	0	0	0	0	0	0	1	1	0	0	0	0	0	0	0	0	0	0	4	dispensable
pan_gene_21101	pan_gene_26611	Plant_height	Plant_height	0	0	0	0	1	0	0	0	0	1	0	0	0	0	1	1	0	0	0	0	0	0	0	0	0	0	4	dispensable
pan_gene_21101	pan_gene_30557	Plant_height	Plant_height	0	0	0	0	1	0	1	0	0	1	0	0	0	0	0	0	0	0	1	0	0	0	0	0	0	0	4	dispensable
pan_gene_21101	pan_gene_31000	Plant_height	Plant_height	0	0	0	0	1	0	1	0	0	1	0	0	0	0	0	0	0	0	1	0	0	0	0	0	0	0	4	dispensable
pan_gene_21101	pan_gene_32208	Plant_height	Chlorophyll_B;Plant_height	0	0	0	0	0	0	1	0	0	0	0	0	0	0	0	0	0	0	1	0	0	0	0	0	0	0	2	dispensable
pan_gene_21101	pan_gene_32459	Plant_height	Nodes_per_plant;Plant_height	0	0	0	0	1	0	0	0	0	1	0	0	0	0	0	0	0	0	0	0	0	0	0	0	0	0	2	dispensable
pan_gene_21101	pan_gene_32516	Plant_height	Cob_diameter;Height_per_day_(until_flowering);Plant_height	0	0	0	0	1	0	0	0	0	1	0	0	0	0	0	1	0	0	1	0	0	0	0	0	0	0	4	dispensable
pan_gene_21101	pan_gene_3487	Plant_height	Average_internode_length_(whole_plant);Height_above_ear;Height_per_day_(until_flowering);Plant_height	0	0	0	0	0	0	1	0	0	1	0	0	0	0	0	0	0	0	0	0	0	0	0	0	0	0	2	dispensable
pan_gene_21101	pan_gene_4318	Plant_height	Average_internode_length_(above_ear);Plant_height	0	0	0	0	1	0	1	0	0	1	0	0	0	0	0	1	0	0	0	0	0	0	0	0	0	0	4	dispensable
pan_gene_21101	pan_gene_5046	Plant_height	Height_per_day_(until_flowering);Leaf_width;Plant_height;Tassel_branch_number	0	0	0	0	0	0	0	0	0	0	0	0	0	0	0	0	0	0	1	0	0	0	0	0	0	0	1	private
pan_gene_21101	pan_gene_665	Plant_height	Boxcox-transformed_leaf_angle;Plant_height	0	0	0	0	1	0	1	0	0	0	0	0	0	0	1	1	0	0	1	0	0	0	0	0	0	0	5	dispensable
pan_gene_21101	pan_gene_691	Plant_height	PCA_of_metabolites:_PC2;Plant_height	0	0	0	0	1	0	1	0	0	1	0	0	0	0	1	0	0	0	0	0	0	0	0	0	0	0	4	dispensable
pan_gene_21560	pan_gene_2620	Height_above_ear;Height_per_day_(until_flowering);Plant_height	Days_to_anthesis;Height_per_day_(until_flowering);Plant_height	1	0	0	0	0	1	0	0	1	0	0	0	0	0	0	1	1	0	1	0	1	1	0	0	0	1	9	dispensable
pan_gene_21560	pan_gene_2832	Height_above_ear;Height_per_day_(until_flowering);Plant_height	Plant_height	0	0	0	0	0	1	0	0	0	1	0	0	0	0	0	0	0	0	0	0	1	0	0	1	0	0	4	dispensable
pan_gene_21560	pan_gene_343	Height_above_ear;Height_per_day_(until_flowering);Plant_height	Ear_height;Plant_height	0	0	0	0	0	0	0	0	1	0	0	1	0	0	0	0	0	0	0	0	0	1	0	0	0	0	3	dispensable
pan_gene_21560	pan_gene_5035	Height_above_ear;Height_per_day_(until_flowering);Plant_height	Average_internode_length_(below_ear);Plant_height;Tassel_branch_number	1	0	0	0	0	0	0	0	0	0	0	0	0	0	0	0	0	0	0	0	0	1	0	0	0	0	2	dispensable
pan_gene_21560	pan_gene_6103	Height_above_ear;Height_per_day_(until_flowering);Plant_height	Leaf_width;Plant_height	1	1	1	1	1	1	1	1	1	1	1	0	0	0	1	0	1	1	1	1	1	1	1	1	0	0	20	core
pan_gene_21676	pan_gene_25047	Height_per_day_(until_flowering);Plant_height	Ear_height;Height_per_day_(until_flowering);Plant_height	1	1	1	1	1	1	1	1	0	1	1	1	1	1	1	1	0	1	1	1	1	1	1	1	1	1	24	core
pan_gene_21676	pan_gene_52480	Height_per_day_(until_flowering);Plant_height	Plant_height	1	0	0	0	0	0	0	0	0	0	0	0	0	0	0	0	0	0	0	0	0	0	0	0	0	0	1	private
pan_gene_21676	pan_gene_688	Height_per_day_(until_flowering);Plant_height	Plant_height	1	1	1	0	1	0	1	1	0	1	1	0	1	1	0	1	0	1	0	1	0	0	1	0	0	1	15	near-core
pan_gene_21676	pan_gene_8417	Height_per_day_(until_flowering);Plant_height	Ear_height;Plant_height	1	0	0	0	0	0	0	0	0	0	0	0	0	0	0	0	0	0	0	0	0	0	0	0	0	0	1	private
pan_gene_21819	pan_gene_2539	Plant_height	Glutamate;Plant_height	0	1	1	1	0	0	1	1	1	0	1	1	1	0	1	0	0	1	0	0	1	0	0	1	1	1	15	near-core
pan_gene_21819	pan_gene_26653	Plant_height	Ear_height;Leaf_width;Nodes_above_ear;Nodes_per_plant;Nodes_to_ear;Plant_height	1	1	1	1	1	0	0	1	1	1	1	1	0	1	1	1	0	1	1	0	0	0	0	0	0	0	15	near-core
pan_gene_21819	pan_gene_30591	Plant_height	Plant_height	1	0	0	0	0	0	0	0	1	0	0	0	0	0	0	0	0	0	0	0	0	0	0	0	0	0	2	dispensable
pan_gene_21819	pan_gene_687	Plant_height	Height_per_day_(until_flowering);Plant_height	1	1	1	0	0	0	0	0	0	1	1	0	1	0	0	0	0	0	0	0	0	0	1	0	0	0	7	dispensable
pan_gene_21885	pan_gene_21929	Anthesis-silking_interval;Average_internode_length_(below_ear);Plant_height	Chlorophyll_A;Height_per_day_(until_flowering);Photoperiod_Growing-degree_days_to_silk;Plant_height	1	1	0	1	1	0	1	1	1	1	1	1	1	1	1	1	1	1	0	1	1	1	1	1	0	1	22	core
pan_gene_21885	pan_gene_23996	Anthesis-silking_interval;Average_internode_length_(below_ear);Plant_height	Ear_height;Height_per_day_(until_flowering);Plant_height	1	0	0	1	1	1	1	0	1	1	1	1	1	1	1	0	1	1	0	0	0	0	0	0	0	1	15	near-core
pan_gene_21885	pan_gene_2658	Anthesis-silking_interval;Average_internode_length_(below_ear);Plant_height	Days_to_anthesis;Plant_height;Starch	1	1	0	0	1	0	1	1	1	1	1	1	1	0	1	0	1	1	0	1	1	1	1	1	1	1	20	core
pan_gene_21885	pan_gene_30505	Anthesis-silking_interval;Average_internode_length_(below_ear);Plant_height	Plant_height	1	1	0	0	1	1	1	1	0	1	1	1	1	1	1	1	1	0	1	1	1	1	1	1	0	1	21	core
pan_gene_21885	pan_gene_32171	Anthesis-silking_interval;Average_internode_length_(below_ear);Plant_height	Height_per_day_(until_flowering);Plant_height	1	1	0	0	1	0	1	0	0	1	0	1	1	1	0	0	0	0	0	1	0	0	1	1	1	0	12	near-core
pan_gene_21885	pan_gene_409	Anthesis-silking_interval;Average_internode_length_(below_ear);Plant_height	Average_internode_length_(above_ear);Average_internode_length_(whole_plant);Height_per_day_(until_flowering);Nodes_per_plant;Plant_height	1	1	0	1	1	0	1	1	1	1	1	1	1	1	1	0	1	1	0	1	1	0	1	1	1	1	21	core
pan_gene_21885	pan_gene_5676	Anthesis-silking_interval;Average_internode_length_(below_ear);Plant_height	Ear_row_number;Plant_height;Starch	1	1	0	1	1	0	1	1	1	1	0	1	1	1	1	0	1	0	0	1	1	0	1	1	1	1	19	near-core
pan_gene_21914	pan_gene_9647	Ear_height;Height_above_ear;Nodes_per_plant;Nodes_to_ear;Plant_height	Plant_height	1	0	0	0	0	0	0	0	0	0	0	0	0	0	0	0	0	0	0	0	0	0	0	0	0	0	1	private
pan_gene_21918	pan_gene_5061	Ear_height;Height_above_ear;Plant_height	Average_internode_length_(above_ear);Ear_height;Height_above_ear;Northern_Leaf_Blight;Plant_height;Tassel_branch_number	1	0	1	0	0	0	1	1	1	1	1	0	0	0	0	1	0	0	0	0	0	0	1	1	0	0	10	dispensable
pan_gene_21929	pan_gene_23996	Chlorophyll_A;Height_per_day_(until_flowering);Photoperiod_Growing-degree_days_to_silk;Plant_height	Ear_height;Height_per_day_(until_flowering);Plant_height	1	1	1	1	1	0	1	1	0	1	1	1	1	0	0	1	1	1	1	1	1	0	0	1	0	1	19	near-core
pan_gene_21929	pan_gene_2658	Chlorophyll_A;Height_per_day_(until_flowering);Photoperiod_Growing-degree_days_to_silk;Plant_height	Days_to_anthesis;Plant_height;Starch	1	1	1	0	1	1	1	1	1	1	1	1	1	0	1	0	1	1	1	1	1	0	1	1	1	0	21	core
pan_gene_21929	pan_gene_2832	Chlorophyll_A;Height_per_day_(until_flowering);Photoperiod_Growing-degree_days_to_silk;Plant_height	Plant_height	0	0	0	1	0	0	0	0	1	1	0	0	0	0	0	0	0	0	1	0	0	0	0	1	0	0	5	dispensable
pan_gene_21929	pan_gene_30505	Chlorophyll_A;Height_per_day_(until_flowering);Photoperiod_Growing-degree_days_to_silk;Plant_height	Plant_height	1	1	0	0	1	0	0	1	0	1	1	1	0	1	1	1	0	0	0	0	1	1	1	1	0	1	15	near-core
pan_gene_21929	pan_gene_32171	Chlorophyll_A;Height_per_day_(until_flowering);Photoperiod_Growing-degree_days_to_silk;Plant_height	Height_per_day_(until_flowering);Plant_height	1	1	0	0	1	1	1	0	0	1	0	0	1	1	0	1	0	0	0	0	0	0	0	0	0	0	9	dispensable
pan_gene_21929	pan_gene_32783	Chlorophyll_A;Height_per_day_(until_flowering);Photoperiod_Growing-degree_days_to_silk;Plant_height	Average_internode_length_(above_ear);Average_internode_length_(whole_plant);Height_per_day_(until_flowering);Leaf_length;Plant_height	1	0	0	0	1	0	0	0	1	1	1	0	0	0	1	1	0	0	1	0	0	1	1	1	0	1	12	near-core
pan_gene_21929	pan_gene_343	Chlorophyll_A;Height_per_day_(until_flowering);Photoperiod_Growing-degree_days_to_silk;Plant_height	Ear_height;Plant_height	0	0	0	0	0	0	0	0	0	0	0	1	0	0	0	0	0	0	0	0	0	0	0	0	0	0	1	private
pan_gene_21929	pan_gene_409	Chlorophyll_A;Height_per_day_(until_flowering);Photoperiod_Growing-degree_days_to_silk;Plant_height	Average_internode_length_(above_ear);Average_internode_length_(whole_plant);Height_per_day_(until_flowering);Nodes_per_plant;Plant_height	1	1	1	1	1	1	1	1	1	1	1	1	1	1	1	1	1	1	1	1	1	0	0	1	0	1	23	core
pan_gene_21929	pan_gene_5676	Chlorophyll_A;Height_per_day_(until_flowering);Photoperiod_Growing-degree_days_to_silk;Plant_height	Ear_row_number;Plant_height;Starch	1	1	1	1	1	1	1	1	0	1	0	1	0	1	1	1	1	1	0	0	1	0	1	0	0	1	18	near-core
pan_gene_21931	pan_gene_25928	Plant_height;Tassel_branch_number	Plant_height	1	0	0	0	0	0	0	0	0	0	0	0	0	0	0	0	0	0	0	0	0	0	0	0	0	0	1	private
pan_gene_21931	pan_gene_26433	Plant_height;Tassel_branch_number	Height_above_ear;Plant_height;Tassel_length	1	0	0	1	0	0	0	0	0	0	0	0	0	1	0	0	0	1	1	0	1	0	1	0	0	1	8	dispensable
pan_gene_21931	pan_gene_26605	Plant_height;Tassel_branch_number	Ear_height;Height_per_day_(until_flowering);Plant_height	1	1	1	1	1	0	1	0	1	1	0	0	1	0	0	1	0	0	1	0	0	1	0	0	0	1	13	near-core
pan_gene_21931	pan_gene_305	Plant_height;Tassel_branch_number	Ear_height;Height_above_ear;Height_per_day_(until_flowering);Plant_height	1	0	1	0	0	0	0	1	0	1	1	0	0	1	0	0	0	0	1	1	1	1	0	0	0	0	10	dispensable
pan_gene_21931	pan_gene_30554	Plant_height;Tassel_branch_number	100_Kernel_weight;Plant_height	1	0	1	0	0	0	0	0	0	0	1	0	1	1	0	0	0	1	0	0	0	0	1	0	1	0	8	dispensable
pan_gene_21931	pan_gene_665	Plant_height;Tassel_branch_number	Boxcox-transformed_leaf_angle;Plant_height	1	0	1	0	0	0	0	0	0	1	0	0	0	0	0	0	0	1	0	1	0	1	0	0	1	0	7	dispensable
pan_gene_21931	pan_gene_96207	Plant_height;Tassel_branch_number	Northern_Leaf_Blight;Plant_height	1	0	1	0	0	0	0	0	0	1	1	1	1	0	0	0	1	1	0	1	1	0	0	0	0	0	10	dispensable
pan_gene_21931	pan_gene_9838	Plant_height;Tassel_branch_number	Plant_height	1	0	1	0	0	0	0	0	0	0	0	0	0	0	0	0	0	1	0	0	0	1	0	0	1	0	5	dispensable
pan_gene_22456	pan_gene_274	Height_per_day_(until_flowering);Plant_height	Days_to_anthesis;Plant_height;Ratio_of_ear_height_to_total_height	0	1	0	0	1	1	0	0	1	1	0	0	0	0	1	0	0	1	1	0	0	1	0	0	0	0	9	dispensable
pan_gene_22456	pan_gene_8393	Height_per_day_(until_flowering);Plant_height	Photoperiod_Growing-degree_days_to_silk;Photoperiod_growing-degree_days_to_anthesis;Plant_height;Ratio_of_ear_height_to_total_height	0	0	0	0	1	0	0	0	0	0	0	0	0	0	1	0	0	0	0	0	0	0	0	0	0	0	2	dispensable
pan_gene_22768	pan_gene_25497	Average_internode_length_(whole_plant);Plant_height	Ear_height;Plant_height	1	0	0	1	0	1	0	0	0	0	0	0	0	1	0	0	0	0	0	0	0	0	0	0	0	0	4	dispensable
pan_gene_22768	pan_gene_6247	Average_internode_length_(whole_plant);Plant_height	Plant_height	1	0	0	0	0	0	0	0	1	0	0	0	0	0	0	0	0	0	0	0	0	0	0	0	0	0	2	dispensable
pan_gene_22807	pan_gene_2573	Height_above_ear;Height_per_day_(until_flowering);Plant_height	Height_above_ear;Height_per_day_(until_flowering);Nodes_per_plant;Northern_Leaf_Blight;Plant_height	1	1	1	1	0	0	0	1	0	0	1	1	1	1	0	1	0	0	0	1	1	0	0	1	0	1	14	near-core
pan_gene_22807	pan_gene_2968	Height_above_ear;Height_per_day_(until_flowering);Plant_height	Average_internode_length_(above_ear);Average_internode_length_(whole_plant);Leaf_width;Plant_height	1	0	1	1	1	0	1	1	0	0	0	1	1	1	0	1	1	0	0	0	1	0	0	0	1	1	14	near-core
pan_gene_22807	pan_gene_30163	Height_above_ear;Height_per_day_(until_flowering);Plant_height	Plant_height;Tassel_length	1	1	1	1	0	0	1	0	1	0	0	1	1	1	0	1	1	0	0	0	0	0	0	0	1	1	13	near-core
pan_gene_22807	pan_gene_32548	Height_above_ear;Height_per_day_(until_flowering);Plant_height	Chlorophyll_B;Ear_row_number;Nitrate;Nodes_above_ear;Plant_height;Stalk_strength	1	1	1	1	1	0	1	1	1	1	1	1	1	1	0	1	1	1	0	1	1	0	0	0	1	1	20	core
pan_gene_22807	pan_gene_7727	Height_above_ear;Height_per_day_(until_flowering);Plant_height	Plant_height	1	1	1	1	1	0	1	1	0	0	1	1	1	1	0	1	1	0	0	1	1	0	0	0	1	0	16	near-core
pan_gene_22813	pan_gene_25042	Plant_height	Boxcox-transformed_leaf_angle;Ear_row_number;Nitrate;Plant_height	1	0	1	0	1	0	1	0	0	1	0	0	0	0	0	0	1	0	0	0	1	0	1	0	1	1	10	dispensable
pan_gene_23370	pan_gene_30114	Plant_height	Ear_height;Plant_height	1	0	0	1	0	0	0	0	1	0	0	0	0	0	0	0	0	0	0	0	0	1	1	0	0	0	5	dispensable
pan_gene_23873	pan_gene_24636	Plant_height	Cob_diameter;Plant_height	1	0	1	0	0	0	0	0	0	1	0	0	0	0	0	0	0	0	0	0	0	0	0	0	0	0	3	dispensable
pan_gene_23873	pan_gene_32586	Plant_height	Plant_height	0	0	0	0	0	0	0	0	0	0	0	0	0	0	0	0	0	0	0	0	0	0	0	1	0	0	1	private
pan_gene_23873	pan_gene_32688	Plant_height	Average_internode_length_(below_ear);Average_internode_length_(whole_plant);Plant_height;Southern_leaf_blight	1	1	0	0	0	0	1	0	0	0	0	1	0	0	0	0	1	1	0	1	1	0	1	1	0	1	11	near-core
pan_gene_23873	pan_gene_4977	Plant_height	Average_internode_length_(above_ear);Average_internode_length_(below_ear);Ear_height;Plant_height	1	0	0	0	0	0	0	0	0	0	0	0	0	0	0	0	0	0	0	0	1	0	0	0	0	0	2	dispensable
pan_gene_23873	pan_gene_887	Plant_height	Plant_height	1	0	0	0	0	0	1	0	0	0	0	1	1	0	0	0	0	1	0	1	1	0	1	1	1	0	10	dispensable
pan_gene_23989	pan_gene_32585	Height_per_day_(until_flowering);Plant_height	Days_to_silk;Plant_height;Stalk_strength	1	0	0	1	0	0	0	0	1	0	1	0	0	1	0	0	0	1	0	0	0	0	0	0	0	1	7	dispensable
pan_gene_23989	pan_gene_5051	Height_per_day_(until_flowering);Plant_height	Average_internode_length_(above_ear);Average_internode_length_(whole_plant);Ear_height;Height_per_day_(until_flowering);Plant_height	1	0	0	0	0	1	0	0	1	1	0	0	0	0	0	0	0	0	0	0	0	0	0	1	0	0	5	dispensable
pan_gene_23989	pan_gene_687	Height_per_day_(until_flowering);Plant_height	Height_per_day_(until_flowering);Plant_height	1	0	0	0	0	0	0	0	0	1	0	0	0	0	0	0	0	0	0	0	0	0	0	0	0	0	2	dispensable
pan_gene_23989	pan_gene_9046	Height_per_day_(until_flowering);Plant_height	Height_per_day_(until_flowering);Plant_height	1	0	0	0	0	0	0	0	0	0	0	0	0	0	0	0	0	0	0	0	0	0	0	0	0	0	1	private
pan_gene_23996	pan_gene_2657	Ear_height;Height_per_day_(until_flowering);Plant_height	Plant_height	1	0	1	0	0	0	1	1	0	1	0	1	0	0	0	0	1	0	1	1	1	0	1	0	0	0	11	near-core
pan_gene_23996	pan_gene_2658	Ear_height;Height_per_day_(until_flowering);Plant_height	Days_to_anthesis;Plant_height;Starch	1	0	1	0	1	0	1	1	1	1	1	1	1	0	1	0	1	1	1	1	1	1	1	1	0	1	20	core
pan_gene_23996	pan_gene_30505	Ear_height;Height_per_day_(until_flowering);Plant_height	Plant_height	1	0	0	0	1	1	0	0	0	1	0	1	1	0	0	0	0	1	1	0	0	0	0	0	0	1	9	dispensable
pan_gene_23996	pan_gene_30585	Ear_height;Height_per_day_(until_flowering);Plant_height	Average_internode_length_(whole_plant);Plant_height;Tassel_length	0	0	0	0	0	0	0	0	0	0	0	0	0	0	0	0	0	0	0	0	0	0	0	0	0	1	1	private
pan_gene_23996	pan_gene_32171	Ear_height;Height_per_day_(until_flowering);Plant_height	Height_per_day_(until_flowering);Plant_height	1	0	0	0	1	0	1	0	0	1	0	1	0	0	0	1	0	0	0	0	0	0	0	0	0	0	6	dispensable
pan_gene_23996	pan_gene_409	Ear_height;Height_per_day_(until_flowering);Plant_height	Average_internode_length_(above_ear);Average_internode_length_(whole_plant);Height_per_day_(until_flowering);Nodes_per_plant;Plant_height	1	1	0	0	1	0	1	1	0	1	1	1	1	1	1	1	1	1	1	0	1	1	1	1	1	1	21	core
pan_gene_23996	pan_gene_5676	Ear_height;Height_per_day_(until_flowering);Plant_height	Ear_row_number;Plant_height;Starch	1	0	0	1	1	0	1	1	0	1	0	1	1	0	1	1	1	1	0	0	1	1	0	1	1	1	17	near-core
pan_gene_23996	pan_gene_7715	Ear_height;Height_per_day_(until_flowering);Plant_height	Average_internode_length_(below_ear);Average_internode_length_(whole_plant);Ear_height;Height_per_day_(until_flowering);Plant_height	1	1	1	0	1	0	1	1	1	1	1	1	1	0	1	1	1	1	1	1	1	1	0	0	0	1	20	core
pan_gene_23999	pan_gene_2605	Average_internode_length_(above_ear);Average_internode_length_(whole_plant);Days_to_anthesis;Height_per_day_(until_flowering);Plant_height	Days_to_anthesis;Plant_height	1	0	0	0	0	0	0	0	0	0	0	0	0	0	0	0	0	0	0	0	0	0	0	0	0	0	1	private
pan_gene_2425	pan_gene_25047	Plant_height	Ear_height;Height_per_day_(until_flowering);Plant_height	1	1	1	1	1	1	1	1	1	1	0	1	1	1	0	1	1	0	1	1	1	0	1	1	1	1	22	core
pan_gene_2425	pan_gene_2968	Plant_height	Average_internode_length_(above_ear);Average_internode_length_(whole_plant);Leaf_width;Plant_height	1	1	0	1	0	1	1	1	1	0	0	1	0	0	0	1	0	1	0	1	0	0	0	0	1	0	12	near-core
pan_gene_2425	pan_gene_32769	Plant_height	Chlorophyll_A;Ear_height;Nodes_to_ear;Plant_height	1	1	0	1	1	0	0	0	0	1	0	1	1	0	0	1	0	1	0	0	1	1	0	0	0	0	11	near-core
pan_gene_2426	pan_gene_25497	Plant_height	Ear_height;Plant_height	0	0	0	0	0	0	0	0	0	1	0	0	0	0	0	0	0	0	0	0	0	0	0	0	0	0	1	private
pan_gene_2426	pan_gene_2568	Plant_height	Ear_height;Ear_row_number;Glutamate;Nodes_per_plant;Nodes_to_ear;Plant_height	0	0	0	0	0	0	0	0	0	1	0	0	0	0	0	0	0	0	0	0	0	0	0	0	0	0	1	private
pan_gene_2426	pan_gene_26611	Plant_height	Plant_height	0	0	0	0	1	0	0	0	0	1	0	0	0	0	0	0	0	0	0	0	0	0	0	0	0	0	2	dispensable
pan_gene_2426	pan_gene_27325	Plant_height	Plant_height	0	0	0	0	1	0	0	0	0	0	0	0	0	0	0	0	0	0	0	0	0	0	0	0	0	0	1	private
pan_gene_2426	pan_gene_30554	Plant_height	100_Kernel_weight;Plant_height	0	0	0	0	0	0	0	0	0	1	0	0	0	0	0	0	0	0	0	0	0	0	0	0	0	0	1	private
pan_gene_2426	pan_gene_31000	Plant_height	Plant_height	0	0	0	0	1	0	0	0	0	1	0	0	0	0	0	0	0	0	0	0	0	0	0	0	0	0	2	dispensable
pan_gene_2426	pan_gene_32449	Plant_height	Ear_height;Plant_height	0	0	0	0	1	0	0	0	0	1	0	0	0	0	0	0	0	0	0	0	0	0	0	0	0	0	2	dispensable
pan_gene_2426	pan_gene_32459	Plant_height	Nodes_per_plant;Plant_height	0	0	0	0	1	0	0	0	0	1	0	0	0	0	0	0	0	0	0	0	0	0	0	0	0	0	2	dispensable
pan_gene_2426	pan_gene_32516	Plant_height	Cob_diameter;Height_per_day_(until_flowering);Plant_height	0	0	0	0	1	0	0	0	0	1	0	0	0	0	0	0	0	0	0	0	0	0	0	0	0	0	2	dispensable
pan_gene_2426	pan_gene_4318	Plant_height	Average_internode_length_(above_ear);Plant_height	0	0	0	0	1	0	0	0	0	1	0	0	0	0	0	0	0	0	0	0	0	0	0	0	0	0	2	dispensable
pan_gene_2426	pan_gene_665	Plant_height	Boxcox-transformed_leaf_angle;Plant_height	0	0	0	0	1	0	0	0	0	0	0	0	0	0	0	0	0	0	0	0	0	0	0	0	0	0	1	private
pan_gene_2426	pan_gene_691	Plant_height	PCA_of_metabolites:_PC2;Plant_height	0	0	0	0	1	0	0	0	0	1	0	0	0	0	0	0	0	0	0	0	0	0	0	0	0	0	2	dispensable
pan_gene_2426	pan_gene_9838	Plant_height	Plant_height	0	0	0	0	1	0	0	0	0	0	0	0	0	0	0	0	0	0	0	0	0	0	0	0	0	0	1	private
pan_gene_24508	pan_gene_26605	Ear_height;Height_per_day_(until_flowering);Plant_height	Ear_height;Height_per_day_(until_flowering);Plant_height	1	0	0	0	0	0	0	0	0	0	0	0	0	0	0	0	0	0	0	0	0	0	0	0	0	0	1	private
pan_gene_24508	pan_gene_7108	Ear_height;Height_per_day_(until_flowering);Plant_height	Plant_height	1	0	0	0	0	0	0	0	0	0	1	0	1	0	0	0	1	0	0	0	0	0	0	1	0	0	5	dispensable
pan_gene_24636	pan_gene_32688	Cob_diameter;Plant_height	Average_internode_length_(below_ear);Average_internode_length_(whole_plant);Plant_height;Southern_leaf_blight	1	0	1	0	0	0	1	0	0	0	1	0	0	0	1	0	0	0	1	0	1	0	0	0	1	0	8	dispensable
pan_gene_24636	pan_gene_4977	Cob_diameter;Plant_height	Average_internode_length_(above_ear);Average_internode_length_(below_ear);Ear_height;Plant_height	1	0	0	0	0	0	1	0	0	1	0	0	0	0	0	0	0	0	0	0	1	0	0	0	0	0	4	dispensable
pan_gene_24636	pan_gene_887	Cob_diameter;Plant_height	Plant_height	1	0	1	0	0	0	0	0	0	1	0	0	0	0	0	0	0	0	0	0	0	0	0	0	1	0	4	dispensable
pan_gene_25042	pan_gene_3861	Boxcox-transformed_leaf_angle;Ear_row_number;Nitrate;Plant_height	Average_internode_length_(whole_plant);Ear_height;Glucose;Plant_height;Protein	1	0	0	1	0	0	1	0	0	0	1	0	0	0	0	1	0	1	0	0	1	0	0	1	0	0	8	dispensable
pan_gene_25044	pan_gene_2568	Nodes_per_plant;Plant_height	Ear_height;Ear_row_number;Glutamate;Nodes_per_plant;Nodes_to_ear;Plant_height	0	0	0	0	0	0	0	0	0	0	0	0	0	0	1	0	0	0	0	0	0	0	0	0	0	0	1	private
pan_gene_25044	pan_gene_26611	Nodes_per_plant;Plant_height	Plant_height	0	0	0	0	0	0	0	0	0	0	0	0	0	0	1	0	0	0	0	0	0	0	0	0	0	0	1	private
pan_gene_25044	pan_gene_27325	Nodes_per_plant;Plant_height	Plant_height	0	0	0	1	0	0	0	0	0	0	0	0	0	0	1	0	0	0	0	0	0	0	0	0	0	0	2	dispensable
pan_gene_25044	pan_gene_30554	Nodes_per_plant;Plant_height	100_Kernel_weight;Plant_height	0	0	0	0	0	0	0	0	0	0	0	0	0	0	1	0	0	0	0	0	0	0	0	0	0	0	1	private
pan_gene_25044	pan_gene_4233	Nodes_per_plant;Plant_height	Nodes_above_ear;Plant_height	0	0	0	0	0	0	0	0	0	0	0	0	0	0	1	0	0	0	0	0	0	0	0	0	0	0	1	private
pan_gene_25044	pan_gene_4318	Nodes_per_plant;Plant_height	Average_internode_length_(above_ear);Plant_height	0	0	0	0	0	0	0	0	0	0	0	0	0	0	1	0	0	0	0	0	0	0	0	0	0	0	1	private
pan_gene_25044	pan_gene_665	Nodes_per_plant;Plant_height	Boxcox-transformed_leaf_angle;Plant_height	0	0	0	0	0	0	0	0	0	0	0	0	0	0	1	0	0	0	0	0	0	0	0	0	0	0	1	private
pan_gene_25044	pan_gene_691	Nodes_per_plant;Plant_height	PCA_of_metabolites:_PC2;Plant_height	0	0	0	0	0	0	0	0	0	0	0	0	0	0	1	0	0	0	0	0	0	0	0	0	0	0	1	private
pan_gene_25044	pan_gene_9067	Nodes_per_plant;Plant_height	Ear_height;Nodes_to_ear;Plant_height	0	0	0	1	0	0	0	0	0	0	0	0	0	0	1	0	0	0	0	0	0	0	0	0	0	0	2	dispensable
pan_gene_25044	pan_gene_9838	Nodes_per_plant;Plant_height	Plant_height	0	0	0	1	0	0	0	0	0	0	0	0	0	0	1	0	0	0	0	0	0	0	0	0	0	0	2	dispensable
pan_gene_25045	pan_gene_27879	100_Kernel_weight;Average_internode_length_(below_ear);Nitrate;Nodes_per_plant;Plant_height	Average_internode_length_(below_ear);Ear_height;Nodes_above_ear;Plant_height	0	0	0	0	0	0	0	0	0	0	0	0	0	0	1	1	0	1	0	0	0	0	0	0	0	0	3	dispensable
pan_gene_25045	pan_gene_29638	100_Kernel_weight;Average_internode_length_(below_ear);Nitrate;Nodes_per_plant;Plant_height	Plant_height;Tassel_length	0	0	0	0	0	0	0	0	0	1	0	0	0	0	0	0	0	0	1	0	0	0	0	0	0	0	2	dispensable
pan_gene_25045	pan_gene_30442	100_Kernel_weight;Average_internode_length_(below_ear);Nitrate;Nodes_per_plant;Plant_height	Plant_height;Tassel_branch_number	0	0	0	0	0	1	0	0	0	0	0	0	0	0	0	0	0	0	0	0	0	0	0	0	0	0	1	private
pan_gene_25045	pan_gene_365	100_Kernel_weight;Average_internode_length_(below_ear);Nitrate;Nodes_per_plant;Plant_height	Anthesis-silking_interval;Average_internode_length_(above_ear);Height_above_ear;Plant_height	0	0	0	0	0	1	0	0	0	0	0	0	0	0	0	0	0	0	0	0	0	0	0	0	0	0	1	private
pan_gene_25047	pan_gene_32769	Ear_height;Height_per_day_(until_flowering);Plant_height	Chlorophyll_A;Ear_height;Nodes_to_ear;Plant_height	1	1	0	1	1	1	0	1	0	1	0	1	0	1	0	1	0	0	0	1	0	0	0	0	0	1	12	near-core
pan_gene_25047	pan_gene_688	Ear_height;Height_per_day_(until_flowering);Plant_height	Plant_height	1	1	1	0	1	0	1	1	0	1	1	0	1	1	0	1	1	1	0	1	0	0	1	1	0	1	17	near-core
pan_gene_25047	pan_gene_70982	Ear_height;Height_per_day_(until_flowering);Plant_height	Plant_height	1	1	0	1	0	0	0	0	0	0	0	0	1	1	0	0	0	0	0	0	1	0	1	0	1	0	8	dispensable
pan_gene_25047	pan_gene_8417	Ear_height;Height_per_day_(until_flowering);Plant_height	Ear_height;Plant_height	1	0	0	0	0	0	0	0	0	0	0	0	0	0	0	0	0	0	0	0	0	0	0	0	0	0	1	private
pan_gene_25047	pan_gene_8989	Ear_height;Height_per_day_(until_flowering);Plant_height	Height_above_ear;Plant_height	1	1	1	0	0	0	0	0	0	1	0	0	1	0	0	0	0	0	0	0	0	0	1	0	0	0	6	dispensable
pan_gene_25065	pan_gene_32762	Boxcox-transformed_leaf_angle;Plant_height	Chlorophyll_A;Ear_height;Height_per_day_(until_flowering);Nodes_per_plant;Plant_height	1	0	0	1	0	0	1	0	0	0	1	1	0	0	0	0	0	1	0	0	0	0	0	0	0	0	6	dispensable
pan_gene_25065	pan_gene_32769	Boxcox-transformed_leaf_angle;Plant_height	Chlorophyll_A;Ear_height;Nodes_to_ear;Plant_height	1	0	0	1	0	0	1	1	1	0	0	1	0	0	0	1	0	0	0	0	0	0	1	0	0	0	8	dispensable
pan_gene_25065	pan_gene_6525	Boxcox-transformed_leaf_angle;Plant_height	Average_internode_length_(whole_plant);Plant_height	1	0	0	1	0	0	0	1	1	1	1	0	0	1	0	1	0	1	0	0	0	0	1	0	0	0	10	dispensable
pan_gene_25065	pan_gene_70982	Boxcox-transformed_leaf_angle;Plant_height	Plant_height	1	0	0	1	0	0	0	0	0	0	0	0	0	0	0	0	0	0	0	0	0	0	0	0	0	0	2	dispensable
pan_gene_25065	pan_gene_8417	Boxcox-transformed_leaf_angle;Plant_height	Ear_height;Plant_height	1	0	0	0	0	0	0	0	0	0	0	0	0	0	0	0	0	0	0	0	0	0	0	0	0	0	1	private
pan_gene_2539	pan_gene_32236	Glutamate;Plant_height	Plant_height;Tassel_length	0	0	0	1	0	0	0	1	0	0	0	0	0	0	0	0	0	0	0	0	0	0	0	0	0	0	2	dispensable
pan_gene_2539	pan_gene_687	Glutamate;Plant_height	Height_per_day_(until_flowering);Plant_height	0	0	0	0	0	0	0	0	0	0	1	0	0	0	0	0	0	0	0	0	0	0	0	0	0	0	1	private
pan_gene_2539	pan_gene_9063	Glutamate;Plant_height	Ear_height;Fructose;Height_per_day_(until_flowering);Plant_height;Tassel_length	0	0	0	0	0	0	0	0	0	0	0	1	0	0	0	0	0	1	0	0	0	0	0	0	0	0	2	dispensable
pan_gene_25464	pan_gene_32207	Cob_diameter;Height_above_ear;Height_per_day_(until_flowering);Plant_height	Plant_height	1	1	0	1	0	0	1	1	0	0	0	1	1	0	1	0	0	1	0	0	0	0	0	0	0	0	9	dispensable
pan_gene_25464	pan_gene_32566	Cob_diameter;Height_above_ear;Height_per_day_(until_flowering);Plant_height	Ear_row_number;Height_per_day_(until_flowering);Plant_height;Stalk_strength	1	1	1	1	0	0	1	1	1	0	1	1	1	1	0	1	1	1	0	1	1	0	1	1	0	0	18	near-core
pan_gene_25464	pan_gene_32780	Cob_diameter;Height_above_ear;Height_per_day_(until_flowering);Plant_height	Average_internode_length_(above_ear);Average_internode_length_(below_ear);Ear_height;Glutamate;Height_per_day_(until_flowering);Leaf_length;Plant_height;Starch	1	0	0	0	0	0	0	0	0	0	0	0	0	1	0	0	0	0	0	0	0	0	0	0	0	1	3	dispensable
pan_gene_25464	pan_gene_8452	Cob_diameter;Height_above_ear;Height_per_day_(until_flowering);Plant_height	Ear_height;Plant_height;Stalk_strength	0	0	0	1	0	0	0	0	0	0	0	1	0	1	0	1	1	1	0	0	0	1	0	0	0	0	7	dispensable
pan_gene_25464	pan_gene_9081	Cob_diameter;Height_above_ear;Height_per_day_(until_flowering);Plant_height	Average_internode_length_(whole_plant);Ear_height;Height_per_day_(until_flowering);Plant_height	1	1	1	1	1	1	1	0	1	1	1	0	0	1	1	1	0	1	1	1	0	1	1	1	0	0	19	near-core
pan_gene_2548	pan_gene_29113	Nodes_above_ear;Nodes_per_plant;Plant_height	Plant_height	0	0	0	0	0	0	0	0	0	0	1	0	0	0	0	0	0	0	0	0	0	0	0	0	0	0	1	private
pan_gene_2548	pan_gene_30557	Nodes_above_ear;Nodes_per_plant;Plant_height	Plant_height	1	0	0	0	0	1	0	1	0	1	0	0	1	0	0	0	0	0	1	0	0	1	0	0	0	0	7	dispensable
pan_gene_2548	pan_gene_5046	Nodes_above_ear;Nodes_per_plant;Plant_height	Height_per_day_(until_flowering);Leaf_width;Plant_height;Tassel_branch_number	1	0	0	1	0	1	0	0	0	1	0	0	0	1	0	0	0	0	0	0	0	0	0	0	0	0	5	dispensable
pan_gene_2548	pan_gene_9059	Nodes_above_ear;Nodes_per_plant;Plant_height	Height_per_day_(until_flowering);Plant_height	0	0	0	0	0	0	0	0	0	1	0	0	0	0	0	0	0	0	0	0	0	0	0	0	0	0	1	private
pan_gene_25483	pan_gene_31817	Plant_height	Plant_height	1	1	0	0	1	0	1	0	0	0	0	0	1	0	0	0	0	0	0	0	0	0	0	0	0	0	5	dispensable
pan_gene_25487	pan_gene_29164	Height_per_day_(until_flowering);Plant_height	Plant_height	1	0	1	1	0	1	1	0	1	0	0	0	0	0	0	0	0	1	0	1	0	0	1	0	1	1	11	near-core
pan_gene_25487	pan_gene_30442	Height_per_day_(until_flowering);Plant_height	Plant_height;Tassel_branch_number	1	0	0	0	0	1	0	0	0	0	0	0	0	0	0	0	0	0	0	0	0	0	0	0	0	1	3	dispensable
pan_gene_25487	pan_gene_9044	Height_per_day_(until_flowering);Plant_height	Height_per_day_(until_flowering);Plant_height	1	0	0	0	0	0	0	0	0	0	0	0	0	0	0	0	0	0	0	0	0	0	0	0	0	0	1	private
pan_gene_25497	pan_gene_2568	Ear_height;Plant_height	Ear_height;Ear_row_number;Glutamate;Nodes_per_plant;Nodes_to_ear;Plant_height	1	1	1	1	1	1	0	1	1	1	0	0	1	0	1	0	0	1	1	1	1	0	1	1	1	1	19	near-core
pan_gene_25497	pan_gene_25928	Ear_height;Plant_height	Plant_height	1	0	0	0	0	0	0	0	0	0	0	0	0	0	0	0	0	0	0	0	0	1	0	0	0	0	2	dispensable
pan_gene_25497	pan_gene_26694	Ear_height;Plant_height	Days_to_anthesis;Days_to_silk;Ear_height;Nodes_to_ear;Photoperiod_Growing-degree_days_to_silk;Plant_height;Tassel_branch_number	1	1	1	1	1	1	1	0	1	0	0	1	1	1	1	1	1	1	0	0	0	1	0	1	1	1	19	near-core
pan_gene_25497	pan_gene_27797	Ear_height;Plant_height	Boxcox-transformed_leaf_angle;Plant_height	1	0	0	0	0	0	0	0	0	0	0	0	0	0	0	0	0	0	0	0	0	1	0	0	0	0	2	dispensable
pan_gene_25497	pan_gene_29113	Ear_height;Plant_height	Plant_height	0	0	0	0	0	0	0	0	0	0	1	0	0	0	0	0	0	0	0	0	0	0	0	0	0	0	1	private
pan_gene_25497	pan_gene_29674	Ear_height;Plant_height	Ear_row_number;Plant_height	0	0	0	0	0	0	0	0	0	0	0	0	0	0	1	0	0	0	0	0	0	0	0	0	0	0	1	private
pan_gene_25497	pan_gene_30557	Ear_height;Plant_height	Plant_height	1	0	1	1	0	1	0	0	1	1	1	0	0	1	1	0	0	1	0	1	1	0	1	0	1	0	14	near-core
pan_gene_25497	pan_gene_30764	Ear_height;Plant_height	Days_to_silk;Height_per_day_(until_flowering);Plant_height	0	0	0	0	1	0	0	0	0	0	0	0	0	0	1	0	0	0	0	0	0	0	0	0	0	0	2	dispensable
pan_gene_25497	pan_gene_31000	Ear_height;Plant_height	Plant_height	0	0	0	0	0	0	1	0	0	1	0	0	0	0	0	0	0	0	1	0	0	0	0	0	0	0	3	dispensable
pan_gene_25497	pan_gene_32208	Ear_height;Plant_height	Chlorophyll_B;Plant_height	1	0	0	0	0	1	0	0	1	0	1	1	0	1	0	0	0	1	1	0	1	0	0	1	1	1	12	near-core
pan_gene_25497	pan_gene_32459	Ear_height;Plant_height	Nodes_per_plant;Plant_height	1	0	0	1	1	1	1	1	1	1	1	0	0	1	0	0	1	0	0	0	1	0	0	1	0	1	14	near-core
pan_gene_25497	pan_gene_4318	Ear_height;Plant_height	Average_internode_length_(above_ear);Plant_height	0	0	0	0	0	0	0	0	0	1	0	0	0	0	0	0	1	0	0	0	0	0	0	0	0	0	2	dispensable
pan_gene_25497	pan_gene_6247	Ear_height;Plant_height	Plant_height	1	0	1	1	1	1	1	1	1	0	1	1	0	1	0	0	0	1	0	1	1	0	0	0	0	1	15	near-core
pan_gene_25497	pan_gene_691	Ear_height;Plant_height	PCA_of_metabolites:_PC2;Plant_height	1	0	0	0	0	1	0	0	0	1	0	1	1	0	1	0	1	1	0	0	0	0	0	0	1	1	10	dispensable
pan_gene_25497	pan_gene_9036	Ear_height;Plant_height	100_Kernel_weight;Average_internode_length_(whole_plant);Height_above_ear;Height_per_day_(until_flowering);Plant_height	1	1	1	1	1	0	0	0	1	1	0	0	1	1	1	0	0	0	1	1	1	1	1	0	0	1	16	near-core
pan_gene_2568	pan_gene_26611	Ear_height;Ear_row_number;Glutamate;Nodes_per_plant;Nodes_to_ear;Plant_height	Plant_height	0	0	0	0	0	0	0	0	0	1	0	0	0	0	0	0	0	0	0	0	0	0	0	0	0	0	1	private
pan_gene_2568	pan_gene_29113	Ear_height;Ear_row_number;Glutamate;Nodes_per_plant;Nodes_to_ear;Plant_height	Plant_height	0	0	0	0	0	0	0	0	0	0	1	0	0	0	0	0	0	0	0	0	0	0	0	0	0	0	1	private
pan_gene_2568	pan_gene_30557	Ear_height;Ear_row_number;Glutamate;Nodes_per_plant;Nodes_to_ear;Plant_height	Plant_height	1	0	1	1	0	1	1	0	1	1	0	1	0	0	1	0	1	1	0	1	1	0	0	0	1	0	14	near-core
pan_gene_2568	pan_gene_30763	Ear_height;Ear_row_number;Glutamate;Nodes_per_plant;Nodes_to_ear;Plant_height	Glucose;Height_per_day_(until_flowering);Plant_height	0	0	0	0	0	0	0	0	0	0	0	0	0	0	0	1	0	0	0	0	0	1	0	0	0	0	2	dispensable
pan_gene_2568	pan_gene_30764	Ear_height;Ear_row_number;Glutamate;Nodes_per_plant;Nodes_to_ear;Plant_height	Days_to_silk;Height_per_day_(until_flowering);Plant_height	0	0	0	0	1	0	0	0	0	0	0	0	0	0	1	0	0	0	0	1	0	0	0	0	0	0	3	dispensable
pan_gene_2568	pan_gene_31000	Ear_height;Ear_row_number;Glutamate;Nodes_per_plant;Nodes_to_ear;Plant_height	Plant_height	0	0	0	0	0	0	1	0	0	1	0	0	0	0	0	0	0	0	0	0	0	0	0	0	0	0	2	dispensable
pan_gene_2568	pan_gene_32208	Ear_height;Ear_row_number;Glutamate;Nodes_per_plant;Nodes_to_ear;Plant_height	Chlorophyll_B;Plant_height	1	0	0	0	0	1	0	0	1	0	0	0	0	0	0	0	0	0	0	0	1	0	0	0	1	0	5	dispensable
pan_gene_2568	pan_gene_32459	Ear_height;Ear_row_number;Glutamate;Nodes_per_plant;Nodes_to_ear;Plant_height	Nodes_per_plant;Plant_height	1	0	0	1	0	1	1	1	1	0	0	0	0	1	0	0	0	0	0	0	1	0	0	0	0	1	9	dispensable
pan_gene_2568	pan_gene_4318	Ear_height;Ear_row_number;Glutamate;Nodes_per_plant;Nodes_to_ear;Plant_height	Average_internode_length_(above_ear);Plant_height	0	0	0	0	0	0	0	0	0	1	0	0	0	0	0	0	0	0	0	0	0	0	0	0	0	0	1	private
pan_gene_2568	pan_gene_691	Ear_height;Ear_row_number;Glutamate;Nodes_per_plant;Nodes_to_ear;Plant_height	PCA_of_metabolites:_PC2;Plant_height	1	0	0	0	0	1	1	0	0	1	0	0	0	0	1	0	0	1	0	1	1	0	1	0	0	1	10	dispensable
pan_gene_2573	pan_gene_30163	Height_above_ear;Height_per_day_(until_flowering);Nodes_per_plant;Northern_Leaf_Blight;Plant_height	Plant_height;Tassel_length	1	1	0	1	0	0	0	0	1	1	0	1	1	0	0	1	1	1	0	0	0	1	0	0	0	1	12	near-core
pan_gene_2573	pan_gene_32548	Height_above_ear;Height_per_day_(until_flowering);Nodes_per_plant;Northern_Leaf_Blight;Plant_height	Chlorophyll_B;Ear_row_number;Nitrate;Nodes_above_ear;Plant_height;Stalk_strength	1	1	1	1	1	0	1	1	0	1	1	1	1	0	0	1	1	1	1	1	1	1	0	0	1	1	20	core
pan_gene_2592	pan_gene_2657	Leaf_width;Nodes_per_plant;Nodes_to_ear;Plant_height;Tassel_length	Plant_height	0	0	0	0	0	1	0	0	0	1	1	1	0	1	0	0	1	1	0	0	0	0	1	0	0	1	9	dispensable
pan_gene_2592	pan_gene_32786	Leaf_width;Nodes_per_plant;Nodes_to_ear;Plant_height;Tassel_length	Average_internode_length_(above_ear);Ear_height;Height_per_day_(until_flowering);Plant_height	0	0	0	0	0	0	0	0	0	0	0	0	0	0	0	0	0	1	0	0	0	0	0	0	0	1	2	dispensable
pan_gene_2592	pan_gene_9043	Leaf_width;Nodes_per_plant;Nodes_to_ear;Plant_height;Tassel_length	Average_internode_length_(below_ear);Average_internode_length_(whole_plant);Height_per_day_(until_flowering);Plant_height	0	0	0	0	0	1	0	0	0	0	0	0	0	0	0	1	0	0	0	0	0	0	0	0	0	0	2	dispensable
pan_gene_25928	pan_gene_2623	Plant_height	Height_per_day_(until_flowering);Plant_height;Tassel_branch_number;Tassel_length	1	0	0	0	0	0	0	0	0	0	0	0	0	0	0	0	0	0	0	0	0	0	0	0	0	0	1	private
pan_gene_25928	pan_gene_26694	Plant_height	Days_to_anthesis;Days_to_silk;Ear_height;Nodes_to_ear;Photoperiod_Growing-degree_days_to_silk;Plant_height;Tassel_branch_number	1	0	0	0	0	0	0	0	0	0	0	0	0	0	0	0	0	0	0	0	0	1	0	0	0	0	2	dispensable
pan_gene_25928	pan_gene_27325	Plant_height	Plant_height	1	0	0	0	0	0	0	0	0	0	0	0	0	0	0	0	0	0	0	0	0	1	0	0	0	0	2	dispensable
pan_gene_25928	pan_gene_29017	Plant_height	Boxcox-transformed_leaf_angle;Plant_height	1	0	0	0	0	0	0	0	0	0	0	0	0	0	0	0	0	0	0	0	0	0	0	0	1	0	2	dispensable
pan_gene_25928	pan_gene_4349	Plant_height	Height_above_ear;Plant_height;Tassel_length	1	0	0	0	0	0	0	0	0	0	0	0	0	0	0	0	0	0	0	0	0	0	0	0	0	0	1	private
pan_gene_25928	pan_gene_6246	Plant_height	Plant_height	1	0	0	0	0	0	0	0	0	0	0	0	0	0	0	0	0	0	0	0	0	0	0	0	0	0	1	private
pan_gene_25928	pan_gene_6247	Plant_height	Plant_height	1	0	0	0	0	0	0	0	0	0	0	0	0	0	0	0	0	0	0	0	0	1	0	0	0	0	2	dispensable
pan_gene_25928	pan_gene_9838	Plant_height	Plant_height	1	0	0	0	0	0	0	0	0	0	0	0	0	0	0	0	0	0	0	0	0	1	0	0	0	0	2	dispensable
pan_gene_2605	pan_gene_32763	Days_to_anthesis;Plant_height	Chlorophyll_A;Height_per_day_(until_flowering);Nodes_per_plant;Nodes_to_ear;Plant_height	1	0	1	0	1	0	0	0	1	0	1	1	0	0	1	0	0	0	1	0	1	0	0	0	0	0	9	dispensable
pan_gene_2610	pan_gene_54068	Days_to_silk;Nodes_per_plant;Nodes_to_ear;Northern_Leaf_Blight;Plant_height	Plant_height	1	0	0	0	0	0	0	0	0	0	0	0	0	0	0	0	0	0	0	0	0	0	0	0	0	0	1	private
pan_gene_2610	pan_gene_8038	Days_to_silk;Nodes_per_plant;Nodes_to_ear;Northern_Leaf_Blight;Plant_height	Height_per_day_(until_flowering);Plant_height	1	0	0	0	0	0	0	0	0	0	0	0	0	0	0	0	0	0	0	0	0	0	0	0	0	0	1	private
pan_gene_2610	pan_gene_9028	Days_to_silk;Nodes_per_plant;Nodes_to_ear;Northern_Leaf_Blight;Plant_height	Plant_height	1	0	0	0	0	0	0	0	0	0	0	0	0	0	0	0	0	0	0	0	0	0	0	0	0	0	1	private
pan_gene_2611	pan_gene_4531	Nodes_per_plant;Nodes_to_ear;Northern_Leaf_Blight;Plant_height	Plant_height	1	0	0	1	0	0	0	0	0	0	0	0	0	0	0	0	0	0	0	0	0	0	0	0	0	0	2	dispensable
pan_gene_2620	pan_gene_343	Days_to_anthesis;Height_per_day_(until_flowering);Plant_height	Ear_height;Plant_height	0	0	0	0	0	0	0	0	1	0	0	0	0	0	0	0	0	0	0	0	0	0	0	0	0	0	1	private
pan_gene_2623	pan_gene_26433	Height_per_day_(until_flowering);Plant_height;Tassel_branch_number;Tassel_length	Height_above_ear;Plant_height;Tassel_length	1	0	0	0	0	0	0	0	0	0	0	0	0	1	0	1	0	0	0	0	0	0	0	0	0	0	3	dispensable
pan_gene_2623	pan_gene_26611	Height_per_day_(until_flowering);Plant_height;Tassel_branch_number;Tassel_length	Plant_height	0	0	0	0	0	0	0	0	0	0	0	0	0	0	0	0	0	1	0	0	0	0	0	0	0	0	1	private
pan_gene_2623	pan_gene_26694	Height_per_day_(until_flowering);Plant_height;Tassel_branch_number;Tassel_length	Days_to_anthesis;Days_to_silk;Ear_height;Nodes_to_ear;Photoperiod_Growing-degree_days_to_silk;Plant_height;Tassel_branch_number	1	1	1	1	1	0	0	0	0	0	0	1	0	1	1	1	0	1	0	0	0	1	0	0	1	0	12	near-core
pan_gene_2623	pan_gene_27325	Height_per_day_(until_flowering);Plant_height;Tassel_branch_number;Tassel_length	Plant_height	1	1	1	1	0	1	1	0	0	0	0	1	0	1	0	1	0	0	0	0	0	1	0	0	0	0	10	dispensable
pan_gene_2623	pan_gene_29017	Height_per_day_(until_flowering);Plant_height;Tassel_branch_number;Tassel_length	Boxcox-transformed_leaf_angle;Plant_height	1	1	0	1	0	0	0	0	0	0	0	1	0	1	0	0	0	0	0	0	0	0	0	0	0	0	5	dispensable
pan_gene_2623	pan_gene_30554	Height_per_day_(until_flowering);Plant_height;Tassel_branch_number;Tassel_length	100_Kernel_weight;Plant_height	1	1	0	0	0	1	0	0	0	0	0	0	0	1	0	0	0	0	0	0	0	0	0	0	0	0	4	dispensable
pan_gene_2623	pan_gene_3487	Height_per_day_(until_flowering);Plant_height;Tassel_branch_number;Tassel_length	Average_internode_length_(whole_plant);Height_above_ear;Height_per_day_(until_flowering);Plant_height	1	0	0	0	0	0	0	0	0	0	0	0	0	0	0	0	0	0	0	0	0	0	0	0	0	0	1	private
pan_gene_2623	pan_gene_665	Height_per_day_(until_flowering);Plant_height;Tassel_branch_number;Tassel_length	Boxcox-transformed_leaf_angle;Plant_height	1	0	0	0	0	0	0	0	0	0	0	1	0	0	0	1	0	0	0	0	0	0	0	0	0	0	3	dispensable
pan_gene_2623	pan_gene_691	Height_per_day_(until_flowering);Plant_height;Tassel_branch_number;Tassel_length	PCA_of_metabolites:_PC2;Plant_height	1	0	1	0	0	0	1	0	0	0	0	0	0	0	0	0	0	0	0	0	0	1	0	0	0	0	4	dispensable
pan_gene_2623	pan_gene_9838	Height_per_day_(until_flowering);Plant_height;Tassel_branch_number;Tassel_length	Plant_height	1	1	1	1	0	1	1	0	0	0	0	1	0	1	0	1	0	0	0	0	0	1	0	0	0	0	10	dispensable
pan_gene_26292	pan_gene_274	Average_internode_length_(below_ear);Ear_height;Plant_height	Days_to_anthesis;Plant_height;Ratio_of_ear_height_to_total_height	0	1	1	0	0	0	0	0	0	1	0	0	0	0	1	0	0	0	1	0	1	1	1	0	0	0	8	dispensable
pan_gene_26433	pan_gene_26611	Height_above_ear;Plant_height;Tassel_length	Plant_height	0	0	0	0	1	0	0	0	0	0	0	0	0	0	0	1	0	1	0	0	0	0	0	0	0	0	3	dispensable
pan_gene_26433	pan_gene_30554	Height_above_ear;Plant_height;Tassel_length	100_Kernel_weight;Plant_height	1	1	0	1	0	1	1	0	0	0	1	1	0	1	0	0	1	1	1	0	1	1	1	0	0	0	14	near-core
pan_gene_26433	pan_gene_31000	Height_above_ear;Plant_height;Tassel_length	Plant_height	0	0	0	0	1	0	1	0	0	0	0	0	0	0	0	0	0	0	0	0	0	0	0	0	0	0	2	dispensable
pan_gene_26433	pan_gene_32449	Height_above_ear;Plant_height;Tassel_length	Ear_height;Plant_height	0	0	0	0	1	0	0	0	0	0	0	0	0	0	0	1	0	0	0	0	0	0	0	0	0	0	2	dispensable
pan_gene_26433	pan_gene_32516	Height_above_ear;Plant_height;Tassel_length	Cob_diameter;Height_per_day_(until_flowering);Plant_height	1	0	0	0	0	0	0	0	0	0	0	0	0	0	0	1	0	0	1	0	0	0	0	0	0	0	3	dispensable
pan_gene_26433	pan_gene_3487	Height_above_ear;Plant_height;Tassel_length	Average_internode_length_(whole_plant);Height_above_ear;Height_per_day_(until_flowering);Plant_height	1	0	0	0	0	0	1	0	0	0	0	0	0	0	0	0	0	0	0	0	0	0	1	0	1	0	4	dispensable
pan_gene_26433	pan_gene_4318	Height_above_ear;Plant_height;Tassel_length	Average_internode_length_(above_ear);Plant_height	0	0	0	0	0	0	1	0	0	0	0	0	0	0	0	1	1	0	0	0	0	0	0	0	0	0	3	dispensable
pan_gene_26433	pan_gene_665	Height_above_ear;Plant_height;Tassel_length	Boxcox-transformed_leaf_angle;Plant_height	1	0	0	0	1	0	1	0	0	0	1	1	0	0	1	1	0	1	1	1	1	1	1	0	1	1	15	near-core
pan_gene_26433	pan_gene_691	Height_above_ear;Plant_height;Tassel_length	PCA_of_metabolites:_PC2;Plant_height	1	0	0	0	0	0	1	0	0	0	0	1	0	0	1	0	1	1	0	0	0	0	1	0	1	1	9	dispensable
pan_gene_26544	pan_gene_30093	Plant_height	Photoperiod_Growing-degree_days_to_silk;Plant_height;Ratio_of_ear_height_to_total_height	0	0	0	0	0	1	0	0	0	0	0	0	0	0	0	0	0	0	0	0	0	0	0	0	0	0	1	private
pan_gene_2657	pan_gene_2658	Plant_height	Days_to_anthesis;Plant_height;Starch	1	1	0	0	1	0	1	1	1	1	0	1	0	0	0	0	1	1	1	1	0	0	1	0	1	0	14	near-core
pan_gene_2657	pan_gene_30585	Plant_height	Average_internode_length_(whole_plant);Plant_height;Tassel_length	0	0	0	0	0	0	0	0	0	0	0	0	0	0	0	0	0	0	0	0	0	0	0	0	0	1	1	private
pan_gene_2657	pan_gene_32767	Plant_height	Glutamate;Nitrate;Nodes_to_ear;Plant_height;Southern_leaf_blight;Starch	1	0	0	0	0	0	0	0	0	0	0	0	0	0	0	0	0	0	0	0	0	0	0	0	0	0	1	private
pan_gene_2657	pan_gene_32786	Plant_height	Average_internode_length_(above_ear);Ear_height;Height_per_day_(until_flowering);Plant_height	0	0	0	0	1	0	0	0	0	0	0	0	0	1	0	0	0	1	0	0	0	0	0	1	0	1	5	dispensable
pan_gene_2657	pan_gene_7715	Plant_height	Average_internode_length_(below_ear);Average_internode_length_(whole_plant);Ear_height;Height_per_day_(until_flowering);Plant_height	1	1	1	0	1	1	1	0	1	1	1	1	0	0	0	0	1	1	0	1	1	0	1	0	1	0	16	near-core
pan_gene_2657	pan_gene_9043	Plant_height	Average_internode_length_(below_ear);Average_internode_length_(whole_plant);Height_per_day_(until_flowering);Plant_height	0	0	0	0	0	1	0	0	0	0	0	0	0	0	0	0	0	0	0	1	0	0	0	0	0	0	2	dispensable
pan_gene_2657	pan_gene_9397	Plant_height	Ear_height;Plant_height	0	0	0	0	0	0	0	0	0	0	0	0	0	1	0	0	0	0	0	0	0	0	0	0	0	0	1	private
pan_gene_2658	pan_gene_30505	Days_to_anthesis;Plant_height;Starch	Plant_height	1	1	1	0	1	0	0	0	0	1	0	1	0	0	1	0	0	0	1	0	1	0	1	1	0	0	11	near-core
pan_gene_2658	pan_gene_32171	Days_to_anthesis;Plant_height;Starch	Height_per_day_(until_flowering);Plant_height	1	1	0	0	1	1	1	0	0	1	0	1	1	0	0	0	0	0	1	0	0	0	1	0	0	0	10	dispensable
pan_gene_2658	pan_gene_409	Days_to_anthesis;Plant_height;Starch	Average_internode_length_(above_ear);Average_internode_length_(whole_plant);Height_per_day_(until_flowering);Nodes_per_plant;Plant_height	1	1	1	0	1	1	1	1	1	1	1	1	1	0	1	0	0	1	1	1	1	1	1	1	1	1	22	core
pan_gene_2658	pan_gene_5676	Days_to_anthesis;Plant_height;Starch	Ear_row_number;Plant_height;Starch	1	0	1	0	1	1	1	1	1	1	0	1	1	0	1	0	1	1	1	1	1	1	1	1	1	0	20	core
pan_gene_2658	pan_gene_7715	Days_to_anthesis;Plant_height;Starch	Average_internode_length_(below_ear);Average_internode_length_(whole_plant);Ear_height;Height_per_day_(until_flowering);Plant_height	1	0	1	0	1	1	1	1	1	1	1	1	0	0	1	0	1	1	1	1	1	1	1	0	1	0	19	near-core
pan_gene_26605	pan_gene_305	Ear_height;Height_per_day_(until_flowering);Plant_height	Ear_height;Height_above_ear;Height_per_day_(until_flowering);Plant_height	1	0	0	1	1	0	0	1	1	0	0	0	1	1	0	0	0	1	0	0	1	1	1	0	0	0	11	near-core
pan_gene_26611	pan_gene_27325	Plant_height	Plant_height	0	0	0	0	1	0	0	0	0	0	0	0	0	0	1	1	0	1	0	0	0	0	0	0	0	0	4	dispensable
pan_gene_26611	pan_gene_30554	Plant_height	100_Kernel_weight;Plant_height	0	0	0	0	0	0	0	0	0	1	0	0	0	0	1	1	0	1	0	0	0	0	0	0	0	0	4	dispensable
pan_gene_26611	pan_gene_31000	Plant_height	Plant_height	0	0	0	0	1	0	0	0	0	1	0	0	0	0	0	0	0	0	0	0	0	0	0	0	0	0	2	dispensable
pan_gene_26611	pan_gene_32449	Plant_height	Ear_height;Plant_height	0	0	0	0	1	0	0	0	0	1	0	0	0	0	0	1	0	0	0	0	0	0	0	0	0	0	3	dispensable
pan_gene_26611	pan_gene_32516	Plant_height	Cob_diameter;Height_per_day_(until_flowering);Plant_height	0	0	0	0	1	0	0	0	0	1	0	0	0	0	0	0	0	0	0	0	0	0	0	0	0	0	2	dispensable
pan_gene_26611	pan_gene_3487	Plant_height	Average_internode_length_(whole_plant);Height_above_ear;Height_per_day_(until_flowering);Plant_height	0	0	0	0	0	0	0	0	0	1	0	0	0	0	0	0	0	0	0	0	0	0	0	0	0	0	1	private
pan_gene_26611	pan_gene_4233	Plant_height	Nodes_above_ear;Plant_height	0	0	0	0	0	0	0	0	0	0	0	0	0	0	1	1	0	1	0	0	0	0	0	0	0	0	3	dispensable
pan_gene_26611	pan_gene_4318	Plant_height	Average_internode_length_(above_ear);Plant_height	0	0	0	0	1	0	0	0	0	1	0	0	0	0	1	1	0	0	0	0	0	0	0	0	0	0	4	dispensable
pan_gene_26611	pan_gene_665	Plant_height	Boxcox-transformed_leaf_angle;Plant_height	0	0	0	0	1	0	0	0	0	0	0	0	0	0	1	1	0	1	0	0	0	0	0	0	0	0	4	dispensable
pan_gene_26611	pan_gene_691	Plant_height	PCA_of_metabolites:_PC2;Plant_height	0	0	0	0	1	0	0	0	0	1	0	0	0	0	1	0	0	1	0	0	0	0	0	0	0	0	4	dispensable
pan_gene_26611	pan_gene_9067	Plant_height	Ear_height;Nodes_to_ear;Plant_height	0	0	0	0	1	0	0	0	0	1	0	0	0	0	1	1	0	1	0	0	0	0	0	0	0	0	5	dispensable
pan_gene_26611	pan_gene_9838	Plant_height	Plant_height	0	0	0	0	1	0	0	0	0	0	0	0	0	0	0	0	0	1	0	0	0	0	0	0	0	0	2	dispensable
pan_gene_26653	pan_gene_32208	Ear_height;Leaf_width;Nodes_above_ear;Nodes_per_plant;Nodes_to_ear;Plant_height	Chlorophyll_B;Plant_height	1	1	1	1	0	1	1	0	0	0	1	0	0	0	1	0	1	0	1	1	1	0	0	0	0	1	13	near-core
pan_gene_26653	pan_gene_4415	Ear_height;Leaf_width;Nodes_above_ear;Nodes_per_plant;Nodes_to_ear;Plant_height	Days_to_anthesis;Plant_height	1	1	1	0	1	1	1	1	1	1	1	0	1	1	0	0	0	0	0	1	1	0	1	0	1	1	17	near-core
pan_gene_26653	pan_gene_687	Ear_height;Leaf_width;Nodes_above_ear;Nodes_per_plant;Nodes_to_ear;Plant_height	Height_per_day_(until_flowering);Plant_height	1	1	1	0	0	1	1	0	0	1	1	0	0	0	1	1	0	1	1	1	1	0	1	0	0	1	15	near-core
pan_gene_26694	pan_gene_27325	Days_to_anthesis;Days_to_silk;Ear_height;Nodes_to_ear;Photoperiod_Growing-degree_days_to_silk;Plant_height;Tassel_branch_number	Plant_height	1	1	1	1	1	1	1	1	1	1	1	1	1	1	1	1	1	1	0	0	1	1	1	1	0	1	23	core
pan_gene_26694	pan_gene_29017	Days_to_anthesis;Days_to_silk;Ear_height;Nodes_to_ear;Photoperiod_Growing-degree_days_to_silk;Plant_height;Tassel_branch_number	Boxcox-transformed_leaf_angle;Plant_height	1	1	1	1	1	1	1	1	1	0	1	1	1	1	0	1	1	1	1	1	0	0	1	0	0	1	20	core
pan_gene_26694	pan_gene_29113	Days_to_anthesis;Days_to_silk;Ear_height;Nodes_to_ear;Photoperiod_Growing-degree_days_to_silk;Plant_height;Tassel_branch_number	Plant_height	0	0	0	0	0	0	0	0	0	0	1	0	0	0	0	0	0	0	0	0	0	0	0	0	0	0	1	private
pan_gene_26694	pan_gene_30557	Days_to_anthesis;Days_to_silk;Ear_height;Nodes_to_ear;Photoperiod_Growing-degree_days_to_silk;Plant_height;Tassel_branch_number	Plant_height	1	0	0	0	1	1	0	0	1	0	0	0	0	1	0	0	0	1	0	0	0	0	0	0	0	0	6	dispensable
pan_gene_26694	pan_gene_31000	Days_to_anthesis;Days_to_silk;Ear_height;Nodes_to_ear;Photoperiod_Growing-degree_days_to_silk;Plant_height;Tassel_branch_number	Plant_height	0	0	0	0	1	0	0	0	0	0	0	0	0	0	0	0	0	0	1	0	0	0	0	0	0	0	2	dispensable
pan_gene_26694	pan_gene_32208	Days_to_anthesis;Days_to_silk;Ear_height;Nodes_to_ear;Photoperiod_Growing-degree_days_to_silk;Plant_height;Tassel_branch_number	Chlorophyll_B;Plant_height	1	1	1	1	0	1	1	0	1	0	1	0	0	1	0	0	1	1	0	0	0	0	1	0	0	1	13	near-core
pan_gene_26694	pan_gene_4406	Days_to_anthesis;Days_to_silk;Ear_height;Nodes_to_ear;Photoperiod_Growing-degree_days_to_silk;Plant_height;Tassel_branch_number	Average_internode_length_(above_ear);Average_internode_length_(below_ear);Average_internode_length_(whole_plant);Height_above_ear;Height_per_day_(until_flowering);Leaf_length;Plant_height;Stalk_strength;Tassel_length	0	0	0	0	0	0	0	0	0	0	0	0	0	0	0	0	0	0	0	0	0	0	0	0	0	1	1	private
pan_gene_26694	pan_gene_6247	Days_to_anthesis;Days_to_silk;Ear_height;Nodes_to_ear;Photoperiod_Growing-degree_days_to_silk;Plant_height;Tassel_branch_number	Plant_height	1	0	1	1	1	1	0	0	1	0	0	0	0	1	0	0	0	1	0	1	0	0	0	0	0	1	10	dispensable
pan_gene_26694	pan_gene_9036	Days_to_anthesis;Days_to_silk;Ear_height;Nodes_to_ear;Photoperiod_Growing-degree_days_to_silk;Plant_height;Tassel_branch_number	100_Kernel_weight;Average_internode_length_(whole_plant);Height_above_ear;Height_per_day_(until_flowering);Plant_height	1	0	0	1	1	0	0	0	1	0	1	0	0	0	1	0	0	0	1	0	1	0	0	0	0	0	8	dispensable
pan_gene_26694	pan_gene_9059	Days_to_anthesis;Days_to_silk;Ear_height;Nodes_to_ear;Photoperiod_Growing-degree_days_to_silk;Plant_height;Tassel_branch_number	Height_per_day_(until_flowering);Plant_height	0	0	0	0	0	1	0	0	0	0	0	0	0	0	0	0	0	0	0	0	0	0	0	0	0	0	1	private
pan_gene_26694	pan_gene_9838	Days_to_anthesis;Days_to_silk;Ear_height;Nodes_to_ear;Photoperiod_Growing-degree_days_to_silk;Plant_height;Tassel_branch_number	Plant_height	1	1	0	1	1	1	0	1	0	0	1	0	0	1	1	1	1	1	0	0	0	0	0	1	0	1	14	near-core
pan_gene_26699	pan_gene_30442	Anthesis-silking_interval;Days_to_silk;Leaf_length;Nodes_above_ear;Nodes_per_plant;Photoperiod_growing-degree_days_to_anthesis;Plant_height;Ratio_of_ear_height_to_total_height	Plant_height;Tassel_branch_number	1	0	0	0	0	0	0	0	0	0	0	0	0	0	0	0	0	0	0	0	0	0	0	0	0	0	1	private
pan_gene_26699	pan_gene_5061	Anthesis-silking_interval;Days_to_silk;Leaf_length;Nodes_above_ear;Nodes_per_plant;Photoperiod_growing-degree_days_to_anthesis;Plant_height;Ratio_of_ear_height_to_total_height	Average_internode_length_(above_ear);Ear_height;Height_above_ear;Northern_Leaf_Blight;Plant_height;Tassel_branch_number	1	0	0	0	0	0	0	0	0	0	0	0	0	0	1	0	0	0	0	1	0	0	0	0	0	0	3	dispensable
pan_gene_26951	pan_gene_7715	100_Kernel_weight;Leaf_length;Plant_height	Average_internode_length_(below_ear);Average_internode_length_(whole_plant);Ear_height;Height_per_day_(until_flowering);Plant_height	1	0	1	0	0	0	0	0	0	0	0	0	0	0	0	1	0	0	0	0	0	0	0	0	0	0	3	dispensable
pan_gene_26951	pan_gene_8469	100_Kernel_weight;Leaf_length;Plant_height	Ear_height;Nodes_per_plant;Plant_height	1	0	0	1	0	0	1	0	0	0	1	1	0	0	0	0	0	0	0	0	0	0	0	0	0	0	5	dispensable
pan_gene_27325	pan_gene_29017	Plant_height	Boxcox-transformed_leaf_angle;Plant_height	1	1	1	1	1	1	1	1	1	1	1	1	1	1	1	1	1	1	0	1	1	0	1	1	1	1	24	core
pan_gene_27325	pan_gene_30554	Plant_height	100_Kernel_weight;Plant_height	1	1	0	1	0	1	0	0	1	1	1	1	1	1	0	0	1	1	0	0	1	1	0	0	0	0	14	near-core
pan_gene_27325	pan_gene_31000	Plant_height	Plant_height	0	0	0	0	1	0	0	0	0	0	0	0	0	0	0	0	0	0	1	0	0	0	0	0	0	0	2	dispensable
pan_gene_27325	pan_gene_32208	Plant_height	Chlorophyll_B;Plant_height	1	1	1	1	0	1	1	0	1	1	1	1	0	1	1	1	1	1	1	0	1	1	1	1	1	1	22	core
pan_gene_27325	pan_gene_3487	Plant_height	Average_internode_length_(whole_plant);Height_above_ear;Height_per_day_(until_flowering);Plant_height	1	0	0	0	0	0	1	0	0	1	0	0	0	0	0	0	0	0	0	0	0	0	1	0	1	0	5	dispensable
pan_gene_27325	pan_gene_4318	Plant_height	Average_internode_length_(above_ear);Plant_height	0	0	0	0	0	0	1	0	0	0	0	0	0	0	1	1	1	0	0	0	0	0	0	0	0	0	4	dispensable
pan_gene_27325	pan_gene_4406	Plant_height	Average_internode_length_(above_ear);Average_internode_length_(below_ear);Average_internode_length_(whole_plant);Height_above_ear;Height_per_day_(until_flowering);Leaf_length;Plant_height;Stalk_strength;Tassel_length	0	0	0	0	0	0	0	0	0	0	0	0	0	0	0	0	0	0	0	0	0	0	0	0	0	1	1	private
pan_gene_27325	pan_gene_665	Plant_height	Boxcox-transformed_leaf_angle;Plant_height	1	0	0	0	1	0	1	0	0	1	0	1	1	0	1	1	0	1	1	1	1	1	1	0	1	1	16	near-core
pan_gene_27325	pan_gene_691	Plant_height	PCA_of_metabolites:_PC2;Plant_height	1	0	1	0	0	1	1	0	0	0	0	1	1	0	1	1	1	1	0	1	1	1	1	1	1	1	17	near-core
pan_gene_27325	pan_gene_9036	Plant_height	100_Kernel_weight;Average_internode_length_(whole_plant);Height_above_ear;Height_per_day_(until_flowering);Plant_height	1	0	0	0	1	0	0	0	0	0	0	0	0	0	1	0	0	0	0	0	1	0	0	0	0	0	4	dispensable
pan_gene_27325	pan_gene_9067	Plant_height	Ear_height;Nodes_to_ear;Plant_height	1	0	1	0	1	1	1	1	1	1	1	1	1	0	1	1	1	1	1	1	1	1	1	1	1	1	23	core
pan_gene_27325	pan_gene_9838	Plant_height	Plant_height	1	1	1	1	1	1	1	1	1	1	1	1	1	1	1	1	1	1	1	1	1	1	1	1	1	1	26	core
pan_gene_274	pan_gene_5051	Days_to_anthesis;Plant_height;Ratio_of_ear_height_to_total_height	Average_internode_length_(above_ear);Average_internode_length_(whole_plant);Ear_height;Height_per_day_(until_flowering);Plant_height	0	0	0	0	0	1	0	0	0	1	0	0	0	0	0	0	0	0	0	0	0	0	0	0	0	0	2	dispensable
pan_gene_27702	pan_gene_29373	Height_above_ear;PCA_of_metabolites:_PC2;Plant_height;Stalk_strength;Starch	Ear_height;Height_per_day_(until_flowering);PCA_of_metabolites:_PC2;Plant_height	1	0	0	0	0	0	0	0	0	0	0	0	0	0	0	0	0	0	0	0	0	0	0	0	0	0	1	private
pan_gene_2774	pan_gene_29164	Plant_height	Plant_height	0	0	0	0	0	1	0	0	0	0	0	0	0	0	0	0	0	0	0	0	0	0	0	0	0	0	1	private
pan_gene_27797	pan_gene_4415	Boxcox-transformed_leaf_angle;Plant_height	Days_to_anthesis;Plant_height	1	0	0	0	0	0	0	0	0	0	0	0	0	0	0	1	0	0	0	0	0	0	0	0	0	0	2	dispensable
pan_gene_27879	pan_gene_29638	Average_internode_length_(below_ear);Ear_height;Nodes_above_ear;Plant_height	Plant_height;Tassel_length	1	0	0	0	0	0	0	0	0	0	0	0	0	0	1	0	0	0	0	0	0	0	0	0	0	0	2	dispensable
pan_gene_27879	pan_gene_30581	Average_internode_length_(below_ear);Ear_height;Nodes_above_ear;Plant_height	Height_per_day_(until_flowering);Plant_height	1	1	0	0	0	0	1	0	0	0	0	1	1	0	0	1	0	0	0	0	0	1	0	1	0	0	8	dispensable
pan_gene_27879	pan_gene_3482	Average_internode_length_(below_ear);Ear_height;Nodes_above_ear;Plant_height	Average_internode_length_(above_ear);Average_internode_length_(whole_plant);Height_above_ear;Plant_height	1	0	0	0	0	0	1	1	0	0	0	1	1	0	0	1	0	1	1	0	0	1	1	1	0	0	11	near-core
pan_gene_27879	pan_gene_365	Average_internode_length_(below_ear);Ear_height;Nodes_above_ear;Plant_height	Anthesis-silking_interval;Average_internode_length_(above_ear);Height_above_ear;Plant_height	0	0	0	0	0	1	0	0	0	0	0	0	0	0	0	0	0	0	0	0	0	0	0	0	0	0	1	private
pan_gene_2803	pan_gene_48145	Height_above_ear;Height_per_day_(until_flowering);Nodes_to_ear;Plant_height	Days_to_silk;Height_per_day_(until_flowering);Plant_height	0	0	0	0	0	0	0	0	0	0	0	0	0	0	0	1	0	0	0	0	0	0	0	0	0	0	1	private
pan_gene_2832	pan_gene_30505	Plant_height	Plant_height	0	0	0	0	0	1	0	0	0	1	0	0	0	0	0	0	0	0	1	0	1	0	0	1	0	0	5	dispensable
pan_gene_2832	pan_gene_32171	Plant_height	Height_per_day_(until_flowering);Plant_height	0	0	0	0	0	0	0	0	0	1	0	0	0	0	0	0	0	0	0	0	0	0	0	0	0	0	1	private
pan_gene_2832	pan_gene_32783	Plant_height	Average_internode_length_(above_ear);Average_internode_length_(whole_plant);Height_per_day_(until_flowering);Leaf_length;Plant_height	0	0	0	1	0	0	0	0	1	1	0	0	0	0	0	0	0	0	1	0	1	0	0	0	1	0	6	dispensable
pan_gene_2832	pan_gene_343	Plant_height	Ear_height;Plant_height	0	0	0	0	0	0	0	0	0	0	0	0	0	0	0	0	0	0	0	0	1	0	0	0	0	0	1	private
pan_gene_2832	pan_gene_409	Plant_height	Average_internode_length_(above_ear);Average_internode_length_(whole_plant);Height_per_day_(until_flowering);Nodes_per_plant;Plant_height	0	0	0	1	0	0	0	0	0	1	0	0	0	0	0	0	0	0	1	0	0	0	0	0	1	0	4	dispensable
pan_gene_284	pan_gene_9042	Nodes_to_ear;Plant_height	Average_internode_length_(below_ear);Average_internode_length_(whole_plant);Height_per_day_(until_flowering);Plant_height	0	1	0	0	0	0	0	0	0	0	0	0	0	0	0	1	0	0	0	0	0	0	0	0	0	0	2	dispensable
pan_gene_29017	pan_gene_32208	Boxcox-transformed_leaf_angle;Plant_height	Chlorophyll_B;Plant_height	1	1	1	1	0	1	1	0	1	0	1	1	0	1	1	1	1	1	1	1	1	1	1	1	0	1	21	core
pan_gene_29017	pan_gene_4406	Boxcox-transformed_leaf_angle;Plant_height	Average_internode_length_(above_ear);Average_internode_length_(below_ear);Average_internode_length_(whole_plant);Height_above_ear;Height_per_day_(until_flowering);Leaf_length;Plant_height;Stalk_strength;Tassel_length	0	0	0	0	0	0	0	0	0	0	0	0	0	0	0	0	0	0	0	0	0	0	0	0	0	1	1	private
pan_gene_29017	pan_gene_665	Boxcox-transformed_leaf_angle;Plant_height	Boxcox-transformed_leaf_angle;Plant_height	1	0	1	0	1	0	1	0	0	1	1	1	1	0	1	1	0	1	1	1	1	1	1	0	1	1	18	near-core
pan_gene_29017	pan_gene_9036	Boxcox-transformed_leaf_angle;Plant_height	100_Kernel_weight;Average_internode_length_(whole_plant);Height_above_ear;Height_per_day_(until_flowering);Plant_height	1	0	0	0	0	0	0	0	0	0	0	0	0	0	1	0	0	0	0	0	0	0	0	0	0	0	2	dispensable
pan_gene_29017	pan_gene_9067	Boxcox-transformed_leaf_angle;Plant_height	Ear_height;Nodes_to_ear;Plant_height	1	1	1	0	1	1	1	1	1	0	1	1	1	0	1	1	0	1	0	0	1	0	1	1	1	1	19	near-core
pan_gene_29017	pan_gene_9838	Boxcox-transformed_leaf_angle;Plant_height	Plant_height	1	1	1	1	1	1	1	1	1	1	1	1	1	1	1	1	0	1	1	1	1	1	1	1	1	1	25	core
pan_gene_29113	pan_gene_32208	Plant_height	Chlorophyll_B;Plant_height	0	0	0	0	0	0	0	0	0	0	1	0	0	0	0	0	0	0	0	0	0	0	0	0	0	0	1	private
pan_gene_29113	pan_gene_32459	Plant_height	Nodes_per_plant;Plant_height	0	0	0	0	0	0	0	0	0	0	1	0	0	0	0	0	0	0	0	0	0	0	0	0	0	0	1	private
pan_gene_29164	pan_gene_9044	Plant_height	Height_per_day_(until_flowering);Plant_height	1	0	0	0	0	1	1	1	0	0	0	0	0	0	1	0	0	0	0	0	0	0	0	0	1	0	6	dispensable
pan_gene_29638	pan_gene_30442	Plant_height;Tassel_length	Plant_height;Tassel_branch_number	1	0	0	0	0	0	0	0	0	0	0	0	0	0	0	0	0	0	0	0	0	0	0	0	0	0	1	private
pan_gene_29638	pan_gene_5061	Plant_height;Tassel_length	Average_internode_length_(above_ear);Ear_height;Height_above_ear;Northern_Leaf_Blight;Plant_height;Tassel_branch_number	1	0	0	0	0	0	0	0	0	1	0	0	0	0	0	0	0	0	0	0	0	0	0	0	0	0	2	dispensable
pan_gene_2968	pan_gene_32769	Average_internode_length_(above_ear);Average_internode_length_(whole_plant);Leaf_width;Plant_height	Chlorophyll_A;Ear_height;Nodes_to_ear;Plant_height	1	1	0	1	0	0	1	0	0	0	0	0	0	1	0	1	0	1	0	0	0	0	0	0	0	0	7	dispensable
pan_gene_30114	pan_gene_32094	Ear_height;Plant_height	Height_per_day_(until_flowering);Plant_height;Ratio_of_ear_height_to_total_height	1	0	0	0	0	0	0	0	0	0	0	0	0	0	0	0	0	0	0	0	0	0	0	0	0	0	1	private
pan_gene_30114	pan_gene_6247	Ear_height;Plant_height	Plant_height	1	1	0	1	0	1	0	1	0	0	0	0	0	1	0	0	0	0	1	0	1	1	1	0	0	0	10	dispensable
pan_gene_30163	pan_gene_32548	Plant_height;Tassel_length	Chlorophyll_B;Ear_row_number;Nitrate;Nodes_above_ear;Plant_height;Stalk_strength	1	1	1	1	1	0	1	0	1	1	1	1	1	1	0	1	1	1	0	0	1	1	1	0	1	1	20	core
pan_gene_30163	pan_gene_7727	Plant_height;Tassel_length	Plant_height	1	0	0	1	0	0	1	0	0	1	0	0	1	0	1	1	0	0	0	0	1	1	0	0	0	0	9	dispensable
pan_gene_30313	pan_gene_3454	Height_above_ear;Plant_height	Plant_height	1	0	0	0	0	0	0	0	0	0	0	0	0	0	0	0	0	0	0	0	0	0	0	0	0	0	1	private
pan_gene_30323	pan_gene_30748	Average_internode_length_(whole_plant);Height_above_ear;Leaf_width;Plant_height	Average_internode_length_(above_ear);Plant_height;Tassel_length	1	1	0	0	0	0	1	0	0	0	0	0	0	0	0	0	1	0	0	0	0	0	0	1	1	1	7	dispensable
pan_gene_30323	pan_gene_8431	Average_internode_length_(whole_plant);Height_above_ear;Leaf_width;Plant_height	Plant_height;Starch	1	0	0	0	0	0	0	0	0	1	0	0	0	0	0	0	0	0	0	0	0	0	0	0	0	0	2	dispensable
pan_gene_30435	pan_gene_570	Height_per_day_(until_flowering);Plant_height	Average_internode_length_(above_ear);Days_to_silk;Ear_height;Height_above_ear;Plant_height	1	0	0	0	0	0	0	0	0	0	0	0	0	0	0	0	0	0	0	0	0	0	0	0	0	1	2	dispensable
pan_gene_30442	pan_gene_5061	Plant_height;Tassel_branch_number	Average_internode_length_(above_ear);Ear_height;Height_above_ear;Northern_Leaf_Blight;Plant_height;Tassel_branch_number	1	0	0	0	0	0	0	0	0	0	0	0	0	0	0	0	0	0	0	0	0	0	0	0	0	0	1	private
pan_gene_305	pan_gene_96207	Ear_height;Height_above_ear;Height_per_day_(until_flowering);Plant_height	Northern_Leaf_Blight;Plant_height	1	1	0	0	0	0	0	0	0	1	1	1	0	0	0	0	0	0	0	0	0	0	0	0	0	0	5	dispensable
pan_gene_30505	pan_gene_30585	Plant_height	Average_internode_length_(whole_plant);Plant_height;Tassel_length	0	0	0	1	0	0	0	0	0	0	0	0	0	0	0	0	0	0	0	0	1	0	0	0	0	0	2	dispensable
pan_gene_30505	pan_gene_32171	Plant_height	Height_per_day_(until_flowering);Plant_height	1	0	1	1	1	0	1	0	1	1	0	1	1	1	0	0	0	1	0	1	0	0	1	0	0	1	14	near-core
pan_gene_30505	pan_gene_343	Plant_height	Ear_height;Plant_height	0	0	0	0	0	0	0	0	1	0	0	1	0	0	0	0	0	0	0	0	1	1	0	0	0	0	4	dispensable
pan_gene_30505	pan_gene_409	Plant_height	Average_internode_length_(above_ear);Average_internode_length_(whole_plant);Height_per_day_(until_flowering);Nodes_per_plant;Plant_height	1	1	1	1	1	0	1	0	0	1	1	1	1	0	1	0	1	0	1	1	1	0	1	0	0	1	17	near-core
pan_gene_30505	pan_gene_5676	Plant_height	Ear_row_number;Plant_height;Starch	1	1	1	1	1	0	1	1	0	1	1	1	1	1	0	0	1	1	0	1	1	0	1	1	0	1	19	near-core
pan_gene_30554	pan_gene_32449	100_Kernel_weight;Plant_height	Ear_height;Plant_height	0	0	0	0	0	0	0	0	0	1	0	0	1	0	0	1	0	0	0	0	0	0	0	0	0	0	3	dispensable
pan_gene_30554	pan_gene_32516	100_Kernel_weight;Plant_height	Cob_diameter;Height_per_day_(until_flowering);Plant_height	1	0	0	0	0	0	0	0	0	1	0	0	0	0	0	0	0	0	1	0	0	0	0	0	0	0	3	dispensable
pan_gene_30554	pan_gene_3487	100_Kernel_weight;Plant_height	Average_internode_length_(whole_plant);Height_above_ear;Height_per_day_(until_flowering);Plant_height	1	0	0	0	0	0	1	0	0	1	0	0	0	0	0	0	1	0	0	0	0	0	0	0	1	0	5	dispensable
pan_gene_30554	pan_gene_35516	100_Kernel_weight;Plant_height	Ear_height;Height_per_day_(until_flowering);Plant_height;Sucrose	0	0	1	0	0	0	0	1	0	0	0	1	0	0	0	0	0	0	0	0	1	0	0	0	0	0	4	dispensable
pan_gene_30554	pan_gene_4233	100_Kernel_weight;Plant_height	Nodes_above_ear;Plant_height	1	1	0	1	1	0	1	0	1	0	0	1	0	0	0	1	1	1	0	0	0	1	0	1	0	1	13	near-core
pan_gene_30554	pan_gene_4318	100_Kernel_weight;Plant_height	Average_internode_length_(above_ear);Plant_height	0	0	0	0	0	0	1	0	0	1	0	0	0	0	0	1	1	0	0	0	0	0	0	0	0	0	4	dispensable
pan_gene_30554	pan_gene_665	100_Kernel_weight;Plant_height	Boxcox-transformed_leaf_angle;Plant_height	1	0	1	0	0	0	1	0	0	1	1	1	1	0	1	0	0	1	1	1	1	1	1	0	1	0	15	near-core
pan_gene_30554	pan_gene_9067	100_Kernel_weight;Plant_height	Ear_height;Nodes_to_ear;Plant_height	1	1	0	0	0	0	1	0	1	1	1	1	1	0	1	0	1	1	1	0	1	1	0	1	0	1	16	near-core
pan_gene_30554	pan_gene_96207	100_Kernel_weight;Plant_height	Northern_Leaf_Blight;Plant_height	1	0	1	0	0	0	1	0	0	1	1	1	1	0	0	0	1	1	0	0	1	0	0	1	0	0	11	near-core
pan_gene_30554	pan_gene_9838	100_Kernel_weight;Plant_height	Plant_height	1	1	0	0	0	1	1	0	1	1	1	1	1	0	0	0	1	1	1	0	1	1	1	1	0	0	16	near-core
pan_gene_30557	pan_gene_30764	Plant_height	Days_to_silk;Height_per_day_(until_flowering);Plant_height	0	0	0	0	0	0	0	0	0	0	0	0	0	0	1	0	0	0	0	1	0	0	0	0	0	0	2	dispensable
pan_gene_30557	pan_gene_31000	Plant_height	Plant_height	0	0	0	0	1	0	0	0	0	1	0	0	0	0	0	0	0	0	1	0	0	0	0	0	0	0	3	dispensable
pan_gene_30557	pan_gene_32208	Plant_height	Chlorophyll_B;Plant_height	1	0	0	0	0	1	0	0	1	0	0	1	0	1	0	0	0	0	1	0	0	1	0	0	1	0	8	dispensable
pan_gene_30557	pan_gene_32459	Plant_height	Nodes_per_plant;Plant_height	1	0	0	1	1	0	1	1	1	0	0	0	1	1	0	0	0	0	0	0	1	0	0	0	0	1	10	dispensable
pan_gene_30557	pan_gene_5046	Plant_height	Height_per_day_(until_flowering);Leaf_width;Plant_height;Tassel_branch_number	1	0	1	1	0	1	1	0	1	1	1	1	1	0	1	0	1	1	0	1	1	0	1	0	0	1	17	near-core
pan_gene_30557	pan_gene_691	Plant_height	PCA_of_metabolites:_PC2;Plant_height	1	0	0	0	1	1	1	0	0	1	0	1	0	0	1	0	0	1	0	1	1	1	0	1	1	1	14	near-core
pan_gene_30557	pan_gene_9059	Plant_height	Height_per_day_(until_flowering);Plant_height	0	0	1	1	0	1	1	0	1	1	1	1	1	0	1	0	0	0	0	0	1	0	1	0	0	1	13	near-core
pan_gene_30581	pan_gene_3482	Height_per_day_(until_flowering);Plant_height	Average_internode_length_(above_ear);Average_internode_length_(whole_plant);Height_above_ear;Plant_height	1	1	1	0	1	1	1	0	1	1	1	1	1	1	1	1	1	0	1	1	1	0	0	1	1	1	21	core
pan_gene_30581	pan_gene_3860	Height_per_day_(until_flowering);Plant_height	Ear_height;Plant_height;Stalk_strength	0	0	0	0	0	0	0	0	0	0	0	0	1	0	0	0	0	0	0	0	0	0	0	0	0	1	2	dispensable
pan_gene_30581	pan_gene_733	Height_per_day_(until_flowering);Plant_height	Average_internode_length_(whole_plant);Cob_diameter;Plant_height	1	0	1	0	1	1	1	0	1	1	1	1	1	1	1	1	0	0	1	1	1	1	1	1	1	1	21	core
pan_gene_30585	pan_gene_409	Average_internode_length_(whole_plant);Plant_height;Tassel_length	Average_internode_length_(above_ear);Average_internode_length_(whole_plant);Height_per_day_(until_flowering);Nodes_per_plant;Plant_height	0	0	0	0	0	0	0	0	0	0	0	0	0	0	0	0	0	0	0	0	0	0	0	0	0	1	1	private
pan_gene_30585	pan_gene_5676	Average_internode_length_(whole_plant);Plant_height;Tassel_length	Ear_row_number;Plant_height;Starch	0	0	0	0	0	0	0	0	0	0	0	0	0	0	0	0	0	0	0	0	1	0	0	0	0	1	2	dispensable
pan_gene_30585	pan_gene_7715	Average_internode_length_(whole_plant);Plant_height;Tassel_length	Average_internode_length_(below_ear);Average_internode_length_(whole_plant);Ear_height;Height_per_day_(until_flowering);Plant_height	0	0	0	0	0	0	0	0	0	0	0	0	0	0	0	0	0	0	0	0	0	0	0	0	0	1	1	private
pan_gene_30591	pan_gene_30973	Plant_height	Plant_height	1	0	0	0	1	0	0	0	0	0	0	0	0	0	0	0	0	0	0	0	0	0	0	0	1	0	3	dispensable
pan_gene_30591	pan_gene_5051	Plant_height	Average_internode_length_(above_ear);Average_internode_length_(whole_plant);Ear_height;Height_per_day_(until_flowering);Plant_height	1	0	0	0	0	0	0	0	1	0	0	0	0	0	0	0	0	0	0	0	0	0	0	0	0	0	2	dispensable
pan_gene_30748	pan_gene_8431	Average_internode_length_(above_ear);Plant_height;Tassel_length	Plant_height;Starch	1	0	0	0	0	0	0	0	0	0	0	0	0	0	0	0	0	0	0	0	0	0	0	0	0	0	1	private
pan_gene_30763	pan_gene_32208	Glucose;Height_per_day_(until_flowering);Plant_height	Chlorophyll_B;Plant_height	0	0	0	0	0	0	0	0	0	0	0	0	0	0	0	0	0	0	0	0	0	0	0	0	0	1	1	private
pan_gene_30763	pan_gene_691	Glucose;Height_per_day_(until_flowering);Plant_height	PCA_of_metabolites:_PC2;Plant_height	0	0	0	0	0	0	0	0	0	0	0	0	0	0	0	0	0	0	0	0	0	1	0	0	0	1	2	dispensable
pan_gene_30764	pan_gene_32459	Days_to_silk;Height_per_day_(until_flowering);Plant_height	Nodes_per_plant;Plant_height	0	0	0	0	1	0	0	0	0	0	0	0	0	0	0	0	0	0	0	0	0	0	0	0	0	0	1	private
pan_gene_30764	pan_gene_5046	Days_to_silk;Height_per_day_(until_flowering);Plant_height	Height_per_day_(until_flowering);Leaf_width;Plant_height;Tassel_branch_number	0	0	0	0	1	0	0	0	0	0	0	0	0	0	1	0	0	0	0	1	0	0	0	0	0	0	3	dispensable
pan_gene_30764	pan_gene_691	Days_to_silk;Height_per_day_(until_flowering);Plant_height	PCA_of_metabolites:_PC2;Plant_height	0	0	0	0	0	0	0	0	0	0	0	0	0	0	0	0	0	0	0	1	0	0	0	0	0	0	1	private
pan_gene_30764	pan_gene_9059	Days_to_silk;Height_per_day_(until_flowering);Plant_height	Height_per_day_(until_flowering);Plant_height	0	0	0	0	0	0	0	0	0	0	0	0	0	0	1	0	0	0	0	1	0	0	0	0	0	0	2	dispensable
pan_gene_30938	pan_gene_8396	Plant_height	Days_to_anthesis;Ear_height;Height_per_day_(until_flowering);Plant_height;Stalk_strength	1	1	0	1	1	0	0	1	0	1	0	0	0	0	0	1	0	0	0	0	0	0	0	0	0	0	7	dispensable
pan_gene_30973	pan_gene_801	Plant_height	Plant_height	0	0	0	0	0	0	0	0	0	0	0	0	0	0	0	0	0	1	0	0	0	0	0	0	0	0	1	private
pan_gene_31000	pan_gene_32208	Plant_height	Chlorophyll_B;Plant_height	0	0	0	0	0	0	1	0	0	0	0	0	0	0	0	0	0	0	1	0	0	0	0	0	0	0	2	dispensable
pan_gene_31000	pan_gene_32459	Plant_height	Nodes_per_plant;Plant_height	0	0	0	0	0	0	1	0	0	1	0	0	0	0	0	0	0	0	0	0	0	0	0	0	0	0	2	dispensable
pan_gene_31000	pan_gene_32516	Plant_height	Cob_diameter;Height_per_day_(until_flowering);Plant_height	0	0	0	0	1	0	0	0	0	1	0	0	0	0	0	0	0	0	1	0	0	0	0	0	0	0	3	dispensable
pan_gene_31000	pan_gene_3487	Plant_height	Average_internode_length_(whole_plant);Height_above_ear;Height_per_day_(until_flowering);Plant_height	0	0	0	0	0	0	1	0	0	0	0	0	0	0	0	0	0	0	0	0	0	0	0	0	0	0	1	private
pan_gene_31000	pan_gene_4318	Plant_height	Average_internode_length_(above_ear);Plant_height	0	0	0	0	1	0	1	0	0	1	0	0	0	0	0	0	0	0	0	0	0	0	0	0	0	0	3	dispensable
pan_gene_31000	pan_gene_6247	Plant_height	Plant_height	0	0	0	0	0	0	1	0	0	0	0	0	0	0	0	0	0	0	0	0	0	0	0	0	0	0	1	private
pan_gene_31000	pan_gene_691	Plant_height	PCA_of_metabolites:_PC2;Plant_height	0	0	0	0	1	0	1	0	0	1	0	0	0	0	0	0	0	0	0	0	0	0	0	0	0	0	3	dispensable
pan_gene_31000	pan_gene_9838	Plant_height	Plant_height	0	0	0	0	1	0	1	0	0	0	0	0	0	0	0	0	0	0	1	0	0	0	0	0	0	0	3	dispensable
pan_gene_31412	pan_gene_32207	Plant_height	Plant_height	1	0	0	0	0	0	0	0	0	0	0	0	0	0	0	0	0	0	0	0	1	0	0	0	0	0	2	dispensable
pan_gene_31412	pan_gene_32780	Plant_height	Average_internode_length_(above_ear);Average_internode_length_(below_ear);Ear_height;Glutamate;Height_per_day_(until_flowering);Leaf_length;Plant_height;Starch	1	0	0	0	0	0	0	0	0	0	0	0	0	0	0	0	0	0	0	0	0	0	0	0	0	0	1	private
pan_gene_31551	pan_gene_6246	Plant_height;Total_amino_acids	Plant_height	1	0	0	0	0	0	0	0	0	1	0	0	0	0	0	0	0	0	0	0	0	0	0	0	0	0	2	dispensable
pan_gene_31551	pan_gene_688	Plant_height;Total_amino_acids	Plant_height	1	0	0	0	0	0	0	0	0	0	0	0	0	0	0	0	0	0	0	0	0	0	0	0	0	0	1	private
pan_gene_32094	pan_gene_6247	Height_per_day_(until_flowering);Plant_height;Ratio_of_ear_height_to_total_height	Plant_height	1	0	1	0	0	1	1	0	1	0	1	0	0	1	0	0	0	0	0	0	0	0	0	0	1	0	8	dispensable
pan_gene_32094	pan_gene_687	Height_per_day_(until_flowering);Plant_height;Ratio_of_ear_height_to_total_height	Height_per_day_(until_flowering);Plant_height	1	1	0	0	0	0	0	0	0	1	0	0	0	0	0	0	0	0	0	0	0	0	0	0	0	0	3	dispensable
pan_gene_32171	pan_gene_32783	Height_per_day_(until_flowering);Plant_height	Average_internode_length_(above_ear);Average_internode_length_(whole_plant);Height_per_day_(until_flowering);Leaf_length;Plant_height	1	0	0	0	0	0	1	0	0	1	0	0	0	1	0	1	1	0	0	1	0	0	1	0	0	0	8	dispensable
pan_gene_32171	pan_gene_343	Height_per_day_(until_flowering);Plant_height	Ear_height;Plant_height	0	0	0	0	0	0	0	0	0	0	0	1	0	0	0	0	0	0	0	0	0	0	0	0	0	0	1	private
pan_gene_32171	pan_gene_409	Height_per_day_(until_flowering);Plant_height	Average_internode_length_(above_ear);Average_internode_length_(whole_plant);Height_per_day_(until_flowering);Nodes_per_plant;Plant_height	1	1	0	0	1	1	1	0	0	1	0	1	0	0	0	1	0	1	0	1	0	0	1	0	1	0	12	near-core
pan_gene_32171	pan_gene_5676	Height_per_day_(until_flowering);Plant_height	Ear_row_number;Plant_height;Starch	1	1	1	0	1	1	1	0	1	1	0	1	0	1	1	1	0	1	1	1	0	1	1	1	0	0	18	near-core
pan_gene_32207	pan_gene_32566	Plant_height	Ear_row_number;Height_per_day_(until_flowering);Plant_height;Stalk_strength	1	1	0	0	0	0	1	0	1	0	0	1	1	0	0	0	0	1	0	1	1	0	0	1	1	0	11	near-core
pan_gene_32207	pan_gene_32780	Plant_height	Average_internode_length_(above_ear);Average_internode_length_(below_ear);Ear_height;Glutamate;Height_per_day_(until_flowering);Leaf_length;Plant_height;Starch	1	0	0	0	0	0	0	0	0	0	0	0	0	0	0	0	0	0	0	0	0	0	0	0	0	0	1	private
pan_gene_32207	pan_gene_8452	Plant_height	Ear_height;Plant_height;Stalk_strength	0	0	0	1	0	0	0	0	0	0	0	1	0	0	0	0	0	1	0	0	0	0	0	0	0	0	3	dispensable
pan_gene_32207	pan_gene_9081	Plant_height	Average_internode_length_(whole_plant);Ear_height;Height_per_day_(until_flowering);Plant_height	1	1	0	0	0	0	1	1	0	0	0	0	0	0	1	0	0	1	0	0	0	0	0	1	0	1	8	dispensable
pan_gene_32208	pan_gene_4318	Chlorophyll_B;Plant_height	Average_internode_length_(above_ear);Plant_height	0	0	0	0	0	0	1	0	0	0	0	0	0	0	0	0	0	0	0	0	0	0	0	0	0	0	1	private
pan_gene_32208	pan_gene_4415	Chlorophyll_B;Plant_height	Days_to_anthesis;Plant_height	1	1	1	0	0	1	0	0	0	0	0	1	0	1	0	1	0	0	0	0	0	0	1	0	0	1	9	dispensable
pan_gene_32208	pan_gene_6247	Chlorophyll_B;Plant_height	Plant_height	1	0	0	0	0	0	0	0	1	0	0	1	0	0	0	0	0	0	0	0	0	0	0	0	0	0	3	dispensable
pan_gene_32208	pan_gene_691	Chlorophyll_B;Plant_height	PCA_of_metabolites:_PC2;Plant_height	1	0	1	0	0	1	1	0	0	0	0	1	0	0	1	1	1	1	0	0	1	1	1	1	1	1	15	near-core
pan_gene_32208	pan_gene_9838	Chlorophyll_B;Plant_height	Plant_height	1	1	1	1	0	1	1	0	1	1	1	1	0	1	1	1	1	1	1	0	1	1	1	1	1	1	22	core
pan_gene_32373	pan_gene_8989	Plant_height	Height_above_ear;Plant_height	1	0	0	0	0	0	0	0	0	1	0	0	0	0	0	0	0	0	0	0	0	0	0	0	0	0	2	dispensable
pan_gene_32449	pan_gene_3487	Ear_height;Plant_height	Average_internode_length_(whole_plant);Height_above_ear;Height_per_day_(until_flowering);Plant_height	0	0	0	0	0	0	0	0	0	1	0	0	0	0	0	0	0	0	0	0	0	0	0	0	0	0	1	private
pan_gene_32449	pan_gene_4233	Ear_height;Plant_height	Nodes_above_ear;Plant_height	0	0	0	0	0	0	0	0	0	0	0	0	0	0	0	1	0	0	0	0	0	0	0	0	0	0	1	private
pan_gene_32449	pan_gene_4318	Ear_height;Plant_height	Average_internode_length_(above_ear);Plant_height	0	0	0	0	1	0	0	0	0	1	0	0	0	0	0	1	0	0	0	0	0	0	0	0	0	0	3	dispensable
pan_gene_32449	pan_gene_665	Ear_height;Plant_height	Boxcox-transformed_leaf_angle;Plant_height	0	0	0	0	1	0	0	0	0	0	0	0	1	0	0	1	0	0	0	0	0	0	0	0	0	0	3	dispensable
pan_gene_32449	pan_gene_9838	Ear_height;Plant_height	Plant_height	0	0	0	0	1	0	0	0	0	0	0	0	1	0	0	0	0	0	0	0	0	0	0	0	0	0	2	dispensable
pan_gene_32459	pan_gene_32516	Nodes_per_plant;Plant_height	Cob_diameter;Height_per_day_(until_flowering);Plant_height	1	0	0	0	0	0	0	0	0	0	0	0	0	0	0	0	0	0	0	0	0	0	0	0	0	0	1	private
pan_gene_32459	pan_gene_691	Nodes_per_plant;Plant_height	PCA_of_metabolites:_PC2;Plant_height	1	0	0	0	0	0	0	0	0	1	0	0	0	0	0	0	1	0	0	0	0	0	0	0	0	1	4	dispensable
pan_gene_32516	pan_gene_691	Cob_diameter;Height_per_day_(until_flowering);Plant_height	PCA_of_metabolites:_PC2;Plant_height	1	0	0	0	0	0	0	0	0	0	0	0	0	0	0	0	0	0	0	0	0	0	0	0	0	0	1	private
pan_gene_32548	pan_gene_7727	Chlorophyll_B;Ear_row_number;Nitrate;Nodes_above_ear;Plant_height;Stalk_strength	Plant_height	1	0	1	1	1	0	1	1	0	1	1	0	1	1	1	1	1	0	0	0	1	0	0	0	1	0	15	near-core
pan_gene_32566	pan_gene_9081	Ear_row_number;Height_per_day_(until_flowering);Plant_height;Stalk_strength	Average_internode_length_(whole_plant);Ear_height;Height_per_day_(until_flowering);Plant_height	1	1	1	1	0	0	0	0	1	1	0	1	0	1	0	1	1	1	0	1	0	0	1	1	1	0	15	near-core
pan_gene_32585	pan_gene_687	Days_to_silk;Plant_height;Stalk_strength	Height_per_day_(until_flowering);Plant_height	1	0	0	0	0	0	0	0	0	0	0	0	0	0	0	0	0	0	0	0	0	1	0	0	0	0	2	dispensable
pan_gene_32585	pan_gene_9091	Days_to_silk;Plant_height;Stalk_strength	Height_per_day_(until_flowering);Plant_height;Southern_leaf_blight	1	0	0	1	0	0	0	0	0	0	0	0	0	0	0	0	0	0	0	0	0	0	0	0	0	0	2	dispensable
pan_gene_32585	pan_gene_9092	Days_to_silk;Plant_height;Stalk_strength	Height_per_day_(until_flowering);Plant_height	1	0	0	0	0	0	0	0	0	0	0	0	0	0	0	0	0	0	0	0	0	0	0	0	0	0	1	private
pan_gene_32586	pan_gene_887	Plant_height	Plant_height	0	0	0	0	0	0	0	0	0	0	0	0	0	0	0	0	0	0	0	0	0	0	0	1	0	0	1	private
pan_gene_32688	pan_gene_4977	Average_internode_length_(below_ear);Average_internode_length_(whole_plant);Plant_height;Southern_leaf_blight	Average_internode_length_(above_ear);Average_internode_length_(below_ear);Ear_height;Plant_height	1	0	0	0	0	0	1	0	0	1	0	0	0	0	0	0	1	0	0	1	1	0	0	0	1	1	8	dispensable
pan_gene_32688	pan_gene_887	Average_internode_length_(below_ear);Average_internode_length_(whole_plant);Plant_height;Southern_leaf_blight	Plant_height	1	0	0	0	0	0	1	0	0	0	0	1	1	0	0	0	0	1	0	1	1	0	1	1	0	0	9	dispensable
pan_gene_32762	pan_gene_32769	Chlorophyll_A;Ear_height;Height_per_day_(until_flowering);Nodes_per_plant;Plant_height	Chlorophyll_A;Ear_height;Nodes_to_ear;Plant_height	1	1	1	1	1	0	1	1	1	1	0	1	1	1	0	1	0	1	1	1	1	0	1	1	0	1	20	core
pan_gene_32762	pan_gene_5047	Chlorophyll_A;Ear_height;Height_per_day_(until_flowering);Nodes_per_plant;Plant_height	Average_internode_length_(above_ear);Height_above_ear;Height_per_day_(until_flowering);Plant_height	1	1	1	1	1	1	1	0	1	1	0	1	1	0	0	1	1	0	0	0	0	0	1	1	0	1	16	near-core
pan_gene_32762	pan_gene_70982	Chlorophyll_A;Ear_height;Height_per_day_(until_flowering);Nodes_per_plant;Plant_height	Plant_height	1	1	0	1	0	1	0	1	0	0	1	1	0	1	0	1	0	0	0	0	0	1	1	1	1	1	14	near-core
pan_gene_32762	pan_gene_8396	Chlorophyll_A;Ear_height;Height_per_day_(until_flowering);Nodes_per_plant;Plant_height	Days_to_anthesis;Ear_height;Height_per_day_(until_flowering);Plant_height;Stalk_strength	1	1	1	0	0	1	1	1	1	0	0	1	1	0	0	0	0	0	0	0	1	0	0	1	0	0	11	near-core
pan_gene_32762	pan_gene_8417	Chlorophyll_A;Ear_height;Height_per_day_(until_flowering);Nodes_per_plant;Plant_height	Ear_height;Plant_height	1	0	0	0	0	0	0	0	0	0	0	0	0	0	0	0	0	0	0	0	0	0	0	0	0	0	1	private
pan_gene_32763	pan_gene_32779	Chlorophyll_A;Height_per_day_(until_flowering);Nodes_per_plant;Nodes_to_ear;Plant_height	Average_internode_length_(above_ear);Glutamate;Height_per_day_(until_flowering);Leaf_length;Nodes_to_ear;Plant_height	1	0	0	0	0	0	0	0	0	1	0	0	0	0	0	0	0	0	0	1	0	0	0	0	0	0	3	dispensable
pan_gene_32769	pan_gene_5047	Chlorophyll_A;Ear_height;Nodes_to_ear;Plant_height	Average_internode_length_(above_ear);Height_above_ear;Height_per_day_(until_flowering);Plant_height	1	1	1	1	1	0	0	1	1	1	0	1	1	1	0	1	0	0	0	1	1	1	1	1	1	1	19	near-core
pan_gene_32769	pan_gene_70982	Chlorophyll_A;Ear_height;Nodes_to_ear;Plant_height	Plant_height	1	1	0	1	0	0	0	0	0	0	0	1	0	1	0	0	0	0	0	0	0	0	0	1	0	1	7	dispensable
pan_gene_32769	pan_gene_8417	Chlorophyll_A;Ear_height;Nodes_to_ear;Plant_height	Ear_height;Plant_height	1	0	0	0	0	0	0	0	0	0	0	0	0	0	0	0	0	0	0	0	0	0	0	0	0	0	1	private
pan_gene_32769	pan_gene_8989	Chlorophyll_A;Ear_height;Nodes_to_ear;Plant_height	Height_above_ear;Plant_height	1	1	0	0	1	0	0	0	0	0	0	0	0	0	0	0	0	0	0	0	0	0	0	0	0	0	3	dispensable
pan_gene_32769	pan_gene_9080	Chlorophyll_A;Ear_height;Nodes_to_ear;Plant_height	Average_internode_length_(whole_plant);Ear_height;Height_per_day_(until_flowering);Plant_height	1	1	0	1	1	0	1	0	0	0	0	0	0	1	0	0	0	0	0	0	0	0	0	0	0	0	6	dispensable
pan_gene_32780	pan_gene_8452	Average_internode_length_(above_ear);Average_internode_length_(below_ear);Ear_height;Glutamate;Height_per_day_(until_flowering);Leaf_length;Plant_height;Starch	Ear_height;Plant_height;Stalk_strength	0	0	0	0	0	0	0	0	0	0	0	0	0	1	0	0	0	0	0	0	0	0	0	0	0	0	1	private
pan_gene_32780	pan_gene_9081	Average_internode_length_(above_ear);Average_internode_length_(below_ear);Ear_height;Glutamate;Height_per_day_(until_flowering);Leaf_length;Plant_height;Starch	Average_internode_length_(whole_plant);Ear_height;Height_per_day_(until_flowering);Plant_height	1	0	0	0	0	0	0	0	0	0	0	0	0	0	0	0	0	0	0	0	0	0	0	0	0	0	1	private
pan_gene_343	pan_gene_409	Ear_height;Plant_height	Average_internode_length_(above_ear);Average_internode_length_(whole_plant);Height_per_day_(until_flowering);Nodes_per_plant;Plant_height	0	0	0	0	0	0	0	0	0	0	0	1	0	0	0	0	0	0	0	0	1	0	0	0	0	0	2	dispensable
pan_gene_343	pan_gene_5676	Ear_height;Plant_height	Ear_row_number;Plant_height;Starch	0	0	0	0	0	0	0	0	0	0	0	1	0	0	0	0	0	0	0	0	1	0	0	0	0	0	2	dispensable
pan_gene_3453	pan_gene_96207	Plant_height	Northern_Leaf_Blight;Plant_height	1	0	0	0	0	0	0	0	0	0	0	0	0	0	0	0	0	0	0	0	0	0	0	0	0	0	1	private
pan_gene_3482	pan_gene_3860	Average_internode_length_(above_ear);Average_internode_length_(whole_plant);Height_above_ear;Plant_height	Ear_height;Plant_height;Stalk_strength	0	0	0	0	0	0	0	0	0	0	0	0	1	0	0	0	0	0	0	0	0	0	0	0	0	1	2	dispensable
pan_gene_3482	pan_gene_733	Average_internode_length_(above_ear);Average_internode_length_(whole_plant);Height_above_ear;Plant_height	Average_internode_length_(whole_plant);Cob_diameter;Plant_height	1	0	1	0	1	1	1	1	1	1	1	1	1	1	1	1	0	1	1	1	0	0	0	1	0	0	18	near-core
pan_gene_3487	pan_gene_4233	Average_internode_length_(whole_plant);Height_above_ear;Height_per_day_(until_flowering);Plant_height	Nodes_above_ear;Plant_height	1	0	0	0	0	0	0	0	0	0	0	0	0	0	0	0	1	0	0	0	0	0	1	0	0	0	3	dispensable
pan_gene_3487	pan_gene_4318	Average_internode_length_(whole_plant);Height_above_ear;Height_per_day_(until_flowering);Plant_height	Average_internode_length_(above_ear);Plant_height	0	0	0	0	0	0	1	0	0	0	0	0	0	0	0	0	0	0	0	0	0	0	0	0	0	0	1	private
pan_gene_3487	pan_gene_665	Average_internode_length_(whole_plant);Height_above_ear;Height_per_day_(until_flowering);Plant_height	Boxcox-transformed_leaf_angle;Plant_height	1	0	0	0	0	0	1	0	0	1	0	0	0	0	0	0	0	0	0	0	0	0	1	0	1	0	5	dispensable
pan_gene_3487	pan_gene_691	Average_internode_length_(whole_plant);Height_above_ear;Height_per_day_(until_flowering);Plant_height	PCA_of_metabolites:_PC2;Plant_height	1	0	0	0	0	0	1	0	0	0	0	0	0	0	0	0	1	0	0	0	0	0	1	0	1	0	5	dispensable
pan_gene_3487	pan_gene_9067	Average_internode_length_(whole_plant);Height_above_ear;Height_per_day_(until_flowering);Plant_height	Ear_height;Nodes_to_ear;Plant_height	1	0	0	0	0	0	1	0	0	1	0	0	0	0	0	0	0	0	0	0	0	0	1	0	1	0	5	dispensable
pan_gene_3487	pan_gene_9838	Average_internode_length_(whole_plant);Height_above_ear;Height_per_day_(until_flowering);Plant_height	Plant_height	1	0	0	0	0	0	1	0	0	0	0	0	0	0	0	0	1	0	0	0	0	0	1	0	1	0	5	dispensable
pan_gene_3502	pan_gene_9021	Plant_height	Plant_height	1	0	0	0	0	0	0	0	0	0	0	0	0	0	0	0	0	0	0	0	0	0	0	0	0	0	1	private
pan_gene_3860	pan_gene_733	Ear_height;Plant_height;Stalk_strength	Average_internode_length_(whole_plant);Cob_diameter;Plant_height	0	0	0	0	0	0	0	0	0	0	0	0	1	0	0	0	0	0	0	0	0	0	0	0	0	1	2	dispensable
pan_gene_409	pan_gene_5676	Average_internode_length_(above_ear);Average_internode_length_(whole_plant);Height_per_day_(until_flowering);Nodes_per_plant;Plant_height	Ear_row_number;Plant_height;Starch	1	0	1	1	1	1	1	1	1	1	1	1	1	1	1	1	1	1	0	1	1	0	1	1	1	1	23	core
pan_gene_4233	pan_gene_4318	Nodes_above_ear;Plant_height	Average_internode_length_(above_ear);Plant_height	0	0	0	0	0	0	1	0	0	0	0	0	0	0	1	1	1	0	0	0	0	0	0	0	0	0	4	dispensable
pan_gene_4233	pan_gene_96207	Nodes_above_ear;Plant_height	Northern_Leaf_Blight;Plant_height	1	0	0	0	0	0	1	0	0	0	1	0	0	0	1	0	1	1	0	1	1	0	0	1	0	0	9	dispensable
pan_gene_4318	pan_gene_665	Average_internode_length_(above_ear);Plant_height	Boxcox-transformed_leaf_angle;Plant_height	0	0	0	0	0	0	1	0	0	0	0	0	0	0	0	1	0	0	0	0	0	0	0	0	0	0	2	dispensable
pan_gene_4318	pan_gene_691	Average_internode_length_(above_ear);Plant_height	PCA_of_metabolites:_PC2;Plant_height	0	0	0	0	1	0	1	0	0	1	0	0	0	0	1	0	1	0	0	0	0	0	0	0	0	0	5	dispensable
pan_gene_4318	pan_gene_9838	Average_internode_length_(above_ear);Plant_height	Plant_height	0	0	0	0	1	0	1	0	0	0	0	0	0	0	0	0	1	0	0	0	0	0	0	0	0	0	3	dispensable
pan_gene_43760	pan_gene_9064	Plant_height	Ear_height;Plant_height	1	0	1	1	0	0	1	0	0	0	0	0	0	0	0	0	0	0	0	0	0	0	1	1	0	0	6	dispensable
pan_gene_4406	pan_gene_9838	Average_internode_length_(above_ear);Average_internode_length_(below_ear);Average_internode_length_(whole_plant);Height_above_ear;Height_per_day_(until_flowering);Leaf_length;Plant_height;Stalk_strength;Tassel_length	Plant_height	0	0	0	0	0	0	0	0	0	0	0	0	0	0	0	0	0	0	0	0	0	0	0	0	0	1	1	private
pan_gene_4415	pan_gene_6247	Days_to_anthesis;Plant_height	Plant_height	1	0	1	0	0	1	1	0	1	0	0	1	0	0	0	0	0	0	0	0	0	0	0	0	0	0	6	dispensable
pan_gene_4977	pan_gene_887	Average_internode_length_(above_ear);Average_internode_length_(below_ear);Ear_height;Plant_height	Plant_height	1	0	0	0	0	0	0	0	0	0	0	0	0	0	0	0	0	0	0	0	1	0	0	0	0	0	2	dispensable
pan_gene_5046	pan_gene_9063	Height_per_day_(until_flowering);Leaf_width;Plant_height;Tassel_branch_number	Ear_height;Fructose;Height_per_day_(until_flowering);Plant_height;Tassel_length	1	0	0	1	0	1	1	1	1	0	0	1	0	1	1	1	0	1	0	1	1	1	0	0	0	1	15	near-core
pan_gene_5047	pan_gene_70982	Average_internode_length_(above_ear);Height_above_ear;Height_per_day_(until_flowering);Plant_height	Plant_height	1	1	0	1	0	1	0	0	0	0	0	1	0	0	0	0	0	0	0	0	0	0	0	1	0	1	7	dispensable
pan_gene_5047	pan_gene_8417	Average_internode_length_(above_ear);Height_above_ear;Height_per_day_(until_flowering);Plant_height	Ear_height;Plant_height	1	0	0	0	0	0	0	0	0	0	0	0	0	0	0	0	0	0	0	0	0	0	0	0	0	0	1	private
pan_gene_5047	pan_gene_9080	Average_internode_length_(above_ear);Height_above_ear;Height_per_day_(until_flowering);Plant_height	Average_internode_length_(whole_plant);Ear_height;Height_per_day_(until_flowering);Plant_height	1	1	0	1	1	0	0	0	0	1	0	1	0	0	0	0	0	0	0	0	0	0	0	0	0	0	6	dispensable
pan_gene_5051	pan_gene_6247	Average_internode_length_(above_ear);Average_internode_length_(whole_plant);Ear_height;Height_per_day_(until_flowering);Plant_height	Plant_height	1	0	1	0	1	1	1	1	1	0	1	0	1	1	1	0	0	0	1	1	0	1	1	0	0	0	15	near-core
pan_gene_5051	pan_gene_9046	Average_internode_length_(above_ear);Average_internode_length_(whole_plant);Ear_height;Height_per_day_(until_flowering);Plant_height	Height_per_day_(until_flowering);Plant_height	1	0	1	0	0	0	0	0	0	0	0	0	0	0	0	0	0	0	0	0	0	0	0	0	0	0	2	dispensable
pan_gene_5061	pan_gene_8397	Average_internode_length_(above_ear);Ear_height;Height_above_ear;Northern_Leaf_Blight;Plant_height;Tassel_branch_number	Ear_height;Height_per_day_(until_flowering);Plant_height;Stalk_strength	0	0	0	1	0	0	0	0	0	0	0	0	0	0	0	0	0	0	0	0	0	0	0	0	0	0	1	private
pan_gene_52480	pan_gene_688	Plant_height	Plant_height	1	0	0	0	0	0	0	0	0	0	0	0	0	0	0	0	0	0	0	0	0	0	0	0	0	0	1	private
pan_gene_5676	pan_gene_7715	Ear_row_number;Plant_height;Starch	Average_internode_length_(below_ear);Average_internode_length_(whole_plant);Ear_height;Height_per_day_(until_flowering);Plant_height	1	0	0	0	1	1	0	1	1	1	0	1	1	0	0	1	0	0	1	0	0	1	0	1	0	1	13	near-core
pan_gene_6246	pan_gene_9838	Plant_height	Plant_height	1	1	1	1	1	1	1	1	1	1	1	1	1	1	0	1	1	1	0	1	0	0	0	0	1	0	19	near-core
pan_gene_6247	pan_gene_687	Plant_height	Height_per_day_(until_flowering);Plant_height	1	0	0	0	0	1	1	1	0	0	0	1	1	0	0	0	1	1	0	0	0	0	0	0	0	0	8	dispensable
pan_gene_6247	pan_gene_98122	Plant_height	Average_internode_length_(below_ear);Average_internode_length_(whole_plant);Days_to_silk;Plant_height;Ratio_of_ear_height_to_total_height;Stalk_strength	0	0	0	1	0	0	0	0	0	0	0	0	0	0	0	0	0	0	0	0	0	0	0	0	0	0	1	private
pan_gene_665	pan_gene_691	Boxcox-transformed_leaf_angle;Plant_height	PCA_of_metabolites:_PC2;Plant_height	1	0	1	0	0	0	1	0	0	0	0	1	1	0	1	1	0	1	0	1	1	1	1	0	1	1	14	near-core
pan_gene_665	pan_gene_9067	Boxcox-transformed_leaf_angle;Plant_height	Ear_height;Nodes_to_ear;Plant_height	1	0	0	0	1	0	1	0	0	1	1	1	1	0	1	1	0	1	1	1	1	1	1	0	1	1	17	near-core
pan_gene_665	pan_gene_9838	Boxcox-transformed_leaf_angle;Plant_height	Plant_height	1	0	1	0	1	0	1	0	0	1	1	1	0	0	1	1	0	1	1	1	1	1	1	0	1	1	17	near-core
pan_gene_687	pan_gene_9046	Height_per_day_(until_flowering);Plant_height	Height_per_day_(until_flowering);Plant_height	1	0	0	0	0	0	0	0	0	0	0	0	0	0	0	0	0	0	0	0	0	0	0	0	0	0	1	private
pan_gene_688	pan_gene_8989	Plant_height	Height_above_ear;Plant_height	1	1	0	0	0	0	0	0	0	0	0	0	1	0	0	0	0	1	0	1	0	0	1	0	0	1	7	dispensable
pan_gene_691	pan_gene_9838	PCA_of_metabolites:_PC2;Plant_height	Plant_height	1	0	1	0	1	1	1	0	0	0	0	1	1	0	1	1	1	1	0	0	1	1	1	1	1	1	17	near-core
pan_gene_70982	pan_gene_7108	Plant_height	Plant_height	1	1	0	1	0	1	0	1	0	0	1	1	1	1	0	1	0	0	0	0	1	1	1	1	1	0	15	near-core
pan_gene_70982	pan_gene_8417	Plant_height	Ear_height;Plant_height	1	0	0	0	0	0	0	0	0	0	0	0	0	0	0	0	0	0	0	0	0	0	0	0	0	0	1	private
pan_gene_70982	pan_gene_8989	Plant_height	Height_above_ear;Plant_height	1	1	0	0	0	0	0	1	0	0	0	1	1	0	0	1	0	0	0	0	0	0	0	1	0	0	7	dispensable
pan_gene_7108	pan_gene_8989	Plant_height	Height_above_ear;Plant_height	1	1	1	0	1	0	0	1	0	1	1	0	1	0	0	0	0	1	0	0	0	0	0	1	0	1	11	near-core
pan_gene_7727	pan_gene_8417	Plant_height	Ear_height;Plant_height	1	0	0	0	0	0	0	0	0	0	0	0	0	0	0	0	0	0	0	0	0	0	0	0	0	0	1	private
pan_gene_8038	pan_gene_9020	Height_per_day_(until_flowering);Plant_height	Plant_height	1	0	0	0	0	0	0	0	0	0	0	0	0	0	0	0	0	0	0	0	0	0	0	0	0	0	1	private
pan_gene_8038	pan_gene_9028	Height_per_day_(until_flowering);Plant_height	Plant_height	1	0	0	0	0	0	0	0	0	0	0	0	0	0	0	0	0	0	0	0	0	0	0	0	0	0	1	private
pan_gene_8452	pan_gene_9081	Ear_height;Plant_height;Stalk_strength	Average_internode_length_(whole_plant);Ear_height;Height_per_day_(until_flowering);Plant_height	0	0	0	1	0	0	0	0	0	0	0	0	0	1	0	1	0	1	0	0	0	1	0	0	0	0	5	dispensable
pan_gene_8469	pan_gene_9559	Ear_height;Nodes_per_plant;Plant_height	Plant_height	1	0	1	0	0	0	0	0	0	0	0	0	0	0	0	0	0	0	0	0	0	0	0	1	0	0	3	dispensable
pan_gene_9021	pan_gene_9559	Plant_height	Plant_height	1	0	0	0	0	0	0	0	0	0	0	0	0	0	0	0	1	0	0	0	0	0	0	0	0	0	2	dispensable
pan_gene_9042	pan_gene_9563	Average_internode_length_(below_ear);Average_internode_length_(whole_plant);Height_per_day_(until_flowering);Plant_height	Ear_height;Height_above_ear;Plant_height;Southern_leaf_blight	1	0	0	0	0	1	0	0	0	0	0	0	0	0	0	0	0	0	0	0	0	0	0	0	0	0	2	dispensable
pan_gene_9042	pan_gene_9861	Average_internode_length_(below_ear);Average_internode_length_(whole_plant);Height_per_day_(until_flowering);Plant_height	Anthesis-silking_interval;Days_to_silk;Plant_height;Ratio_of_ear_height_to_total_height;Tassel_branch_number	1	0	0	0	0	0	0	0	0	0	0	1	0	0	0	0	0	0	0	0	0	0	0	0	0	0	2	dispensable
pan_gene_9045	pan_gene_9046	Height_per_day_(until_flowering);Plant_height	Height_per_day_(until_flowering);Plant_height	1	0	1	0	0	0	0	0	0	0	0	0	0	0	0	0	0	0	0	0	0	0	0	0	0	0	2	dispensable
pan_gene_9067	pan_gene_9838	Ear_height;Nodes_to_ear;Plant_height	Plant_height	1	1	1	1	1	1	1	1	1	1	1	1	1	0	1	1	1	1	1	0	1	1	1	1	1	1	24	core
pan_gene_9090	pan_gene_9091	Height_per_day_(until_flowering);Plant_height;Southern_leaf_blight	Height_per_day_(until_flowering);Plant_height;Southern_leaf_blight	1	0	1	1	1	1	1	1	1	1	0	0	0	0	1	0	1	0	1	0	0	1	0	1	0	1	15	near-core
pan_gene_9091	pan_gene_9092	Height_per_day_(until_flowering);Plant_height;Southern_leaf_blight	Height_per_day_(until_flowering);Plant_height	1	1	0	1	1	0	1	1	1	1	1	0	0	0	0	0	1	0	0	1	0	1	0	0	0	1	13	near-core
pan_gene_10026	pan_gene_14248	Plant_height	Boxcox-transformed_leaf_angle;Plant_height;Starch	0	1	0	0	0	0	0	0	0	0	0	0	0	0	0	0	0	0	0	0	0	0	0	0	0	0	1	private
pan_gene_10026	pan_gene_15316	Plant_height	Plant_height	0	1	1	0	0	0	0	0	0	0	0	0	0	0	0	1	0	0	0	0	0	0	0	0	0	0	3	dispensable
pan_gene_10026	pan_gene_26605	Plant_height	Ear_height;Height_per_day_(until_flowering);Plant_height	0	1	1	0	0	0	1	0	0	0	0	0	0	0	0	1	0	0	0	0	0	0	0	0	0	0	4	dispensable
pan_gene_10026	pan_gene_32642	Plant_height	Plant_height;Tassel_length	0	1	0	1	0	0	0	0	1	1	0	1	0	0	0	1	0	0	0	0	0	0	0	0	0	0	6	dispensable
pan_gene_10026	pan_gene_4349	Plant_height	Height_above_ear;Plant_height;Tassel_length	0	1	0	0	0	0	0	0	0	0	0	0	0	0	0	1	0	0	0	0	0	0	0	0	0	0	2	dispensable
pan_gene_10026	pan_gene_9080	Plant_height	Average_internode_length_(whole_plant);Ear_height;Height_per_day_(until_flowering);Plant_height	0	1	0	0	0	0	0	0	0	0	0	0	0	0	0	0	0	0	0	0	0	0	0	0	0	0	1	private
pan_gene_102997	pan_gene_10773	Plant_height	Boxcox-transformed_leaf_angle;Ear_height;Photoperiod_Growing-degree_days_to_silk;Photoperiod_growing-degree_days_to_anthesis;Plant_height;Southern_leaf_blight	0	1	0	0	0	0	0	0	0	0	0	0	0	0	0	1	0	0	0	0	0	1	0	0	0	0	3	dispensable
pan_gene_102997	pan_gene_10829	Plant_height	100_Kernel_weight;Nodes_to_ear;Photoperiod_Growing-degree_days_to_silk;Plant_height	0	1	1	0	1	1	0	0	0	1	0	0	0	1	0	1	0	0	0	0	0	0	0	0	0	0	7	dispensable
pan_gene_102997	pan_gene_12684	Plant_height	Plant_height	0	1	0	0	0	0	0	0	0	0	0	0	0	0	0	0	0	0	0	0	0	0	0	0	0	0	1	private
pan_gene_102997	pan_gene_17024	Plant_height	Average_internode_length_(above_ear);Plant_height	0	0	0	0	0	0	0	1	0	0	0	0	0	0	0	1	0	0	0	0	0	0	0	0	0	0	2	dispensable
pan_gene_102997	pan_gene_6247	Plant_height	Plant_height	0	1	1	0	1	1	0	1	0	1	0	0	0	0	0	1	0	0	0	0	0	1	0	1	0	0	9	dispensable
pan_gene_10662	pan_gene_17461	Average_internode_length_(whole_plant);Height_per_day_(until_flowering);Plant_height	Days_to_anthesis;Plant_height	0	1	0	0	0	0	0	0	0	0	0	0	0	0	0	0	0	0	0	0	0	0	0	0	0	0	1	private
pan_gene_10662	pan_gene_19107	Average_internode_length_(whole_plant);Height_per_day_(until_flowering);Plant_height	Plant_height	0	1	0	0	0	0	0	0	0	0	0	0	0	0	0	0	0	0	0	0	0	0	0	0	0	0	1	private
pan_gene_10662	pan_gene_23370	Average_internode_length_(whole_plant);Height_per_day_(until_flowering);Plant_height	Plant_height	0	1	0	0	1	1	0	0	1	0	0	0	0	0	0	0	0	1	0	0	0	1	0	0	0	0	6	dispensable
pan_gene_10662	pan_gene_31450	Average_internode_length_(whole_plant);Height_per_day_(until_flowering);Plant_height	Average_internode_length_(below_ear);Ear_height;Glucose;Height_per_day_(until_flowering);Nodes_above_ear;Plant_height	0	1	0	0	0	1	0	0	0	0	0	0	0	0	0	0	0	0	0	0	1	0	0	0	0	0	3	dispensable
pan_gene_10686	pan_gene_13128	Average_internode_length_(whole_plant);Boxcox-transformed_leaf_angle;Height_per_day_(until_flowering);Nodes_to_ear;Plant_height	Plant_height	0	1	0	0	1	0	0	0	0	0	0	0	0	0	0	0	0	0	0	0	0	0	0	0	0	0	2	dispensable
pan_gene_10686	pan_gene_15953	Average_internode_length_(whole_plant);Boxcox-transformed_leaf_angle;Height_per_day_(until_flowering);Nodes_to_ear;Plant_height	Plant_height	0	1	0	0	1	0	0	0	0	0	0	0	0	0	0	0	0	0	0	0	1	0	0	0	0	0	3	dispensable
pan_gene_10686	pan_gene_16290	Average_internode_length_(whole_plant);Boxcox-transformed_leaf_angle;Height_per_day_(until_flowering);Nodes_to_ear;Plant_height	Ear_height;Height_per_day_(until_flowering);Plant_height	0	1	0	1	1	0	0	0	0	0	0	0	0	0	0	1	0	0	0	0	0	0	0	0	0	0	4	dispensable
pan_gene_10686	pan_gene_20622	Average_internode_length_(whole_plant);Boxcox-transformed_leaf_angle;Height_per_day_(until_flowering);Nodes_to_ear;Plant_height	Average_internode_length_(whole_plant);Plant_height	0	1	1	0	1	0	0	0	0	0	0	0	0	0	0	0	0	0	0	0	0	0	0	0	0	0	3	dispensable
pan_gene_10686	pan_gene_22807	Average_internode_length_(whole_plant);Boxcox-transformed_leaf_angle;Height_per_day_(until_flowering);Nodes_to_ear;Plant_height	Height_above_ear;Height_per_day_(until_flowering);Plant_height	0	1	0	0	0	0	0	0	0	0	0	0	0	0	0	0	0	0	0	0	1	0	0	0	0	0	2	dispensable
pan_gene_10686	pan_gene_2573	Average_internode_length_(whole_plant);Boxcox-transformed_leaf_angle;Height_per_day_(until_flowering);Nodes_to_ear;Plant_height	Height_above_ear;Height_per_day_(until_flowering);Nodes_per_plant;Northern_Leaf_Blight;Plant_height	0	1	0	0	0	0	0	0	0	0	0	0	0	0	0	0	0	0	0	0	0	0	0	0	0	0	1	private
pan_gene_10686	pan_gene_2615	Average_internode_length_(whole_plant);Boxcox-transformed_leaf_angle;Height_per_day_(until_flowering);Nodes_to_ear;Plant_height	Days_to_silk;Ear_row_number;Nodes_per_plant;Nodes_to_ear;Plant_height	0	1	0	0	0	0	0	0	0	0	0	0	0	0	0	0	0	0	0	0	0	0	0	0	0	0	1	private
pan_gene_10686	pan_gene_2655	Average_internode_length_(whole_plant);Boxcox-transformed_leaf_angle;Height_per_day_(until_flowering);Nodes_to_ear;Plant_height	Plant_height	0	1	1	0	0	0	0	0	0	1	0	1	0	0	0	1	0	0	0	0	1	0	1	0	0	0	7	dispensable
pan_gene_10686	pan_gene_2802	Average_internode_length_(whole_plant);Boxcox-transformed_leaf_angle;Height_per_day_(until_flowering);Nodes_to_ear;Plant_height	Ear_height;Height_per_day_(until_flowering);Plant_height	0	1	0	0	0	0	1	1	0	0	0	0	0	0	0	0	0	0	1	0	1	0	0	0	0	0	5	dispensable
pan_gene_10686	pan_gene_30027	Average_internode_length_(whole_plant);Boxcox-transformed_leaf_angle;Height_per_day_(until_flowering);Nodes_to_ear;Plant_height	Plant_height	0	1	0	0	0	0	0	0	0	0	0	0	0	0	0	0	0	0	0	0	0	0	0	0	0	0	1	private
pan_gene_10686	pan_gene_30163	Average_internode_length_(whole_plant);Boxcox-transformed_leaf_angle;Height_per_day_(until_flowering);Nodes_to_ear;Plant_height	Plant_height;Tassel_length	0	1	0	0	0	0	0	1	0	0	0	0	0	0	0	0	0	0	0	0	0	0	0	0	0	0	2	dispensable
pan_gene_10686	pan_gene_32548	Average_internode_length_(whole_plant);Boxcox-transformed_leaf_angle;Height_per_day_(until_flowering);Nodes_to_ear;Plant_height	Chlorophyll_B;Ear_row_number;Nitrate;Nodes_above_ear;Plant_height;Stalk_strength	0	1	0	0	0	0	0	0	0	0	0	0	0	0	0	1	0	0	0	0	1	0	0	0	0	0	3	dispensable
pan_gene_10686	pan_gene_7716	Average_internode_length_(whole_plant);Boxcox-transformed_leaf_angle;Height_per_day_(until_flowering);Nodes_to_ear;Plant_height	Average_internode_length_(below_ear);Average_internode_length_(whole_plant);Ear_height;Height_per_day_(until_flowering);Plant_height	0	1	0	0	1	0	0	0	0	0	0	0	0	0	0	0	0	0	0	0	0	0	0	0	0	0	2	dispensable
pan_gene_10773	pan_gene_12684	Boxcox-transformed_leaf_angle;Ear_height;Photoperiod_Growing-degree_days_to_silk;Photoperiod_growing-degree_days_to_anthesis;Plant_height;Southern_leaf_blight	Plant_height	0	1	0	0	0	0	0	0	0	0	0	0	0	0	0	0	0	0	0	0	0	0	0	0	0	0	1	private
pan_gene_10773	pan_gene_17024	Boxcox-transformed_leaf_angle;Ear_height;Photoperiod_Growing-degree_days_to_silk;Photoperiod_growing-degree_days_to_anthesis;Plant_height;Southern_leaf_blight	Average_internode_length_(above_ear);Plant_height	0	0	0	0	0	0	0	0	1	0	0	1	0	0	1	0	1	0	0	0	0	0	0	0	0	1	5	dispensable
pan_gene_10780	pan_gene_2592	Ear_height;Height_per_day_(until_flowering);Plant_height	Leaf_width;Nodes_per_plant;Nodes_to_ear;Plant_height;Tassel_length	0	1	0	0	0	0	1	0	0	1	0	0	0	1	0	0	0	0	1	0	0	1	0	0	0	0	6	dispensable
pan_gene_10804	pan_gene_2657	Ear_height;Photoperiod_growing-degree_days_to_anthesis;Plant_height	Plant_height	0	1	0	0	0	0	0	0	0	0	0	0	0	0	0	0	0	0	0	0	0	0	0	0	0	0	1	private
pan_gene_10818	pan_gene_18730	Ear_row_number;Height_per_day_(until_flowering);Plant_height	Average_internode_length_(above_ear);Average_internode_length_(below_ear);Average_internode_length_(whole_plant);Days_to_anthesis;Ear_height;Height_per_day_(until_flowering);Plant_height;Starch	0	0	0	0	0	0	0	0	0	0	0	0	0	0	0	0	0	0	0	1	0	0	0	0	0	0	1	private
pan_gene_10818	pan_gene_18982	Ear_row_number;Height_per_day_(until_flowering);Plant_height	Anthesis-silking_interval;Boxcox-transformed_leaf_angle;Plant_height	0	1	0	0	0	0	0	1	0	0	1	0	0	0	0	0	0	0	0	0	0	0	0	0	0	0	3	dispensable
pan_gene_10818	pan_gene_35490	Ear_row_number;Height_per_day_(until_flowering);Plant_height	Plant_height;Southern_leaf_blight	0	1	1	0	0	0	1	1	0	0	1	0	0	0	0	0	0	0	1	1	1	0	0	0	0	1	9	dispensable
pan_gene_10819	pan_gene_17254	Ear_row_number;Height_per_day_(until_flowering);Plant_height	Plant_height	0	1	0	0	0	0	0	0	0	0	0	0	0	0	0	0	0	0	0	0	0	0	0	0	0	0	1	private
pan_gene_10819	pan_gene_20622	Ear_row_number;Height_per_day_(until_flowering);Plant_height	Average_internode_length_(whole_plant);Plant_height	0	1	0	0	0	0	0	0	0	0	0	0	0	0	0	0	0	0	0	0	0	0	0	0	0	0	1	private
pan_gene_10819	pan_gene_21931	Ear_row_number;Height_per_day_(until_flowering);Plant_height	Plant_height;Tassel_branch_number	0	1	0	0	0	0	0	0	0	0	0	0	0	0	0	0	0	0	0	0	0	0	0	0	0	0	1	private
pan_gene_10819	pan_gene_2655	Ear_row_number;Height_per_day_(until_flowering);Plant_height	Plant_height	0	1	0	0	0	0	0	0	0	0	0	1	0	0	0	0	0	0	0	0	0	0	0	0	0	0	2	dispensable
pan_gene_10819	pan_gene_2802	Ear_row_number;Height_per_day_(until_flowering);Plant_height	Ear_height;Height_per_day_(until_flowering);Plant_height	0	1	0	0	0	0	0	0	0	0	0	1	0	0	0	0	0	0	0	0	0	0	0	0	0	0	2	dispensable
pan_gene_10819	pan_gene_31450	Ear_row_number;Height_per_day_(until_flowering);Plant_height	Average_internode_length_(below_ear);Ear_height;Glucose;Height_per_day_(until_flowering);Nodes_above_ear;Plant_height	0	1	0	0	0	1	0	0	0	0	0	1	0	0	0	1	0	0	0	0	0	0	0	0	0	0	4	dispensable
pan_gene_10824	pan_gene_17253	Ear_height;Nodes_to_ear;Photoperiod_Growing-degree_days_to_silk;Plant_height	Average_internode_length_(below_ear);Leaf_width;Plant_height	0	1	1	0	0	0	0	0	0	0	0	0	0	0	0	0	0	0	0	0	0	0	0	0	0	0	2	dispensable
pan_gene_10824	pan_gene_20670	Ear_height;Nodes_to_ear;Photoperiod_Growing-degree_days_to_silk;Plant_height	Average_internode_length_(whole_plant);Height_per_day_(until_flowering);Plant_height	0	1	0	0	0	0	0	0	0	0	0	0	0	0	0	0	0	0	0	0	0	0	0	0	0	0	1	private
pan_gene_10824	pan_gene_26292	Ear_height;Nodes_to_ear;Photoperiod_Growing-degree_days_to_silk;Plant_height	Average_internode_length_(below_ear);Ear_height;Plant_height	0	1	0	0	0	0	0	0	0	0	0	0	1	0	0	0	0	0	0	0	0	0	0	0	0	0	2	dispensable
pan_gene_10825	pan_gene_16209	Plant_height	Plant_height	0	1	0	0	0	1	0	0	0	0	0	0	1	0	0	0	0	0	0	0	0	0	0	0	0	0	3	dispensable
pan_gene_10825	pan_gene_2623	Plant_height	Height_per_day_(until_flowering);Plant_height;Tassel_branch_number;Tassel_length	0	1	0	1	0	0	0	0	0	0	0	0	0	0	0	0	0	0	0	0	0	0	0	0	0	0	2	dispensable
pan_gene_10825	pan_gene_30554	Plant_height	100_Kernel_weight;Plant_height	0	1	0	0	0	1	0	0	1	0	0	0	0	0	0	1	0	0	0	0	0	0	0	0	0	1	5	dispensable
pan_gene_10825	pan_gene_32688	Plant_height	Average_internode_length_(below_ear);Average_internode_length_(whole_plant);Plant_height;Southern_leaf_blight	0	1	0	0	0	0	1	0	0	0	1	1	1	0	0	0	0	1	0	1	1	0	1	0	1	1	11	near-core
pan_gene_10825	pan_gene_6246	Plant_height	Plant_height	0	1	0	1	0	0	0	1	1	0	0	1	1	0	0	0	0	0	1	0	0	0	1	0	0	1	9	dispensable
pan_gene_10825	pan_gene_9059	Plant_height	Height_per_day_(until_flowering);Plant_height	0	0	0	0	0	0	0	0	1	0	0	0	0	0	0	0	0	0	0	0	0	0	0	0	0	0	1	private
pan_gene_10825	pan_gene_9065	Plant_height	Ear_height;Height_per_day_(until_flowering);Plant_height	0	1	0	1	0	0	0	0	1	0	1	0	0	0	1	0	0	1	1	0	1	0	1	0	0	0	9	dispensable
pan_gene_10829	pan_gene_12684	100_Kernel_weight;Nodes_to_ear;Photoperiod_Growing-degree_days_to_silk;Plant_height	Plant_height	0	1	0	0	0	0	0	0	0	0	0	0	0	0	0	0	0	0	0	0	0	0	0	0	0	0	1	private
pan_gene_10829	pan_gene_16272	100_Kernel_weight;Nodes_to_ear;Photoperiod_Growing-degree_days_to_silk;Plant_height	Glucose;Height_per_day_(until_flowering);Plant_height	0	0	0	0	0	0	0	0	0	0	0	0	0	0	0	0	0	1	0	0	0	0	0	0	0	0	1	private
pan_gene_10829	pan_gene_17461	100_Kernel_weight;Nodes_to_ear;Photoperiod_Growing-degree_days_to_silk;Plant_height	Days_to_anthesis;Plant_height	0	1	0	0	0	0	0	0	0	0	0	0	0	0	0	0	0	0	0	0	0	0	0	0	0	0	1	private
pan_gene_10830	pan_gene_27879	100_Kernel_weight;Ear_height;Height_per_day_(until_flowering);Nodes_above_ear;Plant_height	Average_internode_length_(below_ear);Ear_height;Nodes_above_ear;Plant_height	0	1	0	0	0	0	1	1	0	0	0	1	0	0	0	1	0	1	1	0	0	1	1	1	0	1	11	near-core
pan_gene_10830	pan_gene_29373	100_Kernel_weight;Ear_height;Height_per_day_(until_flowering);Nodes_above_ear;Plant_height	Ear_height;Height_per_day_(until_flowering);PCA_of_metabolites:_PC2;Plant_height	0	1	0	0	0	0	0	0	0	1	0	0	0	0	0	0	0	1	0	0	0	0	0	0	0	0	3	dispensable
pan_gene_10830	pan_gene_29987	100_Kernel_weight;Ear_height;Height_per_day_(until_flowering);Nodes_above_ear;Plant_height	Height_per_day_(until_flowering);Plant_height	0	1	0	0	1	0	1	1	0	0	0	0	1	0	1	1	0	1	0	0	0	0	0	0	0	1	9	dispensable
pan_gene_10900	pan_gene_13124	Average_internode_length_(whole_plant);Leaf_width;Plant_height	Plant_height	0	1	1	0	0	0	1	0	0	0	0	0	0	0	0	1	0	0	0	0	0	0	0	1	0	1	6	dispensable
pan_gene_10900	pan_gene_21560	Average_internode_length_(whole_plant);Leaf_width;Plant_height	Height_above_ear;Height_per_day_(until_flowering);Plant_height	0	1	0	0	0	0	1	0	0	0	0	0	0	0	0	1	0	0	0	0	0	0	0	0	0	1	4	dispensable
pan_gene_11048	pan_gene_20666	Boxcox-transformed_leaf_angle;Leaf_width;Plant_height	Average_internode_length_(above_ear);Average_internode_length_(below_ear);Average_internode_length_(whole_plant);Boxcox-transformed_leaf_angle;Height_above_ear;Height_per_day_(until_flowering);Plant_height	0	0	0	0	0	1	0	0	1	0	0	0	1	0	0	0	0	0	0	0	0	0	0	0	0	0	3	dispensable
pan_gene_11317	pan_gene_1314	Average_internode_length_(above_ear);Average_internode_length_(below_ear);Plant_height;Southern_leaf_blight	Nodes_per_plant;Plant_height	0	0	0	0	0	0	0	0	0	0	0	0	0	1	0	0	0	0	0	0	0	0	0	0	0	0	1	private
pan_gene_11317	pan_gene_14744	Average_internode_length_(above_ear);Average_internode_length_(below_ear);Plant_height;Southern_leaf_blight	Plant_height	0	0	0	0	0	0	0	0	0	1	0	0	1	0	1	0	0	0	0	0	1	0	0	0	0	1	5	dispensable
pan_gene_11317	pan_gene_16209	Average_internode_length_(above_ear);Average_internode_length_(below_ear);Plant_height;Southern_leaf_blight	Plant_height	0	0	0	0	0	0	0	0	0	0	0	0	0	0	0	1	0	0	1	1	1	0	0	0	0	1	5	dispensable
pan_gene_11317	pan_gene_20737	Average_internode_length_(above_ear);Average_internode_length_(below_ear);Plant_height;Southern_leaf_blight	Plant_height	0	0	0	0	1	0	0	0	0	1	0	0	0	1	0	0	0	0	1	0	1	0	0	0	0	0	5	dispensable
pan_gene_11317	pan_gene_21819	Average_internode_length_(above_ear);Average_internode_length_(below_ear);Plant_height;Southern_leaf_blight	Plant_height	0	0	0	0	1	0	0	0	0	0	0	0	0	0	0	0	0	0	0	0	0	0	0	0	0	0	1	private
pan_gene_11317	pan_gene_26653	Average_internode_length_(above_ear);Average_internode_length_(below_ear);Plant_height;Southern_leaf_blight	Ear_height;Leaf_width;Nodes_above_ear;Nodes_per_plant;Nodes_to_ear;Plant_height	0	0	0	0	1	0	0	0	0	1	0	0	0	0	0	0	0	0	0	0	0	0	0	0	0	0	2	dispensable
pan_gene_11317	pan_gene_26694	Average_internode_length_(above_ear);Average_internode_length_(below_ear);Plant_height;Southern_leaf_blight	Days_to_anthesis;Days_to_silk;Ear_height;Nodes_to_ear;Photoperiod_Growing-degree_days_to_silk;Plant_height;Tassel_branch_number	0	0	0	0	1	0	0	0	0	0	0	0	0	1	0	0	0	0	0	0	0	0	0	0	0	1	3	dispensable
pan_gene_11317	pan_gene_29017	Average_internode_length_(above_ear);Average_internode_length_(below_ear);Plant_height;Southern_leaf_blight	Boxcox-transformed_leaf_angle;Plant_height	0	0	0	0	1	0	1	0	0	0	0	0	1	1	1	0	0	0	1	0	0	0	0	0	0	1	7	dispensable
pan_gene_11317	pan_gene_30761	Average_internode_length_(above_ear);Average_internode_length_(below_ear);Plant_height;Southern_leaf_blight	Leaf_length;Nodes_above_ear;PCA_of_metabolites:_PC2;Plant_height;Starch;Tassel_length	0	0	0	0	1	0	0	0	0	0	0	0	1	0	1	0	0	0	1	1	0	0	0	0	0	1	6	dispensable
pan_gene_11317	pan_gene_30763	Average_internode_length_(above_ear);Average_internode_length_(below_ear);Plant_height;Southern_leaf_blight	Glucose;Height_per_day_(until_flowering);Plant_height	0	0	0	0	0	0	0	0	0	0	0	0	0	0	0	0	0	0	0	0	0	0	0	0	0	1	1	private
pan_gene_11317	pan_gene_32208	Average_internode_length_(above_ear);Average_internode_length_(below_ear);Plant_height;Southern_leaf_blight	Chlorophyll_B;Plant_height	0	0	0	0	0	0	1	0	0	0	0	0	0	1	0	0	0	0	1	1	1	0	0	0	0	1	6	dispensable
pan_gene_11317	pan_gene_32547	Average_internode_length_(above_ear);Average_internode_length_(below_ear);Plant_height;Southern_leaf_blight	Anthesis-silking_interval;Average_internode_length_(whole_plant);Ear_row_number;Plant_height;Tassel_branch_number	0	0	0	0	1	0	1	0	0	1	0	0	1	1	0	0	1	0	1	1	1	0	0	0	0	1	10	dispensable
pan_gene_11317	pan_gene_35516	Average_internode_length_(above_ear);Average_internode_length_(below_ear);Plant_height;Southern_leaf_blight	Ear_height;Height_per_day_(until_flowering);Plant_height;Sucrose	0	0	0	0	0	0	0	0	0	0	0	0	0	0	0	0	0	0	0	0	1	0	0	0	0	0	1	private
pan_gene_11317	pan_gene_4415	Average_internode_length_(above_ear);Average_internode_length_(below_ear);Plant_height;Southern_leaf_blight	Days_to_anthesis;Plant_height	0	0	0	0	1	0	0	0	0	0	0	0	0	1	0	0	0	0	0	0	0	0	0	0	0	1	3	dispensable
pan_gene_11317	pan_gene_6246	Average_internode_length_(above_ear);Average_internode_length_(below_ear);Plant_height;Southern_leaf_blight	Plant_height	0	0	0	0	1	0	0	0	0	0	0	0	1	1	0	1	1	0	0	1	0	0	0	0	0	0	6	dispensable
pan_gene_11317	pan_gene_687	Average_internode_length_(above_ear);Average_internode_length_(below_ear);Plant_height;Southern_leaf_blight	Height_per_day_(until_flowering);Plant_height	0	0	0	0	0	0	0	0	0	1	0	0	0	0	0	0	0	0	1	0	0	0	0	0	0	0	2	dispensable
pan_gene_11317	pan_gene_9059	Average_internode_length_(above_ear);Average_internode_length_(below_ear);Plant_height;Southern_leaf_blight	Height_per_day_(until_flowering);Plant_height	0	0	0	0	0	0	0	0	0	1	0	0	0	1	0	0	0	0	0	0	0	0	0	0	0	1	3	dispensable
pan_gene_11489	pan_gene_14485	Height_per_day_(until_flowering);Plant_height	Ear_height;Photoperiod_growing-degree_days_to_anthesis;Plant_height	0	1	1	0	0	1	0	0	1	0	0	1	0	0	0	0	1	1	1	1	0	0	1	1	1	1	13	near-core
pan_gene_11489	pan_gene_16229	Height_per_day_(until_flowering);Plant_height	Height_per_day_(until_flowering);Nodes_per_plant;Plant_height	0	1	0	1	0	1	0	0	0	0	0	1	0	0	0	0	0	1	0	0	0	0	0	0	0	0	5	dispensable
pan_gene_11489	pan_gene_18990	Height_per_day_(until_flowering);Plant_height	Nodes_to_ear;Photoperiod_Growing-degree_days_to_silk;Plant_height	0	1	1	1	1	0	1	1	1	0	1	1	1	1	0	1	0	0	0	1	0	0	1	0	0	0	14	near-core
pan_gene_11489	pan_gene_25464	Height_per_day_(until_flowering);Plant_height	Cob_diameter;Height_above_ear;Height_per_day_(until_flowering);Plant_height	0	1	1	1	0	1	0	1	1	0	1	1	1	0	0	1	0	0	0	1	1	0	1	0	0	1	14	near-core
pan_gene_11489	pan_gene_309	Height_per_day_(until_flowering);Plant_height	Average_internode_length_(whole_plant);Ear_height;Nodes_above_ear;Plant_height;Tassel_branch_number	0	0	0	0	0	0	0	0	1	0	0	0	0	0	0	0	0	0	0	0	0	0	0	0	0	0	1	private
pan_gene_11489	pan_gene_4370	Height_per_day_(until_flowering);Plant_height	Height_per_day_(until_flowering);Plant_height	0	1	0	1	0	0	0	0	0	0	0	1	0	0	0	0	0	0	0	0	0	0	1	0	0	0	4	dispensable
pan_gene_11496	pan_gene_15582	Height_per_day_(until_flowering);Plant_height	Leaf_length;Plant_height	0	1	0	0	0	0	0	0	0	0	0	0	0	0	0	0	0	0	0	0	0	0	0	0	0	0	1	private
pan_gene_11496	pan_gene_18766	Height_per_day_(until_flowering);Plant_height	Average_internode_length_(whole_plant);Ear_height;Height_per_day_(until_flowering);Plant_height;Southern_leaf_blight	0	1	0	0	0	0	0	0	0	0	0	0	0	0	0	0	0	0	0	0	0	0	0	0	0	0	1	private
pan_gene_11496	pan_gene_52480	Height_per_day_(until_flowering);Plant_height	Plant_height	0	1	0	0	0	0	0	1	0	0	0	0	0	0	0	0	0	0	0	0	0	0	0	0	0	0	2	dispensable
pan_gene_12573	pan_gene_3454	Plant_height	Plant_height	0	1	0	0	0	0	0	0	0	0	0	0	0	0	0	0	0	0	0	0	0	0	0	0	0	0	1	private
pan_gene_12575	pan_gene_9059	Average_internode_length_(below_ear);Plant_height;Tassel_length	Height_per_day_(until_flowering);Plant_height	0	0	0	0	0	0	0	0	0	0	0	0	0	0	0	0	0	0	0	0	0	0	1	0	0	0	1	private
pan_gene_12684	pan_gene_17024	Plant_height	Average_internode_length_(above_ear);Plant_height	0	0	0	0	0	0	0	0	0	0	0	0	0	0	0	0	0	0	0	0	0	0	0	1	0	0	1	private
pan_gene_12684	pan_gene_5046	Plant_height	Height_per_day_(until_flowering);Leaf_width;Plant_height;Tassel_branch_number	0	1	0	0	0	0	0	0	0	0	0	0	0	0	0	0	0	0	0	0	0	0	0	1	0	0	2	dispensable
pan_gene_12861	pan_gene_32433	Average_internode_length_(whole_plant);Height_per_day_(until_flowering);Plant_height	Ear_height;Plant_height;Ratio_of_ear_height_to_total_height;Stalk_strength	0	1	0	0	1	0	0	0	0	0	0	0	0	0	0	0	0	0	0	0	0	0	0	0	1	1	4	dispensable
pan_gene_13126	pan_gene_25042	Height_above_ear;Leaf_length;Plant_height	Boxcox-transformed_leaf_angle;Ear_row_number;Nitrate;Plant_height	0	1	0	0	0	0	0	0	0	0	0	0	0	0	0	0	0	0	0	0	0	0	0	0	0	0	1	private
pan_gene_13126	pan_gene_31313	Height_above_ear;Leaf_length;Plant_height	Plant_height	0	1	0	0	0	0	0	0	1	0	0	0	0	0	0	0	0	0	0	0	0	0	0	0	0	0	2	dispensable
pan_gene_13128	pan_gene_14072	Plant_height	Plant_height	0	1	0	1	0	0	0	0	0	0	0	0	0	0	0	0	0	0	0	0	0	0	0	0	0	0	2	dispensable
pan_gene_13128	pan_gene_14182	Plant_height	Average_internode_length_(above_ear);Plant_height	0	1	0	0	0	0	0	0	0	0	0	0	0	0	0	0	0	0	0	0	0	0	0	0	0	0	1	private
pan_gene_13128	pan_gene_14836	Plant_height	Plant_height	0	1	1	1	0	0	0	0	0	0	0	0	0	0	0	0	0	0	0	0	0	0	0	0	0	0	3	dispensable
pan_gene_13128	pan_gene_15953	Plant_height	Plant_height	0	1	1	1	1	0	0	0	1	0	0	1	0	1	0	1	0	0	0	0	0	0	0	0	0	0	8	dispensable
pan_gene_13128	pan_gene_16903	Plant_height	Plant_height	0	0	0	0	0	0	0	0	0	0	0	0	0	0	0	0	0	0	1	0	0	0	1	0	0	0	2	dispensable
pan_gene_13128	pan_gene_21931	Plant_height	Plant_height;Tassel_branch_number	0	1	0	0	0	0	0	0	0	0	0	0	0	0	0	0	0	0	0	0	0	0	0	0	0	0	1	private
pan_gene_13128	pan_gene_22807	Plant_height	Height_above_ear;Height_per_day_(until_flowering);Plant_height	0	1	0	0	0	0	0	0	0	0	0	1	0	1	0	1	0	0	0	0	0	0	0	0	0	0	4	dispensable
pan_gene_13128	pan_gene_2573	Plant_height	Height_above_ear;Height_per_day_(until_flowering);Nodes_per_plant;Northern_Leaf_Blight;Plant_height	0	1	0	0	0	0	0	0	0	0	0	1	0	0	0	0	0	0	0	0	0	0	0	0	0	0	2	dispensable
pan_gene_13128	pan_gene_2615	Plant_height	Days_to_silk;Ear_row_number;Nodes_per_plant;Nodes_to_ear;Plant_height	0	1	0	0	0	0	0	0	0	0	0	0	0	0	0	0	0	0	0	0	0	0	0	0	0	0	1	private
pan_gene_13128	pan_gene_30027	Plant_height	Plant_height	0	1	0	0	0	0	0	0	0	0	0	0	0	0	0	0	0	0	0	0	0	0	0	0	0	0	1	private
pan_gene_13128	pan_gene_30163	Plant_height	Plant_height;Tassel_length	0	1	0	0	0	0	0	0	0	0	0	0	0	0	0	0	0	0	0	0	0	0	0	0	0	0	1	private
pan_gene_13128	pan_gene_317	Plant_height	Days_to_anthesis;Days_to_silk;Ear_height;Nodes_to_ear;Plant_height;Tassel_length	0	1	1	0	0	0	0	0	0	0	0	0	0	0	0	0	0	0	1	0	0	1	0	0	0	0	4	dispensable
pan_gene_13128	pan_gene_32762	Plant_height	Chlorophyll_A;Ear_height;Height_per_day_(until_flowering);Nodes_per_plant;Plant_height	0	1	0	1	1	0	0	0	0	0	0	1	0	0	0	1	1	0	0	0	0	0	0	0	1	0	7	dispensable
pan_gene_13128	pan_gene_7727	Plant_height	Plant_height	0	1	1	1	0	0	0	0	0	0	0	1	0	1	0	1	0	0	0	0	0	0	0	0	0	0	6	dispensable
pan_gene_13128	pan_gene_9080	Plant_height	Average_internode_length_(whole_plant);Ear_height;Height_per_day_(until_flowering);Plant_height	0	1	0	0	0	0	0	0	0	0	0	0	0	0	0	0	1	0	0	0	1	0	0	0	0	0	3	dispensable
pan_gene_1314	pan_gene_20737	Nodes_per_plant;Plant_height	Plant_height	0	1	0	0	0	0	0	0	0	0	0	0	0	1	0	0	0	0	0	0	0	0	0	0	0	0	2	dispensable
pan_gene_1314	pan_gene_30114	Nodes_per_plant;Plant_height	Ear_height;Plant_height	0	1	0	0	0	0	0	0	1	0	1	0	0	1	0	0	0	0	0	0	0	0	0	0	0	0	4	dispensable
pan_gene_1314	pan_gene_35516	Nodes_per_plant;Plant_height	Ear_height;Height_per_day_(until_flowering);Plant_height;Sucrose	0	1	0	0	0	0	0	0	0	0	0	0	0	0	0	0	0	0	0	0	0	0	0	0	0	0	1	private
pan_gene_1314	pan_gene_687	Nodes_per_plant;Plant_height	Height_per_day_(until_flowering);Plant_height	0	1	0	0	0	1	0	0	0	0	0	0	0	0	0	0	0	0	0	0	1	0	0	0	0	0	3	dispensable
pan_gene_1314	pan_gene_9064	Nodes_per_plant;Plant_height	Ear_height;Plant_height	0	1	0	0	0	0	0	0	0	0	0	0	0	1	0	0	0	0	0	0	0	0	0	0	0	0	2	dispensable
pan_gene_1314	pan_gene_9838	Nodes_per_plant;Plant_height	Plant_height	0	1	0	0	0	0	0	0	0	0	1	0	0	1	0	0	0	0	0	0	0	0	0	0	0	0	3	dispensable
pan_gene_1343	pan_gene_13510	Days_to_anthesis;Nodes_above_ear;Plant_height	Plant_height	0	0	0	0	0	0	0	1	0	0	0	0	0	0	0	0	0	0	0	0	0	0	0	0	0	0	1	private
pan_gene_1343	pan_gene_21918	Days_to_anthesis;Nodes_above_ear;Plant_height	Ear_height;Height_above_ear;Plant_height	0	0	0	0	0	0	0	1	0	0	0	0	0	0	0	0	0	0	0	0	0	0	0	0	0	1	2	dispensable
pan_gene_1343	pan_gene_25487	Days_to_anthesis;Nodes_above_ear;Plant_height	Height_per_day_(until_flowering);Plant_height	0	0	0	0	0	0	0	0	0	0	0	0	0	0	0	0	0	0	0	0	1	0	0	0	0	0	1	private
pan_gene_1343	pan_gene_29164	Days_to_anthesis;Nodes_above_ear;Plant_height	Plant_height	0	0	0	0	0	0	0	0	0	0	1	0	0	0	0	0	0	0	0	0	0	0	0	0	0	0	1	private
pan_gene_13510	pan_gene_21918	Plant_height	Ear_height;Height_above_ear;Plant_height	0	1	0	0	0	0	1	1	0	0	0	0	0	0	1	0	0	0	0	1	0	0	0	1	0	1	7	dispensable
pan_gene_13510	pan_gene_30442	Plant_height	Plant_height;Tassel_branch_number	0	1	0	0	0	0	0	0	0	0	1	0	0	0	0	0	0	0	0	0	0	0	0	0	0	1	3	dispensable
pan_gene_1396	pan_gene_20652	Leaf_width;Plant_height	Boxcox-transformed_leaf_angle;Height_per_day_(until_flowering);Plant_height	0	0	0	1	0	0	0	0	0	1	0	1	0	0	0	0	0	1	0	0	0	0	0	0	0	0	4	dispensable
pan_gene_1396	pan_gene_2657	Leaf_width;Plant_height	Plant_height	0	0	0	0	0	0	0	0	0	1	0	1	0	0	0	0	0	0	0	1	0	0	0	0	1	1	5	dispensable
pan_gene_1396	pan_gene_30585	Leaf_width;Plant_height	Average_internode_length_(whole_plant);Plant_height;Tassel_length	0	0	0	0	0	0	0	0	0	0	0	0	0	0	0	0	0	0	0	0	0	0	0	0	0	1	1	private
pan_gene_13991	pan_gene_181	Nitrate;Plant_height;Sucrose	Cob_diameter;Nodes_per_plant;Nodes_to_ear;Plant_height;Starch	0	0	0	0	0	0	0	0	0	0	0	0	0	0	0	0	1	0	0	0	0	0	0	0	0	0	1	private
pan_gene_14001	pan_gene_14105	Ear_height;Plant_height;Sucrose	Average_internode_length_(whole_plant);Plant_height	0	1	0	0	0	0	0	0	1	0	0	0	0	0	0	0	0	0	0	0	0	0	0	0	0	0	2	dispensable
pan_gene_14001	pan_gene_14274	Ear_height;Plant_height;Sucrose	Days_to_silk;Plant_height	0	1	0	0	1	0	0	1	1	0	0	0	0	0	0	0	0	0	0	0	0	0	0	0	0	0	4	dispensable
pan_gene_14001	pan_gene_14836	Ear_height;Plant_height;Sucrose	Plant_height	0	1	0	0	0	0	0	0	0	0	0	0	0	0	0	0	0	0	0	0	0	0	0	0	0	0	1	private
pan_gene_14001	pan_gene_2968	Ear_height;Plant_height;Sucrose	Average_internode_length_(above_ear);Average_internode_length_(whole_plant);Leaf_width;Plant_height	0	1	0	0	0	0	0	0	0	0	0	0	0	0	0	0	0	0	0	0	0	0	0	0	0	0	1	private
pan_gene_14001	pan_gene_30437	Ear_height;Plant_height;Sucrose	Average_internode_length_(whole_plant);Height_per_day_(until_flowering);Plant_height	0	1	0	0	0	0	0	0	0	0	0	0	0	0	0	0	0	0	0	0	0	0	0	0	0	0	1	private
pan_gene_14001	pan_gene_30551	Ear_height;Plant_height;Sucrose	Days_to_silk;Plant_height	0	1	1	0	0	0	0	0	0	0	0	0	1	0	0	0	0	0	0	0	0	0	0	0	0	0	3	dispensable
pan_gene_14001	pan_gene_4415	Ear_height;Plant_height;Sucrose	Days_to_anthesis;Plant_height	0	1	1	0	0	0	1	0	0	0	0	1	1	0	0	0	1	0	0	1	0	0	0	0	0	0	7	dispensable
pan_gene_14069	pan_gene_31817	Leaf_length;Plant_height	Plant_height	0	1	0	0	0	0	0	0	1	0	0	0	1	1	0	0	0	1	1	0	1	0	0	0	0	1	8	dispensable
pan_gene_14069	pan_gene_48976	Leaf_length;Plant_height	Plant_height	0	1	0	1	0	0	0	0	0	0	0	0	0	0	0	0	1	0	0	0	0	0	0	0	0	0	3	dispensable
pan_gene_14072	pan_gene_14183	Plant_height	Average_internode_length_(above_ear);Plant_height	0	1	0	1	0	0	0	1	1	0	0	0	0	0	0	0	0	0	0	0	0	0	0	0	0	0	4	dispensable
pan_gene_14072	pan_gene_15953	Plant_height	Plant_height	0	1	0	0	0	1	0	0	0	0	0	0	0	0	0	0	0	0	0	0	0	0	0	0	1	0	3	dispensable
pan_gene_14072	pan_gene_19077	Plant_height	Height_per_day_(until_flowering);Northern_Leaf_Blight;Plant_height;Tassel_branch_number	0	1	0	0	0	0	0	0	0	0	0	0	0	0	0	0	0	1	0	0	0	0	0	0	0	0	2	dispensable
pan_gene_14072	pan_gene_21676	Plant_height	Height_per_day_(until_flowering);Plant_height	0	1	0	1	1	0	0	1	0	0	0	0	0	0	0	0	0	0	0	0	0	0	0	0	0	0	4	dispensable
pan_gene_14072	pan_gene_22807	Plant_height	Height_above_ear;Height_per_day_(until_flowering);Plant_height	0	1	1	1	1	0	0	1	0	0	0	0	0	0	0	1	1	0	0	0	0	0	0	0	1	0	8	dispensable
pan_gene_14072	pan_gene_2425	Plant_height	Plant_height	0	1	0	0	1	0	0	0	0	0	0	0	0	0	0	0	0	0	0	0	0	0	0	0	0	0	2	dispensable
pan_gene_14072	pan_gene_2573	Plant_height	Height_above_ear;Height_per_day_(until_flowering);Nodes_per_plant;Northern_Leaf_Blight;Plant_height	0	1	1	1	1	0	0	1	1	1	0	0	1	1	0	1	0	0	0	0	0	0	0	0	0	0	10	dispensable
pan_gene_14072	pan_gene_2615	Plant_height	Days_to_silk;Ear_row_number;Nodes_per_plant;Nodes_to_ear;Plant_height	0	1	0	0	0	0	0	0	0	0	0	0	0	0	0	0	0	0	0	0	0	0	0	0	0	0	1	private
pan_gene_14072	pan_gene_26605	Plant_height	Ear_height;Height_per_day_(until_flowering);Plant_height	0	1	0	0	0	0	0	0	0	0	0	0	0	0	0	0	0	0	0	0	0	0	0	0	0	0	1	private
pan_gene_14072	pan_gene_30027	Plant_height	Plant_height	0	1	0	0	0	0	0	0	0	0	0	0	0	0	0	0	0	0	0	0	0	0	0	0	0	0	1	private
pan_gene_14072	pan_gene_32642	Plant_height	Plant_height;Tassel_length	0	1	1	1	0	0	0	0	0	0	0	0	0	0	0	0	0	0	0	0	0	0	0	0	0	0	3	dispensable
pan_gene_14072	pan_gene_32762	Plant_height	Chlorophyll_A;Ear_height;Height_per_day_(until_flowering);Nodes_per_plant;Plant_height	0	1	1	1	0	0	1	0	0	0	0	1	1	1	0	0	0	1	0	0	1	0	0	0	0	0	9	dispensable
pan_gene_14072	pan_gene_32769	Plant_height	Chlorophyll_A;Ear_height;Nodes_to_ear;Plant_height	0	1	0	1	1	0	0	1	1	0	0	0	0	1	0	1	0	0	0	0	0	0	0	0	0	0	7	dispensable
pan_gene_14072	pan_gene_5047	Plant_height	Average_internode_length_(above_ear);Height_above_ear;Height_per_day_(until_flowering);Plant_height	0	1	0	1	1	0	0	0	0	0	0	0	1	1	0	1	0	0	0	0	0	0	0	0	0	0	6	dispensable
pan_gene_14072	pan_gene_7716	Plant_height	Average_internode_length_(below_ear);Average_internode_length_(whole_plant);Ear_height;Height_per_day_(until_flowering);Plant_height	0	1	0	0	0	0	0	0	0	0	0	0	0	0	0	0	1	0	0	0	0	0	0	0	0	0	2	dispensable
pan_gene_14072	pan_gene_7727	Plant_height	Plant_height	0	1	0	1	1	0	0	1	0	1	0	1	1	0	0	1	1	0	0	0	0	0	0	0	1	0	10	dispensable
pan_gene_14072	pan_gene_9080	Plant_height	Average_internode_length_(whole_plant);Ear_height;Height_per_day_(until_flowering);Plant_height	0	1	1	1	1	0	1	0	0	0	0	0	0	0	0	0	1	0	0	0	0	0	0	0	0	0	6	dispensable
pan_gene_14072	pan_gene_98898	Plant_height	Ear_row_number;Plant_height	0	1	0	0	0	0	0	0	0	0	0	0	0	1	0	0	0	0	0	0	0	0	0	0	0	0	2	dispensable
pan_gene_14105	pan_gene_31450	Average_internode_length_(whole_plant);Plant_height	Average_internode_length_(below_ear);Ear_height;Glucose;Height_per_day_(until_flowering);Nodes_above_ear;Plant_height	0	1	0	0	0	1	0	0	0	0	0	0	0	0	0	0	0	0	0	0	0	0	0	0	0	0	2	dispensable
pan_gene_14182	pan_gene_14248	Average_internode_length_(above_ear);Plant_height	Boxcox-transformed_leaf_angle;Plant_height;Starch	0	1	0	0	0	0	0	0	0	0	0	0	0	0	0	0	0	0	0	0	0	0	0	0	0	0	1	private
pan_gene_14182	pan_gene_14836	Average_internode_length_(above_ear);Plant_height	Plant_height	0	1	0	0	0	0	0	0	0	0	0	0	0	1	0	0	0	0	0	0	0	0	0	0	0	0	2	dispensable
pan_gene_14182	pan_gene_15953	Average_internode_length_(above_ear);Plant_height	Plant_height	0	1	1	1	0	0	0	0	0	0	0	0	0	0	0	0	0	0	0	0	0	0	0	0	0	0	3	dispensable
pan_gene_14182	pan_gene_21931	Average_internode_length_(above_ear);Plant_height	Plant_height;Tassel_branch_number	0	1	0	1	0	0	0	0	0	0	0	1	0	0	0	0	0	0	0	0	0	0	0	0	0	0	3	dispensable
pan_gene_14182	pan_gene_22807	Average_internode_length_(above_ear);Plant_height	Height_above_ear;Height_per_day_(until_flowering);Plant_height	0	1	1	0	0	0	0	0	0	0	0	0	0	0	0	0	0	0	0	0	0	0	0	0	0	0	2	dispensable
pan_gene_14182	pan_gene_30027	Average_internode_length_(above_ear);Plant_height	Plant_height	0	1	0	1	0	0	0	0	0	0	0	1	0	1	0	0	0	0	0	0	0	0	0	0	0	0	4	dispensable
pan_gene_14182	pan_gene_317	Average_internode_length_(above_ear);Plant_height	Days_to_anthesis;Days_to_silk;Ear_height;Nodes_to_ear;Plant_height;Tassel_length	0	1	0	1	0	0	0	1	1	0	0	0	0	1	0	0	0	0	0	0	0	0	0	0	0	0	5	dispensable
pan_gene_14183	pan_gene_15316	Average_internode_length_(above_ear);Plant_height	Plant_height	0	1	0	1	0	0	0	0	0	0	0	0	0	0	0	0	0	0	0	0	0	0	0	0	0	0	2	dispensable
pan_gene_14183	pan_gene_16332	Average_internode_length_(above_ear);Plant_height	Height_per_day_(until_flowering);Leaf_length;Plant_height	0	1	0	1	1	0	1	1	0	0	0	0	0	1	0	0	1	1	0	0	0	0	0	0	0	0	8	dispensable
pan_gene_14183	pan_gene_18765	Average_internode_length_(above_ear);Plant_height	Average_internode_length_(whole_plant);Ear_height;Height_per_day_(until_flowering);Plant_height	0	0	0	1	1	0	1	1	0	0	0	0	0	1	0	1	0	0	0	0	0	0	0	0	0	0	6	dispensable
pan_gene_14183	pan_gene_19077	Average_internode_length_(above_ear);Plant_height	Height_per_day_(until_flowering);Northern_Leaf_Blight;Plant_height;Tassel_branch_number	0	1	0	0	0	0	0	0	0	0	0	0	1	0	0	0	0	0	0	0	0	0	0	0	0	0	2	dispensable
pan_gene_14183	pan_gene_202	Average_internode_length_(above_ear);Plant_height	Height_per_day_(until_flowering);Plant_height	0	1	0	1	1	0	0	0	1	0	0	0	0	1	0	1	0	0	0	0	0	0	0	0	0	0	6	dispensable
pan_gene_14183	pan_gene_21676	Average_internode_length_(above_ear);Plant_height	Height_per_day_(until_flowering);Plant_height	0	1	0	1	1	0	1	1	0	0	0	0	0	1	0	1	0	1	0	0	0	0	0	0	0	0	8	dispensable
pan_gene_14183	pan_gene_2425	Average_internode_length_(above_ear);Plant_height	Plant_height	0	1	0	0	0	0	0	0	0	0	0	0	0	0	0	0	0	0	0	0	0	0	0	0	0	0	1	private
pan_gene_14183	pan_gene_25047	Average_internode_length_(above_ear);Plant_height	Ear_height;Height_per_day_(until_flowering);Plant_height	0	1	0	1	1	0	1	1	0	0	0	0	0	1	0	1	1	1	0	0	0	0	0	0	0	0	9	dispensable
pan_gene_14183	pan_gene_2968	Average_internode_length_(above_ear);Plant_height	Average_internode_length_(above_ear);Average_internode_length_(whole_plant);Leaf_width;Plant_height	0	1	0	1	1	0	1	1	0	0	0	0	0	1	0	1	0	1	0	0	0	0	0	0	0	0	8	dispensable
pan_gene_14183	pan_gene_32762	Average_internode_length_(above_ear);Plant_height	Chlorophyll_A;Ear_height;Height_per_day_(until_flowering);Nodes_per_plant;Plant_height	0	1	0	1	0	0	1	0	1	0	0	0	0	0	0	0	0	1	0	0	0	0	0	0	0	0	5	dispensable
pan_gene_14183	pan_gene_32769	Average_internode_length_(above_ear);Plant_height	Chlorophyll_A;Ear_height;Nodes_to_ear;Plant_height	0	1	0	1	0	0	1	1	1	0	0	0	0	0	0	1	0	0	0	0	0	0	0	0	0	0	6	dispensable
pan_gene_14183	pan_gene_5047	Average_internode_length_(above_ear);Plant_height	Average_internode_length_(above_ear);Height_above_ear;Height_per_day_(until_flowering);Plant_height	0	1	0	1	0	0	0	1	1	0	0	0	0	0	0	0	0	0	0	0	0	0	0	0	0	0	4	dispensable
pan_gene_14183	pan_gene_6525	Average_internode_length_(above_ear);Plant_height	Average_internode_length_(whole_plant);Plant_height	0	1	0	0	0	0	0	0	1	0	0	0	0	1	0	0	0	0	0	0	0	0	0	0	0	0	3	dispensable
pan_gene_14183	pan_gene_688	Average_internode_length_(above_ear);Plant_height	Plant_height	0	1	0	0	0	0	1	0	0	0	0	0	0	1	0	1	1	1	0	1	0	0	0	0	0	0	7	dispensable
pan_gene_14183	pan_gene_70982	Average_internode_length_(above_ear);Plant_height	Plant_height	0	1	0	0	0	0	0	0	0	0	0	0	0	0	0	0	0	0	0	0	0	0	0	0	0	0	1	private
pan_gene_14183	pan_gene_7108	Average_internode_length_(above_ear);Plant_height	Plant_height	0	1	0	1	0	0	0	1	1	0	0	0	0	0	0	0	0	0	0	0	0	0	0	0	0	0	4	dispensable
pan_gene_14183	pan_gene_7727	Average_internode_length_(above_ear);Plant_height	Plant_height	0	1	0	1	1	0	1	1	1	0	0	0	0	1	0	1	0	0	0	1	0	0	0	0	0	0	9	dispensable
pan_gene_14183	pan_gene_8989	Average_internode_length_(above_ear);Plant_height	Height_above_ear;Plant_height	0	1	0	0	0	0	0	0	0	0	0	1	0	0	0	0	0	0	0	0	0	0	0	0	0	1	3	dispensable
pan_gene_14183	pan_gene_96207	Average_internode_length_(above_ear);Plant_height	Northern_Leaf_Blight;Plant_height	0	1	0	0	0	0	0	1	0	0	0	0	0	0	0	0	0	0	0	0	0	0	0	0	0	0	2	dispensable
pan_gene_14228	pan_gene_16272	Average_internode_length_(above_ear);Ear_height;Height_per_day_(until_flowering);Plant_height	Glucose;Height_per_day_(until_flowering);Plant_height	0	0	0	0	0	0	0	0	0	0	1	0	0	0	0	0	0	0	0	0	0	0	0	1	0	0	2	dispensable
pan_gene_14228	pan_gene_17024	Average_internode_length_(above_ear);Ear_height;Height_per_day_(until_flowering);Plant_height	Average_internode_length_(above_ear);Plant_height	0	0	0	1	0	0	0	0	0	0	1	0	0	0	1	1	1	1	0	0	0	0	1	0	0	1	8	dispensable
pan_gene_14228	pan_gene_2539	Average_internode_length_(above_ear);Ear_height;Height_per_day_(until_flowering);Plant_height	Glutamate;Plant_height	0	1	0	1	0	0	1	0	0	0	0	0	0	0	0	0	0	1	0	0	0	0	0	0	0	0	4	dispensable
pan_gene_14228	pan_gene_2548	Average_internode_length_(above_ear);Ear_height;Height_per_day_(until_flowering);Plant_height	Nodes_above_ear;Nodes_per_plant;Plant_height	0	1	0	1	0	1	0	0	0	1	0	0	0	1	0	0	0	0	0	0	0	0	0	0	0	0	5	dispensable
pan_gene_14228	pan_gene_32236	Average_internode_length_(above_ear);Ear_height;Height_per_day_(until_flowering);Plant_height	Plant_height;Tassel_length	0	0	0	1	0	0	0	0	0	0	0	0	0	0	0	0	0	0	0	0	0	0	0	0	0	0	1	private
pan_gene_14228	pan_gene_9064	Average_internode_length_(above_ear);Ear_height;Height_per_day_(until_flowering);Plant_height	Ear_height;Plant_height	0	1	0	0	0	0	0	0	0	0	0	0	0	0	0	0	0	0	0	0	0	0	1	0	0	0	2	dispensable
pan_gene_14248	pan_gene_21931	Boxcox-transformed_leaf_angle;Plant_height;Starch	Plant_height;Tassel_branch_number	0	1	0	0	0	0	0	0	0	0	0	0	0	0	0	0	0	0	0	0	0	0	0	0	0	0	1	private
pan_gene_14248	pan_gene_22807	Boxcox-transformed_leaf_angle;Plant_height;Starch	Height_above_ear;Height_per_day_(until_flowering);Plant_height	0	1	0	0	0	0	1	0	0	1	0	0	0	0	0	0	0	0	0	0	0	0	0	0	0	0	3	dispensable
pan_gene_14274	pan_gene_14836	Days_to_silk;Plant_height	Plant_height	0	1	1	0	0	0	0	0	1	0	0	0	0	0	0	0	0	0	0	0	0	0	0	0	0	0	3	dispensable
pan_gene_14274	pan_gene_16209	Days_to_silk;Plant_height	Plant_height	0	1	0	0	0	0	0	0	0	0	0	0	1	0	0	1	1	0	0	0	0	0	0	0	0	0	4	dispensable
pan_gene_14274	pan_gene_16903	Days_to_silk;Plant_height	Plant_height	0	0	0	0	0	0	0	0	0	0	0	0	0	0	0	0	0	0	0	0	0	1	0	0	0	0	1	private
pan_gene_14274	pan_gene_16983	Days_to_silk;Plant_height	Boxcox-transformed_leaf_angle;Height_per_day_(until_flowering);Plant_height	0	1	0	1	0	1	0	1	0	1	1	0	0	1	0	0	0	1	0	1	1	0	1	0	0	0	11	near-core
pan_gene_14274	pan_gene_20737	Days_to_silk;Plant_height	Plant_height	0	1	0	1	1	1	0	1	0	1	0	0	0	1	0	0	1	0	1	1	0	1	1	0	0	0	12	near-core
pan_gene_14274	pan_gene_2426	Days_to_silk;Plant_height	Plant_height	0	0	0	0	1	0	0	0	0	0	0	0	0	0	0	0	0	0	0	0	0	0	0	0	0	0	1	private
pan_gene_14274	pan_gene_2623	Days_to_silk;Plant_height	Height_per_day_(until_flowering);Plant_height;Tassel_branch_number;Tassel_length	0	1	0	1	0	0	0	0	0	0	0	0	0	1	0	0	0	1	0	0	0	1	0	0	0	0	5	dispensable
pan_gene_14274	pan_gene_26653	Days_to_silk;Plant_height	Ear_height;Leaf_width;Nodes_above_ear;Nodes_per_plant;Nodes_to_ear;Plant_height	0	1	0	1	1	1	1	0	1	1	1	0	1	1	1	0	0	0	0	0	0	0	1	0	0	1	13	near-core
pan_gene_14274	pan_gene_26694	Days_to_silk;Plant_height	Days_to_anthesis;Days_to_silk;Ear_height;Nodes_to_ear;Photoperiod_Growing-degree_days_to_silk;Plant_height;Tassel_branch_number	0	1	0	1	1	1	0	0	1	0	1	0	0	1	0	0	1	1	0	0	0	1	1	0	0	0	11	near-core
pan_gene_14274	pan_gene_29017	Days_to_silk;Plant_height	Boxcox-transformed_leaf_angle;Plant_height	0	1	0	1	0	0	1	1	1	1	0	0	0	1	0	0	0	0	0	0	0	0	1	0	0	1	9	dispensable
pan_gene_14274	pan_gene_30551	Days_to_silk;Plant_height	Days_to_silk;Plant_height	0	1	0	0	0	0	0	0	0	0	0	0	0	0	0	0	0	0	0	0	0	0	0	0	0	0	1	private
pan_gene_14274	pan_gene_30554	Days_to_silk;Plant_height	100_Kernel_weight;Plant_height	0	1	0	0	0	0	0	0	0	0	0	0	0	1	0	0	1	0	0	0	0	0	0	0	0	0	3	dispensable
pan_gene_14274	pan_gene_32208	Days_to_silk;Plant_height	Chlorophyll_B;Plant_height	0	1	0	1	0	1	1	0	1	0	0	1	0	0	1	0	0	0	1	0	0	0	1	0	0	1	10	dispensable
pan_gene_14274	pan_gene_32547	Days_to_silk;Plant_height	Anthesis-silking_interval;Average_internode_length_(whole_plant);Ear_row_number;Plant_height;Tassel_branch_number	0	1	0	1	0	1	1	0	1	0	0	0	0	1	0	0	1	1	0	1	0	0	1	0	0	1	11	near-core
pan_gene_14274	pan_gene_4406	Days_to_silk;Plant_height	Average_internode_length_(above_ear);Average_internode_length_(below_ear);Average_internode_length_(whole_plant);Height_above_ear;Height_per_day_(until_flowering);Leaf_length;Plant_height;Stalk_strength;Tassel_length	0	0	0	0	0	0	0	0	0	0	0	0	0	0	0	0	0	0	0	0	0	0	0	0	0	1	1	private
pan_gene_14274	pan_gene_4415	Days_to_silk;Plant_height	Days_to_anthesis;Plant_height	0	1	0	0	0	1	0	0	0	1	0	1	1	1	1	0	0	0	0	1	1	0	1	0	0	1	11	near-core
pan_gene_14274	pan_gene_6246	Days_to_silk;Plant_height	Plant_height	0	1	1	1	1	1	1	1	1	1	1	0	0	1	0	1	1	1	0	0	1	1	1	1	0	1	19	near-core
pan_gene_14274	pan_gene_665	Days_to_silk;Plant_height	Boxcox-transformed_leaf_angle;Plant_height	0	0	0	0	0	0	0	0	0	0	0	1	0	0	0	0	0	0	0	1	0	0	0	0	0	0	2	dispensable
pan_gene_14274	pan_gene_687	Days_to_silk;Plant_height	Height_per_day_(until_flowering);Plant_height	0	1	1	0	0	1	1	1	0	0	1	1	0	0	0	0	0	1	1	0	1	1	1	1	0	1	14	near-core
pan_gene_14274	pan_gene_9838	Days_to_silk;Plant_height	Plant_height	0	1	0	1	1	1	1	0	1	1	0	1	0	1	0	1	1	1	1	1	0	1	1	0	1	1	18	near-core
pan_gene_14485	pan_gene_16229	Ear_height;Photoperiod_growing-degree_days_to_anthesis;Plant_height	Height_per_day_(until_flowering);Nodes_per_plant;Plant_height	0	1	1	0	0	1	1	0	1	0	1	1	1	0	0	0	0	1	0	1	0	1	1	0	1	0	13	near-core
pan_gene_14485	pan_gene_25464	Ear_height;Photoperiod_growing-degree_days_to_anthesis;Plant_height	Cob_diameter;Height_above_ear;Height_per_day_(until_flowering);Plant_height	0	1	1	0	0	1	0	1	1	0	0	1	0	0	0	0	0	0	0	0	0	1	1	0	0	1	9	dispensable
pan_gene_14744	pan_gene_16272	Plant_height	Glucose;Height_per_day_(until_flowering);Plant_height	0	0	1	0	0	1	0	0	0	0	1	0	1	0	0	1	0	0	0	0	0	0	0	1	0	0	6	dispensable
pan_gene_14744	pan_gene_20737	Plant_height	Plant_height	0	1	0	1	1	1	1	1	0	1	1	0	0	1	1	0	1	1	0	0	1	0	1	0	1	0	15	near-core
pan_gene_14744	pan_gene_21819	Plant_height	Plant_height	0	1	0	1	0	0	0	0	1	1	1	1	1	1	0	0	0	1	0	0	0	0	1	1	0	0	11	near-core
pan_gene_14744	pan_gene_2426	Plant_height	Plant_height	0	0	0	0	0	0	0	0	0	1	0	0	0	0	0	0	0	0	0	0	0	0	0	0	0	0	1	private
pan_gene_14744	pan_gene_26433	Plant_height	Height_above_ear;Plant_height;Tassel_length	0	1	0	1	0	0	0	0	0	0	0	1	0	1	1	1	0	1	0	0	1	0	1	0	0	1	10	dispensable
pan_gene_14744	pan_gene_26544	Plant_height	Plant_height	0	0	0	0	0	0	0	0	0	0	0	1	1	0	0	0	0	0	0	0	0	0	0	0	0	0	2	dispensable
pan_gene_14744	pan_gene_26694	Plant_height	Days_to_anthesis;Days_to_silk;Ear_height;Nodes_to_ear;Photoperiod_Growing-degree_days_to_silk;Plant_height;Tassel_branch_number	0	1	1	1	1	1	1	1	1	1	1	0	0	1	1	0	0	1	1	0	0	0	0	0	1	1	16	near-core
pan_gene_14744	pan_gene_30761	Plant_height	Leaf_length;Nodes_above_ear;PCA_of_metabolites:_PC2;Plant_height;Starch;Tassel_length	0	1	1	1	0	0	0	1	0	1	0	0	0	0	1	0	0	1	1	0	1	0	0	0	0	1	10	dispensable
pan_gene_14744	pan_gene_32094	Plant_height	Height_per_day_(until_flowering);Plant_height;Ratio_of_ear_height_to_total_height	0	1	0	0	0	0	1	0	0	0	1	0	0	0	0	0	0	0	0	0	0	0	0	0	1	0	4	dispensable
pan_gene_14744	pan_gene_32516	Plant_height	Cob_diameter;Height_per_day_(until_flowering);Plant_height	0	0	0	0	0	0	0	0	0	1	0	0	0	0	0	0	0	0	0	0	0	0	0	0	0	0	1	private
pan_gene_14744	pan_gene_35516	Plant_height	Ear_height;Height_per_day_(until_flowering);Plant_height;Sucrose	0	1	0	0	0	0	0	0	0	0	0	0	0	0	0	0	0	0	0	0	0	0	0	0	0	0	1	private
pan_gene_14790	pan_gene_21748	Ear_height;Plant_height	Plant_height	0	1	0	0	0	0	0	0	0	0	0	0	0	0	1	1	1	1	1	0	0	0	1	0	1	1	9	dispensable
pan_gene_14790	pan_gene_2573	Ear_height;Plant_height	Height_above_ear;Height_per_day_(until_flowering);Nodes_per_plant;Northern_Leaf_Blight;Plant_height	0	1	0	0	0	0	0	0	0	0	0	0	0	0	0	0	0	0	0	0	0	0	0	0	0	0	1	private
pan_gene_14790	pan_gene_2655	Ear_height;Plant_height	Plant_height	0	1	0	0	0	0	0	0	0	0	0	0	0	0	0	0	0	0	0	0	0	0	0	0	0	0	1	private
pan_gene_14790	pan_gene_30027	Ear_height;Plant_height	Plant_height	0	1	0	1	1	0	0	0	1	0	0	0	0	1	0	0	0	0	0	0	0	0	0	0	0	0	5	dispensable
pan_gene_14790	pan_gene_30163	Ear_height;Plant_height	Plant_height;Tassel_length	0	1	1	0	0	0	0	0	0	1	0	0	0	0	0	0	0	0	0	0	1	0	0	0	0	0	4	dispensable
pan_gene_14790	pan_gene_344	Ear_height;Plant_height	Average_internode_length_(whole_plant);Chlorophyll_B;Ear_height;Height_per_day_(until_flowering);Plant_height;Tassel_length	0	1	0	0	0	0	0	0	0	0	0	1	0	0	0	0	0	0	0	0	0	0	0	0	0	0	2	dispensable
pan_gene_14790	pan_gene_5105	Ear_height;Plant_height	Height_above_ear;Height_per_day_(until_flowering);Plant_height	0	1	0	0	0	0	0	0	0	0	0	1	0	0	0	0	0	0	0	0	0	0	1	0	0	0	3	dispensable
pan_gene_14790	pan_gene_6543	Ear_height;Plant_height	Plant_height	0	1	0	0	0	0	0	0	0	1	0	1	0	0	0	0	0	0	0	1	0	0	1	0	0	1	6	dispensable
pan_gene_14790	pan_gene_907	Ear_height;Plant_height	100_Kernel_weight;Average_internode_length_(whole_plant);Plant_height	0	1	0	0	0	0	0	0	0	0	0	0	0	0	0	0	0	0	1	0	0	0	0	0	0	0	2	dispensable
pan_gene_14836	pan_gene_16209	Plant_height	Plant_height	0	1	0	1	0	0	0	0	0	0	0	0	0	0	0	0	0	1	0	0	0	0	0	0	0	0	3	dispensable
pan_gene_14836	pan_gene_16363	Plant_height	Average_internode_length_(below_ear);Height_per_day_(until_flowering);Plant_height;Tassel_length	0	1	1	0	0	0	0	0	0	0	0	0	0	0	0	0	0	0	0	0	1	0	1	0	0	0	4	dispensable
pan_gene_14836	pan_gene_16903	Plant_height	Plant_height	0	0	0	0	1	0	0	0	1	0	0	0	0	0	0	0	0	0	0	0	0	0	0	0	0	0	2	dispensable
pan_gene_14836	pan_gene_16983	Plant_height	Boxcox-transformed_leaf_angle;Height_per_day_(until_flowering);Plant_height	0	1	0	0	0	0	0	0	0	0	0	0	0	0	0	1	0	0	0	0	0	0	0	0	0	0	2	dispensable
pan_gene_14836	pan_gene_21931	Plant_height	Plant_height;Tassel_branch_number	0	1	0	1	0	0	0	0	1	0	0	1	0	0	0	0	0	1	0	0	0	0	1	0	0	1	7	dispensable
pan_gene_14836	pan_gene_27325	Plant_height	Plant_height	0	1	1	0	0	0	0	0	1	0	0	0	0	0	0	0	0	0	0	0	0	0	1	0	0	0	4	dispensable
pan_gene_14836	pan_gene_29017	Plant_height	Boxcox-transformed_leaf_angle;Plant_height	0	1	1	0	0	0	0	0	1	0	1	1	1	0	0	0	0	0	0	1	0	0	1	0	0	1	9	dispensable
pan_gene_1503	pan_gene_30846	Plant_height	Days_to_silk;Height_per_day_(until_flowering);Leaf_width;Northern_Leaf_Blight;Plant_height	0	1	0	0	0	0	0	0	0	0	0	1	0	0	0	0	0	0	0	0	0	0	0	0	0	0	2	dispensable
pan_gene_15222	pan_gene_15582	Average_internode_length_(whole_plant);Leaf_width;Plant_height	Leaf_length;Plant_height	0	1	0	0	0	0	0	0	0	0	0	0	0	0	0	0	0	0	0	0	0	0	0	0	0	0	1	private
pan_gene_15222	pan_gene_3453	Average_internode_length_(whole_plant);Leaf_width;Plant_height	Plant_height	0	1	0	0	0	0	0	0	0	0	0	0	0	0	0	0	0	0	0	0	0	0	1	0	0	0	2	dispensable
pan_gene_15308	pan_gene_25465	Average_internode_length_(above_ear);Plant_height	Height_above_ear;Height_per_day_(until_flowering);Plant_height	0	1	0	0	0	0	0	0	0	0	0	0	0	0	0	0	0	0	0	0	0	0	0	0	0	0	1	private
pan_gene_15316	pan_gene_16209	Plant_height	Plant_height	0	1	0	1	1	1	0	0	0	1	0	0	0	0	0	0	0	0	0	0	0	0	0	1	0	0	6	dispensable
pan_gene_15316	pan_gene_16332	Plant_height	Height_per_day_(until_flowering);Leaf_length;Plant_height	0	1	1	1	0	1	0	0	1	0	0	0	0	0	0	0	0	0	0	0	0	0	0	0	0	0	5	dispensable
pan_gene_15316	pan_gene_16363	Plant_height	Average_internode_length_(below_ear);Height_per_day_(until_flowering);Plant_height;Tassel_length	0	1	0	0	0	0	0	0	0	0	0	0	0	1	0	0	0	0	0	0	1	0	1	0	0	0	4	dispensable
pan_gene_15316	pan_gene_18765	Plant_height	Average_internode_length_(whole_plant);Ear_height;Height_per_day_(until_flowering);Plant_height	0	0	0	1	0	1	0	0	1	1	0	0	0	0	0	1	0	0	0	0	0	0	0	0	0	0	5	dispensable
pan_gene_15316	pan_gene_18795	Plant_height	Height_per_day_(until_flowering);Plant_height	0	1	1	0	0	0	1	0	1	1	0	1	1	0	0	1	0	0	1	0	0	0	0	1	0	0	10	dispensable
pan_gene_15316	pan_gene_202	Plant_height	Height_per_day_(until_flowering);Plant_height	0	1	0	1	0	0	0	1	0	0	1	0	1	0	0	0	0	0	0	0	0	0	1	1	0	0	7	dispensable
pan_gene_15316	pan_gene_21931	Plant_height	Plant_height;Tassel_branch_number	0	1	0	1	1	0	1	1	1	1	1	1	1	1	1	1	1	1	1	1	1	1	1	0	1	1	22	core
pan_gene_15316	pan_gene_2425	Plant_height	Plant_height	0	1	0	1	0	0	0	0	1	0	0	1	1	0	0	1	0	0	0	0	0	0	0	0	0	0	6	dispensable
pan_gene_15316	pan_gene_25047	Plant_height	Ear_height;Height_per_day_(until_flowering);Plant_height	0	1	1	1	0	0	0	0	1	0	1	1	1	0	1	1	1	1	0	0	1	1	1	1	1	0	16	near-core
pan_gene_15316	pan_gene_2611	Plant_height	Nodes_per_plant;Nodes_to_ear;Northern_Leaf_Blight;Plant_height	0	1	0	0	0	0	0	0	0	0	0	0	0	0	0	0	0	0	0	0	0	0	0	0	0	0	1	private
pan_gene_15316	pan_gene_2615	Plant_height	Days_to_silk;Ear_row_number;Nodes_per_plant;Nodes_to_ear;Plant_height	0	1	0	0	0	0	0	0	0	0	0	0	0	0	0	0	0	0	0	0	0	0	0	0	0	0	1	private
pan_gene_15316	pan_gene_29017	Plant_height	Boxcox-transformed_leaf_angle;Plant_height	0	1	1	0	0	0	0	0	1	1	0	1	1	1	0	0	0	0	0	0	1	0	1	0	0	0	9	dispensable
pan_gene_15316	pan_gene_30551	Plant_height	Days_to_silk;Plant_height	0	1	0	1	0	0	0	0	1	1	0	0	1	1	0	0	0	0	0	0	1	0	0	0	1	0	8	dispensable
pan_gene_15316	pan_gene_32373	Plant_height	Plant_height	0	1	0	0	0	1	0	0	0	0	0	1	0	0	0	0	0	0	0	0	0	0	0	0	0	0	3	dispensable
pan_gene_15316	pan_gene_32547	Plant_height	Anthesis-silking_interval;Average_internode_length_(whole_plant);Ear_row_number;Plant_height;Tassel_branch_number	0	1	0	1	0	0	0	0	1	0	0	0	1	1	0	0	0	0	0	0	0	0	0	0	0	0	5	dispensable
pan_gene_15316	pan_gene_32762	Plant_height	Chlorophyll_A;Ear_height;Height_per_day_(until_flowering);Nodes_per_plant;Plant_height	0	1	0	1	1	0	0	1	0	0	1	1	1	0	0	1	0	0	0	0	0	0	0	1	0	0	9	dispensable
pan_gene_15316	pan_gene_32769	Plant_height	Chlorophyll_A;Ear_height;Nodes_to_ear;Plant_height	0	1	1	0	1	0	0	1	0	0	0	1	0	0	0	1	0	0	0	0	0	0	0	0	0	0	6	dispensable
pan_gene_15316	pan_gene_4349	Plant_height	Height_above_ear;Plant_height;Tassel_length	0	1	1	1	0	1	0	1	1	0	1	1	1	0	0	1	1	1	1	1	1	1	1	0	1	0	18	near-core
pan_gene_15316	pan_gene_6525	Plant_height	Average_internode_length_(whole_plant);Plant_height	0	1	0	0	1	1	1	0	0	1	1	0	1	0	0	0	0	0	0	1	1	0	0	0	1	0	10	dispensable
pan_gene_15316	pan_gene_665	Plant_height	Boxcox-transformed_leaf_angle;Plant_height	0	0	0	0	0	0	0	0	0	1	0	0	0	0	0	0	0	0	0	0	0	0	1	0	0	0	2	dispensable
pan_gene_15316	pan_gene_688	Plant_height	Plant_height	0	1	0	0	0	0	0	0	0	1	0	0	0	0	0	0	0	1	0	0	0	0	1	0	0	0	4	dispensable
pan_gene_15316	pan_gene_70982	Plant_height	Plant_height	0	1	0	0	0	0	0	1	0	0	0	0	1	0	1	0	0	0	0	0	1	0	1	0	1	0	7	dispensable
pan_gene_15316	pan_gene_7727	Plant_height	Plant_height	0	1	0	1	0	1	0	0	0	0	0	0	0	0	0	1	0	0	0	0	0	0	0	0	0	0	4	dispensable
pan_gene_15478	pan_gene_18766	Ear_height;Plant_height	Average_internode_length_(whole_plant);Ear_height;Height_per_day_(until_flowering);Plant_height;Southern_leaf_blight	0	1	0	0	0	1	0	0	0	0	0	0	0	0	0	0	0	0	0	0	0	0	0	0	0	0	2	dispensable
pan_gene_15478	pan_gene_32763	Ear_height;Plant_height	Chlorophyll_A;Height_per_day_(until_flowering);Nodes_per_plant;Nodes_to_ear;Plant_height	0	1	1	1	0	0	1	1	1	0	0	0	1	1	0	1	0	0	0	0	1	0	0	0	0	0	10	dispensable
pan_gene_15478	pan_gene_52480	Ear_height;Plant_height	Plant_height	0	1	0	1	0	0	0	0	0	0	0	0	0	0	0	0	0	0	0	0	0	0	0	0	0	0	2	dispensable
pan_gene_15478	pan_gene_6549	Ear_height;Plant_height	Plant_height	0	1	0	0	0	0	0	0	0	0	0	0	0	0	0	0	0	0	0	0	0	0	0	0	0	0	1	private
pan_gene_15488	pan_gene_9059	Days_to_anthesis;Ear_height;Plant_height	Height_per_day_(until_flowering);Plant_height	0	0	0	1	0	0	0	0	0	0	0	0	0	0	0	0	0	0	0	0	0	0	0	0	0	0	1	private
pan_gene_15555	pan_gene_20681	Plant_height	Height_per_day_(until_flowering);Plant_height	0	1	0	0	0	0	0	1	0	0	0	0	0	0	0	0	0	0	0	0	0	0	0	0	0	0	2	dispensable
pan_gene_15555	pan_gene_8990	Plant_height	Height_above_ear;Plant_height	0	1	0	0	0	0	0	0	0	0	0	0	0	0	0	0	0	0	0	0	0	0	0	0	0	0	1	private
pan_gene_15654	pan_gene_16209	Cob_diameter;Ear_row_number;Plant_height	Plant_height	0	1	1	0	0	0	0	0	0	0	0	0	0	0	0	0	0	0	0	0	0	0	0	0	0	0	2	dispensable
pan_gene_15654	pan_gene_16983	Cob_diameter;Ear_row_number;Plant_height	Boxcox-transformed_leaf_angle;Height_per_day_(until_flowering);Plant_height	0	1	0	1	0	0	0	0	0	0	0	0	0	0	0	0	0	0	0	0	0	0	0	0	0	0	2	dispensable
pan_gene_15654	pan_gene_17713	Cob_diameter;Ear_row_number;Plant_height	Plant_height	0	1	1	0	0	1	0	0	1	0	0	0	0	0	0	0	0	0	0	0	0	0	0	0	0	0	4	dispensable
pan_gene_15654	pan_gene_30554	Cob_diameter;Ear_row_number;Plant_height	100_Kernel_weight;Plant_height	0	1	0	0	0	0	0	0	1	0	0	0	0	0	0	0	0	0	0	0	0	0	0	0	0	0	2	dispensable
pan_gene_15654	pan_gene_4233	Cob_diameter;Ear_row_number;Plant_height	Nodes_above_ear;Plant_height	0	1	1	0	0	1	0	0	1	0	0	0	0	0	0	0	0	0	0	1	0	0	1	0	0	1	7	dispensable
pan_gene_15654	pan_gene_9059	Cob_diameter;Ear_row_number;Plant_height	Height_per_day_(until_flowering);Plant_height	0	0	0	0	0	1	0	0	0	0	0	0	0	0	0	0	0	0	0	0	0	0	0	0	0	0	1	private
pan_gene_15654	pan_gene_9065	Cob_diameter;Ear_row_number;Plant_height	Ear_height;Height_per_day_(until_flowering);Plant_height	0	1	1	0	0	0	0	0	1	0	1	0	0	0	1	0	0	0	0	1	0	1	1	0	0	0	8	dispensable
pan_gene_15953	pan_gene_1742	Plant_height	Boxcox-transformed_leaf_angle;Ear_height;Height_per_day_(until_flowering);Leaf_width;Nodes_per_plant;Nodes_to_ear;Plant_height;Ratio_of_ear_height_to_total_height	0	1	1	1	0	0	0	0	0	0	0	0	0	0	0	0	0	0	0	0	0	0	0	0	0	0	3	dispensable
pan_gene_15953	pan_gene_20622	Plant_height	Average_internode_length_(whole_plant);Plant_height	0	1	0	1	0	0	0	0	0	0	0	0	0	0	0	0	0	0	0	0	0	0	0	0	0	0	2	dispensable
pan_gene_15953	pan_gene_25065	Plant_height	Boxcox-transformed_leaf_angle;Plant_height	0	0	0	0	0	0	0	0	0	0	0	1	0	0	0	0	0	0	1	0	1	0	0	0	0	0	3	dispensable
pan_gene_15953	pan_gene_2573	Plant_height	Height_above_ear;Height_per_day_(until_flowering);Nodes_per_plant;Northern_Leaf_Blight;Plant_height	0	1	0	0	0	0	0	0	0	0	1	1	0	0	0	0	0	0	0	0	0	0	1	1	0	0	5	dispensable
pan_gene_15953	pan_gene_2611	Plant_height	Nodes_per_plant;Nodes_to_ear;Northern_Leaf_Blight;Plant_height	0	1	0	0	0	0	1	0	0	0	0	0	0	0	0	0	0	0	0	0	0	0	0	0	0	0	2	dispensable
pan_gene_15953	pan_gene_30027	Plant_height	Plant_height	0	1	0	1	0	0	0	0	0	0	0	0	0	0	0	0	0	0	0	0	0	0	0	0	0	0	2	dispensable
pan_gene_15953	pan_gene_317	Plant_height	Days_to_anthesis;Days_to_silk;Ear_height;Nodes_to_ear;Plant_height;Tassel_length	0	1	0	0	0	0	0	0	0	0	0	0	0	0	0	1	1	0	0	0	0	0	0	0	0	0	3	dispensable
pan_gene_15953	pan_gene_5639	Plant_height	100_Kernel_weight;Average_internode_length_(whole_plant);Height_per_day_(until_flowering);Plant_height	0	1	0	0	0	0	0	0	0	0	0	0	0	0	0	0	0	0	0	0	0	0	0	0	0	0	1	private
pan_gene_15953	pan_gene_7716	Plant_height	Average_internode_length_(below_ear);Average_internode_length_(whole_plant);Ear_height;Height_per_day_(until_flowering);Plant_height	0	1	0	1	1	0	1	0	0	0	1	1	0	0	0	0	0	0	0	0	0	0	1	0	0	0	7	dispensable
pan_gene_15954	pan_gene_28089	Plant_height	Average_internode_length_(whole_plant);Plant_height	0	0	0	0	0	0	0	1	0	0	0	0	0	0	0	0	0	0	0	0	0	0	0	0	0	0	1	private
pan_gene_15954	pan_gene_30484	Plant_height	Plant_height;Tassel_branch_number	0	1	0	0	0	0	0	0	0	0	0	0	0	0	0	0	0	0	0	0	0	0	0	0	0	0	1	private
pan_gene_15954	pan_gene_364	Plant_height	Anthesis-silking_interval;Height_above_ear;Plant_height	0	1	0	0	0	0	0	0	0	0	0	0	1	0	0	0	0	0	1	0	0	0	0	0	0	0	3	dispensable
pan_gene_16203	pan_gene_851	100_Kernel_weight;Average_internode_length_(below_ear);Ear_row_number;Height_above_ear;Plant_height	Height_per_day_(until_flowering);Plant_height	0	0	0	0	0	0	0	0	0	0	0	0	1	0	0	0	0	0	0	0	0	0	0	0	0	0	1	private
pan_gene_16209	pan_gene_16332	Plant_height	Height_per_day_(until_flowering);Leaf_length;Plant_height	0	1	0	1	0	1	0	0	0	0	0	0	0	1	1	0	1	1	0	0	1	1	0	0	0	1	10	dispensable
pan_gene_16209	pan_gene_16363	Plant_height	Average_internode_length_(below_ear);Height_per_day_(until_flowering);Plant_height;Tassel_length	0	1	0	0	0	0	0	0	0	0	0	0	0	0	0	0	0	0	0	0	0	0	0	0	0	0	1	private
pan_gene_16209	pan_gene_16903	Plant_height	Plant_height	0	0	0	0	1	0	0	0	0	0	0	0	0	0	0	0	0	0	1	0	0	0	0	0	0	0	2	dispensable
pan_gene_16209	pan_gene_16983	Plant_height	Boxcox-transformed_leaf_angle;Height_per_day_(until_flowering);Plant_height	0	1	0	0	0	0	0	0	0	1	1	0	0	0	0	1	0	1	1	1	1	0	0	0	1	0	9	dispensable
pan_gene_16209	pan_gene_17713	Plant_height	Plant_height	0	1	1	0	0	0	0	0	0	1	1	0	1	0	1	1	0	1	1	1	1	1	0	1	1	1	15	near-core
pan_gene_16209	pan_gene_18765	Plant_height	Average_internode_length_(whole_plant);Ear_height;Height_per_day_(until_flowering);Plant_height	0	0	0	1	1	1	0	0	0	1	0	0	0	1	0	0	0	1	0	1	1	1	0	0	0	0	9	dispensable
pan_gene_16209	pan_gene_20737	Plant_height	Plant_height	0	1	0	0	0	0	0	0	0	0	1	0	0	0	0	0	0	0	1	0	0	0	0	0	0	0	3	dispensable
pan_gene_16209	pan_gene_25044	Plant_height	Nodes_per_plant;Plant_height	0	0	0	0	0	0	0	0	0	0	0	0	0	0	1	0	0	0	0	0	0	0	0	0	0	0	1	private
pan_gene_16209	pan_gene_2623	Plant_height	Height_per_day_(until_flowering);Plant_height;Tassel_branch_number;Tassel_length	0	1	0	0	0	1	0	0	0	0	0	0	0	0	0	0	0	0	0	0	0	1	0	0	0	0	3	dispensable
pan_gene_16209	pan_gene_26433	Plant_height	Height_above_ear;Plant_height;Tassel_length	0	1	0	0	0	1	0	0	0	0	0	0	0	0	0	0	0	1	0	1	1	0	0	0	0	1	6	dispensable
pan_gene_16209	pan_gene_26611	Plant_height	Plant_height	0	0	0	0	0	0	0	0	0	0	0	0	0	0	1	1	0	1	0	0	0	0	0	0	0	0	3	dispensable
pan_gene_16209	pan_gene_26653	Plant_height	Ear_height;Leaf_width;Nodes_above_ear;Nodes_per_plant;Nodes_to_ear;Plant_height	0	1	0	0	0	0	0	0	0	0	0	0	0	0	0	0	0	0	0	0	0	0	0	0	0	0	1	private
pan_gene_16209	pan_gene_26694	Plant_height	Days_to_anthesis;Days_to_silk;Ear_height;Nodes_to_ear;Photoperiod_Growing-degree_days_to_silk;Plant_height;Tassel_branch_number	0	1	0	0	0	0	0	0	0	0	1	0	0	0	0	0	0	0	1	0	1	0	0	0	0	0	4	dispensable
pan_gene_16209	pan_gene_27325	Plant_height	Plant_height	0	1	0	0	0	1	0	0	0	1	1	0	1	0	1	1	1	1	0	1	1	0	0	0	1	1	13	near-core
pan_gene_16209	pan_gene_29017	Plant_height	Boxcox-transformed_leaf_angle;Plant_height	0	1	0	0	0	1	0	0	0	1	1	0	1	0	0	1	0	0	1	1	1	0	0	0	1	1	11	near-core
pan_gene_16209	pan_gene_30551	Plant_height	Days_to_silk;Plant_height	0	1	0	0	1	0	0	0	0	0	1	1	0	0	0	0	0	1	1	0	0	0	0	0	1	0	7	dispensable
pan_gene_16209	pan_gene_30554	Plant_height	100_Kernel_weight;Plant_height	0	1	0	0	0	1	0	0	0	0	1	1	0	0	0	0	0	1	1	1	1	0	0	1	0	0	9	dispensable
pan_gene_16209	pan_gene_30761	Plant_height	Leaf_length;Nodes_above_ear;PCA_of_metabolites:_PC2;Plant_height;Starch;Tassel_length	0	1	0	0	1	1	0	0	0	0	0	0	1	0	0	0	0	0	1	1	0	0	0	0	0	1	7	dispensable
pan_gene_16209	pan_gene_31000	Plant_height	Plant_height	0	0	0	0	0	0	0	0	0	0	0	0	0	0	0	0	0	0	1	0	0	0	0	0	0	0	1	private
pan_gene_16209	pan_gene_32208	Plant_height	Chlorophyll_B;Plant_height	0	1	0	0	0	0	0	0	0	0	1	0	0	0	0	1	1	0	0	0	1	0	0	0	0	1	6	dispensable
pan_gene_16209	pan_gene_32547	Plant_height	Anthesis-silking_interval;Average_internode_length_(whole_plant);Ear_row_number;Plant_height;Tassel_branch_number	0	1	0	0	0	0	0	0	0	0	1	0	1	0	0	0	1	1	1	1	1	0	0	1	0	1	10	dispensable
pan_gene_16209	pan_gene_4318	Plant_height	Average_internode_length_(above_ear);Plant_height	0	0	0	0	0	0	0	0	0	0	0	0	0	0	1	1	0	0	0	0	0	0	0	0	0	0	2	dispensable
pan_gene_16209	pan_gene_4406	Plant_height	Average_internode_length_(above_ear);Average_internode_length_(below_ear);Average_internode_length_(whole_plant);Height_above_ear;Height_per_day_(until_flowering);Leaf_length;Plant_height;Stalk_strength;Tassel_length	0	0	0	0	0	0	0	0	0	0	0	0	0	0	0	0	0	0	0	0	0	0	0	0	0	1	1	private
pan_gene_16209	pan_gene_4415	Plant_height	Days_to_anthesis;Plant_height	0	1	0	0	0	0	0	0	0	1	1	0	0	0	0	1	0	0	1	1	0	0	0	0	1	1	8	dispensable
pan_gene_16209	pan_gene_6246	Plant_height	Plant_height	0	1	0	0	0	0	0	0	0	0	1	0	1	0	1	1	0	1	0	1	1	0	0	0	0	0	8	dispensable
pan_gene_16209	pan_gene_665	Plant_height	Boxcox-transformed_leaf_angle;Plant_height	0	0	0	0	0	0	0	0	0	1	0	0	1	0	0	1	0	1	1	1	1	0	0	0	0	1	8	dispensable
pan_gene_16209	pan_gene_687	Plant_height	Height_per_day_(until_flowering);Plant_height	0	1	0	0	0	0	0	0	0	0	0	0	0	0	0	0	0	0	0	0	0	0	0	0	0	0	1	private
pan_gene_16209	pan_gene_691	Plant_height	PCA_of_metabolites:_PC2;Plant_height	0	0	1	0	0	0	0	0	0	0	0	0	0	0	0	1	1	0	0	0	1	0	0	0	0	1	5	dispensable
pan_gene_16209	pan_gene_7727	Plant_height	Plant_height	0	1	0	1	1	1	0	0	0	0	0	0	1	1	0	0	1	0	0	1	0	0	0	0	1	0	9	dispensable
pan_gene_16209	pan_gene_9067	Plant_height	Ear_height;Nodes_to_ear;Plant_height	0	1	0	1	0	0	0	0	0	0	1	0	1	0	0	1	0	1	0	1	1	0	0	0	0	1	9	dispensable
pan_gene_16209	pan_gene_9838	Plant_height	Plant_height	0	1	0	0	0	1	0	0	0	1	1	0	1	0	0	1	1	1	1	1	1	0	0	0	1	1	13	near-core
pan_gene_16225	pan_gene_32054	Height_per_day_(until_flowering);Leaf_width;Nodes_per_plant;Plant_height;Tassel_length	Plant_height	0	1	0	0	0	0	0	0	0	0	0	0	0	0	0	0	0	0	0	0	0	0	0	0	0	0	1	private
pan_gene_16229	pan_gene_21952	Height_per_day_(until_flowering);Nodes_per_plant;Plant_height	Anthesis-silking_interval;Plant_height	0	1	0	0	0	0	0	0	0	0	0	0	0	0	0	0	0	0	0	0	0	0	0	0	0	0	1	private
pan_gene_16229	pan_gene_25464	Height_per_day_(until_flowering);Nodes_per_plant;Plant_height	Cob_diameter;Height_above_ear;Height_per_day_(until_flowering);Plant_height	0	1	1	1	0	0	0	0	0	0	1	1	0	1	0	0	1	0	0	0	0	0	1	0	0	0	8	dispensable
pan_gene_16229	pan_gene_29655	Height_per_day_(until_flowering);Nodes_per_plant;Plant_height	Cob_diameter;Ear_height;Height_per_day_(until_flowering);Nodes_per_plant;Plant_height	0	1	0	1	0	0	0	0	0	0	0	0	0	1	0	0	1	1	0	0	1	0	1	0	0	1	8	dispensable
pan_gene_16229	pan_gene_32780	Height_per_day_(until_flowering);Nodes_per_plant;Plant_height	Average_internode_length_(above_ear);Average_internode_length_(below_ear);Ear_height;Glutamate;Height_per_day_(until_flowering);Leaf_length;Plant_height;Starch	0	0	0	0	0	0	0	0	0	0	0	0	0	1	0	0	0	1	0	0	0	0	0	0	0	1	3	dispensable
pan_gene_16229	pan_gene_8452	Height_per_day_(until_flowering);Nodes_per_plant;Plant_height	Ear_height;Plant_height;Stalk_strength	0	0	0	0	0	0	0	0	0	0	0	0	0	0	0	0	1	0	0	0	0	0	0	0	0	0	1	private
pan_gene_16259	pan_gene_26433	Height_above_ear;Height_per_day_(until_flowering);Plant_height;Stalk_strength	Height_above_ear;Plant_height;Tassel_length	0	1	0	1	0	0	0	0	0	0	0	0	0	0	0	0	0	0	0	0	0	0	0	0	0	1	3	dispensable
pan_gene_16259	pan_gene_2968	Height_above_ear;Height_per_day_(until_flowering);Plant_height;Stalk_strength	Average_internode_length_(above_ear);Average_internode_length_(whole_plant);Leaf_width;Plant_height	0	1	0	0	0	0	0	0	0	0	0	0	0	0	0	0	0	0	0	0	0	0	0	0	0	0	1	private
pan_gene_16259	pan_gene_30551	Height_above_ear;Height_per_day_(until_flowering);Plant_height;Stalk_strength	Days_to_silk;Plant_height	0	1	0	1	1	0	1	0	0	1	0	0	1	0	0	0	0	0	0	0	0	0	0	0	1	0	7	dispensable
pan_gene_16259	pan_gene_30761	Height_above_ear;Height_per_day_(until_flowering);Plant_height;Stalk_strength	Leaf_length;Nodes_above_ear;PCA_of_metabolites:_PC2;Plant_height;Starch;Tassel_length	0	1	1	1	1	0	0	1	0	1	0	0	0	0	0	0	1	1	1	0	0	1	0	1	1	1	13	near-core
pan_gene_16259	pan_gene_31551	Height_above_ear;Height_per_day_(until_flowering);Plant_height;Stalk_strength	Plant_height;Total_amino_acids	0	0	0	0	0	1	0	0	0	1	0	0	0	0	0	0	0	0	0	0	0	0	0	0	0	0	2	dispensable
pan_gene_16259	pan_gene_32547	Height_above_ear;Height_per_day_(until_flowering);Plant_height;Stalk_strength	Anthesis-silking_interval;Average_internode_length_(whole_plant);Ear_row_number;Plant_height;Tassel_branch_number	0	1	0	1	1	1	1	1	1	0	0	1	1	1	0	0	0	0	1	0	0	0	0	0	0	0	11	near-core
pan_gene_16259	pan_gene_4415	Height_above_ear;Height_per_day_(until_flowering);Plant_height;Stalk_strength	Days_to_anthesis;Plant_height	0	1	0	0	1	0	1	1	1	0	0	1	0	1	0	0	1	0	0	0	0	0	0	0	0	1	9	dispensable
pan_gene_16259	pan_gene_52480	Height_above_ear;Height_per_day_(until_flowering);Plant_height;Stalk_strength	Plant_height	0	1	0	1	0	0	1	0	1	0	0	0	0	0	0	0	0	0	0	0	0	0	0	0	0	0	4	dispensable
pan_gene_16259	pan_gene_688	Height_above_ear;Height_per_day_(until_flowering);Plant_height;Stalk_strength	Plant_height	0	1	0	0	1	0	0	0	0	0	1	0	0	0	0	0	0	0	0	0	0	0	0	0	0	0	3	dispensable
pan_gene_16259	pan_gene_7108	Height_above_ear;Height_per_day_(until_flowering);Plant_height;Stalk_strength	Plant_height	0	1	0	0	0	0	0	0	0	0	0	0	0	0	0	0	0	0	0	0	0	0	0	0	0	0	1	private
pan_gene_16270	pan_gene_19935	Height_above_ear;Plant_height	Chlorophyll_A;Plant_height	0	1	0	0	0	0	0	0	0	0	0	0	0	0	0	0	0	0	0	0	0	0	0	0	0	0	1	private
pan_gene_16270	pan_gene_19972	Height_above_ear;Plant_height	Average_internode_length_(whole_plant);Cob_diameter;Height_above_ear;Leaf_length;Plant_height	0	1	0	0	0	0	0	0	0	0	0	0	0	0	0	0	0	0	0	0	0	0	0	0	0	0	1	private
pan_gene_16270	pan_gene_30542	Height_above_ear;Plant_height	Anthesis-silking_interval;Nitrate;Nodes_per_plant;Plant_height	0	1	0	0	0	0	0	0	0	0	0	0	0	0	0	0	0	0	0	0	0	0	0	0	0	0	1	private
pan_gene_16270	pan_gene_30762	Height_above_ear;Plant_height	Glucose;Height_per_day_(until_flowering);Nodes_above_ear;Plant_height	0	1	1	0	0	1	0	0	0	1	0	1	0	0	0	1	1	0	1	0	0	0	0	0	0	1	9	dispensable
pan_gene_16270	pan_gene_344	Height_above_ear;Plant_height	Average_internode_length_(whole_plant);Chlorophyll_B;Ear_height;Height_per_day_(until_flowering);Plant_height;Tassel_length	0	1	0	0	0	0	0	0	0	0	0	0	0	0	0	0	1	0	0	0	0	0	0	0	0	0	2	dispensable
pan_gene_16270	pan_gene_5105	Height_above_ear;Plant_height	Height_above_ear;Height_per_day_(until_flowering);Plant_height	0	1	1	0	0	0	0	0	0	0	0	1	0	0	0	0	0	0	0	0	0	0	0	0	0	0	3	dispensable
pan_gene_16270	pan_gene_851	Height_above_ear;Plant_height	Height_per_day_(until_flowering);Plant_height	0	1	0	0	0	0	0	0	0	1	0	1	0	0	1	0	0	0	0	0	0	0	0	0	0	1	5	dispensable
pan_gene_16270	pan_gene_907	Height_above_ear;Plant_height	100_Kernel_weight;Average_internode_length_(whole_plant);Plant_height	0	1	0	0	0	0	0	0	0	0	0	0	0	0	0	0	0	0	0	0	0	0	0	0	0	0	1	private
pan_gene_16272	pan_gene_17024	Glucose;Height_per_day_(until_flowering);Plant_height	Average_internode_length_(above_ear);Plant_height	0	0	1	0	0	1	0	0	0	0	0	0	0	0	0	1	0	0	0	0	0	0	0	0	0	0	3	dispensable
pan_gene_16272	pan_gene_21953	Glucose;Height_per_day_(until_flowering);Plant_height	Plant_height	0	0	1	0	0	1	0	0	0	0	0	0	1	0	0	0	0	0	0	0	0	0	0	0	0	0	3	dispensable
pan_gene_16272	pan_gene_23989	Glucose;Height_per_day_(until_flowering);Plant_height	Height_per_day_(until_flowering);Plant_height	0	0	1	0	0	0	0	0	0	0	0	0	0	0	0	0	0	0	1	0	0	0	0	0	0	0	2	dispensable
pan_gene_16272	pan_gene_2539	Glucose;Height_per_day_(until_flowering);Plant_height	Glutamate;Plant_height	0	0	0	0	0	0	0	0	0	0	1	0	0	0	0	0	0	0	0	0	0	0	0	0	0	0	1	private
pan_gene_16272	pan_gene_2548	Glucose;Height_per_day_(until_flowering);Plant_height	Nodes_above_ear;Nodes_per_plant;Plant_height	0	0	0	0	0	0	0	0	0	0	1	0	1	0	0	1	0	0	0	0	0	0	0	0	0	0	3	dispensable
pan_gene_16272	pan_gene_2568	Glucose;Height_per_day_(until_flowering);Plant_height	Ear_height;Ear_row_number;Glutamate;Nodes_per_plant;Nodes_to_ear;Plant_height	0	0	0	0	0	0	0	0	0	0	1	0	1	0	0	0	0	0	0	0	0	0	0	1	0	0	3	dispensable
pan_gene_16272	pan_gene_26544	Glucose;Height_per_day_(until_flowering);Plant_height	Plant_height	0	0	0	0	0	0	0	0	0	0	0	0	1	0	0	0	0	0	0	0	0	0	0	0	0	0	1	private
pan_gene_16272	pan_gene_32094	Glucose;Height_per_day_(until_flowering);Plant_height	Height_per_day_(until_flowering);Plant_height;Ratio_of_ear_height_to_total_height	0	0	1	0	0	0	0	0	0	1	0	0	0	0	0	0	0	0	0	0	0	0	0	0	0	0	2	dispensable
pan_gene_16272	pan_gene_6247	Glucose;Height_per_day_(until_flowering);Plant_height	Plant_height	0	0	1	0	0	0	0	0	0	0	1	0	0	0	0	1	0	0	0	0	0	0	0	0	0	0	3	dispensable
pan_gene_16272	pan_gene_9064	Glucose;Height_per_day_(until_flowering);Plant_height	Ear_height;Plant_height	0	0	0	0	0	0	0	0	0	0	0	0	0	0	0	1	0	0	0	0	0	0	0	1	0	0	2	dispensable
pan_gene_16332	pan_gene_16363	Height_per_day_(until_flowering);Leaf_length;Plant_height	Average_internode_length_(below_ear);Height_per_day_(until_flowering);Plant_height;Tassel_length	0	1	0	0	0	0	0	0	0	0	0	0	0	1	0	0	0	0	0	0	0	1	0	0	0	0	3	dispensable
pan_gene_16332	pan_gene_16983	Height_per_day_(until_flowering);Leaf_length;Plant_height	Boxcox-transformed_leaf_angle;Height_per_day_(until_flowering);Plant_height	0	1	0	0	0	0	0	0	0	0	1	0	0	0	0	0	1	1	0	1	1	0	0	0	0	0	6	dispensable
pan_gene_16332	pan_gene_17713	Height_per_day_(until_flowering);Leaf_length;Plant_height	Plant_height	0	1	0	0	0	0	0	1	0	0	0	0	0	0	0	0	0	1	0	0	0	1	0	0	0	1	5	dispensable
pan_gene_16332	pan_gene_202	Height_per_day_(until_flowering);Leaf_length;Plant_height	Height_per_day_(until_flowering);Plant_height	0	1	0	1	1	0	0	0	1	0	0	0	0	0	0	1	0	1	0	1	0	0	0	0	1	0	8	dispensable
pan_gene_16332	pan_gene_21676	Height_per_day_(until_flowering);Leaf_length;Plant_height	Height_per_day_(until_flowering);Plant_height	0	1	1	1	1	0	0	1	1	1	0	0	1	1	0	1	0	1	0	0	0	1	0	0	0	0	12	near-core
pan_gene_16332	pan_gene_2425	Height_per_day_(until_flowering);Leaf_length;Plant_height	Plant_height	0	1	0	0	0	0	1	1	0	1	0	0	0	0	0	0	1	1	0	1	0	1	0	0	1	0	9	dispensable
pan_gene_16332	pan_gene_25047	Height_per_day_(until_flowering);Leaf_length;Plant_height	Ear_height;Height_per_day_(until_flowering);Plant_height	0	1	0	1	1	0	1	1	1	1	0	0	0	1	0	1	1	0	0	1	1	0	0	0	0	1	13	near-core
pan_gene_16332	pan_gene_29017	Height_per_day_(until_flowering);Leaf_length;Plant_height	Boxcox-transformed_leaf_angle;Plant_height	0	1	1	0	0	1	0	0	1	0	0	0	0	0	0	0	0	0	0	0	0	0	0	0	0	0	4	dispensable
pan_gene_16332	pan_gene_30551	Height_per_day_(until_flowering);Leaf_length;Plant_height	Days_to_silk;Plant_height	0	1	0	0	0	0	0	0	1	0	0	0	0	1	0	0	0	0	0	0	0	1	0	0	0	0	4	dispensable
pan_gene_16332	pan_gene_30554	Height_per_day_(until_flowering);Leaf_length;Plant_height	100_Kernel_weight;Plant_height	0	1	0	0	0	1	0	0	0	0	0	0	0	0	0	0	0	0	0	0	0	0	0	0	0	1	3	dispensable
pan_gene_16332	pan_gene_32547	Height_per_day_(until_flowering);Leaf_length;Plant_height	Anthesis-silking_interval;Average_internode_length_(whole_plant);Ear_row_number;Plant_height;Tassel_branch_number	0	1	0	0	0	0	0	1	0	0	0	0	0	0	0	0	0	1	0	0	1	0	0	0	0	0	4	dispensable
pan_gene_16332	pan_gene_32769	Height_per_day_(until_flowering);Leaf_length;Plant_height	Chlorophyll_A;Ear_height;Nodes_to_ear;Plant_height	0	1	1	1	0	1	1	1	0	1	0	0	1	0	0	1	0	1	0	1	1	1	0	0	1	0	14	near-core
pan_gene_16332	pan_gene_6525	Height_per_day_(until_flowering);Leaf_length;Plant_height	Average_internode_length_(whole_plant);Plant_height	0	1	0	0	0	0	0	1	0	0	0	0	1	0	0	1	0	0	0	0	0	0	0	0	0	0	4	dispensable
pan_gene_16332	pan_gene_665	Height_per_day_(until_flowering);Leaf_length;Plant_height	Boxcox-transformed_leaf_angle;Plant_height	0	0	0	0	0	0	0	0	0	0	0	0	0	0	0	0	0	0	0	0	0	1	0	0	0	0	1	private
pan_gene_16332	pan_gene_688	Height_per_day_(until_flowering);Leaf_length;Plant_height	Plant_height	0	1	0	0	1	0	1	1	0	1	0	0	0	1	0	1	1	1	0	0	0	0	0	0	0	1	10	dispensable
pan_gene_16332	pan_gene_70982	Height_per_day_(until_flowering);Leaf_length;Plant_height	Plant_height	0	1	0	0	0	0	0	0	0	0	0	0	0	0	0	0	0	0	0	0	0	1	0	0	0	0	2	dispensable
pan_gene_16332	pan_gene_7108	Height_per_day_(until_flowering);Leaf_length;Plant_height	Plant_height	0	1	0	0	0	0	0	0	1	0	0	0	0	0	0	0	0	0	0	0	0	0	0	0	0	0	2	dispensable
pan_gene_16332	pan_gene_7727	Height_per_day_(until_flowering);Leaf_length;Plant_height	Plant_height	0	1	1	1	1	1	1	1	0	0	0	1	1	1	0	1	0	0	1	0	0	0	0	0	1	1	14	near-core
pan_gene_16332	pan_gene_8989	Height_per_day_(until_flowering);Leaf_length;Plant_height	Height_above_ear;Plant_height	0	1	0	0	0	0	0	0	0	0	1	0	0	0	0	0	0	1	0	0	0	0	0	0	0	1	4	dispensable
pan_gene_16332	pan_gene_9067	Height_per_day_(until_flowering);Leaf_length;Plant_height	Ear_height;Nodes_to_ear;Plant_height	0	1	1	1	0	0	0	0	0	0	0	0	0	0	0	0	0	0	0	0	0	1	0	0	0	1	5	dispensable
pan_gene_16332	pan_gene_96207	Height_per_day_(until_flowering);Leaf_length;Plant_height	Northern_Leaf_Blight;Plant_height	0	1	0	0	0	0	0	0	0	0	0	0	0	1	0	1	0	0	0	0	1	0	0	0	0	1	5	dispensable
pan_gene_16363	pan_gene_16983	Average_internode_length_(below_ear);Height_per_day_(until_flowering);Plant_height;Tassel_length	Boxcox-transformed_leaf_angle;Height_per_day_(until_flowering);Plant_height	0	1	0	0	1	0	0	0	0	0	0	0	0	0	0	0	0	0	0	0	0	0	1	0	0	0	3	dispensable
pan_gene_16363	pan_gene_17713	Average_internode_length_(below_ear);Height_per_day_(until_flowering);Plant_height;Tassel_length	Plant_height	0	1	0	0	0	0	0	0	0	0	0	0	0	1	0	0	0	0	0	0	0	1	1	0	0	0	4	dispensable
pan_gene_16363	pan_gene_2425	Average_internode_length_(below_ear);Height_per_day_(until_flowering);Plant_height;Tassel_length	Plant_height	0	1	0	0	0	0	0	0	0	0	0	0	0	0	0	0	0	0	0	0	0	1	0	0	0	0	2	dispensable
pan_gene_16363	pan_gene_25047	Average_internode_length_(below_ear);Height_per_day_(until_flowering);Plant_height;Tassel_length	Ear_height;Height_per_day_(until_flowering);Plant_height	0	1	0	0	0	0	0	0	0	0	0	0	0	1	0	0	0	0	0	0	0	0	0	0	0	0	2	dispensable
pan_gene_16363	pan_gene_305	Average_internode_length_(below_ear);Height_per_day_(until_flowering);Plant_height;Tassel_length	Ear_height;Height_above_ear;Height_per_day_(until_flowering);Plant_height	0	1	0	0	0	0	0	0	0	0	0	0	0	0	0	0	0	0	0	0	0	0	0	0	0	0	1	private
pan_gene_16363	pan_gene_30551	Average_internode_length_(below_ear);Height_per_day_(until_flowering);Plant_height;Tassel_length	Days_to_silk;Plant_height	0	1	0	0	0	0	0	0	0	0	0	0	1	1	0	0	0	0	0	0	0	0	0	0	0	0	3	dispensable
pan_gene_16363	pan_gene_30761	Average_internode_length_(below_ear);Height_per_day_(until_flowering);Plant_height;Tassel_length	Leaf_length;Nodes_above_ear;PCA_of_metabolites:_PC2;Plant_height;Starch;Tassel_length	0	1	0	0	0	0	0	0	0	0	0	0	1	0	0	0	0	0	0	0	1	0	0	0	0	0	3	dispensable
pan_gene_16363	pan_gene_32208	Average_internode_length_(below_ear);Height_per_day_(until_flowering);Plant_height;Tassel_length	Chlorophyll_B;Plant_height	0	1	0	0	0	0	0	0	0	0	0	0	0	1	0	1	0	0	0	0	1	0	1	0	0	0	5	dispensable
pan_gene_16363	pan_gene_32547	Average_internode_length_(below_ear);Height_per_day_(until_flowering);Plant_height;Tassel_length	Anthesis-silking_interval;Average_internode_length_(whole_plant);Ear_row_number;Plant_height;Tassel_branch_number	0	1	1	0	1	0	0	0	0	0	0	0	1	0	0	0	0	0	0	0	1	0	1	0	0	0	6	dispensable
pan_gene_16363	pan_gene_32769	Average_internode_length_(below_ear);Height_per_day_(until_flowering);Plant_height;Tassel_length	Chlorophyll_A;Ear_height;Nodes_to_ear;Plant_height	0	1	0	0	0	0	0	0	0	0	0	0	0	0	0	0	0	0	0	0	0	0	0	0	0	0	1	private
pan_gene_16363	pan_gene_6525	Average_internode_length_(below_ear);Height_per_day_(until_flowering);Plant_height;Tassel_length	Average_internode_length_(whole_plant);Plant_height	0	1	0	0	0	0	0	0	0	0	0	0	0	0	0	0	0	0	0	0	0	0	0	0	0	0	1	private
pan_gene_16363	pan_gene_7727	Average_internode_length_(below_ear);Height_per_day_(until_flowering);Plant_height;Tassel_length	Plant_height	0	1	1	0	0	0	0	0	0	0	0	0	0	1	0	0	0	0	0	0	0	0	0	0	0	0	3	dispensable
pan_gene_16419	pan_gene_32763	Plant_height	Chlorophyll_A;Height_per_day_(until_flowering);Nodes_per_plant;Nodes_to_ear;Plant_height	0	1	0	0	0	0	0	0	0	0	0	0	0	0	0	0	0	1	0	0	0	0	0	1	0	0	3	dispensable
pan_gene_16903	pan_gene_27325	Plant_height	Plant_height	0	0	0	0	0	0	0	0	0	0	0	0	0	0	0	0	0	0	0	0	0	1	0	0	0	0	1	private
pan_gene_16983	pan_gene_17713	Boxcox-transformed_leaf_angle;Height_per_day_(until_flowering);Plant_height	Plant_height	0	1	0	0	1	0	0	0	0	1	0	0	0	0	0	0	0	0	0	0	0	0	1	0	0	0	4	dispensable
pan_gene_16983	pan_gene_18761	Boxcox-transformed_leaf_angle;Height_per_day_(until_flowering);Plant_height	Plant_height	0	1	0	1	1	0	0	1	0	0	0	0	0	1	0	0	0	0	0	0	0	0	0	0	0	0	5	dispensable
pan_gene_16983	pan_gene_18765	Boxcox-transformed_leaf_angle;Height_per_day_(until_flowering);Plant_height	Average_internode_length_(whole_plant);Ear_height;Height_per_day_(until_flowering);Plant_height	0	0	0	0	0	0	0	0	0	1	0	0	0	0	0	0	0	1	0	1	1	0	0	0	0	0	4	dispensable
pan_gene_16983	pan_gene_20737	Boxcox-transformed_leaf_angle;Height_per_day_(until_flowering);Plant_height	Plant_height	0	1	0	1	0	0	0	1	0	0	0	0	0	0	0	0	0	0	0	1	0	0	0	0	0	0	4	dispensable
pan_gene_16983	pan_gene_25047	Boxcox-transformed_leaf_angle;Height_per_day_(until_flowering);Plant_height	Ear_height;Height_per_day_(until_flowering);Plant_height	0	1	0	0	0	0	0	0	0	0	0	0	0	0	0	0	0	0	0	1	0	0	0	0	0	0	2	dispensable
pan_gene_16983	pan_gene_26611	Boxcox-transformed_leaf_angle;Height_per_day_(until_flowering);Plant_height	Plant_height	0	0	0	0	1	0	0	0	0	0	0	0	0	0	0	0	0	0	0	0	0	0	0	0	0	0	1	private
pan_gene_16983	pan_gene_26653	Boxcox-transformed_leaf_angle;Height_per_day_(until_flowering);Plant_height	Ear_height;Leaf_width;Nodes_above_ear;Nodes_per_plant;Nodes_to_ear;Plant_height	0	1	0	1	1	0	0	0	0	0	1	0	0	0	0	0	0	0	0	0	0	0	1	0	0	0	5	dispensable
pan_gene_16983	pan_gene_26694	Boxcox-transformed_leaf_angle;Height_per_day_(until_flowering);Plant_height	Days_to_anthesis;Days_to_silk;Ear_height;Nodes_to_ear;Photoperiod_Growing-degree_days_to_silk;Plant_height;Tassel_branch_number	0	1	0	1	1	0	0	1	0	0	1	0	0	0	0	0	0	0	0	0	1	0	0	0	0	0	6	dispensable
pan_gene_16983	pan_gene_27325	Boxcox-transformed_leaf_angle;Height_per_day_(until_flowering);Plant_height	Plant_height	0	1	0	1	1	1	0	1	0	1	1	0	0	1	0	0	0	0	0	1	1	0	1	0	0	0	11	near-core
pan_gene_16983	pan_gene_29017	Boxcox-transformed_leaf_angle;Height_per_day_(until_flowering);Plant_height	Boxcox-transformed_leaf_angle;Plant_height	0	1	0	1	1	0	0	1	0	1	0	0	0	0	0	0	0	0	0	0	0	0	0	0	0	0	5	dispensable
pan_gene_16983	pan_gene_2968	Boxcox-transformed_leaf_angle;Height_per_day_(until_flowering);Plant_height	Average_internode_length_(above_ear);Average_internode_length_(whole_plant);Leaf_width;Plant_height	0	1	0	0	0	0	0	0	0	0	0	0	0	0	0	0	0	0	0	1	0	0	0	0	0	0	2	dispensable
pan_gene_16983	pan_gene_305	Boxcox-transformed_leaf_angle;Height_per_day_(until_flowering);Plant_height	Ear_height;Height_above_ear;Height_per_day_(until_flowering);Plant_height	0	1	0	0	0	0	0	0	0	0	0	0	0	0	0	0	0	0	0	0	0	0	0	0	0	0	1	private
pan_gene_16983	pan_gene_30551	Boxcox-transformed_leaf_angle;Height_per_day_(until_flowering);Plant_height	Days_to_silk;Plant_height	0	1	0	0	1	0	0	0	0	1	0	0	0	0	0	0	0	0	0	0	0	0	0	0	0	0	3	dispensable
pan_gene_16983	pan_gene_30554	Boxcox-transformed_leaf_angle;Height_per_day_(until_flowering);Plant_height	100_Kernel_weight;Plant_height	0	1	0	0	0	0	0	0	0	0	0	0	0	0	0	0	0	0	0	0	0	0	0	0	0	0	1	private
pan_gene_16983	pan_gene_30761	Boxcox-transformed_leaf_angle;Height_per_day_(until_flowering);Plant_height	Leaf_length;Nodes_above_ear;PCA_of_metabolites:_PC2;Plant_height;Starch;Tassel_length	0	1	0	1	1	1	0	0	0	0	0	0	0	0	0	0	0	0	0	0	0	0	0	0	0	0	4	dispensable
pan_gene_16983	pan_gene_32208	Boxcox-transformed_leaf_angle;Height_per_day_(until_flowering);Plant_height	Chlorophyll_B;Plant_height	0	1	0	0	0	0	0	0	0	0	0	0	0	0	0	0	0	0	0	0	0	0	1	0	0	0	2	dispensable
pan_gene_16983	pan_gene_32449	Boxcox-transformed_leaf_angle;Height_per_day_(until_flowering);Plant_height	Ear_height;Plant_height	0	0	0	0	1	0	0	0	0	0	0	0	0	0	0	0	0	0	0	0	0	0	0	0	0	0	1	private
pan_gene_16983	pan_gene_32547	Boxcox-transformed_leaf_angle;Height_per_day_(until_flowering);Plant_height	Anthesis-silking_interval;Average_internode_length_(whole_plant);Ear_row_number;Plant_height;Tassel_branch_number	0	1	0	1	1	0	0	1	0	0	0	0	0	0	0	0	0	1	0	0	1	0	1	0	0	0	7	dispensable
pan_gene_16983	pan_gene_4233	Boxcox-transformed_leaf_angle;Height_per_day_(until_flowering);Plant_height	Nodes_above_ear;Plant_height	0	1	0	0	0	0	0	0	0	0	1	0	0	0	0	0	0	0	0	0	0	0	1	0	0	0	3	dispensable
pan_gene_16983	pan_gene_4415	Boxcox-transformed_leaf_angle;Height_per_day_(until_flowering);Plant_height	Days_to_anthesis;Plant_height	0	1	0	0	1	0	0	1	0	1	1	0	0	0	0	0	0	1	1	1	1	0	1	0	1	0	11	near-core
pan_gene_16983	pan_gene_665	Boxcox-transformed_leaf_angle;Height_per_day_(until_flowering);Plant_height	Boxcox-transformed_leaf_angle;Plant_height	0	0	0	0	1	0	0	0	0	1	0	0	0	0	0	0	0	0	0	1	0	0	0	0	0	0	3	dispensable
pan_gene_16983	pan_gene_687	Boxcox-transformed_leaf_angle;Height_per_day_(until_flowering);Plant_height	Height_per_day_(until_flowering);Plant_height	0	1	0	0	0	0	0	1	0	0	1	0	0	0	0	0	0	0	0	0	0	0	1	0	0	0	4	dispensable
pan_gene_16984	pan_gene_24508	Plant_height	Ear_height;Height_per_day_(until_flowering);Plant_height	0	1	1	0	0	0	0	1	0	0	0	0	0	0	0	0	0	0	0	0	1	0	0	0	0	0	4	dispensable
pan_gene_17024	pan_gene_17254	Average_internode_length_(above_ear);Plant_height	Plant_height	0	0	0	0	0	0	0	1	0	0	0	0	0	0	0	0	0	0	0	0	0	0	0	0	0	1	2	dispensable
pan_gene_17024	pan_gene_17461	Average_internode_length_(above_ear);Plant_height	Days_to_anthesis;Plant_height	0	0	0	0	0	1	0	1	0	0	0	0	0	0	0	0	0	0	0	0	0	0	1	0	0	0	3	dispensable
pan_gene_17024	pan_gene_2548	Average_internode_length_(above_ear);Plant_height	Nodes_above_ear;Nodes_per_plant;Plant_height	0	0	0	1	0	0	0	0	0	0	0	0	0	0	0	1	0	0	0	0	0	0	0	0	0	0	2	dispensable
pan_gene_17024	pan_gene_2568	Average_internode_length_(above_ear);Plant_height	Ear_height;Ear_row_number;Glutamate;Nodes_per_plant;Nodes_to_ear;Plant_height	0	0	1	1	0	0	0	0	1	0	0	0	0	0	1	0	0	0	0	0	0	0	1	0	1	0	6	dispensable
pan_gene_17024	pan_gene_26544	Average_internode_length_(above_ear);Plant_height	Plant_height	0	0	0	0	0	1	0	0	0	0	0	1	0	0	0	0	0	0	0	0	0	0	0	0	0	0	2	dispensable
pan_gene_17024	pan_gene_30114	Average_internode_length_(above_ear);Plant_height	Ear_height;Plant_height	0	0	0	1	0	0	0	1	0	0	0	0	0	0	0	0	0	0	0	0	0	0	1	0	0	0	3	dispensable
pan_gene_17024	pan_gene_32236	Average_internode_length_(above_ear);Plant_height	Plant_height;Tassel_length	0	0	0	1	0	0	0	0	0	0	0	0	0	0	0	0	0	0	0	0	0	0	0	0	0	0	1	private
pan_gene_17024	pan_gene_32459	Average_internode_length_(above_ear);Plant_height	Nodes_per_plant;Plant_height	0	0	0	1	0	0	0	0	1	1	0	0	0	0	0	0	0	0	0	0	0	0	0	0	1	1	5	dispensable
pan_gene_17024	pan_gene_6673	Average_internode_length_(above_ear);Plant_height	Plant_height	0	0	0	0	0	0	0	1	0	1	1	0	0	0	0	0	0	0	0	0	1	0	0	0	0	0	4	dispensable
pan_gene_17024	pan_gene_9064	Average_internode_length_(above_ear);Plant_height	Ear_height;Plant_height	0	0	0	1	0	0	0	0	0	0	0	0	1	0	0	0	0	1	0	0	0	0	1	0	0	1	5	dispensable
pan_gene_17254	pan_gene_1742	Plant_height	Boxcox-transformed_leaf_angle;Ear_height;Height_per_day_(until_flowering);Leaf_width;Nodes_per_plant;Nodes_to_ear;Plant_height;Ratio_of_ear_height_to_total_height	0	1	1	0	0	0	0	0	0	0	0	0	0	0	0	1	0	0	0	0	0	0	0	0	0	1	4	dispensable
pan_gene_17254	pan_gene_19128	Plant_height	Average_internode_length_(whole_plant);Days_to_anthesis;Plant_height	0	1	0	1	0	0	0	0	1	0	0	0	0	1	0	1	0	1	0	0	0	0	0	0	0	0	6	dispensable
pan_gene_17254	pan_gene_21931	Plant_height	Plant_height;Tassel_branch_number	0	1	0	0	0	0	0	0	0	0	0	0	0	0	0	0	0	0	0	0	0	0	0	0	1	0	2	dispensable
pan_gene_17254	pan_gene_22869	Plant_height	Height_above_ear;Plant_height;Tassel_branch_number	0	1	0	0	0	0	0	0	0	0	0	0	0	0	0	0	0	0	0	0	0	0	0	0	0	0	1	private
pan_gene_17254	pan_gene_2548	Plant_height	Nodes_above_ear;Nodes_per_plant;Plant_height	0	1	1	1	0	0	0	1	0	0	1	1	0	0	0	0	0	0	1	0	0	0	1	0	0	1	9	dispensable
pan_gene_17254	pan_gene_30114	Plant_height	Ear_height;Plant_height	0	1	0	0	0	0	0	0	0	0	0	0	0	0	0	0	0	0	0	0	0	0	0	0	0	0	1	private
pan_gene_17254	pan_gene_31450	Plant_height	Average_internode_length_(below_ear);Ear_height;Glucose;Height_per_day_(until_flowering);Nodes_above_ear;Plant_height	0	1	0	0	0	0	0	0	0	0	0	0	0	0	0	0	0	0	0	0	1	0	0	0	0	0	2	dispensable
pan_gene_17254	pan_gene_6673	Plant_height	Plant_height	0	1	0	0	0	0	0	1	0	0	0	0	0	0	0	1	0	0	0	0	0	0	0	0	0	0	3	dispensable
pan_gene_17254	pan_gene_9064	Plant_height	Ear_height;Plant_height	0	1	0	1	0	0	0	0	0	0	0	0	0	0	0	0	0	1	0	0	0	0	0	1	0	1	5	dispensable
pan_gene_1742	pan_gene_20622	Boxcox-transformed_leaf_angle;Ear_height;Height_per_day_(until_flowering);Leaf_width;Nodes_per_plant;Nodes_to_ear;Plant_height;Ratio_of_ear_height_to_total_height	Average_internode_length_(whole_plant);Plant_height	0	1	0	0	0	0	0	0	0	0	0	0	0	0	0	0	0	0	0	0	0	0	0	1	0	0	2	dispensable
pan_gene_1742	pan_gene_31450	Boxcox-transformed_leaf_angle;Ear_height;Height_per_day_(until_flowering);Leaf_width;Nodes_per_plant;Nodes_to_ear;Plant_height;Ratio_of_ear_height_to_total_height	Average_internode_length_(below_ear);Ear_height;Glucose;Height_per_day_(until_flowering);Nodes_above_ear;Plant_height	0	1	0	0	0	0	0	0	0	0	0	0	0	0	0	0	0	0	0	0	0	0	0	0	0	0	1	private
pan_gene_17461	pan_gene_23370	Days_to_anthesis;Plant_height	Plant_height	0	1	0	0	0	0	0	0	0	0	0	0	0	0	0	0	0	0	0	0	0	0	0	0	0	0	1	private
pan_gene_17461	pan_gene_6247	Days_to_anthesis;Plant_height	Plant_height	0	1	0	0	0	0	0	0	0	0	0	0	0	0	0	0	0	0	0	0	0	0	0	1	0	0	2	dispensable
pan_gene_17461	pan_gene_6673	Days_to_anthesis;Plant_height	Plant_height	0	1	0	0	0	0	0	0	0	0	0	0	0	0	0	0	0	0	0	0	0	0	0	0	0	0	1	private
pan_gene_17461	pan_gene_9064	Days_to_anthesis;Plant_height	Ear_height;Plant_height	0	1	0	0	0	0	0	0	0	0	0	0	0	0	0	0	0	0	0	0	0	0	0	0	0	0	1	private
pan_gene_17544	pan_gene_19527	Average_internode_length_(below_ear);Height_per_day_(until_flowering);Plant_height	Plant_height	0	0	0	0	0	0	0	0	0	0	0	0	0	0	0	0	0	0	0	0	0	0	0	1	0	0	1	private
pan_gene_17544	pan_gene_305	Average_internode_length_(below_ear);Height_per_day_(until_flowering);Plant_height	Ear_height;Height_above_ear;Height_per_day_(until_flowering);Plant_height	0	0	0	1	1	0	0	0	0	0	0	0	0	0	0	0	0	0	0	0	0	0	0	0	0	0	2	dispensable
pan_gene_17544	pan_gene_32763	Average_internode_length_(below_ear);Height_per_day_(until_flowering);Plant_height	Chlorophyll_A;Height_per_day_(until_flowering);Nodes_per_plant;Nodes_to_ear;Plant_height	0	0	0	1	0	0	0	0	0	1	0	0	0	0	0	0	0	0	0	0	0	0	1	0	0	0	3	dispensable
pan_gene_17713	pan_gene_18761	Plant_height	Plant_height	0	1	1	1	1	0	0	1	0	1	0	0	1	1	0	0	0	1	0	1	1	0	0	0	0	0	11	near-core
pan_gene_17713	pan_gene_18765	Plant_height	Average_internode_length_(whole_plant);Ear_height;Height_per_day_(until_flowering);Plant_height	0	0	0	0	1	1	0	1	1	0	0	0	0	0	0	0	0	1	1	1	1	0	0	0	0	0	8	dispensable
pan_gene_17713	pan_gene_20737	Plant_height	Plant_height	0	1	0	1	0	1	0	0	0	1	1	0	0	0	0	0	0	0	0	0	0	1	1	0	0	0	7	dispensable
pan_gene_17713	pan_gene_21101	Plant_height	Plant_height	0	0	0	0	0	0	1	0	0	1	0	0	0	0	1	0	0	0	0	0	0	0	0	0	0	0	3	dispensable
pan_gene_17713	pan_gene_21819	Plant_height	Plant_height	0	1	0	0	0	0	0	0	0	0	0	0	0	0	0	0	0	0	0	0	0	0	0	0	0	0	1	private
pan_gene_17713	pan_gene_25047	Plant_height	Ear_height;Height_per_day_(until_flowering);Plant_height	0	1	0	1	1	1	1	1	1	0	0	0	0	0	0	0	1	0	1	0	1	1	1	0	0	1	13	near-core
pan_gene_17713	pan_gene_2623	Plant_height	Height_per_day_(until_flowering);Plant_height;Tassel_branch_number;Tassel_length	0	1	0	0	0	0	0	0	0	0	0	0	0	1	0	0	0	0	0	0	0	1	0	0	0	0	3	dispensable
pan_gene_17713	pan_gene_26433	Plant_height	Height_above_ear;Plant_height;Tassel_length	0	1	0	1	0	1	1	0	0	0	0	1	0	1	0	1	1	1	0	1	1	1	1	0	0	1	14	near-core
pan_gene_17713	pan_gene_26653	Plant_height	Ear_height;Leaf_width;Nodes_above_ear;Nodes_per_plant;Nodes_to_ear;Plant_height	0	1	0	0	0	1	0	0	0	1	0	0	0	0	0	0	0	0	0	0	0	0	0	0	0	0	3	dispensable
pan_gene_17713	pan_gene_26694	Plant_height	Days_to_anthesis;Days_to_silk;Ear_height;Nodes_to_ear;Photoperiod_Growing-degree_days_to_silk;Plant_height;Tassel_branch_number	0	1	0	1	0	0	0	0	0	0	1	0	0	0	0	0	0	1	0	0	0	0	1	0	0	0	5	dispensable
pan_gene_17713	pan_gene_27325	Plant_height	Plant_height	0	1	1	1	0	1	1	0	1	1	1	1	1	1	1	1	0	1	0	1	1	1	1	0	0	1	19	near-core
pan_gene_17713	pan_gene_29017	Plant_height	Boxcox-transformed_leaf_angle;Plant_height	0	1	1	1	0	1	1	1	1	1	1	1	1	1	0	1	0	0	0	1	1	0	1	1	0	1	18	near-core
pan_gene_17713	pan_gene_305	Plant_height	Ear_height;Height_above_ear;Height_per_day_(until_flowering);Plant_height	0	1	0	0	0	0	0	0	0	0	0	0	0	0	0	0	0	0	0	0	0	0	0	0	0	0	1	private
pan_gene_17713	pan_gene_30761	Plant_height	Leaf_length;Nodes_above_ear;PCA_of_metabolites:_PC2;Plant_height;Starch;Tassel_length	0	1	0	1	1	0	0	1	1	0	0	0	1	0	0	0	0	0	0	1	0	1	0	0	0	1	9	dispensable
pan_gene_17713	pan_gene_31000	Plant_height	Plant_height	0	0	0	0	1	0	1	0	0	0	0	0	0	0	0	0	0	0	1	0	0	0	0	0	0	0	3	dispensable
pan_gene_17713	pan_gene_32208	Plant_height	Chlorophyll_B;Plant_height	0	1	1	1	0	1	1	0	0	0	1	1	0	0	0	1	0	0	0	1	1	1	1	0	0	1	13	near-core
pan_gene_17713	pan_gene_32516	Plant_height	Cob_diameter;Height_per_day_(until_flowering);Plant_height	0	0	0	0	0	0	0	0	0	0	0	0	0	0	0	0	0	0	1	0	0	0	0	0	0	0	1	private
pan_gene_17713	pan_gene_32547	Plant_height	Anthesis-silking_interval;Average_internode_length_(whole_plant);Ear_row_number;Plant_height;Tassel_branch_number	0	1	0	1	1	1	1	1	1	1	1	1	1	0	0	0	1	1	0	1	1	0	1	1	0	0	17	near-core
pan_gene_17713	pan_gene_4415	Plant_height	Days_to_anthesis;Plant_height	0	1	0	0	1	1	0	1	0	1	1	1	0	0	0	1	0	0	0	1	0	0	1	0	1	0	11	near-core
pan_gene_17713	pan_gene_6246	Plant_height	Plant_height	0	1	0	1	1	0	0	0	0	1	1	0	1	1	0	1	0	1	0	1	0	0	1	0	0	1	12	near-core
pan_gene_17713	pan_gene_665	Plant_height	Boxcox-transformed_leaf_angle;Plant_height	0	0	0	0	0	0	1	0	0	1	1	1	1	0	1	1	0	1	1	1	1	1	1	0	0	1	14	near-core
pan_gene_17713	pan_gene_691	Plant_height	PCA_of_metabolites:_PC2;Plant_height	0	0	1	0	1	1	1	0	0	0	0	1	1	0	1	1	1	0	0	1	1	1	1	1	0	0	14	near-core
pan_gene_17713	pan_gene_8989	Plant_height	Height_above_ear;Plant_height	0	1	1	0	0	0	0	0	0	0	0	0	0	0	1	1	0	1	0	0	0	0	1	1	0	0	7	dispensable
pan_gene_17713	pan_gene_9067	Plant_height	Ear_height;Nodes_to_ear;Plant_height	0	1	1	1	1	1	1	1	1	1	1	1	1	0	1	1	1	1	1	1	1	1	1	1	0	1	23	core
pan_gene_17713	pan_gene_96207	Plant_height	Northern_Leaf_Blight;Plant_height	0	1	0	0	0	0	1	1	0	0	1	1	1	1	0	0	1	1	0	0	1	0	0	1	0	1	12	near-core
pan_gene_1782	pan_gene_2573	Plant_height	Height_above_ear;Height_per_day_(until_flowering);Nodes_per_plant;Northern_Leaf_Blight;Plant_height	0	1	0	0	0	0	0	0	0	0	0	0	0	0	0	0	0	0	0	0	0	0	0	0	0	0	1	private
pan_gene_1782	pan_gene_344	Plant_height	Average_internode_length_(whole_plant);Chlorophyll_B;Ear_height;Height_per_day_(until_flowering);Plant_height;Tassel_length	0	1	0	0	0	0	0	0	0	0	0	0	0	0	0	0	0	0	0	0	0	0	0	0	0	0	1	private
pan_gene_1782	pan_gene_5105	Plant_height	Height_above_ear;Height_per_day_(until_flowering);Plant_height	0	1	0	0	0	0	0	0	0	0	0	0	0	0	0	0	0	0	0	0	0	0	0	0	0	0	1	private
pan_gene_1782	pan_gene_6543	Plant_height	Plant_height	0	1	0	0	0	0	0	0	0	0	0	0	0	0	0	0	0	0	0	0	0	0	0	0	0	0	1	private
pan_gene_179	pan_gene_21676	Cob_diameter;Plant_height	Height_per_day_(until_flowering);Plant_height	0	1	0	0	0	0	0	0	0	1	0	0	0	0	0	1	0	0	0	0	0	0	0	0	0	0	3	dispensable
pan_gene_179	pan_gene_26605	Cob_diameter;Plant_height	Ear_height;Height_per_day_(until_flowering);Plant_height	0	1	0	1	1	0	0	0	1	1	0	0	0	0	0	0	0	0	0	0	0	0	0	1	1	0	7	dispensable
pan_gene_179	pan_gene_32642	Cob_diameter;Plant_height	Plant_height;Tassel_length	0	1	0	1	1	0	0	1	0	0	0	1	0	0	0	1	0	0	0	0	0	0	0	0	0	0	6	dispensable
pan_gene_179	pan_gene_679	Cob_diameter;Plant_height	Plant_height	0	1	1	1	1	0	0	0	1	0	0	1	0	0	1	1	0	1	0	0	1	0	0	1	0	0	11	near-core
pan_gene_179	pan_gene_8396	Cob_diameter;Plant_height	Days_to_anthesis;Ear_height;Height_per_day_(until_flowering);Plant_height;Stalk_strength	0	1	0	0	0	0	0	0	0	0	0	0	0	0	0	0	0	0	0	0	0	0	0	0	0	0	1	private
pan_gene_18730	pan_gene_31817	Average_internode_length_(above_ear);Average_internode_length_(below_ear);Average_internode_length_(whole_plant);Days_to_anthesis;Ear_height;Height_per_day_(until_flowering);Plant_height;Starch	Plant_height	0	0	0	0	0	0	0	0	0	0	0	0	1	0	0	0	0	0	1	0	0	0	0	0	0	0	2	dispensable
pan_gene_18730	pan_gene_35490	Average_internode_length_(above_ear);Average_internode_length_(below_ear);Average_internode_length_(whole_plant);Days_to_anthesis;Ear_height;Height_per_day_(until_flowering);Plant_height;Starch	Plant_height;Southern_leaf_blight	0	0	0	0	0	0	0	0	0	1	0	0	0	0	0	0	0	0	0	1	0	0	0	0	0	0	2	dispensable
pan_gene_18730	pan_gene_48976	Average_internode_length_(above_ear);Average_internode_length_(below_ear);Average_internode_length_(whole_plant);Days_to_anthesis;Ear_height;Height_per_day_(until_flowering);Plant_height;Starch	Plant_height	0	0	0	1	0	0	0	0	0	0	0	0	0	0	0	0	0	0	0	0	0	0	0	0	0	0	1	private
pan_gene_18761	pan_gene_20737	Plant_height	Plant_height	0	1	0	1	0	0	0	1	0	1	0	0	0	0	0	0	0	1	0	1	0	0	0	0	0	0	6	dispensable
pan_gene_18761	pan_gene_2426	Plant_height	Plant_height	0	0	0	0	1	0	0	0	0	0	0	0	0	0	0	0	0	0	0	0	0	0	0	0	0	0	1	private
pan_gene_18761	pan_gene_25044	Plant_height	Nodes_per_plant;Plant_height	0	0	0	1	0	0	0	0	0	0	0	0	0	0	0	0	0	0	0	0	0	0	0	0	0	0	1	private
pan_gene_18761	pan_gene_26611	Plant_height	Plant_height	0	0	0	0	1	0	0	0	0	1	0	0	0	0	0	0	0	1	0	0	0	0	0	0	0	0	3	dispensable
pan_gene_18761	pan_gene_26694	Plant_height	Days_to_anthesis;Days_to_silk;Ear_height;Nodes_to_ear;Photoperiod_Growing-degree_days_to_silk;Plant_height;Tassel_branch_number	0	1	0	1	0	0	0	1	0	0	0	0	0	0	0	0	0	1	0	0	0	0	0	0	0	0	4	dispensable
pan_gene_18761	pan_gene_29017	Plant_height	Boxcox-transformed_leaf_angle;Plant_height	0	1	0	1	1	0	0	1	0	0	0	0	1	0	0	0	0	0	0	0	0	0	0	0	0	0	5	dispensable
pan_gene_18761	pan_gene_305	Plant_height	Ear_height;Height_above_ear;Height_per_day_(until_flowering);Plant_height	0	1	1	0	0	0	0	0	0	0	0	0	0	0	0	0	0	0	0	0	0	0	0	0	0	0	2	dispensable
pan_gene_18761	pan_gene_30761	Plant_height	Leaf_length;Nodes_above_ear;PCA_of_metabolites:_PC2;Plant_height;Starch;Tassel_length	0	1	0	1	1	0	0	1	0	0	0	0	1	0	0	0	0	0	0	1	0	0	0	0	0	0	6	dispensable
pan_gene_18761	pan_gene_32449	Plant_height	Ear_height;Plant_height	0	0	0	0	1	0	0	0	0	1	0	0	1	0	0	0	0	0	0	0	0	0	0	0	0	0	3	dispensable
pan_gene_18761	pan_gene_32547	Plant_height	Anthesis-silking_interval;Average_internode_length_(whole_plant);Ear_row_number;Plant_height;Tassel_branch_number	0	1	0	1	1	0	0	1	0	1	0	0	1	0	0	0	0	1	0	1	1	0	0	0	0	0	9	dispensable
pan_gene_18761	pan_gene_4233	Plant_height	Nodes_above_ear;Plant_height	0	1	1	0	0	0	0	0	0	1	1	1	0	0	0	0	0	1	0	1	1	0	0	0	0	1	9	dispensable
pan_gene_18761	pan_gene_4318	Plant_height	Average_internode_length_(above_ear);Plant_height	0	0	0	0	1	0	0	0	0	1	0	0	0	0	0	0	0	0	0	0	0	0	0	0	0	0	2	dispensable
pan_gene_18761	pan_gene_4415	Plant_height	Days_to_anthesis;Plant_height	0	1	1	0	1	0	0	1	0	0	0	0	0	0	0	0	0	0	0	1	0	0	0	0	0	0	5	dispensable
pan_gene_18761	pan_gene_6246	Plant_height	Plant_height	0	1	0	1	1	0	0	1	0	0	0	0	0	0	0	0	0	1	0	1	0	0	0	0	0	1	7	dispensable
pan_gene_18765	pan_gene_19077	Average_internode_length_(whole_plant);Ear_height;Height_per_day_(until_flowering);Plant_height	Height_per_day_(until_flowering);Northern_Leaf_Blight;Plant_height;Tassel_branch_number	0	0	1	0	0	0	0	0	0	0	0	0	0	0	0	0	0	0	0	0	0	0	0	0	0	0	1	private
pan_gene_18765	pan_gene_202	Average_internode_length_(whole_plant);Ear_height;Height_per_day_(until_flowering);Plant_height	Height_per_day_(until_flowering);Plant_height	0	0	0	1	1	0	0	0	1	0	0	0	0	1	0	1	0	1	0	1	0	0	0	0	0	1	8	dispensable
pan_gene_18765	pan_gene_21676	Average_internode_length_(whole_plant);Ear_height;Height_per_day_(until_flowering);Plant_height	Height_per_day_(until_flowering);Plant_height	0	0	0	1	0	1	1	1	1	1	0	0	0	1	0	1	0	1	0	0	0	0	0	0	0	0	9	dispensable
pan_gene_18765	pan_gene_2425	Average_internode_length_(whole_plant);Ear_height;Height_per_day_(until_flowering);Plant_height	Plant_height	0	0	0	0	0	0	1	0	1	0	0	0	0	0	0	1	0	1	0	0	1	1	0	0	0	1	7	dispensable
pan_gene_18765	pan_gene_25047	Average_internode_length_(whole_plant);Ear_height;Height_per_day_(until_flowering);Plant_height	Ear_height;Height_per_day_(until_flowering);Plant_height	0	0	0	1	1	1	1	1	1	1	0	0	0	1	0	1	0	0	0	1	1	0	0	0	0	1	12	near-core
pan_gene_18765	pan_gene_29017	Average_internode_length_(whole_plant);Ear_height;Height_per_day_(until_flowering);Plant_height	Boxcox-transformed_leaf_angle;Plant_height	0	0	0	0	0	1	0	0	1	1	0	0	0	0	0	0	0	0	0	0	1	0	0	0	0	0	4	dispensable
pan_gene_18765	pan_gene_2968	Average_internode_length_(whole_plant);Ear_height;Height_per_day_(until_flowering);Plant_height	Average_internode_length_(above_ear);Average_internode_length_(whole_plant);Leaf_width;Plant_height	0	0	0	1	1	1	0	1	0	0	0	0	0	1	0	1	0	1	0	0	0	0	0	0	0	0	7	dispensable
pan_gene_18765	pan_gene_30551	Average_internode_length_(whole_plant);Ear_height;Height_per_day_(until_flowering);Plant_height	Days_to_silk;Plant_height	0	0	0	1	1	0	0	0	1	0	0	0	0	0	0	0	0	0	1	1	0	0	0	0	0	0	5	dispensable
pan_gene_18765	pan_gene_32373	Average_internode_length_(whole_plant);Ear_height;Height_per_day_(until_flowering);Plant_height	Plant_height	0	0	0	0	0	0	0	1	0	1	0	0	0	1	0	0	0	0	0	1	0	0	0	0	0	0	4	dispensable
pan_gene_18765	pan_gene_32547	Average_internode_length_(whole_plant);Ear_height;Height_per_day_(until_flowering);Plant_height	Anthesis-silking_interval;Average_internode_length_(whole_plant);Ear_row_number;Plant_height;Tassel_branch_number	0	0	0	0	0	0	0	1	0	0	0	0	0	0	0	0	0	1	0	1	1	0	0	0	0	0	4	dispensable
pan_gene_18765	pan_gene_32762	Average_internode_length_(whole_plant);Ear_height;Height_per_day_(until_flowering);Plant_height	Chlorophyll_A;Ear_height;Height_per_day_(until_flowering);Nodes_per_plant;Plant_height	0	0	0	1	0	0	0	0	0	0	0	0	0	0	0	1	0	0	0	0	1	0	0	0	0	0	3	dispensable
pan_gene_18765	pan_gene_32769	Average_internode_length_(whole_plant);Ear_height;Height_per_day_(until_flowering);Plant_height	Chlorophyll_A;Ear_height;Nodes_to_ear;Plant_height	0	0	0	1	0	1	0	1	1	0	0	0	0	1	0	1	0	1	0	1	1	1	0	0	0	0	10	dispensable
pan_gene_18765	pan_gene_5047	Average_internode_length_(whole_plant);Ear_height;Height_per_day_(until_flowering);Plant_height	Average_internode_length_(above_ear);Height_above_ear;Height_per_day_(until_flowering);Plant_height	0	0	0	1	0	0	0	1	0	0	0	0	0	1	0	1	0	0	0	0	1	0	0	0	0	0	5	dispensable
pan_gene_18765	pan_gene_6525	Average_internode_length_(whole_plant);Ear_height;Height_per_day_(until_flowering);Plant_height	Average_internode_length_(whole_plant);Plant_height	0	0	0	1	0	0	0	1	0	0	0	1	0	1	0	1	0	0	0	0	0	0	0	1	0	0	6	dispensable
pan_gene_18765	pan_gene_665	Average_internode_length_(whole_plant);Ear_height;Height_per_day_(until_flowering);Plant_height	Boxcox-transformed_leaf_angle;Plant_height	0	0	0	0	0	0	0	0	0	1	0	0	0	0	0	0	0	0	0	1	0	0	0	0	0	0	2	dispensable
pan_gene_18765	pan_gene_688	Average_internode_length_(whole_plant);Ear_height;Height_per_day_(until_flowering);Plant_height	Plant_height	0	0	0	0	1	0	1	1	0	1	0	0	0	1	0	1	0	1	0	1	0	0	0	0	0	1	9	dispensable
pan_gene_18765	pan_gene_70982	Average_internode_length_(whole_plant);Ear_height;Height_per_day_(until_flowering);Plant_height	Plant_height	0	0	0	1	0	0	0	0	0	0	0	0	0	0	0	0	0	0	0	0	0	0	0	0	0	0	1	private
pan_gene_18765	pan_gene_7108	Average_internode_length_(whole_plant);Ear_height;Height_per_day_(until_flowering);Plant_height	Plant_height	0	0	0	1	0	0	0	0	0	0	0	0	0	0	0	0	0	1	0	1	0	0	0	0	0	1	4	dispensable
pan_gene_18765	pan_gene_7727	Average_internode_length_(whole_plant);Ear_height;Height_per_day_(until_flowering);Plant_height	Plant_height	0	0	0	1	1	1	1	1	0	0	0	0	0	1	0	1	0	0	0	1	0	0	0	0	0	0	8	dispensable
pan_gene_18765	pan_gene_8989	Average_internode_length_(whole_plant);Ear_height;Height_per_day_(until_flowering);Plant_height	Height_above_ear;Plant_height	0	0	0	0	0	0	0	0	0	0	0	0	0	0	0	0	0	1	0	0	0	0	0	0	0	1	2	dispensable
pan_gene_18765	pan_gene_9080	Average_internode_length_(whole_plant);Ear_height;Height_per_day_(until_flowering);Plant_height	Average_internode_length_(whole_plant);Ear_height;Height_per_day_(until_flowering);Plant_height	0	0	0	1	0	0	0	0	0	0	0	0	0	0	0	0	0	0	0	0	0	0	0	0	0	0	1	private
pan_gene_18765	pan_gene_96207	Average_internode_length_(whole_plant);Ear_height;Height_per_day_(until_flowering);Plant_height	Northern_Leaf_Blight;Plant_height	0	0	0	0	0	0	0	1	0	1	0	0	0	0	0	1	0	1	0	1	1	0	0	0	0	0	6	dispensable
pan_gene_18777	pan_gene_3772	Average_internode_length_(below_ear);Ear_height;Plant_height	Nitrate;Plant_height	0	0	0	0	0	0	0	0	0	0	0	0	1	0	0	0	0	0	0	0	0	0	0	0	0	0	1	private
pan_gene_18795	pan_gene_202	Height_per_day_(until_flowering);Plant_height	Height_per_day_(until_flowering);Plant_height	0	1	0	1	0	0	0	1	0	0	0	0	1	1	0	1	0	0	1	0	0	0	0	0	0	0	7	dispensable
pan_gene_18795	pan_gene_32373	Height_per_day_(until_flowering);Plant_height	Plant_height	0	1	0	0	0	0	0	0	0	0	0	0	0	0	0	0	0	0	0	0	0	0	0	0	0	0	1	private
pan_gene_18795	pan_gene_7727	Height_per_day_(until_flowering);Plant_height	Plant_height	0	1	0	0	0	1	0	0	0	0	0	0	0	0	0	0	0	0	0	0	0	0	0	0	0	0	2	dispensable
pan_gene_18795	pan_gene_96207	Height_per_day_(until_flowering);Plant_height	Northern_Leaf_Blight;Plant_height	0	1	0	0	0	0	0	0	0	1	0	0	1	0	0	0	0	0	0	0	0	0	0	0	0	0	3	dispensable
pan_gene_18990	pan_gene_25464	Nodes_to_ear;Photoperiod_Growing-degree_days_to_silk;Plant_height	Cob_diameter;Height_above_ear;Height_per_day_(until_flowering);Plant_height	0	1	1	1	0	1	1	1	1	0	1	1	1	1	0	0	1	0	0	1	0	0	1	0	0	1	15	near-core
pan_gene_18990	pan_gene_32207	Nodes_to_ear;Photoperiod_Growing-degree_days_to_silk;Plant_height	Plant_height	0	1	0	1	0	0	1	1	0	0	0	0	0	0	0	0	0	1	0	0	0	0	0	0	0	1	6	dispensable
pan_gene_18990	pan_gene_32566	Nodes_to_ear;Photoperiod_Growing-degree_days_to_silk;Plant_height	Ear_row_number;Height_per_day_(until_flowering);Plant_height;Stalk_strength	0	1	1	0	0	0	1	1	1	0	1	1	1	1	0	1	1	1	0	1	0	0	1	1	0	0	15	near-core
pan_gene_18990	pan_gene_32780	Nodes_to_ear;Photoperiod_Growing-degree_days_to_silk;Plant_height	Average_internode_length_(above_ear);Average_internode_length_(below_ear);Ear_height;Glutamate;Height_per_day_(until_flowering);Leaf_length;Plant_height;Starch	0	0	0	0	0	0	0	0	0	0	0	0	0	1	0	0	0	0	0	0	0	0	0	0	0	0	1	private
pan_gene_19077	pan_gene_202	Height_per_day_(until_flowering);Northern_Leaf_Blight;Plant_height;Tassel_branch_number	Height_per_day_(until_flowering);Plant_height	0	1	0	0	0	0	0	0	0	1	0	0	0	0	0	0	0	0	0	0	0	0	0	0	0	0	2	dispensable
pan_gene_19077	pan_gene_21676	Height_per_day_(until_flowering);Northern_Leaf_Blight;Plant_height;Tassel_branch_number	Height_per_day_(until_flowering);Plant_height	0	1	0	0	0	0	0	0	0	1	0	0	0	0	0	0	0	0	0	0	0	0	0	0	0	0	2	dispensable
pan_gene_19077	pan_gene_2425	Height_per_day_(until_flowering);Northern_Leaf_Blight;Plant_height;Tassel_branch_number	Plant_height	0	1	0	0	0	0	0	0	0	1	0	0	0	0	0	0	0	0	0	0	0	0	0	0	0	0	2	dispensable
pan_gene_19077	pan_gene_32642	Height_per_day_(until_flowering);Northern_Leaf_Blight;Plant_height;Tassel_branch_number	Plant_height;Tassel_length	0	1	0	0	0	0	0	0	0	0	0	0	0	0	0	0	0	0	0	0	0	0	0	0	0	0	1	private
pan_gene_19077	pan_gene_32762	Height_per_day_(until_flowering);Northern_Leaf_Blight;Plant_height;Tassel_branch_number	Chlorophyll_A;Ear_height;Height_per_day_(until_flowering);Nodes_per_plant;Plant_height	0	1	0	0	0	0	0	0	0	0	0	0	0	0	0	0	0	0	0	0	0	0	0	0	0	0	1	private
pan_gene_19077	pan_gene_32769	Height_per_day_(until_flowering);Northern_Leaf_Blight;Plant_height;Tassel_branch_number	Chlorophyll_A;Ear_height;Nodes_to_ear;Plant_height	0	1	0	0	0	0	0	0	0	1	1	0	0	0	0	0	0	1	0	0	0	0	0	0	0	1	5	dispensable
pan_gene_19077	pan_gene_4349	Height_per_day_(until_flowering);Northern_Leaf_Blight;Plant_height;Tassel_branch_number	Height_above_ear;Plant_height;Tassel_length	0	1	0	0	0	0	0	0	0	0	0	0	0	0	0	0	0	0	0	0	0	0	0	0	0	0	1	private
pan_gene_19077	pan_gene_7727	Height_per_day_(until_flowering);Northern_Leaf_Blight;Plant_height;Tassel_branch_number	Plant_height	0	1	0	0	0	0	0	0	0	0	0	0	0	0	0	0	0	0	0	0	0	0	0	0	0	0	1	private
pan_gene_19077	pan_gene_8396	Height_per_day_(until_flowering);Northern_Leaf_Blight;Plant_height;Tassel_branch_number	Days_to_anthesis;Ear_height;Height_per_day_(until_flowering);Plant_height;Stalk_strength	0	1	0	0	0	0	0	0	0	0	0	0	1	0	0	0	0	0	0	0	0	0	0	0	0	0	2	dispensable
pan_gene_19077	pan_gene_9080	Height_per_day_(until_flowering);Northern_Leaf_Blight;Plant_height;Tassel_branch_number	Average_internode_length_(whole_plant);Ear_height;Height_per_day_(until_flowering);Plant_height	0	1	1	0	0	0	1	1	0	0	0	0	0	0	0	0	0	0	0	0	0	0	0	0	0	0	4	dispensable
pan_gene_19091	pan_gene_20622	Plant_height;Starch	Average_internode_length_(whole_plant);Plant_height	0	1	0	0	0	0	0	0	0	0	0	0	0	0	0	0	0	0	0	0	0	0	0	0	0	0	1	private
pan_gene_19091	pan_gene_31450	Plant_height;Starch	Average_internode_length_(below_ear);Ear_height;Glucose;Height_per_day_(until_flowering);Nodes_above_ear;Plant_height	0	1	0	0	0	0	0	0	0	0	0	0	0	0	0	1	0	0	0	0	0	0	0	0	0	0	2	dispensable
pan_gene_19107	pan_gene_23370	Plant_height	Plant_height	0	1	0	0	0	0	0	0	0	0	0	0	0	0	0	0	0	0	0	0	0	0	0	0	0	0	1	private
pan_gene_19107	pan_gene_31450	Plant_height	Average_internode_length_(below_ear);Ear_height;Glucose;Height_per_day_(until_flowering);Nodes_above_ear;Plant_height	0	1	0	0	0	1	0	0	0	0	0	0	0	0	0	0	0	0	0	0	0	0	0	0	0	0	2	dispensable
pan_gene_19128	pan_gene_21953	Average_internode_length_(whole_plant);Days_to_anthesis;Plant_height	Plant_height	0	1	0	0	0	0	0	0	0	0	0	0	0	0	0	0	0	0	0	0	0	0	0	0	0	0	1	private
pan_gene_19128	pan_gene_2548	Average_internode_length_(whole_plant);Days_to_anthesis;Plant_height	Nodes_above_ear;Nodes_per_plant;Plant_height	0	1	0	1	1	0	0	0	0	0	0	0	0	0	0	0	0	0	0	0	0	0	0	0	0	0	3	dispensable
pan_gene_19128	pan_gene_25497	Average_internode_length_(whole_plant);Days_to_anthesis;Plant_height	Ear_height;Plant_height	0	1	0	1	1	0	0	0	0	0	0	0	0	0	0	1	0	0	0	0	0	0	0	0	0	0	4	dispensable
pan_gene_19128	pan_gene_9063	Average_internode_length_(whole_plant);Days_to_anthesis;Plant_height	Ear_height;Fructose;Height_per_day_(until_flowering);Plant_height;Tassel_length	0	1	0	1	0	0	0	0	0	0	0	1	0	0	0	0	0	1	0	0	0	0	0	0	0	0	4	dispensable
pan_gene_19128	pan_gene_9064	Average_internode_length_(whole_plant);Days_to_anthesis;Plant_height	Ear_height;Plant_height	0	1	0	1	0	0	0	0	0	0	0	0	0	0	0	1	0	0	0	0	0	0	0	0	0	0	3	dispensable
pan_gene_19214	pan_gene_2548	Average_internode_length_(above_ear);Average_internode_length_(below_ear);Average_internode_length_(whole_plant);Boxcox-transformed_leaf_angle;Height_per_day_(until_flowering);Leaf_width;Plant_height	Nodes_above_ear;Nodes_per_plant;Plant_height	0	0	0	0	0	0	0	0	0	0	0	0	1	0	0	0	0	0	0	0	0	0	0	0	0	0	1	private
pan_gene_19214	pan_gene_26694	Average_internode_length_(above_ear);Average_internode_length_(below_ear);Average_internode_length_(whole_plant);Boxcox-transformed_leaf_angle;Height_per_day_(until_flowering);Leaf_width;Plant_height	Days_to_anthesis;Days_to_silk;Ear_height;Nodes_to_ear;Photoperiod_Growing-degree_days_to_silk;Plant_height;Tassel_branch_number	0	0	0	0	0	0	0	0	0	0	0	0	1	0	0	0	0	0	0	0	0	0	0	0	0	0	1	private
pan_gene_19214	pan_gene_32547	Average_internode_length_(above_ear);Average_internode_length_(below_ear);Average_internode_length_(whole_plant);Boxcox-transformed_leaf_angle;Height_per_day_(until_flowering);Leaf_width;Plant_height	Anthesis-silking_interval;Average_internode_length_(whole_plant);Ear_row_number;Plant_height;Tassel_branch_number	0	0	0	0	0	0	0	0	0	0	0	0	1	0	0	0	0	0	0	0	0	0	0	0	0	0	1	private
pan_gene_19214	pan_gene_6246	Average_internode_length_(above_ear);Average_internode_length_(below_ear);Average_internode_length_(whole_plant);Boxcox-transformed_leaf_angle;Height_per_day_(until_flowering);Leaf_width;Plant_height	Plant_height	0	0	0	0	0	0	0	0	0	0	0	0	1	0	0	0	0	0	0	0	0	0	0	0	0	0	1	private
pan_gene_19214	pan_gene_691	Average_internode_length_(above_ear);Average_internode_length_(below_ear);Average_internode_length_(whole_plant);Boxcox-transformed_leaf_angle;Height_per_day_(until_flowering);Leaf_width;Plant_height	PCA_of_metabolites:_PC2;Plant_height	0	0	0	0	0	0	0	0	0	0	0	0	1	0	0	0	0	0	0	0	0	0	0	0	0	0	1	private
pan_gene_19461	pan_gene_30437	Average_internode_length_(whole_plant);Leaf_length;Plant_height	Average_internode_length_(whole_plant);Height_per_day_(until_flowering);Plant_height	0	1	0	0	0	0	0	0	0	0	0	0	0	0	0	0	0	0	0	0	0	0	0	0	0	0	1	private
pan_gene_19461	pan_gene_305	Average_internode_length_(whole_plant);Leaf_length;Plant_height	Ear_height;Height_above_ear;Height_per_day_(until_flowering);Plant_height	0	1	0	0	0	0	0	0	0	0	0	0	0	0	0	0	0	0	0	0	0	0	0	0	0	0	1	private
pan_gene_19461	pan_gene_32763	Average_internode_length_(whole_plant);Leaf_length;Plant_height	Chlorophyll_A;Height_per_day_(until_flowering);Nodes_per_plant;Nodes_to_ear;Plant_height	0	1	0	0	0	0	0	0	0	0	0	0	0	0	0	0	0	0	0	0	0	0	0	0	0	0	1	private
pan_gene_19935	pan_gene_19936	Chlorophyll_A;Plant_height	Chlorophyll_A;Height_per_day_(until_flowering);Plant_height	0	1	1	0	0	0	0	0	1	1	0	0	0	0	0	0	0	1	0	0	0	0	0	0	0	0	5	dispensable
pan_gene_19935	pan_gene_19972	Chlorophyll_A;Plant_height	Average_internode_length_(whole_plant);Cob_diameter;Height_above_ear;Leaf_length;Plant_height	0	1	0	0	0	0	0	0	0	0	0	0	0	0	0	0	0	0	0	0	0	0	0	0	0	0	1	private
pan_gene_19935	pan_gene_30542	Chlorophyll_A;Plant_height	Anthesis-silking_interval;Nitrate;Nodes_per_plant;Plant_height	0	1	0	0	0	0	0	0	0	0	0	0	0	0	0	0	0	0	0	0	0	0	0	0	0	0	1	private
pan_gene_19935	pan_gene_30762	Chlorophyll_A;Plant_height	Glucose;Height_per_day_(until_flowering);Nodes_above_ear;Plant_height	0	1	0	0	0	0	0	0	0	0	0	0	0	0	0	0	0	0	0	0	0	0	0	0	0	0	1	private
pan_gene_19935	pan_gene_344	Chlorophyll_A;Plant_height	Average_internode_length_(whole_plant);Chlorophyll_B;Ear_height;Height_per_day_(until_flowering);Plant_height;Tassel_length	0	1	0	0	0	0	0	0	0	0	0	0	0	0	0	0	0	0	0	0	0	0	0	0	0	0	1	private
pan_gene_19935	pan_gene_851	Chlorophyll_A;Plant_height	Height_per_day_(until_flowering);Plant_height	0	1	0	0	0	0	0	0	0	0	0	0	0	0	0	0	0	0	0	0	0	0	0	0	0	0	1	private
pan_gene_19935	pan_gene_907	Chlorophyll_A;Plant_height	100_Kernel_weight;Average_internode_length_(whole_plant);Plant_height	0	1	0	0	0	0	0	0	0	0	0	0	0	0	0	0	0	0	0	0	0	0	0	0	0	0	1	private
pan_gene_19936	pan_gene_32433	Chlorophyll_A;Height_per_day_(until_flowering);Plant_height	Ear_height;Plant_height;Ratio_of_ear_height_to_total_height;Stalk_strength	0	1	0	0	0	0	0	0	0	0	0	0	0	0	0	0	0	0	0	0	0	0	0	0	0	0	1	private
pan_gene_19936	pan_gene_6543	Chlorophyll_A;Height_per_day_(until_flowering);Plant_height	Plant_height	0	1	0	0	0	0	0	0	0	0	0	0	0	0	0	0	0	0	0	0	0	0	0	0	0	0	1	private
pan_gene_19936	pan_gene_851	Chlorophyll_A;Height_per_day_(until_flowering);Plant_height	Height_per_day_(until_flowering);Plant_height	0	1	0	0	0	0	0	0	0	0	0	0	0	0	0	0	0	0	0	0	0	0	0	0	0	0	1	private
pan_gene_19972	pan_gene_851	Average_internode_length_(whole_plant);Cob_diameter;Height_above_ear;Leaf_length;Plant_height	Height_per_day_(until_flowering);Plant_height	0	1	0	0	0	0	0	0	0	0	0	0	0	0	0	0	1	0	0	0	0	0	0	0	0	0	2	dispensable
pan_gene_202	pan_gene_21676	Height_per_day_(until_flowering);Plant_height	Height_per_day_(until_flowering);Plant_height	0	1	0	1	1	0	0	0	1	1	1	0	0	0	0	1	0	0	0	0	0	1	1	0	0	0	9	dispensable
pan_gene_202	pan_gene_2425	Height_per_day_(until_flowering);Plant_height	Plant_height	0	1	0	1	1	0	0	0	0	1	0	0	1	0	0	1	1	1	0	0	0	0	1	0	0	1	10	dispensable
pan_gene_202	pan_gene_6525	Height_per_day_(until_flowering);Plant_height	Average_internode_length_(whole_plant);Plant_height	0	1	0	1	1	0	1	1	1	0	0	0	1	1	0	1	0	0	0	0	0	0	0	1	0	0	10	dispensable
pan_gene_202	pan_gene_688	Height_per_day_(until_flowering);Plant_height	Plant_height	0	1	0	0	1	0	1	1	0	0	0	0	1	1	0	1	0	0	0	1	0	0	1	1	0	0	10	dispensable
pan_gene_202	pan_gene_7727	Height_per_day_(until_flowering);Plant_height	Plant_height	0	1	0	1	1	0	1	1	1	0	1	0	1	1	0	1	0	0	1	0	0	1	0	0	1	1	14	near-core
pan_gene_202	pan_gene_8989	Height_per_day_(until_flowering);Plant_height	Height_above_ear;Plant_height	0	1	0	0	0	0	0	0	0	1	0	0	1	0	0	0	0	0	0	0	0	0	1	0	0	0	4	dispensable
pan_gene_202	pan_gene_96207	Height_per_day_(until_flowering);Plant_height	Northern_Leaf_Blight;Plant_height	0	1	0	0	1	0	0	0	0	0	0	0	0	1	0	1	0	0	0	0	0	0	0	0	0	0	4	dispensable
pan_gene_20593	pan_gene_3772	Plant_height	Nitrate;Plant_height	0	0	0	0	0	0	0	0	0	0	0	0	1	0	0	0	0	0	0	0	0	0	0	0	0	0	1	private
pan_gene_20622	pan_gene_25065	Average_internode_length_(whole_plant);Plant_height	Boxcox-transformed_leaf_angle;Plant_height	0	0	0	0	0	0	0	1	0	0	0	0	0	0	0	0	0	0	0	0	0	0	0	0	0	0	1	private
pan_gene_20622	pan_gene_2655	Average_internode_length_(whole_plant);Plant_height	Plant_height	0	1	0	0	0	0	0	0	0	0	0	0	0	0	0	0	0	0	0	0	0	0	0	0	0	0	1	private
pan_gene_20622	pan_gene_31450	Average_internode_length_(whole_plant);Plant_height	Average_internode_length_(below_ear);Ear_height;Glucose;Height_per_day_(until_flowering);Nodes_above_ear;Plant_height	0	1	0	0	0	0	0	0	0	0	0	0	0	1	0	0	0	0	0	0	0	0	0	0	0	0	2	dispensable
pan_gene_20652	pan_gene_2657	Boxcox-transformed_leaf_angle;Height_per_day_(until_flowering);Plant_height	Plant_height	0	1	0	0	0	0	0	0	0	1	0	1	0	0	0	0	0	1	1	0	0	0	1	0	0	0	6	dispensable
pan_gene_20652	pan_gene_7715	Boxcox-transformed_leaf_angle;Height_per_day_(until_flowering);Plant_height	Average_internode_length_(below_ear);Average_internode_length_(whole_plant);Ear_height;Height_per_day_(until_flowering);Plant_height	0	1	1	0	1	0	0	0	1	1	1	1	1	1	1	1	0	1	1	0	1	0	1	1	0	1	17	near-core
pan_gene_20652	pan_gene_9559	Boxcox-transformed_leaf_angle;Height_per_day_(until_flowering);Plant_height	Plant_height	0	1	1	0	1	0	0	0	0	0	0	1	1	0	0	1	0	1	1	0	1	0	0	1	0	1	11	near-core
pan_gene_20670	pan_gene_22456	Average_internode_length_(whole_plant);Height_per_day_(until_flowering);Plant_height	Height_per_day_(until_flowering);Plant_height	0	1	1	0	0	1	1	0	1	0	1	1	1	0	1	0	0	0	0	1	0	0	1	0	0	1	12	near-core
pan_gene_20670	pan_gene_32054	Average_internode_length_(whole_plant);Height_per_day_(until_flowering);Plant_height	Plant_height	0	1	0	0	0	0	0	0	0	0	0	0	0	0	0	0	0	0	0	0	0	0	0	0	0	0	1	private
pan_gene_20681	pan_gene_32783	Height_per_day_(until_flowering);Plant_height	Average_internode_length_(above_ear);Average_internode_length_(whole_plant);Height_per_day_(until_flowering);Leaf_length;Plant_height	0	1	1	0	1	0	0	0	0	1	1	1	0	0	1	1	0	0	0	0	0	1	0	0	0	0	9	dispensable
pan_gene_20681	pan_gene_409	Height_per_day_(until_flowering);Plant_height	Average_internode_length_(above_ear);Average_internode_length_(whole_plant);Height_per_day_(until_flowering);Nodes_per_plant;Plant_height	0	1	0	0	1	1	0	1	0	1	1	1	1	1	0	1	0	0	0	1	0	0	0	0	1	0	12	near-core
pan_gene_20681	pan_gene_8990	Height_per_day_(until_flowering);Plant_height	Height_above_ear;Plant_height	0	1	0	0	0	0	0	0	0	0	0	0	0	0	0	0	1	0	0	1	0	1	0	0	0	0	4	dispensable
pan_gene_20737	pan_gene_21101	Plant_height	Plant_height	0	0	0	0	1	0	0	0	0	1	0	0	0	0	0	0	0	0	1	0	0	0	0	0	0	0	3	dispensable
pan_gene_20737	pan_gene_21819	Plant_height	Plant_height	0	1	0	1	1	0	0	1	0	1	0	0	0	1	0	0	0	1	0	0	0	0	1	0	0	0	8	dispensable
pan_gene_20737	pan_gene_25044	Plant_height	Nodes_per_plant;Plant_height	0	0	0	1	0	0	0	0	0	0	0	0	0	0	0	0	0	0	0	0	0	0	0	0	0	0	1	private
pan_gene_20737	pan_gene_2548	Plant_height	Nodes_above_ear;Nodes_per_plant;Plant_height	0	1	0	1	1	1	0	1	0	1	1	0	0	0	0	0	0	0	1	1	0	1	0	0	0	0	10	dispensable
pan_gene_20737	pan_gene_2568	Plant_height	Ear_height;Ear_row_number;Glutamate;Nodes_per_plant;Nodes_to_ear;Plant_height	0	1	1	1	0	1	1	0	0	1	1	0	0	0	1	0	0	0	0	0	1	1	1	0	1	0	12	near-core
pan_gene_20737	pan_gene_2623	Plant_height	Height_per_day_(until_flowering);Plant_height;Tassel_branch_number;Tassel_length	0	1	0	1	0	0	0	0	0	0	0	0	0	1	0	0	0	0	0	0	1	1	0	0	0	0	5	dispensable
pan_gene_20737	pan_gene_26433	Plant_height	Height_above_ear;Plant_height;Tassel_length	0	1	0	1	0	0	0	0	0	0	0	0	0	0	0	0	1	0	0	0	0	1	1	0	1	0	6	dispensable
pan_gene_20737	pan_gene_26544	Plant_height	Plant_height	0	0	0	0	0	1	0	0	0	0	0	0	0	0	0	0	0	0	0	0	0	0	0	0	0	0	1	private
pan_gene_20737	pan_gene_26611	Plant_height	Plant_height	0	0	0	0	1	0	0	0	0	1	0	0	0	0	0	0	0	1	0	0	0	0	0	0	0	0	3	dispensable
pan_gene_20737	pan_gene_26653	Plant_height	Ear_height;Leaf_width;Nodes_above_ear;Nodes_per_plant;Nodes_to_ear;Plant_height	0	1	0	1	1	1	1	1	0	1	0	0	0	1	0	0	0	1	1	0	0	0	1	0	0	0	11	near-core
pan_gene_20737	pan_gene_26694	Plant_height	Days_to_anthesis;Days_to_silk;Ear_height;Nodes_to_ear;Photoperiod_Growing-degree_days_to_silk;Plant_height;Tassel_branch_number	0	1	0	1	1	1	0	1	0	0	0	0	0	1	1	0	1	1	1	0	0	0	1	0	0	0	11	near-core
pan_gene_20737	pan_gene_29017	Plant_height	Boxcox-transformed_leaf_angle;Plant_height	0	1	0	1	1	1	0	1	0	0	1	0	0	1	0	0	0	1	1	0	0	0	1	1	0	0	11	near-core
pan_gene_20737	pan_gene_305	Plant_height	Ear_height;Height_above_ear;Height_per_day_(until_flowering);Plant_height	0	1	0	0	0	0	0	0	0	0	0	0	0	0	0	0	0	0	0	0	0	0	0	0	0	0	1	private
pan_gene_20737	pan_gene_30554	Plant_height	100_Kernel_weight;Plant_height	0	1	0	0	0	0	0	0	0	1	1	0	0	0	0	0	1	0	0	0	1	1	0	0	0	0	6	dispensable
pan_gene_20737	pan_gene_30761	Plant_height	Leaf_length;Nodes_above_ear;PCA_of_metabolites:_PC2;Plant_height;Starch;Tassel_length	0	1	0	1	0	1	0	1	0	0	0	0	0	0	0	0	0	0	1	0	1	1	0	0	0	0	7	dispensable
pan_gene_20737	pan_gene_30763	Plant_height	Glucose;Height_per_day_(until_flowering);Plant_height	0	0	0	0	0	0	0	0	0	0	0	0	0	0	0	0	0	0	0	0	0	1	0	0	0	0	1	private
pan_gene_20737	pan_gene_32094	Plant_height	Height_per_day_(until_flowering);Plant_height;Ratio_of_ear_height_to_total_height	0	1	0	0	0	0	0	0	0	0	0	0	0	1	0	0	0	0	0	0	0	0	0	0	1	0	3	dispensable
pan_gene_20737	pan_gene_32449	Plant_height	Ear_height;Plant_height	0	0	0	0	1	0	0	0	0	1	0	0	0	0	0	0	0	0	0	0	0	0	0	0	0	0	2	dispensable
pan_gene_20737	pan_gene_32459	Plant_height	Nodes_per_plant;Plant_height	0	0	0	1	1	0	1	1	0	1	1	0	0	1	0	0	1	0	0	0	1	0	0	0	0	0	9	dispensable
pan_gene_20737	pan_gene_32516	Plant_height	Cob_diameter;Height_per_day_(until_flowering);Plant_height	0	0	0	0	1	0	0	0	0	1	0	0	0	0	0	0	0	0	1	0	0	0	0	0	0	0	3	dispensable
pan_gene_20737	pan_gene_32547	Plant_height	Anthesis-silking_interval;Average_internode_length_(whole_plant);Ear_row_number;Plant_height;Tassel_branch_number	0	1	0	1	1	1	0	1	0	1	1	0	0	1	1	0	0	1	1	1	0	0	1	0	1	0	14	near-core
pan_gene_20737	pan_gene_35516	Plant_height	Ear_height;Height_per_day_(until_flowering);Plant_height;Sucrose	0	1	0	0	0	0	0	0	0	0	0	0	0	0	0	0	0	0	0	0	0	0	0	0	0	0	1	private
pan_gene_20737	pan_gene_4233	Plant_height	Nodes_above_ear;Plant_height	0	1	0	1	0	1	0	0	0	0	1	0	0	0	0	0	1	0	1	0	0	1	0	0	0	0	7	dispensable
pan_gene_20737	pan_gene_4415	Plant_height	Days_to_anthesis;Plant_height	0	1	0	0	0	1	1	1	0	0	0	0	0	1	0	0	0	0	1	1	0	0	0	0	0	0	7	dispensable
pan_gene_20737	pan_gene_665	Plant_height	Boxcox-transformed_leaf_angle;Plant_height	0	0	0	0	1	0	0	0	0	0	0	0	0	0	0	0	0	1	1	0	0	1	1	0	1	0	6	dispensable
pan_gene_20737	pan_gene_687	Plant_height	Height_per_day_(until_flowering);Plant_height	0	1	0	0	0	1	1	1	0	1	1	0	0	0	0	0	1	1	1	0	0	0	1	0	1	0	11	near-core
pan_gene_20737	pan_gene_9064	Plant_height	Ear_height;Plant_height	0	1	1	1	0	0	1	0	0	0	0	0	0	0	0	0	0	1	0	0	0	0	1	0	0	1	7	dispensable
pan_gene_20737	pan_gene_9067	Plant_height	Ear_height;Nodes_to_ear;Plant_height	0	1	0	0	1	0	0	0	0	1	1	0	0	0	0	0	1	1	0	0	1	1	1	0	1	0	10	dispensable
pan_gene_21101	pan_gene_21819	Plant_height	Plant_height	0	0	0	0	1	0	0	0	0	0	0	0	0	0	0	0	0	0	0	0	0	0	0	0	0	0	1	private
pan_gene_21101	pan_gene_2548	Plant_height	Nodes_above_ear;Nodes_per_plant;Plant_height	0	0	0	0	0	0	1	0	0	1	0	0	0	0	0	0	0	0	1	0	0	0	0	0	0	0	3	dispensable
pan_gene_21101	pan_gene_26653	Plant_height	Ear_height;Leaf_width;Nodes_above_ear;Nodes_per_plant;Nodes_to_ear;Plant_height	0	0	0	0	1	0	0	0	0	1	0	0	0	0	0	0	0	0	0	0	0	0	0	0	0	0	2	dispensable
pan_gene_21101	pan_gene_26694	Plant_height	Days_to_anthesis;Days_to_silk;Ear_height;Nodes_to_ear;Photoperiod_Growing-degree_days_to_silk;Plant_height;Tassel_branch_number	0	0	0	0	1	0	0	0	0	0	0	0	0	0	0	0	0	0	0	0	0	0	0	0	0	0	1	private
pan_gene_21101	pan_gene_27325	Plant_height	Plant_height	0	0	0	0	1	0	1	0	0	0	0	0	0	0	1	1	0	0	1	0	0	0	0	0	0	0	5	dispensable
pan_gene_21101	pan_gene_29017	Plant_height	Boxcox-transformed_leaf_angle;Plant_height	0	0	0	0	1	0	1	0	0	0	0	0	0	0	1	0	0	0	1	0	0	0	0	0	0	0	4	dispensable
pan_gene_21101	pan_gene_30554	Plant_height	100_Kernel_weight;Plant_height	0	0	0	0	0	0	1	0	0	1	0	0	0	0	1	0	0	0	0	0	0	0	0	0	0	0	3	dispensable
pan_gene_21101	pan_gene_30761	Plant_height	Leaf_length;Nodes_above_ear;PCA_of_metabolites:_PC2;Plant_height;Starch;Tassel_length	0	0	0	0	0	0	0	0	0	0	0	0	0	0	1	0	0	0	1	0	0	0	0	0	0	0	2	dispensable
pan_gene_21101	pan_gene_32094	Plant_height	Height_per_day_(until_flowering);Plant_height;Ratio_of_ear_height_to_total_height	0	0	0	0	0	0	0	0	0	1	0	0	0	0	0	0	0	0	0	0	0	0	0	0	0	0	1	private
pan_gene_21101	pan_gene_32449	Plant_height	Ear_height;Plant_height	0	0	0	0	1	0	0	0	0	1	0	0	0	0	0	1	0	0	0	0	0	0	0	0	0	0	3	dispensable
pan_gene_21101	pan_gene_32547	Plant_height	Anthesis-silking_interval;Average_internode_length_(whole_plant);Ear_row_number;Plant_height;Tassel_branch_number	0	0	0	0	1	0	1	0	0	1	0	0	0	0	0	0	0	0	0	0	0	0	0	0	0	0	3	dispensable
pan_gene_21101	pan_gene_4233	Plant_height	Nodes_above_ear;Plant_height	0	0	0	0	0	0	1	0	0	0	0	0	0	0	0	1	0	0	0	0	0	0	0	0	0	0	2	dispensable
pan_gene_21101	pan_gene_4415	Plant_height	Days_to_anthesis;Plant_height	0	0	0	0	0	0	1	0	0	0	0	0	0	0	0	0	0	0	0	0	0	0	0	0	0	0	1	private
pan_gene_21101	pan_gene_6246	Plant_height	Plant_height	0	0	0	0	1	0	0	0	0	0	0	0	0	0	0	0	0	0	0	0	0	0	0	0	0	0	1	private
pan_gene_21101	pan_gene_687	Plant_height	Height_per_day_(until_flowering);Plant_height	0	0	0	0	0	0	0	0	0	1	0	0	0	0	0	0	0	0	0	0	0	0	0	0	0	0	1	private
pan_gene_21101	pan_gene_9838	Plant_height	Plant_height	0	0	0	0	1	0	1	0	0	0	0	0	0	0	0	0	0	0	1	0	0	0	0	0	0	0	3	dispensable
pan_gene_21560	pan_gene_30505	Height_above_ear;Height_per_day_(until_flowering);Plant_height	Plant_height	0	1	1	1	1	1	1	1	1	1	0	1	0	1	1	1	1	1	1	1	1	1	1	1	1	0	22	core
pan_gene_21676	pan_gene_2425	Height_per_day_(until_flowering);Plant_height	Plant_height	0	1	1	1	1	1	1	1	0	1	0	1	1	0	0	1	0	0	1	0	0	0	1	0	0	0	13	near-core
pan_gene_21676	pan_gene_2615	Height_per_day_(until_flowering);Plant_height	Days_to_silk;Ear_row_number;Nodes_per_plant;Nodes_to_ear;Plant_height	0	1	0	0	0	0	0	0	0	0	0	0	0	0	0	0	0	0	0	0	0	0	0	0	0	0	1	private
pan_gene_21676	pan_gene_32762	Height_per_day_(until_flowering);Plant_height	Chlorophyll_A;Ear_height;Height_per_day_(until_flowering);Nodes_per_plant;Plant_height	0	1	0	1	0	0	0	0	0	1	0	0	0	0	0	0	0	0	0	0	0	0	0	0	0	0	3	dispensable
pan_gene_21676	pan_gene_32769	Height_per_day_(until_flowering);Plant_height	Chlorophyll_A;Ear_height;Nodes_to_ear;Plant_height	0	1	0	1	1	1	1	0	1	1	0	1	1	0	0	1	0	0	0	0	0	0	1	0	0	0	11	near-core
pan_gene_21676	pan_gene_5047	Height_per_day_(until_flowering);Plant_height	Average_internode_length_(above_ear);Height_above_ear;Height_per_day_(until_flowering);Plant_height	0	1	0	1	1	0	0	0	0	1	0	0	0	0	0	1	0	0	0	0	0	0	0	0	0	0	5	dispensable
pan_gene_21676	pan_gene_6525	Height_per_day_(until_flowering);Plant_height	Average_internode_length_(whole_plant);Plant_height	0	1	0	0	1	0	0	1	0	1	0	0	1	1	0	1	0	0	0	0	0	0	0	0	1	0	8	dispensable
pan_gene_21676	pan_gene_70982	Height_per_day_(until_flowering);Plant_height	Plant_height	0	1	0	1	0	0	0	0	0	0	0	0	0	0	0	0	0	0	0	0	0	0	0	0	1	0	3	dispensable
pan_gene_21676	pan_gene_7727	Height_per_day_(until_flowering);Plant_height	Plant_height	0	1	0	1	1	1	1	1	0	0	0	0	1	1	0	1	0	0	1	1	0	1	0	0	1	1	14	near-core
pan_gene_21676	pan_gene_8396	Height_per_day_(until_flowering);Plant_height	Days_to_anthesis;Ear_height;Height_per_day_(until_flowering);Plant_height;Stalk_strength	0	1	0	1	0	0	0	1	0	0	0	0	0	0	0	0	0	0	0	0	0	0	0	1	0	0	4	dispensable
pan_gene_21676	pan_gene_9080	Height_per_day_(until_flowering);Plant_height	Average_internode_length_(whole_plant);Ear_height;Height_per_day_(until_flowering);Plant_height	0	1	1	1	1	0	0	0	0	0	0	0	0	0	0	0	0	0	0	0	0	0	0	0	0	0	4	dispensable
pan_gene_21676	pan_gene_96207	Height_per_day_(until_flowering);Plant_height	Northern_Leaf_Blight;Plant_height	0	1	0	0	0	0	0	0	0	0	0	0	0	0	0	0	0	0	0	0	0	0	0	0	0	0	1	private
pan_gene_21676	pan_gene_98898	Height_per_day_(until_flowering);Plant_height	Ear_row_number;Plant_height	0	1	0	0	0	0	0	0	0	0	0	0	0	0	0	0	0	0	0	0	0	0	0	0	0	0	1	private
pan_gene_21748	pan_gene_2573	Plant_height	Height_above_ear;Height_per_day_(until_flowering);Nodes_per_plant;Northern_Leaf_Blight;Plant_height	0	1	0	0	0	0	0	0	0	0	0	0	0	0	0	0	0	0	0	0	0	0	0	0	0	0	1	private
pan_gene_21748	pan_gene_30027	Plant_height	Plant_height	0	1	0	0	0	0	0	0	0	0	0	0	0	0	0	0	0	0	0	0	0	0	0	0	0	0	1	private
pan_gene_21748	pan_gene_317	Plant_height	Days_to_anthesis;Days_to_silk;Ear_height;Nodes_to_ear;Plant_height;Tassel_length	0	1	0	0	0	0	0	0	0	0	0	1	0	0	0	0	0	0	0	0	0	0	0	0	0	0	2	dispensable
pan_gene_21748	pan_gene_6543	Plant_height	Plant_height	0	1	0	0	0	0	0	0	0	0	0	0	0	0	0	0	0	0	0	0	0	0	0	0	0	0	1	private
pan_gene_21819	pan_gene_2426	Plant_height	Plant_height	0	0	0	0	1	0	0	0	0	1	0	0	0	0	0	0	0	0	0	0	0	0	0	0	0	0	2	dispensable
pan_gene_21819	pan_gene_25497	Plant_height	Ear_height;Plant_height	0	1	0	1	0	0	0	0	1	1	0	0	1	1	0	0	0	1	0	0	0	0	1	0	0	0	8	dispensable
pan_gene_21819	pan_gene_2568	Plant_height	Ear_height;Ear_row_number;Glutamate;Nodes_per_plant;Nodes_to_ear;Plant_height	0	1	0	1	0	0	0	0	1	0	0	0	0	1	0	0	0	1	0	0	0	0	0	0	0	0	5	dispensable
pan_gene_21819	pan_gene_26544	Plant_height	Plant_height	0	0	0	0	0	0	0	0	0	0	0	1	1	0	0	0	0	0	0	1	0	0	0	0	0	0	3	dispensable
pan_gene_21819	pan_gene_26694	Plant_height	Days_to_anthesis;Days_to_silk;Ear_height;Nodes_to_ear;Photoperiod_Growing-degree_days_to_silk;Plant_height;Tassel_branch_number	0	1	1	1	1	0	0	1	1	0	1	0	0	1	0	0	0	1	0	0	0	0	0	0	0	0	9	dispensable
pan_gene_21819	pan_gene_27325	Plant_height	Plant_height	0	1	0	1	1	0	0	0	1	0	1	0	0	0	0	0	0	0	0	0	0	0	0	0	0	0	5	dispensable
pan_gene_21819	pan_gene_29017	Plant_height	Boxcox-transformed_leaf_angle;Plant_height	0	1	0	1	0	0	0	0	0	0	0	0	1	0	0	0	0	1	0	0	0	0	0	0	0	0	4	dispensable
pan_gene_21819	pan_gene_31000	Plant_height	Plant_height	0	0	0	0	0	0	0	0	0	1	0	0	0	0	0	0	0	0	0	0	0	0	0	0	0	0	1	private
pan_gene_21819	pan_gene_32094	Plant_height	Height_per_day_(until_flowering);Plant_height;Ratio_of_ear_height_to_total_height	0	1	0	0	0	0	0	0	0	0	0	0	0	0	0	0	0	0	0	0	0	0	0	0	0	0	1	private
pan_gene_21819	pan_gene_32208	Plant_height	Chlorophyll_B;Plant_height	0	1	0	0	0	0	0	0	1	0	1	0	0	0	1	0	0	1	0	0	1	0	1	0	1	0	8	dispensable
pan_gene_21819	pan_gene_32547	Plant_height	Anthesis-silking_interval;Average_internode_length_(whole_plant);Ear_row_number;Plant_height;Tassel_branch_number	0	1	1	0	0	0	0	0	1	0	0	0	0	0	0	0	0	0	0	0	0	0	0	0	0	0	3	dispensable
pan_gene_21819	pan_gene_4233	Plant_height	Nodes_above_ear;Plant_height	0	1	0	1	0	0	0	0	0	0	0	0	0	0	0	0	0	0	0	0	0	0	0	0	0	0	2	dispensable
pan_gene_21819	pan_gene_5051	Plant_height	Average_internode_length_(above_ear);Average_internode_length_(whole_plant);Ear_height;Height_per_day_(until_flowering);Plant_height	0	1	0	0	0	0	0	1	1	1	0	0	0	0	0	0	0	0	0	0	1	0	1	0	0	0	6	dispensable
pan_gene_21819	pan_gene_691	Plant_height	PCA_of_metabolites:_PC2;Plant_height	0	0	0	0	1	0	0	0	0	1	0	0	0	0	0	0	0	1	0	0	0	0	0	0	0	0	3	dispensable
pan_gene_21819	pan_gene_9838	Plant_height	Plant_height	0	1	0	1	0	0	0	0	1	0	0	0	1	0	0	0	0	0	0	0	0	0	1	0	0	0	5	dispensable
pan_gene_21885	pan_gene_21931	Anthesis-silking_interval;Average_internode_length_(below_ear);Plant_height	Plant_height;Tassel_branch_number	0	1	0	0	0	0	0	0	0	0	0	0	0	0	0	0	0	0	0	0	0	0	0	0	0	0	1	private
pan_gene_21885	pan_gene_2592	Anthesis-silking_interval;Average_internode_length_(below_ear);Plant_height	Leaf_width;Nodes_per_plant;Nodes_to_ear;Plant_height;Tassel_length	0	1	0	0	0	0	1	0	0	1	1	1	0	0	1	0	0	1	1	0	0	0	1	0	0	1	10	dispensable
pan_gene_21885	pan_gene_2657	Anthesis-silking_interval;Average_internode_length_(below_ear);Plant_height	Plant_height	0	1	0	0	1	0	0	0	0	1	0	1	0	0	0	0	0	1	0	0	0	0	0	0	0	0	5	dispensable
pan_gene_21885	pan_gene_26605	Anthesis-silking_interval;Average_internode_length_(below_ear);Plant_height	Ear_height;Height_per_day_(until_flowering);Plant_height	0	1	0	0	0	0	0	0	0	0	0	0	0	0	0	0	0	0	0	0	0	0	0	0	0	0	1	private
pan_gene_21885	pan_gene_9559	Anthesis-silking_interval;Average_internode_length_(below_ear);Plant_height	Plant_height	0	1	0	1	1	0	0	1	1	0	0	1	1	1	0	0	0	1	0	0	1	0	0	1	0	1	12	near-core
pan_gene_21915	pan_gene_32207	Ear_height;Height_above_ear;Nodes_per_plant;Nodes_to_ear;Plant_height	Plant_height	0	1	0	0	0	0	0	0	0	0	0	0	0	0	0	0	0	1	0	1	0	0	0	1	0	1	5	dispensable
pan_gene_21918	pan_gene_25487	Ear_height;Height_above_ear;Plant_height	Height_per_day_(until_flowering);Plant_height	0	0	1	0	0	1	1	0	1	0	0	0	0	0	0	0	0	0	0	1	0	0	1	0	1	0	7	dispensable
pan_gene_21918	pan_gene_2774	Ear_height;Height_above_ear;Plant_height	Plant_height	0	0	0	0	0	1	0	0	0	0	0	0	0	0	0	0	0	0	0	0	0	0	0	0	0	0	1	private
pan_gene_21918	pan_gene_29164	Ear_height;Height_above_ear;Plant_height	Plant_height	0	1	1	0	0	1	1	0	1	1	1	1	0	0	1	1	0	1	0	1	0	0	1	0	1	1	15	near-core
pan_gene_21918	pan_gene_30442	Ear_height;Height_above_ear;Plant_height	Plant_height;Tassel_branch_number	0	1	0	0	0	1	0	0	0	0	1	0	0	1	0	1	0	0	0	0	0	0	0	0	0	1	6	dispensable
pan_gene_21918	pan_gene_6062	Ear_height;Height_above_ear;Plant_height	Nodes_per_plant;Plant_height	0	1	0	0	0	0	0	0	0	0	0	0	0	0	0	0	0	0	0	0	0	0	0	0	0	0	1	private
pan_gene_21929	pan_gene_21931	Chlorophyll_A;Height_per_day_(until_flowering);Photoperiod_Growing-degree_days_to_silk;Plant_height	Plant_height;Tassel_branch_number	0	1	0	0	0	0	0	0	0	0	0	0	0	0	0	0	0	0	0	0	0	0	0	0	0	0	1	private
pan_gene_21929	pan_gene_2592	Chlorophyll_A;Height_per_day_(until_flowering);Photoperiod_Growing-degree_days_to_silk;Plant_height	Leaf_width;Nodes_per_plant;Nodes_to_ear;Plant_height;Tassel_length	0	1	0	0	0	1	1	0	0	1	0	0	1	0	0	0	0	1	0	0	0	0	0	0	0	1	7	dispensable
pan_gene_21929	pan_gene_2657	Chlorophyll_A;Height_per_day_(until_flowering);Photoperiod_Growing-degree_days_to_silk;Plant_height	Plant_height	0	1	1	0	0	0	1	0	0	1	0	0	0	0	0	0	0	1	1	1	1	0	0	0	1	0	9	dispensable
pan_gene_21929	pan_gene_30610	Chlorophyll_A;Height_per_day_(until_flowering);Photoperiod_Growing-degree_days_to_silk;Plant_height	Plant_height	0	1	0	0	0	0	0	0	0	0	0	0	0	0	0	0	0	0	0	0	0	0	0	0	0	0	1	private
pan_gene_21929	pan_gene_9559	Chlorophyll_A;Height_per_day_(until_flowering);Photoperiod_Growing-degree_days_to_silk;Plant_height	Plant_height	0	1	1	1	1	1	0	1	1	0	0	0	1	1	0	1	0	1	0	0	1	0	0	0	1	0	13	near-core
pan_gene_21952	pan_gene_25464	Anthesis-silking_interval;Plant_height	Cob_diameter;Height_above_ear;Height_per_day_(until_flowering);Plant_height	0	1	0	0	0	0	0	0	0	0	0	0	0	0	0	0	0	0	0	0	0	0	0	0	0	0	1	private
pan_gene_21952	pan_gene_32566	Anthesis-silking_interval;Plant_height	Ear_row_number;Height_per_day_(until_flowering);Plant_height;Stalk_strength	0	1	0	0	0	0	0	0	0	0	0	0	0	0	0	0	0	0	0	0	0	0	0	0	0	0	1	private
pan_gene_21952	pan_gene_4370	Anthesis-silking_interval;Plant_height	Height_per_day_(until_flowering);Plant_height	0	1	0	0	0	0	0	0	0	0	0	0	0	0	0	0	0	0	0	0	0	0	0	0	0	0	1	private
pan_gene_21953	pan_gene_23989	Plant_height	Height_per_day_(until_flowering);Plant_height	0	1	1	1	1	0	0	0	1	1	0	0	0	0	0	1	0	0	0	0	0	0	0	0	0	0	7	dispensable
pan_gene_21953	pan_gene_2539	Plant_height	Glutamate;Plant_height	0	1	0	0	0	0	0	0	1	0	0	0	0	0	0	0	0	0	0	0	0	0	0	0	0	0	2	dispensable
pan_gene_21953	pan_gene_2548	Plant_height	Nodes_above_ear;Nodes_per_plant;Plant_height	0	1	1	1	0	1	0	0	0	0	0	0	1	0	0	0	0	1	0	1	0	0	0	0	0	0	7	dispensable
pan_gene_21953	pan_gene_25497	Plant_height	Ear_height;Plant_height	0	1	0	1	0	1	0	1	1	1	0	0	1	0	0	0	0	0	0	0	0	0	0	0	0	0	7	dispensable
pan_gene_21953	pan_gene_2568	Plant_height	Ear_height;Ear_row_number;Glutamate;Nodes_per_plant;Nodes_to_ear;Plant_height	0	1	0	0	0	0	0	1	1	1	0	0	1	0	0	0	0	0	0	0	0	0	0	0	0	0	5	dispensable
pan_gene_21953	pan_gene_32094	Plant_height	Height_per_day_(until_flowering);Plant_height;Ratio_of_ear_height_to_total_height	0	1	1	0	0	0	0	0	0	0	0	0	0	0	0	0	0	1	0	0	1	0	1	0	0	0	5	dispensable
pan_gene_22456	pan_gene_32054	Height_per_day_(until_flowering);Plant_height	Plant_height	0	1	0	0	0	0	0	0	0	0	0	0	0	0	0	0	0	0	0	0	0	0	0	0	0	0	1	private
pan_gene_22768	pan_gene_3861	Average_internode_length_(whole_plant);Plant_height	Average_internode_length_(whole_plant);Ear_height;Glucose;Plant_height;Protein	0	1	1	0	0	0	0	0	0	0	1	0	0	0	0	0	1	0	0	0	0	0	0	0	0	0	4	dispensable
pan_gene_22807	pan_gene_2615	Height_above_ear;Height_per_day_(until_flowering);Plant_height	Days_to_silk;Ear_row_number;Nodes_per_plant;Nodes_to_ear;Plant_height	0	1	0	0	0	0	0	0	0	0	0	0	0	0	0	0	0	0	0	0	0	0	0	0	0	0	1	private
pan_gene_22807	pan_gene_26605	Height_above_ear;Height_per_day_(until_flowering);Plant_height	Ear_height;Height_per_day_(until_flowering);Plant_height	0	1	0	0	0	0	0	0	0	0	0	0	0	0	0	0	0	0	0	0	0	0	0	0	0	0	1	private
pan_gene_22807	pan_gene_30027	Height_above_ear;Height_per_day_(until_flowering);Plant_height	Plant_height	0	1	0	0	0	0	0	0	0	1	0	0	0	0	0	0	0	1	0	0	1	1	1	1	0	0	7	dispensable
pan_gene_22807	pan_gene_30938	Height_above_ear;Height_per_day_(until_flowering);Plant_height	Plant_height	0	1	0	0	0	0	0	0	0	0	0	0	0	0	0	0	0	0	0	0	0	0	0	0	0	0	1	private
pan_gene_22807	pan_gene_32642	Height_above_ear;Height_per_day_(until_flowering);Plant_height	Plant_height;Tassel_length	0	1	0	1	0	0	0	0	0	0	0	0	0	0	0	0	0	0	0	0	0	0	0	0	0	0	2	dispensable
pan_gene_22807	pan_gene_32762	Height_above_ear;Height_per_day_(until_flowering);Plant_height	Chlorophyll_A;Ear_height;Height_per_day_(until_flowering);Nodes_per_plant;Plant_height	0	1	1	0	0	0	1	0	0	0	0	0	1	0	0	0	0	0	0	0	0	0	0	0	0	0	4	dispensable
pan_gene_22807	pan_gene_679	Height_above_ear;Height_per_day_(until_flowering);Plant_height	Plant_height	0	1	0	1	0	0	0	0	0	0	0	0	0	0	0	1	0	0	0	0	0	0	0	0	0	0	3	dispensable
pan_gene_22807	pan_gene_7716	Height_above_ear;Height_per_day_(until_flowering);Plant_height	Average_internode_length_(below_ear);Average_internode_length_(whole_plant);Ear_height;Height_per_day_(until_flowering);Plant_height	0	1	1	0	0	0	0	0	0	0	0	1	0	1	0	0	0	0	0	0	0	0	0	1	0	0	5	dispensable
pan_gene_22807	pan_gene_9080	Height_above_ear;Height_per_day_(until_flowering);Plant_height	Average_internode_length_(whole_plant);Ear_height;Height_per_day_(until_flowering);Plant_height	0	1	0	1	0	0	0	0	0	0	0	0	0	0	0	0	1	0	0	0	0	0	0	0	0	0	3	dispensable
pan_gene_22807	pan_gene_98898	Height_above_ear;Height_per_day_(until_flowering);Plant_height	Ear_row_number;Plant_height	0	1	0	0	0	0	0	0	0	0	0	0	0	0	0	0	0	0	0	0	0	0	0	0	0	0	1	private
pan_gene_22869	pan_gene_31450	Height_above_ear;Plant_height;Tassel_branch_number	Average_internode_length_(below_ear);Ear_height;Glucose;Height_per_day_(until_flowering);Nodes_above_ear;Plant_height	0	1	0	0	0	0	0	0	0	0	0	0	0	0	0	0	0	0	0	0	0	0	0	0	0	0	1	private
pan_gene_22940	pan_gene_89065	Plant_height	Ear_height;Plant_height;Stalk_strength	0	1	0	0	0	0	0	0	0	0	0	0	0	0	0	0	0	0	0	0	0	0	0	0	0	0	1	private
pan_gene_23370	pan_gene_43760	Plant_height	Plant_height	0	1	0	0	0	0	0	0	0	0	0	0	0	0	0	0	0	0	0	0	0	1	1	0	0	0	3	dispensable
pan_gene_23989	pan_gene_2539	Height_per_day_(until_flowering);Plant_height	Glutamate;Plant_height	0	1	0	1	0	0	0	0	1	0	1	0	0	0	0	0	0	0	0	0	0	0	0	0	0	0	4	dispensable
pan_gene_23989	pan_gene_2568	Height_per_day_(until_flowering);Plant_height	Ear_height;Ear_row_number;Glutamate;Nodes_per_plant;Nodes_to_ear;Plant_height	0	1	1	1	0	1	1	0	0	0	0	0	0	0	1	0	0	0	0	0	1	0	0	1	0	0	8	dispensable
pan_gene_23989	pan_gene_32094	Height_per_day_(until_flowering);Plant_height	Height_per_day_(until_flowering);Plant_height;Ratio_of_ear_height_to_total_height	0	1	1	0	0	0	1	0	0	0	1	0	0	0	0	0	0	0	0	0	0	0	0	0	0	0	4	dispensable
pan_gene_23996	pan_gene_8990	Ear_height;Height_per_day_(until_flowering);Plant_height	Height_above_ear;Plant_height	0	1	0	0	0	0	0	0	1	1	0	0	0	0	0	0	1	1	0	1	0	0	1	0	0	1	8	dispensable
pan_gene_23996	pan_gene_9559	Ear_height;Height_per_day_(until_flowering);Plant_height	Plant_height	0	1	1	1	1	0	0	1	1	0	0	1	1	1	0	1	1	1	0	0	1	0	0	1	0	1	15	near-core
pan_gene_23999	pan_gene_9037	Average_internode_length_(above_ear);Average_internode_length_(whole_plant);Days_to_anthesis;Height_per_day_(until_flowering);Plant_height	Plant_height	0	0	0	0	0	0	0	0	0	0	0	0	0	0	0	0	0	0	0	0	0	0	0	1	0	0	1	private
pan_gene_2425	pan_gene_32642	Plant_height	Plant_height;Tassel_length	0	1	1	1	0	0	0	0	0	0	0	0	0	0	0	1	0	0	0	0	0	0	0	1	0	0	5	dispensable
pan_gene_2425	pan_gene_32762	Plant_height	Chlorophyll_A;Ear_height;Height_per_day_(until_flowering);Nodes_per_plant;Plant_height	0	1	0	1	0	0	0	0	0	0	0	0	1	0	0	0	0	0	0	0	0	0	0	0	0	0	3	dispensable
pan_gene_2425	pan_gene_5047	Plant_height	Average_internode_length_(above_ear);Height_above_ear;Height_per_day_(until_flowering);Plant_height	0	1	0	0	0	0	0	0	0	1	0	0	0	0	0	0	0	0	0	0	0	0	0	0	0	0	2	dispensable
pan_gene_2425	pan_gene_6525	Plant_height	Average_internode_length_(whole_plant);Plant_height	0	1	0	0	1	0	0	1	0	0	0	0	1	0	0	0	0	0	0	0	0	0	0	1	0	0	5	dispensable
pan_gene_2425	pan_gene_688	Plant_height	Plant_height	0	1	1	0	1	0	1	1	0	0	0	0	1	0	0	1	1	0	0	0	0	0	1	0	0	1	10	dispensable
pan_gene_2425	pan_gene_70982	Plant_height	Plant_height	0	1	0	1	0	0	0	0	0	0	0	0	1	1	0	0	0	0	0	0	0	0	0	0	0	0	4	dispensable
pan_gene_2425	pan_gene_7727	Plant_height	Plant_height	0	1	0	1	1	0	0	0	0	0	0	0	1	0	0	1	0	0	0	0	0	0	0	0	1	0	6	dispensable
pan_gene_2425	pan_gene_9080	Plant_height	Average_internode_length_(whole_plant);Ear_height;Height_per_day_(until_flowering);Plant_height	0	1	1	0	1	0	0	1	0	0	0	0	0	0	0	0	0	0	0	0	0	0	0	0	0	0	4	dispensable
pan_gene_2425	pan_gene_96207	Plant_height	Northern_Leaf_Blight;Plant_height	0	1	0	0	0	0	0	0	0	0	1	0	0	1	0	0	0	0	0	0	0	0	0	0	0	0	3	dispensable
pan_gene_2426	pan_gene_26653	Plant_height	Ear_height;Leaf_width;Nodes_above_ear;Nodes_per_plant;Nodes_to_ear;Plant_height	0	0	0	0	1	0	0	0	0	1	0	0	0	0	0	0	0	0	0	0	0	0	0	0	0	0	2	dispensable
pan_gene_2426	pan_gene_26694	Plant_height	Days_to_anthesis;Days_to_silk;Ear_height;Nodes_to_ear;Photoperiod_Growing-degree_days_to_silk;Plant_height;Tassel_branch_number	0	0	0	0	1	0	0	0	0	0	0	0	0	0	0	0	0	0	0	0	0	0	0	0	0	0	1	private
pan_gene_2426	pan_gene_29017	Plant_height	Boxcox-transformed_leaf_angle;Plant_height	0	0	0	0	1	0	0	0	0	0	0	0	0	0	0	0	0	0	0	0	0	0	0	0	0	0	1	private
pan_gene_2426	pan_gene_32547	Plant_height	Anthesis-silking_interval;Average_internode_length_(whole_plant);Ear_row_number;Plant_height;Tassel_branch_number	0	0	0	0	1	0	0	0	0	1	0	0	0	0	0	0	0	0	0	0	0	0	0	0	0	0	2	dispensable
pan_gene_2426	pan_gene_6246	Plant_height	Plant_height	0	0	0	0	1	0	0	0	0	0	0	0	0	0	0	0	0	0	0	0	0	0	0	0	0	0	1	private
pan_gene_2426	pan_gene_687	Plant_height	Height_per_day_(until_flowering);Plant_height	0	0	0	0	0	0	0	0	0	1	0	0	0	0	0	0	0	0	0	0	0	0	0	0	0	0	1	private
pan_gene_2426	pan_gene_9059	Plant_height	Height_per_day_(until_flowering);Plant_height	0	0	0	0	0	0	0	0	0	1	0	0	0	0	0	0	0	0	0	0	0	0	0	0	0	0	1	private
pan_gene_2426	pan_gene_9067	Plant_height	Ear_height;Nodes_to_ear;Plant_height	0	0	0	0	1	0	0	0	0	1	0	0	0	0	0	0	0	0	0	0	0	0	0	0	0	0	2	dispensable
pan_gene_25042	pan_gene_274	Boxcox-transformed_leaf_angle;Ear_row_number;Nitrate;Plant_height	Days_to_anthesis;Plant_height;Ratio_of_ear_height_to_total_height	0	1	1	0	0	0	0	0	0	0	0	0	0	0	1	0	1	1	1	0	1	0	1	0	0	0	8	dispensable
pan_gene_25044	pan_gene_26653	Nodes_per_plant;Plant_height	Ear_height;Leaf_width;Nodes_above_ear;Nodes_per_plant;Nodes_to_ear;Plant_height	0	0	0	1	0	0	0	0	0	0	0	0	0	0	0	0	0	0	0	0	0	0	0	0	0	0	1	private
pan_gene_25044	pan_gene_26694	Nodes_per_plant;Plant_height	Days_to_anthesis;Days_to_silk;Ear_height;Nodes_to_ear;Photoperiod_Growing-degree_days_to_silk;Plant_height;Tassel_branch_number	0	0	0	1	0	0	0	0	0	0	0	0	0	0	0	0	0	0	0	0	0	0	0	0	0	0	1	private
pan_gene_25044	pan_gene_29017	Nodes_per_plant;Plant_height	Boxcox-transformed_leaf_angle;Plant_height	0	0	0	1	0	0	0	0	0	0	0	0	0	0	0	0	0	0	0	0	0	0	0	0	0	0	1	private
pan_gene_25044	pan_gene_32208	Nodes_per_plant;Plant_height	Chlorophyll_B;Plant_height	0	0	0	1	0	0	0	0	0	0	0	0	0	0	0	0	0	0	0	0	0	0	0	0	0	0	1	private
pan_gene_25044	pan_gene_32547	Nodes_per_plant;Plant_height	Anthesis-silking_interval;Average_internode_length_(whole_plant);Ear_row_number;Plant_height;Tassel_branch_number	0	0	0	1	0	0	0	0	0	0	0	0	0	0	0	0	0	0	0	0	0	0	0	0	0	0	1	private
pan_gene_25044	pan_gene_6246	Nodes_per_plant;Plant_height	Plant_height	0	0	0	1	0	0	0	0	0	0	0	0	0	0	0	0	0	0	0	0	0	0	0	0	0	0	1	private
pan_gene_25044	pan_gene_9065	Nodes_per_plant;Plant_height	Ear_height;Height_per_day_(until_flowering);Plant_height	0	0	0	1	0	0	0	0	0	0	0	0	0	0	0	0	0	0	0	0	0	0	0	0	0	0	1	private
pan_gene_25047	pan_gene_29017	Ear_height;Height_per_day_(until_flowering);Plant_height	Boxcox-transformed_leaf_angle;Plant_height	0	1	1	0	0	1	1	0	1	1	1	0	1	0	1	1	0	0	1	0	1	0	0	0	1	0	13	near-core
pan_gene_25047	pan_gene_2968	Ear_height;Height_per_day_(until_flowering);Plant_height	Average_internode_length_(above_ear);Average_internode_length_(whole_plant);Leaf_width;Plant_height	0	1	0	1	1	1	1	1	0	0	0	0	0	1	0	1	0	0	0	1	0	0	0	0	1	0	10	dispensable
pan_gene_25047	pan_gene_30554	Ear_height;Height_per_day_(until_flowering);Plant_height	100_Kernel_weight;Plant_height	0	1	0	0	0	1	1	0	1	0	0	0	0	0	0	0	0	0	1	0	0	0	0	0	0	1	6	dispensable
pan_gene_25047	pan_gene_32373	Ear_height;Height_per_day_(until_flowering);Plant_height	Plant_height	0	1	0	0	0	0	0	0	0	0	0	0	0	1	0	0	0	0	0	1	0	0	0	0	0	0	3	dispensable
pan_gene_25047	pan_gene_32547	Ear_height;Height_per_day_(until_flowering);Plant_height	Anthesis-silking_interval;Average_internode_length_(whole_plant);Ear_row_number;Plant_height;Tassel_branch_number	0	1	0	0	0	0	1	1	1	0	0	0	1	0	0	0	1	0	1	1	1	0	0	0	0	0	9	dispensable
pan_gene_25047	pan_gene_32762	Ear_height;Height_per_day_(until_flowering);Plant_height	Chlorophyll_A;Ear_height;Height_per_day_(until_flowering);Nodes_per_plant;Plant_height	0	1	0	1	0	0	0	0	0	1	0	0	0	1	0	0	0	0	0	1	0	0	0	0	0	0	5	dispensable
pan_gene_25047	pan_gene_6525	Ear_height;Height_per_day_(until_flowering);Plant_height	Average_internode_length_(whole_plant);Plant_height	0	1	0	0	1	0	0	1	0	0	0	0	1	1	0	1	0	1	0	0	0	0	0	1	0	0	8	dispensable
pan_gene_25047	pan_gene_665	Ear_height;Height_per_day_(until_flowering);Plant_height	Boxcox-transformed_leaf_angle;Plant_height	0	0	0	0	0	0	1	0	0	0	0	0	1	0	1	0	0	0	1	1	0	1	0	0	1	0	7	dispensable
pan_gene_25047	pan_gene_7108	Ear_height;Height_per_day_(until_flowering);Plant_height	Plant_height	0	1	1	1	0	0	0	0	0	1	1	0	0	1	0	0	0	0	0	0	1	0	1	0	0	0	8	dispensable
pan_gene_25047	pan_gene_7727	Ear_height;Height_per_day_(until_flowering);Plant_height	Plant_height	0	1	0	1	1	1	1	1	0	0	1	0	1	1	0	1	0	0	0	1	0	0	0	0	1	1	13	near-core
pan_gene_25047	pan_gene_96207	Ear_height;Height_per_day_(until_flowering);Plant_height	Northern_Leaf_Blight;Plant_height	0	1	1	0	1	0	1	0	0	0	0	0	0	1	0	0	0	0	0	0	0	0	0	0	0	0	5	dispensable
pan_gene_2539	pan_gene_2548	Glutamate;Plant_height	Nodes_above_ear;Nodes_per_plant;Plant_height	0	1	0	1	0	0	0	0	0	0	1	0	0	0	0	0	0	0	0	0	0	0	0	0	0	0	3	dispensable
pan_gene_2539	pan_gene_25497	Glutamate;Plant_height	Ear_height;Plant_height	0	1	0	1	0	0	0	0	1	0	1	0	0	0	0	0	0	0	0	0	0	0	0	1	0	0	5	dispensable
pan_gene_2539	pan_gene_2568	Glutamate;Plant_height	Ear_height;Ear_row_number;Glutamate;Nodes_per_plant;Nodes_to_ear;Plant_height	0	1	0	1	0	0	0	0	1	0	0	0	0	0	0	0	0	1	0	0	0	0	0	0	0	0	4	dispensable
pan_gene_2539	pan_gene_32094	Glutamate;Plant_height	Height_per_day_(until_flowering);Plant_height;Ratio_of_ear_height_to_total_height	0	1	0	0	0	0	0	0	0	0	0	0	0	0	0	0	0	0	0	0	0	0	0	0	0	0	1	private
pan_gene_25464	pan_gene_29655	Cob_diameter;Height_above_ear;Height_per_day_(until_flowering);Plant_height	Cob_diameter;Ear_height;Height_per_day_(until_flowering);Nodes_per_plant;Plant_height	0	1	0	1	0	0	0	0	0	0	0	0	0	1	0	0	1	0	0	0	0	0	0	0	0	0	4	dispensable
pan_gene_25464	pan_gene_309	Cob_diameter;Height_above_ear;Height_per_day_(until_flowering);Plant_height	Average_internode_length_(whole_plant);Ear_height;Nodes_above_ear;Plant_height;Tassel_branch_number	0	0	0	0	0	0	0	0	1	0	0	0	0	0	0	0	0	0	0	0	0	0	0	0	0	0	1	private
pan_gene_25464	pan_gene_4370	Cob_diameter;Height_above_ear;Height_per_day_(until_flowering);Plant_height	Height_per_day_(until_flowering);Plant_height	0	1	1	1	0	0	0	0	0	0	0	1	0	1	0	0	1	0	0	0	0	0	1	0	0	0	7	dispensable
pan_gene_25465	pan_gene_27827	Height_above_ear;Height_per_day_(until_flowering);Plant_height	Plant_height;Starch	0	1	0	0	0	0	0	0	0	0	0	0	0	0	0	0	0	0	0	0	0	0	0	0	0	0	1	private
pan_gene_2548	pan_gene_25497	Nodes_above_ear;Nodes_per_plant;Plant_height	Ear_height;Plant_height	0	1	1	1	1	1	0	1	0	1	0	1	1	1	0	1	1	0	1	0	0	0	0	0	0	1	14	near-core
pan_gene_2548	pan_gene_2568	Nodes_above_ear;Nodes_per_plant;Plant_height	Ear_height;Ear_row_number;Glutamate;Nodes_per_plant;Nodes_to_ear;Plant_height	0	1	0	1	0	1	0	0	0	1	1	0	1	0	0	0	0	0	0	0	0	0	1	0	0	1	8	dispensable
pan_gene_2548	pan_gene_26544	Nodes_above_ear;Nodes_per_plant;Plant_height	Plant_height	0	0	0	0	0	1	0	0	0	0	0	1	1	0	0	0	0	0	0	0	0	0	0	0	0	0	3	dispensable
pan_gene_2548	pan_gene_26694	Nodes_above_ear;Nodes_per_plant;Plant_height	Days_to_anthesis;Days_to_silk;Ear_height;Nodes_to_ear;Photoperiod_Growing-degree_days_to_silk;Plant_height;Tassel_branch_number	0	1	1	1	1	1	1	1	0	0	1	1	0	1	0	1	1	0	0	1	0	0	1	0	0	1	15	near-core
pan_gene_2548	pan_gene_27325	Nodes_above_ear;Nodes_per_plant;Plant_height	Plant_height	0	1	1	1	1	0	1	1	0	0	1	1	1	0	0	1	0	0	1	1	0	1	0	0	0	0	13	near-core
pan_gene_2548	pan_gene_31000	Nodes_above_ear;Nodes_per_plant;Plant_height	Plant_height	0	0	0	0	0	0	1	0	0	1	0	0	0	0	0	0	0	0	1	0	0	0	0	0	0	0	3	dispensable
pan_gene_2548	pan_gene_32094	Nodes_above_ear;Nodes_per_plant;Plant_height	Height_per_day_(until_flowering);Plant_height;Ratio_of_ear_height_to_total_height	0	1	0	0	0	1	0	0	0	0	0	0	0	0	0	0	0	0	0	0	0	0	1	0	0	0	3	dispensable
pan_gene_2548	pan_gene_32459	Nodes_above_ear;Nodes_per_plant;Plant_height	Nodes_per_plant;Plant_height	0	0	0	1	1	0	0	1	0	1	1	0	1	1	0	0	1	0	0	0	0	0	0	0	0	1	9	dispensable
pan_gene_2548	pan_gene_35516	Nodes_above_ear;Nodes_per_plant;Plant_height	Ear_height;Height_per_day_(until_flowering);Plant_height;Sucrose	0	1	0	0	0	0	0	0	0	0	0	0	0	0	0	0	0	0	0	0	0	0	0	0	0	0	1	private
pan_gene_2548	pan_gene_5051	Nodes_above_ear;Nodes_per_plant;Plant_height	Average_internode_length_(above_ear);Average_internode_length_(whole_plant);Ear_height;Height_per_day_(until_flowering);Plant_height	0	1	0	0	1	0	0	1	0	1	0	0	0	0	0	0	0	0	0	0	0	0	0	0	1	0	5	dispensable
pan_gene_2548	pan_gene_687	Nodes_above_ear;Nodes_per_plant;Plant_height	Height_per_day_(until_flowering);Plant_height	0	1	1	0	0	1	1	1	0	1	1	1	0	0	0	1	0	0	1	0	0	0	0	0	0	1	11	near-core
pan_gene_2548	pan_gene_9064	Nodes_above_ear;Nodes_per_plant;Plant_height	Ear_height;Plant_height	0	1	0	1	0	0	0	0	0	0	0	0	0	0	0	1	0	0	0	0	0	0	0	0	0	0	3	dispensable
pan_gene_25483	pan_gene_8246	Plant_height	Height_per_day_(until_flowering);Plant_height	0	1	0	0	0	0	0	0	0	0	0	0	0	0	0	0	0	0	0	0	0	0	0	0	0	0	1	private
pan_gene_25497	pan_gene_26653	Ear_height;Plant_height	Ear_height;Leaf_width;Nodes_above_ear;Nodes_per_plant;Nodes_to_ear;Plant_height	0	1	0	1	0	1	1	0	1	1	0	0	0	1	1	1	0	1	0	0	0	0	0	0	0	0	10	dispensable
pan_gene_25497	pan_gene_27325	Ear_height;Plant_height	Plant_height	0	1	0	1	1	1	0	0	1	0	0	1	1	1	1	1	1	1	1	0	0	1	1	1	1	0	17	near-core
pan_gene_25497	pan_gene_32094	Ear_height;Plant_height	Height_per_day_(until_flowering);Plant_height;Ratio_of_ear_height_to_total_height	0	1	0	0	0	0	0	0	1	0	0	0	0	0	0	0	0	0	0	0	0	0	0	0	0	0	2	dispensable
pan_gene_25497	pan_gene_5051	Ear_height;Plant_height	Average_internode_length_(above_ear);Average_internode_length_(whole_plant);Ear_height;Height_per_day_(until_flowering);Plant_height	0	1	1	0	0	1	1	1	1	1	1	0	1	0	0	1	1	1	0	0	0	1	1	0	0	0	14	near-core
pan_gene_25497	pan_gene_687	Ear_height;Plant_height	Height_per_day_(until_flowering);Plant_height	0	1	0	0	0	0	0	1	0	1	0	0	0	0	0	1	1	1	0	0	0	0	0	0	1	0	7	dispensable
pan_gene_25497	pan_gene_8393	Ear_height;Plant_height	Photoperiod_Growing-degree_days_to_silk;Photoperiod_growing-degree_days_to_anthesis;Plant_height;Ratio_of_ear_height_to_total_height	0	0	1	0	0	0	0	0	0	0	0	0	0	0	0	0	0	0	0	0	0	1	0	0	0	0	2	dispensable
pan_gene_25497	pan_gene_9064	Ear_height;Plant_height	Ear_height;Plant_height	0	1	0	1	0	0	0	0	1	0	0	0	0	0	0	1	0	1	0	0	0	0	1	1	0	0	7	dispensable
pan_gene_2568	pan_gene_26544	Ear_height;Ear_row_number;Glutamate;Nodes_per_plant;Nodes_to_ear;Plant_height	Plant_height	0	0	0	0	0	1	0	0	0	0	0	0	1	0	0	0	0	0	0	0	0	0	0	0	0	0	2	dispensable
pan_gene_2568	pan_gene_26694	Ear_height;Ear_row_number;Glutamate;Nodes_per_plant;Nodes_to_ear;Plant_height	Days_to_anthesis;Days_to_silk;Ear_height;Nodes_to_ear;Photoperiod_Growing-degree_days_to_silk;Plant_height;Tassel_branch_number	0	1	0	0	0	1	0	0	1	0	1	0	0	0	1	0	0	0	0	0	0	0	1	0	0	1	7	dispensable
pan_gene_2568	pan_gene_30543	Ear_height;Ear_row_number;Glutamate;Nodes_per_plant;Nodes_to_ear;Plant_height	Nodes_per_plant;Plant_height;Southern_leaf_blight	0	1	0	0	0	1	0	0	0	0	0	0	0	0	0	0	0	0	0	0	0	0	1	0	0	0	3	dispensable
pan_gene_2568	pan_gene_32094	Ear_height;Ear_row_number;Glutamate;Nodes_per_plant;Nodes_to_ear;Plant_height	Height_per_day_(until_flowering);Plant_height;Ratio_of_ear_height_to_total_height	0	1	1	0	0	0	0	0	0	0	1	0	0	0	0	0	0	0	0	0	0	0	0	0	1	0	4	dispensable
pan_gene_2568	pan_gene_35516	Ear_height;Ear_row_number;Glutamate;Nodes_per_plant;Nodes_to_ear;Plant_height	Ear_height;Height_per_day_(until_flowering);Plant_height;Sucrose	0	1	0	0	0	0	0	0	0	0	0	0	0	0	0	0	0	0	0	0	0	0	0	0	0	0	1	private
pan_gene_2568	pan_gene_6247	Ear_height;Ear_row_number;Glutamate;Nodes_per_plant;Nodes_to_ear;Plant_height	Plant_height	0	1	1	1	0	1	1	1	1	0	0	0	0	0	1	0	0	0	0	0	1	1	1	1	1	1	14	near-core
pan_gene_2568	pan_gene_687	Ear_height;Ear_row_number;Glutamate;Nodes_per_plant;Nodes_to_ear;Plant_height	Height_per_day_(until_flowering);Plant_height	0	1	0	0	0	1	1	1	0	1	1	0	0	0	0	0	1	0	0	0	0	0	1	1	1	1	11	near-core
pan_gene_2568	pan_gene_9064	Ear_height;Ear_row_number;Glutamate;Nodes_per_plant;Nodes_to_ear;Plant_height	Ear_height;Plant_height	0	1	0	0	0	0	0	0	0	0	0	0	0	0	0	0	0	1	0	0	0	0	1	1	0	1	5	dispensable
pan_gene_2573	pan_gene_2615	Height_above_ear;Height_per_day_(until_flowering);Nodes_per_plant;Northern_Leaf_Blight;Plant_height	Days_to_silk;Ear_row_number;Nodes_per_plant;Nodes_to_ear;Plant_height	0	1	0	0	0	0	0	0	0	0	0	0	0	0	0	0	0	0	0	0	0	0	1	1	0	0	3	dispensable
pan_gene_2573	pan_gene_26605	Height_above_ear;Height_per_day_(until_flowering);Nodes_per_plant;Northern_Leaf_Blight;Plant_height	Ear_height;Height_per_day_(until_flowering);Plant_height	0	1	0	0	0	0	0	0	0	0	0	0	0	0	0	0	0	0	0	0	0	0	0	1	0	0	2	dispensable
pan_gene_2573	pan_gene_30027	Height_above_ear;Height_per_day_(until_flowering);Nodes_per_plant;Northern_Leaf_Blight;Plant_height	Plant_height	0	1	0	0	0	0	0	0	0	0	0	0	0	0	0	0	0	0	0	0	1	0	0	0	0	0	2	dispensable
pan_gene_2573	pan_gene_30938	Height_above_ear;Height_per_day_(until_flowering);Nodes_per_plant;Northern_Leaf_Blight;Plant_height	Plant_height	0	1	0	1	1	0	0	0	1	1	0	0	0	0	0	0	0	0	0	0	0	0	0	0	0	0	5	dispensable
pan_gene_2573	pan_gene_317	Height_above_ear;Height_per_day_(until_flowering);Nodes_per_plant;Northern_Leaf_Blight;Plant_height	Days_to_anthesis;Days_to_silk;Ear_height;Nodes_to_ear;Plant_height;Tassel_length	0	1	0	0	0	0	0	0	0	0	0	1	0	0	0	0	0	0	0	0	0	0	0	0	0	0	2	dispensable
pan_gene_2573	pan_gene_32642	Height_above_ear;Height_per_day_(until_flowering);Nodes_per_plant;Northern_Leaf_Blight;Plant_height	Plant_height;Tassel_length	0	1	1	0	1	0	0	0	0	0	0	0	1	0	0	0	0	0	0	0	0	0	1	0	0	0	5	dispensable
pan_gene_2573	pan_gene_32762	Height_above_ear;Height_per_day_(until_flowering);Nodes_per_plant;Northern_Leaf_Blight;Plant_height	Chlorophyll_A;Ear_height;Height_per_day_(until_flowering);Nodes_per_plant;Plant_height	0	1	1	0	0	0	0	0	0	0	0	0	1	0	0	0	1	0	0	0	0	0	0	1	0	0	5	dispensable
pan_gene_2573	pan_gene_6543	Height_above_ear;Height_per_day_(until_flowering);Nodes_per_plant;Northern_Leaf_Blight;Plant_height	Plant_height	0	1	0	1	1	0	0	1	1	1	0	0	0	1	0	1	0	0	0	0	0	0	0	0	0	0	8	dispensable
pan_gene_2573	pan_gene_679	Height_above_ear;Height_per_day_(until_flowering);Nodes_per_plant;Northern_Leaf_Blight;Plant_height	Plant_height	0	1	0	0	1	0	0	0	0	1	0	0	1	0	0	1	0	1	0	0	0	0	0	0	0	0	6	dispensable
pan_gene_2573	pan_gene_7716	Height_above_ear;Height_per_day_(until_flowering);Nodes_per_plant;Northern_Leaf_Blight;Plant_height	Average_internode_length_(below_ear);Average_internode_length_(whole_plant);Ear_height;Height_per_day_(until_flowering);Plant_height	0	1	0	0	0	0	0	0	0	0	0	0	0	0	0	0	0	0	0	0	0	0	0	0	0	0	1	private
pan_gene_2573	pan_gene_9080	Height_above_ear;Height_per_day_(until_flowering);Nodes_per_plant;Northern_Leaf_Blight;Plant_height	Average_internode_length_(whole_plant);Ear_height;Height_per_day_(until_flowering);Plant_height	0	1	1	1	1	0	1	0	0	0	0	0	0	0	0	0	0	0	0	0	0	0	0	0	0	0	5	dispensable
pan_gene_2573	pan_gene_98898	Height_above_ear;Height_per_day_(until_flowering);Nodes_per_plant;Northern_Leaf_Blight;Plant_height	Ear_row_number;Plant_height	0	1	0	0	0	0	0	0	0	0	0	0	0	0	0	0	1	0	0	0	0	0	0	0	0	0	2	dispensable
pan_gene_2592	pan_gene_2658	Leaf_width;Nodes_per_plant;Nodes_to_ear;Plant_height;Tassel_length	Days_to_anthesis;Plant_height;Starch	0	1	0	1	0	1	1	0	0	1	1	1	0	0	0	0	1	1	1	0	0	1	1	0	0	1	13	near-core
pan_gene_2592	pan_gene_32171	Leaf_width;Nodes_per_plant;Nodes_to_ear;Plant_height;Tassel_length	Height_per_day_(until_flowering);Plant_height	0	1	0	0	0	1	1	0	0	1	0	1	0	0	1	1	0	0	1	0	0	1	0	1	0	0	10	dispensable
pan_gene_2592	pan_gene_409	Leaf_width;Nodes_per_plant;Nodes_to_ear;Plant_height;Tassel_length	Average_internode_length_(above_ear);Average_internode_length_(whole_plant);Height_per_day_(until_flowering);Nodes_per_plant;Plant_height	0	1	0	0	0	1	0	0	0	1	1	1	0	1	1	1	0	0	0	0	0	0	0	0	1	1	10	dispensable
pan_gene_2605	pan_gene_32779	Days_to_anthesis;Plant_height	Average_internode_length_(above_ear);Glutamate;Height_per_day_(until_flowering);Leaf_length;Nodes_to_ear;Plant_height	0	1	0	0	0	0	0	0	1	0	0	0	0	0	0	0	0	0	0	0	1	1	0	0	0	0	4	dispensable
pan_gene_2611	pan_gene_2623	Nodes_per_plant;Nodes_to_ear;Northern_Leaf_Blight;Plant_height	Height_per_day_(until_flowering);Plant_height;Tassel_branch_number;Tassel_length	0	1	0	0	0	0	0	0	0	0	0	0	1	0	0	0	0	0	0	0	0	0	0	0	0	0	2	dispensable
pan_gene_2611	pan_gene_5639	Nodes_per_plant;Nodes_to_ear;Northern_Leaf_Blight;Plant_height	100_Kernel_weight;Average_internode_length_(whole_plant);Height_per_day_(until_flowering);Plant_height	0	1	0	0	0	0	0	0	0	0	0	0	0	0	0	0	0	0	0	0	0	0	0	0	0	0	1	private
pan_gene_2615	pan_gene_30586	Days_to_silk;Ear_row_number;Nodes_per_plant;Nodes_to_ear;Plant_height	Average_internode_length_(whole_plant);Plant_height;Tassel_length	0	1	0	0	0	0	0	0	0	0	0	1	0	0	0	0	0	0	0	0	0	0	0	0	0	0	2	dispensable
pan_gene_2615	pan_gene_30938	Days_to_silk;Ear_row_number;Nodes_per_plant;Nodes_to_ear;Plant_height	Plant_height	0	1	0	0	0	0	0	0	0	0	0	0	0	0	0	0	0	0	0	0	0	0	0	0	0	0	1	private
pan_gene_2615	pan_gene_32762	Days_to_silk;Ear_row_number;Nodes_per_plant;Nodes_to_ear;Plant_height	Chlorophyll_A;Ear_height;Height_per_day_(until_flowering);Nodes_per_plant;Plant_height	0	1	0	1	0	0	0	0	0	0	1	1	0	0	0	0	0	0	0	0	0	0	0	1	0	0	5	dispensable
pan_gene_2615	pan_gene_32769	Days_to_silk;Ear_row_number;Nodes_per_plant;Nodes_to_ear;Plant_height	Chlorophyll_A;Ear_height;Nodes_to_ear;Plant_height	0	1	0	0	0	0	0	0	0	0	0	0	0	0	0	0	0	0	0	0	0	0	0	0	0	0	1	private
pan_gene_2615	pan_gene_4349	Days_to_silk;Ear_row_number;Nodes_per_plant;Nodes_to_ear;Plant_height	Height_above_ear;Plant_height;Tassel_length	0	1	0	0	0	0	1	0	0	0	0	0	0	0	0	0	0	0	0	0	0	0	0	0	0	0	2	dispensable
pan_gene_2615	pan_gene_5047	Days_to_silk;Ear_row_number;Nodes_per_plant;Nodes_to_ear;Plant_height	Average_internode_length_(above_ear);Height_above_ear;Height_per_day_(until_flowering);Plant_height	0	1	0	0	0	0	0	0	0	0	0	0	0	0	0	0	0	0	0	0	0	0	0	0	0	0	1	private
pan_gene_2615	pan_gene_5639	Days_to_silk;Ear_row_number;Nodes_per_plant;Nodes_to_ear;Plant_height	100_Kernel_weight;Average_internode_length_(whole_plant);Height_per_day_(until_flowering);Plant_height	0	1	0	0	0	0	0	0	0	0	0	0	0	0	0	0	0	0	0	0	0	0	0	0	0	0	1	private
pan_gene_2615	pan_gene_6525	Days_to_silk;Ear_row_number;Nodes_per_plant;Nodes_to_ear;Plant_height	Average_internode_length_(whole_plant);Plant_height	0	1	0	0	0	0	0	0	0	0	0	0	0	0	0	0	0	0	0	0	0	0	0	0	0	0	1	private
pan_gene_2615	pan_gene_7716	Days_to_silk;Ear_row_number;Nodes_per_plant;Nodes_to_ear;Plant_height	Average_internode_length_(below_ear);Average_internode_length_(whole_plant);Ear_height;Height_per_day_(until_flowering);Plant_height	0	1	0	0	0	0	1	0	0	0	0	0	0	0	0	0	0	0	0	0	0	0	1	0	0	0	3	dispensable
pan_gene_2615	pan_gene_7727	Days_to_silk;Ear_row_number;Nodes_per_plant;Nodes_to_ear;Plant_height	Plant_height	0	1	0	0	0	0	0	0	0	0	0	1	0	0	0	0	0	0	0	0	0	0	0	0	0	0	2	dispensable
pan_gene_2615	pan_gene_8396	Days_to_silk;Ear_row_number;Nodes_per_plant;Nodes_to_ear;Plant_height	Days_to_anthesis;Ear_height;Height_per_day_(until_flowering);Plant_height;Stalk_strength	0	1	0	0	0	0	0	0	0	0	0	1	0	0	0	0	0	0	0	0	0	0	0	0	0	0	2	dispensable
pan_gene_2615	pan_gene_9080	Days_to_silk;Ear_row_number;Nodes_per_plant;Nodes_to_ear;Plant_height	Average_internode_length_(whole_plant);Ear_height;Height_per_day_(until_flowering);Plant_height	0	1	0	0	0	0	0	0	0	0	0	0	0	0	0	0	0	0	0	0	0	0	0	0	0	0	1	private
pan_gene_2615	pan_gene_98898	Days_to_silk;Ear_row_number;Nodes_per_plant;Nodes_to_ear;Plant_height	Ear_row_number;Plant_height	0	1	0	0	0	0	0	0	0	0	0	0	0	0	0	0	0	1	0	0	0	0	0	0	0	0	2	dispensable
pan_gene_2623	pan_gene_32208	Height_per_day_(until_flowering);Plant_height;Tassel_branch_number;Tassel_length	Chlorophyll_B;Plant_height	0	1	1	0	0	0	0	0	0	0	0	0	0	1	0	0	0	0	0	0	0	0	0	0	0	0	3	dispensable
pan_gene_2623	pan_gene_32547	Height_per_day_(until_flowering);Plant_height;Tassel_branch_number;Tassel_length	Anthesis-silking_interval;Average_internode_length_(whole_plant);Ear_row_number;Plant_height;Tassel_branch_number	0	1	1	1	0	0	0	0	0	0	0	0	0	1	0	0	0	1	0	0	0	0	0	0	0	0	5	dispensable
pan_gene_2623	pan_gene_6246	Height_per_day_(until_flowering);Plant_height;Tassel_branch_number;Tassel_length	Plant_height	0	1	0	1	0	0	0	0	0	0	0	0	0	1	0	0	0	0	0	0	0	0	0	0	0	0	3	dispensable
pan_gene_2623	pan_gene_687	Height_per_day_(until_flowering);Plant_height;Tassel_branch_number;Tassel_length	Height_per_day_(until_flowering);Plant_height	0	1	1	0	0	0	0	0	0	0	0	0	0	0	0	0	0	1	0	0	0	0	0	0	0	0	3	dispensable
pan_gene_2624	pan_gene_6543	Height_per_day_(until_flowering);Plant_height;Tassel_branch_number	Plant_height	0	1	0	0	0	0	0	0	0	0	0	1	0	0	1	0	0	0	0	0	0	1	0	0	0	0	4	dispensable
pan_gene_26292	pan_gene_29664	Average_internode_length_(below_ear);Ear_height;Plant_height	Ear_height;Plant_height	0	1	0	0	0	0	0	0	0	0	0	0	0	0	0	0	0	0	0	0	0	0	0	0	0	0	1	private
pan_gene_26428	pan_gene_35491	Boxcox-transformed_leaf_angle;Cob_diameter;Leaf_length;Nodes_above_ear;Plant_height;Tassel_length	Plant_height	0	1	1	0	1	0	0	0	0	0	1	0	0	0	1	0	0	1	0	0	0	0	0	0	0	0	6	dispensable
pan_gene_26433	pan_gene_26694	Height_above_ear;Plant_height;Tassel_length	Days_to_anthesis;Days_to_silk;Ear_height;Nodes_to_ear;Photoperiod_Growing-degree_days_to_silk;Plant_height;Tassel_branch_number	0	1	0	1	1	0	0	0	0	0	0	0	0	0	0	1	0	1	0	0	0	0	0	0	0	1	6	dispensable
pan_gene_26433	pan_gene_29017	Height_above_ear;Plant_height;Tassel_length	Boxcox-transformed_leaf_angle;Plant_height	0	1	0	1	1	1	1	0	0	0	1	1	0	1	1	0	0	1	0	1	1	1	1	0	0	1	15	near-core
pan_gene_26433	pan_gene_30761	Height_above_ear;Plant_height;Tassel_length	Leaf_length;Nodes_above_ear;PCA_of_metabolites:_PC2;Plant_height;Starch;Tassel_length	0	1	0	1	0	0	0	0	0	0	0	0	0	0	1	0	0	1	1	1	1	1	0	0	1	1	10	dispensable
pan_gene_26433	pan_gene_32208	Height_above_ear;Plant_height;Tassel_length	Chlorophyll_B;Plant_height	0	1	0	0	0	0	1	0	0	0	0	1	0	0	0	0	0	1	0	1	1	0	1	0	1	1	9	dispensable
pan_gene_26433	pan_gene_32547	Height_above_ear;Plant_height;Tassel_length	Anthesis-silking_interval;Average_internode_length_(whole_plant);Ear_row_number;Plant_height;Tassel_branch_number	0	1	0	1	1	0	1	0	0	0	0	1	0	1	0	0	1	1	0	1	0	0	1	0	0	1	11	near-core
pan_gene_26433	pan_gene_4233	Height_above_ear;Plant_height;Tassel_length	Nodes_above_ear;Plant_height	0	1	0	1	0	0	1	0	0	0	0	1	0	0	0	0	1	0	0	1	0	0	0	0	0	0	6	dispensable
pan_gene_26433	pan_gene_4415	Height_above_ear;Plant_height;Tassel_length	Days_to_anthesis;Plant_height	0	1	0	0	0	0	0	0	0	0	0	1	0	0	0	1	0	0	0	1	0	0	1	0	0	0	5	dispensable
pan_gene_26433	pan_gene_9067	Height_above_ear;Plant_height;Tassel_length	Ear_height;Nodes_to_ear;Plant_height	0	1	0	0	1	0	1	0	0	0	1	1	0	0	0	1	1	1	0	1	1	1	1	0	1	1	14	near-core
pan_gene_26433	pan_gene_9838	Height_above_ear;Plant_height;Tassel_length	Plant_height	0	1	0	1	1	0	1	0	0	0	0	1	0	1	0	0	1	1	0	0	1	1	1	0	1	1	13	near-core
pan_gene_26544	pan_gene_26694	Plant_height	Days_to_anthesis;Days_to_silk;Ear_height;Nodes_to_ear;Photoperiod_Growing-degree_days_to_silk;Plant_height;Tassel_branch_number	0	0	0	0	0	1	0	0	0	0	0	1	0	0	0	0	0	0	0	0	0	0	0	0	0	0	2	dispensable
pan_gene_26544	pan_gene_30761	Plant_height	Leaf_length;Nodes_above_ear;PCA_of_metabolites:_PC2;Plant_height;Starch;Tassel_length	0	0	0	0	0	1	0	0	0	0	0	0	0	0	0	0	0	0	0	0	0	0	0	0	0	0	1	private
pan_gene_26544	pan_gene_32094	Plant_height	Height_per_day_(until_flowering);Plant_height;Ratio_of_ear_height_to_total_height	0	0	0	0	0	1	0	0	0	0	0	0	0	0	0	0	0	0	0	0	0	0	0	0	0	0	1	private
pan_gene_26544	pan_gene_32459	Plant_height	Nodes_per_plant;Plant_height	0	0	0	0	0	1	0	0	0	0	0	0	1	0	0	0	0	0	0	0	0	0	0	0	0	0	2	dispensable
pan_gene_26544	pan_gene_32547	Plant_height	Anthesis-silking_interval;Average_internode_length_(whole_plant);Ear_row_number;Plant_height;Tassel_branch_number	0	0	0	0	0	1	0	0	0	0	0	0	0	0	0	0	0	0	0	0	0	0	0	0	0	0	1	private
pan_gene_26544	pan_gene_4233	Plant_height	Nodes_above_ear;Plant_height	0	0	0	0	0	1	0	0	0	0	0	0	0	0	0	0	0	0	0	0	0	0	0	0	0	0	1	private
pan_gene_26544	pan_gene_4415	Plant_height	Days_to_anthesis;Plant_height	0	0	0	0	0	1	0	0	0	0	0	1	0	0	0	0	0	0	0	0	0	0	0	0	0	0	2	dispensable
pan_gene_26544	pan_gene_5051	Plant_height	Average_internode_length_(above_ear);Average_internode_length_(whole_plant);Ear_height;Height_per_day_(until_flowering);Plant_height	0	0	0	0	0	1	0	0	0	0	0	0	1	0	0	0	0	0	0	0	0	0	0	0	0	0	2	dispensable
pan_gene_26544	pan_gene_6247	Plant_height	Plant_height	0	0	0	0	0	1	0	0	0	0	0	0	1	0	0	0	0	0	0	0	0	0	0	0	0	0	2	dispensable
pan_gene_26544	pan_gene_687	Plant_height	Height_per_day_(until_flowering);Plant_height	0	0	0	0	0	1	0	0	0	0	0	1	1	0	0	0	0	0	0	0	0	0	0	0	0	0	3	dispensable
pan_gene_26544	pan_gene_691	Plant_height	PCA_of_metabolites:_PC2;Plant_height	0	0	0	0	0	1	0	0	0	0	0	1	0	0	0	0	0	0	0	0	0	0	0	0	0	0	2	dispensable
pan_gene_26544	pan_gene_9838	Plant_height	Plant_height	0	0	0	0	0	1	0	0	0	0	0	0	1	0	0	0	0	0	0	0	0	0	0	0	0	0	2	dispensable
pan_gene_2655	pan_gene_27702	Plant_height	Height_above_ear;PCA_of_metabolites:_PC2;Plant_height;Stalk_strength;Starch	0	1	0	0	0	0	0	0	0	0	0	0	0	0	0	0	0	0	0	0	0	0	0	0	0	0	1	private
pan_gene_2655	pan_gene_2802	Plant_height	Ear_height;Height_per_day_(until_flowering);Plant_height	0	1	0	1	0	0	0	0	0	0	0	0	0	0	0	0	0	0	0	0	0	0	0	0	0	0	2	dispensable
pan_gene_2655	pan_gene_30027	Plant_height	Plant_height	0	1	0	1	0	0	0	0	0	0	0	0	0	0	0	0	0	0	0	0	0	0	0	0	0	0	2	dispensable
pan_gene_2655	pan_gene_5105	Plant_height	Height_above_ear;Height_per_day_(until_flowering);Plant_height	0	1	0	0	0	0	0	0	0	0	0	0	0	0	0	0	0	0	0	0	0	0	0	0	0	0	1	private
pan_gene_2657	pan_gene_9559	Plant_height	Plant_height	0	1	1	0	0	0	0	1	1	0	0	0	0	0	0	0	1	1	1	0	1	0	0	0	0	0	8	dispensable
pan_gene_2658	pan_gene_9559	Days_to_anthesis;Plant_height;Starch	Plant_height	0	1	1	0	1	1	0	1	1	0	0	1	1	0	0	0	1	1	1	0	1	0	0	1	1	1	15	near-core
pan_gene_26605	pan_gene_2802	Ear_height;Height_per_day_(until_flowering);Plant_height	Ear_height;Height_per_day_(until_flowering);Plant_height	0	1	0	0	0	0	0	0	1	1	0	0	0	0	0	1	0	0	0	0	0	0	0	0	0	1	5	dispensable
pan_gene_26605	pan_gene_32642	Ear_height;Height_per_day_(until_flowering);Plant_height	Plant_height;Tassel_length	0	1	0	0	0	0	0	0	0	0	0	0	0	0	0	0	0	0	0	0	0	0	0	0	0	1	2	dispensable
pan_gene_26605	pan_gene_679	Ear_height;Height_per_day_(until_flowering);Plant_height	Plant_height	0	1	0	0	0	0	0	0	0	0	0	0	0	0	0	0	0	0	0	0	0	0	0	0	0	0	1	private
pan_gene_26605	pan_gene_9080	Ear_height;Height_per_day_(until_flowering);Plant_height	Average_internode_length_(whole_plant);Ear_height;Height_per_day_(until_flowering);Plant_height	0	1	0	0	0	0	0	0	0	0	0	0	0	0	0	0	0	0	0	0	0	0	0	0	0	0	1	private
pan_gene_26605	pan_gene_98898	Ear_height;Height_per_day_(until_flowering);Plant_height	Ear_row_number;Plant_height	0	1	0	0	0	0	0	0	0	0	0	0	0	0	0	0	0	0	0	0	0	0	0	0	0	0	1	private
pan_gene_26611	pan_gene_26653	Plant_height	Ear_height;Leaf_width;Nodes_above_ear;Nodes_per_plant;Nodes_to_ear;Plant_height	0	0	0	0	1	0	0	0	0	1	0	0	0	0	0	0	0	0	0	0	0	0	0	0	0	0	2	dispensable
pan_gene_26611	pan_gene_26694	Plant_height	Days_to_anthesis;Days_to_silk;Ear_height;Nodes_to_ear;Photoperiod_Growing-degree_days_to_silk;Plant_height;Tassel_branch_number	0	0	0	0	1	0	0	0	0	0	0	0	0	0	0	0	0	1	0	0	0	0	0	0	0	0	2	dispensable
pan_gene_26611	pan_gene_29017	Plant_height	Boxcox-transformed_leaf_angle;Plant_height	0	0	0	0	1	0	0	0	0	0	0	0	0	0	0	0	0	1	0	0	0	0	0	0	0	0	2	dispensable
pan_gene_26611	pan_gene_30761	Plant_height	Leaf_length;Nodes_above_ear;PCA_of_metabolites:_PC2;Plant_height;Starch;Tassel_length	0	0	0	0	1	0	0	0	0	0	0	0	0	0	0	0	0	0	0	0	0	0	0	0	0	0	1	private
pan_gene_26611	pan_gene_32547	Plant_height	Anthesis-silking_interval;Average_internode_length_(whole_plant);Ear_row_number;Plant_height;Tassel_branch_number	0	0	0	0	1	0	0	0	0	1	0	0	0	0	0	0	0	1	0	0	0	0	0	0	0	0	3	dispensable
pan_gene_26611	pan_gene_4415	Plant_height	Days_to_anthesis;Plant_height	0	0	0	0	1	0	0	0	0	0	0	0	0	0	0	0	0	1	0	0	0	0	0	0	0	0	2	dispensable
pan_gene_26611	pan_gene_6246	Plant_height	Plant_height	0	0	0	0	1	0	0	0	0	1	0	0	0	0	0	1	0	1	0	0	0	0	0	0	0	0	4	dispensable
pan_gene_26611	pan_gene_9059	Plant_height	Height_per_day_(until_flowering);Plant_height	0	0	0	0	0	0	0	0	0	1	0	0	0	0	0	0	0	0	0	0	0	0	0	0	0	0	1	private
pan_gene_26611	pan_gene_9065	Plant_height	Ear_height;Height_per_day_(until_flowering);Plant_height	0	0	0	0	1	0	0	0	0	1	0	0	0	0	0	1	0	1	0	0	0	0	0	0	0	0	4	dispensable
pan_gene_26653	pan_gene_26694	Ear_height;Leaf_width;Nodes_above_ear;Nodes_per_plant;Nodes_to_ear;Plant_height	Days_to_anthesis;Days_to_silk;Ear_height;Nodes_to_ear;Photoperiod_Growing-degree_days_to_silk;Plant_height;Tassel_branch_number	0	1	1	1	1	1	1	1	1	0	1	1	1	1	1	1	1	1	0	1	1	0	1	1	0	1	21	core
pan_gene_26653	pan_gene_27325	Ear_height;Leaf_width;Nodes_above_ear;Nodes_per_plant;Nodes_to_ear;Plant_height	Plant_height	0	1	0	1	1	1	1	0	1	1	1	0	1	1	1	1	1	0	0	0	1	0	0	0	0	1	15	near-core
pan_gene_26653	pan_gene_29017	Ear_height;Leaf_width;Nodes_above_ear;Nodes_per_plant;Nodes_to_ear;Plant_height	Boxcox-transformed_leaf_angle;Plant_height	0	1	0	1	1	0	1	0	0	0	0	0	1	1	1	0	1	0	1	1	0	0	0	0	0	1	11	near-core
pan_gene_26653	pan_gene_32094	Ear_height;Leaf_width;Nodes_above_ear;Nodes_per_plant;Nodes_to_ear;Plant_height	Height_per_day_(until_flowering);Plant_height;Ratio_of_ear_height_to_total_height	0	1	0	0	0	0	0	0	0	0	0	0	0	0	0	0	0	0	0	0	0	0	0	0	0	0	1	private
pan_gene_26653	pan_gene_32449	Ear_height;Leaf_width;Nodes_above_ear;Nodes_per_plant;Nodes_to_ear;Plant_height	Ear_height;Plant_height	0	0	0	0	1	0	0	0	0	1	0	0	0	0	0	0	0	0	0	0	0	0	0	0	0	0	2	dispensable
pan_gene_26653	pan_gene_32547	Ear_height;Leaf_width;Nodes_above_ear;Nodes_per_plant;Nodes_to_ear;Plant_height	Anthesis-silking_interval;Average_internode_length_(whole_plant);Ear_row_number;Plant_height;Tassel_branch_number	0	1	1	1	1	1	1	1	1	1	0	0	1	1	0	0	0	0	1	1	1	0	1	0	0	1	16	near-core
pan_gene_26653	pan_gene_4233	Ear_height;Leaf_width;Nodes_above_ear;Nodes_per_plant;Nodes_to_ear;Plant_height	Nodes_above_ear;Plant_height	0	1	0	0	0	1	0	0	0	0	1	0	0	0	0	0	0	0	0	0	0	0	1	0	0	0	4	dispensable
pan_gene_26653	pan_gene_4318	Ear_height;Leaf_width;Nodes_above_ear;Nodes_per_plant;Nodes_to_ear;Plant_height	Average_internode_length_(above_ear);Plant_height	0	0	0	0	1	0	0	0	0	1	0	0	0	0	0	0	0	0	0	0	0	0	0	0	0	0	2	dispensable
pan_gene_26653	pan_gene_691	Ear_height;Leaf_width;Nodes_above_ear;Nodes_per_plant;Nodes_to_ear;Plant_height	PCA_of_metabolites:_PC2;Plant_height	0	0	0	0	1	1	1	0	0	0	0	0	0	0	1	0	0	0	0	0	0	0	0	0	0	0	4	dispensable
pan_gene_26653	pan_gene_9838	Ear_height;Leaf_width;Nodes_above_ear;Nodes_per_plant;Nodes_to_ear;Plant_height	Plant_height	0	1	0	1	1	1	0	0	0	0	0	0	1	0	1	0	0	0	0	0	0	0	0	0	0	0	6	dispensable
pan_gene_26694	pan_gene_305	Days_to_anthesis;Days_to_silk;Ear_height;Nodes_to_ear;Photoperiod_Growing-degree_days_to_silk;Plant_height;Tassel_branch_number	Ear_height;Height_above_ear;Height_per_day_(until_flowering);Plant_height	0	1	0	0	0	0	0	0	0	0	0	0	0	0	0	0	0	0	0	0	0	0	0	0	1	0	2	dispensable
pan_gene_26694	pan_gene_30551	Days_to_anthesis;Days_to_silk;Ear_height;Nodes_to_ear;Photoperiod_Growing-degree_days_to_silk;Plant_height;Tassel_branch_number	Days_to_silk;Plant_height	0	1	0	0	0	0	0	1	0	1	0	0	0	0	0	0	0	1	0	0	0	1	0	0	0	0	5	dispensable
pan_gene_26694	pan_gene_30554	Days_to_anthesis;Days_to_silk;Ear_height;Nodes_to_ear;Photoperiod_Growing-degree_days_to_silk;Plant_height;Tassel_branch_number	100_Kernel_weight;Plant_height	0	1	0	0	1	0	0	0	0	1	0	0	0	0	0	0	1	1	0	0	0	0	0	0	0	0	5	dispensable
pan_gene_26694	pan_gene_30761	Days_to_anthesis;Days_to_silk;Ear_height;Nodes_to_ear;Photoperiod_Growing-degree_days_to_silk;Plant_height;Tassel_branch_number	Leaf_length;Nodes_above_ear;PCA_of_metabolites:_PC2;Plant_height;Starch;Tassel_length	0	1	0	1	0	0	0	1	1	1	0	0	0	0	1	0	0	0	1	1	0	0	0	0	0	1	9	dispensable
pan_gene_26694	pan_gene_32094	Days_to_anthesis;Days_to_silk;Ear_height;Nodes_to_ear;Photoperiod_Growing-degree_days_to_silk;Plant_height;Tassel_branch_number	Height_per_day_(until_flowering);Plant_height;Ratio_of_ear_height_to_total_height	0	1	0	0	0	0	0	0	1	0	0	0	0	0	0	0	0	1	0	0	1	0	0	0	0	0	4	dispensable
pan_gene_26694	pan_gene_32449	Days_to_anthesis;Days_to_silk;Ear_height;Nodes_to_ear;Photoperiod_Growing-degree_days_to_silk;Plant_height;Tassel_branch_number	Ear_height;Plant_height	0	0	0	0	1	0	0	0	0	0	0	0	0	0	0	0	0	0	0	0	0	0	0	0	0	0	1	private
pan_gene_26694	pan_gene_32516	Days_to_anthesis;Days_to_silk;Ear_height;Nodes_to_ear;Photoperiod_Growing-degree_days_to_silk;Plant_height;Tassel_branch_number	Cob_diameter;Height_per_day_(until_flowering);Plant_height	0	0	0	0	1	0	0	0	0	1	0	0	0	0	0	0	0	0	0	0	0	0	0	0	0	0	2	dispensable
pan_gene_26694	pan_gene_32547	Days_to_anthesis;Days_to_silk;Ear_height;Nodes_to_ear;Photoperiod_Growing-degree_days_to_silk;Plant_height;Tassel_branch_number	Anthesis-silking_interval;Average_internode_length_(whole_plant);Ear_row_number;Plant_height;Tassel_branch_number	0	1	1	1	1	1	1	1	1	1	0	0	1	1	0	0	1	1	1	0	1	0	1	0	1	1	18	near-core
pan_gene_26694	pan_gene_35516	Days_to_anthesis;Days_to_silk;Ear_height;Nodes_to_ear;Photoperiod_Growing-degree_days_to_silk;Plant_height;Tassel_branch_number	Ear_height;Height_per_day_(until_flowering);Plant_height;Sucrose	0	1	0	0	0	0	0	0	0	0	0	0	0	0	0	0	0	0	0	0	0	0	0	0	0	0	1	private
pan_gene_26694	pan_gene_4233	Days_to_anthesis;Days_to_silk;Ear_height;Nodes_to_ear;Photoperiod_Growing-degree_days_to_silk;Plant_height;Tassel_branch_number	Nodes_above_ear;Plant_height	0	1	0	0	0	1	0	0	0	0	1	0	0	0	0	0	0	1	0	0	0	0	0	0	0	0	4	dispensable
pan_gene_26694	pan_gene_4318	Days_to_anthesis;Days_to_silk;Ear_height;Nodes_to_ear;Photoperiod_Growing-degree_days_to_silk;Plant_height;Tassel_branch_number	Average_internode_length_(above_ear);Plant_height	0	0	0	0	0	0	0	0	0	0	0	0	0	0	0	0	1	0	0	0	0	0	0	0	0	0	1	private
pan_gene_26694	pan_gene_4415	Days_to_anthesis;Days_to_silk;Ear_height;Nodes_to_ear;Photoperiod_Growing-degree_days_to_silk;Plant_height;Tassel_branch_number	Days_to_anthesis;Plant_height	0	1	1	0	0	1	0	1	1	1	1	1	1	1	0	1	0	1	0	0	1	0	1	1	0	1	16	near-core
pan_gene_26694	pan_gene_5051	Days_to_anthesis;Days_to_silk;Ear_height;Nodes_to_ear;Photoperiod_Growing-degree_days_to_silk;Plant_height;Tassel_branch_number	Average_internode_length_(above_ear);Average_internode_length_(whole_plant);Ear_height;Height_per_day_(until_flowering);Plant_height	0	1	1	1	1	1	1	1	1	1	0	0	0	0	0	1	1	0	0	0	1	0	0	0	1	1	14	near-core
pan_gene_26694	pan_gene_6246	Days_to_anthesis;Days_to_silk;Ear_height;Nodes_to_ear;Photoperiod_Growing-degree_days_to_silk;Plant_height;Tassel_branch_number	Plant_height	0	1	0	1	1	0	0	0	0	0	1	0	1	0	0	0	0	1	0	0	1	1	0	1	0	0	9	dispensable
pan_gene_26694	pan_gene_665	Days_to_anthesis;Days_to_silk;Ear_height;Nodes_to_ear;Photoperiod_Growing-degree_days_to_silk;Plant_height;Tassel_branch_number	Boxcox-transformed_leaf_angle;Plant_height	0	0	0	0	1	0	0	0	0	1	0	0	0	0	0	1	0	1	0	0	0	0	0	0	0	1	5	dispensable
pan_gene_26694	pan_gene_687	Days_to_anthesis;Days_to_silk;Ear_height;Nodes_to_ear;Photoperiod_Growing-degree_days_to_silk;Plant_height;Tassel_branch_number	Height_per_day_(until_flowering);Plant_height	0	1	0	0	0	1	1	0	0	1	1	0	0	0	0	1	0	1	0	1	1	1	1	1	0	1	13	near-core
pan_gene_26694	pan_gene_691	Days_to_anthesis;Days_to_silk;Ear_height;Nodes_to_ear;Photoperiod_Growing-degree_days_to_silk;Plant_height;Tassel_branch_number	PCA_of_metabolites:_PC2;Plant_height	0	0	0	0	0	1	0	0	0	0	0	0	0	0	0	1	1	1	0	0	0	0	0	0	0	1	5	dispensable
pan_gene_26694	pan_gene_9067	Days_to_anthesis;Days_to_silk;Ear_height;Nodes_to_ear;Photoperiod_Growing-degree_days_to_silk;Plant_height;Tassel_branch_number	Ear_height;Nodes_to_ear;Plant_height	0	1	0	0	1	0	0	0	0	1	0	0	0	0	0	1	1	1	0	0	0	0	0	0	0	0	6	dispensable
pan_gene_2727	pan_gene_2799	Ear_height;Plant_height	Ear_height;Height_per_day_(until_flowering);Plant_height	0	1	0	0	0	0	0	0	0	0	0	0	0	0	0	0	0	0	0	0	0	0	0	0	0	0	1	private
pan_gene_27325	pan_gene_30761	Plant_height	Leaf_length;Nodes_above_ear;PCA_of_metabolites:_PC2;Plant_height;Starch;Tassel_length	0	1	1	1	0	1	0	1	1	1	0	0	1	0	0	0	0	0	1	1	0	1	0	1	1	1	14	near-core
pan_gene_27325	pan_gene_32547	Plant_height	Anthesis-silking_interval;Average_internode_length_(whole_plant);Ear_row_number;Plant_height;Tassel_branch_number	0	1	1	1	1	1	1	1	1	1	0	0	1	1	0	0	1	1	1	1	1	0	1	0	0	1	18	near-core
pan_gene_27325	pan_gene_4415	Plant_height	Days_to_anthesis;Plant_height	0	1	1	0	1	1	0	1	1	1	1	1	1	1	0	1	0	0	0	1	1	0	1	0	1	1	17	near-core
pan_gene_27325	pan_gene_6246	Plant_height	Plant_height	0	1	1	1	1	0	1	1	1	1	1	0	1	1	1	1	1	1	0	1	1	0	0	0	1	1	19	near-core
pan_gene_27325	pan_gene_687	Plant_height	Height_per_day_(until_flowering);Plant_height	0	1	1	0	0	1	0	0	0	0	1	1	0	0	0	1	0	1	1	1	1	0	1	0	1	1	13	near-core
pan_gene_27702	pan_gene_2802	Height_above_ear;PCA_of_metabolites:_PC2;Plant_height;Stalk_strength;Starch	Ear_height;Height_per_day_(until_flowering);Plant_height	0	1	0	0	0	0	0	0	0	0	0	0	0	0	0	0	0	0	0	0	0	0	0	0	1	0	2	dispensable
pan_gene_27702	pan_gene_5105	Height_above_ear;PCA_of_metabolites:_PC2;Plant_height;Stalk_strength;Starch	Height_above_ear;Height_per_day_(until_flowering);Plant_height	0	1	0	0	0	0	0	0	0	0	0	0	0	0	0	0	0	0	0	0	0	0	0	0	0	0	1	private
pan_gene_27797	pan_gene_2968	Boxcox-transformed_leaf_angle;Plant_height	Average_internode_length_(above_ear);Average_internode_length_(whole_plant);Leaf_width;Plant_height	0	1	0	0	0	0	0	0	0	0	0	0	0	0	0	0	0	0	0	0	0	0	0	0	0	0	1	private
pan_gene_27797	pan_gene_32763	Boxcox-transformed_leaf_angle;Plant_height	Chlorophyll_A;Height_per_day_(until_flowering);Nodes_per_plant;Nodes_to_ear;Plant_height	0	1	0	0	0	0	0	0	1	0	0	0	0	0	0	0	0	0	0	0	0	0	1	0	0	0	3	dispensable
pan_gene_27879	pan_gene_29373	Average_internode_length_(below_ear);Ear_height;Nodes_above_ear;Plant_height	Ear_height;Height_per_day_(until_flowering);PCA_of_metabolites:_PC2;Plant_height	0	1	0	0	0	0	0	0	0	0	1	0	0	0	0	0	1	1	1	0	0	0	1	0	0	0	6	dispensable
pan_gene_27879	pan_gene_29987	Average_internode_length_(below_ear);Ear_height;Nodes_above_ear;Plant_height	Height_per_day_(until_flowering);Plant_height	0	1	0	0	0	0	0	1	0	1	0	0	1	0	0	1	0	1	0	0	1	0	0	0	0	1	8	dispensable
pan_gene_27879	pan_gene_5061	Average_internode_length_(below_ear);Ear_height;Nodes_above_ear;Plant_height	Average_internode_length_(above_ear);Ear_height;Height_above_ear;Northern_Leaf_Blight;Plant_height;Tassel_branch_number	0	0	0	0	0	0	0	0	0	0	0	0	0	0	0	0	0	0	1	0	0	1	0	0	1	0	3	dispensable
pan_gene_27895	pan_gene_6549	Plant_height;Southern_leaf_blight	Plant_height	0	1	0	0	0	0	0	0	0	0	0	0	0	0	0	0	0	0	0	0	0	0	0	0	0	0	1	private
pan_gene_2799	pan_gene_32054	Ear_height;Height_per_day_(until_flowering);Plant_height	Plant_height	0	1	0	0	0	0	0	0	1	0	0	0	0	0	0	0	0	0	0	0	0	0	0	0	0	0	2	dispensable
pan_gene_2802	pan_gene_5105	Ear_height;Height_per_day_(until_flowering);Plant_height	Height_above_ear;Height_per_day_(until_flowering);Plant_height	0	1	0	0	0	0	0	0	0	0	0	0	0	0	0	0	0	0	0	0	0	0	0	0	0	0	1	private
pan_gene_2802	pan_gene_679	Ear_height;Height_per_day_(until_flowering);Plant_height	Plant_height	0	1	0	1	1	0	0	0	0	0	0	1	0	0	0	0	0	0	0	0	0	0	0	0	0	0	4	dispensable
pan_gene_2803	pan_gene_31817	Height_above_ear;Height_per_day_(until_flowering);Nodes_to_ear;Plant_height	Plant_height	0	0	0	0	0	1	0	0	0	0	0	0	0	0	0	0	1	0	1	0	0	0	0	0	0	1	4	dispensable
pan_gene_2803	pan_gene_48976	Height_above_ear;Height_per_day_(until_flowering);Nodes_to_ear;Plant_height	Plant_height	0	0	0	0	0	0	0	0	0	0	0	0	0	0	0	0	1	0	0	0	0	0	0	0	0	0	1	private
pan_gene_28089	pan_gene_31817	Average_internode_length_(whole_plant);Plant_height	Plant_height	0	0	0	1	0	1	0	0	0	0	0	0	0	0	0	0	0	0	0	0	0	0	0	0	0	0	2	dispensable
pan_gene_28089	pan_gene_8246	Average_internode_length_(whole_plant);Plant_height	Height_per_day_(until_flowering);Plant_height	0	0	0	0	0	1	0	0	0	0	0	0	0	0	0	0	0	0	0	0	0	0	0	0	0	0	1	private
pan_gene_2811	pan_gene_28610	Average_internode_length_(whole_plant);Height_per_day_(until_flowering);Plant_height	Nitrate;PCA_of_metabolites:_PC1;Photoperiod_Growing-degree_days_to_silk;Photoperiod_growing-degree_days_to_anthesis;Plant_height	0	1	1	0	0	0	0	0	0	0	0	1	0	0	0	0	0	0	0	0	0	1	1	0	0	0	5	dispensable
pan_gene_2832	pan_gene_5676	Plant_height	Ear_row_number;Plant_height;Starch	0	0	0	1	0	0	0	0	0	1	0	0	0	0	0	0	0	0	1	0	1	0	0	1	1	0	6	dispensable
pan_gene_2832	pan_gene_6103	Plant_height	Leaf_width;Plant_height	0	0	0	0	0	0	0	0	0	1	0	0	0	0	0	0	0	0	1	0	0	0	0	1	1	0	4	dispensable
pan_gene_284	pan_gene_6062	Nodes_to_ear;Plant_height	Nodes_per_plant;Plant_height	0	1	0	0	0	0	0	0	0	0	0	0	0	0	0	0	0	0	0	0	0	0	0	0	0	0	1	private
pan_gene_29017	pan_gene_305	Boxcox-transformed_leaf_angle;Plant_height	Ear_height;Height_above_ear;Height_per_day_(until_flowering);Plant_height	0	1	0	0	0	0	0	0	0	0	0	0	0	0	0	0	0	0	0	0	0	0	0	0	0	0	1	private
pan_gene_29017	pan_gene_30551	Boxcox-transformed_leaf_angle;Plant_height	Days_to_silk;Plant_height	0	1	1	0	0	0	1	1	1	1	1	1	1	0	0	0	0	1	0	0	0	0	0	0	1	0	11	near-core
pan_gene_29017	pan_gene_30554	Boxcox-transformed_leaf_angle;Plant_height	100_Kernel_weight;Plant_height	0	1	1	1	0	1	1	0	1	0	1	1	1	1	0	0	0	1	0	0	1	0	1	1	0	0	14	near-core
pan_gene_29017	pan_gene_30761	Boxcox-transformed_leaf_angle;Plant_height	Leaf_length;Nodes_above_ear;PCA_of_metabolites:_PC2;Plant_height;Starch;Tassel_length	0	1	1	1	1	1	0	1	1	1	0	0	1	0	1	0	0	1	1	1	1	0	0	1	0	1	16	near-core
pan_gene_29017	pan_gene_31000	Boxcox-transformed_leaf_angle;Plant_height	Plant_height	0	0	0	0	1	0	1	0	0	0	0	0	0	0	0	0	0	0	1	0	0	0	0	0	0	0	3	dispensable
pan_gene_29017	pan_gene_32449	Boxcox-transformed_leaf_angle;Plant_height	Ear_height;Plant_height	0	0	0	0	1	0	0	0	0	0	0	0	1	0	0	0	0	0	0	0	0	0	0	0	0	0	2	dispensable
pan_gene_29017	pan_gene_32516	Boxcox-transformed_leaf_angle;Plant_height	Cob_diameter;Height_per_day_(until_flowering);Plant_height	0	0	0	0	0	0	0	0	0	0	0	0	0	0	0	0	0	0	1	0	0	0	0	0	0	0	1	private
pan_gene_29017	pan_gene_32547	Boxcox-transformed_leaf_angle;Plant_height	Anthesis-silking_interval;Average_internode_length_(whole_plant);Ear_row_number;Plant_height;Tassel_branch_number	0	1	1	1	1	1	1	1	1	0	1	0	1	1	0	0	0	1	1	1	1	0	1	1	0	1	18	near-core
pan_gene_29017	pan_gene_4233	Boxcox-transformed_leaf_angle;Plant_height	Nodes_above_ear;Plant_height	0	1	0	1	0	1	0	0	1	0	0	0	0	0	0	0	0	0	0	0	0	0	0	0	0	0	4	dispensable
pan_gene_29017	pan_gene_4318	Boxcox-transformed_leaf_angle;Plant_height	Average_internode_length_(above_ear);Plant_height	0	0	0	0	0	0	1	0	0	0	0	0	0	0	0	0	0	0	0	0	0	0	0	0	0	0	1	private
pan_gene_29017	pan_gene_4415	Boxcox-transformed_leaf_angle;Plant_height	Days_to_anthesis;Plant_height	0	1	1	0	1	1	1	1	0	1	0	1	1	1	0	1	0	0	0	1	0	0	1	0	1	1	15	near-core
pan_gene_29017	pan_gene_6246	Boxcox-transformed_leaf_angle;Plant_height	Plant_height	0	1	0	1	1	0	0	1	1	0	0	0	1	0	0	0	0	0	0	0	0	0	0	0	0	0	6	dispensable
pan_gene_29017	pan_gene_687	Boxcox-transformed_leaf_angle;Plant_height	Height_per_day_(until_flowering);Plant_height	0	1	0	0	0	0	0	0	0	0	0	0	0	0	0	0	0	0	0	1	0	0	0	0	0	0	2	dispensable
pan_gene_29017	pan_gene_691	Boxcox-transformed_leaf_angle;Plant_height	PCA_of_metabolites:_PC2;Plant_height	0	0	0	0	0	1	1	0	0	0	0	0	0	0	1	1	0	1	0	0	0	0	1	0	0	1	7	dispensable
pan_gene_29017	pan_gene_7727	Boxcox-transformed_leaf_angle;Plant_height	Plant_height	0	1	1	0	0	1	0	0	0	0	0	0	0	0	0	0	0	0	0	1	0	0	0	0	1	0	5	dispensable
pan_gene_29017	pan_gene_8989	Boxcox-transformed_leaf_angle;Plant_height	Height_above_ear;Plant_height	0	1	0	0	0	0	0	0	0	0	0	1	0	0	0	0	0	0	0	0	0	0	0	1	0	0	3	dispensable
pan_gene_29017	pan_gene_96207	Boxcox-transformed_leaf_angle;Plant_height	Northern_Leaf_Blight;Plant_height	0	1	1	0	0	0	1	0	0	1	1	1	1	0	0	0	0	1	0	1	1	0	0	0	0	1	11	near-core
pan_gene_29164	pan_gene_30442	Plant_height	Plant_height;Tassel_branch_number	0	1	0	0	0	1	0	0	0	0	1	0	0	0	0	1	0	0	0	0	0	0	0	0	0	1	5	dispensable
pan_gene_29164	pan_gene_6062	Plant_height	Nodes_per_plant;Plant_height	0	1	0	0	0	0	0	0	0	0	0	0	0	0	0	0	0	0	0	0	0	0	0	0	0	0	1	private
pan_gene_29174	pan_gene_29987	Ear_height;Height_per_day_(until_flowering);Plant_height	Height_per_day_(until_flowering);Plant_height	0	0	0	0	0	0	0	0	0	0	0	0	0	0	0	0	0	0	0	0	0	0	1	0	0	0	1	private
pan_gene_29655	pan_gene_32832	Cob_diameter;Ear_height;Height_per_day_(until_flowering);Nodes_per_plant;Plant_height	Average_internode_length_(whole_plant);Height_per_day_(until_flowering);Plant_height	0	1	0	1	0	0	0	0	0	0	0	0	1	0	0	0	0	0	0	0	0	0	0	0	0	0	3	dispensable
pan_gene_29655	pan_gene_4370	Cob_diameter;Ear_height;Height_per_day_(until_flowering);Nodes_per_plant;Plant_height	Height_per_day_(until_flowering);Plant_height	0	1	0	1	0	0	0	0	0	0	0	0	0	1	0	0	1	1	0	0	0	0	1	0	0	1	7	dispensable
pan_gene_2968	pan_gene_30551	Average_internode_length_(above_ear);Average_internode_length_(whole_plant);Leaf_width;Plant_height	Days_to_silk;Plant_height	0	1	0	0	0	0	0	0	0	0	0	0	0	0	0	0	0	0	0	0	0	0	0	0	0	0	1	private
pan_gene_2968	pan_gene_30761	Average_internode_length_(above_ear);Average_internode_length_(whole_plant);Leaf_width;Plant_height	Leaf_length;Nodes_above_ear;PCA_of_metabolites:_PC2;Plant_height;Starch;Tassel_length	0	1	0	0	0	0	0	1	0	0	0	0	0	0	0	0	0	0	0	0	0	0	0	0	0	0	2	dispensable
pan_gene_2968	pan_gene_32373	Average_internode_length_(above_ear);Average_internode_length_(whole_plant);Leaf_width;Plant_height	Plant_height	0	1	0	1	0	0	0	1	0	0	0	0	0	1	0	0	0	0	0	0	0	0	0	0	0	0	4	dispensable
pan_gene_2968	pan_gene_8989	Average_internode_length_(above_ear);Average_internode_length_(whole_plant);Leaf_width;Plant_height	Height_above_ear;Plant_height	0	1	0	0	0	0	0	0	0	0	0	0	0	0	0	0	0	0	0	0	0	0	0	0	0	0	1	private
pan_gene_2968	pan_gene_96207	Average_internode_length_(above_ear);Average_internode_length_(whole_plant);Leaf_width;Plant_height	Northern_Leaf_Blight;Plant_height	0	1	0	0	0	0	0	0	0	0	0	0	0	1	0	0	0	1	0	0	0	0	0	0	0	0	3	dispensable
pan_gene_29987	pan_gene_30581	Height_per_day_(until_flowering);Plant_height	Height_per_day_(until_flowering);Plant_height	0	1	0	1	1	0	1	0	0	0	0	0	1	0	1	1	0	0	0	0	0	0	0	0	0	1	8	dispensable
pan_gene_29987	pan_gene_3860	Height_per_day_(until_flowering);Plant_height	Ear_height;Plant_height;Stalk_strength	0	0	0	0	0	0	0	0	0	0	0	0	0	0	0	0	0	0	0	0	0	0	0	0	0	1	1	private
pan_gene_29987	pan_gene_5061	Height_per_day_(until_flowering);Plant_height	Average_internode_length_(above_ear);Ear_height;Height_above_ear;Northern_Leaf_Blight;Plant_height;Tassel_branch_number	0	0	0	0	0	0	0	0	0	0	0	0	1	0	0	0	0	1	0	0	0	0	0	0	0	0	2	dispensable
pan_gene_30027	pan_gene_30163	Plant_height	Plant_height;Tassel_length	0	1	0	0	0	0	0	0	0	0	0	0	0	0	0	0	0	0	0	0	0	0	0	0	0	0	1	private
pan_gene_30027	pan_gene_30610	Plant_height	Plant_height	0	1	0	1	0	0	0	0	0	0	0	0	0	0	0	0	0	0	0	0	0	0	0	0	0	0	2	dispensable
pan_gene_30027	pan_gene_317	Plant_height	Days_to_anthesis;Days_to_silk;Ear_height;Nodes_to_ear;Plant_height;Tassel_length	0	1	0	1	0	0	0	0	0	0	0	0	0	0	0	0	0	0	0	0	0	0	0	0	0	0	2	dispensable
pan_gene_30027	pan_gene_32548	Plant_height	Chlorophyll_B;Ear_row_number;Nitrate;Nodes_above_ear;Plant_height;Stalk_strength	0	1	0	0	0	0	0	0	1	1	0	0	0	0	0	0	0	0	0	0	1	0	0	0	0	0	4	dispensable
pan_gene_30027	pan_gene_32642	Plant_height	Plant_height;Tassel_length	0	1	0	0	0	0	0	0	0	0	0	0	0	0	0	0	0	0	0	0	0	0	0	0	0	0	1	private
pan_gene_30093	pan_gene_9036	Photoperiod_Growing-degree_days_to_silk;Plant_height;Ratio_of_ear_height_to_total_height	100_Kernel_weight;Average_internode_length_(whole_plant);Height_above_ear;Height_per_day_(until_flowering);Plant_height	0	1	1	0	0	0	1	0	1	0	0	0	0	0	0	0	0	0	0	0	1	0	1	0	0	0	6	dispensable
pan_gene_30114	pan_gene_6673	Ear_height;Plant_height	Plant_height	0	1	0	0	0	0	0	1	0	0	0	0	0	0	0	1	0	0	1	0	1	1	0	0	0	0	6	dispensable
pan_gene_30114	pan_gene_687	Ear_height;Plant_height	Height_per_day_(until_flowering);Plant_height	0	1	1	0	0	1	0	1	0	0	0	0	0	0	0	0	0	0	1	0	0	1	1	0	1	0	8	dispensable
pan_gene_30114	pan_gene_9064	Ear_height;Plant_height	Ear_height;Plant_height	0	1	0	1	1	0	0	0	0	0	0	0	0	1	1	0	0	0	1	0	0	0	1	0	0	1	8	dispensable
pan_gene_30163	pan_gene_30938	Plant_height;Tassel_length	Plant_height	0	1	0	1	0	0	0	0	1	1	0	0	0	0	0	0	0	0	0	0	0	0	0	1	0	0	5	dispensable
pan_gene_30163	pan_gene_32642	Plant_height;Tassel_length	Plant_height;Tassel_length	0	1	0	1	0	0	0	0	0	0	0	1	0	0	0	0	0	0	0	0	0	0	0	0	0	0	3	dispensable
pan_gene_30163	pan_gene_6543	Plant_height;Tassel_length	Plant_height	0	1	1	0	0	0	0	0	1	1	0	0	0	0	0	0	0	0	0	0	1	0	0	1	0	0	6	dispensable
pan_gene_30163	pan_gene_679	Plant_height;Tassel_length	Plant_height	0	1	0	1	0	0	0	0	0	0	0	0	0	0	0	1	0	0	0	0	0	0	0	0	0	0	3	dispensable
pan_gene_30163	pan_gene_7716	Plant_height;Tassel_length	Average_internode_length_(below_ear);Average_internode_length_(whole_plant);Ear_height;Height_per_day_(until_flowering);Plant_height	0	1	0	0	0	0	0	0	0	0	0	1	0	0	0	0	0	0	0	0	0	0	1	0	0	0	3	dispensable
pan_gene_30163	pan_gene_9080	Plant_height;Tassel_length	Average_internode_length_(whole_plant);Ear_height;Height_per_day_(until_flowering);Plant_height	0	1	0	1	0	0	1	1	0	1	0	0	0	0	0	0	1	0	0	0	0	0	0	0	0	0	6	dispensable
pan_gene_30163	pan_gene_98898	Plant_height;Tassel_length	Ear_row_number;Plant_height	0	1	0	0	0	0	0	0	0	0	0	0	0	0	0	0	0	0	0	0	0	0	0	0	0	0	1	private
pan_gene_30435	pan_gene_31313	Height_per_day_(until_flowering);Plant_height	Plant_height	0	1	0	0	0	0	0	0	0	0	0	1	0	0	0	0	0	0	0	0	0	0	0	0	0	0	2	dispensable
pan_gene_30437	pan_gene_30551	Average_internode_length_(whole_plant);Height_per_day_(until_flowering);Plant_height	Days_to_silk;Plant_height	0	1	0	0	0	0	0	0	0	1	0	0	0	0	0	0	0	0	0	0	0	1	0	0	0	0	3	dispensable
pan_gene_30437	pan_gene_31551	Average_internode_length_(whole_plant);Height_per_day_(until_flowering);Plant_height	Plant_height;Total_amino_acids	0	0	0	0	0	0	0	0	0	0	0	0	1	0	0	0	0	0	0	0	0	0	0	0	0	0	1	private
pan_gene_30483	pan_gene_30581	Plant_height;Tassel_branch_number	Height_per_day_(until_flowering);Plant_height	0	0	0	0	0	0	0	0	0	0	0	0	1	0	0	0	0	0	0	0	0	0	0	0	0	0	1	private
pan_gene_30483	pan_gene_3860	Plant_height;Tassel_branch_number	Ear_height;Plant_height;Stalk_strength	0	0	0	0	0	0	0	0	0	0	0	0	1	0	0	0	0	0	0	0	0	0	0	0	0	0	1	private
pan_gene_30483	pan_gene_5061	Plant_height;Tassel_branch_number	Average_internode_length_(above_ear);Ear_height;Height_above_ear;Northern_Leaf_Blight;Plant_height;Tassel_branch_number	0	0	0	0	0	0	0	0	0	0	0	0	1	0	0	0	0	0	0	0	0	0	0	0	0	0	1	private
pan_gene_30484	pan_gene_3453	Plant_height;Tassel_branch_number	Plant_height	0	1	1	0	0	0	0	0	0	0	0	0	0	0	0	0	0	0	0	0	0	0	0	0	0	1	3	dispensable
pan_gene_30484	pan_gene_8246	Plant_height;Tassel_branch_number	Height_per_day_(until_flowering);Plant_height	0	1	0	0	0	0	0	0	0	0	0	0	0	0	0	0	0	0	0	0	0	0	0	0	0	0	1	private
pan_gene_305	pan_gene_30551	Ear_height;Height_above_ear;Height_per_day_(until_flowering);Plant_height	Days_to_silk;Plant_height	0	1	1	0	0	0	0	0	0	0	0	0	0	0	0	0	0	0	0	0	0	1	0	0	0	0	3	dispensable
pan_gene_305	pan_gene_30761	Ear_height;Height_above_ear;Height_per_day_(until_flowering);Plant_height	Leaf_length;Nodes_above_ear;PCA_of_metabolites:_PC2;Plant_height;Starch;Tassel_length	0	1	0	0	0	0	0	0	0	1	0	0	0	0	0	0	0	0	1	0	0	0	0	0	0	0	3	dispensable
pan_gene_305	pan_gene_32547	Ear_height;Height_above_ear;Height_per_day_(until_flowering);Plant_height	Anthesis-silking_interval;Average_internode_length_(whole_plant);Ear_row_number;Plant_height;Tassel_branch_number	0	1	0	0	0	0	0	0	0	0	0	0	0	0	0	0	0	0	0	0	0	0	0	0	0	0	1	private
pan_gene_305	pan_gene_4233	Ear_height;Height_above_ear;Height_per_day_(until_flowering);Plant_height	Nodes_above_ear;Plant_height	0	1	0	0	0	0	0	0	0	0	0	0	0	0	0	0	0	0	0	0	0	0	0	0	0	0	1	private
pan_gene_305	pan_gene_4415	Ear_height;Height_above_ear;Height_per_day_(until_flowering);Plant_height	Days_to_anthesis;Plant_height	0	1	0	0	0	0	0	0	0	0	0	0	0	0	0	0	0	0	0	0	0	0	0	0	0	0	1	private
pan_gene_305	pan_gene_6246	Ear_height;Height_above_ear;Height_per_day_(until_flowering);Plant_height	Plant_height	0	1	0	0	0	0	0	0	0	0	0	0	0	0	0	0	0	0	0	0	0	0	0	0	0	0	1	private
pan_gene_305	pan_gene_8393	Ear_height;Height_above_ear;Height_per_day_(until_flowering);Plant_height	Photoperiod_Growing-degree_days_to_silk;Photoperiod_growing-degree_days_to_anthesis;Plant_height;Ratio_of_ear_height_to_total_height	0	0	0	0	1	0	0	0	0	0	0	0	0	0	0	0	0	0	0	0	0	0	0	0	0	0	1	private
pan_gene_30505	pan_gene_6103	Plant_height	Leaf_width;Plant_height	0	1	1	0	1	0	1	0	1	1	0	0	0	0	1	1	0	1	1	1	0	1	1	1	0	0	14	near-core
pan_gene_30505	pan_gene_9559	Plant_height	Plant_height	0	1	0	0	1	0	0	0	0	0	0	1	1	0	0	0	0	0	0	0	1	0	0	1	0	0	6	dispensable
pan_gene_30542	pan_gene_30762	Anthesis-silking_interval;Nitrate;Nodes_per_plant;Plant_height	Glucose;Height_per_day_(until_flowering);Nodes_above_ear;Plant_height	0	1	0	0	0	0	0	0	0	0	0	0	0	0	0	0	0	0	0	0	0	0	0	1	0	0	2	dispensable
pan_gene_30542	pan_gene_907	Anthesis-silking_interval;Nitrate;Nodes_per_plant;Plant_height	100_Kernel_weight;Average_internode_length_(whole_plant);Plant_height	0	1	0	0	0	0	0	0	0	0	0	0	0	0	0	0	0	0	0	0	0	0	0	0	0	0	1	private
pan_gene_30551	pan_gene_30761	Days_to_silk;Plant_height	Leaf_length;Nodes_above_ear;PCA_of_metabolites:_PC2;Plant_height;Starch;Tassel_length	0	1	0	0	1	0	0	1	1	1	0	0	1	0	0	0	0	0	1	0	0	1	0	0	1	0	9	dispensable
pan_gene_30551	pan_gene_31551	Days_to_silk;Plant_height	Plant_height;Total_amino_acids	0	0	0	0	0	0	0	0	0	0	1	0	0	0	0	0	0	0	0	0	0	1	0	0	0	0	2	dispensable
pan_gene_30551	pan_gene_32373	Days_to_silk;Plant_height	Plant_height	0	1	0	0	0	0	0	0	0	0	1	0	0	0	0	0	0	0	0	0	0	0	0	0	0	0	2	dispensable
pan_gene_30551	pan_gene_32547	Days_to_silk;Plant_height	Anthesis-silking_interval;Average_internode_length_(whole_plant);Ear_row_number;Plant_height;Tassel_branch_number	0	1	0	1	1	0	1	1	1	1	1	0	1	0	0	0	0	1	0	0	0	0	0	0	0	0	10	dispensable
pan_gene_30551	pan_gene_32769	Days_to_silk;Plant_height	Chlorophyll_A;Ear_height;Nodes_to_ear;Plant_height	0	1	0	0	0	0	0	0	0	0	0	0	0	0	0	0	0	0	0	0	0	0	0	0	0	0	1	private
pan_gene_30551	pan_gene_4415	Days_to_silk;Plant_height	Days_to_anthesis;Plant_height	0	1	1	0	1	0	0	1	0	1	0	1	0	0	0	0	0	1	0	1	0	0	0	0	1	0	9	dispensable
pan_gene_30551	pan_gene_6246	Days_to_silk;Plant_height	Plant_height	0	1	0	0	0	0	0	0	1	0	0	1	0	0	0	0	0	1	0	0	0	0	0	0	0	0	4	dispensable
pan_gene_30551	pan_gene_6525	Days_to_silk;Plant_height	Average_internode_length_(whole_plant);Plant_height	0	1	0	0	1	0	0	0	0	0	0	0	0	0	0	0	0	0	0	0	0	0	0	0	0	0	2	dispensable
pan_gene_30551	pan_gene_665	Days_to_silk;Plant_height	Boxcox-transformed_leaf_angle;Plant_height	0	0	0	0	0	0	0	0	0	1	0	1	0	0	0	0	0	1	0	0	0	1	0	0	1	0	5	dispensable
pan_gene_30551	pan_gene_7108	Days_to_silk;Plant_height	Plant_height	0	1	0	0	0	0	0	0	0	0	1	0	0	0	0	0	0	0	0	0	1	0	0	0	0	0	3	dispensable
pan_gene_30551	pan_gene_7727	Days_to_silk;Plant_height	Plant_height	0	1	0	0	1	0	0	0	0	0	0	0	0	1	0	0	0	0	1	0	0	0	0	0	0	0	4	dispensable
pan_gene_30551	pan_gene_9067	Days_to_silk;Plant_height	Ear_height;Nodes_to_ear;Plant_height	0	1	0	1	0	0	0	1	0	1	0	1	0	0	0	0	0	1	0	0	0	1	1	0	0	0	8	dispensable
pan_gene_30554	pan_gene_30763	100_Kernel_weight;Plant_height	Glucose;Height_per_day_(until_flowering);Plant_height	0	0	0	0	0	0	0	0	0	0	0	0	0	0	0	0	0	0	0	0	0	1	0	0	0	0	1	private
pan_gene_30554	pan_gene_32208	100_Kernel_weight;Plant_height	Chlorophyll_B;Plant_height	0	1	0	0	0	0	0	0	1	0	1	1	0	0	0	0	0	0	0	0	1	1	0	0	0	0	6	dispensable
pan_gene_30554	pan_gene_32547	100_Kernel_weight;Plant_height	Anthesis-silking_interval;Average_internode_length_(whole_plant);Ear_row_number;Plant_height;Tassel_branch_number	0	1	0	0	0	0	1	0	1	1	0	1	1	0	0	0	1	1	0	0	0	0	0	1	0	0	9	dispensable
pan_gene_30554	pan_gene_4415	100_Kernel_weight;Plant_height	Days_to_anthesis;Plant_height	0	1	0	0	0	1	0	0	0	1	0	1	0	0	0	0	0	0	0	0	0	0	0	0	0	0	4	dispensable
pan_gene_30554	pan_gene_6246	100_Kernel_weight;Plant_height	Plant_height	0	1	0	0	0	0	0	0	1	1	0	1	0	1	0	0	1	1	0	1	0	0	0	0	0	1	9	dispensable
pan_gene_30554	pan_gene_687	100_Kernel_weight;Plant_height	Height_per_day_(until_flowering);Plant_height	0	1	0	0	0	0	0	0	0	1	0	0	0	0	0	0	1	0	0	0	0	0	0	0	0	0	3	dispensable
pan_gene_30554	pan_gene_691	100_Kernel_weight;Plant_height	PCA_of_metabolites:_PC2;Plant_height	0	0	0	0	0	0	1	0	0	0	0	0	1	0	1	0	1	1	0	1	1	1	0	1	0	0	9	dispensable
pan_gene_30554	pan_gene_9059	100_Kernel_weight;Plant_height	Height_per_day_(until_flowering);Plant_height	0	0	0	0	0	0	0	0	1	1	0	0	0	0	0	0	0	0	0	0	0	1	0	0	0	0	3	dispensable
pan_gene_30581	pan_gene_5061	Height_per_day_(until_flowering);Plant_height	Average_internode_length_(above_ear);Ear_height;Height_above_ear;Northern_Leaf_Blight;Plant_height;Tassel_branch_number	0	0	0	1	0	0	0	0	0	1	0	0	1	0	0	0	0	0	1	1	0	0	0	0	0	0	5	dispensable
pan_gene_30585	pan_gene_9559	Average_internode_length_(whole_plant);Plant_height;Tassel_length	Plant_height	0	0	0	0	0	0	0	0	0	0	0	0	0	0	0	0	0	0	0	0	1	0	0	0	0	1	2	dispensable
pan_gene_30586	pan_gene_30744	Average_internode_length_(whole_plant);Plant_height;Tassel_length	Average_internode_length_(whole_plant);Cob_diameter;Plant_height;Tassel_length	0	1	0	0	1	0	0	0	0	1	1	0	0	0	0	1	0	0	0	0	0	0	0	0	0	0	5	dispensable
pan_gene_30586	pan_gene_30938	Average_internode_length_(whole_plant);Plant_height;Tassel_length	Plant_height	0	1	0	0	0	0	0	0	0	0	0	0	0	0	0	0	0	0	0	0	0	0	0	0	0	0	1	private
pan_gene_30586	pan_gene_4349	Average_internode_length_(whole_plant);Plant_height;Tassel_length	Height_above_ear;Plant_height;Tassel_length	0	1	0	0	0	0	0	0	0	0	0	0	0	0	0	0	0	0	0	0	0	0	0	0	0	0	1	private
pan_gene_30610	pan_gene_9080	Plant_height	Average_internode_length_(whole_plant);Ear_height;Height_per_day_(until_flowering);Plant_height	0	1	0	0	0	0	0	0	0	0	0	0	0	0	0	0	0	0	0	0	0	0	0	0	0	0	1	private
pan_gene_30761	pan_gene_31000	Leaf_length;Nodes_above_ear;PCA_of_metabolites:_PC2;Plant_height;Starch;Tassel_length	Plant_height	0	0	0	0	1	0	0	0	0	0	0	0	0	0	0	0	0	0	1	0	0	0	0	0	0	0	2	dispensable
pan_gene_30761	pan_gene_32094	Leaf_length;Nodes_above_ear;PCA_of_metabolites:_PC2;Plant_height;Starch;Tassel_length	Height_per_day_(until_flowering);Plant_height;Ratio_of_ear_height_to_total_height	0	1	0	0	0	0	0	0	1	0	0	0	0	0	0	0	0	0	0	0	0	0	0	0	0	0	2	dispensable
pan_gene_30761	pan_gene_32208	Leaf_length;Nodes_above_ear;PCA_of_metabolites:_PC2;Plant_height;Starch;Tassel_length	Chlorophyll_B;Plant_height	0	1	1	0	0	0	0	0	1	0	0	0	0	0	0	0	0	0	1	1	1	0	0	1	1	1	9	dispensable
pan_gene_30761	pan_gene_32449	Leaf_length;Nodes_above_ear;PCA_of_metabolites:_PC2;Plant_height;Starch;Tassel_length	Ear_height;Plant_height	0	0	0	0	1	0	0	0	0	0	0	0	1	0	0	0	0	0	0	0	0	0	0	0	0	0	2	dispensable
pan_gene_30761	pan_gene_32516	Leaf_length;Nodes_above_ear;PCA_of_metabolites:_PC2;Plant_height;Starch;Tassel_length	Cob_diameter;Height_per_day_(until_flowering);Plant_height	0	0	0	0	0	0	0	0	0	0	0	0	0	0	0	0	0	0	1	0	0	0	0	0	0	0	1	private
pan_gene_30761	pan_gene_32547	Leaf_length;Nodes_above_ear;PCA_of_metabolites:_PC2;Plant_height;Starch;Tassel_length	Anthesis-silking_interval;Average_internode_length_(whole_plant);Ear_row_number;Plant_height;Tassel_branch_number	0	1	1	1	1	1	0	1	1	1	0	0	1	0	0	0	0	0	1	1	0	0	0	1	0	1	13	near-core
pan_gene_30761	pan_gene_35516	Leaf_length;Nodes_above_ear;PCA_of_metabolites:_PC2;Plant_height;Starch;Tassel_length	Ear_height;Height_per_day_(until_flowering);Plant_height;Sucrose	0	1	0	0	0	0	0	0	0	0	0	0	0	0	0	0	0	0	0	0	0	0	0	0	0	0	1	private
pan_gene_30761	pan_gene_4233	Leaf_length;Nodes_above_ear;PCA_of_metabolites:_PC2;Plant_height;Starch;Tassel_length	Nodes_above_ear;Plant_height	0	1	0	1	0	1	0	0	1	0	0	0	0	0	0	0	0	0	0	0	0	1	0	0	0	0	5	dispensable
pan_gene_30761	pan_gene_4415	Leaf_length;Nodes_above_ear;PCA_of_metabolites:_PC2;Plant_height;Starch;Tassel_length	Days_to_anthesis;Plant_height	0	1	0	0	1	1	0	1	0	1	0	0	0	0	0	0	1	0	0	1	0	0	0	0	0	1	8	dispensable
pan_gene_30761	pan_gene_6246	Leaf_length;Nodes_above_ear;PCA_of_metabolites:_PC2;Plant_height;Starch;Tassel_length	Plant_height	0	1	0	1	1	1	0	0	1	0	0	0	1	0	0	0	0	0	0	1	0	0	0	0	0	0	7	dispensable
pan_gene_30761	pan_gene_687	Leaf_length;Nodes_above_ear;PCA_of_metabolites:_PC2;Plant_height;Starch;Tassel_length	Height_per_day_(until_flowering);Plant_height	0	1	0	0	0	0	0	0	0	0	0	0	0	0	0	0	1	0	0	1	0	0	0	0	0	0	3	dispensable
pan_gene_30761	pan_gene_7108	Leaf_length;Nodes_above_ear;PCA_of_metabolites:_PC2;Plant_height;Starch;Tassel_length	Plant_height	0	1	0	0	0	0	0	0	0	0	0	0	0	0	0	0	0	0	0	0	0	0	0	0	0	0	1	private
pan_gene_30761	pan_gene_8393	Leaf_length;Nodes_above_ear;PCA_of_metabolites:_PC2;Plant_height;Starch;Tassel_length	Photoperiod_Growing-degree_days_to_silk;Photoperiod_growing-degree_days_to_anthesis;Plant_height;Ratio_of_ear_height_to_total_height	0	0	1	0	0	0	0	0	0	0	0	0	0	0	0	0	0	0	0	0	0	0	0	0	0	0	1	private
pan_gene_30761	pan_gene_9064	Leaf_length;Nodes_above_ear;PCA_of_metabolites:_PC2;Plant_height;Starch;Tassel_length	Ear_height;Plant_height	0	1	0	0	0	0	0	0	1	0	0	0	0	0	0	0	0	1	0	0	0	0	0	1	0	0	4	dispensable
pan_gene_30761	pan_gene_9838	Leaf_length;Nodes_above_ear;PCA_of_metabolites:_PC2;Plant_height;Starch;Tassel_length	Plant_height	0	1	1	1	1	1	0	1	1	1	0	0	1	0	1	0	0	0	1	1	1	1	0	1	1	1	17	near-core
pan_gene_30762	pan_gene_32584	Glucose;Height_per_day_(until_flowering);Nodes_above_ear;Plant_height	Average_internode_length_(below_ear);Days_to_silk;Height_above_ear;Plant_height;Stalk_strength	0	1	0	0	0	0	0	0	0	0	0	0	0	0	0	0	0	0	0	0	0	0	0	0	0	0	1	private
pan_gene_30762	pan_gene_907	Glucose;Height_per_day_(until_flowering);Nodes_above_ear;Plant_height	100_Kernel_weight;Average_internode_length_(whole_plant);Plant_height	0	1	0	0	0	0	0	0	0	0	0	0	0	0	0	0	0	0	0	0	0	0	0	0	0	0	1	private
pan_gene_30763	pan_gene_4233	Glucose;Height_per_day_(until_flowering);Plant_height	Nodes_above_ear;Plant_height	0	0	0	0	0	0	0	0	0	0	0	0	0	0	0	0	0	0	0	0	0	1	0	0	0	0	1	private
pan_gene_30763	pan_gene_687	Glucose;Height_per_day_(until_flowering);Plant_height	Height_per_day_(until_flowering);Plant_height	0	0	0	0	0	0	0	0	0	0	0	0	0	0	0	0	0	0	0	0	0	0	0	0	0	1	1	private
pan_gene_30763	pan_gene_9059	Glucose;Height_per_day_(until_flowering);Plant_height	Height_per_day_(until_flowering);Plant_height	0	0	0	0	0	0	0	0	0	0	0	0	0	0	0	0	0	0	0	0	0	1	0	0	0	0	1	private
pan_gene_30763	pan_gene_9065	Glucose;Height_per_day_(until_flowering);Plant_height	Ear_height;Height_per_day_(until_flowering);Plant_height	0	0	0	0	0	0	0	0	0	0	0	0	0	0	0	0	0	0	0	0	0	0	0	0	0	1	1	private
pan_gene_309	pan_gene_32207	Average_internode_length_(whole_plant);Ear_height;Nodes_above_ear;Plant_height;Tassel_branch_number	Plant_height	0	0	0	0	0	0	0	0	1	0	0	0	0	0	0	0	0	0	0	0	0	0	0	0	0	0	1	private
pan_gene_309	pan_gene_9563	Average_internode_length_(whole_plant);Ear_height;Nodes_above_ear;Plant_height;Tassel_branch_number	Ear_height;Height_above_ear;Plant_height;Southern_leaf_blight	0	0	0	0	0	0	0	0	1	0	0	0	0	0	0	0	0	0	0	0	0	0	0	0	0	0	1	private
pan_gene_30938	pan_gene_32548	Plant_height	Chlorophyll_B;Ear_row_number;Nitrate;Nodes_above_ear;Plant_height;Stalk_strength	0	1	0	0	0	0	0	0	0	1	0	0	0	0	0	1	0	0	0	0	0	0	0	0	1	0	4	dispensable
pan_gene_30938	pan_gene_32642	Plant_height	Plant_height;Tassel_length	0	1	0	1	0	0	0	1	0	0	0	0	0	0	0	0	0	0	0	0	0	0	0	0	0	0	3	dispensable
pan_gene_30938	pan_gene_679	Plant_height	Plant_height	0	1	0	1	0	0	0	0	0	0	0	1	0	0	0	1	0	0	0	0	0	1	0	0	0	0	5	dispensable
pan_gene_30938	pan_gene_98898	Plant_height	Ear_row_number;Plant_height	0	1	0	0	0	0	0	0	0	0	0	0	0	0	0	0	0	0	0	0	0	0	0	0	0	0	1	private
pan_gene_31000	pan_gene_32449	Plant_height	Ear_height;Plant_height	0	0	0	0	1	0	0	0	0	1	0	0	0	0	0	0	0	0	0	0	0	0	0	0	0	0	2	dispensable
pan_gene_31000	pan_gene_32547	Plant_height	Anthesis-silking_interval;Average_internode_length_(whole_plant);Ear_row_number;Plant_height;Tassel_branch_number	0	0	0	0	1	0	1	0	0	1	0	0	0	0	0	0	0	0	1	0	0	0	0	0	0	0	4	dispensable
pan_gene_31000	pan_gene_4233	Plant_height	Nodes_above_ear;Plant_height	0	0	0	0	0	0	0	0	0	0	0	0	0	0	0	0	0	0	1	0	0	0	0	0	0	0	1	private
pan_gene_31000	pan_gene_4415	Plant_height	Days_to_anthesis;Plant_height	0	0	0	0	1	0	1	0	0	0	0	0	0	0	0	0	0	0	1	0	0	0	0	0	0	0	3	dispensable
pan_gene_31000	pan_gene_6246	Plant_height	Plant_height	0	0	0	0	1	0	0	0	0	0	0	0	0	0	0	0	0	0	0	0	0	0	0	0	0	0	1	private
pan_gene_31000	pan_gene_687	Plant_height	Height_per_day_(until_flowering);Plant_height	0	0	0	0	0	0	1	0	0	1	0	0	0	0	0	0	0	0	1	0	0	0	0	0	0	0	3	dispensable
pan_gene_31817	pan_gene_48976	Plant_height	Plant_height	0	1	0	0	0	0	0	0	0	0	0	0	0	0	0	0	0	0	0	0	0	0	0	0	0	0	1	private
pan_gene_31817	pan_gene_8246	Plant_height	Height_per_day_(until_flowering);Plant_height	0	1	0	0	0	0	0	0	0	0	0	0	1	0	0	0	0	0	0	0	0	1	0	0	0	0	3	dispensable
pan_gene_32094	pan_gene_32449	Height_per_day_(until_flowering);Plant_height;Ratio_of_ear_height_to_total_height	Ear_height;Plant_height	0	0	0	0	0	0	0	0	0	1	0	0	0	0	0	0	0	0	0	0	0	0	0	0	0	0	1	private
pan_gene_32094	pan_gene_35516	Height_per_day_(until_flowering);Plant_height;Ratio_of_ear_height_to_total_height	Ear_height;Height_per_day_(until_flowering);Plant_height;Sucrose	0	1	0	0	0	0	0	0	0	0	0	0	0	0	0	0	0	0	0	0	0	0	0	0	0	0	1	private
pan_gene_32094	pan_gene_4233	Height_per_day_(until_flowering);Plant_height;Ratio_of_ear_height_to_total_height	Nodes_above_ear;Plant_height	0	1	0	0	0	0	0	0	0	0	0	0	0	0	0	0	0	0	0	0	0	0	0	0	0	0	1	private
pan_gene_32094	pan_gene_4415	Height_per_day_(until_flowering);Plant_height;Ratio_of_ear_height_to_total_height	Days_to_anthesis;Plant_height	0	1	0	0	0	0	0	0	1	0	0	0	0	0	0	0	0	1	0	0	0	0	0	0	0	0	3	dispensable
pan_gene_32094	pan_gene_5051	Height_per_day_(until_flowering);Plant_height;Ratio_of_ear_height_to_total_height	Average_internode_length_(above_ear);Average_internode_length_(whole_plant);Ear_height;Height_per_day_(until_flowering);Plant_height	0	1	0	0	0	0	1	0	1	0	0	0	0	0	0	0	0	0	0	0	1	0	0	0	0	0	4	dispensable
pan_gene_32094	pan_gene_9064	Height_per_day_(until_flowering);Plant_height;Ratio_of_ear_height_to_total_height	Ear_height;Plant_height	0	1	0	0	0	0	1	0	1	0	0	0	0	0	0	0	0	0	0	0	0	0	0	0	0	0	3	dispensable
pan_gene_32207	pan_gene_9563	Plant_height	Ear_height;Height_above_ear;Plant_height;Southern_leaf_blight	0	1	0	0	0	0	0	0	0	0	0	0	0	0	1	0	0	0	0	0	0	0	0	0	0	0	2	dispensable
pan_gene_32207	pan_gene_9861	Plant_height	Anthesis-silking_interval;Days_to_silk;Plant_height;Ratio_of_ear_height_to_total_height;Tassel_branch_number	0	1	0	0	0	0	0	0	0	0	0	0	0	0	0	0	0	0	0	0	0	0	0	0	0	0	1	private
pan_gene_32208	pan_gene_32516	Chlorophyll_B;Plant_height	Cob_diameter;Height_per_day_(until_flowering);Plant_height	0	0	0	0	0	0	0	0	0	0	0	0	0	0	0	0	0	0	1	0	0	0	0	0	0	0	1	private
pan_gene_32208	pan_gene_32547	Chlorophyll_B;Plant_height	Anthesis-silking_interval;Average_internode_length_(whole_plant);Ear_row_number;Plant_height;Tassel_branch_number	0	1	1	1	0	1	1	0	1	0	0	1	0	1	0	0	0	0	1	0	1	0	1	0	0	1	12	near-core
pan_gene_32208	pan_gene_4233	Chlorophyll_B;Plant_height	Nodes_above_ear;Plant_height	0	1	0	0	0	1	0	0	0	0	0	0	0	0	0	0	0	0	0	0	0	1	0	0	0	0	3	dispensable
pan_gene_32208	pan_gene_6246	Chlorophyll_B;Plant_height	Plant_height	0	1	0	1	0	0	0	0	1	0	0	0	0	0	0	0	0	0	0	0	0	0	0	0	0	0	3	dispensable
pan_gene_32208	pan_gene_665	Chlorophyll_B;Plant_height	Boxcox-transformed_leaf_angle;Plant_height	0	0	1	0	0	0	0	0	0	0	1	1	0	0	1	1	0	1	1	0	1	1	1	0	1	1	12	near-core
pan_gene_32208	pan_gene_687	Chlorophyll_B;Plant_height	Height_per_day_(until_flowering);Plant_height	0	1	1	0	0	1	1	0	0	0	0	1	0	0	0	0	0	0	1	1	0	0	1	0	0	1	9	dispensable
pan_gene_32208	pan_gene_9059	Chlorophyll_B;Plant_height	Height_per_day_(until_flowering);Plant_height	0	0	0	0	0	1	0	0	1	0	0	0	0	0	0	0	0	0	0	0	0	0	0	0	0	1	3	dispensable
pan_gene_32208	pan_gene_9067	Chlorophyll_B;Plant_height	Ear_height;Nodes_to_ear;Plant_height	0	1	1	1	0	1	1	0	1	1	1	1	0	0	1	0	0	1	1	0	1	1	1	1	1	1	18	near-core
pan_gene_32373	pan_gene_96207	Plant_height	Northern_Leaf_Blight;Plant_height	0	1	0	0	0	0	0	1	0	1	0	0	0	0	0	0	0	0	0	0	0	0	0	1	0	0	4	dispensable
pan_gene_32398	pan_gene_9042	Ear_height;Height_per_day_(until_flowering);Plant_height	Average_internode_length_(below_ear);Average_internode_length_(whole_plant);Height_per_day_(until_flowering);Plant_height	0	1	0	0	0	0	0	0	0	0	0	0	0	0	0	0	0	0	0	0	0	0	0	0	0	0	1	private
pan_gene_32433	pan_gene_6543	Ear_height;Plant_height;Ratio_of_ear_height_to_total_height;Stalk_strength	Plant_height	0	1	0	0	0	0	0	0	0	1	0	1	0	0	0	1	0	0	0	0	0	0	0	0	0	0	4	dispensable
pan_gene_32449	pan_gene_32516	Ear_height;Plant_height	Cob_diameter;Height_per_day_(until_flowering);Plant_height	0	0	0	0	1	0	0	0	0	1	0	0	0	0	0	1	0	0	0	0	0	0	0	0	0	0	3	dispensable
pan_gene_32449	pan_gene_32547	Ear_height;Plant_height	Anthesis-silking_interval;Average_internode_length_(whole_plant);Ear_row_number;Plant_height;Tassel_branch_number	0	0	0	0	1	0	0	0	0	1	0	0	1	0	0	0	0	0	0	0	0	0	0	0	0	0	3	dispensable
pan_gene_32449	pan_gene_4415	Ear_height;Plant_height	Days_to_anthesis;Plant_height	0	0	0	0	1	0	0	0	0	0	0	0	0	0	0	0	0	0	0	0	0	0	0	0	0	0	1	private
pan_gene_32449	pan_gene_6246	Ear_height;Plant_height	Plant_height	0	0	0	0	1	0	0	0	0	1	0	0	1	0	0	0	0	0	0	0	0	0	0	0	0	0	3	dispensable
pan_gene_32449	pan_gene_687	Ear_height;Plant_height	Height_per_day_(until_flowering);Plant_height	0	0	0	0	0	0	0	0	0	1	0	0	0	0	0	0	0	0	0	0	0	0	0	0	0	0	1	private
pan_gene_32449	pan_gene_691	Ear_height;Plant_height	PCA_of_metabolites:_PC2;Plant_height	0	0	0	0	1	0	0	0	0	0	0	0	1	0	0	0	0	0	0	0	0	0	0	0	0	0	2	dispensable
pan_gene_32449	pan_gene_9059	Ear_height;Plant_height	Height_per_day_(until_flowering);Plant_height	0	0	0	0	0	0	0	0	0	1	0	0	0	0	0	0	0	0	0	0	0	0	0	0	0	0	1	private
pan_gene_32449	pan_gene_9065	Ear_height;Plant_height	Ear_height;Height_per_day_(until_flowering);Plant_height	0	0	0	0	1	0	0	0	0	1	0	0	0	0	0	1	0	0	0	0	0	0	0	0	0	0	3	dispensable
pan_gene_32449	pan_gene_9067	Ear_height;Plant_height	Ear_height;Nodes_to_ear;Plant_height	0	0	0	0	1	0	0	0	0	1	0	0	1	0	0	1	0	0	0	0	0	0	0	0	0	0	4	dispensable
pan_gene_32459	pan_gene_9064	Nodes_per_plant;Plant_height	Ear_height;Plant_height	0	0	0	1	0	0	1	0	0	0	0	0	0	0	0	0	0	0	0	0	0	0	0	0	0	1	3	dispensable
pan_gene_32516	pan_gene_32547	Cob_diameter;Height_per_day_(until_flowering);Plant_height	Anthesis-silking_interval;Average_internode_length_(whole_plant);Ear_row_number;Plant_height;Tassel_branch_number	0	0	0	0	0	0	0	0	0	1	0	0	0	0	0	0	0	0	1	0	0	0	0	0	0	0	2	dispensable
pan_gene_32516	pan_gene_4318	Cob_diameter;Height_per_day_(until_flowering);Plant_height	Average_internode_length_(above_ear);Plant_height	0	0	0	0	0	0	0	0	0	1	0	0	0	0	0	0	0	0	0	0	0	0	0	0	0	0	1	private
pan_gene_32516	pan_gene_6246	Cob_diameter;Height_per_day_(until_flowering);Plant_height	Plant_height	0	0	0	0	1	0	0	0	0	0	0	0	0	0	0	0	0	0	0	0	0	0	0	0	0	0	1	private
pan_gene_32516	pan_gene_665	Cob_diameter;Height_per_day_(until_flowering);Plant_height	Boxcox-transformed_leaf_angle;Plant_height	0	0	0	0	1	0	0	0	0	0	0	0	0	0	0	0	0	0	1	0	0	0	0	0	0	0	2	dispensable
pan_gene_32516	pan_gene_9067	Cob_diameter;Height_per_day_(until_flowering);Plant_height	Ear_height;Nodes_to_ear;Plant_height	0	0	0	0	1	0	0	0	0	1	0	0	0	0	0	1	0	0	1	0	0	0	0	0	0	0	4	dispensable
pan_gene_32516	pan_gene_9838	Cob_diameter;Height_per_day_(until_flowering);Plant_height	Plant_height	0	0	0	0	1	0	0	0	0	0	0	0	0	0	0	0	0	0	1	0	0	0	0	0	0	0	2	dispensable
pan_gene_32547	pan_gene_35516	Anthesis-silking_interval;Average_internode_length_(whole_plant);Ear_row_number;Plant_height;Tassel_branch_number	Ear_height;Height_per_day_(until_flowering);Plant_height;Sucrose	0	1	0	0	0	0	0	0	0	0	0	0	0	0	0	0	0	0	0	0	1	0	0	0	0	0	2	dispensable
pan_gene_32547	pan_gene_4233	Anthesis-silking_interval;Average_internode_length_(whole_plant);Ear_row_number;Plant_height;Tassel_branch_number	Nodes_above_ear;Plant_height	0	1	0	0	0	1	1	0	1	0	1	1	0	0	0	0	0	1	0	0	1	0	1	1	0	0	10	dispensable
pan_gene_32547	pan_gene_4318	Anthesis-silking_interval;Average_internode_length_(whole_plant);Ear_row_number;Plant_height;Tassel_branch_number	Average_internode_length_(above_ear);Plant_height	0	0	0	0	1	0	1	0	0	1	0	0	0	0	0	0	1	0	0	0	0	0	0	0	0	0	4	dispensable
pan_gene_32547	pan_gene_4415	Anthesis-silking_interval;Average_internode_length_(whole_plant);Ear_row_number;Plant_height;Tassel_branch_number	Days_to_anthesis;Plant_height	0	1	1	0	1	1	1	1	1	1	1	1	1	1	0	0	0	1	0	1	0	0	1	0	0	1	16	near-core
pan_gene_32547	pan_gene_6246	Anthesis-silking_interval;Average_internode_length_(whole_plant);Ear_row_number;Plant_height;Tassel_branch_number	Plant_height	0	1	0	1	1	0	0	1	1	1	0	0	1	1	0	0	1	1	0	0	1	0	1	0	0	1	13	near-core
pan_gene_32547	pan_gene_665	Anthesis-silking_interval;Average_internode_length_(whole_plant);Ear_row_number;Plant_height;Tassel_branch_number	Boxcox-transformed_leaf_angle;Plant_height	0	0	0	0	1	0	1	0	0	1	0	1	1	0	0	0	0	1	1	1	0	0	1	0	0	1	10	dispensable
pan_gene_32547	pan_gene_687	Anthesis-silking_interval;Average_internode_length_(whole_plant);Ear_row_number;Plant_height;Tassel_branch_number	Height_per_day_(until_flowering);Plant_height	0	1	1	0	0	1	0	0	0	1	0	0	0	0	0	0	0	0	0	1	0	0	1	0	0	1	7	dispensable
pan_gene_32547	pan_gene_691	Anthesis-silking_interval;Average_internode_length_(whole_plant);Ear_row_number;Plant_height;Tassel_branch_number	PCA_of_metabolites:_PC2;Plant_height	0	0	1	0	1	1	1	0	0	0	0	1	1	0	0	0	1	0	0	1	1	0	1	0	0	0	10	dispensable
pan_gene_32547	pan_gene_8989	Anthesis-silking_interval;Average_internode_length_(whole_plant);Ear_row_number;Plant_height;Tassel_branch_number	Height_above_ear;Plant_height	0	1	0	0	0	0	0	0	0	0	0	0	1	0	0	0	0	1	0	0	0	0	1	1	0	0	5	dispensable
pan_gene_32547	pan_gene_9067	Anthesis-silking_interval;Average_internode_length_(whole_plant);Ear_row_number;Plant_height;Tassel_branch_number	Ear_height;Nodes_to_ear;Plant_height	0	1	1	1	1	1	1	1	1	1	0	1	1	0	0	0	1	1	1	1	0	0	1	0	0	0	16	near-core
pan_gene_32547	pan_gene_9838	Anthesis-silking_interval;Average_internode_length_(whole_plant);Ear_row_number;Plant_height;Tassel_branch_number	Plant_height	0	1	1	1	1	1	1	1	1	0	1	0	1	1	0	0	1	1	1	1	0	0	1	1	0	1	18	near-core
pan_gene_32548	pan_gene_32642	Chlorophyll_B;Ear_row_number;Nitrate;Nodes_above_ear;Plant_height;Stalk_strength	Plant_height;Tassel_length	0	1	0	1	0	0	0	0	0	0	0	0	0	0	0	0	0	0	0	0	0	0	0	0	0	0	2	dispensable
pan_gene_32548	pan_gene_6543	Chlorophyll_B;Ear_row_number;Nitrate;Nodes_above_ear;Plant_height;Stalk_strength	Plant_height	0	1	1	1	0	0	0	1	0	0	0	1	0	0	0	1	0	0	0	0	1	0	0	1	0	0	8	dispensable
pan_gene_32548	pan_gene_679	Chlorophyll_B;Ear_row_number;Nitrate;Nodes_above_ear;Plant_height;Stalk_strength	Plant_height	0	1	0	1	0	0	0	0	0	1	0	0	0	0	0	1	0	0	0	0	0	0	0	0	0	0	4	dispensable
pan_gene_32548	pan_gene_7716	Chlorophyll_B;Ear_row_number;Nitrate;Nodes_above_ear;Plant_height;Stalk_strength	Average_internode_length_(below_ear);Average_internode_length_(whole_plant);Ear_height;Height_per_day_(until_flowering);Plant_height	0	1	0	0	0	0	0	0	0	0	0	1	0	1	0	0	0	0	0	0	0	0	1	0	0	0	4	dispensable
pan_gene_32566	pan_gene_4370	Ear_row_number;Height_per_day_(until_flowering);Plant_height;Stalk_strength	Height_per_day_(until_flowering);Plant_height	0	1	0	0	0	0	1	1	0	0	1	1	0	0	0	0	0	0	0	0	0	0	1	1	0	0	7	dispensable
pan_gene_32566	pan_gene_8452	Ear_row_number;Height_per_day_(until_flowering);Plant_height;Stalk_strength	Ear_height;Plant_height;Stalk_strength	0	0	0	0	0	0	0	0	0	0	0	0	0	1	0	1	1	1	0	0	0	0	0	0	0	0	4	dispensable
pan_gene_32642	pan_gene_32762	Plant_height;Tassel_length	Chlorophyll_A;Ear_height;Height_per_day_(until_flowering);Nodes_per_plant;Plant_height	0	1	0	0	0	0	0	0	0	0	0	0	0	0	0	0	0	0	0	0	0	0	0	0	0	0	1	private
pan_gene_32642	pan_gene_5047	Plant_height;Tassel_length	Average_internode_length_(above_ear);Height_above_ear;Height_per_day_(until_flowering);Plant_height	0	1	0	0	0	0	0	0	0	0	0	0	0	0	0	0	0	0	0	0	0	0	0	0	0	0	1	private
pan_gene_32642	pan_gene_679	Plant_height;Tassel_length	Plant_height	0	1	1	1	1	0	0	1	1	0	0	0	0	0	0	0	0	0	0	0	0	0	0	1	1	0	8	dispensable
pan_gene_32642	pan_gene_8396	Plant_height;Tassel_length	Days_to_anthesis;Ear_height;Height_per_day_(until_flowering);Plant_height;Stalk_strength	0	1	0	0	0	0	0	0	0	0	0	0	0	0	0	0	0	0	0	0	0	0	0	0	0	0	1	private
pan_gene_32642	pan_gene_9080	Plant_height;Tassel_length	Average_internode_length_(whole_plant);Ear_height;Height_per_day_(until_flowering);Plant_height	0	1	0	1	0	0	0	1	0	0	0	0	0	0	0	0	0	0	0	0	0	0	0	0	0	0	3	dispensable
pan_gene_32642	pan_gene_98898	Plant_height;Tassel_length	Ear_row_number;Plant_height	0	1	0	0	0	0	0	0	0	0	0	0	0	0	0	0	0	0	0	0	0	0	0	0	0	0	1	private
pan_gene_32760	pan_gene_8038	Ear_height;Height_above_ear;Height_per_day_(until_flowering);Plant_height	Height_per_day_(until_flowering);Plant_height	0	1	0	0	0	0	0	0	0	0	0	0	0	0	0	0	0	0	0	0	0	0	0	0	0	0	1	private
pan_gene_32762	pan_gene_6525	Chlorophyll_A;Ear_height;Height_per_day_(until_flowering);Nodes_per_plant;Plant_height	Average_internode_length_(whole_plant);Plant_height	0	1	0	1	1	0	0	0	1	0	1	0	1	0	0	1	1	0	0	0	0	0	0	0	0	1	9	dispensable
pan_gene_32762	pan_gene_7716	Chlorophyll_A;Ear_height;Height_per_day_(until_flowering);Nodes_per_plant;Plant_height	Average_internode_length_(below_ear);Average_internode_length_(whole_plant);Ear_height;Height_per_day_(until_flowering);Plant_height	0	1	0	1	0	0	0	0	0	0	1	0	0	0	0	0	0	0	0	0	1	0	0	0	0	0	4	dispensable
pan_gene_32762	pan_gene_7727	Chlorophyll_A;Ear_height;Height_per_day_(until_flowering);Nodes_per_plant;Plant_height	Plant_height	0	1	0	1	0	0	1	1	1	0	1	1	1	0	0	1	1	1	0	1	1	0	0	0	0	1	14	near-core
pan_gene_32762	pan_gene_9080	Chlorophyll_A;Ear_height;Height_per_day_(until_flowering);Nodes_per_plant;Plant_height	Average_internode_length_(whole_plant);Ear_height;Height_per_day_(until_flowering);Plant_height	0	1	1	1	1	0	1	1	0	0	0	0	0	1	0	0	1	0	0	0	0	0	0	0	0	0	8	dispensable
pan_gene_32762	pan_gene_98898	Chlorophyll_A;Ear_height;Height_per_day_(until_flowering);Nodes_per_plant;Plant_height	Ear_row_number;Plant_height	0	1	0	0	1	0	0	1	0	1	0	0	0	1	0	0	1	0	1	0	1	0	1	1	1	1	12	near-core
pan_gene_32769	pan_gene_6525	Chlorophyll_A;Ear_height;Nodes_to_ear;Plant_height	Average_internode_length_(whole_plant);Plant_height	0	1	0	1	1	0	0	0	1	0	0	0	1	0	0	1	0	0	0	0	0	0	0	0	0	1	7	dispensable
pan_gene_32769	pan_gene_688	Chlorophyll_A;Ear_height;Nodes_to_ear;Plant_height	Plant_height	0	1	0	0	1	0	1	0	0	0	0	0	1	0	0	1	0	0	0	0	0	0	0	0	0	0	5	dispensable
pan_gene_32769	pan_gene_7108	Chlorophyll_A;Ear_height;Nodes_to_ear;Plant_height	Plant_height	0	1	0	1	1	0	0	1	1	1	0	0	0	1	0	0	1	0	1	1	0	0	0	1	0	0	11	near-core
pan_gene_32769	pan_gene_7727	Chlorophyll_A;Ear_height;Nodes_to_ear;Plant_height	Plant_height	0	1	0	1	1	1	1	1	1	0	0	1	1	0	0	1	0	0	1	0	1	0	0	0	1	1	14	near-core
pan_gene_32769	pan_gene_8396	Chlorophyll_A;Ear_height;Nodes_to_ear;Plant_height	Days_to_anthesis;Ear_height;Height_per_day_(until_flowering);Plant_height;Stalk_strength	0	1	0	1	0	0	0	1	1	0	0	0	1	0	0	1	0	0	0	0	0	0	0	0	0	0	6	dispensable
pan_gene_32769	pan_gene_96207	Chlorophyll_A;Ear_height;Nodes_to_ear;Plant_height	Northern_Leaf_Blight;Plant_height	0	1	1	0	1	0	0	0	0	0	0	0	0	0	0	1	0	0	1	0	0	0	0	0	0	0	5	dispensable
pan_gene_32769	pan_gene_98898	Chlorophyll_A;Ear_height;Nodes_to_ear;Plant_height	Ear_row_number;Plant_height	0	1	0	0	0	0	0	1	0	0	0	0	0	1	0	0	0	0	0	0	0	0	0	0	0	0	3	dispensable
pan_gene_32780	pan_gene_4370	Average_internode_length_(above_ear);Average_internode_length_(below_ear);Ear_height;Glutamate;Height_per_day_(until_flowering);Leaf_length;Plant_height;Starch	Height_per_day_(until_flowering);Plant_height	0	0	0	0	0	0	0	0	0	0	0	0	0	1	0	0	0	0	0	0	0	0	0	0	0	1	2	dispensable
pan_gene_32783	pan_gene_409	Average_internode_length_(above_ear);Average_internode_length_(whole_plant);Height_per_day_(until_flowering);Leaf_length;Plant_height	Average_internode_length_(above_ear);Average_internode_length_(whole_plant);Height_per_day_(until_flowering);Nodes_per_plant;Plant_height	0	1	1	1	1	0	1	0	0	1	1	0	0	0	0	1	1	1	1	1	0	0	1	1	0	0	14	near-core
pan_gene_344	pan_gene_5105	Average_internode_length_(whole_plant);Chlorophyll_B;Ear_height;Height_per_day_(until_flowering);Plant_height;Tassel_length	Height_above_ear;Height_per_day_(until_flowering);Plant_height	0	1	0	0	0	0	0	0	0	0	0	0	0	0	0	1	1	0	0	0	0	0	0	0	0	0	3	dispensable
pan_gene_344	pan_gene_6543	Average_internode_length_(whole_plant);Chlorophyll_B;Ear_height;Height_per_day_(until_flowering);Plant_height;Tassel_length	Plant_height	0	1	0	0	1	0	0	1	0	0	0	1	1	0	0	0	1	0	0	0	0	0	0	0	0	0	6	dispensable
pan_gene_344	pan_gene_907	Average_internode_length_(whole_plant);Chlorophyll_B;Ear_height;Height_per_day_(until_flowering);Plant_height;Tassel_length	100_Kernel_weight;Average_internode_length_(whole_plant);Plant_height	0	1	0	0	0	0	0	0	0	0	0	0	0	0	0	0	0	0	0	0	0	0	0	0	0	0	1	private
pan_gene_35516	pan_gene_4233	Ear_height;Height_per_day_(until_flowering);Plant_height;Sucrose	Nodes_above_ear;Plant_height	0	1	0	0	0	0	0	0	0	0	0	1	0	0	0	0	0	0	0	0	1	1	0	0	0	0	4	dispensable
pan_gene_35516	pan_gene_4415	Ear_height;Height_per_day_(until_flowering);Plant_height;Sucrose	Days_to_anthesis;Plant_height	0	1	0	0	0	0	0	0	0	0	0	0	0	0	0	0	0	0	0	0	0	0	0	0	0	0	1	private
pan_gene_35516	pan_gene_6247	Ear_height;Height_per_day_(until_flowering);Plant_height;Sucrose	Plant_height	0	1	0	0	0	0	0	0	0	0	0	0	0	0	0	0	0	0	0	0	0	0	0	0	0	0	1	private
pan_gene_35516	pan_gene_687	Ear_height;Height_per_day_(until_flowering);Plant_height;Sucrose	Height_per_day_(until_flowering);Plant_height	0	1	0	0	0	0	0	0	0	0	0	0	0	0	0	0	0	0	0	0	0	0	0	0	0	0	1	private
pan_gene_35516	pan_gene_691	Ear_height;Height_per_day_(until_flowering);Plant_height;Sucrose	PCA_of_metabolites:_PC2;Plant_height	0	0	0	0	0	0	0	0	0	0	0	0	0	0	0	0	0	0	0	0	1	0	0	0	0	0	1	private
pan_gene_35516	pan_gene_9064	Ear_height;Height_per_day_(until_flowering);Plant_height;Sucrose	Ear_height;Plant_height	0	1	0	0	0	0	0	0	0	0	0	0	0	0	0	0	0	0	0	0	0	0	0	0	0	0	1	private
pan_gene_3860	pan_gene_5061	Ear_height;Plant_height;Stalk_strength	Average_internode_length_(above_ear);Ear_height;Height_above_ear;Northern_Leaf_Blight;Plant_height;Tassel_branch_number	0	0	0	0	0	0	0	0	0	0	0	0	1	0	0	0	0	0	0	0	0	0	0	0	0	0	1	private
pan_gene_409	pan_gene_8990	Average_internode_length_(above_ear);Average_internode_length_(whole_plant);Height_per_day_(until_flowering);Nodes_per_plant;Plant_height	Height_above_ear;Plant_height	0	1	0	0	0	0	0	0	0	0	0	0	0	0	0	0	0	0	0	0	0	0	0	1	0	0	2	dispensable
pan_gene_4233	pan_gene_4415	Nodes_above_ear;Plant_height	Days_to_anthesis;Plant_height	0	1	0	0	0	1	0	0	0	0	1	0	0	0	0	0	0	0	1	1	0	0	1	1	1	0	8	dispensable
pan_gene_4233	pan_gene_6246	Nodes_above_ear;Plant_height	Plant_height	0	1	0	0	0	0	0	0	0	0	1	0	0	0	1	0	0	1	1	0	0	1	1	1	0	1	9	dispensable
pan_gene_4233	pan_gene_687	Nodes_above_ear;Plant_height	Height_per_day_(until_flowering);Plant_height	0	1	0	0	0	1	0	0	0	0	0	0	0	0	0	0	0	0	0	0	0	1	0	0	0	0	3	dispensable
pan_gene_4233	pan_gene_691	Nodes_above_ear;Plant_height	PCA_of_metabolites:_PC2;Plant_height	0	0	0	0	0	1	1	0	0	0	0	0	0	0	1	0	1	0	0	0	1	1	1	0	0	0	7	dispensable
pan_gene_4233	pan_gene_9059	Nodes_above_ear;Plant_height	Height_per_day_(until_flowering);Plant_height	0	0	0	0	0	1	0	0	0	0	0	0	0	0	0	0	0	0	0	0	0	0	0	0	0	0	1	private
pan_gene_4233	pan_gene_9065	Nodes_above_ear;Plant_height	Ear_height;Height_per_day_(until_flowering);Plant_height	0	1	1	1	0	0	1	0	0	0	1	1	0	0	1	1	1	1	0	1	1	0	1	0	1	0	14	near-core
pan_gene_4233	pan_gene_9838	Nodes_above_ear;Plant_height	Plant_height	0	1	0	0	0	1	1	0	0	0	0	0	0	0	0	0	0	1	0	0	0	1	0	0	0	0	5	dispensable
pan_gene_4318	pan_gene_4415	Average_internode_length_(above_ear);Plant_height	Days_to_anthesis;Plant_height	0	0	0	0	1	0	0	0	0	0	0	0	0	0	0	0	0	0	0	0	0	0	0	0	0	0	1	private
pan_gene_4318	pan_gene_6246	Average_internode_length_(above_ear);Plant_height	Plant_height	0	0	0	0	1	0	0	0	0	1	0	0	0	0	1	1	1	0	0	0	0	0	0	0	0	0	5	dispensable
pan_gene_4318	pan_gene_687	Average_internode_length_(above_ear);Plant_height	Height_per_day_(until_flowering);Plant_height	0	0	0	0	0	0	0	0	0	1	0	0	0	0	0	0	0	0	0	0	0	0	0	0	0	0	1	private
pan_gene_4318	pan_gene_9059	Average_internode_length_(above_ear);Plant_height	Height_per_day_(until_flowering);Plant_height	0	0	0	0	0	0	0	0	0	1	0	0	0	0	0	0	0	0	0	0	0	0	0	0	0	0	1	private
pan_gene_4318	pan_gene_9065	Average_internode_length_(above_ear);Plant_height	Ear_height;Height_per_day_(until_flowering);Plant_height	0	0	0	0	1	0	1	0	0	1	0	0	0	0	1	1	1	0	0	0	0	0	0	0	0	0	6	dispensable
pan_gene_4318	pan_gene_9067	Average_internode_length_(above_ear);Plant_height	Ear_height;Nodes_to_ear;Plant_height	0	0	0	0	1	0	1	0	0	1	0	0	0	0	0	1	1	0	0	0	0	0	0	0	0	0	5	dispensable
pan_gene_4349	pan_gene_6525	Height_above_ear;Plant_height;Tassel_length	Average_internode_length_(whole_plant);Plant_height	0	1	0	0	1	0	0	1	0	0	1	0	1	1	0	1	0	0	0	0	1	0	0	0	0	0	8	dispensable
pan_gene_4349	pan_gene_7727	Height_above_ear;Plant_height;Tassel_length	Plant_height	0	1	0	1	1	1	0	1	0	0	1	0	0	1	0	1	0	0	0	0	0	0	0	0	0	0	8	dispensable
pan_gene_4406	pan_gene_687	Average_internode_length_(above_ear);Average_internode_length_(below_ear);Average_internode_length_(whole_plant);Height_above_ear;Height_per_day_(until_flowering);Leaf_length;Plant_height;Stalk_strength;Tassel_length	Height_per_day_(until_flowering);Plant_height	0	0	0	0	0	0	0	0	0	0	0	0	0	0	0	0	0	0	0	0	0	0	0	0	0	1	1	private
pan_gene_4415	pan_gene_6246	Days_to_anthesis;Plant_height	Plant_height	0	1	0	0	1	0	0	0	0	0	1	0	1	0	0	0	0	0	0	0	1	0	1	1	0	0	7	dispensable
pan_gene_4415	pan_gene_665	Days_to_anthesis;Plant_height	Boxcox-transformed_leaf_angle;Plant_height	0	0	0	0	0	0	0	0	0	1	0	1	0	0	0	1	0	0	0	1	0	0	0	0	0	1	5	dispensable
pan_gene_4415	pan_gene_6673	Days_to_anthesis;Plant_height	Plant_height	0	1	0	0	1	0	0	1	0	0	0	0	1	1	0	1	0	0	0	0	0	0	0	0	0	1	7	dispensable
pan_gene_4415	pan_gene_687	Days_to_anthesis;Plant_height	Height_per_day_(until_flowering);Plant_height	0	1	1	0	0	1	1	0	0	0	1	1	0	0	0	0	0	1	1	0	1	0	1	0	0	1	11	near-core
pan_gene_4415	pan_gene_9064	Days_to_anthesis;Plant_height	Ear_height;Plant_height	0	1	0	0	0	0	1	0	0	1	0	0	1	0	0	1	0	0	0	0	0	0	0	0	0	0	5	dispensable
pan_gene_4415	pan_gene_9067	Days_to_anthesis;Plant_height	Ear_height;Nodes_to_ear;Plant_height	0	1	1	0	1	1	0	0	0	1	0	1	0	0	0	1	0	0	0	1	0	0	1	0	0	0	9	dispensable
pan_gene_4415	pan_gene_9838	Days_to_anthesis;Plant_height	Plant_height	0	1	1	0	1	1	1	1	0	1	1	1	1	1	0	1	0	1	0	1	0	0	0	0	1	1	16	near-core
pan_gene_5047	pan_gene_6525	Average_internode_length_(above_ear);Height_above_ear;Height_per_day_(until_flowering);Plant_height	Average_internode_length_(whole_plant);Plant_height	0	1	0	1	1	0	0	0	1	0	0	0	0	0	0	1	0	0	0	0	0	0	0	0	0	0	5	dispensable
pan_gene_5047	pan_gene_7716	Average_internode_length_(above_ear);Height_above_ear;Height_per_day_(until_flowering);Plant_height	Average_internode_length_(below_ear);Average_internode_length_(whole_plant);Ear_height;Height_per_day_(until_flowering);Plant_height	0	1	0	1	0	0	0	1	0	0	0	0	0	0	0	0	0	0	0	0	0	0	0	0	0	0	3	dispensable
pan_gene_5047	pan_gene_7727	Average_internode_length_(above_ear);Height_above_ear;Height_per_day_(until_flowering);Plant_height	Plant_height	0	1	0	1	1	0	0	1	1	0	0	0	0	0	0	1	0	0	0	0	0	0	0	0	1	0	7	dispensable
pan_gene_5047	pan_gene_8396	Average_internode_length_(above_ear);Height_above_ear;Height_per_day_(until_flowering);Plant_height	Days_to_anthesis;Ear_height;Height_per_day_(until_flowering);Plant_height;Stalk_strength	0	1	0	1	1	0	1	0	1	0	0	0	0	0	0	1	0	0	0	0	0	0	0	0	0	0	6	dispensable
pan_gene_5047	pan_gene_98898	Average_internode_length_(above_ear);Height_above_ear;Height_per_day_(until_flowering);Plant_height	Ear_row_number;Plant_height	0	1	0	0	1	0	0	0	0	0	0	0	0	0	0	0	1	0	0	0	0	0	0	1	0	0	4	dispensable
pan_gene_5059	pan_gene_6549	Average_internode_length_(above_ear);Ear_height;Height_above_ear;Northern_Leaf_Blight;Plant_height;Tassel_branch_number	Plant_height	0	1	0	0	0	0	0	0	0	0	0	0	0	0	0	0	0	0	0	0	0	0	0	0	0	0	1	private
pan_gene_5061	pan_gene_9044	Average_internode_length_(above_ear);Ear_height;Height_above_ear;Northern_Leaf_Blight;Plant_height;Tassel_branch_number	Height_per_day_(until_flowering);Plant_height	0	0	0	0	0	0	1	0	1	0	0	0	0	0	0	0	0	1	0	0	0	0	0	0	0	0	3	dispensable
pan_gene_5105	pan_gene_907	Height_above_ear;Height_per_day_(until_flowering);Plant_height	100_Kernel_weight;Average_internode_length_(whole_plant);Plant_height	0	1	0	0	0	0	0	0	0	0	0	0	0	0	0	0	0	0	0	0	0	0	0	0	0	0	1	private
pan_gene_5676	pan_gene_6103	Ear_row_number;Plant_height;Starch	Leaf_width;Plant_height	0	1	1	0	1	0	0	0	0	1	0	0	0	0	1	1	0	0	0	1	0	0	0	1	1	0	9	dispensable
pan_gene_5676	pan_gene_9559	Ear_row_number;Plant_height;Starch	Plant_height	0	1	0	0	1	0	0	1	0	0	0	1	1	1	0	1	0	0	1	0	1	1	0	1	0	1	12	near-core
pan_gene_6246	pan_gene_665	Plant_height	Boxcox-transformed_leaf_angle;Plant_height	0	0	0	0	1	0	0	0	0	0	0	0	1	0	0	1	0	1	0	1	0	0	0	0	1	0	6	dispensable
pan_gene_6246	pan_gene_687	Plant_height	Height_per_day_(until_flowering);Plant_height	0	1	0	0	0	0	0	1	0	0	1	0	0	0	0	0	1	1	0	0	1	1	0	0	0	0	7	dispensable
pan_gene_6246	pan_gene_691	Plant_height	PCA_of_metabolites:_PC2;Plant_height	0	0	0	0	1	0	0	0	0	0	0	0	1	0	0	0	1	1	0	1	0	0	1	0	1	0	7	dispensable
pan_gene_6246	pan_gene_9067	Plant_height	Ear_height;Nodes_to_ear;Plant_height	0	1	1	0	1	0	0	1	1	1	0	1	1	0	0	0	0	1	0	1	0	0	1	0	1	0	12	near-core
pan_gene_6247	pan_gene_6673	Plant_height	Plant_height	0	1	0	0	0	0	0	1	0	0	1	0	0	0	0	0	0	0	0	0	1	1	0	0	0	0	5	dispensable
pan_gene_6247	pan_gene_9064	Plant_height	Ear_height;Plant_height	0	1	0	1	1	0	1	0	1	0	0	0	0	0	0	0	0	1	0	0	0	0	1	0	0	1	8	dispensable
pan_gene_6525	pan_gene_688	Average_internode_length_(whole_plant);Plant_height	Plant_height	0	1	0	0	1	0	0	1	0	0	0	0	1	1	0	1	0	0	0	0	0	0	0	0	0	0	6	dispensable
pan_gene_6525	pan_gene_70982	Average_internode_length_(whole_plant);Plant_height	Plant_height	0	1	0	1	0	0	0	0	0	0	1	0	1	0	0	0	0	0	0	0	0	0	0	0	1	0	5	dispensable
pan_gene_6525	pan_gene_7108	Average_internode_length_(whole_plant);Plant_height	Plant_height	0	1	0	1	1	0	0	0	1	0	0	0	0	0	0	0	0	0	0	0	0	0	0	0	0	0	4	dispensable
pan_gene_6525	pan_gene_7727	Average_internode_length_(whole_plant);Plant_height	Plant_height	0	1	0	1	1	0	0	1	1	0	0	1	1	1	0	1	0	0	0	0	0	0	0	1	0	1	11	near-core
pan_gene_6525	pan_gene_8396	Average_internode_length_(whole_plant);Plant_height	Days_to_anthesis;Ear_height;Height_per_day_(until_flowering);Plant_height;Stalk_strength	0	1	0	1	1	0	1	1	1	1	1	0	1	1	0	1	0	1	0	1	1	0	1	0	1	1	17	near-core
pan_gene_6525	pan_gene_8417	Average_internode_length_(whole_plant);Plant_height	Ear_height;Plant_height	0	0	0	0	0	0	0	0	0	0	0	0	0	0	0	0	0	0	0	0	0	0	0	0	0	1	1	private
pan_gene_6525	pan_gene_96207	Average_internode_length_(whole_plant);Plant_height	Northern_Leaf_Blight;Plant_height	0	1	0	0	1	0	0	0	0	0	0	0	0	0	0	1	0	0	0	0	0	0	0	0	0	0	3	dispensable
pan_gene_6543	pan_gene_907	Plant_height	100_Kernel_weight;Average_internode_length_(whole_plant);Plant_height	0	1	0	0	0	0	0	0	0	0	0	0	0	0	0	0	0	0	0	0	0	0	0	0	0	0	1	private
pan_gene_665	pan_gene_687	Boxcox-transformed_leaf_angle;Plant_height	Height_per_day_(until_flowering);Plant_height	0	0	0	0	0	0	0	0	0	0	0	1	0	0	0	0	0	0	0	0	0	0	0	0	0	0	1	private
pan_gene_665	pan_gene_7727	Boxcox-transformed_leaf_angle;Plant_height	Plant_height	0	0	0	0	0	0	0	0	0	0	0	0	0	0	0	0	0	0	0	1	0	0	0	0	0	0	1	private
pan_gene_6673	pan_gene_9064	Plant_height	Ear_height;Plant_height	0	1	0	0	0	0	0	0	0	0	0	0	0	0	0	0	0	0	1	0	0	0	0	0	0	0	2	dispensable
pan_gene_687	pan_gene_691	Height_per_day_(until_flowering);Plant_height	PCA_of_metabolites:_PC2;Plant_height	0	0	0	0	0	1	1	0	0	0	0	1	0	0	0	0	1	0	0	0	0	0	1	0	0	0	5	dispensable
pan_gene_687	pan_gene_9064	Height_per_day_(until_flowering);Plant_height	Ear_height;Plant_height	0	1	0	0	0	0	0	0	0	1	0	0	1	0	0	1	0	1	0	0	0	0	0	0	0	0	5	dispensable
pan_gene_687	pan_gene_9838	Height_per_day_(until_flowering);Plant_height	Plant_height	0	1	1	0	0	0	0	0	0	0	0	1	0	0	0	0	1	1	1	1	0	0	1	0	1	1	10	dispensable
pan_gene_688	pan_gene_70982	Plant_height	Plant_height	0	1	0	0	0	0	0	0	0	0	0	0	1	0	0	0	0	0	0	0	0	0	0	1	0	0	3	dispensable
pan_gene_688	pan_gene_7108	Plant_height	Plant_height	0	1	0	0	0	0	0	0	0	0	0	0	1	0	0	0	0	1	0	0	0	0	0	0	0	0	3	dispensable
pan_gene_688	pan_gene_7727	Plant_height	Plant_height	0	1	0	0	1	0	1	1	0	0	0	0	0	1	0	1	1	0	0	1	0	0	0	0	0	1	9	dispensable
[truncated: 7,557 more rows]
