# Supplementary material for: Co-expression pan-network reveals genes involved in complex traits within maize pan-genome
Source: BMC Plant Biol. 2022 Dec 19;22:595. doi: 10.1186/s12870-022-03985-z (PMC9762053; doi:10.1186/s12870-022-03985-z)
Supplement: Supplementary file 7 — Additional file 7. [file 12870_2022_3985_MOESM7_ESM.zip › SupplementaryData5/Chlorophyll_B.pannetwork.csv]

gene1	gene2	trait1	trait2	B73	B97	CML103	CML228	CML247	CML277	CML322	CML333	CML52	CML69	HP301	IL14H	Ki11	Ki3	Ky21	M162W	M37W	Mo18W	MS71	NC350	NC358	Oh43	Oh7b	P39	Tx303	Tzi8	sum	sub-category
pan_gene_103432	pan_gene_4615	Average_internode_length_(whole_plant);Chlorophyll_B	Chlorophyll_B;Northern_Leaf_Blight	1	0	0	0	0	0	0	0	0	0	0	0	0	0	0	0	0	0	0	0	0	0	0	0	0	0	1	private
pan_gene_103432	pan_gene_4877	Average_internode_length_(whole_plant);Chlorophyll_B	Chlorophyll_B;Malate	1	0	0	0	0	0	0	0	0	0	0	0	0	0	0	0	0	0	0	0	0	0	0	0	0	0	1	private
pan_gene_10463	pan_gene_14219	Chlorophyll_A;Chlorophyll_B	Chlorophyll_B	1	0	1	1	0	0	0	0	1	0	1	0	0	0	0	0	0	1	0	0	0	0	0	0	0	0	6	dispensable
pan_gene_10463	pan_gene_19115	Chlorophyll_A;Chlorophyll_B	Chlorophyll_B;Days_to_anthesis;Stalk_strength	1	0	0	1	1	1	1	1	1	1	0	0	0	1	0	0	0	0	1	0	0	0	1	1	0	0	12	near-core
pan_gene_10463	pan_gene_4883	Chlorophyll_A;Chlorophyll_B	Chlorophyll_B;Ratio_of_ear_height_to_total_height	1	1	1	1	1	1	1	0	1	1	1	1	1	1	1	1	1	1	1	1	1	1	1	0	1	1	24	core
pan_gene_12498	pan_gene_32330	Chlorophyll_B	Chlorophyll_B;Northern_Leaf_Blight	0	0	1	0	0	0	0	0	0	0	0	0	0	0	0	0	0	1	0	0	0	0	0	0	0	0	2	dispensable
pan_gene_12521	pan_gene_23879	Chlorophyll_B	Chlorophyll_B;Tassel_length	0	0	0	0	0	0	0	0	0	0	0	0	0	0	0	0	0	0	0	0	0	0	1	0	0	0	1	private
pan_gene_12521	pan_gene_24318	Chlorophyll_B	Chlorophyll_B;Total_amino_acids	0	0	0	0	1	0	0	0	1	0	1	0	1	0	0	0	0	0	0	0	0	0	0	0	0	0	4	dispensable
pan_gene_12521	pan_gene_24560	Chlorophyll_B	Chlorophyll_B;Stalk_strength	1	1	1	1	1	1	1	1	1	0	1	1	0	1	0	0	0	0	1	0	1	1	0	1	0	0	16	near-core
pan_gene_12521	pan_gene_30579	Chlorophyll_B	Chlorophyll_B	0	0	0	0	0	0	0	0	1	0	0	1	0	0	0	0	0	0	0	0	0	0	0	0	0	0	2	dispensable
pan_gene_12521	pan_gene_30683	Chlorophyll_B	Average_internode_length_(below_ear);Chlorophyll_B	1	1	1	1	1	1	1	1	1	1	1	1	1	1	1	1	1	1	1	0	1	1	0	1	1	1	24	core
pan_gene_12521	pan_gene_32208	Chlorophyll_B	Chlorophyll_B;Plant_height	1	1	1	0	0	1	1	0	1	0	1	1	0	1	1	0	0	1	1	0	1	1	1	1	1	1	18	near-core
pan_gene_12521	pan_gene_32334	Chlorophyll_B	Chlorophyll_B	1	0	0	0	0	0	0	1	0	0	0	0	0	0	0	0	0	0	0	0	0	0	0	0	0	0	2	dispensable
pan_gene_12521	pan_gene_40594	Chlorophyll_B	Chlorophyll_B	1	1	0	0	0	0	0	0	0	0	0	0	0	0	1	1	0	1	1	0	1	0	0	1	1	0	9	dispensable
pan_gene_12521	pan_gene_68454	Chlorophyll_B	Average_internode_length_(whole_plant);Chlorophyll_B;Days_to_silk;Ear_height	0	0	0	0	0	0	0	0	0	0	0	0	0	0	0	0	0	1	0	0	0	0	0	0	0	0	1	private
pan_gene_12745	pan_gene_24779	Chlorophyll_B;Northern_Leaf_Blight	Average_internode_length_(above_ear);Chlorophyll_B	1	0	0	0	0	0	0	0	0	0	0	0	0	0	0	0	0	0	1	0	0	0	0	0	0	0	2	dispensable
pan_gene_12751	pan_gene_24407	Chlorophyll_B	Average_internode_length_(below_ear);Chlorophyll_B	1	0	0	1	1	1	0	1	1	0	0	0	0	1	0	0	0	0	0	0	0	0	1	0	0	0	8	dispensable
pan_gene_12751	pan_gene_24616	Chlorophyll_B	Chlorophyll_B	1	0	0	0	0	0	0	0	0	0	0	0	0	0	0	0	0	0	0	0	0	0	0	0	0	0	1	private
pan_gene_12751	pan_gene_2705	Chlorophyll_B	Chlorophyll_B	1	1	1	1	0	1	1	1	1	0	1	1	1	1	0	1	1	0	0	0	1	1	0	1	1	1	19	near-core
pan_gene_12751	pan_gene_4880	Chlorophyll_B	Chlorophyll_B;Malate	1	0	0	1	1	0	0	1	1	0	1	0	0	1	1	0	0	0	0	0	1	0	1	1	0	0	11	near-core
pan_gene_12751	pan_gene_4881	Chlorophyll_B	Chlorophyll_B;Fumarate;Ratio_of_ear_height_to_total_height	1	1	1	1	1	1	1	1	1	0	1	1	1	1	0	1	1	1	1	1	1	0	1	1	0	1	22	core
pan_gene_12772	pan_gene_27245	Chlorophyll_B	Chlorophyll_B;Days_to_anthesis	1	1	1	1	1	1	1	1	1	1	1	1	1	1	1	1	1	1	0	1	1	1	1	1	1	1	25	core
pan_gene_12772	pan_gene_30703	Chlorophyll_B	Chlorophyll_B	1	1	1	1	1	1	1	1	1	1	1	1	1	1	1	1	1	1	1	1	1	1	0	1	1	1	25	core
pan_gene_14219	pan_gene_22467	Chlorophyll_B	Chlorophyll_B;Ratio_of_ear_height_to_total_height	0	0	0	0	1	0	0	0	0	1	0	0	0	0	0	1	0	0	0	0	0	0	0	0	0	1	4	dispensable
pan_gene_14219	pan_gene_32262	Chlorophyll_B	Chlorophyll_B	1	1	1	1	0	0	1	1	1	0	1	0	1	1	0	1	1	1	1	1	1	1	1	1	0	1	20	core
pan_gene_14219	pan_gene_3422	Chlorophyll_B	Chlorophyll_B;Height_above_ear;Height_per_day_(until_flowering)	1	0	1	1	1	0	1	1	0	0	1	0	0	1	1	1	0	1	0	0	1	0	0	1	0	0	13	near-core
pan_gene_14219	pan_gene_40594	Chlorophyll_B	Chlorophyll_B	1	0	0	0	0	0	1	0	0	0	0	0	0	0	1	0	0	1	1	0	1	0	0	0	0	0	6	dispensable
pan_gene_14219	pan_gene_4883	Chlorophyll_B	Chlorophyll_B;Ratio_of_ear_height_to_total_height	1	0	1	1	1	1	0	1	1	1	1	1	1	0	1	0	1	1	1	1	1	1	1	1	1	1	22	core
pan_gene_164	pan_gene_24318	Chlorophyll_B;Starch	Chlorophyll_B;Total_amino_acids	0	0	0	0	1	0	0	0	1	1	1	0	1	0	0	0	0	0	0	0	0	0	0	0	0	0	5	dispensable
pan_gene_164	pan_gene_30579	Chlorophyll_B;Starch	Chlorophyll_B	0	0	0	0	0	0	0	0	1	0	0	1	0	0	0	0	0	0	0	0	0	0	0	0	0	0	2	dispensable
pan_gene_164	pan_gene_32208	Chlorophyll_B;Starch	Chlorophyll_B;Plant_height	0	1	0	0	0	1	1	0	1	0	0	1	0	0	1	0	1	0	0	0	1	0	1	0	0	0	9	dispensable
pan_gene_164	pan_gene_40594	Chlorophyll_B;Starch	Chlorophyll_B	0	1	0	0	0	0	1	0	0	1	0	0	1	0	1	0	0	0	0	0	1	0	0	0	0	0	6	dispensable
pan_gene_16641	pan_gene_22537	Chlorophyll_B	Chlorophyll_B	0	1	1	1	1	1	1	0	1	1	1	1	1	0	0	0	1	1	0	1	1	1	1	1	1	1	20	core
pan_gene_16641	pan_gene_24343	Chlorophyll_B	Chlorophyll_B	1	0	0	0	1	0	1	0	1	1	0	1	1	1	1	1	1	1	0	1	1	1	1	1	0	1	18	near-core
pan_gene_16641	pan_gene_4882	Chlorophyll_B	Chlorophyll_B;Fumarate	1	0	0	0	1	0	1	0	0	1	0	1	1	0	1	1	1	1	0	0	0	0	1	1	0	1	13	near-core
pan_gene_19115	pan_gene_4881	Chlorophyll_B;Days_to_anthesis;Stalk_strength	Chlorophyll_B;Fumarate;Ratio_of_ear_height_to_total_height	1	1	0	1	1	0	1	1	0	0	1	1	0	1	0	0	0	0	0	0	0	0	1	0	1	0	11	near-core
pan_gene_21423	pan_gene_24318	Chlorophyll_B;Days_to_anthesis;Leaf_length	Chlorophyll_B;Total_amino_acids	0	0	0	0	0	0	0	0	1	1	0	0	1	0	0	0	0	0	0	0	0	0	0	0	0	0	3	dispensable
pan_gene_21423	pan_gene_32208	Chlorophyll_B;Days_to_anthesis;Leaf_length	Chlorophyll_B;Plant_height	1	1	1	0	0	0	1	0	1	0	0	1	0	1	0	0	1	0	1	0	1	0	1	1	0	0	12	near-core
pan_gene_21423	pan_gene_32334	Chlorophyll_B;Days_to_anthesis;Leaf_length	Chlorophyll_B	1	0	0	0	0	0	0	0	0	0	0	0	0	0	0	0	0	0	0	0	0	0	0	0	0	0	1	private
pan_gene_21423	pan_gene_40594	Chlorophyll_B;Days_to_anthesis;Leaf_length	Chlorophyll_B	1	1	0	0	0	0	0	0	0	1	0	0	0	0	0	0	0	0	1	0	1	0	0	0	1	0	6	dispensable
pan_gene_22467	pan_gene_24560	Chlorophyll_B;Ratio_of_ear_height_to_total_height	Chlorophyll_B;Stalk_strength	0	0	0	0	0	0	0	0	0	1	0	0	0	0	0	1	0	0	1	0	0	0	0	0	0	0	3	dispensable
pan_gene_22467	pan_gene_28637	Chlorophyll_B;Ratio_of_ear_height_to_total_height	Chlorophyll_B	0	0	0	0	0	0	0	0	0	1	0	0	0	0	0	0	0	0	0	0	0	0	0	0	0	1	2	dispensable
pan_gene_22467	pan_gene_32262	Chlorophyll_B;Ratio_of_ear_height_to_total_height	Chlorophyll_B	0	0	0	0	0	0	0	0	0	1	0	0	0	0	0	1	1	0	0	0	0	0	0	0	0	1	4	dispensable
pan_gene_22467	pan_gene_3422	Chlorophyll_B;Ratio_of_ear_height_to_total_height	Chlorophyll_B;Height_above_ear;Height_per_day_(until_flowering)	0	0	0	0	1	0	0	0	0	1	0	0	0	0	0	1	1	0	1	0	0	0	0	0	0	1	6	dispensable
pan_gene_22534	pan_gene_24406	Anthesis-silking_interval;Chlorophyll_B;Days_to_anthesis	Boxcox-transformed_leaf_angle;Chlorophyll_B	0	0	0	0	1	0	0	0	0	0	0	0	0	0	0	0	0	0	0	0	0	0	0	0	0	0	1	private
pan_gene_22534	pan_gene_24560	Anthesis-silking_interval;Chlorophyll_B;Days_to_anthesis	Chlorophyll_B;Stalk_strength	1	0	0	1	1	1	1	0	1	1	0	1	0	1	1	0	1	0	1	0	1	0	1	0	0	0	14	near-core
pan_gene_22535	pan_gene_24633	Anthesis-silking_interval;Chlorophyll_B	Chlorophyll_B;Tassel_branch_number	1	0	0	0	0	0	0	0	0	0	0	0	0	0	0	0	0	0	0	0	0	0	0	0	0	0	1	private
pan_gene_22535	pan_gene_24798	Anthesis-silking_interval;Chlorophyll_B	Chlorophyll_B;Days_to_silk;Leaf_length;Tassel_branch_number	1	1	0	0	0	0	0	0	0	0	0	1	0	0	0	0	0	0	0	0	0	0	0	1	0	0	4	dispensable
pan_gene_22537	pan_gene_24343	Chlorophyll_B	Chlorophyll_B	0	1	0	0	1	1	1	0	0	1	1	1	1	0	0	0	1	1	1	0	0	1	1	0	0	0	13	near-core
pan_gene_22654	pan_gene_4691	Average_internode_length_(below_ear);Chlorophyll_B	Chlorophyll_B	1	0	0	0	1	1	1	1	1	1	0	0	0	0	0	0	0	0	0	1	0	0	0	0	0	0	8	dispensable
pan_gene_24077	pan_gene_5347	Chlorophyll_B;Tassel_length	Chlorophyll_B	1	0	0	0	0	0	0	0	0	0	0	0	0	0	0	0	0	0	0	0	0	0	0	0	0	0	1	private
pan_gene_24304	pan_gene_24407	Chlorophyll_B	Average_internode_length_(below_ear);Chlorophyll_B	1	1	1	1	1	0	1	1	1	1	0	0	1	1	0	1	0	1	0	1	0	0	0	0	0	1	15	near-core
pan_gene_24304	pan_gene_24616	Chlorophyll_B	Chlorophyll_B	1	0	0	0	0	0	0	0	0	0	0	1	0	0	0	0	0	0	0	0	0	0	0	0	0	0	2	dispensable
pan_gene_24304	pan_gene_4880	Chlorophyll_B	Chlorophyll_B;Malate	1	1	1	1	1	1	1	1	1	1	1	1	1	1	1	1	0	1	1	1	1	0	1	1	0	1	23	core
pan_gene_24318	pan_gene_30579	Chlorophyll_B;Total_amino_acids	Chlorophyll_B	0	0	0	0	0	0	0	0	1	0	0	0	0	0	0	0	0	0	0	0	0	0	0	0	0	0	1	private
pan_gene_24318	pan_gene_30683	Chlorophyll_B;Total_amino_acids	Average_internode_length_(below_ear);Chlorophyll_B	0	0	0	0	0	0	0	0	1	0	1	0	1	0	0	0	0	0	0	0	0	0	0	0	0	0	3	dispensable
pan_gene_24318	pan_gene_32208	Chlorophyll_B;Total_amino_acids	Chlorophyll_B;Plant_height	0	0	0	0	0	0	0	0	0	1	1	0	0	0	0	0	0	0	0	0	0	0	0	0	0	0	2	dispensable
pan_gene_24318	pan_gene_40594	Chlorophyll_B;Total_amino_acids	Chlorophyll_B	0	0	0	0	0	0	0	0	0	1	0	0	1	0	0	0	0	0	0	0	0	0	0	0	0	0	2	dispensable
pan_gene_24391	pan_gene_5128	Boxcox-transformed_leaf_angle;Chlorophyll_B;Height_per_day_(until_flowering)	Boxcox-transformed_leaf_angle;Chlorophyll_A;Chlorophyll_B;Glucose;Starch;Tassel_branch_number	1	0	0	1	0	0	1	0	0	0	0	0	0	0	0	0	0	0	0	0	0	0	0	0	0	0	3	dispensable
pan_gene_24407	pan_gene_24616	Average_internode_length_(below_ear);Chlorophyll_B	Chlorophyll_B	1	0	0	0	0	0	0	0	0	0	0	0	0	0	0	0	0	0	0	0	0	0	0	0	0	0	1	private
pan_gene_24407	pan_gene_2705	Average_internode_length_(below_ear);Chlorophyll_B	Chlorophyll_B	1	1	0	1	0	1	0	1	1	0	0	0	1	1	0	0	0	0	1	0	0	1	0	0	0	0	10	dispensable
pan_gene_24407	pan_gene_31756	Average_internode_length_(below_ear);Chlorophyll_B	Chlorophyll_B;Photoperiod_growing-degree_days_to_anthesis	1	1	1	1	1	0	1	1	1	1	1	1	1	1	1	1	1	1	1	1	1	0	1	1	1	1	24	core
pan_gene_24407	pan_gene_32548	Average_internode_length_(below_ear);Chlorophyll_B	Chlorophyll_B;Ear_row_number;Nitrate;Nodes_above_ear;Plant_height;Stalk_strength	1	1	1	1	1	1	1	1	0	1	1	1	1	1	0	1	1	1	1	1	1	1	0	1	1	1	23	core
pan_gene_24407	pan_gene_4880	Average_internode_length_(below_ear);Chlorophyll_B	Chlorophyll_B;Malate	1	1	1	1	1	0	1	1	1	1	1	1	1	1	1	1	1	1	0	1	1	1	1	0	1	1	23	core
pan_gene_24500	pan_gene_24616	100_Kernel_weight;Boxcox-transformed_leaf_angle;Chlorophyll_B	Chlorophyll_B	1	0	0	0	0	0	0	0	0	0	0	0	0	0	0	0	0	0	0	0	0	0	0	0	0	0	1	private
pan_gene_24500	pan_gene_4881	100_Kernel_weight;Boxcox-transformed_leaf_angle;Chlorophyll_B	Chlorophyll_B;Fumarate;Ratio_of_ear_height_to_total_height	1	0	1	0	0	0	0	0	0	0	0	0	0	0	0	0	0	0	0	0	0	0	0	0	0	0	2	dispensable
pan_gene_24560	pan_gene_30683	Chlorophyll_B;Stalk_strength	Average_internode_length_(below_ear);Chlorophyll_B	1	1	1	1	0	1	1	1	1	1	0	1	1	1	1	1	1	0	1	1	1	1	0	1	0	1	21	core
pan_gene_24560	pan_gene_32262	Chlorophyll_B;Stalk_strength	Chlorophyll_B	1	1	1	1	0	1	0	1	1	1	1	1	1	1	1	1	1	1	1	0	1	1	1	0	1	1	22	core
pan_gene_24560	pan_gene_3422	Chlorophyll_B;Stalk_strength	Chlorophyll_B;Height_above_ear;Height_per_day_(until_flowering)	1	0	1	1	0	0	1	1	0	1	1	1	1	1	1	1	0	1	1	0	1	1	0	1	1	1	19	near-core
pan_gene_24560	pan_gene_40594	Chlorophyll_B;Stalk_strength	Chlorophyll_B	1	1	0	0	0	0	1	1	0	0	0	0	1	0	1	0	0	1	1	0	1	0	0	1	1	0	11	near-core
pan_gene_24564	pan_gene_25869	Chlorophyll_B	Chlorophyll_B	1	0	0	0	0	0	0	0	0	0	0	0	0	0	0	0	0	0	0	0	0	0	0	0	0	0	1	private
pan_gene_24565	pan_gene_30817	Anthesis-silking_interval;Chlorophyll_B;Sucrose	Chlorophyll_B;Days_to_silk;Ear_height	1	1	1	0	0	0	1	0	0	0	1	0	0	1	0	0	0	1	0	1	1	1	0	1	1	0	12	near-core
pan_gene_24616	pan_gene_4880	Chlorophyll_B	Chlorophyll_B;Malate	1	0	0	0	0	0	0	0	0	0	0	0	0	0	0	0	0	0	0	0	0	0	0	0	0	0	1	private
pan_gene_24616	pan_gene_4881	Chlorophyll_B	Chlorophyll_B;Fumarate;Ratio_of_ear_height_to_total_height	1	0	0	0	0	0	0	0	0	0	0	0	0	0	0	0	0	0	0	0	0	0	0	0	0	0	1	private
pan_gene_24633	pan_gene_24798	Chlorophyll_B;Tassel_branch_number	Chlorophyll_B;Days_to_silk;Leaf_length;Tassel_branch_number	1	0	0	0	0	0	0	0	0	0	0	0	0	0	0	0	0	0	0	0	0	0	0	0	0	0	1	private
pan_gene_24779	pan_gene_27250	Average_internode_length_(above_ear);Chlorophyll_B	Chlorophyll_B	1	0	0	0	0	0	0	0	0	0	0	0	0	0	0	0	0	0	0	0	0	0	0	0	0	0	1	private
pan_gene_2705	pan_gene_31756	Chlorophyll_B	Chlorophyll_B;Photoperiod_growing-degree_days_to_anthesis	1	0	0	1	0	0	1	0	1	0	0	0	1	0	0	0	0	0	1	0	0	0	0	0	0	0	6	dispensable
pan_gene_2705	pan_gene_4881	Chlorophyll_B	Chlorophyll_B;Fumarate;Ratio_of_ear_height_to_total_height	1	1	1	1	0	1	1	1	1	1	1	1	1	1	1	1	1	1	1	1	1	1	1	1	1	1	25	core
pan_gene_27195	pan_gene_4881	Chlorophyll_B;Nodes_above_ear	Chlorophyll_B;Fumarate;Ratio_of_ear_height_to_total_height	1	0	1	0	0	0	0	0	0	0	0	1	1	0	0	0	0	0	0	0	1	0	0	0	0	1	6	dispensable
pan_gene_27245	pan_gene_30703	Chlorophyll_B;Days_to_anthesis	Chlorophyll_B	1	1	1	1	1	1	1	1	1	1	1	1	1	1	1	1	1	1	1	1	1	1	0	0	1	1	24	core
pan_gene_28637	pan_gene_30683	Chlorophyll_B	Average_internode_length_(below_ear);Chlorophyll_B	1	1	0	1	0	1	1	1	0	0	1	1	1	0	1	1	0	1	1	1	0	1	0	1	1	1	18	near-core
pan_gene_28637	pan_gene_32262	Chlorophyll_B	Chlorophyll_B	1	1	1	0	0	0	1	1	1	0	1	0	1	0	0	1	0	1	0	0	1	1	1	1	1	1	16	near-core
pan_gene_28637	pan_gene_3422	Chlorophyll_B	Chlorophyll_B;Height_above_ear;Height_per_day_(until_flowering)	1	0	1	1	0	0	1	0	0	0	1	1	1	0	0	1	0	1	1	0	1	1	0	1	1	1	15	near-core
pan_gene_28637	pan_gene_40594	Chlorophyll_B	Chlorophyll_B	1	1	0	0	0	0	1	0	0	0	0	0	0	0	1	0	0	1	1	0	1	0	0	1	1	0	9	dispensable
pan_gene_28637	pan_gene_4895	Chlorophyll_B	Chlorophyll_B;Cob_diameter	0	0	0	0	0	0	0	0	0	0	0	0	0	0	0	0	0	0	0	0	1	0	0	0	0	0	1	private
pan_gene_30579	pan_gene_32208	Chlorophyll_B	Chlorophyll_B;Plant_height	0	0	0	0	0	0	0	0	1	0	0	1	0	0	0	0	0	0	0	0	0	0	0	0	0	0	2	dispensable
pan_gene_30683	pan_gene_32208	Average_internode_length_(below_ear);Chlorophyll_B	Chlorophyll_B;Plant_height	1	0	1	0	0	1	1	0	1	0	0	1	0	1	0	0	0	1	1	0	1	0	0	0	1	1	12	near-core
pan_gene_30683	pan_gene_40594	Average_internode_length_(below_ear);Chlorophyll_B	Chlorophyll_B	1	1	0	0	0	0	1	0	0	0	0	0	1	0	1	1	0	1	1	1	1	0	0	1	0	0	11	near-core
pan_gene_31756	pan_gene_32548	Chlorophyll_B;Photoperiod_growing-degree_days_to_anthesis	Chlorophyll_B;Ear_row_number;Nitrate;Nodes_above_ear;Plant_height;Stalk_strength	1	1	1	1	1	0	1	1	1	1	1	1	1	1	0	1	1	1	0	1	0	1	0	1	1	1	21	core
pan_gene_31756	pan_gene_4880	Chlorophyll_B;Photoperiod_growing-degree_days_to_anthesis	Chlorophyll_B;Malate	1	1	1	1	1	0	1	1	1	1	1	1	1	1	0	1	1	1	0	1	1	0	0	0	1	1	20	core
pan_gene_32208	pan_gene_40594	Chlorophyll_B;Plant_height	Chlorophyll_B	1	1	0	0	0	0	0	0	0	1	0	0	0	0	1	0	0	1	1	0	1	0	0	0	1	0	8	dispensable
pan_gene_32208	pan_gene_68454	Chlorophyll_B;Plant_height	Average_internode_length_(whole_plant);Chlorophyll_B;Days_to_silk;Ear_height	0	0	0	0	0	0	0	0	0	0	0	0	0	0	0	0	0	1	0	0	0	0	0	0	0	0	1	private
pan_gene_32262	pan_gene_3422	Chlorophyll_B	Chlorophyll_B;Height_above_ear;Height_per_day_(until_flowering)	1	0	1	1	1	0	1	0	0	1	1	1	1	1	1	1	1	1	1	1	1	1	0	1	1	1	21	core
pan_gene_32262	pan_gene_4895	Chlorophyll_B	Chlorophyll_B;Cob_diameter	0	0	0	0	0	0	0	0	0	0	0	0	0	0	0	0	0	0	0	0	1	0	0	1	0	0	2	dispensable
pan_gene_32334	pan_gene_40594	Chlorophyll_B	Chlorophyll_B	1	0	0	0	0	0	0	0	0	0	0	0	0	0	0	0	0	0	0	0	0	0	0	0	0	0	1	private
pan_gene_3422	pan_gene_40594	Chlorophyll_B;Height_above_ear;Height_per_day_(until_flowering)	Chlorophyll_B	1	0	0	0	0	0	0	0	0	1	0	0	0	0	0	0	0	1	1	0	1	0	0	0	1	0	6	dispensable
pan_gene_3422	pan_gene_4883	Chlorophyll_B;Height_above_ear;Height_per_day_(until_flowering)	Chlorophyll_B;Ratio_of_ear_height_to_total_height	1	0	0	1	1	0	0	1	0	0	1	1	1	0	0	0	0	1	1	1	1	1	0	1	1	0	14	near-core
pan_gene_40594	pan_gene_4883	Chlorophyll_B	Chlorophyll_B;Ratio_of_ear_height_to_total_height	1	0	0	0	0	0	0	0	0	1	0	0	0	0	1	0	0	1	1	0	1	0	0	0	0	0	6	dispensable
pan_gene_40594	pan_gene_68454	Chlorophyll_B	Average_internode_length_(whole_plant);Chlorophyll_B;Days_to_silk;Ear_height	0	0	0	0	0	0	0	0	0	0	0	0	1	0	0	0	0	1	0	0	0	0	0	0	0	0	2	dispensable
pan_gene_4615	pan_gene_4635	Chlorophyll_B;Northern_Leaf_Blight	Average_internode_length_(below_ear);Chlorophyll_B;Protein	1	0	0	0	0	0	0	0	0	0	0	0	0	0	0	0	0	0	0	0	0	0	0	0	0	0	1	private
pan_gene_4615	pan_gene_4877	Chlorophyll_B;Northern_Leaf_Blight	Chlorophyll_B;Malate	1	0	0	0	0	0	0	0	0	0	0	0	0	1	0	0	0	0	0	0	0	0	0	0	0	0	2	dispensable
pan_gene_4615	pan_gene_4882	Chlorophyll_B;Northern_Leaf_Blight	Chlorophyll_B;Fumarate	1	0	0	0	0	0	0	0	0	0	0	0	0	0	0	0	0	0	0	0	0	0	0	0	0	0	1	private
pan_gene_4635	pan_gene_4877	Average_internode_length_(below_ear);Chlorophyll_B;Protein	Chlorophyll_B;Malate	1	0	0	0	0	0	0	0	0	0	0	0	0	0	0	0	0	0	0	0	0	0	0	0	0	0	1	private
pan_gene_4691	pan_gene_4883	Chlorophyll_B	Chlorophyll_B;Ratio_of_ear_height_to_total_height	1	0	0	0	0	0	0	0	0	0	1	1	0	0	0	0	0	0	0	0	0	0	0	0	0	0	3	dispensable
pan_gene_4877	pan_gene_4882	Chlorophyll_B;Malate	Chlorophyll_B;Fumarate	1	1	1	0	0	1	1	1	1	0	0	1	1	1	0	1	1	1	1	1	0	0	0	0	0	0	15	near-core
pan_gene_100244	pan_gene_24321	Chlorophyll_B;Northern_Leaf_Blight	Average_internode_length_(below_ear);Chlorophyll_B	0	1	0	0	0	0	0	0	0	0	0	0	0	0	0	0	0	0	0	0	0	0	0	0	0	0	1	private
pan_gene_10463	pan_gene_22536	Chlorophyll_A;Chlorophyll_B	Anthesis-silking_interval;Chlorophyll_B	0	1	0	0	0	0	0	0	0	0	0	0	0	0	0	0	0	0	0	0	0	0	0	1	0	0	2	dispensable
pan_gene_10463	pan_gene_24407	Chlorophyll_A;Chlorophyll_B	Average_internode_length_(below_ear);Chlorophyll_B	0	1	0	1	1	1	0	1	0	0	0	0	1	0	0	1	0	0	1	1	0	0	0	0	0	0	9	dispensable
pan_gene_10463	pan_gene_2705	Chlorophyll_A;Chlorophyll_B	Chlorophyll_B	0	1	1	1	0	0	1	1	1	1	1	0	1	0	0	0	1	1	1	0	1	1	1	0	1	0	16	near-core
pan_gene_10463	pan_gene_4881	Chlorophyll_A;Chlorophyll_B	Chlorophyll_B;Fumarate;Ratio_of_ear_height_to_total_height	0	1	0	1	1	1	1	1	1	1	1	0	1	1	0	1	0	0	1	0	1	0	1	0	0	0	15	near-core
pan_gene_12098	pan_gene_24318	Average_internode_length_(whole_plant);Chlorophyll_B;Total_amino_acids	Chlorophyll_B;Total_amino_acids	0	0	0	0	0	0	0	0	0	0	1	0	0	0	0	0	0	0	0	0	0	0	0	0	0	0	1	private
pan_gene_12521	pan_gene_14219	Chlorophyll_B	Chlorophyll_B	0	1	1	1	0	1	1	0	1	0	1	0	1	1	1	1	0	1	0	0	0	1	0	1	0	0	14	near-core
pan_gene_12521	pan_gene_164	Chlorophyll_B	Chlorophyll_B;Starch	0	1	0	0	1	1	1	0	1	0	1	1	1	1	1	1	0	0	0	1	1	0	1	1	0	0	15	near-core
pan_gene_12521	pan_gene_21423	Chlorophyll_B	Chlorophyll_B;Days_to_anthesis;Leaf_length	0	1	1	0	0	1	0	0	1	0	0	1	1	0	0	0	0	0	1	0	1	0	0	1	0	0	9	dispensable
pan_gene_12521	pan_gene_28637	Chlorophyll_B	Chlorophyll_B	0	1	0	1	1	1	0	1	0	0	1	1	0	0	1	0	0	1	1	0	0	1	1	1	1	1	15	near-core
pan_gene_12521	pan_gene_32262	Chlorophyll_B	Chlorophyll_B	0	1	0	0	0	0	0	0	0	0	0	0	0	0	0	0	0	0	0	0	0	1	0	0	0	0	2	dispensable
pan_gene_12521	pan_gene_3422	Chlorophyll_B	Chlorophyll_B;Height_above_ear;Height_per_day_(until_flowering)	0	0	1	1	1	0	0	1	0	0	1	0	0	1	0	0	0	1	1	0	0	1	0	0	1	0	10	dispensable
pan_gene_12751	pan_gene_22536	Chlorophyll_B	Anthesis-silking_interval;Chlorophyll_B	0	1	1	0	0	0	1	0	1	0	0	1	1	0	0	0	1	1	1	1	1	1	1	1	1	0	15	near-core
pan_gene_12772	pan_gene_24343	Chlorophyll_B	Chlorophyll_B	0	1	1	1	1	1	1	1	1	1	0	1	0	1	0	0	0	0	0	1	1	0	1	0	0	1	15	near-core
pan_gene_14219	pan_gene_164	Chlorophyll_B	Chlorophyll_B;Starch	0	1	0	0	0	0	1	1	0	0	0	0	1	1	1	1	0	0	0	1	1	0	0	0	0	0	9	dispensable
pan_gene_14219	pan_gene_22237	Chlorophyll_B	Anthesis-silking_interval;Average_internode_length_(above_ear);Chlorophyll_B;Days_to_anthesis	0	1	1	1	1	1	0	1	0	1	1	1	0	0	1	1	1	1	0	1	0	0	0	1	0	0	15	near-core
pan_gene_14219	pan_gene_22536	Chlorophyll_B	Anthesis-silking_interval;Chlorophyll_B	0	1	0	0	0	0	0	0	0	0	0	1	0	0	0	0	0	0	0	1	0	0	0	0	0	0	3	dispensable
pan_gene_14219	pan_gene_2705	Chlorophyll_B	Chlorophyll_B	0	1	1	0	1	0	0	0	1	0	1	1	0	0	1	0	0	1	1	1	0	0	1	0	0	0	11	near-core
pan_gene_14219	pan_gene_32208	Chlorophyll_B	Chlorophyll_B;Plant_height	0	1	1	1	0	1	1	0	1	0	1	0	0	1	1	0	0	1	0	0	1	0	1	0	0	1	13	near-core
pan_gene_154	pan_gene_27205	Chlorophyll_B	Chlorophyll_B	0	1	0	0	0	0	0	0	0	1	0	0	1	0	0	0	1	0	0	0	0	1	1	0	0	0	6	dispensable
pan_gene_16372	pan_gene_30579	Chlorophyll_B	Chlorophyll_B	0	0	0	0	0	0	0	0	0	0	0	1	0	0	0	0	0	0	0	0	0	0	0	0	0	0	1	private
pan_gene_164	pan_gene_21423	Chlorophyll_B;Starch	Chlorophyll_B;Days_to_anthesis;Leaf_length	0	1	0	0	0	1	1	1	1	0	0	1	1	0	0	0	0	0	0	0	1	0	0	0	0	0	8	dispensable
pan_gene_164	pan_gene_22237	Chlorophyll_B;Starch	Anthesis-silking_interval;Average_internode_length_(above_ear);Chlorophyll_B;Days_to_anthesis	0	1	0	0	0	0	0	1	1	0	1	0	0	0	0	0	0	0	0	0	0	0	0	0	0	0	4	dispensable
pan_gene_164	pan_gene_22536	Chlorophyll_B;Starch	Anthesis-silking_interval;Chlorophyll_B	0	1	0	0	0	0	0	0	0	0	0	0	0	0	0	0	0	0	0	0	0	0	0	0	0	0	1	private
pan_gene_164	pan_gene_2705	Chlorophyll_B;Starch	Chlorophyll_B	0	1	0	0	0	0	0	0	0	0	0	0	0	0	0	0	0	0	0	0	0	0	0	0	0	0	1	private
pan_gene_164	pan_gene_3422	Chlorophyll_B;Starch	Chlorophyll_B;Height_above_ear;Height_per_day_(until_flowering)	0	0	0	0	1	0	0	0	0	0	0	1	1	1	0	0	0	0	0	0	0	0	0	0	0	0	4	dispensable
pan_gene_164	pan_gene_4883	Chlorophyll_B;Starch	Chlorophyll_B;Ratio_of_ear_height_to_total_height	0	1	0	0	0	0	0	1	0	0	1	0	1	0	0	0	1	0	0	0	1	0	0	0	0	0	6	dispensable
pan_gene_16641	pan_gene_18790	Chlorophyll_B	Average_internode_length_(whole_plant);Chlorophyll_B;Height_per_day_(until_flowering);Nodes_above_ear;Northern_Leaf_Blight;Protein	0	0	0	0	0	1	0	0	0	0	0	0	0	0	0	0	0	1	0	1	0	0	0	0	0	0	3	dispensable
pan_gene_16641	pan_gene_4877	Chlorophyll_B	Chlorophyll_B;Malate	0	1	1	0	0	0	0	0	0	1	0	1	1	0	1	1	0	0	0	0	0	0	0	0	0	0	7	dispensable
pan_gene_16911	pan_gene_24813	Chlorophyll_B;Malate	Chlorophyll_B;Malate	0	0	0	0	0	0	0	0	0	0	0	0	0	0	1	0	0	0	0	1	0	0	0	0	0	0	2	dispensable
pan_gene_18176	pan_gene_811	Chlorophyll_B;Ratio_of_ear_height_to_total_height	Chlorophyll_B;Height_per_day_(until_flowering);Starch	0	1	0	0	0	0	0	0	0	0	0	0	0	0	0	0	0	0	0	0	0	0	0	0	0	0	1	private
pan_gene_18790	pan_gene_22537	Average_internode_length_(whole_plant);Chlorophyll_B;Height_per_day_(until_flowering);Nodes_above_ear;Northern_Leaf_Blight;Protein	Chlorophyll_B	0	0	0	0	0	1	0	0	0	0	0	0	0	0	0	0	0	1	0	1	0	0	0	0	0	0	3	dispensable
pan_gene_18790	pan_gene_4877	Average_internode_length_(whole_plant);Chlorophyll_B;Height_per_day_(until_flowering);Nodes_above_ear;Northern_Leaf_Blight;Protein	Chlorophyll_B;Malate	0	0	0	0	0	0	0	0	0	0	0	0	0	0	0	0	0	1	0	0	0	0	0	0	0	0	1	private
pan_gene_18790	pan_gene_4882	Average_internode_length_(whole_plant);Chlorophyll_B;Height_per_day_(until_flowering);Nodes_above_ear;Northern_Leaf_Blight;Protein	Chlorophyll_B;Fumarate	0	0	0	1	0	1	0	0	0	0	0	0	0	0	0	0	0	1	0	1	0	0	0	0	0	0	4	dispensable
pan_gene_19115	pan_gene_22536	Chlorophyll_B;Days_to_anthesis;Stalk_strength	Anthesis-silking_interval;Chlorophyll_B	0	1	0	0	0	0	0	0	1	0	0	0	0	0	0	0	0	0	0	0	0	0	0	0	0	0	2	dispensable
pan_gene_21423	pan_gene_22654	Chlorophyll_B;Days_to_anthesis;Leaf_length	Average_internode_length_(below_ear);Chlorophyll_B	0	1	1	0	0	0	0	0	0	1	0	0	0	0	0	0	1	1	0	0	0	1	0	1	0	0	7	dispensable
pan_gene_21423	pan_gene_24560	Chlorophyll_B;Days_to_anthesis;Leaf_length	Chlorophyll_B;Stalk_strength	0	1	0	0	0	1	0	0	1	0	0	0	1	0	0	0	0	0	1	0	0	1	0	1	0	0	7	dispensable
pan_gene_21423	pan_gene_28637	Chlorophyll_B;Days_to_anthesis;Leaf_length	Chlorophyll_B	0	1	0	0	0	1	0	0	1	0	0	0	0	0	0	0	0	0	1	0	0	0	0	0	0	0	4	dispensable
pan_gene_21423	pan_gene_30579	Chlorophyll_B;Days_to_anthesis;Leaf_length	Chlorophyll_B	0	0	0	0	0	0	0	0	1	0	0	1	0	0	0	0	0	0	0	0	0	0	0	0	0	0	2	dispensable
pan_gene_21423	pan_gene_32262	Chlorophyll_B;Days_to_anthesis;Leaf_length	Chlorophyll_B	0	1	0	0	0	1	0	0	1	0	0	0	1	0	0	0	0	0	0	0	0	0	0	0	0	0	4	dispensable
pan_gene_21423	pan_gene_3422	Chlorophyll_B;Days_to_anthesis;Leaf_length	Chlorophyll_B;Height_above_ear;Height_per_day_(until_flowering)	0	0	0	0	0	0	0	0	0	1	1	0	1	0	0	0	0	0	1	0	0	1	0	1	0	0	6	dispensable
pan_gene_21423	pan_gene_4883	Chlorophyll_B;Days_to_anthesis;Leaf_length	Chlorophyll_B;Ratio_of_ear_height_to_total_height	0	1	1	0	1	0	1	1	1	1	1	0	1	1	1	1	1	1	1	0	1	1	1	1	0	1	20	core
pan_gene_22237	pan_gene_22467	Anthesis-silking_interval;Average_internode_length_(above_ear);Chlorophyll_B;Days_to_anthesis	Chlorophyll_B;Ratio_of_ear_height_to_total_height	0	0	0	0	1	0	0	0	0	0	0	0	0	0	0	1	1	0	0	0	0	0	0	0	0	0	3	dispensable
pan_gene_22237	pan_gene_22536	Anthesis-silking_interval;Average_internode_length_(above_ear);Chlorophyll_B;Days_to_anthesis	Anthesis-silking_interval;Chlorophyll_B	0	1	0	0	0	0	1	0	0	1	0	1	1	0	0	0	0	0	0	1	1	1	0	0	1	0	9	dispensable
pan_gene_22237	pan_gene_25041	Anthesis-silking_interval;Average_internode_length_(above_ear);Chlorophyll_B;Days_to_anthesis	Chlorophyll_B	0	1	0	0	1	0	1	0	0	1	0	1	0	1	0	0	0	0	0	0	0	0	0	0	0	0	6	dispensable
pan_gene_22237	pan_gene_2705	Anthesis-silking_interval;Average_internode_length_(above_ear);Chlorophyll_B;Days_to_anthesis	Chlorophyll_B	0	1	0	0	1	0	0	0	0	0	0	1	0	1	0	0	0	0	0	1	0	0	0	0	0	0	5	dispensable
pan_gene_22237	pan_gene_32208	Anthesis-silking_interval;Average_internode_length_(above_ear);Chlorophyll_B;Days_to_anthesis	Chlorophyll_B;Plant_height	0	1	1	1	0	0	0	0	1	0	0	0	0	0	0	1	0	0	0	0	0	0	0	0	0	0	5	dispensable
pan_gene_22237	pan_gene_3422	Anthesis-silking_interval;Average_internode_length_(above_ear);Chlorophyll_B;Days_to_anthesis	Chlorophyll_B;Height_above_ear;Height_per_day_(until_flowering)	0	0	1	0	1	0	0	1	0	0	0	0	1	0	0	0	0	0	0	0	0	1	0	0	0	0	5	dispensable
pan_gene_22237	pan_gene_68454	Anthesis-silking_interval;Average_internode_length_(above_ear);Chlorophyll_B;Days_to_anthesis	Average_internode_length_(whole_plant);Chlorophyll_B;Days_to_silk;Ear_height	0	0	0	0	0	0	0	0	0	0	0	0	0	0	0	0	1	0	0	0	0	0	0	0	0	0	1	private
pan_gene_22467	pan_gene_25041	Chlorophyll_B;Ratio_of_ear_height_to_total_height	Chlorophyll_B	0	0	0	0	0	0	0	0	0	1	0	0	0	0	0	0	0	0	1	0	0	0	0	0	0	0	2	dispensable
pan_gene_22467	pan_gene_32208	Chlorophyll_B;Ratio_of_ear_height_to_total_height	Chlorophyll_B;Plant_height	0	0	0	0	0	0	0	0	0	0	0	0	0	0	0	0	0	0	0	0	0	0	0	0	0	1	1	private
pan_gene_22536	pan_gene_2705	Anthesis-silking_interval;Chlorophyll_B	Chlorophyll_B	0	1	0	0	1	0	1	0	0	0	0	1	1	1	0	1	0	0	0	0	0	1	1	1	1	0	11	near-core
pan_gene_22536	pan_gene_32208	Anthesis-silking_interval;Chlorophyll_B	Chlorophyll_B;Plant_height	0	1	0	0	0	0	0	0	0	0	0	0	0	0	0	0	0	0	0	0	0	0	0	0	0	0	1	private
pan_gene_22536	pan_gene_4881	Anthesis-silking_interval;Chlorophyll_B	Chlorophyll_B;Fumarate;Ratio_of_ear_height_to_total_height	0	1	0	0	0	0	1	0	0	0	0	1	1	0	0	0	0	0	0	1	1	0	1	0	0	0	7	dispensable
pan_gene_22536	pan_gene_4883	Anthesis-silking_interval;Chlorophyll_B	Chlorophyll_B;Ratio_of_ear_height_to_total_height	0	1	0	0	0	0	0	0	0	0	0	0	0	0	0	0	0	0	0	0	0	0	0	0	1	0	2	dispensable
pan_gene_24304	pan_gene_25040	Chlorophyll_B	Chlorophyll_B	0	1	0	0	0	0	0	0	0	0	0	0	0	0	0	1	0	0	0	0	0	0	0	0	0	0	2	dispensable
pan_gene_24304	pan_gene_31756	Chlorophyll_B	Chlorophyll_B;Photoperiod_growing-degree_days_to_anthesis	0	1	0	0	0	0	0	0	0	0	0	0	0	0	0	0	0	1	0	0	1	0	0	0	0	1	4	dispensable
pan_gene_24304	pan_gene_32548	Chlorophyll_B	Chlorophyll_B;Ear_row_number;Nitrate;Nodes_above_ear;Plant_height;Stalk_strength	0	1	0	0	0	0	0	1	0	0	0	0	0	0	0	0	0	0	0	0	0	0	0	0	0	0	2	dispensable
pan_gene_24318	pan_gene_24560	Chlorophyll_B;Total_amino_acids	Chlorophyll_B;Stalk_strength	0	0	0	0	0	0	0	0	0	0	1	0	0	0	0	0	0	0	0	0	0	0	0	0	0	0	1	private
pan_gene_24318	pan_gene_28637	Chlorophyll_B;Total_amino_acids	Chlorophyll_B	0	0	0	0	0	0	0	0	0	0	1	0	0	0	0	0	0	0	0	0	0	0	0	0	0	0	1	private
pan_gene_24343	pan_gene_27245	Chlorophyll_B	Chlorophyll_B;Days_to_anthesis	0	1	1	1	1	1	1	0	1	1	1	1	0	1	1	1	1	0	1	1	1	0	1	0	1	0	19	near-core
pan_gene_24391	pan_gene_4691	Boxcox-transformed_leaf_angle;Chlorophyll_B;Height_per_day_(until_flowering)	Chlorophyll_B	0	1	1	0	0	0	0	0	1	0	0	0	0	0	0	0	0	0	0	0	0	1	0	0	0	0	4	dispensable
pan_gene_24407	pan_gene_25040	Average_internode_length_(below_ear);Chlorophyll_B	Chlorophyll_B	0	1	1	0	1	0	0	0	0	0	0	1	0	0	0	1	0	0	0	0	0	0	0	0	0	0	5	dispensable
pan_gene_24407	pan_gene_4881	Average_internode_length_(below_ear);Chlorophyll_B	Chlorophyll_B;Fumarate;Ratio_of_ear_height_to_total_height	0	1	0	1	1	1	0	1	1	1	0	0	0	1	0	1	0	0	1	1	0	1	0	0	0	0	12	near-core
pan_gene_24407	pan_gene_4883	Average_internode_length_(below_ear);Chlorophyll_B	Chlorophyll_B;Ratio_of_ear_height_to_total_height	0	1	0	0	0	1	0	0	0	0	0	0	0	1	0	1	0	0	1	0	0	0	0	0	0	0	5	dispensable
pan_gene_24560	pan_gene_28637	Chlorophyll_B;Stalk_strength	Chlorophyll_B	0	1	0	1	1	1	0	1	0	0	1	1	1	1	1	1	0	0	1	0	1	1	1	1	1	1	18	near-core
pan_gene_24813	pan_gene_32297	Chlorophyll_B;Malate	Chlorophyll_B	0	1	1	0	0	1	0	1	0	1	0	0	0	0	0	0	0	1	0	1	1	0	1	0	0	0	9	dispensable
pan_gene_25040	pan_gene_31756	Chlorophyll_B	Chlorophyll_B;Photoperiod_growing-degree_days_to_anthesis	0	1	1	0	0	0	0	0	1	0	0	1	0	0	0	0	0	0	0	0	0	0	1	0	0	0	5	dispensable
pan_gene_25040	pan_gene_32548	Chlorophyll_B	Chlorophyll_B;Ear_row_number;Nitrate;Nodes_above_ear;Plant_height;Stalk_strength	0	1	0	0	1	0	0	0	0	0	0	0	0	0	0	1	0	0	0	0	0	0	0	0	0	0	3	dispensable
pan_gene_25040	pan_gene_4875	Chlorophyll_B	Chlorophyll_B	0	1	0	0	0	0	0	0	0	0	0	0	0	0	0	0	0	0	0	0	0	0	0	0	0	0	1	private
pan_gene_25040	pan_gene_4880	Chlorophyll_B	Chlorophyll_B;Malate	0	1	1	0	0	0	0	0	0	0	0	1	0	0	0	1	0	0	0	0	0	0	0	0	0	0	4	dispensable
pan_gene_25041	pan_gene_3422	Chlorophyll_B	Chlorophyll_B;Height_above_ear;Height_per_day_(until_flowering)	0	0	0	1	1	0	0	0	0	0	1	1	1	0	1	0	0	0	1	0	0	0	0	0	0	0	7	dispensable
pan_gene_2705	pan_gene_32208	Chlorophyll_B	Chlorophyll_B;Plant_height	0	1	1	0	0	0	0	0	0	0	0	0	0	0	0	0	0	0	0	0	0	1	0	0	0	0	3	dispensable
pan_gene_2705	pan_gene_3422	Chlorophyll_B	Chlorophyll_B;Height_above_ear;Height_per_day_(until_flowering)	0	0	0	0	1	0	0	0	0	0	1	0	0	0	0	0	0	0	0	0	1	1	0	0	0	0	4	dispensable
pan_gene_2705	pan_gene_4883	Chlorophyll_B	Chlorophyll_B;Ratio_of_ear_height_to_total_height	0	1	1	1	1	1	1	0	1	1	1	1	1	1	1	1	1	1	1	1	1	1	1	0	1	1	23	core
pan_gene_28637	pan_gene_32208	Chlorophyll_B	Chlorophyll_B;Plant_height	0	1	0	0	0	1	0	0	1	0	1	1	0	0	1	0	0	1	1	0	1	0	1	0	1	1	12	near-core
pan_gene_30579	pan_gene_4883	Chlorophyll_B	Chlorophyll_B;Ratio_of_ear_height_to_total_height	0	0	0	0	0	0	0	0	0	0	0	1	0	0	0	0	0	0	0	0	0	0	0	0	0	0	1	private
pan_gene_30683	pan_gene_32262	Average_internode_length_(below_ear);Chlorophyll_B	Chlorophyll_B	0	1	0	0	0	0	0	0	0	0	0	0	1	0	0	0	0	0	0	0	0	1	0	0	0	1	4	dispensable
pan_gene_32208	pan_gene_32262	Chlorophyll_B;Plant_height	Chlorophyll_B	0	1	1	0	0	0	0	0	0	0	0	1	0	0	0	0	0	0	0	0	0	1	1	0	0	1	6	dispensable
pan_gene_32208	pan_gene_3422	Chlorophyll_B;Plant_height	Chlorophyll_B;Height_above_ear;Height_per_day_(until_flowering)	0	0	1	1	0	0	1	0	0	0	1	1	0	0	0	0	0	0	1	1	1	1	0	0	1	1	11	near-core
pan_gene_32262	pan_gene_40594	Chlorophyll_B	Chlorophyll_B	0	1	0	0	0	0	0	0	0	0	0	0	0	0	0	0	0	1	0	0	1	0	0	0	0	0	3	dispensable
pan_gene_32548	pan_gene_4880	Chlorophyll_B;Ear_row_number;Nitrate;Nodes_above_ear;Plant_height;Stalk_strength	Chlorophyll_B;Malate	0	1	1	1	0	0	1	1	0	0	1	0	1	0	0	1	1	1	0	0	0	0	0	0	1	0	11	near-core
pan_gene_4634	pan_gene_4897	Chlorophyll_B	Chlorophyll_B	0	0	0	1	1	0	0	0	1	0	0	0	0	0	0	1	0	0	0	1	0	0	0	0	0	0	5	dispensable
pan_gene_4881	pan_gene_4883	Chlorophyll_B;Fumarate;Ratio_of_ear_height_to_total_height	Chlorophyll_B;Ratio_of_ear_height_to_total_height	0	1	0	0	0	1	0	0	0	0	0	0	0	1	0	1	0	0	1	1	0	0	0	0	0	0	6	dispensable
pan_gene_10463	pan_gene_12521	Chlorophyll_A;Chlorophyll_B	Chlorophyll_B	0	0	1	0	0	0	0	0	0	0	1	0	0	0	0	0	0	0	0	0	0	0	0	0	0	0	2	dispensable
pan_gene_10463	pan_gene_21423	Chlorophyll_A;Chlorophyll_B	Chlorophyll_B;Days_to_anthesis;Leaf_length	0	0	1	0	1	0	0	1	1	0	1	0	0	1	1	0	0	1	0	0	0	1	1	0	0	1	11	near-core
pan_gene_10463	pan_gene_22467	Chlorophyll_A;Chlorophyll_B	Chlorophyll_B;Ratio_of_ear_height_to_total_height	0	0	0	0	0	0	0	0	0	0	0	0	0	0	0	0	0	0	0	0	0	0	0	0	0	1	1	private
pan_gene_10463	pan_gene_24318	Chlorophyll_A;Chlorophyll_B	Chlorophyll_B;Total_amino_acids	0	0	0	0	0	0	0	0	0	0	1	0	0	0	0	0	0	0	0	0	0	0	0	0	0	0	1	private
pan_gene_10463	pan_gene_32208	Chlorophyll_A;Chlorophyll_B	Chlorophyll_B;Plant_height	0	0	1	1	0	1	1	0	0	0	1	0	0	1	1	1	1	1	0	0	0	1	0	0	0	1	12	near-core
pan_gene_10463	pan_gene_32262	Chlorophyll_A;Chlorophyll_B	Chlorophyll_B	0	0	1	0	0	0	0	0	1	0	1	0	0	0	0	0	0	0	1	0	0	1	1	0	0	0	6	dispensable
pan_gene_10463	pan_gene_3422	Chlorophyll_A;Chlorophyll_B	Chlorophyll_B;Height_above_ear;Height_per_day_(until_flowering)	0	0	1	0	0	0	0	0	0	0	1	0	0	0	0	0	0	0	1	0	0	1	0	0	0	0	4	dispensable
pan_gene_12098	pan_gene_12521	Average_internode_length_(whole_plant);Chlorophyll_B;Total_amino_acids	Chlorophyll_B	0	0	1	0	0	0	0	1	0	0	0	0	0	0	0	0	0	0	0	0	0	0	1	0	0	0	3	dispensable
pan_gene_12098	pan_gene_14219	Average_internode_length_(whole_plant);Chlorophyll_B;Total_amino_acids	Chlorophyll_B	0	0	1	0	0	0	0	1	0	0	0	0	0	0	0	0	0	0	0	0	0	0	0	0	0	0	2	dispensable
pan_gene_12521	pan_gene_16372	Chlorophyll_B	Chlorophyll_B	0	0	1	1	0	0	1	0	0	0	1	0	0	1	0	1	1	1	0	1	1	1	1	0	1	1	14	near-core
pan_gene_12521	pan_gene_22237	Chlorophyll_B	Anthesis-silking_interval;Average_internode_length_(above_ear);Chlorophyll_B;Days_to_anthesis	0	0	1	0	0	0	0	1	1	0	1	0	0	0	0	0	0	0	0	0	0	0	0	1	1	0	6	dispensable
pan_gene_12521	pan_gene_24391	Chlorophyll_B	Boxcox-transformed_leaf_angle;Chlorophyll_B;Height_per_day_(until_flowering)	0	0	1	0	0	0	0	0	0	0	0	0	0	0	0	0	0	0	0	0	0	0	0	0	0	0	1	private
pan_gene_12521	pan_gene_4883	Chlorophyll_B	Chlorophyll_B;Ratio_of_ear_height_to_total_height	0	0	1	0	0	0	0	1	0	0	1	0	1	0	0	0	0	1	0	0	1	1	1	1	0	0	9	dispensable
pan_gene_12751	pan_gene_28637	Chlorophyll_B	Chlorophyll_B	0	0	1	0	0	0	0	0	0	0	0	0	0	0	0	0	0	0	0	0	0	0	0	0	0	0	1	private
pan_gene_12772	pan_gene_24077	Chlorophyll_B	Chlorophyll_B;Tassel_length	0	0	1	0	0	0	0	0	0	0	0	0	0	1	0	0	0	0	0	1	0	0	0	1	0	0	4	dispensable
pan_gene_14219	pan_gene_16372	Chlorophyll_B	Chlorophyll_B	0	0	1	1	1	0	1	0	0	0	0	1	1	0	0	1	0	1	0	0	0	0	0	0	0	0	8	dispensable
pan_gene_14219	pan_gene_24318	Chlorophyll_B	Chlorophyll_B;Total_amino_acids	0	0	0	0	1	0	0	0	0	0	1	0	1	0	0	0	0	0	0	0	0	0	0	0	0	0	3	dispensable
pan_gene_14219	pan_gene_24560	Chlorophyll_B	Chlorophyll_B;Stalk_strength	0	0	1	0	0	1	1	0	1	0	1	0	0	1	1	1	1	1	1	0	1	1	1	0	0	0	14	near-core
pan_gene_14219	pan_gene_30683	Chlorophyll_B	Average_internode_length_(below_ear);Chlorophyll_B	0	0	1	0	1	1	1	0	1	0	0	0	1	1	0	1	1	1	0	0	1	1	0	0	0	1	13	near-core
pan_gene_14219	pan_gene_68454	Chlorophyll_B	Average_internode_length_(whole_plant);Chlorophyll_B;Days_to_silk;Ear_height	0	0	0	0	0	0	0	0	0	0	0	0	0	0	0	0	0	1	0	0	0	0	0	0	0	0	1	private
pan_gene_16372	pan_gene_24318	Chlorophyll_B	Chlorophyll_B;Total_amino_acids	0	0	0	0	0	0	0	0	0	1	0	0	1	0	0	0	0	0	0	0	0	0	0	0	0	0	2	dispensable
pan_gene_164	pan_gene_24560	Chlorophyll_B;Starch	Chlorophyll_B;Stalk_strength	0	0	0	0	1	1	1	0	1	1	1	1	1	1	1	0	0	0	0	1	1	1	0	0	0	0	13	near-core
pan_gene_164	pan_gene_30683	Chlorophyll_B;Starch	Average_internode_length_(below_ear);Chlorophyll_B	0	0	0	0	1	1	1	0	1	0	0	1	1	1	1	1	0	0	0	0	1	1	0	0	0	0	11	near-core
pan_gene_164	pan_gene_31224	Chlorophyll_B;Starch	Chlorophyll_B	0	0	0	0	0	0	0	0	0	0	0	0	0	1	0	0	0	0	0	0	0	0	0	0	0	0	1	private
pan_gene_18790	pan_gene_24343	Average_internode_length_(whole_plant);Chlorophyll_B;Height_per_day_(until_flowering);Nodes_above_ear;Northern_Leaf_Blight;Protein	Chlorophyll_B	0	0	0	0	0	0	0	0	0	0	0	0	0	0	0	0	0	1	0	1	0	0	0	0	0	0	2	dispensable
pan_gene_19115	pan_gene_24352	Chlorophyll_B;Days_to_anthesis;Stalk_strength	Average_internode_length_(whole_plant);Chlorophyll_B	0	0	1	0	0	0	0	0	0	0	0	0	0	0	0	0	0	0	0	0	0	0	0	0	0	0	1	private
pan_gene_21423	pan_gene_24391	Chlorophyll_B;Days_to_anthesis;Leaf_length	Boxcox-transformed_leaf_angle;Chlorophyll_B;Height_per_day_(until_flowering)	0	0	1	0	0	0	0	0	0	0	0	0	0	0	0	0	0	0	0	0	0	0	0	0	0	0	1	private
pan_gene_21423	pan_gene_4691	Chlorophyll_B;Days_to_anthesis;Leaf_length	Chlorophyll_B	0	0	1	0	0	0	0	0	0	1	0	1	0	0	0	0	0	0	0	0	1	0	0	0	0	0	4	dispensable
pan_gene_22237	pan_gene_24318	Anthesis-silking_interval;Average_internode_length_(above_ear);Chlorophyll_B;Days_to_anthesis	Chlorophyll_B;Total_amino_acids	0	0	0	0	0	0	0	0	1	0	1	0	0	0	0	0	0	0	0	0	0	0	0	0	0	0	2	dispensable
pan_gene_22237	pan_gene_24560	Anthesis-silking_interval;Average_internode_length_(above_ear);Chlorophyll_B;Days_to_anthesis	Chlorophyll_B;Stalk_strength	0	0	1	0	0	0	0	0	1	0	1	0	1	0	1	0	1	0	0	0	1	0	0	0	1	0	8	dispensable
pan_gene_22237	pan_gene_28637	Anthesis-silking_interval;Average_internode_length_(above_ear);Chlorophyll_B;Days_to_anthesis	Chlorophyll_B	0	0	1	0	0	0	1	0	0	0	1	0	0	0	0	0	0	0	0	0	0	0	0	0	1	0	4	dispensable
pan_gene_22237	pan_gene_30683	Anthesis-silking_interval;Average_internode_length_(above_ear);Chlorophyll_B;Days_to_anthesis	Average_internode_length_(below_ear);Chlorophyll_B	0	0	1	0	0	0	0	1	1	0	0	0	0	0	0	0	0	0	0	0	0	0	0	0	0	0	3	dispensable
pan_gene_22237	pan_gene_32262	Anthesis-silking_interval;Average_internode_length_(above_ear);Chlorophyll_B;Days_to_anthesis	Chlorophyll_B	0	0	1	0	0	1	0	1	0	0	1	1	1	0	0	1	1	0	0	0	1	1	0	0	1	0	11	near-core
pan_gene_22237	pan_gene_40594	Anthesis-silking_interval;Average_internode_length_(above_ear);Chlorophyll_B;Days_to_anthesis	Chlorophyll_B	0	0	0	0	0	0	0	0	0	0	0	0	0	0	1	0	0	1	0	0	0	0	0	0	0	0	2	dispensable
pan_gene_22534	pan_gene_24565	Anthesis-silking_interval;Chlorophyll_B;Days_to_anthesis	Anthesis-silking_interval;Chlorophyll_B;Sucrose	0	0	1	0	0	0	0	0	0	0	0	0	0	0	0	0	0	0	0	0	0	0	0	0	0	0	1	private
pan_gene_22534	pan_gene_24611	Anthesis-silking_interval;Chlorophyll_B;Days_to_anthesis	Chlorophyll_B	0	0	1	0	0	0	0	0	0	0	0	0	0	0	0	0	0	0	0	0	0	0	0	0	0	0	1	private
pan_gene_22534	pan_gene_30817	Anthesis-silking_interval;Chlorophyll_B;Days_to_anthesis	Chlorophyll_B;Days_to_silk;Ear_height	0	0	1	0	1	1	0	0	1	0	0	0	0	0	0	0	0	0	0	0	0	0	0	0	0	1	5	dispensable
pan_gene_22536	pan_gene_28637	Anthesis-silking_interval;Chlorophyll_B	Chlorophyll_B	0	0	1	0	0	0	0	0	0	1	0	0	0	0	0	0	0	0	0	0	0	0	0	0	0	0	2	dispensable
pan_gene_22537	pan_gene_4877	Chlorophyll_B	Chlorophyll_B;Malate	0	0	1	0	0	0	0	1	0	0	0	0	0	0	0	0	0	0	0	0	0	0	0	0	0	0	2	dispensable
pan_gene_22654	pan_gene_24479	Average_internode_length_(below_ear);Chlorophyll_B	Average_internode_length_(whole_plant);Boxcox-transformed_leaf_angle;Chlorophyll_B	0	0	1	0	0	0	0	0	0	0	0	0	0	1	0	0	1	0	1	0	0	0	0	0	0	0	4	dispensable
pan_gene_23879	pan_gene_31224	Chlorophyll_B;Tassel_length	Chlorophyll_B	0	0	0	0	0	0	0	0	0	0	0	0	0	0	0	0	0	0	0	0	0	0	1	0	0	0	1	private
pan_gene_24077	pan_gene_27245	Chlorophyll_B;Tassel_length	Chlorophyll_B;Days_to_anthesis	0	0	1	0	0	1	0	0	0	0	0	0	0	1	0	0	0	0	0	1	0	0	0	1	0	0	5	dispensable
pan_gene_24304	pan_gene_4778	Chlorophyll_B	Chlorophyll_B;Stalk_strength	0	0	1	0	0	0	0	0	0	0	0	0	0	0	0	0	0	0	0	0	0	0	0	0	0	0	1	private
pan_gene_24304	pan_gene_4881	Chlorophyll_B	Chlorophyll_B;Fumarate;Ratio_of_ear_height_to_total_height	0	0	1	1	1	0	0	1	1	1	1	0	1	1	0	1	0	1	0	0	0	1	1	1	1	0	15	near-core
pan_gene_24317	pan_gene_32831	Chlorophyll_B;Tassel_length;Total_amino_acids	Average_internode_length_(above_ear);Average_internode_length_(whole_plant);Chlorophyll_B;Total_amino_acids	0	0	1	0	0	0	0	0	0	0	0	0	0	0	0	0	0	0	0	0	0	0	0	0	0	0	1	private
pan_gene_24318	pan_gene_3422	Chlorophyll_B;Total_amino_acids	Chlorophyll_B;Height_above_ear;Height_per_day_(until_flowering)	0	0	0	0	1	0	0	0	0	1	1	0	0	0	0	0	0	0	0	0	0	0	0	0	0	0	3	dispensable
pan_gene_24318	pan_gene_4883	Chlorophyll_B;Total_amino_acids	Chlorophyll_B;Ratio_of_ear_height_to_total_height	0	0	0	0	1	0	0	0	0	1	1	0	1	0	0	0	0	0	0	0	0	0	0	0	0	0	4	dispensable
pan_gene_24407	pan_gene_4778	Average_internode_length_(below_ear);Chlorophyll_B	Chlorophyll_B;Stalk_strength	0	0	1	0	0	0	0	0	0	0	0	0	0	0	0	0	0	0	0	0	0	0	0	0	0	0	1	private
pan_gene_24414	pan_gene_24446	Average_internode_length_(whole_plant);Chlorophyll_B	100_Kernel_weight;Average_internode_length_(below_ear);Chlorophyll_B;Leaf_length	0	0	1	0	0	0	0	0	1	0	0	0	0	0	0	0	0	1	0	1	0	0	0	0	0	0	4	dispensable
pan_gene_24479	pan_gene_40594	Average_internode_length_(whole_plant);Boxcox-transformed_leaf_angle;Chlorophyll_B	Chlorophyll_B	0	0	0	0	0	0	0	1	0	0	0	0	1	0	0	0	0	0	0	0	0	0	0	0	1	0	3	dispensable
pan_gene_24500	pan_gene_25869	100_Kernel_weight;Boxcox-transformed_leaf_angle;Chlorophyll_B	Chlorophyll_B	0	0	1	0	0	0	0	1	0	0	0	0	0	0	0	0	0	0	0	0	0	0	0	0	0	1	3	dispensable
pan_gene_24500	pan_gene_4648	100_Kernel_weight;Boxcox-transformed_leaf_angle;Chlorophyll_B	Chlorophyll_B;Northern_Leaf_Blight	0	0	1	0	0	0	1	1	0	0	0	0	0	0	0	0	0	0	0	0	0	0	0	0	0	0	3	dispensable
pan_gene_24500	pan_gene_4778	100_Kernel_weight;Boxcox-transformed_leaf_angle;Chlorophyll_B	Chlorophyll_B;Stalk_strength	0	0	1	0	0	0	0	0	0	0	0	0	0	0	0	0	0	0	0	0	0	1	0	0	0	0	2	dispensable
pan_gene_24560	pan_gene_25041	Chlorophyll_B;Stalk_strength	Chlorophyll_B	0	0	1	1	0	0	0	0	1	1	1	1	1	0	1	1	0	0	1	1	0	1	0	0	0	1	13	near-core
pan_gene_24560	pan_gene_31224	Chlorophyll_B;Stalk_strength	Chlorophyll_B	0	0	1	0	1	0	1	0	1	0	0	0	0	1	0	0	0	0	0	0	0	0	0	0	0	1	6	dispensable
pan_gene_24560	pan_gene_32208	Chlorophyll_B;Stalk_strength	Chlorophyll_B;Plant_height	0	0	1	0	0	1	0	0	1	0	0	1	0	0	0	0	0	0	1	0	1	1	0	0	0	0	7	dispensable
pan_gene_24565	pan_gene_24611	Anthesis-silking_interval;Chlorophyll_B;Sucrose	Chlorophyll_B	0	0	1	0	0	0	0	0	0	0	0	0	0	0	0	0	0	0	0	0	0	0	0	0	0	0	1	private
pan_gene_24633	pan_gene_32831	Chlorophyll_B;Tassel_branch_number	Average_internode_length_(above_ear);Average_internode_length_(whole_plant);Chlorophyll_B;Total_amino_acids	0	0	1	0	0	0	0	0	0	0	0	0	0	0	0	0	0	0	0	0	0	0	0	0	0	0	1	private
pan_gene_25040	pan_gene_4648	Chlorophyll_B	Chlorophyll_B;Northern_Leaf_Blight	0	0	1	0	0	0	0	0	0	0	0	0	0	0	0	0	0	0	0	0	0	0	0	0	0	0	1	private
pan_gene_25040	pan_gene_4778	Chlorophyll_B	Chlorophyll_B;Stalk_strength	0	0	1	0	0	0	0	1	0	0	0	0	0	0	0	0	0	0	0	0	0	0	0	0	0	0	2	dispensable
pan_gene_25395	pan_gene_7648	Average_internode_length_(below_ear);Chlorophyll_B	Chlorophyll_B	0	0	1	0	0	0	0	0	0	0	0	0	0	0	0	0	0	0	0	0	0	0	0	1	0	0	2	dispensable
pan_gene_2705	pan_gene_28637	Chlorophyll_B	Chlorophyll_B	0	0	1	0	0	0	0	0	1	0	0	0	0	0	0	0	0	0	0	0	1	0	0	0	0	0	3	dispensable
pan_gene_2705	pan_gene_32262	Chlorophyll_B	Chlorophyll_B	0	0	1	0	1	1	0	0	1	0	1	0	0	0	1	0	0	0	1	1	1	1	1	1	0	0	12	near-core
pan_gene_30683	pan_gene_31224	Average_internode_length_(below_ear);Chlorophyll_B	Chlorophyll_B	0	0	1	0	0	0	0	0	0	0	0	0	0	1	0	0	1	0	0	0	0	0	0	0	0	0	3	dispensable
pan_gene_30683	pan_gene_3422	Average_internode_length_(below_ear);Chlorophyll_B	Chlorophyll_B;Height_above_ear;Height_per_day_(until_flowering)	0	0	1	1	1	0	0	0	0	0	0	1	0	1	0	1	0	0	0	0	0	0	0	0	0	1	7	dispensable
pan_gene_30989	pan_gene_32334	Chlorophyll_B	Chlorophyll_B	0	0	1	0	0	0	0	1	0	0	0	0	0	0	0	0	0	0	0	0	0	0	0	0	0	0	2	dispensable
pan_gene_31224	pan_gene_40594	Chlorophyll_B	Chlorophyll_B	0	0	0	0	0	0	0	0	0	0	0	0	0	0	0	1	0	0	0	0	0	0	0	0	0	0	1	private
pan_gene_32208	pan_gene_4883	Chlorophyll_B;Plant_height	Chlorophyll_B;Ratio_of_ear_height_to_total_height	0	0	1	1	0	0	0	0	1	0	1	1	0	0	0	1	1	1	0	1	1	1	1	0	0	1	13	near-core
pan_gene_32262	pan_gene_4883	Chlorophyll_B	Chlorophyll_B;Ratio_of_ear_height_to_total_height	0	0	1	1	0	1	0	0	1	0	1	1	1	1	0	0	0	1	1	1	1	1	1	1	1	1	17	near-core
pan_gene_4648	pan_gene_4778	Chlorophyll_B;Northern_Leaf_Blight	Chlorophyll_B;Stalk_strength	0	0	1	0	0	0	0	1	0	0	0	0	0	0	0	0	0	0	0	0	0	0	0	0	0	0	2	dispensable
pan_gene_4778	pan_gene_4880	Chlorophyll_B;Stalk_strength	Chlorophyll_B;Malate	0	0	1	0	0	0	0	0	0	0	0	0	0	0	0	0	0	0	0	0	0	0	0	0	0	0	1	private
pan_gene_4778	pan_gene_4881	Chlorophyll_B;Stalk_strength	Chlorophyll_B;Fumarate;Ratio_of_ear_height_to_total_height	0	0	1	0	0	0	0	0	0	0	0	0	0	0	0	0	0	0	0	0	0	0	0	0	0	0	1	private
pan_gene_5128	pan_gene_95065	Boxcox-transformed_leaf_angle;Chlorophyll_A;Chlorophyll_B;Glucose;Starch;Tassel_branch_number	Chlorophyll_B	0	0	0	1	0	0	0	0	0	0	0	0	0	0	0	0	0	0	0	0	0	0	0	0	0	0	1	private
pan_gene_10463	pan_gene_12098	Chlorophyll_A;Chlorophyll_B	Average_internode_length_(whole_plant);Chlorophyll_B;Total_amino_acids	0	0	0	0	0	0	0	0	0	0	0	0	0	0	0	0	0	0	0	1	0	0	0	0	0	0	1	private
pan_gene_10463	pan_gene_12751	Chlorophyll_A;Chlorophyll_B	Chlorophyll_B	0	0	0	1	1	0	0	1	0	0	0	0	0	0	0	0	0	0	0	0	1	0	0	0	0	0	4	dispensable
pan_gene_10463	pan_gene_22237	Chlorophyll_A;Chlorophyll_B	Anthesis-silking_interval;Average_internode_length_(above_ear);Chlorophyll_B;Days_to_anthesis	0	0	0	1	1	0	0	0	0	0	1	0	0	0	0	0	0	0	0	0	0	0	0	0	0	0	3	dispensable
pan_gene_10463	pan_gene_24571	Chlorophyll_A;Chlorophyll_B	Chlorophyll_B	0	0	0	1	0	0	0	0	0	1	0	0	0	0	0	0	0	0	0	0	0	0	0	0	0	0	2	dispensable
pan_gene_10463	pan_gene_32548	Chlorophyll_A;Chlorophyll_B	Chlorophyll_B;Ear_row_number;Nitrate;Nodes_above_ear;Plant_height;Stalk_strength	0	0	0	1	1	1	0	1	1	0	0	1	0	1	0	1	0	0	0	1	0	0	0	0	1	0	10	dispensable
pan_gene_12098	pan_gene_22237	Average_internode_length_(whole_plant);Chlorophyll_B;Total_amino_acids	Anthesis-silking_interval;Average_internode_length_(above_ear);Chlorophyll_B;Days_to_anthesis	0	0	0	0	0	0	0	1	0	0	0	0	0	0	0	0	0	0	0	0	0	0	0	0	0	0	1	private
pan_gene_12098	pan_gene_3422	Average_internode_length_(whole_plant);Chlorophyll_B;Total_amino_acids	Chlorophyll_B;Height_above_ear;Height_per_day_(until_flowering)	0	0	0	0	0	0	0	1	0	0	0	0	0	0	0	0	0	0	0	1	0	0	0	0	0	0	2	dispensable
pan_gene_12098	pan_gene_4883	Average_internode_length_(whole_plant);Chlorophyll_B;Total_amino_acids	Chlorophyll_B;Ratio_of_ear_height_to_total_height	0	0	0	0	0	0	0	1	0	0	0	0	0	0	0	0	0	0	0	1	0	0	0	0	0	0	2	dispensable
pan_gene_12521	pan_gene_16460	Chlorophyll_B	Average_internode_length_(whole_plant);Chlorophyll_B	0	0	0	1	0	0	0	0	0	0	0	0	0	0	0	0	0	0	0	0	0	0	0	0	0	0	1	private
pan_gene_12521	pan_gene_18188	Chlorophyll_B	Chlorophyll_A;Chlorophyll_B	0	0	0	1	0	0	0	0	0	0	0	0	0	0	0	0	0	0	0	0	0	0	0	0	0	0	1	private
pan_gene_12521	pan_gene_22534	Chlorophyll_B	Anthesis-silking_interval;Chlorophyll_B;Days_to_anthesis	0	0	0	1	1	1	1	0	1	0	0	1	0	0	0	0	0	0	1	0	1	0	0	0	0	0	8	dispensable
pan_gene_12521	pan_gene_30817	Chlorophyll_B	Chlorophyll_B;Days_to_silk;Ear_height	0	0	0	0	0	1	0	0	1	0	0	0	0	0	0	0	0	0	0	0	0	0	0	0	0	0	2	dispensable
pan_gene_12521	pan_gene_30989	Chlorophyll_B	Chlorophyll_B	0	0	0	1	0	0	0	1	0	0	0	0	0	0	0	0	0	0	0	0	0	0	0	0	0	0	2	dispensable
pan_gene_12521	pan_gene_52545	Chlorophyll_B	Chlorophyll_B	0	0	0	1	0	0	0	0	0	0	0	0	0	0	0	0	0	0	0	0	0	0	0	0	0	0	1	private
pan_gene_12521	pan_gene_7666	Chlorophyll_B	Chlorophyll_B	0	0	0	1	0	0	0	0	0	0	0	0	1	0	0	0	0	0	0	0	0	0	0	0	0	0	2	dispensable
pan_gene_12521	pan_gene_97126	Chlorophyll_B	Chlorophyll_B	0	0	0	0	0	0	0	0	0	0	0	0	0	0	0	0	0	0	0	0	0	0	0	0	1	0	1	private
pan_gene_12745	pan_gene_24560	Chlorophyll_B;Northern_Leaf_Blight	Chlorophyll_B;Stalk_strength	0	0	0	1	0	0	0	0	0	0	0	0	0	0	0	0	0	0	0	0	0	0	0	0	0	0	1	private
pan_gene_12751	pan_gene_150	Chlorophyll_B	Average_internode_length_(below_ear);Chlorophyll_B;Ear_height;Nodes_per_plant;Ratio_of_ear_height_to_total_height	0	0	0	1	1	0	0	1	0	0	0	0	0	0	0	0	0	0	0	0	0	0	0	0	0	0	3	dispensable
pan_gene_12751	pan_gene_19115	Chlorophyll_B	Chlorophyll_B;Days_to_anthesis;Stalk_strength	0	0	0	1	1	0	0	1	0	0	0	0	0	1	0	0	0	0	0	0	0	0	0	0	0	0	4	dispensable
pan_gene_12751	pan_gene_24304	Chlorophyll_B	Chlorophyll_B	0	0	0	1	0	0	0	1	1	0	0	0	0	1	0	0	0	0	0	0	0	0	0	1	0	0	5	dispensable
pan_gene_12751	pan_gene_31756	Chlorophyll_B	Chlorophyll_B;Photoperiod_growing-degree_days_to_anthesis	0	0	0	1	1	0	0	1	1	0	0	0	0	1	0	0	0	0	0	0	0	0	0	0	0	0	5	dispensable
pan_gene_12751	pan_gene_32548	Chlorophyll_B	Chlorophyll_B;Ear_row_number;Nitrate;Nodes_above_ear;Plant_height;Stalk_strength	0	0	0	1	1	0	0	1	0	0	0	0	0	1	0	0	0	0	0	0	0	0	0	0	0	0	4	dispensable
pan_gene_14219	pan_gene_21423	Chlorophyll_B	Chlorophyll_B;Days_to_anthesis;Leaf_length	0	0	0	0	1	0	0	0	1	0	1	0	1	0	0	0	0	0	0	0	0	0	0	1	0	0	5	dispensable
pan_gene_14219	pan_gene_24518	Chlorophyll_B	Boxcox-transformed_leaf_angle;Chlorophyll_B;Stalk_strength	0	0	0	1	1	0	0	0	0	0	0	0	0	0	0	0	0	0	0	0	0	0	0	0	0	0	2	dispensable
pan_gene_14219	pan_gene_30989	Chlorophyll_B	Chlorophyll_B	0	0	0	1	1	0	0	0	0	0	0	0	0	0	0	0	0	0	0	0	0	0	0	0	0	0	2	dispensable
pan_gene_150	pan_gene_24304	Average_internode_length_(below_ear);Chlorophyll_B;Ear_height;Nodes_per_plant;Ratio_of_ear_height_to_total_height	Chlorophyll_B	0	0	0	1	0	0	0	0	0	0	0	0	0	0	0	0	0	0	0	0	0	0	0	0	0	0	1	private
pan_gene_150	pan_gene_24407	Average_internode_length_(below_ear);Chlorophyll_B;Ear_height;Nodes_per_plant;Ratio_of_ear_height_to_total_height	Average_internode_length_(below_ear);Chlorophyll_B	0	0	0	1	1	0	0	1	0	0	0	1	0	0	0	1	0	0	0	0	0	0	1	0	0	0	6	dispensable
pan_gene_150	pan_gene_31756	Average_internode_length_(below_ear);Chlorophyll_B;Ear_height;Nodes_per_plant;Ratio_of_ear_height_to_total_height	Chlorophyll_B;Photoperiod_growing-degree_days_to_anthesis	0	0	0	1	1	0	0	1	0	1	0	1	0	1	0	1	0	0	0	0	0	0	0	0	0	0	7	dispensable
pan_gene_150	pan_gene_4880	Average_internode_length_(below_ear);Chlorophyll_B;Ear_height;Nodes_per_plant;Ratio_of_ear_height_to_total_height	Chlorophyll_B;Malate	0	0	0	1	1	0	0	0	0	0	0	0	0	1	0	1	0	0	0	0	0	0	0	0	0	0	4	dispensable
pan_gene_150	pan_gene_4881	Average_internode_length_(below_ear);Chlorophyll_B;Ear_height;Nodes_per_plant;Ratio_of_ear_height_to_total_height	Chlorophyll_B;Fumarate;Ratio_of_ear_height_to_total_height	0	0	0	1	1	0	0	1	0	0	0	0	0	0	0	0	0	0	0	0	0	0	0	0	0	0	3	dispensable
pan_gene_15339	pan_gene_21423	Chlorophyll_B	Chlorophyll_B;Days_to_anthesis;Leaf_length	0	0	0	0	0	1	0	0	0	0	0	0	0	0	0	0	0	0	0	0	0	0	0	0	0	0	1	private
pan_gene_16372	pan_gene_164	Chlorophyll_B	Chlorophyll_B;Starch	0	0	0	0	0	0	1	0	0	0	0	0	1	0	0	0	0	0	0	0	0	0	0	0	0	0	2	dispensable
pan_gene_16372	pan_gene_32208	Chlorophyll_B	Chlorophyll_B;Plant_height	0	0	0	1	0	0	1	0	0	0	0	1	0	1	0	1	1	1	0	0	0	0	1	0	1	1	10	dispensable
pan_gene_16372	pan_gene_3422	Chlorophyll_B	Chlorophyll_B;Height_above_ear;Height_per_day_(until_flowering)	0	0	0	1	1	0	0	0	0	1	0	0	1	0	0	0	0	1	0	0	0	1	0	0	1	0	7	dispensable
pan_gene_16372	pan_gene_40594	Chlorophyll_B	Chlorophyll_B	0	0	0	0	0	0	0	0	0	1	0	0	0	0	0	0	0	1	0	0	0	0	0	0	0	0	2	dispensable
pan_gene_164	pan_gene_22467	Chlorophyll_B;Starch	Chlorophyll_B;Ratio_of_ear_height_to_total_height	0	0	0	0	1	0	0	0	0	0	0	0	0	0	0	0	0	0	0	0	0	0	0	0	0	0	1	private
pan_gene_164	pan_gene_22534	Chlorophyll_B;Starch	Anthesis-silking_interval;Chlorophyll_B;Days_to_anthesis	0	0	0	0	1	1	1	0	1	1	0	1	0	1	0	1	0	0	0	0	1	0	1	0	0	0	10	dispensable
pan_gene_16460	pan_gene_18188	Average_internode_length_(whole_plant);Chlorophyll_B	Chlorophyll_A;Chlorophyll_B	0	0	0	1	0	0	0	0	0	0	0	0	0	0	0	0	0	0	0	0	0	0	0	0	0	0	1	private
pan_gene_16460	pan_gene_28637	Average_internode_length_(whole_plant);Chlorophyll_B	Chlorophyll_B	0	0	0	1	0	0	0	0	0	0	0	0	0	0	0	0	0	0	0	0	0	0	0	0	0	0	1	private
pan_gene_16460	pan_gene_30683	Average_internode_length_(whole_plant);Chlorophyll_B	Average_internode_length_(below_ear);Chlorophyll_B	0	0	0	1	0	0	0	0	0	0	0	0	0	0	0	0	0	0	0	0	0	0	0	0	0	0	1	private
pan_gene_16460	pan_gene_52545	Average_internode_length_(whole_plant);Chlorophyll_B	Chlorophyll_B	0	0	0	1	0	0	0	0	0	0	0	0	0	0	0	0	0	0	0	0	0	0	0	0	0	0	1	private
pan_gene_16460	pan_gene_7666	Average_internode_length_(whole_plant);Chlorophyll_B	Chlorophyll_B	0	0	0	1	0	0	0	1	0	0	0	0	0	0	0	0	0	0	0	0	0	0	0	0	0	0	2	dispensable
pan_gene_18188	pan_gene_28637	Chlorophyll_A;Chlorophyll_B	Chlorophyll_B	0	0	0	1	0	0	0	0	0	0	0	0	0	0	0	0	0	0	0	0	0	0	0	0	0	0	1	private
pan_gene_18188	pan_gene_30683	Chlorophyll_A;Chlorophyll_B	Average_internode_length_(below_ear);Chlorophyll_B	0	0	0	1	0	0	0	0	0	0	0	0	0	0	0	0	0	0	0	0	0	0	0	0	0	0	1	private
pan_gene_18188	pan_gene_30989	Chlorophyll_A;Chlorophyll_B	Chlorophyll_B	0	0	0	1	0	0	0	0	0	0	0	0	0	0	0	0	0	0	0	0	0	0	0	0	0	0	1	private
pan_gene_18188	pan_gene_52545	Chlorophyll_A;Chlorophyll_B	Chlorophyll_B	0	0	0	1	0	0	0	0	0	0	0	0	0	0	0	0	0	0	0	0	0	0	0	0	0	0	1	private
pan_gene_18188	pan_gene_7666	Chlorophyll_A;Chlorophyll_B	Chlorophyll_B	0	0	0	1	0	0	0	0	0	0	0	0	0	0	0	0	0	0	0	0	0	0	0	0	0	0	1	private
pan_gene_19115	pan_gene_24304	Chlorophyll_B;Days_to_anthesis;Stalk_strength	Chlorophyll_B	0	0	0	1	0	0	0	0	0	0	0	0	0	0	0	0	0	0	0	0	0	0	0	0	0	0	1	private
pan_gene_19115	pan_gene_24407	Chlorophyll_B;Days_to_anthesis;Stalk_strength	Average_internode_length_(below_ear);Chlorophyll_B	0	0	0	1	1	1	0	1	1	0	0	0	0	1	0	0	0	0	0	0	0	0	0	0	0	0	6	dispensable
pan_gene_19115	pan_gene_24571	Chlorophyll_B;Days_to_anthesis;Stalk_strength	Chlorophyll_B	0	0	0	1	0	0	0	0	0	0	0	0	0	0	0	0	0	0	0	0	0	0	0	0	0	0	1	private
pan_gene_19115	pan_gene_25040	Chlorophyll_B;Days_to_anthesis;Stalk_strength	Chlorophyll_B	0	0	0	0	1	0	1	0	0	0	0	0	0	0	0	0	0	0	0	0	0	0	0	0	0	0	2	dispensable
pan_gene_19115	pan_gene_2705	Chlorophyll_B;Days_to_anthesis;Stalk_strength	Chlorophyll_B	0	0	0	1	1	0	0	0	1	0	0	0	0	1	0	0	0	0	0	0	0	0	0	0	0	0	4	dispensable
pan_gene_19115	pan_gene_31756	Chlorophyll_B;Days_to_anthesis;Stalk_strength	Chlorophyll_B;Photoperiod_growing-degree_days_to_anthesis	0	0	0	1	1	0	0	1	1	0	0	0	0	1	0	0	0	0	0	0	0	0	0	0	0	0	5	dispensable
pan_gene_19115	pan_gene_32548	Chlorophyll_B;Days_to_anthesis;Stalk_strength	Chlorophyll_B;Ear_row_number;Nitrate;Nodes_above_ear;Plant_height;Stalk_strength	0	0	0	1	1	0	0	1	1	0	0	0	0	1	0	0	0	0	0	0	0	0	0	0	0	0	5	dispensable
pan_gene_21423	pan_gene_22237	Chlorophyll_B;Days_to_anthesis;Leaf_length	Anthesis-silking_interval;Average_internode_length_(above_ear);Chlorophyll_B;Days_to_anthesis	0	0	0	0	1	0	0	0	1	0	0	0	0	0	0	0	0	0	0	0	0	0	0	0	0	0	2	dispensable
pan_gene_21423	pan_gene_24407	Chlorophyll_B;Days_to_anthesis;Leaf_length	Average_internode_length_(below_ear);Chlorophyll_B	0	0	0	0	0	0	0	0	0	0	0	0	0	0	0	0	0	0	0	0	0	1	0	0	0	0	1	private
pan_gene_21423	pan_gene_2705	Chlorophyll_B;Days_to_anthesis;Leaf_length	Chlorophyll_B	0	0	0	0	0	0	0	1	1	0	1	0	0	0	0	0	0	0	0	0	1	1	0	0	0	0	5	dispensable
pan_gene_21423	pan_gene_32548	Chlorophyll_B;Days_to_anthesis;Leaf_length	Chlorophyll_B;Ear_row_number;Nitrate;Nodes_above_ear;Plant_height;Stalk_strength	0	0	0	0	1	0	0	0	1	0	0	0	0	1	0	0	0	0	0	0	0	0	0	0	0	0	3	dispensable
pan_gene_22237	pan_gene_4883	Anthesis-silking_interval;Average_internode_length_(above_ear);Chlorophyll_B;Days_to_anthesis	Chlorophyll_B;Ratio_of_ear_height_to_total_height	0	0	0	1	1	1	0	1	0	0	1	0	0	1	1	1	0	0	0	1	0	0	0	1	0	1	11	near-core
pan_gene_22467	pan_gene_24518	Chlorophyll_B;Ratio_of_ear_height_to_total_height	Boxcox-transformed_leaf_angle;Chlorophyll_B;Stalk_strength	0	0	0	0	1	0	0	0	0	0	0	0	0	0	0	0	0	0	0	0	0	0	0	0	0	0	1	private
pan_gene_22467	pan_gene_24779	Chlorophyll_B;Ratio_of_ear_height_to_total_height	Average_internode_length_(above_ear);Chlorophyll_B	0	0	0	0	1	0	0	0	0	0	0	0	0	0	0	0	0	0	0	0	0	0	0	0	0	0	1	private
pan_gene_22467	pan_gene_30683	Chlorophyll_B;Ratio_of_ear_height_to_total_height	Average_internode_length_(below_ear);Chlorophyll_B	0	0	0	0	1	0	0	0	0	0	0	0	0	0	0	1	0	0	0	0	0	0	0	0	0	0	2	dispensable
pan_gene_22467	pan_gene_40594	Chlorophyll_B;Ratio_of_ear_height_to_total_height	Chlorophyll_B	0	0	0	0	0	0	0	0	0	1	0	0	0	0	0	0	0	0	0	0	0	0	0	0	0	0	1	private
pan_gene_22467	pan_gene_4883	Chlorophyll_B;Ratio_of_ear_height_to_total_height	Chlorophyll_B;Ratio_of_ear_height_to_total_height	0	0	0	0	1	0	0	0	0	0	0	0	0	0	0	0	1	0	1	0	0	0	0	0	0	1	4	dispensable
pan_gene_22534	pan_gene_24318	Anthesis-silking_interval;Chlorophyll_B;Days_to_anthesis	Chlorophyll_B;Total_amino_acids	0	0	0	0	1	0	0	0	1	0	1	0	0	0	0	0	0	0	0	0	0	0	0	0	0	0	3	dispensable
pan_gene_22534	pan_gene_24391	Anthesis-silking_interval;Chlorophyll_B;Days_to_anthesis	Boxcox-transformed_leaf_angle;Chlorophyll_B;Height_per_day_(until_flowering)	0	0	0	1	0	0	0	0	0	0	0	0	0	0	0	0	0	0	0	0	0	0	0	0	0	0	1	private
pan_gene_22534	pan_gene_30579	Anthesis-silking_interval;Chlorophyll_B;Days_to_anthesis	Chlorophyll_B	0	0	0	0	0	0	0	0	1	0	0	1	0	0	0	0	0	0	0	0	0	0	0	0	0	0	2	dispensable
pan_gene_22534	pan_gene_30683	Anthesis-silking_interval;Chlorophyll_B;Days_to_anthesis	Average_internode_length_(below_ear);Chlorophyll_B	0	0	0	1	0	1	1	0	1	1	0	1	0	1	0	0	0	0	1	0	1	0	0	0	0	0	9	dispensable
pan_gene_22534	pan_gene_30989	Anthesis-silking_interval;Chlorophyll_B;Days_to_anthesis	Chlorophyll_B	0	0	0	1	0	0	0	0	1	0	0	0	0	0	0	0	0	0	0	0	0	0	0	0	0	0	2	dispensable
pan_gene_22534	pan_gene_3422	Anthesis-silking_interval;Chlorophyll_B;Days_to_anthesis	Chlorophyll_B;Height_above_ear;Height_per_day_(until_flowering)	0	0	0	1	1	0	0	0	0	0	0	0	0	0	0	0	0	0	1	0	0	0	0	0	0	0	3	dispensable
pan_gene_22534	pan_gene_40594	Anthesis-silking_interval;Chlorophyll_B;Days_to_anthesis	Chlorophyll_B	0	0	0	0	0	0	1	0	0	0	0	0	0	0	0	0	0	0	1	0	1	0	0	0	0	0	3	dispensable
pan_gene_22534	pan_gene_68454	Anthesis-silking_interval;Chlorophyll_B;Days_to_anthesis	Average_internode_length_(whole_plant);Chlorophyll_B;Days_to_silk;Ear_height	0	0	0	0	0	0	0	0	0	0	0	0	1	0	0	0	1	0	0	0	0	0	0	0	0	0	2	dispensable
pan_gene_22536	pan_gene_32262	Anthesis-silking_interval;Chlorophyll_B	Chlorophyll_B	0	0	0	1	1	0	0	1	0	0	0	0	0	0	0	0	0	0	0	0	0	0	1	0	1	0	5	dispensable
pan_gene_22537	pan_gene_4882	Chlorophyll_B	Chlorophyll_B;Fumarate	0	0	0	1	0	0	1	0	0	1	0	1	1	0	0	0	1	1	0	1	0	0	1	0	0	1	10	dispensable
pan_gene_22654	pan_gene_24560	Average_internode_length_(below_ear);Chlorophyll_B	Chlorophyll_B;Stalk_strength	0	0	0	1	0	0	0	0	0	0	0	0	0	0	0	0	0	0	0	0	0	1	0	0	0	0	2	dispensable
pan_gene_22654	pan_gene_24779	Average_internode_length_(below_ear);Chlorophyll_B	Average_internode_length_(above_ear);Chlorophyll_B	0	0	0	1	0	0	0	0	0	1	0	0	0	1	0	0	0	0	0	0	0	0	0	0	0	0	3	dispensable
pan_gene_22654	pan_gene_25041	Average_internode_length_(below_ear);Chlorophyll_B	Chlorophyll_B	0	0	0	1	1	1	0	1	1	0	0	0	0	0	0	0	0	0	0	0	0	0	0	0	0	0	5	dispensable
pan_gene_22654	pan_gene_30817	Average_internode_length_(below_ear);Chlorophyll_B	Chlorophyll_B;Days_to_silk;Ear_height	0	0	0	0	0	0	0	1	0	0	0	0	0	0	0	0	0	0	0	0	0	0	0	0	0	0	1	private
pan_gene_22654	pan_gene_30989	Average_internode_length_(below_ear);Chlorophyll_B	Chlorophyll_B	0	0	0	1	0	0	0	0	0	0	0	0	0	0	0	0	0	0	0	0	0	0	0	0	0	0	1	private
pan_gene_22654	pan_gene_32262	Average_internode_length_(below_ear);Chlorophyll_B	Chlorophyll_B	0	0	0	1	0	0	0	1	0	0	0	0	0	0	0	0	0	0	0	0	0	0	0	0	0	0	2	dispensable
pan_gene_22654	pan_gene_3422	Average_internode_length_(below_ear);Chlorophyll_B	Chlorophyll_B;Height_above_ear;Height_per_day_(until_flowering)	0	0	0	1	0	0	0	1	0	0	0	0	0	0	0	0	0	0	0	0	0	0	0	0	0	0	2	dispensable
pan_gene_22654	pan_gene_4883	Average_internode_length_(below_ear);Chlorophyll_B	Chlorophyll_B;Ratio_of_ear_height_to_total_height	0	0	0	1	0	0	0	0	0	0	0	0	0	0	0	0	0	0	0	0	0	0	0	1	0	0	2	dispensable
pan_gene_23424	pan_gene_4897	Chlorophyll_B	Chlorophyll_B	0	0	0	1	1	0	0	0	0	0	0	0	0	1	0	0	0	0	0	1	0	0	0	0	0	0	4	dispensable
pan_gene_24304	pan_gene_2705	Chlorophyll_B	Chlorophyll_B	0	0	0	1	0	0	0	1	0	1	1	0	0	1	0	1	0	0	0	0	0	0	0	1	0	0	7	dispensable
pan_gene_24318	pan_gene_24779	Chlorophyll_B;Total_amino_acids	Average_internode_length_(above_ear);Chlorophyll_B	0	0	0	0	1	0	0	0	0	1	0	0	0	0	0	0	0	0	0	0	0	0	0	0	0	0	2	dispensable
pan_gene_24318	pan_gene_30817	Chlorophyll_B;Total_amino_acids	Chlorophyll_B;Days_to_silk;Ear_height	0	0	0	0	1	0	0	0	1	0	0	0	0	0	0	0	0	0	0	0	0	0	0	0	0	0	2	dispensable
pan_gene_24318	pan_gene_30989	Chlorophyll_B;Total_amino_acids	Chlorophyll_B	0	0	0	0	1	0	0	0	1	0	0	0	0	0	0	0	0	0	0	0	0	0	0	0	0	0	2	dispensable
pan_gene_24318	pan_gene_97126	Chlorophyll_B;Total_amino_acids	Chlorophyll_B	0	0	0	0	0	0	0	0	0	1	0	0	0	0	0	0	0	0	0	0	0	0	0	0	0	0	1	private
pan_gene_24343	pan_gene_25033	Chlorophyll_B	Chlorophyll_B;Leaf_length	0	0	0	0	0	0	0	0	0	0	0	0	0	0	0	0	0	0	0	0	1	0	0	0	0	0	1	private
pan_gene_24391	pan_gene_24409	Boxcox-transformed_leaf_angle;Chlorophyll_B;Height_per_day_(until_flowering)	Chlorophyll_B;Days_to_silk;Nitrate	0	0	0	1	0	0	0	0	0	0	0	0	0	0	0	0	0	1	0	0	0	0	0	0	0	0	2	dispensable
pan_gene_24479	pan_gene_5128	Average_internode_length_(whole_plant);Boxcox-transformed_leaf_angle;Chlorophyll_B	Boxcox-transformed_leaf_angle;Chlorophyll_A;Chlorophyll_B;Glucose;Starch;Tassel_branch_number	0	0	0	1	1	0	0	0	0	0	0	0	0	0	0	0	0	0	0	0	0	0	0	0	0	0	2	dispensable
pan_gene_24518	pan_gene_4883	Boxcox-transformed_leaf_angle;Chlorophyll_B;Stalk_strength	Chlorophyll_B;Ratio_of_ear_height_to_total_height	0	0	0	1	1	0	0	0	1	0	0	0	0	0	0	0	0	0	0	0	0	0	0	0	0	0	3	dispensable
pan_gene_24560	pan_gene_24779	Chlorophyll_B;Stalk_strength	Average_internode_length_(above_ear);Chlorophyll_B	0	0	0	1	0	0	1	0	0	0	0	0	0	0	0	0	0	0	0	0	0	0	0	0	0	0	2	dispensable
pan_gene_24560	pan_gene_30579	Chlorophyll_B;Stalk_strength	Chlorophyll_B	0	0	0	0	0	0	0	0	1	0	0	1	0	0	0	0	0	0	0	0	0	0	0	0	0	0	2	dispensable
pan_gene_24560	pan_gene_30817	Chlorophyll_B;Stalk_strength	Chlorophyll_B;Days_to_silk;Ear_height	0	0	0	0	0	1	0	0	1	0	0	0	0	0	0	0	0	0	0	0	0	0	0	0	0	1	3	dispensable
pan_gene_24560	pan_gene_30989	Chlorophyll_B;Stalk_strength	Chlorophyll_B	0	0	0	1	0	0	0	0	0	0	0	0	0	0	0	0	0	0	0	0	0	0	0	0	0	0	1	private
pan_gene_24560	pan_gene_349	Chlorophyll_B;Stalk_strength	Chlorophyll_B;Ear_row_number;Tassel_branch_number	0	0	0	1	0	0	0	0	0	0	0	0	0	0	0	0	0	0	0	0	0	0	0	0	0	0	1	private
pan_gene_24560	pan_gene_52545	Chlorophyll_B;Stalk_strength	Chlorophyll_B	0	0	0	1	0	0	0	0	0	0	0	0	0	0	0	0	0	0	0	0	0	0	0	0	0	0	1	private
pan_gene_24560	pan_gene_97126	Chlorophyll_B;Stalk_strength	Chlorophyll_B	0	0	0	0	0	0	0	0	0	0	0	0	0	0	0	0	0	0	0	0	0	0	0	0	1	0	1	private
pan_gene_24571	pan_gene_24611	Chlorophyll_B	Chlorophyll_B	0	0	0	1	0	0	0	0	0	0	0	0	0	0	0	0	0	0	0	0	0	0	0	0	0	0	1	private
pan_gene_24571	pan_gene_2705	Chlorophyll_B	Chlorophyll_B	0	0	0	1	0	0	0	0	0	0	0	0	0	0	0	0	0	0	0	0	0	0	0	0	0	0	1	private
pan_gene_24571	pan_gene_32548	Chlorophyll_B	Chlorophyll_B;Ear_row_number;Nitrate;Nodes_above_ear;Plant_height;Stalk_strength	0	0	0	1	0	0	0	0	0	0	0	0	0	0	0	0	0	0	0	0	0	0	0	0	0	0	1	private
pan_gene_24571	pan_gene_4691	Chlorophyll_B	Chlorophyll_B	0	0	0	1	0	0	0	0	0	0	0	0	0	0	0	0	0	0	0	0	0	0	0	0	0	0	1	private
pan_gene_24779	pan_gene_25041	Average_internode_length_(above_ear);Chlorophyll_B	Chlorophyll_B	0	0	0	1	1	0	0	0	0	0	0	0	0	0	0	0	0	0	0	0	0	0	0	0	0	0	2	dispensable
pan_gene_24779	pan_gene_30817	Average_internode_length_(above_ear);Chlorophyll_B	Chlorophyll_B;Days_to_silk;Ear_height	0	0	0	0	1	0	0	0	0	0	0	0	0	0	0	0	0	0	0	0	0	0	0	0	0	0	1	private
pan_gene_24779	pan_gene_30989	Average_internode_length_(above_ear);Chlorophyll_B	Chlorophyll_B	0	0	0	1	1	0	0	0	1	0	0	0	0	0	0	0	0	0	0	0	0	0	0	0	0	0	3	dispensable
pan_gene_24779	pan_gene_32262	Average_internode_length_(above_ear);Chlorophyll_B	Chlorophyll_B	0	0	0	1	1	0	0	0	0	0	0	0	0	0	0	0	0	0	0	0	0	0	0	0	0	0	2	dispensable
pan_gene_24779	pan_gene_3422	Average_internode_length_(above_ear);Chlorophyll_B	Chlorophyll_B;Height_above_ear;Height_per_day_(until_flowering)	0	0	0	1	1	0	0	1	0	1	0	0	0	1	0	0	0	0	0	0	0	0	0	0	0	0	5	dispensable
pan_gene_24779	pan_gene_349	Average_internode_length_(above_ear);Chlorophyll_B	Chlorophyll_B;Ear_row_number;Tassel_branch_number	0	0	0	1	0	0	0	0	0	0	0	0	0	0	0	0	0	0	0	0	0	0	0	0	0	0	1	private
pan_gene_24779	pan_gene_40594	Average_internode_length_(above_ear);Chlorophyll_B	Chlorophyll_B	0	0	0	0	0	0	0	0	0	1	0	0	0	0	0	0	0	0	0	0	0	0	0	0	0	0	1	private
pan_gene_24779	pan_gene_4883	Average_internode_length_(above_ear);Chlorophyll_B	Chlorophyll_B;Ratio_of_ear_height_to_total_height	0	0	0	1	1	0	0	1	0	0	0	0	0	0	0	0	0	0	0	0	0	0	1	0	0	1	5	dispensable
pan_gene_24813	pan_gene_25395	Chlorophyll_B;Malate	Average_internode_length_(below_ear);Chlorophyll_B	0	0	0	1	0	0	0	0	0	0	0	0	0	0	0	0	0	0	0	0	0	1	0	0	0	0	2	dispensable
pan_gene_25041	pan_gene_30989	Chlorophyll_B	Chlorophyll_B	0	0	0	1	0	0	0	0	0	0	0	0	0	0	0	0	0	0	0	0	0	0	0	0	0	0	1	private
pan_gene_25041	pan_gene_32262	Chlorophyll_B	Chlorophyll_B	0	0	0	1	1	0	1	0	1	1	1	1	1	1	1	0	0	0	1	1	0	1	0	0	1	0	14	near-core
pan_gene_2705	pan_gene_32548	Chlorophyll_B	Chlorophyll_B;Ear_row_number;Nitrate;Nodes_above_ear;Plant_height;Stalk_strength	0	0	0	1	1	0	0	1	1	0	1	0	0	1	0	0	0	0	0	0	0	0	0	0	0	0	6	dispensable
pan_gene_27205	pan_gene_96173	Chlorophyll_B	Average_internode_length_(below_ear);Chlorophyll_B;Ear_height;Nodes_per_plant;Ratio_of_ear_height_to_total_height	0	0	0	0	0	0	0	0	0	0	0	0	0	0	0	0	0	1	0	0	0	0	0	0	0	0	1	private
pan_gene_28637	pan_gene_30579	Chlorophyll_B	Chlorophyll_B	0	0	0	0	0	0	0	0	0	0	0	1	0	0	0	0	0	0	0	0	0	0	0	0	0	0	1	private
pan_gene_28637	pan_gene_30817	Chlorophyll_B	Chlorophyll_B;Days_to_silk;Ear_height	0	0	0	0	0	1	0	0	0	0	0	0	0	0	0	0	0	0	0	0	0	0	0	0	0	0	1	private
pan_gene_28637	pan_gene_30989	Chlorophyll_B	Chlorophyll_B	0	0	0	1	0	0	0	0	0	0	0	0	0	0	0	0	0	0	0	0	0	0	0	0	0	0	1	private
pan_gene_28637	pan_gene_52545	Chlorophyll_B	Chlorophyll_B	0	0	0	1	0	0	0	0	0	0	0	0	0	0	0	0	0	0	0	0	0	0	0	0	0	0	1	private
pan_gene_28637	pan_gene_7666	Chlorophyll_B	Chlorophyll_B	0	0	0	1	0	0	0	0	0	0	0	0	0	0	0	0	0	0	0	0	0	0	0	0	0	0	1	private
pan_gene_28637	pan_gene_97126	Chlorophyll_B	Chlorophyll_B	0	0	0	0	0	0	0	0	0	0	0	0	0	0	0	0	0	0	0	0	0	0	0	1	1	0	2	dispensable
pan_gene_30579	pan_gene_30683	Chlorophyll_B	Average_internode_length_(below_ear);Chlorophyll_B	0	0	0	0	0	0	0	0	1	0	0	1	0	0	0	0	0	0	0	0	0	0	0	0	0	0	2	dispensable
pan_gene_30579	pan_gene_30817	Chlorophyll_B	Chlorophyll_B;Days_to_silk;Ear_height	0	0	0	0	0	0	0	0	1	0	0	0	0	0	0	0	0	0	0	0	0	0	0	0	0	0	1	private
pan_gene_30579	pan_gene_32262	Chlorophyll_B	Chlorophyll_B	0	0	0	0	0	0	0	0	1	0	0	0	0	0	0	0	0	0	0	0	0	0	0	0	0	0	1	private
pan_gene_30579	pan_gene_3422	Chlorophyll_B	Chlorophyll_B;Height_above_ear;Height_per_day_(until_flowering)	0	0	0	0	0	0	0	0	0	0	0	1	0	0	0	0	0	0	0	0	0	0	0	0	0	0	1	private
pan_gene_30683	pan_gene_30817	Average_internode_length_(below_ear);Chlorophyll_B	Chlorophyll_B;Days_to_silk;Ear_height	0	0	0	0	0	1	0	0	1	0	0	0	0	0	0	0	0	0	0	0	0	0	0	0	0	0	2	dispensable
pan_gene_30683	pan_gene_30989	Average_internode_length_(below_ear);Chlorophyll_B	Chlorophyll_B	0	0	0	1	0	0	0	1	0	0	0	0	0	0	0	0	0	0	0	0	0	0	0	0	0	0	2	dispensable
pan_gene_30683	pan_gene_52545	Average_internode_length_(below_ear);Chlorophyll_B	Chlorophyll_B	0	0	0	1	0	0	0	0	0	0	0	0	0	0	0	0	0	0	0	0	0	0	0	0	0	0	1	private
pan_gene_30683	pan_gene_7666	Average_internode_length_(below_ear);Chlorophyll_B	Chlorophyll_B	0	0	0	1	0	0	0	0	0	0	0	0	0	0	0	0	0	0	0	0	0	0	0	0	0	0	1	private
pan_gene_30683	pan_gene_97126	Average_internode_length_(below_ear);Chlorophyll_B	Chlorophyll_B	0	0	0	0	0	0	0	0	0	0	0	0	0	0	0	0	0	0	0	0	0	0	0	1	0	0	1	private
pan_gene_30817	pan_gene_32262	Chlorophyll_B;Days_to_silk;Ear_height	Chlorophyll_B	0	0	0	0	0	0	0	1	1	0	0	0	0	0	0	0	0	0	0	0	0	0	0	0	0	0	2	dispensable
pan_gene_30817	pan_gene_3422	Chlorophyll_B;Days_to_silk;Ear_height	Chlorophyll_B;Height_above_ear;Height_per_day_(until_flowering)	0	0	0	0	1	0	0	1	0	0	0	0	0	0	0	0	0	0	0	0	0	0	0	0	0	0	2	dispensable
pan_gene_30817	pan_gene_68454	Chlorophyll_B;Days_to_silk;Ear_height	Average_internode_length_(whole_plant);Chlorophyll_B;Days_to_silk;Ear_height	0	0	0	0	0	0	0	0	0	0	0	0	0	0	0	0	1	0	0	0	0	0	0	0	0	0	1	private
pan_gene_30989	pan_gene_32262	Chlorophyll_B	Chlorophyll_B	0	0	0	1	0	0	0	0	0	0	0	0	0	0	0	0	0	0	0	0	0	0	0	0	0	0	1	private
pan_gene_30989	pan_gene_3422	Chlorophyll_B	Chlorophyll_B;Height_above_ear;Height_per_day_(until_flowering)	0	0	0	1	1	0	0	1	0	0	0	0	0	0	0	0	0	0	0	0	0	0	0	0	0	0	3	dispensable
pan_gene_31756	pan_gene_4881	Chlorophyll_B;Photoperiod_growing-degree_days_to_anthesis	Chlorophyll_B;Fumarate;Ratio_of_ear_height_to_total_height	0	0	0	1	1	0	1	1	1	0	0	0	0	1	0	1	0	0	1	0	0	0	0	0	0	0	8	dispensable
pan_gene_32548	pan_gene_4881	Chlorophyll_B;Ear_row_number;Nitrate;Nodes_above_ear;Plant_height;Stalk_strength	Chlorophyll_B;Fumarate;Ratio_of_ear_height_to_total_height	0	0	0	1	1	1	0	1	0	0	0	0	0	1	0	1	0	0	0	0	0	0	0	0	0	0	6	dispensable
pan_gene_32831	pan_gene_7366	Average_internode_length_(above_ear);Average_internode_length_(whole_plant);Chlorophyll_B;Total_amino_acids	Average_internode_length_(above_ear);Chlorophyll_B	0	0	0	1	0	0	0	0	0	0	0	0	0	0	0	0	0	0	0	0	0	0	0	0	0	0	1	private
pan_gene_3422	pan_gene_97126	Chlorophyll_B;Height_above_ear;Height_per_day_(until_flowering)	Chlorophyll_B	0	0	0	0	0	0	0	0	0	1	0	0	0	0	0	0	0	0	0	0	0	0	0	1	1	0	3	dispensable
pan_gene_4880	pan_gene_4881	Chlorophyll_B;Malate	Chlorophyll_B;Fumarate;Ratio_of_ear_height_to_total_height	0	0	0	1	1	0	1	1	1	1	1	0	0	1	0	1	0	0	1	1	1	1	1	1	0	0	15	near-core
pan_gene_52545	pan_gene_7666	Chlorophyll_B	Chlorophyll_B	0	0	0	1	0	0	0	0	0	0	0	0	0	0	0	0	0	0	0	0	0	0	0	0	0	0	1	private
pan_gene_10463	pan_gene_16372	Chlorophyll_A;Chlorophyll_B	Chlorophyll_B	0	0	0	0	1	0	0	0	0	0	0	0	0	0	0	0	0	0	0	0	0	1	0	0	0	0	2	dispensable
pan_gene_10463	pan_gene_24518	Chlorophyll_A;Chlorophyll_B	Boxcox-transformed_leaf_angle;Chlorophyll_B;Stalk_strength	0	0	0	0	1	1	0	0	1	0	0	0	0	0	0	0	0	0	0	0	0	0	0	0	0	0	3	dispensable
pan_gene_10463	pan_gene_31756	Chlorophyll_A;Chlorophyll_B	Chlorophyll_B;Photoperiod_growing-degree_days_to_anthesis	0	0	0	0	1	0	0	1	1	0	0	0	0	0	0	1	0	0	0	0	0	0	0	1	0	0	5	dispensable
pan_gene_1186	pan_gene_22864	Chlorophyll_B;PCA_of_metabolites:_PC2;Starch;Tassel_branch_number;Tassel_length	Chlorophyll_B;PCA_of_metabolites:_PC2;Plant_height	0	0	0	0	1	0	0	0	0	0	0	0	0	0	0	0	0	0	0	0	0	0	0	0	0	0	1	private
pan_gene_12521	pan_gene_24406	Chlorophyll_B	Boxcox-transformed_leaf_angle;Chlorophyll_B	0	0	0	0	1	0	0	0	0	0	0	0	0	0	0	0	0	0	0	0	0	0	0	0	0	0	1	private
pan_gene_12521	pan_gene_76390	Chlorophyll_B	Chlorophyll_B	0	0	0	0	1	0	0	0	0	0	0	0	0	0	0	0	0	0	0	0	0	0	0	0	0	0	1	private
pan_gene_14219	pan_gene_24779	Chlorophyll_B	Average_internode_length_(above_ear);Chlorophyll_B	0	0	0	0	1	0	0	0	0	0	0	0	0	0	0	0	0	0	0	0	0	0	0	0	0	0	1	private
pan_gene_14219	pan_gene_25041	Chlorophyll_B	Chlorophyll_B	0	0	0	0	1	0	0	0	1	1	1	0	0	0	0	0	0	0	1	1	0	0	0	0	0	0	6	dispensable
pan_gene_14219	pan_gene_32548	Chlorophyll_B	Chlorophyll_B;Ear_row_number;Nitrate;Nodes_above_ear;Plant_height;Stalk_strength	0	0	0	0	1	0	0	0	0	0	0	0	0	0	0	0	0	0	0	0	0	0	0	0	0	0	1	private
pan_gene_150	pan_gene_19115	Average_internode_length_(below_ear);Chlorophyll_B;Ear_height;Nodes_per_plant;Ratio_of_ear_height_to_total_height	Chlorophyll_B;Days_to_anthesis;Stalk_strength	0	0	0	0	1	0	0	1	0	0	0	0	0	0	0	0	0	0	0	0	0	0	0	1	0	0	3	dispensable
pan_gene_16372	pan_gene_21423	Chlorophyll_B	Chlorophyll_B;Days_to_anthesis;Leaf_length	0	0	0	0	1	0	0	0	0	0	0	0	0	0	0	0	0	0	0	0	0	0	0	0	0	0	1	private
pan_gene_16372	pan_gene_22237	Chlorophyll_B	Anthesis-silking_interval;Average_internode_length_(above_ear);Chlorophyll_B;Days_to_anthesis	0	0	0	0	1	0	0	0	0	0	0	1	1	0	0	1	0	0	0	0	0	1	0	0	0	0	5	dispensable
pan_gene_16372	pan_gene_22467	Chlorophyll_B	Chlorophyll_B;Ratio_of_ear_height_to_total_height	0	0	0	0	1	0	0	0	0	0	0	0	0	0	0	0	0	0	0	0	0	0	0	0	0	0	1	private
pan_gene_16372	pan_gene_24518	Chlorophyll_B	Boxcox-transformed_leaf_angle;Chlorophyll_B;Stalk_strength	0	0	0	0	1	0	0	0	0	0	0	0	0	0	0	0	0	0	0	0	0	0	0	0	0	0	1	private
pan_gene_16372	pan_gene_24779	Chlorophyll_B	Average_internode_length_(above_ear);Chlorophyll_B	0	0	0	0	1	0	0	0	0	0	0	0	0	0	0	0	0	0	0	0	0	0	0	0	0	0	1	private
pan_gene_16372	pan_gene_25041	Chlorophyll_B	Chlorophyll_B	0	0	0	0	1	0	0	0	0	0	0	0	0	0	0	0	0	0	0	0	0	0	0	0	0	0	1	private
pan_gene_16372	pan_gene_27250	Chlorophyll_B	Chlorophyll_B	0	0	0	0	1	0	0	0	0	0	0	0	0	0	0	0	0	0	0	0	0	0	0	0	0	0	1	private
pan_gene_16372	pan_gene_4883	Chlorophyll_B	Chlorophyll_B;Ratio_of_ear_height_to_total_height	0	0	0	0	1	0	0	0	0	0	0	1	1	0	0	0	0	1	0	0	0	1	0	0	0	0	5	dispensable
pan_gene_164	pan_gene_24406	Chlorophyll_B;Starch	Boxcox-transformed_leaf_angle;Chlorophyll_B	0	0	0	0	1	0	0	0	0	0	0	0	0	0	0	0	0	0	0	0	0	0	0	0	0	0	1	private
pan_gene_164	pan_gene_76390	Chlorophyll_B;Starch	Chlorophyll_B	0	0	0	0	1	0	0	0	0	0	0	0	0	0	0	0	0	0	0	0	0	0	0	0	0	0	1	private
pan_gene_16641	pan_gene_27245	Chlorophyll_B	Chlorophyll_B;Days_to_anthesis	0	0	0	0	1	0	0	0	0	0	0	0	0	1	1	0	0	0	0	0	0	0	0	0	0	0	3	dispensable
pan_gene_19115	pan_gene_4880	Chlorophyll_B;Days_to_anthesis;Stalk_strength	Chlorophyll_B;Malate	0	0	0	0	1	0	0	0	0	0	0	0	0	0	0	0	0	0	0	0	0	0	0	0	0	0	1	private
pan_gene_21423	pan_gene_27250	Chlorophyll_B;Days_to_anthesis;Leaf_length	Chlorophyll_B	0	0	0	0	1	0	0	0	0	0	0	0	0	0	0	0	0	0	0	0	0	0	0	0	0	0	1	private
pan_gene_21423	pan_gene_31756	Chlorophyll_B;Days_to_anthesis;Leaf_length	Chlorophyll_B;Photoperiod_growing-degree_days_to_anthesis	0	0	0	0	1	0	0	1	0	0	0	0	0	0	0	0	0	1	0	0	0	0	1	0	0	0	4	dispensable
pan_gene_22237	pan_gene_24518	Anthesis-silking_interval;Average_internode_length_(above_ear);Chlorophyll_B;Days_to_anthesis	Boxcox-transformed_leaf_angle;Chlorophyll_B;Stalk_strength	0	0	0	0	1	0	0	0	0	0	0	0	0	0	0	0	0	0	0	0	0	1	0	0	0	0	2	dispensable
pan_gene_22237	pan_gene_27250	Anthesis-silking_interval;Average_internode_length_(above_ear);Chlorophyll_B;Days_to_anthesis	Chlorophyll_B	0	0	0	0	1	0	0	0	0	0	0	0	0	0	0	0	0	0	0	0	0	0	0	0	0	0	1	private
pan_gene_22237	pan_gene_30579	Anthesis-silking_interval;Average_internode_length_(above_ear);Chlorophyll_B;Days_to_anthesis	Chlorophyll_B	0	0	0	0	0	0	0	0	1	0	0	0	0	0	0	0	0	0	0	0	0	0	0	0	0	0	1	private
pan_gene_22237	pan_gene_30989	Anthesis-silking_interval;Average_internode_length_(above_ear);Chlorophyll_B;Days_to_anthesis	Chlorophyll_B	0	0	0	0	1	0	0	1	0	0	0	0	0	0	0	0	0	0	0	0	0	0	0	0	0	0	2	dispensable
pan_gene_22237	pan_gene_32548	Anthesis-silking_interval;Average_internode_length_(above_ear);Chlorophyll_B;Days_to_anthesis	Chlorophyll_B;Ear_row_number;Nitrate;Nodes_above_ear;Plant_height;Stalk_strength	0	0	0	0	1	1	0	0	0	0	0	0	0	0	0	0	0	0	0	0	0	0	0	0	0	0	2	dispensable
pan_gene_22467	pan_gene_2705	Chlorophyll_B;Ratio_of_ear_height_to_total_height	Chlorophyll_B	0	0	0	0	1	0	0	0	0	0	0	0	0	0	0	0	0	0	1	0	0	0	0	0	0	1	3	dispensable
pan_gene_22534	pan_gene_24779	Anthesis-silking_interval;Chlorophyll_B;Days_to_anthesis	Average_internode_length_(above_ear);Chlorophyll_B	0	0	0	0	1	0	0	0	0	0	0	0	0	0	0	0	0	0	0	0	0	0	0	0	0	0	1	private
pan_gene_22534	pan_gene_31224	Anthesis-silking_interval;Chlorophyll_B;Days_to_anthesis	Chlorophyll_B	0	0	0	0	1	0	0	0	0	0	0	0	0	0	0	0	0	0	0	0	0	0	0	0	0	0	1	private
pan_gene_22534	pan_gene_76390	Anthesis-silking_interval;Chlorophyll_B;Days_to_anthesis	Chlorophyll_B	0	0	0	0	1	0	0	0	0	0	0	0	0	0	0	0	0	0	0	0	0	0	0	0	0	0	1	private
pan_gene_22536	pan_gene_22654	Anthesis-silking_interval;Chlorophyll_B	Average_internode_length_(below_ear);Chlorophyll_B	0	0	0	0	1	0	0	0	0	0	0	0	0	0	0	0	0	0	0	0	0	0	0	0	0	0	1	private
pan_gene_22537	pan_gene_27245	Chlorophyll_B	Chlorophyll_B;Days_to_anthesis	0	0	0	0	1	0	0	0	0	1	0	1	0	0	0	0	0	0	1	0	0	0	0	0	0	0	4	dispensable
pan_gene_22537	pan_gene_32080	Chlorophyll_B	Chlorophyll_B	0	0	0	0	1	0	0	0	0	0	0	1	0	0	0	0	0	1	1	0	0	0	0	0	0	0	4	dispensable
pan_gene_22654	pan_gene_25040	Average_internode_length_(below_ear);Chlorophyll_B	Chlorophyll_B	0	0	0	0	1	0	0	0	0	0	0	0	0	0	0	0	0	0	0	0	0	0	0	0	0	0	1	private
pan_gene_22654	pan_gene_2705	Average_internode_length_(below_ear);Chlorophyll_B	Chlorophyll_B	0	0	0	0	1	0	0	0	0	0	0	0	0	0	0	0	0	0	0	0	0	0	0	0	0	0	1	private
pan_gene_22654	pan_gene_32548	Average_internode_length_(below_ear);Chlorophyll_B	Chlorophyll_B;Ear_row_number;Nitrate;Nodes_above_ear;Plant_height;Stalk_strength	0	0	0	0	1	0	0	0	1	0	0	0	0	0	0	0	0	0	0	0	1	0	0	0	0	0	3	dispensable
pan_gene_24318	pan_gene_24406	Chlorophyll_B;Total_amino_acids	Boxcox-transformed_leaf_angle;Chlorophyll_B	0	0	0	0	1	0	0	0	0	0	0	0	0	0	0	0	0	0	0	0	0	0	0	0	0	0	1	private
pan_gene_24318	pan_gene_25041	Chlorophyll_B;Total_amino_acids	Chlorophyll_B	0	0	0	0	1	0	0	0	0	0	0	0	0	0	0	0	0	0	0	0	0	0	0	0	0	0	1	private
pan_gene_24318	pan_gene_32262	Chlorophyll_B;Total_amino_acids	Chlorophyll_B	0	0	0	0	1	0	0	0	0	0	1	0	0	0	0	0	0	0	0	0	0	0	0	0	0	0	2	dispensable
pan_gene_24318	pan_gene_76390	Chlorophyll_B;Total_amino_acids	Chlorophyll_B	0	0	0	0	1	0	0	0	0	0	0	0	0	0	0	0	0	0	0	0	0	0	0	0	0	0	1	private
pan_gene_24343	pan_gene_30703	Chlorophyll_B	Chlorophyll_B	0	0	0	0	1	0	0	0	0	1	0	1	0	1	1	0	0	0	1	0	1	0	0	1	0	0	8	dispensable
pan_gene_24343	pan_gene_4882	Chlorophyll_B	Chlorophyll_B;Fumarate	0	0	0	0	1	0	0	0	0	1	0	1	1	0	0	0	0	0	0	0	0	0	1	0	0	1	6	dispensable
pan_gene_24352	pan_gene_27248	Average_internode_length_(whole_plant);Chlorophyll_B	Chlorophyll_B;Ear_height;Northern_Leaf_Blight	0	0	0	0	1	0	0	0	0	0	0	0	0	0	0	0	0	0	0	0	0	0	0	0	0	0	1	private
pan_gene_24406	pan_gene_24560	Boxcox-transformed_leaf_angle;Chlorophyll_B	Chlorophyll_B;Stalk_strength	0	0	0	0	1	0	1	0	0	0	0	0	0	0	0	0	0	0	0	0	0	0	0	0	0	0	2	dispensable
pan_gene_24406	pan_gene_30817	Boxcox-transformed_leaf_angle;Chlorophyll_B	Chlorophyll_B;Days_to_silk;Ear_height	0	0	0	0	1	0	0	0	0	0	0	0	0	0	0	0	0	0	0	0	0	0	0	0	0	0	1	private
pan_gene_24406	pan_gene_31224	Boxcox-transformed_leaf_angle;Chlorophyll_B	Chlorophyll_B	0	0	0	0	1	0	0	0	0	0	0	0	0	0	0	0	0	0	0	0	0	0	0	0	0	0	1	private
pan_gene_24406	pan_gene_3422	Boxcox-transformed_leaf_angle;Chlorophyll_B	Chlorophyll_B;Height_above_ear;Height_per_day_(until_flowering)	0	0	0	0	1	0	0	0	0	0	0	0	0	0	0	0	0	0	0	0	0	0	0	0	0	0	1	private
pan_gene_24406	pan_gene_76390	Boxcox-transformed_leaf_angle;Chlorophyll_B	Chlorophyll_B	0	0	0	0	1	0	0	0	0	0	0	0	0	0	0	0	0	0	0	0	0	0	0	0	0	0	1	private
pan_gene_24479	pan_gene_24560	Average_internode_length_(whole_plant);Boxcox-transformed_leaf_angle;Chlorophyll_B	Chlorophyll_B;Stalk_strength	0	0	0	0	1	0	1	1	0	0	0	0	1	0	0	0	1	0	0	0	0	0	0	0	0	0	5	dispensable
pan_gene_24500	pan_gene_24564	100_Kernel_weight;Boxcox-transformed_leaf_angle;Chlorophyll_B	Chlorophyll_B	0	0	0	0	1	0	0	0	0	0	0	0	0	0	0	1	0	0	0	0	0	1	0	1	0	0	4	dispensable
pan_gene_24560	pan_gene_76390	Chlorophyll_B;Stalk_strength	Chlorophyll_B	0	0	0	0	1	0	0	0	0	0	0	0	0	0	0	0	0	0	0	0	0	0	0	0	0	0	1	private
pan_gene_24565	pan_gene_4875	Anthesis-silking_interval;Chlorophyll_B;Sucrose	Chlorophyll_B	0	0	0	0	1	0	0	0	0	0	0	0	0	0	0	0	0	0	0	0	0	0	0	0	0	0	1	private
pan_gene_24779	pan_gene_2705	Average_internode_length_(above_ear);Chlorophyll_B	Chlorophyll_B	0	0	0	0	1	0	0	0	0	0	0	0	0	0	0	0	0	0	0	0	0	0	0	0	0	0	1	private
pan_gene_24779	pan_gene_4691	Average_internode_length_(above_ear);Chlorophyll_B	Chlorophyll_B	0	0	0	0	1	0	0	0	1	1	0	0	0	0	0	0	0	0	0	0	0	0	0	0	0	0	3	dispensable
pan_gene_24779	pan_gene_76390	Average_internode_length_(above_ear);Chlorophyll_B	Chlorophyll_B	0	0	0	0	1	0	0	0	0	0	0	0	0	0	0	0	0	0	0	0	0	0	0	0	0	0	1	private
pan_gene_25039	pan_gene_30720	Chlorophyll_B	Chlorophyll_B;Leaf_length;Stalk_strength	0	0	0	0	1	0	0	0	0	0	0	0	0	0	0	0	0	0	0	0	0	0	0	0	0	0	1	private
pan_gene_25040	pan_gene_25041	Chlorophyll_B	Chlorophyll_B	0	0	0	0	1	0	0	0	0	0	0	0	0	0	0	0	0	0	0	0	0	0	0	0	0	0	1	private
pan_gene_25040	pan_gene_2705	Chlorophyll_B	Chlorophyll_B	0	0	0	0	1	0	0	0	0	0	0	0	0	0	0	1	0	0	0	0	0	1	0	0	0	0	3	dispensable
pan_gene_25040	pan_gene_4691	Chlorophyll_B	Chlorophyll_B	0	0	0	0	1	0	0	0	0	0	0	0	1	0	0	0	0	0	0	0	0	1	0	0	0	0	3	dispensable
pan_gene_25040	pan_gene_4881	Chlorophyll_B	Chlorophyll_B;Fumarate;Ratio_of_ear_height_to_total_height	0	0	0	0	1	0	0	0	0	0	0	0	0	0	1	1	0	1	0	0	0	1	0	0	0	0	5	dispensable
pan_gene_25040	pan_gene_4883	Chlorophyll_B	Chlorophyll_B;Ratio_of_ear_height_to_total_height	0	0	0	0	1	0	0	0	0	0	0	0	0	0	0	0	0	0	0	0	0	0	0	0	0	0	1	private
pan_gene_25041	pan_gene_2705	Chlorophyll_B	Chlorophyll_B	0	0	0	0	1	0	0	0	0	0	0	0	0	1	1	0	0	0	1	1	0	1	0	0	0	0	6	dispensable
pan_gene_25041	pan_gene_27250	Chlorophyll_B	Chlorophyll_B	0	0	0	0	1	0	0	0	0	0	0	0	0	0	0	0	0	0	0	0	0	0	0	0	0	0	1	private
pan_gene_25041	pan_gene_30817	Chlorophyll_B	Chlorophyll_B;Days_to_silk;Ear_height	0	0	0	0	1	0	0	0	1	0	0	0	0	0	0	0	0	0	0	0	0	0	0	0	0	0	2	dispensable
pan_gene_25041	pan_gene_32548	Chlorophyll_B	Chlorophyll_B;Ear_row_number;Nitrate;Nodes_above_ear;Plant_height;Stalk_strength	0	0	0	0	1	0	0	0	1	0	0	0	0	1	0	0	0	0	0	0	0	0	0	0	0	0	3	dispensable
pan_gene_25041	pan_gene_40594	Chlorophyll_B	Chlorophyll_B	0	0	0	0	0	0	0	0	0	0	0	0	0	0	1	0	0	0	1	0	0	0	0	0	0	0	2	dispensable
pan_gene_25041	pan_gene_4691	Chlorophyll_B	Chlorophyll_B	0	0	0	0	1	1	0	1	0	0	1	0	1	0	0	0	1	0	0	1	1	1	1	1	1	0	12	near-core
pan_gene_25041	pan_gene_4883	Chlorophyll_B	Chlorophyll_B;Ratio_of_ear_height_to_total_height	0	0	0	0	1	0	0	0	1	0	1	0	0	1	0	0	0	0	1	1	0	0	0	0	0	0	6	dispensable
pan_gene_25041	pan_gene_76390	Chlorophyll_B	Chlorophyll_B	0	0	0	0	1	0	0	0	0	0	0	0	0	0	0	0	0	0	0	0	0	0	0	0	0	0	1	private
pan_gene_2705	pan_gene_4691	Chlorophyll_B	Chlorophyll_B	0	0	0	0	1	0	0	0	0	0	0	0	0	0	0	0	0	0	0	0	0	1	0	0	0	0	2	dispensable
pan_gene_27245	pan_gene_32080	Chlorophyll_B;Days_to_anthesis	Chlorophyll_B	0	0	0	0	1	0	0	0	0	0	1	1	0	0	0	1	0	0	1	0	0	0	0	0	0	0	5	dispensable
pan_gene_27245	pan_gene_4882	Chlorophyll_B;Days_to_anthesis	Chlorophyll_B;Fumarate	0	0	0	0	1	0	0	0	0	1	0	0	0	0	0	0	0	0	0	0	0	0	0	0	0	0	2	dispensable
pan_gene_27250	pan_gene_30989	Chlorophyll_B	Chlorophyll_B	0	0	0	0	1	0	0	0	0	0	0	0	0	0	0	0	0	0	0	0	0	0	0	0	0	0	1	private
pan_gene_27250	pan_gene_4883	Chlorophyll_B	Chlorophyll_B;Ratio_of_ear_height_to_total_height	0	0	0	0	1	0	0	0	0	0	0	0	0	0	0	0	0	0	0	0	0	0	0	0	0	0	1	private
pan_gene_28637	pan_gene_32334	Chlorophyll_B	Chlorophyll_B	0	0	0	0	0	0	0	1	0	0	0	0	0	0	0	0	0	0	0	0	0	0	0	0	0	0	1	private
pan_gene_30817	pan_gene_4691	Chlorophyll_B;Days_to_silk;Ear_height	Chlorophyll_B	0	0	0	0	1	0	0	0	0	0	0	0	0	0	0	0	0	0	0	0	0	0	0	0	0	0	1	private
pan_gene_30817	pan_gene_76390	Chlorophyll_B;Days_to_silk;Ear_height	Chlorophyll_B	0	0	0	0	1	0	0	0	0	0	0	0	0	0	0	0	0	0	0	0	0	0	0	0	0	0	1	private
pan_gene_30989	pan_gene_4883	Chlorophyll_B	Chlorophyll_B;Ratio_of_ear_height_to_total_height	0	0	0	0	1	0	0	1	0	0	0	0	0	0	0	0	0	0	0	0	0	0	0	0	0	0	2	dispensable
pan_gene_31224	pan_gene_57506	Chlorophyll_B	Chlorophyll_B;Leaf_width	0	0	0	0	1	0	0	0	0	0	0	0	0	0	0	0	0	0	0	0	1	0	0	0	0	0	2	dispensable
pan_gene_32262	pan_gene_4691	Chlorophyll_B	Chlorophyll_B	0	0	0	0	1	0	0	0	0	1	1	1	0	0	0	1	1	0	0	0	0	0	0	0	0	0	6	dispensable
pan_gene_32262	pan_gene_76390	Chlorophyll_B	Chlorophyll_B	0	0	0	0	1	0	0	0	0	0	0	0	0	0	0	0	0	0	0	0	0	0	0	0	0	0	1	private
pan_gene_32548	pan_gene_4883	Chlorophyll_B;Ear_row_number;Nitrate;Nodes_above_ear;Plant_height;Stalk_strength	Chlorophyll_B;Ratio_of_ear_height_to_total_height	0	0	0	0	1	1	0	0	1	0	0	0	0	1	0	1	0	0	0	0	0	0	0	0	0	0	5	dispensable
pan_gene_3422	pan_gene_76390	Chlorophyll_B;Height_above_ear;Height_per_day_(until_flowering)	Chlorophyll_B	0	0	0	0	1	0	0	0	0	0	0	0	0	0	0	0	0	0	0	0	0	0	0	0	0	0	1	private
pan_gene_100244	pan_gene_10650	Chlorophyll_B;Northern_Leaf_Blight	Chlorophyll_B;Height_per_day_(until_flowering)	0	0	0	0	0	1	0	0	0	0	0	0	0	0	0	0	0	0	0	0	0	0	0	0	0	0	1	private
pan_gene_10463	pan_gene_15339	Chlorophyll_A;Chlorophyll_B	Chlorophyll_B	0	0	0	0	0	1	0	0	0	0	0	0	0	0	0	0	0	0	0	0	0	0	0	0	0	0	1	private
pan_gene_10463	pan_gene_24779	Chlorophyll_A;Chlorophyll_B	Average_internode_length_(above_ear);Chlorophyll_B	0	0	0	0	0	1	0	0	0	0	0	0	0	0	0	0	0	0	0	0	0	0	1	0	0	0	2	dispensable
pan_gene_10463	pan_gene_68454	Chlorophyll_A;Chlorophyll_B	Average_internode_length_(whole_plant);Chlorophyll_B;Days_to_silk;Ear_height	0	0	0	0	0	0	0	0	0	0	0	0	0	0	0	0	0	1	0	0	0	0	0	0	0	0	1	private
pan_gene_10554	pan_gene_7740	Chlorophyll_B	Average_internode_length_(whole_plant);Chlorophyll_B;Ear_height;Ratio_of_ear_height_to_total_height;Tassel_branch_number	0	0	0	0	0	1	0	0	0	0	0	0	0	0	0	0	0	0	0	0	0	0	0	0	0	0	1	private
pan_gene_12521	pan_gene_24565	Chlorophyll_B	Anthesis-silking_interval;Chlorophyll_B;Sucrose	0	0	0	0	0	1	0	0	1	0	0	0	0	0	0	0	0	0	0	0	0	0	0	0	0	0	2	dispensable
pan_gene_12745	pan_gene_15339	Chlorophyll_B;Northern_Leaf_Blight	Chlorophyll_B	0	0	0	0	0	1	0	0	0	0	0	0	0	0	0	0	0	0	0	0	0	0	0	0	0	0	1	private
pan_gene_12745	pan_gene_21423	Chlorophyll_B;Northern_Leaf_Blight	Chlorophyll_B;Days_to_anthesis;Leaf_length	0	0	0	0	0	1	0	0	0	0	0	0	0	0	0	0	0	0	0	0	0	0	0	0	0	0	1	private
pan_gene_12745	pan_gene_32548	Chlorophyll_B;Northern_Leaf_Blight	Chlorophyll_B;Ear_row_number;Nitrate;Nodes_above_ear;Plant_height;Stalk_strength	0	0	0	0	0	1	0	0	0	0	0	0	0	0	0	0	0	0	0	0	0	0	0	0	0	0	1	private
pan_gene_12751	pan_gene_27195	Chlorophyll_B	Chlorophyll_B;Nodes_above_ear	0	0	0	0	0	1	0	0	0	0	1	0	0	0	0	0	0	0	0	0	1	0	0	0	0	0	3	dispensable
pan_gene_12751	pan_gene_4883	Chlorophyll_B	Chlorophyll_B;Ratio_of_ear_height_to_total_height	0	0	0	0	0	1	0	0	0	0	0	0	0	0	0	1	0	0	0	0	0	0	0	0	0	0	2	dispensable
pan_gene_142	pan_gene_7740	Average_internode_length_(whole_plant);Chlorophyll_B;Nodes_per_plant	Average_internode_length_(whole_plant);Chlorophyll_B;Ear_height;Ratio_of_ear_height_to_total_height;Tassel_branch_number	0	0	0	0	0	1	0	0	0	0	0	0	0	0	0	0	0	0	0	0	0	0	0	0	0	0	1	private
pan_gene_14219	pan_gene_22534	Chlorophyll_B	Anthesis-silking_interval;Chlorophyll_B;Days_to_anthesis	0	0	0	0	0	1	1	0	0	0	0	0	0	1	0	0	0	0	1	0	0	0	0	0	0	0	4	dispensable
pan_gene_14219	pan_gene_28637	Chlorophyll_B	Chlorophyll_B	0	0	0	0	0	1	1	0	1	0	1	0	1	0	1	0	0	1	0	0	1	1	1	1	1	1	13	near-core
pan_gene_14219	pan_gene_30817	Chlorophyll_B	Chlorophyll_B;Days_to_silk;Ear_height	0	0	0	0	0	1	0	1	1	0	0	0	0	0	0	0	0	0	0	0	0	0	0	0	0	0	3	dispensable
pan_gene_14219	pan_gene_97126	Chlorophyll_B	Chlorophyll_B	0	0	0	0	0	0	0	0	0	0	0	0	0	0	0	0	0	0	0	0	0	0	0	1	0	0	1	private
pan_gene_15339	pan_gene_22237	Chlorophyll_B	Anthesis-silking_interval;Average_internode_length_(above_ear);Chlorophyll_B;Days_to_anthesis	0	0	0	0	0	1	0	0	0	0	0	0	0	0	0	0	0	0	0	0	0	0	0	0	0	0	1	private
pan_gene_15339	pan_gene_22534	Chlorophyll_B	Anthesis-silking_interval;Chlorophyll_B;Days_to_anthesis	0	0	0	0	0	1	0	0	0	0	0	0	0	0	0	0	0	0	0	0	0	0	0	0	0	0	1	private
pan_gene_15339	pan_gene_24518	Chlorophyll_B	Boxcox-transformed_leaf_angle;Chlorophyll_B;Stalk_strength	0	0	0	0	0	1	0	0	0	0	0	0	0	0	0	0	0	0	0	0	0	0	0	0	0	0	1	private
pan_gene_15339	pan_gene_24560	Chlorophyll_B	Chlorophyll_B;Stalk_strength	0	0	0	0	0	1	0	0	0	0	0	0	0	0	0	0	0	0	0	0	0	0	0	0	0	0	1	private
pan_gene_15339	pan_gene_24565	Chlorophyll_B	Anthesis-silking_interval;Chlorophyll_B;Sucrose	0	0	0	0	0	1	0	0	0	0	0	0	0	0	0	0	0	0	0	0	0	0	0	0	0	0	1	private
pan_gene_15339	pan_gene_28637	Chlorophyll_B	Chlorophyll_B	0	0	0	0	0	1	0	0	0	0	0	0	0	0	0	0	0	0	0	0	0	0	0	1	0	0	2	dispensable
pan_gene_15339	pan_gene_30683	Chlorophyll_B	Average_internode_length_(below_ear);Chlorophyll_B	0	0	0	0	0	1	0	0	0	0	0	0	0	0	0	0	0	0	0	0	0	0	0	0	0	0	1	private
pan_gene_15339	pan_gene_30817	Chlorophyll_B	Chlorophyll_B;Days_to_silk;Ear_height	0	0	0	0	0	1	0	0	0	0	0	0	0	0	0	0	0	0	0	0	0	0	0	0	0	0	1	private
pan_gene_15339	pan_gene_32262	Chlorophyll_B	Chlorophyll_B	0	0	0	0	0	1	0	0	0	0	0	0	0	0	0	0	0	0	0	0	0	0	0	0	0	0	1	private
pan_gene_15339	pan_gene_4883	Chlorophyll_B	Chlorophyll_B;Ratio_of_ear_height_to_total_height	0	0	0	0	0	1	0	0	0	0	0	0	0	0	0	0	0	0	0	0	0	0	0	0	0	0	1	private
pan_gene_154	pan_gene_4634	Chlorophyll_B	Chlorophyll_B	0	0	0	0	0	1	0	0	0	0	0	0	0	0	0	0	0	0	0	0	0	0	0	0	0	0	1	private
pan_gene_164	pan_gene_28637	Chlorophyll_B;Starch	Chlorophyll_B	0	0	0	0	0	1	0	0	0	0	0	1	1	1	1	0	0	0	0	0	1	0	1	0	0	0	7	dispensable
pan_gene_164	pan_gene_30817	Chlorophyll_B;Starch	Chlorophyll_B;Days_to_silk;Ear_height	0	0	0	0	0	1	0	1	1	0	0	0	0	0	0	0	0	0	0	0	0	0	0	0	0	0	3	dispensable
pan_gene_19115	pan_gene_24518	Chlorophyll_B;Days_to_anthesis;Stalk_strength	Boxcox-transformed_leaf_angle;Chlorophyll_B;Stalk_strength	0	0	0	0	0	1	0	0	0	0	0	0	0	0	0	0	0	0	0	0	0	0	0	0	0	0	1	private
pan_gene_19115	pan_gene_24779	Chlorophyll_B;Days_to_anthesis;Stalk_strength	Average_internode_length_(above_ear);Chlorophyll_B	0	0	0	0	0	1	0	0	1	0	1	0	0	0	0	0	0	0	0	0	0	0	0	0	0	0	3	dispensable
pan_gene_19115	pan_gene_4883	Chlorophyll_B;Days_to_anthesis;Stalk_strength	Chlorophyll_B;Ratio_of_ear_height_to_total_height	0	0	0	0	0	1	0	0	1	0	0	0	0	1	0	0	0	0	0	0	0	0	0	0	0	0	3	dispensable
pan_gene_21116	pan_gene_24779	Chlorophyll_B;Days_to_anthesis;Days_to_silk;Leaf_width	Average_internode_length_(above_ear);Chlorophyll_B	0	0	0	0	0	1	0	0	0	0	0	0	0	0	0	0	0	0	0	0	0	0	0	0	0	0	1	private
pan_gene_21423	pan_gene_22534	Chlorophyll_B;Days_to_anthesis;Leaf_length	Anthesis-silking_interval;Chlorophyll_B;Days_to_anthesis	0	0	0	0	0	1	0	0	1	0	0	0	0	0	0	0	0	0	1	0	0	0	0	0	0	0	3	dispensable
pan_gene_21423	pan_gene_30683	Chlorophyll_B;Days_to_anthesis;Leaf_length	Average_internode_length_(below_ear);Chlorophyll_B	0	0	0	0	0	1	0	0	1	0	0	0	1	0	0	0	0	0	1	0	0	0	0	0	0	0	4	dispensable
pan_gene_21423	pan_gene_30817	Chlorophyll_B;Days_to_anthesis;Leaf_length	Chlorophyll_B;Days_to_silk;Ear_height	0	0	0	0	0	1	0	0	1	0	0	0	0	0	0	0	0	0	0	0	0	0	0	0	0	0	2	dispensable
pan_gene_21423	pan_gene_97126	Chlorophyll_B;Days_to_anthesis;Leaf_length	Chlorophyll_B	0	0	0	0	0	0	0	0	0	1	0	0	0	0	0	0	0	0	0	0	0	0	0	0	0	0	1	private
pan_gene_22237	pan_gene_24565	Anthesis-silking_interval;Average_internode_length_(above_ear);Chlorophyll_B;Days_to_anthesis	Anthesis-silking_interval;Chlorophyll_B;Sucrose	0	0	0	0	0	1	0	0	1	0	0	0	0	0	0	0	0	0	0	0	0	0	0	0	0	0	2	dispensable
pan_gene_22467	pan_gene_22534	Chlorophyll_B;Ratio_of_ear_height_to_total_height	Anthesis-silking_interval;Chlorophyll_B;Days_to_anthesis	0	0	0	0	0	0	0	0	0	1	0	0	0	0	0	0	0	0	0	0	0	0	0	0	0	0	1	private
pan_gene_22534	pan_gene_25041	Anthesis-silking_interval;Chlorophyll_B;Days_to_anthesis	Chlorophyll_B	0	0	0	0	0	1	0	0	0	1	0	1	0	0	1	0	0	0	1	0	0	0	0	0	0	0	5	dispensable
pan_gene_22534	pan_gene_28637	Anthesis-silking_interval;Chlorophyll_B;Days_to_anthesis	Chlorophyll_B	0	0	0	0	0	1	1	0	0	0	0	1	0	1	0	0	0	0	1	0	0	0	0	0	0	0	5	dispensable
pan_gene_22534	pan_gene_32208	Anthesis-silking_interval;Chlorophyll_B;Days_to_anthesis	Chlorophyll_B;Plant_height	0	0	0	0	0	1	1	0	0	0	0	1	0	0	0	0	0	0	1	0	0	0	0	0	0	0	4	dispensable
pan_gene_24352	pan_gene_24407	Average_internode_length_(whole_plant);Chlorophyll_B	Average_internode_length_(below_ear);Chlorophyll_B	0	0	0	0	0	1	0	0	0	0	0	0	0	0	0	0	0	0	0	0	0	0	0	0	0	0	1	private
pan_gene_24352	pan_gene_32262	Average_internode_length_(whole_plant);Chlorophyll_B	Chlorophyll_B	0	0	0	0	0	1	0	0	0	0	0	0	0	0	0	0	0	0	0	0	0	0	0	0	0	0	1	private
pan_gene_24352	pan_gene_4883	Average_internode_length_(whole_plant);Chlorophyll_B	Chlorophyll_B;Ratio_of_ear_height_to_total_height	0	0	0	0	0	1	0	0	0	0	0	0	0	0	0	0	0	0	0	0	0	0	0	0	0	0	1	private
pan_gene_24391	pan_gene_24571	Boxcox-transformed_leaf_angle;Chlorophyll_B;Height_per_day_(until_flowering)	Chlorophyll_B	0	0	0	0	0	1	0	0	0	0	0	0	0	0	0	0	0	0	0	0	0	0	0	0	0	0	1	private
pan_gene_24407	pan_gene_24779	Average_internode_length_(below_ear);Chlorophyll_B	Average_internode_length_(above_ear);Chlorophyll_B	0	0	0	0	0	1	0	0	0	0	0	0	0	0	0	0	0	0	0	0	0	0	0	0	0	0	1	private
pan_gene_24407	pan_gene_32262	Average_internode_length_(below_ear);Chlorophyll_B	Chlorophyll_B	0	0	0	0	0	1	0	0	0	0	0	0	0	0	0	0	0	0	0	0	0	0	0	0	0	0	1	private
pan_gene_24560	pan_gene_32334	Chlorophyll_B;Stalk_strength	Chlorophyll_B	0	0	0	0	0	0	0	1	0	0	0	0	0	0	0	0	0	0	0	0	1	0	0	0	0	0	2	dispensable
pan_gene_24560	pan_gene_4883	Chlorophyll_B;Stalk_strength	Chlorophyll_B;Ratio_of_ear_height_to_total_height	0	0	0	0	0	1	0	0	1	0	1	0	1	0	0	0	0	1	1	1	0	1	0	0	0	0	8	dispensable
pan_gene_24779	pan_gene_32548	Average_internode_length_(above_ear);Chlorophyll_B	Chlorophyll_B;Ear_row_number;Nitrate;Nodes_above_ear;Plant_height;Stalk_strength	0	0	0	0	0	1	0	0	1	0	0	0	0	0	0	0	0	0	0	0	0	0	0	0	0	0	2	dispensable
pan_gene_24779	pan_gene_4881	Average_internode_length_(above_ear);Chlorophyll_B	Chlorophyll_B;Fumarate;Ratio_of_ear_height_to_total_height	0	0	0	0	0	1	0	0	0	0	0	0	0	0	0	0	0	0	0	0	0	0	0	0	0	0	1	private
pan_gene_25059	pan_gene_3281	Chlorophyll_B;Leaf_length	Chlorophyll_B	0	0	0	0	0	1	0	0	0	0	0	0	0	0	1	0	0	0	1	0	0	0	0	0	0	0	3	dispensable
pan_gene_30683	pan_gene_32334	Average_internode_length_(below_ear);Chlorophyll_B	Chlorophyll_B	0	0	0	0	0	0	0	1	0	0	0	0	0	0	0	0	0	0	0	0	1	0	0	0	0	0	2	dispensable
pan_gene_30817	pan_gene_32208	Chlorophyll_B;Days_to_silk;Ear_height	Chlorophyll_B;Plant_height	0	0	0	0	0	1	0	0	1	0	0	0	0	0	0	0	0	0	0	0	0	0	0	0	0	0	2	dispensable
pan_gene_32208	pan_gene_97126	Chlorophyll_B;Plant_height	Chlorophyll_B	0	0	0	0	0	0	0	0	0	0	0	0	0	0	0	0	0	0	0	0	0	0	0	0	1	0	1	private
pan_gene_32297	pan_gene_32831	Chlorophyll_B	Average_internode_length_(above_ear);Average_internode_length_(whole_plant);Chlorophyll_B;Total_amino_acids	0	0	0	0	0	1	0	0	0	0	0	0	0	0	0	0	0	0	0	0	0	0	0	0	0	0	1	private
pan_gene_40594	pan_gene_97126	Chlorophyll_B	Chlorophyll_B	0	0	0	0	0	0	0	0	0	1	0	0	0	0	0	0	0	0	0	1	0	0	0	1	1	0	4	dispensable
pan_gene_4877	pan_gene_7740	Chlorophyll_B;Malate	Average_internode_length_(whole_plant);Chlorophyll_B;Ear_height;Ratio_of_ear_height_to_total_height;Tassel_branch_number	0	0	0	0	0	1	0	1	0	0	0	0	1	1	0	0	0	0	0	0	0	0	0	0	0	1	5	dispensable
pan_gene_4882	pan_gene_7740	Chlorophyll_B;Fumarate	Average_internode_length_(whole_plant);Chlorophyll_B;Ear_height;Ratio_of_ear_height_to_total_height;Tassel_branch_number	0	0	0	0	0	1	0	1	0	0	0	0	0	0	0	0	0	0	0	0	0	0	0	0	0	0	2	dispensable
pan_gene_4883	pan_gene_97126	Chlorophyll_B;Ratio_of_ear_height_to_total_height	Chlorophyll_B	0	0	0	0	0	0	0	0	0	0	0	0	0	0	0	0	0	0	0	0	0	0	0	1	0	0	1	private
pan_gene_12521	pan_gene_24779	Chlorophyll_B	Average_internode_length_(above_ear);Chlorophyll_B	0	0	0	0	0	0	1	0	0	0	0	0	0	0	0	0	0	0	0	0	0	0	0	0	0	0	1	private
pan_gene_12751	pan_gene_22237	Chlorophyll_B	Anthesis-silking_interval;Average_internode_length_(above_ear);Chlorophyll_B;Days_to_anthesis	0	0	0	0	0	0	1	0	0	0	0	0	0	0	0	0	0	0	0	1	0	1	0	0	1	0	4	dispensable
pan_gene_12751	pan_gene_24518	Chlorophyll_B	Boxcox-transformed_leaf_angle;Chlorophyll_B;Stalk_strength	0	0	0	0	0	0	1	0	0	0	0	0	0	0	0	0	0	0	0	0	0	0	0	0	0	0	1	private
pan_gene_19115	pan_gene_32262	Chlorophyll_B;Days_to_anthesis;Stalk_strength	Chlorophyll_B	0	0	0	0	0	0	1	0	1	1	0	0	0	0	0	0	0	0	0	0	0	0	0	0	0	0	3	dispensable
pan_gene_21423	pan_gene_24779	Chlorophyll_B;Days_to_anthesis;Leaf_length	Average_internode_length_(above_ear);Chlorophyll_B	0	0	0	0	0	0	1	1	1	1	0	0	0	0	0	0	1	1	0	0	0	0	1	1	1	1	10	dispensable
pan_gene_22536	pan_gene_24518	Anthesis-silking_interval;Chlorophyll_B	Boxcox-transformed_leaf_angle;Chlorophyll_B;Stalk_strength	0	0	0	0	0	0	1	0	0	0	1	0	0	0	0	0	0	0	0	0	0	0	0	0	0	0	2	dispensable
pan_gene_22536	pan_gene_25041	Anthesis-silking_interval;Chlorophyll_B	Chlorophyll_B	0	0	0	0	0	0	1	0	0	1	0	0	0	0	0	0	0	0	0	0	0	0	0	0	0	0	2	dispensable
pan_gene_24336	pan_gene_32080	Chlorophyll_B	Chlorophyll_B	0	0	0	0	0	0	1	0	1	1	0	0	0	0	0	0	0	0	0	0	0	0	0	0	0	0	3	dispensable
pan_gene_24343	pan_gene_32080	Chlorophyll_B	Chlorophyll_B	0	0	0	0	0	0	1	0	0	0	1	1	0	1	0	0	0	0	1	0	0	0	0	0	0	0	5	dispensable
pan_gene_24391	pan_gene_24406	Boxcox-transformed_leaf_angle;Chlorophyll_B;Height_per_day_(until_flowering)	Boxcox-transformed_leaf_angle;Chlorophyll_B	0	0	0	0	0	0	1	0	0	0	0	0	0	0	0	0	0	0	0	0	0	0	0	0	0	0	1	private
pan_gene_24391	pan_gene_24779	Boxcox-transformed_leaf_angle;Chlorophyll_B;Height_per_day_(until_flowering)	Average_internode_length_(above_ear);Chlorophyll_B	0	0	0	0	0	0	1	0	0	0	0	0	0	0	0	0	0	0	0	0	0	0	0	0	0	0	1	private
pan_gene_24391	pan_gene_40594	Boxcox-transformed_leaf_angle;Chlorophyll_B;Height_per_day_(until_flowering)	Chlorophyll_B	0	0	0	0	0	0	1	0	0	0	0	0	0	0	0	0	0	0	0	0	0	0	0	0	0	0	1	private
pan_gene_24409	pan_gene_24479	Chlorophyll_B;Days_to_silk;Nitrate	Average_internode_length_(whole_plant);Boxcox-transformed_leaf_angle;Chlorophyll_B	0	0	0	0	0	0	1	0	0	0	0	1	1	0	0	0	0	0	0	0	0	0	0	0	0	0	3	dispensable
pan_gene_24409	pan_gene_24560	Chlorophyll_B;Days_to_silk;Nitrate	Chlorophyll_B;Stalk_strength	0	0	0	0	0	0	1	0	0	0	0	0	0	0	0	0	0	0	0	0	0	0	0	0	0	0	1	private
pan_gene_24409	pan_gene_32334	Chlorophyll_B;Days_to_silk;Nitrate	Chlorophyll_B	0	0	0	0	0	0	1	0	0	0	0	0	0	0	0	0	0	0	0	0	0	0	0	0	0	0	1	private
pan_gene_24479	pan_gene_24779	Average_internode_length_(whole_plant);Boxcox-transformed_leaf_angle;Chlorophyll_B	Average_internode_length_(above_ear);Chlorophyll_B	0	0	0	0	0	0	1	0	0	0	0	0	0	1	0	0	0	0	0	0	0	0	0	0	0	0	2	dispensable
pan_gene_24479	pan_gene_32334	Average_internode_length_(whole_plant);Boxcox-transformed_leaf_angle;Chlorophyll_B	Chlorophyll_B	0	0	0	0	0	0	1	0	0	0	0	0	0	0	0	0	0	0	0	0	0	0	0	0	0	0	1	private
pan_gene_24518	pan_gene_30817	Boxcox-transformed_leaf_angle;Chlorophyll_B;Stalk_strength	Chlorophyll_B;Days_to_silk;Ear_height	0	0	0	0	0	0	1	0	0	0	0	0	0	0	0	0	0	0	0	0	0	0	0	0	0	0	1	private
pan_gene_24813	pan_gene_53381	Chlorophyll_B;Malate	Chlorophyll_B;Days_to_silk	0	0	0	0	0	0	1	0	0	0	0	0	0	0	0	0	0	0	0	0	0	0	0	0	0	0	1	private
pan_gene_25041	pan_gene_28637	Chlorophyll_B	Chlorophyll_B	0	0	0	0	0	0	1	0	1	1	0	0	1	0	0	0	0	0	0	0	0	0	0	0	0	0	4	dispensable
pan_gene_2705	pan_gene_4880	Chlorophyll_B	Chlorophyll_B;Malate	0	0	0	0	0	0	1	1	0	0	1	0	0	1	0	0	0	0	0	0	1	0	0	1	0	0	6	dispensable
pan_gene_36243	pan_gene_48595	Chlorophyll_B	Chlorophyll_B	0	0	0	0	0	0	1	0	0	0	0	0	0	0	0	0	0	0	0	0	0	0	0	0	0	0	1	private
pan_gene_103118	pan_gene_24500	Chlorophyll_B	100_Kernel_weight;Boxcox-transformed_leaf_angle;Chlorophyll_B	0	0	0	0	0	0	0	1	0	0	0	0	0	0	0	0	0	0	0	0	0	0	0	0	0	0	1	private
pan_gene_103118	pan_gene_25869	Chlorophyll_B	Chlorophyll_B	0	0	0	0	0	0	0	1	1	0	0	0	0	0	0	0	0	0	0	0	0	0	0	0	0	0	2	dispensable
pan_gene_103118	pan_gene_4648	Chlorophyll_B	Chlorophyll_B;Northern_Leaf_Blight	0	0	0	0	0	0	0	1	1	0	0	0	0	0	0	0	0	0	0	0	0	0	0	0	0	0	2	dispensable
pan_gene_12098	pan_gene_30989	Average_internode_length_(whole_plant);Chlorophyll_B;Total_amino_acids	Chlorophyll_B	0	0	0	0	0	0	0	1	0	1	0	0	0	0	0	0	0	0	0	0	0	0	0	1	0	0	3	dispensable
pan_gene_12498	pan_gene_4615	Chlorophyll_B	Chlorophyll_B;Northern_Leaf_Blight	0	0	0	0	0	0	0	1	0	0	0	0	0	0	0	0	0	0	0	0	0	0	0	0	0	0	1	private
pan_gene_12745	pan_gene_24415	Chlorophyll_B;Northern_Leaf_Blight	Average_internode_length_(whole_plant);Chlorophyll_B	0	0	0	0	0	0	0	1	0	0	0	0	0	0	0	0	0	0	0	0	0	0	0	0	0	0	1	private
pan_gene_12751	pan_gene_21423	Chlorophyll_B	Chlorophyll_B;Days_to_anthesis;Leaf_length	0	0	0	0	0	0	0	1	0	0	0	0	0	0	0	0	0	0	0	0	0	0	0	0	0	0	1	private
pan_gene_14257	pan_gene_30989	Chlorophyll_B	Chlorophyll_B	0	0	0	0	0	0	0	1	0	0	0	0	0	0	0	0	0	0	0	0	0	0	0	0	0	0	1	private
pan_gene_14257	pan_gene_32334	Chlorophyll_B	Chlorophyll_B	0	0	0	0	0	0	0	1	0	0	0	0	0	0	0	0	0	0	0	0	0	0	0	0	0	0	1	private
pan_gene_14257	pan_gene_3422	Chlorophyll_B	Chlorophyll_B;Height_above_ear;Height_per_day_(until_flowering)	0	0	0	0	0	0	0	1	0	0	0	0	0	0	0	0	0	0	0	0	0	0	0	0	0	0	1	private
pan_gene_150	pan_gene_32548	Average_internode_length_(below_ear);Chlorophyll_B;Ear_height;Nodes_per_plant;Ratio_of_ear_height_to_total_height	Chlorophyll_B;Ear_row_number;Nitrate;Nodes_above_ear;Plant_height;Stalk_strength	0	0	0	0	0	0	0	1	0	0	0	1	0	0	0	1	0	0	0	0	0	0	0	0	0	0	3	dispensable
pan_gene_15339	pan_gene_18404	Chlorophyll_B	Chlorophyll_B;Leaf_length;Nodes_per_plant	0	0	0	0	0	0	0	1	0	0	0	0	0	0	0	0	0	0	0	0	0	0	0	0	0	0	1	private
pan_gene_16372	pan_gene_24445	Chlorophyll_B	100_Kernel_weight;Anthesis-silking_interval;Average_internode_length_(below_ear);Chlorophyll_B	0	0	0	0	0	0	0	1	0	0	0	0	0	0	0	0	0	0	0	0	0	0	0	0	0	0	1	private
pan_gene_22237	pan_gene_30817	Anthesis-silking_interval;Average_internode_length_(above_ear);Chlorophyll_B;Days_to_anthesis	Chlorophyll_B;Days_to_silk;Ear_height	0	0	0	0	0	0	0	1	1	0	0	0	0	0	0	0	0	0	0	0	0	0	0	0	0	0	2	dispensable
pan_gene_22535	pan_gene_811	Anthesis-silking_interval;Chlorophyll_B	Chlorophyll_B;Height_per_day_(until_flowering);Starch	0	0	0	0	0	0	0	1	0	0	0	0	0	0	0	0	0	0	0	0	0	0	0	0	0	0	1	private
pan_gene_24406	pan_gene_53381	Boxcox-transformed_leaf_angle;Chlorophyll_B	Chlorophyll_B;Days_to_silk	0	0	0	0	0	0	0	1	0	0	0	0	0	0	0	0	0	0	0	0	0	0	0	0	0	0	1	private
pan_gene_24406	pan_gene_7648	Boxcox-transformed_leaf_angle;Chlorophyll_B	Chlorophyll_B	0	0	0	0	0	0	0	1	0	0	0	0	0	0	0	0	0	1	0	0	0	0	0	0	0	0	2	dispensable
pan_gene_24611	pan_gene_32548	Chlorophyll_B	Chlorophyll_B;Ear_row_number;Nitrate;Nodes_above_ear;Plant_height;Stalk_strength	0	0	0	0	0	0	0	1	1	0	0	0	0	0	0	0	0	0	0	0	0	0	0	0	0	0	2	dispensable
pan_gene_25033	pan_gene_27245	Chlorophyll_B;Leaf_length	Chlorophyll_B;Days_to_anthesis	0	0	0	0	0	0	0	1	0	0	0	0	0	0	0	0	0	0	0	0	0	0	0	0	0	0	1	private
pan_gene_25869	pan_gene_4648	Chlorophyll_B	Chlorophyll_B;Northern_Leaf_Blight	0	0	0	0	0	0	0	1	1	0	0	0	0	0	0	0	0	0	0	0	0	0	0	0	0	0	2	dispensable
pan_gene_30683	pan_gene_4883	Average_internode_length_(below_ear);Chlorophyll_B	Chlorophyll_B;Ratio_of_ear_height_to_total_height	0	0	0	0	0	0	0	1	0	0	0	1	0	0	0	0	0	0	0	0	0	1	0	1	0	1	5	dispensable
pan_gene_30817	pan_gene_4883	Chlorophyll_B;Days_to_silk;Ear_height	Chlorophyll_B;Ratio_of_ear_height_to_total_height	0	0	0	0	0	0	0	1	1	0	0	0	0	0	0	0	0	0	0	0	0	0	0	0	0	0	2	dispensable
pan_gene_32334	pan_gene_7666	Chlorophyll_B	Chlorophyll_B	0	0	0	0	0	0	0	1	0	0	0	0	0	0	0	0	0	0	0	0	0	0	0	0	0	0	1	private
pan_gene_4883	pan_gene_68454	Chlorophyll_B;Ratio_of_ear_height_to_total_height	Average_internode_length_(whole_plant);Chlorophyll_B;Days_to_silk;Ear_height	0	0	0	0	0	0	0	0	0	0	0	0	0	0	0	0	0	1	0	0	0	0	0	0	0	0	1	private
pan_gene_10463	pan_gene_24611	Chlorophyll_A;Chlorophyll_B	Chlorophyll_B	0	0	0	0	0	0	0	0	1	0	0	0	0	0	0	0	0	0	0	0	0	0	0	0	0	0	1	private
pan_gene_10463	pan_gene_25041	Chlorophyll_A;Chlorophyll_B	Chlorophyll_B	0	0	0	0	0	0	0	0	1	0	0	0	0	0	0	0	0	0	0	0	0	0	0	0	0	0	1	private
pan_gene_10463	pan_gene_28637	Chlorophyll_A;Chlorophyll_B	Chlorophyll_B	0	0	0	0	0	0	0	0	1	0	1	0	0	0	0	0	0	0	0	0	0	0	0	0	0	0	2	dispensable
pan_gene_12521	pan_gene_24409	Chlorophyll_B	Chlorophyll_B;Days_to_silk;Nitrate	0	0	0	0	0	0	0	0	1	0	0	0	0	0	0	0	0	0	0	0	0	0	0	0	0	0	1	private
pan_gene_12521	pan_gene_25041	Chlorophyll_B	Chlorophyll_B	0	0	0	0	0	0	0	0	1	0	0	0	0	0	0	0	0	0	0	0	0	0	0	0	0	0	1	private
pan_gene_1307	pan_gene_25040	Chlorophyll_B	Chlorophyll_B	0	0	0	0	0	0	0	0	1	0	0	0	0	0	0	0	0	0	0	0	0	0	0	0	0	0	1	private
pan_gene_15339	pan_gene_85282	Chlorophyll_B	Chlorophyll_B	0	0	0	0	0	0	0	0	1	0	0	0	0	0	0	0	0	0	0	0	0	0	0	0	0	0	1	private
pan_gene_164	pan_gene_24409	Chlorophyll_B;Starch	Chlorophyll_B;Days_to_silk;Nitrate	0	0	0	0	0	0	0	0	1	0	0	0	0	0	0	0	0	0	0	0	0	0	0	0	0	0	1	private
pan_gene_164	pan_gene_25041	Chlorophyll_B;Starch	Chlorophyll_B	0	0	0	0	0	0	0	0	1	0	0	0	1	0	0	0	0	0	0	0	0	0	0	0	0	0	2	dispensable
pan_gene_16777	pan_gene_24500	Chlorophyll_B	100_Kernel_weight;Boxcox-transformed_leaf_angle;Chlorophyll_B	0	0	0	0	0	0	0	0	1	0	0	0	0	0	0	0	0	0	0	0	0	0	0	0	0	0	1	private
pan_gene_16779	pan_gene_30720	Chlorophyll_B	Chlorophyll_B;Leaf_length;Stalk_strength	0	0	0	0	0	0	0	0	1	0	0	0	0	0	0	0	0	0	0	0	0	0	0	0	0	0	1	private
pan_gene_19115	pan_gene_24611	Chlorophyll_B;Days_to_anthesis;Stalk_strength	Chlorophyll_B	0	0	0	0	0	0	0	0	1	0	0	0	0	0	0	0	0	0	0	0	0	0	0	0	0	0	1	private
pan_gene_21423	pan_gene_24611	Chlorophyll_B;Days_to_anthesis;Leaf_length	Chlorophyll_B	0	0	0	0	0	0	0	0	1	0	0	0	0	0	0	0	0	0	0	0	0	0	0	0	0	0	1	private
pan_gene_21423	pan_gene_25041	Chlorophyll_B;Days_to_anthesis;Leaf_length	Chlorophyll_B	0	0	0	0	0	0	0	0	1	0	0	0	1	0	0	0	0	0	1	0	0	0	0	0	0	0	3	dispensable
pan_gene_22237	pan_gene_22534	Anthesis-silking_interval;Average_internode_length_(above_ear);Chlorophyll_B;Days_to_anthesis	Anthesis-silking_interval;Chlorophyll_B;Days_to_anthesis	0	0	0	0	0	0	0	0	1	0	0	0	0	0	0	0	0	0	0	0	0	0	0	0	0	0	1	private
pan_gene_22237	pan_gene_57506	Anthesis-silking_interval;Average_internode_length_(above_ear);Chlorophyll_B;Days_to_anthesis	Chlorophyll_B;Leaf_width	0	0	0	0	0	0	0	0	1	0	0	0	0	0	0	0	0	0	0	0	0	0	0	0	0	0	1	private
pan_gene_22536	pan_gene_24407	Anthesis-silking_interval;Chlorophyll_B	Average_internode_length_(below_ear);Chlorophyll_B	0	0	0	0	0	0	0	0	1	0	0	0	0	0	0	0	0	0	0	0	0	0	0	1	0	0	2	dispensable
pan_gene_22536	pan_gene_31756	Anthesis-silking_interval;Chlorophyll_B	Chlorophyll_B;Photoperiod_growing-degree_days_to_anthesis	0	0	0	0	0	0	0	0	1	0	0	0	0	0	0	0	0	0	0	0	0	0	0	1	0	0	2	dispensable
pan_gene_22536	pan_gene_32548	Anthesis-silking_interval;Chlorophyll_B	Chlorophyll_B;Ear_row_number;Nitrate;Nodes_above_ear;Plant_height;Stalk_strength	0	0	0	0	0	0	0	0	1	0	0	0	0	0	0	0	0	0	0	0	0	0	0	0	0	0	1	private
pan_gene_22654	pan_gene_31756	Average_internode_length_(below_ear);Chlorophyll_B	Chlorophyll_B;Photoperiod_growing-degree_days_to_anthesis	0	0	0	0	0	0	0	0	1	0	0	0	0	0	0	0	0	0	0	0	1	0	0	0	0	0	2	dispensable
pan_gene_24318	pan_gene_24409	Chlorophyll_B;Total_amino_acids	Chlorophyll_B;Days_to_silk;Nitrate	0	0	0	0	0	0	0	0	1	0	0	0	0	0	0	0	0	0	0	0	0	0	0	0	0	0	1	private
pan_gene_24391	pan_gene_30989	Boxcox-transformed_leaf_angle;Chlorophyll_B;Height_per_day_(until_flowering)	Chlorophyll_B	0	0	0	0	0	0	0	0	1	0	0	0	0	0	0	0	0	0	0	0	0	0	0	0	0	0	1	private
pan_gene_24407	pan_gene_27195	Average_internode_length_(below_ear);Chlorophyll_B	Chlorophyll_B;Nodes_above_ear	0	0	0	0	0	0	0	0	1	0	0	0	0	0	0	0	0	0	0	0	0	0	0	0	0	0	1	private
pan_gene_24409	pan_gene_25041	Chlorophyll_B;Days_to_silk;Nitrate	Chlorophyll_B	0	0	0	0	0	0	0	0	1	0	0	0	0	0	0	0	0	0	0	0	0	0	0	0	0	0	1	private
pan_gene_24409	pan_gene_30579	Chlorophyll_B;Days_to_silk;Nitrate	Chlorophyll_B	0	0	0	0	0	0	0	0	1	0	0	0	0	0	0	0	0	0	0	0	0	0	0	0	0	0	1	private
pan_gene_24409	pan_gene_30683	Chlorophyll_B;Days_to_silk;Nitrate	Average_internode_length_(below_ear);Chlorophyll_B	0	0	0	0	0	0	0	0	1	0	0	0	0	0	0	0	0	0	0	0	0	0	0	0	0	0	1	private
pan_gene_24409	pan_gene_30817	Chlorophyll_B;Days_to_silk;Nitrate	Chlorophyll_B;Days_to_silk;Ear_height	0	0	0	0	0	0	0	0	1	0	0	0	0	0	0	0	0	0	0	0	0	0	0	0	0	0	1	private
pan_gene_24414	pan_gene_351	Average_internode_length_(whole_plant);Chlorophyll_B	Chlorophyll_B	0	0	0	0	0	0	0	0	1	0	0	0	0	0	0	0	0	0	0	0	0	0	0	0	0	0	1	private
pan_gene_24479	pan_gene_30989	Average_internode_length_(whole_plant);Boxcox-transformed_leaf_angle;Chlorophyll_B	Chlorophyll_B	0	0	0	0	0	0	0	0	1	0	0	0	0	0	0	0	0	0	0	0	0	0	0	0	0	0	1	private
pan_gene_24479	pan_gene_4691	Average_internode_length_(whole_plant);Boxcox-transformed_leaf_angle;Chlorophyll_B	Chlorophyll_B	0	0	0	0	0	0	0	0	1	0	0	1	1	0	0	0	0	0	0	0	0	0	0	0	0	0	3	dispensable
pan_gene_24565	pan_gene_30579	Anthesis-silking_interval;Chlorophyll_B;Sucrose	Chlorophyll_B	0	0	0	0	0	0	0	0	1	0	0	0	0	0	0	0	0	0	0	0	0	0	0	0	0	0	1	private
pan_gene_24565	pan_gene_30683	Anthesis-silking_interval;Chlorophyll_B;Sucrose	Average_internode_length_(below_ear);Chlorophyll_B	0	0	0	0	0	0	0	0	1	0	0	0	0	0	0	0	0	0	0	0	0	0	0	0	0	0	1	private
pan_gene_24565	pan_gene_32208	Anthesis-silking_interval;Chlorophyll_B;Sucrose	Chlorophyll_B;Plant_height	0	0	0	0	0	0	0	0	1	0	0	0	0	0	0	0	0	0	0	0	0	0	0	0	0	0	1	private
pan_gene_24611	pan_gene_25041	Chlorophyll_B	Chlorophyll_B	0	0	0	0	0	0	0	0	1	0	0	0	0	0	0	0	0	0	0	0	0	0	0	1	0	0	2	dispensable
pan_gene_24611	pan_gene_28637	Chlorophyll_B	Chlorophyll_B	0	0	0	0	0	0	0	0	1	0	0	0	0	0	0	0	0	0	0	0	0	0	0	0	0	0	1	private
pan_gene_24611	pan_gene_32262	Chlorophyll_B	Chlorophyll_B	0	0	0	0	0	0	0	0	1	0	0	0	0	0	0	0	0	0	0	0	0	0	0	0	0	0	1	private
pan_gene_24611	pan_gene_4883	Chlorophyll_B	Chlorophyll_B;Ratio_of_ear_height_to_total_height	0	0	0	0	0	0	0	0	1	0	0	1	0	0	0	0	0	0	0	0	0	0	0	0	0	0	2	dispensable
pan_gene_25041	pan_gene_30683	Chlorophyll_B	Average_internode_length_(below_ear);Chlorophyll_B	0	0	0	0	0	0	0	0	1	0	0	0	0	0	0	0	0	0	0	0	0	0	0	0	0	0	1	private
pan_gene_25869	pan_gene_4880	Chlorophyll_B	Chlorophyll_B;Malate	0	0	0	0	0	0	0	0	1	0	0	0	0	0	0	0	0	0	0	0	0	0	0	0	0	0	1	private
pan_gene_27195	pan_gene_4880	Chlorophyll_B;Nodes_above_ear	Chlorophyll_B;Malate	0	0	0	0	0	0	0	0	1	0	0	0	0	0	0	0	0	0	0	0	0	0	0	0	0	0	1	private
pan_gene_28637	pan_gene_4883	Chlorophyll_B	Chlorophyll_B;Ratio_of_ear_height_to_total_height	0	0	0	0	0	0	0	0	1	0	1	0	0	0	0	0	0	1	0	1	1	1	1	1	1	0	9	dispensable
pan_gene_30579	pan_gene_31224	Chlorophyll_B	Chlorophyll_B	0	0	0	0	0	0	0	0	1	0	0	0	0	0	0	0	0	0	0	0	0	0	0	0	0	0	1	private
pan_gene_30817	pan_gene_32548	Chlorophyll_B;Days_to_silk;Ear_height	Chlorophyll_B;Ear_row_number;Nitrate;Nodes_above_ear;Plant_height;Stalk_strength	0	0	0	0	0	0	0	0	1	0	0	0	0	0	0	0	0	0	0	0	0	0	0	0	0	0	1	private
pan_gene_30989	pan_gene_4691	Chlorophyll_B	Chlorophyll_B	0	0	0	0	0	0	0	0	1	0	0	0	0	0	0	0	0	0	0	0	0	0	0	0	0	0	1	private
pan_gene_30989	pan_gene_5128	Chlorophyll_B	Boxcox-transformed_leaf_angle;Chlorophyll_A;Chlorophyll_B;Glucose;Starch;Tassel_branch_number	0	0	0	0	0	0	0	0	1	0	0	0	0	0	0	0	0	0	0	0	0	0	0	0	0	0	1	private
pan_gene_31756	pan_gene_4883	Chlorophyll_B;Photoperiod_growing-degree_days_to_anthesis	Chlorophyll_B;Ratio_of_ear_height_to_total_height	0	0	0	0	0	0	0	0	1	0	0	0	0	0	0	1	0	0	1	0	0	0	1	0	0	0	4	dispensable
pan_gene_32262	pan_gene_32548	Chlorophyll_B	Chlorophyll_B;Ear_row_number;Nitrate;Nodes_above_ear;Plant_height;Stalk_strength	0	0	0	0	0	0	0	0	1	0	0	0	0	0	0	0	0	0	0	0	0	0	0	0	0	0	1	private
pan_gene_32548	pan_gene_4691	Chlorophyll_B;Ear_row_number;Nitrate;Nodes_above_ear;Plant_height;Stalk_strength	Chlorophyll_B	0	0	0	0	0	0	0	0	1	0	0	0	0	0	0	0	0	0	0	0	0	0	0	0	0	0	1	private
pan_gene_10463	pan_gene_24391	Chlorophyll_A;Chlorophyll_B	Boxcox-transformed_leaf_angle;Chlorophyll_B;Height_per_day_(until_flowering)	0	0	0	0	0	0	0	0	0	1	0	0	0	0	0	0	0	0	0	0	0	0	0	0	0	0	1	private
pan_gene_12521	pan_gene_24479	Chlorophyll_B	Average_internode_length_(whole_plant);Boxcox-transformed_leaf_angle;Chlorophyll_B	0	0	0	0	0	0	0	0	0	1	0	0	0	0	0	0	0	0	0	0	0	0	0	0	0	0	1	private
pan_gene_12521	pan_gene_5128	Chlorophyll_B	Boxcox-transformed_leaf_angle;Chlorophyll_A;Chlorophyll_B;Glucose;Starch;Tassel_branch_number	0	0	0	0	0	0	0	0	0	1	0	0	0	0	0	0	0	0	0	0	0	0	0	0	0	0	1	private
pan_gene_12772	pan_gene_22537	Chlorophyll_B	Chlorophyll_B	0	0	0	0	0	0	0	0	0	1	0	0	0	0	0	0	0	0	0	0	0	0	0	0	0	0	1	private
pan_gene_142	pan_gene_24798	Average_internode_length_(whole_plant);Chlorophyll_B;Nodes_per_plant	Chlorophyll_B;Days_to_silk;Leaf_length;Tassel_branch_number	0	0	0	0	0	0	0	0	0	1	0	0	0	0	0	0	0	0	0	0	0	0	0	0	0	0	1	private
pan_gene_142	pan_gene_32296	Average_internode_length_(whole_plant);Chlorophyll_B;Nodes_per_plant	Chlorophyll_B	0	0	0	0	0	0	0	0	0	1	0	0	0	0	0	0	0	0	0	0	0	0	0	0	0	0	1	private
pan_gene_16372	pan_gene_5128	Chlorophyll_B	Boxcox-transformed_leaf_angle;Chlorophyll_A;Chlorophyll_B;Glucose;Starch;Tassel_branch_number	0	0	0	0	0	0	0	0	0	1	0	0	0	0	0	0	0	0	0	0	0	0	0	0	0	0	1	private
pan_gene_164	pan_gene_5128	Chlorophyll_B;Starch	Boxcox-transformed_leaf_angle;Chlorophyll_A;Chlorophyll_B;Glucose;Starch;Tassel_branch_number	0	0	0	0	0	0	0	0	0	1	0	0	0	0	0	0	0	0	0	0	0	0	0	1	0	0	2	dispensable
pan_gene_19115	pan_gene_24391	Chlorophyll_B;Days_to_anthesis;Stalk_strength	Boxcox-transformed_leaf_angle;Chlorophyll_B;Height_per_day_(until_flowering)	0	0	0	0	0	0	0	0	0	1	0	0	0	0	0	0	0	0	0	0	0	0	0	0	0	0	1	private
pan_gene_22467	pan_gene_4691	Chlorophyll_B;Ratio_of_ear_height_to_total_height	Chlorophyll_B	0	0	0	0	0	0	0	0	0	1	0	0	0	0	0	0	0	0	0	0	0	0	0	0	0	0	1	private
pan_gene_22537	pan_gene_30703	Chlorophyll_B	Chlorophyll_B	0	0	0	0	0	0	0	0	0	1	0	0	0	0	0	0	0	0	1	0	0	0	0	1	0	0	3	dispensable
pan_gene_22654	pan_gene_24318	Average_internode_length_(below_ear);Chlorophyll_B	Chlorophyll_B;Total_amino_acids	0	0	0	0	0	0	0	0	0	1	0	0	0	0	0	0	0	0	0	0	0	0	0	0	0	0	1	private
pan_gene_22654	pan_gene_40594	Average_internode_length_(below_ear);Chlorophyll_B	Chlorophyll_B	0	0	0	0	0	0	0	0	0	1	0	0	0	0	0	0	0	0	0	0	0	0	0	0	0	0	1	private
pan_gene_22654	pan_gene_97126	Average_internode_length_(below_ear);Chlorophyll_B	Chlorophyll_B	0	0	0	0	0	0	0	0	0	1	0	0	0	0	0	0	0	0	0	0	0	0	0	0	0	0	1	private
pan_gene_24318	pan_gene_4691	Chlorophyll_B;Total_amino_acids	Chlorophyll_B	0	0	0	0	0	0	0	0	0	1	1	0	0	0	0	0	0	0	0	0	0	0	0	0	0	0	2	dispensable
pan_gene_24318	pan_gene_5128	Chlorophyll_B;Total_amino_acids	Boxcox-transformed_leaf_angle;Chlorophyll_A;Chlorophyll_B;Glucose;Starch;Tassel_branch_number	0	0	0	0	0	0	0	0	0	1	0	0	0	0	0	0	0	0	0	0	0	0	0	0	0	0	1	private
pan_gene_24391	pan_gene_4883	Boxcox-transformed_leaf_angle;Chlorophyll_B;Height_per_day_(until_flowering)	Chlorophyll_B;Ratio_of_ear_height_to_total_height	0	0	0	0	0	0	0	0	0	1	0	0	0	0	1	0	0	0	1	0	0	0	0	0	0	0	3	dispensable
pan_gene_24409	pan_gene_5128	Chlorophyll_B;Days_to_silk;Nitrate	Boxcox-transformed_leaf_angle;Chlorophyll_A;Chlorophyll_B;Glucose;Starch;Tassel_branch_number	0	0	0	0	0	0	0	0	0	1	0	1	0	0	0	0	0	0	1	0	0	1	0	0	0	0	4	dispensable
pan_gene_24779	pan_gene_97126	Average_internode_length_(above_ear);Chlorophyll_B	Chlorophyll_B	0	0	0	0	0	0	0	0	0	1	0	0	0	0	0	0	0	0	0	0	0	0	0	0	0	0	1	private
pan_gene_24798	pan_gene_4878	Chlorophyll_B;Days_to_silk;Leaf_length;Tassel_branch_number	Chlorophyll_B;Malate	0	0	0	0	0	0	0	0	0	1	0	0	0	0	0	0	0	0	1	0	0	1	0	0	0	0	3	dispensable
pan_gene_27248	pan_gene_32262	Chlorophyll_B;Ear_height;Northern_Leaf_Blight	Chlorophyll_B	0	0	0	0	0	0	0	0	0	1	0	0	0	0	0	0	0	0	0	0	0	0	0	0	0	0	1	private
pan_gene_3422	pan_gene_4691	Chlorophyll_B;Height_above_ear;Height_per_day_(until_flowering)	Chlorophyll_B	0	0	0	0	0	0	0	0	0	1	1	0	0	0	0	0	0	0	0	0	0	0	0	0	0	0	2	dispensable
pan_gene_40594	pan_gene_4691	Chlorophyll_B	Chlorophyll_B	0	0	0	0	0	0	0	0	0	1	0	0	1	0	0	0	0	0	0	0	0	0	0	0	0	0	2	dispensable
pan_gene_40594	pan_gene_5128	Chlorophyll_B	Boxcox-transformed_leaf_angle;Chlorophyll_A;Chlorophyll_B;Glucose;Starch;Tassel_branch_number	0	0	0	0	0	0	0	0	0	1	0	0	0	0	0	0	0	0	0	0	0	0	0	0	0	0	1	private
pan_gene_103265	pan_gene_24391	Chlorophyll_B	Boxcox-transformed_leaf_angle;Chlorophyll_B;Height_per_day_(until_flowering)	0	0	0	0	0	0	0	0	0	0	1	0	0	0	0	0	0	0	0	0	0	0	0	0	0	0	1	private
pan_gene_10554	pan_gene_24798	Chlorophyll_B	Chlorophyll_B;Days_to_silk;Leaf_length;Tassel_branch_number	0	0	0	0	0	0	0	0	0	0	1	0	0	0	0	0	0	0	0	0	0	0	0	0	0	0	1	private
pan_gene_12521	pan_gene_4691	Chlorophyll_B	Chlorophyll_B	0	0	0	0	0	0	0	0	0	0	1	0	0	0	0	0	0	0	0	0	0	0	0	0	0	0	1	private
pan_gene_14219	pan_gene_4691	Chlorophyll_B	Chlorophyll_B	0	0	0	0	0	0	0	0	0	0	1	0	0	0	0	0	0	0	0	0	0	0	0	0	0	0	1	private
pan_gene_164	pan_gene_4691	Chlorophyll_B;Starch	Chlorophyll_B	0	0	0	0	0	0	0	0	0	0	1	0	0	0	0	0	0	0	0	0	0	0	0	0	0	0	1	private
pan_gene_16779	pan_gene_25059	Chlorophyll_B	Chlorophyll_B;Leaf_length	0	0	0	0	0	0	0	0	0	0	1	0	0	0	0	0	0	0	0	0	0	0	0	0	0	0	1	private
pan_gene_22237	pan_gene_4691	Anthesis-silking_interval;Average_internode_length_(above_ear);Chlorophyll_B;Days_to_anthesis	Chlorophyll_B	0	0	0	0	0	0	0	0	0	0	1	0	0	0	0	1	0	0	0	0	0	1	0	0	0	0	3	dispensable
pan_gene_22534	pan_gene_24479	Anthesis-silking_interval;Chlorophyll_B;Days_to_anthesis	Average_internode_length_(whole_plant);Boxcox-transformed_leaf_angle;Chlorophyll_B	0	0	0	0	0	0	0	0	0	0	1	1	0	0	0	0	0	0	0	0	0	0	0	0	0	0	2	dispensable
pan_gene_22534	pan_gene_4691	Anthesis-silking_interval;Chlorophyll_B;Days_to_anthesis	Chlorophyll_B	0	0	0	0	0	0	0	0	0	0	1	1	1	0	0	1	1	0	0	0	0	0	0	0	0	0	5	dispensable
pan_gene_22536	pan_gene_27195	Anthesis-silking_interval;Chlorophyll_B	Chlorophyll_B;Nodes_above_ear	0	0	0	0	0	0	0	0	0	0	1	0	0	0	0	0	1	0	0	0	1	0	0	0	0	0	3	dispensable
pan_gene_23424	pan_gene_24414	Chlorophyll_B	Average_internode_length_(whole_plant);Chlorophyll_B	0	0	0	0	0	0	0	0	0	0	1	0	0	0	0	0	0	0	0	0	0	0	0	0	0	0	1	private
pan_gene_24479	pan_gene_76390	Average_internode_length_(whole_plant);Boxcox-transformed_leaf_angle;Chlorophyll_B	Chlorophyll_B	0	0	0	0	0	0	0	0	0	0	1	0	0	0	0	0	0	0	0	0	0	0	0	0	0	0	1	private
pan_gene_24500	pan_gene_25040	100_Kernel_weight;Boxcox-transformed_leaf_angle;Chlorophyll_B	Chlorophyll_B	0	0	0	0	0	0	0	0	0	0	1	0	0	0	0	0	0	0	0	0	0	0	0	0	0	0	1	private
pan_gene_24560	pan_gene_4691	Chlorophyll_B;Stalk_strength	Chlorophyll_B	0	0	0	0	0	0	0	0	0	0	1	0	1	0	0	0	1	1	0	0	0	0	0	0	0	0	4	dispensable
pan_gene_28637	pan_gene_4691	Chlorophyll_B	Chlorophyll_B	0	0	0	0	0	0	0	0	0	0	1	0	0	0	0	0	0	0	0	0	0	0	0	0	0	0	1	private
pan_gene_32548	pan_gene_4875	Chlorophyll_B;Ear_row_number;Nitrate;Nodes_above_ear;Plant_height;Stalk_strength	Chlorophyll_B	0	0	0	0	0	0	0	0	0	0	1	1	0	0	0	0	0	0	0	0	0	0	0	0	0	0	2	dispensable
pan_gene_3420	pan_gene_4634	Chlorophyll_B;Photoperiod_Growing-degree_days_to_silk	Chlorophyll_B	0	0	0	0	0	0	0	0	0	0	1	1	0	0	0	1	0	1	0	1	0	1	0	0	0	0	6	dispensable
pan_gene_3422	pan_gene_4881	Chlorophyll_B;Height_above_ear;Height_per_day_(until_flowering)	Chlorophyll_B;Fumarate;Ratio_of_ear_height_to_total_height	0	0	0	0	0	0	0	0	0	0	1	0	0	0	0	0	0	0	0	0	0	1	0	0	0	0	2	dispensable
pan_gene_1186	pan_gene_3410	Chlorophyll_B;PCA_of_metabolites:_PC2;Starch;Tassel_branch_number;Tassel_length	100_Kernel_weight;Chlorophyll_B	0	0	0	0	0	0	0	0	0	0	0	1	0	0	1	0	0	0	1	0	0	0	1	0	0	0	4	dispensable
pan_gene_12098	pan_gene_96251	Average_internode_length_(whole_plant);Chlorophyll_B;Total_amino_acids	Chlorophyll_B	0	0	0	0	0	0	0	0	0	0	0	1	0	0	0	0	0	0	0	0	0	0	0	0	0	0	1	private
pan_gene_12521	pan_gene_96251	Chlorophyll_B	Chlorophyll_B	0	0	0	0	0	0	0	0	0	0	0	1	0	0	0	0	0	0	0	0	0	0	0	0	0	0	1	private
pan_gene_142	pan_gene_4877	Average_internode_length_(whole_plant);Chlorophyll_B;Nodes_per_plant	Chlorophyll_B;Malate	0	0	0	0	0	0	0	0	0	0	0	1	0	0	0	0	0	0	0	0	0	1	0	0	0	0	2	dispensable
pan_gene_14219	pan_gene_24611	Chlorophyll_B	Chlorophyll_B	0	0	0	0	0	0	0	0	0	0	0	1	0	0	0	0	0	0	0	0	0	0	0	0	0	0	1	private
pan_gene_150	pan_gene_344	Average_internode_length_(below_ear);Chlorophyll_B;Ear_height;Nodes_per_plant;Ratio_of_ear_height_to_total_height	Average_internode_length_(whole_plant);Chlorophyll_B;Ear_height;Height_per_day_(until_flowering);Plant_height;Tassel_length	0	0	0	0	0	0	0	0	0	0	0	1	0	0	0	1	0	0	0	0	0	0	0	0	0	0	2	dispensable
pan_gene_16372	pan_gene_30683	Chlorophyll_B	Average_internode_length_(below_ear);Chlorophyll_B	0	0	0	0	0	0	0	0	0	0	0	1	0	0	0	0	0	0	0	0	0	0	0	0	0	0	1	private
pan_gene_164	pan_gene_96251	Chlorophyll_B;Starch	Chlorophyll_B	0	0	0	0	0	0	0	0	0	0	0	1	0	0	0	0	0	0	0	0	0	0	0	0	0	0	1	private
pan_gene_16641	pan_gene_32080	Chlorophyll_B	Chlorophyll_B	0	0	0	0	0	0	0	0	0	0	0	1	0	1	0	0	0	0	0	0	0	0	0	0	0	0	2	dispensable
pan_gene_16779	pan_gene_4882	Chlorophyll_B	Chlorophyll_B;Fumarate	0	0	0	0	0	0	0	0	0	0	0	1	0	0	0	0	0	0	0	0	0	0	0	0	0	0	1	private
pan_gene_16779	pan_gene_5347	Chlorophyll_B	Chlorophyll_B	0	0	0	0	0	0	0	0	0	0	0	1	0	0	0	0	0	0	0	0	0	0	0	0	0	0	1	private
pan_gene_16791	pan_gene_24317	Chlorophyll_B;PCA_of_metabolites:_PC1	Chlorophyll_B;Tassel_length;Total_amino_acids	0	0	0	0	0	0	0	0	0	0	0	1	0	0	0	0	0	0	0	0	0	0	0	0	0	0	1	private
pan_gene_18176	pan_gene_23424	Chlorophyll_B;Ratio_of_ear_height_to_total_height	Chlorophyll_B	0	0	0	0	0	0	0	0	0	0	0	1	0	0	0	0	0	0	0	0	0	0	0	0	0	0	1	private
pan_gene_21423	pan_gene_68454	Chlorophyll_B;Days_to_anthesis;Leaf_length	Average_internode_length_(whole_plant);Chlorophyll_B;Days_to_silk;Ear_height	0	0	0	0	0	0	0	0	0	0	0	0	0	0	0	0	0	1	0	0	0	0	0	0	0	0	1	private
pan_gene_21423	pan_gene_96251	Chlorophyll_B;Days_to_anthesis;Leaf_length	Chlorophyll_B	0	0	0	0	0	0	0	0	0	0	0	1	0	0	0	0	0	0	0	0	0	0	0	0	0	0	1	private
pan_gene_22534	pan_gene_4883	Anthesis-silking_interval;Chlorophyll_B;Days_to_anthesis	Chlorophyll_B;Ratio_of_ear_height_to_total_height	0	0	0	0	0	0	0	0	0	0	0	1	0	0	0	0	0	0	1	0	0	0	0	0	0	0	2	dispensable
pan_gene_22536	pan_gene_24611	Anthesis-silking_interval;Chlorophyll_B	Chlorophyll_B	0	0	0	0	0	0	0	0	0	0	0	1	1	0	0	0	0	0	0	0	0	0	0	0	0	0	2	dispensable
pan_gene_22654	pan_gene_24409	Average_internode_length_(below_ear);Chlorophyll_B	Chlorophyll_B;Days_to_silk;Nitrate	0	0	0	0	0	0	0	0	0	0	0	1	0	0	0	0	0	0	0	0	0	0	0	0	0	0	1	private
pan_gene_24407	pan_gene_344	Average_internode_length_(below_ear);Chlorophyll_B	Average_internode_length_(whole_plant);Chlorophyll_B;Ear_height;Height_per_day_(until_flowering);Plant_height;Tassel_length	0	0	0	0	0	0	0	0	0	0	0	1	0	0	0	0	0	0	0	0	0	0	0	0	0	0	1	private
pan_gene_24479	pan_gene_96251	Average_internode_length_(whole_plant);Boxcox-transformed_leaf_angle;Chlorophyll_B	Chlorophyll_B	0	0	0	0	0	0	0	0	0	0	0	1	0	0	0	0	0	0	0	0	0	0	0	0	0	0	1	private
pan_gene_24560	pan_gene_96251	Chlorophyll_B;Stalk_strength	Chlorophyll_B	0	0	0	0	0	0	0	0	0	0	0	1	0	0	0	0	0	0	0	0	0	0	0	0	0	0	1	private
pan_gene_24564	pan_gene_27195	Chlorophyll_B	Chlorophyll_B;Nodes_above_ear	0	0	0	0	0	0	0	0	0	0	0	1	0	0	0	0	0	0	0	0	0	0	0	0	0	0	1	private
pan_gene_24564	pan_gene_4881	Chlorophyll_B	Chlorophyll_B;Fumarate;Ratio_of_ear_height_to_total_height	0	0	0	0	0	0	0	0	0	0	0	1	0	0	0	0	0	0	0	0	0	0	0	0	0	0	1	private
pan_gene_24571	pan_gene_4875	Chlorophyll_B	Chlorophyll_B	0	0	0	0	0	0	0	0	0	0	0	1	0	0	0	0	0	0	0	0	0	0	1	0	0	0	2	dispensable
pan_gene_24611	pan_gene_2705	Chlorophyll_B	Chlorophyll_B	0	0	0	0	0	0	0	0	0	0	0	1	1	0	0	0	0	0	0	0	0	0	0	0	0	0	2	dispensable
pan_gene_28637	pan_gene_96251	Chlorophyll_B	Chlorophyll_B	0	0	0	0	0	0	0	0	0	0	0	1	0	0	0	0	0	0	0	0	0	0	0	0	0	0	1	private
pan_gene_32208	pan_gene_96251	Chlorophyll_B;Plant_height	Chlorophyll_B	0	0	0	0	0	0	0	0	0	0	0	1	0	0	0	0	0	0	0	0	0	0	0	0	0	0	1	private
pan_gene_32548	pan_gene_344	Chlorophyll_B;Ear_row_number;Nitrate;Nodes_above_ear;Plant_height;Stalk_strength	Average_internode_length_(whole_plant);Chlorophyll_B;Ear_height;Height_per_day_(until_flowering);Plant_height;Tassel_length	0	0	0	0	0	0	0	0	0	0	0	1	0	0	0	1	0	0	0	0	0	0	0	0	0	0	2	dispensable
pan_gene_3420	pan_gene_4897	Chlorophyll_B;Photoperiod_Growing-degree_days_to_silk	Chlorophyll_B	0	0	0	0	0	0	0	0	0	0	0	0	0	0	0	1	0	0	0	1	0	0	0	0	0	0	2	dispensable
pan_gene_4878	pan_gene_5347	Chlorophyll_B;Malate	Chlorophyll_B	0	0	0	0	0	0	0	0	0	0	0	1	0	0	0	0	0	0	0	0	0	0	0	0	0	0	1	private
pan_gene_5128	pan_gene_96251	Boxcox-transformed_leaf_angle;Chlorophyll_A;Chlorophyll_B;Glucose;Starch;Tassel_branch_number	Chlorophyll_B	0	0	0	0	0	0	0	0	0	0	0	1	0	0	0	0	0	0	0	0	0	0	0	0	0	0	1	private
pan_gene_16372	pan_gene_24560	Chlorophyll_B	Chlorophyll_B;Stalk_strength	0	0	0	0	0	0	0	0	0	0	0	0	1	0	0	0	0	0	0	0	0	0	0	0	0	0	1	private
pan_gene_16372	pan_gene_24611	Chlorophyll_B	Chlorophyll_B	0	0	0	0	0	0	0	0	0	0	0	0	1	0	0	0	0	0	0	0	0	0	0	0	0	0	1	private
pan_gene_16372	pan_gene_32262	Chlorophyll_B	Chlorophyll_B	0	0	0	0	0	0	0	0	0	0	0	0	1	0	0	0	0	0	0	0	0	1	0	0	0	0	2	dispensable
pan_gene_164	pan_gene_24479	Chlorophyll_B;Starch	Average_internode_length_(whole_plant);Boxcox-transformed_leaf_angle;Chlorophyll_B	0	0	0	0	0	0	0	0	0	0	0	0	1	0	0	0	0	0	0	0	0	0	0	0	0	0	1	private
pan_gene_164	pan_gene_32262	Chlorophyll_B;Starch	Chlorophyll_B	0	0	0	0	0	0	0	0	0	0	0	0	1	1	0	0	0	0	0	0	0	0	0	0	0	0	2	dispensable
pan_gene_16777	pan_gene_24563	Chlorophyll_B	Chlorophyll_B;Height_above_ear	0	0	0	0	0	0	0	0	0	0	0	0	1	0	0	0	0	0	0	0	0	0	0	0	0	0	1	private
pan_gene_18404	pan_gene_24563	Chlorophyll_B;Leaf_length;Nodes_per_plant	Chlorophyll_B;Height_above_ear	0	0	0	0	0	0	0	0	0	0	0	0	1	0	0	0	0	0	0	0	0	0	1	0	0	0	2	dispensable
pan_gene_21423	pan_gene_24479	Chlorophyll_B;Days_to_anthesis;Leaf_length	Average_internode_length_(whole_plant);Boxcox-transformed_leaf_angle;Chlorophyll_B	0	0	0	0	0	0	0	0	0	0	0	0	1	0	0	0	0	0	1	0	0	0	1	0	0	0	3	dispensable
pan_gene_21423	pan_gene_4875	Chlorophyll_B;Days_to_anthesis;Leaf_length	Chlorophyll_B	0	0	0	0	0	0	0	0	0	0	0	0	1	0	0	0	0	0	0	0	0	0	0	0	0	0	1	private
pan_gene_22237	pan_gene_24611	Anthesis-silking_interval;Average_internode_length_(above_ear);Chlorophyll_B;Days_to_anthesis	Chlorophyll_B	0	0	0	0	0	0	0	0	0	0	0	0	1	0	0	0	0	0	0	0	0	0	0	0	0	0	1	private
pan_gene_24318	pan_gene_7666	Chlorophyll_B;Total_amino_acids	Chlorophyll_B	0	0	0	0	0	0	0	0	0	0	0	0	1	0	0	0	0	0	0	0	0	0	0	0	0	0	1	private
pan_gene_24446	pan_gene_3410	100_Kernel_weight;Average_internode_length_(below_ear);Chlorophyll_B;Leaf_length	100_Kernel_weight;Chlorophyll_B	0	0	0	0	0	0	0	0	0	0	0	0	1	0	0	0	0	0	0	0	0	0	0	0	0	0	1	private
pan_gene_24479	pan_gene_25041	Average_internode_length_(whole_plant);Boxcox-transformed_leaf_angle;Chlorophyll_B	Chlorophyll_B	0	0	0	0	0	0	0	0	0	0	0	0	1	0	0	0	0	0	0	0	0	0	0	0	0	0	1	private
pan_gene_24479	pan_gene_30683	Average_internode_length_(whole_plant);Boxcox-transformed_leaf_angle;Chlorophyll_B	Average_internode_length_(below_ear);Chlorophyll_B	0	0	0	0	0	0	0	0	0	0	0	0	1	0	0	0	1	0	0	0	0	0	0	0	0	0	2	dispensable
pan_gene_24479	pan_gene_32262	Average_internode_length_(whole_plant);Boxcox-transformed_leaf_angle;Chlorophyll_B	Chlorophyll_B	0	0	0	0	0	0	0	0	0	0	0	0	1	0	0	0	0	0	0	0	0	0	0	0	0	0	1	private
pan_gene_24479	pan_gene_3422	Average_internode_length_(whole_plant);Boxcox-transformed_leaf_angle;Chlorophyll_B	Chlorophyll_B;Height_above_ear;Height_per_day_(until_flowering)	0	0	0	0	0	0	0	0	0	0	0	0	1	0	0	0	0	0	0	0	0	0	0	0	0	0	1	private
pan_gene_24611	pan_gene_4881	Chlorophyll_B	Chlorophyll_B;Fumarate;Ratio_of_ear_height_to_total_height	0	0	0	0	0	0	0	0	0	0	0	0	1	0	0	0	0	0	0	0	0	0	0	0	0	0	1	private
pan_gene_27205	pan_gene_59172	Chlorophyll_B	Boxcox-transformed_leaf_angle;Chlorophyll_B	0	0	0	0	0	0	0	0	0	0	0	0	1	0	0	0	0	0	0	0	0	0	0	0	0	0	1	private
pan_gene_4691	pan_gene_68454	Chlorophyll_B	Average_internode_length_(whole_plant);Chlorophyll_B;Days_to_silk;Ear_height	0	0	0	0	0	0	0	0	0	0	0	0	1	0	0	0	0	0	0	0	0	0	0	0	0	0	1	private
pan_gene_103265	pan_gene_24479	Chlorophyll_B	Average_internode_length_(whole_plant);Boxcox-transformed_leaf_angle;Chlorophyll_B	0	0	0	0	0	0	0	0	0	0	0	0	0	1	0	0	0	0	0	0	0	0	0	0	0	0	1	private
pan_gene_12521	pan_gene_31224	Chlorophyll_B	Chlorophyll_B	0	0	0	0	0	0	0	0	0	0	0	0	0	1	0	0	0	0	0	0	0	0	0	0	0	0	1	private
pan_gene_16641	pan_gene_24077	Chlorophyll_B	Chlorophyll_B;Tassel_length	0	0	0	0	0	0	0	0	0	0	0	0	0	1	0	0	0	0	0	0	0	0	0	0	0	0	1	private
pan_gene_16641	pan_gene_25033	Chlorophyll_B	Chlorophyll_B;Leaf_length	0	0	0	0	0	0	0	0	0	0	0	0	0	0	0	0	0	0	0	0	1	0	0	0	0	0	1	private
pan_gene_22534	pan_gene_32262	Anthesis-silking_interval;Chlorophyll_B;Days_to_anthesis	Chlorophyll_B	0	0	0	0	0	0	0	0	0	0	0	0	0	1	0	0	0	0	0	0	0	0	0	0	0	0	1	private
pan_gene_24077	pan_gene_24343	Chlorophyll_B;Tassel_length	Chlorophyll_B	0	0	0	0	0	0	0	0	0	0	0	0	0	1	0	0	0	0	0	0	0	0	0	0	0	0	1	private
pan_gene_24077	pan_gene_30703	Chlorophyll_B;Tassel_length	Chlorophyll_B	0	0	0	0	0	0	0	0	0	0	0	0	0	1	0	0	0	0	0	1	0	0	0	0	0	0	2	dispensable
pan_gene_24304	pan_gene_25869	Chlorophyll_B	Chlorophyll_B	0	0	0	0	0	0	0	0	0	0	0	0	0	1	0	0	0	0	0	0	0	0	0	0	0	0	1	private
pan_gene_24415	pan_gene_82814	Average_internode_length_(whole_plant);Chlorophyll_B	Chlorophyll_B	0	0	0	0	0	0	0	0	0	0	0	0	0	1	0	0	0	0	0	0	0	0	0	0	0	0	1	private
pan_gene_24415	pan_gene_82815	Average_internode_length_(whole_plant);Chlorophyll_B	Chlorophyll_B	0	0	0	0	0	0	0	0	0	0	0	0	0	1	0	0	0	0	0	0	0	0	0	0	0	0	1	private
pan_gene_82814	pan_gene_82815	Chlorophyll_B	Chlorophyll_B	0	0	0	0	0	0	0	0	0	0	0	0	0	1	0	0	0	0	0	0	0	0	0	0	0	0	1	private
pan_gene_1186	pan_gene_24321	Chlorophyll_B;PCA_of_metabolites:_PC2;Starch;Tassel_branch_number;Tassel_length	Average_internode_length_(below_ear);Chlorophyll_B	0	0	0	0	0	0	0	0	0	0	0	0	0	0	1	0	0	0	0	1	0	0	0	0	0	0	2	dispensable
pan_gene_22534	pan_gene_22654	Anthesis-silking_interval;Chlorophyll_B;Days_to_anthesis	Average_internode_length_(below_ear);Chlorophyll_B	0	0	0	0	0	0	0	0	0	0	0	0	0	0	1	0	0	0	0	0	0	0	0	0	0	0	1	private
pan_gene_10463	pan_gene_4880	Chlorophyll_A;Chlorophyll_B	Chlorophyll_B;Malate	0	0	0	0	0	0	0	0	0	0	0	0	0	0	0	1	0	0	0	0	0	0	0	0	0	0	1	private
pan_gene_12751	pan_gene_25040	Chlorophyll_B	Chlorophyll_B	0	0	0	0	0	0	0	0	0	0	0	0	0	0	0	1	0	0	0	0	0	0	0	0	0	0	1	private
pan_gene_154	pan_gene_4897	Chlorophyll_B	Chlorophyll_B	0	0	0	0	0	0	0	0	0	0	0	0	0	0	0	1	0	0	0	0	0	0	0	0	0	0	1	private
pan_gene_22536	pan_gene_24304	Anthesis-silking_interval;Chlorophyll_B	Chlorophyll_B	0	0	0	0	0	0	0	0	0	0	0	0	0	0	0	1	0	0	0	0	0	0	0	0	0	0	1	private
pan_gene_24407	pan_gene_24518	Average_internode_length_(below_ear);Chlorophyll_B	Boxcox-transformed_leaf_angle;Chlorophyll_B;Stalk_strength	0	0	0	0	0	0	0	0	0	0	0	0	0	0	0	1	0	0	0	0	0	0	0	0	0	0	1	private
pan_gene_24414	pan_gene_24563	Average_internode_length_(whole_plant);Chlorophyll_B	Chlorophyll_B;Height_above_ear	0	0	0	0	0	0	0	0	0	0	0	0	0	0	0	1	0	0	0	0	0	0	0	0	0	0	1	private
pan_gene_27205	pan_gene_4615	Chlorophyll_B	Chlorophyll_B;Northern_Leaf_Blight	0	0	0	0	0	0	0	0	0	0	0	0	0	0	0	1	0	0	0	0	0	0	0	0	0	0	1	private
pan_gene_31756	pan_gene_344	Chlorophyll_B;Photoperiod_growing-degree_days_to_anthesis	Average_internode_length_(whole_plant);Chlorophyll_B;Ear_height;Height_per_day_(until_flowering);Plant_height;Tassel_length	0	0	0	0	0	0	0	0	0	0	0	0	0	0	0	1	0	0	0	0	0	0	0	0	0	0	1	private
pan_gene_344	pan_gene_4880	Average_internode_length_(whole_plant);Chlorophyll_B;Ear_height;Height_per_day_(until_flowering);Plant_height;Tassel_length	Chlorophyll_B;Malate	0	0	0	0	0	0	0	0	0	0	0	0	0	0	0	1	0	0	0	0	0	0	0	0	0	0	1	private
pan_gene_10554	pan_gene_4877	Chlorophyll_B	Chlorophyll_B;Malate	0	0	0	0	0	0	0	0	0	0	0	0	0	0	0	0	1	0	0	0	0	0	0	0	0	0	1	private
pan_gene_1186	pan_gene_16777	Chlorophyll_B;PCA_of_metabolites:_PC2;Starch;Tassel_branch_number;Tassel_length	Chlorophyll_B	0	0	0	0	0	0	0	0	0	0	0	0	0	0	0	0	1	0	0	0	0	0	0	0	0	0	1	private
pan_gene_12751	pan_gene_30817	Chlorophyll_B	Chlorophyll_B;Days_to_silk;Ear_height	0	0	0	0	0	0	0	0	0	0	0	0	0	0	0	0	1	0	0	0	0	0	0	0	0	0	1	private
pan_gene_24813	pan_gene_30987	Chlorophyll_B;Malate	Chlorophyll_B;Height_above_ear	0	0	0	0	0	0	0	0	0	0	0	0	0	0	0	0	0	0	0	0	0	0	0	1	0	0	1	private
pan_gene_25395	pan_gene_32297	Average_internode_length_(below_ear);Chlorophyll_B	Chlorophyll_B	0	0	0	0	0	0	0	0	0	0	0	0	0	0	0	0	1	0	0	0	0	0	0	0	0	0	1	private
pan_gene_27195	pan_gene_32262	Chlorophyll_B;Nodes_above_ear	Chlorophyll_B	0	0	0	0	0	0	0	0	0	0	0	0	0	0	0	0	1	0	0	0	0	0	0	0	0	0	1	private
pan_gene_30989	pan_gene_95065	Chlorophyll_B	Chlorophyll_B	0	0	0	0	0	0	0	0	0	0	0	0	0	0	0	0	1	0	0	0	0	0	0	0	0	0	1	private
pan_gene_31756	pan_gene_4648	Chlorophyll_B;Photoperiod_growing-degree_days_to_anthesis	Chlorophyll_B;Northern_Leaf_Blight	0	0	0	0	0	0	0	0	0	0	0	0	0	0	0	0	1	0	0	0	0	0	0	0	0	0	1	private
pan_gene_4648	pan_gene_4880	Chlorophyll_B;Northern_Leaf_Blight	Chlorophyll_B;Malate	0	0	0	0	0	0	0	0	0	0	0	0	0	0	0	0	1	0	0	0	0	0	0	0	0	0	1	private
pan_gene_16372	pan_gene_28637	Chlorophyll_B	Chlorophyll_B	0	0	0	0	0	0	0	0	0	0	0	0	0	0	0	0	0	1	0	1	0	0	0	0	0	0	2	dispensable
pan_gene_16372	pan_gene_97126	Chlorophyll_B	Chlorophyll_B	0	0	0	0	0	0	0	0	0	0	0	0	0	0	0	0	0	0	0	0	0	0	0	0	1	0	1	private
pan_gene_16791	pan_gene_32374	Chlorophyll_B;PCA_of_metabolites:_PC1	Chlorophyll_B;Days_to_silk;Northern_Leaf_Blight	0	0	0	0	0	0	0	0	0	0	0	0	0	0	0	0	0	1	0	0	0	0	0	0	0	0	1	private
pan_gene_23424	pan_gene_30720	Chlorophyll_B	Chlorophyll_B;Leaf_length;Stalk_strength	0	0	0	0	0	0	0	0	0	0	0	0	0	0	0	0	0	1	0	0	0	0	0	0	0	1	2	dispensable
pan_gene_23424	pan_gene_3420	Chlorophyll_B	Chlorophyll_B;Photoperiod_Growing-degree_days_to_silk	0	0	0	0	0	0	0	0	0	0	0	0	0	0	0	0	0	1	0	1	0	0	0	0	0	0	2	dispensable
pan_gene_24391	pan_gene_25059	Boxcox-transformed_leaf_angle;Chlorophyll_B;Height_per_day_(until_flowering)	Chlorophyll_B;Leaf_length	0	0	0	0	0	0	0	0	0	0	0	0	0	0	0	0	0	1	0	0	0	0	0	0	0	0	1	private
pan_gene_24409	pan_gene_25059	Chlorophyll_B;Days_to_silk;Nitrate	Chlorophyll_B;Leaf_length	0	0	0	0	0	0	0	0	0	0	0	0	0	0	0	0	0	1	0	0	0	0	0	0	0	0	1	private
pan_gene_24446	pan_gene_351	100_Kernel_weight;Average_internode_length_(below_ear);Chlorophyll_B;Leaf_length	Chlorophyll_B	0	0	0	0	0	0	0	0	0	0	0	0	0	0	0	0	0	1	0	0	0	0	0	0	0	0	1	private
pan_gene_24522	pan_gene_32831	Chlorophyll_B	Average_internode_length_(above_ear);Average_internode_length_(whole_plant);Chlorophyll_B;Total_amino_acids	0	0	0	0	0	0	0	0	0	0	0	0	0	0	0	0	0	1	0	0	0	0	0	0	0	0	1	private
pan_gene_2705	pan_gene_68454	Chlorophyll_B	Average_internode_length_(whole_plant);Chlorophyll_B;Days_to_silk;Ear_height	0	0	0	0	0	0	0	0	0	0	0	0	0	0	0	0	0	1	0	0	0	0	0	0	0	0	1	private
pan_gene_30720	pan_gene_3420	Chlorophyll_B;Leaf_length;Stalk_strength	Chlorophyll_B;Photoperiod_Growing-degree_days_to_silk	0	0	0	0	0	0	0	0	0	0	0	0	0	0	0	0	0	1	0	0	0	0	0	0	0	0	1	private
pan_gene_30720	pan_gene_4634	Chlorophyll_B;Leaf_length;Stalk_strength	Chlorophyll_B	0	0	0	0	0	0	0	0	0	0	0	0	0	0	0	0	0	1	0	0	0	0	0	0	0	0	1	private
pan_gene_103265	pan_gene_21423	Chlorophyll_B	Chlorophyll_B;Days_to_anthesis;Leaf_length	0	0	0	0	0	0	0	0	0	0	0	0	0	0	0	0	0	0	1	0	0	0	0	0	0	0	1	private
pan_gene_103265	pan_gene_24779	Chlorophyll_B	Average_internode_length_(above_ear);Chlorophyll_B	0	0	0	0	0	0	0	0	0	0	0	0	0	0	0	0	0	0	1	0	0	1	0	0	0	0	2	dispensable
pan_gene_103265	pan_gene_25041	Chlorophyll_B	Chlorophyll_B	0	0	0	0	0	0	0	0	0	0	0	0	0	0	0	0	0	0	1	0	0	0	0	0	0	0	1	private
pan_gene_12734	pan_gene_16911	Chlorophyll_B;Northern_Leaf_Blight	Chlorophyll_B;Malate	0	0	0	0	0	0	0	0	0	0	0	0	0	0	0	0	0	0	1	0	0	0	0	0	0	0	1	private
pan_gene_16742	pan_gene_22535	Chlorophyll_B	Anthesis-silking_interval;Chlorophyll_B	0	0	0	0	0	0	0	0	0	0	0	0	0	0	0	0	0	0	1	0	0	0	0	1	0	0	2	dispensable
pan_gene_21423	pan_gene_5128	Chlorophyll_B;Days_to_anthesis;Leaf_length	Boxcox-transformed_leaf_angle;Chlorophyll_A;Chlorophyll_B;Glucose;Starch;Tassel_branch_number	0	0	0	0	0	0	0	0	0	0	0	0	0	0	0	0	0	0	1	0	0	0	0	0	0	0	1	private
pan_gene_24352	pan_gene_24779	Average_internode_length_(whole_plant);Chlorophyll_B	Average_internode_length_(above_ear);Chlorophyll_B	0	0	0	0	0	0	0	0	0	0	0	0	0	0	0	0	0	0	1	0	0	0	0	0	0	0	1	private
pan_gene_24409	pan_gene_3281	Chlorophyll_B;Days_to_silk;Nitrate	Chlorophyll_B	0	0	0	0	0	0	0	0	0	0	0	0	0	0	0	0	0	0	1	0	0	0	0	0	0	0	1	private
pan_gene_24564	pan_gene_4885	Chlorophyll_B	Chlorophyll_B;Cob_diameter	0	0	0	0	0	0	0	0	0	0	0	0	0	0	0	0	0	0	1	0	0	0	0	0	0	0	1	private
pan_gene_25041	pan_gene_4881	Chlorophyll_B	Chlorophyll_B;Fumarate;Ratio_of_ear_height_to_total_height	0	0	0	0	0	0	0	0	0	0	0	0	0	0	0	0	0	0	1	0	0	0	0	0	0	0	1	private
pan_gene_30703	pan_gene_32080	Chlorophyll_B	Chlorophyll_B	0	0	0	0	0	0	0	0	0	0	0	0	0	0	0	0	0	0	1	0	0	0	0	0	0	0	1	private
pan_gene_32262	pan_gene_4881	Chlorophyll_B	Chlorophyll_B;Fumarate;Ratio_of_ear_height_to_total_height	0	0	0	0	0	0	0	0	0	0	0	0	0	0	0	0	0	0	1	1	0	0	0	0	0	0	2	dispensable
pan_gene_3281	pan_gene_5128	Chlorophyll_B	Boxcox-transformed_leaf_angle;Chlorophyll_A;Chlorophyll_B;Glucose;Starch;Tassel_branch_number	0	0	0	0	0	0	0	0	0	0	0	0	0	0	0	0	0	0	1	0	0	0	0	0	0	0	1	private
pan_gene_4635	pan_gene_4882	Average_internode_length_(below_ear);Chlorophyll_B;Protein	Chlorophyll_B;Fumarate	0	0	0	0	0	0	0	0	0	0	0	0	0	0	0	0	0	0	1	0	0	0	0	0	0	0	1	private
pan_gene_100244	pan_gene_30817	Chlorophyll_B;Northern_Leaf_Blight	Chlorophyll_B;Days_to_silk;Ear_height	0	0	0	0	0	0	0	0	0	0	0	0	0	0	0	0	0	0	0	1	1	0	0	0	0	0	2	dispensable
pan_gene_1186	pan_gene_59876	Chlorophyll_B;PCA_of_metabolites:_PC2;Starch;Tassel_branch_number;Tassel_length	Chlorophyll_B	0	0	0	0	0	0	0	0	0	0	0	0	0	0	0	0	0	0	0	1	0	0	0	0	0	0	1	private
pan_gene_12498	pan_gene_24077	Chlorophyll_B	Chlorophyll_B;Tassel_length	0	0	0	0	0	0	0	0	0	0	0	0	0	0	0	0	0	0	0	1	0	0	0	0	0	0	1	private
pan_gene_12751	pan_gene_14219	Chlorophyll_B	Chlorophyll_B	0	0	0	0	0	0	0	0	0	0	0	0	0	0	0	0	0	0	0	1	0	0	0	0	0	0	1	private
pan_gene_14219	pan_gene_4881	Chlorophyll_B	Chlorophyll_B;Fumarate;Ratio_of_ear_height_to_total_height	0	0	0	0	0	0	0	0	0	0	0	0	0	0	0	0	0	0	0	1	0	0	0	0	0	0	1	private
pan_gene_14257	pan_gene_16777	Chlorophyll_B	Chlorophyll_B	0	0	0	0	0	0	0	0	0	0	0	0	0	0	0	0	0	0	0	1	0	0	0	0	0	0	1	private
pan_gene_22864	pan_gene_3420	Chlorophyll_B;PCA_of_metabolites:_PC2;Plant_height	Chlorophyll_B;Photoperiod_Growing-degree_days_to_silk	0	0	0	0	0	0	0	0	0	0	0	0	0	0	0	0	0	0	0	1	0	0	0	0	0	0	1	private
pan_gene_22864	pan_gene_4634	Chlorophyll_B;PCA_of_metabolites:_PC2;Plant_height	Chlorophyll_B	0	0	0	0	0	0	0	0	0	0	0	0	0	0	0	0	0	0	0	1	0	0	0	0	0	0	1	private
pan_gene_23424	pan_gene_4634	Chlorophyll_B	Chlorophyll_B	0	0	0	0	0	0	0	0	0	0	0	0	0	0	0	0	0	0	0	1	0	0	0	1	0	0	2	dispensable
pan_gene_24321	pan_gene_59876	Average_internode_length_(below_ear);Chlorophyll_B	Chlorophyll_B	0	0	0	0	0	0	0	0	0	0	0	0	0	0	0	0	0	0	0	1	0	0	0	0	0	0	1	private
pan_gene_24798	pan_gene_5347	Chlorophyll_B;Days_to_silk;Leaf_length;Tassel_branch_number	Chlorophyll_B	0	0	0	0	0	0	0	0	0	0	0	0	0	0	0	0	0	0	0	1	0	0	0	0	0	0	1	private
pan_gene_24799	pan_gene_7648	Average_internode_length_(below_ear);Boxcox-transformed_leaf_angle;Chlorophyll_B;Days_to_anthesis;Leaf_length;Leaf_width	Chlorophyll_B	0	0	0	0	0	0	0	0	0	0	0	0	0	0	0	0	0	0	0	1	0	0	0	0	0	0	1	private
pan_gene_25395	pan_gene_4634	Average_internode_length_(below_ear);Chlorophyll_B	Chlorophyll_B	0	0	0	0	0	0	0	0	0	0	0	0	0	0	0	0	0	0	0	1	0	0	0	0	0	0	1	private
pan_gene_25395	pan_gene_4897	Average_internode_length_(below_ear);Chlorophyll_B	Chlorophyll_B	0	0	0	0	0	0	0	0	0	0	0	0	0	0	0	0	0	0	0	1	0	0	0	0	0	0	1	private
pan_gene_100244	pan_gene_24565	Chlorophyll_B;Northern_Leaf_Blight	Anthesis-silking_interval;Chlorophyll_B;Sucrose	0	0	0	0	0	0	0	0	0	0	0	0	0	0	0	0	0	0	0	0	1	0	1	0	0	0	2	dispensable
pan_gene_12745	pan_gene_25041	Chlorophyll_B;Northern_Leaf_Blight	Chlorophyll_B	0	0	0	0	0	0	0	0	0	0	0	0	0	0	0	0	0	0	0	0	1	0	0	0	0	0	1	private
pan_gene_16372	pan_gene_24391	Chlorophyll_B	Boxcox-transformed_leaf_angle;Chlorophyll_B;Height_per_day_(until_flowering)	0	0	0	0	0	0	0	0	0	0	0	0	0	0	0	0	0	0	0	0	1	0	0	0	0	0	1	private
pan_gene_16742	pan_gene_3410	Chlorophyll_B	100_Kernel_weight;Chlorophyll_B	0	0	0	0	0	0	0	0	0	0	0	0	0	0	0	0	0	0	0	0	1	0	0	1	0	0	2	dispensable
pan_gene_21116	pan_gene_24352	Chlorophyll_B;Days_to_anthesis;Days_to_silk;Leaf_width	Average_internode_length_(whole_plant);Chlorophyll_B	0	0	0	0	0	0	0	0	0	0	0	0	0	0	0	0	0	0	0	0	1	0	0	0	0	0	1	private
pan_gene_22467	pan_gene_4881	Chlorophyll_B;Ratio_of_ear_height_to_total_height	Chlorophyll_B;Fumarate;Ratio_of_ear_height_to_total_height	0	0	0	0	0	0	0	0	0	0	0	0	0	0	0	0	0	0	0	0	0	0	0	0	0	1	1	private
pan_gene_22654	pan_gene_24407	Average_internode_length_(below_ear);Chlorophyll_B	Average_internode_length_(below_ear);Chlorophyll_B	0	0	0	0	0	0	0	0	0	0	0	0	0	0	0	0	0	0	0	0	1	0	0	0	0	0	1	private
pan_gene_24500	pan_gene_31756	100_Kernel_weight;Boxcox-transformed_leaf_angle;Chlorophyll_B	Chlorophyll_B;Photoperiod_growing-degree_days_to_anthesis	0	0	0	0	0	0	0	0	0	0	0	0	0	0	0	0	0	0	0	0	1	0	0	0	0	0	1	private
pan_gene_24560	pan_gene_57506	Chlorophyll_B;Stalk_strength	Chlorophyll_B;Leaf_width	0	0	0	0	0	0	0	0	0	0	0	0	0	0	0	0	0	0	0	0	1	0	0	0	0	0	1	private
pan_gene_100244	pan_gene_18176	Chlorophyll_B;Northern_Leaf_Blight	Chlorophyll_B;Ratio_of_ear_height_to_total_height	0	0	0	0	0	0	0	0	0	0	0	0	0	0	0	0	0	0	0	0	0	1	0	0	0	0	1	private
pan_gene_103265	pan_gene_95065	Chlorophyll_B	Chlorophyll_B	0	0	0	0	0	0	0	0	0	0	0	0	0	0	0	0	0	0	0	0	0	1	0	0	0	0	1	private
pan_gene_10463	pan_gene_24560	Chlorophyll_A;Chlorophyll_B	Chlorophyll_B;Stalk_strength	0	0	0	0	0	0	0	0	0	0	0	0	0	0	0	0	0	0	0	0	0	1	0	0	0	0	1	private
pan_gene_12521	pan_gene_64790	Chlorophyll_B	Chlorophyll_B;Ratio_of_ear_height_to_total_height	0	0	0	0	0	0	0	0	0	0	0	0	0	0	0	0	0	0	0	0	0	1	0	0	0	0	1	private
pan_gene_12734	pan_gene_24352	Chlorophyll_B;Northern_Leaf_Blight	Average_internode_length_(whole_plant);Chlorophyll_B	0	0	0	0	0	0	0	0	0	0	0	0	0	0	0	0	0	0	0	0	0	1	0	0	0	0	1	private
pan_gene_12751	pan_gene_16372	Chlorophyll_B	Chlorophyll_B	0	0	0	0	0	0	0	0	0	0	0	0	0	0	0	0	0	0	0	0	0	1	0	0	0	0	1	private
pan_gene_12751	pan_gene_32262	Chlorophyll_B	Chlorophyll_B	0	0	0	0	0	0	0	0	0	0	0	0	0	0	0	0	0	0	0	0	0	1	0	1	1	0	3	dispensable
pan_gene_12751	pan_gene_4691	Chlorophyll_B	Chlorophyll_B	0	0	0	0	0	0	0	0	0	0	0	0	0	0	0	0	0	0	0	0	0	1	0	0	0	0	1	private
pan_gene_142	pan_gene_22537	Average_internode_length_(whole_plant);Chlorophyll_B;Nodes_per_plant	Chlorophyll_B	0	0	0	0	0	0	0	0	0	0	0	0	0	0	0	0	0	0	0	0	0	1	1	0	0	0	2	dispensable
pan_gene_14219	pan_gene_22654	Chlorophyll_B	Average_internode_length_(below_ear);Chlorophyll_B	0	0	0	0	0	0	0	0	0	0	0	0	0	0	0	0	0	0	0	0	0	1	0	0	0	0	1	private
pan_gene_14219	pan_gene_64790	Chlorophyll_B	Chlorophyll_B;Ratio_of_ear_height_to_total_height	0	0	0	0	0	0	0	0	0	0	0	0	0	0	0	0	0	0	0	0	0	1	0	0	0	0	1	private
pan_gene_154	pan_gene_24307	Chlorophyll_B	Anthesis-silking_interval;Chlorophyll_B;Glutamate;Leaf_length;Tassel_length	0	0	0	0	0	0	0	0	0	0	0	0	0	0	0	0	0	0	0	0	0	0	0	0	0	1	1	private
pan_gene_16372	pan_gene_22536	Chlorophyll_B	Anthesis-silking_interval;Chlorophyll_B	0	0	0	0	0	0	0	0	0	0	0	0	0	0	0	0	0	0	0	0	0	1	0	0	0	0	1	private
pan_gene_16372	pan_gene_2705	Chlorophyll_B	Chlorophyll_B	0	0	0	0	0	0	0	0	0	0	0	0	0	0	0	0	0	0	0	0	0	1	0	0	0	0	1	private
pan_gene_18176	pan_gene_7740	Chlorophyll_B;Ratio_of_ear_height_to_total_height	Average_internode_length_(whole_plant);Chlorophyll_B;Ear_height;Ratio_of_ear_height_to_total_height;Tassel_branch_number	0	0	0	0	0	0	0	0	0	0	0	0	0	0	0	0	0	0	0	0	0	1	0	0	0	0	1	private
pan_gene_22536	pan_gene_4691	Anthesis-silking_interval;Chlorophyll_B	Chlorophyll_B	0	0	0	0	0	0	0	0	0	0	0	0	0	0	0	0	0	0	0	0	0	1	0	0	0	0	1	private
pan_gene_22536	pan_gene_4880	Anthesis-silking_interval;Chlorophyll_B	Chlorophyll_B;Malate	0	0	0	0	0	0	0	0	0	0	0	0	0	0	0	0	0	0	0	0	0	1	0	1	0	0	2	dispensable
pan_gene_22654	pan_gene_95065	Average_internode_length_(below_ear);Chlorophyll_B	Chlorophyll_B	0	0	0	0	0	0	0	0	0	0	0	0	0	0	0	0	0	0	0	0	0	1	0	0	0	0	1	private
pan_gene_24391	pan_gene_27195	Boxcox-transformed_leaf_angle;Chlorophyll_B;Height_per_day_(until_flowering)	Chlorophyll_B;Nodes_above_ear	0	0	0	0	0	0	0	0	0	0	0	0	0	0	0	0	0	0	0	0	0	1	0	0	0	0	1	private
pan_gene_24479	pan_gene_95065	Average_internode_length_(whole_plant);Boxcox-transformed_leaf_angle;Chlorophyll_B	Chlorophyll_B	0	0	0	0	0	0	0	0	0	0	0	0	0	0	0	0	0	0	0	0	0	1	0	0	0	0	1	private
pan_gene_24560	pan_gene_2705	Chlorophyll_B;Stalk_strength	Chlorophyll_B	0	0	0	0	0	0	0	0	0	0	0	0	0	0	0	0	0	0	0	0	0	1	0	0	0	0	1	private
pan_gene_24560	pan_gene_64790	Chlorophyll_B;Stalk_strength	Chlorophyll_B;Ratio_of_ear_height_to_total_height	0	0	0	0	0	0	0	0	0	0	0	0	0	0	0	0	0	0	0	0	0	1	0	0	0	0	1	private
pan_gene_24560	pan_gene_69872	Chlorophyll_B;Stalk_strength	Chlorophyll_B	0	0	0	0	0	0	0	0	0	0	0	0	0	0	0	0	0	0	0	0	0	1	0	0	0	0	1	private
pan_gene_24565	pan_gene_7740	Anthesis-silking_interval;Chlorophyll_B;Sucrose	Average_internode_length_(whole_plant);Chlorophyll_B;Ear_height;Ratio_of_ear_height_to_total_height;Tassel_branch_number	0	0	0	0	0	0	0	0	0	0	0	0	0	0	0	0	0	0	0	0	0	1	0	1	0	0	2	dispensable
pan_gene_25041	pan_gene_5128	Chlorophyll_B	Boxcox-transformed_leaf_angle;Chlorophyll_A;Chlorophyll_B;Glucose;Starch;Tassel_branch_number	0	0	0	0	0	0	0	0	0	0	0	0	0	0	0	0	0	0	0	0	0	1	0	0	0	0	1	private
pan_gene_28637	pan_gene_64790	Chlorophyll_B	Chlorophyll_B;Ratio_of_ear_height_to_total_height	0	0	0	0	0	0	0	0	0	0	0	0	0	0	0	0	0	0	0	0	0	1	0	0	0	0	1	private
pan_gene_30683	pan_gene_64790	Average_internode_length_(below_ear);Chlorophyll_B	Chlorophyll_B;Ratio_of_ear_height_to_total_height	0	0	0	0	0	0	0	0	0	0	0	0	0	0	0	0	0	0	0	0	0	1	0	0	0	0	1	private
pan_gene_30817	pan_gene_7740	Chlorophyll_B;Days_to_silk;Ear_height	Average_internode_length_(whole_plant);Chlorophyll_B;Ear_height;Ratio_of_ear_height_to_total_height;Tassel_branch_number	0	0	0	0	0	0	0	0	0	0	0	0	0	0	0	0	0	0	0	0	0	1	0	0	0	0	1	private
pan_gene_3428	pan_gene_72213	100_Kernel_weight;Chlorophyll_B	Chlorophyll_B;Stalk_strength	0	0	0	0	0	0	0	0	0	0	0	0	0	0	0	0	0	0	0	0	0	1	0	0	0	0	1	private
pan_gene_4691	pan_gene_4880	Chlorophyll_B	Chlorophyll_B;Malate	0	0	0	0	0	0	0	0	0	0	0	0	0	0	0	0	0	0	0	0	0	1	0	0	0	0	1	private
pan_gene_4691	pan_gene_4881	Chlorophyll_B	Chlorophyll_B;Fumarate;Ratio_of_ear_height_to_total_height	0	0	0	0	0	0	0	0	0	0	0	0	0	0	0	0	0	0	0	0	0	1	0	0	0	0	1	private
pan_gene_4883	pan_gene_64790	Chlorophyll_B;Ratio_of_ear_height_to_total_height	Chlorophyll_B;Ratio_of_ear_height_to_total_height	0	0	0	0	0	0	0	0	0	0	0	0	0	0	0	0	0	0	0	0	0	1	0	0	0	0	1	private
pan_gene_64790	pan_gene_7666	Chlorophyll_B;Ratio_of_ear_height_to_total_height	Chlorophyll_B	0	0	0	0	0	0	0	0	0	0	0	0	0	0	0	0	0	0	0	0	0	1	0	0	0	0	1	private
pan_gene_12098	pan_gene_28637	Average_internode_length_(whole_plant);Chlorophyll_B;Total_amino_acids	Chlorophyll_B	0	0	0	0	0	0	0	0	0	0	0	0	0	0	0	0	0	0	0	0	0	0	1	0	0	0	1	private
pan_gene_12745	pan_gene_88029	Chlorophyll_B;Northern_Leaf_Blight	Chlorophyll_B	0	0	0	0	0	0	0	0	0	0	0	0	0	0	0	0	0	0	0	0	0	0	1	0	0	0	1	private
pan_gene_12772	pan_gene_87667	Chlorophyll_B	Chlorophyll_B	0	0	0	0	0	0	0	0	0	0	0	0	0	0	0	0	0	0	0	0	0	0	1	0	0	0	1	private
pan_gene_142	pan_gene_16641	Average_internode_length_(whole_plant);Chlorophyll_B;Nodes_per_plant	Chlorophyll_B	0	0	0	0	0	0	0	0	0	0	0	0	0	0	0	0	0	0	0	0	0	0	1	0	0	0	1	private
pan_gene_16779	pan_gene_4633	Chlorophyll_B	Chlorophyll_B	0	0	0	0	0	0	0	0	0	0	0	0	0	0	0	0	0	0	0	0	0	0	1	0	0	0	1	private
pan_gene_16911	pan_gene_88029	Chlorophyll_B;Malate	Chlorophyll_B	0	0	0	0	0	0	0	0	0	0	0	0	0	0	0	0	0	0	0	0	0	0	1	0	0	0	1	private
pan_gene_24391	pan_gene_31756	Boxcox-transformed_leaf_angle;Chlorophyll_B;Height_per_day_(until_flowering)	Chlorophyll_B;Photoperiod_growing-degree_days_to_anthesis	0	0	0	0	0	0	0	0	0	0	0	0	0	0	0	0	0	0	0	0	0	0	1	0	0	0	1	private
pan_gene_24479	pan_gene_4883	Average_internode_length_(whole_plant);Boxcox-transformed_leaf_angle;Chlorophyll_B	Chlorophyll_B;Ratio_of_ear_height_to_total_height	0	0	0	0	0	0	0	0	0	0	0	0	0	0	0	0	0	0	0	0	0	0	1	0	0	0	1	private
pan_gene_24518	pan_gene_27195	Boxcox-transformed_leaf_angle;Chlorophyll_B;Stalk_strength	Chlorophyll_B;Nodes_above_ear	0	0	0	0	0	0	0	0	0	0	0	0	0	0	0	0	0	0	0	0	0	0	1	0	0	0	1	private
pan_gene_25041	pan_gene_4885	Chlorophyll_B	Chlorophyll_B;Cob_diameter	0	0	0	0	0	0	0	0	0	0	0	0	0	0	0	0	0	0	0	0	0	0	1	0	0	0	1	private
pan_gene_27245	pan_gene_87667	Chlorophyll_B;Days_to_anthesis	Chlorophyll_B	0	0	0	0	0	0	0	0	0	0	0	0	0	0	0	0	0	0	0	0	0	0	1	0	0	0	1	private
pan_gene_28637	pan_gene_349	Chlorophyll_B	Chlorophyll_B;Ear_row_number;Tassel_branch_number	0	0	0	0	0	0	0	0	0	0	0	0	0	0	0	0	0	0	0	0	0	0	1	0	0	0	1	private
pan_gene_31756	pan_gene_4691	Chlorophyll_B;Photoperiod_growing-degree_days_to_anthesis	Chlorophyll_B	0	0	0	0	0	0	0	0	0	0	0	0	0	0	0	0	0	0	0	0	0	0	1	0	0	0	1	private
pan_gene_32262	pan_gene_349	Chlorophyll_B	Chlorophyll_B;Ear_row_number;Tassel_branch_number	0	0	0	0	0	0	0	0	0	0	0	0	0	0	0	0	0	0	0	0	0	0	1	0	0	0	1	private
pan_gene_349	pan_gene_4883	Chlorophyll_B;Ear_row_number;Tassel_branch_number	Chlorophyll_B;Ratio_of_ear_height_to_total_height	0	0	0	0	0	0	0	0	0	0	0	0	0	0	0	0	0	0	0	0	0	0	1	0	0	0	1	private
pan_gene_5128	pan_gene_86475	Boxcox-transformed_leaf_angle;Chlorophyll_A;Chlorophyll_B;Glucose;Starch;Tassel_branch_number	Chlorophyll_B	0	0	0	0	0	0	0	0	0	0	0	0	0	0	0	0	0	0	0	0	0	0	1	0	0	0	1	private
pan_gene_12098	pan_gene_15339	Average_internode_length_(whole_plant);Chlorophyll_B;Total_amino_acids	Chlorophyll_B	0	0	0	0	0	0	0	0	0	0	0	0	0	0	0	0	0	0	0	0	0	0	0	1	0	0	1	private
pan_gene_12098	pan_gene_16460	Average_internode_length_(whole_plant);Chlorophyll_B;Total_amino_acids	Average_internode_length_(whole_plant);Chlorophyll_B	0	0	0	0	0	0	0	0	0	0	0	0	0	0	0	0	0	0	0	0	0	0	0	1	0	0	1	private
pan_gene_12521	pan_gene_22654	Chlorophyll_B	Average_internode_length_(below_ear);Chlorophyll_B	0	0	0	0	0	0	0	0	0	0	0	0	0	0	0	0	0	0	0	0	0	0	0	1	0	0	1	private
pan_gene_16460	pan_gene_30989	Average_internode_length_(whole_plant);Chlorophyll_B	Chlorophyll_B	0	0	0	0	0	0	0	0	0	0	0	0	0	0	0	0	0	0	0	0	0	0	0	1	0	0	1	private
pan_gene_16641	pan_gene_30703	Chlorophyll_B	Chlorophyll_B	0	0	0	0	0	0	0	0	0	0	0	0	0	0	0	0	0	0	0	0	0	0	0	1	0	0	1	private
pan_gene_22237	pan_gene_24391	Anthesis-silking_interval;Average_internode_length_(above_ear);Chlorophyll_B;Days_to_anthesis	Boxcox-transformed_leaf_angle;Chlorophyll_B;Height_per_day_(until_flowering)	0	0	0	0	0	0	0	0	0	0	0	0	0	0	0	0	0	0	0	0	0	0	0	1	0	0	1	private
pan_gene_22654	pan_gene_5128	Average_internode_length_(below_ear);Chlorophyll_B	Boxcox-transformed_leaf_angle;Chlorophyll_A;Chlorophyll_B;Glucose;Starch;Tassel_branch_number	0	0	0	0	0	0	0	0	0	0	0	0	0	0	0	0	0	0	0	0	0	0	0	1	0	0	1	private
pan_gene_24336	pan_gene_7666	Chlorophyll_B	Chlorophyll_B	0	0	0	0	0	0	0	0	0	0	0	0	0	0	0	0	0	0	0	0	0	0	0	1	0	0	1	private
pan_gene_24407	pan_gene_24571	Average_internode_length_(below_ear);Chlorophyll_B	Chlorophyll_B	0	0	0	0	0	0	0	0	0	0	0	0	0	0	0	0	0	0	0	0	0	0	0	1	0	0	1	private
pan_gene_24571	pan_gene_31756	Chlorophyll_B	Chlorophyll_B;Photoperiod_growing-degree_days_to_anthesis	0	0	0	0	0	0	0	0	0	0	0	0	0	0	0	0	0	0	0	0	0	0	0	1	0	0	1	private
pan_gene_24798	pan_gene_72213	Chlorophyll_B;Days_to_silk;Leaf_length;Tassel_branch_number	Chlorophyll_B;Stalk_strength	0	0	0	0	0	0	0	0	0	0	0	0	0	0	0	0	0	0	0	0	0	0	0	1	0	0	1	private
pan_gene_24799	pan_gene_24813	Average_internode_length_(below_ear);Boxcox-transformed_leaf_angle;Chlorophyll_B;Days_to_anthesis;Leaf_length;Leaf_width	Chlorophyll_B;Malate	0	0	0	0	0	0	0	0	0	0	0	0	0	0	0	0	0	0	0	0	0	0	0	1	0	0	1	private
pan_gene_30703	pan_gene_4882	Chlorophyll_B	Chlorophyll_B;Fumarate	0	0	0	0	0	0	0	0	0	0	0	0	0	0	0	0	0	0	0	0	0	0	0	1	0	0	1	private
pan_gene_30989	pan_gene_7666	Chlorophyll_B	Chlorophyll_B	0	0	0	0	0	0	0	0	0	0	0	0	0	0	0	0	0	0	0	0	0	0	0	1	0	0	1	private
pan_gene_103265	pan_gene_24813	Chlorophyll_B	Chlorophyll_B;Malate	0	0	0	0	0	0	0	0	0	0	0	0	0	0	0	0	0	0	0	0	0	0	0	0	1	0	1	private
pan_gene_1186	pan_gene_23802	Chlorophyll_B;PCA_of_metabolites:_PC2;Starch;Tassel_branch_number;Tassel_length	Chlorophyll_B	0	0	0	0	0	0	0	0	0	0	0	0	0	0	0	0	0	0	0	0	0	0	0	0	1	0	1	private
pan_gene_16777	pan_gene_24564	Chlorophyll_B	Chlorophyll_B	0	0	0	0	0	0	0	0	0	0	0	0	0	0	0	0	0	0	0	0	0	0	0	0	1	0	1	private
pan_gene_18176	pan_gene_22535	Chlorophyll_B;Ratio_of_ear_height_to_total_height	Anthesis-silking_interval;Chlorophyll_B	0	0	0	0	0	0	0	0	0	0	0	0	0	0	0	0	0	0	0	0	0	0	0	0	0	1	1	private
pan_gene_22536	pan_gene_30817	Anthesis-silking_interval;Chlorophyll_B	Chlorophyll_B;Days_to_silk;Ear_height	0	0	0	0	0	0	0	0	0	0	0	0	0	0	0	0	0	0	0	0	0	0	0	0	0	1	1	private
pan_gene_24779	pan_gene_30683	Average_internode_length_(above_ear);Chlorophyll_B	Average_internode_length_(below_ear);Chlorophyll_B	0	0	0	0	0	0	0	0	0	0	0	0	0	0	0	0	0	0	0	0	0	0	0	0	0	1	1	private
pan_gene_28638	pan_gene_32297	Average_internode_length_(below_ear);Chlorophyll_B	Chlorophyll_B	0	0	0	0	0	0	0	0	0	0	0	0	0	0	0	0	0	0	0	0	0	0	0	0	0	1	1	private
