# Supplementary material for: Co-expression pan-network reveals genes involved in complex traits within maize pan-genome
Source: BMC Plant Biol. 2022 Dec 19;22:595. doi: 10.1186/s12870-022-03985-z (PMC9762053; doi:10.1186/s12870-022-03985-z)
Supplement: Supplementary file 7 — Additional file 7. [file 12870_2022_3985_MOESM7_ESM.zip › SupplementaryData5/Nitrate.pannetwork.csv]

gene1	gene2	trait1	trait2	B73	B97	CML103	CML228	CML247	CML277	CML322	CML333	CML52	CML69	HP301	IL14H	Ki11	Ki3	Ky21	M162W	M37W	Mo18W	MS71	NC350	NC358	Oh43	Oh7b	P39	Tx303	Tzi8	sum	sub-category
pan_gene_11943	pan_gene_27357	Glutamate;Nitrate;PCA_of_metabolites:_PC1	Nitrate;Northern_Leaf_Blight	1	0	0	1	1	0	0	1	0	0	0	0	0	0	0	0	0	0	0	0	0	0	0	0	0	0	4	dispensable
pan_gene_11943	pan_gene_32577	Glutamate;Nitrate;PCA_of_metabolites:_PC1	Ear_height;Nitrate;Tassel_branch_number	1	0	0	0	0	0	0	0	0	0	0	1	0	0	0	0	0	0	0	0	0	0	0	0	0	0	2	dispensable
pan_gene_11980	pan_gene_16249	Average_internode_length_(above_ear);Days_to_silk;Glutamate;Nitrate;PCA_of_metabolites:_PC1;Ratio_of_ear_height_to_total_height;Tassel_branch_number	Nitrate;Tassel_length	0	0	0	0	0	1	0	0	0	0	0	0	0	0	0	0	0	0	0	0	0	0	0	0	0	0	1	private
pan_gene_12666	pan_gene_16249	Nitrate	Nitrate;Tassel_length	0	1	0	1	0	0	0	0	1	0	0	0	0	0	0	0	0	0	0	0	1	0	0	0	0	0	4	dispensable
pan_gene_12840	pan_gene_2943	Average_internode_length_(below_ear);Boxcox-transformed_leaf_angle;Leaf_length;Nitrate	Nitrate	0	0	1	0	0	0	0	0	0	0	0	0	0	0	0	0	0	0	1	0	1	0	0	0	0	0	3	dispensable
pan_gene_12846	pan_gene_19273	Nitrate	Average_internode_length_(above_ear);Average_internode_length_(whole_plant);Chlorophyll_A;Height_above_ear;Nitrate;Nodes_above_ear;PCA_of_metabolites:_PC1	1	1	0	1	0	1	1	1	0	1	1	0	0	0	0	0	1	0	1	1	0	0	1	1	1	1	15	near-core
pan_gene_12846	pan_gene_19334	Nitrate	Nitrate;Starch	1	0	0	0	1	1	1	1	0	1	0	1	1	1	1	1	0	0	1	0	0	1	0	1	0	1	15	near-core
pan_gene_12846	pan_gene_19359	Nitrate	Fructose;Height_above_ear;Nitrate	1	1	1	0	1	0	1	1	0	1	1	1	1	1	1	1	1	1	1	1	0	1	1	1	0	1	21	core
pan_gene_12846	pan_gene_4994	Nitrate	Average_internode_length_(below_ear);Ear_height;Nitrate;Northern_Leaf_Blight;Ratio_of_ear_height_to_total_height	1	0	0	0	0	0	0	1	0	0	0	0	0	1	0	1	1	0	1	1	0	1	0	1	0	0	9	dispensable
pan_gene_12846	pan_gene_7483	Nitrate	Ear_height;Nitrate	1	1	1	0	1	1	1	1	1	1	1	1	1	1	1	1	1	1	1	1	0	0	1	1	0	1	22	core
pan_gene_13894	pan_gene_18917	Ear_height;Nitrate	Nitrate;Northern_Leaf_Blight	1	0	0	0	0	1	0	0	1	0	1	1	1	0	0	0	0	1	1	0	0	1	1	1	0	0	11	near-core
pan_gene_13994	pan_gene_18238	Nitrate;Sucrose	Nitrate;Starch	1	0	0	0	0	0	0	0	0	0	0	0	0	0	0	1	0	0	0	0	0	0	0	0	0	0	2	dispensable
pan_gene_13994	pan_gene_18899	Nitrate;Sucrose	Average_internode_length_(above_ear);Nitrate	1	1	1	0	1	0	0	1	1	1	0	0	1	0	0	0	0	0	0	0	0	1	0	0	0	1	10	dispensable
pan_gene_13994	pan_gene_8758	Nitrate;Sucrose	Nitrate;PCA_of_metabolites:_PC1	1	0	0	0	1	1	0	0	1	0	0	1	1	1	0	0	0	0	0	0	0	0	0	0	0	0	7	dispensable
pan_gene_14150	pan_gene_17614	Nitrate	Nitrate;Stalk_strength	1	0	0	1	1	0	0	0	0	0	0	0	0	0	0	1	0	0	0	1	0	0	0	0	0	0	5	dispensable
pan_gene_14150	pan_gene_19320	Nitrate	Nitrate;Stalk_strength	1	0	0	0	0	0	0	0	0	1	0	1	0	1	0	0	0	0	0	0	0	0	0	0	0	0	4	dispensable
pan_gene_14150	pan_gene_19608	Nitrate	Nitrate	1	0	1	1	1	0	0	0	0	0	1	0	1	0	0	1	0	0	0	0	0	0	1	0	0	0	8	dispensable
pan_gene_14150	pan_gene_27356	Nitrate	Nitrate	1	1	0	1	1	0	1	1	1	1	0	0	0	1	0	1	0	1	1	1	1	1	1	1	1	0	18	near-core
pan_gene_14150	pan_gene_27381	Nitrate	Nitrate	1	0	0	0	0	0	0	1	0	0	0	0	0	0	0	0	0	1	0	1	0	0	0	0	0	1	5	dispensable
pan_gene_14150	pan_gene_8371	Nitrate	Anthesis-silking_interval;Nitrate	1	0	0	1	1	1	1	1	1	1	1	1	1	1	1	1	1	1	0	1	1	1	1	1	1	1	23	core
pan_gene_14150	pan_gene_9300	Nitrate	Leaf_width;Nitrate	1	0	1	1	1	0	0	0	0	0	0	0	1	0	0	1	0	0	0	0	0	1	0	0	0	0	7	dispensable
pan_gene_14164	pan_gene_174	Days_to_anthesis;Nitrate	Nitrate;Northern_Leaf_Blight	1	0	1	0	0	1	1	0	0	1	0	0	0	0	1	0	1	1	1	1	1	1	1	0	1	1	15	near-core
pan_gene_14164	pan_gene_19320	Days_to_anthesis;Nitrate	Nitrate;Stalk_strength	1	0	0	0	1	1	0	0	0	1	0	0	0	1	0	0	0	0	1	0	0	0	0	0	0	0	6	dispensable
pan_gene_14164	pan_gene_3591	Days_to_anthesis;Nitrate	Nitrate	1	0	1	0	1	1	1	0	0	1	1	0	0	1	1	1	1	1	1	0	1	1	1	0	1	1	18	near-core
pan_gene_14164	pan_gene_4974	Days_to_anthesis;Nitrate	Nitrate;Tassel_branch_number	1	0	0	0	1	0	1	0	0	0	0	0	0	1	0	1	1	1	0	0	0	0	0	0	1	0	8	dispensable
pan_gene_14164	pan_gene_6039	Days_to_anthesis;Nitrate	Nitrate	0	0	0	0	1	0	0	0	0	0	0	0	0	0	0	0	0	0	0	0	0	0	0	0	0	0	1	private
pan_gene_14164	pan_gene_91799	Days_to_anthesis;Nitrate	Nitrate	1	0	1	0	1	1	1	0	0	1	0	0	0	1	1	1	1	1	1	1	1	1	1	0	0	1	17	near-core
pan_gene_14298	pan_gene_24392	Nitrate;Ratio_of_ear_height_to_total_height	Average_internode_length_(below_ear);Nitrate	1	0	0	0	0	0	0	0	0	0	0	0	0	0	0	0	0	0	0	0	0	0	0	0	0	0	1	private
pan_gene_14299	pan_gene_15715	Nitrate	Boxcox-transformed_leaf_angle;Nitrate;Southern_leaf_blight	1	0	0	0	0	0	0	0	0	0	1	0	0	0	0	1	0	0	0	0	0	0	0	0	0	0	3	dispensable
pan_gene_14299	pan_gene_16804	Nitrate	Nitrate	0	0	0	0	0	0	0	0	0	0	0	0	0	0	0	0	0	1	0	0	0	0	0	0	0	0	1	private
pan_gene_14299	pan_gene_27557	Nitrate	Nitrate	1	0	0	0	0	1	0	0	0	0	1	0	1	0	1	1	0	1	0	0	0	1	1	0	1	1	11	near-core
pan_gene_14299	pan_gene_32813	Nitrate	Average_internode_length_(above_ear);Nitrate	0	0	0	0	0	0	0	0	0	0	0	0	0	0	0	1	0	0	0	0	0	0	0	0	0	0	1	private
pan_gene_14432	pan_gene_27357	Nitrate	Nitrate;Northern_Leaf_Blight	1	0	0	0	0	0	0	0	0	0	0	0	0	0	0	0	0	0	0	0	0	0	0	0	0	0	1	private
pan_gene_14436	pan_gene_15758	Nitrate	Nitrate	1	0	0	1	1	0	1	0	1	0	1	0	1	0	0	0	0	0	1	0	0	0	1	0	0	1	10	dispensable
pan_gene_15674	pan_gene_31434	Nitrate	Ear_row_number;Nitrate	1	0	0	0	1	0	1	0	0	0	0	0	0	1	0	1	0	0	0	0	0	0	0	1	0	0	6	dispensable
pan_gene_15675	pan_gene_16249	Nitrate	Nitrate;Tassel_length	1	0	0	0	0	0	0	0	0	0	0	0	0	0	0	0	0	1	0	1	1	0	1	0	0	0	5	dispensable
pan_gene_15715	pan_gene_16804	Boxcox-transformed_leaf_angle;Nitrate;Southern_leaf_blight	Nitrate	0	0	0	0	0	1	0	0	1	0	0	0	0	0	0	0	0	1	0	0	0	0	0	0	1	0	4	dispensable
pan_gene_15715	pan_gene_27557	Boxcox-transformed_leaf_angle;Nitrate;Southern_leaf_blight	Nitrate	1	0	1	0	1	1	1	1	1	1	1	1	1	1	1	1	0	1	1	1	0	1	0	0	1	0	19	near-core
pan_gene_15715	pan_gene_32813	Boxcox-transformed_leaf_angle;Nitrate;Southern_leaf_blight	Average_internode_length_(above_ear);Nitrate	0	0	0	0	0	0	0	0	0	0	0	0	0	1	0	1	0	0	0	0	0	0	0	0	0	0	2	dispensable
pan_gene_15716	pan_gene_4974	Boxcox-transformed_leaf_angle;Nitrate;Southern_leaf_blight	Nitrate;Tassel_branch_number	1	1	0	0	1	1	1	0	1	1	0	1	1	1	0	0	0	1	0	0	1	0	1	0	0	0	13	near-core
pan_gene_15783	pan_gene_19273	Nitrate	Average_internode_length_(above_ear);Average_internode_length_(whole_plant);Chlorophyll_A;Height_above_ear;Nitrate;Nodes_above_ear;PCA_of_metabolites:_PC1	0	0	0	0	0	0	0	0	1	0	0	0	0	0	0	0	0	0	0	0	0	0	0	0	0	0	1	private
pan_gene_15783	pan_gene_19359	Nitrate	Fructose;Height_above_ear;Nitrate	0	0	0	0	0	0	0	0	1	0	1	0	0	0	0	0	0	0	0	0	0	0	0	0	0	0	2	dispensable
pan_gene_16804	pan_gene_27557	Nitrate	Nitrate	0	0	0	0	0	1	0	0	1	0	0	0	0	0	0	0	0	1	0	0	0	0	0	0	1	0	4	dispensable
pan_gene_174	pan_gene_19278	Nitrate;Northern_Leaf_Blight	Anthesis-silking_interval;Average_internode_length_(above_ear);Nitrate;PCA_of_metabolites:_PC2	1	0	1	1	0	0	1	0	0	0	0	1	0	0	0	0	1	1	1	1	1	0	1	0	0	1	12	near-core
pan_gene_174	pan_gene_19320	Nitrate;Northern_Leaf_Blight	Nitrate;Stalk_strength	1	0	0	0	1	1	0	0	0	1	0	1	0	0	0	1	0	0	0	0	0	0	0	0	0	0	6	dispensable
pan_gene_174	pan_gene_24392	Nitrate;Northern_Leaf_Blight	Average_internode_length_(below_ear);Nitrate	1	1	0	0	0	1	0	0	1	1	1	1	0	0	0	1	0	0	0	0	1	0	0	0	0	1	10	dispensable
pan_gene_174	pan_gene_27841	Nitrate;Northern_Leaf_Blight	Days_to_silk;Nitrate	1	0	0	0	0	0	0	1	1	1	0	0	0	0	0	1	1	0	0	0	0	0	0	0	1	1	8	dispensable
pan_gene_174	pan_gene_3591	Nitrate;Northern_Leaf_Blight	Nitrate	1	1	1	1	0	1	1	1	1	1	1	1	1	0	0	0	1	1	1	1	1	1	1	1	1	1	22	core
pan_gene_174	pan_gene_4974	Nitrate;Northern_Leaf_Blight	Nitrate;Tassel_branch_number	1	0	0	0	0	1	1	0	1	1	1	0	0	0	0	0	0	1	0	1	0	0	0	0	1	0	9	dispensable
pan_gene_174	pan_gene_6039	Nitrate;Northern_Leaf_Blight	Nitrate	0	0	0	0	1	0	0	0	0	1	0	0	0	0	0	0	0	0	0	0	0	0	0	0	0	0	2	dispensable
pan_gene_174	pan_gene_71382	Nitrate;Northern_Leaf_Blight	100_Kernel_weight;Nitrate;Nodes_per_plant;PCA_of_metabolites:_PC2	1	0	0	0	0	0	0	0	0	0	0	0	1	0	0	0	0	0	0	1	0	1	0	0	0	0	4	dispensable
pan_gene_174	pan_gene_91799	Nitrate;Northern_Leaf_Blight	Nitrate	1	0	1	1	1	1	1	0	1	1	1	1	1	0	1	1	1	1	1	1	1	1	1	1	1	1	23	core
pan_gene_174	pan_gene_9187	Nitrate;Northern_Leaf_Blight	Chlorophyll_A;Nitrate	0	0	0	0	1	0	0	0	0	0	0	0	0	0	0	0	0	0	0	0	0	0	0	0	0	0	1	private
pan_gene_17614	pan_gene_27356	Nitrate;Stalk_strength	Nitrate	1	1	1	1	1	0	0	0	0	0	0	1	1	0	0	1	0	1	0	1	0	0	0	0	0	1	11	near-core
pan_gene_18236	pan_gene_79015	Malate;Nitrate;Nodes_per_plant;Ratio_of_ear_height_to_total_height	Nitrate;Total_amino_acids	1	0	0	1	1	0	1	1	1	0	1	0	0	1	0	0	0	1	0	0	1	0	1	0	0	0	11	near-core
pan_gene_18895	pan_gene_25045	Nitrate	100_Kernel_weight;Average_internode_length_(below_ear);Nitrate;Nodes_per_plant;Plant_height	0	0	0	0	0	0	1	0	0	1	0	0	0	0	0	0	0	0	0	0	0	0	0	0	0	0	2	dispensable
pan_gene_18895	pan_gene_27557	Nitrate	Nitrate	1	0	1	0	0	0	0	0	0	1	0	0	0	0	0	0	1	1	1	1	0	0	0	0	0	0	7	dispensable
pan_gene_18899	pan_gene_18917	Average_internode_length_(above_ear);Nitrate	Nitrate;Northern_Leaf_Blight	1	1	1	1	1	1	1	1	1	1	1	0	1	0	1	0	1	1	1	1	1	1	1	1	1	1	23	core
pan_gene_18899	pan_gene_19320	Average_internode_length_(above_ear);Nitrate	Nitrate;Stalk_strength	1	0	0	0	1	1	0	0	0	1	0	1	0	1	0	1	0	0	1	0	0	0	0	0	0	0	8	dispensable
pan_gene_18899	pan_gene_8758	Average_internode_length_(above_ear);Nitrate	Nitrate;PCA_of_metabolites:_PC1	1	0	0	1	1	0	1	1	1	0	0	0	1	0	0	0	0	0	0	1	0	0	0	0	0	1	9	dispensable
pan_gene_19273	pan_gene_19334	Average_internode_length_(above_ear);Average_internode_length_(whole_plant);Chlorophyll_A;Height_above_ear;Nitrate;Nodes_above_ear;PCA_of_metabolites:_PC1	Nitrate;Starch	1	0	0	0	0	1	1	0	0	1	0	0	0	0	1	0	0	0	1	0	0	1	1	1	0	1	10	dispensable
pan_gene_19273	pan_gene_19359	Average_internode_length_(above_ear);Average_internode_length_(whole_plant);Chlorophyll_A;Height_above_ear;Nitrate;Nodes_above_ear;PCA_of_metabolites:_PC1	Fructose;Height_above_ear;Nitrate	1	0	1	0	0	0	1	1	1	1	1	0	0	0	1	0	0	0	1	1	0	0	1	1	0	1	13	near-core
pan_gene_19273	pan_gene_7483	Average_internode_length_(above_ear);Average_internode_length_(whole_plant);Chlorophyll_A;Height_above_ear;Nitrate;Nodes_above_ear;PCA_of_metabolites:_PC1	Ear_height;Nitrate	1	1	0	1	0	1	1	1	1	1	1	0	0	0	1	0	1	0	1	1	0	1	1	1	0	1	17	near-core
pan_gene_19278	pan_gene_6039	Anthesis-silking_interval;Average_internode_length_(above_ear);Nitrate;PCA_of_metabolites:_PC2	Nitrate	0	0	0	0	0	0	0	0	0	1	0	0	0	0	0	0	0	0	0	0	0	0	0	0	0	0	1	private
pan_gene_19278	pan_gene_91799	Anthesis-silking_interval;Average_internode_length_(above_ear);Nitrate;PCA_of_metabolites:_PC2	Nitrate	1	0	1	1	1	1	1	1	0	1	0	1	0	0	0	0	0	1	1	1	1	0	1	1	0	0	15	near-core
pan_gene_19320	pan_gene_27841	Nitrate;Stalk_strength	Days_to_silk;Nitrate	1	0	0	0	0	0	0	0	0	0	0	0	0	0	0	1	0	0	0	0	0	0	0	0	0	0	2	dispensable
pan_gene_19320	pan_gene_3591	Nitrate;Stalk_strength	Nitrate	1	0	0	0	1	1	0	0	0	0	0	1	0	1	1	1	0	0	1	0	0	0	0	0	0	0	8	dispensable
pan_gene_19320	pan_gene_6039	Nitrate;Stalk_strength	Nitrate	0	0	0	0	1	0	0	0	0	0	0	0	0	0	0	0	0	0	0	0	0	0	0	0	0	0	1	private
pan_gene_19320	pan_gene_71382	Nitrate;Stalk_strength	100_Kernel_weight;Nitrate;Nodes_per_plant;PCA_of_metabolites:_PC2	1	0	0	0	0	0	0	0	0	0	0	0	0	0	0	0	0	0	0	0	0	0	0	0	0	0	1	private
pan_gene_19320	pan_gene_8371	Nitrate;Stalk_strength	Anthesis-silking_interval;Nitrate	1	0	0	0	0	1	0	0	0	1	0	0	0	0	1	0	0	0	0	0	0	0	0	0	0	0	4	dispensable
pan_gene_19320	pan_gene_8758	Nitrate;Stalk_strength	Nitrate;PCA_of_metabolites:_PC1	1	0	0	0	1	0	0	0	0	0	0	0	0	1	0	0	0	0	1	0	0	0	0	0	0	0	4	dispensable
pan_gene_19320	pan_gene_91799	Nitrate;Stalk_strength	Nitrate	1	0	0	0	0	1	0	0	0	0	0	1	0	0	0	0	0	0	0	0	0	0	0	0	0	0	3	dispensable
pan_gene_19327	pan_gene_5074	100_Kernel_weight;Anthesis-silking_interval;Fructose;Nitrate	Nitrate	0	1	0	1	0	0	0	0	0	0	0	0	0	0	0	1	0	0	0	0	0	0	0	0	0	0	3	dispensable
pan_gene_19334	pan_gene_19359	Nitrate;Starch	Fructose;Height_above_ear;Nitrate	1	1	1	1	1	1	1	1	1	1	1	1	1	1	1	1	1	1	1	1	1	1	1	1	0	1	25	core
pan_gene_19334	pan_gene_4994	Nitrate;Starch	Average_internode_length_(below_ear);Ear_height;Nitrate;Northern_Leaf_Blight;Ratio_of_ear_height_to_total_height	1	0	1	0	0	1	0	1	1	0	0	0	0	1	0	0	1	1	1	0	1	1	1	1	0	1	14	near-core
pan_gene_19334	pan_gene_7483	Nitrate;Starch	Ear_height;Nitrate	1	1	1	1	1	1	1	1	1	1	0	1	1	1	1	1	0	0	1	1	1	0	1	1	1	0	21	core
pan_gene_19359	pan_gene_7483	Fructose;Height_above_ear;Nitrate	Ear_height;Nitrate	1	1	1	1	1	0	1	1	1	1	1	1	0	1	1	1	1	1	1	1	1	0	1	1	0	1	22	core
pan_gene_19608	pan_gene_8371	Nitrate	Anthesis-silking_interval;Nitrate	1	0	0	1	1	0	0	0	0	0	0	0	0	0	0	0	0	0	0	0	0	0	0	0	0	0	3	dispensable
pan_gene_19608	pan_gene_9300	Nitrate	Leaf_width;Nitrate	1	0	0	0	1	0	0	0	0	1	0	1	0	0	0	1	0	0	0	0	0	0	0	0	0	0	5	dispensable
pan_gene_25045	pan_gene_27557	100_Kernel_weight;Average_internode_length_(below_ear);Nitrate;Nodes_per_plant;Plant_height	Nitrate	0	0	0	0	0	0	0	0	0	0	0	0	0	0	1	1	0	1	0	0	0	0	0	0	0	0	3	dispensable
pan_gene_27236	pan_gene_7483	Nitrate	Ear_height;Nitrate	1	1	0	1	1	0	1	0	1	0	1	1	0	1	1	1	1	1	1	1	1	0	1	1	0	0	18	near-core
pan_gene_27356	pan_gene_30473	Nitrate	Nitrate	1	1	1	1	1	0	0	1	1	1	0	1	1	1	1	1	1	1	1	0	1	1	1	0	1	0	20	core
pan_gene_27356	pan_gene_8371	Nitrate	Anthesis-silking_interval;Nitrate	1	1	1	1	1	0	1	1	1	0	0	1	1	1	0	1	0	0	0	1	1	0	1	1	1	0	17	near-core
pan_gene_27356	pan_gene_9300	Nitrate	Leaf_width;Nitrate	1	0	1	1	0	0	0	0	0	0	1	1	0	0	0	1	0	0	0	0	0	0	0	0	0	0	6	dispensable
pan_gene_27381	pan_gene_8371	Nitrate	Anthesis-silking_interval;Nitrate	1	0	0	0	0	0	1	0	0	0	0	0	1	0	0	0	0	0	0	1	0	0	0	0	0	1	5	dispensable
pan_gene_27520	pan_gene_6039	Nitrate	Nitrate	0	0	0	0	1	0	0	0	0	1	0	0	0	0	0	0	0	0	0	0	0	0	0	0	0	0	2	dispensable
pan_gene_27557	pan_gene_32813	Nitrate	Average_internode_length_(above_ear);Nitrate	0	0	0	0	0	0	0	0	0	0	0	0	0	1	0	1	0	0	0	0	0	0	0	0	0	0	2	dispensable
pan_gene_27841	pan_gene_3591	Days_to_silk;Nitrate	Nitrate	1	0	0	0	0	0	0	0	1	1	0	0	1	0	0	0	1	0	0	0	0	0	0	0	0	1	6	dispensable
pan_gene_27841	pan_gene_3819	Days_to_silk;Nitrate	Average_internode_length_(whole_plant);Nitrate;Southern_leaf_blight	1	0	0	0	0	0	0	1	1	0	0	0	0	0	0	0	0	0	0	0	0	0	1	0	0	0	4	dispensable
pan_gene_27841	pan_gene_6039	Days_to_silk;Nitrate	Nitrate	0	0	0	0	0	0	0	0	0	1	0	0	0	0	0	0	0	0	0	0	0	0	0	0	0	0	1	private
pan_gene_27841	pan_gene_71382	Days_to_silk;Nitrate	100_Kernel_weight;Nitrate;Nodes_per_plant;PCA_of_metabolites:_PC2	1	0	0	0	0	0	0	0	0	0	0	0	0	0	0	0	0	0	0	0	0	0	0	0	0	0	1	private
pan_gene_27841	pan_gene_91799	Days_to_silk;Nitrate	Nitrate	1	0	0	0	0	0	0	0	1	1	0	0	1	0	0	0	1	0	0	0	0	0	0	0	0	1	6	dispensable
pan_gene_30473	pan_gene_32254	Nitrate	Nitrate	1	0	0	1	1	0	1	0	1	0	1	0	0	1	0	0	0	0	0	0	1	0	1	0	0	0	9	dispensable
pan_gene_30962	pan_gene_5012	Nitrate	Nitrate	1	1	0	0	1	0	1	1	1	0	0	1	0	0	1	0	1	0	0	1	1	0	0	0	1	1	13	near-core
pan_gene_31434	pan_gene_32548	Ear_row_number;Nitrate	Chlorophyll_B;Ear_row_number;Nitrate;Nodes_above_ear;Plant_height;Stalk_strength	1	1	1	1	1	1	1	0	1	1	1	0	1	1	1	1	1	1	0	0	1	1	1	0	1	0	20	core
pan_gene_32548	pan_gene_5074	Chlorophyll_B;Ear_row_number;Nitrate;Nodes_above_ear;Plant_height;Stalk_strength	Nitrate	1	1	0	1	0	1	1	1	1	1	0	1	1	1	0	1	1	0	0	0	1	0	0	0	0	1	15	near-core
pan_gene_32548	pan_gene_8814	Chlorophyll_B;Ear_row_number;Nitrate;Nodes_above_ear;Plant_height;Stalk_strength	Nitrate;Photoperiod_growing-degree_days_to_anthesis	1	0	0	1	1	1	1	0	1	0	1	0	0	1	0	1	0	0	0	0	0	0	0	0	0	0	9	dispensable
pan_gene_3591	pan_gene_6039	Nitrate	Nitrate	0	0	0	0	1	0	0	0	0	0	0	0	0	0	0	0	0	0	0	0	0	0	0	0	0	0	1	private
pan_gene_3591	pan_gene_91799	Nitrate	Nitrate	1	1	1	1	1	1	1	1	1	1	1	1	1	0	0	1	1	1	1	0	1	1	1	0	0	1	21	core
pan_gene_3819	pan_gene_8359	Average_internode_length_(whole_plant);Nitrate;Southern_leaf_blight	Nitrate;Tassel_length	1	0	0	0	0	0	0	1	0	0	0	0	1	0	0	0	1	0	0	0	0	0	1	1	1	1	8	dispensable
pan_gene_4974	pan_gene_6039	Nitrate;Tassel_branch_number	Nitrate	0	0	0	0	1	0	0	0	0	1	0	0	0	0	0	0	0	0	0	0	0	0	0	0	0	0	2	dispensable
pan_gene_4974	pan_gene_91799	Nitrate;Tassel_branch_number	Nitrate	1	0	1	1	1	1	1	0	1	1	1	1	1	1	1	1	1	1	1	0	1	0	1	0	0	1	20	core
pan_gene_4994	pan_gene_7483	Average_internode_length_(below_ear);Ear_height;Nitrate;Northern_Leaf_Blight;Ratio_of_ear_height_to_total_height	Ear_height;Nitrate	1	0	1	0	0	0	0	1	1	0	0	0	0	1	0	0	0	0	1	1	0	0	0	0	0	0	7	dispensable
pan_gene_6039	pan_gene_91799	Nitrate	Nitrate	0	0	0	0	1	0	0	0	0	1	0	0	0	0	0	0	0	0	0	0	0	0	0	0	0	0	2	dispensable
pan_gene_6039	pan_gene_9187	Nitrate	Chlorophyll_A;Nitrate	0	0	0	0	1	0	0	0	0	0	0	0	0	0	0	0	0	0	0	0	0	0	0	0	0	0	1	private
pan_gene_71382	pan_gene_8371	100_Kernel_weight;Nitrate;Nodes_per_plant;PCA_of_metabolites:_PC2	Anthesis-silking_interval;Nitrate	1	0	0	0	0	0	0	0	0	0	0	0	0	0	0	0	0	0	0	1	0	0	0	0	1	1	4	dispensable
pan_gene_71382	pan_gene_8758	100_Kernel_weight;Nitrate;Nodes_per_plant;PCA_of_metabolites:_PC2	Nitrate;PCA_of_metabolites:_PC1	1	0	0	0	0	0	0	0	0	0	0	0	0	0	0	0	0	0	0	1	0	0	0	0	0	0	2	dispensable
pan_gene_71382	pan_gene_91799	100_Kernel_weight;Nitrate;Nodes_per_plant;PCA_of_metabolites:_PC2	Nitrate	1	0	1	0	0	0	0	0	0	0	1	0	0	0	0	0	0	0	0	0	0	1	0	0	1	1	6	dispensable
pan_gene_8371	pan_gene_8758	Anthesis-silking_interval;Nitrate	Nitrate;PCA_of_metabolites:_PC1	1	0	0	0	0	1	1	0	1	0	0	1	0	0	1	1	1	1	0	1	1	0	1	1	1	1	15	near-core
pan_gene_8371	pan_gene_9300	Anthesis-silking_interval;Nitrate	Leaf_width;Nitrate	1	0	1	1	1	0	0	0	0	0	0	0	0	1	0	1	0	0	0	0	1	1	0	1	0	0	9	dispensable
pan_gene_91799	pan_gene_9187	Nitrate	Chlorophyll_A;Nitrate	0	0	0	0	1	0	0	0	0	0	0	0	0	0	0	0	0	0	0	0	0	0	0	0	0	0	1	private
pan_gene_11956	pan_gene_15674	Glutamate;Nitrate;Tassel_branch_number;Total_amino_acids	Nitrate	0	0	0	0	0	0	0	0	0	0	0	0	0	1	0	0	0	0	0	0	0	0	0	0	0	0	1	private
pan_gene_11956	pan_gene_30473	Glutamate;Nitrate;Tassel_branch_number;Total_amino_acids	Nitrate	0	1	0	1	1	0	0	1	0	0	0	0	0	0	0	1	0	0	0	0	0	0	0	0	0	0	5	dispensable
pan_gene_11956	pan_gene_31434	Glutamate;Nitrate;Tassel_branch_number;Total_amino_acids	Ear_row_number;Nitrate	0	1	0	0	0	0	0	0	0	0	0	0	0	1	0	0	0	0	0	0	0	0	0	0	0	0	2	dispensable
pan_gene_11956	pan_gene_32548	Glutamate;Nitrate;Tassel_branch_number;Total_amino_acids	Chlorophyll_B;Ear_row_number;Nitrate;Nodes_above_ear;Plant_height;Stalk_strength	0	1	0	1	0	0	0	1	0	0	0	0	1	0	0	1	0	0	0	0	0	0	0	0	0	1	6	dispensable
pan_gene_11956	pan_gene_5074	Glutamate;Nitrate;Tassel_branch_number;Total_amino_acids	Nitrate	0	1	0	0	0	0	0	0	0	0	0	1	0	0	0	0	0	0	0	0	0	0	0	0	0	0	2	dispensable
pan_gene_11956	pan_gene_8881	Glutamate;Nitrate;Tassel_branch_number;Total_amino_acids	Average_internode_length_(above_ear);Nitrate;Tassel_branch_number	0	1	0	0	0	0	0	0	0	0	0	0	0	0	0	0	0	0	0	0	0	0	0	0	0	0	1	private
pan_gene_11980	pan_gene_14155	Average_internode_length_(above_ear);Days_to_silk;Glutamate;Nitrate;PCA_of_metabolites:_PC1;Ratio_of_ear_height_to_total_height;Tassel_branch_number	Average_internode_length_(above_ear);Boxcox-transformed_leaf_angle;Nitrate;Nodes_above_ear;Nodes_per_plant;Northern_Leaf_Blight;Tassel_length	0	0	0	0	0	0	0	0	0	0	0	0	0	0	0	0	0	0	0	0	0	1	0	0	0	0	1	private
pan_gene_12846	pan_gene_27236	Nitrate	Nitrate	0	1	1	1	1	0	1	0	0	0	1	1	0	1	1	1	1	1	1	0	0	1	1	1	0	1	17	near-core
pan_gene_13894	pan_gene_174	Ear_height;Nitrate	Nitrate;Northern_Leaf_Blight	0	1	0	1	1	1	0	0	1	1	0	1	1	0	0	0	0	1	1	0	0	1	0	0	0	0	11	near-core
pan_gene_13894	pan_gene_3591	Ear_height;Nitrate	Nitrate	0	1	1	1	1	1	0	0	1	0	1	1	1	1	1	0	1	1	1	0	0	1	1	1	1	0	18	near-core
pan_gene_13894	pan_gene_6039	Ear_height;Nitrate	Nitrate	0	0	0	0	1	0	0	0	0	0	0	0	0	0	0	0	0	0	0	0	0	0	0	0	0	0	1	private
pan_gene_13894	pan_gene_91799	Ear_height;Nitrate	Nitrate	0	1	0	0	0	0	0	1	1	0	0	1	1	0	0	0	0	0	1	0	0	1	0	0	0	0	7	dispensable
pan_gene_13994	pan_gene_14150	Nitrate;Sucrose	Nitrate	0	1	1	0	0	1	0	0	1	1	0	0	1	0	1	0	0	0	1	0	0	1	1	0	0	0	10	dispensable
pan_gene_13994	pan_gene_18917	Nitrate;Sucrose	Nitrate;Northern_Leaf_Blight	0	1	1	0	0	0	0	0	1	0	0	1	1	0	0	0	0	0	0	0	0	1	0	0	0	0	6	dispensable
pan_gene_13994	pan_gene_19608	Nitrate;Sucrose	Nitrate	0	1	0	0	0	0	0	0	0	0	0	0	0	0	0	0	0	0	1	0	0	0	1	0	0	0	3	dispensable
pan_gene_13994	pan_gene_32254	Nitrate;Sucrose	Nitrate	0	1	0	0	0	0	0	0	0	0	1	0	0	0	0	0	0	0	0	0	1	0	0	0	1	0	4	dispensable
pan_gene_13994	pan_gene_3591	Nitrate;Sucrose	Nitrate	0	1	1	0	0	0	0	0	0	0	0	0	1	0	0	0	0	0	0	0	0	0	0	0	0	0	3	dispensable
pan_gene_13994	pan_gene_64212	Nitrate;Sucrose	Days_to_silk;Nitrate	0	1	1	0	0	0	0	0	0	0	0	0	0	1	0	0	0	0	1	0	0	0	0	0	0	0	4	dispensable
pan_gene_13997	pan_gene_14436	Nitrate	Nitrate	0	1	1	0	0	1	0	0	0	1	0	0	0	0	0	0	0	0	0	0	0	0	0	0	0	0	4	dispensable
pan_gene_13997	pan_gene_4984	Nitrate	Average_internode_length_(below_ear);Nitrate;Northern_Leaf_Blight	0	1	0	0	0	0	1	0	0	0	0	0	0	0	0	0	0	0	0	0	0	0	0	0	0	0	2	dispensable
pan_gene_13997	pan_gene_5003	Nitrate	Average_internode_length_(above_ear);Nitrate	0	1	1	0	0	0	0	0	0	1	0	0	0	0	1	0	0	0	0	0	0	1	0	0	0	0	5	dispensable
pan_gene_14150	pan_gene_15716	Nitrate	Boxcox-transformed_leaf_angle;Nitrate;Southern_leaf_blight	0	1	0	0	0	0	0	0	0	0	0	0	0	0	0	0	0	0	0	0	0	0	0	0	0	0	1	private
pan_gene_14150	pan_gene_174	Nitrate	Nitrate;Northern_Leaf_Blight	0	1	0	0	0	1	0	0	1	0	0	1	1	0	1	0	0	0	1	1	1	1	0	1	1	0	12	near-core
pan_gene_14150	pan_gene_18899	Nitrate	Average_internode_length_(above_ear);Nitrate	0	1	0	0	0	1	0	1	1	1	1	0	0	0	1	0	0	1	1	1	1	1	1	1	1	1	16	near-core
pan_gene_14150	pan_gene_18917	Nitrate	Nitrate;Northern_Leaf_Blight	0	1	0	1	1	0	0	1	0	1	1	0	1	1	0	1	1	1	1	1	1	1	0	1	1	1	18	near-core
pan_gene_14150	pan_gene_32254	Nitrate	Nitrate	0	1	1	0	1	0	1	0	1	1	0	0	1	0	0	0	0	0	0	1	0	0	0	0	0	0	8	dispensable
pan_gene_14150	pan_gene_3591	Nitrate	Nitrate	0	1	0	0	0	0	0	1	0	0	1	1	1	1	0	0	1	1	0	1	1	0	0	1	1	1	13	near-core
pan_gene_14150	pan_gene_64212	Nitrate	Days_to_silk;Nitrate	0	1	0	0	0	1	0	0	0	0	1	1	0	0	1	0	0	0	1	1	1	0	0	0	0	0	8	dispensable
pan_gene_14154	pan_gene_174	Boxcox-transformed_leaf_angle;Nitrate;Nodes_above_ear;Nodes_per_plant;Northern_Leaf_Blight;Tassel_length	Nitrate;Northern_Leaf_Blight	0	1	0	0	0	0	0	0	0	1	0	0	0	0	0	0	0	0	0	0	0	0	0	0	0	0	2	dispensable
pan_gene_14164	pan_gene_15716	Days_to_anthesis;Nitrate	Boxcox-transformed_leaf_angle;Nitrate;Southern_leaf_blight	0	0	0	0	0	0	0	0	0	0	0	0	0	1	0	0	0	0	0	0	1	1	0	0	0	0	3	dispensable
pan_gene_14164	pan_gene_18236	Days_to_anthesis;Nitrate	Malate;Nitrate;Nodes_per_plant;Ratio_of_ear_height_to_total_height	0	0	0	0	1	0	0	0	0	0	1	0	0	1	0	0	0	1	0	0	0	1	0	0	0	0	5	dispensable
pan_gene_14164	pan_gene_18899	Days_to_anthesis;Nitrate	Average_internode_length_(above_ear);Nitrate	0	0	1	0	1	1	1	0	0	1	1	0	0	1	1	1	1	1	1	1	1	1	1	0	1	1	18	near-core
pan_gene_14164	pan_gene_18917	Days_to_anthesis;Nitrate	Nitrate;Northern_Leaf_Blight	0	0	1	0	1	1	1	0	0	1	1	0	0	1	0	1	1	1	1	1	1	1	1	0	0	1	16	near-core
pan_gene_14164	pan_gene_64212	Days_to_anthesis;Nitrate	Days_to_silk;Nitrate	0	0	1	0	0	1	1	0	0	0	1	0	0	1	1	0	0	1	1	0	1	1	0	0	0	0	10	dispensable
pan_gene_14164	pan_gene_79015	Days_to_anthesis;Nitrate	Nitrate;Total_amino_acids	0	0	0	0	1	0	0	0	0	0	1	0	0	0	0	0	0	1	0	0	1	0	0	0	0	0	4	dispensable
pan_gene_14164	pan_gene_8814	Days_to_anthesis;Nitrate	Nitrate;Photoperiod_growing-degree_days_to_anthesis	0	0	0	0	1	1	0	0	0	0	0	0	0	0	0	0	0	0	0	0	0	0	1	0	0	0	3	dispensable
pan_gene_15674	pan_gene_30473	Nitrate	Nitrate	0	0	0	0	0	0	0	0	0	0	0	0	0	0	0	0	0	1	0	0	0	0	1	0	0	0	2	dispensable
pan_gene_15674	pan_gene_32548	Nitrate	Chlorophyll_B;Ear_row_number;Nitrate;Nodes_above_ear;Plant_height;Stalk_strength	0	0	0	1	1	0	0	0	0	0	0	0	0	1	0	1	1	0	0	0	0	0	0	0	0	0	5	dispensable
pan_gene_15674	pan_gene_8881	Nitrate	Average_internode_length_(above_ear);Nitrate;Tassel_branch_number	0	0	0	0	0	0	0	0	0	1	0	0	0	0	0	0	0	0	0	0	0	0	0	0	0	0	1	private
pan_gene_15674	pan_gene_9300	Nitrate	Leaf_width;Nitrate	0	0	0	1	0	0	0	0	0	0	0	0	0	1	0	1	0	0	0	0	0	0	0	0	0	0	3	dispensable
pan_gene_15716	pan_gene_1590	Boxcox-transformed_leaf_angle;Nitrate;Southern_leaf_blight	Nitrate	0	0	0	1	0	0	0	0	0	0	0	0	0	0	0	1	0	1	0	0	0	0	0	0	0	0	3	dispensable
pan_gene_15716	pan_gene_162	Boxcox-transformed_leaf_angle;Nitrate;Southern_leaf_blight	Nitrate	0	1	0	0	0	0	0	0	0	0	0	0	0	0	0	0	0	0	0	0	0	0	0	0	0	0	1	private
pan_gene_15716	pan_gene_18238	Boxcox-transformed_leaf_angle;Nitrate;Southern_leaf_blight	Nitrate;Starch	0	1	0	0	0	0	1	0	0	0	0	0	0	0	0	0	0	0	0	0	0	0	0	0	0	0	2	dispensable
pan_gene_15716	pan_gene_18899	Boxcox-transformed_leaf_angle;Nitrate;Southern_leaf_blight	Average_internode_length_(above_ear);Nitrate	0	1	0	0	0	0	0	0	0	0	0	1	0	1	0	0	0	0	0	0	1	0	0	0	0	0	4	dispensable
pan_gene_15716	pan_gene_18917	Boxcox-transformed_leaf_angle;Nitrate;Southern_leaf_blight	Nitrate;Northern_Leaf_Blight	0	1	0	0	0	0	0	0	0	0	0	0	0	0	0	0	0	0	0	0	0	0	0	0	0	0	1	private
pan_gene_15716	pan_gene_27381	Boxcox-transformed_leaf_angle;Nitrate;Southern_leaf_blight	Nitrate	0	1	0	0	0	0	0	0	0	0	0	0	0	0	0	0	0	0	0	0	0	0	0	0	0	0	1	private
pan_gene_15716	pan_gene_3591	Boxcox-transformed_leaf_angle;Nitrate;Southern_leaf_blight	Nitrate	0	1	0	0	0	0	0	0	1	0	0	0	0	1	0	0	0	0	0	0	1	1	0	0	0	0	5	dispensable
pan_gene_15716	pan_gene_64212	Boxcox-transformed_leaf_angle;Nitrate;Southern_leaf_blight	Days_to_silk;Nitrate	0	1	0	1	1	0	0	0	0	0	0	0	0	0	0	0	0	1	0	0	0	0	0	0	0	0	4	dispensable
pan_gene_15716	pan_gene_79015	Boxcox-transformed_leaf_angle;Nitrate;Southern_leaf_blight	Nitrate;Total_amino_acids	0	1	0	0	0	0	1	0	0	0	0	0	0	0	0	0	0	0	0	0	1	0	0	0	0	0	3	dispensable
pan_gene_15716	pan_gene_91799	Boxcox-transformed_leaf_angle;Nitrate;Southern_leaf_blight	Nitrate	0	1	0	1	1	1	1	0	1	1	0	0	1	1	0	0	0	1	0	0	0	0	0	0	0	0	10	dispensable
pan_gene_15783	pan_gene_19334	Nitrate	Nitrate;Starch	0	0	0	0	0	0	0	0	0	0	1	0	0	0	0	0	0	0	0	0	0	0	0	0	1	0	2	dispensable
pan_gene_1590	pan_gene_79015	Nitrate	Nitrate;Total_amino_acids	0	0	0	0	0	0	0	0	0	0	1	0	0	0	0	0	0	0	0	0	0	0	0	0	0	0	1	private
pan_gene_1590	pan_gene_91799	Nitrate	Nitrate	0	0	0	0	0	0	0	0	0	0	0	0	0	0	0	0	0	1	0	0	0	0	0	0	0	0	1	private
pan_gene_162	pan_gene_4974	Nitrate	Nitrate;Tassel_branch_number	0	1	0	0	0	0	0	0	0	0	0	0	0	0	0	0	0	0	0	0	0	0	0	0	0	0	1	private
pan_gene_162	pan_gene_91799	Nitrate	Nitrate	0	1	0	0	0	0	0	0	0	0	0	0	0	0	0	0	0	0	0	0	0	0	0	0	0	0	1	private
pan_gene_174	pan_gene_18917	Nitrate;Northern_Leaf_Blight	Nitrate;Northern_Leaf_Blight	0	1	1	0	0	1	0	0	1	0	1	0	0	0	0	0	0	1	1	1	1	1	0	1	1	0	12	near-core
pan_gene_174	pan_gene_22040	Nitrate;Northern_Leaf_Blight	Height_above_ear;Nitrate	0	1	0	1	1	0	0	0	0	0	0	1	0	0	0	1	0	1	0	1	1	1	1	0	0	0	10	dispensable
pan_gene_174	pan_gene_31043	Nitrate;Northern_Leaf_Blight	Nitrate	0	1	1	0	0	0	0	0	0	0	0	0	1	0	1	0	1	0	0	1	0	0	0	0	0	0	6	dispensable
pan_gene_174	pan_gene_64212	Nitrate;Northern_Leaf_Blight	Days_to_silk;Nitrate	0	1	1	1	1	1	1	0	0	0	0	1	0	0	1	0	0	1	1	1	1	1	0	1	0	0	14	near-core
pan_gene_17614	pan_gene_30473	Nitrate;Stalk_strength	Nitrate	0	1	0	1	0	0	0	0	0	0	0	0	1	0	0	1	0	0	0	0	0	0	0	0	0	0	4	dispensable
pan_gene_17614	pan_gene_31434	Nitrate;Stalk_strength	Ear_row_number;Nitrate	0	1	0	1	1	0	0	0	0	1	0	0	0	1	1	1	0	0	0	0	0	0	0	0	0	0	7	dispensable
pan_gene_17614	pan_gene_32548	Nitrate;Stalk_strength	Chlorophyll_B;Ear_row_number;Nitrate;Nodes_above_ear;Plant_height;Stalk_strength	0	1	0	1	1	0	1	0	0	1	0	1	0	0	0	1	0	1	0	1	0	0	0	0	1	1	11	near-core
pan_gene_17614	pan_gene_5074	Nitrate;Stalk_strength	Nitrate	0	1	0	1	0	0	0	0	0	0	0	1	1	1	0	0	0	0	0	0	0	0	1	0	0	0	6	dispensable
pan_gene_17614	pan_gene_8371	Nitrate;Stalk_strength	Anthesis-silking_interval;Nitrate	0	1	0	1	1	0	1	0	0	0	0	0	1	1	0	0	0	0	0	1	0	0	0	0	0	0	7	dispensable
pan_gene_17614	pan_gene_9300	Nitrate;Stalk_strength	Leaf_width;Nitrate	0	1	0	1	1	0	0	0	0	1	0	1	0	1	0	1	0	0	1	0	0	0	0	0	0	0	8	dispensable
pan_gene_18236	pan_gene_19320	Malate;Nitrate;Nodes_per_plant;Ratio_of_ear_height_to_total_height	Nitrate;Stalk_strength	0	0	0	0	1	0	0	0	0	0	0	0	0	0	0	0	0	0	0	0	0	0	0	0	0	0	1	private
pan_gene_18238	pan_gene_18899	Nitrate;Starch	Average_internode_length_(above_ear);Nitrate	0	1	0	0	0	0	0	0	0	1	0	0	0	0	0	0	0	0	0	0	0	0	0	0	0	0	2	dispensable
pan_gene_18238	pan_gene_27381	Nitrate;Starch	Nitrate	0	1	1	0	0	0	0	0	0	0	0	0	1	0	0	1	0	1	0	0	1	0	0	0	0	1	7	dispensable
pan_gene_18238	pan_gene_79015	Nitrate;Starch	Nitrate;Total_amino_acids	0	1	0	1	0	0	0	0	0	0	0	0	0	0	0	0	0	0	0	0	0	0	0	0	0	0	2	dispensable
pan_gene_18896	pan_gene_32548	Nitrate;Northern_Leaf_Blight	Chlorophyll_B;Ear_row_number;Nitrate;Nodes_above_ear;Plant_height;Stalk_strength	0	1	0	0	0	0	0	0	0	0	0	0	0	0	0	0	0	0	0	0	0	0	0	0	0	0	1	private
pan_gene_18899	pan_gene_3591	Average_internode_length_(above_ear);Nitrate	Nitrate	0	1	1	1	1	1	1	1	1	1	1	1	1	1	1	1	1	1	1	1	1	1	1	1	1	1	25	core
pan_gene_18899	pan_gene_6039	Average_internode_length_(above_ear);Nitrate	Nitrate	0	0	0	0	1	0	0	0	0	1	0	0	0	0	0	0	0	0	0	0	0	0	0	0	0	0	2	dispensable
pan_gene_18899	pan_gene_64212	Average_internode_length_(above_ear);Nitrate	Days_to_silk;Nitrate	0	1	1	1	0	1	1	0	0	0	1	1	0	1	1	0	0	1	1	1	1	1	0	0	0	0	14	near-core
pan_gene_18899	pan_gene_79015	Average_internode_length_(above_ear);Nitrate	Nitrate;Total_amino_acids	0	1	1	1	1	0	0	1	1	0	1	0	1	0	0	1	0	1	0	0	1	0	1	0	0	0	12	near-core
pan_gene_18899	pan_gene_91799	Average_internode_length_(above_ear);Nitrate	Nitrate	0	1	1	1	1	1	1	1	1	1	1	1	1	0	1	1	1	1	1	1	1	1	0	0	0	1	21	core
pan_gene_18917	pan_gene_3591	Nitrate;Northern_Leaf_Blight	Nitrate	0	1	1	1	0	1	1	1	1	1	1	1	1	1	1	0	1	1	1	1	1	1	1	1	1	1	23	core
pan_gene_18917	pan_gene_64212	Nitrate;Northern_Leaf_Blight	Days_to_silk;Nitrate	0	1	0	0	0	0	0	0	0	0	1	0	0	0	1	0	0	1	1	0	1	1	0	0	0	0	7	dispensable
pan_gene_18917	pan_gene_79015	Nitrate;Northern_Leaf_Blight	Nitrate;Total_amino_acids	0	1	0	1	1	0	0	1	1	0	1	0	1	1	1	0	0	1	0	0	1	0	1	0	0	0	12	near-core
pan_gene_18917	pan_gene_91799	Nitrate;Northern_Leaf_Blight	Nitrate	0	1	0	1	0	0	0	0	1	0	1	0	0	0	0	0	0	0	1	0	0	0	0	0	1	1	7	dispensable
pan_gene_19273	pan_gene_27236	Average_internode_length_(above_ear);Average_internode_length_(whole_plant);Chlorophyll_A;Height_above_ear;Nitrate;Nodes_above_ear;PCA_of_metabolites:_PC1	Nitrate	0	1	1	1	0	0	1	0	1	0	0	0	0	0	1	0	1	0	1	1	0	0	1	1	0	1	12	near-core
pan_gene_19327	pan_gene_31434	100_Kernel_weight;Anthesis-silking_interval;Fructose;Nitrate	Ear_row_number;Nitrate	0	1	0	1	1	0	0	0	0	0	0	0	0	0	0	0	0	0	0	0	0	0	0	0	0	0	3	dispensable
pan_gene_19327	pan_gene_8814	100_Kernel_weight;Anthesis-silking_interval;Fructose;Nitrate	Nitrate;Photoperiod_growing-degree_days_to_anthesis	0	1	0	1	1	0	0	0	0	0	0	0	0	0	0	0	0	0	0	0	0	0	1	0	0	0	4	dispensable
pan_gene_19359	pan_gene_27236	Fructose;Height_above_ear;Nitrate	Nitrate	0	1	1	0	1	0	1	0	1	0	1	1	1	1	1	1	0	1	1	1	1	1	1	1	0	0	18	near-core
pan_gene_19608	pan_gene_32254	Nitrate	Nitrate	0	1	1	0	0	0	0	1	0	0	0	0	0	0	0	0	0	0	0	0	1	0	0	0	0	0	4	dispensable
pan_gene_22040	pan_gene_24392	Height_above_ear;Nitrate	Average_internode_length_(below_ear);Nitrate	0	1	0	0	0	0	0	0	1	0	0	1	0	0	0	1	1	0	0	0	0	0	0	0	0	1	6	dispensable
pan_gene_22040	pan_gene_30887	Height_above_ear;Nitrate	Nitrate;Nodes_above_ear	0	1	1	1	1	0	0	0	1	0	0	1	0	1	0	1	0	1	1	1	1	1	0	0	1	1	15	near-core
pan_gene_22040	pan_gene_64212	Height_above_ear;Nitrate	Days_to_silk;Nitrate	0	1	0	1	1	0	0	0	0	0	0	1	0	0	0	0	0	0	0	1	0	0	0	0	0	0	5	dispensable
pan_gene_23893	pan_gene_5012	Nitrate	Nitrate	0	1	1	0	0	0	1	0	0	1	0	1	1	0	0	0	0	1	0	0	0	0	1	0	0	0	8	dispensable
pan_gene_24020	pan_gene_30542	Nitrate;PCA_of_metabolites:_PC1	Anthesis-silking_interval;Nitrate;Nodes_per_plant;Plant_height	0	1	0	0	0	0	0	0	0	0	0	0	0	0	0	0	0	0	0	0	0	0	0	0	0	0	1	private
pan_gene_24392	pan_gene_639	Average_internode_length_(below_ear);Nitrate	Ear_height;Nitrate;Stalk_strength	0	1	0	1	1	1	1	1	1	0	0	1	0	0	0	0	0	1	1	0	0	1	1	0	0	0	12	near-core
pan_gene_25042	pan_gene_5003	Boxcox-transformed_leaf_angle;Ear_row_number;Nitrate;Plant_height	Average_internode_length_(above_ear);Nitrate	0	1	0	1	0	0	0	0	1	0	0	0	0	0	0	0	0	0	0	0	0	0	0	0	0	0	3	dispensable
pan_gene_27356	pan_gene_32548	Nitrate	Chlorophyll_B;Ear_row_number;Nitrate;Nodes_above_ear;Plant_height;Stalk_strength	0	1	0	1	1	0	0	1	0	0	0	0	0	1	0	0	0	0	0	0	0	0	0	0	0	0	5	dispensable
pan_gene_27356	pan_gene_5074	Nitrate	Nitrate	0	1	0	0	0	0	0	0	0	0	0	0	0	0	0	0	0	0	0	0	0	0	0	0	0	0	1	private
pan_gene_27381	pan_gene_5074	Nitrate	Nitrate	0	1	0	0	0	0	0	0	0	1	0	0	1	0	0	0	0	1	0	0	0	0	0	0	0	0	4	dispensable
pan_gene_27381	pan_gene_64212	Nitrate	Days_to_silk;Nitrate	0	1	0	0	0	0	0	0	0	0	0	0	0	0	0	0	0	0	0	0	0	0	0	0	0	0	1	private
pan_gene_27381	pan_gene_79015	Nitrate	Nitrate;Total_amino_acids	0	1	0	0	0	0	0	1	0	0	0	0	0	0	0	0	0	0	0	0	0	0	0	0	0	0	2	dispensable
pan_gene_30473	pan_gene_31434	Nitrate	Ear_row_number;Nitrate	0	1	0	0	0	0	0	0	0	0	0	0	0	0	0	0	0	0	0	0	0	0	0	0	0	0	1	private
pan_gene_30473	pan_gene_32548	Nitrate	Chlorophyll_B;Ear_row_number;Nitrate;Nodes_above_ear;Plant_height;Stalk_strength	0	1	0	0	0	0	0	0	0	0	0	0	0	0	0	0	0	0	0	0	0	0	0	0	0	0	1	private
pan_gene_30473	pan_gene_8371	Nitrate	Anthesis-silking_interval;Nitrate	0	1	0	0	0	0	0	0	0	0	0	1	1	0	0	0	0	0	0	0	0	0	0	0	0	0	3	dispensable
pan_gene_30473	pan_gene_9300	Nitrate	Leaf_width;Nitrate	0	1	0	0	0	0	0	0	0	0	0	0	0	0	0	0	0	0	0	0	0	0	0	0	0	0	1	private
pan_gene_30542	pan_gene_8881	Anthesis-silking_interval;Nitrate;Nodes_per_plant;Plant_height	Average_internode_length_(above_ear);Nitrate;Tassel_branch_number	0	1	0	0	0	0	0	0	0	0	0	0	0	0	0	0	0	0	0	0	0	0	0	0	0	0	1	private
pan_gene_31434	pan_gene_5074	Ear_row_number;Nitrate	Nitrate	0	1	0	0	0	0	0	0	0	0	0	0	0	1	0	1	0	0	0	0	0	0	0	0	0	0	3	dispensable
pan_gene_31434	pan_gene_9300	Ear_row_number;Nitrate	Leaf_width;Nitrate	0	1	0	1	1	0	0	0	0	1	0	0	0	1	0	0	0	0	0	0	0	0	0	0	0	0	5	dispensable
pan_gene_3591	pan_gene_64212	Nitrate	Days_to_silk;Nitrate	0	1	1	1	0	1	1	0	0	0	1	1	0	1	1	0	0	1	1	0	1	0	0	0	0	0	12	near-core
pan_gene_3591	pan_gene_79015	Nitrate	Nitrate;Total_amino_acids	0	1	1	1	1	0	0	1	1	0	1	0	1	1	1	0	0	1	0	0	1	0	1	0	0	0	13	near-core
pan_gene_4974	pan_gene_64212	Nitrate;Tassel_branch_number	Days_to_silk;Nitrate	0	1	0	1	0	1	0	0	0	0	0	0	0	0	0	0	0	0	0	0	0	0	0	0	0	0	3	dispensable
pan_gene_6039	pan_gene_64212	Nitrate	Days_to_silk;Nitrate	0	0	0	0	1	0	0	0	0	0	0	0	0	0	0	0	0	0	0	0	0	0	0	0	0	0	1	private
pan_gene_64212	pan_gene_79015	Days_to_silk;Nitrate	Nitrate;Total_amino_acids	0	1	0	1	0	0	0	0	0	0	1	0	0	0	0	0	0	1	0	0	1	0	0	0	0	0	5	dispensable
pan_gene_64212	pan_gene_91799	Days_to_silk;Nitrate	Nitrate	0	1	1	1	0	1	1	0	0	0	0	1	0	0	0	0	0	1	0	1	0	0	0	0	0	0	8	dispensable
pan_gene_71382	pan_gene_79015	100_Kernel_weight;Nitrate;Nodes_per_plant;PCA_of_metabolites:_PC2	Nitrate;Total_amino_acids	0	1	0	0	0	0	0	0	0	0	0	0	0	0	0	0	0	0	0	0	0	0	0	0	0	0	1	private
pan_gene_79015	pan_gene_91799	Nitrate;Total_amino_acids	Nitrate	0	1	1	1	1	0	1	1	1	0	0	0	1	0	0	0	0	1	0	0	0	0	1	0	0	0	10	dispensable
pan_gene_102512	pan_gene_12840	Nitrate;PCA_of_metabolites:_PC1;Photoperiod_Growing-degree_days_to_silk;Photoperiod_growing-degree_days_to_anthesis;Plant_height	Average_internode_length_(below_ear);Boxcox-transformed_leaf_angle;Leaf_length;Nitrate	0	0	1	0	0	0	0	0	0	0	0	0	0	0	0	0	0	0	0	0	0	0	0	0	0	0	1	private
pan_gene_102969	pan_gene_14150	Nitrate	Nitrate	0	0	1	0	0	0	0	0	0	0	0	0	0	0	0	0	0	1	0	0	0	0	0	0	0	0	2	dispensable
pan_gene_102969	pan_gene_27356	Nitrate	Nitrate	0	0	1	0	0	1	0	1	0	1	0	0	0	0	1	0	0	1	0	0	0	0	0	0	0	0	6	dispensable
pan_gene_102969	pan_gene_30473	Nitrate	Nitrate	0	0	1	0	0	1	1	1	0	1	0	0	0	0	1	0	0	1	0	1	0	0	0	0	0	1	9	dispensable
pan_gene_102969	pan_gene_32254	Nitrate	Nitrate	0	0	1	0	0	1	0	0	0	0	0	0	0	0	0	0	0	0	0	0	0	0	0	0	0	0	2	dispensable
pan_gene_11956	pan_gene_14436	Glutamate;Nitrate;Tassel_branch_number;Total_amino_acids	Nitrate	0	0	1	0	0	0	0	0	0	0	0	0	0	0	0	0	0	0	0	0	0	0	0	0	0	0	1	private
pan_gene_11956	pan_gene_79015	Glutamate;Nitrate;Tassel_branch_number;Total_amino_acids	Nitrate;Total_amino_acids	0	0	1	0	0	0	0	0	0	0	0	0	0	0	0	0	0	0	0	0	0	0	0	0	0	0	1	private
pan_gene_11980	pan_gene_15675	Average_internode_length_(above_ear);Days_to_silk;Glutamate;Nitrate;PCA_of_metabolites:_PC1;Ratio_of_ear_height_to_total_height;Tassel_branch_number	Nitrate	0	0	0	0	0	0	0	0	0	0	0	1	0	0	0	0	0	1	0	0	0	1	0	0	0	0	3	dispensable
pan_gene_12666	pan_gene_15675	Nitrate	Nitrate	0	0	0	1	0	0	0	0	0	0	0	0	0	0	0	0	0	0	0	0	1	0	0	0	0	0	2	dispensable
pan_gene_12840	pan_gene_32767	Average_internode_length_(below_ear);Boxcox-transformed_leaf_angle;Leaf_length;Nitrate	Glutamate;Nitrate;Nodes_to_ear;Plant_height;Southern_leaf_blight;Starch	0	0	1	0	0	0	0	0	0	0	0	0	0	0	0	0	0	0	0	0	0	0	0	0	0	0	1	private
pan_gene_13994	pan_gene_174	Nitrate;Sucrose	Nitrate;Northern_Leaf_Blight	0	0	1	0	0	0	0	1	0	0	0	0	1	0	0	0	0	0	0	0	0	1	0	0	0	0	4	dispensable
pan_gene_13994	pan_gene_19320	Nitrate;Sucrose	Nitrate;Stalk_strength	0	0	0	0	1	0	0	0	0	0	0	0	0	1	0	0	0	0	0	0	0	0	0	0	0	0	2	dispensable
pan_gene_13994	pan_gene_22038	Nitrate;Sucrose	Nitrate	0	0	1	0	0	0	0	0	0	0	0	0	0	0	1	0	0	0	0	0	1	0	0	0	0	0	3	dispensable
pan_gene_13994	pan_gene_27356	Nitrate;Sucrose	Nitrate	0	0	1	0	0	1	0	0	0	0	0	0	1	0	0	0	0	0	0	0	0	1	0	1	0	0	5	dispensable
pan_gene_13994	pan_gene_3945	Nitrate;Sucrose	Nitrate	0	0	1	0	1	0	0	0	0	0	0	0	0	0	0	0	0	0	0	0	0	0	0	0	0	0	2	dispensable
pan_gene_13994	pan_gene_79015	Nitrate;Sucrose	Nitrate;Total_amino_acids	0	0	1	0	0	0	0	0	0	0	0	0	1	0	0	0	0	0	0	0	0	0	0	0	0	0	2	dispensable
pan_gene_13994	pan_gene_91799	Nitrate;Sucrose	Nitrate	0	0	1	0	0	0	0	0	0	0	0	0	0	0	0	0	0	0	0	0	0	0	0	0	0	1	2	dispensable
pan_gene_13995	pan_gene_22040	Fructose;Nitrate	Height_above_ear;Nitrate	0	0	1	0	0	0	0	0	0	0	0	0	0	0	0	0	0	0	0	0	0	1	0	0	0	0	2	dispensable
pan_gene_13995	pan_gene_30887	Fructose;Nitrate	Nitrate;Nodes_above_ear	0	0	1	0	0	1	0	0	0	1	0	0	0	0	0	0	0	0	0	0	0	0	0	0	0	0	3	dispensable
pan_gene_13997	pan_gene_3988	Nitrate	Nitrate	0	0	0	0	0	0	0	0	1	1	0	0	0	0	0	0	0	0	0	0	0	0	0	0	0	0	2	dispensable
pan_gene_14164	pan_gene_15674	Days_to_anthesis;Nitrate	Nitrate	0	0	1	0	1	0	0	0	0	0	0	0	0	0	1	0	0	1	0	1	0	0	1	0	1	0	7	dispensable
pan_gene_14164	pan_gene_27841	Days_to_anthesis;Nitrate	Days_to_silk;Nitrate	0	0	0	0	0	0	0	0	0	0	0	0	0	0	0	0	1	0	0	0	0	0	0	0	1	1	3	dispensable
pan_gene_14164	pan_gene_31043	Days_to_anthesis;Nitrate	Nitrate	0	0	1	0	0	0	0	0	0	0	0	0	0	0	0	0	0	0	0	1	0	0	0	0	0	0	2	dispensable
pan_gene_14164	pan_gene_8371	Days_to_anthesis;Nitrate	Anthesis-silking_interval;Nitrate	0	0	1	0	0	1	1	0	0	1	1	0	0	0	1	0	0	1	0	1	0	1	1	0	1	1	12	near-core
pan_gene_14436	pan_gene_16253	Nitrate	Nitrate	0	0	1	0	0	0	0	0	0	0	0	0	0	0	0	0	0	0	0	0	0	0	0	0	0	0	1	private
pan_gene_14436	pan_gene_19312	Nitrate	Leaf_width;Nitrate;PCA_of_metabolites:_PC2;Southern_leaf_blight	0	0	1	1	0	0	1	0	1	0	0	0	0	0	0	0	0	0	0	0	0	0	0	0	0	0	4	dispensable
pan_gene_14436	pan_gene_3945	Nitrate	Nitrate	0	0	1	1	1	0	1	1	1	0	0	0	0	0	0	0	0	0	0	0	0	0	0	0	0	1	7	dispensable
pan_gene_15674	pan_gene_174	Nitrate	Nitrate;Northern_Leaf_Blight	0	0	1	0	0	0	0	0	0	0	0	0	0	0	0	0	0	0	0	1	0	0	0	0	0	0	2	dispensable
pan_gene_15674	pan_gene_18899	Nitrate	Average_internode_length_(above_ear);Nitrate	0	0	1	0	0	0	0	0	0	0	0	0	0	0	0	0	0	1	0	1	0	0	0	0	1	0	4	dispensable
pan_gene_15674	pan_gene_3591	Nitrate	Nitrate	0	0	1	0	0	0	0	0	0	0	0	0	0	0	1	0	0	1	0	0	0	0	0	0	0	0	3	dispensable
pan_gene_15674	pan_gene_8371	Nitrate	Anthesis-silking_interval;Nitrate	0	0	1	1	1	0	0	0	0	0	0	0	0	1	1	1	0	1	0	1	0	0	1	0	0	0	9	dispensable
pan_gene_15674	pan_gene_8814	Nitrate	Nitrate;Photoperiod_growing-degree_days_to_anthesis	0	0	1	0	1	0	1	0	0	0	0	0	0	0	1	1	0	0	0	0	0	0	0	0	0	1	6	dispensable
pan_gene_15674	pan_gene_91799	Nitrate	Nitrate	0	0	1	0	0	0	0	0	0	0	0	0	0	0	0	0	0	0	0	1	0	0	0	0	0	0	2	dispensable
pan_gene_15675	pan_gene_4957	Nitrate	NA;Nitrate	0	0	1	0	1	0	0	1	0	0	0	0	0	0	0	0	0	1	0	0	0	0	0	0	0	0	4	dispensable
pan_gene_15725	pan_gene_27236	Nitrate	Nitrate	0	0	1	0	0	0	0	0	0	0	0	0	0	0	0	0	0	0	0	0	0	0	0	0	0	0	1	private
pan_gene_15758	pan_gene_25042	Nitrate	Boxcox-transformed_leaf_angle;Ear_row_number;Nitrate;Plant_height	0	0	1	0	0	0	0	0	1	0	0	0	0	0	0	0	0	0	0	0	1	0	0	0	1	0	4	dispensable
pan_gene_15758	pan_gene_3954	Nitrate	Nitrate	0	0	1	0	0	0	0	0	0	0	0	0	0	0	0	0	0	0	0	0	0	0	1	0	0	0	2	dispensable
pan_gene_15783	pan_gene_7483	Nitrate	Ear_height;Nitrate	0	0	0	0	0	0	0	0	0	0	1	0	0	0	0	0	0	0	0	0	0	0	0	0	0	0	1	private
pan_gene_16249	pan_gene_4957	Nitrate;Tassel_length	NA;Nitrate	0	0	1	0	0	0	0	0	0	0	0	0	1	0	0	0	0	1	0	1	0	1	0	0	1	0	6	dispensable
pan_gene_16253	pan_gene_18236	Nitrate	Malate;Nitrate;Nodes_per_plant;Ratio_of_ear_height_to_total_height	0	0	1	1	1	0	0	1	0	0	0	1	0	0	1	1	1	1	0	0	0	0	1	0	0	0	10	dispensable
pan_gene_16804	pan_gene_24408	Nitrate	Nitrate	0	0	0	0	0	0	0	0	1	0	0	0	0	0	0	0	0	0	0	0	0	0	0	0	0	0	1	private
pan_gene_174	pan_gene_18899	Nitrate;Northern_Leaf_Blight	Average_internode_length_(above_ear);Nitrate	0	0	1	1	1	1	1	1	1	1	1	1	1	0	1	1	1	1	1	1	1	1	0	1	1	1	22	core
pan_gene_174	pan_gene_27520	Nitrate;Northern_Leaf_Blight	Nitrate	0	0	0	0	1	0	0	0	0	0	0	0	0	0	0	0	0	0	0	0	0	0	0	0	0	0	1	private
pan_gene_17614	pan_gene_18238	Nitrate;Stalk_strength	Nitrate;Starch	0	0	1	0	1	0	0	0	0	0	0	0	1	0	1	0	0	0	0	0	0	0	0	0	0	0	4	dispensable
pan_gene_17614	pan_gene_27381	Nitrate;Stalk_strength	Nitrate	0	0	1	0	0	0	0	0	0	1	0	0	1	0	1	0	0	0	0	1	1	0	0	0	1	0	7	dispensable
pan_gene_18236	pan_gene_19312	Malate;Nitrate;Nodes_per_plant;Ratio_of_ear_height_to_total_height	Leaf_width;Nitrate;PCA_of_metabolites:_PC2;Southern_leaf_blight	0	0	1	1	0	0	1	0	1	0	0	0	0	0	0	0	0	0	0	0	0	0	0	0	0	0	4	dispensable
pan_gene_18236	pan_gene_32548	Malate;Nitrate;Nodes_per_plant;Ratio_of_ear_height_to_total_height	Chlorophyll_B;Ear_row_number;Nitrate;Nodes_above_ear;Plant_height;Stalk_strength	0	0	1	0	0	0	0	0	1	0	0	0	0	0	0	0	0	0	0	0	0	0	0	0	0	0	2	dispensable
pan_gene_18238	pan_gene_27356	Nitrate;Starch	Nitrate	0	0	1	0	1	0	0	0	0	0	0	1	1	0	0	0	0	0	0	0	0	0	0	0	1	0	5	dispensable
pan_gene_18238	pan_gene_4974	Nitrate;Starch	Nitrate;Tassel_branch_number	0	0	1	0	0	0	1	0	0	1	0	0	0	0	0	0	0	0	0	0	0	0	0	0	0	0	3	dispensable
pan_gene_18238	pan_gene_8814	Nitrate;Starch	Nitrate;Photoperiod_growing-degree_days_to_anthesis	0	0	1	1	1	0	0	0	0	0	0	0	0	1	0	0	0	0	0	0	1	0	0	0	0	0	5	dispensable
pan_gene_18238	pan_gene_91799	Nitrate;Starch	Nitrate	0	0	1	1	0	0	0	0	0	1	0	0	0	0	0	0	0	0	0	0	0	0	0	0	0	0	3	dispensable
pan_gene_18899	pan_gene_8371	Average_internode_length_(above_ear);Nitrate	Anthesis-silking_interval;Nitrate	0	0	1	0	0	1	0	1	1	1	1	0	1	0	1	0	0	1	0	1	1	1	1	1	1	1	16	near-core
pan_gene_18899	pan_gene_8814	Average_internode_length_(above_ear);Nitrate	Nitrate;Photoperiod_growing-degree_days_to_anthesis	0	0	1	1	0	1	0	1	1	0	0	0	1	0	0	0	0	0	0	0	1	0	1	0	0	0	8	dispensable
pan_gene_18917	pan_gene_19320	Nitrate;Northern_Leaf_Blight	Nitrate;Stalk_strength	0	0	0	0	0	1	0	0	0	0	0	0	0	1	1	0	0	0	1	0	0	0	0	0	0	0	4	dispensable
pan_gene_19278	pan_gene_27822	Anthesis-silking_interval;Average_internode_length_(above_ear);Nitrate;PCA_of_metabolites:_PC2	Anthesis-silking_interval;Boxcox-transformed_leaf_angle;Ear_height;Nitrate;Photoperiod_Growing-degree_days_to_silk;Ratio_of_ear_height_to_total_height	0	0	1	0	0	0	0	0	0	0	0	1	0	0	0	0	0	0	0	0	0	0	0	0	0	0	2	dispensable
pan_gene_19278	pan_gene_4974	Anthesis-silking_interval;Average_internode_length_(above_ear);Nitrate;PCA_of_metabolites:_PC2	Nitrate;Tassel_branch_number	0	0	1	1	1	1	1	1	0	1	0	1	1	0	1	1	0	1	0	1	0	0	0	0	1	0	14	near-core
pan_gene_19278	pan_gene_71382	Anthesis-silking_interval;Average_internode_length_(above_ear);Nitrate;PCA_of_metabolites:_PC2	100_Kernel_weight;Nitrate;Nodes_per_plant;PCA_of_metabolites:_PC2	0	0	1	0	0	0	0	0	0	0	0	0	0	0	0	0	0	0	0	1	0	0	0	0	0	0	2	dispensable
pan_gene_19320	pan_gene_64212	Nitrate;Stalk_strength	Days_to_silk;Nitrate	0	0	0	0	0	1	0	0	0	0	0	0	0	1	0	0	0	0	0	0	0	0	0	0	0	0	2	dispensable
pan_gene_19320	pan_gene_79015	Nitrate;Stalk_strength	Nitrate;Total_amino_acids	0	0	0	0	1	0	0	0	0	0	0	0	0	0	1	1	0	0	0	0	0	0	0	0	0	0	3	dispensable
pan_gene_19329	pan_gene_28585	100_Kernel_weight;Anthesis-silking_interval;Fructose;Nitrate	Nitrate;PCA_of_metabolites:_PC1	0	0	0	0	0	0	0	1	1	0	0	0	0	0	0	0	0	0	0	0	0	0	0	0	0	0	2	dispensable
pan_gene_22038	pan_gene_64212	Nitrate	Days_to_silk;Nitrate	0	0	1	0	0	0	0	0	0	0	0	0	0	0	0	0	0	0	0	0	0	0	0	0	0	0	1	private
pan_gene_22040	pan_gene_27822	Height_above_ear;Nitrate	Anthesis-silking_interval;Boxcox-transformed_leaf_angle;Ear_height;Nitrate;Photoperiod_Growing-degree_days_to_silk;Ratio_of_ear_height_to_total_height	0	0	1	0	0	0	0	0	0	0	0	1	0	0	0	0	0	0	1	0	0	0	0	0	0	0	3	dispensable
pan_gene_23893	pan_gene_30542	Nitrate	Anthesis-silking_interval;Nitrate;Nodes_per_plant;Plant_height	0	0	1	0	0	0	0	0	0	0	0	0	0	0	0	0	0	0	0	0	0	0	0	1	0	0	2	dispensable
pan_gene_24408	pan_gene_27557	Nitrate	Nitrate	0	0	1	1	0	0	0	0	1	0	0	0	0	0	0	0	0	0	0	0	0	0	0	0	0	0	3	dispensable
pan_gene_25042	pan_gene_30962	Boxcox-transformed_leaf_angle;Ear_row_number;Nitrate;Plant_height	Nitrate	0	0	1	0	1	0	0	1	0	0	0	0	0	0	0	0	0	0	0	0	0	0	0	0	0	0	3	dispensable
pan_gene_27356	pan_gene_27381	Nitrate	Nitrate	0	0	1	0	1	0	0	0	0	1	0	0	1	0	1	0	1	1	0	0	0	0	0	0	1	0	8	dispensable
pan_gene_27520	pan_gene_64212	Nitrate	Days_to_silk;Nitrate	0	0	0	0	1	0	0	0	0	0	0	0	0	0	0	0	0	0	0	0	0	0	0	0	0	0	1	private
pan_gene_27520	pan_gene_91799	Nitrate	Nitrate	0	0	0	0	1	0	0	0	0	0	0	0	0	0	0	0	0	0	0	0	0	0	0	0	0	0	1	private
pan_gene_27822	pan_gene_30887	Anthesis-silking_interval;Boxcox-transformed_leaf_angle;Ear_height;Nitrate;Photoperiod_Growing-degree_days_to_silk;Ratio_of_ear_height_to_total_height	Nitrate;Nodes_above_ear	0	0	1	0	0	0	0	0	0	0	0	1	0	0	0	0	0	0	0	0	0	0	0	0	0	0	2	dispensable
pan_gene_28610	pan_gene_3954	Nitrate;PCA_of_metabolites:_PC1;Photoperiod_Growing-degree_days_to_silk;Photoperiod_growing-degree_days_to_anthesis;Plant_height	Nitrate	0	0	1	0	0	0	0	0	1	0	0	0	1	0	0	1	0	0	0	1	0	0	0	0	0	0	5	dispensable
pan_gene_30542	pan_gene_5012	Anthesis-silking_interval;Nitrate;Nodes_per_plant;Plant_height	Nitrate	0	0	1	0	1	0	0	0	0	1	0	0	0	0	0	0	0	0	1	0	0	1	0	0	0	0	5	dispensable
pan_gene_30887	pan_gene_31043	Nitrate;Nodes_above_ear	Nitrate	0	0	1	0	0	0	0	0	0	0	0	0	0	0	0	0	0	0	0	0	0	0	0	0	0	0	1	private
pan_gene_32548	pan_gene_8881	Chlorophyll_B;Ear_row_number;Nitrate;Nodes_above_ear;Plant_height;Stalk_strength	Average_internode_length_(above_ear);Nitrate;Tassel_branch_number	0	0	1	1	0	0	1	1	0	0	0	1	0	0	1	1	0	1	0	0	1	1	1	0	0	0	11	near-core
pan_gene_3591	pan_gene_71382	Nitrate	100_Kernel_weight;Nitrate;Nodes_per_plant;PCA_of_metabolites:_PC2	0	0	1	0	0	0	0	0	0	0	0	0	0	0	0	0	0	0	0	1	0	0	0	0	0	0	2	dispensable
pan_gene_3591	pan_gene_8371	Nitrate	Anthesis-silking_interval;Nitrate	0	0	1	0	0	1	0	1	1	0	1	0	0	0	1	0	0	1	0	1	1	0	1	1	1	1	13	near-core
pan_gene_3591	pan_gene_8814	Nitrate	Nitrate;Photoperiod_growing-degree_days_to_anthesis	0	0	1	1	0	1	0	1	1	0	0	0	1	0	0	0	0	1	0	0	0	0	1	0	0	0	8	dispensable
pan_gene_3945	pan_gene_3988	Nitrate	Nitrate	0	0	0	0	0	0	0	0	1	0	0	0	1	0	0	0	0	0	0	0	0	0	0	0	0	0	2	dispensable
pan_gene_3945	pan_gene_79015	Nitrate	Nitrate;Total_amino_acids	0	0	1	0	0	0	0	0	0	1	1	0	0	0	0	0	0	0	0	0	0	0	0	0	0	1	4	dispensable
pan_gene_4984	pan_gene_5960	Average_internode_length_(below_ear);Nitrate;Northern_Leaf_Blight	Nitrate	0	0	1	0	0	0	0	0	0	0	0	0	1	0	0	0	0	0	0	0	0	0	0	0	0	0	2	dispensable
pan_gene_4984	pan_gene_7551	Average_internode_length_(below_ear);Nitrate;Northern_Leaf_Blight	Glutamate;Nitrate;PCA_of_metabolites:_PC1	0	0	1	0	0	0	1	1	0	1	0	0	0	0	0	1	0	0	0	0	0	0	0	0	0	0	5	dispensable
pan_gene_64212	pan_gene_8758	Days_to_silk;Nitrate	Nitrate;PCA_of_metabolites:_PC1	0	0	1	1	0	0	0	0	0	0	0	0	0	0	0	0	0	0	1	0	0	1	0	0	0	0	4	dispensable
pan_gene_8371	pan_gene_8814	Anthesis-silking_interval;Nitrate	Nitrate;Photoperiod_growing-degree_days_to_anthesis	0	0	1	1	1	1	0	1	1	0	1	0	1	0	1	0	0	0	0	1	0	0	0	0	0	0	10	dispensable
pan_gene_8371	pan_gene_91799	Anthesis-silking_interval;Nitrate	Nitrate	0	0	1	0	0	0	0	0	1	0	0	0	0	0	0	0	0	1	0	1	0	0	0	0	1	1	6	dispensable
pan_gene_11943	pan_gene_13894	Glutamate;Nitrate;PCA_of_metabolites:_PC1	Ear_height;Nitrate	0	0	0	1	0	0	0	0	0	0	0	0	0	0	0	0	0	0	0	0	0	1	0	0	0	0	2	dispensable
pan_gene_11943	pan_gene_15716	Glutamate;Nitrate;PCA_of_metabolites:_PC1	Boxcox-transformed_leaf_angle;Nitrate;Southern_leaf_blight	0	0	0	1	1	0	0	0	1	0	0	0	0	0	0	0	0	0	0	0	0	0	0	0	0	0	3	dispensable
pan_gene_11943	pan_gene_1590	Glutamate;Nitrate;PCA_of_metabolites:_PC1	Nitrate	0	0	0	1	0	0	0	0	0	0	0	0	0	0	0	0	0	0	0	0	0	0	0	0	1	0	2	dispensable
pan_gene_11943	pan_gene_16253	Glutamate;Nitrate;PCA_of_metabolites:_PC1	Nitrate	0	0	0	1	1	0	0	0	0	0	0	0	0	0	0	0	0	0	0	0	0	0	0	1	0	0	3	dispensable
pan_gene_11943	pan_gene_174	Glutamate;Nitrate;PCA_of_metabolites:_PC1	Nitrate;Northern_Leaf_Blight	0	0	0	1	1	0	0	0	0	0	0	0	0	0	0	0	0	0	0	0	0	0	0	0	0	0	2	dispensable
pan_gene_11943	pan_gene_22040	Glutamate;Nitrate;PCA_of_metabolites:_PC1	Height_above_ear;Nitrate	0	0	0	1	1	0	0	0	1	0	0	0	0	0	0	0	0	0	0	0	0	1	0	0	0	0	4	dispensable
pan_gene_11943	pan_gene_27520	Glutamate;Nitrate;PCA_of_metabolites:_PC1	Nitrate	0	0	0	0	1	0	0	0	0	1	0	0	0	0	0	0	0	0	0	0	0	0	0	0	0	0	2	dispensable
pan_gene_11943	pan_gene_30887	Glutamate;Nitrate;PCA_of_metabolites:_PC1	Nitrate;Nodes_above_ear	0	0	0	1	1	0	0	0	1	0	0	0	0	0	0	0	0	0	0	0	0	0	0	0	0	0	3	dispensable
pan_gene_11943	pan_gene_31033	Glutamate;Nitrate;PCA_of_metabolites:_PC1	Nitrate	0	0	0	1	0	0	0	0	0	0	0	0	0	0	0	0	0	0	0	0	0	0	0	0	0	0	1	private
pan_gene_11943	pan_gene_3591	Glutamate;Nitrate;PCA_of_metabolites:_PC1	Nitrate	0	0	0	1	0	0	0	0	0	0	1	0	0	0	0	0	0	0	0	0	0	1	1	0	0	0	4	dispensable
pan_gene_11943	pan_gene_3819	Glutamate;Nitrate;PCA_of_metabolites:_PC1	Average_internode_length_(whole_plant);Nitrate;Southern_leaf_blight	0	0	0	1	1	0	0	0	0	0	0	0	0	0	0	0	0	0	0	0	0	0	0	0	0	0	2	dispensable
pan_gene_11943	pan_gene_9187	Glutamate;Nitrate;PCA_of_metabolites:_PC1	Chlorophyll_A;Nitrate	0	0	0	0	1	0	0	0	0	0	0	0	0	0	0	0	0	0	0	0	0	0	0	0	0	0	1	private
pan_gene_11956	pan_gene_17614	Glutamate;Nitrate;Tassel_branch_number;Total_amino_acids	Nitrate;Stalk_strength	0	0	0	1	0	0	1	0	0	1	0	1	0	1	0	1	0	0	0	0	0	0	0	0	0	1	7	dispensable
pan_gene_11956	pan_gene_27356	Glutamate;Nitrate;Tassel_branch_number;Total_amino_acids	Nitrate	0	0	0	1	0	0	0	0	0	0	0	0	0	0	0	0	0	0	0	0	0	0	0	0	0	0	1	private
pan_gene_11956	pan_gene_32254	Glutamate;Nitrate;Tassel_branch_number;Total_amino_acids	Nitrate	0	0	0	1	0	0	0	1	0	0	0	0	0	1	0	0	0	0	0	0	0	0	0	0	0	0	3	dispensable
pan_gene_11956	pan_gene_32787	Glutamate;Nitrate;Tassel_branch_number;Total_amino_acids	Nitrate	0	0	0	1	0	0	0	0	0	0	0	0	0	0	0	1	0	0	0	0	0	0	0	0	0	1	3	dispensable
pan_gene_11956	pan_gene_3954	Glutamate;Nitrate;Tassel_branch_number;Total_amino_acids	Nitrate	0	0	0	1	0	0	0	1	0	0	0	0	0	0	0	0	0	0	0	0	0	0	1	0	1	0	4	dispensable
pan_gene_11980	pan_gene_60587	Average_internode_length_(above_ear);Days_to_silk;Glutamate;Nitrate;PCA_of_metabolites:_PC1;Ratio_of_ear_height_to_total_height;Tassel_branch_number	Nitrate	0	0	0	0	0	1	0	0	0	0	0	0	0	0	0	0	0	0	0	0	0	0	0	0	0	0	1	private
pan_gene_12666	pan_gene_60587	Nitrate	Nitrate	0	0	0	1	0	0	0	0	0	0	0	0	0	0	0	0	0	0	0	0	0	0	0	0	0	0	1	private
pan_gene_13894	pan_gene_14154	Ear_height;Nitrate	Boxcox-transformed_leaf_angle;Nitrate;Nodes_above_ear;Nodes_per_plant;Northern_Leaf_Blight;Tassel_length	0	0	0	1	0	0	0	0	0	0	0	0	0	0	0	0	0	0	0	0	0	0	0	0	0	0	1	private
pan_gene_13894	pan_gene_1590	Ear_height;Nitrate	Nitrate	0	0	0	1	0	0	0	0	0	0	0	0	0	0	0	0	0	0	0	0	0	0	0	0	0	0	1	private
pan_gene_13894	pan_gene_18899	Ear_height;Nitrate	Average_internode_length_(above_ear);Nitrate	0	0	0	1	1	1	0	1	1	1	1	1	1	0	1	0	1	1	1	0	0	1	1	1	1	0	17	near-core
pan_gene_13894	pan_gene_22040	Ear_height;Nitrate	Height_above_ear;Nitrate	0	0	0	1	0	0	0	0	0	0	0	0	0	0	0	0	0	0	0	0	0	0	0	0	0	0	1	private
pan_gene_13894	pan_gene_27357	Ear_height;Nitrate	Nitrate;Northern_Leaf_Blight	0	0	0	1	0	0	0	0	0	0	0	0	0	0	0	0	0	0	0	0	0	0	0	0	0	0	1	private
pan_gene_13894	pan_gene_27841	Ear_height;Nitrate	Days_to_silk;Nitrate	0	0	0	0	0	0	0	0	1	0	0	0	0	0	0	1	0	0	0	0	0	0	0	0	0	0	2	dispensable
pan_gene_13894	pan_gene_31033	Ear_height;Nitrate	Nitrate	0	0	0	1	0	0	0	0	0	0	0	0	0	0	0	0	0	0	0	0	0	0	0	0	0	0	1	private
pan_gene_13894	pan_gene_3819	Ear_height;Nitrate	Average_internode_length_(whole_plant);Nitrate;Southern_leaf_blight	0	0	0	1	0	0	0	0	0	0	0	0	0	0	0	0	0	0	0	0	0	1	0	0	0	0	2	dispensable
pan_gene_13894	pan_gene_64212	Ear_height;Nitrate	Days_to_silk;Nitrate	0	0	0	1	0	1	0	0	0	0	1	0	0	0	0	0	0	1	0	0	0	1	0	0	0	0	5	dispensable
pan_gene_13996	pan_gene_15716	Nitrate	Boxcox-transformed_leaf_angle;Nitrate;Southern_leaf_blight	0	0	0	0	0	1	0	0	0	0	0	0	0	0	0	0	0	0	0	0	0	0	0	0	0	0	1	private
pan_gene_13996	pan_gene_5960	Nitrate	Nitrate	0	0	0	0	0	1	0	0	0	0	0	0	0	0	0	0	0	0	0	0	0	0	0	0	0	0	1	private
pan_gene_14150	pan_gene_14164	Nitrate	Days_to_anthesis;Nitrate	0	0	0	0	0	1	0	0	0	0	0	0	0	1	1	0	1	1	1	1	1	1	0	0	1	1	11	near-core
pan_gene_14150	pan_gene_15674	Nitrate	Nitrate	0	0	0	1	0	0	0	0	0	0	0	0	0	0	1	1	0	1	0	1	0	0	1	0	0	0	6	dispensable
pan_gene_14150	pan_gene_18238	Nitrate	Nitrate;Starch	0	0	0	1	0	0	0	0	0	0	0	0	0	1	0	1	0	0	0	0	0	0	0	0	0	0	3	dispensable
pan_gene_14150	pan_gene_19327	Nitrate	100_Kernel_weight;Anthesis-silking_interval;Fructose;Nitrate	0	0	0	1	1	0	0	0	0	0	0	0	0	0	0	1	0	0	0	0	0	0	0	0	0	0	3	dispensable
pan_gene_14150	pan_gene_22038	Nitrate	Nitrate	0	0	0	1	0	0	0	1	0	0	0	0	0	0	0	0	0	0	0	0	0	0	0	0	0	0	2	dispensable
pan_gene_14150	pan_gene_30473	Nitrate	Nitrate	0	0	0	1	0	0	0	0	0	0	0	0	0	0	0	1	0	1	0	0	0	0	1	0	0	0	4	dispensable
pan_gene_14150	pan_gene_31434	Nitrate	Ear_row_number;Nitrate	0	0	0	1	1	1	0	1	1	0	0	0	0	1	0	1	0	0	0	0	0	0	0	0	0	0	7	dispensable
pan_gene_14150	pan_gene_32548	Nitrate	Chlorophyll_B;Ear_row_number;Nitrate;Nodes_above_ear;Plant_height;Stalk_strength	0	0	0	1	1	0	0	1	0	0	0	0	0	1	0	0	0	0	0	0	0	0	0	0	0	0	4	dispensable
pan_gene_14150	pan_gene_32787	Nitrate	Nitrate	0	0	0	1	1	0	0	0	0	0	0	0	0	0	0	0	0	0	0	0	0	0	0	0	0	0	2	dispensable
pan_gene_14150	pan_gene_5074	Nitrate	Nitrate	0	0	0	1	0	0	0	0	0	0	0	0	0	0	0	0	0	0	0	0	0	0	0	0	0	0	1	private
pan_gene_14150	pan_gene_8814	Nitrate	Nitrate;Photoperiod_growing-degree_days_to_anthesis	0	0	0	1	0	1	0	0	1	0	0	0	0	1	1	1	0	1	0	0	0	0	0	0	0	0	7	dispensable
pan_gene_14154	pan_gene_22040	Boxcox-transformed_leaf_angle;Nitrate;Nodes_above_ear;Nodes_per_plant;Northern_Leaf_Blight;Tassel_length	Height_above_ear;Nitrate	0	0	0	1	0	0	0	0	0	0	0	0	0	0	0	0	0	0	0	0	0	0	0	0	0	0	1	private
pan_gene_14154	pan_gene_27357	Boxcox-transformed_leaf_angle;Nitrate;Nodes_above_ear;Nodes_per_plant;Northern_Leaf_Blight;Tassel_length	Nitrate;Northern_Leaf_Blight	0	0	0	1	0	0	0	0	0	0	0	0	0	0	0	0	0	0	0	0	0	0	0	0	0	0	1	private
pan_gene_14154	pan_gene_3819	Boxcox-transformed_leaf_angle;Nitrate;Nodes_above_ear;Nodes_per_plant;Northern_Leaf_Blight;Tassel_length	Average_internode_length_(whole_plant);Nitrate;Southern_leaf_blight	0	0	0	1	0	0	0	0	0	0	0	0	0	0	0	0	0	0	0	0	0	0	0	0	0	0	1	private
pan_gene_14162	pan_gene_15715	Anthesis-silking_interval;Boxcox-transformed_leaf_angle;Nitrate	Boxcox-transformed_leaf_angle;Nitrate;Southern_leaf_blight	0	0	0	1	0	0	0	0	0	0	0	0	0	0	0	0	0	0	0	0	0	0	0	0	0	0	1	private
pan_gene_14162	pan_gene_16804	Anthesis-silking_interval;Boxcox-transformed_leaf_angle;Nitrate	Nitrate	0	0	0	0	0	0	0	0	0	0	0	0	0	0	0	0	0	1	0	0	0	0	0	0	0	0	1	private
pan_gene_14162	pan_gene_19220	Anthesis-silking_interval;Boxcox-transformed_leaf_angle;Nitrate	Nitrate	0	0	0	1	0	0	0	0	0	0	0	0	0	0	0	0	0	0	0	0	0	0	0	0	0	0	1	private
pan_gene_14162	pan_gene_22120	Anthesis-silking_interval;Boxcox-transformed_leaf_angle;Nitrate	Days_to_anthesis;Days_to_silk;Leaf_length;Nitrate;Ratio_of_ear_height_to_total_height;Sucrose	0	0	0	1	0	0	0	0	0	0	0	0	0	0	0	0	0	0	0	0	0	0	0	0	0	0	1	private
pan_gene_14162	pan_gene_24408	Anthesis-silking_interval;Boxcox-transformed_leaf_angle;Nitrate	Nitrate	0	0	0	1	0	0	0	0	0	0	0	0	0	0	0	0	0	0	0	0	0	0	0	0	0	0	1	private
pan_gene_14162	pan_gene_27557	Anthesis-silking_interval;Boxcox-transformed_leaf_angle;Nitrate	Nitrate	0	0	0	1	0	0	0	0	0	0	0	0	0	0	0	0	0	1	0	0	0	0	0	0	0	0	2	dispensable
pan_gene_14164	pan_gene_18238	Days_to_anthesis;Nitrate	Nitrate;Starch	0	0	0	0	0	0	0	0	0	1	0	0	0	0	0	0	0	0	0	0	0	0	0	0	0	0	1	private
pan_gene_14164	pan_gene_19608	Days_to_anthesis;Nitrate	Nitrate	0	0	0	0	0	0	0	0	0	0	0	0	0	0	0	0	0	0	1	0	0	0	0	0	0	0	1	private
pan_gene_14164	pan_gene_31434	Days_to_anthesis;Nitrate	Ear_row_number;Nitrate	0	0	0	0	1	1	0	0	0	0	0	0	0	0	0	1	0	0	0	0	0	0	0	0	0	0	3	dispensable
pan_gene_14164	pan_gene_32548	Days_to_anthesis;Nitrate	Chlorophyll_B;Ear_row_number;Nitrate;Nodes_above_ear;Plant_height;Stalk_strength	0	0	0	0	1	0	0	0	0	0	0	0	0	1	0	0	0	0	0	0	0	0	0	0	0	0	2	dispensable
pan_gene_14164	pan_gene_639	Days_to_anthesis;Nitrate	Ear_height;Nitrate;Stalk_strength	0	0	0	0	0	1	0	0	0	0	0	0	0	0	0	0	0	0	0	0	0	0	0	0	0	0	1	private
pan_gene_14164	pan_gene_8758	Days_to_anthesis;Nitrate	Nitrate;PCA_of_metabolites:_PC1	0	0	0	0	1	0	0	0	0	0	0	0	0	1	0	1	1	0	1	0	0	1	1	0	0	1	8	dispensable
pan_gene_14436	pan_gene_62870	Nitrate	Nitrate;PCA_of_metabolites:_PC2;Southern_leaf_blight	0	0	0	1	0	0	0	0	0	0	0	0	0	0	0	0	0	0	0	0	0	0	0	0	0	0	1	private
pan_gene_14436	pan_gene_79015	Nitrate	Nitrate;Total_amino_acids	0	0	0	1	0	0	1	0	1	0	0	0	0	0	0	0	0	0	0	0	1	0	1	0	0	0	5	dispensable
pan_gene_15674	pan_gene_17614	Nitrate	Nitrate;Stalk_strength	0	0	0	1	1	0	0	0	0	0	0	0	0	1	0	0	0	0	0	0	0	0	0	0	0	0	3	dispensable
pan_gene_15674	pan_gene_19327	Nitrate	100_Kernel_weight;Anthesis-silking_interval;Fructose;Nitrate	0	0	0	1	0	0	0	0	0	0	0	0	0	0	0	1	0	0	0	0	0	0	0	0	0	0	2	dispensable
pan_gene_15674	pan_gene_22038	Nitrate	Nitrate	0	0	0	1	0	0	0	0	0	0	0	0	0	0	0	0	0	0	0	0	0	0	0	0	0	0	1	private
pan_gene_15674	pan_gene_27356	Nitrate	Nitrate	0	0	0	1	0	1	0	0	0	0	0	0	0	1	0	0	0	0	0	0	0	0	1	0	0	0	4	dispensable
pan_gene_15674	pan_gene_5074	Nitrate	Nitrate	0	0	0	1	0	0	0	0	0	0	0	0	0	1	0	1	1	0	0	0	0	0	0	0	0	0	4	dispensable
pan_gene_15675	pan_gene_60587	Nitrate	Nitrate	0	0	0	1	0	0	0	0	0	0	0	0	0	0	0	1	0	0	0	0	0	0	1	0	0	0	3	dispensable
pan_gene_15715	pan_gene_24408	Boxcox-transformed_leaf_angle;Nitrate;Southern_leaf_blight	Nitrate	0	0	0	1	0	0	0	0	1	0	0	0	0	0	0	0	0	0	0	0	0	0	0	0	0	0	2	dispensable
pan_gene_15716	pan_gene_16253	Boxcox-transformed_leaf_angle;Nitrate;Southern_leaf_blight	Nitrate	0	0	0	1	1	0	0	0	0	0	0	0	0	0	0	0	0	0	0	0	0	0	0	0	0	0	2	dispensable
pan_gene_15716	pan_gene_174	Boxcox-transformed_leaf_angle;Nitrate;Southern_leaf_blight	Nitrate;Northern_Leaf_Blight	0	0	0	1	1	1	1	0	1	0	0	0	0	0	0	1	0	1	0	0	1	1	0	0	0	0	9	dispensable
pan_gene_15716	pan_gene_18236	Boxcox-transformed_leaf_angle;Nitrate;Southern_leaf_blight	Malate;Nitrate;Nodes_per_plant;Ratio_of_ear_height_to_total_height	0	0	0	1	1	0	0	0	0	0	0	0	0	1	0	0	0	1	0	0	1	1	1	0	0	0	7	dispensable
pan_gene_15716	pan_gene_19278	Boxcox-transformed_leaf_angle;Nitrate;Southern_leaf_blight	Anthesis-silking_interval;Average_internode_length_(above_ear);Nitrate;PCA_of_metabolites:_PC2	0	0	0	1	0	1	0	0	0	0	0	0	1	0	0	0	1	1	0	0	0	0	0	0	0	0	5	dispensable
pan_gene_15716	pan_gene_22040	Boxcox-transformed_leaf_angle;Nitrate;Southern_leaf_blight	Height_above_ear;Nitrate	0	0	0	1	1	0	0	0	1	0	0	0	0	0	0	0	0	0	0	0	0	0	0	0	0	0	3	dispensable
pan_gene_15716	pan_gene_24392	Boxcox-transformed_leaf_angle;Nitrate;Southern_leaf_blight	Average_internode_length_(below_ear);Nitrate	0	0	0	1	0	0	0	0	1	0	0	0	0	0	0	0	0	0	0	0	0	0	0	0	0	0	2	dispensable
pan_gene_15716	pan_gene_27357	Boxcox-transformed_leaf_angle;Nitrate;Southern_leaf_blight	Nitrate;Northern_Leaf_Blight	0	0	0	1	0	0	0	0	0	0	0	0	0	0	0	0	0	0	0	0	0	0	0	0	0	0	1	private
pan_gene_15716	pan_gene_27520	Boxcox-transformed_leaf_angle;Nitrate;Southern_leaf_blight	Nitrate	0	0	0	0	1	0	0	0	0	0	0	0	0	0	0	0	0	0	0	0	0	0	0	0	0	0	1	private
pan_gene_15716	pan_gene_27841	Boxcox-transformed_leaf_angle;Nitrate;Southern_leaf_blight	Days_to_silk;Nitrate	0	0	0	0	0	0	0	0	1	1	0	0	1	0	0	1	0	0	0	0	0	0	0	0	0	0	4	dispensable
pan_gene_15716	pan_gene_30887	Boxcox-transformed_leaf_angle;Nitrate;Southern_leaf_blight	Nitrate;Nodes_above_ear	0	0	0	1	0	1	0	0	1	0	0	0	0	0	0	1	0	1	0	0	0	0	0	0	0	0	5	dispensable
pan_gene_15716	pan_gene_6039	Boxcox-transformed_leaf_angle;Nitrate;Southern_leaf_blight	Nitrate	0	0	0	0	1	0	0	0	0	0	0	0	0	0	0	0	0	0	0	0	0	0	0	0	0	0	1	private
pan_gene_15716	pan_gene_9187	Boxcox-transformed_leaf_angle;Nitrate;Southern_leaf_blight	Chlorophyll_A;Nitrate	0	0	0	0	1	0	0	0	0	0	0	0	0	0	0	0	0	0	0	0	0	0	0	0	0	0	1	private
pan_gene_15716	pan_gene_98980	Boxcox-transformed_leaf_angle;Nitrate;Southern_leaf_blight	Average_internode_length_(below_ear);Nitrate	0	0	0	0	0	0	0	0	0	0	0	0	0	0	1	0	0	0	0	0	0	0	0	0	1	0	2	dispensable
pan_gene_15758	pan_gene_30962	Nitrate	Nitrate	0	0	0	1	1	0	0	1	0	0	0	0	0	0	0	0	0	0	0	0	0	0	0	1	0	0	4	dispensable
pan_gene_15758	pan_gene_3945	Nitrate	Nitrate	0	0	0	1	1	0	0	0	0	0	1	0	1	0	0	0	0	0	0	0	0	0	1	0	1	1	7	dispensable
pan_gene_1590	pan_gene_16253	Nitrate	Nitrate	0	0	0	1	0	0	0	0	0	0	0	0	0	0	0	0	0	0	0	0	0	0	0	0	0	0	1	private
pan_gene_1590	pan_gene_174	Nitrate	Nitrate;Northern_Leaf_Blight	0	0	0	1	0	0	0	0	0	0	0	0	0	0	0	0	0	0	0	0	0	0	0	0	0	0	1	private
pan_gene_1590	pan_gene_18236	Nitrate	Malate;Nitrate;Nodes_per_plant;Ratio_of_ear_height_to_total_height	0	0	0	1	1	0	0	0	0	0	0	0	0	0	0	0	0	1	0	0	0	0	0	0	0	0	3	dispensable
pan_gene_1590	pan_gene_19278	Nitrate	Anthesis-silking_interval;Average_internode_length_(above_ear);Nitrate;PCA_of_metabolites:_PC2	0	0	0	1	0	0	0	0	0	0	0	0	0	0	0	0	0	0	0	0	0	0	0	0	0	0	1	private
pan_gene_1590	pan_gene_22040	Nitrate	Height_above_ear;Nitrate	0	0	0	1	0	0	0	0	0	0	0	0	0	0	0	0	0	0	0	0	0	0	0	0	0	0	1	private
pan_gene_1590	pan_gene_27357	Nitrate	Nitrate;Northern_Leaf_Blight	0	0	0	1	0	0	0	0	0	0	0	0	0	0	0	0	0	0	0	0	0	0	0	0	0	0	1	private
pan_gene_1590	pan_gene_3591	Nitrate	Nitrate	0	0	0	1	0	0	0	0	0	0	0	0	0	0	0	0	0	0	0	0	0	0	0	0	0	0	1	private
pan_gene_1590	pan_gene_64212	Nitrate	Days_to_silk;Nitrate	0	0	0	1	0	0	0	0	0	0	0	0	0	0	0	0	0	0	0	0	0	0	0	0	0	0	1	private
pan_gene_1590	pan_gene_8872	Nitrate	Nitrate;Tassel_branch_number	0	0	0	1	0	0	0	0	0	0	0	0	0	0	0	0	0	0	0	0	0	0	0	0	0	0	1	private
pan_gene_16253	pan_gene_174	Nitrate	Nitrate;Northern_Leaf_Blight	0	0	0	1	1	0	0	0	0	0	0	0	0	0	0	0	0	0	0	0	0	0	0	0	0	0	2	dispensable
pan_gene_16253	pan_gene_18899	Nitrate	Average_internode_length_(above_ear);Nitrate	0	0	0	1	1	0	0	0	0	0	0	0	0	0	0	0	0	0	0	0	0	0	0	0	0	0	2	dispensable
pan_gene_16253	pan_gene_19278	Nitrate	Anthesis-silking_interval;Average_internode_length_(above_ear);Nitrate;PCA_of_metabolites:_PC2	0	0	0	1	0	0	0	0	0	0	0	0	0	0	0	0	0	0	0	0	0	0	0	0	0	0	1	private
pan_gene_16253	pan_gene_22040	Nitrate	Height_above_ear;Nitrate	0	0	0	1	0	0	0	0	0	0	0	0	0	0	0	0	0	0	0	0	0	0	0	0	0	0	1	private
pan_gene_16253	pan_gene_27357	Nitrate	Nitrate;Northern_Leaf_Blight	0	0	0	1	0	1	0	0	1	0	0	0	0	0	0	0	0	0	0	0	0	0	0	0	0	0	3	dispensable
pan_gene_16253	pan_gene_27520	Nitrate	Nitrate	0	0	0	0	1	0	0	0	0	0	0	0	0	0	0	0	0	0	0	0	0	0	0	0	0	0	1	private
pan_gene_16253	pan_gene_3591	Nitrate	Nitrate	0	0	0	1	1	0	0	0	0	0	0	0	0	0	0	0	0	0	0	0	0	0	0	0	0	0	2	dispensable
pan_gene_16253	pan_gene_64212	Nitrate	Days_to_silk;Nitrate	0	0	0	1	0	0	0	0	0	0	0	0	0	0	0	0	0	0	0	0	0	0	0	0	0	0	1	private
pan_gene_16253	pan_gene_79015	Nitrate	Nitrate;Total_amino_acids	0	0	0	1	1	0	0	1	0	0	0	0	0	0	0	0	0	0	0	0	0	0	0	0	0	0	3	dispensable
pan_gene_16253	pan_gene_8872	Nitrate	Nitrate;Tassel_branch_number	0	0	0	1	0	0	0	0	0	0	0	0	0	0	0	0	0	0	0	0	0	0	0	0	0	0	1	private
pan_gene_16253	pan_gene_91799	Nitrate	Nitrate	0	0	0	1	1	0	0	0	0	0	0	0	0	0	0	0	0	0	0	0	0	0	0	0	0	0	2	dispensable
pan_gene_16253	pan_gene_9187	Nitrate	Chlorophyll_A;Nitrate	0	0	0	0	1	0	0	0	0	0	0	0	0	0	0	0	0	0	0	0	0	0	0	0	0	0	1	private
pan_gene_174	pan_gene_18236	Nitrate;Northern_Leaf_Blight	Malate;Nitrate;Nodes_per_plant;Ratio_of_ear_height_to_total_height	0	0	0	1	1	0	0	0	1	0	0	0	0	0	0	0	0	1	0	0	0	0	0	0	0	0	4	dispensable
pan_gene_174	pan_gene_3819	Nitrate;Northern_Leaf_Blight	Average_internode_length_(whole_plant);Nitrate;Southern_leaf_blight	0	0	0	1	1	0	0	0	1	0	0	0	0	0	0	0	0	0	0	0	0	1	0	0	0	0	4	dispensable
pan_gene_174	pan_gene_639	Nitrate;Northern_Leaf_Blight	Ear_height;Nitrate;Stalk_strength	0	0	0	1	0	1	0	0	1	0	0	0	0	0	0	0	0	0	0	0	0	0	0	0	0	0	3	dispensable
pan_gene_174	pan_gene_79015	Nitrate;Northern_Leaf_Blight	Nitrate;Total_amino_acids	0	0	0	1	0	0	0	0	0	0	0	0	0	0	0	0	0	1	0	0	0	0	0	0	0	0	2	dispensable
pan_gene_174	pan_gene_8758	Nitrate;Northern_Leaf_Blight	Nitrate;PCA_of_metabolites:_PC1	0	0	0	1	0	0	0	0	0	0	0	0	0	0	0	0	0	0	0	1	0	0	0	0	0	1	3	dispensable
pan_gene_17614	pan_gene_19327	Nitrate;Stalk_strength	100_Kernel_weight;Anthesis-silking_interval;Fructose;Nitrate	0	0	0	1	1	0	0	0	0	0	0	0	0	0	0	1	0	0	0	0	0	0	0	0	0	0	3	dispensable
pan_gene_17614	pan_gene_19608	Nitrate;Stalk_strength	Nitrate	0	0	0	1	1	0	0	0	0	1	0	0	0	0	0	0	0	0	0	0	0	0	0	0	0	0	3	dispensable
pan_gene_17614	pan_gene_32254	Nitrate;Stalk_strength	Nitrate	0	0	0	1	1	0	0	0	0	0	0	0	0	1	0	0	0	0	0	0	0	0	0	0	0	0	3	dispensable
pan_gene_17614	pan_gene_32787	Nitrate;Stalk_strength	Nitrate	0	0	0	1	1	0	0	0	1	0	0	0	0	0	0	1	0	0	0	0	0	0	0	0	0	1	5	dispensable
pan_gene_18236	pan_gene_18899	Malate;Nitrate;Nodes_per_plant;Ratio_of_ear_height_to_total_height	Average_internode_length_(above_ear);Nitrate	0	0	0	1	1	0	0	0	1	0	0	0	0	0	0	1	0	1	0	0	0	0	0	0	0	0	5	dispensable
pan_gene_18236	pan_gene_19278	Malate;Nitrate;Nodes_per_plant;Ratio_of_ear_height_to_total_height	Anthesis-silking_interval;Average_internode_length_(above_ear);Nitrate;PCA_of_metabolites:_PC2	0	0	0	1	1	0	0	1	0	0	0	0	0	0	0	0	0	1	0	0	0	0	0	0	0	0	4	dispensable
pan_gene_18236	pan_gene_27357	Malate;Nitrate;Nodes_per_plant;Ratio_of_ear_height_to_total_height	Nitrate;Northern_Leaf_Blight	0	0	0	1	0	0	0	0	0	0	0	0	0	0	0	0	0	0	0	0	0	0	0	0	0	0	1	private
pan_gene_18236	pan_gene_3591	Malate;Nitrate;Nodes_per_plant;Ratio_of_ear_height_to_total_height	Nitrate	0	0	0	1	0	0	0	0	1	0	0	0	0	1	0	0	0	1	0	0	0	1	0	0	0	0	5	dispensable
pan_gene_18236	pan_gene_4974	Malate;Nitrate;Nodes_per_plant;Ratio_of_ear_height_to_total_height	Nitrate;Tassel_branch_number	0	0	0	1	1	0	0	0	0	0	0	0	0	0	0	0	0	0	0	0	0	0	0	0	0	0	2	dispensable
pan_gene_18236	pan_gene_64212	Malate;Nitrate;Nodes_per_plant;Ratio_of_ear_height_to_total_height	Days_to_silk;Nitrate	0	0	0	1	0	0	0	0	0	0	0	0	0	0	0	0	0	1	0	0	0	0	0	0	0	0	2	dispensable
pan_gene_18236	pan_gene_8758	Malate;Nitrate;Nodes_per_plant;Ratio_of_ear_height_to_total_height	Nitrate;PCA_of_metabolites:_PC1	0	0	0	1	1	0	0	1	0	0	0	0	0	0	0	0	0	0	0	0	0	0	0	0	0	0	3	dispensable
pan_gene_18236	pan_gene_91799	Malate;Nitrate;Nodes_per_plant;Ratio_of_ear_height_to_total_height	Nitrate	0	0	0	1	1	0	0	1	1	0	0	0	0	1	0	0	0	1	0	0	0	0	0	0	0	0	6	dispensable
pan_gene_18238	pan_gene_19312	Nitrate;Starch	Leaf_width;Nitrate;PCA_of_metabolites:_PC2;Southern_leaf_blight	0	0	0	1	0	0	0	0	0	0	0	0	0	0	0	0	0	0	0	0	0	0	0	0	0	0	1	private
pan_gene_18238	pan_gene_19320	Nitrate;Starch	Nitrate;Stalk_strength	0	0	0	0	0	0	0	0	0	1	0	0	0	0	0	0	0	0	0	0	0	0	0	0	0	0	1	private
pan_gene_18238	pan_gene_19327	Nitrate;Starch	100_Kernel_weight;Anthesis-silking_interval;Fructose;Nitrate	0	0	0	1	1	0	0	0	0	0	0	0	0	0	0	0	0	0	0	0	0	0	0	0	0	0	2	dispensable
pan_gene_18238	pan_gene_31434	Nitrate;Starch	Ear_row_number;Nitrate	0	0	0	1	1	0	0	0	0	0	0	0	0	1	0	0	0	0	0	0	0	0	0	0	0	0	3	dispensable
pan_gene_18238	pan_gene_32548	Nitrate;Starch	Chlorophyll_B;Ear_row_number;Nitrate;Nodes_above_ear;Plant_height;Stalk_strength	0	0	0	1	1	0	0	0	0	0	0	0	0	1	0	0	0	0	0	0	0	0	0	0	0	0	3	dispensable
pan_gene_18238	pan_gene_8758	Nitrate;Starch	Nitrate;PCA_of_metabolites:_PC1	0	0	0	1	0	0	0	0	0	0	0	0	0	1	0	1	0	0	0	0	0	0	0	1	0	0	4	dispensable
pan_gene_18896	pan_gene_4974	Nitrate;Northern_Leaf_Blight	Nitrate;Tassel_branch_number	0	0	0	0	0	0	0	0	0	0	0	0	0	1	0	0	0	0	0	0	0	0	0	0	0	0	1	private
pan_gene_18899	pan_gene_19278	Average_internode_length_(above_ear);Nitrate	Anthesis-silking_interval;Average_internode_length_(above_ear);Nitrate;PCA_of_metabolites:_PC2	0	0	0	1	1	0	0	0	0	0	0	1	0	0	0	0	0	0	1	1	1	0	0	0	0	0	6	dispensable
pan_gene_18899	pan_gene_31434	Average_internode_length_(above_ear);Nitrate	Ear_row_number;Nitrate	0	0	0	1	1	1	0	1	1	0	1	0	0	0	0	0	0	0	0	0	0	0	0	0	0	0	6	dispensable
pan_gene_18899	pan_gene_4974	Average_internode_length_(above_ear);Nitrate	Nitrate;Tassel_branch_number	0	0	0	1	1	1	0	0	0	1	0	1	0	1	0	0	0	0	0	0	0	0	0	0	1	0	7	dispensable
pan_gene_18899	pan_gene_639	Average_internode_length_(above_ear);Nitrate	Ear_height;Nitrate;Stalk_strength	0	0	0	1	0	1	0	0	0	0	0	0	0	0	0	0	0	0	0	0	0	0	0	0	0	0	2	dispensable
pan_gene_18899	pan_gene_9187	Average_internode_length_(above_ear);Nitrate	Chlorophyll_A;Nitrate	0	0	0	0	1	0	0	0	0	0	0	0	0	0	0	0	0	0	0	0	0	0	0	0	0	0	1	private
pan_gene_18917	pan_gene_19327	Nitrate;Northern_Leaf_Blight	100_Kernel_weight;Anthesis-silking_interval;Fructose;Nitrate	0	0	0	1	1	0	0	0	0	0	0	0	0	0	0	0	0	0	0	0	0	0	0	0	0	0	2	dispensable
pan_gene_18917	pan_gene_19608	Nitrate;Northern_Leaf_Blight	Nitrate	0	0	0	1	1	1	0	0	0	1	0	1	0	0	0	1	0	0	0	0	0	0	0	0	0	0	6	dispensable
pan_gene_18917	pan_gene_31434	Nitrate;Northern_Leaf_Blight	Ear_row_number;Nitrate	0	0	0	1	1	1	1	1	1	0	0	1	0	0	0	1	0	0	0	0	0	0	0	0	0	0	8	dispensable
pan_gene_18917	pan_gene_32548	Nitrate;Northern_Leaf_Blight	Chlorophyll_B;Ear_row_number;Nitrate;Nodes_above_ear;Plant_height;Stalk_strength	0	0	0	1	1	1	1	1	1	0	0	0	0	1	0	0	0	0	0	1	0	0	0	0	0	0	8	dispensable
pan_gene_18917	pan_gene_639	Nitrate;Northern_Leaf_Blight	Ear_height;Nitrate;Stalk_strength	0	0	0	1	0	0	0	0	0	0	0	0	0	0	0	0	0	0	0	0	0	0	0	0	0	0	1	private
pan_gene_18917	pan_gene_8371	Nitrate;Northern_Leaf_Blight	Anthesis-silking_interval;Nitrate	0	0	0	1	1	1	1	1	1	1	0	0	1	0	1	1	1	1	0	1	0	0	1	1	1	1	17	near-core
pan_gene_18917	pan_gene_8758	Nitrate;Northern_Leaf_Blight	Nitrate;PCA_of_metabolites:_PC1	0	0	0	1	0	0	0	0	1	1	0	0	0	0	0	1	0	0	1	1	0	0	0	0	0	0	6	dispensable
pan_gene_18917	pan_gene_8814	Nitrate;Northern_Leaf_Blight	Nitrate;Photoperiod_growing-degree_days_to_anthesis	0	0	0	1	1	0	0	1	1	1	0	1	1	0	0	1	0	0	0	1	0	0	1	0	0	0	10	dispensable
pan_gene_19220	pan_gene_24408	Nitrate	Nitrate	0	0	0	1	0	0	0	0	0	0	0	0	0	0	0	0	0	0	0	0	0	0	0	0	0	0	1	private
pan_gene_19220	pan_gene_27557	Nitrate	Nitrate	0	0	0	1	0	0	0	0	0	0	0	0	0	0	0	0	0	0	0	0	0	0	1	0	0	0	2	dispensable
pan_gene_19278	pan_gene_19312	Anthesis-silking_interval;Average_internode_length_(above_ear);Nitrate;PCA_of_metabolites:_PC2	Leaf_width;Nitrate;PCA_of_metabolites:_PC2;Southern_leaf_blight	0	0	0	1	0	0	0	0	0	0	0	0	0	0	0	0	0	0	0	0	0	0	0	0	0	0	1	private
pan_gene_19278	pan_gene_22040	Anthesis-silking_interval;Average_internode_length_(above_ear);Nitrate;PCA_of_metabolites:_PC2	Height_above_ear;Nitrate	0	0	0	1	0	0	0	0	0	0	0	1	1	0	0	0	0	1	0	1	1	0	1	0	0	1	8	dispensable
pan_gene_19278	pan_gene_3591	Anthesis-silking_interval;Average_internode_length_(above_ear);Nitrate;PCA_of_metabolites:_PC2	Nitrate	0	0	0	1	1	0	0	0	0	0	0	0	0	0	0	0	0	1	0	0	0	0	0	0	0	0	3	dispensable
pan_gene_19278	pan_gene_64212	Anthesis-silking_interval;Average_internode_length_(above_ear);Nitrate;PCA_of_metabolites:_PC2	Days_to_silk;Nitrate	0	0	0	1	0	0	1	0	0	0	0	1	0	0	0	0	0	1	0	1	0	0	0	0	0	0	5	dispensable
pan_gene_19278	pan_gene_79015	Anthesis-silking_interval;Average_internode_length_(above_ear);Nitrate;PCA_of_metabolites:_PC2	Nitrate;Total_amino_acids	0	0	0	1	1	0	0	1	0	0	0	0	0	0	0	0	0	1	0	0	1	0	0	0	0	0	5	dispensable
pan_gene_19278	pan_gene_8758	Anthesis-silking_interval;Average_internode_length_(above_ear);Nitrate;PCA_of_metabolites:_PC2	Nitrate;PCA_of_metabolites:_PC1	0	0	0	1	1	0	0	1	0	0	0	0	0	0	0	0	0	0	0	0	0	0	0	0	0	0	3	dispensable
pan_gene_19312	pan_gene_79015	Leaf_width;Nitrate;PCA_of_metabolites:_PC2;Southern_leaf_blight	Nitrate;Total_amino_acids	0	0	0	1	0	0	0	1	1	0	0	0	0	0	0	0	0	0	0	0	0	0	0	0	0	0	3	dispensable
pan_gene_19312	pan_gene_91799	Leaf_width;Nitrate;PCA_of_metabolites:_PC2;Southern_leaf_blight	Nitrate	0	0	0	1	0	0	0	0	0	0	0	0	0	0	0	0	0	0	0	0	0	0	0	0	0	0	1	private
pan_gene_19320	pan_gene_31434	Nitrate;Stalk_strength	Ear_row_number;Nitrate	0	0	0	0	1	1	0	0	0	0	0	0	0	0	0	0	0	0	0	0	0	0	0	0	0	0	2	dispensable
pan_gene_19320	pan_gene_8814	Nitrate;Stalk_strength	Nitrate;Photoperiod_growing-degree_days_to_anthesis	0	0	0	0	0	1	0	0	0	0	0	0	0	0	0	0	0	0	0	0	0	0	0	0	0	0	1	private
pan_gene_19327	pan_gene_22038	100_Kernel_weight;Anthesis-silking_interval;Fructose;Nitrate	Nitrate	0	0	0	1	0	0	0	0	0	0	0	0	0	0	0	0	0	0	0	0	0	0	0	0	0	0	1	private
pan_gene_19327	pan_gene_27356	100_Kernel_weight;Anthesis-silking_interval;Fructose;Nitrate	Nitrate	0	0	0	1	0	0	0	0	0	0	0	0	0	0	0	1	0	0	0	0	0	0	0	0	0	0	2	dispensable
pan_gene_19327	pan_gene_32548	100_Kernel_weight;Anthesis-silking_interval;Fructose;Nitrate	Chlorophyll_B;Ear_row_number;Nitrate;Nodes_above_ear;Plant_height;Stalk_strength	0	0	0	1	1	0	0	0	0	0	0	0	0	0	0	0	0	0	0	0	0	0	0	0	0	0	2	dispensable
pan_gene_19327	pan_gene_32787	100_Kernel_weight;Anthesis-silking_interval;Fructose;Nitrate	Nitrate	0	0	0	1	1	0	0	0	0	0	0	0	0	0	0	0	0	0	0	0	0	0	0	0	0	0	2	dispensable
pan_gene_19327	pan_gene_8371	100_Kernel_weight;Anthesis-silking_interval;Fructose;Nitrate	Anthesis-silking_interval;Nitrate	0	0	0	1	1	0	0	0	0	0	0	0	0	0	0	1	0	0	0	0	0	1	0	0	0	0	4	dispensable
pan_gene_19327	pan_gene_8881	100_Kernel_weight;Anthesis-silking_interval;Fructose;Nitrate	Average_internode_length_(above_ear);Nitrate;Tassel_branch_number	0	0	0	1	0	0	0	0	0	0	0	0	0	0	0	0	0	0	0	0	0	0	0	0	0	0	1	private
pan_gene_19327	pan_gene_9300	100_Kernel_weight;Anthesis-silking_interval;Fructose;Nitrate	Leaf_width;Nitrate	0	0	0	1	0	0	0	0	0	0	0	0	0	0	0	1	0	0	0	0	0	0	0	0	0	0	2	dispensable
pan_gene_19608	pan_gene_27356	Nitrate	Nitrate	0	0	0	1	0	0	0	0	0	0	0	0	0	0	0	0	0	0	0	0	0	0	0	0	0	0	1	private
pan_gene_19608	pan_gene_31434	Nitrate	Ear_row_number;Nitrate	0	0	0	1	0	0	0	0	0	0	0	0	0	0	0	1	0	0	0	0	0	0	0	0	0	0	2	dispensable
pan_gene_19608	pan_gene_32548	Nitrate	Chlorophyll_B;Ear_row_number;Nitrate;Nodes_above_ear;Plant_height;Stalk_strength	0	0	0	1	1	0	0	0	0	1	0	0	0	0	0	0	0	0	0	0	0	0	0	0	0	0	3	dispensable
pan_gene_19608	pan_gene_32787	Nitrate	Nitrate	0	0	0	1	0	0	0	1	0	1	0	0	0	1	0	0	0	0	0	0	0	0	0	0	0	0	4	dispensable
pan_gene_22038	pan_gene_31434	Nitrate	Ear_row_number;Nitrate	0	0	0	1	0	0	0	1	0	0	0	0	0	0	0	0	0	0	0	0	0	0	0	0	0	0	2	dispensable
pan_gene_22038	pan_gene_32548	Nitrate	Chlorophyll_B;Ear_row_number;Nitrate;Nodes_above_ear;Plant_height;Stalk_strength	0	0	0	1	0	0	0	0	0	0	0	0	0	0	0	0	0	0	0	0	0	0	0	0	0	0	1	private
pan_gene_22038	pan_gene_5074	Nitrate	Nitrate	0	0	0	1	0	0	0	0	0	0	0	0	0	0	0	0	0	0	0	0	0	0	0	0	0	0	1	private
pan_gene_22038	pan_gene_8371	Nitrate	Anthesis-silking_interval;Nitrate	0	0	0	1	0	0	0	1	0	0	0	0	0	0	0	1	0	0	0	0	0	0	0	0	0	0	3	dispensable
pan_gene_22038	pan_gene_8881	Nitrate	Average_internode_length_(above_ear);Nitrate;Tassel_branch_number	0	0	0	1	0	0	0	1	0	0	0	0	0	0	0	0	0	0	0	0	0	0	0	0	0	0	2	dispensable
pan_gene_22038	pan_gene_9300	Nitrate	Leaf_width;Nitrate	0	0	0	1	0	0	0	0	0	0	0	0	0	0	0	0	0	0	0	0	0	0	0	0	0	0	1	private
pan_gene_22040	pan_gene_27357	Height_above_ear;Nitrate	Nitrate;Northern_Leaf_Blight	0	0	0	1	0	0	0	0	0	0	0	0	0	0	0	0	0	0	0	0	0	0	0	0	0	0	1	private
pan_gene_22040	pan_gene_27520	Height_above_ear;Nitrate	Nitrate	0	0	0	0	1	0	0	0	0	0	0	0	0	0	0	0	0	0	0	0	0	0	0	0	0	0	1	private
pan_gene_22040	pan_gene_27841	Height_above_ear;Nitrate	Days_to_silk;Nitrate	0	0	0	0	0	0	0	0	1	0	0	0	0	0	0	1	1	0	0	0	0	0	0	0	0	0	3	dispensable
pan_gene_22040	pan_gene_3819	Height_above_ear;Nitrate	Average_internode_length_(whole_plant);Nitrate;Southern_leaf_blight	0	0	0	1	0	0	0	0	0	0	0	0	0	0	0	0	0	0	0	0	0	0	0	0	0	0	1	private
pan_gene_23893	pan_gene_25042	Nitrate	Boxcox-transformed_leaf_angle;Ear_row_number;Nitrate;Plant_height	0	0	0	1	0	0	0	0	0	0	0	0	0	0	0	0	0	0	0	0	0	0	0	0	0	0	1	private
pan_gene_27356	pan_gene_31434	Nitrate	Ear_row_number;Nitrate	0	0	0	1	1	0	0	1	0	0	0	0	0	1	0	1	0	0	0	0	0	0	0	0	0	0	5	dispensable
pan_gene_27356	pan_gene_32254	Nitrate	Nitrate	0	0	0	1	1	1	0	0	1	0	0	0	0	1	0	0	0	0	0	1	0	0	0	0	0	0	6	dispensable
pan_gene_27356	pan_gene_32787	Nitrate	Nitrate	0	0	0	1	0	0	0	0	0	0	0	0	0	0	0	0	0	0	0	0	0	0	0	0	0	0	1	private
pan_gene_27356	pan_gene_8814	Nitrate	Nitrate;Photoperiod_growing-degree_days_to_anthesis	0	0	0	1	1	0	0	0	1	0	0	0	1	0	0	1	0	0	0	0	0	0	0	0	0	0	5	dispensable
pan_gene_27357	pan_gene_31033	Nitrate;Northern_Leaf_Blight	Nitrate	0	0	0	1	0	0	0	0	0	0	0	0	0	0	0	0	0	0	0	0	0	0	0	0	0	0	1	private
pan_gene_27357	pan_gene_3819	Nitrate;Northern_Leaf_Blight	Average_internode_length_(whole_plant);Nitrate;Southern_leaf_blight	0	0	0	1	0	0	0	0	0	0	0	0	0	0	0	0	0	0	0	0	0	0	0	0	0	0	1	private
pan_gene_27381	pan_gene_32787	Nitrate	Nitrate	0	0	0	1	1	1	0	0	0	1	0	0	0	0	0	0	0	0	0	0	0	0	0	0	0	0	4	dispensable
pan_gene_27520	pan_gene_30887	Nitrate	Nitrate;Nodes_above_ear	0	0	0	0	1	0	0	0	0	0	0	0	0	0	0	0	0	0	0	0	0	0	0	0	0	0	1	private
pan_gene_27520	pan_gene_9187	Nitrate	Chlorophyll_A;Nitrate	0	0	0	0	1	0	0	0	0	0	0	0	0	0	0	0	0	0	0	0	0	0	0	0	0	0	1	private
pan_gene_27841	pan_gene_30887	Days_to_silk;Nitrate	Nitrate;Nodes_above_ear	0	0	0	0	0	0	0	0	1	0	0	0	0	0	0	1	1	0	0	0	0	0	0	0	0	0	3	dispensable
pan_gene_28610	pan_gene_5012	Nitrate;PCA_of_metabolites:_PC1;Photoperiod_Growing-degree_days_to_silk;Photoperiod_growing-degree_days_to_anthesis;Plant_height	Nitrate	0	0	0	1	1	0	0	0	0	0	0	0	0	0	0	0	0	0	0	0	0	0	0	0	0	0	2	dispensable
pan_gene_2943	pan_gene_30549	Nitrate	Days_to_silk;Nitrate	0	0	0	0	0	0	0	0	0	0	0	0	1	0	0	0	0	0	0	0	0	0	0	0	0	0	1	private
pan_gene_2943	pan_gene_3945	Nitrate	Nitrate	0	0	0	1	0	0	0	0	0	0	0	0	0	0	0	0	0	0	0	0	0	0	0	0	0	0	1	private
pan_gene_30549	pan_gene_3819	Days_to_silk;Nitrate	Average_internode_length_(whole_plant);Nitrate;Southern_leaf_blight	0	0	0	0	0	0	0	0	0	0	0	0	0	0	0	0	0	0	0	0	0	0	1	0	0	0	1	private
pan_gene_30549	pan_gene_3945	Days_to_silk;Nitrate	Nitrate	0	0	0	0	0	0	0	0	0	0	0	0	0	0	1	0	0	0	0	0	0	0	0	0	0	0	1	private
pan_gene_30887	pan_gene_5960	Nitrate;Nodes_above_ear	Nitrate	0	0	0	1	0	1	0	0	0	0	0	0	0	0	0	0	0	0	0	0	0	0	0	0	0	0	2	dispensable
pan_gene_31434	pan_gene_32787	Ear_row_number;Nitrate	Nitrate	0	0	0	1	1	0	1	0	1	0	0	0	0	1	0	1	0	0	0	1	0	0	0	0	0	0	7	dispensable
pan_gene_31434	pan_gene_639	Ear_row_number;Nitrate	Ear_height;Nitrate;Stalk_strength	0	0	0	1	0	1	0	0	0	0	0	0	0	0	0	0	0	0	0	0	0	0	0	0	0	0	2	dispensable
pan_gene_31434	pan_gene_79015	Ear_row_number;Nitrate	Nitrate;Total_amino_acids	0	0	0	1	1	0	0	1	1	0	0	0	0	0	0	0	0	0	0	0	0	0	0	0	0	0	4	dispensable
pan_gene_31434	pan_gene_8371	Ear_row_number;Nitrate	Anthesis-silking_interval;Nitrate	0	0	0	1	1	1	0	1	1	0	0	0	0	1	0	1	0	0	0	0	0	0	0	0	0	0	7	dispensable
pan_gene_31434	pan_gene_8758	Ear_row_number;Nitrate	Nitrate;PCA_of_metabolites:_PC1	0	0	0	1	1	0	0	0	1	0	0	0	0	0	0	1	0	0	0	1	0	0	0	0	0	0	5	dispensable
pan_gene_31434	pan_gene_8814	Ear_row_number;Nitrate	Nitrate;Photoperiod_growing-degree_days_to_anthesis	0	0	0	1	1	1	1	0	1	0	1	1	0	1	0	1	0	0	0	0	0	0	1	0	0	0	10	dispensable
pan_gene_31434	pan_gene_8881	Ear_row_number;Nitrate	Average_internode_length_(above_ear);Nitrate;Tassel_branch_number	0	0	0	1	0	0	1	0	0	1	0	0	0	0	0	0	0	0	0	0	0	0	0	0	1	0	4	dispensable
pan_gene_31434	pan_gene_91799	Ear_row_number;Nitrate	Nitrate	0	0	0	1	0	1	0	1	1	0	0	0	0	0	0	0	0	0	0	0	0	0	0	0	0	0	4	dispensable
pan_gene_32548	pan_gene_32787	Chlorophyll_B;Ear_row_number;Nitrate;Nodes_above_ear;Plant_height;Stalk_strength	Nitrate	0	0	0	1	1	0	1	1	1	1	0	0	0	1	0	1	0	0	0	0	0	0	0	0	0	0	8	dispensable
pan_gene_32548	pan_gene_8371	Chlorophyll_B;Ear_row_number;Nitrate;Nodes_above_ear;Plant_height;Stalk_strength	Anthesis-silking_interval;Nitrate	0	0	0	1	1	1	1	1	1	0	0	0	0	1	0	0	0	0	0	0	0	0	0	0	0	0	7	dispensable
pan_gene_32548	pan_gene_9300	Chlorophyll_B;Ear_row_number;Nitrate;Nodes_above_ear;Plant_height;Stalk_strength	Leaf_width;Nitrate	0	0	0	1	1	0	0	0	0	1	0	0	0	1	0	1	0	0	0	0	0	0	0	0	0	0	5	dispensable
pan_gene_32787	pan_gene_8371	Nitrate	Anthesis-silking_interval;Nitrate	0	0	0	1	1	0	0	0	0	0	0	0	0	0	0	0	0	0	0	0	0	0	0	0	0	0	2	dispensable
pan_gene_32787	pan_gene_8881	Nitrate	Average_internode_length_(above_ear);Nitrate;Tassel_branch_number	0	0	0	1	0	0	0	0	1	0	0	0	0	0	0	0	0	0	0	0	0	0	0	0	0	0	2	dispensable
pan_gene_32787	pan_gene_9300	Nitrate	Leaf_width;Nitrate	0	0	0	1	1	0	0	0	0	0	0	0	0	0	0	0	0	0	0	0	0	0	0	0	0	0	2	dispensable
pan_gene_3591	pan_gene_4974	Nitrate	Nitrate;Tassel_branch_number	0	0	0	1	1	0	0	0	0	0	0	1	0	1	0	0	0	0	0	0	0	0	0	0	0	0	4	dispensable
pan_gene_3591	pan_gene_639	Nitrate	Ear_height;Nitrate;Stalk_strength	0	0	0	1	0	1	0	0	1	0	0	0	0	0	0	0	0	0	0	0	0	0	0	0	0	0	3	dispensable
pan_gene_3591	pan_gene_8758	Nitrate	Nitrate;PCA_of_metabolites:_PC1	0	0	0	1	0	0	0	0	0	0	0	0	1	0	0	1	0	0	0	1	0	1	1	0	0	1	7	dispensable
pan_gene_3591	pan_gene_9187	Nitrate	Chlorophyll_A;Nitrate	0	0	0	0	1	0	0	0	0	0	0	0	0	0	0	0	0	0	0	0	0	0	0	0	0	0	1	private
pan_gene_3954	pan_gene_5012	Nitrate	Nitrate	0	0	0	1	0	0	0	0	0	0	0	0	0	0	0	0	0	0	0	0	0	0	0	0	0	0	1	private
pan_gene_4974	pan_gene_639	Nitrate;Tassel_branch_number	Ear_height;Nitrate;Stalk_strength	0	0	0	1	0	0	0	0	1	0	0	0	0	0	0	0	0	0	0	0	0	0	0	0	0	0	2	dispensable
pan_gene_4974	pan_gene_79015	Nitrate;Tassel_branch_number	Nitrate;Total_amino_acids	0	0	0	1	1	0	0	0	0	0	0	0	0	0	0	0	0	0	0	0	0	0	0	0	0	0	2	dispensable
pan_gene_5074	pan_gene_8371	Nitrate	Anthesis-silking_interval;Nitrate	0	0	0	1	0	0	0	0	0	0	0	0	1	1	0	0	1	0	0	0	0	0	0	0	0	0	4	dispensable
pan_gene_5074	pan_gene_8881	Nitrate	Average_internode_length_(above_ear);Nitrate;Tassel_branch_number	0	0	0	1	0	1	1	1	0	0	0	1	0	0	1	0	0	0	0	0	0	1	0	0	0	0	7	dispensable
pan_gene_5074	pan_gene_9300	Nitrate	Leaf_width;Nitrate	0	0	0	1	0	0	0	0	0	0	0	0	0	1	0	0	0	0	0	0	0	0	0	0	0	0	2	dispensable
pan_gene_639	pan_gene_64212	Ear_height;Nitrate;Stalk_strength	Days_to_silk;Nitrate	0	0	0	1	0	1	0	0	0	0	0	0	0	0	0	0	0	0	0	0	0	0	0	0	0	0	2	dispensable
pan_gene_639	pan_gene_8758	Ear_height;Nitrate;Stalk_strength	Nitrate;PCA_of_metabolites:_PC1	0	0	0	1	0	0	0	0	0	0	0	0	0	0	0	0	0	0	0	0	0	0	0	0	0	0	1	private
pan_gene_639	pan_gene_8814	Ear_height;Nitrate;Stalk_strength	Nitrate;Photoperiod_growing-degree_days_to_anthesis	0	0	0	1	0	1	0	0	0	0	0	0	0	0	0	0	0	0	0	0	0	0	0	0	0	0	2	dispensable
pan_gene_639	pan_gene_91799	Ear_height;Nitrate;Stalk_strength	Nitrate	0	0	0	1	0	0	0	1	1	0	0	0	0	0	0	0	0	0	0	0	0	0	0	0	0	0	3	dispensable
pan_gene_64212	pan_gene_8814	Days_to_silk;Nitrate	Nitrate;Photoperiod_growing-degree_days_to_anthesis	0	0	0	1	0	1	0	0	0	0	0	0	0	0	0	0	0	0	0	0	0	0	0	0	0	0	2	dispensable
pan_gene_79015	pan_gene_8758	Nitrate;Total_amino_acids	Nitrate;PCA_of_metabolites:_PC1	0	0	0	1	0	0	0	1	0	0	0	0	0	0	0	0	0	0	0	0	1	0	0	0	0	0	3	dispensable
pan_gene_79015	pan_gene_8814	Nitrate;Total_amino_acids	Nitrate;Photoperiod_growing-degree_days_to_anthesis	0	0	0	1	0	0	0	1	0	0	0	0	0	0	0	0	0	0	0	0	0	0	0	0	0	0	2	dispensable
pan_gene_8371	pan_gene_8881	Anthesis-silking_interval;Nitrate	Average_internode_length_(above_ear);Nitrate;Tassel_branch_number	0	0	0	1	0	0	0	0	0	0	0	0	0	0	0	0	0	0	0	0	0	0	0	0	0	0	1	private
pan_gene_8758	pan_gene_8814	Nitrate;PCA_of_metabolites:_PC1	Nitrate;Photoperiod_growing-degree_days_to_anthesis	0	0	0	1	0	0	0	1	1	0	0	0	1	0	1	0	0	0	0	1	0	0	0	1	0	0	7	dispensable
pan_gene_8758	pan_gene_91799	Nitrate;PCA_of_metabolites:_PC1	Nitrate	0	0	0	1	0	0	0	1	0	0	0	0	0	0	0	1	0	0	0	0	0	0	0	0	0	1	4	dispensable
pan_gene_8814	pan_gene_91799	Nitrate;Photoperiod_growing-degree_days_to_anthesis	Nitrate	0	0	0	1	0	1	0	1	1	0	0	0	1	0	0	0	0	0	0	0	0	0	0	0	0	0	5	dispensable
pan_gene_11943	pan_gene_13993	Glutamate;Nitrate;PCA_of_metabolites:_PC1	Nitrate;Plant_height;Sucrose	0	0	0	0	1	0	0	0	0	0	0	0	0	0	0	0	0	0	0	0	0	0	0	0	0	0	1	private
pan_gene_11943	pan_gene_18236	Glutamate;Nitrate;PCA_of_metabolites:_PC1	Malate;Nitrate;Nodes_per_plant;Ratio_of_ear_height_to_total_height	0	0	0	0	1	0	0	1	0	0	0	0	0	0	0	0	0	0	0	0	0	0	0	0	0	0	2	dispensable
pan_gene_11943	pan_gene_6039	Glutamate;Nitrate;PCA_of_metabolites:_PC1	Nitrate	0	0	0	0	1	0	0	0	0	0	0	0	0	0	0	0	0	0	0	0	0	0	0	0	0	0	1	private
pan_gene_11943	pan_gene_64212	Glutamate;Nitrate;PCA_of_metabolites:_PC1	Days_to_silk;Nitrate	0	0	0	0	1	0	0	0	0	0	1	0	0	0	0	0	0	0	0	0	0	0	0	0	0	0	2	dispensable
pan_gene_11956	pan_gene_23892	Glutamate;Nitrate;Tassel_branch_number;Total_amino_acids	Nitrate	0	0	0	0	1	0	0	0	0	0	0	0	0	0	0	0	0	0	0	0	0	0	0	0	0	0	1	private
pan_gene_11956	pan_gene_25042	Glutamate;Nitrate;Tassel_branch_number;Total_amino_acids	Boxcox-transformed_leaf_angle;Ear_row_number;Nitrate;Plant_height	0	0	0	0	1	0	0	0	1	0	0	0	0	0	0	0	0	0	0	0	0	0	0	0	0	0	2	dispensable
pan_gene_11956	pan_gene_27381	Glutamate;Nitrate;Tassel_branch_number;Total_amino_acids	Nitrate	0	0	0	0	1	0	0	0	0	0	0	0	1	0	0	0	1	0	0	0	0	0	0	0	0	0	3	dispensable
pan_gene_11956	pan_gene_28610	Glutamate;Nitrate;Tassel_branch_number;Total_amino_acids	Nitrate;PCA_of_metabolites:_PC1;Photoperiod_Growing-degree_days_to_silk;Photoperiod_growing-degree_days_to_anthesis;Plant_height	0	0	0	0	1	0	0	0	0	0	0	0	0	0	0	0	0	0	0	0	0	0	0	0	0	0	1	private
pan_gene_13485	pan_gene_14154	Nitrate	Boxcox-transformed_leaf_angle;Nitrate;Nodes_above_ear;Nodes_per_plant;Northern_Leaf_Blight;Tassel_length	0	0	0	0	1	0	0	0	0	0	0	0	0	0	0	0	0	0	0	0	0	0	0	0	0	0	1	private
pan_gene_13894	pan_gene_13994	Ear_height;Nitrate	Nitrate;Sucrose	0	0	0	0	1	0	0	0	0	1	0	1	1	0	0	0	0	0	0	0	0	1	0	0	0	0	5	dispensable
pan_gene_13894	pan_gene_19320	Ear_height;Nitrate	Nitrate;Stalk_strength	0	0	0	0	1	1	0	0	0	0	0	1	0	0	1	1	0	0	1	0	0	0	0	0	0	0	6	dispensable
pan_gene_13993	pan_gene_15716	Nitrate;Plant_height;Sucrose	Boxcox-transformed_leaf_angle;Nitrate;Southern_leaf_blight	0	0	0	0	1	0	0	0	0	0	0	0	0	0	0	0	0	0	0	0	0	0	0	0	0	0	1	private
pan_gene_13993	pan_gene_16253	Nitrate;Plant_height;Sucrose	Nitrate	0	0	0	0	1	0	0	0	0	0	0	0	0	0	0	0	0	0	0	0	0	0	0	0	0	0	1	private
pan_gene_13993	pan_gene_174	Nitrate;Plant_height;Sucrose	Nitrate;Northern_Leaf_Blight	0	0	0	0	1	0	0	0	0	0	0	0	0	0	0	0	0	0	0	0	0	0	0	0	0	0	1	private
pan_gene_13993	pan_gene_18236	Nitrate;Plant_height;Sucrose	Malate;Nitrate;Nodes_per_plant;Ratio_of_ear_height_to_total_height	0	0	0	0	1	0	0	0	0	0	0	0	0	0	0	0	0	0	0	0	0	0	0	0	0	0	1	private
pan_gene_13993	pan_gene_64212	Nitrate;Plant_height;Sucrose	Days_to_silk;Nitrate	0	0	0	0	1	0	0	0	0	0	0	0	0	0	0	0	0	0	0	0	0	0	0	0	0	0	1	private
pan_gene_13993	pan_gene_9187	Nitrate;Plant_height;Sucrose	Chlorophyll_A;Nitrate	0	0	0	0	1	0	0	0	0	0	0	0	0	0	0	0	0	0	0	0	0	0	0	0	0	0	1	private
pan_gene_13994	pan_gene_14436	Nitrate;Sucrose	Nitrate	0	0	0	0	1	0	0	0	0	0	0	0	0	0	0	0	0	0	0	0	0	0	0	0	0	0	1	private
pan_gene_13994	pan_gene_15727	Nitrate;Sucrose	Nitrate;Starch	0	0	0	0	1	0	0	0	0	0	0	0	0	0	0	0	0	0	0	0	0	0	0	0	0	0	1	private
pan_gene_13994	pan_gene_15758	Nitrate;Sucrose	Nitrate	0	0	0	0	1	0	0	0	0	0	0	0	0	0	0	0	0	0	0	0	0	0	0	0	0	0	1	private
pan_gene_13994	pan_gene_18236	Nitrate;Sucrose	Malate;Nitrate;Nodes_per_plant;Ratio_of_ear_height_to_total_height	0	0	0	0	1	0	0	0	1	0	0	0	0	0	0	0	0	0	0	0	0	0	0	0	0	0	2	dispensable
pan_gene_13994	pan_gene_71382	Nitrate;Sucrose	100_Kernel_weight;Nitrate;Nodes_per_plant;PCA_of_metabolites:_PC2	0	0	0	0	1	0	0	0	0	0	0	0	1	0	0	0	0	0	0	0	0	0	0	0	0	0	2	dispensable
pan_gene_13994	pan_gene_8881	Nitrate;Sucrose	Average_internode_length_(above_ear);Nitrate;Tassel_branch_number	0	0	0	0	1	0	0	0	0	0	0	0	0	0	0	0	0	0	0	0	0	0	0	0	0	0	1	private
pan_gene_14164	pan_gene_19278	Days_to_anthesis;Nitrate	Anthesis-silking_interval;Average_internode_length_(above_ear);Nitrate;PCA_of_metabolites:_PC2	0	0	0	0	1	0	0	0	0	0	0	0	0	0	0	0	0	1	0	0	1	0	0	0	0	0	3	dispensable
pan_gene_14436	pan_gene_18236	Nitrate	Malate;Nitrate;Nodes_per_plant;Ratio_of_ear_height_to_total_height	0	0	0	0	1	0	0	0	0	1	0	0	0	0	0	1	0	0	0	0	0	0	0	0	0	0	3	dispensable
pan_gene_14436	pan_gene_8758	Nitrate	Nitrate;PCA_of_metabolites:_PC1	0	0	0	0	1	0	0	0	0	0	0	0	0	0	0	0	0	0	0	0	0	0	0	0	0	0	1	private
pan_gene_14436	pan_gene_8881	Nitrate	Average_internode_length_(above_ear);Nitrate;Tassel_branch_number	0	0	0	0	1	1	0	0	0	0	0	0	0	0	0	0	0	0	0	0	0	0	0	0	0	0	2	dispensable
pan_gene_15674	pan_gene_18238	Nitrate	Nitrate;Starch	0	0	0	0	1	0	0	0	0	0	0	0	0	0	0	0	0	0	0	0	0	0	0	0	0	0	1	private
pan_gene_15674	pan_gene_18917	Nitrate	Nitrate;Northern_Leaf_Blight	0	0	0	0	1	0	0	0	0	0	0	0	0	0	0	0	0	1	0	1	0	0	0	0	0	0	3	dispensable
pan_gene_15674	pan_gene_32787	Nitrate	Nitrate	0	0	0	0	1	0	0	0	0	0	0	0	0	0	0	0	0	0	0	0	0	0	0	0	0	0	1	private
pan_gene_15716	pan_gene_3819	Boxcox-transformed_leaf_angle;Nitrate;Southern_leaf_blight	Average_internode_length_(whole_plant);Nitrate;Southern_leaf_blight	0	0	0	0	1	0	0	0	0	0	0	0	0	0	0	0	0	0	0	0	0	1	0	0	0	0	2	dispensable
pan_gene_15727	pan_gene_3945	Nitrate;Starch	Nitrate	0	0	0	0	1	0	0	0	0	0	0	0	0	0	0	0	0	0	0	0	0	0	0	0	0	0	1	private
pan_gene_15727	pan_gene_71382	Nitrate;Starch	100_Kernel_weight;Nitrate;Nodes_per_plant;PCA_of_metabolites:_PC2	0	0	0	0	1	0	0	0	0	0	0	0	0	0	0	0	0	0	0	0	0	0	0	0	0	0	1	private
pan_gene_15727	pan_gene_8881	Nitrate;Starch	Average_internode_length_(above_ear);Nitrate;Tassel_branch_number	0	0	0	0	1	0	0	0	0	0	0	0	0	0	0	0	0	0	0	0	0	0	0	0	0	0	1	private
pan_gene_16253	pan_gene_4974	Nitrate	Nitrate;Tassel_branch_number	0	0	0	0	1	0	0	0	0	0	0	0	0	0	0	0	0	0	0	0	0	0	0	0	0	0	1	private
pan_gene_16253	pan_gene_6039	Nitrate	Nitrate	0	0	0	0	1	0	0	0	0	0	0	0	0	0	0	0	0	0	0	0	0	0	0	0	0	0	1	private
pan_gene_16537	pan_gene_4994	Nitrate	Average_internode_length_(below_ear);Ear_height;Nitrate;Northern_Leaf_Blight;Ratio_of_ear_height_to_total_height	0	0	0	0	1	1	0	0	1	0	0	0	0	0	0	0	0	0	0	1	1	1	0	0	0	1	7	dispensable
pan_gene_17614	pan_gene_18917	Nitrate;Stalk_strength	Nitrate;Northern_Leaf_Blight	0	0	0	0	1	0	0	0	0	0	0	0	1	0	0	0	0	0	0	1	0	0	0	0	0	0	3	dispensable
pan_gene_17614	pan_gene_8814	Nitrate;Stalk_strength	Nitrate;Photoperiod_growing-degree_days_to_anthesis	0	0	0	0	1	0	0	0	0	0	0	0	1	0	0	1	0	0	0	0	0	0	0	0	0	0	3	dispensable
pan_gene_18236	pan_gene_8881	Malate;Nitrate;Nodes_per_plant;Ratio_of_ear_height_to_total_height	Average_internode_length_(above_ear);Nitrate;Tassel_branch_number	0	0	0	0	1	0	0	0	1	0	0	0	0	0	0	0	0	0	0	0	0	0	0	0	0	0	2	dispensable
pan_gene_18238	pan_gene_32787	Nitrate;Starch	Nitrate	0	0	0	0	1	0	0	0	0	0	0	0	0	0	0	0	0	0	0	0	0	0	0	0	0	0	1	private
pan_gene_18238	pan_gene_8371	Nitrate;Starch	Anthesis-silking_interval;Nitrate	0	0	0	0	1	0	0	0	0	0	0	1	1	0	0	1	0	0	0	0	0	0	0	0	0	0	4	dispensable
pan_gene_18238	pan_gene_9300	Nitrate;Starch	Leaf_width;Nitrate	0	0	0	0	1	0	0	0	0	0	0	0	0	0	0	0	0	0	0	0	0	0	0	0	0	0	1	private
pan_gene_18896	pan_gene_43026	Nitrate;Northern_Leaf_Blight	Nitrate	0	0	0	0	0	1	0	0	0	0	0	0	0	0	0	0	0	0	0	0	0	0	0	0	0	0	1	private
pan_gene_18899	pan_gene_32548	Average_internode_length_(above_ear);Nitrate	Chlorophyll_B;Ear_row_number;Nitrate;Nodes_above_ear;Plant_height;Stalk_strength	0	0	0	0	1	1	0	0	1	0	0	0	0	0	0	0	0	0	0	0	0	0	0	0	0	0	3	dispensable
pan_gene_18917	pan_gene_19278	Nitrate;Northern_Leaf_Blight	Anthesis-silking_interval;Average_internode_length_(above_ear);Nitrate;PCA_of_metabolites:_PC2	0	0	0	0	1	0	0	0	0	0	0	0	0	0	0	0	0	1	0	0	0	0	0	0	0	0	2	dispensable
pan_gene_18917	pan_gene_32787	Nitrate;Northern_Leaf_Blight	Nitrate	0	0	0	0	1	0	0	0	0	1	0	0	0	0	0	0	1	0	0	0	0	0	1	0	0	0	4	dispensable
pan_gene_18917	pan_gene_9300	Nitrate;Northern_Leaf_Blight	Leaf_width;Nitrate	0	0	0	0	1	0	0	0	0	0	0	0	0	0	0	0	0	0	0	0	0	0	0	0	0	0	1	private
pan_gene_19278	pan_gene_19320	Anthesis-silking_interval;Average_internode_length_(above_ear);Nitrate;PCA_of_metabolites:_PC2	Nitrate;Stalk_strength	0	0	0	0	1	0	0	0	0	0	0	0	0	0	0	0	0	0	0	0	0	0	0	0	0	0	1	private
pan_gene_19278	pan_gene_31434	Anthesis-silking_interval;Average_internode_length_(above_ear);Nitrate;PCA_of_metabolites:_PC2	Ear_row_number;Nitrate	0	0	0	0	1	0	0	0	0	0	0	0	0	0	0	0	0	0	0	0	0	0	0	0	0	0	1	private
pan_gene_19278	pan_gene_32548	Anthesis-silking_interval;Average_internode_length_(above_ear);Nitrate;PCA_of_metabolites:_PC2	Chlorophyll_B;Ear_row_number;Nitrate;Nodes_above_ear;Plant_height;Stalk_strength	0	0	0	0	1	0	0	0	0	0	0	0	0	0	0	0	0	0	0	0	0	0	0	0	0	0	1	private
pan_gene_19320	pan_gene_32548	Nitrate;Stalk_strength	Chlorophyll_B;Ear_row_number;Nitrate;Nodes_above_ear;Plant_height;Stalk_strength	0	0	0	0	1	1	0	0	0	0	0	0	0	1	0	0	0	0	0	0	0	0	0	0	0	0	3	dispensable
pan_gene_19327	pan_gene_24392	100_Kernel_weight;Anthesis-silking_interval;Fructose;Nitrate	Average_internode_length_(below_ear);Nitrate	0	0	0	0	1	0	0	0	0	0	0	0	0	0	0	0	0	0	0	0	0	0	0	0	0	0	1	private
pan_gene_19334	pan_gene_27236	Nitrate;Starch	Nitrate	0	0	0	0	1	0	1	0	0	0	0	1	0	0	1	1	0	0	1	0	1	1	0	1	0	0	9	dispensable
pan_gene_23892	pan_gene_25042	Nitrate	Boxcox-transformed_leaf_angle;Ear_row_number;Nitrate;Plant_height	0	0	0	0	1	0	0	0	0	0	0	0	0	0	0	0	0	0	0	0	0	0	0	0	0	0	1	private
pan_gene_23892	pan_gene_32787	Nitrate	Nitrate	0	0	0	0	1	0	0	0	0	0	0	0	0	0	0	0	0	0	0	0	0	0	0	0	0	0	1	private
pan_gene_23893	pan_gene_5003	Nitrate	Average_internode_length_(above_ear);Nitrate	0	0	0	0	1	0	0	0	0	0	0	0	0	0	0	0	0	0	0	0	0	0	0	0	0	0	1	private
pan_gene_24392	pan_gene_24408	Average_internode_length_(below_ear);Nitrate	Nitrate	0	0	0	0	1	0	0	0	0	0	0	0	0	0	0	0	0	0	0	0	0	0	0	0	0	0	1	private
pan_gene_25042	pan_gene_28610	Boxcox-transformed_leaf_angle;Ear_row_number;Nitrate;Plant_height	Nitrate;PCA_of_metabolites:_PC1;Photoperiod_Growing-degree_days_to_silk;Photoperiod_growing-degree_days_to_anthesis;Plant_height	0	0	0	0	1	0	0	0	0	0	0	0	1	0	0	0	0	0	0	1	1	1	1	0	0	0	6	dispensable
pan_gene_25042	pan_gene_5012	Boxcox-transformed_leaf_angle;Ear_row_number;Nitrate;Plant_height	Nitrate	0	0	0	0	1	0	0	1	0	0	0	0	0	0	0	0	0	0	0	0	0	0	0	0	1	0	3	dispensable
pan_gene_28610	pan_gene_30962	Nitrate;PCA_of_metabolites:_PC1;Photoperiod_Growing-degree_days_to_silk;Photoperiod_growing-degree_days_to_anthesis;Plant_height	Nitrate	0	0	0	0	1	0	0	0	0	0	0	0	0	0	0	0	0	0	0	0	0	0	0	0	0	0	1	private
pan_gene_30962	pan_gene_3945	Nitrate	Nitrate	0	0	0	0	1	0	0	0	1	0	0	0	0	0	0	0	0	0	0	0	0	0	0	0	0	0	2	dispensable
pan_gene_31434	pan_gene_32254	Ear_row_number;Nitrate	Nitrate	0	0	0	0	1	0	0	0	0	0	0	0	0	0	0	0	0	0	0	0	0	0	0	0	0	0	1	private
pan_gene_32254	pan_gene_8371	Nitrate	Anthesis-silking_interval;Nitrate	0	0	0	0	1	0	0	0	0	1	0	0	0	1	0	0	0	0	0	1	0	0	0	0	0	0	4	dispensable
pan_gene_32254	pan_gene_8814	Nitrate	Nitrate;Photoperiod_growing-degree_days_to_anthesis	0	0	0	0	1	0	0	0	0	0	0	0	0	0	0	0	0	0	0	0	0	0	0	0	0	0	1	private
pan_gene_32548	pan_gene_79015	Chlorophyll_B;Ear_row_number;Nitrate;Nodes_above_ear;Plant_height;Stalk_strength	Nitrate;Total_amino_acids	0	0	0	0	1	0	0	0	1	0	0	0	0	0	0	0	0	0	0	0	0	0	0	0	0	0	2	dispensable
pan_gene_32787	pan_gene_8814	Nitrate	Nitrate;Photoperiod_growing-degree_days_to_anthesis	0	0	0	0	1	0	0	0	0	1	0	0	0	0	0	1	0	0	0	0	0	0	0	0	0	0	3	dispensable
pan_gene_3819	pan_gene_64212	Average_internode_length_(whole_plant);Nitrate;Southern_leaf_blight	Days_to_silk;Nitrate	0	0	0	0	1	0	0	0	0	0	0	0	0	0	0	0	0	0	0	0	0	1	0	0	0	0	2	dispensable
pan_gene_3945	pan_gene_71382	Nitrate	100_Kernel_weight;Nitrate;Nodes_per_plant;PCA_of_metabolites:_PC2	0	0	0	0	1	0	0	0	0	0	0	0	0	0	0	0	0	0	0	0	0	0	0	0	0	0	1	private
pan_gene_4974	pan_gene_9187	Nitrate;Tassel_branch_number	Chlorophyll_A;Nitrate	0	0	0	0	1	0	0	0	0	0	0	0	0	0	0	0	0	0	0	0	0	0	0	0	0	0	1	private
pan_gene_11980	pan_gene_28585	Average_internode_length_(above_ear);Days_to_silk;Glutamate;Nitrate;PCA_of_metabolites:_PC1;Ratio_of_ear_height_to_total_height;Tassel_branch_number	Nitrate;PCA_of_metabolites:_PC1	0	0	0	0	0	1	0	0	0	0	0	0	0	0	0	0	0	0	0	0	0	0	0	0	0	0	1	private
pan_gene_12840	pan_gene_8758	Average_internode_length_(below_ear);Boxcox-transformed_leaf_angle;Leaf_length;Nitrate	Nitrate;PCA_of_metabolites:_PC1	0	0	0	0	0	1	0	0	0	0	0	0	0	0	0	0	0	0	0	0	0	0	0	0	0	0	1	private
pan_gene_12846	pan_gene_32788	Nitrate	Nitrate	0	0	0	0	0	1	0	0	0	0	0	0	0	0	0	0	0	0	0	0	0	0	0	0	0	0	1	private
pan_gene_13894	pan_gene_14150	Ear_height;Nitrate	Nitrate	0	0	0	0	0	1	0	0	1	0	1	1	1	0	0	0	0	0	1	0	0	1	0	1	0	0	8	dispensable
pan_gene_13894	pan_gene_14164	Ear_height;Nitrate	Days_to_anthesis;Nitrate	0	0	0	0	0	1	0	0	0	1	1	0	0	0	0	0	0	1	1	0	0	1	1	0	0	0	7	dispensable
pan_gene_13894	pan_gene_24392	Ear_height;Nitrate	Average_internode_length_(below_ear);Nitrate	0	0	0	0	0	1	0	0	0	0	0	0	0	0	0	0	0	0	0	0	0	0	0	0	0	0	1	private
pan_gene_13894	pan_gene_31434	Ear_height;Nitrate	Ear_row_number;Nitrate	0	0	0	0	0	1	0	0	1	0	1	0	0	0	0	0	0	0	0	0	0	0	0	0	0	0	3	dispensable
pan_gene_13894	pan_gene_32548	Ear_height;Nitrate	Chlorophyll_B;Ear_row_number;Nitrate;Nodes_above_ear;Plant_height;Stalk_strength	0	0	0	0	0	1	0	0	0	0	1	0	0	0	0	0	0	0	0	0	0	0	0	0	0	0	2	dispensable
pan_gene_13894	pan_gene_639	Ear_height;Nitrate	Ear_height;Nitrate;Stalk_strength	0	0	0	0	0	1	0	0	0	0	0	0	0	0	0	0	0	0	0	0	0	0	0	0	0	0	1	private
pan_gene_13894	pan_gene_8371	Ear_height;Nitrate	Anthesis-silking_interval;Nitrate	0	0	0	0	0	1	0	0	1	0	1	0	1	0	0	0	0	1	0	0	0	1	1	1	0	0	8	dispensable
pan_gene_13894	pan_gene_8814	Ear_height;Nitrate	Nitrate;Photoperiod_growing-degree_days_to_anthesis	0	0	0	0	0	1	0	1	1	0	1	0	1	0	0	0	0	0	0	0	0	0	1	1	0	0	7	dispensable
pan_gene_13994	pan_gene_31434	Nitrate;Sucrose	Ear_row_number;Nitrate	0	0	0	0	0	1	0	0	1	0	0	1	0	0	0	0	0	0	0	0	0	0	0	0	0	0	3	dispensable
pan_gene_13994	pan_gene_8371	Nitrate;Sucrose	Anthesis-silking_interval;Nitrate	0	0	0	0	0	1	0	0	1	0	0	0	1	0	1	0	0	0	0	0	0	1	1	1	0	0	7	dispensable
pan_gene_13995	pan_gene_43026	Fructose;Nitrate	Nitrate	0	0	0	0	0	1	0	0	0	0	0	0	0	0	0	0	0	0	0	0	0	0	0	0	0	0	1	private
pan_gene_13996	pan_gene_19278	Nitrate	Anthesis-silking_interval;Average_internode_length_(above_ear);Nitrate;PCA_of_metabolites:_PC2	0	0	0	0	0	1	0	0	0	0	0	0	0	0	0	0	0	0	0	0	0	0	0	0	0	0	1	private
pan_gene_13996	pan_gene_4974	Nitrate	Nitrate;Tassel_branch_number	0	0	0	0	0	1	0	0	0	0	0	0	0	0	0	0	0	0	0	0	0	0	0	0	0	0	1	private
pan_gene_14150	pan_gene_24392	Nitrate	Average_internode_length_(below_ear);Nitrate	0	0	0	0	0	1	0	0	0	0	0	0	0	1	0	0	0	0	0	0	0	0	0	0	0	0	2	dispensable
pan_gene_14150	pan_gene_639	Nitrate	Ear_height;Nitrate;Stalk_strength	0	0	0	0	0	1	0	0	0	0	0	0	0	0	0	0	0	0	0	0	0	0	0	0	0	0	1	private
pan_gene_14164	pan_gene_24392	Days_to_anthesis;Nitrate	Average_internode_length_(below_ear);Nitrate	0	0	0	0	0	1	0	0	0	0	0	0	0	0	0	0	0	0	0	0	0	0	0	0	0	1	2	dispensable
pan_gene_14436	pan_gene_31033	Nitrate	Nitrate	0	0	0	0	0	1	0	0	0	0	0	0	0	0	0	0	0	0	0	0	0	0	0	0	0	0	1	private
pan_gene_14436	pan_gene_5074	Nitrate	Nitrate	0	0	0	0	0	1	0	0	0	0	0	0	0	0	0	0	0	0	0	0	0	0	0	0	0	0	1	private
pan_gene_15675	pan_gene_19329	Nitrate	100_Kernel_weight;Anthesis-silking_interval;Fructose;Nitrate	0	0	0	0	0	1	0	0	0	0	0	1	0	0	0	0	0	0	0	0	0	1	1	0	0	0	4	dispensable
pan_gene_15716	pan_gene_43026	Boxcox-transformed_leaf_angle;Nitrate;Southern_leaf_blight	Nitrate	0	0	0	0	0	1	0	0	0	0	0	0	0	0	0	0	0	0	0	0	1	0	0	0	0	0	2	dispensable
pan_gene_15716	pan_gene_4984	Boxcox-transformed_leaf_angle;Nitrate;Southern_leaf_blight	Average_internode_length_(below_ear);Nitrate;Northern_Leaf_Blight	0	0	0	0	0	1	0	0	1	0	0	0	0	0	0	0	0	0	0	0	0	0	0	0	0	0	2	dispensable
pan_gene_15716	pan_gene_5960	Boxcox-transformed_leaf_angle;Nitrate;Southern_leaf_blight	Nitrate	0	0	0	0	0	1	0	0	0	0	0	0	0	0	0	0	0	0	0	0	0	0	0	0	0	0	1	private
pan_gene_15758	pan_gene_79015	Nitrate	Nitrate;Total_amino_acids	0	0	0	0	0	1	0	0	1	0	0	0	0	0	0	0	0	0	0	0	0	0	0	0	0	0	2	dispensable
pan_gene_16253	pan_gene_30549	Nitrate	Days_to_silk;Nitrate	0	0	0	0	0	1	0	0	0	0	0	0	0	0	0	0	0	0	0	0	0	0	0	0	0	0	1	private
pan_gene_16267	pan_gene_22040	Height_per_day_(until_flowering);Nitrate	Height_above_ear;Nitrate	0	0	0	0	0	1	0	0	0	0	0	0	0	0	0	0	0	0	0	0	0	0	0	0	0	0	1	private
pan_gene_16518	pan_gene_18244	Nitrate	Ear_height;Nitrate;Nodes_per_plant;Nodes_to_ear;Ratio_of_ear_height_to_total_height	0	0	0	0	0	1	0	0	0	0	1	0	0	0	0	0	0	0	0	0	0	0	0	0	0	0	2	dispensable
pan_gene_174	pan_gene_18896	Nitrate;Northern_Leaf_Blight	Nitrate;Northern_Leaf_Blight	0	0	0	0	0	1	0	0	0	0	0	0	0	0	0	0	0	0	0	0	0	0	0	0	0	0	1	private
pan_gene_174	pan_gene_31434	Nitrate;Northern_Leaf_Blight	Ear_row_number;Nitrate	0	0	0	0	0	1	0	0	1	0	0	0	0	0	0	0	0	0	0	0	0	0	0	0	0	0	2	dispensable
pan_gene_174	pan_gene_32548	Nitrate;Northern_Leaf_Blight	Chlorophyll_B;Ear_row_number;Nitrate;Nodes_above_ear;Plant_height;Stalk_strength	0	0	0	0	0	1	0	0	1	0	0	0	0	0	0	0	0	0	0	0	0	0	0	0	0	0	2	dispensable
pan_gene_174	pan_gene_43026	Nitrate;Northern_Leaf_Blight	Nitrate	0	0	0	0	0	1	0	0	0	0	0	0	0	0	0	0	0	0	0	0	0	0	0	0	0	0	1	private
pan_gene_174	pan_gene_5960	Nitrate;Northern_Leaf_Blight	Nitrate	0	0	0	0	0	1	0	0	0	0	0	0	0	0	0	0	0	0	0	0	0	0	0	0	0	0	1	private
pan_gene_174	pan_gene_8371	Nitrate;Northern_Leaf_Blight	Anthesis-silking_interval;Nitrate	0	0	0	0	0	1	0	0	1	0	0	0	1	0	0	0	0	0	0	1	0	1	0	0	1	0	6	dispensable
pan_gene_174	pan_gene_8814	Nitrate;Northern_Leaf_Blight	Nitrate;Photoperiod_growing-degree_days_to_anthesis	0	0	0	0	0	1	0	0	1	0	0	0	1	0	0	0	0	0	0	0	0	0	0	0	0	0	3	dispensable
pan_gene_18896	pan_gene_19320	Nitrate;Northern_Leaf_Blight	Nitrate;Stalk_strength	0	0	0	0	0	1	0	0	0	0	0	0	0	0	0	0	0	0	0	0	0	0	0	0	0	0	1	private
pan_gene_18896	pan_gene_30549	Nitrate;Northern_Leaf_Blight	Days_to_silk;Nitrate	0	0	0	0	0	1	0	0	0	0	0	0	0	0	0	0	0	0	0	0	0	0	0	0	0	0	1	private
pan_gene_18896	pan_gene_30887	Nitrate;Northern_Leaf_Blight	Nitrate;Nodes_above_ear	0	0	0	0	0	1	0	0	0	0	0	0	0	0	0	0	0	0	0	0	0	0	0	0	0	0	1	private
pan_gene_18896	pan_gene_3591	Nitrate;Northern_Leaf_Blight	Nitrate	0	0	0	0	0	1	0	0	0	0	0	0	0	0	0	0	0	0	0	0	0	0	0	0	0	0	1	private
pan_gene_18896	pan_gene_5960	Nitrate;Northern_Leaf_Blight	Nitrate	0	0	0	0	0	1	0	0	0	0	0	0	0	0	0	0	0	0	0	0	0	0	0	0	0	0	1	private
pan_gene_18896	pan_gene_64212	Nitrate;Northern_Leaf_Blight	Days_to_silk;Nitrate	0	0	0	0	0	1	0	0	0	0	0	0	0	0	0	0	0	0	0	0	0	0	0	0	0	0	1	private
pan_gene_18896	pan_gene_91799	Nitrate;Northern_Leaf_Blight	Nitrate	0	0	0	0	0	1	0	0	0	0	0	0	0	0	0	0	0	0	0	0	0	0	0	0	0	0	1	private
pan_gene_18899	pan_gene_24392	Average_internode_length_(above_ear);Nitrate	Average_internode_length_(below_ear);Nitrate	0	0	0	0	0	1	0	0	0	0	1	0	0	0	0	0	0	0	0	0	0	0	0	0	0	0	2	dispensable
pan_gene_18917	pan_gene_3429	Nitrate;Northern_Leaf_Blight	Nitrate	0	0	0	0	0	1	0	0	0	0	0	0	0	0	0	0	0	0	0	0	0	0	0	0	0	0	1	private
pan_gene_19273	pan_gene_32788	Average_internode_length_(above_ear);Average_internode_length_(whole_plant);Chlorophyll_A;Height_above_ear;Nitrate;Nodes_above_ear;PCA_of_metabolites:_PC1	Nitrate	0	0	0	0	0	1	0	0	0	0	0	0	0	0	0	0	0	0	0	1	0	0	0	0	0	0	2	dispensable
pan_gene_19278	pan_gene_4984	Anthesis-silking_interval;Average_internode_length_(above_ear);Nitrate;PCA_of_metabolites:_PC2	Average_internode_length_(below_ear);Nitrate;Northern_Leaf_Blight	0	0	0	0	0	1	0	0	0	0	0	0	0	0	0	0	0	0	0	0	0	0	0	0	0	0	1	private
pan_gene_19278	pan_gene_5960	Anthesis-silking_interval;Average_internode_length_(above_ear);Nitrate;PCA_of_metabolites:_PC2	Nitrate	0	0	0	0	0	1	0	0	0	0	1	0	0	0	0	0	0	0	0	0	0	0	0	0	0	0	2	dispensable
pan_gene_19278	pan_gene_8814	Anthesis-silking_interval;Average_internode_length_(above_ear);Nitrate;PCA_of_metabolites:_PC2	Nitrate;Photoperiod_growing-degree_days_to_anthesis	0	0	0	0	0	1	0	0	0	0	0	0	0	0	0	0	0	0	0	0	0	0	0	0	0	0	1	private
pan_gene_19320	pan_gene_24392	Nitrate;Stalk_strength	Average_internode_length_(below_ear);Nitrate	0	0	0	0	0	1	0	0	0	0	0	0	0	0	0	0	0	0	0	0	0	0	0	0	0	0	1	private
pan_gene_19320	pan_gene_30549	Nitrate;Stalk_strength	Days_to_silk;Nitrate	0	0	0	0	0	1	0	0	0	0	0	0	0	0	0	0	0	0	0	0	0	0	0	0	0	0	1	private
pan_gene_19334	pan_gene_32788	Nitrate;Starch	Nitrate	0	0	0	0	0	1	0	0	0	0	0	0	0	0	0	0	0	0	0	0	0	0	0	0	0	0	1	private
pan_gene_19359	pan_gene_32788	Fructose;Height_above_ear;Nitrate	Nitrate	0	0	0	0	0	1	0	0	0	0	0	0	0	1	0	1	0	0	0	0	0	0	0	0	0	0	3	dispensable
pan_gene_19359	pan_gene_4994	Fructose;Height_above_ear;Nitrate	Average_internode_length_(below_ear);Ear_height;Nitrate;Northern_Leaf_Blight;Ratio_of_ear_height_to_total_height	0	0	0	0	0	1	0	0	0	0	0	0	0	1	1	0	1	1	1	1	0	1	0	1	0	0	9	dispensable
pan_gene_23893	pan_gene_30962	Nitrate	Nitrate	0	0	0	0	0	1	0	0	0	0	0	0	0	1	1	0	0	0	0	1	0	1	0	0	0	0	5	dispensable
pan_gene_24392	pan_gene_27841	Average_internode_length_(below_ear);Nitrate	Days_to_silk;Nitrate	0	0	0	0	0	0	0	0	1	1	0	0	0	0	0	1	0	0	0	0	0	0	0	0	0	1	4	dispensable
pan_gene_24392	pan_gene_31434	Average_internode_length_(below_ear);Nitrate	Ear_row_number;Nitrate	0	0	0	0	0	1	0	0	0	0	0	0	0	1	0	0	0	0	0	0	0	0	0	0	0	0	2	dispensable
pan_gene_24392	pan_gene_3591	Average_internode_length_(below_ear);Nitrate	Nitrate	0	0	0	0	0	1	0	0	0	0	1	0	0	0	0	0	0	0	0	0	0	0	0	0	0	1	3	dispensable
pan_gene_24392	pan_gene_4974	Average_internode_length_(below_ear);Nitrate	Nitrate;Tassel_branch_number	0	0	0	0	0	1	0	1	1	0	1	0	0	1	0	0	0	0	0	0	0	0	0	0	0	0	5	dispensable
pan_gene_24392	pan_gene_64212	Average_internode_length_(below_ear);Nitrate	Days_to_silk;Nitrate	0	0	0	0	0	1	0	0	0	0	0	0	0	0	0	0	0	0	0	0	0	0	0	0	0	0	1	private
pan_gene_24392	pan_gene_8371	Average_internode_length_(below_ear);Nitrate	Anthesis-silking_interval;Nitrate	0	0	0	0	0	1	0	0	0	0	0	0	0	1	0	0	0	0	0	0	0	0	0	0	0	0	2	dispensable
pan_gene_24392	pan_gene_8814	Average_internode_length_(below_ear);Nitrate	Nitrate;Photoperiod_growing-degree_days_to_anthesis	0	0	0	0	0	1	0	0	0	0	0	0	0	0	0	0	0	0	0	0	0	0	0	0	0	0	1	private
pan_gene_24392	pan_gene_91799	Average_internode_length_(below_ear);Nitrate	Nitrate	0	0	0	0	0	1	0	1	0	0	1	0	0	0	0	1	0	0	0	0	0	0	0	1	1	1	7	dispensable
pan_gene_27236	pan_gene_4994	Nitrate	Average_internode_length_(below_ear);Ear_height;Nitrate;Northern_Leaf_Blight;Ratio_of_ear_height_to_total_height	0	0	0	0	0	1	0	0	0	0	0	0	0	1	1	0	0	0	1	0	0	0	0	1	0	0	5	dispensable
pan_gene_27841	pan_gene_639	Days_to_silk;Nitrate	Ear_height;Nitrate;Stalk_strength	0	0	0	0	0	0	0	0	1	0	0	0	0	0	0	0	0	0	0	0	0	0	0	0	0	0	1	private
pan_gene_27841	pan_gene_8371	Days_to_silk;Nitrate	Anthesis-silking_interval;Nitrate	0	0	0	0	0	0	0	0	0	0	0	0	0	0	0	0	0	0	0	0	0	0	1	0	0	0	1	private
pan_gene_2943	pan_gene_3819	Nitrate	Average_internode_length_(whole_plant);Nitrate;Southern_leaf_blight	0	0	0	0	0	1	0	0	0	0	0	1	0	0	1	0	0	0	0	0	0	0	1	0	1	0	5	dispensable
pan_gene_30473	pan_gene_8359	Nitrate	Nitrate;Tassel_length	0	0	0	0	0	1	0	0	0	0	0	0	0	0	0	0	0	0	0	0	0	0	0	0	0	0	1	private
pan_gene_30549	pan_gene_3591	Days_to_silk;Nitrate	Nitrate	0	0	0	0	0	1	0	0	0	0	0	0	0	0	0	0	0	0	0	0	0	0	0	0	0	0	1	private
pan_gene_30549	pan_gene_79015	Days_to_silk;Nitrate	Nitrate;Total_amino_acids	0	0	0	0	0	1	0	0	1	0	0	0	0	0	0	0	0	0	0	0	0	0	0	0	0	0	2	dispensable
pan_gene_30887	pan_gene_43026	Nitrate;Nodes_above_ear	Nitrate	0	0	0	0	0	1	0	0	0	0	0	0	0	0	0	0	0	0	0	0	1	0	0	0	0	0	2	dispensable
pan_gene_30887	pan_gene_4974	Nitrate;Nodes_above_ear	Nitrate;Tassel_branch_number	0	0	0	0	0	1	0	0	1	1	1	1	0	0	0	0	0	1	0	0	0	1	0	0	0	1	8	dispensable
pan_gene_30887	pan_gene_91799	Nitrate;Nodes_above_ear	Nitrate	0	0	0	0	0	1	0	0	0	0	0	0	0	0	0	0	0	0	1	0	0	1	0	0	0	0	3	dispensable
pan_gene_31033	pan_gene_32548	Nitrate	Chlorophyll_B;Ear_row_number;Nitrate;Nodes_above_ear;Plant_height;Stalk_strength	0	0	0	0	0	1	0	0	0	0	0	0	0	0	0	0	0	0	0	0	0	0	0	0	0	0	1	private
pan_gene_31033	pan_gene_3429	Nitrate	Nitrate	0	0	0	0	0	1	0	0	0	0	0	0	0	0	0	0	0	0	0	0	0	0	0	0	0	0	1	private
pan_gene_31033	pan_gene_5074	Nitrate	Nitrate	0	0	0	0	0	1	0	0	0	0	0	0	0	0	0	0	0	0	0	0	0	0	0	0	0	0	1	private
pan_gene_31043	pan_gene_91799	Nitrate	Nitrate	0	0	0	0	0	0	0	0	0	0	0	0	0	0	0	0	0	0	0	0	0	1	0	0	0	0	1	private
pan_gene_31434	pan_gene_3591	Ear_row_number;Nitrate	Nitrate	0	0	0	0	0	1	0	1	1	0	0	0	0	0	0	0	0	0	0	0	0	0	0	0	0	0	3	dispensable
pan_gene_31434	pan_gene_64212	Ear_row_number;Nitrate	Days_to_silk;Nitrate	0	0	0	0	0	1	0	0	0	0	0	0	0	0	0	0	0	0	0	0	0	0	0	0	0	0	1	private
pan_gene_32548	pan_gene_3429	Chlorophyll_B;Ear_row_number;Nitrate;Nodes_above_ear;Plant_height;Stalk_strength	Nitrate	0	0	0	0	0	1	0	0	0	0	0	0	0	0	0	0	0	0	0	0	0	0	0	0	0	0	1	private
pan_gene_32548	pan_gene_3591	Chlorophyll_B;Ear_row_number;Nitrate;Nodes_above_ear;Plant_height;Stalk_strength	Nitrate	0	0	0	0	0	1	0	0	1	0	0	0	0	0	0	0	0	0	0	0	0	0	0	0	0	0	2	dispensable
pan_gene_32787	pan_gene_3429	Nitrate	Nitrate	0	0	0	0	0	1	0	0	0	0	0	0	0	0	0	0	0	0	0	0	0	0	0	0	0	0	1	private
pan_gene_32788	pan_gene_4994	Nitrate	Average_internode_length_(below_ear);Ear_height;Nitrate;Northern_Leaf_Blight;Ratio_of_ear_height_to_total_height	0	0	0	0	0	1	0	0	0	0	0	0	0	0	0	0	0	0	0	0	0	0	0	0	0	0	1	private
pan_gene_32788	pan_gene_7483	Nitrate	Ear_height;Nitrate	0	0	0	0	0	1	0	0	0	0	0	0	0	1	0	0	0	0	0	0	0	0	1	0	0	0	3	dispensable
pan_gene_3429	pan_gene_5074	Nitrate	Nitrate	0	0	0	0	0	1	0	0	0	0	0	0	0	0	0	0	0	0	0	0	0	0	0	0	0	0	1	private
pan_gene_3591	pan_gene_43026	Nitrate	Nitrate	0	0	0	0	0	1	0	0	0	0	0	0	0	0	0	0	0	0	0	0	0	0	0	0	0	0	1	private
pan_gene_3819	pan_gene_8371	Average_internode_length_(whole_plant);Nitrate;Southern_leaf_blight	Anthesis-silking_interval;Nitrate	0	0	0	0	0	1	0	0	0	0	0	0	0	0	1	0	0	0	0	0	0	1	0	0	0	0	3	dispensable
pan_gene_3819	pan_gene_8758	Average_internode_length_(whole_plant);Nitrate;Southern_leaf_blight	Nitrate;PCA_of_metabolites:_PC1	0	0	0	0	0	1	0	0	0	0	0	0	0	0	0	0	0	0	0	0	0	1	1	0	0	0	3	dispensable
pan_gene_43026	pan_gene_4974	Nitrate	Nitrate;Tassel_branch_number	0	0	0	0	0	1	0	0	0	0	0	0	0	0	0	0	0	0	0	0	1	0	0	0	0	0	2	dispensable
pan_gene_43026	pan_gene_5960	Nitrate	Nitrate	0	0	0	0	0	1	0	0	0	0	0	0	0	0	0	0	0	0	0	0	0	0	0	0	0	0	1	private
pan_gene_43026	pan_gene_91799	Nitrate	Nitrate	0	0	0	0	0	1	0	0	0	0	0	0	0	0	0	0	0	0	0	0	0	0	0	0	0	0	1	private
pan_gene_4974	pan_gene_5960	Nitrate;Tassel_branch_number	Nitrate	0	0	0	0	0	1	0	0	0	0	0	0	0	0	0	0	0	0	0	0	0	0	0	0	0	0	1	private
pan_gene_4974	pan_gene_8814	Nitrate;Tassel_branch_number	Nitrate;Photoperiod_growing-degree_days_to_anthesis	0	0	0	0	0	1	0	0	0	0	0	0	0	0	0	0	0	0	0	1	0	0	0	0	0	0	2	dispensable
pan_gene_5960	pan_gene_91799	Nitrate	Nitrate	0	0	0	0	0	1	0	0	0	0	0	0	0	0	0	0	0	0	0	0	0	0	0	0	0	0	1	private
pan_gene_639	pan_gene_8371	Ear_height;Nitrate;Stalk_strength	Anthesis-silking_interval;Nitrate	0	0	0	0	0	1	0	0	0	0	0	0	0	0	0	0	0	0	0	0	0	0	0	0	0	0	1	private
pan_gene_64212	pan_gene_8371	Days_to_silk;Nitrate	Anthesis-silking_interval;Nitrate	0	0	0	0	0	1	0	0	0	0	1	0	0	0	1	0	0	1	0	1	0	0	0	0	0	0	5	dispensable
pan_gene_8758	pan_gene_8881	Nitrate;PCA_of_metabolites:_PC1	Average_internode_length_(above_ear);Nitrate;Tassel_branch_number	0	0	0	0	0	1	0	0	0	0	0	0	0	0	0	0	0	0	0	0	0	0	0	0	0	0	1	private
pan_gene_13997	pan_gene_24409	Nitrate	Chlorophyll_B;Days_to_silk;Nitrate	0	0	0	0	0	0	1	0	0	0	1	1	0	0	0	0	0	0	1	0	1	0	0	0	1	0	6	dispensable
pan_gene_13997	pan_gene_3819	Nitrate	Average_internode_length_(whole_plant);Nitrate;Southern_leaf_blight	0	0	0	0	0	0	1	0	0	0	0	0	0	0	0	0	0	0	0	0	0	0	0	0	1	0	2	dispensable
pan_gene_14150	pan_gene_8758	Nitrate	Nitrate;PCA_of_metabolites:_PC1	0	0	0	0	0	0	1	0	1	0	0	1	0	0	0	1	1	1	0	1	0	0	0	0	0	0	7	dispensable
pan_gene_15758	pan_gene_3429	Nitrate	Nitrate	0	0	0	0	0	0	1	0	0	0	0	0	0	0	1	0	0	0	0	0	1	0	0	0	0	0	3	dispensable
pan_gene_174	pan_gene_30887	Nitrate;Northern_Leaf_Blight	Nitrate;Nodes_above_ear	0	0	0	0	0	0	1	0	0	0	1	0	0	0	0	1	1	1	0	0	0	0	0	0	0	0	5	dispensable
pan_gene_18236	pan_gene_3819	Malate;Nitrate;Nodes_per_plant;Ratio_of_ear_height_to_total_height	Average_internode_length_(whole_plant);Nitrate;Southern_leaf_blight	0	0	0	0	0	0	1	0	1	1	0	0	0	0	0	0	0	0	1	0	0	1	0	0	1	0	6	dispensable
pan_gene_18895	pan_gene_22120	Nitrate	Days_to_anthesis;Days_to_silk;Leaf_length;Nitrate;Ratio_of_ear_height_to_total_height;Sucrose	0	0	0	0	0	0	1	0	0	0	0	0	0	0	0	0	0	0	0	0	0	0	0	0	0	0	1	private
pan_gene_18899	pan_gene_27381	Average_internode_length_(above_ear);Nitrate	Nitrate	0	0	0	0	0	0	1	1	0	0	0	0	0	0	0	0	0	0	0	0	0	0	0	0	0	1	3	dispensable
pan_gene_18899	pan_gene_9300	Average_internode_length_(above_ear);Nitrate	Leaf_width;Nitrate	0	0	0	0	0	0	1	0	0	0	0	0	0	0	0	0	0	0	0	0	0	1	0	0	0	0	2	dispensable
pan_gene_18917	pan_gene_27381	Nitrate;Northern_Leaf_Blight	Nitrate	0	0	0	0	0	0	1	0	0	1	0	0	1	0	0	0	0	1	0	0	0	0	0	0	0	1	5	dispensable
pan_gene_19195	pan_gene_4957	Chlorophyll_A;Nitrate	NA;Nitrate	0	0	0	0	0	0	1	0	0	0	0	0	0	0	0	0	0	0	0	0	0	0	0	0	0	0	1	private
pan_gene_22120	pan_gene_25045	Days_to_anthesis;Days_to_silk;Leaf_length;Nitrate;Ratio_of_ear_height_to_total_height;Sucrose	100_Kernel_weight;Average_internode_length_(below_ear);Nitrate;Nodes_per_plant;Plant_height	0	0	0	0	0	0	1	0	0	0	0	0	0	0	0	0	0	0	0	0	0	0	0	0	0	0	1	private
pan_gene_24392	pan_gene_27822	Average_internode_length_(below_ear);Nitrate	Anthesis-silking_interval;Boxcox-transformed_leaf_angle;Ear_height;Nitrate;Photoperiod_Growing-degree_days_to_silk;Ratio_of_ear_height_to_total_height	0	0	0	0	0	0	1	0	0	0	0	0	0	0	0	0	0	0	0	0	0	0	1	0	0	0	2	dispensable
pan_gene_24409	pan_gene_3819	Chlorophyll_B;Days_to_silk;Nitrate	Average_internode_length_(whole_plant);Nitrate;Southern_leaf_blight	0	0	0	0	0	0	1	0	0	0	0	0	0	0	0	0	0	0	0	0	0	0	0	0	0	0	1	private
pan_gene_24409	pan_gene_4984	Chlorophyll_B;Days_to_silk;Nitrate	Average_internode_length_(below_ear);Nitrate;Northern_Leaf_Blight	0	0	0	0	0	0	1	1	1	0	0	0	0	0	0	0	0	0	1	0	0	0	0	0	1	0	5	dispensable
pan_gene_25042	pan_gene_3945	Boxcox-transformed_leaf_angle;Ear_row_number;Nitrate;Plant_height	Nitrate	0	0	0	0	0	0	1	0	0	0	0	0	0	0	0	0	0	1	0	0	1	0	0	0	0	0	3	dispensable
pan_gene_25042	pan_gene_3954	Boxcox-transformed_leaf_angle;Ear_row_number;Nitrate;Plant_height	Nitrate	0	0	0	0	0	0	1	1	0	0	0	1	0	0	0	1	0	0	1	1	1	0	0	0	0	0	7	dispensable
pan_gene_27381	pan_gene_32548	Nitrate	Chlorophyll_B;Ear_row_number;Nitrate;Nodes_above_ear;Plant_height;Stalk_strength	0	0	0	0	0	0	1	0	0	1	0	0	1	0	0	0	1	0	0	0	0	0	0	0	0	0	4	dispensable
pan_gene_27381	pan_gene_8758	Nitrate	Nitrate;PCA_of_metabolites:_PC1	0	0	0	0	0	0	1	0	0	1	0	0	0	0	0	0	0	0	0	0	0	0	0	0	0	0	2	dispensable
pan_gene_27822	pan_gene_639	Anthesis-silking_interval;Boxcox-transformed_leaf_angle;Ear_height;Nitrate;Photoperiod_Growing-degree_days_to_silk;Ratio_of_ear_height_to_total_height	Ear_height;Nitrate;Stalk_strength	0	0	0	0	0	0	1	0	0	0	0	0	0	0	0	0	0	0	0	0	0	0	1	0	0	0	2	dispensable
pan_gene_5074	pan_gene_8814	Nitrate	Nitrate;Photoperiod_growing-degree_days_to_anthesis	0	0	0	0	0	0	1	0	0	0	0	0	1	1	0	0	0	0	0	0	0	0	0	0	0	0	3	dispensable
pan_gene_11980	pan_gene_4957	Average_internode_length_(above_ear);Days_to_silk;Glutamate;Nitrate;PCA_of_metabolites:_PC1;Ratio_of_ear_height_to_total_height;Tassel_branch_number	NA;Nitrate	0	0	0	0	0	0	0	0	0	0	0	0	0	0	0	0	0	1	0	0	0	0	0	0	0	0	1	private
pan_gene_13894	pan_gene_18236	Ear_height;Nitrate	Malate;Nitrate;Nodes_per_plant;Ratio_of_ear_height_to_total_height	0	0	0	0	0	0	0	1	1	0	0	0	0	0	0	0	0	0	0	0	0	1	0	0	0	0	3	dispensable
pan_gene_13894	pan_gene_8758	Ear_height;Nitrate	Nitrate;PCA_of_metabolites:_PC1	0	0	0	0	0	0	0	1	0	0	0	1	0	0	0	0	0	0	0	0	0	1	1	1	0	0	5	dispensable
pan_gene_13994	pan_gene_27381	Nitrate;Sucrose	Nitrate	0	0	0	0	0	0	0	1	0	0	0	1	0	0	0	0	0	0	0	0	0	0	0	0	0	0	2	dispensable
pan_gene_14164	pan_gene_27381	Days_to_anthesis;Nitrate	Nitrate	0	0	0	0	0	0	0	0	0	0	0	0	0	0	0	0	0	0	0	0	0	0	0	0	0	1	1	private
pan_gene_15715	pan_gene_25045	Boxcox-transformed_leaf_angle;Nitrate;Southern_leaf_blight	100_Kernel_weight;Average_internode_length_(below_ear);Nitrate;Nodes_per_plant;Plant_height	0	0	0	0	0	0	0	1	0	0	0	0	0	0	0	1	0	0	0	0	0	0	0	0	0	0	2	dispensable
pan_gene_15758	pan_gene_5012	Nitrate	Nitrate	0	0	0	0	0	0	0	1	0	0	0	0	0	0	0	0	0	0	0	0	0	0	0	0	1	0	2	dispensable
pan_gene_15781	pan_gene_3988	Nitrate	Nitrate	0	0	0	0	0	0	0	1	0	0	0	0	0	0	0	0	0	0	0	0	0	0	0	0	0	0	1	private
pan_gene_16249	pan_gene_18895	Nitrate;Tassel_length	Nitrate	0	0	0	0	0	0	0	1	0	0	0	0	0	0	0	0	0	0	0	0	0	0	0	0	0	0	1	private
pan_gene_16253	pan_gene_8758	Nitrate	Nitrate;PCA_of_metabolites:_PC1	0	0	0	0	0	0	0	1	0	0	0	0	0	0	0	0	0	0	0	0	0	0	0	0	0	0	1	private
pan_gene_16253	pan_gene_8814	Nitrate	Nitrate;Photoperiod_growing-degree_days_to_anthesis	0	0	0	0	0	0	0	1	0	0	0	0	0	0	0	0	0	1	0	0	0	0	0	0	0	0	2	dispensable
pan_gene_18236	pan_gene_3945	Malate;Nitrate;Nodes_per_plant;Ratio_of_ear_height_to_total_height	Nitrate	0	0	0	0	0	0	0	1	0	0	0	0	0	0	0	0	0	0	0	0	0	0	0	0	0	0	1	private
pan_gene_18236	pan_gene_8814	Malate;Nitrate;Nodes_per_plant;Ratio_of_ear_height_to_total_height	Nitrate;Photoperiod_growing-degree_days_to_anthesis	0	0	0	0	0	0	0	1	1	0	0	0	0	0	1	0	0	1	0	0	1	1	1	0	0	0	7	dispensable
pan_gene_18238	pan_gene_22038	Nitrate;Starch	Nitrate	0	0	0	0	0	0	0	1	0	0	0	0	0	0	0	0	0	0	0	0	0	0	0	0	1	0	2	dispensable
pan_gene_18917	pan_gene_22038	Nitrate;Northern_Leaf_Blight	Nitrate	0	0	0	0	0	0	0	1	0	0	0	0	0	0	0	0	0	0	0	0	0	0	0	0	0	0	1	private
pan_gene_19278	pan_gene_24392	Anthesis-silking_interval;Average_internode_length_(above_ear);Nitrate;PCA_of_metabolites:_PC2	Average_internode_length_(below_ear);Nitrate	0	0	0	0	0	0	0	1	0	0	0	0	0	0	0	0	0	0	0	0	0	0	0	1	0	0	2	dispensable
pan_gene_19278	pan_gene_27381	Anthesis-silking_interval;Average_internode_length_(above_ear);Nitrate;PCA_of_metabolites:_PC2	Nitrate	0	0	0	0	0	0	0	1	0	0	0	0	0	0	0	0	0	0	0	0	0	0	0	1	0	0	2	dispensable
pan_gene_19278	pan_gene_639	Anthesis-silking_interval;Average_internode_length_(above_ear);Nitrate;PCA_of_metabolites:_PC2	Ear_height;Nitrate;Stalk_strength	0	0	0	0	0	0	0	1	0	0	0	0	0	0	0	0	0	0	0	0	0	0	0	0	0	0	1	private
pan_gene_19608	pan_gene_3438	Nitrate	Nitrate	0	0	0	0	0	0	0	1	0	0	0	0	0	0	0	0	0	0	0	0	0	0	0	0	0	0	1	private
pan_gene_22038	pan_gene_8814	Nitrate	Nitrate;Photoperiod_growing-degree_days_to_anthesis	0	0	0	0	0	0	0	1	0	0	0	0	0	0	0	0	0	0	0	0	0	0	0	0	0	0	1	private
pan_gene_23893	pan_gene_3988	Nitrate	Nitrate	0	0	0	0	0	0	0	1	0	0	0	0	0	0	0	0	0	0	0	0	0	0	0	0	0	0	1	private
pan_gene_27381	pan_gene_31434	Nitrate	Ear_row_number;Nitrate	0	0	0	0	0	0	0	1	0	0	0	0	0	0	0	0	0	0	1	0	0	0	0	0	0	0	2	dispensable
pan_gene_27381	pan_gene_91799	Nitrate	Nitrate	0	0	0	0	0	0	0	1	0	0	0	0	0	0	0	0	0	0	1	0	1	0	0	1	0	1	5	dispensable
pan_gene_27841	pan_gene_30549	Days_to_silk;Nitrate	Days_to_silk;Nitrate	0	0	0	0	0	0	0	0	0	0	0	0	0	0	0	0	0	0	0	0	0	0	1	0	0	0	1	private
pan_gene_27841	pan_gene_8359	Days_to_silk;Nitrate	Nitrate;Tassel_length	0	0	0	0	0	0	0	1	0	0	0	0	0	0	0	0	0	0	0	0	0	0	0	0	0	0	1	private
pan_gene_30887	pan_gene_639	Nitrate;Nodes_above_ear	Ear_height;Nitrate;Stalk_strength	0	0	0	0	0	0	0	1	1	0	0	0	0	0	0	0	0	0	0	0	0	0	0	0	0	0	2	dispensable
pan_gene_32254	pan_gene_3438	Nitrate	Nitrate	0	0	0	0	0	0	0	1	0	0	0	0	0	0	0	0	0	0	0	0	0	0	0	0	0	0	1	private
pan_gene_32548	pan_gene_3954	Chlorophyll_B;Ear_row_number;Nitrate;Nodes_above_ear;Plant_height;Stalk_strength	Nitrate	0	0	0	0	0	0	0	1	0	0	0	0	0	0	0	0	0	0	0	0	0	0	0	0	0	0	1	private
pan_gene_32787	pan_gene_3954	Nitrate	Nitrate	0	0	0	0	0	0	0	1	0	0	1	0	0	0	0	0	0	0	1	0	0	0	0	0	0	0	3	dispensable
pan_gene_5075	pan_gene_5076	Chlorophyll_A;Nitrate;Tassel_branch_number	Chlorophyll_A;Nitrate	0	0	0	0	0	0	0	0	0	0	0	0	0	0	0	0	0	0	0	1	0	0	0	0	0	0	1	private
pan_gene_79015	pan_gene_8881	Nitrate;Total_amino_acids	Average_internode_length_(above_ear);Nitrate;Tassel_branch_number	0	0	0	0	0	0	0	1	1	0	0	0	0	0	0	0	0	0	0	0	0	0	0	0	0	0	2	dispensable
pan_gene_11943	pan_gene_13995	Glutamate;Nitrate;PCA_of_metabolites:_PC1	Fructose;Nitrate	0	0	0	0	0	0	0	0	1	0	0	0	0	0	0	0	0	0	0	0	0	0	0	0	0	0	1	private
pan_gene_11943	pan_gene_24392	Glutamate;Nitrate;PCA_of_metabolites:_PC1	Average_internode_length_(below_ear);Nitrate	0	0	0	0	0	0	0	0	1	0	0	0	0	0	0	0	0	0	0	0	0	0	0	0	0	0	1	private
pan_gene_11943	pan_gene_24409	Glutamate;Nitrate;PCA_of_metabolites:_PC1	Chlorophyll_B;Days_to_silk;Nitrate	0	0	0	0	0	0	0	0	1	0	0	0	0	0	0	0	0	0	1	0	0	0	0	0	0	0	2	dispensable
pan_gene_11943	pan_gene_4974	Glutamate;Nitrate;PCA_of_metabolites:_PC1	Nitrate;Tassel_branch_number	0	0	0	0	0	0	0	0	1	0	0	0	0	0	0	0	0	0	0	0	0	0	0	0	0	0	1	private
pan_gene_11943	pan_gene_4984	Glutamate;Nitrate;PCA_of_metabolites:_PC1	Average_internode_length_(below_ear);Nitrate;Northern_Leaf_Blight	0	0	0	0	0	0	0	0	1	1	0	0	0	0	0	1	0	0	1	0	0	0	0	0	1	0	5	dispensable
pan_gene_11943	pan_gene_5074	Glutamate;Nitrate;PCA_of_metabolites:_PC1	Nitrate	0	0	0	0	0	0	0	0	1	0	0	0	0	0	0	0	0	0	0	0	0	0	0	0	0	0	1	private
pan_gene_11943	pan_gene_5960	Glutamate;Nitrate;PCA_of_metabolites:_PC1	Nitrate	0	0	0	0	0	0	0	0	0	0	0	0	0	0	1	0	0	0	0	0	0	1	0	0	0	1	3	dispensable
pan_gene_11943	pan_gene_639	Glutamate;Nitrate;PCA_of_metabolites:_PC1	Ear_height;Nitrate;Stalk_strength	0	0	0	0	0	0	0	0	1	0	0	0	0	0	0	0	0	0	0	0	0	0	0	0	0	0	1	private
pan_gene_12846	pan_gene_16537	Nitrate	Nitrate	0	0	0	0	0	0	0	0	1	0	0	0	0	1	0	0	0	0	0	1	0	0	0	0	0	0	3	dispensable
pan_gene_13992	pan_gene_13995	Nitrate	Fructose;Nitrate	0	0	0	0	0	0	0	0	1	0	0	0	0	0	0	0	0	0	0	0	0	0	0	0	0	0	1	private
pan_gene_13994	pan_gene_32548	Nitrate;Sucrose	Chlorophyll_B;Ear_row_number;Nitrate;Nodes_above_ear;Plant_height;Stalk_strength	0	0	0	0	0	0	0	0	1	0	0	0	0	0	0	0	0	0	0	0	0	0	0	0	0	0	1	private
pan_gene_13994	pan_gene_32787	Nitrate;Sucrose	Nitrate	0	0	0	0	0	0	0	0	1	0	0	0	0	0	0	0	0	0	0	0	0	0	0	0	0	0	1	private
pan_gene_13994	pan_gene_8814	Nitrate;Sucrose	Nitrate;Photoperiod_growing-degree_days_to_anthesis	0	0	0	0	0	0	0	0	1	0	0	0	1	0	0	0	0	0	0	0	0	0	0	0	0	0	2	dispensable
pan_gene_13994	pan_gene_9300	Nitrate;Sucrose	Leaf_width;Nitrate	0	0	0	0	0	0	0	0	1	0	0	0	0	0	0	0	0	0	0	0	0	1	0	0	0	0	2	dispensable
pan_gene_13997	pan_gene_14428	Nitrate	Malate;Nitrate;Tassel_branch_number	0	0	0	0	0	0	0	0	1	0	0	0	0	0	0	0	0	0	0	0	0	0	0	0	0	0	1	private
pan_gene_13997	pan_gene_15781	Nitrate	Nitrate	0	0	0	0	0	0	0	0	1	0	0	0	0	0	0	0	0	0	0	0	0	0	0	0	0	0	1	private
pan_gene_13997	pan_gene_23893	Nitrate	Nitrate	0	0	0	0	0	0	0	0	1	0	0	0	0	0	0	0	0	0	0	0	0	0	0	0	0	0	1	private
pan_gene_14150	pan_gene_91799	Nitrate	Nitrate	0	0	0	0	0	0	0	0	1	0	0	1	0	0	1	0	1	0	0	1	0	1	0	0	1	1	8	dispensable
pan_gene_14154	pan_gene_18899	Boxcox-transformed_leaf_angle;Nitrate;Nodes_above_ear;Nodes_per_plant;Northern_Leaf_Blight;Tassel_length	Average_internode_length_(above_ear);Nitrate	0	0	0	0	0	0	0	0	1	0	0	0	0	0	0	0	0	0	0	0	0	0	0	0	0	0	1	private
pan_gene_14154	pan_gene_31434	Boxcox-transformed_leaf_angle;Nitrate;Nodes_above_ear;Nodes_per_plant;Northern_Leaf_Blight;Tassel_length	Ear_row_number;Nitrate	0	0	0	0	0	0	0	0	1	0	0	0	0	0	0	0	0	0	0	0	0	0	0	0	0	0	1	private
pan_gene_14154	pan_gene_32787	Boxcox-transformed_leaf_angle;Nitrate;Nodes_above_ear;Nodes_per_plant;Northern_Leaf_Blight;Tassel_length	Nitrate	0	0	0	0	0	0	0	0	1	0	0	0	0	0	0	0	0	0	0	0	0	0	0	0	0	0	1	private
pan_gene_14154	pan_gene_8371	Boxcox-transformed_leaf_angle;Nitrate;Nodes_above_ear;Nodes_per_plant;Northern_Leaf_Blight;Tassel_length	Anthesis-silking_interval;Nitrate	0	0	0	0	0	0	0	0	1	0	0	0	0	0	0	0	0	0	0	0	0	0	0	0	0	0	1	private
pan_gene_14154	pan_gene_8758	Boxcox-transformed_leaf_angle;Nitrate;Nodes_above_ear;Nodes_per_plant;Northern_Leaf_Blight;Tassel_length	Nitrate;PCA_of_metabolites:_PC1	0	0	0	0	0	0	0	0	1	0	0	0	0	0	0	0	0	0	0	0	0	0	0	0	0	0	1	private
pan_gene_14164	pan_gene_3819	Days_to_anthesis;Nitrate	Average_internode_length_(whole_plant);Nitrate;Southern_leaf_blight	0	0	0	0	0	0	0	0	0	0	0	0	0	0	0	0	0	0	0	0	0	1	0	0	0	0	1	private
pan_gene_14436	pan_gene_30962	Nitrate	Nitrate	0	0	0	0	0	0	0	0	1	0	0	0	0	0	0	0	0	0	0	0	0	0	0	0	0	0	1	private
pan_gene_14436	pan_gene_3429	Nitrate	Nitrate	0	0	0	0	0	0	0	0	1	0	0	0	0	0	0	0	0	0	0	0	0	0	0	0	0	0	1	private
pan_gene_15674	pan_gene_8758	Nitrate	Nitrate;PCA_of_metabolites:_PC1	0	0	0	0	0	0	0	0	0	0	0	0	0	0	0	0	0	1	0	0	0	0	0	0	0	0	1	private
pan_gene_15716	pan_gene_24409	Boxcox-transformed_leaf_angle;Nitrate;Southern_leaf_blight	Chlorophyll_B;Days_to_silk;Nitrate	0	0	0	0	0	0	0	0	1	0	0	0	0	0	0	0	0	0	0	0	0	0	0	0	0	0	1	private
pan_gene_15716	pan_gene_32548	Boxcox-transformed_leaf_angle;Nitrate;Southern_leaf_blight	Chlorophyll_B;Ear_row_number;Nitrate;Nodes_above_ear;Plant_height;Stalk_strength	0	0	0	0	0	0	0	0	1	0	0	0	0	0	0	0	0	0	0	0	0	0	1	0	0	0	2	dispensable
pan_gene_15716	pan_gene_639	Boxcox-transformed_leaf_angle;Nitrate;Southern_leaf_blight	Ear_height;Nitrate;Stalk_strength	0	0	0	0	0	0	0	0	1	0	0	0	0	0	0	0	0	0	0	0	0	0	0	0	0	0	1	private
pan_gene_15764	pan_gene_22040	Nitrate	Height_above_ear;Nitrate	0	0	0	0	0	0	0	0	0	0	0	0	0	0	0	0	0	0	0	0	0	1	0	0	0	0	1	private
pan_gene_15764	pan_gene_24392	Nitrate	Average_internode_length_(below_ear);Nitrate	0	0	0	0	0	0	0	0	0	0	0	0	0	0	0	0	0	0	1	0	0	0	1	0	0	0	2	dispensable
pan_gene_15781	pan_gene_23893	Nitrate	Nitrate	0	0	0	0	0	0	0	0	1	0	0	0	0	0	0	0	0	0	0	0	1	0	0	1	0	0	3	dispensable
pan_gene_15781	pan_gene_5012	Nitrate	Nitrate	0	0	0	0	0	0	0	0	1	0	0	0	0	0	0	0	0	0	0	0	0	0	1	0	0	0	2	dispensable
pan_gene_16537	pan_gene_19334	Nitrate	Nitrate;Starch	0	0	0	0	0	0	0	0	1	0	0	0	0	0	0	0	0	0	0	0	0	0	1	0	0	0	2	dispensable
pan_gene_16537	pan_gene_19359	Nitrate	Fructose;Height_above_ear;Nitrate	0	0	0	0	0	0	0	0	1	0	0	0	0	0	0	0	0	0	0	1	0	0	0	0	0	0	2	dispensable
pan_gene_16537	pan_gene_7483	Nitrate	Ear_height;Nitrate	0	0	0	0	0	0	0	0	1	0	0	0	0	1	0	0	0	0	0	1	0	0	0	0	0	0	3	dispensable
pan_gene_17614	pan_gene_2943	Nitrate;Stalk_strength	Nitrate	0	0	0	0	0	0	0	0	1	0	0	0	0	0	0	0	0	0	0	0	0	0	0	0	0	0	1	private
pan_gene_17614	pan_gene_8758	Nitrate;Stalk_strength	Nitrate;PCA_of_metabolites:_PC1	0	0	0	0	0	0	0	0	1	0	0	0	0	0	0	0	0	0	0	0	0	0	0	0	0	0	1	private
pan_gene_18236	pan_gene_18917	Malate;Nitrate;Nodes_per_plant;Ratio_of_ear_height_to_total_height	Nitrate;Northern_Leaf_Blight	0	0	0	0	0	0	0	0	1	0	0	0	0	0	0	0	0	0	0	0	0	0	0	0	0	0	1	private
pan_gene_18236	pan_gene_30549	Malate;Nitrate;Nodes_per_plant;Ratio_of_ear_height_to_total_height	Days_to_silk;Nitrate	0	0	0	0	0	0	0	0	1	0	0	0	0	0	0	0	0	0	0	0	0	0	0	0	0	0	1	private
pan_gene_18236	pan_gene_31434	Malate;Nitrate;Nodes_per_plant;Ratio_of_ear_height_to_total_height	Ear_row_number;Nitrate	0	0	0	0	0	0	0	0	1	0	0	0	0	0	0	0	0	0	0	0	1	0	1	0	0	0	3	dispensable
pan_gene_18236	pan_gene_32787	Malate;Nitrate;Nodes_per_plant;Ratio_of_ear_height_to_total_height	Nitrate	0	0	0	0	0	0	0	0	1	0	0	0	0	0	0	0	0	0	0	0	0	0	0	0	0	0	1	private
pan_gene_18236	pan_gene_5074	Malate;Nitrate;Nodes_per_plant;Ratio_of_ear_height_to_total_height	Nitrate	0	0	0	0	0	0	0	0	1	0	0	0	0	0	0	0	0	0	0	0	0	0	0	0	0	0	1	private
pan_gene_18236	pan_gene_8371	Malate;Nitrate;Nodes_per_plant;Ratio_of_ear_height_to_total_height	Anthesis-silking_interval;Nitrate	0	0	0	0	0	0	0	0	1	0	0	0	0	0	0	0	0	1	0	0	0	1	0	0	0	0	3	dispensable
pan_gene_18238	pan_gene_28610	Nitrate;Starch	Nitrate;PCA_of_metabolites:_PC1;Photoperiod_Growing-degree_days_to_silk;Photoperiod_growing-degree_days_to_anthesis;Plant_height	0	0	0	0	0	0	0	0	1	0	0	0	0	0	0	0	0	0	0	0	0	0	0	0	0	0	1	private
pan_gene_18899	pan_gene_27841	Average_internode_length_(above_ear);Nitrate	Days_to_silk;Nitrate	0	0	0	0	0	0	0	0	1	1	0	0	0	0	0	0	0	0	0	0	0	0	0	0	1	1	4	dispensable
pan_gene_18899	pan_gene_5074	Average_internode_length_(above_ear);Nitrate	Nitrate	0	0	0	0	0	0	0	0	1	0	0	0	0	0	0	0	0	0	0	0	0	0	0	0	0	0	1	private
pan_gene_18917	pan_gene_27841	Nitrate;Northern_Leaf_Blight	Days_to_silk;Nitrate	0	0	0	0	0	0	0	0	1	0	0	0	0	0	0	0	0	0	0	0	0	0	0	0	0	0	1	private
pan_gene_18917	pan_gene_5074	Nitrate;Northern_Leaf_Blight	Nitrate	0	0	0	0	0	0	0	0	1	1	0	0	0	0	0	1	1	0	0	0	0	0	0	0	0	0	4	dispensable
pan_gene_19195	pan_gene_3772	Chlorophyll_A;Nitrate	Nitrate;Plant_height	0	0	0	0	0	0	0	0	1	0	0	0	0	0	0	0	0	0	0	0	0	0	0	0	0	0	1	private
pan_gene_19278	pan_gene_24409	Anthesis-silking_interval;Average_internode_length_(above_ear);Nitrate;PCA_of_metabolites:_PC2	Chlorophyll_B;Days_to_silk;Nitrate	0	0	0	0	0	0	0	0	0	0	0	0	0	0	0	0	0	1	0	0	0	0	0	0	0	0	1	private
pan_gene_19278	pan_gene_27841	Anthesis-silking_interval;Average_internode_length_(above_ear);Nitrate;PCA_of_metabolites:_PC2	Days_to_silk;Nitrate	0	0	0	0	0	0	0	0	0	1	0	0	0	0	0	0	1	0	0	0	0	0	0	0	0	1	3	dispensable
pan_gene_19312	pan_gene_30549	Leaf_width;Nitrate;PCA_of_metabolites:_PC2;Southern_leaf_blight	Days_to_silk;Nitrate	0	0	0	0	0	0	0	0	1	0	0	0	0	0	0	0	0	0	0	0	0	0	0	0	0	0	1	private
pan_gene_19312	pan_gene_32548	Leaf_width;Nitrate;PCA_of_metabolites:_PC2;Southern_leaf_blight	Chlorophyll_B;Ear_row_number;Nitrate;Nodes_above_ear;Plant_height;Stalk_strength	0	0	0	0	0	0	0	0	1	0	0	0	0	0	0	0	0	0	0	0	0	0	0	0	0	0	1	private
pan_gene_19312	pan_gene_32787	Leaf_width;Nitrate;PCA_of_metabolites:_PC2;Southern_leaf_blight	Nitrate	0	0	0	0	0	0	0	0	1	0	0	0	0	0	0	0	0	0	0	0	0	0	0	0	0	0	1	private
pan_gene_22040	pan_gene_24409	Height_above_ear;Nitrate	Chlorophyll_B;Days_to_silk;Nitrate	0	0	0	0	0	0	0	0	1	0	0	0	0	0	0	0	0	0	0	0	0	0	0	0	0	0	1	private
pan_gene_22040	pan_gene_4974	Height_above_ear;Nitrate	Nitrate;Tassel_branch_number	0	0	0	0	0	0	0	0	1	0	0	0	1	0	0	0	0	1	0	0	0	0	0	0	0	1	4	dispensable
pan_gene_22040	pan_gene_4984	Height_above_ear;Nitrate	Average_internode_length_(below_ear);Nitrate;Northern_Leaf_Blight	0	0	0	0	0	0	0	0	1	0	0	0	0	0	0	0	0	0	0	0	0	0	0	0	0	0	1	private
pan_gene_22040	pan_gene_639	Height_above_ear;Nitrate	Ear_height;Nitrate;Stalk_strength	0	0	0	0	0	0	0	0	1	0	0	0	0	0	0	0	0	0	0	0	0	0	0	0	0	0	1	private
pan_gene_24392	pan_gene_30887	Average_internode_length_(below_ear);Nitrate	Nitrate;Nodes_above_ear	0	0	0	0	0	0	0	0	1	0	0	0	0	0	0	0	0	0	0	0	0	0	0	0	0	1	2	dispensable
pan_gene_24392	pan_gene_4984	Average_internode_length_(below_ear);Nitrate	Average_internode_length_(below_ear);Nitrate;Northern_Leaf_Blight	0	0	0	0	0	0	0	0	1	0	0	0	0	0	0	0	0	0	0	0	0	0	0	0	0	0	1	private
pan_gene_24409	pan_gene_30887	Chlorophyll_B;Days_to_silk;Nitrate	Nitrate;Nodes_above_ear	0	0	0	0	0	0	0	0	1	0	0	0	0	0	0	0	0	0	0	0	0	0	0	0	0	0	1	private
pan_gene_24409	pan_gene_4974	Chlorophyll_B;Days_to_silk;Nitrate	Nitrate;Tassel_branch_number	0	0	0	0	0	0	0	0	1	0	0	0	0	0	0	0	0	0	0	0	0	0	0	0	0	0	1	private
pan_gene_24409	pan_gene_5074	Chlorophyll_B;Days_to_silk;Nitrate	Nitrate	0	0	0	0	0	0	0	0	1	0	0	0	0	0	0	0	0	0	0	0	0	0	0	0	0	0	1	private
pan_gene_24409	pan_gene_5960	Chlorophyll_B;Days_to_silk;Nitrate	Nitrate	0	0	0	0	0	0	0	0	0	0	0	1	0	0	0	0	0	0	0	0	0	0	0	0	0	0	1	private
pan_gene_27381	pan_gene_3954	Nitrate	Nitrate	0	0	0	0	0	0	0	0	1	0	0	0	0	0	0	0	0	0	0	0	0	0	0	0	0	0	1	private
pan_gene_27822	pan_gene_3946	Anthesis-silking_interval;Boxcox-transformed_leaf_angle;Ear_height;Nitrate;Photoperiod_Growing-degree_days_to_silk;Ratio_of_ear_height_to_total_height	Nitrate	0	0	0	0	0	0	0	0	1	0	0	0	0	0	0	0	0	0	0	0	0	0	0	0	0	0	1	private
pan_gene_27841	pan_gene_4974	Days_to_silk;Nitrate	Nitrate;Tassel_branch_number	0	0	0	0	0	0	0	0	1	1	0	0	0	0	0	0	0	0	0	0	0	0	0	0	0	0	2	dispensable
pan_gene_2943	pan_gene_32787	Nitrate	Nitrate	0	0	0	0	0	0	0	0	1	0	0	0	0	0	0	0	0	0	0	0	0	0	0	0	0	0	1	private
pan_gene_2943	pan_gene_8758	Nitrate	Nitrate;PCA_of_metabolites:_PC1	0	0	0	0	0	0	0	0	1	0	0	0	0	0	0	0	0	0	0	0	0	0	0	0	0	0	1	private
pan_gene_30470	pan_gene_32788	Nitrate	Nitrate	0	0	0	0	0	0	0	0	1	0	0	0	0	0	0	0	0	0	0	0	0	0	0	0	0	0	1	private
pan_gene_30549	pan_gene_32548	Days_to_silk;Nitrate	Chlorophyll_B;Ear_row_number;Nitrate;Nodes_above_ear;Plant_height;Stalk_strength	0	0	0	0	0	0	0	0	1	0	0	0	0	0	0	0	0	0	0	0	0	0	0	0	0	0	1	private
pan_gene_30887	pan_gene_4984	Nitrate;Nodes_above_ear	Average_internode_length_(below_ear);Nitrate;Northern_Leaf_Blight	0	0	0	0	0	0	0	0	1	0	0	0	0	0	0	0	0	0	0	0	0	0	0	0	0	0	1	private
pan_gene_30962	pan_gene_5003	Nitrate	Average_internode_length_(above_ear);Nitrate	0	0	0	0	0	0	0	0	1	0	0	0	0	0	0	0	0	0	0	0	0	0	0	0	0	0	1	private
pan_gene_32548	pan_gene_3819	Chlorophyll_B;Ear_row_number;Nitrate;Nodes_above_ear;Plant_height;Stalk_strength	Average_internode_length_(whole_plant);Nitrate;Southern_leaf_blight	0	0	0	0	0	0	0	0	1	0	0	0	0	0	0	0	0	0	0	0	0	0	0	0	0	0	1	private
pan_gene_32548	pan_gene_4974	Chlorophyll_B;Ear_row_number;Nitrate;Nodes_above_ear;Plant_height;Stalk_strength	Nitrate;Tassel_branch_number	0	0	0	0	0	0	0	0	1	0	0	0	0	1	0	0	0	0	0	0	0	0	0	0	0	0	2	dispensable
pan_gene_32548	pan_gene_8758	Chlorophyll_B;Ear_row_number;Nitrate;Nodes_above_ear;Plant_height;Stalk_strength	Nitrate;PCA_of_metabolites:_PC1	0	0	0	0	0	0	0	0	1	0	0	0	0	0	0	0	0	0	0	0	0	0	0	0	0	0	1	private
pan_gene_32548	pan_gene_91799	Chlorophyll_B;Ear_row_number;Nitrate;Nodes_above_ear;Plant_height;Stalk_strength	Nitrate	0	0	0	0	0	0	0	0	1	0	0	0	0	0	0	0	0	0	0	0	0	0	0	0	0	0	1	private
pan_gene_32787	pan_gene_79015	Nitrate	Nitrate;Total_amino_acids	0	0	0	0	0	0	0	0	1	0	0	0	0	0	0	0	0	0	0	0	0	0	1	0	0	0	2	dispensable
pan_gene_32787	pan_gene_8758	Nitrate	Nitrate;PCA_of_metabolites:_PC1	0	0	0	0	0	0	0	0	1	1	0	0	0	0	0	0	1	0	0	0	0	0	0	0	0	0	3	dispensable
pan_gene_3438	pan_gene_3772	Nitrate	Nitrate;Plant_height	0	0	0	0	0	0	0	0	1	0	0	0	0	0	0	0	0	0	0	0	0	0	0	0	0	0	1	private
pan_gene_3591	pan_gene_3819	Nitrate	Average_internode_length_(whole_plant);Nitrate;Southern_leaf_blight	0	0	0	0	0	0	0	0	1	0	0	0	0	0	0	0	0	0	0	0	0	1	0	0	0	0	2	dispensable
pan_gene_3591	pan_gene_5074	Nitrate	Nitrate	0	0	0	0	0	0	0	0	1	0	0	0	0	0	0	0	0	0	0	0	0	0	0	0	0	0	1	private
pan_gene_3819	pan_gene_4974	Average_internode_length_(whole_plant);Nitrate;Southern_leaf_blight	Nitrate;Tassel_branch_number	0	0	0	0	0	0	0	0	1	0	0	0	0	0	0	0	0	0	0	0	0	0	0	0	0	0	1	private
pan_gene_3819	pan_gene_4984	Average_internode_length_(whole_plant);Nitrate;Southern_leaf_blight	Average_internode_length_(below_ear);Nitrate;Northern_Leaf_Blight	0	0	0	0	0	0	0	0	1	0	0	0	0	0	0	0	0	0	0	0	0	0	0	0	0	0	1	private
pan_gene_3819	pan_gene_79015	Average_internode_length_(whole_plant);Nitrate;Southern_leaf_blight	Nitrate;Total_amino_acids	0	0	0	0	0	0	0	0	1	0	0	1	0	0	1	0	0	0	0	0	0	0	0	0	0	0	3	dispensable
pan_gene_3819	pan_gene_91799	Average_internode_length_(whole_plant);Nitrate;Southern_leaf_blight	Nitrate	0	0	0	0	0	0	0	0	1	0	0	0	0	0	0	0	0	0	0	0	0	0	0	0	0	0	1	private
pan_gene_4974	pan_gene_4984	Nitrate;Tassel_branch_number	Average_internode_length_(below_ear);Nitrate;Northern_Leaf_Blight	0	0	0	0	0	0	0	0	1	0	0	0	0	0	0	0	0	0	0	0	0	0	0	0	0	0	1	private
pan_gene_5003	pan_gene_5012	Average_internode_length_(above_ear);Nitrate	Nitrate	0	0	0	0	0	0	0	0	1	0	0	0	0	0	0	0	0	0	0	0	0	0	0	0	0	0	1	private
pan_gene_5074	pan_gene_79015	Nitrate	Nitrate;Total_amino_acids	0	0	0	0	0	0	0	0	1	0	0	0	0	0	0	0	0	0	0	0	0	0	0	0	0	0	1	private
pan_gene_8758	pan_gene_9300	Nitrate;PCA_of_metabolites:_PC1	Leaf_width;Nitrate	0	0	0	0	0	0	0	0	1	0	0	0	0	0	0	0	0	0	0	0	0	0	0	0	0	0	1	private
pan_gene_11943	pan_gene_7551	Glutamate;Nitrate;PCA_of_metabolites:_PC1	Glutamate;Nitrate;PCA_of_metabolites:_PC1	0	0	0	0	0	0	0	0	0	1	0	0	0	0	0	0	0	0	0	0	0	0	0	0	0	0	1	private
pan_gene_13894	pan_gene_18238	Ear_height;Nitrate	Nitrate;Starch	0	0	0	0	0	0	0	0	0	1	0	0	0	0	0	0	0	0	0	0	0	0	1	1	0	0	3	dispensable
pan_gene_13991	pan_gene_27532	Nitrate;Plant_height;Sucrose	Nitrate	0	0	0	0	0	0	0	0	0	1	0	0	0	0	0	0	0	0	0	0	0	0	0	0	0	0	1	private
pan_gene_13991	pan_gene_8785	Nitrate;Plant_height;Sucrose	Nitrate	0	0	0	0	0	0	0	0	0	1	0	0	0	0	0	0	0	0	0	0	0	0	0	0	0	0	1	private
pan_gene_14154	pan_gene_18238	Boxcox-transformed_leaf_angle;Nitrate;Nodes_above_ear;Nodes_per_plant;Northern_Leaf_Blight;Tassel_length	Nitrate;Starch	0	0	0	0	0	0	0	0	0	1	0	0	0	0	0	0	0	0	0	0	0	0	0	0	0	0	1	private
pan_gene_14154	pan_gene_19320	Boxcox-transformed_leaf_angle;Nitrate;Nodes_above_ear;Nodes_per_plant;Northern_Leaf_Blight;Tassel_length	Nitrate;Stalk_strength	0	0	0	0	0	0	0	0	0	1	0	0	0	0	0	0	0	0	0	0	0	0	0	0	0	0	1	private
pan_gene_14154	pan_gene_6039	Boxcox-transformed_leaf_angle;Nitrate;Nodes_above_ear;Nodes_per_plant;Northern_Leaf_Blight;Tassel_length	Nitrate	0	0	0	0	0	0	0	0	0	1	0	0	0	0	0	0	0	0	0	0	0	0	0	0	0	0	1	private
pan_gene_14436	pan_gene_24409	Nitrate	Chlorophyll_B;Days_to_silk;Nitrate	0	0	0	0	0	0	0	0	0	1	0	0	0	0	1	0	0	0	0	0	0	1	1	0	0	0	4	dispensable
pan_gene_15715	pan_gene_18895	Boxcox-transformed_leaf_angle;Nitrate;Southern_leaf_blight	Nitrate	0	0	0	0	0	0	0	0	0	1	0	0	0	0	0	0	0	0	1	1	0	0	0	0	0	0	3	dispensable
pan_gene_15781	pan_gene_32810	Nitrate	Average_internode_length_(above_ear);Height_per_day_(until_flowering);Nitrate;Tassel_branch_number	0	0	0	0	0	0	0	0	0	1	0	0	0	0	0	0	0	0	0	0	0	0	0	0	0	0	1	private
pan_gene_15781	pan_gene_8881	Nitrate	Average_internode_length_(above_ear);Nitrate;Tassel_branch_number	0	0	0	0	0	0	0	0	0	1	0	0	0	0	0	0	0	0	0	0	0	0	0	0	0	0	1	private
pan_gene_16804	pan_gene_18895	Nitrate	Nitrate	0	0	0	0	0	0	0	0	0	0	0	0	0	0	0	0	0	1	0	0	0	0	0	0	0	0	1	private
pan_gene_174	pan_gene_18238	Nitrate;Northern_Leaf_Blight	Nitrate;Starch	0	0	0	0	0	0	0	0	0	1	0	0	0	0	0	0	0	0	0	0	1	0	0	0	0	0	2	dispensable
pan_gene_18236	pan_gene_24409	Malate;Nitrate;Nodes_per_plant;Ratio_of_ear_height_to_total_height	Chlorophyll_B;Days_to_silk;Nitrate	0	0	0	0	0	0	0	0	0	1	0	0	0	0	0	0	0	0	0	0	0	0	0	0	0	0	1	private
pan_gene_18236	pan_gene_5003	Malate;Nitrate;Nodes_per_plant;Ratio_of_ear_height_to_total_height	Average_internode_length_(above_ear);Nitrate	0	0	0	0	0	0	0	0	0	1	0	0	0	0	0	0	0	0	0	0	0	0	0	0	0	0	1	private
pan_gene_18238	pan_gene_6039	Nitrate;Starch	Nitrate	0	0	0	0	0	0	0	0	0	1	0	0	0	0	0	0	0	0	0	0	0	0	0	0	0	0	1	private
pan_gene_18917	pan_gene_27356	Nitrate;Northern_Leaf_Blight	Nitrate	0	0	0	0	0	0	0	0	0	1	0	0	0	0	0	0	0	0	0	0	0	0	0	0	0	0	1	private
pan_gene_19129	pan_gene_22120	Nitrate;Ratio_of_ear_height_to_total_height	Days_to_anthesis;Days_to_silk;Leaf_length;Nitrate;Ratio_of_ear_height_to_total_height;Sucrose	0	0	0	0	0	0	0	0	0	1	0	0	0	0	0	0	0	0	0	0	0	0	0	0	0	0	1	private
pan_gene_19278	pan_gene_30887	Anthesis-silking_interval;Average_internode_length_(above_ear);Nitrate;PCA_of_metabolites:_PC2	Nitrate;Nodes_above_ear	0	0	0	0	0	0	0	0	0	1	0	0	0	0	0	0	1	1	0	0	0	0	0	0	0	0	3	dispensable
pan_gene_19312	pan_gene_32810	Leaf_width;Nitrate;PCA_of_metabolites:_PC2;Southern_leaf_blight	Average_internode_length_(above_ear);Height_per_day_(until_flowering);Nitrate;Tassel_branch_number	0	0	0	0	0	0	0	0	0	1	0	0	0	0	0	0	0	0	0	0	0	0	0	0	0	0	1	private
pan_gene_19320	pan_gene_32254	Nitrate;Stalk_strength	Nitrate	0	0	0	0	0	0	0	0	0	1	0	0	0	0	0	0	0	0	0	0	0	0	0	0	0	0	1	private
pan_gene_19608	pan_gene_27381	Nitrate	Nitrate	0	0	0	0	0	0	0	0	0	1	0	0	0	0	0	0	0	0	0	0	0	0	0	0	0	0	1	private
pan_gene_19608	pan_gene_8758	Nitrate	Nitrate;PCA_of_metabolites:_PC1	0	0	0	0	0	0	0	0	0	1	0	0	0	0	0	0	0	1	0	0	0	0	0	0	0	0	2	dispensable
pan_gene_22120	pan_gene_9109	Days_to_anthesis;Days_to_silk;Leaf_length;Nitrate;Ratio_of_ear_height_to_total_height;Sucrose	Days_to_anthesis;Height_per_day_(until_flowering);Nitrate	0	0	0	0	0	0	0	0	0	1	0	0	0	0	0	0	0	0	0	0	0	0	0	0	0	0	1	private
pan_gene_24409	pan_gene_5003	Chlorophyll_B;Days_to_silk;Nitrate	Average_internode_length_(above_ear);Nitrate	0	0	0	0	0	0	0	0	0	1	0	0	0	0	0	0	0	0	0	0	0	0	0	0	0	0	1	private
pan_gene_25042	pan_gene_3988	Boxcox-transformed_leaf_angle;Ear_row_number;Nitrate;Plant_height	Nitrate	0	0	0	0	0	0	0	0	0	1	0	0	0	0	0	0	0	0	0	0	0	0	1	1	0	0	3	dispensable
pan_gene_27356	pan_gene_8758	Nitrate	Nitrate;PCA_of_metabolites:_PC1	0	0	0	0	0	0	0	0	0	1	0	0	0	0	0	1	0	0	0	0	0	0	0	0	0	0	2	dispensable
pan_gene_27381	pan_gene_8814	Nitrate	Nitrate;Photoperiod_growing-degree_days_to_anthesis	0	0	0	0	0	0	0	0	0	1	0	0	0	0	0	0	0	0	0	0	0	0	0	0	0	0	1	private
pan_gene_27520	pan_gene_27822	Nitrate	Anthesis-silking_interval;Boxcox-transformed_leaf_angle;Ear_height;Nitrate;Photoperiod_Growing-degree_days_to_silk;Ratio_of_ear_height_to_total_height	0	0	0	0	0	0	0	0	0	1	0	0	0	0	0	0	0	0	0	0	0	0	0	0	0	0	1	private
pan_gene_27520	pan_gene_7551	Nitrate	Glutamate;Nitrate;PCA_of_metabolites:_PC1	0	0	0	0	0	0	0	0	0	1	0	0	0	0	0	0	0	0	0	0	0	0	0	0	0	0	1	private
pan_gene_27822	pan_gene_6039	Anthesis-silking_interval;Boxcox-transformed_leaf_angle;Ear_height;Nitrate;Photoperiod_Growing-degree_days_to_silk;Ratio_of_ear_height_to_total_height	Nitrate	0	0	0	0	0	0	0	0	0	1	0	0	0	0	0	0	0	0	0	0	0	0	0	0	0	0	1	private
pan_gene_3819	pan_gene_7551	Average_internode_length_(whole_plant);Nitrate;Southern_leaf_blight	Glutamate;Nitrate;PCA_of_metabolites:_PC1	0	0	0	0	0	0	0	0	0	1	0	0	0	0	0	0	0	0	0	0	0	0	0	0	0	0	1	private
pan_gene_3946	pan_gene_3988	Nitrate	Nitrate	0	0	0	0	0	0	0	0	0	1	0	0	0	0	0	0	0	0	0	0	0	0	0	0	0	0	1	private
pan_gene_5074	pan_gene_8758	Nitrate	Nitrate;PCA_of_metabolites:_PC1	0	0	0	0	0	0	0	0	0	1	0	0	0	0	0	0	0	0	0	0	0	0	0	0	0	0	1	private
pan_gene_11943	pan_gene_18899	Glutamate;Nitrate;PCA_of_metabolites:_PC1	Average_internode_length_(above_ear);Nitrate	0	0	0	0	0	0	0	0	0	0	1	0	0	0	0	0	0	0	0	0	0	0	0	0	0	0	1	private
pan_gene_11943	pan_gene_18917	Glutamate;Nitrate;PCA_of_metabolites:_PC1	Nitrate;Northern_Leaf_Blight	0	0	0	0	0	0	0	0	0	0	1	0	0	0	0	0	0	0	0	0	0	0	0	0	0	0	1	private
pan_gene_11943	pan_gene_79015	Glutamate;Nitrate;PCA_of_metabolites:_PC1	Nitrate;Total_amino_acids	0	0	0	0	0	0	0	0	0	0	1	0	0	0	0	0	0	0	0	0	0	0	0	0	0	0	1	private
pan_gene_11972	pan_gene_12840	Glutamate;Leaf_length;Nitrate;Nodes_per_plant;PCA_of_metabolites:_PC1;Protein	Average_internode_length_(below_ear);Boxcox-transformed_leaf_angle;Leaf_length;Nitrate	0	0	0	0	0	0	0	0	0	0	1	0	0	0	0	0	0	0	0	0	0	0	0	0	0	0	1	private
pan_gene_13894	pan_gene_79015	Ear_height;Nitrate	Nitrate;Total_amino_acids	0	0	0	0	0	0	0	0	0	0	1	0	0	0	0	1	0	0	0	0	0	0	0	0	0	0	2	dispensable
pan_gene_13894	pan_gene_8359	Ear_height;Nitrate	Nitrate;Tassel_length	0	0	0	0	0	0	0	0	0	0	1	0	0	0	0	0	0	0	0	0	0	0	0	0	0	0	1	private
pan_gene_13994	pan_gene_30473	Nitrate;Sucrose	Nitrate	0	0	0	0	0	0	0	0	0	0	1	0	0	0	0	0	0	0	0	0	1	0	0	0	0	0	2	dispensable
pan_gene_14164	pan_gene_8359	Days_to_anthesis;Nitrate	Nitrate;Tassel_length	0	0	0	0	0	0	0	0	0	0	1	0	0	0	0	0	0	0	0	0	0	0	0	0	0	0	1	private
pan_gene_14299	pan_gene_18895	Nitrate	Nitrate	0	0	0	0	0	0	0	0	0	0	1	0	1	0	0	0	1	1	0	0	0	0	0	0	0	0	4	dispensable
pan_gene_16804	pan_gene_25045	Nitrate	100_Kernel_weight;Average_internode_length_(below_ear);Nitrate;Nodes_per_plant;Plant_height	0	0	0	0	0	0	0	0	0	0	0	0	0	0	0	0	0	1	0	0	0	0	0	0	0	0	1	private
pan_gene_174	pan_gene_8359	Nitrate;Northern_Leaf_Blight	Nitrate;Tassel_length	0	0	0	0	0	0	0	0	0	0	1	0	0	0	0	0	0	0	0	0	0	0	0	0	0	0	1	private
pan_gene_18301	pan_gene_27557	Nitrate;Total_amino_acids	Nitrate	0	0	0	0	0	0	0	0	0	0	1	0	0	0	0	0	0	0	0	0	0	0	1	0	0	0	2	dispensable
pan_gene_18899	pan_gene_8359	Average_internode_length_(above_ear);Nitrate	Nitrate;Tassel_length	0	0	0	0	0	0	0	0	0	0	1	0	0	0	0	0	0	0	0	0	0	0	0	0	0	0	1	private
pan_gene_18917	pan_gene_24392	Nitrate;Northern_Leaf_Blight	Average_internode_length_(below_ear);Nitrate	0	0	0	0	0	0	0	0	0	0	1	0	0	0	0	0	0	0	0	0	0	0	0	0	0	0	1	private
pan_gene_18917	pan_gene_8359	Nitrate;Northern_Leaf_Blight	Nitrate;Tassel_length	0	0	0	0	0	0	0	0	0	0	1	0	0	0	0	0	0	0	0	0	0	0	0	0	0	0	1	private
pan_gene_19278	pan_gene_5003	Anthesis-silking_interval;Average_internode_length_(above_ear);Nitrate;PCA_of_metabolites:_PC2	Average_internode_length_(above_ear);Nitrate	0	0	0	0	0	0	0	0	0	0	1	0	0	0	0	0	0	0	0	0	0	0	0	0	0	0	1	private
pan_gene_24392	pan_gene_8359	Average_internode_length_(below_ear);Nitrate	Nitrate;Tassel_length	0	0	0	0	0	0	0	0	0	0	1	0	0	0	0	0	0	0	0	0	0	0	0	0	0	0	1	private
pan_gene_27381	pan_gene_71382	Nitrate	100_Kernel_weight;Nitrate;Nodes_per_plant;PCA_of_metabolites:_PC2	0	0	0	0	0	0	0	0	0	0	1	0	0	0	0	0	0	0	0	0	0	0	1	0	0	1	3	dispensable
pan_gene_3591	pan_gene_8359	Nitrate	Nitrate;Tassel_length	0	0	0	0	0	0	0	0	0	0	1	0	0	0	0	0	0	0	0	0	0	0	0	0	0	0	1	private
pan_gene_4974	pan_gene_5074	Nitrate;Tassel_branch_number	Nitrate	0	0	0	0	0	0	0	0	0	0	0	0	0	0	0	0	0	0	0	1	0	0	1	0	0	0	2	dispensable
pan_gene_4974	pan_gene_71382	Nitrate;Tassel_branch_number	100_Kernel_weight;Nitrate;Nodes_per_plant;PCA_of_metabolites:_PC2	0	0	0	0	0	0	0	0	0	0	1	0	0	0	0	0	1	0	0	0	0	0	0	0	0	0	2	dispensable
pan_gene_5003	pan_gene_85290	Average_internode_length_(above_ear);Nitrate	Average_internode_length_(below_ear);Nitrate	0	0	0	0	0	0	0	0	0	0	1	0	0	0	0	0	0	0	0	0	0	0	0	0	0	0	1	private
pan_gene_64212	pan_gene_8359	Days_to_silk;Nitrate	Nitrate;Tassel_length	0	0	0	0	0	0	0	0	0	0	1	0	0	0	0	0	0	0	0	0	0	0	0	0	0	0	1	private
pan_gene_79015	pan_gene_8359	Nitrate;Total_amino_acids	Nitrate;Tassel_length	0	0	0	0	0	0	0	0	0	0	1	0	0	0	0	0	0	0	0	0	0	0	0	0	0	0	1	private
pan_gene_8359	pan_gene_91799	Nitrate;Tassel_length	Nitrate	0	0	0	0	0	0	0	0	0	0	1	0	0	0	0	0	0	0	0	0	0	0	0	0	0	0	1	private
pan_gene_102512	pan_gene_19329	Nitrate;PCA_of_metabolites:_PC1;Photoperiod_Growing-degree_days_to_silk;Photoperiod_growing-degree_days_to_anthesis;Plant_height	100_Kernel_weight;Anthesis-silking_interval;Fructose;Nitrate	0	0	0	0	0	0	0	0	0	0	0	1	0	0	0	0	0	0	0	0	0	0	0	0	0	0	1	private
pan_gene_11956	pan_gene_9300	Glutamate;Nitrate;Tassel_branch_number;Total_amino_acids	Leaf_width;Nitrate	0	0	0	0	0	0	0	0	0	0	0	1	0	0	0	0	0	0	0	0	0	0	0	0	0	0	1	private
pan_gene_11980	pan_gene_19329	Average_internode_length_(above_ear);Days_to_silk;Glutamate;Nitrate;PCA_of_metabolites:_PC1;Ratio_of_ear_height_to_total_height;Tassel_branch_number	100_Kernel_weight;Anthesis-silking_interval;Fructose;Nitrate	0	0	0	0	0	0	0	0	0	0	0	1	0	0	0	0	0	0	0	0	0	0	0	0	0	0	1	private
pan_gene_11980	pan_gene_27272	Average_internode_length_(above_ear);Days_to_silk;Glutamate;Nitrate;PCA_of_metabolites:_PC1;Ratio_of_ear_height_to_total_height;Tassel_branch_number	Days_to_silk;Nitrate	0	0	0	0	0	0	0	0	0	0	0	1	0	0	0	0	0	0	0	0	0	0	0	0	0	0	1	private
pan_gene_11980	pan_gene_54920	Average_internode_length_(above_ear);Days_to_silk;Glutamate;Nitrate;PCA_of_metabolites:_PC1;Ratio_of_ear_height_to_total_height;Tassel_branch_number	Nitrate;Protein	0	0	0	0	0	0	0	0	0	0	0	1	0	0	0	0	0	0	0	0	0	0	0	0	0	0	1	private
pan_gene_14155	pan_gene_15675	Average_internode_length_(above_ear);Boxcox-transformed_leaf_angle;Nitrate;Nodes_above_ear;Nodes_per_plant;Northern_Leaf_Blight;Tassel_length	Nitrate	0	0	0	0	0	0	0	0	0	0	0	0	0	0	0	0	0	0	0	0	0	1	0	0	0	0	1	private
pan_gene_14324	pan_gene_8881	Nitrate	Average_internode_length_(above_ear);Nitrate;Tassel_branch_number	0	0	0	0	0	0	0	0	0	0	0	1	0	0	0	0	0	0	0	0	0	0	0	0	0	0	1	private
pan_gene_14436	pan_gene_31434	Nitrate	Ear_row_number;Nitrate	0	0	0	0	0	0	0	0	0	0	0	1	0	0	0	0	0	0	0	0	0	0	0	0	0	0	1	private
pan_gene_15674	pan_gene_64212	Nitrate	Days_to_silk;Nitrate	0	0	0	0	0	0	0	0	0	0	0	0	0	0	0	0	0	0	0	1	0	0	0	0	0	0	1	private
pan_gene_15675	pan_gene_27272	Nitrate	Days_to_silk;Nitrate	0	0	0	0	0	0	0	0	0	0	0	1	0	0	0	0	0	0	0	0	0	0	0	0	0	0	1	private
pan_gene_15675	pan_gene_54920	Nitrate	Nitrate;Protein	0	0	0	0	0	0	0	0	0	0	0	1	0	0	0	0	0	0	0	0	0	0	1	0	0	1	3	dispensable
pan_gene_15716	pan_gene_31434	Boxcox-transformed_leaf_angle;Nitrate;Southern_leaf_blight	Ear_row_number;Nitrate	0	0	0	0	0	0	0	0	0	0	0	1	0	0	0	0	0	0	0	0	1	0	0	0	0	0	2	dispensable
pan_gene_15781	pan_gene_30962	Nitrate	Nitrate	0	0	0	0	0	0	0	0	0	0	0	1	0	0	0	0	0	0	0	0	0	1	0	0	0	0	2	dispensable
pan_gene_16249	pan_gene_60587	Nitrate;Tassel_length	Nitrate	0	0	0	0	0	0	0	0	0	0	0	1	0	0	0	0	0	0	0	0	0	0	1	0	0	0	2	dispensable
pan_gene_18895	pan_gene_19220	Nitrate	Nitrate	0	0	0	0	0	0	0	0	0	0	0	1	0	0	0	0	0	0	0	0	0	0	0	0	0	0	1	private
pan_gene_19005	pan_gene_27272	Nitrate;Tassel_branch_number	Days_to_silk;Nitrate	0	0	0	0	0	0	0	0	0	0	0	1	0	0	0	0	0	0	0	0	0	0	0	0	0	0	1	private
pan_gene_19329	pan_gene_54920	100_Kernel_weight;Anthesis-silking_interval;Fructose;Nitrate	Nitrate;Protein	0	0	0	0	0	0	0	0	0	0	0	1	0	0	0	0	0	0	0	0	0	0	0	0	0	0	1	private
pan_gene_22040	pan_gene_91799	Height_above_ear;Nitrate	Nitrate	0	0	0	0	0	0	0	0	0	0	0	1	1	0	0	0	1	0	1	1	1	1	1	0	0	1	9	dispensable
pan_gene_24409	pan_gene_79015	Chlorophyll_B;Days_to_silk;Nitrate	Nitrate;Total_amino_acids	0	0	0	0	0	0	0	0	0	0	0	1	0	0	0	0	0	0	0	0	0	0	0	0	0	0	1	private
pan_gene_27272	pan_gene_54920	Days_to_silk;Nitrate	Nitrate;Protein	0	0	0	0	0	0	0	0	0	0	0	1	0	0	0	0	0	0	0	0	0	0	0	0	0	0	1	private
pan_gene_27381	pan_gene_9300	Nitrate	Leaf_width;Nitrate	0	0	0	0	0	0	0	0	0	0	0	1	0	0	0	0	0	0	0	0	0	0	0	0	0	0	1	private
pan_gene_27822	pan_gene_4974	Anthesis-silking_interval;Boxcox-transformed_leaf_angle;Ear_height;Nitrate;Photoperiod_Growing-degree_days_to_silk;Ratio_of_ear_height_to_total_height	Nitrate;Tassel_branch_number	0	0	0	0	0	0	0	0	0	0	0	1	0	0	0	0	0	0	0	0	0	0	0	0	0	0	1	private
pan_gene_54920	pan_gene_60587	Nitrate;Protein	Nitrate	0	0	0	0	0	0	0	0	0	0	0	1	0	0	0	0	0	0	0	0	0	0	1	0	0	0	2	dispensable
pan_gene_12840	pan_gene_30549	Average_internode_length_(below_ear);Boxcox-transformed_leaf_angle;Leaf_length;Nitrate	Days_to_silk;Nitrate	0	0	0	0	0	0	0	0	0	0	0	0	1	0	0	0	0	0	0	0	0	0	0	0	0	0	1	private
pan_gene_13994	pan_gene_14164	Nitrate;Sucrose	Days_to_anthesis;Nitrate	0	0	0	0	0	0	0	0	0	0	0	0	0	1	0	0	0	0	0	0	0	0	0	0	0	0	1	private
pan_gene_14150	pan_gene_15727	Nitrate	Nitrate;Starch	0	0	0	0	0	0	0	0	0	0	0	0	1	0	0	0	0	0	0	0	0	0	0	0	0	0	1	private
pan_gene_14164	pan_gene_71382	Days_to_anthesis;Nitrate	100_Kernel_weight;Nitrate;Nodes_per_plant;PCA_of_metabolites:_PC2	0	0	0	0	0	0	0	0	0	0	0	0	0	0	0	0	0	0	0	0	0	1	0	0	0	1	2	dispensable
pan_gene_14436	pan_gene_3819	Nitrate	Average_internode_length_(whole_plant);Nitrate;Southern_leaf_blight	0	0	0	0	0	0	0	0	0	0	0	0	1	0	0	0	0	0	0	0	0	0	0	0	0	0	1	private
pan_gene_15674	pan_gene_27381	Nitrate	Nitrate	0	0	0	0	0	0	0	0	0	0	0	0	0	0	0	0	1	0	0	0	0	0	0	0	0	0	1	private
pan_gene_15727	pan_gene_19608	Nitrate;Starch	Nitrate	0	0	0	0	0	0	0	0	0	0	0	0	1	0	0	0	0	0	0	0	0	0	0	0	0	0	1	private
pan_gene_1590	pan_gene_22038	Nitrate	Nitrate	0	0	0	0	0	0	0	0	0	0	0	0	1	0	0	0	0	0	0	0	0	0	0	0	0	0	1	private
pan_gene_16253	pan_gene_8881	Nitrate	Average_internode_length_(above_ear);Nitrate;Tassel_branch_number	0	0	0	0	0	0	0	0	0	0	0	0	1	0	0	0	0	0	0	0	1	0	0	0	0	0	2	dispensable
pan_gene_18238	pan_gene_5074	Nitrate;Starch	Nitrate	0	0	0	0	0	0	0	0	0	0	0	0	1	0	0	0	0	0	0	0	0	0	0	0	0	0	1	private
pan_gene_25045	pan_gene_32813	100_Kernel_weight;Average_internode_length_(below_ear);Nitrate;Nodes_per_plant;Plant_height	Average_internode_length_(above_ear);Nitrate	0	0	0	0	0	0	0	0	0	0	0	0	0	0	0	1	0	0	0	0	0	0	0	0	0	0	1	private
pan_gene_32787	pan_gene_7482	Nitrate	Ear_height;Nitrate	0	0	0	0	0	0	0	0	0	0	0	0	1	0	0	0	0	0	0	0	0	0	0	0	0	0	1	private
pan_gene_57868	pan_gene_5960	Nitrate	Nitrate	0	0	0	0	0	0	0	0	0	0	0	0	1	0	0	0	0	0	0	0	0	0	0	0	0	0	1	private
pan_gene_13894	pan_gene_15716	Ear_height;Nitrate	Boxcox-transformed_leaf_angle;Nitrate;Southern_leaf_blight	0	0	0	0	0	0	0	0	0	0	0	0	0	1	0	0	0	0	0	0	0	0	0	0	0	0	1	private
pan_gene_13894	pan_gene_4974	Ear_height;Nitrate	Nitrate;Tassel_branch_number	0	0	0	0	0	0	0	0	0	0	0	0	0	1	0	0	0	0	0	0	0	0	0	0	0	0	1	private
pan_gene_14150	pan_gene_18896	Nitrate	Nitrate;Northern_Leaf_Blight	0	0	0	0	0	0	0	0	0	0	0	0	0	1	0	0	0	0	0	0	0	0	0	0	0	0	1	private
pan_gene_14150	pan_gene_4974	Nitrate	Nitrate;Tassel_branch_number	0	0	0	0	0	0	0	0	0	0	0	0	0	1	0	0	0	0	0	0	0	0	0	0	0	0	1	private
pan_gene_15674	pan_gene_24392	Nitrate	Average_internode_length_(below_ear);Nitrate	0	0	0	0	0	0	0	0	0	0	0	0	0	1	0	0	0	0	0	0	0	0	0	0	0	0	1	private
pan_gene_16253	pan_gene_3945	Nitrate	Nitrate	0	0	0	0	0	0	0	0	0	0	0	0	0	1	0	0	0	0	0	0	0	0	0	0	0	0	1	private
pan_gene_18896	pan_gene_24392	Nitrate;Northern_Leaf_Blight	Average_internode_length_(below_ear);Nitrate	0	0	0	0	0	0	0	0	0	0	0	0	0	1	0	0	0	0	0	0	0	0	0	0	0	0	1	private
pan_gene_19320	pan_gene_4974	Nitrate;Stalk_strength	Nitrate;Tassel_branch_number	0	0	0	0	0	0	0	0	0	0	0	0	0	1	0	0	0	0	0	0	0	0	0	0	0	0	1	private
pan_gene_24392	pan_gene_27356	Average_internode_length_(below_ear);Nitrate	Nitrate	0	0	0	0	0	0	0	0	0	0	0	0	0	1	0	0	0	0	0	0	0	0	0	0	0	0	1	private
pan_gene_24392	pan_gene_32548	Average_internode_length_(below_ear);Nitrate	Chlorophyll_B;Ear_row_number;Nitrate;Nodes_above_ear;Plant_height;Stalk_strength	0	0	0	0	0	0	0	0	0	0	0	0	0	1	0	0	0	0	0	0	0	0	0	0	0	0	1	private
pan_gene_27236	pan_gene_32788	Nitrate	Nitrate	0	0	0	0	0	0	0	0	0	0	0	0	0	1	0	0	0	0	0	1	0	0	1	0	0	0	3	dispensable
pan_gene_32787	pan_gene_5074	Nitrate	Nitrate	0	0	0	0	0	0	0	0	0	0	0	0	0	1	0	0	1	0	0	0	0	0	0	0	0	0	2	dispensable
pan_gene_8814	pan_gene_9300	Nitrate;Photoperiod_growing-degree_days_to_anthesis	Leaf_width;Nitrate	0	0	0	0	0	0	0	0	0	0	0	0	0	1	0	0	0	0	0	0	0	0	0	0	0	0	1	private
pan_gene_13997	pan_gene_32787	Nitrate	Nitrate	0	0	0	0	0	0	0	0	0	0	0	0	0	0	1	0	0	0	0	0	0	1	0	0	0	0	2	dispensable
pan_gene_14436	pan_gene_32787	Nitrate	Nitrate	0	0	0	0	0	0	0	0	0	0	0	0	0	0	1	0	0	0	0	0	0	0	0	0	0	0	1	private
pan_gene_19129	pan_gene_19195	Nitrate;Ratio_of_ear_height_to_total_height	Chlorophyll_A;Nitrate	0	0	0	0	0	0	0	0	0	0	0	0	0	0	1	0	0	0	0	0	0	0	0	0	1	0	2	dispensable
pan_gene_19269	pan_gene_60587	Average_internode_length_(above_ear);Average_internode_length_(whole_plant);Chlorophyll_A;Nitrate;Nodes_above_ear;Nodes_per_plant	Nitrate	0	0	0	0	0	0	0	0	0	0	0	0	0	0	1	0	0	0	0	0	0	0	0	0	0	0	1	private
pan_gene_19273	pan_gene_4994	Average_internode_length_(above_ear);Average_internode_length_(whole_plant);Chlorophyll_A;Height_above_ear;Nitrate;Nodes_above_ear;PCA_of_metabolites:_PC1	Average_internode_length_(below_ear);Ear_height;Nitrate;Northern_Leaf_Blight;Ratio_of_ear_height_to_total_height	0	0	0	0	0	0	0	0	0	0	0	0	0	0	1	1	0	0	1	0	0	0	0	0	0	0	3	dispensable
pan_gene_19320	pan_gene_3819	Nitrate;Stalk_strength	Average_internode_length_(whole_plant);Nitrate;Southern_leaf_blight	0	0	0	0	0	0	0	0	0	0	0	0	0	0	1	0	0	0	0	0	0	0	0	0	0	0	1	private
pan_gene_24409	pan_gene_32787	Chlorophyll_B;Days_to_silk;Nitrate	Nitrate	0	0	0	0	0	0	0	0	0	0	0	0	0	0	1	0	0	0	0	0	0	0	0	0	0	0	1	private
pan_gene_24409	pan_gene_3429	Chlorophyll_B;Days_to_silk;Nitrate	Nitrate	0	0	0	0	0	0	0	0	0	0	0	0	0	0	1	0	0	0	0	0	0	0	0	0	0	0	1	private
pan_gene_25042	pan_gene_32787	Boxcox-transformed_leaf_angle;Ear_row_number;Nitrate;Plant_height	Nitrate	0	0	0	0	0	0	0	0	0	0	0	0	0	0	1	0	0	0	0	0	0	0	0	0	0	0	1	private
pan_gene_30962	pan_gene_3954	Nitrate	Nitrate	0	0	0	0	0	0	0	0	0	0	0	0	0	0	1	0	1	0	0	0	1	0	0	0	0	0	3	dispensable
pan_gene_79015	pan_gene_8371	Nitrate;Total_amino_acids	Anthesis-silking_interval;Nitrate	0	0	0	0	0	0	0	0	0	0	0	0	0	0	1	0	0	1	0	0	0	0	0	0	0	0	2	dispensable
pan_gene_11956	pan_gene_8814	Glutamate;Nitrate;Tassel_branch_number;Total_amino_acids	Nitrate;Photoperiod_growing-degree_days_to_anthesis	0	0	0	0	0	0	0	0	0	0	0	0	0	0	0	1	0	0	0	0	0	0	0	0	0	0	1	private
pan_gene_27841	pan_gene_79015	Days_to_silk;Nitrate	Nitrate;Total_amino_acids	0	0	0	0	0	0	0	0	0	0	0	0	0	0	0	1	0	0	0	0	0	0	0	0	0	0	1	private
pan_gene_30473	pan_gene_8814	Nitrate	Nitrate;Photoperiod_growing-degree_days_to_anthesis	0	0	0	0	0	0	0	0	0	0	0	0	0	0	0	1	0	0	0	0	0	0	0	0	0	0	1	private
pan_gene_14745	pan_gene_3438	Nitrate	Nitrate	0	0	0	0	0	0	0	0	0	0	0	0	0	0	0	0	1	0	0	0	0	0	0	0	0	0	1	private
pan_gene_15674	pan_gene_18896	Nitrate	Nitrate;Northern_Leaf_Blight	0	0	0	0	0	0	0	0	0	0	0	0	0	0	0	0	1	0	0	0	0	0	0	0	0	0	1	private
pan_gene_22040	pan_gene_31043	Height_above_ear;Nitrate	Nitrate	0	0	0	0	0	0	0	0	0	0	0	0	0	0	0	0	1	0	0	0	0	1	0	0	0	0	2	dispensable
pan_gene_32549	pan_gene_4984	Chlorophyll_B;Ear_row_number;Nitrate;Nodes_above_ear;Plant_height;Stalk_strength	Average_internode_length_(below_ear);Nitrate;Northern_Leaf_Blight	0	0	0	0	0	0	0	0	0	0	0	0	0	0	0	0	1	0	0	0	0	0	0	0	0	0	1	private
pan_gene_102969	pan_gene_15674	Nitrate	Nitrate	0	0	0	0	0	0	0	0	0	0	0	0	0	0	0	0	0	1	0	0	0	0	0	0	0	0	1	private
pan_gene_102969	pan_gene_19608	Nitrate	Nitrate	0	0	0	0	0	0	0	0	0	0	0	0	0	0	0	0	0	1	0	0	0	0	0	0	0	0	1	private
pan_gene_102969	pan_gene_8758	Nitrate	Nitrate;PCA_of_metabolites:_PC1	0	0	0	0	0	0	0	0	0	0	0	0	0	0	0	0	0	1	0	0	0	0	0	0	0	0	1	private
pan_gene_14150	pan_gene_79015	Nitrate	Nitrate;Total_amino_acids	0	0	0	0	0	0	0	0	0	0	0	0	0	0	0	0	0	1	0	0	0	0	0	0	0	0	1	private
pan_gene_14162	pan_gene_14299	Anthesis-silking_interval;Boxcox-transformed_leaf_angle;Nitrate	Nitrate	0	0	0	0	0	0	0	0	0	0	0	0	0	0	0	0	0	1	0	0	0	0	0	0	0	0	1	private
pan_gene_14162	pan_gene_18895	Anthesis-silking_interval;Boxcox-transformed_leaf_angle;Nitrate	Nitrate	0	0	0	0	0	0	0	0	0	0	0	0	0	0	0	0	0	1	0	0	0	0	0	0	0	0	1	private
pan_gene_14162	pan_gene_25045	Anthesis-silking_interval;Boxcox-transformed_leaf_angle;Nitrate	100_Kernel_weight;Average_internode_length_(below_ear);Nitrate;Nodes_per_plant;Plant_height	0	0	0	0	0	0	0	0	0	0	0	0	0	0	0	0	0	1	0	0	0	0	0	0	0	0	1	private
pan_gene_14164	pan_gene_22040	Days_to_anthesis;Nitrate	Height_above_ear;Nitrate	0	0	0	0	0	0	0	0	0	0	0	0	0	0	0	0	0	1	0	0	0	1	0	0	0	0	2	dispensable
pan_gene_14299	pan_gene_19220	Nitrate	Nitrate	0	0	0	0	0	0	0	0	0	0	0	0	0	0	0	0	0	0	0	0	0	0	1	0	0	0	1	private
pan_gene_14428	pan_gene_30549	Malate;Nitrate;Tassel_branch_number	Days_to_silk;Nitrate	0	0	0	0	0	0	0	0	0	0	0	0	0	0	0	0	0	1	0	0	0	0	0	0	0	0	1	private
pan_gene_15674	pan_gene_79015	Nitrate	Nitrate;Total_amino_acids	0	0	0	0	0	0	0	0	0	0	0	0	0	0	0	0	0	1	0	0	0	0	0	0	0	0	1	private
pan_gene_15675	pan_gene_30542	Nitrate	Anthesis-silking_interval;Nitrate;Nodes_per_plant;Plant_height	0	0	0	0	0	0	0	0	0	0	0	0	0	0	0	0	0	1	0	0	0	1	0	0	0	0	2	dispensable
pan_gene_15716	pan_gene_8814	Boxcox-transformed_leaf_angle;Nitrate;Southern_leaf_blight	Nitrate;Photoperiod_growing-degree_days_to_anthesis	0	0	0	0	0	0	0	0	0	0	0	0	0	0	0	0	0	1	0	0	1	0	0	0	0	0	2	dispensable
pan_gene_18917	pan_gene_4974	Nitrate;Northern_Leaf_Blight	Nitrate;Tassel_branch_number	0	0	0	0	0	0	0	0	0	0	0	0	0	0	0	0	0	1	0	1	0	0	0	0	0	0	2	dispensable
pan_gene_19312	pan_gene_3819	Leaf_width;Nitrate;PCA_of_metabolites:_PC2;Southern_leaf_blight	Average_internode_length_(whole_plant);Nitrate;Southern_leaf_blight	0	0	0	0	0	0	0	0	0	0	0	0	0	0	0	0	0	1	0	0	0	0	0	0	0	0	1	private
pan_gene_24392	pan_gene_71382	Average_internode_length_(below_ear);Nitrate	100_Kernel_weight;Nitrate;Nodes_per_plant;PCA_of_metabolites:_PC2	0	0	0	0	0	0	0	0	0	0	0	0	0	0	0	0	0	1	0	0	0	0	0	0	0	0	1	private
pan_gene_24409	pan_gene_91799	Chlorophyll_B;Days_to_silk;Nitrate	Nitrate	0	0	0	0	0	0	0	0	0	0	0	0	0	0	0	0	0	1	0	0	0	0	0	0	0	0	1	private
pan_gene_27381	pan_gene_4974	Nitrate	Nitrate;Tassel_branch_number	0	0	0	0	0	0	0	0	0	0	0	0	0	0	0	0	0	1	0	0	0	0	0	0	0	1	2	dispensable
pan_gene_30473	pan_gene_8758	Nitrate	Nitrate;PCA_of_metabolites:_PC1	0	0	0	0	0	0	0	0	0	0	0	0	0	0	0	0	0	1	0	0	0	0	0	0	0	0	1	private
pan_gene_14155	pan_gene_30542	Average_internode_length_(above_ear);Boxcox-transformed_leaf_angle;Nitrate;Nodes_above_ear;Nodes_per_plant;Northern_Leaf_Blight;Tassel_length	Anthesis-silking_interval;Nitrate;Nodes_per_plant;Plant_height	0	0	0	0	0	0	0	0	0	0	0	0	0	0	0	0	0	0	1	0	0	0	0	0	0	0	1	private
pan_gene_14162	pan_gene_27531	Anthesis-silking_interval;Boxcox-transformed_leaf_angle;Nitrate	Nitrate	0	0	0	0	0	0	0	0	0	0	0	0	0	0	0	0	0	0	1	0	0	0	0	0	0	0	1	private
pan_gene_14437	pan_gene_27272	Nitrate	Days_to_silk;Nitrate	0	0	0	0	0	0	0	0	0	0	0	0	0	0	0	0	0	0	1	0	0	0	0	0	0	0	1	private
pan_gene_14437	pan_gene_32577	Nitrate	Ear_height;Nitrate;Tassel_branch_number	0	0	0	0	0	0	0	0	0	0	0	0	0	0	0	0	0	0	1	0	0	0	0	0	0	0	1	private
pan_gene_15716	pan_gene_5074	Boxcox-transformed_leaf_angle;Nitrate;Southern_leaf_blight	Nitrate	0	0	0	0	0	0	0	0	0	0	0	0	0	0	0	0	0	0	1	0	0	0	0	0	0	0	1	private
pan_gene_15725	pan_gene_16518	Nitrate	Nitrate	0	0	0	0	0	0	0	0	0	0	0	0	0	0	0	0	0	0	1	0	0	0	0	0	0	0	1	private
pan_gene_15764	pan_gene_27381	Nitrate	Nitrate	0	0	0	0	0	0	0	0	0	0	0	0	0	0	0	0	0	0	1	0	0	0	1	0	0	0	2	dispensable
pan_gene_174	pan_gene_27381	Nitrate;Northern_Leaf_Blight	Nitrate	0	0	0	0	0	0	0	0	0	0	0	0	0	0	0	0	0	0	1	1	0	0	0	1	0	0	3	dispensable
pan_gene_19280	pan_gene_24392	Chlorophyll_A;Nitrate	Average_internode_length_(below_ear);Nitrate	0	0	0	0	0	0	0	0	0	0	0	0	0	0	0	0	0	0	1	0	0	0	1	0	0	0	2	dispensable
pan_gene_19280	pan_gene_27822	Chlorophyll_A;Nitrate	Anthesis-silking_interval;Boxcox-transformed_leaf_angle;Ear_height;Nitrate;Photoperiod_Growing-degree_days_to_silk;Ratio_of_ear_height_to_total_height	0	0	0	0	0	0	0	0	0	0	0	0	0	0	0	0	0	0	1	0	0	0	1	0	0	0	2	dispensable
pan_gene_19320	pan_gene_32577	Nitrate;Stalk_strength	Ear_height;Nitrate;Tassel_branch_number	0	0	0	0	0	0	0	0	0	0	0	0	0	0	0	0	0	0	1	0	0	0	0	0	0	0	1	private
pan_gene_22040	pan_gene_27381	Height_above_ear;Nitrate	Nitrate	0	0	0	0	0	0	0	0	0	0	0	0	0	0	0	0	0	0	1	0	0	0	0	0	0	0	1	private
pan_gene_27272	pan_gene_30887	Days_to_silk;Nitrate	Nitrate;Nodes_above_ear	0	0	0	0	0	0	0	0	0	0	0	0	0	0	0	0	0	0	1	0	0	0	0	0	0	0	1	private
pan_gene_27272	pan_gene_32577	Days_to_silk;Nitrate	Ear_height;Nitrate;Tassel_branch_number	0	0	0	0	0	0	0	0	0	0	0	0	0	0	0	0	0	0	1	0	0	0	0	0	0	0	1	private
pan_gene_28126	pan_gene_80124	Nitrate	Nitrate	0	0	0	0	0	0	0	0	0	0	0	0	0	0	0	0	0	0	1	0	0	0	0	0	0	0	1	private
pan_gene_30887	pan_gene_32577	Nitrate;Nodes_above_ear	Ear_height;Nitrate;Tassel_branch_number	0	0	0	0	0	0	0	0	0	0	0	0	0	0	0	0	0	0	1	0	0	0	0	0	0	0	1	private
pan_gene_31434	pan_gene_4974	Ear_row_number;Nitrate	Nitrate;Tassel_branch_number	0	0	0	0	0	0	0	0	0	0	0	0	0	0	0	0	0	0	1	0	0	0	0	0	0	0	1	private
pan_gene_3429	pan_gene_3945	Nitrate	Nitrate	0	0	0	0	0	0	0	0	0	0	0	0	0	0	0	0	0	0	1	0	0	0	1	0	0	0	2	dispensable
pan_gene_3429	pan_gene_3954	Nitrate	Nitrate	0	0	0	0	0	0	0	0	0	0	0	0	0	0	0	0	0	0	1	0	0	0	0	0	0	0	1	private
pan_gene_14150	pan_gene_71382	Nitrate	100_Kernel_weight;Nitrate;Nodes_per_plant;PCA_of_metabolites:_PC2	0	0	0	0	0	0	0	0	0	0	0	0	0	0	0	0	0	0	0	1	0	0	0	0	0	0	1	private
pan_gene_16518	pan_gene_5075	Nitrate	Chlorophyll_A;Nitrate;Tassel_branch_number	0	0	0	0	0	0	0	0	0	0	0	0	0	0	0	0	0	0	0	1	0	0	0	0	0	0	1	private
pan_gene_18899	pan_gene_71382	Average_internode_length_(above_ear);Nitrate	100_Kernel_weight;Nitrate;Nodes_per_plant;PCA_of_metabolites:_PC2	0	0	0	0	0	0	0	0	0	0	0	0	0	0	0	0	0	0	0	1	0	0	0	0	0	1	2	dispensable
pan_gene_32811	pan_gene_7551	Average_internode_length_(above_ear);Nitrate	Glutamate;Nitrate;PCA_of_metabolites:_PC1	0	0	0	0	0	0	0	0	0	0	0	0	0	0	0	0	0	0	0	1	0	0	0	0	0	0	1	private
pan_gene_4974	pan_gene_8371	Nitrate;Tassel_branch_number	Anthesis-silking_interval;Nitrate	0	0	0	0	0	0	0	0	0	0	0	0	0	0	0	0	0	0	0	1	0	0	0	0	0	1	2	dispensable
pan_gene_4974	pan_gene_8758	Nitrate;Tassel_branch_number	Nitrate;PCA_of_metabolites:_PC1	0	0	0	0	0	0	0	0	0	0	0	0	0	0	0	0	0	0	0	1	0	0	0	0	0	0	1	private
pan_gene_12840	pan_gene_19317	Average_internode_length_(below_ear);Boxcox-transformed_leaf_angle;Leaf_length;Nitrate	Nitrate;Nodes_above_ear	0	0	0	0	0	0	0	0	0	0	0	0	0	0	0	0	0	0	0	0	1	0	0	0	0	0	1	private
pan_gene_14154	pan_gene_18917	Boxcox-transformed_leaf_angle;Nitrate;Nodes_above_ear;Nodes_per_plant;Northern_Leaf_Blight;Tassel_length	Nitrate;Northern_Leaf_Blight	0	0	0	0	0	0	0	0	0	0	0	0	0	0	0	0	0	0	0	0	1	0	0	0	0	0	1	private
pan_gene_15674	pan_gene_15716	Nitrate	Boxcox-transformed_leaf_angle;Nitrate;Southern_leaf_blight	0	0	0	0	0	0	0	0	0	0	0	0	0	0	0	0	0	0	0	0	1	0	0	0	0	0	1	private
pan_gene_15727	pan_gene_22039	Nitrate;Starch	Height_above_ear;Nitrate	0	0	0	0	0	0	0	0	0	0	0	0	0	0	0	0	0	0	0	0	1	0	0	0	0	0	1	private
pan_gene_15758	pan_gene_32787	Nitrate	Nitrate	0	0	0	0	0	0	0	0	0	0	0	0	0	0	0	0	0	0	0	0	1	0	0	0	0	0	1	private
pan_gene_16253	pan_gene_32548	Nitrate	Chlorophyll_B;Ear_row_number;Nitrate;Nodes_above_ear;Plant_height;Stalk_strength	0	0	0	0	0	0	0	0	0	0	0	0	0	0	0	0	0	0	0	0	1	0	0	0	0	0	1	private
pan_gene_18236	pan_gene_43026	Malate;Nitrate;Nodes_per_plant;Ratio_of_ear_height_to_total_height	Nitrate	0	0	0	0	0	0	0	0	0	0	0	0	0	0	0	0	0	0	0	0	1	0	0	0	0	0	1	private
pan_gene_18899	pan_gene_43026	Average_internode_length_(above_ear);Nitrate	Nitrate	0	0	0	0	0	0	0	0	0	0	0	0	0	0	0	0	0	0	0	0	1	0	0	0	0	0	1	private
pan_gene_22038	pan_gene_22039	Nitrate	Height_above_ear;Nitrate	0	0	0	0	0	0	0	0	0	0	0	0	0	0	0	0	0	0	0	0	1	0	0	0	0	0	1	private
pan_gene_22040	pan_gene_43026	Height_above_ear;Nitrate	Nitrate	0	0	0	0	0	0	0	0	0	0	0	0	0	0	0	0	0	0	0	0	1	0	0	0	0	0	1	private
pan_gene_24409	pan_gene_25042	Chlorophyll_B;Days_to_silk;Nitrate	Boxcox-transformed_leaf_angle;Ear_row_number;Nitrate;Plant_height	0	0	0	0	0	0	0	0	0	0	0	0	0	0	0	0	0	0	0	0	1	0	0	0	0	0	1	private
pan_gene_27236	pan_gene_89498	Nitrate	Nitrate	0	0	0	0	0	0	0	0	0	0	0	0	0	0	0	0	0	0	0	0	1	1	0	0	0	0	2	dispensable
pan_gene_43026	pan_gene_8814	Nitrate	Nitrate;Photoperiod_growing-degree_days_to_anthesis	0	0	0	0	0	0	0	0	0	0	0	0	0	0	0	0	0	0	0	0	1	0	0	0	0	0	1	private
pan_gene_7483	pan_gene_89498	Ear_height;Nitrate	Nitrate	0	0	0	0	0	0	0	0	0	0	0	0	0	0	0	0	0	0	0	0	1	0	0	0	0	0	1	private
pan_gene_11943	pan_gene_14432	Glutamate;Nitrate;PCA_of_metabolites:_PC1	Nitrate	0	0	0	0	0	0	0	0	0	0	0	0	0	0	0	0	0	0	0	0	0	1	0	0	0	0	1	private
pan_gene_11943	pan_gene_85290	Glutamate;Nitrate;PCA_of_metabolites:_PC1	Average_internode_length_(below_ear);Nitrate	0	0	0	0	0	0	0	0	0	0	0	0	0	0	0	0	0	0	0	0	0	1	0	0	0	0	1	private
pan_gene_11943	pan_gene_8758	Glutamate;Nitrate;PCA_of_metabolites:_PC1	Nitrate;PCA_of_metabolites:_PC1	0	0	0	0	0	0	0	0	0	0	0	0	0	0	0	0	0	0	0	0	0	1	0	0	0	0	1	private
pan_gene_11943	pan_gene_91707	Glutamate;Nitrate;PCA_of_metabolites:_PC1	Nitrate	0	0	0	0	0	0	0	0	0	0	0	0	0	0	0	0	0	0	0	0	0	1	0	0	0	0	1	private
pan_gene_11980	pan_gene_30542	Average_internode_length_(above_ear);Days_to_silk;Glutamate;Nitrate;PCA_of_metabolites:_PC1;Ratio_of_ear_height_to_total_height;Tassel_branch_number	Anthesis-silking_interval;Nitrate;Nodes_per_plant;Plant_height	0	0	0	0	0	0	0	0	0	0	0	0	0	0	0	0	0	0	0	0	0	1	0	0	0	0	1	private
pan_gene_13894	pan_gene_19327	Ear_height;Nitrate	100_Kernel_weight;Anthesis-silking_interval;Fructose;Nitrate	0	0	0	0	0	0	0	0	0	0	0	0	0	0	0	0	0	0	0	0	0	1	0	0	0	0	1	private
pan_gene_13894	pan_gene_9300	Ear_height;Nitrate	Leaf_width;Nitrate	0	0	0	0	0	0	0	0	0	0	0	0	0	0	0	0	0	0	0	0	0	1	0	0	0	0	1	private
pan_gene_13997	pan_gene_3945	Nitrate	Nitrate	0	0	0	0	0	0	0	0	0	0	0	0	0	0	0	0	0	0	0	0	0	1	1	0	0	0	2	dispensable
pan_gene_13997	pan_gene_71382	Nitrate	100_Kernel_weight;Nitrate;Nodes_per_plant;PCA_of_metabolites:_PC2	0	0	0	0	0	0	0	0	0	0	0	0	0	0	0	0	0	0	0	0	0	1	0	0	0	0	1	private
pan_gene_14150	pan_gene_3819	Nitrate	Average_internode_length_(whole_plant);Nitrate;Southern_leaf_blight	0	0	0	0	0	0	0	0	0	0	0	0	0	0	0	0	0	0	0	0	0	1	0	0	0	0	1	private
pan_gene_14299	pan_gene_19129	Nitrate	Nitrate;Ratio_of_ear_height_to_total_height	0	0	0	0	0	0	0	0	0	0	0	0	0	0	0	0	0	0	0	0	0	1	0	0	0	0	1	private
pan_gene_14324	pan_gene_24409	Nitrate	Chlorophyll_B;Days_to_silk;Nitrate	0	0	0	0	0	0	0	0	0	0	0	0	0	0	0	0	0	0	0	0	0	1	0	0	0	0	1	private
pan_gene_14432	pan_gene_5960	Nitrate	Nitrate	0	0	0	0	0	0	0	0	0	0	0	0	0	0	0	0	0	0	0	0	0	1	0	0	0	0	1	private
pan_gene_14432	pan_gene_91707	Nitrate	Nitrate	0	0	0	0	0	0	0	0	0	0	0	0	0	0	0	0	0	0	0	0	0	1	0	0	0	0	1	private
pan_gene_15759	pan_gene_19334	Nitrate	Nitrate;Starch	0	0	0	0	0	0	0	0	0	0	0	0	0	0	0	0	0	0	0	0	0	1	0	0	0	0	1	private
pan_gene_15759	pan_gene_27236	Nitrate	Nitrate	0	0	0	0	0	0	0	0	0	0	0	0	0	0	0	0	0	0	0	0	0	1	0	0	0	0	1	private
pan_gene_15764	pan_gene_31043	Nitrate	Nitrate	0	0	0	0	0	0	0	0	0	0	0	0	0	0	0	0	0	0	0	0	0	1	0	0	0	0	1	private
pan_gene_15764	pan_gene_91799	Nitrate	Nitrate	0	0	0	0	0	0	0	0	0	0	0	0	0	0	0	0	0	0	0	0	0	1	0	0	0	0	1	private
pan_gene_15781	pan_gene_3954	Nitrate	Nitrate	0	0	0	0	0	0	0	0	0	0	0	0	0	0	0	0	0	0	0	0	0	1	0	0	0	0	1	private
pan_gene_16267	pan_gene_25045	Height_per_day_(until_flowering);Nitrate	100_Kernel_weight;Average_internode_length_(below_ear);Nitrate;Nodes_per_plant;Plant_height	0	0	0	0	0	0	0	0	0	0	0	0	0	0	0	0	0	0	0	0	0	1	0	0	0	0	1	private
pan_gene_174	pan_gene_27356	Nitrate;Northern_Leaf_Blight	Nitrate	0	0	0	0	0	0	0	0	0	0	0	0	0	0	0	0	0	0	0	0	0	1	0	0	0	0	1	private
pan_gene_18899	pan_gene_3819	Average_internode_length_(above_ear);Nitrate	Average_internode_length_(whole_plant);Nitrate;Southern_leaf_blight	0	0	0	0	0	0	0	0	0	0	0	0	0	0	0	0	0	0	0	0	0	1	0	0	0	0	1	private
pan_gene_19280	pan_gene_639	Chlorophyll_A;Nitrate	Ear_height;Nitrate;Stalk_strength	0	0	0	0	0	0	0	0	0	0	0	0	0	0	0	0	0	0	0	0	0	1	1	0	0	0	2	dispensable
pan_gene_19327	pan_gene_91799	100_Kernel_weight;Anthesis-silking_interval;Fructose;Nitrate	Nitrate	0	0	0	0	0	0	0	0	0	0	0	0	0	0	0	0	0	0	0	0	0	1	0	0	0	0	1	private
pan_gene_22040	pan_gene_85290	Height_above_ear;Nitrate	Average_internode_length_(below_ear);Nitrate	0	0	0	0	0	0	0	0	0	0	0	0	0	0	0	0	0	0	0	0	0	1	0	0	0	0	1	private
pan_gene_32787	pan_gene_3819	Nitrate	Average_internode_length_(whole_plant);Nitrate;Southern_leaf_blight	0	0	0	0	0	0	0	0	0	0	0	0	0	0	0	0	0	0	0	0	0	1	0	0	0	0	1	private
pan_gene_32787	pan_gene_3945	Nitrate	Nitrate	0	0	0	0	0	0	0	0	0	0	0	0	0	0	0	0	0	0	0	0	0	1	1	0	0	0	2	dispensable
pan_gene_5960	pan_gene_91707	Nitrate	Nitrate	0	0	0	0	0	0	0	0	0	0	0	0	0	0	0	0	0	0	0	0	0	1	0	0	0	0	1	private
pan_gene_11943	pan_gene_3443	Glutamate;Nitrate;PCA_of_metabolites:_PC1	Nitrate	0	0	0	0	0	0	0	0	0	0	0	0	0	0	0	0	0	0	0	0	0	0	1	0	0	0	1	private
pan_gene_11943	pan_gene_8357	Glutamate;Nitrate;PCA_of_metabolites:_PC1	Nitrate;Tassel_length	0	0	0	0	0	0	0	0	0	0	0	0	0	0	0	0	0	0	0	0	0	0	1	0	0	0	1	private
pan_gene_15674	pan_gene_27841	Nitrate	Days_to_silk;Nitrate	0	0	0	0	0	0	0	0	0	0	0	0	0	0	0	0	0	0	0	0	0	0	1	0	1	0	2	dispensable
pan_gene_15758	pan_gene_24409	Nitrate	Chlorophyll_B;Days_to_silk;Nitrate	0	0	0	0	0	0	0	0	0	0	0	0	0	0	0	0	0	0	0	0	0	0	1	0	0	0	1	private
pan_gene_15764	pan_gene_19280	Nitrate	Chlorophyll_A;Nitrate	0	0	0	0	0	0	0	0	0	0	0	0	0	0	0	0	0	0	0	0	0	0	1	0	0	0	1	private
pan_gene_15764	pan_gene_27822	Nitrate	Anthesis-silking_interval;Boxcox-transformed_leaf_angle;Ear_height;Nitrate;Photoperiod_Growing-degree_days_to_silk;Ratio_of_ear_height_to_total_height	0	0	0	0	0	0	0	0	0	0	0	0	0	0	0	0	0	0	0	0	0	0	1	0	0	0	1	private
pan_gene_15764	pan_gene_71382	Nitrate	100_Kernel_weight;Nitrate;Nodes_per_plant;PCA_of_metabolites:_PC2	0	0	0	0	0	0	0	0	0	0	0	0	0	0	0	0	0	0	0	0	0	0	1	0	0	0	1	private
pan_gene_18899	pan_gene_19608	Average_internode_length_(above_ear);Nitrate	Nitrate	0	0	0	0	0	0	0	0	0	0	0	0	0	0	0	0	0	0	0	0	0	0	1	0	0	0	1	private
pan_gene_24392	pan_gene_27381	Average_internode_length_(below_ear);Nitrate	Nitrate	0	0	0	0	0	0	0	0	0	0	0	0	0	0	0	0	0	0	0	0	0	0	1	0	0	0	1	private
pan_gene_27841	pan_gene_8758	Days_to_silk;Nitrate	Nitrate;PCA_of_metabolites:_PC1	0	0	0	0	0	0	0	0	0	0	0	0	0	0	0	0	0	0	0	0	0	0	1	0	0	0	1	private
pan_gene_30470	pan_gene_7482	Nitrate	Ear_height;Nitrate	0	0	0	0	0	0	0	0	0	0	0	0	0	0	0	0	0	0	0	0	0	0	1	0	0	0	1	private
pan_gene_30549	pan_gene_8758	Days_to_silk;Nitrate	Nitrate;PCA_of_metabolites:_PC1	0	0	0	0	0	0	0	0	0	0	0	0	0	0	0	0	0	0	0	0	0	0	1	0	0	0	1	private
pan_gene_3443	pan_gene_8758	Nitrate	Nitrate;PCA_of_metabolites:_PC1	0	0	0	0	0	0	0	0	0	0	0	0	0	0	0	0	0	0	0	0	0	0	1	0	0	0	1	private
pan_gene_3988	pan_gene_4995	Nitrate	Average_internode_length_(below_ear);Nitrate;Northern_Leaf_Blight	0	0	0	0	0	0	0	0	0	0	0	0	0	0	0	0	0	0	0	0	0	0	1	0	0	0	1	private
pan_gene_11943	pan_gene_3034	Glutamate;Nitrate;PCA_of_metabolites:_PC1	Nitrate	0	0	0	0	0	0	0	0	0	0	0	0	0	0	0	0	0	0	0	0	0	0	0	1	0	0	1	private
pan_gene_11956	pan_gene_13994	Glutamate;Nitrate;Tassel_branch_number;Total_amino_acids	Nitrate;Sucrose	0	0	0	0	0	0	0	0	0	0	0	0	0	0	0	0	0	0	0	0	0	0	0	1	0	0	1	private
pan_gene_14324	pan_gene_15716	Nitrate	Boxcox-transformed_leaf_angle;Nitrate;Southern_leaf_blight	0	0	0	0	0	0	0	0	0	0	0	0	0	0	0	0	0	0	0	0	0	0	0	1	0	0	1	private
pan_gene_14432	pan_gene_3034	Nitrate	Nitrate	0	0	0	0	0	0	0	0	0	0	0	0	0	0	0	0	0	0	0	0	0	0	0	1	0	0	1	private
pan_gene_15727	pan_gene_3429	Nitrate;Starch	Nitrate	0	0	0	0	0	0	0	0	0	0	0	0	0	0	0	0	0	0	0	0	0	0	0	1	0	0	1	private
pan_gene_15758	pan_gene_19304	Nitrate	Nitrate;PCA_of_metabolites:_PC2	0	0	0	0	0	0	0	0	0	0	0	0	0	0	0	0	0	0	0	0	0	0	0	1	0	0	1	private
pan_gene_16537	pan_gene_53578	Nitrate	Ear_height;Nitrate;Ratio_of_ear_height_to_total_height	0	0	0	0	0	0	0	0	0	0	0	0	0	0	0	0	0	0	0	0	0	0	0	1	0	0	1	private
pan_gene_174	pan_gene_91788	Nitrate;Northern_Leaf_Blight	Nitrate	0	0	0	0	0	0	0	0	0	0	0	0	0	0	0	0	0	0	0	0	0	0	0	1	0	0	1	private
pan_gene_18238	pan_gene_30549	Nitrate;Starch	Days_to_silk;Nitrate	0	0	0	0	0	0	0	0	0	0	0	0	0	0	0	0	0	0	0	0	0	0	0	1	0	0	1	private
pan_gene_18238	pan_gene_91788	Nitrate;Starch	Nitrate	0	0	0	0	0	0	0	0	0	0	0	0	0	0	0	0	0	0	0	0	0	0	0	1	0	0	1	private
pan_gene_18301	pan_gene_639	Nitrate;Total_amino_acids	Ear_height;Nitrate;Stalk_strength	0	0	0	0	0	0	0	0	0	0	0	0	0	0	0	0	0	0	0	0	0	0	0	1	0	0	1	private
pan_gene_19278	pan_gene_91788	Anthesis-silking_interval;Average_internode_length_(above_ear);Nitrate;PCA_of_metabolites:_PC2	Nitrate	0	0	0	0	0	0	0	0	0	0	0	0	0	0	0	0	0	0	0	0	0	0	0	1	0	0	1	private
pan_gene_19317	pan_gene_3954	Nitrate;Nodes_above_ear	Nitrate	0	0	0	0	0	0	0	0	0	0	0	0	0	0	0	0	0	0	0	0	0	0	0	1	0	0	1	private
pan_gene_27381	pan_gene_91788	Nitrate	Nitrate	0	0	0	0	0	0	0	0	0	0	0	0	0	0	0	0	0	0	0	0	0	0	0	1	0	0	1	private
pan_gene_30887	pan_gene_91788	Nitrate;Nodes_above_ear	Nitrate	0	0	0	0	0	0	0	0	0	0	0	0	0	0	0	0	0	0	0	0	0	0	0	1	0	0	1	private
pan_gene_32767	pan_gene_60587	Glutamate;Nitrate;Nodes_to_ear;Plant_height;Southern_leaf_blight;Starch	Nitrate	0	0	0	0	0	0	0	0	0	0	0	0	0	0	0	0	0	0	0	0	0	0	0	1	0	0	1	private
pan_gene_3591	pan_gene_91788	Nitrate	Nitrate	0	0	0	0	0	0	0	0	0	0	0	0	0	0	0	0	0	0	0	0	0	0	0	1	0	0	1	private
pan_gene_8758	pan_gene_91788	Nitrate;PCA_of_metabolites:_PC1	Nitrate	0	0	0	0	0	0	0	0	0	0	0	0	0	0	0	0	0	0	0	0	0	0	0	1	0	0	1	private
pan_gene_91788	pan_gene_91799	Nitrate	Nitrate	0	0	0	0	0	0	0	0	0	0	0	0	0	0	0	0	0	0	0	0	0	0	0	1	0	0	1	private
pan_gene_13997	pan_gene_18236	Nitrate	Malate;Nitrate;Nodes_per_plant;Ratio_of_ear_height_to_total_height	0	0	0	0	0	0	0	0	0	0	0	0	0	0	0	0	0	0	0	0	0	0	0	0	1	0	1	private
pan_gene_13997	pan_gene_19278	Nitrate	Anthesis-silking_interval;Average_internode_length_(above_ear);Nitrate;PCA_of_metabolites:_PC2	0	0	0	0	0	0	0	0	0	0	0	0	0	0	0	0	0	0	0	0	0	0	0	0	1	0	1	private
pan_gene_13997	pan_gene_8359	Nitrate	Nitrate;Tassel_length	0	0	0	0	0	0	0	0	0	0	0	0	0	0	0	0	0	0	0	0	0	0	0	0	1	0	1	private
pan_gene_18238	pan_gene_71382	Nitrate;Starch	100_Kernel_weight;Nitrate;Nodes_per_plant;PCA_of_metabolites:_PC2	0	0	0	0	0	0	0	0	0	0	0	0	0	0	0	0	0	0	0	0	0	0	0	0	1	0	1	private
pan_gene_18917	pan_gene_71382	Nitrate;Northern_Leaf_Blight	100_Kernel_weight;Nitrate;Nodes_per_plant;PCA_of_metabolites:_PC2	0	0	0	0	0	0	0	0	0	0	0	0	0	0	0	0	0	0	0	0	0	0	0	0	1	0	1	private
pan_gene_2943	pan_gene_8359	Nitrate	Nitrate;Tassel_length	0	0	0	0	0	0	0	0	0	0	0	0	0	0	0	0	0	0	0	0	0	0	0	0	1	0	1	private
pan_gene_30887	pan_gene_3591	Nitrate;Nodes_above_ear	Nitrate	0	0	0	0	0	0	0	0	0	0	0	0	0	0	0	0	0	0	0	0	0	0	0	0	1	0	1	private
pan_gene_22043	pan_gene_9298	Average_internode_length_(whole_plant);Nitrate	Leaf_width;Nitrate	0	0	0	0	0	0	0	0	0	0	0	0	0	0	0	0	0	0	0	0	0	0	0	0	0	1	1	private
pan_gene_24392	pan_gene_31043	Average_internode_length_(below_ear);Nitrate	Nitrate	0	0	0	0	0	0	0	0	0	0	0	0	0	0	0	0	0	0	0	0	0	0	0	0	0	1	1	private
pan_gene_27381	pan_gene_3591	Nitrate	Nitrate	0	0	0	0	0	0	0	0	0	0	0	0	0	0	0	0	0	0	0	0	0	0	0	0	0	1	1	private
