# Supplementary material for: Co-expression pan-network reveals genes involved in complex traits within maize pan-genome
Source: BMC Plant Biol. 2022 Dec 19;22:595. doi: 10.1186/s12870-022-03985-z (PMC9762053; doi:10.1186/s12870-022-03985-z)
Supplement: Supplementary file 7 — Additional file 7. [file 12870_2022_3985_MOESM7_ESM.zip › SupplementaryData5/Nodes_above_ear.pannetwork.csv]

gene1	gene2	trait1	trait2	B73	B97	CML103	CML228	CML247	CML277	CML322	CML333	CML52	CML69	HP301	IL14H	Ki11	Ki3	Ky21	M162W	M37W	Mo18W	MS71	NC350	NC358	Oh43	Oh7b	P39	Tx303	Tzi8	sum	sub-category
pan_gene_101021	pan_gene_12893	Nodes_above_ear	Average_internode_length_(below_ear);Nodes_above_ear;Tassel_length	0	0	0	0	1	1	0	0	0	0	0	0	0	0	0	0	0	0	0	0	0	0	0	0	0	0	2	dispensable
pan_gene_101021	pan_gene_4458	Nodes_above_ear	Anthesis-silking_interval;Boxcox-transformed_leaf_angle;Days_to_silk;Nodes_above_ear;Photoperiod_Growing-degree_days_to_silk	0	0	0	0	0	0	0	0	1	0	1	0	0	0	1	0	1	0	0	1	0	0	1	0	0	0	6	dispensable
pan_gene_1046	pan_gene_17405	Nodes_above_ear	Ear_row_number;Nodes_above_ear;Nodes_per_plant;Sucrose	1	1	1	0	0	1	0	0	0	0	0	0	0	1	0	0	1	1	0	1	0	0	1	1	0	1	11	near-core
pan_gene_1046	pan_gene_22776	Nodes_above_ear	Days_to_silk;Ear_height;Ear_row_number;Leaf_length;Nodes_above_ear	1	0	1	0	0	0	0	0	1	0	0	0	0	1	0	0	0	1	0	0	0	0	0	0	0	0	5	dispensable
pan_gene_1046	pan_gene_23824	Nodes_above_ear	Nodes_above_ear	1	1	0	0	0	0	0	0	0	0	0	0	0	0	0	0	0	0	0	0	0	1	0	0	0	0	3	dispensable
pan_gene_1046	pan_gene_30678	Nodes_above_ear	Average_internode_length_(below_ear);Nodes_above_ear	1	0	1	0	0	0	1	0	0	0	1	0	0	0	0	0	0	0	0	0	0	0	0	1	0	0	5	dispensable
pan_gene_1046	pan_gene_4230	Nodes_above_ear	Nodes_above_ear	1	1	1	0	1	1	1	0	0	1	0	0	0	1	1	1	1	1	1	0	1	0	1	0	0	1	16	near-core
pan_gene_1079	pan_gene_28414	Nodes_above_ear;Tassel_branch_number	Nodes_above_ear;Nodes_to_ear	1	0	0	0	0	0	0	0	0	0	0	0	0	0	0	0	0	0	0	0	0	0	0	0	0	0	1	private
pan_gene_10830	pan_gene_4439	100_Kernel_weight;Ear_height;Height_per_day_(until_flowering);Nodes_above_ear;Plant_height	Nodes_above_ear	1	0	0	0	0	0	1	0	1	0	0	0	0	0	0	0	0	0	0	0	0	0	0	0	0	0	3	dispensable
pan_gene_10830	pan_gene_7848	100_Kernel_weight;Ear_height;Height_per_day_(until_flowering);Nodes_above_ear;Plant_height	Anthesis-silking_interval;Nodes_above_ear	0	0	1	0	0	1	0	0	0	0	0	0	0	1	1	0	0	0	0	0	0	0	1	0	0	0	5	dispensable
pan_gene_10830	pan_gene_8068	100_Kernel_weight;Ear_height;Height_per_day_(until_flowering);Nodes_above_ear;Plant_height	Leaf_length;Nodes_above_ear	0	0	1	0	0	0	0	0	0	0	0	0	0	0	0	0	0	0	0	0	0	0	0	0	0	0	1	private
pan_gene_10870	pan_gene_10875	Leaf_width;Nodes_above_ear	Average_internode_length_(below_ear);Average_internode_length_(whole_plant);Nodes_above_ear	1	0	0	0	0	0	0	0	0	0	0	0	0	0	0	0	0	0	0	0	0	0	0	0	0	0	1	private
pan_gene_10889	pan_gene_23808	Nodes_above_ear	Nodes_above_ear	1	0	0	0	0	0	0	0	0	0	0	0	0	0	0	0	0	0	0	0	0	0	0	0	0	0	1	private
pan_gene_10989	pan_gene_2372	Nodes_above_ear	100_Kernel_weight;Nodes_above_ear	1	0	0	0	0	0	0	0	0	0	0	0	0	0	0	0	0	0	0	0	0	0	0	0	0	0	1	private
pan_gene_10989	pan_gene_27843	Nodes_above_ear	Nodes_above_ear;Ratio_of_ear_height_to_total_height	1	0	0	0	0	0	0	0	0	0	0	0	0	0	0	0	0	0	0	0	0	0	0	0	0	0	1	private
pan_gene_10989	pan_gene_5343	Nodes_above_ear	Nodes_above_ear	1	0	0	0	0	0	0	0	0	0	0	0	0	0	0	0	0	0	0	0	0	0	0	0	0	0	1	private
pan_gene_11007	pan_gene_11167	Chlorophyll_A;Nodes_above_ear;Total_amino_acids	Nodes_above_ear	1	0	0	0	0	0	1	0	0	0	0	0	0	0	0	0	1	0	0	0	0	0	1	0	0	0	4	dispensable
pan_gene_11007	pan_gene_16445	Chlorophyll_A;Nodes_above_ear;Total_amino_acids	Ear_row_number;Nodes_above_ear	1	0	0	0	0	0	0	0	0	0	0	0	0	0	0	0	0	0	0	0	0	0	0	0	0	0	1	private
pan_gene_11007	pan_gene_27846	Chlorophyll_A;Nodes_above_ear;Total_amino_acids	Ear_row_number;Nodes_above_ear	1	0	0	0	0	0	0	0	1	0	1	1	0	0	0	0	0	0	0	0	0	1	0	1	0	0	6	dispensable
pan_gene_11007	pan_gene_5342	Chlorophyll_A;Nodes_above_ear;Total_amino_acids	100_Kernel_weight;Nodes_above_ear;Starch	1	0	0	0	0	0	0	0	0	0	0	0	0	0	0	0	0	0	0	0	0	0	0	0	0	0	1	private
pan_gene_11007	pan_gene_7131	Chlorophyll_A;Nodes_above_ear;Total_amino_acids	Nodes_above_ear	1	0	0	0	0	0	1	0	1	0	0	0	0	0	0	0	0	0	1	1	0	0	1	0	0	1	7	dispensable
pan_gene_11012	pan_gene_18836	Nodes_above_ear	Boxcox-transformed_leaf_angle;Nodes_above_ear	0	0	0	0	0	0	0	0	0	0	0	0	0	0	0	0	0	0	0	0	0	0	0	1	0	0	1	private
pan_gene_11012	pan_gene_8774	Nodes_above_ear	Nodes_above_ear	0	0	1	0	0	1	0	1	1	0	0	0	0	0	0	1	0	0	0	1	1	0	1	0	1	0	9	dispensable
pan_gene_11012	pan_gene_8775	Nodes_above_ear	Average_internode_length_(below_ear);Nodes_above_ear	0	0	0	0	0	1	0	0	0	0	0	0	0	1	0	1	0	0	0	1	0	0	0	0	0	0	4	dispensable
pan_gene_11013	pan_gene_4672	Height_above_ear;Nodes_above_ear;Total_amino_acids	Nodes_above_ear	1	0	0	0	0	0	0	0	0	1	0	0	1	0	0	0	0	0	0	0	0	1	0	0	1	1	6	dispensable
pan_gene_11014	pan_gene_15106	Nodes_above_ear	Height_above_ear;Nodes_above_ear	1	1	1	0	1	0	1	0	0	0	1	1	1	0	0	1	1	0	0	1	1	1	1	0	1	1	16	near-core
pan_gene_11014	pan_gene_15608	Nodes_above_ear	Nodes_above_ear	1	1	1	1	1	0	1	1	1	0	1	1	1	0	0	1	0	0	0	1	1	1	1	0	0	1	17	near-core
pan_gene_11014	pan_gene_27160	Nodes_above_ear	Nodes_above_ear	1	0	0	1	0	1	1	1	0	0	1	1	1	1	0	1	1	0	0	0	0	0	0	0	0	0	11	near-core
pan_gene_11014	pan_gene_28486	Nodes_above_ear	Nodes_above_ear	1	1	1	1	1	0	1	0	1	1	1	1	1	0	1	1	1	0	1	1	1	1	1	1	0	1	21	core
pan_gene_11014	pan_gene_30723	Nodes_above_ear	Ear_height;Nodes_above_ear	0	0	0	1	1	0	0	0	0	1	0	0	0	0	0	1	0	0	0	0	1	0	0	0	0	1	6	dispensable
pan_gene_11014	pan_gene_32091	Nodes_above_ear	Boxcox-transformed_leaf_angle;Nodes_above_ear;Ratio_of_ear_height_to_total_height	1	0	0	0	1	0	0	1	1	0	0	1	1	0	0	0	1	0	0	1	0	1	0	1	1	1	12	near-core
pan_gene_11014	pan_gene_407	Nodes_above_ear	Average_internode_length_(above_ear);Nodes_above_ear;Nodes_per_plant	0	0	0	0	0	0	1	0	0	0	0	0	0	0	0	0	0	0	0	0	0	0	0	0	0	0	1	private
pan_gene_11014	pan_gene_4233	Nodes_above_ear	Nodes_above_ear;Plant_height	1	0	0	0	0	0	1	0	1	0	1	1	0	0	0	0	0	0	0	0	0	0	0	1	0	0	6	dispensable
pan_gene_11014	pan_gene_5368	Nodes_above_ear	Anthesis-silking_interval;Cob_diameter;Leaf_length;Nodes_above_ear;Photoperiod_growing-degree_days_to_anthesis	1	1	0	0	0	0	1	0	1	0	1	0	1	1	0	1	1	0	0	1	0	0	0	0	0	1	11	near-core
pan_gene_11049	pan_gene_5154	Nodes_above_ear;Stalk_strength	Malate;Nodes_above_ear;PCA_of_metabolites:_PC1;Ratio_of_ear_height_to_total_height;Tassel_branch_number	1	0	1	0	0	0	1	0	0	0	0	0	0	0	0	0	0	0	0	0	1	0	0	0	0	0	4	dispensable
pan_gene_11117	pan_gene_27679	Height_above_ear;Leaf_width;Nodes_above_ear	Nodes_above_ear	1	0	0	0	0	0	0	0	0	0	0	0	0	0	0	0	0	0	0	0	0	0	0	0	0	0	1	private
pan_gene_11164	pan_gene_14442	Boxcox-transformed_leaf_angle;Cob_diameter;Nodes_above_ear;Southern_leaf_blight	Nodes_above_ear	1	0	0	0	0	1	0	0	0	0	0	0	0	0	0	0	0	0	0	0	0	0	0	1	0	0	3	dispensable
pan_gene_11164	pan_gene_7930	Boxcox-transformed_leaf_angle;Cob_diameter;Nodes_above_ear;Southern_leaf_blight	Days_to_anthesis;Nodes_above_ear	1	0	0	1	0	1	0	0	0	0	0	0	0	0	1	0	0	1	0	1	1	0	1	0	0	0	8	dispensable
pan_gene_11167	pan_gene_27846	Nodes_above_ear	Ear_row_number;Nodes_above_ear	1	0	0	0	0	0	0	0	1	0	0	0	0	0	0	0	0	0	0	0	0	0	0	0	0	0	2	dispensable
pan_gene_11167	pan_gene_27882	Nodes_above_ear	100_Kernel_weight;Nodes_above_ear	1	1	1	1	0	1	1	0	1	0	1	0	1	0	0	1	1	0	0	0	1	0	0	1	0	0	13	near-core
pan_gene_11167	pan_gene_7131	Nodes_above_ear	Nodes_above_ear	1	0	1	1	0	0	1	0	0	1	1	0	0	1	1	1	0	0	0	0	0	1	1	1	0	1	13	near-core
pan_gene_11183	pan_gene_28671	Nodes_above_ear;Ratio_of_ear_height_to_total_height	Nodes_above_ear;Total_amino_acids	1	1	1	0	1	0	1	0	0	1	0	0	1	1	0	1	0	1	0	0	0	0	0	0	0	0	10	dispensable
pan_gene_11207	pan_gene_14621	Height_above_ear;Nodes_above_ear	Average_internode_length_(below_ear);Boxcox-transformed_leaf_angle;Ear_height;Fumarate;Nodes_above_ear;PCA_of_metabolites:_PC1;Total_amino_acids	0	1	1	0	0	0	0	0	0	0	0	0	1	0	0	0	1	1	1	0	0	0	1	1	1	1	10	dispensable
pan_gene_11207	pan_gene_19273	Height_above_ear;Nodes_above_ear	Average_internode_length_(above_ear);Average_internode_length_(whole_plant);Chlorophyll_A;Height_above_ear;Nitrate;Nodes_above_ear;PCA_of_metabolites:_PC1	0	1	0	0	0	0	0	0	0	0	0	0	0	0	0	0	1	0	1	0	0	0	1	1	0	1	6	dispensable
pan_gene_11207	pan_gene_22347	Height_above_ear;Nodes_above_ear	Leaf_width;Nodes_above_ear;Nodes_to_ear;Ratio_of_ear_height_to_total_height	0	1	0	0	0	1	0	0	0	0	0	0	1	0	0	0	0	0	0	0	0	0	1	1	1	1	7	dispensable
pan_gene_11207	pan_gene_25267	Height_above_ear;Nodes_above_ear	Days_to_anthesis;Nodes_above_ear	0	1	1	0	0	1	0	0	0	0	0	0	1	0	0	0	1	0	0	0	0	0	0	0	1	1	7	dispensable
pan_gene_11207	pan_gene_2874	Height_above_ear;Nodes_above_ear	Nodes_above_ear;Tassel_branch_number	0	0	0	0	0	0	0	0	0	0	0	0	0	0	0	0	0	0	0	0	0	0	0	0	0	1	1	private
pan_gene_11207	pan_gene_30678	Height_above_ear;Nodes_above_ear	Average_internode_length_(below_ear);Nodes_above_ear	0	1	1	0	0	0	0	0	0	0	0	0	0	0	0	0	1	1	0	0	1	0	0	1	1	1	8	dispensable
pan_gene_11216	pan_gene_14155	Height_above_ear;Nodes_above_ear;Ratio_of_ear_height_to_total_height	Average_internode_length_(above_ear);Boxcox-transformed_leaf_angle;Nitrate;Nodes_above_ear;Nodes_per_plant;Northern_Leaf_Blight;Tassel_length	0	0	0	0	0	0	0	0	0	0	0	0	0	0	0	0	0	0	0	0	0	1	0	0	0	0	1	private
pan_gene_11219	pan_gene_19253	Fructose;Height_above_ear;Nodes_above_ear	Average_internode_length_(above_ear);Nodes_above_ear	1	0	0	1	0	1	0	0	1	0	0	0	0	1	0	0	0	0	0	1	0	0	0	0	0	0	6	dispensable
pan_gene_11222	pan_gene_7930	Nodes_above_ear	Days_to_anthesis;Nodes_above_ear	0	0	0	1	0	0	0	0	1	1	0	0	0	0	0	0	0	0	0	0	0	0	1	0	1	0	5	dispensable
pan_gene_11888	pan_gene_30653	Cob_diameter;Ear_height;Nodes_above_ear;Ratio_of_ear_height_to_total_height;Tassel_branch_number	Nodes_above_ear	0	0	0	0	0	1	0	0	0	0	0	0	0	0	0	0	0	0	0	0	0	0	0	0	0	0	1	private
pan_gene_11888	pan_gene_32548	Cob_diameter;Ear_height;Nodes_above_ear;Ratio_of_ear_height_to_total_height;Tassel_branch_number	Chlorophyll_B;Ear_row_number;Nitrate;Nodes_above_ear;Plant_height;Stalk_strength	0	0	0	0	0	1	0	0	0	0	0	0	0	0	0	0	0	0	0	0	0	0	0	0	0	0	1	private
pan_gene_11888	pan_gene_5368	Cob_diameter;Ear_height;Nodes_above_ear;Ratio_of_ear_height_to_total_height;Tassel_branch_number	Anthesis-silking_interval;Cob_diameter;Leaf_length;Nodes_above_ear;Photoperiod_growing-degree_days_to_anthesis	0	0	0	0	0	1	0	0	0	0	0	0	0	0	0	0	0	0	0	0	0	0	0	0	0	0	1	private
pan_gene_11958	pan_gene_23823	Leaf_length;Leaf_width;Nodes_above_ear	Nodes_above_ear	1	0	0	0	0	0	0	0	0	0	0	0	0	0	0	0	0	0	0	0	0	0	0	0	0	0	1	private
pan_gene_11958	pan_gene_23824	Leaf_length;Leaf_width;Nodes_above_ear	Nodes_above_ear	1	0	0	0	0	0	0	0	0	0	0	0	0	0	0	0	0	0	0	0	0	0	0	0	0	0	1	private
pan_gene_120	pan_gene_14443	Cob_diameter;Nodes_above_ear	Fructose;Malate;Nodes_above_ear	1	0	0	0	1	0	0	1	0	0	0	0	0	0	0	0	0	0	0	0	0	0	0	0	0	0	3	dispensable
pan_gene_120	pan_gene_19055	Cob_diameter;Nodes_above_ear	Nodes_above_ear;Tassel_length	1	0	1	0	1	0	0	1	0	1	0	0	1	0	0	0	1	1	1	0	1	0	0	0	0	0	10	dispensable
pan_gene_120	pan_gene_8122	Cob_diameter;Nodes_above_ear	Average_internode_length_(whole_plant);Ear_row_number;Fumarate;Nodes_above_ear	1	0	0	0	1	1	0	1	0	1	0	0	1	0	1	0	1	1	1	0	0	0	0	0	0	1	11	near-core
pan_gene_12030	pan_gene_1269	Nodes_above_ear	Leaf_width;Nodes_above_ear;Nodes_per_plant	1	0	0	0	0	0	0	0	0	0	0	0	0	0	0	0	0	0	0	0	0	0	0	0	0	0	1	private
pan_gene_12030	pan_gene_27120	Nodes_above_ear	Nodes_above_ear;Northern_Leaf_Blight;Photoperiod_Growing-degree_days_to_silk;Tassel_branch_number	1	0	0	0	0	0	1	0	0	1	0	0	0	1	1	0	1	0	0	1	0	0	0	0	0	0	7	dispensable
pan_gene_12055	pan_gene_27089	Days_to_silk;Ear_row_number;Nodes_above_ear	Nodes_above_ear	1	0	0	1	1	1	1	1	1	1	0	1	0	0	1	0	0	0	0	0	0	1	1	1	1	0	14	near-core
pan_gene_1269	pan_gene_19061	Leaf_width;Nodes_above_ear;Nodes_per_plant	Nodes_above_ear;Ratio_of_ear_height_to_total_height	1	0	0	0	0	0	0	0	0	1	0	0	1	0	0	0	0	0	0	0	0	0	0	0	0	0	3	dispensable
pan_gene_1269	pan_gene_27120	Leaf_width;Nodes_above_ear;Nodes_per_plant	Nodes_above_ear;Northern_Leaf_Blight;Photoperiod_Growing-degree_days_to_silk;Tassel_branch_number	1	0	0	0	0	0	0	0	0	0	0	0	0	0	0	0	0	0	0	0	0	0	0	0	0	0	1	private
pan_gene_12893	pan_gene_15013	Average_internode_length_(below_ear);Nodes_above_ear;Tassel_length	Nodes_above_ear	0	0	0	0	0	1	0	0	0	0	0	0	0	0	0	0	0	0	0	0	0	0	0	0	0	0	1	private
pan_gene_12893	pan_gene_4278	Average_internode_length_(below_ear);Nodes_above_ear;Tassel_length	Leaf_width;Nodes_above_ear	0	0	0	0	0	0	0	0	0	0	1	0	0	0	0	0	0	0	0	0	0	0	1	0	0	0	2	dispensable
pan_gene_14123	pan_gene_14676	Average_internode_length_(above_ear);Nodes_above_ear	Nodes_above_ear;Nodes_per_plant	1	1	1	0	1	0	1	0	0	0	1	0	1	0	0	1	0	0	0	1	1	0	1	0	1	1	13	near-core
pan_gene_14123	pan_gene_25364	Average_internode_length_(above_ear);Nodes_above_ear	Nodes_above_ear	1	1	1	0	1	1	1	1	1	0	1	1	1	0	0	1	0	1	0	1	1	1	1	0	1	1	19	near-core
pan_gene_14123	pan_gene_26427	Average_internode_length_(above_ear);Nodes_above_ear	Nodes_above_ear;PCA_of_metabolites:_PC1;Total_amino_acids	1	0	0	0	0	0	0	0	0	0	0	0	0	0	0	0	0	0	0	0	0	0	0	0	0	0	1	private
pan_gene_14123	pan_gene_26940	Average_internode_length_(above_ear);Nodes_above_ear	Ear_height;Nodes_above_ear;Nodes_per_plant	1	1	0	0	1	0	1	0	0	0	0	0	1	0	0	1	1	1	0	0	0	1	1	0	0	1	11	near-core
pan_gene_14123	pan_gene_3249	Average_internode_length_(above_ear);Nodes_above_ear	Height_above_ear;Nodes_above_ear	1	0	0	0	0	0	0	0	0	0	0	0	0	0	0	0	0	0	0	0	0	0	0	0	0	0	1	private
pan_gene_14123	pan_gene_5166	Average_internode_length_(above_ear);Nodes_above_ear	Nodes_above_ear	1	0	0	0	0	0	0	0	1	0	0	0	1	0	0	0	1	0	0	0	0	0	0	0	0	0	4	dispensable
pan_gene_14123	pan_gene_717	Average_internode_length_(above_ear);Nodes_above_ear	Nodes_above_ear	1	0	0	1	1	0	0	1	1	0	1	0	0	0	0	0	0	0	0	0	0	1	1	0	0	1	9	dispensable
pan_gene_14123	pan_gene_8315	Average_internode_length_(above_ear);Nodes_above_ear	Nodes_above_ear	1	0	1	0	0	0	0	0	0	0	0	0	0	0	0	0	0	0	0	0	0	0	0	0	0	0	2	dispensable
pan_gene_14123	pan_gene_97091	Average_internode_length_(above_ear);Nodes_above_ear	Nodes_above_ear;Photoperiod_growing-degree_days_to_anthesis;Stalk_strength	1	1	1	0	1	1	1	1	1	0	1	1	1	0	1	1	0	1	0	1	1	1	1	1	1	1	21	core
pan_gene_14397	pan_gene_15608	Days_to_anthesis;Nodes_above_ear	Nodes_above_ear	1	1	1	1	1	1	1	1	1	1	1	1	1	0	1	0	1	1	1	1	1	1	1	1	1	1	24	core
pan_gene_14397	pan_gene_17285	Days_to_anthesis;Nodes_above_ear	Nodes_above_ear	1	1	1	1	0	1	0	0	0	1	1	1	0	0	0	1	1	1	1	0	1	1	1	0	1	0	16	near-core
pan_gene_14397	pan_gene_21722	Days_to_anthesis;Nodes_above_ear	Nodes_above_ear;Tassel_length	0	1	0	0	1	1	1	0	1	1	0	1	1	0	0	1	1	1	1	1	0	0	0	0	1	1	15	near-core
pan_gene_14397	pan_gene_25270	Days_to_anthesis;Nodes_above_ear	Nodes_above_ear	1	0	0	0	1	0	0	0	0	0	0	0	0	0	0	0	0	0	0	0	0	0	1	0	1	0	4	dispensable
pan_gene_14397	pan_gene_26151	Days_to_anthesis;Nodes_above_ear	Nodes_above_ear;Nodes_per_plant	0	0	1	0	0	0	0	1	0	1	1	0	0	0	1	1	0	1	1	0	1	0	1	0	1	1	12	near-core
pan_gene_14397	pan_gene_27246	Days_to_anthesis;Nodes_above_ear	Nodes_above_ear;Northern_Leaf_Blight	0	0	0	0	0	1	0	0	0	0	0	0	0	0	0	0	0	0	0	0	0	0	0	0	0	0	1	private
pan_gene_14397	pan_gene_32091	Days_to_anthesis;Nodes_above_ear	Boxcox-transformed_leaf_angle;Nodes_above_ear;Ratio_of_ear_height_to_total_height	1	1	1	1	1	1	1	1	1	0	1	1	1	1	1	1	1	1	1	1	1	1	1	1	1	1	25	core
pan_gene_14397	pan_gene_407	Days_to_anthesis;Nodes_above_ear	Average_internode_length_(above_ear);Nodes_above_ear;Nodes_per_plant	0	0	0	0	0	0	1	0	0	0	0	0	0	0	0	1	0	0	0	0	0	0	0	0	0	0	2	dispensable
pan_gene_14397	pan_gene_8375	Days_to_anthesis;Nodes_above_ear	Anthesis-silking_interval;Nodes_above_ear;Tassel_length	1	0	1	0	1	1	1	0	0	1	0	0	1	0	1	1	1	1	1	1	1	0	0	1	0	1	16	near-core
pan_gene_14442	pan_gene_15691	Nodes_above_ear	Cob_diameter;Nodes_above_ear;Tassel_branch_number	1	0	0	0	0	0	1	0	0	0	0	0	0	0	0	0	0	0	1	0	0	0	0	0	0	0	3	dispensable
pan_gene_14443	pan_gene_19055	Fructose;Malate;Nodes_above_ear	Nodes_above_ear;Tassel_length	1	0	0	1	1	0	0	1	0	0	0	0	0	0	0	0	0	0	0	0	0	0	0	1	0	0	5	dispensable
pan_gene_14443	pan_gene_19489	Fructose;Malate;Nodes_above_ear	Nodes_above_ear;Plant_height	1	0	0	0	0	1	0	0	0	0	0	0	0	0	0	0	0	0	0	0	0	0	0	0	0	0	2	dispensable
pan_gene_14443	pan_gene_2548	Fructose;Malate;Nodes_above_ear	Nodes_above_ear;Nodes_per_plant;Plant_height	1	0	0	0	0	1	0	0	0	0	0	0	0	0	0	0	0	0	0	0	0	0	0	0	0	0	2	dispensable
pan_gene_14620	pan_gene_14851	Nodes_above_ear;Total_amino_acids	Height_per_day_(until_flowering);Leaf_length;Nodes_above_ear	1	0	0	0	0	0	0	0	0	0	0	0	0	0	0	0	0	0	0	0	0	0	0	0	0	0	1	private
pan_gene_14620	pan_gene_5343	Nodes_above_ear;Total_amino_acids	Nodes_above_ear	1	0	0	0	0	0	0	0	0	0	0	0	0	0	0	0	0	0	0	0	0	0	0	0	0	0	1	private
pan_gene_14621	pan_gene_14675	Average_internode_length_(below_ear);Boxcox-transformed_leaf_angle;Ear_height;Fumarate;Nodes_above_ear;PCA_of_metabolites:_PC1;Total_amino_acids	Nodes_above_ear;Nodes_per_plant	1	0	1	1	0	1	1	0	1	0	1	1	0	1	1	1	1	1	0	0	0	1	1	1	0	1	17	near-core
pan_gene_14621	pan_gene_17405	Average_internode_length_(below_ear);Boxcox-transformed_leaf_angle;Ear_height;Fumarate;Nodes_above_ear;PCA_of_metabolites:_PC1;Total_amino_acids	Ear_row_number;Nodes_above_ear;Nodes_per_plant;Sucrose	1	0	1	1	0	1	1	0	0	0	0	0	0	1	1	1	1	0	0	0	0	1	1	0	0	1	12	near-core
pan_gene_14621	pan_gene_19273	Average_internode_length_(below_ear);Boxcox-transformed_leaf_angle;Ear_height;Fumarate;Nodes_above_ear;PCA_of_metabolites:_PC1;Total_amino_acids	Average_internode_length_(above_ear);Average_internode_length_(whole_plant);Chlorophyll_A;Height_above_ear;Nitrate;Nodes_above_ear;PCA_of_metabolites:_PC1	1	1	0	0	0	0	1	0	0	1	1	0	0	0	1	0	0	0	1	0	0	1	1	1	1	1	12	near-core
pan_gene_14621	pan_gene_23823	Average_internode_length_(below_ear);Boxcox-transformed_leaf_angle;Ear_height;Fumarate;Nodes_above_ear;PCA_of_metabolites:_PC1;Total_amino_acids	Nodes_above_ear	1	0	0	0	0	0	0	0	0	0	0	0	0	0	0	0	0	0	0	0	0	0	0	0	0	0	1	private
pan_gene_14621	pan_gene_25267	Average_internode_length_(below_ear);Boxcox-transformed_leaf_angle;Ear_height;Fumarate;Nodes_above_ear;PCA_of_metabolites:_PC1;Total_amino_acids	Days_to_anthesis;Nodes_above_ear	1	1	1	0	0	0	1	0	0	0	0	0	0	0	0	1	1	0	0	0	0	1	0	0	1	1	9	dispensable
pan_gene_14621	pan_gene_30678	Average_internode_length_(below_ear);Boxcox-transformed_leaf_angle;Ear_height;Fumarate;Nodes_above_ear;PCA_of_metabolites:_PC1;Total_amino_acids	Average_internode_length_(below_ear);Nodes_above_ear	1	0	1	0	1	1	1	0	0	1	1	1	0	1	0	0	1	1	0	0	0	0	0	1	0	1	13	near-core
pan_gene_14642	pan_gene_2548	Nodes_above_ear;PCA_of_metabolites:_PC1	Nodes_above_ear;Nodes_per_plant;Plant_height	1	0	0	1	0	0	0	0	0	0	0	0	0	0	0	0	0	0	0	0	0	0	0	0	0	0	2	dispensable
pan_gene_14642	pan_gene_80518	Nodes_above_ear;PCA_of_metabolites:_PC1	Nodes_above_ear	1	0	0	1	0	0	0	0	0	0	0	0	0	0	0	0	0	0	0	0	0	0	0	0	0	0	2	dispensable
pan_gene_14669	pan_gene_16365	Average_internode_length_(below_ear);Height_per_day_(until_flowering);Nodes_above_ear;Northern_Leaf_Blight	Leaf_width;Nodes_above_ear	1	0	0	0	0	0	0	0	0	0	0	0	0	0	0	0	0	0	0	1	0	0	0	0	1	0	3	dispensable
pan_gene_14669	pan_gene_27160	Average_internode_length_(below_ear);Height_per_day_(until_flowering);Nodes_above_ear;Northern_Leaf_Blight	Nodes_above_ear	1	1	1	0	0	1	1	1	0	1	0	0	0	0	1	0	0	0	1	0	1	0	0	0	0	0	10	dispensable
pan_gene_14669	pan_gene_4233	Average_internode_length_(below_ear);Height_per_day_(until_flowering);Nodes_above_ear;Northern_Leaf_Blight	Nodes_above_ear;Plant_height	1	1	1	0	0	0	1	0	0	1	0	0	1	0	0	0	0	0	1	1	1	0	1	1	0	1	12	near-core
pan_gene_14669	pan_gene_5578	Average_internode_length_(below_ear);Height_per_day_(until_flowering);Nodes_above_ear;Northern_Leaf_Blight	Nodes_above_ear	1	0	0	0	0	0	0	0	0	0	0	0	0	0	0	0	0	0	0	0	0	0	0	0	0	0	1	private
pan_gene_14669	pan_gene_5850	Average_internode_length_(below_ear);Height_per_day_(until_flowering);Nodes_above_ear;Northern_Leaf_Blight	Nodes_above_ear;Tassel_branch_number	1	1	0	0	0	0	0	0	0	1	0	0	0	0	0	0	0	0	0	0	1	0	1	0	0	1	6	dispensable
pan_gene_14675	pan_gene_17405	Nodes_above_ear;Nodes_per_plant	Ear_row_number;Nodes_above_ear;Nodes_per_plant;Sucrose	1	1	1	1	1	1	1	1	0	1	1	1	1	1	1	1	1	1	1	1	0	1	1	0	1	1	23	core
pan_gene_14675	pan_gene_22776	Nodes_above_ear;Nodes_per_plant	Days_to_silk;Ear_height;Ear_row_number;Leaf_length;Nodes_above_ear	1	1	1	1	1	1	1	0	1	0	0	1	0	1	1	0	0	1	0	0	0	0	1	0	0	0	13	near-core
pan_gene_14675	pan_gene_23823	Nodes_above_ear;Nodes_per_plant	Nodes_above_ear	1	0	0	0	0	0	0	0	0	0	0	0	0	0	0	0	0	0	0	0	0	0	0	0	0	0	1	private
pan_gene_14675	pan_gene_23824	Nodes_above_ear;Nodes_per_plant	Nodes_above_ear	1	1	0	0	0	1	0	0	1	0	0	1	0	0	0	1	0	0	0	0	0	0	0	1	0	0	7	dispensable
pan_gene_14675	pan_gene_5237	Nodes_above_ear;Nodes_per_plant	Ear_height;Nodes_above_ear;Ratio_of_ear_height_to_total_height	1	1	1	1	0	1	1	1	1	1	0	1	0	0	1	1	1	0	1	1	1	1	1	1	1	1	21	core
pan_gene_14675	pan_gene_6072	Nodes_above_ear;Nodes_per_plant	Height_per_day_(until_flowering);Nodes_above_ear	0	1	0	0	0	1	0	0	0	0	0	1	1	0	0	1	1	1	0	1	1	1	0	1	1	1	13	near-core
pan_gene_14676	pan_gene_25364	Nodes_above_ear;Nodes_per_plant	Nodes_above_ear	1	1	1	1	1	1	1	0	0	1	1	0	1	1	1	1	1	1	1	1	1	0	1	1	1	1	22	core
pan_gene_14676	pan_gene_26940	Nodes_above_ear;Nodes_per_plant	Ear_height;Nodes_above_ear;Nodes_per_plant	1	1	0	1	1	0	1	0	1	1	1	0	1	1	1	1	1	1	1	1	0	0	1	0	0	1	18	near-core
pan_gene_14676	pan_gene_4643	Nodes_above_ear;Nodes_per_plant	Nodes_above_ear	1	1	1	0	1	1	1	1	0	1	1	0	1	1	1	1	1	1	0	1	1	1	1	1	1	1	22	core
pan_gene_14676	pan_gene_717	Nodes_above_ear;Nodes_per_plant	Nodes_above_ear	1	1	1	1	1	1	0	0	1	0	1	0	0	0	1	0	1	1	0	1	1	1	1	0	1	1	17	near-core
pan_gene_14676	pan_gene_97091	Nodes_above_ear;Nodes_per_plant	Nodes_above_ear;Photoperiod_growing-degree_days_to_anthesis;Stalk_strength	1	1	1	1	1	1	1	1	0	1	1	0	1	1	1	1	1	1	1	1	1	0	1	1	1	1	23	core
pan_gene_14788	pan_gene_5361	Average_internode_length_(whole_plant);Days_to_anthesis;Height_above_ear;Nodes_above_ear	Nodes_above_ear	1	0	0	0	0	0	0	0	0	0	0	0	0	0	0	0	0	0	0	0	0	0	1	0	0	0	2	dispensable
pan_gene_14838	pan_gene_19054	Nodes_above_ear;Photoperiod_growing-degree_days_to_anthesis;Tassel_length	Nodes_above_ear	1	0	0	0	0	0	0	0	0	0	0	1	0	0	0	0	0	0	0	0	0	1	0	0	0	0	3	dispensable
pan_gene_14851	pan_gene_5343	Height_per_day_(until_flowering);Leaf_length;Nodes_above_ear	Nodes_above_ear	1	0	0	0	0	0	0	0	0	0	0	0	0	0	0	0	0	0	0	0	0	0	0	0	0	0	1	private
pan_gene_14854	pan_gene_32091	Height_per_day_(until_flowering);Nodes_above_ear;Tassel_branch_number;Tassel_length	Boxcox-transformed_leaf_angle;Nodes_above_ear;Ratio_of_ear_height_to_total_height	1	0	0	0	0	0	0	0	0	0	0	0	0	0	0	0	0	0	0	0	0	0	0	0	0	0	1	private
pan_gene_14907	pan_gene_30692	Nodes_above_ear	Average_internode_length_(below_ear);Nodes_above_ear	0	0	0	0	0	0	0	0	0	0	0	0	0	1	0	0	0	0	0	0	0	0	0	0	1	0	2	dispensable
pan_gene_14932	pan_gene_30731	Nodes_above_ear	Nodes_above_ear	1	0	1	1	1	1	1	1	0	0	1	1	1	0	0	0	1	0	0	1	1	0	0	0	0	1	14	near-core
pan_gene_15085	pan_gene_30887	Average_internode_length_(below_ear);Average_internode_length_(whole_plant);Ear_row_number;Nodes_above_ear	Nitrate;Nodes_above_ear	1	1	1	0	0	1	1	0	1	1	0	0	0	0	0	0	0	1	1	0	0	0	0	1	1	0	11	near-core
pan_gene_15106	pan_gene_17250	Height_above_ear;Nodes_above_ear	Boxcox-transformed_leaf_angle;Nodes_above_ear	1	1	1	1	1	0	1	1	0	0	1	1	0	1	1	0	1	1	1	0	1	0	0	0	0	0	15	near-core
pan_gene_1539	pan_gene_19054	Average_internode_length_(above_ear);Height_per_day_(until_flowering);Nodes_above_ear;PCA_of_metabolites:_PC2;Protein;Southern_leaf_blight	Nodes_above_ear	1	0	0	1	1	0	0	0	0	0	0	1	0	0	0	0	1	0	0	0	1	0	0	0	0	0	6	dispensable
pan_gene_1539	pan_gene_30731	Average_internode_length_(above_ear);Height_per_day_(until_flowering);Nodes_above_ear;PCA_of_metabolites:_PC2;Protein;Southern_leaf_blight	Nodes_above_ear	1	0	0	1	0	1	0	0	1	1	0	1	1	1	0	0	0	1	0	0	0	0	0	1	1	1	12	near-core
pan_gene_15598	pan_gene_15608	Nodes_above_ear	Nodes_above_ear	1	1	1	0	1	0	1	0	1	0	1	0	1	0	0	1	0	1	0	1	1	1	0	0	0	0	13	near-core
pan_gene_15608	pan_gene_21722	Nodes_above_ear	Nodes_above_ear;Tassel_length	0	0	0	0	0	0	1	0	1	0	0	1	1	0	0	0	1	1	0	1	0	0	0	0	1	1	9	dispensable
pan_gene_15608	pan_gene_25270	Nodes_above_ear	Nodes_above_ear	1	0	0	0	1	0	1	1	0	1	0	0	0	0	1	1	0	0	0	1	0	1	1	0	0	0	10	dispensable
pan_gene_15608	pan_gene_26151	Nodes_above_ear	Nodes_above_ear;Nodes_per_plant	0	0	0	0	1	0	0	1	0	0	1	0	0	0	0	1	0	1	0	0	1	0	1	0	1	1	9	dispensable
pan_gene_15608	pan_gene_27160	Nodes_above_ear	Nodes_above_ear	1	1	0	0	0	0	1	1	0	1	0	0	0	0	0	1	0	0	0	0	0	0	0	0	0	0	6	dispensable
pan_gene_15608	pan_gene_28422	Nodes_above_ear	Nodes_above_ear	1	1	1	1	1	0	1	1	1	1	0	1	1	0	0	1	0	0	0	0	1	1	1	0	1	0	16	near-core
pan_gene_15608	pan_gene_32091	Nodes_above_ear	Boxcox-transformed_leaf_angle;Nodes_above_ear;Ratio_of_ear_height_to_total_height	1	1	0	1	1	1	1	0	1	0	1	1	1	0	1	1	1	1	0	1	1	0	1	1	0	1	19	near-core
pan_gene_15608	pan_gene_407	Nodes_above_ear	Average_internode_length_(above_ear);Nodes_above_ear;Nodes_per_plant	0	0	0	0	1	0	1	0	0	0	0	1	1	0	0	1	0	0	0	0	0	0	0	0	0	0	5	dispensable
pan_gene_15608	pan_gene_4233	Nodes_above_ear	Nodes_above_ear;Plant_height	1	1	0	1	0	1	1	0	1	0	1	1	0	0	0	0	1	1	1	1	1	0	0	0	0	0	13	near-core
pan_gene_15608	pan_gene_8375	Nodes_above_ear	Anthesis-silking_interval;Nodes_above_ear;Tassel_length	1	1	1	0	1	1	1	0	0	1	0	0	1	0	1	1	1	1	1	1	0	0	1	1	1	1	18	near-core
pan_gene_15608	pan_gene_96186	Nodes_above_ear	Nodes_above_ear;Nodes_to_ear	0	0	0	0	1	0	1	0	0	1	0	0	0	0	0	0	0	0	0	0	0	0	0	0	0	0	3	dispensable
pan_gene_15666	pan_gene_19058	Cob_diameter;Ear_height;Ear_row_number;Nodes_above_ear;Plant_height	Nodes_above_ear;Tassel_length	1	0	0	0	0	0	0	0	0	0	0	0	0	0	0	0	0	0	0	0	0	0	0	0	0	0	1	private
pan_gene_15666	pan_gene_23043	Cob_diameter;Ear_height;Ear_row_number;Nodes_above_ear;Plant_height	Nodes_above_ear	1	0	0	0	0	0	0	0	0	0	0	0	0	0	0	0	0	0	0	0	0	0	0	0	0	0	1	private
pan_gene_15692	pan_gene_80518	Cob_diameter;Nodes_above_ear;Tassel_branch_number	Nodes_above_ear	1	0	0	0	0	0	0	0	0	0	0	0	0	0	0	0	0	0	0	0	0	0	0	0	0	0	1	private
pan_gene_16241	pan_gene_32567	Height_above_ear;Leaf_width;Nodes_above_ear;Plant_height	Height_above_ear;Height_per_day_(until_flowering);Nodes_above_ear;Nodes_per_plant;PCA_of_metabolites:_PC2	1	0	0	0	0	0	0	0	0	0	0	0	0	0	0	0	0	0	0	0	0	0	0	0	0	0	1	private
pan_gene_16241	pan_gene_7131	Height_above_ear;Leaf_width;Nodes_above_ear;Plant_height	Nodes_above_ear	1	0	1	1	0	1	0	1	0	0	0	0	0	0	0	0	0	1	0	0	0	0	0	0	0	1	7	dispensable
pan_gene_16445	pan_gene_18836	Ear_row_number;Nodes_above_ear	Boxcox-transformed_leaf_angle;Nodes_above_ear	1	0	0	0	0	0	0	0	0	0	0	0	0	0	0	0	0	0	1	0	0	0	0	1	0	1	4	dispensable
pan_gene_17285	pan_gene_27796	Nodes_above_ear	Nodes_above_ear	1	1	1	1	0	1	0	0	0	0	0	1	0	1	0	0	0	1	1	0	1	0	0	0	1	1	12	near-core
pan_gene_17405	pan_gene_19273	Ear_row_number;Nodes_above_ear;Nodes_per_plant;Sucrose	Average_internode_length_(above_ear);Average_internode_length_(whole_plant);Chlorophyll_A;Height_above_ear;Nitrate;Nodes_above_ear;PCA_of_metabolites:_PC1	1	0	0	0	0	0	0	0	0	0	0	0	0	0	0	0	0	0	0	0	0	1	1	0	0	0	3	dispensable
pan_gene_17405	pan_gene_22776	Ear_row_number;Nodes_above_ear;Nodes_per_plant;Sucrose	Days_to_silk;Ear_height;Ear_row_number;Leaf_length;Nodes_above_ear	1	1	1	1	1	1	1	0	0	0	0	1	0	1	1	0	0	1	1	0	1	1	1	0	0	0	15	near-core
pan_gene_17405	pan_gene_23823	Ear_row_number;Nodes_above_ear;Nodes_per_plant;Sucrose	Nodes_above_ear	1	0	0	0	0	0	0	0	0	0	0	0	0	0	0	0	0	0	0	0	0	0	0	0	0	0	1	private
pan_gene_17405	pan_gene_23824	Ear_row_number;Nodes_above_ear;Nodes_per_plant;Sucrose	Nodes_above_ear	1	1	0	0	0	0	0	0	0	0	0	1	0	0	0	1	0	0	0	0	0	1	0	0	0	0	5	dispensable
pan_gene_17405	pan_gene_25267	Ear_row_number;Nodes_above_ear;Nodes_per_plant;Sucrose	Days_to_anthesis;Nodes_above_ear	1	0	0	0	0	0	0	0	0	0	0	0	0	0	0	1	0	0	0	0	0	0	0	0	0	1	3	dispensable
pan_gene_17405	pan_gene_30678	Ear_row_number;Nodes_above_ear;Nodes_per_plant;Sucrose	Average_internode_length_(below_ear);Nodes_above_ear	1	0	1	0	1	0	1	0	0	1	1	1	0	0	0	0	1	0	0	0	0	0	0	0	0	0	8	dispensable
pan_gene_17405	pan_gene_4230	Ear_row_number;Nodes_above_ear;Nodes_per_plant;Sucrose	Nodes_above_ear	1	0	0	0	0	1	1	0	0	0	0	0	0	1	0	0	1	0	0	0	0	1	1	0	0	1	8	dispensable
pan_gene_18267	pan_gene_6072	Height_above_ear;Nodes_above_ear	Height_per_day_(until_flowering);Nodes_above_ear	0	0	0	0	0	0	1	0	0	0	0	0	0	0	0	0	0	0	0	0	0	0	0	0	0	0	1	private
pan_gene_18792	pan_gene_22834	Anthesis-silking_interval;Nodes_above_ear	Ear_row_number;Nodes_above_ear;PCA_of_metabolites:_PC2;Starch;Tassel_branch_number;Tassel_length	0	0	0	0	0	0	0	0	0	0	0	0	0	0	0	0	0	0	0	0	1	0	0	0	0	0	1	private
pan_gene_18792	pan_gene_5343	Anthesis-silking_interval;Nodes_above_ear	Nodes_above_ear	1	0	0	0	0	0	0	0	0	0	0	0	0	0	0	0	0	0	0	0	0	0	0	0	0	0	1	private
pan_gene_19054	pan_gene_26653	Nodes_above_ear	Ear_height;Leaf_width;Nodes_above_ear;Nodes_per_plant;Nodes_to_ear;Plant_height	1	0	0	0	1	1	0	0	1	0	0	1	0	1	0	0	1	1	0	0	0	0	0	0	0	0	8	dispensable
pan_gene_19054	pan_gene_27089	Nodes_above_ear	Nodes_above_ear	1	0	0	0	0	1	0	0	1	0	0	0	0	0	0	0	0	0	0	0	0	1	0	0	0	0	4	dispensable
pan_gene_19054	pan_gene_27796	Nodes_above_ear	Nodes_above_ear	1	0	1	0	1	1	0	0	1	0	1	1	0	1	0	0	0	1	0	0	0	0	1	0	0	1	11	near-core
pan_gene_19054	pan_gene_30731	Nodes_above_ear	Nodes_above_ear	1	0	0	0	1	0	0	0	1	0	0	1	0	1	0	0	0	0	0	0	0	0	0	0	0	1	6	dispensable
pan_gene_19054	pan_gene_8777	Nodes_above_ear	Average_internode_length_(below_ear);Nodes_above_ear	1	0	0	0	1	1	0	0	1	1	0	1	0	0	0	1	0	1	0	0	0	0	1	0	0	1	10	dispensable
pan_gene_19055	pan_gene_22888	Nodes_above_ear;Tassel_length	Average_internode_length_(whole_plant);Nodes_above_ear	1	0	0	0	0	0	0	0	1	1	0	0	0	0	0	0	0	0	0	0	0	0	0	0	0	0	3	dispensable
pan_gene_19055	pan_gene_2548	Nodes_above_ear;Tassel_length	Nodes_above_ear;Nodes_per_plant;Plant_height	1	1	0	1	1	0	0	1	0	1	0	0	1	0	0	0	0	0	0	0	0	0	0	0	0	1	8	dispensable
pan_gene_19055	pan_gene_30731	Nodes_above_ear;Tassel_length	Nodes_above_ear	1	0	0	1	1	0	0	0	1	0	0	0	0	0	0	0	0	0	0	0	0	0	0	0	0	0	4	dispensable
pan_gene_19055	pan_gene_30887	Nodes_above_ear;Tassel_length	Nitrate;Nodes_above_ear	1	0	0	1	1	0	0	0	1	0	1	0	0	0	1	0	0	0	1	0	0	0	0	0	0	0	7	dispensable
pan_gene_19055	pan_gene_4438	Nodes_above_ear;Tassel_length	Nodes_above_ear	1	0	0	0	0	0	0	0	0	0	0	0	0	0	0	0	0	0	0	0	0	0	0	0	0	1	2	dispensable
pan_gene_19055	pan_gene_4652	Nodes_above_ear;Tassel_length	Nodes_above_ear;Stalk_strength	1	0	0	0	0	1	0	0	0	0	0	0	0	0	0	0	0	0	0	0	0	0	1	0	0	0	3	dispensable
pan_gene_19055	pan_gene_8122	Nodes_above_ear;Tassel_length	Average_internode_length_(whole_plant);Ear_row_number;Fumarate;Nodes_above_ear	1	0	0	0	1	0	1	1	1	1	0	1	1	0	1	0	1	1	1	0	0	0	1	0	0	1	14	near-core
pan_gene_19055	pan_gene_8777	Nodes_above_ear;Tassel_length	Average_internode_length_(below_ear);Nodes_above_ear	1	0	0	1	0	1	1	1	1	0	0	1	1	0	1	1	0	1	0	0	1	0	1	0	1	1	15	near-core
pan_gene_19238	pan_gene_26427	Nodes_above_ear;Protein	Nodes_above_ear;PCA_of_metabolites:_PC1;Total_amino_acids	1	0	0	1	0	0	0	0	0	0	0	0	0	0	0	0	0	0	0	0	0	0	0	0	0	0	2	dispensable
pan_gene_19238	pan_gene_8083	Nodes_above_ear;Protein	Nodes_above_ear	1	0	0	0	0	0	0	0	0	0	0	0	0	0	0	0	0	0	0	0	0	0	0	0	0	0	1	private
pan_gene_19239	pan_gene_30731	Nodes_above_ear	Nodes_above_ear	1	0	0	0	0	0	0	0	0	0	0	0	0	0	0	0	0	0	0	0	0	0	0	0	0	0	1	private
pan_gene_19239	pan_gene_5427	Nodes_above_ear	Average_internode_length_(whole_plant);Nodes_above_ear;Nodes_per_plant	1	0	0	0	0	0	0	0	0	0	0	0	0	0	0	0	0	0	0	0	0	0	0	0	0	0	1	private
pan_gene_19253	pan_gene_22776	Average_internode_length_(above_ear);Nodes_above_ear	Days_to_silk;Ear_height;Ear_row_number;Leaf_length;Nodes_above_ear	1	0	1	1	0	1	1	0	1	0	0	1	0	1	0	0	0	1	0	0	1	1	0	0	0	0	11	near-core
pan_gene_19253	pan_gene_23824	Average_internode_length_(above_ear);Nodes_above_ear	Nodes_above_ear	1	0	0	0	0	0	0	0	0	0	0	1	0	0	0	0	0	0	0	0	0	1	0	0	0	0	3	dispensable
pan_gene_19273	pan_gene_23823	Average_internode_length_(above_ear);Average_internode_length_(whole_plant);Chlorophyll_A;Height_above_ear;Nitrate;Nodes_above_ear;PCA_of_metabolites:_PC1	Nodes_above_ear	1	0	0	0	0	0	0	0	0	0	0	0	0	0	0	0	0	0	0	0	0	0	0	0	0	0	1	private
pan_gene_19273	pan_gene_25267	Average_internode_length_(above_ear);Average_internode_length_(whole_plant);Chlorophyll_A;Height_above_ear;Nitrate;Nodes_above_ear;PCA_of_metabolites:_PC1	Days_to_anthesis;Nodes_above_ear	1	1	1	0	0	0	1	1	0	0	1	0	1	0	0	0	1	0	0	0	0	1	0	0	0	1	10	dispensable
pan_gene_19273	pan_gene_2874	Average_internode_length_(above_ear);Average_internode_length_(whole_plant);Chlorophyll_A;Height_above_ear;Nitrate;Nodes_above_ear;PCA_of_metabolites:_PC1	Nodes_above_ear;Tassel_branch_number	1	0	1	0	0	0	1	1	0	1	0	0	0	0	0	0	0	0	1	1	0	0	0	0	0	1	8	dispensable
pan_gene_19273	pan_gene_30678	Average_internode_length_(above_ear);Average_internode_length_(whole_plant);Chlorophyll_A;Height_above_ear;Nitrate;Nodes_above_ear;PCA_of_metabolites:_PC1	Average_internode_length_(below_ear);Nodes_above_ear	1	1	0	0	0	0	1	1	0	0	1	0	0	0	0	1	0	0	0	1	0	0	0	1	0	1	9	dispensable
pan_gene_19284	pan_gene_2372	Average_internode_length_(above_ear);Leaf_width;Nodes_above_ear;Southern_leaf_blight	100_Kernel_weight;Nodes_above_ear	1	0	0	0	0	0	0	0	0	0	0	0	0	0	0	0	0	0	0	0	0	0	0	0	0	0	1	private
pan_gene_19458	pan_gene_2548	Average_internode_length_(above_ear);Nodes_above_ear	Nodes_above_ear;Nodes_per_plant;Plant_height	1	1	1	0	0	0	0	0	0	0	0	0	0	0	0	1	0	0	0	0	0	0	0	0	0	0	4	dispensable
pan_gene_19458	pan_gene_28675	Average_internode_length_(above_ear);Nodes_above_ear	Nodes_above_ear	1	0	0	0	0	0	0	1	1	1	1	0	0	1	0	1	1	1	0	0	0	1	1	0	0	0	11	near-core
pan_gene_19727	pan_gene_28068	Nodes_above_ear	Nodes_above_ear;Tassel_length	1	0	0	0	0	0	0	0	0	0	0	0	0	0	0	0	0	0	0	0	0	0	0	0	0	0	1	private
pan_gene_19727	pan_gene_30723	Nodes_above_ear	Ear_height;Nodes_above_ear	0	0	0	1	1	0	0	0	0	1	0	0	0	0	0	1	1	0	0	0	1	0	0	0	0	1	7	dispensable
pan_gene_19727	pan_gene_4212	Nodes_above_ear	Nodes_above_ear	1	1	0	1	1	0	1	0	1	1	1	1	0	0	0	0	1	1	0	0	0	0	1	1	0	1	14	near-core
pan_gene_20782	pan_gene_28422	Nodes_above_ear;Total_amino_acids	Nodes_above_ear	1	1	0	0	0	1	1	0	1	1	1	1	1	0	1	1	1	1	1	0	1	1	1	1	0	1	19	near-core
pan_gene_21076	pan_gene_5368	Nodes_above_ear	Anthesis-silking_interval;Cob_diameter;Leaf_length;Nodes_above_ear;Photoperiod_growing-degree_days_to_anthesis	1	0	1	0	0	1	1	0	1	1	1	1	1	0	0	1	0	1	1	1	1	1	1	0	1	0	17	near-core
pan_gene_211	pan_gene_27843	Height_per_day_(until_flowering);Nodes_above_ear;Nodes_per_plant;Plant_height;Ratio_of_ear_height_to_total_height	Nodes_above_ear;Ratio_of_ear_height_to_total_height	1	0	0	0	0	0	0	0	0	0	0	0	0	0	0	0	0	0	0	0	0	0	0	0	0	0	1	private
pan_gene_211	pan_gene_97310	Height_per_day_(until_flowering);Nodes_above_ear;Nodes_per_plant;Plant_height;Ratio_of_ear_height_to_total_height	100_Kernel_weight;Nodes_above_ear	1	0	0	0	0	0	0	0	0	0	0	0	0	0	0	0	0	0	0	0	0	0	0	0	0	0	1	private
pan_gene_21722	pan_gene_26151	Nodes_above_ear;Tassel_length	Nodes_above_ear;Nodes_per_plant	0	0	0	0	0	0	0	1	0	1	0	0	0	0	1	1	0	1	1	0	1	0	0	0	1	1	9	dispensable
pan_gene_21722	pan_gene_32091	Nodes_above_ear;Tassel_length	Boxcox-transformed_leaf_angle;Nodes_above_ear;Ratio_of_ear_height_to_total_height	0	1	0	0	0	1	1	1	1	1	0	1	1	0	1	1	1	1	1	1	1	0	0	0	1	1	17	near-core
pan_gene_21722	pan_gene_407	Nodes_above_ear;Tassel_length	Average_internode_length_(above_ear);Nodes_above_ear;Nodes_per_plant	0	0	0	0	0	0	1	0	0	0	0	1	1	0	0	1	0	0	0	0	0	0	0	0	0	0	4	dispensable
pan_gene_21722	pan_gene_4233	Nodes_above_ear;Tassel_length	Nodes_above_ear;Plant_height	0	1	0	0	1	1	1	1	0	1	0	1	0	0	1	1	1	0	0	1	1	0	0	0	1	1	14	near-core
pan_gene_21722	pan_gene_8375	Nodes_above_ear;Tassel_length	Anthesis-silking_interval;Nodes_above_ear;Tassel_length	0	0	0	0	0	1	1	0	0	0	0	0	0	0	1	1	1	0	0	1	1	0	0	0	1	1	9	dispensable
pan_gene_22328	pan_gene_27847	Nodes_above_ear	Ear_row_number;Nodes_above_ear	1	0	0	0	0	0	0	0	0	0	0	0	0	0	0	0	0	0	0	0	0	0	0	0	0	0	1	private
pan_gene_22347	pan_gene_25364	Leaf_width;Nodes_above_ear;Nodes_to_ear;Ratio_of_ear_height_to_total_height	Nodes_above_ear	0	0	0	0	0	0	0	0	0	0	0	0	0	0	0	0	1	0	0	0	0	0	0	0	0	1	2	dispensable
pan_gene_22347	pan_gene_2874	Leaf_width;Nodes_above_ear;Nodes_to_ear;Ratio_of_ear_height_to_total_height	Nodes_above_ear;Tassel_branch_number	0	0	0	0	1	0	0	0	0	0	0	0	0	0	0	0	0	0	0	0	0	0	0	0	0	1	2	dispensable
pan_gene_22347	pan_gene_717	Leaf_width;Nodes_above_ear;Nodes_to_ear;Ratio_of_ear_height_to_total_height	Nodes_above_ear	0	0	0	0	0	0	0	0	0	0	0	1	0	0	0	0	0	0	0	0	0	0	0	0	0	0	1	private
pan_gene_22776	pan_gene_23823	Days_to_silk;Ear_height;Ear_row_number;Leaf_length;Nodes_above_ear	Nodes_above_ear	1	0	0	0	0	0	0	0	0	0	0	0	0	0	0	0	0	0	0	0	0	0	0	0	0	0	1	private
pan_gene_22776	pan_gene_23824	Days_to_silk;Ear_height;Ear_row_number;Leaf_length;Nodes_above_ear	Nodes_above_ear	1	0	0	0	0	0	0	0	1	0	0	1	0	0	0	0	0	0	0	0	0	1	0	1	0	0	5	dispensable
pan_gene_22776	pan_gene_5237	Days_to_silk;Ear_height;Ear_row_number;Leaf_length;Nodes_above_ear	Ear_height;Nodes_above_ear;Ratio_of_ear_height_to_total_height	1	1	0	0	0	1	1	0	1	0	0	1	0	0	1	0	0	0	0	0	0	0	1	0	0	0	8	dispensable
pan_gene_22776	pan_gene_6072	Days_to_silk;Ear_height;Ear_row_number;Leaf_length;Nodes_above_ear	Height_per_day_(until_flowering);Nodes_above_ear	0	0	0	0	0	0	0	0	0	0	0	1	0	0	0	0	0	0	0	0	0	0	0	1	0	0	2	dispensable
pan_gene_22823	pan_gene_2495	Days_to_anthesis;Nodes_above_ear	Average_internode_length_(whole_plant);Ear_row_number;Nodes_above_ear	1	0	0	0	0	0	0	0	0	0	0	0	0	0	0	0	0	1	0	1	0	0	0	0	0	1	4	dispensable
pan_gene_22823	pan_gene_26427	Days_to_anthesis;Nodes_above_ear	Nodes_above_ear;PCA_of_metabolites:_PC1;Total_amino_acids	1	0	0	0	0	0	0	0	0	0	0	0	0	1	0	0	0	0	0	0	0	0	0	1	0	0	3	dispensable
pan_gene_22823	pan_gene_8083	Days_to_anthesis;Nodes_above_ear	Nodes_above_ear	1	0	0	0	0	0	0	0	0	0	0	0	0	0	0	0	0	0	0	0	0	0	0	0	0	0	1	private
pan_gene_22839	pan_gene_5154	Nodes_above_ear	Malate;Nodes_above_ear;PCA_of_metabolites:_PC1;Ratio_of_ear_height_to_total_height;Tassel_branch_number	0	0	1	0	0	0	0	0	0	0	0	0	0	0	0	0	0	0	0	0	0	0	0	0	0	0	1	private
pan_gene_22888	pan_gene_26151	Average_internode_length_(whole_plant);Nodes_above_ear	Nodes_above_ear;Nodes_per_plant	0	0	0	0	1	0	0	1	0	1	0	0	0	0	1	1	0	1	1	0	1	0	0	0	0	0	8	dispensable
pan_gene_22888	pan_gene_26653	Average_internode_length_(whole_plant);Nodes_above_ear	Ear_height;Leaf_width;Nodes_above_ear;Nodes_per_plant;Nodes_to_ear;Plant_height	1	0	0	0	1	0	0	0	0	1	0	0	0	0	0	0	0	0	0	1	0	0	0	0	0	0	4	dispensable
pan_gene_22888	pan_gene_27796	Average_internode_length_(whole_plant);Nodes_above_ear	Nodes_above_ear	1	0	0	0	1	0	0	0	0	0	0	0	0	0	0	0	0	0	1	0	1	0	0	0	0	0	4	dispensable
pan_gene_22888	pan_gene_4652	Average_internode_length_(whole_plant);Nodes_above_ear	Nodes_above_ear;Stalk_strength	1	0	0	0	0	0	0	0	0	0	0	0	0	0	0	0	0	0	0	0	0	0	0	0	0	0	1	private
pan_gene_22888	pan_gene_8777	Average_internode_length_(whole_plant);Nodes_above_ear	Average_internode_length_(below_ear);Nodes_above_ear	1	0	0	0	0	0	0	0	0	0	0	0	0	0	0	0	0	0	0	0	1	0	0	0	0	0	2	dispensable
pan_gene_23043	pan_gene_23626	Nodes_above_ear	Nodes_above_ear;Tassel_branch_number	0	0	0	0	0	0	0	1	0	0	0	0	0	0	0	0	0	0	0	0	0	0	0	0	0	0	1	private
pan_gene_2372	pan_gene_5343	100_Kernel_weight;Nodes_above_ear	Nodes_above_ear	1	0	0	0	0	0	0	0	0	0	0	0	0	0	0	0	0	0	0	0	0	0	0	0	0	0	1	private
pan_gene_23823	pan_gene_23824	Nodes_above_ear	Nodes_above_ear	1	0	0	0	0	0	0	0	0	0	0	0	0	0	0	0	0	0	0	0	0	0	0	0	0	0	1	private
pan_gene_23823	pan_gene_25267	Nodes_above_ear	Days_to_anthesis;Nodes_above_ear	1	0	0	0	0	0	0	0	0	0	0	0	0	0	0	0	0	0	0	0	0	0	0	0	0	0	1	private
pan_gene_23823	pan_gene_30678	Nodes_above_ear	Average_internode_length_(below_ear);Nodes_above_ear	1	0	0	0	0	0	0	0	0	0	0	0	0	0	0	0	0	0	0	0	0	0	0	0	0	0	1	private
pan_gene_23823	pan_gene_5237	Nodes_above_ear	Ear_height;Nodes_above_ear;Ratio_of_ear_height_to_total_height	1	0	0	0	0	0	0	0	0	0	0	0	0	0	0	0	0	0	0	0	0	0	0	0	0	0	1	private
pan_gene_23824	pan_gene_25267	Nodes_above_ear	Days_to_anthesis;Nodes_above_ear	1	1	0	0	0	0	0	0	0	0	0	0	0	0	0	1	0	0	0	0	0	0	0	0	0	0	3	dispensable
pan_gene_23824	pan_gene_30678	Nodes_above_ear	Average_internode_length_(below_ear);Nodes_above_ear	1	0	0	0	0	1	0	0	1	0	0	1	0	0	0	1	0	0	0	0	0	0	0	0	0	0	5	dispensable
pan_gene_23824	pan_gene_4230	Nodes_above_ear	Nodes_above_ear	1	0	0	0	0	0	0	0	0	0	0	0	0	0	0	0	0	0	0	0	0	1	0	1	0	0	3	dispensable
pan_gene_23825	pan_gene_28	Nodes_above_ear	Nodes_above_ear	1	0	0	0	0	0	0	0	0	0	0	0	0	0	0	0	0	0	0	0	0	0	0	0	0	0	1	private
pan_gene_24267	pan_gene_32548	Nodes_above_ear	Chlorophyll_B;Ear_row_number;Nitrate;Nodes_above_ear;Plant_height;Stalk_strength	1	0	1	0	1	0	1	0	0	1	0	1	1	1	1	0	1	1	0	0	1	0	0	0	0	0	12	near-core
pan_gene_25267	pan_gene_2874	Days_to_anthesis;Nodes_above_ear	Nodes_above_ear;Tassel_branch_number	1	0	0	0	0	0	1	0	0	0	0	0	0	0	0	0	1	0	0	0	0	0	0	0	0	1	4	dispensable
pan_gene_25267	pan_gene_30678	Days_to_anthesis;Nodes_above_ear	Average_internode_length_(below_ear);Nodes_above_ear	1	0	1	0	1	1	0	1	0	0	1	0	0	0	0	1	1	0	0	0	0	0	0	0	1	1	10	dispensable
pan_gene_25364	pan_gene_26940	Nodes_above_ear	Ear_height;Nodes_above_ear;Nodes_per_plant	1	1	1	0	1	1	1	0	0	1	0	1	1	1	1	1	1	1	0	1	0	0	1	1	0	1	18	near-core
pan_gene_25364	pan_gene_4643	Nodes_above_ear	Nodes_above_ear	1	1	1	0	1	1	1	1	1	1	1	1	1	1	1	0	1	0	0	1	1	0	1	0	0	0	18	near-core
pan_gene_25364	pan_gene_5166	Nodes_above_ear	Nodes_above_ear	1	0	0	1	0	0	0	0	0	0	0	0	0	0	0	0	0	0	0	0	0	0	0	0	0	0	2	dispensable
pan_gene_25364	pan_gene_717	Nodes_above_ear	Nodes_above_ear	1	1	1	0	1	1	0	1	1	0	0	0	0	1	1	0	1	1	0	1	1	1	1	0	1	1	17	near-core
pan_gene_25364	pan_gene_8083	Nodes_above_ear	Nodes_above_ear	1	0	0	0	0	0	0	0	0	0	0	0	0	0	0	0	0	0	0	0	0	0	0	0	0	0	1	private
pan_gene_25364	pan_gene_8315	Nodes_above_ear	Nodes_above_ear	1	0	1	0	0	0	0	0	0	0	0	0	0	0	0	0	0	0	0	0	0	0	0	0	0	0	2	dispensable
pan_gene_25364	pan_gene_97091	Nodes_above_ear	Nodes_above_ear;Photoperiod_growing-degree_days_to_anthesis;Stalk_strength	1	1	1	1	1	1	1	1	1	1	1	1	1	1	1	1	1	1	1	1	1	1	1	1	1	1	26	core
pan_gene_25440	pan_gene_32567	Average_internode_length_(whole_plant);Ear_row_number;Height_above_ear;Leaf_width;Nodes_above_ear;Photoperiod_Growing-degree_days_to_silk	Height_above_ear;Height_per_day_(until_flowering);Nodes_above_ear;Nodes_per_plant;PCA_of_metabolites:_PC2	0	0	0	0	0	0	0	0	0	0	0	1	0	0	0	0	0	0	0	0	0	0	0	0	0	0	1	private
pan_gene_2548	pan_gene_28675	Nodes_above_ear;Nodes_per_plant;Plant_height	Nodes_above_ear	1	0	0	0	0	0	1	1	0	0	1	0	0	0	0	1	0	0	1	0	0	1	0	0	0	0	7	dispensable
pan_gene_2548	pan_gene_80518	Nodes_above_ear;Nodes_per_plant;Plant_height	Nodes_above_ear	1	0	0	1	0	0	0	0	0	0	0	0	0	0	0	0	0	0	0	0	0	0	0	0	0	0	2	dispensable
pan_gene_25808	pan_gene_408	Average_internode_length_(above_ear);Nodes_above_ear	Average_internode_length_(above_ear);Nodes_above_ear;Nodes_per_plant	1	1	0	1	0	0	0	0	1	1	0	0	1	1	0	0	0	0	0	1	1	0	1	0	0	0	10	dispensable
pan_gene_26151	pan_gene_32091	Nodes_above_ear;Nodes_per_plant	Boxcox-transformed_leaf_angle;Nodes_above_ear;Ratio_of_ear_height_to_total_height	0	0	1	0	1	0	0	1	0	0	1	0	0	0	1	1	0	1	1	0	1	0	1	0	1	1	12	near-core
pan_gene_26151	pan_gene_407	Nodes_above_ear;Nodes_per_plant	Average_internode_length_(above_ear);Nodes_above_ear;Nodes_per_plant	0	0	0	0	1	0	0	0	0	0	0	0	0	0	0	1	0	0	0	0	0	0	0	0	0	0	2	dispensable
pan_gene_26151	pan_gene_4233	Nodes_above_ear;Nodes_per_plant	Nodes_above_ear;Plant_height	0	0	1	0	0	0	0	0	0	0	1	0	0	0	1	1	0	1	1	0	1	0	1	0	1	0	9	dispensable
pan_gene_26151	pan_gene_5850	Nodes_above_ear;Nodes_per_plant	Nodes_above_ear;Tassel_branch_number	0	0	0	0	0	0	0	0	0	0	0	0	0	0	0	0	0	1	0	0	1	0	0	0	1	0	3	dispensable
pan_gene_26151	pan_gene_8375	Nodes_above_ear;Nodes_per_plant	Anthesis-silking_interval;Nodes_above_ear;Tassel_length	0	0	1	0	1	0	0	0	0	1	0	0	0	0	1	1	0	1	1	0	1	0	1	0	0	1	10	dispensable
pan_gene_26151	pan_gene_96186	Nodes_above_ear;Nodes_per_plant	Nodes_above_ear;Nodes_to_ear	0	0	0	0	0	0	0	0	0	0	0	0	0	0	1	0	0	0	0	0	0	0	0	0	0	0	1	private
pan_gene_26260	pan_gene_28489	Nodes_above_ear	Nodes_above_ear;Stalk_strength	1	1	0	0	0	0	0	0	0	1	0	1	0	0	0	0	0	1	1	0	0	0	1	0	0	1	8	dispensable
pan_gene_26427	pan_gene_26940	Nodes_above_ear;PCA_of_metabolites:_PC1;Total_amino_acids	Ear_height;Nodes_above_ear;Nodes_per_plant	1	0	0	0	0	0	0	0	0	0	0	0	0	0	0	0	0	0	0	0	0	0	0	0	0	0	1	private
pan_gene_26427	pan_gene_8083	Nodes_above_ear;PCA_of_metabolites:_PC1;Total_amino_acids	Nodes_above_ear	1	0	0	0	0	0	0	0	0	0	0	0	0	0	0	0	0	0	0	0	0	0	0	0	0	0	1	private
pan_gene_26427	pan_gene_8315	Nodes_above_ear;PCA_of_metabolites:_PC1;Total_amino_acids	Nodes_above_ear	1	0	0	0	0	0	0	0	0	0	0	0	0	0	0	0	0	0	0	0	0	0	0	0	0	0	1	private
pan_gene_26653	pan_gene_27089	Ear_height;Leaf_width;Nodes_above_ear;Nodes_per_plant;Nodes_to_ear;Plant_height	Nodes_above_ear	1	0	0	1	0	1	0	0	1	1	0	1	0	1	0	0	0	0	0	1	1	0	0	1	0	0	10	dispensable
pan_gene_26653	pan_gene_27796	Ear_height;Leaf_width;Nodes_above_ear;Nodes_per_plant;Nodes_to_ear;Plant_height	Nodes_above_ear	1	0	0	1	1	1	1	1	1	1	0	1	1	1	1	1	1	1	1	1	1	0	1	0	0	0	19	near-core
pan_gene_26653	pan_gene_30731	Ear_height;Leaf_width;Nodes_above_ear;Nodes_per_plant;Nodes_to_ear;Plant_height	Nodes_above_ear	1	0	0	1	0	1	1	0	1	0	0	0	0	1	0	0	0	1	0	0	0	0	0	0	0	0	7	dispensable
pan_gene_26653	pan_gene_30887	Ear_height;Leaf_width;Nodes_above_ear;Nodes_per_plant;Nodes_to_ear;Plant_height	Nitrate;Nodes_above_ear	1	1	1	1	0	1	1	0	1	1	1	0	0	0	1	1	0	1	1	0	0	0	0	1	0	1	15	near-core
pan_gene_26653	pan_gene_8777	Ear_height;Leaf_width;Nodes_above_ear;Nodes_per_plant;Nodes_to_ear;Plant_height	Average_internode_length_(below_ear);Nodes_above_ear	1	0	0	1	1	1	1	0	1	0	0	1	0	1	1	1	0	1	0	0	0	0	0	1	0	0	12	near-core
pan_gene_26699	pan_gene_28202	Anthesis-silking_interval;Days_to_silk;Leaf_length;Nodes_above_ear;Nodes_per_plant;Photoperiod_growing-degree_days_to_anthesis;Plant_height;Ratio_of_ear_height_to_total_height	Boxcox-transformed_leaf_angle;Nodes_above_ear	1	0	0	0	0	0	0	0	0	1	1	0	0	0	0	0	0	0	0	0	0	0	0	0	0	0	3	dispensable
pan_gene_26940	pan_gene_4643	Ear_height;Nodes_above_ear;Nodes_per_plant	Nodes_above_ear	1	1	0	0	1	0	1	0	0	1	0	0	1	1	1	1	1	1	0	0	0	0	1	0	0	1	13	near-core
pan_gene_26940	pan_gene_5166	Ear_height;Nodes_above_ear;Nodes_per_plant	Nodes_above_ear	1	0	0	0	0	0	0	0	0	0	0	0	0	0	0	0	0	0	0	0	0	0	0	0	0	0	1	private
pan_gene_26940	pan_gene_717	Ear_height;Nodes_above_ear;Nodes_per_plant	Nodes_above_ear	1	1	1	0	1	1	0	0	1	0	1	0	0	1	0	0	1	1	0	1	0	1	1	0	0	1	14	near-core
pan_gene_26940	pan_gene_8083	Ear_height;Nodes_above_ear;Nodes_per_plant	Nodes_above_ear	1	0	0	0	0	0	0	0	0	0	0	0	0	0	0	0	0	0	0	0	0	0	0	0	0	0	1	private
pan_gene_26940	pan_gene_8315	Ear_height;Nodes_above_ear;Nodes_per_plant	Nodes_above_ear	1	0	0	0	0	0	0	0	0	0	0	0	0	0	0	0	0	0	0	0	0	0	0	0	0	0	1	private
pan_gene_26940	pan_gene_97091	Ear_height;Nodes_above_ear;Nodes_per_plant	Nodes_above_ear;Photoperiod_growing-degree_days_to_anthesis;Stalk_strength	1	1	1	0	0	0	1	0	0	1	0	1	1	1	1	1	1	1	0	0	0	0	1	0	0	1	14	near-core
pan_gene_27022	pan_gene_27879	Nodes_above_ear;Northern_Leaf_Blight;Tassel_branch_number	Average_internode_length_(below_ear);Ear_height;Nodes_above_ear;Plant_height	0	0	0	0	0	0	0	0	0	0	0	0	0	0	0	0	0	0	0	0	0	1	0	0	0	0	1	private
pan_gene_27089	pan_gene_27796	Nodes_above_ear	Nodes_above_ear	1	0	0	1	0	1	0	0	1	1	0	0	1	0	0	0	0	0	1	1	1	0	0	0	1	0	10	dispensable
pan_gene_27160	pan_gene_28422	Nodes_above_ear	Nodes_above_ear	1	0	1	0	1	1	1	0	0	1	1	1	0	0	0	0	0	0	0	0	0	0	0	1	0	0	9	dispensable
pan_gene_27160	pan_gene_32091	Nodes_above_ear	Boxcox-transformed_leaf_angle;Nodes_above_ear;Ratio_of_ear_height_to_total_height	1	1	0	0	0	0	0	0	0	0	0	1	0	0	0	1	0	0	0	0	1	0	0	0	0	0	5	dispensable
pan_gene_27160	pan_gene_4233	Nodes_above_ear	Nodes_above_ear;Plant_height	1	1	1	0	0	0	1	0	0	0	0	1	0	0	0	0	0	0	1	0	1	0	0	0	0	0	7	dispensable
pan_gene_27160	pan_gene_5850	Nodes_above_ear	Nodes_above_ear;Tassel_branch_number	1	1	1	0	0	0	0	0	0	0	0	1	0	0	1	0	0	0	0	0	1	1	0	0	0	0	7	dispensable
pan_gene_27160	pan_gene_8375	Nodes_above_ear	Anthesis-silking_interval;Nodes_above_ear;Tassel_length	1	0	1	0	0	0	0	0	0	1	0	0	0	0	0	1	0	1	0	0	1	0	0	0	0	0	6	dispensable
pan_gene_27188	pan_gene_32748	Days_to_silk;Nodes_above_ear	Chlorophyll_A;Glutamate;Nodes_above_ear;Nodes_per_plant	0	0	0	0	0	0	0	0	0	0	0	0	0	0	0	1	0	0	0	0	0	0	0	1	0	0	2	dispensable
pan_gene_27195	pan_gene_5154	Chlorophyll_B;Nodes_above_ear	Malate;Nodes_above_ear;PCA_of_metabolites:_PC1;Ratio_of_ear_height_to_total_height;Tassel_branch_number	1	0	0	0	0	1	0	1	0	0	0	0	1	0	0	0	0	0	0	0	0	0	0	0	0	0	4	dispensable
pan_gene_27206	pan_gene_32548	Nodes_above_ear	Chlorophyll_B;Ear_row_number;Nitrate;Nodes_above_ear;Plant_height;Stalk_strength	1	0	0	0	0	0	0	0	0	0	0	0	0	0	0	0	0	0	0	0	0	0	0	0	0	0	1	private
pan_gene_27206	pan_gene_5368	Nodes_above_ear	Anthesis-silking_interval;Cob_diameter;Leaf_length;Nodes_above_ear;Photoperiod_growing-degree_days_to_anthesis	1	0	0	0	0	0	0	0	0	0	0	0	0	0	0	0	0	0	0	0	0	0	0	0	0	0	1	private
pan_gene_27246	pan_gene_27796	Nodes_above_ear;Northern_Leaf_Blight	Nodes_above_ear	0	0	0	0	0	1	0	0	0	0	0	0	0	0	0	0	0	0	0	0	0	0	0	0	0	0	1	private
pan_gene_27246	pan_gene_32091	Nodes_above_ear;Northern_Leaf_Blight	Boxcox-transformed_leaf_angle;Nodes_above_ear;Ratio_of_ear_height_to_total_height	0	0	0	0	0	1	0	0	0	0	0	0	0	0	0	0	0	0	0	0	0	0	0	0	0	0	1	private
pan_gene_27246	pan_gene_8375	Nodes_above_ear;Northern_Leaf_Blight	Anthesis-silking_interval;Nodes_above_ear;Tassel_length	0	0	0	0	0	1	0	0	0	0	0	0	0	0	0	0	0	0	0	0	0	0	0	0	0	0	1	private
pan_gene_27796	pan_gene_30887	Nodes_above_ear	Nitrate;Nodes_above_ear	1	0	0	1	0	0	1	0	1	0	0	0	0	0	0	1	0	0	1	0	1	0	0	0	0	0	7	dispensable
pan_gene_27796	pan_gene_4652	Nodes_above_ear	Nodes_above_ear;Stalk_strength	1	0	0	0	0	0	0	0	0	0	0	0	0	0	0	0	0	0	0	0	0	0	1	0	0	0	2	dispensable
pan_gene_27796	pan_gene_8777	Nodes_above_ear	Average_internode_length_(below_ear);Nodes_above_ear	1	0	1	1	1	1	1	1	1	1	0	1	0	1	0	1	0	1	0	1	0	0	1	0	1	0	16	near-core
pan_gene_27847	pan_gene_657	Ear_row_number;Nodes_above_ear	Glutamate;Nodes_above_ear	1	1	0	0	0	0	0	0	0	1	0	1	1	0	0	0	1	0	0	0	1	0	1	1	1	0	10	dispensable
pan_gene_27847	pan_gene_7353	Ear_row_number;Nodes_above_ear	Nodes_above_ear	1	1	0	0	0	0	0	0	0	1	0	1	0	0	1	0	1	0	0	0	0	0	1	0	1	0	8	dispensable
pan_gene_27847	pan_gene_8377	Ear_row_number;Nodes_above_ear	Nodes_above_ear;Tassel_length	1	1	0	0	0	0	0	0	0	1	0	1	0	0	0	0	1	0	0	0	0	0	0	1	1	0	7	dispensable
pan_gene_27863	pan_gene_4652	Boxcox-transformed_leaf_angle;Nodes_above_ear	Nodes_above_ear;Stalk_strength	1	0	0	0	0	1	0	0	0	0	0	0	0	0	0	0	0	0	0	0	0	0	0	0	0	0	2	dispensable
pan_gene_27864	pan_gene_28377	Boxcox-transformed_leaf_angle;Nodes_above_ear	Ear_height;Nodes_above_ear	1	0	0	0	0	0	0	0	0	0	0	0	0	0	0	0	0	0	0	0	0	0	0	0	0	0	1	private
pan_gene_27879	pan_gene_3358	Average_internode_length_(below_ear);Ear_height;Nodes_above_ear;Plant_height	Nodes_above_ear	0	0	0	0	0	0	1	0	0	0	0	0	0	0	0	1	0	0	1	0	0	1	0	1	0	0	5	dispensable
pan_gene_27879	pan_gene_7848	Average_internode_length_(below_ear);Ear_height;Nodes_above_ear;Plant_height	Anthesis-silking_interval;Nodes_above_ear	0	0	0	0	0	0	1	0	0	0	0	0	0	0	0	0	0	0	0	0	0	1	0	0	0	0	2	dispensable
pan_gene_27949	pan_gene_4672	Nodes_above_ear;Southern_leaf_blight	Nodes_above_ear	1	0	0	0	0	0	0	0	0	0	0	0	0	0	0	0	0	0	0	0	0	0	0	0	0	0	1	private
pan_gene_28324	pan_gene_30887	Ear_height;Nodes_above_ear;Ratio_of_ear_height_to_total_height	Nitrate;Nodes_above_ear	1	0	0	0	0	0	0	0	0	0	0	0	0	0	0	0	0	0	0	0	0	0	0	0	0	0	1	private
pan_gene_28486	pan_gene_5368	Nodes_above_ear	Anthesis-silking_interval;Cob_diameter;Leaf_length;Nodes_above_ear;Photoperiod_growing-degree_days_to_anthesis	1	1	1	0	1	1	1	0	1	1	1	1	1	0	0	1	1	1	1	1	0	1	1	0	0	1	19	near-core
pan_gene_28675	pan_gene_30731	Nodes_above_ear	Nodes_above_ear	1	0	0	0	0	0	0	0	1	0	0	0	0	1	0	0	0	0	0	0	0	0	0	0	0	0	3	dispensable
pan_gene_28675	pan_gene_8777	Nodes_above_ear	Average_internode_length_(below_ear);Nodes_above_ear	1	0	0	0	0	0	0	0	1	0	0	0	0	0	1	0	0	0	0	0	0	0	1	0	0	0	4	dispensable
pan_gene_2874	pan_gene_30678	Nodes_above_ear;Tassel_branch_number	Average_internode_length_(below_ear);Nodes_above_ear	1	0	0	0	1	1	1	1	0	0	0	0	0	1	0	0	0	1	0	1	0	0	0	0	0	0	8	dispensable
pan_gene_2874	pan_gene_717	Nodes_above_ear;Tassel_branch_number	Nodes_above_ear	1	0	1	0	1	0	0	0	0	0	1	0	0	0	0	1	1	1	0	0	0	0	0	0	0	0	7	dispensable
pan_gene_30653	pan_gene_30723	Nodes_above_ear	Ear_height;Nodes_above_ear	0	0	0	1	1	0	0	0	0	0	0	0	0	0	0	1	0	0	0	0	0	0	0	0	1	0	4	dispensable
pan_gene_30653	pan_gene_32091	Nodes_above_ear	Boxcox-transformed_leaf_angle;Nodes_above_ear;Ratio_of_ear_height_to_total_height	1	0	0	0	1	1	1	0	1	0	1	1	1	0	0	0	0	1	1	1	1	1	0	1	1	1	16	near-core
pan_gene_30653	pan_gene_4212	Nodes_above_ear	Nodes_above_ear	1	1	1	1	1	1	1	1	1	1	1	1	1	1	1	1	1	1	1	0	1	0	0	1	1	1	23	core
pan_gene_30653	pan_gene_5368	Nodes_above_ear	Anthesis-silking_interval;Cob_diameter;Leaf_length;Nodes_above_ear;Photoperiod_growing-degree_days_to_anthesis	1	0	0	0	0	0	0	0	0	1	0	0	1	0	1	0	1	1	0	0	0	0	0	0	0	0	6	dispensable
pan_gene_30692	pan_gene_32091	Average_internode_length_(below_ear);Nodes_above_ear	Boxcox-transformed_leaf_angle;Nodes_above_ear;Ratio_of_ear_height_to_total_height	0	0	1	0	0	0	0	0	0	0	0	0	0	0	0	0	0	0	0	0	0	0	0	0	0	0	1	private
pan_gene_30692	pan_gene_8375	Average_internode_length_(below_ear);Nodes_above_ear	Anthesis-silking_interval;Nodes_above_ear;Tassel_length	0	0	1	0	0	0	0	0	0	1	0	0	0	0	0	0	0	0	0	0	0	0	0	0	0	0	2	dispensable
pan_gene_30723	pan_gene_407	Ear_height;Nodes_above_ear	Average_internode_length_(above_ear);Nodes_above_ear;Nodes_per_plant	0	0	0	0	1	0	0	0	0	0	0	0	0	0	0	0	0	0	0	0	0	0	0	0	0	0	1	private
pan_gene_30723	pan_gene_4212	Ear_height;Nodes_above_ear	Nodes_above_ear	0	0	0	1	0	0	0	0	0	0	0	0	0	0	0	0	0	0	0	0	0	0	0	0	0	0	1	private
pan_gene_30723	pan_gene_5368	Ear_height;Nodes_above_ear	Anthesis-silking_interval;Cob_diameter;Leaf_length;Nodes_above_ear;Photoperiod_growing-degree_days_to_anthesis	0	0	0	0	0	0	0	0	0	1	0	0	0	0	0	0	0	0	0	0	0	0	0	0	0	0	1	private
pan_gene_30731	pan_gene_5427	Nodes_above_ear	Average_internode_length_(whole_plant);Nodes_above_ear;Nodes_per_plant	1	0	0	0	0	0	0	0	1	0	0	0	0	0	0	0	0	0	0	0	0	0	0	0	0	0	2	dispensable
pan_gene_30731	pan_gene_8777	Nodes_above_ear	Average_internode_length_(below_ear);Nodes_above_ear	1	0	0	1	1	1	0	0	1	0	0	0	0	1	0	0	0	0	0	0	0	0	0	0	0	0	6	dispensable
pan_gene_30887	pan_gene_4652	Nitrate;Nodes_above_ear	Nodes_above_ear;Stalk_strength	1	0	1	0	0	0	0	0	0	0	0	0	0	0	0	0	0	0	0	0	0	0	0	0	0	0	2	dispensable
pan_gene_31515	pan_gene_32091	Nodes_above_ear	Boxcox-transformed_leaf_angle;Nodes_above_ear;Ratio_of_ear_height_to_total_height	1	0	0	0	0	0	0	0	0	0	0	0	0	0	0	0	0	0	0	0	0	0	0	0	0	0	1	private
pan_gene_31515	pan_gene_4212	Nodes_above_ear	Nodes_above_ear	1	1	0	0	0	0	0	0	0	0	0	0	0	0	0	0	0	0	0	0	0	0	0	0	0	0	2	dispensable
pan_gene_31515	pan_gene_8375	Nodes_above_ear	Anthesis-silking_interval;Nodes_above_ear;Tassel_length	1	0	0	0	0	0	0	0	0	0	0	0	0	0	0	0	0	0	0	0	0	0	0	0	0	0	1	private
pan_gene_31518	pan_gene_3249	Nodes_above_ear	Height_above_ear;Nodes_above_ear	1	0	0	0	0	1	0	0	0	1	0	1	0	1	1	0	0	1	0	1	1	0	1	0	0	1	11	near-core
pan_gene_3153	pan_gene_8122	Nodes_above_ear	Average_internode_length_(whole_plant);Ear_row_number;Fumarate;Nodes_above_ear	1	0	0	0	0	0	0	0	0	0	0	0	0	0	0	0	0	0	0	0	0	0	0	0	0	0	1	private
pan_gene_32091	pan_gene_407	Boxcox-transformed_leaf_angle;Nodes_above_ear;Ratio_of_ear_height_to_total_height	Average_internode_length_(above_ear);Nodes_above_ear;Nodes_per_plant	0	0	0	0	1	0	1	0	0	0	0	0	1	0	0	1	0	0	0	0	0	0	0	0	0	0	4	dispensable
pan_gene_32091	pan_gene_4212	Boxcox-transformed_leaf_angle;Nodes_above_ear;Ratio_of_ear_height_to_total_height	Nodes_above_ear	1	1	0	1	1	1	1	0	1	0	1	0	1	1	0	0	0	1	1	0	0	0	1	0	1	1	15	near-core
pan_gene_32091	pan_gene_4233	Boxcox-transformed_leaf_angle;Nodes_above_ear;Ratio_of_ear_height_to_total_height	Nodes_above_ear;Plant_height	1	1	0	1	0	1	1	0	1	0	1	1	0	0	1	1	1	1	1	1	1	1	1	1	1	1	20	core
pan_gene_32091	pan_gene_5850	Boxcox-transformed_leaf_angle;Nodes_above_ear;Ratio_of_ear_height_to_total_height	Nodes_above_ear;Tassel_branch_number	1	1	0	1	0	0	0	0	1	0	0	1	1	1	0	0	1	1	0	1	1	0	0	1	1	1	14	near-core
pan_gene_32091	pan_gene_8375	Boxcox-transformed_leaf_angle;Nodes_above_ear;Ratio_of_ear_height_to_total_height	Anthesis-silking_interval;Nodes_above_ear;Tassel_length	1	0	1	0	1	1	1	0	0	0	0	0	1	0	1	1	1	1	1	1	1	0	1	1	0	1	16	near-core
pan_gene_32091	pan_gene_9405	Boxcox-transformed_leaf_angle;Nodes_above_ear;Ratio_of_ear_height_to_total_height	Ear_row_number;Nodes_above_ear	0	1	0	1	0	0	0	0	0	1	0	0	0	0	0	0	0	0	0	0	0	0	0	1	0	1	5	dispensable
pan_gene_3249	pan_gene_717	Height_above_ear;Nodes_above_ear	Nodes_above_ear	1	0	0	0	0	0	0	0	0	0	0	1	0	0	0	0	0	1	0	1	0	0	1	0	0	0	5	dispensable
pan_gene_32548	pan_gene_5368	Chlorophyll_B;Ear_row_number;Nitrate;Nodes_above_ear;Plant_height;Stalk_strength	Anthesis-silking_interval;Cob_diameter;Leaf_length;Nodes_above_ear;Photoperiod_growing-degree_days_to_anthesis	1	0	1	0	0	1	1	0	1	1	1	0	0	0	0	0	0	0	1	0	0	1	0	0	0	0	9	dispensable
pan_gene_32567	pan_gene_7131	Height_above_ear;Height_per_day_(until_flowering);Nodes_above_ear;Nodes_per_plant;PCA_of_metabolites:_PC2	Nodes_above_ear	1	1	0	0	0	0	0	0	0	0	0	0	0	0	0	0	0	0	0	0	0	0	0	0	0	0	2	dispensable
pan_gene_3358	pan_gene_7848	Nodes_above_ear	Anthesis-silking_interval;Nodes_above_ear	0	0	0	0	0	0	1	0	0	0	1	0	0	0	0	0	0	0	0	0	0	1	0	0	0	0	3	dispensable
pan_gene_407	pan_gene_4233	Average_internode_length_(above_ear);Nodes_above_ear;Nodes_per_plant	Nodes_above_ear;Plant_height	0	0	0	0	0	0	1	0	0	0	0	1	0	0	0	1	0	0	0	0	0	0	0	0	0	0	3	dispensable
pan_gene_407	pan_gene_8375	Average_internode_length_(above_ear);Nodes_above_ear;Nodes_per_plant	Anthesis-silking_interval;Nodes_above_ear;Tassel_length	0	0	0	0	1	0	1	0	0	0	0	0	1	0	0	1	0	0	0	0	0	0	0	0	0	0	4	dispensable
pan_gene_407	pan_gene_96186	Average_internode_length_(above_ear);Nodes_above_ear;Nodes_per_plant	Nodes_above_ear;Nodes_to_ear	0	0	0	0	0	0	1	0	0	0	0	0	0	0	0	0	0	0	0	0	0	0	0	0	0	0	1	private
pan_gene_4233	pan_gene_5850	Nodes_above_ear;Plant_height	Nodes_above_ear;Tassel_branch_number	1	1	1	1	1	1	1	0	0	1	1	1	0	1	0	1	1	1	0	1	1	1	1	1	0	1	20	core
pan_gene_4233	pan_gene_8375	Nodes_above_ear;Plant_height	Anthesis-silking_interval;Nodes_above_ear;Tassel_length	1	0	1	0	0	1	1	0	0	0	0	0	0	0	1	0	1	1	1	1	1	0	1	1	1	1	14	near-core
pan_gene_4233	pan_gene_96186	Nodes_above_ear;Plant_height	Nodes_above_ear;Nodes_to_ear	0	0	1	0	0	0	1	0	0	0	0	0	0	0	0	0	0	0	0	0	0	0	0	0	0	0	2	dispensable
pan_gene_4278	pan_gene_4458	Leaf_width;Nodes_above_ear	Anthesis-silking_interval;Boxcox-transformed_leaf_angle;Days_to_silk;Nodes_above_ear;Photoperiod_Growing-degree_days_to_silk	1	0	0	0	0	0	0	0	0	0	0	0	0	0	0	0	0	0	0	0	0	0	0	0	0	0	1	private
pan_gene_4438	pan_gene_8122	Nodes_above_ear	Average_internode_length_(whole_plant);Ear_row_number;Fumarate;Nodes_above_ear	1	0	0	0	0	0	0	0	0	0	0	0	0	0	0	0	0	0	0	0	0	0	0	0	0	1	2	dispensable
pan_gene_4643	pan_gene_97091	Nodes_above_ear	Nodes_above_ear;Photoperiod_growing-degree_days_to_anthesis;Stalk_strength	1	1	1	0	1	1	1	1	1	1	1	1	1	1	1	0	1	1	0	1	1	0	1	0	0	1	20	core
pan_gene_4652	pan_gene_8375	Nodes_above_ear;Stalk_strength	Anthesis-silking_interval;Nodes_above_ear;Tassel_length	1	0	1	0	0	0	0	0	0	0	0	0	0	0	0	0	0	0	0	0	0	0	0	0	0	0	2	dispensable
pan_gene_4652	pan_gene_8777	Nodes_above_ear;Stalk_strength	Average_internode_length_(below_ear);Nodes_above_ear	1	0	0	0	0	0	0	0	0	0	0	0	0	0	0	0	0	0	0	0	0	0	1	0	0	0	2	dispensable
pan_gene_5237	pan_gene_6072	Ear_height;Nodes_above_ear;Ratio_of_ear_height_to_total_height	Height_per_day_(until_flowering);Nodes_above_ear	0	1	0	0	0	1	1	0	0	1	0	1	0	0	0	1	1	0	0	1	0	0	0	1	0	0	9	dispensable
pan_gene_5368	pan_gene_9405	Anthesis-silking_interval;Cob_diameter;Leaf_length;Nodes_above_ear;Photoperiod_growing-degree_days_to_anthesis	Ear_row_number;Nodes_above_ear	0	0	0	1	1	0	0	0	0	0	0	0	0	0	0	0	0	0	0	0	0	0	1	0	0	1	4	dispensable
pan_gene_5427	pan_gene_7930	Average_internode_length_(whole_plant);Nodes_above_ear;Nodes_per_plant	Days_to_anthesis;Nodes_above_ear	1	0	0	0	0	0	0	0	0	0	0	0	0	0	0	0	0	0	0	0	0	0	0	0	0	0	1	private
pan_gene_5427	pan_gene_8376	Average_internode_length_(whole_plant);Nodes_above_ear;Nodes_per_plant	Nodes_above_ear	1	0	0	0	0	0	0	1	1	0	0	0	0	0	0	0	0	0	0	0	0	0	0	0	0	0	3	dispensable
pan_gene_5850	pan_gene_8375	Nodes_above_ear;Tassel_branch_number	Anthesis-silking_interval;Nodes_above_ear;Tassel_length	1	0	0	0	0	1	1	0	0	0	0	0	0	0	0	0	1	1	0	1	1	0	0	0	0	1	8	dispensable
pan_gene_5850	pan_gene_9405	Nodes_above_ear;Tassel_branch_number	Ear_row_number;Nodes_above_ear	0	0	1	0	0	0	0	0	0	1	1	0	0	0	0	0	0	0	1	1	1	0	0	0	0	1	7	dispensable
pan_gene_61052	pan_gene_97310	Anthesis-silking_interval;Nodes_above_ear	100_Kernel_weight;Nodes_above_ear	1	0	0	0	0	0	0	0	0	0	0	0	0	0	0	0	0	0	0	0	0	0	0	0	0	0	1	private
pan_gene_657	pan_gene_7353	Glutamate;Nodes_above_ear	Nodes_above_ear	1	1	1	1	1	1	1	1	1	1	0	1	1	1	1	1	1	0	1	0	0	0	1	0	1	1	20	core
pan_gene_657	pan_gene_8377	Glutamate;Nodes_above_ear	Nodes_above_ear;Tassel_length	1	1	0	0	0	0	1	0	0	1	0	1	1	0	0	1	1	0	0	0	1	0	0	1	1	1	12	near-core
pan_gene_717	pan_gene_8083	Nodes_above_ear	Nodes_above_ear	1	0	0	0	0	0	0	0	0	0	0	0	0	0	0	0	0	0	0	0	0	0	0	0	0	0	1	private
pan_gene_717	pan_gene_97091	Nodes_above_ear	Nodes_above_ear;Photoperiod_growing-degree_days_to_anthesis;Stalk_strength	1	1	1	0	1	0	0	1	1	0	1	0	0	1	1	0	1	1	0	1	1	1	1	0	0	1	16	near-core
pan_gene_7353	pan_gene_8377	Nodes_above_ear	Nodes_above_ear;Tassel_length	1	1	0	1	0	0	0	0	0	1	0	1	1	0	0	1	1	0	0	0	0	0	0	0	0	1	9	dispensable
pan_gene_7848	pan_gene_8068	Anthesis-silking_interval;Nodes_above_ear	Leaf_length;Nodes_above_ear	0	0	1	0	0	0	0	0	0	0	0	0	0	0	0	0	0	0	0	0	0	0	0	0	0	0	1	private
pan_gene_80518	pan_gene_9486	Nodes_above_ear	Nodes_above_ear	1	0	0	0	0	0	0	0	0	0	0	0	0	0	1	0	0	1	0	0	0	0	0	0	0	0	3	dispensable
pan_gene_8083	pan_gene_8315	Nodes_above_ear	Nodes_above_ear	1	0	0	0	0	0	0	0	0	0	0	0	0	0	0	0	0	0	0	0	0	0	0	0	0	0	1	private
pan_gene_8315	pan_gene_97091	Nodes_above_ear	Nodes_above_ear;Photoperiod_growing-degree_days_to_anthesis;Stalk_strength	1	0	1	0	0	0	0	0	0	0	0	0	0	0	0	0	0	0	0	0	0	0	0	0	0	0	2	dispensable
pan_gene_10095	pan_gene_30762	Nodes_above_ear	Glucose;Height_per_day_(until_flowering);Nodes_above_ear;Plant_height	0	1	0	0	0	0	0	0	0	1	0	0	1	0	0	0	1	0	0	0	0	0	0	0	0	0	4	dispensable
pan_gene_10302	pan_gene_25270	Nodes_above_ear	Nodes_above_ear	0	1	1	0	1	0	0	0	1	1	0	0	0	0	0	0	0	0	1	0	1	1	1	0	0	0	9	dispensable
pan_gene_1046	pan_gene_14621	Nodes_above_ear	Average_internode_length_(below_ear);Boxcox-transformed_leaf_angle;Ear_height;Fumarate;Nodes_above_ear;PCA_of_metabolites:_PC1;Total_amino_acids	0	1	1	0	1	1	1	0	0	1	1	0	0	1	0	1	0	1	1	0	0	0	1	1	0	1	14	near-core
pan_gene_1046	pan_gene_14675	Nodes_above_ear	Nodes_above_ear;Nodes_per_plant	0	1	0	0	0	0	0	0	1	0	1	0	0	1	0	0	1	1	0	1	1	0	1	0	0	1	10	dispensable
pan_gene_1046	pan_gene_5237	Nodes_above_ear	Ear_height;Nodes_above_ear;Ratio_of_ear_height_to_total_height	0	1	0	0	0	0	0	0	1	0	0	0	0	0	0	0	1	0	0	0	0	0	0	0	0	0	3	dispensable
pan_gene_1046	pan_gene_6072	Nodes_above_ear	Height_per_day_(until_flowering);Nodes_above_ear	0	1	0	0	0	0	0	0	0	1	1	0	0	0	0	0	1	1	0	1	1	1	0	0	0	0	8	dispensable
pan_gene_1079	pan_gene_17237	Nodes_above_ear;Tassel_branch_number	Nodes_above_ear	0	1	0	0	0	0	0	0	0	0	0	0	0	0	0	0	0	0	0	0	0	0	0	0	0	0	1	private
pan_gene_10830	pan_gene_27196	100_Kernel_weight;Ear_height;Height_per_day_(until_flowering);Nodes_above_ear;Plant_height	Chlorophyll_B;Days_to_anthesis;Nodes_above_ear	0	0	0	0	0	0	0	1	0	0	0	0	0	0	0	0	0	0	0	0	0	0	0	0	0	0	1	private
pan_gene_10830	pan_gene_27879	100_Kernel_weight;Ear_height;Height_per_day_(until_flowering);Nodes_above_ear;Plant_height	Average_internode_length_(below_ear);Ear_height;Nodes_above_ear;Plant_height	0	1	0	0	0	0	1	1	0	0	0	1	0	0	0	1	0	1	1	0	0	1	1	1	0	1	11	near-core
pan_gene_10870	pan_gene_5361	Leaf_width;Nodes_above_ear	Nodes_above_ear	0	1	0	0	0	0	0	0	0	0	0	0	0	0	0	0	0	0	0	0	0	0	0	0	0	0	1	private
pan_gene_10987	pan_gene_15636	Nodes_above_ear	Nodes_above_ear	0	1	0	0	0	0	0	0	0	0	0	0	0	0	0	0	0	0	0	0	0	0	0	0	0	0	1	private
pan_gene_10989	pan_gene_27120	Nodes_above_ear	Nodes_above_ear;Northern_Leaf_Blight;Photoperiod_Growing-degree_days_to_silk;Tassel_branch_number	0	1	0	0	0	0	0	0	0	0	0	0	0	0	0	0	0	0	0	0	0	0	1	0	0	0	2	dispensable
pan_gene_11007	pan_gene_21673	Chlorophyll_A;Nodes_above_ear;Total_amino_acids	Height_above_ear;Nodes_above_ear	0	1	0	0	0	1	0	1	0	0	0	0	0	0	0	0	0	0	1	0	0	0	0	0	0	0	4	dispensable
pan_gene_11012	pan_gene_16445	Nodes_above_ear	Ear_row_number;Nodes_above_ear	0	0	0	0	0	0	0	1	1	0	0	0	0	0	0	0	0	0	0	0	0	0	1	1	0	0	4	dispensable
pan_gene_11012	pan_gene_2203	Nodes_above_ear	Nodes_above_ear	0	0	0	0	0	1	0	0	0	0	0	0	0	0	0	0	0	0	0	0	0	0	0	0	0	0	1	private
pan_gene_11012	pan_gene_25440	Nodes_above_ear	Average_internode_length_(whole_plant);Ear_row_number;Height_above_ear;Leaf_width;Nodes_above_ear;Photoperiod_Growing-degree_days_to_silk	0	0	0	0	0	0	0	0	0	0	0	0	0	0	0	1	0	0	0	0	0	0	0	0	0	0	1	private
pan_gene_11013	pan_gene_12012	Height_above_ear;Nodes_above_ear;Total_amino_acids	Days_to_silk;Nodes_above_ear;Protein	0	0	0	1	0	0	0	0	0	0	0	0	1	1	0	0	0	0	0	0	0	0	0	0	0	0	3	dispensable
pan_gene_11013	pan_gene_122	Height_above_ear;Nodes_above_ear;Total_amino_acids	Nodes_above_ear	0	1	0	1	0	0	0	0	1	1	0	0	0	1	1	1	0	0	0	1	0	1	0	0	0	0	9	dispensable
pan_gene_11013	pan_gene_1414	Height_above_ear;Nodes_above_ear;Total_amino_acids	Average_internode_length_(whole_plant);Ear_row_number;Nodes_above_ear	0	1	0	1	0	1	1	0	0	1	0	0	1	0	1	1	0	0	0	1	1	1	1	0	1	1	14	near-core
pan_gene_11013	pan_gene_22218	Height_above_ear;Nodes_above_ear;Total_amino_acids	Anthesis-silking_interval;Chlorophyll_A;Nodes_above_ear	0	1	0	0	0	0	0	0	0	0	0	0	1	0	0	0	0	0	0	1	0	1	0	0	0	0	4	dispensable
pan_gene_11013	pan_gene_22839	Height_above_ear;Nodes_above_ear;Total_amino_acids	Nodes_above_ear	0	0	0	1	0	0	0	0	0	0	0	0	0	1	0	0	0	0	0	0	0	0	0	0	0	0	2	dispensable
pan_gene_11014	pan_gene_15598	Nodes_above_ear	Nodes_above_ear	0	1	1	0	0	0	1	0	1	1	1	1	1	0	0	1	0	0	1	0	1	1	0	1	1	1	15	near-core
pan_gene_11014	pan_gene_19727	Nodes_above_ear	Nodes_above_ear	0	1	0	1	1	0	1	0	1	0	1	1	0	0	0	1	0	0	0	0	1	1	1	0	0	1	12	near-core
pan_gene_11014	pan_gene_21602	Nodes_above_ear	Nodes_above_ear	0	1	0	1	1	0	0	0	0	0	0	0	0	0	0	0	0	0	0	0	0	0	1	0	0	0	4	dispensable
pan_gene_11014	pan_gene_22888	Nodes_above_ear	Average_internode_length_(whole_plant);Nodes_above_ear	0	1	0	0	1	0	0	1	1	0	0	0	0	0	0	1	1	0	1	1	0	1	0	0	0	0	9	dispensable
pan_gene_11014	pan_gene_26151	Nodes_above_ear	Nodes_above_ear;Nodes_per_plant	0	0	0	0	0	0	0	1	0	0	1	0	0	0	0	0	0	0	0	0	0	0	1	0	1	1	5	dispensable
pan_gene_11014	pan_gene_28781	Nodes_above_ear	Nodes_above_ear	0	1	0	1	0	0	0	0	1	0	0	0	0	0	0	0	0	0	0	0	0	0	0	0	0	0	3	dispensable
pan_gene_11014	pan_gene_30761	Nodes_above_ear	Leaf_length;Nodes_above_ear;PCA_of_metabolites:_PC2;Plant_height;Starch;Tassel_length	0	1	1	1	1	0	0	1	1	0	0	0	1	0	0	0	0	0	1	1	1	1	0	0	1	1	13	near-core
pan_gene_11014	pan_gene_408	Nodes_above_ear	Average_internode_length_(above_ear);Nodes_above_ear;Nodes_per_plant	0	1	0	0	0	0	0	0	0	1	0	0	0	0	0	0	0	0	0	0	0	0	0	0	0	0	2	dispensable
pan_gene_11014	pan_gene_8375	Nodes_above_ear	Anthesis-silking_interval;Nodes_above_ear;Tassel_length	0	1	0	0	0	0	0	0	0	0	0	0	0	0	0	0	0	0	0	0	0	0	1	1	0	0	3	dispensable
pan_gene_11049	pan_gene_15106	Nodes_above_ear;Stalk_strength	Height_above_ear;Nodes_above_ear	0	1	0	0	0	0	0	0	0	0	0	0	0	0	0	0	0	0	0	0	0	0	0	0	0	0	1	private
pan_gene_11049	pan_gene_17250	Nodes_above_ear;Stalk_strength	Boxcox-transformed_leaf_angle;Nodes_above_ear	0	1	0	0	0	0	0	0	0	0	1	0	0	0	0	0	0	0	0	0	0	0	0	0	0	0	2	dispensable
pan_gene_11164	pan_gene_14788	Boxcox-transformed_leaf_angle;Cob_diameter;Nodes_above_ear;Southern_leaf_blight	Average_internode_length_(whole_plant);Days_to_anthesis;Height_above_ear;Nodes_above_ear	0	1	0	0	0	0	0	0	0	0	0	0	0	0	0	0	0	1	0	1	0	0	1	0	0	0	4	dispensable
pan_gene_11167	pan_gene_21673	Nodes_above_ear	Height_above_ear;Nodes_above_ear	0	1	1	0	0	0	0	0	0	0	0	0	1	0	0	0	0	0	0	0	0	0	0	0	0	0	3	dispensable
pan_gene_11167	pan_gene_5570	Nodes_above_ear	Ear_row_number;Leaf_length;Nodes_above_ear	0	1	0	0	0	1	0	1	0	0	0	0	0	0	0	1	0	1	0	0	0	0	1	1	0	0	7	dispensable
pan_gene_11176	pan_gene_4672	Nodes_above_ear;Ratio_of_ear_height_to_total_height	Nodes_above_ear	0	0	0	0	0	0	0	0	0	0	0	0	0	0	0	0	0	0	0	0	0	0	1	0	0	0	1	private
pan_gene_11183	pan_gene_17250	Nodes_above_ear;Ratio_of_ear_height_to_total_height	Boxcox-transformed_leaf_angle;Nodes_above_ear	0	1	0	1	0	0	1	0	0	1	0	0	0	1	0	1	0	0	0	1	0	0	0	0	0	0	7	dispensable
pan_gene_11183	pan_gene_32548	Nodes_above_ear;Ratio_of_ear_height_to_total_height	Chlorophyll_B;Ear_row_number;Nitrate;Nodes_above_ear;Plant_height;Stalk_strength	0	1	1	0	1	0	0	0	0	0	0	0	0	0	0	1	1	0	0	0	0	0	0	0	0	0	5	dispensable
pan_gene_11207	pan_gene_23824	Height_above_ear;Nodes_above_ear	Nodes_above_ear	0	1	0	0	0	0	0	0	0	0	0	0	0	0	0	0	0	0	0	0	0	0	0	1	0	0	2	dispensable
pan_gene_11207	pan_gene_6072	Height_above_ear;Nodes_above_ear	Height_per_day_(until_flowering);Nodes_above_ear	0	1	0	1	0	0	0	0	0	0	0	0	0	0	0	0	1	1	0	0	1	0	0	1	1	1	8	dispensable
pan_gene_11216	pan_gene_12893	Height_above_ear;Nodes_above_ear;Ratio_of_ear_height_to_total_height	Average_internode_length_(below_ear);Nodes_above_ear;Tassel_length	0	0	0	0	0	0	0	1	0	0	0	0	0	0	0	0	0	0	1	0	0	0	1	0	0	0	3	dispensable
pan_gene_11216	pan_gene_16445	Height_above_ear;Nodes_above_ear;Ratio_of_ear_height_to_total_height	Ear_row_number;Nodes_above_ear	0	1	0	1	0	0	0	0	0	0	1	0	0	0	0	0	0	1	0	0	0	0	0	0	0	1	5	dispensable
pan_gene_11216	pan_gene_18836	Height_above_ear;Nodes_above_ear;Ratio_of_ear_height_to_total_height	Boxcox-transformed_leaf_angle;Nodes_above_ear	0	0	0	0	0	0	0	0	0	0	0	0	0	0	0	0	0	0	0	0	0	0	0	1	0	1	2	dispensable
pan_gene_11216	pan_gene_4278	Height_above_ear;Nodes_above_ear;Ratio_of_ear_height_to_total_height	Leaf_width;Nodes_above_ear	0	1	0	1	0	1	0	0	0	0	1	0	1	0	0	0	0	0	0	0	0	0	1	0	0	0	6	dispensable
pan_gene_11222	pan_gene_14642	Nodes_above_ear	Nodes_above_ear;PCA_of_metabolites:_PC1	0	0	0	0	0	1	0	1	0	0	0	0	0	0	0	0	0	0	0	0	0	0	0	0	0	0	2	dispensable
pan_gene_11888	pan_gene_19727	Cob_diameter;Ear_height;Nodes_above_ear;Ratio_of_ear_height_to_total_height;Tassel_branch_number	Nodes_above_ear	0	0	0	0	0	1	0	0	0	0	0	0	0	0	0	0	0	0	0	0	0	0	0	0	0	0	1	private
pan_gene_11888	pan_gene_24267	Cob_diameter;Ear_height;Nodes_above_ear;Ratio_of_ear_height_to_total_height;Tassel_branch_number	Nodes_above_ear	0	0	0	0	0	1	0	0	0	0	0	0	0	0	0	0	0	0	0	0	0	0	0	0	0	0	1	private
pan_gene_11888	pan_gene_4212	Cob_diameter;Ear_height;Nodes_above_ear;Ratio_of_ear_height_to_total_height;Tassel_branch_number	Nodes_above_ear	0	0	0	0	0	1	0	0	0	0	0	0	0	0	0	0	0	0	0	0	0	0	0	0	0	0	1	private
pan_gene_120	pan_gene_19458	Cob_diameter;Nodes_above_ear	Average_internode_length_(above_ear);Nodes_above_ear	0	0	0	0	0	0	0	0	0	0	0	0	0	0	0	0	0	1	0	0	0	0	0	0	0	0	1	private
pan_gene_120	pan_gene_27246	Cob_diameter;Nodes_above_ear	Nodes_above_ear;Northern_Leaf_Blight	0	0	0	0	0	1	0	0	0	0	0	0	0	0	0	0	0	0	0	0	0	0	0	0	0	0	1	private
pan_gene_120	pan_gene_4438	Cob_diameter;Nodes_above_ear	Nodes_above_ear	0	0	0	0	0	0	0	0	0	0	0	0	0	0	0	0	0	0	0	0	0	0	0	0	0	1	1	private
pan_gene_12011	pan_gene_14123	Days_to_anthesis;Days_to_silk;Malate;Nodes_above_ear	Average_internode_length_(above_ear);Nodes_above_ear	0	0	0	0	0	0	0	0	1	0	0	0	0	0	0	0	0	0	0	0	0	0	0	0	0	0	1	private
pan_gene_12011	pan_gene_25364	Days_to_anthesis;Days_to_silk;Malate;Nodes_above_ear	Nodes_above_ear	0	0	0	0	0	0	0	0	1	0	0	0	0	0	0	0	0	0	0	0	0	0	0	0	0	0	1	private
pan_gene_12011	pan_gene_97091	Days_to_anthesis;Days_to_silk;Malate;Nodes_above_ear	Nodes_above_ear;Photoperiod_growing-degree_days_to_anthesis;Stalk_strength	0	0	0	0	0	0	0	0	1	0	0	0	0	0	0	0	0	0	0	0	0	0	0	0	0	0	1	private
pan_gene_12012	pan_gene_6984	Days_to_silk;Nodes_above_ear;Protein	Average_internode_length_(whole_plant);Days_to_anthesis;Nodes_above_ear	0	0	0	1	0	0	0	0	0	0	0	0	0	0	0	0	0	0	0	0	0	0	0	0	0	0	1	private
pan_gene_122	pan_gene_1414	Nodes_above_ear	Average_internode_length_(whole_plant);Ear_row_number;Nodes_above_ear	0	1	0	1	0	0	1	0	0	1	0	0	0	0	1	1	0	0	1	1	0	0	0	1	0	0	9	dispensable
pan_gene_122	pan_gene_22218	Nodes_above_ear	Anthesis-silking_interval;Chlorophyll_A;Nodes_above_ear	0	1	0	0	0	0	0	0	0	0	0	0	1	0	0	0	0	0	1	1	0	0	0	0	0	0	4	dispensable
pan_gene_12902	pan_gene_15608	Nodes_above_ear	Nodes_above_ear	0	0	0	0	0	0	0	0	0	0	0	0	0	0	0	1	0	0	0	0	0	0	0	0	0	0	1	private
pan_gene_12902	pan_gene_19727	Nodes_above_ear	Nodes_above_ear	0	0	0	0	0	0	0	0	0	0	0	0	0	0	0	0	1	0	0	0	0	0	0	0	0	0	1	private
pan_gene_12902	pan_gene_22888	Nodes_above_ear	Average_internode_length_(whole_plant);Nodes_above_ear	0	0	0	0	0	0	0	0	0	0	0	0	0	0	0	1	0	0	0	0	0	0	0	0	0	0	1	private
pan_gene_12902	pan_gene_28237	Nodes_above_ear	Average_internode_length_(below_ear);Nodes_above_ear	0	0	0	1	0	0	0	0	0	0	0	0	0	0	0	0	0	1	0	0	0	0	0	0	0	0	2	dispensable
pan_gene_12902	pan_gene_32091	Nodes_above_ear	Boxcox-transformed_leaf_angle;Nodes_above_ear;Ratio_of_ear_height_to_total_height	0	0	0	0	0	0	0	0	0	0	0	0	0	0	0	1	0	0	0	0	0	0	0	0	0	0	1	private
pan_gene_12902	pan_gene_408	Nodes_above_ear	Average_internode_length_(above_ear);Nodes_above_ear;Nodes_per_plant	0	0	1	0	0	0	0	0	0	0	0	0	0	0	0	0	0	0	0	0	1	0	0	0	0	0	2	dispensable
pan_gene_12902	pan_gene_4233	Nodes_above_ear	Nodes_above_ear;Plant_height	0	0	0	0	0	0	0	0	0	0	0	0	0	0	0	0	0	1	0	0	0	0	0	0	0	0	1	private
pan_gene_12902	pan_gene_5368	Nodes_above_ear	Anthesis-silking_interval;Cob_diameter;Leaf_length;Nodes_above_ear;Photoperiod_growing-degree_days_to_anthesis	0	0	1	0	0	1	0	0	0	0	0	0	0	0	0	0	0	0	0	1	0	0	0	0	0	1	4	dispensable
pan_gene_12903	pan_gene_7830	Nodes_above_ear	Nodes_above_ear	0	1	0	0	1	0	1	0	1	0	0	0	1	0	0	0	0	0	1	1	1	1	1	0	1	0	11	near-core
pan_gene_14044	pan_gene_25267	Nodes_above_ear;Tassel_length	Days_to_anthesis;Nodes_above_ear	0	1	0	0	0	0	1	0	0	0	0	0	0	0	0	0	1	0	0	0	0	0	0	0	0	1	4	dispensable
pan_gene_14123	pan_gene_31518	Average_internode_length_(above_ear);Nodes_above_ear	Nodes_above_ear	0	1	0	0	0	0	0	0	0	0	0	0	0	0	0	0	0	0	0	0	0	0	0	0	0	0	1	private
pan_gene_14123	pan_gene_4643	Average_internode_length_(above_ear);Nodes_above_ear	Nodes_above_ear	0	1	1	1	1	0	1	1	1	1	1	1	1	0	0	0	0	1	0	1	1	0	1	1	0	1	17	near-core
pan_gene_14123	pan_gene_72134	Average_internode_length_(above_ear);Nodes_above_ear	Boxcox-transformed_leaf_angle;Nodes_above_ear	0	1	0	0	0	0	0	0	0	0	0	0	0	0	0	0	0	0	0	1	0	0	0	0	0	0	2	dispensable
pan_gene_14154	pan_gene_26586	Boxcox-transformed_leaf_angle;Nitrate;Nodes_above_ear;Nodes_per_plant;Northern_Leaf_Blight;Tassel_length	Nodes_above_ear;Nodes_per_plant;Tassel_length	0	1	0	0	0	0	0	0	0	0	0	0	0	0	0	0	0	0	0	0	0	0	0	0	0	0	1	private
pan_gene_14154	pan_gene_27160	Boxcox-transformed_leaf_angle;Nitrate;Nodes_above_ear;Nodes_per_plant;Northern_Leaf_Blight;Tassel_length	Nodes_above_ear	0	1	0	0	0	0	0	0	0	0	0	0	0	0	0	0	0	0	0	0	0	0	0	0	0	0	1	private
pan_gene_14154	pan_gene_27863	Boxcox-transformed_leaf_angle;Nitrate;Nodes_above_ear;Nodes_per_plant;Northern_Leaf_Blight;Tassel_length	Boxcox-transformed_leaf_angle;Nodes_above_ear	0	0	0	0	0	0	0	0	0	1	0	0	0	0	1	0	0	0	0	1	0	0	1	0	0	0	4	dispensable
pan_gene_14154	pan_gene_4233	Boxcox-transformed_leaf_angle;Nitrate;Nodes_above_ear;Nodes_per_plant;Northern_Leaf_Blight;Tassel_length	Nodes_above_ear;Plant_height	0	1	0	1	0	0	0	0	0	0	0	0	0	0	0	0	0	0	0	0	0	0	0	0	0	0	2	dispensable
pan_gene_14154	pan_gene_5850	Boxcox-transformed_leaf_angle;Nitrate;Nodes_above_ear;Nodes_per_plant;Northern_Leaf_Blight;Tassel_length	Nodes_above_ear;Tassel_branch_number	0	1	0	1	0	0	0	0	0	0	0	0	0	0	0	0	0	0	0	0	0	0	0	0	0	0	2	dispensable
pan_gene_14154	pan_gene_96186	Boxcox-transformed_leaf_angle;Nitrate;Nodes_above_ear;Nodes_per_plant;Northern_Leaf_Blight;Tassel_length	Nodes_above_ear;Nodes_to_ear	0	0	0	0	0	0	0	0	0	1	0	0	0	0	0	0	0	0	0	0	0	0	0	0	0	0	1	private
pan_gene_14155	pan_gene_16445	Average_internode_length_(above_ear);Boxcox-transformed_leaf_angle;Nitrate;Nodes_above_ear;Nodes_per_plant;Northern_Leaf_Blight;Tassel_length	Ear_row_number;Nodes_above_ear	0	0	0	0	0	0	0	0	0	0	0	0	0	0	0	0	0	0	1	0	0	0	0	0	0	0	1	private
pan_gene_14155	pan_gene_18836	Average_internode_length_(above_ear);Boxcox-transformed_leaf_angle;Nitrate;Nodes_above_ear;Nodes_per_plant;Northern_Leaf_Blight;Tassel_length	Boxcox-transformed_leaf_angle;Nodes_above_ear	0	0	0	0	0	0	0	0	0	0	0	0	0	0	0	0	0	0	1	0	0	0	0	0	0	0	1	private
pan_gene_14155	pan_gene_25440	Average_internode_length_(above_ear);Boxcox-transformed_leaf_angle;Nitrate;Nodes_above_ear;Nodes_per_plant;Northern_Leaf_Blight;Tassel_length	Average_internode_length_(whole_plant);Ear_row_number;Height_above_ear;Leaf_width;Nodes_above_ear;Photoperiod_Growing-degree_days_to_silk	0	0	0	0	0	0	0	0	0	0	0	0	0	0	0	0	0	0	0	0	0	1	0	0	0	0	1	private
pan_gene_14178	pan_gene_27795	Boxcox-transformed_leaf_angle;Nodes_above_ear;Photoperiod_growing-degree_days_to_anthesis;Starch	Nodes_above_ear	0	1	0	0	0	0	0	0	0	0	0	1	0	0	0	0	0	0	0	0	0	0	0	0	0	0	2	dispensable
pan_gene_14241	pan_gene_27847	Nodes_above_ear;Northern_Leaf_Blight	Ear_row_number;Nodes_above_ear	0	1	0	0	0	0	0	0	0	0	0	0	0	0	0	0	0	0	0	0	0	0	0	0	0	0	1	private
pan_gene_14241	pan_gene_62293	Nodes_above_ear;Northern_Leaf_Blight	Nodes_above_ear	0	1	0	0	0	0	0	0	0	0	0	0	0	0	0	0	0	0	0	0	0	0	0	0	0	0	1	private
pan_gene_14241	pan_gene_7353	Nodes_above_ear;Northern_Leaf_Blight	Nodes_above_ear	0	1	0	0	0	0	0	0	0	0	0	0	0	0	0	0	0	0	0	0	0	0	0	0	0	0	1	private
pan_gene_14397	pan_gene_14443	Days_to_anthesis;Nodes_above_ear	Fructose;Malate;Nodes_above_ear	0	1	0	1	0	1	0	0	1	0	0	0	0	0	0	0	0	0	0	0	0	0	0	0	0	1	5	dispensable
pan_gene_14397	pan_gene_14669	Days_to_anthesis;Nodes_above_ear	Average_internode_length_(below_ear);Height_per_day_(until_flowering);Nodes_above_ear;Northern_Leaf_Blight	0	1	1	0	0	0	1	1	1	1	0	0	0	0	0	0	0	0	0	0	0	0	0	0	0	0	6	dispensable
pan_gene_14397	pan_gene_15085	Days_to_anthesis;Nodes_above_ear	Average_internode_length_(below_ear);Average_internode_length_(whole_plant);Ear_row_number;Nodes_above_ear	0	1	1	0	0	1	0	0	0	1	1	0	0	0	1	1	0	1	1	0	0	1	1	1	1	0	13	near-core
pan_gene_14397	pan_gene_1539	Days_to_anthesis;Nodes_above_ear	Average_internode_length_(above_ear);Height_per_day_(until_flowering);Nodes_above_ear;PCA_of_metabolites:_PC2;Protein;Southern_leaf_blight	0	1	0	0	0	0	0	0	0	0	0	0	0	0	0	0	0	0	0	0	0	0	0	0	0	0	1	private
pan_gene_14397	pan_gene_15598	Days_to_anthesis;Nodes_above_ear	Nodes_above_ear	0	1	0	0	0	0	0	0	0	0	0	0	0	0	0	0	0	0	0	0	0	0	0	0	0	0	1	private
pan_gene_14397	pan_gene_20782	Days_to_anthesis;Nodes_above_ear	Nodes_above_ear;Total_amino_acids	0	1	0	0	0	0	0	0	0	0	0	0	0	0	0	0	0	0	0	0	0	0	0	0	0	0	1	private
pan_gene_14397	pan_gene_22888	Days_to_anthesis;Nodes_above_ear	Average_internode_length_(whole_plant);Nodes_above_ear	0	1	0	0	1	0	0	0	1	1	0	0	0	0	1	0	1	1	1	1	1	1	0	0	0	0	11	near-core
pan_gene_14397	pan_gene_2548	Days_to_anthesis;Nodes_above_ear	Nodes_above_ear;Nodes_per_plant;Plant_height	0	1	1	1	1	1	1	1	0	1	1	1	1	0	0	1	0	1	1	1	0	1	1	1	0	0	18	near-core
pan_gene_14397	pan_gene_26653	Days_to_anthesis;Nodes_above_ear	Ear_height;Leaf_width;Nodes_above_ear;Nodes_per_plant;Nodes_to_ear;Plant_height	0	1	0	1	0	1	0	1	1	1	1	0	0	1	0	0	0	1	0	0	0	0	1	1	0	1	12	near-core
pan_gene_14397	pan_gene_27160	Days_to_anthesis;Nodes_above_ear	Nodes_above_ear	0	1	0	0	0	0	0	0	0	0	0	0	0	0	0	0	0	0	0	0	0	0	0	0	0	0	1	private
pan_gene_14397	pan_gene_27796	Days_to_anthesis;Nodes_above_ear	Nodes_above_ear	0	1	0	1	1	1	1	1	1	1	0	0	0	0	0	1	0	1	1	0	1	0	1	0	1	0	14	near-core
pan_gene_14397	pan_gene_28422	Days_to_anthesis;Nodes_above_ear	Nodes_above_ear	0	1	1	0	0	0	0	0	0	0	0	0	0	0	0	0	0	0	0	0	1	0	0	0	0	0	3	dispensable
pan_gene_14397	pan_gene_28675	Days_to_anthesis;Nodes_above_ear	Nodes_above_ear	0	1	1	0	0	1	1	1	1	0	1	0	0	0	0	0	0	0	1	0	1	1	1	0	1	0	12	near-core
pan_gene_14397	pan_gene_30653	Days_to_anthesis;Nodes_above_ear	Nodes_above_ear	0	1	0	0	1	1	1	1	1	0	0	1	0	0	0	0	0	1	1	1	1	1	0	0	0	0	12	near-core
pan_gene_14397	pan_gene_30692	Days_to_anthesis;Nodes_above_ear	Average_internode_length_(below_ear);Nodes_above_ear	0	0	1	0	0	0	0	0	0	1	0	0	0	0	0	0	0	0	0	0	0	0	0	0	0	0	2	dispensable
pan_gene_14397	pan_gene_30761	Days_to_anthesis;Nodes_above_ear	Leaf_length;Nodes_above_ear;PCA_of_metabolites:_PC2;Plant_height;Starch;Tassel_length	0	1	1	1	0	0	0	1	1	0	0	0	1	0	1	0	0	0	1	1	1	1	0	1	0	0	12	near-core
pan_gene_14397	pan_gene_30887	Days_to_anthesis;Nodes_above_ear	Nitrate;Nodes_above_ear	0	1	1	1	0	1	0	0	0	1	1	0	1	0	0	1	1	1	1	1	0	1	0	1	1	1	16	near-core
pan_gene_14397	pan_gene_32276	Days_to_anthesis;Nodes_above_ear	Nodes_above_ear	0	1	1	0	0	0	0	0	1	0	0	0	0	0	0	0	1	0	0	0	0	0	1	0	0	0	5	dispensable
pan_gene_14397	pan_gene_4233	Days_to_anthesis;Nodes_above_ear	Nodes_above_ear;Plant_height	0	1	0	1	0	1	1	0	1	0	1	0	0	0	1	1	1	1	0	1	1	1	1	1	0	1	16	near-core
pan_gene_14397	pan_gene_5368	Days_to_anthesis;Nodes_above_ear	Anthesis-silking_interval;Cob_diameter;Leaf_length;Nodes_above_ear;Photoperiod_growing-degree_days_to_anthesis	0	1	0	0	0	0	0	0	1	0	0	0	0	1	0	0	0	1	0	0	0	0	0	0	0	0	4	dispensable
pan_gene_14397	pan_gene_5850	Days_to_anthesis;Nodes_above_ear	Nodes_above_ear;Tassel_branch_number	0	1	0	1	1	1	1	0	1	1	0	0	1	1	0	0	1	1	0	1	0	1	0	1	1	1	16	near-core
pan_gene_14442	pan_gene_15692	Nodes_above_ear	Cob_diameter;Nodes_above_ear;Tassel_branch_number	0	1	0	0	0	0	0	0	0	0	0	0	0	0	0	0	0	0	0	0	0	0	0	0	0	0	1	private
pan_gene_14443	pan_gene_14669	Fructose;Malate;Nodes_above_ear	Average_internode_length_(below_ear);Height_per_day_(until_flowering);Nodes_above_ear;Northern_Leaf_Blight	0	1	0	0	0	0	0	0	0	0	0	0	0	0	0	0	0	0	0	0	0	0	0	0	0	0	1	private
pan_gene_14443	pan_gene_15085	Fructose;Malate;Nodes_above_ear	Average_internode_length_(below_ear);Average_internode_length_(whole_plant);Ear_row_number;Nodes_above_ear	0	1	0	0	1	0	0	0	0	0	0	0	0	0	0	0	0	0	0	0	0	0	0	0	0	0	2	dispensable
pan_gene_14443	pan_gene_15533	Fructose;Malate;Nodes_above_ear	Nodes_above_ear	0	1	0	1	0	0	0	0	0	0	0	0	0	0	0	0	0	0	0	0	0	0	1	0	0	0	3	dispensable
pan_gene_14443	pan_gene_21722	Fructose;Malate;Nodes_above_ear	Nodes_above_ear;Tassel_length	0	1	0	0	0	0	0	1	0	0	0	0	0	0	0	0	0	0	0	0	0	0	0	0	0	0	2	dispensable
pan_gene_14443	pan_gene_27160	Fructose;Malate;Nodes_above_ear	Nodes_above_ear	0	1	0	0	0	0	0	0	0	0	0	0	0	0	0	0	0	0	0	0	0	0	0	0	0	0	1	private
pan_gene_14443	pan_gene_30887	Fructose;Malate;Nodes_above_ear	Nitrate;Nodes_above_ear	0	1	0	1	1	1	0	0	0	0	0	0	0	0	0	0	0	0	0	0	0	0	0	0	0	0	4	dispensable
pan_gene_14443	pan_gene_4233	Fructose;Malate;Nodes_above_ear	Nodes_above_ear;Plant_height	0	1	0	1	0	1	0	0	0	0	0	0	0	0	0	0	0	0	0	0	0	0	0	0	0	0	3	dispensable
pan_gene_14443	pan_gene_5850	Fructose;Malate;Nodes_above_ear	Nodes_above_ear;Tassel_branch_number	0	1	0	1	1	1	0	0	1	0	0	0	0	0	0	0	0	0	0	0	0	0	0	0	0	0	5	dispensable
pan_gene_14621	pan_gene_23824	Average_internode_length_(below_ear);Boxcox-transformed_leaf_angle;Ear_height;Fumarate;Nodes_above_ear;PCA_of_metabolites:_PC1;Total_amino_acids	Nodes_above_ear	0	1	0	0	0	1	0	0	1	0	0	1	0	0	0	1	0	0	0	0	0	1	0	1	0	0	7	dispensable
pan_gene_14621	pan_gene_4230	Average_internode_length_(below_ear);Boxcox-transformed_leaf_angle;Ear_height;Fumarate;Nodes_above_ear;PCA_of_metabolites:_PC1;Total_amino_acids	Nodes_above_ear	0	1	1	1	1	0	1	0	1	1	0	1	0	1	1	1	1	1	1	0	0	0	1	1	0	1	17	near-core
pan_gene_14621	pan_gene_6072	Average_internode_length_(below_ear);Boxcox-transformed_leaf_angle;Ear_height;Fumarate;Nodes_above_ear;PCA_of_metabolites:_PC1;Total_amino_acids	Height_per_day_(until_flowering);Nodes_above_ear	0	1	0	0	0	1	1	0	0	1	1	1	0	0	0	1	1	1	0	0	0	1	0	1	1	1	13	near-core
pan_gene_14669	pan_gene_15085	Average_internode_length_(below_ear);Height_per_day_(until_flowering);Nodes_above_ear;Northern_Leaf_Blight	Average_internode_length_(below_ear);Average_internode_length_(whole_plant);Ear_row_number;Nodes_above_ear	0	1	0	0	0	0	0	0	0	0	0	0	0	0	0	0	0	0	0	0	0	0	0	0	0	0	1	private
pan_gene_14669	pan_gene_15598	Average_internode_length_(below_ear);Height_per_day_(until_flowering);Nodes_above_ear;Northern_Leaf_Blight	Nodes_above_ear	0	1	0	0	0	0	0	0	1	0	0	0	0	0	0	0	0	0	0	0	0	0	0	0	0	0	2	dispensable
pan_gene_14669	pan_gene_15608	Average_internode_length_(below_ear);Height_per_day_(until_flowering);Nodes_above_ear;Northern_Leaf_Blight	Nodes_above_ear	0	1	0	0	0	0	1	0	1	0	0	0	0	0	0	0	0	0	0	0	0	0	0	0	0	0	3	dispensable
pan_gene_14669	pan_gene_20782	Average_internode_length_(below_ear);Height_per_day_(until_flowering);Nodes_above_ear;Northern_Leaf_Blight	Nodes_above_ear;Total_amino_acids	0	1	0	0	0	0	0	0	0	0	0	0	0	0	0	0	0	0	0	0	0	0	0	0	0	0	1	private
pan_gene_14669	pan_gene_21722	Average_internode_length_(below_ear);Height_per_day_(until_flowering);Nodes_above_ear;Northern_Leaf_Blight	Nodes_above_ear;Tassel_length	0	1	0	0	0	0	0	0	1	1	0	0	0	0	0	0	0	0	0	0	1	0	0	0	0	0	4	dispensable
pan_gene_14669	pan_gene_22888	Average_internode_length_(below_ear);Height_per_day_(until_flowering);Nodes_above_ear;Northern_Leaf_Blight	Average_internode_length_(whole_plant);Nodes_above_ear	0	1	0	0	0	0	0	0	1	1	0	0	0	0	0	0	0	0	0	0	0	0	0	0	0	0	3	dispensable
pan_gene_14669	pan_gene_26151	Average_internode_length_(below_ear);Height_per_day_(until_flowering);Nodes_above_ear;Northern_Leaf_Blight	Nodes_above_ear;Nodes_per_plant	0	0	1	0	0	0	0	0	0	0	0	0	0	0	0	0	0	0	0	0	0	0	0	0	0	0	1	private
pan_gene_14669	pan_gene_28237	Average_internode_length_(below_ear);Height_per_day_(until_flowering);Nodes_above_ear;Northern_Leaf_Blight	Average_internode_length_(below_ear);Nodes_above_ear	0	0	0	0	0	0	0	0	0	0	0	0	0	0	0	0	1	0	0	0	0	0	0	0	0	0	1	private
pan_gene_14669	pan_gene_28422	Average_internode_length_(below_ear);Height_per_day_(until_flowering);Nodes_above_ear;Northern_Leaf_Blight	Nodes_above_ear	0	1	1	0	0	1	1	0	1	1	0	1	0	0	0	0	1	0	0	0	0	0	0	0	0	0	8	dispensable
pan_gene_14669	pan_gene_28675	Average_internode_length_(below_ear);Height_per_day_(until_flowering);Nodes_above_ear;Northern_Leaf_Blight	Nodes_above_ear	0	1	0	0	0	0	0	0	0	0	0	0	0	0	0	0	0	0	0	0	0	0	0	0	0	0	1	private
pan_gene_14669	pan_gene_30761	Average_internode_length_(below_ear);Height_per_day_(until_flowering);Nodes_above_ear;Northern_Leaf_Blight	Leaf_length;Nodes_above_ear;PCA_of_metabolites:_PC2;Plant_height;Starch;Tassel_length	0	1	0	0	0	0	0	0	0	0	0	0	0	0	0	0	0	0	0	0	0	0	0	0	0	0	1	private
pan_gene_14669	pan_gene_32091	Average_internode_length_(below_ear);Height_per_day_(until_flowering);Nodes_above_ear;Northern_Leaf_Blight	Boxcox-transformed_leaf_angle;Nodes_above_ear;Ratio_of_ear_height_to_total_height	0	1	0	0	0	0	0	0	0	0	0	0	0	0	0	0	0	0	0	0	0	0	0	0	0	0	1	private
pan_gene_14669	pan_gene_32276	Average_internode_length_(below_ear);Height_per_day_(until_flowering);Nodes_above_ear;Northern_Leaf_Blight	Nodes_above_ear	0	1	0	0	0	0	0	0	0	0	0	0	0	0	0	0	0	0	0	0	0	0	1	0	0	0	2	dispensable
pan_gene_14669	pan_gene_407	Average_internode_length_(below_ear);Height_per_day_(until_flowering);Nodes_above_ear;Northern_Leaf_Blight	Average_internode_length_(above_ear);Nodes_above_ear;Nodes_per_plant	0	0	0	0	0	0	1	0	0	0	0	0	0	0	0	0	0	0	0	0	0	0	0	0	0	0	1	private
pan_gene_14669	pan_gene_5368	Average_internode_length_(below_ear);Height_per_day_(until_flowering);Nodes_above_ear;Northern_Leaf_Blight	Anthesis-silking_interval;Cob_diameter;Leaf_length;Nodes_above_ear;Photoperiod_growing-degree_days_to_anthesis	0	1	0	1	0	1	0	0	1	0	0	0	0	0	0	0	0	0	0	0	0	0	0	0	0	0	4	dispensable
pan_gene_14669	pan_gene_8854	Average_internode_length_(below_ear);Height_per_day_(until_flowering);Nodes_above_ear;Northern_Leaf_Blight	Anthesis-silking_interval;Average_internode_length_(above_ear);Average_internode_length_(whole_plant);Height_above_ear;Leaf_length;Nodes_above_ear	0	1	0	0	0	0	0	0	0	0	0	0	0	0	0	0	0	0	0	0	0	0	1	0	0	1	3	dispensable
pan_gene_14676	pan_gene_18790	Nodes_above_ear;Nodes_per_plant	Average_internode_length_(whole_plant);Chlorophyll_B;Height_per_day_(until_flowering);Nodes_above_ear;Northern_Leaf_Blight;Protein	0	0	0	0	0	1	0	0	0	0	0	0	0	0	0	0	0	1	0	1	0	0	0	0	0	0	3	dispensable
pan_gene_14676	pan_gene_72134	Nodes_above_ear;Nodes_per_plant	Boxcox-transformed_leaf_angle;Nodes_above_ear	0	1	0	0	0	0	0	0	0	0	0	0	0	0	1	0	0	0	0	1	0	0	0	0	0	0	3	dispensable
pan_gene_14788	pan_gene_7930	Average_internode_length_(whole_plant);Days_to_anthesis;Height_above_ear;Nodes_above_ear	Days_to_anthesis;Nodes_above_ear	0	1	1	0	0	0	0	0	1	0	0	0	0	0	0	0	0	0	0	0	0	0	0	0	0	0	3	dispensable
pan_gene_14851	pan_gene_14852	Height_per_day_(until_flowering);Leaf_length;Nodes_above_ear	Height_per_day_(until_flowering);Leaf_length;Nodes_above_ear	0	1	0	0	0	0	0	0	0	0	0	0	0	0	0	0	0	0	0	0	0	0	0	0	0	0	1	private
pan_gene_14907	pan_gene_21076	Nodes_above_ear	Nodes_above_ear	0	1	0	1	0	0	0	1	0	0	0	0	0	0	0	1	1	0	0	0	0	0	1	0	1	0	7	dispensable
pan_gene_14907	pan_gene_24267	Nodes_above_ear	Nodes_above_ear	0	0	1	0	0	0	0	0	0	0	0	0	0	1	0	0	1	1	0	0	1	0	0	0	0	0	5	dispensable
pan_gene_14907	pan_gene_28486	Nodes_above_ear	Nodes_above_ear	0	1	0	1	0	0	0	0	0	0	0	0	0	0	0	0	0	0	0	0	0	0	1	0	0	0	3	dispensable
pan_gene_14907	pan_gene_28781	Nodes_above_ear	Nodes_above_ear	0	1	1	1	0	0	0	0	0	1	0	0	0	0	0	0	0	1	0	0	1	0	1	0	0	0	7	dispensable
pan_gene_14907	pan_gene_30653	Nodes_above_ear	Nodes_above_ear	0	1	0	1	0	0	0	0	0	0	1	0	1	1	0	0	1	1	0	0	1	0	0	0	0	0	8	dispensable
pan_gene_14907	pan_gene_4212	Nodes_above_ear	Nodes_above_ear	0	1	1	1	0	0	0	0	0	0	1	1	1	0	0	0	1	1	0	0	1	1	1	0	1	0	12	near-core
pan_gene_14907	pan_gene_5368	Nodes_above_ear	Anthesis-silking_interval;Cob_diameter;Leaf_length;Nodes_above_ear;Photoperiod_growing-degree_days_to_anthesis	0	1	1	0	0	0	0	0	0	0	1	0	1	0	1	0	1	1	0	0	0	0	1	0	1	0	9	dispensable
pan_gene_14907	pan_gene_8777	Nodes_above_ear	Average_internode_length_(below_ear);Nodes_above_ear	0	1	0	0	0	0	1	0	0	0	0	1	0	0	0	0	0	0	0	0	0	0	0	1	1	0	5	dispensable
pan_gene_14932	pan_gene_19054	Nodes_above_ear	Nodes_above_ear	0	1	0	0	1	1	0	0	0	0	0	0	0	0	0	0	0	0	0	0	0	1	0	0	0	0	4	dispensable
pan_gene_14932	pan_gene_8376	Nodes_above_ear	Nodes_above_ear	0	1	0	1	0	1	0	0	0	0	0	0	0	0	0	0	0	0	0	0	1	0	1	1	0	0	6	dispensable
pan_gene_15085	pan_gene_21722	Average_internode_length_(below_ear);Average_internode_length_(whole_plant);Ear_row_number;Nodes_above_ear	Nodes_above_ear;Tassel_length	0	1	0	0	0	0	0	0	0	0	0	1	0	0	1	1	0	1	0	0	0	0	0	0	1	0	6	dispensable
pan_gene_15085	pan_gene_26151	Average_internode_length_(below_ear);Average_internode_length_(whole_plant);Ear_row_number;Nodes_above_ear	Nodes_above_ear;Nodes_per_plant	0	0	1	0	0	0	0	0	0	1	0	0	0	0	0	0	0	1	1	0	0	0	1	0	1	0	6	dispensable
pan_gene_15085	pan_gene_27160	Average_internode_length_(below_ear);Average_internode_length_(whole_plant);Ear_row_number;Nodes_above_ear	Nodes_above_ear	0	1	0	0	0	0	0	0	0	0	0	0	0	0	1	0	0	0	0	0	0	0	0	0	0	0	2	dispensable
pan_gene_15085	pan_gene_28675	Average_internode_length_(below_ear);Average_internode_length_(whole_plant);Ear_row_number;Nodes_above_ear	Nodes_above_ear	0	1	0	0	0	0	0	0	0	0	1	0	0	0	0	0	0	0	1	0	0	1	1	0	0	1	6	dispensable
pan_gene_15085	pan_gene_30692	Average_internode_length_(below_ear);Average_internode_length_(whole_plant);Ear_row_number;Nodes_above_ear	Average_internode_length_(below_ear);Nodes_above_ear	0	0	1	0	0	0	0	0	0	0	0	0	0	0	0	0	0	0	0	0	0	0	0	0	0	0	1	private
pan_gene_15085	pan_gene_32091	Average_internode_length_(below_ear);Average_internode_length_(whole_plant);Ear_row_number;Nodes_above_ear	Boxcox-transformed_leaf_angle;Nodes_above_ear;Ratio_of_ear_height_to_total_height	0	1	1	0	0	1	0	0	1	0	1	0	0	0	1	0	0	1	1	0	0	1	1	1	1	0	12	near-core
pan_gene_15085	pan_gene_4233	Average_internode_length_(below_ear);Average_internode_length_(whole_plant);Ear_row_number;Nodes_above_ear	Nodes_above_ear;Plant_height	0	1	0	0	1	1	0	0	0	0	1	0	0	0	1	1	0	1	1	0	0	1	1	1	0	0	11	near-core
pan_gene_15085	pan_gene_5850	Average_internode_length_(below_ear);Average_internode_length_(whole_plant);Ear_row_number;Nodes_above_ear	Nodes_above_ear;Tassel_branch_number	0	1	0	0	1	1	0	0	0	0	0	1	0	0	1	1	0	1	0	0	0	1	1	1	0	0	10	dispensable
pan_gene_15106	pan_gene_15598	Height_above_ear;Nodes_above_ear	Nodes_above_ear	0	1	0	1	1	0	0	1	1	1	0	0	1	1	0	1	0	1	0	0	1	0	0	0	1	0	12	near-core
pan_gene_15106	pan_gene_15608	Height_above_ear;Nodes_above_ear	Nodes_above_ear	0	1	1	0	1	0	0	0	0	1	1	1	1	0	0	1	0	1	0	1	1	0	1	0	1	1	14	near-core
pan_gene_15106	pan_gene_19727	Height_above_ear;Nodes_above_ear	Nodes_above_ear	0	1	1	1	1	1	1	0	0	0	0	0	0	0	1	1	0	1	1	0	1	0	1	0	0	0	12	near-core
pan_gene_15106	pan_gene_21602	Height_above_ear;Nodes_above_ear	Nodes_above_ear	0	1	0	0	1	0	0	0	0	1	1	0	0	0	0	0	0	0	0	0	1	0	1	0	0	0	6	dispensable
pan_gene_15106	pan_gene_22888	Height_above_ear;Nodes_above_ear	Average_internode_length_(whole_plant);Nodes_above_ear	0	1	0	0	0	1	0	0	0	0	1	0	0	0	0	0	1	0	0	1	0	1	0	0	0	0	6	dispensable
pan_gene_15106	pan_gene_25808	Height_above_ear;Nodes_above_ear	Average_internode_length_(above_ear);Nodes_above_ear	0	1	0	1	0	0	0	0	0	0	0	0	0	0	0	0	0	0	1	0	0	0	0	0	0	0	3	dispensable
pan_gene_15106	pan_gene_30723	Height_above_ear;Nodes_above_ear	Ear_height;Nodes_above_ear	0	0	0	1	1	0	0	0	0	1	0	0	0	0	0	1	0	0	0	0	1	0	0	0	0	0	5	dispensable
pan_gene_15106	pan_gene_30761	Height_above_ear;Nodes_above_ear	Leaf_length;Nodes_above_ear;PCA_of_metabolites:_PC2;Plant_height;Starch;Tassel_length	0	1	1	0	1	0	0	1	0	1	0	0	1	0	0	0	0	1	0	1	1	1	0	0	0	1	11	near-core
pan_gene_15106	pan_gene_408	Height_above_ear;Nodes_above_ear	Average_internode_length_(above_ear);Nodes_above_ear;Nodes_per_plant	0	1	0	1	0	0	0	0	0	0	0	0	0	0	0	0	0	0	0	0	0	0	0	0	0	0	2	dispensable
pan_gene_15106	pan_gene_7079	Height_above_ear;Nodes_above_ear	Nodes_above_ear;Tassel_length	0	1	0	0	0	0	0	0	0	0	0	0	0	0	0	0	0	0	0	0	0	0	0	0	0	0	1	private
pan_gene_15106	pan_gene_8375	Height_above_ear;Nodes_above_ear	Anthesis-silking_interval;Nodes_above_ear;Tassel_length	0	1	1	0	0	0	0	0	0	1	0	0	0	0	0	0	0	0	0	0	0	0	0	0	0	0	3	dispensable
pan_gene_1539	pan_gene_17285	Average_internode_length_(above_ear);Height_per_day_(until_flowering);Nodes_above_ear;PCA_of_metabolites:_PC2;Protein;Southern_leaf_blight	Nodes_above_ear	0	1	0	0	0	0	0	0	0	0	0	0	0	0	0	0	0	0	0	0	0	0	0	0	0	0	1	private
pan_gene_1539	pan_gene_19458	Average_internode_length_(above_ear);Height_per_day_(until_flowering);Nodes_above_ear;PCA_of_metabolites:_PC2;Protein;Southern_leaf_blight	Average_internode_length_(above_ear);Nodes_above_ear	0	1	0	0	0	0	0	0	1	0	0	0	0	0	0	0	0	0	0	0	0	0	0	0	0	0	2	dispensable
pan_gene_1539	pan_gene_2548	Average_internode_length_(above_ear);Height_per_day_(until_flowering);Nodes_above_ear;PCA_of_metabolites:_PC2;Protein;Southern_leaf_blight	Nodes_above_ear;Nodes_per_plant;Plant_height	0	1	0	0	0	0	0	0	0	0	0	0	0	0	0	0	0	0	0	0	0	0	0	0	0	0	1	private
pan_gene_1539	pan_gene_27796	Average_internode_length_(above_ear);Height_per_day_(until_flowering);Nodes_above_ear;PCA_of_metabolites:_PC2;Protein;Southern_leaf_blight	Nodes_above_ear	0	1	0	1	1	1	0	0	1	0	0	1	0	1	0	0	0	0	0	0	0	0	0	0	0	1	8	dispensable
pan_gene_1539	pan_gene_30761	Average_internode_length_(above_ear);Height_per_day_(until_flowering);Nodes_above_ear;PCA_of_metabolites:_PC2;Protein;Southern_leaf_blight	Leaf_length;Nodes_above_ear;PCA_of_metabolites:_PC2;Plant_height;Starch;Tassel_length	0	1	0	0	0	0	0	0	0	0	0	0	0	0	0	0	0	0	0	0	0	0	0	0	0	0	1	private
pan_gene_15533	pan_gene_27089	Nodes_above_ear	Nodes_above_ear	0	1	0	0	0	0	0	0	0	0	1	0	0	0	0	0	0	0	0	0	0	0	0	0	0	0	2	dispensable
pan_gene_15598	pan_gene_19727	Nodes_above_ear	Nodes_above_ear	0	1	1	1	0	1	1	0	1	0	0	1	0	0	0	1	0	1	0	0	1	1	0	0	0	0	11	near-core
pan_gene_15598	pan_gene_20782	Nodes_above_ear	Nodes_above_ear;Total_amino_acids	0	1	1	0	0	0	0	0	1	0	1	0	1	0	0	0	0	0	1	1	1	0	0	0	1	0	9	dispensable
pan_gene_15598	pan_gene_21602	Nodes_above_ear	Nodes_above_ear	0	1	1	0	1	0	0	0	0	0	0	0	0	0	0	0	0	0	0	0	1	0	0	0	0	0	4	dispensable
pan_gene_15598	pan_gene_22888	Nodes_above_ear	Average_internode_length_(whole_plant);Nodes_above_ear	0	1	0	0	0	0	0	0	1	0	0	0	1	0	0	0	0	0	1	0	0	0	0	0	0	0	4	dispensable
pan_gene_15598	pan_gene_25808	Nodes_above_ear	Average_internode_length_(above_ear);Nodes_above_ear	0	1	0	1	0	0	0	0	0	0	0	0	0	0	0	0	0	0	0	0	0	0	0	0	0	0	2	dispensable
pan_gene_15598	pan_gene_27160	Nodes_above_ear	Nodes_above_ear	0	1	0	0	0	0	0	0	0	0	1	0	0	0	0	0	0	0	0	0	0	0	0	0	0	0	2	dispensable
pan_gene_15598	pan_gene_28422	Nodes_above_ear	Nodes_above_ear	0	1	1	0	1	0	0	0	1	0	1	0	1	0	0	0	0	0	0	0	1	1	0	0	0	0	8	dispensable
pan_gene_15598	pan_gene_28675	Nodes_above_ear	Nodes_above_ear	0	1	0	0	0	0	0	0	0	0	0	0	0	0	0	0	0	0	0	0	0	0	0	0	0	0	1	private
pan_gene_15598	pan_gene_28781	Nodes_above_ear	Nodes_above_ear	0	1	0	0	0	0	0	1	0	0	0	0	0	0	0	0	0	0	0	0	0	0	0	0	0	0	2	dispensable
pan_gene_15598	pan_gene_30723	Nodes_above_ear	Ear_height;Nodes_above_ear	0	0	0	0	1	0	0	0	0	1	0	0	0	0	0	1	0	0	0	0	1	0	0	0	0	0	4	dispensable
pan_gene_15598	pan_gene_30761	Nodes_above_ear	Leaf_length;Nodes_above_ear;PCA_of_metabolites:_PC2;Plant_height;Starch;Tassel_length	0	1	1	0	1	0	0	1	1	1	0	0	1	0	0	0	0	0	1	1	1	1	0	0	0	1	12	near-core
pan_gene_15598	pan_gene_32091	Nodes_above_ear	Boxcox-transformed_leaf_angle;Nodes_above_ear;Ratio_of_ear_height_to_total_height	0	1	0	0	0	0	0	0	0	0	0	0	1	0	0	0	0	0	0	0	0	0	0	0	0	0	2	dispensable
pan_gene_15598	pan_gene_32276	Nodes_above_ear	Nodes_above_ear	0	1	1	0	0	0	0	0	0	0	0	0	0	0	0	1	0	0	0	0	0	0	0	0	0	0	3	dispensable
pan_gene_15598	pan_gene_407	Nodes_above_ear	Average_internode_length_(above_ear);Nodes_above_ear;Nodes_per_plant	0	0	0	0	0	0	0	0	0	0	0	0	1	0	0	0	0	0	0	0	0	0	0	0	0	0	1	private
pan_gene_15598	pan_gene_408	Nodes_above_ear	Average_internode_length_(above_ear);Nodes_above_ear;Nodes_per_plant	0	1	0	0	1	0	0	0	0	0	0	0	0	0	0	0	0	0	0	0	0	0	0	0	0	0	2	dispensable
pan_gene_15598	pan_gene_4233	Nodes_above_ear	Nodes_above_ear;Plant_height	0	1	0	0	0	0	0	0	1	0	0	0	0	0	0	0	0	0	0	0	0	0	0	0	0	0	2	dispensable
pan_gene_15598	pan_gene_5368	Nodes_above_ear	Anthesis-silking_interval;Cob_diameter;Leaf_length;Nodes_above_ear;Photoperiod_growing-degree_days_to_anthesis	0	1	0	0	0	0	1	0	1	1	1	1	0	0	0	0	1	0	0	0	0	0	0	0	1	0	8	dispensable
pan_gene_15598	pan_gene_7079	Nodes_above_ear	Nodes_above_ear;Tassel_length	0	1	0	0	0	0	0	0	0	0	0	0	0	0	0	0	0	0	0	0	0	0	0	0	0	0	1	private
pan_gene_15598	pan_gene_8375	Nodes_above_ear	Anthesis-silking_interval;Nodes_above_ear;Tassel_length	0	1	0	0	0	0	0	0	0	0	0	0	0	0	0	0	0	0	0	0	0	0	0	0	0	0	1	private
pan_gene_15598	pan_gene_9486	Nodes_above_ear	Nodes_above_ear	0	1	0	0	0	0	0	0	0	0	1	0	1	0	0	0	0	0	0	0	0	0	0	0	0	0	3	dispensable
pan_gene_15608	pan_gene_19727	Nodes_above_ear	Nodes_above_ear	0	1	1	1	1	1	1	0	1	0	1	1	0	1	0	1	1	1	0	1	1	1	1	1	0	1	19	near-core
pan_gene_15608	pan_gene_21602	Nodes_above_ear	Nodes_above_ear	0	1	1	1	1	1	0	0	0	0	1	0	0	0	0	0	0	0	0	0	1	0	1	0	0	0	8	dispensable
pan_gene_15608	pan_gene_22888	Nodes_above_ear	Average_internode_length_(whole_plant);Nodes_above_ear	0	1	0	1	1	1	0	1	1	1	1	0	1	0	1	1	1	1	1	1	1	1	0	1	0	0	18	near-core
pan_gene_15608	pan_gene_26653	Nodes_above_ear	Ear_height;Leaf_width;Nodes_above_ear;Nodes_per_plant;Nodes_to_ear;Plant_height	0	1	0	1	0	1	0	0	0	0	0	0	0	0	0	0	0	0	0	1	0	0	0	0	0	1	5	dispensable
pan_gene_15608	pan_gene_28237	Nodes_above_ear	Average_internode_length_(below_ear);Nodes_above_ear	0	0	0	0	0	0	0	0	0	0	0	0	0	0	0	0	1	0	0	0	0	0	0	0	0	0	1	private
pan_gene_15608	pan_gene_28486	Nodes_above_ear	Nodes_above_ear	0	1	1	1	1	0	0	1	1	0	1	1	0	0	0	1	0	1	0	0	1	1	1	0	0	0	13	near-core
pan_gene_15608	pan_gene_28675	Nodes_above_ear	Nodes_above_ear	0	1	1	0	0	1	0	0	0	1	0	0	0	0	0	0	1	0	0	0	0	0	0	0	0	0	5	dispensable
pan_gene_15608	pan_gene_28781	Nodes_above_ear	Nodes_above_ear	0	1	0	1	1	0	0	0	1	0	0	0	0	1	0	0	0	1	0	0	0	0	0	0	0	1	7	dispensable
pan_gene_15608	pan_gene_30653	Nodes_above_ear	Nodes_above_ear	0	1	0	1	1	1	1	0	1	0	1	1	0	1	0	0	0	1	0	1	1	0	0	1	0	0	13	near-core
pan_gene_15608	pan_gene_30692	Nodes_above_ear	Average_internode_length_(below_ear);Nodes_above_ear	0	0	0	0	0	0	0	0	0	0	0	0	0	0	0	1	0	0	0	0	0	0	0	0	1	0	2	dispensable
pan_gene_15608	pan_gene_30723	Nodes_above_ear	Ear_height;Nodes_above_ear	0	0	0	1	1	0	0	0	0	0	0	0	0	0	0	1	1	0	0	0	1	0	0	0	0	0	5	dispensable
pan_gene_15608	pan_gene_30761	Nodes_above_ear	Leaf_length;Nodes_above_ear;PCA_of_metabolites:_PC2;Plant_height;Starch;Tassel_length	0	1	1	1	1	0	0	1	1	1	0	0	1	0	1	0	0	1	1	1	1	1	0	1	0	1	16	near-core
pan_gene_15608	pan_gene_32276	Nodes_above_ear	Nodes_above_ear	0	1	1	0	0	0	0	0	1	0	1	0	0	1	0	0	1	1	0	0	0	0	0	0	0	0	7	dispensable
pan_gene_15608	pan_gene_408	Nodes_above_ear	Average_internode_length_(above_ear);Nodes_above_ear;Nodes_per_plant	0	1	0	0	0	0	0	0	0	0	0	0	0	0	0	0	0	0	0	0	0	0	0	0	0	0	1	private
pan_gene_15608	pan_gene_4212	Nodes_above_ear	Nodes_above_ear	0	1	0	1	1	1	1	1	1	0	1	0	1	0	0	0	0	1	0	0	1	1	1	1	1	1	16	near-core
pan_gene_15608	pan_gene_5368	Nodes_above_ear	Anthesis-silking_interval;Cob_diameter;Leaf_length;Nodes_above_ear;Photoperiod_growing-degree_days_to_anthesis	0	1	0	1	0	1	1	0	1	0	1	0	1	1	1	0	0	1	0	1	1	0	0	0	0	1	13	near-core
pan_gene_15691	pan_gene_7930	Cob_diameter;Nodes_above_ear;Tassel_branch_number	Days_to_anthesis;Nodes_above_ear	0	1	0	0	0	0	0	0	0	0	0	0	0	0	0	0	0	0	0	0	0	0	0	0	0	0	1	private
pan_gene_16242	pan_gene_5154	Ear_row_number;Height_per_day_(until_flowering);Nodes_above_ear;Nodes_per_plant;Stalk_strength	Malate;Nodes_above_ear;PCA_of_metabolites:_PC1;Ratio_of_ear_height_to_total_height;Tassel_branch_number	0	1	0	0	0	0	1	0	1	0	0	1	0	0	0	0	0	0	0	0	0	0	0	0	0	0	4	dispensable
pan_gene_16445	pan_gene_25440	Ear_row_number;Nodes_above_ear	Average_internode_length_(whole_plant);Ear_row_number;Height_above_ear;Leaf_width;Nodes_above_ear;Photoperiod_Growing-degree_days_to_silk	0	1	0	0	0	0	0	0	1	0	1	1	0	0	0	1	0	0	0	0	0	1	0	0	0	0	6	dispensable
pan_gene_16445	pan_gene_309	Ear_row_number;Nodes_above_ear	Average_internode_length_(whole_plant);Ear_height;Nodes_above_ear;Plant_height;Tassel_branch_number	0	0	0	0	0	0	0	0	1	0	0	0	0	0	0	0	0	0	0	0	0	0	0	0	0	0	1	private
pan_gene_16445	pan_gene_4278	Ear_row_number;Nodes_above_ear	Leaf_width;Nodes_above_ear	0	1	0	1	0	0	0	0	0	0	0	0	0	0	0	0	0	0	0	0	0	0	0	0	0	0	2	dispensable
pan_gene_16445	pan_gene_7828	Ear_row_number;Nodes_above_ear	Height_above_ear;Nodes_above_ear	0	1	0	0	0	0	0	0	0	0	0	0	1	0	0	0	0	0	0	0	0	0	0	0	0	0	2	dispensable
pan_gene_16445	pan_gene_8775	Ear_row_number;Nodes_above_ear	Average_internode_length_(below_ear);Nodes_above_ear	0	0	0	0	0	0	0	0	0	0	0	0	0	0	0	1	1	0	0	1	0	0	0	0	0	0	3	dispensable
pan_gene_16445	pan_gene_98804	Ear_row_number;Nodes_above_ear	Days_to_silk;Ear_row_number;Nodes_above_ear	0	0	0	0	0	0	0	0	0	0	0	0	0	0	0	0	0	1	0	0	0	0	0	0	0	0	1	private
pan_gene_17237	pan_gene_210	Nodes_above_ear	Height_per_day_(until_flowering);Nodes_above_ear	0	1	0	0	0	0	0	0	0	0	0	0	0	0	0	0	0	0	0	0	0	0	0	0	0	0	1	private
pan_gene_17250	pan_gene_30723	Boxcox-transformed_leaf_angle;Nodes_above_ear	Ear_height;Nodes_above_ear	0	0	0	1	1	0	0	0	0	1	0	0	0	0	0	0	0	0	0	0	1	0	0	0	1	1	6	dispensable
pan_gene_17250	pan_gene_32228	Boxcox-transformed_leaf_angle;Nodes_above_ear	Ear_height;Nodes_above_ear	0	1	0	0	0	0	0	0	0	0	0	0	0	0	0	0	0	0	0	0	0	0	0	0	0	0	1	private
pan_gene_17285	pan_gene_20354	Nodes_above_ear	Nodes_above_ear	0	1	0	0	0	0	0	0	0	0	0	0	0	0	0	0	0	0	0	0	0	0	0	0	0	0	1	private
pan_gene_17285	pan_gene_2548	Nodes_above_ear	Nodes_above_ear;Nodes_per_plant;Plant_height	0	1	1	1	1	1	0	0	0	1	0	1	0	0	0	0	0	0	0	0	0	0	1	0	0	1	9	dispensable
pan_gene_17285	pan_gene_27089	Nodes_above_ear	Nodes_above_ear	0	1	0	1	1	0	1	1	0	0	0	1	1	1	0	0	0	0	0	0	1	0	0	0	1	0	10	dispensable
pan_gene_17405	pan_gene_5237	Ear_row_number;Nodes_above_ear;Nodes_per_plant;Sucrose	Ear_height;Nodes_above_ear;Ratio_of_ear_height_to_total_height	0	1	0	0	0	1	1	1	0	1	0	1	0	0	1	1	1	0	0	1	1	1	1	0	1	1	15	near-core
pan_gene_17405	pan_gene_6072	Ear_row_number;Nodes_above_ear;Nodes_per_plant;Sucrose	Height_per_day_(until_flowering);Nodes_above_ear	0	1	0	0	0	0	0	0	0	0	0	1	1	0	0	1	1	0	0	1	0	1	0	0	1	0	8	dispensable
pan_gene_17497	pan_gene_19055	Nodes_above_ear;Southern_leaf_blight	Nodes_above_ear;Tassel_length	0	1	0	0	0	0	0	0	0	0	0	0	0	0	0	0	0	0	0	0	0	0	0	0	0	0	1	private
pan_gene_17497	pan_gene_8376	Nodes_above_ear;Southern_leaf_blight	Nodes_above_ear	0	1	0	0	0	0	0	0	0	0	0	0	0	0	0	0	0	0	0	0	0	0	0	0	0	0	1	private
pan_gene_18790	pan_gene_25364	Average_internode_length_(whole_plant);Chlorophyll_B;Height_per_day_(until_flowering);Nodes_above_ear;Northern_Leaf_Blight;Protein	Nodes_above_ear	0	0	0	0	0	1	0	0	0	0	0	0	0	0	0	0	0	1	0	1	0	0	0	0	0	0	3	dispensable
pan_gene_18790	pan_gene_26940	Average_internode_length_(whole_plant);Chlorophyll_B;Height_per_day_(until_flowering);Nodes_above_ear;Northern_Leaf_Blight;Protein	Ear_height;Nodes_above_ear;Nodes_per_plant	0	0	0	0	0	0	0	0	0	0	0	0	0	0	0	0	0	1	0	1	0	0	0	0	0	0	2	dispensable
pan_gene_18790	pan_gene_717	Average_internode_length_(whole_plant);Chlorophyll_B;Height_per_day_(until_flowering);Nodes_above_ear;Northern_Leaf_Blight;Protein	Nodes_above_ear	0	0	0	1	0	1	0	0	0	0	0	0	0	0	0	0	0	1	0	1	0	0	0	0	0	0	4	dispensable
pan_gene_18790	pan_gene_97091	Average_internode_length_(whole_plant);Chlorophyll_B;Height_per_day_(until_flowering);Nodes_above_ear;Northern_Leaf_Blight;Protein	Nodes_above_ear;Photoperiod_growing-degree_days_to_anthesis;Stalk_strength	0	0	0	0	0	1	0	0	0	0	0	0	0	0	0	0	0	1	0	1	0	0	0	0	0	0	3	dispensable
pan_gene_18790	pan_gene_97310	Average_internode_length_(whole_plant);Chlorophyll_B;Height_per_day_(until_flowering);Nodes_above_ear;Northern_Leaf_Blight;Protein	100_Kernel_weight;Nodes_above_ear	0	0	0	0	0	1	0	0	0	0	0	0	0	0	0	0	0	0	0	0	0	0	0	0	0	0	1	private
pan_gene_18792	pan_gene_58444	Anthesis-silking_interval;Nodes_above_ear	Nodes_above_ear	0	1	0	0	0	0	0	0	0	0	0	0	0	0	0	0	0	0	0	0	0	0	0	0	0	0	1	private
pan_gene_18836	pan_gene_8774	Boxcox-transformed_leaf_angle;Nodes_above_ear	Nodes_above_ear	0	0	0	0	0	0	0	0	0	0	0	0	0	1	0	0	1	0	0	0	0	0	0	0	0	0	2	dispensable
pan_gene_18836	pan_gene_8775	Boxcox-transformed_leaf_angle;Nodes_above_ear	Average_internode_length_(below_ear);Nodes_above_ear	0	0	0	0	0	0	0	0	0	0	0	0	0	0	0	0	1	0	0	0	0	0	0	0	0	0	1	private
pan_gene_19054	pan_gene_19055	Nodes_above_ear	Nodes_above_ear;Tassel_length	0	1	0	0	1	0	0	0	1	0	0	0	0	0	0	1	0	1	1	0	0	1	0	1	1	1	10	dispensable
pan_gene_19054	pan_gene_19458	Nodes_above_ear	Average_internode_length_(above_ear);Nodes_above_ear	0	1	0	0	1	0	0	1	0	0	0	1	0	1	0	0	0	1	0	1	0	1	0	0	0	1	9	dispensable
pan_gene_19054	pan_gene_2548	Nodes_above_ear	Nodes_above_ear;Nodes_per_plant;Plant_height	0	1	0	0	1	1	0	0	0	0	1	0	0	0	0	0	0	0	0	0	0	0	0	0	0	0	4	dispensable
pan_gene_19054	pan_gene_4438	Nodes_above_ear	Nodes_above_ear	0	1	0	0	0	0	0	0	0	0	0	0	0	0	0	0	0	0	0	0	0	0	0	0	0	0	1	private
pan_gene_19055	pan_gene_19458	Nodes_above_ear;Tassel_length	Average_internode_length_(above_ear);Nodes_above_ear	0	1	0	0	0	0	0	1	1	0	0	0	0	0	0	0	0	1	0	0	0	0	0	1	0	1	6	dispensable
pan_gene_19254	pan_gene_23825	Average_internode_length_(above_ear);Chlorophyll_A;Nodes_above_ear	Nodes_above_ear	0	1	0	0	0	0	0	0	0	1	0	0	0	0	0	0	0	0	0	0	0	0	0	0	0	0	2	dispensable
pan_gene_19273	pan_gene_23824	Average_internode_length_(above_ear);Average_internode_length_(whole_plant);Chlorophyll_A;Height_above_ear;Nitrate;Nodes_above_ear;PCA_of_metabolites:_PC1	Nodes_above_ear	0	1	0	0	0	0	0	0	0	0	0	0	0	0	0	1	0	0	0	0	0	1	0	1	0	0	4	dispensable
pan_gene_19284	pan_gene_32554	Average_internode_length_(above_ear);Leaf_width;Nodes_above_ear;Southern_leaf_blight	Ear_row_number;Height_per_day_(until_flowering);Nodes_above_ear	0	1	0	0	0	0	0	0	0	0	0	0	0	0	0	0	0	0	0	0	0	0	0	0	0	0	1	private
pan_gene_19458	pan_gene_31450	Average_internode_length_(above_ear);Nodes_above_ear	Average_internode_length_(below_ear);Ear_height;Glucose;Height_per_day_(until_flowering);Nodes_above_ear;Plant_height	0	1	0	0	0	0	0	0	0	0	0	0	0	0	0	0	0	0	0	0	0	0	0	0	0	0	1	private
pan_gene_19458	pan_gene_8376	Average_internode_length_(above_ear);Nodes_above_ear	Nodes_above_ear	0	1	0	0	1	0	0	1	1	0	0	0	0	0	0	0	0	0	0	0	0	0	0	0	0	0	4	dispensable
pan_gene_19727	pan_gene_21602	Nodes_above_ear	Nodes_above_ear	0	1	1	1	1	1	0	0	1	1	0	1	0	0	1	0	1	0	0	0	1	0	1	0	0	0	12	near-core
pan_gene_19727	pan_gene_22888	Nodes_above_ear	Average_internode_length_(whole_plant);Nodes_above_ear	0	1	0	0	0	1	0	0	1	1	0	1	0	0	0	0	0	0	0	1	0	1	0	1	0	0	8	dispensable
pan_gene_19727	pan_gene_26151	Nodes_above_ear	Nodes_above_ear;Nodes_per_plant	0	0	0	0	1	0	0	0	0	0	1	0	0	0	0	0	0	0	0	0	0	0	1	0	0	1	4	dispensable
pan_gene_19727	pan_gene_28237	Nodes_above_ear	Average_internode_length_(below_ear);Nodes_above_ear	0	0	0	1	0	0	0	0	0	0	0	0	0	0	0	0	1	0	0	0	0	0	0	0	0	0	2	dispensable
pan_gene_19727	pan_gene_28781	Nodes_above_ear	Nodes_above_ear	0	1	0	1	0	0	0	0	1	1	1	0	0	0	0	0	0	1	0	0	0	0	0	0	0	1	7	dispensable
pan_gene_19727	pan_gene_30761	Nodes_above_ear	Leaf_length;Nodes_above_ear;PCA_of_metabolites:_PC2;Plant_height;Starch;Tassel_length	0	1	0	1	1	0	0	0	1	1	0	0	0	0	0	0	0	0	0	0	0	1	0	0	0	1	7	dispensable
pan_gene_19727	pan_gene_32091	Nodes_above_ear	Boxcox-transformed_leaf_angle;Nodes_above_ear;Ratio_of_ear_height_to_total_height	0	1	0	0	1	0	0	0	1	0	0	0	0	0	0	0	0	0	0	0	0	0	1	1	0	1	6	dispensable
pan_gene_19727	pan_gene_407	Nodes_above_ear	Average_internode_length_(above_ear);Nodes_above_ear;Nodes_per_plant	0	0	0	0	1	0	0	0	0	0	0	0	0	0	0	0	0	0	0	0	0	0	0	0	0	0	1	private
pan_gene_19727	pan_gene_4233	Nodes_above_ear	Nodes_above_ear;Plant_height	0	1	0	0	0	0	0	0	1	0	0	0	0	0	0	0	0	0	0	0	1	0	0	0	0	0	3	dispensable
pan_gene_19727	pan_gene_5368	Nodes_above_ear	Anthesis-silking_interval;Cob_diameter;Leaf_length;Nodes_above_ear;Photoperiod_growing-degree_days_to_anthesis	0	1	1	0	0	1	1	0	1	0	1	1	0	0	0	0	1	1	0	1	0	0	1	0	1	1	13	near-core
pan_gene_20354	pan_gene_28067	Nodes_above_ear	Nodes_above_ear;Tassel_length	0	1	0	0	0	0	0	0	0	0	0	0	0	0	0	0	0	0	0	0	0	0	0	0	0	0	1	private
pan_gene_20782	pan_gene_30761	Nodes_above_ear;Total_amino_acids	Leaf_length;Nodes_above_ear;PCA_of_metabolites:_PC2;Plant_height;Starch;Tassel_length	0	1	0	0	0	0	0	0	0	0	0	0	0	0	0	0	0	0	0	0	0	0	0	0	0	0	1	private
pan_gene_20782	pan_gene_408	Nodes_above_ear;Total_amino_acids	Average_internode_length_(above_ear);Nodes_above_ear;Nodes_per_plant	0	1	0	0	1	0	0	0	0	0	1	0	0	0	0	0	0	0	0	1	0	0	1	0	0	0	5	dispensable
pan_gene_21076	pan_gene_24267	Nodes_above_ear	Nodes_above_ear	0	0	0	0	1	0	0	1	0	1	0	0	0	0	0	0	1	1	0	0	0	0	0	0	0	1	6	dispensable
pan_gene_21076	pan_gene_31515	Nodes_above_ear	Nodes_above_ear	0	1	1	0	0	0	0	0	0	0	0	1	0	0	0	0	0	0	0	0	0	0	0	0	0	0	3	dispensable
pan_gene_211	pan_gene_27892	Height_per_day_(until_flowering);Nodes_above_ear;Nodes_per_plant;Plant_height;Ratio_of_ear_height_to_total_height	Nodes_above_ear;Nodes_per_plant;Nodes_to_ear;Northern_Leaf_Blight	0	0	0	0	0	0	0	1	0	0	1	0	0	0	0	0	0	0	0	0	0	0	0	0	0	0	2	dispensable
pan_gene_21602	pan_gene_22888	Nodes_above_ear	Average_internode_length_(whole_plant);Nodes_above_ear	0	1	0	0	0	0	0	0	0	0	1	0	0	0	0	0	0	0	0	0	0	0	0	0	0	0	2	dispensable
pan_gene_21602	pan_gene_28781	Nodes_above_ear	Nodes_above_ear	0	1	0	1	1	0	0	1	1	0	0	0	1	1	0	0	0	0	0	0	0	0	0	0	0	0	7	dispensable
pan_gene_21602	pan_gene_30723	Nodes_above_ear	Ear_height;Nodes_above_ear	0	0	0	0	1	0	0	0	0	0	0	0	0	0	0	0	1	0	0	0	1	0	0	0	0	0	3	dispensable
pan_gene_21602	pan_gene_30761	Nodes_above_ear	Leaf_length;Nodes_above_ear;PCA_of_metabolites:_PC2;Plant_height;Starch;Tassel_length	0	1	0	1	1	0	0	1	0	1	0	0	0	0	0	0	0	1	0	0	1	0	0	0	0	0	7	dispensable
pan_gene_21602	pan_gene_5368	Nodes_above_ear	Anthesis-silking_interval;Cob_diameter;Leaf_length;Nodes_above_ear;Photoperiod_growing-degree_days_to_anthesis	0	1	1	1	0	1	0	0	1	0	0	1	0	0	0	0	0	0	0	0	0	0	0	0	0	0	6	dispensable
pan_gene_21673	pan_gene_27882	Height_above_ear;Nodes_above_ear	100_Kernel_weight;Nodes_above_ear	0	1	1	0	0	1	0	0	0	0	0	0	1	0	0	0	0	0	0	0	0	0	0	1	0	0	5	dispensable
pan_gene_21722	pan_gene_22888	Nodes_above_ear;Tassel_length	Average_internode_length_(whole_plant);Nodes_above_ear	0	1	0	0	1	1	0	0	1	1	0	0	0	0	0	1	1	0	1	1	0	0	0	0	0	0	9	dispensable
pan_gene_21722	pan_gene_26653	Nodes_above_ear;Tassel_length	Ear_height;Leaf_width;Nodes_above_ear;Nodes_per_plant;Nodes_to_ear;Plant_height	0	1	0	0	0	0	0	0	1	1	0	0	0	0	0	0	0	1	0	0	0	0	0	0	0	1	5	dispensable
pan_gene_21722	pan_gene_27160	Nodes_above_ear;Tassel_length	Nodes_above_ear	0	1	0	0	0	0	0	0	0	0	0	1	0	0	0	0	0	0	0	0	1	0	0	0	0	0	3	dispensable
pan_gene_21722	pan_gene_28675	Nodes_above_ear;Tassel_length	Nodes_above_ear	0	1	0	0	0	1	1	0	1	0	0	1	0	0	0	0	0	1	1	0	0	0	0	0	1	0	8	dispensable
pan_gene_21722	pan_gene_30887	Nodes_above_ear;Tassel_length	Nitrate;Nodes_above_ear	0	1	0	0	0	0	0	0	0	1	0	1	0	0	0	1	1	1	1	0	0	0	0	0	1	0	8	dispensable
pan_gene_21722	pan_gene_5368	Nodes_above_ear;Tassel_length	Anthesis-silking_interval;Cob_diameter;Leaf_length;Nodes_above_ear;Photoperiod_growing-degree_days_to_anthesis	0	1	0	0	0	0	0	0	1	0	0	0	0	0	0	0	0	0	0	0	0	0	0	0	0	0	2	dispensable
pan_gene_21722	pan_gene_5850	Nodes_above_ear;Tassel_length	Nodes_above_ear;Tassel_branch_number	0	1	0	0	1	0	1	1	1	1	0	1	1	0	1	1	1	0	0	1	1	0	0	0	1	1	15	near-core
pan_gene_21722	pan_gene_78555	Nodes_above_ear;Tassel_length	Nodes_above_ear;Tassel_branch_number	0	1	0	0	0	0	0	0	0	0	0	0	0	0	0	0	0	0	0	0	0	0	0	0	0	0	1	private
pan_gene_21722	pan_gene_96186	Nodes_above_ear;Tassel_length	Nodes_above_ear;Nodes_to_ear	0	0	0	0	0	0	1	0	0	0	0	0	0	0	0	0	0	0	0	0	0	0	0	0	0	0	1	private
pan_gene_2203	pan_gene_25440	Nodes_above_ear	Average_internode_length_(whole_plant);Ear_row_number;Height_above_ear;Leaf_width;Nodes_above_ear;Photoperiod_Growing-degree_days_to_silk	0	0	0	0	0	1	0	0	0	0	0	0	0	0	0	0	0	0	0	0	0	0	0	0	0	0	1	private
pan_gene_2203	pan_gene_8774	Nodes_above_ear	Nodes_above_ear	0	0	0	0	0	1	0	0	0	0	0	0	0	0	0	0	0	0	0	0	0	0	0	0	0	0	1	private
pan_gene_2203	pan_gene_8775	Nodes_above_ear	Average_internode_length_(below_ear);Nodes_above_ear	0	0	0	0	0	1	0	0	0	0	0	0	0	0	0	0	0	0	0	0	0	0	0	0	0	0	1	private
pan_gene_22888	pan_gene_27160	Average_internode_length_(whole_plant);Nodes_above_ear	Nodes_above_ear	0	1	0	0	0	0	0	0	0	0	0	0	0	0	0	0	0	0	0	0	0	0	0	0	0	0	1	private
pan_gene_22888	pan_gene_28237	Average_internode_length_(whole_plant);Nodes_above_ear	Average_internode_length_(below_ear);Nodes_above_ear	0	0	0	0	0	0	1	0	0	0	0	0	0	0	0	0	0	0	0	0	0	0	0	0	0	0	1	private
pan_gene_22888	pan_gene_28675	Average_internode_length_(whole_plant);Nodes_above_ear	Nodes_above_ear	0	1	0	0	0	1	0	1	0	1	0	0	0	1	0	0	0	0	0	0	1	1	0	0	0	0	7	dispensable
pan_gene_22888	pan_gene_28781	Average_internode_length_(whole_plant);Nodes_above_ear	Nodes_above_ear	0	1	0	0	0	0	0	0	1	0	0	0	0	0	0	0	0	0	0	0	0	0	0	0	0	0	2	dispensable
pan_gene_22888	pan_gene_30761	Average_internode_length_(whole_plant);Nodes_above_ear	Leaf_length;Nodes_above_ear;PCA_of_metabolites:_PC2;Plant_height;Starch;Tassel_length	0	1	0	1	0	0	0	1	1	1	0	0	0	0	1	0	0	0	1	1	1	1	0	0	0	0	10	dispensable
pan_gene_22888	pan_gene_32091	Average_internode_length_(whole_plant);Nodes_above_ear	Boxcox-transformed_leaf_angle;Nodes_above_ear;Ratio_of_ear_height_to_total_height	0	1	0	1	1	0	1	1	1	0	0	0	0	1	1	1	1	1	1	1	1	1	0	0	0	0	15	near-core
pan_gene_22888	pan_gene_32276	Average_internode_length_(whole_plant);Nodes_above_ear	Nodes_above_ear	0	1	0	0	0	0	0	0	1	0	0	0	0	0	0	0	1	1	0	0	0	0	0	0	0	0	4	dispensable
pan_gene_22888	pan_gene_407	Average_internode_length_(whole_plant);Nodes_above_ear	Average_internode_length_(above_ear);Nodes_above_ear;Nodes_per_plant	0	0	0	0	1	0	0	0	0	0	0	0	0	0	0	1	0	0	0	0	0	0	0	0	0	0	2	dispensable
pan_gene_22888	pan_gene_4233	Average_internode_length_(whole_plant);Nodes_above_ear	Nodes_above_ear;Plant_height	0	1	0	0	0	1	0	0	1	0	0	0	0	0	0	0	1	1	1	1	1	1	0	0	0	0	9	dispensable
pan_gene_22888	pan_gene_5368	Average_internode_length_(whole_plant);Nodes_above_ear	Anthesis-silking_interval;Cob_diameter;Leaf_length;Nodes_above_ear;Photoperiod_growing-degree_days_to_anthesis	0	1	0	0	0	1	0	0	1	0	0	0	0	0	0	0	1	1	0	1	0	0	0	0	0	0	6	dispensable
pan_gene_22888	pan_gene_5850	Average_internode_length_(whole_plant);Nodes_above_ear	Nodes_above_ear;Tassel_branch_number	0	1	0	0	0	0	0	0	1	0	0	0	0	0	0	0	1	1	0	1	0	1	0	0	0	0	6	dispensable
pan_gene_22888	pan_gene_7079	Average_internode_length_(whole_plant);Nodes_above_ear	Nodes_above_ear;Tassel_length	0	1	0	0	0	0	0	0	0	0	0	0	0	0	0	0	0	0	0	0	0	0	0	1	0	0	2	dispensable
pan_gene_22888	pan_gene_8375	Average_internode_length_(whole_plant);Nodes_above_ear	Anthesis-silking_interval;Nodes_above_ear;Tassel_length	0	1	0	0	1	1	0	0	0	1	0	0	0	0	1	1	1	1	1	1	0	0	0	0	0	0	10	dispensable
pan_gene_22888	pan_gene_8854	Average_internode_length_(whole_plant);Nodes_above_ear	Anthesis-silking_interval;Average_internode_length_(above_ear);Average_internode_length_(whole_plant);Height_above_ear;Leaf_length;Nodes_above_ear	0	1	0	0	0	0	0	0	0	0	0	0	0	0	0	0	0	0	0	0	0	0	0	0	0	0	1	private
pan_gene_22888	pan_gene_96186	Average_internode_length_(whole_plant);Nodes_above_ear	Nodes_above_ear;Nodes_to_ear	0	0	0	0	0	0	0	0	0	0	0	0	0	0	0	0	0	0	0	1	0	0	0	0	0	0	1	private
pan_gene_23824	pan_gene_27188	Nodes_above_ear	Days_to_silk;Nodes_above_ear	0	1	0	0	0	0	0	0	1	0	0	0	0	0	0	1	0	0	0	0	0	0	0	0	0	0	3	dispensable
pan_gene_23824	pan_gene_5237	Nodes_above_ear	Ear_height;Nodes_above_ear;Ratio_of_ear_height_to_total_height	0	1	0	0	0	1	0	0	1	0	0	1	0	0	0	1	0	0	0	0	0	0	0	1	0	0	6	dispensable
pan_gene_23824	pan_gene_6072	Nodes_above_ear	Height_per_day_(until_flowering);Nodes_above_ear	0	1	0	0	0	1	0	0	0	0	0	1	0	0	0	1	0	0	0	0	0	1	0	1	0	0	6	dispensable
pan_gene_246	pan_gene_27120	Nodes_above_ear	Nodes_above_ear;Northern_Leaf_Blight;Photoperiod_Growing-degree_days_to_silk;Tassel_branch_number	0	1	0	0	0	0	0	0	0	1	0	0	0	0	0	0	0	0	0	0	0	0	0	0	0	0	2	dispensable
pan_gene_25270	pan_gene_5767	Nodes_above_ear	Nodes_above_ear	0	1	1	0	0	0	0	0	0	0	0	0	0	1	0	0	0	0	0	0	1	0	0	0	0	0	4	dispensable
pan_gene_25364	pan_gene_72134	Nodes_above_ear	Boxcox-transformed_leaf_angle;Nodes_above_ear	0	1	0	0	0	0	0	0	0	0	0	0	0	0	1	0	0	0	0	1	0	0	0	0	0	0	3	dispensable
pan_gene_25440	pan_gene_8774	Average_internode_length_(whole_plant);Ear_row_number;Height_above_ear;Leaf_width;Nodes_above_ear;Photoperiod_Growing-degree_days_to_silk	Nodes_above_ear	0	1	0	0	0	0	0	0	0	0	0	0	0	0	0	1	0	0	0	0	0	0	0	0	0	0	2	dispensable
pan_gene_25440	pan_gene_8775	Average_internode_length_(whole_plant);Ear_row_number;Height_above_ear;Leaf_width;Nodes_above_ear;Photoperiod_Growing-degree_days_to_silk	Average_internode_length_(below_ear);Nodes_above_ear	0	0	0	0	0	0	0	0	0	0	0	0	0	1	0	1	0	1	0	0	0	0	0	0	0	0	3	dispensable
pan_gene_2548	pan_gene_27246	Nodes_above_ear;Nodes_per_plant;Plant_height	Nodes_above_ear;Northern_Leaf_Blight	0	0	0	0	0	1	0	0	0	0	0	0	0	0	0	0	0	0	0	0	0	0	0	0	0	0	1	private
pan_gene_2548	pan_gene_27796	Nodes_above_ear;Nodes_per_plant;Plant_height	Nodes_above_ear	0	1	1	1	0	1	1	1	0	0	0	0	0	0	0	1	1	0	1	0	0	0	0	0	0	1	10	dispensable
pan_gene_2548	pan_gene_30653	Nodes_above_ear;Nodes_per_plant;Plant_height	Nodes_above_ear	0	1	1	0	0	1	1	0	0	0	1	1	0	0	0	0	0	0	1	1	0	1	0	0	0	0	9	dispensable
pan_gene_2548	pan_gene_30693	Nodes_above_ear;Nodes_per_plant;Plant_height	Nodes_above_ear	0	0	0	0	0	0	0	1	0	0	0	1	0	0	0	1	0	0	0	0	0	0	0	0	0	0	3	dispensable
pan_gene_25808	pan_gene_27195	Average_internode_length_(above_ear);Nodes_above_ear	Chlorophyll_B;Nodes_above_ear	0	1	0	0	0	0	0	0	1	0	0	0	0	0	0	1	1	0	1	0	1	0	1	0	0	0	7	dispensable
pan_gene_25808	pan_gene_7079	Average_internode_length_(above_ear);Nodes_above_ear	Nodes_above_ear;Tassel_length	0	1	0	0	0	0	0	0	0	1	0	0	0	0	0	0	1	0	0	0	0	0	1	0	0	0	4	dispensable
pan_gene_26151	pan_gene_26653	Nodes_above_ear;Nodes_per_plant	Ear_height;Leaf_width;Nodes_above_ear;Nodes_per_plant;Nodes_to_ear;Plant_height	0	0	0	0	1	0	0	0	0	1	1	0	0	0	0	0	0	0	0	0	0	0	0	0	0	0	3	dispensable
pan_gene_26151	pan_gene_27160	Nodes_above_ear;Nodes_per_plant	Nodes_above_ear	0	0	1	0	0	0	0	0	0	0	0	0	0	0	0	0	0	0	0	0	1	0	0	0	0	0	2	dispensable
pan_gene_26151	pan_gene_28675	Nodes_above_ear;Nodes_per_plant	Nodes_above_ear	0	0	1	0	1	0	0	1	0	0	0	0	0	0	0	1	0	0	1	0	1	0	1	0	1	0	8	dispensable
pan_gene_26151	pan_gene_28781	Nodes_above_ear;Nodes_per_plant	Nodes_above_ear	0	0	0	0	1	0	0	0	0	0	0	0	0	0	0	0	0	0	0	0	0	0	0	0	0	0	1	private
pan_gene_26151	pan_gene_30653	Nodes_above_ear;Nodes_per_plant	Nodes_above_ear	0	0	0	0	1	0	0	1	0	0	1	0	0	0	0	0	0	1	1	0	1	0	0	0	1	1	8	dispensable
pan_gene_26151	pan_gene_30692	Nodes_above_ear;Nodes_per_plant	Average_internode_length_(below_ear);Nodes_above_ear	0	0	1	0	1	0	0	0	0	1	0	0	0	0	0	0	0	0	0	0	0	0	0	0	0	0	3	dispensable
pan_gene_26151	pan_gene_30723	Nodes_above_ear;Nodes_per_plant	Ear_height;Nodes_above_ear	0	0	0	0	1	0	0	0	0	0	0	0	0	0	0	0	0	0	0	0	0	0	0	0	0	0	1	private
pan_gene_26151	pan_gene_30761	Nodes_above_ear;Nodes_per_plant	Leaf_length;Nodes_above_ear;PCA_of_metabolites:_PC2;Plant_height;Starch;Tassel_length	0	0	0	0	1	0	0	1	0	0	0	0	0	0	0	0	0	0	1	0	0	0	0	0	0	1	4	dispensable
pan_gene_26151	pan_gene_5368	Nodes_above_ear;Nodes_per_plant	Anthesis-silking_interval;Cob_diameter;Leaf_length;Nodes_above_ear;Photoperiod_growing-degree_days_to_anthesis	0	0	0	0	0	0	0	0	0	0	0	0	0	0	0	0	0	1	0	0	0	0	0	0	0	0	1	private
pan_gene_26428	pan_gene_5154	Boxcox-transformed_leaf_angle;Cob_diameter;Leaf_length;Nodes_above_ear;Plant_height;Tassel_length	Malate;Nodes_above_ear;PCA_of_metabolites:_PC1;Ratio_of_ear_height_to_total_height;Tassel_branch_number	0	1	1	0	0	0	0	0	0	1	1	0	0	0	1	0	0	1	0	0	0	0	0	0	0	0	6	dispensable
pan_gene_26653	pan_gene_28237	Ear_height;Leaf_width;Nodes_above_ear;Nodes_per_plant;Nodes_to_ear;Plant_height	Average_internode_length_(below_ear);Nodes_above_ear	0	0	0	0	0	0	0	0	0	0	0	0	0	0	0	1	0	0	0	0	0	0	0	0	0	0	1	private
pan_gene_26653	pan_gene_28781	Ear_height;Leaf_width;Nodes_above_ear;Nodes_per_plant;Nodes_to_ear;Plant_height	Nodes_above_ear	0	1	0	0	1	0	0	0	1	0	0	0	1	0	0	0	0	1	0	1	0	0	0	0	0	1	7	dispensable
pan_gene_26653	pan_gene_30692	Ear_height;Leaf_width;Nodes_above_ear;Nodes_per_plant;Nodes_to_ear;Plant_height	Average_internode_length_(below_ear);Nodes_above_ear	0	0	1	0	0	0	0	0	0	1	0	0	0	0	0	0	0	0	0	0	0	0	0	0	0	0	2	dispensable
pan_gene_26653	pan_gene_32091	Ear_height;Leaf_width;Nodes_above_ear;Nodes_per_plant;Nodes_to_ear;Plant_height	Boxcox-transformed_leaf_angle;Nodes_above_ear;Ratio_of_ear_height_to_total_height	0	1	1	1	1	1	1	0	1	0	1	0	1	1	1	1	0	0	0	0	1	0	1	0	0	1	15	near-core
pan_gene_26653	pan_gene_407	Ear_height;Leaf_width;Nodes_above_ear;Nodes_per_plant;Nodes_to_ear;Plant_height	Average_internode_length_(above_ear);Nodes_above_ear;Nodes_per_plant	0	0	0	0	1	0	0	0	0	0	0	0	0	0	0	0	0	0	0	0	0	0	0	0	0	0	1	private
pan_gene_26653	pan_gene_4212	Ear_height;Leaf_width;Nodes_above_ear;Nodes_per_plant;Nodes_to_ear;Plant_height	Nodes_above_ear	0	1	0	1	1	1	1	1	1	1	1	0	1	1	0	0	1	0	0	1	1	0	1	0	0	1	16	near-core
pan_gene_26653	pan_gene_4233	Ear_height;Leaf_width;Nodes_above_ear;Nodes_per_plant;Nodes_to_ear;Plant_height	Nodes_above_ear;Plant_height	0	1	0	0	0	1	0	0	0	0	1	0	0	0	0	0	0	0	0	0	0	0	1	0	0	0	4	dispensable
pan_gene_26653	pan_gene_5368	Ear_height;Leaf_width;Nodes_above_ear;Nodes_per_plant;Nodes_to_ear;Plant_height	Anthesis-silking_interval;Cob_diameter;Leaf_length;Nodes_above_ear;Photoperiod_growing-degree_days_to_anthesis	0	1	0	0	0	0	0	0	0	0	0	0	1	0	1	0	0	0	0	0	0	0	0	0	0	1	4	dispensable
pan_gene_26653	pan_gene_5850	Ear_height;Leaf_width;Nodes_above_ear;Nodes_per_plant;Nodes_to_ear;Plant_height	Nodes_above_ear;Tassel_branch_number	0	1	0	1	0	1	0	0	1	0	0	0	0	0	0	0	0	0	0	0	0	0	0	0	0	1	5	dispensable
pan_gene_26699	pan_gene_5155	Anthesis-silking_interval;Days_to_silk;Leaf_length;Nodes_above_ear;Nodes_per_plant;Photoperiod_growing-degree_days_to_anthesis;Plant_height;Ratio_of_ear_height_to_total_height	Malate;Nodes_above_ear;PCA_of_metabolites:_PC1;Ratio_of_ear_height_to_total_height;Tassel_branch_number	0	0	0	0	0	0	1	0	0	0	1	0	0	0	0	0	0	0	0	0	0	0	0	0	0	0	2	dispensable
pan_gene_26940	pan_gene_72134	Ear_height;Nodes_above_ear;Nodes_per_plant	Boxcox-transformed_leaf_angle;Nodes_above_ear	0	1	0	0	0	0	0	0	0	0	0	0	0	0	0	0	0	0	0	0	0	0	0	0	0	0	1	private
pan_gene_27160	pan_gene_28237	Nodes_above_ear	Average_internode_length_(below_ear);Nodes_above_ear	0	0	0	1	0	0	0	0	0	0	0	0	0	0	0	0	0	0	0	0	0	0	0	0	0	0	1	private
pan_gene_27160	pan_gene_28675	Nodes_above_ear	Nodes_above_ear	0	1	0	0	0	0	0	0	0	0	0	0	0	0	0	0	0	0	0	0	1	0	0	0	0	0	2	dispensable
pan_gene_27160	pan_gene_30692	Nodes_above_ear	Average_internode_length_(below_ear);Nodes_above_ear	0	0	0	0	0	0	0	0	0	0	0	0	0	0	0	1	0	0	0	0	0	0	0	0	0	0	1	private
pan_gene_27160	pan_gene_30761	Nodes_above_ear	Leaf_length;Nodes_above_ear;PCA_of_metabolites:_PC2;Plant_height;Starch;Tassel_length	0	1	0	0	0	0	0	1	0	0	0	0	0	0	0	0	0	0	0	0	0	0	0	0	0	0	2	dispensable
pan_gene_27160	pan_gene_32276	Nodes_above_ear	Nodes_above_ear	0	1	0	0	0	0	0	0	0	0	0	1	0	0	0	0	0	0	0	0	0	0	0	1	0	0	3	dispensable
pan_gene_27160	pan_gene_5368	Nodes_above_ear	Anthesis-silking_interval;Cob_diameter;Leaf_length;Nodes_above_ear;Photoperiod_growing-degree_days_to_anthesis	0	1	0	0	0	1	0	0	0	0	0	0	0	0	0	0	0	0	0	0	0	0	0	0	0	0	2	dispensable
pan_gene_27196	pan_gene_27879	Chlorophyll_B;Days_to_anthesis;Nodes_above_ear	Average_internode_length_(below_ear);Ear_height;Nodes_above_ear;Plant_height	0	0	0	0	0	0	0	1	0	0	0	0	0	0	0	0	0	0	0	0	0	0	0	0	0	0	1	private
pan_gene_27196	pan_gene_27892	Chlorophyll_B;Days_to_anthesis;Nodes_above_ear	Nodes_above_ear;Nodes_per_plant;Nodes_to_ear;Northern_Leaf_Blight	0	0	0	0	0	0	0	1	0	0	0	0	0	0	0	0	0	0	0	0	0	0	0	0	0	0	1	private
pan_gene_27246	pan_gene_30653	Nodes_above_ear;Northern_Leaf_Blight	Nodes_above_ear	0	0	0	0	0	1	0	0	0	0	0	0	0	0	0	0	0	0	0	0	0	0	0	0	0	0	1	private
pan_gene_27796	pan_gene_30653	Nodes_above_ear	Nodes_above_ear	0	1	1	0	1	1	0	0	1	1	1	1	0	0	1	0	0	0	1	0	1	0	0	0	0	0	11	near-core
pan_gene_27796	pan_gene_31515	Nodes_above_ear	Nodes_above_ear	0	1	0	0	0	0	0	0	0	0	0	0	0	0	0	0	0	0	0	0	0	0	0	0	0	0	1	private
pan_gene_27847	pan_gene_62293	Ear_row_number;Nodes_above_ear	Nodes_above_ear	0	1	1	0	0	0	0	0	0	1	0	0	1	0	0	0	1	0	0	0	0	0	0	0	0	0	5	dispensable
pan_gene_27879	pan_gene_27892	Average_internode_length_(below_ear);Ear_height;Nodes_above_ear;Plant_height	Nodes_above_ear;Nodes_per_plant;Nodes_to_ear;Northern_Leaf_Blight	0	0	0	0	0	0	0	0	0	0	0	0	0	0	1	0	0	0	0	0	1	0	0	0	0	0	2	dispensable
pan_gene_27879	pan_gene_8852	Average_internode_length_(below_ear);Ear_height;Nodes_above_ear;Plant_height	Anthesis-silking_interval;Average_internode_length_(above_ear);Average_internode_length_(whole_plant);Height_above_ear;Nodes_above_ear	0	0	0	0	0	0	0	0	0	0	0	1	0	0	0	0	0	0	0	0	0	0	0	0	0	0	1	private
pan_gene_27882	pan_gene_5570	100_Kernel_weight;Nodes_above_ear	Ear_row_number;Leaf_length;Nodes_above_ear	0	1	0	1	0	0	0	0	0	0	0	0	0	0	0	0	0	0	0	0	0	0	0	0	0	0	2	dispensable
pan_gene_27882	pan_gene_86274	100_Kernel_weight;Nodes_above_ear	Nodes_above_ear	0	1	0	0	0	0	0	0	0	0	0	0	0	0	0	0	0	0	0	0	0	0	0	0	0	0	1	private
pan_gene_27952	pan_gene_5342	Height_above_ear;Leaf_length;Nodes_above_ear	100_Kernel_weight;Nodes_above_ear;Starch	0	1	0	0	0	0	0	0	0	0	0	0	0	0	0	0	0	0	0	0	0	0	0	0	0	0	1	private
pan_gene_28067	pan_gene_28422	Nodes_above_ear;Tassel_length	Nodes_above_ear	0	1	1	0	0	0	0	0	0	0	0	0	1	0	0	0	0	0	0	0	0	0	0	0	0	0	3	dispensable
pan_gene_28237	pan_gene_28781	Average_internode_length_(below_ear);Nodes_above_ear	Nodes_above_ear	0	0	0	1	0	0	0	0	0	0	0	0	0	0	0	0	0	0	0	0	0	0	0	0	0	0	1	private
pan_gene_28237	pan_gene_32091	Average_internode_length_(below_ear);Nodes_above_ear	Boxcox-transformed_leaf_angle;Nodes_above_ear;Ratio_of_ear_height_to_total_height	0	0	0	0	0	0	0	0	0	0	0	0	0	0	0	1	0	0	0	0	0	0	0	0	0	0	1	private
pan_gene_28414	pan_gene_5154	Nodes_above_ear;Nodes_to_ear	Malate;Nodes_above_ear;PCA_of_metabolites:_PC1;Ratio_of_ear_height_to_total_height;Tassel_branch_number	0	1	0	0	0	0	0	0	0	0	0	0	0	0	0	0	0	0	1	0	0	0	0	0	1	0	3	dispensable
pan_gene_28422	pan_gene_30761	Nodes_above_ear	Leaf_length;Nodes_above_ear;PCA_of_metabolites:_PC2;Plant_height;Starch;Tassel_length	0	1	0	1	0	0	0	0	1	0	0	0	0	0	0	0	0	0	0	0	1	0	0	0	0	0	4	dispensable
pan_gene_28486	pan_gene_30723	Nodes_above_ear	Ear_height;Nodes_above_ear	0	0	0	1	0	0	0	0	0	1	0	0	0	0	0	0	0	0	0	0	1	0	0	0	1	1	5	dispensable
pan_gene_28486	pan_gene_4212	Nodes_above_ear	Nodes_above_ear	0	1	0	1	1	0	0	0	0	0	1	0	1	0	1	0	0	0	1	0	0	1	1	0	0	0	9	dispensable
pan_gene_28498	pan_gene_7930	Nodes_above_ear	Days_to_anthesis;Nodes_above_ear	0	1	1	1	1	1	1	0	0	1	0	0	1	1	1	1	0	1	1	1	0	0	0	0	1	1	16	near-core
pan_gene_28671	pan_gene_321	Nodes_above_ear;Total_amino_acids	Nodes_above_ear;Tassel_branch_number	0	1	0	1	0	0	0	0	0	0	0	0	0	0	0	1	0	0	0	0	0	0	0	0	0	1	4	dispensable
pan_gene_28671	pan_gene_32548	Nodes_above_ear;Total_amino_acids	Chlorophyll_B;Ear_row_number;Nitrate;Nodes_above_ear;Plant_height;Stalk_strength	0	1	0	0	0	0	0	0	0	0	0	0	0	0	0	1	0	0	0	0	0	0	0	0	0	0	2	dispensable
pan_gene_28675	pan_gene_30653	Nodes_above_ear	Nodes_above_ear	0	1	1	0	0	1	1	1	1	0	0	1	0	0	1	0	0	0	1	1	0	1	0	0	1	0	12	near-core
pan_gene_28675	pan_gene_30761	Nodes_above_ear	Leaf_length;Nodes_above_ear;PCA_of_metabolites:_PC2;Plant_height;Starch;Tassel_length	0	1	1	0	1	1	0	0	0	1	0	0	0	0	0	0	1	0	0	0	0	0	0	0	0	0	6	dispensable
pan_gene_28675	pan_gene_32091	Nodes_above_ear	Boxcox-transformed_leaf_angle;Nodes_above_ear;Ratio_of_ear_height_to_total_height	0	1	1	0	0	1	1	1	1	0	1	1	0	1	1	1	0	1	1	1	1	1	1	0	1	0	18	near-core
pan_gene_28675	pan_gene_32276	Nodes_above_ear	Nodes_above_ear	0	1	1	0	0	0	0	0	1	0	0	0	0	0	0	0	0	0	0	0	0	0	0	0	0	0	3	dispensable
pan_gene_28675	pan_gene_407	Nodes_above_ear	Average_internode_length_(above_ear);Nodes_above_ear;Nodes_per_plant	0	0	0	0	0	0	1	0	0	0	0	0	0	0	0	0	0	0	0	0	0	0	0	0	0	0	1	private
pan_gene_28675	pan_gene_4233	Nodes_above_ear	Nodes_above_ear;Plant_height	0	1	0	0	0	1	1	0	0	0	0	0	0	0	0	0	0	0	0	0	1	1	1	0	1	0	7	dispensable
pan_gene_28675	pan_gene_5850	Nodes_above_ear	Nodes_above_ear;Tassel_branch_number	0	1	0	0	0	0	0	0	1	0	0	1	0	0	0	0	0	0	0	0	0	1	0	0	1	0	5	dispensable
pan_gene_28675	pan_gene_96186	Nodes_above_ear	Nodes_above_ear;Nodes_to_ear	0	0	0	0	0	0	0	0	0	1	0	0	0	0	0	0	0	0	0	0	0	0	0	0	0	0	1	private
pan_gene_2874	pan_gene_4643	Nodes_above_ear;Tassel_branch_number	Nodes_above_ear	0	1	1	0	1	0	0	0	0	0	1	0	0	1	0	1	1	1	0	0	0	1	1	0	1	0	11	near-core
pan_gene_28781	pan_gene_30723	Nodes_above_ear	Ear_height;Nodes_above_ear	0	0	0	1	1	0	0	0	0	0	0	0	0	0	0	0	0	0	0	0	0	0	0	0	0	0	2	dispensable
pan_gene_28781	pan_gene_32091	Nodes_above_ear	Boxcox-transformed_leaf_angle;Nodes_above_ear;Ratio_of_ear_height_to_total_height	0	1	0	0	0	0	0	0	1	0	0	0	0	0	0	0	0	0	0	0	0	0	0	0	0	1	3	dispensable
pan_gene_28781	pan_gene_407	Nodes_above_ear	Average_internode_length_(above_ear);Nodes_above_ear;Nodes_per_plant	0	0	0	0	1	0	0	0	0	0	0	0	0	0	0	0	0	0	0	0	0	0	0	0	0	0	1	private
pan_gene_28781	pan_gene_4212	Nodes_above_ear	Nodes_above_ear	0	1	0	1	0	0	1	0	1	0	0	0	1	1	0	0	0	1	0	0	1	0	1	0	0	1	10	dispensable
pan_gene_28781	pan_gene_5368	Nodes_above_ear	Anthesis-silking_interval;Cob_diameter;Leaf_length;Nodes_above_ear;Photoperiod_growing-degree_days_to_anthesis	0	1	1	0	0	0	0	0	1	0	0	0	1	0	0	0	0	0	0	0	0	0	0	0	0	1	5	dispensable
pan_gene_30653	pan_gene_30692	Nodes_above_ear	Average_internode_length_(below_ear);Nodes_above_ear	0	0	0	0	1	0	0	0	0	0	0	0	0	0	0	1	0	0	0	0	0	0	0	0	0	0	2	dispensable
pan_gene_30653	pan_gene_30761	Nodes_above_ear	Leaf_length;Nodes_above_ear;PCA_of_metabolites:_PC2;Plant_height;Starch;Tassel_length	0	1	1	0	1	1	0	1	1	1	0	0	1	0	0	0	0	0	1	1	1	1	0	0	1	1	14	near-core
pan_gene_30653	pan_gene_31515	Nodes_above_ear	Nodes_above_ear	0	1	0	0	0	0	0	0	0	0	0	0	0	0	0	0	0	0	0	0	0	0	0	0	0	0	1	private
pan_gene_30653	pan_gene_78555	Nodes_above_ear	Nodes_above_ear;Tassel_branch_number	0	1	0	0	0	0	0	0	0	0	0	0	0	0	0	0	0	0	0	0	0	0	0	0	0	0	1	private
pan_gene_30678	pan_gene_7081	Average_internode_length_(below_ear);Nodes_above_ear	Nodes_above_ear;Tassel_length	0	1	0	0	0	0	0	0	0	0	0	0	0	0	0	0	0	0	0	0	0	0	0	0	0	0	1	private
pan_gene_30692	pan_gene_30887	Average_internode_length_(below_ear);Nodes_above_ear	Nitrate;Nodes_above_ear	0	0	1	0	0	0	0	0	0	0	0	0	0	0	0	0	0	0	0	0	0	0	0	0	0	0	1	private
pan_gene_30692	pan_gene_407	Average_internode_length_(below_ear);Nodes_above_ear	Average_internode_length_(above_ear);Nodes_above_ear;Nodes_per_plant	0	0	0	0	1	0	0	0	0	0	0	0	0	0	0	0	0	0	0	0	0	0	0	0	0	0	1	private
pan_gene_30692	pan_gene_4212	Average_internode_length_(below_ear);Nodes_above_ear	Nodes_above_ear	0	0	0	0	0	0	0	0	0	1	0	0	0	0	0	0	0	0	0	0	0	0	0	0	0	0	1	private
pan_gene_30693	pan_gene_30761	Nodes_above_ear	Leaf_length;Nodes_above_ear;PCA_of_metabolites:_PC2;Plant_height;Starch;Tassel_length	0	0	0	0	0	0	0	0	0	0	0	0	0	0	0	0	0	0	0	0	0	0	0	1	0	0	1	private
pan_gene_30723	pan_gene_30761	Ear_height;Nodes_above_ear	Leaf_length;Nodes_above_ear;PCA_of_metabolites:_PC2;Plant_height;Starch;Tassel_length	0	0	0	0	1	0	0	0	0	0	0	0	0	0	0	0	0	0	0	0	1	0	0	0	0	0	2	dispensable
pan_gene_30731	pan_gene_31450	Nodes_above_ear	Average_internode_length_(below_ear);Ear_height;Glucose;Height_per_day_(until_flowering);Nodes_above_ear;Plant_height	0	1	0	0	0	0	0	0	0	0	0	1	0	0	1	0	0	0	1	0	0	0	0	0	0	0	4	dispensable
pan_gene_30761	pan_gene_32276	Leaf_length;Nodes_above_ear;PCA_of_metabolites:_PC2;Plant_height;Starch;Tassel_length	Nodes_above_ear	0	1	1	0	0	0	0	1	1	0	0	0	0	0	0	0	0	0	0	0	0	0	0	0	0	0	4	dispensable
pan_gene_30761	pan_gene_407	Leaf_length;Nodes_above_ear;PCA_of_metabolites:_PC2;Plant_height;Starch;Tassel_length	Average_internode_length_(above_ear);Nodes_above_ear;Nodes_per_plant	0	0	0	0	1	0	0	0	0	0	0	0	0	0	0	0	0	0	0	0	0	0	0	0	0	0	1	private
pan_gene_30761	pan_gene_408	Leaf_length;Nodes_above_ear;PCA_of_metabolites:_PC2;Plant_height;Starch;Tassel_length	Average_internode_length_(above_ear);Nodes_above_ear;Nodes_per_plant	0	1	0	0	0	0	0	0	0	0	0	0	0	0	0	0	0	0	0	0	0	0	0	0	0	0	1	private
pan_gene_30761	pan_gene_4233	Leaf_length;Nodes_above_ear;PCA_of_metabolites:_PC2;Plant_height;Starch;Tassel_length	Nodes_above_ear;Plant_height	0	1	0	1	0	1	0	0	1	0	0	0	0	0	0	0	0	0	0	0	0	1	0	0	0	0	5	dispensable
pan_gene_30761	pan_gene_5368	Leaf_length;Nodes_above_ear;PCA_of_metabolites:_PC2;Plant_height;Starch;Tassel_length	Anthesis-silking_interval;Cob_diameter;Leaf_length;Nodes_above_ear;Photoperiod_growing-degree_days_to_anthesis	0	1	0	1	0	0	0	0	1	0	0	0	1	0	1	0	0	0	0	1	0	0	0	0	1	0	7	dispensable
pan_gene_30761	pan_gene_8375	Leaf_length;Nodes_above_ear;PCA_of_metabolites:_PC2;Plant_height;Starch;Tassel_length	Anthesis-silking_interval;Nodes_above_ear;Tassel_length	0	1	1	0	0	1	0	0	0	1	0	0	0	0	0	0	1	0	0	0	0	0	0	0	0	0	5	dispensable
pan_gene_30761	pan_gene_96186	Leaf_length;Nodes_above_ear;PCA_of_metabolites:_PC2;Plant_height;Starch;Tassel_length	Nodes_above_ear;Nodes_to_ear	0	0	0	0	0	0	0	0	0	0	0	0	0	0	0	0	0	0	0	1	0	0	0	0	0	0	1	private
pan_gene_30887	pan_gene_32091	Nitrate;Nodes_above_ear	Boxcox-transformed_leaf_angle;Nodes_above_ear;Ratio_of_ear_height_to_total_height	0	1	1	1	0	1	1	0	1	0	1	1	1	1	0	1	1	1	1	0	0	0	0	0	1	1	16	near-core
pan_gene_30887	pan_gene_4233	Nitrate;Nodes_above_ear	Nodes_above_ear;Plant_height	0	1	0	0	0	1	0	0	0	0	0	0	0	0	0	0	1	0	0	0	0	1	0	0	0	1	5	dispensable
pan_gene_30887	pan_gene_5850	Nitrate;Nodes_above_ear	Nodes_above_ear;Tassel_branch_number	0	1	0	1	0	1	0	0	1	0	0	1	0	0	0	0	1	0	0	0	0	1	0	1	0	1	9	dispensable
pan_gene_31450	pan_gene_8376	Average_internode_length_(below_ear);Ear_height;Glucose;Height_per_day_(until_flowering);Nodes_above_ear;Plant_height	Nodes_above_ear	0	1	0	0	0	1	0	0	0	0	0	1	0	0	0	0	0	0	0	0	1	0	0	0	0	0	4	dispensable
pan_gene_31450	pan_gene_8777	Average_internode_length_(below_ear);Ear_height;Glucose;Height_per_day_(until_flowering);Nodes_above_ear;Plant_height	Average_internode_length_(below_ear);Nodes_above_ear	0	1	0	0	0	0	0	0	0	0	0	0	0	0	0	0	0	0	0	0	0	0	0	0	0	0	1	private
pan_gene_31515	pan_gene_8777	Nodes_above_ear	Average_internode_length_(below_ear);Nodes_above_ear	0	1	0	0	0	0	0	0	0	0	0	0	0	0	0	0	0	0	0	0	0	0	0	0	0	0	1	private
pan_gene_31518	pan_gene_72134	Nodes_above_ear	Boxcox-transformed_leaf_angle;Nodes_above_ear	0	1	0	0	0	0	0	0	0	0	0	0	0	0	0	0	0	0	0	0	0	0	0	0	0	0	1	private
pan_gene_32091	pan_gene_5368	Boxcox-transformed_leaf_angle;Nodes_above_ear;Ratio_of_ear_height_to_total_height	Anthesis-silking_interval;Cob_diameter;Leaf_length;Nodes_above_ear;Photoperiod_growing-degree_days_to_anthesis	0	1	0	0	0	0	0	0	1	0	0	0	1	0	0	0	0	1	0	0	0	0	0	0	0	1	5	dispensable
pan_gene_32276	pan_gene_4233	Nodes_above_ear	Nodes_above_ear;Plant_height	0	1	0	0	0	0	0	0	1	0	0	0	0	0	0	0	0	1	0	0	0	0	0	0	0	0	3	dispensable
pan_gene_32276	pan_gene_8375	Nodes_above_ear	Anthesis-silking_interval;Nodes_above_ear;Tassel_length	0	1	1	0	0	0	0	0	0	0	0	0	1	0	0	0	1	1	0	0	0	0	0	0	0	0	5	dispensable
pan_gene_32554	pan_gene_7830	Ear_row_number;Height_per_day_(until_flowering);Nodes_above_ear	Nodes_above_ear	0	1	0	0	0	0	1	0	1	0	0	0	1	0	0	0	0	0	0	1	0	1	0	0	0	0	6	dispensable
pan_gene_333	pan_gene_62293	Nodes_above_ear;Nodes_per_plant	Nodes_above_ear	0	1	0	0	0	0	0	0	0	1	0	0	0	0	1	0	0	0	0	0	1	0	0	0	0	0	4	dispensable
pan_gene_333	pan_gene_657	Nodes_above_ear;Nodes_per_plant	Glutamate;Nodes_above_ear	0	1	0	0	0	0	1	0	0	1	0	1	1	0	0	1	1	0	0	1	1	1	1	1	1	1	14	near-core
pan_gene_333	pan_gene_7353	Nodes_above_ear;Nodes_per_plant	Nodes_above_ear	0	1	0	0	0	0	0	0	0	1	0	0	0	0	0	1	1	0	0	0	0	0	0	0	0	0	4	dispensable
pan_gene_333	pan_gene_8377	Nodes_above_ear;Nodes_per_plant	Nodes_above_ear;Tassel_length	0	1	0	0	0	0	1	0	0	1	0	1	1	0	0	1	1	0	0	0	1	0	0	1	0	0	9	dispensable
pan_gene_407	pan_gene_5850	Average_internode_length_(above_ear);Nodes_above_ear;Nodes_per_plant	Nodes_above_ear;Tassel_branch_number	0	0	0	0	0	0	1	0	0	0	0	1	1	0	0	0	0	0	0	0	0	0	0	0	0	0	3	dispensable
pan_gene_408	pan_gene_7079	Average_internode_length_(above_ear);Nodes_above_ear;Nodes_per_plant	Nodes_above_ear;Tassel_length	0	1	0	0	0	0	0	0	0	1	0	0	0	0	0	0	0	0	0	0	0	0	0	1	0	0	3	dispensable
pan_gene_408	pan_gene_8375	Average_internode_length_(above_ear);Nodes_above_ear;Nodes_per_plant	Anthesis-silking_interval;Nodes_above_ear;Tassel_length	0	1	0	0	0	0	0	0	0	0	0	0	0	0	0	0	0	0	0	0	0	0	0	0	0	1	2	dispensable
pan_gene_4212	pan_gene_5368	Nodes_above_ear	Anthesis-silking_interval;Cob_diameter;Leaf_length;Nodes_above_ear;Photoperiod_growing-degree_days_to_anthesis	0	1	0	1	0	1	0	0	1	0	1	1	1	0	1	0	1	1	0	0	1	1	1	0	1	1	15	near-core
pan_gene_4212	pan_gene_78555	Nodes_above_ear	Nodes_above_ear;Tassel_branch_number	0	1	0	0	0	0	0	0	0	0	0	0	0	0	0	0	0	0	1	0	0	0	0	0	0	0	2	dispensable
pan_gene_4233	pan_gene_5368	Nodes_above_ear;Plant_height	Anthesis-silking_interval;Cob_diameter;Leaf_length;Nodes_above_ear;Photoperiod_growing-degree_days_to_anthesis	0	1	0	0	0	0	0	0	1	0	1	0	0	0	0	0	0	1	0	0	0	0	0	0	0	0	4	dispensable
pan_gene_4458	pan_gene_4459	Anthesis-silking_interval;Boxcox-transformed_leaf_angle;Days_to_silk;Nodes_above_ear;Photoperiod_Growing-degree_days_to_silk	Boxcox-transformed_leaf_angle;Days_to_anthesis;Nodes_above_ear;Tassel_length	0	0	1	0	0	0	0	0	0	1	1	0	1	0	1	0	0	0	0	0	1	0	0	0	0	0	6	dispensable
pan_gene_4642	pan_gene_5361	Nodes_above_ear;Stalk_strength	Nodes_above_ear	0	1	0	1	0	0	0	0	0	0	1	0	0	0	0	0	0	0	0	0	0	0	0	1	0	0	4	dispensable
pan_gene_4643	pan_gene_717	Nodes_above_ear	Nodes_above_ear	0	1	1	1	1	0	0	0	1	0	1	1	0	0	1	0	1	0	0	1	1	0	1	0	0	1	13	near-core
pan_gene_4643	pan_gene_72134	Nodes_above_ear	Boxcox-transformed_leaf_angle;Nodes_above_ear	0	1	0	0	0	0	0	0	0	0	0	0	0	0	1	0	0	0	0	0	0	0	0	0	0	0	2	dispensable
pan_gene_4672	pan_gene_5590	Nodes_above_ear	Nodes_above_ear	0	1	0	0	0	0	0	0	0	0	0	0	0	0	0	0	0	0	0	0	0	0	0	0	0	0	1	private
pan_gene_5115	pan_gene_7828	Boxcox-transformed_leaf_angle;Leaf_length;Nodes_above_ear;Northern_Leaf_Blight	Height_above_ear;Nodes_above_ear	0	1	0	0	0	0	1	1	0	1	0	1	1	0	0	0	1	0	0	0	0	0	0	0	0	0	7	dispensable
pan_gene_5324	pan_gene_717	Nodes_above_ear	Nodes_above_ear	0	1	0	0	0	0	1	0	0	0	0	0	0	0	0	0	0	0	0	0	0	0	0	0	0	0	2	dispensable
pan_gene_5368	pan_gene_5850	Anthesis-silking_interval;Cob_diameter;Leaf_length;Nodes_above_ear;Photoperiod_growing-degree_days_to_anthesis	Nodes_above_ear;Tassel_branch_number	0	1	0	0	0	0	0	0	0	0	0	0	0	0	0	0	0	0	0	0	0	0	0	0	0	0	1	private
pan_gene_5368	pan_gene_78555	Anthesis-silking_interval;Cob_diameter;Leaf_length;Nodes_above_ear;Photoperiod_growing-degree_days_to_anthesis	Nodes_above_ear;Tassel_branch_number	0	1	0	0	0	0	0	0	0	0	0	0	0	0	0	0	0	0	0	0	0	0	0	0	0	0	1	private
pan_gene_5368	pan_gene_8854	Anthesis-silking_interval;Cob_diameter;Leaf_length;Nodes_above_ear;Photoperiod_growing-degree_days_to_anthesis	Anthesis-silking_interval;Average_internode_length_(above_ear);Average_internode_length_(whole_plant);Height_above_ear;Leaf_length;Nodes_above_ear	0	1	0	1	0	0	0	0	0	0	0	0	0	0	0	0	0	0	0	0	0	0	0	0	0	0	2	dispensable
pan_gene_5850	pan_gene_96186	Nodes_above_ear;Tassel_branch_number	Nodes_above_ear;Nodes_to_ear	0	0	1	0	0	0	0	0	0	1	0	0	0	0	0	0	0	0	0	0	0	0	0	0	0	0	2	dispensable
pan_gene_62293	pan_gene_657	Nodes_above_ear	Glutamate;Nodes_above_ear	0	1	1	0	0	0	0	0	0	1	0	0	1	0	1	1	1	0	0	0	1	0	0	0	0	1	9	dispensable
pan_gene_62293	pan_gene_7353	Nodes_above_ear	Nodes_above_ear	0	1	0	0	0	0	0	0	0	1	0	0	0	0	0	1	1	0	0	0	0	0	0	0	0	1	5	dispensable
pan_gene_62293	pan_gene_8377	Nodes_above_ear	Nodes_above_ear;Tassel_length	0	1	0	0	0	0	0	0	0	1	0	0	0	0	0	0	0	0	0	0	0	0	0	0	0	0	2	dispensable
pan_gene_7079	pan_gene_8854	Nodes_above_ear;Tassel_length	Anthesis-silking_interval;Average_internode_length_(above_ear);Average_internode_length_(whole_plant);Height_above_ear;Leaf_length;Nodes_above_ear	0	1	0	0	0	0	0	0	0	0	0	0	0	0	0	0	0	0	0	0	0	0	0	0	0	0	1	private
pan_gene_717	pan_gene_97310	Nodes_above_ear	100_Kernel_weight;Nodes_above_ear	0	1	0	0	1	0	0	0	0	0	0	0	0	0	0	0	0	0	0	0	0	0	0	0	0	0	2	dispensable
pan_gene_72134	pan_gene_97091	Boxcox-transformed_leaf_angle;Nodes_above_ear	Nodes_above_ear;Photoperiod_growing-degree_days_to_anthesis;Stalk_strength	0	1	0	0	0	0	0	0	0	0	0	0	0	0	1	0	0	0	0	1	0	0	0	0	0	0	3	dispensable
pan_gene_8775	pan_gene_98804	Average_internode_length_(below_ear);Nodes_above_ear	Days_to_silk;Ear_row_number;Nodes_above_ear	0	0	0	0	0	0	0	0	0	0	0	0	0	0	0	0	0	1	0	0	0	0	0	0	0	0	1	private
pan_gene_10095	pan_gene_32548	Nodes_above_ear	Chlorophyll_B;Ear_row_number;Nitrate;Nodes_above_ear;Plant_height;Stalk_strength	0	0	1	0	0	0	0	0	0	0	0	0	0	0	0	1	0	0	0	0	0	0	0	0	1	0	3	dispensable
pan_gene_10095	pan_gene_7353	Nodes_above_ear	Nodes_above_ear	0	0	1	0	0	1	0	0	0	1	0	1	0	0	1	1	1	0	0	0	0	0	0	0	1	1	9	dispensable
pan_gene_101021	pan_gene_4459	Nodes_above_ear	Boxcox-transformed_leaf_angle;Days_to_anthesis;Nodes_above_ear;Tassel_length	0	0	0	0	0	0	0	0	0	0	0	0	0	0	0	0	0	0	0	0	0	1	0	0	0	0	1	private
pan_gene_10302	pan_gene_16599	Nodes_above_ear	Glutamate;Nodes_above_ear;PCA_of_metabolites:_PC1	0	0	1	0	0	1	0	0	0	1	0	0	0	0	0	0	0	0	0	0	0	0	0	0	0	0	3	dispensable
pan_gene_10302	pan_gene_18623	Nodes_above_ear	Nodes_above_ear	0	0	1	0	0	0	0	0	0	0	0	0	0	0	0	0	0	0	0	0	1	0	0	0	0	0	2	dispensable
pan_gene_1046	pan_gene_19253	Nodes_above_ear	Average_internode_length_(above_ear);Nodes_above_ear	0	0	1	1	0	1	0	0	1	0	0	0	0	1	0	0	1	1	0	1	0	0	0	0	0	0	8	dispensable
pan_gene_1079	pan_gene_7079	Nodes_above_ear;Tassel_branch_number	Nodes_above_ear;Tassel_length	0	0	1	0	0	0	0	0	0	0	0	0	0	0	0	0	0	0	0	0	0	0	0	0	0	0	1	private
pan_gene_10830	pan_gene_14926	100_Kernel_weight;Ear_height;Height_per_day_(until_flowering);Nodes_above_ear;Plant_height	Nodes_above_ear;Nodes_to_ear;Ratio_of_ear_height_to_total_height	0	0	1	0	0	0	1	1	0	1	0	0	0	0	0	0	1	0	0	0	0	0	0	0	0	1	6	dispensable
pan_gene_11007	pan_gene_16241	Chlorophyll_A;Nodes_above_ear;Total_amino_acids	Height_above_ear;Leaf_width;Nodes_above_ear;Plant_height	0	0	1	0	0	0	0	0	0	0	0	0	0	0	0	0	0	0	0	0	0	0	0	0	0	1	2	dispensable
pan_gene_11014	pan_gene_17237	Nodes_above_ear	Nodes_above_ear	0	0	1	1	0	0	0	0	0	0	0	0	0	0	0	0	0	0	0	0	0	0	0	0	0	0	2	dispensable
pan_gene_11164	pan_gene_1414	Boxcox-transformed_leaf_angle;Cob_diameter;Nodes_above_ear;Southern_leaf_blight	Average_internode_length_(whole_plant);Ear_row_number;Nodes_above_ear	0	0	1	0	0	0	0	0	0	0	0	0	0	0	0	0	0	0	0	0	0	0	0	0	0	0	1	private
pan_gene_11207	pan_gene_14675	Height_above_ear;Nodes_above_ear	Nodes_above_ear;Nodes_per_plant	0	0	1	0	0	0	0	0	0	0	0	0	0	0	0	0	1	1	0	0	1	0	1	1	0	0	6	dispensable
pan_gene_11207	pan_gene_26705	Height_above_ear;Nodes_above_ear	Nodes_above_ear;Nodes_per_plant;Nodes_to_ear;Photoperiod_Growing-degree_days_to_silk;Tassel_branch_number	0	0	0	0	0	0	0	0	0	0	0	0	0	0	0	0	0	0	1	0	0	0	1	0	0	0	2	dispensable
pan_gene_11207	pan_gene_26940	Height_above_ear;Nodes_above_ear	Ear_height;Nodes_above_ear;Nodes_per_plant	0	0	1	0	0	1	0	0	0	0	0	0	0	0	0	0	0	0	0	0	0	0	1	0	0	0	3	dispensable
pan_gene_11207	pan_gene_27188	Height_above_ear;Nodes_above_ear	Days_to_silk;Nodes_above_ear	0	0	1	0	0	0	0	0	0	0	0	0	0	0	0	0	0	1	0	0	0	0	0	1	0	0	3	dispensable
pan_gene_11207	pan_gene_28	Height_above_ear;Nodes_above_ear	Nodes_above_ear	0	0	1	0	0	0	0	0	0	0	0	0	0	0	0	0	0	0	0	0	0	0	0	0	0	0	1	private
pan_gene_11207	pan_gene_38834	Height_above_ear;Nodes_above_ear	Average_internode_length_(whole_plant);Nodes_above_ear	0	0	1	0	0	0	0	0	0	0	0	0	0	0	0	0	0	0	0	0	1	0	0	0	0	0	2	dispensable
pan_gene_11207	pan_gene_5237	Height_above_ear;Nodes_above_ear	Ear_height;Nodes_above_ear;Ratio_of_ear_height_to_total_height	0	0	1	0	0	0	0	0	0	0	0	0	0	0	0	0	0	0	1	0	0	0	0	1	0	0	3	dispensable
pan_gene_11216	pan_gene_15013	Height_above_ear;Nodes_above_ear;Ratio_of_ear_height_to_total_height	Nodes_above_ear	0	0	0	0	0	1	0	0	0	0	0	0	0	0	0	0	0	0	0	0	0	0	0	0	0	0	1	private
pan_gene_11216	pan_gene_5342	Height_above_ear;Nodes_above_ear;Ratio_of_ear_height_to_total_height	100_Kernel_weight;Nodes_above_ear;Starch	0	0	1	0	0	1	1	1	1	0	0	0	0	0	0	0	0	0	0	0	1	0	1	0	0	1	8	dispensable
pan_gene_11219	pan_gene_14676	Fructose;Height_above_ear;Nodes_above_ear	Nodes_above_ear;Nodes_per_plant	0	0	1	0	1	0	0	0	0	1	0	0	0	0	0	0	0	0	0	0	0	0	0	0	0	0	3	dispensable
pan_gene_11219	pan_gene_27795	Fructose;Height_above_ear;Nodes_above_ear	Nodes_above_ear	0	0	0	0	0	0	0	0	0	0	0	0	0	0	0	0	0	0	1	0	1	1	0	0	0	0	3	dispensable
pan_gene_11219	pan_gene_4643	Fructose;Height_above_ear;Nodes_above_ear	Nodes_above_ear	0	0	1	0	1	0	0	0	0	1	0	0	0	0	0	1	0	0	0	0	0	0	0	0	0	0	4	dispensable
pan_gene_11219	pan_gene_72465	Fructose;Height_above_ear;Nodes_above_ear	Nodes_above_ear	0	0	1	0	0	0	0	0	0	0	0	0	0	0	0	0	0	0	0	0	0	0	0	0	0	0	1	private
pan_gene_11222	pan_gene_14442	Nodes_above_ear	Nodes_above_ear	0	0	0	0	0	0	0	0	0	0	0	0	0	0	0	0	0	0	0	0	0	0	0	0	0	1	1	private
pan_gene_11222	pan_gene_19055	Nodes_above_ear	Nodes_above_ear;Tassel_length	0	0	0	1	0	1	0	0	0	1	0	0	0	0	0	0	0	0	0	0	0	0	0	0	0	0	3	dispensable
pan_gene_11696	pan_gene_412	Nodes_above_ear	Average_internode_length_(whole_plant);Days_to_anthesis;Nodes_above_ear	0	0	1	1	0	0	0	0	0	0	0	0	0	0	0	0	0	0	0	0	1	0	0	0	1	0	4	dispensable
pan_gene_11888	pan_gene_15608	Cob_diameter;Ear_height;Nodes_above_ear;Ratio_of_ear_height_to_total_height;Tassel_branch_number	Nodes_above_ear	0	0	0	0	0	1	0	0	0	0	0	0	0	0	0	0	0	0	0	0	0	0	0	0	0	0	1	private
pan_gene_11888	pan_gene_21076	Cob_diameter;Ear_height;Nodes_above_ear;Ratio_of_ear_height_to_total_height;Tassel_branch_number	Nodes_above_ear	0	0	0	0	0	1	0	0	0	0	0	0	0	0	0	0	0	0	0	0	0	0	0	0	0	0	1	private
pan_gene_120	pan_gene_30693	Cob_diameter;Nodes_above_ear	Nodes_above_ear	0	0	0	0	0	0	0	1	0	0	0	0	0	0	0	0	0	0	0	0	0	0	0	0	0	0	1	private
pan_gene_120	pan_gene_32744	Cob_diameter;Nodes_above_ear	Chlorophyll_A;Nodes_above_ear;Starch;Total_amino_acids	0	0	1	0	0	1	0	0	0	0	0	0	0	0	0	0	0	0	0	0	0	0	0	0	0	0	2	dispensable
pan_gene_12011	pan_gene_8315	Days_to_anthesis;Days_to_silk;Malate;Nodes_above_ear	Nodes_above_ear	0	0	0	0	0	0	0	0	1	0	0	0	0	0	0	0	0	0	0	0	0	0	0	0	0	0	1	private
pan_gene_12055	pan_gene_14442	Days_to_silk;Ear_row_number;Nodes_above_ear	Nodes_above_ear	0	0	1	0	0	0	0	0	0	0	0	0	0	0	0	0	0	0	0	0	0	0	0	0	0	0	1	private
pan_gene_12055	pan_gene_14788	Days_to_silk;Ear_row_number;Nodes_above_ear	Average_internode_length_(whole_plant);Days_to_anthesis;Height_above_ear;Nodes_above_ear	0	0	1	1	0	0	0	1	0	0	0	0	0	0	0	0	0	0	0	0	0	0	0	0	0	0	3	dispensable
pan_gene_12055	pan_gene_9402	Days_to_silk;Ear_row_number;Nodes_above_ear	Ear_height;Nodes_above_ear;Nodes_to_ear;PCA_of_metabolites:_PC2	0	0	1	0	0	0	0	0	0	0	1	0	0	0	0	0	0	0	0	0	0	0	0	0	0	0	2	dispensable
pan_gene_12893	pan_gene_5342	Average_internode_length_(below_ear);Nodes_above_ear;Tassel_length	100_Kernel_weight;Nodes_above_ear;Starch	0	0	0	0	0	0	0	1	0	0	0	0	0	0	0	0	0	0	0	0	0	0	0	0	0	0	1	private
pan_gene_12902	pan_gene_15639	Nodes_above_ear	Nodes_above_ear	0	0	0	0	0	0	0	0	0	0	0	0	0	0	0	0	0	0	0	1	0	0	0	0	0	0	1	private
pan_gene_12902	pan_gene_17237	Nodes_above_ear	Nodes_above_ear	0	0	1	0	0	0	0	0	0	0	0	0	0	0	0	0	0	0	0	0	0	0	0	0	0	0	1	private
pan_gene_12902	pan_gene_21076	Nodes_above_ear	Nodes_above_ear	0	0	1	0	0	1	0	0	0	0	0	0	0	0	0	0	0	0	0	0	0	0	0	0	0	0	2	dispensable
pan_gene_12902	pan_gene_8375	Nodes_above_ear	Anthesis-silking_interval;Nodes_above_ear;Tassel_length	0	0	1	0	0	0	0	0	0	0	0	0	0	0	0	1	0	0	0	1	0	0	0	0	0	0	3	dispensable
pan_gene_12902	pan_gene_9405	Nodes_above_ear	Ear_row_number;Nodes_above_ear	0	0	1	0	0	0	0	0	0	0	0	0	0	0	0	0	0	0	0	0	0	0	0	0	0	0	1	private
pan_gene_14123	pan_gene_19273	Average_internode_length_(above_ear);Nodes_above_ear	Average_internode_length_(above_ear);Average_internode_length_(whole_plant);Chlorophyll_A;Height_above_ear;Nitrate;Nodes_above_ear;PCA_of_metabolites:_PC1	0	0	1	0	0	0	0	0	0	0	0	0	0	0	0	0	0	0	0	0	0	0	0	0	0	0	1	private
pan_gene_1414	pan_gene_5693	Average_internode_length_(whole_plant);Ear_row_number;Nodes_above_ear	Ear_row_number;Nodes_above_ear;Starch;Sucrose	0	0	1	0	0	0	0	0	0	0	1	0	0	0	0	0	0	0	0	0	0	0	0	0	0	0	2	dispensable
pan_gene_14155	pan_gene_5342	Average_internode_length_(above_ear);Boxcox-transformed_leaf_angle;Nitrate;Nodes_above_ear;Nodes_per_plant;Northern_Leaf_Blight;Tassel_length	100_Kernel_weight;Nodes_above_ear;Starch	0	0	0	0	0	0	0	0	0	0	0	0	0	0	0	0	0	0	1	0	0	0	0	0	0	0	1	private
pan_gene_14241	pan_gene_30762	Nodes_above_ear;Northern_Leaf_Blight	Glucose;Height_per_day_(until_flowering);Nodes_above_ear;Plant_height	0	0	1	0	0	0	0	0	0	0	0	0	0	0	0	0	0	0	0	0	0	0	0	0	0	0	1	private
pan_gene_14397	pan_gene_32748	Days_to_anthesis;Nodes_above_ear	Chlorophyll_A;Glutamate;Nodes_above_ear;Nodes_per_plant	0	0	0	0	0	0	0	0	0	0	0	0	1	0	0	0	0	0	0	0	0	0	0	0	0	1	2	dispensable
pan_gene_14397	pan_gene_4652	Days_to_anthesis;Nodes_above_ear	Nodes_above_ear;Stalk_strength	0	0	1	0	0	0	0	0	0	0	0	0	0	0	0	0	0	0	0	0	0	0	1	0	0	0	2	dispensable
pan_gene_14397	pan_gene_80518	Days_to_anthesis;Nodes_above_ear	Nodes_above_ear	0	0	0	1	0	0	0	0	1	0	0	0	0	0	0	0	0	0	1	0	0	1	0	0	0	0	4	dispensable
pan_gene_1442	pan_gene_27863	Nodes_above_ear	Boxcox-transformed_leaf_angle;Nodes_above_ear	0	0	0	0	0	0	0	0	0	1	0	0	0	0	0	0	0	0	0	0	0	0	0	0	0	0	1	private
pan_gene_14442	pan_gene_4458	Nodes_above_ear	Anthesis-silking_interval;Boxcox-transformed_leaf_angle;Days_to_silk;Nodes_above_ear;Photoperiod_Growing-degree_days_to_silk	0	0	1	0	0	0	0	0	0	0	0	0	0	0	0	0	0	0	0	0	0	0	0	0	0	0	1	private
pan_gene_14442	pan_gene_9402	Nodes_above_ear	Ear_height;Nodes_above_ear;Nodes_to_ear;PCA_of_metabolites:_PC2	0	0	1	0	0	0	0	0	0	0	0	0	0	0	0	0	0	0	0	0	0	0	0	0	0	0	1	private
pan_gene_14621	pan_gene_18790	Average_internode_length_(below_ear);Boxcox-transformed_leaf_angle;Ear_height;Fumarate;Nodes_above_ear;PCA_of_metabolites:_PC1;Total_amino_acids	Average_internode_length_(whole_plant);Chlorophyll_B;Height_per_day_(until_flowering);Nodes_above_ear;Northern_Leaf_Blight;Protein	0	0	0	0	0	0	0	0	0	0	0	0	0	0	0	0	0	1	0	0	0	0	0	0	0	0	1	private
pan_gene_14621	pan_gene_19253	Average_internode_length_(below_ear);Boxcox-transformed_leaf_angle;Ear_height;Fumarate;Nodes_above_ear;PCA_of_metabolites:_PC1;Total_amino_acids	Average_internode_length_(above_ear);Nodes_above_ear	0	0	1	0	0	0	0	0	1	0	0	0	0	1	0	0	0	0	0	0	0	0	0	0	0	0	3	dispensable
pan_gene_14621	pan_gene_22776	Average_internode_length_(below_ear);Boxcox-transformed_leaf_angle;Ear_height;Fumarate;Nodes_above_ear;PCA_of_metabolites:_PC1;Total_amino_acids	Days_to_silk;Ear_height;Ear_row_number;Leaf_length;Nodes_above_ear	0	0	1	0	0	0	0	0	0	0	0	0	0	1	1	0	0	0	0	0	0	0	0	0	0	0	3	dispensable
pan_gene_14621	pan_gene_26705	Average_internode_length_(below_ear);Boxcox-transformed_leaf_angle;Ear_height;Fumarate;Nodes_above_ear;PCA_of_metabolites:_PC1;Total_amino_acids	Nodes_above_ear;Nodes_per_plant;Nodes_to_ear;Photoperiod_Growing-degree_days_to_silk;Tassel_branch_number	0	0	0	0	0	0	0	0	0	0	0	0	0	0	0	0	0	0	1	0	0	0	0	1	0	0	2	dispensable
pan_gene_14621	pan_gene_27188	Average_internode_length_(below_ear);Boxcox-transformed_leaf_angle;Ear_height;Fumarate;Nodes_above_ear;PCA_of_metabolites:_PC1;Total_amino_acids	Days_to_silk;Nodes_above_ear	0	0	1	0	0	0	0	0	0	1	0	1	0	0	0	1	0	0	0	0	0	0	0	0	0	0	4	dispensable
pan_gene_14621	pan_gene_5237	Average_internode_length_(below_ear);Boxcox-transformed_leaf_angle;Ear_height;Fumarate;Nodes_above_ear;PCA_of_metabolites:_PC1;Total_amino_acids	Ear_height;Nodes_above_ear;Ratio_of_ear_height_to_total_height	0	0	1	0	0	1	0	0	0	1	0	1	0	0	1	0	1	0	1	0	0	0	0	0	0	0	7	dispensable
pan_gene_14642	pan_gene_4458	Nodes_above_ear;PCA_of_metabolites:_PC1	Anthesis-silking_interval;Boxcox-transformed_leaf_angle;Days_to_silk;Nodes_above_ear;Photoperiod_Growing-degree_days_to_silk	0	0	0	0	0	0	0	0	0	0	0	0	1	0	0	0	0	0	0	0	0	0	0	0	0	0	1	private
pan_gene_14669	pan_gene_15639	Average_internode_length_(below_ear);Height_per_day_(until_flowering);Nodes_above_ear;Northern_Leaf_Blight	Nodes_above_ear	0	0	0	0	0	0	0	0	0	0	0	0	0	0	0	0	0	0	0	0	0	0	0	1	0	0	1	private
pan_gene_14669	pan_gene_26653	Average_internode_length_(below_ear);Height_per_day_(until_flowering);Nodes_above_ear;Northern_Leaf_Blight	Ear_height;Leaf_width;Nodes_above_ear;Nodes_per_plant;Nodes_to_ear;Plant_height	0	0	1	0	0	0	0	0	0	0	0	0	0	0	0	0	0	0	0	0	0	0	0	0	0	0	1	private
pan_gene_14669	pan_gene_30692	Average_internode_length_(below_ear);Height_per_day_(until_flowering);Nodes_above_ear;Northern_Leaf_Blight	Average_internode_length_(below_ear);Nodes_above_ear	0	0	1	0	0	0	0	0	0	0	0	0	0	0	0	0	0	0	0	0	0	0	0	0	0	0	1	private
pan_gene_14669	pan_gene_408	Average_internode_length_(below_ear);Height_per_day_(until_flowering);Nodes_above_ear;Northern_Leaf_Blight	Average_internode_length_(above_ear);Nodes_above_ear;Nodes_per_plant	0	0	1	0	0	0	0	0	0	0	0	0	0	0	1	0	0	0	0	0	0	0	0	0	0	0	2	dispensable
pan_gene_14669	pan_gene_8375	Average_internode_length_(below_ear);Height_per_day_(until_flowering);Nodes_above_ear;Northern_Leaf_Blight	Anthesis-silking_interval;Nodes_above_ear;Tassel_length	0	0	1	0	0	0	0	0	0	0	0	0	0	0	0	0	0	0	0	0	1	0	0	0	1	1	4	dispensable
pan_gene_14669	pan_gene_9405	Average_internode_length_(below_ear);Height_per_day_(until_flowering);Nodes_above_ear;Northern_Leaf_Blight	Ear_row_number;Nodes_above_ear	0	0	1	0	0	0	1	1	1	1	1	0	0	0	0	0	0	0	0	1	1	0	1	0	1	1	11	near-core
pan_gene_14670	pan_gene_28202	Nodes_above_ear;Northern_Leaf_Blight	Boxcox-transformed_leaf_angle;Nodes_above_ear	0	0	1	0	0	0	0	0	0	0	0	0	0	0	0	0	0	0	0	0	0	0	0	0	0	0	1	private
pan_gene_14675	pan_gene_19253	Nodes_above_ear;Nodes_per_plant	Average_internode_length_(above_ear);Nodes_above_ear	0	0	1	1	1	1	1	1	1	0	1	0	0	1	0	1	0	1	1	1	0	0	0	0	0	0	13	near-core
pan_gene_14675	pan_gene_27188	Nodes_above_ear;Nodes_per_plant	Days_to_silk;Nodes_above_ear	0	0	1	0	0	0	0	0	1	0	0	1	0	0	1	1	0	0	1	1	0	0	1	1	0	0	9	dispensable
pan_gene_14675	pan_gene_30678	Nodes_above_ear;Nodes_per_plant	Average_internode_length_(below_ear);Nodes_above_ear	0	0	1	0	1	1	1	0	1	1	1	1	0	1	0	1	1	0	0	1	1	0	0	1	0	1	15	near-core
pan_gene_14676	pan_gene_19273	Nodes_above_ear;Nodes_per_plant	Average_internode_length_(above_ear);Average_internode_length_(whole_plant);Chlorophyll_A;Height_above_ear;Nitrate;Nodes_above_ear;PCA_of_metabolites:_PC1	0	0	1	0	0	1	1	0	1	1	0	0	0	0	0	0	1	0	0	1	0	1	0	1	0	1	10	dispensable
pan_gene_14676	pan_gene_2874	Nodes_above_ear;Nodes_per_plant	Nodes_above_ear;Tassel_branch_number	0	0	1	0	0	0	0	0	0	0	1	0	0	1	0	1	1	1	0	0	0	1	1	0	0	1	9	dispensable
pan_gene_14676	pan_gene_4230	Nodes_above_ear;Nodes_per_plant	Nodes_above_ear	0	0	1	0	1	0	0	1	1	1	0	0	0	1	1	0	1	0	0	0	0	1	1	0	0	0	10	dispensable
pan_gene_14788	pan_gene_226	Average_internode_length_(whole_plant);Days_to_anthesis;Height_above_ear;Nodes_above_ear	Cob_diameter;Ear_height;Nodes_above_ear;Ratio_of_ear_height_to_total_height	0	0	1	0	0	0	0	0	0	0	0	0	0	0	0	0	0	0	0	0	0	0	0	0	0	0	1	private
pan_gene_14788	pan_gene_2652	Average_internode_length_(whole_plant);Days_to_anthesis;Height_above_ear;Nodes_above_ear	Nodes_above_ear	0	0	1	0	0	0	0	0	0	0	0	0	0	0	0	0	0	0	0	0	0	0	0	0	0	0	1	private
pan_gene_14788	pan_gene_28498	Average_internode_length_(whole_plant);Days_to_anthesis;Height_above_ear;Nodes_above_ear	Nodes_above_ear	0	0	1	0	0	0	0	0	0	0	0	0	0	0	0	0	0	0	0	0	0	0	0	0	0	0	1	private
pan_gene_14788	pan_gene_9402	Average_internode_length_(whole_plant);Days_to_anthesis;Height_above_ear;Nodes_above_ear	Ear_height;Nodes_above_ear;Nodes_to_ear;PCA_of_metabolites:_PC2	0	0	1	0	0	0	0	0	0	0	0	0	0	0	0	0	0	0	0	0	0	0	0	0	0	0	1	private
pan_gene_14838	pan_gene_19458	Nodes_above_ear;Photoperiod_growing-degree_days_to_anthesis;Tassel_length	Average_internode_length_(above_ear);Nodes_above_ear	0	0	1	0	0	0	0	0	0	0	0	0	0	0	0	0	0	0	0	0	0	0	0	0	0	0	1	private
pan_gene_14838	pan_gene_20354	Nodes_above_ear;Photoperiod_growing-degree_days_to_anthesis;Tassel_length	Nodes_above_ear	0	0	1	0	0	0	0	0	0	0	0	0	0	0	0	0	0	0	0	0	0	0	0	0	0	0	1	private
pan_gene_14838	pan_gene_27796	Nodes_above_ear;Photoperiod_growing-degree_days_to_anthesis;Tassel_length	Nodes_above_ear	0	0	1	0	0	0	0	0	0	0	0	1	0	0	0	0	0	0	0	0	0	0	0	0	0	0	2	dispensable
pan_gene_14851	pan_gene_26586	Height_per_day_(until_flowering);Leaf_length;Nodes_above_ear	Nodes_above_ear;Nodes_per_plant;Tassel_length	0	0	1	0	0	0	0	0	0	0	0	0	0	0	0	0	0	0	0	0	1	0	0	0	0	0	2	dispensable
pan_gene_14907	pan_gene_19458	Nodes_above_ear	Average_internode_length_(above_ear);Nodes_above_ear	0	0	1	0	0	0	0	0	0	1	1	0	0	0	0	0	0	0	0	0	0	0	0	1	0	0	4	dispensable
pan_gene_14907	pan_gene_20354	Nodes_above_ear	Nodes_above_ear	0	0	1	0	0	0	0	1	0	0	1	1	0	0	0	1	0	0	0	0	0	0	0	1	0	0	6	dispensable
pan_gene_14926	pan_gene_15017	Nodes_above_ear;Nodes_to_ear;Ratio_of_ear_height_to_total_height	Nodes_above_ear	0	0	1	1	0	0	0	0	0	1	0	0	0	0	0	0	0	0	0	0	1	0	0	0	0	1	5	dispensable
pan_gene_14926	pan_gene_15609	Nodes_above_ear;Nodes_to_ear;Ratio_of_ear_height_to_total_height	Average_internode_length_(above_ear);Nodes_above_ear	0	0	0	0	0	0	0	0	0	0	0	0	0	0	0	0	0	0	0	1	0	0	0	0	0	0	1	private
pan_gene_14926	pan_gene_18021	Nodes_above_ear;Nodes_to_ear;Ratio_of_ear_height_to_total_height	Nodes_above_ear	0	0	1	0	0	0	0	0	0	0	0	0	0	0	0	0	0	0	0	0	0	0	0	0	0	0	1	private
pan_gene_14926	pan_gene_19212	Nodes_above_ear;Nodes_to_ear;Ratio_of_ear_height_to_total_height	Average_internode_length_(above_ear);Average_internode_length_(whole_plant);Glutamate;Nodes_above_ear	0	0	1	1	0	0	0	0	0	0	0	0	0	0	0	0	0	0	0	0	0	0	0	0	0	0	2	dispensable
pan_gene_14926	pan_gene_3358	Nodes_above_ear;Nodes_to_ear;Ratio_of_ear_height_to_total_height	Nodes_above_ear	0	0	1	0	0	0	1	0	0	0	0	0	0	0	1	0	0	0	0	0	0	0	0	0	0	1	4	dispensable
pan_gene_14926	pan_gene_66595	Nodes_above_ear;Nodes_to_ear;Ratio_of_ear_height_to_total_height	Nodes_above_ear	0	0	1	0	0	0	0	0	0	0	0	0	0	0	0	0	0	0	0	0	0	0	0	0	0	0	1	private
pan_gene_14926	pan_gene_7830	Nodes_above_ear;Nodes_to_ear;Ratio_of_ear_height_to_total_height	Nodes_above_ear	0	0	1	0	0	0	0	0	0	0	0	0	0	0	0	0	0	0	0	0	0	0	0	0	0	0	1	private
pan_gene_14926	pan_gene_7848	Nodes_above_ear;Nodes_to_ear;Ratio_of_ear_height_to_total_height	Anthesis-silking_interval;Nodes_above_ear	0	0	1	0	0	0	1	0	0	0	0	0	0	0	0	0	0	0	0	0	0	0	0	0	0	0	2	dispensable
pan_gene_14926	pan_gene_8068	Nodes_above_ear;Nodes_to_ear;Ratio_of_ear_height_to_total_height	Leaf_length;Nodes_above_ear	0	0	1	0	0	0	0	0	0	0	0	0	0	0	0	0	0	0	0	0	0	0	0	0	0	0	1	private
pan_gene_15085	pan_gene_22888	Average_internode_length_(below_ear);Average_internode_length_(whole_plant);Ear_row_number;Nodes_above_ear	Average_internode_length_(whole_plant);Nodes_above_ear	0	0	0	0	0	0	1	0	0	0	0	0	1	0	0	0	0	0	0	0	1	1	0	0	0	0	4	dispensable
pan_gene_15085	pan_gene_32748	Average_internode_length_(below_ear);Average_internode_length_(whole_plant);Ear_row_number;Nodes_above_ear	Chlorophyll_A;Glutamate;Nodes_above_ear;Nodes_per_plant	0	0	0	0	0	0	1	0	0	0	0	0	0	0	0	0	0	0	0	0	0	0	0	0	0	0	1	private
pan_gene_15085	pan_gene_4652	Average_internode_length_(below_ear);Average_internode_length_(whole_plant);Ear_row_number;Nodes_above_ear	Nodes_above_ear;Stalk_strength	0	0	1	0	0	0	0	0	0	0	0	0	0	0	0	0	0	0	0	0	0	0	0	0	0	0	1	private
pan_gene_15106	pan_gene_17237	Height_above_ear;Nodes_above_ear	Nodes_above_ear	0	0	1	0	0	0	0	0	0	0	0	0	0	0	1	0	0	1	0	0	0	0	1	0	0	0	4	dispensable
pan_gene_15106	pan_gene_28486	Height_above_ear;Nodes_above_ear	Nodes_above_ear	0	0	1	0	0	0	1	0	1	0	0	1	1	0	0	0	0	0	0	0	0	0	1	0	0	0	6	dispensable
pan_gene_15106	pan_gene_28675	Height_above_ear;Nodes_above_ear	Nodes_above_ear	0	0	1	0	0	0	0	0	0	1	0	0	0	0	0	0	0	0	0	0	0	0	0	0	0	0	2	dispensable
pan_gene_15106	pan_gene_32276	Height_above_ear;Nodes_above_ear	Nodes_above_ear	0	0	1	0	0	0	0	0	0	0	1	0	0	1	0	0	0	0	0	0	0	0	0	0	0	0	3	dispensable
pan_gene_1539	pan_gene_28781	Average_internode_length_(above_ear);Height_per_day_(until_flowering);Nodes_above_ear;PCA_of_metabolites:_PC2;Protein;Southern_leaf_blight	Nodes_above_ear	0	0	1	1	1	0	0	1	1	1	0	0	0	1	0	0	0	1	0	0	0	0	1	0	0	0	9	dispensable
pan_gene_1539	pan_gene_31450	Average_internode_length_(above_ear);Height_per_day_(until_flowering);Nodes_above_ear;PCA_of_metabolites:_PC2;Protein;Southern_leaf_blight	Average_internode_length_(below_ear);Ear_height;Glucose;Height_per_day_(until_flowering);Nodes_above_ear;Plant_height	0	0	0	0	0	0	0	0	0	0	0	0	0	1	0	0	0	0	1	0	0	0	0	0	0	0	2	dispensable
pan_gene_1539	pan_gene_5427	Average_internode_length_(above_ear);Height_per_day_(until_flowering);Nodes_above_ear;PCA_of_metabolites:_PC2;Protein;Southern_leaf_blight	Average_internode_length_(whole_plant);Nodes_above_ear;Nodes_per_plant	0	0	1	0	0	0	0	1	1	0	0	0	0	0	0	0	0	0	0	0	0	0	1	0	0	0	4	dispensable
pan_gene_15598	pan_gene_17237	Nodes_above_ear	Nodes_above_ear	0	0	1	0	0	0	0	0	0	0	0	0	0	0	0	0	0	0	0	0	0	0	0	0	0	0	1	private
pan_gene_15598	pan_gene_18623	Nodes_above_ear	Nodes_above_ear	0	0	1	0	0	0	0	0	0	0	0	0	0	0	0	0	0	0	0	0	1	0	0	0	0	0	2	dispensable
pan_gene_15598	pan_gene_25270	Nodes_above_ear	Nodes_above_ear	0	0	1	0	0	0	0	0	0	1	0	0	0	0	0	0	0	0	0	1	1	1	0	1	1	0	7	dispensable
pan_gene_15598	pan_gene_26428	Nodes_above_ear	Boxcox-transformed_leaf_angle;Cob_diameter;Leaf_length;Nodes_above_ear;Plant_height;Tassel_length	0	0	1	0	0	0	0	0	0	0	0	0	0	0	0	0	0	0	0	0	1	0	1	0	0	0	3	dispensable
pan_gene_15598	pan_gene_28486	Nodes_above_ear	Nodes_above_ear	0	0	1	1	0	0	1	0	1	1	1	1	0	0	0	0	1	1	1	0	1	1	1	1	0	0	14	near-core
pan_gene_15598	pan_gene_32744	Nodes_above_ear	Chlorophyll_A;Nodes_above_ear;Starch;Total_amino_acids	0	0	1	0	0	0	0	0	0	0	0	0	0	0	0	1	0	0	0	0	0	0	0	0	0	0	2	dispensable
pan_gene_15608	pan_gene_17237	Nodes_above_ear	Nodes_above_ear	0	0	1	1	0	0	0	0	0	0	1	0	0	0	0	0	0	1	0	0	1	0	0	0	0	0	5	dispensable
pan_gene_15608	pan_gene_18623	Nodes_above_ear	Nodes_above_ear	0	0	1	0	0	0	0	0	0	0	0	0	0	0	0	0	0	0	0	0	0	0	0	0	0	0	1	private
pan_gene_15639	pan_gene_26653	Nodes_above_ear	Ear_height;Leaf_width;Nodes_above_ear;Nodes_per_plant;Nodes_to_ear;Plant_height	0	0	0	0	0	0	0	0	0	0	0	0	0	0	0	0	0	0	0	0	0	0	0	0	0	1	1	private
pan_gene_15639	pan_gene_4233	Nodes_above_ear	Nodes_above_ear;Plant_height	0	0	0	0	0	0	0	0	0	0	0	0	0	0	0	0	0	0	0	1	0	0	0	0	0	0	1	private
pan_gene_15639	pan_gene_8375	Nodes_above_ear	Anthesis-silking_interval;Nodes_above_ear;Tassel_length	0	0	0	0	0	0	0	0	0	0	0	0	0	0	0	0	0	0	0	1	0	0	0	0	0	0	1	private
pan_gene_16599	pan_gene_19053	Glutamate;Nodes_above_ear;PCA_of_metabolites:_PC1	Nodes_above_ear	0	0	1	0	0	0	0	0	0	0	0	0	0	0	0	0	0	0	0	0	0	0	0	0	0	0	1	private
pan_gene_16599	pan_gene_31515	Glutamate;Nodes_above_ear;PCA_of_metabolites:_PC1	Nodes_above_ear	0	0	1	0	0	0	0	0	0	0	0	1	0	0	0	0	0	0	0	0	0	0	0	0	0	0	2	dispensable
pan_gene_17237	pan_gene_18623	Nodes_above_ear	Nodes_above_ear	0	0	1	0	0	0	0	0	0	0	0	0	0	0	0	0	0	0	0	0	0	0	0	0	0	0	1	private
pan_gene_17237	pan_gene_19727	Nodes_above_ear	Nodes_above_ear	0	0	1	1	1	0	0	0	0	0	0	1	0	1	1	0	0	1	0	0	0	1	1	0	0	0	9	dispensable
pan_gene_17237	pan_gene_21076	Nodes_above_ear	Nodes_above_ear	0	0	1	0	0	0	0	0	0	0	0	0	0	0	0	0	0	0	0	0	0	0	1	0	0	0	2	dispensable
pan_gene_17237	pan_gene_21602	Nodes_above_ear	Nodes_above_ear	0	0	1	1	1	0	0	0	0	0	0	0	0	0	0	0	0	0	0	0	0	1	1	0	0	0	5	dispensable
pan_gene_17237	pan_gene_25270	Nodes_above_ear	Nodes_above_ear	0	0	1	0	0	0	0	0	0	0	0	0	0	0	0	0	0	0	0	0	0	0	0	0	0	0	1	private
pan_gene_17237	pan_gene_28486	Nodes_above_ear	Nodes_above_ear	0	0	1	0	0	0	0	0	0	0	1	0	0	0	0	0	0	0	0	0	0	0	0	0	0	0	2	dispensable
pan_gene_17237	pan_gene_30761	Nodes_above_ear	Leaf_length;Nodes_above_ear;PCA_of_metabolites:_PC2;Plant_height;Starch;Tassel_length	0	0	1	1	0	0	0	0	0	0	0	0	0	0	0	0	0	0	0	0	0	0	0	0	0	0	2	dispensable
pan_gene_17237	pan_gene_5368	Nodes_above_ear	Anthesis-silking_interval;Cob_diameter;Leaf_length;Nodes_above_ear;Photoperiod_growing-degree_days_to_anthesis	0	0	1	1	0	0	0	1	0	0	1	0	0	0	0	0	0	1	0	0	1	0	0	0	0	0	6	dispensable
pan_gene_17250	pan_gene_19727	Boxcox-transformed_leaf_angle;Nodes_above_ear	Nodes_above_ear	0	0	1	0	0	0	0	0	0	0	0	1	0	0	0	0	0	1	1	0	1	1	0	0	0	1	7	dispensable
pan_gene_17285	pan_gene_19458	Nodes_above_ear	Average_internode_length_(above_ear);Nodes_above_ear	0	0	1	0	1	0	0	0	0	0	0	0	0	0	0	0	0	0	0	0	0	0	0	1	0	0	3	dispensable
pan_gene_17285	pan_gene_21722	Nodes_above_ear	Nodes_above_ear;Tassel_length	0	0	0	0	0	0	0	0	0	0	0	0	0	0	0	0	0	0	0	0	1	0	0	0	0	1	2	dispensable
pan_gene_17285	pan_gene_30692	Nodes_above_ear	Average_internode_length_(below_ear);Nodes_above_ear	0	0	1	0	0	0	0	0	0	1	0	0	0	0	0	0	0	0	0	0	0	0	0	0	0	0	2	dispensable
pan_gene_17285	pan_gene_30887	Nodes_above_ear	Nitrate;Nodes_above_ear	0	0	1	0	0	0	0	0	0	0	0	0	0	0	0	0	0	0	0	0	0	0	0	0	0	0	1	private
pan_gene_17285	pan_gene_32091	Nodes_above_ear	Boxcox-transformed_leaf_angle;Nodes_above_ear;Ratio_of_ear_height_to_total_height	0	0	1	0	0	0	0	0	0	0	0	0	0	0	0	0	0	0	0	0	1	0	1	0	0	0	3	dispensable
pan_gene_17285	pan_gene_4652	Nodes_above_ear	Nodes_above_ear;Stalk_strength	0	0	1	0	0	0	0	0	0	0	0	0	0	0	0	0	0	0	0	0	0	0	1	0	0	0	2	dispensable
pan_gene_17285	pan_gene_9405	Nodes_above_ear	Ear_row_number;Nodes_above_ear	0	0	1	0	0	0	0	0	0	0	0	0	0	0	0	0	0	0	0	0	0	0	0	0	0	0	1	private
pan_gene_17405	pan_gene_18267	Ear_row_number;Nodes_above_ear;Nodes_per_plant;Sucrose	Height_above_ear;Nodes_above_ear	0	0	1	0	0	1	1	0	0	0	0	0	0	0	1	0	0	0	0	0	0	0	0	0	0	0	4	dispensable
pan_gene_17405	pan_gene_19253	Ear_row_number;Nodes_above_ear;Nodes_per_plant;Sucrose	Average_internode_length_(above_ear);Nodes_above_ear	0	0	1	1	1	1	1	1	0	0	1	1	0	1	0	1	1	1	1	1	1	0	0	0	0	0	15	near-core
pan_gene_18021	pan_gene_19212	Nodes_above_ear	Average_internode_length_(above_ear);Average_internode_length_(whole_plant);Glutamate;Nodes_above_ear	0	0	1	0	0	0	0	0	0	0	0	0	0	0	0	0	0	0	0	0	0	0	0	0	0	0	1	private
pan_gene_18267	pan_gene_19253	Height_above_ear;Nodes_above_ear	Average_internode_length_(above_ear);Nodes_above_ear	0	0	1	0	0	1	1	0	0	0	0	0	0	0	0	0	0	0	0	0	0	0	0	0	0	0	3	dispensable
pan_gene_18267	pan_gene_22776	Height_above_ear;Nodes_above_ear	Days_to_silk;Ear_height;Ear_row_number;Leaf_length;Nodes_above_ear	0	0	1	0	0	0	0	0	0	0	0	0	0	0	0	0	0	0	0	0	0	0	0	0	0	0	1	private
pan_gene_18623	pan_gene_21602	Nodes_above_ear	Nodes_above_ear	0	0	1	0	0	0	0	0	0	0	0	0	0	0	0	0	0	0	0	0	0	0	0	0	0	0	1	private
pan_gene_18623	pan_gene_25270	Nodes_above_ear	Nodes_above_ear	0	0	1	0	0	0	0	0	0	0	0	0	0	0	0	0	0	0	0	0	1	1	0	0	0	0	3	dispensable
pan_gene_18623	pan_gene_30761	Nodes_above_ear	Leaf_length;Nodes_above_ear;PCA_of_metabolites:_PC2;Plant_height;Starch;Tassel_length	0	0	1	0	0	0	0	0	0	0	0	0	0	0	0	0	0	0	0	0	0	0	0	0	0	0	1	private
pan_gene_18623	pan_gene_32744	Nodes_above_ear	Chlorophyll_A;Nodes_above_ear;Starch;Total_amino_acids	0	0	1	0	0	0	0	0	0	0	0	0	0	0	0	0	0	0	0	0	0	0	0	0	0	0	1	private
pan_gene_18790	pan_gene_19273	Average_internode_length_(whole_plant);Chlorophyll_B;Height_per_day_(until_flowering);Nodes_above_ear;Northern_Leaf_Blight;Protein	Average_internode_length_(above_ear);Average_internode_length_(whole_plant);Chlorophyll_A;Height_above_ear;Nitrate;Nodes_above_ear;PCA_of_metabolites:_PC1	0	0	0	0	0	1	0	0	0	0	0	0	0	0	0	0	0	0	0	1	0	0	0	0	0	0	2	dispensable
pan_gene_18790	pan_gene_2874	Average_internode_length_(whole_plant);Chlorophyll_B;Height_per_day_(until_flowering);Nodes_above_ear;Northern_Leaf_Blight;Protein	Nodes_above_ear;Tassel_branch_number	0	0	0	0	0	0	0	0	0	0	0	0	0	0	0	0	0	1	0	0	0	0	0	0	0	0	1	private
pan_gene_18790	pan_gene_4230	Average_internode_length_(whole_plant);Chlorophyll_B;Height_per_day_(until_flowering);Nodes_above_ear;Northern_Leaf_Blight;Protein	Nodes_above_ear	0	0	0	1	0	0	0	0	0	0	0	0	0	0	0	0	0	0	0	0	0	0	0	0	0	0	1	private
pan_gene_18836	pan_gene_5342	Boxcox-transformed_leaf_angle;Nodes_above_ear	100_Kernel_weight;Nodes_above_ear;Starch	0	0	0	0	0	0	0	0	0	0	0	0	0	0	0	0	0	0	1	0	0	0	0	0	0	0	1	private
pan_gene_19053	pan_gene_21076	Nodes_above_ear	Nodes_above_ear	0	0	1	0	0	0	0	0	0	0	0	0	0	0	0	0	0	0	0	0	0	0	0	0	0	0	1	private
pan_gene_19053	pan_gene_25270	Nodes_above_ear	Nodes_above_ear	0	0	1	0	0	0	0	0	0	0	0	0	0	0	0	0	0	0	0	0	0	0	0	0	0	0	1	private
pan_gene_19053	pan_gene_31515	Nodes_above_ear	Nodes_above_ear	0	0	1	0	0	0	0	0	0	0	0	0	0	0	0	0	0	0	0	0	0	0	0	0	0	0	1	private
pan_gene_19055	pan_gene_27796	Nodes_above_ear;Tassel_length	Nodes_above_ear	0	0	1	1	1	1	0	0	1	0	0	0	0	1	0	0	0	1	1	0	0	0	1	0	1	1	11	near-core
pan_gene_19055	pan_gene_30693	Nodes_above_ear;Tassel_length	Nodes_above_ear	0	0	0	0	0	0	0	1	0	0	1	1	0	0	0	0	0	0	0	0	0	0	0	0	0	0	3	dispensable
pan_gene_19055	pan_gene_4212	Nodes_above_ear;Tassel_length	Nodes_above_ear	0	0	1	0	1	0	0	0	1	1	0	0	0	0	0	0	0	0	0	0	0	0	1	0	1	0	6	dispensable
pan_gene_19212	pan_gene_3358	Average_internode_length_(above_ear);Average_internode_length_(whole_plant);Glutamate;Nodes_above_ear	Nodes_above_ear	0	0	1	0	1	0	0	0	0	0	0	0	0	0	0	0	0	0	0	0	0	0	0	0	0	0	2	dispensable
pan_gene_19212	pan_gene_4620	Average_internode_length_(above_ear);Average_internode_length_(whole_plant);Glutamate;Nodes_above_ear	Days_to_anthesis;Ear_row_number;Nodes_above_ear;Starch	0	0	1	1	0	0	0	0	0	0	0	0	0	0	0	0	0	0	0	0	0	0	0	0	0	0	2	dispensable
pan_gene_19212	pan_gene_66595	Average_internode_length_(above_ear);Average_internode_length_(whole_plant);Glutamate;Nodes_above_ear	Nodes_above_ear	0	0	1	0	0	0	0	0	0	0	0	0	0	0	0	0	0	0	0	0	0	0	0	0	0	0	1	private
pan_gene_19212	pan_gene_8068	Average_internode_length_(above_ear);Average_internode_length_(whole_plant);Glutamate;Nodes_above_ear	Leaf_length;Nodes_above_ear	0	0	1	0	0	0	0	0	0	0	0	0	0	0	0	0	0	0	0	0	0	0	0	0	0	0	1	private
pan_gene_19239	pan_gene_27796	Nodes_above_ear	Nodes_above_ear	0	0	1	1	0	0	0	0	0	0	0	0	0	0	0	0	0	0	0	0	0	0	0	0	0	0	2	dispensable
pan_gene_19253	pan_gene_6072	Average_internode_length_(above_ear);Nodes_above_ear	Height_per_day_(until_flowering);Nodes_above_ear	0	0	0	0	0	0	0	0	0	0	0	0	1	0	0	0	0	0	0	1	0	0	0	0	0	0	2	dispensable
pan_gene_19273	pan_gene_25364	Average_internode_length_(above_ear);Average_internode_length_(whole_plant);Chlorophyll_A;Height_above_ear;Nitrate;Nodes_above_ear;PCA_of_metabolites:_PC1	Nodes_above_ear	0	0	1	0	0	1	0	0	0	1	0	0	0	0	0	0	0	0	0	0	0	0	1	0	0	0	4	dispensable
pan_gene_19273	pan_gene_26940	Average_internode_length_(above_ear);Average_internode_length_(whole_plant);Chlorophyll_A;Height_above_ear;Nitrate;Nodes_above_ear;PCA_of_metabolites:_PC1	Ear_height;Nodes_above_ear;Nodes_per_plant	0	0	1	0	0	0	0	1	1	1	0	0	0	0	0	0	0	0	0	1	0	0	1	1	0	0	7	dispensable
pan_gene_19273	pan_gene_28	Average_internode_length_(above_ear);Average_internode_length_(whole_plant);Chlorophyll_A;Height_above_ear;Nitrate;Nodes_above_ear;PCA_of_metabolites:_PC1	Nodes_above_ear	0	0	1	0	0	0	0	0	0	1	0	0	0	0	0	0	0	0	0	0	0	0	0	0	0	0	2	dispensable
pan_gene_19273	pan_gene_4230	Average_internode_length_(above_ear);Average_internode_length_(whole_plant);Chlorophyll_A;Height_above_ear;Nitrate;Nodes_above_ear;PCA_of_metabolites:_PC1	Nodes_above_ear	0	0	1	0	0	0	1	1	0	1	0	0	0	0	1	0	0	0	1	0	0	1	1	1	1	0	10	dispensable
pan_gene_19273	pan_gene_4643	Average_internode_length_(above_ear);Average_internode_length_(whole_plant);Chlorophyll_A;Height_above_ear;Nitrate;Nodes_above_ear;PCA_of_metabolites:_PC1	Nodes_above_ear	0	0	1	0	0	1	0	0	0	1	0	0	0	0	0	0	0	0	0	0	0	0	0	0	0	0	3	dispensable
pan_gene_19273	pan_gene_717	Average_internode_length_(above_ear);Average_internode_length_(whole_plant);Chlorophyll_A;Height_above_ear;Nitrate;Nodes_above_ear;PCA_of_metabolites:_PC1	Nodes_above_ear	0	0	1	0	0	1	1	0	1	0	1	0	0	0	1	0	0	0	1	1	0	0	1	0	0	0	9	dispensable
pan_gene_19273	pan_gene_97091	Average_internode_length_(above_ear);Average_internode_length_(whole_plant);Chlorophyll_A;Height_above_ear;Nitrate;Nodes_above_ear;PCA_of_metabolites:_PC1	Nodes_above_ear;Photoperiod_growing-degree_days_to_anthesis;Stalk_strength	0	0	1	0	0	0	0	0	0	1	0	0	0	0	0	0	0	0	0	0	0	0	0	0	0	0	2	dispensable
pan_gene_19458	pan_gene_20354	Average_internode_length_(above_ear);Nodes_above_ear	Nodes_above_ear	0	0	1	0	0	1	0	0	1	0	0	0	0	0	0	0	0	0	0	0	0	0	0	0	0	0	3	dispensable
pan_gene_19458	pan_gene_21076	Average_internode_length_(above_ear);Nodes_above_ear	Nodes_above_ear	0	0	1	0	0	1	0	0	0	0	0	0	0	0	0	0	0	0	0	0	0	0	0	0	0	0	2	dispensable
pan_gene_19458	pan_gene_27796	Average_internode_length_(above_ear);Nodes_above_ear	Nodes_above_ear	0	0	1	1	0	0	0	1	0	1	0	0	0	0	0	1	0	1	0	0	0	0	1	0	0	0	7	dispensable
pan_gene_19458	pan_gene_30653	Average_internode_length_(above_ear);Nodes_above_ear	Nodes_above_ear	0	0	1	0	0	0	0	0	0	1	0	0	0	0	0	1	0	1	0	0	0	1	0	0	0	1	6	dispensable
pan_gene_19458	pan_gene_4212	Average_internode_length_(above_ear);Nodes_above_ear	Nodes_above_ear	0	0	1	0	0	0	0	0	1	0	0	0	0	0	0	1	0	0	0	0	0	0	0	0	0	0	3	dispensable
pan_gene_19727	pan_gene_25270	Nodes_above_ear	Nodes_above_ear	0	0	1	0	1	0	0	0	0	0	0	0	0	0	0	0	0	0	0	0	0	1	0	0	0	0	3	dispensable
pan_gene_19727	pan_gene_28486	Nodes_above_ear	Nodes_above_ear	0	0	1	1	1	0	0	0	1	0	0	1	0	0	0	0	0	1	0	0	1	1	1	0	0	1	10	dispensable
pan_gene_20354	pan_gene_27796	Nodes_above_ear	Nodes_above_ear	0	0	1	0	1	0	0	1	0	0	0	0	0	0	0	0	0	0	0	0	0	0	0	0	0	0	3	dispensable
pan_gene_20354	pan_gene_28781	Nodes_above_ear	Nodes_above_ear	0	0	1	0	0	0	1	0	0	0	0	1	0	0	0	0	0	0	0	0	1	0	0	0	0	0	4	dispensable
pan_gene_20354	pan_gene_4212	Nodes_above_ear	Nodes_above_ear	0	0	1	0	1	0	0	1	1	0	0	0	0	0	0	0	0	0	0	0	1	0	0	1	0	0	6	dispensable
pan_gene_20354	pan_gene_8777	Nodes_above_ear	Average_internode_length_(below_ear);Nodes_above_ear	0	0	1	0	0	0	0	0	0	0	0	0	0	0	0	0	0	0	0	0	0	0	0	1	0	0	2	dispensable
pan_gene_20782	pan_gene_26428	Nodes_above_ear;Total_amino_acids	Boxcox-transformed_leaf_angle;Cob_diameter;Leaf_length;Nodes_above_ear;Plant_height;Tassel_length	0	0	1	1	0	0	1	0	0	0	0	0	0	0	0	1	0	0	0	0	1	0	0	0	0	0	5	dispensable
pan_gene_21076	pan_gene_25270	Nodes_above_ear	Nodes_above_ear	0	0	1	0	1	0	0	0	0	0	0	0	0	0	0	1	0	0	0	1	0	1	1	0	0	0	6	dispensable
pan_gene_21076	pan_gene_2548	Nodes_above_ear	Nodes_above_ear;Nodes_per_plant;Plant_height	0	0	1	0	0	0	0	0	0	0	0	0	0	0	0	0	0	0	0	1	0	0	1	0	0	0	3	dispensable
pan_gene_21076	pan_gene_28486	Nodes_above_ear	Nodes_above_ear	0	0	1	1	1	0	0	0	0	1	1	0	1	0	1	1	0	1	1	1	1	1	1	0	1	0	15	near-core
pan_gene_21076	pan_gene_4212	Nodes_above_ear	Nodes_above_ear	0	0	1	1	1	1	0	1	1	0	0	0	1	0	0	0	0	0	1	1	0	1	1	1	1	0	13	near-core
pan_gene_21076	pan_gene_8375	Nodes_above_ear	Anthesis-silking_interval;Nodes_above_ear;Tassel_length	0	0	1	0	1	0	0	0	0	0	0	0	0	0	0	0	0	0	0	0	0	0	1	0	0	0	3	dispensable
pan_gene_21602	pan_gene_25270	Nodes_above_ear	Nodes_above_ear	0	0	1	0	0	0	0	0	0	0	0	0	0	0	0	0	0	0	0	0	0	0	0	0	0	0	1	private
pan_gene_21602	pan_gene_32276	Nodes_above_ear	Nodes_above_ear	0	0	1	0	0	0	0	0	0	0	1	0	0	0	0	0	0	0	0	0	0	0	0	0	0	0	2	dispensable
pan_gene_21602	pan_gene_8375	Nodes_above_ear	Anthesis-silking_interval;Nodes_above_ear;Tassel_length	0	0	1	0	0	0	0	0	0	0	0	0	0	0	0	0	0	0	0	0	0	0	1	0	0	0	2	dispensable
pan_gene_21602	pan_gene_9486	Nodes_above_ear	Nodes_above_ear	0	0	1	0	0	1	1	0	1	0	0	0	0	0	0	0	1	0	0	0	1	0	1	0	0	0	7	dispensable
pan_gene_21722	pan_gene_9405	Nodes_above_ear;Tassel_length	Ear_row_number;Nodes_above_ear	0	0	0	0	0	0	0	0	0	1	0	0	1	0	0	0	0	0	0	1	1	0	0	0	0	0	4	dispensable
pan_gene_226	pan_gene_28498	Cob_diameter;Ear_height;Nodes_above_ear;Ratio_of_ear_height_to_total_height	Nodes_above_ear	0	0	1	0	0	0	0	0	0	0	0	0	0	0	0	0	0	0	0	0	0	0	0	0	0	0	1	private
pan_gene_226	pan_gene_9402	Cob_diameter;Ear_height;Nodes_above_ear;Ratio_of_ear_height_to_total_height	Ear_height;Nodes_above_ear;Nodes_to_ear;PCA_of_metabolites:_PC2	0	0	1	0	0	0	0	0	0	0	0	0	0	0	0	0	0	0	0	0	0	0	0	0	0	0	1	private
pan_gene_22888	pan_gene_2548	Average_internode_length_(whole_plant);Nodes_above_ear	Nodes_above_ear;Nodes_per_plant;Plant_height	0	0	0	1	0	0	0	0	0	1	0	0	0	0	0	0	0	0	1	1	0	1	0	0	0	0	5	dispensable
pan_gene_22888	pan_gene_28422	Average_internode_length_(whole_plant);Nodes_above_ear	Nodes_above_ear	0	0	0	0	0	0	0	0	0	0	0	0	0	0	0	0	0	0	0	0	1	0	0	0	0	0	1	private
pan_gene_22888	pan_gene_30653	Average_internode_length_(whole_plant);Nodes_above_ear	Nodes_above_ear	0	0	0	0	1	1	0	1	1	0	0	0	0	0	0	0	0	0	1	1	1	1	0	0	0	0	8	dispensable
pan_gene_22888	pan_gene_30692	Average_internode_length_(whole_plant);Nodes_above_ear	Average_internode_length_(below_ear);Nodes_above_ear	0	0	0	0	0	0	0	0	0	1	0	0	0	0	0	0	0	0	0	0	0	0	0	0	0	0	1	private
pan_gene_23043	pan_gene_3990	Nodes_above_ear	Nodes_above_ear	0	0	1	0	0	0	0	0	0	0	0	0	0	0	0	0	0	0	0	0	0	0	0	0	0	0	1	private
pan_gene_24267	pan_gene_6157	Nodes_above_ear	Nodes_above_ear	0	0	1	0	0	0	0	0	0	0	0	0	0	0	0	0	0	0	0	0	0	0	0	0	0	0	1	private
pan_gene_25267	pan_gene_26940	Days_to_anthesis;Nodes_above_ear	Ear_height;Nodes_above_ear;Nodes_per_plant	0	0	1	0	0	1	0	1	0	0	0	0	0	0	0	0	0	0	0	0	0	0	0	0	0	0	3	dispensable
pan_gene_25267	pan_gene_27188	Days_to_anthesis;Nodes_above_ear	Days_to_silk;Nodes_above_ear	0	0	1	0	0	0	0	0	0	0	0	0	0	0	0	1	1	0	0	0	0	0	0	0	0	0	3	dispensable
pan_gene_25267	pan_gene_28	Days_to_anthesis;Nodes_above_ear	Nodes_above_ear	0	0	1	0	0	0	0	0	0	0	0	0	0	0	0	0	0	0	0	0	0	0	0	0	0	0	1	private
pan_gene_25267	pan_gene_3249	Days_to_anthesis;Nodes_above_ear	Height_above_ear;Nodes_above_ear	0	0	1	0	0	0	0	0	0	0	0	0	0	0	0	0	0	0	0	0	0	0	0	0	0	0	1	private
pan_gene_25267	pan_gene_38834	Days_to_anthesis;Nodes_above_ear	Average_internode_length_(whole_plant);Nodes_above_ear	0	0	1	0	0	0	0	0	0	0	0	0	0	0	0	0	0	0	0	0	0	0	0	0	0	0	1	private
pan_gene_25267	pan_gene_7081	Days_to_anthesis;Nodes_above_ear	Nodes_above_ear;Tassel_length	0	0	0	0	0	0	0	0	0	0	0	0	0	0	0	0	0	0	0	0	0	0	0	0	1	0	1	private
pan_gene_25267	pan_gene_717	Days_to_anthesis;Nodes_above_ear	Nodes_above_ear	0	0	1	0	0	0	0	0	0	0	1	0	0	0	0	1	1	0	0	0	0	0	0	0	0	0	4	dispensable
pan_gene_25270	pan_gene_28486	Nodes_above_ear	Nodes_above_ear	0	0	1	0	1	0	0	0	0	0	0	0	0	0	0	1	0	0	0	0	0	1	1	0	0	0	5	dispensable
pan_gene_25270	pan_gene_28781	Nodes_above_ear	Nodes_above_ear	0	0	1	0	0	0	0	0	0	0	0	0	0	0	0	0	0	0	0	0	0	0	0	0	0	0	1	private
pan_gene_25270	pan_gene_31515	Nodes_above_ear	Nodes_above_ear	0	0	1	0	0	0	0	0	0	0	0	0	0	0	0	0	0	0	0	0	0	0	0	0	0	0	1	private
pan_gene_25270	pan_gene_32548	Nodes_above_ear	Chlorophyll_B;Ear_row_number;Nitrate;Nodes_above_ear;Plant_height;Stalk_strength	0	0	1	0	0	0	0	0	0	0	0	0	0	1	0	0	0	0	0	0	0	0	0	0	0	0	2	dispensable
pan_gene_25270	pan_gene_5368	Nodes_above_ear	Anthesis-silking_interval;Cob_diameter;Leaf_length;Nodes_above_ear;Photoperiod_growing-degree_days_to_anthesis	0	0	1	1	1	0	0	0	0	0	0	0	0	0	1	1	0	0	0	1	0	0	1	0	1	0	8	dispensable
pan_gene_25364	pan_gene_2874	Nodes_above_ear	Nodes_above_ear;Tassel_branch_number	0	0	1	0	0	0	0	0	0	0	0	0	0	1	0	0	1	0	0	0	0	0	1	0	0	0	4	dispensable
pan_gene_25440	pan_gene_309	Average_internode_length_(whole_plant);Ear_row_number;Height_above_ear;Leaf_width;Nodes_above_ear;Photoperiod_Growing-degree_days_to_silk	Average_internode_length_(whole_plant);Ear_height;Nodes_above_ear;Plant_height;Tassel_branch_number	0	0	0	0	0	0	0	0	1	0	0	0	0	0	0	0	0	0	0	0	0	0	0	0	0	0	1	private
pan_gene_25440	pan_gene_4526	Average_internode_length_(whole_plant);Ear_row_number;Height_above_ear;Leaf_width;Nodes_above_ear;Photoperiod_Growing-degree_days_to_silk	Nodes_above_ear;Nodes_per_plant;Nodes_to_ear	0	0	1	0	0	0	0	0	0	0	0	0	0	0	0	0	0	0	0	0	0	0	0	0	0	0	1	private
pan_gene_2548	pan_gene_30692	Nodes_above_ear;Nodes_per_plant;Plant_height	Average_internode_length_(below_ear);Nodes_above_ear	0	0	1	0	0	0	0	0	0	1	0	0	0	0	0	0	0	0	0	0	0	0	0	0	0	0	2	dispensable
pan_gene_2548	pan_gene_32091	Nodes_above_ear;Nodes_per_plant;Plant_height	Boxcox-transformed_leaf_angle;Nodes_above_ear;Ratio_of_ear_height_to_total_height	0	0	1	1	0	1	1	1	0	0	1	1	1	1	0	1	0	1	1	1	0	1	1	1	0	0	16	near-core
pan_gene_2548	pan_gene_32748	Nodes_above_ear;Nodes_per_plant;Plant_height	Chlorophyll_A;Glutamate;Nodes_above_ear;Nodes_per_plant	0	0	0	0	1	0	0	0	0	0	0	0	1	0	0	0	0	0	0	0	0	0	0	0	0	0	2	dispensable
pan_gene_2548	pan_gene_4212	Nodes_above_ear;Nodes_per_plant;Plant_height	Nodes_above_ear	0	0	1	0	1	1	1	1	0	1	1	0	0	1	0	0	0	0	1	1	0	1	1	0	0	0	12	near-core
pan_gene_2548	pan_gene_4652	Nodes_above_ear;Nodes_per_plant;Plant_height	Nodes_above_ear;Stalk_strength	0	0	1	0	0	0	0	0	0	0	0	0	0	0	0	0	0	0	0	0	0	0	0	0	0	0	1	private
pan_gene_2548	pan_gene_8375	Nodes_above_ear;Nodes_per_plant;Plant_height	Anthesis-silking_interval;Nodes_above_ear;Tassel_length	0	0	1	0	0	1	1	0	0	0	0	0	0	0	0	1	0	0	0	1	0	0	0	0	0	0	5	dispensable
pan_gene_2548	pan_gene_9405	Nodes_above_ear;Nodes_per_plant;Plant_height	Ear_row_number;Nodes_above_ear	0	0	1	1	0	0	0	0	0	0	0	0	0	0	0	0	0	0	0	0	0	0	0	1	0	0	3	dispensable
pan_gene_26151	pan_gene_28422	Nodes_above_ear;Nodes_per_plant	Nodes_above_ear	0	0	1	0	0	0	0	0	0	0	0	0	0	0	0	0	0	0	0	0	0	0	1	0	0	0	2	dispensable
pan_gene_26151	pan_gene_4652	Nodes_above_ear;Nodes_per_plant	Nodes_above_ear;Stalk_strength	0	0	1	0	0	0	0	0	0	0	0	0	0	0	0	0	0	0	0	0	0	0	0	0	0	0	1	private
pan_gene_26151	pan_gene_9405	Nodes_above_ear;Nodes_per_plant	Ear_row_number;Nodes_above_ear	0	0	1	0	0	0	0	0	0	0	0	0	0	0	0	0	0	0	0	0	0	0	0	0	0	0	1	private
pan_gene_26260	pan_gene_32091	Nodes_above_ear	Boxcox-transformed_leaf_angle;Nodes_above_ear;Ratio_of_ear_height_to_total_height	0	0	1	0	0	0	0	0	0	1	0	0	0	0	0	0	0	0	0	0	0	0	1	0	0	0	3	dispensable
pan_gene_26260	pan_gene_3990	Nodes_above_ear	Nodes_above_ear	0	0	1	0	0	0	0	0	0	0	0	0	0	0	0	0	0	0	0	0	0	0	0	0	0	0	1	private
pan_gene_26653	pan_gene_39241	Ear_height;Leaf_width;Nodes_above_ear;Nodes_per_plant;Nodes_to_ear;Plant_height	Nodes_above_ear	0	0	1	0	0	0	0	0	0	0	0	0	0	0	0	0	0	0	0	0	0	0	0	0	0	0	1	private
pan_gene_26653	pan_gene_4652	Ear_height;Leaf_width;Nodes_above_ear;Nodes_per_plant;Nodes_to_ear;Plant_height	Nodes_above_ear;Stalk_strength	0	0	1	0	0	0	0	0	0	0	0	0	0	0	0	0	0	0	0	0	0	0	0	0	0	0	1	private
pan_gene_26653	pan_gene_80518	Ear_height;Leaf_width;Nodes_above_ear;Nodes_per_plant;Nodes_to_ear;Plant_height	Nodes_above_ear	0	0	0	0	0	0	0	0	1	0	0	0	0	0	0	0	0	0	0	0	0	0	0	0	0	0	1	private
pan_gene_26653	pan_gene_8375	Ear_height;Leaf_width;Nodes_above_ear;Nodes_per_plant;Nodes_to_ear;Plant_height	Anthesis-silking_interval;Nodes_above_ear;Tassel_length	0	0	1	0	1	1	0	0	0	0	0	0	1	0	0	1	0	0	0	0	1	0	0	0	0	1	7	dispensable
pan_gene_26653	pan_gene_9405	Ear_height;Leaf_width;Nodes_above_ear;Nodes_per_plant;Nodes_to_ear;Plant_height	Ear_row_number;Nodes_above_ear	0	0	1	0	0	0	0	0	0	0	0	0	0	0	0	0	0	0	0	0	1	0	0	1	0	1	4	dispensable
pan_gene_26699	pan_gene_28376	Anthesis-silking_interval;Days_to_silk;Leaf_length;Nodes_above_ear;Nodes_per_plant;Photoperiod_growing-degree_days_to_anthesis;Plant_height;Ratio_of_ear_height_to_total_height	Height_above_ear;Leaf_length;Nodes_above_ear;Ratio_of_ear_height_to_total_height	0	0	1	0	0	0	0	0	0	0	0	0	0	0	0	0	0	0	1	0	0	0	0	0	0	0	2	dispensable
pan_gene_26705	pan_gene_30678	Nodes_above_ear;Nodes_per_plant;Nodes_to_ear;Photoperiod_Growing-degree_days_to_silk;Tassel_branch_number	Average_internode_length_(below_ear);Nodes_above_ear	0	0	0	0	0	0	0	0	0	0	0	0	0	0	0	0	0	0	0	0	0	0	0	1	0	0	1	private
pan_gene_26940	pan_gene_28	Ear_height;Nodes_above_ear;Nodes_per_plant	Nodes_above_ear	0	0	1	0	0	0	0	0	0	1	0	0	0	0	0	0	0	0	0	0	0	0	0	0	0	0	2	dispensable
pan_gene_26940	pan_gene_4230	Ear_height;Nodes_above_ear;Nodes_per_plant	Nodes_above_ear	0	0	1	1	1	0	0	0	0	1	0	1	0	0	0	1	0	0	0	0	0	0	1	0	0	0	7	dispensable
pan_gene_26940	pan_gene_97310	Ear_height;Nodes_above_ear;Nodes_per_plant	100_Kernel_weight;Nodes_above_ear	0	0	0	0	1	0	0	1	0	0	0	1	0	0	0	0	0	0	0	0	0	0	0	0	0	0	3	dispensable
pan_gene_27160	pan_gene_408	Nodes_above_ear	Average_internode_length_(above_ear);Nodes_above_ear;Nodes_per_plant	0	0	1	0	0	0	0	0	0	0	0	0	1	0	0	0	0	0	0	0	0	0	0	0	0	0	2	dispensable
pan_gene_27160	pan_gene_9405	Nodes_above_ear	Ear_row_number;Nodes_above_ear	0	0	1	0	0	0	0	0	0	1	0	0	0	0	0	0	1	0	0	0	0	0	0	0	0	0	3	dispensable
pan_gene_27188	pan_gene_30678	Days_to_silk;Nodes_above_ear	Average_internode_length_(below_ear);Nodes_above_ear	0	0	1	0	1	0	0	0	0	1	0	0	0	0	0	1	0	1	0	1	0	0	0	0	0	0	6	dispensable
pan_gene_27188	pan_gene_38834	Days_to_silk;Nodes_above_ear	Average_internode_length_(whole_plant);Nodes_above_ear	0	0	1	0	0	0	0	0	0	0	0	0	0	0	0	0	1	0	0	0	0	0	0	0	0	0	2	dispensable
pan_gene_27188	pan_gene_5237	Days_to_silk;Nodes_above_ear	Ear_height;Nodes_above_ear;Ratio_of_ear_height_to_total_height	0	0	1	0	0	0	0	0	1	1	0	0	0	0	0	1	0	0	0	1	1	0	1	0	0	0	7	dispensable
pan_gene_27188	pan_gene_6072	Days_to_silk;Nodes_above_ear	Height_per_day_(until_flowering);Nodes_above_ear	0	0	0	0	0	0	1	0	0	1	0	1	0	0	0	1	0	1	0	0	0	0	0	0	0	0	5	dispensable
pan_gene_27188	pan_gene_7081	Days_to_silk;Nodes_above_ear	Nodes_above_ear;Tassel_length	0	0	0	0	0	0	0	0	0	0	0	1	0	0	0	0	0	0	0	0	0	0	0	0	0	0	1	private
pan_gene_27795	pan_gene_4230	Nodes_above_ear	Nodes_above_ear	0	0	0	0	0	0	0	0	0	0	0	0	0	0	0	0	0	0	0	0	0	0	0	0	0	1	1	private
pan_gene_27796	pan_gene_4212	Nodes_above_ear	Nodes_above_ear	0	0	1	0	1	1	1	0	1	1	0	1	0	0	0	0	0	0	1	1	1	1	1	0	1	0	13	near-core
pan_gene_27847	pan_gene_8376	Ear_row_number;Nodes_above_ear	Nodes_above_ear	0	0	1	0	0	0	0	0	0	0	0	0	0	0	0	0	0	0	0	0	0	0	0	0	0	0	1	private
pan_gene_27863	pan_gene_30692	Boxcox-transformed_leaf_angle;Nodes_above_ear	Average_internode_length_(below_ear);Nodes_above_ear	0	0	0	0	0	0	0	0	0	0	0	0	0	0	0	0	0	0	0	1	0	0	0	0	0	0	1	private
pan_gene_27863	pan_gene_30887	Boxcox-transformed_leaf_angle;Nodes_above_ear	Nitrate;Nodes_above_ear	0	0	0	0	0	0	0	0	0	0	0	0	1	0	0	0	0	0	0	0	0	0	0	0	0	0	1	private
pan_gene_27864	pan_gene_28323	Boxcox-transformed_leaf_angle;Nodes_above_ear	Ear_height;Nodes_above_ear;Nodes_to_ear;Ratio_of_ear_height_to_total_height	0	0	1	1	0	0	0	0	0	0	1	1	0	0	0	0	0	1	0	0	0	1	0	0	0	0	6	dispensable
pan_gene_27864	pan_gene_94533	Boxcox-transformed_leaf_angle;Nodes_above_ear	Nodes_above_ear;Photoperiod_Growing-degree_days_to_silk	0	0	1	0	0	0	0	0	0	0	0	0	0	0	0	0	0	0	0	0	0	0	0	0	0	0	1	private
pan_gene_27882	pan_gene_5115	100_Kernel_weight;Nodes_above_ear	Boxcox-transformed_leaf_angle;Leaf_length;Nodes_above_ear;Northern_Leaf_Blight	0	0	1	0	0	0	0	0	0	0	0	0	1	0	0	0	0	0	0	0	0	0	0	0	0	0	2	dispensable
pan_gene_27892	pan_gene_5139	Nodes_above_ear;Nodes_per_plant;Nodes_to_ear;Northern_Leaf_Blight	Nodes_above_ear;Northern_Leaf_Blight	0	0	0	0	0	0	0	1	0	0	0	0	0	0	0	0	0	0	0	0	0	0	0	0	0	0	1	private
pan_gene_28	pan_gene_3249	Nodes_above_ear	Height_above_ear;Nodes_above_ear	0	0	1	0	0	0	0	0	0	0	0	0	0	0	0	0	0	0	0	0	0	0	0	0	0	0	1	private
pan_gene_28	pan_gene_38834	Nodes_above_ear	Average_internode_length_(whole_plant);Nodes_above_ear	0	0	1	0	0	0	0	0	0	0	0	0	0	0	0	0	0	0	0	0	0	0	0	0	0	0	1	private
pan_gene_28323	pan_gene_4526	Ear_height;Nodes_above_ear;Nodes_to_ear;Ratio_of_ear_height_to_total_height	Nodes_above_ear;Nodes_per_plant;Nodes_to_ear	0	0	1	0	0	0	0	0	1	0	0	0	0	0	0	0	0	0	0	1	0	0	0	0	0	0	3	dispensable
pan_gene_28323	pan_gene_94533	Ear_height;Nodes_above_ear;Nodes_to_ear;Ratio_of_ear_height_to_total_height	Nodes_above_ear;Photoperiod_Growing-degree_days_to_silk	0	0	1	0	0	0	0	0	0	0	0	0	0	0	0	0	0	0	0	0	0	0	0	0	0	0	1	private
pan_gene_28422	pan_gene_32276	Nodes_above_ear	Nodes_above_ear	0	0	1	0	0	0	0	0	0	0	0	0	0	0	0	0	0	0	0	0	0	0	0	1	0	0	2	dispensable
pan_gene_28422	pan_gene_407	Nodes_above_ear	Average_internode_length_(above_ear);Nodes_above_ear;Nodes_per_plant	0	0	0	0	0	0	0	0	0	0	0	0	1	0	0	0	0	0	0	0	0	0	0	0	0	0	1	private
pan_gene_28422	pan_gene_408	Nodes_above_ear	Average_internode_length_(above_ear);Nodes_above_ear;Nodes_per_plant	0	0	1	0	0	0	0	0	0	1	0	0	0	0	0	0	0	0	0	0	0	1	0	1	0	0	4	dispensable
pan_gene_28422	pan_gene_8375	Nodes_above_ear	Anthesis-silking_interval;Nodes_above_ear;Tassel_length	0	0	1	0	0	0	0	0	0	0	0	0	0	0	0	0	0	0	0	0	0	0	1	0	0	0	2	dispensable
pan_gene_28486	pan_gene_8375	Nodes_above_ear	Anthesis-silking_interval;Nodes_above_ear;Tassel_length	0	0	1	0	0	0	0	0	0	0	0	0	0	0	0	0	0	0	0	0	0	0	1	0	0	0	2	dispensable
pan_gene_28675	pan_gene_8375	Nodes_above_ear	Anthesis-silking_interval;Nodes_above_ear;Tassel_length	0	0	1	0	0	1	1	0	0	1	0	0	1	0	0	1	1	1	0	0	1	0	0	0	0	0	9	dispensable
pan_gene_2874	pan_gene_61052	Nodes_above_ear;Tassel_branch_number	Anthesis-silking_interval;Nodes_above_ear	0	0	0	0	1	0	0	0	0	1	0	0	0	0	0	0	0	0	0	0	0	0	0	0	0	0	2	dispensable
pan_gene_2874	pan_gene_97091	Nodes_above_ear;Tassel_branch_number	Nodes_above_ear;Photoperiod_growing-degree_days_to_anthesis;Stalk_strength	0	0	1	0	0	0	0	0	0	0	0	0	0	1	0	0	1	1	0	0	0	0	0	0	0	0	4	dispensable
pan_gene_28781	pan_gene_31450	Nodes_above_ear	Average_internode_length_(below_ear);Ear_height;Glucose;Height_per_day_(until_flowering);Nodes_above_ear;Plant_height	0	0	0	0	0	0	0	0	0	0	0	0	0	0	0	0	0	0	0	0	1	0	0	0	0	0	1	private
pan_gene_28781	pan_gene_32548	Nodes_above_ear	Chlorophyll_B;Ear_row_number;Nitrate;Nodes_above_ear;Plant_height;Stalk_strength	0	0	1	0	1	0	0	1	1	0	0	0	0	0	0	0	0	0	0	0	1	0	0	0	0	0	5	dispensable
pan_gene_28781	pan_gene_39241	Nodes_above_ear	Nodes_above_ear	0	0	1	0	0	0	0	0	0	0	0	0	0	0	0	0	0	0	0	0	0	0	0	0	0	0	1	private
pan_gene_28781	pan_gene_5427	Nodes_above_ear	Average_internode_length_(whole_plant);Nodes_above_ear;Nodes_per_plant	0	0	1	0	0	0	0	0	0	0	0	0	0	0	0	0	0	0	0	0	0	0	0	0	0	0	1	private
pan_gene_30653	pan_gene_30693	Nodes_above_ear	Nodes_above_ear	0	0	0	0	0	0	0	0	0	0	0	1	0	0	0	0	0	1	0	0	0	0	0	1	0	0	3	dispensable
pan_gene_30678	pan_gene_6072	Average_internode_length_(below_ear);Nodes_above_ear	Height_per_day_(until_flowering);Nodes_above_ear	0	0	0	1	0	1	1	0	0	1	1	1	0	0	0	1	1	1	0	1	1	0	0	0	1	1	13	near-core
pan_gene_30692	pan_gene_4652	Average_internode_length_(below_ear);Nodes_above_ear	Nodes_above_ear;Stalk_strength	0	0	1	0	0	0	0	0	0	0	0	0	0	0	0	0	0	0	0	0	0	0	0	0	0	0	1	private
pan_gene_30692	pan_gene_9405	Average_internode_length_(below_ear);Nodes_above_ear	Ear_row_number;Nodes_above_ear	0	0	1	0	0	0	0	0	0	0	0	0	0	0	0	0	0	0	0	0	0	0	0	0	0	0	1	private
pan_gene_30693	pan_gene_4212	Nodes_above_ear	Nodes_above_ear	0	0	0	0	0	0	0	0	0	0	0	0	0	0	0	0	0	1	0	0	0	0	0	0	0	0	1	private
pan_gene_30693	pan_gene_8122	Nodes_above_ear	Average_internode_length_(whole_plant);Ear_row_number;Fumarate;Nodes_above_ear	0	0	0	0	0	0	0	1	0	0	0	1	0	0	0	1	0	1	0	0	0	0	0	0	0	0	4	dispensable
pan_gene_30761	pan_gene_32744	Leaf_length;Nodes_above_ear;PCA_of_metabolites:_PC2;Plant_height;Starch;Tassel_length	Chlorophyll_A;Nodes_above_ear;Starch;Total_amino_acids	0	0	1	0	0	0	0	0	0	0	0	0	0	0	0	0	0	0	0	0	0	0	0	0	0	0	1	private
pan_gene_30762	pan_gene_657	Glucose;Height_per_day_(until_flowering);Nodes_above_ear;Plant_height	Glutamate;Nodes_above_ear	0	0	1	0	0	0	1	0	0	1	0	0	0	0	1	0	1	1	0	0	1	0	0	0	1	1	9	dispensable
pan_gene_30762	pan_gene_7353	Glucose;Height_per_day_(until_flowering);Nodes_above_ear;Plant_height	Nodes_above_ear	0	0	1	0	0	0	0	0	0	0	0	0	0	0	0	1	1	0	0	0	0	0	0	0	0	0	3	dispensable
pan_gene_30887	pan_gene_32748	Nitrate;Nodes_above_ear	Chlorophyll_A;Glutamate;Nodes_above_ear;Nodes_per_plant	0	0	0	0	1	0	0	0	0	0	0	0	0	0	0	0	0	0	0	0	0	0	0	0	0	0	1	private
pan_gene_31515	pan_gene_32548	Nodes_above_ear	Chlorophyll_B;Ear_row_number;Nitrate;Nodes_above_ear;Plant_height;Stalk_strength	0	0	1	0	0	0	0	0	0	0	0	0	0	0	0	0	0	0	0	0	0	0	0	0	0	0	1	private
pan_gene_31515	pan_gene_5368	Nodes_above_ear	Anthesis-silking_interval;Cob_diameter;Leaf_length;Nodes_above_ear;Photoperiod_growing-degree_days_to_anthesis	0	0	1	0	0	0	0	0	0	0	0	0	0	0	0	0	0	0	0	0	1	0	0	0	0	0	2	dispensable
pan_gene_32091	pan_gene_32276	Boxcox-transformed_leaf_angle;Nodes_above_ear;Ratio_of_ear_height_to_total_height	Nodes_above_ear	0	0	1	0	0	0	0	0	1	0	0	0	0	0	0	0	1	0	0	0	0	0	0	0	0	0	3	dispensable
pan_gene_32091	pan_gene_32748	Boxcox-transformed_leaf_angle;Nodes_above_ear;Ratio_of_ear_height_to_total_height	Chlorophyll_A;Glutamate;Nodes_above_ear;Nodes_per_plant	0	0	0	0	1	0	0	0	0	0	0	0	1	0	0	0	0	0	0	0	0	0	0	0	0	0	2	dispensable
pan_gene_32091	pan_gene_4652	Boxcox-transformed_leaf_angle;Nodes_above_ear;Ratio_of_ear_height_to_total_height	Nodes_above_ear;Stalk_strength	0	0	1	0	0	0	0	0	0	0	0	0	0	0	0	0	0	0	0	0	0	0	1	0	0	0	2	dispensable
pan_gene_32091	pan_gene_80518	Boxcox-transformed_leaf_angle;Nodes_above_ear;Ratio_of_ear_height_to_total_height	Nodes_above_ear	0	0	0	1	0	0	0	0	1	0	0	0	0	0	0	0	0	0	0	0	0	0	0	0	0	0	2	dispensable
pan_gene_32450	pan_gene_4278	Average_internode_length_(below_ear);Cob_diameter;Nodes_above_ear;Tassel_length	Leaf_width;Nodes_above_ear	0	0	0	0	0	1	0	0	0	0	0	0	0	0	0	0	0	0	0	0	0	0	0	0	0	0	1	private
pan_gene_32450	pan_gene_5342	Average_internode_length_(below_ear);Cob_diameter;Nodes_above_ear;Tassel_length	100_Kernel_weight;Nodes_above_ear;Starch	0	0	0	0	0	0	1	0	0	0	0	0	0	0	0	0	0	0	0	0	0	0	0	0	0	0	1	private
pan_gene_3249	pan_gene_38834	Height_above_ear;Nodes_above_ear	Average_internode_length_(whole_plant);Nodes_above_ear	0	0	1	0	0	0	0	0	0	0	0	0	0	0	0	0	0	0	0	0	1	0	0	0	0	1	3	dispensable
pan_gene_32548	pan_gene_5767	Chlorophyll_B;Ear_row_number;Nitrate;Nodes_above_ear;Plant_height;Stalk_strength	Nodes_above_ear	0	0	1	1	1	0	0	1	1	1	0	0	0	1	0	1	0	0	0	0	0	0	0	0	0	0	8	dispensable
pan_gene_32748	pan_gene_4652	Chlorophyll_A;Glutamate;Nodes_above_ear;Nodes_per_plant	Nodes_above_ear;Stalk_strength	0	0	0	0	0	0	0	0	1	0	0	0	0	0	0	0	0	0	0	0	0	0	0	0	0	0	1	private
pan_gene_39241	pan_gene_5368	Nodes_above_ear	Anthesis-silking_interval;Cob_diameter;Leaf_length;Nodes_above_ear;Photoperiod_growing-degree_days_to_anthesis	0	0	1	0	0	0	0	0	0	0	0	0	0	0	0	0	0	0	0	0	0	0	0	0	0	0	1	private
pan_gene_408	pan_gene_4233	Average_internode_length_(above_ear);Nodes_above_ear;Nodes_per_plant	Nodes_above_ear;Plant_height	0	0	1	0	0	0	0	0	0	0	0	0	0	0	0	0	0	0	0	0	0	0	0	0	0	1	2	dispensable
pan_gene_4230	pan_gene_717	Nodes_above_ear	Nodes_above_ear	0	0	1	1	1	0	0	0	0	0	0	1	0	0	1	1	0	0	0	0	0	0	0	0	0	0	6	dispensable
pan_gene_4230	pan_gene_72465	Nodes_above_ear	Nodes_above_ear	0	0	1	0	0	0	0	0	0	0	0	0	0	0	0	0	0	0	0	0	0	0	0	0	0	0	1	private
pan_gene_4230	pan_gene_97091	Nodes_above_ear	Nodes_above_ear;Photoperiod_growing-degree_days_to_anthesis;Stalk_strength	0	0	1	0	0	0	0	0	0	1	0	0	0	0	0	0	0	0	0	0	0	0	0	0	0	0	2	dispensable
pan_gene_4233	pan_gene_9405	Nodes_above_ear;Plant_height	Ear_row_number;Nodes_above_ear	0	0	1	1	0	0	0	0	0	1	0	0	0	0	0	0	0	0	0	1	0	0	1	0	0	1	6	dispensable
pan_gene_4643	pan_gene_8315	Nodes_above_ear	Nodes_above_ear	0	0	1	0	0	0	0	0	0	0	0	0	1	0	0	0	0	0	0	0	0	0	0	0	0	0	2	dispensable
pan_gene_5368	pan_gene_5767	Anthesis-silking_interval;Cob_diameter;Leaf_length;Nodes_above_ear;Photoperiod_growing-degree_days_to_anthesis	Nodes_above_ear	0	0	1	0	0	0	0	0	1	1	0	0	0	0	0	0	0	0	0	0	0	0	0	0	0	0	3	dispensable
pan_gene_5368	pan_gene_8375	Anthesis-silking_interval;Cob_diameter;Leaf_length;Nodes_above_ear;Photoperiod_growing-degree_days_to_anthesis	Anthesis-silking_interval;Nodes_above_ear;Tassel_length	0	0	1	0	0	0	0	0	0	0	0	0	0	0	0	0	0	1	0	1	0	0	1	0	0	0	4	dispensable
pan_gene_5570	pan_gene_7828	Ear_row_number;Leaf_length;Nodes_above_ear	Height_above_ear;Nodes_above_ear	0	0	1	0	1	0	1	0	1	0	0	0	0	0	0	0	0	0	0	0	0	0	1	0	0	0	5	dispensable
pan_gene_5767	pan_gene_78555	Nodes_above_ear	Nodes_above_ear;Tassel_branch_number	0	0	1	0	0	0	0	0	0	0	0	0	0	0	0	0	0	0	0	0	0	0	0	0	0	0	1	private
pan_gene_62293	pan_gene_8376	Nodes_above_ear	Nodes_above_ear	0	0	1	0	0	0	0	0	0	0	0	0	0	0	0	0	0	0	0	0	0	0	0	0	0	0	1	private
pan_gene_66595	pan_gene_7830	Nodes_above_ear	Nodes_above_ear	0	0	1	0	0	0	0	0	0	0	0	0	0	0	0	0	0	0	0	0	0	0	0	0	0	0	1	private
pan_gene_7930	pan_gene_9402	Days_to_anthesis;Nodes_above_ear	Ear_height;Nodes_above_ear;Nodes_to_ear;PCA_of_metabolites:_PC2	0	0	1	0	0	0	0	0	0	0	0	0	0	0	0	0	0	0	0	0	0	0	0	0	0	0	1	private
pan_gene_8375	pan_gene_9405	Anthesis-silking_interval;Nodes_above_ear;Tassel_length	Ear_row_number;Nodes_above_ear	0	0	1	0	1	0	0	0	0	1	0	0	0	0	0	0	0	0	0	1	1	0	1	1	1	0	8	dispensable
pan_gene_8774	pan_gene_8775	Nodes_above_ear	Average_internode_length_(below_ear);Nodes_above_ear	0	0	0	0	0	1	0	0	0	0	0	0	0	0	0	1	1	0	0	0	0	0	0	0	0	0	3	dispensable
pan_gene_101021	pan_gene_27847	Nodes_above_ear	Ear_row_number;Nodes_above_ear	0	0	0	1	0	0	0	0	0	0	0	0	0	0	0	0	0	0	0	0	0	0	0	0	0	0	1	private
pan_gene_102141	pan_gene_11222	Average_internode_length_(above_ear);Days_to_anthesis;Days_to_silk;Nodes_above_ear;Nodes_to_ear;Photoperiod_Growing-degree_days_to_silk;Tassel_branch_number	Nodes_above_ear	0	0	0	1	0	0	0	0	0	0	0	0	0	0	1	0	0	0	0	0	0	0	0	0	0	0	2	dispensable
pan_gene_102141	pan_gene_12055	Average_internode_length_(above_ear);Days_to_anthesis;Days_to_silk;Nodes_above_ear;Nodes_to_ear;Photoperiod_Growing-degree_days_to_silk;Tassel_branch_number	Days_to_silk;Ear_row_number;Nodes_above_ear	0	0	0	1	0	0	0	0	0	0	0	0	0	0	0	0	0	0	0	0	0	0	0	0	0	0	1	private
pan_gene_102141	pan_gene_14397	Average_internode_length_(above_ear);Days_to_anthesis;Days_to_silk;Nodes_above_ear;Nodes_to_ear;Photoperiod_Growing-degree_days_to_silk;Tassel_branch_number	Days_to_anthesis;Nodes_above_ear	0	0	0	1	0	0	0	0	0	0	0	0	0	0	0	0	0	0	0	0	0	0	0	0	0	0	1	private
pan_gene_102141	pan_gene_14443	Average_internode_length_(above_ear);Days_to_anthesis;Days_to_silk;Nodes_above_ear;Nodes_to_ear;Photoperiod_Growing-degree_days_to_silk;Tassel_branch_number	Fructose;Malate;Nodes_above_ear	0	0	0	1	0	0	0	0	0	0	0	0	0	0	0	0	0	0	0	0	0	0	0	0	0	0	1	private
pan_gene_102141	pan_gene_14642	Average_internode_length_(above_ear);Days_to_anthesis;Days_to_silk;Nodes_above_ear;Nodes_to_ear;Photoperiod_Growing-degree_days_to_silk;Tassel_branch_number	Nodes_above_ear;PCA_of_metabolites:_PC1	0	0	0	1	0	0	0	0	0	0	0	0	0	0	0	0	0	0	0	0	0	0	0	0	0	0	1	private
pan_gene_102141	pan_gene_14932	Average_internode_length_(above_ear);Days_to_anthesis;Days_to_silk;Nodes_above_ear;Nodes_to_ear;Photoperiod_Growing-degree_days_to_silk;Tassel_branch_number	Nodes_above_ear	0	0	0	1	0	0	0	0	0	0	0	0	0	0	0	0	0	0	0	0	0	0	0	0	0	0	1	private
pan_gene_102141	pan_gene_17285	Average_internode_length_(above_ear);Days_to_anthesis;Days_to_silk;Nodes_above_ear;Nodes_to_ear;Photoperiod_Growing-degree_days_to_silk;Tassel_branch_number	Nodes_above_ear	0	0	0	1	0	0	0	1	0	0	0	0	0	0	0	0	0	0	0	0	0	0	0	0	0	0	2	dispensable
pan_gene_102141	pan_gene_19055	Average_internode_length_(above_ear);Days_to_anthesis;Days_to_silk;Nodes_above_ear;Nodes_to_ear;Photoperiod_Growing-degree_days_to_silk;Tassel_branch_number	Nodes_above_ear;Tassel_length	0	0	0	1	0	0	0	0	0	0	0	0	0	0	0	0	0	0	0	0	0	0	0	0	0	0	1	private
pan_gene_102141	pan_gene_2548	Average_internode_length_(above_ear);Days_to_anthesis;Days_to_silk;Nodes_above_ear;Nodes_to_ear;Photoperiod_Growing-degree_days_to_silk;Tassel_branch_number	Nodes_above_ear;Nodes_per_plant;Plant_height	0	0	0	1	0	0	0	0	0	0	0	0	0	0	0	0	0	0	0	0	0	0	0	0	0	0	1	private
pan_gene_102141	pan_gene_28324	Average_internode_length_(above_ear);Days_to_anthesis;Days_to_silk;Nodes_above_ear;Nodes_to_ear;Photoperiod_Growing-degree_days_to_silk;Tassel_branch_number	Ear_height;Nodes_above_ear;Ratio_of_ear_height_to_total_height	0	0	0	1	0	0	0	0	0	0	0	0	0	0	0	0	0	0	0	0	0	0	0	0	0	0	1	private
pan_gene_102141	pan_gene_30887	Average_internode_length_(above_ear);Days_to_anthesis;Days_to_silk;Nodes_above_ear;Nodes_to_ear;Photoperiod_Growing-degree_days_to_silk;Tassel_branch_number	Nitrate;Nodes_above_ear	0	0	0	1	0	0	0	0	0	0	0	0	0	0	0	0	0	0	0	0	0	0	0	0	0	0	1	private
pan_gene_102141	pan_gene_38227	Average_internode_length_(above_ear);Days_to_anthesis;Days_to_silk;Nodes_above_ear;Nodes_to_ear;Photoperiod_Growing-degree_days_to_silk;Tassel_branch_number	Nodes_above_ear	0	0	0	1	0	0	0	0	0	0	0	0	0	0	0	0	0	0	0	0	0	0	0	0	0	0	1	private
pan_gene_102141	pan_gene_41048	Average_internode_length_(above_ear);Days_to_anthesis;Days_to_silk;Nodes_above_ear;Nodes_to_ear;Photoperiod_Growing-degree_days_to_silk;Tassel_branch_number	Malate;Nodes_above_ear	0	0	0	1	0	0	0	0	0	0	0	0	0	0	0	0	0	0	0	0	0	0	0	0	0	0	1	private
pan_gene_102141	pan_gene_42188	Average_internode_length_(above_ear);Days_to_anthesis;Days_to_silk;Nodes_above_ear;Nodes_to_ear;Photoperiod_Growing-degree_days_to_silk;Tassel_branch_number	Nodes_above_ear	0	0	0	1	0	0	0	0	0	0	0	0	0	0	0	0	0	0	0	0	0	0	0	0	0	0	1	private
pan_gene_102141	pan_gene_56148	Average_internode_length_(above_ear);Days_to_anthesis;Days_to_silk;Nodes_above_ear;Nodes_to_ear;Photoperiod_Growing-degree_days_to_silk;Tassel_branch_number	Nodes_above_ear	0	0	0	1	0	0	0	0	0	0	0	0	0	0	0	0	0	0	0	0	0	0	0	0	0	0	1	private
pan_gene_102141	pan_gene_5850	Average_internode_length_(above_ear);Days_to_anthesis;Days_to_silk;Nodes_above_ear;Nodes_to_ear;Photoperiod_Growing-degree_days_to_silk;Tassel_branch_number	Nodes_above_ear;Tassel_branch_number	0	0	0	1	0	0	0	0	0	0	0	0	0	0	0	0	0	0	0	0	0	0	0	0	0	0	1	private
pan_gene_102141	pan_gene_80518	Average_internode_length_(above_ear);Days_to_anthesis;Days_to_silk;Nodes_above_ear;Nodes_to_ear;Photoperiod_Growing-degree_days_to_silk;Tassel_branch_number	Nodes_above_ear	0	0	0	1	0	0	0	0	0	0	0	0	0	0	0	0	0	0	0	0	0	0	0	0	0	0	1	private
pan_gene_102141	pan_gene_8777	Average_internode_length_(above_ear);Days_to_anthesis;Days_to_silk;Nodes_above_ear;Nodes_to_ear;Photoperiod_Growing-degree_days_to_silk;Tassel_branch_number	Average_internode_length_(below_ear);Nodes_above_ear	0	0	0	1	0	0	0	0	0	0	0	0	0	0	0	0	0	0	0	0	0	0	0	0	0	0	1	private
pan_gene_10302	pan_gene_11888	Nodes_above_ear	Cob_diameter;Ear_height;Nodes_above_ear;Ratio_of_ear_height_to_total_height;Tassel_branch_number	0	0	0	0	0	1	0	0	0	0	0	0	0	0	0	0	0	0	0	0	0	0	0	0	0	0	1	private
pan_gene_10302	pan_gene_19727	Nodes_above_ear	Nodes_above_ear	0	0	0	1	0	0	0	0	0	0	0	0	0	0	0	0	0	0	0	0	0	0	0	0	0	0	1	private
pan_gene_10302	pan_gene_20782	Nodes_above_ear	Nodes_above_ear;Total_amino_acids	0	0	0	1	1	1	0	0	1	0	0	0	0	1	0	0	0	0	0	0	0	1	0	0	0	0	6	dispensable
pan_gene_10302	pan_gene_21602	Nodes_above_ear	Nodes_above_ear	0	0	0	1	0	0	0	0	0	0	0	0	0	0	0	0	0	0	0	0	0	0	0	0	0	0	1	private
pan_gene_10302	pan_gene_28422	Nodes_above_ear	Nodes_above_ear	0	0	0	1	0	1	0	0	1	0	1	0	0	0	0	0	0	0	0	0	0	0	0	0	0	0	4	dispensable
pan_gene_10302	pan_gene_28486	Nodes_above_ear	Nodes_above_ear	0	0	0	1	0	1	0	0	0	1	1	0	0	1	0	0	0	0	0	0	0	0	0	0	0	0	5	dispensable
pan_gene_1046	pan_gene_11219	Nodes_above_ear	Fructose;Height_above_ear;Nodes_above_ear	0	0	0	1	1	1	0	0	0	1	1	0	0	1	0	1	0	0	0	1	0	0	0	0	0	0	8	dispensable
pan_gene_10807	pan_gene_1269	Ear_height;Ear_row_number;Nodes_above_ear;Northern_Leaf_Blight;Plant_height;Ratio_of_ear_height_to_total_height	Leaf_width;Nodes_above_ear;Nodes_per_plant	0	0	0	1	0	0	0	0	0	0	0	0	0	0	0	0	0	0	0	0	0	0	0	0	0	0	1	private
pan_gene_10807	pan_gene_4672	Ear_height;Ear_row_number;Nodes_above_ear;Northern_Leaf_Blight;Plant_height;Ratio_of_ear_height_to_total_height	Nodes_above_ear	0	0	0	1	0	0	0	0	0	0	0	0	0	0	0	0	0	0	0	0	0	0	0	0	0	0	1	private
pan_gene_10807	pan_gene_6984	Ear_height;Ear_row_number;Nodes_above_ear;Northern_Leaf_Blight;Plant_height;Ratio_of_ear_height_to_total_height	Average_internode_length_(whole_plant);Days_to_anthesis;Nodes_above_ear	0	0	0	1	0	0	0	0	0	0	0	0	0	0	0	0	0	0	0	0	0	0	0	0	0	0	1	private
pan_gene_10869	pan_gene_16241	Average_internode_length_(below_ear);Nodes_above_ear;Nodes_to_ear	Height_above_ear;Leaf_width;Nodes_above_ear;Plant_height	0	0	0	1	0	0	0	0	0	0	0	0	0	0	0	0	0	0	0	0	0	0	0	0	0	0	1	private
pan_gene_10869	pan_gene_7131	Average_internode_length_(below_ear);Nodes_above_ear;Nodes_to_ear	Nodes_above_ear	0	0	0	1	0	0	0	1	0	0	0	0	0	0	0	0	0	0	0	0	0	1	0	0	0	0	3	dispensable
pan_gene_10875	pan_gene_11164	Average_internode_length_(below_ear);Average_internode_length_(whole_plant);Nodes_above_ear	Boxcox-transformed_leaf_angle;Cob_diameter;Nodes_above_ear;Southern_leaf_blight	0	0	0	1	0	0	0	0	0	0	0	0	0	0	0	0	0	0	0	0	0	1	0	0	0	0	2	dispensable
pan_gene_10875	pan_gene_14669	Average_internode_length_(below_ear);Average_internode_length_(whole_plant);Nodes_above_ear	Average_internode_length_(below_ear);Height_per_day_(until_flowering);Nodes_above_ear;Northern_Leaf_Blight	0	0	0	1	0	0	0	0	0	0	0	0	0	0	0	0	0	0	0	0	0	0	0	0	0	0	1	private
pan_gene_10875	pan_gene_5368	Average_internode_length_(below_ear);Average_internode_length_(whole_plant);Nodes_above_ear	Anthesis-silking_interval;Cob_diameter;Leaf_length;Nodes_above_ear;Photoperiod_growing-degree_days_to_anthesis	0	0	0	1	1	0	0	0	0	0	0	0	0	0	0	0	0	0	0	0	0	0	0	0	0	0	2	dispensable
pan_gene_10875	pan_gene_5427	Average_internode_length_(below_ear);Average_internode_length_(whole_plant);Nodes_above_ear	Average_internode_length_(whole_plant);Nodes_above_ear;Nodes_per_plant	0	0	0	1	0	0	0	0	0	0	0	0	0	0	0	0	0	0	0	0	0	0	0	0	0	0	1	private
pan_gene_10962	pan_gene_22834	Nodes_above_ear	Ear_row_number;Nodes_above_ear;PCA_of_metabolites:_PC2;Starch;Tassel_branch_number;Tassel_length	0	0	0	1	0	0	0	0	0	0	0	0	1	1	0	0	0	0	0	0	0	0	0	0	0	0	3	dispensable
pan_gene_10962	pan_gene_7131	Nodes_above_ear	Nodes_above_ear	0	0	0	1	0	0	0	0	0	0	0	0	1	0	0	0	0	0	0	0	0	0	0	0	0	0	2	dispensable
pan_gene_11007	pan_gene_16599	Chlorophyll_A;Nodes_above_ear;Total_amino_acids	Glutamate;Nodes_above_ear;PCA_of_metabolites:_PC1	0	0	0	1	1	0	0	0	0	0	0	0	0	0	0	0	0	0	0	0	0	0	0	0	0	0	2	dispensable
pan_gene_11010	pan_gene_4620	Nodes_above_ear	Days_to_anthesis;Ear_row_number;Nodes_above_ear;Starch	0	0	0	1	0	0	0	0	0	0	0	0	0	0	0	0	0	0	0	0	0	0	0	0	0	0	1	private
pan_gene_11012	pan_gene_11216	Nodes_above_ear	Height_above_ear;Nodes_above_ear;Ratio_of_ear_height_to_total_height	0	0	0	0	0	0	0	0	0	0	0	0	0	0	0	0	0	0	0	0	0	0	0	1	0	0	1	private
pan_gene_11013	pan_gene_19287	Height_above_ear;Nodes_above_ear;Total_amino_acids	Chlorophyll_A;Days_to_anthesis;Days_to_silk;Nodes_above_ear;Nodes_per_plant;Ratio_of_ear_height_to_total_height;Southern_leaf_blight	0	0	0	1	0	0	0	0	0	0	0	0	0	0	0	0	0	0	0	0	0	0	0	0	0	0	1	private
pan_gene_11013	pan_gene_30788	Height_above_ear;Nodes_above_ear;Total_amino_acids	Nodes_above_ear;Nodes_per_plant	0	0	0	1	0	0	0	0	0	0	0	0	0	0	0	0	0	0	0	0	0	0	0	0	0	0	1	private
pan_gene_11014	pan_gene_14907	Nodes_above_ear	Nodes_above_ear	0	0	0	1	0	0	0	0	0	0	0	0	0	0	0	0	0	0	0	0	0	0	0	0	0	0	1	private
pan_gene_11014	pan_gene_21076	Nodes_above_ear	Nodes_above_ear	0	0	0	1	1	0	0	1	1	0	1	0	0	0	0	0	0	0	0	1	1	0	0	0	0	0	7	dispensable
pan_gene_11014	pan_gene_24267	Nodes_above_ear	Nodes_above_ear	0	0	0	0	0	0	0	0	0	0	0	0	0	1	0	0	0	0	0	0	0	0	0	0	0	0	1	private
pan_gene_11014	pan_gene_27187	Nodes_above_ear	Days_to_silk;Nodes_above_ear	0	0	0	1	0	0	0	0	0	0	0	0	0	0	0	0	0	0	0	0	0	0	0	0	0	0	1	private
pan_gene_11014	pan_gene_28422	Nodes_above_ear	Nodes_above_ear	0	0	0	1	0	1	1	1	1	1	0	1	1	0	0	1	0	0	0	0	0	0	1	0	0	0	10	dispensable
pan_gene_11014	pan_gene_30653	Nodes_above_ear	Nodes_above_ear	0	0	0	1	1	0	0	0	1	0	0	0	0	0	0	0	0	0	0	0	0	1	0	1	0	0	5	dispensable
pan_gene_11014	pan_gene_4212	Nodes_above_ear	Nodes_above_ear	0	0	0	1	1	0	0	1	1	0	1	0	0	0	0	0	0	0	0	0	1	0	0	0	0	1	7	dispensable
pan_gene_11014	pan_gene_5767	Nodes_above_ear	Nodes_above_ear	0	0	0	1	1	1	0	0	1	0	0	0	0	0	0	0	0	0	0	0	1	0	0	1	0	0	6	dispensable
pan_gene_11049	pan_gene_11183	Nodes_above_ear;Stalk_strength	Nodes_above_ear;Ratio_of_ear_height_to_total_height	0	0	0	1	1	0	0	1	1	0	0	0	0	1	0	0	0	0	0	1	0	0	0	1	0	1	8	dispensable
pan_gene_11049	pan_gene_25808	Nodes_above_ear;Stalk_strength	Average_internode_length_(above_ear);Nodes_above_ear	0	0	0	1	0	0	0	0	0	0	0	0	0	0	0	0	1	0	0	0	0	0	0	0	0	0	2	dispensable
pan_gene_11117	pan_gene_26427	Height_above_ear;Leaf_width;Nodes_above_ear	Nodes_above_ear;PCA_of_metabolites:_PC1;Total_amino_acids	0	0	0	1	0	0	0	0	0	0	0	0	0	0	0	0	0	0	0	0	0	0	0	0	0	0	1	private
pan_gene_11164	pan_gene_15691	Boxcox-transformed_leaf_angle;Cob_diameter;Nodes_above_ear;Southern_leaf_blight	Cob_diameter;Nodes_above_ear;Tassel_branch_number	0	0	0	1	1	0	1	1	1	1	0	0	1	0	0	0	0	0	0	0	0	0	0	0	0	0	7	dispensable
pan_gene_11164	pan_gene_25270	Boxcox-transformed_leaf_angle;Cob_diameter;Nodes_above_ear;Southern_leaf_blight	Nodes_above_ear	0	0	0	1	0	0	0	0	0	0	0	0	0	0	0	0	0	0	0	0	0	0	0	0	0	0	1	private
pan_gene_11164	pan_gene_28067	Boxcox-transformed_leaf_angle;Cob_diameter;Nodes_above_ear;Southern_leaf_blight	Nodes_above_ear;Tassel_length	0	0	0	1	0	0	0	0	0	0	0	0	0	0	0	0	0	0	0	0	0	0	0	0	0	0	1	private
pan_gene_11164	pan_gene_28498	Boxcox-transformed_leaf_angle;Cob_diameter;Nodes_above_ear;Southern_leaf_blight	Nodes_above_ear	0	0	0	1	0	1	0	0	0	1	0	0	0	0	0	0	0	1	0	0	0	0	1	0	0	0	5	dispensable
pan_gene_11164	pan_gene_41047	Boxcox-transformed_leaf_angle;Cob_diameter;Nodes_above_ear;Southern_leaf_blight	Malate;Nodes_above_ear	0	0	0	1	0	0	0	0	0	0	0	0	0	0	0	0	0	0	0	0	0	0	0	0	0	0	1	private
pan_gene_11164	pan_gene_5361	Boxcox-transformed_leaf_angle;Cob_diameter;Nodes_above_ear;Southern_leaf_blight	Nodes_above_ear	0	0	0	1	0	1	0	0	0	0	0	0	1	0	0	0	0	0	0	0	1	1	1	0	0	0	6	dispensable
pan_gene_11183	pan_gene_15598	Nodes_above_ear;Ratio_of_ear_height_to_total_height	Nodes_above_ear	0	0	0	1	1	0	0	1	0	0	0	0	0	0	0	0	1	0	0	0	0	0	0	0	0	0	4	dispensable
pan_gene_11183	pan_gene_25808	Nodes_above_ear;Ratio_of_ear_height_to_total_height	Average_internode_length_(above_ear);Nodes_above_ear	0	0	0	1	0	0	0	0	1	0	0	0	0	0	0	0	0	0	0	0	0	0	0	0	0	0	2	dispensable
pan_gene_11216	pan_gene_2959	Height_above_ear;Nodes_above_ear;Ratio_of_ear_height_to_total_height	Ear_height;Nodes_above_ear	0	0	0	1	0	0	0	0	0	0	0	0	0	0	0	0	0	0	0	0	0	0	0	0	0	0	1	private
pan_gene_11216	pan_gene_8775	Height_above_ear;Nodes_above_ear;Ratio_of_ear_height_to_total_height	Average_internode_length_(below_ear);Nodes_above_ear	0	0	0	0	0	0	0	0	0	0	0	0	0	0	0	0	0	0	0	1	0	0	0	0	0	0	1	private
pan_gene_11219	pan_gene_17405	Fructose;Height_above_ear;Nodes_above_ear	Ear_row_number;Nodes_above_ear;Nodes_per_plant;Sucrose	0	0	0	1	0	1	0	0	0	0	0	1	0	1	0	0	0	0	0	1	0	0	0	0	0	0	5	dispensable
pan_gene_11219	pan_gene_22776	Fructose;Height_above_ear;Nodes_above_ear	Days_to_silk;Ear_height;Ear_row_number;Leaf_length;Nodes_above_ear	0	0	0	1	0	1	0	0	0	0	0	0	0	1	0	0	0	0	0	0	0	0	0	0	0	0	3	dispensable
pan_gene_11222	pan_gene_120	Nodes_above_ear	Cob_diameter;Nodes_above_ear	0	0	0	0	0	0	0	0	0	1	0	0	0	0	0	0	0	0	0	0	0	0	0	0	0	0	1	private
pan_gene_11222	pan_gene_14397	Nodes_above_ear	Days_to_anthesis;Nodes_above_ear	0	0	0	1	0	1	0	0	0	0	0	0	0	0	0	0	0	0	0	0	0	0	0	0	0	0	2	dispensable
pan_gene_11222	pan_gene_14443	Nodes_above_ear	Fructose;Malate;Nodes_above_ear	0	0	0	1	0	1	0	0	0	1	0	0	0	0	0	0	0	0	0	0	0	0	1	0	0	0	4	dispensable
pan_gene_11222	pan_gene_14932	Nodes_above_ear	Nodes_above_ear	0	0	0	1	0	1	0	0	1	1	1	0	0	0	0	0	0	0	0	0	0	0	0	1	0	0	6	dispensable
pan_gene_11222	pan_gene_17285	Nodes_above_ear	Nodes_above_ear	0	0	0	1	0	1	0	0	1	1	0	0	0	0	0	0	0	0	0	0	0	0	0	0	0	0	4	dispensable
pan_gene_11222	pan_gene_2548	Nodes_above_ear	Nodes_above_ear;Nodes_per_plant;Plant_height	0	0	0	1	0	1	0	0	0	1	0	0	0	0	0	0	0	0	0	0	0	0	0	0	0	0	3	dispensable
pan_gene_11222	pan_gene_28324	Nodes_above_ear	Ear_height;Nodes_above_ear;Ratio_of_ear_height_to_total_height	0	0	0	1	0	0	0	0	0	0	0	0	0	0	0	0	0	0	0	0	0	0	0	0	0	0	1	private
pan_gene_11222	pan_gene_38227	Nodes_above_ear	Nodes_above_ear	0	0	0	1	0	0	0	0	0	0	0	0	0	0	0	0	0	0	0	0	0	0	0	0	0	0	1	private
pan_gene_11222	pan_gene_41047	Nodes_above_ear	Malate;Nodes_above_ear	0	0	0	1	0	0	0	0	0	0	0	0	0	0	0	0	0	0	0	0	0	0	0	0	0	0	1	private
pan_gene_11222	pan_gene_41048	Nodes_above_ear	Malate;Nodes_above_ear	0	0	0	1	0	0	0	0	0	0	0	0	0	0	0	0	0	0	0	0	0	0	0	0	0	0	1	private
pan_gene_11222	pan_gene_42188	Nodes_above_ear	Nodes_above_ear	0	0	0	1	0	0	0	0	0	0	0	0	0	0	0	0	0	0	0	0	0	0	0	0	0	0	1	private
pan_gene_11222	pan_gene_4233	Nodes_above_ear	Nodes_above_ear;Plant_height	0	0	0	1	0	1	0	0	0	0	0	0	0	0	0	0	0	0	0	0	0	0	0	0	0	0	2	dispensable
pan_gene_11222	pan_gene_80518	Nodes_above_ear	Nodes_above_ear	0	0	0	1	0	0	0	0	0	0	0	0	0	0	0	0	0	0	0	0	0	0	0	0	0	0	1	private
pan_gene_11222	pan_gene_8777	Nodes_above_ear	Average_internode_length_(below_ear);Nodes_above_ear	0	0	0	1	0	1	0	0	0	0	0	0	0	0	0	0	0	0	0	0	0	0	0	0	0	0	2	dispensable
pan_gene_11888	pan_gene_15106	Cob_diameter;Ear_height;Nodes_above_ear;Ratio_of_ear_height_to_total_height;Tassel_branch_number	Height_above_ear;Nodes_above_ear	0	0	0	0	0	1	0	0	0	0	0	0	0	0	0	0	0	0	0	0	0	0	0	0	0	0	1	private
pan_gene_11888	pan_gene_15598	Cob_diameter;Ear_height;Nodes_above_ear;Ratio_of_ear_height_to_total_height;Tassel_branch_number	Nodes_above_ear	0	0	0	0	0	1	0	0	0	0	0	0	0	0	0	0	0	0	0	0	0	0	0	0	0	0	1	private
pan_gene_11888	pan_gene_21602	Cob_diameter;Ear_height;Nodes_above_ear;Ratio_of_ear_height_to_total_height;Tassel_branch_number	Nodes_above_ear	0	0	0	0	0	1	0	0	0	0	0	0	0	0	0	0	0	0	0	0	0	0	0	0	0	0	1	private
pan_gene_11888	pan_gene_8375	Cob_diameter;Ear_height;Nodes_above_ear;Ratio_of_ear_height_to_total_height;Tassel_branch_number	Anthesis-silking_interval;Nodes_above_ear;Tassel_length	0	0	0	0	0	1	0	0	0	0	0	0	0	0	0	0	0	0	0	0	0	0	0	0	0	0	1	private
pan_gene_11954	pan_gene_4459	Average_internode_length_(above_ear);Nodes_above_ear;Nodes_per_plant;Nodes_to_ear;Tassel_branch_number;Total_amino_acids	Boxcox-transformed_leaf_angle;Days_to_anthesis;Nodes_above_ear;Tassel_length	0	0	0	1	1	1	0	0	0	0	0	0	0	0	0	0	0	0	0	0	0	0	0	0	0	0	3	dispensable
pan_gene_120	pan_gene_14397	Cob_diameter;Nodes_above_ear	Days_to_anthesis;Nodes_above_ear	0	0	0	0	0	1	0	1	0	0	0	0	0	0	0	0	0	0	1	0	0	0	0	0	1	0	4	dispensable
pan_gene_120	pan_gene_14642	Cob_diameter;Nodes_above_ear	Nodes_above_ear;PCA_of_metabolites:_PC1	0	0	0	0	0	0	0	0	0	0	0	0	0	0	0	0	0	1	0	0	0	0	0	0	0	0	1	private
pan_gene_120	pan_gene_15608	Cob_diameter;Nodes_above_ear	Nodes_above_ear	0	0	0	0	0	1	0	0	0	0	0	0	0	0	1	0	0	0	0	0	0	0	0	0	0	0	2	dispensable
pan_gene_120	pan_gene_21722	Cob_diameter;Nodes_above_ear	Nodes_above_ear;Tassel_length	0	0	0	0	1	1	0	1	0	0	0	0	0	0	0	0	0	1	1	0	0	0	0	0	1	0	6	dispensable
pan_gene_120	pan_gene_22888	Cob_diameter;Nodes_above_ear	Average_internode_length_(whole_plant);Nodes_above_ear	0	0	0	0	0	1	0	0	0	0	0	0	0	0	0	0	0	0	0	0	0	0	0	0	0	0	1	private
pan_gene_120	pan_gene_2548	Cob_diameter;Nodes_above_ear	Nodes_above_ear;Nodes_per_plant;Plant_height	0	0	0	0	0	0	0	1	0	1	0	0	0	0	0	0	0	0	0	0	0	0	0	0	0	0	2	dispensable
pan_gene_120	pan_gene_26151	Cob_diameter;Nodes_above_ear	Nodes_above_ear;Nodes_per_plant	0	0	0	0	0	0	0	1	0	0	0	0	0	0	0	0	0	0	0	0	0	0	0	0	1	0	2	dispensable
pan_gene_120	pan_gene_26653	Cob_diameter;Nodes_above_ear	Ear_height;Leaf_width;Nodes_above_ear;Nodes_per_plant;Nodes_to_ear;Plant_height	0	0	0	0	0	1	0	0	0	0	0	0	0	0	0	0	0	0	0	0	0	0	0	0	0	0	1	private
pan_gene_120	pan_gene_28675	Cob_diameter;Nodes_above_ear	Nodes_above_ear	0	0	0	0	0	1	0	1	0	0	0	0	0	0	0	0	0	0	0	0	0	0	0	0	0	0	2	dispensable
pan_gene_120	pan_gene_30761	Cob_diameter;Nodes_above_ear	Leaf_length;Nodes_above_ear;PCA_of_metabolites:_PC2;Plant_height;Starch;Tassel_length	0	0	0	0	0	0	0	0	0	0	0	0	0	0	1	0	0	1	1	0	1	1	0	0	1	1	7	dispensable
pan_gene_120	pan_gene_32091	Cob_diameter;Nodes_above_ear	Boxcox-transformed_leaf_angle;Nodes_above_ear;Ratio_of_ear_height_to_total_height	0	0	0	0	0	1	0	1	0	0	0	0	0	0	0	0	0	0	0	0	0	1	0	0	1	0	4	dispensable
pan_gene_120	pan_gene_4233	Cob_diameter;Nodes_above_ear	Nodes_above_ear;Plant_height	0	0	0	0	1	1	0	1	0	0	0	0	0	0	0	0	0	0	0	0	0	0	0	0	0	0	3	dispensable
pan_gene_120	pan_gene_5850	Cob_diameter;Nodes_above_ear	Nodes_above_ear;Tassel_branch_number	0	0	0	0	1	0	0	0	0	0	0	0	0	0	0	0	0	0	0	0	0	0	0	0	0	0	1	private
pan_gene_120	pan_gene_80518	Cob_diameter;Nodes_above_ear	Nodes_above_ear	0	0	0	0	0	0	0	0	0	0	0	0	0	0	0	0	0	0	1	0	0	0	0	0	0	0	1	private
pan_gene_120	pan_gene_8376	Cob_diameter;Nodes_above_ear	Nodes_above_ear	0	0	0	0	0	0	0	1	0	0	0	0	0	0	0	0	0	0	0	0	0	0	0	0	0	0	1	private
pan_gene_120	pan_gene_8777	Cob_diameter;Nodes_above_ear	Average_internode_length_(below_ear);Nodes_above_ear	0	0	0	0	0	0	0	0	0	0	0	0	0	0	0	0	0	1	0	0	1	0	0	0	1	0	3	dispensable
pan_gene_12012	pan_gene_1269	Days_to_silk;Nodes_above_ear;Protein	Leaf_width;Nodes_above_ear;Nodes_per_plant	0	0	0	1	0	0	0	0	0	0	0	0	0	0	0	0	0	0	0	0	0	0	0	0	0	0	1	private
pan_gene_12012	pan_gene_4672	Days_to_silk;Nodes_above_ear;Protein	Nodes_above_ear	0	0	0	1	0	0	0	0	0	0	0	0	1	0	0	0	0	0	0	0	0	0	0	0	0	0	2	dispensable
pan_gene_12030	pan_gene_14907	Nodes_above_ear	Nodes_above_ear	0	0	0	1	0	0	0	0	0	0	0	0	0	0	0	0	0	0	0	0	0	0	0	0	0	0	1	private
pan_gene_12055	pan_gene_14932	Days_to_silk;Ear_row_number;Nodes_above_ear	Nodes_above_ear	0	0	0	1	0	1	0	0	0	0	0	0	0	0	0	0	0	0	0	0	0	0	1	0	0	0	3	dispensable
pan_gene_12055	pan_gene_17285	Days_to_silk;Ear_row_number;Nodes_above_ear	Nodes_above_ear	0	0	0	1	0	0	1	1	0	0	0	0	0	1	0	1	0	1	0	1	0	0	1	0	0	0	8	dispensable
pan_gene_12055	pan_gene_19055	Days_to_silk;Ear_row_number;Nodes_above_ear	Nodes_above_ear;Tassel_length	0	0	0	1	0	0	1	0	1	0	0	0	0	0	0	0	0	0	1	0	0	1	1	0	0	0	6	dispensable
pan_gene_12055	pan_gene_30731	Days_to_silk;Ear_row_number;Nodes_above_ear	Nodes_above_ear	0	0	0	1	0	1	0	0	1	0	0	0	0	0	0	0	0	0	0	0	0	1	0	0	0	0	4	dispensable
pan_gene_12055	pan_gene_8376	Days_to_silk;Ear_row_number;Nodes_above_ear	Nodes_above_ear	0	0	0	1	0	1	0	0	1	0	0	0	0	0	0	0	0	0	0	0	0	0	0	0	1	0	4	dispensable
pan_gene_1269	pan_gene_4672	Leaf_width;Nodes_above_ear;Nodes_per_plant	Nodes_above_ear	0	0	0	1	0	0	0	0	0	0	0	0	0	0	0	0	0	0	0	0	0	0	0	0	0	0	1	private
pan_gene_12902	pan_gene_15106	Nodes_above_ear	Height_above_ear;Nodes_above_ear	0	0	0	1	0	0	0	0	0	0	0	0	0	0	0	0	0	0	0	0	0	0	0	0	0	0	1	private
pan_gene_12903	pan_gene_14926	Nodes_above_ear	Nodes_above_ear;Nodes_to_ear;Ratio_of_ear_height_to_total_height	0	0	0	1	0	0	0	0	0	0	0	0	0	0	0	0	0	0	0	0	0	0	0	0	0	0	1	private
pan_gene_12903	pan_gene_1557	Nodes_above_ear	Average_internode_length_(whole_plant);Nodes_above_ear	0	0	0	1	0	0	0	0	0	0	0	0	0	0	0	0	0	0	0	0	0	0	0	0	0	0	1	private
pan_gene_12903	pan_gene_19212	Nodes_above_ear	Average_internode_length_(above_ear);Average_internode_length_(whole_plant);Glutamate;Nodes_above_ear	0	0	0	1	0	0	0	0	0	0	0	0	0	0	0	0	0	0	0	0	0	0	0	0	0	0	1	private
pan_gene_12903	pan_gene_19238	Nodes_above_ear	Nodes_above_ear;Protein	0	0	0	1	0	0	0	0	0	0	0	0	0	0	0	0	0	0	0	0	0	0	0	0	0	0	1	private
pan_gene_12903	pan_gene_26427	Nodes_above_ear	Nodes_above_ear;PCA_of_metabolites:_PC1;Total_amino_acids	0	0	0	1	0	0	0	0	0	0	0	0	0	0	0	0	0	0	0	0	0	0	0	0	0	0	1	private
pan_gene_12903	pan_gene_27440	Nodes_above_ear	Leaf_length;Nodes_above_ear	0	0	0	1	0	0	0	0	0	0	0	0	0	0	0	0	0	0	0	0	0	0	0	0	0	0	1	private
pan_gene_12903	pan_gene_27953	Nodes_above_ear	Height_above_ear;Nodes_above_ear;Southern_leaf_blight	0	0	0	1	0	0	0	0	0	0	0	0	0	0	0	0	0	0	0	0	0	0	0	0	0	0	1	private
pan_gene_12903	pan_gene_32554	Nodes_above_ear	Ear_row_number;Height_per_day_(until_flowering);Nodes_above_ear	0	0	0	1	0	0	1	1	1	0	0	0	1	1	0	0	0	0	0	1	1	1	0	1	1	0	11	near-core
pan_gene_14044	pan_gene_14621	Nodes_above_ear;Tassel_length	Average_internode_length_(below_ear);Boxcox-transformed_leaf_angle;Ear_height;Fumarate;Nodes_above_ear;PCA_of_metabolites:_PC1;Total_amino_acids	0	0	0	1	0	0	0	0	0	1	0	1	0	0	0	0	0	0	0	0	0	0	0	0	0	0	3	dispensable
pan_gene_14044	pan_gene_14675	Nodes_above_ear;Tassel_length	Nodes_above_ear;Nodes_per_plant	0	0	0	1	0	0	0	0	0	0	0	0	0	0	0	0	0	0	0	0	0	0	1	0	0	0	2	dispensable
pan_gene_14044	pan_gene_2874	Nodes_above_ear;Tassel_length	Nodes_above_ear;Tassel_branch_number	0	0	0	1	0	1	1	0	0	1	0	0	0	1	0	0	1	0	0	1	0	0	0	0	0	1	8	dispensable
pan_gene_14044	pan_gene_4230	Nodes_above_ear;Tassel_length	Nodes_above_ear	0	0	0	1	0	0	0	0	0	0	0	0	0	0	0	0	0	0	0	0	0	0	0	0	0	0	1	private
pan_gene_14044	pan_gene_5237	Nodes_above_ear;Tassel_length	Ear_height;Nodes_above_ear;Ratio_of_ear_height_to_total_height	0	0	0	1	0	1	0	0	0	0	0	0	0	0	0	0	0	0	0	0	0	0	0	0	0	0	2	dispensable
pan_gene_14044	pan_gene_717	Nodes_above_ear;Tassel_length	Nodes_above_ear	0	0	0	1	1	0	0	0	1	0	0	1	0	0	0	0	0	0	0	0	0	0	0	1	0	0	5	dispensable
pan_gene_14123	pan_gene_14852	Average_internode_length_(above_ear);Nodes_above_ear	Height_per_day_(until_flowering);Leaf_length;Nodes_above_ear	0	0	0	1	0	0	0	0	0	0	0	0	0	0	0	0	0	0	0	0	0	0	0	0	0	0	1	private
pan_gene_14123	pan_gene_18790	Average_internode_length_(above_ear);Nodes_above_ear	Average_internode_length_(whole_plant);Chlorophyll_B;Height_per_day_(until_flowering);Nodes_above_ear;Northern_Leaf_Blight;Protein	0	0	0	1	0	0	0	0	0	0	0	0	0	0	0	0	0	0	0	0	0	0	0	0	0	0	1	private
pan_gene_14123	pan_gene_27121	Average_internode_length_(above_ear);Nodes_above_ear	Nodes_above_ear;Northern_Leaf_Blight;Photoperiod_growing-degree_days_to_anthesis	0	0	0	1	0	0	0	0	0	0	0	0	0	0	0	0	0	0	0	0	0	0	0	0	0	0	1	private
pan_gene_1414	pan_gene_15639	Average_internode_length_(whole_plant);Ear_row_number;Nodes_above_ear	Nodes_above_ear	0	0	0	1	0	0	0	0	0	0	0	0	0	0	0	0	0	0	0	0	0	0	0	0	0	0	1	private
pan_gene_1414	pan_gene_19287	Average_internode_length_(whole_plant);Ear_row_number;Nodes_above_ear	Chlorophyll_A;Days_to_anthesis;Days_to_silk;Nodes_above_ear;Nodes_per_plant;Ratio_of_ear_height_to_total_height;Southern_leaf_blight	0	0	0	1	0	0	0	0	0	0	0	0	0	0	0	0	0	0	0	0	0	0	0	0	0	0	1	private
pan_gene_1414	pan_gene_22839	Average_internode_length_(whole_plant);Ear_row_number;Nodes_above_ear	Nodes_above_ear	0	0	0	1	0	0	0	0	0	0	0	0	0	0	0	0	0	0	0	0	0	0	0	0	0	0	1	private
pan_gene_1414	pan_gene_31515	Average_internode_length_(whole_plant);Ear_row_number;Nodes_above_ear	Nodes_above_ear	0	0	0	1	0	0	0	0	0	0	0	0	0	0	0	0	0	0	0	0	0	0	0	0	0	0	1	private
pan_gene_14154	pan_gene_80518	Boxcox-transformed_leaf_angle;Nitrate;Nodes_above_ear;Nodes_per_plant;Northern_Leaf_Blight;Tassel_length	Nodes_above_ear	0	0	0	1	0	0	0	0	0	0	0	0	0	0	0	0	0	0	0	0	0	0	0	0	0	0	1	private
pan_gene_14397	pan_gene_14642	Days_to_anthesis;Nodes_above_ear	Nodes_above_ear;PCA_of_metabolites:_PC1	0	0	0	1	0	1	0	0	0	0	0	0	0	0	0	0	0	0	0	0	0	0	0	0	0	0	2	dispensable
pan_gene_14397	pan_gene_14932	Days_to_anthesis;Nodes_above_ear	Nodes_above_ear	0	0	0	1	1	0	0	0	0	0	0	0	0	0	0	0	0	0	0	0	0	0	0	0	0	0	2	dispensable
pan_gene_14397	pan_gene_15533	Days_to_anthesis;Nodes_above_ear	Nodes_above_ear	0	0	0	1	0	0	0	0	0	0	0	0	0	0	0	0	0	0	0	0	0	0	0	0	0	0	1	private
pan_gene_14397	pan_gene_19055	Days_to_anthesis;Nodes_above_ear	Nodes_above_ear;Tassel_length	0	0	0	1	1	1	0	1	1	1	0	1	1	0	0	0	0	0	1	0	0	0	1	0	0	0	10	dispensable
pan_gene_14397	pan_gene_27089	Days_to_anthesis;Nodes_above_ear	Nodes_above_ear	0	0	0	1	0	1	0	1	1	1	0	1	1	1	1	0	1	0	1	1	1	1	0	0	1	0	15	near-core
pan_gene_14397	pan_gene_28324	Days_to_anthesis;Nodes_above_ear	Ear_height;Nodes_above_ear;Ratio_of_ear_height_to_total_height	0	0	0	1	0	0	0	0	0	0	0	0	0	0	0	0	0	0	0	0	0	0	0	0	0	0	1	private
pan_gene_14397	pan_gene_30693	Days_to_anthesis;Nodes_above_ear	Nodes_above_ear	0	0	0	0	0	0	0	1	0	0	0	1	0	0	0	0	0	1	0	0	0	0	0	1	0	0	4	dispensable
pan_gene_14397	pan_gene_30731	Days_to_anthesis;Nodes_above_ear	Nodes_above_ear	0	0	0	1	1	0	0	0	1	0	0	0	0	0	0	0	0	0	0	0	0	0	0	0	0	0	3	dispensable
pan_gene_14397	pan_gene_38227	Days_to_anthesis;Nodes_above_ear	Nodes_above_ear	0	0	0	1	0	0	0	0	0	0	0	0	0	0	0	0	0	0	0	0	0	0	0	0	0	0	1	private
pan_gene_14397	pan_gene_41047	Days_to_anthesis;Nodes_above_ear	Malate;Nodes_above_ear	0	0	0	1	0	0	0	0	0	0	0	0	0	0	0	0	0	0	0	0	0	0	0	0	0	0	1	private
pan_gene_14397	pan_gene_41048	Days_to_anthesis;Nodes_above_ear	Malate;Nodes_above_ear	0	0	0	1	0	0	0	0	0	0	0	0	0	0	0	0	0	0	0	0	0	0	0	0	0	0	1	private
pan_gene_14397	pan_gene_4212	Days_to_anthesis;Nodes_above_ear	Nodes_above_ear	0	0	0	1	1	1	0	1	1	1	1	0	0	1	0	0	0	1	1	0	1	1	1	0	1	0	14	near-core
pan_gene_14397	pan_gene_42188	Days_to_anthesis;Nodes_above_ear	Nodes_above_ear	0	0	0	1	0	0	0	0	0	0	0	0	0	0	0	0	0	0	0	0	0	0	0	0	0	0	1	private
pan_gene_14397	pan_gene_56148	Days_to_anthesis;Nodes_above_ear	Nodes_above_ear	0	0	0	1	0	0	0	0	0	0	0	0	0	0	0	0	0	0	0	0	0	0	0	0	0	0	1	private
pan_gene_14397	pan_gene_8122	Days_to_anthesis;Nodes_above_ear	Average_internode_length_(whole_plant);Ear_row_number;Fumarate;Nodes_above_ear	0	0	0	0	1	1	0	0	1	0	0	0	0	0	0	0	0	0	0	0	0	0	0	0	0	0	3	dispensable
pan_gene_14397	pan_gene_8376	Days_to_anthesis;Nodes_above_ear	Nodes_above_ear	0	0	0	1	1	0	0	1	1	0	0	0	0	0	0	0	0	0	0	0	0	0	0	0	0	0	4	dispensable
pan_gene_14397	pan_gene_8777	Days_to_anthesis;Nodes_above_ear	Average_internode_length_(below_ear);Nodes_above_ear	0	0	0	1	1	1	1	0	1	0	0	1	0	0	0	0	0	1	0	0	1	0	0	1	1	0	10	dispensable
pan_gene_14442	pan_gene_14788	Nodes_above_ear	Average_internode_length_(whole_plant);Days_to_anthesis;Height_above_ear;Nodes_above_ear	0	0	0	1	0	0	0	0	0	0	0	0	0	0	0	0	0	0	0	0	0	0	0	0	0	0	1	private
pan_gene_14442	pan_gene_25270	Nodes_above_ear	Nodes_above_ear	0	0	0	1	1	1	0	0	0	0	0	0	0	0	0	0	0	0	0	0	1	0	0	0	0	0	4	dispensable
pan_gene_14443	pan_gene_14642	Fructose;Malate;Nodes_above_ear	Nodes_above_ear;PCA_of_metabolites:_PC1	0	0	0	1	0	0	0	1	0	0	0	0	0	0	0	0	0	0	0	0	0	0	0	0	0	0	2	dispensable
pan_gene_14443	pan_gene_28324	Fructose;Malate;Nodes_above_ear	Ear_height;Nodes_above_ear;Ratio_of_ear_height_to_total_height	0	0	0	1	0	0	0	0	0	0	0	0	0	0	0	0	0	0	0	0	0	0	0	0	0	0	1	private
pan_gene_14443	pan_gene_56148	Fructose;Malate;Nodes_above_ear	Nodes_above_ear	0	0	0	1	0	0	0	0	0	0	0	0	0	0	0	0	0	0	0	0	0	0	0	0	0	0	1	private
pan_gene_14443	pan_gene_80518	Fructose;Malate;Nodes_above_ear	Nodes_above_ear	0	0	0	1	0	0	0	0	0	0	0	0	0	0	0	0	0	0	0	0	0	0	0	0	0	0	1	private
pan_gene_14443	pan_gene_8777	Fructose;Malate;Nodes_above_ear	Average_internode_length_(below_ear);Nodes_above_ear	0	0	0	1	0	1	0	0	0	0	0	0	0	0	0	0	0	0	0	0	0	0	0	0	0	0	2	dispensable
pan_gene_14522	pan_gene_14669	Cob_diameter;Days_to_anthesis;Nodes_above_ear;Nodes_per_plant	Average_internode_length_(below_ear);Height_per_day_(until_flowering);Nodes_above_ear;Northern_Leaf_Blight	0	0	0	1	0	0	0	0	0	0	0	0	0	0	0	0	0	0	0	0	0	0	0	0	0	0	1	private
pan_gene_14642	pan_gene_15533	Nodes_above_ear;PCA_of_metabolites:_PC1	Nodes_above_ear	0	0	0	1	0	0	0	0	0	0	0	0	0	0	0	0	0	0	0	0	0	0	0	0	0	0	1	private
pan_gene_14642	pan_gene_17285	Nodes_above_ear;PCA_of_metabolites:_PC1	Nodes_above_ear	0	0	0	1	1	0	0	0	0	0	0	0	0	0	0	0	0	0	0	0	0	0	0	0	0	0	2	dispensable
pan_gene_14642	pan_gene_19055	Nodes_above_ear;PCA_of_metabolites:_PC1	Nodes_above_ear;Tassel_length	0	0	0	1	0	1	0	1	0	0	0	0	0	0	0	1	0	0	0	0	0	0	0	0	0	0	4	dispensable
pan_gene_14642	pan_gene_19239	Nodes_above_ear;PCA_of_metabolites:_PC1	Nodes_above_ear	0	0	0	1	0	0	0	0	0	0	0	0	0	0	0	0	0	0	0	0	0	0	0	0	0	0	1	private
pan_gene_14642	pan_gene_21722	Nodes_above_ear;PCA_of_metabolites:_PC1	Nodes_above_ear;Tassel_length	0	0	0	0	1	1	0	1	0	0	0	0	0	0	0	0	0	0	0	0	0	0	0	0	0	0	3	dispensable
pan_gene_14642	pan_gene_30887	Nodes_above_ear;PCA_of_metabolites:_PC1	Nitrate;Nodes_above_ear	0	0	0	1	0	0	0	0	0	0	0	0	0	0	0	0	0	0	0	0	0	0	0	0	0	0	1	private
pan_gene_14642	pan_gene_38227	Nodes_above_ear;PCA_of_metabolites:_PC1	Nodes_above_ear	0	0	0	1	0	0	0	0	0	0	0	0	0	0	0	0	0	0	0	0	0	0	0	0	0	0	1	private
pan_gene_14642	pan_gene_39807	Nodes_above_ear;PCA_of_metabolites:_PC1	Nodes_above_ear	0	0	0	1	0	0	0	0	0	0	0	0	0	0	0	0	0	0	0	0	0	0	0	0	0	0	1	private
pan_gene_14642	pan_gene_41048	Nodes_above_ear;PCA_of_metabolites:_PC1	Malate;Nodes_above_ear	0	0	0	1	0	0	0	0	0	0	0	0	0	0	0	0	0	0	0	0	0	0	0	0	0	0	1	private
pan_gene_14642	pan_gene_42188	Nodes_above_ear;PCA_of_metabolites:_PC1	Nodes_above_ear	0	0	0	1	0	0	0	0	0	0	0	0	0	0	0	0	0	0	0	0	0	0	0	0	0	0	1	private
pan_gene_14642	pan_gene_56148	Nodes_above_ear;PCA_of_metabolites:_PC1	Nodes_above_ear	0	0	0	1	0	0	0	0	0	0	0	0	0	0	0	0	0	0	0	0	0	0	0	0	0	0	1	private
pan_gene_14642	pan_gene_5850	Nodes_above_ear;PCA_of_metabolites:_PC1	Nodes_above_ear;Tassel_branch_number	0	0	0	1	1	0	0	0	0	0	0	0	0	0	0	0	0	0	0	0	0	0	0	0	0	0	2	dispensable
pan_gene_14642	pan_gene_8122	Nodes_above_ear;PCA_of_metabolites:_PC1	Average_internode_length_(whole_plant);Ear_row_number;Fumarate;Nodes_above_ear	0	0	0	0	0	0	0	0	0	0	0	0	0	0	0	0	0	1	0	0	0	0	0	0	0	0	1	private
pan_gene_14642	pan_gene_8777	Nodes_above_ear;PCA_of_metabolites:_PC1	Average_internode_length_(below_ear);Nodes_above_ear	0	0	0	1	0	0	0	1	0	0	0	0	0	0	0	0	0	0	0	0	0	0	0	0	0	0	2	dispensable
pan_gene_14669	pan_gene_18623	Average_internode_length_(below_ear);Height_per_day_(until_flowering);Nodes_above_ear;Northern_Leaf_Blight	Nodes_above_ear	0	0	0	1	0	0	0	0	0	0	0	0	0	0	0	0	0	0	0	0	0	0	0	0	0	0	1	private
pan_gene_14669	pan_gene_5427	Average_internode_length_(below_ear);Height_per_day_(until_flowering);Nodes_above_ear;Northern_Leaf_Blight	Average_internode_length_(whole_plant);Nodes_above_ear;Nodes_per_plant	0	0	0	1	0	0	0	0	0	0	0	0	0	0	0	0	0	0	0	0	0	0	0	0	0	0	1	private
pan_gene_14676	pan_gene_14852	Nodes_above_ear;Nodes_per_plant	Height_per_day_(until_flowering);Leaf_length;Nodes_above_ear	0	0	0	1	0	0	0	0	1	0	0	0	0	0	0	0	0	0	0	0	0	0	0	0	0	0	2	dispensable
pan_gene_14676	pan_gene_16757	Nodes_above_ear;Nodes_per_plant	Nodes_above_ear	0	0	0	1	0	0	0	0	0	0	0	0	0	0	0	0	0	0	0	0	0	0	0	0	0	0	1	private
pan_gene_14788	pan_gene_17285	Average_internode_length_(whole_plant);Days_to_anthesis;Height_above_ear;Nodes_above_ear	Nodes_above_ear	0	0	0	1	0	0	0	0	0	0	0	0	0	0	0	0	0	0	0	0	0	0	0	0	0	0	1	private
pan_gene_14788	pan_gene_64292	Average_internode_length_(whole_plant);Days_to_anthesis;Height_above_ear;Nodes_above_ear	Height_above_ear;Nodes_above_ear	0	0	0	1	0	0	0	0	0	0	0	0	0	0	0	0	0	0	0	0	0	0	0	0	0	0	1	private
pan_gene_14852	pan_gene_18790	Height_per_day_(until_flowering);Leaf_length;Nodes_above_ear	Average_internode_length_(whole_plant);Chlorophyll_B;Height_per_day_(until_flowering);Nodes_above_ear;Northern_Leaf_Blight;Protein	0	0	0	1	0	0	0	0	0	0	0	0	0	0	0	0	0	0	0	0	0	0	0	0	0	0	1	private
pan_gene_14852	pan_gene_4643	Height_per_day_(until_flowering);Leaf_length;Nodes_above_ear	Nodes_above_ear	0	0	0	1	0	0	0	0	1	0	0	0	0	0	0	0	0	0	0	0	0	0	0	0	0	0	2	dispensable
pan_gene_14907	pan_gene_1539	Nodes_above_ear	Average_internode_length_(above_ear);Height_per_day_(until_flowering);Nodes_above_ear;PCA_of_metabolites:_PC2;Protein;Southern_leaf_blight	0	0	0	1	0	0	0	0	0	0	0	0	0	0	0	0	0	0	0	0	0	0	0	0	0	0	1	private
pan_gene_14907	pan_gene_15608	Nodes_above_ear	Nodes_above_ear	0	0	0	1	1	0	0	0	0	1	1	0	0	1	0	1	0	1	0	0	0	0	1	1	1	0	10	dispensable
pan_gene_14907	pan_gene_17237	Nodes_above_ear	Nodes_above_ear	0	0	0	1	0	0	0	0	0	0	0	0	0	0	0	0	0	1	0	0	0	0	0	0	0	0	2	dispensable
pan_gene_14907	pan_gene_19054	Nodes_above_ear	Nodes_above_ear	0	0	0	1	0	0	0	0	0	0	1	1	0	0	0	0	0	0	0	0	0	0	0	0	0	0	3	dispensable
pan_gene_14907	pan_gene_19727	Nodes_above_ear	Nodes_above_ear	0	0	0	1	0	0	0	0	0	0	1	0	0	0	0	0	0	1	0	0	0	0	1	0	0	0	4	dispensable
pan_gene_14907	pan_gene_21602	Nodes_above_ear	Nodes_above_ear	0	0	0	1	0	0	0	0	0	0	0	0	0	0	0	0	0	0	0	0	0	0	0	0	0	0	1	private
pan_gene_14907	pan_gene_27187	Nodes_above_ear	Days_to_silk;Nodes_above_ear	0	0	0	1	0	0	0	1	0	0	0	0	0	1	0	0	0	0	0	0	0	0	0	0	0	0	3	dispensable
pan_gene_14907	pan_gene_28422	Nodes_above_ear	Nodes_above_ear	0	0	0	1	1	0	0	0	0	0	0	0	0	0	0	0	0	0	0	0	0	0	0	0	0	0	2	dispensable
pan_gene_14907	pan_gene_30761	Nodes_above_ear	Leaf_length;Nodes_above_ear;PCA_of_metabolites:_PC2;Plant_height;Starch;Tassel_length	0	0	0	1	0	0	0	0	0	1	0	0	0	0	0	0	0	0	0	0	0	0	0	1	0	0	3	dispensable
pan_gene_14907	pan_gene_31450	Nodes_above_ear	Average_internode_length_(below_ear);Ear_height;Glucose;Height_per_day_(until_flowering);Nodes_above_ear;Plant_height	0	0	0	0	0	0	0	0	0	0	0	0	0	0	0	0	0	0	0	0	1	0	0	0	0	0	1	private
pan_gene_14907	pan_gene_32276	Nodes_above_ear	Nodes_above_ear	0	0	0	1	0	0	0	0	0	0	0	0	0	1	0	0	0	0	0	0	0	0	0	0	0	0	2	dispensable
pan_gene_14907	pan_gene_412	Nodes_above_ear	Average_internode_length_(whole_plant);Days_to_anthesis;Nodes_above_ear	0	0	0	1	1	1	0	0	0	0	0	0	0	0	0	0	0	0	1	0	0	0	0	0	0	0	4	dispensable
pan_gene_14907	pan_gene_5767	Nodes_above_ear	Nodes_above_ear	0	0	0	1	0	0	0	0	0	0	0	0	0	1	0	0	0	0	0	0	0	0	0	0	0	0	2	dispensable
pan_gene_14907	pan_gene_8375	Nodes_above_ear	Anthesis-silking_interval;Nodes_above_ear;Tassel_length	0	0	0	0	0	0	0	0	0	1	0	0	0	0	0	0	0	1	0	0	0	0	1	0	0	0	3	dispensable
pan_gene_14926	pan_gene_19238	Nodes_above_ear;Nodes_to_ear;Ratio_of_ear_height_to_total_height	Nodes_above_ear;Protein	0	0	0	1	0	0	0	0	0	0	0	0	0	0	0	0	0	0	0	0	0	0	0	0	0	0	1	private
pan_gene_14926	pan_gene_211	Nodes_above_ear;Nodes_to_ear;Ratio_of_ear_height_to_total_height	Height_per_day_(until_flowering);Nodes_above_ear;Nodes_per_plant;Plant_height;Ratio_of_ear_height_to_total_height	0	0	0	0	0	0	0	0	0	0	0	0	0	0	0	0	0	0	0	0	0	0	1	0	0	0	1	private
pan_gene_14926	pan_gene_26427	Nodes_above_ear;Nodes_to_ear;Ratio_of_ear_height_to_total_height	Nodes_above_ear;PCA_of_metabolites:_PC1;Total_amino_acids	0	0	0	1	0	0	0	0	0	0	0	0	0	0	0	0	0	0	0	0	0	0	0	0	0	0	1	private
pan_gene_14926	pan_gene_27440	Nodes_above_ear;Nodes_to_ear;Ratio_of_ear_height_to_total_height	Leaf_length;Nodes_above_ear	0	0	0	1	0	0	0	0	0	0	0	0	0	0	0	0	0	0	0	0	0	0	0	0	0	0	1	private
pan_gene_14926	pan_gene_27892	Nodes_above_ear;Nodes_to_ear;Ratio_of_ear_height_to_total_height	Nodes_above_ear;Nodes_per_plant;Nodes_to_ear;Northern_Leaf_Blight	0	0	0	0	0	0	0	0	0	0	0	0	0	0	0	0	0	0	0	0	1	0	0	0	0	0	1	private
pan_gene_14926	pan_gene_27953	Nodes_above_ear;Nodes_to_ear;Ratio_of_ear_height_to_total_height	Height_above_ear;Nodes_above_ear;Southern_leaf_blight	0	0	0	1	0	0	1	1	0	1	0	0	0	0	0	0	1	0	0	1	1	0	0	0	0	1	8	dispensable
pan_gene_14926	pan_gene_32554	Nodes_above_ear;Nodes_to_ear;Ratio_of_ear_height_to_total_height	Ear_row_number;Height_per_day_(until_flowering);Nodes_above_ear	0	0	0	1	0	0	0	0	0	0	0	0	0	0	0	0	0	0	0	0	0	0	0	0	0	0	1	private
pan_gene_14926	pan_gene_4620	Nodes_above_ear;Nodes_to_ear;Ratio_of_ear_height_to_total_height	Days_to_anthesis;Ear_row_number;Nodes_above_ear;Starch	0	0	0	1	0	0	0	0	0	0	0	0	0	0	0	0	0	0	0	0	0	0	0	0	0	0	1	private
pan_gene_14932	pan_gene_17285	Nodes_above_ear	Nodes_above_ear	0	0	0	1	1	1	0	0	1	0	0	0	0	1	0	0	0	0	0	0	0	0	0	0	0	0	5	dispensable
pan_gene_14932	pan_gene_19055	Nodes_above_ear	Nodes_above_ear;Tassel_length	0	0	0	1	1	0	0	0	0	0	0	0	0	0	0	1	0	0	0	0	0	0	0	0	1	0	4	dispensable
pan_gene_14932	pan_gene_2548	Nodes_above_ear	Nodes_above_ear;Nodes_per_plant;Plant_height	0	0	0	1	1	1	0	0	0	0	0	0	0	0	0	0	0	0	0	0	0	0	0	0	0	0	3	dispensable
pan_gene_14932	pan_gene_27089	Nodes_above_ear	Nodes_above_ear	0	0	0	1	1	1	0	0	0	0	0	0	0	0	1	0	0	0	0	0	0	0	0	0	1	0	5	dispensable
pan_gene_14932	pan_gene_27796	Nodes_above_ear	Nodes_above_ear	0	0	0	1	0	1	0	0	0	0	0	0	0	0	0	0	0	0	0	0	0	0	1	0	0	0	3	dispensable
pan_gene_14932	pan_gene_28324	Nodes_above_ear	Ear_height;Nodes_above_ear;Ratio_of_ear_height_to_total_height	0	0	0	1	1	0	1	0	0	0	0	0	0	1	0	0	0	0	0	0	0	0	1	0	0	0	5	dispensable
pan_gene_14932	pan_gene_38227	Nodes_above_ear	Nodes_above_ear	0	0	0	1	0	0	0	0	0	0	0	0	0	0	0	0	0	0	0	0	0	0	0	0	0	0	1	private
pan_gene_14932	pan_gene_41047	Nodes_above_ear	Malate;Nodes_above_ear	0	0	0	1	0	0	0	0	0	0	0	0	0	0	0	0	0	0	0	0	0	0	0	0	0	0	1	private
pan_gene_14932	pan_gene_41048	Nodes_above_ear	Malate;Nodes_above_ear	0	0	0	1	0	0	0	0	0	0	0	0	0	0	0	0	0	0	0	0	0	0	0	0	0	0	1	private
pan_gene_14932	pan_gene_42188	Nodes_above_ear	Nodes_above_ear	0	0	0	1	0	0	0	0	0	0	0	0	0	0	0	0	0	0	0	0	0	0	0	0	0	0	1	private
pan_gene_14932	pan_gene_5427	Nodes_above_ear	Average_internode_length_(whole_plant);Nodes_above_ear;Nodes_per_plant	0	0	0	1	0	0	1	0	1	0	0	0	0	0	0	0	0	0	0	0	0	1	0	0	1	0	5	dispensable
pan_gene_14932	pan_gene_664	Nodes_above_ear	Boxcox-transformed_leaf_angle;Nodes_above_ear	0	0	0	1	0	0	0	1	0	0	0	0	0	0	0	0	0	0	0	0	0	0	0	0	0	0	2	dispensable
pan_gene_14932	pan_gene_7930	Nodes_above_ear	Days_to_anthesis;Nodes_above_ear	0	0	0	1	0	0	0	0	1	0	0	0	0	0	0	0	0	0	0	0	0	0	0	0	0	0	2	dispensable
pan_gene_14932	pan_gene_80518	Nodes_above_ear	Nodes_above_ear	0	0	0	1	0	0	0	0	0	0	0	0	0	0	0	0	0	0	0	0	0	0	0	0	0	0	1	private
pan_gene_14932	pan_gene_8777	Nodes_above_ear	Average_internode_length_(below_ear);Nodes_above_ear	0	0	0	1	0	1	0	0	0	0	0	0	0	0	0	0	0	0	0	0	0	0	0	0	1	0	3	dispensable
pan_gene_15017	pan_gene_26427	Nodes_above_ear	Nodes_above_ear;PCA_of_metabolites:_PC1;Total_amino_acids	0	0	0	1	0	0	0	0	0	0	0	0	0	0	0	0	0	0	0	0	0	0	0	0	0	0	1	private
pan_gene_15106	pan_gene_27160	Height_above_ear;Nodes_above_ear	Nodes_above_ear	0	0	0	1	0	0	0	0	0	1	0	1	0	0	0	1	0	0	0	0	0	0	0	0	0	0	4	dispensable
pan_gene_15106	pan_gene_28237	Height_above_ear;Nodes_above_ear	Average_internode_length_(below_ear);Nodes_above_ear	0	0	0	1	0	0	0	0	0	0	0	0	0	0	0	0	0	0	0	0	0	0	0	0	0	0	1	private
pan_gene_15106	pan_gene_5767	Height_above_ear;Nodes_above_ear	Nodes_above_ear	0	0	0	1	1	0	0	1	0	0	1	0	0	1	0	0	0	0	0	0	0	0	1	0	0	0	6	dispensable
pan_gene_1539	pan_gene_21076	Average_internode_length_(above_ear);Height_per_day_(until_flowering);Nodes_above_ear;PCA_of_metabolites:_PC2;Protein;Southern_leaf_blight	Nodes_above_ear	0	0	0	1	0	0	0	0	1	0	0	0	0	0	0	0	0	0	0	0	0	0	0	0	0	0	2	dispensable
pan_gene_1539	pan_gene_21602	Average_internode_length_(above_ear);Height_per_day_(until_flowering);Nodes_above_ear;PCA_of_metabolites:_PC2;Protein;Southern_leaf_blight	Nodes_above_ear	0	0	0	1	0	1	0	1	1	0	0	1	0	1	0	0	0	0	0	0	0	0	0	0	0	0	6	dispensable
pan_gene_1539	pan_gene_24267	Average_internode_length_(above_ear);Height_per_day_(until_flowering);Nodes_above_ear;PCA_of_metabolites:_PC2;Protein;Southern_leaf_blight	Nodes_above_ear	0	0	0	0	0	1	0	0	0	0	0	0	0	0	0	0	0	0	0	0	0	0	0	0	0	0	1	private
pan_gene_1539	pan_gene_26653	Average_internode_length_(above_ear);Height_per_day_(until_flowering);Nodes_above_ear;PCA_of_metabolites:_PC2;Protein;Southern_leaf_blight	Ear_height;Leaf_width;Nodes_above_ear;Nodes_per_plant;Nodes_to_ear;Plant_height	0	0	0	1	1	1	0	1	1	0	0	0	0	0	0	0	1	1	0	0	0	0	0	0	0	0	7	dispensable
pan_gene_1539	pan_gene_27187	Average_internode_length_(above_ear);Height_per_day_(until_flowering);Nodes_above_ear;PCA_of_metabolites:_PC2;Protein;Southern_leaf_blight	Days_to_silk;Nodes_above_ear	0	0	0	1	0	1	0	1	0	0	0	0	0	0	0	1	0	0	0	0	0	0	0	0	0	0	4	dispensable
pan_gene_1539	pan_gene_2935	Average_internode_length_(above_ear);Height_per_day_(until_flowering);Nodes_above_ear;PCA_of_metabolites:_PC2;Protein;Southern_leaf_blight	Ear_height;Ear_row_number;Height_per_day_(until_flowering);Nodes_above_ear	0	0	0	1	0	0	0	0	1	0	0	0	0	0	0	0	0	0	0	0	0	0	0	0	0	0	2	dispensable
pan_gene_1539	pan_gene_30653	Average_internode_length_(above_ear);Height_per_day_(until_flowering);Nodes_above_ear;PCA_of_metabolites:_PC2;Protein;Southern_leaf_blight	Nodes_above_ear	0	0	0	1	1	1	0	0	0	0	0	0	0	0	0	0	0	0	0	0	0	0	0	0	0	0	3	dispensable
pan_gene_1539	pan_gene_4212	Average_internode_length_(above_ear);Height_per_day_(until_flowering);Nodes_above_ear;PCA_of_metabolites:_PC2;Protein;Southern_leaf_blight	Nodes_above_ear	0	0	0	1	1	1	0	0	1	0	0	0	0	1	0	0	0	0	0	0	0	0	0	0	0	0	5	dispensable
pan_gene_1539	pan_gene_8375	Average_internode_length_(above_ear);Height_per_day_(until_flowering);Nodes_above_ear;PCA_of_metabolites:_PC2;Protein;Southern_leaf_blight	Anthesis-silking_interval;Nodes_above_ear;Tassel_length	0	0	0	0	1	1	0	0	0	0	0	0	0	0	0	0	0	0	0	0	0	0	0	0	0	0	2	dispensable
pan_gene_15533	pan_gene_17285	Nodes_above_ear	Nodes_above_ear	0	0	0	1	0	0	0	0	0	0	0	0	0	0	0	0	0	0	0	0	0	0	0	0	0	0	1	private
pan_gene_15533	pan_gene_19055	Nodes_above_ear	Nodes_above_ear;Tassel_length	0	0	0	1	0	0	0	0	0	0	0	0	0	0	0	0	0	0	0	0	0	0	0	0	0	0	1	private
pan_gene_15533	pan_gene_28324	Nodes_above_ear	Ear_height;Nodes_above_ear;Ratio_of_ear_height_to_total_height	0	0	0	1	0	0	0	0	0	0	0	0	0	0	0	0	0	0	0	0	0	0	0	0	0	0	1	private
pan_gene_1557	pan_gene_27440	Average_internode_length_(whole_plant);Nodes_above_ear	Leaf_length;Nodes_above_ear	0	0	0	1	0	0	0	0	0	0	0	0	0	0	0	0	0	0	0	0	0	0	0	0	0	0	1	private
pan_gene_1557	pan_gene_27953	Average_internode_length_(whole_plant);Nodes_above_ear	Height_above_ear;Nodes_above_ear;Southern_leaf_blight	0	0	0	1	0	0	0	0	0	0	0	0	0	0	0	0	0	0	0	0	0	0	0	0	0	0	1	private
pan_gene_1557	pan_gene_4620	Average_internode_length_(whole_plant);Nodes_above_ear	Days_to_anthesis;Ear_row_number;Nodes_above_ear;Starch	0	0	0	1	0	0	0	0	0	0	0	0	0	0	0	0	0	0	0	0	0	0	0	0	0	0	1	private
pan_gene_15598	pan_gene_17250	Nodes_above_ear	Boxcox-transformed_leaf_angle;Nodes_above_ear	0	0	0	1	1	0	0	1	1	0	1	0	0	1	0	0	1	1	0	0	1	1	0	0	0	0	10	dispensable
pan_gene_15598	pan_gene_20218	Nodes_above_ear	Nodes_above_ear	0	0	0	1	0	0	0	1	0	0	0	0	0	0	0	0	0	0	0	0	0	0	0	0	0	0	2	dispensable
pan_gene_15598	pan_gene_21076	Nodes_above_ear	Nodes_above_ear	0	0	0	1	0	0	1	0	1	0	1	0	0	0	0	0	1	0	0	1	0	0	0	1	0	0	7	dispensable
pan_gene_15598	pan_gene_28237	Nodes_above_ear	Average_internode_length_(below_ear);Nodes_above_ear	0	0	0	1	0	0	0	0	0	0	0	0	0	0	0	0	0	0	0	0	0	0	0	0	0	0	1	private
pan_gene_15598	pan_gene_321	Nodes_above_ear	Nodes_above_ear;Tassel_branch_number	0	0	0	1	0	0	0	0	0	0	0	0	0	0	0	0	0	0	0	0	0	0	0	0	0	0	1	private
pan_gene_15598	pan_gene_32548	Nodes_above_ear	Chlorophyll_B;Ear_row_number;Nitrate;Nodes_above_ear;Plant_height;Stalk_strength	0	0	0	1	1	0	0	1	1	0	0	0	0	0	0	0	0	0	0	0	0	0	0	0	0	0	4	dispensable
pan_gene_15598	pan_gene_5767	Nodes_above_ear	Nodes_above_ear	0	0	0	1	1	0	1	1	1	1	0	1	0	1	0	0	1	0	0	0	0	1	0	0	0	1	11	near-core
pan_gene_15598	pan_gene_657	Nodes_above_ear	Glutamate;Nodes_above_ear	0	0	0	1	1	0	0	1	1	0	0	0	0	0	0	0	0	0	0	0	0	0	0	0	0	0	4	dispensable
pan_gene_15598	pan_gene_7353	Nodes_above_ear	Nodes_above_ear	0	0	0	1	1	0	0	1	0	0	0	0	0	1	0	0	0	0	0	0	0	0	0	0	0	0	4	dispensable
pan_gene_15608	pan_gene_24267	Nodes_above_ear	Nodes_above_ear	0	0	0	0	1	1	0	0	0	0	0	0	0	1	0	1	0	0	0	0	0	0	0	0	0	0	4	dispensable
pan_gene_15608	pan_gene_2548	Nodes_above_ear	Nodes_above_ear;Nodes_per_plant;Plant_height	0	0	0	1	0	0	1	0	0	0	0	1	0	0	0	0	0	0	0	1	0	0	1	0	0	0	5	dispensable
pan_gene_15608	pan_gene_27187	Nodes_above_ear	Days_to_silk;Nodes_above_ear	0	0	0	1	1	1	0	1	0	0	0	0	0	1	0	0	1	0	0	0	0	0	0	0	0	0	6	dispensable
pan_gene_15608	pan_gene_9405	Nodes_above_ear	Ear_row_number;Nodes_above_ear	0	0	0	1	1	0	0	0	0	1	0	0	0	0	0	0	0	0	0	0	0	0	0	0	0	0	3	dispensable
pan_gene_15608	pan_gene_9486	Nodes_above_ear	Nodes_above_ear	0	0	0	1	0	1	1	0	1	0	1	0	1	1	1	0	0	1	0	0	1	1	1	0	0	0	12	near-core
pan_gene_15639	pan_gene_31515	Nodes_above_ear	Nodes_above_ear	0	0	0	1	0	0	0	0	0	0	0	0	0	0	0	0	0	0	0	0	0	0	0	0	0	0	1	private
pan_gene_15639	pan_gene_51153	Nodes_above_ear	Average_internode_length_(below_ear);Nodes_above_ear	0	0	0	1	0	0	0	0	0	0	0	0	0	0	0	0	0	0	0	0	0	0	0	0	0	0	1	private
pan_gene_15704	pan_gene_6072	Cob_diameter;Leaf_length;Nodes_above_ear	Height_per_day_(until_flowering);Nodes_above_ear	0	0	0	1	0	0	0	0	0	0	0	0	0	0	0	0	0	0	0	0	0	0	0	1	0	1	3	dispensable
pan_gene_15704	pan_gene_7081	Cob_diameter;Leaf_length;Nodes_above_ear	Nodes_above_ear;Tassel_length	0	0	0	1	0	0	1	0	0	0	0	0	0	0	0	0	0	0	0	0	1	0	0	0	0	0	3	dispensable
pan_gene_16445	pan_gene_32450	Ear_row_number;Nodes_above_ear	Average_internode_length_(below_ear);Cob_diameter;Nodes_above_ear;Tassel_length	0	0	0	0	0	0	1	0	0	0	0	0	0	0	0	0	0	0	0	0	0	0	0	0	0	0	1	private
pan_gene_16445	pan_gene_8083	Ear_row_number;Nodes_above_ear	Nodes_above_ear	0	0	0	1	0	0	0	0	0	0	0	0	0	1	0	0	0	0	0	0	0	0	0	0	0	0	2	dispensable
pan_gene_16757	pan_gene_26940	Nodes_above_ear	Ear_height;Nodes_above_ear;Nodes_per_plant	0	0	0	1	0	0	0	0	0	0	0	0	0	0	0	0	0	0	0	0	0	0	0	0	0	0	1	private
pan_gene_17237	pan_gene_27187	Nodes_above_ear	Days_to_silk;Nodes_above_ear	0	0	0	1	1	0	0	0	0	0	0	0	0	0	0	0	0	0	0	0	0	0	0	0	0	0	2	dispensable
pan_gene_17237	pan_gene_28422	Nodes_above_ear	Nodes_above_ear	0	0	0	1	0	0	0	0	0	0	0	0	0	0	0	0	0	0	0	0	0	0	0	0	0	0	1	private
pan_gene_17237	pan_gene_28781	Nodes_above_ear	Nodes_above_ear	0	0	0	1	0	0	0	0	0	0	0	0	0	0	0	0	0	0	0	0	0	0	0	0	0	0	1	private
pan_gene_17237	pan_gene_4212	Nodes_above_ear	Nodes_above_ear	0	0	0	1	0	0	0	0	0	0	0	0	0	0	0	0	0	1	0	0	0	0	0	0	0	0	2	dispensable
pan_gene_17237	pan_gene_9405	Nodes_above_ear	Ear_row_number;Nodes_above_ear	0	0	0	1	0	0	0	0	0	0	0	0	0	0	0	0	0	0	0	0	0	0	0	0	0	0	1	private
pan_gene_17237	pan_gene_9486	Nodes_above_ear	Nodes_above_ear	0	0	0	1	0	0	0	0	1	0	0	1	0	1	0	0	0	0	0	0	0	0	1	0	0	0	5	dispensable
pan_gene_17250	pan_gene_20218	Boxcox-transformed_leaf_angle;Nodes_above_ear	Nodes_above_ear	0	0	0	1	1	0	0	1	0	0	0	0	0	1	0	1	0	0	0	0	0	0	0	0	0	0	5	dispensable
pan_gene_17250	pan_gene_21076	Boxcox-transformed_leaf_angle;Nodes_above_ear	Nodes_above_ear	0	0	0	1	0	0	0	0	0	0	0	0	0	1	0	0	0	0	0	1	1	0	0	0	0	0	4	dispensable
pan_gene_17250	pan_gene_27160	Boxcox-transformed_leaf_angle;Nodes_above_ear	Nodes_above_ear	0	0	0	1	0	0	0	0	0	0	0	0	0	0	0	0	0	0	0	0	0	0	0	0	0	0	1	private
pan_gene_17250	pan_gene_28237	Boxcox-transformed_leaf_angle;Nodes_above_ear	Average_internode_length_(below_ear);Nodes_above_ear	0	0	0	1	0	0	0	0	0	0	0	0	0	0	0	0	0	0	0	0	0	0	0	0	0	0	1	private
pan_gene_17250	pan_gene_321	Boxcox-transformed_leaf_angle;Nodes_above_ear	Nodes_above_ear;Tassel_branch_number	0	0	0	1	0	0	0	0	0	0	0	0	0	0	0	1	0	0	0	0	0	0	0	0	0	0	2	dispensable
pan_gene_17250	pan_gene_32548	Boxcox-transformed_leaf_angle;Nodes_above_ear	Chlorophyll_B;Ear_row_number;Nitrate;Nodes_above_ear;Plant_height;Stalk_strength	0	0	0	1	1	0	0	1	0	0	0	0	0	1	0	1	0	0	0	0	0	0	0	0	0	0	5	dispensable
pan_gene_17250	pan_gene_5767	Boxcox-transformed_leaf_angle;Nodes_above_ear	Nodes_above_ear	0	0	0	1	1	0	0	1	0	1	0	0	0	1	0	1	1	0	0	1	0	0	0	0	0	1	9	dispensable
pan_gene_17250	pan_gene_657	Boxcox-transformed_leaf_angle;Nodes_above_ear	Glutamate;Nodes_above_ear	0	0	0	1	0	0	0	0	0	0	0	0	0	1	0	0	0	0	0	0	0	0	0	0	0	0	2	dispensable
pan_gene_17250	pan_gene_7353	Boxcox-transformed_leaf_angle;Nodes_above_ear	Nodes_above_ear	0	0	0	1	0	0	0	0	0	0	0	0	0	1	0	0	0	0	0	0	0	0	0	0	0	0	2	dispensable
pan_gene_17285	pan_gene_19055	Nodes_above_ear	Nodes_above_ear;Tassel_length	0	0	0	1	1	1	1	0	0	1	0	1	0	0	0	1	0	0	0	0	0	0	0	1	1	1	10	dispensable
pan_gene_17285	pan_gene_26653	Nodes_above_ear	Ear_height;Leaf_width;Nodes_above_ear;Nodes_per_plant;Nodes_to_ear;Plant_height	0	0	0	1	0	0	0	0	0	1	0	1	0	1	0	0	0	1	0	0	0	0	1	0	0	0	6	dispensable
pan_gene_17285	pan_gene_28324	Nodes_above_ear	Ear_height;Nodes_above_ear;Ratio_of_ear_height_to_total_height	0	0	0	1	0	0	0	0	0	0	0	0	0	0	0	0	0	0	0	0	0	0	0	1	0	0	2	dispensable
pan_gene_17285	pan_gene_30731	Nodes_above_ear	Nodes_above_ear	0	0	0	1	1	0	1	0	0	0	0	0	0	1	0	0	0	0	0	0	0	0	0	0	0	0	4	dispensable
pan_gene_17285	pan_gene_38227	Nodes_above_ear	Nodes_above_ear	0	0	0	1	0	0	0	0	0	0	0	0	0	0	0	0	0	0	0	0	0	0	0	0	0	0	1	private
pan_gene_17285	pan_gene_407	Nodes_above_ear	Average_internode_length_(above_ear);Nodes_above_ear;Nodes_per_plant	0	0	0	1	0	0	0	0	0	0	0	0	0	0	0	0	0	0	0	0	0	0	0	0	0	0	1	private
pan_gene_17285	pan_gene_41047	Nodes_above_ear	Malate;Nodes_above_ear	0	0	0	1	0	0	0	0	0	0	0	0	0	0	0	0	0	0	0	0	0	0	0	0	0	0	1	private
pan_gene_17285	pan_gene_41048	Nodes_above_ear	Malate;Nodes_above_ear	0	0	0	1	0	0	0	0	0	0	0	0	0	0	0	0	0	0	0	0	0	0	0	0	0	0	1	private
pan_gene_17285	pan_gene_412	Nodes_above_ear	Average_internode_length_(whole_plant);Days_to_anthesis;Nodes_above_ear	0	0	0	1	0	0	0	0	0	0	0	0	0	0	1	0	0	0	0	0	0	0	0	0	0	0	2	dispensable
pan_gene_17285	pan_gene_42188	Nodes_above_ear	Nodes_above_ear	0	0	0	1	0	0	0	0	0	0	0	0	0	0	0	0	0	0	0	0	0	0	0	0	0	0	1	private
pan_gene_17285	pan_gene_7930	Nodes_above_ear	Days_to_anthesis;Nodes_above_ear	0	0	0	1	1	0	0	0	1	0	0	0	0	0	0	0	0	0	0	0	0	0	0	0	0	0	3	dispensable
pan_gene_17285	pan_gene_80518	Nodes_above_ear	Nodes_above_ear	0	0	0	1	0	0	0	0	0	0	0	0	0	1	0	0	0	0	0	0	0	1	0	0	0	0	3	dispensable
pan_gene_17285	pan_gene_8376	Nodes_above_ear	Nodes_above_ear	0	0	0	1	0	0	1	0	1	0	0	0	0	0	0	0	0	0	0	0	0	0	0	0	1	0	4	dispensable
pan_gene_17285	pan_gene_8777	Nodes_above_ear	Average_internode_length_(below_ear);Nodes_above_ear	0	0	0	1	0	0	1	1	0	0	0	1	1	0	0	1	0	1	0	0	0	0	0	1	0	1	9	dispensable
pan_gene_18790	pan_gene_22347	Average_internode_length_(whole_plant);Chlorophyll_B;Height_per_day_(until_flowering);Nodes_above_ear;Northern_Leaf_Blight;Protein	Leaf_width;Nodes_above_ear;Nodes_to_ear;Ratio_of_ear_height_to_total_height	0	0	0	1	0	0	0	0	0	0	0	0	0	0	0	0	0	0	0	0	0	0	0	0	0	0	1	private
pan_gene_18790	pan_gene_4643	Average_internode_length_(whole_plant);Chlorophyll_B;Height_per_day_(until_flowering);Nodes_above_ear;Northern_Leaf_Blight;Protein	Nodes_above_ear	0	0	0	1	0	1	0	0	0	0	0	0	0	0	0	0	0	1	0	1	0	0	0	0	0	0	4	dispensable
pan_gene_19053	pan_gene_333	Nodes_above_ear	Nodes_above_ear;Nodes_per_plant	0	0	0	1	0	0	0	0	0	0	0	0	0	0	0	0	0	0	0	0	0	0	0	0	0	0	1	private
pan_gene_19053	pan_gene_7353	Nodes_above_ear	Nodes_above_ear	0	0	0	1	1	0	0	0	0	0	0	0	0	0	0	0	0	0	0	0	0	0	0	0	0	0	2	dispensable
pan_gene_19053	pan_gene_8377	Nodes_above_ear	Nodes_above_ear;Tassel_length	0	0	0	1	0	0	0	0	0	0	0	0	0	0	0	0	0	0	0	0	0	0	0	0	0	0	1	private
pan_gene_19054	pan_gene_21076	Nodes_above_ear	Nodes_above_ear	0	0	0	1	0	0	0	0	0	0	0	0	0	0	0	0	0	0	0	0	0	0	0	0	0	0	1	private
pan_gene_19054	pan_gene_24267	Nodes_above_ear	Nodes_above_ear	0	0	0	0	0	0	0	0	0	1	0	0	0	0	0	0	0	0	0	0	0	0	0	0	0	0	1	private
pan_gene_19054	pan_gene_27187	Nodes_above_ear	Days_to_silk;Nodes_above_ear	0	0	0	1	0	0	0	0	0	0	0	0	0	0	0	0	0	0	0	0	0	0	0	0	0	0	1	private
pan_gene_19054	pan_gene_28781	Nodes_above_ear	Nodes_above_ear	0	0	0	1	0	0	0	0	1	0	0	0	0	0	0	0	0	0	0	0	0	0	0	0	0	0	2	dispensable
pan_gene_19054	pan_gene_30653	Nodes_above_ear	Nodes_above_ear	0	0	0	1	1	0	0	0	0	1	0	1	0	0	0	0	0	0	0	0	0	1	0	0	0	0	5	dispensable
pan_gene_19054	pan_gene_31450	Nodes_above_ear	Average_internode_length_(below_ear);Ear_height;Glucose;Height_per_day_(until_flowering);Nodes_above_ear;Plant_height	0	0	0	0	0	0	0	0	0	0	0	0	0	0	0	0	0	0	0	0	1	0	0	0	0	0	1	private
pan_gene_19054	pan_gene_32276	Nodes_above_ear	Nodes_above_ear	0	0	0	1	0	0	0	0	0	0	0	0	0	0	0	0	0	0	0	0	0	0	0	0	0	0	1	private
pan_gene_19054	pan_gene_4212	Nodes_above_ear	Nodes_above_ear	0	0	0	1	1	0	1	0	1	0	1	1	0	1	1	0	0	0	0	0	0	0	0	0	0	0	8	dispensable
pan_gene_19054	pan_gene_8375	Nodes_above_ear	Anthesis-silking_interval;Nodes_above_ear;Tassel_length	0	0	0	0	1	0	0	0	0	0	0	0	0	0	0	0	0	0	0	0	0	0	0	0	0	0	1	private
pan_gene_19055	pan_gene_19239	Nodes_above_ear;Tassel_length	Nodes_above_ear	0	0	0	1	0	0	0	0	0	0	0	0	0	0	0	1	0	0	0	0	0	0	0	0	0	0	2	dispensable
pan_gene_19055	pan_gene_21722	Nodes_above_ear;Tassel_length	Nodes_above_ear;Tassel_length	0	0	0	0	1	0	0	1	1	0	0	0	0	0	0	0	0	1	1	0	0	0	0	0	0	0	5	dispensable
pan_gene_19055	pan_gene_26653	Nodes_above_ear;Tassel_length	Ear_height;Leaf_width;Nodes_above_ear;Nodes_per_plant;Nodes_to_ear;Plant_height	0	0	0	1	0	0	0	0	1	1	0	1	0	0	1	0	0	1	1	0	0	0	0	0	0	0	7	dispensable
pan_gene_19055	pan_gene_32091	Nodes_above_ear;Tassel_length	Boxcox-transformed_leaf_angle;Nodes_above_ear;Ratio_of_ear_height_to_total_height	0	0	0	1	1	0	1	1	1	0	0	0	0	0	0	0	0	0	0	0	0	0	0	0	0	0	5	dispensable
pan_gene_19055	pan_gene_38227	Nodes_above_ear;Tassel_length	Nodes_above_ear	0	0	0	1	0	0	0	0	0	0	0	0	0	0	0	0	0	0	0	0	0	0	0	0	0	0	1	private
pan_gene_19055	pan_gene_39807	Nodes_above_ear;Tassel_length	Nodes_above_ear	0	0	0	1	0	0	0	1	0	0	0	0	0	0	0	0	0	0	0	0	0	0	0	0	0	0	2	dispensable
pan_gene_19055	pan_gene_41047	Nodes_above_ear;Tassel_length	Malate;Nodes_above_ear	0	0	0	1	0	0	0	0	0	0	0	0	0	0	0	0	0	0	0	0	0	0	0	0	0	0	1	private
pan_gene_19055	pan_gene_41048	Nodes_above_ear;Tassel_length	Malate;Nodes_above_ear	0	0	0	1	0	0	0	0	0	0	0	0	0	0	0	0	0	0	0	0	0	0	0	0	0	0	1	private
pan_gene_19055	pan_gene_42188	Nodes_above_ear;Tassel_length	Nodes_above_ear	0	0	0	1	0	0	0	0	0	0	0	0	0	0	0	0	0	0	0	0	0	0	0	0	0	0	1	private
pan_gene_19055	pan_gene_4233	Nodes_above_ear;Tassel_length	Nodes_above_ear;Plant_height	0	0	0	1	1	0	0	0	0	0	0	0	0	0	0	0	0	0	0	0	0	0	0	0	0	0	2	dispensable
pan_gene_19055	pan_gene_56148	Nodes_above_ear;Tassel_length	Nodes_above_ear	0	0	0	1	0	0	0	0	0	0	0	0	0	0	0	0	0	0	0	0	0	0	0	0	0	0	1	private
pan_gene_19055	pan_gene_5850	Nodes_above_ear;Tassel_length	Nodes_above_ear;Tassel_branch_number	0	0	0	1	1	0	0	1	1	0	0	0	0	0	0	0	0	0	0	0	0	0	0	0	0	0	4	dispensable
pan_gene_19055	pan_gene_7930	Nodes_above_ear;Tassel_length	Days_to_anthesis;Nodes_above_ear	0	0	0	1	0	0	0	0	0	0	0	0	0	0	0	0	0	0	0	0	0	0	0	0	0	0	1	private
pan_gene_19055	pan_gene_80518	Nodes_above_ear;Tassel_length	Nodes_above_ear	0	0	0	1	0	0	0	0	1	0	0	0	0	1	0	0	0	0	1	0	0	0	0	0	0	0	4	dispensable
pan_gene_19055	pan_gene_8376	Nodes_above_ear;Tassel_length	Nodes_above_ear	0	0	0	1	0	0	0	1	1	0	0	0	0	0	0	0	0	0	0	0	0	0	1	0	0	0	4	dispensable
pan_gene_19212	pan_gene_19238	Average_internode_length_(above_ear);Average_internode_length_(whole_plant);Glutamate;Nodes_above_ear	Nodes_above_ear;Protein	0	0	0	1	0	0	0	0	0	0	0	0	0	0	0	0	0	0	0	0	0	0	0	0	0	0	1	private
pan_gene_19212	pan_gene_27953	Average_internode_length_(above_ear);Average_internode_length_(whole_plant);Glutamate;Nodes_above_ear	Height_above_ear;Nodes_above_ear;Southern_leaf_blight	0	0	0	1	0	0	1	0	0	0	0	0	0	0	0	0	0	0	0	0	0	0	0	0	0	0	2	dispensable
pan_gene_19212	pan_gene_32554	Average_internode_length_(above_ear);Average_internode_length_(whole_plant);Glutamate;Nodes_above_ear	Ear_row_number;Height_per_day_(until_flowering);Nodes_above_ear	0	0	0	1	0	0	0	0	0	0	0	0	0	0	0	0	0	0	0	0	0	0	0	0	0	0	1	private
pan_gene_19212	pan_gene_37975	Average_internode_length_(above_ear);Average_internode_length_(whole_plant);Glutamate;Nodes_above_ear	Average_internode_length_(above_ear);Nodes_above_ear	0	0	0	1	0	0	0	0	0	0	0	0	0	0	0	0	0	0	0	0	0	0	0	0	0	0	1	private
pan_gene_19238	pan_gene_27953	Nodes_above_ear;Protein	Height_above_ear;Nodes_above_ear;Southern_leaf_blight	0	0	0	1	0	0	0	0	0	0	0	0	0	0	0	0	0	0	0	0	0	0	0	0	0	0	1	private
pan_gene_19238	pan_gene_32554	Nodes_above_ear;Protein	Ear_row_number;Height_per_day_(until_flowering);Nodes_above_ear	0	0	0	1	0	0	0	0	0	0	0	0	0	0	0	0	0	0	0	0	0	0	0	0	0	0	1	private
pan_gene_19239	pan_gene_19458	Nodes_above_ear	Average_internode_length_(above_ear);Nodes_above_ear	0	0	0	1	0	0	0	0	0	0	0	0	0	0	0	0	0	0	0	0	0	0	0	0	0	0	1	private
pan_gene_19239	pan_gene_19489	Nodes_above_ear	Nodes_above_ear;Plant_height	0	0	0	1	0	0	0	0	0	0	0	0	0	0	0	0	0	0	0	0	0	0	0	0	0	0	1	private
pan_gene_19239	pan_gene_26653	Nodes_above_ear	Ear_height;Leaf_width;Nodes_above_ear;Nodes_per_plant;Nodes_to_ear;Plant_height	0	0	0	1	0	0	0	0	0	0	0	0	0	0	0	0	0	0	0	0	0	0	0	0	0	0	1	private
pan_gene_19239	pan_gene_28675	Nodes_above_ear	Nodes_above_ear	0	0	0	0	0	0	0	0	0	1	0	0	0	0	0	0	0	0	0	0	0	0	0	0	0	0	1	private
pan_gene_19239	pan_gene_30887	Nodes_above_ear	Nitrate;Nodes_above_ear	0	0	0	1	0	0	0	0	0	0	0	0	0	0	1	0	0	0	0	0	0	0	0	0	0	0	2	dispensable
pan_gene_19239	pan_gene_32091	Nodes_above_ear	Boxcox-transformed_leaf_angle;Nodes_above_ear;Ratio_of_ear_height_to_total_height	0	0	0	1	0	0	0	0	0	0	0	0	0	0	0	0	0	0	0	0	0	0	0	0	0	0	1	private
pan_gene_19239	pan_gene_42188	Nodes_above_ear	Nodes_above_ear	0	0	0	1	0	0	0	0	0	0	0	0	0	0	0	0	0	0	0	0	0	0	0	0	0	0	1	private
pan_gene_19239	pan_gene_56148	Nodes_above_ear	Nodes_above_ear	0	0	0	1	0	0	0	0	0	0	0	0	0	0	0	0	0	0	0	0	0	0	0	0	0	0	1	private
pan_gene_19239	pan_gene_57816	Nodes_above_ear	Nodes_above_ear	0	0	0	1	0	0	0	0	0	0	0	0	0	0	0	0	0	0	0	0	0	0	0	0	0	0	1	private
pan_gene_19239	pan_gene_5850	Nodes_above_ear	Nodes_above_ear;Tassel_branch_number	0	0	0	1	0	0	0	0	0	0	0	0	0	0	0	0	0	0	0	0	0	0	0	0	0	0	1	private
pan_gene_19239	pan_gene_8777	Nodes_above_ear	Average_internode_length_(below_ear);Nodes_above_ear	0	0	0	1	0	0	0	0	0	0	0	0	0	0	0	0	0	0	0	0	0	0	0	0	0	0	1	private
pan_gene_19273	pan_gene_6072	Average_internode_length_(above_ear);Average_internode_length_(whole_plant);Chlorophyll_A;Height_above_ear;Nitrate;Nodes_above_ear;PCA_of_metabolites:_PC1	Height_per_day_(until_flowering);Nodes_above_ear	0	0	0	1	0	0	1	0	0	1	1	0	0	0	0	0	0	0	0	0	0	1	0	0	1	1	7	dispensable
pan_gene_19458	pan_gene_26653	Average_internode_length_(above_ear);Nodes_above_ear	Ear_height;Leaf_width;Nodes_above_ear;Nodes_per_plant;Nodes_to_ear;Plant_height	0	0	0	1	0	0	0	0	1	0	1	0	0	0	0	1	0	1	0	0	0	0	0	0	0	0	5	dispensable
pan_gene_19458	pan_gene_30731	Average_internode_length_(above_ear);Nodes_above_ear	Nodes_above_ear	0	0	0	1	0	0	0	0	1	0	0	0	0	1	0	0	0	0	0	0	0	0	0	0	0	0	3	dispensable
pan_gene_19458	pan_gene_39807	Average_internode_length_(above_ear);Nodes_above_ear	Nodes_above_ear	0	0	0	1	0	0	0	0	0	0	0	0	0	0	0	0	0	0	0	0	0	0	0	0	0	0	1	private
pan_gene_19458	pan_gene_56148	Average_internode_length_(above_ear);Nodes_above_ear	Nodes_above_ear	0	0	0	1	0	0	0	0	0	0	0	0	0	0	0	0	0	0	0	0	0	0	0	0	0	0	1	private
pan_gene_19458	pan_gene_57816	Average_internode_length_(above_ear);Nodes_above_ear	Nodes_above_ear	0	0	0	1	0	0	0	0	0	0	0	0	0	0	0	0	0	0	0	0	0	0	0	0	0	0	1	private
pan_gene_19458	pan_gene_8777	Average_internode_length_(above_ear);Nodes_above_ear	Average_internode_length_(below_ear);Nodes_above_ear	0	0	0	1	0	0	0	1	1	0	0	0	0	0	0	0	0	1	0	0	0	0	0	0	0	1	5	dispensable
pan_gene_19489	pan_gene_30887	Nodes_above_ear;Plant_height	Nitrate;Nodes_above_ear	0	0	0	1	0	1	0	1	0	1	0	1	0	0	1	1	0	0	0	0	0	0	0	0	0	0	7	dispensable
pan_gene_19489	pan_gene_56148	Nodes_above_ear;Plant_height	Nodes_above_ear	0	0	0	1	0	0	0	0	0	0	0	0	0	0	0	0	0	0	0	0	0	0	0	0	0	0	1	private
pan_gene_19727	pan_gene_21076	Nodes_above_ear	Nodes_above_ear	0	0	0	1	1	0	1	0	1	0	1	0	0	0	0	1	0	0	0	1	0	1	1	0	0	0	9	dispensable
pan_gene_19727	pan_gene_24267	Nodes_above_ear	Nodes_above_ear	0	0	0	0	1	1	0	0	0	0	0	0	0	0	0	1	0	0	0	0	0	0	0	0	0	0	3	dispensable
pan_gene_19727	pan_gene_25808	Nodes_above_ear	Average_internode_length_(above_ear);Nodes_above_ear	0	0	0	1	0	0	0	0	0	0	0	0	0	0	0	0	0	0	1	0	0	0	0	1	0	0	3	dispensable
pan_gene_19727	pan_gene_27160	Nodes_above_ear	Nodes_above_ear	0	0	0	1	0	0	0	0	0	0	0	0	0	0	0	0	0	0	0	0	0	0	0	0	0	0	1	private
pan_gene_19727	pan_gene_27187	Nodes_above_ear	Days_to_silk;Nodes_above_ear	0	0	0	1	1	0	0	0	0	1	0	0	0	0	0	1	0	0	0	0	0	0	0	1	0	0	5	dispensable
pan_gene_19727	pan_gene_28422	Nodes_above_ear	Nodes_above_ear	0	0	0	1	0	0	0	0	1	0	0	0	0	1	0	0	0	0	0	0	0	0	1	0	0	0	4	dispensable
pan_gene_19727	pan_gene_5767	Nodes_above_ear	Nodes_above_ear	0	0	0	1	1	0	0	0	1	0	0	1	0	0	1	0	0	0	0	0	0	0	1	0	0	0	6	dispensable
pan_gene_19727	pan_gene_8375	Nodes_above_ear	Anthesis-silking_interval;Nodes_above_ear;Tassel_length	0	0	0	0	0	0	0	0	0	0	0	0	0	0	0	0	1	0	0	0	0	0	1	0	0	0	2	dispensable
pan_gene_20218	pan_gene_28237	Nodes_above_ear	Average_internode_length_(below_ear);Nodes_above_ear	0	0	0	1	0	0	0	0	0	0	0	0	0	0	0	0	0	0	0	0	0	0	0	0	0	0	1	private
pan_gene_20218	pan_gene_32548	Nodes_above_ear	Chlorophyll_B;Ear_row_number;Nitrate;Nodes_above_ear;Plant_height;Stalk_strength	0	0	0	1	0	0	0	1	0	0	0	1	1	1	0	0	0	1	1	0	1	0	0	0	0	0	8	dispensable
pan_gene_20354	pan_gene_21076	Nodes_above_ear	Nodes_above_ear	0	0	0	1	1	0	1	1	0	0	0	0	0	0	0	1	1	0	0	0	0	1	0	1	0	1	9	dispensable
pan_gene_20782	pan_gene_25270	Nodes_above_ear;Total_amino_acids	Nodes_above_ear	0	0	0	1	0	0	0	0	1	0	0	1	0	1	0	0	0	1	0	0	0	0	0	1	1	0	7	dispensable
pan_gene_20782	pan_gene_25808	Nodes_above_ear;Total_amino_acids	Average_internode_length_(above_ear);Nodes_above_ear	0	0	0	1	0	0	0	0	0	0	0	0	0	0	0	0	0	0	0	0	0	0	0	0	0	0	1	private
pan_gene_20782	pan_gene_28486	Nodes_above_ear;Total_amino_acids	Nodes_above_ear	0	0	0	1	0	0	0	1	1	0	0	1	0	1	0	0	0	0	1	0	0	1	0	1	0	0	8	dispensable
pan_gene_21076	pan_gene_21602	Nodes_above_ear	Nodes_above_ear	0	0	0	1	1	0	0	1	1	0	0	0	0	0	0	0	0	0	0	0	0	0	1	0	0	0	5	dispensable
pan_gene_21076	pan_gene_27187	Nodes_above_ear	Days_to_silk;Nodes_above_ear	0	0	0	1	1	0	0	1	1	0	0	0	0	0	0	0	0	0	0	0	0	0	0	0	0	0	4	dispensable
pan_gene_21076	pan_gene_28237	Nodes_above_ear	Average_internode_length_(below_ear);Nodes_above_ear	0	0	0	1	0	0	0	0	0	0	0	0	0	0	0	0	0	0	0	0	0	0	0	0	0	0	1	private
pan_gene_21076	pan_gene_28422	Nodes_above_ear	Nodes_above_ear	0	0	0	1	1	0	0	1	1	0	0	0	0	0	0	0	0	0	0	0	0	1	0	0	0	0	5	dispensable
pan_gene_21076	pan_gene_28781	Nodes_above_ear	Nodes_above_ear	0	0	0	1	1	0	1	1	1	0	0	0	0	0	0	0	0	0	0	0	0	0	1	0	0	0	6	dispensable
pan_gene_21076	pan_gene_30653	Nodes_above_ear	Nodes_above_ear	0	0	0	1	1	0	0	1	1	1	0	0	0	0	0	0	0	0	1	0	0	0	0	0	0	0	6	dispensable
pan_gene_21076	pan_gene_31450	Nodes_above_ear	Average_internode_length_(below_ear);Ear_height;Glucose;Height_per_day_(until_flowering);Nodes_above_ear;Plant_height	0	0	0	0	0	1	0	0	0	0	0	0	0	0	0	0	0	0	0	0	0	0	0	0	0	0	1	private
pan_gene_21076	pan_gene_32276	Nodes_above_ear	Nodes_above_ear	0	0	0	1	0	0	0	1	1	0	0	0	0	0	0	0	0	0	0	0	0	0	0	0	0	0	3	dispensable
pan_gene_21076	pan_gene_32548	Nodes_above_ear	Chlorophyll_B;Ear_row_number;Nitrate;Nodes_above_ear;Plant_height;Stalk_strength	0	0	0	1	1	1	1	0	1	1	1	1	0	1	0	1	1	1	0	0	0	0	0	0	0	1	13	near-core
pan_gene_21076	pan_gene_5767	Nodes_above_ear	Nodes_above_ear	0	0	0	1	1	0	1	0	1	1	0	0	1	0	0	1	0	0	0	0	0	0	0	0	0	0	7	dispensable
pan_gene_211	pan_gene_26427	Height_per_day_(until_flowering);Nodes_above_ear;Nodes_per_plant;Plant_height;Ratio_of_ear_height_to_total_height	Nodes_above_ear;PCA_of_metabolites:_PC1;Total_amino_acids	0	0	0	0	0	0	0	0	0	0	0	0	0	0	1	0	0	0	0	0	0	0	0	0	0	0	1	private
pan_gene_211	pan_gene_27953	Height_per_day_(until_flowering);Nodes_above_ear;Nodes_per_plant;Plant_height;Ratio_of_ear_height_to_total_height	Height_above_ear;Nodes_above_ear;Southern_leaf_blight	0	0	0	0	0	0	0	0	0	0	1	0	0	0	0	0	0	0	0	0	0	0	1	0	0	0	2	dispensable
pan_gene_211	pan_gene_7830	Height_per_day_(until_flowering);Nodes_above_ear;Nodes_per_plant;Plant_height;Ratio_of_ear_height_to_total_height	Nodes_above_ear	0	0	0	0	0	0	0	0	1	0	0	0	0	0	0	0	0	0	0	0	0	0	0	0	0	0	1	private
pan_gene_21602	pan_gene_24267	Nodes_above_ear	Nodes_above_ear	0	0	0	0	1	0	0	1	0	0	0	0	0	0	0	0	0	0	0	0	0	0	0	0	0	0	2	dispensable
pan_gene_21602	pan_gene_27187	Nodes_above_ear	Days_to_silk;Nodes_above_ear	0	0	0	1	1	0	0	1	0	1	0	1	0	0	0	0	0	0	1	0	0	0	0	1	0	0	7	dispensable
pan_gene_21602	pan_gene_28422	Nodes_above_ear	Nodes_above_ear	0	0	0	1	1	0	0	0	0	0	0	0	0	0	0	0	0	0	0	0	1	0	1	0	0	0	4	dispensable
pan_gene_21602	pan_gene_28486	Nodes_above_ear	Nodes_above_ear	0	0	0	1	0	0	0	0	0	0	0	0	0	0	0	0	0	0	0	0	0	0	0	0	0	0	1	private
pan_gene_21602	pan_gene_4212	Nodes_above_ear	Nodes_above_ear	0	0	0	1	0	0	1	0	1	0	0	1	0	0	0	0	0	0	0	0	0	0	0	0	0	0	4	dispensable
pan_gene_21722	pan_gene_2548	Nodes_above_ear;Tassel_length	Nodes_above_ear;Nodes_per_plant;Plant_height	0	0	0	0	0	0	1	1	0	0	0	1	0	0	0	0	0	0	1	1	0	0	0	0	0	0	5	dispensable
pan_gene_21722	pan_gene_30693	Nodes_above_ear;Tassel_length	Nodes_above_ear	0	0	0	0	0	0	0	1	0	0	0	1	0	0	0	1	0	1	0	0	0	0	0	0	0	0	4	dispensable
pan_gene_21722	pan_gene_80518	Nodes_above_ear;Tassel_length	Nodes_above_ear	0	0	0	0	0	0	0	0	1	0	0	0	0	0	0	0	0	0	1	0	0	0	0	0	0	0	2	dispensable
pan_gene_21722	pan_gene_8122	Nodes_above_ear;Tassel_length	Average_internode_length_(whole_plant);Ear_row_number;Fumarate;Nodes_above_ear	0	0	0	0	1	1	0	1	1	0	0	0	0	0	0	0	0	1	1	0	0	0	0	0	0	0	6	dispensable
pan_gene_21722	pan_gene_8777	Nodes_above_ear;Tassel_length	Average_internode_length_(below_ear);Nodes_above_ear	0	0	0	0	0	0	0	1	1	0	0	0	0	0	0	0	0	1	0	0	0	0	0	0	1	0	4	dispensable
pan_gene_21878	pan_gene_22834	Leaf_length;Leaf_width;Nodes_above_ear	Ear_row_number;Nodes_above_ear;PCA_of_metabolites:_PC2;Starch;Tassel_branch_number;Tassel_length	0	0	0	1	0	1	0	0	0	0	0	0	1	0	0	0	0	0	0	0	1	0	0	0	0	0	4	dispensable
pan_gene_22834	pan_gene_2488	Ear_row_number;Nodes_above_ear;PCA_of_metabolites:_PC2;Starch;Tassel_branch_number;Tassel_length	Nodes_above_ear	0	0	0	1	0	0	0	0	0	0	0	0	0	0	0	0	0	0	0	0	0	0	0	0	0	0	1	private
pan_gene_22834	pan_gene_27864	Ear_row_number;Nodes_above_ear;PCA_of_metabolites:_PC2;Starch;Tassel_branch_number;Tassel_length	Boxcox-transformed_leaf_angle;Nodes_above_ear	0	0	0	1	0	0	0	0	0	0	0	0	0	0	0	0	0	0	0	0	0	0	0	0	0	0	1	private
pan_gene_22888	pan_gene_9405	Average_internode_length_(whole_plant);Nodes_above_ear	Ear_row_number;Nodes_above_ear	0	0	0	1	0	0	0	0	0	0	0	0	0	0	0	0	0	0	0	1	0	0	0	0	0	0	2	dispensable
pan_gene_23824	pan_gene_2874	Nodes_above_ear	Nodes_above_ear;Tassel_branch_number	0	0	0	0	0	1	0	0	0	0	0	0	0	0	0	0	0	0	0	0	0	1	0	0	0	0	2	dispensable
pan_gene_24267	pan_gene_26151	Nodes_above_ear	Nodes_above_ear;Nodes_per_plant	0	0	0	0	1	0	0	0	0	0	0	0	0	0	0	0	0	0	0	0	0	0	0	0	0	0	1	private
pan_gene_24267	pan_gene_26653	Nodes_above_ear	Ear_height;Leaf_width;Nodes_above_ear;Nodes_per_plant;Nodes_to_ear;Plant_height	0	0	0	0	1	1	0	1	0	0	0	0	0	0	0	0	0	0	0	0	0	0	0	0	0	0	3	dispensable
pan_gene_24267	pan_gene_27160	Nodes_above_ear	Nodes_above_ear	0	0	0	0	0	0	0	0	0	0	0	0	0	1	0	1	0	0	0	0	0	0	0	0	0	0	2	dispensable
pan_gene_24267	pan_gene_27187	Nodes_above_ear	Days_to_silk;Nodes_above_ear	0	0	0	0	1	1	0	1	0	0	0	0	0	1	0	0	0	0	0	0	0	0	0	0	0	0	4	dispensable
pan_gene_24267	pan_gene_28486	Nodes_above_ear	Nodes_above_ear	0	0	0	0	0	0	0	0	0	1	0	0	0	0	0	0	0	0	0	0	0	0	0	0	0	0	1	private
pan_gene_24267	pan_gene_28781	Nodes_above_ear	Nodes_above_ear	0	0	0	0	1	0	1	1	0	0	0	0	0	0	0	0	0	0	0	0	0	0	0	0	0	0	3	dispensable
pan_gene_24267	pan_gene_30653	Nodes_above_ear	Nodes_above_ear	0	0	0	0	1	1	0	1	0	1	1	0	0	1	0	1	1	1	0	1	0	0	0	0	0	0	10	dispensable
pan_gene_24267	pan_gene_30692	Nodes_above_ear	Average_internode_length_(below_ear);Nodes_above_ear	0	0	0	0	1	0	0	0	0	0	0	0	0	0	0	0	0	0	0	0	0	0	0	0	0	0	1	private
pan_gene_24267	pan_gene_30723	Nodes_above_ear	Ear_height;Nodes_above_ear	0	0	0	0	1	0	0	0	0	0	0	0	0	0	0	1	0	0	0	0	0	0	0	0	1	0	3	dispensable
pan_gene_24267	pan_gene_30761	Nodes_above_ear	Leaf_length;Nodes_above_ear;PCA_of_metabolites:_PC2;Plant_height;Starch;Tassel_length	0	0	0	0	1	0	0	1	0	0	0	0	0	0	0	0	0	0	0	1	0	0	0	0	0	0	3	dispensable
pan_gene_24267	pan_gene_32276	Nodes_above_ear	Nodes_above_ear	0	0	0	0	0	0	0	1	0	0	0	0	0	0	0	0	0	0	0	0	0	0	0	0	0	0	1	private
pan_gene_24267	pan_gene_4212	Nodes_above_ear	Nodes_above_ear	0	0	0	0	0	1	0	1	0	0	0	0	0	0	0	1	0	1	0	0	0	0	0	0	0	0	4	dispensable
pan_gene_24267	pan_gene_5767	Nodes_above_ear	Nodes_above_ear	0	0	0	0	0	0	0	0	0	1	0	0	0	0	0	0	0	0	0	0	0	0	0	0	0	0	1	private
pan_gene_24267	pan_gene_8122	Nodes_above_ear	Average_internode_length_(whole_plant);Ear_row_number;Fumarate;Nodes_above_ear	0	0	0	0	0	1	0	0	0	0	0	0	0	0	0	0	0	0	0	0	0	0	0	0	0	0	1	private
pan_gene_24267	pan_gene_8375	Nodes_above_ear	Anthesis-silking_interval;Nodes_above_ear;Tassel_length	0	0	0	0	0	1	0	0	0	0	0	0	0	0	0	1	0	0	0	0	0	0	0	0	0	0	2	dispensable
pan_gene_2488	pan_gene_27864	Nodes_above_ear	Boxcox-transformed_leaf_angle;Nodes_above_ear	0	0	0	1	0	0	0	0	0	0	0	0	0	0	0	0	0	0	0	0	0	0	0	0	0	0	1	private
pan_gene_25270	pan_gene_9405	Nodes_above_ear	Ear_row_number;Nodes_above_ear	0	0	0	1	1	0	0	0	0	0	0	0	0	0	0	0	0	0	0	0	0	0	0	0	0	0	2	dispensable
pan_gene_25270	pan_gene_9486	Nodes_above_ear	Nodes_above_ear	0	0	0	1	1	0	1	0	0	0	0	0	0	0	0	0	0	0	1	0	0	0	1	0	0	0	5	dispensable
pan_gene_25440	pan_gene_28323	Average_internode_length_(whole_plant);Ear_row_number;Height_above_ear;Leaf_width;Nodes_above_ear;Photoperiod_Growing-degree_days_to_silk	Ear_height;Nodes_above_ear;Nodes_to_ear;Ratio_of_ear_height_to_total_height	0	0	0	0	0	0	0	0	1	0	0	0	0	0	0	0	0	0	0	0	0	0	0	0	0	0	1	private
pan_gene_2548	pan_gene_26151	Nodes_above_ear;Nodes_per_plant;Plant_height	Nodes_above_ear;Nodes_per_plant	0	0	0	0	0	0	0	1	0	1	1	0	0	0	0	0	0	1	1	0	0	0	0	0	0	0	5	dispensable
pan_gene_2548	pan_gene_26653	Nodes_above_ear;Nodes_per_plant;Plant_height	Ear_height;Leaf_width;Nodes_above_ear;Nodes_per_plant;Nodes_to_ear;Plant_height	0	0	0	1	0	1	1	0	0	1	1	0	0	1	0	1	0	0	0	1	0	0	1	1	0	0	10	dispensable
pan_gene_2548	pan_gene_27089	Nodes_above_ear;Nodes_per_plant;Plant_height	Nodes_above_ear	0	0	0	1	1	1	0	0	0	0	0	1	0	1	0	0	0	0	1	1	0	1	0	0	0	0	8	dispensable
pan_gene_2548	pan_gene_28324	Nodes_above_ear;Nodes_per_plant;Plant_height	Ear_height;Nodes_above_ear;Ratio_of_ear_height_to_total_height	0	0	0	1	0	1	0	0	0	0	0	0	0	0	0	0	0	0	0	0	0	0	0	0	0	0	2	dispensable
pan_gene_2548	pan_gene_30731	Nodes_above_ear;Nodes_per_plant;Plant_height	Nodes_above_ear	0	0	0	1	1	1	0	0	0	0	0	0	0	1	0	0	0	0	0	0	0	0	0	0	0	0	4	dispensable
pan_gene_2548	pan_gene_30761	Nodes_above_ear;Nodes_per_plant;Plant_height	Leaf_length;Nodes_above_ear;PCA_of_metabolites:_PC2;Plant_height;Starch;Tassel_length	0	0	0	1	0	0	0	0	0	0	0	0	0	0	0	0	0	0	1	1	0	0	0	0	0	0	3	dispensable
pan_gene_2548	pan_gene_38227	Nodes_above_ear;Nodes_per_plant;Plant_height	Nodes_above_ear	0	0	0	1	0	0	0	0	0	0	0	0	0	0	0	0	0	0	0	0	0	0	0	0	0	0	1	private
pan_gene_2548	pan_gene_41047	Nodes_above_ear;Nodes_per_plant;Plant_height	Malate;Nodes_above_ear	0	0	0	1	0	0	0	0	0	0	0	0	0	0	0	0	0	0	0	0	0	0	0	0	0	0	1	private
pan_gene_2548	pan_gene_41048	Nodes_above_ear;Nodes_per_plant;Plant_height	Malate;Nodes_above_ear	0	0	0	1	0	0	0	0	0	0	0	0	0	0	0	0	0	0	0	0	0	0	0	0	0	0	1	private
pan_gene_2548	pan_gene_42188	Nodes_above_ear;Nodes_per_plant;Plant_height	Nodes_above_ear	0	0	0	1	0	0	0	0	0	0	0	0	0	0	0	0	0	0	0	0	0	0	0	0	0	0	1	private
pan_gene_2548	pan_gene_4233	Nodes_above_ear;Nodes_per_plant;Plant_height	Nodes_above_ear;Plant_height	0	0	0	1	0	1	1	0	0	0	1	1	0	0	0	0	0	1	0	1	0	1	0	0	0	0	8	dispensable
pan_gene_2548	pan_gene_56148	Nodes_above_ear;Nodes_per_plant;Plant_height	Nodes_above_ear	0	0	0	1	0	0	0	0	0	0	0	0	0	0	0	0	0	0	0	0	0	0	0	0	0	0	1	private
pan_gene_2548	pan_gene_5850	Nodes_above_ear;Nodes_per_plant;Plant_height	Nodes_above_ear;Tassel_branch_number	0	0	0	1	0	1	0	0	0	0	0	1	0	0	0	0	0	1	0	1	0	1	0	0	0	0	6	dispensable
pan_gene_2548	pan_gene_7930	Nodes_above_ear;Nodes_per_plant;Plant_height	Days_to_anthesis;Nodes_above_ear	0	0	0	1	0	0	0	0	0	0	0	0	0	0	0	0	0	0	0	0	0	0	0	0	0	0	1	private
pan_gene_2548	pan_gene_8122	Nodes_above_ear;Nodes_per_plant;Plant_height	Average_internode_length_(whole_plant);Ear_row_number;Fumarate;Nodes_above_ear	0	0	0	0	0	0	0	1	0	1	0	0	1	0	0	1	0	0	0	0	0	0	0	0	0	0	4	dispensable
pan_gene_2548	pan_gene_8376	Nodes_above_ear;Nodes_per_plant;Plant_height	Nodes_above_ear	0	0	0	1	0	0	0	1	0	0	0	0	0	0	0	0	0	0	0	0	0	0	0	0	0	0	2	dispensable
pan_gene_2548	pan_gene_8777	Nodes_above_ear;Nodes_per_plant;Plant_height	Average_internode_length_(below_ear);Nodes_above_ear	0	0	0	1	1	1	1	1	0	0	0	0	0	1	0	0	0	0	0	0	0	0	0	1	0	1	8	dispensable
pan_gene_25808	pan_gene_26428	Average_internode_length_(above_ear);Nodes_above_ear	Boxcox-transformed_leaf_angle;Cob_diameter;Leaf_length;Nodes_above_ear;Plant_height;Tassel_length	0	0	0	1	0	0	0	0	0	0	0	0	0	0	0	0	0	0	0	0	0	0	0	0	0	0	1	private
pan_gene_25808	pan_gene_28486	Average_internode_length_(above_ear);Nodes_above_ear	Nodes_above_ear	0	0	0	1	0	0	0	0	0	0	0	0	0	0	0	0	0	0	0	0	0	0	0	1	0	0	2	dispensable
pan_gene_25808	pan_gene_5767	Average_internode_length_(above_ear);Nodes_above_ear	Nodes_above_ear	0	0	0	1	0	0	0	0	0	0	0	0	0	0	0	0	0	0	0	0	0	0	0	0	0	0	1	private
pan_gene_25912	pan_gene_31515	Nodes_above_ear	Nodes_above_ear	0	0	0	1	0	0	0	0	0	0	0	0	0	0	0	0	0	0	0	0	0	0	0	0	0	0	1	private
pan_gene_26151	pan_gene_27187	Nodes_above_ear;Nodes_per_plant	Days_to_silk;Nodes_above_ear	0	0	0	0	1	0	0	0	0	1	0	0	0	0	0	0	0	0	0	0	0	0	0	0	0	0	2	dispensable
pan_gene_26151	pan_gene_27796	Nodes_above_ear;Nodes_per_plant	Nodes_above_ear	0	0	0	0	0	0	0	0	0	0	0	0	0	0	0	0	0	0	1	0	0	0	0	0	0	0	1	private
pan_gene_26151	pan_gene_30693	Nodes_above_ear;Nodes_per_plant	Nodes_above_ear	0	0	0	0	0	0	0	1	0	0	0	0	0	0	0	1	0	1	0	0	0	0	0	0	0	0	3	dispensable
pan_gene_26151	pan_gene_30887	Nodes_above_ear;Nodes_per_plant	Nitrate;Nodes_above_ear	0	0	0	0	0	0	0	0	0	1	0	0	0	0	0	0	0	1	1	0	0	0	0	0	0	0	3	dispensable
pan_gene_26151	pan_gene_4212	Nodes_above_ear;Nodes_per_plant	Nodes_above_ear	0	0	0	0	0	0	0	1	0	1	1	0	0	0	0	0	0	1	0	0	0	0	1	0	1	1	7	dispensable
pan_gene_26151	pan_gene_8122	Nodes_above_ear;Nodes_per_plant	Average_internode_length_(whole_plant);Ear_row_number;Fumarate;Nodes_above_ear	0	0	0	0	0	0	0	1	0	0	0	0	0	0	0	1	0	0	0	0	0	0	0	0	0	0	2	dispensable
pan_gene_26151	pan_gene_8777	Nodes_above_ear;Nodes_per_plant	Average_internode_length_(below_ear);Nodes_above_ear	0	0	0	0	0	0	0	0	0	0	0	0	0	0	0	0	0	0	0	0	1	0	0	0	0	0	1	private
pan_gene_26427	pan_gene_27022	Nodes_above_ear;PCA_of_metabolites:_PC1;Total_amino_acids	Nodes_above_ear;Northern_Leaf_Blight;Tassel_branch_number	0	0	0	0	0	0	0	0	0	0	0	0	0	1	0	0	0	0	0	0	0	0	0	0	0	0	1	private
pan_gene_26427	pan_gene_27206	Nodes_above_ear;PCA_of_metabolites:_PC1;Total_amino_acids	Nodes_above_ear	0	0	0	1	0	0	0	0	0	0	0	0	0	0	0	0	0	0	0	0	0	0	0	0	0	0	1	private
pan_gene_26427	pan_gene_27440	Nodes_above_ear;PCA_of_metabolites:_PC1;Total_amino_acids	Leaf_length;Nodes_above_ear	0	0	0	1	0	0	0	0	0	0	0	0	0	0	0	0	0	0	0	0	0	0	0	0	0	0	1	private
pan_gene_26427	pan_gene_27953	Nodes_above_ear;PCA_of_metabolites:_PC1;Total_amino_acids	Height_above_ear;Nodes_above_ear;Southern_leaf_blight	0	0	0	1	0	0	0	0	0	0	0	0	0	0	0	0	0	0	0	0	0	0	0	0	0	0	1	private
pan_gene_26427	pan_gene_32554	Nodes_above_ear;PCA_of_metabolites:_PC1;Total_amino_acids	Ear_row_number;Height_per_day_(until_flowering);Nodes_above_ear	0	0	0	1	0	0	0	0	0	0	0	0	0	0	0	0	0	0	0	0	0	0	0	0	0	0	1	private
pan_gene_26427	pan_gene_7830	Nodes_above_ear;PCA_of_metabolites:_PC1;Total_amino_acids	Nodes_above_ear	0	0	0	0	0	0	0	1	0	0	0	0	0	1	0	0	0	0	0	0	0	0	0	0	0	0	2	dispensable
pan_gene_26428	pan_gene_28414	Boxcox-transformed_leaf_angle;Cob_diameter;Leaf_length;Nodes_above_ear;Plant_height;Tassel_length	Nodes_above_ear;Nodes_to_ear	0	0	0	0	0	0	0	1	0	0	0	0	0	0	0	0	0	1	0	0	0	0	0	0	0	0	2	dispensable
pan_gene_26428	pan_gene_408	Boxcox-transformed_leaf_angle;Cob_diameter;Leaf_length;Nodes_above_ear;Plant_height;Tassel_length	Average_internode_length_(above_ear);Nodes_above_ear;Nodes_per_plant	0	0	0	1	0	0	0	0	0	0	0	0	0	0	0	0	0	0	0	0	0	0	0	0	0	0	1	private
pan_gene_26559	pan_gene_27892	Nodes_above_ear	Nodes_above_ear;Nodes_per_plant;Nodes_to_ear;Northern_Leaf_Blight	0	0	0	0	0	0	0	0	0	0	0	0	0	0	0	0	1	0	0	0	0	0	0	0	0	0	1	private
pan_gene_26559	pan_gene_27953	Nodes_above_ear	Height_above_ear;Nodes_above_ear;Southern_leaf_blight	0	0	0	0	0	0	0	0	0	0	0	0	0	0	0	0	1	0	0	0	0	0	0	0	0	0	1	private
pan_gene_26653	pan_gene_27187	Ear_height;Leaf_width;Nodes_above_ear;Nodes_per_plant;Nodes_to_ear;Plant_height	Days_to_silk;Nodes_above_ear	0	0	0	1	1	1	0	1	1	1	0	0	0	0	0	0	1	0	0	0	0	0	0	0	0	0	7	dispensable
pan_gene_26653	pan_gene_27246	Ear_height;Leaf_width;Nodes_above_ear;Nodes_per_plant;Nodes_to_ear;Plant_height	Nodes_above_ear;Northern_Leaf_Blight	0	0	0	0	0	1	0	0	0	0	0	0	0	0	0	0	0	0	0	0	0	0	0	0	0	0	1	private
pan_gene_26653	pan_gene_28324	Ear_height;Leaf_width;Nodes_above_ear;Nodes_per_plant;Nodes_to_ear;Plant_height	Ear_height;Nodes_above_ear;Ratio_of_ear_height_to_total_height	0	0	0	1	0	0	0	0	0	0	0	0	0	0	0	0	0	0	0	0	0	0	0	0	0	0	1	private
pan_gene_26653	pan_gene_28675	Ear_height;Leaf_width;Nodes_above_ear;Nodes_per_plant;Nodes_to_ear;Plant_height	Nodes_above_ear	0	0	0	0	0	0	0	0	1	0	1	0	0	1	1	1	0	0	1	0	0	0	1	0	0	0	7	dispensable
pan_gene_26653	pan_gene_30653	Ear_height;Leaf_width;Nodes_above_ear;Nodes_per_plant;Nodes_to_ear;Plant_height	Nodes_above_ear	0	0	0	1	1	1	1	0	0	0	0	0	1	0	1	0	0	0	0	0	1	0	0	0	0	0	7	dispensable
pan_gene_26653	pan_gene_30761	Ear_height;Leaf_width;Nodes_above_ear;Nodes_per_plant;Nodes_to_ear;Plant_height	Leaf_length;Nodes_above_ear;PCA_of_metabolites:_PC2;Plant_height;Starch;Tassel_length	0	0	0	1	0	0	0	0	0	0	0	0	1	0	0	0	0	0	0	1	0	0	0	0	0	0	3	dispensable
pan_gene_26653	pan_gene_39807	Ear_height;Leaf_width;Nodes_above_ear;Nodes_per_plant;Nodes_to_ear;Plant_height	Nodes_above_ear	0	0	0	1	0	0	0	0	0	0	0	0	0	0	0	0	0	0	0	0	0	0	0	0	0	0	1	private
pan_gene_26653	pan_gene_56148	Ear_height;Leaf_width;Nodes_above_ear;Nodes_per_plant;Nodes_to_ear;Plant_height	Nodes_above_ear	0	0	0	1	0	0	0	0	0	0	0	0	0	0	0	0	0	0	0	0	0	0	0	0	0	0	1	private
pan_gene_26653	pan_gene_57816	Ear_height;Leaf_width;Nodes_above_ear;Nodes_per_plant;Nodes_to_ear;Plant_height	Nodes_above_ear	0	0	0	1	0	0	0	0	0	0	0	0	0	0	0	0	0	0	0	0	0	0	0	0	0	0	1	private
pan_gene_26653	pan_gene_8122	Ear_height;Leaf_width;Nodes_above_ear;Nodes_per_plant;Nodes_to_ear;Plant_height	Average_internode_length_(whole_plant);Ear_row_number;Fumarate;Nodes_above_ear	0	0	0	0	0	1	0	0	0	0	0	0	0	0	0	0	0	0	0	0	0	0	0	0	0	0	1	private
pan_gene_26653	pan_gene_8376	Ear_height;Leaf_width;Nodes_above_ear;Nodes_per_plant;Nodes_to_ear;Plant_height	Nodes_above_ear	0	0	0	1	0	0	0	0	1	0	0	0	0	0	0	0	0	0	0	0	0	0	0	0	0	0	2	dispensable
pan_gene_26940	pan_gene_2874	Ear_height;Nodes_above_ear;Nodes_per_plant	Nodes_above_ear;Tassel_branch_number	0	0	0	1	1	0	0	1	0	1	1	0	0	1	0	1	1	1	0	0	0	0	1	0	0	0	10	dispensable
pan_gene_27013	pan_gene_4230	Nodes_above_ear	Nodes_above_ear	0	0	0	1	0	0	0	0	0	0	0	0	0	0	0	0	0	0	0	0	0	0	0	0	0	0	1	private
pan_gene_27022	pan_gene_7830	Nodes_above_ear;Northern_Leaf_Blight;Tassel_branch_number	Nodes_above_ear	0	0	0	0	0	0	0	0	0	0	0	0	0	1	0	0	0	0	0	0	0	0	0	0	0	0	1	private
pan_gene_27089	pan_gene_28324	Nodes_above_ear	Ear_height;Nodes_above_ear;Ratio_of_ear_height_to_total_height	0	0	0	1	0	0	0	0	0	0	0	0	0	0	0	0	0	0	0	0	0	0	0	0	0	0	1	private
pan_gene_27089	pan_gene_30731	Nodes_above_ear	Nodes_above_ear	0	0	0	1	1	1	0	1	1	0	0	0	0	1	0	0	0	0	0	0	0	0	0	0	0	0	6	dispensable
pan_gene_27089	pan_gene_4212	Nodes_above_ear	Nodes_above_ear	0	0	0	1	0	1	0	0	1	0	0	0	0	0	0	1	0	0	1	1	1	1	0	1	1	0	10	dispensable
pan_gene_27089	pan_gene_8376	Nodes_above_ear	Nodes_above_ear	0	0	0	1	1	1	0	0	1	0	0	0	0	0	0	0	0	0	0	0	0	0	0	0	1	0	5	dispensable
pan_gene_27121	pan_gene_4643	Nodes_above_ear;Northern_Leaf_Blight;Photoperiod_growing-degree_days_to_anthesis	Nodes_above_ear	0	0	0	1	0	0	0	0	0	0	0	0	0	0	0	0	0	0	0	0	0	0	0	0	0	0	1	private
pan_gene_27160	pan_gene_27187	Nodes_above_ear	Days_to_silk;Nodes_above_ear	0	0	0	1	0	0	0	0	0	0	0	0	0	0	0	0	0	0	0	0	0	0	0	0	0	0	1	private
pan_gene_27160	pan_gene_28486	Nodes_above_ear	Nodes_above_ear	0	0	0	1	0	0	0	0	0	0	1	0	0	0	0	0	0	0	0	0	0	0	0	1	0	0	3	dispensable
pan_gene_27160	pan_gene_28781	Nodes_above_ear	Nodes_above_ear	0	0	0	1	0	0	0	0	0	0	0	0	0	0	0	0	0	0	0	0	0	0	0	0	0	0	1	private
pan_gene_27160	pan_gene_30723	Nodes_above_ear	Ear_height;Nodes_above_ear	0	0	0	1	0	0	0	0	0	0	0	0	0	0	0	1	0	0	0	0	0	0	0	0	0	0	2	dispensable
pan_gene_27160	pan_gene_4212	Nodes_above_ear	Nodes_above_ear	0	0	0	1	0	0	0	1	0	0	0	0	0	0	0	0	0	0	0	0	0	0	0	0	0	0	2	dispensable
pan_gene_27160	pan_gene_5767	Nodes_above_ear	Nodes_above_ear	0	0	0	1	0	0	0	0	0	0	0	0	0	0	0	0	0	0	0	0	0	0	0	0	0	0	1	private
pan_gene_27187	pan_gene_28422	Days_to_silk;Nodes_above_ear	Nodes_above_ear	0	0	0	1	0	0	0	0	0	0	0	0	0	0	0	0	0	0	0	0	0	0	0	0	0	0	1	private
pan_gene_27187	pan_gene_28486	Days_to_silk;Nodes_above_ear	Nodes_above_ear	0	0	0	1	0	0	0	0	0	0	0	0	0	0	0	0	0	0	0	0	0	0	0	0	0	0	1	private
pan_gene_27187	pan_gene_28781	Days_to_silk;Nodes_above_ear	Nodes_above_ear	0	0	0	1	1	0	0	1	1	0	0	0	0	1	0	0	0	0	0	0	0	0	0	0	0	0	5	dispensable
pan_gene_27187	pan_gene_30653	Days_to_silk;Nodes_above_ear	Nodes_above_ear	0	0	0	1	1	1	0	0	0	0	0	1	0	1	0	0	0	0	0	0	0	0	0	0	1	0	6	dispensable
pan_gene_27187	pan_gene_30723	Days_to_silk;Nodes_above_ear	Ear_height;Nodes_above_ear	0	0	0	1	1	0	0	0	0	0	0	0	0	0	0	0	0	0	0	0	0	0	0	0	0	0	2	dispensable
pan_gene_27187	pan_gene_30761	Days_to_silk;Nodes_above_ear	Leaf_length;Nodes_above_ear;PCA_of_metabolites:_PC2;Plant_height;Starch;Tassel_length	0	0	0	1	1	1	0	1	0	0	0	0	0	0	0	0	0	0	0	0	0	0	0	0	1	0	5	dispensable
pan_gene_27187	pan_gene_32276	Days_to_silk;Nodes_above_ear	Nodes_above_ear	0	0	0	1	0	0	0	0	1	0	0	0	0	0	0	0	0	0	0	0	0	0	0	0	0	0	2	dispensable
pan_gene_27187	pan_gene_4212	Days_to_silk;Nodes_above_ear	Nodes_above_ear	0	0	0	1	0	1	0	1	1	1	0	1	0	0	0	0	1	0	0	0	0	0	0	0	1	0	8	dispensable
pan_gene_27187	pan_gene_5767	Days_to_silk;Nodes_above_ear	Nodes_above_ear	0	0	0	1	0	0	0	1	0	0	0	0	0	1	0	0	0	0	0	0	0	0	0	0	0	0	3	dispensable
pan_gene_27187	pan_gene_8375	Days_to_silk;Nodes_above_ear	Anthesis-silking_interval;Nodes_above_ear;Tassel_length	0	0	0	0	0	1	0	0	0	0	0	0	0	0	0	0	0	0	0	0	0	0	0	0	0	0	1	private
pan_gene_27195	pan_gene_28414	Chlorophyll_B;Nodes_above_ear	Nodes_above_ear;Nodes_to_ear	0	0	0	0	0	0	0	1	0	0	0	0	1	0	0	0	0	0	0	0	0	0	0	0	0	0	2	dispensable
pan_gene_27246	pan_gene_4233	Nodes_above_ear;Northern_Leaf_Blight	Nodes_above_ear;Plant_height	0	0	0	0	0	1	0	0	0	0	0	0	0	0	0	0	0	0	0	0	0	0	0	0	0	0	1	private
pan_gene_27246	pan_gene_8122	Nodes_above_ear;Northern_Leaf_Blight	Average_internode_length_(whole_plant);Ear_row_number;Fumarate;Nodes_above_ear	0	0	0	0	0	1	0	0	0	0	0	0	0	0	0	0	0	0	0	0	0	0	0	0	0	0	1	private
pan_gene_27440	pan_gene_27953	Leaf_length;Nodes_above_ear	Height_above_ear;Nodes_above_ear;Southern_leaf_blight	0	0	0	1	0	0	0	0	0	0	0	0	0	0	0	0	0	0	0	0	0	0	0	0	0	0	1	private
pan_gene_27440	pan_gene_32554	Leaf_length;Nodes_above_ear	Ear_row_number;Height_per_day_(until_flowering);Nodes_above_ear	0	0	0	1	0	0	0	0	0	0	0	0	0	0	0	0	0	0	0	0	0	0	0	0	0	0	1	private
pan_gene_27796	pan_gene_28324	Nodes_above_ear	Ear_height;Nodes_above_ear;Ratio_of_ear_height_to_total_height	0	0	0	1	0	0	0	0	0	0	0	0	0	0	0	0	0	0	0	0	0	0	1	0	0	0	2	dispensable
pan_gene_27796	pan_gene_28675	Nodes_above_ear	Nodes_above_ear	0	0	0	0	0	1	0	0	1	0	1	0	0	0	0	1	0	0	1	0	0	0	1	0	0	0	6	dispensable
pan_gene_27796	pan_gene_30692	Nodes_above_ear	Average_internode_length_(below_ear);Nodes_above_ear	0	0	0	0	0	0	0	0	0	1	0	0	0	0	0	0	0	0	0	0	0	0	0	0	0	0	1	private
pan_gene_27796	pan_gene_30731	Nodes_above_ear	Nodes_above_ear	0	0	0	1	1	1	0	0	1	0	0	1	1	1	0	0	0	0	0	0	0	0	0	0	0	0	7	dispensable
pan_gene_27796	pan_gene_32091	Nodes_above_ear	Boxcox-transformed_leaf_angle;Nodes_above_ear;Ratio_of_ear_height_to_total_height	0	0	0	1	1	1	1	0	1	0	1	0	0	0	0	1	0	0	1	0	0	0	1	0	0	0	9	dispensable
pan_gene_27796	pan_gene_39807	Nodes_above_ear	Nodes_above_ear	0	0	0	1	0	0	0	0	0	0	0	0	0	0	0	0	0	0	0	0	0	0	0	0	0	0	1	private
pan_gene_27796	pan_gene_412	Nodes_above_ear	Average_internode_length_(whole_plant);Days_to_anthesis;Nodes_above_ear	0	0	0	1	0	0	0	0	0	0	0	0	0	0	0	0	0	0	0	0	0	0	0	0	0	0	1	private
pan_gene_27796	pan_gene_56148	Nodes_above_ear	Nodes_above_ear	0	0	0	1	0	0	0	0	0	0	0	0	0	0	0	0	0	0	0	0	0	0	0	0	0	0	1	private
pan_gene_27796	pan_gene_57816	Nodes_above_ear	Nodes_above_ear	0	0	0	1	0	0	0	0	0	0	0	0	0	0	0	0	0	0	0	0	0	0	0	0	0	0	1	private
pan_gene_27796	pan_gene_5850	Nodes_above_ear	Nodes_above_ear;Tassel_branch_number	0	0	0	1	0	0	0	0	1	0	0	0	0	0	0	0	0	0	0	0	0	0	0	0	0	0	2	dispensable
pan_gene_27796	pan_gene_8122	Nodes_above_ear	Average_internode_length_(whole_plant);Ear_row_number;Fumarate;Nodes_above_ear	0	0	0	0	1	1	0	0	1	0	0	0	0	0	0	0	0	0	0	0	0	0	0	0	0	0	3	dispensable
pan_gene_27796	pan_gene_8376	Nodes_above_ear	Nodes_above_ear	0	0	0	1	1	1	0	0	1	0	0	0	0	0	0	0	0	0	0	0	0	0	0	0	0	0	4	dispensable
pan_gene_27846	pan_gene_5115	Ear_row_number;Nodes_above_ear	Boxcox-transformed_leaf_angle;Leaf_length;Nodes_above_ear;Northern_Leaf_Blight	0	0	0	1	1	0	0	0	0	0	0	0	0	0	0	0	0	0	0	0	0	0	0	0	0	0	2	dispensable
pan_gene_27847	pan_gene_5342	Ear_row_number;Nodes_above_ear	100_Kernel_weight;Nodes_above_ear;Starch	0	0	0	1	0	0	0	0	0	0	0	0	0	0	0	0	0	0	0	0	0	0	0	0	0	0	1	private
pan_gene_27882	pan_gene_8774	100_Kernel_weight;Nodes_above_ear	Nodes_above_ear	0	0	0	1	0	0	0	0	0	1	0	0	0	0	0	0	0	0	1	0	0	0	0	1	0	0	4	dispensable
pan_gene_27892	pan_gene_27953	Nodes_above_ear;Nodes_per_plant;Nodes_to_ear;Northern_Leaf_Blight	Height_above_ear;Nodes_above_ear;Southern_leaf_blight	0	0	0	0	0	0	0	1	0	0	0	0	0	0	0	0	1	0	0	0	1	0	0	0	0	0	3	dispensable
pan_gene_27953	pan_gene_32554	Height_above_ear;Nodes_above_ear;Southern_leaf_blight	Ear_row_number;Height_per_day_(until_flowering);Nodes_above_ear	0	0	0	1	0	0	0	0	0	0	0	0	0	0	0	0	0	0	0	0	0	0	0	0	0	0	1	private
pan_gene_27953	pan_gene_4620	Height_above_ear;Nodes_above_ear;Southern_leaf_blight	Days_to_anthesis;Ear_row_number;Nodes_above_ear;Starch	0	0	0	1	0	0	0	0	0	0	0	0	0	0	0	0	0	0	0	0	0	0	0	0	0	0	1	private
pan_gene_27953	pan_gene_7830	Height_above_ear;Nodes_above_ear;Southern_leaf_blight	Nodes_above_ear	0	0	0	0	0	0	0	0	1	0	0	0	0	0	0	0	0	0	0	0	0	0	0	0	0	0	1	private
pan_gene_28067	pan_gene_5361	Nodes_above_ear;Tassel_length	Nodes_above_ear	0	0	0	1	0	0	0	0	0	0	0	0	0	0	0	0	0	0	0	0	0	0	0	0	0	0	1	private
pan_gene_28237	pan_gene_30723	Average_internode_length_(below_ear);Nodes_above_ear	Ear_height;Nodes_above_ear	0	0	0	1	0	0	0	0	0	0	0	0	0	0	0	0	0	0	0	0	0	0	0	0	0	0	1	private
pan_gene_28237	pan_gene_32548	Average_internode_length_(below_ear);Nodes_above_ear	Chlorophyll_B;Ear_row_number;Nitrate;Nodes_above_ear;Plant_height;Stalk_strength	0	0	0	1	0	0	0	0	0	0	0	0	0	0	0	0	0	0	0	0	0	0	0	0	0	0	1	private
pan_gene_28237	pan_gene_5767	Average_internode_length_(below_ear);Nodes_above_ear	Nodes_above_ear	0	0	0	1	0	0	0	0	0	0	0	0	0	0	0	0	0	0	0	0	0	0	0	0	0	0	1	private
pan_gene_28323	pan_gene_98804	Ear_height;Nodes_above_ear;Nodes_to_ear;Ratio_of_ear_height_to_total_height	Days_to_silk;Ear_row_number;Nodes_above_ear	0	0	0	0	0	0	0	0	0	0	0	0	0	0	0	0	0	1	0	0	0	0	0	0	0	0	1	private
pan_gene_28324	pan_gene_38227	Ear_height;Nodes_above_ear;Ratio_of_ear_height_to_total_height	Nodes_above_ear	0	0	0	1	0	0	0	0	0	0	0	0	0	0	0	0	0	0	0	0	0	0	0	0	0	0	1	private
pan_gene_28324	pan_gene_41048	Ear_height;Nodes_above_ear;Ratio_of_ear_height_to_total_height	Malate;Nodes_above_ear	0	0	0	1	0	0	0	0	0	0	0	0	0	0	0	0	0	0	0	0	0	0	0	0	0	0	1	private
pan_gene_28324	pan_gene_42188	Ear_height;Nodes_above_ear;Ratio_of_ear_height_to_total_height	Nodes_above_ear	0	0	0	1	0	0	0	0	0	0	0	0	0	0	0	0	0	0	0	0	0	0	0	0	0	0	1	private
pan_gene_28324	pan_gene_8376	Ear_height;Nodes_above_ear;Ratio_of_ear_height_to_total_height	Nodes_above_ear	0	0	0	1	0	0	0	0	0	0	0	0	0	0	0	0	0	0	0	0	0	0	0	0	0	0	1	private
pan_gene_28422	pan_gene_28486	Nodes_above_ear	Nodes_above_ear	0	0	0	1	0	1	0	0	1	0	1	1	0	0	0	0	0	0	0	0	0	1	1	1	0	0	8	dispensable
pan_gene_28422	pan_gene_28781	Nodes_above_ear	Nodes_above_ear	0	0	0	1	0	0	0	0	0	0	0	0	0	0	0	0	0	0	0	0	0	0	0	0	0	0	1	private
pan_gene_28422	pan_gene_4212	Nodes_above_ear	Nodes_above_ear	0	0	0	1	0	0	0	1	0	0	0	0	0	0	0	0	0	0	0	0	0	0	0	0	0	0	2	dispensable
pan_gene_28422	pan_gene_5767	Nodes_above_ear	Nodes_above_ear	0	0	0	1	0	0	0	0	1	0	0	0	0	0	0	0	0	0	0	0	0	0	0	0	0	0	2	dispensable
pan_gene_28486	pan_gene_28781	Nodes_above_ear	Nodes_above_ear	0	0	0	1	0	0	0	0	0	0	0	0	0	0	0	0	0	0	0	0	0	0	0	0	0	0	1	private
pan_gene_28486	pan_gene_30761	Nodes_above_ear	Leaf_length;Nodes_above_ear;PCA_of_metabolites:_PC2;Plant_height;Starch;Tassel_length	0	0	0	1	0	0	0	0	1	0	0	0	1	0	0	0	0	0	0	0	0	1	0	0	0	0	4	dispensable
pan_gene_28486	pan_gene_5767	Nodes_above_ear	Nodes_above_ear	0	0	0	1	0	0	0	0	1	1	0	0	1	0	0	0	0	0	0	0	0	0	0	0	0	1	5	dispensable
pan_gene_28671	pan_gene_7353	Nodes_above_ear;Total_amino_acids	Nodes_above_ear	0	0	0	1	0	0	0	0	0	0	0	0	0	1	0	0	0	0	0	0	0	0	0	0	0	0	2	dispensable
pan_gene_28671	pan_gene_8377	Nodes_above_ear;Total_amino_acids	Nodes_above_ear;Tassel_length	0	0	0	1	0	0	0	0	0	0	0	0	0	0	0	0	0	0	0	0	0	0	0	0	0	0	1	private
pan_gene_28675	pan_gene_30693	Nodes_above_ear	Nodes_above_ear	0	0	0	0	0	0	0	1	0	0	0	0	0	0	0	0	0	0	0	0	0	0	0	0	0	0	1	private
pan_gene_28675	pan_gene_30887	Nodes_above_ear	Nitrate;Nodes_above_ear	0	0	0	0	0	0	1	0	1	0	1	0	0	1	1	1	0	0	1	0	0	0	0	0	1	0	8	dispensable
pan_gene_28675	pan_gene_4212	Nodes_above_ear	Nodes_above_ear	0	0	0	0	0	1	0	0	1	0	1	0	0	1	1	1	0	0	0	0	0	0	1	0	0	0	7	dispensable
pan_gene_28675	pan_gene_56148	Nodes_above_ear	Nodes_above_ear	0	0	0	0	0	0	0	0	0	0	0	0	0	1	0	0	0	0	0	0	0	0	0	0	0	0	1	private
pan_gene_28675	pan_gene_8122	Nodes_above_ear	Average_internode_length_(whole_plant);Ear_row_number;Fumarate;Nodes_above_ear	0	0	0	0	0	1	0	1	1	0	0	0	0	0	0	1	0	0	0	0	0	0	0	0	0	0	4	dispensable
pan_gene_2874	pan_gene_4230	Nodes_above_ear;Tassel_branch_number	Nodes_above_ear	0	0	0	1	1	1	1	0	1	0	0	0	0	0	0	1	0	1	0	0	1	1	0	0	0	0	9	dispensable
pan_gene_28781	pan_gene_30653	Nodes_above_ear	Nodes_above_ear	0	0	0	1	1	0	0	0	1	1	0	0	1	1	0	0	0	1	0	0	0	0	0	0	0	0	7	dispensable
pan_gene_28781	pan_gene_30761	Nodes_above_ear	Leaf_length;Nodes_above_ear;PCA_of_metabolites:_PC2;Plant_height;Starch;Tassel_length	0	0	0	1	1	0	0	1	1	0	0	0	1	0	0	0	0	0	0	0	0	0	0	0	0	1	6	dispensable
pan_gene_28781	pan_gene_32276	Nodes_above_ear	Nodes_above_ear	0	0	0	1	0	0	0	0	1	0	0	0	0	0	0	0	0	0	0	0	0	0	0	0	0	0	2	dispensable
pan_gene_28781	pan_gene_5767	Nodes_above_ear	Nodes_above_ear	0	0	0	1	0	0	0	1	1	0	1	0	0	0	0	0	0	0	0	1	1	0	0	0	0	0	6	dispensable
pan_gene_28781	pan_gene_8375	Nodes_above_ear	Anthesis-silking_interval;Nodes_above_ear;Tassel_length	0	0	0	0	0	0	0	0	0	0	0	0	1	0	0	0	0	0	0	0	0	0	0	0	0	0	1	private
pan_gene_30653	pan_gene_32276	Nodes_above_ear	Nodes_above_ear	0	0	0	1	0	0	0	1	1	0	0	0	0	0	0	0	0	0	0	0	0	0	0	0	0	0	3	dispensable
pan_gene_30653	pan_gene_8122	Nodes_above_ear	Average_internode_length_(whole_plant);Ear_row_number;Fumarate;Nodes_above_ear	0	0	0	0	0	1	0	0	1	0	0	0	0	0	0	0	0	1	0	0	0	0	0	0	0	1	4	dispensable
pan_gene_30653	pan_gene_8375	Nodes_above_ear	Anthesis-silking_interval;Nodes_above_ear;Tassel_length	0	0	0	0	1	1	1	0	0	0	0	0	0	0	0	0	0	0	1	0	1	0	0	1	0	0	6	dispensable
pan_gene_30692	pan_gene_30761	Average_internode_length_(below_ear);Nodes_above_ear	Leaf_length;Nodes_above_ear;PCA_of_metabolites:_PC2;Plant_height;Starch;Tassel_length	0	0	0	0	1	0	0	0	0	1	0	0	0	0	0	0	0	0	0	0	0	0	0	0	0	0	2	dispensable
pan_gene_30693	pan_gene_30887	Nodes_above_ear	Nitrate;Nodes_above_ear	0	0	0	0	0	0	0	1	0	0	0	1	0	0	0	0	0	1	0	0	0	0	0	0	0	0	3	dispensable
pan_gene_30693	pan_gene_32091	Nodes_above_ear	Boxcox-transformed_leaf_angle;Nodes_above_ear;Ratio_of_ear_height_to_total_height	0	0	0	0	0	0	0	1	0	0	0	1	0	0	0	0	0	1	0	0	0	0	0	1	0	0	4	dispensable
pan_gene_30693	pan_gene_5850	Nodes_above_ear	Nodes_above_ear;Tassel_branch_number	0	0	0	0	0	0	0	1	0	0	0	0	0	0	0	0	0	0	0	0	0	0	0	0	0	0	1	private
pan_gene_30693	pan_gene_8777	Nodes_above_ear	Average_internode_length_(below_ear);Nodes_above_ear	0	0	0	0	0	0	0	0	0	0	0	1	0	0	0	0	0	0	0	0	0	0	0	1	0	0	2	dispensable
pan_gene_30723	pan_gene_5767	Ear_height;Nodes_above_ear	Nodes_above_ear	0	0	0	1	1	0	0	0	0	0	0	0	0	0	0	0	0	0	0	0	0	0	0	0	0	0	2	dispensable
pan_gene_30723	pan_gene_8375	Ear_height;Nodes_above_ear	Anthesis-silking_interval;Nodes_above_ear;Tassel_length	0	0	0	0	0	0	0	0	0	0	0	0	0	0	0	1	0	0	0	0	0	0	0	0	0	0	1	private
pan_gene_30731	pan_gene_32091	Nodes_above_ear	Boxcox-transformed_leaf_angle;Nodes_above_ear;Ratio_of_ear_height_to_total_height	0	0	0	1	0	1	0	0	1	0	0	0	0	1	0	0	0	0	0	0	0	0	0	0	0	0	4	dispensable
pan_gene_30731	pan_gene_39807	Nodes_above_ear	Nodes_above_ear	0	0	0	1	0	0	0	0	0	0	0	0	0	0	0	0	0	0	0	0	0	0	0	0	0	0	1	private
pan_gene_30731	pan_gene_407	Nodes_above_ear	Average_internode_length_(above_ear);Nodes_above_ear;Nodes_per_plant	0	0	0	1	0	0	0	0	0	0	0	0	0	0	0	0	0	0	0	0	0	0	0	0	0	0	1	private
pan_gene_30731	pan_gene_412	Nodes_above_ear	Average_internode_length_(whole_plant);Days_to_anthesis;Nodes_above_ear	0	0	0	1	0	0	0	0	0	0	0	0	0	0	0	0	0	0	0	0	0	0	0	0	0	0	1	private
pan_gene_30731	pan_gene_56148	Nodes_above_ear	Nodes_above_ear	0	0	0	1	0	0	0	0	0	0	0	0	0	1	0	0	0	0	0	0	0	0	0	0	0	0	2	dispensable
pan_gene_30731	pan_gene_57816	Nodes_above_ear	Nodes_above_ear	0	0	0	1	0	0	0	0	0	0	0	0	0	0	0	0	0	0	0	0	0	0	0	0	0	0	1	private
pan_gene_30731	pan_gene_8376	Nodes_above_ear	Nodes_above_ear	0	0	0	1	1	1	1	0	1	1	0	1	0	0	1	1	0	0	0	0	0	0	0	0	0	0	9	dispensable
pan_gene_30761	pan_gene_32091	Leaf_length;Nodes_above_ear;PCA_of_metabolites:_PC2;Plant_height;Starch;Tassel_length	Boxcox-transformed_leaf_angle;Nodes_above_ear;Ratio_of_ear_height_to_total_height	0	0	0	1	0	1	0	0	1	0	0	0	1	0	0	0	0	0	1	0	0	1	0	1	0	1	8	dispensable
pan_gene_30761	pan_gene_4212	Leaf_length;Nodes_above_ear;PCA_of_metabolites:_PC2;Plant_height;Starch;Tassel_length	Nodes_above_ear	0	0	0	1	0	1	0	1	1	1	0	0	1	0	0	0	0	0	1	1	0	0	0	1	1	1	11	near-core
pan_gene_30761	pan_gene_5850	Leaf_length;Nodes_above_ear;PCA_of_metabolites:_PC2;Plant_height;Starch;Tassel_length	Nodes_above_ear;Tassel_branch_number	0	0	0	1	0	0	0	0	1	0	0	0	0	0	0	0	0	0	0	0	0	0	0	0	0	0	2	dispensable
pan_gene_30761	pan_gene_8122	Leaf_length;Nodes_above_ear;PCA_of_metabolites:_PC2;Plant_height;Starch;Tassel_length	Average_internode_length_(whole_plant);Ear_row_number;Fumarate;Nodes_above_ear	0	0	0	0	0	1	0	0	1	0	0	0	0	0	0	0	0	1	0	0	0	0	0	0	0	0	3	dispensable
pan_gene_30761	pan_gene_9405	Leaf_length;Nodes_above_ear;PCA_of_metabolites:_PC2;Plant_height;Starch;Tassel_length	Ear_row_number;Nodes_above_ear	0	0	0	1	0	0	0	0	0	0	0	0	0	0	0	0	0	0	0	0	0	0	0	0	0	0	1	private
pan_gene_30761	pan_gene_9486	Leaf_length;Nodes_above_ear;PCA_of_metabolites:_PC2;Plant_height;Starch;Tassel_length	Nodes_above_ear	0	0	0	1	0	0	0	0	0	0	0	0	0	0	1	0	0	0	1	0	0	1	0	0	0	0	4	dispensable
pan_gene_30887	pan_gene_39807	Nitrate;Nodes_above_ear	Nodes_above_ear	0	0	0	1	0	0	0	0	0	0	0	0	0	0	0	0	0	0	0	0	0	0	0	0	0	0	1	private
pan_gene_30887	pan_gene_56148	Nitrate;Nodes_above_ear	Nodes_above_ear	0	0	0	1	0	0	0	0	0	0	0	0	0	0	0	0	0	0	0	0	0	0	0	0	0	0	1	private
pan_gene_30887	pan_gene_57816	Nitrate;Nodes_above_ear	Nodes_above_ear	0	0	0	1	0	0	0	0	0	0	0	0	0	0	0	0	0	0	0	0	0	0	0	0	0	0	1	private
pan_gene_30887	pan_gene_8122	Nitrate;Nodes_above_ear	Average_internode_length_(whole_plant);Ear_row_number;Fumarate;Nodes_above_ear	0	0	0	0	1	1	0	1	1	0	0	0	0	0	0	1	1	0	1	0	0	0	0	0	0	0	7	dispensable
pan_gene_30887	pan_gene_8777	Nitrate;Nodes_above_ear	Average_internode_length_(below_ear);Nodes_above_ear	0	0	0	1	0	1	0	0	1	0	0	0	0	0	0	0	0	0	0	0	0	0	0	0	1	0	4	dispensable
pan_gene_31450	pan_gene_32548	Average_internode_length_(below_ear);Ear_height;Glucose;Height_per_day_(until_flowering);Nodes_above_ear;Plant_height	Chlorophyll_B;Ear_row_number;Nitrate;Nodes_above_ear;Plant_height;Stalk_strength	0	0	0	0	0	0	0	0	0	0	0	0	0	0	1	0	0	0	0	0	1	0	0	0	0	0	2	dispensable
pan_gene_32091	pan_gene_41048	Boxcox-transformed_leaf_angle;Nodes_above_ear;Ratio_of_ear_height_to_total_height	Malate;Nodes_above_ear	0	0	0	1	0	0	0	0	0	0	0	0	0	0	0	0	0	0	0	0	0	0	0	0	0	0	1	private
pan_gene_32091	pan_gene_42188	Boxcox-transformed_leaf_angle;Nodes_above_ear;Ratio_of_ear_height_to_total_height	Nodes_above_ear	0	0	0	1	0	0	0	0	0	0	0	0	0	0	0	0	0	0	0	0	0	0	0	0	0	0	1	private
pan_gene_32091	pan_gene_56148	Boxcox-transformed_leaf_angle;Nodes_above_ear;Ratio_of_ear_height_to_total_height	Nodes_above_ear	0	0	0	1	0	0	0	0	0	0	0	0	0	0	0	0	0	0	0	0	0	0	0	0	0	0	1	private
pan_gene_32091	pan_gene_8122	Boxcox-transformed_leaf_angle;Nodes_above_ear;Ratio_of_ear_height_to_total_height	Average_internode_length_(whole_plant);Ear_row_number;Fumarate;Nodes_above_ear	0	0	0	0	1	1	0	1	1	0	0	0	0	0	0	0	0	0	0	0	0	0	0	0	0	0	4	dispensable
pan_gene_32091	pan_gene_8777	Boxcox-transformed_leaf_angle;Nodes_above_ear;Ratio_of_ear_height_to_total_height	Average_internode_length_(below_ear);Nodes_above_ear	0	0	0	1	1	1	1	1	1	0	0	0	0	0	0	0	0	0	0	0	0	0	0	1	1	0	8	dispensable
pan_gene_321	pan_gene_32548	Nodes_above_ear;Tassel_branch_number	Chlorophyll_B;Ear_row_number;Nitrate;Nodes_above_ear;Plant_height;Stalk_strength	0	0	0	1	0	0	0	0	0	0	0	0	0	0	0	1	0	0	0	0	0	0	0	0	0	0	2	dispensable
pan_gene_321	pan_gene_7353	Nodes_above_ear;Tassel_branch_number	Nodes_above_ear	0	0	0	1	0	0	0	0	0	0	0	0	0	0	0	0	0	0	0	0	0	0	0	0	0	0	1	private
pan_gene_321	pan_gene_8377	Nodes_above_ear;Tassel_branch_number	Nodes_above_ear;Tassel_length	0	0	0	1	0	0	0	0	0	0	0	1	0	0	0	0	0	0	0	0	0	0	0	0	0	0	2	dispensable
pan_gene_32548	pan_gene_657	Chlorophyll_B;Ear_row_number;Nitrate;Nodes_above_ear;Plant_height;Stalk_strength	Glutamate;Nodes_above_ear	0	0	0	1	1	0	0	1	1	0	0	1	0	1	0	0	0	0	0	0	0	0	0	0	0	0	6	dispensable
pan_gene_32548	pan_gene_7353	Chlorophyll_B;Ear_row_number;Nitrate;Nodes_above_ear;Plant_height;Stalk_strength	Nodes_above_ear	0	0	0	1	1	0	0	1	0	0	0	1	1	0	0	1	0	0	0	1	1	0	0	1	0	0	9	dispensable
pan_gene_32554	pan_gene_4620	Ear_row_number;Height_per_day_(until_flowering);Nodes_above_ear	Days_to_anthesis;Ear_row_number;Nodes_above_ear;Starch	0	0	0	1	0	0	0	0	0	0	0	0	0	0	0	0	0	0	0	0	0	0	0	0	0	0	1	private
pan_gene_38227	pan_gene_41047	Nodes_above_ear	Malate;Nodes_above_ear	0	0	0	1	0	0	0	0	0	0	0	0	0	0	0	0	0	0	0	0	0	0	0	0	0	0	1	private
pan_gene_38227	pan_gene_41048	Nodes_above_ear	Malate;Nodes_above_ear	0	0	0	1	0	0	0	0	0	0	0	0	0	0	0	0	0	0	0	0	0	0	0	0	0	0	1	private
pan_gene_38227	pan_gene_42188	Nodes_above_ear	Nodes_above_ear	0	0	0	1	0	0	0	0	0	0	0	0	0	0	0	0	0	0	0	0	0	0	0	0	0	0	1	private
pan_gene_38227	pan_gene_56148	Nodes_above_ear	Nodes_above_ear	0	0	0	1	0	0	0	0	0	0	0	0	0	0	0	0	0	0	0	0	0	0	0	0	0	0	1	private
pan_gene_38227	pan_gene_664	Nodes_above_ear	Boxcox-transformed_leaf_angle;Nodes_above_ear	0	0	0	1	0	0	0	0	0	0	0	0	0	0	0	0	0	0	0	0	0	0	0	0	0	0	1	private
pan_gene_38227	pan_gene_80518	Nodes_above_ear	Nodes_above_ear	0	0	0	1	0	0	0	0	0	0	0	0	0	0	0	0	0	0	0	0	0	0	0	0	0	0	1	private
pan_gene_38227	pan_gene_8376	Nodes_above_ear	Nodes_above_ear	0	0	0	1	0	0	0	0	0	0	0	0	0	0	0	0	0	0	0	0	0	0	0	0	0	0	1	private
pan_gene_38227	pan_gene_8777	Nodes_above_ear	Average_internode_length_(below_ear);Nodes_above_ear	0	0	0	1	0	0	0	0	0	0	0	0	0	0	0	0	0	0	0	0	0	0	0	0	0	0	1	private
pan_gene_39807	pan_gene_56148	Nodes_above_ear	Nodes_above_ear	0	0	0	1	0	0	0	0	0	0	0	0	0	0	0	0	0	0	0	0	0	0	0	0	0	0	1	private
pan_gene_39807	pan_gene_80518	Nodes_above_ear	Nodes_above_ear	0	0	0	1	0	0	0	0	0	0	0	0	0	0	0	0	0	0	0	0	0	0	0	0	0	0	1	private
pan_gene_39807	pan_gene_8122	Nodes_above_ear	Average_internode_length_(whole_plant);Ear_row_number;Fumarate;Nodes_above_ear	0	0	0	0	0	0	0	1	0	0	0	0	0	0	0	0	0	0	0	0	0	0	0	0	0	0	1	private
pan_gene_39807	pan_gene_8777	Nodes_above_ear	Average_internode_length_(below_ear);Nodes_above_ear	0	0	0	1	0	0	0	0	0	0	0	0	0	0	0	0	0	0	0	0	0	0	0	0	0	0	1	private
pan_gene_407	pan_gene_8376	Average_internode_length_(above_ear);Nodes_above_ear;Nodes_per_plant	Nodes_above_ear	0	0	0	1	0	0	0	0	0	0	0	0	0	0	0	0	0	0	0	0	0	0	0	0	0	0	1	private
pan_gene_408	pan_gene_5767	Average_internode_length_(above_ear);Nodes_above_ear;Nodes_per_plant	Nodes_above_ear	0	0	0	1	1	0	0	1	0	0	0	0	0	0	0	0	0	0	0	0	0	0	0	0	0	0	3	dispensable
pan_gene_41047	pan_gene_41048	Malate;Nodes_above_ear	Malate;Nodes_above_ear	0	0	0	1	0	0	0	0	0	0	0	0	0	0	0	0	0	0	0	0	0	0	0	0	0	0	1	private
pan_gene_41047	pan_gene_42188	Malate;Nodes_above_ear	Nodes_above_ear	0	0	0	1	0	0	0	0	0	0	0	0	0	0	0	0	0	0	0	0	0	0	0	0	0	0	1	private
pan_gene_41047	pan_gene_7930	Malate;Nodes_above_ear	Days_to_anthesis;Nodes_above_ear	0	0	0	1	0	0	0	0	0	0	0	0	0	0	0	0	0	0	0	0	0	0	0	0	0	0	1	private
pan_gene_41047	pan_gene_80518	Malate;Nodes_above_ear	Nodes_above_ear	0	0	0	1	0	0	0	0	0	0	0	0	0	0	0	0	0	0	0	0	0	0	0	0	0	0	1	private
pan_gene_41047	pan_gene_8376	Malate;Nodes_above_ear	Nodes_above_ear	0	0	0	1	0	0	0	0	0	0	0	0	0	0	0	0	0	0	0	0	0	0	0	0	0	0	1	private
pan_gene_41048	pan_gene_42188	Malate;Nodes_above_ear	Nodes_above_ear	0	0	0	1	0	0	0	0	0	0	0	0	0	0	0	0	0	0	0	0	0	0	0	0	0	0	1	private
pan_gene_41048	pan_gene_4233	Malate;Nodes_above_ear	Nodes_above_ear;Plant_height	0	0	0	1	0	0	0	0	0	0	0	0	0	0	0	0	0	0	0	0	0	0	0	0	0	0	1	private
pan_gene_41048	pan_gene_56148	Malate;Nodes_above_ear	Nodes_above_ear	0	0	0	1	0	0	0	0	0	0	0	0	0	0	0	0	0	0	0	0	0	0	0	0	0	0	1	private
pan_gene_41048	pan_gene_5850	Malate;Nodes_above_ear	Nodes_above_ear;Tassel_branch_number	0	0	0	1	0	0	0	0	0	0	0	0	0	0	0	0	0	0	0	0	0	0	0	0	0	0	1	private
pan_gene_41048	pan_gene_80518	Malate;Nodes_above_ear	Nodes_above_ear	0	0	0	1	0	0	0	0	0	0	0	0	0	0	0	0	0	0	0	0	0	0	0	0	0	0	1	private
pan_gene_41048	pan_gene_8376	Malate;Nodes_above_ear	Nodes_above_ear	0	0	0	1	0	0	0	0	0	0	0	0	0	0	0	0	0	0	0	0	0	0	0	0	0	0	1	private
pan_gene_41048	pan_gene_8777	Malate;Nodes_above_ear	Average_internode_length_(below_ear);Nodes_above_ear	0	0	0	1	0	0	0	0	0	0	0	0	0	0	0	0	0	0	0	0	0	0	0	0	0	0	1	private
pan_gene_412	pan_gene_8376	Average_internode_length_(whole_plant);Days_to_anthesis;Nodes_above_ear	Nodes_above_ear	0	0	0	1	0	0	0	0	0	0	0	0	0	0	0	0	0	0	0	0	0	0	0	0	0	0	1	private
pan_gene_4212	pan_gene_5767	Nodes_above_ear	Nodes_above_ear	0	0	0	1	0	0	0	0	1	0	0	0	0	0	0	0	0	0	0	0	0	0	0	0	0	0	2	dispensable
pan_gene_4212	pan_gene_8122	Nodes_above_ear	Average_internode_length_(whole_plant);Ear_row_number;Fumarate;Nodes_above_ear	0	0	0	0	0	0	0	0	1	1	0	0	0	0	0	0	0	1	0	0	0	0	0	0	0	0	3	dispensable
pan_gene_4212	pan_gene_8375	Nodes_above_ear	Anthesis-silking_interval;Nodes_above_ear;Tassel_length	0	0	0	0	1	1	1	0	0	0	0	0	0	0	0	1	0	0	0	0	0	0	1	0	0	0	5	dispensable
pan_gene_42188	pan_gene_56148	Nodes_above_ear	Nodes_above_ear	0	0	0	1	0	0	0	0	0	0	0	0	0	0	0	0	0	0	0	0	0	0	0	0	0	0	1	private
pan_gene_42188	pan_gene_5850	Nodes_above_ear	Nodes_above_ear;Tassel_branch_number	0	0	0	1	0	0	0	0	0	0	0	0	0	0	0	0	0	0	0	0	0	0	0	0	0	0	1	private
pan_gene_42188	pan_gene_7930	Nodes_above_ear	Days_to_anthesis;Nodes_above_ear	0	0	0	1	0	0	0	0	0	0	0	0	0	0	0	0	0	0	0	0	0	0	0	0	0	0	1	private
pan_gene_42188	pan_gene_80518	Nodes_above_ear	Nodes_above_ear	0	0	0	1	0	0	0	0	0	0	0	0	0	0	0	0	0	0	0	0	0	0	0	0	0	0	1	private
pan_gene_42188	pan_gene_8376	Nodes_above_ear	Nodes_above_ear	0	0	0	1	0	0	0	0	0	0	0	0	0	0	0	0	0	0	0	0	0	0	0	0	0	0	1	private
pan_gene_42188	pan_gene_8777	Nodes_above_ear	Average_internode_length_(below_ear);Nodes_above_ear	0	0	0	1	0	0	0	0	0	0	0	0	0	0	0	0	0	0	0	0	0	0	0	0	0	0	1	private
pan_gene_4230	pan_gene_4643	Nodes_above_ear	Nodes_above_ear	0	0	0	1	1	0	0	1	0	1	0	1	0	1	1	1	0	0	0	0	0	1	0	0	0	0	9	dispensable
pan_gene_4233	pan_gene_80518	Nodes_above_ear;Plant_height	Nodes_above_ear	0	0	0	1	0	0	0	0	0	0	0	0	0	0	0	0	0	0	0	0	0	1	0	0	0	0	2	dispensable
pan_gene_4233	pan_gene_8122	Nodes_above_ear;Plant_height	Average_internode_length_(whole_plant);Ear_row_number;Fumarate;Nodes_above_ear	0	0	0	0	1	1	0	0	0	0	0	0	0	0	0	0	0	0	0	0	0	0	0	0	0	0	2	dispensable
pan_gene_4233	pan_gene_8777	Nodes_above_ear;Plant_height	Average_internode_length_(below_ear);Nodes_above_ear	0	0	0	1	0	1	0	0	0	0	0	0	0	0	0	0	0	0	0	0	0	0	0	0	0	0	2	dispensable
pan_gene_4642	pan_gene_70499	Nodes_above_ear;Stalk_strength	Nodes_above_ear	0	0	0	1	0	0	0	0	0	0	0	0	0	0	0	0	0	0	0	0	0	0	0	0	0	0	1	private
pan_gene_4671	pan_gene_8027	Nodes_above_ear	100_Kernel_weight;Height_per_day_(until_flowering);Nodes_above_ear;Ratio_of_ear_height_to_total_height	0	0	0	1	0	0	0	0	0	0	0	0	0	0	0	0	0	0	0	0	0	0	0	0	0	0	1	private
pan_gene_4672	pan_gene_6984	Nodes_above_ear	Average_internode_length_(whole_plant);Days_to_anthesis;Nodes_above_ear	0	0	0	1	0	0	0	0	0	0	0	0	0	0	0	0	0	0	0	0	0	0	0	0	0	0	1	private
pan_gene_5116	pan_gene_657	Boxcox-transformed_leaf_angle;Height_above_ear;Leaf_length;Nodes_above_ear;Northern_Leaf_Blight	Glutamate;Nodes_above_ear	0	0	0	1	0	0	0	0	0	0	0	0	0	0	0	0	0	0	0	0	0	0	0	0	0	0	1	private
pan_gene_5361	pan_gene_8027	Nodes_above_ear	100_Kernel_weight;Height_per_day_(until_flowering);Nodes_above_ear;Ratio_of_ear_height_to_total_height	0	0	0	1	0	0	0	0	0	0	0	0	0	0	0	0	0	0	0	0	0	0	0	0	0	0	1	private
pan_gene_5368	pan_gene_9486	Anthesis-silking_interval;Cob_diameter;Leaf_length;Nodes_above_ear;Photoperiod_growing-degree_days_to_anthesis	Nodes_above_ear	0	0	0	1	1	0	0	1	1	0	0	0	0	0	0	0	0	0	0	0	0	1	1	0	0	0	6	dispensable
pan_gene_56148	pan_gene_57816	Nodes_above_ear	Nodes_above_ear	0	0	0	1	0	0	0	0	0	0	0	0	0	0	0	0	0	0	0	0	0	0	0	0	0	0	1	private
pan_gene_56148	pan_gene_5850	Nodes_above_ear	Nodes_above_ear;Tassel_branch_number	0	0	0	1	0	0	0	0	0	0	0	0	0	0	0	0	0	0	0	0	0	0	0	0	0	0	1	private
pan_gene_56148	pan_gene_80518	Nodes_above_ear	Nodes_above_ear	0	0	0	1	0	0	0	0	0	0	0	0	0	0	0	0	0	0	0	0	0	0	0	0	0	0	1	private
pan_gene_56148	pan_gene_8777	Nodes_above_ear	Average_internode_length_(below_ear);Nodes_above_ear	0	0	0	1	0	0	0	0	0	0	0	0	0	0	0	0	0	0	0	0	0	0	0	0	0	0	1	private
pan_gene_58444	pan_gene_94533	Nodes_above_ear	Nodes_above_ear;Photoperiod_Growing-degree_days_to_silk	0	0	0	1	0	0	0	0	0	0	0	0	0	0	0	0	0	0	0	0	0	0	0	0	0	0	1	private
pan_gene_5850	pan_gene_80518	Nodes_above_ear;Tassel_branch_number	Nodes_above_ear	0	0	0	1	0	0	0	0	1	0	0	0	0	0	0	0	0	0	0	0	0	1	0	0	0	0	3	dispensable
pan_gene_5850	pan_gene_8122	Nodes_above_ear;Tassel_branch_number	Average_internode_length_(whole_plant);Ear_row_number;Fumarate;Nodes_above_ear	0	0	0	0	1	1	0	1	1	0	0	0	0	0	0	0	0	0	0	0	0	0	0	0	0	0	4	dispensable
pan_gene_5850	pan_gene_8777	Nodes_above_ear;Tassel_branch_number	Average_internode_length_(below_ear);Nodes_above_ear	0	0	0	1	0	0	0	0	1	0	0	0	0	0	0	0	0	0	0	0	0	0	0	0	0	0	2	dispensable
pan_gene_7930	pan_gene_80518	Days_to_anthesis;Nodes_above_ear	Nodes_above_ear	0	0	0	1	0	0	0	0	0	0	0	1	0	0	0	0	0	0	0	0	0	0	0	0	0	0	2	dispensable
pan_gene_80518	pan_gene_8777	Nodes_above_ear	Average_internode_length_(below_ear);Nodes_above_ear	0	0	0	1	0	0	0	0	1	0	0	0	0	0	0	0	0	0	0	0	0	0	0	0	0	0	2	dispensable
pan_gene_80518	pan_gene_9405	Nodes_above_ear	Ear_row_number;Nodes_above_ear	0	0	0	1	0	0	0	0	0	0	0	0	0	0	0	0	0	0	0	0	0	0	0	0	0	0	1	private
pan_gene_8122	pan_gene_8375	Average_internode_length_(whole_plant);Ear_row_number;Fumarate;Nodes_above_ear	Anthesis-silking_interval;Nodes_above_ear;Tassel_length	0	0	0	0	0	1	0	0	0	0	0	0	0	0	0	1	0	0	0	0	0	0	0	0	0	0	2	dispensable
pan_gene_8122	pan_gene_8777	Average_internode_length_(whole_plant);Ear_row_number;Fumarate;Nodes_above_ear	Average_internode_length_(below_ear);Nodes_above_ear	0	0	0	0	0	0	1	1	1	0	0	1	0	0	1	0	0	1	0	1	0	0	1	0	0	0	8	dispensable
pan_gene_8376	pan_gene_8777	Nodes_above_ear	Average_internode_length_(below_ear);Nodes_above_ear	0	0	0	1	1	1	0	0	1	0	0	0	0	0	1	0	0	0	0	0	0	0	0	0	0	0	5	dispensable
pan_gene_9405	pan_gene_9486	Ear_row_number;Nodes_above_ear	Nodes_above_ear	0	0	0	1	1	0	0	0	1	0	0	0	0	0	0	0	0	0	0	0	0	0	0	0	0	0	3	dispensable
pan_gene_10095	pan_gene_17250	Nodes_above_ear	Boxcox-transformed_leaf_angle;Nodes_above_ear	0	0	0	0	1	0	0	0	0	0	0	0	0	0	0	0	0	0	0	0	0	0	0	0	0	0	1	private
pan_gene_10095	pan_gene_657	Nodes_above_ear	Glutamate;Nodes_above_ear	0	0	0	0	1	0	0	0	0	1	0	1	0	0	0	0	1	0	0	0	0	0	0	0	0	0	4	dispensable
pan_gene_101021	pan_gene_1557	Nodes_above_ear	Average_internode_length_(whole_plant);Nodes_above_ear	0	0	0	0	1	0	0	0	0	0	0	0	0	0	0	0	0	0	0	0	0	0	0	0	0	0	1	private
pan_gene_101021	pan_gene_226	Nodes_above_ear	Cob_diameter;Ear_height;Nodes_above_ear;Ratio_of_ear_height_to_total_height	0	0	0	0	1	1	0	0	0	0	0	0	0	0	1	0	0	0	0	0	0	0	0	0	0	0	3	dispensable
pan_gene_10302	pan_gene_10870	Nodes_above_ear	Leaf_width;Nodes_above_ear	0	0	0	0	1	0	0	0	0	0	0	0	0	0	0	0	0	0	0	0	0	0	0	0	0	0	1	private
pan_gene_10302	pan_gene_14442	Nodes_above_ear	Nodes_above_ear	0	0	0	0	1	0	0	0	0	0	0	0	0	0	0	0	0	0	1	0	0	0	0	0	0	0	2	dispensable
pan_gene_10302	pan_gene_14907	Nodes_above_ear	Nodes_above_ear	0	0	0	0	1	0	0	0	0	0	0	0	0	0	0	0	0	0	0	0	0	0	1	0	0	0	2	dispensable
pan_gene_10302	pan_gene_19053	Nodes_above_ear	Nodes_above_ear	0	0	0	0	1	0	0	0	0	0	0	0	0	0	0	0	0	0	0	0	0	0	0	0	0	0	1	private
pan_gene_10302	pan_gene_26428	Nodes_above_ear	Boxcox-transformed_leaf_angle;Cob_diameter;Leaf_length;Nodes_above_ear;Plant_height;Tassel_length	0	0	0	0	1	0	0	0	0	0	0	0	0	0	0	0	0	0	0	0	0	0	0	0	0	0	1	private
pan_gene_10302	pan_gene_7353	Nodes_above_ear	Nodes_above_ear	0	0	0	0	1	0	0	1	1	0	0	0	0	0	0	0	0	0	0	0	0	0	0	0	0	0	3	dispensable
pan_gene_103068	pan_gene_211	Height_per_day_(until_flowering);Nodes_above_ear;Plant_height	Height_per_day_(until_flowering);Nodes_above_ear;Nodes_per_plant;Plant_height;Ratio_of_ear_height_to_total_height	0	0	0	0	1	0	0	0	0	0	0	0	0	0	0	0	0	0	0	0	0	0	0	0	0	0	1	private
pan_gene_1046	pan_gene_14123	Nodes_above_ear	Average_internode_length_(above_ear);Nodes_above_ear	0	0	0	0	1	0	0	0	0	0	0	0	0	0	0	0	0	0	0	0	0	0	0	0	0	0	1	private
pan_gene_1046	pan_gene_26705	Nodes_above_ear	Nodes_above_ear;Nodes_per_plant;Nodes_to_ear;Photoperiod_Growing-degree_days_to_silk;Tassel_branch_number	0	0	0	0	0	0	0	0	0	0	0	0	0	0	0	0	0	0	1	0	0	0	0	1	0	0	2	dispensable
pan_gene_1046	pan_gene_26940	Nodes_above_ear	Ear_height;Nodes_above_ear;Nodes_per_plant	0	0	0	0	1	0	0	0	0	1	0	0	0	0	0	1	0	0	0	0	0	0	1	1	0	0	5	dispensable
pan_gene_1046	pan_gene_2874	Nodes_above_ear	Nodes_above_ear;Tassel_branch_number	0	0	0	0	1	1	0	0	0	1	0	0	0	0	0	1	0	0	0	0	1	0	0	0	0	0	5	dispensable
pan_gene_1046	pan_gene_4643	Nodes_above_ear	Nodes_above_ear	0	0	0	0	1	0	0	0	0	1	0	0	0	0	1	1	0	0	0	0	0	0	1	0	0	0	5	dispensable
pan_gene_1046	pan_gene_717	Nodes_above_ear	Nodes_above_ear	0	0	0	0	1	0	0	0	0	0	0	0	0	0	1	1	0	0	0	0	0	0	0	0	0	0	3	dispensable
pan_gene_1046	pan_gene_97310	Nodes_above_ear	100_Kernel_weight;Nodes_above_ear	0	0	0	0	1	0	0	0	0	0	0	0	0	0	0	0	0	0	0	0	0	0	0	0	0	0	1	private
pan_gene_10830	pan_gene_211	100_Kernel_weight;Ear_height;Height_per_day_(until_flowering);Nodes_above_ear;Plant_height	Height_per_day_(until_flowering);Nodes_above_ear;Nodes_per_plant;Plant_height;Ratio_of_ear_height_to_total_height	0	0	0	0	1	0	0	1	1	0	1	0	0	0	0	0	0	0	0	0	0	0	0	0	0	0	4	dispensable
pan_gene_10830	pan_gene_3358	100_Kernel_weight;Ear_height;Height_per_day_(until_flowering);Nodes_above_ear;Plant_height	Nodes_above_ear	0	0	0	0	1	0	1	0	1	0	1	1	1	0	1	1	0	0	1	0	1	1	0	1	0	1	13	near-core
pan_gene_10870	pan_gene_28422	Leaf_width;Nodes_above_ear	Nodes_above_ear	0	0	0	0	1	0	0	0	0	0	0	0	0	0	0	0	0	0	0	0	0	0	0	0	0	0	1	private
pan_gene_10870	pan_gene_7353	Leaf_width;Nodes_above_ear	Nodes_above_ear	0	0	0	0	1	0	0	0	0	0	0	0	0	0	0	0	0	0	0	0	0	0	0	0	0	0	1	private
pan_gene_10875	pan_gene_15691	Average_internode_length_(below_ear);Average_internode_length_(whole_plant);Nodes_above_ear	Cob_diameter;Nodes_above_ear;Tassel_branch_number	0	0	0	0	1	0	0	0	0	0	0	0	0	0	0	0	0	0	0	0	0	0	0	0	0	0	1	private
pan_gene_10875	pan_gene_27847	Average_internode_length_(below_ear);Average_internode_length_(whole_plant);Nodes_above_ear	Ear_row_number;Nodes_above_ear	0	0	0	0	1	0	0	0	0	0	0	0	0	0	0	0	0	0	0	0	0	0	0	0	0	0	1	private
pan_gene_10875	pan_gene_5361	Average_internode_length_(below_ear);Average_internode_length_(whole_plant);Nodes_above_ear	Nodes_above_ear	0	0	0	0	1	0	0	0	0	0	0	0	0	0	0	0	0	0	0	0	0	1	0	0	0	0	2	dispensable
pan_gene_11010	pan_gene_14834	Nodes_above_ear	Height_per_day_(until_flowering);Nodes_above_ear	0	0	0	0	1	0	0	0	0	0	0	0	0	0	0	0	0	0	0	0	0	0	0	0	0	0	1	private
pan_gene_11014	pan_gene_14397	Nodes_above_ear	Days_to_anthesis;Nodes_above_ear	0	0	0	0	1	0	0	1	1	0	0	0	0	0	0	0	0	0	0	0	0	1	0	0	0	0	4	dispensable
pan_gene_11014	pan_gene_14442	Nodes_above_ear	Nodes_above_ear	0	0	0	0	1	0	0	0	0	0	0	0	0	0	0	0	0	0	0	0	0	0	0	0	0	0	1	private
pan_gene_11014	pan_gene_20354	Nodes_above_ear	Nodes_above_ear	0	0	0	0	1	0	0	0	0	0	0	0	0	0	0	0	0	0	1	0	0	0	0	0	0	0	2	dispensable
pan_gene_11014	pan_gene_25270	Nodes_above_ear	Nodes_above_ear	0	0	0	0	1	0	0	0	0	0	0	0	0	0	0	1	0	0	1	0	1	1	0	0	0	0	5	dispensable
pan_gene_11014	pan_gene_32548	Nodes_above_ear	Chlorophyll_B;Ear_row_number;Nitrate;Nodes_above_ear;Plant_height;Stalk_strength	0	0	0	0	1	0	0	0	1	0	0	0	0	0	0	0	0	0	0	0	0	0	0	0	0	0	2	dispensable
pan_gene_11014	pan_gene_32744	Nodes_above_ear	Chlorophyll_A;Nodes_above_ear;Starch;Total_amino_acids	0	0	0	0	1	0	0	0	0	0	0	0	0	0	0	1	0	0	0	0	0	0	0	0	0	0	2	dispensable
pan_gene_11014	pan_gene_9405	Nodes_above_ear	Ear_row_number;Nodes_above_ear	0	0	0	0	1	0	0	0	0	1	0	0	0	0	0	0	1	0	0	0	0	0	0	0	0	0	3	dispensable
pan_gene_11014	pan_gene_9486	Nodes_above_ear	Nodes_above_ear	0	0	0	0	1	0	0	0	1	0	1	0	0	0	0	0	0	0	0	0	0	0	0	0	0	0	3	dispensable
pan_gene_11014	pan_gene_96186	Nodes_above_ear	Nodes_above_ear;Nodes_to_ear	0	0	0	0	1	0	1	0	0	0	0	0	0	0	0	0	0	0	0	0	0	0	0	0	0	0	2	dispensable
pan_gene_11164	pan_gene_14154	Boxcox-transformed_leaf_angle;Cob_diameter;Nodes_above_ear;Southern_leaf_blight	Boxcox-transformed_leaf_angle;Nitrate;Nodes_above_ear;Nodes_per_plant;Northern_Leaf_Blight;Tassel_length	0	0	0	0	1	0	0	0	0	0	0	0	0	0	0	0	0	0	0	0	0	0	0	0	0	0	1	private
pan_gene_11183	pan_gene_20782	Nodes_above_ear;Ratio_of_ear_height_to_total_height	Nodes_above_ear;Total_amino_acids	0	0	0	0	1	0	0	0	0	0	0	0	0	0	0	0	0	0	0	0	0	0	0	0	0	0	1	private
pan_gene_11183	pan_gene_28414	Nodes_above_ear;Ratio_of_ear_height_to_total_height	Nodes_above_ear;Nodes_to_ear	0	0	0	0	0	0	0	1	0	0	0	0	0	0	0	0	0	0	0	0	0	0	0	0	0	0	1	private
pan_gene_11183	pan_gene_408	Nodes_above_ear;Ratio_of_ear_height_to_total_height	Average_internode_length_(above_ear);Nodes_above_ear;Nodes_per_plant	0	0	0	0	1	0	0	0	1	0	0	0	0	0	0	0	1	0	0	0	0	0	0	0	0	0	3	dispensable
pan_gene_11183	pan_gene_5767	Nodes_above_ear;Ratio_of_ear_height_to_total_height	Nodes_above_ear	0	0	0	0	1	0	0	1	0	1	0	0	1	0	0	1	0	0	0	0	0	0	0	0	0	0	5	dispensable
pan_gene_11183	pan_gene_7353	Nodes_above_ear;Ratio_of_ear_height_to_total_height	Nodes_above_ear	0	0	0	0	1	0	0	0	0	0	0	0	0	0	0	0	0	0	0	0	0	0	0	0	0	0	1	private
pan_gene_11219	pan_gene_14621	Fructose;Height_above_ear;Nodes_above_ear	Average_internode_length_(below_ear);Boxcox-transformed_leaf_angle;Ear_height;Fumarate;Nodes_above_ear;PCA_of_metabolites:_PC1;Total_amino_acids	0	0	0	0	1	0	0	0	0	0	0	0	0	1	0	0	0	0	0	0	0	0	0	0	0	0	2	dispensable
pan_gene_11219	pan_gene_26940	Fructose;Height_above_ear;Nodes_above_ear	Ear_height;Nodes_above_ear;Nodes_per_plant	0	0	0	0	1	0	0	0	0	1	0	0	0	0	0	1	0	0	0	0	0	0	0	0	0	0	3	dispensable
pan_gene_11219	pan_gene_2874	Fructose;Height_above_ear;Nodes_above_ear	Nodes_above_ear;Tassel_branch_number	0	0	0	0	1	1	0	0	0	0	0	0	0	0	0	0	0	0	0	0	0	1	0	0	0	0	3	dispensable
pan_gene_11219	pan_gene_4230	Fructose;Height_above_ear;Nodes_above_ear	Nodes_above_ear	0	0	0	0	1	1	0	0	0	0	1	0	0	1	0	0	0	0	0	0	0	1	0	1	0	0	6	dispensable
pan_gene_11219	pan_gene_717	Fructose;Height_above_ear;Nodes_above_ear	Nodes_above_ear	0	0	0	0	1	0	0	0	0	0	0	0	0	0	0	0	0	0	0	0	0	0	0	0	0	0	1	private
pan_gene_11219	pan_gene_97310	Fructose;Height_above_ear;Nodes_above_ear	100_Kernel_weight;Nodes_above_ear	0	0	0	0	1	0	0	0	0	0	0	0	0	0	0	0	0	0	0	0	0	0	0	0	0	0	1	private
pan_gene_11696	pan_gene_15608	Nodes_above_ear	Nodes_above_ear	0	0	0	0	1	0	0	0	0	0	0	0	0	0	0	0	0	0	0	0	0	0	0	0	0	0	1	private
pan_gene_11696	pan_gene_20354	Nodes_above_ear	Nodes_above_ear	0	0	0	0	1	0	0	1	0	0	0	0	0	0	0	0	0	0	0	0	0	0	0	0	1	0	3	dispensable
pan_gene_11696	pan_gene_21076	Nodes_above_ear	Nodes_above_ear	0	0	0	0	1	0	0	0	0	0	0	0	0	0	0	0	0	0	0	0	0	0	0	0	0	0	1	private
pan_gene_11696	pan_gene_22888	Nodes_above_ear	Average_internode_length_(whole_plant);Nodes_above_ear	0	0	0	0	1	0	0	0	0	0	0	0	0	0	0	0	0	0	0	0	0	0	0	0	0	0	1	private
pan_gene_11696	pan_gene_26151	Nodes_above_ear	Nodes_above_ear;Nodes_per_plant	0	0	0	0	1	0	0	0	0	0	0	0	0	0	0	0	0	0	0	0	0	0	0	0	0	0	1	private
pan_gene_11696	pan_gene_28675	Nodes_above_ear	Nodes_above_ear	0	0	0	0	1	1	0	0	0	1	0	0	0	1	0	0	1	1	0	0	0	0	0	0	0	0	6	dispensable
pan_gene_11696	pan_gene_28781	Nodes_above_ear	Nodes_above_ear	0	0	0	0	1	0	0	0	0	0	0	0	0	1	0	0	0	0	0	0	0	0	0	0	0	0	2	dispensable
pan_gene_11696	pan_gene_30653	Nodes_above_ear	Nodes_above_ear	0	0	0	0	1	1	0	0	0	0	0	0	0	0	0	0	0	0	0	0	0	0	0	0	0	0	2	dispensable
pan_gene_11696	pan_gene_30761	Nodes_above_ear	Leaf_length;Nodes_above_ear;PCA_of_metabolites:_PC2;Plant_height;Starch;Tassel_length	0	0	0	0	1	1	0	0	0	0	0	0	0	0	0	0	0	0	0	0	0	0	0	0	0	0	2	dispensable
pan_gene_11696	pan_gene_32548	Nodes_above_ear	Chlorophyll_B;Ear_row_number;Nitrate;Nodes_above_ear;Plant_height;Stalk_strength	0	0	0	0	1	0	0	0	0	0	0	0	0	0	0	0	0	0	0	0	0	0	0	0	0	0	1	private
pan_gene_11696	pan_gene_407	Nodes_above_ear	Average_internode_length_(above_ear);Nodes_above_ear;Nodes_per_plant	0	0	0	0	1	0	0	0	0	0	0	0	0	0	0	0	0	0	0	0	0	0	0	0	0	0	1	private
pan_gene_11696	pan_gene_8375	Nodes_above_ear	Anthesis-silking_interval;Nodes_above_ear;Tassel_length	0	0	0	0	1	1	0	0	0	1	0	0	0	0	0	0	0	1	0	0	0	0	0	0	0	0	4	dispensable
pan_gene_11696	pan_gene_9405	Nodes_above_ear	Ear_row_number;Nodes_above_ear	0	0	0	0	1	0	0	0	0	0	0	0	0	0	0	0	0	0	0	0	0	0	0	0	0	0	1	private
pan_gene_11888	pan_gene_22888	Cob_diameter;Ear_height;Nodes_above_ear;Ratio_of_ear_height_to_total_height;Tassel_branch_number	Average_internode_length_(whole_plant);Nodes_above_ear	0	0	0	0	0	1	0	0	0	0	0	0	0	0	0	0	0	0	0	0	0	0	0	0	0	0	1	private
pan_gene_11954	pan_gene_27863	Average_internode_length_(above_ear);Nodes_above_ear;Nodes_per_plant;Nodes_to_ear;Tassel_branch_number;Total_amino_acids	Boxcox-transformed_leaf_angle;Nodes_above_ear	0	0	0	0	0	1	0	0	0	0	0	0	0	0	0	0	0	0	0	0	0	0	0	0	0	0	1	private
pan_gene_11954	pan_gene_39807	Average_internode_length_(above_ear);Nodes_above_ear;Nodes_per_plant;Nodes_to_ear;Tassel_branch_number;Total_amino_acids	Nodes_above_ear	0	0	0	0	1	1	0	0	0	0	0	0	0	0	0	0	0	0	0	0	0	0	0	0	0	0	2	dispensable
pan_gene_11958	pan_gene_21700	Leaf_length;Leaf_width;Nodes_above_ear	Nodes_above_ear;Ratio_of_ear_height_to_total_height	0	0	0	0	1	0	0	0	0	0	0	0	0	0	0	0	0	0	0	0	0	0	0	0	0	0	1	private
pan_gene_12030	pan_gene_28422	Nodes_above_ear	Nodes_above_ear	0	0	0	0	1	0	0	0	0	0	0	0	0	0	0	0	0	0	0	0	0	0	0	0	0	0	1	private
pan_gene_12893	pan_gene_5303	Average_internode_length_(below_ear);Nodes_above_ear;Tassel_length	Boxcox-transformed_leaf_angle;Glucose;Nodes_above_ear;Starch	0	0	0	0	1	1	0	0	0	0	0	0	0	0	0	0	0	1	0	0	0	0	0	0	0	0	3	dispensable
pan_gene_12902	pan_gene_32276	Nodes_above_ear	Nodes_above_ear	0	0	0	0	1	0	0	0	0	0	0	0	0	0	0	0	0	0	0	0	0	0	0	0	0	0	1	private
pan_gene_14044	pan_gene_3249	Nodes_above_ear;Tassel_length	Height_above_ear;Nodes_above_ear	0	0	0	0	1	0	0	0	1	0	0	1	0	0	0	1	0	0	0	0	0	0	1	0	0	0	5	dispensable
pan_gene_14123	pan_gene_97310	Average_internode_length_(above_ear);Nodes_above_ear	100_Kernel_weight;Nodes_above_ear	0	0	0	0	1	0	0	0	0	0	0	0	0	0	0	0	0	0	0	0	0	0	0	0	0	0	1	private
pan_gene_14154	pan_gene_28498	Boxcox-transformed_leaf_angle;Nitrate;Nodes_above_ear;Nodes_per_plant;Northern_Leaf_Blight;Tassel_length	Nodes_above_ear	0	0	0	0	1	0	0	0	0	0	0	0	0	0	0	0	0	0	0	0	0	0	0	0	0	0	1	private
pan_gene_14241	pan_gene_4849	Nodes_above_ear;Northern_Leaf_Blight	Nodes_above_ear	0	0	0	0	1	0	0	0	0	0	0	0	0	0	0	0	0	0	0	0	0	0	0	0	0	0	1	private
pan_gene_14397	pan_gene_19054	Days_to_anthesis;Nodes_above_ear	Nodes_above_ear	0	0	0	0	1	1	0	0	1	0	0	1	0	0	0	0	0	0	0	0	0	1	0	0	0	0	5	dispensable
pan_gene_14397	pan_gene_27847	Days_to_anthesis;Nodes_above_ear	Ear_row_number;Nodes_above_ear	0	0	0	0	1	0	0	0	0	0	0	0	0	0	0	0	0	0	0	0	0	1	0	0	0	0	2	dispensable
pan_gene_14397	pan_gene_9405	Days_to_anthesis;Nodes_above_ear	Ear_row_number;Nodes_above_ear	0	0	0	0	1	0	0	0	0	1	0	0	0	0	0	0	0	0	0	0	0	0	0	1	0	0	3	dispensable
pan_gene_14397	pan_gene_9486	Days_to_anthesis;Nodes_above_ear	Nodes_above_ear	0	0	0	0	1	0	0	0	1	1	0	0	0	0	0	0	0	0	0	0	0	0	0	0	0	0	3	dispensable
pan_gene_14442	pan_gene_14907	Nodes_above_ear	Nodes_above_ear	0	0	0	0	1	0	0	0	0	0	0	0	0	0	0	0	0	0	0	0	0	0	0	0	0	0	1	private
pan_gene_14442	pan_gene_15608	Nodes_above_ear	Nodes_above_ear	0	0	0	0	1	0	0	0	0	0	0	0	0	0	0	0	0	0	0	0	0	1	0	0	0	0	2	dispensable
pan_gene_14442	pan_gene_20807	Nodes_above_ear	Nodes_above_ear	0	0	0	0	0	0	0	0	1	0	0	1	0	0	0	0	0	0	0	0	0	0	0	0	0	0	2	dispensable
pan_gene_14442	pan_gene_28422	Nodes_above_ear	Nodes_above_ear	0	0	0	0	1	0	0	0	0	0	1	0	0	0	0	0	0	0	0	0	0	0	0	0	0	0	2	dispensable
pan_gene_14442	pan_gene_7353	Nodes_above_ear	Nodes_above_ear	0	0	0	0	1	0	0	0	0	0	0	0	0	0	0	0	0	0	0	0	0	0	0	0	0	0	1	private
pan_gene_14442	pan_gene_9405	Nodes_above_ear	Ear_row_number;Nodes_above_ear	0	0	0	0	1	0	0	0	0	0	0	0	0	0	0	0	0	0	0	0	0	0	0	0	0	0	1	private
pan_gene_14443	pan_gene_14932	Fructose;Malate;Nodes_above_ear	Nodes_above_ear	0	0	0	0	1	1	0	0	0	0	0	0	0	0	0	0	0	0	0	0	0	0	0	0	0	0	2	dispensable
pan_gene_14621	pan_gene_26940	Average_internode_length_(below_ear);Boxcox-transformed_leaf_angle;Ear_height;Fumarate;Nodes_above_ear;PCA_of_metabolites:_PC1;Total_amino_acids	Ear_height;Nodes_above_ear;Nodes_per_plant	0	0	0	0	1	0	0	0	0	1	0	0	0	0	0	0	0	0	0	0	0	1	1	0	0	0	4	dispensable
pan_gene_14621	pan_gene_2874	Average_internode_length_(below_ear);Boxcox-transformed_leaf_angle;Ear_height;Fumarate;Nodes_above_ear;PCA_of_metabolites:_PC1;Total_amino_acids	Nodes_above_ear;Tassel_branch_number	0	0	0	0	1	1	1	0	1	1	0	0	0	1	0	1	0	1	0	0	0	0	0	0	0	0	8	dispensable
pan_gene_14621	pan_gene_717	Average_internode_length_(below_ear);Boxcox-transformed_leaf_angle;Ear_height;Fumarate;Nodes_above_ear;PCA_of_metabolites:_PC1;Total_amino_acids	Nodes_above_ear	0	0	0	0	1	0	0	0	0	0	0	1	0	0	0	1	0	1	0	0	0	0	0	0	0	0	4	dispensable
pan_gene_14621	pan_gene_97310	Average_internode_length_(below_ear);Boxcox-transformed_leaf_angle;Ear_height;Fumarate;Nodes_above_ear;PCA_of_metabolites:_PC1;Total_amino_acids	100_Kernel_weight;Nodes_above_ear	0	0	0	0	1	0	0	0	0	0	0	0	0	0	0	0	0	0	0	0	0	0	0	0	0	0	1	private
pan_gene_14642	pan_gene_4233	Nodes_above_ear;PCA_of_metabolites:_PC1	Nodes_above_ear;Plant_height	0	0	0	0	1	0	0	0	0	0	0	0	0	0	0	0	0	0	0	0	0	0	0	0	0	0	1	private
pan_gene_14676	pan_gene_97310	Nodes_above_ear;Nodes_per_plant	100_Kernel_weight;Nodes_above_ear	0	0	0	0	1	1	0	1	0	0	0	0	0	0	0	0	0	0	0	0	0	0	0	0	0	0	3	dispensable
pan_gene_14852	pan_gene_25364	Height_per_day_(until_flowering);Leaf_length;Nodes_above_ear	Nodes_above_ear	0	0	0	0	0	0	0	0	1	0	0	0	0	1	0	0	0	0	0	0	0	0	0	0	0	0	2	dispensable
pan_gene_14852	pan_gene_97091	Height_per_day_(until_flowering);Leaf_length;Nodes_above_ear	Nodes_above_ear;Photoperiod_growing-degree_days_to_anthesis;Stalk_strength	0	0	0	0	0	0	0	0	1	0	0	0	0	1	0	0	0	0	0	0	0	0	0	0	0	0	2	dispensable
pan_gene_14907	pan_gene_20782	Nodes_above_ear	Nodes_above_ear;Total_amino_acids	0	0	0	0	1	0	0	0	0	0	0	0	0	0	0	0	0	0	0	0	0	0	0	0	0	0	1	private
pan_gene_14907	pan_gene_25270	Nodes_above_ear	Nodes_above_ear	0	0	0	0	1	0	0	1	0	1	0	0	0	0	1	1	0	0	0	0	0	0	1	0	0	0	6	dispensable
pan_gene_14907	pan_gene_7353	Nodes_above_ear	Nodes_above_ear	0	0	0	0	1	0	0	0	0	0	0	0	0	0	0	0	0	0	0	0	0	0	0	0	0	0	1	private
pan_gene_14907	pan_gene_9405	Nodes_above_ear	Ear_row_number;Nodes_above_ear	0	0	0	0	1	0	0	0	0	0	0	0	0	0	0	1	0	0	0	0	0	0	0	0	0	0	2	dispensable
pan_gene_14932	pan_gene_15085	Nodes_above_ear	Average_internode_length_(below_ear);Average_internode_length_(whole_plant);Ear_row_number;Nodes_above_ear	0	0	0	0	1	0	0	0	0	0	0	0	0	0	0	0	0	0	0	0	0	0	0	0	0	0	1	private
pan_gene_14932	pan_gene_2652	Nodes_above_ear	Nodes_above_ear	0	0	0	0	1	1	0	0	1	0	0	0	0	0	1	1	0	0	0	0	0	0	0	0	0	0	5	dispensable
pan_gene_14932	pan_gene_30887	Nodes_above_ear	Nitrate;Nodes_above_ear	0	0	0	0	1	0	0	0	0	0	0	0	0	0	0	0	0	0	0	0	0	0	0	0	0	0	1	private
pan_gene_15085	pan_gene_17285	Average_internode_length_(below_ear);Average_internode_length_(whole_plant);Ear_row_number;Nodes_above_ear	Nodes_above_ear	0	0	0	0	1	0	0	0	0	0	0	0	0	0	0	0	0	0	1	0	0	0	1	0	0	0	3	dispensable
pan_gene_15085	pan_gene_19055	Average_internode_length_(below_ear);Average_internode_length_(whole_plant);Ear_row_number;Nodes_above_ear	Nodes_above_ear;Tassel_length	0	0	0	0	1	0	0	0	0	1	0	0	0	0	0	0	0	0	0	0	0	0	0	0	0	0	2	dispensable
pan_gene_15106	pan_gene_21076	Height_above_ear;Nodes_above_ear	Nodes_above_ear	0	0	0	0	1	0	0	0	0	0	0	0	0	0	0	0	0	0	0	1	0	0	0	0	0	0	2	dispensable
pan_gene_15106	pan_gene_24267	Height_above_ear;Nodes_above_ear	Nodes_above_ear	0	0	0	0	1	1	0	1	0	0	0	0	0	0	0	0	0	0	0	0	0	0	0	0	0	0	3	dispensable
pan_gene_15106	pan_gene_26151	Height_above_ear;Nodes_above_ear	Nodes_above_ear;Nodes_per_plant	0	0	0	0	1	0	0	0	0	0	0	0	0	0	0	0	0	0	0	0	0	0	0	0	1	1	3	dispensable
pan_gene_15106	pan_gene_27187	Height_above_ear;Nodes_above_ear	Days_to_silk;Nodes_above_ear	0	0	0	0	1	0	0	0	0	0	0	0	0	0	0	0	0	0	0	0	0	0	0	0	0	0	1	private
pan_gene_15106	pan_gene_28781	Height_above_ear;Nodes_above_ear	Nodes_above_ear	0	0	0	0	1	0	0	0	0	0	0	0	0	0	0	0	0	1	0	0	0	0	0	0	0	0	2	dispensable
pan_gene_15106	pan_gene_30653	Height_above_ear;Nodes_above_ear	Nodes_above_ear	0	0	0	0	1	0	0	0	0	0	0	0	0	0	0	1	0	0	0	1	0	1	0	0	0	0	4	dispensable
pan_gene_15106	pan_gene_30692	Height_above_ear;Nodes_above_ear	Average_internode_length_(below_ear);Nodes_above_ear	0	0	0	0	1	0	0	0	0	0	0	0	0	1	0	0	0	0	0	0	0	0	0	0	0	0	2	dispensable
pan_gene_15106	pan_gene_32548	Height_above_ear;Nodes_above_ear	Chlorophyll_B;Ear_row_number;Nitrate;Nodes_above_ear;Plant_height;Stalk_strength	0	0	0	0	1	0	0	1	0	0	0	0	0	1	0	0	0	0	0	0	0	0	0	0	0	0	3	dispensable
pan_gene_15106	pan_gene_32744	Height_above_ear;Nodes_above_ear	Chlorophyll_A;Nodes_above_ear;Starch;Total_amino_acids	0	0	0	0	1	0	0	0	0	0	0	0	0	0	1	0	0	0	0	0	0	0	0	0	0	0	2	dispensable
pan_gene_15106	pan_gene_407	Height_above_ear;Nodes_above_ear	Average_internode_length_(above_ear);Nodes_above_ear;Nodes_per_plant	0	0	0	0	1	0	0	0	0	0	0	0	0	0	0	0	0	0	0	0	0	0	0	0	0	0	1	private
pan_gene_1539	pan_gene_32091	Average_internode_length_(above_ear);Height_per_day_(until_flowering);Nodes_above_ear;PCA_of_metabolites:_PC2;Protein;Southern_leaf_blight	Boxcox-transformed_leaf_angle;Nodes_above_ear;Ratio_of_ear_height_to_total_height	0	0	0	0	1	1	0	0	0	0	0	0	0	0	0	0	0	0	0	0	0	0	0	0	0	0	2	dispensable
pan_gene_1539	pan_gene_8777	Average_internode_length_(above_ear);Height_per_day_(until_flowering);Nodes_above_ear;PCA_of_metabolites:_PC2;Protein;Southern_leaf_blight	Average_internode_length_(below_ear);Nodes_above_ear	0	0	0	0	1	1	0	0	0	1	0	0	0	0	0	0	0	1	1	0	0	0	0	0	0	0	5	dispensable
pan_gene_15608	pan_gene_20354	Nodes_above_ear	Nodes_above_ear	0	0	0	0	1	0	0	0	0	0	0	1	0	0	0	0	0	0	0	0	0	1	0	0	0	0	3	dispensable
pan_gene_15608	pan_gene_21076	Nodes_above_ear	Nodes_above_ear	0	0	0	0	1	0	0	1	1	0	0	0	0	0	0	0	0	0	0	1	1	1	1	0	0	0	7	dispensable
pan_gene_15608	pan_gene_32548	Nodes_above_ear	Chlorophyll_B;Ear_row_number;Nitrate;Nodes_above_ear;Plant_height;Stalk_strength	0	0	0	0	1	1	0	0	1	0	0	0	0	0	0	0	0	0	0	0	0	0	0	0	0	0	3	dispensable
pan_gene_15608	pan_gene_32744	Nodes_above_ear	Chlorophyll_A;Nodes_above_ear;Starch;Total_amino_acids	0	0	0	0	1	1	0	0	0	0	0	0	0	0	0	1	1	0	0	0	0	0	0	0	0	0	4	dispensable
pan_gene_15608	pan_gene_5767	Nodes_above_ear	Nodes_above_ear	0	0	0	0	1	0	0	0	1	0	0	0	0	1	0	0	0	0	0	0	0	0	1	0	0	0	4	dispensable
pan_gene_15636	pan_gene_20354	Nodes_above_ear	Nodes_above_ear	0	0	0	0	1	0	0	0	0	0	0	0	0	0	0	0	0	0	0	0	0	0	0	0	0	0	1	private
pan_gene_15639	pan_gene_21602	Nodes_above_ear	Nodes_above_ear	0	0	0	0	1	0	0	0	0	0	0	0	0	0	0	0	0	0	0	0	0	0	0	0	0	0	1	private
pan_gene_15639	pan_gene_27187	Nodes_above_ear	Days_to_silk;Nodes_above_ear	0	0	0	0	1	0	0	0	0	0	0	0	0	0	0	0	0	0	0	0	0	0	0	0	0	0	1	private
pan_gene_15691	pan_gene_28067	Cob_diameter;Nodes_above_ear;Tassel_branch_number	Nodes_above_ear;Tassel_length	0	0	0	0	1	0	0	0	0	0	0	0	0	0	0	0	0	0	0	0	0	0	0	0	0	0	1	private
pan_gene_16242	pan_gene_27195	Ear_row_number;Height_per_day_(until_flowering);Nodes_above_ear;Nodes_per_plant;Stalk_strength	Chlorophyll_B;Nodes_above_ear	0	0	0	0	1	0	0	0	0	0	0	0	0	0	0	0	0	0	0	0	0	0	0	0	0	0	1	private
pan_gene_16365	pan_gene_27846	Leaf_width;Nodes_above_ear	Ear_row_number;Nodes_above_ear	0	0	0	0	1	0	0	0	0	0	0	0	0	0	0	0	0	0	0	0	0	0	0	0	0	0	1	private
pan_gene_16365	pan_gene_5115	Leaf_width;Nodes_above_ear	Boxcox-transformed_leaf_angle;Leaf_length;Nodes_above_ear;Northern_Leaf_Blight	0	0	0	0	1	0	0	0	0	0	0	0	0	0	0	0	0	0	0	0	0	0	0	0	0	0	1	private
pan_gene_16599	pan_gene_18623	Glutamate;Nodes_above_ear;PCA_of_metabolites:_PC1	Nodes_above_ear	0	0	0	0	1	0	0	0	0	0	0	0	0	0	0	0	0	0	0	0	0	0	0	0	0	0	1	private
pan_gene_17250	pan_gene_30761	Boxcox-transformed_leaf_angle;Nodes_above_ear	Leaf_length;Nodes_above_ear;PCA_of_metabolites:_PC2;Plant_height;Starch;Tassel_length	0	0	0	0	1	0	0	0	1	0	0	0	0	0	0	0	0	0	0	1	0	1	0	0	0	0	4	dispensable
pan_gene_17250	pan_gene_408	Boxcox-transformed_leaf_angle;Nodes_above_ear	Average_internode_length_(above_ear);Nodes_above_ear;Nodes_per_plant	0	0	0	0	1	0	0	0	0	0	0	0	1	0	0	0	0	0	0	0	0	0	0	0	0	0	2	dispensable
pan_gene_17285	pan_gene_19054	Nodes_above_ear	Nodes_above_ear	0	0	0	0	1	1	0	0	1	0	0	1	0	1	0	1	0	1	0	0	0	0	0	1	0	1	9	dispensable
pan_gene_17285	pan_gene_5850	Nodes_above_ear	Nodes_above_ear;Tassel_branch_number	0	0	0	0	1	0	0	0	0	0	0	0	0	0	0	0	0	0	0	0	1	1	0	0	0	0	3	dispensable
pan_gene_18623	pan_gene_8854	Nodes_above_ear	Anthesis-silking_interval;Average_internode_length_(above_ear);Average_internode_length_(whole_plant);Height_above_ear;Leaf_length;Nodes_above_ear	0	0	0	0	1	0	0	0	0	0	0	0	0	0	0	0	0	0	0	0	0	0	0	0	0	0	1	private
pan_gene_18792	pan_gene_94533	Anthesis-silking_interval;Nodes_above_ear	Nodes_above_ear;Photoperiod_Growing-degree_days_to_silk	0	0	0	0	1	0	0	0	0	0	0	0	0	0	0	0	0	0	0	0	0	0	0	0	0	0	1	private
pan_gene_19053	pan_gene_20782	Nodes_above_ear	Nodes_above_ear;Total_amino_acids	0	0	0	0	1	0	0	0	0	0	0	0	0	0	0	0	0	0	0	0	0	0	0	0	0	0	1	private
pan_gene_19054	pan_gene_21722	Nodes_above_ear	Nodes_above_ear;Tassel_length	0	0	0	0	1	0	0	0	1	0	0	0	0	0	0	0	0	0	0	0	0	0	0	0	0	0	2	dispensable
pan_gene_19054	pan_gene_22888	Nodes_above_ear	Average_internode_length_(whole_plant);Nodes_above_ear	0	0	0	0	1	0	0	0	0	0	0	0	0	0	0	0	0	0	0	0	0	0	0	0	0	0	1	private
pan_gene_19054	pan_gene_30887	Nodes_above_ear	Nitrate;Nodes_above_ear	0	0	0	0	1	1	0	0	0	0	1	0	0	0	0	0	0	0	0	0	0	0	0	0	0	0	3	dispensable
pan_gene_19054	pan_gene_32091	Nodes_above_ear	Boxcox-transformed_leaf_angle;Nodes_above_ear;Ratio_of_ear_height_to_total_height	0	0	0	0	1	0	0	1	0	0	1	0	0	1	0	0	0	0	0	0	0	1	0	0	0	0	5	dispensable
pan_gene_19054	pan_gene_32748	Nodes_above_ear	Chlorophyll_A;Glutamate;Nodes_above_ear;Nodes_per_plant	0	0	0	0	1	0	0	0	0	0	0	0	0	0	0	0	0	0	0	0	0	0	0	0	0	0	1	private
pan_gene_19054	pan_gene_8376	Nodes_above_ear	Nodes_above_ear	0	0	0	0	1	1	0	1	1	0	0	0	0	0	0	0	0	0	0	0	0	0	0	1	0	0	5	dispensable
pan_gene_19054	pan_gene_9405	Nodes_above_ear	Ear_row_number;Nodes_above_ear	0	0	0	0	1	0	0	0	0	0	0	0	0	0	0	0	0	0	0	0	0	0	0	0	0	0	1	private
pan_gene_19055	pan_gene_32748	Nodes_above_ear;Tassel_length	Chlorophyll_A;Glutamate;Nodes_above_ear;Nodes_per_plant	0	0	0	0	1	0	1	0	0	0	0	0	0	0	0	0	0	0	0	0	0	0	0	0	0	0	2	dispensable
pan_gene_19055	pan_gene_8375	Nodes_above_ear;Tassel_length	Anthesis-silking_interval;Nodes_above_ear;Tassel_length	0	0	0	0	1	0	0	0	0	0	0	0	0	0	0	0	0	0	0	0	0	0	0	0	0	0	1	private
pan_gene_19253	pan_gene_5237	Average_internode_length_(above_ear);Nodes_above_ear	Ear_height;Nodes_above_ear;Ratio_of_ear_height_to_total_height	0	0	0	0	0	0	1	1	1	0	0	0	0	0	0	1	1	0	0	1	1	0	0	0	1	1	9	dispensable
pan_gene_19273	pan_gene_22347	Average_internode_length_(above_ear);Average_internode_length_(whole_plant);Chlorophyll_A;Height_above_ear;Nitrate;Nodes_above_ear;PCA_of_metabolites:_PC1	Leaf_width;Nodes_above_ear;Nodes_to_ear;Ratio_of_ear_height_to_total_height	0	0	0	0	0	0	0	0	0	0	0	0	0	0	0	0	1	0	0	0	0	0	1	0	0	1	3	dispensable
pan_gene_19273	pan_gene_27188	Average_internode_length_(above_ear);Average_internode_length_(whole_plant);Chlorophyll_A;Height_above_ear;Nitrate;Nodes_above_ear;PCA_of_metabolites:_PC1	Days_to_silk;Nodes_above_ear	0	0	0	0	0	0	0	0	0	1	0	0	0	0	1	0	1	0	1	1	0	0	1	0	0	0	6	dispensable
pan_gene_19273	pan_gene_97310	Average_internode_length_(above_ear);Average_internode_length_(whole_plant);Chlorophyll_A;Height_above_ear;Nitrate;Nodes_above_ear;PCA_of_metabolites:_PC1	100_Kernel_weight;Nodes_above_ear	0	0	0	0	0	1	0	1	0	0	0	0	0	0	0	0	0	0	0	0	0	0	0	0	0	0	2	dispensable
pan_gene_19727	pan_gene_20354	Nodes_above_ear	Nodes_above_ear	0	0	0	0	1	0	0	0	0	0	0	1	0	0	0	0	0	0	0	0	0	0	0	0	0	0	2	dispensable
pan_gene_19727	pan_gene_26653	Nodes_above_ear	Ear_height;Leaf_width;Nodes_above_ear;Nodes_per_plant;Nodes_to_ear;Plant_height	0	0	0	0	1	0	0	0	0	1	0	0	0	0	0	0	0	0	0	0	0	0	0	0	0	0	2	dispensable
pan_gene_19727	pan_gene_30653	Nodes_above_ear	Nodes_above_ear	0	0	0	0	1	0	0	0	1	1	1	1	0	0	0	1	0	0	0	0	0	0	0	1	0	0	7	dispensable
pan_gene_19727	pan_gene_32548	Nodes_above_ear	Chlorophyll_B;Ear_row_number;Nitrate;Nodes_above_ear;Plant_height;Stalk_strength	0	0	0	0	1	0	0	0	1	0	1	0	0	0	0	0	0	0	0	0	0	0	0	0	0	0	3	dispensable
pan_gene_19727	pan_gene_32744	Nodes_above_ear	Chlorophyll_A;Nodes_above_ear;Starch;Total_amino_acids	0	0	0	0	1	0	0	0	0	0	0	0	0	0	1	0	1	0	0	0	0	0	0	0	0	0	3	dispensable
pan_gene_19727	pan_gene_8777	Nodes_above_ear	Average_internode_length_(below_ear);Nodes_above_ear	0	0	0	0	1	0	0	0	0	0	0	0	0	0	0	0	0	0	0	0	0	0	0	0	0	0	1	private
pan_gene_19727	pan_gene_9486	Nodes_above_ear	Nodes_above_ear	0	0	0	0	1	1	0	0	1	0	0	0	0	0	0	0	0	0	0	0	0	1	1	0	0	0	5	dispensable
pan_gene_20218	pan_gene_24267	Nodes_above_ear	Nodes_above_ear	0	0	0	0	1	0	1	1	0	0	0	1	0	1	0	0	0	1	0	0	1	0	0	0	0	1	8	dispensable
pan_gene_20218	pan_gene_26151	Nodes_above_ear	Nodes_above_ear;Nodes_per_plant	0	0	0	0	1	0	0	0	0	0	0	0	0	0	0	0	0	0	0	0	0	0	0	0	0	0	1	private
pan_gene_20218	pan_gene_28781	Nodes_above_ear	Nodes_above_ear	0	0	0	0	1	0	1	1	1	0	1	0	0	1	0	0	0	0	0	0	1	0	0	0	0	0	7	dispensable
pan_gene_20218	pan_gene_30692	Nodes_above_ear	Average_internode_length_(below_ear);Nodes_above_ear	0	0	0	0	1	0	0	0	0	0	0	0	0	1	0	0	0	0	0	0	0	0	0	0	0	0	2	dispensable
pan_gene_20218	pan_gene_30723	Nodes_above_ear	Ear_height;Nodes_above_ear	0	0	0	0	1	0	0	0	0	0	0	0	0	0	0	0	0	0	0	0	0	0	0	0	0	0	1	private
pan_gene_20218	pan_gene_30761	Nodes_above_ear	Leaf_length;Nodes_above_ear;PCA_of_metabolites:_PC2;Plant_height;Starch;Tassel_length	0	0	0	0	1	0	0	0	1	0	0	0	0	0	0	0	0	0	0	0	0	0	0	0	0	0	2	dispensable
pan_gene_20218	pan_gene_8377	Nodes_above_ear	Nodes_above_ear;Tassel_length	0	0	0	0	1	0	0	1	0	0	0	0	0	0	0	0	0	0	0	0	0	0	0	0	0	0	2	dispensable
pan_gene_20354	pan_gene_21602	Nodes_above_ear	Nodes_above_ear	0	0	0	0	1	0	0	0	0	0	0	0	0	0	0	0	0	0	0	0	0	0	0	0	0	0	1	private
pan_gene_20354	pan_gene_22888	Nodes_above_ear	Average_internode_length_(whole_plant);Nodes_above_ear	0	0	0	0	1	0	0	0	0	0	0	0	0	0	0	0	0	0	0	0	0	0	0	0	0	0	1	private
pan_gene_20354	pan_gene_24267	Nodes_above_ear	Nodes_above_ear	0	0	0	0	1	0	0	1	0	0	0	0	0	0	0	0	0	0	0	0	0	0	0	0	0	1	3	dispensable
pan_gene_20354	pan_gene_26653	Nodes_above_ear	Ear_height;Leaf_width;Nodes_above_ear;Nodes_per_plant;Nodes_to_ear;Plant_height	0	0	0	0	1	0	0	1	0	0	0	0	0	0	0	0	0	0	0	0	0	0	0	0	0	0	2	dispensable
pan_gene_20354	pan_gene_27187	Nodes_above_ear	Days_to_silk;Nodes_above_ear	0	0	0	0	1	0	0	0	0	0	0	0	0	0	0	0	0	0	0	0	0	0	0	0	0	0	1	private
pan_gene_20354	pan_gene_30653	Nodes_above_ear	Nodes_above_ear	0	0	0	0	1	0	0	0	0	0	0	0	0	0	0	0	0	0	0	0	0	0	0	0	0	0	1	private
pan_gene_20354	pan_gene_30761	Nodes_above_ear	Leaf_length;Nodes_above_ear;PCA_of_metabolites:_PC2;Plant_height;Starch;Tassel_length	0	0	0	0	1	0	0	1	0	0	0	0	0	0	0	0	0	0	1	0	0	1	0	0	0	0	4	dispensable
pan_gene_20354	pan_gene_32091	Nodes_above_ear	Boxcox-transformed_leaf_angle;Nodes_above_ear;Ratio_of_ear_height_to_total_height	0	0	0	0	1	0	0	0	0	0	0	0	0	0	0	0	0	0	0	0	0	0	0	0	0	0	1	private
pan_gene_20354	pan_gene_407	Nodes_above_ear	Average_internode_length_(above_ear);Nodes_above_ear;Nodes_per_plant	0	0	0	0	1	0	0	0	0	0	0	0	0	0	0	0	0	0	0	0	0	0	0	0	0	0	1	private
pan_gene_20354	pan_gene_8375	Nodes_above_ear	Anthesis-silking_interval;Nodes_above_ear;Tassel_length	0	0	0	0	1	0	0	0	0	0	0	0	0	0	0	0	0	0	0	0	0	0	0	0	0	0	1	private
pan_gene_20354	pan_gene_8376	Nodes_above_ear	Nodes_above_ear	0	0	0	0	1	0	0	0	0	0	0	0	0	0	0	0	0	0	0	0	0	0	0	0	0	0	1	private
pan_gene_20354	pan_gene_9405	Nodes_above_ear	Ear_row_number;Nodes_above_ear	0	0	0	0	1	0	0	0	1	0	0	0	0	0	0	0	0	0	0	0	0	0	0	1	0	0	3	dispensable
pan_gene_20782	pan_gene_28414	Nodes_above_ear;Total_amino_acids	Nodes_above_ear;Nodes_to_ear	0	0	0	0	0	0	0	1	0	1	0	0	0	0	0	0	0	0	0	0	0	0	0	0	0	0	2	dispensable
pan_gene_20782	pan_gene_7353	Nodes_above_ear;Total_amino_acids	Nodes_above_ear	0	0	0	0	1	0	0	0	1	0	0	0	0	0	0	0	0	0	0	0	0	0	0	0	0	0	2	dispensable
pan_gene_21076	pan_gene_22888	Nodes_above_ear	Average_internode_length_(whole_plant);Nodes_above_ear	0	0	0	0	1	0	0	1	1	0	0	0	0	0	0	0	0	0	0	1	0	0	0	0	0	0	4	dispensable
pan_gene_21076	pan_gene_30723	Nodes_above_ear	Ear_height;Nodes_above_ear	0	0	0	0	1	0	0	0	0	0	0	0	0	0	0	0	0	0	0	0	0	0	0	0	1	0	2	dispensable
pan_gene_21076	pan_gene_30761	Nodes_above_ear	Leaf_length;Nodes_above_ear;PCA_of_metabolites:_PC2;Plant_height;Starch;Tassel_length	0	0	0	0	1	0	0	1	1	0	0	0	0	0	0	0	0	0	0	1	0	0	0	0	0	0	4	dispensable
pan_gene_21076	pan_gene_32091	Nodes_above_ear	Boxcox-transformed_leaf_angle;Nodes_above_ear;Ratio_of_ear_height_to_total_height	0	0	0	0	1	1	0	0	1	0	0	0	0	0	0	0	0	0	0	0	0	0	1	0	0	0	4	dispensable
pan_gene_21076	pan_gene_407	Nodes_above_ear	Average_internode_length_(above_ear);Nodes_above_ear;Nodes_per_plant	0	0	0	0	1	0	0	0	0	0	0	0	0	0	0	0	0	0	0	0	0	0	0	0	0	0	1	private
pan_gene_21076	pan_gene_8376	Nodes_above_ear	Nodes_above_ear	0	0	0	0	1	0	0	0	0	0	0	0	0	0	0	0	0	0	0	0	0	0	0	0	0	0	1	private
pan_gene_21076	pan_gene_9405	Nodes_above_ear	Ear_row_number;Nodes_above_ear	0	0	0	0	1	0	0	0	0	0	0	0	0	0	0	0	0	0	0	0	0	0	0	1	0	0	2	dispensable
pan_gene_211	pan_gene_3358	Height_per_day_(until_flowering);Nodes_above_ear;Nodes_per_plant;Plant_height;Ratio_of_ear_height_to_total_height	Nodes_above_ear	0	0	0	0	1	0	0	0	0	0	0	0	0	0	0	0	0	0	0	0	0	0	0	0	0	0	1	private
pan_gene_21602	pan_gene_31450	Nodes_above_ear	Average_internode_length_(below_ear);Ear_height;Glucose;Height_per_day_(until_flowering);Nodes_above_ear;Plant_height	0	0	0	0	0	0	0	0	0	0	0	1	0	0	0	0	0	0	0	0	0	0	0	0	0	0	1	private
pan_gene_21602	pan_gene_32548	Nodes_above_ear	Chlorophyll_B;Ear_row_number;Nitrate;Nodes_above_ear;Plant_height;Stalk_strength	0	0	0	0	1	0	0	1	0	0	0	0	0	0	0	0	0	0	0	0	0	0	0	0	0	0	2	dispensable
pan_gene_21602	pan_gene_5767	Nodes_above_ear	Nodes_above_ear	0	0	0	0	1	0	0	1	0	0	1	0	0	0	0	0	0	0	0	0	0	0	1	0	0	0	4	dispensable
pan_gene_21602	pan_gene_657	Nodes_above_ear	Glutamate;Nodes_above_ear	0	0	0	0	1	0	0	0	0	0	0	0	0	0	0	0	0	0	0	0	0	0	0	0	0	0	1	private
pan_gene_21722	pan_gene_27796	Nodes_above_ear;Tassel_length	Nodes_above_ear	0	0	0	0	1	1	0	0	1	0	0	0	0	0	0	0	0	1	1	0	0	0	0	0	0	0	5	dispensable
pan_gene_22347	pan_gene_30678	Leaf_width;Nodes_above_ear;Nodes_to_ear;Ratio_of_ear_height_to_total_height	Average_internode_length_(below_ear);Nodes_above_ear	0	0	0	0	1	1	0	0	0	0	0	0	0	0	0	0	0	0	0	0	0	0	0	1	1	0	4	dispensable
pan_gene_22347	pan_gene_6072	Leaf_width;Nodes_above_ear;Nodes_to_ear;Ratio_of_ear_height_to_total_height	Height_per_day_(until_flowering);Nodes_above_ear	0	0	0	0	0	0	1	0	0	0	0	0	0	0	0	0	0	0	0	0	0	0	0	0	1	0	2	dispensable
pan_gene_22888	pan_gene_24267	Average_internode_length_(whole_plant);Nodes_above_ear	Nodes_above_ear	0	0	0	0	1	1	0	0	0	0	0	0	0	0	0	0	0	0	0	0	0	0	0	0	0	0	2	dispensable
pan_gene_22888	pan_gene_26260	Average_internode_length_(whole_plant);Nodes_above_ear	Nodes_above_ear	0	0	0	0	1	0	0	0	0	1	0	0	0	0	0	0	0	0	0	0	0	0	0	0	0	0	2	dispensable
pan_gene_22888	pan_gene_32748	Average_internode_length_(whole_plant);Nodes_above_ear	Chlorophyll_A;Glutamate;Nodes_above_ear;Nodes_per_plant	0	0	0	0	1	0	0	1	0	0	0	0	0	0	0	0	0	0	0	0	0	0	0	0	0	0	2	dispensable
pan_gene_22888	pan_gene_4212	Average_internode_length_(whole_plant);Nodes_above_ear	Nodes_above_ear	0	0	0	0	1	1	0	1	1	1	0	0	0	0	0	0	0	1	1	0	0	1	0	0	0	0	8	dispensable
pan_gene_22888	pan_gene_8122	Average_internode_length_(whole_plant);Nodes_above_ear	Average_internode_length_(whole_plant);Ear_row_number;Fumarate;Nodes_above_ear	0	0	0	0	1	0	0	0	1	0	0	0	0	0	0	0	0	0	0	0	0	0	0	0	0	0	2	dispensable
pan_gene_24267	pan_gene_28675	Nodes_above_ear	Nodes_above_ear	0	0	0	0	1	1	0	0	0	0	0	0	0	0	0	1	0	0	0	0	0	0	0	0	0	0	3	dispensable
pan_gene_24267	pan_gene_32091	Nodes_above_ear	Boxcox-transformed_leaf_angle;Nodes_above_ear;Ratio_of_ear_height_to_total_height	0	0	0	0	1	1	0	0	0	0	0	0	0	0	0	1	0	0	0	0	0	0	0	0	0	0	3	dispensable
pan_gene_24267	pan_gene_32744	Nodes_above_ear	Chlorophyll_A;Nodes_above_ear;Starch;Total_amino_acids	0	0	0	0	1	0	0	0	0	0	0	0	0	0	0	0	0	0	0	0	0	0	0	0	0	0	1	private
pan_gene_24267	pan_gene_407	Nodes_above_ear	Average_internode_length_(above_ear);Nodes_above_ear;Nodes_per_plant	0	0	0	0	1	0	0	0	0	0	0	0	0	0	0	0	0	0	0	0	0	0	0	0	0	0	1	private
pan_gene_24267	pan_gene_8377	Nodes_above_ear	Nodes_above_ear;Tassel_length	0	0	0	0	1	1	0	0	0	0	0	0	0	0	0	0	0	0	0	0	0	0	0	0	0	0	2	dispensable
pan_gene_25267	pan_gene_6072	Days_to_anthesis;Nodes_above_ear	Height_per_day_(until_flowering);Nodes_above_ear	0	0	0	0	0	1	1	0	0	0	1	0	0	0	0	1	1	0	0	0	0	1	0	0	0	1	7	dispensable
pan_gene_25270	pan_gene_27847	Nodes_above_ear	Ear_row_number;Nodes_above_ear	0	0	0	0	1	0	0	0	0	0	0	0	0	0	0	0	0	0	0	0	0	0	0	0	0	0	1	private
pan_gene_25270	pan_gene_32276	Nodes_above_ear	Nodes_above_ear	0	0	0	0	1	0	0	0	0	0	0	0	0	0	0	0	0	0	0	0	0	0	0	0	0	0	1	private
pan_gene_25270	pan_gene_412	Nodes_above_ear	Average_internode_length_(whole_plant);Days_to_anthesis;Nodes_above_ear	0	0	0	0	1	0	0	0	0	0	0	0	0	0	0	0	0	0	0	0	0	0	0	0	0	0	1	private
pan_gene_25270	pan_gene_4212	Nodes_above_ear	Nodes_above_ear	0	0	0	0	1	0	0	1	0	0	0	0	0	0	0	0	0	0	1	0	0	0	0	0	0	0	3	dispensable
pan_gene_25270	pan_gene_96186	Nodes_above_ear	Nodes_above_ear;Nodes_to_ear	0	0	0	0	1	0	0	0	0	0	0	0	0	0	0	0	0	0	0	0	0	0	0	0	0	0	1	private
pan_gene_2548	pan_gene_2652	Nodes_above_ear;Nodes_per_plant;Plant_height	Nodes_above_ear	0	0	0	0	1	0	0	0	0	0	0	0	0	0	0	0	0	0	0	0	0	0	0	0	0	0	1	private
pan_gene_26151	pan_gene_8377	Nodes_above_ear;Nodes_per_plant	Nodes_above_ear;Tassel_length	0	0	0	0	1	0	0	0	0	0	0	0	0	0	0	0	0	0	0	0	0	0	0	0	0	0	1	private
pan_gene_26705	pan_gene_26940	Nodes_above_ear;Nodes_per_plant;Nodes_to_ear;Photoperiod_Growing-degree_days_to_silk;Tassel_branch_number	Ear_height;Nodes_above_ear;Nodes_per_plant	0	0	0	0	0	0	0	0	0	0	0	0	0	0	0	0	0	0	1	0	0	0	1	1	0	0	3	dispensable
pan_gene_26705	pan_gene_2874	Nodes_above_ear;Nodes_per_plant;Nodes_to_ear;Photoperiod_Growing-degree_days_to_silk;Tassel_branch_number	Nodes_above_ear;Tassel_branch_number	0	0	0	0	0	0	0	0	0	0	0	0	0	0	0	0	0	0	0	0	0	0	1	0	0	0	1	private
pan_gene_26705	pan_gene_4230	Nodes_above_ear;Nodes_per_plant;Nodes_to_ear;Photoperiod_Growing-degree_days_to_silk;Tassel_branch_number	Nodes_above_ear	0	0	0	0	0	0	0	0	0	0	0	0	0	0	0	0	0	0	1	0	0	0	0	0	0	0	1	private
pan_gene_27187	pan_gene_32548	Days_to_silk;Nodes_above_ear	Chlorophyll_B;Ear_row_number;Nitrate;Nodes_above_ear;Plant_height;Stalk_strength	0	0	0	0	1	1	0	0	0	0	0	0	0	1	0	0	0	0	0	0	0	0	0	0	0	0	3	dispensable
pan_gene_27187	pan_gene_32744	Days_to_silk;Nodes_above_ear	Chlorophyll_A;Nodes_above_ear;Starch;Total_amino_acids	0	0	0	0	1	1	0	0	0	0	0	0	0	0	0	0	0	0	0	0	0	0	0	0	0	0	2	dispensable
pan_gene_27187	pan_gene_407	Days_to_silk;Nodes_above_ear	Average_internode_length_(above_ear);Nodes_above_ear;Nodes_per_plant	0	0	0	0	1	0	0	0	0	0	0	0	0	0	0	0	0	0	0	0	0	0	0	0	0	0	1	private
pan_gene_27188	pan_gene_4230	Days_to_silk;Nodes_above_ear	Nodes_above_ear	0	0	0	0	1	0	0	0	0	0	0	0	0	0	0	0	0	0	0	0	0	0	0	0	0	0	1	private
pan_gene_27188	pan_gene_73684	Days_to_silk;Nodes_above_ear	Nodes_above_ear;Northern_Leaf_Blight	0	0	0	0	1	0	0	0	0	0	0	0	0	0	0	0	0	0	0	0	0	0	0	0	0	0	1	private
pan_gene_27206	pan_gene_28067	Nodes_above_ear	Nodes_above_ear;Tassel_length	0	0	0	0	1	0	0	0	0	0	0	0	0	0	0	0	0	0	0	0	0	0	0	0	0	0	1	private
pan_gene_27796	pan_gene_32748	Nodes_above_ear	Chlorophyll_A;Glutamate;Nodes_above_ear;Nodes_per_plant	0	0	0	0	1	0	0	0	0	0	0	0	0	0	0	0	0	0	0	0	0	0	0	0	0	0	1	private
pan_gene_27796	pan_gene_8375	Nodes_above_ear	Anthesis-silking_interval;Nodes_above_ear;Tassel_length	0	0	0	0	1	1	0	0	0	0	0	0	1	0	0	1	0	0	0	0	0	0	0	0	0	0	4	dispensable
pan_gene_27796	pan_gene_9486	Nodes_above_ear	Nodes_above_ear	0	0	0	0	1	0	0	0	0	0	0	0	0	0	0	0	0	0	0	0	0	0	0	0	0	0	1	private
pan_gene_27847	pan_gene_5368	Ear_row_number;Nodes_above_ear	Anthesis-silking_interval;Cob_diameter;Leaf_length;Nodes_above_ear;Photoperiod_growing-degree_days_to_anthesis	0	0	0	0	1	0	0	0	0	0	0	0	0	0	0	0	0	0	0	0	0	0	0	0	0	0	1	private
pan_gene_27847	pan_gene_9405	Ear_row_number;Nodes_above_ear	Ear_row_number;Nodes_above_ear	0	0	0	0	1	0	0	0	0	0	0	0	0	0	0	0	0	0	0	0	0	0	0	0	0	0	1	private
pan_gene_27847	pan_gene_9486	Ear_row_number;Nodes_above_ear	Nodes_above_ear	0	0	0	0	1	0	0	0	0	0	0	0	0	0	0	0	0	0	0	0	0	0	0	0	0	0	1	private
pan_gene_28414	pan_gene_408	Nodes_above_ear;Nodes_to_ear	Average_internode_length_(above_ear);Nodes_above_ear;Nodes_per_plant	0	0	0	0	0	0	0	1	0	0	0	0	1	0	0	0	0	0	0	0	0	0	0	0	0	0	2	dispensable
pan_gene_28422	pan_gene_32548	Nodes_above_ear	Chlorophyll_B;Ear_row_number;Nitrate;Nodes_above_ear;Plant_height;Stalk_strength	0	0	0	0	1	0	0	0	1	0	0	0	0	0	0	0	0	0	0	0	0	0	0	0	0	0	2	dispensable
pan_gene_28422	pan_gene_657	Nodes_above_ear	Glutamate;Nodes_above_ear	0	0	0	0	1	0	0	0	1	0	0	0	0	0	0	0	0	0	0	0	0	0	0	0	0	0	2	dispensable
pan_gene_28422	pan_gene_7353	Nodes_above_ear	Nodes_above_ear	0	0	0	0	1	0	0	0	0	0	0	0	0	0	0	0	0	0	0	0	0	0	0	0	0	0	1	private
pan_gene_28486	pan_gene_32276	Nodes_above_ear	Nodes_above_ear	0	0	0	0	1	0	0	0	0	0	0	1	0	0	0	0	0	0	0	0	0	0	0	0	0	0	2	dispensable
pan_gene_28486	pan_gene_32744	Nodes_above_ear	Chlorophyll_A;Nodes_above_ear;Starch;Total_amino_acids	0	0	0	0	1	0	0	0	0	0	0	0	0	0	0	1	0	0	0	0	0	0	0	0	0	0	2	dispensable
pan_gene_28486	pan_gene_9405	Nodes_above_ear	Ear_row_number;Nodes_above_ear	0	0	0	0	1	0	0	0	0	0	0	0	0	0	0	0	0	0	0	0	0	0	0	0	0	1	2	dispensable
pan_gene_28486	pan_gene_9486	Nodes_above_ear	Nodes_above_ear	0	0	0	0	1	0	0	0	0	0	1	0	0	0	0	0	0	0	0	0	0	0	1	0	0	0	3	dispensable
pan_gene_28486	pan_gene_96186	Nodes_above_ear	Nodes_above_ear;Nodes_to_ear	0	0	0	0	1	0	0	0	0	0	0	0	0	0	0	0	0	0	0	0	0	0	0	0	0	0	1	private
pan_gene_28489	pan_gene_30723	Nodes_above_ear;Stalk_strength	Ear_height;Nodes_above_ear	0	0	0	0	1	0	0	0	0	0	0	0	0	0	0	0	0	0	0	0	0	0	0	0	0	0	1	private
pan_gene_28498	pan_gene_5361	Nodes_above_ear	Nodes_above_ear	0	0	0	0	1	1	0	0	1	0	0	0	0	1	0	0	0	0	1	0	0	0	0	0	0	0	5	dispensable
pan_gene_2874	pan_gene_6072	Nodes_above_ear;Tassel_branch_number	Height_per_day_(until_flowering);Nodes_above_ear	0	0	0	0	0	1	1	0	0	1	0	0	0	0	0	0	0	0	0	1	0	0	0	0	0	0	4	dispensable
pan_gene_2874	pan_gene_97310	Nodes_above_ear;Tassel_branch_number	100_Kernel_weight;Nodes_above_ear	0	0	0	0	1	0	0	0	0	0	0	0	0	0	0	0	0	0	0	0	0	0	0	0	0	0	1	private
pan_gene_28781	pan_gene_30692	Nodes_above_ear	Average_internode_length_(below_ear);Nodes_above_ear	0	0	0	0	1	0	0	0	0	0	0	0	0	0	0	0	0	0	0	0	0	0	0	0	0	0	1	private
pan_gene_28781	pan_gene_8377	Nodes_above_ear	Nodes_above_ear;Tassel_length	0	0	0	0	1	0	0	0	0	0	0	0	0	0	0	0	0	0	0	0	0	0	0	0	0	0	1	private
pan_gene_296	pan_gene_32589	Ear_height;Nodes_above_ear	Nodes_above_ear;Starch;Total_amino_acids	0	0	0	0	1	0	0	0	0	0	0	0	0	0	0	0	0	0	0	0	0	0	0	0	0	0	1	private
pan_gene_30653	pan_gene_407	Nodes_above_ear	Average_internode_length_(above_ear);Nodes_above_ear;Nodes_per_plant	0	0	0	0	1	0	1	0	0	0	0	0	0	0	0	0	0	0	0	0	0	0	0	0	0	0	2	dispensable
pan_gene_30653	pan_gene_8777	Nodes_above_ear	Average_internode_length_(below_ear);Nodes_above_ear	0	0	0	0	1	1	0	0	1	1	0	1	0	0	1	0	0	0	0	1	1	0	0	0	0	0	8	dispensable
pan_gene_30678	pan_gene_5237	Average_internode_length_(below_ear);Nodes_above_ear	Ear_height;Nodes_above_ear;Ratio_of_ear_height_to_total_height	0	0	0	0	0	0	0	0	0	1	0	1	0	0	0	0	1	0	0	1	0	0	0	0	0	0	4	dispensable
pan_gene_30692	pan_gene_8377	Average_internode_length_(below_ear);Nodes_above_ear	Nodes_above_ear;Tassel_length	0	0	0	0	1	0	0	0	0	0	0	0	0	0	0	0	0	0	0	0	0	0	0	0	0	0	1	private
pan_gene_30723	pan_gene_32548	Ear_height;Nodes_above_ear	Chlorophyll_B;Ear_row_number;Nitrate;Nodes_above_ear;Plant_height;Stalk_strength	0	0	0	0	1	0	0	0	0	0	0	0	0	0	0	0	0	0	0	0	0	0	0	0	0	0	1	private
pan_gene_30723	pan_gene_32744	Ear_height;Nodes_above_ear	Chlorophyll_A;Nodes_above_ear;Starch;Total_amino_acids	0	0	0	0	1	0	0	0	0	0	0	0	0	0	0	0	0	0	0	0	0	0	0	0	0	0	1	private
pan_gene_30731	pan_gene_4212	Nodes_above_ear	Nodes_above_ear	0	0	0	0	1	1	0	0	1	0	0	0	0	1	0	0	0	0	0	0	0	0	0	0	0	0	4	dispensable
pan_gene_30731	pan_gene_8375	Nodes_above_ear	Anthesis-silking_interval;Nodes_above_ear;Tassel_length	0	0	0	0	1	1	0	0	0	0	0	0	0	0	0	0	0	0	0	0	0	0	0	0	0	0	2	dispensable
pan_gene_30731	pan_gene_9486	Nodes_above_ear	Nodes_above_ear	0	0	0	0	1	1	0	0	0	0	0	0	0	0	0	0	0	0	0	0	0	0	0	0	0	0	2	dispensable
pan_gene_30761	pan_gene_32548	Leaf_length;Nodes_above_ear;PCA_of_metabolites:_PC2;Plant_height;Starch;Tassel_length	Chlorophyll_B;Ear_row_number;Nitrate;Nodes_above_ear;Plant_height;Stalk_strength	0	0	0	0	1	0	0	0	1	0	0	0	0	0	0	0	0	0	0	0	0	0	0	0	0	0	2	dispensable
pan_gene_30761	pan_gene_5767	Leaf_length;Nodes_above_ear;PCA_of_metabolites:_PC2;Plant_height;Starch;Tassel_length	Nodes_above_ear	0	0	0	0	1	0	0	1	1	0	0	0	0	0	0	0	0	0	0	1	0	0	0	0	0	0	4	dispensable
pan_gene_31450	pan_gene_4212	Average_internode_length_(below_ear);Ear_height;Glucose;Height_per_day_(until_flowering);Nodes_above_ear;Plant_height	Nodes_above_ear	0	0	0	0	0	0	0	0	0	0	0	1	0	0	0	0	0	0	0	0	0	0	0	0	0	0	1	private
pan_gene_31450	pan_gene_9405	Average_internode_length_(below_ear);Ear_height;Glucose;Height_per_day_(until_flowering);Nodes_above_ear;Plant_height	Ear_row_number;Nodes_above_ear	0	0	0	0	0	1	0	0	0	0	0	0	0	0	0	0	0	0	0	0	0	0	0	0	0	0	1	private
pan_gene_32091	pan_gene_32744	Boxcox-transformed_leaf_angle;Nodes_above_ear;Ratio_of_ear_height_to_total_height	Chlorophyll_A;Nodes_above_ear;Starch;Total_amino_acids	0	0	0	0	1	1	0	0	0	0	0	0	0	0	0	0	0	0	0	0	0	0	0	0	0	0	2	dispensable
pan_gene_32091	pan_gene_9486	Boxcox-transformed_leaf_angle;Nodes_above_ear;Ratio_of_ear_height_to_total_height	Nodes_above_ear	0	0	0	0	1	0	0	0	0	0	0	0	0	0	0	0	0	0	0	0	0	0	0	0	0	0	1	private
pan_gene_32548	pan_gene_407	Chlorophyll_B;Ear_row_number;Nitrate;Nodes_above_ear;Plant_height;Stalk_strength	Average_internode_length_(above_ear);Nodes_above_ear;Nodes_per_plant	0	0	0	0	1	0	0	0	0	0	0	0	0	0	0	0	0	0	0	0	0	0	0	0	0	0	1	private
pan_gene_32548	pan_gene_408	Chlorophyll_B;Ear_row_number;Nitrate;Nodes_above_ear;Plant_height;Stalk_strength	Average_internode_length_(above_ear);Nodes_above_ear;Nodes_per_plant	0	0	0	0	1	0	0	0	0	0	0	0	0	0	0	0	0	0	0	0	0	0	0	0	0	0	1	private
pan_gene_32748	pan_gene_4212	Chlorophyll_A;Glutamate;Nodes_above_ear;Nodes_per_plant	Nodes_above_ear	0	0	0	0	1	0	0	0	0	0	0	0	1	0	0	0	0	0	0	0	0	0	0	0	0	0	2	dispensable
pan_gene_32748	pan_gene_8122	Chlorophyll_A;Glutamate;Nodes_above_ear;Nodes_per_plant	Average_internode_length_(whole_plant);Ear_row_number;Fumarate;Nodes_above_ear	0	0	0	0	1	0	0	0	0	0	0	0	0	0	0	0	0	0	0	0	0	0	0	0	0	0	1	private
pan_gene_32748	pan_gene_8375	Chlorophyll_A;Glutamate;Nodes_above_ear;Nodes_per_plant	Anthesis-silking_interval;Nodes_above_ear;Tassel_length	0	0	0	0	1	0	0	0	0	0	0	0	1	0	0	0	0	0	0	0	0	0	0	0	0	1	3	dispensable
pan_gene_39807	pan_gene_4459	Nodes_above_ear	Boxcox-transformed_leaf_angle;Days_to_anthesis;Nodes_above_ear;Tassel_length	0	0	0	0	1	1	0	0	0	0	0	0	0	0	0	0	0	0	0	0	0	0	0	0	0	0	2	dispensable
pan_gene_39807	pan_gene_4652	Nodes_above_ear	Nodes_above_ear;Stalk_strength	0	0	0	0	1	1	0	0	0	0	0	0	0	0	0	0	0	0	0	0	0	0	0	0	0	0	2	dispensable
pan_gene_407	pan_gene_4212	Average_internode_length_(above_ear);Nodes_above_ear;Nodes_per_plant	Nodes_above_ear	0	0	0	0	1	0	0	0	0	0	0	0	0	0	0	0	0	0	0	0	0	0	0	0	0	0	1	private
pan_gene_408	pan_gene_7353	Average_internode_length_(above_ear);Nodes_above_ear;Nodes_per_plant	Nodes_above_ear	0	0	0	0	1	0	0	0	0	0	0	0	0	0	0	0	0	0	0	0	0	0	0	0	0	0	1	private
pan_gene_412	pan_gene_9405	Average_internode_length_(whole_plant);Days_to_anthesis;Nodes_above_ear	Ear_row_number;Nodes_above_ear	0	0	0	0	1	0	0	0	0	1	0	0	0	0	0	0	0	0	0	0	0	0	0	0	0	0	2	dispensable
pan_gene_4212	pan_gene_8376	Nodes_above_ear	Nodes_above_ear	0	0	0	0	1	0	0	0	1	0	0	0	0	0	0	0	0	0	0	0	0	0	0	0	0	0	2	dispensable
pan_gene_4212	pan_gene_8777	Nodes_above_ear	Average_internode_length_(below_ear);Nodes_above_ear	0	0	0	0	1	1	0	0	1	1	0	0	0	0	0	0	0	1	0	1	1	0	1	1	1	0	10	dispensable
pan_gene_4212	pan_gene_9405	Nodes_above_ear	Ear_row_number;Nodes_above_ear	0	0	0	0	1	0	0	0	1	0	0	0	0	0	0	0	0	0	0	0	0	0	0	1	0	0	3	dispensable
pan_gene_4212	pan_gene_9486	Nodes_above_ear	Nodes_above_ear	0	0	0	0	1	0	0	0	1	0	0	0	0	1	0	0	0	0	0	0	0	0	1	0	0	0	4	dispensable
pan_gene_4230	pan_gene_6072	Nodes_above_ear	Height_per_day_(until_flowering);Nodes_above_ear	0	0	0	0	0	0	1	0	0	1	0	0	0	0	0	0	1	0	0	0	0	0	0	0	0	0	3	dispensable
pan_gene_4230	pan_gene_97310	Nodes_above_ear	100_Kernel_weight;Nodes_above_ear	0	0	0	0	1	0	0	1	0	0	0	1	0	0	0	0	0	0	0	0	0	0	0	0	0	0	3	dispensable
pan_gene_4233	pan_gene_7930	Nodes_above_ear;Plant_height	Days_to_anthesis;Nodes_above_ear	0	0	0	0	1	0	0	0	0	0	0	0	0	0	0	0	0	0	0	0	0	0	0	0	0	0	1	private
pan_gene_4643	pan_gene_97310	Nodes_above_ear	100_Kernel_weight;Nodes_above_ear	0	0	0	0	1	1	0	0	0	0	0	0	0	0	0	0	0	0	0	0	0	0	0	0	0	0	2	dispensable
pan_gene_5303	pan_gene_62145	Boxcox-transformed_leaf_angle;Glucose;Nodes_above_ear;Starch	Nodes_above_ear;Tassel_length	0	0	0	0	1	0	0	0	0	0	0	0	0	0	0	0	0	0	0	0	0	0	0	0	0	0	1	private
pan_gene_5767	pan_gene_7353	Nodes_above_ear	Nodes_above_ear	0	0	0	0	1	0	0	1	0	0	0	0	0	0	0	0	0	0	0	0	0	0	0	0	0	0	2	dispensable
pan_gene_8375	pan_gene_8376	Anthesis-silking_interval;Nodes_above_ear;Tassel_length	Nodes_above_ear	0	0	0	0	1	0	0	0	0	0	0	0	0	0	0	0	0	0	0	0	0	0	0	0	0	0	1	private
pan_gene_8375	pan_gene_8777	Anthesis-silking_interval;Nodes_above_ear;Tassel_length	Average_internode_length_(below_ear);Nodes_above_ear	0	0	0	0	1	1	0	0	0	0	0	0	0	0	0	0	0	0	0	0	0	0	0	0	0	0	2	dispensable
pan_gene_8376	pan_gene_9405	Nodes_above_ear	Ear_row_number;Nodes_above_ear	0	0	0	0	1	0	0	0	0	0	0	0	0	0	0	0	0	0	0	0	0	0	0	0	0	0	1	private
pan_gene_8376	pan_gene_9486	Nodes_above_ear	Nodes_above_ear	0	0	0	0	1	0	0	0	0	0	0	0	0	0	0	0	0	0	0	0	0	0	0	0	0	0	1	private
pan_gene_8777	pan_gene_9486	Average_internode_length_(below_ear);Nodes_above_ear	Nodes_above_ear	0	0	0	0	1	0	0	0	0	0	0	0	0	1	0	0	0	0	0	0	0	0	0	0	0	0	2	dispensable
pan_gene_9405	pan_gene_96186	Ear_row_number;Nodes_above_ear	Nodes_above_ear;Nodes_to_ear	0	0	0	0	1	0	0	0	0	0	0	0	0	0	0	0	0	0	0	1	0	0	0	0	0	0	2	dispensable
pan_gene_10095	pan_gene_28498	Nodes_above_ear	Nodes_above_ear	0	0	0	0	0	1	0	0	0	0	0	0	0	0	0	0	0	0	0	0	0	0	0	0	0	0	1	private
pan_gene_10095	pan_gene_5361	Nodes_above_ear	Nodes_above_ear	0	0	0	0	0	1	0	0	0	0	0	0	0	0	0	0	0	0	0	0	0	0	0	0	0	0	1	private
pan_gene_101021	pan_gene_5303	Nodes_above_ear	Boxcox-transformed_leaf_angle;Glucose;Nodes_above_ear;Starch	0	0	0	0	0	1	0	0	0	0	0	0	0	0	0	0	0	0	0	1	0	0	0	0	0	0	2	dispensable
pan_gene_102492	pan_gene_32589	Nodes_above_ear	Nodes_above_ear;Starch;Total_amino_acids	0	0	0	0	0	1	0	0	0	0	0	0	0	0	0	0	0	0	0	0	0	0	0	0	0	0	1	private
pan_gene_10302	pan_gene_14669	Nodes_above_ear	Average_internode_length_(below_ear);Height_per_day_(until_flowering);Nodes_above_ear;Northern_Leaf_Blight	0	0	0	0	0	1	0	0	1	0	0	0	0	0	0	0	0	0	0	0	0	0	0	0	0	0	2	dispensable
pan_gene_10302	pan_gene_27160	Nodes_above_ear	Nodes_above_ear	0	0	0	0	0	1	0	0	0	0	1	0	0	0	0	0	0	0	0	0	0	0	0	0	0	0	2	dispensable
pan_gene_10302	pan_gene_32548	Nodes_above_ear	Chlorophyll_B;Ear_row_number;Nitrate;Nodes_above_ear;Plant_height;Stalk_strength	0	0	0	0	0	1	0	1	1	0	1	0	0	0	0	0	0	0	0	0	0	0	0	1	0	0	5	dispensable
pan_gene_10302	pan_gene_5368	Nodes_above_ear	Anthesis-silking_interval;Cob_diameter;Leaf_length;Nodes_above_ear;Photoperiod_growing-degree_days_to_anthesis	0	0	0	0	0	1	0	0	0	0	1	0	0	0	0	1	0	0	0	0	0	1	1	0	0	0	5	dispensable
pan_gene_10302	pan_gene_657	Nodes_above_ear	Glutamate;Nodes_above_ear	0	0	0	0	0	1	0	1	1	0	0	0	0	0	0	0	0	0	0	0	0	0	0	0	0	0	3	dispensable
pan_gene_10302	pan_gene_9405	Nodes_above_ear	Ear_row_number;Nodes_above_ear	0	0	0	0	0	1	0	0	0	0	0	0	0	0	0	0	0	0	0	0	0	0	0	0	0	0	1	private
pan_gene_1046	pan_gene_18267	Nodes_above_ear	Height_above_ear;Nodes_above_ear	0	0	0	0	0	1	0	0	0	0	0	0	0	0	0	0	0	0	0	0	0	0	0	0	0	0	1	private
pan_gene_10869	pan_gene_15703	Average_internode_length_(below_ear);Nodes_above_ear;Nodes_to_ear	Cob_diameter;Leaf_length;Nodes_above_ear	0	0	0	0	0	1	0	0	0	0	0	0	0	0	0	0	0	0	0	0	0	0	0	0	0	0	1	private
pan_gene_10869	pan_gene_20918	Average_internode_length_(below_ear);Nodes_above_ear;Nodes_to_ear	Nodes_above_ear	0	0	0	0	0	1	0	0	0	0	1	0	0	0	0	1	0	0	0	0	1	0	0	0	0	0	4	dispensable
pan_gene_10875	pan_gene_27013	Average_internode_length_(below_ear);Average_internode_length_(whole_plant);Nodes_above_ear	Nodes_above_ear	0	0	0	0	0	1	0	0	0	0	0	0	0	0	0	0	0	0	0	0	0	0	0	0	0	0	1	private
pan_gene_10962	pan_gene_27952	Nodes_above_ear	Height_above_ear;Leaf_length;Nodes_above_ear	0	0	0	0	0	1	0	0	0	0	0	0	0	0	0	0	0	0	0	0	0	0	0	0	0	0	1	private
pan_gene_10962	pan_gene_2959	Nodes_above_ear	Ear_height;Nodes_above_ear	0	0	0	0	0	1	0	0	0	0	0	0	0	0	0	0	0	0	0	0	0	0	0	0	0	0	1	private
pan_gene_10964	pan_gene_14397	Nodes_above_ear;Ratio_of_ear_height_to_total_height	Days_to_anthesis;Nodes_above_ear	0	0	0	0	0	1	0	0	0	0	0	0	0	0	0	0	0	0	0	0	0	0	0	0	0	0	1	private
pan_gene_10964	pan_gene_14443	Nodes_above_ear;Ratio_of_ear_height_to_total_height	Fructose;Malate;Nodes_above_ear	0	0	0	0	0	1	0	0	0	0	0	0	0	0	0	0	0	0	0	0	0	0	0	0	0	0	1	private
pan_gene_10964	pan_gene_15085	Nodes_above_ear;Ratio_of_ear_height_to_total_height	Average_internode_length_(below_ear);Average_internode_length_(whole_plant);Ear_row_number;Nodes_above_ear	0	0	0	0	0	1	0	0	0	0	0	0	0	0	0	0	0	0	0	0	0	0	0	0	0	0	1	private
pan_gene_10964	pan_gene_19489	Nodes_above_ear;Ratio_of_ear_height_to_total_height	Nodes_above_ear;Plant_height	0	0	0	0	0	1	0	0	0	0	0	0	0	0	0	0	0	0	0	0	0	0	0	0	0	0	1	private
pan_gene_10964	pan_gene_2548	Nodes_above_ear;Ratio_of_ear_height_to_total_height	Nodes_above_ear;Nodes_per_plant;Plant_height	0	0	0	0	0	1	0	0	0	0	0	0	0	0	0	0	0	0	0	0	0	0	0	0	0	0	1	private
pan_gene_10964	pan_gene_26653	Nodes_above_ear;Ratio_of_ear_height_to_total_height	Ear_height;Leaf_width;Nodes_above_ear;Nodes_per_plant;Nodes_to_ear;Plant_height	0	0	0	0	0	1	0	0	0	0	0	0	0	1	0	0	0	0	0	0	0	0	0	0	0	0	2	dispensable
pan_gene_10964	pan_gene_27187	Nodes_above_ear;Ratio_of_ear_height_to_total_height	Days_to_silk;Nodes_above_ear	0	0	0	0	0	1	0	0	0	0	0	0	0	0	0	0	0	0	0	0	0	0	0	0	1	0	2	dispensable
pan_gene_10964	pan_gene_28324	Nodes_above_ear;Ratio_of_ear_height_to_total_height	Ear_height;Nodes_above_ear;Ratio_of_ear_height_to_total_height	0	0	0	0	0	1	0	0	0	0	0	0	0	0	0	0	0	0	0	0	0	0	0	0	0	0	1	private
pan_gene_10964	pan_gene_30653	Nodes_above_ear;Ratio_of_ear_height_to_total_height	Nodes_above_ear	0	0	0	0	0	1	0	0	0	0	0	0	0	0	0	0	0	0	0	0	0	0	0	0	1	0	2	dispensable
pan_gene_10964	pan_gene_30887	Nodes_above_ear;Ratio_of_ear_height_to_total_height	Nitrate;Nodes_above_ear	0	0	0	0	0	1	0	0	0	0	0	0	0	0	0	0	0	0	0	0	0	0	0	0	0	0	1	private
pan_gene_10964	pan_gene_3153	Nodes_above_ear;Ratio_of_ear_height_to_total_height	Nodes_above_ear	0	0	0	0	0	1	0	0	0	0	0	0	0	0	0	0	0	0	0	0	0	0	0	0	0	0	1	private
pan_gene_10964	pan_gene_4212	Nodes_above_ear;Ratio_of_ear_height_to_total_height	Nodes_above_ear	0	0	0	0	0	1	0	0	0	0	0	0	0	1	0	0	0	0	0	0	0	0	0	0	0	0	2	dispensable
pan_gene_10964	pan_gene_4233	Nodes_above_ear;Ratio_of_ear_height_to_total_height	Nodes_above_ear;Plant_height	0	0	0	0	0	1	0	0	0	0	0	0	0	0	0	0	0	0	0	0	0	0	0	0	0	0	1	private
pan_gene_10964	pan_gene_5850	Nodes_above_ear;Ratio_of_ear_height_to_total_height	Nodes_above_ear;Tassel_branch_number	0	0	0	0	0	1	0	0	0	0	0	0	0	0	0	0	0	0	0	0	0	0	0	0	0	0	1	private
pan_gene_10964	pan_gene_8122	Nodes_above_ear;Ratio_of_ear_height_to_total_height	Average_internode_length_(whole_plant);Ear_row_number;Fumarate;Nodes_above_ear	0	0	0	0	0	1	0	0	0	0	0	0	0	0	0	0	0	0	0	0	0	0	0	0	0	0	1	private
pan_gene_10964	pan_gene_8375	Nodes_above_ear;Ratio_of_ear_height_to_total_height	Anthesis-silking_interval;Nodes_above_ear;Tassel_length	0	0	0	0	0	1	0	0	0	0	0	0	0	0	0	0	0	0	0	0	0	0	0	0	0	0	1	private
pan_gene_10964	pan_gene_8377	Nodes_above_ear;Ratio_of_ear_height_to_total_height	Nodes_above_ear;Tassel_length	0	0	0	0	0	1	0	0	0	0	0	0	0	0	0	0	0	0	0	0	0	0	0	0	0	0	1	private
pan_gene_10987	pan_gene_2488	Nodes_above_ear	Nodes_above_ear	0	0	0	0	0	1	0	0	0	0	0	0	0	0	0	0	0	0	0	0	0	0	0	0	0	0	1	private
[truncated: 1,984 more rows]
