# Supplementary material for: Co-expression pan-network reveals genes involved in complex traits within maize pan-genome
Source: BMC Plant Biol. 2022 Dec 19;22:595. doi: 10.1186/s12870-022-03985-z (PMC9762053; doi:10.1186/s12870-022-03985-z)
Supplement: Supplementary file 7 — Additional file 7. [file 12870_2022_3985_MOESM7_ESM.zip › SupplementaryData5/Total_amino_acids.pannetwork.csv]

gene1	gene2	trait1	trait2	B73	B97	CML103	CML228	CML247	CML277	CML322	CML333	CML52	CML69	HP301	IL14H	Ki11	Ki3	Ky21	M162W	M37W	Mo18W	MS71	NC350	NC358	Oh43	Oh7b	P39	Tx303	Tzi8	sum	sub-category
pan_gene_103511	pan_gene_11013	Average_internode_length_(below_ear);Nodes_to_ear;Total_amino_acids	Height_above_ear;Nodes_above_ear;Total_amino_acids	0	0	0	0	0	1	0	0	0	0	0	0	0	0	0	0	0	0	0	0	0	0	0	0	0	0	1	private
pan_gene_10826	pan_gene_12042	Protein;Total_amino_acids	Days_to_anthesis;Days_to_silk;Total_amino_acids	0	0	0	0	0	0	0	0	0	0	0	1	0	0	0	0	0	0	0	0	0	0	0	0	0	0	1	private
pan_gene_10826	pan_gene_16023	Protein;Total_amino_acids	Days_to_anthesis;Total_amino_acids	1	0	0	0	1	0	0	0	0	1	1	0	1	0	1	0	1	0	0	0	1	1	0	1	1	0	11	near-core
pan_gene_10826	pan_gene_17270	Protein;Total_amino_acids	Total_amino_acids	1	0	0	0	1	1	0	0	0	1	1	1	1	0	1	0	1	0	0	0	1	1	0	1	1	0	13	near-core
pan_gene_10826	pan_gene_21063	Protein;Total_amino_acids	Total_amino_acids	1	0	0	0	0	1	0	0	0	0	1	1	0	0	1	0	1	0	0	0	1	1	0	1	1	0	10	dispensable
pan_gene_10826	pan_gene_27646	Protein;Total_amino_acids	Days_to_silk;Protein;Total_amino_acids	1	0	0	0	0	1	0	0	0	1	1	1	1	0	1	0	0	0	0	0	1	1	0	1	1	0	11	near-core
pan_gene_10826	pan_gene_29018	Protein;Total_amino_acids	Total_amino_acids	1	0	0	0	0	0	0	0	0	0	0	1	0	0	0	0	1	0	0	0	0	1	0	0	0	0	4	dispensable
pan_gene_11007	pan_gene_9255	Chlorophyll_A;Nodes_above_ear;Total_amino_acids	Total_amino_acids	0	0	0	0	0	0	0	0	0	0	0	1	0	0	0	0	0	0	0	0	0	0	0	0	0	0	1	private
pan_gene_11339	pan_gene_27655	Ratio_of_ear_height_to_total_height;Total_amino_acids	Days_to_anthesis;Days_to_silk;Total_amino_acids	1	0	1	1	0	0	1	0	1	1	1	1	1	0	0	0	1	0	0	1	0	0	0	0	0	1	12	near-core
pan_gene_11354	pan_gene_12115	Average_internode_length_(whole_plant);Total_amino_acids	Total_amino_acids	1	0	0	1	1	0	0	0	1	0	0	0	0	0	0	0	0	0	0	0	0	0	0	0	0	0	4	dispensable
pan_gene_11354	pan_gene_12120	Average_internode_length_(whole_plant);Total_amino_acids	Southern_leaf_blight;Total_amino_acids	1	0	0	1	1	0	0	1	0	0	0	0	0	0	0	0	0	0	0	0	0	1	1	0	0	0	6	dispensable
pan_gene_11354	pan_gene_12491	Average_internode_length_(whole_plant);Total_amino_acids	Total_amino_acids	1	0	1	1	1	1	1	0	0	0	1	1	1	1	1	0	1	1	1	1	1	1	1	0	0	1	19	near-core
pan_gene_11354	pan_gene_15971	Average_internode_length_(whole_plant);Total_amino_acids	Days_to_silk;Glucose;PCA_of_metabolites:_PC2;Total_amino_acids	1	0	0	0	0	0	0	0	0	0	0	0	0	0	0	0	0	0	0	0	0	0	0	0	0	0	1	private
pan_gene_11354	pan_gene_19299	Average_internode_length_(whole_plant);Total_amino_acids	Anthesis-silking_interval;Chlorophyll_A;Days_to_anthesis;Glutamate;PCA_of_metabolites:_PC1;PCA_of_metabolites:_PC2;Total_amino_acids	1	0	0	0	0	0	1	0	0	0	1	1	1	0	1	0	1	1	1	1	1	0	1	0	0	0	12	near-core
pan_gene_11354	pan_gene_25886	Average_internode_length_(whole_plant);Total_amino_acids	Southern_leaf_blight;Total_amino_acids	1	1	0	0	0	0	1	0	0	1	0	1	1	0	0	0	0	1	1	1	0	0	1	0	0	1	11	near-core
pan_gene_11354	pan_gene_31702	Average_internode_length_(whole_plant);Total_amino_acids	Days_to_anthesis;Total_amino_acids	1	0	0	0	0	0	0	0	0	0	1	0	1	0	0	0	1	0	0	1	0	0	0	0	0	1	6	dispensable
pan_gene_11354	pan_gene_32709	Average_internode_length_(whole_plant);Total_amino_acids	Average_internode_length_(below_ear);Tassel_branch_number;Total_amino_acids	1	1	0	0	0	0	0	0	0	0	1	0	0	0	0	0	0	0	0	0	0	0	0	1	0	0	4	dispensable
pan_gene_11354	pan_gene_79015	Average_internode_length_(whole_plant);Total_amino_acids	Nitrate;Total_amino_acids	1	0	0	0	0	0	1	0	0	0	1	1	0	0	0	0	0	0	0	1	1	0	0	0	0	0	6	dispensable
pan_gene_11920	pan_gene_28539	Ear_height;Nodes_per_plant;Nodes_to_ear;Tassel_branch_number;Total_amino_acids	Protein;Total_amino_acids	1	0	0	0	0	0	0	0	0	0	0	0	0	0	0	0	0	0	0	0	0	0	0	0	0	0	1	private
pan_gene_11952	pan_gene_14483	Total_amino_acids	Total_amino_acids	1	0	0	1	0	0	0	0	0	0	0	0	0	0	0	0	0	0	0	0	0	0	1	0	0	0	3	dispensable
pan_gene_11956	pan_gene_14412	Glutamate;Nitrate;Tassel_branch_number;Total_amino_acids	Total_amino_acids	1	0	1	1	1	0	0	1	1	1	1	1	0	1	1	1	0	0	0	0	1	0	1	0	0	0	14	near-core
pan_gene_11956	pan_gene_14953	Glutamate;Nitrate;Tassel_branch_number;Total_amino_acids	Total_amino_acids	1	0	0	1	1	0	1	0	0	0	1	1	0	1	0	1	0	0	0	0	0	0	1	0	0	0	9	dispensable
pan_gene_11956	pan_gene_18630	Glutamate;Nitrate;Tassel_branch_number;Total_amino_acids	Total_amino_acids	1	1	0	1	0	0	0	1	0	0	1	1	1	0	0	0	0	0	0	0	0	1	0	0	0	0	8	dispensable
pan_gene_11964	pan_gene_28539	Glutamate;Leaf_length;Total_amino_acids	Protein;Total_amino_acids	0	0	0	0	0	0	0	0	0	0	0	0	0	0	0	0	0	0	0	0	0	0	1	0	0	0	1	private
pan_gene_11964	pan_gene_28580	Glutamate;Leaf_length;Total_amino_acids	PCA_of_metabolites:_PC1;Total_amino_acids	0	0	0	0	0	0	0	0	0	0	0	0	0	0	0	0	0	0	0	0	0	0	1	0	0	0	1	private
pan_gene_11983	pan_gene_32720	Nodes_to_ear;Protein;Total_amino_acids	Chlorophyll_A;Ear_height;Glutamate;Malate;Southern_leaf_blight;Total_amino_acids	1	0	0	0	0	0	0	0	0	0	0	0	0	0	0	0	0	1	0	0	0	0	0	0	0	0	2	dispensable
pan_gene_12042	pan_gene_17270	Days_to_anthesis;Days_to_silk;Total_amino_acids	Total_amino_acids	0	0	0	0	0	0	0	0	0	0	0	1	0	0	0	0	0	0	0	0	0	0	0	0	0	0	1	private
pan_gene_12042	pan_gene_21063	Days_to_anthesis;Days_to_silk;Total_amino_acids	Total_amino_acids	0	0	0	0	0	0	0	0	0	0	0	1	0	0	0	0	0	0	0	0	0	0	0	0	0	0	1	private
pan_gene_12042	pan_gene_27646	Days_to_anthesis;Days_to_silk;Total_amino_acids	Days_to_silk;Protein;Total_amino_acids	0	0	0	0	0	0	0	0	0	0	0	1	0	0	0	0	0	0	0	0	0	0	0	0	0	0	1	private
pan_gene_12043	pan_gene_26176	Days_to_anthesis;Days_to_silk;Total_amino_acids	Anthesis-silking_interval;Height_above_ear;Total_amino_acids	1	0	0	0	0	0	0	0	0	0	0	0	0	0	0	0	0	0	1	0	0	0	0	0	0	0	2	dispensable
pan_gene_12115	pan_gene_12750	Total_amino_acids	Days_to_silk;Northern_Leaf_Blight;Total_amino_acids	1	0	0	0	0	0	0	0	0	0	0	0	0	0	0	0	0	0	0	0	0	0	0	0	0	0	1	private
pan_gene_12115	pan_gene_27604	Total_amino_acids	Days_to_anthesis;Total_amino_acids	1	0	0	0	0	0	0	0	0	0	0	0	0	0	0	0	0	0	0	0	0	0	0	0	0	0	1	private
pan_gene_12115	pan_gene_31702	Total_amino_acids	Days_to_anthesis;Total_amino_acids	1	0	0	0	1	0	0	0	0	0	0	0	0	0	0	0	0	0	0	0	0	0	0	0	0	0	2	dispensable
pan_gene_12115	pan_gene_32709	Total_amino_acids	Average_internode_length_(below_ear);Tassel_branch_number;Total_amino_acids	1	0	0	0	0	0	0	0	0	0	0	0	0	0	0	0	0	0	0	0	0	0	1	0	0	0	2	dispensable
pan_gene_12120	pan_gene_15971	Southern_leaf_blight;Total_amino_acids	Days_to_silk;Glucose;PCA_of_metabolites:_PC2;Total_amino_acids	1	0	0	0	0	0	0	0	0	0	0	1	0	0	0	0	0	0	0	0	1	1	0	0	0	0	4	dispensable
pan_gene_12120	pan_gene_19299	Southern_leaf_blight;Total_amino_acids	Anthesis-silking_interval;Chlorophyll_A;Days_to_anthesis;Glutamate;PCA_of_metabolites:_PC1;PCA_of_metabolites:_PC2;Total_amino_acids	1	0	0	1	0	0	0	0	1	0	0	0	0	0	1	0	0	0	0	0	0	0	1	0	0	0	5	dispensable
pan_gene_12120	pan_gene_20619	Southern_leaf_blight;Total_amino_acids	Average_internode_length_(above_ear);Southern_leaf_blight;Total_amino_acids	1	1	0	1	0	0	0	0	1	0	0	0	0	1	0	0	0	0	0	1	1	0	0	0	0	1	8	dispensable
pan_gene_12120	pan_gene_24318	Southern_leaf_blight;Total_amino_acids	Chlorophyll_B;Total_amino_acids	0	0	0	0	1	0	0	0	0	0	0	0	0	0	0	0	0	0	0	0	0	0	0	0	0	0	1	private
pan_gene_12120	pan_gene_28366	Southern_leaf_blight;Total_amino_acids	Tassel_branch_number;Total_amino_acids	1	0	0	0	0	0	0	0	0	0	0	0	0	0	0	0	0	0	0	0	0	0	0	0	0	0	1	private
pan_gene_12120	pan_gene_5366	Southern_leaf_blight;Total_amino_acids	Anthesis-silking_interval;Cob_diameter;Nodes_per_plant;Total_amino_acids	1	0	0	0	0	0	0	0	0	0	0	0	0	0	0	0	0	0	0	0	1	0	0	0	0	0	2	dispensable
pan_gene_12120	pan_gene_79015	Southern_leaf_blight;Total_amino_acids	Nitrate;Total_amino_acids	1	0	0	0	0	0	0	0	1	0	0	0	0	0	0	0	0	1	0	0	1	0	1	0	0	0	5	dispensable
pan_gene_12491	pan_gene_19299	Total_amino_acids	Anthesis-silking_interval;Chlorophyll_A;Days_to_anthesis;Glutamate;PCA_of_metabolites:_PC1;PCA_of_metabolites:_PC2;Total_amino_acids	1	1	1	0	0	0	1	0	0	1	1	1	1	0	0	0	1	1	0	0	1	0	0	0	0	1	12	near-core
pan_gene_12491	pan_gene_5443	Total_amino_acids	Total_amino_acids	1	0	1	0	0	0	0	0	0	0	1	0	1	0	0	0	0	0	0	0	1	0	1	0	0	1	7	dispensable
pan_gene_14359	pan_gene_14494	Total_amino_acids	Fructose;Sucrose;Total_amino_acids	1	0	0	0	1	0	1	1	1	0	0	1	0	0	0	0	1	0	0	0	0	0	1	0	0	0	8	dispensable
pan_gene_14359	pan_gene_14621	Total_amino_acids	Average_internode_length_(below_ear);Boxcox-transformed_leaf_angle;Ear_height;Fumarate;Nodes_above_ear;PCA_of_metabolites:_PC1;Total_amino_acids	1	1	0	0	1	0	1	0	1	0	1	1	0	0	0	0	1	1	0	0	0	0	1	1	1	1	13	near-core
pan_gene_14359	pan_gene_16730	Total_amino_acids	Total_amino_acids	1	0	0	0	1	0	0	0	0	0	1	1	0	0	0	0	1	1	0	0	0	0	1	0	0	1	8	dispensable
pan_gene_14359	pan_gene_22322	Total_amino_acids	Total_amino_acids	1	1	0	0	1	0	1	0	0	0	1	1	0	0	0	0	0	1	1	0	0	0	0	0	0	1	9	dispensable
pan_gene_14359	pan_gene_24056	Total_amino_acids	Total_amino_acids	1	0	0	0	1	0	0	0	0	0	0	1	0	0	0	0	1	0	0	0	0	0	1	0	0	0	5	dispensable
pan_gene_14359	pan_gene_32858	Total_amino_acids	Total_amino_acids	1	1	0	1	1	0	1	0	1	0	1	1	0	0	0	0	1	1	0	0	1	0	1	1	0	1	14	near-core
pan_gene_14412	pan_gene_14538	Total_amino_acids	Total_amino_acids	1	1	1	1	1	0	1	1	0	1	1	1	1	1	0	1	1	1	0	1	1	0	0	1	0	1	19	near-core
pan_gene_14412	pan_gene_14953	Total_amino_acids	Total_amino_acids	1	0	1	0	1	0	0	0	1	0	0	1	0	0	0	1	0	0	0	0	0	0	1	1	0	0	8	dispensable
pan_gene_14412	pan_gene_18630	Total_amino_acids	Total_amino_acids	1	1	1	1	1	0	0	1	0	1	1	1	1	1	0	1	0	1	0	1	1	0	0	1	0	0	16	near-core
pan_gene_14483	pan_gene_22265	Total_amino_acids	100_Kernel_weight;Anthesis-silking_interval;Nodes_per_plant;Total_amino_acids	1	0	0	1	0	1	0	0	1	0	0	0	1	0	0	0	0	0	0	0	0	0	0	0	0	0	5	dispensable
pan_gene_14494	pan_gene_14621	Fructose;Sucrose;Total_amino_acids	Average_internode_length_(below_ear);Boxcox-transformed_leaf_angle;Ear_height;Fumarate;Nodes_above_ear;PCA_of_metabolites:_PC1;Total_amino_acids	1	0	1	0	0	0	0	0	0	1	0	1	0	1	1	0	0	0	0	0	0	1	1	0	0	0	8	dispensable
pan_gene_14538	pan_gene_14953	Total_amino_acids	Total_amino_acids	1	0	0	0	0	0	0	0	0	0	0	0	0	0	0	0	0	0	0	0	0	0	0	0	0	0	1	private
pan_gene_14538	pan_gene_18630	Total_amino_acids	Total_amino_acids	1	1	1	1	1	1	0	1	0	1	1	1	1	1	1	1	1	1	1	1	1	1	1	1	1	0	23	core
pan_gene_14538	pan_gene_5440	Total_amino_acids	Days_to_anthesis;Stalk_strength;Total_amino_acids	1	0	1	0	1	1	1	1	0	0	1	1	0	0	0	1	1	1	0	1	1	1	1	0	1	1	17	near-core
pan_gene_14540	pan_gene_42468	Tassel_length;Total_amino_acids	Boxcox-transformed_leaf_angle;Height_above_ear;Starch;Total_amino_acids	1	0	0	0	0	0	0	0	0	0	0	0	0	0	0	0	0	0	0	0	0	0	0	0	0	0	1	private
pan_gene_14621	pan_gene_19281	Average_internode_length_(below_ear);Boxcox-transformed_leaf_angle;Ear_height;Fumarate;Nodes_above_ear;PCA_of_metabolites:_PC1;Total_amino_acids	Chlorophyll_A;Total_amino_acids	1	0	1	0	0	0	0	0	0	1	0	0	0	0	0	0	1	1	1	0	0	1	1	0	0	0	8	dispensable
pan_gene_14621	pan_gene_32858	Average_internode_length_(below_ear);Boxcox-transformed_leaf_angle;Ear_height;Fumarate;Nodes_above_ear;PCA_of_metabolites:_PC1;Total_amino_acids	Total_amino_acids	1	1	1	1	1	1	1	0	1	1	1	1	1	1	1	1	1	1	1	0	0	1	1	1	1	1	23	core
pan_gene_14621	pan_gene_68983	Average_internode_length_(below_ear);Boxcox-transformed_leaf_angle;Ear_height;Fumarate;Nodes_above_ear;PCA_of_metabolites:_PC1;Total_amino_acids	Ratio_of_ear_height_to_total_height;Total_amino_acids	1	0	0	0	0	0	0	0	0	1	0	1	0	0	0	0	0	0	1	0	0	0	0	0	0	0	4	dispensable
pan_gene_14953	pan_gene_18630	Total_amino_acids	Total_amino_acids	1	0	0	0	0	0	0	1	0	0	0	1	0	0	0	1	0	0	0	0	0	1	0	1	0	0	6	dispensable
pan_gene_14953	pan_gene_5419	Total_amino_acids	Days_to_anthesis;Days_to_silk;Nodes_per_plant;Tassel_length;Total_amino_acids	1	0	1	0	1	0	0	0	0	0	0	0	0	0	0	1	0	0	0	0	1	1	0	0	0	0	6	dispensable
pan_gene_15925	pan_gene_15975	Days_to_silk;Leaf_length;Total_amino_acids	Total_amino_acids	1	0	1	1	0	0	1	1	1	0	0	0	1	0	0	1	0	0	0	0	1	1	1	0	0	0	11	near-core
pan_gene_15925	pan_gene_42468	Days_to_silk;Leaf_length;Total_amino_acids	Boxcox-transformed_leaf_angle;Height_above_ear;Starch;Total_amino_acids	1	0	0	0	0	0	0	0	0	0	0	0	0	0	0	0	0	0	0	0	1	0	0	0	0	0	2	dispensable
pan_gene_15971	pan_gene_17284	Days_to_silk;Glucose;PCA_of_metabolites:_PC2;Total_amino_acids	Total_amino_acids	1	0	0	0	0	0	0	0	0	0	0	0	0	0	0	0	0	0	1	0	0	0	0	0	1	0	3	dispensable
pan_gene_15971	pan_gene_2922	Days_to_silk;Glucose;PCA_of_metabolites:_PC2;Total_amino_acids	Total_amino_acids	1	0	0	0	0	0	0	0	0	0	0	0	0	0	0	0	0	0	0	1	0	0	0	0	0	0	2	dispensable
pan_gene_15971	pan_gene_31209	Days_to_silk;Glucose;PCA_of_metabolites:_PC2;Total_amino_acids	Total_amino_acids	1	0	0	0	0	1	0	0	0	0	1	0	0	0	0	0	0	0	0	0	1	0	0	1	0	0	5	dispensable
pan_gene_15971	pan_gene_32722	Days_to_silk;Glucose;PCA_of_metabolites:_PC2;Total_amino_acids	Average_internode_length_(below_ear);Chlorophyll_A;Glutamate;Malate;Total_amino_acids	1	0	1	0	0	0	0	0	1	0	0	1	0	0	1	0	0	0	0	0	1	1	0	0	0	0	7	dispensable
pan_gene_15971	pan_gene_79015	Days_to_silk;Glucose;PCA_of_metabolites:_PC2;Total_amino_acids	Nitrate;Total_amino_acids	1	0	1	0	0	0	0	0	0	0	0	0	0	0	0	0	0	0	0	0	0	0	0	0	0	0	2	dispensable
pan_gene_16023	pan_gene_17270	Days_to_anthesis;Total_amino_acids	Total_amino_acids	1	1	1	0	1	0	1	1	1	0	1	0	1	0	1	1	1	1	0	1	1	1	1	1	1	0	19	near-core
pan_gene_16023	pan_gene_21063	Days_to_anthesis;Total_amino_acids	Total_amino_acids	1	1	1	0	0	0	1	0	1	1	1	0	1	0	1	0	1	1	0	1	1	1	1	1	1	0	17	near-core
pan_gene_16023	pan_gene_27646	Days_to_anthesis;Total_amino_acids	Days_to_silk;Protein;Total_amino_acids	1	0	1	0	0	0	1	1	1	1	1	0	1	0	1	1	0	0	0	1	1	1	1	1	1	0	16	near-core
pan_gene_16023	pan_gene_29018	Days_to_anthesis;Total_amino_acids	Total_amino_acids	1	0	0	0	0	0	0	0	0	0	0	0	0	0	0	0	0	0	0	0	0	0	0	0	0	0	1	private
pan_gene_16730	pan_gene_17117	Total_amino_acids	Total_amino_acids	1	1	1	1	0	0	0	0	1	0	0	0	1	0	0	0	1	0	1	1	1	0	1	0	0	1	12	near-core
pan_gene_16730	pan_gene_20555	Total_amino_acids	Tassel_branch_number;Total_amino_acids	1	1	0	1	0	0	0	0	0	0	0	0	0	0	0	0	1	1	1	0	1	0	1	0	0	0	8	dispensable
pan_gene_16730	pan_gene_22322	Total_amino_acids	Total_amino_acids	1	1	1	1	1	0	1	1	1	1	1	1	1	0	0	1	0	1	0	1	1	0	1	1	0	1	19	near-core
pan_gene_16730	pan_gene_24056	Total_amino_acids	Total_amino_acids	1	0	1	1	0	0	1	0	1	1	0	1	1	0	0	1	1	0	0	0	0	1	1	0	0	1	13	near-core
pan_gene_16730	pan_gene_32858	Total_amino_acids	Total_amino_acids	1	1	1	0	0	0	1	0	0	1	0	1	1	1	0	1	1	1	0	1	0	0	1	1	0	1	15	near-core
pan_gene_16870	pan_gene_17326	Total_amino_acids	Leaf_width;Total_amino_acids	0	0	0	0	0	1	0	0	1	0	1	1	1	0	0	0	0	0	0	0	0	0	0	0	1	0	6	dispensable
pan_gene_16871	pan_gene_19299	Total_amino_acids	Anthesis-silking_interval;Chlorophyll_A;Days_to_anthesis;Glutamate;PCA_of_metabolites:_PC1;PCA_of_metabolites:_PC2;Total_amino_acids	1	0	0	0	0	1	0	0	0	0	1	0	1	0	0	0	0	0	0	0	0	0	0	0	0	0	4	dispensable
pan_gene_16871	pan_gene_25886	Total_amino_acids	Southern_leaf_blight;Total_amino_acids	1	1	0	0	0	0	0	0	0	0	0	0	0	0	0	0	0	0	0	0	0	0	0	0	0	0	2	dispensable
pan_gene_16871	pan_gene_28218	Total_amino_acids	Total_amino_acids	1	0	0	0	0	0	0	0	0	0	1	0	0	0	0	0	0	0	0	0	0	0	0	0	0	0	2	dispensable
pan_gene_17117	pan_gene_20449	Total_amino_acids	Total_amino_acids	1	1	1	0	1	1	1	1	1	1	1	1	1	0	1	0	0	1	0	1	1	0	1	0	0	0	17	near-core
pan_gene_17117	pan_gene_20555	Total_amino_acids	Tassel_branch_number;Total_amino_acids	1	1	1	1	1	1	1	1	1	1	1	1	1	0	1	1	1	1	1	1	1	1	1	1	1	1	25	core
pan_gene_17117	pan_gene_22322	Total_amino_acids	Total_amino_acids	1	0	1	0	1	0	0	1	1	1	0	0	0	0	1	0	1	1	0	1	0	1	1	1	0	1	14	near-core
pan_gene_17117	pan_gene_24056	Total_amino_acids	Total_amino_acids	1	0	1	1	0	1	0	1	1	0	1	0	1	1	1	0	1	0	0	1	0	0	1	0	0	1	14	near-core
pan_gene_17270	pan_gene_21063	Total_amino_acids	Total_amino_acids	1	1	1	0	0	1	0	0	1	0	1	1	1	1	1	0	1	1	1	1	0	1	1	0	1	0	17	near-core
pan_gene_17270	pan_gene_27646	Total_amino_acids	Days_to_silk;Protein;Total_amino_acids	1	0	1	0	0	1	1	1	1	1	1	1	1	1	1	1	0	0	1	1	1	1	1	1	1	1	21	core
pan_gene_17284	pan_gene_42468	Total_amino_acids	Boxcox-transformed_leaf_angle;Height_above_ear;Starch;Total_amino_acids	1	0	0	0	0	0	0	1	0	0	0	0	0	0	0	1	0	0	0	0	1	0	0	0	0	0	4	dispensable
pan_gene_18516	pan_gene_5334	Stalk_strength;Total_amino_acids	Cob_diameter;Leaf_length;Total_amino_acids	1	0	0	1	0	0	0	0	0	0	0	0	0	0	0	0	0	0	0	0	0	0	0	0	0	0	2	dispensable
pan_gene_19266	pan_gene_27647	Protein;Total_amino_acids	Days_to_silk;Ear_height;PCA_of_metabolites:_PC1;Ratio_of_ear_height_to_total_height;Total_amino_acids	1	0	0	0	0	0	0	0	0	0	0	0	0	0	0	0	0	0	0	0	0	0	0	0	0	0	1	private
pan_gene_19266	pan_gene_29018	Protein;Total_amino_acids	Total_amino_acids	1	0	0	0	0	0	0	0	0	0	0	0	0	0	0	0	0	0	0	0	0	0	0	0	0	0	1	private
pan_gene_19281	pan_gene_24056	Chlorophyll_A;Total_amino_acids	Total_amino_acids	1	1	1	1	0	1	1	1	0	0	1	1	1	0	1	1	1	0	1	1	1	0	1	0	1	1	19	near-core
pan_gene_19281	pan_gene_32858	Chlorophyll_A;Total_amino_acids	Total_amino_acids	1	1	1	0	0	1	0	1	1	1	0	1	1	1	1	1	1	1	1	1	1	1	1	0	1	0	20	core
pan_gene_19281	pan_gene_68983	Chlorophyll_A;Total_amino_acids	Ratio_of_ear_height_to_total_height;Total_amino_acids	1	0	0	0	0	0	0	0	0	0	1	0	0	1	0	0	1	0	0	0	1	0	1	0	0	1	7	dispensable
pan_gene_19281	pan_gene_97202	Chlorophyll_A;Total_amino_acids	Fructose;Glucose;Malate;Nodes_per_plant;Total_amino_acids	1	1	0	1	0	1	0	1	0	0	1	1	1	1	1	1	1	0	1	1	1	0	1	1	0	1	18	near-core
pan_gene_19299	pan_gene_25886	Anthesis-silking_interval;Chlorophyll_A;Days_to_anthesis;Glutamate;PCA_of_metabolites:_PC1;PCA_of_metabolites:_PC2;Total_amino_acids	Southern_leaf_blight;Total_amino_acids	1	1	0	0	1	1	1	0	0	0	0	1	1	0	0	0	0	0	0	1	0	0	1	0	0	1	10	dispensable
pan_gene_19299	pan_gene_32722	Anthesis-silking_interval;Chlorophyll_A;Days_to_anthesis;Glutamate;PCA_of_metabolites:_PC1;PCA_of_metabolites:_PC2;Total_amino_acids	Average_internode_length_(below_ear);Chlorophyll_A;Glutamate;Malate;Total_amino_acids	1	0	0	1	1	0	1	0	0	1	1	0	1	1	1	0	1	0	0	0	1	0	0	0	0	0	11	near-core
pan_gene_19299	pan_gene_79015	Anthesis-silking_interval;Chlorophyll_A;Days_to_anthesis;Glutamate;PCA_of_metabolites:_PC1;PCA_of_metabolites:_PC2;Total_amino_acids	Nitrate;Total_amino_acids	1	1	1	1	1	0	0	1	1	0	1	1	0	0	0	0	0	0	0	0	1	0	1	0	0	0	11	near-core
pan_gene_19324	pan_gene_29285	Anthesis-silking_interval;Total_amino_acids	Total_amino_acids	0	0	0	0	0	1	0	1	1	0	0	1	0	0	0	1	0	1	0	0	1	0	0	0	0	1	8	dispensable
pan_gene_19324	pan_gene_9255	Anthesis-silking_interval;Total_amino_acids	Total_amino_acids	0	0	1	0	0	0	0	0	1	0	0	0	0	0	0	0	0	1	0	0	0	0	0	0	0	0	3	dispensable
pan_gene_19413	pan_gene_29285	Total_amino_acids	Total_amino_acids	0	0	0	0	0	0	0	1	0	0	0	1	0	0	0	0	0	0	0	0	0	0	0	0	0	0	2	dispensable
pan_gene_20449	pan_gene_20555	Total_amino_acids	Tassel_branch_number;Total_amino_acids	1	1	1	0	1	1	1	1	1	1	1	1	1	1	1	1	1	1	0	1	1	0	1	0	1	1	22	core
pan_gene_20449	pan_gene_24056	Total_amino_acids	Total_amino_acids	1	1	1	0	0	1	1	1	0	0	1	1	1	1	1	0	0	0	0	1	0	1	1	0	0	1	15	near-core
pan_gene_20449	pan_gene_26427	Total_amino_acids	Nodes_above_ear;PCA_of_metabolites:_PC1;Total_amino_acids	1	0	0	0	0	0	0	0	0	0	0	0	0	0	0	0	0	0	0	0	0	0	0	0	0	0	1	private
pan_gene_20449	pan_gene_31695	Total_amino_acids	Total_amino_acids	1	0	0	0	0	0	0	0	0	0	0	0	0	0	0	0	0	0	0	0	0	0	0	0	0	0	1	private
pan_gene_20449	pan_gene_32825	Total_amino_acids	Total_amino_acids	1	0	0	0	0	0	0	0	0	1	1	0	0	0	0	0	0	0	0	0	0	0	0	0	0	0	3	dispensable
pan_gene_20449	pan_gene_5417	Total_amino_acids	Total_amino_acids	1	0	0	0	1	0	0	0	0	1	0	1	0	0	0	0	0	1	0	0	0	0	0	0	0	0	5	dispensable
pan_gene_20555	pan_gene_22322	Tassel_branch_number;Total_amino_acids	Total_amino_acids	1	0	1	0	1	0	0	0	0	0	0	0	0	1	0	0	1	1	0	1	0	1	1	0	1	1	11	near-core
pan_gene_20555	pan_gene_24056	Tassel_branch_number;Total_amino_acids	Total_amino_acids	1	0	1	0	0	0	0	1	1	0	1	0	1	0	1	0	1	0	0	1	0	0	1	0	0	1	11	near-core
pan_gene_20555	pan_gene_32825	Tassel_branch_number;Total_amino_acids	Total_amino_acids	1	0	0	0	0	0	0	0	0	1	0	0	0	0	0	0	0	0	0	0	0	1	0	1	0	0	4	dispensable
pan_gene_20619	pan_gene_30972	Average_internode_length_(above_ear);Southern_leaf_blight;Total_amino_acids	Fructose;Nodes_per_plant;Tassel_branch_number;Total_amino_acids	0	0	0	0	0	0	0	0	0	1	0	0	0	0	0	0	0	0	0	0	0	0	0	0	0	0	1	private
pan_gene_20782	pan_gene_32723	Nodes_above_ear;Total_amino_acids	Average_internode_length_(below_ear);Chlorophyll_A;Glutamate;Malate;Nodes_to_ear;Total_amino_acids	1	0	1	1	1	0	1	0	0	0	1	1	1	0	0	0	0	0	0	1	1	1	0	1	0	0	12	near-core
pan_gene_20798	pan_gene_79015	Total_amino_acids	Nitrate;Total_amino_acids	1	0	0	1	0	0	1	0	1	0	0	1	0	0	0	0	0	0	0	0	0	0	0	0	0	1	6	dispensable
pan_gene_21063	pan_gene_27646	Total_amino_acids	Days_to_silk;Protein;Total_amino_acids	1	0	1	0	0	1	0	0	1	0	1	1	1	1	1	0	0	0	0	1	0	1	1	0	1	0	13	near-core
pan_gene_22287	pan_gene_28539	Days_to_anthesis;Nodes_per_plant;Total_amino_acids	Protein;Total_amino_acids	0	0	0	0	0	0	0	0	0	0	0	0	0	0	0	0	0	0	0	0	0	0	1	0	0	0	1	private
pan_gene_22287	pan_gene_28580	Days_to_anthesis;Nodes_per_plant;Total_amino_acids	PCA_of_metabolites:_PC1;Total_amino_acids	0	0	0	0	0	0	0	0	0	1	0	0	0	0	0	0	0	0	0	0	0	0	1	0	0	0	2	dispensable
pan_gene_22287	pan_gene_28674	Days_to_anthesis;Nodes_per_plant;Total_amino_acids	Total_amino_acids	0	0	0	0	0	0	0	0	0	0	0	1	0	0	0	0	0	1	0	0	0	0	0	0	0	0	2	dispensable
pan_gene_22322	pan_gene_24056	Total_amino_acids	Total_amino_acids	1	0	1	0	0	0	1	1	1	1	0	1	0	1	1	1	1	0	0	1	1	0	1	0	0	1	15	near-core
pan_gene_24056	pan_gene_32858	Total_amino_acids	Total_amino_acids	1	0	1	0	1	1	1	1	0	1	0	1	0	0	1	1	1	0	1	0	1	0	1	1	1	1	17	near-core
pan_gene_24057	pan_gene_25890	Days_to_anthesis;Total_amino_acids	Sucrose;Total_amino_acids	1	1	0	1	0	1	0	0	0	1	0	1	1	1	0	1	1	0	0	1	0	1	1	1	1	1	16	near-core
pan_gene_24057	pan_gene_31177	Days_to_anthesis;Total_amino_acids	Days_to_silk;Total_amino_acids	1	1	0	1	0	0	1	1	0	1	0	0	0	1	1	1	1	1	0	0	0	0	0	0	1	1	13	near-core
pan_gene_24057	pan_gene_5257	Days_to_anthesis;Total_amino_acids	Ratio_of_ear_height_to_total_height;Total_amino_acids	1	1	0	1	0	1	1	1	0	1	0	1	1	0	1	0	0	0	0	1	0	1	0	0	1	1	14	near-core
pan_gene_24318	pan_gene_5457	Chlorophyll_B;Total_amino_acids	Total_amino_acids	0	0	0	0	0	0	0	0	1	0	0	0	0	0	0	0	0	0	0	0	0	0	0	0	0	0	1	private
pan_gene_24382	pan_gene_32654	Stalk_strength;Tassel_length;Total_amino_acids	Malate;Total_amino_acids	1	0	0	0	0	0	0	0	0	0	0	0	0	0	0	0	0	0	0	0	0	0	0	0	0	0	1	private
pan_gene_24382	pan_gene_32808	Stalk_strength;Tassel_length;Total_amino_acids	Average_internode_length_(above_ear);Boxcox-transformed_leaf_angle;Total_amino_acids	1	0	0	0	0	1	0	0	0	0	0	0	0	0	0	0	0	0	0	0	0	0	0	1	0	0	3	dispensable
pan_gene_24383	pan_gene_26427	Stalk_strength;Tassel_length;Total_amino_acids	Nodes_above_ear;PCA_of_metabolites:_PC1;Total_amino_acids	1	0	0	0	0	0	0	0	0	0	0	0	0	1	1	0	0	0	0	0	0	0	0	0	0	0	3	dispensable
pan_gene_24383	pan_gene_5417	Stalk_strength;Tassel_length;Total_amino_acids	Total_amino_acids	1	0	0	0	0	0	0	0	0	1	0	0	0	1	0	0	0	0	0	1	0	0	0	0	0	1	5	dispensable
pan_gene_24390	pan_gene_5417	Glucose;Total_amino_acids	Total_amino_acids	1	0	0	0	0	0	0	0	0	0	0	0	0	0	0	0	0	0	0	1	0	0	0	0	0	0	2	dispensable
pan_gene_25886	pan_gene_28218	Southern_leaf_blight;Total_amino_acids	Total_amino_acids	1	0	0	0	0	0	1	0	0	0	0	0	1	0	0	0	0	0	1	0	0	0	1	1	0	0	6	dispensable
pan_gene_25886	pan_gene_2995	Southern_leaf_blight;Total_amino_acids	Average_internode_length_(above_ear);Ear_row_number;Total_amino_acids	1	0	0	0	0	0	0	0	0	0	0	0	0	0	0	0	0	0	0	0	0	0	0	0	0	0	1	private
pan_gene_25890	pan_gene_31177	Sucrose;Total_amino_acids	Days_to_silk;Total_amino_acids	1	0	0	0	0	0	0	0	0	0	0	1	0	1	0	1	0	0	0	1	0	0	1	0	0	0	6	dispensable
pan_gene_25890	pan_gene_5440	Sucrose;Total_amino_acids	Days_to_anthesis;Stalk_strength;Total_amino_acids	1	0	1	0	1	1	1	1	0	1	1	0	0	0	0	1	1	1	1	1	0	0	1	0	0	1	15	near-core
pan_gene_26427	pan_gene_28542	Nodes_above_ear;PCA_of_metabolites:_PC1;Total_amino_acids	Total_amino_acids	0	0	0	0	0	0	0	0	0	1	0	0	0	1	0	0	0	0	0	0	0	0	0	0	0	0	2	dispensable
pan_gene_26427	pan_gene_32825	Nodes_above_ear;PCA_of_metabolites:_PC1;Total_amino_acids	Total_amino_acids	1	0	0	0	0	0	0	0	0	0	0	0	0	0	0	0	0	0	0	0	0	0	0	0	0	0	1	private
pan_gene_26427	pan_gene_32841	Nodes_above_ear;PCA_of_metabolites:_PC1;Total_amino_acids	Total_amino_acids	1	0	0	0	0	0	0	0	0	0	0	0	0	1	0	0	0	0	0	0	0	0	0	0	0	0	2	dispensable
pan_gene_26427	pan_gene_5417	Nodes_above_ear;PCA_of_metabolites:_PC1;Total_amino_acids	Total_amino_acids	1	0	0	0	0	0	0	0	0	0	0	0	0	1	0	0	0	0	0	0	0	0	0	0	0	1	3	dispensable
pan_gene_26427	pan_gene_7569	Nodes_above_ear;PCA_of_metabolites:_PC1;Total_amino_acids	Glutamate;Total_amino_acids	1	0	0	0	0	0	0	0	0	0	0	0	0	1	0	0	0	0	0	0	0	0	0	0	0	0	2	dispensable
pan_gene_27604	pan_gene_5841	Days_to_anthesis;Total_amino_acids	Chlorophyll_A;PCA_of_metabolites:_PC2;Photoperiod_Growing-degree_days_to_silk;Total_amino_acids	1	0	0	1	0	0	0	0	0	0	0	0	1	0	0	1	0	0	0	0	0	0	0	0	1	0	5	dispensable
pan_gene_27677	pan_gene_31551	Height_above_ear;Total_amino_acids	Plant_height;Total_amino_acids	1	0	0	0	0	0	0	0	0	1	0	0	0	0	0	0	0	0	0	0	0	1	0	0	0	0	3	dispensable
pan_gene_28484	pan_gene_3020	Total_amino_acids	Total_amino_acids	1	0	0	0	0	0	0	0	0	0	0	0	0	0	0	0	0	0	0	0	0	0	0	0	0	0	1	private
pan_gene_28539	pan_gene_28580	Protein;Total_amino_acids	PCA_of_metabolites:_PC1;Total_amino_acids	0	0	0	0	0	0	0	0	0	0	0	0	0	0	0	0	0	0	0	0	0	0	1	0	0	0	1	private
pan_gene_28542	pan_gene_32841	Total_amino_acids	Total_amino_acids	0	0	0	0	0	0	0	0	0	0	0	0	0	1	0	0	0	0	0	0	0	0	0	0	0	0	1	private
pan_gene_28542	pan_gene_5417	Total_amino_acids	Total_amino_acids	0	0	0	0	0	1	0	0	0	1	0	0	0	1	0	0	0	0	0	0	0	0	0	0	0	0	3	dispensable
pan_gene_28580	pan_gene_32807	PCA_of_metabolites:_PC1;Total_amino_acids	Boxcox-transformed_leaf_angle;Total_amino_acids	0	0	0	0	0	0	0	0	0	1	0	0	0	0	0	0	0	0	0	0	0	0	0	0	0	0	1	private
pan_gene_2922	pan_gene_31209	Total_amino_acids	Total_amino_acids	1	0	0	0	0	0	0	0	0	0	0	0	0	0	0	0	0	0	0	0	0	0	0	0	0	0	1	private
pan_gene_2922	pan_gene_32722	Total_amino_acids	Average_internode_length_(below_ear);Chlorophyll_A;Glutamate;Malate;Total_amino_acids	1	0	0	0	0	0	0	0	0	0	0	0	0	0	0	0	0	0	0	0	0	0	0	0	0	0	1	private
pan_gene_2922	pan_gene_79015	Total_amino_acids	Nitrate;Total_amino_acids	1	0	0	0	0	0	0	0	0	0	0	0	0	0	0	0	0	0	0	0	0	0	0	0	0	0	1	private
pan_gene_29285	pan_gene_9255	Total_amino_acids	Total_amino_acids	0	0	0	0	0	0	0	0	1	0	0	1	0	0	0	0	0	1	0	0	0	0	0	0	0	0	3	dispensable
pan_gene_29366	pan_gene_32841	Average_internode_length_(below_ear);Total_amino_acids	Total_amino_acids	1	0	0	0	0	0	0	0	0	0	0	0	0	0	1	0	0	0	0	0	0	0	0	0	0	0	2	dispensable
pan_gene_29366	pan_gene_5417	Average_internode_length_(below_ear);Total_amino_acids	Total_amino_acids	1	0	0	0	0	0	0	0	0	0	0	0	0	0	0	0	0	0	0	0	0	0	0	0	0	0	1	private
pan_gene_2995	pan_gene_31840	Average_internode_length_(above_ear);Ear_row_number;Total_amino_acids	Anthesis-silking_interval;Days_to_anthesis;Ear_height;Total_amino_acids	1	0	0	0	0	0	0	0	0	0	0	0	0	0	0	0	0	0	0	0	0	0	0	0	0	0	1	private
pan_gene_31177	pan_gene_5257	Days_to_silk;Total_amino_acids	Ratio_of_ear_height_to_total_height;Total_amino_acids	1	0	1	1	0	0	1	0	0	1	1	0	0	0	1	0	0	0	0	0	0	1	1	0	1	0	10	dispensable
pan_gene_31535	pan_gene_32654	Total_amino_acids	Malate;Total_amino_acids	1	1	0	0	0	0	0	1	0	0	1	0	0	0	0	0	1	0	0	0	0	1	1	0	1	0	8	dispensable
pan_gene_31551	pan_gene_31734	Plant_height;Total_amino_acids	Total_amino_acids	1	0	0	0	0	0	0	0	0	1	0	0	0	0	0	0	0	0	0	0	0	0	0	0	0	0	2	dispensable
pan_gene_31551	pan_gene_31840	Plant_height;Total_amino_acids	Anthesis-silking_interval;Days_to_anthesis;Ear_height;Total_amino_acids	1	0	0	0	1	0	0	0	0	1	1	0	0	0	0	0	0	0	0	0	0	0	0	0	0	0	4	dispensable
pan_gene_31551	pan_gene_32705	Plant_height;Total_amino_acids	Boxcox-transformed_leaf_angle;Chlorophyll_A;Days_to_silk;Nodes_per_plant;Nodes_to_ear;Total_amino_acids	1	0	0	0	0	0	0	0	0	0	0	0	0	0	0	0	0	0	0	0	0	0	0	0	0	0	1	private
pan_gene_31551	pan_gene_32721	Plant_height;Total_amino_acids	Ear_height;Malate;Nodes_per_plant;Total_amino_acids	1	0	0	0	0	0	0	0	0	0	1	0	1	0	0	0	0	0	0	0	0	0	0	0	0	0	3	dispensable
pan_gene_31702	pan_gene_32709	Days_to_anthesis;Total_amino_acids	Average_internode_length_(below_ear);Tassel_branch_number;Total_amino_acids	1	0	0	0	0	0	0	0	0	0	0	0	0	0	0	0	1	0	0	0	0	0	0	0	0	0	2	dispensable
pan_gene_31734	pan_gene_31840	Total_amino_acids	Anthesis-silking_interval;Days_to_anthesis;Ear_height;Total_amino_acids	1	1	0	1	0	0	1	0	1	1	0	0	1	0	0	0	0	0	0	0	1	0	0	0	0	0	8	dispensable
pan_gene_31734	pan_gene_32705	Total_amino_acids	Boxcox-transformed_leaf_angle;Chlorophyll_A;Days_to_silk;Nodes_per_plant;Nodes_to_ear;Total_amino_acids	1	1	0	1	1	0	1	1	1	0	0	0	0	1	0	0	1	0	0	1	1	0	0	0	0	1	12	near-core
pan_gene_31734	pan_gene_32723	Total_amino_acids	Average_internode_length_(below_ear);Chlorophyll_A;Glutamate;Malate;Nodes_to_ear;Total_amino_acids	1	1	0	0	0	0	0	0	1	0	0	1	1	0	0	0	0	0	0	0	1	0	0	0	0	0	6	dispensable
pan_gene_31734	pan_gene_37626	Total_amino_acids	Fructose;Sucrose;Total_amino_acids	1	0	0	1	0	0	0	0	0	0	0	0	0	0	0	0	1	0	0	0	0	0	0	0	0	0	3	dispensable
pan_gene_31734	pan_gene_51865	Total_amino_acids	Sucrose;Total_amino_acids	1	0	0	0	1	0	0	0	0	0	1	0	0	0	0	0	0	0	0	0	0	0	0	0	0	0	3	dispensable
pan_gene_31840	pan_gene_32705	Anthesis-silking_interval;Days_to_anthesis;Ear_height;Total_amino_acids	Boxcox-transformed_leaf_angle;Chlorophyll_A;Days_to_silk;Nodes_per_plant;Nodes_to_ear;Total_amino_acids	1	1	1	1	1	0	1	0	1	0	0	0	0	0	0	0	0	0	0	0	1	0	0	0	0	1	9	dispensable
pan_gene_31840	pan_gene_32721	Anthesis-silking_interval;Days_to_anthesis;Ear_height;Total_amino_acids	Ear_height;Malate;Nodes_per_plant;Total_amino_acids	1	0	0	0	0	0	0	0	0	0	0	0	0	0	0	0	0	1	0	0	0	0	0	0	0	0	2	dispensable
pan_gene_31840	pan_gene_51865	Anthesis-silking_interval;Days_to_anthesis;Ear_height;Total_amino_acids	Sucrose;Total_amino_acids	1	0	0	0	0	0	0	0	0	0	0	0	0	0	0	0	0	0	0	0	1	0	0	0	0	0	2	dispensable
pan_gene_32705	pan_gene_51865	Boxcox-transformed_leaf_angle;Chlorophyll_A;Days_to_silk;Nodes_per_plant;Nodes_to_ear;Total_amino_acids	Sucrose;Total_amino_acids	1	0	0	0	0	0	0	1	0	0	0	0	0	0	0	0	0	0	0	0	1	0	0	0	0	0	3	dispensable
pan_gene_32719	pan_gene_5451	Chlorophyll_A;Glutamate;Malate;Southern_leaf_blight;Total_amino_acids	Tassel_branch_number;Total_amino_acids	0	0	0	0	0	1	0	0	0	0	0	0	0	0	0	0	0	0	0	0	0	0	0	0	0	0	1	private
pan_gene_32722	pan_gene_79015	Average_internode_length_(below_ear);Chlorophyll_A;Glutamate;Malate;Total_amino_acids	Nitrate;Total_amino_acids	1	1	1	1	0	0	1	1	1	0	1	0	1	1	1	0	0	0	0	0	1	0	0	0	0	0	12	near-core
pan_gene_32723	pan_gene_37626	Average_internode_length_(below_ear);Chlorophyll_A;Glutamate;Malate;Nodes_to_ear;Total_amino_acids	Fructose;Sucrose;Total_amino_acids	1	1	0	0	0	0	1	0	0	0	0	1	0	0	0	1	1	1	1	0	0	0	0	0	0	0	8	dispensable
pan_gene_32825	pan_gene_32841	Total_amino_acids	Total_amino_acids	1	0	0	0	0	0	0	0	0	0	0	0	0	0	0	0	0	0	0	0	0	0	0	0	0	0	1	private
pan_gene_32825	pan_gene_5417	Total_amino_acids	Total_amino_acids	1	0	0	0	1	0	0	0	0	1	0	1	0	0	1	0	0	0	0	0	0	0	0	0	0	1	6	dispensable
pan_gene_32825	pan_gene_7569	Total_amino_acids	Glutamate;Total_amino_acids	1	0	0	0	0	0	0	0	0	0	0	0	0	0	0	0	0	0	0	0	0	0	0	0	0	0	1	private
pan_gene_32841	pan_gene_5417	Total_amino_acids	Total_amino_acids	1	0	0	0	0	0	0	0	0	0	0	0	0	1	0	0	0	0	0	0	0	0	0	0	0	0	2	dispensable
pan_gene_32841	pan_gene_7569	Total_amino_acids	Glutamate;Total_amino_acids	1	0	0	0	0	0	0	0	0	0	0	0	0	0	0	0	0	0	0	0	0	0	0	0	0	0	1	private
pan_gene_32858	pan_gene_68983	Total_amino_acids	Ratio_of_ear_height_to_total_height;Total_amino_acids	1	1	1	0	1	0	1	0	0	1	1	1	0	1	0	0	0	0	1	0	1	0	1	0	0	0	12	near-core
pan_gene_37626	pan_gene_51865	Fructose;Sucrose;Total_amino_acids	Sucrose;Total_amino_acids	1	0	0	0	0	0	0	0	0	0	0	0	0	0	0	0	0	0	0	0	0	0	0	1	0	0	2	dispensable
pan_gene_5417	pan_gene_7569	Total_amino_acids	Glutamate;Total_amino_acids	1	0	0	0	0	0	0	0	0	0	0	0	0	0	0	0	0	0	0	0	0	0	0	0	0	0	1	private
pan_gene_5417	pan_gene_7584	Total_amino_acids	Total_amino_acids	0	0	0	1	0	0	0	0	0	0	0	0	0	0	0	0	0	0	0	0	0	0	0	0	0	0	1	private
pan_gene_6656	pan_gene_73343	Total_amino_acids	Total_amino_acids	0	0	1	0	0	0	0	0	0	0	0	0	0	0	0	0	0	0	0	0	1	1	0	0	1	0	4	dispensable
pan_gene_103511	pan_gene_32644	Average_internode_length_(below_ear);Nodes_to_ear;Total_amino_acids	Boxcox-transformed_leaf_angle;Glutamate;PCA_of_metabolites:_PC2;Southern_leaf_blight;Tassel_branch_number;Total_amino_acids	0	0	0	0	0	1	0	0	0	0	0	0	0	1	0	0	1	0	0	0	0	0	0	0	0	0	3	dispensable
pan_gene_103511	pan_gene_5221	Average_internode_length_(below_ear);Nodes_to_ear;Total_amino_acids	Ratio_of_ear_height_to_total_height;Total_amino_acids	0	0	0	0	0	1	0	0	0	0	0	0	0	0	0	0	0	0	0	0	0	0	0	0	0	0	1	private
pan_gene_103511	pan_gene_5456	Average_internode_length_(below_ear);Nodes_to_ear;Total_amino_acids	Days_to_silk;Northern_Leaf_Blight;Photoperiod_Growing-degree_days_to_silk;Tassel_length;Total_amino_acids	0	0	0	0	0	0	0	0	0	0	0	0	0	1	0	0	0	1	0	0	0	0	0	0	0	0	2	dispensable
pan_gene_11007	pan_gene_32654	Chlorophyll_A;Nodes_above_ear;Total_amino_acids	Malate;Total_amino_acids	0	1	0	0	0	0	1	0	1	0	0	0	1	0	0	0	0	0	0	1	0	0	0	0	0	0	5	dispensable
pan_gene_11013	pan_gene_11952	Height_above_ear;Nodes_above_ear;Total_amino_acids	Total_amino_acids	0	1	0	0	0	0	0	0	0	0	0	0	0	0	0	0	0	0	0	1	0	0	0	0	0	0	2	dispensable
pan_gene_11013	pan_gene_27612	Height_above_ear;Nodes_above_ear;Total_amino_acids	Days_to_silk;Total_amino_acids	0	1	0	0	0	0	0	0	0	0	1	0	0	1	0	1	0	0	0	0	0	1	1	0	0	0	6	dispensable
pan_gene_11013	pan_gene_32644	Height_above_ear;Nodes_above_ear;Total_amino_acids	Boxcox-transformed_leaf_angle;Glutamate;PCA_of_metabolites:_PC2;Southern_leaf_blight;Tassel_branch_number;Total_amino_acids	0	0	0	0	0	0	0	0	0	0	0	0	0	1	0	0	0	0	1	0	0	0	0	0	0	0	2	dispensable
pan_gene_11013	pan_gene_5221	Height_above_ear;Nodes_above_ear;Total_amino_acids	Ratio_of_ear_height_to_total_height;Total_amino_acids	0	1	0	0	0	1	0	0	0	1	0	0	1	0	1	0	0	0	0	1	0	0	0	0	0	0	6	dispensable
pan_gene_11013	pan_gene_5456	Height_above_ear;Nodes_above_ear;Total_amino_acids	Days_to_silk;Northern_Leaf_Blight;Photoperiod_Growing-degree_days_to_silk;Tassel_length;Total_amino_acids	0	1	0	0	0	0	1	0	0	0	0	0	0	1	1	0	0	0	0	1	1	0	0	0	0	1	7	dispensable
pan_gene_11013	pan_gene_7575	Height_above_ear;Nodes_above_ear;Total_amino_acids	Days_to_silk;Total_amino_acids	0	0	0	0	0	0	0	0	0	0	0	0	0	0	0	0	0	0	0	0	0	0	0	0	0	1	1	private
pan_gene_11354	pan_gene_20798	Average_internode_length_(whole_plant);Total_amino_acids	Total_amino_acids	0	1	0	1	0	0	1	1	0	0	0	1	0	0	0	0	0	0	0	0	0	0	0	0	0	0	5	dispensable
pan_gene_11920	pan_gene_18327	Ear_height;Nodes_per_plant;Nodes_to_ear;Tassel_branch_number;Total_amino_acids	Total_amino_acids	0	0	0	0	0	0	0	0	0	0	0	0	1	0	0	0	0	0	0	0	0	0	0	0	0	0	1	private
pan_gene_11952	pan_gene_98789	Total_amino_acids	Nodes_to_ear;Total_amino_acids	0	0	0	1	0	0	0	0	0	0	0	0	0	0	0	0	0	0	0	0	0	0	0	0	0	0	1	private
pan_gene_11956	pan_gene_18327	Glutamate;Nitrate;Tassel_branch_number;Total_amino_acids	Total_amino_acids	0	1	0	1	0	1	0	1	0	0	0	1	0	1	0	1	0	1	0	0	0	0	0	0	0	0	8	dispensable
pan_gene_11956	pan_gene_28671	Glutamate;Nitrate;Tassel_branch_number;Total_amino_acids	Nodes_above_ear;Total_amino_acids	0	1	0	0	0	0	0	0	0	0	0	0	0	1	0	0	1	1	0	0	0	0	0	0	0	0	4	dispensable
pan_gene_11956	pan_gene_31177	Glutamate;Nitrate;Tassel_branch_number;Total_amino_acids	Days_to_silk;Total_amino_acids	0	1	0	0	0	0	0	0	0	0	0	0	0	0	0	0	0	0	0	0	0	0	0	0	0	0	1	private
pan_gene_11956	pan_gene_32743	Glutamate;Nitrate;Tassel_branch_number;Total_amino_acids	Malate;Starch;Total_amino_acids	0	1	0	0	0	0	0	0	0	0	0	1	0	0	0	0	1	0	0	0	0	0	0	0	0	0	3	dispensable
pan_gene_11956	pan_gene_32844	Glutamate;Nitrate;Tassel_branch_number;Total_amino_acids	Average_internode_length_(whole_plant);Height_above_ear;Height_per_day_(until_flowering);Total_amino_acids	0	1	0	0	0	0	0	0	0	0	0	0	0	0	0	0	0	0	0	0	0	0	0	0	0	0	1	private
pan_gene_12098	pan_gene_24318	Average_internode_length_(whole_plant);Chlorophyll_B;Total_amino_acids	Chlorophyll_B;Total_amino_acids	0	0	0	0	0	0	0	0	0	0	1	0	0	0	0	0	0	0	0	0	0	0	0	0	0	0	1	private
pan_gene_12120	pan_gene_24350	Southern_leaf_blight;Total_amino_acids	Average_internode_length_(below_ear);Total_amino_acids	0	1	0	0	0	0	0	0	0	0	0	0	0	0	0	0	0	0	0	0	0	0	0	0	0	0	1	private
pan_gene_12120	pan_gene_6656	Southern_leaf_blight;Total_amino_acids	Total_amino_acids	0	0	0	0	0	0	0	0	0	0	0	0	0	0	0	0	0	0	1	0	0	1	0	0	0	0	2	dispensable
pan_gene_12491	pan_gene_16871	Total_amino_acids	Total_amino_acids	0	1	0	0	0	0	0	0	0	0	0	0	0	0	0	0	0	0	0	0	0	0	0	0	0	0	1	private
pan_gene_12491	pan_gene_19307	Total_amino_acids	Anthesis-silking_interval;Chlorophyll_A;Total_amino_acids	0	0	0	1	0	0	0	0	0	0	0	0	1	0	0	0	0	0	0	0	0	0	0	0	0	0	2	dispensable
pan_gene_12491	pan_gene_20798	Total_amino_acids	Total_amino_acids	0	1	0	1	0	0	0	1	0	0	0	1	1	0	0	0	0	0	0	0	0	0	0	0	0	0	5	dispensable
pan_gene_12491	pan_gene_25886	Total_amino_acids	Southern_leaf_blight;Total_amino_acids	0	1	0	0	0	0	1	0	0	0	0	0	1	0	0	0	0	1	1	0	0	1	0	0	0	1	7	dispensable
pan_gene_12491	pan_gene_5457	Total_amino_acids	Total_amino_acids	0	1	1	1	0	0	1	1	0	0	1	0	0	0	0	0	0	1	0	1	1	0	0	1	0	1	11	near-core
pan_gene_14359	pan_gene_7612	Total_amino_acids	Average_internode_length_(below_ear);Total_amino_acids	0	1	0	1	1	0	0	0	1	0	1	1	0	0	0	0	1	0	0	0	1	0	1	0	0	0	9	dispensable
pan_gene_14412	pan_gene_20501	Total_amino_acids	Days_to_anthesis;Total_amino_acids	0	1	0	0	0	0	0	0	0	0	0	0	1	0	0	0	0	0	0	0	1	0	0	1	0	0	4	dispensable
pan_gene_14412	pan_gene_20845	Total_amino_acids	Stalk_strength;Total_amino_acids	0	1	0	0	0	0	0	0	0	0	0	0	0	0	1	0	0	0	1	0	0	1	0	0	0	0	4	dispensable
pan_gene_14412	pan_gene_30268	Total_amino_acids	Total_amino_acids	0	1	0	0	1	0	0	0	0	1	0	0	0	0	0	0	0	0	0	0	0	0	0	0	0	0	3	dispensable
pan_gene_14412	pan_gene_31695	Total_amino_acids	Total_amino_acids	0	1	0	0	0	0	1	0	0	0	0	0	0	0	0	0	0	1	0	0	0	0	1	0	0	0	4	dispensable
pan_gene_14469	pan_gene_15975	PCA_of_metabolites:_PC2;Total_amino_acids	Total_amino_acids	0	1	0	1	1	1	0	1	0	0	0	0	1	0	0	0	0	0	0	0	0	0	0	0	0	0	6	dispensable
pan_gene_14469	pan_gene_27644	PCA_of_metabolites:_PC2;Total_amino_acids	Days_to_silk;Total_amino_acids	0	1	0	1	0	0	0	1	0	0	0	0	1	0	0	0	0	0	0	0	0	0	0	0	0	0	4	dispensable
pan_gene_14469	pan_gene_5453	PCA_of_metabolites:_PC2;Total_amino_acids	Cob_diameter;Days_to_anthesis;Ear_height;Total_amino_acids	0	1	0	0	0	0	0	0	0	0	0	0	0	0	0	0	0	1	0	0	0	0	0	0	0	0	2	dispensable
pan_gene_14494	pan_gene_32858	Fructose;Sucrose;Total_amino_acids	Total_amino_acids	0	1	1	0	1	0	1	0	1	1	0	1	0	1	0	0	0	1	0	0	1	0	0	0	0	0	10	dispensable
pan_gene_14538	pan_gene_25890	Total_amino_acids	Sucrose;Total_amino_acids	0	1	1	1	1	1	0	1	0	0	1	0	1	1	0	1	1	0	0	1	0	0	1	0	0	0	13	near-core
pan_gene_14538	pan_gene_37626	Total_amino_acids	Fructose;Sucrose;Total_amino_acids	0	1	0	1	0	0	1	0	0	1	0	0	1	1	0	0	1	0	0	1	0	0	1	0	0	0	9	dispensable
pan_gene_14538	pan_gene_62490	Total_amino_acids	Total_amino_acids	0	1	1	1	1	0	1	1	0	1	0	1	0	0	0	1	0	1	0	1	1	0	1	1	0	1	15	near-core
pan_gene_14540	pan_gene_20619	Tassel_length;Total_amino_acids	Average_internode_length_(above_ear);Southern_leaf_blight;Total_amino_acids	0	0	0	1	0	0	0	0	0	0	1	1	0	0	1	0	0	0	0	0	0	0	1	0	0	1	6	dispensable
pan_gene_14620	pan_gene_24382	Nodes_above_ear;Total_amino_acids	Stalk_strength;Tassel_length;Total_amino_acids	0	1	0	0	0	0	0	0	0	0	0	0	0	0	0	0	0	0	0	0	0	0	0	0	0	0	1	private
pan_gene_14621	pan_gene_22322	Average_internode_length_(below_ear);Boxcox-transformed_leaf_angle;Ear_height;Fumarate;Nodes_above_ear;PCA_of_metabolites:_PC1;Total_amino_acids	Total_amino_acids	0	1	0	0	1	0	1	0	0	1	0	1	1	0	1	1	0	1	1	0	0	0	0	0	0	1	11	near-core
pan_gene_14621	pan_gene_7612	Average_internode_length_(below_ear);Boxcox-transformed_leaf_angle;Ear_height;Fumarate;Nodes_above_ear;PCA_of_metabolites:_PC1;Total_amino_acids	Average_internode_length_(below_ear);Total_amino_acids	0	1	1	1	1	0	1	0	1	1	1	1	1	1	0	0	1	1	1	0	0	1	1	1	0	0	17	near-core
pan_gene_14953	pan_gene_16955	Total_amino_acids	Total_amino_acids	0	0	0	1	1	0	0	0	0	0	0	0	0	0	0	1	0	0	0	0	0	0	0	0	0	0	3	dispensable
pan_gene_14953	pan_gene_17329	Total_amino_acids	Total_amino_acids	0	1	0	0	0	0	0	0	0	0	0	0	0	0	0	0	0	0	0	0	0	0	0	0	0	0	1	private
pan_gene_15975	pan_gene_31701	Total_amino_acids	Tassel_branch_number;Total_amino_acids	0	1	0	0	0	1	0	0	1	0	0	0	0	0	0	1	0	0	0	0	0	0	0	0	0	0	4	dispensable
pan_gene_16312	pan_gene_27677	Total_amino_acids	Height_above_ear;Total_amino_acids	0	1	0	0	0	0	1	1	0	1	0	0	1	0	0	0	0	0	0	0	0	0	0	0	0	0	5	dispensable
pan_gene_16312	pan_gene_31840	Total_amino_acids	Anthesis-silking_interval;Days_to_anthesis;Ear_height;Total_amino_acids	0	1	0	0	0	0	0	0	0	0	0	0	1	0	0	0	0	0	0	0	0	0	0	0	0	0	2	dispensable
pan_gene_16312	pan_gene_62490	Total_amino_acids	Total_amino_acids	0	1	0	0	1	0	1	0	0	0	0	0	0	1	0	0	0	1	0	0	0	0	0	0	0	1	6	dispensable
pan_gene_16312	pan_gene_73343	Total_amino_acids	Total_amino_acids	0	1	0	0	1	1	1	1	0	0	0	0	0	1	0	0	0	1	0	0	0	0	0	1	0	1	9	dispensable
pan_gene_16730	pan_gene_19281	Total_amino_acids	Chlorophyll_A;Total_amino_acids	0	1	1	1	0	0	1	0	0	0	0	0	0	0	0	1	0	1	1	1	0	0	1	1	0	0	10	dispensable
pan_gene_16730	pan_gene_32648	Total_amino_acids	Total_amino_acids	0	1	1	0	1	1	1	1	1	0	1	1	1	1	1	0	1	1	1	0	1	1	1	1	0	0	19	near-core
pan_gene_16730	pan_gene_97202	Total_amino_acids	Fructose;Glucose;Malate;Nodes_per_plant;Total_amino_acids	0	1	0	1	1	0	0	0	0	0	0	0	1	0	1	0	0	0	0	0	0	0	1	1	0	1	8	dispensable
pan_gene_16871	pan_gene_31840	Total_amino_acids	Anthesis-silking_interval;Days_to_anthesis;Ear_height;Total_amino_acids	0	1	0	0	0	0	1	0	0	0	0	0	0	0	0	0	0	0	0	0	0	0	0	0	0	1	3	dispensable
pan_gene_16871	pan_gene_32705	Total_amino_acids	Boxcox-transformed_leaf_angle;Chlorophyll_A;Days_to_silk;Nodes_per_plant;Nodes_to_ear;Total_amino_acids	0	1	0	0	0	0	0	0	0	0	0	0	0	0	0	0	0	0	0	0	0	0	0	0	0	1	2	dispensable
pan_gene_16872	pan_gene_27677	Total_amino_acids	Height_above_ear;Total_amino_acids	0	0	0	0	0	0	0	0	0	0	0	0	0	0	0	0	0	0	0	0	0	0	0	1	0	0	1	private
pan_gene_16936	pan_gene_60702	Total_amino_acids	Average_internode_length_(whole_plant);Chlorophyll_A;Cob_diameter;Tassel_branch_number;Total_amino_acids	0	1	0	0	0	0	0	0	0	0	0	0	0	0	0	0	0	0	0	0	0	0	0	0	0	0	1	private
pan_gene_16955	pan_gene_17329	Total_amino_acids	Total_amino_acids	0	0	0	1	0	0	0	0	0	0	0	0	0	0	0	0	0	0	0	0	0	0	0	0	0	0	1	private
pan_gene_16955	pan_gene_18630	Total_amino_acids	Total_amino_acids	0	0	0	1	0	0	0	0	0	1	0	0	0	0	0	1	0	0	0	0	0	0	0	0	0	0	3	dispensable
pan_gene_17117	pan_gene_19281	Total_amino_acids	Chlorophyll_A;Total_amino_acids	0	1	1	1	1	0	1	1	0	1	1	0	1	1	1	1	1	1	0	1	0	1	1	1	0	1	19	near-core
pan_gene_17117	pan_gene_32841	Total_amino_acids	Total_amino_acids	0	1	0	0	0	0	0	0	0	0	0	0	1	0	0	0	0	0	0	0	1	0	0	0	0	0	3	dispensable
pan_gene_17117	pan_gene_97202	Total_amino_acids	Fructose;Glucose;Malate;Nodes_per_plant;Total_amino_acids	0	1	1	0	0	0	0	1	0	0	0	0	0	1	1	0	1	0	0	0	0	0	1	0	0	1	8	dispensable
pan_gene_17284	pan_gene_32724	Total_amino_acids	Chlorophyll_A;Ear_height;Malate;Nodes_to_ear;Total_amino_acids	0	1	0	0	0	0	0	0	0	0	0	1	0	0	0	0	0	0	0	0	0	0	0	0	0	0	2	dispensable
pan_gene_17326	pan_gene_5285	Leaf_width;Total_amino_acids	Ear_height;Leaf_width;Total_amino_acids	0	1	0	0	0	0	0	0	0	0	0	0	0	0	0	0	0	0	0	0	0	0	0	0	0	0	1	private
pan_gene_17329	pan_gene_18630	Total_amino_acids	Total_amino_acids	0	1	0	1	1	0	0	1	0	1	1	0	0	1	0	1	0	1	1	0	0	0	1	0	1	0	12	near-core
pan_gene_17329	pan_gene_5419	Total_amino_acids	Days_to_anthesis;Days_to_silk;Nodes_per_plant;Tassel_length;Total_amino_acids	0	1	0	0	0	0	0	0	0	0	1	0	0	1	0	0	1	1	0	0	0	0	1	0	0	0	6	dispensable
pan_gene_17329	pan_gene_5440	Total_amino_acids	Days_to_anthesis;Stalk_strength;Total_amino_acids	0	0	0	0	1	0	0	0	0	1	1	0	0	0	0	1	1	1	0	0	1	0	1	0	0	0	8	dispensable
pan_gene_17333	pan_gene_20619	Total_amino_acids	Average_internode_length_(above_ear);Southern_leaf_blight;Total_amino_acids	0	1	0	0	0	0	1	0	0	0	1	0	0	0	0	0	0	0	0	0	0	1	0	0	1	1	6	dispensable
pan_gene_17333	pan_gene_24318	Total_amino_acids	Chlorophyll_B;Total_amino_acids	0	0	0	0	1	0	0	0	0	0	1	0	0	0	0	0	0	0	0	0	0	0	0	0	0	0	2	dispensable
pan_gene_17333	pan_gene_28218	Total_amino_acids	Total_amino_acids	0	1	0	1	0	0	1	1	0	0	0	0	0	0	0	1	0	0	1	0	1	1	1	1	0	1	11	near-core
pan_gene_17333	pan_gene_30972	Total_amino_acids	Fructose;Nodes_per_plant;Tassel_branch_number;Total_amino_acids	0	0	0	0	0	0	0	0	0	0	0	0	0	0	0	0	1	0	0	0	0	0	0	0	0	0	1	private
pan_gene_17333	pan_gene_32722	Total_amino_acids	Average_internode_length_(below_ear);Chlorophyll_A;Glutamate;Malate;Total_amino_acids	0	1	0	1	0	0	0	1	0	0	1	0	1	1	0	0	0	0	0	0	0	0	0	0	0	0	6	dispensable
pan_gene_18327	pan_gene_28671	Total_amino_acids	Nodes_above_ear;Total_amino_acids	0	1	0	1	1	0	0	0	0	0	0	0	0	1	0	1	0	0	0	0	0	0	0	0	0	0	5	dispensable
pan_gene_18516	pan_gene_22266	Stalk_strength;Total_amino_acids	Anthesis-silking_interval;Average_internode_length_(whole_plant);Nodes_per_plant;Total_amino_acids	0	1	0	0	0	0	0	0	0	0	0	0	0	0	0	0	0	0	0	0	0	0	0	0	0	0	1	private
pan_gene_18630	pan_gene_20501	Total_amino_acids	Days_to_anthesis;Total_amino_acids	0	1	0	0	0	1	0	0	0	0	0	0	1	0	0	0	1	0	0	0	1	1	0	1	0	0	7	dispensable
pan_gene_18630	pan_gene_24057	Total_amino_acids	Days_to_anthesis;Total_amino_acids	0	1	0	0	0	0	0	0	0	0	0	0	0	0	0	0	0	0	0	0	0	0	0	0	0	0	1	private
pan_gene_18630	pan_gene_25890	Total_amino_acids	Sucrose;Total_amino_acids	0	1	1	0	0	0	0	0	0	0	0	0	0	0	0	1	0	0	0	0	0	0	0	0	0	0	3	dispensable
pan_gene_18630	pan_gene_5440	Total_amino_acids	Days_to_anthesis;Stalk_strength;Total_amino_acids	0	0	1	0	0	0	0	0	0	0	0	0	0	0	0	1	0	0	0	0	1	0	1	0	0	0	4	dispensable
pan_gene_19281	pan_gene_20845	Chlorophyll_A;Total_amino_acids	Stalk_strength;Total_amino_acids	0	1	0	0	0	0	0	0	0	0	0	0	0	0	0	0	0	0	0	0	0	0	0	0	0	0	1	private
pan_gene_19281	pan_gene_22322	Chlorophyll_A;Total_amino_acids	Total_amino_acids	0	1	1	0	1	0	1	1	0	1	0	1	0	0	1	1	1	1	0	1	1	1	1	1	1	1	18	near-core
pan_gene_19281	pan_gene_32825	Chlorophyll_A;Total_amino_acids	Total_amino_acids	0	1	1	0	0	1	0	0	0	1	1	1	0	1	0	0	1	1	1	1	0	0	0	1	0	0	12	near-core
pan_gene_19281	pan_gene_7612	Chlorophyll_A;Total_amino_acids	Average_internode_length_(below_ear);Total_amino_acids	0	1	1	1	1	1	1	0	0	1	1	1	1	1	0	0	0	1	1	0	0	1	1	1	0	0	16	near-core
pan_gene_19299	pan_gene_62490	Anthesis-silking_interval;Chlorophyll_A;Days_to_anthesis;Glutamate;PCA_of_metabolites:_PC1;PCA_of_metabolites:_PC2;Total_amino_acids	Total_amino_acids	0	1	1	1	0	0	0	1	1	0	0	0	0	0	0	0	0	0	0	0	0	0	1	0	0	1	7	dispensable
pan_gene_19299	pan_gene_73343	Anthesis-silking_interval;Chlorophyll_A;Days_to_anthesis;Glutamate;PCA_of_metabolites:_PC1;PCA_of_metabolites:_PC2;Total_amino_acids	Total_amino_acids	0	1	0	1	0	1	0	0	1	0	0	0	0	1	0	0	0	0	0	0	0	0	0	0	0	1	6	dispensable
pan_gene_19386	pan_gene_24057	Chlorophyll_A;Total_amino_acids	Days_to_anthesis;Total_amino_acids	0	0	0	0	0	0	0	0	0	0	0	0	0	0	1	0	1	0	0	1	0	0	1	0	0	0	4	dispensable
pan_gene_19386	pan_gene_31177	Chlorophyll_A;Total_amino_acids	Days_to_silk;Total_amino_acids	0	0	0	0	0	0	0	0	0	1	0	0	0	0	0	0	1	0	0	0	0	0	0	0	0	0	2	dispensable
pan_gene_20449	pan_gene_3031	Total_amino_acids	Total_amino_acids	0	1	1	0	1	1	0	0	0	0	0	0	0	0	1	1	0	0	0	0	0	1	0	0	1	0	8	dispensable
pan_gene_20449	pan_gene_32648	Total_amino_acids	Total_amino_acids	0	1	1	0	1	0	0	0	0	0	0	0	1	0	0	1	0	0	0	0	1	1	0	0	1	1	9	dispensable
pan_gene_20501	pan_gene_20845	Days_to_anthesis;Total_amino_acids	Stalk_strength;Total_amino_acids	0	1	0	0	0	0	0	0	1	1	0	0	0	0	0	0	0	0	0	0	1	0	0	0	0	0	4	dispensable
pan_gene_20501	pan_gene_24383	Days_to_anthesis;Total_amino_acids	Stalk_strength;Tassel_length;Total_amino_acids	0	1	0	0	0	0	0	0	0	0	0	0	0	0	0	0	0	0	0	0	0	0	0	0	0	0	1	private
pan_gene_20555	pan_gene_32841	Tassel_branch_number;Total_amino_acids	Total_amino_acids	0	1	0	0	0	0	1	0	0	0	0	0	1	0	0	0	0	0	0	0	1	0	0	0	0	1	5	dispensable
pan_gene_20555	pan_gene_97202	Tassel_branch_number;Total_amino_acids	Fructose;Glucose;Malate;Nodes_per_plant;Total_amino_acids	0	1	1	0	0	0	0	0	0	0	0	1	0	0	0	0	1	0	0	0	0	0	1	0	0	0	5	dispensable
pan_gene_20619	pan_gene_6656	Average_internode_length_(above_ear);Southern_leaf_blight;Total_amino_acids	Total_amino_acids	0	0	0	0	0	0	0	0	0	0	0	0	0	1	0	0	0	0	0	0	0	0	0	0	0	0	1	private
pan_gene_20782	pan_gene_25886	Nodes_above_ear;Total_amino_acids	Southern_leaf_blight;Total_amino_acids	0	1	0	0	0	0	0	0	0	0	0	1	0	0	0	0	0	0	0	0	0	0	0	0	0	0	2	dispensable
pan_gene_20783	pan_gene_5457	Total_amino_acids	Total_amino_acids	0	1	0	0	0	0	0	0	0	0	0	0	0	0	0	0	0	0	0	0	0	0	0	0	0	0	1	private
pan_gene_20798	pan_gene_25886	Total_amino_acids	Southern_leaf_blight;Total_amino_acids	0	1	0	0	0	0	1	0	0	0	0	0	0	0	0	0	0	0	0	0	0	1	1	0	0	0	4	dispensable
pan_gene_20798	pan_gene_28218	Total_amino_acids	Total_amino_acids	0	1	0	1	0	0	0	1	0	0	0	0	0	1	0	0	0	0	0	0	0	1	1	0	0	0	6	dispensable
pan_gene_20798	pan_gene_30972	Total_amino_acids	Fructose;Nodes_per_plant;Tassel_branch_number;Total_amino_acids	0	0	0	0	0	0	0	0	0	1	0	0	0	0	0	0	0	0	0	0	0	0	0	0	0	0	1	private
pan_gene_20798	pan_gene_5457	Total_amino_acids	Total_amino_acids	0	1	1	1	0	0	0	1	0	0	0	0	0	1	0	0	0	0	1	0	0	0	1	1	1	1	10	dispensable
pan_gene_20845	pan_gene_79015	Stalk_strength;Total_amino_acids	Nitrate;Total_amino_acids	0	1	0	0	0	0	0	1	1	0	0	0	0	0	0	0	0	0	0	0	0	0	0	0	0	0	3	dispensable
pan_gene_20845	pan_gene_97202	Stalk_strength;Total_amino_acids	Fructose;Glucose;Malate;Nodes_per_plant;Total_amino_acids	0	1	0	1	0	0	0	0	0	0	0	0	0	0	0	0	0	0	0	0	0	0	0	0	0	0	2	dispensable
pan_gene_22287	pan_gene_32807	Days_to_anthesis;Nodes_per_plant;Total_amino_acids	Boxcox-transformed_leaf_angle;Total_amino_acids	0	1	0	0	0	0	0	0	0	1	0	1	0	0	0	0	0	0	0	0	0	0	0	0	1	0	4	dispensable
pan_gene_22322	pan_gene_32648	Total_amino_acids	Total_amino_acids	0	1	1	0	1	0	1	1	1	0	0	0	0	0	0	0	0	0	0	0	1	0	0	1	1	1	10	dispensable
pan_gene_22322	pan_gene_32858	Total_amino_acids	Total_amino_acids	0	1	1	1	0	0	1	1	0	1	1	1	1	0	1	1	1	1	1	1	1	0	1	0	1	1	19	near-core
pan_gene_22322	pan_gene_7612	Total_amino_acids	Average_internode_length_(below_ear);Total_amino_acids	0	1	0	1	1	0	1	0	0	1	0	1	0	0	0	0	0	0	0	1	0	0	1	1	0	0	9	dispensable
pan_gene_22322	pan_gene_97202	Total_amino_acids	Fructose;Glucose;Malate;Nodes_per_plant;Total_amino_acids	0	1	1	1	1	0	0	1	1	0	1	1	1	0	1	1	1	0	0	1	1	0	1	1	0	1	17	near-core
pan_gene_24057	pan_gene_5440	Days_to_anthesis;Total_amino_acids	Days_to_anthesis;Stalk_strength;Total_amino_acids	0	0	0	0	0	1	0	0	0	1	0	0	0	0	0	1	1	0	0	1	0	0	0	0	1	0	6	dispensable
pan_gene_24071	pan_gene_32579	Total_amino_acids	Ear_row_number;Nodes_per_plant;Starch;Total_amino_acids	0	0	0	0	0	0	0	0	0	0	0	0	0	0	0	1	0	0	0	0	0	0	0	0	0	0	1	private
pan_gene_24071	pan_gene_5440	Total_amino_acids	Days_to_anthesis;Stalk_strength;Total_amino_acids	0	0	0	0	1	0	0	0	0	0	0	0	0	0	0	1	0	0	0	0	0	0	0	0	0	1	3	dispensable
pan_gene_24078	pan_gene_27964	Northern_Leaf_Blight;Total_amino_acids	Average_internode_length_(above_ear);Total_amino_acids	0	0	0	0	1	0	0	0	0	0	1	0	0	0	0	0	0	1	0	0	1	0	0	0	0	0	4	dispensable
pan_gene_24314	pan_gene_3993	100_Kernel_weight;Total_amino_acids	Boxcox-transformed_leaf_angle;Days_to_anthesis;Total_amino_acids	0	1	0	0	0	0	0	0	0	0	0	0	0	0	0	0	0	0	0	0	0	0	0	0	0	0	1	private
pan_gene_24318	pan_gene_32709	Chlorophyll_B;Total_amino_acids	Average_internode_length_(below_ear);Tassel_branch_number;Total_amino_acids	0	0	0	0	1	0	0	0	0	0	1	0	0	0	0	0	0	0	0	0	0	0	0	0	0	0	2	dispensable
pan_gene_24363	pan_gene_32279	Total_amino_acids	Total_amino_acids	0	1	0	0	0	0	0	0	0	0	0	0	0	0	0	0	1	0	0	0	0	0	0	0	0	0	2	dispensable
pan_gene_24382	pan_gene_26176	Stalk_strength;Tassel_length;Total_amino_acids	Anthesis-silking_interval;Height_above_ear;Total_amino_acids	0	1	0	0	0	0	0	0	0	0	0	0	1	0	0	0	0	0	0	0	0	0	0	0	0	0	2	dispensable
pan_gene_25886	pan_gene_27677	Southern_leaf_blight;Total_amino_acids	Height_above_ear;Total_amino_acids	0	1	0	0	0	0	0	0	0	0	0	0	0	0	0	0	0	0	0	0	0	0	0	0	0	0	1	private
pan_gene_25886	pan_gene_31840	Southern_leaf_blight;Total_amino_acids	Anthesis-silking_interval;Days_to_anthesis;Ear_height;Total_amino_acids	0	1	0	0	1	0	0	0	0	0	0	0	0	0	0	0	0	0	0	0	0	0	0	0	0	0	2	dispensable
pan_gene_25886	pan_gene_32705	Southern_leaf_blight;Total_amino_acids	Boxcox-transformed_leaf_angle;Chlorophyll_A;Days_to_silk;Nodes_per_plant;Nodes_to_ear;Total_amino_acids	0	1	0	0	1	0	0	0	0	0	0	0	0	0	0	0	0	0	0	1	0	0	1	0	0	1	5	dispensable
pan_gene_25886	pan_gene_5457	Southern_leaf_blight;Total_amino_acids	Total_amino_acids	0	1	0	0	0	0	0	1	0	0	0	0	1	0	0	0	0	0	0	1	0	0	1	0	0	0	5	dispensable
pan_gene_25886	pan_gene_73343	Southern_leaf_blight;Total_amino_acids	Total_amino_acids	0	1	0	0	0	0	0	1	0	0	0	0	0	0	0	0	0	1	0	0	0	0	0	0	0	0	3	dispensable
pan_gene_25886	pan_gene_79015	Southern_leaf_blight;Total_amino_acids	Nitrate;Total_amino_acids	0	1	0	0	1	0	1	1	0	0	0	1	0	0	0	0	0	1	0	1	0	0	1	1	0	0	9	dispensable
pan_gene_26176	pan_gene_32808	Anthesis-silking_interval;Height_above_ear;Total_amino_acids	Average_internode_length_(above_ear);Boxcox-transformed_leaf_angle;Total_amino_acids	0	1	0	0	0	0	0	0	0	0	0	0	0	0	0	0	1	0	0	0	0	0	0	0	0	0	2	dispensable
pan_gene_27604	pan_gene_32722	Days_to_anthesis;Total_amino_acids	Average_internode_length_(below_ear);Chlorophyll_A;Glutamate;Malate;Total_amino_acids	0	0	0	0	1	0	0	0	0	0	0	0	0	0	0	0	0	0	0	0	0	0	0	0	0	0	1	private
pan_gene_27612	pan_gene_32644	Days_to_silk;Total_amino_acids	Boxcox-transformed_leaf_angle;Glutamate;PCA_of_metabolites:_PC2;Southern_leaf_blight;Tassel_branch_number;Total_amino_acids	0	0	0	0	0	0	0	0	1	0	0	0	0	1	0	1	0	0	0	0	0	0	0	0	0	0	3	dispensable
pan_gene_27612	pan_gene_5221	Days_to_silk;Total_amino_acids	Ratio_of_ear_height_to_total_height;Total_amino_acids	0	1	0	0	0	0	0	0	0	0	0	0	0	0	0	0	0	0	0	0	0	1	1	0	0	0	3	dispensable
pan_gene_27612	pan_gene_5456	Days_to_silk;Total_amino_acids	Days_to_silk;Northern_Leaf_Blight;Photoperiod_Growing-degree_days_to_silk;Tassel_length;Total_amino_acids	0	1	0	0	0	0	0	0	1	0	0	0	0	1	0	0	0	0	0	0	0	0	1	1	0	0	5	dispensable
pan_gene_27644	pan_gene_27709	Days_to_silk;Total_amino_acids	Tassel_branch_number;Total_amino_acids	0	1	0	0	0	0	0	0	0	0	0	0	0	0	0	0	0	0	0	0	0	0	0	0	0	0	1	private
pan_gene_27644	pan_gene_5453	Days_to_silk;Total_amino_acids	Cob_diameter;Days_to_anthesis;Ear_height;Total_amino_acids	0	1	0	0	0	0	0	0	0	0	0	0	0	0	0	0	0	0	0	0	0	0	0	0	0	0	1	private
pan_gene_27646	pan_gene_32583	Days_to_silk;Protein;Total_amino_acids	Ear_row_number;Southern_leaf_blight;Total_amino_acids	0	1	0	0	0	0	0	0	0	0	0	0	0	0	0	0	0	0	0	0	0	1	1	0	0	1	4	dispensable
pan_gene_27677	pan_gene_31734	Height_above_ear;Total_amino_acids	Total_amino_acids	0	1	0	1	1	1	1	1	1	1	1	1	1	1	0	1	1	0	1	1	0	0	0	0	0	0	16	near-core
pan_gene_27677	pan_gene_31840	Height_above_ear;Total_amino_acids	Anthesis-silking_interval;Days_to_anthesis;Ear_height;Total_amino_acids	0	1	0	1	0	0	0	0	0	1	1	0	1	0	0	0	0	0	0	0	1	0	0	0	0	0	6	dispensable
pan_gene_27677	pan_gene_32705	Height_above_ear;Total_amino_acids	Boxcox-transformed_leaf_angle;Chlorophyll_A;Days_to_silk;Nodes_per_plant;Nodes_to_ear;Total_amino_acids	0	1	1	1	1	0	1	1	1	1	0	0	0	1	0	0	0	0	0	1	1	1	1	1	0	0	14	near-core
pan_gene_27677	pan_gene_32723	Height_above_ear;Total_amino_acids	Average_internode_length_(below_ear);Chlorophyll_A;Glutamate;Malate;Nodes_to_ear;Total_amino_acids	0	1	0	0	0	0	0	1	0	0	0	1	0	0	0	1	0	0	0	0	0	1	0	0	0	0	5	dispensable
pan_gene_27677	pan_gene_34474	Height_above_ear;Total_amino_acids	Total_amino_acids	0	1	0	0	0	0	0	0	0	0	0	0	0	0	0	0	0	0	0	0	0	0	0	0	0	0	1	private
pan_gene_27677	pan_gene_37626	Height_above_ear;Total_amino_acids	Fructose;Sucrose;Total_amino_acids	0	1	0	0	0	0	0	0	0	0	0	0	0	0	0	0	0	0	0	1	0	0	0	1	0	0	3	dispensable
pan_gene_27677	pan_gene_5841	Height_above_ear;Total_amino_acids	Chlorophyll_A;PCA_of_metabolites:_PC2;Photoperiod_Growing-degree_days_to_silk;Total_amino_acids	0	1	1	0	0	1	0	0	0	1	0	0	0	0	0	0	0	0	0	0	0	0	1	0	1	0	6	dispensable
pan_gene_27677	pan_gene_73343	Height_above_ear;Total_amino_acids	Total_amino_acids	0	1	1	1	0	1	1	0	0	0	1	0	1	1	0	1	0	1	0	1	1	1	1	0	1	1	16	near-core
pan_gene_27964	pan_gene_31702	Average_internode_length_(above_ear);Total_amino_acids	Days_to_anthesis;Total_amino_acids	0	0	0	0	0	0	0	0	0	0	1	0	0	0	0	0	0	0	0	0	0	0	0	0	0	0	1	private
pan_gene_28037	pan_gene_32720	Cob_diameter;Total_amino_acids	Chlorophyll_A;Ear_height;Glutamate;Malate;Southern_leaf_blight;Total_amino_acids	0	1	0	0	0	0	0	0	0	0	0	0	0	0	0	0	0	0	0	0	0	0	0	0	0	1	2	dispensable
pan_gene_28218	pan_gene_32607	Total_amino_acids	Ear_height;Total_amino_acids	0	1	0	1	0	0	1	0	1	0	0	0	0	0	0	0	0	0	0	0	0	0	0	0	0	0	4	dispensable
pan_gene_28218	pan_gene_32705	Total_amino_acids	Boxcox-transformed_leaf_angle;Chlorophyll_A;Days_to_silk;Nodes_per_plant;Nodes_to_ear;Total_amino_acids	0	1	0	1	0	0	1	0	1	0	0	0	0	0	0	0	1	0	0	0	1	0	1	0	0	0	7	dispensable
pan_gene_28218	pan_gene_32722	Total_amino_acids	Average_internode_length_(below_ear);Chlorophyll_A;Glutamate;Malate;Total_amino_acids	0	1	1	1	0	0	1	1	1	0	1	0	0	1	0	1	1	0	0	0	0	0	0	0	1	1	12	near-core
pan_gene_28218	pan_gene_5457	Total_amino_acids	Total_amino_acids	0	1	0	0	0	0	1	1	0	0	0	0	1	1	0	1	1	0	1	0	0	0	1	1	0	1	11	near-core
pan_gene_28539	pan_gene_32807	Protein;Total_amino_acids	Boxcox-transformed_leaf_angle;Total_amino_acids	0	0	0	0	0	0	0	0	0	0	0	0	0	0	0	0	0	0	0	0	0	0	1	0	0	0	1	private
pan_gene_28671	pan_gene_32579	Nodes_above_ear;Total_amino_acids	Ear_row_number;Nodes_per_plant;Starch;Total_amino_acids	0	1	0	1	0	0	0	0	0	1	0	0	1	0	0	1	0	0	0	0	0	0	0	0	0	1	6	dispensable
pan_gene_28671	pan_gene_5419	Nodes_above_ear;Total_amino_acids	Days_to_anthesis;Days_to_silk;Nodes_per_plant;Tassel_length;Total_amino_acids	0	1	0	0	0	1	0	0	0	0	0	0	1	0	0	0	0	1	0	0	1	0	0	0	0	0	5	dispensable
pan_gene_29285	pan_gene_5285	Total_amino_acids	Ear_height;Leaf_width;Total_amino_acids	0	0	0	0	0	0	0	1	0	0	0	0	0	0	0	0	0	0	0	0	0	0	0	0	0	1	2	dispensable
pan_gene_30972	pan_gene_32709	Fructose;Nodes_per_plant;Tassel_branch_number;Total_amino_acids	Average_internode_length_(below_ear);Tassel_branch_number;Total_amino_acids	0	0	0	0	0	0	0	0	0	0	0	0	0	0	0	1	0	0	0	0	0	0	0	0	0	0	1	private
pan_gene_31177	pan_gene_32844	Days_to_silk;Total_amino_acids	Average_internode_length_(whole_plant);Height_above_ear;Height_per_day_(until_flowering);Total_amino_acids	0	1	0	0	0	0	0	0	0	0	0	0	0	0	0	0	0	0	0	0	0	0	0	1	0	0	2	dispensable
pan_gene_31209	pan_gene_5366	Total_amino_acids	Anthesis-silking_interval;Cob_diameter;Nodes_per_plant;Total_amino_acids	0	1	0	0	0	0	0	0	0	0	1	0	0	0	0	0	0	0	0	0	0	0	0	0	0	0	2	dispensable
pan_gene_31551	pan_gene_5457	Plant_height;Total_amino_acids	Total_amino_acids	0	0	0	1	0	0	0	0	0	0	0	0	0	0	0	0	0	0	0	0	0	0	0	0	0	0	1	private
pan_gene_31702	pan_gene_73343	Days_to_anthesis;Total_amino_acids	Total_amino_acids	0	0	0	0	0	0	0	0	0	0	1	0	0	0	0	0	0	0	0	0	0	0	0	0	1	1	3	dispensable
pan_gene_31745	pan_gene_32721	Total_amino_acids	Ear_height;Malate;Nodes_per_plant;Total_amino_acids	0	1	0	0	0	0	0	0	0	0	0	0	0	0	0	0	0	0	0	1	1	0	0	0	0	0	3	dispensable
pan_gene_31745	pan_gene_32744	Total_amino_acids	Chlorophyll_A;Nodes_above_ear;Starch;Total_amino_acids	0	0	0	0	0	0	0	0	0	0	0	0	0	0	0	0	0	0	0	1	0	0	0	0	0	0	1	private
pan_gene_31840	pan_gene_32723	Anthesis-silking_interval;Days_to_anthesis;Ear_height;Total_amino_acids	Average_internode_length_(below_ear);Chlorophyll_A;Glutamate;Malate;Nodes_to_ear;Total_amino_acids	0	1	1	0	0	0	0	0	0	1	0	0	1	0	0	0	0	0	0	0	0	0	0	0	0	0	4	dispensable
pan_gene_31840	pan_gene_37626	Anthesis-silking_interval;Days_to_anthesis;Ear_height;Total_amino_acids	Fructose;Sucrose;Total_amino_acids	0	1	1	0	0	0	0	1	0	0	0	0	0	0	0	0	0	0	0	0	0	0	1	0	0	0	4	dispensable
pan_gene_31840	pan_gene_73343	Anthesis-silking_interval;Days_to_anthesis;Ear_height;Total_amino_acids	Total_amino_acids	0	1	0	0	0	0	0	0	0	0	0	0	0	0	0	0	0	0	0	0	0	0	0	0	0	0	1	private
pan_gene_32579	pan_gene_5419	Ear_row_number;Nodes_per_plant;Starch;Total_amino_acids	Days_to_anthesis;Days_to_silk;Nodes_per_plant;Tassel_length;Total_amino_acids	0	1	1	1	0	0	0	0	0	0	0	0	0	0	0	1	0	1	0	0	0	0	0	1	0	0	6	dispensable
pan_gene_32579	pan_gene_5440	Ear_row_number;Nodes_per_plant;Starch;Total_amino_acids	Days_to_anthesis;Stalk_strength;Total_amino_acids	0	0	0	0	1	0	0	0	0	1	0	1	0	0	0	1	0	1	0	1	0	0	1	0	0	0	7	dispensable
pan_gene_32607	pan_gene_32705	Ear_height;Total_amino_acids	Boxcox-transformed_leaf_angle;Chlorophyll_A;Days_to_silk;Nodes_per_plant;Nodes_to_ear;Total_amino_acids	0	1	0	1	0	0	0	0	1	0	0	0	0	0	0	0	0	0	0	0	1	0	0	0	0	0	4	dispensable
pan_gene_32644	pan_gene_5221	Boxcox-transformed_leaf_angle;Glutamate;PCA_of_metabolites:_PC2;Southern_leaf_blight;Tassel_branch_number;Total_amino_acids	Ratio_of_ear_height_to_total_height;Total_amino_acids	0	0	0	0	0	0	0	0	0	0	0	0	1	0	0	0	0	0	0	0	0	0	0	0	0	0	1	private
pan_gene_32644	pan_gene_5456	Boxcox-transformed_leaf_angle;Glutamate;PCA_of_metabolites:_PC2;Southern_leaf_blight;Tassel_branch_number;Total_amino_acids	Days_to_silk;Northern_Leaf_Blight;Photoperiod_Growing-degree_days_to_silk;Tassel_length;Total_amino_acids	0	0	0	0	0	0	1	0	1	0	0	0	0	1	0	0	0	0	0	0	0	0	0	0	0	0	3	dispensable
pan_gene_32709	pan_gene_6656	Average_internode_length_(below_ear);Tassel_branch_number;Total_amino_acids	Total_amino_acids	0	0	0	0	0	0	0	0	0	0	0	0	0	1	0	0	0	0	0	0	0	0	0	0	0	0	1	private
pan_gene_32743	pan_gene_5419	Malate;Starch;Total_amino_acids	Days_to_anthesis;Days_to_silk;Nodes_per_plant;Tassel_length;Total_amino_acids	0	1	0	0	0	0	0	0	0	0	0	0	0	0	0	0	0	0	0	0	0	0	0	0	0	0	1	private
pan_gene_32825	pan_gene_32858	Total_amino_acids	Total_amino_acids	0	1	1	0	0	0	1	1	0	0	1	0	0	1	0	0	1	0	0	1	0	0	0	0	0	0	8	dispensable
pan_gene_32825	pan_gene_68983	Total_amino_acids	Ratio_of_ear_height_to_total_height;Total_amino_acids	0	1	0	0	0	0	0	0	0	0	0	0	0	0	0	0	1	0	0	1	0	0	0	0	0	0	3	dispensable
pan_gene_32858	pan_gene_5417	Total_amino_acids	Total_amino_acids	0	1	0	0	0	0	0	0	0	0	0	0	0	0	0	0	0	0	0	0	0	0	0	0	0	0	1	private
pan_gene_32858	pan_gene_7612	Total_amino_acids	Average_internode_length_(below_ear);Total_amino_acids	0	1	1	1	0	1	1	0	1	1	1	1	1	1	0	0	1	0	1	1	1	1	1	0	0	0	17	near-core
pan_gene_32858	pan_gene_97202	Total_amino_acids	Fructose;Glucose;Malate;Nodes_per_plant;Total_amino_acids	0	1	1	1	1	0	0	1	0	0	0	1	1	1	1	1	1	0	1	0	1	1	1	1	1	1	18	near-core
pan_gene_37626	pan_gene_62490	Fructose;Sucrose;Total_amino_acids	Total_amino_acids	0	1	0	0	0	0	0	0	0	0	0	0	0	0	0	0	0	0	0	0	0	0	0	0	0	0	1	private
pan_gene_5221	pan_gene_5456	Ratio_of_ear_height_to_total_height;Total_amino_acids	Days_to_silk;Northern_Leaf_Blight;Photoperiod_Growing-degree_days_to_silk;Tassel_length;Total_amino_acids	0	1	0	0	0	0	0	0	1	0	0	0	0	0	1	0	0	0	0	1	1	0	1	0	0	1	7	dispensable
pan_gene_5285	pan_gene_9255	Ear_height;Leaf_width;Total_amino_acids	Total_amino_acids	0	0	1	0	0	0	0	0	0	0	0	0	0	0	0	0	0	0	0	0	0	0	0	0	0	0	1	private
pan_gene_5419	pan_gene_5440	Days_to_anthesis;Days_to_silk;Nodes_per_plant;Tassel_length;Total_amino_acids	Days_to_anthesis;Stalk_strength;Total_amino_acids	0	0	1	0	0	0	0	0	0	0	1	1	0	0	0	0	1	1	0	0	1	0	1	0	1	0	8	dispensable
pan_gene_5456	pan_gene_7575	Days_to_silk;Northern_Leaf_Blight;Photoperiod_Growing-degree_days_to_silk;Tassel_length;Total_amino_acids	Days_to_silk;Total_amino_acids	0	0	0	0	0	0	0	0	0	0	0	0	0	0	0	0	0	0	0	0	0	0	0	0	0	1	1	private
pan_gene_5457	pan_gene_79015	Total_amino_acids	Nitrate;Total_amino_acids	0	1	0	1	0	0	0	0	0	0	0	0	1	0	0	0	0	0	0	1	1	0	0	0	0	0	5	dispensable
pan_gene_5841	pan_gene_73343	Chlorophyll_A;PCA_of_metabolites:_PC2;Photoperiod_Growing-degree_days_to_silk;Total_amino_acids	Total_amino_acids	0	1	1	0	0	1	0	0	0	0	0	0	0	0	0	0	0	0	0	0	0	0	1	0	1	0	5	dispensable
pan_gene_7612	pan_gene_97202	Average_internode_length_(below_ear);Total_amino_acids	Fructose;Glucose;Malate;Nodes_per_plant;Total_amino_acids	0	1	0	1	1	1	0	0	0	0	0	1	1	1	0	0	0	0	1	0	0	1	1	1	0	0	11	near-core
pan_gene_10826	pan_gene_28484	Protein;Total_amino_acids	Total_amino_acids	0	0	0	0	0	0	0	0	0	1	0	0	1	0	0	0	0	0	0	0	0	0	0	0	0	0	2	dispensable
pan_gene_11007	pan_gene_15975	Chlorophyll_A;Nodes_above_ear;Total_amino_acids	Total_amino_acids	0	0	1	0	0	0	0	0	0	0	0	0	0	0	0	0	0	0	0	0	0	1	1	0	0	0	3	dispensable
pan_gene_11338	pan_gene_19124	Average_internode_length_(whole_plant);Total_amino_acids	Anthesis-silking_interval;Boxcox-transformed_leaf_angle;Nodes_to_ear;Tassel_branch_number;Tassel_length;Total_amino_acids	0	0	1	0	0	0	0	0	0	0	0	0	0	0	0	0	0	0	0	0	0	0	0	0	0	0	1	private
pan_gene_11339	pan_gene_20856	Ratio_of_ear_height_to_total_height;Total_amino_acids	Total_amino_acids	0	0	1	0	0	0	0	0	1	0	0	0	0	0	0	0	0	0	0	0	0	0	0	0	0	0	2	dispensable
pan_gene_11339	pan_gene_5298	Ratio_of_ear_height_to_total_height;Total_amino_acids	Leaf_width;Northern_Leaf_Blight;Ratio_of_ear_height_to_total_height;Tassel_length;Total_amino_acids	0	0	0	0	0	0	0	0	1	0	0	0	1	0	0	0	0	0	0	0	0	0	1	0	0	0	3	dispensable
pan_gene_11354	pan_gene_5443	Average_internode_length_(whole_plant);Total_amino_acids	Total_amino_acids	0	0	1	0	0	0	0	0	0	1	0	0	0	0	0	0	0	0	0	0	0	0	0	0	0	0	2	dispensable
pan_gene_11354	pan_gene_5457	Average_internode_length_(whole_plant);Total_amino_acids	Total_amino_acids	0	0	1	0	0	0	0	0	1	0	1	0	0	1	0	0	0	1	0	1	1	0	0	1	0	1	9	dispensable
pan_gene_11952	pan_gene_17329	Total_amino_acids	Total_amino_acids	0	0	1	0	0	0	0	0	0	0	0	0	0	0	0	0	0	0	0	0	0	0	0	0	0	0	1	private
pan_gene_11952	pan_gene_20782	Total_amino_acids	Nodes_above_ear;Total_amino_acids	0	0	1	0	0	0	0	0	0	0	0	0	0	0	0	0	0	0	0	0	0	0	1	0	0	0	2	dispensable
pan_gene_11952	pan_gene_24174	Total_amino_acids	Total_amino_acids	0	0	1	0	0	0	0	0	0	0	0	0	0	0	0	0	0	0	0	0	0	0	0	0	0	0	1	private
pan_gene_11952	pan_gene_32723	Total_amino_acids	Average_internode_length_(below_ear);Chlorophyll_A;Glutamate;Malate;Nodes_to_ear;Total_amino_acids	0	0	1	0	0	0	0	0	0	0	0	0	0	0	0	0	0	0	0	0	0	0	0	0	0	0	1	private
pan_gene_11952	pan_gene_79015	Total_amino_acids	Nitrate;Total_amino_acids	0	0	1	0	0	0	0	0	0	0	0	0	0	0	0	0	0	0	0	0	0	0	0	0	0	0	1	private
pan_gene_11956	pan_gene_16955	Glutamate;Nitrate;Tassel_branch_number;Total_amino_acids	Total_amino_acids	0	0	0	1	1	0	0	0	0	0	0	0	0	1	0	0	0	0	0	0	0	0	0	0	0	0	3	dispensable
pan_gene_11956	pan_gene_20501	Glutamate;Nitrate;Tassel_branch_number;Total_amino_acids	Days_to_anthesis;Total_amino_acids	0	0	1	0	0	0	0	0	0	0	0	0	1	0	0	0	0	0	0	0	0	0	0	0	0	0	2	dispensable
pan_gene_11956	pan_gene_79015	Glutamate;Nitrate;Tassel_branch_number;Total_amino_acids	Nitrate;Total_amino_acids	0	0	1	0	0	0	0	0	0	0	0	0	0	0	0	0	0	0	0	0	0	0	0	0	0	0	1	private
pan_gene_12043	pan_gene_15972	Days_to_anthesis;Days_to_silk;Total_amino_acids	Total_amino_acids	0	0	0	0	0	0	0	0	0	0	0	0	0	0	0	0	0	1	0	0	0	0	0	0	0	0	1	private
pan_gene_14359	pan_gene_19281	Total_amino_acids	Chlorophyll_A;Total_amino_acids	0	0	0	0	0	0	0	0	0	0	0	1	0	0	0	0	1	1	0	0	0	0	1	0	0	0	4	dispensable
pan_gene_14412	pan_gene_16955	Total_amino_acids	Total_amino_acids	0	0	0	1	1	0	0	0	1	0	0	0	0	1	0	1	0	0	0	0	1	0	0	0	0	0	6	dispensable
pan_gene_14412	pan_gene_28218	Total_amino_acids	Total_amino_acids	0	0	1	0	0	0	0	0	0	0	0	0	0	0	0	0	0	0	0	0	0	0	0	0	0	0	1	private
pan_gene_14412	pan_gene_31209	Total_amino_acids	Total_amino_acids	0	0	1	0	1	0	0	1	0	0	0	0	0	0	0	0	0	0	0	0	0	0	0	0	0	0	3	dispensable
pan_gene_14412	pan_gene_62490	Total_amino_acids	Total_amino_acids	0	0	1	0	0	0	0	1	0	1	0	1	0	0	0	0	0	0	0	0	0	0	0	0	0	0	4	dispensable
pan_gene_14494	pan_gene_7612	Fructose;Sucrose;Total_amino_acids	Average_internode_length_(below_ear);Total_amino_acids	0	0	1	0	0	0	0	0	0	0	0	1	0	0	0	0	0	0	0	0	0	0	0	0	0	0	2	dispensable
pan_gene_14538	pan_gene_16312	Total_amino_acids	Total_amino_acids	0	0	0	0	0	0	0	0	0	0	0	0	0	0	0	0	0	1	0	0	0	0	0	0	0	1	2	dispensable
pan_gene_14538	pan_gene_17329	Total_amino_acids	Total_amino_acids	0	0	1	1	1	0	1	1	0	0	1	0	0	1	0	1	1	1	0	0	1	0	1	0	0	1	13	near-core
pan_gene_14538	pan_gene_20501	Total_amino_acids	Days_to_anthesis;Total_amino_acids	0	0	1	0	0	1	0	0	0	0	0	0	0	0	0	0	0	0	0	0	1	0	0	0	0	0	3	dispensable
pan_gene_14538	pan_gene_28218	Total_amino_acids	Total_amino_acids	0	0	1	0	0	0	1	0	0	1	1	0	0	0	1	1	1	0	0	0	1	0	0	0	0	0	8	dispensable
pan_gene_14538	pan_gene_32705	Total_amino_acids	Boxcox-transformed_leaf_angle;Chlorophyll_A;Days_to_silk;Nodes_per_plant;Nodes_to_ear;Total_amino_acids	0	0	1	0	1	0	1	1	0	0	0	0	0	1	0	0	0	0	0	1	1	0	1	1	0	0	9	dispensable
pan_gene_14538	pan_gene_5419	Total_amino_acids	Days_to_anthesis;Days_to_silk;Nodes_per_plant;Tassel_length;Total_amino_acids	0	0	1	1	0	0	0	1	0	0	1	0	0	1	0	1	1	0	0	1	0	0	1	0	1	0	10	dispensable
pan_gene_14540	pan_gene_5334	Tassel_length;Total_amino_acids	Cob_diameter;Leaf_length;Total_amino_acids	0	0	1	0	0	0	0	0	0	0	0	0	0	0	0	0	0	0	0	0	0	0	0	0	0	0	1	private
pan_gene_14621	pan_gene_16730	Average_internode_length_(below_ear);Boxcox-transformed_leaf_angle;Ear_height;Fumarate;Nodes_above_ear;PCA_of_metabolites:_PC1;Total_amino_acids	Total_amino_acids	0	0	1	0	1	1	1	0	1	1	0	1	1	1	1	0	1	1	0	0	0	0	1	1	1	1	16	near-core
pan_gene_14621	pan_gene_24056	Average_internode_length_(below_ear);Boxcox-transformed_leaf_angle;Ear_height;Fumarate;Nodes_above_ear;PCA_of_metabolites:_PC1;Total_amino_acids	Total_amino_acids	0	0	1	0	1	0	0	0	0	1	0	1	0	0	0	1	1	1	1	0	0	0	1	1	1	0	11	near-core
pan_gene_15925	pan_gene_27644	Days_to_silk;Leaf_length;Total_amino_acids	Days_to_silk;Total_amino_acids	0	0	1	1	0	1	0	0	0	0	1	1	0	0	0	1	0	0	0	0	0	0	1	0	0	0	7	dispensable
pan_gene_15932	pan_gene_18327	Average_internode_length_(above_ear);Total_amino_acids	Total_amino_acids	0	0	1	0	1	0	0	0	0	0	0	0	0	0	0	1	0	0	0	0	0	0	0	0	0	0	3	dispensable
pan_gene_15932	pan_gene_18516	Average_internode_length_(above_ear);Total_amino_acids	Stalk_strength;Total_amino_acids	0	0	1	0	0	0	0	0	0	0	0	0	0	0	0	0	0	0	0	0	0	0	0	0	0	0	1	private
pan_gene_15932	pan_gene_22266	Average_internode_length_(above_ear);Total_amino_acids	Anthesis-silking_interval;Average_internode_length_(whole_plant);Nodes_per_plant;Total_amino_acids	0	0	1	0	0	0	0	0	0	0	0	0	0	0	0	0	0	0	0	0	0	0	0	1	0	0	2	dispensable
pan_gene_15971	pan_gene_5366	Days_to_silk;Glucose;PCA_of_metabolites:_PC2;Total_amino_acids	Anthesis-silking_interval;Cob_diameter;Nodes_per_plant;Total_amino_acids	0	0	1	0	0	0	1	0	0	0	1	0	0	0	0	0	0	0	0	0	1	0	1	1	0	0	6	dispensable
pan_gene_15971	pan_gene_62490	Days_to_silk;Glucose;PCA_of_metabolites:_PC2;Total_amino_acids	Total_amino_acids	0	0	1	0	0	0	0	0	0	0	0	1	0	0	0	0	0	0	0	0	0	0	0	0	0	0	2	dispensable
pan_gene_16023	pan_gene_28484	Days_to_anthesis;Total_amino_acids	Total_amino_acids	0	0	0	0	0	0	0	0	0	0	1	0	1	0	1	1	0	0	0	0	0	0	0	0	1	0	5	dispensable
pan_gene_16124	pan_gene_17284	Average_internode_length_(above_ear);Leaf_width;Total_amino_acids	Total_amino_acids	0	0	1	0	0	0	0	0	0	0	0	0	0	0	0	0	0	0	0	0	0	0	0	0	0	0	1	private
pan_gene_16124	pan_gene_5334	Average_internode_length_(above_ear);Leaf_width;Total_amino_acids	Cob_diameter;Leaf_length;Total_amino_acids	0	0	1	0	0	0	0	0	0	0	0	0	0	0	0	0	0	0	0	0	0	0	0	0	0	0	1	private
pan_gene_16312	pan_gene_17329	Total_amino_acids	Total_amino_acids	0	0	0	0	0	0	0	0	0	0	0	0	0	0	0	0	0	0	0	0	0	0	0	0	0	1	1	private
pan_gene_16312	pan_gene_17333	Total_amino_acids	Total_amino_acids	0	0	0	0	0	0	1	1	0	0	0	0	1	1	0	0	1	1	0	0	0	0	0	0	0	0	6	dispensable
pan_gene_16312	pan_gene_19299	Total_amino_acids	Anthesis-silking_interval;Chlorophyll_A;Days_to_anthesis;Glutamate;PCA_of_metabolites:_PC1;PCA_of_metabolites:_PC2;Total_amino_acids	0	0	0	0	0	0	0	1	0	1	0	0	0	0	0	0	0	0	0	0	0	0	0	0	0	1	3	dispensable
pan_gene_16312	pan_gene_20798	Total_amino_acids	Total_amino_acids	0	0	0	0	1	0	1	0	0	1	0	0	1	0	0	0	0	0	0	0	0	0	0	0	0	0	4	dispensable
pan_gene_16312	pan_gene_32705	Total_amino_acids	Boxcox-transformed_leaf_angle;Chlorophyll_A;Days_to_silk;Nodes_per_plant;Nodes_to_ear;Total_amino_acids	0	0	0	0	0	0	0	1	0	0	0	0	0	0	0	0	0	1	0	0	0	0	0	0	0	1	3	dispensable
pan_gene_16312	pan_gene_5257	Total_amino_acids	Ratio_of_ear_height_to_total_height;Total_amino_acids	0	0	0	0	0	0	0	1	0	0	0	0	0	0	0	0	0	0	0	0	0	0	0	0	0	0	1	private
pan_gene_16312	pan_gene_6656	Total_amino_acids	Total_amino_acids	0	0	0	0	0	0	0	0	0	0	0	0	0	1	0	0	0	0	0	0	0	0	0	0	0	0	1	private
pan_gene_16730	pan_gene_7612	Total_amino_acids	Average_internode_length_(below_ear);Total_amino_acids	0	0	1	1	0	0	1	1	1	0	0	1	1	1	0	0	1	1	0	1	0	0	1	1	0	0	13	near-core
pan_gene_16870	pan_gene_19324	Total_amino_acids	Anthesis-silking_interval;Total_amino_acids	0	0	0	0	0	0	0	0	0	0	0	1	0	0	0	0	0	0	0	0	0	0	0	0	0	0	1	private
pan_gene_16870	pan_gene_29285	Total_amino_acids	Total_amino_acids	0	0	0	0	0	0	0	0	0	0	0	1	0	0	0	0	0	0	0	0	0	0	0	0	0	0	1	private
pan_gene_16955	pan_gene_32722	Total_amino_acids	Average_internode_length_(below_ear);Chlorophyll_A;Glutamate;Malate;Total_amino_acids	0	0	0	0	0	0	0	1	0	0	0	0	0	0	0	0	0	0	0	0	0	0	0	0	0	0	1	private
pan_gene_17117	pan_gene_24390	Total_amino_acids	Glucose;Total_amino_acids	0	0	1	0	0	0	0	0	0	0	0	0	0	0	0	0	0	1	0	0	0	0	0	0	0	0	2	dispensable
pan_gene_17117	pan_gene_3031	Total_amino_acids	Total_amino_acids	0	0	1	0	0	1	0	0	0	0	0	0	0	0	0	0	0	0	0	0	0	0	0	0	0	0	2	dispensable
pan_gene_17117	pan_gene_32648	Total_amino_acids	Total_amino_acids	0	0	1	1	0	0	0	1	0	1	0	0	1	0	0	1	1	0	1	0	1	0	1	0	1	0	11	near-core
pan_gene_17270	pan_gene_28484	Total_amino_acids	Total_amino_acids	0	0	0	1	0	0	0	0	0	1	0	0	1	0	1	1	0	0	0	0	1	0	1	0	0	0	7	dispensable
pan_gene_17284	pan_gene_19395	Total_amino_acids	100_Kernel_weight;Leaf_width;Total_amino_acids	0	0	1	0	0	0	0	0	1	0	0	0	1	0	0	0	0	1	0	0	1	0	0	0	0	0	5	dispensable
pan_gene_17284	pan_gene_22265	Total_amino_acids	100_Kernel_weight;Anthesis-silking_interval;Nodes_per_plant;Total_amino_acids	0	0	1	0	0	0	0	0	0	0	0	0	0	0	0	0	0	0	0	1	0	0	0	0	0	0	2	dispensable
pan_gene_17284	pan_gene_5259	Total_amino_acids	Total_amino_acids	0	0	1	0	0	0	0	0	0	0	0	0	0	0	0	0	0	0	0	0	0	0	0	0	0	0	1	private
pan_gene_17284	pan_gene_5334	Total_amino_acids	Cob_diameter;Leaf_length;Total_amino_acids	0	0	1	0	0	0	0	0	0	1	0	0	0	0	0	0	0	0	0	0	0	0	0	0	0	0	2	dispensable
pan_gene_17326	pan_gene_19324	Leaf_width;Total_amino_acids	Anthesis-silking_interval;Total_amino_acids	0	0	1	0	0	0	0	0	0	0	0	1	0	0	0	0	0	0	0	0	0	1	1	0	0	1	5	dispensable
pan_gene_17326	pan_gene_9255	Leaf_width;Total_amino_acids	Total_amino_acids	0	0	1	0	0	0	0	0	0	0	0	1	0	0	0	0	0	0	0	0	0	0	0	0	0	0	2	dispensable
pan_gene_17329	pan_gene_17333	Total_amino_acids	Total_amino_acids	0	0	0	0	1	0	0	0	0	0	0	0	1	0	0	0	0	0	0	0	0	0	0	0	0	0	2	dispensable
pan_gene_17329	pan_gene_20501	Total_amino_acids	Days_to_anthesis;Total_amino_acids	0	0	1	0	0	0	0	0	0	0	0	0	0	0	0	0	0	0	0	0	1	0	0	0	0	0	2	dispensable
pan_gene_17329	pan_gene_27677	Total_amino_acids	Height_above_ear;Total_amino_acids	0	0	1	0	1	1	0	1	0	0	1	0	0	1	0	1	0	0	0	0	1	1	0	0	0	0	9	dispensable
pan_gene_17329	pan_gene_28218	Total_amino_acids	Total_amino_acids	0	0	1	0	0	0	0	0	0	0	1	0	1	0	0	0	0	0	0	0	1	0	0	0	0	0	4	dispensable
pan_gene_17329	pan_gene_31734	Total_amino_acids	Total_amino_acids	0	0	0	0	1	0	0	0	0	0	1	0	1	1	0	1	0	0	0	0	1	0	0	0	0	1	7	dispensable
pan_gene_17329	pan_gene_31840	Total_amino_acids	Anthesis-silking_interval;Days_to_anthesis;Ear_height;Total_amino_acids	0	0	1	0	0	0	0	0	0	0	0	0	0	0	0	0	0	0	0	0	1	0	0	0	0	0	2	dispensable
pan_gene_17329	pan_gene_32705	Total_amino_acids	Boxcox-transformed_leaf_angle;Chlorophyll_A;Days_to_silk;Nodes_per_plant;Nodes_to_ear;Total_amino_acids	0	0	1	0	1	0	0	0	0	0	0	0	0	0	0	0	0	0	0	1	1	0	0	0	0	1	5	dispensable
pan_gene_17329	pan_gene_32723	Total_amino_acids	Average_internode_length_(below_ear);Chlorophyll_A;Glutamate;Malate;Nodes_to_ear;Total_amino_acids	0	0	1	0	1	0	0	1	0	0	0	0	0	0	0	1	0	0	0	0	1	0	0	0	0	0	5	dispensable
pan_gene_17329	pan_gene_37626	Total_amino_acids	Fructose;Sucrose;Total_amino_acids	0	0	1	1	0	0	0	0	0	0	0	0	0	1	0	0	0	0	0	0	0	0	1	0	0	0	4	dispensable
pan_gene_17329	pan_gene_62490	Total_amino_acids	Total_amino_acids	0	0	1	1	1	0	1	1	0	0	0	0	1	0	0	1	0	1	0	0	0	0	0	0	0	0	8	dispensable
pan_gene_17329	pan_gene_79015	Total_amino_acids	Nitrate;Total_amino_acids	0	0	1	0	1	0	0	1	0	0	1	0	1	0	0	0	0	1	0	1	1	0	0	0	0	0	8	dispensable
pan_gene_17333	pan_gene_20501	Total_amino_acids	Days_to_anthesis;Total_amino_acids	0	0	0	0	0	1	0	0	0	0	0	0	0	0	0	0	0	0	0	0	0	0	0	0	0	0	1	private
pan_gene_17333	pan_gene_27677	Total_amino_acids	Height_above_ear;Total_amino_acids	0	0	0	1	0	1	0	0	0	0	0	0	0	0	0	0	0	0	0	0	0	1	0	0	0	0	3	dispensable
pan_gene_17333	pan_gene_31734	Total_amino_acids	Total_amino_acids	0	0	0	1	0	1	0	0	0	0	0	0	0	1	1	0	0	1	0	0	0	0	0	0	0	0	5	dispensable
pan_gene_17333	pan_gene_32705	Total_amino_acids	Boxcox-transformed_leaf_angle;Chlorophyll_A;Days_to_silk;Nodes_per_plant;Nodes_to_ear;Total_amino_acids	0	0	0	1	1	0	1	0	0	0	0	0	0	0	0	0	0	1	0	1	1	1	1	0	0	0	8	dispensable
pan_gene_17333	pan_gene_5841	Total_amino_acids	Chlorophyll_A;PCA_of_metabolites:_PC2;Photoperiod_Growing-degree_days_to_silk;Total_amino_acids	0	0	0	0	0	1	0	0	0	0	0	0	0	0	0	0	0	0	0	0	0	0	0	0	0	0	1	private
pan_gene_17333	pan_gene_79015	Total_amino_acids	Nitrate;Total_amino_acids	0	0	0	1	1	0	0	0	0	0	1	0	0	0	0	0	0	1	0	0	1	0	0	0	0	0	5	dispensable
pan_gene_18327	pan_gene_22266	Total_amino_acids	Anthesis-silking_interval;Average_internode_length_(whole_plant);Nodes_per_plant;Total_amino_acids	0	0	1	0	0	0	0	0	0	0	0	0	0	0	0	0	0	0	0	0	0	0	0	0	0	0	1	private
pan_gene_18630	pan_gene_5419	Total_amino_acids	Days_to_anthesis;Days_to_silk;Nodes_per_plant;Tassel_length;Total_amino_acids	0	0	1	1	1	0	0	0	0	0	1	0	0	0	0	1	0	1	0	0	0	0	1	0	0	0	7	dispensable
pan_gene_19299	pan_gene_20501	Anthesis-silking_interval;Chlorophyll_A;Days_to_anthesis;Glutamate;PCA_of_metabolites:_PC1;PCA_of_metabolites:_PC2;Total_amino_acids	Days_to_anthesis;Total_amino_acids	0	0	1	0	0	1	0	0	0	0	0	0	0	0	0	0	0	0	0	0	1	0	0	0	0	0	3	dispensable
pan_gene_19299	pan_gene_27677	Anthesis-silking_interval;Chlorophyll_A;Days_to_anthesis;Glutamate;PCA_of_metabolites:_PC1;PCA_of_metabolites:_PC2;Total_amino_acids	Height_above_ear;Total_amino_acids	0	0	1	1	0	1	1	1	1	1	1	0	0	1	0	0	0	0	0	0	1	0	0	0	0	0	10	dispensable
pan_gene_19299	pan_gene_31745	Anthesis-silking_interval;Chlorophyll_A;Days_to_anthesis;Glutamate;PCA_of_metabolites:_PC1;PCA_of_metabolites:_PC2;Total_amino_acids	Total_amino_acids	0	0	1	0	0	0	0	0	0	0	0	0	0	0	0	0	0	0	0	0	0	0	1	0	0	0	2	dispensable
pan_gene_19299	pan_gene_32705	Anthesis-silking_interval;Chlorophyll_A;Days_to_anthesis;Glutamate;PCA_of_metabolites:_PC1;PCA_of_metabolites:_PC2;Total_amino_acids	Boxcox-transformed_leaf_angle;Chlorophyll_A;Days_to_silk;Nodes_per_plant;Nodes_to_ear;Total_amino_acids	0	0	1	1	1	0	0	1	1	1	1	0	0	1	0	0	1	0	0	1	1	0	0	0	0	1	12	near-core
pan_gene_19299	pan_gene_5841	Anthesis-silking_interval;Chlorophyll_A;Days_to_anthesis;Glutamate;PCA_of_metabolites:_PC1;PCA_of_metabolites:_PC2;Total_amino_acids	Chlorophyll_A;PCA_of_metabolites:_PC2;Photoperiod_Growing-degree_days_to_silk;Total_amino_acids	0	0	1	0	0	1	0	0	0	0	0	0	0	0	0	0	0	0	0	0	0	0	0	0	0	0	2	dispensable
pan_gene_19307	pan_gene_20619	Anthesis-silking_interval;Chlorophyll_A;Total_amino_acids	Average_internode_length_(above_ear);Southern_leaf_blight;Total_amino_acids	0	0	0	1	0	0	0	0	0	0	1	0	0	0	0	0	0	0	0	0	0	0	0	0	0	0	2	dispensable
pan_gene_19395	pan_gene_27644	100_Kernel_weight;Leaf_width;Total_amino_acids	Days_to_silk;Total_amino_acids	0	0	1	1	0	0	1	1	1	0	0	0	0	0	0	0	0	0	0	1	0	0	0	0	0	1	7	dispensable
pan_gene_19395	pan_gene_27655	100_Kernel_weight;Leaf_width;Total_amino_acids	Days_to_anthesis;Days_to_silk;Total_amino_acids	0	0	1	0	0	0	0	0	0	1	0	0	0	0	0	0	0	0	1	1	0	0	0	0	0	0	4	dispensable
pan_gene_20449	pan_gene_22322	Total_amino_acids	Total_amino_acids	0	0	1	1	1	0	0	0	0	0	0	0	0	1	1	0	1	0	0	0	1	1	0	1	1	0	10	dispensable
pan_gene_20449	pan_gene_24390	Total_amino_acids	Glucose;Total_amino_acids	0	0	1	0	0	0	0	0	0	0	0	0	0	0	0	0	0	1	0	0	0	0	0	0	0	0	2	dispensable
pan_gene_20449	pan_gene_97202	Total_amino_acids	Fructose;Glucose;Malate;Nodes_per_plant;Total_amino_acids	0	0	1	0	0	0	0	0	0	0	0	1	1	0	1	1	1	0	0	0	0	0	1	0	0	0	7	dispensable
pan_gene_20501	pan_gene_27677	Days_to_anthesis;Total_amino_acids	Height_above_ear;Total_amino_acids	0	0	1	0	0	0	0	0	0	0	0	0	0	0	0	0	0	0	0	0	0	0	0	0	0	0	1	private
pan_gene_20501	pan_gene_32705	Days_to_anthesis;Total_amino_acids	Boxcox-transformed_leaf_angle;Chlorophyll_A;Days_to_silk;Nodes_per_plant;Nodes_to_ear;Total_amino_acids	0	0	1	0	0	0	0	0	0	0	0	0	0	0	0	0	0	0	0	0	0	0	0	0	0	0	1	private
pan_gene_20501	pan_gene_62490	Days_to_anthesis;Total_amino_acids	Total_amino_acids	0	0	1	0	0	0	0	0	0	0	0	0	0	0	0	0	0	0	0	0	1	0	0	0	0	0	2	dispensable
pan_gene_20501	pan_gene_79015	Days_to_anthesis;Total_amino_acids	Nitrate;Total_amino_acids	0	0	1	0	0	0	0	0	0	0	0	0	0	0	0	0	0	0	0	0	1	0	0	0	0	0	2	dispensable
pan_gene_20555	pan_gene_24390	Tassel_branch_number;Total_amino_acids	Glucose;Total_amino_acids	0	0	1	0	0	0	0	0	0	0	0	0	0	0	0	0	0	1	0	0	0	0	0	0	0	0	2	dispensable
pan_gene_20555	pan_gene_3031	Tassel_branch_number;Total_amino_acids	Total_amino_acids	0	0	1	0	0	0	0	0	0	0	0	0	0	0	0	0	0	0	0	0	0	0	0	0	1	0	2	dispensable
pan_gene_20555	pan_gene_32648	Tassel_branch_number;Total_amino_acids	Total_amino_acids	0	0	1	0	1	0	0	0	0	0	0	0	1	0	0	1	0	0	1	0	1	0	0	0	1	1	8	dispensable
pan_gene_20555	pan_gene_5417	Tassel_branch_number;Total_amino_acids	Total_amino_acids	0	0	0	0	1	1	0	0	0	1	0	1	0	0	0	0	0	0	0	0	0	0	0	0	0	1	5	dispensable
pan_gene_20619	pan_gene_20798	Average_internode_length_(above_ear);Southern_leaf_blight;Total_amino_acids	Total_amino_acids	0	0	1	1	0	0	1	0	1	0	0	0	0	0	0	0	0	0	0	0	0	1	1	0	1	0	7	dispensable
pan_gene_20619	pan_gene_25886	Average_internode_length_(above_ear);Southern_leaf_blight;Total_amino_acids	Southern_leaf_blight;Total_amino_acids	0	0	0	0	0	0	1	0	0	0	0	0	0	0	0	0	0	0	0	0	0	0	0	0	0	0	1	private
pan_gene_20619	pan_gene_32744	Average_internode_length_(above_ear);Southern_leaf_blight;Total_amino_acids	Chlorophyll_A;Nodes_above_ear;Starch;Total_amino_acids	0	0	1	0	0	0	0	0	0	0	0	0	0	0	0	0	0	0	0	0	0	0	0	0	0	0	1	private
pan_gene_20782	pan_gene_31840	Nodes_above_ear;Total_amino_acids	Anthesis-silking_interval;Days_to_anthesis;Ear_height;Total_amino_acids	0	0	1	0	0	0	0	0	0	0	0	0	1	0	0	0	0	1	0	0	0	0	0	0	0	0	3	dispensable
pan_gene_20782	pan_gene_5334	Nodes_above_ear;Total_amino_acids	Cob_diameter;Leaf_length;Total_amino_acids	0	0	1	0	0	0	0	0	1	0	0	0	0	0	0	0	0	0	0	0	0	0	0	0	0	0	2	dispensable
pan_gene_20798	pan_gene_24318	Total_amino_acids	Chlorophyll_B;Total_amino_acids	0	0	0	0	0	0	0	0	0	0	1	0	0	0	0	0	0	0	0	0	0	0	0	0	0	0	1	private
pan_gene_20798	pan_gene_32722	Total_amino_acids	Average_internode_length_(below_ear);Chlorophyll_A;Glutamate;Malate;Total_amino_acids	0	0	1	1	1	0	0	0	0	0	0	0	1	0	0	0	0	0	0	0	0	0	0	0	0	0	4	dispensable
pan_gene_20798	pan_gene_5257	Total_amino_acids	Ratio_of_ear_height_to_total_height;Total_amino_acids	0	0	1	0	0	0	0	0	0	0	0	0	0	0	0	0	0	0	0	0	0	0	0	0	0	0	1	private
pan_gene_20798	pan_gene_6656	Total_amino_acids	Total_amino_acids	0	0	1	0	0	0	0	0	0	0	0	0	0	0	0	0	0	0	1	0	0	0	0	0	0	0	2	dispensable
pan_gene_20798	pan_gene_73343	Total_amino_acids	Total_amino_acids	0	0	1	1	0	0	0	0	1	0	0	0	0	0	0	0	0	0	0	0	0	0	0	0	0	0	3	dispensable
pan_gene_20856	pan_gene_27655	Total_amino_acids	Days_to_anthesis;Days_to_silk;Total_amino_acids	0	0	1	0	0	1	1	1	1	0	0	0	0	0	0	0	1	0	0	0	0	0	0	0	0	0	6	dispensable
pan_gene_20856	pan_gene_5298	Total_amino_acids	Leaf_width;Northern_Leaf_Blight;Ratio_of_ear_height_to_total_height;Tassel_length;Total_amino_acids	0	0	0	0	0	1	1	1	1	0	0	0	1	0	0	0	0	1	0	0	0	0	0	0	0	0	6	dispensable
pan_gene_21063	pan_gene_28484	Total_amino_acids	Total_amino_acids	0	0	0	0	0	0	0	0	0	0	0	0	0	0	1	0	0	0	0	0	0	0	0	0	0	0	1	private
pan_gene_22279	pan_gene_32808	Total_amino_acids	Average_internode_length_(above_ear);Boxcox-transformed_leaf_angle;Total_amino_acids	0	0	1	0	0	0	0	0	0	0	0	0	0	0	0	0	0	0	0	0	0	0	0	0	0	0	1	private
pan_gene_22322	pan_gene_5417	Total_amino_acids	Total_amino_acids	0	0	0	0	1	0	0	0	0	0	0	0	0	0	1	0	0	0	0	0	0	0	0	0	0	0	2	dispensable
pan_gene_24056	pan_gene_3031	Total_amino_acids	Total_amino_acids	0	0	1	0	0	1	0	0	0	0	0	0	0	0	1	0	0	0	0	0	0	0	0	0	0	0	3	dispensable
pan_gene_24056	pan_gene_32648	Total_amino_acids	Total_amino_acids	0	0	1	0	0	0	0	0	1	0	0	0	1	0	0	0	0	1	0	0	0	0	1	0	0	1	6	dispensable
pan_gene_24056	pan_gene_7612	Total_amino_acids	Average_internode_length_(below_ear);Total_amino_acids	0	0	1	0	0	1	1	0	0	0	0	1	1	0	0	0	1	1	0	0	0	0	1	0	0	0	8	dispensable
pan_gene_24056	pan_gene_97202	Total_amino_acids	Fructose;Glucose;Malate;Nodes_per_plant;Total_amino_acids	0	0	1	1	1	0	0	1	0	0	0	0	1	0	1	1	0	0	1	0	1	0	1	0	0	1	11	near-core
pan_gene_24078	pan_gene_31088	Northern_Leaf_Blight;Total_amino_acids	Total_amino_acids	0	0	1	0	0	0	1	0	1	0	0	0	0	0	0	0	0	0	1	0	1	0	0	0	0	0	5	dispensable
pan_gene_24314	pan_gene_24317	100_Kernel_weight;Total_amino_acids	Chlorophyll_B;Tassel_length;Total_amino_acids	0	0	1	0	0	0	0	0	0	0	0	0	0	0	0	0	0	0	0	0	0	0	0	0	0	0	1	private
pan_gene_24317	pan_gene_32831	Chlorophyll_B;Tassel_length;Total_amino_acids	Average_internode_length_(above_ear);Average_internode_length_(whole_plant);Chlorophyll_B;Total_amino_acids	0	0	1	0	0	0	0	0	0	0	0	0	0	0	0	0	0	0	0	0	0	0	0	0	0	0	1	private
pan_gene_24382	pan_gene_97264	Stalk_strength;Tassel_length;Total_amino_acids	Days_to_anthesis;Days_to_silk;Nodes_per_plant;Total_amino_acids	0	0	1	0	0	0	0	0	0	0	0	0	0	0	0	0	0	0	0	1	0	0	0	0	0	0	2	dispensable
pan_gene_25886	pan_gene_32722	Southern_leaf_blight;Total_amino_acids	Average_internode_length_(below_ear);Chlorophyll_A;Glutamate;Malate;Total_amino_acids	0	0	0	0	1	0	1	1	0	0	0	0	1	0	0	0	0	0	0	0	0	1	0	0	0	0	5	dispensable
pan_gene_25886	pan_gene_5366	Southern_leaf_blight;Total_amino_acids	Anthesis-silking_interval;Cob_diameter;Nodes_per_plant;Total_amino_acids	0	0	0	0	0	0	0	0	0	0	0	0	0	0	0	0	0	0	0	0	0	0	1	0	0	0	1	private
pan_gene_25890	pan_gene_5257	Sucrose;Total_amino_acids	Ratio_of_ear_height_to_total_height;Total_amino_acids	0	0	1	0	0	0	0	0	0	0	0	1	1	0	0	0	0	0	0	1	0	1	1	0	0	0	6	dispensable
pan_gene_26176	pan_gene_9255	Anthesis-silking_interval;Height_above_ear;Total_amino_acids	Total_amino_acids	0	0	1	0	0	0	0	0	0	0	0	1	0	0	0	0	0	0	0	0	0	0	0	0	0	0	2	dispensable
pan_gene_27604	pan_gene_5257	Days_to_anthesis;Total_amino_acids	Ratio_of_ear_height_to_total_height;Total_amino_acids	0	0	0	1	0	0	0	1	0	0	0	0	0	0	0	0	0	0	0	0	0	0	0	0	0	0	2	dispensable
pan_gene_27646	pan_gene_28484	Days_to_silk;Protein;Total_amino_acids	Total_amino_acids	0	0	0	0	0	0	0	0	0	1	0	0	1	0	1	1	0	0	0	0	0	0	0	0	1	0	5	dispensable
pan_gene_27655	pan_gene_5298	Days_to_anthesis;Days_to_silk;Total_amino_acids	Leaf_width;Northern_Leaf_Blight;Ratio_of_ear_height_to_total_height;Tassel_length;Total_amino_acids	0	0	0	0	0	1	0	1	1	0	0	0	1	0	0	0	0	0	0	0	0	0	0	0	0	0	4	dispensable
pan_gene_27677	pan_gene_79015	Height_above_ear;Total_amino_acids	Nitrate;Total_amino_acids	0	0	1	1	1	0	0	1	0	0	0	0	0	1	0	0	0	0	0	0	0	0	0	0	0	0	5	dispensable
pan_gene_27964	pan_gene_32724	Average_internode_length_(above_ear);Total_amino_acids	Chlorophyll_A;Ear_height;Malate;Nodes_to_ear;Total_amino_acids	0	0	0	0	0	0	0	0	0	0	1	0	0	0	0	0	0	0	0	0	0	0	0	0	0	0	1	private
pan_gene_27964	pan_gene_73343	Average_internode_length_(above_ear);Total_amino_acids	Total_amino_acids	0	0	0	0	0	0	0	0	0	0	1	0	0	0	0	0	0	0	1	0	1	0	0	0	0	0	3	dispensable
pan_gene_28218	pan_gene_31745	Total_amino_acids	Total_amino_acids	0	0	1	0	0	0	0	0	0	0	0	0	0	0	0	0	0	0	0	0	1	1	0	0	0	0	3	dispensable
pan_gene_28218	pan_gene_62490	Total_amino_acids	Total_amino_acids	0	0	1	1	0	0	1	0	1	0	0	0	1	0	0	0	0	0	0	0	0	0	0	0	0	0	5	dispensable
pan_gene_28218	pan_gene_79015	Total_amino_acids	Nitrate;Total_amino_acids	0	0	1	1	0	0	1	0	0	0	1	0	1	0	0	0	0	0	0	0	1	0	0	0	0	0	6	dispensable
pan_gene_28545	pan_gene_42468	Chlorophyll_A;Days_to_anthesis;PCA_of_metabolites:_PC1;Total_amino_acids	Boxcox-transformed_leaf_angle;Height_above_ear;Starch;Total_amino_acids	0	0	1	0	0	0	0	0	0	0	0	1	0	0	0	0	0	0	1	0	1	1	0	0	0	0	5	dispensable
pan_gene_29366	pan_gene_31535	Average_internode_length_(below_ear);Total_amino_acids	Total_amino_acids	0	0	1	0	0	0	0	0	0	1	0	0	0	0	0	0	0	0	0	0	0	0	0	0	0	0	2	dispensable
pan_gene_3031	pan_gene_97202	Total_amino_acids	Fructose;Glucose;Malate;Nodes_per_plant;Total_amino_acids	0	0	1	0	0	0	0	0	0	0	0	0	0	0	0	0	0	0	0	0	0	0	0	0	0	0	1	private
pan_gene_31177	pan_gene_32722	Days_to_silk;Total_amino_acids	Average_internode_length_(below_ear);Chlorophyll_A;Glutamate;Malate;Total_amino_acids	0	0	1	1	1	1	0	0	1	0	0	0	0	0	0	0	0	0	0	0	0	0	0	0	0	0	5	dispensable
pan_gene_31177	pan_gene_32724	Days_to_silk;Total_amino_acids	Chlorophyll_A;Ear_height;Malate;Nodes_to_ear;Total_amino_acids	0	0	1	0	0	0	0	0	1	0	1	0	0	0	0	0	0	0	0	0	0	0	0	0	0	0	3	dispensable
pan_gene_31177	pan_gene_32835	Days_to_silk;Total_amino_acids	Total_amino_acids	0	0	1	0	0	0	0	0	0	1	1	0	0	0	0	0	0	0	0	1	0	0	0	0	0	0	4	dispensable
pan_gene_31177	pan_gene_5457	Days_to_silk;Total_amino_acids	Total_amino_acids	0	0	1	0	0	1	0	0	0	0	1	0	0	0	0	0	0	0	0	0	0	0	0	1	0	0	4	dispensable
pan_gene_31702	pan_gene_5841	Days_to_anthesis;Total_amino_acids	Chlorophyll_A;PCA_of_metabolites:_PC2;Photoperiod_Growing-degree_days_to_silk;Total_amino_acids	0	0	0	0	0	0	0	0	0	0	0	0	0	0	0	0	0	0	0	0	0	0	0	0	1	0	1	private
pan_gene_31702	pan_gene_6656	Days_to_anthesis;Total_amino_acids	Total_amino_acids	0	0	0	0	0	0	0	0	0	0	0	0	0	0	0	0	0	0	0	1	0	0	0	0	0	0	1	private
pan_gene_31734	pan_gene_79015	Total_amino_acids	Nitrate;Total_amino_acids	0	0	0	0	0	0	0	0	0	0	0	0	0	0	0	0	0	1	0	0	0	0	0	0	0	0	1	private
pan_gene_31745	pan_gene_62490	Total_amino_acids	Total_amino_acids	0	0	1	0	0	0	0	0	0	0	1	0	0	0	0	0	0	0	0	0	0	0	1	0	0	0	3	dispensable
pan_gene_32553	pan_gene_5131	Average_internode_length_(above_ear);Ear_row_number;Tassel_length;Total_amino_acids	Days_to_silk;Fructose;Glucose;Malate;Nodes_per_plant;Total_amino_acids	0	0	0	0	0	0	0	0	0	0	0	0	1	0	0	0	0	0	0	0	0	0	1	0	1	0	3	dispensable
pan_gene_32553	pan_gene_62490	Average_internode_length_(above_ear);Ear_row_number;Tassel_length;Total_amino_acids	Total_amino_acids	0	0	0	0	0	0	0	0	0	0	0	0	0	0	0	0	0	0	0	0	0	0	1	0	0	1	2	dispensable
pan_gene_32656	pan_gene_32709	Glutamate;Southern_leaf_blight;Total_amino_acids	Average_internode_length_(below_ear);Tassel_branch_number;Total_amino_acids	0	0	0	0	0	0	0	0	0	0	0	0	0	0	0	0	0	0	0	0	0	0	0	0	0	1	1	private
pan_gene_32705	pan_gene_62490	Boxcox-transformed_leaf_angle;Chlorophyll_A;Days_to_silk;Nodes_per_plant;Nodes_to_ear;Total_amino_acids	Total_amino_acids	0	0	1	1	1	0	1	0	1	0	0	0	0	0	0	0	0	0	1	0	0	0	1	0	0	0	7	dispensable
pan_gene_32705	pan_gene_79015	Boxcox-transformed_leaf_angle;Chlorophyll_A;Days_to_silk;Nodes_per_plant;Nodes_to_ear;Total_amino_acids	Nitrate;Total_amino_acids	0	0	1	1	1	0	0	0	0	0	1	0	0	0	0	0	0	1	1	0	1	0	0	0	0	0	7	dispensable
pan_gene_32722	pan_gene_5366	Average_internode_length_(below_ear);Chlorophyll_A;Glutamate;Malate;Total_amino_acids	Anthesis-silking_interval;Cob_diameter;Nodes_per_plant;Total_amino_acids	0	0	1	0	0	0	0	0	0	0	0	0	0	0	0	0	0	0	0	0	0	0	0	0	0	0	1	private
pan_gene_32722	pan_gene_5457	Average_internode_length_(below_ear);Chlorophyll_A;Glutamate;Malate;Total_amino_acids	Total_amino_acids	0	0	1	1	1	1	1	1	1	0	0	1	1	0	1	0	0	0	0	1	1	0	0	0	0	0	12	near-core
pan_gene_32722	pan_gene_81175	Average_internode_length_(below_ear);Chlorophyll_A;Glutamate;Malate;Total_amino_acids	Ratio_of_ear_height_to_total_height;Tassel_branch_number;Total_amino_acids	0	0	1	0	0	0	0	0	0	0	0	0	0	0	0	0	0	0	0	0	0	0	0	0	0	0	1	private
pan_gene_32723	pan_gene_6680	Average_internode_length_(below_ear);Chlorophyll_A;Glutamate;Malate;Nodes_to_ear;Total_amino_acids	Total_amino_acids	0	0	0	1	0	0	0	0	0	0	0	0	0	0	0	0	0	0	0	0	1	1	0	0	0	0	3	dispensable
pan_gene_32724	pan_gene_32835	Chlorophyll_A;Ear_height;Malate;Nodes_to_ear;Total_amino_acids	Total_amino_acids	0	0	1	0	0	0	0	0	0	0	0	0	0	0	0	0	0	0	0	0	0	0	0	0	0	0	1	private
pan_gene_32724	pan_gene_5257	Chlorophyll_A;Ear_height;Malate;Nodes_to_ear;Total_amino_acids	Ratio_of_ear_height_to_total_height;Total_amino_acids	0	0	1	0	0	0	0	0	1	0	0	0	0	0	0	0	0	0	0	0	0	0	0	0	0	0	2	dispensable
pan_gene_32744	pan_gene_81175	Chlorophyll_A;Nodes_above_ear;Starch;Total_amino_acids	Ratio_of_ear_height_to_total_height;Tassel_branch_number;Total_amino_acids	0	0	1	0	0	0	0	0	0	0	0	0	0	0	0	0	0	0	0	0	0	0	0	0	0	0	1	private
pan_gene_32835	pan_gene_5257	Total_amino_acids	Ratio_of_ear_height_to_total_height;Total_amino_acids	0	0	1	0	0	0	0	0	0	1	0	0	0	0	0	0	0	0	0	0	0	0	0	0	0	0	2	dispensable
pan_gene_32835	pan_gene_5457	Total_amino_acids	Total_amino_acids	0	0	1	0	0	0	0	0	0	0	1	0	0	0	0	0	0	0	0	0	0	0	0	0	0	0	2	dispensable
pan_gene_5257	pan_gene_5841	Ratio_of_ear_height_to_total_height;Total_amino_acids	Chlorophyll_A;PCA_of_metabolites:_PC2;Photoperiod_Growing-degree_days_to_silk;Total_amino_acids	0	0	1	0	0	1	0	0	0	0	0	0	0	0	0	0	1	0	0	0	0	0	1	0	0	0	4	dispensable
pan_gene_5257	pan_gene_6656	Ratio_of_ear_height_to_total_height;Total_amino_acids	Total_amino_acids	0	0	1	0	0	0	0	0	0	0	0	0	0	0	0	0	0	0	1	0	0	1	0	0	0	0	3	dispensable
pan_gene_5257	pan_gene_73343	Ratio_of_ear_height_to_total_height;Total_amino_acids	Total_amino_acids	0	0	1	1	0	1	0	1	0	0	0	0	0	1	0	0	0	0	0	0	0	0	1	0	0	0	6	dispensable
pan_gene_5366	pan_gene_5457	Anthesis-silking_interval;Cob_diameter;Nodes_per_plant;Total_amino_acids	Total_amino_acids	0	0	1	0	0	0	0	0	0	0	0	0	1	0	0	0	0	0	1	0	0	0	0	0	0	0	3	dispensable
pan_gene_5417	pan_gene_97202	Total_amino_acids	Fructose;Glucose;Malate;Nodes_per_plant;Total_amino_acids	0	0	0	0	0	0	0	0	0	0	0	1	0	0	0	0	0	0	0	0	0	0	0	0	0	0	1	private
pan_gene_5440	pan_gene_62490	Days_to_anthesis;Stalk_strength;Total_amino_acids	Total_amino_acids	0	0	1	0	1	0	1	1	0	0	0	0	0	0	0	1	0	1	1	1	1	0	1	0	0	0	10	dispensable
pan_gene_5457	pan_gene_99952	Total_amino_acids	Total_amino_acids	0	0	1	0	0	0	0	0	0	0	0	0	0	0	0	0	0	0	0	0	0	0	0	0	0	0	1	private
pan_gene_5841	pan_gene_6656	Chlorophyll_A;PCA_of_metabolites:_PC2;Photoperiod_Growing-degree_days_to_silk;Total_amino_acids	Total_amino_acids	0	0	1	0	0	0	0	0	0	0	0	0	0	0	0	0	0	0	0	0	0	0	0	0	0	0	1	private
pan_gene_62490	pan_gene_79015	Total_amino_acids	Nitrate;Total_amino_acids	0	0	1	1	1	0	1	0	1	0	0	0	1	1	0	0	1	1	0	0	0	0	1	0	0	0	10	dispensable
pan_gene_100728	pan_gene_14483	Days_to_anthesis;Total_amino_acids	Total_amino_acids	0	0	0	1	0	0	0	0	1	0	0	0	0	0	0	0	0	0	0	0	0	0	0	0	0	0	2	dispensable
pan_gene_10826	pan_gene_18301	Protein;Total_amino_acids	Nitrate;Total_amino_acids	0	0	0	0	0	0	0	0	0	0	1	0	0	0	0	0	0	0	0	0	0	0	0	0	0	0	1	private
pan_gene_10971	pan_gene_14538	Total_amino_acids	Total_amino_acids	0	0	0	1	0	0	0	0	0	0	0	0	0	0	0	0	0	0	0	0	0	0	0	0	0	0	1	private
pan_gene_10971	pan_gene_17329	Total_amino_acids	Total_amino_acids	0	0	0	1	0	0	0	0	0	0	0	0	0	0	0	0	0	0	0	0	0	0	0	0	0	0	1	private
pan_gene_10971	pan_gene_24057	Total_amino_acids	Days_to_anthesis;Total_amino_acids	0	0	0	1	0	0	0	0	0	0	0	0	0	0	0	1	0	0	0	0	0	0	0	0	0	0	2	dispensable
pan_gene_10971	pan_gene_25890	Total_amino_acids	Sucrose;Total_amino_acids	0	0	0	1	1	0	0	1	0	0	0	0	0	0	0	0	0	0	0	0	0	0	0	0	0	0	3	dispensable
pan_gene_10971	pan_gene_31177	Total_amino_acids	Days_to_silk;Total_amino_acids	0	0	0	1	0	0	0	0	0	0	0	0	0	0	0	0	0	0	0	0	0	0	0	0	0	0	1	private
pan_gene_10971	pan_gene_32579	Total_amino_acids	Ear_row_number;Nodes_per_plant;Starch;Total_amino_acids	0	0	0	1	0	0	0	0	0	0	0	0	0	0	0	0	0	0	0	0	0	0	0	0	0	0	1	private
pan_gene_10971	pan_gene_5131	Total_amino_acids	Days_to_silk;Fructose;Glucose;Malate;Nodes_per_plant;Total_amino_acids	0	0	0	1	0	0	0	0	0	0	0	0	0	0	0	0	0	0	0	0	0	0	0	0	0	0	1	private
pan_gene_11354	pan_gene_11920	Average_internode_length_(whole_plant);Total_amino_acids	Ear_height;Nodes_per_plant;Nodes_to_ear;Tassel_branch_number;Total_amino_acids	0	0	0	1	0	0	0	0	0	0	0	0	0	0	0	0	0	0	0	0	0	0	0	0	0	0	1	private
pan_gene_11354	pan_gene_14540	Average_internode_length_(whole_plant);Total_amino_acids	Tassel_length;Total_amino_acids	0	0	0	1	0	0	0	0	0	1	0	0	0	1	0	0	0	0	0	0	0	0	0	0	0	0	3	dispensable
pan_gene_11354	pan_gene_19307	Average_internode_length_(whole_plant);Total_amino_acids	Anthesis-silking_interval;Chlorophyll_A;Total_amino_acids	0	0	0	1	0	0	1	0	0	1	0	0	0	0	0	0	0	0	0	0	0	0	0	0	0	0	3	dispensable
pan_gene_11354	pan_gene_20619	Average_internode_length_(whole_plant);Total_amino_acids	Average_internode_length_(above_ear);Southern_leaf_blight;Total_amino_acids	0	0	0	1	1	0	1	0	0	0	0	0	0	1	0	0	0	0	0	0	0	0	0	0	0	0	4	dispensable
pan_gene_11354	pan_gene_32724	Average_internode_length_(whole_plant);Total_amino_acids	Chlorophyll_A;Ear_height;Malate;Nodes_to_ear;Total_amino_acids	0	0	0	1	0	0	1	0	0	0	0	0	0	0	0	0	0	1	0	0	0	0	0	0	0	0	3	dispensable
pan_gene_11354	pan_gene_6656	Average_internode_length_(whole_plant);Total_amino_acids	Total_amino_acids	0	0	0	0	0	0	0	0	0	0	0	0	0	1	0	0	0	0	0	0	0	0	0	0	0	0	1	private
pan_gene_11354	pan_gene_98789	Average_internode_length_(whole_plant);Total_amino_acids	Nodes_to_ear;Total_amino_acids	0	0	0	1	0	0	0	0	0	0	0	0	0	0	0	0	0	0	0	0	0	0	0	0	0	0	1	private
pan_gene_11920	pan_gene_12120	Ear_height;Nodes_per_plant;Nodes_to_ear;Tassel_branch_number;Total_amino_acids	Southern_leaf_blight;Total_amino_acids	0	0	0	1	0	0	0	1	1	1	0	0	0	0	0	0	1	0	0	0	0	0	0	0	0	0	5	dispensable
pan_gene_11920	pan_gene_14540	Ear_height;Nodes_per_plant;Nodes_to_ear;Tassel_branch_number;Total_amino_acids	Tassel_length;Total_amino_acids	0	0	0	1	0	0	0	0	0	0	0	0	0	1	0	0	0	0	0	0	0	0	0	0	0	0	2	dispensable
pan_gene_11920	pan_gene_19307	Ear_height;Nodes_per_plant;Nodes_to_ear;Tassel_branch_number;Total_amino_acids	Anthesis-silking_interval;Chlorophyll_A;Total_amino_acids	0	0	0	1	0	0	0	0	0	0	0	0	0	0	0	0	0	0	0	0	0	0	0	0	0	0	1	private
pan_gene_11920	pan_gene_20619	Ear_height;Nodes_per_plant;Nodes_to_ear;Tassel_branch_number;Total_amino_acids	Average_internode_length_(above_ear);Southern_leaf_blight;Total_amino_acids	0	0	0	1	1	0	0	0	1	0	0	0	0	1	0	0	0	0	0	0	0	0	0	0	0	0	4	dispensable
pan_gene_11920	pan_gene_20798	Ear_height;Nodes_per_plant;Nodes_to_ear;Tassel_branch_number;Total_amino_acids	Total_amino_acids	0	0	0	1	0	0	0	0	1	0	0	0	0	0	0	0	0	0	0	0	0	0	0	0	0	0	2	dispensable
pan_gene_11920	pan_gene_24318	Ear_height;Nodes_per_plant;Nodes_to_ear;Tassel_branch_number;Total_amino_acids	Chlorophyll_B;Total_amino_acids	0	0	0	0	0	0	0	0	1	0	0	0	0	0	0	0	0	0	0	0	0	0	0	0	0	0	1	private
pan_gene_11920	pan_gene_32705	Ear_height;Nodes_per_plant;Nodes_to_ear;Tassel_branch_number;Total_amino_acids	Boxcox-transformed_leaf_angle;Chlorophyll_A;Days_to_silk;Nodes_per_plant;Nodes_to_ear;Total_amino_acids	0	0	0	1	0	0	0	0	1	0	0	0	0	0	0	0	0	0	0	0	0	0	0	0	0	0	2	dispensable
pan_gene_11920	pan_gene_32724	Ear_height;Nodes_per_plant;Nodes_to_ear;Tassel_branch_number;Total_amino_acids	Chlorophyll_A;Ear_height;Malate;Nodes_to_ear;Total_amino_acids	0	0	0	1	0	0	0	0	0	0	0	0	0	1	0	0	0	0	0	0	0	0	0	0	0	0	2	dispensable
pan_gene_11920	pan_gene_6656	Ear_height;Nodes_per_plant;Nodes_to_ear;Tassel_branch_number;Total_amino_acids	Total_amino_acids	0	0	0	0	0	0	0	0	0	0	0	0	0	1	0	0	0	0	0	0	0	0	0	0	0	0	1	private
pan_gene_11920	pan_gene_73343	Ear_height;Nodes_per_plant;Nodes_to_ear;Tassel_branch_number;Total_amino_acids	Total_amino_acids	0	0	0	1	0	0	0	0	0	0	0	0	0	0	0	0	0	0	0	0	0	0	0	0	0	0	1	private
pan_gene_11920	pan_gene_98789	Ear_height;Nodes_per_plant;Nodes_to_ear;Tassel_branch_number;Total_amino_acids	Nodes_to_ear;Total_amino_acids	0	0	0	1	0	0	0	0	0	0	0	0	0	0	0	0	0	0	0	0	0	0	0	0	0	0	1	private
pan_gene_11952	pan_gene_12491	Total_amino_acids	Total_amino_acids	0	0	0	1	0	0	0	0	0	0	0	0	0	0	0	0	0	0	0	0	0	0	0	0	0	0	1	private
pan_gene_11952	pan_gene_19307	Total_amino_acids	Anthesis-silking_interval;Chlorophyll_A;Total_amino_acids	0	0	0	1	0	0	0	0	0	0	0	0	0	0	0	0	0	0	0	0	0	0	0	0	0	0	1	private
pan_gene_11952	pan_gene_22265	Total_amino_acids	100_Kernel_weight;Anthesis-silking_interval;Nodes_per_plant;Total_amino_acids	0	0	0	1	0	0	0	0	0	0	0	0	0	0	0	0	0	0	0	0	0	0	0	0	0	0	1	private
pan_gene_11952	pan_gene_32709	Total_amino_acids	Average_internode_length_(below_ear);Tassel_branch_number;Total_amino_acids	0	0	0	1	0	0	0	0	0	0	0	0	0	0	0	0	0	0	0	0	0	0	0	0	0	0	1	private
pan_gene_11954	pan_gene_32835	Average_internode_length_(above_ear);Nodes_above_ear;Nodes_per_plant;Nodes_to_ear;Tassel_branch_number;Total_amino_acids	Total_amino_acids	0	0	0	1	0	0	0	0	0	0	0	0	0	0	0	0	0	0	0	0	0	0	0	0	0	0	1	private
pan_gene_11956	pan_gene_15932	Glutamate;Nitrate;Tassel_branch_number;Total_amino_acids	Average_internode_length_(above_ear);Total_amino_acids	0	0	0	1	1	0	0	0	0	0	0	0	0	0	0	0	0	0	0	0	0	0	0	0	0	0	2	dispensable
pan_gene_11956	pan_gene_17329	Glutamate;Nitrate;Tassel_branch_number;Total_amino_acids	Total_amino_acids	0	0	0	1	0	0	0	1	0	0	0	0	0	0	0	0	0	0	0	0	0	0	0	0	0	0	2	dispensable
pan_gene_11956	pan_gene_30268	Glutamate;Nitrate;Tassel_branch_number;Total_amino_acids	Total_amino_acids	0	0	0	1	0	0	0	0	0	0	0	0	0	0	0	0	0	0	0	0	0	0	0	0	0	0	1	private
pan_gene_11956	pan_gene_32579	Glutamate;Nitrate;Tassel_branch_number;Total_amino_acids	Ear_row_number;Nodes_per_plant;Starch;Total_amino_acids	0	0	0	1	0	0	0	0	0	1	0	0	0	0	0	0	1	0	0	0	0	0	0	0	0	0	3	dispensable
pan_gene_11956	pan_gene_37626	Glutamate;Nitrate;Tassel_branch_number;Total_amino_acids	Fructose;Sucrose;Total_amino_acids	0	0	0	1	1	0	0	0	0	0	0	0	0	1	0	0	0	0	0	0	0	0	0	0	0	0	3	dispensable
pan_gene_11956	pan_gene_5419	Glutamate;Nitrate;Tassel_branch_number;Total_amino_acids	Days_to_anthesis;Days_to_silk;Nodes_per_plant;Tassel_length;Total_amino_acids	0	0	0	1	1	0	0	0	0	0	0	0	0	0	0	1	0	1	0	0	0	0	0	0	0	0	4	dispensable
pan_gene_12098	pan_gene_16312	Average_internode_length_(whole_plant);Chlorophyll_B;Total_amino_acids	Total_amino_acids	0	0	0	0	0	0	0	1	0	0	0	0	0	0	0	0	0	0	0	0	0	0	0	0	0	0	1	private
pan_gene_12098	pan_gene_31734	Average_internode_length_(whole_plant);Chlorophyll_B;Total_amino_acids	Total_amino_acids	0	0	0	0	0	0	0	0	0	0	0	0	0	0	0	0	0	0	0	1	0	0	0	0	0	0	1	private
pan_gene_12098	pan_gene_32607	Average_internode_length_(whole_plant);Chlorophyll_B;Total_amino_acids	Ear_height;Total_amino_acids	0	0	0	0	0	0	0	1	0	0	0	0	0	0	0	0	0	0	0	0	0	0	0	0	0	0	1	private
pan_gene_12098	pan_gene_32705	Average_internode_length_(whole_plant);Chlorophyll_B;Total_amino_acids	Boxcox-transformed_leaf_angle;Chlorophyll_A;Days_to_silk;Nodes_per_plant;Nodes_to_ear;Total_amino_acids	0	0	0	0	0	0	0	0	0	0	0	0	0	0	0	0	0	0	0	1	0	0	0	0	0	0	1	private
pan_gene_12115	pan_gene_12491	Total_amino_acids	Total_amino_acids	0	0	0	1	1	0	0	1	0	0	0	0	0	0	0	0	0	0	0	0	0	0	0	0	0	0	3	dispensable
pan_gene_12115	pan_gene_14540	Total_amino_acids	Tassel_length;Total_amino_acids	0	0	0	1	0	0	0	0	0	0	0	0	0	0	0	0	0	0	0	0	0	0	0	0	0	0	1	private
pan_gene_12115	pan_gene_15971	Total_amino_acids	Days_to_silk;Glucose;PCA_of_metabolites:_PC2;Total_amino_acids	0	0	0	1	0	0	0	0	1	0	0	0	0	0	0	0	0	0	0	0	0	0	0	0	0	0	2	dispensable
pan_gene_12115	pan_gene_19307	Total_amino_acids	Anthesis-silking_interval;Chlorophyll_A;Total_amino_acids	0	0	0	1	0	0	0	0	0	0	0	0	0	0	0	0	0	0	0	0	0	0	0	0	0	0	1	private
pan_gene_12115	pan_gene_20619	Total_amino_acids	Average_internode_length_(above_ear);Southern_leaf_blight;Total_amino_acids	0	0	0	1	0	0	0	0	0	0	0	0	0	0	0	0	0	0	0	0	0	0	0	0	0	0	1	private
pan_gene_12115	pan_gene_82446	Total_amino_acids	Total_amino_acids	0	0	0	1	0	0	0	0	0	0	0	0	0	0	0	0	0	0	0	0	0	0	0	0	0	0	1	private
pan_gene_12120	pan_gene_12491	Southern_leaf_blight;Total_amino_acids	Total_amino_acids	0	0	0	1	1	0	0	1	0	0	0	0	0	0	0	0	0	1	0	0	0	1	0	0	0	0	5	dispensable
pan_gene_12120	pan_gene_14540	Southern_leaf_blight;Total_amino_acids	Tassel_length;Total_amino_acids	0	0	0	1	0	0	0	0	0	0	0	0	0	0	1	0	0	0	0	0	0	0	0	0	0	0	2	dispensable
pan_gene_12120	pan_gene_16312	Southern_leaf_blight;Total_amino_acids	Total_amino_acids	0	0	0	0	0	0	0	0	0	0	0	0	0	1	0	0	0	1	0	0	0	0	0	0	0	0	2	dispensable
pan_gene_12120	pan_gene_19307	Southern_leaf_blight;Total_amino_acids	Anthesis-silking_interval;Chlorophyll_A;Total_amino_acids	0	0	0	1	0	0	0	0	0	0	0	0	0	0	0	0	0	0	0	1	0	0	0	0	0	0	2	dispensable
pan_gene_12120	pan_gene_20798	Southern_leaf_blight;Total_amino_acids	Total_amino_acids	0	0	0	1	0	0	0	0	1	0	0	0	0	0	0	0	0	0	0	0	0	0	1	0	0	1	4	dispensable
pan_gene_12120	pan_gene_31551	Southern_leaf_blight;Total_amino_acids	Plant_height;Total_amino_acids	0	0	0	1	0	0	0	0	0	0	0	0	0	0	0	0	0	0	0	0	0	1	0	0	0	0	2	dispensable
pan_gene_12120	pan_gene_32722	Southern_leaf_blight;Total_amino_acids	Average_internode_length_(below_ear);Chlorophyll_A;Glutamate;Malate;Total_amino_acids	0	0	0	1	1	0	1	0	0	0	0	0	0	0	0	0	0	0	0	0	1	1	0	0	0	0	5	dispensable
pan_gene_12120	pan_gene_5453	Southern_leaf_blight;Total_amino_acids	Cob_diameter;Days_to_anthesis;Ear_height;Total_amino_acids	0	0	0	0	0	0	0	0	0	1	0	0	0	0	0	0	0	0	0	0	0	0	0	0	0	0	1	private
pan_gene_12120	pan_gene_5457	Southern_leaf_blight;Total_amino_acids	Total_amino_acids	0	0	0	1	0	0	0	0	0	0	0	0	0	1	1	0	0	0	0	0	0	0	1	0	0	0	4	dispensable
pan_gene_12120	pan_gene_98789	Southern_leaf_blight;Total_amino_acids	Nodes_to_ear;Total_amino_acids	0	0	0	1	0	0	0	0	0	0	0	0	0	0	0	0	0	0	0	0	0	0	0	0	0	0	1	private
pan_gene_12491	pan_gene_14540	Total_amino_acids	Tassel_length;Total_amino_acids	0	0	0	1	0	0	0	0	0	0	0	0	0	0	0	0	0	0	0	0	0	0	0	0	0	0	1	private
pan_gene_12491	pan_gene_17284	Total_amino_acids	Total_amino_acids	0	0	0	1	0	0	0	0	0	0	0	0	0	0	1	0	0	0	0	0	0	0	0	0	0	0	2	dispensable
pan_gene_12491	pan_gene_20619	Total_amino_acids	Average_internode_length_(above_ear);Southern_leaf_blight;Total_amino_acids	0	0	0	1	1	0	0	0	0	0	0	1	0	0	0	0	0	0	0	0	0	0	0	0	0	0	3	dispensable
pan_gene_12491	pan_gene_22265	Total_amino_acids	100_Kernel_weight;Anthesis-silking_interval;Nodes_per_plant;Total_amino_acids	0	0	0	1	0	0	0	0	0	0	0	0	0	0	0	0	0	0	0	0	0	0	0	0	0	0	1	private
pan_gene_12491	pan_gene_31551	Total_amino_acids	Plant_height;Total_amino_acids	0	0	0	1	0	0	0	0	0	1	1	0	0	0	1	0	0	0	0	0	0	1	0	0	0	0	5	dispensable
pan_gene_12491	pan_gene_32724	Total_amino_acids	Chlorophyll_A;Ear_height;Malate;Nodes_to_ear;Total_amino_acids	0	0	0	1	0	0	0	0	0	0	1	0	0	0	0	0	0	1	0	0	0	0	0	0	0	0	3	dispensable
pan_gene_12491	pan_gene_98789	Total_amino_acids	Nodes_to_ear;Total_amino_acids	0	0	0	1	0	0	0	0	0	0	0	0	0	0	0	0	0	0	0	0	0	0	0	0	0	0	1	private
pan_gene_14359	pan_gene_5191	Total_amino_acids	Leaf_width;Tassel_length;Total_amino_acids	0	0	0	1	1	0	0	0	1	0	0	0	0	0	0	0	0	0	0	0	0	0	0	0	0	0	3	dispensable
pan_gene_14359	pan_gene_97202	Total_amino_acids	Fructose;Glucose;Malate;Nodes_per_plant;Total_amino_acids	0	0	0	1	1	0	0	0	0	0	0	1	0	0	0	0	0	0	0	0	0	0	1	1	0	1	6	dispensable
pan_gene_14412	pan_gene_17329	Total_amino_acids	Total_amino_acids	0	0	0	1	1	0	1	1	0	0	1	0	0	1	0	0	0	0	0	0	0	0	0	0	0	0	6	dispensable
pan_gene_14412	pan_gene_31734	Total_amino_acids	Total_amino_acids	0	0	0	1	0	0	0	0	0	0	0	0	0	0	0	0	0	0	0	0	0	0	0	0	0	0	1	private
pan_gene_14412	pan_gene_32743	Total_amino_acids	Malate;Starch;Total_amino_acids	0	0	0	0	0	0	0	0	0	0	0	0	0	0	0	0	0	0	0	0	0	0	0	1	0	0	1	private
pan_gene_14412	pan_gene_37626	Total_amino_acids	Fructose;Sucrose;Total_amino_acids	0	0	0	1	1	0	0	0	0	0	0	0	0	1	0	0	0	0	0	0	0	0	0	0	0	0	3	dispensable
pan_gene_14412	pan_gene_5131	Total_amino_acids	Days_to_silk;Fructose;Glucose;Malate;Nodes_per_plant;Total_amino_acids	0	0	0	1	1	0	0	0	0	0	0	0	0	1	0	0	0	0	0	0	1	0	0	0	0	0	4	dispensable
pan_gene_14412	pan_gene_5419	Total_amino_acids	Days_to_anthesis;Days_to_silk;Nodes_per_plant;Tassel_length;Total_amino_acids	0	0	0	1	1	0	0	0	0	0	1	0	0	0	0	1	0	1	0	0	0	0	0	0	0	0	5	dispensable
pan_gene_14538	pan_gene_17333	Total_amino_acids	Total_amino_acids	0	0	0	1	1	1	0	0	0	0	0	0	1	0	0	0	0	0	0	0	0	0	0	0	0	0	4	dispensable
pan_gene_14538	pan_gene_19299	Total_amino_acids	Anthesis-silking_interval;Chlorophyll_A;Days_to_anthesis;Glutamate;PCA_of_metabolites:_PC1;PCA_of_metabolites:_PC2;Total_amino_acids	0	0	0	1	1	1	0	1	0	0	1	0	0	1	0	0	0	0	0	0	1	0	0	0	0	1	8	dispensable
pan_gene_14538	pan_gene_24057	Total_amino_acids	Days_to_anthesis;Total_amino_acids	0	0	0	1	1	0	0	0	0	1	0	0	0	1	0	1	1	0	0	0	0	0	0	0	1	0	7	dispensable
pan_gene_14538	pan_gene_27677	Total_amino_acids	Height_above_ear;Total_amino_acids	0	0	0	1	1	1	0	1	0	0	1	0	0	1	1	1	0	0	1	1	1	1	0	1	0	0	13	near-core
pan_gene_14538	pan_gene_31177	Total_amino_acids	Days_to_silk;Total_amino_acids	0	0	0	1	1	0	0	0	0	1	0	1	0	1	0	1	0	0	0	1	0	1	0	0	1	0	9	dispensable
pan_gene_14538	pan_gene_31209	Total_amino_acids	Total_amino_acids	0	0	0	1	0	1	0	0	0	0	0	0	0	0	0	0	0	0	0	0	0	0	0	0	0	0	2	dispensable
pan_gene_14538	pan_gene_31734	Total_amino_acids	Total_amino_acids	0	0	0	1	1	1	1	1	0	0	0	0	0	1	0	0	0	0	0	1	1	0	0	0	0	0	8	dispensable
pan_gene_14538	pan_gene_32579	Total_amino_acids	Ear_row_number;Nodes_per_plant;Starch;Total_amino_acids	0	0	0	1	0	0	0	0	0	0	0	1	0	0	0	1	0	1	0	1	0	0	1	0	0	0	6	dispensable
pan_gene_14538	pan_gene_32722	Total_amino_acids	Average_internode_length_(below_ear);Chlorophyll_A;Glutamate;Malate;Total_amino_acids	0	0	0	1	0	0	0	0	0	0	0	0	0	0	0	0	0	0	0	0	0	0	0	0	0	0	1	private
pan_gene_14538	pan_gene_5131	Total_amino_acids	Days_to_silk;Fructose;Glucose;Malate;Nodes_per_plant;Total_amino_acids	0	0	0	1	1	1	0	0	0	1	1	0	0	1	0	0	0	0	0	1	0	0	1	0	0	0	8	dispensable
pan_gene_14538	pan_gene_79015	Total_amino_acids	Nitrate;Total_amino_acids	0	0	0	1	1	0	0	0	0	0	0	0	0	0	0	0	0	1	0	0	1	0	1	0	0	0	5	dispensable
pan_gene_14540	pan_gene_19307	Tassel_length;Total_amino_acids	Anthesis-silking_interval;Chlorophyll_A;Total_amino_acids	0	0	0	1	0	0	0	0	0	0	1	0	0	0	0	0	0	0	0	0	0	0	0	0	0	0	2	dispensable
pan_gene_14540	pan_gene_20798	Tassel_length;Total_amino_acids	Total_amino_acids	0	0	0	1	0	0	0	0	0	0	0	0	0	0	0	0	0	0	0	0	0	0	1	0	0	0	2	dispensable
pan_gene_14540	pan_gene_31551	Tassel_length;Total_amino_acids	Plant_height;Total_amino_acids	0	0	0	1	0	0	0	0	0	0	0	0	0	0	0	0	0	0	0	0	0	0	0	0	0	0	1	private
pan_gene_14540	pan_gene_98789	Tassel_length;Total_amino_acids	Nodes_to_ear;Total_amino_acids	0	0	0	1	0	0	0	0	0	0	0	0	0	0	0	0	0	0	0	0	0	0	0	0	0	0	1	private
pan_gene_14621	pan_gene_20879	Average_internode_length_(below_ear);Boxcox-transformed_leaf_angle;Ear_height;Fumarate;Nodes_above_ear;PCA_of_metabolites:_PC1;Total_amino_acids	Boxcox-transformed_leaf_angle;Total_amino_acids	0	0	0	1	0	0	0	0	0	0	0	0	0	0	0	0	0	0	0	0	0	0	0	0	0	0	1	private
pan_gene_14621	pan_gene_5191	Average_internode_length_(below_ear);Boxcox-transformed_leaf_angle;Ear_height;Fumarate;Nodes_above_ear;PCA_of_metabolites:_PC1;Total_amino_acids	Leaf_width;Tassel_length;Total_amino_acids	0	0	0	1	1	0	0	0	1	0	0	0	0	0	0	0	0	0	0	0	0	0	0	0	0	0	3	dispensable
pan_gene_14953	pan_gene_15932	Total_amino_acids	Average_internode_length_(above_ear);Total_amino_acids	0	0	0	1	1	1	0	0	0	0	0	0	0	0	0	0	0	0	0	0	0	0	0	0	0	0	3	dispensable
pan_gene_15925	pan_gene_16955	Days_to_silk;Leaf_length;Total_amino_acids	Total_amino_acids	0	0	0	1	1	1	0	0	0	0	0	0	0	0	0	1	0	0	0	0	0	0	0	0	0	0	4	dispensable
pan_gene_15925	pan_gene_19395	Days_to_silk;Leaf_length;Total_amino_acids	100_Kernel_weight;Leaf_width;Total_amino_acids	0	0	0	1	1	0	0	0	0	0	1	0	1	0	1	0	0	0	0	0	0	0	0	0	0	1	6	dispensable
pan_gene_15932	pan_gene_16955	Average_internode_length_(above_ear);Total_amino_acids	Total_amino_acids	0	0	0	1	1	0	0	0	0	0	0	0	0	0	0	0	0	0	0	0	0	0	0	0	0	0	2	dispensable
pan_gene_15932	pan_gene_20845	Average_internode_length_(above_ear);Total_amino_acids	Stalk_strength;Total_amino_acids	0	0	0	1	0	0	0	0	0	0	0	0	0	0	0	0	0	0	0	0	0	0	0	0	0	0	1	private
pan_gene_15932	pan_gene_30268	Average_internode_length_(above_ear);Total_amino_acids	Total_amino_acids	0	0	0	1	0	0	0	0	0	0	0	0	0	0	0	0	0	0	0	0	0	0	0	0	0	0	1	private
pan_gene_15972	pan_gene_21105	Total_amino_acids	Ear_height;Total_amino_acids	0	0	0	0	0	0	0	0	0	0	0	0	1	0	0	0	0	0	0	0	0	0	0	0	0	0	1	private
pan_gene_15975	pan_gene_19395	Total_amino_acids	100_Kernel_weight;Leaf_width;Total_amino_acids	0	0	0	1	0	0	0	0	1	0	1	1	1	0	0	0	0	0	0	0	0	0	0	1	0	0	6	dispensable
pan_gene_15975	pan_gene_20555	Total_amino_acids	Tassel_branch_number;Total_amino_acids	0	0	0	1	0	0	0	0	0	0	0	0	0	0	0	0	0	0	0	0	0	0	0	0	0	0	1	private
pan_gene_15975	pan_gene_27644	Total_amino_acids	Days_to_silk;Total_amino_acids	0	0	0	1	0	1	0	0	1	0	0	1	1	0	0	1	1	1	0	0	0	1	1	1	1	0	12	near-core
pan_gene_15975	pan_gene_5443	Total_amino_acids	Total_amino_acids	0	0	0	1	0	0	0	0	1	0	0	0	0	0	0	0	0	0	0	0	0	0	0	0	0	0	2	dispensable
pan_gene_16312	pan_gene_24318	Total_amino_acids	Chlorophyll_B;Total_amino_acids	0	0	0	0	1	0	0	0	0	1	0	0	0	0	0	0	0	0	0	0	0	0	0	0	0	0	2	dispensable
pan_gene_16730	pan_gene_5191	Total_amino_acids	Leaf_width;Tassel_length;Total_amino_acids	0	0	0	1	0	0	0	0	0	0	0	0	0	0	0	0	0	0	0	0	0	0	0	0	0	0	1	private
pan_gene_16870	pan_gene_9255	Total_amino_acids	Total_amino_acids	0	0	0	0	0	0	0	0	0	0	0	1	0	0	0	0	0	0	0	0	0	0	0	0	0	0	1	private
pan_gene_16955	pan_gene_20782	Total_amino_acids	Nodes_above_ear;Total_amino_acids	0	0	0	1	1	0	0	0	1	0	0	0	0	0	0	0	0	0	0	0	0	0	0	0	0	0	3	dispensable
pan_gene_16955	pan_gene_30268	Total_amino_acids	Total_amino_acids	0	0	0	1	0	0	0	0	1	0	0	0	0	1	0	0	0	0	0	0	0	0	0	0	0	0	3	dispensable
pan_gene_17284	pan_gene_5453	Total_amino_acids	Cob_diameter;Days_to_anthesis;Ear_height;Total_amino_acids	0	0	0	0	0	0	0	0	1	0	0	0	0	0	0	0	0	0	0	0	0	0	0	0	0	0	1	private
pan_gene_17284	pan_gene_5457	Total_amino_acids	Total_amino_acids	0	0	0	1	0	0	0	0	0	0	0	0	0	0	0	0	0	0	0	0	0	0	0	0	0	0	1	private
pan_gene_17329	pan_gene_18327	Total_amino_acids	Total_amino_acids	0	0	0	1	0	0	0	0	0	1	0	0	0	0	0	0	0	0	0	0	0	0	0	0	0	0	2	dispensable
pan_gene_17329	pan_gene_25890	Total_amino_acids	Sucrose;Total_amino_acids	0	0	0	1	0	0	0	0	0	1	0	0	0	0	0	1	0	0	0	0	0	0	0	0	0	0	3	dispensable
pan_gene_17329	pan_gene_30268	Total_amino_acids	Total_amino_acids	0	0	0	1	1	0	0	0	0	0	0	0	0	0	0	0	0	0	0	0	0	0	0	0	0	0	2	dispensable
pan_gene_17329	pan_gene_32579	Total_amino_acids	Ear_row_number;Nodes_per_plant;Starch;Total_amino_acids	0	0	0	1	0	0	0	0	0	1	0	0	0	0	0	0	0	1	0	0	0	0	1	0	0	0	4	dispensable
pan_gene_17329	pan_gene_5131	Total_amino_acids	Days_to_silk;Fructose;Glucose;Malate;Nodes_per_plant;Total_amino_acids	0	0	0	1	1	0	1	0	0	0	1	0	0	1	0	1	0	0	0	0	1	0	1	0	0	0	8	dispensable
pan_gene_17333	pan_gene_19299	Total_amino_acids	Anthesis-silking_interval;Chlorophyll_A;Days_to_anthesis;Glutamate;PCA_of_metabolites:_PC1;PCA_of_metabolites:_PC2;Total_amino_acids	0	0	0	1	1	1	0	0	0	0	0	0	0	0	1	1	1	0	1	1	0	0	0	0	0	0	8	dispensable
pan_gene_17333	pan_gene_20798	Total_amino_acids	Total_amino_acids	0	0	0	1	0	0	1	0	0	0	0	0	0	0	0	0	0	0	0	0	0	1	0	0	0	0	3	dispensable
pan_gene_17333	pan_gene_24057	Total_amino_acids	Days_to_anthesis;Total_amino_acids	0	0	0	1	0	1	0	0	0	0	0	0	0	0	0	0	0	0	0	0	0	0	0	0	0	0	2	dispensable
pan_gene_17333	pan_gene_31840	Total_amino_acids	Anthesis-silking_interval;Days_to_anthesis;Ear_height;Total_amino_acids	0	0	0	1	0	0	0	1	0	0	0	0	0	0	0	0	0	0	0	0	0	0	0	0	0	0	2	dispensable
pan_gene_17333	pan_gene_32607	Total_amino_acids	Ear_height;Total_amino_acids	0	0	0	1	0	0	0	0	0	0	1	0	0	0	0	0	0	0	0	0	1	0	0	0	0	0	3	dispensable
pan_gene_17333	pan_gene_5257	Total_amino_acids	Ratio_of_ear_height_to_total_height;Total_amino_acids	0	0	0	1	0	0	0	0	0	0	0	0	0	0	0	0	0	0	0	0	0	0	0	0	0	0	1	private
pan_gene_17333	pan_gene_62490	Total_amino_acids	Total_amino_acids	0	0	0	1	0	0	0	0	0	0	0	0	0	1	0	0	0	1	0	0	0	0	0	0	0	0	3	dispensable
pan_gene_17333	pan_gene_73343	Total_amino_acids	Total_amino_acids	0	0	0	1	0	1	0	1	0	0	0	0	1	1	0	0	0	0	0	0	0	0	0	0	0	0	5	dispensable
pan_gene_18327	pan_gene_30268	Total_amino_acids	Total_amino_acids	0	0	0	1	1	1	0	1	0	0	0	0	0	1	0	1	0	0	0	0	0	0	0	0	0	0	6	dispensable
pan_gene_18327	pan_gene_32579	Total_amino_acids	Ear_row_number;Nodes_per_plant;Starch;Total_amino_acids	0	0	0	1	0	0	0	0	0	0	0	0	0	0	0	0	0	0	0	0	0	0	0	0	0	0	1	private
pan_gene_18327	pan_gene_32743	Total_amino_acids	Malate;Starch;Total_amino_acids	0	0	0	0	1	0	0	0	0	0	0	0	0	0	0	1	0	0	0	0	0	0	0	0	0	1	3	dispensable
pan_gene_18327	pan_gene_5131	Total_amino_acids	Days_to_silk;Fructose;Glucose;Malate;Nodes_per_plant;Total_amino_acids	0	0	0	1	1	0	0	1	1	0	0	0	0	1	0	0	0	0	0	0	0	0	0	0	0	0	5	dispensable
pan_gene_18327	pan_gene_5440	Total_amino_acids	Days_to_anthesis;Stalk_strength;Total_amino_acids	0	0	0	0	1	0	0	0	0	1	0	0	0	0	0	0	0	0	0	0	0	0	0	0	0	0	2	dispensable
pan_gene_18630	pan_gene_30268	Total_amino_acids	Total_amino_acids	0	0	0	1	0	0	0	0	0	0	0	0	0	0	0	0	0	0	0	0	0	0	0	0	0	0	1	private
pan_gene_18630	pan_gene_31209	Total_amino_acids	Total_amino_acids	0	0	0	1	1	0	0	0	0	0	0	1	0	0	0	0	0	0	0	0	0	0	0	0	0	0	3	dispensable
pan_gene_18630	pan_gene_31734	Total_amino_acids	Total_amino_acids	0	0	0	1	1	1	0	0	0	0	0	0	0	0	0	0	0	0	0	0	0	0	0	0	0	0	3	dispensable
pan_gene_18630	pan_gene_32579	Total_amino_acids	Ear_row_number;Nodes_per_plant;Starch;Total_amino_acids	0	0	0	1	0	0	0	0	0	1	0	0	0	0	0	1	0	0	0	0	0	0	1	0	0	0	4	dispensable
pan_gene_18630	pan_gene_37626	Total_amino_acids	Fructose;Sucrose;Total_amino_acids	0	0	0	1	0	0	0	0	0	0	0	0	1	0	0	0	0	1	0	0	0	0	1	0	0	0	4	dispensable
pan_gene_18630	pan_gene_5131	Total_amino_acids	Days_to_silk;Fructose;Glucose;Malate;Nodes_per_plant;Total_amino_acids	0	0	0	1	1	1	0	0	0	1	0	0	1	1	0	1	1	0	0	0	1	1	0	0	0	0	10	dispensable
pan_gene_18630	pan_gene_62490	Total_amino_acids	Total_amino_acids	0	0	0	1	0	0	0	0	0	1	0	1	1	0	0	1	0	0	0	0	1	0	0	1	0	0	7	dispensable
pan_gene_19266	pan_gene_20856	Protein;Total_amino_acids	Total_amino_acids	0	0	0	1	0	0	0	0	0	0	0	0	0	0	0	0	0	0	0	0	0	0	0	0	0	0	1	private
pan_gene_19281	pan_gene_5191	Chlorophyll_A;Total_amino_acids	Leaf_width;Tassel_length;Total_amino_acids	0	0	0	1	1	0	0	0	1	0	0	0	0	0	0	0	0	0	0	0	0	0	0	0	0	0	3	dispensable
pan_gene_19299	pan_gene_20798	Anthesis-silking_interval;Chlorophyll_A;Days_to_anthesis;Glutamate;PCA_of_metabolites:_PC1;PCA_of_metabolites:_PC2;Total_amino_acids	Total_amino_acids	0	0	0	1	0	0	0	0	1	0	0	0	0	0	0	0	0	0	0	0	0	1	1	0	0	0	4	dispensable
pan_gene_19299	pan_gene_24318	Anthesis-silking_interval;Chlorophyll_A;Days_to_anthesis;Glutamate;PCA_of_metabolites:_PC1;PCA_of_metabolites:_PC2;Total_amino_acids	Chlorophyll_B;Total_amino_acids	0	0	0	0	0	0	0	0	0	1	1	0	0	0	0	0	0	0	0	0	0	0	0	0	0	0	2	dispensable
pan_gene_19299	pan_gene_28037	Anthesis-silking_interval;Chlorophyll_A;Days_to_anthesis;Glutamate;PCA_of_metabolites:_PC1;PCA_of_metabolites:_PC2;Total_amino_acids	Cob_diameter;Total_amino_acids	0	0	0	0	0	1	0	0	0	0	0	0	0	0	0	0	0	0	0	0	0	0	0	0	0	0	1	private
pan_gene_19299	pan_gene_28218	Anthesis-silking_interval;Chlorophyll_A;Days_to_anthesis;Glutamate;PCA_of_metabolites:_PC1;PCA_of_metabolites:_PC2;Total_amino_acids	Total_amino_acids	0	0	0	1	0	0	1	0	1	0	1	0	0	0	0	0	1	1	0	0	1	0	0	0	0	0	7	dispensable
pan_gene_19299	pan_gene_31209	Anthesis-silking_interval;Chlorophyll_A;Days_to_anthesis;Glutamate;PCA_of_metabolites:_PC1;PCA_of_metabolites:_PC2;Total_amino_acids	Total_amino_acids	0	0	0	1	0	1	0	0	0	0	0	0	0	0	0	0	0	0	0	0	0	0	0	0	0	0	2	dispensable
pan_gene_19299	pan_gene_31840	Anthesis-silking_interval;Chlorophyll_A;Days_to_anthesis;Glutamate;PCA_of_metabolites:_PC1;PCA_of_metabolites:_PC2;Total_amino_acids	Anthesis-silking_interval;Days_to_anthesis;Ear_height;Total_amino_acids	0	0	0	1	0	0	0	0	0	0	0	0	0	0	0	0	0	0	0	0	0	0	0	0	0	0	1	private
pan_gene_19299	pan_gene_32134	Anthesis-silking_interval;Chlorophyll_A;Days_to_anthesis;Glutamate;PCA_of_metabolites:_PC1;PCA_of_metabolites:_PC2;Total_amino_acids	Tassel_length;Total_amino_acids	0	0	0	0	0	0	0	0	0	0	0	0	0	1	0	0	0	0	0	0	0	0	0	0	0	0	1	private
pan_gene_19299	pan_gene_32607	Anthesis-silking_interval;Chlorophyll_A;Days_to_anthesis;Glutamate;PCA_of_metabolites:_PC1;PCA_of_metabolites:_PC2;Total_amino_acids	Ear_height;Total_amino_acids	0	0	0	1	0	0	1	0	1	0	0	0	0	0	0	0	0	0	0	0	0	0	0	0	0	0	3	dispensable
pan_gene_19299	pan_gene_5457	Anthesis-silking_interval;Chlorophyll_A;Days_to_anthesis;Glutamate;PCA_of_metabolites:_PC1;PCA_of_metabolites:_PC2;Total_amino_acids	Total_amino_acids	0	0	0	1	1	0	1	0	1	0	0	0	0	0	0	0	1	1	0	1	1	0	0	0	0	0	8	dispensable
pan_gene_19307	pan_gene_20798	Anthesis-silking_interval;Chlorophyll_A;Total_amino_acids	Total_amino_acids	0	0	0	1	0	0	1	0	0	0	0	0	0	0	0	0	0	0	0	0	0	0	0	0	0	0	2	dispensable
pan_gene_19307	pan_gene_22265	Anthesis-silking_interval;Chlorophyll_A;Total_amino_acids	100_Kernel_weight;Anthesis-silking_interval;Nodes_per_plant;Total_amino_acids	0	0	0	1	0	0	0	0	0	0	0	0	0	0	0	0	0	0	0	0	0	0	0	0	0	0	1	private
pan_gene_19307	pan_gene_32709	Anthesis-silking_interval;Chlorophyll_A;Total_amino_acids	Average_internode_length_(below_ear);Tassel_branch_number;Total_amino_acids	0	0	0	1	0	0	0	0	0	0	0	0	0	0	0	0	0	0	0	0	0	0	0	0	0	0	1	private
pan_gene_19307	pan_gene_32724	Anthesis-silking_interval;Chlorophyll_A;Total_amino_acids	Chlorophyll_A;Ear_height;Malate;Nodes_to_ear;Total_amino_acids	0	0	0	1	0	0	0	0	0	0	0	0	0	0	0	0	0	0	0	0	0	0	0	0	0	0	1	private
pan_gene_19307	pan_gene_98789	Anthesis-silking_interval;Chlorophyll_A;Total_amino_acids	Nodes_to_ear;Total_amino_acids	0	0	0	1	0	0	0	0	0	0	0	0	0	0	0	0	0	0	0	0	0	0	0	0	0	0	1	private
pan_gene_19386	pan_gene_31209	Chlorophyll_A;Total_amino_acids	Total_amino_acids	0	0	0	0	0	0	0	0	0	0	0	0	0	0	0	0	0	0	0	0	0	0	1	0	0	0	1	private
pan_gene_19395	pan_gene_5443	100_Kernel_weight;Leaf_width;Total_amino_acids	Total_amino_acids	0	0	0	1	1	1	1	0	1	1	0	1	0	0	0	0	0	0	0	0	0	0	1	0	0	0	8	dispensable
pan_gene_20449	pan_gene_20879	Total_amino_acids	Boxcox-transformed_leaf_angle;Total_amino_acids	0	0	0	1	0	0	0	0	0	0	0	0	0	0	0	0	0	0	0	0	0	0	0	0	0	0	1	private
pan_gene_20501	pan_gene_20783	Days_to_anthesis;Total_amino_acids	Total_amino_acids	0	0	0	1	0	0	0	0	0	0	0	0	0	0	0	0	0	0	0	0	0	0	0	0	0	0	1	private
pan_gene_20501	pan_gene_32844	Days_to_anthesis;Total_amino_acids	Average_internode_length_(whole_plant);Height_above_ear;Height_per_day_(until_flowering);Total_amino_acids	0	0	0	1	0	0	0	0	0	0	0	0	0	0	0	0	0	0	0	0	0	0	0	0	0	0	1	private
pan_gene_20619	pan_gene_98789	Average_internode_length_(above_ear);Southern_leaf_blight;Total_amino_acids	Nodes_to_ear;Total_amino_acids	0	0	0	1	0	0	0	0	0	0	0	0	0	0	0	0	0	0	0	0	0	0	0	0	0	0	1	private
pan_gene_20783	pan_gene_31209	Total_amino_acids	Total_amino_acids	0	0	0	1	1	0	0	0	0	0	0	0	0	0	0	0	0	0	0	0	0	0	0	0	0	0	2	dispensable
pan_gene_20783	pan_gene_32607	Total_amino_acids	Ear_height;Total_amino_acids	0	0	0	1	0	0	0	0	0	0	0	0	0	0	0	0	0	0	0	0	0	0	0	0	0	0	1	private
pan_gene_20783	pan_gene_32722	Total_amino_acids	Average_internode_length_(below_ear);Chlorophyll_A;Glutamate;Malate;Total_amino_acids	0	0	0	1	0	0	0	0	0	0	0	0	0	0	0	0	0	0	0	0	0	0	0	0	0	0	1	private
pan_gene_20783	pan_gene_79015	Total_amino_acids	Nitrate;Total_amino_acids	0	0	0	1	0	0	0	0	0	0	0	0	0	0	0	0	0	0	0	0	0	0	0	0	0	0	1	private
pan_gene_20798	pan_gene_27604	Total_amino_acids	Days_to_anthesis;Total_amino_acids	0	0	0	1	0	0	0	0	0	0	0	0	0	0	0	0	0	0	0	0	0	0	0	0	0	0	1	private
pan_gene_20798	pan_gene_32607	Total_amino_acids	Ear_height;Total_amino_acids	0	0	0	1	0	0	0	0	1	0	0	0	0	0	0	0	0	0	0	0	0	0	0	0	1	0	3	dispensable
pan_gene_20798	pan_gene_32705	Total_amino_acids	Boxcox-transformed_leaf_angle;Chlorophyll_A;Days_to_silk;Nodes_per_plant;Nodes_to_ear;Total_amino_acids	0	0	0	1	0	0	0	0	1	0	0	0	0	0	0	0	0	0	0	0	0	0	0	0	0	0	2	dispensable
pan_gene_20798	pan_gene_32709	Total_amino_acids	Average_internode_length_(below_ear);Tassel_branch_number;Total_amino_acids	0	0	0	1	0	0	0	0	0	0	1	1	0	0	0	0	0	0	0	0	1	1	1	0	0	0	6	dispensable
pan_gene_20798	pan_gene_98789	Total_amino_acids	Nodes_to_ear;Total_amino_acids	0	0	0	1	0	0	0	0	0	0	0	0	0	0	0	0	0	0	0	0	0	0	0	0	0	0	1	private
pan_gene_20845	pan_gene_25886	Stalk_strength;Total_amino_acids	Southern_leaf_blight;Total_amino_acids	0	0	0	1	0	0	0	0	0	0	0	0	0	0	0	0	0	0	0	0	0	1	0	0	0	0	2	dispensable
pan_gene_20845	pan_gene_32844	Stalk_strength;Total_amino_acids	Average_internode_length_(whole_plant);Height_above_ear;Height_per_day_(until_flowering);Total_amino_acids	0	0	0	1	1	0	0	0	0	0	0	0	0	0	0	1	0	0	0	0	0	0	0	1	0	0	4	dispensable
pan_gene_20879	pan_gene_22322	Boxcox-transformed_leaf_angle;Total_amino_acids	Total_amino_acids	0	0	0	1	0	0	0	0	0	0	0	0	0	0	0	0	0	0	0	0	0	0	0	0	0	0	1	private
pan_gene_22265	pan_gene_98789	100_Kernel_weight;Anthesis-silking_interval;Nodes_per_plant;Total_amino_acids	Nodes_to_ear;Total_amino_acids	0	0	0	1	0	0	0	0	0	0	0	0	0	0	0	0	0	0	0	0	0	0	0	0	0	0	1	private
pan_gene_22322	pan_gene_5191	Total_amino_acids	Leaf_width;Tassel_length;Total_amino_acids	0	0	0	1	1	0	0	0	0	0	0	0	0	0	0	0	0	0	0	0	0	0	0	0	0	0	2	dispensable
pan_gene_24057	pan_gene_27677	Days_to_anthesis;Total_amino_acids	Height_above_ear;Total_amino_acids	0	0	0	1	1	1	0	0	0	0	0	0	0	1	0	0	0	0	0	0	0	0	0	0	0	0	4	dispensable
pan_gene_24057	pan_gene_31734	Days_to_anthesis;Total_amino_acids	Total_amino_acids	0	0	0	1	0	0	0	0	0	0	0	0	0	1	0	0	0	0	0	0	0	0	0	0	0	0	2	dispensable
pan_gene_24057	pan_gene_32579	Days_to_anthesis;Total_amino_acids	Ear_row_number;Nodes_per_plant;Starch;Total_amino_acids	0	0	0	1	0	0	0	0	0	0	0	0	0	1	0	1	0	0	0	1	0	0	0	0	0	0	4	dispensable
pan_gene_24057	pan_gene_32722	Days_to_anthesis;Total_amino_acids	Average_internode_length_(below_ear);Chlorophyll_A;Glutamate;Malate;Total_amino_acids	0	0	0	1	0	0	0	0	0	0	0	0	0	0	0	0	0	0	0	0	0	0	0	0	0	0	1	private
pan_gene_24057	pan_gene_5131	Days_to_anthesis;Total_amino_acids	Days_to_silk;Fructose;Glucose;Malate;Nodes_per_plant;Total_amino_acids	0	0	0	1	0	0	0	0	0	0	0	0	0	1	0	1	0	0	0	0	0	0	0	0	0	0	3	dispensable
pan_gene_24057	pan_gene_62490	Days_to_anthesis;Total_amino_acids	Total_amino_acids	0	0	0	1	1	0	0	0	1	0	0	0	0	0	0	1	0	0	0	0	0	0	0	0	0	0	4	dispensable
pan_gene_24057	pan_gene_73343	Days_to_anthesis;Total_amino_acids	Total_amino_acids	0	0	0	1	1	1	0	1	1	0	0	0	0	0	0	0	0	0	0	0	0	0	0	0	0	0	5	dispensable
pan_gene_24078	pan_gene_31702	Northern_Leaf_Blight;Total_amino_acids	Days_to_anthesis;Total_amino_acids	0	0	0	0	0	0	0	0	0	0	0	0	0	0	0	0	0	0	0	0	0	0	0	0	1	0	1	private
pan_gene_24314	pan_gene_32831	100_Kernel_weight;Total_amino_acids	Average_internode_length_(above_ear);Average_internode_length_(whole_plant);Chlorophyll_B;Total_amino_acids	0	0	0	1	0	0	1	0	0	0	0	0	1	0	0	0	0	1	0	0	0	0	0	1	0	0	5	dispensable
pan_gene_24318	pan_gene_27604	Chlorophyll_B;Total_amino_acids	Days_to_anthesis;Total_amino_acids	0	0	0	0	1	0	0	0	0	0	0	0	0	0	0	0	0	0	0	0	0	0	0	0	0	0	1	private
pan_gene_24382	pan_gene_32719	Stalk_strength;Tassel_length;Total_amino_acids	Chlorophyll_A;Glutamate;Malate;Southern_leaf_blight;Total_amino_acids	0	0	0	0	0	1	0	0	0	0	0	0	0	0	0	0	0	0	0	0	0	0	0	0	0	0	1	private
pan_gene_25890	pan_gene_28671	Sucrose;Total_amino_acids	Nodes_above_ear;Total_amino_acids	0	0	0	1	0	0	0	0	0	0	0	0	0	0	0	0	0	0	0	0	0	0	0	0	0	0	1	private
pan_gene_25890	pan_gene_31734	Sucrose;Total_amino_acids	Total_amino_acids	0	0	0	1	1	1	0	0	1	0	0	0	0	1	0	0	0	0	0	0	0	0	0	0	0	0	5	dispensable
pan_gene_25890	pan_gene_32579	Sucrose;Total_amino_acids	Ear_row_number;Nodes_per_plant;Starch;Total_amino_acids	0	0	0	1	1	0	0	1	0	1	0	0	1	1	0	1	0	0	0	1	0	0	0	0	0	0	8	dispensable
pan_gene_25890	pan_gene_37626	Sucrose;Total_amino_acids	Fructose;Sucrose;Total_amino_acids	0	0	0	1	0	0	0	0	0	0	0	0	0	0	0	0	0	0	0	0	0	0	0	0	0	0	1	private
pan_gene_25890	pan_gene_5131	Sucrose;Total_amino_acids	Days_to_silk;Fructose;Glucose;Malate;Nodes_per_plant;Total_amino_acids	0	0	0	1	1	0	0	1	0	0	0	0	0	1	0	1	0	0	0	1	0	0	0	0	0	0	6	dispensable
pan_gene_26176	pan_gene_29285	Anthesis-silking_interval;Height_above_ear;Total_amino_acids	Total_amino_acids	0	0	0	0	0	0	0	0	0	0	0	0	0	0	0	0	0	1	0	0	0	0	0	0	0	0	1	private
pan_gene_26176	pan_gene_5285	Anthesis-silking_interval;Height_above_ear;Total_amino_acids	Ear_height;Leaf_width;Total_amino_acids	0	0	0	1	0	0	0	0	1	0	0	0	0	0	0	0	0	0	0	0	0	0	0	0	0	0	2	dispensable
pan_gene_26361	pan_gene_5446	100_Kernel_weight;Days_to_anthesis;Total_amino_acids	Average_internode_length_(below_ear);Cob_diameter;Days_to_anthesis;Days_to_silk;Tassel_branch_number;Total_amino_acids	0	0	0	1	0	0	0	0	0	0	0	0	0	0	0	0	1	0	0	0	0	0	0	0	0	0	2	dispensable
pan_gene_26569	pan_gene_28543	Days_to_silk;Leaf_width;Total_amino_acids	Leaf_width;PCA_of_metabolites:_PC1;Total_amino_acids	0	0	0	1	0	0	0	0	0	0	0	0	0	0	0	0	0	0	0	0	0	0	0	0	0	0	1	private
pan_gene_27655	pan_gene_29285	Days_to_anthesis;Days_to_silk;Total_amino_acids	Total_amino_acids	0	0	0	0	0	0	0	1	0	0	0	1	0	0	0	0	0	0	0	0	0	0	0	0	0	1	3	dispensable
pan_gene_27677	pan_gene_28218	Height_above_ear;Total_amino_acids	Total_amino_acids	0	0	0	1	0	0	1	0	1	1	1	0	0	0	0	1	0	0	0	0	0	1	0	0	1	0	8	dispensable
pan_gene_27677	pan_gene_32134	Height_above_ear;Total_amino_acids	Tassel_length;Total_amino_acids	0	0	0	0	0	0	0	0	0	0	0	0	0	0	0	0	0	0	0	1	0	0	0	0	0	0	1	private
pan_gene_27677	pan_gene_32607	Height_above_ear;Total_amino_acids	Ear_height;Total_amino_acids	0	0	0	1	0	1	0	0	1	1	0	0	0	0	0	0	0	0	0	0	0	0	0	0	0	0	4	dispensable
pan_gene_27677	pan_gene_32722	Height_above_ear;Total_amino_acids	Average_internode_length_(below_ear);Chlorophyll_A;Glutamate;Malate;Total_amino_acids	0	0	0	1	0	0	0	0	0	0	0	0	0	1	0	0	0	0	0	0	0	0	0	0	0	0	2	dispensable
pan_gene_27677	pan_gene_5257	Height_above_ear;Total_amino_acids	Ratio_of_ear_height_to_total_height;Total_amino_acids	0	0	0	1	0	1	0	0	0	0	0	0	0	0	0	1	0	0	0	0	0	0	0	0	0	0	3	dispensable
pan_gene_27677	pan_gene_62490	Height_above_ear;Total_amino_acids	Total_amino_acids	0	0	0	1	1	0	1	1	1	0	0	0	0	1	0	1	0	0	0	0	0	0	0	0	0	0	7	dispensable
pan_gene_28218	pan_gene_31734	Total_amino_acids	Total_amino_acids	0	0	0	1	0	0	1	0	1	1	1	1	0	0	0	1	0	0	0	0	1	0	0	0	0	0	8	dispensable
pan_gene_28218	pan_gene_31840	Total_amino_acids	Anthesis-silking_interval;Days_to_anthesis;Ear_height;Total_amino_acids	0	0	0	1	1	0	0	0	1	1	0	0	0	0	0	1	0	0	0	0	0	0	1	0	1	0	7	dispensable
pan_gene_28218	pan_gene_73343	Total_amino_acids	Total_amino_acids	0	0	0	1	0	0	0	0	0	0	0	0	0	1	0	1	0	0	0	0	0	0	0	0	0	0	3	dispensable
pan_gene_28671	pan_gene_5440	Nodes_above_ear;Total_amino_acids	Days_to_anthesis;Stalk_strength;Total_amino_acids	0	0	0	0	0	0	0	0	0	0	0	0	0	0	0	1	0	0	0	0	0	0	0	0	0	0	1	private
pan_gene_30076	pan_gene_32720	Southern_leaf_blight;Total_amino_acids	Chlorophyll_A;Ear_height;Glutamate;Malate;Southern_leaf_blight;Total_amino_acids	0	0	0	1	0	0	0	0	0	0	0	0	0	0	0	0	0	0	0	0	0	0	0	0	0	0	1	private
pan_gene_30268	pan_gene_32743	Total_amino_acids	Malate;Starch;Total_amino_acids	0	0	0	0	1	0	0	0	0	0	0	0	0	0	0	0	0	0	0	0	0	0	0	0	0	0	1	private
pan_gene_30268	pan_gene_5131	Total_amino_acids	Days_to_silk;Fructose;Glucose;Malate;Nodes_per_plant;Total_amino_acids	0	0	0	1	1	0	0	0	0	0	0	0	0	1	0	0	0	0	0	0	0	0	0	0	0	0	3	dispensable
pan_gene_31177	pan_gene_31209	Days_to_silk;Total_amino_acids	Total_amino_acids	0	0	0	1	1	0	0	0	0	0	0	0	1	0	0	1	0	0	0	0	0	0	0	0	0	0	4	dispensable
pan_gene_31177	pan_gene_62490	Days_to_silk;Total_amino_acids	Total_amino_acids	0	0	0	1	0	0	0	0	0	0	0	1	0	0	0	0	0	0	0	0	0	0	0	1	0	0	3	dispensable
pan_gene_31209	pan_gene_32553	Total_amino_acids	Average_internode_length_(above_ear);Ear_row_number;Tassel_length;Total_amino_acids	0	0	0	0	0	0	0	0	0	0	0	0	0	0	0	0	0	0	0	0	1	0	1	0	0	0	2	dispensable
pan_gene_31209	pan_gene_32722	Total_amino_acids	Average_internode_length_(below_ear);Chlorophyll_A;Glutamate;Malate;Total_amino_acids	0	0	0	1	0	0	0	0	1	0	0	0	0	0	0	0	0	0	0	0	0	0	0	0	0	0	2	dispensable
pan_gene_31209	pan_gene_5131	Total_amino_acids	Days_to_silk;Fructose;Glucose;Malate;Nodes_per_plant;Total_amino_acids	0	0	0	1	0	1	0	0	0	0	0	0	0	0	0	1	0	0	1	0	0	1	1	0	1	0	7	dispensable
pan_gene_31209	pan_gene_5453	Total_amino_acids	Cob_diameter;Days_to_anthesis;Ear_height;Total_amino_acids	0	0	0	0	0	0	1	0	1	0	0	0	0	0	0	0	0	0	0	0	0	0	0	0	0	0	2	dispensable
pan_gene_31209	pan_gene_5457	Total_amino_acids	Total_amino_acids	0	0	0	1	0	0	0	0	0	0	0	0	0	0	0	0	0	0	0	0	0	0	0	0	0	0	1	private
pan_gene_31209	pan_gene_62490	Total_amino_acids	Total_amino_acids	0	0	0	1	0	0	0	0	0	0	0	0	0	0	0	0	0	0	0	0	0	0	0	0	0	0	1	private
pan_gene_31209	pan_gene_79015	Total_amino_acids	Nitrate;Total_amino_acids	0	0	0	1	1	0	0	0	1	0	0	0	0	0	0	0	0	0	0	0	0	0	0	0	0	0	3	dispensable
pan_gene_31734	pan_gene_32579	Total_amino_acids	Ear_row_number;Nodes_per_plant;Starch;Total_amino_acids	0	0	0	1	1	0	0	0	0	0	0	0	0	0	0	0	0	0	0	0	0	0	0	0	0	0	2	dispensable
pan_gene_31734	pan_gene_32722	Total_amino_acids	Average_internode_length_(below_ear);Chlorophyll_A;Glutamate;Malate;Total_amino_acids	0	0	0	1	0	0	0	0	0	0	0	0	0	1	0	0	0	0	0	0	0	0	0	0	0	0	2	dispensable
pan_gene_31734	pan_gene_5131	Total_amino_acids	Days_to_silk;Fructose;Glucose;Malate;Nodes_per_plant;Total_amino_acids	0	0	0	1	1	1	0	1	0	1	1	0	0	0	0	0	0	0	0	1	0	0	0	0	0	0	7	dispensable
pan_gene_31734	pan_gene_5419	Total_amino_acids	Days_to_anthesis;Days_to_silk;Nodes_per_plant;Tassel_length;Total_amino_acids	0	0	0	1	0	0	0	0	0	0	1	0	0	0	0	0	0	0	0	0	0	0	0	0	0	0	2	dispensable
pan_gene_31734	pan_gene_62490	Total_amino_acids	Total_amino_acids	0	0	0	1	1	0	1	1	1	0	0	0	0	0	0	0	0	0	0	0	0	0	0	0	0	0	5	dispensable
pan_gene_31745	pan_gene_31840	Total_amino_acids	Anthesis-silking_interval;Days_to_anthesis;Ear_height;Total_amino_acids	0	0	0	1	0	0	0	0	0	0	1	0	0	0	0	0	0	1	0	1	0	0	0	0	0	0	4	dispensable
pan_gene_31745	pan_gene_32607	Total_amino_acids	Ear_height;Total_amino_acids	0	0	0	1	0	0	0	0	0	0	0	0	0	0	0	0	0	0	0	0	0	0	0	0	0	0	1	private
pan_gene_31745	pan_gene_79015	Total_amino_acids	Nitrate;Total_amino_acids	0	0	0	1	0	0	0	1	1	0	0	0	1	0	0	0	0	0	0	0	0	0	1	0	0	0	5	dispensable
pan_gene_31840	pan_gene_32607	Anthesis-silking_interval;Days_to_anthesis;Ear_height;Total_amino_acids	Ear_height;Total_amino_acids	0	0	0	1	1	0	0	0	0	0	0	0	0	0	0	0	0	0	0	0	0	0	0	0	0	0	2	dispensable
pan_gene_31840	pan_gene_32722	Anthesis-silking_interval;Days_to_anthesis;Ear_height;Total_amino_acids	Average_internode_length_(below_ear);Chlorophyll_A;Glutamate;Malate;Total_amino_acids	0	0	0	1	0	0	0	0	0	0	0	0	0	0	0	0	0	0	0	0	0	0	0	0	0	0	1	private
pan_gene_31840	pan_gene_62490	Anthesis-silking_interval;Days_to_anthesis;Ear_height;Total_amino_acids	Total_amino_acids	0	0	0	1	0	0	0	0	0	0	0	0	0	0	0	0	0	0	0	0	0	0	0	0	0	0	1	private
pan_gene_31840	pan_gene_79015	Anthesis-silking_interval;Days_to_anthesis;Ear_height;Total_amino_acids	Nitrate;Total_amino_acids	0	0	0	1	0	0	0	0	0	0	0	0	0	0	0	0	0	0	0	0	0	0	0	0	0	0	1	private
pan_gene_32134	pan_gene_5131	Tassel_length;Total_amino_acids	Days_to_silk;Fructose;Glucose;Malate;Nodes_per_plant;Total_amino_acids	0	0	0	0	0	0	0	0	0	0	0	0	0	0	0	0	0	0	0	1	0	0	0	0	0	0	1	private
pan_gene_32553	pan_gene_79015	Average_internode_length_(above_ear);Ear_row_number;Tassel_length;Total_amino_acids	Nitrate;Total_amino_acids	0	0	0	0	0	0	0	0	0	0	0	0	0	0	0	0	0	0	0	0	0	0	1	0	0	0	1	private
pan_gene_32579	pan_gene_37626	Ear_row_number;Nodes_per_plant;Starch;Total_amino_acids	Fructose;Sucrose;Total_amino_acids	0	0	0	1	0	0	0	0	0	0	0	0	0	0	0	0	0	1	0	0	0	0	0	0	0	0	2	dispensable
pan_gene_32579	pan_gene_5131	Ear_row_number;Nodes_per_plant;Starch;Total_amino_acids	Days_to_silk;Fructose;Glucose;Malate;Nodes_per_plant;Total_amino_acids	0	0	0	1	1	0	0	1	0	0	0	0	1	1	0	0	0	0	0	1	0	0	1	0	0	0	7	dispensable
pan_gene_32607	pan_gene_32709	Ear_height;Total_amino_acids	Average_internode_length_(below_ear);Tassel_branch_number;Total_amino_acids	0	0	0	1	0	0	1	0	0	0	0	0	0	0	0	1	0	1	0	0	0	0	0	0	0	0	4	dispensable
pan_gene_32607	pan_gene_32722	Ear_height;Total_amino_acids	Average_internode_length_(below_ear);Chlorophyll_A;Glutamate;Malate;Total_amino_acids	0	0	0	1	0	0	0	0	0	0	1	0	0	0	0	0	0	0	0	0	0	0	0	0	0	0	2	dispensable
pan_gene_32607	pan_gene_73343	Ear_height;Total_amino_acids	Total_amino_acids	0	0	0	1	0	0	0	0	1	0	0	0	0	0	0	0	0	0	0	0	0	0	0	0	0	0	2	dispensable
pan_gene_32607	pan_gene_79015	Ear_height;Total_amino_acids	Nitrate;Total_amino_acids	0	0	0	1	0	0	0	0	0	0	0	0	0	0	0	0	0	0	0	0	0	0	0	0	0	0	1	private
pan_gene_32705	pan_gene_32722	Boxcox-transformed_leaf_angle;Chlorophyll_A;Days_to_silk;Nodes_per_plant;Nodes_to_ear;Total_amino_acids	Average_internode_length_(below_ear);Chlorophyll_A;Glutamate;Malate;Total_amino_acids	0	0	0	1	0	0	0	0	0	0	0	0	0	0	0	0	0	0	0	0	0	0	0	0	0	0	1	private
pan_gene_32705	pan_gene_73343	Boxcox-transformed_leaf_angle;Chlorophyll_A;Days_to_silk;Nodes_per_plant;Nodes_to_ear;Total_amino_acids	Total_amino_acids	0	0	0	1	0	0	1	0	1	0	0	0	0	0	0	0	0	1	0	0	0	0	1	0	0	1	6	dispensable
pan_gene_32709	pan_gene_98789	Average_internode_length_(below_ear);Tassel_branch_number;Total_amino_acids	Nodes_to_ear;Total_amino_acids	0	0	0	1	0	0	0	0	0	0	0	0	0	0	0	0	0	0	0	0	0	0	0	0	0	0	1	private
pan_gene_32722	pan_gene_62490	Average_internode_length_(below_ear);Chlorophyll_A;Glutamate;Malate;Total_amino_acids	Total_amino_acids	0	0	0	1	0	0	1	0	1	0	0	0	0	1	0	0	0	0	0	0	0	0	0	0	0	0	4	dispensable
pan_gene_32722	pan_gene_73343	Average_internode_length_(below_ear);Chlorophyll_A;Glutamate;Malate;Total_amino_acids	Total_amino_acids	0	0	0	1	0	0	0	0	0	0	0	0	0	1	0	0	0	0	0	0	0	0	0	0	0	0	2	dispensable
pan_gene_32724	pan_gene_98789	Chlorophyll_A;Ear_height;Malate;Nodes_to_ear;Total_amino_acids	Nodes_to_ear;Total_amino_acids	0	0	0	1	0	0	0	0	0	0	0	0	0	0	0	0	0	0	0	0	0	0	0	0	0	0	1	private
pan_gene_32743	pan_gene_5131	Malate;Starch;Total_amino_acids	Days_to_silk;Fructose;Glucose;Malate;Nodes_per_plant;Total_amino_acids	0	0	0	0	1	0	0	0	0	0	0	0	0	0	0	0	0	0	0	0	0	0	0	0	0	0	1	private
pan_gene_32844	pan_gene_79015	Average_internode_length_(whole_plant);Height_above_ear;Height_per_day_(until_flowering);Total_amino_acids	Nitrate;Total_amino_acids	0	0	0	1	0	0	0	0	0	0	0	0	0	0	0	0	0	0	0	0	0	0	0	0	0	0	1	private
pan_gene_32858	pan_gene_5191	Total_amino_acids	Leaf_width;Tassel_length;Total_amino_acids	0	0	0	1	1	0	0	1	1	0	0	0	0	0	0	0	0	0	0	0	0	0	0	0	0	0	4	dispensable
pan_gene_37626	pan_gene_5131	Fructose;Sucrose;Total_amino_acids	Days_to_silk;Fructose;Glucose;Malate;Nodes_per_plant;Total_amino_acids	0	0	0	1	0	0	0	0	0	0	0	0	0	1	0	0	0	0	0	1	0	0	0	0	0	0	3	dispensable
pan_gene_37626	pan_gene_5419	Fructose;Sucrose;Total_amino_acids	Days_to_anthesis;Days_to_silk;Nodes_per_plant;Tassel_length;Total_amino_acids	0	0	0	1	1	0	1	0	0	1	0	1	1	1	1	1	0	1	0	1	0	1	1	1	0	0	14	near-core
pan_gene_5131	pan_gene_5440	Days_to_silk;Fructose;Glucose;Malate;Nodes_per_plant;Total_amino_acids	Days_to_anthesis;Stalk_strength;Total_amino_acids	0	0	0	0	1	1	0	1	0	0	1	0	0	0	0	1	0	0	0	1	1	0	0	0	0	0	7	dispensable
pan_gene_5131	pan_gene_62490	Days_to_silk;Fructose;Glucose;Malate;Nodes_per_plant;Total_amino_acids	Total_amino_acids	0	0	0	1	0	0	0	1	0	0	0	0	0	0	0	0	0	0	0	1	0	0	1	0	0	0	4	dispensable
pan_gene_5191	pan_gene_7612	Leaf_width;Tassel_length;Total_amino_acids	Average_internode_length_(below_ear);Total_amino_acids	0	0	0	1	1	0	0	0	1	0	0	0	0	0	0	0	0	0	0	0	0	0	0	0	0	0	3	dispensable
pan_gene_5191	pan_gene_97202	Leaf_width;Tassel_length;Total_amino_acids	Fructose;Glucose;Malate;Nodes_per_plant;Total_amino_acids	0	0	0	1	1	0	0	0	1	0	0	0	0	0	0	0	0	0	0	0	0	0	0	0	0	0	3	dispensable
pan_gene_62490	pan_gene_73343	Total_amino_acids	Total_amino_acids	0	0	0	1	1	0	1	0	1	0	0	0	0	0	0	0	0	1	0	0	0	0	0	0	0	0	5	dispensable
pan_gene_73343	pan_gene_79015	Total_amino_acids	Nitrate;Total_amino_acids	0	0	0	1	1	0	0	0	0	0	0	0	0	0	0	0	0	1	0	0	0	0	0	0	0	0	3	dispensable
pan_gene_10971	pan_gene_5440	Total_amino_acids	Days_to_anthesis;Stalk_strength;Total_amino_acids	0	0	0	0	1	0	0	0	0	0	0	0	0	0	0	1	0	0	0	0	0	0	0	0	0	0	2	dispensable
pan_gene_11920	pan_gene_12491	Ear_height;Nodes_per_plant;Nodes_to_ear;Tassel_branch_number;Total_amino_acids	Total_amino_acids	0	0	0	0	1	0	0	1	0	0	0	0	0	0	0	0	0	0	0	0	0	0	0	0	0	0	2	dispensable
pan_gene_11956	pan_gene_15925	Glutamate;Nitrate;Tassel_branch_number;Total_amino_acids	Days_to_silk;Leaf_length;Total_amino_acids	0	0	0	0	1	0	0	0	0	0	0	0	0	0	0	0	0	0	0	0	0	0	0	0	0	0	1	private
pan_gene_11956	pan_gene_20782	Glutamate;Nitrate;Tassel_branch_number;Total_amino_acids	Nodes_above_ear;Total_amino_acids	0	0	0	0	1	0	0	0	0	0	0	0	0	0	0	0	0	0	0	0	0	0	0	0	0	0	1	private
pan_gene_12098	pan_gene_24071	Average_internode_length_(whole_plant);Chlorophyll_B;Total_amino_acids	Total_amino_acids	0	0	0	0	1	0	0	0	0	0	0	0	0	0	0	0	0	0	0	0	0	0	0	0	0	0	1	private
pan_gene_12120	pan_gene_31088	Southern_leaf_blight;Total_amino_acids	Total_amino_acids	0	0	0	0	1	0	0	0	0	0	0	0	0	0	0	0	0	0	0	0	0	0	0	0	0	0	1	private
pan_gene_12120	pan_gene_32709	Southern_leaf_blight;Total_amino_acids	Average_internode_length_(below_ear);Tassel_branch_number;Total_amino_acids	0	0	0	0	1	0	0	0	0	0	0	0	0	0	0	0	0	0	0	0	0	0	0	0	0	0	1	private
pan_gene_12120	pan_gene_32724	Southern_leaf_blight;Total_amino_acids	Chlorophyll_A;Ear_height;Malate;Nodes_to_ear;Total_amino_acids	0	0	0	0	1	0	0	0	0	0	0	0	0	0	0	0	0	0	1	0	0	0	0	0	0	0	2	dispensable
pan_gene_12491	pan_gene_31702	Total_amino_acids	Days_to_anthesis;Total_amino_acids	0	0	0	0	1	0	0	0	0	0	0	0	1	0	0	0	0	0	0	0	0	0	0	0	0	0	2	dispensable
pan_gene_12491	pan_gene_32709	Total_amino_acids	Average_internode_length_(below_ear);Tassel_branch_number;Total_amino_acids	0	0	0	0	1	0	0	0	0	0	0	0	0	0	0	0	0	0	0	0	0	0	0	0	0	0	1	private
pan_gene_12750	pan_gene_15971	Days_to_silk;Northern_Leaf_Blight;Total_amino_acids	Days_to_silk;Glucose;PCA_of_metabolites:_PC2;Total_amino_acids	0	0	0	0	1	0	0	0	0	0	0	0	0	0	0	0	0	0	0	0	0	0	0	0	0	0	1	private
pan_gene_14359	pan_gene_68983	Total_amino_acids	Ratio_of_ear_height_to_total_height;Total_amino_acids	0	0	0	0	1	0	0	0	0	0	0	0	0	0	0	0	0	0	0	0	1	0	0	0	0	1	3	dispensable
pan_gene_14412	pan_gene_15925	Total_amino_acids	Days_to_silk;Leaf_length;Total_amino_acids	0	0	0	0	1	0	0	0	0	1	0	0	0	0	1	1	0	0	0	0	0	0	0	0	0	0	4	dispensable
pan_gene_14412	pan_gene_18327	Total_amino_acids	Total_amino_acids	0	0	0	0	1	1	0	0	1	0	0	0	0	1	0	0	0	0	0	0	0	0	0	0	0	0	4	dispensable
pan_gene_14412	pan_gene_20782	Total_amino_acids	Nodes_above_ear;Total_amino_acids	0	0	0	0	1	0	0	0	1	0	0	0	0	0	0	0	0	0	0	1	0	0	0	0	0	0	3	dispensable
pan_gene_14412	pan_gene_31177	Total_amino_acids	Days_to_silk;Total_amino_acids	0	0	0	0	1	0	0	0	0	0	0	0	0	1	0	1	0	0	0	0	0	0	0	0	0	0	3	dispensable
pan_gene_14412	pan_gene_32705	Total_amino_acids	Boxcox-transformed_leaf_angle;Chlorophyll_A;Days_to_silk;Nodes_per_plant;Nodes_to_ear;Total_amino_acids	0	0	0	0	1	0	0	0	0	0	0	0	0	0	0	0	0	0	0	0	0	0	0	0	0	0	1	private
pan_gene_14412	pan_gene_32723	Total_amino_acids	Average_internode_length_(below_ear);Chlorophyll_A;Glutamate;Malate;Nodes_to_ear;Total_amino_acids	0	0	0	0	1	0	0	0	0	0	0	0	0	0	0	0	0	0	0	0	0	0	0	0	0	0	1	private
pan_gene_14412	pan_gene_51865	Total_amino_acids	Sucrose;Total_amino_acids	0	0	0	0	1	0	0	0	0	0	0	0	0	0	0	0	0	0	0	0	0	0	0	0	0	0	1	private
pan_gene_14412	pan_gene_5440	Total_amino_acids	Days_to_anthesis;Stalk_strength;Total_amino_acids	0	0	0	0	1	0	0	0	0	0	0	0	0	0	0	0	0	0	0	0	0	0	0	0	0	0	1	private
pan_gene_14462	pan_gene_31702	Photoperiod_Growing-degree_days_to_silk;Total_amino_acids	Days_to_anthesis;Total_amino_acids	0	0	0	0	1	0	0	0	0	0	0	0	0	0	0	0	0	0	0	0	0	0	0	0	0	0	1	private
pan_gene_14469	pan_gene_17284	PCA_of_metabolites:_PC2;Total_amino_acids	Total_amino_acids	0	0	0	0	1	1	0	0	0	0	0	0	0	0	0	0	0	0	0	0	0	0	0	0	0	0	2	dispensable
pan_gene_14469	pan_gene_31209	PCA_of_metabolites:_PC2;Total_amino_acids	Total_amino_acids	0	0	0	0	1	0	0	0	0	0	0	0	0	0	0	0	0	0	0	0	0	0	0	0	0	0	1	private
pan_gene_14494	pan_gene_68983	Fructose;Sucrose;Total_amino_acids	Ratio_of_ear_height_to_total_height;Total_amino_acids	0	0	0	0	1	1	1	0	0	0	0	1	0	0	0	0	0	0	0	0	1	0	0	0	0	0	5	dispensable
pan_gene_14494	pan_gene_97202	Fructose;Sucrose;Total_amino_acids	Fructose;Glucose;Malate;Nodes_per_plant;Total_amino_acids	0	0	0	0	1	0	0	0	0	0	0	0	0	0	0	0	0	0	0	0	0	0	0	0	0	0	1	private
pan_gene_14538	pan_gene_32723	Total_amino_acids	Average_internode_length_(below_ear);Chlorophyll_A;Glutamate;Malate;Nodes_to_ear;Total_amino_acids	0	0	0	0	1	0	0	1	0	0	0	0	0	0	0	1	0	0	0	1	0	0	0	0	0	0	4	dispensable
pan_gene_14538	pan_gene_32744	Total_amino_acids	Chlorophyll_A;Nodes_above_ear;Starch;Total_amino_acids	0	0	0	0	1	0	0	0	0	0	0	0	0	0	0	1	0	0	0	0	0	0	0	0	0	0	2	dispensable
pan_gene_14538	pan_gene_53482	Total_amino_acids	Days_to_silk;Tassel_branch_number;Total_amino_acids	0	0	0	0	1	0	0	0	0	0	0	0	0	0	0	0	0	0	0	0	0	0	0	0	0	0	1	private
pan_gene_14621	pan_gene_97202	Average_internode_length_(below_ear);Boxcox-transformed_leaf_angle;Ear_height;Fumarate;Nodes_above_ear;PCA_of_metabolites:_PC1;Total_amino_acids	Fructose;Glucose;Malate;Nodes_per_plant;Total_amino_acids	0	0	0	0	1	0	0	0	0	0	0	0	0	0	1	1	0	0	1	0	0	0	1	1	0	1	7	dispensable
pan_gene_14953	pan_gene_15925	Total_amino_acids	Days_to_silk;Leaf_length;Total_amino_acids	0	0	0	0	1	0	0	0	0	0	0	0	0	0	0	0	0	0	0	0	0	0	0	0	0	0	1	private
pan_gene_14953	pan_gene_15975	Total_amino_acids	Total_amino_acids	0	0	0	0	1	0	0	0	0	0	0	0	0	0	0	0	0	0	0	0	0	0	0	0	0	0	1	private
pan_gene_14953	pan_gene_18327	Total_amino_acids	Total_amino_acids	0	0	0	0	1	0	0	0	1	0	0	1	0	0	0	0	0	0	0	0	0	0	0	0	0	0	3	dispensable
pan_gene_14953	pan_gene_20782	Total_amino_acids	Nodes_above_ear;Total_amino_acids	0	0	0	0	1	1	0	0	1	0	0	0	0	0	0	0	0	0	0	0	0	0	0	0	0	0	3	dispensable
pan_gene_14953	pan_gene_31701	Total_amino_acids	Tassel_branch_number;Total_amino_acids	0	0	0	0	1	0	0	0	1	0	0	0	0	0	0	1	0	0	0	0	0	0	0	0	0	0	3	dispensable
pan_gene_15925	pan_gene_15932	Days_to_silk;Leaf_length;Total_amino_acids	Average_internode_length_(above_ear);Total_amino_acids	0	0	0	0	1	0	0	1	1	0	0	1	0	0	0	1	0	0	0	0	0	0	0	0	0	0	5	dispensable
pan_gene_15925	pan_gene_18327	Days_to_silk;Leaf_length;Total_amino_acids	Total_amino_acids	0	0	0	0	1	0	0	0	0	0	0	0	0	0	0	0	0	0	0	0	0	0	0	0	0	0	1	private
pan_gene_15925	pan_gene_20782	Days_to_silk;Leaf_length;Total_amino_acids	Nodes_above_ear;Total_amino_acids	0	0	0	0	1	0	0	0	0	0	0	0	0	0	0	0	0	0	0	0	0	0	0	0	0	0	1	private
pan_gene_15925	pan_gene_37626	Days_to_silk;Leaf_length;Total_amino_acids	Fructose;Sucrose;Total_amino_acids	0	0	0	0	1	0	0	0	0	0	0	0	0	0	0	0	0	0	0	0	0	0	0	0	0	0	1	private
pan_gene_15932	pan_gene_20782	Average_internode_length_(above_ear);Total_amino_acids	Nodes_above_ear;Total_amino_acids	0	0	0	0	1	1	0	0	0	0	0	0	0	0	0	0	0	0	0	0	0	0	0	0	0	0	2	dispensable
pan_gene_15971	pan_gene_32721	Days_to_silk;Glucose;PCA_of_metabolites:_PC2;Total_amino_acids	Ear_height;Malate;Nodes_per_plant;Total_amino_acids	0	0	0	0	1	0	0	0	1	0	0	0	0	0	0	0	0	0	0	0	0	0	0	0	0	0	2	dispensable
pan_gene_16312	pan_gene_24057	Total_amino_acids	Days_to_anthesis;Total_amino_acids	0	0	0	0	1	1	0	1	0	0	0	0	0	0	0	0	0	0	0	0	0	0	0	0	0	0	3	dispensable
pan_gene_16312	pan_gene_53482	Total_amino_acids	Days_to_silk;Tassel_branch_number;Total_amino_acids	0	0	0	0	1	0	0	0	0	0	0	0	0	0	0	0	0	0	0	0	0	0	0	0	0	0	1	private
pan_gene_16312	pan_gene_79015	Total_amino_acids	Nitrate;Total_amino_acids	0	0	0	0	1	0	1	1	0	0	0	0	0	1	0	0	1	1	0	0	0	0	0	0	0	0	6	dispensable
pan_gene_16955	pan_gene_3031	Total_amino_acids	Total_amino_acids	0	0	0	0	1	0	0	0	0	0	0	0	0	0	0	1	0	0	0	0	0	0	0	0	0	0	2	dispensable
pan_gene_16955	pan_gene_31209	Total_amino_acids	Total_amino_acids	0	0	0	0	1	0	0	0	1	1	0	0	0	0	0	1	0	0	0	0	0	0	0	0	0	0	4	dispensable
pan_gene_16955	pan_gene_5453	Total_amino_acids	Cob_diameter;Days_to_anthesis;Ear_height;Total_amino_acids	0	0	0	0	0	0	0	0	1	0	0	0	0	0	0	0	0	0	0	0	0	0	0	0	0	0	1	private
pan_gene_17117	pan_gene_7612	Total_amino_acids	Average_internode_length_(below_ear);Total_amino_acids	0	0	0	0	1	0	0	0	0	1	0	0	0	1	0	0	1	0	0	0	0	0	1	1	0	0	6	dispensable
pan_gene_17284	pan_gene_31209	Total_amino_acids	Total_amino_acids	0	0	0	0	1	0	0	0	1	0	0	0	0	0	0	0	0	0	0	0	0	0	0	1	0	0	3	dispensable
pan_gene_17329	pan_gene_19299	Total_amino_acids	Anthesis-silking_interval;Chlorophyll_A;Days_to_anthesis;Glutamate;PCA_of_metabolites:_PC1;PCA_of_metabolites:_PC2;Total_amino_acids	0	0	0	0	1	0	0	1	0	0	1	0	0	1	0	0	0	0	0	0	1	0	0	0	0	1	6	dispensable
pan_gene_17329	pan_gene_20783	Total_amino_acids	Total_amino_acids	0	0	0	0	1	0	0	0	0	0	0	0	0	0	0	0	0	0	0	0	0	0	0	0	0	1	2	dispensable
pan_gene_17329	pan_gene_25886	Total_amino_acids	Southern_leaf_blight;Total_amino_acids	0	0	0	0	1	0	0	0	0	0	0	0	1	0	0	0	0	0	0	1	0	0	0	0	0	1	4	dispensable
pan_gene_17329	pan_gene_31177	Total_amino_acids	Days_to_silk;Total_amino_acids	0	0	0	0	1	0	0	0	0	0	0	0	0	1	0	0	0	0	0	0	0	0	0	0	0	0	2	dispensable
pan_gene_17329	pan_gene_31209	Total_amino_acids	Total_amino_acids	0	0	0	0	1	0	0	1	0	0	0	0	0	0	0	0	0	0	0	0	0	0	0	0	0	0	2	dispensable
pan_gene_17333	pan_gene_25886	Total_amino_acids	Southern_leaf_blight;Total_amino_acids	0	0	0	0	1	0	0	0	0	0	0	0	1	0	0	0	0	0	0	0	0	0	1	0	0	0	3	dispensable
pan_gene_17333	pan_gene_31177	Total_amino_acids	Days_to_silk;Total_amino_acids	0	0	0	0	1	0	0	0	0	0	0	0	0	0	0	0	0	0	0	0	0	0	0	0	0	0	1	private
pan_gene_18327	pan_gene_20782	Total_amino_acids	Nodes_above_ear;Total_amino_acids	0	0	0	0	1	0	0	0	1	0	0	0	0	0	0	0	0	0	0	0	0	0	0	0	0	0	2	dispensable
pan_gene_18327	pan_gene_30076	Total_amino_acids	Southern_leaf_blight;Total_amino_acids	0	0	0	0	1	0	0	0	0	0	0	0	0	1	0	0	0	0	0	0	0	0	0	0	0	0	2	dispensable
pan_gene_18327	pan_gene_51865	Total_amino_acids	Sucrose;Total_amino_acids	0	0	0	0	1	0	0	0	0	0	0	0	0	0	0	0	0	0	0	0	0	0	0	0	0	0	1	private
pan_gene_18630	pan_gene_20782	Total_amino_acids	Nodes_above_ear;Total_amino_acids	0	0	0	0	1	1	0	1	0	0	1	0	0	1	0	0	0	1	1	0	0	1	0	0	0	0	8	dispensable
pan_gene_18630	pan_gene_20783	Total_amino_acids	Total_amino_acids	0	0	0	0	1	0	0	0	0	0	0	0	0	0	0	0	0	0	0	0	0	0	0	0	0	0	1	private
pan_gene_18630	pan_gene_28218	Total_amino_acids	Total_amino_acids	0	0	0	0	1	0	0	0	0	0	1	0	0	0	0	0	0	0	0	0	0	0	0	0	0	0	2	dispensable
pan_gene_18630	pan_gene_31177	Total_amino_acids	Days_to_silk;Total_amino_acids	0	0	0	0	1	0	0	0	0	1	0	1	0	0	0	1	0	0	0	0	0	0	0	0	0	0	4	dispensable
pan_gene_18630	pan_gene_31840	Total_amino_acids	Anthesis-silking_interval;Days_to_anthesis;Ear_height;Total_amino_acids	0	0	0	0	1	1	0	0	0	0	0	0	0	0	0	0	0	0	0	0	0	0	0	0	0	0	2	dispensable
pan_gene_18630	pan_gene_32553	Total_amino_acids	Average_internode_length_(above_ear);Ear_row_number;Tassel_length;Total_amino_acids	0	0	0	0	0	0	0	0	0	0	0	0	1	0	0	0	0	0	0	0	0	0	0	0	0	0	1	private
pan_gene_18630	pan_gene_32705	Total_amino_acids	Boxcox-transformed_leaf_angle;Chlorophyll_A;Days_to_silk;Nodes_per_plant;Nodes_to_ear;Total_amino_acids	0	0	0	0	1	0	0	0	0	0	0	0	0	0	0	0	0	0	0	0	0	0	1	0	0	0	2	dispensable
pan_gene_18630	pan_gene_32723	Total_amino_acids	Average_internode_length_(below_ear);Chlorophyll_A;Glutamate;Malate;Nodes_to_ear;Total_amino_acids	0	0	0	0	1	1	0	1	0	0	1	0	0	0	0	1	0	1	0	1	0	1	0	0	1	0	9	dispensable
pan_gene_19281	pan_gene_20449	Chlorophyll_A;Total_amino_acids	Total_amino_acids	0	0	0	0	1	0	1	0	0	1	1	0	1	0	1	1	0	0	0	1	0	1	1	0	1	0	11	near-core
pan_gene_19281	pan_gene_20555	Chlorophyll_A;Total_amino_acids	Tassel_branch_number;Total_amino_acids	0	0	0	0	1	1	0	0	0	1	0	0	1	0	1	1	0	1	0	1	0	0	1	0	1	1	11	near-core
pan_gene_19281	pan_gene_5417	Chlorophyll_A;Total_amino_acids	Total_amino_acids	0	0	0	0	1	0	0	0	0	1	0	1	0	0	0	0	0	0	1	0	1	0	0	0	0	0	5	dispensable
pan_gene_19299	pan_gene_31177	Anthesis-silking_interval;Chlorophyll_A;Days_to_anthesis;Glutamate;PCA_of_metabolites:_PC1;PCA_of_metabolites:_PC2;Total_amino_acids	Days_to_silk;Total_amino_acids	0	0	0	0	1	0	0	0	0	0	0	0	0	0	0	0	0	0	0	0	0	0	0	0	0	0	1	private
pan_gene_19299	pan_gene_53482	Anthesis-silking_interval;Chlorophyll_A;Days_to_anthesis;Glutamate;PCA_of_metabolites:_PC1;PCA_of_metabolites:_PC2;Total_amino_acids	Days_to_silk;Tassel_branch_number;Total_amino_acids	0	0	0	0	1	0	0	0	0	0	0	0	0	0	0	0	0	0	0	0	0	0	0	0	0	0	1	private
pan_gene_19395	pan_gene_31209	100_Kernel_weight;Leaf_width;Total_amino_acids	Total_amino_acids	0	0	0	0	1	0	0	0	0	0	0	0	0	0	0	0	0	0	0	0	0	0	0	0	0	0	1	private
pan_gene_20449	pan_gene_7612	Total_amino_acids	Average_internode_length_(below_ear);Total_amino_acids	0	0	0	0	1	0	0	0	0	1	0	0	0	0	0	1	0	0	0	0	0	0	0	1	0	0	4	dispensable
pan_gene_20555	pan_gene_32599	Tassel_branch_number;Total_amino_acids	Total_amino_acids	0	0	0	0	1	0	0	0	0	0	0	0	0	0	0	1	0	0	0	0	0	0	0	0	0	0	2	dispensable
pan_gene_20555	pan_gene_7612	Tassel_branch_number;Total_amino_acids	Average_internode_length_(below_ear);Total_amino_acids	0	0	0	0	1	0	0	0	0	1	0	0	0	0	0	0	0	0	0	0	0	0	0	0	0	0	2	dispensable
pan_gene_20782	pan_gene_31209	Nodes_above_ear;Total_amino_acids	Total_amino_acids	0	0	0	0	1	0	0	0	1	0	0	0	0	0	0	0	0	0	0	0	0	0	0	0	0	0	2	dispensable
pan_gene_20782	pan_gene_37626	Nodes_above_ear;Total_amino_acids	Fructose;Sucrose;Total_amino_acids	0	0	0	0	1	0	0	0	0	0	0	0	0	0	0	0	0	0	1	0	0	1	0	0	0	0	3	dispensable
pan_gene_20782	pan_gene_5419	Nodes_above_ear;Total_amino_acids	Days_to_anthesis;Days_to_silk;Nodes_per_plant;Tassel_length;Total_amino_acids	0	0	0	0	1	0	0	0	0	0	1	0	0	0	0	0	0	0	0	0	0	0	0	0	0	0	2	dispensable
pan_gene_20783	pan_gene_31177	Total_amino_acids	Days_to_silk;Total_amino_acids	0	0	0	0	1	0	0	0	0	0	0	0	0	0	0	0	0	0	0	0	0	0	0	0	0	0	1	private
pan_gene_20798	pan_gene_28037	Total_amino_acids	Cob_diameter;Total_amino_acids	0	0	0	0	1	0	0	0	1	0	0	0	0	0	0	0	0	0	0	0	0	0	0	0	0	0	2	dispensable
pan_gene_20798	pan_gene_53482	Total_amino_acids	Days_to_silk;Tassel_branch_number;Total_amino_acids	0	0	0	0	1	0	0	0	0	0	0	0	0	0	0	0	0	0	0	0	0	0	0	0	0	0	1	private
pan_gene_24056	pan_gene_5191	Total_amino_acids	Leaf_width;Tassel_length;Total_amino_acids	0	0	0	0	1	0	0	0	0	0	0	0	0	0	0	0	0	0	0	0	0	0	0	0	0	0	1	private
pan_gene_24057	pan_gene_32705	Days_to_anthesis;Total_amino_acids	Boxcox-transformed_leaf_angle;Chlorophyll_A;Days_to_silk;Nodes_per_plant;Nodes_to_ear;Total_amino_acids	0	0	0	0	1	0	0	0	1	0	0	0	0	0	0	0	0	0	0	0	0	0	0	0	0	0	2	dispensable
pan_gene_24057	pan_gene_53482	Days_to_anthesis;Total_amino_acids	Days_to_silk;Tassel_branch_number;Total_amino_acids	0	0	0	0	1	0	0	0	0	0	0	0	0	0	0	0	0	0	0	0	0	0	0	0	0	0	1	private
pan_gene_24057	pan_gene_79015	Days_to_anthesis;Total_amino_acids	Nitrate;Total_amino_acids	0	0	0	0	1	0	0	0	0	0	0	0	0	0	0	0	0	0	0	0	0	0	0	0	0	0	1	private
pan_gene_24071	pan_gene_27677	Total_amino_acids	Height_above_ear;Total_amino_acids	0	0	0	0	1	0	0	0	0	0	0	0	0	0	0	0	0	1	0	0	0	0	0	0	0	0	2	dispensable
pan_gene_24071	pan_gene_32705	Total_amino_acids	Boxcox-transformed_leaf_angle;Chlorophyll_A;Days_to_silk;Nodes_per_plant;Nodes_to_ear;Total_amino_acids	0	0	0	0	1	0	0	0	0	0	0	0	0	0	0	0	0	0	0	0	0	0	0	0	0	0	1	private
pan_gene_24185	pan_gene_25886	Tassel_length;Total_amino_acids	Southern_leaf_blight;Total_amino_acids	0	0	0	0	1	0	0	0	0	0	0	0	0	0	0	0	0	0	0	0	0	0	0	0	0	0	1	private
pan_gene_24318	pan_gene_25886	Chlorophyll_B;Total_amino_acids	Southern_leaf_blight;Total_amino_acids	0	0	0	0	1	0	0	0	0	1	0	0	0	0	0	0	0	0	0	0	0	0	0	0	0	0	2	dispensable
pan_gene_24318	pan_gene_31088	Chlorophyll_B;Total_amino_acids	Total_amino_acids	0	0	0	0	1	0	0	0	0	0	0	0	0	0	0	0	0	0	0	0	0	0	0	0	0	0	1	private
pan_gene_24318	pan_gene_32722	Chlorophyll_B;Total_amino_acids	Average_internode_length_(below_ear);Chlorophyll_A;Glutamate;Malate;Total_amino_acids	0	0	0	0	1	0	0	0	0	1	1	0	1	0	0	0	0	0	0	0	0	0	0	0	0	0	4	dispensable
pan_gene_24382	pan_gene_28038	Stalk_strength;Tassel_length;Total_amino_acids	Cob_diameter;Height_above_ear;Total_amino_acids	0	0	0	0	0	0	0	0	0	0	0	0	1	0	0	0	0	0	0	0	0	0	0	0	0	0	1	private
pan_gene_24383	pan_gene_28542	Stalk_strength;Tassel_length;Total_amino_acids	Total_amino_acids	0	0	0	0	0	0	0	0	0	0	0	0	0	1	0	0	0	0	0	0	0	0	0	0	0	0	1	private
pan_gene_25886	pan_gene_31088	Southern_leaf_blight;Total_amino_acids	Total_amino_acids	0	0	0	0	1	0	0	0	0	0	0	0	0	0	0	0	0	0	0	0	0	0	0	0	0	0	1	private
pan_gene_25886	pan_gene_31177	Southern_leaf_blight;Total_amino_acids	Days_to_silk;Total_amino_acids	0	0	0	0	1	0	0	1	0	0	0	0	0	0	0	0	0	0	0	0	0	0	0	0	0	0	2	dispensable
pan_gene_25886	pan_gene_31209	Southern_leaf_blight;Total_amino_acids	Total_amino_acids	0	0	0	0	1	1	0	0	0	0	0	0	0	0	0	0	0	0	0	0	0	0	0	0	0	0	2	dispensable
pan_gene_25886	pan_gene_53482	Southern_leaf_blight;Total_amino_acids	Days_to_silk;Tassel_branch_number;Total_amino_acids	0	0	0	0	1	0	0	0	0	0	0	0	0	0	0	0	0	0	0	0	0	0	0	0	0	0	1	private
pan_gene_25890	pan_gene_27677	Sucrose;Total_amino_acids	Height_above_ear;Total_amino_acids	0	0	0	0	1	1	0	1	1	0	0	0	0	1	1	1	0	1	1	1	0	0	0	0	0	0	10	dispensable
pan_gene_25890	pan_gene_28539	Sucrose;Total_amino_acids	Protein;Total_amino_acids	0	0	0	0	0	0	0	1	0	0	0	0	0	0	0	0	0	0	0	0	0	0	0	0	0	0	1	private
pan_gene_25890	pan_gene_51865	Sucrose;Total_amino_acids	Sucrose;Total_amino_acids	0	0	0	0	1	0	0	1	0	0	0	0	0	0	0	0	0	0	0	0	0	0	0	0	0	0	2	dispensable
pan_gene_25890	pan_gene_62490	Sucrose;Total_amino_acids	Total_amino_acids	0	0	0	0	1	0	0	1	1	0	0	1	0	0	1	1	0	0	1	0	1	0	0	1	0	0	9	dispensable
pan_gene_27604	pan_gene_31088	Days_to_anthesis;Total_amino_acids	Total_amino_acids	0	0	0	0	1	0	0	0	0	0	0	0	0	0	0	0	0	0	0	0	0	0	0	0	0	0	1	private
pan_gene_27604	pan_gene_32709	Days_to_anthesis;Total_amino_acids	Average_internode_length_(below_ear);Tassel_branch_number;Total_amino_acids	0	0	0	0	1	0	0	0	0	0	0	0	0	0	0	0	0	0	0	0	0	0	0	0	0	0	1	private
pan_gene_27677	pan_gene_30268	Height_above_ear;Total_amino_acids	Total_amino_acids	0	0	0	0	1	0	0	0	0	0	0	0	0	0	0	0	0	0	0	0	0	0	0	0	0	0	1	private
pan_gene_27677	pan_gene_5131	Height_above_ear;Total_amino_acids	Days_to_silk;Fructose;Glucose;Malate;Nodes_per_plant;Total_amino_acids	0	0	0	0	1	0	0	1	0	1	1	0	0	0	0	0	0	0	0	1	0	0	0	0	0	0	5	dispensable
pan_gene_27677	pan_gene_51865	Height_above_ear;Total_amino_acids	Sucrose;Total_amino_acids	0	0	0	0	1	0	0	1	0	0	0	0	0	0	0	0	0	0	0	0	0	0	0	1	0	0	3	dispensable
pan_gene_27677	pan_gene_5440	Height_above_ear;Total_amino_acids	Days_to_anthesis;Stalk_strength;Total_amino_acids	0	0	0	0	1	1	0	1	0	0	1	0	0	0	0	1	0	0	1	0	0	1	0	0	0	0	7	dispensable
pan_gene_28218	pan_gene_31177	Total_amino_acids	Days_to_silk;Total_amino_acids	0	0	0	0	1	0	0	0	0	0	0	0	0	0	0	0	0	0	0	0	0	0	0	0	0	0	1	private
pan_gene_28368	pan_gene_31701	Total_amino_acids	Tassel_branch_number;Total_amino_acids	0	0	0	0	1	0	0	0	0	0	0	0	0	0	0	0	0	0	0	0	0	0	0	0	0	0	1	private
pan_gene_28671	pan_gene_51865	Nodes_above_ear;Total_amino_acids	Sucrose;Total_amino_acids	0	0	0	0	1	0	0	0	0	0	0	0	0	0	0	0	0	0	0	0	1	0	0	0	0	0	2	dispensable
pan_gene_30076	pan_gene_30268	Southern_leaf_blight;Total_amino_acids	Total_amino_acids	0	0	0	0	1	0	0	0	0	0	0	0	0	0	0	0	0	0	0	0	0	0	0	0	0	0	1	private
pan_gene_30268	pan_gene_51865	Total_amino_acids	Sucrose;Total_amino_acids	0	0	0	0	1	0	0	0	0	0	0	0	0	0	0	0	0	0	0	0	0	0	0	0	0	0	1	private
pan_gene_30268	pan_gene_5440	Total_amino_acids	Days_to_anthesis;Stalk_strength;Total_amino_acids	0	0	0	0	1	0	0	0	0	0	0	0	0	0	0	0	0	0	0	0	0	0	0	0	0	0	1	private
pan_gene_31088	pan_gene_32722	Total_amino_acids	Average_internode_length_(below_ear);Chlorophyll_A;Glutamate;Malate;Total_amino_acids	0	0	0	0	1	0	0	0	0	0	0	0	0	0	0	0	0	0	0	0	0	0	0	0	0	0	1	private
pan_gene_31177	pan_gene_32705	Days_to_silk;Total_amino_acids	Boxcox-transformed_leaf_angle;Chlorophyll_A;Days_to_silk;Nodes_per_plant;Nodes_to_ear;Total_amino_acids	0	0	0	0	1	0	0	0	0	0	0	0	0	0	0	0	0	0	0	0	0	0	0	0	0	0	1	private
pan_gene_31177	pan_gene_53482	Days_to_silk;Total_amino_acids	Days_to_silk;Tassel_branch_number;Total_amino_acids	0	0	0	0	1	0	0	0	0	0	0	0	0	0	0	0	0	0	0	0	0	0	0	0	0	0	1	private
pan_gene_31177	pan_gene_79015	Days_to_silk;Total_amino_acids	Nitrate;Total_amino_acids	0	0	0	0	1	0	0	1	0	0	0	0	0	0	0	0	0	0	0	0	0	0	0	0	0	0	2	dispensable
pan_gene_31209	pan_gene_32844	Total_amino_acids	Average_internode_length_(whole_plant);Height_above_ear;Height_per_day_(until_flowering);Total_amino_acids	0	0	0	0	1	0	0	0	0	0	0	0	0	0	0	0	0	0	0	0	0	0	0	0	0	0	1	private
pan_gene_31734	pan_gene_5440	Total_amino_acids	Days_to_anthesis;Stalk_strength;Total_amino_acids	0	0	0	0	1	1	0	1	0	0	1	0	0	0	0	0	0	0	0	0	1	0	0	0	0	0	5	dispensable
pan_gene_31840	pan_gene_5457	Anthesis-silking_interval;Days_to_anthesis;Ear_height;Total_amino_acids	Total_amino_acids	0	0	0	0	1	0	0	0	0	0	0	0	0	0	0	0	0	0	0	0	0	0	0	0	0	0	1	private
pan_gene_31840	pan_gene_5841	Anthesis-silking_interval;Days_to_anthesis;Ear_height;Total_amino_acids	Chlorophyll_A;PCA_of_metabolites:_PC2;Photoperiod_Growing-degree_days_to_silk;Total_amino_acids	0	0	0	0	1	0	0	0	0	0	0	0	0	0	0	0	0	0	0	0	0	0	0	0	0	0	1	private
pan_gene_32579	pan_gene_51865	Ear_row_number;Nodes_per_plant;Starch;Total_amino_acids	Sucrose;Total_amino_acids	0	0	0	0	1	0	0	0	0	0	0	0	0	0	0	0	0	0	0	0	0	0	0	0	0	0	1	private
pan_gene_32599	pan_gene_32648	Total_amino_acids	Total_amino_acids	0	0	0	0	1	0	0	0	0	0	0	0	0	0	0	0	0	0	0	0	0	0	0	0	0	0	1	private
pan_gene_32607	pan_gene_32744	Ear_height;Total_amino_acids	Chlorophyll_A;Nodes_above_ear;Starch;Total_amino_acids	0	0	0	0	1	0	0	0	0	0	0	0	0	0	0	0	0	0	0	0	0	0	0	0	0	0	1	private
pan_gene_32607	pan_gene_5457	Ear_height;Total_amino_acids	Total_amino_acids	0	0	0	0	1	0	0	0	1	0	0	0	0	0	0	0	0	0	0	0	0	0	0	0	0	0	2	dispensable
pan_gene_32648	pan_gene_7612	Total_amino_acids	Average_internode_length_(below_ear);Total_amino_acids	0	0	0	0	1	0	0	1	0	0	0	0	1	1	0	0	1	1	0	1	0	0	1	0	0	0	8	dispensable
pan_gene_32705	pan_gene_5131	Boxcox-transformed_leaf_angle;Chlorophyll_A;Days_to_silk;Nodes_per_plant;Nodes_to_ear;Total_amino_acids	Days_to_silk;Fructose;Glucose;Malate;Nodes_per_plant;Total_amino_acids	0	0	0	0	1	0	0	0	0	0	0	0	0	0	0	0	0	0	0	0	0	0	0	0	0	0	1	private
pan_gene_32705	pan_gene_53482	Boxcox-transformed_leaf_angle;Chlorophyll_A;Days_to_silk;Nodes_per_plant;Nodes_to_ear;Total_amino_acids	Days_to_silk;Tassel_branch_number;Total_amino_acids	0	0	0	0	1	0	0	0	0	0	0	0	0	0	0	0	0	0	0	0	0	0	0	0	0	0	1	private
pan_gene_32705	pan_gene_5440	Boxcox-transformed_leaf_angle;Chlorophyll_A;Days_to_silk;Nodes_per_plant;Nodes_to_ear;Total_amino_acids	Days_to_anthesis;Stalk_strength;Total_amino_acids	0	0	0	0	1	1	0	1	0	0	0	0	0	0	0	0	0	0	1	0	0	0	1	0	0	0	5	dispensable
pan_gene_32709	pan_gene_32722	Average_internode_length_(below_ear);Tassel_branch_number;Total_amino_acids	Average_internode_length_(below_ear);Chlorophyll_A;Glutamate;Malate;Total_amino_acids	0	0	0	0	1	0	0	0	0	0	1	0	0	0	0	0	0	0	0	0	0	0	0	0	0	0	2	dispensable
pan_gene_32722	pan_gene_53482	Average_internode_length_(below_ear);Chlorophyll_A;Glutamate;Malate;Total_amino_acids	Days_to_silk;Tassel_branch_number;Total_amino_acids	0	0	0	0	1	0	0	0	0	0	0	0	0	0	0	0	0	0	0	0	0	0	0	0	0	0	1	private
pan_gene_32722	pan_gene_5443	Average_internode_length_(below_ear);Chlorophyll_A;Glutamate;Malate;Total_amino_acids	Total_amino_acids	0	0	0	0	1	0	0	0	0	0	0	0	1	0	0	0	0	0	1	0	0	0	0	0	0	0	3	dispensable
pan_gene_32723	pan_gene_5131	Average_internode_length_(below_ear);Chlorophyll_A;Glutamate;Malate;Nodes_to_ear;Total_amino_acids	Days_to_silk;Fructose;Glucose;Malate;Nodes_per_plant;Total_amino_acids	0	0	0	0	1	0	0	0	1	0	0	0	0	0	0	0	0	0	0	0	0	0	0	0	0	0	2	dispensable
pan_gene_32723	pan_gene_5419	Average_internode_length_(below_ear);Chlorophyll_A;Glutamate;Malate;Nodes_to_ear;Total_amino_acids	Days_to_anthesis;Days_to_silk;Nodes_per_plant;Tassel_length;Total_amino_acids	0	0	0	0	1	0	1	0	0	0	0	1	0	0	0	1	0	1	0	0	0	0	0	0	0	0	5	dispensable
pan_gene_32744	pan_gene_73343	Chlorophyll_A;Nodes_above_ear;Starch;Total_amino_acids	Total_amino_acids	0	0	0	0	1	0	0	0	0	0	0	0	0	0	0	1	0	0	0	0	0	0	0	0	0	0	2	dispensable
pan_gene_5131	pan_gene_51865	Days_to_silk;Fructose;Glucose;Malate;Nodes_per_plant;Total_amino_acids	Sucrose;Total_amino_acids	0	0	0	0	1	0	0	0	0	0	0	0	0	0	0	0	0	0	0	0	0	0	0	0	0	0	1	private
pan_gene_51865	pan_gene_5440	Sucrose;Total_amino_acids	Days_to_anthesis;Stalk_strength;Total_amino_acids	0	0	0	0	1	0	0	1	0	0	1	0	0	0	0	0	0	0	0	0	0	0	0	0	0	0	3	dispensable
pan_gene_53482	pan_gene_62490	Days_to_silk;Tassel_branch_number;Total_amino_acids	Total_amino_acids	0	0	0	0	1	0	0	0	0	0	0	0	0	0	0	0	0	0	0	0	0	0	0	0	0	0	1	private
pan_gene_53482	pan_gene_73343	Days_to_silk;Tassel_branch_number;Total_amino_acids	Total_amino_acids	0	0	0	0	1	0	0	0	0	0	0	0	0	0	0	0	0	0	0	0	0	0	0	0	0	0	1	private
pan_gene_53482	pan_gene_79015	Days_to_silk;Tassel_branch_number;Total_amino_acids	Nitrate;Total_amino_acids	0	0	0	0	1	0	0	0	0	0	0	0	0	0	0	0	0	0	0	0	0	0	0	0	0	0	1	private
pan_gene_5417	pan_gene_7612	Total_amino_acids	Average_internode_length_(below_ear);Total_amino_acids	0	0	0	0	1	0	0	0	0	1	0	0	0	0	0	0	0	0	0	0	0	0	0	0	0	0	2	dispensable
pan_gene_68983	pan_gene_97202	Ratio_of_ear_height_to_total_height;Total_amino_acids	Fructose;Glucose;Malate;Nodes_per_plant;Total_amino_acids	0	0	0	0	1	1	0	0	0	0	1	0	0	1	0	0	0	0	1	0	1	0	1	0	0	1	8	dispensable
pan_gene_103511	pan_gene_15924	Average_internode_length_(below_ear);Nodes_to_ear;Total_amino_acids	Days_to_silk;Leaf_length;Total_amino_acids	0	0	0	0	0	1	0	0	0	0	0	0	0	0	0	0	0	0	0	0	0	0	0	0	0	0	1	private
pan_gene_10971	pan_gene_79015	Total_amino_acids	Nitrate;Total_amino_acids	0	0	0	0	0	1	0	0	0	0	0	0	0	0	0	0	0	0	0	0	0	0	0	0	0	0	1	private
pan_gene_11007	pan_gene_16124	Chlorophyll_A;Nodes_above_ear;Total_amino_acids	Average_internode_length_(above_ear);Leaf_width;Total_amino_acids	0	0	0	0	0	1	1	0	1	0	1	0	0	0	0	0	1	0	1	1	1	1	1	0	0	0	10	dispensable
pan_gene_11007	pan_gene_22266	Chlorophyll_A;Nodes_above_ear;Total_amino_acids	Anthesis-silking_interval;Average_internode_length_(whole_plant);Nodes_per_plant;Total_amino_acids	0	0	0	0	0	1	0	1	0	0	0	0	0	0	0	0	0	0	0	0	0	0	0	0	0	0	2	dispensable
pan_gene_11007	pan_gene_28573	Chlorophyll_A;Nodes_above_ear;Total_amino_acids	100_Kernel_weight;Total_amino_acids	0	0	0	0	0	1	0	0	0	0	0	0	0	0	0	0	0	0	0	0	0	0	0	0	0	0	1	private
pan_gene_11338	pan_gene_22805	Average_internode_length_(whole_plant);Total_amino_acids	Ear_height;Height_above_ear;Height_per_day_(until_flowering);Plant_height;Total_amino_acids	0	0	0	0	0	1	0	0	0	0	0	0	0	0	0	0	0	0	0	0	0	0	0	0	0	0	1	private
pan_gene_11339	pan_gene_11953	Ratio_of_ear_height_to_total_height;Total_amino_acids	Nitrate;Total_amino_acids	0	0	0	0	0	1	0	0	0	0	0	0	0	0	0	0	0	0	0	0	0	0	1	0	0	0	2	dispensable
pan_gene_11339	pan_gene_19324	Ratio_of_ear_height_to_total_height;Total_amino_acids	Anthesis-silking_interval;Total_amino_acids	0	0	0	0	0	1	0	0	0	0	0	1	0	0	0	0	0	0	0	0	0	1	1	0	0	1	5	dispensable
pan_gene_11339	pan_gene_32831	Ratio_of_ear_height_to_total_height;Total_amino_acids	Average_internode_length_(above_ear);Average_internode_length_(whole_plant);Chlorophyll_B;Total_amino_acids	0	0	0	0	0	1	0	0	0	0	0	0	0	0	0	0	0	0	0	0	0	0	0	0	0	0	1	private
pan_gene_11354	pan_gene_32722	Average_internode_length_(whole_plant);Total_amino_acids	Average_internode_length_(below_ear);Chlorophyll_A;Glutamate;Malate;Total_amino_acids	0	0	0	0	0	1	1	0	1	0	1	0	1	0	0	0	0	0	0	0	0	0	0	0	0	1	6	dispensable
pan_gene_11354	pan_gene_32744	Average_internode_length_(whole_plant);Total_amino_acids	Chlorophyll_A;Nodes_above_ear;Starch;Total_amino_acids	0	0	0	0	0	1	0	0	0	0	0	0	0	0	0	0	0	0	0	0	0	0	0	0	0	0	1	private
pan_gene_11354	pan_gene_32835	Average_internode_length_(whole_plant);Total_amino_acids	Total_amino_acids	0	0	0	0	0	1	0	0	0	0	0	0	0	0	0	0	0	0	0	0	0	0	1	0	0	0	2	dispensable
pan_gene_11920	pan_gene_15925	Ear_height;Nodes_per_plant;Nodes_to_ear;Tassel_branch_number;Total_amino_acids	Days_to_silk;Leaf_length;Total_amino_acids	0	0	0	0	0	1	0	0	0	0	0	0	0	0	0	0	0	0	0	0	0	0	0	0	0	0	1	private
pan_gene_11920	pan_gene_17284	Ear_height;Nodes_per_plant;Nodes_to_ear;Tassel_branch_number;Total_amino_acids	Total_amino_acids	0	0	0	0	0	1	0	0	0	0	0	0	0	0	0	0	0	0	0	0	0	0	0	0	0	0	1	private
pan_gene_11953	pan_gene_19324	Nitrate;Total_amino_acids	Anthesis-silking_interval;Total_amino_acids	0	0	0	0	0	1	0	0	0	0	0	0	0	0	0	0	0	0	0	0	0	0	1	0	0	0	2	dispensable
pan_gene_11953	pan_gene_29285	Nitrate;Total_amino_acids	Total_amino_acids	0	0	0	0	0	1	0	0	0	0	0	0	0	0	0	0	0	0	0	0	0	0	0	0	0	0	1	private
pan_gene_11953	pan_gene_5285	Nitrate;Total_amino_acids	Ear_height;Leaf_width;Total_amino_acids	0	0	0	0	0	1	0	1	0	0	0	0	0	0	0	0	1	0	0	0	0	0	0	0	0	0	3	dispensable
pan_gene_11954	pan_gene_26427	Average_internode_length_(above_ear);Nodes_above_ear;Nodes_per_plant;Nodes_to_ear;Tassel_branch_number;Total_amino_acids	Nodes_above_ear;PCA_of_metabolites:_PC1;Total_amino_acids	0	0	0	0	0	1	0	0	0	0	0	0	0	0	0	0	0	0	0	0	0	0	0	0	0	0	1	private
pan_gene_11982	pan_gene_19300	Nodes_to_ear;Protein;Total_amino_acids	Days_to_anthesis;Fructose;PCA_of_metabolites:_PC1;PCA_of_metabolites:_PC2;Starch;Total_amino_acids	0	0	0	0	0	1	0	0	0	0	0	0	0	0	0	0	0	0	0	0	0	0	0	0	0	0	1	private
pan_gene_12115	pan_gene_14538	Total_amino_acids	Total_amino_acids	0	0	0	0	0	1	0	0	0	0	0	0	0	0	0	0	0	0	0	0	0	0	0	0	0	0	1	private
pan_gene_12115	pan_gene_16312	Total_amino_acids	Total_amino_acids	0	0	0	0	0	1	0	0	0	0	0	0	0	0	0	0	0	0	0	0	0	0	0	0	0	0	1	private
pan_gene_12115	pan_gene_19299	Total_amino_acids	Anthesis-silking_interval;Chlorophyll_A;Days_to_anthesis;Glutamate;PCA_of_metabolites:_PC1;PCA_of_metabolites:_PC2;Total_amino_acids	0	0	0	0	0	1	0	0	0	0	0	0	0	0	0	0	0	0	0	0	0	0	0	0	0	0	1	private
pan_gene_12115	pan_gene_24057	Total_amino_acids	Days_to_anthesis;Total_amino_acids	0	0	0	0	0	1	0	0	0	0	0	0	0	0	0	0	0	0	0	0	0	0	0	0	0	0	1	private
pan_gene_12115	pan_gene_25890	Total_amino_acids	Sucrose;Total_amino_acids	0	0	0	0	0	1	0	0	0	0	0	0	0	0	0	0	0	0	0	0	0	0	0	0	0	0	1	private
pan_gene_12115	pan_gene_27677	Total_amino_acids	Height_above_ear;Total_amino_acids	0	0	0	0	0	1	0	0	0	0	0	0	0	0	0	0	0	0	0	0	0	0	0	0	0	0	1	private
pan_gene_12115	pan_gene_31209	Total_amino_acids	Total_amino_acids	0	0	0	0	0	1	0	0	0	0	0	0	0	0	0	0	0	0	0	0	0	0	0	0	0	0	1	private
pan_gene_12115	pan_gene_31551	Total_amino_acids	Plant_height;Total_amino_acids	0	0	0	0	0	1	0	0	0	0	0	0	0	0	0	0	0	0	0	0	0	0	0	0	0	0	1	private
pan_gene_12115	pan_gene_31734	Total_amino_acids	Total_amino_acids	0	0	0	0	0	1	0	0	0	0	0	0	0	0	0	0	0	0	0	0	0	0	0	0	0	0	1	private
pan_gene_12115	pan_gene_32607	Total_amino_acids	Ear_height;Total_amino_acids	0	0	0	0	0	1	0	0	1	0	0	0	0	1	0	0	0	0	0	0	0	0	0	0	0	0	3	dispensable
pan_gene_12115	pan_gene_32656	Total_amino_acids	Glutamate;Southern_leaf_blight;Total_amino_acids	0	0	0	0	0	1	0	0	0	0	0	0	0	0	0	0	0	0	0	0	0	0	0	0	0	0	1	private
pan_gene_12115	pan_gene_32744	Total_amino_acids	Chlorophyll_A;Nodes_above_ear;Starch;Total_amino_acids	0	0	0	0	0	1	0	0	0	0	0	0	0	0	0	0	0	0	0	0	0	0	0	0	0	0	1	private
pan_gene_12115	pan_gene_5257	Total_amino_acids	Ratio_of_ear_height_to_total_height;Total_amino_acids	0	0	0	0	0	1	0	0	1	0	0	0	0	0	0	0	0	0	0	0	0	0	0	0	0	0	2	dispensable
pan_gene_12115	pan_gene_5440	Total_amino_acids	Days_to_anthesis;Stalk_strength;Total_amino_acids	0	0	0	0	0	1	0	0	0	0	0	0	0	0	0	0	0	0	0	0	0	0	0	0	0	0	1	private
pan_gene_12115	pan_gene_5841	Total_amino_acids	Chlorophyll_A;PCA_of_metabolites:_PC2;Photoperiod_Growing-degree_days_to_silk;Total_amino_acids	0	0	0	0	0	1	0	0	0	0	0	0	0	0	0	0	0	0	0	0	0	0	0	0	0	0	1	private
pan_gene_12115	pan_gene_73343	Total_amino_acids	Total_amino_acids	0	0	0	0	0	1	0	0	0	0	0	0	0	0	0	0	0	0	0	0	0	0	0	0	0	0	1	private
pan_gene_12120	pan_gene_18327	Southern_leaf_blight;Total_amino_acids	Total_amino_acids	0	0	0	0	0	1	0	0	0	0	0	0	0	0	0	0	0	0	0	0	0	0	0	0	0	0	1	private
pan_gene_12120	pan_gene_25886	Southern_leaf_blight;Total_amino_acids	Southern_leaf_blight;Total_amino_acids	0	0	0	0	0	1	0	0	0	0	0	0	0	0	1	0	0	1	0	0	0	1	1	0	0	0	5	dispensable
pan_gene_12120	pan_gene_30268	Southern_leaf_blight;Total_amino_acids	Total_amino_acids	0	0	0	0	0	1	0	0	0	0	0	0	0	0	0	0	0	0	0	0	0	0	0	0	0	0	1	private
pan_gene_12120	pan_gene_31209	Southern_leaf_blight;Total_amino_acids	Total_amino_acids	0	0	0	0	0	1	1	0	0	0	0	1	1	1	1	0	0	0	0	0	0	0	0	0	1	0	7	dispensable
pan_gene_12491	pan_gene_32744	Total_amino_acids	Chlorophyll_A;Nodes_above_ear;Starch;Total_amino_acids	0	0	0	0	0	1	0	0	0	0	0	0	0	0	0	0	0	0	0	0	0	0	0	0	0	0	1	private
pan_gene_12750	pan_gene_20798	Days_to_silk;Northern_Leaf_Blight;Total_amino_acids	Total_amino_acids	0	0	0	0	0	1	0	0	0	0	0	0	0	0	0	0	0	0	0	0	0	0	0	0	0	0	1	private
pan_gene_14469	pan_gene_32720	PCA_of_metabolites:_PC2;Total_amino_acids	Chlorophyll_A;Ear_height;Glutamate;Malate;Southern_leaf_blight;Total_amino_acids	0	0	0	0	0	1	0	0	0	0	0	0	0	0	0	0	0	0	0	0	0	0	0	0	0	0	1	private
pan_gene_14483	pan_gene_20619	Total_amino_acids	Average_internode_length_(above_ear);Southern_leaf_blight;Total_amino_acids	0	0	0	0	0	1	0	0	0	0	0	0	0	0	0	0	0	0	0	0	0	0	0	0	0	0	1	private
pan_gene_14538	pan_gene_16871	Total_amino_acids	Total_amino_acids	0	0	0	0	0	1	0	0	0	0	1	0	0	0	0	0	0	0	0	0	0	0	0	0	0	0	2	dispensable
pan_gene_14538	pan_gene_31840	Total_amino_acids	Anthesis-silking_interval;Days_to_anthesis;Ear_height;Total_amino_acids	0	0	0	0	0	1	0	0	0	0	0	0	0	0	0	0	0	0	0	0	0	0	0	0	0	0	1	private
pan_gene_14538	pan_gene_32656	Total_amino_acids	Glutamate;Southern_leaf_blight;Total_amino_acids	0	0	0	0	0	1	0	0	0	0	0	0	0	0	0	0	0	0	0	0	0	0	0	0	0	0	1	private
pan_gene_14538	pan_gene_5841	Total_amino_acids	Chlorophyll_A;PCA_of_metabolites:_PC2;Photoperiod_Growing-degree_days_to_silk;Total_amino_acids	0	0	0	0	0	1	0	0	0	0	0	0	0	0	0	0	0	0	0	0	0	0	0	0	0	0	1	private
pan_gene_14538	pan_gene_73343	Total_amino_acids	Total_amino_acids	0	0	0	0	0	1	1	0	0	0	1	0	0	0	0	0	0	0	0	0	0	1	0	0	0	0	4	dispensable
pan_gene_14621	pan_gene_32648	Average_internode_length_(below_ear);Boxcox-transformed_leaf_angle;Ear_height;Fumarate;Nodes_above_ear;PCA_of_metabolites:_PC1;Total_amino_acids	Total_amino_acids	0	0	0	0	0	1	1	0	0	0	0	0	0	1	0	0	1	0	0	0	0	0	0	0	0	0	4	dispensable
pan_gene_15924	pan_gene_20554	Days_to_silk;Leaf_length;Total_amino_acids	Tassel_branch_number;Total_amino_acids	0	0	0	0	0	1	0	0	0	0	0	0	0	0	0	0	0	0	0	0	0	0	0	0	0	0	1	private
pan_gene_15924	pan_gene_5456	Days_to_silk;Leaf_length;Total_amino_acids	Days_to_silk;Northern_Leaf_Blight;Photoperiod_Growing-degree_days_to_silk;Tassel_length;Total_amino_acids	0	0	0	0	0	1	0	0	0	0	0	0	0	0	0	0	0	0	0	0	0	0	0	0	0	0	1	private
pan_gene_15925	pan_gene_17284	Days_to_silk;Leaf_length;Total_amino_acids	Total_amino_acids	0	0	0	0	0	1	0	0	0	0	0	0	0	0	0	0	0	0	0	0	0	1	0	0	0	0	2	dispensable
pan_gene_15925	pan_gene_31701	Days_to_silk;Leaf_length;Total_amino_acids	Tassel_branch_number;Total_amino_acids	0	0	0	0	0	1	0	0	1	0	0	0	0	0	0	0	0	0	0	0	0	0	0	0	0	0	2	dispensable
pan_gene_15925	pan_gene_32720	Days_to_silk;Leaf_length;Total_amino_acids	Chlorophyll_A;Ear_height;Glutamate;Malate;Southern_leaf_blight;Total_amino_acids	0	0	0	0	0	1	0	0	0	0	0	0	0	0	0	0	0	0	0	0	0	0	0	0	0	0	1	private
pan_gene_15932	pan_gene_32720	Average_internode_length_(above_ear);Total_amino_acids	Chlorophyll_A;Ear_height;Glutamate;Malate;Southern_leaf_blight;Total_amino_acids	0	0	0	0	0	1	0	0	0	0	0	0	0	0	0	0	0	0	0	0	0	0	0	0	0	0	1	private
pan_gene_15971	pan_gene_22310	Days_to_silk;Glucose;PCA_of_metabolites:_PC2;Total_amino_acids	Anthesis-silking_interval;Days_to_anthesis;Days_to_silk;Tassel_branch_number;Total_amino_acids	0	0	0	0	0	1	0	0	0	0	0	0	0	0	0	0	0	0	0	0	0	0	0	0	0	0	1	private
pan_gene_15971	pan_gene_31551	Days_to_silk;Glucose;PCA_of_metabolites:_PC2;Total_amino_acids	Plant_height;Total_amino_acids	0	0	0	0	0	1	0	0	0	0	0	0	0	0	0	0	0	0	0	0	0	0	0	0	0	0	1	private
pan_gene_15975	pan_gene_17284	Total_amino_acids	Total_amino_acids	0	0	0	0	0	1	0	0	1	0	1	0	1	0	0	0	0	0	0	0	0	0	0	1	0	0	5	dispensable
pan_gene_15975	pan_gene_20798	Total_amino_acids	Total_amino_acids	0	0	0	0	0	1	0	0	0	0	0	0	0	0	0	0	0	0	0	0	0	0	0	0	0	0	1	private
pan_gene_15975	pan_gene_32720	Total_amino_acids	Chlorophyll_A;Ear_height;Glutamate;Malate;Southern_leaf_blight;Total_amino_acids	0	0	0	0	0	1	0	0	0	0	0	0	0	0	0	0	0	0	0	0	0	0	0	0	0	0	1	private
pan_gene_16124	pan_gene_32654	Average_internode_length_(above_ear);Leaf_width;Total_amino_acids	Malate;Total_amino_acids	0	0	0	0	0	0	0	0	1	0	0	0	1	1	0	0	0	0	0	1	0	0	0	0	0	0	4	dispensable
pan_gene_16124	pan_gene_9255	Average_internode_length_(above_ear);Leaf_width;Total_amino_acids	Total_amino_acids	0	0	0	0	0	0	0	0	0	0	0	0	0	0	1	0	0	0	0	0	0	0	0	0	0	0	1	private
pan_gene_16312	pan_gene_16871	Total_amino_acids	Total_amino_acids	0	0	0	0	0	1	0	0	0	0	0	0	1	0	0	0	0	0	0	0	0	0	0	0	0	0	2	dispensable
pan_gene_16312	pan_gene_25890	Total_amino_acids	Sucrose;Total_amino_acids	0	0	0	0	0	1	0	0	0	0	0	0	0	0	0	0	0	1	0	0	0	0	0	0	0	0	2	dispensable
pan_gene_16312	pan_gene_28037	Total_amino_acids	Cob_diameter;Total_amino_acids	0	0	0	0	0	1	0	0	0	0	0	0	0	0	0	0	0	0	0	0	0	0	0	0	0	0	1	private
pan_gene_16312	pan_gene_5440	Total_amino_acids	Days_to_anthesis;Stalk_strength;Total_amino_acids	0	0	0	0	0	1	0	0	0	0	0	0	0	0	0	0	0	0	0	0	0	0	0	0	0	0	1	private
pan_gene_16870	pan_gene_27655	Total_amino_acids	Days_to_anthesis;Days_to_silk;Total_amino_acids	0	0	0	0	0	1	0	0	0	0	0	1	0	0	0	0	0	0	0	0	0	0	0	0	0	0	2	dispensable
pan_gene_16871	pan_gene_22280	Total_amino_acids	Nodes_to_ear;Total_amino_acids	0	0	0	0	0	1	0	0	0	0	0	0	0	0	0	0	0	0	0	0	0	0	0	0	0	0	1	private
pan_gene_16871	pan_gene_27677	Total_amino_acids	Height_above_ear;Total_amino_acids	0	0	0	0	0	1	0	0	0	0	0	0	0	0	0	0	0	0	0	0	0	0	0	0	0	0	1	private
pan_gene_16871	pan_gene_28037	Total_amino_acids	Cob_diameter;Total_amino_acids	0	0	0	0	0	1	0	0	0	0	0	0	0	0	0	0	0	0	0	0	0	0	0	0	0	0	1	private
pan_gene_16871	pan_gene_31734	Total_amino_acids	Total_amino_acids	0	0	0	0	0	1	0	0	0	0	0	0	0	0	0	0	0	0	1	0	0	0	0	0	0	0	2	dispensable
pan_gene_16871	pan_gene_32607	Total_amino_acids	Ear_height;Total_amino_acids	0	0	0	0	0	1	0	0	0	0	0	0	0	0	0	0	0	0	0	0	0	0	0	0	0	0	1	private
pan_gene_16871	pan_gene_5440	Total_amino_acids	Days_to_anthesis;Stalk_strength;Total_amino_acids	0	0	0	0	0	1	0	0	0	0	0	0	0	0	0	0	0	0	0	0	0	0	0	0	0	0	1	private
pan_gene_16871	pan_gene_73343	Total_amino_acids	Total_amino_acids	0	0	0	0	0	1	0	0	0	0	0	0	0	0	0	0	0	0	0	0	0	0	0	0	0	0	1	private
pan_gene_16955	pan_gene_28368	Total_amino_acids	Total_amino_acids	0	0	0	0	0	1	0	0	0	0	0	0	0	0	0	0	0	0	0	0	0	0	0	0	0	0	1	private
pan_gene_16955	pan_gene_31701	Total_amino_acids	Tassel_branch_number;Total_amino_acids	0	0	0	0	0	1	0	0	0	0	0	0	0	0	0	0	0	0	0	0	0	0	0	0	0	0	1	private
pan_gene_16955	pan_gene_32720	Total_amino_acids	Chlorophyll_A;Ear_height;Glutamate;Malate;Southern_leaf_blight;Total_amino_acids	0	0	0	0	0	1	0	0	0	0	0	0	0	0	0	0	0	0	0	0	0	0	0	0	0	0	1	private
pan_gene_17284	pan_gene_27644	Total_amino_acids	Days_to_silk;Total_amino_acids	0	0	0	0	0	1	0	0	1	0	0	0	0	0	0	0	0	1	0	0	0	0	0	0	0	0	3	dispensable
pan_gene_17284	pan_gene_32720	Total_amino_acids	Chlorophyll_A;Ear_height;Glutamate;Malate;Southern_leaf_blight;Total_amino_acids	0	0	0	0	0	1	0	0	0	0	0	0	0	0	0	0	0	0	0	0	0	0	0	0	0	0	1	private
pan_gene_17329	pan_gene_5257	Total_amino_acids	Ratio_of_ear_height_to_total_height;Total_amino_acids	0	0	0	0	0	1	0	0	0	0	0	0	0	0	0	0	0	0	0	0	0	0	0	0	0	0	1	private
pan_gene_17329	pan_gene_5457	Total_amino_acids	Total_amino_acids	0	0	0	0	0	1	0	0	0	0	0	0	0	0	0	0	0	0	0	0	1	0	0	0	0	0	2	dispensable
pan_gene_17329	pan_gene_5841	Total_amino_acids	Chlorophyll_A;PCA_of_metabolites:_PC2;Photoperiod_Growing-degree_days_to_silk;Total_amino_acids	0	0	0	0	0	1	0	0	0	0	0	0	0	0	0	0	0	0	0	0	0	0	0	0	0	0	1	private
pan_gene_17333	pan_gene_19307	Total_amino_acids	Anthesis-silking_interval;Chlorophyll_A;Total_amino_acids	0	0	0	0	0	0	0	0	0	0	1	0	0	0	0	0	0	0	0	0	0	0	0	0	0	0	1	private
pan_gene_17333	pan_gene_25890	Total_amino_acids	Sucrose;Total_amino_acids	0	0	0	0	0	1	0	0	0	0	0	0	0	0	0	0	0	0	0	0	0	0	0	0	0	0	1	private
pan_gene_17333	pan_gene_32656	Total_amino_acids	Glutamate;Southern_leaf_blight;Total_amino_acids	0	0	0	0	0	1	0	0	0	0	0	0	0	0	0	0	0	0	0	0	0	1	0	0	0	0	2	dispensable
pan_gene_17333	pan_gene_5440	Total_amino_acids	Days_to_anthesis;Stalk_strength;Total_amino_acids	0	0	0	0	0	1	0	0	0	0	0	0	0	0	0	0	0	0	0	0	0	0	0	0	0	0	1	private
pan_gene_17333	pan_gene_6656	Total_amino_acids	Total_amino_acids	0	0	0	0	0	0	0	0	0	0	0	0	0	0	1	0	0	0	0	0	0	0	0	0	0	0	1	private
pan_gene_18630	pan_gene_22318	Total_amino_acids	Total_amino_acids	0	0	0	0	0	1	0	0	0	0	0	0	0	0	0	0	0	0	0	0	0	0	0	0	0	0	1	private
pan_gene_19266	pan_gene_3020	Protein;Total_amino_acids	Total_amino_acids	0	0	0	0	0	1	0	0	0	0	0	0	0	0	0	0	0	0	0	0	0	0	0	0	0	0	1	private
pan_gene_19299	pan_gene_24057	Anthesis-silking_interval;Chlorophyll_A;Days_to_anthesis;Glutamate;PCA_of_metabolites:_PC1;PCA_of_metabolites:_PC2;Total_amino_acids	Days_to_anthesis;Total_amino_acids	0	0	0	0	0	1	0	0	1	0	0	0	0	0	0	0	0	0	0	0	0	0	0	0	0	0	2	dispensable
pan_gene_19299	pan_gene_25890	Anthesis-silking_interval;Chlorophyll_A;Days_to_anthesis;Glutamate;PCA_of_metabolites:_PC1;PCA_of_metabolites:_PC2;Total_amino_acids	Sucrose;Total_amino_acids	0	0	0	0	0	1	0	1	0	0	0	0	0	0	0	0	0	0	0	0	0	0	0	0	0	0	2	dispensable
pan_gene_19299	pan_gene_31702	Anthesis-silking_interval;Chlorophyll_A;Days_to_anthesis;Glutamate;PCA_of_metabolites:_PC1;PCA_of_metabolites:_PC2;Total_amino_acids	Days_to_anthesis;Total_amino_acids	0	0	0	0	0	0	0	0	0	0	0	0	0	0	0	0	0	0	0	1	0	0	0	0	0	0	1	private
pan_gene_19299	pan_gene_31734	Anthesis-silking_interval;Chlorophyll_A;Days_to_anthesis;Glutamate;PCA_of_metabolites:_PC1;PCA_of_metabolites:_PC2;Total_amino_acids	Total_amino_acids	0	0	0	0	0	1	0	0	1	0	0	0	0	1	0	0	0	0	0	0	0	0	0	0	0	0	3	dispensable
pan_gene_19299	pan_gene_32744	Anthesis-silking_interval;Chlorophyll_A;Days_to_anthesis;Glutamate;PCA_of_metabolites:_PC1;PCA_of_metabolites:_PC2;Total_amino_acids	Chlorophyll_A;Nodes_above_ear;Starch;Total_amino_acids	0	0	0	0	0	1	0	0	0	0	0	0	0	0	0	0	0	0	0	0	0	0	0	0	0	0	1	private
pan_gene_19299	pan_gene_32835	Anthesis-silking_interval;Chlorophyll_A;Days_to_anthesis;Glutamate;PCA_of_metabolites:_PC1;PCA_of_metabolites:_PC2;Total_amino_acids	Total_amino_acids	0	0	0	0	0	1	0	0	0	0	0	0	0	0	0	0	0	0	0	0	0	0	0	0	0	0	1	private
pan_gene_19299	pan_gene_5440	Anthesis-silking_interval;Chlorophyll_A;Days_to_anthesis;Glutamate;PCA_of_metabolites:_PC1;PCA_of_metabolites:_PC2;Total_amino_acids	Days_to_anthesis;Stalk_strength;Total_amino_acids	0	0	0	0	0	1	0	1	0	0	0	0	0	0	0	0	0	0	0	0	0	0	0	0	0	0	2	dispensable
pan_gene_19300	pan_gene_30076	Days_to_anthesis;Fructose;PCA_of_metabolites:_PC1;PCA_of_metabolites:_PC2;Starch;Total_amino_acids	Southern_leaf_blight;Total_amino_acids	0	0	0	0	0	1	0	0	0	1	0	0	0	0	1	0	0	1	0	0	0	0	0	0	0	0	4	dispensable
pan_gene_19324	pan_gene_26176	Anthesis-silking_interval;Total_amino_acids	Anthesis-silking_interval;Height_above_ear;Total_amino_acids	0	0	0	0	0	1	0	0	0	0	0	0	0	0	0	0	0	0	0	0	0	0	1	0	0	0	2	dispensable
pan_gene_19324	pan_gene_32831	Anthesis-silking_interval;Total_amino_acids	Average_internode_length_(above_ear);Average_internode_length_(whole_plant);Chlorophyll_B;Total_amino_acids	0	0	0	0	0	1	0	0	0	0	0	0	0	0	0	0	0	0	0	0	0	0	0	0	0	0	1	private
pan_gene_19324	pan_gene_5285	Anthesis-silking_interval;Total_amino_acids	Ear_height;Leaf_width;Total_amino_acids	0	0	0	0	0	1	0	0	0	0	0	0	0	0	0	1	0	0	0	0	0	0	0	0	0	1	3	dispensable
pan_gene_19386	pan_gene_5257	Chlorophyll_A;Total_amino_acids	Ratio_of_ear_height_to_total_height;Total_amino_acids	0	0	0	0	0	0	0	0	0	1	0	0	0	0	0	0	0	0	0	0	0	0	0	0	0	0	1	private
pan_gene_20501	pan_gene_25886	Days_to_anthesis;Total_amino_acids	Southern_leaf_blight;Total_amino_acids	0	0	0	0	0	1	0	0	1	0	0	0	0	0	0	0	0	0	0	0	0	0	0	0	0	0	2	dispensable
pan_gene_20501	pan_gene_31209	Days_to_anthesis;Total_amino_acids	Total_amino_acids	0	0	0	0	0	1	0	0	0	1	0	0	0	0	0	0	0	0	0	0	0	1	0	0	0	0	3	dispensable
pan_gene_20501	pan_gene_31734	Days_to_anthesis;Total_amino_acids	Total_amino_acids	0	0	0	0	0	1	0	0	0	0	0	0	0	0	0	0	0	0	0	0	0	0	0	0	0	0	1	private
pan_gene_20501	pan_gene_32656	Days_to_anthesis;Total_amino_acids	Glutamate;Southern_leaf_blight;Total_amino_acids	0	0	0	0	0	1	0	0	0	0	0	0	0	0	0	0	0	0	0	0	0	0	0	0	0	0	1	private
pan_gene_20501	pan_gene_5131	Days_to_anthesis;Total_amino_acids	Days_to_silk;Fructose;Glucose;Malate;Nodes_per_plant;Total_amino_acids	0	0	0	0	0	1	1	0	1	0	0	0	0	0	0	0	0	0	0	0	1	1	0	0	0	0	5	dispensable
pan_gene_20501	pan_gene_5440	Days_to_anthesis;Total_amino_acids	Days_to_anthesis;Stalk_strength;Total_amino_acids	0	0	0	0	0	1	0	0	0	0	0	0	0	0	0	0	0	0	0	0	0	0	0	0	0	0	1	private
pan_gene_20501	pan_gene_5841	Days_to_anthesis;Total_amino_acids	Chlorophyll_A;PCA_of_metabolites:_PC2;Photoperiod_Growing-degree_days_to_silk;Total_amino_acids	0	0	0	0	0	1	0	0	0	0	0	0	0	0	0	0	0	0	0	0	0	0	0	0	0	0	1	private
pan_gene_20619	pan_gene_22265	Average_internode_length_(above_ear);Southern_leaf_blight;Total_amino_acids	100_Kernel_weight;Anthesis-silking_interval;Nodes_per_plant;Total_amino_acids	0	0	0	0	0	1	0	0	0	0	0	0	0	0	0	0	0	0	0	0	0	0	0	0	0	0	1	private
pan_gene_20619	pan_gene_22310	Average_internode_length_(above_ear);Southern_leaf_blight;Total_amino_acids	Anthesis-silking_interval;Days_to_anthesis;Days_to_silk;Tassel_branch_number;Total_amino_acids	0	0	0	0	0	1	0	0	0	0	0	0	0	0	0	0	0	0	0	0	0	0	0	0	0	0	1	private
pan_gene_20795	pan_gene_3020	Leaf_length;Total_amino_acids	Total_amino_acids	0	0	0	0	0	1	0	0	0	0	0	0	0	0	0	0	0	0	0	0	0	0	0	0	0	0	1	private
pan_gene_20798	pan_gene_5259	Total_amino_acids	Total_amino_acids	0	0	0	0	0	1	0	0	0	0	0	0	0	0	0	0	1	0	0	0	0	0	0	0	0	0	2	dispensable
pan_gene_20798	pan_gene_5443	Total_amino_acids	Total_amino_acids	0	0	0	0	0	1	0	0	0	0	0	0	0	0	0	0	0	0	0	0	0	0	0	0	0	0	1	private
pan_gene_20879	pan_gene_32716	Boxcox-transformed_leaf_angle;Total_amino_acids	Ear_height;Total_amino_acids	0	0	0	0	0	1	0	0	0	0	0	0	0	0	0	0	0	0	0	0	0	0	0	0	0	0	1	private
pan_gene_20879	pan_gene_72201	Boxcox-transformed_leaf_angle;Total_amino_acids	Boxcox-transformed_leaf_angle;Total_amino_acids	0	0	0	0	0	1	0	0	0	0	0	0	0	0	0	0	0	0	0	0	0	0	0	0	0	0	1	private
pan_gene_22265	pan_gene_32721	100_Kernel_weight;Anthesis-silking_interval;Nodes_per_plant;Total_amino_acids	Ear_height;Malate;Nodes_per_plant;Total_amino_acids	0	0	0	0	0	1	0	0	1	0	1	0	0	0	0	0	0	0	0	0	0	0	0	0	0	0	3	dispensable
pan_gene_22266	pan_gene_32747	Anthesis-silking_interval;Average_internode_length_(whole_plant);Nodes_per_plant;Total_amino_acids	Chlorophyll_A;Total_amino_acids	0	0	0	0	0	1	0	0	0	0	0	0	0	0	0	0	0	0	0	0	0	0	0	0	0	0	1	private
pan_gene_22279	pan_gene_24382	Total_amino_acids	Stalk_strength;Tassel_length;Total_amino_acids	0	0	0	0	0	1	0	0	0	0	0	0	0	0	0	0	0	0	0	0	0	0	0	0	0	0	1	private
pan_gene_22280	pan_gene_73343	Nodes_to_ear;Total_amino_acids	Total_amino_acids	0	0	0	0	0	1	0	0	0	0	0	0	0	0	0	0	0	0	0	0	0	0	0	0	0	0	1	private
pan_gene_22310	pan_gene_5453	Anthesis-silking_interval;Days_to_anthesis;Days_to_silk;Tassel_branch_number;Total_amino_acids	Cob_diameter;Days_to_anthesis;Ear_height;Total_amino_acids	0	0	0	0	0	1	0	0	0	0	0	0	0	0	0	0	0	0	0	0	0	0	0	0	0	0	1	private
pan_gene_22318	pan_gene_32723	Total_amino_acids	Average_internode_length_(below_ear);Chlorophyll_A;Glutamate;Malate;Nodes_to_ear;Total_amino_acids	0	0	0	0	0	1	0	0	0	0	0	0	0	0	0	0	0	0	0	0	0	0	0	0	0	0	1	private
pan_gene_22322	pan_gene_68983	Total_amino_acids	Ratio_of_ear_height_to_total_height;Total_amino_acids	0	0	0	0	0	1	0	0	0	1	1	0	0	0	0	0	0	0	0	0	0	0	1	0	0	0	4	dispensable
pan_gene_22393	pan_gene_24174	Days_to_anthesis;Total_amino_acids	Total_amino_acids	0	0	0	0	0	1	0	0	0	0	0	0	0	0	0	0	0	0	0	0	0	0	0	0	0	0	1	private
pan_gene_22393	pan_gene_3993	Days_to_anthesis;Total_amino_acids	Boxcox-transformed_leaf_angle;Days_to_anthesis;Total_amino_acids	0	0	0	0	0	1	0	0	0	0	0	0	0	0	0	0	0	0	0	0	0	0	0	0	0	0	1	private
pan_gene_22393	pan_gene_62490	Days_to_anthesis;Total_amino_acids	Total_amino_acids	0	0	0	0	0	1	0	0	0	0	0	0	0	0	0	0	0	0	0	0	0	0	0	0	0	0	1	private
pan_gene_22883	pan_gene_27643	Total_amino_acids	Days_to_anthesis;Total_amino_acids	0	0	0	0	0	1	0	0	0	0	0	0	0	0	0	0	0	0	0	0	0	0	0	0	0	0	1	private
pan_gene_24057	pan_gene_24318	Days_to_anthesis;Total_amino_acids	Chlorophyll_B;Total_amino_acids	0	0	0	0	0	0	0	0	1	0	1	0	0	0	0	0	0	0	0	0	0	0	0	0	0	0	2	dispensable
pan_gene_24057	pan_gene_28037	Days_to_anthesis;Total_amino_acids	Cob_diameter;Total_amino_acids	0	0	0	0	0	1	0	0	1	0	0	0	0	0	0	0	0	0	0	0	0	0	0	0	0	0	2	dispensable
pan_gene_24057	pan_gene_32744	Days_to_anthesis;Total_amino_acids	Chlorophyll_A;Nodes_above_ear;Starch;Total_amino_acids	0	0	0	0	0	1	0	0	0	0	0	0	0	0	0	0	0	0	0	0	0	0	0	0	0	0	1	private
pan_gene_24057	pan_gene_32835	Days_to_anthesis;Total_amino_acids	Total_amino_acids	0	0	0	0	0	1	0	0	0	0	0	0	0	0	0	0	0	0	0	0	0	0	0	0	0	0	1	private
pan_gene_24057	pan_gene_5841	Days_to_anthesis;Total_amino_acids	Chlorophyll_A;PCA_of_metabolites:_PC2;Photoperiod_Growing-degree_days_to_silk;Total_amino_acids	0	0	0	0	0	1	0	0	0	0	0	0	0	0	0	0	0	0	0	0	0	0	0	0	0	0	1	private
pan_gene_24078	pan_gene_32709	Northern_Leaf_Blight;Total_amino_acids	Average_internode_length_(below_ear);Tassel_branch_number;Total_amino_acids	0	0	0	0	0	1	0	0	0	0	0	0	0	0	0	0	0	0	0	0	0	0	0	0	0	0	1	private
pan_gene_24174	pan_gene_3993	Total_amino_acids	Boxcox-transformed_leaf_angle;Days_to_anthesis;Total_amino_acids	0	0	0	0	0	1	0	0	0	0	0	0	0	0	0	0	0	0	0	0	0	0	0	0	0	0	1	private
pan_gene_24318	pan_gene_32835	Chlorophyll_B;Total_amino_acids	Total_amino_acids	0	0	0	0	0	0	0	0	1	0	0	0	0	0	0	0	0	0	0	0	0	0	0	0	0	0	1	private
pan_gene_24318	pan_gene_5841	Chlorophyll_B;Total_amino_acids	Chlorophyll_A;PCA_of_metabolites:_PC2;Photoperiod_Growing-degree_days_to_silk;Total_amino_acids	0	0	0	0	0	0	0	0	0	0	1	0	0	0	0	0	0	0	0	0	0	0	0	0	0	0	1	private
pan_gene_25886	pan_gene_5841	Southern_leaf_blight;Total_amino_acids	Chlorophyll_A;PCA_of_metabolites:_PC2;Photoperiod_Growing-degree_days_to_silk;Total_amino_acids	0	0	0	0	0	1	0	0	0	0	0	0	0	0	0	0	0	0	0	0	0	0	0	0	0	0	1	private
pan_gene_25890	pan_gene_32656	Sucrose;Total_amino_acids	Glutamate;Southern_leaf_blight;Total_amino_acids	0	0	0	0	0	1	0	0	0	0	0	0	0	0	0	0	0	0	0	0	0	0	0	0	0	0	1	private
pan_gene_25890	pan_gene_32705	Sucrose;Total_amino_acids	Boxcox-transformed_leaf_angle;Chlorophyll_A;Days_to_silk;Nodes_per_plant;Nodes_to_ear;Total_amino_acids	0	0	0	0	0	1	0	1	1	0	0	0	0	0	0	0	0	0	0	0	0	0	0	0	0	0	3	dispensable
pan_gene_25890	pan_gene_5841	Sucrose;Total_amino_acids	Chlorophyll_A;PCA_of_metabolites:_PC2;Photoperiod_Growing-degree_days_to_silk;Total_amino_acids	0	0	0	0	0	1	0	0	0	0	0	0	0	0	0	0	0	0	0	0	0	0	0	0	0	0	1	private
pan_gene_25890	pan_gene_73343	Sucrose;Total_amino_acids	Total_amino_acids	0	0	0	0	0	1	0	0	0	0	0	0	0	0	0	0	0	1	0	0	0	0	0	0	0	0	2	dispensable
pan_gene_27644	pan_gene_31701	Days_to_silk;Total_amino_acids	Tassel_branch_number;Total_amino_acids	0	0	0	0	0	1	0	0	0	0	0	0	0	0	0	0	0	0	0	0	0	0	0	0	0	0	1	private
pan_gene_27644	pan_gene_32720	Days_to_silk;Total_amino_acids	Chlorophyll_A;Ear_height;Glutamate;Malate;Southern_leaf_blight;Total_amino_acids	0	0	0	0	0	1	0	0	0	0	0	0	0	0	0	0	0	0	0	0	0	0	0	0	0	0	1	private
pan_gene_27677	pan_gene_5457	Height_above_ear;Total_amino_acids	Total_amino_acids	0	0	0	0	0	1	0	0	0	0	0	0	0	0	0	0	0	0	0	0	0	0	0	0	0	0	1	private
pan_gene_27964	pan_gene_32835	Average_internode_length_(above_ear);Total_amino_acids	Total_amino_acids	0	0	0	0	0	0	0	0	0	0	1	0	0	0	0	0	0	0	0	0	0	0	0	0	0	0	1	private
pan_gene_28037	pan_gene_32835	Cob_diameter;Total_amino_acids	Total_amino_acids	0	0	0	0	0	1	0	0	0	0	0	0	0	0	0	0	0	1	0	0	0	0	0	0	0	0	2	dispensable
pan_gene_28037	pan_gene_73343	Cob_diameter;Total_amino_acids	Total_amino_acids	0	0	0	0	0	1	0	0	1	0	0	0	1	0	0	0	1	0	0	0	0	0	0	0	0	0	4	dispensable
pan_gene_28484	pan_gene_29018	Total_amino_acids	Total_amino_acids	0	0	0	0	0	1	0	0	0	0	0	0	0	0	0	0	0	0	0	0	0	0	0	0	0	0	1	private
pan_gene_30268	pan_gene_5453	Total_amino_acids	Cob_diameter;Days_to_anthesis;Ear_height;Total_amino_acids	0	0	0	0	0	1	0	0	1	0	0	1	0	0	0	0	0	0	0	0	0	0	0	0	0	0	3	dispensable
pan_gene_31209	pan_gene_32656	Total_amino_acids	Glutamate;Southern_leaf_blight;Total_amino_acids	0	0	0	0	0	1	0	0	0	0	0	0	0	0	0	0	0	0	0	0	0	0	0	0	0	0	1	private
pan_gene_31209	pan_gene_32744	Total_amino_acids	Chlorophyll_A;Nodes_above_ear;Starch;Total_amino_acids	0	0	0	0	0	1	0	0	0	0	0	0	0	0	0	0	0	0	0	0	0	0	0	0	0	0	1	private
pan_gene_31209	pan_gene_5440	Total_amino_acids	Days_to_anthesis;Stalk_strength;Total_amino_acids	0	0	0	0	0	1	0	0	0	0	0	0	0	0	0	0	0	0	0	0	0	0	0	0	0	0	1	private
pan_gene_31209	pan_gene_5841	Total_amino_acids	Chlorophyll_A;PCA_of_metabolites:_PC2;Photoperiod_Growing-degree_days_to_silk;Total_amino_acids	0	0	0	0	0	1	0	0	0	0	0	0	0	0	0	0	0	0	0	0	0	0	0	0	0	0	1	private
pan_gene_31535	pan_gene_32573	Total_amino_acids	Nodes_per_plant;Total_amino_acids	0	0	0	0	0	1	0	0	0	0	0	0	0	0	0	0	0	0	0	0	0	0	0	0	0	0	1	private
pan_gene_31701	pan_gene_32720	Tassel_branch_number;Total_amino_acids	Chlorophyll_A;Ear_height;Glutamate;Malate;Southern_leaf_blight;Total_amino_acids	0	0	0	0	0	1	0	0	0	0	0	0	0	0	0	0	0	0	0	0	0	0	0	0	0	0	1	private
pan_gene_31702	pan_gene_32835	Days_to_anthesis;Total_amino_acids	Total_amino_acids	0	0	0	0	0	0	0	0	0	0	1	0	0	0	0	0	0	0	0	0	0	0	0	0	0	0	1	private
pan_gene_31734	pan_gene_32607	Total_amino_acids	Ear_height;Total_amino_acids	0	0	0	0	0	1	0	0	0	0	1	0	0	0	0	0	0	0	0	0	0	0	0	0	0	0	2	dispensable
pan_gene_31734	pan_gene_32656	Total_amino_acids	Glutamate;Southern_leaf_blight;Total_amino_acids	0	0	0	0	0	1	0	0	1	0	0	0	0	0	0	0	0	0	0	0	0	0	0	0	0	0	2	dispensable
pan_gene_31734	pan_gene_5841	Total_amino_acids	Chlorophyll_A;PCA_of_metabolites:_PC2;Photoperiod_Growing-degree_days_to_silk;Total_amino_acids	0	0	0	0	0	1	0	0	0	1	0	0	0	0	0	0	0	0	0	0	0	0	0	0	1	0	3	dispensable
pan_gene_31734	pan_gene_73343	Total_amino_acids	Total_amino_acids	0	0	0	0	0	1	1	0	1	0	0	1	0	1	0	0	1	0	0	1	0	0	0	0	0	1	8	dispensable
pan_gene_31745	pan_gene_5457	Total_amino_acids	Total_amino_acids	0	0	0	0	0	1	0	0	0	0	0	0	0	0	0	0	0	0	0	0	0	0	0	0	0	1	2	dispensable
pan_gene_32607	pan_gene_5131	Ear_height;Total_amino_acids	Days_to_silk;Fructose;Glucose;Malate;Nodes_per_plant;Total_amino_acids	0	0	0	0	0	1	0	0	0	0	0	0	0	0	0	0	0	0	0	0	0	0	0	0	0	0	1	private
pan_gene_32656	pan_gene_5440	Glutamate;Southern_leaf_blight;Total_amino_acids	Days_to_anthesis;Stalk_strength;Total_amino_acids	0	0	0	0	0	1	0	0	0	0	0	0	0	0	0	0	0	0	0	0	0	0	0	0	0	0	1	private
pan_gene_32656	pan_gene_5841	Glutamate;Southern_leaf_blight;Total_amino_acids	Chlorophyll_A;PCA_of_metabolites:_PC2;Photoperiod_Growing-degree_days_to_silk;Total_amino_acids	0	0	0	0	0	1	0	0	0	0	0	0	0	0	0	0	0	0	0	0	0	0	0	0	0	0	1	private
pan_gene_32656	pan_gene_73343	Glutamate;Southern_leaf_blight;Total_amino_acids	Total_amino_acids	0	0	0	0	0	1	0	0	0	0	0	0	0	0	0	0	0	0	0	0	0	0	0	0	0	0	1	private
pan_gene_32709	pan_gene_32744	Average_internode_length_(below_ear);Tassel_branch_number;Total_amino_acids	Chlorophyll_A;Nodes_above_ear;Starch;Total_amino_acids	0	0	0	0	0	1	0	0	0	0	0	0	0	0	0	0	0	0	0	0	0	0	0	0	0	0	1	private
pan_gene_32716	pan_gene_72201	Ear_height;Total_amino_acids	Boxcox-transformed_leaf_angle;Total_amino_acids	0	0	0	0	0	1	0	0	0	0	0	0	0	0	0	0	0	0	0	0	0	0	0	0	0	0	1	private
pan_gene_32722	pan_gene_5841	Average_internode_length_(below_ear);Chlorophyll_A;Glutamate;Malate;Total_amino_acids	Chlorophyll_A;PCA_of_metabolites:_PC2;Photoperiod_Growing-degree_days_to_silk;Total_amino_acids	0	0	0	0	0	1	0	0	0	0	0	0	0	0	0	0	0	0	0	0	0	0	0	0	0	0	1	private
pan_gene_32825	pan_gene_97202	Total_amino_acids	Fructose;Glucose;Malate;Nodes_per_plant;Total_amino_acids	0	0	0	0	0	1	0	1	0	0	0	1	0	1	0	0	0	0	1	1	0	0	0	0	0	0	6	dispensable
pan_gene_32835	pan_gene_5841	Total_amino_acids	Chlorophyll_A;PCA_of_metabolites:_PC2;Photoperiod_Growing-degree_days_to_silk;Total_amino_acids	0	0	0	0	0	1	0	0	0	0	0	0	0	0	0	0	0	0	0	0	0	0	0	0	0	0	1	private
pan_gene_3993	pan_gene_5366	Boxcox-transformed_leaf_angle;Days_to_anthesis;Total_amino_acids	Anthesis-silking_interval;Cob_diameter;Nodes_per_plant;Total_amino_acids	0	0	0	0	0	1	0	0	0	0	0	0	0	0	0	0	0	0	0	0	0	0	0	0	0	0	1	private
pan_gene_5131	pan_gene_5366	Days_to_silk;Fructose;Glucose;Malate;Nodes_per_plant;Total_amino_acids	Anthesis-silking_interval;Cob_diameter;Nodes_per_plant;Total_amino_acids	0	0	0	0	0	1	0	0	0	0	0	0	0	0	0	0	0	0	0	0	1	0	0	0	0	0	2	dispensable
pan_gene_5131	pan_gene_5841	Days_to_silk;Fructose;Glucose;Malate;Nodes_per_plant;Total_amino_acids	Chlorophyll_A;PCA_of_metabolites:_PC2;Photoperiod_Growing-degree_days_to_silk;Total_amino_acids	0	0	0	0	0	1	0	0	0	0	0	0	0	0	0	0	0	0	0	0	0	0	0	0	0	0	1	private
pan_gene_5257	pan_gene_5457	Ratio_of_ear_height_to_total_height;Total_amino_acids	Total_amino_acids	0	0	0	0	0	1	0	1	1	0	0	0	0	0	0	0	0	0	0	0	0	0	0	0	0	0	3	dispensable
pan_gene_5440	pan_gene_5841	Days_to_anthesis;Stalk_strength;Total_amino_acids	Chlorophyll_A;PCA_of_metabolites:_PC2;Photoperiod_Growing-degree_days_to_silk;Total_amino_acids	0	0	0	0	0	1	0	0	0	0	0	0	0	0	0	0	0	0	0	0	0	0	0	0	0	0	1	private
pan_gene_5440	pan_gene_73343	Days_to_anthesis;Stalk_strength;Total_amino_acids	Total_amino_acids	0	0	0	0	0	1	0	0	0	0	0	0	0	0	0	0	0	0	0	0	0	0	0	0	0	0	1	private
pan_gene_5457	pan_gene_5841	Total_amino_acids	Chlorophyll_A;PCA_of_metabolites:_PC2;Photoperiod_Growing-degree_days_to_silk;Total_amino_acids	0	0	0	0	0	1	0	0	0	0	0	0	0	0	0	0	0	0	0	0	0	0	1	0	1	0	3	dispensable
pan_gene_100728	pan_gene_11952	Days_to_anthesis;Total_amino_acids	Total_amino_acids	0	0	0	0	0	0	0	0	0	0	0	0	0	0	0	0	0	0	0	1	0	0	0	0	0	0	1	private
pan_gene_11007	pan_gene_31701	Chlorophyll_A;Nodes_above_ear;Total_amino_acids	Tassel_branch_number;Total_amino_acids	0	0	0	0	0	0	1	1	0	0	1	1	0	0	0	0	0	0	0	0	0	0	0	0	0	0	4	dispensable
pan_gene_11339	pan_gene_28544	Ratio_of_ear_height_to_total_height;Total_amino_acids	Fructose;PCA_of_metabolites:_PC1;Stalk_strength;Total_amino_acids	0	0	0	0	0	0	1	0	0	0	0	0	0	0	0	0	0	0	0	0	0	0	0	0	0	0	1	private
pan_gene_11339	pan_gene_29285	Ratio_of_ear_height_to_total_height;Total_amino_acids	Total_amino_acids	0	0	0	0	0	0	0	0	0	0	0	1	0	0	0	0	0	0	0	0	1	0	0	0	0	1	3	dispensable
pan_gene_11339	pan_gene_30217	Ratio_of_ear_height_to_total_height;Total_amino_acids	Total_amino_acids	0	0	0	0	0	0	1	0	0	0	0	0	0	0	0	0	0	0	0	0	0	1	0	0	0	0	2	dispensable
pan_gene_11354	pan_gene_24078	Average_internode_length_(whole_plant);Total_amino_acids	Northern_Leaf_Blight;Total_amino_acids	0	0	0	0	0	0	1	0	1	0	0	0	0	0	0	0	0	0	0	0	0	0	0	1	0	0	3	dispensable
pan_gene_11354	pan_gene_24318	Average_internode_length_(whole_plant);Total_amino_acids	Chlorophyll_B;Total_amino_acids	0	0	0	0	0	0	0	0	1	0	1	0	0	0	0	0	0	0	0	0	0	0	0	0	0	0	2	dispensable
pan_gene_11354	pan_gene_28218	Average_internode_length_(whole_plant);Total_amino_acids	Total_amino_acids	0	0	0	0	0	0	1	0	0	0	1	0	0	0	0	0	0	0	0	0	0	0	0	0	0	1	3	dispensable
pan_gene_11920	pan_gene_24057	Ear_height;Nodes_per_plant;Nodes_to_ear;Tassel_branch_number;Total_amino_acids	Days_to_anthesis;Total_amino_acids	0	0	0	0	0	0	1	0	1	0	0	0	1	0	0	0	1	1	0	0	0	0	0	0	1	0	6	dispensable
pan_gene_11920	pan_gene_31177	Ear_height;Nodes_per_plant;Nodes_to_ear;Tassel_branch_number;Total_amino_acids	Days_to_silk;Total_amino_acids	0	0	0	0	0	0	1	0	0	0	0	1	0	0	0	0	1	0	0	0	0	0	0	0	1	0	4	dispensable
pan_gene_11982	pan_gene_31671	Nodes_to_ear;Protein;Total_amino_acids	Total_amino_acids	0	0	0	0	0	0	1	0	0	0	0	0	0	1	0	0	0	1	0	1	0	0	0	0	0	0	4	dispensable
pan_gene_12115	pan_gene_24078	Total_amino_acids	Northern_Leaf_Blight;Total_amino_acids	0	0	0	0	0	0	1	0	1	0	0	0	0	0	0	0	0	0	0	0	0	0	0	0	0	0	2	dispensable
pan_gene_12491	pan_gene_24318	Total_amino_acids	Chlorophyll_B;Total_amino_acids	0	0	0	0	0	0	0	0	0	0	0	0	1	0	0	0	0	0	0	0	0	0	0	0	0	0	1	private
pan_gene_12491	pan_gene_28218	Total_amino_acids	Total_amino_acids	0	0	0	0	0	0	1	0	0	0	1	0	1	0	0	0	0	0	0	0	0	0	0	0	1	0	4	dispensable
pan_gene_12491	pan_gene_32722	Total_amino_acids	Average_internode_length_(below_ear);Chlorophyll_A;Glutamate;Malate;Total_amino_acids	0	0	0	0	0	0	1	1	0	0	0	0	1	0	0	0	0	0	0	0	0	0	0	0	1	0	4	dispensable
pan_gene_12491	pan_gene_79015	Total_amino_acids	Nitrate;Total_amino_acids	0	0	0	0	0	0	1	0	0	0	1	1	0	0	0	0	0	1	0	0	0	0	0	0	0	0	4	dispensable
pan_gene_13598	pan_gene_22279	Total_amino_acids	Total_amino_acids	0	0	0	0	0	0	1	0	0	0	0	0	0	0	0	0	0	0	0	0	0	0	0	0	0	0	1	private
pan_gene_14310	pan_gene_16124	Total_amino_acids	Average_internode_length_(above_ear);Leaf_width;Total_amino_acids	0	0	0	0	0	0	1	0	0	0	0	0	0	0	0	0	0	0	0	0	0	0	0	0	0	0	1	private
pan_gene_14412	pan_gene_35614	Total_amino_acids	Total_amino_acids	0	0	0	0	0	0	1	0	1	0	0	0	0	0	0	0	0	0	0	0	0	0	0	0	0	0	2	dispensable
pan_gene_14538	pan_gene_35614	Total_amino_acids	Total_amino_acids	0	0	0	0	0	0	1	0	0	0	0	0	0	0	0	0	0	0	0	0	0	0	0	0	0	0	1	private
pan_gene_14953	pan_gene_35614	Total_amino_acids	Total_amino_acids	0	0	0	0	0	0	1	0	1	0	0	0	0	0	0	0	0	0	0	0	0	0	0	0	0	0	2	dispensable
pan_gene_15971	pan_gene_32724	Days_to_silk;Glucose;PCA_of_metabolites:_PC2;Total_amino_acids	Chlorophyll_A;Ear_height;Malate;Nodes_to_ear;Total_amino_acids	0	0	0	0	0	0	1	0	0	0	0	0	0	0	0	0	0	0	0	0	0	0	0	0	0	0	1	private
pan_gene_16124	pan_gene_31701	Average_internode_length_(above_ear);Leaf_width;Total_amino_acids	Tassel_branch_number;Total_amino_acids	0	0	0	0	0	0	1	0	0	0	0	0	0	0	0	0	0	0	0	0	0	0	0	0	0	0	1	private
pan_gene_16312	pan_gene_28218	Total_amino_acids	Total_amino_acids	0	0	0	0	0	0	1	0	0	0	0	0	0	0	0	0	0	0	0	0	0	0	0	0	0	0	1	private
pan_gene_16730	pan_gene_20449	Total_amino_acids	Total_amino_acids	0	0	0	0	0	0	1	0	0	0	0	0	0	0	0	0	0	0	0	0	1	1	0	0	0	0	3	dispensable
pan_gene_17326	pan_gene_29285	Leaf_width;Total_amino_acids	Total_amino_acids	0	0	0	0	0	0	0	0	0	0	0	1	0	0	0	0	0	0	0	0	0	0	0	0	0	1	2	dispensable
pan_gene_17329	pan_gene_3031	Total_amino_acids	Total_amino_acids	0	0	0	0	0	0	1	0	0	0	0	0	0	0	0	0	0	0	0	0	0	0	0	0	0	0	1	private
pan_gene_17329	pan_gene_35614	Total_amino_acids	Total_amino_acids	0	0	0	0	0	0	1	0	0	0	0	0	0	0	0	0	0	0	0	0	0	0	0	0	0	0	1	private
pan_gene_19299	pan_gene_24078	Anthesis-silking_interval;Chlorophyll_A;Days_to_anthesis;Glutamate;PCA_of_metabolites:_PC1;PCA_of_metabolites:_PC2;Total_amino_acids	Northern_Leaf_Blight;Total_amino_acids	0	0	0	0	0	0	1	0	0	0	0	0	0	0	0	0	0	0	0	0	0	0	0	0	0	0	1	private
pan_gene_20782	pan_gene_31551	Nodes_above_ear;Total_amino_acids	Plant_height;Total_amino_acids	0	0	0	0	0	0	0	0	0	0	1	0	0	0	0	0	0	0	0	0	1	0	0	0	0	0	2	dispensable
pan_gene_20795	pan_gene_27647	Leaf_length;Total_amino_acids	Days_to_silk;Ear_height;PCA_of_metabolites:_PC1;Ratio_of_ear_height_to_total_height;Total_amino_acids	0	0	0	0	0	0	1	0	0	0	0	0	0	0	0	0	0	0	0	0	0	0	0	0	0	0	1	private
pan_gene_20798	pan_gene_85531	Total_amino_acids	Total_amino_acids	0	0	0	0	0	0	0	0	0	0	0	1	0	0	0	0	0	0	0	0	0	0	0	0	0	0	1	private
pan_gene_22287	pan_gene_27646	Days_to_anthesis;Nodes_per_plant;Total_amino_acids	Days_to_silk;Protein;Total_amino_acids	0	0	0	0	0	0	1	0	0	0	0	0	0	0	0	0	0	0	0	0	0	0	0	0	0	0	1	private
pan_gene_24071	pan_gene_25890	Total_amino_acids	Sucrose;Total_amino_acids	0	0	0	0	0	0	0	0	0	0	0	0	0	0	0	1	0	0	0	0	0	0	0	0	0	1	2	dispensable
pan_gene_26427	pan_gene_31695	Nodes_above_ear;PCA_of_metabolites:_PC1;Total_amino_acids	Total_amino_acids	0	0	0	0	0	0	1	0	0	0	0	0	0	0	0	0	0	0	0	0	0	0	0	0	0	0	1	private
pan_gene_27647	pan_gene_28586	Days_to_silk;Ear_height;PCA_of_metabolites:_PC1;Ratio_of_ear_height_to_total_height;Total_amino_acids	Leaf_length;Total_amino_acids	0	0	0	0	0	0	1	0	0	0	0	0	0	0	0	0	0	0	0	0	0	0	0	0	0	0	1	private
pan_gene_27647	pan_gene_29018	Days_to_silk;Ear_height;PCA_of_metabolites:_PC1;Ratio_of_ear_height_to_total_height;Total_amino_acids	Total_amino_acids	0	0	0	0	0	0	1	0	0	0	0	0	0	0	0	0	0	0	0	0	0	0	0	0	0	0	1	private
pan_gene_27655	pan_gene_28545	Days_to_anthesis;Days_to_silk;Total_amino_acids	Chlorophyll_A;Days_to_anthesis;PCA_of_metabolites:_PC1;Total_amino_acids	0	0	0	0	0	0	1	0	0	0	0	0	0	0	0	0	0	0	0	1	0	0	0	0	0	0	2	dispensable
pan_gene_31671	pan_gene_31701	Total_amino_acids	Tassel_branch_number;Total_amino_acids	0	0	0	0	0	0	1	0	0	0	0	0	0	0	0	0	0	0	0	0	0	0	0	0	0	0	1	private
pan_gene_32723	pan_gene_35614	Average_internode_length_(below_ear);Chlorophyll_A;Glutamate;Malate;Nodes_to_ear;Total_amino_acids	Total_amino_acids	0	0	0	0	0	0	1	0	0	0	0	0	0	0	0	0	0	0	0	0	0	0	0	0	0	0	1	private
pan_gene_32743	pan_gene_32807	Malate;Starch;Total_amino_acids	Boxcox-transformed_leaf_angle;Total_amino_acids	0	0	0	0	0	0	1	0	0	0	0	0	0	0	0	0	0	0	0	0	0	0	0	0	0	0	1	private
pan_gene_32825	pan_gene_7612	Total_amino_acids	Average_internode_length_(below_ear);Total_amino_acids	0	0	0	0	0	0	1	0	0	1	1	1	0	1	0	0	0	0	1	0	0	0	0	1	0	0	7	dispensable
pan_gene_35614	pan_gene_37626	Total_amino_acids	Fructose;Sucrose;Total_amino_acids	0	0	0	0	0	0	1	0	0	0	0	0	0	0	0	0	0	0	0	0	0	0	0	0	0	0	1	private
pan_gene_5366	pan_gene_79015	Anthesis-silking_interval;Cob_diameter;Nodes_per_plant;Total_amino_acids	Nitrate;Total_amino_acids	0	0	0	0	0	0	1	1	1	0	1	0	0	0	0	0	0	0	0	0	1	0	0	0	0	0	5	dispensable
pan_gene_73343	pan_gene_85531	Total_amino_acids	Total_amino_acids	0	0	0	0	0	0	0	0	0	0	0	1	0	0	0	0	0	0	0	0	0	0	1	0	0	0	2	dispensable
pan_gene_100728	pan_gene_11013	Days_to_anthesis;Total_amino_acids	Height_above_ear;Nodes_above_ear;Total_amino_acids	0	0	0	0	0	0	0	0	1	0	0	0	0	0	0	0	0	0	0	0	0	0	0	0	0	0	1	private
pan_gene_10971	pan_gene_28539	Total_amino_acids	Protein;Total_amino_acids	0	0	0	0	0	0	0	1	0	0	0	0	0	0	0	0	0	0	0	0	0	0	0	0	0	0	1	private
pan_gene_11007	pan_gene_49207	Chlorophyll_A;Nodes_above_ear;Total_amino_acids	Total_amino_acids	0	0	0	0	0	0	0	1	0	0	0	0	0	0	0	0	0	0	0	0	0	0	0	0	0	0	1	private
pan_gene_11339	pan_gene_11954	Ratio_of_ear_height_to_total_height;Total_amino_acids	Average_internode_length_(above_ear);Nodes_above_ear;Nodes_per_plant;Nodes_to_ear;Tassel_branch_number;Total_amino_acids	0	0	0	0	0	0	0	1	0	0	0	0	1	0	0	0	0	0	0	1	0	0	1	0	0	0	4	dispensable
pan_gene_11920	pan_gene_27964	Ear_height;Nodes_per_plant;Nodes_to_ear;Tassel_branch_number;Total_amino_acids	Average_internode_length_(above_ear);Total_amino_acids	0	0	0	0	0	0	0	1	0	0	0	0	0	0	0	0	0	0	0	0	0	0	0	0	0	0	1	private
pan_gene_11920	pan_gene_55477	Ear_height;Nodes_per_plant;Nodes_to_ear;Tassel_branch_number;Total_amino_acids	Southern_leaf_blight;Total_amino_acids	0	0	0	0	0	0	0	1	0	0	0	0	0	0	0	0	0	0	0	0	0	0	0	0	0	0	1	private
pan_gene_11956	pan_gene_14538	Glutamate;Nitrate;Tassel_branch_number;Total_amino_acids	Total_amino_acids	0	0	0	0	0	0	0	1	0	0	0	1	0	0	0	0	0	0	0	0	0	0	0	0	0	0	2	dispensable
pan_gene_11956	pan_gene_32723	Glutamate;Nitrate;Tassel_branch_number;Total_amino_acids	Average_internode_length_(below_ear);Chlorophyll_A;Glutamate;Malate;Nodes_to_ear;Total_amino_acids	0	0	0	0	0	0	0	1	0	0	0	0	0	0	0	0	0	0	0	0	0	0	0	0	0	0	1	private
pan_gene_12491	pan_gene_55477	Total_amino_acids	Southern_leaf_blight;Total_amino_acids	0	0	0	0	0	0	0	1	0	0	0	0	0	0	0	0	0	0	0	0	0	0	0	0	0	0	1	private
pan_gene_14412	pan_gene_15932	Total_amino_acids	Average_internode_length_(above_ear);Total_amino_acids	0	0	0	0	0	0	0	1	0	0	0	0	0	0	0	0	0	0	0	0	0	0	0	0	0	0	1	private
pan_gene_14412	pan_gene_19299	Total_amino_acids	Anthesis-silking_interval;Chlorophyll_A;Days_to_anthesis;Glutamate;PCA_of_metabolites:_PC1;PCA_of_metabolites:_PC2;Total_amino_acids	0	0	0	0	0	0	0	1	0	0	0	0	0	0	0	0	0	0	0	0	0	0	0	0	0	0	1	private
pan_gene_14412	pan_gene_24071	Total_amino_acids	Total_amino_acids	0	0	0	0	0	0	0	0	0	0	0	0	0	0	0	1	0	0	0	0	0	0	0	0	0	0	1	private
pan_gene_14412	pan_gene_79015	Total_amino_acids	Nitrate;Total_amino_acids	0	0	0	0	0	0	0	1	0	0	0	0	0	0	0	0	0	0	0	0	1	0	0	0	0	0	2	dispensable
pan_gene_14538	pan_gene_51865	Total_amino_acids	Sucrose;Total_amino_acids	0	0	0	0	0	0	0	1	0	0	0	0	0	0	0	0	0	0	0	0	1	0	0	0	0	0	2	dispensable
pan_gene_14953	pan_gene_32723	Total_amino_acids	Average_internode_length_(below_ear);Chlorophyll_A;Glutamate;Malate;Nodes_to_ear;Total_amino_acids	0	0	0	0	0	0	0	1	0	0	1	0	0	0	0	1	0	0	0	0	0	0	0	0	0	0	3	dispensable
pan_gene_15932	pan_gene_15975	Average_internode_length_(above_ear);Total_amino_acids	Total_amino_acids	0	0	0	0	0	0	0	1	1	0	0	0	0	0	0	0	0	0	0	0	0	0	0	0	0	0	2	dispensable
pan_gene_15932	pan_gene_31209	Average_internode_length_(above_ear);Total_amino_acids	Total_amino_acids	0	0	0	0	0	0	0	1	0	0	0	0	0	0	0	0	0	0	0	0	0	0	0	0	0	0	1	private
pan_gene_16023	pan_gene_31695	Days_to_anthesis;Total_amino_acids	Total_amino_acids	0	0	0	0	0	0	0	1	0	0	0	0	0	0	0	0	0	0	0	0	0	0	0	0	0	0	1	private
pan_gene_16124	pan_gene_42468	Average_internode_length_(above_ear);Leaf_width;Total_amino_acids	Boxcox-transformed_leaf_angle;Height_above_ear;Starch;Total_amino_acids	0	0	0	0	0	0	0	1	0	0	0	0	0	0	0	0	0	0	0	0	0	0	0	0	0	0	1	private
pan_gene_16312	pan_gene_16955	Total_amino_acids	Total_amino_acids	0	0	0	0	0	0	0	1	0	0	0	0	0	0	0	0	0	0	0	0	0	0	0	0	0	0	1	private
pan_gene_16312	pan_gene_25886	Total_amino_acids	Southern_leaf_blight;Total_amino_acids	0	0	0	0	0	0	0	1	0	1	0	0	1	0	0	0	0	1	0	0	0	0	0	1	0	1	6	dispensable
pan_gene_16312	pan_gene_32722	Total_amino_acids	Average_internode_length_(below_ear);Chlorophyll_A;Glutamate;Malate;Total_amino_acids	0	0	0	0	0	0	0	1	0	1	0	0	1	1	0	0	0	0	0	0	0	0	0	0	0	0	4	dispensable
pan_gene_16312	pan_gene_51865	Total_amino_acids	Sucrose;Total_amino_acids	0	0	0	0	0	0	0	1	0	0	1	0	0	0	0	0	0	0	0	0	0	0	0	0	0	0	2	dispensable
pan_gene_16871	pan_gene_79015	Total_amino_acids	Nitrate;Total_amino_acids	0	0	0	0	0	0	0	0	0	0	1	0	0	0	0	0	0	0	0	0	0	0	0	0	0	0	1	private
pan_gene_16955	pan_gene_19299	Total_amino_acids	Anthesis-silking_interval;Chlorophyll_A;Days_to_anthesis;Glutamate;PCA_of_metabolites:_PC1;PCA_of_metabolites:_PC2;Total_amino_acids	0	0	0	0	0	0	0	1	0	0	0	0	0	0	0	0	0	0	0	0	0	0	0	0	0	0	1	private
pan_gene_16955	pan_gene_51865	Total_amino_acids	Sucrose;Total_amino_acids	0	0	0	0	0	0	0	1	0	0	0	0	0	0	0	0	0	0	0	0	0	0	0	0	0	0	1	private
pan_gene_17117	pan_gene_32825	Total_amino_acids	Total_amino_acids	0	0	0	0	0	0	0	1	0	1	0	0	0	1	0	0	0	0	0	0	0	1	0	1	0	0	5	dispensable
pan_gene_17326	pan_gene_27655	Leaf_width;Total_amino_acids	Days_to_anthesis;Days_to_silk;Total_amino_acids	0	0	0	0	0	0	0	0	0	0	0	1	0	0	0	0	1	0	0	0	0	0	0	0	0	1	3	dispensable
pan_gene_18327	pan_gene_62490	Total_amino_acids	Total_amino_acids	0	0	0	0	0	0	0	1	0	0	0	0	0	0	0	0	0	0	0	0	0	0	0	0	0	0	1	private
pan_gene_19299	pan_gene_51865	Anthesis-silking_interval;Chlorophyll_A;Days_to_anthesis;Glutamate;PCA_of_metabolites:_PC1;PCA_of_metabolites:_PC2;Total_amino_acids	Sucrose;Total_amino_acids	0	0	0	0	0	0	0	1	0	0	0	0	0	0	0	0	0	0	0	0	0	0	0	0	0	0	1	private
pan_gene_19307	pan_gene_73343	Anthesis-silking_interval;Chlorophyll_A;Total_amino_acids	Total_amino_acids	0	0	0	0	0	0	0	0	0	0	0	0	0	0	0	0	0	0	0	0	0	0	1	0	0	0	1	private
pan_gene_20798	pan_gene_27964	Total_amino_acids	Average_internode_length_(above_ear);Total_amino_acids	0	0	0	0	0	0	0	1	0	0	0	0	0	0	0	0	0	0	0	0	0	0	0	0	0	0	1	private
pan_gene_21063	pan_gene_27647	Total_amino_acids	Days_to_silk;Ear_height;PCA_of_metabolites:_PC1;Ratio_of_ear_height_to_total_height;Total_amino_acids	0	0	0	0	0	0	0	1	0	0	0	0	0	0	0	0	0	0	0	0	0	0	0	0	0	0	1	private
pan_gene_22266	pan_gene_49207	Anthesis-silking_interval;Average_internode_length_(whole_plant);Nodes_per_plant;Total_amino_acids	Total_amino_acids	0	0	0	0	0	0	0	1	0	0	0	0	0	0	0	0	0	0	0	0	0	0	0	0	0	0	1	private
pan_gene_24056	pan_gene_32825	Total_amino_acids	Total_amino_acids	0	0	0	0	0	0	0	1	0	0	1	0	0	1	0	0	0	0	1	0	1	0	0	0	0	0	5	dispensable
pan_gene_24057	pan_gene_25886	Days_to_anthesis;Total_amino_acids	Southern_leaf_blight;Total_amino_acids	0	0	0	0	0	0	0	1	0	0	0	0	0	0	0	0	0	0	0	0	0	0	0	0	0	0	1	private
pan_gene_24057	pan_gene_27604	Days_to_anthesis;Total_amino_acids	Days_to_anthesis;Total_amino_acids	0	0	0	0	0	0	0	1	0	0	0	0	0	0	0	0	0	0	0	0	0	0	0	0	0	0	1	private
pan_gene_24057	pan_gene_28218	Days_to_anthesis;Total_amino_acids	Total_amino_acids	0	0	0	0	0	0	0	1	1	0	0	0	0	0	0	0	0	0	0	0	0	0	0	0	0	0	2	dispensable
pan_gene_24071	pan_gene_62490	Total_amino_acids	Total_amino_acids	0	0	0	0	0	0	0	0	0	0	0	0	0	0	0	1	0	0	0	0	0	0	0	0	0	0	1	private
pan_gene_24318	pan_gene_31177	Chlorophyll_B;Total_amino_acids	Days_to_silk;Total_amino_acids	0	0	0	0	0	0	0	0	1	0	0	0	0	0	0	0	0	0	0	0	0	0	0	0	0	0	1	private
pan_gene_25886	pan_gene_27604	Southern_leaf_blight;Total_amino_acids	Days_to_anthesis;Total_amino_acids	0	0	0	0	0	0	0	1	0	0	0	0	0	0	0	0	0	0	0	0	0	0	0	0	0	0	1	private
pan_gene_25886	pan_gene_5257	Southern_leaf_blight;Total_amino_acids	Ratio_of_ear_height_to_total_height;Total_amino_acids	0	0	0	0	0	0	0	1	0	0	0	0	0	0	0	0	0	0	0	0	0	0	0	0	0	0	1	private
pan_gene_27647	pan_gene_3020	Days_to_silk;Ear_height;PCA_of_metabolites:_PC1;Ratio_of_ear_height_to_total_height;Total_amino_acids	Total_amino_acids	0	0	0	0	0	0	0	1	0	0	0	0	0	0	0	0	0	0	0	0	0	0	0	0	0	0	1	private
pan_gene_27655	pan_gene_28573	Days_to_anthesis;Days_to_silk;Total_amino_acids	100_Kernel_weight;Total_amino_acids	0	0	0	0	0	0	0	1	0	0	0	0	0	0	0	0	0	0	0	0	0	0	1	0	0	0	2	dispensable
pan_gene_27964	pan_gene_55477	Average_internode_length_(above_ear);Total_amino_acids	Southern_leaf_blight;Total_amino_acids	0	0	0	0	0	0	0	1	0	0	0	0	0	0	0	0	0	0	0	0	0	0	0	0	0	0	1	private
pan_gene_28037	pan_gene_51865	Cob_diameter;Total_amino_acids	Sucrose;Total_amino_acids	0	0	0	0	0	0	0	1	0	0	0	0	0	0	0	0	0	0	0	0	0	0	0	0	0	0	1	private
pan_gene_28038	pan_gene_97264	Cob_diameter;Height_above_ear;Total_amino_acids	Days_to_anthesis;Days_to_silk;Nodes_per_plant;Total_amino_acids	0	0	0	0	0	0	0	1	0	0	0	0	0	0	0	0	0	0	0	0	0	0	0	0	0	0	1	private
pan_gene_28218	pan_gene_5257	Total_amino_acids	Ratio_of_ear_height_to_total_height;Total_amino_acids	0	0	0	0	0	0	0	1	0	0	0	0	0	1	0	0	1	0	0	0	0	0	0	0	0	0	3	dispensable
pan_gene_28573	pan_gene_29285	100_Kernel_weight;Total_amino_acids	Total_amino_acids	0	0	0	0	0	0	0	1	0	0	0	0	0	0	0	0	0	0	0	0	0	0	0	0	0	0	1	private
pan_gene_29018	pan_gene_32583	Total_amino_acids	Ear_row_number;Southern_leaf_blight;Total_amino_acids	0	0	0	0	0	0	0	1	0	0	0	0	0	0	0	0	0	0	0	0	0	1	0	0	1	0	3	dispensable
pan_gene_31701	pan_gene_42468	Tassel_branch_number;Total_amino_acids	Boxcox-transformed_leaf_angle;Height_above_ear;Starch;Total_amino_acids	0	0	0	0	0	0	0	1	1	0	0	0	0	0	0	0	0	0	0	0	0	0	0	0	0	0	2	dispensable
pan_gene_31701	pan_gene_49207	Tassel_branch_number;Total_amino_acids	Total_amino_acids	0	0	0	0	0	0	0	1	0	0	0	0	0	0	0	0	0	0	0	0	0	0	0	0	0	0	1	private
pan_gene_31745	pan_gene_32722	Total_amino_acids	Average_internode_length_(below_ear);Chlorophyll_A;Glutamate;Malate;Total_amino_acids	0	0	0	0	0	0	0	1	0	0	0	0	0	0	1	0	0	0	0	0	0	0	0	0	0	0	2	dispensable
pan_gene_32579	pan_gene_62490	Ear_row_number;Nodes_per_plant;Starch;Total_amino_acids	Total_amino_acids	0	0	0	0	0	0	0	1	0	0	0	0	0	0	0	1	0	0	0	1	0	0	0	0	0	0	3	dispensable
pan_gene_32607	pan_gene_5257	Ear_height;Total_amino_acids	Ratio_of_ear_height_to_total_height;Total_amino_acids	0	0	0	0	0	0	0	1	1	0	0	0	0	0	0	0	0	0	0	0	0	0	0	0	0	0	2	dispensable
pan_gene_32722	pan_gene_5257	Average_internode_length_(below_ear);Chlorophyll_A;Glutamate;Malate;Total_amino_acids	Ratio_of_ear_height_to_total_height;Total_amino_acids	0	0	0	0	0	0	0	1	0	1	0	0	0	1	0	0	0	0	0	0	0	1	0	0	0	0	4	dispensable
pan_gene_50477	pan_gene_55477	Total_amino_acids	Southern_leaf_blight;Total_amino_acids	0	0	0	0	0	0	0	1	0	0	0	0	0	0	0	0	0	0	0	0	0	0	0	0	0	0	1	private
pan_gene_51865	pan_gene_73343	Sucrose;Total_amino_acids	Total_amino_acids	0	0	0	0	0	0	0	1	0	0	0	0	0	0	0	0	0	0	0	0	0	0	0	0	0	0	1	private
pan_gene_51865	pan_gene_79015	Sucrose;Total_amino_acids	Nitrate;Total_amino_acids	0	0	0	0	0	0	0	1	0	0	0	0	0	0	0	0	0	0	0	0	0	0	0	0	0	0	1	private
pan_gene_5257	pan_gene_79015	Ratio_of_ear_height_to_total_height;Total_amino_acids	Nitrate;Total_amino_acids	0	0	0	0	0	0	0	1	0	0	0	0	0	0	0	0	0	0	0	0	0	0	0	0	0	0	1	private
pan_gene_53482	pan_gene_5457	Days_to_silk;Tassel_branch_number;Total_amino_acids	Total_amino_acids	0	0	0	0	0	0	0	1	0	0	0	0	0	0	0	0	0	0	0	0	0	0	0	0	0	0	1	private
pan_gene_100728	pan_gene_14469	Days_to_anthesis;Total_amino_acids	PCA_of_metabolites:_PC2;Total_amino_acids	0	0	0	0	0	0	0	0	1	0	0	0	0	0	0	0	0	0	0	0	0	0	0	0	0	0	1	private
pan_gene_100728	pan_gene_42468	Days_to_anthesis;Total_amino_acids	Boxcox-transformed_leaf_angle;Height_above_ear;Starch;Total_amino_acids	0	0	0	0	0	0	0	0	1	0	0	0	0	0	0	0	0	0	0	0	0	0	0	0	0	0	1	private
pan_gene_11007	pan_gene_88680	Chlorophyll_A;Nodes_above_ear;Total_amino_acids	Total_amino_acids	0	0	0	0	0	0	0	0	1	0	0	0	0	0	0	0	0	0	0	0	0	0	0	0	0	0	1	private
pan_gene_11013	pan_gene_14469	Height_above_ear;Nodes_above_ear;Total_amino_acids	PCA_of_metabolites:_PC2;Total_amino_acids	0	0	0	0	0	0	0	0	1	0	0	0	0	0	0	0	0	0	0	0	0	0	0	0	0	0	1	private
pan_gene_11013	pan_gene_14483	Height_above_ear;Nodes_above_ear;Total_amino_acids	Total_amino_acids	0	0	0	0	0	0	0	0	1	0	0	0	0	0	0	0	0	0	0	0	0	0	0	0	0	0	1	private
pan_gene_11013	pan_gene_42468	Height_above_ear;Nodes_above_ear;Total_amino_acids	Boxcox-transformed_leaf_angle;Height_above_ear;Starch;Total_amino_acids	0	0	0	0	0	0	0	0	1	0	0	0	0	0	0	0	0	0	0	0	0	0	0	0	0	0	1	private
pan_gene_11354	pan_gene_31177	Average_internode_length_(whole_plant);Total_amino_acids	Days_to_silk;Total_amino_acids	0	0	0	0	0	0	0	0	1	0	0	0	0	0	0	0	0	0	0	0	0	0	0	0	0	0	1	private
pan_gene_11920	pan_gene_19299	Ear_height;Nodes_per_plant;Nodes_to_ear;Tassel_branch_number;Total_amino_acids	Anthesis-silking_interval;Chlorophyll_A;Days_to_anthesis;Glutamate;PCA_of_metabolites:_PC1;PCA_of_metabolites:_PC2;Total_amino_acids	0	0	0	0	0	0	0	0	1	0	0	0	0	0	0	0	0	0	0	0	0	0	0	0	0	0	1	private
pan_gene_11920	pan_gene_19386	Ear_height;Nodes_per_plant;Nodes_to_ear;Tassel_branch_number;Total_amino_acids	Chlorophyll_A;Total_amino_acids	0	0	0	0	0	0	0	0	0	0	0	0	0	0	0	0	1	0	0	0	0	0	1	0	0	0	2	dispensable
pan_gene_11920	pan_gene_32722	Ear_height;Nodes_per_plant;Nodes_to_ear;Tassel_branch_number;Total_amino_acids	Average_internode_length_(below_ear);Chlorophyll_A;Glutamate;Malate;Total_amino_acids	0	0	0	0	0	0	0	0	1	0	0	0	0	0	0	0	0	0	0	0	0	0	0	0	0	0	1	private
pan_gene_11920	pan_gene_62490	Ear_height;Nodes_per_plant;Nodes_to_ear;Tassel_branch_number;Total_amino_acids	Total_amino_acids	0	0	0	0	0	0	0	0	1	0	0	0	0	0	0	0	0	0	0	0	0	0	0	0	0	0	1	private
pan_gene_11920	pan_gene_79015	Ear_height;Nodes_per_plant;Nodes_to_ear;Tassel_branch_number;Total_amino_acids	Nitrate;Total_amino_acids	0	0	0	0	0	0	0	0	1	0	0	0	0	0	0	0	0	0	0	0	0	0	0	0	0	0	1	private
pan_gene_11982	pan_gene_30076	Nodes_to_ear;Protein;Total_amino_acids	Southern_leaf_blight;Total_amino_acids	0	0	0	0	0	0	0	0	1	0	0	0	0	0	0	0	0	1	0	0	0	1	0	0	0	0	3	dispensable
pan_gene_12098	pan_gene_32709	Average_internode_length_(whole_plant);Chlorophyll_B;Total_amino_acids	Average_internode_length_(below_ear);Tassel_branch_number;Total_amino_acids	0	0	0	0	0	0	0	0	0	0	0	0	0	0	0	0	0	0	0	0	1	0	1	0	0	0	2	dispensable
pan_gene_12115	pan_gene_24318	Total_amino_acids	Chlorophyll_B;Total_amino_acids	0	0	0	0	0	0	0	0	1	0	0	0	0	0	0	0	0	0	0	0	0	0	0	0	0	0	1	private
pan_gene_12115	pan_gene_31177	Total_amino_acids	Days_to_silk;Total_amino_acids	0	0	0	0	0	0	0	0	1	0	0	0	0	0	0	0	0	0	0	0	0	0	0	0	0	0	1	private
pan_gene_12115	pan_gene_32724	Total_amino_acids	Chlorophyll_A;Ear_height;Malate;Nodes_to_ear;Total_amino_acids	0	0	0	0	0	0	0	0	1	0	0	0	0	0	0	0	0	0	0	0	0	0	0	0	0	0	1	private
pan_gene_12115	pan_gene_5457	Total_amino_acids	Total_amino_acids	0	0	0	0	0	0	0	0	1	0	0	0	0	0	0	0	0	0	0	0	0	0	0	0	0	0	1	private
pan_gene_12120	pan_gene_24057	Southern_leaf_blight;Total_amino_acids	Days_to_anthesis;Total_amino_acids	0	0	0	0	0	0	0	0	1	0	0	0	0	0	0	0	0	0	0	0	0	0	0	1	0	0	2	dispensable
pan_gene_12120	pan_gene_28218	Southern_leaf_blight;Total_amino_acids	Total_amino_acids	0	0	0	0	0	0	0	0	1	0	0	0	0	0	1	0	0	0	0	0	0	1	0	0	0	0	3	dispensable
pan_gene_12120	pan_gene_32607	Southern_leaf_blight;Total_amino_acids	Ear_height;Total_amino_acids	0	0	0	0	0	0	0	0	1	0	0	0	0	0	0	0	0	0	0	0	0	0	0	0	0	0	1	private
pan_gene_12120	pan_gene_32705	Southern_leaf_blight;Total_amino_acids	Boxcox-transformed_leaf_angle;Chlorophyll_A;Days_to_silk;Nodes_per_plant;Nodes_to_ear;Total_amino_acids	0	0	0	0	0	0	0	0	1	0	0	0	0	0	0	0	0	0	0	0	0	0	0	0	0	0	1	private
pan_gene_12120	pan_gene_5440	Southern_leaf_blight;Total_amino_acids	Days_to_anthesis;Stalk_strength;Total_amino_acids	0	0	0	0	0	0	0	0	0	0	0	0	0	0	0	0	0	0	0	0	0	1	0	0	0	0	1	private
pan_gene_12120	pan_gene_62490	Southern_leaf_blight;Total_amino_acids	Total_amino_acids	0	0	0	0	0	0	0	0	1	0	0	0	0	1	0	0	0	1	0	0	0	0	1	0	0	0	4	dispensable
pan_gene_12120	pan_gene_73343	Southern_leaf_blight;Total_amino_acids	Total_amino_acids	0	0	0	0	0	0	0	0	1	0	0	0	0	0	0	0	0	1	0	0	0	1	0	0	0	0	3	dispensable
pan_gene_14469	pan_gene_14483	PCA_of_metabolites:_PC2;Total_amino_acids	Total_amino_acids	0	0	0	0	0	0	0	0	1	0	0	0	0	0	0	0	0	0	0	0	0	0	0	0	0	0	1	private
pan_gene_14469	pan_gene_22265	PCA_of_metabolites:_PC2;Total_amino_acids	100_Kernel_weight;Anthesis-silking_interval;Nodes_per_plant;Total_amino_acids	0	0	0	0	0	0	0	0	1	0	0	0	0	0	0	0	0	0	0	0	0	0	0	0	0	0	1	private
pan_gene_14469	pan_gene_32721	PCA_of_metabolites:_PC2;Total_amino_acids	Ear_height;Malate;Nodes_per_plant;Total_amino_acids	0	0	0	0	0	0	0	0	1	0	0	0	0	0	0	0	0	0	0	0	0	0	0	0	0	0	1	private
pan_gene_14469	pan_gene_42468	PCA_of_metabolites:_PC2;Total_amino_acids	Boxcox-transformed_leaf_angle;Height_above_ear;Starch;Total_amino_acids	0	0	0	0	0	0	0	0	1	0	0	0	0	0	0	0	0	0	0	0	0	0	0	0	0	0	1	private
pan_gene_14469	pan_gene_5259	PCA_of_metabolites:_PC2;Total_amino_acids	Total_amino_acids	0	0	0	0	0	0	0	0	1	0	0	0	0	0	0	0	0	0	0	0	0	0	0	0	0	0	1	private
pan_gene_14483	pan_gene_31745	Total_amino_acids	Total_amino_acids	0	0	0	0	0	0	0	0	1	0	0	0	0	0	0	0	0	0	0	0	0	0	0	0	0	0	1	private
pan_gene_14483	pan_gene_5366	Total_amino_acids	Anthesis-silking_interval;Cob_diameter;Nodes_per_plant;Total_amino_acids	0	0	0	0	0	0	0	0	1	0	0	0	0	0	0	0	0	0	0	0	0	0	0	0	0	0	1	private
pan_gene_14483	pan_gene_79015	Total_amino_acids	Nitrate;Total_amino_acids	0	0	0	0	0	0	0	0	1	0	0	0	0	0	0	0	0	0	0	0	0	0	0	0	0	0	1	private
pan_gene_14494	pan_gene_5191	Fructose;Sucrose;Total_amino_acids	Leaf_width;Tassel_length;Total_amino_acids	0	0	0	0	0	0	0	0	1	0	0	0	0	0	0	0	0	0	0	0	0	0	0	0	0	0	1	private
pan_gene_14620	pan_gene_32589	Nodes_above_ear;Total_amino_acids	Nodes_above_ear;Starch;Total_amino_acids	0	0	0	0	0	0	0	0	1	0	0	0	0	0	0	0	0	0	0	0	0	0	0	0	0	0	1	private
pan_gene_14953	pan_gene_37626	Total_amino_acids	Fructose;Sucrose;Total_amino_acids	0	0	0	0	0	0	0	0	1	0	0	0	0	0	0	0	0	0	0	0	0	0	0	0	0	0	1	private
pan_gene_14953	pan_gene_42468	Total_amino_acids	Boxcox-transformed_leaf_angle;Height_above_ear;Starch;Total_amino_acids	0	0	0	0	0	0	0	0	1	0	0	0	0	0	0	0	0	0	0	0	0	0	0	0	0	0	1	private
pan_gene_15932	pan_gene_31701	Average_internode_length_(above_ear);Total_amino_acids	Tassel_branch_number;Total_amino_acids	0	0	0	0	0	0	0	0	1	0	0	0	0	0	0	1	0	0	0	0	0	0	0	0	1	0	3	dispensable
pan_gene_15971	pan_gene_31177	Days_to_silk;Glucose;PCA_of_metabolites:_PC2;Total_amino_acids	Days_to_silk;Total_amino_acids	0	0	0	0	0	0	0	0	1	0	0	0	0	0	0	0	0	0	0	0	0	0	0	0	0	0	1	private
pan_gene_15975	pan_gene_16955	Total_amino_acids	Total_amino_acids	0	0	0	0	0	0	0	0	1	0	0	0	0	0	0	0	0	0	0	0	0	0	0	0	0	0	1	private
pan_gene_16124	pan_gene_88680	Average_internode_length_(above_ear);Leaf_width;Total_amino_acids	Total_amino_acids	0	0	0	0	0	0	0	0	1	0	0	0	0	0	0	0	0	0	0	0	0	0	0	0	0	0	1	private
pan_gene_16845	pan_gene_20554	100_Kernel_weight;Average_internode_length_(above_ear);Leaf_width;Total_amino_acids	Tassel_branch_number;Total_amino_acids	0	0	0	0	0	0	0	0	1	0	0	0	0	0	0	0	0	0	0	0	0	0	0	0	0	0	1	private
pan_gene_16845	pan_gene_26569	100_Kernel_weight;Average_internode_length_(above_ear);Leaf_width;Total_amino_acids	Days_to_silk;Leaf_width;Total_amino_acids	0	0	0	0	0	0	0	0	1	0	0	0	0	0	0	0	0	0	0	0	0	0	0	0	0	0	1	private
pan_gene_16955	pan_gene_17284	Total_amino_acids	Total_amino_acids	0	0	0	0	0	0	0	0	1	0	0	0	0	0	0	0	0	0	0	0	0	0	0	0	0	0	1	private
pan_gene_16955	pan_gene_22265	Total_amino_acids	100_Kernel_weight;Anthesis-silking_interval;Nodes_per_plant;Total_amino_acids	0	0	0	0	0	0	0	0	1	0	0	0	0	0	0	0	0	0	0	0	0	0	0	0	0	0	1	private
pan_gene_16955	pan_gene_27644	Total_amino_acids	Days_to_silk;Total_amino_acids	0	0	0	0	0	0	0	0	1	0	0	0	0	0	0	0	0	0	0	0	0	0	0	0	0	0	1	private
pan_gene_16955	pan_gene_35614	Total_amino_acids	Total_amino_acids	0	0	0	0	0	0	0	0	1	0	0	0	0	0	0	0	0	0	0	0	0	0	0	0	0	0	1	private
pan_gene_16955	pan_gene_5334	Total_amino_acids	Cob_diameter;Leaf_length;Total_amino_acids	0	0	0	0	0	0	0	0	1	0	0	0	0	0	0	0	0	0	0	0	0	0	0	0	0	0	1	private
pan_gene_17284	pan_gene_32721	Total_amino_acids	Ear_height;Malate;Nodes_per_plant;Total_amino_acids	0	0	0	0	0	0	0	0	1	0	0	0	0	0	0	0	0	0	0	0	0	0	0	0	0	0	1	private
pan_gene_17326	pan_gene_20856	Leaf_width;Total_amino_acids	Total_amino_acids	0	0	0	0	0	0	0	0	1	0	0	0	0	0	0	0	0	0	0	0	0	0	0	0	0	0	1	private
pan_gene_18327	pan_gene_20501	Total_amino_acids	Days_to_anthesis;Total_amino_acids	0	0	0	0	0	0	0	0	1	0	0	0	0	0	0	0	0	0	0	0	0	0	0	0	0	0	1	private
pan_gene_18327	pan_gene_25886	Total_amino_acids	Southern_leaf_blight;Total_amino_acids	0	0	0	0	0	0	0	0	1	0	0	0	0	0	0	0	0	0	0	0	0	0	0	0	0	0	1	private
pan_gene_18327	pan_gene_32723	Total_amino_acids	Average_internode_length_(below_ear);Chlorophyll_A;Glutamate;Malate;Nodes_to_ear;Total_amino_acids	0	0	0	0	0	0	0	0	1	0	0	0	0	0	0	0	0	0	0	0	0	0	0	0	0	0	1	private
pan_gene_18327	pan_gene_35614	Total_amino_acids	Total_amino_acids	0	0	0	0	0	0	0	0	1	0	0	0	0	0	0	0	0	0	0	0	0	0	0	0	0	0	1	private
pan_gene_18327	pan_gene_37626	Total_amino_acids	Fructose;Sucrose;Total_amino_acids	0	0	0	0	0	0	0	0	1	0	0	0	0	0	0	0	0	0	0	0	0	0	0	0	0	0	1	private
pan_gene_18516	pan_gene_32744	Stalk_strength;Total_amino_acids	Chlorophyll_A;Nodes_above_ear;Starch;Total_amino_acids	0	0	0	0	0	0	0	0	1	0	0	0	0	0	0	0	0	0	0	0	0	0	0	0	0	0	1	private
pan_gene_19124	pan_gene_32583	Anthesis-silking_interval;Boxcox-transformed_leaf_angle;Nodes_to_ear;Tassel_branch_number;Tassel_length;Total_amino_acids	Ear_row_number;Southern_leaf_blight;Total_amino_acids	0	0	0	0	0	0	0	0	1	0	0	0	0	0	0	0	0	0	0	0	0	0	0	0	0	0	1	private
pan_gene_19299	pan_gene_20619	Anthesis-silking_interval;Chlorophyll_A;Days_to_anthesis;Glutamate;PCA_of_metabolites:_PC1;PCA_of_metabolites:_PC2;Total_amino_acids	Average_internode_length_(above_ear);Southern_leaf_blight;Total_amino_acids	0	0	0	0	0	0	0	0	1	0	0	0	0	0	0	0	0	0	0	0	0	0	1	0	0	0	2	dispensable
pan_gene_20501	pan_gene_20782	Days_to_anthesis;Total_amino_acids	Nodes_above_ear;Total_amino_acids	0	0	0	0	0	0	0	0	1	0	0	0	0	0	0	0	0	0	0	0	0	0	0	0	1	0	2	dispensable
pan_gene_20501	pan_gene_35614	Days_to_anthesis;Total_amino_acids	Total_amino_acids	0	0	0	0	0	0	0	0	1	0	0	0	0	0	0	0	0	0	0	0	0	0	0	0	0	0	1	private
pan_gene_20554	pan_gene_26569	Tassel_branch_number;Total_amino_acids	Days_to_silk;Leaf_width;Total_amino_acids	0	0	0	0	0	0	0	0	1	0	0	0	1	0	0	0	0	0	0	0	0	0	0	0	0	0	2	dispensable
pan_gene_20554	pan_gene_29366	Tassel_branch_number;Total_amino_acids	Average_internode_length_(below_ear);Total_amino_acids	0	0	0	0	0	0	0	0	1	0	0	0	0	0	0	0	0	0	0	0	0	0	0	0	0	0	1	private
pan_gene_20554	pan_gene_32644	Tassel_branch_number;Total_amino_acids	Boxcox-transformed_leaf_angle;Glutamate;PCA_of_metabolites:_PC2;Southern_leaf_blight;Tassel_branch_number;Total_amino_acids	0	0	0	0	0	0	0	0	1	0	0	0	1	0	0	0	0	0	1	0	0	0	0	0	0	0	3	dispensable
pan_gene_20554	pan_gene_5446	Tassel_branch_number;Total_amino_acids	Average_internode_length_(below_ear);Cob_diameter;Days_to_anthesis;Days_to_silk;Tassel_branch_number;Total_amino_acids	0	0	0	0	0	0	0	0	1	0	0	0	0	0	0	0	0	0	0	0	0	0	0	0	0	0	1	private
pan_gene_20619	pan_gene_24057	Average_internode_length_(above_ear);Southern_leaf_blight;Total_amino_acids	Days_to_anthesis;Total_amino_acids	0	0	0	0	0	0	0	0	1	0	0	0	0	0	0	0	0	0	0	0	0	0	0	0	0	0	1	private
pan_gene_20619	pan_gene_28037	Average_internode_length_(above_ear);Southern_leaf_blight;Total_amino_acids	Cob_diameter;Total_amino_acids	0	0	0	0	0	0	0	0	1	0	0	0	0	0	0	0	0	0	0	0	0	0	0	0	0	0	1	private
pan_gene_20619	pan_gene_32607	Average_internode_length_(above_ear);Southern_leaf_blight;Total_amino_acids	Ear_height;Total_amino_acids	0	0	0	0	0	0	0	0	1	0	0	0	0	0	0	0	0	0	0	0	0	0	0	0	1	0	2	dispensable
pan_gene_20619	pan_gene_32705	Average_internode_length_(above_ear);Southern_leaf_blight;Total_amino_acids	Boxcox-transformed_leaf_angle;Chlorophyll_A;Days_to_silk;Nodes_per_plant;Nodes_to_ear;Total_amino_acids	0	0	0	0	0	0	0	0	1	0	0	0	0	0	0	0	0	0	0	0	0	0	0	0	0	0	1	private
pan_gene_20619	pan_gene_32709	Average_internode_length_(above_ear);Southern_leaf_blight;Total_amino_acids	Average_internode_length_(below_ear);Tassel_branch_number;Total_amino_acids	0	0	0	0	0	0	0	0	0	0	0	0	0	1	0	0	0	0	0	0	0	1	1	0	1	0	4	dispensable
pan_gene_20619	pan_gene_62490	Average_internode_length_(above_ear);Southern_leaf_blight;Total_amino_acids	Total_amino_acids	0	0	0	0	0	0	0	0	1	0	0	0	0	0	0	0	0	0	0	0	0	0	0	0	0	0	1	private
pan_gene_20619	pan_gene_73343	Average_internode_length_(above_ear);Southern_leaf_blight;Total_amino_acids	Total_amino_acids	0	0	0	0	0	0	0	0	1	0	0	0	0	0	0	0	0	0	0	0	0	0	0	0	0	0	1	private
pan_gene_20782	pan_gene_20845	Nodes_above_ear;Total_amino_acids	Stalk_strength;Total_amino_acids	0	0	0	0	0	0	0	0	1	0	0	0	0	0	0	0	0	0	0	0	0	0	0	0	0	0	1	private
pan_gene_20782	pan_gene_30268	Nodes_above_ear;Total_amino_acids	Total_amino_acids	0	0	0	0	0	0	0	0	1	0	0	0	0	0	0	0	0	0	0	0	0	0	0	0	0	0	1	private
pan_gene_20782	pan_gene_35614	Nodes_above_ear;Total_amino_acids	Total_amino_acids	0	0	0	0	0	0	0	0	1	0	0	0	0	0	0	0	0	0	0	0	0	0	0	0	0	0	1	private
pan_gene_20782	pan_gene_5131	Nodes_above_ear;Total_amino_acids	Days_to_silk;Fructose;Glucose;Malate;Nodes_per_plant;Total_amino_acids	0	0	0	0	0	0	0	0	1	0	0	0	0	0	0	0	0	0	0	0	0	0	0	0	0	0	1	private
pan_gene_20783	pan_gene_20845	Total_amino_acids	Stalk_strength;Total_amino_acids	0	0	0	0	0	0	0	0	1	0	0	0	0	0	0	0	0	1	0	0	0	0	0	0	0	0	2	dispensable
pan_gene_20783	pan_gene_97202	Total_amino_acids	Fructose;Glucose;Malate;Nodes_per_plant;Total_amino_acids	0	0	0	0	0	0	0	0	1	0	0	0	0	0	0	0	0	0	0	0	0	0	0	0	0	0	1	private
pan_gene_20798	pan_gene_24057	Total_amino_acids	Days_to_anthesis;Total_amino_acids	0	0	0	0	0	0	0	0	1	0	0	0	0	0	0	0	0	0	0	0	0	0	0	0	0	0	1	private
pan_gene_20798	pan_gene_31702	Total_amino_acids	Days_to_anthesis;Total_amino_acids	0	0	0	0	0	0	0	0	0	0	0	0	1	0	0	0	0	0	0	0	0	0	0	0	0	0	1	private
pan_gene_20798	pan_gene_62490	Total_amino_acids	Total_amino_acids	0	0	0	0	0	0	0	0	1	0	0	0	0	0	0	0	0	0	0	0	0	0	0	0	0	0	1	private
pan_gene_20845	pan_gene_30268	Stalk_strength;Total_amino_acids	Total_amino_acids	0	0	0	0	0	0	0	0	1	0	0	0	0	0	0	0	0	0	0	0	0	0	0	0	0	0	1	private
pan_gene_20845	pan_gene_31209	Stalk_strength;Total_amino_acids	Total_amino_acids	0	0	0	0	0	0	0	0	1	0	0	0	0	0	0	0	0	0	0	0	0	0	0	0	0	0	1	private
pan_gene_20845	pan_gene_35614	Stalk_strength;Total_amino_acids	Total_amino_acids	0	0	0	0	0	0	0	0	1	0	0	0	0	0	0	0	0	0	0	0	0	0	0	0	0	0	1	private
pan_gene_20845	pan_gene_5131	Stalk_strength;Total_amino_acids	Days_to_silk;Fructose;Glucose;Malate;Nodes_per_plant;Total_amino_acids	0	0	0	0	0	0	0	0	1	0	0	0	0	0	0	0	0	0	0	0	0	0	0	0	0	0	1	private
pan_gene_22265	pan_gene_31209	100_Kernel_weight;Anthesis-silking_interval;Nodes_per_plant;Total_amino_acids	Total_amino_acids	0	0	0	0	0	0	0	0	1	0	0	0	0	0	0	0	0	0	0	0	0	0	0	0	0	0	1	private
pan_gene_22265	pan_gene_31745	100_Kernel_weight;Anthesis-silking_interval;Nodes_per_plant;Total_amino_acids	Total_amino_acids	0	0	0	0	0	0	0	0	1	0	0	0	0	0	0	0	0	0	0	0	0	0	0	0	0	0	1	private
pan_gene_22265	pan_gene_42468	100_Kernel_weight;Anthesis-silking_interval;Nodes_per_plant;Total_amino_acids	Boxcox-transformed_leaf_angle;Height_above_ear;Starch;Total_amino_acids	0	0	0	0	0	0	0	0	1	0	0	0	0	0	0	0	0	0	0	0	0	0	0	0	0	0	1	private
pan_gene_22265	pan_gene_5334	100_Kernel_weight;Anthesis-silking_interval;Nodes_per_plant;Total_amino_acids	Cob_diameter;Leaf_length;Total_amino_acids	0	0	0	0	0	0	0	0	1	0	0	0	0	0	0	0	0	0	0	0	0	0	0	0	0	0	1	private
pan_gene_22279	pan_gene_27709	Total_amino_acids	Tassel_branch_number;Total_amino_acids	0	0	0	0	0	0	0	0	1	0	0	0	0	0	0	0	0	0	0	0	0	0	0	0	0	0	1	private
pan_gene_22318	pan_gene_30076	Total_amino_acids	Southern_leaf_blight;Total_amino_acids	0	0	0	0	0	0	0	0	1	0	0	0	0	0	0	0	0	0	0	0	0	0	0	0	0	0	1	private
pan_gene_24057	pan_gene_32607	Days_to_anthesis;Total_amino_acids	Ear_height;Total_amino_acids	0	0	0	0	0	0	0	0	1	0	0	0	0	0	0	0	0	0	0	0	0	0	0	0	0	0	1	private
pan_gene_24071	pan_gene_35614	Total_amino_acids	Total_amino_acids	0	0	0	0	0	0	0	0	1	0	0	0	0	0	0	0	0	0	0	0	0	0	0	0	0	0	1	private
pan_gene_24078	pan_gene_24318	Northern_Leaf_Blight;Total_amino_acids	Chlorophyll_B;Total_amino_acids	0	0	0	0	0	0	0	0	1	0	0	0	0	0	0	0	0	0	0	0	0	0	0	0	0	0	1	private
pan_gene_24078	pan_gene_31177	Northern_Leaf_Blight;Total_amino_acids	Days_to_silk;Total_amino_acids	0	0	0	0	0	0	0	0	1	0	0	0	0	0	0	0	0	0	0	0	0	0	0	0	0	0	1	private
pan_gene_24078	pan_gene_32722	Northern_Leaf_Blight;Total_amino_acids	Average_internode_length_(below_ear);Chlorophyll_A;Glutamate;Malate;Total_amino_acids	0	0	0	0	0	0	0	0	1	0	0	0	0	0	0	0	0	0	0	0	0	0	0	0	0	0	1	private
pan_gene_24078	pan_gene_32835	Northern_Leaf_Blight;Total_amino_acids	Total_amino_acids	0	0	0	0	0	0	0	0	1	0	0	0	0	0	0	0	0	0	0	0	0	0	0	0	0	0	1	private
pan_gene_24078	pan_gene_5457	Northern_Leaf_Blight;Total_amino_acids	Total_amino_acids	0	0	0	0	0	0	0	0	1	0	0	0	0	0	0	0	0	0	0	0	0	0	1	0	0	0	2	dispensable
pan_gene_24318	pan_gene_32607	Chlorophyll_B;Total_amino_acids	Ear_height;Total_amino_acids	0	0	0	0	0	0	0	0	1	0	0	0	0	0	0	0	0	0	0	0	0	0	0	0	0	0	1	private
pan_gene_2504	pan_gene_5446	Average_internode_length_(whole_plant);Height_above_ear;Nodes_above_ear;Ratio_of_ear_height_to_total_height;Tassel_length;Total_amino_acids	Average_internode_length_(below_ear);Cob_diameter;Days_to_anthesis;Days_to_silk;Tassel_branch_number;Total_amino_acids	0	0	0	0	0	0	0	0	1	0	0	0	0	0	0	0	0	0	0	0	0	0	0	1	0	0	2	dispensable
pan_gene_25886	pan_gene_30268	Southern_leaf_blight;Total_amino_acids	Total_amino_acids	0	0	0	0	0	0	0	0	1	0	0	0	0	0	0	0	0	0	0	0	0	0	0	0	0	0	1	private
pan_gene_25890	pan_gene_28218	Sucrose;Total_amino_acids	Total_amino_acids	0	0	0	0	0	0	0	0	1	0	0	0	0	0	0	0	0	0	0	0	0	0	0	0	0	0	1	private
pan_gene_25890	pan_gene_31840	Sucrose;Total_amino_acids	Anthesis-silking_interval;Days_to_anthesis;Ear_height;Total_amino_acids	0	0	0	0	0	0	0	0	1	0	0	0	0	0	0	0	0	0	0	0	0	0	0	0	0	0	1	private
pan_gene_25890	pan_gene_32723	Sucrose;Total_amino_acids	Average_internode_length_(below_ear);Chlorophyll_A;Glutamate;Malate;Nodes_to_ear;Total_amino_acids	0	0	0	0	0	0	0	0	1	0	0	0	0	0	0	0	0	0	0	0	0	0	0	0	0	0	1	private
pan_gene_26569	pan_gene_27612	Days_to_silk;Leaf_width;Total_amino_acids	Days_to_silk;Total_amino_acids	0	0	0	0	0	0	0	0	1	0	0	0	0	0	0	0	0	0	0	0	0	0	0	0	0	0	1	private
pan_gene_26569	pan_gene_32644	Days_to_silk;Leaf_width;Total_amino_acids	Boxcox-transformed_leaf_angle;Glutamate;PCA_of_metabolites:_PC2;Southern_leaf_blight;Tassel_branch_number;Total_amino_acids	0	0	0	0	0	0	0	0	1	0	0	0	0	0	0	0	0	0	0	0	0	0	0	0	0	0	1	private
pan_gene_26569	pan_gene_5446	Days_to_silk;Leaf_width;Total_amino_acids	Average_internode_length_(below_ear);Cob_diameter;Days_to_anthesis;Days_to_silk;Tassel_branch_number;Total_amino_acids	0	0	0	0	0	0	0	0	1	0	0	0	0	0	0	0	0	0	0	0	0	0	0	0	0	0	1	private
pan_gene_27612	pan_gene_5446	Days_to_silk;Total_amino_acids	Average_internode_length_(below_ear);Cob_diameter;Days_to_anthesis;Days_to_silk;Tassel_branch_number;Total_amino_acids	0	0	0	0	0	0	0	0	1	0	0	0	0	0	0	0	0	0	0	0	0	0	0	0	0	0	1	private
pan_gene_27644	pan_gene_5443	Days_to_silk;Total_amino_acids	Total_amino_acids	0	0	0	0	0	0	0	0	1	0	0	0	0	0	0	0	0	0	0	0	0	0	0	0	0	0	1	private
pan_gene_28218	pan_gene_31551	Total_amino_acids	Plant_height;Total_amino_acids	0	0	0	0	0	0	0	0	0	1	0	0	0	0	0	0	0	0	0	0	0	0	0	0	0	0	1	private
pan_gene_28218	pan_gene_5440	Total_amino_acids	Days_to_anthesis;Stalk_strength;Total_amino_acids	0	0	0	0	0	0	0	0	0	0	1	0	0	0	0	0	0	0	0	0	1	0	0	0	0	0	2	dispensable
pan_gene_28218	pan_gene_5841	Total_amino_acids	Chlorophyll_A;PCA_of_metabolites:_PC2;Photoperiod_Growing-degree_days_to_silk;Total_amino_acids	0	0	0	0	0	0	0	0	1	0	0	0	0	0	0	0	0	0	0	0	0	0	0	0	0	0	1	private
pan_gene_29285	pan_gene_32573	Total_amino_acids	Nodes_per_plant;Total_amino_acids	0	0	0	0	0	0	0	0	1	0	0	0	0	0	0	0	0	0	0	0	0	0	0	0	0	0	1	private
pan_gene_29285	pan_gene_32747	Total_amino_acids	Chlorophyll_A;Total_amino_acids	0	0	0	0	0	0	0	0	1	0	0	0	0	0	0	0	0	0	0	0	0	0	0	0	0	0	1	private
pan_gene_29366	pan_gene_32644	Average_internode_length_(below_ear);Total_amino_acids	Boxcox-transformed_leaf_angle;Glutamate;PCA_of_metabolites:_PC2;Southern_leaf_blight;Tassel_branch_number;Total_amino_acids	0	0	0	0	0	0	0	0	1	0	0	0	0	0	0	0	0	0	0	0	0	0	0	0	0	0	1	private
pan_gene_2995	pan_gene_96130	Average_internode_length_(above_ear);Ear_row_number;Total_amino_acids	Days_to_silk;Total_amino_acids	0	0	0	0	0	0	0	0	1	0	0	0	0	0	0	0	0	0	0	0	0	0	0	0	0	0	1	private
pan_gene_30076	pan_gene_37626	Southern_leaf_blight;Total_amino_acids	Fructose;Sucrose;Total_amino_acids	0	0	0	0	0	0	0	0	1	0	0	0	0	0	0	0	0	0	0	0	0	0	0	0	0	0	1	private
pan_gene_30268	pan_gene_31209	Total_amino_acids	Total_amino_acids	0	0	0	0	0	0	0	0	1	0	0	1	0	0	0	0	0	0	0	0	0	0	0	0	0	0	2	dispensable
pan_gene_30268	pan_gene_35614	Total_amino_acids	Total_amino_acids	0	0	0	0	0	0	0	0	1	0	0	0	0	0	0	0	0	0	0	0	0	0	0	0	0	0	1	private
pan_gene_31088	pan_gene_32724	Total_amino_acids	Chlorophyll_A;Ear_height;Malate;Nodes_to_ear;Total_amino_acids	0	0	0	0	0	0	0	0	1	0	0	0	0	0	0	0	0	0	0	0	0	0	0	0	0	0	1	private
pan_gene_31088	pan_gene_5453	Total_amino_acids	Cob_diameter;Days_to_anthesis;Ear_height;Total_amino_acids	0	0	0	0	0	0	0	0	1	0	0	0	0	0	0	0	0	0	0	0	0	0	0	0	0	0	1	private
pan_gene_31209	pan_gene_32724	Total_amino_acids	Chlorophyll_A;Ear_height;Malate;Nodes_to_ear;Total_amino_acids	0	0	0	0	0	0	0	0	1	0	0	0	0	0	0	0	0	0	0	0	0	0	0	0	0	0	1	private
pan_gene_31209	pan_gene_35614	Total_amino_acids	Total_amino_acids	0	0	0	0	0	0	0	0	1	0	0	0	0	0	0	0	0	0	0	0	0	0	0	0	0	0	1	private
pan_gene_31209	pan_gene_5334	Total_amino_acids	Cob_diameter;Leaf_length;Total_amino_acids	0	0	0	0	0	0	0	0	1	0	0	0	0	0	0	0	0	0	0	0	0	0	0	0	0	0	1	private
pan_gene_31551	pan_gene_5440	Plant_height;Total_amino_acids	Days_to_anthesis;Stalk_strength;Total_amino_acids	0	0	0	0	0	0	0	0	0	0	0	0	0	0	0	0	1	0	0	0	0	0	0	0	0	0	1	private
pan_gene_31745	pan_gene_5366	Total_amino_acids	Anthesis-silking_interval;Cob_diameter;Nodes_per_plant;Total_amino_acids	0	0	0	0	0	0	0	0	1	0	0	0	0	0	0	0	0	0	0	0	0	0	0	0	0	0	1	private
pan_gene_31840	pan_gene_32579	Anthesis-silking_interval;Days_to_anthesis;Ear_height;Total_amino_acids	Ear_row_number;Nodes_per_plant;Starch;Total_amino_acids	0	0	0	0	0	0	0	0	1	0	0	0	0	0	0	0	0	0	0	0	0	0	0	0	0	0	1	private
pan_gene_32573	pan_gene_32747	Nodes_per_plant;Total_amino_acids	Chlorophyll_A;Total_amino_acids	0	0	0	0	0	0	0	0	1	0	0	0	0	0	0	0	0	0	0	0	0	0	0	0	0	0	1	private
pan_gene_32573	pan_gene_9255	Nodes_per_plant;Total_amino_acids	Total_amino_acids	0	0	0	0	0	0	0	0	1	0	0	0	0	0	0	0	0	0	0	0	0	0	0	0	0	0	1	private
pan_gene_32589	pan_gene_5285	Nodes_above_ear;Starch;Total_amino_acids	Ear_height;Leaf_width;Total_amino_acids	0	0	0	0	0	0	0	0	1	0	0	0	0	0	0	0	0	0	0	0	0	0	0	0	0	0	1	private
pan_gene_32607	pan_gene_62490	Ear_height;Total_amino_acids	Total_amino_acids	0	0	0	0	0	0	0	0	1	0	0	0	0	0	0	0	0	0	0	0	0	0	0	0	0	0	1	private
pan_gene_32644	pan_gene_5446	Boxcox-transformed_leaf_angle;Glutamate;PCA_of_metabolites:_PC2;Southern_leaf_blight;Tassel_branch_number;Total_amino_acids	Average_internode_length_(below_ear);Cob_diameter;Days_to_anthesis;Days_to_silk;Tassel_branch_number;Total_amino_acids	0	0	0	0	0	0	0	0	1	0	0	0	0	0	0	0	0	0	0	0	0	0	0	0	0	0	1	private
pan_gene_32654	pan_gene_88680	Malate;Total_amino_acids	Total_amino_acids	0	0	0	0	0	0	0	0	1	0	0	0	0	0	0	0	0	0	0	0	0	0	0	0	0	0	1	private
pan_gene_32656	pan_gene_32723	Glutamate;Southern_leaf_blight;Total_amino_acids	Average_internode_length_(below_ear);Chlorophyll_A;Glutamate;Malate;Nodes_to_ear;Total_amino_acids	0	0	0	0	0	0	0	0	1	0	0	0	0	0	0	0	0	0	0	0	0	0	0	0	0	0	1	private
pan_gene_32656	pan_gene_35614	Glutamate;Southern_leaf_blight;Total_amino_acids	Total_amino_acids	0	0	0	0	0	0	0	0	1	0	0	0	0	0	0	0	0	0	0	0	0	0	0	0	0	0	1	private
pan_gene_32722	pan_gene_32724	Average_internode_length_(below_ear);Chlorophyll_A;Glutamate;Malate;Total_amino_acids	Chlorophyll_A;Ear_height;Malate;Nodes_to_ear;Total_amino_acids	0	0	0	0	0	0	0	0	1	0	0	0	0	0	0	0	0	0	0	1	0	0	0	0	0	0	2	dispensable
pan_gene_32722	pan_gene_5334	Average_internode_length_(below_ear);Chlorophyll_A;Glutamate;Malate;Total_amino_acids	Cob_diameter;Leaf_length;Total_amino_acids	0	0	0	0	0	0	0	0	1	0	0	0	0	0	0	0	0	0	0	0	0	0	0	0	0	0	1	private
pan_gene_32722	pan_gene_5453	Average_internode_length_(below_ear);Chlorophyll_A;Glutamate;Malate;Total_amino_acids	Cob_diameter;Days_to_anthesis;Ear_height;Total_amino_acids	0	0	0	0	0	0	0	0	1	0	0	0	0	0	0	0	0	0	0	0	0	0	0	0	0	0	1	private
pan_gene_32724	pan_gene_5366	Chlorophyll_A;Ear_height;Malate;Nodes_to_ear;Total_amino_acids	Anthesis-silking_interval;Cob_diameter;Nodes_per_plant;Total_amino_acids	0	0	0	0	0	0	0	0	1	0	0	1	0	0	0	0	0	0	0	0	0	0	0	0	0	0	2	dispensable
pan_gene_32744	pan_gene_5259	Chlorophyll_A;Nodes_above_ear;Starch;Total_amino_acids	Total_amino_acids	0	0	0	0	0	0	0	0	1	0	0	0	0	0	0	0	0	0	0	0	0	0	0	0	0	0	1	private
pan_gene_32844	pan_gene_97202	Average_internode_length_(whole_plant);Height_above_ear;Height_per_day_(until_flowering);Total_amino_acids	Fructose;Glucose;Malate;Nodes_per_plant;Total_amino_acids	0	0	0	0	0	0	0	0	1	0	0	0	0	0	0	0	0	0	0	0	0	0	0	0	0	0	1	private
pan_gene_35614	pan_gene_5131	Total_amino_acids	Days_to_silk;Fructose;Glucose;Malate;Nodes_per_plant;Total_amino_acids	0	0	0	0	0	0	0	0	1	0	0	0	0	0	0	0	0	0	0	0	0	0	0	0	0	0	1	private
pan_gene_35614	pan_gene_5334	Total_amino_acids	Cob_diameter;Leaf_length;Total_amino_acids	0	0	0	0	0	0	0	0	1	0	0	0	0	0	0	0	0	0	0	0	0	0	0	0	0	0	1	private
pan_gene_35614	pan_gene_79015	Total_amino_acids	Nitrate;Total_amino_acids	0	0	0	0	0	0	0	0	1	0	0	0	0	0	0	0	0	0	0	0	0	0	0	0	0	0	1	private
pan_gene_5131	pan_gene_79015	Days_to_silk;Fructose;Glucose;Malate;Nodes_per_plant;Total_amino_acids	Nitrate;Total_amino_acids	0	0	0	0	0	0	0	0	1	0	0	0	0	0	0	0	0	0	0	0	1	0	0	0	0	0	2	dispensable
pan_gene_5257	pan_gene_5366	Ratio_of_ear_height_to_total_height;Total_amino_acids	Anthesis-silking_interval;Cob_diameter;Nodes_per_plant;Total_amino_acids	0	0	0	0	0	0	0	0	1	0	0	0	0	0	0	0	0	0	0	0	0	0	0	0	0	0	1	private
pan_gene_5257	pan_gene_62490	Ratio_of_ear_height_to_total_height;Total_amino_acids	Total_amino_acids	0	0	0	0	0	0	0	0	1	0	0	0	0	0	0	0	0	0	0	0	0	0	0	0	0	0	1	private
pan_gene_5259	pan_gene_88680	Total_amino_acids	Total_amino_acids	0	0	0	0	0	0	0	0	1	0	0	0	0	0	0	0	0	0	0	0	0	0	0	0	0	0	1	private
pan_gene_5334	pan_gene_79015	Cob_diameter;Leaf_length;Total_amino_acids	Nitrate;Total_amino_acids	0	0	0	0	0	0	0	0	1	0	0	0	0	0	0	0	0	0	0	0	0	0	0	0	0	0	1	private
pan_gene_5446	pan_gene_5456	Average_internode_length_(below_ear);Cob_diameter;Days_to_anthesis;Days_to_silk;Tassel_branch_number;Total_amino_acids	Days_to_silk;Northern_Leaf_Blight;Photoperiod_Growing-degree_days_to_silk;Tassel_length;Total_amino_acids	0	0	0	0	0	0	0	0	1	0	0	0	0	0	0	0	0	0	0	0	1	0	1	0	0	0	3	dispensable
pan_gene_5457	pan_gene_62490	Total_amino_acids	Total_amino_acids	0	0	0	0	0	0	0	0	1	0	0	0	1	0	0	0	0	0	0	0	0	0	0	0	0	0	2	dispensable
pan_gene_62490	pan_gene_6656	Total_amino_acids	Total_amino_acids	0	0	0	0	0	0	0	0	0	0	0	0	0	0	0	0	0	0	0	0	1	0	0	0	0	0	1	private
pan_gene_10826	pan_gene_19266	Protein;Total_amino_acids	Protein;Total_amino_acids	0	0	0	0	0	0	0	0	0	1	0	0	0	0	0	0	0	0	0	0	0	0	0	0	0	0	1	private
pan_gene_10971	pan_gene_5453	Total_amino_acids	Cob_diameter;Days_to_anthesis;Ear_height;Total_amino_acids	0	0	0	0	0	0	0	0	0	1	0	0	0	0	0	0	0	0	0	0	0	0	0	0	0	0	1	private
pan_gene_11013	pan_gene_22266	Height_above_ear;Nodes_above_ear;Total_amino_acids	Anthesis-silking_interval;Average_internode_length_(whole_plant);Nodes_per_plant;Total_amino_acids	0	0	0	0	0	0	0	0	0	1	0	0	0	0	0	0	0	0	1	0	0	0	0	0	0	0	2	dispensable
pan_gene_11013	pan_gene_9255	Height_above_ear;Nodes_above_ear;Total_amino_acids	Total_amino_acids	0	0	0	0	0	0	0	0	0	0	0	0	0	0	1	0	0	0	0	0	0	0	0	0	0	0	1	private
pan_gene_11339	pan_gene_28545	Ratio_of_ear_height_to_total_height;Total_amino_acids	Chlorophyll_A;Days_to_anthesis;PCA_of_metabolites:_PC1;Total_amino_acids	0	0	0	0	0	0	0	0	0	1	0	0	1	0	0	0	0	0	0	1	0	1	0	0	0	0	4	dispensable
pan_gene_11354	pan_gene_27655	Average_internode_length_(whole_plant);Total_amino_acids	Days_to_anthesis;Days_to_silk;Total_amino_acids	0	0	0	0	0	0	0	0	0	1	0	0	0	0	0	0	0	0	0	0	0	0	0	0	0	0	1	private
pan_gene_11354	pan_gene_55477	Average_internode_length_(whole_plant);Total_amino_acids	Southern_leaf_blight;Total_amino_acids	0	0	0	0	0	0	0	0	0	1	0	0	0	0	0	0	0	0	0	0	0	0	0	0	0	0	1	private
pan_gene_11920	pan_gene_16955	Ear_height;Nodes_per_plant;Nodes_to_ear;Tassel_branch_number;Total_amino_acids	Total_amino_acids	0	0	0	0	0	0	0	0	0	1	0	0	0	0	0	0	0	0	0	0	0	0	0	0	0	0	1	private
pan_gene_11920	pan_gene_17329	Ear_height;Nodes_per_plant;Nodes_to_ear;Tassel_branch_number;Total_amino_acids	Total_amino_acids	0	0	0	0	0	0	0	0	0	1	0	0	0	0	0	0	0	0	0	0	0	0	0	0	0	0	1	private
pan_gene_11920	pan_gene_31209	Ear_height;Nodes_per_plant;Nodes_to_ear;Tassel_branch_number;Total_amino_acids	Total_amino_acids	0	0	0	0	0	0	0	0	0	1	0	0	0	0	0	0	0	0	0	0	0	0	0	0	0	0	1	private
pan_gene_11954	pan_gene_20683	Average_internode_length_(above_ear);Nodes_above_ear;Nodes_per_plant;Nodes_to_ear;Tassel_branch_number;Total_amino_acids	Ear_row_number;Height_per_day_(until_flowering);Total_amino_acids	0	0	0	0	0	0	0	0	0	1	0	0	0	0	0	0	0	0	0	0	0	0	0	0	0	0	1	private
pan_gene_12491	pan_gene_20782	Total_amino_acids	Nodes_above_ear;Total_amino_acids	0	0	0	0	0	0	0	0	0	1	0	0	0	0	0	0	0	0	0	0	0	1	0	0	0	0	2	dispensable
pan_gene_12491	pan_gene_27677	Total_amino_acids	Height_above_ear;Total_amino_acids	0	0	0	0	0	0	0	0	0	1	1	0	0	0	0	0	0	0	0	0	1	0	0	0	0	0	3	dispensable
pan_gene_12491	pan_gene_32607	Total_amino_acids	Ear_height;Total_amino_acids	0	0	0	0	0	0	0	0	0	1	0	0	0	0	0	0	0	0	0	0	0	0	0	0	0	0	1	private
pan_gene_12491	pan_gene_32705	Total_amino_acids	Boxcox-transformed_leaf_angle;Chlorophyll_A;Days_to_silk;Nodes_per_plant;Nodes_to_ear;Total_amino_acids	0	0	0	0	0	0	0	0	0	1	0	0	0	0	0	0	0	0	0	0	0	0	0	0	0	0	1	private
pan_gene_14412	pan_gene_17333	Total_amino_acids	Total_amino_acids	0	0	0	0	0	0	0	0	0	1	0	0	0	0	0	0	0	0	0	0	0	0	0	0	0	0	1	private
pan_gene_14540	pan_gene_25886	Tassel_length;Total_amino_acids	Southern_leaf_blight;Total_amino_acids	0	0	0	0	0	0	0	0	0	1	0	0	0	0	0	0	0	0	0	0	0	0	0	0	0	0	1	private
pan_gene_14540	pan_gene_27655	Tassel_length;Total_amino_acids	Days_to_anthesis;Days_to_silk;Total_amino_acids	0	0	0	0	0	0	0	0	0	1	0	0	0	0	0	0	0	0	0	0	0	0	0	0	0	0	1	private
pan_gene_14540	pan_gene_55477	Tassel_length;Total_amino_acids	Southern_leaf_blight;Total_amino_acids	0	0	0	0	0	0	0	0	0	1	0	0	0	0	0	0	0	0	0	0	0	0	0	0	0	0	1	private
pan_gene_14621	pan_gene_17117	Average_internode_length_(below_ear);Boxcox-transformed_leaf_angle;Ear_height;Fumarate;Nodes_above_ear;PCA_of_metabolites:_PC1;Total_amino_acids	Total_amino_acids	0	0	0	0	0	0	0	0	0	1	0	0	0	1	0	0	1	0	0	0	0	0	0	0	0	0	3	dispensable
pan_gene_15925	pan_gene_30268	Days_to_silk;Leaf_length;Total_amino_acids	Total_amino_acids	0	0	0	0	0	0	0	0	0	1	0	1	1	0	0	1	0	0	1	1	0	0	0	0	1	0	7	dispensable
pan_gene_15971	pan_gene_20619	Days_to_silk;Glucose;PCA_of_metabolites:_PC2;Total_amino_acids	Average_internode_length_(above_ear);Southern_leaf_blight;Total_amino_acids	0	0	0	0	0	0	0	0	0	1	0	0	0	0	0	0	0	0	0	0	0	0	0	0	0	0	1	private
pan_gene_15971	pan_gene_20798	Days_to_silk;Glucose;PCA_of_metabolites:_PC2;Total_amino_acids	Total_amino_acids	0	0	0	0	0	0	0	0	0	1	0	0	0	0	0	0	0	0	0	0	0	0	0	0	0	0	1	private
pan_gene_15971	pan_gene_5334	Days_to_silk;Glucose;PCA_of_metabolites:_PC2;Total_amino_acids	Cob_diameter;Leaf_length;Total_amino_acids	0	0	0	0	0	0	0	0	0	1	0	0	0	0	0	0	0	0	0	0	0	0	0	0	0	0	1	private
pan_gene_16023	pan_gene_20795	Days_to_anthesis;Total_amino_acids	Leaf_length;Total_amino_acids	0	0	0	0	0	0	0	0	0	1	0	0	0	0	0	0	0	0	0	0	0	0	0	0	0	0	1	private
pan_gene_16124	pan_gene_5221	Average_internode_length_(above_ear);Leaf_width;Total_amino_acids	Ratio_of_ear_height_to_total_height;Total_amino_acids	0	0	0	0	0	0	0	0	0	1	0	0	0	0	1	0	0	0	0	0	0	0	0	0	0	0	2	dispensable
pan_gene_16312	pan_gene_55477	Total_amino_acids	Southern_leaf_blight;Total_amino_acids	0	0	0	0	0	0	0	0	0	1	0	0	0	0	0	0	0	0	0	0	0	0	0	0	0	0	1	private
pan_gene_16870	pan_gene_28545	Total_amino_acids	Chlorophyll_A;Days_to_anthesis;PCA_of_metabolites:_PC1;Total_amino_acids	0	0	0	0	0	0	0	0	0	0	0	1	0	0	0	0	0	0	0	0	0	0	0	0	0	0	1	private
pan_gene_17117	pan_gene_5417	Total_amino_acids	Total_amino_acids	0	0	0	0	0	0	0	0	0	1	0	1	0	0	0	0	0	1	0	0	0	0	0	0	0	0	3	dispensable
pan_gene_17329	pan_gene_24057	Total_amino_acids	Days_to_anthesis;Total_amino_acids	0	0	0	0	0	0	0	0	0	1	0	0	0	1	0	0	0	0	0	0	0	0	0	0	0	0	2	dispensable
pan_gene_17329	pan_gene_5453	Total_amino_acids	Cob_diameter;Days_to_anthesis;Ear_height;Total_amino_acids	0	0	0	0	0	0	0	0	0	1	0	0	0	0	0	0	0	0	0	0	0	0	0	0	0	0	1	private
pan_gene_17333	pan_gene_30268	Total_amino_acids	Total_amino_acids	0	0	0	0	0	0	0	0	0	1	0	0	0	0	0	0	0	0	0	0	0	0	0	0	0	0	1	private
pan_gene_18327	pan_gene_25890	Total_amino_acids	Sucrose;Total_amino_acids	0	0	0	0	0	0	0	0	0	1	0	0	0	0	0	0	0	0	0	0	0	0	0	0	0	0	1	private
pan_gene_18630	pan_gene_32744	Total_amino_acids	Chlorophyll_A;Nodes_above_ear;Starch;Total_amino_acids	0	0	0	0	0	0	0	0	0	0	0	0	0	0	0	0	0	0	0	1	0	0	0	0	0	0	1	private
pan_gene_19307	pan_gene_25886	Anthesis-silking_interval;Chlorophyll_A;Total_amino_acids	Southern_leaf_blight;Total_amino_acids	0	0	0	0	0	0	0	0	0	1	0	0	0	0	0	0	0	0	0	0	0	0	0	0	0	0	1	private
pan_gene_19307	pan_gene_32705	Anthesis-silking_interval;Chlorophyll_A;Total_amino_acids	Boxcox-transformed_leaf_angle;Chlorophyll_A;Days_to_silk;Nodes_per_plant;Nodes_to_ear;Total_amino_acids	0	0	0	0	0	0	0	0	0	1	0	0	0	0	0	0	0	0	0	0	0	0	0	0	0	0	1	private
pan_gene_19386	pan_gene_5366	Chlorophyll_A;Total_amino_acids	Anthesis-silking_interval;Cob_diameter;Nodes_per_plant;Total_amino_acids	0	0	0	0	0	0	0	0	0	1	0	0	0	0	0	0	0	0	0	0	0	0	0	0	0	0	1	private
pan_gene_20554	pan_gene_28543	Tassel_branch_number;Total_amino_acids	Leaf_width;PCA_of_metabolites:_PC1;Total_amino_acids	0	0	0	0	0	0	0	0	0	0	0	0	0	0	0	0	0	0	1	0	0	0	0	0	0	0	1	private
pan_gene_20555	pan_gene_28542	Tassel_branch_number;Total_amino_acids	Total_amino_acids	0	0	0	0	0	0	0	0	0	1	0	0	0	0	0	0	0	0	0	0	0	0	0	0	0	0	1	private
pan_gene_20795	pan_gene_21063	Leaf_length;Total_amino_acids	Total_amino_acids	0	0	0	0	0	0	0	0	0	1	0	0	0	0	0	0	0	0	0	0	0	0	0	0	0	0	1	private
pan_gene_20798	pan_gene_5334	Total_amino_acids	Cob_diameter;Leaf_length;Total_amino_acids	0	0	0	0	0	0	0	0	0	1	0	0	0	0	0	0	0	0	0	0	0	1	0	0	0	0	2	dispensable
pan_gene_20798	pan_gene_55477	Total_amino_acids	Southern_leaf_blight;Total_amino_acids	0	0	0	0	0	0	0	0	0	1	0	0	0	0	0	0	0	0	0	0	0	0	0	0	0	0	1	private
pan_gene_20845	pan_gene_24383	Stalk_strength;Total_amino_acids	Stalk_strength;Tassel_length;Total_amino_acids	0	0	0	0	0	0	0	0	0	1	0	0	0	0	0	0	0	0	0	0	0	0	0	0	0	0	1	private
pan_gene_20845	pan_gene_5417	Stalk_strength;Total_amino_acids	Total_amino_acids	0	0	0	0	0	0	0	0	0	1	0	0	0	0	0	1	0	0	0	0	0	0	0	0	0	0	2	dispensable
pan_gene_22322	pan_gene_32825	Total_amino_acids	Total_amino_acids	0	0	0	0	0	0	0	0	0	1	1	1	0	0	1	0	0	1	0	1	0	1	0	0	0	0	7	dispensable
pan_gene_24071	pan_gene_30268	Total_amino_acids	Total_amino_acids	0	0	0	0	0	0	0	0	0	1	0	0	0	0	0	0	0	0	0	0	0	0	0	0	0	0	1	private
pan_gene_24071	pan_gene_3031	Total_amino_acids	Total_amino_acids	0	0	0	0	0	0	0	0	0	1	0	0	0	0	0	0	0	0	0	0	0	0	0	0	0	0	1	private
pan_gene_24071	pan_gene_5417	Total_amino_acids	Total_amino_acids	0	0	0	0	0	0	0	0	0	1	0	0	0	0	0	0	0	0	0	0	0	0	0	0	0	0	1	private
pan_gene_24078	pan_gene_32724	Northern_Leaf_Blight;Total_amino_acids	Chlorophyll_A;Ear_height;Malate;Nodes_to_ear;Total_amino_acids	0	0	0	0	0	0	0	0	0	1	0	0	0	0	0	0	0	0	0	0	0	0	0	0	0	0	1	private
pan_gene_24185	pan_gene_31695	Tassel_length;Total_amino_acids	Total_amino_acids	0	0	0	0	0	0	0	0	0	1	0	0	0	0	0	0	0	0	0	0	0	0	0	0	0	0	1	private
pan_gene_24317	pan_gene_32716	Chlorophyll_B;Tassel_length;Total_amino_acids	Ear_height;Total_amino_acids	0	0	0	0	0	0	0	0	0	0	0	0	1	0	0	0	0	0	0	0	0	0	0	0	0	0	1	private
pan_gene_24382	pan_gene_29366	Stalk_strength;Tassel_length;Total_amino_acids	Average_internode_length_(below_ear);Total_amino_acids	0	0	0	0	0	0	0	0	0	1	0	0	0	0	0	0	0	0	0	0	0	0	0	0	0	0	1	private
pan_gene_24382	pan_gene_31535	Stalk_strength;Tassel_length;Total_amino_acids	Total_amino_acids	0	0	0	0	0	0	0	0	0	1	0	0	0	0	1	0	0	0	0	0	0	0	0	0	0	0	2	dispensable
pan_gene_24383	pan_gene_3031	Stalk_strength;Tassel_length;Total_amino_acids	Total_amino_acids	0	0	0	0	0	0	0	0	0	1	0	0	0	0	0	0	0	0	0	0	0	0	0	0	0	0	1	private
pan_gene_25886	pan_gene_55477	Southern_leaf_blight;Total_amino_acids	Southern_leaf_blight;Total_amino_acids	0	0	0	0	0	0	0	0	0	1	0	0	0	0	0	0	0	0	0	0	0	0	0	0	0	0	1	private
pan_gene_27644	pan_gene_32722	Days_to_silk;Total_amino_acids	Average_internode_length_(below_ear);Chlorophyll_A;Glutamate;Malate;Total_amino_acids	0	0	0	0	0	0	0	0	0	1	0	0	0	0	0	0	0	0	0	0	0	0	0	0	0	0	1	private
pan_gene_27644	pan_gene_79015	Days_to_silk;Total_amino_acids	Nitrate;Total_amino_acids	0	0	0	0	0	0	0	0	0	1	0	0	0	0	0	0	0	0	0	0	0	0	0	0	0	0	1	private
pan_gene_28218	pan_gene_32744	Total_amino_acids	Chlorophyll_A;Nodes_above_ear;Starch;Total_amino_acids	0	0	0	0	0	0	0	0	0	0	0	0	0	0	0	1	0	0	0	0	0	0	0	0	0	0	1	private
pan_gene_28218	pan_gene_5131	Total_amino_acids	Days_to_silk;Fructose;Glucose;Malate;Nodes_per_plant;Total_amino_acids	0	0	0	0	0	0	0	0	0	1	1	0	0	0	0	0	0	0	0	0	0	0	0	0	0	0	2	dispensable
pan_gene_31551	pan_gene_32607	Plant_height;Total_amino_acids	Ear_height;Total_amino_acids	0	0	0	0	0	0	0	0	0	1	0	0	0	0	0	0	0	0	0	0	0	0	0	0	0	0	1	private
pan_gene_32644	pan_gene_32841	Boxcox-transformed_leaf_angle;Glutamate;PCA_of_metabolites:_PC2;Southern_leaf_blight;Tassel_branch_number;Total_amino_acids	Total_amino_acids	0	0	0	0	0	0	0	0	0	1	0	0	0	0	0	0	0	0	0	0	0	0	0	0	0	0	1	private
pan_gene_32724	pan_gene_5334	Chlorophyll_A;Ear_height;Malate;Nodes_to_ear;Total_amino_acids	Cob_diameter;Leaf_length;Total_amino_acids	0	0	0	0	0	0	0	0	0	1	0	0	0	0	0	0	0	0	0	0	0	0	0	0	0	0	1	private
pan_gene_32724	pan_gene_5457	Chlorophyll_A;Ear_height;Malate;Nodes_to_ear;Total_amino_acids	Total_amino_acids	0	0	0	0	0	0	0	0	0	1	1	0	1	0	0	0	0	0	1	0	0	0	0	0	0	0	4	dispensable
pan_gene_32835	pan_gene_5446	Total_amino_acids	Average_internode_length_(below_ear);Cob_diameter;Days_to_anthesis;Days_to_silk;Tassel_branch_number;Total_amino_acids	0	0	0	0	0	0	0	0	0	1	0	0	0	0	0	0	0	0	0	0	0	0	0	0	0	0	1	private
pan_gene_5334	pan_gene_55477	Cob_diameter;Leaf_length;Total_amino_acids	Southern_leaf_blight;Total_amino_acids	0	0	0	0	0	0	0	0	0	1	0	0	0	0	0	0	0	0	0	0	0	0	0	0	0	0	1	private
pan_gene_5865	pan_gene_7560	Days_to_silk;Total_amino_acids	Total_amino_acids	0	0	0	0	0	0	0	0	0	1	0	0	0	0	0	0	0	0	0	0	0	0	0	0	0	0	1	private
pan_gene_73334	pan_gene_73335	Total_amino_acids	Total_amino_acids	0	0	0	0	0	0	0	0	0	1	0	0	0	0	0	0	0	0	0	0	0	0	0	0	0	0	1	private
pan_gene_102313	pan_gene_32709	Total_amino_acids	Average_internode_length_(below_ear);Tassel_branch_number;Total_amino_acids	0	0	0	0	0	0	0	0	0	0	1	0	0	0	0	0	0	0	0	0	0	0	0	0	0	0	1	private
pan_gene_11339	pan_gene_16870	Ratio_of_ear_height_to_total_height;Total_amino_acids	Total_amino_acids	0	0	0	0	0	0	0	0	0	0	1	1	0	0	0	0	0	0	0	0	0	0	0	0	0	0	2	dispensable
pan_gene_11354	pan_gene_16871	Average_internode_length_(whole_plant);Total_amino_acids	Total_amino_acids	0	0	0	0	0	0	0	0	0	0	1	0	1	0	0	0	0	0	0	0	0	0	0	0	0	0	2	dispensable
pan_gene_11354	pan_gene_24057	Average_internode_length_(whole_plant);Total_amino_acids	Days_to_anthesis;Total_amino_acids	0	0	0	0	0	0	0	0	0	0	1	0	0	0	0	0	0	0	0	0	0	0	0	0	0	0	1	private
pan_gene_11354	pan_gene_5841	Average_internode_length_(whole_plant);Total_amino_acids	Chlorophyll_A;PCA_of_metabolites:_PC2;Photoperiod_Growing-degree_days_to_silk;Total_amino_acids	0	0	0	0	0	0	0	0	0	0	1	0	0	0	0	0	0	0	0	0	0	0	1	0	0	0	2	dispensable
pan_gene_12098	pan_gene_5841	Average_internode_length_(whole_plant);Chlorophyll_B;Total_amino_acids	Chlorophyll_A;PCA_of_metabolites:_PC2;Photoperiod_Growing-degree_days_to_silk;Total_amino_acids	0	0	0	0	0	0	0	0	0	0	1	0	0	0	0	0	0	0	0	0	0	0	0	0	0	0	1	private
pan_gene_12115	pan_gene_28218	Total_amino_acids	Total_amino_acids	0	0	0	0	0	0	0	0	0	0	0	0	0	0	0	0	0	1	0	0	0	0	0	0	0	0	1	private
pan_gene_12120	pan_gene_17333	Southern_leaf_blight;Total_amino_acids	Total_amino_acids	0	0	0	0	0	0	0	0	0	0	1	0	0	1	1	0	0	0	0	0	1	0	0	0	0	0	4	dispensable
pan_gene_12491	pan_gene_14538	Total_amino_acids	Total_amino_acids	0	0	0	0	0	0	0	0	0	0	1	0	0	0	0	0	0	0	0	0	0	1	0	0	0	0	2	dispensable
pan_gene_12491	pan_gene_17329	Total_amino_acids	Total_amino_acids	0	0	0	0	0	0	0	0	0	0	1	0	0	0	0	0	0	0	0	0	0	0	0	0	0	0	1	private
pan_gene_12491	pan_gene_31745	Total_amino_acids	Total_amino_acids	0	0	0	0	0	0	0	0	0	0	1	0	0	0	0	0	0	0	0	0	0	0	0	0	0	0	1	private
pan_gene_12491	pan_gene_31840	Total_amino_acids	Anthesis-silking_interval;Days_to_anthesis;Ear_height;Total_amino_acids	0	0	0	0	0	0	0	0	0	0	1	0	0	0	0	0	0	0	1	0	0	0	0	0	0	0	2	dispensable
pan_gene_14412	pan_gene_19395	Total_amino_acids	100_Kernel_weight;Leaf_width;Total_amino_acids	0	0	0	0	0	0	0	0	0	0	1	0	0	0	0	0	0	0	0	0	0	0	0	0	0	0	1	private
pan_gene_14412	pan_gene_31745	Total_amino_acids	Total_amino_acids	0	0	0	0	0	0	0	0	0	0	1	0	0	0	0	0	0	0	0	0	1	0	0	0	0	0	2	dispensable
pan_gene_14483	pan_gene_22393	Total_amino_acids	Days_to_anthesis;Total_amino_acids	0	0	0	0	0	0	0	0	0	0	1	0	0	0	0	0	0	0	0	0	0	0	0	0	0	0	1	private
pan_gene_14538	pan_gene_31745	Total_amino_acids	Total_amino_acids	0	0	0	0	0	0	0	0	0	0	1	0	0	0	0	0	0	0	0	0	1	0	1	0	0	0	3	dispensable
pan_gene_14538	pan_gene_5457	Total_amino_acids	Total_amino_acids	0	0	0	0	0	0	0	0	0	0	1	0	0	0	0	0	0	0	0	0	0	0	0	0	0	0	1	private
pan_gene_14540	pan_gene_17333	Tassel_length;Total_amino_acids	Total_amino_acids	0	0	0	0	0	0	0	0	0	0	1	0	0	0	0	0	0	0	1	0	1	0	0	0	0	0	3	dispensable
pan_gene_14540	pan_gene_32722	Tassel_length;Total_amino_acids	Average_internode_length_(below_ear);Chlorophyll_A;Glutamate;Malate;Total_amino_acids	0	0	0	0	0	0	0	0	0	0	1	0	0	0	0	0	0	0	0	0	0	0	0	0	0	0	1	private
pan_gene_15924	pan_gene_28484	Days_to_silk;Leaf_length;Total_amino_acids	Total_amino_acids	0	0	0	0	0	0	0	0	0	0	1	0	0	0	0	0	0	0	0	0	0	0	0	0	0	0	1	private
pan_gene_15924	pan_gene_32583	Days_to_silk;Leaf_length;Total_amino_acids	Ear_row_number;Southern_leaf_blight;Total_amino_acids	0	0	0	0	0	0	0	0	0	0	1	0	0	0	0	0	0	0	0	0	0	0	0	0	0	0	1	private
pan_gene_15971	pan_gene_25886	Days_to_silk;Glucose;PCA_of_metabolites:_PC2;Total_amino_acids	Southern_leaf_blight;Total_amino_acids	0	0	0	0	0	0	0	0	0	0	0	0	0	0	0	0	0	0	0	0	0	1	0	0	0	0	1	private
pan_gene_16023	pan_gene_18301	Days_to_anthesis;Total_amino_acids	Nitrate;Total_amino_acids	0	0	0	0	0	0	0	0	0	0	1	0	0	0	0	0	0	0	0	0	0	0	1	0	0	0	2	dispensable
pan_gene_16730	pan_gene_32825	Total_amino_acids	Total_amino_acids	0	0	0	0	0	0	0	0	0	0	1	0	0	0	0	0	0	0	0	0	0	0	0	0	0	0	1	private
pan_gene_16871	pan_gene_17329	Total_amino_acids	Total_amino_acids	0	0	0	0	0	0	0	0	0	0	1	0	0	0	0	0	0	0	0	0	0	0	0	0	0	0	1	private
pan_gene_16871	pan_gene_32722	Total_amino_acids	Average_internode_length_(below_ear);Chlorophyll_A;Glutamate;Malate;Total_amino_acids	0	0	0	0	0	0	0	0	0	0	1	0	1	0	0	0	0	0	0	0	0	0	0	0	0	0	2	dispensable
pan_gene_16871	pan_gene_51865	Total_amino_acids	Sucrose;Total_amino_acids	0	0	0	0	0	0	0	0	0	0	1	0	0	0	0	0	0	0	0	0	0	0	0	0	0	0	1	private
pan_gene_17329	pan_gene_20782	Total_amino_acids	Nodes_above_ear;Total_amino_acids	0	0	0	0	0	0	0	0	0	0	1	0	0	0	0	0	0	0	0	0	1	0	0	0	0	0	2	dispensable
pan_gene_17329	pan_gene_31551	Total_amino_acids	Plant_height;Total_amino_acids	0	0	0	0	0	0	0	0	0	0	1	0	0	0	0	0	0	0	0	0	0	0	0	0	0	0	1	private
pan_gene_17329	pan_gene_31745	Total_amino_acids	Total_amino_acids	0	0	0	0	0	0	0	0	0	0	1	0	0	0	0	0	0	0	0	0	1	0	0	0	0	0	2	dispensable
pan_gene_17329	pan_gene_5366	Total_amino_acids	Anthesis-silking_interval;Cob_diameter;Nodes_per_plant;Total_amino_acids	0	0	0	0	0	0	0	0	0	0	1	0	0	0	0	0	0	0	0	0	0	0	0	0	0	0	1	private
pan_gene_17333	pan_gene_32709	Total_amino_acids	Average_internode_length_(below_ear);Tassel_branch_number;Total_amino_acids	0	0	0	0	0	0	0	0	0	0	1	0	0	0	0	0	0	0	0	0	0	0	0	0	0	0	1	private
pan_gene_17333	pan_gene_51865	Total_amino_acids	Sucrose;Total_amino_acids	0	0	0	0	0	0	0	0	0	0	1	0	0	0	0	0	0	0	0	0	0	0	0	0	0	0	1	private
pan_gene_18301	pan_gene_21063	Nitrate;Total_amino_acids	Total_amino_acids	0	0	0	0	0	0	0	0	0	0	1	0	0	0	0	0	0	0	0	0	0	0	1	0	0	0	2	dispensable
pan_gene_18301	pan_gene_27646	Nitrate;Total_amino_acids	Days_to_silk;Protein;Total_amino_acids	0	0	0	0	0	0	0	0	0	0	1	0	0	0	0	0	0	0	0	0	0	0	1	0	0	0	2	dispensable
pan_gene_18630	pan_gene_31745	Total_amino_acids	Total_amino_acids	0	0	0	0	0	0	0	0	0	0	1	0	0	0	0	0	0	0	0	0	0	0	0	0	0	0	1	private
pan_gene_19124	pan_gene_28543	Anthesis-silking_interval;Boxcox-transformed_leaf_angle;Nodes_to_ear;Tassel_branch_number;Tassel_length;Total_amino_acids	Leaf_width;PCA_of_metabolites:_PC1;Total_amino_acids	0	0	0	0	0	0	0	0	0	0	1	0	0	0	0	0	0	0	0	0	0	0	0	0	0	0	1	private
pan_gene_19266	pan_gene_20795	Protein;Total_amino_acids	Leaf_length;Total_amino_acids	0	0	0	0	0	0	0	0	0	0	1	0	0	0	0	0	0	0	0	1	0	0	1	0	0	0	3	dispensable
pan_gene_19299	pan_gene_32709	Anthesis-silking_interval;Chlorophyll_A;Days_to_anthesis;Glutamate;PCA_of_metabolites:_PC1;PCA_of_metabolites:_PC2;Total_amino_acids	Average_internode_length_(below_ear);Tassel_branch_number;Total_amino_acids	0	0	0	0	0	0	0	0	0	0	1	0	0	0	0	0	0	0	0	0	0	0	1	0	0	0	2	dispensable
pan_gene_19299	pan_gene_5131	Anthesis-silking_interval;Chlorophyll_A;Days_to_anthesis;Glutamate;PCA_of_metabolites:_PC1;PCA_of_metabolites:_PC2;Total_amino_acids	Days_to_silk;Fructose;Glucose;Malate;Nodes_per_plant;Total_amino_acids	0	0	0	0	0	0	0	0	0	0	1	0	0	0	0	0	0	0	0	0	0	0	0	0	0	0	1	private
pan_gene_20501	pan_gene_32724	Days_to_anthesis;Total_amino_acids	Chlorophyll_A;Ear_height;Malate;Nodes_to_ear;Total_amino_acids	0	0	0	0	0	0	0	0	0	0	1	0	0	1	0	0	0	0	1	0	0	0	0	0	0	0	3	dispensable
pan_gene_20501	pan_gene_32743	Days_to_anthesis;Total_amino_acids	Malate;Starch;Total_amino_acids	0	0	0	0	0	0	0	0	0	0	1	0	0	0	0	0	0	0	0	0	0	0	0	0	0	0	1	private
pan_gene_20501	pan_gene_5457	Days_to_anthesis;Total_amino_acids	Total_amino_acids	0	0	0	0	0	0	0	0	0	0	1	0	0	0	0	0	0	0	1	0	1	0	0	0	0	0	3	dispensable
pan_gene_20619	pan_gene_24350	Average_internode_length_(above_ear);Southern_leaf_blight;Total_amino_acids	Average_internode_length_(below_ear);Total_amino_acids	0	0	0	0	0	0	0	0	0	0	1	0	0	0	0	0	0	0	0	0	0	0	0	0	0	0	1	private
pan_gene_20683	pan_gene_24350	Ear_row_number;Height_per_day_(until_flowering);Total_amino_acids	Average_internode_length_(below_ear);Total_amino_acids	0	0	0	0	0	0	0	0	0	0	1	0	0	0	0	0	0	0	0	0	0	0	0	0	0	0	1	private
pan_gene_20782	pan_gene_32721	Nodes_above_ear;Total_amino_acids	Ear_height;Malate;Nodes_per_plant;Total_amino_acids	0	0	0	0	0	0	0	0	0	0	1	0	0	0	0	0	0	0	0	0	0	0	0	0	0	0	1	private
pan_gene_20798	pan_gene_24350	Total_amino_acids	Average_internode_length_(below_ear);Total_amino_acids	0	0	0	0	0	0	0	0	0	0	1	0	0	0	0	0	0	0	0	0	0	0	0	0	0	0	1	private
pan_gene_22265	pan_gene_51865	100_Kernel_weight;Anthesis-silking_interval;Nodes_per_plant;Total_amino_acids	Sucrose;Total_amino_acids	0	0	0	0	0	0	0	0	0	0	1	0	0	0	0	0	0	0	0	0	0	0	0	0	0	0	1	private
pan_gene_24078	pan_gene_34474	Northern_Leaf_Blight;Total_amino_acids	Total_amino_acids	0	0	0	0	0	0	0	0	0	0	1	0	0	0	0	0	0	0	0	0	0	0	0	0	0	0	1	private
pan_gene_24318	pan_gene_28218	Chlorophyll_B;Total_amino_acids	Total_amino_acids	0	0	0	0	0	0	0	0	0	0	1	0	0	0	0	0	0	0	0	0	0	0	0	0	0	0	1	private
pan_gene_24318	pan_gene_79015	Chlorophyll_B;Total_amino_acids	Nitrate;Total_amino_acids	0	0	0	0	0	0	0	0	0	0	1	0	0	0	0	0	0	0	0	0	0	0	0	0	0	0	1	private
pan_gene_27677	pan_gene_31745	Height_above_ear;Total_amino_acids	Total_amino_acids	0	0	0	0	0	0	0	0	0	0	1	0	0	0	0	0	0	0	0	0	0	1	0	0	0	0	2	dispensable
pan_gene_27677	pan_gene_5419	Height_above_ear;Total_amino_acids	Days_to_anthesis;Days_to_silk;Nodes_per_plant;Tassel_length;Total_amino_acids	0	0	0	0	0	0	0	0	0	0	1	1	0	0	0	0	0	0	0	0	0	0	0	1	0	0	3	dispensable
pan_gene_27964	pan_gene_34474	Average_internode_length_(above_ear);Total_amino_acids	Total_amino_acids	0	0	0	0	0	0	0	0	0	0	1	0	0	0	0	0	0	0	0	0	0	0	0	0	0	0	1	private
pan_gene_27964	pan_gene_5457	Average_internode_length_(above_ear);Total_amino_acids	Total_amino_acids	0	0	0	0	0	0	0	0	0	0	1	0	0	0	0	0	0	0	0	0	0	0	0	0	0	0	1	private
pan_gene_28218	pan_gene_32709	Total_amino_acids	Average_internode_length_(below_ear);Tassel_branch_number;Total_amino_acids	0	0	0	0	0	0	0	0	0	0	1	0	0	0	0	0	0	1	0	0	0	0	0	0	0	0	2	dispensable
pan_gene_28484	pan_gene_28586	Total_amino_acids	Leaf_length;Total_amino_acids	0	0	0	0	0	0	0	0	0	0	1	0	0	0	0	0	0	0	0	0	0	0	0	0	0	0	1	private
pan_gene_28484	pan_gene_32583	Total_amino_acids	Ear_row_number;Southern_leaf_blight;Total_amino_acids	0	0	0	0	0	0	0	0	0	0	1	0	0	0	0	0	0	0	0	0	0	0	0	0	0	0	1	private
pan_gene_28586	pan_gene_32583	Leaf_length;Total_amino_acids	Ear_row_number;Southern_leaf_blight;Total_amino_acids	0	0	0	0	0	0	0	0	0	0	1	0	0	0	0	0	0	0	0	0	0	0	0	0	0	0	1	private
pan_gene_31088	pan_gene_5841	Total_amino_acids	Chlorophyll_A;PCA_of_metabolites:_PC2;Photoperiod_Growing-degree_days_to_silk;Total_amino_acids	0	0	0	0	0	0	0	0	0	0	1	0	0	0	0	0	0	0	0	0	0	0	0	0	0	0	1	private
pan_gene_31177	pan_gene_32743	Days_to_silk;Total_amino_acids	Malate;Starch;Total_amino_acids	0	0	0	0	0	0	0	0	0	0	1	0	0	0	0	0	0	0	0	0	0	0	0	0	0	0	1	private
pan_gene_31177	pan_gene_73343	Days_to_silk;Total_amino_acids	Total_amino_acids	0	0	0	0	0	0	0	0	0	0	1	0	0	0	0	0	0	0	0	0	0	1	1	0	0	0	3	dispensable
pan_gene_31702	pan_gene_5457	Days_to_anthesis;Total_amino_acids	Total_amino_acids	0	0	0	0	0	0	0	0	0	0	1	0	0	0	0	0	0	0	0	1	0	0	0	0	0	0	2	dispensable
pan_gene_31745	pan_gene_5419	Total_amino_acids	Days_to_anthesis;Days_to_silk;Nodes_per_plant;Tassel_length;Total_amino_acids	0	0	0	0	0	0	0	0	0	0	1	0	0	0	0	0	0	0	0	0	0	0	0	0	0	0	1	private
pan_gene_32328	pan_gene_32720	Ear_row_number;Tassel_length;Total_amino_acids	Chlorophyll_A;Ear_height;Glutamate;Malate;Southern_leaf_blight;Total_amino_acids	0	0	0	0	0	0	0	0	0	0	1	0	0	0	0	0	0	0	0	0	0	0	0	0	0	0	1	private
pan_gene_32607	pan_gene_51865	Ear_height;Total_amino_acids	Sucrose;Total_amino_acids	0	0	0	0	0	0	0	0	0	0	1	0	0	0	0	0	0	0	0	0	0	0	0	0	0	0	1	private
pan_gene_32607	pan_gene_5440	Ear_height;Total_amino_acids	Days_to_anthesis;Stalk_strength;Total_amino_acids	0	0	0	0	0	0	0	0	0	0	1	0	0	0	0	0	0	0	0	0	0	0	0	0	0	0	1	private
pan_gene_32709	pan_gene_5841	Average_internode_length_(below_ear);Tassel_branch_number;Total_amino_acids	Chlorophyll_A;PCA_of_metabolites:_PC2;Photoperiod_Growing-degree_days_to_silk;Total_amino_acids	0	0	0	0	0	0	0	0	0	0	1	0	0	0	0	0	0	0	0	0	0	0	0	0	0	0	1	private
pan_gene_32709	pan_gene_79015	Average_internode_length_(below_ear);Tassel_branch_number;Total_amino_acids	Nitrate;Total_amino_acids	0	0	0	0	0	0	0	0	0	0	1	0	0	0	0	0	0	0	0	0	0	0	0	0	0	0	1	private
pan_gene_32721	pan_gene_32723	Ear_height;Malate;Nodes_per_plant;Total_amino_acids	Average_internode_length_(below_ear);Chlorophyll_A;Glutamate;Malate;Nodes_to_ear;Total_amino_acids	0	0	0	0	0	0	0	0	0	0	1	0	0	0	0	0	0	0	0	0	0	1	0	0	0	0	2	dispensable
pan_gene_32722	pan_gene_51865	Average_internode_length_(below_ear);Chlorophyll_A;Glutamate;Malate;Total_amino_acids	Sucrose;Total_amino_acids	0	0	0	0	0	0	0	0	0	0	1	0	0	0	0	0	0	0	0	0	0	0	0	0	0	0	1	private
pan_gene_32722	pan_gene_5440	Average_internode_length_(below_ear);Chlorophyll_A;Glutamate;Malate;Total_amino_acids	Days_to_anthesis;Stalk_strength;Total_amino_acids	0	0	0	0	0	0	0	0	0	0	1	0	0	0	0	0	0	0	0	0	0	1	0	0	0	0	2	dispensable
pan_gene_32724	pan_gene_73343	Chlorophyll_A;Ear_height;Malate;Nodes_to_ear;Total_amino_acids	Total_amino_acids	0	0	0	0	0	0	0	0	0	0	1	0	0	0	0	0	0	0	0	0	0	0	0	0	0	0	1	private
pan_gene_5131	pan_gene_5419	Days_to_silk;Fructose;Glucose;Malate;Nodes_per_plant;Total_amino_acids	Days_to_anthesis;Days_to_silk;Nodes_per_plant;Tassel_length;Total_amino_acids	0	0	0	0	0	0	0	0	0	0	1	0	0	0	0	0	0	0	0	0	0	0	0	0	0	0	1	private
pan_gene_5419	pan_gene_62490	Days_to_anthesis;Days_to_silk;Nodes_per_plant;Tassel_length;Total_amino_acids	Total_amino_acids	0	0	0	0	0	0	0	0	0	0	1	0	0	0	0	0	0	0	0	0	0	0	0	0	0	0	1	private
pan_gene_5457	pan_gene_73343	Total_amino_acids	Total_amino_acids	0	0	0	0	0	0	0	0	0	0	1	0	0	0	0	0	1	0	0	0	0	0	0	0	0	0	2	dispensable
pan_gene_10826	pan_gene_28586	Protein;Total_amino_acids	Leaf_length;Total_amino_acids	0	0	0	0	0	0	0	0	0	0	0	1	0	0	0	0	0	0	0	0	0	0	0	0	0	0	1	private
pan_gene_10971	pan_gene_11920	Total_amino_acids	Ear_height;Nodes_per_plant;Nodes_to_ear;Tassel_branch_number;Total_amino_acids	0	0	0	0	0	0	0	0	0	0	0	1	0	0	0	0	0	0	0	0	0	0	0	0	0	0	1	private
pan_gene_11007	pan_gene_26176	Chlorophyll_A;Nodes_above_ear;Total_amino_acids	Anthesis-silking_interval;Height_above_ear;Total_amino_acids	0	0	0	0	0	0	0	0	0	0	0	1	0	0	0	0	0	0	0	0	0	1	0	0	0	0	2	dispensable
pan_gene_11339	pan_gene_17326	Ratio_of_ear_height_to_total_height;Total_amino_acids	Leaf_width;Total_amino_acids	0	0	0	0	0	0	0	0	0	0	0	1	0	0	0	0	1	0	0	0	0	0	1	0	0	0	3	dispensable
pan_gene_11920	pan_gene_22280	Ear_height;Nodes_per_plant;Nodes_to_ear;Tassel_branch_number;Total_amino_acids	Nodes_to_ear;Total_amino_acids	0	0	0	0	0	0	0	0	0	0	0	1	0	0	0	0	0	0	0	0	0	0	0	0	0	0	1	private
pan_gene_11953	pan_gene_30217	Nitrate;Total_amino_acids	Total_amino_acids	0	0	0	0	0	0	0	0	0	0	0	1	0	0	0	0	0	0	0	0	0	0	0	0	0	0	1	private
pan_gene_12042	pan_gene_29018	Days_to_anthesis;Days_to_silk;Total_amino_acids	Total_amino_acids	0	0	0	0	0	0	0	0	0	0	0	1	0	0	0	0	0	0	0	0	0	0	0	0	0	0	1	private
pan_gene_12491	pan_gene_12750	Total_amino_acids	Days_to_silk;Northern_Leaf_Blight;Total_amino_acids	0	0	0	0	0	0	0	0	0	0	0	1	0	0	0	0	0	0	0	0	0	0	0	0	0	0	1	private
pan_gene_14359	pan_gene_5285	Total_amino_acids	Ear_height;Leaf_width;Total_amino_acids	0	0	0	0	0	0	0	0	0	0	0	1	0	0	0	0	0	0	0	0	0	0	0	0	0	0	1	private
pan_gene_14469	pan_gene_15925	PCA_of_metabolites:_PC2;Total_amino_acids	Days_to_silk;Leaf_length;Total_amino_acids	0	0	0	0	0	0	0	0	0	0	0	1	0	0	0	0	0	0	0	0	0	0	0	0	0	0	1	private
pan_gene_14469	pan_gene_30268	PCA_of_metabolites:_PC2;Total_amino_acids	Total_amino_acids	0	0	0	0	0	0	0	0	0	0	0	1	0	0	0	0	0	0	0	0	0	0	0	0	0	0	1	private
pan_gene_14538	pan_gene_16955	Total_amino_acids	Total_amino_acids	0	0	0	0	0	0	0	0	0	0	0	0	0	1	0	0	0	0	0	0	0	0	0	0	0	0	1	private
pan_gene_14538	pan_gene_24071	Total_amino_acids	Total_amino_acids	0	0	0	0	0	0	0	0	0	0	0	0	0	0	0	1	0	1	0	0	0	0	0	0	0	0	2	dispensable
pan_gene_14540	pan_gene_32709	Tassel_length;Total_amino_acids	Average_internode_length_(below_ear);Tassel_branch_number;Total_amino_acids	0	0	0	0	0	0	0	0	0	0	0	1	0	0	0	0	0	0	0	0	0	0	0	0	0	0	1	private
pan_gene_14540	pan_gene_79015	Tassel_length;Total_amino_acids	Nitrate;Total_amino_acids	0	0	0	0	0	0	0	0	0	0	0	1	0	0	1	0	0	0	0	0	0	0	0	0	0	0	2	dispensable
pan_gene_14953	pan_gene_32743	Total_amino_acids	Malate;Starch;Total_amino_acids	0	0	0	0	0	0	0	0	0	0	0	1	0	0	0	0	0	0	0	0	0	0	0	0	0	0	1	private
pan_gene_15932	pan_gene_30076	Average_internode_length_(above_ear);Total_amino_acids	Southern_leaf_blight;Total_amino_acids	0	0	0	0	0	0	0	0	0	0	0	1	0	0	0	0	0	0	0	0	0	0	0	0	0	0	1	private
pan_gene_16124	pan_gene_31535	Average_internode_length_(above_ear);Leaf_width;Total_amino_acids	Total_amino_acids	0	0	0	0	0	0	0	0	0	0	0	1	0	0	0	0	1	0	0	0	0	1	0	0	0	0	3	dispensable
pan_gene_16816	pan_gene_24185	Average_internode_length_(above_ear);Photoperiod_Growing-degree_days_to_silk;Total_amino_acids	Tassel_length;Total_amino_acids	0	0	0	0	0	0	0	0	0	0	0	0	0	1	0	0	0	0	0	0	0	0	0	0	0	0	1	private
pan_gene_16870	pan_gene_19413	Total_amino_acids	Total_amino_acids	0	0	0	0	0	0	0	0	0	0	0	1	0	0	0	0	0	0	0	0	0	0	0	0	0	0	1	private
pan_gene_17270	pan_gene_28586	Total_amino_acids	Leaf_length;Total_amino_acids	0	0	0	0	0	0	0	0	0	0	0	1	0	0	0	0	0	0	0	0	0	0	0	0	0	0	1	private
pan_gene_17270	pan_gene_29018	Total_amino_acids	Total_amino_acids	0	0	0	0	0	0	0	0	0	0	0	1	0	0	0	0	0	0	0	0	0	0	0	0	0	0	1	private
pan_gene_17284	pan_gene_79015	Total_amino_acids	Nitrate;Total_amino_acids	0	0	0	0	0	0	0	0	0	0	0	1	0	0	1	0	0	0	0	0	0	0	0	0	0	0	2	dispensable
pan_gene_17326	pan_gene_19413	Leaf_width;Total_amino_acids	Total_amino_acids	0	0	0	0	0	0	0	0	0	0	0	1	0	0	0	0	0	0	0	0	1	0	0	0	0	0	2	dispensable
pan_gene_17329	pan_gene_73343	Total_amino_acids	Total_amino_acids	0	0	0	0	0	0	0	0	0	0	0	0	0	1	0	0	0	0	0	0	0	0	0	0	0	1	2	dispensable
pan_gene_19281	pan_gene_24390	Chlorophyll_A;Total_amino_acids	Glucose;Total_amino_acids	0	0	0	0	0	0	0	0	0	0	0	1	0	0	0	0	0	0	0	0	0	0	0	0	0	0	1	private
pan_gene_19281	pan_gene_5285	Chlorophyll_A;Total_amino_acids	Ear_height;Leaf_width;Total_amino_acids	0	0	0	0	0	0	0	0	0	0	0	1	0	0	0	0	0	0	0	0	0	0	0	0	0	0	1	private
pan_gene_19324	pan_gene_27655	Anthesis-silking_interval;Total_amino_acids	Days_to_anthesis;Days_to_silk;Total_amino_acids	0	0	0	0	0	0	0	0	0	0	0	1	0	0	0	0	0	0	0	0	0	0	0	0	0	0	1	private
pan_gene_19324	pan_gene_28545	Anthesis-silking_interval;Total_amino_acids	Chlorophyll_A;Days_to_anthesis;PCA_of_metabolites:_PC1;Total_amino_acids	0	0	0	0	0	0	0	0	0	0	0	1	0	0	0	0	0	0	0	0	0	1	0	0	0	0	2	dispensable
pan_gene_19413	pan_gene_27655	Total_amino_acids	Days_to_anthesis;Days_to_silk;Total_amino_acids	0	0	0	0	0	0	0	0	0	0	0	1	0	0	0	0	0	0	0	0	0	0	0	0	0	0	1	private
pan_gene_19413	pan_gene_28545	Total_amino_acids	Chlorophyll_A;Days_to_anthesis;PCA_of_metabolites:_PC1;Total_amino_acids	0	0	0	0	0	0	0	0	0	0	0	1	0	0	0	0	0	0	0	0	0	0	0	0	0	0	1	private
pan_gene_20501	pan_gene_28218	Days_to_anthesis;Total_amino_acids	Total_amino_acids	0	0	0	0	0	0	0	0	0	0	0	1	0	0	0	0	0	0	1	0	0	0	0	0	0	0	2	dispensable
pan_gene_20501	pan_gene_5366	Days_to_anthesis;Total_amino_acids	Anthesis-silking_interval;Cob_diameter;Nodes_per_plant;Total_amino_acids	0	0	0	0	0	0	0	0	0	0	0	1	0	0	0	0	0	0	0	0	0	0	0	0	0	0	1	private
pan_gene_20569	pan_gene_24383	Total_amino_acids	Stalk_strength;Tassel_length;Total_amino_acids	0	0	0	0	0	0	0	0	0	0	0	1	0	0	0	0	0	0	0	0	0	0	0	0	0	0	1	private
pan_gene_20782	pan_gene_28218	Nodes_above_ear;Total_amino_acids	Total_amino_acids	0	0	0	0	0	0	0	0	0	0	0	1	0	0	0	0	0	0	0	0	0	0	1	0	0	0	2	dispensable
pan_gene_20782	pan_gene_31734	Nodes_above_ear;Total_amino_acids	Total_amino_acids	0	0	0	0	0	0	0	0	0	0	0	1	0	0	0	0	0	0	0	0	0	0	0	0	0	0	1	private
pan_gene_20798	pan_gene_31088	Total_amino_acids	Total_amino_acids	0	0	0	0	0	0	0	0	0	0	0	1	0	0	0	0	0	0	0	0	0	0	0	0	0	0	1	private
pan_gene_22280	pan_gene_31177	Nodes_to_ear;Total_amino_acids	Days_to_silk;Total_amino_acids	0	0	0	0	0	0	0	0	0	0	0	1	0	0	0	0	0	0	0	0	0	0	0	0	0	0	1	private
pan_gene_22318	pan_gene_5221	Total_amino_acids	Ratio_of_ear_height_to_total_height;Total_amino_acids	0	0	0	0	0	0	0	0	0	0	0	1	0	0	0	0	0	0	0	0	0	0	0	0	0	0	1	private
pan_gene_22322	pan_gene_5285	Total_amino_acids	Ear_height;Leaf_width;Total_amino_acids	0	0	0	0	0	0	0	0	0	0	0	1	0	0	0	0	0	0	0	0	0	0	0	0	0	0	1	private
pan_gene_23258	pan_gene_32841	Average_internode_length_(whole_plant);Nodes_to_ear;Photoperiod_Growing-degree_days_to_silk;Total_amino_acids	Total_amino_acids	0	0	0	0	0	0	0	0	0	0	0	1	0	0	0	0	0	0	0	0	0	0	0	0	0	0	1	private
pan_gene_26584	pan_gene_32724	Total_amino_acids	Chlorophyll_A;Ear_height;Malate;Nodes_to_ear;Total_amino_acids	0	0	0	0	0	0	0	0	0	0	0	1	0	0	0	0	0	0	0	0	0	0	0	0	0	0	1	private
pan_gene_27646	pan_gene_29018	Days_to_silk;Protein;Total_amino_acids	Total_amino_acids	0	0	0	0	0	0	0	0	0	0	0	1	0	0	0	0	0	0	0	0	0	0	0	0	0	0	1	private
pan_gene_27655	pan_gene_32808	Days_to_anthesis;Days_to_silk;Total_amino_acids	Average_internode_length_(above_ear);Boxcox-transformed_leaf_angle;Total_amino_acids	0	0	0	0	0	0	0	0	0	0	0	1	0	0	0	0	0	0	0	0	0	0	0	0	0	0	1	private
pan_gene_29285	pan_gene_32808	Total_amino_acids	Average_internode_length_(above_ear);Boxcox-transformed_leaf_angle;Total_amino_acids	0	0	0	0	0	0	0	0	0	0	0	1	0	0	0	0	0	0	0	0	0	0	0	0	0	0	1	private
pan_gene_32709	pan_gene_53482	Average_internode_length_(below_ear);Tassel_branch_number;Total_amino_acids	Days_to_silk;Tassel_branch_number;Total_amino_acids	0	0	0	0	0	0	0	0	0	0	0	1	0	0	0	0	0	0	0	0	0	0	0	0	0	0	1	private
pan_gene_32709	pan_gene_85531	Average_internode_length_(below_ear);Tassel_branch_number;Total_amino_acids	Total_amino_acids	0	0	0	0	0	0	0	0	0	0	0	1	0	0	0	0	0	0	0	0	0	0	1	0	0	0	2	dispensable
pan_gene_32722	pan_gene_32835	Average_internode_length_(below_ear);Chlorophyll_A;Glutamate;Malate;Total_amino_acids	Total_amino_acids	0	0	0	0	0	0	0	0	0	0	0	1	0	0	0	0	0	0	0	0	0	0	0	0	0	0	1	private
pan_gene_32808	pan_gene_5259	Average_internode_length_(above_ear);Boxcox-transformed_leaf_angle;Total_amino_acids	Total_amino_acids	0	0	0	0	0	0	0	0	0	0	0	1	0	0	0	0	0	0	0	0	0	0	0	1	0	0	2	dispensable
pan_gene_32825	pan_gene_5285	Total_amino_acids	Ear_height;Leaf_width;Total_amino_acids	0	0	0	0	0	0	0	0	0	0	0	1	0	0	0	0	0	0	0	0	0	0	0	0	0	0	1	private
pan_gene_32858	pan_gene_5285	Total_amino_acids	Ear_height;Leaf_width;Total_amino_acids	0	0	0	0	0	0	0	0	0	0	0	1	0	0	0	0	0	0	0	0	0	0	0	0	0	0	1	private
pan_gene_5285	pan_gene_7612	Ear_height;Leaf_width;Total_amino_acids	Average_internode_length_(below_ear);Total_amino_acids	0	0	0	0	0	0	0	0	0	0	0	1	0	0	0	0	0	0	0	0	0	0	0	0	0	0	1	private
pan_gene_5285	pan_gene_97202	Ear_height;Leaf_width;Total_amino_acids	Fructose;Glucose;Malate;Nodes_per_plant;Total_amino_acids	0	0	0	0	0	0	0	0	0	0	0	1	0	0	0	0	0	0	0	0	0	0	0	0	0	0	1	private
pan_gene_53482	pan_gene_85531	Days_to_silk;Tassel_branch_number;Total_amino_acids	Total_amino_acids	0	0	0	0	0	0	0	0	0	0	0	1	0	0	0	0	0	0	0	0	0	0	0	0	0	0	1	private
pan_gene_68983	pan_gene_7612	Ratio_of_ear_height_to_total_height;Total_amino_acids	Average_internode_length_(below_ear);Total_amino_acids	0	0	0	0	0	0	0	0	0	0	0	1	0	0	0	0	0	0	1	0	0	0	1	0	0	0	3	dispensable
pan_gene_10826	pan_gene_31827	Protein;Total_amino_acids	Total_amino_acids	0	0	0	0	0	0	0	0	0	0	0	0	1	0	0	0	0	0	0	0	0	0	0	0	0	0	1	private
pan_gene_11339	pan_gene_27709	Ratio_of_ear_height_to_total_height;Total_amino_acids	Tassel_branch_number;Total_amino_acids	0	0	0	0	0	0	0	0	0	0	0	0	1	0	0	0	0	0	0	0	0	1	0	0	0	0	2	dispensable
pan_gene_11953	pan_gene_16870	Nitrate;Total_amino_acids	Total_amino_acids	0	0	0	0	0	0	0	0	0	0	0	0	1	0	0	0	0	0	0	0	0	0	0	0	0	0	1	private
pan_gene_11954	pan_gene_27655	Average_internode_length_(above_ear);Nodes_above_ear;Nodes_per_plant;Nodes_to_ear;Tassel_branch_number;Total_amino_acids	Days_to_anthesis;Days_to_silk;Total_amino_acids	0	0	0	0	0	0	0	0	0	0	0	0	1	0	0	0	0	0	0	0	0	0	0	0	0	0	1	private
pan_gene_12098	pan_gene_5131	Average_internode_length_(whole_plant);Chlorophyll_B;Total_amino_acids	Days_to_silk;Fructose;Glucose;Malate;Nodes_per_plant;Total_amino_acids	0	0	0	0	0	0	0	0	0	0	0	0	0	0	0	0	0	0	0	1	0	0	0	0	0	0	1	private
pan_gene_12491	pan_gene_16312	Total_amino_acids	Total_amino_acids	0	0	0	0	0	0	0	0	0	0	0	0	1	0	0	0	0	0	0	0	0	0	0	0	0	0	1	private
pan_gene_14539	pan_gene_2995	Tassel_length;Total_amino_acids	Average_internode_length_(above_ear);Ear_row_number;Total_amino_acids	0	0	0	0	0	0	0	0	0	0	0	0	1	0	0	0	0	0	0	0	0	0	0	0	0	0	1	private
pan_gene_15924	pan_gene_19124	Days_to_silk;Leaf_length;Total_amino_acids	Anthesis-silking_interval;Boxcox-transformed_leaf_angle;Nodes_to_ear;Tassel_branch_number;Tassel_length;Total_amino_acids	0	0	0	0	0	0	0	0	0	0	0	0	1	0	0	0	0	0	0	0	0	0	0	0	0	0	1	private
pan_gene_16871	pan_gene_17333	Total_amino_acids	Total_amino_acids	0	0	0	0	0	0	0	0	0	0	0	0	1	0	0	0	0	0	0	0	0	0	0	0	0	0	1	private
pan_gene_17117	pan_gene_24383	Total_amino_acids	Stalk_strength;Tassel_length;Total_amino_acids	0	0	0	0	0	0	0	0	0	0	0	0	1	0	0	0	0	0	0	0	0	0	0	0	0	0	1	private
pan_gene_17333	pan_gene_20845	Total_amino_acids	Stalk_strength;Total_amino_acids	0	0	0	0	0	0	0	0	0	0	0	0	1	0	0	0	0	0	0	0	0	0	0	0	0	0	1	private
pan_gene_18327	pan_gene_24057	Total_amino_acids	Days_to_anthesis;Total_amino_acids	0	0	0	0	0	0	0	0	0	0	0	0	1	0	0	0	0	0	0	0	0	0	0	0	0	0	1	private
pan_gene_19281	pan_gene_24383	Chlorophyll_A;Total_amino_acids	Stalk_strength;Tassel_length;Total_amino_acids	0	0	0	0	0	0	0	0	0	0	0	0	1	0	0	0	0	0	0	0	0	0	0	0	0	0	1	private
pan_gene_19297	pan_gene_26569	Glutamate;PCA_of_metabolites:_PC1;PCA_of_metabolites:_PC2;Tassel_length;Total_amino_acids	Days_to_silk;Leaf_width;Total_amino_acids	0	0	0	0	0	0	0	0	0	0	0	0	1	0	0	0	0	0	0	0	0	0	0	0	0	0	1	private
pan_gene_19299	pan_gene_5443	Anthesis-silking_interval;Chlorophyll_A;Days_to_anthesis;Glutamate;PCA_of_metabolites:_PC1;PCA_of_metabolites:_PC2;Total_amino_acids	Total_amino_acids	0	0	0	0	0	0	0	0	0	0	0	0	1	0	0	0	0	0	0	0	0	0	0	0	0	0	1	private
pan_gene_19324	pan_gene_31701	Anthesis-silking_interval;Total_amino_acids	Tassel_branch_number;Total_amino_acids	0	0	0	0	0	0	0	0	0	0	0	0	1	0	0	0	0	0	0	0	0	0	0	0	0	0	1	private
pan_gene_19395	pan_gene_30268	100_Kernel_weight;Leaf_width;Total_amino_acids	Total_amino_acids	0	0	0	0	0	0	0	0	0	0	0	0	1	0	0	0	0	0	0	0	0	0	0	0	0	0	1	private
pan_gene_21105	pan_gene_24314	Ear_height;Total_amino_acids	100_Kernel_weight;Total_amino_acids	0	0	0	0	0	0	0	0	0	0	0	0	1	0	0	0	0	0	0	0	0	0	0	0	0	0	1	private
pan_gene_24056	pan_gene_24383	Total_amino_acids	Stalk_strength;Tassel_length;Total_amino_acids	0	0	0	0	0	0	0	0	0	0	0	0	1	0	0	0	0	0	0	0	0	0	0	0	0	0	1	private
pan_gene_24318	pan_gene_5443	Chlorophyll_B;Total_amino_acids	Total_amino_acids	0	0	0	0	0	0	0	0	0	0	0	0	1	0	0	0	0	0	0	0	0	0	0	0	0	0	1	private
pan_gene_24383	pan_gene_32841	Stalk_strength;Tassel_length;Total_amino_acids	Total_amino_acids	0	0	0	0	0	0	0	0	0	0	0	0	1	1	0	0	0	0	0	0	0	0	0	0	0	0	2	dispensable
pan_gene_25886	pan_gene_32835	Southern_leaf_blight;Total_amino_acids	Total_amino_acids	0	0	0	0	0	0	0	0	0	0	0	0	1	0	0	0	0	0	0	0	0	0	0	0	0	0	1	private
pan_gene_25886	pan_gene_5443	Southern_leaf_blight;Total_amino_acids	Total_amino_acids	0	0	0	0	0	0	0	0	0	0	0	0	1	0	1	0	0	0	0	0	0	0	0	0	0	0	2	dispensable
pan_gene_26176	pan_gene_28543	Anthesis-silking_interval;Height_above_ear;Total_amino_acids	Leaf_width;PCA_of_metabolites:_PC1;Total_amino_acids	0	0	0	0	0	0	0	0	0	0	0	0	1	0	0	0	0	0	0	0	0	0	0	0	0	0	1	private
pan_gene_28218	pan_gene_32724	Total_amino_acids	Chlorophyll_A;Ear_height;Malate;Nodes_to_ear;Total_amino_acids	0	0	0	0	0	0	0	0	0	0	0	0	1	0	0	0	0	0	1	0	0	0	0	1	0	0	3	dispensable
pan_gene_28218	pan_gene_5443	Total_amino_acids	Total_amino_acids	0	0	0	0	0	0	0	0	0	0	0	0	1	0	0	0	0	0	0	0	0	0	0	0	0	0	1	private
pan_gene_32648	pan_gene_97202	Total_amino_acids	Fructose;Glucose;Malate;Nodes_per_plant;Total_amino_acids	0	0	0	0	0	0	0	0	0	0	0	0	1	0	0	0	0	0	0	0	0	0	1	0	0	0	2	dispensable
pan_gene_32656	pan_gene_42468	Glutamate;Southern_leaf_blight;Total_amino_acids	Boxcox-transformed_leaf_angle;Height_above_ear;Starch;Total_amino_acids	0	0	0	0	0	0	0	0	0	0	0	0	1	0	0	0	0	0	0	0	0	0	0	0	0	0	1	private
pan_gene_5443	pan_gene_5457	Total_amino_acids	Total_amino_acids	0	0	0	0	0	0	0	0	0	0	0	0	1	0	0	0	0	0	0	0	0	0	0	0	0	0	1	private
pan_gene_7576	pan_gene_7581	Nitrate;PCA_of_metabolites:_PC1;Total_amino_acids	Boxcox-transformed_leaf_angle;Glutamate;Total_amino_acids	0	0	0	0	0	0	0	0	0	0	0	0	1	0	0	0	0	0	0	0	0	0	0	0	0	0	1	private
pan_gene_10971	pan_gene_30268	Total_amino_acids	Total_amino_acids	0	0	0	0	0	0	0	0	0	0	0	0	0	1	0	0	0	0	0	0	0	0	0	0	0	0	1	private
pan_gene_11013	pan_gene_11982	Height_above_ear;Nodes_above_ear;Total_amino_acids	Nodes_to_ear;Protein;Total_amino_acids	0	0	0	0	0	0	0	0	0	0	0	0	0	1	0	0	0	0	0	0	0	0	0	0	0	0	1	private
pan_gene_11920	pan_gene_12115	Ear_height;Nodes_per_plant;Nodes_to_ear;Tassel_branch_number;Total_amino_acids	Total_amino_acids	0	0	0	0	0	0	0	0	0	0	0	0	0	1	0	0	0	0	0	0	0	0	0	0	0	0	1	private
pan_gene_11920	pan_gene_32607	Ear_height;Nodes_per_plant;Nodes_to_ear;Tassel_branch_number;Total_amino_acids	Ear_height;Total_amino_acids	0	0	0	0	0	0	0	0	0	0	0	0	0	1	0	0	0	0	0	0	0	0	0	0	0	0	1	private
pan_gene_11920	pan_gene_32709	Ear_height;Nodes_per_plant;Nodes_to_ear;Tassel_branch_number;Total_amino_acids	Average_internode_length_(below_ear);Tassel_branch_number;Total_amino_acids	0	0	0	0	0	0	0	0	0	0	0	0	0	1	0	0	0	0	0	0	0	0	0	0	0	0	1	private
pan_gene_11956	pan_gene_5131	Glutamate;Nitrate;Tassel_branch_number;Total_amino_acids	Days_to_silk;Fructose;Glucose;Malate;Nodes_per_plant;Total_amino_acids	0	0	0	0	0	0	0	0	0	0	0	0	0	1	0	0	0	0	0	0	0	0	0	0	0	0	1	private
pan_gene_11982	pan_gene_27612	Nodes_to_ear;Protein;Total_amino_acids	Days_to_silk;Total_amino_acids	0	0	0	0	0	0	0	0	0	0	0	0	0	1	0	0	0	0	0	0	0	0	0	0	0	0	1	private
pan_gene_11982	pan_gene_32644	Nodes_to_ear;Protein;Total_amino_acids	Boxcox-transformed_leaf_angle;Glutamate;PCA_of_metabolites:_PC2;Southern_leaf_blight;Tassel_branch_number;Total_amino_acids	0	0	0	0	0	0	0	0	0	0	0	0	0	1	0	0	0	0	0	0	0	0	0	0	0	0	1	private
pan_gene_11982	pan_gene_5456	Nodes_to_ear;Protein;Total_amino_acids	Days_to_silk;Northern_Leaf_Blight;Photoperiod_Growing-degree_days_to_silk;Tassel_length;Total_amino_acids	0	0	0	0	0	0	0	0	0	0	0	0	0	1	0	0	0	0	0	0	0	0	0	0	0	0	1	private
pan_gene_14359	pan_gene_26446	Total_amino_acids	Height_per_day_(until_flowering);Southern_leaf_blight;Total_amino_acids	0	0	0	0	0	0	0	0	0	0	0	0	0	0	0	0	0	0	1	0	0	0	0	0	0	0	1	private
pan_gene_14359	pan_gene_32648	Total_amino_acids	Total_amino_acids	0	0	0	0	0	0	0	0	0	0	0	0	0	0	0	0	0	0	0	0	0	0	1	0	0	0	1	private
pan_gene_14412	pan_gene_24057	Total_amino_acids	Days_to_anthesis;Total_amino_acids	0	0	0	0	0	0	0	0	0	0	0	0	0	1	0	0	0	0	0	0	0	0	0	0	0	0	1	private
pan_gene_14494	pan_gene_19281	Fructose;Sucrose;Total_amino_acids	Chlorophyll_A;Total_amino_acids	0	0	0	0	0	0	0	0	0	0	0	0	0	1	0	0	0	0	0	0	0	0	0	0	0	0	1	private
pan_gene_14494	pan_gene_26446	Fructose;Sucrose;Total_amino_acids	Height_per_day_(until_flowering);Southern_leaf_blight;Total_amino_acids	0	0	0	0	0	0	0	0	0	0	0	0	0	1	0	0	0	0	0	0	0	0	0	0	0	0	1	private
pan_gene_14621	pan_gene_26446	Average_internode_length_(below_ear);Boxcox-transformed_leaf_angle;Ear_height;Fumarate;Nodes_above_ear;PCA_of_metabolites:_PC1;Total_amino_acids	Height_per_day_(until_flowering);Southern_leaf_blight;Total_amino_acids	0	0	0	0	0	0	0	0	0	0	0	0	0	1	0	0	0	0	0	0	0	0	0	0	0	0	1	private
pan_gene_15980	pan_gene_32279	Total_amino_acids	Total_amino_acids	0	0	0	0	0	0	0	0	0	0	0	0	0	1	0	0	0	0	0	0	0	0	0	0	0	0	1	private
pan_gene_15980	pan_gene_7569	Total_amino_acids	Glutamate;Total_amino_acids	0	0	0	0	0	0	0	0	0	0	0	0	0	1	0	0	0	0	0	0	0	0	0	0	0	0	1	private
pan_gene_16730	pan_gene_26446	Total_amino_acids	Height_per_day_(until_flowering);Southern_leaf_blight;Total_amino_acids	0	0	0	0	0	0	0	0	0	0	0	0	0	1	0	0	0	0	0	0	0	0	0	0	0	0	1	private
pan_gene_16955	pan_gene_18327	Total_amino_acids	Total_amino_acids	0	0	0	0	0	0	0	0	0	0	0	0	0	1	0	0	0	0	0	0	0	0	0	0	0	0	1	private
pan_gene_16955	pan_gene_31177	Total_amino_acids	Days_to_silk;Total_amino_acids	0	0	0	0	0	0	0	0	0	0	0	0	0	1	0	0	0	0	0	0	0	0	0	0	0	0	1	private
pan_gene_16955	pan_gene_5131	Total_amino_acids	Days_to_silk;Fructose;Glucose;Malate;Nodes_per_plant;Total_amino_acids	0	0	0	0	0	0	0	0	0	0	0	0	0	1	0	0	0	0	0	0	0	0	0	0	0	0	1	private
pan_gene_17117	pan_gene_32858	Total_amino_acids	Total_amino_acids	0	0	0	0	0	0	0	0	0	0	0	0	0	1	0	0	1	0	0	1	0	0	1	0	0	1	5	dispensable
pan_gene_20619	pan_gene_5457	Average_internode_length_(above_ear);Southern_leaf_blight;Total_amino_acids	Total_amino_acids	0	0	0	0	0	0	0	0	0	0	0	0	0	1	0	0	0	0	0	0	0	0	0	0	0	0	1	private
pan_gene_22265	pan_gene_32656	100_Kernel_weight;Anthesis-silking_interval;Nodes_per_plant;Total_amino_acids	Glutamate;Southern_leaf_blight;Total_amino_acids	0	0	0	0	0	0	0	0	0	0	0	0	0	1	0	1	0	0	0	0	0	0	0	0	0	0	2	dispensable
pan_gene_24057	pan_gene_24071	Days_to_anthesis;Total_amino_acids	Total_amino_acids	0	0	0	0	0	0	0	0	0	0	0	0	0	0	0	1	0	0	0	0	0	0	0	0	0	0	1	private
pan_gene_24314	pan_gene_26427	100_Kernel_weight;Total_amino_acids	Nodes_above_ear;PCA_of_metabolites:_PC1;Total_amino_acids	0	0	0	0	0	0	0	0	0	0	0	0	0	1	0	0	0	0	0	0	0	0	0	0	0	0	1	private
pan_gene_24314	pan_gene_7569	100_Kernel_weight;Total_amino_acids	Glutamate;Total_amino_acids	0	0	0	0	0	0	0	0	0	0	0	0	0	1	0	0	0	0	0	0	0	0	0	0	0	0	1	private
pan_gene_24383	pan_gene_32279	Stalk_strength;Tassel_length;Total_amino_acids	Total_amino_acids	0	0	0	0	0	0	0	0	0	0	0	0	0	1	0	0	0	0	0	0	0	0	0	0	0	0	1	private
pan_gene_24383	pan_gene_7569	Stalk_strength;Tassel_length;Total_amino_acids	Glutamate;Total_amino_acids	0	0	0	0	0	0	0	0	0	0	0	0	0	1	0	0	0	0	0	0	0	0	0	0	0	0	1	private
pan_gene_26427	pan_gene_31827	Nodes_above_ear;PCA_of_metabolites:_PC1;Total_amino_acids	Total_amino_acids	0	0	0	0	0	0	0	0	0	0	0	0	0	1	0	0	0	0	0	0	0	0	0	0	0	0	1	private
pan_gene_26446	pan_gene_32648	Height_per_day_(until_flowering);Southern_leaf_blight;Total_amino_acids	Total_amino_acids	0	0	0	0	0	0	0	0	0	0	0	0	0	1	0	0	0	0	0	0	0	0	0	0	0	0	1	private
pan_gene_26446	pan_gene_7612	Height_per_day_(until_flowering);Southern_leaf_blight;Total_amino_acids	Average_internode_length_(below_ear);Total_amino_acids	0	0	0	0	0	0	0	0	0	0	0	0	0	1	0	0	0	0	0	0	0	0	0	0	0	0	1	private
pan_gene_27612	pan_gene_31671	Days_to_silk;Total_amino_acids	Total_amino_acids	0	0	0	0	0	0	0	0	0	0	0	0	0	1	0	0	0	0	0	0	0	0	0	0	0	0	1	private
pan_gene_28542	pan_gene_31827	Total_amino_acids	Total_amino_acids	0	0	0	0	0	0	0	0	0	0	0	0	0	1	0	0	0	0	0	0	0	0	0	0	0	0	1	private
pan_gene_28671	pan_gene_37626	Nodes_above_ear;Total_amino_acids	Fructose;Sucrose;Total_amino_acids	0	0	0	0	0	0	0	0	0	0	0	0	0	1	0	0	0	0	0	0	0	0	0	0	0	0	1	private
pan_gene_31177	pan_gene_31734	Days_to_silk;Total_amino_acids	Total_amino_acids	0	0	0	0	0	0	0	0	0	0	0	0	0	1	0	0	0	0	0	0	0	0	0	0	0	0	1	private
pan_gene_31177	pan_gene_5131	Days_to_silk;Total_amino_acids	Days_to_silk;Fructose;Glucose;Malate;Nodes_per_plant;Total_amino_acids	0	0	0	0	0	0	0	0	0	0	0	0	0	1	0	0	0	0	0	0	0	0	0	0	0	0	1	private
pan_gene_31671	pan_gene_32644	Total_amino_acids	Boxcox-transformed_leaf_angle;Glutamate;PCA_of_metabolites:_PC2;Southern_leaf_blight;Tassel_branch_number;Total_amino_acids	0	0	0	0	0	0	0	0	0	0	0	0	0	1	0	0	0	0	0	0	0	0	0	0	0	0	1	private
pan_gene_31671	pan_gene_5221	Total_amino_acids	Ratio_of_ear_height_to_total_height;Total_amino_acids	0	0	0	0	0	0	0	0	0	0	0	0	0	1	0	0	0	0	0	0	0	0	0	0	0	0	1	private
pan_gene_31671	pan_gene_5456	Total_amino_acids	Days_to_silk;Northern_Leaf_Blight;Photoperiod_Growing-degree_days_to_silk;Tassel_length;Total_amino_acids	0	0	0	0	0	0	0	0	0	0	0	0	0	1	0	0	0	0	0	0	0	0	0	0	0	0	1	private
pan_gene_31827	pan_gene_5417	Total_amino_acids	Total_amino_acids	0	0	0	0	0	0	0	0	0	0	0	0	0	1	0	0	0	0	0	0	0	0	0	0	0	0	1	private
pan_gene_31840	pan_gene_5419	Anthesis-silking_interval;Days_to_anthesis;Ear_height;Total_amino_acids	Days_to_anthesis;Days_to_silk;Nodes_per_plant;Tassel_length;Total_amino_acids	0	0	0	0	0	0	0	0	0	0	0	0	0	1	0	0	0	0	0	0	0	0	0	0	0	0	1	private
pan_gene_32705	pan_gene_5419	Boxcox-transformed_leaf_angle;Chlorophyll_A;Days_to_silk;Nodes_per_plant;Nodes_to_ear;Total_amino_acids	Days_to_anthesis;Days_to_silk;Nodes_per_plant;Tassel_length;Total_amino_acids	0	0	0	0	0	0	0	0	0	0	0	0	0	1	0	0	0	0	0	0	0	0	0	0	0	0	1	private
pan_gene_32841	pan_gene_56716	Total_amino_acids	Total_amino_acids	0	0	0	0	0	0	0	0	0	0	0	0	0	1	0	0	0	0	0	0	0	0	0	0	0	0	1	private
pan_gene_42468	pan_gene_5259	Boxcox-transformed_leaf_angle;Height_above_ear;Starch;Total_amino_acids	Total_amino_acids	0	0	0	0	0	0	0	0	0	0	0	0	0	1	0	0	0	0	0	0	0	0	0	0	0	1	2	dispensable
pan_gene_5457	pan_gene_6656	Total_amino_acids	Total_amino_acids	0	0	0	0	0	0	0	0	0	0	0	0	0	1	0	0	0	0	1	0	0	0	0	0	0	0	2	dispensable
pan_gene_56715	pan_gene_56716	Total_amino_acids	Total_amino_acids	0	0	0	0	0	0	0	0	0	0	0	0	0	1	0	0	0	0	0	0	0	0	0	0	0	0	1	private
pan_gene_11013	pan_gene_16124	Height_above_ear;Nodes_above_ear;Total_amino_acids	Average_internode_length_(above_ear);Leaf_width;Total_amino_acids	0	0	0	0	0	0	0	0	0	0	0	0	0	0	1	0	1	0	0	0	0	0	0	0	0	0	2	dispensable
pan_gene_11954	pan_gene_15925	Average_internode_length_(above_ear);Nodes_above_ear;Nodes_per_plant;Nodes_to_ear;Tassel_branch_number;Total_amino_acids	Days_to_silk;Leaf_length;Total_amino_acids	0	0	0	0	0	0	0	0	0	0	0	0	0	0	1	0	0	0	0	0	0	0	0	0	0	0	1	private
pan_gene_11956	pan_gene_20845	Glutamate;Nitrate;Tassel_branch_number;Total_amino_acids	Stalk_strength;Total_amino_acids	0	0	0	0	0	0	0	0	0	0	0	0	0	0	1	0	0	0	0	0	0	0	0	1	0	0	2	dispensable
pan_gene_12043	pan_gene_17326	Days_to_anthesis;Days_to_silk;Total_amino_acids	Leaf_width;Total_amino_acids	0	0	0	0	0	0	0	0	0	0	0	0	0	0	1	0	0	0	0	0	0	0	0	0	0	0	1	private
pan_gene_14412	pan_gene_5443	Total_amino_acids	Total_amino_acids	0	0	0	0	0	0	0	0	0	0	0	0	0	0	1	0	0	0	0	0	0	0	0	0	0	0	1	private
pan_gene_14494	pan_gene_16730	Fructose;Sucrose;Total_amino_acids	Total_amino_acids	0	0	0	0	0	0	0	0	0	0	0	0	0	0	1	0	0	0	0	0	0	0	0	0	0	0	1	private
pan_gene_14538	pan_gene_25886	Total_amino_acids	Southern_leaf_blight;Total_amino_acids	0	0	0	0	0	0	0	0	0	0	0	0	0	0	1	0	0	0	0	0	0	1	0	0	0	0	2	dispensable
pan_gene_15971	pan_gene_5440	Days_to_silk;Glucose;PCA_of_metabolites:_PC2;Total_amino_acids	Days_to_anthesis;Stalk_strength;Total_amino_acids	0	0	0	0	0	0	0	0	0	0	0	0	0	0	1	0	0	0	0	0	0	1	0	0	0	0	2	dispensable
pan_gene_15971	pan_gene_5457	Days_to_silk;Glucose;PCA_of_metabolites:_PC2;Total_amino_acids	Total_amino_acids	0	0	0	0	0	0	0	0	0	0	0	0	0	0	1	0	0	0	0	0	0	0	0	0	0	0	1	private
pan_gene_16124	pan_gene_18516	Average_internode_length_(above_ear);Leaf_width;Total_amino_acids	Stalk_strength;Total_amino_acids	0	0	0	0	0	0	0	0	0	0	0	0	0	0	1	0	0	0	0	0	0	0	0	0	0	0	1	private
pan_gene_17284	pan_gene_20782	Total_amino_acids	Nodes_above_ear;Total_amino_acids	0	0	0	0	0	0	0	0	0	0	0	0	0	0	1	0	0	0	0	0	0	0	0	0	0	0	1	private
pan_gene_17284	pan_gene_31551	Total_amino_acids	Plant_height;Total_amino_acids	0	0	0	0	0	0	0	0	0	0	0	0	0	0	1	0	0	0	0	0	0	0	0	0	0	0	1	private
pan_gene_19299	pan_gene_64853	Anthesis-silking_interval;Chlorophyll_A;Days_to_anthesis;Glutamate;PCA_of_metabolites:_PC1;PCA_of_metabolites:_PC2;Total_amino_acids	Total_amino_acids	0	0	0	0	0	0	0	0	0	0	0	0	0	0	0	0	0	0	0	0	0	0	1	0	0	0	1	private
pan_gene_20795	pan_gene_32583	Leaf_length;Total_amino_acids	Ear_row_number;Southern_leaf_blight;Total_amino_acids	0	0	0	0	0	0	0	0	0	0	0	0	0	0	1	0	0	0	1	0	0	0	0	0	1	0	3	dispensable
pan_gene_20798	pan_gene_31734	Total_amino_acids	Total_amino_acids	0	0	0	0	0	0	0	0	0	0	0	0	0	0	1	0	0	0	1	0	0	0	0	0	0	0	2	dispensable
pan_gene_25890	pan_gene_27604	Sucrose;Total_amino_acids	Days_to_anthesis;Total_amino_acids	0	0	0	0	0	0	0	0	0	0	0	0	0	0	1	0	0	0	0	0	0	0	0	0	0	0	1	private
pan_gene_28543	pan_gene_9255	Leaf_width;PCA_of_metabolites:_PC1;Total_amino_acids	Total_amino_acids	0	0	0	0	0	0	0	0	0	0	0	0	0	0	1	0	0	0	0	0	0	0	0	0	0	0	1	private
pan_gene_3031	pan_gene_32825	Total_amino_acids	Total_amino_acids	0	0	0	0	0	0	0	0	0	0	0	0	0	0	1	0	0	0	0	0	0	0	0	0	0	0	1	private
pan_gene_3031	pan_gene_5417	Total_amino_acids	Total_amino_acids	0	0	0	0	0	0	0	0	0	0	0	0	0	0	1	0	0	0	0	0	0	0	0	0	0	0	1	private
pan_gene_31734	pan_gene_5457	Total_amino_acids	Total_amino_acids	0	0	0	0	0	0	0	0	0	0	0	0	0	0	1	0	0	0	1	0	0	0	0	0	1	0	3	dispensable
pan_gene_32279	pan_gene_32654	Total_amino_acids	Malate;Total_amino_acids	0	0	0	0	0	0	0	0	0	0	0	0	0	0	1	0	0	0	0	0	0	0	0	0	0	0	1	private
pan_gene_3993	pan_gene_7581	Boxcox-transformed_leaf_angle;Days_to_anthesis;Total_amino_acids	Boxcox-transformed_leaf_angle;Glutamate;Total_amino_acids	0	0	0	0	0	0	0	0	0	0	0	0	0	0	1	0	0	0	0	0	0	0	0	0	0	0	1	private
pan_gene_5456	pan_gene_9255	Days_to_silk;Northern_Leaf_Blight;Photoperiod_Growing-degree_days_to_silk;Tassel_length;Total_amino_acids	Total_amino_acids	0	0	0	0	0	0	0	0	0	0	0	0	0	0	1	0	0	0	0	0	0	0	0	0	0	0	1	private
pan_gene_60620	pan_gene_60621	Total_amino_acids	Total_amino_acids	0	0	0	0	0	0	0	0	0	0	0	0	0	0	1	0	0	0	0	0	0	0	0	0	0	0	1	private
pan_gene_11354	pan_gene_14462	Average_internode_length_(whole_plant);Total_amino_acids	Photoperiod_Growing-degree_days_to_silk;Total_amino_acids	0	0	0	0	0	0	0	0	0	0	0	0	0	0	0	1	0	0	0	0	0	0	0	0	0	0	1	private
pan_gene_12115	pan_gene_2995	Total_amino_acids	Average_internode_length_(above_ear);Ear_row_number;Total_amino_acids	0	0	0	0	0	0	0	0	0	0	0	0	0	0	0	1	0	0	0	0	0	0	0	0	0	0	1	private
pan_gene_12491	pan_gene_5334	Total_amino_acids	Cob_diameter;Leaf_length;Total_amino_acids	0	0	0	0	0	0	0	0	0	0	0	0	0	0	0	1	0	0	0	0	0	0	0	0	0	0	1	private
pan_gene_17326	pan_gene_28545	Leaf_width;Total_amino_acids	Chlorophyll_A;Days_to_anthesis;PCA_of_metabolites:_PC1;Total_amino_acids	0	0	0	0	0	0	0	0	0	0	0	0	0	0	0	1	0	1	0	0	0	1	0	0	0	0	3	dispensable
pan_gene_18630	pan_gene_27677	Total_amino_acids	Height_above_ear;Total_amino_acids	0	0	0	0	0	0	0	0	0	0	0	0	0	0	0	1	0	0	0	0	0	0	0	0	0	0	1	private
pan_gene_19281	pan_gene_32648	Chlorophyll_A;Total_amino_acids	Total_amino_acids	0	0	0	0	0	0	0	0	0	0	0	0	0	0	0	1	0	0	0	0	0	0	1	1	1	0	4	dispensable
pan_gene_19299	pan_gene_5257	Anthesis-silking_interval;Chlorophyll_A;Days_to_anthesis;Glutamate;PCA_of_metabolites:_PC1;PCA_of_metabolites:_PC2;Total_amino_acids	Ratio_of_ear_height_to_total_height;Total_amino_acids	0	0	0	0	0	0	0	0	0	0	0	0	0	0	0	1	0	0	0	0	0	0	0	0	0	0	1	private
pan_gene_20449	pan_gene_32858	Total_amino_acids	Total_amino_acids	0	0	0	0	0	0	0	0	0	0	0	0	0	0	0	1	0	0	0	0	0	0	1	0	0	0	2	dispensable
pan_gene_20619	pan_gene_42468	Average_internode_length_(above_ear);Southern_leaf_blight;Total_amino_acids	Boxcox-transformed_leaf_angle;Height_above_ear;Starch;Total_amino_acids	0	0	0	0	0	0	0	0	0	0	0	0	0	0	0	1	0	0	0	0	0	0	0	0	0	0	1	private
pan_gene_20783	pan_gene_32724	Total_amino_acids	Chlorophyll_A;Ear_height;Malate;Nodes_to_ear;Total_amino_acids	0	0	0	0	0	0	0	0	0	0	0	0	0	0	0	1	0	0	0	0	0	0	0	0	0	0	1	private
pan_gene_22805	pan_gene_32599	Ear_height;Height_above_ear;Height_per_day_(until_flowering);Plant_height;Total_amino_acids	Total_amino_acids	0	0	0	0	0	0	0	0	0	0	0	0	0	0	0	1	0	0	0	0	0	0	0	0	0	0	1	private
pan_gene_24071	pan_gene_28671	Total_amino_acids	Nodes_above_ear;Total_amino_acids	0	0	0	0	0	0	0	0	0	0	0	0	0	0	0	1	0	0	0	0	0	0	0	0	0	0	1	private
pan_gene_24071	pan_gene_31177	Total_amino_acids	Days_to_silk;Total_amino_acids	0	0	0	0	0	0	0	0	0	0	0	0	0	0	0	1	0	0	0	0	0	0	0	0	0	0	1	private
pan_gene_27604	pan_gene_28037	Days_to_anthesis;Total_amino_acids	Cob_diameter;Total_amino_acids	0	0	0	0	0	0	0	0	0	0	0	0	0	0	0	1	0	0	0	0	0	0	0	0	0	0	1	private
pan_gene_27677	pan_gene_32579	Height_above_ear;Total_amino_acids	Ear_row_number;Nodes_per_plant;Starch;Total_amino_acids	0	0	0	0	0	0	0	0	0	0	0	0	0	0	0	1	0	0	0	0	0	0	0	0	0	0	1	private
pan_gene_27677	pan_gene_32744	Height_above_ear;Total_amino_acids	Chlorophyll_A;Nodes_above_ear;Starch;Total_amino_acids	0	0	0	0	0	0	0	0	0	0	0	0	0	0	0	1	0	0	0	0	0	0	0	0	0	0	1	private
pan_gene_28671	pan_gene_32743	Nodes_above_ear;Total_amino_acids	Malate;Starch;Total_amino_acids	0	0	0	0	0	0	0	0	0	0	0	0	0	0	0	1	0	0	0	0	0	0	0	0	0	0	1	private
pan_gene_31177	pan_gene_32579	Days_to_silk;Total_amino_acids	Ear_row_number;Nodes_per_plant;Starch;Total_amino_acids	0	0	0	0	0	0	0	0	0	0	0	0	0	0	0	1	0	0	0	0	0	0	0	0	0	0	1	private
pan_gene_31177	pan_gene_5440	Days_to_silk;Total_amino_acids	Days_to_anthesis;Stalk_strength;Total_amino_acids	0	0	0	0	0	0	0	0	0	0	0	0	0	0	0	1	0	0	0	1	0	0	0	0	1	0	3	dispensable
pan_gene_31840	pan_gene_32744	Anthesis-silking_interval;Days_to_anthesis;Ear_height;Total_amino_acids	Chlorophyll_A;Nodes_above_ear;Starch;Total_amino_acids	0	0	0	0	0	0	0	0	0	0	0	0	0	0	0	1	0	0	0	0	0	0	0	0	0	0	1	private
pan_gene_32722	pan_gene_32744	Average_internode_length_(below_ear);Chlorophyll_A;Glutamate;Malate;Total_amino_acids	Chlorophyll_A;Nodes_above_ear;Starch;Total_amino_acids	0	0	0	0	0	0	0	0	0	0	0	0	0	0	0	1	0	0	0	0	0	0	0	0	0	0	1	private
pan_gene_32723	pan_gene_32744	Average_internode_length_(below_ear);Chlorophyll_A;Glutamate;Malate;Nodes_to_ear;Total_amino_acids	Chlorophyll_A;Nodes_above_ear;Starch;Total_amino_acids	0	0	0	0	0	0	0	0	0	0	0	0	0	0	0	1	0	0	0	0	0	0	0	0	0	0	1	private
pan_gene_32744	pan_gene_37626	Chlorophyll_A;Nodes_above_ear;Starch;Total_amino_acids	Fructose;Sucrose;Total_amino_acids	0	0	0	0	0	0	0	0	0	0	0	0	0	0	0	1	0	0	0	0	0	0	0	0	0	0	1	private
pan_gene_32744	pan_gene_62490	Chlorophyll_A;Nodes_above_ear;Starch;Total_amino_acids	Total_amino_acids	0	0	0	0	0	0	0	0	0	0	0	0	0	0	0	1	0	0	0	0	0	0	0	0	0	0	1	private
pan_gene_32844	pan_gene_5417	Average_internode_length_(whole_plant);Height_above_ear;Height_per_day_(until_flowering);Total_amino_acids	Total_amino_acids	0	0	0	0	0	0	0	0	0	0	0	0	0	0	0	1	0	0	0	0	0	0	0	0	0	0	1	private
pan_gene_15971	pan_gene_28218	Days_to_silk;Glucose;PCA_of_metabolites:_PC2;Total_amino_acids	Total_amino_acids	0	0	0	0	0	0	0	0	0	0	0	0	0	0	0	0	1	0	0	0	0	0	0	0	0	0	1	private
pan_gene_15971	pan_gene_5257	Days_to_silk;Glucose;PCA_of_metabolites:_PC2;Total_amino_acids	Ratio_of_ear_height_to_total_height;Total_amino_acids	0	0	0	0	0	0	0	0	0	0	0	0	0	0	0	0	1	0	0	0	0	0	0	0	0	0	1	private
pan_gene_16730	pan_gene_24390	Total_amino_acids	Glucose;Total_amino_acids	0	0	0	0	0	0	0	0	0	0	0	0	0	0	0	0	1	0	0	0	0	0	0	0	0	0	1	private
pan_gene_19297	pan_gene_32831	Glutamate;PCA_of_metabolites:_PC1;PCA_of_metabolites:_PC2;Tassel_length;Total_amino_acids	Average_internode_length_(above_ear);Average_internode_length_(whole_plant);Chlorophyll_B;Total_amino_acids	0	0	0	0	0	0	0	0	0	0	0	0	0	0	0	0	1	0	0	0	0	0	0	0	0	0	1	private
pan_gene_19395	pan_gene_42468	100_Kernel_weight;Leaf_width;Total_amino_acids	Boxcox-transformed_leaf_angle;Height_above_ear;Starch;Total_amino_acids	0	0	0	0	0	0	0	0	0	0	0	0	0	0	0	0	1	0	1	0	0	0	0	0	0	0	2	dispensable
pan_gene_20555	pan_gene_32858	Tassel_branch_number;Total_amino_acids	Total_amino_acids	0	0	0	0	0	0	0	0	0	0	0	0	0	0	0	0	1	0	0	0	0	0	1	0	0	1	3	dispensable
pan_gene_24390	pan_gene_32648	Glucose;Total_amino_acids	Total_amino_acids	0	0	0	0	0	0	0	0	0	0	0	0	0	0	0	0	1	0	0	0	0	0	0	0	0	0	1	private
pan_gene_24390	pan_gene_7612	Glucose;Total_amino_acids	Average_internode_length_(below_ear);Total_amino_acids	0	0	0	0	0	0	0	0	0	0	0	0	0	0	0	0	1	0	0	0	0	0	0	0	0	0	1	private
pan_gene_25886	pan_gene_62490	Southern_leaf_blight;Total_amino_acids	Total_amino_acids	0	0	0	0	0	0	0	0	0	0	0	0	0	0	0	0	1	1	0	0	0	0	1	0	0	0	3	dispensable
pan_gene_26584	pan_gene_31018	Total_amino_acids	Glucose;Total_amino_acids	0	0	0	0	0	0	0	0	0	0	0	0	0	0	0	0	1	0	0	0	0	0	0	0	0	0	1	private
pan_gene_28218	pan_gene_37626	Total_amino_acids	Fructose;Sucrose;Total_amino_acids	0	0	0	0	0	0	0	0	0	0	0	0	0	0	0	0	1	0	0	0	0	0	1	0	0	0	2	dispensable
pan_gene_28484	pan_gene_32807	Total_amino_acids	Boxcox-transformed_leaf_angle;Total_amino_acids	0	0	0	0	0	0	0	0	0	0	0	0	0	0	0	0	1	0	0	0	0	0	0	0	0	0	1	private
pan_gene_31018	pan_gene_32807	Glucose;Total_amino_acids	Boxcox-transformed_leaf_angle;Total_amino_acids	0	0	0	0	0	0	0	0	0	0	0	0	0	0	0	0	1	0	0	0	0	0	0	0	0	0	1	private
pan_gene_31088	pan_gene_3993	Total_amino_acids	Boxcox-transformed_leaf_angle;Days_to_anthesis;Total_amino_acids	0	0	0	0	0	0	0	0	0	0	0	0	0	0	0	0	1	0	0	0	0	0	0	0	0	0	1	private
pan_gene_31551	pan_gene_5419	Plant_height;Total_amino_acids	Days_to_anthesis;Days_to_silk;Nodes_per_plant;Tassel_length;Total_amino_acids	0	0	0	0	0	0	0	0	0	0	0	0	0	0	0	0	1	0	0	0	0	0	0	0	0	0	1	private
pan_gene_32705	pan_gene_32744	Boxcox-transformed_leaf_angle;Chlorophyll_A;Days_to_silk;Nodes_per_plant;Nodes_to_ear;Total_amino_acids	Chlorophyll_A;Nodes_above_ear;Starch;Total_amino_acids	0	0	0	0	0	0	0	0	0	0	0	0	0	0	0	0	1	0	0	0	0	0	0	0	0	0	1	private
pan_gene_32705	pan_gene_37626	Boxcox-transformed_leaf_angle;Chlorophyll_A;Days_to_silk;Nodes_per_plant;Nodes_to_ear;Total_amino_acids	Fructose;Sucrose;Total_amino_acids	0	0	0	0	0	0	0	0	0	0	0	0	0	0	0	0	1	0	0	1	0	0	1	0	0	0	3	dispensable
pan_gene_37626	pan_gene_5457	Fructose;Sucrose;Total_amino_acids	Total_amino_acids	0	0	0	0	0	0	0	0	0	0	0	0	0	0	0	0	1	0	0	0	0	0	0	0	0	0	1	private
pan_gene_42468	pan_gene_96949	Boxcox-transformed_leaf_angle;Height_above_ear;Starch;Total_amino_acids	Days_to_silk;Tassel_branch_number;Total_amino_acids	0	0	0	0	0	0	0	0	0	0	0	0	0	0	0	0	1	0	0	0	0	0	0	0	0	0	1	private
pan_gene_11983	pan_gene_28539	Nodes_to_ear;Protein;Total_amino_acids	Protein;Total_amino_acids	0	0	0	0	0	0	0	0	0	0	0	0	0	0	0	0	0	1	0	0	0	0	0	0	0	0	1	private
pan_gene_12115	pan_gene_31088	Total_amino_acids	Total_amino_acids	0	0	0	0	0	0	0	0	0	0	0	0	0	0	0	0	0	1	0	0	0	0	0	0	0	0	1	private
pan_gene_12491	pan_gene_73343	Total_amino_acids	Total_amino_acids	0	0	0	0	0	0	0	0	0	0	0	0	0	0	0	0	0	1	0	0	1	1	0	0	0	0	3	dispensable
pan_gene_14310	pan_gene_76883	Total_amino_acids	Ear_height;Nodes_per_plant;Southern_leaf_blight;Total_amino_acids	0	0	0	0	0	0	0	0	0	0	0	0	0	0	0	0	0	1	0	0	0	0	0	0	0	0	1	private
pan_gene_14621	pan_gene_20555	Average_internode_length_(below_ear);Boxcox-transformed_leaf_angle;Ear_height;Fumarate;Nodes_above_ear;PCA_of_metabolites:_PC1;Total_amino_acids	Tassel_branch_number;Total_amino_acids	0	0	0	0	0	0	0	0	0	0	0	0	0	0	0	0	0	1	0	0	0	0	0	0	0	0	1	private
pan_gene_16124	pan_gene_22266	Average_internode_length_(above_ear);Leaf_width;Total_amino_acids	Anthesis-silking_interval;Average_internode_length_(whole_plant);Nodes_per_plant;Total_amino_acids	0	0	0	0	0	0	0	0	0	0	0	0	0	0	0	0	0	1	0	0	0	0	0	0	0	0	1	private
pan_gene_16124	pan_gene_74590	Average_internode_length_(above_ear);Leaf_width;Total_amino_acids	Nodes_above_ear;Total_amino_acids	0	0	0	0	0	0	0	0	0	0	0	0	0	0	0	0	0	1	0	0	0	0	0	0	0	0	1	private
pan_gene_18630	pan_gene_31551	Total_amino_acids	Plant_height;Total_amino_acids	0	0	0	0	0	0	0	0	0	0	0	0	0	0	0	0	0	1	0	0	0	0	0	0	0	0	1	private
pan_gene_19307	pan_gene_27677	Anthesis-silking_interval;Chlorophyll_A;Total_amino_acids	Height_above_ear;Total_amino_acids	0	0	0	0	0	0	0	0	0	0	0	0	0	0	0	0	0	1	0	0	0	0	0	0	0	0	1	private
pan_gene_19307	pan_gene_28539	Anthesis-silking_interval;Chlorophyll_A;Total_amino_acids	Protein;Total_amino_acids	0	0	0	0	0	0	0	0	0	0	0	0	0	0	0	0	0	1	0	0	0	0	0	0	0	0	1	private
pan_gene_19307	pan_gene_32835	Anthesis-silking_interval;Chlorophyll_A;Total_amino_acids	Total_amino_acids	0	0	0	0	0	0	0	0	0	0	0	0	0	0	0	0	0	1	0	0	0	0	0	0	0	0	1	private
pan_gene_19307	pan_gene_76880	Anthesis-silking_interval;Chlorophyll_A;Total_amino_acids	Ear_height;Total_amino_acids	0	0	0	0	0	0	0	0	0	0	0	0	0	0	0	0	0	1	0	0	0	0	0	0	0	0	1	private
pan_gene_24071	pan_gene_31551	Total_amino_acids	Plant_height;Total_amino_acids	0	0	0	0	0	0	0	0	0	0	0	0	0	0	0	0	0	1	0	0	0	0	0	0	0	0	1	private
pan_gene_24071	pan_gene_32721	Total_amino_acids	Ear_height;Malate;Nodes_per_plant;Total_amino_acids	0	0	0	0	0	0	0	0	0	0	0	0	0	0	0	0	0	1	0	0	0	0	0	0	0	0	1	private
pan_gene_24071	pan_gene_37626	Total_amino_acids	Fructose;Sucrose;Total_amino_acids	0	0	0	0	0	0	0	0	0	0	0	0	0	0	0	0	0	1	0	0	0	0	0	0	0	0	1	private
pan_gene_25886	pan_gene_32724	Southern_leaf_blight;Total_amino_acids	Chlorophyll_A;Ear_height;Malate;Nodes_to_ear;Total_amino_acids	0	0	0	0	0	0	0	0	0	0	0	0	0	0	0	0	0	1	0	0	0	0	0	1	0	0	2	dispensable
pan_gene_27677	pan_gene_32721	Height_above_ear;Total_amino_acids	Ear_height;Malate;Nodes_per_plant;Total_amino_acids	0	0	0	0	0	0	0	0	0	0	0	0	0	0	0	0	0	1	0	0	0	0	0	0	0	0	1	private
pan_gene_27964	pan_gene_28037	Average_internode_length_(above_ear);Total_amino_acids	Cob_diameter;Total_amino_acids	0	0	0	0	0	0	0	0	0	0	0	0	0	0	0	0	0	1	0	0	0	0	0	0	0	0	1	private
pan_gene_28218	pan_gene_5366	Total_amino_acids	Anthesis-silking_interval;Cob_diameter;Nodes_per_plant;Total_amino_acids	0	0	0	0	0	0	0	0	0	0	0	0	0	0	0	0	0	1	0	0	0	0	0	0	0	0	1	private
pan_gene_28539	pan_gene_32720	Protein;Total_amino_acids	Chlorophyll_A;Ear_height;Glutamate;Malate;Southern_leaf_blight;Total_amino_acids	0	0	0	0	0	0	0	0	0	0	0	0	0	0	0	0	0	1	0	0	0	0	0	0	0	0	1	private
pan_gene_28539	pan_gene_76880	Protein;Total_amino_acids	Ear_height;Total_amino_acids	0	0	0	0	0	0	0	0	0	0	0	0	0	0	0	0	0	1	0	0	0	0	0	0	0	0	1	private
pan_gene_28543	pan_gene_31652	Leaf_width;PCA_of_metabolites:_PC1;Total_amino_acids	Total_amino_acids	0	0	0	0	0	0	0	0	0	0	0	0	0	0	0	0	0	1	0	0	0	0	0	0	0	0	1	private
pan_gene_30076	pan_gene_5456	Southern_leaf_blight;Total_amino_acids	Days_to_silk;Northern_Leaf_Blight;Photoperiod_Growing-degree_days_to_silk;Tassel_length;Total_amino_acids	0	0	0	0	0	0	0	0	0	0	0	0	0	0	0	0	0	1	0	0	0	0	0	0	0	0	1	private
pan_gene_31535	pan_gene_74590	Total_amino_acids	Nodes_above_ear;Total_amino_acids	0	0	0	0	0	0	0	0	0	0	0	0	0	0	0	0	0	1	0	0	0	0	0	0	0	0	1	private
pan_gene_31551	pan_gene_37626	Plant_height;Total_amino_acids	Fructose;Sucrose;Total_amino_acids	0	0	0	0	0	0	0	0	0	0	0	0	0	0	0	0	0	1	0	0	0	0	0	0	0	0	1	private
pan_gene_32705	pan_gene_6656	Boxcox-transformed_leaf_angle;Chlorophyll_A;Days_to_silk;Nodes_per_plant;Nodes_to_ear;Total_amino_acids	Total_amino_acids	0	0	0	0	0	0	0	0	0	0	0	0	0	0	0	0	0	0	0	1	0	0	0	0	0	0	1	private
pan_gene_32720	pan_gene_76880	Chlorophyll_A;Ear_height;Glutamate;Malate;Southern_leaf_blight;Total_amino_acids	Ear_height;Total_amino_acids	0	0	0	0	0	0	0	0	0	0	0	0	0	0	0	0	0	1	0	0	0	0	0	0	0	0	1	private
pan_gene_32721	pan_gene_37626	Ear_height;Malate;Nodes_per_plant;Total_amino_acids	Fructose;Sucrose;Total_amino_acids	0	0	0	0	0	0	0	0	0	0	0	0	0	0	0	0	0	1	0	0	0	0	0	0	0	0	1	private
pan_gene_32721	pan_gene_51865	Ear_height;Malate;Nodes_per_plant;Total_amino_acids	Sucrose;Total_amino_acids	0	0	0	0	0	0	0	0	0	0	0	0	0	0	0	0	0	0	0	0	1	0	0	0	0	0	1	private
pan_gene_74590	pan_gene_9255	Nodes_above_ear;Total_amino_acids	Total_amino_acids	0	0	0	0	0	0	0	0	0	0	0	0	0	0	0	0	0	1	0	0	0	0	0	0	0	0	1	private
pan_gene_11007	pan_gene_11982	Chlorophyll_A;Nodes_above_ear;Total_amino_acids	Nodes_to_ear;Protein;Total_amino_acids	0	0	0	0	0	0	0	0	0	0	0	0	0	0	0	0	0	0	1	0	0	0	0	0	0	0	1	private
pan_gene_12120	pan_gene_32630	Southern_leaf_blight;Total_amino_acids	Total_amino_acids	0	0	0	0	0	0	0	0	0	0	0	0	0	0	0	0	0	0	1	0	0	0	0	0	0	0	1	private
pan_gene_12120	pan_gene_5131	Southern_leaf_blight;Total_amino_acids	Days_to_silk;Fructose;Glucose;Malate;Nodes_per_plant;Total_amino_acids	0	0	0	0	0	0	0	0	0	0	0	0	0	0	0	0	0	0	1	0	1	0	0	0	1	0	3	dispensable
pan_gene_12120	pan_gene_5257	Southern_leaf_blight;Total_amino_acids	Ratio_of_ear_height_to_total_height;Total_amino_acids	0	0	0	0	0	0	0	0	0	0	0	0	0	0	0	0	0	0	1	0	0	0	0	0	0	0	1	private
pan_gene_12750	pan_gene_17284	Days_to_silk;Northern_Leaf_Blight;Total_amino_acids	Total_amino_acids	0	0	0	0	0	0	0	0	0	0	0	0	0	0	0	0	0	0	1	0	0	0	0	0	0	0	1	private
pan_gene_14469	pan_gene_18327	PCA_of_metabolites:_PC2;Total_amino_acids	Total_amino_acids	0	0	0	0	0	0	0	0	0	0	0	0	0	0	0	0	0	0	1	0	0	0	0	1	0	0	2	dispensable
pan_gene_14621	pan_gene_32825	Average_internode_length_(below_ear);Boxcox-transformed_leaf_angle;Ear_height;Fumarate;Nodes_above_ear;PCA_of_metabolites:_PC1;Total_amino_acids	Total_amino_acids	0	0	0	0	0	0	0	0	0	0	0	0	0	0	0	0	0	0	1	0	0	0	0	0	0	0	1	private
pan_gene_15934	pan_gene_7612	Total_amino_acids	Average_internode_length_(below_ear);Total_amino_acids	0	0	0	0	0	0	0	0	0	0	0	0	0	0	0	0	0	0	1	0	0	0	0	0	0	0	1	private
pan_gene_16871	pan_gene_20782	Total_amino_acids	Nodes_above_ear;Total_amino_acids	0	0	0	0	0	0	0	0	0	0	0	0	0	0	0	0	0	0	1	0	0	0	0	0	0	0	1	private
pan_gene_19266	pan_gene_28484	Protein;Total_amino_acids	Total_amino_acids	0	0	0	0	0	0	0	0	0	0	0	0	0	0	0	0	0	0	1	0	0	0	0	0	0	0	1	private
pan_gene_20554	pan_gene_5221	Tassel_branch_number;Total_amino_acids	Ratio_of_ear_height_to_total_height;Total_amino_acids	0	0	0	0	0	0	0	0	0	0	0	0	0	0	0	0	0	0	1	0	0	0	0	0	0	0	1	private
pan_gene_20795	pan_gene_29018	Leaf_length;Total_amino_acids	Total_amino_acids	0	0	0	0	0	0	0	0	0	0	0	0	0	0	0	0	0	0	1	0	0	0	0	0	0	0	1	private
pan_gene_21063	pan_gene_29018	Total_amino_acids	Total_amino_acids	0	0	0	0	0	0	0	0	0	0	0	0	0	0	0	0	0	0	1	0	0	0	0	0	0	0	1	private
pan_gene_22279	pan_gene_32630	Total_amino_acids	Total_amino_acids	0	0	0	0	0	0	0	0	0	0	0	0	0	0	0	0	0	0	1	0	0	0	0	0	0	0	1	private
pan_gene_24056	pan_gene_5417	Total_amino_acids	Total_amino_acids	0	0	0	0	0	0	0	0	0	0	0	0	0	0	0	0	0	0	1	0	0	0	0	0	0	0	1	private
pan_gene_24078	pan_gene_25886	Northern_Leaf_Blight;Total_amino_acids	Southern_leaf_blight;Total_amino_acids	0	0	0	0	0	0	0	0	0	0	0	0	0	0	0	0	0	0	1	0	0	0	0	1	0	0	2	dispensable
pan_gene_24383	pan_gene_31695	Stalk_strength;Tassel_length;Total_amino_acids	Total_amino_acids	0	0	0	0	0	0	0	0	0	0	0	0	0	0	0	0	0	0	1	0	0	0	0	0	0	0	1	private
pan_gene_26584	pan_gene_31209	Total_amino_acids	Total_amino_acids	0	0	0	0	0	0	0	0	0	0	0	0	0	0	0	0	0	0	1	0	0	0	0	0	0	0	1	private
pan_gene_28218	pan_gene_32630	Total_amino_acids	Total_amino_acids	0	0	0	0	0	0	0	0	0	0	0	0	0	0	0	0	0	0	1	0	0	0	0	0	0	0	1	private
pan_gene_28543	pan_gene_5221	Leaf_width;PCA_of_metabolites:_PC1;Total_amino_acids	Ratio_of_ear_height_to_total_height;Total_amino_acids	0	0	0	0	0	0	0	0	0	0	0	0	0	0	0	0	0	0	1	0	0	0	0	0	0	0	1	private
pan_gene_31734	pan_gene_31745	Total_amino_acids	Total_amino_acids	0	0	0	0	0	0	0	0	0	0	0	0	0	0	0	0	0	0	1	0	0	0	0	0	0	0	1	private
pan_gene_31734	pan_gene_32721	Total_amino_acids	Ear_height;Malate;Nodes_per_plant;Total_amino_acids	0	0	0	0	0	0	0	0	0	0	0	0	0	0	0	0	0	0	1	0	0	0	0	0	0	1	2	dispensable
pan_gene_32630	pan_gene_32709	Total_amino_acids	Average_internode_length_(below_ear);Tassel_branch_number;Total_amino_acids	0	0	0	0	0	0	0	0	0	0	0	0	0	0	0	0	0	0	1	0	0	0	0	0	0	0	1	private
pan_gene_32630	pan_gene_32724	Total_amino_acids	Chlorophyll_A;Ear_height;Malate;Nodes_to_ear;Total_amino_acids	0	0	0	0	0	0	0	0	0	0	0	0	0	0	0	0	0	0	1	0	0	0	0	0	0	0	1	private
pan_gene_32630	pan_gene_5457	Total_amino_acids	Total_amino_acids	0	0	0	0	0	0	0	0	0	0	0	0	0	0	0	0	0	0	1	0	0	0	0	0	0	0	1	private
pan_gene_32835	pan_gene_5443	Total_amino_acids	Total_amino_acids	0	0	0	0	0	0	0	0	0	0	0	0	0	0	0	0	0	0	1	0	0	0	0	0	0	0	1	private
pan_gene_5443	pan_gene_79015	Total_amino_acids	Nitrate;Total_amino_acids	0	0	0	0	0	0	0	0	0	0	0	0	0	0	0	0	0	0	1	0	0	0	0	0	0	0	1	private
pan_gene_11354	pan_gene_20845	Average_internode_length_(whole_plant);Total_amino_acids	Stalk_strength;Total_amino_acids	0	0	0	0	0	0	0	0	0	0	0	0	0	0	0	0	0	0	0	1	0	0	0	0	0	0	1	private
pan_gene_11354	pan_gene_32705	Average_internode_length_(whole_plant);Total_amino_acids	Boxcox-transformed_leaf_angle;Chlorophyll_A;Days_to_silk;Nodes_per_plant;Nodes_to_ear;Total_amino_acids	0	0	0	0	0	0	0	0	0	0	0	0	0	0	0	0	0	0	0	1	1	0	0	0	0	0	2	dispensable
pan_gene_12098	pan_gene_14538	Average_internode_length_(whole_plant);Chlorophyll_B;Total_amino_acids	Total_amino_acids	0	0	0	0	0	0	0	0	0	0	0	0	0	0	0	0	0	0	0	1	0	0	0	0	0	0	1	private
pan_gene_1618	pan_gene_2504	Height_above_ear;Total_amino_acids	Average_internode_length_(whole_plant);Height_above_ear;Nodes_above_ear;Ratio_of_ear_height_to_total_height;Tassel_length;Total_amino_acids	0	0	0	0	0	0	0	0	0	0	0	0	0	0	0	0	0	0	0	1	0	0	0	0	0	0	1	private
pan_gene_16312	pan_gene_31734	Total_amino_acids	Total_amino_acids	0	0	0	0	0	0	0	0	0	0	0	0	0	0	0	0	0	0	0	0	0	0	0	0	0	1	1	private
pan_gene_19324	pan_gene_19395	Anthesis-silking_interval;Total_amino_acids	100_Kernel_weight;Leaf_width;Total_amino_acids	0	0	0	0	0	0	0	0	0	0	0	0	0	0	0	0	0	0	0	1	0	0	0	0	0	0	1	private
pan_gene_19413	pan_gene_31652	Total_amino_acids	Total_amino_acids	0	0	0	0	0	0	0	0	0	0	0	0	0	0	0	0	0	0	0	1	0	0	0	0	0	0	1	private
pan_gene_20798	pan_gene_31551	Total_amino_acids	Plant_height;Total_amino_acids	0	0	0	0	0	0	0	0	0	0	0	0	0	0	0	0	0	0	0	1	0	0	0	0	0	0	1	private
pan_gene_22279	pan_gene_26584	Total_amino_acids	Total_amino_acids	0	0	0	0	0	0	0	0	0	0	0	0	0	0	0	0	0	0	0	1	0	0	0	0	0	0	1	private
pan_gene_24317	pan_gene_28671	Chlorophyll_B;Tassel_length;Total_amino_acids	Nodes_above_ear;Total_amino_acids	0	0	0	0	0	0	0	0	0	0	0	0	0	0	0	0	0	0	0	1	0	0	0	0	0	0	1	private
pan_gene_24383	pan_gene_24390	Stalk_strength;Tassel_length;Total_amino_acids	Glucose;Total_amino_acids	0	0	0	0	0	0	0	0	0	0	0	0	0	0	0	0	0	0	0	1	0	0	0	0	0	0	1	private
pan_gene_26361	pan_gene_32654	100_Kernel_weight;Days_to_anthesis;Total_amino_acids	Malate;Total_amino_acids	0	0	0	0	0	0	0	0	0	0	0	0	0	0	0	0	0	0	0	1	0	0	0	0	0	0	1	private
pan_gene_27604	pan_gene_31702	Days_to_anthesis;Total_amino_acids	Days_to_anthesis;Total_amino_acids	0	0	0	0	0	0	0	0	0	0	0	0	0	0	0	0	0	0	0	1	0	0	0	0	0	0	1	private
pan_gene_27677	pan_gene_31702	Height_above_ear;Total_amino_acids	Days_to_anthesis;Total_amino_acids	0	0	0	0	0	0	0	0	0	0	0	0	0	0	0	0	0	0	0	1	0	0	0	0	0	0	1	private
pan_gene_28038	pan_gene_32583	Cob_diameter;Height_above_ear;Total_amino_acids	Ear_row_number;Southern_leaf_blight;Total_amino_acids	0	0	0	0	0	0	0	0	0	0	0	0	0	0	0	0	0	0	0	1	0	0	0	0	0	0	1	private
pan_gene_31088	pan_gene_5457	Total_amino_acids	Total_amino_acids	0	0	0	0	0	0	0	0	0	0	0	0	0	0	0	0	0	0	0	1	0	0	0	0	0	0	1	private
pan_gene_31702	pan_gene_32705	Days_to_anthesis;Total_amino_acids	Boxcox-transformed_leaf_angle;Chlorophyll_A;Days_to_silk;Nodes_per_plant;Nodes_to_ear;Total_amino_acids	0	0	0	0	0	0	0	0	0	0	0	0	0	0	0	0	0	0	0	1	0	0	0	0	0	0	1	private
pan_gene_32134	pan_gene_32579	Tassel_length;Total_amino_acids	Ear_row_number;Nodes_per_plant;Starch;Total_amino_acids	0	0	0	0	0	0	0	0	0	0	0	0	0	0	0	0	0	0	0	1	0	0	0	0	0	0	1	private
pan_gene_32808	pan_gene_60621	Average_internode_length_(above_ear);Boxcox-transformed_leaf_angle;Total_amino_acids	Total_amino_acids	0	0	0	0	0	0	0	0	0	0	0	0	0	0	0	0	0	0	0	1	0	0	0	0	0	0	1	private
pan_gene_5131	pan_gene_73343	Days_to_silk;Fructose;Glucose;Malate;Nodes_per_plant;Total_amino_acids	Total_amino_acids	0	0	0	0	0	0	0	0	0	0	0	0	0	0	0	0	0	0	0	1	0	0	0	0	0	0	1	private
pan_gene_11013	pan_gene_30076	Height_above_ear;Nodes_above_ear;Total_amino_acids	Southern_leaf_blight;Total_amino_acids	0	0	0	0	0	0	0	0	0	0	0	0	0	0	0	0	0	0	0	0	1	0	0	0	0	0	1	private
pan_gene_11354	pan_gene_27677	Average_internode_length_(whole_plant);Total_amino_acids	Height_above_ear;Total_amino_acids	0	0	0	0	0	0	0	0	0	0	0	0	0	0	0	0	0	0	0	0	1	0	0	0	0	0	1	private
pan_gene_11354	pan_gene_27964	Average_internode_length_(whole_plant);Total_amino_acids	Average_internode_length_(above_ear);Total_amino_acids	0	0	0	0	0	0	0	0	0	0	0	0	0	0	0	0	0	0	0	0	1	0	0	0	0	0	1	private
pan_gene_11982	pan_gene_28543	Nodes_to_ear;Protein;Total_amino_acids	Leaf_width;PCA_of_metabolites:_PC1;Total_amino_acids	0	0	0	0	0	0	0	0	0	0	0	0	0	0	0	0	0	0	0	0	1	0	0	0	0	0	1	private
pan_gene_12115	pan_gene_22265	Total_amino_acids	100_Kernel_weight;Anthesis-silking_interval;Nodes_per_plant;Total_amino_acids	0	0	0	0	0	0	0	0	0	0	0	0	0	0	0	0	0	0	0	0	1	0	0	0	0	0	1	private
pan_gene_12491	pan_gene_20845	Total_amino_acids	Stalk_strength;Total_amino_acids	0	0	0	0	0	0	0	0	0	0	0	0	0	0	0	0	0	0	0	0	1	1	0	0	0	0	2	dispensable
pan_gene_12491	pan_gene_27964	Total_amino_acids	Average_internode_length_(above_ear);Total_amino_acids	0	0	0	0	0	0	0	0	0	0	0	0	0	0	0	0	0	0	0	0	1	0	0	0	0	0	1	private
pan_gene_12750	pan_gene_14483	Days_to_silk;Northern_Leaf_Blight;Total_amino_acids	Total_amino_acids	0	0	0	0	0	0	0	0	0	0	0	0	0	0	0	0	0	0	0	0	1	0	0	0	0	0	1	private
pan_gene_12750	pan_gene_22265	Days_to_silk;Northern_Leaf_Blight;Total_amino_acids	100_Kernel_weight;Anthesis-silking_interval;Nodes_per_plant;Total_amino_acids	0	0	0	0	0	0	0	0	0	0	0	0	0	0	0	0	0	0	0	0	1	0	0	0	0	0	1	private
pan_gene_14412	pan_gene_32721	Total_amino_acids	Ear_height;Malate;Nodes_per_plant;Total_amino_acids	0	0	0	0	0	0	0	0	0	0	0	0	0	0	0	0	0	0	0	0	1	0	0	0	0	0	1	private
pan_gene_14469	pan_gene_15932	PCA_of_metabolites:_PC2;Total_amino_acids	Average_internode_length_(above_ear);Total_amino_acids	0	0	0	0	0	0	0	0	0	0	0	0	0	0	0	0	0	0	0	0	1	0	0	1	0	0	2	dispensable
pan_gene_14483	pan_gene_6680	Total_amino_acids	Total_amino_acids	0	0	0	0	0	0	0	0	0	0	0	0	0	0	0	0	0	0	0	0	1	1	0	0	0	0	2	dispensable
pan_gene_14538	pan_gene_32721	Total_amino_acids	Ear_height;Malate;Nodes_per_plant;Total_amino_acids	0	0	0	0	0	0	0	0	0	0	0	0	0	0	0	0	0	0	0	0	1	0	0	1	0	0	2	dispensable
pan_gene_14538	pan_gene_6656	Total_amino_acids	Total_amino_acids	0	0	0	0	0	0	0	0	0	0	0	0	0	0	0	0	0	0	0	0	1	0	0	0	0	0	1	private
pan_gene_15924	pan_gene_17270	Days_to_silk;Leaf_length;Total_amino_acids	Total_amino_acids	0	0	0	0	0	0	0	0	0	0	0	0	0	0	0	0	0	0	0	0	1	0	0	0	0	0	1	private
pan_gene_15971	pan_gene_73334	Days_to_silk;Glucose;PCA_of_metabolites:_PC2;Total_amino_acids	Total_amino_acids	0	0	0	0	0	0	0	0	0	0	0	0	0	0	0	0	0	0	0	0	1	0	0	0	0	0	1	private
pan_gene_17329	pan_gene_32721	Total_amino_acids	Ear_height;Malate;Nodes_per_plant;Total_amino_acids	0	0	0	0	0	0	0	0	0	0	0	0	0	0	0	0	0	0	0	0	1	0	0	0	0	0	1	private
pan_gene_17329	pan_gene_6656	Total_amino_acids	Total_amino_acids	0	0	0	0	0	0	0	0	0	0	0	0	0	0	0	0	0	0	0	0	1	0	0	0	0	0	1	private
pan_gene_18630	pan_gene_6656	Total_amino_acids	Total_amino_acids	0	0	0	0	0	0	0	0	0	0	0	0	0	0	0	0	0	0	0	0	1	0	0	0	0	0	1	private
pan_gene_18630	pan_gene_79015	Total_amino_acids	Nitrate;Total_amino_acids	0	0	0	0	0	0	0	0	0	0	0	0	0	0	0	0	0	0	0	0	1	0	0	0	0	0	1	private
pan_gene_19299	pan_gene_84677	Anthesis-silking_interval;Chlorophyll_A;Days_to_anthesis;Glutamate;PCA_of_metabolites:_PC1;PCA_of_metabolites:_PC2;Total_amino_acids	Total_amino_acids	0	0	0	0	0	0	0	0	0	0	0	0	0	0	0	0	0	0	0	0	1	0	0	0	0	0	1	private
pan_gene_20501	pan_gene_6656	Days_to_anthesis;Total_amino_acids	Total_amino_acids	0	0	0	0	0	0	0	0	0	0	0	0	0	0	0	0	0	0	0	0	1	0	0	0	0	0	1	private
pan_gene_24390	pan_gene_26427	Glucose;Total_amino_acids	Nodes_above_ear;PCA_of_metabolites:_PC1;Total_amino_acids	0	0	0	0	0	0	0	0	0	0	0	0	0	0	0	0	0	0	0	0	1	0	0	0	0	0	1	private
pan_gene_27642	pan_gene_32583	Total_amino_acids	Ear_row_number;Southern_leaf_blight;Total_amino_acids	0	0	0	0	0	0	0	0	0	0	0	0	0	0	0	0	0	0	0	0	1	0	0	0	0	0	1	private
pan_gene_27677	pan_gene_6656	Height_above_ear;Total_amino_acids	Total_amino_acids	0	0	0	0	0	0	0	0	0	0	0	0	0	0	0	0	0	0	0	0	1	1	0	0	1	0	3	dispensable
pan_gene_28218	pan_gene_51865	Total_amino_acids	Sucrose;Total_amino_acids	0	0	0	0	0	0	0	0	0	0	0	0	0	0	0	0	0	0	0	0	1	0	0	0	0	0	1	private
pan_gene_28671	pan_gene_31745	Nodes_above_ear;Total_amino_acids	Total_amino_acids	0	0	0	0	0	0	0	0	0	0	0	0	0	0	0	0	0	0	0	0	1	0	0	0	0	0	1	private
pan_gene_28671	pan_gene_32721	Nodes_above_ear;Total_amino_acids	Ear_height;Malate;Nodes_per_plant;Total_amino_acids	0	0	0	0	0	0	0	0	0	0	0	0	0	0	0	0	0	0	0	0	1	0	0	0	0	0	1	private
pan_gene_31209	pan_gene_32825	Total_amino_acids	Total_amino_acids	0	0	0	0	0	0	0	0	0	0	0	0	0	0	0	0	0	0	0	0	1	0	0	0	0	0	1	private
pan_gene_31745	pan_gene_51865	Total_amino_acids	Sucrose;Total_amino_acids	0	0	0	0	0	0	0	0	0	0	0	0	0	0	0	0	0	0	0	0	1	0	0	0	0	0	1	private
pan_gene_32721	pan_gene_5419	Ear_height;Malate;Nodes_per_plant;Total_amino_acids	Days_to_anthesis;Days_to_silk;Nodes_per_plant;Tassel_length;Total_amino_acids	0	0	0	0	0	0	0	0	0	0	0	0	0	0	0	0	0	0	0	0	1	1	0	0	0	0	2	dispensable
pan_gene_32721	pan_gene_5440	Ear_height;Malate;Nodes_per_plant;Total_amino_acids	Days_to_anthesis;Stalk_strength;Total_amino_acids	0	0	0	0	0	0	0	0	0	0	0	0	0	0	0	0	0	0	0	0	1	0	0	0	0	0	1	private
pan_gene_32721	pan_gene_62490	Ear_height;Malate;Nodes_per_plant;Total_amino_acids	Total_amino_acids	0	0	0	0	0	0	0	0	0	0	0	0	0	0	0	0	0	0	0	0	1	0	0	0	0	0	1	private
pan_gene_5257	pan_gene_84677	Ratio_of_ear_height_to_total_height;Total_amino_acids	Total_amino_acids	0	0	0	0	0	0	0	0	0	0	0	0	0	0	0	0	0	0	0	0	1	0	0	0	0	0	1	private
pan_gene_5440	pan_gene_6656	Days_to_anthesis;Stalk_strength;Total_amino_acids	Total_amino_acids	0	0	0	0	0	0	0	0	0	0	0	0	0	0	0	0	0	0	0	0	1	0	0	0	0	0	1	private
pan_gene_5457	pan_gene_84677	Total_amino_acids	Total_amino_acids	0	0	0	0	0	0	0	0	0	0	0	0	0	0	0	0	0	0	0	0	1	0	0	0	0	0	1	private
pan_gene_73343	pan_gene_84677	Total_amino_acids	Total_amino_acids	0	0	0	0	0	0	0	0	0	0	0	0	0	0	0	0	0	0	0	0	1	0	0	0	0	0	1	private
pan_gene_79015	pan_gene_84677	Nitrate;Total_amino_acids	Total_amino_acids	0	0	0	0	0	0	0	0	0	0	0	0	0	0	0	0	0	0	0	0	1	0	0	0	0	0	1	private
pan_gene_10826	pan_gene_32583	Protein;Total_amino_acids	Ear_row_number;Southern_leaf_blight;Total_amino_acids	0	0	0	0	0	0	0	0	0	0	0	0	0	0	0	0	0	0	0	0	0	1	0	0	0	0	1	private
pan_gene_11007	pan_gene_5259	Chlorophyll_A;Nodes_above_ear;Total_amino_acids	Total_amino_acids	0	0	0	0	0	0	0	0	0	0	0	0	0	0	0	0	0	0	0	0	0	1	1	1	0	1	4	dispensable
pan_gene_11013	pan_gene_16845	Height_above_ear;Nodes_above_ear;Total_amino_acids	100_Kernel_weight;Average_internode_length_(above_ear);Leaf_width;Total_amino_acids	0	0	0	0	0	0	0	0	0	0	0	0	0	0	0	0	0	0	0	0	0	1	0	0	0	0	1	private
pan_gene_11354	pan_gene_31551	Average_internode_length_(whole_plant);Total_amino_acids	Plant_height;Total_amino_acids	0	0	0	0	0	0	0	0	0	0	0	0	0	0	0	0	0	0	0	0	0	1	0	0	0	0	1	private
pan_gene_11952	pan_gene_20619	Total_amino_acids	Average_internode_length_(above_ear);Southern_leaf_blight;Total_amino_acids	0	0	0	0	0	0	0	0	0	0	0	0	0	0	0	0	0	0	0	0	0	1	0	0	0	0	1	private
pan_gene_11982	pan_gene_31535	Nodes_to_ear;Protein;Total_amino_acids	Total_amino_acids	0	0	0	0	0	0	0	0	0	0	0	0	0	0	0	0	0	0	0	0	0	1	0	0	0	0	1	private
pan_gene_12120	pan_gene_14412	Southern_leaf_blight;Total_amino_acids	Total_amino_acids	0	0	0	0	0	0	0	0	0	0	0	0	0	0	0	0	0	0	0	0	0	1	0	0	0	0	1	private
pan_gene_12120	pan_gene_14538	Southern_leaf_blight;Total_amino_acids	Total_amino_acids	0	0	0	0	0	0	0	0	0	0	0	0	0	0	0	0	0	0	0	0	0	1	0	0	1	0	2	dispensable
pan_gene_12120	pan_gene_27677	Southern_leaf_blight;Total_amino_acids	Height_above_ear;Total_amino_acids	0	0	0	0	0	0	0	0	0	0	0	0	0	0	0	0	0	0	0	0	0	1	0	0	0	0	1	private
pan_gene_12120	pan_gene_31177	Southern_leaf_blight;Total_amino_acids	Days_to_silk;Total_amino_acids	0	0	0	0	0	0	0	0	0	0	0	0	0	0	0	0	0	0	0	0	0	1	0	0	1	0	2	dispensable
pan_gene_12750	pan_gene_19299	Days_to_silk;Northern_Leaf_Blight;Total_amino_acids	Anthesis-silking_interval;Chlorophyll_A;Days_to_anthesis;Glutamate;PCA_of_metabolites:_PC1;PCA_of_metabolites:_PC2;Total_amino_acids	0	0	0	0	0	0	0	0	0	0	0	0	0	0	0	0	0	0	0	0	0	1	0	0	0	0	1	private
pan_gene_14412	pan_gene_25886	Total_amino_acids	Southern_leaf_blight;Total_amino_acids	0	0	0	0	0	0	0	0	0	0	0	0	0	0	0	0	0	0	0	0	0	1	0	0	0	0	1	private
pan_gene_14538	pan_gene_15971	Total_amino_acids	Days_to_silk;Glucose;PCA_of_metabolites:_PC2;Total_amino_acids	0	0	0	0	0	0	0	0	0	0	0	0	0	0	0	0	0	0	0	0	0	1	0	0	0	0	1	private
pan_gene_14538	pan_gene_31551	Total_amino_acids	Plant_height;Total_amino_acids	0	0	0	0	0	0	0	0	0	0	0	0	0	0	0	0	0	0	0	0	0	1	0	0	0	0	1	private
pan_gene_14621	pan_gene_20449	Average_internode_length_(below_ear);Boxcox-transformed_leaf_angle;Ear_height;Fumarate;Nodes_above_ear;PCA_of_metabolites:_PC1;Total_amino_acids	Total_amino_acids	0	0	0	0	0	0	0	0	0	0	0	0	0	0	0	0	0	0	0	0	0	1	0	0	0	0	1	private
pan_gene_15971	pan_gene_19299	Days_to_silk;Glucose;PCA_of_metabolites:_PC2;Total_amino_acids	Anthesis-silking_interval;Chlorophyll_A;Days_to_anthesis;Glutamate;PCA_of_metabolites:_PC1;PCA_of_metabolites:_PC2;Total_amino_acids	0	0	0	0	0	0	0	0	0	0	0	0	0	0	0	0	0	0	0	0	0	1	0	0	0	0	1	private
pan_gene_15975	pan_gene_42468	Total_amino_acids	Boxcox-transformed_leaf_angle;Height_above_ear;Starch;Total_amino_acids	0	0	0	0	0	0	0	0	0	0	0	0	0	0	0	0	0	0	0	0	0	1	1	0	0	0	2	dispensable
pan_gene_17270	pan_gene_32583	Total_amino_acids	Ear_row_number;Southern_leaf_blight;Total_amino_acids	0	0	0	0	0	0	0	0	0	0	0	0	0	0	0	0	0	0	0	0	0	1	0	0	0	0	1	private
pan_gene_17284	pan_gene_30268	Total_amino_acids	Total_amino_acids	0	0	0	0	0	0	0	0	0	0	0	0	0	0	0	0	0	0	0	0	0	1	0	0	0	0	1	private
pan_gene_17284	pan_gene_3993	Total_amino_acids	Boxcox-transformed_leaf_angle;Days_to_anthesis;Total_amino_acids	0	0	0	0	0	0	0	0	0	0	0	0	0	0	0	0	0	0	0	0	0	1	0	0	0	0	1	private
pan_gene_17326	pan_gene_24382	Leaf_width;Total_amino_acids	Stalk_strength;Tassel_length;Total_amino_acids	0	0	0	0	0	0	0	0	0	0	0	0	0	0	0	0	0	0	0	0	0	1	0	0	0	0	1	private
pan_gene_17326	pan_gene_26361	Leaf_width;Total_amino_acids	100_Kernel_weight;Days_to_anthesis;Total_amino_acids	0	0	0	0	0	0	0	0	0	0	0	0	0	0	0	0	0	0	0	0	0	1	0	0	0	0	1	private
pan_gene_17326	pan_gene_27709	Leaf_width;Total_amino_acids	Tassel_branch_number;Total_amino_acids	0	0	0	0	0	0	0	0	0	0	0	0	0	0	0	0	0	0	0	0	0	1	0	0	0	0	1	private
pan_gene_17333	pan_gene_5334	Total_amino_acids	Cob_diameter;Leaf_length;Total_amino_acids	0	0	0	0	0	0	0	0	0	0	0	0	0	0	0	0	0	0	0	0	0	1	0	0	0	0	1	private
pan_gene_19324	pan_gene_27709	Anthesis-silking_interval;Total_amino_acids	Tassel_branch_number;Total_amino_acids	0	0	0	0	0	0	0	0	0	0	0	0	0	0	0	0	0	0	0	0	0	1	0	0	0	0	1	private
pan_gene_20619	pan_gene_31745	Average_internode_length_(above_ear);Southern_leaf_blight;Total_amino_acids	Total_amino_acids	0	0	0	0	0	0	0	0	0	0	0	0	0	0	0	0	0	0	0	0	0	1	0	0	0	0	1	private
pan_gene_20783	pan_gene_32844	Total_amino_acids	Average_internode_length_(whole_plant);Height_above_ear;Height_per_day_(until_flowering);Total_amino_acids	0	0	0	0	0	0	0	0	0	0	0	0	0	0	0	0	0	0	0	0	0	1	0	0	0	0	1	private
pan_gene_20798	pan_gene_27677	Total_amino_acids	Height_above_ear;Total_amino_acids	0	0	0	0	0	0	0	0	0	0	0	0	0	0	0	0	0	0	0	0	0	1	0	0	0	0	1	private
pan_gene_20798	pan_gene_31745	Total_amino_acids	Total_amino_acids	0	0	0	0	0	0	0	0	0	0	0	0	0	0	0	0	0	0	0	0	0	1	0	0	0	1	2	dispensable
pan_gene_20798	pan_gene_5440	Total_amino_acids	Days_to_anthesis;Stalk_strength;Total_amino_acids	0	0	0	0	0	0	0	0	0	0	0	0	0	0	0	0	0	0	0	0	0	1	0	0	0	0	1	private
pan_gene_25886	pan_gene_5440	Southern_leaf_blight;Total_amino_acids	Days_to_anthesis;Stalk_strength;Total_amino_acids	0	0	0	0	0	0	0	0	0	0	0	0	0	0	0	0	0	0	0	0	0	1	0	0	0	0	1	private
pan_gene_27677	pan_gene_31177	Height_above_ear;Total_amino_acids	Days_to_silk;Total_amino_acids	0	0	0	0	0	0	0	0	0	0	0	0	0	0	0	0	0	0	0	0	0	1	0	0	0	0	1	private
pan_gene_27677	pan_gene_32709	Height_above_ear;Total_amino_acids	Average_internode_length_(below_ear);Tassel_branch_number;Total_amino_acids	0	0	0	0	0	0	0	0	0	0	0	0	0	0	0	0	0	0	0	0	0	1	0	0	0	0	1	private
pan_gene_27709	pan_gene_28545	Tassel_branch_number;Total_amino_acids	Chlorophyll_A;Days_to_anthesis;PCA_of_metabolites:_PC1;Total_amino_acids	0	0	0	0	0	0	0	0	0	0	0	0	0	0	0	0	0	0	0	0	0	1	0	0	0	0	1	private
pan_gene_27709	pan_gene_42468	Tassel_branch_number;Total_amino_acids	Boxcox-transformed_leaf_angle;Height_above_ear;Starch;Total_amino_acids	0	0	0	0	0	0	0	0	0	0	0	0	0	0	0	0	0	0	0	0	0	1	0	0	0	0	1	private
pan_gene_28218	pan_gene_5334	Total_amino_acids	Cob_diameter;Leaf_length;Total_amino_acids	0	0	0	0	0	0	0	0	0	0	0	0	0	0	0	0	0	0	0	0	0	1	0	0	0	0	1	private
pan_gene_3031	pan_gene_31209	Total_amino_acids	Total_amino_acids	0	0	0	0	0	0	0	0	0	0	0	0	0	0	0	0	0	0	0	0	0	1	0	0	0	0	1	private
pan_gene_3031	pan_gene_32648	Total_amino_acids	Total_amino_acids	0	0	0	0	0	0	0	0	0	0	0	0	0	0	0	0	0	0	0	0	0	1	0	0	0	0	1	private
pan_gene_31177	pan_gene_6656	Days_to_silk;Total_amino_acids	Total_amino_acids	0	0	0	0	0	0	0	0	0	0	0	0	0	0	0	0	0	0	0	0	0	1	0	0	0	0	1	private
pan_gene_31551	pan_gene_73343	Plant_height;Total_amino_acids	Total_amino_acids	0	0	0	0	0	0	0	0	0	0	0	0	0	0	0	0	0	0	0	0	0	1	0	0	0	0	1	private
pan_gene_31745	pan_gene_32709	Total_amino_acids	Average_internode_length_(below_ear);Tassel_branch_number;Total_amino_acids	0	0	0	0	0	0	0	0	0	0	0	0	0	0	0	0	0	0	0	0	0	1	0	0	0	0	1	private
pan_gene_31745	pan_gene_5334	Total_amino_acids	Cob_diameter;Leaf_length;Total_amino_acids	0	0	0	0	0	0	0	0	0	0	0	0	0	0	0	0	0	0	0	0	0	1	0	0	0	0	1	private
pan_gene_32705	pan_gene_32709	Boxcox-transformed_leaf_angle;Chlorophyll_A;Days_to_silk;Nodes_per_plant;Nodes_to_ear;Total_amino_acids	Average_internode_length_(below_ear);Tassel_branch_number;Total_amino_acids	0	0	0	0	0	0	0	0	0	0	0	0	0	0	0	0	0	0	0	0	0	1	0	0	0	0	1	private
pan_gene_32709	pan_gene_5334	Average_internode_length_(below_ear);Tassel_branch_number;Total_amino_acids	Cob_diameter;Leaf_length;Total_amino_acids	0	0	0	0	0	0	0	0	0	0	0	0	0	0	0	0	0	0	0	0	0	1	0	0	0	0	1	private
pan_gene_32722	pan_gene_6656	Average_internode_length_(below_ear);Chlorophyll_A;Glutamate;Malate;Total_amino_acids	Total_amino_acids	0	0	0	0	0	0	0	0	0	0	0	0	0	0	0	0	0	0	0	0	0	1	0	0	0	0	1	private
pan_gene_32835	pan_gene_34474	Total_amino_acids	Total_amino_acids	0	0	0	0	0	0	0	0	0	0	0	0	0	0	0	0	0	0	0	0	0	1	0	0	0	0	1	private
pan_gene_5257	pan_gene_5440	Ratio_of_ear_height_to_total_height;Total_amino_acids	Days_to_anthesis;Stalk_strength;Total_amino_acids	0	0	0	0	0	0	0	0	0	0	0	0	0	0	0	0	0	0	0	0	0	1	1	0	0	0	2	dispensable
pan_gene_11354	pan_gene_28037	Average_internode_length_(whole_plant);Total_amino_acids	Cob_diameter;Total_amino_acids	0	0	0	0	0	0	0	0	0	0	0	0	0	0	0	0	0	0	0	0	0	0	1	0	0	0	1	private
pan_gene_11354	pan_gene_85531	Average_internode_length_(whole_plant);Total_amino_acids	Total_amino_acids	0	0	0	0	0	0	0	0	0	0	0	0	0	0	0	0	0	0	0	0	0	0	1	0	0	0	1	private
pan_gene_11953	pan_gene_17326	Nitrate;Total_amino_acids	Leaf_width;Total_amino_acids	0	0	0	0	0	0	0	0	0	0	0	0	0	0	0	0	0	0	0	0	0	0	1	0	0	0	1	private
pan_gene_11956	pan_gene_3031	Glutamate;Nitrate;Tassel_branch_number;Total_amino_acids	Total_amino_acids	0	0	0	0	0	0	0	0	0	0	0	0	0	0	0	0	0	0	0	0	0	0	1	0	0	0	1	private
pan_gene_12098	pan_gene_85531	Average_internode_length_(whole_plant);Chlorophyll_B;Total_amino_acids	Total_amino_acids	0	0	0	0	0	0	0	0	0	0	0	0	0	0	0	0	0	0	0	0	0	0	1	0	0	0	1	private
pan_gene_12120	pan_gene_17284	Southern_leaf_blight;Total_amino_acids	Total_amino_acids	0	0	0	0	0	0	0	0	0	0	0	0	0	0	0	0	0	0	0	0	0	0	1	0	0	0	1	private
pan_gene_12120	pan_gene_64853	Southern_leaf_blight;Total_amino_acids	Total_amino_acids	0	0	0	0	0	0	0	0	0	0	0	0	0	0	0	0	0	0	0	0	0	0	1	0	0	0	1	private
pan_gene_12491	pan_gene_32835	Total_amino_acids	Total_amino_acids	0	0	0	0	0	0	0	0	0	0	0	0	0	0	0	0	0	0	0	0	0	0	1	0	0	0	1	private
pan_gene_14412	pan_gene_3031	Total_amino_acids	Total_amino_acids	0	0	0	0	0	0	0	0	0	0	0	0	0	0	0	0	0	0	0	0	0	0	1	0	0	0	1	private
pan_gene_14483	pan_gene_20782	Total_amino_acids	Nodes_above_ear;Total_amino_acids	0	0	0	0	0	0	0	0	0	0	0	0	0	0	0	0	0	0	0	0	0	0	1	0	0	0	1	private
pan_gene_14483	pan_gene_28218	Total_amino_acids	Total_amino_acids	0	0	0	0	0	0	0	0	0	0	0	0	0	0	0	0	0	0	0	0	0	0	1	0	0	0	1	private
pan_gene_14483	pan_gene_5457	Total_amino_acids	Total_amino_acids	0	0	0	0	0	0	0	0	0	0	0	0	0	0	0	0	0	0	0	0	0	0	1	0	0	0	1	private
pan_gene_15971	pan_gene_26584	Days_to_silk;Glucose;PCA_of_metabolites:_PC2;Total_amino_acids	Total_amino_acids	0	0	0	0	0	0	0	0	0	0	0	0	0	0	0	0	0	0	0	0	0	0	1	0	0	0	1	private
pan_gene_15971	pan_gene_64853	Days_to_silk;Glucose;PCA_of_metabolites:_PC2;Total_amino_acids	Total_amino_acids	0	0	0	0	0	0	0	0	0	0	0	0	0	0	0	0	0	0	0	0	0	0	1	0	0	0	1	private
pan_gene_15975	pan_gene_5259	Total_amino_acids	Total_amino_acids	0	0	0	0	0	0	0	0	0	0	0	0	0	0	0	0	0	0	0	0	0	0	1	0	0	0	1	private
pan_gene_16312	pan_gene_31745	Total_amino_acids	Total_amino_acids	0	0	0	0	0	0	0	0	0	0	0	0	0	0	0	0	0	0	0	0	0	0	1	0	0	0	1	private
pan_gene_16730	pan_gene_68983	Total_amino_acids	Ratio_of_ear_height_to_total_height;Total_amino_acids	0	0	0	0	0	0	0	0	0	0	0	0	0	0	0	0	0	0	0	0	0	0	1	0	0	0	1	private
pan_gene_17270	pan_gene_18301	Total_amino_acids	Nitrate;Total_amino_acids	0	0	0	0	0	0	0	0	0	0	0	0	0	0	0	0	0	0	0	0	0	0	1	0	0	0	1	private
pan_gene_17284	pan_gene_20845	Total_amino_acids	Stalk_strength;Total_amino_acids	0	0	0	0	0	0	0	0	0	0	0	0	0	0	0	0	0	0	0	0	0	0	1	0	0	0	1	private
pan_gene_18327	pan_gene_32807	Total_amino_acids	Boxcox-transformed_leaf_angle;Total_amino_acids	0	0	0	0	0	0	0	0	0	0	0	0	0	0	0	0	0	0	0	0	0	0	1	0	0	0	1	private
pan_gene_19324	pan_gene_5259	Anthesis-silking_interval;Total_amino_acids	Total_amino_acids	0	0	0	0	0	0	0	0	0	0	0	0	0	0	0	0	0	0	0	0	0	0	1	0	0	0	1	private
pan_gene_20569	pan_gene_32579	Total_amino_acids	Ear_row_number;Nodes_per_plant;Starch;Total_amino_acids	0	0	0	0	0	0	0	0	0	0	0	0	0	0	0	0	0	0	0	0	0	0	1	0	0	0	1	private
pan_gene_20782	pan_gene_85501	Nodes_above_ear;Total_amino_acids	Total_amino_acids	0	0	0	0	0	0	0	0	0	0	0	0	0	0	0	0	0	0	0	0	0	0	1	0	0	0	1	private
pan_gene_20783	pan_gene_24078	Total_amino_acids	Northern_Leaf_Blight;Total_amino_acids	0	0	0	0	0	0	0	0	0	0	0	0	0	0	0	0	0	0	0	0	0	0	1	0	0	0	1	private
pan_gene_20798	pan_gene_31840	Total_amino_acids	Anthesis-silking_interval;Days_to_anthesis;Ear_height;Total_amino_acids	0	0	0	0	0	0	0	0	0	0	0	0	0	0	0	0	0	0	0	0	0	0	1	0	0	0	1	private
pan_gene_20798	pan_gene_64853	Total_amino_acids	Total_amino_acids	0	0	0	0	0	0	0	0	0	0	0	0	0	0	0	0	0	0	0	0	0	0	1	0	0	0	1	private
pan_gene_24056	pan_gene_68983	Total_amino_acids	Ratio_of_ear_height_to_total_height;Total_amino_acids	0	0	0	0	0	0	0	0	0	0	0	0	0	0	0	0	0	0	0	0	0	0	1	0	0	0	1	private
pan_gene_24078	pan_gene_3993	Northern_Leaf_Blight;Total_amino_acids	Boxcox-transformed_leaf_angle;Days_to_anthesis;Total_amino_acids	0	0	0	0	0	0	0	0	0	0	0	0	0	0	0	0	0	0	0	0	0	0	1	0	0	0	1	private
pan_gene_25886	pan_gene_64853	Southern_leaf_blight;Total_amino_acids	Total_amino_acids	0	0	0	0	0	0	0	0	0	0	0	0	0	0	0	0	0	0	0	0	0	0	1	0	0	0	1	private
pan_gene_27655	pan_gene_32588	Days_to_anthesis;Days_to_silk;Total_amino_acids	Nodes_above_ear;PCA_of_metabolites:_PC2;Total_amino_acids	0	0	0	0	0	0	0	0	0	0	0	0	0	0	0	0	0	0	0	0	0	0	1	0	0	0	1	private
pan_gene_28037	pan_gene_5841	Cob_diameter;Total_amino_acids	Chlorophyll_A;PCA_of_metabolites:_PC2;Photoperiod_Growing-degree_days_to_silk;Total_amino_acids	0	0	0	0	0	0	0	0	0	0	0	0	0	0	0	0	0	0	0	0	0	0	1	0	0	0	1	private
pan_gene_28218	pan_gene_64853	Total_amino_acids	Total_amino_acids	0	0	0	0	0	0	0	0	0	0	0	0	0	0	0	0	0	0	0	0	0	0	1	0	0	0	1	private
pan_gene_31177	pan_gene_5841	Days_to_silk;Total_amino_acids	Chlorophyll_A;PCA_of_metabolites:_PC2;Photoperiod_Growing-degree_days_to_silk;Total_amino_acids	0	0	0	0	0	0	0	0	0	0	0	0	0	0	0	0	0	0	0	0	0	0	1	0	0	0	1	private
pan_gene_32648	pan_gene_32858	Total_amino_acids	Total_amino_acids	0	0	0	0	0	0	0	0	0	0	0	0	0	0	0	0	0	0	0	0	0	0	1	0	0	1	2	dispensable
pan_gene_32705	pan_gene_5457	Boxcox-transformed_leaf_angle;Chlorophyll_A;Days_to_silk;Nodes_per_plant;Nodes_to_ear;Total_amino_acids	Total_amino_acids	0	0	0	0	0	0	0	0	0	0	0	0	0	0	0	0	0	0	0	0	0	0	1	0	0	0	1	private
pan_gene_32705	pan_gene_5841	Boxcox-transformed_leaf_angle;Chlorophyll_A;Days_to_silk;Nodes_per_plant;Nodes_to_ear;Total_amino_acids	Chlorophyll_A;PCA_of_metabolites:_PC2;Photoperiod_Growing-degree_days_to_silk;Total_amino_acids	0	0	0	0	0	0	0	0	0	0	0	0	0	0	0	0	0	0	0	0	0	0	1	1	0	0	2	dispensable
pan_gene_11354	pan_gene_31088	Average_internode_length_(whole_plant);Total_amino_acids	Total_amino_acids	0	0	0	0	0	0	0	0	0	0	0	0	0	0	0	0	0	0	0	0	0	0	0	1	0	0	1	private
pan_gene_14142	pan_gene_32825	Anthesis-silking_interval;Average_internode_length_(above_ear);Total_amino_acids	Total_amino_acids	0	0	0	0	0	0	0	0	0	0	0	0	0	0	0	0	0	0	0	0	0	0	0	1	0	0	1	private
pan_gene_14310	pan_gene_42468	Total_amino_acids	Boxcox-transformed_leaf_angle;Height_above_ear;Starch;Total_amino_acids	0	0	0	0	0	0	0	0	0	0	0	0	0	0	0	0	0	0	0	0	0	0	0	1	0	0	1	private
pan_gene_14469	pan_gene_22266	PCA_of_metabolites:_PC2;Total_amino_acids	Anthesis-silking_interval;Average_internode_length_(whole_plant);Nodes_per_plant;Total_amino_acids	0	0	0	0	0	0	0	0	0	0	0	0	0	0	0	0	0	0	0	0	0	0	0	1	0	0	1	private
pan_gene_14538	pan_gene_20782	Total_amino_acids	Nodes_above_ear;Total_amino_acids	0	0	0	0	0	0	0	0	0	0	0	0	0	0	0	0	0	0	0	0	0	0	0	1	0	0	1	private
pan_gene_16845	pan_gene_22266	100_Kernel_weight;Average_internode_length_(above_ear);Leaf_width;Total_amino_acids	Anthesis-silking_interval;Average_internode_length_(whole_plant);Nodes_per_plant;Total_amino_acids	0	0	0	0	0	0	0	0	0	0	0	0	0	0	0	0	0	0	0	0	0	0	0	1	0	0	1	private
pan_gene_17284	pan_gene_5366	Total_amino_acids	Anthesis-silking_interval;Cob_diameter;Nodes_per_plant;Total_amino_acids	0	0	0	0	0	0	0	0	0	0	0	0	0	0	0	0	0	0	0	0	0	0	0	1	0	0	1	private
pan_gene_19324	pan_gene_24382	Anthesis-silking_interval;Total_amino_acids	Stalk_strength;Tassel_length;Total_amino_acids	0	0	0	0	0	0	0	0	0	0	0	0	0	0	0	0	0	0	0	0	0	0	0	1	0	0	1	private
pan_gene_19324	pan_gene_32808	Anthesis-silking_interval;Total_amino_acids	Average_internode_length_(above_ear);Boxcox-transformed_leaf_angle;Total_amino_acids	0	0	0	0	0	0	0	0	0	0	0	0	0	0	0	0	0	0	0	0	0	0	0	1	0	0	1	private
pan_gene_19413	pan_gene_5259	Total_amino_acids	Total_amino_acids	0	0	0	0	0	0	0	0	0	0	0	0	0	0	0	0	0	0	0	0	0	0	0	1	0	0	1	private
pan_gene_20501	pan_gene_31177	Days_to_anthesis;Total_amino_acids	Days_to_silk;Total_amino_acids	0	0	0	0	0	0	0	0	0	0	0	0	0	0	0	0	0	0	0	0	0	0	0	1	0	0	1	private
pan_gene_20782	pan_gene_27677	Nodes_above_ear;Total_amino_acids	Height_above_ear;Total_amino_acids	0	0	0	0	0	0	0	0	0	0	0	0	0	0	0	0	0	0	0	0	0	0	0	1	0	0	1	private
pan_gene_20782	pan_gene_79015	Nodes_above_ear;Total_amino_acids	Nitrate;Total_amino_acids	0	0	0	0	0	0	0	0	0	0	0	0	0	0	0	0	0	0	0	0	0	0	0	1	0	0	1	private
pan_gene_20845	pan_gene_31177	Stalk_strength;Total_amino_acids	Days_to_silk;Total_amino_acids	0	0	0	0	0	0	0	0	0	0	0	0	0	0	0	0	0	0	0	0	0	0	0	1	0	0	1	private
pan_gene_22266	pan_gene_22310	Anthesis-silking_interval;Average_internode_length_(whole_plant);Nodes_per_plant;Total_amino_acids	Anthesis-silking_interval;Days_to_anthesis;Days_to_silk;Tassel_branch_number;Total_amino_acids	0	0	0	0	0	0	0	0	0	0	0	0	0	0	0	0	0	0	0	0	0	0	0	1	0	0	1	private
pan_gene_27964	pan_gene_31088	Average_internode_length_(above_ear);Total_amino_acids	Total_amino_acids	0	0	0	0	0	0	0	0	0	0	0	0	0	0	0	0	0	0	0	0	0	0	0	1	0	0	1	private
pan_gene_30268	pan_gene_5366	Total_amino_acids	Anthesis-silking_interval;Cob_diameter;Nodes_per_plant;Total_amino_acids	0	0	0	0	0	0	0	0	0	0	0	0	0	0	0	0	0	0	0	0	0	0	0	1	0	0	1	private
pan_gene_32709	pan_gene_34474	Average_internode_length_(below_ear);Tassel_branch_number;Total_amino_acids	Total_amino_acids	0	0	0	0	0	0	0	0	0	0	0	0	0	0	0	0	0	0	0	0	0	0	0	1	0	0	1	private
pan_gene_32709	pan_gene_5457	Average_internode_length_(below_ear);Tassel_branch_number;Total_amino_acids	Total_amino_acids	0	0	0	0	0	0	0	0	0	0	0	0	0	0	0	0	0	0	0	0	0	0	0	1	0	0	1	private
pan_gene_11013	pan_gene_22883	Height_above_ear;Nodes_above_ear;Total_amino_acids	Total_amino_acids	0	0	0	0	0	0	0	0	0	0	0	0	0	0	0	0	0	0	0	0	0	0	0	0	1	0	1	private
pan_gene_11920	pan_gene_25890	Ear_height;Nodes_per_plant;Nodes_to_ear;Tassel_branch_number;Total_amino_acids	Sucrose;Total_amino_acids	0	0	0	0	0	0	0	0	0	0	0	0	0	0	0	0	0	0	0	0	0	0	0	0	1	0	1	private
pan_gene_11953	pan_gene_27643	Nitrate;Total_amino_acids	Days_to_anthesis;Total_amino_acids	0	0	0	0	0	0	0	0	0	0	0	0	0	0	0	0	0	0	0	0	0	0	0	0	1	0	1	private
pan_gene_18630	pan_gene_31695	Total_amino_acids	Total_amino_acids	0	0	0	0	0	0	0	0	0	0	0	0	0	0	0	0	0	0	0	0	0	0	0	0	1	0	1	private
pan_gene_19395	pan_gene_27709	100_Kernel_weight;Leaf_width;Total_amino_acids	Tassel_branch_number;Total_amino_acids	0	0	0	0	0	0	0	0	0	0	0	0	0	0	0	0	0	0	0	0	0	0	0	0	1	0	1	private
pan_gene_22265	pan_gene_24078	100_Kernel_weight;Anthesis-silking_interval;Nodes_per_plant;Total_amino_acids	Northern_Leaf_Blight;Total_amino_acids	0	0	0	0	0	0	0	0	0	0	0	0	0	0	0	0	0	0	0	0	0	0	0	0	1	0	1	private
pan_gene_27604	pan_gene_6656	Days_to_anthesis;Total_amino_acids	Total_amino_acids	0	0	0	0	0	0	0	0	0	0	0	0	0	0	0	0	0	0	0	0	0	0	0	0	1	0	1	private
pan_gene_32709	pan_gene_32724	Average_internode_length_(below_ear);Tassel_branch_number;Total_amino_acids	Chlorophyll_A;Ear_height;Malate;Nodes_to_ear;Total_amino_acids	0	0	0	0	0	0	0	0	0	0	0	0	0	0	0	0	0	0	0	0	0	0	0	0	1	0	1	private
pan_gene_100837	pan_gene_12115	Total_amino_acids	Total_amino_acids	0	0	0	0	0	0	0	0	0	0	0	0	0	0	0	0	0	0	0	0	0	0	0	0	0	1	1	private
pan_gene_103512	pan_gene_32279	Total_amino_acids	Total_amino_acids	0	0	0	0	0	0	0	0	0	0	0	0	0	0	0	0	0	0	0	0	0	0	0	0	0	1	1	private
pan_gene_11338	pan_gene_16124	Average_internode_length_(whole_plant);Total_amino_acids	Average_internode_length_(above_ear);Leaf_width;Total_amino_acids	0	0	0	0	0	0	0	0	0	0	0	0	0	0	0	0	0	0	0	0	0	0	0	0	0	1	1	private
pan_gene_11920	pan_gene_32844	Ear_height;Nodes_per_plant;Nodes_to_ear;Tassel_branch_number;Total_amino_acids	Average_internode_length_(whole_plant);Height_above_ear;Height_per_day_(until_flowering);Total_amino_acids	0	0	0	0	0	0	0	0	0	0	0	0	0	0	0	0	0	0	0	0	0	0	0	0	0	1	1	private
pan_gene_11982	pan_gene_19124	Nodes_to_ear;Protein;Total_amino_acids	Anthesis-silking_interval;Boxcox-transformed_leaf_angle;Nodes_to_ear;Tassel_branch_number;Tassel_length;Total_amino_acids	0	0	0	0	0	0	0	0	0	0	0	0	0	0	0	0	0	0	0	0	0	0	0	0	0	1	1	private
pan_gene_12115	pan_gene_3993	Total_amino_acids	Boxcox-transformed_leaf_angle;Days_to_anthesis;Total_amino_acids	0	0	0	0	0	0	0	0	0	0	0	0	0	0	0	0	0	0	0	0	0	0	0	0	0	1	1	private
pan_gene_14539	pan_gene_24363	Tassel_length;Total_amino_acids	Total_amino_acids	0	0	0	0	0	0	0	0	0	0	0	0	0	0	0	0	0	0	0	0	0	0	0	0	0	1	1	private
pan_gene_16312	pan_gene_32553	Total_amino_acids	Average_internode_length_(above_ear);Ear_row_number;Tassel_length;Total_amino_acids	0	0	0	0	0	0	0	0	0	0	0	0	0	0	0	0	0	0	0	0	0	0	0	0	0	1	1	private
pan_gene_16551	pan_gene_32720	Total_amino_acids	Chlorophyll_A;Ear_height;Glutamate;Malate;Southern_leaf_blight;Total_amino_acids	0	0	0	0	0	0	0	0	0	0	0	0	0	0	0	0	0	0	0	0	0	0	0	0	0	1	1	private
pan_gene_17326	pan_gene_32747	Leaf_width;Total_amino_acids	Chlorophyll_A;Total_amino_acids	0	0	0	0	0	0	0	0	0	0	0	0	0	0	0	0	0	0	0	0	0	0	0	0	0	1	1	private
pan_gene_20449	pan_gene_32841	Total_amino_acids	Total_amino_acids	0	0	0	0	0	0	0	0	0	0	0	0	0	0	0	0	0	0	0	0	0	0	0	0	0	1	1	private
pan_gene_20619	pan_gene_28218	Average_internode_length_(above_ear);Southern_leaf_blight;Total_amino_acids	Total_amino_acids	0	0	0	0	0	0	0	0	0	0	0	0	0	0	0	0	0	0	0	0	0	0	0	0	0	1	1	private
pan_gene_20783	pan_gene_24174	Total_amino_acids	Total_amino_acids	0	0	0	0	0	0	0	0	0	0	0	0	0	0	0	0	0	0	0	0	0	0	0	0	0	1	1	private
pan_gene_20783	pan_gene_25886	Total_amino_acids	Southern_leaf_blight;Total_amino_acids	0	0	0	0	0	0	0	0	0	0	0	0	0	0	0	0	0	0	0	0	0	0	0	0	0	1	1	private
pan_gene_28218	pan_gene_2995	Total_amino_acids	Average_internode_length_(above_ear);Ear_row_number;Total_amino_acids	0	0	0	0	0	0	0	0	0	0	0	0	0	0	0	0	0	0	0	0	0	0	0	0	0	1	1	private
pan_gene_2995	pan_gene_31702	Average_internode_length_(above_ear);Ear_row_number;Total_amino_acids	Days_to_anthesis;Total_amino_acids	0	0	0	0	0	0	0	0	0	0	0	0	0	0	0	0	0	0	0	0	0	0	0	0	0	1	1	private
pan_gene_3031	pan_gene_31695	Total_amino_acids	Total_amino_acids	0	0	0	0	0	0	0	0	0	0	0	0	0	0	0	0	0	0	0	0	0	0	0	0	0	1	1	private
pan_gene_5131	pan_gene_5257	Days_to_silk;Fructose;Glucose;Malate;Nodes_per_plant;Total_amino_acids	Ratio_of_ear_height_to_total_height;Total_amino_acids	0	0	0	0	0	0	0	0	0	0	0	0	0	0	0	0	0	0	0	0	0	0	0	0	0	1	1	private
