# Supplementary material for: Co-expression pan-network reveals genes involved in complex traits within maize pan-genome
Source: BMC Plant Biol. 2022 Dec 19;22:595. doi: 10.1186/s12870-022-03985-z (PMC9762053; doi:10.1186/s12870-022-03985-z)
Supplement: Supplementary file 7 — Additional file 7. [file 12870_2022_3985_MOESM7_ESM.zip › SupplementaryData5/Cob_diameter.pannetwork.csv]

gene1	gene2	trait1	trait2	B73	B97	CML103	CML228	CML247	CML277	CML322	CML333	CML52	CML69	HP301	IL14H	Ki11	Ki3	Ky21	M162W	M37W	Mo18W	MS71	NC350	NC358	Oh43	Oh7b	P39	Tx303	Tzi8	sum	sub-category
pan_gene_10258	pan_gene_13065	Cob_diameter	Cob_diameter	1	1	1	0	0	0	1	0	1	0	1	1	1	0	1	0	1	1	0	1	1	0	1	1	1	1	17	near-core
pan_gene_10258	pan_gene_14511	Cob_diameter	Cob_diameter;Days_to_silk	1	1	0	1	1	0	1	0	1	1	1	1	0	1	1	1	1	1	0	1	1	0	1	1	0	0	18	near-core
pan_gene_10258	pan_gene_14559	Cob_diameter	Cob_diameter;Tassel_branch_number	1	1	1	1	1	1	1	1	1	1	1	1	1	1	1	1	1	1	1	1	1	1	1	1	1	1	26	core
pan_gene_10258	pan_gene_14562	Cob_diameter	Cob_diameter;Tassel_branch_number	1	1	0	0	0	0	0	0	0	0	0	0	0	0	0	0	0	1	0	0	1	0	0	0	0	0	4	dispensable
pan_gene_10258	pan_gene_212	Cob_diameter	Average_internode_length_(below_ear);Cob_diameter;Ear_height	1	0	0	0	1	1	0	1	1	0	0	0	0	1	0	0	1	0	0	0	0	1	0	1	0	1	10	dispensable
pan_gene_10258	pan_gene_21249	Cob_diameter	Cob_diameter	1	1	1	1	1	1	1	1	1	0	1	1	1	1	1	1	1	1	1	1	1	1	1	1	0	0	23	core
pan_gene_10258	pan_gene_7953	Cob_diameter	Cob_diameter	1	1	1	1	1	1	1	1	1	1	1	1	1	1	1	1	1	1	1	1	1	1	1	1	1	1	26	core
pan_gene_10258	pan_gene_853	Cob_diameter	Cob_diameter	1	0	1	0	1	0	1	0	1	1	1	1	0	1	0	1	1	0	0	1	0	0	0	0	0	0	12	near-core
pan_gene_11111	pan_gene_228	Cob_diameter;Tassel_branch_number	Cob_diameter	1	1	0	0	0	0	1	0	0	0	0	0	0	1	0	0	0	0	1	0	0	0	0	0	0	0	5	dispensable
pan_gene_11111	pan_gene_28001	Cob_diameter;Tassel_branch_number	Average_internode_length_(below_ear);Cob_diameter;Southern_leaf_blight;Tassel_length	1	0	0	1	0	0	0	0	0	0	1	0	0	0	0	0	0	0	1	0	0	0	0	0	0	0	4	dispensable
pan_gene_11667	pan_gene_27996	Cob_diameter;Southern_leaf_blight;Tassel_length	Average_internode_length_(above_ear);Cob_diameter;Stalk_strength;Starch	0	0	0	0	0	1	0	0	0	1	0	0	0	0	0	0	0	0	0	0	0	0	0	0	0	0	2	dispensable
pan_gene_11757	pan_gene_25054	Cob_diameter	Cob_diameter	1	1	1	1	1	0	1	0	0	0	1	1	0	0	1	1	0	1	1	1	1	0	0	1	0	1	16	near-core
pan_gene_11837	pan_gene_14519	Cob_diameter	Cob_diameter;Days_to_silk	1	0	0	0	0	0	0	0	0	0	0	0	0	0	0	0	0	0	0	0	0	0	1	1	0	0	3	dispensable
pan_gene_11837	pan_gene_14591	Cob_diameter	Boxcox-transformed_leaf_angle;Cob_diameter	1	0	0	0	0	0	0	1	0	0	1	0	1	0	0	1	0	1	0	0	1	0	1	1	0	1	10	dispensable
pan_gene_11837	pan_gene_15699	Cob_diameter	Cob_diameter	1	0	0	0	1	0	1	0	0	1	0	1	1	0	0	0	0	0	1	0	0	1	1	1	0	0	10	dispensable
pan_gene_11837	pan_gene_158	Cob_diameter	Cob_diameter;Nodes_per_plant	1	0	0	0	1	1	1	1	0	1	0	1	1	1	1	1	1	0	1	0	1	1	1	1	1	1	19	near-core
pan_gene_11837	pan_gene_27502	Cob_diameter	Cob_diameter	1	0	0	0	0	0	0	0	0	0	0	0	0	0	0	0	0	0	0	0	0	0	0	0	0	0	1	private
pan_gene_11888	pan_gene_15549	Cob_diameter;Ear_height;Nodes_above_ear;Ratio_of_ear_height_to_total_height;Tassel_branch_number	Cob_diameter	0	0	0	0	0	1	0	0	0	0	0	0	0	0	0	0	0	0	0	0	0	0	0	0	0	0	1	private
pan_gene_11888	pan_gene_25054	Cob_diameter;Ear_height;Nodes_above_ear;Ratio_of_ear_height_to_total_height;Tassel_branch_number	Cob_diameter	0	0	0	0	0	1	0	0	0	0	0	0	0	0	0	0	0	0	0	0	0	0	0	0	0	0	1	private
pan_gene_11888	pan_gene_30044	Cob_diameter;Ear_height;Nodes_above_ear;Ratio_of_ear_height_to_total_height;Tassel_branch_number	100_Kernel_weight;Cob_diameter;Height_per_day_(until_flowering)	0	0	0	0	0	1	0	0	0	0	0	0	0	0	0	0	0	0	0	0	0	0	0	0	0	0	1	private
pan_gene_11888	pan_gene_30058	Cob_diameter;Ear_height;Nodes_above_ear;Ratio_of_ear_height_to_total_height;Tassel_branch_number	Cob_diameter;Height_above_ear	0	0	0	0	0	1	0	0	0	0	0	0	0	0	0	0	0	0	0	0	0	0	0	0	0	0	1	private
pan_gene_11888	pan_gene_30422	Cob_diameter;Ear_height;Nodes_above_ear;Ratio_of_ear_height_to_total_height;Tassel_branch_number	Cob_diameter	0	0	0	0	0	1	0	0	0	0	0	0	0	0	0	0	0	0	0	0	0	0	0	0	0	0	1	private
pan_gene_11888	pan_gene_4898	Cob_diameter;Ear_height;Nodes_above_ear;Ratio_of_ear_height_to_total_height;Tassel_branch_number	Cob_diameter;Stalk_strength	0	0	0	0	0	1	0	0	0	0	0	0	0	0	0	0	0	0	0	0	0	0	0	0	0	0	1	private
pan_gene_11888	pan_gene_4904	Cob_diameter;Ear_height;Nodes_above_ear;Ratio_of_ear_height_to_total_height;Tassel_branch_number	Cob_diameter	0	0	0	0	0	1	0	0	0	0	0	0	0	0	0	0	0	0	0	0	0	0	0	0	0	0	1	private
pan_gene_11888	pan_gene_5148	Cob_diameter;Ear_height;Nodes_above_ear;Ratio_of_ear_height_to_total_height;Tassel_branch_number	Boxcox-transformed_leaf_angle;Cob_diameter;Tassel_branch_number	0	0	0	0	0	1	0	0	0	0	0	0	0	0	0	0	0	0	0	0	0	0	0	0	0	0	1	private
pan_gene_11888	pan_gene_5368	Cob_diameter;Ear_height;Nodes_above_ear;Ratio_of_ear_height_to_total_height;Tassel_branch_number	Anthesis-silking_interval;Cob_diameter;Leaf_length;Nodes_above_ear;Photoperiod_growing-degree_days_to_anthesis	0	0	0	0	0	1	0	0	0	0	0	0	0	0	0	0	0	0	0	0	0	0	0	0	0	0	1	private
pan_gene_11888	pan_gene_5838	Cob_diameter;Ear_height;Nodes_above_ear;Ratio_of_ear_height_to_total_height;Tassel_branch_number	100_Kernel_weight;Cob_diameter;Ear_height;Sucrose;Tassel_branch_number	0	0	0	0	0	1	0	0	0	0	0	0	0	0	0	0	0	0	0	0	0	0	0	0	0	0	1	private
pan_gene_11888	pan_gene_7943	Cob_diameter;Ear_height;Nodes_above_ear;Ratio_of_ear_height_to_total_height;Tassel_branch_number	Cob_diameter	0	0	0	0	0	1	0	0	0	0	0	0	0	0	0	0	0	0	0	0	0	0	0	0	0	0	1	private
pan_gene_11992	pan_gene_15413	Average_internode_length_(above_ear);Cob_diameter	Cob_diameter;Ear_height	1	0	0	0	0	0	0	0	0	0	0	0	0	0	0	0	0	0	0	0	0	0	0	0	0	0	1	private
pan_gene_11992	pan_gene_17239	Average_internode_length_(above_ear);Cob_diameter	Cob_diameter	1	0	0	0	0	0	0	0	0	0	0	0	0	0	0	0	0	0	0	0	1	0	0	0	0	0	2	dispensable
pan_gene_11992	pan_gene_28044	Average_internode_length_(above_ear);Cob_diameter	Cob_diameter;Tassel_branch_number	0	0	0	0	0	0	1	0	0	0	0	0	0	0	0	0	0	0	0	0	0	1	1	0	0	0	3	dispensable
pan_gene_11992	pan_gene_30139	Average_internode_length_(above_ear);Cob_diameter	Cob_diameter	1	1	0	0	0	0	0	0	0	0	0	0	0	0	0	0	0	0	1	0	0	0	0	0	0	0	3	dispensable
pan_gene_11992	pan_gene_5479	Average_internode_length_(above_ear);Cob_diameter	Cob_diameter	1	1	0	0	0	0	0	0	0	0	0	0	0	0	0	0	1	1	0	0	0	1	0	0	0	0	5	dispensable
pan_gene_120	pan_gene_1257	Cob_diameter;Nodes_above_ear	Cob_diameter	1	0	0	0	1	1	0	0	0	0	0	0	0	0	1	0	1	1	1	0	0	0	0	0	1	0	8	dispensable
pan_gene_120	pan_gene_14513	Cob_diameter;Nodes_above_ear	Cob_diameter	1	0	0	0	1	1	0	1	0	0	0	0	0	0	0	0	1	1	1	0	0	1	0	0	1	1	10	dispensable
pan_gene_120	pan_gene_27342	Cob_diameter;Nodes_above_ear	Cob_diameter;Days_to_silk	1	0	0	0	0	1	0	0	0	1	0	0	0	0	1	0	0	0	0	0	0	0	0	0	0	0	4	dispensable
pan_gene_120	pan_gene_2885	Cob_diameter;Nodes_above_ear	Cob_diameter	1	0	1	0	1	1	0	1	0	1	0	0	1	0	1	1	1	1	1	0	1	1	0	0	1	1	16	near-core
pan_gene_120	pan_gene_32516	Cob_diameter;Nodes_above_ear	Cob_diameter;Height_per_day_(until_flowering);Plant_height	1	0	0	0	0	0	0	0	0	0	0	0	0	0	0	0	0	0	0	0	0	0	0	0	0	0	1	private
pan_gene_120	pan_gene_3800	Cob_diameter;Nodes_above_ear	Cob_diameter	1	0	0	0	0	1	0	0	0	0	0	0	0	0	1	0	0	1	1	0	0	0	0	0	0	0	5	dispensable
pan_gene_120	pan_gene_5519	Cob_diameter;Nodes_above_ear	Average_internode_length_(below_ear);Cob_diameter;Nodes_per_plant;Nodes_to_ear;Protein	0	0	0	0	1	0	0	0	0	0	0	0	0	0	0	0	0	0	0	0	0	0	0	0	1	0	2	dispensable
pan_gene_120	pan_gene_5594	Cob_diameter;Nodes_above_ear	Cob_diameter	1	0	1	0	0	1	0	1	0	1	0	0	1	0	0	1	1	1	0	1	0	1	0	0	0	1	12	near-core
pan_gene_120	pan_gene_624	Cob_diameter;Nodes_above_ear	Cob_diameter;Ear_height;Leaf_length	1	0	0	0	1	0	0	1	0	0	0	0	1	0	1	0	1	0	1	0	0	1	0	0	0	1	9	dispensable
pan_gene_120	pan_gene_7327	Cob_diameter;Nodes_above_ear	Cob_diameter	1	0	0	0	0	1	0	0	0	0	0	0	0	0	0	1	0	0	1	0	0	0	0	0	1	0	5	dispensable
pan_gene_12053	pan_gene_7994	Cob_diameter;Ear_row_number	Cob_diameter;Ratio_of_ear_height_to_total_height	1	0	0	0	0	0	0	0	0	0	0	0	0	0	0	0	0	0	0	0	0	0	0	0	0	0	1	private
pan_gene_12147	pan_gene_19777	Cob_diameter	Chlorophyll_A;Cob_diameter;Malate;Southern_leaf_blight;Tassel_branch_number	1	0	0	0	0	0	0	0	1	0	0	0	0	0	0	0	0	1	0	0	0	0	0	0	0	0	3	dispensable
pan_gene_12147	pan_gene_23563	Cob_diameter	100_Kernel_weight;Boxcox-transformed_leaf_angle;Cob_diameter;Sucrose	1	0	0	0	0	0	0	1	0	0	0	1	0	0	0	0	0	0	1	0	0	0	0	1	0	0	5	dispensable
pan_gene_12147	pan_gene_23679	Cob_diameter	Anthesis-silking_interval;Cob_diameter;Starch	1	1	0	0	0	0	0	1	0	1	1	1	1	0	0	1	0	0	0	1	0	0	1	0	0	0	10	dispensable
pan_gene_12147	pan_gene_29204	Cob_diameter	Cob_diameter	1	0	0	0	0	0	0	1	0	0	0	0	1	0	0	0	0	0	0	0	0	0	0	0	0	1	4	dispensable
pan_gene_12147	pan_gene_30060	Cob_diameter	Boxcox-transformed_leaf_angle;Cob_diameter;Height_above_ear	1	0	0	0	0	1	0	1	0	0	1	0	1	0	0	1	0	0	0	0	1	0	0	0	1	1	9	dispensable
pan_gene_12230	pan_gene_7994	Cob_diameter	Cob_diameter;Ratio_of_ear_height_to_total_height	1	0	0	0	0	0	0	0	0	0	0	0	0	0	0	0	0	0	0	0	0	0	0	0	0	0	1	private
pan_gene_1257	pan_gene_14513	Cob_diameter	Cob_diameter	1	1	1	1	1	1	1	1	0	1	1	0	1	1	1	1	1	1	1	1	1	1	0	0	1	1	22	core
pan_gene_1257	pan_gene_15756	Cob_diameter	Cob_diameter	1	0	0	0	0	1	1	1	1	1	0	0	1	1	0	1	1	1	0	1	1	0	0	1	0	1	15	near-core
pan_gene_1257	pan_gene_16437	Cob_diameter	Average_internode_length_(below_ear);Cob_diameter	0	0	0	0	0	0	0	0	0	1	0	1	0	0	1	0	0	0	0	0	0	0	0	0	0	0	3	dispensable
pan_gene_1257	pan_gene_16455	Cob_diameter	Cob_diameter	1	0	1	0	0	1	0	0	1	1	1	1	1	1	1	1	1	0	0	1	1	1	0	0	1	1	17	near-core
pan_gene_1257	pan_gene_17355	Cob_diameter	Cob_diameter	0	0	0	0	0	0	0	0	0	0	0	0	0	0	0	0	0	0	0	0	0	1	0	0	0	0	1	private
pan_gene_1257	pan_gene_2885	Cob_diameter	Cob_diameter	1	1	1	1	1	1	0	1	1	1	1	1	1	1	1	1	0	1	1	1	1	1	1	1	1	1	24	core
pan_gene_1257	pan_gene_30422	Cob_diameter	Cob_diameter	1	0	0	0	0	1	1	0	1	0	1	0	1	0	1	0	0	0	1	0	0	1	1	0	1	0	11	near-core
pan_gene_1257	pan_gene_32516	Cob_diameter	Cob_diameter;Height_per_day_(until_flowering);Plant_height	1	0	0	0	0	0	0	0	0	1	0	0	0	0	0	1	0	0	1	0	0	0	0	0	0	0	4	dispensable
pan_gene_1257	pan_gene_3800	Cob_diameter	Cob_diameter	1	1	0	1	0	0	0	0	1	0	0	0	0	0	1	0	0	1	0	0	0	1	1	0	0	0	8	dispensable
pan_gene_1257	pan_gene_4871	Cob_diameter	Cob_diameter	1	0	0	0	0	1	0	0	1	0	0	0	0	0	0	0	0	0	0	1	0	0	1	0	0	1	6	dispensable
pan_gene_1257	pan_gene_4895	Cob_diameter	Chlorophyll_B;Cob_diameter	0	0	0	0	0	0	0	0	0	0	0	0	0	0	0	0	0	0	0	0	1	0	0	0	0	0	1	private
pan_gene_1257	pan_gene_4898	Cob_diameter	Cob_diameter;Stalk_strength	1	0	0	0	0	1	1	0	1	0	1	1	0	0	1	0	1	1	1	1	1	1	1	1	1	1	17	near-core
pan_gene_1257	pan_gene_5479	Cob_diameter	Cob_diameter	1	0	1	1	1	1	1	1	1	1	1	1	1	1	0	0	0	0	1	0	1	1	1	0	1	1	19	near-core
pan_gene_1257	pan_gene_5519	Cob_diameter	Average_internode_length_(below_ear);Cob_diameter;Nodes_per_plant;Nodes_to_ear;Protein	0	0	0	0	0	0	1	0	0	1	0	1	0	0	0	0	0	0	0	0	0	0	0	1	1	0	5	dispensable
pan_gene_1257	pan_gene_713	Cob_diameter	Cob_diameter;Tassel_length	1	0	0	1	1	0	0	0	0	0	1	1	0	0	1	0	1	0	1	1	1	0	1	0	0	0	11	near-core
pan_gene_1257	pan_gene_7327	Cob_diameter	Cob_diameter	1	1	1	0	0	1	1	1	1	1	1	1	1	0	1	1	1	0	1	1	0	1	0	1	1	0	19	near-core
pan_gene_12816	pan_gene_24310	Cob_diameter	Cob_diameter	1	0	0	0	0	1	0	0	0	0	0	0	0	0	0	0	0	0	0	0	0	1	0	0	0	0	3	dispensable
pan_gene_12816	pan_gene_7849	Cob_diameter	Anthesis-silking_interval;Average_internode_length_(whole_plant);Cob_diameter;Height_per_day_(until_flowering)	1	0	0	0	0	1	0	0	0	0	0	0	0	0	0	0	0	0	0	0	0	0	0	0	0	0	2	dispensable
pan_gene_13065	pan_gene_14511	Cob_diameter	Cob_diameter;Days_to_silk	1	1	1	0	1	0	1	1	1	0	1	1	0	0	0	1	1	1	0	1	1	1	1	1	0	1	18	near-core
pan_gene_13065	pan_gene_14559	Cob_diameter	Cob_diameter;Tassel_branch_number	1	1	1	0	1	1	1	1	1	0	0	1	1	0	0	1	1	1	1	1	1	1	1	1	1	1	21	core
pan_gene_13065	pan_gene_14562	Cob_diameter	Cob_diameter;Tassel_branch_number	1	1	0	0	1	0	0	0	0	0	0	0	0	0	0	0	0	0	0	0	1	0	0	0	0	0	4	dispensable
pan_gene_13065	pan_gene_212	Cob_diameter	Average_internode_length_(below_ear);Cob_diameter;Ear_height	1	0	0	0	0	0	0	0	0	0	0	0	0	0	0	0	1	0	0	0	0	0	0	0	0	0	2	dispensable
pan_gene_13065	pan_gene_21249	Cob_diameter	Cob_diameter	1	1	1	1	0	1	1	1	1	0	1	1	1	0	1	1	1	1	0	1	1	0	1	0	0	0	18	near-core
pan_gene_13065	pan_gene_7953	Cob_diameter	Cob_diameter	1	1	0	1	1	0	1	1	1	1	0	1	1	0	1	1	1	0	0	1	1	0	1	1	1	1	19	near-core
pan_gene_13827	pan_gene_29081	Cob_diameter	Cob_diameter	1	0	0	0	0	0	0	0	0	0	0	0	0	0	0	0	0	0	0	0	0	0	0	0	0	0	1	private
pan_gene_13827	pan_gene_31505	Cob_diameter	Cob_diameter;Tassel_branch_number	1	0	0	0	0	0	0	0	0	0	0	0	0	0	0	0	0	0	0	0	0	0	0	0	0	0	1	private
pan_gene_13827	pan_gene_5141	Cob_diameter	Cob_diameter;Days_to_silk;Height_per_day_(until_flowering)	1	0	0	0	0	0	0	0	0	0	0	0	0	0	0	0	0	0	0	0	0	0	0	0	0	0	1	private
pan_gene_13827	pan_gene_5669	Cob_diameter	100_Kernel_weight;Cob_diameter;Ear_height	1	0	0	0	0	0	0	0	0	0	0	0	0	0	0	0	0	0	0	0	0	0	0	0	0	0	1	private
pan_gene_13827	pan_gene_97895	Cob_diameter	Cob_diameter	1	0	0	0	0	0	0	0	0	0	0	0	0	0	0	0	0	0	0	0	0	0	0	0	0	0	1	private
pan_gene_1426	pan_gene_15622	Cob_diameter;Protein;Tassel_branch_number	Cob_diameter	1	0	0	1	1	1	1	1	1	1	0	0	1	1	1	0	0	0	1	1	1	0	1	0	1	0	16	near-core
pan_gene_1426	pan_gene_17239	Cob_diameter;Protein;Tassel_branch_number	Cob_diameter	1	0	0	0	1	1	0	0	0	1	1	0	0	0	1	1	0	0	1	1	1	0	0	0	0	0	10	dispensable
pan_gene_1426	pan_gene_30059	Cob_diameter;Protein;Tassel_branch_number	Boxcox-transformed_leaf_angle;Cob_diameter;Height_above_ear	1	1	0	0	0	1	1	0	1	0	0	1	0	0	0	0	0	0	0	1	0	0	0	0	0	0	7	dispensable
pan_gene_1426	pan_gene_4904	Cob_diameter;Protein;Tassel_branch_number	Cob_diameter	1	1	1	1	0	0	0	1	1	0	0	0	1	1	0	0	1	1	1	0	1	1	1	1	0	0	15	near-core
pan_gene_1426	pan_gene_7975	Cob_diameter;Protein;Tassel_branch_number	Cob_diameter	1	1	0	0	0	0	1	0	0	1	0	1	0	0	0	0	1	0	0	0	0	0	0	0	0	0	6	dispensable
pan_gene_1448	pan_gene_17166	Cob_diameter	Cob_diameter	1	1	1	1	0	0	1	1	1	0	1	0	0	0	0	0	0	1	1	0	1	1	1	0	1	1	15	near-core
pan_gene_1448	pan_gene_198	Cob_diameter	Cob_diameter	1	1	1	1	0	0	1	0	0	0	1	0	1	1	0	1	0	1	1	0	1	0	1	1	0	0	14	near-core
pan_gene_1448	pan_gene_5349	Cob_diameter	Cob_diameter;Ratio_of_ear_height_to_total_height	1	0	0	1	0	0	1	0	1	0	0	0	0	0	0	0	0	0	0	0	0	0	0	0	0	0	4	dispensable
pan_gene_14506	pan_gene_15271	Cob_diameter;Height_above_ear	Cob_diameter	0	0	0	0	0	0	0	0	0	0	1	0	0	0	0	0	0	0	0	0	0	0	0	0	0	0	1	private
pan_gene_14511	pan_gene_14559	Cob_diameter;Days_to_silk	Cob_diameter;Tassel_branch_number	1	1	0	1	1	0	1	1	1	1	1	1	0	1	1	1	1	1	0	1	0	0	1	1	0	1	19	near-core
pan_gene_14511	pan_gene_14562	Cob_diameter;Days_to_silk	Cob_diameter;Tassel_branch_number	1	1	0	0	1	0	0	0	0	0	0	0	0	0	0	1	0	0	0	0	0	0	0	0	0	0	4	dispensable
pan_gene_14511	pan_gene_212	Cob_diameter;Days_to_silk	Average_internode_length_(below_ear);Cob_diameter;Ear_height	1	0	0	1	0	0	1	0	0	0	0	0	0	1	0	0	1	0	0	0	0	0	0	0	0	0	5	dispensable
pan_gene_14511	pan_gene_21249	Cob_diameter;Days_to_silk	Cob_diameter	1	1	1	1	1	0	1	1	1	1	1	1	1	1	1	1	1	1	0	1	1	0	1	1	1	1	23	core
pan_gene_14511	pan_gene_30044	Cob_diameter;Days_to_silk	100_Kernel_weight;Cob_diameter;Height_per_day_(until_flowering)	1	1	1	0	1	0	0	0	0	1	1	1	0	0	0	1	0	1	0	0	1	1	0	0	0	1	12	near-core
pan_gene_14511	pan_gene_4904	Cob_diameter;Days_to_silk	Cob_diameter	1	1	0	1	0	0	0	0	1	0	0	1	0	0	0	1	0	1	0	1	1	0	0	0	0	0	9	dispensable
pan_gene_14511	pan_gene_5368	Cob_diameter;Days_to_silk	Anthesis-silking_interval;Cob_diameter;Leaf_length;Nodes_above_ear;Photoperiod_growing-degree_days_to_anthesis	1	0	0	0	0	0	0	0	0	0	1	1	0	0	0	0	0	1	0	0	0	0	0	0	0	0	4	dispensable
pan_gene_14511	pan_gene_7953	Cob_diameter;Days_to_silk	Cob_diameter	1	1	0	1	1	0	0	0	0	1	0	1	0	1	1	1	0	0	0	0	0	1	1	1	0	1	13	near-core
pan_gene_14513	pan_gene_15756	Cob_diameter	Cob_diameter	1	0	1	0	1	1	0	1	0	1	1	0	1	1	0	1	1	1	1	1	1	0	0	0	1	1	17	near-core
pan_gene_14513	pan_gene_16437	Cob_diameter	Average_internode_length_(below_ear);Cob_diameter	0	0	0	0	1	0	0	0	0	1	0	0	0	0	1	0	0	0	0	0	0	0	0	0	0	0	3	dispensable
pan_gene_14513	pan_gene_16455	Cob_diameter	Cob_diameter	1	1	0	1	1	1	0	0	0	1	1	0	1	1	0	0	1	0	0	0	0	1	0	0	1	1	13	near-core
pan_gene_14513	pan_gene_17355	Cob_diameter	Cob_diameter	0	0	0	0	0	0	0	0	0	0	0	0	0	0	0	0	0	0	0	0	0	1	0	0	0	0	1	private
pan_gene_14513	pan_gene_27499	Cob_diameter	Cob_diameter	0	0	0	0	1	0	0	0	0	1	0	0	0	0	1	1	0	0	0	0	1	0	0	0	0	1	6	dispensable
pan_gene_14513	pan_gene_28044	Cob_diameter	Cob_diameter;Tassel_branch_number	0	0	1	1	1	1	1	0	0	1	0	0	1	0	1	1	0	0	1	1	1	1	0	0	1	1	15	near-core
pan_gene_14513	pan_gene_2885	Cob_diameter	Cob_diameter	1	1	1	1	1	1	1	1	0	1	1	0	1	1	0	1	0	1	1	1	1	1	0	0	1	1	20	core
pan_gene_14513	pan_gene_30422	Cob_diameter	Cob_diameter	1	1	1	0	0	1	0	0	0	1	1	0	1	0	1	0	0	1	1	0	1	1	0	0	1	0	13	near-core
pan_gene_14513	pan_gene_32516	Cob_diameter	Cob_diameter;Height_per_day_(until_flowering);Plant_height	1	0	0	0	1	0	0	0	0	1	0	0	0	0	0	0	0	0	1	0	0	0	0	0	0	0	4	dispensable
pan_gene_14513	pan_gene_3800	Cob_diameter	Cob_diameter	1	1	0	1	1	0	1	0	0	0	1	0	0	1	0	0	0	0	0	0	0	1	0	0	0	0	8	dispensable
pan_gene_14513	pan_gene_4871	Cob_diameter	Cob_diameter	1	0	1	0	0	1	0	1	0	0	0	0	0	1	1	1	1	1	0	1	0	0	0	0	1	1	12	near-core
pan_gene_14513	pan_gene_4898	Cob_diameter	Cob_diameter;Stalk_strength	1	1	0	0	0	0	0	0	0	0	1	0	0	0	1	0	1	1	1	1	1	1	0	0	1	0	11	near-core
pan_gene_14513	pan_gene_5366	Cob_diameter	Anthesis-silking_interval;Cob_diameter;Nodes_per_plant;Total_amino_acids	1	0	0	0	0	0	0	0	0	0	0	0	0	0	0	0	0	0	0	0	0	0	0	0	0	0	1	private
pan_gene_14513	pan_gene_5479	Cob_diameter	Cob_diameter	1	1	1	1	1	1	1	1	0	1	1	0	1	1	1	1	1	0	1	1	1	1	0	0	1	1	21	core
pan_gene_14513	pan_gene_5519	Cob_diameter	Average_internode_length_(below_ear);Cob_diameter;Nodes_per_plant;Nodes_to_ear;Protein	0	0	0	0	1	0	1	0	0	0	0	0	0	0	0	1	0	0	0	0	0	0	0	0	1	0	4	dispensable
pan_gene_14513	pan_gene_713	Cob_diameter	Cob_diameter;Tassel_length	1	0	0	1	1	0	1	0	0	0	1	0	0	0	0	0	1	0	1	1	1	0	0	0	0	0	9	dispensable
pan_gene_14513	pan_gene_7327	Cob_diameter	Cob_diameter	1	1	1	1	0	1	1	0	0	0	1	0	1	0	1	1	1	0	1	1	0	1	0	0	1	0	15	near-core
pan_gene_14519	pan_gene_14591	Cob_diameter;Days_to_silk	Boxcox-transformed_leaf_angle;Cob_diameter	1	0	0	0	1	0	0	0	0	0	0	0	0	0	0	0	0	0	0	0	0	0	0	0	0	0	2	dispensable
pan_gene_14519	pan_gene_27500	Cob_diameter;Days_to_silk	Cob_diameter	0	0	0	0	0	0	0	1	0	0	0	0	0	0	0	0	0	0	0	0	0	0	0	0	0	0	1	private
pan_gene_14519	pan_gene_4663	Cob_diameter;Days_to_silk	Cob_diameter	1	0	0	0	0	0	0	0	0	0	0	0	0	0	0	0	0	0	0	0	0	0	0	0	0	0	1	private
pan_gene_14559	pan_gene_14562	Cob_diameter;Tassel_branch_number	Cob_diameter;Tassel_branch_number	1	1	0	0	1	0	0	0	0	1	0	0	0	0	0	1	0	0	0	0	1	0	0	0	0	0	6	dispensable
pan_gene_14559	pan_gene_212	Cob_diameter;Tassel_branch_number	Average_internode_length_(below_ear);Cob_diameter;Ear_height	1	0	0	1	1	1	0	0	1	0	1	0	0	1	0	0	1	0	0	0	0	0	0	0	0	0	8	dispensable
pan_gene_14559	pan_gene_21249	Cob_diameter;Tassel_branch_number	Cob_diameter	1	1	1	1	1	1	1	1	1	0	1	1	1	1	1	1	1	1	1	0	0	1	1	1	0	1	22	core
pan_gene_14559	pan_gene_30044	Cob_diameter;Tassel_branch_number	100_Kernel_weight;Cob_diameter;Height_per_day_(until_flowering)	1	1	0	0	1	0	1	0	0	1	0	1	1	1	0	1	0	1	1	0	0	0	0	0	1	1	13	near-core
pan_gene_14559	pan_gene_5368	Cob_diameter;Tassel_branch_number	Anthesis-silking_interval;Cob_diameter;Leaf_length;Nodes_above_ear;Photoperiod_growing-degree_days_to_anthesis	1	0	0	0	0	0	1	0	0	0	0	0	0	0	0	1	0	1	0	0	0	0	0	0	0	0	4	dispensable
pan_gene_14559	pan_gene_7953	Cob_diameter;Tassel_branch_number	Cob_diameter	1	1	1	1	1	0	1	1	1	1	0	1	1	1	1	1	1	1	0	0	1	1	1	1	1	1	22	core
pan_gene_14559	pan_gene_853	Cob_diameter;Tassel_branch_number	Cob_diameter	1	1	0	0	1	0	1	0	1	1	1	0	0	0	0	1	1	0	0	0	0	0	0	0	0	0	9	dispensable
pan_gene_14562	pan_gene_212	Cob_diameter;Tassel_branch_number	Average_internode_length_(below_ear);Cob_diameter;Ear_height	1	0	0	0	0	0	0	0	0	0	0	0	0	0	0	1	0	0	0	0	0	1	0	0	0	0	3	dispensable
pan_gene_14562	pan_gene_21249	Cob_diameter;Tassel_branch_number	Cob_diameter	1	0	0	0	0	0	0	0	0	0	0	0	0	0	0	1	0	0	0	0	0	0	0	0	0	0	2	dispensable
pan_gene_14562	pan_gene_30044	Cob_diameter;Tassel_branch_number	100_Kernel_weight;Cob_diameter;Height_per_day_(until_flowering)	1	1	0	0	1	0	0	0	0	1	0	0	0	0	0	0	0	0	0	0	0	0	1	0	0	0	5	dispensable
pan_gene_14562	pan_gene_4904	Cob_diameter;Tassel_branch_number	Cob_diameter	1	0	0	0	0	1	0	1	0	0	1	0	0	0	0	0	0	0	0	0	1	1	1	0	1	0	8	dispensable
pan_gene_14562	pan_gene_5368	Cob_diameter;Tassel_branch_number	Anthesis-silking_interval;Cob_diameter;Leaf_length;Nodes_above_ear;Photoperiod_growing-degree_days_to_anthesis	1	0	0	0	0	1	1	1	0	1	1	0	0	0	0	1	0	1	1	1	1	1	1	0	0	0	13	near-core
pan_gene_14562	pan_gene_7953	Cob_diameter;Tassel_branch_number	Cob_diameter	1	1	0	0	1	0	0	1	0	0	0	0	0	0	0	1	0	1	0	0	1	1	0	0	0	0	8	dispensable
pan_gene_14591	pan_gene_24607	Boxcox-transformed_leaf_angle;Cob_diameter	Average_internode_length_(below_ear);Average_internode_length_(whole_plant);Cob_diameter	0	0	0	0	0	0	0	0	0	0	0	1	0	0	0	0	0	0	0	0	0	0	0	0	0	0	1	private
pan_gene_14591	pan_gene_27502	Boxcox-transformed_leaf_angle;Cob_diameter	Cob_diameter	1	0	0	0	0	0	0	0	0	0	0	0	0	0	0	0	0	0	0	0	0	0	0	0	0	0	1	private
pan_gene_14940	pan_gene_15699	Cob_diameter	Cob_diameter	1	0	0	0	1	0	0	0	0	1	0	1	0	0	0	0	0	0	1	0	1	0	1	0	0	1	8	dispensable
pan_gene_15413	pan_gene_15622	Cob_diameter;Ear_height	Cob_diameter	1	0	0	0	0	0	0	0	0	0	0	0	0	0	0	0	0	0	0	0	0	0	0	0	0	0	1	private
pan_gene_15413	pan_gene_15654	Cob_diameter;Ear_height	Cob_diameter;Ear_row_number;Plant_height	1	0	0	0	0	1	0	0	0	1	1	0	0	0	1	0	1	0	0	1	1	0	1	1	0	0	10	dispensable
pan_gene_15413	pan_gene_17239	Cob_diameter;Ear_height	Cob_diameter	1	0	0	0	0	1	0	0	0	0	0	0	0	0	1	0	0	0	0	0	0	0	0	0	0	0	3	dispensable
pan_gene_15413	pan_gene_24636	Cob_diameter;Ear_height	Cob_diameter;Plant_height	1	0	0	0	0	0	1	0	0	1	1	0	0	0	1	0	0	0	0	0	1	0	0	0	0	0	6	dispensable
pan_gene_15413	pan_gene_27499	Cob_diameter;Ear_height	Cob_diameter	0	0	0	0	0	0	0	0	0	0	0	0	0	0	1	0	0	0	0	0	0	0	0	0	0	0	1	private
pan_gene_15413	pan_gene_28044	Cob_diameter;Ear_height	Cob_diameter;Tassel_branch_number	0	0	0	0	0	1	0	0	0	0	0	0	0	0	0	0	0	0	0	0	0	0	0	0	0	0	1	private
pan_gene_15413	pan_gene_30139	Cob_diameter;Ear_height	Cob_diameter	1	0	0	0	0	0	0	0	0	0	0	0	0	0	1	0	0	0	0	0	1	0	1	1	0	0	5	dispensable
pan_gene_15413	pan_gene_5407	Cob_diameter;Ear_height	Cob_diameter	1	1	0	0	0	0	0	1	0	1	1	0	0	1	1	1	1	0	0	1	1	0	1	1	1	0	14	near-core
pan_gene_15413	pan_gene_5479	Cob_diameter;Ear_height	Cob_diameter	1	0	0	0	0	1	0	1	0	0	0	0	0	0	1	0	0	0	0	0	0	0	0	1	0	0	5	dispensable
pan_gene_15428	pan_gene_25464	Cob_diameter	Cob_diameter;Height_above_ear;Height_per_day_(until_flowering);Plant_height	1	1	1	1	0	0	1	1	1	0	1	1	1	1	1	1	1	1	0	1	1	0	1	1	1	1	21	core
pan_gene_15549	pan_gene_16437	Cob_diameter	Average_internode_length_(below_ear);Cob_diameter	0	0	0	0	1	0	0	0	0	1	0	1	0	0	1	0	0	0	0	0	0	0	0	0	0	0	4	dispensable
pan_gene_15549	pan_gene_16455	Cob_diameter	Cob_diameter	1	1	1	1	0	1	0	1	1	0	1	1	1	0	0	0	0	1	0	0	1	0	0	0	0	1	13	near-core
pan_gene_15549	pan_gene_17239	Cob_diameter	Cob_diameter	1	0	0	0	1	1	0	0	0	0	0	0	0	0	0	1	0	0	1	1	0	0	0	0	0	0	6	dispensable
pan_gene_15549	pan_gene_27499	Cob_diameter	Cob_diameter	0	0	0	0	1	0	0	0	0	0	0	0	0	0	0	1	0	0	0	0	1	0	0	0	0	1	4	dispensable
pan_gene_15549	pan_gene_28044	Cob_diameter	Cob_diameter;Tassel_branch_number	0	0	0	1	1	1	1	0	0	0	0	1	0	0	1	0	0	0	0	1	1	1	1	1	1	1	13	near-core
pan_gene_15549	pan_gene_30058	Cob_diameter	Cob_diameter;Height_above_ear	1	1	0	1	0	1	1	0	1	0	1	1	1	0	1	1	1	1	1	1	1	1	1	1	1	1	21	core
pan_gene_15549	pan_gene_30422	Cob_diameter	Cob_diameter	1	1	1	1	1	1	1	1	1	1	1	1	1	1	1	1	1	1	0	1	1	1	1	0	1	1	24	core
pan_gene_15549	pan_gene_4871	Cob_diameter	Cob_diameter	1	1	1	1	0	1	1	0	1	0	0	0	0	1	0	1	1	1	0	1	0	0	1	0	1	1	15	near-core
pan_gene_15549	pan_gene_4895	Cob_diameter	Chlorophyll_B;Cob_diameter	0	0	0	0	0	0	0	0	0	0	0	0	0	0	0	0	0	0	0	0	1	0	0	0	0	0	1	private
pan_gene_15549	pan_gene_4898	Cob_diameter	Cob_diameter;Stalk_strength	1	1	1	1	1	1	1	1	1	1	1	1	1	1	1	1	1	1	1	1	1	1	1	1	1	1	26	core
pan_gene_15549	pan_gene_4904	Cob_diameter	Cob_diameter	1	1	1	0	0	0	0	1	1	0	1	0	0	1	0	1	0	1	1	0	0	0	0	0	0	1	11	near-core
pan_gene_15549	pan_gene_5479	Cob_diameter	Cob_diameter	1	1	0	1	0	1	1	0	1	0	1	1	0	0	0	1	1	1	0	1	1	1	1	0	1	1	17	near-core
pan_gene_15549	pan_gene_5519	Cob_diameter	Average_internode_length_(below_ear);Cob_diameter;Nodes_per_plant;Nodes_to_ear;Protein	0	0	0	0	1	0	1	0	0	0	0	1	0	0	0	1	0	0	0	0	0	0	0	0	1	0	5	dispensable
pan_gene_15549	pan_gene_5838	Cob_diameter	100_Kernel_weight;Cob_diameter;Ear_height;Sucrose;Tassel_branch_number	1	0	0	0	0	0	1	0	0	1	0	1	1	0	1	1	0	0	0	0	0	0	0	0	0	1	8	dispensable
pan_gene_15549	pan_gene_7943	Cob_diameter	Cob_diameter	1	1	1	0	1	1	1	1	1	1	1	1	1	1	1	1	1	1	1	1	1	1	1	0	1	1	24	core
pan_gene_15551	pan_gene_15756	Cob_diameter	Cob_diameter	1	1	0	1	1	1	0	0	0	1	0	1	0	0	0	1	1	1	1	0	0	0	0	1	0	1	13	near-core
pan_gene_15551	pan_gene_2885	Cob_diameter	Cob_diameter	1	1	1	1	1	1	1	1	1	1	1	1	1	1	0	1	0	1	0	1	1	1	1	0	1	1	22	core
pan_gene_15572	pan_gene_15627	Cob_diameter	Cob_diameter	0	0	0	0	0	0	0	0	0	0	0	0	0	0	0	0	0	0	0	0	1	0	0	0	0	0	1	private
pan_gene_15572	pan_gene_5148	Cob_diameter	Boxcox-transformed_leaf_angle;Cob_diameter;Tassel_branch_number	0	1	0	0	0	0	0	0	0	1	0	0	0	0	0	0	0	1	0	0	0	0	1	0	0	0	4	dispensable
pan_gene_15622	pan_gene_17239	Cob_diameter	Cob_diameter	1	0	0	0	1	1	0	0	0	1	0	0	0	0	1	0	0	0	1	0	0	0	0	0	0	0	6	dispensable
pan_gene_15622	pan_gene_24636	Cob_diameter	Cob_diameter;Plant_height	1	0	0	0	0	0	0	0	0	0	0	0	0	0	0	0	0	0	0	0	0	0	0	0	0	0	1	private
pan_gene_15622	pan_gene_27499	Cob_diameter	Cob_diameter	0	0	0	0	1	0	0	0	0	0	0	0	0	0	1	0	0	0	0	0	0	0	0	0	0	0	2	dispensable
pan_gene_15622	pan_gene_30058	Cob_diameter	Cob_diameter;Height_above_ear	1	0	1	0	0	1	1	0	1	0	0	0	1	0	1	0	0	1	0	1	0	0	0	1	0	0	10	dispensable
pan_gene_15622	pan_gene_30059	Cob_diameter	Boxcox-transformed_leaf_angle;Cob_diameter;Height_above_ear	1	0	0	0	0	0	0	0	1	0	0	0	1	0	1	0	0	0	0	0	0	0	0	1	0	0	5	dispensable
pan_gene_15622	pan_gene_4904	Cob_diameter	Cob_diameter	1	0	1	1	0	0	0	1	1	1	1	1	0	1	0	1	0	0	0	1	1	0	1	0	0	0	13	near-core
pan_gene_15622	pan_gene_7975	Cob_diameter	Cob_diameter	1	0	1	0	0	1	0	0	1	0	0	0	1	0	0	0	0	0	0	0	0	0	0	1	0	0	6	dispensable
pan_gene_15627	pan_gene_5148	Cob_diameter	Boxcox-transformed_leaf_angle;Cob_diameter;Tassel_branch_number	1	0	1	1	1	1	0	0	0	0	0	0	0	0	0	0	0	0	0	0	0	0	0	0	0	0	5	dispensable
pan_gene_15627	pan_gene_5525	Cob_diameter	Cob_diameter	1	0	0	0	0	0	0	0	0	0	0	0	0	0	0	0	0	0	0	0	0	0	0	0	0	0	1	private
pan_gene_15627	pan_gene_7508	Cob_diameter	Cob_diameter;Nodes_per_plant	1	1	0	0	0	0	1	0	0	0	0	0	0	0	0	0	0	0	0	0	1	0	0	0	0	0	4	dispensable
pan_gene_15654	pan_gene_24636	Cob_diameter;Ear_row_number;Plant_height	Cob_diameter;Plant_height	1	0	1	0	0	0	0	0	0	1	0	0	0	0	1	0	0	0	0	0	1	0	0	0	1	0	6	dispensable
pan_gene_15654	pan_gene_31397	Cob_diameter;Ear_row_number;Plant_height	Cob_diameter	1	0	1	0	0	0	0	0	0	1	1	1	1	0	0	0	0	1	0	1	1	1	1	1	1	1	14	near-core
pan_gene_15654	pan_gene_5407	Cob_diameter;Ear_row_number;Plant_height	Cob_diameter	1	1	0	0	0	0	0	0	0	0	1	1	1	0	1	0	1	1	1	1	1	1	1	1	1	1	16	near-core
pan_gene_15692	pan_gene_2788	Cob_diameter;Nodes_above_ear;Tassel_branch_number	Cob_diameter	1	0	0	0	0	0	0	0	0	0	0	0	0	0	0	0	0	0	0	0	0	0	0	0	0	0	1	private
pan_gene_15692	pan_gene_27996	Cob_diameter;Nodes_above_ear;Tassel_branch_number	Average_internode_length_(above_ear);Cob_diameter;Stalk_strength;Starch	1	0	0	0	0	0	0	0	0	0	1	0	0	0	0	0	0	0	0	0	0	0	0	0	0	0	2	dispensable
pan_gene_15692	pan_gene_4872	Cob_diameter;Nodes_above_ear;Tassel_branch_number	Cob_diameter	1	0	0	0	0	0	0	0	0	0	1	0	0	0	0	0	0	0	0	0	0	0	0	0	0	0	2	dispensable
pan_gene_15692	pan_gene_7920	Cob_diameter;Nodes_above_ear;Tassel_branch_number	Cob_diameter	1	0	0	0	0	0	0	0	0	0	0	0	0	0	0	0	0	0	0	0	0	0	0	0	0	0	1	private
pan_gene_15699	pan_gene_158	Cob_diameter	Cob_diameter;Nodes_per_plant	1	0	0	0	1	0	0	0	0	1	0	0	0	1	0	0	0	0	1	0	0	0	1	1	0	0	7	dispensable
pan_gene_15699	pan_gene_4888	Cob_diameter	Cob_diameter;Ear_row_number;Nodes_per_plant;Stalk_strength	1	0	0	0	0	0	0	0	0	1	0	0	1	1	0	0	0	0	0	1	1	0	1	0	0	0	7	dispensable
pan_gene_15699	pan_gene_7507	Cob_diameter	Cob_diameter;Nodes_per_plant	1	1	0	1	1	0	1	0	0	1	0	1	0	1	0	0	1	0	1	1	0	0	1	1	0	0	13	near-core
pan_gene_15699	pan_gene_927	Cob_diameter	Average_internode_length_(whole_plant);Cob_diameter;Height_per_day_(until_flowering)	1	1	0	0	1	0	1	1	1	1	0	1	1	1	0	0	1	1	0	1	1	0	1	1	1	1	18	near-core
pan_gene_15742	pan_gene_25054	Cob_diameter	Cob_diameter	1	0	1	1	1	1	1	0	1	0	1	0	0	1	1	0	0	1	1	0	0	0	0	0	1	1	14	near-core
pan_gene_15742	pan_gene_26794	Cob_diameter	Cob_diameter;Days_to_anthesis	0	0	0	0	0	0	0	0	0	0	0	0	0	0	0	0	0	0	0	0	1	0	0	0	0	0	1	private
pan_gene_15742	pan_gene_4871	Cob_diameter	Cob_diameter	1	0	1	0	0	0	0	1	1	1	0	0	0	1	0	1	0	1	0	0	0	0	0	0	1	0	9	dispensable
pan_gene_15742	pan_gene_4898	Cob_diameter	Cob_diameter;Stalk_strength	1	0	1	1	1	1	1	0	1	0	1	1	0	1	1	1	1	1	1	1	1	1	1	1	1	0	21	core
pan_gene_15743	pan_gene_3182	Cob_diameter	Cob_diameter	1	0	0	0	0	0	0	0	0	0	0	0	0	0	0	1	0	0	0	0	0	1	0	0	0	0	3	dispensable
pan_gene_15756	pan_gene_16437	Cob_diameter	Average_internode_length_(below_ear);Cob_diameter	0	0	0	0	0	0	0	0	0	0	0	1	0	0	0	0	0	0	0	0	0	0	0	0	0	0	1	private
pan_gene_15756	pan_gene_16455	Cob_diameter	Cob_diameter	1	0	0	0	1	0	1	0	0	1	0	1	1	0	0	1	1	0	0	1	1	0	0	0	1	1	12	near-core
pan_gene_15756	pan_gene_27996	Cob_diameter	Average_internode_length_(above_ear);Cob_diameter;Stalk_strength;Starch	1	0	1	0	0	0	0	0	0	0	0	0	0	0	0	1	1	0	0	0	0	0	0	0	1	0	5	dispensable
pan_gene_15756	pan_gene_30092	Cob_diameter	Cob_diameter	1	1	0	0	0	1	1	0	0	0	1	1	0	0	0	0	0	0	1	1	0	0	0	0	0	0	8	dispensable
pan_gene_15756	pan_gene_30422	Cob_diameter	Cob_diameter	1	0	0	0	0	1	1	0	0	0	1	1	1	0	0	0	0	1	1	1	0	0	0	0	0	0	9	dispensable
pan_gene_15756	pan_gene_4871	Cob_diameter	Cob_diameter	1	0	0	0	0	1	1	0	0	0	0	0	0	0	0	0	0	1	0	0	0	0	1	0	0	0	5	dispensable
pan_gene_15756	pan_gene_4898	Cob_diameter	Cob_diameter;Stalk_strength	1	0	0	0	0	1	1	0	0	0	1	1	0	1	0	0	1	1	0	1	1	0	0	0	0	0	10	dispensable
pan_gene_15756	pan_gene_5519	Cob_diameter	Average_internode_length_(below_ear);Cob_diameter;Nodes_per_plant;Nodes_to_ear;Protein	0	0	0	0	0	0	0	0	0	0	0	1	0	0	0	0	0	0	0	0	0	0	0	0	0	0	1	private
pan_gene_15756	pan_gene_5838	Cob_diameter	100_Kernel_weight;Cob_diameter;Ear_height;Sucrose;Tassel_branch_number	1	0	0	0	0	0	0	0	0	0	0	1	0	0	0	0	0	0	0	0	0	0	0	0	0	0	2	dispensable
pan_gene_15756	pan_gene_7327	Cob_diameter	Cob_diameter	1	0	0	0	0	1	1	0	0	0	1	0	1	0	0	1	1	0	1	1	1	0	1	0	0	0	11	near-core
pan_gene_15756	pan_gene_7975	Cob_diameter	Cob_diameter	1	0	0	0	0	0	0	0	0	0	0	0	1	0	0	0	0	0	0	0	1	0	0	1	0	1	5	dispensable
pan_gene_158	pan_gene_26178	Cob_diameter;Nodes_per_plant	Cob_diameter	1	0	0	0	0	0	0	0	0	0	0	0	0	0	0	0	0	0	0	0	0	0	1	0	0	0	2	dispensable
pan_gene_158	pan_gene_2936	Cob_diameter;Nodes_per_plant	Cob_diameter	1	1	1	0	1	0	0	0	0	0	0	0	0	0	0	1	0	0	1	0	0	1	1	1	0	0	9	dispensable
pan_gene_158	pan_gene_30060	Cob_diameter;Nodes_per_plant	Boxcox-transformed_leaf_angle;Cob_diameter;Height_above_ear	1	1	0	0	1	0	0	0	0	0	0	0	0	0	1	1	0	0	1	1	0	1	0	1	0	0	9	dispensable
pan_gene_158	pan_gene_7507	Cob_diameter;Nodes_per_plant	Cob_diameter;Nodes_per_plant	1	0	0	0	1	0	0	0	0	0	0	0	0	0	0	0	0	0	0	0	0	0	0	1	0	0	3	dispensable
pan_gene_158	pan_gene_927	Cob_diameter;Nodes_per_plant	Average_internode_length_(whole_plant);Cob_diameter;Height_per_day_(until_flowering)	1	0	0	0	1	0	0	0	0	1	0	1	0	0	1	1	0	0	1	0	1	1	1	1	0	0	11	near-core
pan_gene_16053	pan_gene_24607	Cob_diameter;Days_to_anthesis;Glucose;Nodes_to_ear	Average_internode_length_(below_ear);Average_internode_length_(whole_plant);Cob_diameter	0	0	0	0	0	0	0	0	0	0	0	0	0	0	0	0	0	0	0	0	0	0	0	1	0	0	1	private
pan_gene_16053	pan_gene_5669	Cob_diameter;Days_to_anthesis;Glucose;Nodes_to_ear	100_Kernel_weight;Cob_diameter;Ear_height	0	0	0	0	0	0	0	0	0	0	0	0	0	0	0	0	0	1	0	0	0	0	0	0	0	0	1	private
pan_gene_16053	pan_gene_97895	Cob_diameter;Days_to_anthesis;Glucose;Nodes_to_ear	Cob_diameter	0	0	0	0	0	0	0	1	0	0	0	0	0	0	0	0	0	0	0	0	0	0	0	0	0	0	1	private
pan_gene_16054	pan_gene_8615	Cob_diameter;Days_to_anthesis;Glucose;Nodes_to_ear	Cob_diameter	1	0	0	0	0	0	0	0	0	0	0	1	0	0	0	0	0	0	0	0	1	0	0	0	0	0	3	dispensable
pan_gene_16090	pan_gene_16456	Cob_diameter	Cob_diameter	1	1	0	0	0	0	0	0	1	1	0	0	0	0	0	0	0	0	0	0	1	1	0	0	0	0	6	dispensable
pan_gene_16437	pan_gene_16455	Average_internode_length_(below_ear);Cob_diameter	Cob_diameter	0	0	0	0	0	0	0	0	0	1	0	1	0	0	0	0	0	0	0	0	0	0	0	0	0	0	2	dispensable
pan_gene_16437	pan_gene_27499	Average_internode_length_(below_ear);Cob_diameter	Cob_diameter	0	0	0	0	1	0	0	0	0	0	0	0	0	0	0	0	0	0	0	0	0	0	0	0	0	0	1	private
pan_gene_16437	pan_gene_2885	Average_internode_length_(below_ear);Cob_diameter	Cob_diameter	0	0	0	0	0	0	0	0	0	1	0	1	0	0	1	0	0	0	0	0	0	0	0	0	0	0	3	dispensable
pan_gene_16437	pan_gene_30058	Average_internode_length_(below_ear);Cob_diameter	Cob_diameter;Height_above_ear	0	0	0	0	0	0	0	0	0	0	0	1	0	0	1	0	0	0	0	0	0	0	0	0	0	0	2	dispensable
pan_gene_16437	pan_gene_30422	Average_internode_length_(below_ear);Cob_diameter	Cob_diameter	0	0	0	0	1	0	0	0	0	1	0	1	0	0	1	0	0	0	0	0	0	0	0	0	0	0	4	dispensable
pan_gene_16437	pan_gene_32516	Average_internode_length_(below_ear);Cob_diameter	Cob_diameter;Height_per_day_(until_flowering);Plant_height	0	0	0	0	1	0	0	0	0	1	0	0	0	0	0	0	0	0	0	0	0	0	0	0	0	0	2	dispensable
pan_gene_16437	pan_gene_3800	Average_internode_length_(below_ear);Cob_diameter	Cob_diameter	0	0	0	0	1	0	0	0	0	0	0	1	0	0	1	0	0	0	0	0	0	0	0	0	0	0	3	dispensable
pan_gene_16437	pan_gene_4898	Average_internode_length_(below_ear);Cob_diameter	Cob_diameter;Stalk_strength	0	0	0	0	1	0	0	0	0	0	0	1	0	0	1	0	0	0	0	0	0	0	0	0	0	0	3	dispensable
pan_gene_16437	pan_gene_5479	Average_internode_length_(below_ear);Cob_diameter	Cob_diameter	0	0	0	0	0	0	0	0	0	0	0	1	0	0	0	0	0	0	0	0	0	0	0	0	0	0	1	private
pan_gene_16437	pan_gene_5519	Average_internode_length_(below_ear);Cob_diameter	Average_internode_length_(below_ear);Cob_diameter;Nodes_per_plant;Nodes_to_ear;Protein	0	0	0	0	1	0	0	0	0	0	0	1	0	0	0	0	0	0	0	0	0	0	0	0	0	0	2	dispensable
pan_gene_16437	pan_gene_5838	Average_internode_length_(below_ear);Cob_diameter	100_Kernel_weight;Cob_diameter;Ear_height;Sucrose;Tassel_branch_number	0	0	0	0	0	0	0	0	0	1	0	1	0	0	1	0	0	0	0	0	0	0	0	0	0	0	3	dispensable
pan_gene_16437	pan_gene_7327	Average_internode_length_(below_ear);Cob_diameter	Cob_diameter	0	0	0	0	0	0	0	0	0	0	0	1	0	0	1	0	0	0	0	0	0	0	0	0	0	0	2	dispensable
pan_gene_16455	pan_gene_4871	Cob_diameter	Cob_diameter	1	0	0	0	0	1	0	0	1	0	0	0	0	0	0	0	0	0	0	0	0	0	0	0	0	1	4	dispensable
pan_gene_16455	pan_gene_4895	Cob_diameter	Chlorophyll_B;Cob_diameter	0	0	0	0	0	0	0	0	0	0	0	0	0	0	0	0	0	0	0	0	1	0	0	1	0	0	2	dispensable
pan_gene_16455	pan_gene_4898	Cob_diameter	Cob_diameter;Stalk_strength	1	1	1	1	0	1	0	1	1	0	1	1	1	1	0	0	1	1	1	0	1	1	0	1	1	0	18	near-core
pan_gene_16455	pan_gene_5519	Cob_diameter	Average_internode_length_(below_ear);Cob_diameter;Nodes_per_plant;Nodes_to_ear;Protein	0	0	0	0	0	0	0	0	0	0	0	1	0	0	0	0	0	0	0	0	0	0	0	1	0	0	2	dispensable
pan_gene_16455	pan_gene_7327	Cob_diameter	Cob_diameter	1	1	1	1	0	1	1	0	1	1	1	1	1	0	0	1	1	1	1	0	0	1	0	1	0	1	18	near-core
pan_gene_16456	pan_gene_17166	Cob_diameter	Cob_diameter	1	1	0	0	0	0	1	1	1	0	1	0	0	0	0	0	0	0	0	0	0	0	1	0	1	1	9	dispensable
pan_gene_16456	pan_gene_21038	Cob_diameter	Cob_diameter;Leaf_width	1	0	0	1	0	1	0	1	0	0	0	0	0	0	0	0	1	0	0	0	0	1	0	0	0	0	6	dispensable
pan_gene_16456	pan_gene_27342	Cob_diameter	Cob_diameter;Days_to_silk	1	1	0	0	0	1	1	0	0	1	1	0	0	0	1	0	0	0	0	0	0	0	1	0	0	0	8	dispensable
pan_gene_16456	pan_gene_3106	Cob_diameter	Cob_diameter	1	0	0	0	0	0	0	0	0	0	1	0	0	0	1	0	0	0	0	0	0	0	1	0	0	0	4	dispensable
pan_gene_16456	pan_gene_5382	Cob_diameter	Cob_diameter;Leaf_length;Photoperiod_growing-degree_days_to_anthesis	1	0	0	0	0	0	0	0	0	0	1	1	0	0	0	0	0	0	0	0	0	0	0	0	0	0	3	dispensable
pan_gene_16456	pan_gene_7920	Cob_diameter	Cob_diameter	1	0	0	0	0	0	1	0	0	0	0	0	0	0	0	0	0	0	0	0	0	0	1	0	0	0	3	dispensable
pan_gene_17166	pan_gene_198	Cob_diameter	Cob_diameter	1	1	1	1	0	0	1	1	0	1	1	1	0	1	0	0	1	1	1	0	1	0	1	0	1	0	16	near-core
pan_gene_17166	pan_gene_27342	Cob_diameter	Cob_diameter;Days_to_silk	1	1	0	0	1	1	1	0	1	0	1	1	1	0	0	0	0	0	1	0	1	1	1	0	0	1	14	near-core
pan_gene_17166	pan_gene_2885	Cob_diameter	Cob_diameter	1	1	0	1	1	0	1	1	1	1	1	1	1	0	0	1	0	1	1	0	1	1	0	0	1	0	17	near-core
pan_gene_17166	pan_gene_3106	Cob_diameter	Cob_diameter	1	0	0	1	1	1	0	1	0	0	1	0	0	0	0	0	0	0	0	0	1	0	1	0	0	0	8	dispensable
pan_gene_17166	pan_gene_5349	Cob_diameter	Cob_diameter;Ratio_of_ear_height_to_total_height	1	0	0	1	0	1	0	0	1	0	0	0	0	0	0	0	1	0	0	0	1	0	0	0	0	0	6	dispensable
pan_gene_17166	pan_gene_7921	Cob_diameter	Cob_diameter;PCA_of_metabolites:_PC2	0	0	0	0	1	0	0	1	0	0	0	0	0	0	0	0	0	0	0	0	1	0	1	0	0	0	4	dispensable
pan_gene_17239	pan_gene_27499	Cob_diameter	Cob_diameter	0	0	0	0	1	0	0	0	0	0	0	0	0	0	1	1	0	0	0	0	1	0	0	0	0	0	4	dispensable
pan_gene_17239	pan_gene_28044	Cob_diameter	Cob_diameter;Tassel_branch_number	0	0	0	0	1	1	0	0	0	0	0	0	0	0	1	1	0	0	0	1	0	0	0	0	0	0	5	dispensable
pan_gene_17239	pan_gene_30058	Cob_diameter	Cob_diameter;Height_above_ear	1	0	0	0	0	1	0	0	0	0	0	0	0	0	1	1	0	0	1	1	1	0	0	0	0	0	7	dispensable
pan_gene_17239	pan_gene_30059	Cob_diameter	Boxcox-transformed_leaf_angle;Cob_diameter;Height_above_ear	1	0	0	0	0	1	0	0	0	0	0	0	0	0	1	1	0	0	0	1	1	0	0	0	0	0	6	dispensable
pan_gene_17239	pan_gene_4898	Cob_diameter	Cob_diameter;Stalk_strength	1	0	0	0	1	1	0	0	0	0	1	0	0	0	0	0	0	0	1	1	1	0	0	0	0	0	7	dispensable
pan_gene_17239	pan_gene_4904	Cob_diameter	Cob_diameter	1	0	0	0	0	0	0	0	0	0	0	0	0	0	0	0	0	0	1	0	0	0	0	0	0	0	2	dispensable
pan_gene_17239	pan_gene_5479	Cob_diameter	Cob_diameter	1	0	0	0	0	1	0	0	0	0	0	0	0	0	1	1	0	0	0	1	1	0	0	0	0	0	6	dispensable
pan_gene_17239	pan_gene_7975	Cob_diameter	Cob_diameter	1	0	0	0	0	1	0	0	0	1	0	0	0	0	1	1	0	0	0	1	1	0	0	0	0	0	7	dispensable
pan_gene_17355	pan_gene_198	Cob_diameter	Cob_diameter	0	0	0	0	0	0	0	0	0	0	0	0	0	0	0	0	0	0	0	0	0	1	0	0	0	0	1	private
pan_gene_17355	pan_gene_2885	Cob_diameter	Cob_diameter	0	0	0	0	0	0	0	0	0	0	0	0	0	0	0	0	0	0	0	0	0	1	0	0	0	0	1	private
pan_gene_17355	pan_gene_7327	Cob_diameter	Cob_diameter	0	0	0	0	0	0	0	0	0	0	0	0	0	0	0	0	0	0	0	0	0	1	0	0	0	0	1	private
pan_gene_181	pan_gene_2967	Cob_diameter;Nodes_per_plant;Nodes_to_ear;Plant_height;Starch	Cob_diameter	0	0	0	0	0	0	0	0	0	0	0	0	0	0	0	0	1	0	0	0	0	0	0	0	0	0	1	private
pan_gene_19777	pan_gene_23563	Chlorophyll_A;Cob_diameter;Malate;Southern_leaf_blight;Tassel_branch_number	100_Kernel_weight;Boxcox-transformed_leaf_angle;Cob_diameter;Sucrose	1	0	0	0	0	0	0	0	0	0	0	1	0	1	1	1	1	0	1	0	0	1	1	0	0	0	9	dispensable
pan_gene_19777	pan_gene_23623	Chlorophyll_A;Cob_diameter;Malate;Southern_leaf_blight;Tassel_branch_number	Cob_diameter	1	0	0	0	0	1	0	0	0	0	0	1	0	1	0	0	0	0	0	0	0	0	1	0	0	0	5	dispensable
pan_gene_19777	pan_gene_27580	Chlorophyll_A;Cob_diameter;Malate;Southern_leaf_blight;Tassel_branch_number	Cob_diameter	0	0	1	0	0	0	1	0	0	0	0	0	0	0	0	0	0	0	0	0	0	0	0	0	0	0	2	dispensable
pan_gene_19777	pan_gene_29204	Chlorophyll_A;Cob_diameter;Malate;Southern_leaf_blight;Tassel_branch_number	Cob_diameter	1	0	0	0	0	0	0	0	0	0	0	0	0	1	0	0	0	0	0	1	0	0	0	0	0	0	3	dispensable
pan_gene_19777	pan_gene_30060	Chlorophyll_A;Cob_diameter;Malate;Southern_leaf_blight;Tassel_branch_number	Boxcox-transformed_leaf_angle;Cob_diameter;Height_above_ear	1	0	1	0	0	0	0	0	0	0	0	0	0	0	0	0	0	0	0	0	0	0	0	0	0	0	2	dispensable
pan_gene_19777	pan_gene_5516	Chlorophyll_A;Cob_diameter;Malate;Southern_leaf_blight;Tassel_branch_number	Cob_diameter;Photoperiod_Growing-degree_days_to_silk	0	0	0	0	0	0	0	0	0	0	0	0	0	1	0	0	0	0	0	0	0	0	0	0	0	0	1	private
pan_gene_198	pan_gene_27342	Cob_diameter	Cob_diameter;Days_to_silk	1	0	0	0	0	1	1	0	0	1	1	1	0	0	0	0	0	0	0	0	0	0	1	0	0	0	7	dispensable
pan_gene_198	pan_gene_2885	Cob_diameter	Cob_diameter	1	1	1	1	1	1	1	1	0	1	1	1	0	1	1	0	1	1	1	0	1	1	1	1	1	1	22	core
pan_gene_198	pan_gene_29699	Cob_diameter	Cob_diameter	1	0	0	1	0	0	0	0	0	0	0	0	0	0	0	0	0	0	0	0	1	0	1	0	0	1	5	dispensable
pan_gene_198	pan_gene_3106	Cob_diameter	Cob_diameter	1	0	0	1	0	0	0	1	0	1	1	1	0	1	1	0	0	0	0	0	0	0	1	1	0	0	10	dispensable
pan_gene_198	pan_gene_5349	Cob_diameter	Cob_diameter;Ratio_of_ear_height_to_total_height	1	1	1	1	0	1	1	1	1	0	1	1	0	1	1	1	1	1	1	1	1	1	1	1	0	1	22	core
pan_gene_198	pan_gene_7921	Cob_diameter	Cob_diameter;PCA_of_metabolites:_PC2	0	0	0	0	1	0	1	1	0	1	0	0	0	0	0	1	1	1	0	0	1	0	1	0	1	0	10	dispensable
pan_gene_21038	pan_gene_30092	Cob_diameter;Leaf_width	Cob_diameter	1	0	0	1	0	1	0	1	0	0	0	0	1	0	0	0	0	1	0	0	0	1	1	0	0	1	9	dispensable
pan_gene_21038	pan_gene_3800	Cob_diameter;Leaf_width	Cob_diameter	1	0	1	0	0	1	0	0	1	0	1	0	0	0	0	0	0	0	0	0	0	0	1	0	0	0	6	dispensable
pan_gene_21154	pan_gene_30422	Cob_diameter	Cob_diameter	0	0	0	0	0	0	0	0	0	0	1	0	0	0	0	0	0	0	0	0	0	0	0	0	1	0	2	dispensable
pan_gene_212	pan_gene_21249	Average_internode_length_(below_ear);Cob_diameter;Ear_height	Cob_diameter	1	0	0	1	1	0	1	1	0	1	0	0	1	1	0	1	1	0	0	0	0	0	0	1	0	1	12	near-core
pan_gene_212	pan_gene_7953	Average_internode_length_(below_ear);Cob_diameter;Ear_height	Cob_diameter	1	0	0	1	0	1	0	1	1	1	0	0	0	1	0	1	1	0	0	0	0	1	0	1	0	1	12	near-core
pan_gene_21249	pan_gene_4904	Cob_diameter	Cob_diameter	1	1	1	1	1	0	0	0	0	0	0	1	1	1	0	1	0	1	0	0	1	0	0	1	1	0	13	near-core
pan_gene_21249	pan_gene_7953	Cob_diameter	Cob_diameter	1	1	0	1	0	0	1	1	1	1	1	0	1	1	1	1	1	1	1	0	0	1	1	1	0	0	18	near-core
pan_gene_21796	pan_gene_4872	Cob_diameter	Cob_diameter	1	0	0	0	0	1	0	0	0	0	0	0	1	0	0	0	0	0	1	0	0	0	0	1	0	0	5	dispensable
pan_gene_23563	pan_gene_23623	100_Kernel_weight;Boxcox-transformed_leaf_angle;Cob_diameter;Sucrose	Cob_diameter	1	0	0	0	0	1	0	0	0	0	0	0	0	1	0	0	0	0	0	0	0	0	0	0	0	0	3	dispensable
pan_gene_23563	pan_gene_29204	100_Kernel_weight;Boxcox-transformed_leaf_angle;Cob_diameter;Sucrose	Cob_diameter	1	0	0	0	0	0	0	0	0	1	0	0	0	0	0	0	0	0	0	0	0	0	0	0	0	0	2	dispensable
pan_gene_23623	pan_gene_29204	Cob_diameter	Cob_diameter	1	0	0	0	0	0	0	1	0	0	0	0	0	1	0	0	1	0	0	0	0	0	1	0	0	1	6	dispensable
pan_gene_23679	pan_gene_29204	Anthesis-silking_interval;Cob_diameter;Starch	Cob_diameter	1	0	1	0	0	0	0	1	0	0	0	0	1	1	0	0	1	0	0	1	0	0	0	0	0	1	8	dispensable
pan_gene_23679	pan_gene_30060	Anthesis-silking_interval;Cob_diameter;Starch	Boxcox-transformed_leaf_angle;Cob_diameter;Height_above_ear	1	0	1	1	1	0	1	1	0	0	1	1	1	0	0	1	1	0	0	1	1	0	0	0	0	1	14	near-core
pan_gene_24310	pan_gene_5103	Cob_diameter	Cob_diameter;Fructose;PCA_of_metabolites:_PC2;Starch;Tassel_branch_number	1	0	0	0	0	0	0	0	0	0	1	1	0	0	0	0	0	0	0	0	1	0	0	0	0	0	4	dispensable
pan_gene_24310	pan_gene_733	Cob_diameter	Average_internode_length_(whole_plant);Cob_diameter;Plant_height	1	0	1	0	1	1	1	1	1	1	1	1	1	0	1	1	0	1	1	1	0	0	0	1	0	1	18	near-core
pan_gene_24310	pan_gene_7849	Cob_diameter	Anthesis-silking_interval;Average_internode_length_(whole_plant);Cob_diameter;Height_per_day_(until_flowering)	1	1	1	0	1	1	1	1	1	1	1	1	1	1	1	1	1	1	1	1	1	1	1	1	1	1	25	core
pan_gene_24333	pan_gene_5368	Cob_diameter	Anthesis-silking_interval;Cob_diameter;Leaf_length;Nodes_above_ear;Photoperiod_growing-degree_days_to_anthesis	1	1	0	0	0	0	1	0	0	0	1	0	0	0	0	0	0	1	0	0	0	0	0	0	0	0	5	dispensable
pan_gene_24636	pan_gene_30139	Cob_diameter;Plant_height	Cob_diameter	1	0	1	0	0	0	0	0	0	0	0	0	0	0	1	0	0	0	0	0	1	0	0	0	0	0	4	dispensable
pan_gene_24636	pan_gene_31397	Cob_diameter;Plant_height	Cob_diameter	1	0	1	0	0	0	0	0	0	1	0	0	0	0	0	0	0	0	0	0	0	0	0	0	1	0	4	dispensable
pan_gene_24636	pan_gene_5407	Cob_diameter;Plant_height	Cob_diameter	1	0	0	0	0	0	0	0	0	1	0	0	0	0	1	0	0	0	1	0	1	0	0	0	1	0	6	dispensable
pan_gene_25054	pan_gene_26794	Cob_diameter	Cob_diameter;Days_to_anthesis	0	0	0	0	0	0	1	0	0	0	0	0	0	0	0	0	0	0	0	0	1	0	0	0	0	0	2	dispensable
pan_gene_25054	pan_gene_4871	Cob_diameter	Cob_diameter	1	0	1	1	0	1	1	0	1	0	0	0	0	0	0	0	0	1	0	0	1	0	0	0	1	0	9	dispensable
pan_gene_25054	pan_gene_5368	Cob_diameter	Anthesis-silking_interval;Cob_diameter;Leaf_length;Nodes_above_ear;Photoperiod_growing-degree_days_to_anthesis	1	0	1	0	0	1	1	0	1	1	1	1	0	0	1	0	0	1	0	1	1	0	0	0	1	1	14	near-core
pan_gene_25054	pan_gene_7943	Cob_diameter	Cob_diameter	1	0	1	0	1	1	1	1	1	0	1	0	0	1	1	1	0	1	0	0	0	0	1	1	1	0	15	near-core
pan_gene_25464	pan_gene_68555	Cob_diameter;Height_above_ear;Height_per_day_(until_flowering);Plant_height	Cob_diameter;Height_per_day_(until_flowering);Northern_Leaf_Blight	1	0	0	0	0	0	0	0	0	0	0	0	0	0	0	0	1	0	0	0	0	0	0	0	0	0	2	dispensable
pan_gene_26794	pan_gene_29975	Cob_diameter;Days_to_anthesis	Cob_diameter;Southern_leaf_blight	0	0	0	0	0	0	1	0	0	0	0	0	0	0	0	0	0	0	0	0	1	0	0	0	0	0	2	dispensable
pan_gene_26794	pan_gene_30422	Cob_diameter;Days_to_anthesis	Cob_diameter	0	0	0	0	0	0	1	0	0	0	0	0	0	0	0	0	0	0	0	0	0	0	0	0	0	0	1	private
pan_gene_26794	pan_gene_4871	Cob_diameter;Days_to_anthesis	Cob_diameter	0	0	0	0	0	0	1	0	0	0	0	0	0	0	0	0	0	0	0	0	0	0	0	0	0	0	1	private
pan_gene_26805	pan_gene_28032	Boxcox-transformed_leaf_angle;Cob_diameter	Cob_diameter;PCA_of_metabolites:_PC2	1	0	0	0	0	0	0	1	0	0	0	0	0	0	0	0	0	0	0	0	0	1	0	0	0	0	3	dispensable
pan_gene_26805	pan_gene_7996	Boxcox-transformed_leaf_angle;Cob_diameter	Cob_diameter;Ratio_of_ear_height_to_total_height	1	0	0	0	0	0	0	0	0	0	0	0	0	0	0	0	0	0	0	0	0	0	0	0	0	0	1	private
pan_gene_26973	pan_gene_7836	Cob_diameter;Leaf_length;Ratio_of_ear_height_to_total_height	Average_internode_length_(whole_plant);Cob_diameter	1	0	0	0	0	0	0	0	1	0	0	0	0	0	0	0	0	0	0	0	0	0	0	0	0	0	2	dispensable
pan_gene_27342	pan_gene_2885	Cob_diameter;Days_to_silk	Cob_diameter	1	1	1	0	1	1	1	0	1	1	1	1	0	0	1	0	0	0	0	1	1	1	1	0	0	0	15	near-core
pan_gene_27342	pan_gene_3106	Cob_diameter;Days_to_silk	Cob_diameter	1	0	0	0	1	1	0	0	0	1	1	1	1	0	1	0	0	0	0	0	0	0	1	0	0	0	9	dispensable
pan_gene_27342	pan_gene_3800	Cob_diameter;Days_to_silk	Cob_diameter	1	0	0	0	0	0	0	0	1	1	0	0	0	0	0	0	0	0	0	0	0	0	0	0	0	0	3	dispensable
pan_gene_27496	pan_gene_4891	Cob_diameter;Leaf_width	Cob_diameter;Ear_row_number	1	0	0	0	0	0	0	0	0	0	0	0	0	0	0	0	0	0	1	0	0	0	0	1	0	0	3	dispensable
pan_gene_27499	pan_gene_28044	Cob_diameter	Cob_diameter;Tassel_branch_number	0	0	0	0	1	0	0	0	0	1	0	0	0	0	1	1	0	0	0	0	1	0	0	0	0	1	6	dispensable
pan_gene_27499	pan_gene_30058	Cob_diameter	Cob_diameter;Height_above_ear	0	0	0	0	0	0	0	0	0	1	0	0	0	0	1	1	0	0	0	0	1	0	0	0	0	1	5	dispensable
pan_gene_27499	pan_gene_30059	Cob_diameter	Boxcox-transformed_leaf_angle;Cob_diameter;Height_above_ear	0	0	0	0	0	0	0	0	0	0	0	0	0	0	1	1	0	0	0	0	1	0	0	0	0	1	4	dispensable
pan_gene_27499	pan_gene_4895	Cob_diameter	Chlorophyll_B;Cob_diameter	0	0	0	0	0	0	0	0	0	0	0	0	0	0	0	0	0	0	0	0	1	0	0	0	0	0	1	private
pan_gene_27499	pan_gene_4898	Cob_diameter	Cob_diameter;Stalk_strength	0	0	0	0	1	0	0	0	0	0	0	0	0	0	0	0	0	0	0	0	1	0	0	0	0	1	3	dispensable
pan_gene_27499	pan_gene_5479	Cob_diameter	Cob_diameter	0	0	0	0	0	0	0	0	0	1	0	0	0	0	1	1	0	0	0	0	1	0	0	0	0	1	5	dispensable
pan_gene_27499	pan_gene_5519	Cob_diameter	Average_internode_length_(below_ear);Cob_diameter;Nodes_per_plant;Nodes_to_ear;Protein	0	0	0	0	1	0	0	0	0	1	0	0	0	0	0	1	0	0	0	0	0	0	0	0	0	0	3	dispensable
pan_gene_27499	pan_gene_7975	Cob_diameter	Cob_diameter	0	0	0	0	0	0	0	0	0	1	0	0	0	0	0	1	0	0	0	0	1	0	0	0	0	1	4	dispensable
pan_gene_2788	pan_gene_7920	Cob_diameter	Cob_diameter	1	0	1	0	1	0	0	0	0	0	0	0	0	0	0	0	0	0	0	0	1	0	1	0	1	0	6	dispensable
pan_gene_28015	pan_gene_7836	Cob_diameter;Tassel_branch_number;Tassel_length	Average_internode_length_(whole_plant);Cob_diameter	1	0	0	0	0	0	0	0	0	0	0	0	0	0	0	0	0	0	0	0	0	0	0	0	0	0	1	private
pan_gene_28032	pan_gene_7768	Cob_diameter;PCA_of_metabolites:_PC2	Cob_diameter	1	0	1	0	0	0	0	0	0	0	0	1	0	0	0	0	0	0	0	0	0	0	0	0	0	0	3	dispensable
pan_gene_28032	pan_gene_7996	Cob_diameter;PCA_of_metabolites:_PC2	Cob_diameter;Ratio_of_ear_height_to_total_height	1	0	0	0	0	0	1	0	1	0	0	0	0	0	0	0	0	0	0	0	1	0	0	0	0	0	4	dispensable
pan_gene_28044	pan_gene_30058	Cob_diameter;Tassel_branch_number	Cob_diameter;Height_above_ear	0	0	0	1	0	1	1	0	0	1	0	1	1	0	1	1	1	0	0	1	1	1	1	1	1	1	16	near-core
pan_gene_28044	pan_gene_30059	Cob_diameter;Tassel_branch_number	Boxcox-transformed_leaf_angle;Cob_diameter;Height_above_ear	0	0	0	1	0	1	1	0	0	0	0	1	1	0	1	1	0	0	0	1	1	0	0	1	0	1	11	near-core
pan_gene_28044	pan_gene_4895	Cob_diameter;Tassel_branch_number	Chlorophyll_B;Cob_diameter	0	0	0	0	0	0	0	0	0	0	0	0	0	0	0	0	0	0	0	0	1	0	0	0	0	0	1	private
pan_gene_28044	pan_gene_4898	Cob_diameter;Tassel_branch_number	Cob_diameter;Stalk_strength	0	0	0	1	1	1	1	0	0	0	0	1	1	0	1	0	1	0	0	1	1	1	1	0	1	1	14	near-core
pan_gene_28044	pan_gene_5479	Cob_diameter;Tassel_branch_number	Cob_diameter	0	0	1	1	0	1	1	0	0	1	0	1	1	0	1	1	1	0	1	1	1	1	1	1	1	1	18	near-core
pan_gene_28044	pan_gene_5519	Cob_diameter;Tassel_branch_number	Average_internode_length_(below_ear);Cob_diameter;Nodes_per_plant;Nodes_to_ear;Protein	0	0	0	0	1	0	1	0	0	1	0	1	0	0	0	0	0	0	0	0	0	0	0	0	0	0	4	dispensable
pan_gene_28044	pan_gene_7975	Cob_diameter;Tassel_branch_number	Cob_diameter	0	0	0	1	0	1	1	0	0	1	0	1	1	0	1	1	1	0	0	1	1	1	1	1	0	1	15	near-core
pan_gene_28183	pan_gene_30072	Cob_diameter;Height_per_day_(until_flowering)	Cob_diameter	1	0	1	0	1	1	0	1	1	0	0	0	1	1	0	0	0	0	0	0	0	1	1	0	0	1	11	near-core
pan_gene_2885	pan_gene_32516	Cob_diameter	Cob_diameter;Height_per_day_(until_flowering);Plant_height	1	0	0	0	0	0	0	0	0	1	0	0	0	0	0	1	0	0	1	0	0	0	0	0	0	0	4	dispensable
pan_gene_2885	pan_gene_3800	Cob_diameter	Cob_diameter	1	0	0	1	1	0	1	0	1	0	1	1	1	0	1	0	1	1	1	0	1	1	0	0	1	0	15	near-core
pan_gene_2885	pan_gene_5519	Cob_diameter	Average_internode_length_(below_ear);Cob_diameter;Nodes_per_plant;Nodes_to_ear;Protein	0	0	0	0	0	0	1	0	0	1	0	1	0	0	0	1	0	0	0	0	0	0	0	1	0	0	5	dispensable
pan_gene_2885	pan_gene_5594	Cob_diameter	Cob_diameter	1	0	0	1	0	1	0	1	1	0	0	1	0	0	0	1	1	1	0	0	0	1	1	1	0	1	13	near-core
pan_gene_2885	pan_gene_713	Cob_diameter	Cob_diameter;Tassel_length	1	1	1	1	1	1	0	1	1	1	1	1	1	1	1	1	1	0	1	1	1	0	1	0	1	1	22	core
pan_gene_2885	pan_gene_7327	Cob_diameter	Cob_diameter	1	1	0	1	0	1	0	1	1	0	1	1	1	0	1	1	0	0	1	1	0	1	0	1	0	0	15	near-core
pan_gene_2885	pan_gene_7435	Cob_diameter	Cob_diameter	1	0	1	0	0	0	0	0	0	0	1	0	1	1	1	0	1	0	0	0	0	0	0	0	0	0	7	dispensable
pan_gene_29081	pan_gene_5669	Cob_diameter	100_Kernel_weight;Cob_diameter;Ear_height	1	0	0	0	0	0	0	0	0	0	0	0	0	0	0	0	0	0	0	0	0	0	0	0	0	0	1	private
pan_gene_29081	pan_gene_68555	Cob_diameter	Cob_diameter;Height_per_day_(until_flowering);Northern_Leaf_Blight	1	0	0	0	0	0	0	0	0	0	0	0	0	0	0	0	0	0	0	0	0	0	0	0	0	0	1	private
pan_gene_2936	pan_gene_30060	Cob_diameter	Boxcox-transformed_leaf_angle;Cob_diameter;Height_above_ear	1	1	1	0	1	0	1	1	1	1	1	1	1	1	1	1	0	1	1	1	1	0	0	0	1	1	20	core
pan_gene_2936	pan_gene_927	Cob_diameter	Average_internode_length_(whole_plant);Cob_diameter;Height_per_day_(until_flowering)	1	1	0	1	1	1	1	1	0	1	1	1	1	1	1	1	1	1	0	1	1	1	1	1	1	1	23	core
pan_gene_30044	pan_gene_4904	100_Kernel_weight;Cob_diameter;Height_per_day_(until_flowering)	Cob_diameter	1	1	1	0	1	0	1	1	1	0	1	1	1	1	1	1	0	1	1	1	1	1	1	1	1	1	22	core
pan_gene_30044	pan_gene_5368	100_Kernel_weight;Cob_diameter;Height_per_day_(until_flowering)	Anthesis-silking_interval;Cob_diameter;Leaf_length;Nodes_above_ear;Photoperiod_growing-degree_days_to_anthesis	1	0	0	0	0	1	1	0	1	1	1	1	1	0	1	0	1	1	1	1	0	0	1	0	0	1	15	near-core
pan_gene_30044	pan_gene_5838	100_Kernel_weight;Cob_diameter;Height_per_day_(until_flowering)	100_Kernel_weight;Cob_diameter;Ear_height;Sucrose;Tassel_branch_number	1	0	0	0	1	1	0	0	0	0	0	0	1	0	0	0	0	0	0	0	0	0	0	0	0	0	4	dispensable
pan_gene_30044	pan_gene_7943	100_Kernel_weight;Cob_diameter;Height_per_day_(until_flowering)	Cob_diameter	1	1	1	0	1	1	1	0	1	0	1	1	1	1	1	1	0	1	0	1	1	1	1	0	1	1	20	core
pan_gene_30058	pan_gene_30422	Cob_diameter;Height_above_ear	Cob_diameter	1	1	0	0	0	1	1	0	1	1	1	1	1	0	1	0	1	1	1	0	0	1	1	0	1	1	17	near-core
pan_gene_30058	pan_gene_4895	Cob_diameter;Height_above_ear	Chlorophyll_B;Cob_diameter	0	0	0	0	0	0	0	0	0	0	0	0	0	0	0	0	0	0	0	0	1	0	0	1	0	0	2	dispensable
pan_gene_30058	pan_gene_4898	Cob_diameter;Height_above_ear	Cob_diameter;Stalk_strength	1	1	0	1	0	1	1	0	1	0	1	1	1	1	1	0	1	1	1	1	1	1	1	1	1	1	21	core
pan_gene_30058	pan_gene_5368	Cob_diameter;Height_above_ear	Anthesis-silking_interval;Cob_diameter;Leaf_length;Nodes_above_ear;Photoperiod_growing-degree_days_to_anthesis	1	1	0	0	0	0	0	0	0	0	0	0	0	1	0	0	1	1	0	0	0	0	0	0	0	0	5	dispensable
pan_gene_30058	pan_gene_5479	Cob_diameter;Height_above_ear	Cob_diameter	1	1	1	1	1	1	1	1	1	1	1	1	1	1	1	1	1	1	1	1	1	1	1	1	1	1	26	core
pan_gene_30058	pan_gene_5838	Cob_diameter;Height_above_ear	100_Kernel_weight;Cob_diameter;Ear_height;Sucrose;Tassel_branch_number	1	0	0	0	0	1	1	0	0	0	0	1	0	0	1	0	0	0	0	0	0	1	0	0	0	1	7	dispensable
pan_gene_30058	pan_gene_7943	Cob_diameter;Height_above_ear	Cob_diameter	1	1	0	0	0	1	1	0	1	0	1	1	1	0	1	0	1	0	1	1	0	1	1	1	1	0	16	near-core
pan_gene_30058	pan_gene_7975	Cob_diameter;Height_above_ear	Cob_diameter	1	1	1	1	1	1	1	1	1	0	1	1	1	1	1	1	1	1	1	1	1	1	1	1	1	1	25	core
pan_gene_30059	pan_gene_4895	Boxcox-transformed_leaf_angle;Cob_diameter;Height_above_ear	Chlorophyll_B;Cob_diameter	0	0	0	0	0	0	0	0	0	0	0	0	0	0	1	0	0	0	0	0	1	0	0	0	0	0	2	dispensable
pan_gene_30059	pan_gene_7975	Boxcox-transformed_leaf_angle;Cob_diameter;Height_above_ear	Cob_diameter	1	1	1	1	1	1	1	1	1	0	1	1	1	0	1	1	1	1	0	1	1	1	0	1	0	1	21	core
pan_gene_30092	pan_gene_30422	Cob_diameter	Cob_diameter	1	0	0	1	1	1	1	0	0	1	1	1	1	1	0	1	1	1	1	1	0	0	1	0	0	0	16	near-core
pan_gene_30092	pan_gene_4898	Cob_diameter	Cob_diameter;Stalk_strength	1	0	1	1	1	1	1	1	0	0	0	1	1	1	1	1	1	1	1	1	1	0	1	1	1	0	20	core
pan_gene_30092	pan_gene_8615	Cob_diameter	Cob_diameter	1	1	1	0	1	0	0	0	0	1	0	0	1	0	0	0	0	0	0	1	0	0	0	0	0	0	7	dispensable
pan_gene_30139	pan_gene_31397	Cob_diameter	Cob_diameter	1	0	1	0	0	0	0	0	0	0	0	0	0	0	1	0	0	0	0	0	1	1	1	1	1	1	9	dispensable
pan_gene_30422	pan_gene_4871	Cob_diameter	Cob_diameter	1	0	1	1	0	1	1	0	1	1	0	0	0	0	0	0	0	1	0	0	0	1	1	0	1	1	12	near-core
pan_gene_30422	pan_gene_4898	Cob_diameter	Cob_diameter;Stalk_strength	1	1	1	1	1	1	1	1	1	1	1	1	1	1	1	1	1	1	1	1	1	1	1	0	1	1	25	core
pan_gene_30422	pan_gene_5368	Cob_diameter	Anthesis-silking_interval;Cob_diameter;Leaf_length;Nodes_above_ear;Photoperiod_growing-degree_days_to_anthesis	1	1	1	0	0	1	1	0	1	0	1	1	1	1	1	0	1	1	0	1	1	1	0	0	1	1	18	near-core
pan_gene_30422	pan_gene_5479	Cob_diameter	Cob_diameter	1	1	0	0	0	1	1	0	1	1	1	1	1	0	0	0	1	1	1	0	0	1	1	0	1	1	16	near-core
pan_gene_30422	pan_gene_5838	Cob_diameter	100_Kernel_weight;Cob_diameter;Ear_height;Sucrose;Tassel_branch_number	1	0	0	1	1	1	1	0	0	1	0	1	0	0	0	1	0	0	0	0	0	1	0	0	0	1	10	dispensable
pan_gene_30422	pan_gene_7327	Cob_diameter	Cob_diameter	1	1	1	0	0	1	1	0	1	0	1	0	1	0	1	0	0	1	1	1	1	1	0	0	0	0	14	near-core
pan_gene_30422	pan_gene_7943	Cob_diameter	Cob_diameter	1	1	1	0	1	1	1	1	1	1	1	1	1	1	1	1	1	1	0	1	1	1	1	0	1	1	23	core
pan_gene_30422	pan_gene_7975	Cob_diameter	Cob_diameter	1	1	0	0	0	1	0	0	1	0	1	0	1	0	0	0	1	1	1	0	0	0	1	0	0	0	10	dispensable
pan_gene_3106	pan_gene_5382	Cob_diameter	Cob_diameter;Leaf_length;Photoperiod_growing-degree_days_to_anthesis	1	0	0	1	0	0	0	0	0	0	1	0	1	0	0	0	1	0	0	0	1	0	0	0	0	0	6	dispensable
pan_gene_3106	pan_gene_7739	Cob_diameter	Boxcox-transformed_leaf_angle;Cob_diameter	1	0	0	0	0	0	0	0	0	0	1	0	0	0	0	0	0	0	0	0	0	0	0	0	0	0	2	dispensable
pan_gene_3106	pan_gene_7921	Cob_diameter	Cob_diameter;PCA_of_metabolites:_PC2	0	0	0	0	1	0	0	1	0	0	0	0	0	0	1	0	0	0	0	0	0	0	1	0	0	0	4	dispensable
pan_gene_3106	pan_gene_7994	Cob_diameter	Cob_diameter;Ratio_of_ear_height_to_total_height	1	0	0	0	0	0	0	1	0	0	0	0	1	0	0	0	0	0	0	0	0	0	1	0	0	0	4	dispensable
pan_gene_31397	pan_gene_5407	Cob_diameter	Cob_diameter	1	1	0	0	0	0	1	0	0	1	1	1	1	1	0	1	1	1	0	1	1	0	1	1	1	1	17	near-core
pan_gene_31505	pan_gene_464	Cob_diameter;Tassel_branch_number	Cob_diameter;Leaf_length	0	1	0	0	0	0	0	0	0	0	0	0	1	0	0	0	0	1	0	0	0	0	0	0	0	0	3	dispensable
pan_gene_32156	pan_gene_733	Cob_diameter;Nodes_to_ear	Average_internode_length_(whole_plant);Cob_diameter;Plant_height	0	0	0	1	0	0	0	0	0	0	0	0	0	0	0	0	0	0	0	0	0	0	0	0	0	0	1	private
pan_gene_32450	pan_gene_5382	Average_internode_length_(below_ear);Cob_diameter;Nodes_above_ear;Tassel_length	Cob_diameter;Leaf_length;Photoperiod_growing-degree_days_to_anthesis	1	0	0	0	0	0	0	0	0	0	0	0	0	0	0	0	0	0	0	0	0	0	0	0	0	0	1	private
pan_gene_32450	pan_gene_5869	Average_internode_length_(below_ear);Cob_diameter;Nodes_above_ear;Tassel_length	Cob_diameter;Days_to_silk;Nodes_to_ear	1	0	0	0	0	0	0	0	0	0	0	0	0	0	0	0	0	0	0	0	0	0	0	0	0	0	1	private
pan_gene_32516	pan_gene_5519	Cob_diameter;Height_per_day_(until_flowering);Plant_height	Average_internode_length_(below_ear);Cob_diameter;Nodes_per_plant;Nodes_to_ear;Protein	0	0	0	0	1	0	0	0	0	0	0	0	0	0	0	1	0	0	0	0	0	0	0	0	0	0	2	dispensable
pan_gene_32516	pan_gene_7327	Cob_diameter;Height_per_day_(until_flowering);Plant_height	Cob_diameter	1	0	0	0	0	0	0	0	0	0	0	0	0	0	0	1	0	0	1	0	0	0	0	0	0	0	3	dispensable
pan_gene_3800	pan_gene_5519	Cob_diameter	Average_internode_length_(below_ear);Cob_diameter;Nodes_per_plant;Nodes_to_ear;Protein	0	0	0	0	1	0	1	0	0	0	0	1	0	0	0	0	0	0	0	0	0	1	0	0	0	0	4	dispensable
pan_gene_3800	pan_gene_5594	Cob_diameter	Cob_diameter	1	0	0	1	0	1	0	0	1	0	0	1	0	0	0	0	0	1	0	0	0	0	0	0	0	0	6	dispensable
pan_gene_3800	pan_gene_713	Cob_diameter	Cob_diameter;Tassel_length	1	0	0	1	0	0	1	0	0	0	1	0	0	0	0	0	0	0	1	0	0	0	0	0	1	0	6	dispensable
pan_gene_3800	pan_gene_7327	Cob_diameter	Cob_diameter	1	1	0	0	0	0	1	0	1	0	1	1	0	0	0	0	0	0	0	0	0	1	0	0	0	0	7	dispensable
pan_gene_4871	pan_gene_4898	Cob_diameter	Cob_diameter;Stalk_strength	1	0	0	1	0	1	1	0	1	0	0	0	0	1	0	1	0	1	0	1	0	1	1	0	0	1	12	near-core
pan_gene_4871	pan_gene_5366	Cob_diameter	Anthesis-silking_interval;Cob_diameter;Nodes_per_plant;Total_amino_acids	1	0	0	0	0	0	0	0	0	0	0	0	1	0	0	0	0	0	0	0	0	0	0	0	0	0	2	dispensable
pan_gene_4871	pan_gene_5479	Cob_diameter	Cob_diameter	1	0	0	0	0	1	1	0	1	1	0	0	0	0	0	1	0	1	0	1	0	0	1	0	0	1	10	dispensable
pan_gene_4871	pan_gene_713	Cob_diameter	Cob_diameter;Tassel_length	1	0	0	0	0	1	0	0	0	0	0	0	0	0	0	0	0	0	0	1	0	0	0	0	0	0	3	dispensable
pan_gene_4871	pan_gene_7327	Cob_diameter	Cob_diameter	1	0	0	0	0	1	0	0	1	0	0	0	0	0	1	0	0	0	0	1	0	0	0	0	0	0	5	dispensable
pan_gene_4872	pan_gene_7920	Cob_diameter	Cob_diameter	1	0	0	0	0	0	0	0	0	0	0	0	0	0	0	0	0	0	0	0	0	0	0	0	0	0	1	private
pan_gene_4885	pan_gene_7764	Chlorophyll_B;Cob_diameter	Cob_diameter	1	0	0	0	0	0	0	0	0	0	0	0	0	0	0	0	0	0	0	0	0	0	0	0	0	0	1	private
pan_gene_4888	pan_gene_927	Cob_diameter;Ear_row_number;Nodes_per_plant;Stalk_strength	Average_internode_length_(whole_plant);Cob_diameter;Height_per_day_(until_flowering)	1	0	0	0	0	0	0	0	0	0	0	0	1	0	0	0	1	0	0	0	0	0	1	0	0	0	4	dispensable
pan_gene_4895	pan_gene_4898	Chlorophyll_B;Cob_diameter	Cob_diameter;Stalk_strength	0	0	0	0	0	0	0	0	0	0	0	0	0	0	0	0	0	0	0	0	1	0	0	1	0	0	2	dispensable
pan_gene_4895	pan_gene_5479	Chlorophyll_B;Cob_diameter	Cob_diameter	0	0	0	0	0	0	0	0	0	0	0	0	0	0	0	0	0	0	0	0	1	0	0	0	0	0	1	private
pan_gene_4895	pan_gene_7975	Chlorophyll_B;Cob_diameter	Cob_diameter	0	0	0	0	0	0	0	0	0	0	0	0	0	0	0	0	0	0	0	0	1	0	0	0	0	0	1	private
pan_gene_4898	pan_gene_5479	Cob_diameter;Stalk_strength	Cob_diameter	1	1	0	1	0	1	1	0	1	0	1	1	0	1	0	0	1	1	1	1	1	1	1	0	1	1	18	near-core
pan_gene_4898	pan_gene_5519	Cob_diameter;Stalk_strength	Average_internode_length_(below_ear);Cob_diameter;Nodes_per_plant;Nodes_to_ear;Protein	0	0	0	0	1	0	1	0	0	0	0	1	0	0	0	0	0	0	0	0	0	1	0	1	1	0	6	dispensable
pan_gene_4898	pan_gene_5838	Cob_diameter;Stalk_strength	100_Kernel_weight;Cob_diameter;Ear_height;Sucrose;Tassel_branch_number	1	0	0	1	1	1	1	0	0	1	0	1	1	0	1	1	0	0	0	0	0	1	0	0	0	1	12	near-core
pan_gene_4898	pan_gene_7327	Cob_diameter;Stalk_strength	Cob_diameter	1	1	1	0	0	1	1	0	1	0	1	1	1	0	1	0	1	1	1	1	1	1	0	1	1	0	18	near-core
pan_gene_4898	pan_gene_7943	Cob_diameter;Stalk_strength	Cob_diameter	1	1	1	0	1	1	1	1	1	1	1	1	1	1	1	1	1	1	0	1	1	1	1	1	1	1	24	core
pan_gene_4904	pan_gene_5368	Cob_diameter	Anthesis-silking_interval;Cob_diameter;Leaf_length;Nodes_above_ear;Photoperiod_growing-degree_days_to_anthesis	1	1	1	0	0	1	1	0	1	0	1	1	1	0	1	0	1	1	1	1	0	0	1	1	0	1	17	near-core
pan_gene_4904	pan_gene_5838	Cob_diameter	100_Kernel_weight;Cob_diameter;Ear_height;Sucrose;Tassel_branch_number	1	0	0	1	0	0	0	0	0	0	0	0	0	0	0	1	0	0	0	0	0	1	0	0	0	1	5	dispensable
pan_gene_4904	pan_gene_7943	Cob_diameter	Cob_diameter	1	1	1	0	1	0	0	1	0	1	1	0	1	1	1	1	0	1	1	1	1	1	1	1	1	1	20	core
pan_gene_4904	pan_gene_853	Cob_diameter	Cob_diameter	1	1	1	0	1	0	0	0	1	0	1	1	1	0	0	1	0	0	1	1	1	1	0	1	1	1	16	near-core
pan_gene_5103	pan_gene_733	Cob_diameter;Fructose;PCA_of_metabolites:_PC2;Starch;Tassel_branch_number	Average_internode_length_(whole_plant);Cob_diameter;Plant_height	1	0	0	0	0	0	0	0	0	0	1	0	0	0	0	0	0	0	0	0	0	0	0	0	0	0	2	dispensable
pan_gene_5103	pan_gene_7849	Cob_diameter;Fructose;PCA_of_metabolites:_PC2;Starch;Tassel_branch_number	Anthesis-silking_interval;Average_internode_length_(whole_plant);Cob_diameter;Height_per_day_(until_flowering)	1	0	0	0	0	0	0	0	0	0	1	0	0	0	0	0	0	0	0	0	1	0	0	0	0	0	3	dispensable
pan_gene_5141	pan_gene_7949	Cob_diameter;Days_to_silk;Height_per_day_(until_flowering)	Cob_diameter;Leaf_length	1	0	0	0	0	0	0	0	0	0	0	0	0	0	0	0	0	0	0	0	0	0	0	0	0	0	1	private
pan_gene_5148	pan_gene_5525	Boxcox-transformed_leaf_angle;Cob_diameter;Tassel_branch_number	Cob_diameter	1	0	1	1	0	1	1	0	1	0	0	1	1	0	1	1	1	0	0	0	0	0	0	0	0	0	11	near-core
pan_gene_5366	pan_gene_713	Anthesis-silking_interval;Cob_diameter;Nodes_per_plant;Total_amino_acids	Cob_diameter;Tassel_length	1	0	0	0	0	0	0	0	1	0	0	0	0	0	0	0	0	0	0	0	0	0	0	0	0	0	2	dispensable
pan_gene_5368	pan_gene_5838	Anthesis-silking_interval;Cob_diameter;Leaf_length;Nodes_above_ear;Photoperiod_growing-degree_days_to_anthesis	100_Kernel_weight;Cob_diameter;Ear_height;Sucrose;Tassel_branch_number	1	0	0	0	0	1	1	0	1	0	0	0	0	0	0	0	0	0	0	0	0	0	0	0	1	0	5	dispensable
pan_gene_5368	pan_gene_7943	Anthesis-silking_interval;Cob_diameter;Leaf_length;Nodes_above_ear;Photoperiod_growing-degree_days_to_anthesis	Cob_diameter	1	1	1	0	0	1	1	0	1	1	1	1	1	0	1	0	1	1	1	1	0	1	1	0	1	1	19	near-core
pan_gene_5479	pan_gene_5519	Cob_diameter	Average_internode_length_(below_ear);Cob_diameter;Nodes_per_plant;Nodes_to_ear;Protein	0	0	0	0	1	0	1	0	0	1	0	1	0	0	0	0	0	0	0	0	0	0	0	0	1	0	5	dispensable
pan_gene_5479	pan_gene_7975	Cob_diameter	Cob_diameter	1	1	1	1	1	1	1	1	1	1	1	1	1	1	1	1	1	1	1	1	1	1	1	1	1	1	26	core
pan_gene_5519	pan_gene_713	Average_internode_length_(below_ear);Cob_diameter;Nodes_per_plant;Nodes_to_ear;Protein	Cob_diameter;Tassel_length	0	0	0	0	0	0	0	0	0	1	0	0	0	0	0	0	0	0	0	0	0	0	0	0	0	0	1	private
pan_gene_5519	pan_gene_7327	Average_internode_length_(below_ear);Cob_diameter;Nodes_per_plant;Nodes_to_ear;Protein	Cob_diameter	0	0	0	0	0	0	1	0	0	0	0	1	0	0	0	1	0	0	0	0	0	1	0	1	1	0	6	dispensable
pan_gene_5594	pan_gene_624	Cob_diameter	Cob_diameter;Ear_height;Leaf_length	1	1	0	1	0	0	0	1	1	1	0	1	0	0	0	1	1	0	0	1	0	1	1	0	0	1	13	near-core
pan_gene_5594	pan_gene_7327	Cob_diameter	Cob_diameter	1	0	0	1	1	1	0	0	1	0	0	1	0	0	0	1	1	0	0	0	0	0	0	1	0	0	9	dispensable
pan_gene_5669	pan_gene_68555	100_Kernel_weight;Cob_diameter;Ear_height	Cob_diameter;Height_per_day_(until_flowering);Northern_Leaf_Blight	1	0	0	0	0	1	1	0	0	0	0	0	0	0	0	0	0	0	0	1	0	0	0	0	0	1	5	dispensable
pan_gene_5669	pan_gene_97895	100_Kernel_weight;Cob_diameter;Ear_height	Cob_diameter	1	0	0	0	0	0	0	1	0	0	0	0	0	0	0	0	0	0	0	0	0	0	0	0	0	0	2	dispensable
pan_gene_5838	pan_gene_7943	100_Kernel_weight;Cob_diameter;Ear_height;Sucrose;Tassel_branch_number	Cob_diameter	1	0	0	0	1	1	1	0	0	1	0	1	0	0	0	1	0	0	0	0	0	1	0	0	0	0	8	dispensable
pan_gene_5838	pan_gene_7975	100_Kernel_weight;Cob_diameter;Ear_height;Sucrose;Tassel_branch_number	Cob_diameter	1	0	0	0	0	1	1	0	0	0	0	1	0	0	0	0	0	0	0	0	0	0	0	0	0	0	4	dispensable
pan_gene_5842	pan_gene_7949	Average_internode_length_(whole_plant);Chlorophyll_A;Cob_diameter	Cob_diameter;Leaf_length	1	1	1	0	0	1	1	0	1	0	1	0	0	0	0	0	0	0	0	1	1	0	1	0	0	1	11	near-core
pan_gene_713	pan_gene_7327	Cob_diameter;Tassel_length	Cob_diameter	1	0	0	0	0	0	0	0	0	0	1	1	0	0	0	0	1	0	1	1	0	0	0	0	0	0	6	dispensable
pan_gene_733	pan_gene_7849	Average_internode_length_(whole_plant);Cob_diameter;Plant_height	Anthesis-silking_interval;Average_internode_length_(whole_plant);Cob_diameter;Height_per_day_(until_flowering)	1	0	1	0	1	0	1	1	1	1	1	1	1	1	0	1	0	1	1	1	0	0	0	1	0	0	16	near-core
pan_gene_10258	pan_gene_15572	Cob_diameter	Cob_diameter	0	1	0	0	0	0	0	0	0	0	0	0	0	0	0	0	0	0	0	0	0	0	0	0	0	0	1	private
pan_gene_10258	pan_gene_15622	Cob_diameter	Cob_diameter	0	1	0	0	0	0	1	0	0	0	0	1	0	0	0	0	0	0	0	1	1	0	0	0	0	0	5	dispensable
pan_gene_10258	pan_gene_15628	Cob_diameter	Cob_diameter;Ear_height	0	1	0	0	0	0	0	0	0	0	0	0	0	0	0	1	0	0	0	0	0	0	0	0	0	0	2	dispensable
pan_gene_10258	pan_gene_28032	Cob_diameter	Cob_diameter;PCA_of_metabolites:_PC2	0	1	0	0	0	0	0	0	0	0	0	0	0	0	0	0	0	0	0	0	0	0	0	0	0	0	1	private
pan_gene_10258	pan_gene_30044	Cob_diameter	100_Kernel_weight;Cob_diameter;Height_per_day_(until_flowering)	0	1	0	0	1	0	1	0	0	1	0	0	0	0	0	0	0	1	0	0	0	0	0	0	1	0	6	dispensable
pan_gene_10258	pan_gene_5321	Cob_diameter	Cob_diameter;Ratio_of_ear_height_to_total_height	0	1	0	0	0	0	0	0	0	0	0	0	0	0	0	0	0	0	0	0	0	0	0	0	0	0	1	private
pan_gene_11667	pan_gene_14513	Cob_diameter;Southern_leaf_blight;Tassel_length	Cob_diameter	0	0	0	0	0	0	0	0	0	0	0	0	0	0	0	0	0	0	0	0	0	0	0	0	0	1	1	private
pan_gene_11667	pan_gene_16455	Cob_diameter;Southern_leaf_blight;Tassel_length	Cob_diameter	0	0	0	0	0	0	0	0	0	0	0	0	0	0	0	0	0	0	0	0	0	0	0	0	0	1	1	private
pan_gene_11667	pan_gene_28044	Cob_diameter;Southern_leaf_blight;Tassel_length	Cob_diameter;Tassel_branch_number	0	0	0	0	0	0	0	0	0	0	0	0	0	0	0	0	0	0	0	0	0	0	0	0	0	1	1	private
pan_gene_11667	pan_gene_30058	Cob_diameter;Southern_leaf_blight;Tassel_length	Cob_diameter;Height_above_ear	0	0	0	0	0	0	0	0	0	0	0	0	0	0	0	0	0	0	0	0	0	0	0	0	0	1	1	private
pan_gene_11667	pan_gene_4898	Cob_diameter;Southern_leaf_blight;Tassel_length	Cob_diameter;Stalk_strength	0	0	0	0	0	1	0	0	0	1	0	0	0	0	0	0	0	0	0	0	0	0	0	0	0	1	3	dispensable
pan_gene_11667	pan_gene_4904	Cob_diameter;Southern_leaf_blight;Tassel_length	Cob_diameter	0	0	0	0	0	1	0	0	0	1	0	0	0	0	0	1	0	0	0	0	0	0	0	0	0	1	4	dispensable
pan_gene_11667	pan_gene_5479	Cob_diameter;Southern_leaf_blight;Tassel_length	Cob_diameter	0	0	0	0	0	0	0	0	0	0	0	0	0	0	0	0	0	0	0	0	0	0	0	0	0	1	1	private
pan_gene_11667	pan_gene_7943	Cob_diameter;Southern_leaf_blight;Tassel_length	Cob_diameter	0	0	0	0	0	0	0	0	0	1	0	0	0	0	0	0	0	0	0	0	0	0	0	0	0	0	1	private
pan_gene_11667	pan_gene_8615	Cob_diameter;Southern_leaf_blight;Tassel_length	Cob_diameter	0	0	0	0	0	0	0	0	0	0	0	0	0	0	0	0	0	0	0	0	0	0	0	0	0	1	1	private
pan_gene_11752	pan_gene_16456	Cob_diameter	Cob_diameter	0	0	0	0	0	0	0	0	1	0	0	0	0	0	0	0	0	1	0	0	0	0	0	0	0	1	3	dispensable
pan_gene_11752	pan_gene_2788	Cob_diameter	Cob_diameter	0	0	0	0	0	0	0	0	0	0	0	0	0	0	0	0	0	0	0	0	1	0	0	0	0	0	1	private
pan_gene_11752	pan_gene_5382	Cob_diameter	Cob_diameter;Leaf_length;Photoperiod_growing-degree_days_to_anthesis	0	0	0	0	0	0	0	0	0	1	0	0	1	0	0	0	0	0	0	0	0	0	0	0	0	0	2	dispensable
pan_gene_11757	pan_gene_13065	Cob_diameter	Cob_diameter	0	1	0	0	0	0	0	0	0	0	1	1	0	0	0	0	0	0	0	0	1	0	0	0	0	0	4	dispensable
pan_gene_11757	pan_gene_14511	Cob_diameter	Cob_diameter;Days_to_silk	0	1	0	1	0	0	0	0	0	0	0	0	0	0	0	0	0	0	0	0	0	0	0	0	0	0	2	dispensable
pan_gene_11757	pan_gene_14559	Cob_diameter	Cob_diameter;Tassel_branch_number	0	1	0	1	0	0	0	1	0	0	0	1	0	0	0	1	0	0	0	0	0	0	1	0	0	0	6	dispensable
pan_gene_11757	pan_gene_14562	Cob_diameter	Cob_diameter;Tassel_branch_number	0	1	0	0	0	1	1	1	0	0	0	0	1	1	0	1	0	0	0	1	1	0	1	0	1	1	12	near-core
pan_gene_11757	pan_gene_15622	Cob_diameter	Cob_diameter	0	1	0	1	1	0	0	1	0	0	1	0	0	1	0	0	0	0	0	1	0	0	1	0	0	0	8	dispensable
pan_gene_11757	pan_gene_15628	Cob_diameter	Cob_diameter;Ear_height	0	1	1	1	1	0	0	0	0	0	0	1	0	0	1	1	1	1	0	0	1	0	0	0	0	0	10	dispensable
pan_gene_11757	pan_gene_26686	Cob_diameter	Cob_diameter	0	0	1	1	0	0	0	0	0	0	1	0	0	0	0	0	0	0	0	0	0	0	0	0	1	0	4	dispensable
pan_gene_11757	pan_gene_30044	Cob_diameter	100_Kernel_weight;Cob_diameter;Height_per_day_(until_flowering)	0	1	0	0	1	0	0	0	0	0	1	1	0	0	0	1	0	0	0	0	1	0	1	0	0	0	7	dispensable
pan_gene_11757	pan_gene_4871	Cob_diameter	Cob_diameter	0	1	0	0	0	0	0	0	0	0	0	0	0	0	0	0	0	0	0	0	0	0	0	0	0	0	1	private
pan_gene_11757	pan_gene_7768	Cob_diameter	Cob_diameter	0	1	1	0	1	0	0	1	0	0	0	0	0	0	0	1	1	0	0	0	0	0	0	0	0	0	6	dispensable
pan_gene_11834	pan_gene_28181	Average_internode_length_(whole_plant);Cob_diameter;Nodes_to_ear	Cob_diameter;Ear_row_number;Nodes_per_plant	0	0	0	0	0	1	0	0	0	0	0	0	0	0	0	0	0	0	0	0	0	0	0	0	0	0	1	private
pan_gene_11888	pan_gene_15622	Cob_diameter;Ear_height;Nodes_above_ear;Ratio_of_ear_height_to_total_height;Tassel_branch_number	Cob_diameter	0	0	0	0	0	1	0	0	0	0	0	0	0	0	0	0	0	0	0	0	0	0	0	0	0	0	1	private
pan_gene_11888	pan_gene_7996	Cob_diameter;Ear_height;Nodes_above_ear;Ratio_of_ear_height_to_total_height;Tassel_branch_number	Cob_diameter;Ratio_of_ear_height_to_total_height	0	0	0	0	0	1	0	0	0	0	0	0	0	0	0	0	0	0	0	0	0	0	0	0	0	0	1	private
pan_gene_11888	pan_gene_853	Cob_diameter;Ear_height;Nodes_above_ear;Ratio_of_ear_height_to_total_height;Tassel_branch_number	Cob_diameter	0	0	0	0	0	1	0	0	0	0	0	0	0	0	0	0	0	0	0	0	0	0	0	0	0	0	1	private
pan_gene_11992	pan_gene_1426	Average_internode_length_(above_ear);Cob_diameter	Cob_diameter;Protein;Tassel_branch_number	0	1	0	0	0	1	1	0	0	1	0	1	0	0	0	0	0	0	1	0	1	0	0	0	1	1	9	dispensable
pan_gene_11992	pan_gene_14513	Average_internode_length_(above_ear);Cob_diameter	Cob_diameter	0	1	0	0	0	0	0	0	0	0	0	0	0	0	0	0	0	0	0	0	0	1	0	0	0	0	2	dispensable
pan_gene_11992	pan_gene_15549	Average_internode_length_(above_ear);Cob_diameter	Cob_diameter	0	1	0	0	0	0	0	1	0	0	0	1	0	0	0	0	0	0	0	0	0	0	0	0	0	0	3	dispensable
pan_gene_11992	pan_gene_15654	Average_internode_length_(above_ear);Cob_diameter	Cob_diameter;Ear_row_number;Plant_height	0	1	0	0	0	0	0	1	0	0	0	0	0	0	0	0	0	0	0	0	0	0	0	0	0	0	2	dispensable
pan_gene_11992	pan_gene_16455	Average_internode_length_(above_ear);Cob_diameter	Cob_diameter	0	1	0	0	0	0	0	1	0	0	0	0	0	0	0	0	0	0	0	0	0	1	0	0	0	0	3	dispensable
pan_gene_11992	pan_gene_24333	Average_internode_length_(above_ear);Cob_diameter	Cob_diameter	0	1	0	0	0	0	0	0	1	0	0	0	0	0	0	0	0	0	0	0	0	0	0	0	0	0	2	dispensable
pan_gene_11992	pan_gene_26794	Average_internode_length_(above_ear);Cob_diameter	Cob_diameter;Days_to_anthesis	0	0	0	0	0	0	0	0	0	0	0	0	0	0	0	0	0	0	0	0	1	0	0	0	0	0	1	private
pan_gene_11992	pan_gene_30059	Average_internode_length_(above_ear);Cob_diameter	Boxcox-transformed_leaf_angle;Cob_diameter;Height_above_ear	0	1	0	0	0	0	0	0	0	0	0	0	0	0	0	1	0	0	0	0	0	0	0	0	0	0	2	dispensable
pan_gene_11992	pan_gene_30422	Average_internode_length_(above_ear);Cob_diameter	Cob_diameter	0	1	0	0	0	0	0	0	0	0	0	1	0	0	0	0	1	0	0	0	0	0	0	0	0	0	3	dispensable
pan_gene_11992	pan_gene_3800	Average_internode_length_(above_ear);Cob_diameter	Cob_diameter	0	1	0	0	0	0	0	1	0	0	0	0	0	0	0	0	0	0	0	0	1	1	0	0	0	0	4	dispensable
pan_gene_11992	pan_gene_4898	Average_internode_length_(above_ear);Cob_diameter	Cob_diameter;Stalk_strength	0	1	0	0	0	0	1	0	0	0	0	0	0	0	0	0	0	0	0	0	0	1	0	0	0	0	3	dispensable
pan_gene_11992	pan_gene_5148	Average_internode_length_(above_ear);Cob_diameter	Boxcox-transformed_leaf_angle;Cob_diameter;Tassel_branch_number	0	1	0	0	0	1	0	0	0	0	0	0	0	0	0	0	0	0	0	0	0	0	0	0	0	0	2	dispensable
pan_gene_11992	pan_gene_5368	Average_internode_length_(above_ear);Cob_diameter	Anthesis-silking_interval;Cob_diameter;Leaf_length;Nodes_above_ear;Photoperiod_growing-degree_days_to_anthesis	0	1	0	0	0	0	0	0	0	0	0	0	0	0	0	0	1	0	0	0	0	0	0	0	0	0	2	dispensable
pan_gene_120	pan_gene_19403	Cob_diameter;Nodes_above_ear	Average_internode_length_(above_ear);Cob_diameter	0	0	0	0	1	0	0	0	0	0	0	0	0	0	0	0	0	0	0	0	0	0	0	0	0	0	1	private
pan_gene_12053	pan_gene_12230	Cob_diameter;Ear_row_number	Cob_diameter	0	1	1	1	0	0	1	0	0	0	0	0	0	0	0	0	0	0	1	0	0	0	0	0	0	0	5	dispensable
pan_gene_12149	pan_gene_853	Cob_diameter	Cob_diameter	0	1	0	0	0	0	0	0	0	0	0	0	0	0	0	0	0	0	0	0	0	0	0	0	0	0	1	private
pan_gene_1257	pan_gene_61848	Cob_diameter	Cob_diameter	0	0	0	0	0	1	0	0	0	0	0	0	0	0	0	0	0	0	0	0	0	0	0	0	0	0	1	private
pan_gene_12961	pan_gene_3106	Cob_diameter	Cob_diameter	0	1	0	1	0	0	0	0	0	1	1	0	1	0	0	0	1	1	0	0	0	0	0	0	0	1	8	dispensable
pan_gene_13065	pan_gene_15622	Cob_diameter	Cob_diameter	0	1	0	0	0	1	1	1	1	0	1	0	0	0	0	1	0	1	0	0	1	0	0	0	0	0	9	dispensable
pan_gene_13065	pan_gene_30044	Cob_diameter	100_Kernel_weight;Cob_diameter;Height_per_day_(until_flowering)	0	1	1	0	1	0	1	0	1	0	1	1	1	0	0	1	1	1	0	1	0	1	1	0	1	1	16	near-core
pan_gene_13065	pan_gene_3802	Cob_diameter	Cob_diameter	0	1	0	0	0	0	0	0	0	0	0	0	0	0	0	0	0	1	0	0	0	0	0	0	0	0	2	dispensable
pan_gene_13065	pan_gene_7768	Cob_diameter	Cob_diameter	0	1	0	0	0	0	0	0	0	0	0	0	0	0	0	0	0	0	0	0	0	0	0	0	0	0	1	private
pan_gene_1426	pan_gene_15549	Cob_diameter;Protein;Tassel_branch_number	Cob_diameter	0	1	0	1	1	1	0	1	1	0	0	0	1	1	0	0	0	0	1	1	0	0	0	0	0	0	10	dispensable
pan_gene_1426	pan_gene_16437	Cob_diameter;Protein;Tassel_branch_number	Average_internode_length_(below_ear);Cob_diameter	0	0	0	0	1	0	0	0	0	1	0	0	0	0	0	0	0	0	0	0	0	0	0	0	0	0	2	dispensable
pan_gene_1426	pan_gene_16455	Cob_diameter;Protein;Tassel_branch_number	Cob_diameter	0	1	0	0	0	1	0	0	0	1	0	0	0	0	0	0	0	0	0	0	0	0	0	1	0	0	4	dispensable
pan_gene_1426	pan_gene_24333	Cob_diameter;Protein;Tassel_branch_number	Cob_diameter	0	1	1	1	1	0	0	1	0	0	1	0	0	1	1	0	1	1	1	0	1	1	0	0	0	0	13	near-core
pan_gene_1426	pan_gene_30139	Cob_diameter;Protein;Tassel_branch_number	Cob_diameter	0	1	1	0	0	0	0	0	0	0	0	0	0	0	0	0	0	0	1	0	0	0	0	0	0	0	3	dispensable
pan_gene_1426	pan_gene_30422	Cob_diameter;Protein;Tassel_branch_number	Cob_diameter	0	1	0	1	1	1	0	1	1	1	1	0	1	1	0	0	1	0	0	1	0	1	1	0	0	0	14	near-core
pan_gene_1426	pan_gene_3800	Cob_diameter;Protein;Tassel_branch_number	Cob_diameter	0	1	0	0	1	1	0	0	0	0	0	0	0	0	0	0	0	0	0	0	0	1	0	0	0	0	4	dispensable
pan_gene_1426	pan_gene_4898	Cob_diameter;Protein;Tassel_branch_number	Cob_diameter;Stalk_strength	0	1	0	1	1	1	1	1	1	0	0	0	1	1	0	0	0	0	0	1	0	1	0	1	0	0	12	near-core
pan_gene_1426	pan_gene_5368	Cob_diameter;Protein;Tassel_branch_number	Anthesis-silking_interval;Cob_diameter;Leaf_length;Nodes_above_ear;Photoperiod_growing-degree_days_to_anthesis	0	1	0	0	0	1	0	1	1	0	1	0	1	1	0	0	0	0	0	0	0	1	1	1	0	0	10	dispensable
pan_gene_1426	pan_gene_5838	Cob_diameter;Protein;Tassel_branch_number	100_Kernel_weight;Cob_diameter;Ear_height;Sucrose;Tassel_branch_number	0	0	0	1	1	1	1	0	0	1	0	0	0	0	0	0	0	0	0	0	0	0	0	0	0	0	5	dispensable
pan_gene_1426	pan_gene_7943	Cob_diameter;Protein;Tassel_branch_number	Cob_diameter	0	1	0	0	1	1	1	0	1	0	1	0	1	1	0	0	0	0	1	1	1	1	1	1	0	0	14	near-core
pan_gene_1426	pan_gene_8615	Cob_diameter;Protein;Tassel_branch_number	Cob_diameter	0	1	1	0	1	0	0	0	0	1	1	0	1	1	1	0	0	0	1	1	1	1	0	0	0	1	13	near-core
pan_gene_1448	pan_gene_16090	Cob_diameter	Cob_diameter	0	1	0	0	0	0	0	0	1	0	0	1	0	0	0	0	0	0	0	0	0	0	0	0	0	0	3	dispensable
pan_gene_1448	pan_gene_16456	Cob_diameter	Cob_diameter	0	1	0	0	0	0	0	1	1	0	0	0	0	0	0	0	0	0	0	0	0	0	1	0	0	0	4	dispensable
pan_gene_1448	pan_gene_27342	Cob_diameter	Cob_diameter;Days_to_silk	0	1	0	0	0	0	1	0	1	0	0	0	1	0	0	0	0	0	0	0	0	0	1	0	0	0	5	dispensable
pan_gene_1448	pan_gene_27496	Cob_diameter	Cob_diameter;Leaf_width	0	1	0	0	0	0	0	0	0	0	0	0	0	0	0	0	0	0	0	0	0	0	0	0	0	0	1	private
pan_gene_1448	pan_gene_2885	Cob_diameter	Cob_diameter	0	1	1	1	0	0	1	1	0	1	1	0	0	0	0	0	0	1	0	0	0	0	0	1	0	1	10	dispensable
pan_gene_1448	pan_gene_713	Cob_diameter	Cob_diameter;Tassel_length	0	1	0	1	0	0	0	1	0	0	1	0	0	0	0	0	0	0	0	0	0	0	0	0	0	0	4	dispensable
pan_gene_14511	pan_gene_15572	Cob_diameter;Days_to_silk	Cob_diameter	0	1	0	0	0	0	0	0	0	0	0	0	0	0	0	0	0	0	0	0	0	0	0	0	0	0	1	private
pan_gene_14511	pan_gene_15622	Cob_diameter;Days_to_silk	Cob_diameter	0	1	1	1	0	0	1	1	1	0	0	1	0	0	0	1	0	1	0	1	1	0	0	0	0	0	11	near-core
pan_gene_14511	pan_gene_25054	Cob_diameter;Days_to_silk	Cob_diameter	0	1	0	0	0	0	0	0	0	0	0	0	0	0	0	0	0	0	0	0	0	0	0	0	0	0	1	private
pan_gene_14511	pan_gene_29975	Cob_diameter;Days_to_silk	Cob_diameter;Southern_leaf_blight	0	1	0	0	0	0	0	0	0	0	0	0	0	0	0	0	0	0	0	1	0	0	0	0	0	1	3	dispensable
pan_gene_14511	pan_gene_3802	Cob_diameter;Days_to_silk	Cob_diameter	0	1	0	0	0	0	0	0	0	0	0	0	0	0	0	0	0	0	0	0	0	0	0	0	0	0	1	private
pan_gene_14513	pan_gene_16090	Cob_diameter	Cob_diameter	0	1	0	0	1	1	0	0	0	1	1	0	1	0	0	1	1	0	0	0	0	1	0	0	0	1	10	dispensable
pan_gene_14513	pan_gene_17239	Cob_diameter	Cob_diameter	0	0	0	0	0	1	0	0	0	1	1	0	0	0	1	1	0	0	0	0	1	0	0	0	0	0	6	dispensable
pan_gene_14513	pan_gene_30058	Cob_diameter	Cob_diameter;Height_above_ear	0	1	1	1	1	0	0	0	0	0	1	0	1	0	1	1	1	1	1	1	1	1	0	0	1	1	16	near-core
pan_gene_14513	pan_gene_30059	Cob_diameter	Boxcox-transformed_leaf_angle;Cob_diameter;Height_above_ear	0	1	0	1	1	1	0	0	0	0	1	0	1	0	1	1	1	1	0	0	1	1	0	0	0	0	12	near-core
pan_gene_14513	pan_gene_30139	Cob_diameter	Cob_diameter	0	1	0	0	0	0	0	0	0	0	1	0	0	0	0	0	0	0	0	0	0	0	0	0	0	0	2	dispensable
pan_gene_14513	pan_gene_5368	Cob_diameter	Anthesis-silking_interval;Cob_diameter;Leaf_length;Nodes_above_ear;Photoperiod_growing-degree_days_to_anthesis	0	1	0	0	0	0	0	0	0	0	0	0	0	0	0	0	0	0	0	0	0	0	0	0	0	0	1	private
pan_gene_14513	pan_gene_61848	Cob_diameter	Cob_diameter	0	0	0	0	0	1	0	0	0	0	0	0	0	0	0	0	0	0	0	0	0	0	0	0	0	0	1	private
pan_gene_14513	pan_gene_7943	Cob_diameter	Cob_diameter	0	1	0	0	0	0	0	0	0	0	1	0	1	0	1	0	1	0	0	1	0	1	0	0	0	0	7	dispensable
pan_gene_14513	pan_gene_7975	Cob_diameter	Cob_diameter	0	1	1	1	1	0	0	0	0	1	1	0	1	0	1	1	1	1	0	1	1	1	0	0	0	0	14	near-core
pan_gene_14513	pan_gene_8615	Cob_diameter	Cob_diameter	0	1	0	0	0	0	0	0	0	0	0	0	1	0	0	1	0	0	0	0	0	0	0	0	1	0	4	dispensable
pan_gene_14519	pan_gene_158	Cob_diameter;Days_to_silk	Cob_diameter;Nodes_per_plant	0	1	0	0	0	0	0	0	0	0	0	0	0	0	0	0	0	0	1	1	1	0	1	0	0	0	5	dispensable
pan_gene_14519	pan_gene_19777	Cob_diameter;Days_to_silk	Chlorophyll_A;Cob_diameter;Malate;Southern_leaf_blight;Tassel_branch_number	0	1	0	0	0	1	0	0	0	0	0	0	1	0	0	0	0	0	0	0	0	0	0	0	0	0	3	dispensable
pan_gene_14519	pan_gene_23679	Cob_diameter;Days_to_silk	Anthesis-silking_interval;Cob_diameter;Starch	0	1	0	0	0	0	0	0	0	0	0	0	0	0	1	0	0	0	0	1	0	0	0	0	0	0	3	dispensable
pan_gene_14559	pan_gene_15622	Cob_diameter;Tassel_branch_number	Cob_diameter	0	1	0	1	0	0	1	1	0	0	0	1	0	1	0	1	0	0	0	0	0	0	0	0	0	0	7	dispensable
pan_gene_14559	pan_gene_3802	Cob_diameter;Tassel_branch_number	Cob_diameter	0	1	0	0	0	0	0	0	0	0	0	0	0	0	0	0	0	0	0	0	0	0	0	0	0	0	1	private
pan_gene_14559	pan_gene_7768	Cob_diameter;Tassel_branch_number	Cob_diameter	0	1	0	1	0	0	0	0	0	0	0	0	0	0	0	0	0	0	0	0	0	0	0	0	0	0	2	dispensable
pan_gene_14562	pan_gene_15572	Cob_diameter;Tassel_branch_number	Cob_diameter	0	1	0	0	0	0	0	0	0	0	0	0	0	0	0	0	0	0	0	0	0	0	0	0	0	0	1	private
pan_gene_14562	pan_gene_15622	Cob_diameter;Tassel_branch_number	Cob_diameter	0	1	0	0	0	0	0	1	0	0	0	0	0	0	0	0	0	0	0	0	0	0	1	0	0	0	3	dispensable
pan_gene_14562	pan_gene_15627	Cob_diameter;Tassel_branch_number	Cob_diameter	0	1	0	1	0	0	0	0	0	0	0	0	0	0	0	0	0	0	0	0	0	0	0	0	0	0	2	dispensable
pan_gene_14562	pan_gene_15628	Cob_diameter;Tassel_branch_number	Cob_diameter;Ear_height	0	1	0	0	0	0	0	0	0	0	0	0	0	0	0	0	0	0	0	0	0	0	0	0	0	0	1	private
pan_gene_14562	pan_gene_179	Cob_diameter;Tassel_branch_number	Cob_diameter;Plant_height	0	1	0	1	1	0	0	0	0	1	0	0	0	0	0	1	0	0	0	0	0	1	1	0	0	0	7	dispensable
pan_gene_14562	pan_gene_20360	Cob_diameter;Tassel_branch_number	Cob_diameter;Photoperiod_Growing-degree_days_to_silk	0	1	0	0	0	0	0	0	0	0	0	0	0	0	0	0	0	0	0	0	0	0	0	0	0	0	1	private
pan_gene_14562	pan_gene_25054	Cob_diameter;Tassel_branch_number	Cob_diameter	0	1	0	0	0	0	0	0	0	0	0	0	0	0	0	0	0	0	0	0	0	0	0	0	0	0	1	private
pan_gene_14562	pan_gene_28032	Cob_diameter;Tassel_branch_number	Cob_diameter;PCA_of_metabolites:_PC2	0	1	0	1	0	0	0	0	0	0	0	1	0	0	0	0	0	0	0	0	0	0	0	0	0	0	3	dispensable
pan_gene_14562	pan_gene_4871	Cob_diameter;Tassel_branch_number	Cob_diameter	0	1	0	0	0	0	0	0	0	0	0	0	0	0	0	0	0	0	0	0	0	0	0	0	0	0	1	private
pan_gene_14562	pan_gene_7768	Cob_diameter;Tassel_branch_number	Cob_diameter	0	1	1	0	0	0	0	1	1	0	0	1	0	0	0	0	0	0	0	0	0	0	0	0	0	0	5	dispensable
pan_gene_14562	pan_gene_7996	Cob_diameter;Tassel_branch_number	Cob_diameter;Ratio_of_ear_height_to_total_height	0	1	0	0	0	0	0	0	0	0	0	0	0	0	0	0	0	0	0	0	0	0	0	0	0	0	1	private
pan_gene_14940	pan_gene_4888	Cob_diameter	Cob_diameter;Ear_row_number;Nodes_per_plant;Stalk_strength	0	1	1	1	1	0	0	1	0	1	1	1	0	1	0	1	0	1	0	1	1	0	1	1	1	1	17	near-core
pan_gene_15271	pan_gene_15703	Cob_diameter	Cob_diameter;Leaf_length;Nodes_above_ear	0	0	0	0	0	0	0	0	0	0	0	0	1	0	0	0	0	0	0	0	0	0	0	0	0	0	1	private
pan_gene_15271	pan_gene_32455	Cob_diameter	Cob_diameter;Fructose;Nodes_per_plant	0	1	0	0	0	0	0	0	0	0	0	0	0	0	1	0	0	0	0	0	0	0	0	0	0	0	2	dispensable
pan_gene_15413	pan_gene_31397	Cob_diameter;Ear_height	Cob_diameter	0	1	0	0	0	0	0	0	0	1	1	0	0	1	0	1	1	0	0	1	1	0	1	0	0	0	9	dispensable
pan_gene_15420	pan_gene_26973	Cob_diameter;Northern_Leaf_Blight	Cob_diameter;Leaf_length;Ratio_of_ear_height_to_total_height	0	1	0	0	0	0	0	0	0	0	0	0	0	0	0	0	0	0	0	0	0	0	0	0	0	0	1	private
pan_gene_15420	pan_gene_28015	Cob_diameter;Northern_Leaf_Blight	Cob_diameter;Tassel_branch_number;Tassel_length	0	1	0	0	0	0	0	0	0	0	0	0	0	0	0	0	0	0	0	0	0	0	0	0	0	0	1	private
pan_gene_15549	pan_gene_15622	Cob_diameter	Cob_diameter	0	1	1	1	1	0	1	1	1	0	0	0	1	0	0	0	0	1	0	0	0	1	0	1	0	0	11	near-core
pan_gene_15549	pan_gene_15654	Cob_diameter	Cob_diameter;Ear_row_number;Plant_height	0	1	0	1	0	1	0	1	1	0	0	0	0	0	0	0	0	0	0	0	0	0	0	0	0	0	5	dispensable
pan_gene_15549	pan_gene_21249	Cob_diameter	Cob_diameter	0	1	1	0	0	0	0	0	0	0	0	0	1	0	0	0	0	0	0	0	0	0	0	0	0	0	3	dispensable
pan_gene_15549	pan_gene_24333	Cob_diameter	Cob_diameter	0	1	0	0	0	0	0	1	0	0	1	0	0	0	0	0	0	0	0	0	0	0	0	0	0	0	3	dispensable
pan_gene_15549	pan_gene_25532	Cob_diameter	Cob_diameter	0	1	0	0	1	0	0	0	0	0	0	1	0	0	0	0	0	0	0	0	0	0	1	0	0	0	4	dispensable
pan_gene_15549	pan_gene_30044	Cob_diameter	100_Kernel_weight;Cob_diameter;Height_per_day_(until_flowering)	0	1	1	0	0	1	0	1	1	0	1	1	1	1	0	0	0	0	1	1	1	0	0	0	0	0	12	near-core
pan_gene_15549	pan_gene_32516	Cob_diameter	Cob_diameter;Height_per_day_(until_flowering);Plant_height	0	0	0	0	1	0	0	0	0	0	0	0	0	0	0	0	0	0	1	0	0	0	0	0	0	0	2	dispensable
pan_gene_15549	pan_gene_4903	Cob_diameter	Cob_diameter	0	1	0	0	0	0	0	0	0	0	0	0	0	0	0	0	0	0	0	0	0	0	0	0	0	0	1	private
pan_gene_15549	pan_gene_5148	Cob_diameter	Boxcox-transformed_leaf_angle;Cob_diameter;Tassel_branch_number	0	1	0	0	1	1	0	1	1	0	1	0	1	1	0	0	0	0	1	0	0	0	0	0	0	0	9	dispensable
pan_gene_15549	pan_gene_5368	Cob_diameter	Anthesis-silking_interval;Cob_diameter;Leaf_length;Nodes_above_ear;Photoperiod_growing-degree_days_to_anthesis	0	1	1	0	0	1	1	0	1	0	0	0	0	1	0	0	0	1	1	1	0	0	0	0	0	1	10	dispensable
pan_gene_15549	pan_gene_853	Cob_diameter	Cob_diameter	0	1	0	0	0	0	0	0	0	0	0	0	0	0	0	0	0	0	0	0	0	0	0	0	0	0	1	private
pan_gene_15551	pan_gene_16456	Cob_diameter	Cob_diameter	0	1	0	0	0	0	1	0	0	0	1	0	0	0	0	0	0	1	0	0	0	0	0	0	0	0	4	dispensable
pan_gene_15551	pan_gene_17166	Cob_diameter	Cob_diameter	0	1	1	1	1	0	1	1	1	0	1	1	0	0	0	1	0	1	0	0	1	0	0	0	0	0	12	near-core
pan_gene_15551	pan_gene_17643	Cob_diameter	Cob_diameter	0	1	0	0	0	0	0	0	0	0	0	0	0	0	0	0	0	0	0	0	0	1	0	0	0	0	2	dispensable
pan_gene_15551	pan_gene_27496	Cob_diameter	Cob_diameter;Leaf_width	0	1	0	0	0	0	0	0	0	0	0	0	0	0	0	0	0	0	0	0	0	0	0	0	0	0	1	private
pan_gene_15551	pan_gene_8615	Cob_diameter	Cob_diameter	0	1	0	0	0	0	0	0	0	0	0	0	0	0	0	0	0	0	0	0	0	0	0	0	0	0	1	private
pan_gene_15572	pan_gene_15622	Cob_diameter	Cob_diameter	0	1	0	0	0	0	0	0	0	0	0	0	0	0	0	0	0	1	0	0	0	0	0	0	0	0	2	dispensable
pan_gene_15572	pan_gene_25054	Cob_diameter	Cob_diameter	0	1	0	0	0	0	0	0	0	0	1	0	1	0	0	0	0	1	1	0	0	1	0	0	0	0	6	dispensable
pan_gene_15572	pan_gene_26686	Cob_diameter	Cob_diameter	0	0	0	0	0	0	0	0	0	0	1	0	0	0	0	0	0	0	0	0	0	0	0	0	0	0	1	private
pan_gene_15572	pan_gene_28032	Cob_diameter	Cob_diameter;PCA_of_metabolites:_PC2	0	1	0	0	0	0	0	0	0	0	0	0	0	0	0	0	0	0	0	0	0	0	0	0	0	0	1	private
pan_gene_15572	pan_gene_29975	Cob_diameter	Cob_diameter;Southern_leaf_blight	0	1	0	0	0	0	0	0	0	0	0	0	0	0	0	0	0	0	0	0	0	0	0	0	0	0	1	private
pan_gene_15572	pan_gene_30044	Cob_diameter	100_Kernel_weight;Cob_diameter;Height_per_day_(until_flowering)	0	1	0	0	0	0	0	0	0	0	0	0	0	0	0	0	0	1	0	0	0	0	0	0	0	0	2	dispensable
pan_gene_15572	pan_gene_4871	Cob_diameter	Cob_diameter	0	1	0	0	0	0	0	0	0	0	0	0	0	0	0	0	0	0	0	0	0	0	0	0	0	0	1	private
pan_gene_15572	pan_gene_5321	Cob_diameter	Cob_diameter;Ratio_of_ear_height_to_total_height	0	1	0	0	0	0	0	0	0	1	1	0	0	0	0	0	0	0	0	0	0	0	1	0	0	0	4	dispensable
pan_gene_15572	pan_gene_7996	Cob_diameter	Cob_diameter;Ratio_of_ear_height_to_total_height	0	1	0	0	0	0	0	0	0	1	0	0	0	0	1	0	0	0	1	0	0	0	0	0	0	1	5	dispensable
pan_gene_15621	pan_gene_7346	Cob_diameter	Cob_diameter	0	1	0	0	0	0	0	0	0	0	0	0	0	0	0	0	0	0	1	0	0	0	0	0	0	0	2	dispensable
pan_gene_15622	pan_gene_21249	Cob_diameter	Cob_diameter	0	1	1	1	0	0	1	1	0	1	1	1	0	1	0	1	0	0	0	1	1	0	0	0	0	0	12	near-core
pan_gene_15622	pan_gene_25054	Cob_diameter	Cob_diameter	0	1	0	1	1	0	0	0	0	0	1	0	0	0	0	0	1	1	0	0	0	0	0	0	0	0	6	dispensable
pan_gene_15622	pan_gene_26686	Cob_diameter	Cob_diameter	0	0	0	1	1	0	0	0	0	0	0	0	0	0	0	0	1	0	0	0	0	0	0	0	0	0	3	dispensable
pan_gene_15622	pan_gene_29975	Cob_diameter	Cob_diameter;Southern_leaf_blight	0	1	0	1	1	0	0	0	1	0	0	0	0	0	0	0	1	0	0	0	0	0	0	0	0	0	5	dispensable
pan_gene_15622	pan_gene_30044	Cob_diameter	100_Kernel_weight;Cob_diameter;Height_per_day_(until_flowering)	0	1	1	0	1	1	1	1	1	0	1	0	1	0	0	1	0	1	0	1	0	0	1	0	0	0	13	near-core
pan_gene_15622	pan_gene_4871	Cob_diameter	Cob_diameter	0	1	0	0	0	0	0	0	1	0	0	0	0	0	0	0	0	1	0	0	0	0	0	0	0	1	4	dispensable
pan_gene_15622	pan_gene_5148	Cob_diameter	Boxcox-transformed_leaf_angle;Cob_diameter;Tassel_branch_number	0	1	0	0	1	1	0	1	1	0	1	0	0	1	0	0	1	1	0	1	0	0	0	0	1	0	11	near-core
pan_gene_15622	pan_gene_5321	Cob_diameter	Cob_diameter;Ratio_of_ear_height_to_total_height	0	1	0	0	0	0	0	0	0	0	0	0	0	0	0	0	0	0	0	0	0	0	0	0	0	0	1	private
pan_gene_15622	pan_gene_7943	Cob_diameter	Cob_diameter	0	1	0	0	1	1	1	1	1	0	1	0	1	0	1	1	0	0	0	1	1	0	1	1	0	0	14	near-core
pan_gene_15622	pan_gene_7953	Cob_diameter	Cob_diameter	0	1	0	0	0	0	0	0	0	0	0	0	0	1	0	0	0	0	0	0	0	0	0	0	0	0	2	dispensable
pan_gene_15622	pan_gene_853	Cob_diameter	Cob_diameter	0	1	0	0	0	1	1	0	0	0	1	1	0	0	1	1	0	0	1	1	1	0	0	0	0	0	10	dispensable
pan_gene_15627	pan_gene_15628	Cob_diameter	Cob_diameter;Ear_height	0	1	0	0	0	0	0	0	0	0	0	0	0	0	0	0	0	0	0	0	0	0	0	0	0	0	1	private
pan_gene_15627	pan_gene_25054	Cob_diameter	Cob_diameter	0	1	0	1	1	1	0	0	0	0	0	1	0	0	0	0	0	0	0	0	0	0	0	0	1	0	6	dispensable
pan_gene_15627	pan_gene_26686	Cob_diameter	Cob_diameter	0	0	1	1	0	1	0	0	0	0	0	0	0	0	0	0	0	0	0	0	0	0	0	0	1	0	4	dispensable
pan_gene_15627	pan_gene_28032	Cob_diameter	Cob_diameter;PCA_of_metabolites:_PC2	0	1	0	1	1	0	1	0	0	0	0	0	1	0	1	0	0	0	0	0	0	0	0	0	0	0	6	dispensable
pan_gene_15627	pan_gene_7996	Cob_diameter	Cob_diameter;Ratio_of_ear_height_to_total_height	0	1	0	1	0	0	1	0	0	0	0	1	1	0	0	0	0	0	0	0	0	0	0	0	0	0	5	dispensable
pan_gene_15628	pan_gene_25054	Cob_diameter;Ear_height	Cob_diameter	0	1	0	1	1	0	0	1	0	0	0	1	1	0	1	1	0	0	0	0	1	0	1	0	0	0	10	dispensable
pan_gene_15628	pan_gene_26836	Cob_diameter;Ear_height	Cob_diameter;Photoperiod_growing-degree_days_to_anthesis;Ratio_of_ear_height_to_total_height	0	1	0	0	0	0	0	0	0	0	0	0	0	0	0	0	0	0	0	0	0	0	0	0	0	0	1	private
pan_gene_15628	pan_gene_5321	Cob_diameter;Ear_height	Cob_diameter;Ratio_of_ear_height_to_total_height	0	1	0	0	0	0	0	0	0	0	0	0	0	0	0	0	0	0	0	0	0	0	0	0	0	0	1	private
pan_gene_15628	pan_gene_5525	Cob_diameter;Ear_height	Cob_diameter	0	1	0	1	0	0	0	0	0	0	0	1	0	0	0	1	0	0	0	0	0	0	0	0	0	0	4	dispensable
pan_gene_15628	pan_gene_7508	Cob_diameter;Ear_height	Cob_diameter;Nodes_per_plant	0	1	0	0	0	0	0	0	0	0	0	0	0	0	0	0	0	0	0	0	0	0	0	0	0	0	1	private
pan_gene_15654	pan_gene_24333	Cob_diameter;Ear_row_number;Plant_height	Cob_diameter	0	1	1	0	0	0	0	1	0	0	0	0	0	0	0	0	0	0	0	0	0	0	0	0	0	0	3	dispensable
pan_gene_15654	pan_gene_28037	Cob_diameter;Ear_row_number;Plant_height	Cob_diameter;Total_amino_acids	0	1	1	0	0	1	0	0	1	0	0	0	0	0	0	0	1	0	0	0	0	0	0	0	0	1	6	dispensable
pan_gene_15654	pan_gene_30139	Cob_diameter;Ear_row_number;Plant_height	Cob_diameter	0	1	1	0	0	0	0	0	0	0	0	0	0	0	1	1	0	0	1	0	1	1	1	1	1	1	11	near-core
pan_gene_15654	pan_gene_30422	Cob_diameter;Ear_row_number;Plant_height	Cob_diameter	0	1	0	0	0	1	0	1	1	0	0	0	0	0	0	0	0	0	0	0	0	0	0	0	0	0	4	dispensable
pan_gene_15654	pan_gene_4898	Cob_diameter;Ear_row_number;Plant_height	Cob_diameter;Stalk_strength	0	1	0	1	0	1	0	1	1	0	0	0	0	0	0	0	0	0	0	0	0	0	0	0	0	0	5	dispensable
pan_gene_15654	pan_gene_5148	Cob_diameter;Ear_row_number;Plant_height	Boxcox-transformed_leaf_angle;Cob_diameter;Tassel_branch_number	0	1	0	0	0	1	0	1	1	0	0	0	0	0	0	0	0	0	0	0	0	0	0	0	0	1	5	dispensable
pan_gene_15654	pan_gene_5368	Cob_diameter;Ear_row_number;Plant_height	Anthesis-silking_interval;Cob_diameter;Leaf_length;Nodes_above_ear;Photoperiod_growing-degree_days_to_anthesis	0	1	0	1	0	0	0	0	1	0	0	0	0	0	0	0	0	0	0	0	0	0	0	0	0	0	3	dispensable
pan_gene_15654	pan_gene_5479	Cob_diameter;Ear_row_number;Plant_height	Cob_diameter	0	1	0	0	0	0	0	0	1	0	0	0	0	0	0	0	0	0	0	0	0	0	0	0	0	0	2	dispensable
pan_gene_15692	pan_gene_16456	Cob_diameter;Nodes_above_ear;Tassel_branch_number	Cob_diameter	0	1	0	0	0	0	0	0	0	0	0	0	0	0	0	0	0	0	0	0	0	0	0	0	0	0	1	private
pan_gene_15692	pan_gene_17643	Cob_diameter;Nodes_above_ear;Tassel_branch_number	Cob_diameter	0	1	0	0	0	0	0	0	0	0	0	0	0	0	0	0	0	0	0	0	0	0	0	0	0	0	1	private
pan_gene_15692	pan_gene_5382	Cob_diameter;Nodes_above_ear;Tassel_branch_number	Cob_diameter;Leaf_length;Photoperiod_growing-degree_days_to_anthesis	0	1	0	0	0	0	0	0	0	0	1	0	0	0	0	0	0	0	0	0	0	0	0	0	0	0	2	dispensable
pan_gene_15742	pan_gene_21038	Cob_diameter	Cob_diameter;Leaf_width	0	1	0	1	0	1	0	1	1	1	1	0	1	1	0	0	1	0	1	0	0	0	1	0	0	1	13	near-core
pan_gene_15742	pan_gene_4903	Cob_diameter	Cob_diameter	0	1	0	0	0	0	0	0	0	0	0	0	0	0	0	0	0	1	0	0	1	0	1	0	0	0	4	dispensable
pan_gene_15742	pan_gene_4904	Cob_diameter	Cob_diameter	0	1	1	0	0	0	0	0	0	0	1	0	0	1	0	0	0	0	0	0	1	1	1	0	0	1	8	dispensable
pan_gene_15742	pan_gene_7943	Cob_diameter	Cob_diameter	0	1	1	0	1	1	1	0	1	0	1	1	1	1	1	1	1	0	0	1	1	1	1	1	1	0	19	near-core
pan_gene_15756	pan_gene_198	Cob_diameter	Cob_diameter	0	1	0	0	0	0	0	1	1	0	0	0	0	0	0	0	0	1	0	0	1	0	0	0	0	0	5	dispensable
pan_gene_15756	pan_gene_2885	Cob_diameter	Cob_diameter	0	1	0	1	1	1	0	1	0	1	1	0	1	0	0	1	0	1	0	1	1	0	0	1	0	1	14	near-core
pan_gene_15756	pan_gene_61848	Cob_diameter	Cob_diameter	0	0	0	0	0	1	0	0	0	0	0	0	0	0	0	0	0	0	0	0	0	0	0	0	0	0	1	private
pan_gene_15756	pan_gene_8615	Cob_diameter	Cob_diameter	0	1	0	0	0	0	0	0	0	0	0	0	0	0	0	0	0	0	0	1	1	1	1	0	1	0	6	dispensable
pan_gene_158	pan_gene_19777	Cob_diameter;Nodes_per_plant	Chlorophyll_A;Cob_diameter;Malate;Southern_leaf_blight;Tassel_branch_number	0	1	0	0	0	0	0	0	0	0	0	0	0	0	0	0	0	0	0	0	0	0	0	0	0	0	1	private
pan_gene_16053	pan_gene_181	Cob_diameter;Days_to_anthesis;Glucose;Nodes_to_ear	Cob_diameter;Nodes_per_plant;Nodes_to_ear;Plant_height;Starch	0	0	0	0	0	0	0	0	0	0	0	0	0	0	0	0	1	0	0	0	0	0	0	0	0	0	1	private
pan_gene_16054	pan_gene_17643	Cob_diameter;Days_to_anthesis;Glucose;Nodes_to_ear	Cob_diameter	0	0	0	0	0	0	0	0	0	0	0	0	0	0	0	0	0	0	0	0	0	1	0	0	0	0	1	private
pan_gene_16054	pan_gene_3800	Cob_diameter;Days_to_anthesis;Glucose;Nodes_to_ear	Cob_diameter	0	0	0	1	0	0	1	0	1	1	1	0	0	0	0	0	0	0	0	0	0	0	1	1	0	0	7	dispensable
pan_gene_16054	pan_gene_4407	Cob_diameter;Days_to_anthesis;Glucose;Nodes_to_ear	Cob_diameter;Ear_row_number;Glucose;Tassel_length	0	0	0	0	0	0	0	0	0	0	0	1	0	0	0	0	0	0	0	0	0	0	0	0	0	0	1	private
pan_gene_16054	pan_gene_7327	Cob_diameter;Days_to_anthesis;Glucose;Nodes_to_ear	Cob_diameter	0	0	0	1	0	0	0	0	0	0	0	0	0	0	0	0	0	0	0	0	1	0	0	0	0	0	2	dispensable
pan_gene_16090	pan_gene_17355	Cob_diameter	Cob_diameter	0	0	0	0	0	0	0	0	0	0	0	0	0	0	0	0	0	0	0	0	0	1	0	0	0	0	1	private
pan_gene_16090	pan_gene_17967	Cob_diameter	Cob_diameter;Ear_row_number	0	0	0	1	1	0	0	0	0	0	0	0	0	0	0	0	0	0	0	0	0	0	0	0	0	0	2	dispensable
pan_gene_16090	pan_gene_27342	Cob_diameter	Cob_diameter;Days_to_silk	0	1	1	1	0	1	0	0	1	0	1	0	1	0	1	0	1	0	0	0	1	1	0	0	1	0	12	near-core
pan_gene_16090	pan_gene_27496	Cob_diameter	Cob_diameter;Leaf_width	0	1	0	0	0	0	0	0	0	0	0	0	0	0	0	0	0	0	0	0	0	0	0	0	0	0	1	private
pan_gene_16090	pan_gene_61848	Cob_diameter	Cob_diameter	0	0	0	0	0	1	0	0	0	0	0	0	0	0	0	0	0	0	0	0	0	0	0	0	0	0	1	private
pan_gene_16090	pan_gene_7975	Cob_diameter	Cob_diameter	0	1	0	0	1	0	0	0	0	1	0	0	0	0	0	1	0	0	0	0	0	0	0	0	0	0	4	dispensable
pan_gene_16090	pan_gene_8615	Cob_diameter	Cob_diameter	0	1	0	0	0	0	0	0	0	1	0	0	0	0	0	0	0	0	1	0	0	1	0	0	0	0	4	dispensable
pan_gene_16437	pan_gene_17239	Average_internode_length_(below_ear);Cob_diameter	Cob_diameter	0	0	0	0	1	0	0	0	0	1	0	0	0	0	0	0	0	0	0	0	0	0	0	0	0	0	2	dispensable
pan_gene_16437	pan_gene_28044	Average_internode_length_(below_ear);Cob_diameter	Cob_diameter;Tassel_branch_number	0	0	0	0	1	0	0	0	0	0	0	1	0	0	1	0	0	0	0	0	0	0	0	0	0	0	3	dispensable
pan_gene_16437	pan_gene_30059	Average_internode_length_(below_ear);Cob_diameter	Boxcox-transformed_leaf_angle;Cob_diameter;Height_above_ear	0	0	0	0	0	0	0	0	0	1	0	1	0	0	0	0	0	0	0	0	0	0	0	0	0	0	2	dispensable
pan_gene_16437	pan_gene_7943	Average_internode_length_(below_ear);Cob_diameter	Cob_diameter	0	0	0	0	1	0	0	0	0	1	0	1	0	0	1	0	0	0	0	0	0	0	0	0	0	0	4	dispensable
pan_gene_16437	pan_gene_7975	Average_internode_length_(below_ear);Cob_diameter	Cob_diameter	0	0	0	0	0	0	0	0	0	1	0	1	0	0	0	0	0	0	0	0	0	0	0	0	0	0	2	dispensable
pan_gene_16437	pan_gene_8615	Average_internode_length_(below_ear);Cob_diameter	Cob_diameter	0	0	0	0	1	0	0	0	0	0	0	0	0	0	0	0	0	0	0	0	0	0	0	0	0	0	1	private
pan_gene_16455	pan_gene_17239	Cob_diameter	Cob_diameter	0	0	0	0	0	1	0	0	0	1	0	0	0	0	0	0	0	0	0	0	0	0	0	0	0	0	2	dispensable
pan_gene_16455	pan_gene_24333	Cob_diameter	Cob_diameter	0	1	0	0	0	0	0	0	0	0	0	0	0	0	0	0	0	0	0	0	0	0	0	0	0	0	1	private
pan_gene_16455	pan_gene_27499	Cob_diameter	Cob_diameter	0	0	0	0	0	0	0	0	0	1	0	0	0	0	0	0	0	0	0	0	0	0	0	0	0	1	2	dispensable
pan_gene_16455	pan_gene_28044	Cob_diameter	Cob_diameter;Tassel_branch_number	0	0	0	1	0	1	1	0	0	1	0	0	1	0	0	0	0	0	0	0	0	1	0	0	0	1	7	dispensable
pan_gene_16455	pan_gene_30058	Cob_diameter	Cob_diameter;Height_above_ear	0	1	0	1	1	1	0	0	1	0	1	1	1	1	0	0	0	1	1	0	1	1	0	1	1	1	16	near-core
pan_gene_16455	pan_gene_30059	Cob_diameter	Boxcox-transformed_leaf_angle;Cob_diameter;Height_above_ear	0	1	0	1	0	1	0	0	1	0	1	1	1	1	0	0	1	0	0	0	1	0	0	0	0	1	11	near-core
pan_gene_16455	pan_gene_30422	Cob_diameter	Cob_diameter	0	1	1	0	0	1	0	0	1	0	0	1	1	0	0	0	0	1	0	0	0	0	0	0	1	0	8	dispensable
pan_gene_16455	pan_gene_32516	Cob_diameter	Cob_diameter;Height_per_day_(until_flowering);Plant_height	0	0	0	0	0	0	0	0	0	1	0	0	0	0	0	1	0	0	1	0	0	0	0	0	0	0	3	dispensable
pan_gene_16455	pan_gene_3800	Cob_diameter	Cob_diameter	0	1	0	1	1	1	0	0	1	1	1	0	0	0	0	0	0	0	0	0	1	0	0	1	0	0	9	dispensable
pan_gene_16455	pan_gene_4903	Cob_diameter	Cob_diameter	0	1	0	0	0	0	0	0	0	0	0	0	0	0	0	0	0	0	0	0	0	0	0	0	0	0	1	private
pan_gene_16455	pan_gene_4904	Cob_diameter	Cob_diameter	0	1	0	0	0	0	0	0	0	0	0	0	0	0	0	0	0	1	0	0	0	0	0	0	0	0	2	dispensable
pan_gene_16455	pan_gene_5368	Cob_diameter	Anthesis-silking_interval;Cob_diameter;Leaf_length;Nodes_above_ear;Photoperiod_growing-degree_days_to_anthesis	0	1	0	1	1	0	0	0	1	0	0	0	0	0	0	0	0	1	0	0	0	0	0	0	1	0	6	dispensable
pan_gene_16455	pan_gene_5479	Cob_diameter	Cob_diameter	0	1	1	1	1	1	0	0	1	0	1	1	1	1	0	0	0	0	1	0	1	1	0	0	1	1	15	near-core
pan_gene_16455	pan_gene_5838	Cob_diameter	100_Kernel_weight;Cob_diameter;Ear_height;Sucrose;Tassel_branch_number	0	0	0	0	0	0	0	0	0	0	0	1	0	0	0	0	0	0	0	0	0	0	0	0	0	1	2	dispensable
pan_gene_16455	pan_gene_7943	Cob_diameter	Cob_diameter	0	1	0	0	0	0	0	0	1	0	1	1	0	0	0	0	0	1	0	0	0	1	0	1	0	0	7	dispensable
pan_gene_16455	pan_gene_7975	Cob_diameter	Cob_diameter	0	1	1	1	1	1	0	0	1	1	1	1	1	0	0	1	1	1	1	0	1	1	0	1	1	1	19	near-core
pan_gene_16455	pan_gene_8615	Cob_diameter	Cob_diameter	0	1	0	0	1	0	0	0	0	0	0	0	1	0	0	0	0	0	0	0	0	0	0	0	0	0	3	dispensable
pan_gene_16456	pan_gene_17643	Cob_diameter	Cob_diameter	0	1	0	0	0	0	0	0	0	0	0	0	0	0	0	0	0	0	0	0	0	1	0	0	0	0	2	dispensable
pan_gene_16456	pan_gene_27496	Cob_diameter	Cob_diameter;Leaf_width	0	1	0	0	0	1	0	0	0	0	0	0	0	0	0	0	0	0	0	0	0	0	0	0	0	0	2	dispensable
pan_gene_16456	pan_gene_2885	Cob_diameter	Cob_diameter	0	1	0	0	0	1	1	0	0	1	1	0	1	0	1	0	0	1	0	0	0	1	1	0	0	1	11	near-core
pan_gene_17158	pan_gene_7508	Cob_diameter	Cob_diameter;Nodes_per_plant	0	1	0	0	0	0	0	0	0	0	0	0	0	0	0	0	0	0	0	0	0	0	0	0	0	0	1	private
pan_gene_17166	pan_gene_27496	Cob_diameter	Cob_diameter;Leaf_width	0	1	0	0	0	0	0	0	0	0	0	0	0	0	0	0	0	0	0	0	0	0	1	0	0	0	2	dispensable
pan_gene_17166	pan_gene_713	Cob_diameter	Cob_diameter;Tassel_length	0	1	0	1	0	0	0	1	0	0	1	1	1	1	0	1	0	0	1	0	1	0	0	0	0	0	10	dispensable
pan_gene_17239	pan_gene_24333	Cob_diameter	Cob_diameter	0	0	0	0	0	0	0	0	0	0	1	0	0	0	1	0	0	0	1	0	0	0	0	0	0	0	3	dispensable
pan_gene_17239	pan_gene_26794	Cob_diameter	Cob_diameter;Days_to_anthesis	0	0	0	0	0	0	0	0	0	0	0	0	0	0	0	0	0	0	0	0	1	0	0	0	0	0	1	private
pan_gene_17239	pan_gene_30422	Cob_diameter	Cob_diameter	0	0	0	0	1	1	0	0	0	1	1	0	0	0	0	0	0	0	0	1	1	0	0	0	0	0	6	dispensable
pan_gene_17239	pan_gene_32516	Cob_diameter	Cob_diameter;Height_per_day_(until_flowering);Plant_height	0	0	0	0	0	0	0	0	0	0	0	0	0	0	0	1	0	0	1	0	0	0	0	0	0	0	2	dispensable
pan_gene_17239	pan_gene_3800	Cob_diameter	Cob_diameter	0	0	0	0	0	1	0	0	0	0	0	0	0	0	0	0	0	0	0	0	0	0	0	0	0	0	1	private
pan_gene_17239	pan_gene_5148	Cob_diameter	Boxcox-transformed_leaf_angle;Cob_diameter;Tassel_branch_number	0	0	0	0	1	1	0	0	0	0	1	0	0	0	1	0	0	0	1	0	0	0	0	0	0	0	5	dispensable
pan_gene_17239	pan_gene_5368	Cob_diameter	Anthesis-silking_interval;Cob_diameter;Leaf_length;Nodes_above_ear;Photoperiod_growing-degree_days_to_anthesis	0	0	0	0	0	1	0	0	0	0	1	0	0	0	0	0	0	0	0	0	0	0	0	0	0	0	2	dispensable
pan_gene_17239	pan_gene_5519	Cob_diameter	Average_internode_length_(below_ear);Cob_diameter;Nodes_per_plant;Nodes_to_ear;Protein	0	0	0	0	0	0	0	0	0	0	0	0	0	0	0	1	0	0	0	0	0	0	0	0	0	0	1	private
pan_gene_17355	pan_gene_28044	Cob_diameter	Cob_diameter;Tassel_branch_number	0	0	0	0	0	0	0	0	0	0	0	0	0	0	0	0	0	0	0	0	0	1	0	0	0	0	1	private
pan_gene_17355	pan_gene_30058	Cob_diameter	Cob_diameter;Height_above_ear	0	0	0	0	0	0	0	0	0	0	0	0	0	0	0	0	0	0	0	0	0	1	0	0	0	0	1	private
pan_gene_17355	pan_gene_30059	Cob_diameter	Boxcox-transformed_leaf_angle;Cob_diameter;Height_above_ear	0	0	0	0	0	0	0	0	0	0	0	0	0	0	0	0	0	0	0	0	0	1	0	0	0	0	1	private
pan_gene_17355	pan_gene_4898	Cob_diameter	Cob_diameter;Stalk_strength	0	0	0	0	0	0	0	0	0	0	0	0	0	0	0	0	0	0	0	0	0	1	0	0	0	0	1	private
pan_gene_17355	pan_gene_5479	Cob_diameter	Cob_diameter	0	0	0	0	0	0	0	0	0	0	0	0	0	0	0	0	0	0	0	0	0	1	0	0	0	0	1	private
pan_gene_17355	pan_gene_7943	Cob_diameter	Cob_diameter	0	0	0	0	0	0	0	0	0	0	0	0	0	0	0	0	0	0	0	0	0	1	0	0	0	0	1	private
pan_gene_17643	pan_gene_4407	Cob_diameter	Cob_diameter;Ear_row_number;Glucose;Tassel_length	0	1	0	0	0	0	0	1	1	0	0	0	0	0	0	1	0	0	0	0	0	0	0	0	1	0	5	dispensable
pan_gene_179	pan_gene_4872	Cob_diameter;Plant_height	Cob_diameter	0	0	0	0	1	0	0	0	0	1	0	0	0	0	1	0	1	0	0	0	1	1	0	0	1	1	8	dispensable
pan_gene_19403	pan_gene_2885	Average_internode_length_(above_ear);Cob_diameter	Cob_diameter	0	0	0	0	1	0	0	0	0	0	0	0	0	0	0	0	0	0	0	0	0	0	0	0	0	0	1	private
pan_gene_198	pan_gene_61848	Cob_diameter	Cob_diameter	0	0	0	0	0	1	0	0	0	0	0	0	0	0	0	0	0	0	0	0	0	0	0	0	0	0	1	private
pan_gene_19972	pan_gene_5489	Average_internode_length_(whole_plant);Cob_diameter;Height_above_ear;Leaf_length;Plant_height	Boxcox-transformed_leaf_angle;Cob_diameter	0	1	0	0	0	0	0	0	0	0	0	0	0	0	0	0	0	0	0	0	0	0	0	0	0	0	1	private
pan_gene_20360	pan_gene_927	Cob_diameter;Photoperiod_Growing-degree_days_to_silk	Average_internode_length_(whole_plant);Cob_diameter;Height_per_day_(until_flowering)	0	1	0	0	0	0	0	0	0	0	0	0	0	0	0	0	0	0	0	0	0	0	0	0	0	0	1	private
pan_gene_21154	pan_gene_5382	Cob_diameter	Cob_diameter;Leaf_length;Photoperiod_growing-degree_days_to_anthesis	0	0	0	0	0	0	0	0	0	0	1	1	0	0	0	0	0	0	0	0	0	0	0	0	0	0	2	dispensable
pan_gene_21249	pan_gene_24333	Cob_diameter	Cob_diameter	0	1	1	1	1	0	1	1	0	1	1	1	1	1	1	1	1	1	0	1	1	1	1	0	0	1	20	core
pan_gene_21249	pan_gene_30044	Cob_diameter	100_Kernel_weight;Cob_diameter;Height_per_day_(until_flowering)	0	1	1	0	1	0	0	0	0	0	1	0	1	1	0	1	0	1	0	0	0	0	0	0	0	1	9	dispensable
pan_gene_21249	pan_gene_30422	Cob_diameter	Cob_diameter	0	1	1	0	0	0	0	0	0	0	0	0	1	1	0	1	0	0	0	0	1	0	0	0	0	1	7	dispensable
pan_gene_21249	pan_gene_3802	Cob_diameter	Cob_diameter	0	1	0	0	1	0	0	0	0	0	0	0	0	0	0	0	0	0	0	0	0	0	0	0	0	1	3	dispensable
pan_gene_21249	pan_gene_4898	Cob_diameter	Cob_diameter;Stalk_strength	0	1	1	0	0	0	0	0	0	0	0	0	1	0	0	0	0	0	0	0	0	0	0	0	0	0	3	dispensable
pan_gene_21249	pan_gene_5148	Cob_diameter	Boxcox-transformed_leaf_angle;Cob_diameter;Tassel_branch_number	0	1	0	0	1	0	0	0	0	0	1	0	0	1	0	0	0	0	0	0	0	0	0	0	0	1	5	dispensable
pan_gene_21249	pan_gene_5167	Cob_diameter	Cob_diameter;Tassel_branch_number	0	1	0	1	1	0	0	0	0	0	0	0	0	0	0	1	0	0	0	0	1	0	0	0	0	0	5	dispensable
pan_gene_21249	pan_gene_5479	Cob_diameter	Cob_diameter	0	1	0	0	0	0	0	0	0	0	0	0	0	0	0	0	0	0	0	0	0	0	0	0	0	0	1	private
pan_gene_21249	pan_gene_5838	Cob_diameter	100_Kernel_weight;Cob_diameter;Ear_height;Sucrose;Tassel_branch_number	0	0	0	1	0	0	0	0	0	0	0	0	1	0	0	0	0	0	0	0	0	0	0	0	0	0	2	dispensable
pan_gene_21249	pan_gene_7943	Cob_diameter	Cob_diameter	0	1	1	0	0	0	0	0	0	0	1	0	1	0	0	1	0	1	0	0	1	0	0	0	1	1	9	dispensable
pan_gene_21249	pan_gene_853	Cob_diameter	Cob_diameter	0	1	0	0	1	0	0	0	0	0	1	1	1	1	0	1	1	0	0	1	1	0	0	0	1	1	12	near-core
pan_gene_21795	pan_gene_28181	Cob_diameter;Ear_row_number	Cob_diameter;Ear_row_number;Nodes_per_plant	0	0	1	1	0	0	0	0	0	0	0	0	0	1	0	1	0	1	0	0	0	0	0	0	1	0	6	dispensable
pan_gene_21796	pan_gene_5453	Cob_diameter	Cob_diameter;Days_to_anthesis;Ear_height;Total_amino_acids	0	1	0	0	0	0	0	0	1	1	0	0	0	0	0	0	0	0	0	0	0	0	0	1	0	0	4	dispensable
pan_gene_23657	pan_gene_7508	Cob_diameter;Glucose	Cob_diameter;Nodes_per_plant	0	1	0	0	0	0	0	0	0	0	0	0	0	0	0	0	0	0	0	0	0	0	0	0	0	0	1	private
pan_gene_24333	pan_gene_30044	Cob_diameter	100_Kernel_weight;Cob_diameter;Height_per_day_(until_flowering)	0	1	1	0	1	0	1	1	1	0	1	0	1	1	1	1	0	1	0	0	0	1	0	0	0	0	13	near-core
pan_gene_24333	pan_gene_30422	Cob_diameter	Cob_diameter	0	1	0	1	0	0	0	1	0	0	1	0	0	1	0	0	0	0	0	1	0	0	0	0	0	0	6	dispensable
pan_gene_24333	pan_gene_3802	Cob_diameter	Cob_diameter	0	1	0	0	0	0	0	0	0	0	0	0	0	0	0	0	0	0	0	0	0	0	0	0	0	0	1	private
pan_gene_24333	pan_gene_4898	Cob_diameter	Cob_diameter;Stalk_strength	0	1	1	0	0	0	0	1	0	1	1	0	0	0	0	0	0	0	0	0	0	1	0	0	0	0	6	dispensable
pan_gene_24333	pan_gene_4903	Cob_diameter	Cob_diameter	0	1	0	0	0	0	0	0	0	0	0	0	0	0	0	0	0	0	0	0	0	0	0	0	0	0	1	private
pan_gene_24333	pan_gene_4904	Cob_diameter	Cob_diameter	0	1	1	1	1	0	0	1	1	0	1	0	1	1	0	1	1	1	1	0	1	1	0	0	0	0	15	near-core
pan_gene_24333	pan_gene_5148	Cob_diameter	Boxcox-transformed_leaf_angle;Cob_diameter;Tassel_branch_number	0	1	0	1	1	0	0	1	0	0	1	0	0	1	1	0	0	0	0	0	0	0	0	0	1	1	9	dispensable
pan_gene_24333	pan_gene_5479	Cob_diameter	Cob_diameter	0	1	0	0	0	0	0	0	0	0	0	0	0	0	1	0	0	1	0	0	0	0	0	0	0	0	3	dispensable
pan_gene_24333	pan_gene_5838	Cob_diameter	100_Kernel_weight;Cob_diameter;Ear_height;Sucrose;Tassel_branch_number	0	0	0	1	1	0	0	0	0	0	0	0	1	0	0	0	0	0	0	0	0	0	0	0	0	0	3	dispensable
pan_gene_24333	pan_gene_7943	Cob_diameter	Cob_diameter	0	1	1	0	0	0	0	1	0	0	1	0	0	0	1	1	0	1	1	0	1	1	0	0	0	0	10	dispensable
pan_gene_24333	pan_gene_853	Cob_diameter	Cob_diameter	0	1	1	0	1	1	1	0	1	0	1	1	1	1	0	1	1	0	1	1	1	1	0	1	1	0	18	near-core
pan_gene_24626	pan_gene_31505	Average_internode_length_(below_ear);Cob_diameter;Tassel_branch_number	Cob_diameter;Tassel_branch_number	0	1	0	0	0	0	0	0	0	0	0	0	1	0	0	0	0	0	0	0	0	0	0	0	0	0	2	dispensable
pan_gene_24626	pan_gene_464	Average_internode_length_(below_ear);Cob_diameter;Tassel_branch_number	Cob_diameter;Leaf_length	0	1	0	1	0	0	1	0	0	0	1	0	1	0	1	0	0	1	0	1	0	0	0	0	0	0	8	dispensable
pan_gene_25054	pan_gene_26686	Cob_diameter	Cob_diameter	0	0	0	1	1	0	0	0	1	0	1	0	1	0	0	0	0	0	0	0	0	0	0	0	0	0	5	dispensable
pan_gene_25054	pan_gene_26836	Cob_diameter	Cob_diameter;Photoperiod_growing-degree_days_to_anthesis;Ratio_of_ear_height_to_total_height	0	1	0	0	0	0	0	0	0	0	0	0	0	0	0	0	0	0	0	0	0	0	0	0	0	0	1	private
pan_gene_25054	pan_gene_29699	Cob_diameter	Cob_diameter	0	0	0	0	0	0	0	0	1	0	0	0	0	0	0	0	0	0	0	0	0	0	0	0	0	0	1	private
pan_gene_25054	pan_gene_29975	Cob_diameter	Cob_diameter;Southern_leaf_blight	0	1	1	1	1	0	0	1	1	0	1	1	0	1	0	1	0	0	0	0	0	0	0	1	0	0	11	near-core
pan_gene_25054	pan_gene_30044	Cob_diameter	100_Kernel_weight;Cob_diameter;Height_per_day_(until_flowering)	0	1	0	0	0	1	0	1	0	0	1	0	0	1	1	0	0	1	1	0	1	0	0	0	0	0	9	dispensable
pan_gene_25054	pan_gene_5321	Cob_diameter	Cob_diameter;Ratio_of_ear_height_to_total_height	0	1	0	0	0	0	0	0	0	1	0	0	0	0	0	1	0	0	0	0	0	0	0	0	0	0	3	dispensable
pan_gene_25054	pan_gene_5525	Cob_diameter	Cob_diameter	0	1	1	1	0	1	0	0	1	1	0	1	0	1	0	1	0	0	0	0	0	1	0	0	0	0	10	dispensable
pan_gene_25054	pan_gene_7996	Cob_diameter	Cob_diameter;Ratio_of_ear_height_to_total_height	0	1	0	1	1	1	0	0	1	1	0	1	1	1	0	1	0	0	0	0	0	0	1	0	0	0	11	near-core
pan_gene_25464	pan_gene_29655	Cob_diameter;Height_above_ear;Height_per_day_(until_flowering);Plant_height	Cob_diameter;Ear_height;Height_per_day_(until_flowering);Nodes_per_plant;Plant_height	0	1	0	1	0	0	0	0	0	0	0	0	0	1	0	0	1	0	0	0	0	0	0	0	0	0	4	dispensable
pan_gene_25532	pan_gene_4903	Cob_diameter	Cob_diameter	0	1	0	0	0	0	0	0	0	0	0	0	0	0	0	0	0	0	0	0	0	0	1	0	0	0	2	dispensable
pan_gene_25532	pan_gene_4904	Cob_diameter	Cob_diameter	0	1	0	0	0	0	0	0	0	0	0	1	0	0	0	0	0	0	0	0	0	0	0	0	0	0	2	dispensable
pan_gene_25532	pan_gene_7943	Cob_diameter	Cob_diameter	0	1	0	0	1	0	0	0	0	0	0	1	0	0	0	0	0	0	0	0	0	0	1	0	0	0	4	dispensable
pan_gene_26686	pan_gene_28032	Cob_diameter	Cob_diameter;PCA_of_metabolites:_PC2	0	0	1	0	0	0	0	0	0	0	0	0	0	0	0	0	0	0	0	0	0	0	0	0	0	0	1	private
pan_gene_26686	pan_gene_29975	Cob_diameter	Cob_diameter;Southern_leaf_blight	0	0	0	1	1	1	0	1	0	0	0	0	0	0	0	0	1	0	0	0	0	0	0	0	0	0	5	dispensable
pan_gene_26686	pan_gene_4871	Cob_diameter	Cob_diameter	0	0	0	0	0	1	0	1	0	0	0	0	0	0	0	0	0	0	0	0	0	0	0	0	0	0	2	dispensable
pan_gene_26686	pan_gene_7996	Cob_diameter	Cob_diameter;Ratio_of_ear_height_to_total_height	0	0	0	1	1	0	0	0	1	0	0	0	1	0	0	0	1	0	0	0	0	0	0	0	0	0	5	dispensable
pan_gene_26794	pan_gene_5148	Cob_diameter;Days_to_anthesis	Boxcox-transformed_leaf_angle;Cob_diameter;Tassel_branch_number	0	0	0	0	0	0	0	0	0	0	0	0	0	0	0	0	0	0	0	0	1	0	0	0	0	0	1	private
pan_gene_26794	pan_gene_7943	Cob_diameter;Days_to_anthesis	Cob_diameter	0	0	0	0	0	0	1	0	0	0	0	0	0	0	0	0	0	0	0	0	0	0	0	0	0	0	1	private
pan_gene_26794	pan_gene_8615	Cob_diameter;Days_to_anthesis	Cob_diameter	0	0	0	0	0	0	0	0	0	0	0	0	0	0	0	0	0	0	0	0	1	0	0	0	0	0	1	private
pan_gene_26805	pan_gene_30044	Boxcox-transformed_leaf_angle;Cob_diameter	100_Kernel_weight;Cob_diameter;Height_per_day_(until_flowering)	0	1	0	0	0	0	0	1	0	0	0	0	0	0	0	0	0	1	0	0	0	0	0	0	0	0	3	dispensable
pan_gene_26805	pan_gene_4871	Boxcox-transformed_leaf_angle;Cob_diameter	Cob_diameter	0	1	0	0	0	0	0	0	0	0	0	0	0	0	0	0	0	0	0	0	0	0	0	0	0	0	1	private
pan_gene_26836	pan_gene_5525	Cob_diameter;Photoperiod_growing-degree_days_to_anthesis;Ratio_of_ear_height_to_total_height	Cob_diameter	0	1	1	0	0	0	0	0	0	0	0	0	0	0	0	0	0	0	0	0	0	0	0	0	0	0	2	dispensable
pan_gene_26973	pan_gene_5517	Cob_diameter;Leaf_length;Ratio_of_ear_height_to_total_height	Cob_diameter;Days_to_anthesis;Leaf_length;Nodes_to_ear	0	1	0	0	0	0	0	0	1	0	0	0	0	1	0	0	1	0	0	0	0	0	0	0	0	0	4	dispensable
pan_gene_26973	pan_gene_56263	Cob_diameter;Leaf_length;Ratio_of_ear_height_to_total_height	Average_internode_length_(whole_plant);Cob_diameter;Days_to_anthesis;Nodes_per_plant	0	1	0	0	0	0	0	0	0	0	0	0	0	0	0	0	0	0	0	0	0	0	0	0	0	0	1	private
pan_gene_27342	pan_gene_27496	Cob_diameter;Days_to_silk	Cob_diameter;Leaf_width	0	1	0	0	0	0	1	0	0	0	0	0	0	0	0	0	0	0	0	0	0	0	0	0	0	0	2	dispensable
pan_gene_27342	pan_gene_27996	Cob_diameter;Days_to_silk	Average_internode_length_(above_ear);Cob_diameter;Stalk_strength;Starch	0	1	1	0	1	0	0	0	0	0	1	0	0	0	0	0	1	0	0	0	0	0	0	1	1	0	7	dispensable
pan_gene_27342	pan_gene_5382	Cob_diameter;Days_to_silk	Cob_diameter;Leaf_length;Photoperiod_growing-degree_days_to_anthesis	0	1	0	1	0	0	1	0	0	1	1	0	1	0	1	0	0	0	1	0	1	1	0	0	1	1	12	near-core
pan_gene_27342	pan_gene_61848	Cob_diameter;Days_to_silk	Cob_diameter	0	0	0	0	0	1	0	0	0	0	0	0	0	0	0	0	0	0	0	0	0	0	0	0	0	0	1	private
pan_gene_27496	pan_gene_8615	Cob_diameter;Leaf_width	Cob_diameter	0	1	0	0	0	0	0	0	0	0	0	0	0	0	0	0	0	0	0	0	0	0	0	0	0	0	1	private
pan_gene_27499	pan_gene_30422	Cob_diameter	Cob_diameter	0	0	0	0	1	0	0	0	0	0	0	0	0	0	0	0	0	0	0	0	0	0	0	0	0	0	1	private
pan_gene_27499	pan_gene_32516	Cob_diameter	Cob_diameter;Height_per_day_(until_flowering);Plant_height	0	0	0	0	1	0	0	0	0	1	0	0	0	0	0	0	0	0	0	0	0	0	0	0	0	0	2	dispensable
pan_gene_27499	pan_gene_3800	Cob_diameter	Cob_diameter	0	0	0	0	1	0	0	0	0	0	0	0	0	0	0	0	0	0	0	0	0	0	0	0	0	0	1	private
pan_gene_27499	pan_gene_7327	Cob_diameter	Cob_diameter	0	0	0	0	0	0	0	0	0	1	0	0	0	0	1	0	0	0	0	0	0	0	0	0	0	0	2	dispensable
pan_gene_27499	pan_gene_7943	Cob_diameter	Cob_diameter	0	0	0	0	1	0	0	0	0	0	0	0	0	0	0	0	0	0	0	0	0	0	0	0	0	0	1	private
pan_gene_27499	pan_gene_8615	Cob_diameter	Cob_diameter	0	0	0	0	0	0	0	0	0	0	0	0	0	0	0	1	0	0	0	0	0	0	0	0	0	0	1	private
pan_gene_27571	pan_gene_33224	Cob_diameter;PCA_of_metabolites:_PC2;Sucrose	Cob_diameter	0	1	0	0	0	0	0	0	0	0	0	0	0	0	0	0	0	0	0	0	0	0	0	0	0	0	1	private
pan_gene_27571	pan_gene_8583	Cob_diameter;PCA_of_metabolites:_PC2;Sucrose	Cob_diameter	0	1	0	0	0	0	0	0	0	0	0	0	0	0	0	0	0	0	0	0	0	0	1	0	0	0	2	dispensable
pan_gene_27580	pan_gene_2936	Cob_diameter	Cob_diameter	0	1	0	0	1	0	0	0	0	0	0	0	0	0	0	0	0	0	0	0	0	0	0	0	0	0	2	dispensable
pan_gene_27580	pan_gene_30060	Cob_diameter	Boxcox-transformed_leaf_angle;Cob_diameter;Height_above_ear	0	1	0	1	1	0	0	0	0	0	1	0	0	0	0	0	1	1	0	0	0	0	0	1	0	0	7	dispensable
pan_gene_2788	pan_gene_27996	Cob_diameter	Average_internode_length_(above_ear);Cob_diameter;Stalk_strength;Starch	0	1	0	0	0	0	0	0	0	0	0	0	0	0	0	0	0	0	0	0	1	0	0	0	0	0	2	dispensable
pan_gene_2788	pan_gene_7739	Cob_diameter	Boxcox-transformed_leaf_angle;Cob_diameter	0	1	1	1	0	0	0	0	1	0	1	0	0	0	0	0	0	1	1	0	1	1	1	0	0	0	10	dispensable
pan_gene_27996	pan_gene_5382	Average_internode_length_(above_ear);Cob_diameter;Stalk_strength;Starch	Cob_diameter;Leaf_length;Photoperiod_growing-degree_days_to_anthesis	0	1	0	0	0	0	0	0	0	0	1	0	0	0	0	0	0	0	0	0	0	0	0	0	0	0	2	dispensable
pan_gene_28027	pan_gene_4904	Average_internode_length_(below_ear);Cob_diameter;Tassel_length	Cob_diameter	0	0	0	0	0	0	0	0	0	0	0	0	0	0	1	0	0	0	1	0	0	0	0	0	0	0	2	dispensable
pan_gene_28032	pan_gene_4871	Cob_diameter;PCA_of_metabolites:_PC2	Cob_diameter	0	1	0	0	0	0	0	0	0	0	0	0	0	0	0	0	0	0	0	0	0	0	0	0	0	0	1	private
pan_gene_28037	pan_gene_5148	Cob_diameter;Total_amino_acids	Boxcox-transformed_leaf_angle;Cob_diameter;Tassel_branch_number	0	1	0	0	0	0	1	0	0	0	0	1	0	0	1	0	0	0	0	0	0	0	0	0	0	0	4	dispensable
pan_gene_28037	pan_gene_5407	Cob_diameter;Total_amino_acids	Cob_diameter	0	1	0	0	0	0	0	0	0	0	0	0	0	0	0	0	0	0	0	0	0	0	0	0	0	1	2	dispensable
pan_gene_28039	pan_gene_7849	Cob_diameter	Anthesis-silking_interval;Average_internode_length_(whole_plant);Cob_diameter;Height_per_day_(until_flowering)	0	0	0	0	0	0	0	0	0	0	0	0	0	1	0	0	0	0	0	0	0	0	0	0	0	0	1	private
pan_gene_28044	pan_gene_32516	Cob_diameter;Tassel_branch_number	Cob_diameter;Height_per_day_(until_flowering);Plant_height	0	0	0	0	1	0	0	0	0	0	0	0	0	0	0	0	0	0	0	0	0	0	0	0	0	0	1	private
pan_gene_28044	pan_gene_3800	Cob_diameter;Tassel_branch_number	Cob_diameter	0	0	0	1	1	1	0	0	0	0	0	0	0	0	0	0	0	0	0	0	0	0	0	0	0	0	3	dispensable
pan_gene_28044	pan_gene_61848	Cob_diameter;Tassel_branch_number	Cob_diameter	0	0	0	0	0	1	0	0	0	0	0	0	0	0	0	0	0	0	0	0	0	0	0	0	0	0	1	private
pan_gene_28044	pan_gene_7327	Cob_diameter;Tassel_branch_number	Cob_diameter	0	0	1	0	0	1	1	0	0	1	0	1	1	0	1	0	1	0	1	1	0	1	0	1	0	0	12	near-core
pan_gene_28044	pan_gene_7943	Cob_diameter;Tassel_branch_number	Cob_diameter	0	0	0	0	1	0	1	0	0	0	0	1	1	0	1	0	0	0	0	1	0	1	1	0	0	0	8	dispensable
pan_gene_28044	pan_gene_8615	Cob_diameter;Tassel_branch_number	Cob_diameter	0	0	0	0	0	0	0	0	0	0	0	0	1	0	0	1	0	0	0	0	0	0	0	0	0	0	2	dispensable
pan_gene_2885	pan_gene_61848	Cob_diameter	Cob_diameter	0	0	0	0	0	1	0	0	0	0	0	0	0	0	0	0	0	0	0	0	0	0	0	0	0	0	1	private
pan_gene_2885	pan_gene_8615	Cob_diameter	Cob_diameter	0	1	0	0	0	0	0	0	0	0	0	0	1	0	0	0	0	0	0	0	0	0	0	0	1	0	3	dispensable
pan_gene_2936	pan_gene_89845	Cob_diameter	Cob_diameter	0	1	0	0	0	0	0	0	0	0	0	0	0	0	0	0	0	0	0	0	0	0	0	0	0	0	1	private
pan_gene_29655	pan_gene_30072	Cob_diameter;Ear_height;Height_per_day_(until_flowering);Nodes_per_plant;Plant_height	Cob_diameter	0	1	0	0	0	0	0	0	0	0	0	0	0	0	0	0	0	0	0	0	0	0	0	0	0	0	1	private
pan_gene_29975	pan_gene_30044	Cob_diameter;Southern_leaf_blight	100_Kernel_weight;Cob_diameter;Height_per_day_(until_flowering)	0	1	0	0	0	1	0	0	0	0	0	0	0	1	0	0	0	0	0	0	1	0	0	0	0	0	4	dispensable
pan_gene_29975	pan_gene_30058	Cob_diameter;Southern_leaf_blight	Cob_diameter;Height_above_ear	0	1	0	1	0	0	1	0	1	1	0	0	0	0	0	0	0	0	0	0	0	0	0	1	0	0	6	dispensable
pan_gene_29975	pan_gene_5148	Cob_diameter;Southern_leaf_blight	Boxcox-transformed_leaf_angle;Cob_diameter;Tassel_branch_number	0	1	0	0	1	1	0	1	1	0	1	1	1	1	0	1	1	0	0	0	1	1	0	1	0	1	15	near-core
pan_gene_29975	pan_gene_5321	Cob_diameter;Southern_leaf_blight	Cob_diameter;Ratio_of_ear_height_to_total_height	0	1	0	0	0	0	0	0	0	0	0	0	0	0	0	0	0	0	0	0	0	0	0	0	0	0	1	private
pan_gene_29975	pan_gene_5479	Cob_diameter;Southern_leaf_blight	Cob_diameter	0	1	0	1	0	1	1	0	1	1	0	0	0	0	0	0	0	1	0	0	0	0	0	1	0	0	8	dispensable
pan_gene_29975	pan_gene_7943	Cob_diameter;Southern_leaf_blight	Cob_diameter	0	1	0	0	1	0	1	0	1	0	0	0	1	1	0	1	0	0	0	1	0	0	0	1	0	0	9	dispensable
pan_gene_30044	pan_gene_3802	100_Kernel_weight;Cob_diameter;Height_per_day_(until_flowering)	Cob_diameter	0	1	0	0	0	0	1	0	1	0	0	0	1	1	0	0	0	0	0	0	1	0	1	0	0	1	8	dispensable
pan_gene_30044	pan_gene_4871	100_Kernel_weight;Cob_diameter;Height_per_day_(until_flowering)	Cob_diameter	0	1	1	0	0	1	1	0	0	0	0	0	0	0	0	0	0	0	0	0	0	0	1	0	0	0	5	dispensable
pan_gene_30044	pan_gene_5148	100_Kernel_weight;Cob_diameter;Height_per_day_(until_flowering)	Boxcox-transformed_leaf_angle;Cob_diameter;Tassel_branch_number	0	1	0	0	1	1	1	1	1	1	1	1	1	1	1	0	1	1	1	1	1	0	0	1	0	1	19	near-core
pan_gene_30044	pan_gene_5321	100_Kernel_weight;Cob_diameter;Height_per_day_(until_flowering)	Cob_diameter;Ratio_of_ear_height_to_total_height	0	1	0	0	0	0	0	0	0	0	0	0	0	0	0	0	0	0	0	0	0	0	0	0	0	0	1	private
pan_gene_30044	pan_gene_5479	100_Kernel_weight;Cob_diameter;Height_per_day_(until_flowering)	Cob_diameter	0	1	1	0	0	1	0	0	0	0	1	0	0	0	1	0	0	0	1	0	0	0	0	0	0	0	6	dispensable
pan_gene_30044	pan_gene_7953	100_Kernel_weight;Cob_diameter;Height_per_day_(until_flowering)	Cob_diameter	0	1	0	0	0	0	0	0	0	0	0	0	0	0	0	0	0	0	0	0	0	1	0	0	0	0	2	dispensable
pan_gene_30044	pan_gene_853	100_Kernel_weight;Cob_diameter;Height_per_day_(until_flowering)	Cob_diameter	0	1	0	0	1	0	1	0	1	1	1	0	1	1	0	1	0	0	0	1	0	1	0	0	0	1	12	near-core
pan_gene_30058	pan_gene_30059	Cob_diameter;Height_above_ear	Boxcox-transformed_leaf_angle;Cob_diameter;Height_above_ear	0	1	1	1	1	1	1	1	1	0	1	0	1	1	1	1	1	1	0	1	1	1	0	1	0	1	20	core
pan_gene_30058	pan_gene_32516	Cob_diameter;Height_above_ear	Cob_diameter;Height_per_day_(until_flowering);Plant_height	0	0	0	0	0	0	0	0	0	0	0	0	0	0	0	0	0	0	1	0	0	0	0	0	0	0	1	private
pan_gene_30058	pan_gene_3800	Cob_diameter;Height_above_ear	Cob_diameter	0	1	0	1	0	0	0	0	1	0	0	0	0	0	0	0	0	0	0	0	0	1	0	0	0	0	4	dispensable
pan_gene_30058	pan_gene_4904	Cob_diameter;Height_above_ear	Cob_diameter	0	1	0	0	0	0	0	0	0	0	0	0	0	0	0	0	0	0	1	0	0	0	0	0	0	1	3	dispensable
pan_gene_30058	pan_gene_5148	Cob_diameter;Height_above_ear	Boxcox-transformed_leaf_angle;Cob_diameter;Tassel_branch_number	0	1	0	0	0	1	0	0	1	0	0	0	0	0	0	0	0	0	0	0	0	0	0	0	0	0	3	dispensable
pan_gene_30058	pan_gene_5519	Cob_diameter;Height_above_ear	Average_internode_length_(below_ear);Cob_diameter;Nodes_per_plant;Nodes_to_ear;Protein	0	0	0	0	1	0	1	0	0	0	0	1	0	0	0	1	0	0	0	0	0	1	0	1	1	0	7	dispensable
pan_gene_30059	pan_gene_30139	Boxcox-transformed_leaf_angle;Cob_diameter;Height_above_ear	Cob_diameter	0	1	0	0	0	0	0	0	0	0	0	0	0	0	0	0	0	0	0	0	0	0	0	0	0	0	1	private
pan_gene_30059	pan_gene_30422	Boxcox-transformed_leaf_angle;Cob_diameter;Height_above_ear	Cob_diameter	0	1	0	0	0	1	0	0	1	0	0	0	1	0	0	0	0	1	0	0	0	0	0	0	0	0	5	dispensable
pan_gene_30059	pan_gene_32516	Boxcox-transformed_leaf_angle;Cob_diameter;Height_above_ear	Cob_diameter;Height_per_day_(until_flowering);Plant_height	0	0	1	0	0	0	1	0	0	1	0	0	0	0	0	0	0	0	0	0	0	0	0	0	0	0	3	dispensable
pan_gene_30059	pan_gene_3800	Boxcox-transformed_leaf_angle;Cob_diameter;Height_above_ear	Cob_diameter	0	1	0	0	0	1	0	0	1	0	0	0	0	0	0	0	1	0	0	0	0	0	0	0	0	0	4	dispensable
pan_gene_30059	pan_gene_4898	Boxcox-transformed_leaf_angle;Cob_diameter;Height_above_ear	Cob_diameter;Stalk_strength	0	1	0	0	0	1	0	0	1	0	1	0	1	0	0	0	1	1	0	0	1	0	0	0	0	0	8	dispensable
pan_gene_30059	pan_gene_5329	Boxcox-transformed_leaf_angle;Cob_diameter;Height_above_ear	Cob_diameter	0	1	0	0	0	0	0	0	0	0	0	0	0	0	0	0	0	0	0	0	0	0	0	0	0	0	1	private
pan_gene_30059	pan_gene_5368	Boxcox-transformed_leaf_angle;Cob_diameter;Height_above_ear	Anthesis-silking_interval;Cob_diameter;Leaf_length;Nodes_above_ear;Photoperiod_growing-degree_days_to_anthesis	0	1	0	0	0	0	0	0	0	0	0	0	0	0	0	0	0	0	0	0	0	0	0	0	0	0	1	private
pan_gene_30059	pan_gene_5479	Boxcox-transformed_leaf_angle;Cob_diameter;Height_above_ear	Cob_diameter	0	1	0	1	1	1	1	1	1	0	1	1	1	1	1	1	1	1	0	1	1	1	0	1	0	1	20	core
pan_gene_30059	pan_gene_5519	Boxcox-transformed_leaf_angle;Cob_diameter;Height_above_ear	Average_internode_length_(below_ear);Cob_diameter;Nodes_per_plant;Nodes_to_ear;Protein	0	0	0	0	0	0	1	0	0	0	0	1	0	0	0	0	0	0	0	0	0	0	0	0	1	0	3	dispensable
pan_gene_30059	pan_gene_7943	Boxcox-transformed_leaf_angle;Cob_diameter;Height_above_ear	Cob_diameter	0	1	0	0	0	1	1	0	1	0	1	0	1	0	0	0	1	0	1	0	0	1	0	0	0	0	9	dispensable
pan_gene_30092	pan_gene_3800	Cob_diameter	Cob_diameter	0	1	0	0	1	0	0	0	0	0	0	1	1	0	0	0	0	1	1	0	0	0	1	1	0	0	8	dispensable
pan_gene_30092	pan_gene_7327	Cob_diameter	Cob_diameter	0	1	1	0	0	1	1	0	0	1	0	0	1	0	0	0	0	0	1	1	1	0	0	0	0	0	9	dispensable
pan_gene_30139	pan_gene_30422	Cob_diameter	Cob_diameter	0	1	0	0	0	0	0	0	0	0	1	0	0	0	0	0	0	0	0	0	0	0	0	0	0	0	2	dispensable
pan_gene_30139	pan_gene_5368	Cob_diameter	Anthesis-silking_interval;Cob_diameter;Leaf_length;Nodes_above_ear;Photoperiod_growing-degree_days_to_anthesis	0	1	0	0	0	0	0	0	0	0	0	0	0	0	0	0	0	0	0	0	0	0	0	0	0	0	1	private
pan_gene_30139	pan_gene_8615	Cob_diameter	Cob_diameter	0	1	1	0	0	0	0	0	0	0	0	0	0	0	0	0	0	0	1	0	1	0	1	0	0	0	5	dispensable
pan_gene_30422	pan_gene_32516	Cob_diameter	Cob_diameter;Height_per_day_(until_flowering);Plant_height	0	0	0	0	0	0	0	0	0	0	0	0	0	0	0	0	0	0	1	0	0	0	0	0	0	0	1	private
pan_gene_30422	pan_gene_3800	Cob_diameter	Cob_diameter	0	1	0	0	1	0	0	0	1	0	1	0	0	0	0	0	0	0	0	0	0	1	1	0	0	0	6	dispensable
pan_gene_30422	pan_gene_3802	Cob_diameter	Cob_diameter	0	1	1	0	0	0	0	0	1	0	0	0	1	0	0	1	0	1	0	1	1	0	1	0	0	1	10	dispensable
pan_gene_30422	pan_gene_4903	Cob_diameter	Cob_diameter	0	1	0	1	0	0	0	0	0	0	0	0	0	0	0	0	0	0	0	0	0	0	1	0	0	0	3	dispensable
pan_gene_30422	pan_gene_4904	Cob_diameter	Cob_diameter	0	1	1	1	1	1	0	1	1	0	1	0	1	1	1	1	1	1	0	1	1	1	1	0	0	1	19	near-core
pan_gene_30422	pan_gene_5148	Cob_diameter	Boxcox-transformed_leaf_angle;Cob_diameter;Tassel_branch_number	0	1	0	1	1	1	1	1	1	0	1	0	1	1	0	0	0	0	0	1	1	1	0	0	0	1	14	near-core
pan_gene_30422	pan_gene_5519	Cob_diameter	Average_internode_length_(below_ear);Cob_diameter;Nodes_per_plant;Nodes_to_ear;Protein	0	0	0	0	0	0	1	0	0	0	0	1	0	0	0	0	0	0	0	0	0	1	0	0	1	0	4	dispensable
pan_gene_30422	pan_gene_853	Cob_diameter	Cob_diameter	0	1	0	0	0	0	0	0	0	0	0	0	0	0	0	0	0	0	0	1	0	0	0	0	0	1	3	dispensable
pan_gene_32456	pan_gene_872	Cob_diameter;Fructose;Nodes_per_plant;Tassel_branch_number	Cob_diameter	0	0	0	0	0	0	0	0	0	0	1	1	1	0	0	0	0	0	0	0	0	0	0	0	0	0	3	dispensable
pan_gene_32516	pan_gene_3800	Cob_diameter;Height_per_day_(until_flowering);Plant_height	Cob_diameter	0	0	0	0	0	0	0	0	0	1	0	0	0	0	0	0	0	0	0	0	0	0	0	0	0	0	1	private
pan_gene_32516	pan_gene_4898	Cob_diameter;Height_per_day_(until_flowering);Plant_height	Cob_diameter;Stalk_strength	0	0	0	0	1	0	0	0	0	0	0	0	0	0	0	0	0	0	1	0	0	0	0	0	0	0	2	dispensable
pan_gene_32516	pan_gene_5479	Cob_diameter;Height_per_day_(until_flowering);Plant_height	Cob_diameter	0	0	0	0	1	0	0	0	0	0	0	0	0	0	0	0	0	0	1	0	0	0	0	0	0	0	2	dispensable
pan_gene_32516	pan_gene_7943	Cob_diameter;Height_per_day_(until_flowering);Plant_height	Cob_diameter	0	0	0	0	0	0	0	0	0	0	0	0	0	0	0	0	0	0	1	0	0	0	0	0	0	0	1	private
pan_gene_32516	pan_gene_7975	Cob_diameter;Height_per_day_(until_flowering);Plant_height	Cob_diameter	0	0	0	0	0	0	0	0	0	1	0	0	0	0	0	1	0	0	1	0	0	0	0	0	0	0	3	dispensable
pan_gene_32517	pan_gene_5669	Cob_diameter;Ear_height;Height_per_day_(until_flowering);Nodes_per_plant;Tassel_branch_number	100_Kernel_weight;Cob_diameter;Ear_height	0	1	0	0	0	0	0	1	0	0	0	0	0	0	0	0	0	0	0	0	0	0	0	0	0	1	3	dispensable
pan_gene_33224	pan_gene_8583	Cob_diameter	Cob_diameter	0	1	0	0	0	0	0	1	1	0	0	0	0	0	0	0	0	0	0	0	0	0	0	0	0	0	3	dispensable
pan_gene_3800	pan_gene_4898	Cob_diameter	Cob_diameter;Stalk_strength	0	1	0	0	1	1	0	0	1	0	1	1	0	0	1	0	0	0	0	0	0	1	1	1	0	0	10	dispensable
pan_gene_3800	pan_gene_4903	Cob_diameter	Cob_diameter	0	1	0	0	0	0	0	0	0	0	0	0	0	0	0	0	0	0	0	0	0	0	1	0	0	0	2	dispensable
pan_gene_3800	pan_gene_4904	Cob_diameter	Cob_diameter	0	1	0	0	0	0	0	0	0	0	0	0	0	0	0	0	0	0	0	0	0	1	0	0	0	0	2	dispensable
pan_gene_3800	pan_gene_5368	Cob_diameter	Anthesis-silking_interval;Cob_diameter;Leaf_length;Nodes_above_ear;Photoperiod_growing-degree_days_to_anthesis	0	1	0	1	0	0	0	0	1	0	0	0	0	0	0	0	0	0	0	0	0	1	0	0	0	0	4	dispensable
pan_gene_3800	pan_gene_5479	Cob_diameter	Cob_diameter	0	1	0	1	1	0	0	0	1	0	1	0	0	0	0	0	0	0	0	0	0	1	0	0	0	0	6	dispensable
pan_gene_3800	pan_gene_5838	Cob_diameter	100_Kernel_weight;Cob_diameter;Ear_height;Sucrose;Tassel_branch_number	0	0	0	0	0	0	0	0	0	0	0	0	0	0	0	0	0	0	0	0	0	1	0	0	0	0	1	private
pan_gene_3800	pan_gene_7943	Cob_diameter	Cob_diameter	0	1	0	0	0	0	0	0	1	0	1	0	0	0	0	0	0	0	0	0	0	1	0	1	0	0	5	dispensable
pan_gene_3800	pan_gene_7975	Cob_diameter	Cob_diameter	0	1	0	0	0	0	0	0	0	0	0	0	0	0	0	0	0	0	0	0	0	0	0	0	0	0	1	private
pan_gene_3800	pan_gene_8615	Cob_diameter	Cob_diameter	0	1	0	0	1	0	0	0	0	0	0	0	1	0	0	0	0	0	0	0	0	1	0	0	0	0	4	dispensable
pan_gene_3802	pan_gene_4904	Cob_diameter	Cob_diameter	0	1	1	0	1	0	0	0	0	1	0	0	1	1	0	0	0	1	0	0	0	0	1	0	0	0	8	dispensable
pan_gene_3802	pan_gene_7953	Cob_diameter	Cob_diameter	0	1	0	0	0	0	0	0	0	0	0	0	0	0	0	0	0	0	0	0	0	0	0	0	0	0	1	private
pan_gene_3802	pan_gene_853	Cob_diameter	Cob_diameter	0	1	0	0	1	0	1	0	0	0	0	0	1	0	0	0	0	0	0	0	0	0	0	0	0	0	4	dispensable
pan_gene_4885	pan_gene_5382	Chlorophyll_B;Cob_diameter	Cob_diameter;Leaf_length;Photoperiod_growing-degree_days_to_anthesis	0	1	0	0	0	0	0	0	0	0	0	0	0	0	0	0	0	0	0	0	0	0	0	0	0	0	1	private
pan_gene_4885	pan_gene_5937	Chlorophyll_B;Cob_diameter	100_Kernel_weight;Cob_diameter	0	1	0	0	0	0	0	0	0	0	0	0	0	0	0	0	0	0	0	0	0	0	0	0	0	0	1	private
pan_gene_4898	pan_gene_4903	Cob_diameter;Stalk_strength	Cob_diameter	0	1	0	0	0	0	0	0	1	0	0	0	0	0	0	0	0	0	0	0	0	0	1	0	0	0	3	dispensable
pan_gene_4898	pan_gene_4904	Cob_diameter;Stalk_strength	Cob_diameter	0	1	1	1	0	0	0	1	0	0	0	0	1	1	0	1	0	1	0	0	1	0	0	0	0	1	10	dispensable
pan_gene_4898	pan_gene_5148	Cob_diameter;Stalk_strength	Boxcox-transformed_leaf_angle;Cob_diameter;Tassel_branch_number	0	1	0	0	1	1	0	1	1	0	1	0	1	0	0	0	0	0	0	0	0	0	0	0	0	1	8	dispensable
pan_gene_4898	pan_gene_5368	Cob_diameter;Stalk_strength	Anthesis-silking_interval;Cob_diameter;Leaf_length;Nodes_above_ear;Photoperiod_growing-degree_days_to_anthesis	0	1	1	0	0	1	1	0	1	1	0	0	1	1	0	0	0	1	0	1	0	0	0	0	0	1	11	near-core
pan_gene_4898	pan_gene_7975	Cob_diameter;Stalk_strength	Cob_diameter	0	1	0	0	0	0	0	0	1	0	1	1	1	1	0	0	1	1	1	0	1	1	1	0	1	0	13	near-core
pan_gene_4898	pan_gene_853	Cob_diameter;Stalk_strength	Cob_diameter	0	1	0	0	0	0	0	0	0	0	0	0	1	0	0	0	0	0	0	0	0	0	0	0	0	0	2	dispensable
pan_gene_4898	pan_gene_8615	Cob_diameter;Stalk_strength	Cob_diameter	0	1	0	0	1	0	0	0	0	0	0	0	1	1	0	0	0	0	0	0	0	0	0	0	1	1	6	dispensable
pan_gene_4903	pan_gene_4904	Cob_diameter	Cob_diameter	0	1	0	0	1	0	0	0	0	1	0	0	0	0	0	0	0	0	0	0	1	0	1	0	0	0	5	dispensable
pan_gene_4903	pan_gene_5368	Cob_diameter	Anthesis-silking_interval;Cob_diameter;Leaf_length;Nodes_above_ear;Photoperiod_growing-degree_days_to_anthesis	0	1	0	0	0	0	0	0	0	0	0	0	0	0	0	0	0	0	0	0	0	0	1	0	0	0	2	dispensable
pan_gene_4903	pan_gene_5479	Cob_diameter	Cob_diameter	0	1	0	0	0	0	0	0	0	0	0	0	0	0	0	0	0	0	0	0	0	0	0	0	0	0	1	private
pan_gene_4903	pan_gene_7943	Cob_diameter	Cob_diameter	0	1	0	0	1	0	0	1	1	1	0	0	0	0	0	0	0	0	0	0	0	0	1	0	0	0	6	dispensable
pan_gene_4903	pan_gene_853	Cob_diameter	Cob_diameter	0	1	0	0	0	0	0	0	0	0	0	0	0	0	0	0	0	0	0	0	1	0	0	0	0	0	2	dispensable
pan_gene_4904	pan_gene_5148	Cob_diameter	Boxcox-transformed_leaf_angle;Cob_diameter;Tassel_branch_number	0	1	0	1	1	1	1	1	1	0	1	1	1	1	0	0	0	0	1	1	0	0	0	0	0	1	14	near-core
pan_gene_4904	pan_gene_5479	Cob_diameter	Cob_diameter	0	1	0	0	0	0	0	0	0	0	0	0	0	0	0	0	0	0	0	0	0	0	0	0	0	0	1	private
pan_gene_4904	pan_gene_7327	Cob_diameter	Cob_diameter	0	1	1	0	0	0	0	0	0	0	0	0	0	0	0	0	0	1	0	0	1	0	0	0	0	0	4	dispensable
pan_gene_4904	pan_gene_8615	Cob_diameter	Cob_diameter	0	1	0	0	0	0	0	0	0	0	0	0	0	0	0	0	0	0	0	0	0	0	0	0	0	1	2	dispensable
pan_gene_5103	pan_gene_7437	Cob_diameter;Fructose;PCA_of_metabolites:_PC2;Starch;Tassel_branch_number	Cob_diameter	0	0	0	1	0	0	0	0	0	0	0	0	0	0	0	0	0	0	0	0	0	0	0	0	0	0	1	private
pan_gene_5148	pan_gene_5368	Boxcox-transformed_leaf_angle;Cob_diameter;Tassel_branch_number	Anthesis-silking_interval;Cob_diameter;Leaf_length;Nodes_above_ear;Photoperiod_growing-degree_days_to_anthesis	0	1	1	0	0	1	1	0	1	1	1	1	1	0	1	0	1	1	1	1	1	1	0	0	0	1	17	near-core
pan_gene_5148	pan_gene_5479	Boxcox-transformed_leaf_angle;Cob_diameter;Tassel_branch_number	Cob_diameter	0	1	0	0	0	1	0	0	1	0	1	0	0	0	1	0	0	0	0	0	0	0	0	0	0	0	5	dispensable
pan_gene_5148	pan_gene_7943	Boxcox-transformed_leaf_angle;Cob_diameter;Tassel_branch_number	Cob_diameter	0	1	0	0	1	1	0	1	1	0	1	0	1	1	1	0	0	1	1	1	1	0	0	1	0	1	15	near-core
pan_gene_5148	pan_gene_853	Boxcox-transformed_leaf_angle;Cob_diameter;Tassel_branch_number	Cob_diameter	0	1	0	0	1	0	1	0	0	1	1	0	1	1	0	1	0	0	1	1	0	0	0	0	1	1	12	near-core
pan_gene_5167	pan_gene_5311	Cob_diameter;Tassel_branch_number	Cob_diameter;Ear_height	0	1	0	0	1	0	0	0	0	0	0	0	0	0	0	0	0	0	1	0	0	0	0	0	0	0	3	dispensable
pan_gene_5167	pan_gene_7953	Cob_diameter;Tassel_branch_number	Cob_diameter	0	1	0	1	0	0	1	0	0	0	0	0	0	0	0	0	0	0	0	0	0	0	0	0	0	0	3	dispensable
pan_gene_5167	pan_gene_853	Cob_diameter;Tassel_branch_number	Cob_diameter	0	1	0	0	1	1	1	0	1	0	0	1	0	1	0	1	0	0	1	0	0	0	0	0	0	0	9	dispensable
pan_gene_5321	pan_gene_5525	Cob_diameter;Ratio_of_ear_height_to_total_height	Cob_diameter	0	1	0	0	0	0	0	0	1	1	0	0	0	0	0	0	0	0	0	0	0	0	0	0	0	0	3	dispensable
pan_gene_5368	pan_gene_5479	Anthesis-silking_interval;Cob_diameter;Leaf_length;Nodes_above_ear;Photoperiod_growing-degree_days_to_anthesis	Cob_diameter	0	1	0	0	0	0	0	0	1	0	0	0	0	1	0	0	0	1	0	0	0	0	0	0	0	0	4	dispensable
pan_gene_5382	pan_gene_5869	Cob_diameter;Leaf_length;Photoperiod_growing-degree_days_to_anthesis	Cob_diameter;Days_to_silk;Nodes_to_ear	0	1	0	0	0	0	0	0	0	0	0	0	0	0	0	0	0	0	0	0	0	0	0	0	0	0	1	private
pan_gene_5446	pan_gene_98748	Average_internode_length_(below_ear);Cob_diameter;Days_to_anthesis;Days_to_silk;Tassel_branch_number;Total_amino_acids	Cob_diameter	0	1	0	0	0	0	0	0	0	0	0	0	0	0	0	0	0	0	0	0	0	0	0	0	0	0	1	private
pan_gene_5479	pan_gene_5838	Cob_diameter	100_Kernel_weight;Cob_diameter;Ear_height;Sucrose;Tassel_branch_number	0	0	0	0	0	1	1	0	0	0	0	1	0	0	0	0	0	0	0	0	0	0	0	0	0	1	4	dispensable
pan_gene_5479	pan_gene_7943	Cob_diameter	Cob_diameter	0	1	0	0	0	1	1	0	1	0	1	1	1	0	1	0	1	0	0	1	0	1	1	0	1	0	13	near-core
pan_gene_5489	pan_gene_7508	Boxcox-transformed_leaf_angle;Cob_diameter	Cob_diameter;Nodes_per_plant	0	1	0	0	0	0	0	0	0	0	0	0	1	0	0	0	0	0	0	0	0	0	1	0	0	0	3	dispensable
pan_gene_5489	pan_gene_8530	Boxcox-transformed_leaf_angle;Cob_diameter	Cob_diameter	0	0	0	0	0	0	0	0	0	0	0	0	0	0	0	0	0	0	0	0	1	0	0	0	0	0	1	private
pan_gene_5517	pan_gene_56263	Cob_diameter;Days_to_anthesis;Leaf_length;Nodes_to_ear	Average_internode_length_(whole_plant);Cob_diameter;Days_to_anthesis;Nodes_per_plant	0	1	0	0	0	0	0	0	0	0	0	0	0	0	0	0	0	0	0	0	0	0	0	0	0	0	1	private
pan_gene_5519	pan_gene_7943	Average_internode_length_(below_ear);Cob_diameter;Nodes_per_plant;Nodes_to_ear;Protein	Cob_diameter	0	0	0	0	0	0	1	0	0	0	0	1	0	0	0	0	0	0	0	0	0	1	0	1	0	0	4	dispensable
pan_gene_5519	pan_gene_7975	Average_internode_length_(below_ear);Cob_diameter;Nodes_per_plant;Nodes_to_ear;Protein	Cob_diameter	0	0	0	0	0	0	0	0	0	0	0	1	0	0	0	0	0	0	0	0	0	0	0	0	0	0	1	private
pan_gene_5525	pan_gene_7996	Cob_diameter	Cob_diameter;Ratio_of_ear_height_to_total_height	0	1	0	1	0	0	0	0	0	1	0	0	0	1	0	1	0	0	0	0	0	0	0	0	0	0	5	dispensable
pan_gene_5838	pan_gene_7327	100_Kernel_weight;Cob_diameter;Ear_height;Sucrose;Tassel_branch_number	Cob_diameter	0	0	0	0	0	0	1	0	0	0	0	0	0	0	0	0	0	0	0	0	0	0	0	0	0	0	1	private
pan_gene_5838	pan_gene_853	100_Kernel_weight;Cob_diameter;Ear_height;Sucrose;Tassel_branch_number	Cob_diameter	0	0	0	0	0	1	0	0	0	0	0	0	1	0	0	0	0	0	0	0	0	0	0	0	0	0	2	dispensable
pan_gene_61848	pan_gene_7327	Cob_diameter	Cob_diameter	0	0	0	0	0	1	0	0	0	0	0	0	0	0	0	0	0	0	0	0	0	0	0	0	0	0	1	private
pan_gene_7327	pan_gene_7943	Cob_diameter	Cob_diameter	0	1	1	0	0	0	1	0	1	0	1	0	1	0	1	0	1	0	0	1	1	1	0	1	0	0	12	near-core
pan_gene_7327	pan_gene_7975	Cob_diameter	Cob_diameter	0	1	1	1	0	1	1	1	1	1	1	0	1	0	1	1	1	1	1	1	1	1	0	0	0	0	18	near-core
pan_gene_7327	pan_gene_8615	Cob_diameter	Cob_diameter	0	1	1	0	0	0	0	0	0	0	0	0	1	0	0	0	0	0	0	0	1	1	1	0	1	0	7	dispensable
pan_gene_7943	pan_gene_7975	Cob_diameter	Cob_diameter	0	1	0	0	0	0	0	0	1	0	1	0	1	0	0	0	0	0	0	0	0	0	0	0	0	0	4	dispensable
pan_gene_7943	pan_gene_853	Cob_diameter	Cob_diameter	0	1	1	0	1	1	0	0	0	0	0	0	0	0	0	1	0	0	1	0	1	1	0	0	0	1	9	dispensable
pan_gene_7943	pan_gene_8615	Cob_diameter	Cob_diameter	0	1	0	0	0	0	0	0	0	0	0	0	1	0	0	0	0	0	0	1	1	1	0	0	0	0	5	dispensable
pan_gene_7953	pan_gene_853	Cob_diameter	Cob_diameter	0	1	1	0	0	0	1	0	0	1	0	0	0	1	0	1	1	0	0	1	0	0	0	1	1	0	10	dispensable
pan_gene_7975	pan_gene_8615	Cob_diameter	Cob_diameter	0	1	0	0	0	0	0	0	0	0	0	0	1	0	0	0	1	0	0	0	0	0	0	0	0	1	4	dispensable
pan_gene_102882	pan_gene_27342	Average_internode_length_(below_ear);Cob_diameter;Ear_height;Nodes_to_ear;Northern_Leaf_Blight;Plant_height	Cob_diameter;Days_to_silk	0	0	1	0	0	0	1	0	0	0	0	0	0	0	0	0	0	0	0	0	0	0	0	0	0	0	2	dispensable
pan_gene_11164	pan_gene_15621	Boxcox-transformed_leaf_angle;Cob_diameter;Nodes_above_ear;Southern_leaf_blight	Cob_diameter	0	0	1	0	0	0	0	0	0	0	1	0	0	0	0	0	0	0	0	0	0	0	0	0	0	0	2	dispensable
pan_gene_11164	pan_gene_7346	Boxcox-transformed_leaf_angle;Cob_diameter;Nodes_above_ear;Southern_leaf_blight	Cob_diameter	0	0	1	0	0	0	0	0	0	0	0	0	0	0	0	0	0	0	0	0	0	0	0	0	0	0	1	private
pan_gene_11166	pan_gene_23679	Average_internode_length_(below_ear);Cob_diameter;Nodes_to_ear;Protein;Starch	Anthesis-silking_interval;Cob_diameter;Starch	0	0	1	0	0	0	0	0	0	0	0	0	0	0	0	0	0	0	0	0	0	0	0	0	0	0	1	private
pan_gene_11166	pan_gene_29204	Average_internode_length_(below_ear);Cob_diameter;Nodes_to_ear;Protein;Starch	Cob_diameter	0	0	1	0	0	0	0	0	0	0	0	0	0	0	0	0	0	0	0	0	0	0	0	0	0	1	2	dispensable
pan_gene_11667	pan_gene_15622	Cob_diameter;Southern_leaf_blight;Tassel_length	Cob_diameter	0	0	0	0	0	0	0	0	0	1	0	0	0	0	0	1	0	0	0	0	0	0	0	0	0	0	2	dispensable
pan_gene_11667	pan_gene_30044	Cob_diameter;Southern_leaf_blight;Tassel_length	100_Kernel_weight;Cob_diameter;Height_per_day_(until_flowering)	0	0	0	0	0	1	0	0	0	0	0	0	0	0	0	1	0	0	0	0	0	0	0	0	0	1	3	dispensable
pan_gene_11752	pan_gene_16090	Cob_diameter	Cob_diameter	0	0	1	0	1	0	0	0	1	0	0	0	0	0	0	0	0	0	0	0	0	0	0	0	0	0	3	dispensable
pan_gene_11752	pan_gene_226	Cob_diameter	Cob_diameter;Ear_height;Nodes_above_ear;Ratio_of_ear_height_to_total_height	0	0	1	0	0	0	0	0	0	0	0	0	0	0	0	0	0	0	0	0	0	0	0	0	0	0	1	private
pan_gene_11752	pan_gene_27342	Cob_diameter	Cob_diameter;Days_to_silk	0	0	1	1	1	0	0	0	1	1	0	0	1	0	0	0	0	0	0	0	1	0	0	0	0	0	7	dispensable
pan_gene_11752	pan_gene_30096	Cob_diameter	Cob_diameter	0	0	1	0	0	0	0	0	1	0	0	0	0	0	0	0	0	0	0	0	0	0	0	0	0	0	2	dispensable
pan_gene_11752	pan_gene_5334	Cob_diameter	Cob_diameter;Leaf_length;Total_amino_acids	0	0	1	0	0	0	0	0	1	1	0	0	0	0	0	0	0	0	0	0	0	0	0	0	0	0	3	dispensable
pan_gene_11752	pan_gene_5366	Cob_diameter	Anthesis-silking_interval;Cob_diameter;Nodes_per_plant;Total_amino_acids	0	0	1	0	0	0	0	0	0	0	0	0	0	0	0	0	0	0	0	0	0	0	0	0	0	0	1	private
pan_gene_11757	pan_gene_15627	Cob_diameter	Cob_diameter	0	0	1	1	1	0	0	0	0	0	0	0	0	0	0	0	1	1	0	0	0	0	0	0	0	0	5	dispensable
pan_gene_11757	pan_gene_15742	Cob_diameter	Cob_diameter	0	0	1	1	1	0	0	0	0	0	0	0	0	0	0	0	0	0	0	0	0	0	1	0	0	0	4	dispensable
pan_gene_11757	pan_gene_16456	Cob_diameter	Cob_diameter	0	0	1	1	0	0	0	0	0	0	0	0	0	0	0	0	0	0	1	0	1	0	0	0	0	0	4	dispensable
pan_gene_11757	pan_gene_28032	Cob_diameter	Cob_diameter;PCA_of_metabolites:_PC2	0	0	1	1	0	0	0	0	0	0	0	0	0	0	0	0	0	0	0	0	0	0	0	1	0	0	3	dispensable
pan_gene_11757	pan_gene_5148	Cob_diameter	Boxcox-transformed_leaf_angle;Cob_diameter;Tassel_branch_number	0	0	1	0	1	0	1	1	0	0	1	1	0	1	0	0	0	1	0	1	1	0	0	1	0	0	11	near-core
pan_gene_11757	pan_gene_5368	Cob_diameter	Anthesis-silking_interval;Cob_diameter;Leaf_length;Nodes_above_ear;Photoperiod_growing-degree_days_to_anthesis	0	0	1	0	0	0	1	0	0	0	1	1	0	0	0	1	0	0	0	1	1	0	1	0	0	1	9	dispensable
pan_gene_11757	pan_gene_7943	Cob_diameter	Cob_diameter	0	0	1	0	1	0	1	1	0	1	0	0	0	0	0	1	0	0	0	0	1	0	1	0	0	0	8	dispensable
pan_gene_11834	pan_gene_21795	Average_internode_length_(whole_plant);Cob_diameter;Nodes_to_ear	Cob_diameter;Ear_row_number	0	0	0	0	0	1	0	0	0	0	0	0	0	0	0	0	0	0	0	0	0	0	0	0	0	0	1	private
pan_gene_11837	pan_gene_14940	Cob_diameter	Cob_diameter	0	0	0	1	1	1	1	1	1	1	1	0	0	1	0	1	0	0	1	0	1	0	1	0	0	1	14	near-core
pan_gene_11837	pan_gene_26178	Cob_diameter	Cob_diameter	0	0	0	1	0	0	0	0	0	0	0	0	0	0	0	0	0	0	0	0	0	0	0	0	0	0	1	private
pan_gene_11837	pan_gene_2936	Cob_diameter	Cob_diameter	0	0	0	0	1	0	0	0	0	1	0	1	0	0	1	0	0	1	0	0	0	0	1	1	0	0	7	dispensable
pan_gene_11888	pan_gene_15627	Cob_diameter;Ear_height;Nodes_above_ear;Ratio_of_ear_height_to_total_height;Tassel_branch_number	Cob_diameter	0	0	0	0	0	1	0	0	0	0	0	0	0	0	0	0	0	0	0	0	0	0	0	0	0	0	1	private
pan_gene_11888	pan_gene_15742	Cob_diameter;Ear_height;Nodes_above_ear;Ratio_of_ear_height_to_total_height;Tassel_branch_number	Cob_diameter	0	0	0	0	0	1	0	0	0	0	0	0	0	0	0	0	0	0	0	0	0	0	0	0	0	0	1	private
pan_gene_11992	pan_gene_13066	Average_internode_length_(above_ear);Cob_diameter	Cob_diameter	0	0	1	0	0	0	0	0	0	0	0	0	0	0	0	1	0	0	0	0	0	0	0	0	0	0	2	dispensable
pan_gene_120	pan_gene_15551	Cob_diameter;Nodes_above_ear	Cob_diameter	0	0	1	0	1	0	0	1	0	1	0	0	1	0	0	0	0	1	1	0	0	0	0	0	1	0	8	dispensable
pan_gene_120	pan_gene_30058	Cob_diameter;Nodes_above_ear	Cob_diameter;Height_above_ear	0	0	1	0	1	1	0	0	0	0	0	0	0	0	0	0	0	1	0	0	1	1	0	0	0	0	6	dispensable
pan_gene_120	pan_gene_713	Cob_diameter;Nodes_above_ear	Cob_diameter;Tassel_length	0	0	1	0	1	0	0	0	0	1	0	0	0	0	0	0	1	0	1	0	1	0	0	0	0	0	6	dispensable
pan_gene_120	pan_gene_7435	Cob_diameter;Nodes_above_ear	Cob_diameter	0	0	1	0	0	0	0	0	0	0	0	0	0	0	0	0	1	0	0	0	0	0	0	0	0	0	2	dispensable
pan_gene_12053	pan_gene_5869	Cob_diameter;Ear_row_number	Cob_diameter;Days_to_silk;Nodes_to_ear	0	0	1	0	0	1	0	0	0	0	0	0	0	0	0	0	0	0	0	0	0	0	0	0	0	0	2	dispensable
pan_gene_12286	pan_gene_15345	Cob_diameter	Cob_diameter	0	0	1	0	0	0	0	0	0	0	0	0	0	0	0	0	0	0	0	0	0	0	0	0	0	0	1	private
pan_gene_12286	pan_gene_179	Cob_diameter	Cob_diameter;Plant_height	0	0	1	0	0	0	0	0	0	0	0	0	0	0	0	0	0	0	0	0	0	0	0	0	0	0	1	private
pan_gene_12286	pan_gene_28192	Cob_diameter	Cob_diameter	0	0	1	0	0	0	0	0	0	0	0	0	0	0	0	0	0	0	0	0	0	0	0	0	0	0	1	private
pan_gene_12286	pan_gene_4810	Cob_diameter	Cob_diameter;Ear_row_number;Southern_leaf_blight	0	0	1	0	0	0	0	0	0	0	0	0	0	0	0	0	0	0	0	0	0	0	0	0	0	0	1	private
pan_gene_12286	pan_gene_5517	Cob_diameter	Cob_diameter;Days_to_anthesis;Leaf_length;Nodes_to_ear	0	0	1	0	0	0	0	0	0	0	0	0	0	0	0	0	0	0	0	0	0	0	0	0	0	0	1	private
pan_gene_1257	pan_gene_1448	Cob_diameter	Cob_diameter	0	0	1	1	0	0	0	0	0	0	0	0	0	0	0	0	0	0	0	0	0	0	0	0	0	0	2	dispensable
pan_gene_1257	pan_gene_15551	Cob_diameter	Cob_diameter	0	0	1	0	1	0	0	1	1	1	0	1	0	1	0	0	0	1	0	0	0	0	0	0	0	0	8	dispensable
pan_gene_1257	pan_gene_15622	Cob_diameter	Cob_diameter	0	0	1	0	0	0	0	0	0	0	0	0	1	0	0	0	0	0	0	0	0	0	0	0	0	0	2	dispensable
pan_gene_1257	pan_gene_19403	Cob_diameter	Average_internode_length_(above_ear);Cob_diameter	0	0	0	0	1	0	0	0	0	0	0	0	0	0	0	0	0	0	0	0	0	0	0	0	0	0	1	private
pan_gene_1257	pan_gene_27499	Cob_diameter	Cob_diameter	0	0	0	0	0	0	0	0	0	1	0	0	0	0	0	1	0	0	0	0	1	0	0	0	0	1	4	dispensable
pan_gene_1257	pan_gene_27996	Cob_diameter	Average_internode_length_(above_ear);Cob_diameter;Stalk_strength;Starch	0	0	1	0	1	0	0	0	0	0	0	0	0	0	0	0	1	0	0	0	0	0	0	0	1	0	4	dispensable
pan_gene_1257	pan_gene_28044	Cob_diameter	Cob_diameter;Tassel_branch_number	0	0	1	1	0	1	1	0	0	1	0	1	1	0	1	0	0	0	1	0	1	0	1	1	1	1	14	near-core
pan_gene_1257	pan_gene_30058	Cob_diameter	Cob_diameter;Height_above_ear	0	0	1	1	1	1	1	1	1	0	1	1	1	1	1	1	0	1	1	1	1	1	1	1	1	1	22	core
pan_gene_1257	pan_gene_7435	Cob_diameter	Cob_diameter	0	0	1	0	0	1	0	1	0	0	1	0	1	0	1	1	0	1	0	0	0	0	1	0	0	0	9	dispensable
pan_gene_1257	pan_gene_7975	Cob_diameter	Cob_diameter	0	0	1	0	1	1	1	1	1	1	1	0	1	1	0	1	1	1	0	0	1	0	1	0	0	1	16	near-core
pan_gene_12961	pan_gene_1448	Cob_diameter	Cob_diameter	0	0	0	1	0	0	0	0	0	1	1	0	1	0	0	1	0	0	0	0	0	0	0	1	0	0	6	dispensable
pan_gene_12961	pan_gene_17166	Cob_diameter	Cob_diameter	0	0	0	1	0	0	0	0	0	0	1	0	0	0	0	0	1	0	0	0	0	0	0	0	0	0	3	dispensable
pan_gene_12961	pan_gene_198	Cob_diameter	Cob_diameter	0	0	0	1	0	1	0	0	1	1	1	0	1	0	1	1	1	0	0	0	0	0	1	1	0	1	12	near-core
pan_gene_12961	pan_gene_7921	Cob_diameter	Cob_diameter;PCA_of_metabolites:_PC2	0	0	0	0	0	0	0	0	0	1	0	0	0	0	0	0	1	0	0	0	0	0	1	0	0	0	3	dispensable
pan_gene_12961	pan_gene_8569	Cob_diameter	Cob_diameter	0	0	0	0	0	0	0	0	1	0	0	0	0	0	0	0	0	0	0	0	0	0	1	0	0	0	2	dispensable
pan_gene_13065	pan_gene_4871	Cob_diameter	Cob_diameter	0	0	1	0	0	0	0	0	0	0	0	0	0	0	0	0	0	0	0	0	0	0	0	0	0	0	1	private
pan_gene_13065	pan_gene_7943	Cob_diameter	Cob_diameter	0	0	1	0	0	0	0	0	0	0	1	0	1	0	0	0	0	1	0	0	1	0	0	0	0	1	6	dispensable
pan_gene_1426	pan_gene_15654	Cob_diameter;Protein;Tassel_branch_number	Cob_diameter;Ear_row_number;Plant_height	0	0	1	0	0	1	0	0	0	0	0	0	0	0	0	0	0	0	0	0	0	0	0	0	0	0	2	dispensable
pan_gene_1426	pan_gene_30092	Cob_diameter;Protein;Tassel_branch_number	Cob_diameter	0	0	1	1	1	1	1	0	0	0	0	1	1	0	0	0	0	0	0	1	0	0	0	0	0	0	8	dispensable
pan_gene_1426	pan_gene_5329	Cob_diameter;Protein;Tassel_branch_number	Cob_diameter	0	0	1	0	0	0	0	0	0	0	0	0	0	0	0	0	0	0	0	0	1	0	0	0	0	0	2	dispensable
pan_gene_1426	pan_gene_7327	Cob_diameter;Protein;Tassel_branch_number	Cob_diameter	0	0	1	0	0	1	1	0	1	1	0	0	0	0	0	0	0	1	0	1	1	1	1	0	0	0	10	dispensable
pan_gene_1448	pan_gene_14513	Cob_diameter	Cob_diameter	0	0	1	1	0	0	0	0	0	0	1	0	0	0	0	0	0	1	0	0	1	0	0	0	0	0	5	dispensable
pan_gene_1448	pan_gene_15551	Cob_diameter	Cob_diameter	0	0	1	1	0	0	0	1	0	0	0	0	0	0	0	0	0	0	0	0	0	0	1	0	0	0	4	dispensable
pan_gene_1448	pan_gene_27996	Cob_diameter	Average_internode_length_(above_ear);Cob_diameter;Stalk_strength;Starch	0	0	1	0	0	0	0	0	1	0	0	0	0	0	0	0	0	0	0	0	0	0	0	0	0	0	2	dispensable
pan_gene_1448	pan_gene_7921	Cob_diameter	Cob_diameter;PCA_of_metabolites:_PC2	0	0	0	0	0	0	1	0	0	0	0	0	0	0	0	0	0	0	0	0	0	0	1	0	0	0	2	dispensable
pan_gene_1448	pan_gene_8569	Cob_diameter	Cob_diameter	0	0	1	1	0	0	0	1	1	0	1	0	0	1	0	0	1	0	0	0	1	0	0	0	0	0	8	dispensable
pan_gene_14511	pan_gene_24333	Cob_diameter;Days_to_silk	Cob_diameter	0	0	1	1	1	0	1	0	1	1	1	1	0	0	0	1	0	1	0	0	1	0	1	1	0	0	13	near-core
pan_gene_14511	pan_gene_4871	Cob_diameter;Days_to_silk	Cob_diameter	0	0	1	0	0	0	0	0	0	0	0	0	0	0	0	0	0	0	0	0	0	0	0	0	0	0	1	private
pan_gene_14511	pan_gene_7327	Cob_diameter;Days_to_silk	Cob_diameter	0	0	1	0	0	0	0	0	0	0	0	0	0	0	0	0	0	0	0	0	0	0	0	0	0	0	1	private
pan_gene_14511	pan_gene_7943	Cob_diameter;Days_to_silk	Cob_diameter	0	0	1	0	0	0	0	0	0	0	1	0	0	0	0	0	0	1	0	0	1	0	0	0	0	1	5	dispensable
pan_gene_14513	pan_gene_15551	Cob_diameter	Cob_diameter	0	0	1	1	0	0	1	1	0	0	0	0	1	1	0	0	1	1	0	0	0	0	0	0	1	0	9	dispensable
pan_gene_14513	pan_gene_15622	Cob_diameter	Cob_diameter	0	0	1	0	0	0	0	0	0	0	0	0	1	0	1	0	0	0	0	0	0	0	0	0	0	0	3	dispensable
pan_gene_14513	pan_gene_17166	Cob_diameter	Cob_diameter	0	0	1	1	0	0	1	1	0	1	0	0	1	1	0	1	0	1	0	0	1	0	0	0	0	0	10	dispensable
pan_gene_14513	pan_gene_27996	Cob_diameter	Average_internode_length_(above_ear);Cob_diameter;Stalk_strength;Starch	0	0	1	0	0	0	0	0	0	0	0	0	0	0	0	0	1	0	0	0	0	0	0	0	1	0	3	dispensable
pan_gene_14513	pan_gene_29975	Cob_diameter	Cob_diameter;Southern_leaf_blight	0	0	1	0	0	1	0	0	0	0	0	0	1	0	0	0	0	0	0	1	1	0	0	0	0	0	5	dispensable
pan_gene_14513	pan_gene_30044	Cob_diameter	100_Kernel_weight;Cob_diameter;Height_per_day_(until_flowering)	0	0	1	0	0	0	0	0	0	0	1	0	0	0	0	0	0	0	1	0	1	0	0	0	0	0	4	dispensable
pan_gene_14513	pan_gene_30092	Cob_diameter	Cob_diameter	0	0	1	0	0	0	0	0	0	0	0	0	0	0	1	0	0	1	1	0	0	0	0	0	1	0	5	dispensable
pan_gene_14513	pan_gene_8569	Cob_diameter	Cob_diameter	0	0	1	0	0	0	0	0	0	0	0	0	0	0	0	0	0	0	0	0	0	0	0	0	0	0	1	private
pan_gene_14535	pan_gene_24310	Boxcox-transformed_leaf_angle;Cob_diameter	Cob_diameter	0	0	1	0	0	0	0	0	0	0	0	0	0	0	0	0	0	0	0	0	0	0	0	0	0	0	1	private
pan_gene_14535	pan_gene_733	Boxcox-transformed_leaf_angle;Cob_diameter	Average_internode_length_(whole_plant);Cob_diameter;Plant_height	0	0	1	0	0	0	0	0	0	0	0	0	1	0	0	0	0	0	0	0	0	0	0	0	0	0	2	dispensable
pan_gene_14535	pan_gene_7849	Boxcox-transformed_leaf_angle;Cob_diameter	Anthesis-silking_interval;Average_internode_length_(whole_plant);Cob_diameter;Height_per_day_(until_flowering)	0	0	1	0	0	0	0	0	0	0	0	0	1	0	0	0	0	0	0	0	0	0	0	0	0	0	2	dispensable
pan_gene_14559	pan_gene_7943	Cob_diameter;Tassel_branch_number	Cob_diameter	0	0	1	0	0	0	0	0	0	0	0	0	0	0	0	1	0	1	0	0	0	0	0	0	0	1	4	dispensable
pan_gene_14591	pan_gene_158	Boxcox-transformed_leaf_angle;Cob_diameter	Cob_diameter;Nodes_per_plant	0	0	1	1	0	0	0	1	0	0	0	0	0	0	0	0	0	0	0	0	1	0	0	0	0	1	5	dispensable
pan_gene_14940	pan_gene_16053	Cob_diameter	Cob_diameter;Days_to_anthesis;Glucose;Nodes_to_ear	0	0	0	0	0	0	0	0	1	0	1	0	0	0	0	0	0	0	0	0	0	1	0	1	0	0	4	dispensable
pan_gene_14940	pan_gene_26178	Cob_diameter	Cob_diameter	0	0	1	0	0	0	0	0	0	0	0	0	0	0	0	0	0	0	0	0	1	0	0	0	0	1	3	dispensable
pan_gene_15015	pan_gene_7849	Cob_diameter;Tassel_branch_number	Anthesis-silking_interval;Average_internode_length_(whole_plant);Cob_diameter;Height_per_day_(until_flowering)	0	0	1	0	0	0	0	0	0	0	0	0	0	0	0	0	0	0	0	0	0	0	0	0	1	1	3	dispensable
pan_gene_15271	pan_gene_27500	Cob_diameter	Cob_diameter	0	0	1	0	0	0	1	0	0	0	0	0	0	0	0	0	1	1	0	0	0	0	0	0	0	0	4	dispensable
pan_gene_15345	pan_gene_212	Cob_diameter	Average_internode_length_(below_ear);Cob_diameter;Ear_height	0	0	1	0	0	0	0	0	0	0	0	0	0	0	0	0	0	0	0	0	1	0	0	0	0	0	2	dispensable
pan_gene_15345	pan_gene_26428	Cob_diameter	Boxcox-transformed_leaf_angle;Cob_diameter;Leaf_length;Nodes_above_ear;Plant_height;Tassel_length	0	0	1	0	0	0	1	0	0	0	1	1	0	0	0	0	0	1	0	0	1	0	0	0	0	0	6	dispensable
pan_gene_15345	pan_gene_5517	Cob_diameter	Cob_diameter;Days_to_anthesis;Leaf_length;Nodes_to_ear	0	0	1	0	0	0	0	0	0	0	0	0	0	0	0	0	0	0	0	0	0	0	0	0	0	0	1	private
pan_gene_15413	pan_gene_28037	Cob_diameter;Ear_height	Cob_diameter;Total_amino_acids	0	0	0	0	0	1	0	0	0	0	0	0	0	0	0	0	0	0	0	0	0	0	0	0	0	0	1	private
pan_gene_15413	pan_gene_5329	Cob_diameter;Ear_height	Cob_diameter	0	0	0	0	0	0	0	0	0	0	0	0	0	0	0	0	0	0	0	0	1	0	0	0	0	0	1	private
pan_gene_15549	pan_gene_15742	Cob_diameter	Cob_diameter	0	0	1	1	1	1	1	0	1	1	1	1	0	1	1	1	1	1	1	1	1	0	1	1	1	1	21	core
pan_gene_15549	pan_gene_17643	Cob_diameter	Cob_diameter	0	0	1	0	0	0	0	0	0	1	0	0	0	0	0	0	0	1	0	0	0	0	0	0	0	0	3	dispensable
pan_gene_15549	pan_gene_182	Cob_diameter	Cob_diameter;Nodes_per_plant	0	0	1	0	1	1	1	0	0	1	0	0	1	1	0	0	0	0	0	0	0	0	0	0	0	1	8	dispensable
pan_gene_15549	pan_gene_21038	Cob_diameter	Cob_diameter;Leaf_width	0	0	1	1	0	0	0	0	1	0	1	0	0	0	1	0	0	0	0	0	0	1	1	0	1	0	8	dispensable
pan_gene_15549	pan_gene_25054	Cob_diameter	Cob_diameter	0	0	1	1	1	1	1	1	1	0	1	0	0	1	0	0	0	0	0	0	0	1	0	1	0	1	12	near-core
pan_gene_15549	pan_gene_26805	Cob_diameter	Boxcox-transformed_leaf_angle;Cob_diameter	0	0	1	0	0	0	0	1	0	0	0	1	0	1	0	1	1	1	1	0	0	0	0	1	0	0	9	dispensable
pan_gene_15549	pan_gene_7327	Cob_diameter	Cob_diameter	0	0	1	0	0	1	1	0	1	0	1	0	1	0	1	0	1	1	0	1	0	0	0	1	1	0	12	near-core
pan_gene_15551	pan_gene_27996	Cob_diameter	Average_internode_length_(above_ear);Cob_diameter;Stalk_strength;Starch	0	0	1	0	1	0	0	0	0	0	1	0	0	0	0	0	0	0	0	0	0	0	0	0	1	0	4	dispensable
pan_gene_15551	pan_gene_5479	Cob_diameter	Cob_diameter	0	0	1	0	0	0	0	0	1	0	0	1	0	0	0	0	0	0	0	0	0	0	0	0	0	0	3	dispensable
pan_gene_15551	pan_gene_5519	Cob_diameter	Average_internode_length_(below_ear);Cob_diameter;Nodes_per_plant;Nodes_to_ear;Protein	0	0	0	0	0	0	0	0	0	1	0	1	0	0	0	0	0	0	0	0	0	0	0	0	0	0	2	dispensable
pan_gene_15551	pan_gene_713	Cob_diameter	Cob_diameter;Tassel_length	0	0	1	1	1	0	0	0	1	1	0	1	0	1	0	0	1	0	1	0	1	0	0	0	0	0	10	dispensable
pan_gene_15551	pan_gene_7921	Cob_diameter	Cob_diameter;PCA_of_metabolites:_PC2	0	0	0	0	1	0	0	0	1	1	0	0	0	0	0	0	0	1	0	0	0	0	0	0	0	0	4	dispensable
pan_gene_15551	pan_gene_7975	Cob_diameter	Cob_diameter	0	0	1	0	0	0	0	0	0	0	0	0	0	0	0	0	0	0	0	0	0	0	0	0	0	0	1	private
pan_gene_15551	pan_gene_8569	Cob_diameter	Cob_diameter	0	0	1	0	0	0	0	0	0	0	0	0	0	0	0	0	0	0	0	0	0	0	0	0	0	0	1	private
pan_gene_15622	pan_gene_16437	Cob_diameter	Average_internode_length_(below_ear);Cob_diameter	0	0	0	0	1	0	0	0	0	0	0	0	0	0	0	0	0	0	0	0	0	0	0	0	0	0	1	private
pan_gene_15622	pan_gene_16455	Cob_diameter	Cob_diameter	0	0	1	1	0	0	0	0	1	0	0	0	1	0	0	0	0	0	0	0	0	0	0	1	0	0	5	dispensable
pan_gene_15622	pan_gene_17643	Cob_diameter	Cob_diameter	0	0	1	0	0	0	0	0	0	0	0	0	0	0	0	0	0	0	0	0	0	0	1	0	0	0	2	dispensable
pan_gene_15622	pan_gene_21038	Cob_diameter	Cob_diameter;Leaf_width	0	0	1	0	0	0	0	0	1	0	0	0	1	0	0	0	0	0	0	0	0	0	0	0	0	0	3	dispensable
pan_gene_15622	pan_gene_30092	Cob_diameter	Cob_diameter	0	0	1	1	1	0	0	0	0	0	0	0	1	0	1	0	0	0	0	1	0	0	0	1	0	0	7	dispensable
pan_gene_15622	pan_gene_30422	Cob_diameter	Cob_diameter	0	0	1	1	1	1	1	1	1	1	1	0	1	1	0	0	0	1	0	1	0	0	1	0	0	0	14	near-core
pan_gene_15622	pan_gene_4895	Cob_diameter	Chlorophyll_B;Cob_diameter	0	0	0	0	0	0	0	0	0	0	0	0	0	0	1	0	0	0	0	0	0	0	0	1	0	0	2	dispensable
pan_gene_15622	pan_gene_4898	Cob_diameter	Cob_diameter;Stalk_strength	0	0	1	1	1	1	1	1	1	1	0	0	1	0	0	0	0	1	0	0	0	0	0	1	1	0	12	near-core
pan_gene_15622	pan_gene_5479	Cob_diameter	Cob_diameter	0	0	1	0	0	1	0	0	1	0	0	0	1	0	1	0	0	1	0	0	0	0	0	1	1	0	8	dispensable
pan_gene_15622	pan_gene_5519	Cob_diameter	Average_internode_length_(below_ear);Cob_diameter;Nodes_per_plant;Nodes_to_ear;Protein	0	0	0	0	0	0	0	0	0	0	0	0	0	0	0	0	0	0	0	0	0	0	0	0	1	0	1	private
pan_gene_15622	pan_gene_5838	Cob_diameter	100_Kernel_weight;Cob_diameter;Ear_height;Sucrose;Tassel_branch_number	0	0	0	1	1	1	1	0	0	1	0	0	0	0	0	0	0	0	0	0	0	0	0	0	0	0	5	dispensable
pan_gene_15622	pan_gene_7327	Cob_diameter	Cob_diameter	0	0	1	0	0	0	0	0	1	0	0	0	1	0	1	0	0	0	0	0	1	0	1	1	1	0	8	dispensable
pan_gene_15627	pan_gene_16456	Cob_diameter	Cob_diameter	0	0	1	0	1	1	0	0	0	0	0	0	0	0	0	0	0	0	0	0	0	0	0	0	0	0	3	dispensable
pan_gene_15627	pan_gene_5368	Cob_diameter	Anthesis-silking_interval;Cob_diameter;Leaf_length;Nodes_above_ear;Photoperiod_growing-degree_days_to_anthesis	0	0	1	0	0	0	0	0	0	0	0	0	0	0	0	0	0	0	0	0	0	0	0	0	0	0	1	private
pan_gene_15627	pan_gene_7768	Cob_diameter	Cob_diameter	0	0	1	1	0	0	0	1	0	0	0	0	0	0	0	0	0	0	0	0	0	0	0	0	0	0	3	dispensable
pan_gene_15627	pan_gene_7860	Cob_diameter	Average_internode_length_(above_ear);Average_internode_length_(whole_plant);Cob_diameter;Height_per_day_(until_flowering)	0	0	1	0	0	0	0	0	0	0	0	0	0	0	0	0	0	0	0	0	0	0	0	0	0	0	1	private
pan_gene_15628	pan_gene_16456	Cob_diameter;Ear_height	Cob_diameter	0	0	1	1	0	1	0	0	0	0	0	0	0	0	0	0	0	0	0	0	0	0	0	0	0	0	3	dispensable
pan_gene_15628	pan_gene_26686	Cob_diameter;Ear_height	Cob_diameter	0	0	1	1	1	0	0	0	0	0	0	0	1	0	0	0	0	0	0	0	0	0	0	0	0	0	4	dispensable
pan_gene_15628	pan_gene_28032	Cob_diameter;Ear_height	Cob_diameter;PCA_of_metabolites:_PC2	0	0	1	0	0	0	0	0	0	0	0	0	0	0	0	0	0	0	0	0	0	0	1	0	0	0	2	dispensable
pan_gene_15628	pan_gene_5148	Cob_diameter;Ear_height	Boxcox-transformed_leaf_angle;Cob_diameter;Tassel_branch_number	0	0	1	1	1	0	0	1	0	0	0	1	0	0	0	1	0	0	0	0	1	0	1	0	0	0	8	dispensable
pan_gene_15654	pan_gene_30092	Cob_diameter;Ear_row_number;Plant_height	Cob_diameter	0	0	1	1	0	0	0	0	0	0	0	0	0	0	0	0	0	0	0	1	0	0	0	0	0	0	3	dispensable
pan_gene_15654	pan_gene_5329	Cob_diameter;Ear_row_number;Plant_height	Cob_diameter	0	0	1	0	0	0	0	0	0	0	0	0	0	0	0	0	0	0	0	0	0	0	0	0	0	0	1	private
pan_gene_15654	pan_gene_7327	Cob_diameter;Ear_row_number;Plant_height	Cob_diameter	0	0	1	0	0	1	0	0	1	0	0	0	0	0	0	0	0	0	0	0	0	0	1	0	0	0	4	dispensable
pan_gene_15654	pan_gene_8615	Cob_diameter;Ear_row_number;Plant_height	Cob_diameter	0	0	1	0	0	0	0	0	0	0	0	0	0	0	0	0	0	0	0	1	0	0	1	0	0	0	3	dispensable
pan_gene_15691	pan_gene_27496	Cob_diameter;Nodes_above_ear;Tassel_branch_number	Cob_diameter;Leaf_width	0	0	1	0	1	0	0	0	0	0	0	0	0	0	0	0	0	0	0	0	0	0	0	0	0	0	2	dispensable
pan_gene_15691	pan_gene_4891	Cob_diameter;Nodes_above_ear;Tassel_branch_number	Cob_diameter;Ear_row_number	0	0	1	0	1	0	0	0	0	0	0	0	0	0	0	0	0	0	0	0	0	0	0	0	0	0	2	dispensable
pan_gene_15691	pan_gene_5382	Cob_diameter;Nodes_above_ear;Tassel_branch_number	Cob_diameter;Leaf_length;Photoperiod_growing-degree_days_to_anthesis	0	0	1	0	0	0	1	0	1	0	0	0	0	0	0	0	0	0	0	0	0	0	0	0	0	0	3	dispensable
pan_gene_15699	pan_gene_26178	Cob_diameter	Cob_diameter	0	0	0	0	0	0	1	1	0	1	0	0	0	1	0	0	0	0	0	1	1	0	1	0	0	1	8	dispensable
pan_gene_15699	pan_gene_2936	Cob_diameter	Cob_diameter	0	0	0	1	1	0	0	0	0	1	0	1	0	1	0	1	1	1	1	1	1	0	1	1	1	1	15	near-core
pan_gene_15742	pan_gene_16437	Cob_diameter	Average_internode_length_(below_ear);Cob_diameter	0	0	0	0	1	0	0	0	0	0	0	1	0	0	1	0	0	0	0	0	0	0	0	0	0	0	3	dispensable
pan_gene_15742	pan_gene_24437	Cob_diameter	Cob_diameter	0	0	0	0	1	0	0	0	1	0	0	1	0	0	0	0	0	1	0	0	0	0	0	0	0	0	4	dispensable
pan_gene_15742	pan_gene_29699	Cob_diameter	Cob_diameter	0	0	1	1	0	0	1	1	1	0	0	0	1	0	0	0	0	0	0	0	1	0	0	0	0	0	7	dispensable
pan_gene_15742	pan_gene_30044	Cob_diameter	100_Kernel_weight;Cob_diameter;Height_per_day_(until_flowering)	0	0	1	0	0	1	0	0	0	0	1	1	0	0	1	0	0	0	1	0	1	1	1	0	0	0	9	dispensable
pan_gene_15742	pan_gene_30422	Cob_diameter	Cob_diameter	0	0	1	1	1	1	1	0	1	0	1	1	1	1	1	1	0	1	1	0	1	1	1	0	1	0	18	near-core
pan_gene_15742	pan_gene_3802	Cob_diameter	Cob_diameter	0	0	1	0	0	0	0	0	1	0	0	0	1	0	0	0	0	1	0	0	1	0	1	0	0	0	6	dispensable
pan_gene_15742	pan_gene_5148	Cob_diameter	Boxcox-transformed_leaf_angle;Cob_diameter;Tassel_branch_number	0	0	1	0	1	1	0	0	1	0	1	0	0	0	0	0	0	0	0	0	1	0	0	0	0	0	6	dispensable
pan_gene_15742	pan_gene_5368	Cob_diameter	Anthesis-silking_interval;Cob_diameter;Leaf_length;Nodes_above_ear;Photoperiod_growing-degree_days_to_anthesis	0	0	1	0	0	1	0	0	1	0	1	0	0	0	0	0	0	0	0	0	0	0	0	0	0	0	4	dispensable
pan_gene_15742	pan_gene_99695	Cob_diameter	Cob_diameter	0	0	1	0	0	0	0	0	0	0	0	0	0	0	0	0	0	0	0	0	0	0	0	0	0	0	1	private
pan_gene_15756	pan_gene_5479	Cob_diameter	Cob_diameter	0	0	1	0	0	0	1	1	0	0	1	1	1	1	0	0	0	0	1	0	1	0	0	1	0	1	11	near-core
pan_gene_16054	pan_gene_19482	Cob_diameter;Days_to_anthesis;Glucose;Nodes_to_ear	Cob_diameter;Leaf_width;Nodes_per_plant	0	0	0	0	0	0	0	0	0	0	0	0	1	0	0	0	0	0	0	0	0	0	0	0	0	0	1	private
pan_gene_16054	pan_gene_21038	Cob_diameter;Days_to_anthesis;Glucose;Nodes_to_ear	Cob_diameter;Leaf_width	0	0	1	0	0	0	0	0	1	0	1	0	0	1	0	0	0	1	0	0	0	1	1	0	0	1	8	dispensable
pan_gene_16054	pan_gene_4904	Cob_diameter;Days_to_anthesis;Glucose;Nodes_to_ear	Cob_diameter	0	0	1	0	0	0	0	0	0	0	0	0	0	0	0	0	0	1	0	0	1	0	0	0	0	0	3	dispensable
pan_gene_16090	pan_gene_17643	Cob_diameter	Cob_diameter	0	0	1	0	0	0	0	0	0	0	0	0	0	0	0	0	0	0	0	0	0	0	1	0	0	0	2	dispensable
pan_gene_16090	pan_gene_27996	Cob_diameter	Average_internode_length_(above_ear);Cob_diameter;Stalk_strength;Starch	0	0	1	0	0	0	0	0	1	1	0	0	0	0	0	0	1	0	0	0	0	0	0	0	0	0	4	dispensable
pan_gene_16090	pan_gene_30096	Cob_diameter	Cob_diameter	0	0	1	0	0	1	1	0	1	0	1	0	1	0	1	0	0	1	1	0	1	0	0	0	0	0	10	dispensable
pan_gene_16090	pan_gene_5334	Cob_diameter	Cob_diameter;Leaf_length;Total_amino_acids	0	0	1	0	0	0	0	0	1	1	0	0	0	0	0	1	0	0	0	0	0	0	0	0	0	0	4	dispensable
pan_gene_16090	pan_gene_5382	Cob_diameter	Cob_diameter;Leaf_length;Photoperiod_growing-degree_days_to_anthesis	0	0	1	1	0	0	0	1	1	0	0	1	0	0	1	0	0	1	0	0	1	1	0	0	0	0	9	dispensable
pan_gene_16335	pan_gene_7996	Cob_diameter	Cob_diameter;Ratio_of_ear_height_to_total_height	0	0	1	0	0	0	0	1	1	0	0	0	0	0	0	0	0	0	0	0	1	0	1	0	0	0	5	dispensable
pan_gene_16437	pan_gene_30092	Average_internode_length_(below_ear);Cob_diameter	Cob_diameter	0	0	0	0	1	0	0	0	0	0	0	1	0	0	0	0	0	0	0	0	0	0	0	0	0	0	2	dispensable
pan_gene_16455	pan_gene_17355	Cob_diameter	Cob_diameter	0	0	0	0	0	0	0	0	0	0	0	0	0	0	0	0	0	0	0	0	0	1	0	0	0	0	1	private
pan_gene_16455	pan_gene_2885	Cob_diameter	Cob_diameter	0	0	1	1	1	1	0	0	1	0	1	1	1	0	0	1	0	1	0	0	1	1	0	1	1	1	15	near-core
pan_gene_16456	pan_gene_26686	Cob_diameter	Cob_diameter	0	0	1	1	1	1	0	1	0	0	0	0	0	1	0	0	0	0	0	1	0	0	0	0	0	0	7	dispensable
pan_gene_16456	pan_gene_28032	Cob_diameter	Cob_diameter;PCA_of_metabolites:_PC2	0	0	1	0	1	0	0	0	1	0	0	0	0	0	0	0	0	0	0	0	0	0	0	0	0	0	3	dispensable
pan_gene_16456	pan_gene_5148	Cob_diameter	Boxcox-transformed_leaf_angle;Cob_diameter;Tassel_branch_number	0	0	1	0	1	1	0	0	0	0	0	0	0	1	0	0	0	0	0	0	1	0	0	0	0	0	5	dispensable
pan_gene_16456	pan_gene_7508	Cob_diameter	Cob_diameter;Nodes_per_plant	0	0	1	0	0	0	0	0	0	0	0	0	0	0	0	0	0	0	0	0	0	0	0	0	0	0	1	private
pan_gene_16456	pan_gene_7768	Cob_diameter	Cob_diameter	0	0	1	0	0	0	0	0	0	0	0	0	0	0	0	0	0	0	0	0	0	0	0	0	0	0	1	private
pan_gene_16456	pan_gene_7860	Cob_diameter	Average_internode_length_(above_ear);Average_internode_length_(whole_plant);Cob_diameter;Height_per_day_(until_flowering)	0	0	1	0	0	0	0	0	0	0	0	0	0	0	0	0	0	0	0	0	0	0	0	1	0	0	2	dispensable
pan_gene_17166	pan_gene_27996	Cob_diameter	Average_internode_length_(above_ear);Cob_diameter;Stalk_strength;Starch	0	0	1	0	1	0	0	0	0	0	0	0	0	0	0	0	0	0	0	0	0	0	0	0	0	0	2	dispensable
pan_gene_17166	pan_gene_29699	Cob_diameter	Cob_diameter	0	0	1	1	0	0	0	0	0	0	0	0	0	0	0	0	0	0	0	0	1	0	0	0	0	0	3	dispensable
pan_gene_17166	pan_gene_8569	Cob_diameter	Cob_diameter	0	0	1	0	0	0	0	0	1	0	0	0	0	0	0	0	0	0	0	0	0	0	0	0	0	0	2	dispensable
pan_gene_17239	pan_gene_24636	Cob_diameter	Cob_diameter;Plant_height	0	0	0	0	0	0	0	0	0	0	1	0	0	0	0	0	0	0	1	0	0	0	0	0	0	0	2	dispensable
pan_gene_17239	pan_gene_30044	Cob_diameter	100_Kernel_weight;Cob_diameter;Height_per_day_(until_flowering)	0	0	0	0	0	1	0	0	0	0	1	0	0	0	0	0	0	0	1	1	1	0	0	0	0	0	5	dispensable
pan_gene_17239	pan_gene_30092	Cob_diameter	Cob_diameter	0	0	0	0	1	1	0	0	0	0	0	0	0	0	0	0	0	0	0	1	1	0	0	0	0	0	4	dispensable
pan_gene_17239	pan_gene_5838	Cob_diameter	100_Kernel_weight;Cob_diameter;Ear_height;Sucrose;Tassel_branch_number	0	0	0	0	1	1	0	0	0	1	0	0	0	0	0	1	0	0	0	0	0	0	0	0	0	0	4	dispensable
pan_gene_17239	pan_gene_7327	Cob_diameter	Cob_diameter	0	0	0	0	0	1	0	0	0	1	0	0	0	0	1	1	0	0	0	1	1	0	0	0	0	0	6	dispensable
pan_gene_17239	pan_gene_8615	Cob_diameter	Cob_diameter	0	0	0	0	0	0	0	0	0	1	0	0	0	0	0	0	0	0	1	0	1	0	0	0	0	0	3	dispensable
pan_gene_17643	pan_gene_2788	Cob_diameter	Cob_diameter	0	0	1	0	0	0	0	0	0	1	0	0	0	0	0	1	0	0	0	0	0	0	1	0	0	0	4	dispensable
pan_gene_17643	pan_gene_30422	Cob_diameter	Cob_diameter	0	0	1	0	0	0	0	1	0	0	0	0	0	0	0	0	0	0	0	0	0	0	0	0	0	0	2	dispensable
pan_gene_17643	pan_gene_4904	Cob_diameter	Cob_diameter	0	0	1	0	0	0	0	1	0	0	0	0	0	0	0	0	0	0	0	0	0	0	0	0	0	0	2	dispensable
pan_gene_179	pan_gene_2788	Cob_diameter;Plant_height	Cob_diameter	0	0	1	1	1	0	0	0	0	0	1	0	0	0	0	0	0	1	0	0	1	1	1	0	0	0	8	dispensable
pan_gene_182	pan_gene_30422	Cob_diameter;Nodes_per_plant	Cob_diameter	0	0	1	0	1	1	0	0	1	1	0	1	1	1	0	0	0	0	0	0	1	0	0	0	0	0	9	dispensable
pan_gene_182	pan_gene_4904	Cob_diameter;Nodes_per_plant	Cob_diameter	0	0	1	0	0	1	0	1	1	0	0	0	0	1	0	0	1	0	0	0	1	0	0	0	0	1	8	dispensable
pan_gene_182	pan_gene_7943	Cob_diameter;Nodes_per_plant	Cob_diameter	0	0	1	0	1	1	0	1	0	1	0	0	1	1	0	0	0	0	0	0	1	0	0	0	0	0	8	dispensable
pan_gene_19403	pan_gene_30058	Average_internode_length_(above_ear);Cob_diameter	Cob_diameter;Height_above_ear	0	0	0	0	1	0	0	0	0	0	0	0	0	0	0	0	0	0	0	0	0	0	0	0	0	0	1	private
pan_gene_19403	pan_gene_5479	Average_internode_length_(above_ear);Cob_diameter	Cob_diameter	0	0	0	0	1	0	0	0	0	0	0	0	0	0	0	0	0	0	0	0	0	0	0	0	0	0	1	private
pan_gene_19403	pan_gene_5519	Average_internode_length_(above_ear);Cob_diameter	Average_internode_length_(below_ear);Cob_diameter;Nodes_per_plant;Nodes_to_ear;Protein	0	0	0	0	1	0	0	0	0	0	0	0	0	0	0	0	0	0	0	0	0	0	0	0	0	0	1	private
pan_gene_19403	pan_gene_713	Average_internode_length_(above_ear);Cob_diameter	Cob_diameter;Tassel_length	0	0	0	0	1	0	0	0	0	0	0	0	0	0	0	0	0	0	0	0	0	0	0	0	0	0	1	private
pan_gene_19403	pan_gene_7975	Average_internode_length_(above_ear);Cob_diameter	Cob_diameter	0	0	0	0	1	0	0	0	0	0	0	0	0	0	0	0	0	0	0	0	0	0	0	0	0	0	1	private
pan_gene_198	pan_gene_27996	Cob_diameter	Average_internode_length_(above_ear);Cob_diameter;Stalk_strength;Starch	0	0	1	0	1	0	0	0	0	0	0	0	0	0	0	0	0	0	0	0	0	0	0	0	0	0	2	dispensable
pan_gene_20360	pan_gene_4872	Cob_diameter;Photoperiod_Growing-degree_days_to_silk	Cob_diameter	0	0	1	0	0	0	0	0	0	0	0	0	0	0	0	0	0	0	0	0	0	0	0	0	0	0	1	private
pan_gene_21038	pan_gene_30044	Cob_diameter;Leaf_width	100_Kernel_weight;Cob_diameter;Height_per_day_(until_flowering)	0	0	1	0	0	1	0	0	1	0	1	0	0	0	0	0	0	0	1	0	0	0	0	0	0	0	5	dispensable
pan_gene_21038	pan_gene_30422	Cob_diameter;Leaf_width	Cob_diameter	0	0	1	1	0	0	0	0	1	0	1	0	1	0	0	0	0	0	1	0	0	0	1	0	1	0	8	dispensable
pan_gene_21038	pan_gene_4898	Cob_diameter;Leaf_width	Cob_diameter;Stalk_strength	0	0	1	1	0	1	0	0	1	0	1	0	1	0	1	0	1	0	1	0	0	0	1	0	1	0	11	near-core
pan_gene_21038	pan_gene_4904	Cob_diameter;Leaf_width	Cob_diameter	0	0	1	0	0	0	0	0	0	0	0	0	0	0	0	0	0	0	0	0	0	0	0	0	0	0	1	private
pan_gene_21038	pan_gene_5519	Cob_diameter;Leaf_width	Average_internode_length_(below_ear);Cob_diameter;Nodes_per_plant;Nodes_to_ear;Protein	0	0	0	0	0	0	0	0	0	0	0	0	0	0	0	1	0	0	0	0	0	0	0	0	1	0	2	dispensable
pan_gene_21154	pan_gene_30096	Cob_diameter	Cob_diameter	0	0	1	0	1	1	0	1	0	1	1	1	1	0	0	1	0	0	0	0	0	0	0	0	0	0	9	dispensable
pan_gene_212	pan_gene_26428	Average_internode_length_(below_ear);Cob_diameter;Ear_height	Boxcox-transformed_leaf_angle;Cob_diameter;Leaf_length;Nodes_above_ear;Plant_height;Tassel_length	0	0	1	0	0	0	0	0	0	0	0	0	0	0	0	0	0	1	0	0	1	0	1	0	0	0	4	dispensable
pan_gene_21249	pan_gene_4871	Cob_diameter	Cob_diameter	0	0	1	0	0	0	0	0	0	0	0	0	0	0	0	0	0	0	0	0	0	0	0	0	0	0	1	private
pan_gene_21249	pan_gene_7327	Cob_diameter	Cob_diameter	0	0	1	0	0	0	0	0	0	0	0	0	0	0	0	0	0	0	0	0	0	0	0	0	0	0	1	private
pan_gene_226	pan_gene_27342	Cob_diameter;Ear_height;Nodes_above_ear;Ratio_of_ear_height_to_total_height	Cob_diameter;Days_to_silk	0	0	1	0	0	0	0	0	0	0	0	0	0	0	0	0	0	0	0	0	0	0	0	0	0	0	1	private
pan_gene_226	pan_gene_5382	Cob_diameter;Ear_height;Nodes_above_ear;Ratio_of_ear_height_to_total_height	Cob_diameter;Leaf_length;Photoperiod_growing-degree_days_to_anthesis	0	0	1	0	0	0	0	0	0	0	0	0	0	0	0	0	0	0	0	0	1	0	0	0	0	0	2	dispensable
pan_gene_228	pan_gene_24310	Cob_diameter	Cob_diameter	0	0	1	1	1	0	1	0	1	1	0	0	0	1	0	0	1	0	0	0	0	1	0	0	0	0	9	dispensable
pan_gene_228	pan_gene_30412	Cob_diameter	Cob_diameter	0	0	1	0	0	0	0	0	0	0	0	0	0	0	0	0	0	0	0	0	0	0	0	0	0	0	1	private
pan_gene_228	pan_gene_32156	Cob_diameter	Cob_diameter;Nodes_to_ear	0	0	0	1	0	0	0	0	0	0	0	0	0	0	0	0	0	0	0	0	0	0	0	0	0	0	1	private
pan_gene_228	pan_gene_733	Cob_diameter	Average_internode_length_(whole_plant);Cob_diameter;Plant_height	0	0	1	0	1	0	1	0	1	1	0	0	0	1	0	0	0	1	0	0	0	0	0	0	0	0	7	dispensable
pan_gene_23657	pan_gene_30410	Cob_diameter;Glucose	Cob_diameter;Tassel_branch_number	0	0	1	0	0	0	0	0	0	0	0	0	0	0	0	0	0	0	0	0	0	0	0	0	0	0	1	private
pan_gene_238	pan_gene_5334	Cob_diameter;Ear_height	Cob_diameter;Leaf_length;Total_amino_acids	0	0	1	0	0	0	0	0	0	0	0	0	0	0	0	0	0	0	0	0	0	0	0	0	0	0	1	private
pan_gene_24310	pan_gene_30412	Cob_diameter	Cob_diameter	0	0	1	0	0	0	0	0	0	0	0	0	0	0	0	0	0	0	0	1	0	0	0	0	0	0	2	dispensable
pan_gene_24333	pan_gene_7327	Cob_diameter	Cob_diameter	0	0	1	0	0	0	0	0	0	0	0	0	0	0	0	0	0	1	0	0	1	1	0	0	0	0	4	dispensable
pan_gene_24437	pan_gene_26794	Cob_diameter	Cob_diameter;Days_to_anthesis	0	0	0	0	0	0	0	0	0	0	0	0	0	0	0	0	0	0	0	0	1	0	0	0	0	0	1	private
pan_gene_24636	pan_gene_28037	Cob_diameter;Plant_height	Cob_diameter;Total_amino_acids	0	0	1	0	0	0	0	0	1	0	0	0	0	0	0	0	0	0	0	0	0	0	0	0	0	0	2	dispensable
pan_gene_24636	pan_gene_5329	Cob_diameter;Plant_height	Cob_diameter	0	0	1	0	0	0	0	0	0	0	0	0	0	0	0	0	0	0	0	0	1	0	0	0	0	0	2	dispensable
pan_gene_24636	pan_gene_8615	Cob_diameter;Plant_height	Cob_diameter	0	0	1	0	0	0	0	0	0	0	1	0	0	0	0	0	0	0	0	0	0	0	0	0	0	0	2	dispensable
pan_gene_25054	pan_gene_26805	Cob_diameter	Boxcox-transformed_leaf_angle;Cob_diameter	0	0	1	0	0	0	0	1	0	0	0	0	0	0	0	0	0	0	0	0	0	0	0	1	0	0	3	dispensable
pan_gene_25054	pan_gene_30422	Cob_diameter	Cob_diameter	0	0	1	1	1	1	1	0	0	0	1	0	0	1	1	1	0	1	1	0	1	0	0	0	1	0	13	near-core
pan_gene_25054	pan_gene_3802	Cob_diameter	Cob_diameter	0	0	1	0	0	0	0	1	1	0	0	0	0	0	0	1	0	0	0	0	1	0	0	0	0	0	5	dispensable
pan_gene_25054	pan_gene_4898	Cob_diameter	Cob_diameter;Stalk_strength	0	0	1	1	1	1	1	1	1	0	1	0	0	0	0	0	0	1	1	0	0	0	0	0	0	1	11	near-core
pan_gene_25054	pan_gene_5148	Cob_diameter	Boxcox-transformed_leaf_angle;Cob_diameter;Tassel_branch_number	0	0	1	1	1	1	1	1	1	1	1	1	0	1	0	1	1	1	0	1	1	0	1	1	0	0	18	near-core
pan_gene_25464	pan_gene_28183	Cob_diameter;Height_above_ear;Height_per_day_(until_flowering);Plant_height	Cob_diameter;Height_per_day_(until_flowering)	0	0	1	1	0	0	0	0	1	0	0	1	0	0	0	0	0	1	0	1	0	0	1	0	0	0	7	dispensable
pan_gene_25464	pan_gene_30072	Cob_diameter;Height_above_ear;Height_per_day_(until_flowering);Plant_height	Cob_diameter	0	0	1	0	0	0	0	1	0	0	0	0	0	1	0	0	0	0	0	0	0	0	0	0	0	0	3	dispensable
pan_gene_26178	pan_gene_4888	Cob_diameter	Cob_diameter;Ear_row_number;Nodes_per_plant;Stalk_strength	0	0	1	0	0	0	0	0	0	1	0	1	0	1	0	0	0	0	1	0	1	0	0	0	0	0	6	dispensable
pan_gene_26178	pan_gene_927	Cob_diameter	Average_internode_length_(whole_plant);Cob_diameter;Height_per_day_(until_flowering)	0	0	0	0	0	0	0	0	0	0	0	0	0	1	0	0	0	0	0	0	0	0	0	0	0	0	1	private
pan_gene_26686	pan_gene_26805	Cob_diameter	Boxcox-transformed_leaf_angle;Cob_diameter	0	0	1	0	0	0	0	0	0	0	0	0	0	0	0	0	0	0	0	0	0	0	0	0	0	0	1	private
pan_gene_26686	pan_gene_5148	Cob_diameter	Boxcox-transformed_leaf_angle;Cob_diameter;Tassel_branch_number	0	0	1	0	1	0	0	0	0	0	0	0	0	0	0	0	1	0	0	0	0	0	0	0	0	0	3	dispensable
pan_gene_26686	pan_gene_5368	Cob_diameter	Anthesis-silking_interval;Cob_diameter;Leaf_length;Nodes_above_ear;Photoperiod_growing-degree_days_to_anthesis	0	0	1	0	0	0	0	0	0	0	0	0	0	0	0	0	0	0	0	0	0	0	0	0	0	0	1	private
pan_gene_26686	pan_gene_7768	Cob_diameter	Cob_diameter	0	0	1	0	0	0	0	0	0	0	0	0	0	0	0	0	0	0	0	0	0	0	0	0	0	0	1	private
pan_gene_26686	pan_gene_7860	Cob_diameter	Average_internode_length_(above_ear);Average_internode_length_(whole_plant);Cob_diameter;Height_per_day_(until_flowering)	0	0	1	0	0	0	0	0	0	0	0	0	0	0	0	0	0	0	0	0	0	0	0	0	0	0	1	private
pan_gene_26794	pan_gene_3802	Cob_diameter;Days_to_anthesis	Cob_diameter	0	0	0	0	0	0	0	0	0	0	0	0	0	0	0	0	0	0	0	0	1	0	0	0	0	0	1	private
pan_gene_26794	pan_gene_5525	Cob_diameter;Days_to_anthesis	Cob_diameter	0	0	0	0	0	0	1	0	0	0	0	0	0	0	0	0	0	0	0	0	0	0	0	0	0	0	1	private
pan_gene_26794	pan_gene_99695	Cob_diameter;Days_to_anthesis	Cob_diameter	0	0	0	0	0	0	1	0	0	0	0	0	0	0	0	0	0	0	0	0	0	0	0	0	0	0	1	private
pan_gene_26836	pan_gene_29975	Cob_diameter;Photoperiod_growing-degree_days_to_anthesis;Ratio_of_ear_height_to_total_height	Cob_diameter;Southern_leaf_blight	0	0	1	0	0	0	0	0	0	0	0	0	0	0	0	0	0	0	0	0	0	0	0	0	0	0	1	private
pan_gene_26836	pan_gene_99695	Cob_diameter;Photoperiod_growing-degree_days_to_anthesis;Ratio_of_ear_height_to_total_height	Cob_diameter	0	0	1	0	0	0	0	0	0	0	1	0	0	0	0	0	0	0	0	0	0	0	0	0	0	0	2	dispensable
pan_gene_26973	pan_gene_32480	Cob_diameter;Leaf_length;Ratio_of_ear_height_to_total_height	Cob_diameter;Ear_height	0	0	1	0	0	0	0	0	0	0	0	0	0	0	0	0	0	0	0	1	0	0	0	0	0	0	2	dispensable
pan_gene_26973	pan_gene_4810	Cob_diameter;Leaf_length;Ratio_of_ear_height_to_total_height	Cob_diameter;Ear_row_number;Southern_leaf_blight	0	0	1	0	0	0	0	0	0	0	0	0	0	0	0	0	0	0	0	0	0	0	0	0	0	0	1	private
pan_gene_26973	pan_gene_8583	Cob_diameter;Leaf_length;Ratio_of_ear_height_to_total_height	Cob_diameter	0	0	1	0	0	0	0	0	0	1	0	0	0	0	0	0	0	0	0	0	0	0	0	0	0	0	2	dispensable
pan_gene_27342	pan_gene_5334	Cob_diameter;Days_to_silk	Cob_diameter;Leaf_length;Total_amino_acids	0	0	1	0	0	0	0	0	0	1	0	0	0	0	0	0	0	0	0	0	0	0	0	0	0	0	2	dispensable
pan_gene_27342	pan_gene_5366	Cob_diameter;Days_to_silk	Anthesis-silking_interval;Cob_diameter;Nodes_per_plant;Total_amino_acids	0	0	1	0	0	0	0	0	0	0	0	0	0	0	0	0	0	0	0	0	0	0	0	0	0	0	1	private
pan_gene_27496	pan_gene_30096	Cob_diameter;Leaf_width	Cob_diameter	0	0	1	0	0	0	0	0	0	0	0	0	0	0	0	0	0	0	0	0	0	0	0	0	0	0	1	private
pan_gene_27496	pan_gene_7920	Cob_diameter;Leaf_width	Cob_diameter	0	0	1	0	0	0	1	0	0	0	0	0	1	0	0	0	0	0	0	0	0	0	0	0	1	0	4	dispensable
pan_gene_27498	pan_gene_30411	Cob_diameter;PCA_of_metabolites:_PC1	Cob_diameter;Tassel_branch_number	0	0	1	0	0	0	0	0	0	0	0	0	0	0	0	0	0	0	0	0	0	0	0	0	0	0	1	private
pan_gene_27499	pan_gene_30092	Cob_diameter	Cob_diameter	0	0	0	0	1	0	0	0	0	1	0	0	0	0	0	0	0	0	0	0	0	0	0	0	0	0	2	dispensable
pan_gene_27499	pan_gene_4871	Cob_diameter	Cob_diameter	0	0	0	0	0	0	0	0	0	0	0	0	0	0	0	0	0	0	0	0	0	0	0	0	0	1	1	private
pan_gene_2788	pan_gene_5937	Cob_diameter	100_Kernel_weight;Cob_diameter	0	0	1	0	0	0	0	0	0	0	0	1	0	0	0	0	0	0	0	0	0	0	0	1	0	0	3	dispensable
pan_gene_27996	pan_gene_2885	Average_internode_length_(above_ear);Cob_diameter;Stalk_strength;Starch	Cob_diameter	0	0	1	0	1	0	0	0	0	0	0	0	0	0	0	1	0	0	0	0	0	0	0	0	1	0	4	dispensable
pan_gene_27996	pan_gene_30096	Average_internode_length_(above_ear);Cob_diameter;Stalk_strength;Starch	Cob_diameter	0	0	1	0	0	0	0	0	1	0	0	0	0	0	0	0	0	0	0	0	0	0	0	0	0	1	3	dispensable
pan_gene_27996	pan_gene_8569	Average_internode_length_(above_ear);Cob_diameter;Stalk_strength;Starch	Cob_diameter	0	0	1	0	0	0	0	0	1	0	0	0	0	0	1	0	0	0	0	0	0	0	0	0	0	0	3	dispensable
pan_gene_28005	pan_gene_28183	Cob_diameter;Nodes_to_ear;Tassel_length	Cob_diameter;Height_per_day_(until_flowering)	0	0	1	0	0	0	0	0	0	0	0	0	0	0	0	0	0	0	0	0	0	0	0	0	0	0	1	private
pan_gene_28005	pan_gene_30072	Cob_diameter;Nodes_to_ear;Tassel_length	Cob_diameter	0	0	1	0	0	0	0	0	0	0	0	0	0	0	0	0	0	0	0	0	0	0	0	0	0	0	1	private
pan_gene_28015	pan_gene_28183	Cob_diameter;Tassel_branch_number;Tassel_length	Cob_diameter;Height_per_day_(until_flowering)	0	0	1	0	0	0	0	0	0	0	0	0	0	0	0	0	0	0	0	0	0	0	0	0	0	0	1	private
pan_gene_28015	pan_gene_30072	Cob_diameter;Tassel_branch_number;Tassel_length	Cob_diameter	0	0	1	0	0	0	0	0	0	0	0	0	0	0	0	0	0	0	0	0	0	0	0	0	0	0	1	private
pan_gene_28015	pan_gene_4891	Cob_diameter;Tassel_branch_number;Tassel_length	Cob_diameter;Ear_row_number	0	0	1	0	0	0	0	0	0	0	0	0	0	0	0	0	0	0	0	0	0	0	0	0	0	0	1	private
pan_gene_28015	pan_gene_5482	Cob_diameter;Tassel_branch_number;Tassel_length	Boxcox-transformed_leaf_angle;Cob_diameter	0	0	1	0	0	0	0	0	0	0	0	0	0	0	0	0	0	0	0	0	0	0	0	0	0	0	1	private
pan_gene_28015	pan_gene_5842	Cob_diameter;Tassel_branch_number;Tassel_length	Average_internode_length_(whole_plant);Chlorophyll_A;Cob_diameter	0	0	1	0	0	0	0	0	0	0	0	0	0	0	0	0	0	0	0	0	0	0	0	0	0	0	1	private
pan_gene_28015	pan_gene_7346	Cob_diameter;Tassel_branch_number;Tassel_length	Cob_diameter	0	0	1	0	0	0	0	0	0	0	0	0	0	0	0	0	0	0	0	0	0	0	0	0	0	1	2	dispensable
pan_gene_28015	pan_gene_7949	Cob_diameter;Tassel_branch_number;Tassel_length	Cob_diameter;Leaf_length	0	0	1	0	0	0	0	0	0	0	0	0	0	0	0	0	0	0	0	0	0	0	0	0	0	0	1	private
pan_gene_28032	pan_gene_5148	Cob_diameter;PCA_of_metabolites:_PC2	Boxcox-transformed_leaf_angle;Cob_diameter;Tassel_branch_number	0	0	1	0	0	0	0	0	0	0	0	0	0	0	0	0	0	0	0	0	0	0	0	1	0	0	2	dispensable
pan_gene_28032	pan_gene_5368	Cob_diameter;PCA_of_metabolites:_PC2	Anthesis-silking_interval;Cob_diameter;Leaf_length;Nodes_above_ear;Photoperiod_growing-degree_days_to_anthesis	0	0	1	0	0	0	0	0	0	0	0	0	0	0	0	0	0	0	0	0	0	0	0	0	0	0	1	private
pan_gene_28037	pan_gene_30139	Cob_diameter;Total_amino_acids	Cob_diameter	0	0	1	0	0	0	0	0	0	0	0	0	0	0	0	0	0	0	0	0	0	0	0	0	0	1	2	dispensable
pan_gene_28037	pan_gene_31397	Cob_diameter;Total_amino_acids	Cob_diameter	0	0	1	0	0	0	0	0	0	0	0	0	0	0	0	0	0	0	0	0	0	0	0	0	0	0	1	private
pan_gene_28044	pan_gene_30044	Cob_diameter;Tassel_branch_number	100_Kernel_weight;Cob_diameter;Height_per_day_(until_flowering)	0	0	1	0	0	1	0	0	0	0	0	0	0	0	1	0	0	0	0	0	0	0	0	0	0	0	3	dispensable
pan_gene_28044	pan_gene_30092	Cob_diameter;Tassel_branch_number	Cob_diameter	0	0	1	1	0	0	1	0	0	0	0	1	1	0	1	0	0	0	0	0	0	0	0	0	0	0	6	dispensable
pan_gene_28183	pan_gene_4891	Cob_diameter;Height_per_day_(until_flowering)	Cob_diameter;Ear_row_number	0	0	1	1	0	0	0	1	0	1	0	0	1	1	0	1	0	1	0	0	0	1	1	0	0	1	11	near-core
pan_gene_28183	pan_gene_5482	Cob_diameter;Height_per_day_(until_flowering)	Boxcox-transformed_leaf_angle;Cob_diameter	0	0	1	0	0	0	0	0	0	0	0	0	1	0	0	0	0	0	0	0	0	0	0	0	0	1	3	dispensable
pan_gene_28183	pan_gene_5842	Cob_diameter;Height_per_day_(until_flowering)	Average_internode_length_(whole_plant);Chlorophyll_A;Cob_diameter	0	0	1	0	0	1	0	0	0	0	0	1	0	0	0	0	0	0	0	0	0	1	1	0	0	0	5	dispensable
pan_gene_28183	pan_gene_7949	Cob_diameter;Height_per_day_(until_flowering)	Cob_diameter;Leaf_length	0	0	1	0	0	1	0	0	0	0	0	0	0	0	0	0	0	0	0	0	0	0	1	0	0	0	3	dispensable
pan_gene_28214	pan_gene_464	Cob_diameter;Ear_height	Cob_diameter;Leaf_length	0	0	1	0	0	0	1	0	0	0	0	0	0	0	0	0	0	0	0	0	0	0	0	0	0	0	2	dispensable
pan_gene_2885	pan_gene_3106	Cob_diameter	Cob_diameter	0	0	1	1	1	0	1	1	0	1	1	1	0	1	1	0	0	0	1	0	1	0	1	0	0	1	14	near-core
pan_gene_2885	pan_gene_5366	Cob_diameter	Anthesis-silking_interval;Cob_diameter;Nodes_per_plant;Total_amino_acids	0	0	1	0	0	0	0	0	0	0	0	0	0	0	0	0	0	0	0	0	0	0	0	0	0	0	1	private
pan_gene_2885	pan_gene_7921	Cob_diameter	Cob_diameter;PCA_of_metabolites:_PC2	0	0	0	0	1	0	1	0	1	1	0	0	0	0	1	1	1	1	0	0	1	0	1	0	1	0	11	near-core
pan_gene_2885	pan_gene_8569	Cob_diameter	Cob_diameter	0	0	1	0	0	0	0	0	1	0	0	0	0	0	0	0	0	0	0	0	0	1	0	0	0	0	3	dispensable
pan_gene_29081	pan_gene_464	Cob_diameter	Cob_diameter;Leaf_length	0	0	1	0	0	0	0	0	0	0	0	0	0	0	0	0	1	0	0	1	0	0	0	0	0	1	4	dispensable
pan_gene_2936	pan_gene_7507	Cob_diameter	Cob_diameter;Nodes_per_plant	0	0	1	0	1	0	0	0	0	0	0	1	0	0	0	0	0	0	0	0	0	0	1	1	0	0	5	dispensable
pan_gene_29699	pan_gene_30044	Cob_diameter	100_Kernel_weight;Cob_diameter;Height_per_day_(until_flowering)	0	0	1	0	0	0	0	0	0	0	0	0	0	0	0	0	0	0	0	0	1	0	0	0	0	0	2	dispensable
pan_gene_29699	pan_gene_30092	Cob_diameter	Cob_diameter	0	0	1	0	0	0	1	1	0	0	0	0	0	0	0	0	0	0	0	0	0	0	1	0	0	0	4	dispensable
pan_gene_29699	pan_gene_4871	Cob_diameter	Cob_diameter	0	0	1	0	0	0	0	0	1	0	0	0	0	0	0	0	0	0	0	0	0	0	0	0	0	0	2	dispensable
pan_gene_29699	pan_gene_8615	Cob_diameter	Cob_diameter	0	0	1	0	0	0	0	0	0	0	0	0	0	0	0	0	0	0	0	0	0	0	0	0	0	0	1	private
pan_gene_29975	pan_gene_4871	Cob_diameter;Southern_leaf_blight	Cob_diameter	0	0	1	1	0	1	1	1	1	1	1	0	0	0	0	0	0	1	0	0	1	1	1	0	0	0	12	near-core
pan_gene_29975	pan_gene_5525	Cob_diameter;Southern_leaf_blight	Cob_diameter	0	0	1	0	0	1	1	0	1	0	0	1	1	0	0	0	0	0	0	0	0	0	0	0	0	0	6	dispensable
pan_gene_29975	pan_gene_8569	Cob_diameter;Southern_leaf_blight	Cob_diameter	0	0	1	1	1	0	0	0	0	0	0	0	0	0	0	0	0	0	0	0	1	0	0	0	0	0	4	dispensable
pan_gene_30044	pan_gene_30058	100_Kernel_weight;Cob_diameter;Height_per_day_(until_flowering)	Cob_diameter;Height_above_ear	0	0	1	0	0	1	1	0	0	0	1	0	0	0	1	0	0	0	1	1	1	0	0	0	0	0	8	dispensable
pan_gene_30044	pan_gene_30092	100_Kernel_weight;Cob_diameter;Height_per_day_(until_flowering)	Cob_diameter	0	0	1	0	1	1	0	1	0	0	1	0	1	1	0	0	0	0	1	1	1	0	0	0	0	0	10	dispensable
pan_gene_30044	pan_gene_30422	100_Kernel_weight;Cob_diameter;Height_per_day_(until_flowering)	Cob_diameter	0	0	1	0	1	1	1	1	1	0	1	1	1	1	1	1	0	1	1	1	1	1	1	0	0	1	19	near-core
pan_gene_30044	pan_gene_4898	100_Kernel_weight;Cob_diameter;Height_per_day_(until_flowering)	Cob_diameter;Stalk_strength	0	0	1	0	0	1	1	1	1	0	1	0	1	1	0	1	0	0	1	1	1	1	1	0	0	1	15	near-core
pan_gene_30044	pan_gene_7327	100_Kernel_weight;Cob_diameter;Height_per_day_(until_flowering)	Cob_diameter	0	0	1	0	0	1	0	0	0	0	1	0	0	0	0	0	0	0	0	0	1	1	0	0	0	0	5	dispensable
pan_gene_30044	pan_gene_7975	100_Kernel_weight;Cob_diameter;Height_per_day_(until_flowering)	Cob_diameter	0	0	1	0	0	1	0	0	0	0	0	0	0	0	0	0	0	0	0	0	0	0	0	0	0	0	2	dispensable
pan_gene_30072	pan_gene_4891	Cob_diameter	Cob_diameter;Ear_row_number	0	0	1	1	0	0	1	1	1	1	0	1	1	1	0	1	0	0	0	0	0	1	0	1	0	0	12	near-core
pan_gene_30072	pan_gene_5842	Cob_diameter	Average_internode_length_(whole_plant);Chlorophyll_A;Cob_diameter	0	0	1	0	0	0	1	0	0	0	0	0	0	0	0	0	0	0	0	0	0	0	1	0	0	0	3	dispensable
pan_gene_30092	pan_gene_4871	Cob_diameter	Cob_diameter	0	0	1	1	0	1	0	0	0	1	0	0	0	0	0	1	0	0	0	0	0	0	0	0	0	0	5	dispensable
pan_gene_30092	pan_gene_4903	Cob_diameter	Cob_diameter	0	0	0	1	0	0	0	0	1	0	0	0	0	0	0	0	0	1	0	1	1	0	1	0	0	0	6	dispensable
pan_gene_30092	pan_gene_4904	Cob_diameter	Cob_diameter	0	0	1	1	0	0	0	0	0	0	0	0	0	1	0	1	0	0	0	1	0	0	0	0	0	0	5	dispensable
pan_gene_30092	pan_gene_5519	Cob_diameter	Average_internode_length_(below_ear);Cob_diameter;Nodes_per_plant;Nodes_to_ear;Protein	0	0	0	0	0	0	1	0	0	0	0	1	0	0	0	1	0	0	0	0	0	0	0	0	0	0	3	dispensable
pan_gene_30129	pan_gene_4812	Cob_diameter	Cob_diameter;Southern_leaf_blight	0	0	1	0	0	1	1	0	1	1	0	1	0	1	1	0	1	0	0	0	1	1	0	0	0	1	12	near-core
pan_gene_30139	pan_gene_5329	Cob_diameter	Cob_diameter	0	0	1	0	0	0	0	0	0	0	0	0	0	0	0	0	0	0	0	0	1	0	0	0	0	0	2	dispensable
pan_gene_30139	pan_gene_5407	Cob_diameter	Cob_diameter	0	0	0	0	0	0	0	0	0	0	0	0	0	0	1	0	0	0	1	0	1	1	1	1	1	1	8	dispensable
pan_gene_30410	pan_gene_30411	Cob_diameter;Tassel_branch_number	Cob_diameter;Tassel_branch_number	0	0	1	0	0	0	0	0	0	0	0	0	0	0	0	0	0	0	0	0	0	0	0	0	0	0	1	private
pan_gene_30410	pan_gene_5167	Cob_diameter;Tassel_branch_number	Cob_diameter;Tassel_branch_number	0	0	1	0	0	0	0	0	0	0	0	0	0	0	0	0	0	0	0	0	0	0	0	0	0	0	1	private
pan_gene_30412	pan_gene_733	Cob_diameter	Average_internode_length_(whole_plant);Cob_diameter;Plant_height	0	0	1	0	0	0	0	0	0	0	0	0	0	0	0	0	0	0	0	0	0	0	0	0	0	0	1	private
pan_gene_30412	pan_gene_7849	Cob_diameter	Anthesis-silking_interval;Average_internode_length_(whole_plant);Cob_diameter;Height_per_day_(until_flowering)	0	0	1	0	0	0	0	0	0	0	0	0	0	0	0	0	0	0	0	1	0	0	0	0	0	0	2	dispensable
pan_gene_3106	pan_gene_5349	Cob_diameter	Cob_diameter;Ratio_of_ear_height_to_total_height	0	0	1	1	1	0	1	1	0	0	0	0	0	0	1	0	0	0	1	0	1	1	1	1	1	1	13	near-core
pan_gene_31397	pan_gene_5329	Cob_diameter	Cob_diameter	0	0	1	0	0	0	0	0	0	0	0	0	0	0	0	0	0	0	0	0	0	0	0	0	0	0	1	private
pan_gene_32405	pan_gene_5869	Average_internode_length_(whole_plant);Cob_diameter;Leaf_width;Southern_leaf_blight	Cob_diameter;Days_to_silk;Nodes_to_ear	0	0	1	0	0	0	0	0	0	0	0	0	0	0	0	0	0	0	0	0	0	0	0	0	0	0	1	private
pan_gene_32480	pan_gene_8583	Cob_diameter;Ear_height	Cob_diameter	0	0	1	0	0	0	0	0	0	0	0	0	0	0	0	0	0	1	0	0	1	0	0	0	0	0	3	dispensable
pan_gene_3802	pan_gene_4898	Cob_diameter	Cob_diameter;Stalk_strength	0	0	1	0	0	0	0	0	1	1	0	0	1	0	0	0	0	1	0	0	1	0	0	0	0	1	7	dispensable
pan_gene_3802	pan_gene_4903	Cob_diameter	Cob_diameter	0	0	0	0	1	0	0	1	1	1	0	0	0	1	0	1	0	1	0	1	0	0	1	0	0	0	9	dispensable
pan_gene_3802	pan_gene_5368	Cob_diameter	Anthesis-silking_interval;Cob_diameter;Leaf_length;Nodes_above_ear;Photoperiod_growing-degree_days_to_anthesis	0	0	1	0	0	0	0	0	1	0	0	0	1	0	0	0	0	1	0	0	0	0	1	0	0	0	5	dispensable
pan_gene_3802	pan_gene_7943	Cob_diameter	Cob_diameter	0	0	1	0	1	0	0	1	1	1	0	0	1	1	0	1	0	1	0	1	0	0	1	0	0	1	12	near-core
pan_gene_4407	pan_gene_5334	Cob_diameter;Ear_row_number;Glucose;Tassel_length	Cob_diameter;Leaf_length;Total_amino_acids	0	0	1	0	0	0	1	0	0	0	0	0	0	0	0	0	0	0	0	0	0	1	0	0	1	0	4	dispensable
pan_gene_4871	pan_gene_5368	Cob_diameter	Anthesis-silking_interval;Cob_diameter;Leaf_length;Nodes_above_ear;Photoperiod_growing-degree_days_to_anthesis	0	0	1	0	0	0	1	0	1	0	0	0	0	1	0	0	0	1	0	0	0	0	1	0	0	0	6	dispensable
pan_gene_4871	pan_gene_7943	Cob_diameter	Cob_diameter	0	0	1	0	0	0	1	0	1	0	0	0	0	0	0	0	1	0	0	0	0	0	1	0	0	0	5	dispensable
pan_gene_4871	pan_gene_99695	Cob_diameter	Cob_diameter	0	0	1	1	0	0	1	1	0	0	1	0	0	0	0	1	0	1	0	0	0	0	1	0	0	0	8	dispensable
pan_gene_4891	pan_gene_5382	Cob_diameter;Ear_row_number	Cob_diameter;Leaf_length;Photoperiod_growing-degree_days_to_anthesis	0	0	1	0	0	0	0	0	0	1	0	0	0	0	0	0	0	0	1	0	0	0	1	1	0	1	6	dispensable
pan_gene_4891	pan_gene_5482	Cob_diameter;Ear_row_number	Boxcox-transformed_leaf_angle;Cob_diameter	0	0	1	0	0	0	0	0	0	0	0	0	1	0	0	0	0	0	0	0	0	0	0	0	0	0	2	dispensable
pan_gene_5148	pan_gene_7768	Boxcox-transformed_leaf_angle;Cob_diameter;Tassel_branch_number	Cob_diameter	0	0	1	1	1	0	0	0	0	0	0	0	0	0	0	1	0	0	0	0	0	0	0	0	0	0	4	dispensable
pan_gene_5167	pan_gene_5489	Cob_diameter;Tassel_branch_number	Boxcox-transformed_leaf_angle;Cob_diameter	0	0	1	0	0	0	0	0	0	0	0	0	0	0	0	0	0	0	0	0	0	0	0	0	0	0	1	private
pan_gene_5167	pan_gene_7763	Cob_diameter;Tassel_branch_number	Cob_diameter;Starch	0	0	1	0	0	0	0	0	0	0	0	0	0	0	0	0	0	0	0	0	0	0	0	0	0	0	1	private
pan_gene_5329	pan_gene_8615	Cob_diameter	Cob_diameter	0	0	1	0	0	0	0	0	0	0	0	0	0	0	0	0	0	0	0	0	0	0	0	0	0	0	1	private
pan_gene_5382	pan_gene_80132	Cob_diameter;Leaf_length;Photoperiod_growing-degree_days_to_anthesis	Cob_diameter	0	0	1	1	0	0	0	0	0	0	0	0	0	0	1	0	0	0	0	0	0	0	0	0	0	0	3	dispensable
pan_gene_5479	pan_gene_7327	Cob_diameter	Cob_diameter	0	0	1	1	0	1	1	0	1	0	1	1	1	0	1	0	1	1	1	1	0	1	0	0	1	0	15	near-core
pan_gene_5489	pan_gene_7763	Boxcox-transformed_leaf_angle;Cob_diameter	Cob_diameter;Starch	0	0	1	0	0	0	0	1	0	0	1	1	0	0	0	0	0	0	0	0	1	0	1	0	0	0	6	dispensable
pan_gene_5519	pan_gene_5838	Average_internode_length_(below_ear);Cob_diameter;Nodes_per_plant;Nodes_to_ear;Protein	100_Kernel_weight;Cob_diameter;Ear_height;Sucrose;Tassel_branch_number	0	0	0	0	0	0	1	0	0	0	0	1	0	0	0	1	0	0	0	0	0	1	0	0	0	0	4	dispensable
pan_gene_5594	pan_gene_713	Cob_diameter	Cob_diameter;Tassel_length	0	0	1	1	0	0	0	0	0	1	0	1	0	0	0	0	1	0	0	0	0	0	0	0	0	0	5	dispensable
pan_gene_5842	pan_gene_97895	Average_internode_length_(whole_plant);Chlorophyll_A;Cob_diameter	Cob_diameter	0	0	1	0	0	1	0	0	0	0	0	0	0	0	0	0	0	0	0	0	0	0	0	0	0	0	2	dispensable
pan_gene_59109	pan_gene_90988	Cob_diameter;Ear_height	Cob_diameter	0	0	1	0	0	0	0	1	1	0	0	0	0	0	1	0	0	1	0	0	1	0	0	0	0	0	6	dispensable
pan_gene_60701	pan_gene_7437	100_Kernel_weight;Cob_diameter;Glutamate;PCA_of_metabolites:_PC1;PCA_of_metabolites:_PC2	Cob_diameter	0	0	1	0	0	0	0	0	1	0	0	1	1	0	0	0	0	1	0	0	0	0	0	0	0	0	5	dispensable
pan_gene_713	pan_gene_7921	Cob_diameter;Tassel_length	Cob_diameter;PCA_of_metabolites:_PC2	0	0	0	0	1	0	0	0	1	1	0	0	0	0	1	1	0	0	0	0	1	0	1	0	1	0	8	dispensable
pan_gene_7507	pan_gene_927	Cob_diameter;Nodes_per_plant	Average_internode_length_(whole_plant);Cob_diameter;Height_per_day_(until_flowering)	0	0	0	0	1	0	0	0	0	0	0	0	0	0	0	0	0	0	0	0	0	0	1	1	0	0	3	dispensable
pan_gene_7763	pan_gene_8530	Cob_diameter;Starch	Cob_diameter	0	0	0	0	0	0	0	0	0	0	0	0	0	0	0	0	0	0	0	0	1	0	0	0	1	0	2	dispensable
pan_gene_7921	pan_gene_8569	Cob_diameter;PCA_of_metabolites:_PC2	Cob_diameter	0	0	0	0	0	0	0	0	0	0	0	0	0	0	0	0	0	0	0	0	0	0	1	0	0	0	1	private
pan_gene_10258	pan_gene_3802	Cob_diameter	Cob_diameter	0	0	0	1	0	0	0	1	0	0	0	0	0	0	0	0	0	0	0	0	0	0	0	0	0	0	2	dispensable
pan_gene_10258	pan_gene_5148	Cob_diameter	Boxcox-transformed_leaf_angle;Cob_diameter;Tassel_branch_number	0	0	0	1	0	0	0	0	0	0	0	0	0	0	0	1	0	0	0	0	0	0	0	0	0	0	2	dispensable
pan_gene_10258	pan_gene_5167	Cob_diameter	Cob_diameter;Tassel_branch_number	0	0	0	1	1	0	0	1	0	0	0	1	1	0	0	1	0	1	0	0	1	0	0	0	0	0	8	dispensable
pan_gene_10258	pan_gene_7508	Cob_diameter	Cob_diameter;Nodes_per_plant	0	0	0	1	0	0	0	0	0	0	0	0	0	0	0	0	0	0	0	0	0	0	0	0	0	0	1	private
pan_gene_10258	pan_gene_7768	Cob_diameter	Cob_diameter	0	0	0	1	0	0	0	0	0	0	0	0	0	0	0	1	0	0	0	0	0	0	0	0	0	0	2	dispensable
pan_gene_102814	pan_gene_19972	Cob_diameter;Photoperiod_Growing-degree_days_to_silk	Average_internode_length_(whole_plant);Cob_diameter;Height_above_ear;Leaf_length;Plant_height	0	0	0	1	0	0	0	0	0	0	0	0	0	0	0	0	0	0	0	0	0	0	0	1	0	0	2	dispensable
pan_gene_102814	pan_gene_5489	Cob_diameter;Photoperiod_Growing-degree_days_to_silk	Boxcox-transformed_leaf_angle;Cob_diameter	0	0	0	1	0	0	0	0	0	0	0	0	0	0	0	0	0	0	0	0	0	0	0	0	0	0	1	private
pan_gene_103474	pan_gene_1257	Cob_diameter;Ear_row_number	Cob_diameter	0	0	0	1	0	0	0	0	0	0	0	0	0	0	0	0	0	0	0	0	0	0	0	0	0	0	1	private
pan_gene_103474	pan_gene_12961	Cob_diameter;Ear_row_number	Cob_diameter	0	0	0	1	0	0	0	0	0	0	0	0	0	0	0	0	0	0	0	0	0	0	0	0	0	0	1	private
pan_gene_103474	pan_gene_1448	Cob_diameter;Ear_row_number	Cob_diameter	0	0	0	1	0	0	0	0	0	0	0	0	0	0	0	0	0	0	0	0	0	0	0	0	0	0	1	private
pan_gene_103474	pan_gene_14513	Cob_diameter;Ear_row_number	Cob_diameter	0	0	0	1	0	0	0	0	0	0	0	0	0	0	0	0	0	0	0	0	0	0	0	0	0	0	1	private
pan_gene_103474	pan_gene_15551	Cob_diameter;Ear_row_number	Cob_diameter	0	0	0	1	0	0	0	0	0	0	0	0	0	0	0	0	0	0	0	0	0	0	0	0	0	0	1	private
pan_gene_103474	pan_gene_17166	Cob_diameter;Ear_row_number	Cob_diameter	0	0	0	1	0	0	0	0	0	0	0	0	0	0	0	0	0	0	0	0	0	0	0	0	0	0	1	private
pan_gene_103474	pan_gene_198	Cob_diameter;Ear_row_number	Cob_diameter	0	0	0	1	0	0	0	0	0	0	0	0	0	0	0	0	0	0	0	0	0	0	0	0	0	0	1	private
pan_gene_103474	pan_gene_28044	Cob_diameter;Ear_row_number	Cob_diameter;Tassel_branch_number	0	0	0	1	0	0	0	0	0	0	0	0	0	0	0	0	0	0	0	0	0	0	0	0	0	0	1	private
pan_gene_103474	pan_gene_2885	Cob_diameter;Ear_row_number	Cob_diameter	0	0	0	1	0	0	0	0	0	0	0	0	0	0	0	0	0	0	0	0	0	0	0	0	0	0	1	private
pan_gene_103474	pan_gene_29699	Cob_diameter;Ear_row_number	Cob_diameter	0	0	0	1	0	0	0	0	0	0	0	0	0	0	0	0	0	0	0	0	0	0	0	0	0	0	1	private
pan_gene_103474	pan_gene_30058	Cob_diameter;Ear_row_number	Cob_diameter;Height_above_ear	0	0	0	1	0	0	0	0	0	0	0	0	0	0	0	0	0	0	0	0	0	0	0	0	0	0	1	private
pan_gene_103474	pan_gene_30059	Cob_diameter;Ear_row_number	Boxcox-transformed_leaf_angle;Cob_diameter;Height_above_ear	0	0	0	1	0	0	0	0	0	0	0	0	0	0	0	0	0	0	0	0	0	0	0	0	0	0	1	private
pan_gene_103474	pan_gene_3106	Cob_diameter;Ear_row_number	Cob_diameter	0	0	0	1	0	0	0	0	0	0	0	0	0	0	0	0	0	0	0	0	0	0	0	0	0	0	1	private
pan_gene_103474	pan_gene_3800	Cob_diameter;Ear_row_number	Cob_diameter	0	0	0	1	0	0	0	0	0	0	0	0	0	0	0	0	0	0	0	0	0	0	0	0	0	0	1	private
pan_gene_103474	pan_gene_40734	Cob_diameter;Ear_row_number	Cob_diameter	0	0	0	1	0	0	0	0	0	0	0	0	0	0	0	0	0	0	0	0	0	0	0	0	0	0	1	private
pan_gene_103474	pan_gene_5349	Cob_diameter;Ear_row_number	Cob_diameter;Ratio_of_ear_height_to_total_height	0	0	0	1	0	0	0	0	0	0	0	0	0	0	0	0	0	0	0	0	0	0	0	0	0	0	1	private
pan_gene_103474	pan_gene_5479	Cob_diameter;Ear_row_number	Cob_diameter	0	0	0	1	0	0	0	0	0	0	0	0	0	0	0	0	0	0	0	0	0	0	0	0	0	0	1	private
pan_gene_103474	pan_gene_5594	Cob_diameter;Ear_row_number	Cob_diameter	0	0	0	1	0	0	0	0	0	0	0	0	0	0	0	0	0	0	0	0	0	0	0	0	0	0	1	private
pan_gene_103474	pan_gene_624	Cob_diameter;Ear_row_number	Cob_diameter;Ear_height;Leaf_length	0	0	0	1	0	0	0	0	0	0	0	0	0	0	0	0	0	0	0	0	0	0	0	0	0	0	1	private
pan_gene_103474	pan_gene_713	Cob_diameter;Ear_row_number	Cob_diameter;Tassel_length	0	0	0	1	0	0	0	0	0	0	0	0	0	0	0	0	0	0	0	0	0	0	0	0	0	0	1	private
pan_gene_103474	pan_gene_99695	Cob_diameter;Ear_row_number	Cob_diameter	0	0	0	1	0	0	0	0	0	0	0	0	0	0	0	0	0	0	0	0	0	0	0	0	0	0	1	private
pan_gene_11164	pan_gene_15691	Boxcox-transformed_leaf_angle;Cob_diameter;Nodes_above_ear;Southern_leaf_blight	Cob_diameter;Nodes_above_ear;Tassel_branch_number	0	0	0	1	1	0	1	1	1	1	0	0	1	0	0	0	0	0	0	0	0	0	0	0	0	0	7	dispensable
pan_gene_11164	pan_gene_27342	Boxcox-transformed_leaf_angle;Cob_diameter;Nodes_above_ear;Southern_leaf_blight	Cob_diameter;Days_to_silk	0	0	0	1	0	0	0	0	0	0	0	0	0	0	0	0	0	0	0	0	0	0	0	0	0	0	1	private
pan_gene_11164	pan_gene_28192	Boxcox-transformed_leaf_angle;Cob_diameter;Nodes_above_ear;Southern_leaf_blight	Cob_diameter	0	0	0	0	0	0	0	0	0	0	0	0	0	0	0	0	0	0	0	0	0	1	0	0	0	0	1	private
pan_gene_11164	pan_gene_7739	Boxcox-transformed_leaf_angle;Cob_diameter;Nodes_above_ear;Southern_leaf_blight	Boxcox-transformed_leaf_angle;Cob_diameter	0	0	0	1	0	1	0	0	0	0	0	0	0	0	0	0	0	0	0	0	0	0	0	0	0	0	2	dispensable
pan_gene_11599	pan_gene_28183	Cob_diameter	Cob_diameter;Height_per_day_(until_flowering)	0	0	0	1	0	1	0	0	0	0	0	0	0	1	0	0	0	0	0	0	0	0	0	0	0	1	4	dispensable
pan_gene_11599	pan_gene_4891	Cob_diameter	Cob_diameter;Ear_row_number	0	0	0	1	0	0	0	1	1	0	0	0	0	0	0	0	0	0	0	0	0	0	0	0	0	0	3	dispensable
pan_gene_11599	pan_gene_5842	Cob_diameter	Average_internode_length_(whole_plant);Chlorophyll_A;Cob_diameter	0	0	0	1	0	0	0	0	0	0	0	0	0	0	0	0	0	0	0	0	0	0	0	0	0	0	1	private
pan_gene_11667	pan_gene_15549	Cob_diameter;Southern_leaf_blight;Tassel_length	Cob_diameter	0	0	0	0	0	0	0	0	0	0	0	0	0	0	0	0	0	0	0	0	0	0	0	0	0	1	1	private
pan_gene_11667	pan_gene_29975	Cob_diameter;Southern_leaf_blight;Tassel_length	Cob_diameter;Southern_leaf_blight	0	0	0	0	0	0	0	0	0	0	0	0	0	0	0	0	0	0	0	0	0	0	0	0	0	1	1	private
pan_gene_11668	pan_gene_15271	Cob_diameter;Tassel_length	Cob_diameter	0	0	0	1	0	0	0	0	0	0	0	0	0	0	0	0	0	0	0	0	0	0	0	0	0	0	1	private
pan_gene_11752	pan_gene_15756	Cob_diameter	Cob_diameter	0	0	0	1	1	0	0	0	0	0	0	0	0	0	0	0	0	0	0	0	0	0	0	0	0	0	2	dispensable
pan_gene_11757	pan_gene_1426	Cob_diameter	Cob_diameter;Protein;Tassel_branch_number	0	0	0	1	1	0	0	1	0	0	0	0	0	1	0	0	0	0	0	0	0	1	1	0	0	0	6	dispensable
pan_gene_11757	pan_gene_21249	Cob_diameter	Cob_diameter	0	0	0	1	1	0	0	0	0	0	0	0	0	0	0	1	0	0	0	0	0	0	0	0	0	0	3	dispensable
pan_gene_11757	pan_gene_24333	Cob_diameter	Cob_diameter	0	0	0	1	1	0	0	1	0	0	0	0	0	1	0	0	0	0	0	0	0	1	0	0	0	0	5	dispensable
pan_gene_11757	pan_gene_26805	Cob_diameter	Boxcox-transformed_leaf_angle;Cob_diameter	0	0	0	1	1	0	0	0	0	0	0	0	1	1	0	0	0	0	0	0	0	0	0	0	0	0	4	dispensable
pan_gene_11757	pan_gene_29975	Cob_diameter	Cob_diameter;Southern_leaf_blight	0	0	0	1	0	0	0	0	0	0	0	1	0	0	0	0	0	0	0	0	0	0	0	0	0	0	2	dispensable
pan_gene_11757	pan_gene_30092	Cob_diameter	Cob_diameter	0	0	0	1	1	0	0	0	0	0	0	0	0	0	0	0	0	0	0	0	0	0	0	0	0	0	2	dispensable
pan_gene_11757	pan_gene_30422	Cob_diameter	Cob_diameter	0	0	0	1	1	0	1	1	0	0	0	1	0	0	0	0	0	0	0	0	1	0	1	0	0	0	7	dispensable
pan_gene_11757	pan_gene_4898	Cob_diameter	Cob_diameter;Stalk_strength	0	0	0	1	0	0	0	0	0	0	0	0	0	0	0	0	0	0	0	0	0	0	0	0	0	0	1	private
pan_gene_11757	pan_gene_4904	Cob_diameter	Cob_diameter	0	0	0	1	1	0	1	1	0	0	1	1	0	1	1	1	0	0	0	1	1	1	1	0	1	0	14	near-core
pan_gene_11757	pan_gene_5838	Cob_diameter	100_Kernel_weight;Cob_diameter;Ear_height;Sucrose;Tassel_branch_number	0	0	0	1	1	0	0	0	0	0	0	0	0	0	0	0	0	0	0	0	0	0	0	0	0	0	2	dispensable
pan_gene_11757	pan_gene_853	Cob_diameter	Cob_diameter	0	0	0	0	1	0	0	0	0	0	0	0	0	0	0	1	0	0	0	0	0	1	0	0	0	0	3	dispensable
pan_gene_11888	pan_gene_1426	Cob_diameter;Ear_height;Nodes_above_ear;Ratio_of_ear_height_to_total_height;Tassel_branch_number	Cob_diameter;Protein;Tassel_branch_number	0	0	0	0	0	1	0	0	0	0	0	0	0	0	0	0	0	0	0	0	0	0	0	0	0	0	1	private
pan_gene_11888	pan_gene_16456	Cob_diameter;Ear_height;Nodes_above_ear;Ratio_of_ear_height_to_total_height;Tassel_branch_number	Cob_diameter	0	0	0	0	0	1	0	0	0	0	0	0	0	0	0	0	0	0	0	0	0	0	0	0	0	0	1	private
pan_gene_11888	pan_gene_30092	Cob_diameter;Ear_height;Nodes_above_ear;Ratio_of_ear_height_to_total_height;Tassel_branch_number	Cob_diameter	0	0	0	0	0	1	0	0	0	0	0	0	0	0	0	0	0	0	0	0	0	0	0	0	0	0	1	private
pan_gene_120	pan_gene_15756	Cob_diameter;Nodes_above_ear	Cob_diameter	0	0	0	0	0	0	0	1	0	0	0	0	0	0	0	0	1	0	0	0	0	0	0	0	0	0	2	dispensable
pan_gene_120	pan_gene_16054	Cob_diameter;Nodes_above_ear	Cob_diameter;Days_to_anthesis;Glucose;Nodes_to_ear	0	0	0	0	0	0	0	0	0	0	0	0	0	0	0	0	0	0	0	0	0	1	0	0	0	0	1	private
pan_gene_120	pan_gene_16437	Cob_diameter;Nodes_above_ear	Average_internode_length_(below_ear);Cob_diameter	0	0	0	0	0	0	0	0	0	0	0	0	0	0	1	0	0	0	0	0	0	0	0	0	0	0	1	private
pan_gene_120	pan_gene_16455	Cob_diameter;Nodes_above_ear	Cob_diameter	0	0	0	0	0	1	0	1	0	0	0	0	0	0	0	0	0	0	0	0	1	1	0	0	1	1	6	dispensable
pan_gene_120	pan_gene_17166	Cob_diameter;Nodes_above_ear	Cob_diameter	0	0	0	0	1	0	0	0	0	0	0	0	0	0	0	0	0	0	1	0	0	0	0	0	0	0	2	dispensable
pan_gene_120	pan_gene_17239	Cob_diameter;Nodes_above_ear	Cob_diameter	0	0	0	0	0	1	0	0	0	0	0	0	0	0	0	0	0	0	0	0	0	0	0	0	0	0	1	private
pan_gene_120	pan_gene_17355	Cob_diameter;Nodes_above_ear	Cob_diameter	0	0	0	0	0	0	0	0	0	0	0	0	0	0	0	0	0	0	0	0	0	1	0	0	0	0	1	private
pan_gene_120	pan_gene_27499	Cob_diameter;Nodes_above_ear	Cob_diameter	0	0	0	0	0	0	0	0	0	0	0	0	0	0	0	0	0	0	0	0	0	0	0	0	0	1	1	private
pan_gene_120	pan_gene_27996	Cob_diameter;Nodes_above_ear	Average_internode_length_(above_ear);Cob_diameter;Stalk_strength;Starch	0	0	0	0	1	0	0	0	0	0	0	0	0	0	0	0	1	0	0	0	0	0	0	0	0	0	2	dispensable
pan_gene_120	pan_gene_28044	Cob_diameter;Nodes_above_ear	Cob_diameter;Tassel_branch_number	0	0	0	0	0	1	0	0	0	0	0	0	0	0	0	0	0	0	1	0	0	1	0	0	1	0	4	dispensable
pan_gene_120	pan_gene_29699	Cob_diameter;Nodes_above_ear	Cob_diameter	0	0	0	0	0	0	0	1	0	0	0	0	0	0	0	0	0	0	0	0	0	0	0	0	0	0	1	private
pan_gene_120	pan_gene_30059	Cob_diameter;Nodes_above_ear	Boxcox-transformed_leaf_angle;Cob_diameter;Height_above_ear	0	0	0	0	1	1	0	0	0	0	0	0	0	0	0	0	1	0	0	0	1	1	0	0	0	0	5	dispensable
pan_gene_120	pan_gene_3106	Cob_diameter;Nodes_above_ear	Cob_diameter	0	0	0	0	1	0	0	0	0	1	0	0	0	0	0	0	0	1	1	0	0	0	0	0	0	0	4	dispensable
pan_gene_120	pan_gene_5479	Cob_diameter;Nodes_above_ear	Cob_diameter	0	0	0	0	1	1	0	1	0	0	0	0	1	0	0	0	0	0	1	0	1	1	0	0	1	0	8	dispensable
pan_gene_120	pan_gene_7975	Cob_diameter;Nodes_above_ear	Cob_diameter	0	0	0	0	0	0	0	0	0	0	0	0	0	0	0	0	0	1	0	0	0	0	0	0	0	0	1	private
pan_gene_12147	pan_gene_27580	Cob_diameter	Cob_diameter	0	0	0	1	0	0	0	0	0	0	1	0	0	0	0	0	0	0	0	0	1	0	1	0	0	0	4	dispensable
pan_gene_1257	pan_gene_16054	Cob_diameter	Cob_diameter;Days_to_anthesis;Glucose;Nodes_to_ear	0	0	0	1	0	0	0	0	0	0	0	0	0	0	0	0	0	0	0	0	0	0	0	0	0	0	1	private
pan_gene_1257	pan_gene_198	Cob_diameter	Cob_diameter	0	0	0	1	1	1	0	0	0	1	0	0	0	0	1	0	0	1	1	0	1	0	1	0	1	0	10	dispensable
pan_gene_1257	pan_gene_29699	Cob_diameter	Cob_diameter	0	0	0	1	0	0	1	0	0	0	0	0	1	0	0	0	0	0	0	0	1	0	1	0	0	0	5	dispensable
pan_gene_1257	pan_gene_3106	Cob_diameter	Cob_diameter	0	0	0	1	1	0	0	0	0	0	0	0	0	0	1	0	0	0	0	0	0	0	1	0	0	0	4	dispensable
pan_gene_1257	pan_gene_5349	Cob_diameter	Cob_diameter;Ratio_of_ear_height_to_total_height	0	0	0	1	0	0	0	0	0	0	0	0	0	0	0	0	0	1	0	1	0	0	1	0	0	0	4	dispensable
pan_gene_1257	pan_gene_5594	Cob_diameter	Cob_diameter	0	0	0	1	0	1	0	0	1	0	0	1	0	0	0	1	1	1	0	0	0	0	1	0	0	0	8	dispensable
pan_gene_1257	pan_gene_624	Cob_diameter	Cob_diameter;Ear_height;Leaf_length	0	0	0	1	1	0	0	0	1	0	0	0	0	0	0	0	0	0	0	0	0	0	0	0	0	0	3	dispensable
pan_gene_1257	pan_gene_8615	Cob_diameter	Cob_diameter	0	0	0	0	0	0	0	0	0	0	0	0	1	0	0	0	0	0	0	0	0	0	0	0	1	1	3	dispensable
pan_gene_1257	pan_gene_99695	Cob_diameter	Cob_diameter	0	0	0	1	0	0	0	0	0	0	0	0	0	0	0	0	0	0	0	0	0	0	0	0	0	0	1	private
pan_gene_12961	pan_gene_14513	Cob_diameter	Cob_diameter	0	0	0	1	0	0	0	0	0	1	0	0	0	0	0	0	0	0	0	0	0	0	0	0	0	0	2	dispensable
pan_gene_12961	pan_gene_15551	Cob_diameter	Cob_diameter	0	0	0	1	0	0	0	0	0	0	0	0	0	0	0	0	1	0	0	0	0	0	0	0	0	0	2	dispensable
pan_gene_12961	pan_gene_2885	Cob_diameter	Cob_diameter	0	0	0	1	0	0	0	0	0	1	1	0	0	0	0	0	0	0	0	0	0	0	0	0	0	0	3	dispensable
pan_gene_12961	pan_gene_5349	Cob_diameter	Cob_diameter;Ratio_of_ear_height_to_total_height	0	0	0	1	0	1	0	1	1	0	1	0	0	0	1	1	1	0	0	0	0	0	1	1	0	1	11	near-core
pan_gene_12961	pan_gene_5594	Cob_diameter	Cob_diameter	0	0	0	1	0	0	0	0	0	0	0	0	0	0	0	0	0	0	0	0	0	0	0	0	0	0	1	private
pan_gene_12961	pan_gene_624	Cob_diameter	Cob_diameter;Ear_height;Leaf_length	0	0	0	1	0	0	0	0	0	0	0	0	0	0	0	0	0	0	0	0	0	0	0	0	0	0	1	private
pan_gene_12961	pan_gene_713	Cob_diameter	Cob_diameter;Tassel_length	0	0	0	1	0	1	0	0	0	0	1	0	0	0	0	1	0	0	0	0	0	0	1	0	0	1	6	dispensable
pan_gene_12961	pan_gene_99695	Cob_diameter	Cob_diameter	0	0	0	1	0	0	0	0	0	0	0	0	0	0	0	0	0	0	0	0	0	0	0	0	0	0	1	private
pan_gene_13065	pan_gene_24333	Cob_diameter	Cob_diameter	0	0	0	1	0	0	1	1	1	0	1	0	1	0	0	0	0	1	0	0	0	0	0	0	0	0	7	dispensable
pan_gene_13065	pan_gene_61863	Cob_diameter	Cob_diameter	0	0	0	1	0	0	0	0	1	1	0	0	1	1	1	0	0	1	1	0	0	1	1	0	0	0	10	dispensable
pan_gene_1426	pan_gene_14511	Cob_diameter;Protein;Tassel_branch_number	Cob_diameter;Days_to_silk	0	0	0	1	1	0	0	1	0	0	0	0	0	0	0	0	0	0	0	0	1	0	0	0	0	0	4	dispensable
pan_gene_1426	pan_gene_14559	Cob_diameter;Protein;Tassel_branch_number	Cob_diameter;Tassel_branch_number	0	0	0	1	1	0	0	1	0	0	0	0	0	0	0	0	0	0	0	0	0	0	0	0	0	0	3	dispensable
pan_gene_1426	pan_gene_15627	Cob_diameter;Protein;Tassel_branch_number	Cob_diameter	0	0	0	1	1	1	0	0	0	0	0	0	0	0	0	0	0	0	0	0	0	0	0	0	0	0	3	dispensable
pan_gene_1426	pan_gene_15628	Cob_diameter;Protein;Tassel_branch_number	Cob_diameter;Ear_height	0	0	0	1	0	0	0	0	0	0	0	0	0	0	0	0	0	0	0	1	0	0	0	0	0	0	2	dispensable
pan_gene_1426	pan_gene_15742	Cob_diameter;Protein;Tassel_branch_number	Cob_diameter	0	0	0	1	1	1	0	0	1	0	1	0	1	0	0	0	0	0	0	1	0	1	1	0	0	0	9	dispensable
pan_gene_1426	pan_gene_16456	Cob_diameter;Protein;Tassel_branch_number	Cob_diameter	0	0	0	1	1	1	0	0	0	0	0	0	0	1	0	0	0	0	0	0	0	0	0	0	0	0	4	dispensable
pan_gene_1426	pan_gene_21038	Cob_diameter;Protein;Tassel_branch_number	Cob_diameter;Leaf_width	0	0	0	1	0	1	0	0	1	0	0	0	0	0	0	0	0	0	0	0	0	0	0	0	0	0	3	dispensable
pan_gene_1426	pan_gene_25054	Cob_diameter;Protein;Tassel_branch_number	Cob_diameter	0	0	0	1	1	1	0	0	0	0	1	0	0	0	0	0	0	0	0	0	0	0	0	0	0	0	4	dispensable
pan_gene_1426	pan_gene_26686	Cob_diameter;Protein;Tassel_branch_number	Cob_diameter	0	0	0	1	0	1	0	0	0	0	0	0	0	0	0	0	0	0	0	0	0	0	0	0	0	0	2	dispensable
pan_gene_1426	pan_gene_26805	Cob_diameter;Protein;Tassel_branch_number	Boxcox-transformed_leaf_angle;Cob_diameter	0	0	0	1	0	0	0	0	0	0	0	0	0	0	0	0	0	0	0	0	0	0	0	0	0	0	1	private
pan_gene_1426	pan_gene_28032	Cob_diameter;Protein;Tassel_branch_number	Cob_diameter;PCA_of_metabolites:_PC2	0	0	0	1	1	0	0	0	0	0	0	0	0	0	0	0	0	0	0	0	0	0	0	0	0	0	2	dispensable
pan_gene_1426	pan_gene_29975	Cob_diameter;Protein;Tassel_branch_number	Cob_diameter;Southern_leaf_blight	0	0	0	1	1	1	0	0	0	0	0	0	0	0	0	0	0	0	0	0	0	1	0	0	0	0	4	dispensable
pan_gene_1426	pan_gene_30044	Cob_diameter;Protein;Tassel_branch_number	100_Kernel_weight;Cob_diameter;Height_per_day_(until_flowering)	0	0	0	0	1	1	0	1	1	0	1	0	1	0	0	0	0	0	0	1	1	1	1	0	0	0	10	dispensable
pan_gene_1426	pan_gene_5148	Cob_diameter;Protein;Tassel_branch_number	Boxcox-transformed_leaf_angle;Cob_diameter;Tassel_branch_number	0	0	0	1	0	1	0	1	1	0	1	0	1	1	0	0	0	0	1	0	0	1	0	0	0	0	9	dispensable
pan_gene_1426	pan_gene_5167	Cob_diameter;Protein;Tassel_branch_number	Cob_diameter;Tassel_branch_number	0	0	0	1	0	0	0	1	1	0	0	0	0	1	0	0	0	0	0	0	0	0	0	0	0	0	4	dispensable
pan_gene_1426	pan_gene_61863	Cob_diameter;Protein;Tassel_branch_number	Cob_diameter	0	0	0	1	0	0	0	0	1	0	0	0	1	0	0	0	0	0	0	0	0	1	0	0	0	0	4	dispensable
pan_gene_1426	pan_gene_853	Cob_diameter;Protein;Tassel_branch_number	Cob_diameter	0	0	0	0	0	0	0	0	0	0	1	0	1	0	0	0	0	0	1	0	1	1	0	1	0	0	6	dispensable
pan_gene_1448	pan_gene_15654	Cob_diameter	Cob_diameter;Ear_row_number;Plant_height	0	0	0	1	0	0	0	0	0	0	0	0	0	0	0	0	0	0	0	0	0	0	0	0	0	0	1	private
pan_gene_1448	pan_gene_15756	Cob_diameter	Cob_diameter	0	0	0	1	0	0	0	0	0	1	1	0	0	0	0	0	0	1	0	0	0	0	0	1	0	1	6	dispensable
pan_gene_1448	pan_gene_29699	Cob_diameter	Cob_diameter	0	0	0	1	0	0	0	0	0	0	0	0	0	0	0	0	0	0	0	0	0	0	0	0	0	0	1	private
pan_gene_1448	pan_gene_30058	Cob_diameter	Cob_diameter;Height_above_ear	0	0	0	1	0	0	0	0	0	0	0	0	0	0	0	0	0	0	0	0	0	0	0	0	0	0	1	private
pan_gene_1448	pan_gene_3106	Cob_diameter	Cob_diameter	0	0	0	1	0	0	0	1	0	0	0	0	1	0	0	0	0	0	0	0	1	0	1	0	0	0	5	dispensable
pan_gene_1448	pan_gene_32570	Cob_diameter	Average_internode_length_(above_ear);Cob_diameter;Height_per_day_(until_flowering)	0	0	0	1	0	0	0	0	0	0	0	0	0	0	0	0	0	0	0	0	0	0	0	0	0	0	1	private
pan_gene_1448	pan_gene_3553	Cob_diameter	Cob_diameter;Leaf_length;Tassel_length	0	0	0	1	0	0	0	1	0	0	0	0	0	0	0	0	0	0	0	0	0	0	0	0	0	0	2	dispensable
pan_gene_1448	pan_gene_3800	Cob_diameter	Cob_diameter	0	0	0	1	0	0	0	0	0	0	1	0	0	0	0	0	0	0	0	0	0	0	0	0	0	0	2	dispensable
pan_gene_1448	pan_gene_5479	Cob_diameter	Cob_diameter	0	0	0	1	0	0	0	0	0	0	0	0	0	0	0	0	0	0	0	0	0	0	0	0	0	0	1	private
pan_gene_1448	pan_gene_5594	Cob_diameter	Cob_diameter	0	0	0	1	0	0	0	0	0	0	0	0	0	0	0	0	0	0	0	0	0	0	0	0	0	0	1	private
pan_gene_1448	pan_gene_624	Cob_diameter	Cob_diameter;Ear_height;Leaf_length	0	0	0	1	0	0	0	0	0	0	0	0	0	0	0	0	0	0	0	0	0	0	0	0	0	0	1	private
pan_gene_1448	pan_gene_99695	Cob_diameter	Cob_diameter	0	0	0	1	0	0	0	0	0	0	0	0	0	0	0	0	0	0	0	0	0	0	0	0	0	0	1	private
pan_gene_14511	pan_gene_179	Cob_diameter;Days_to_silk	Cob_diameter;Plant_height	0	0	0	1	1	0	0	0	0	0	0	0	0	0	0	0	0	0	0	0	0	0	0	0	0	0	2	dispensable
pan_gene_14511	pan_gene_5167	Cob_diameter;Days_to_silk	Cob_diameter;Tassel_branch_number	0	0	0	1	0	0	0	0	0	0	0	0	0	0	0	0	0	0	0	0	0	0	0	0	0	0	1	private
pan_gene_14511	pan_gene_5838	Cob_diameter;Days_to_silk	100_Kernel_weight;Cob_diameter;Ear_height;Sucrose;Tassel_branch_number	0	0	0	1	0	0	0	0	0	0	0	0	0	0	0	0	0	0	0	0	0	0	0	0	0	0	1	private
pan_gene_14511	pan_gene_61863	Cob_diameter;Days_to_silk	Cob_diameter	0	0	0	1	0	0	0	0	1	0	0	0	0	0	0	0	0	1	0	0	0	1	0	0	0	0	4	dispensable
pan_gene_14511	pan_gene_7768	Cob_diameter;Days_to_silk	Cob_diameter	0	0	0	1	0	0	0	0	0	0	0	0	0	0	0	0	0	0	0	0	0	0	0	0	0	0	1	private
pan_gene_14511	pan_gene_7860	Cob_diameter;Days_to_silk	Average_internode_length_(above_ear);Average_internode_length_(whole_plant);Cob_diameter;Height_per_day_(until_flowering)	0	0	0	1	1	0	0	0	0	1	0	0	0	0	0	0	0	0	0	0	0	0	0	0	0	0	3	dispensable
pan_gene_14511	pan_gene_853	Cob_diameter;Days_to_silk	Cob_diameter	0	0	0	0	0	0	0	0	0	0	0	1	0	0	0	1	1	0	0	0	1	0	0	0	0	0	4	dispensable
pan_gene_14513	pan_gene_15549	Cob_diameter	Cob_diameter	0	0	0	1	1	1	0	0	0	0	1	0	0	0	1	0	1	1	0	1	1	1	0	0	1	0	11	near-core
pan_gene_14513	pan_gene_16054	Cob_diameter	Cob_diameter;Days_to_anthesis;Glucose;Nodes_to_ear	0	0	0	1	0	0	0	0	0	0	0	0	0	0	0	0	0	0	0	0	0	0	0	0	0	0	1	private
pan_gene_14513	pan_gene_17967	Cob_diameter	Cob_diameter;Ear_row_number	0	0	0	1	0	0	0	0	0	0	0	0	0	0	0	0	0	0	0	0	0	0	0	0	0	0	1	private
pan_gene_14513	pan_gene_198	Cob_diameter	Cob_diameter	0	0	0	1	0	1	1	1	0	1	0	0	0	1	0	0	0	1	1	1	1	0	0	0	1	0	11	near-core
pan_gene_14513	pan_gene_29699	Cob_diameter	Cob_diameter	0	0	0	1	0	0	1	0	0	0	0	0	0	0	0	0	0	0	0	0	0	0	0	0	0	0	2	dispensable
pan_gene_14513	pan_gene_3106	Cob_diameter	Cob_diameter	0	0	0	1	0	0	0	1	0	0	0	0	0	0	0	0	0	0	0	0	1	0	0	0	0	0	3	dispensable
pan_gene_14513	pan_gene_32570	Cob_diameter	Average_internode_length_(above_ear);Cob_diameter;Height_per_day_(until_flowering)	0	0	0	1	0	0	0	0	0	0	0	0	0	0	0	0	0	0	0	0	0	0	0	0	0	0	1	private
pan_gene_14513	pan_gene_40734	Cob_diameter	Cob_diameter	0	0	0	1	0	0	0	0	0	0	0	0	0	0	0	0	0	0	0	0	0	0	0	0	0	0	1	private
pan_gene_14513	pan_gene_5349	Cob_diameter	Cob_diameter;Ratio_of_ear_height_to_total_height	0	0	0	1	0	1	0	0	0	0	0	0	0	0	0	0	0	0	0	1	0	0	0	0	0	0	3	dispensable
pan_gene_14513	pan_gene_5594	Cob_diameter	Cob_diameter	0	0	0	1	0	1	0	1	0	0	0	0	0	0	0	0	1	0	0	0	0	1	0	0	0	0	5	dispensable
pan_gene_14513	pan_gene_624	Cob_diameter	Cob_diameter;Ear_height;Leaf_length	0	0	0	1	0	0	0	1	0	0	0	0	0	0	0	0	0	0	0	0	0	0	0	0	0	0	2	dispensable
pan_gene_14513	pan_gene_99695	Cob_diameter	Cob_diameter	0	0	0	1	0	0	0	0	0	0	0	0	0	0	0	1	0	0	0	0	0	0	0	0	0	0	2	dispensable
pan_gene_14536	pan_gene_28181	Cob_diameter	Cob_diameter;Ear_row_number;Nodes_per_plant	0	0	0	0	0	0	0	1	0	0	0	0	0	0	0	0	0	0	0	0	0	0	0	0	0	0	1	private
pan_gene_14559	pan_gene_24333	Cob_diameter;Tassel_branch_number	Cob_diameter	0	0	0	1	1	0	1	1	1	0	1	0	0	1	0	1	1	1	0	0	0	0	1	0	0	0	11	near-core
pan_gene_14559	pan_gene_30422	Cob_diameter;Tassel_branch_number	Cob_diameter	0	0	0	1	0	0	0	1	0	0	0	0	0	1	0	0	0	0	0	0	0	0	0	0	0	0	3	dispensable
pan_gene_14559	pan_gene_4904	Cob_diameter;Tassel_branch_number	Cob_diameter	0	0	0	1	1	0	0	0	1	0	0	1	1	0	0	1	0	1	0	1	0	0	1	1	1	0	11	near-core
pan_gene_14559	pan_gene_5148	Cob_diameter;Tassel_branch_number	Boxcox-transformed_leaf_angle;Cob_diameter;Tassel_branch_number	0	0	0	1	0	0	1	0	0	1	0	0	1	1	0	1	0	0	0	0	0	0	0	0	0	0	6	dispensable
pan_gene_14559	pan_gene_5167	Cob_diameter;Tassel_branch_number	Cob_diameter;Tassel_branch_number	0	0	0	1	1	0	1	1	0	0	1	1	1	0	0	1	0	1	0	1	0	0	0	0	0	0	10	dispensable
pan_gene_14559	pan_gene_5838	Cob_diameter;Tassel_branch_number	100_Kernel_weight;Cob_diameter;Ear_height;Sucrose;Tassel_branch_number	0	0	0	1	1	0	0	0	0	0	0	0	0	0	0	0	0	0	0	0	0	0	0	0	0	0	2	dispensable
pan_gene_14559	pan_gene_61863	Cob_diameter;Tassel_branch_number	Cob_diameter	0	0	0	1	0	0	0	0	1	0	0	0	1	1	1	0	0	1	1	0	0	1	1	0	0	0	9	dispensable
pan_gene_14559	pan_gene_7860	Cob_diameter;Tassel_branch_number	Average_internode_length_(above_ear);Average_internode_length_(whole_plant);Cob_diameter;Height_per_day_(until_flowering)	0	0	0	1	1	0	0	0	0	1	0	0	0	0	0	0	0	0	0	0	0	0	0	0	0	0	3	dispensable
pan_gene_14562	pan_gene_24333	Cob_diameter;Tassel_branch_number	Cob_diameter	0	0	0	1	1	0	0	1	0	0	1	0	0	0	0	0	0	1	0	0	0	0	0	0	0	0	5	dispensable
pan_gene_14562	pan_gene_26428	Cob_diameter;Tassel_branch_number	Boxcox-transformed_leaf_angle;Cob_diameter;Leaf_length;Nodes_above_ear;Plant_height;Tassel_length	0	0	0	1	1	0	0	1	0	0	0	0	0	0	0	1	0	0	0	0	0	0	0	0	0	0	4	dispensable
pan_gene_14562	pan_gene_2788	Cob_diameter;Tassel_branch_number	Cob_diameter	0	0	0	1	0	0	0	0	0	0	0	0	0	0	0	0	0	0	0	0	0	0	0	0	0	0	1	private
pan_gene_14562	pan_gene_4407	Cob_diameter;Tassel_branch_number	Cob_diameter;Ear_row_number;Glucose;Tassel_length	0	0	0	1	0	1	0	0	1	0	0	0	0	0	0	1	0	0	0	0	0	0	0	0	0	0	4	dispensable
pan_gene_14562	pan_gene_7860	Cob_diameter;Tassel_branch_number	Average_internode_length_(above_ear);Average_internode_length_(whole_plant);Cob_diameter;Height_per_day_(until_flowering)	0	0	0	1	0	0	0	0	0	1	0	0	0	0	0	0	0	0	0	0	0	0	0	0	0	0	2	dispensable
pan_gene_14591	pan_gene_17643	Boxcox-transformed_leaf_angle;Cob_diameter	Cob_diameter	0	0	0	1	0	0	0	0	0	0	0	0	0	0	0	0	0	0	0	0	0	0	0	0	0	0	1	private
pan_gene_14940	pan_gene_15704	Cob_diameter	Cob_diameter;Leaf_length;Nodes_above_ear	0	0	0	1	0	1	1	0	0	0	0	0	0	0	0	0	0	0	0	0	0	0	0	1	0	1	5	dispensable
pan_gene_1507	pan_gene_32456	Cob_diameter;Leaf_width	Cob_diameter;Fructose;Nodes_per_plant;Tassel_branch_number	0	0	0	1	0	0	0	0	0	0	0	0	0	0	0	0	0	0	0	0	0	0	0	0	0	0	1	private
pan_gene_15345	pan_gene_28192	Cob_diameter	Cob_diameter	0	0	0	0	0	0	0	0	0	0	0	0	0	0	0	0	0	0	0	0	1	1	0	0	1	0	3	dispensable
pan_gene_15345	pan_gene_7069	Cob_diameter	Cob_diameter	0	0	0	1	0	0	0	0	0	0	0	0	0	0	0	0	0	0	0	0	0	0	0	0	0	0	1	private
pan_gene_15413	pan_gene_7327	Cob_diameter;Ear_height	Cob_diameter	0	0	0	0	0	1	0	0	0	0	0	0	0	0	0	0	0	0	0	0	0	0	1	0	0	0	2	dispensable
pan_gene_15428	pan_gene_21795	Cob_diameter	Cob_diameter;Ear_row_number	0	0	0	1	0	0	0	0	1	0	0	0	0	0	0	0	0	0	0	1	0	0	0	0	0	0	3	dispensable
pan_gene_15428	pan_gene_28181	Cob_diameter	Cob_diameter;Ear_row_number;Nodes_per_plant	0	0	0	1	0	0	0	1	0	0	0	0	0	0	0	0	0	1	0	0	0	0	0	0	0	0	3	dispensable
pan_gene_15428	pan_gene_29655	Cob_diameter	Cob_diameter;Ear_height;Height_per_day_(until_flowering);Nodes_per_plant;Plant_height	0	0	0	1	0	0	0	0	0	0	0	0	0	0	0	0	1	0	0	0	0	0	0	0	0	0	2	dispensable
pan_gene_15428	pan_gene_40590	Cob_diameter	Average_internode_length_(whole_plant);Cob_diameter	0	0	0	1	0	0	0	0	0	0	0	0	0	0	0	0	0	0	0	0	0	0	0	0	0	0	1	private
pan_gene_15428	pan_gene_5669	Cob_diameter	100_Kernel_weight;Cob_diameter;Ear_height	0	0	0	1	0	0	0	0	0	0	0	0	0	0	0	0	0	0	0	0	0	0	0	0	0	0	1	private
pan_gene_15545	pan_gene_5103	Cob_diameter	Cob_diameter;Fructose;PCA_of_metabolites:_PC2;Starch;Tassel_branch_number	0	0	0	1	0	0	0	0	0	0	0	0	0	0	0	0	0	0	0	0	0	0	0	0	0	0	1	private
pan_gene_15549	pan_gene_16456	Cob_diameter	Cob_diameter	0	0	0	1	1	1	0	0	0	0	0	0	0	1	0	0	0	0	0	1	0	0	0	0	0	0	5	dispensable
pan_gene_15549	pan_gene_26686	Cob_diameter	Cob_diameter	0	0	0	1	1	0	0	0	0	0	0	0	0	0	0	0	0	0	0	0	0	0	0	0	0	0	2	dispensable
pan_gene_15549	pan_gene_28037	Cob_diameter	Cob_diameter;Total_amino_acids	0	0	0	0	0	0	0	0	1	0	0	0	0	0	0	0	0	0	0	0	0	0	0	0	0	0	1	private
pan_gene_15549	pan_gene_29699	Cob_diameter	Cob_diameter	0	0	0	1	0	0	0	0	1	0	0	0	0	0	0	0	0	0	0	0	1	0	1	0	0	0	4	dispensable
pan_gene_15549	pan_gene_29975	Cob_diameter	Cob_diameter;Southern_leaf_blight	0	0	0	1	1	0	0	1	1	0	0	0	0	1	0	0	0	0	0	1	0	0	0	1	0	0	7	dispensable
pan_gene_15549	pan_gene_30059	Cob_diameter	Boxcox-transformed_leaf_angle;Cob_diameter;Height_above_ear	0	0	0	1	0	1	0	0	1	0	1	0	1	0	0	0	1	1	0	0	1	0	0	0	0	0	8	dispensable
pan_gene_15549	pan_gene_30092	Cob_diameter	Cob_diameter	0	0	0	1	1	1	1	1	0	0	0	1	1	1	0	1	0	1	0	1	0	0	0	0	0	0	11	near-core
pan_gene_15549	pan_gene_32570	Cob_diameter	Average_internode_length_(above_ear);Cob_diameter;Height_per_day_(until_flowering)	0	0	0	1	0	0	0	0	0	0	0	0	0	0	0	0	0	0	0	0	0	0	0	0	0	0	1	private
pan_gene_15549	pan_gene_3800	Cob_diameter	Cob_diameter	0	0	0	1	1	1	0	1	1	0	1	0	0	0	1	0	1	0	0	0	1	0	1	0	0	0	10	dispensable
pan_gene_15549	pan_gene_51295	Cob_diameter	Cob_diameter;Ear_row_number;Tassel_branch_number	0	0	0	0	0	0	0	0	0	0	1	0	0	0	0	0	0	0	0	0	0	0	0	0	0	0	1	private
pan_gene_15549	pan_gene_8569	Cob_diameter	Cob_diameter	0	0	0	1	0	0	0	0	0	0	0	0	0	0	0	0	0	0	0	0	0	1	0	0	0	0	2	dispensable
pan_gene_15549	pan_gene_8615	Cob_diameter	Cob_diameter	0	0	0	0	1	0	0	0	0	0	0	0	1	1	0	1	0	0	0	0	0	0	0	0	0	0	4	dispensable
pan_gene_15549	pan_gene_99695	Cob_diameter	Cob_diameter	0	0	0	1	0	0	0	0	0	0	0	0	0	0	0	0	0	0	0	0	0	0	0	0	0	0	1	private
pan_gene_15551	pan_gene_16054	Cob_diameter	Cob_diameter;Days_to_anthesis;Glucose;Nodes_to_ear	0	0	0	1	0	0	0	0	1	0	0	0	0	0	0	0	0	0	0	0	0	1	0	0	0	0	3	dispensable
pan_gene_15551	pan_gene_16090	Cob_diameter	Cob_diameter	0	0	0	1	1	1	0	0	0	0	0	0	0	0	0	0	0	0	0	0	0	0	0	0	0	0	3	dispensable
pan_gene_15551	pan_gene_29699	Cob_diameter	Cob_diameter	0	0	0	1	0	0	0	0	1	0	0	0	0	0	0	0	0	0	0	0	0	0	0	0	0	0	2	dispensable
pan_gene_15551	pan_gene_3106	Cob_diameter	Cob_diameter	0	0	0	1	1	0	0	1	0	0	1	0	0	0	0	0	0	0	0	0	0	0	1	0	0	0	5	dispensable
pan_gene_15551	pan_gene_3553	Cob_diameter	Cob_diameter;Leaf_length;Tassel_length	0	0	0	1	0	0	0	0	0	0	0	0	0	0	0	1	0	0	0	0	0	0	0	0	0	0	2	dispensable
pan_gene_15551	pan_gene_3800	Cob_diameter	Cob_diameter	0	0	0	1	0	0	0	0	1	0	0	1	0	0	0	0	0	0	0	0	0	1	0	0	1	0	5	dispensable
pan_gene_15551	pan_gene_5594	Cob_diameter	Cob_diameter	0	0	0	1	0	0	0	1	1	0	0	1	1	0	0	0	0	0	0	0	0	0	0	1	0	0	6	dispensable
pan_gene_15551	pan_gene_7327	Cob_diameter	Cob_diameter	0	0	0	1	0	0	1	0	1	0	0	1	0	0	0	0	1	0	1	0	0	0	0	0	0	0	6	dispensable
pan_gene_15572	pan_gene_5525	Cob_diameter	Cob_diameter	0	0	0	0	0	0	0	0	0	1	0	0	0	0	0	0	0	0	1	0	0	0	0	0	0	0	2	dispensable
pan_gene_15622	pan_gene_15627	Cob_diameter	Cob_diameter	0	0	0	1	1	0	0	0	0	0	0	0	0	0	0	0	0	0	0	0	0	0	0	0	0	0	2	dispensable
pan_gene_15622	pan_gene_15742	Cob_diameter	Cob_diameter	0	0	0	1	1	0	0	0	1	0	0	0	0	0	0	0	0	1	0	0	0	0	1	0	0	0	5	dispensable
pan_gene_15622	pan_gene_16456	Cob_diameter	Cob_diameter	0	0	0	1	1	0	0	0	0	0	0	0	0	0	0	0	0	0	0	0	0	0	0	0	0	0	2	dispensable
pan_gene_15622	pan_gene_24333	Cob_diameter	Cob_diameter	0	0	0	1	0	1	1	1	1	1	1	1	0	1	1	1	0	0	1	1	1	0	1	0	0	0	15	near-core
pan_gene_15622	pan_gene_26805	Cob_diameter	Boxcox-transformed_leaf_angle;Cob_diameter	0	0	0	1	0	0	0	0	0	0	0	0	0	0	0	0	0	0	0	0	0	0	0	0	0	0	1	private
pan_gene_15622	pan_gene_28032	Cob_diameter	Cob_diameter;PCA_of_metabolites:_PC2	0	0	0	1	1	0	0	0	0	0	0	0	0	0	0	0	0	0	0	0	0	0	0	0	0	0	2	dispensable
pan_gene_15622	pan_gene_61863	Cob_diameter	Cob_diameter	0	0	0	1	0	0	0	0	1	0	0	0	0	1	0	0	0	1	0	0	0	0	1	0	0	0	5	dispensable
pan_gene_15627	pan_gene_24333	Cob_diameter	Cob_diameter	0	0	0	1	0	0	0	0	0	0	0	0	0	0	0	0	0	0	0	0	0	0	0	0	0	0	1	private
pan_gene_15627	pan_gene_26805	Cob_diameter	Boxcox-transformed_leaf_angle;Cob_diameter	0	0	0	1	0	0	0	0	0	0	0	0	0	0	0	0	0	0	0	0	0	0	0	0	0	0	1	private
pan_gene_15627	pan_gene_30422	Cob_diameter	Cob_diameter	0	0	0	1	1	1	0	0	0	0	0	0	0	0	0	0	0	0	0	0	0	0	0	0	0	0	3	dispensable
pan_gene_15627	pan_gene_4904	Cob_diameter	Cob_diameter	0	0	0	1	0	0	0	1	0	0	0	0	0	0	0	0	0	0	0	0	0	0	0	0	0	0	2	dispensable
pan_gene_15627	pan_gene_5167	Cob_diameter	Cob_diameter;Tassel_branch_number	0	0	0	1	0	0	0	0	0	0	0	0	0	0	0	0	0	0	0	0	0	0	0	0	0	0	1	private
pan_gene_15627	pan_gene_5838	Cob_diameter	100_Kernel_weight;Cob_diameter;Ear_height;Sucrose;Tassel_branch_number	0	0	0	1	0	0	0	0	0	0	0	0	0	0	0	0	0	0	0	0	0	0	0	0	0	0	1	private
pan_gene_15627	pan_gene_7943	Cob_diameter	Cob_diameter	0	0	0	0	1	1	0	0	0	0	0	0	0	0	0	0	0	0	0	0	0	0	0	0	0	0	2	dispensable
pan_gene_15628	pan_gene_29975	Cob_diameter;Ear_height	Cob_diameter;Southern_leaf_blight	0	0	0	1	0	0	1	0	0	0	0	1	0	0	0	0	0	0	0	0	1	0	0	0	0	0	4	dispensable
pan_gene_15628	pan_gene_30044	Cob_diameter;Ear_height	100_Kernel_weight;Cob_diameter;Height_per_day_(until_flowering)	0	0	0	0	0	0	0	1	0	0	0	1	0	0	0	0	0	0	0	0	1	0	1	0	0	0	4	dispensable
pan_gene_15628	pan_gene_30092	Cob_diameter;Ear_height	Cob_diameter	0	0	0	1	0	0	0	0	0	0	0	0	0	0	0	0	0	0	0	0	0	0	0	0	0	0	1	private
pan_gene_15628	pan_gene_30422	Cob_diameter;Ear_height	Cob_diameter	0	0	0	1	0	0	0	0	0	0	0	0	0	0	0	0	0	0	0	0	0	0	0	0	0	0	1	private
pan_gene_15628	pan_gene_3802	Cob_diameter;Ear_height	Cob_diameter	0	0	0	1	1	0	0	1	0	0	0	0	1	0	0	1	0	0	0	1	1	0	1	0	1	0	9	dispensable
pan_gene_15628	pan_gene_4903	Cob_diameter;Ear_height	Cob_diameter	0	0	0	1	1	0	0	1	0	1	0	0	0	1	0	1	0	0	0	1	0	0	0	0	1	0	8	dispensable
pan_gene_15628	pan_gene_4904	Cob_diameter;Ear_height	Cob_diameter	0	0	0	1	1	0	0	0	0	0	0	1	0	0	1	0	0	0	0	0	0	0	0	0	0	0	4	dispensable
pan_gene_15628	pan_gene_5838	Cob_diameter;Ear_height	100_Kernel_weight;Cob_diameter;Ear_height;Sucrose;Tassel_branch_number	0	0	0	1	0	0	0	0	0	0	0	0	0	0	0	0	0	0	0	0	0	0	0	0	0	0	1	private
pan_gene_15628	pan_gene_7943	Cob_diameter;Ear_height	Cob_diameter	0	0	0	0	1	0	0	1	0	0	0	0	0	0	0	0	0	0	0	1	0	0	0	0	0	0	3	dispensable
pan_gene_15628	pan_gene_7996	Cob_diameter;Ear_height	Cob_diameter;Ratio_of_ear_height_to_total_height	0	0	0	1	1	0	0	0	0	0	0	0	1	0	0	1	0	0	0	0	0	0	0	0	0	0	4	dispensable
pan_gene_15654	pan_gene_15742	Cob_diameter;Ear_row_number;Plant_height	Cob_diameter	0	0	0	1	0	0	0	0	1	0	0	0	0	0	0	0	0	0	0	0	0	0	0	0	0	0	2	dispensable
pan_gene_15654	pan_gene_16335	Cob_diameter;Ear_row_number;Plant_height	Cob_diameter	0	0	0	1	0	0	0	0	0	0	0	0	0	0	0	0	0	0	0	0	0	0	0	0	0	0	1	private
pan_gene_15654	pan_gene_16455	Cob_diameter;Ear_row_number;Plant_height	Cob_diameter	0	0	0	1	0	1	0	0	1	0	0	0	0	0	0	0	0	0	0	0	0	0	0	0	0	0	3	dispensable
pan_gene_15654	pan_gene_16456	Cob_diameter;Ear_row_number;Plant_height	Cob_diameter	0	0	0	1	0	1	0	0	0	0	0	0	0	0	0	0	0	0	0	0	0	0	0	0	0	0	2	dispensable
pan_gene_15654	pan_gene_2885	Cob_diameter;Ear_row_number;Plant_height	Cob_diameter	0	0	0	1	0	1	0	0	1	0	0	0	0	0	0	0	0	0	0	0	0	0	0	0	0	0	3	dispensable
pan_gene_15654	pan_gene_29699	Cob_diameter;Ear_row_number;Plant_height	Cob_diameter	0	0	0	1	0	0	0	0	0	0	0	0	0	0	0	0	0	0	0	0	0	0	0	0	0	0	1	private
pan_gene_15654	pan_gene_29975	Cob_diameter;Ear_row_number;Plant_height	Cob_diameter;Southern_leaf_blight	0	0	0	1	0	1	0	1	1	0	0	0	0	0	0	0	0	0	0	0	0	0	0	0	0	0	4	dispensable
pan_gene_15654	pan_gene_32570	Cob_diameter;Ear_row_number;Plant_height	Average_internode_length_(above_ear);Cob_diameter;Height_per_day_(until_flowering)	0	0	0	1	0	0	0	0	0	0	0	0	0	0	0	0	0	0	0	0	0	0	0	0	0	0	1	private
pan_gene_15654	pan_gene_3800	Cob_diameter;Ear_row_number;Plant_height	Cob_diameter	0	0	0	1	1	1	0	1	1	0	0	0	0	0	0	0	0	0	0	0	0	0	0	0	0	0	5	dispensable
pan_gene_15654	pan_gene_4871	Cob_diameter;Ear_row_number;Plant_height	Cob_diameter	0	0	0	1	0	1	0	0	1	0	0	0	0	0	0	0	0	0	0	0	0	0	0	0	0	0	3	dispensable
pan_gene_15654	pan_gene_8569	Cob_diameter;Ear_row_number;Plant_height	Cob_diameter	0	0	0	1	0	0	0	0	0	0	0	0	0	0	0	0	0	0	0	0	0	0	0	0	0	0	1	private
pan_gene_15654	pan_gene_99695	Cob_diameter;Ear_row_number;Plant_height	Cob_diameter	0	0	0	1	0	0	0	0	0	0	0	0	0	0	0	0	0	0	0	0	0	0	0	0	0	0	1	private
pan_gene_15665	pan_gene_158	Cob_diameter;Ear_height;Ear_row_number;PCA_of_metabolites:_PC2;Plant_height;Starch	Cob_diameter;Nodes_per_plant	0	0	0	1	0	0	0	0	0	0	0	0	0	0	0	0	0	0	0	0	0	0	0	0	0	1	2	dispensable
pan_gene_15678	pan_gene_7327	Cob_diameter	Cob_diameter	0	0	0	0	0	0	0	0	0	1	0	0	0	0	0	0	0	0	0	0	0	0	0	0	0	0	1	private
pan_gene_15691	pan_gene_28192	Cob_diameter;Nodes_above_ear;Tassel_branch_number	Cob_diameter	0	0	0	0	0	0	0	0	0	0	0	1	0	0	0	0	0	0	0	0	0	0	0	0	0	0	1	private
pan_gene_15699	pan_gene_4812	Cob_diameter	Cob_diameter;Southern_leaf_blight	0	0	0	1	0	0	0	0	0	0	0	0	0	1	0	0	1	0	0	1	0	0	1	0	0	0	5	dispensable
pan_gene_15704	pan_gene_158	Cob_diameter;Leaf_length;Nodes_above_ear	Cob_diameter;Nodes_per_plant	0	0	0	1	0	1	1	0	0	0	0	0	0	0	0	0	0	0	0	0	0	0	0	0	0	1	4	dispensable
pan_gene_15742	pan_gene_16455	Cob_diameter	Cob_diameter	0	0	0	1	0	0	0	0	0	0	0	0	0	0	0	0	0	0	0	0	0	0	0	1	0	0	2	dispensable
pan_gene_15742	pan_gene_16456	Cob_diameter	Cob_diameter	0	0	0	1	1	0	0	1	0	1	0	0	0	1	0	0	0	1	0	0	0	0	0	1	0	0	7	dispensable
pan_gene_15742	pan_gene_17239	Cob_diameter	Cob_diameter	0	0	0	0	1	1	0	0	0	0	1	0	0	0	0	0	0	0	0	1	1	0	0	0	0	0	5	dispensable
pan_gene_15742	pan_gene_26805	Cob_diameter	Boxcox-transformed_leaf_angle;Cob_diameter	0	0	0	1	1	1	0	0	0	0	0	1	0	0	0	1	1	1	1	0	0	0	0	1	0	1	10	dispensable
pan_gene_15742	pan_gene_27499	Cob_diameter	Cob_diameter	0	0	0	0	1	0	0	0	0	0	0	0	0	0	0	0	0	0	0	0	1	0	0	0	0	0	2	dispensable
pan_gene_15742	pan_gene_28044	Cob_diameter	Cob_diameter;Tassel_branch_number	0	0	0	1	0	0	0	0	0	0	0	0	0	0	1	0	0	0	0	1	0	0	0	1	1	0	5	dispensable
pan_gene_15742	pan_gene_29656	Cob_diameter	Cob_diameter;Ear_height;Plant_height;Tassel_length	0	0	0	1	0	0	0	0	0	0	0	0	0	0	0	0	0	0	0	0	0	0	0	0	0	0	1	private
pan_gene_15742	pan_gene_29975	Cob_diameter	Cob_diameter;Southern_leaf_blight	0	0	0	1	0	0	0	0	1	0	0	0	0	0	0	0	0	0	0	0	0	0	0	0	0	0	2	dispensable
pan_gene_15742	pan_gene_30058	Cob_diameter	Cob_diameter;Height_above_ear	0	0	0	1	0	0	0	0	0	0	0	1	0	0	1	0	0	1	1	0	1	0	1	0	0	0	7	dispensable
pan_gene_15742	pan_gene_30059	Cob_diameter	Boxcox-transformed_leaf_angle;Cob_diameter;Height_above_ear	0	0	0	1	0	0	0	0	0	0	0	0	0	0	0	0	1	0	0	0	0	0	0	0	0	0	2	dispensable
pan_gene_15742	pan_gene_30092	Cob_diameter	Cob_diameter	0	0	0	1	1	1	0	1	0	0	0	1	1	0	1	1	0	1	1	0	1	0	1	1	1	0	14	near-core
pan_gene_15742	pan_gene_32570	Cob_diameter	Average_internode_length_(above_ear);Cob_diameter;Height_per_day_(until_flowering)	0	0	0	1	0	0	0	0	0	0	0	0	0	0	0	0	0	0	0	0	0	0	0	0	0	0	1	private
pan_gene_15742	pan_gene_3800	Cob_diameter	Cob_diameter	0	0	0	1	1	0	1	0	1	0	1	0	0	0	0	0	1	0	0	0	1	1	1	1	0	0	10	dispensable
pan_gene_15742	pan_gene_5479	Cob_diameter	Cob_diameter	0	0	0	1	0	0	0	0	1	0	1	1	0	0	0	0	0	0	1	0	1	0	0	0	1	0	7	dispensable
pan_gene_15742	pan_gene_5519	Cob_diameter	Average_internode_length_(below_ear);Cob_diameter;Nodes_per_plant;Nodes_to_ear;Protein	0	0	0	0	0	0	1	0	0	0	0	1	0	0	0	0	0	0	0	0	0	1	0	0	1	0	4	dispensable
pan_gene_15742	pan_gene_8569	Cob_diameter	Cob_diameter	0	0	0	1	0	0	0	0	0	0	0	0	0	0	0	0	0	0	0	0	0	0	0	0	0	0	1	private
pan_gene_15742	pan_gene_8615	Cob_diameter	Cob_diameter	0	0	0	0	1	0	0	0	0	0	0	0	1	0	0	0	0	0	0	0	1	1	0	0	1	0	5	dispensable
pan_gene_15756	pan_gene_16090	Cob_diameter	Cob_diameter	0	0	0	1	1	0	1	0	0	0	0	0	1	0	0	0	0	0	0	1	0	0	0	1	0	0	6	dispensable
pan_gene_15756	pan_gene_29699	Cob_diameter	Cob_diameter	0	0	0	1	0	0	1	0	0	0	0	0	0	0	0	0	0	0	0	0	1	0	0	0	0	0	3	dispensable
pan_gene_15756	pan_gene_3106	Cob_diameter	Cob_diameter	0	0	0	1	0	0	0	0	0	0	0	0	0	0	0	0	0	0	0	0	0	0	0	0	0	0	1	private
pan_gene_15756	pan_gene_32518	Cob_diameter	Cob_diameter;Ear_height;Height_per_day_(until_flowering);Nodes_per_plant;Tassel_branch_number	0	0	0	1	0	0	0	0	0	0	0	0	0	0	0	0	0	0	0	0	0	0	0	0	0	0	1	private
pan_gene_15756	pan_gene_3553	Cob_diameter	Cob_diameter;Leaf_length;Tassel_length	0	0	0	1	1	0	0	0	0	0	0	0	0	0	0	0	0	0	0	0	0	0	0	0	0	0	2	dispensable
pan_gene_15756	pan_gene_3800	Cob_diameter	Cob_diameter	0	0	0	1	1	0	0	0	0	0	0	1	0	0	0	0	0	0	0	0	0	0	0	0	0	0	3	dispensable
pan_gene_15756	pan_gene_713	Cob_diameter	Cob_diameter;Tassel_length	0	0	0	1	0	0	0	0	0	0	1	0	1	0	0	0	0	0	1	0	1	0	0	0	0	0	5	dispensable
pan_gene_15756	pan_gene_7739	Cob_diameter	Boxcox-transformed_leaf_angle;Cob_diameter	0	0	0	1	0	0	0	0	0	0	0	0	0	0	0	0	0	0	0	0	0	0	0	0	0	0	1	private
pan_gene_158	pan_gene_23679	Cob_diameter;Nodes_per_plant	Anthesis-silking_interval;Cob_diameter;Starch	0	0	0	1	0	0	0	0	0	0	0	1	0	0	0	1	0	0	0	1	1	0	0	0	0	0	5	dispensable
pan_gene_16054	pan_gene_16455	Cob_diameter;Days_to_anthesis;Glucose;Nodes_to_ear	Cob_diameter	0	0	0	1	0	0	0	0	0	0	0	0	0	0	0	0	0	0	0	0	0	0	0	0	0	0	1	private
pan_gene_16054	pan_gene_2885	Cob_diameter;Days_to_anthesis;Glucose;Nodes_to_ear	Cob_diameter	0	0	0	1	0	0	0	0	1	0	0	0	0	0	0	0	0	0	0	0	0	1	0	0	0	0	3	dispensable
pan_gene_16054	pan_gene_29699	Cob_diameter;Days_to_anthesis;Glucose;Nodes_to_ear	Cob_diameter	0	0	0	1	1	0	0	0	1	0	0	0	0	1	0	0	0	0	0	0	0	0	1	0	0	0	5	dispensable
pan_gene_16054	pan_gene_30058	Cob_diameter;Days_to_anthesis;Glucose;Nodes_to_ear	Cob_diameter;Height_above_ear	0	0	0	1	0	0	0	0	0	0	0	0	0	0	0	0	0	1	0	0	0	0	0	0	0	0	2	dispensable
pan_gene_16054	pan_gene_30059	Cob_diameter;Days_to_anthesis;Glucose;Nodes_to_ear	Boxcox-transformed_leaf_angle;Cob_diameter;Height_above_ear	0	0	0	1	0	0	0	0	0	0	0	1	0	0	0	0	0	0	0	0	0	1	0	0	0	0	3	dispensable
pan_gene_16054	pan_gene_32518	Cob_diameter;Days_to_anthesis;Glucose;Nodes_to_ear	Cob_diameter;Ear_height;Height_per_day_(until_flowering);Nodes_per_plant;Tassel_branch_number	0	0	0	1	0	0	0	0	0	0	0	0	0	0	0	0	0	0	0	0	0	0	0	0	0	0	1	private
pan_gene_16054	pan_gene_32570	Cob_diameter;Days_to_anthesis;Glucose;Nodes_to_ear	Average_internode_length_(above_ear);Cob_diameter;Height_per_day_(until_flowering)	0	0	0	1	0	0	0	0	0	0	0	0	0	0	0	0	0	0	0	0	0	0	0	0	0	0	1	private
pan_gene_16054	pan_gene_40734	Cob_diameter;Days_to_anthesis;Glucose;Nodes_to_ear	Cob_diameter	0	0	0	1	0	0	0	0	0	0	0	0	0	0	0	0	0	0	0	0	0	0	0	0	0	0	1	private
pan_gene_16054	pan_gene_4895	Cob_diameter;Days_to_anthesis;Glucose;Nodes_to_ear	Chlorophyll_B;Cob_diameter	0	0	0	0	0	0	0	0	0	0	0	0	0	0	1	0	0	0	0	0	0	0	0	0	0	0	1	private
pan_gene_16054	pan_gene_5479	Cob_diameter;Days_to_anthesis;Glucose;Nodes_to_ear	Cob_diameter	0	0	0	1	0	0	0	0	0	0	0	0	0	0	0	0	0	0	0	0	0	0	0	0	0	0	1	private
pan_gene_16054	pan_gene_5594	Cob_diameter;Days_to_anthesis;Glucose;Nodes_to_ear	Cob_diameter	0	0	0	1	0	0	0	0	1	0	0	0	0	0	0	0	0	0	0	0	0	0	0	0	0	0	2	dispensable
pan_gene_16090	pan_gene_2885	Cob_diameter	Cob_diameter	0	0	0	1	1	1	0	1	0	0	1	0	1	0	0	0	0	0	0	0	0	1	0	0	0	0	7	dispensable
pan_gene_16090	pan_gene_3106	Cob_diameter	Cob_diameter	0	0	0	1	1	1	0	0	0	0	0	0	0	0	0	0	0	0	0	0	0	0	0	0	0	0	3	dispensable
pan_gene_16090	pan_gene_5594	Cob_diameter	Cob_diameter	0	0	0	1	0	0	0	0	0	0	0	0	0	0	0	0	0	0	0	0	0	0	0	0	0	0	1	private
pan_gene_16090	pan_gene_7327	Cob_diameter	Cob_diameter	0	0	0	1	0	0	1	0	0	1	0	0	0	0	0	0	1	0	0	0	0	1	0	0	0	1	6	dispensable
pan_gene_16090	pan_gene_7739	Cob_diameter	Boxcox-transformed_leaf_angle;Cob_diameter	0	0	0	1	0	0	0	0	0	0	0	0	0	0	0	0	0	0	0	0	0	0	0	0	0	0	1	private
pan_gene_16090	pan_gene_7949	Cob_diameter	Cob_diameter;Leaf_length	0	0	0	1	1	0	0	0	0	0	0	0	0	0	0	0	0	0	0	0	0	0	0	0	0	0	2	dispensable
pan_gene_16335	pan_gene_5368	Cob_diameter	Anthesis-silking_interval;Cob_diameter;Leaf_length;Nodes_above_ear;Photoperiod_growing-degree_days_to_anthesis	0	0	0	1	0	0	0	0	0	0	0	0	0	0	0	0	0	0	0	0	1	0	0	0	0	0	2	dispensable
pan_gene_16437	pan_gene_16456	Average_internode_length_(below_ear);Cob_diameter	Cob_diameter	0	0	0	0	1	0	0	0	0	1	0	0	0	0	0	0	0	0	0	0	0	0	0	0	0	0	2	dispensable
pan_gene_16437	pan_gene_29975	Average_internode_length_(below_ear);Cob_diameter	Cob_diameter;Southern_leaf_blight	0	0	0	0	1	0	0	0	0	0	0	0	0	0	0	0	0	0	0	0	0	0	0	0	0	0	1	private
pan_gene_16455	pan_gene_17967	Cob_diameter	Cob_diameter;Ear_row_number	0	0	0	1	0	0	0	0	0	0	0	0	0	0	0	0	0	0	0	0	0	0	0	0	0	0	1	private
pan_gene_16455	pan_gene_19403	Cob_diameter	Average_internode_length_(above_ear);Cob_diameter	0	0	0	0	1	0	0	0	0	0	0	0	0	0	0	0	0	0	0	0	0	0	0	0	0	0	1	private
pan_gene_16455	pan_gene_27996	Cob_diameter	Average_internode_length_(above_ear);Cob_diameter;Stalk_strength;Starch	0	0	0	0	1	0	0	0	0	1	0	0	0	0	0	0	0	0	0	0	0	0	0	0	1	0	3	dispensable
pan_gene_16455	pan_gene_29699	Cob_diameter	Cob_diameter	0	0	0	1	0	0	0	0	0	0	0	0	0	0	0	0	0	0	0	0	0	0	0	0	0	0	1	private
pan_gene_16455	pan_gene_29975	Cob_diameter	Cob_diameter;Southern_leaf_blight	0	0	0	1	0	1	0	1	1	0	0	0	0	0	0	0	0	0	0	0	0	0	0	0	0	0	4	dispensable
pan_gene_16455	pan_gene_30092	Cob_diameter	Cob_diameter	0	0	0	1	0	0	0	0	0	0	0	1	0	0	0	0	0	0	0	0	0	0	0	1	0	0	3	dispensable
pan_gene_16455	pan_gene_32570	Cob_diameter	Average_internode_length_(above_ear);Cob_diameter;Height_per_day_(until_flowering)	0	0	0	1	0	0	0	0	0	0	0	0	0	0	0	0	0	0	0	0	0	0	0	0	0	0	1	private
pan_gene_16455	pan_gene_5594	Cob_diameter	Cob_diameter	0	0	0	1	0	1	0	0	1	0	0	0	0	0	0	0	0	0	0	0	0	1	0	1	0	1	6	dispensable
pan_gene_16456	pan_gene_17239	Cob_diameter	Cob_diameter	0	0	0	0	1	0	0	0	0	0	0	0	0	0	0	0	0	0	0	0	0	0	0	0	0	0	1	private
pan_gene_16456	pan_gene_25054	Cob_diameter	Cob_diameter	0	0	0	1	1	1	0	0	0	0	0	0	0	1	0	0	0	0	0	0	1	0	0	0	0	0	5	dispensable
pan_gene_16456	pan_gene_27499	Cob_diameter	Cob_diameter	0	0	0	0	1	0	0	0	0	0	0	0	0	0	0	0	0	0	0	0	0	0	0	0	0	0	1	private
pan_gene_16456	pan_gene_28044	Cob_diameter	Cob_diameter;Tassel_branch_number	0	0	0	1	1	0	0	0	0	0	0	0	0	0	0	0	0	0	0	0	0	0	0	0	0	0	2	dispensable
pan_gene_16456	pan_gene_29975	Cob_diameter	Cob_diameter;Southern_leaf_blight	0	0	0	1	1	0	0	0	0	0	0	0	0	1	0	0	0	0	0	1	0	0	0	0	0	0	4	dispensable
pan_gene_16456	pan_gene_30044	Cob_diameter	100_Kernel_weight;Cob_diameter;Height_per_day_(until_flowering)	0	0	0	0	0	0	0	0	0	0	0	0	0	0	0	0	0	0	0	0	1	0	0	0	0	0	1	private
pan_gene_16456	pan_gene_30058	Cob_diameter	Cob_diameter;Height_above_ear	0	0	0	1	0	0	0	0	0	0	0	0	0	0	0	0	0	0	0	0	0	0	0	0	0	0	1	private
pan_gene_16456	pan_gene_30092	Cob_diameter	Cob_diameter	0	0	0	1	1	0	0	0	0	0	0	0	0	0	0	0	0	1	0	0	0	1	0	0	0	0	4	dispensable
pan_gene_16456	pan_gene_30422	Cob_diameter	Cob_diameter	0	0	0	1	1	0	0	0	0	0	0	0	0	1	0	0	0	0	0	0	1	0	0	0	0	0	4	dispensable
pan_gene_16456	pan_gene_4871	Cob_diameter	Cob_diameter	0	0	0	1	0	1	0	1	0	0	0	0	0	1	0	0	1	0	0	1	1	0	0	0	0	0	7	dispensable
pan_gene_16456	pan_gene_4898	Cob_diameter	Cob_diameter;Stalk_strength	0	0	0	1	1	0	0	0	0	0	0	0	0	1	0	0	0	0	0	0	0	0	0	0	0	0	3	dispensable
pan_gene_16456	pan_gene_4904	Cob_diameter	Cob_diameter	0	0	0	1	0	0	0	0	0	0	0	0	0	1	0	0	0	0	0	0	0	0	0	0	0	0	2	dispensable
pan_gene_16456	pan_gene_7943	Cob_diameter	Cob_diameter	0	0	0	0	1	0	0	0	0	0	0	0	0	1	0	0	0	0	0	1	0	0	0	0	0	0	3	dispensable
pan_gene_16456	pan_gene_8569	Cob_diameter	Cob_diameter	0	0	0	1	1	0	1	1	1	0	0	1	0	0	0	0	0	0	0	1	0	0	1	0	0	0	8	dispensable
pan_gene_16456	pan_gene_8615	Cob_diameter	Cob_diameter	0	0	0	0	0	0	0	0	0	0	0	0	0	1	0	0	0	0	0	0	0	0	0	0	0	0	1	private
pan_gene_17166	pan_gene_5407	Cob_diameter	Cob_diameter	0	0	0	0	0	1	0	0	0	0	0	0	0	0	0	0	0	0	0	0	0	0	0	0	0	0	1	private
pan_gene_17166	pan_gene_5594	Cob_diameter	Cob_diameter	0	0	0	1	0	0	0	0	0	0	0	0	0	0	0	0	0	0	0	0	0	0	0	0	0	0	1	private
pan_gene_17166	pan_gene_624	Cob_diameter	Cob_diameter;Ear_height;Leaf_length	0	0	0	1	0	0	0	0	0	0	0	0	0	0	0	0	0	0	0	0	0	0	0	0	0	0	1	private
pan_gene_17166	pan_gene_99695	Cob_diameter	Cob_diameter	0	0	0	1	0	0	0	0	0	0	0	0	0	0	0	1	0	0	0	0	0	0	0	0	0	0	2	dispensable
pan_gene_17239	pan_gene_27996	Cob_diameter	Average_internode_length_(above_ear);Cob_diameter;Stalk_strength;Starch	0	0	0	0	0	0	0	0	0	1	0	0	0	0	0	0	0	0	0	0	0	0	0	0	0	0	1	private
pan_gene_17239	pan_gene_29975	Cob_diameter	Cob_diameter;Southern_leaf_blight	0	0	0	0	1	0	0	0	0	0	0	0	0	0	0	0	0	0	0	0	0	0	0	0	0	0	1	private
pan_gene_17239	pan_gene_5594	Cob_diameter	Cob_diameter	0	0	0	0	0	1	0	0	0	0	0	0	0	0	0	0	0	0	0	0	0	0	0	0	0	0	1	private
pan_gene_17239	pan_gene_7943	Cob_diameter	Cob_diameter	0	0	0	0	1	1	0	0	0	0	1	0	0	0	1	0	0	0	1	1	1	0	0	0	0	0	7	dispensable
pan_gene_17355	pan_gene_5594	Cob_diameter	Cob_diameter	0	0	0	0	0	0	0	0	0	0	0	0	0	0	0	0	0	0	0	0	0	1	0	0	0	0	1	private
pan_gene_179	pan_gene_21796	Cob_diameter;Plant_height	Cob_diameter	0	0	0	1	1	0	0	0	1	0	0	0	0	0	0	0	0	0	0	0	0	0	0	0	0	0	3	dispensable
pan_gene_179	pan_gene_7768	Cob_diameter;Plant_height	Cob_diameter	0	0	0	1	0	0	0	0	0	0	0	0	0	0	0	1	0	0	0	0	0	0	0	0	0	0	2	dispensable
pan_gene_17967	pan_gene_2885	Cob_diameter;Ear_row_number	Cob_diameter	0	0	0	1	0	0	0	0	0	0	0	0	0	0	0	0	0	0	0	0	0	0	0	0	0	0	1	private
pan_gene_17967	pan_gene_3106	Cob_diameter;Ear_row_number	Cob_diameter	0	0	0	1	0	0	0	0	0	0	0	0	0	0	0	0	0	0	0	0	0	0	0	0	0	0	1	private
pan_gene_17967	pan_gene_3800	Cob_diameter;Ear_row_number	Cob_diameter	0	0	0	1	0	0	0	0	0	0	0	0	0	0	0	0	0	0	0	0	0	0	0	0	0	0	1	private
pan_gene_17967	pan_gene_7327	Cob_diameter;Ear_row_number	Cob_diameter	0	0	0	1	0	0	0	0	0	0	0	0	0	0	0	0	0	0	0	0	0	0	0	0	0	0	1	private
pan_gene_17967	pan_gene_7949	Cob_diameter;Ear_row_number	Cob_diameter;Leaf_length	0	0	0	1	0	0	0	0	0	0	0	0	0	0	0	0	0	0	0	0	0	0	0	0	0	0	1	private
pan_gene_182	pan_gene_24333	Cob_diameter;Nodes_per_plant	Cob_diameter	0	0	0	1	0	0	0	0	1	0	0	0	0	0	0	0	0	0	0	0	0	0	0	0	0	0	2	dispensable
pan_gene_182	pan_gene_5148	Cob_diameter;Nodes_per_plant	Boxcox-transformed_leaf_angle;Cob_diameter;Tassel_branch_number	0	0	0	1	1	1	0	0	1	0	0	0	0	1	0	0	0	0	0	0	0	0	0	0	0	0	5	dispensable
pan_gene_182	pan_gene_5167	Cob_diameter;Nodes_per_plant	Cob_diameter;Tassel_branch_number	0	0	0	1	0	0	0	1	1	0	0	0	1	1	0	0	1	0	0	0	1	0	1	0	0	0	8	dispensable
pan_gene_182	pan_gene_5311	Cob_diameter;Nodes_per_plant	Cob_diameter;Ear_height	0	0	0	1	0	0	0	0	0	0	1	0	0	0	0	0	0	0	0	0	0	0	0	0	0	0	2	dispensable
pan_gene_182	pan_gene_5838	Cob_diameter;Nodes_per_plant	100_Kernel_weight;Cob_diameter;Ear_height;Sucrose;Tassel_branch_number	0	0	0	1	0	1	1	0	0	1	0	0	0	0	0	0	0	0	0	0	0	1	0	0	0	1	6	dispensable
pan_gene_182	pan_gene_853	Cob_diameter;Nodes_per_plant	Cob_diameter	0	0	0	0	0	1	0	0	0	0	0	0	1	0	0	0	0	0	0	0	1	0	0	0	0	0	3	dispensable
pan_gene_198	pan_gene_32570	Cob_diameter	Average_internode_length_(above_ear);Cob_diameter;Height_per_day_(until_flowering)	0	0	0	1	0	0	0	0	0	0	0	0	0	0	0	0	0	0	0	0	0	0	0	0	0	0	1	private
pan_gene_198	pan_gene_3800	Cob_diameter	Cob_diameter	0	0	0	1	0	1	0	0	0	0	0	0	0	1	1	0	0	0	1	1	1	0	0	0	0	0	7	dispensable
pan_gene_198	pan_gene_624	Cob_diameter	Cob_diameter;Ear_height;Leaf_length	0	0	0	1	0	0	0	1	1	0	0	1	0	0	0	0	0	0	0	0	0	0	0	0	0	0	4	dispensable
pan_gene_198	pan_gene_713	Cob_diameter	Cob_diameter;Tassel_length	0	0	0	1	0	1	1	0	0	1	1	1	0	1	1	1	0	0	1	0	1	0	1	0	0	1	13	near-core
pan_gene_198	pan_gene_99695	Cob_diameter	Cob_diameter	0	0	0	1	0	0	0	0	0	0	0	0	0	0	0	0	0	0	0	0	0	0	0	0	0	0	1	private
pan_gene_20360	pan_gene_7508	Cob_diameter;Photoperiod_Growing-degree_days_to_silk	Cob_diameter;Nodes_per_plant	0	0	0	1	0	0	0	0	0	0	0	0	0	0	0	0	0	0	0	0	0	0	0	0	0	0	1	private
pan_gene_21038	pan_gene_29699	Cob_diameter;Leaf_width	Cob_diameter	0	0	0	1	0	0	0	1	1	0	0	0	0	0	0	0	0	0	0	0	0	0	1	0	0	0	4	dispensable
pan_gene_21038	pan_gene_30058	Cob_diameter;Leaf_width	Cob_diameter;Height_above_ear	0	0	0	1	0	0	0	0	1	0	1	0	0	0	0	0	0	0	0	0	0	1	1	0	0	0	5	dispensable
pan_gene_21038	pan_gene_32518	Cob_diameter;Leaf_width	Cob_diameter;Ear_height;Height_per_day_(until_flowering);Nodes_per_plant;Tassel_branch_number	0	0	0	1	0	0	0	0	0	0	0	0	0	0	0	0	0	0	0	0	0	0	1	0	0	0	2	dispensable
pan_gene_21038	pan_gene_40734	Cob_diameter;Leaf_width	Cob_diameter	0	0	0	1	0	0	0	0	0	0	0	0	0	0	0	0	0	0	0	0	0	0	0	0	0	0	1	private
pan_gene_21038	pan_gene_5479	Cob_diameter;Leaf_width	Cob_diameter	0	0	0	1	0	0	0	0	1	0	1	0	0	0	0	0	0	0	1	0	0	1	0	0	0	0	5	dispensable
pan_gene_21038	pan_gene_8615	Cob_diameter;Leaf_width	Cob_diameter	0	0	0	0	0	0	0	0	0	0	0	0	1	1	0	0	0	0	0	0	0	0	0	0	0	0	2	dispensable
pan_gene_21154	pan_gene_26686	Cob_diameter	Cob_diameter	0	0	0	1	0	0	0	0	0	0	0	0	0	0	0	0	0	1	0	0	0	0	0	0	0	0	2	dispensable
pan_gene_21154	pan_gene_2788	Cob_diameter	Cob_diameter	0	0	0	1	0	0	0	0	0	0	0	0	0	0	0	0	0	0	0	0	0	0	0	0	0	0	1	private
pan_gene_21154	pan_gene_7949	Cob_diameter	Cob_diameter;Leaf_length	0	0	0	1	1	0	0	0	0	0	0	0	0	0	0	0	0	0	0	0	0	0	0	0	0	0	2	dispensable
pan_gene_212	pan_gene_5167	Average_internode_length_(below_ear);Cob_diameter;Ear_height	Cob_diameter;Tassel_branch_number	0	0	0	1	1	0	0	1	0	0	0	0	0	0	0	0	0	0	0	0	0	0	0	0	0	0	3	dispensable
pan_gene_21249	pan_gene_61863	Cob_diameter	Cob_diameter	0	0	0	1	0	0	0	0	1	0	0	0	1	1	1	0	0	1	1	0	0	1	1	0	0	0	9	dispensable
pan_gene_21249	pan_gene_7860	Cob_diameter	Average_internode_length_(above_ear);Average_internode_length_(whole_plant);Cob_diameter;Height_per_day_(until_flowering)	0	0	0	1	1	0	0	0	0	0	0	0	0	0	0	0	0	0	0	0	0	1	0	0	0	0	3	dispensable
pan_gene_21795	pan_gene_25464	Cob_diameter;Ear_row_number	Cob_diameter;Height_above_ear;Height_per_day_(until_flowering);Plant_height	0	0	0	1	0	0	0	0	0	0	0	0	0	0	0	0	0	0	0	0	0	0	0	0	0	0	1	private
pan_gene_21795	pan_gene_29655	Cob_diameter;Ear_row_number	Cob_diameter;Ear_height;Height_per_day_(until_flowering);Nodes_per_plant;Plant_height	0	0	0	1	0	0	0	0	0	0	0	0	0	0	0	0	0	0	0	0	0	0	0	0	0	0	1	private
pan_gene_21796	pan_gene_26686	Cob_diameter	Cob_diameter	0	0	0	1	0	0	0	0	0	0	0	0	0	0	0	0	0	0	0	0	0	0	0	0	0	0	1	private
pan_gene_21796	pan_gene_2788	Cob_diameter	Cob_diameter	0	0	0	1	0	0	0	1	1	0	0	1	1	0	0	0	0	0	0	0	0	0	1	1	0	0	7	dispensable
pan_gene_228	pan_gene_23563	Cob_diameter	100_Kernel_weight;Boxcox-transformed_leaf_angle;Cob_diameter;Sucrose	0	0	0	1	0	0	0	0	0	0	0	0	0	0	0	0	0	0	0	0	0	0	0	0	0	0	1	private
pan_gene_23563	pan_gene_24310	100_Kernel_weight;Boxcox-transformed_leaf_angle;Cob_diameter;Sucrose	Cob_diameter	0	0	0	1	0	0	0	0	0	0	0	0	0	0	0	0	0	0	0	0	0	0	0	0	0	0	1	private
pan_gene_238	pan_gene_3553	Cob_diameter;Ear_height	Cob_diameter;Leaf_length;Tassel_length	0	0	0	1	0	0	0	0	0	0	0	0	0	0	0	0	0	0	0	0	0	0	0	0	0	0	1	private
pan_gene_238	pan_gene_5937	Cob_diameter;Ear_height	100_Kernel_weight;Cob_diameter	0	0	0	1	0	0	0	0	0	0	0	0	0	0	0	0	0	0	0	0	0	0	0	0	0	0	1	private
pan_gene_24333	pan_gene_26428	Cob_diameter	Boxcox-transformed_leaf_angle;Cob_diameter;Leaf_length;Nodes_above_ear;Plant_height;Tassel_length	0	0	0	1	0	0	0	0	0	0	0	0	0	0	0	0	0	0	0	0	0	0	1	0	0	0	2	dispensable
pan_gene_24333	pan_gene_26805	Cob_diameter	Boxcox-transformed_leaf_angle;Cob_diameter	0	0	0	1	0	0	0	0	0	0	0	0	0	0	0	0	0	0	0	0	0	0	0	0	0	0	1	private
pan_gene_24333	pan_gene_5167	Cob_diameter	Cob_diameter;Tassel_branch_number	0	0	0	1	1	0	0	1	1	0	0	0	0	1	0	1	0	0	0	0	0	0	0	0	0	0	6	dispensable
pan_gene_24333	pan_gene_61863	Cob_diameter	Cob_diameter	0	0	0	1	0	0	0	0	1	0	0	0	1	1	0	0	0	1	0	0	0	0	0	0	0	0	5	dispensable
pan_gene_24333	pan_gene_7768	Cob_diameter	Cob_diameter	0	0	0	1	0	0	0	0	0	0	0	0	0	0	0	0	0	0	0	0	0	0	0	0	0	0	1	private
pan_gene_24333	pan_gene_7860	Cob_diameter	Average_internode_length_(above_ear);Average_internode_length_(whole_plant);Cob_diameter;Height_per_day_(until_flowering)	0	0	0	1	0	0	0	0	0	0	0	0	0	0	0	0	0	0	0	0	0	0	0	0	0	0	1	private
pan_gene_24333	pan_gene_7953	Cob_diameter	Cob_diameter	0	0	0	1	1	1	1	0	1	1	0	0	1	1	0	0	1	1	0	1	0	1	1	1	1	0	15	near-core
pan_gene_25054	pan_gene_30092	Cob_diameter	Cob_diameter	0	0	0	1	1	1	0	0	0	0	0	0	0	0	0	0	0	0	0	0	0	0	0	0	0	0	3	dispensable
pan_gene_25054	pan_gene_4903	Cob_diameter	Cob_diameter	0	0	0	1	0	0	0	1	0	0	0	0	0	0	0	0	0	0	0	0	0	0	0	0	0	0	2	dispensable
pan_gene_25054	pan_gene_4904	Cob_diameter	Cob_diameter	0	0	0	1	1	0	1	0	0	0	1	0	0	1	1	0	0	0	0	0	0	0	0	0	0	1	7	dispensable
pan_gene_25054	pan_gene_5838	Cob_diameter	100_Kernel_weight;Cob_diameter;Ear_height;Sucrose;Tassel_branch_number	0	0	0	1	1	0	0	0	0	0	0	0	0	0	0	0	0	0	0	0	0	0	0	0	0	0	2	dispensable
pan_gene_25464	pan_gene_28181	Cob_diameter;Height_above_ear;Height_per_day_(until_flowering);Plant_height	Cob_diameter;Ear_row_number;Nodes_per_plant	0	0	0	1	0	0	0	0	0	0	0	0	0	0	0	0	0	1	0	0	0	0	0	0	0	0	2	dispensable
pan_gene_25464	pan_gene_40590	Cob_diameter;Height_above_ear;Height_per_day_(until_flowering);Plant_height	Average_internode_length_(whole_plant);Cob_diameter	0	0	0	1	0	0	0	0	0	0	0	0	1	0	0	0	0	0	0	0	0	0	0	0	0	0	2	dispensable
pan_gene_25464	pan_gene_5669	Cob_diameter;Height_above_ear;Height_per_day_(until_flowering);Plant_height	100_Kernel_weight;Cob_diameter;Ear_height	0	0	0	1	0	1	1	0	0	0	0	0	0	0	1	0	0	0	0	0	0	0	0	0	0	0	4	dispensable
pan_gene_26178	pan_gene_2936	Cob_diameter	Cob_diameter	0	0	0	1	0	0	0	0	0	0	0	0	0	1	0	0	0	0	0	0	0	0	0	0	0	0	2	dispensable
pan_gene_26428	pan_gene_7860	Boxcox-transformed_leaf_angle;Cob_diameter;Leaf_length;Nodes_above_ear;Plant_height;Tassel_length	Average_internode_length_(above_ear);Average_internode_length_(whole_plant);Cob_diameter;Height_per_day_(until_flowering)	0	0	0	1	0	0	0	0	0	0	0	0	0	0	0	0	0	0	0	0	0	0	0	0	0	0	1	private
pan_gene_26428	pan_gene_7953	Boxcox-transformed_leaf_angle;Cob_diameter;Leaf_length;Nodes_above_ear;Plant_height;Tassel_length	Cob_diameter	0	0	0	1	1	0	0	0	0	0	0	0	0	0	0	0	0	0	0	0	0	0	1	0	0	0	3	dispensable
pan_gene_26686	pan_gene_30092	Cob_diameter	Cob_diameter	0	0	0	1	0	0	0	0	0	0	0	0	0	0	0	0	0	0	0	0	0	0	0	0	0	0	1	private
pan_gene_26686	pan_gene_30422	Cob_diameter	Cob_diameter	0	0	0	1	1	0	0	0	0	0	0	0	0	0	0	1	0	0	0	0	0	0	0	0	0	0	3	dispensable
pan_gene_26686	pan_gene_4898	Cob_diameter	Cob_diameter;Stalk_strength	0	0	0	1	0	0	0	0	0	0	0	0	0	0	0	0	0	0	0	0	0	0	0	0	0	0	1	private
pan_gene_26686	pan_gene_4904	Cob_diameter	Cob_diameter	0	0	0	1	0	0	0	0	0	0	0	0	0	0	0	0	0	0	0	0	0	0	0	0	0	0	1	private
pan_gene_26686	pan_gene_7943	Cob_diameter	Cob_diameter	0	0	0	0	1	0	0	0	0	0	0	0	0	0	0	0	0	0	0	0	0	0	0	0	0	0	1	private
pan_gene_26794	pan_gene_28037	Cob_diameter;Days_to_anthesis	Cob_diameter;Total_amino_acids	0	0	0	0	0	0	0	0	0	0	0	0	0	0	0	0	0	0	0	0	1	0	0	0	0	0	1	private
pan_gene_26794	pan_gene_30044	Cob_diameter;Days_to_anthesis	100_Kernel_weight;Cob_diameter;Height_per_day_(until_flowering)	0	0	0	0	0	0	0	0	0	0	0	0	0	0	0	0	0	0	0	0	1	0	0	0	0	0	1	private
pan_gene_26794	pan_gene_8569	Cob_diameter;Days_to_anthesis	Cob_diameter	0	0	0	0	0	0	0	0	0	0	0	0	0	0	0	0	0	0	0	0	1	0	0	0	0	0	1	private
pan_gene_26805	pan_gene_30422	Boxcox-transformed_leaf_angle;Cob_diameter	Cob_diameter	0	0	0	1	0	0	0	1	0	0	0	1	0	1	0	1	0	1	0	0	0	0	0	0	0	0	6	dispensable
pan_gene_26805	pan_gene_4898	Boxcox-transformed_leaf_angle;Cob_diameter	Cob_diameter;Stalk_strength	0	0	0	1	0	0	0	1	0	0	0	1	0	0	0	1	0	1	1	0	0	0	1	1	0	0	8	dispensable
pan_gene_26805	pan_gene_4904	Boxcox-transformed_leaf_angle;Cob_diameter	Cob_diameter	0	0	0	1	0	0	0	1	0	0	0	0	0	1	0	1	0	1	0	0	0	1	0	0	0	0	6	dispensable
pan_gene_26805	pan_gene_5838	Boxcox-transformed_leaf_angle;Cob_diameter	100_Kernel_weight;Cob_diameter;Ear_height;Sucrose;Tassel_branch_number	0	0	0	1	0	0	0	0	0	0	0	0	0	0	0	1	0	0	0	0	0	1	0	0	0	0	3	dispensable
pan_gene_26805	pan_gene_7943	Boxcox-transformed_leaf_angle;Cob_diameter	Cob_diameter	0	0	0	0	1	1	0	0	0	0	0	1	0	1	0	1	0	1	0	0	0	0	0	1	0	0	7	dispensable
pan_gene_26836	pan_gene_3802	Cob_diameter;Photoperiod_growing-degree_days_to_anthesis;Ratio_of_ear_height_to_total_height	Cob_diameter	0	0	0	1	0	0	0	0	0	0	0	0	0	0	0	0	0	0	0	0	0	0	0	0	0	0	1	private
pan_gene_26973	pan_gene_5102	Cob_diameter;Leaf_length;Ratio_of_ear_height_to_total_height	Cob_diameter;PCA_of_metabolites:_PC2;Tassel_branch_number	0	0	0	1	0	0	0	0	0	0	0	0	0	1	0	0	0	0	0	1	0	0	0	0	0	0	3	dispensable
pan_gene_27342	pan_gene_7327	Cob_diameter;Days_to_silk	Cob_diameter	0	0	0	1	0	1	0	0	0	0	1	1	0	0	0	0	1	0	0	0	0	0	0	0	0	0	5	dispensable
pan_gene_27342	pan_gene_7739	Cob_diameter;Days_to_silk	Boxcox-transformed_leaf_angle;Cob_diameter	0	0	0	1	0	0	0	0	0	0	0	0	0	0	0	1	0	0	0	0	0	1	0	0	0	0	3	dispensable
pan_gene_27342	pan_gene_80132	Cob_diameter;Days_to_silk	Cob_diameter	0	0	0	1	0	0	0	0	0	1	0	0	0	0	0	0	0	0	0	0	1	0	0	0	0	0	3	dispensable
pan_gene_27499	pan_gene_2885	Cob_diameter	Cob_diameter	0	0	0	0	0	0	0	0	0	0	0	0	0	0	0	0	0	0	0	0	1	0	0	0	0	1	2	dispensable
pan_gene_27499	pan_gene_29975	Cob_diameter	Cob_diameter;Southern_leaf_blight	0	0	0	0	1	0	0	0	0	0	0	0	0	0	0	0	0	0	0	0	0	0	0	0	0	0	1	private
pan_gene_2788	pan_gene_28032	Cob_diameter	Cob_diameter;PCA_of_metabolites:_PC2	0	0	0	1	0	0	0	0	0	0	0	0	0	0	0	0	0	0	0	0	0	0	0	0	0	0	1	private
pan_gene_2788	pan_gene_5453	Cob_diameter	Cob_diameter;Days_to_anthesis;Ear_height;Total_amino_acids	0	0	0	0	0	0	0	0	1	0	0	0	0	0	0	0	0	0	0	0	0	0	0	1	0	0	2	dispensable
pan_gene_27996	pan_gene_30058	Average_internode_length_(above_ear);Cob_diameter;Stalk_strength;Starch	Cob_diameter;Height_above_ear	0	0	0	0	1	0	0	0	0	0	0	0	0	0	0	0	0	0	0	0	0	0	0	0	0	0	1	private
pan_gene_27996	pan_gene_30059	Average_internode_length_(above_ear);Cob_diameter;Stalk_strength;Starch	Boxcox-transformed_leaf_angle;Cob_diameter;Height_above_ear	0	0	0	0	1	0	0	0	0	0	0	0	0	0	0	0	0	0	0	0	0	0	0	0	0	0	1	private
pan_gene_27996	pan_gene_3106	Average_internode_length_(above_ear);Cob_diameter;Stalk_strength;Starch	Cob_diameter	0	0	0	0	1	0	0	0	0	0	1	0	0	0	0	0	0	0	0	0	0	0	0	0	0	0	2	dispensable
pan_gene_27996	pan_gene_3800	Average_internode_length_(above_ear);Cob_diameter;Stalk_strength;Starch	Cob_diameter	0	0	0	0	0	0	0	0	0	0	0	0	0	0	0	0	0	0	0	0	0	0	0	0	1	0	1	private
pan_gene_27996	pan_gene_51295	Average_internode_length_(above_ear);Cob_diameter;Stalk_strength;Starch	Cob_diameter;Ear_row_number;Tassel_branch_number	0	0	0	0	0	0	0	0	0	0	1	0	0	0	0	0	0	0	0	0	0	0	0	0	0	0	1	private
pan_gene_27996	pan_gene_5479	Average_internode_length_(above_ear);Cob_diameter;Stalk_strength;Starch	Cob_diameter	0	0	0	0	1	0	0	0	0	0	0	0	0	0	0	0	0	0	0	0	0	0	0	0	0	0	1	private
pan_gene_27996	pan_gene_5594	Average_internode_length_(above_ear);Cob_diameter;Stalk_strength;Starch	Cob_diameter	0	0	0	0	1	0	0	0	0	0	0	0	0	0	0	0	0	0	0	0	0	0	0	0	0	0	1	private
pan_gene_27996	pan_gene_713	Average_internode_length_(above_ear);Cob_diameter;Stalk_strength;Starch	Cob_diameter;Tassel_length	0	0	0	0	1	0	0	0	0	0	0	0	0	0	0	0	0	0	0	0	0	0	0	0	1	0	2	dispensable
pan_gene_27996	pan_gene_7327	Average_internode_length_(above_ear);Cob_diameter;Stalk_strength;Starch	Cob_diameter	0	0	0	0	0	0	0	0	0	1	0	0	0	0	0	0	0	0	0	0	0	0	0	0	0	0	1	private
pan_gene_27996	pan_gene_7975	Average_internode_length_(above_ear);Cob_diameter;Stalk_strength;Starch	Cob_diameter	0	0	0	0	1	0	0	0	0	1	0	0	0	0	0	0	0	0	0	0	0	0	0	0	0	0	2	dispensable
pan_gene_27996	pan_gene_8615	Average_internode_length_(above_ear);Cob_diameter;Stalk_strength;Starch	Cob_diameter	0	0	0	0	0	0	0	0	0	1	0	1	0	0	0	0	0	0	0	0	0	0	0	0	0	0	2	dispensable
pan_gene_28015	pan_gene_31505	Cob_diameter;Tassel_branch_number;Tassel_length	Cob_diameter;Tassel_branch_number	0	0	0	1	0	0	0	0	0	0	0	0	0	0	0	0	0	0	0	0	0	0	0	0	0	0	1	private
pan_gene_28032	pan_gene_30044	Cob_diameter;PCA_of_metabolites:_PC2	100_Kernel_weight;Cob_diameter;Height_per_day_(until_flowering)	0	0	0	0	0	1	0	0	0	0	0	0	0	0	0	0	0	0	0	0	0	0	0	0	0	0	1	private
pan_gene_28032	pan_gene_4904	Cob_diameter;PCA_of_metabolites:_PC2	Cob_diameter	0	0	0	1	0	0	0	0	0	0	0	0	0	0	0	0	0	0	0	0	0	0	0	0	0	0	1	private
pan_gene_28037	pan_gene_29975	Cob_diameter;Total_amino_acids	Cob_diameter;Southern_leaf_blight	0	0	0	0	0	1	0	1	1	0	0	1	0	0	0	0	0	1	0	0	0	0	0	0	0	0	5	dispensable
pan_gene_28037	pan_gene_3800	Cob_diameter;Total_amino_acids	Cob_diameter	0	0	0	0	0	1	0	0	1	0	0	0	0	0	0	0	0	0	0	0	0	0	0	0	0	0	2	dispensable
pan_gene_28037	pan_gene_4871	Cob_diameter;Total_amino_acids	Cob_diameter	0	0	0	0	0	1	0	0	1	0	0	0	0	0	0	1	0	0	0	0	0	0	1	0	0	0	4	dispensable
pan_gene_28037	pan_gene_99695	Cob_diameter;Total_amino_acids	Cob_diameter	0	0	0	0	0	0	1	0	0	0	0	0	0	1	1	1	0	1	0	0	0	0	0	0	0	0	5	dispensable
pan_gene_28044	pan_gene_2885	Cob_diameter;Tassel_branch_number	Cob_diameter	0	0	0	1	0	1	0	0	0	0	0	1	1	0	0	0	0	0	1	0	1	0	0	1	1	1	9	dispensable
pan_gene_28044	pan_gene_29699	Cob_diameter;Tassel_branch_number	Cob_diameter	0	0	0	1	0	0	1	0	0	0	0	0	0	0	0	0	0	0	0	0	1	0	0	0	0	0	3	dispensable
pan_gene_28044	pan_gene_29975	Cob_diameter;Tassel_branch_number	Cob_diameter;Southern_leaf_blight	0	0	0	1	1	1	0	0	0	0	0	0	0	0	0	0	0	0	0	0	0	0	0	1	0	0	4	dispensable
pan_gene_28044	pan_gene_32570	Cob_diameter;Tassel_branch_number	Average_internode_length_(above_ear);Cob_diameter;Height_per_day_(until_flowering)	0	0	0	1	0	0	0	0	0	0	0	0	0	0	0	0	0	0	0	0	0	0	0	0	0	0	1	private
pan_gene_28044	pan_gene_5407	Cob_diameter;Tassel_branch_number	Cob_diameter	0	0	0	0	0	0	0	0	0	0	0	0	0	0	0	0	1	0	0	0	0	0	0	0	0	0	1	private
pan_gene_28044	pan_gene_5594	Cob_diameter;Tassel_branch_number	Cob_diameter	0	0	0	1	0	1	0	0	0	0	0	0	0	0	0	0	0	0	0	0	0	1	0	1	0	0	4	dispensable
pan_gene_28044	pan_gene_624	Cob_diameter;Tassel_branch_number	Cob_diameter;Ear_height;Leaf_length	0	0	0	1	0	0	0	0	0	0	0	0	0	0	0	0	0	0	0	0	0	0	0	0	1	0	2	dispensable
pan_gene_28044	pan_gene_8569	Cob_diameter;Tassel_branch_number	Cob_diameter	0	0	0	1	0	0	0	0	0	0	0	0	0	0	0	0	0	0	0	0	0	0	0	0	0	0	1	private
pan_gene_28044	pan_gene_99695	Cob_diameter;Tassel_branch_number	Cob_diameter	0	0	0	1	0	0	0	0	0	0	0	1	0	0	0	1	0	0	0	0	0	0	0	0	0	0	3	dispensable
pan_gene_28181	pan_gene_28183	Cob_diameter;Ear_row_number;Nodes_per_plant	Cob_diameter;Height_per_day_(until_flowering)	0	0	0	1	0	0	0	0	0	0	0	0	0	0	0	0	0	0	0	0	0	0	0	0	0	0	1	private
pan_gene_28181	pan_gene_29655	Cob_diameter;Ear_row_number;Nodes_per_plant	Cob_diameter;Ear_height;Height_per_day_(until_flowering);Nodes_per_plant;Plant_height	0	0	0	1	0	0	0	0	0	0	0	0	0	0	0	0	0	0	0	0	0	0	0	0	0	0	1	private
pan_gene_28181	pan_gene_5669	Cob_diameter;Ear_row_number;Nodes_per_plant	100_Kernel_weight;Cob_diameter;Ear_height	0	0	0	1	0	0	0	0	0	0	0	0	0	0	0	0	0	0	0	0	0	0	0	0	0	0	1	private
pan_gene_2885	pan_gene_29699	Cob_diameter	Cob_diameter	0	0	0	1	0	0	0	0	1	0	0	0	0	1	0	0	0	0	0	0	1	0	1	0	0	0	5	dispensable
pan_gene_2885	pan_gene_30058	Cob_diameter	Cob_diameter;Height_above_ear	0	0	0	1	1	0	0	0	1	0	1	1	1	0	0	0	0	1	0	0	1	1	1	1	0	0	11	near-core
pan_gene_2885	pan_gene_30059	Cob_diameter	Boxcox-transformed_leaf_angle;Cob_diameter;Height_above_ear	0	0	0	1	1	1	0	0	1	0	1	1	1	0	0	0	1	1	0	0	1	1	0	0	0	0	11	near-core
pan_gene_2885	pan_gene_32518	Cob_diameter	Cob_diameter;Ear_height;Height_per_day_(until_flowering);Nodes_per_plant;Tassel_branch_number	0	0	0	1	0	0	0	0	0	0	0	0	0	0	0	0	0	0	0	0	0	0	1	0	0	0	2	dispensable
pan_gene_2885	pan_gene_32570	Cob_diameter	Average_internode_length_(above_ear);Cob_diameter;Height_per_day_(until_flowering)	0	0	0	1	0	0	0	0	0	0	0	0	0	0	0	0	0	0	0	0	0	0	0	0	0	0	1	private
pan_gene_2885	pan_gene_3553	Cob_diameter	Cob_diameter;Leaf_length;Tassel_length	0	0	0	1	0	0	0	0	0	0	0	0	0	0	0	0	0	0	0	0	0	0	0	0	0	0	1	private
pan_gene_2885	pan_gene_40734	Cob_diameter	Cob_diameter	0	0	0	1	0	0	0	0	0	0	0	0	0	0	0	0	0	0	0	0	0	0	0	0	0	0	1	private
pan_gene_2885	pan_gene_4895	Cob_diameter	Chlorophyll_B;Cob_diameter	0	0	0	0	0	0	0	0	0	0	0	0	0	0	0	0	0	0	0	0	1	0	0	0	0	0	1	private
pan_gene_2885	pan_gene_51295	Cob_diameter	Cob_diameter;Ear_row_number;Tassel_branch_number	0	0	0	0	0	0	0	0	0	0	1	0	0	0	0	0	0	0	0	0	0	0	0	0	0	0	1	private
pan_gene_2885	pan_gene_5349	Cob_diameter	Cob_diameter;Ratio_of_ear_height_to_total_height	0	0	0	1	0	1	1	0	0	0	0	0	0	0	0	0	0	1	0	1	0	0	1	0	1	0	7	dispensable
pan_gene_2885	pan_gene_5479	Cob_diameter	Cob_diameter	0	0	0	1	1	0	0	1	1	0	1	1	1	0	0	0	0	0	1	0	1	1	1	0	0	0	11	near-core
pan_gene_2885	pan_gene_624	Cob_diameter	Cob_diameter;Ear_height;Leaf_length	0	0	0	1	0	0	1	1	1	0	0	1	0	1	1	0	0	0	1	0	0	0	1	0	0	0	9	dispensable
pan_gene_2885	pan_gene_7975	Cob_diameter	Cob_diameter	0	0	0	1	1	0	0	0	0	0	1	0	1	0	0	1	0	1	0	0	1	0	0	0	0	0	7	dispensable
pan_gene_2885	pan_gene_99695	Cob_diameter	Cob_diameter	0	0	0	1	0	0	0	0	0	0	0	0	0	0	0	0	0	0	0	0	0	0	0	0	0	0	1	private
pan_gene_29655	pan_gene_5669	Cob_diameter;Ear_height;Height_per_day_(until_flowering);Nodes_per_plant;Plant_height	100_Kernel_weight;Cob_diameter;Ear_height	0	0	0	1	0	0	0	0	0	0	0	0	0	0	0	0	0	0	0	0	0	0	0	0	0	0	1	private
pan_gene_29656	pan_gene_30058	Cob_diameter;Ear_height;Plant_height;Tassel_length	Cob_diameter;Height_above_ear	0	0	0	1	0	0	0	0	0	0	0	0	0	0	0	0	0	0	0	0	0	0	0	0	0	0	1	private
pan_gene_29656	pan_gene_5479	Cob_diameter;Ear_height;Plant_height;Tassel_length	Cob_diameter	0	0	0	1	0	0	0	0	0	0	0	0	0	0	0	0	0	0	0	0	0	0	0	0	0	0	1	private
pan_gene_29699	pan_gene_30058	Cob_diameter	Cob_diameter;Height_above_ear	0	0	0	1	0	0	0	0	0	0	0	0	0	0	0	0	0	0	0	0	0	0	0	0	0	0	1	private
pan_gene_29699	pan_gene_30059	Cob_diameter	Boxcox-transformed_leaf_angle;Cob_diameter;Height_above_ear	0	0	0	1	0	0	0	0	0	0	0	0	0	0	0	0	0	0	0	0	1	0	0	0	0	0	2	dispensable
pan_gene_29699	pan_gene_32518	Cob_diameter	Cob_diameter;Ear_height;Height_per_day_(until_flowering);Nodes_per_plant;Tassel_branch_number	0	0	0	1	0	0	0	0	0	0	0	0	0	0	0	0	0	0	0	0	0	0	0	0	0	0	1	private
pan_gene_29699	pan_gene_32570	Cob_diameter	Average_internode_length_(above_ear);Cob_diameter;Height_per_day_(until_flowering)	0	0	0	1	0	0	0	0	0	0	0	0	0	0	0	0	0	0	0	0	0	0	0	0	0	0	1	private
pan_gene_29699	pan_gene_3800	Cob_diameter	Cob_diameter	0	0	0	1	0	0	1	0	1	0	0	0	0	0	0	0	0	0	0	0	1	0	1	0	0	0	5	dispensable
pan_gene_29699	pan_gene_40734	Cob_diameter	Cob_diameter	0	0	0	1	0	0	0	0	0	0	0	0	0	0	0	0	0	0	0	0	0	0	0	0	0	0	1	private
pan_gene_29699	pan_gene_5479	Cob_diameter	Cob_diameter	0	0	0	1	0	0	1	0	0	0	0	0	0	0	0	0	0	0	0	0	0	0	0	0	0	0	2	dispensable
pan_gene_29699	pan_gene_5519	Cob_diameter	Average_internode_length_(below_ear);Cob_diameter;Nodes_per_plant;Nodes_to_ear;Protein	0	0	0	0	0	0	1	0	0	0	0	0	0	0	0	0	0	0	0	0	0	0	0	0	0	0	1	private
pan_gene_29699	pan_gene_5594	Cob_diameter	Cob_diameter	0	0	0	1	0	0	0	0	1	0	0	0	0	0	0	0	0	0	0	0	0	0	0	0	0	0	2	dispensable
pan_gene_29699	pan_gene_624	Cob_diameter	Cob_diameter;Ear_height;Leaf_length	0	0	0	1	0	0	0	0	0	0	0	0	0	0	0	0	0	0	0	0	0	0	0	0	0	0	1	private
pan_gene_29699	pan_gene_713	Cob_diameter	Cob_diameter;Tassel_length	0	0	0	1	0	0	1	0	1	0	0	0	0	0	0	0	0	0	0	0	1	0	0	0	0	1	5	dispensable
pan_gene_29699	pan_gene_8569	Cob_diameter	Cob_diameter	0	0	0	1	0	0	0	0	0	0	0	0	0	0	0	0	0	0	0	0	0	0	0	0	0	0	1	private
pan_gene_29699	pan_gene_99695	Cob_diameter	Cob_diameter	0	0	0	1	0	0	0	0	0	0	0	0	0	0	0	0	0	0	0	0	0	0	0	0	0	0	1	private
pan_gene_29975	pan_gene_30092	Cob_diameter;Southern_leaf_blight	Cob_diameter	0	0	0	1	0	0	0	0	0	1	0	0	0	1	0	0	0	0	0	0	0	0	0	0	0	0	3	dispensable
pan_gene_29975	pan_gene_30422	Cob_diameter;Southern_leaf_blight	Cob_diameter	0	0	0	1	1	1	1	0	1	1	1	0	1	1	0	1	0	0	0	1	0	1	0	0	1	1	14	near-core
pan_gene_29975	pan_gene_4898	Cob_diameter;Southern_leaf_blight	Cob_diameter;Stalk_strength	0	0	0	1	1	0	0	1	1	0	0	0	0	0	0	1	0	0	0	1	0	0	0	0	0	1	7	dispensable
pan_gene_29975	pan_gene_8615	Cob_diameter;Southern_leaf_blight	Cob_diameter	0	0	0	0	0	0	0	0	0	0	0	0	0	0	0	0	0	0	0	0	0	1	0	0	1	0	2	dispensable
pan_gene_30044	pan_gene_4903	100_Kernel_weight;Cob_diameter;Height_per_day_(until_flowering)	Cob_diameter	0	0	0	0	0	0	0	0	0	0	0	0	0	0	0	0	0	0	0	0	1	0	1	0	0	0	2	dispensable
pan_gene_30058	pan_gene_30092	Cob_diameter;Height_above_ear	Cob_diameter	0	0	0	1	0	0	1	0	0	1	0	1	0	0	0	0	0	0	0	0	0	0	0	0	0	0	4	dispensable
pan_gene_30058	pan_gene_32570	Cob_diameter;Height_above_ear	Average_internode_length_(above_ear);Cob_diameter;Height_per_day_(until_flowering)	0	0	0	1	0	0	0	0	0	0	0	0	0	0	0	0	0	0	0	0	0	0	0	0	0	0	1	private
pan_gene_30058	pan_gene_5594	Cob_diameter;Height_above_ear	Cob_diameter	0	0	0	1	0	1	0	0	1	0	0	0	0	0	0	0	0	0	0	0	0	1	1	1	0	0	6	dispensable
pan_gene_30058	pan_gene_624	Cob_diameter;Height_above_ear	Cob_diameter;Ear_height;Leaf_length	0	0	0	1	0	0	0	0	1	0	0	0	0	0	0	0	0	0	0	0	0	0	0	0	0	0	2	dispensable
pan_gene_30058	pan_gene_7327	Cob_diameter;Height_above_ear	Cob_diameter	0	0	0	1	1	1	1	1	1	0	1	1	1	0	1	0	1	1	1	1	0	1	0	1	1	0	17	near-core
pan_gene_30058	pan_gene_8615	Cob_diameter;Height_above_ear	Cob_diameter	0	0	0	0	0	0	0	0	0	0	0	0	1	0	0	0	0	0	0	0	0	0	0	0	0	0	1	private
pan_gene_30058	pan_gene_99695	Cob_diameter;Height_above_ear	Cob_diameter	0	0	0	1	0	0	0	0	0	0	0	0	0	0	0	0	0	0	0	0	0	0	0	0	0	0	1	private
pan_gene_30059	pan_gene_32570	Boxcox-transformed_leaf_angle;Cob_diameter;Height_above_ear	Average_internode_length_(above_ear);Cob_diameter;Height_per_day_(until_flowering)	0	0	0	1	0	0	0	0	0	0	0	0	0	0	0	0	0	0	0	0	0	0	0	0	0	0	1	private
pan_gene_30059	pan_gene_40734	Boxcox-transformed_leaf_angle;Cob_diameter;Height_above_ear	Cob_diameter	0	0	0	1	0	0	0	0	0	0	0	0	0	0	0	0	0	0	0	0	0	0	0	0	0	0	1	private
pan_gene_30059	pan_gene_5407	Boxcox-transformed_leaf_angle;Cob_diameter;Height_above_ear	Cob_diameter	0	0	0	0	0	0	0	1	0	0	0	0	0	0	0	0	0	0	0	0	0	0	0	0	0	0	1	private
pan_gene_30059	pan_gene_5594	Boxcox-transformed_leaf_angle;Cob_diameter;Height_above_ear	Cob_diameter	0	0	0	1	0	1	0	0	1	0	0	0	0	0	0	0	1	0	0	0	0	1	0	0	0	0	5	dispensable
pan_gene_30059	pan_gene_624	Boxcox-transformed_leaf_angle;Cob_diameter;Height_above_ear	Cob_diameter;Ear_height;Leaf_length	0	0	0	1	0	0	0	0	1	0	0	0	0	0	0	0	0	0	0	0	0	0	0	0	0	0	2	dispensable
pan_gene_30059	pan_gene_7327	Boxcox-transformed_leaf_angle;Cob_diameter;Height_above_ear	Cob_diameter	0	0	0	1	0	1	1	0	1	0	1	1	1	0	1	1	1	1	0	1	0	1	0	0	0	1	14	near-core
pan_gene_30059	pan_gene_8615	Boxcox-transformed_leaf_angle;Cob_diameter;Height_above_ear	Cob_diameter	0	0	0	0	0	0	0	0	0	0	0	0	1	1	0	0	0	0	0	0	0	0	0	0	0	0	2	dispensable
pan_gene_30065	pan_gene_7437	Average_internode_length_(below_ear);Cob_diameter;Height_above_ear	Cob_diameter	0	0	0	1	0	0	0	0	0	0	0	0	0	0	0	0	0	0	0	0	0	0	0	0	0	1	2	dispensable
pan_gene_30092	pan_gene_5838	Cob_diameter	100_Kernel_weight;Cob_diameter;Ear_height;Sucrose;Tassel_branch_number	0	0	0	1	1	0	1	0	0	1	0	1	0	0	0	1	0	0	0	0	0	0	0	0	0	0	6	dispensable
pan_gene_30092	pan_gene_7943	Cob_diameter	Cob_diameter	0	0	0	0	1	1	1	0	0	0	0	1	1	1	0	1	0	0	0	1	0	0	0	0	0	0	8	dispensable
pan_gene_30096	pan_gene_7949	Cob_diameter	Cob_diameter;Leaf_length	0	0	0	0	1	0	0	0	0	0	0	0	1	0	0	0	0	0	0	0	0	0	0	0	0	0	2	dispensable
pan_gene_30422	pan_gene_7996	Cob_diameter	Cob_diameter;Ratio_of_ear_height_to_total_height	0	0	0	1	0	0	0	0	0	0	0	0	0	1	0	0	0	0	0	0	0	0	0	0	0	0	2	dispensable
pan_gene_30422	pan_gene_8615	Cob_diameter	Cob_diameter	0	0	0	0	1	0	0	0	0	1	0	0	1	0	0	0	0	0	0	1	0	1	0	0	0	1	6	dispensable
pan_gene_3106	pan_gene_3553	Cob_diameter	Cob_diameter;Leaf_length;Tassel_length	0	0	0	1	0	0	0	0	0	0	0	0	0	0	0	0	0	0	0	0	0	0	0	0	0	0	1	private
pan_gene_3106	pan_gene_3800	Cob_diameter	Cob_diameter	0	0	0	1	0	0	0	0	0	0	0	0	0	0	0	0	0	0	0	0	0	0	0	0	0	0	1	private
pan_gene_3106	pan_gene_5594	Cob_diameter	Cob_diameter	0	0	0	1	1	0	0	1	0	0	0	0	0	0	0	0	0	0	0	0	0	0	0	0	0	1	4	dispensable
pan_gene_3106	pan_gene_624	Cob_diameter	Cob_diameter;Ear_height;Leaf_length	0	0	0	1	0	0	0	1	0	0	0	0	0	1	0	0	0	0	1	0	0	0	0	1	0	1	6	dispensable
pan_gene_3106	pan_gene_713	Cob_diameter	Cob_diameter;Tassel_length	0	0	0	1	1	0	0	1	0	0	0	1	0	0	1	0	0	0	0	0	0	0	1	0	1	0	7	dispensable
pan_gene_3106	pan_gene_7327	Cob_diameter	Cob_diameter	0	0	0	1	0	0	0	0	0	0	0	0	0	0	0	0	0	0	0	0	0	0	0	0	0	0	1	private
pan_gene_31505	pan_gene_56263	Cob_diameter;Tassel_branch_number	Average_internode_length_(whole_plant);Cob_diameter;Days_to_anthesis;Nodes_per_plant	0	0	0	1	0	0	0	0	0	0	0	0	0	0	0	0	0	0	0	0	0	0	0	0	0	0	1	private
pan_gene_32480	pan_gene_7836	Cob_diameter;Ear_height	Average_internode_length_(whole_plant);Cob_diameter	0	0	0	1	0	0	0	0	0	0	0	0	0	0	0	0	0	0	0	0	0	0	0	0	0	0	1	private
pan_gene_32516	pan_gene_7435	Cob_diameter;Height_per_day_(until_flowering);Plant_height	Cob_diameter	0	0	0	1	0	0	0	0	0	0	0	0	0	0	0	0	0	0	0	0	0	0	0	0	0	0	1	private
pan_gene_32518	pan_gene_40734	Cob_diameter;Ear_height;Height_per_day_(until_flowering);Nodes_per_plant;Tassel_branch_number	Cob_diameter	0	0	0	1	0	0	0	0	0	0	0	0	0	0	0	0	0	0	0	0	0	0	0	0	0	0	1	private
pan_gene_32518	pan_gene_5368	Cob_diameter;Ear_height;Height_per_day_(until_flowering);Nodes_per_plant;Tassel_branch_number	Anthesis-silking_interval;Cob_diameter;Leaf_length;Nodes_above_ear;Photoperiod_growing-degree_days_to_anthesis	0	0	0	1	0	0	0	0	0	0	0	0	0	0	0	0	0	0	0	0	0	0	0	0	0	0	1	private
pan_gene_32518	pan_gene_5594	Cob_diameter;Ear_height;Height_per_day_(until_flowering);Nodes_per_plant;Tassel_branch_number	Cob_diameter	0	0	0	1	0	0	0	0	0	0	0	0	0	0	0	0	0	0	0	0	0	0	1	0	0	0	2	dispensable
pan_gene_32518	pan_gene_7327	Cob_diameter;Ear_height;Height_per_day_(until_flowering);Nodes_per_plant;Tassel_branch_number	Cob_diameter	0	0	0	1	0	0	0	0	0	0	0	0	0	0	0	0	0	0	0	0	0	0	0	0	0	0	1	private
pan_gene_32570	pan_gene_3800	Average_internode_length_(above_ear);Cob_diameter;Height_per_day_(until_flowering)	Cob_diameter	0	0	0	1	0	0	0	0	0	0	0	0	0	0	0	0	0	0	0	0	0	0	0	0	0	0	1	private
pan_gene_32570	pan_gene_4871	Average_internode_length_(above_ear);Cob_diameter;Height_per_day_(until_flowering)	Cob_diameter	0	0	0	1	0	0	0	0	0	0	0	0	0	0	0	0	0	0	0	0	0	0	0	0	0	0	1	private
pan_gene_32570	pan_gene_5479	Average_internode_length_(above_ear);Cob_diameter;Height_per_day_(until_flowering)	Cob_diameter	0	0	0	1	0	0	0	0	0	0	0	0	0	0	0	0	0	0	0	0	0	0	0	0	0	0	1	private
pan_gene_32570	pan_gene_5594	Average_internode_length_(above_ear);Cob_diameter;Height_per_day_(until_flowering)	Cob_diameter	0	0	0	1	0	0	0	0	0	0	0	0	0	0	0	0	0	0	0	0	0	0	0	0	0	0	1	private
pan_gene_32570	pan_gene_624	Average_internode_length_(above_ear);Cob_diameter;Height_per_day_(until_flowering)	Cob_diameter;Ear_height;Leaf_length	0	0	0	1	0	0	0	0	0	0	0	0	0	0	0	0	0	0	0	0	0	0	0	0	0	0	1	private
pan_gene_32570	pan_gene_99695	Average_internode_length_(above_ear);Cob_diameter;Height_per_day_(until_flowering)	Cob_diameter	0	0	0	1	0	0	0	0	0	0	0	0	0	0	0	0	0	0	0	0	0	0	0	0	0	0	1	private
pan_gene_3553	pan_gene_3800	Cob_diameter;Leaf_length;Tassel_length	Cob_diameter	0	0	0	1	0	0	0	1	0	0	0	0	0	0	0	1	0	0	0	0	0	0	0	0	0	0	3	dispensable
pan_gene_3553	pan_gene_5937	Cob_diameter;Leaf_length;Tassel_length	100_Kernel_weight;Cob_diameter	0	0	0	1	0	0	0	0	0	0	0	0	0	0	0	0	0	0	0	0	0	0	0	0	0	0	1	private
pan_gene_3553	pan_gene_7739	Cob_diameter;Leaf_length;Tassel_length	Boxcox-transformed_leaf_angle;Cob_diameter	0	0	0	1	0	0	0	0	1	0	0	0	0	0	0	0	0	0	0	0	0	0	0	0	0	0	2	dispensable
pan_gene_3800	pan_gene_4871	Cob_diameter	Cob_diameter	0	0	0	1	0	1	0	0	1	0	0	0	0	1	0	0	0	0	0	0	0	1	0	0	0	0	5	dispensable
pan_gene_3800	pan_gene_99695	Cob_diameter	Cob_diameter	0	0	0	1	0	0	0	0	0	0	0	0	0	0	0	0	0	0	0	0	0	0	0	0	0	0	1	private
pan_gene_3802	pan_gene_5148	Cob_diameter	Boxcox-transformed_leaf_angle;Cob_diameter;Tassel_branch_number	0	0	0	1	1	0	0	0	1	0	0	0	1	1	0	1	0	0	0	0	1	0	0	0	0	1	8	dispensable
pan_gene_3802	pan_gene_5525	Cob_diameter	Cob_diameter	0	0	0	1	1	0	0	1	0	0	0	0	0	0	0	1	0	0	0	0	0	0	0	0	0	0	4	dispensable
pan_gene_40734	pan_gene_5479	Cob_diameter	Cob_diameter	0	0	0	1	0	0	0	0	0	0	0	0	0	0	0	0	0	0	0	0	0	0	0	0	0	0	1	private
pan_gene_40734	pan_gene_5594	Cob_diameter	Cob_diameter	0	0	0	1	0	0	0	0	0	0	0	0	0	0	0	0	0	0	0	0	0	0	0	0	0	0	1	private
pan_gene_40734	pan_gene_7327	Cob_diameter	Cob_diameter	0	0	0	1	0	0	0	0	0	0	0	0	0	0	0	0	0	0	0	0	0	0	0	0	0	0	1	private
pan_gene_4810	pan_gene_7508	Cob_diameter;Ear_row_number;Southern_leaf_blight	Cob_diameter;Nodes_per_plant	0	0	0	1	1	0	0	0	0	0	0	0	0	0	0	0	0	0	0	0	0	0	0	0	0	0	2	dispensable
pan_gene_4812	pan_gene_7507	Cob_diameter;Southern_leaf_blight	Cob_diameter;Nodes_per_plant	0	0	0	1	0	0	0	0	0	0	0	0	0	0	0	0	0	0	0	1	0	0	0	0	0	0	2	dispensable
pan_gene_4871	pan_gene_8569	Cob_diameter	Cob_diameter	0	0	0	1	0	0	0	0	0	0	1	0	0	0	0	1	0	0	0	0	0	0	0	1	0	0	4	dispensable
pan_gene_4903	pan_gene_5148	Cob_diameter	Boxcox-transformed_leaf_angle;Cob_diameter;Tassel_branch_number	0	0	0	1	1	0	0	0	0	0	0	0	0	0	0	0	0	0	0	0	0	0	0	0	0	0	2	dispensable
pan_gene_4903	pan_gene_5525	Cob_diameter	Cob_diameter	0	0	0	1	1	0	0	0	0	0	0	0	0	0	0	0	0	0	0	0	0	0	0	0	0	0	2	dispensable
pan_gene_4904	pan_gene_5167	Cob_diameter	Cob_diameter;Tassel_branch_number	0	0	0	1	1	0	1	1	1	1	0	1	1	1	0	1	1	1	1	1	1	0	0	0	0	0	15	near-core
pan_gene_4904	pan_gene_61863	Cob_diameter	Cob_diameter	0	0	0	1	0	0	0	0	1	0	0	0	1	0	0	0	0	1	1	0	0	0	1	0	0	0	6	dispensable
pan_gene_5148	pan_gene_5167	Boxcox-transformed_leaf_angle;Cob_diameter;Tassel_branch_number	Cob_diameter;Tassel_branch_number	0	0	0	1	1	0	1	1	1	0	0	1	1	1	0	1	0	0	0	1	0	0	0	0	0	0	10	dispensable
pan_gene_5148	pan_gene_5838	Boxcox-transformed_leaf_angle;Cob_diameter;Tassel_branch_number	100_Kernel_weight;Cob_diameter;Ear_height;Sucrose;Tassel_branch_number	0	0	0	1	0	0	0	0	0	0	0	0	0	0	0	0	0	0	0	0	0	0	0	0	0	0	1	private
pan_gene_5148	pan_gene_7996	Boxcox-transformed_leaf_angle;Cob_diameter;Tassel_branch_number	Cob_diameter;Ratio_of_ear_height_to_total_height	0	0	0	1	1	1	0	0	1	1	0	0	0	0	0	1	0	0	0	0	0	0	1	0	0	0	7	dispensable
pan_gene_5167	pan_gene_5838	Cob_diameter;Tassel_branch_number	100_Kernel_weight;Cob_diameter;Ear_height;Sucrose;Tassel_branch_number	0	0	0	1	0	1	0	0	0	0	0	0	0	0	0	0	0	0	0	0	0	0	0	0	0	0	2	dispensable
pan_gene_5167	pan_gene_61863	Cob_diameter;Tassel_branch_number	Cob_diameter	0	0	0	1	0	0	0	0	1	0	0	0	1	0	0	0	0	0	0	0	0	0	1	0	0	0	4	dispensable
pan_gene_5167	pan_gene_7768	Cob_diameter;Tassel_branch_number	Cob_diameter	0	0	0	1	1	0	0	1	0	0	1	0	0	0	0	1	0	0	0	0	0	0	0	0	0	0	5	dispensable
pan_gene_5349	pan_gene_5594	Cob_diameter;Ratio_of_ear_height_to_total_height	Cob_diameter	0	0	0	1	0	0	0	0	0	0	0	0	0	0	0	0	0	0	0	0	0	0	0	0	0	0	1	private
pan_gene_5349	pan_gene_61848	Cob_diameter;Ratio_of_ear_height_to_total_height	Cob_diameter	0	0	0	0	0	1	0	0	0	0	0	0	0	0	0	0	0	0	0	0	0	0	0	0	0	0	1	private
pan_gene_5349	pan_gene_624	Cob_diameter;Ratio_of_ear_height_to_total_height	Cob_diameter;Ear_height;Leaf_length	0	0	0	1	0	0	1	0	0	0	0	0	0	0	0	0	0	0	0	0	0	1	0	0	0	0	3	dispensable
pan_gene_5349	pan_gene_713	Cob_diameter;Ratio_of_ear_height_to_total_height	Cob_diameter;Tassel_length	0	0	0	1	0	1	0	0	0	0	0	0	0	0	1	0	0	0	0	0	0	0	1	0	1	1	6	dispensable
pan_gene_5349	pan_gene_99695	Cob_diameter;Ratio_of_ear_height_to_total_height	Cob_diameter	0	0	0	1	0	0	0	0	0	0	0	0	0	0	0	0	0	0	0	0	0	0	0	0	0	0	1	private
pan_gene_5382	pan_gene_7739	Cob_diameter;Leaf_length;Photoperiod_growing-degree_days_to_anthesis	Boxcox-transformed_leaf_angle;Cob_diameter	0	0	0	1	0	0	0	0	1	0	0	0	0	0	0	0	1	1	0	0	0	1	0	0	0	0	5	dispensable
pan_gene_5382	pan_gene_7949	Cob_diameter;Leaf_length;Photoperiod_growing-degree_days_to_anthesis	Cob_diameter;Leaf_length	0	0	0	1	1	0	1	0	0	0	0	0	1	0	0	0	0	0	0	0	0	0	0	0	0	0	4	dispensable
pan_gene_5407	pan_gene_7435	Cob_diameter	Cob_diameter	0	0	0	0	0	0	0	1	0	0	0	0	0	0	0	0	0	0	0	0	0	0	0	0	0	0	1	private
pan_gene_5453	pan_gene_7739	Cob_diameter;Days_to_anthesis;Ear_height;Total_amino_acids	Boxcox-transformed_leaf_angle;Cob_diameter	0	0	0	0	0	0	0	0	1	0	0	0	0	0	0	0	0	0	0	0	0	0	0	0	0	0	1	private
pan_gene_5479	pan_gene_5594	Cob_diameter	Cob_diameter	0	0	0	1	0	1	0	0	1	0	0	1	0	0	0	0	0	0	0	0	0	1	1	0	0	0	6	dispensable
pan_gene_5479	pan_gene_624	Cob_diameter	Cob_diameter;Ear_height;Leaf_length	0	0	0	1	0	0	0	0	1	0	0	0	0	0	0	0	0	0	0	0	0	0	0	0	0	0	2	dispensable
pan_gene_5479	pan_gene_8615	Cob_diameter	Cob_diameter	0	0	0	0	0	0	0	0	0	0	0	0	1	0	0	0	0	0	0	0	0	0	0	0	1	1	3	dispensable
pan_gene_5479	pan_gene_99695	Cob_diameter	Cob_diameter	0	0	0	1	0	0	0	0	0	0	0	0	0	0	0	0	0	0	0	0	0	0	0	0	0	0	1	private
pan_gene_5594	pan_gene_7975	Cob_diameter	Cob_diameter	0	0	0	1	0	0	0	0	1	0	0	0	0	0	0	0	0	0	0	0	0	1	0	1	0	0	4	dispensable
pan_gene_5594	pan_gene_99695	Cob_diameter	Cob_diameter	0	0	0	1	0	0	0	0	0	0	0	0	0	0	0	0	0	0	0	0	0	0	0	0	0	0	1	private
pan_gene_5838	pan_gene_61863	100_Kernel_weight;Cob_diameter;Ear_height;Sucrose;Tassel_branch_number	Cob_diameter	0	0	0	1	0	0	0	0	0	0	0	0	0	0	0	0	0	0	0	0	0	0	0	0	0	0	1	private
pan_gene_5838	pan_gene_7768	100_Kernel_weight;Cob_diameter;Ear_height;Sucrose;Tassel_branch_number	Cob_diameter	0	0	0	1	0	0	0	0	0	0	0	0	0	0	0	0	0	0	0	0	0	0	0	0	0	0	1	private
pan_gene_5842	pan_gene_7764	Average_internode_length_(whole_plant);Chlorophyll_A;Cob_diameter	Cob_diameter	0	0	0	1	0	0	0	0	0	0	0	0	0	0	0	0	0	0	0	0	0	0	0	0	0	0	1	private
pan_gene_61863	pan_gene_7860	Cob_diameter	Average_internode_length_(above_ear);Average_internode_length_(whole_plant);Cob_diameter;Height_per_day_(until_flowering)	0	0	0	1	0	0	0	0	0	0	0	0	0	0	0	0	0	0	0	0	0	0	0	0	0	0	1	private
pan_gene_61863	pan_gene_7953	Cob_diameter	Cob_diameter	0	0	0	1	0	0	0	0	1	0	0	0	1	1	1	0	0	0	1	0	0	0	0	0	0	0	6	dispensable
pan_gene_624	pan_gene_713	Cob_diameter;Ear_height;Leaf_length	Cob_diameter;Tassel_length	0	0	0	1	0	0	0	0	0	1	0	0	0	0	0	0	0	0	0	0	0	0	0	0	0	0	2	dispensable
pan_gene_624	pan_gene_7435	Cob_diameter;Ear_height;Leaf_length	Cob_diameter	0	0	0	1	0	0	1	1	0	0	0	0	0	1	0	0	1	0	0	0	0	0	0	0	0	0	5	dispensable
pan_gene_624	pan_gene_99695	Cob_diameter;Ear_height;Leaf_length	Cob_diameter	0	0	0	1	0	0	0	0	0	0	0	0	0	0	0	0	0	0	0	0	0	0	0	0	0	0	1	private
pan_gene_69731	pan_gene_7836	Cob_diameter;Tassel_branch_number	Average_internode_length_(whole_plant);Cob_diameter	0	0	0	0	0	0	0	0	0	0	0	0	0	0	0	0	0	0	0	0	0	0	0	1	0	0	1	private
pan_gene_713	pan_gene_99695	Cob_diameter;Tassel_length	Cob_diameter	0	0	0	1	0	0	0	0	0	0	0	0	0	0	0	0	0	0	0	0	0	0	0	0	0	0	1	private
pan_gene_7346	pan_gene_7994	Cob_diameter	Cob_diameter;Ratio_of_ear_height_to_total_height	0	0	0	1	0	0	0	0	0	0	0	0	0	0	0	0	0	0	0	0	0	0	0	0	0	0	1	private
pan_gene_7768	pan_gene_853	Cob_diameter	Cob_diameter	0	0	0	0	1	0	0	0	0	0	0	0	0	0	0	1	0	0	0	0	0	0	0	0	0	0	2	dispensable
pan_gene_7860	pan_gene_871	Average_internode_length_(above_ear);Average_internode_length_(whole_plant);Cob_diameter;Height_per_day_(until_flowering)	Cob_diameter	0	0	0	1	0	0	0	0	0	0	0	0	0	0	0	0	0	0	0	0	0	0	0	0	0	0	1	private
pan_gene_8569	pan_gene_99695	Cob_diameter	Cob_diameter	0	0	0	1	0	0	0	0	0	0	0	0	0	0	0	0	0	0	0	0	0	0	0	0	0	0	1	private
pan_gene_8615	pan_gene_99695	Cob_diameter	Cob_diameter	0	0	0	0	0	0	0	0	0	0	0	0	0	0	0	1	0	0	0	0	0	0	0	0	0	0	1	private
pan_gene_10258	pan_gene_11757	Cob_diameter	Cob_diameter	0	0	0	0	1	0	0	1	0	0	0	0	0	0	0	1	0	0	0	0	0	0	0	0	0	0	3	dispensable
pan_gene_10258	pan_gene_24333	Cob_diameter	Cob_diameter	0	0	0	0	1	0	1	1	1	0	1	0	0	1	0	0	1	1	0	0	0	0	1	1	0	0	10	dispensable
pan_gene_10258	pan_gene_4904	Cob_diameter	Cob_diameter	0	0	0	0	1	0	0	0	0	0	0	1	1	0	0	0	0	1	0	1	1	0	0	1	1	0	8	dispensable
pan_gene_10258	pan_gene_5311	Cob_diameter	Cob_diameter;Ear_height	0	0	0	0	1	0	0	1	0	0	0	0	0	0	0	0	0	0	0	0	0	0	0	0	0	0	2	dispensable
pan_gene_11165	pan_gene_12147	Cob_diameter;Height_above_ear;Leaf_width;Southern_leaf_blight	Cob_diameter	0	0	0	0	0	0	0	0	0	0	0	0	1	0	0	0	0	0	0	0	0	0	0	0	0	0	1	private
pan_gene_11667	pan_gene_3802	Cob_diameter;Southern_leaf_blight;Tassel_length	Cob_diameter	0	0	0	0	0	0	0	0	0	0	0	0	0	0	0	0	0	0	0	0	0	0	0	0	0	1	1	private
pan_gene_11667	pan_gene_5148	Cob_diameter;Southern_leaf_blight;Tassel_length	Boxcox-transformed_leaf_angle;Cob_diameter;Tassel_branch_number	0	0	0	0	0	1	0	0	0	0	0	0	0	0	0	0	0	0	0	0	0	0	0	0	0	1	2	dispensable
pan_gene_11752	pan_gene_15551	Cob_diameter	Cob_diameter	0	0	0	0	1	0	0	0	0	0	0	0	0	0	0	0	0	0	0	0	0	0	0	0	0	1	2	dispensable
pan_gene_11752	pan_gene_16455	Cob_diameter	Cob_diameter	0	0	0	0	1	0	0	0	0	0	0	0	0	0	0	0	0	0	0	0	0	0	0	0	0	0	1	private
pan_gene_11752	pan_gene_17166	Cob_diameter	Cob_diameter	0	0	0	0	1	0	0	0	1	0	0	0	0	0	0	0	0	0	0	0	0	0	0	0	0	1	3	dispensable
pan_gene_11752	pan_gene_27996	Cob_diameter	Average_internode_length_(above_ear);Cob_diameter;Stalk_strength;Starch	0	0	0	0	1	0	0	0	1	0	0	0	0	0	0	0	0	0	0	0	1	0	0	0	0	0	3	dispensable
pan_gene_11752	pan_gene_2885	Cob_diameter	Cob_diameter	0	0	0	0	1	0	0	0	1	0	0	0	0	1	0	0	0	0	0	0	0	0	0	0	0	1	4	dispensable
pan_gene_11752	pan_gene_30059	Cob_diameter	Boxcox-transformed_leaf_angle;Cob_diameter;Height_above_ear	0	0	0	0	1	0	0	0	0	0	0	0	0	0	0	0	0	0	0	0	0	0	0	0	0	0	1	private
pan_gene_11752	pan_gene_3106	Cob_diameter	Cob_diameter	0	0	0	0	1	0	0	0	0	0	0	0	0	0	0	0	0	0	0	0	0	0	0	0	0	1	2	dispensable
pan_gene_11752	pan_gene_5368	Cob_diameter	Anthesis-silking_interval;Cob_diameter;Leaf_length;Nodes_above_ear;Photoperiod_growing-degree_days_to_anthesis	0	0	0	0	1	0	0	0	0	0	0	0	0	0	0	0	0	0	0	0	0	0	0	0	0	0	1	private
pan_gene_11752	pan_gene_5594	Cob_diameter	Cob_diameter	0	0	0	0	1	0	0	0	0	0	0	0	0	0	0	0	0	0	0	0	0	0	0	0	0	0	1	private
pan_gene_11752	pan_gene_713	Cob_diameter	Cob_diameter;Tassel_length	0	0	0	0	1	0	0	0	0	0	0	0	0	0	0	0	0	0	0	0	0	0	0	0	0	1	2	dispensable
pan_gene_11752	pan_gene_7921	Cob_diameter	Cob_diameter;PCA_of_metabolites:_PC2	0	0	0	0	1	0	0	0	0	0	0	0	0	0	0	0	0	0	0	0	0	0	0	0	0	0	1	private
pan_gene_11752	pan_gene_7975	Cob_diameter	Cob_diameter	0	0	0	0	1	0	0	0	0	0	0	0	0	0	0	0	0	0	0	0	0	0	0	0	0	0	1	private
pan_gene_11757	pan_gene_182	Cob_diameter	Cob_diameter;Nodes_per_plant	0	0	0	0	1	0	0	1	0	0	0	1	0	1	0	0	0	0	0	0	1	0	0	0	0	0	5	dispensable
pan_gene_11757	pan_gene_3802	Cob_diameter	Cob_diameter	0	0	0	0	1	0	0	1	0	1	0	0	0	0	0	1	0	0	0	0	0	0	1	0	1	0	6	dispensable
pan_gene_11757	pan_gene_461	Cob_diameter	Average_internode_length_(above_ear);Cob_diameter;Northern_Leaf_Blight	0	0	0	0	0	0	0	1	0	0	0	0	0	0	0	0	0	0	0	0	0	0	0	0	0	0	1	private
pan_gene_11757	pan_gene_4903	Cob_diameter	Cob_diameter	0	0	0	0	1	0	0	0	0	0	0	0	0	0	0	0	0	0	0	0	0	0	1	0	0	0	2	dispensable
pan_gene_11757	pan_gene_5167	Cob_diameter	Cob_diameter;Tassel_branch_number	0	0	0	0	1	0	1	1	0	1	0	0	0	1	0	1	0	0	0	0	0	0	0	0	0	0	6	dispensable
pan_gene_11757	pan_gene_7996	Cob_diameter	Cob_diameter;Ratio_of_ear_height_to_total_height	0	0	0	0	1	0	0	0	0	0	0	0	0	0	0	0	0	0	0	0	0	0	0	0	0	0	1	private
pan_gene_11837	pan_gene_16014	Cob_diameter	Cob_diameter;Days_to_anthesis;Glucose;Tassel_branch_number	0	0	0	0	1	0	0	0	0	0	0	0	0	0	0	0	0	0	0	0	0	0	0	0	0	0	1	private
pan_gene_11837	pan_gene_30060	Cob_diameter	Boxcox-transformed_leaf_angle;Cob_diameter;Height_above_ear	0	0	0	0	1	1	0	0	0	1	0	1	0	0	1	0	0	1	1	0	0	1	0	1	0	0	9	dispensable
pan_gene_11888	pan_gene_17239	Cob_diameter;Ear_height;Nodes_above_ear;Ratio_of_ear_height_to_total_height;Tassel_branch_number	Cob_diameter	0	0	0	0	0	1	0	0	0	0	0	0	0	0	0	0	0	0	0	0	0	0	0	0	0	0	1	private
pan_gene_11888	pan_gene_182	Cob_diameter;Ear_height;Nodes_above_ear;Ratio_of_ear_height_to_total_height;Tassel_branch_number	Cob_diameter;Nodes_per_plant	0	0	0	0	0	1	0	0	0	0	0	0	0	0	0	0	0	0	0	0	0	0	0	0	0	0	1	private
pan_gene_11888	pan_gene_21038	Cob_diameter;Ear_height;Nodes_above_ear;Ratio_of_ear_height_to_total_height;Tassel_branch_number	Cob_diameter;Leaf_width	0	0	0	0	0	1	0	0	0	0	0	0	0	0	0	0	0	0	0	0	0	0	0	0	0	0	1	private
pan_gene_1193	pan_gene_15015	100_Kernel_weight;Average_internode_length_(whole_plant);Cob_diameter;Ear_row_number;Glutamate;Leaf_length;PCA_of_metabolites:_PC1;Tassel_length	Cob_diameter;Tassel_branch_number	0	0	0	0	1	0	0	0	0	0	0	0	0	0	0	0	0	0	0	0	0	0	0	0	0	0	1	private
pan_gene_1193	pan_gene_17802	100_Kernel_weight;Average_internode_length_(whole_plant);Cob_diameter;Ear_row_number;Glutamate;Leaf_length;PCA_of_metabolites:_PC1;Tassel_length	Cob_diameter	0	0	0	0	1	0	0	0	0	0	0	0	0	0	0	0	0	0	0	0	0	0	0	0	0	0	1	private
pan_gene_1193	pan_gene_27571	100_Kernel_weight;Average_internode_length_(whole_plant);Cob_diameter;Ear_row_number;Glutamate;Leaf_length;PCA_of_metabolites:_PC1;Tassel_length	Cob_diameter;PCA_of_metabolites:_PC2;Sucrose	0	0	0	0	1	0	0	0	0	0	0	0	0	0	0	0	0	0	0	0	0	0	0	0	0	0	1	private
pan_gene_120	pan_gene_198	Cob_diameter;Nodes_above_ear	Cob_diameter	0	0	0	0	1	1	0	0	0	1	0	0	0	0	0	0	0	0	1	0	0	0	0	0	1	0	5	dispensable
pan_gene_120	pan_gene_7921	Cob_diameter;Nodes_above_ear	Cob_diameter;PCA_of_metabolites:_PC2	0	0	0	0	1	0	0	0	0	0	0	0	0	0	0	0	0	1	0	0	0	0	0	0	0	0	2	dispensable
pan_gene_12053	pan_gene_21154	Cob_diameter;Ear_row_number	Cob_diameter	0	0	0	0	1	1	0	0	0	0	0	0	0	0	0	0	0	0	0	0	0	0	0	0	0	0	2	dispensable
pan_gene_12053	pan_gene_21796	Cob_diameter;Ear_row_number	Cob_diameter	0	0	0	0	1	0	0	0	0	0	0	0	1	0	0	0	0	0	0	0	0	0	0	0	0	0	2	dispensable
pan_gene_12053	pan_gene_30096	Cob_diameter;Ear_row_number	Cob_diameter	0	0	0	0	1	0	0	0	0	0	0	0	0	0	0	0	0	0	0	0	0	0	0	0	0	0	1	private
pan_gene_12053	pan_gene_4872	Cob_diameter;Ear_row_number	Cob_diameter	0	0	0	0	1	0	0	0	0	0	0	0	0	0	0	0	0	0	0	0	0	0	0	0	0	0	1	private
pan_gene_12053	pan_gene_5382	Cob_diameter;Ear_row_number	Cob_diameter;Leaf_length;Photoperiod_growing-degree_days_to_anthesis	0	0	0	0	1	0	0	0	0	0	0	0	0	0	0	0	0	0	0	0	0	0	1	0	0	0	2	dispensable
pan_gene_12053	pan_gene_7860	Cob_diameter;Ear_row_number	Average_internode_length_(above_ear);Average_internode_length_(whole_plant);Cob_diameter;Height_per_day_(until_flowering)	0	0	0	0	1	0	0	0	0	0	0	0	0	0	0	0	0	0	0	0	0	0	0	0	0	0	1	private
pan_gene_12053	pan_gene_7920	Cob_diameter;Ear_row_number	Cob_diameter	0	0	0	0	1	0	0	0	0	0	0	0	0	0	0	0	0	0	0	0	0	0	0	0	0	0	1	private
pan_gene_12053	pan_gene_7949	Cob_diameter;Ear_row_number	Cob_diameter;Leaf_length	0	0	0	0	1	0	0	0	0	0	0	0	0	0	0	0	0	0	0	0	0	0	0	0	0	0	1	private
pan_gene_1257	pan_gene_17166	Cob_diameter	Cob_diameter	0	0	0	0	1	0	1	0	0	1	0	1	0	1	0	1	0	0	1	0	1	0	0	0	0	0	8	dispensable
pan_gene_1257	pan_gene_30059	Cob_diameter	Boxcox-transformed_leaf_angle;Cob_diameter;Height_above_ear	0	0	0	0	1	1	1	0	1	0	1	1	1	0	0	0	1	0	0	0	1	0	0	0	0	1	10	dispensable
pan_gene_1257	pan_gene_7921	Cob_diameter	Cob_diameter;PCA_of_metabolites:_PC2	0	0	0	0	1	0	0	0	0	0	0	0	0	0	0	0	0	1	0	0	1	0	1	0	0	0	4	dispensable
pan_gene_13065	pan_gene_1426	Cob_diameter	Cob_diameter;Protein;Tassel_branch_number	0	0	0	0	1	0	0	1	0	0	0	0	0	0	0	0	0	0	0	0	0	0	0	0	0	0	2	dispensable
pan_gene_13065	pan_gene_5838	Cob_diameter	100_Kernel_weight;Cob_diameter;Ear_height;Sucrose;Tassel_branch_number	0	0	0	0	1	0	0	0	0	0	0	0	0	0	0	0	0	0	0	0	0	0	0	0	0	0	1	private
pan_gene_13827	pan_gene_15345	Cob_diameter	Cob_diameter	0	0	0	0	1	0	0	0	0	0	0	0	0	0	0	0	0	0	0	0	0	0	0	0	0	0	1	private
pan_gene_13827	pan_gene_30101	Cob_diameter	Cob_diameter	0	0	0	0	1	0	0	0	0	0	0	0	0	0	0	0	0	0	0	0	0	0	0	0	0	0	1	private
pan_gene_1426	pan_gene_14562	Cob_diameter;Protein;Tassel_branch_number	Cob_diameter;Tassel_branch_number	0	0	0	0	1	0	0	1	0	0	1	0	0	0	0	0	0	0	0	0	0	0	1	0	0	0	4	dispensable
pan_gene_1426	pan_gene_182	Cob_diameter;Protein;Tassel_branch_number	Cob_diameter;Nodes_per_plant	0	0	0	0	1	1	1	0	1	0	0	0	0	0	0	0	0	0	0	0	0	0	0	0	0	0	4	dispensable
pan_gene_1426	pan_gene_21249	Cob_diameter;Protein;Tassel_branch_number	Cob_diameter	0	0	0	0	1	0	0	0	0	0	0	0	1	0	0	0	0	0	0	0	0	0	0	1	0	0	3	dispensable
pan_gene_1426	pan_gene_25532	Cob_diameter;Protein;Tassel_branch_number	Cob_diameter	0	0	0	0	1	0	0	0	0	0	0	0	0	0	0	0	0	0	0	0	0	0	0	0	0	0	1	private
pan_gene_1426	pan_gene_461	Cob_diameter;Protein;Tassel_branch_number	Average_internode_length_(above_ear);Cob_diameter;Northern_Leaf_Blight	0	0	0	0	0	0	0	0	0	0	0	0	0	0	0	0	0	0	0	0	1	0	0	0	0	0	1	private
pan_gene_1426	pan_gene_7860	Cob_diameter;Protein;Tassel_branch_number	Average_internode_length_(above_ear);Average_internode_length_(whole_plant);Cob_diameter;Height_per_day_(until_flowering)	0	0	0	0	1	0	0	0	0	0	0	0	0	0	0	0	0	0	0	0	0	0	0	0	0	0	1	private
pan_gene_1426	pan_gene_7949	Cob_diameter;Protein;Tassel_branch_number	Cob_diameter;Leaf_length	0	0	0	0	1	0	0	0	0	0	0	0	0	0	0	0	0	0	0	0	0	0	0	0	0	0	1	private
pan_gene_1447	pan_gene_16090	Cob_diameter	Cob_diameter	0	0	0	0	1	0	0	0	0	0	0	0	0	0	0	0	0	0	0	0	0	0	0	0	0	0	1	private
pan_gene_1447	pan_gene_28032	Cob_diameter	Cob_diameter;PCA_of_metabolites:_PC2	0	0	0	0	1	0	0	0	0	0	0	0	0	0	0	0	0	0	0	0	0	0	0	0	0	0	1	private
pan_gene_1447	pan_gene_3553	Cob_diameter	Cob_diameter;Leaf_length;Tassel_length	0	0	0	0	1	0	0	0	0	0	0	0	0	0	0	0	0	0	0	0	0	0	0	0	0	0	1	private
pan_gene_14511	pan_gene_26836	Cob_diameter;Days_to_silk	Cob_diameter;Photoperiod_growing-degree_days_to_anthesis;Ratio_of_ear_height_to_total_height	0	0	0	0	1	0	0	0	0	0	0	0	0	1	0	0	0	0	0	0	0	0	0	0	0	0	2	dispensable
pan_gene_14511	pan_gene_30096	Cob_diameter;Days_to_silk	Cob_diameter	0	0	0	0	1	0	0	0	0	0	1	0	1	0	0	0	0	0	0	0	1	0	0	0	0	0	4	dispensable
pan_gene_14511	pan_gene_4872	Cob_diameter;Days_to_silk	Cob_diameter	0	0	0	0	1	0	0	0	0	0	0	0	0	0	0	0	0	0	0	0	0	0	0	0	0	0	1	private
pan_gene_14513	pan_gene_19403	Cob_diameter	Average_internode_length_(above_ear);Cob_diameter	0	0	0	0	1	0	0	0	0	0	0	0	0	0	0	0	0	0	0	0	0	0	0	0	0	0	1	private
pan_gene_14513	pan_gene_21038	Cob_diameter	Cob_diameter;Leaf_width	0	0	0	0	0	0	0	0	0	0	0	0	0	0	0	0	1	0	0	0	0	1	0	0	0	0	2	dispensable
pan_gene_14513	pan_gene_28037	Cob_diameter	Cob_diameter;Total_amino_acids	0	0	0	0	1	0	0	0	0	0	0	0	0	0	0	0	0	0	0	0	0	0	0	0	0	0	1	private
pan_gene_14513	pan_gene_7921	Cob_diameter	Cob_diameter;PCA_of_metabolites:_PC2	0	0	0	0	1	0	0	0	0	0	0	0	0	0	0	0	0	1	0	0	0	0	0	0	0	0	2	dispensable
pan_gene_14562	pan_gene_5838	Cob_diameter;Tassel_branch_number	100_Kernel_weight;Cob_diameter;Ear_height;Sucrose;Tassel_branch_number	0	0	0	0	1	0	0	0	0	0	0	0	0	0	0	0	0	0	0	0	0	0	0	0	0	0	1	private
pan_gene_14940	pan_gene_158	Cob_diameter	Cob_diameter;Nodes_per_plant	0	0	0	0	1	1	1	1	0	1	0	1	0	1	0	0	0	1	0	0	0	0	1	0	1	0	10	dispensable
pan_gene_14940	pan_gene_16014	Cob_diameter	Cob_diameter;Days_to_anthesis;Glucose;Tassel_branch_number	0	0	0	0	1	1	0	0	0	0	0	0	0	0	0	0	0	0	0	0	0	0	0	0	0	0	2	dispensable
pan_gene_15008	pan_gene_27342	Cob_diameter	Cob_diameter;Days_to_silk	0	0	0	0	1	0	0	0	0	0	0	0	0	0	0	0	0	0	0	0	0	0	0	0	0	0	1	private
pan_gene_15015	pan_gene_17802	Cob_diameter;Tassel_branch_number	Cob_diameter	0	0	0	0	1	0	0	0	0	0	0	0	0	0	0	0	0	0	0	0	0	0	0	0	0	0	1	private
pan_gene_1522	pan_gene_7437	Cob_diameter	Cob_diameter	0	0	0	0	0	0	0	1	1	0	1	0	0	0	0	1	0	0	0	0	0	0	0	0	1	0	5	dispensable
pan_gene_15345	pan_gene_30101	Cob_diameter	Cob_diameter	0	0	0	0	1	0	0	0	0	0	0	0	0	0	0	0	0	0	0	0	0	0	0	0	0	0	1	private
pan_gene_15545	pan_gene_30095	Cob_diameter	Cob_diameter;Southern_leaf_blight	0	0	0	0	1	0	0	0	0	0	0	0	0	0	0	0	0	0	0	0	0	0	0	0	0	0	1	private
pan_gene_15545	pan_gene_30099	Cob_diameter	Cob_diameter	0	0	0	0	1	0	0	0	0	0	0	0	0	0	0	0	0	0	0	0	0	0	0	0	0	0	1	private
pan_gene_15549	pan_gene_24437	Cob_diameter	Cob_diameter	0	0	0	0	1	0	0	0	1	0	0	1	0	0	0	0	0	1	0	1	0	0	0	0	0	0	5	dispensable
pan_gene_15551	pan_gene_198	Cob_diameter	Cob_diameter	0	0	0	0	1	0	1	1	0	1	1	1	0	1	0	0	0	1	0	0	0	0	1	0	0	0	9	dispensable
pan_gene_15551	pan_gene_27342	Cob_diameter	Cob_diameter;Days_to_silk	0	0	0	0	1	1	1	0	1	1	1	1	0	0	0	0	1	0	0	0	0	0	1	0	0	0	9	dispensable
pan_gene_15551	pan_gene_51295	Cob_diameter	Cob_diameter;Ear_row_number;Tassel_branch_number	0	0	0	0	0	0	0	0	0	0	1	0	0	0	0	0	0	0	0	0	0	0	0	0	0	0	1	private
pan_gene_15551	pan_gene_5349	Cob_diameter	Cob_diameter;Ratio_of_ear_height_to_total_height	0	0	0	0	1	0	0	0	0	0	0	0	0	0	0	0	0	1	0	0	0	0	0	0	0	0	2	dispensable
pan_gene_15591	pan_gene_26178	Cob_diameter;Leaf_length	Cob_diameter	0	0	0	0	1	1	0	0	1	1	1	1	1	0	0	0	0	0	0	0	0	0	0	0	0	0	7	dispensable
pan_gene_15622	pan_gene_182	Cob_diameter	Cob_diameter;Nodes_per_plant	0	0	0	0	1	1	1	0	1	0	0	0	1	0	0	0	0	0	0	0	0	0	0	0	0	0	5	dispensable
pan_gene_15622	pan_gene_24437	Cob_diameter	Cob_diameter	0	0	0	0	1	0	0	0	0	0	0	0	0	0	0	0	0	0	0	0	0	0	0	0	0	0	1	private
pan_gene_15622	pan_gene_25532	Cob_diameter	Cob_diameter	0	0	0	0	1	0	0	0	0	0	0	1	0	0	0	0	0	0	0	0	0	0	0	0	0	0	2	dispensable
pan_gene_15622	pan_gene_28044	Cob_diameter	Cob_diameter;Tassel_branch_number	0	0	0	0	1	0	0	0	0	0	0	0	1	0	1	0	0	0	0	0	0	0	0	1	0	0	4	dispensable
pan_gene_15622	pan_gene_8615	Cob_diameter	Cob_diameter	0	0	0	0	1	0	0	0	0	1	0	0	1	0	1	0	0	0	0	0	0	0	0	0	1	0	5	dispensable
pan_gene_15627	pan_gene_15742	Cob_diameter	Cob_diameter	0	0	0	0	1	1	0	0	0	0	0	0	0	0	0	0	0	0	0	0	0	0	0	0	0	0	2	dispensable
pan_gene_15627	pan_gene_182	Cob_diameter	Cob_diameter;Nodes_per_plant	0	0	0	0	1	1	0	1	0	0	0	0	0	0	0	0	0	0	0	0	0	0	0	0	0	0	3	dispensable
pan_gene_15627	pan_gene_24437	Cob_diameter	Cob_diameter	0	0	0	0	1	0	0	0	0	0	0	0	0	0	0	0	0	0	0	0	0	0	0	0	0	0	1	private
pan_gene_15627	pan_gene_25532	Cob_diameter	Cob_diameter	0	0	0	0	1	0	0	0	0	0	0	0	0	0	0	0	0	0	0	0	0	0	0	0	0	0	1	private
pan_gene_15627	pan_gene_29975	Cob_diameter	Cob_diameter;Southern_leaf_blight	0	0	0	0	1	0	0	0	0	0	0	0	0	0	0	0	0	0	0	0	0	0	0	0	0	0	1	private
pan_gene_15628	pan_gene_24437	Cob_diameter;Ear_height	Cob_diameter	0	0	0	0	1	0	1	0	0	0	0	0	0	0	0	1	0	0	0	0	1	0	0	0	0	0	4	dispensable
pan_gene_15654	pan_gene_5519	Cob_diameter;Ear_row_number;Plant_height	Average_internode_length_(below_ear);Cob_diameter;Nodes_per_plant;Nodes_to_ear;Protein	0	0	0	0	1	0	0	0	0	0	0	0	0	0	0	0	0	0	0	0	0	0	0	0	0	0	1	private
pan_gene_15691	pan_gene_7739	Cob_diameter;Nodes_above_ear;Tassel_branch_number	Boxcox-transformed_leaf_angle;Cob_diameter	0	0	0	0	1	0	0	0	0	0	0	0	0	0	0	0	0	0	0	0	0	0	0	0	0	0	1	private
pan_gene_15699	pan_gene_16014	Cob_diameter	Cob_diameter;Days_to_anthesis;Glucose;Tassel_branch_number	0	0	0	0	1	0	0	0	0	0	0	0	0	0	0	0	0	0	0	0	0	0	0	0	0	0	1	private
pan_gene_15742	pan_gene_16054	Cob_diameter	Cob_diameter;Days_to_anthesis;Glucose;Nodes_to_ear	0	0	0	0	1	1	0	0	1	0	0	0	0	0	0	0	1	1	0	1	1	1	1	1	0	0	10	dispensable
pan_gene_15742	pan_gene_182	Cob_diameter	Cob_diameter;Nodes_per_plant	0	0	0	0	1	1	1	0	1	1	0	0	0	1	0	0	0	0	0	0	1	0	0	0	0	1	8	dispensable
pan_gene_15742	pan_gene_25532	Cob_diameter	Cob_diameter	0	0	0	0	1	0	0	0	0	0	0	0	0	0	0	0	0	0	0	0	0	0	0	0	0	0	1	private
pan_gene_15742	pan_gene_28032	Cob_diameter	Cob_diameter;PCA_of_metabolites:_PC2	0	0	0	0	1	0	0	0	0	0	0	0	0	0	0	0	0	0	0	0	0	0	0	0	0	0	1	private
pan_gene_15742	pan_gene_5838	Cob_diameter	100_Kernel_weight;Cob_diameter;Ear_height;Sucrose;Tassel_branch_number	0	0	0	0	1	0	1	0	0	0	0	1	0	0	0	1	0	0	0	0	0	1	0	0	0	1	6	dispensable
pan_gene_15756	pan_gene_21154	Cob_diameter	Cob_diameter	0	0	0	0	1	0	0	0	0	0	0	0	0	0	0	0	0	0	0	0	0	0	0	0	0	0	1	private
pan_gene_15756	pan_gene_5368	Cob_diameter	Anthesis-silking_interval;Cob_diameter;Leaf_length;Nodes_above_ear;Photoperiod_growing-degree_days_to_anthesis	0	0	0	0	1	1	0	0	0	0	0	0	0	1	0	0	0	0	0	1	0	0	0	0	0	0	4	dispensable
pan_gene_158	pan_gene_16014	Cob_diameter;Nodes_per_plant	Cob_diameter;Days_to_anthesis;Glucose;Tassel_branch_number	0	0	0	0	1	1	0	0	0	0	0	0	0	0	0	0	0	0	0	0	0	0	0	0	0	0	2	dispensable
pan_gene_16090	pan_gene_16455	Cob_diameter	Cob_diameter	0	0	0	0	1	0	0	0	0	1	0	0	1	0	0	0	0	0	0	0	0	1	0	0	0	0	4	dispensable
pan_gene_16090	pan_gene_17166	Cob_diameter	Cob_diameter	0	0	0	0	1	1	0	1	1	1	0	0	0	0	0	1	0	0	0	0	0	1	0	0	0	0	7	dispensable
pan_gene_16090	pan_gene_21154	Cob_diameter	Cob_diameter	0	0	0	0	1	1	0	0	0	0	1	0	1	0	0	0	1	1	0	0	0	0	0	0	0	1	7	dispensable
pan_gene_16090	pan_gene_27498	Cob_diameter	Cob_diameter;PCA_of_metabolites:_PC1	0	0	0	0	1	0	0	0	0	0	0	0	0	0	0	0	0	0	0	0	0	0	0	0	0	0	1	private
pan_gene_16090	pan_gene_3553	Cob_diameter	Cob_diameter;Leaf_length;Tassel_length	0	0	0	0	1	0	0	0	1	0	0	0	0	0	0	0	0	0	0	0	0	0	0	0	0	0	2	dispensable
pan_gene_16090	pan_gene_5368	Cob_diameter	Anthesis-silking_interval;Cob_diameter;Leaf_length;Nodes_above_ear;Photoperiod_growing-degree_days_to_anthesis	0	0	0	0	1	0	0	0	0	0	0	0	0	0	0	0	0	0	1	1	0	0	0	0	0	0	3	dispensable
pan_gene_16090	pan_gene_5479	Cob_diameter	Cob_diameter	0	0	0	0	1	0	0	0	0	1	0	0	0	0	0	0	0	0	0	0	0	1	0	0	0	0	3	dispensable
pan_gene_16090	pan_gene_7069	Cob_diameter	Cob_diameter	0	0	0	0	1	0	0	0	1	0	0	0	0	0	0	0	0	0	0	0	0	0	0	0	0	0	2	dispensable
pan_gene_16437	pan_gene_182	Average_internode_length_(below_ear);Cob_diameter	Cob_diameter;Nodes_per_plant	0	0	0	0	1	0	0	0	0	0	0	0	0	0	0	0	0	0	0	0	0	0	0	0	0	0	1	private
pan_gene_16437	pan_gene_24437	Average_internode_length_(below_ear);Cob_diameter	Cob_diameter	0	0	0	0	1	0	0	0	0	0	0	0	0	0	0	0	0	0	0	0	0	0	0	0	0	0	1	private
pan_gene_16437	pan_gene_25054	Average_internode_length_(below_ear);Cob_diameter	Cob_diameter	0	0	0	0	1	0	0	0	0	0	0	0	0	0	0	0	0	0	0	0	0	0	0	0	0	0	1	private
pan_gene_16455	pan_gene_21038	Cob_diameter	Cob_diameter;Leaf_width	0	0	0	0	0	0	0	0	0	0	1	0	0	0	0	0	0	0	0	0	0	1	0	0	0	0	2	dispensable
pan_gene_16455	pan_gene_713	Cob_diameter	Cob_diameter;Tassel_length	0	0	0	0	1	0	0	0	0	0	0	0	0	0	0	0	0	0	0	0	0	0	0	0	0	0	1	private
pan_gene_16455	pan_gene_7921	Cob_diameter	Cob_diameter;PCA_of_metabolites:_PC2	0	0	0	0	1	0	0	0	0	0	0	0	0	0	0	0	0	0	0	0	1	1	1	0	0	0	4	dispensable
pan_gene_16456	pan_gene_182	Cob_diameter	Cob_diameter;Nodes_per_plant	0	0	0	0	1	0	0	0	0	0	0	0	0	1	0	0	0	0	0	0	0	0	0	0	0	0	2	dispensable
pan_gene_16456	pan_gene_24437	Cob_diameter	Cob_diameter	0	0	0	0	1	0	0	0	0	0	0	0	0	0	0	0	0	0	0	1	0	0	0	0	0	0	2	dispensable
pan_gene_16456	pan_gene_25532	Cob_diameter	Cob_diameter	0	0	0	0	1	0	0	0	0	0	0	0	0	0	0	0	0	0	0	0	0	0	0	0	0	0	1	private
pan_gene_16456	pan_gene_7996	Cob_diameter	Cob_diameter;Ratio_of_ear_height_to_total_height	0	0	0	0	1	1	0	0	1	0	0	0	0	1	0	0	0	0	0	0	1	0	0	0	0	0	5	dispensable
pan_gene_16456	pan_gene_97307	Cob_diameter	100_Kernel_weight;Cob_diameter;Ear_height	0	0	0	0	1	0	0	0	0	0	0	0	0	0	0	0	0	0	0	0	0	0	0	0	0	0	1	private
pan_gene_17166	pan_gene_19403	Cob_diameter	Average_internode_length_(above_ear);Cob_diameter	0	0	0	0	1	0	0	0	0	0	0	0	0	0	0	0	0	0	0	0	0	0	0	0	0	0	1	private
pan_gene_17166	pan_gene_51295	Cob_diameter	Cob_diameter;Ear_row_number;Tassel_branch_number	0	0	0	0	0	0	0	0	0	0	1	0	0	0	0	0	0	0	0	0	0	0	0	0	0	0	1	private
pan_gene_17239	pan_gene_182	Cob_diameter	Cob_diameter;Nodes_per_plant	0	0	0	0	1	1	0	0	0	0	0	0	0	0	0	0	0	0	0	0	0	0	0	0	0	0	2	dispensable
pan_gene_17239	pan_gene_24437	Cob_diameter	Cob_diameter	0	0	0	0	1	0	0	0	0	0	0	0	0	0	0	0	0	0	0	0	0	0	0	0	0	0	1	private
pan_gene_17239	pan_gene_25054	Cob_diameter	Cob_diameter	0	0	0	0	1	1	0	0	0	0	1	0	0	0	0	0	0	0	0	0	0	0	0	0	0	0	3	dispensable
pan_gene_17239	pan_gene_25532	Cob_diameter	Cob_diameter	0	0	0	0	1	0	0	0	0	0	0	0	0	0	0	0	0	0	0	0	0	0	0	0	0	0	1	private
pan_gene_17239	pan_gene_28027	Cob_diameter	Average_internode_length_(below_ear);Cob_diameter;Tassel_length	0	0	0	0	0	0	0	0	0	0	0	0	0	0	0	0	0	0	1	0	0	0	0	0	0	0	1	private
pan_gene_17239	pan_gene_97307	Cob_diameter	100_Kernel_weight;Cob_diameter;Ear_height	0	0	0	0	1	0	0	0	0	0	0	0	0	0	0	0	0	0	0	0	0	0	0	0	0	0	1	private
pan_gene_17802	pan_gene_24310	Cob_diameter	Cob_diameter	0	0	0	0	1	0	0	1	0	0	0	0	0	0	0	0	0	0	0	0	0	0	0	0	0	0	2	dispensable
pan_gene_17802	pan_gene_733	Cob_diameter	Average_internode_length_(whole_plant);Cob_diameter;Plant_height	0	0	0	0	1	0	0	0	0	0	0	0	0	0	0	0	0	0	0	0	0	0	0	0	0	0	1	private
pan_gene_17802	pan_gene_7849	Cob_diameter	Anthesis-silking_interval;Average_internode_length_(whole_plant);Cob_diameter;Height_per_day_(until_flowering)	0	0	0	0	1	0	0	1	0	0	0	0	0	0	0	0	0	0	0	0	0	0	0	0	0	0	2	dispensable
pan_gene_179	pan_gene_5453	Cob_diameter;Plant_height	Cob_diameter;Days_to_anthesis;Ear_height;Total_amino_acids	0	0	0	0	0	1	0	0	1	0	0	0	0	0	0	0	0	0	0	0	0	0	0	0	0	0	2	dispensable
pan_gene_179	pan_gene_7860	Cob_diameter;Plant_height	Average_internode_length_(above_ear);Average_internode_length_(whole_plant);Cob_diameter;Height_per_day_(until_flowering)	0	0	0	0	1	0	0	0	0	1	0	0	0	0	0	1	0	0	0	0	0	0	0	0	0	0	3	dispensable
pan_gene_182	pan_gene_21038	Cob_diameter;Nodes_per_plant	Cob_diameter;Leaf_width	0	0	0	0	0	1	0	0	1	0	0	0	1	0	0	0	0	1	0	0	0	0	1	0	0	0	5	dispensable
pan_gene_182	pan_gene_24437	Cob_diameter;Nodes_per_plant	Cob_diameter	0	0	0	0	1	0	0	0	0	0	0	0	0	0	0	0	0	0	0	0	0	0	0	0	0	0	1	private
pan_gene_182	pan_gene_25054	Cob_diameter;Nodes_per_plant	Cob_diameter	0	0	0	0	1	1	0	0	0	0	0	0	0	1	0	0	0	0	0	0	0	0	0	0	0	0	3	dispensable
pan_gene_182	pan_gene_25532	Cob_diameter;Nodes_per_plant	Cob_diameter	0	0	0	0	1	0	0	0	0	0	0	1	0	0	0	0	0	0	0	0	0	0	0	0	0	0	2	dispensable
pan_gene_182	pan_gene_26686	Cob_diameter;Nodes_per_plant	Cob_diameter	0	0	0	0	1	0	0	0	0	0	0	0	0	0	0	0	0	0	0	0	0	0	0	0	0	0	1	private
pan_gene_182	pan_gene_27499	Cob_diameter;Nodes_per_plant	Cob_diameter	0	0	0	0	1	0	0	0	0	0	0	0	0	0	0	0	0	0	0	0	0	0	0	0	0	0	1	private
pan_gene_182	pan_gene_28032	Cob_diameter;Nodes_per_plant	Cob_diameter;PCA_of_metabolites:_PC2	0	0	0	0	1	0	0	0	0	0	0	0	0	0	0	0	0	0	0	0	0	0	0	0	0	0	1	private
pan_gene_182	pan_gene_28044	Cob_diameter;Nodes_per_plant	Cob_diameter;Tassel_branch_number	0	0	0	0	1	0	0	0	0	0	0	0	0	0	0	0	0	0	0	0	0	0	0	0	0	0	1	private
pan_gene_182	pan_gene_29975	Cob_diameter;Nodes_per_plant	Cob_diameter;Southern_leaf_blight	0	0	0	0	1	0	0	0	0	0	0	0	0	0	0	0	0	0	0	0	0	0	0	0	0	0	1	private
pan_gene_182	pan_gene_30092	Cob_diameter;Nodes_per_plant	Cob_diameter	0	0	0	0	1	1	0	0	0	1	0	0	1	0	0	0	0	0	0	0	1	1	0	0	0	0	6	dispensable
pan_gene_182	pan_gene_4898	Cob_diameter;Nodes_per_plant	Cob_diameter;Stalk_strength	0	0	0	0	1	1	0	0	0	1	0	0	1	0	0	0	0	0	0	0	1	0	0	0	0	0	5	dispensable
pan_gene_182	pan_gene_7996	Cob_diameter;Nodes_per_plant	Cob_diameter;Ratio_of_ear_height_to_total_height	0	0	0	0	1	1	0	1	0	0	0	0	0	1	0	0	0	0	0	0	0	0	0	0	0	0	4	dispensable
pan_gene_182	pan_gene_8615	Cob_diameter;Nodes_per_plant	Cob_diameter	0	0	0	0	1	0	0	0	0	0	0	0	0	0	0	0	0	0	0	0	0	0	0	0	0	0	1	private
pan_gene_19403	pan_gene_27996	Average_internode_length_(above_ear);Cob_diameter	Average_internode_length_(above_ear);Cob_diameter;Stalk_strength;Starch	0	0	0	0	1	0	0	0	0	0	0	0	0	0	0	0	0	0	0	0	0	0	0	0	0	0	1	private
pan_gene_19403	pan_gene_30059	Average_internode_length_(above_ear);Cob_diameter	Boxcox-transformed_leaf_angle;Cob_diameter;Height_above_ear	0	0	0	0	1	0	0	0	0	0	0	0	0	0	0	0	0	0	0	0	0	0	0	0	0	0	1	private
pan_gene_19403	pan_gene_7921	Average_internode_length_(above_ear);Cob_diameter	Cob_diameter;PCA_of_metabolites:_PC2	0	0	0	0	1	0	0	0	0	0	0	0	0	0	0	0	0	0	0	0	0	0	0	0	0	0	1	private
pan_gene_198	pan_gene_28037	Cob_diameter	Cob_diameter;Total_amino_acids	0	0	0	0	1	1	0	0	0	0	0	0	0	0	0	0	0	0	0	0	0	0	0	0	0	0	2	dispensable
pan_gene_20360	pan_gene_226	Cob_diameter;Photoperiod_Growing-degree_days_to_silk	Cob_diameter;Ear_height;Nodes_above_ear;Ratio_of_ear_height_to_total_height	0	0	0	0	1	0	0	0	0	0	0	0	0	0	0	0	0	0	0	0	0	0	0	0	0	0	1	private
pan_gene_20360	pan_gene_4810	Cob_diameter;Photoperiod_Growing-degree_days_to_silk	Cob_diameter;Ear_row_number;Southern_leaf_blight	0	0	0	0	1	1	1	0	0	0	0	0	0	0	1	1	0	0	0	0	1	0	0	0	1	0	7	dispensable
pan_gene_21038	pan_gene_25054	Cob_diameter;Leaf_width	Cob_diameter	0	0	0	0	0	1	0	0	0	0	0	0	0	0	0	0	0	0	1	0	0	0	0	0	0	0	2	dispensable
pan_gene_21038	pan_gene_28032	Cob_diameter;Leaf_width	Cob_diameter;PCA_of_metabolites:_PC2	0	0	0	0	0	0	0	0	0	1	0	0	0	0	0	0	0	0	0	0	0	0	0	0	0	0	1	private
pan_gene_21038	pan_gene_28044	Cob_diameter;Leaf_width	Cob_diameter;Tassel_branch_number	0	0	0	0	0	0	0	0	0	0	0	0	0	0	0	0	0	0	0	0	0	1	0	0	0	0	1	private
pan_gene_21154	pan_gene_27498	Cob_diameter	Cob_diameter;PCA_of_metabolites:_PC1	0	0	0	0	1	0	0	0	0	0	0	0	0	0	0	0	0	0	0	0	0	0	0	0	0	0	1	private
pan_gene_21154	pan_gene_7860	Cob_diameter	Average_internode_length_(above_ear);Average_internode_length_(whole_plant);Cob_diameter;Height_per_day_(until_flowering)	0	0	0	0	1	0	0	0	0	1	1	0	0	0	0	0	0	0	0	0	0	0	0	0	0	0	3	dispensable
pan_gene_212	pan_gene_24333	Average_internode_length_(below_ear);Cob_diameter;Ear_height	Cob_diameter	0	0	0	0	1	1	1	1	1	1	0	0	1	1	0	0	1	0	0	0	0	0	1	1	0	1	12	near-core
pan_gene_212	pan_gene_30044	Average_internode_length_(below_ear);Cob_diameter;Ear_height	100_Kernel_weight;Cob_diameter;Height_per_day_(until_flowering)	0	0	0	0	1	0	0	0	0	0	0	0	0	0	0	0	0	0	0	0	0	0	0	0	0	0	1	private
pan_gene_212	pan_gene_4904	Average_internode_length_(below_ear);Cob_diameter;Ear_height	Cob_diameter	0	0	0	0	1	0	0	0	0	0	0	0	0	0	0	0	0	0	0	0	0	0	0	0	0	0	1	private
pan_gene_212	pan_gene_5311	Average_internode_length_(below_ear);Cob_diameter;Ear_height	Cob_diameter;Ear_height	0	0	0	0	1	0	0	0	0	0	1	0	1	0	0	0	0	0	0	0	0	0	0	0	0	0	3	dispensable
pan_gene_212	pan_gene_853	Average_internode_length_(below_ear);Cob_diameter;Ear_height	Cob_diameter	0	0	0	0	1	0	0	0	1	0	0	0	0	1	0	0	1	0	0	0	0	0	0	0	0	0	4	dispensable
pan_gene_21249	pan_gene_26836	Cob_diameter	Cob_diameter;Photoperiod_growing-degree_days_to_anthesis;Ratio_of_ear_height_to_total_height	0	0	0	0	1	0	0	0	0	0	0	0	0	0	0	0	0	0	0	0	0	0	0	0	0	0	1	private
pan_gene_21249	pan_gene_30096	Cob_diameter	Cob_diameter	0	0	0	0	1	0	0	0	0	0	1	0	0	0	0	0	0	0	0	0	0	0	0	0	0	0	2	dispensable
pan_gene_21796	pan_gene_30096	Cob_diameter	Cob_diameter	0	0	0	0	1	0	0	0	0	0	0	0	0	0	0	0	0	0	0	0	0	0	0	0	0	0	1	private
pan_gene_21796	pan_gene_5382	Cob_diameter	Cob_diameter;Leaf_length;Photoperiod_growing-degree_days_to_anthesis	0	0	0	0	1	0	0	0	1	0	0	0	0	0	0	0	0	0	0	0	0	0	0	0	0	0	2	dispensable
pan_gene_21796	pan_gene_7860	Cob_diameter	Average_internode_length_(above_ear);Average_internode_length_(whole_plant);Cob_diameter;Height_per_day_(until_flowering)	0	0	0	0	1	0	0	0	0	0	0	0	0	0	0	0	0	0	0	0	0	0	0	0	0	0	1	private
pan_gene_21796	pan_gene_7920	Cob_diameter	Cob_diameter	0	0	0	0	1	0	0	1	0	0	0	0	0	0	0	0	0	0	0	0	0	0	0	0	0	0	2	dispensable
pan_gene_21796	pan_gene_7949	Cob_diameter	Cob_diameter;Leaf_length	0	0	0	0	1	0	0	0	1	0	0	0	0	0	0	0	0	0	0	0	0	0	0	0	0	0	2	dispensable
pan_gene_226	pan_gene_4810	Cob_diameter;Ear_height;Nodes_above_ear;Ratio_of_ear_height_to_total_height	Cob_diameter;Ear_row_number;Southern_leaf_blight	0	0	0	0	1	0	0	0	1	0	0	0	0	0	0	0	0	0	0	0	0	0	0	0	0	0	2	dispensable
pan_gene_228	pan_gene_7849	Cob_diameter	Anthesis-silking_interval;Average_internode_length_(whole_plant);Cob_diameter;Height_per_day_(until_flowering)	0	0	0	0	1	0	1	0	0	1	0	0	0	1	0	0	0	0	0	0	0	1	0	0	0	0	5	dispensable
pan_gene_238	pan_gene_5368	Cob_diameter;Ear_height	Anthesis-silking_interval;Cob_diameter;Leaf_length;Nodes_above_ear;Photoperiod_growing-degree_days_to_anthesis	0	0	0	0	1	0	0	0	0	0	0	0	0	0	0	0	0	0	0	0	0	0	0	0	0	0	1	private
pan_gene_24437	pan_gene_25054	Cob_diameter	Cob_diameter	0	0	0	0	1	0	0	0	1	0	0	0	0	0	0	1	0	0	0	0	1	0	0	1	0	0	5	dispensable
pan_gene_24437	pan_gene_27499	Cob_diameter	Cob_diameter	0	0	0	0	1	0	0	0	0	0	0	0	0	0	0	0	0	0	0	0	0	0	0	0	0	0	1	private
pan_gene_24437	pan_gene_28044	Cob_diameter	Cob_diameter;Tassel_branch_number	0	0	0	0	1	0	0	0	0	0	0	0	0	0	0	0	0	0	0	0	0	0	0	0	0	0	1	private
pan_gene_24437	pan_gene_29975	Cob_diameter	Cob_diameter;Southern_leaf_blight	0	0	0	0	1	0	1	0	1	1	0	1	0	0	0	0	0	0	0	1	1	0	0	0	0	0	7	dispensable
pan_gene_24437	pan_gene_30422	Cob_diameter	Cob_diameter	0	0	0	0	1	0	1	0	1	1	0	1	0	0	0	0	0	1	0	0	0	0	0	0	0	0	6	dispensable
pan_gene_24437	pan_gene_4898	Cob_diameter	Cob_diameter;Stalk_strength	0	0	0	0	1	0	1	0	1	0	0	1	0	0	0	0	0	1	0	0	0	0	0	0	0	0	5	dispensable
pan_gene_24437	pan_gene_5148	Cob_diameter	Boxcox-transformed_leaf_angle;Cob_diameter;Tassel_branch_number	0	0	0	0	1	0	0	0	1	0	0	0	0	0	0	1	0	0	0	1	1	0	0	1	0	0	6	dispensable
pan_gene_24437	pan_gene_7943	Cob_diameter	Cob_diameter	0	0	0	0	1	0	1	0	1	0	0	1	0	0	0	0	0	0	0	1	0	0	0	0	0	0	5	dispensable
pan_gene_24437	pan_gene_7996	Cob_diameter	Cob_diameter;Ratio_of_ear_height_to_total_height	0	0	0	0	1	0	0	0	1	0	0	0	0	0	0	1	0	0	0	0	0	0	0	0	0	0	3	dispensable
pan_gene_25054	pan_gene_25532	Cob_diameter	Cob_diameter	0	0	0	0	1	0	0	0	0	0	0	0	0	0	0	0	0	0	0	0	0	0	0	0	0	0	1	private
pan_gene_25054	pan_gene_27499	Cob_diameter	Cob_diameter	0	0	0	0	1	0	0	0	0	0	0	0	0	0	0	0	0	0	0	0	0	0	0	0	0	0	1	private
pan_gene_25054	pan_gene_28032	Cob_diameter	Cob_diameter;PCA_of_metabolites:_PC2	0	0	0	0	1	1	0	0	0	0	0	0	0	0	0	0	0	0	0	1	0	1	0	0	0	0	4	dispensable
pan_gene_25054	pan_gene_28044	Cob_diameter	Cob_diameter;Tassel_branch_number	0	0	0	0	1	1	0	0	0	0	0	0	0	0	0	0	0	0	0	0	0	0	0	0	0	0	2	dispensable
pan_gene_25054	pan_gene_3800	Cob_diameter	Cob_diameter	0	0	0	0	1	1	0	0	1	0	0	0	0	0	0	0	0	0	0	0	0	0	0	0	0	0	3	dispensable
pan_gene_25054	pan_gene_8615	Cob_diameter	Cob_diameter	0	0	0	0	1	0	0	0	0	0	0	0	0	0	0	0	0	0	0	0	0	0	0	0	0	0	1	private
pan_gene_25054	pan_gene_97307	Cob_diameter	100_Kernel_weight;Cob_diameter;Ear_height	0	0	0	0	1	0	0	0	0	0	0	0	0	0	0	0	0	0	0	0	0	0	0	0	0	0	1	private
pan_gene_25532	pan_gene_27499	Cob_diameter	Cob_diameter	0	0	0	0	1	0	0	0	0	0	0	0	0	0	0	0	0	0	0	0	0	0	0	0	0	0	1	private
pan_gene_25532	pan_gene_28032	Cob_diameter	Cob_diameter;PCA_of_metabolites:_PC2	0	0	0	0	1	0	0	0	0	0	0	0	0	0	0	0	0	0	0	0	0	0	0	0	0	0	1	private
pan_gene_25532	pan_gene_30092	Cob_diameter	Cob_diameter	0	0	0	0	1	0	0	0	0	0	0	0	0	0	0	0	0	0	0	0	0	0	0	0	0	0	1	private
pan_gene_25532	pan_gene_30422	Cob_diameter	Cob_diameter	0	0	0	0	1	0	0	0	0	0	0	1	0	0	0	0	0	0	0	0	0	0	1	0	0	0	3	dispensable
pan_gene_25532	pan_gene_4898	Cob_diameter	Cob_diameter;Stalk_strength	0	0	0	0	1	0	0	0	0	0	0	0	0	0	0	0	0	0	0	0	0	0	1	0	0	0	2	dispensable
pan_gene_25532	pan_gene_5838	Cob_diameter	100_Kernel_weight;Cob_diameter;Ear_height;Sucrose;Tassel_branch_number	0	0	0	0	1	0	0	0	0	0	0	1	0	0	0	0	0	0	0	0	0	0	0	0	0	0	2	dispensable
pan_gene_26686	pan_gene_4903	Cob_diameter	Cob_diameter	0	0	0	0	1	0	0	0	0	0	0	0	0	0	0	0	0	0	0	0	0	0	0	0	0	0	1	private
pan_gene_26805	pan_gene_5148	Boxcox-transformed_leaf_angle;Cob_diameter	Boxcox-transformed_leaf_angle;Cob_diameter;Tassel_branch_number	0	0	0	0	1	0	0	1	0	0	0	0	0	0	0	0	0	0	0	0	0	0	0	0	0	0	2	dispensable
pan_gene_27342	pan_gene_40590	Cob_diameter;Days_to_silk	Average_internode_length_(whole_plant);Cob_diameter	0	0	0	0	1	0	0	0	0	0	0	0	0	0	0	0	0	0	0	0	0	0	0	0	0	0	1	private
pan_gene_27342	pan_gene_5368	Cob_diameter;Days_to_silk	Anthesis-silking_interval;Cob_diameter;Leaf_length;Nodes_above_ear;Photoperiod_growing-degree_days_to_anthesis	0	0	0	0	1	0	0	0	0	0	0	0	0	0	0	0	0	0	0	0	0	0	0	0	0	0	1	private
pan_gene_27342	pan_gene_5594	Cob_diameter;Days_to_silk	Cob_diameter	0	0	0	0	1	1	0	0	0	0	0	1	0	0	0	0	0	0	0	0	0	0	0	0	0	0	3	dispensable
pan_gene_27342	pan_gene_7921	Cob_diameter;Days_to_silk	Cob_diameter;PCA_of_metabolites:_PC2	0	0	0	0	1	0	0	0	0	1	0	0	0	0	1	0	0	0	0	0	0	0	1	0	0	0	4	dispensable
pan_gene_27498	pan_gene_29975	Cob_diameter;PCA_of_metabolites:_PC1	Cob_diameter;Southern_leaf_blight	0	0	0	0	1	0	0	1	0	0	0	0	1	0	0	0	0	0	0	0	0	0	0	0	0	0	3	dispensable
pan_gene_27498	pan_gene_7949	Cob_diameter;PCA_of_metabolites:_PC1	Cob_diameter;Leaf_length	0	0	0	0	1	0	0	0	0	0	0	0	0	0	0	0	0	0	0	0	0	0	0	0	0	0	1	private
pan_gene_27996	pan_gene_5368	Average_internode_length_(above_ear);Cob_diameter;Stalk_strength;Starch	Anthesis-silking_interval;Cob_diameter;Leaf_length;Nodes_above_ear;Photoperiod_growing-degree_days_to_anthesis	0	0	0	0	1	0	0	0	0	0	0	0	0	0	0	0	0	0	0	0	0	0	0	0	1	0	2	dispensable
pan_gene_27996	pan_gene_7921	Average_internode_length_(above_ear);Cob_diameter;Stalk_strength;Starch	Cob_diameter;PCA_of_metabolites:_PC2	0	0	0	0	1	0	0	0	0	0	0	0	0	0	0	0	0	0	0	0	0	0	0	0	0	0	1	private
pan_gene_28032	pan_gene_30422	Cob_diameter;PCA_of_metabolites:_PC2	Cob_diameter	0	0	0	0	1	0	0	0	0	0	0	0	0	0	0	0	0	0	0	0	0	0	0	0	0	0	1	private
pan_gene_28032	pan_gene_3800	Cob_diameter;PCA_of_metabolites:_PC2	Cob_diameter	0	0	0	0	1	0	0	1	0	0	0	0	0	0	0	0	0	0	0	0	0	0	0	0	0	0	2	dispensable
pan_gene_28037	pan_gene_29656	Cob_diameter;Total_amino_acids	Cob_diameter;Ear_height;Plant_height;Tassel_length	0	0	0	0	1	0	0	0	0	0	0	0	0	0	0	0	0	0	0	0	0	0	0	0	0	0	1	private
pan_gene_28037	pan_gene_29699	Cob_diameter;Total_amino_acids	Cob_diameter	0	0	0	0	1	0	0	0	0	0	0	0	0	0	0	0	0	0	0	0	0	0	0	0	0	0	1	private
pan_gene_28044	pan_gene_30422	Cob_diameter;Tassel_branch_number	Cob_diameter	0	0	0	0	1	1	1	0	0	0	0	0	1	0	1	0	1	0	1	0	0	0	1	0	0	0	8	dispensable
pan_gene_28173	pan_gene_5669	Cob_diameter;Ear_height	100_Kernel_weight;Cob_diameter;Ear_height	0	0	0	0	1	0	0	0	0	0	0	0	0	0	0	0	0	0	0	0	0	0	0	0	0	0	1	private
pan_gene_29975	pan_gene_30096	Cob_diameter;Southern_leaf_blight	Cob_diameter	0	0	0	0	1	1	1	0	1	0	1	1	0	0	0	0	0	1	0	0	1	0	1	0	0	0	9	dispensable
pan_gene_29975	pan_gene_97307	Cob_diameter;Southern_leaf_blight	100_Kernel_weight;Cob_diameter;Ear_height	0	0	0	0	1	0	0	0	0	0	0	0	0	0	0	0	0	0	0	0	0	0	0	0	0	0	1	private
pan_gene_30044	pan_gene_461	100_Kernel_weight;Cob_diameter;Height_per_day_(until_flowering)	Average_internode_length_(above_ear);Cob_diameter;Northern_Leaf_Blight	0	0	0	0	0	0	0	1	0	0	0	0	0	0	0	0	0	0	0	0	0	0	0	0	0	0	1	private
pan_gene_30044	pan_gene_5167	100_Kernel_weight;Cob_diameter;Height_per_day_(until_flowering)	Cob_diameter;Tassel_branch_number	0	0	0	0	1	0	1	1	1	0	0	0	1	1	0	0	0	1	0	0	0	0	0	0	0	0	7	dispensable
pan_gene_30058	pan_gene_3106	Cob_diameter;Height_above_ear	Cob_diameter	0	0	0	0	1	0	0	0	0	0	0	0	0	0	0	0	0	0	0	0	0	0	0	0	0	0	1	private
pan_gene_30058	pan_gene_713	Cob_diameter;Height_above_ear	Cob_diameter;Tassel_length	0	0	0	0	1	0	0	0	0	0	0	0	0	0	0	0	0	0	0	0	1	0	0	0	0	0	2	dispensable
pan_gene_30058	pan_gene_7921	Cob_diameter;Height_above_ear	Cob_diameter;PCA_of_metabolites:_PC2	0	0	0	0	1	0	0	0	0	0	0	0	0	0	0	0	0	0	0	0	0	0	0	0	0	0	1	private
pan_gene_30059	pan_gene_3106	Boxcox-transformed_leaf_angle;Cob_diameter;Height_above_ear	Cob_diameter	0	0	0	0	1	0	0	0	0	0	0	0	0	0	0	0	0	0	0	0	0	0	0	0	0	0	1	private
pan_gene_30059	pan_gene_713	Boxcox-transformed_leaf_angle;Cob_diameter;Height_above_ear	Cob_diameter;Tassel_length	0	0	0	0	1	0	0	0	0	0	0	0	0	0	0	0	1	0	0	0	1	0	0	0	0	0	3	dispensable
pan_gene_30059	pan_gene_7921	Boxcox-transformed_leaf_angle;Cob_diameter;Height_above_ear	Cob_diameter;PCA_of_metabolites:_PC2	0	0	0	0	1	0	0	0	0	0	0	0	0	0	0	0	0	0	0	0	0	0	0	0	0	0	1	private
pan_gene_30060	pan_gene_7507	Boxcox-transformed_leaf_angle;Cob_diameter;Height_above_ear	Cob_diameter;Nodes_per_plant	0	0	0	0	1	0	0	0	0	0	0	1	0	0	0	0	0	0	0	0	0	0	0	1	0	0	3	dispensable
pan_gene_30060	pan_gene_927	Boxcox-transformed_leaf_angle;Cob_diameter;Height_above_ear	Average_internode_length_(whole_plant);Cob_diameter;Height_per_day_(until_flowering)	0	0	0	0	1	0	1	0	0	1	1	1	1	1	1	1	0	0	1	1	0	1	0	0	0	1	13	near-core
pan_gene_30072	pan_gene_5482	Cob_diameter	Boxcox-transformed_leaf_angle;Cob_diameter	0	0	0	0	1	0	0	0	0	0	0	0	1	0	0	0	0	0	0	0	0	0	0	0	0	1	3	dispensable
pan_gene_30092	pan_gene_5148	Cob_diameter	Boxcox-transformed_leaf_angle;Cob_diameter;Tassel_branch_number	0	0	0	0	1	1	0	0	0	0	0	0	0	1	0	0	0	0	0	0	0	0	0	0	0	0	3	dispensable
pan_gene_30095	pan_gene_30099	Cob_diameter;Southern_leaf_blight	Cob_diameter	0	0	0	0	1	0	0	0	0	0	0	0	0	0	0	0	0	0	0	0	0	0	0	0	0	0	1	private
pan_gene_30096	pan_gene_4872	Cob_diameter	Cob_diameter	0	0	0	0	1	0	0	0	0	0	0	0	0	0	0	0	0	0	0	0	0	0	0	0	0	0	1	private
pan_gene_30096	pan_gene_5382	Cob_diameter	Cob_diameter;Leaf_length;Photoperiod_growing-degree_days_to_anthesis	0	0	0	0	1	0	0	0	0	0	0	0	0	0	0	0	0	0	1	0	0	0	0	0	0	0	2	dispensable
pan_gene_30096	pan_gene_7860	Cob_diameter	Average_internode_length_(above_ear);Average_internode_length_(whole_plant);Cob_diameter;Height_per_day_(until_flowering)	0	0	0	0	1	0	0	0	0	1	1	0	0	0	0	1	0	0	0	0	0	0	0	0	0	0	4	dispensable
pan_gene_30096	pan_gene_97307	Cob_diameter	100_Kernel_weight;Cob_diameter;Ear_height	0	0	0	0	1	0	0	0	0	0	0	0	0	0	0	0	0	0	0	0	0	0	0	0	0	0	1	private
pan_gene_30422	pan_gene_461	Cob_diameter	Average_internode_length_(above_ear);Cob_diameter;Northern_Leaf_Blight	0	0	0	0	0	0	0	1	0	0	0	0	0	0	0	0	0	0	0	0	0	0	0	0	0	0	1	private
pan_gene_30422	pan_gene_7860	Cob_diameter	Average_internode_length_(above_ear);Average_internode_length_(whole_plant);Cob_diameter;Height_per_day_(until_flowering)	0	0	0	0	1	0	0	0	0	0	0	0	0	0	0	0	0	0	0	0	0	0	0	0	0	0	1	private
pan_gene_30744	pan_gene_4407	Average_internode_length_(whole_plant);Cob_diameter;Plant_height;Tassel_length	Cob_diameter;Ear_row_number;Glucose;Tassel_length	0	0	0	0	1	0	0	0	0	0	0	0	0	0	0	0	0	0	0	0	0	0	0	0	0	0	1	private
pan_gene_3106	pan_gene_51295	Cob_diameter	Cob_diameter;Ear_row_number;Tassel_branch_number	0	0	0	0	0	0	0	0	0	0	1	0	0	0	0	0	0	0	0	0	0	0	0	0	0	0	1	private
pan_gene_3106	pan_gene_5479	Cob_diameter	Cob_diameter	0	0	0	0	1	0	0	0	0	0	0	0	0	0	0	0	0	0	0	0	0	0	0	0	0	0	1	private
pan_gene_3106	pan_gene_7975	Cob_diameter	Cob_diameter	0	0	0	0	1	0	0	0	0	0	0	0	0	0	0	0	0	0	0	0	0	0	0	0	0	0	1	private
pan_gene_3802	pan_gene_461	Cob_diameter	Average_internode_length_(above_ear);Cob_diameter;Northern_Leaf_Blight	0	0	0	0	0	0	0	0	0	1	0	0	0	0	0	0	0	0	0	0	0	0	0	0	0	0	1	private
pan_gene_3802	pan_gene_5167	Cob_diameter	Cob_diameter;Tassel_branch_number	0	0	0	0	1	0	0	1	1	1	0	0	1	1	0	1	0	0	0	0	0	0	0	0	0	0	7	dispensable
pan_gene_3802	pan_gene_7768	Cob_diameter	Cob_diameter	0	0	0	0	1	0	0	0	0	0	0	0	0	0	0	1	0	0	0	0	0	0	0	0	0	0	2	dispensable
pan_gene_3802	pan_gene_7996	Cob_diameter	Cob_diameter;Ratio_of_ear_height_to_total_height	0	0	0	0	1	0	0	1	1	0	0	0	0	0	0	0	0	0	0	0	0	0	0	0	0	0	3	dispensable
pan_gene_40590	pan_gene_5349	Average_internode_length_(whole_plant);Cob_diameter	Cob_diameter;Ratio_of_ear_height_to_total_height	0	0	0	0	1	0	0	0	0	0	0	0	0	0	0	0	0	0	0	0	0	0	0	0	0	0	1	private
pan_gene_461	pan_gene_4904	Average_internode_length_(above_ear);Cob_diameter;Northern_Leaf_Blight	Cob_diameter	0	0	0	0	0	0	0	1	0	1	0	0	0	0	0	0	0	0	0	0	0	0	0	0	0	0	2	dispensable
pan_gene_461	pan_gene_5148	Average_internode_length_(above_ear);Cob_diameter;Northern_Leaf_Blight	Boxcox-transformed_leaf_angle;Cob_diameter;Tassel_branch_number	0	0	0	0	0	0	0	1	0	0	0	0	0	0	0	0	0	0	0	0	0	0	0	0	0	0	1	private
pan_gene_461	pan_gene_5167	Average_internode_length_(above_ear);Cob_diameter;Northern_Leaf_Blight	Cob_diameter;Tassel_branch_number	0	0	0	0	0	0	0	1	0	0	0	0	0	0	0	0	0	0	0	0	0	0	0	0	0	0	1	private
pan_gene_4872	pan_gene_5382	Cob_diameter	Cob_diameter;Leaf_length;Photoperiod_growing-degree_days_to_anthesis	0	0	0	0	1	0	0	0	0	0	0	0	0	0	0	0	0	0	0	0	1	1	1	0	0	0	4	dispensable
pan_gene_4872	pan_gene_7860	Cob_diameter	Average_internode_length_(above_ear);Average_internode_length_(whole_plant);Cob_diameter;Height_per_day_(until_flowering)	0	0	0	0	1	0	0	0	0	0	0	0	0	0	0	0	0	0	0	0	0	0	0	0	0	0	1	private
pan_gene_4872	pan_gene_7949	Cob_diameter	Cob_diameter;Leaf_length	0	0	0	0	1	0	0	0	0	0	0	0	0	0	0	0	0	0	0	0	0	0	0	0	0	0	1	private
pan_gene_4872	pan_gene_99695	Cob_diameter	Cob_diameter	0	0	0	0	1	0	0	0	0	0	0	0	0	0	0	0	0	0	0	0	0	0	0	0	0	0	1	private
pan_gene_4891	pan_gene_7739	Cob_diameter;Ear_row_number	Boxcox-transformed_leaf_angle;Cob_diameter	0	0	0	0	1	0	0	0	1	0	0	0	0	0	0	0	0	0	1	0	0	0	0	0	0	0	3	dispensable
pan_gene_4903	pan_gene_7996	Cob_diameter	Cob_diameter;Ratio_of_ear_height_to_total_height	0	0	0	0	1	0	0	0	0	0	0	0	0	0	0	0	0	0	0	0	0	0	0	0	0	0	1	private
pan_gene_4904	pan_gene_7768	Cob_diameter	Cob_diameter	0	0	0	0	1	0	0	1	0	0	0	0	0	0	0	0	0	0	0	0	0	0	0	0	0	0	2	dispensable
pan_gene_4904	pan_gene_7996	Cob_diameter	Cob_diameter;Ratio_of_ear_height_to_total_height	0	0	0	0	1	0	0	0	0	0	0	0	0	1	0	0	0	0	0	0	0	0	0	0	0	0	2	dispensable
pan_gene_5167	pan_gene_7943	Cob_diameter;Tassel_branch_number	Cob_diameter	0	0	0	0	1	0	0	1	1	1	0	0	1	1	0	1	0	1	1	0	0	0	0	0	0	0	9	dispensable
pan_gene_5311	pan_gene_853	Cob_diameter;Ear_height	Cob_diameter	0	0	0	0	1	0	0	0	0	0	0	0	0	0	0	0	0	0	1	0	0	0	0	0	0	0	2	dispensable
pan_gene_5321	pan_gene_7996	Cob_diameter;Ratio_of_ear_height_to_total_height	Cob_diameter;Ratio_of_ear_height_to_total_height	0	0	0	0	1	0	0	0	0	0	0	0	0	0	0	0	0	0	0	0	0	0	0	0	0	0	1	private
pan_gene_5368	pan_gene_5594	Anthesis-silking_interval;Cob_diameter;Leaf_length;Nodes_above_ear;Photoperiod_growing-degree_days_to_anthesis	Cob_diameter	0	0	0	0	1	0	0	0	1	0	0	0	0	0	0	0	0	0	0	0	0	0	0	0	0	0	2	dispensable
pan_gene_5368	pan_gene_7069	Anthesis-silking_interval;Cob_diameter;Leaf_length;Nodes_above_ear;Photoperiod_growing-degree_days_to_anthesis	Cob_diameter	0	0	0	0	1	0	0	0	1	0	0	0	0	0	0	0	0	0	0	0	0	0	0	0	0	0	2	dispensable
pan_gene_5382	pan_gene_7860	Cob_diameter;Leaf_length;Photoperiod_growing-degree_days_to_anthesis	Average_internode_length_(above_ear);Average_internode_length_(whole_plant);Cob_diameter;Height_per_day_(until_flowering)	0	0	0	0	1	0	0	0	0	0	0	0	0	0	0	0	0	0	0	0	0	0	0	0	0	0	1	private
pan_gene_5479	pan_gene_713	Cob_diameter	Cob_diameter;Tassel_length	0	0	0	0	1	0	0	0	0	0	1	1	0	0	0	0	0	0	1	0	1	0	0	0	0	0	5	dispensable
pan_gene_5479	pan_gene_7921	Cob_diameter	Cob_diameter;PCA_of_metabolites:_PC2	0	0	0	0	1	0	0	0	0	0	0	0	0	0	0	0	0	0	0	0	0	0	0	0	0	0	1	private
pan_gene_5489	pan_gene_5525	Boxcox-transformed_leaf_angle;Cob_diameter	Cob_diameter	0	0	0	0	1	0	0	1	0	0	0	0	0	0	0	0	0	0	0	0	0	0	0	0	0	0	2	dispensable
pan_gene_5838	pan_gene_8615	100_Kernel_weight;Cob_diameter;Ear_height;Sucrose;Tassel_branch_number	Cob_diameter	0	0	0	0	1	0	0	0	0	0	0	0	0	0	0	0	0	0	0	0	0	0	0	0	0	0	1	private
pan_gene_713	pan_gene_7975	Cob_diameter;Tassel_length	Cob_diameter	0	0	0	0	1	0	0	0	0	0	0	0	0	0	0	0	0	0	0	0	1	0	0	0	0	0	2	dispensable
pan_gene_7860	pan_gene_7949	Average_internode_length_(above_ear);Average_internode_length_(whole_plant);Cob_diameter;Height_per_day_(until_flowering)	Cob_diameter;Leaf_length	0	0	0	0	1	0	0	0	0	0	0	0	0	0	0	0	0	0	0	0	0	0	0	0	0	0	1	private
pan_gene_7943	pan_gene_7996	Cob_diameter	Cob_diameter;Ratio_of_ear_height_to_total_height	0	0	0	0	1	0	0	0	1	0	0	0	0	1	0	0	0	0	0	0	0	0	0	0	0	0	3	dispensable
pan_gene_102814	pan_gene_15691	Cob_diameter;Photoperiod_Growing-degree_days_to_silk	Cob_diameter;Nodes_above_ear;Tassel_branch_number	0	0	0	0	0	1	0	0	0	0	0	0	0	0	0	0	0	0	0	0	0	0	0	0	0	0	1	private
pan_gene_11164	pan_gene_179	Boxcox-transformed_leaf_angle;Cob_diameter;Nodes_above_ear;Southern_leaf_blight	Cob_diameter;Plant_height	0	0	0	0	0	1	0	0	1	0	0	0	0	0	0	0	0	0	0	0	0	0	0	0	0	0	2	dispensable
pan_gene_11164	pan_gene_5382	Boxcox-transformed_leaf_angle;Cob_diameter;Nodes_above_ear;Southern_leaf_blight	Cob_diameter;Leaf_length;Photoperiod_growing-degree_days_to_anthesis	0	0	0	0	0	1	0	0	1	1	0	0	0	0	0	0	0	0	0	0	0	0	0	0	0	0	3	dispensable
pan_gene_11166	pan_gene_181	Average_internode_length_(below_ear);Cob_diameter;Nodes_to_ear;Protein;Starch	Cob_diameter;Nodes_per_plant;Nodes_to_ear;Plant_height;Starch	0	0	0	0	0	1	0	0	0	0	0	0	0	0	0	0	0	0	0	0	0	0	0	0	0	0	1	private
pan_gene_11599	pan_gene_21796	Cob_diameter	Cob_diameter	0	0	0	0	0	1	0	0	1	1	0	0	0	0	0	1	0	0	0	0	0	0	0	0	0	0	4	dispensable
pan_gene_11599	pan_gene_30139	Cob_diameter	Cob_diameter	0	0	0	0	0	1	0	0	0	0	0	0	0	0	0	0	0	0	0	0	0	0	0	0	0	0	1	private
pan_gene_11599	pan_gene_4872	Cob_diameter	Cob_diameter	0	0	0	0	0	1	0	0	0	0	0	0	0	0	0	0	0	0	0	1	0	0	0	0	0	0	2	dispensable
pan_gene_11599	pan_gene_4885	Cob_diameter	Chlorophyll_B;Cob_diameter	0	0	0	0	0	1	0	1	0	0	0	0	0	0	0	0	0	0	0	0	0	0	0	0	0	0	2	dispensable
pan_gene_11667	pan_gene_15756	Cob_diameter;Southern_leaf_blight;Tassel_length	Cob_diameter	0	0	0	0	0	1	0	0	0	0	0	0	0	0	0	0	0	0	0	0	0	0	0	0	0	0	1	private
pan_gene_11667	pan_gene_182	Cob_diameter;Southern_leaf_blight;Tassel_length	Cob_diameter;Nodes_per_plant	0	0	0	0	0	1	0	0	0	0	0	0	0	0	0	0	0	0	0	0	0	0	0	0	0	0	1	private
pan_gene_11667	pan_gene_30422	Cob_diameter;Southern_leaf_blight;Tassel_length	Cob_diameter	0	0	0	0	0	1	0	0	0	1	0	0	0	0	0	0	0	0	0	0	0	0	0	0	0	1	3	dispensable
pan_gene_11667	pan_gene_5368	Cob_diameter;Southern_leaf_blight;Tassel_length	Anthesis-silking_interval;Cob_diameter;Leaf_length;Nodes_above_ear;Photoperiod_growing-degree_days_to_anthesis	0	0	0	0	0	1	0	0	0	0	0	0	0	0	0	0	0	0	0	0	0	0	0	0	0	1	2	dispensable
pan_gene_11752	pan_gene_5453	Cob_diameter	Cob_diameter;Days_to_anthesis;Ear_height;Total_amino_acids	0	0	0	0	0	0	0	0	1	0	0	0	0	0	0	0	0	0	0	0	0	0	0	0	0	0	1	private
pan_gene_11834	pan_gene_68555	Average_internode_length_(whole_plant);Cob_diameter;Nodes_to_ear	Cob_diameter;Height_per_day_(until_flowering);Northern_Leaf_Blight	0	0	0	0	0	1	0	0	0	0	0	0	0	0	0	0	0	0	0	0	0	0	0	0	0	0	1	private
pan_gene_11837	pan_gene_12147	Cob_diameter	Cob_diameter	0	0	0	0	0	1	0	0	0	0	0	1	0	0	0	0	1	1	0	0	0	0	1	0	0	0	5	dispensable
pan_gene_11837	pan_gene_15704	Cob_diameter	Cob_diameter;Leaf_length;Nodes_above_ear	0	0	0	0	0	1	1	0	0	0	0	0	0	0	0	0	0	0	0	0	1	0	0	0	0	1	4	dispensable
pan_gene_11837	pan_gene_16053	Cob_diameter	Cob_diameter;Days_to_anthesis;Glucose;Nodes_to_ear	0	0	0	0	0	0	0	0	1	0	1	0	0	0	0	0	0	0	0	0	0	0	0	0	0	0	2	dispensable
pan_gene_11837	pan_gene_181	Cob_diameter	Cob_diameter;Nodes_per_plant;Nodes_to_ear;Plant_height;Starch	0	0	0	0	0	1	0	0	0	0	0	0	0	0	0	0	0	0	0	0	0	1	0	0	0	0	2	dispensable
pan_gene_11888	pan_gene_120	Cob_diameter;Ear_height;Nodes_above_ear;Ratio_of_ear_height_to_total_height;Tassel_branch_number	Cob_diameter;Nodes_above_ear	0	0	0	0	0	1	0	0	0	0	0	0	0	0	0	0	0	0	0	0	0	0	0	0	0	0	1	private
pan_gene_11888	pan_gene_30059	Cob_diameter;Ear_height;Nodes_above_ear;Ratio_of_ear_height_to_total_height;Tassel_branch_number	Boxcox-transformed_leaf_angle;Cob_diameter;Height_above_ear	0	0	0	0	0	1	0	0	0	0	0	0	0	0	0	0	0	0	0	0	0	0	0	0	0	0	1	private
pan_gene_11888	pan_gene_3553	Cob_diameter;Ear_height;Nodes_above_ear;Ratio_of_ear_height_to_total_height;Tassel_branch_number	Cob_diameter;Leaf_length;Tassel_length	0	0	0	0	0	1	0	0	0	0	0	0	0	0	0	0	0	0	0	0	0	0	0	0	0	0	1	private
pan_gene_11888	pan_gene_3800	Cob_diameter;Ear_height;Nodes_above_ear;Ratio_of_ear_height_to_total_height;Tassel_branch_number	Cob_diameter	0	0	0	0	0	1	0	0	0	0	0	0	0	0	0	0	0	0	0	0	0	0	0	0	0	0	1	private
pan_gene_11888	pan_gene_5479	Cob_diameter;Ear_height;Nodes_above_ear;Ratio_of_ear_height_to_total_height;Tassel_branch_number	Cob_diameter	0	0	0	0	0	1	0	0	0	0	0	0	0	0	0	0	0	0	0	0	0	0	0	0	0	0	1	private
pan_gene_11888	pan_gene_5594	Cob_diameter;Ear_height;Nodes_above_ear;Ratio_of_ear_height_to_total_height;Tassel_branch_number	Cob_diameter	0	0	0	0	0	1	0	0	0	0	0	0	0	0	0	0	0	0	0	0	0	0	0	0	0	0	1	private
pan_gene_11992	pan_gene_15756	Average_internode_length_(above_ear);Cob_diameter	Cob_diameter	0	0	0	0	0	1	1	0	0	0	0	1	0	0	0	0	0	0	0	0	1	1	1	0	0	0	6	dispensable
pan_gene_11992	pan_gene_28032	Average_internode_length_(above_ear);Cob_diameter	Cob_diameter;PCA_of_metabolites:_PC2	0	0	0	0	0	1	0	0	0	0	0	0	0	0	0	0	0	0	0	0	0	0	0	0	0	0	1	private
pan_gene_11992	pan_gene_30044	Average_internode_length_(above_ear);Cob_diameter	100_Kernel_weight;Cob_diameter;Height_per_day_(until_flowering)	0	0	0	0	0	1	1	0	1	0	0	1	0	0	0	0	0	0	0	0	1	0	0	0	0	0	5	dispensable
pan_gene_11992	pan_gene_30092	Average_internode_length_(above_ear);Cob_diameter	Cob_diameter	0	0	0	0	0	1	1	1	0	0	0	1	0	0	0	0	0	0	0	0	0	0	0	0	0	0	4	dispensable
pan_gene_120	pan_gene_1426	Cob_diameter;Nodes_above_ear	Cob_diameter;Protein;Tassel_branch_number	0	0	0	0	0	1	0	0	0	0	0	0	0	0	0	0	0	0	0	0	0	0	0	0	0	0	1	private
pan_gene_120	pan_gene_15413	Cob_diameter;Nodes_above_ear	Cob_diameter;Ear_height	0	0	0	0	0	1	0	0	0	0	0	0	0	0	0	0	0	0	0	0	0	0	0	0	0	0	1	private
pan_gene_120	pan_gene_15549	Cob_diameter;Nodes_above_ear	Cob_diameter	0	0	0	0	0	1	0	0	0	0	0	0	0	0	1	0	0	1	0	0	1	1	0	0	1	0	6	dispensable
[truncated: 1,862 more rows]
