# Supplementary material for: Co-expression pan-network reveals genes involved in complex traits within maize pan-genome
Source: BMC Plant Biol. 2022 Dec 19;22:595. doi: 10.1186/s12870-022-03985-z (PMC9762053; doi:10.1186/s12870-022-03985-z)
Supplement: Supplementary file 7 — Additional file 7. [file 12870_2022_3985_MOESM7_ESM.zip › SupplementaryData5/Glutamate.pannetwork.csv]

gene1	gene2	trait1	trait2	B73	B97	CML103	CML228	CML247	CML277	CML322	CML333	CML52	CML69	HP301	IL14H	Ki11	Ki3	Ky21	M162W	M37W	Mo18W	MS71	NC350	NC358	Oh43	Oh7b	P39	Tx303	Tzi8	sum	sub-category
pan_gene_11840	pan_gene_24255	Glutamate	Glutamate	1	0	0	0	0	0	1	0	0	0	0	0	0	0	0	0	0	0	0	1	0	0	0	0	0	0	3	dispensable
pan_gene_11869	pan_gene_11980	Glutamate	Average_internode_length_(above_ear);Days_to_silk;Glutamate;Nitrate;PCA_of_metabolites:_PC1;Ratio_of_ear_height_to_total_height;Tassel_branch_number	0	0	0	0	0	1	0	0	0	0	0	0	0	1	0	0	0	1	0	0	0	0	0	0	0	0	3	dispensable
pan_gene_11869	pan_gene_24087	Glutamate	Anthesis-silking_interval;Glutamate	1	0	0	0	0	0	0	0	0	1	1	0	0	0	0	1	0	0	0	0	0	0	0	0	0	0	4	dispensable
pan_gene_11869	pan_gene_32780	Glutamate	Average_internode_length_(above_ear);Average_internode_length_(below_ear);Ear_height;Glutamate;Height_per_day_(until_flowering);Leaf_length;Plant_height;Starch	1	0	0	0	0	0	0	0	0	0	0	0	0	1	0	0	0	0	0	0	0	0	0	0	0	0	2	dispensable
pan_gene_11870	pan_gene_19757	100_Kernel_weight;Glutamate	Glutamate;Tassel_branch_number	0	0	0	0	0	0	0	0	0	0	0	0	0	0	0	0	0	0	0	0	0	0	1	0	0	0	1	private
pan_gene_11884	pan_gene_14191	Glutamate;Tassel_branch_number	Ear_height;Glutamate	0	0	0	0	0	0	0	0	0	0	0	0	0	1	0	0	0	0	0	0	0	0	0	0	0	0	1	private
pan_gene_11919	pan_gene_2513	Glutamate;Nodes_per_plant	Average_internode_length_(below_ear);Average_internode_length_(whole_plant);Boxcox-transformed_leaf_angle;Glutamate;Height_above_ear;Height_per_day_(until_flowering)	1	1	0	0	0	0	0	0	1	0	0	0	0	0	0	0	0	0	0	0	0	0	0	0	0	0	3	dispensable
pan_gene_11924	pan_gene_19311	Glutamate	100_Kernel_weight;Average_internode_length_(above_ear);Glutamate;Nodes_per_plant;PCA_of_metabolites:_PC1	1	0	0	0	0	0	0	0	0	1	0	0	0	0	1	0	0	0	1	0	0	1	1	1	0	0	7	dispensable
pan_gene_11924	pan_gene_2568	Glutamate	Ear_height;Ear_row_number;Glutamate;Nodes_per_plant;Nodes_to_ear;Plant_height	1	0	1	0	0	1	1	0	0	1	1	1	1	0	0	0	0	0	0	0	0	1	1	1	0	0	11	near-core
pan_gene_11924	pan_gene_27757	Glutamate	Glutamate;Photoperiod_Growing-degree_days_to_silk;Photoperiod_growing-degree_days_to_anthesis;Southern_leaf_blight;Tassel_branch_number	1	0	0	0	0	0	1	0	0	0	0	1	0	0	0	0	0	0	1	0	1	1	0	0	0	0	6	dispensable
pan_gene_11964	pan_gene_657	Glutamate;Leaf_length;Total_amino_acids	Glutamate;Nodes_above_ear	0	0	0	0	0	0	0	0	0	0	1	0	0	0	1	0	0	0	1	0	1	0	0	1	0	0	5	dispensable
pan_gene_11980	pan_gene_32780	Average_internode_length_(above_ear);Days_to_silk;Glutamate;Nitrate;PCA_of_metabolites:_PC1;Ratio_of_ear_height_to_total_height;Tassel_branch_number	Average_internode_length_(above_ear);Average_internode_length_(below_ear);Ear_height;Glutamate;Height_per_day_(until_flowering);Leaf_length;Plant_height;Starch	0	0	0	0	0	0	0	0	0	0	0	0	0	1	0	0	0	0	0	0	0	0	0	0	0	1	2	dispensable
pan_gene_11987	pan_gene_7551	Chlorophyll_A;Glutamate	Glutamate;Nitrate;PCA_of_metabolites:_PC1	1	0	0	0	0	1	0	0	0	0	0	0	0	0	0	0	0	0	0	0	0	0	0	0	0	0	2	dispensable
pan_gene_11996	pan_gene_14191	Average_internode_length_(above_ear);Chlorophyll_A;Days_to_silk;Glutamate;Height_above_ear;Malate	Ear_height;Glutamate	1	0	0	0	0	0	0	0	0	0	0	0	0	0	0	0	0	0	0	0	0	0	0	0	0	0	1	private
pan_gene_1203	pan_gene_19297	Ear_row_number;Glutamate;Leaf_length	Glutamate;PCA_of_metabolites:_PC1;PCA_of_metabolites:_PC2;Tassel_length;Total_amino_acids	1	0	0	0	0	0	0	0	0	0	0	0	0	0	0	0	0	0	0	0	0	0	0	0	0	0	1	private
pan_gene_14509	pan_gene_19311	Glutamate	100_Kernel_weight;Average_internode_length_(above_ear);Glutamate;Nodes_per_plant;PCA_of_metabolites:_PC1	1	0	0	0	0	0	0	0	0	0	0	1	0	0	0	1	0	0	0	0	0	0	1	1	0	0	5	dispensable
pan_gene_14509	pan_gene_19494	Glutamate	100_Kernel_weight;Glutamate	1	0	0	1	1	1	0	0	0	1	0	1	0	1	1	1	1	1	1	1	1	1	0	1	1	1	18	near-core
pan_gene_16356	pan_gene_19537	Glutamate	Glutamate	1	0	1	0	0	0	1	0	0	0	1	1	0	0	0	1	0	1	0	1	0	0	1	0	1	1	11	near-core
pan_gene_19299	pan_gene_22487	Anthesis-silking_interval;Chlorophyll_A;Days_to_anthesis;Glutamate;PCA_of_metabolites:_PC1;PCA_of_metabolites:_PC2;Total_amino_acids	Glutamate;Leaf_width;Tassel_length	1	0	0	0	0	0	0	0	0	1	0	0	0	0	0	0	0	0	0	0	0	0	0	0	0	0	2	dispensable
pan_gene_19299	pan_gene_24137	Anthesis-silking_interval;Chlorophyll_A;Days_to_anthesis;Glutamate;PCA_of_metabolites:_PC1;PCA_of_metabolites:_PC2;Total_amino_acids	Glutamate	1	0	1	0	0	0	1	0	1	0	1	0	1	0	0	0	0	1	0	1	1	0	1	0	0	0	10	dispensable
pan_gene_19299	pan_gene_32722	Anthesis-silking_interval;Chlorophyll_A;Days_to_anthesis;Glutamate;PCA_of_metabolites:_PC1;PCA_of_metabolites:_PC2;Total_amino_acids	Average_internode_length_(below_ear);Chlorophyll_A;Glutamate;Malate;Total_amino_acids	1	0	0	1	1	0	1	0	0	1	1	0	1	1	1	0	1	0	0	0	1	0	0	0	0	0	11	near-core
pan_gene_19311	pan_gene_19494	100_Kernel_weight;Average_internode_length_(above_ear);Glutamate;Nodes_per_plant;PCA_of_metabolites:_PC1	100_Kernel_weight;Glutamate	1	0	0	1	0	0	1	0	0	0	0	1	0	1	0	1	0	1	0	0	1	1	0	1	1	0	11	near-core
pan_gene_19311	pan_gene_27757	100_Kernel_weight;Average_internode_length_(above_ear);Glutamate;Nodes_per_plant;PCA_of_metabolites:_PC1	Glutamate;Photoperiod_Growing-degree_days_to_silk;Photoperiod_growing-degree_days_to_anthesis;Southern_leaf_blight;Tassel_branch_number	1	1	0	0	0	0	0	1	1	0	1	1	0	1	1	1	0	0	1	0	1	1	1	1	1	0	15	near-core
pan_gene_19473	pan_gene_24204	Glutamate;Height_per_day_(until_flowering)	Glutamate	0	1	0	1	0	1	0	1	1	0	0	0	0	0	0	0	0	1	1	0	0	0	0	0	0	0	7	dispensable
pan_gene_19538	pan_gene_32834	Glutamate	Average_internode_length_(above_ear);Average_internode_length_(whole_plant);Glutamate;Height_per_day_(until_flowering)	1	0	1	1	1	1	0	1	1	0	0	0	0	0	0	0	0	0	1	0	1	1	0	0	0	0	10	dispensable
pan_gene_22487	pan_gene_24137	Glutamate;Leaf_width;Tassel_length	Glutamate	1	0	0	1	0	0	1	0	0	0	0	0	0	0	0	0	0	0	0	0	0	0	0	0	0	0	3	dispensable
pan_gene_22487	pan_gene_32766	Glutamate;Leaf_width;Tassel_length	Glutamate;Nodes_to_ear;Starch	1	1	0	1	1	1	0	0	1	0	0	1	1	0	1	0	1	1	0	0	0	0	1	0	0	0	12	near-core
pan_gene_2347	pan_gene_7551	Glutamate;Height_above_ear	Glutamate;Nitrate;PCA_of_metabolites:_PC1	0	0	0	0	0	0	0	0	0	1	0	1	0	0	1	0	0	0	0	0	0	0	0	0	0	0	3	dispensable
pan_gene_24255	pan_gene_32850	Glutamate	100_Kernel_weight;Average_internode_length_(above_ear);Glutamate	1	0	0	0	0	0	1	0	0	0	0	0	0	0	0	0	0	0	1	0	0	0	0	1	0	0	4	dispensable
pan_gene_32767	pan_gene_7569	Glutamate;Nitrate;Nodes_to_ear;Plant_height;Southern_leaf_blight;Starch	Glutamate;Total_amino_acids	1	0	0	0	0	0	0	0	0	0	0	0	0	0	0	0	0	0	0	0	0	0	0	0	0	0	1	private
pan_gene_11869	pan_gene_2309	Glutamate	Glutamate;PCA_of_metabolites:_PC1	0	1	0	1	1	0	0	0	0	0	0	1	0	0	0	0	0	0	0	0	0	1	0	0	0	0	5	dispensable
pan_gene_11919	pan_gene_11996	Glutamate;Nodes_per_plant	Average_internode_length_(above_ear);Chlorophyll_A;Days_to_silk;Glutamate;Height_above_ear;Malate	0	1	0	0	0	0	0	0	0	0	0	0	0	0	0	0	0	0	0	0	0	0	0	0	0	0	1	private
pan_gene_11919	pan_gene_71394	Glutamate;Nodes_per_plant	Glutamate	0	1	0	0	0	0	0	0	0	0	0	0	0	0	0	0	0	0	0	0	0	0	0	0	0	0	1	private
pan_gene_11924	pan_gene_32722	Glutamate	Average_internode_length_(below_ear);Chlorophyll_A;Glutamate;Malate;Total_amino_acids	0	1	1	0	0	1	1	0	1	0	0	0	1	0	1	0	0	0	0	0	1	1	0	0	0	0	9	dispensable
pan_gene_11943	pan_gene_19311	Glutamate;Nitrate;PCA_of_metabolites:_PC1	100_Kernel_weight;Average_internode_length_(above_ear);Glutamate;Nodes_per_plant;PCA_of_metabolites:_PC1	0	1	0	1	1	0	0	0	0	0	0	0	0	0	0	0	0	0	0	0	0	1	0	0	0	0	4	dispensable
pan_gene_11943	pan_gene_30303	Glutamate;Nitrate;PCA_of_metabolites:_PC1	Glutamate;Height_above_ear;Northern_Leaf_Blight	0	1	0	1	1	0	0	0	1	0	0	0	0	0	0	0	0	0	0	0	0	0	0	0	0	0	4	dispensable
pan_gene_11972	pan_gene_32644	Glutamate;Leaf_length;Nitrate;Nodes_per_plant;PCA_of_metabolites:_PC1;Protein	Boxcox-transformed_leaf_angle;Glutamate;PCA_of_metabolites:_PC2;Southern_leaf_blight;Tassel_branch_number;Total_amino_acids	0	0	0	0	0	0	0	0	1	0	0	0	0	0	0	1	0	0	0	0	0	0	0	0	0	0	2	dispensable
pan_gene_11980	pan_gene_28725	Average_internode_length_(above_ear);Days_to_silk;Glutamate;Nitrate;PCA_of_metabolites:_PC1;Ratio_of_ear_height_to_total_height;Tassel_branch_number	Glutamate;Ratio_of_ear_height_to_total_height	0	0	0	0	0	0	0	0	0	0	0	0	0	0	0	0	0	0	0	0	0	0	0	0	0	1	1	private
pan_gene_11996	pan_gene_2513	Average_internode_length_(above_ear);Chlorophyll_A;Days_to_silk;Glutamate;Height_above_ear;Malate	Average_internode_length_(below_ear);Average_internode_length_(whole_plant);Boxcox-transformed_leaf_angle;Glutamate;Height_above_ear;Height_per_day_(until_flowering)	0	1	0	1	0	0	0	0	0	0	0	0	0	0	0	0	0	0	0	0	0	0	0	0	0	0	2	dispensable
pan_gene_11996	pan_gene_71394	Average_internode_length_(above_ear);Chlorophyll_A;Days_to_silk;Glutamate;Height_above_ear;Malate	Glutamate	0	1	0	0	0	0	0	0	0	0	0	0	0	0	0	0	0	0	0	0	0	0	0	0	0	0	1	private
pan_gene_14509	pan_gene_19299	Glutamate	Anthesis-silking_interval;Chlorophyll_A;Days_to_anthesis;Glutamate;PCA_of_metabolites:_PC1;PCA_of_metabolites:_PC2;Total_amino_acids	0	1	0	1	0	0	0	0	0	0	0	0	0	0	0	0	0	0	0	0	0	0	0	0	0	0	2	dispensable
pan_gene_14509	pan_gene_27757	Glutamate	Glutamate;Photoperiod_Growing-degree_days_to_silk;Photoperiod_growing-degree_days_to_anthesis;Southern_leaf_blight;Tassel_branch_number	0	1	0	0	0	0	0	0	0	0	0	1	0	0	0	0	1	1	0	0	0	1	0	0	0	0	5	dispensable
pan_gene_19296	pan_gene_32834	Chlorophyll_A;Glutamate;Ratio_of_ear_height_to_total_height;Southern_leaf_blight	Average_internode_length_(above_ear);Average_internode_length_(whole_plant);Glutamate;Height_per_day_(until_flowering)	0	1	1	0	1	1	0	0	0	0	0	0	0	0	0	0	0	0	0	0	0	1	1	0	1	0	7	dispensable
pan_gene_19299	pan_gene_2510	Anthesis-silking_interval;Chlorophyll_A;Days_to_anthesis;Glutamate;PCA_of_metabolites:_PC1;PCA_of_metabolites:_PC2;Total_amino_acids	Average_internode_length_(whole_plant);Glutamate;Height_above_ear	0	1	0	0	0	0	0	0	0	1	0	0	0	0	0	0	0	0	0	0	0	0	0	0	0	0	2	dispensable
pan_gene_19311	pan_gene_2568	100_Kernel_weight;Average_internode_length_(above_ear);Glutamate;Nodes_per_plant;PCA_of_metabolites:_PC1	Ear_height;Ear_row_number;Glutamate;Nodes_per_plant;Nodes_to_ear;Plant_height	0	1	1	0	0	1	0	0	1	0	1	0	1	0	1	0	0	0	0	1	1	1	1	0	1	0	12	near-core
pan_gene_19311	pan_gene_30303	100_Kernel_weight;Average_internode_length_(above_ear);Glutamate;Nodes_per_plant;PCA_of_metabolites:_PC1	Glutamate;Height_above_ear;Northern_Leaf_Blight	0	1	0	0	0	0	1	0	0	0	0	0	0	1	0	0	0	0	0	1	0	0	0	0	0	0	4	dispensable
pan_gene_19311	pan_gene_30783	100_Kernel_weight;Average_internode_length_(above_ear);Glutamate;Nodes_per_plant;PCA_of_metabolites:_PC1	Ear_height;Glutamate;Photoperiod_Growing-degree_days_to_silk	0	0	0	0	0	1	0	0	0	0	0	0	0	0	0	0	0	0	0	0	0	0	0	0	0	0	1	private
pan_gene_19311	pan_gene_32722	100_Kernel_weight;Average_internode_length_(above_ear);Glutamate;Nodes_per_plant;PCA_of_metabolites:_PC1	Average_internode_length_(below_ear);Chlorophyll_A;Glutamate;Malate;Total_amino_acids	0	1	0	1	1	0	0	1	0	0	0	0	0	0	0	0	0	0	0	0	0	0	0	0	0	0	4	dispensable
pan_gene_19494	pan_gene_24137	100_Kernel_weight;Glutamate	Glutamate	0	0	0	0	0	0	0	0	0	0	1	0	0	0	0	0	0	1	0	0	1	0	0	0	0	0	3	dispensable
pan_gene_19494	pan_gene_27757	100_Kernel_weight;Glutamate	Glutamate;Photoperiod_Growing-degree_days_to_silk;Photoperiod_growing-degree_days_to_anthesis;Southern_leaf_blight;Tassel_branch_number	0	0	0	0	0	0	0	0	0	0	1	1	0	1	0	1	1	1	0	0	1	1	0	1	0	0	9	dispensable
pan_gene_22487	pan_gene_27757	Glutamate;Leaf_width;Tassel_length	Glutamate;Photoperiod_Growing-degree_days_to_silk;Photoperiod_growing-degree_days_to_anthesis;Southern_leaf_blight;Tassel_branch_number	0	1	0	0	0	0	0	0	1	0	0	0	0	0	0	0	0	0	0	0	0	0	0	0	0	0	2	dispensable
pan_gene_24137	pan_gene_24255	Glutamate	Glutamate	0	1	1	0	1	0	0	1	1	1	1	0	1	1	0	0	0	0	0	1	0	0	1	1	0	1	13	near-core
pan_gene_24137	pan_gene_27757	Glutamate	Glutamate;Photoperiod_Growing-degree_days_to_silk;Photoperiod_growing-degree_days_to_anthesis;Southern_leaf_blight;Tassel_branch_number	0	1	1	0	0	0	0	1	1	0	1	0	0	1	0	0	0	1	0	1	0	0	0	1	0	0	9	dispensable
pan_gene_24137	pan_gene_30783	Glutamate	Ear_height;Glutamate;Photoperiod_Growing-degree_days_to_silk	0	0	1	0	0	0	0	0	1	0	1	0	0	0	0	0	0	0	0	0	0	0	0	0	0	0	3	dispensable
pan_gene_24137	pan_gene_32722	Glutamate	Average_internode_length_(below_ear);Chlorophyll_A;Glutamate;Malate;Total_amino_acids	0	1	1	1	0	0	1	1	0	0	1	0	0	1	0	0	0	0	0	0	1	0	0	0	1	0	9	dispensable
pan_gene_24255	pan_gene_27757	Glutamate	Glutamate;Photoperiod_Growing-degree_days_to_silk;Photoperiod_growing-degree_days_to_anthesis;Southern_leaf_blight;Tassel_branch_number	0	1	1	0	0	0	0	1	1	0	0	1	0	1	1	0	0	0	1	1	1	1	1	1	0	0	13	near-core
pan_gene_24958	pan_gene_32834	Days_to_silk;Glutamate;Stalk_strength	Average_internode_length_(above_ear);Average_internode_length_(whole_plant);Glutamate;Height_per_day_(until_flowering)	0	1	0	0	0	0	0	0	0	0	0	1	1	0	0	0	0	0	0	0	0	0	0	0	0	0	3	dispensable
pan_gene_2513	pan_gene_71394	Average_internode_length_(below_ear);Average_internode_length_(whole_plant);Boxcox-transformed_leaf_angle;Glutamate;Height_above_ear;Height_per_day_(until_flowering)	Glutamate	0	1	0	0	0	0	0	0	0	0	0	0	0	0	0	0	0	0	0	0	0	0	0	0	0	0	1	private
pan_gene_2539	pan_gene_2568	Glutamate;Plant_height	Ear_height;Ear_row_number;Glutamate;Nodes_per_plant;Nodes_to_ear;Plant_height	0	1	0	1	0	0	0	0	1	0	0	0	0	0	0	0	0	1	0	0	0	0	0	0	0	0	4	dispensable
pan_gene_2539	pan_gene_30783	Glutamate;Plant_height	Ear_height;Glutamate;Photoperiod_Growing-degree_days_to_silk	0	0	1	0	0	0	0	0	1	0	1	0	0	0	0	0	0	1	0	0	0	0	0	0	0	0	4	dispensable
pan_gene_2568	pan_gene_30303	Ear_height;Ear_row_number;Glutamate;Nodes_per_plant;Nodes_to_ear;Plant_height	Glutamate;Height_above_ear;Northern_Leaf_Blight	0	1	0	1	1	0	0	1	1	0	0	1	1	1	0	1	0	1	0	1	1	0	0	0	1	1	14	near-core
pan_gene_2568	pan_gene_32850	Ear_height;Ear_row_number;Glutamate;Nodes_per_plant;Nodes_to_ear;Plant_height	100_Kernel_weight;Average_internode_length_(above_ear);Glutamate	0	1	0	0	0	0	1	0	0	0	1	1	0	1	0	1	0	0	0	0	0	0	0	1	1	0	8	dispensable
pan_gene_27757	pan_gene_30783	Glutamate;Photoperiod_Growing-degree_days_to_silk;Photoperiod_growing-degree_days_to_anthesis;Southern_leaf_blight;Tassel_branch_number	Ear_height;Glutamate;Photoperiod_Growing-degree_days_to_silk	0	0	0	0	0	0	0	0	1	0	1	0	0	0	0	0	0	0	0	0	0	0	0	0	0	0	2	dispensable
pan_gene_27757	pan_gene_32722	Glutamate;Photoperiod_Growing-degree_days_to_silk;Photoperiod_growing-degree_days_to_anthesis;Southern_leaf_blight;Tassel_branch_number	Average_internode_length_(below_ear);Chlorophyll_A;Glutamate;Malate;Total_amino_acids	0	1	0	0	0	0	0	0	0	0	0	0	0	1	0	0	0	0	0	0	1	1	0	0	1	0	5	dispensable
pan_gene_27757	pan_gene_32766	Glutamate;Photoperiod_Growing-degree_days_to_silk;Photoperiod_growing-degree_days_to_anthesis;Southern_leaf_blight;Tassel_branch_number	Glutamate;Nodes_to_ear;Starch	0	1	0	0	0	0	1	0	1	0	1	0	0	0	0	0	0	0	0	0	1	1	1	0	0	0	7	dispensable
pan_gene_30278	pan_gene_32723	Glutamate	Average_internode_length_(below_ear);Chlorophyll_A;Glutamate;Malate;Nodes_to_ear;Total_amino_acids	0	1	1	1	0	0	1	0	0	0	1	0	0	1	1	0	0	1	0	0	0	0	0	1	0	1	10	dispensable
pan_gene_30303	pan_gene_32850	Glutamate;Height_above_ear;Northern_Leaf_Blight	100_Kernel_weight;Average_internode_length_(above_ear);Glutamate	0	1	0	1	0	0	0	0	0	0	0	1	0	0	0	1	0	0	0	0	1	0	0	0	0	0	5	dispensable
pan_gene_30783	pan_gene_32766	Ear_height;Glutamate;Photoperiod_Growing-degree_days_to_silk	Glutamate;Nodes_to_ear;Starch	0	0	0	0	0	0	0	0	1	0	0	0	0	0	0	0	0	0	0	0	0	0	0	0	0	0	1	private
pan_gene_32779	pan_gene_80734	Average_internode_length_(above_ear);Glutamate;Height_per_day_(until_flowering);Leaf_length;Nodes_to_ear;Plant_height	Average_internode_length_(below_ear);Boxcox-transformed_leaf_angle;Chlorophyll_A;Ear_height;Glutamate;Nodes_per_plant;Nodes_to_ear	0	1	0	0	0	0	0	0	0	0	0	0	0	0	0	0	0	0	0	0	0	0	0	0	0	0	1	private
pan_gene_11866	pan_gene_22487	Glutamate	Glutamate;Leaf_width;Tassel_length	0	0	1	0	0	0	0	0	0	0	0	0	0	0	0	0	0	0	0	0	0	0	0	0	0	0	1	private
pan_gene_11866	pan_gene_2539	Glutamate	Glutamate;Plant_height	0	0	1	0	0	0	0	0	1	0	0	1	1	0	0	0	0	0	0	0	0	0	0	1	0	1	6	dispensable
pan_gene_11869	pan_gene_2553	Glutamate	Glutamate;Nodes_to_ear;Northern_Leaf_Blight	0	0	0	0	0	0	0	0	0	0	0	0	0	1	0	0	0	0	0	1	1	0	0	0	0	0	3	dispensable
pan_gene_11870	pan_gene_27757	100_Kernel_weight;Glutamate	Glutamate;Photoperiod_Growing-degree_days_to_silk;Photoperiod_growing-degree_days_to_anthesis;Southern_leaf_blight;Tassel_branch_number	0	0	0	0	0	0	0	1	0	0	1	0	0	0	0	0	0	0	0	0	0	0	0	0	0	0	2	dispensable
pan_gene_11870	pan_gene_8222	100_Kernel_weight;Glutamate	Fumarate;Glutamate	0	0	0	0	0	0	0	0	0	0	0	0	0	0	0	0	0	0	0	0	0	0	1	0	0	0	1	private
pan_gene_11919	pan_gene_5977	Glutamate;Nodes_per_plant	Glutamate	0	0	1	0	0	0	0	0	0	0	0	0	0	0	0	0	0	0	0	0	0	0	0	0	0	0	1	private
pan_gene_11943	pan_gene_5971	Glutamate;Nitrate;PCA_of_metabolites:_PC1	Glutamate;PCA_of_metabolites:_PC1	0	0	1	0	0	0	0	0	0	1	0	0	0	0	0	0	0	0	0	0	0	0	0	0	0	0	2	dispensable
pan_gene_11956	pan_gene_32834	Glutamate;Nitrate;Tassel_branch_number;Total_amino_acids	Average_internode_length_(above_ear);Average_internode_length_(whole_plant);Glutamate;Height_per_day_(until_flowering)	0	0	1	0	0	0	0	0	0	0	0	0	0	1	0	0	0	0	0	0	0	0	0	0	0	0	2	dispensable
pan_gene_11971	pan_gene_24958	Days_to_silk;Glutamate;Leaf_length;Leaf_width;PCA_of_metabolites:_PC1;Photoperiod_Growing-degree_days_to_silk;Photoperiod_growing-degree_days_to_anthesis;Protein;Stalk_strength	Days_to_silk;Glutamate;Stalk_strength	0	0	1	0	0	0	0	0	0	0	0	0	1	0	0	0	0	0	0	0	1	1	1	0	0	0	5	dispensable
pan_gene_11980	pan_gene_2309	Average_internode_length_(above_ear);Days_to_silk;Glutamate;Nitrate;PCA_of_metabolites:_PC1;Ratio_of_ear_height_to_total_height;Tassel_branch_number	Glutamate;PCA_of_metabolites:_PC1	0	0	0	0	0	1	0	0	0	0	0	1	0	0	0	0	0	0	0	0	0	0	0	0	0	1	3	dispensable
pan_gene_11996	pan_gene_16356	Average_internode_length_(above_ear);Chlorophyll_A;Days_to_silk;Glutamate;Height_above_ear;Malate	Glutamate	0	0	0	0	1	0	0	0	0	0	0	0	0	1	0	0	0	0	0	0	0	0	0	0	0	0	2	dispensable
pan_gene_16356	pan_gene_19212	Glutamate	Average_internode_length_(above_ear);Average_internode_length_(whole_plant);Glutamate;Nodes_above_ear	0	0	1	0	0	0	0	0	0	0	0	0	0	0	0	0	0	0	0	0	0	0	0	0	0	0	1	private
pan_gene_16546	pan_gene_16767	Glutamate	Glutamate	0	0	1	0	0	0	0	0	1	0	0	1	1	0	0	0	0	0	0	0	0	0	1	0	1	0	6	dispensable
pan_gene_16546	pan_gene_22487	Glutamate	Glutamate;Leaf_width;Tassel_length	0	0	1	0	1	0	1	0	0	0	0	0	0	0	0	0	0	0	0	0	0	0	0	0	0	0	3	dispensable
pan_gene_16546	pan_gene_5971	Glutamate	Glutamate;PCA_of_metabolites:_PC1	0	0	1	0	0	0	0	0	0	0	0	0	0	0	0	0	0	0	0	0	0	0	0	0	0	0	1	private
pan_gene_16767	pan_gene_5971	Glutamate	Glutamate;PCA_of_metabolites:_PC1	0	0	1	0	0	0	0	0	0	0	0	0	0	0	0	0	0	0	0	0	0	0	0	0	0	0	1	private
pan_gene_19212	pan_gene_19537	Average_internode_length_(above_ear);Average_internode_length_(whole_plant);Glutamate;Nodes_above_ear	Glutamate	0	0	1	0	0	0	0	0	0	0	0	0	0	0	0	0	0	0	0	0	0	0	0	0	0	0	1	private
pan_gene_19296	pan_gene_19299	Chlorophyll_A;Glutamate;Ratio_of_ear_height_to_total_height;Southern_leaf_blight	Anthesis-silking_interval;Chlorophyll_A;Days_to_anthesis;Glutamate;PCA_of_metabolites:_PC1;PCA_of_metabolites:_PC2;Total_amino_acids	0	0	1	0	0	0	0	0	0	0	0	0	0	0	0	0	0	0	0	0	0	0	0	0	0	0	1	private
pan_gene_19299	pan_gene_24255	Anthesis-silking_interval;Chlorophyll_A;Days_to_anthesis;Glutamate;PCA_of_metabolites:_PC1;PCA_of_metabolites:_PC2;Total_amino_acids	Glutamate	0	0	1	0	1	1	1	0	1	1	1	1	1	0	1	0	0	0	1	1	0	1	1	0	0	0	14	near-core
pan_gene_19299	pan_gene_27757	Anthesis-silking_interval;Chlorophyll_A;Days_to_anthesis;Glutamate;PCA_of_metabolites:_PC1;PCA_of_metabolites:_PC2;Total_amino_acids	Glutamate;Photoperiod_Growing-degree_days_to_silk;Photoperiod_growing-degree_days_to_anthesis;Southern_leaf_blight;Tassel_branch_number	0	0	1	0	0	0	0	0	1	0	0	1	0	0	0	0	1	1	1	0	1	0	1	0	0	0	8	dispensable
pan_gene_19311	pan_gene_24255	100_Kernel_weight;Average_internode_length_(above_ear);Glutamate;Nodes_per_plant;PCA_of_metabolites:_PC1	Glutamate	0	0	1	1	1	1	1	1	1	0	0	1	0	0	1	0	0	0	1	0	0	1	1	1	1	0	14	near-core
pan_gene_19494	pan_gene_24255	100_Kernel_weight;Glutamate	Glutamate	0	0	0	1	0	0	0	0	0	0	0	1	0	0	0	1	0	0	0	0	1	0	0	0	0	0	4	dispensable
pan_gene_19757	pan_gene_30303	Glutamate;Tassel_branch_number	Glutamate;Height_above_ear;Northern_Leaf_Blight	0	0	1	0	0	0	0	0	0	0	0	0	1	1	0	0	0	0	0	0	0	0	0	0	0	0	3	dispensable
pan_gene_22487	pan_gene_30783	Glutamate;Leaf_width;Tassel_length	Ear_height;Glutamate;Photoperiod_Growing-degree_days_to_silk	0	0	1	0	0	0	0	0	1	0	0	0	0	0	0	0	1	0	0	0	0	0	0	0	0	0	3	dispensable
pan_gene_2309	pan_gene_32732	Glutamate;PCA_of_metabolites:_PC1	Chlorophyll_A;Ear_height;Glutamate;Southern_leaf_blight	0	0	1	0	0	0	0	0	0	0	0	1	0	0	0	0	0	0	0	0	0	1	0	0	1	0	4	dispensable
pan_gene_24255	pan_gene_30303	Glutamate	Glutamate;Height_above_ear;Northern_Leaf_Blight	0	0	1	1	0	0	1	1	1	0	0	0	0	1	0	1	0	0	0	0	1	0	0	0	1	0	9	dispensable
pan_gene_24255	pan_gene_32722	Glutamate	Average_internode_length_(below_ear);Chlorophyll_A;Glutamate;Malate;Total_amino_acids	0	0	1	0	1	1	0	1	1	0	1	1	0	1	1	0	0	0	0	0	0	1	0	0	0	0	10	dispensable
pan_gene_24255	pan_gene_32766	Glutamate	Glutamate;Nodes_to_ear;Starch	0	0	1	0	0	1	1	0	1	0	1	0	0	0	0	0	0	0	0	0	1	1	1	0	0	0	8	dispensable
pan_gene_24255	pan_gene_32834	Glutamate	Average_internode_length_(above_ear);Average_internode_length_(whole_plant);Glutamate;Height_per_day_(until_flowering)	0	0	1	0	0	0	0	0	0	0	0	0	0	0	0	0	0	0	0	0	0	1	0	0	0	0	2	dispensable
pan_gene_2553	pan_gene_28725	Glutamate;Nodes_to_ear;Northern_Leaf_Blight	Glutamate;Ratio_of_ear_height_to_total_height	0	0	0	0	0	0	0	0	0	0	0	0	0	0	0	0	0	0	0	0	0	0	1	0	0	0	1	private
pan_gene_2568	pan_gene_32748	Ear_height;Ear_row_number;Glutamate;Nodes_per_plant;Nodes_to_ear;Plant_height	Chlorophyll_A;Glutamate;Nodes_above_ear;Nodes_per_plant	0	0	0	0	0	0	1	0	0	0	0	0	0	0	0	0	0	0	0	0	0	0	0	0	0	0	1	private
pan_gene_27757	pan_gene_30303	Glutamate;Photoperiod_Growing-degree_days_to_silk;Photoperiod_growing-degree_days_to_anthesis;Southern_leaf_blight;Tassel_branch_number	Glutamate;Height_above_ear;Northern_Leaf_Blight	0	0	1	0	0	0	0	0	0	0	0	1	0	1	0	0	0	1	0	0	1	0	0	0	0	0	5	dispensable
pan_gene_27757	pan_gene_8222	Glutamate;Photoperiod_Growing-degree_days_to_silk;Photoperiod_growing-degree_days_to_anthesis;Southern_leaf_blight;Tassel_branch_number	Fumarate;Glutamate	0	0	1	0	0	0	0	0	0	0	0	0	0	0	0	0	0	0	0	0	0	0	0	0	0	0	1	private
pan_gene_30121	pan_gene_32656	Glutamate	Glutamate;Southern_leaf_blight;Total_amino_acids	0	0	1	0	0	0	1	0	0	0	0	0	0	0	0	0	0	0	0	0	1	0	0	0	0	0	3	dispensable
pan_gene_30303	pan_gene_32748	Glutamate;Height_above_ear;Northern_Leaf_Blight	Chlorophyll_A;Glutamate;Nodes_above_ear;Nodes_per_plant	0	0	0	0	1	0	0	0	0	0	0	0	0	0	0	0	0	0	0	0	0	0	0	0	0	1	2	dispensable
pan_gene_30303	pan_gene_8222	Glutamate;Height_above_ear;Northern_Leaf_Blight	Fumarate;Glutamate	0	0	1	0	0	0	0	0	0	0	0	0	0	0	0	0	0	0	0	0	0	0	0	0	0	0	1	private
pan_gene_11840	pan_gene_11924	Glutamate	Glutamate	0	0	0	1	0	0	0	0	0	0	1	0	0	0	0	0	0	0	0	0	0	0	0	0	0	0	2	dispensable
pan_gene_11866	pan_gene_11943	Glutamate	Glutamate;Nitrate;PCA_of_metabolites:_PC1	0	0	0	0	0	0	0	0	0	0	0	0	0	0	0	1	0	0	1	0	0	0	0	1	0	1	4	dispensable
pan_gene_11866	pan_gene_24255	Glutamate	Glutamate	0	0	0	0	0	0	0	0	1	0	0	0	0	0	0	0	0	0	0	0	0	1	0	0	0	0	2	dispensable
pan_gene_11866	pan_gene_2568	Glutamate	Ear_height;Ear_row_number;Glutamate;Nodes_per_plant;Nodes_to_ear;Plant_height	0	0	0	0	0	0	0	0	0	0	0	0	0	0	0	0	0	0	1	0	0	0	0	0	0	0	1	private
pan_gene_11870	pan_gene_11943	100_Kernel_weight;Glutamate	Glutamate;Nitrate;PCA_of_metabolites:_PC1	0	0	0	1	1	0	0	0	0	0	0	0	0	0	0	0	0	0	0	0	0	0	0	0	0	0	2	dispensable
pan_gene_11870	pan_gene_19311	100_Kernel_weight;Glutamate	100_Kernel_weight;Average_internode_length_(above_ear);Glutamate;Nodes_per_plant;PCA_of_metabolites:_PC1	0	0	0	1	0	1	0	0	0	0	1	0	0	0	0	0	0	0	0	0	0	1	0	0	0	0	4	dispensable
pan_gene_11870	pan_gene_19494	100_Kernel_weight;Glutamate	100_Kernel_weight;Glutamate	0	0	0	1	0	0	0	0	0	0	0	0	0	0	0	0	0	0	0	0	0	0	0	0	0	0	1	private
pan_gene_11870	pan_gene_24255	100_Kernel_weight;Glutamate	Glutamate	0	0	0	1	0	1	0	0	0	0	0	0	0	1	0	0	0	0	0	0	0	0	0	0	0	0	3	dispensable
pan_gene_11870	pan_gene_2539	100_Kernel_weight;Glutamate	Glutamate;Plant_height	0	0	0	1	0	0	0	0	0	0	0	0	0	0	0	0	0	0	0	0	0	0	0	0	0	0	1	private
pan_gene_11870	pan_gene_2568	100_Kernel_weight;Glutamate	Ear_height;Ear_row_number;Glutamate;Nodes_per_plant;Nodes_to_ear;Plant_height	0	0	0	1	1	1	0	1	0	0	1	0	0	0	0	0	0	0	0	0	0	0	1	0	0	0	6	dispensable
pan_gene_11870	pan_gene_30783	100_Kernel_weight;Glutamate	Ear_height;Glutamate;Photoperiod_Growing-degree_days_to_silk	0	0	0	0	0	0	0	0	0	0	1	0	0	0	0	0	0	0	0	0	0	0	0	1	0	0	2	dispensable
pan_gene_11924	pan_gene_30303	Glutamate	Glutamate;Height_above_ear;Northern_Leaf_Blight	0	0	0	1	0	1	0	0	1	0	0	0	1	0	0	1	0	0	0	0	0	0	0	0	0	0	5	dispensable
pan_gene_11943	pan_gene_19494	Glutamate;Nitrate;PCA_of_metabolites:_PC1	100_Kernel_weight;Glutamate	0	0	0	1	0	0	0	0	0	0	0	0	0	0	0	0	0	0	0	0	0	0	0	0	0	0	1	private
pan_gene_11943	pan_gene_22487	Glutamate;Nitrate;PCA_of_metabolites:_PC1	Glutamate;Leaf_width;Tassel_length	0	0	0	1	1	0	0	0	0	0	0	0	0	0	0	0	0	0	0	0	0	0	0	0	0	0	2	dispensable
pan_gene_11943	pan_gene_24255	Glutamate;Nitrate;PCA_of_metabolites:_PC1	Glutamate	0	0	0	1	0	0	0	0	1	0	0	0	0	0	0	0	0	0	0	0	0	0	0	0	0	0	2	dispensable
pan_gene_11943	pan_gene_2539	Glutamate;Nitrate;PCA_of_metabolites:_PC1	Glutamate;Plant_height	0	0	0	1	0	0	0	0	1	0	1	0	0	0	0	0	0	0	0	0	0	0	0	0	0	0	3	dispensable
pan_gene_11943	pan_gene_2568	Glutamate;Nitrate;PCA_of_metabolites:_PC1	Ear_height;Ear_row_number;Glutamate;Nodes_per_plant;Nodes_to_ear;Plant_height	0	0	0	1	1	0	0	0	1	0	0	0	0	0	0	0	0	0	1	0	0	1	0	0	0	0	5	dispensable
pan_gene_11943	pan_gene_30783	Glutamate;Nitrate;PCA_of_metabolites:_PC1	Ear_height;Glutamate;Photoperiod_Growing-degree_days_to_silk	0	0	0	0	0	0	0	0	1	0	1	0	0	0	0	0	0	0	0	0	0	0	0	1	0	0	3	dispensable
pan_gene_11943	pan_gene_32766	Glutamate;Nitrate;PCA_of_metabolites:_PC1	Glutamate;Nodes_to_ear;Starch	0	0	0	1	1	0	0	0	0	0	1	0	0	0	0	0	0	0	0	0	0	0	1	0	0	0	4	dispensable
pan_gene_11956	pan_gene_657	Glutamate;Nitrate;Tassel_branch_number;Total_amino_acids	Glutamate;Nodes_above_ear	0	0	0	1	0	0	0	0	0	0	0	0	0	1	0	0	0	0	0	0	0	0	0	0	0	0	2	dispensable
pan_gene_11971	pan_gene_16546	Days_to_silk;Glutamate;Leaf_length;Leaf_width;PCA_of_metabolites:_PC1;Photoperiod_Growing-degree_days_to_silk;Photoperiod_growing-degree_days_to_anthesis;Protein;Stalk_strength	Glutamate	0	0	0	1	0	0	0	1	0	0	0	0	0	0	0	0	0	0	0	0	0	0	0	0	0	0	2	dispensable
pan_gene_14509	pan_gene_19538	Glutamate	Glutamate	0	0	0	1	1	1	0	0	0	0	0	0	0	0	1	0	0	1	1	0	1	1	0	0	1	0	9	dispensable
pan_gene_14509	pan_gene_32722	Glutamate	Average_internode_length_(below_ear);Chlorophyll_A;Glutamate;Malate;Total_amino_acids	0	0	0	1	0	0	0	0	0	0	0	0	0	0	0	0	0	0	0	0	0	0	0	0	0	0	1	private
pan_gene_14509	pan_gene_32834	Glutamate	Average_internode_length_(above_ear);Average_internode_length_(whole_plant);Glutamate;Height_per_day_(until_flowering)	0	0	0	1	0	0	0	0	0	0	0	0	0	0	0	0	0	1	0	0	0	0	1	0	0	0	3	dispensable
pan_gene_19212	pan_gene_2702	Average_internode_length_(above_ear);Average_internode_length_(whole_plant);Glutamate;Nodes_above_ear	Chlorophyll_A;Glutamate;Nodes_per_plant	0	0	0	1	0	0	0	0	0	0	0	0	0	0	0	0	0	0	0	0	0	0	0	0	0	0	1	private
pan_gene_19212	pan_gene_7587	Average_internode_length_(above_ear);Average_internode_length_(whole_plant);Glutamate;Nodes_above_ear	Glutamate	0	0	0	1	0	0	0	0	0	0	0	0	0	0	0	0	0	0	0	0	0	0	0	0	0	0	1	private
pan_gene_19296	pan_gene_24958	Chlorophyll_A;Glutamate;Ratio_of_ear_height_to_total_height;Southern_leaf_blight	Days_to_silk;Glutamate;Stalk_strength	0	0	0	1	0	0	0	0	0	0	0	0	0	0	0	0	0	0	0	0	0	0	0	0	0	0	1	private
pan_gene_19299	pan_gene_19311	Anthesis-silking_interval;Chlorophyll_A;Days_to_anthesis;Glutamate;PCA_of_metabolites:_PC1;PCA_of_metabolites:_PC2;Total_amino_acids	100_Kernel_weight;Average_internode_length_(above_ear);Glutamate;Nodes_per_plant;PCA_of_metabolites:_PC1	0	0	0	1	0	1	1	0	1	0	1	0	0	0	1	0	0	0	1	1	1	0	1	0	0	0	10	dispensable
pan_gene_19299	pan_gene_19494	Anthesis-silking_interval;Chlorophyll_A;Days_to_anthesis;Glutamate;PCA_of_metabolites:_PC1;PCA_of_metabolites:_PC2;Total_amino_acids	100_Kernel_weight;Glutamate	0	0	0	1	0	0	0	0	0	0	0	1	0	0	0	0	0	0	0	0	1	0	0	0	0	1	4	dispensable
pan_gene_19311	pan_gene_19757	100_Kernel_weight;Average_internode_length_(above_ear);Glutamate;Nodes_per_plant;PCA_of_metabolites:_PC1	Glutamate;Tassel_branch_number	0	0	0	0	0	0	1	0	0	0	0	0	0	1	0	0	0	0	0	0	0	0	1	0	0	0	3	dispensable
pan_gene_19311	pan_gene_22487	100_Kernel_weight;Average_internode_length_(above_ear);Glutamate;Nodes_per_plant;PCA_of_metabolites:_PC1	Glutamate;Leaf_width;Tassel_length	0	0	0	1	1	0	0	0	0	0	0	0	0	0	0	0	0	0	0	0	0	0	0	0	0	0	2	dispensable
pan_gene_19311	pan_gene_24137	100_Kernel_weight;Average_internode_length_(above_ear);Glutamate;Nodes_per_plant;PCA_of_metabolites:_PC1	Glutamate	0	0	0	1	0	0	0	0	1	0	1	0	0	0	0	0	0	1	0	0	1	0	1	1	0	0	7	dispensable
pan_gene_19311	pan_gene_2539	100_Kernel_weight;Average_internode_length_(above_ear);Glutamate;Nodes_per_plant;PCA_of_metabolites:_PC1	Glutamate;Plant_height	0	0	0	1	0	0	0	0	0	0	0	0	0	0	0	0	0	0	0	0	0	0	0	0	0	0	1	private
pan_gene_19494	pan_gene_22487	100_Kernel_weight;Glutamate	Glutamate;Leaf_width;Tassel_length	0	0	0	1	0	0	0	0	0	0	0	0	0	0	0	0	0	0	0	0	0	0	0	0	0	0	1	private
pan_gene_19494	pan_gene_32722	100_Kernel_weight;Glutamate	Average_internode_length_(below_ear);Chlorophyll_A;Glutamate;Malate;Total_amino_acids	0	0	0	1	0	0	0	0	0	0	1	0	0	1	0	0	0	0	0	0	0	0	0	0	0	0	3	dispensable
pan_gene_19494	pan_gene_32766	100_Kernel_weight;Glutamate	Glutamate;Nodes_to_ear;Starch	0	0	0	1	0	0	0	0	0	0	0	0	0	0	0	0	0	0	0	0	0	0	0	0	0	0	1	private
pan_gene_19757	pan_gene_2568	Glutamate;Tassel_branch_number	Ear_height;Ear_row_number;Glutamate;Nodes_per_plant;Nodes_to_ear;Plant_height	0	0	0	0	0	0	0	0	0	0	0	0	0	0	0	0	0	0	0	0	0	0	1	0	0	0	1	private
pan_gene_22487	pan_gene_24255	Glutamate;Leaf_width;Tassel_length	Glutamate	0	0	0	1	1	1	0	0	1	0	0	0	0	0	0	0	0	0	0	0	0	0	1	0	0	0	5	dispensable
pan_gene_22487	pan_gene_2539	Glutamate;Leaf_width;Tassel_length	Glutamate;Plant_height	0	0	0	1	0	0	0	0	1	0	0	0	1	0	0	0	0	0	0	0	0	0	0	0	0	0	3	dispensable
pan_gene_2309	pan_gene_2347	Glutamate;PCA_of_metabolites:_PC1	Glutamate;Height_above_ear	0	0	0	1	0	0	0	0	0	0	0	0	0	0	0	0	0	0	0	0	0	0	0	0	0	0	1	private
pan_gene_24203	pan_gene_30278	Glutamate	Glutamate	0	0	0	1	0	0	0	0	0	0	0	0	0	0	0	0	0	0	0	0	0	0	0	0	0	0	1	private
pan_gene_24255	pan_gene_2539	Glutamate	Glutamate;Plant_height	0	0	0	1	0	0	0	0	1	0	0	0	0	0	0	0	0	0	0	0	0	0	0	0	0	0	2	dispensable
pan_gene_24255	pan_gene_2568	Glutamate	Ear_height;Ear_row_number;Glutamate;Nodes_per_plant;Nodes_to_ear;Plant_height	0	0	0	1	0	1	0	0	1	0	0	0	0	1	1	0	0	0	0	0	1	1	1	0	1	0	9	dispensable
pan_gene_24255	pan_gene_30783	Glutamate	Ear_height;Glutamate;Photoperiod_Growing-degree_days_to_silk	0	0	0	0	0	1	0	0	1	0	0	0	0	0	0	0	0	0	0	0	0	0	0	0	0	0	2	dispensable
pan_gene_24958	pan_gene_657	Days_to_silk;Glutamate;Stalk_strength	Glutamate;Nodes_above_ear	0	0	0	1	0	0	0	1	0	0	0	0	0	1	0	0	0	0	0	0	0	0	0	0	0	0	3	dispensable
pan_gene_2539	pan_gene_32766	Glutamate;Plant_height	Glutamate;Nodes_to_ear;Starch	0	0	0	1	0	0	0	0	1	0	0	0	0	0	0	0	0	0	0	0	0	0	0	0	0	0	2	dispensable
pan_gene_2568	pan_gene_30783	Ear_height;Ear_row_number;Glutamate;Nodes_per_plant;Nodes_to_ear;Plant_height	Ear_height;Glutamate;Photoperiod_Growing-degree_days_to_silk	0	0	0	0	0	1	0	0	1	0	1	0	0	0	0	0	1	0	0	0	0	0	0	1	0	0	5	dispensable
pan_gene_2568	pan_gene_32766	Ear_height;Ear_row_number;Glutamate;Nodes_per_plant;Nodes_to_ear;Plant_height	Glutamate;Nodes_to_ear;Starch	0	0	0	1	0	0	0	0	0	0	0	0	0	0	0	0	0	0	0	0	0	0	0	0	0	0	1	private
pan_gene_32722	pan_gene_32834	Average_internode_length_(below_ear);Chlorophyll_A;Glutamate;Malate;Total_amino_acids	Average_internode_length_(above_ear);Average_internode_length_(whole_plant);Glutamate;Height_per_day_(until_flowering)	0	0	0	1	0	0	0	0	0	0	0	0	0	0	0	0	0	0	0	0	0	0	0	0	0	0	1	private
pan_gene_11840	pan_gene_11943	Glutamate	Glutamate;Nitrate;PCA_of_metabolites:_PC1	0	0	0	0	1	0	0	0	0	0	0	0	0	0	0	0	0	0	0	0	0	0	0	0	0	0	1	private
pan_gene_11840	pan_gene_22487	Glutamate	Glutamate;Leaf_width;Tassel_length	0	0	0	0	1	0	0	0	0	0	0	0	0	0	0	0	0	0	0	0	0	0	0	0	0	0	1	private
pan_gene_11840	pan_gene_30303	Glutamate	Glutamate;Height_above_ear;Northern_Leaf_Blight	0	0	0	0	1	0	0	0	0	0	0	0	0	0	0	0	0	0	0	0	0	0	0	0	0	0	1	private
pan_gene_11840	pan_gene_32748	Glutamate	Chlorophyll_A;Glutamate;Nodes_above_ear;Nodes_per_plant	0	0	0	0	1	0	0	0	0	0	0	0	0	0	0	0	0	0	0	0	0	0	0	0	0	0	1	private
pan_gene_11840	pan_gene_32766	Glutamate	Glutamate;Nodes_to_ear;Starch	0	0	0	0	1	0	0	0	0	0	0	0	0	0	0	0	0	0	0	0	0	0	0	0	0	0	1	private
pan_gene_11866	pan_gene_16767	Glutamate	Glutamate	0	0	0	0	1	0	1	0	0	0	0	0	0	0	0	0	0	0	0	0	0	0	0	0	0	0	2	dispensable
pan_gene_11870	pan_gene_30303	100_Kernel_weight;Glutamate	Glutamate;Height_above_ear;Northern_Leaf_Blight	0	0	0	0	1	0	0	1	0	0	0	0	0	1	1	0	0	0	0	0	0	0	0	0	0	0	4	dispensable
pan_gene_11870	pan_gene_32748	100_Kernel_weight;Glutamate	Chlorophyll_A;Glutamate;Nodes_above_ear;Nodes_per_plant	0	0	0	0	1	0	0	0	0	0	0	0	0	0	0	0	0	0	0	0	0	0	0	0	0	0	1	private
pan_gene_1193	pan_gene_16356	100_Kernel_weight;Average_internode_length_(whole_plant);Cob_diameter;Ear_row_number;Glutamate;Leaf_length;PCA_of_metabolites:_PC1;Tassel_length	Glutamate	0	0	0	0	1	0	0	0	0	0	0	0	0	0	0	0	0	0	0	0	0	0	1	0	0	0	2	dispensable
pan_gene_11943	pan_gene_32722	Glutamate;Nitrate;PCA_of_metabolites:_PC1	Average_internode_length_(below_ear);Chlorophyll_A;Glutamate;Malate;Total_amino_acids	0	0	0	0	1	0	0	0	0	0	0	0	0	0	0	0	0	0	0	0	0	1	0	0	0	0	2	dispensable
pan_gene_11943	pan_gene_32748	Glutamate;Nitrate;PCA_of_metabolites:_PC1	Chlorophyll_A;Glutamate;Nodes_above_ear;Nodes_per_plant	0	0	0	0	1	0	0	0	0	0	0	0	0	0	0	0	0	0	0	0	0	0	0	0	0	0	1	private
pan_gene_11956	pan_gene_24203	Glutamate;Nitrate;Tassel_branch_number;Total_amino_acids	Glutamate	0	0	0	0	1	0	0	0	0	0	0	0	0	0	0	0	0	0	0	0	0	0	0	0	0	0	1	private
pan_gene_11956	pan_gene_30278	Glutamate;Nitrate;Tassel_branch_number;Total_amino_acids	Glutamate	0	0	0	0	1	0	0	0	0	0	0	0	0	0	0	0	0	0	0	0	1	0	1	0	0	0	3	dispensable
pan_gene_14509	pan_gene_32723	Glutamate	Average_internode_length_(below_ear);Chlorophyll_A;Glutamate;Malate;Nodes_to_ear;Total_amino_acids	0	0	0	0	1	1	0	0	0	0	0	0	0	0	0	0	0	0	0	0	0	0	0	0	0	0	2	dispensable
pan_gene_16546	pan_gene_19311	Glutamate	100_Kernel_weight;Average_internode_length_(above_ear);Glutamate;Nodes_per_plant;PCA_of_metabolites:_PC1	0	0	0	0	1	0	0	0	0	0	0	0	0	0	0	0	0	0	0	0	0	0	0	0	0	0	1	private
pan_gene_19260	pan_gene_24165	Glutamate;Leaf_length	Glutamate	0	0	0	0	0	1	0	0	1	0	0	0	0	0	0	0	0	0	0	0	0	0	0	0	0	0	2	dispensable
pan_gene_19430	pan_gene_19431	Glutamate	Glutamate	0	0	0	0	1	0	0	0	0	1	0	0	0	0	0	0	0	0	0	0	0	0	0	0	0	0	2	dispensable
pan_gene_19473	pan_gene_19495	Glutamate;Height_per_day_(until_flowering)	100_Kernel_weight;Glutamate	0	0	0	0	1	1	0	0	0	0	0	0	0	0	0	0	0	0	0	0	0	0	0	0	0	0	2	dispensable
pan_gene_19473	pan_gene_30294	Glutamate;Height_per_day_(until_flowering)	Boxcox-transformed_leaf_angle;Glutamate	0	0	0	0	0	0	0	0	0	1	0	1	0	0	0	0	0	0	0	0	0	0	0	1	0	0	3	dispensable
pan_gene_19538	pan_gene_32723	Glutamate	Average_internode_length_(below_ear);Chlorophyll_A;Glutamate;Malate;Nodes_to_ear;Total_amino_acids	0	0	0	0	1	1	0	1	0	0	0	0	0	0	0	1	0	0	0	0	1	1	0	0	0	0	6	dispensable
pan_gene_22487	pan_gene_32722	Glutamate;Leaf_width;Tassel_length	Average_internode_length_(below_ear);Chlorophyll_A;Glutamate;Malate;Total_amino_acids	0	0	0	0	1	0	0	0	0	0	0	0	0	0	0	0	0	0	0	0	0	0	0	0	0	0	1	private
pan_gene_24255	pan_gene_32748	Glutamate	Chlorophyll_A;Glutamate;Nodes_above_ear;Nodes_per_plant	0	0	0	0	1	0	0	0	0	1	0	0	0	0	0	0	0	0	0	0	0	0	0	0	0	0	2	dispensable
pan_gene_2539	pan_gene_32722	Glutamate;Plant_height	Average_internode_length_(below_ear);Chlorophyll_A;Glutamate;Malate;Total_amino_acids	0	0	0	0	0	0	0	0	1	0	0	0	0	0	0	0	0	0	0	0	0	0	0	0	0	0	1	private
pan_gene_30783	pan_gene_32748	Ear_height;Glutamate;Photoperiod_Growing-degree_days_to_silk	Chlorophyll_A;Glutamate;Nodes_above_ear;Nodes_per_plant	0	0	0	0	0	0	0	0	0	0	0	0	1	0	0	0	0	0	0	0	0	0	0	0	0	0	1	private
pan_gene_32503	pan_gene_5977	Average_internode_length_(above_ear);Ear_row_number;Glutamate;Height_per_day_(until_flowering);Plant_height;Tassel_branch_number	Glutamate	0	0	0	0	1	0	0	0	0	0	0	0	0	0	0	0	0	0	0	0	0	0	0	0	0	0	1	private
pan_gene_32722	pan_gene_32748	Average_internode_length_(below_ear);Chlorophyll_A;Glutamate;Malate;Total_amino_acids	Chlorophyll_A;Glutamate;Nodes_above_ear;Nodes_per_plant	0	0	0	0	1	0	0	0	0	0	0	0	1	0	0	0	0	0	0	0	0	0	0	0	0	0	2	dispensable
pan_gene_32723	pan_gene_32834	Average_internode_length_(below_ear);Chlorophyll_A;Glutamate;Malate;Nodes_to_ear;Total_amino_acids	Average_internode_length_(above_ear);Average_internode_length_(whole_plant);Glutamate;Height_per_day_(until_flowering)	0	0	0	0	1	0	1	0	1	0	1	0	0	0	0	0	0	0	0	0	0	0	0	1	0	0	5	dispensable
pan_gene_11870	pan_gene_19299	100_Kernel_weight;Glutamate	Anthesis-silking_interval;Chlorophyll_A;Days_to_anthesis;Glutamate;PCA_of_metabolites:_PC1;PCA_of_metabolites:_PC2;Total_amino_acids	0	0	0	0	0	1	0	0	0	0	1	0	0	0	0	0	0	0	0	0	0	0	0	0	0	0	2	dispensable
pan_gene_11870	pan_gene_19431	100_Kernel_weight;Glutamate	Glutamate	0	0	0	0	0	1	0	0	0	0	0	1	0	0	0	0	0	0	0	0	0	0	0	0	0	0	2	dispensable
pan_gene_11924	pan_gene_16767	Glutamate	Glutamate	0	0	0	0	0	1	0	0	0	0	0	0	0	0	0	0	0	0	0	0	0	0	1	0	0	0	2	dispensable
pan_gene_11924	pan_gene_2347	Glutamate	Glutamate;Height_above_ear	0	0	0	0	0	1	0	0	0	1	0	0	0	0	0	0	0	0	0	0	0	0	0	0	0	0	2	dispensable
pan_gene_11971	pan_gene_11972	Days_to_silk;Glutamate;Leaf_length;Leaf_width;PCA_of_metabolites:_PC1;Photoperiod_Growing-degree_days_to_silk;Photoperiod_growing-degree_days_to_anthesis;Protein;Stalk_strength	Glutamate;Leaf_length;Nitrate;Nodes_per_plant;PCA_of_metabolites:_PC1;Protein	0	0	0	0	0	1	0	0	0	0	0	0	0	0	0	0	0	0	0	0	0	0	0	0	0	0	1	private
pan_gene_14509	pan_gene_19296	Glutamate	Chlorophyll_A;Glutamate;Ratio_of_ear_height_to_total_height;Southern_leaf_blight	0	0	0	0	0	1	0	0	0	0	0	0	0	0	0	0	0	0	0	0	0	0	1	0	0	0	2	dispensable
pan_gene_16599	pan_gene_32723	Glutamate;Nodes_above_ear;PCA_of_metabolites:_PC1	Average_internode_length_(below_ear);Chlorophyll_A;Glutamate;Malate;Nodes_to_ear;Total_amino_acids	0	0	0	0	0	1	0	0	0	0	0	0	0	0	0	0	0	0	0	0	0	0	0	0	0	0	1	private
pan_gene_16599	pan_gene_657	Glutamate;Nodes_above_ear;PCA_of_metabolites:_PC1	Glutamate;Nodes_above_ear	0	0	0	0	0	1	0	0	0	0	0	1	0	0	0	0	0	0	0	0	0	0	0	0	0	0	2	dispensable
pan_gene_16767	pan_gene_2347	Glutamate	Glutamate;Height_above_ear	0	0	0	0	0	1	0	0	1	0	0	1	0	0	0	0	0	0	0	0	0	0	0	0	0	0	3	dispensable
pan_gene_19267	pan_gene_7581	Chlorophyll_A;Glutamate;PCA_of_metabolites:_PC1	Boxcox-transformed_leaf_angle;Glutamate;Total_amino_acids	0	0	0	0	0	1	0	0	0	0	0	0	0	0	0	0	0	0	0	0	0	0	0	0	0	0	1	private
pan_gene_19296	pan_gene_19494	Chlorophyll_A;Glutamate;Ratio_of_ear_height_to_total_height;Southern_leaf_blight	100_Kernel_weight;Glutamate	0	0	0	0	0	1	0	0	0	0	0	0	0	0	0	0	0	0	0	0	0	0	0	0	0	0	1	private
pan_gene_19296	pan_gene_19538	Chlorophyll_A;Glutamate;Ratio_of_ear_height_to_total_height;Southern_leaf_blight	Glutamate	0	0	0	0	0	1	0	0	0	0	0	0	0	0	0	0	0	0	0	0	0	0	0	1	0	0	2	dispensable
pan_gene_19296	pan_gene_32766	Chlorophyll_A;Glutamate;Ratio_of_ear_height_to_total_height;Southern_leaf_blight	Glutamate;Nodes_to_ear;Starch	0	0	0	0	0	1	0	0	0	0	0	0	0	0	0	0	0	0	0	0	0	0	0	0	0	0	1	private
pan_gene_19299	pan_gene_2568	Anthesis-silking_interval;Chlorophyll_A;Days_to_anthesis;Glutamate;PCA_of_metabolites:_PC1;PCA_of_metabolites:_PC2;Total_amino_acids	Ear_height;Ear_row_number;Glutamate;Nodes_per_plant;Nodes_to_ear;Plant_height	0	0	0	0	0	1	0	0	1	0	0	0	0	0	1	0	0	0	1	1	0	0	1	0	0	0	6	dispensable
pan_gene_19299	pan_gene_30783	Anthesis-silking_interval;Chlorophyll_A;Days_to_anthesis;Glutamate;PCA_of_metabolites:_PC1;PCA_of_metabolites:_PC2;Total_amino_acids	Ear_height;Glutamate;Photoperiod_Growing-degree_days_to_silk	0	0	0	0	0	1	0	0	0	0	1	0	0	0	0	0	0	0	0	0	0	0	0	0	0	0	2	dispensable
pan_gene_19311	pan_gene_19431	100_Kernel_weight;Average_internode_length_(above_ear);Glutamate;Nodes_per_plant;PCA_of_metabolites:_PC1	Glutamate	0	0	0	0	0	1	0	0	0	0	0	0	0	0	0	0	0	0	0	0	0	0	0	0	0	0	1	private
pan_gene_19311	pan_gene_32656	100_Kernel_weight;Average_internode_length_(above_ear);Glutamate;Nodes_per_plant;PCA_of_metabolites:_PC1	Glutamate;Southern_leaf_blight;Total_amino_acids	0	0	0	0	0	1	0	0	0	0	0	0	0	0	0	0	0	0	0	0	0	0	0	0	0	0	1	private
pan_gene_19494	pan_gene_19538	100_Kernel_weight;Glutamate	Glutamate	0	0	0	0	0	1	0	0	0	0	0	0	0	0	0	0	0	0	1	0	0	1	0	0	0	0	3	dispensable
pan_gene_19494	pan_gene_32723	100_Kernel_weight;Glutamate	Average_internode_length_(below_ear);Chlorophyll_A;Glutamate;Malate;Nodes_to_ear;Total_amino_acids	0	0	0	0	0	1	0	0	0	0	0	0	1	0	0	0	0	0	0	0	0	0	0	0	0	0	2	dispensable
pan_gene_22487	pan_gene_32834	Glutamate;Leaf_width;Tassel_length	Average_internode_length_(above_ear);Average_internode_length_(whole_plant);Glutamate;Height_per_day_(until_flowering)	0	0	0	0	0	1	0	0	0	0	0	0	0	0	0	1	0	0	0	0	0	0	0	0	0	0	2	dispensable
pan_gene_22487	pan_gene_5971	Glutamate;Leaf_width;Tassel_length	Glutamate;PCA_of_metabolites:_PC1	0	0	0	0	0	1	0	0	0	0	0	0	0	0	0	0	0	0	0	0	0	0	0	0	0	0	1	private
pan_gene_24282	pan_gene_32706	Boxcox-transformed_leaf_angle;Glutamate	Glutamate;Malate	0	0	0	0	0	1	0	0	0	0	0	0	0	0	0	0	0	0	0	0	0	0	0	0	0	0	1	private
pan_gene_24282	pan_gene_7582	Boxcox-transformed_leaf_angle;Glutamate	Boxcox-transformed_leaf_angle;Glutamate;PCA_of_metabolites:_PC1	0	0	0	0	0	1	0	0	0	0	0	0	0	0	0	0	0	0	0	0	0	0	0	0	0	0	1	private
pan_gene_2509	pan_gene_32644	Glutamate	Boxcox-transformed_leaf_angle;Glutamate;PCA_of_metabolites:_PC2;Southern_leaf_blight;Tassel_branch_number;Total_amino_acids	0	0	0	0	0	1	0	0	0	0	0	0	0	0	0	0	0	0	0	0	0	0	0	0	0	0	1	private
pan_gene_2553	pan_gene_32719	Glutamate;Nodes_to_ear;Northern_Leaf_Blight	Chlorophyll_A;Glutamate;Malate;Southern_leaf_blight;Total_amino_acids	0	0	0	0	0	1	0	0	0	0	0	0	0	0	0	0	0	0	0	0	0	0	0	0	0	0	1	private
pan_gene_30121	pan_gene_657	Glutamate	Glutamate;Nodes_above_ear	0	0	0	0	0	1	0	0	0	0	0	0	0	0	0	0	0	0	0	0	0	0	0	0	0	0	1	private
pan_gene_32656	pan_gene_32766	Glutamate;Southern_leaf_blight;Total_amino_acids	Glutamate;Nodes_to_ear;Starch	0	0	0	0	0	1	0	0	0	0	0	1	0	0	0	0	0	0	0	0	0	0	0	1	0	0	3	dispensable
pan_gene_32723	pan_gene_657	Average_internode_length_(below_ear);Chlorophyll_A;Glutamate;Malate;Nodes_to_ear;Total_amino_acids	Glutamate;Nodes_above_ear	0	0	0	0	0	1	0	0	0	0	0	0	0	0	0	0	0	0	0	0	0	0	0	0	0	0	1	private
pan_gene_32766	pan_gene_32834	Glutamate;Nodes_to_ear;Starch	Average_internode_length_(above_ear);Average_internode_length_(whole_plant);Glutamate;Height_per_day_(until_flowering)	0	0	0	0	0	1	0	0	1	0	0	0	0	0	0	1	0	0	0	0	0	0	0	0	0	0	3	dispensable
pan_gene_32766	pan_gene_5971	Glutamate;Nodes_to_ear;Starch	Glutamate;PCA_of_metabolites:_PC1	0	0	0	0	0	1	0	0	0	0	0	0	0	0	0	0	0	0	0	0	0	0	0	0	0	0	1	private
pan_gene_32834	pan_gene_5971	Average_internode_length_(above_ear);Average_internode_length_(whole_plant);Glutamate;Height_per_day_(until_flowering)	Glutamate;PCA_of_metabolites:_PC1	0	0	0	0	0	1	0	0	0	0	0	0	0	0	0	0	0	0	0	0	0	0	0	0	0	0	1	private
pan_gene_11866	pan_gene_2510	Glutamate	Average_internode_length_(whole_plant);Glutamate;Height_above_ear	0	0	0	0	0	0	1	0	0	0	0	0	0	0	0	0	0	0	0	0	0	0	0	0	0	0	1	private
pan_gene_11924	pan_gene_19299	Glutamate	Anthesis-silking_interval;Chlorophyll_A;Days_to_anthesis;Glutamate;PCA_of_metabolites:_PC1;PCA_of_metabolites:_PC2;Total_amino_acids	0	0	0	0	0	0	1	0	0	0	0	1	1	0	1	0	0	0	0	0	1	0	0	0	0	0	5	dispensable
pan_gene_11924	pan_gene_24137	Glutamate	Glutamate	0	0	0	0	0	0	1	0	1	0	0	0	0	0	0	0	0	0	0	0	0	0	0	0	0	0	2	dispensable
pan_gene_11924	pan_gene_24255	Glutamate	Glutamate	0	0	0	0	0	0	1	0	1	0	0	0	0	0	0	0	0	0	0	0	1	1	0	1	0	0	5	dispensable
pan_gene_11924	pan_gene_32766	Glutamate	Glutamate;Nodes_to_ear;Starch	0	0	0	0	0	0	1	0	0	0	0	1	0	0	0	0	0	0	0	0	0	0	0	0	0	0	2	dispensable
pan_gene_11987	pan_gene_16767	Chlorophyll_A;Glutamate	Glutamate	0	0	0	0	0	0	0	0	0	0	0	0	1	0	0	0	0	0	0	0	0	0	0	0	0	0	1	private
pan_gene_12256	pan_gene_2309	Boxcox-transformed_leaf_angle;Glutamate;Ratio_of_ear_height_to_total_height	Glutamate;PCA_of_metabolites:_PC1	0	0	0	0	0	0	1	0	0	0	0	0	0	0	0	0	0	0	0	0	0	0	0	0	0	0	1	private
pan_gene_12256	pan_gene_2553	Boxcox-transformed_leaf_angle;Glutamate;Ratio_of_ear_height_to_total_height	Glutamate;Nodes_to_ear;Northern_Leaf_Blight	0	0	0	0	0	0	1	0	0	0	0	0	0	0	0	0	0	0	0	0	0	0	0	0	0	0	1	private
pan_gene_16546	pan_gene_2510	Glutamate	Average_internode_length_(whole_plant);Glutamate;Height_above_ear	0	0	0	0	0	0	1	0	0	0	0	0	0	0	0	0	0	0	0	0	0	0	0	0	0	0	1	private
pan_gene_16599	pan_gene_32834	Glutamate;Nodes_above_ear;PCA_of_metabolites:_PC1	Average_internode_length_(above_ear);Average_internode_length_(whole_plant);Glutamate;Height_per_day_(until_flowering)	0	0	0	0	0	0	1	0	0	1	0	0	0	0	0	0	0	0	0	0	0	0	0	0	0	0	2	dispensable
pan_gene_16767	pan_gene_2510	Glutamate	Average_internode_length_(whole_plant);Glutamate;Height_above_ear	0	0	0	0	0	0	1	0	0	0	0	0	0	0	0	0	0	0	0	0	0	0	0	0	0	0	1	private
pan_gene_19299	pan_gene_30303	Anthesis-silking_interval;Chlorophyll_A;Days_to_anthesis;Glutamate;PCA_of_metabolites:_PC1;PCA_of_metabolites:_PC2;Total_amino_acids	Glutamate;Height_above_ear;Northern_Leaf_Blight	0	0	0	0	0	0	1	0	0	0	0	0	0	0	0	0	0	0	0	0	0	0	0	0	0	0	1	private
pan_gene_19299	pan_gene_32850	Anthesis-silking_interval;Chlorophyll_A;Days_to_anthesis;Glutamate;PCA_of_metabolites:_PC1;PCA_of_metabolites:_PC2;Total_amino_acids	100_Kernel_weight;Average_internode_length_(above_ear);Glutamate	0	0	0	0	0	0	1	0	0	0	0	0	0	0	0	0	0	0	0	0	0	0	0	0	0	0	1	private
pan_gene_19494	pan_gene_30303	100_Kernel_weight;Glutamate	Glutamate;Height_above_ear;Northern_Leaf_Blight	0	0	0	0	0	0	1	0	0	0	0	0	0	0	0	0	0	1	0	0	0	0	0	0	0	0	2	dispensable
pan_gene_2309	pan_gene_2553	Glutamate;PCA_of_metabolites:_PC1	Glutamate;Nodes_to_ear;Northern_Leaf_Blight	0	0	0	0	0	0	1	1	0	0	0	0	0	0	0	1	0	0	0	0	0	0	0	0	0	0	3	dispensable
pan_gene_2347	pan_gene_2510	Glutamate;Height_above_ear	Average_internode_length_(whole_plant);Glutamate;Height_above_ear	0	0	0	0	0	0	0	1	0	0	0	0	0	0	0	0	0	0	0	0	0	0	0	0	0	0	1	private
pan_gene_2568	pan_gene_27757	Ear_height;Ear_row_number;Glutamate;Nodes_per_plant;Nodes_to_ear;Plant_height	Glutamate;Photoperiod_Growing-degree_days_to_silk;Photoperiod_growing-degree_days_to_anthesis;Southern_leaf_blight;Tassel_branch_number	0	0	0	0	0	0	1	0	1	0	1	0	0	0	0	0	0	1	1	0	1	0	0	1	1	0	8	dispensable
pan_gene_32748	pan_gene_32850	Chlorophyll_A;Glutamate;Nodes_above_ear;Nodes_per_plant	100_Kernel_weight;Average_internode_length_(above_ear);Glutamate	0	0	0	0	0	0	1	0	0	0	0	0	0	0	0	0	0	0	0	0	0	0	0	0	0	0	1	private
pan_gene_11956	pan_gene_32723	Glutamate;Nitrate;Tassel_branch_number;Total_amino_acids	Average_internode_length_(below_ear);Chlorophyll_A;Glutamate;Malate;Nodes_to_ear;Total_amino_acids	0	0	0	0	0	0	0	1	0	0	0	0	0	0	0	0	0	0	0	0	0	0	0	0	0	0	1	private
pan_gene_19299	pan_gene_32834	Anthesis-silking_interval;Chlorophyll_A;Days_to_anthesis;Glutamate;PCA_of_metabolites:_PC1;PCA_of_metabolites:_PC2;Total_amino_acids	Average_internode_length_(above_ear);Average_internode_length_(whole_plant);Glutamate;Height_per_day_(until_flowering)	0	0	0	0	0	0	0	1	1	0	0	0	0	0	0	0	0	0	0	0	1	0	0	0	0	0	3	dispensable
pan_gene_19495	pan_gene_7581	100_Kernel_weight;Glutamate	Boxcox-transformed_leaf_angle;Glutamate;Total_amino_acids	0	0	0	0	0	0	0	1	0	0	0	0	0	0	0	0	0	0	0	0	0	0	0	0	0	0	1	private
pan_gene_2309	pan_gene_45003	Glutamate;PCA_of_metabolites:_PC1	Glutamate	0	0	0	0	0	0	0	1	0	0	0	0	0	1	1	0	0	0	0	0	0	0	0	0	0	0	3	dispensable
pan_gene_2553	pan_gene_45003	Glutamate;Nodes_to_ear;Northern_Leaf_Blight	Glutamate	0	0	0	0	0	0	0	1	0	0	0	0	0	0	0	0	0	0	0	0	0	0	0	0	0	0	1	private
pan_gene_2702	pan_gene_7587	Chlorophyll_A;Glutamate;Nodes_per_plant	Glutamate	0	0	0	0	0	0	0	1	0	0	0	0	0	0	0	0	0	0	0	0	0	0	0	0	0	0	1	private
pan_gene_30121	pan_gene_30278	Glutamate	Glutamate	0	0	0	0	0	0	0	1	0	0	0	0	0	0	0	0	0	0	0	0	0	0	0	0	0	0	1	private
pan_gene_11334	pan_gene_14191	Glutamate;Plant_height	Ear_height;Glutamate	0	0	0	0	0	0	0	0	1	0	0	0	0	0	0	0	0	0	0	0	0	0	0	0	0	0	1	private
pan_gene_11334	pan_gene_7569	Glutamate;Plant_height	Glutamate;Total_amino_acids	0	0	0	0	0	0	0	0	1	0	0	0	0	0	0	0	1	0	0	0	0	0	0	0	0	0	2	dispensable
pan_gene_11840	pan_gene_32722	Glutamate	Average_internode_length_(below_ear);Chlorophyll_A;Glutamate;Malate;Total_amino_acids	0	0	0	0	0	0	0	0	1	0	0	0	0	0	0	0	0	0	0	0	0	0	0	0	0	0	1	private
pan_gene_11870	pan_gene_24137	100_Kernel_weight;Glutamate	Glutamate	0	0	0	0	0	0	0	0	0	0	1	0	0	0	0	0	0	0	0	0	0	0	0	0	0	0	1	private
pan_gene_11884	pan_gene_5977	Glutamate;Tassel_branch_number	Glutamate	0	0	0	0	0	0	0	0	0	0	0	0	0	1	0	0	0	0	0	0	0	0	0	0	0	1	2	dispensable
pan_gene_11924	pan_gene_2539	Glutamate	Glutamate;Plant_height	0	0	0	0	0	0	0	0	1	0	0	0	0	0	0	0	0	0	0	0	0	0	0	0	0	0	1	private
pan_gene_11943	pan_gene_19431	Glutamate;Nitrate;PCA_of_metabolites:_PC1	Glutamate	0	0	0	0	0	0	0	0	1	0	0	0	0	0	0	0	0	0	0	0	0	0	0	0	0	0	1	private
pan_gene_11943	pan_gene_24137	Glutamate;Nitrate;PCA_of_metabolites:_PC1	Glutamate	0	0	0	0	0	0	0	0	1	0	1	0	0	0	0	0	0	0	0	0	0	0	0	0	0	0	2	dispensable
pan_gene_14191	pan_gene_7569	Ear_height;Glutamate	Glutamate;Total_amino_acids	0	0	0	0	0	0	0	0	1	0	0	0	0	0	0	0	0	0	0	0	0	0	0	0	0	0	1	private
pan_gene_14509	pan_gene_19757	Glutamate	Glutamate;Tassel_branch_number	0	0	0	0	0	0	0	0	0	0	0	0	0	0	0	0	0	0	0	0	0	0	1	0	0	0	1	private
pan_gene_14509	pan_gene_24137	Glutamate	Glutamate	0	0	0	0	0	0	0	0	0	0	0	0	0	0	0	0	0	1	0	0	0	0	1	0	0	0	2	dispensable
pan_gene_16356	pan_gene_19466	Glutamate	Glutamate;Leaf_length;Tassel_branch_number	0	0	0	0	0	0	0	0	1	0	0	0	1	0	0	0	0	0	0	0	0	0	0	0	0	0	2	dispensable
pan_gene_19260	pan_gene_30278	Glutamate;Leaf_length	Glutamate	0	0	0	0	0	0	0	0	1	0	0	0	0	0	0	0	0	0	0	0	0	0	0	0	0	0	1	private
pan_gene_19297	pan_gene_19474	Glutamate;PCA_of_metabolites:_PC1;PCA_of_metabolites:_PC2;Tassel_length;Total_amino_acids	Glutamate	0	0	0	0	0	0	0	0	1	0	0	0	0	0	0	0	0	0	0	0	0	0	0	0	0	0	1	private
pan_gene_19299	pan_gene_32766	Anthesis-silking_interval;Chlorophyll_A;Days_to_anthesis;Glutamate;PCA_of_metabolites:_PC1;PCA_of_metabolites:_PC2;Total_amino_acids	Glutamate;Nodes_to_ear;Starch	0	0	0	0	0	0	0	0	1	0	0	0	0	0	0	0	0	0	0	0	0	0	1	0	0	0	2	dispensable
pan_gene_19431	pan_gene_2568	Glutamate	Ear_height;Ear_row_number;Glutamate;Nodes_per_plant;Nodes_to_ear;Plant_height	0	0	0	0	0	0	0	0	1	0	0	0	0	0	0	0	0	0	0	0	0	0	0	0	0	0	1	private
pan_gene_19466	pan_gene_8233	Glutamate;Leaf_length;Tassel_branch_number	Glutamate	0	0	0	0	0	0	0	0	1	0	0	0	0	0	0	0	0	0	0	0	0	0	0	0	0	0	1	private
pan_gene_19494	pan_gene_2568	100_Kernel_weight;Glutamate	Ear_height;Ear_row_number;Glutamate;Nodes_per_plant;Nodes_to_ear;Plant_height	0	0	0	0	0	0	0	0	0	0	0	0	0	0	0	0	0	0	0	0	1	0	0	0	0	0	1	private
pan_gene_19538	pan_gene_27757	Glutamate	Glutamate;Photoperiod_Growing-degree_days_to_silk;Photoperiod_growing-degree_days_to_anthesis;Southern_leaf_blight;Tassel_branch_number	0	0	0	0	0	0	0	0	1	0	0	0	0	0	0	0	0	0	0	0	0	1	0	0	0	0	2	dispensable
pan_gene_19538	pan_gene_32766	Glutamate	Glutamate;Nodes_to_ear;Starch	0	0	0	0	0	0	0	0	1	0	0	0	0	0	0	0	0	0	0	0	0	1	0	0	0	0	2	dispensable
pan_gene_24137	pan_gene_2539	Glutamate	Glutamate;Plant_height	0	0	0	0	0	0	0	0	1	0	1	0	0	0	0	0	0	0	0	0	0	0	0	0	0	0	2	dispensable
pan_gene_24137	pan_gene_2568	Glutamate	Ear_height;Ear_row_number;Glutamate;Nodes_per_plant;Nodes_to_ear;Plant_height	0	0	0	0	0	0	0	0	1	0	0	0	0	0	0	0	0	0	0	0	0	0	0	0	0	0	1	private
pan_gene_24137	pan_gene_30303	Glutamate	Glutamate;Height_above_ear;Northern_Leaf_Blight	0	0	0	0	0	0	0	0	1	0	0	0	0	0	0	0	0	0	0	0	0	0	0	0	0	0	1	private
pan_gene_2539	pan_gene_27757	Glutamate;Plant_height	Glutamate;Photoperiod_Growing-degree_days_to_silk;Photoperiod_growing-degree_days_to_anthesis;Southern_leaf_blight;Tassel_branch_number	0	0	0	0	0	0	0	0	1	0	1	0	0	0	0	0	0	0	0	0	0	0	0	0	0	0	2	dispensable
pan_gene_2539	pan_gene_30303	Glutamate;Plant_height	Glutamate;Height_above_ear;Northern_Leaf_Blight	0	0	0	0	0	0	0	0	1	0	0	0	0	0	0	0	0	0	0	0	0	0	0	0	0	0	1	private
pan_gene_27757	pan_gene_32834	Glutamate;Photoperiod_Growing-degree_days_to_silk;Photoperiod_growing-degree_days_to_anthesis;Southern_leaf_blight;Tassel_branch_number	Average_internode_length_(above_ear);Average_internode_length_(whole_plant);Glutamate;Height_per_day_(until_flowering)	0	0	0	0	0	0	0	0	1	0	0	0	0	0	0	0	0	0	0	0	0	1	0	0	0	0	2	dispensable
pan_gene_30303	pan_gene_30783	Glutamate;Height_above_ear;Northern_Leaf_Blight	Ear_height;Glutamate;Photoperiod_Growing-degree_days_to_silk	0	0	0	0	0	0	0	0	1	0	0	0	0	0	0	0	0	0	0	0	0	0	0	0	0	0	1	private
pan_gene_32656	pan_gene_32723	Glutamate;Southern_leaf_blight;Total_amino_acids	Average_internode_length_(below_ear);Chlorophyll_A;Glutamate;Malate;Nodes_to_ear;Total_amino_acids	0	0	0	0	0	0	0	0	1	0	0	0	0	0	0	0	0	0	0	0	0	0	0	0	0	0	1	private
pan_gene_32732	pan_gene_32779	Chlorophyll_A;Ear_height;Glutamate;Southern_leaf_blight	Average_internode_length_(above_ear);Glutamate;Height_per_day_(until_flowering);Leaf_length;Nodes_to_ear;Plant_height	0	0	0	0	0	0	0	0	1	0	0	0	0	0	0	0	0	0	0	0	0	0	0	0	0	0	1	private
pan_gene_32834	pan_gene_657	Average_internode_length_(above_ear);Average_internode_length_(whole_plant);Glutamate;Height_per_day_(until_flowering)	Glutamate;Nodes_above_ear	0	0	0	0	0	0	0	0	1	0	0	0	0	0	0	0	0	0	0	0	0	0	0	0	0	0	1	private
pan_gene_11840	pan_gene_11870	Glutamate	100_Kernel_weight;Glutamate	0	0	0	0	0	0	0	0	0	1	0	0	0	0	0	0	0	1	0	0	0	0	0	0	0	0	2	dispensable
pan_gene_11840	pan_gene_32723	Glutamate	Average_internode_length_(below_ear);Chlorophyll_A;Glutamate;Malate;Nodes_to_ear;Total_amino_acids	0	0	0	0	0	0	0	0	0	1	0	0	0	0	0	0	0	0	0	0	0	0	0	0	0	0	1	private
pan_gene_11870	pan_gene_32720	100_Kernel_weight;Glutamate	Chlorophyll_A;Ear_height;Glutamate;Malate;Southern_leaf_blight;Total_amino_acids	0	0	0	0	0	0	0	0	0	1	0	0	0	0	0	0	1	0	0	1	0	0	0	0	0	1	4	dispensable
pan_gene_11924	pan_gene_11943	Glutamate	Glutamate;Nitrate;PCA_of_metabolites:_PC1	0	0	0	0	0	0	0	0	0	1	0	0	0	0	0	0	0	0	0	0	0	1	0	0	0	0	2	dispensable
pan_gene_11924	pan_gene_2510	Glutamate	Average_internode_length_(whole_plant);Glutamate;Height_above_ear	0	0	0	0	0	0	0	0	0	1	0	0	0	0	0	0	0	0	0	0	0	0	0	0	0	0	1	private
pan_gene_11924	pan_gene_5971	Glutamate	Glutamate;PCA_of_metabolites:_PC1	0	0	0	0	0	0	0	0	0	1	0	0	0	0	0	0	0	0	0	0	0	0	0	0	0	0	1	private
pan_gene_11924	pan_gene_7551	Glutamate	Glutamate;Nitrate;PCA_of_metabolites:_PC1	0	0	0	0	0	0	0	0	0	1	0	0	0	0	0	0	0	0	0	0	0	0	0	0	0	0	1	private
pan_gene_11943	pan_gene_16767	Glutamate;Nitrate;PCA_of_metabolites:_PC1	Glutamate	0	0	0	0	0	0	0	0	0	1	0	0	0	0	0	0	0	0	0	0	0	0	0	0	0	0	1	private
pan_gene_11943	pan_gene_19430	Glutamate;Nitrate;PCA_of_metabolites:_PC1	Glutamate	0	0	0	0	0	0	0	0	0	1	0	0	0	0	0	0	0	0	0	0	0	0	0	0	0	0	1	private
pan_gene_11943	pan_gene_2347	Glutamate;Nitrate;PCA_of_metabolites:_PC1	Glutamate;Height_above_ear	0	0	0	0	0	0	0	0	0	1	0	0	0	0	0	0	0	0	0	0	0	0	0	0	0	0	1	private
pan_gene_11943	pan_gene_7551	Glutamate;Nitrate;PCA_of_metabolites:_PC1	Glutamate;Nitrate;PCA_of_metabolites:_PC1	0	0	0	0	0	0	0	0	0	1	0	0	0	0	0	0	0	0	0	0	0	0	0	0	0	0	1	private
pan_gene_16356	pan_gene_2513	Glutamate	Average_internode_length_(below_ear);Average_internode_length_(whole_plant);Boxcox-transformed_leaf_angle;Glutamate;Height_above_ear;Height_per_day_(until_flowering)	0	0	0	0	0	0	0	0	0	1	0	0	1	0	0	0	0	0	0	0	0	0	0	0	0	0	2	dispensable
pan_gene_16599	pan_gene_19538	Glutamate;Nodes_above_ear;PCA_of_metabolites:_PC1	Glutamate	0	0	0	0	0	0	0	0	0	1	0	0	0	0	0	0	0	0	0	0	0	0	0	0	0	0	1	private
pan_gene_19430	pan_gene_5971	Glutamate	Glutamate;PCA_of_metabolites:_PC1	0	0	0	0	0	0	0	0	0	1	0	0	0	0	0	0	0	0	0	0	0	0	0	0	0	0	1	private
pan_gene_19430	pan_gene_7551	Glutamate	Glutamate;Nitrate;PCA_of_metabolites:_PC1	0	0	0	0	0	0	0	0	0	1	0	0	0	0	0	0	0	0	0	0	0	0	0	0	0	0	1	private
pan_gene_2347	pan_gene_5971	Glutamate;Height_above_ear	Glutamate;PCA_of_metabolites:_PC1	0	0	0	0	0	0	0	0	0	1	0	0	0	0	0	0	0	0	0	0	0	0	0	0	0	0	1	private
pan_gene_24255	pan_gene_2510	Glutamate	Average_internode_length_(whole_plant);Glutamate;Height_above_ear	0	0	0	0	0	0	0	0	0	1	0	0	0	0	0	0	0	0	0	0	0	0	0	0	0	0	1	private
pan_gene_24307	pan_gene_2513	Anthesis-silking_interval;Chlorophyll_B;Glutamate;Leaf_length;Tassel_length	Average_internode_length_(below_ear);Average_internode_length_(whole_plant);Boxcox-transformed_leaf_angle;Glutamate;Height_above_ear;Height_per_day_(until_flowering)	0	0	0	0	0	0	0	0	0	0	0	0	0	0	0	0	0	0	0	0	0	0	0	0	0	1	1	private
pan_gene_2513	pan_gene_5926	Average_internode_length_(below_ear);Average_internode_length_(whole_plant);Boxcox-transformed_leaf_angle;Glutamate;Height_above_ear;Height_per_day_(until_flowering)	Ear_height;Glutamate;PCA_of_metabolites:_PC2	0	0	0	0	0	0	0	0	0	1	0	0	0	0	0	0	0	0	0	0	0	0	0	0	0	0	1	private
pan_gene_25455	pan_gene_657	Glutamate	Glutamate;Nodes_above_ear	0	0	0	0	0	0	0	0	0	0	0	0	0	0	0	0	0	0	1	0	0	0	0	0	0	0	1	private
pan_gene_5971	pan_gene_7551	Glutamate;PCA_of_metabolites:_PC1	Glutamate;Nitrate;PCA_of_metabolites:_PC1	0	0	0	0	0	0	0	0	0	1	0	0	0	0	0	0	0	0	0	0	0	0	0	0	0	0	1	private
pan_gene_657	pan_gene_98666	Glutamate;Nodes_above_ear	Average_internode_length_(whole_plant);Glutamate	0	0	0	0	0	0	0	0	0	1	0	0	0	0	0	0	0	0	0	0	0	0	0	0	1	0	2	dispensable
pan_gene_7551	pan_gene_7569	Glutamate;Nitrate;PCA_of_metabolites:_PC1	Glutamate;Total_amino_acids	0	0	0	0	0	0	0	0	0	1	0	0	0	0	0	0	0	0	0	0	0	0	0	0	0	0	1	private
pan_gene_11840	pan_gene_19757	Glutamate	Glutamate;Tassel_branch_number	0	0	0	0	0	0	0	0	0	0	0	0	0	0	0	0	0	0	0	0	0	0	1	0	0	0	1	private
pan_gene_11870	pan_gene_32850	100_Kernel_weight;Glutamate	100_Kernel_weight;Average_internode_length_(above_ear);Glutamate	0	0	0	0	0	0	0	0	0	0	1	0	0	0	0	0	0	0	0	0	0	1	0	0	0	0	2	dispensable
pan_gene_11924	pan_gene_32850	Glutamate	100_Kernel_weight;Average_internode_length_(above_ear);Glutamate	0	0	0	0	0	0	0	0	0	0	1	0	0	0	0	0	0	0	0	0	0	0	0	0	1	0	2	dispensable
pan_gene_11943	pan_gene_19299	Glutamate;Nitrate;PCA_of_metabolites:_PC1	Anthesis-silking_interval;Chlorophyll_A;Days_to_anthesis;Glutamate;PCA_of_metabolites:_PC1;PCA_of_metabolites:_PC2;Total_amino_acids	0	0	0	0	0	0	0	0	0	0	1	0	0	0	0	0	0	0	0	0	0	0	0	0	0	0	1	private
pan_gene_11943	pan_gene_27757	Glutamate;Nitrate;PCA_of_metabolites:_PC1	Glutamate;Photoperiod_Growing-degree_days_to_silk;Photoperiod_growing-degree_days_to_anthesis;Southern_leaf_blight;Tassel_branch_number	0	0	0	0	0	0	0	0	0	0	1	0	0	0	0	0	0	0	0	0	0	0	0	0	0	0	1	private
pan_gene_11943	pan_gene_32850	Glutamate;Nitrate;PCA_of_metabolites:_PC1	100_Kernel_weight;Average_internode_length_(above_ear);Glutamate	0	0	0	0	0	0	0	0	0	0	1	0	0	0	0	0	0	0	0	0	0	0	0	0	0	0	1	private
pan_gene_14509	pan_gene_32766	Glutamate	Glutamate;Nodes_to_ear;Starch	0	0	0	0	0	0	0	0	0	0	0	0	0	0	0	0	0	0	0	0	0	1	0	0	0	0	1	private
pan_gene_19299	pan_gene_2539	Anthesis-silking_interval;Chlorophyll_A;Days_to_anthesis;Glutamate;PCA_of_metabolites:_PC1;PCA_of_metabolites:_PC2;Total_amino_acids	Glutamate;Plant_height	0	0	0	0	0	0	0	0	0	0	1	0	0	0	0	0	0	0	0	0	0	0	0	0	0	0	1	private
pan_gene_19311	pan_gene_32766	100_Kernel_weight;Average_internode_length_(above_ear);Glutamate;Nodes_per_plant;PCA_of_metabolites:_PC1	Glutamate;Nodes_to_ear;Starch	0	0	0	0	0	0	0	0	0	0	1	0	0	0	0	0	0	0	0	0	0	0	0	0	0	0	1	private
pan_gene_19431	pan_gene_32720	Glutamate	Chlorophyll_A;Ear_height;Glutamate;Malate;Southern_leaf_blight;Total_amino_acids	0	0	0	0	0	0	0	0	0	0	1	0	0	0	0	0	0	0	0	0	0	0	0	0	1	0	2	dispensable
pan_gene_19538	pan_gene_22487	Glutamate	Glutamate;Leaf_width;Tassel_length	0	0	0	0	0	0	0	0	0	0	1	0	0	0	0	0	0	0	0	0	0	0	0	0	0	0	1	private
pan_gene_2309	pan_gene_32779	Glutamate;PCA_of_metabolites:_PC1	Average_internode_length_(above_ear);Glutamate;Height_per_day_(until_flowering);Leaf_length;Nodes_to_ear;Plant_height	0	0	0	0	0	0	0	0	0	0	1	0	0	0	0	0	0	0	0	0	0	0	0	0	0	0	1	private
pan_gene_24137	pan_gene_32766	Glutamate	Glutamate;Nodes_to_ear;Starch	0	0	0	0	0	0	0	0	0	0	1	0	0	0	0	0	0	0	0	0	0	0	0	0	0	0	1	private
pan_gene_28725	pan_gene_32780	Glutamate;Ratio_of_ear_height_to_total_height	Average_internode_length_(above_ear);Average_internode_length_(below_ear);Ear_height;Glutamate;Height_per_day_(until_flowering);Leaf_length;Plant_height;Starch	0	0	0	0	0	0	0	0	0	0	0	0	0	0	0	0	0	1	0	0	0	0	0	0	0	1	2	dispensable
pan_gene_30783	pan_gene_32850	Ear_height;Glutamate;Photoperiod_Growing-degree_days_to_silk	100_Kernel_weight;Average_internode_length_(above_ear);Glutamate	0	0	0	0	0	0	0	0	0	0	1	0	0	0	0	0	0	0	0	0	0	0	0	0	0	0	1	private
pan_gene_32722	pan_gene_32766	Average_internode_length_(below_ear);Chlorophyll_A;Glutamate;Malate;Total_amino_acids	Glutamate;Nodes_to_ear;Starch	0	0	0	0	0	0	0	0	0	0	1	0	0	0	1	0	0	0	0	0	0	0	0	0	0	0	2	dispensable
pan_gene_100443	pan_gene_60701	Glutamate	100_Kernel_weight;Cob_diameter;Glutamate;PCA_of_metabolites:_PC1;PCA_of_metabolites:_PC2	0	0	0	0	0	0	0	0	0	0	0	1	0	0	0	0	0	0	0	0	0	0	0	0	0	0	1	private
pan_gene_11840	pan_gene_24137	Glutamate	Glutamate	0	0	0	0	0	0	0	0	0	0	0	1	0	0	0	0	0	0	0	1	0	0	0	0	0	1	3	dispensable
pan_gene_11924	pan_gene_16546	Glutamate	Glutamate	0	0	0	0	0	0	0	0	0	0	0	1	0	0	0	0	0	0	0	0	0	0	0	0	1	0	2	dispensable
pan_gene_11956	pan_gene_16599	Glutamate;Nitrate;Tassel_branch_number;Total_amino_acids	Glutamate;Nodes_above_ear;PCA_of_metabolites:_PC1	0	0	0	0	0	0	0	0	0	0	0	1	0	0	0	0	0	0	0	0	0	0	0	0	0	0	1	private
pan_gene_11980	pan_gene_32732	Average_internode_length_(above_ear);Days_to_silk;Glutamate;Nitrate;PCA_of_metabolites:_PC1;Ratio_of_ear_height_to_total_height;Tassel_branch_number	Chlorophyll_A;Ear_height;Glutamate;Southern_leaf_blight	0	0	0	0	0	0	0	0	0	0	0	1	0	0	0	0	0	0	0	0	0	0	0	0	0	0	1	private
pan_gene_14509	pan_gene_24255	Glutamate	Glutamate	0	0	0	0	0	0	0	0	0	0	0	1	0	0	0	0	0	0	0	0	0	0	0	0	0	0	1	private
pan_gene_16546	pan_gene_2568	Glutamate	Ear_height;Ear_row_number;Glutamate;Nodes_per_plant;Nodes_to_ear;Plant_height	0	0	0	0	0	0	0	0	0	0	0	1	0	0	0	0	0	0	0	0	0	0	0	0	0	0	1	private
pan_gene_16767	pan_gene_2568	Glutamate	Ear_height;Ear_row_number;Glutamate;Nodes_per_plant;Nodes_to_ear;Plant_height	0	0	0	0	0	0	0	0	0	0	0	1	0	0	0	0	0	0	0	0	0	0	0	0	0	0	1	private
pan_gene_16767	pan_gene_7551	Glutamate	Glutamate;Nitrate;PCA_of_metabolites:_PC1	0	0	0	0	0	0	0	0	0	0	0	1	0	0	0	0	0	0	0	0	0	0	1	0	0	0	2	dispensable
pan_gene_21326	pan_gene_2702	Glutamate	Chlorophyll_A;Glutamate;Nodes_per_plant	0	0	0	0	0	0	0	0	0	0	0	1	0	0	0	0	0	0	0	0	0	0	0	0	0	0	1	private
pan_gene_2568	pan_gene_59877	Ear_height;Ear_row_number;Glutamate;Nodes_per_plant;Nodes_to_ear;Plant_height	100_Kernel_weight;Average_internode_length_(whole_plant);Ear_row_number;Glutamate;Leaf_length;PCA_of_metabolites:_PC1;Tassel_length	0	0	0	0	0	0	0	0	0	0	0	1	0	0	0	0	0	0	0	0	0	0	0	0	0	0	1	private
pan_gene_32503	pan_gene_32767	Average_internode_length_(above_ear);Ear_row_number;Glutamate;Height_per_day_(until_flowering);Plant_height;Tassel_branch_number	Glutamate;Nitrate;Nodes_to_ear;Plant_height;Southern_leaf_blight;Starch	0	0	0	0	0	0	0	0	0	0	0	1	0	0	0	0	0	0	0	0	0	0	0	0	0	0	1	private
pan_gene_11943	pan_gene_55376	Glutamate;Nitrate;PCA_of_metabolites:_PC1	Days_to_silk;Glutamate;Stalk_strength	0	0	0	0	0	0	0	0	0	0	0	0	1	0	0	0	0	0	0	0	0	0	0	0	0	0	1	private
pan_gene_11971	pan_gene_19538	Days_to_silk;Glutamate;Leaf_length;Leaf_width;PCA_of_metabolites:_PC1;Photoperiod_Growing-degree_days_to_silk;Photoperiod_growing-degree_days_to_anthesis;Protein;Stalk_strength	Glutamate	0	0	0	0	0	0	0	0	0	0	0	0	1	1	0	0	0	0	0	1	0	0	0	0	0	0	3	dispensable
pan_gene_11971	pan_gene_30278	Days_to_silk;Glutamate;Leaf_length;Leaf_width;PCA_of_metabolites:_PC1;Photoperiod_Growing-degree_days_to_silk;Photoperiod_growing-degree_days_to_anthesis;Protein;Stalk_strength	Glutamate	0	0	0	0	0	0	0	0	0	0	0	0	1	0	0	0	0	0	0	0	0	0	0	0	0	0	1	private
pan_gene_11971	pan_gene_32834	Days_to_silk;Glutamate;Leaf_length;Leaf_width;PCA_of_metabolites:_PC1;Photoperiod_Growing-degree_days_to_silk;Photoperiod_growing-degree_days_to_anthesis;Protein;Stalk_strength	Average_internode_length_(above_ear);Average_internode_length_(whole_plant);Glutamate;Height_per_day_(until_flowering)	0	0	0	0	0	0	0	0	0	0	0	0	1	0	0	0	0	1	0	0	0	0	0	1	0	0	3	dispensable
pan_gene_19299	pan_gene_32748	Anthesis-silking_interval;Chlorophyll_A;Days_to_anthesis;Glutamate;PCA_of_metabolites:_PC1;PCA_of_metabolites:_PC2;Total_amino_acids	Chlorophyll_A;Glutamate;Nodes_above_ear;Nodes_per_plant	0	0	0	0	0	0	0	0	0	0	0	0	1	0	0	0	0	0	0	0	0	0	0	0	0	0	1	private
pan_gene_19311	pan_gene_32748	100_Kernel_weight;Average_internode_length_(above_ear);Glutamate;Nodes_per_plant;PCA_of_metabolites:_PC1	Chlorophyll_A;Glutamate;Nodes_above_ear;Nodes_per_plant	0	0	0	0	0	0	0	0	0	0	0	0	1	0	0	0	0	0	0	0	0	0	0	0	0	0	1	private
pan_gene_24137	pan_gene_32748	Glutamate	Chlorophyll_A;Glutamate;Nodes_above_ear;Nodes_per_plant	0	0	0	0	0	0	0	0	0	0	0	0	1	0	0	0	0	0	0	0	0	0	0	0	0	0	1	private
pan_gene_32644	pan_gene_32707	Boxcox-transformed_leaf_angle;Glutamate;PCA_of_metabolites:_PC2;Southern_leaf_blight;Tassel_branch_number;Total_amino_acids	Glutamate;Malate	0	0	0	0	0	0	0	0	0	0	0	0	1	0	0	0	0	0	0	0	0	0	0	0	0	0	1	private
pan_gene_11971	pan_gene_32723	Days_to_silk;Glutamate;Leaf_length;Leaf_width;PCA_of_metabolites:_PC1;Photoperiod_Growing-degree_days_to_silk;Photoperiod_growing-degree_days_to_anthesis;Protein;Stalk_strength	Average_internode_length_(below_ear);Chlorophyll_A;Glutamate;Malate;Nodes_to_ear;Total_amino_acids	0	0	0	0	0	0	0	0	0	0	0	0	0	1	0	0	0	1	0	0	0	0	0	1	0	0	3	dispensable
pan_gene_19296	pan_gene_657	Chlorophyll_A;Glutamate;Ratio_of_ear_height_to_total_height;Southern_leaf_blight	Glutamate;Nodes_above_ear	0	0	0	0	0	0	0	0	0	0	0	0	0	1	0	0	0	0	0	0	0	0	0	0	0	0	1	private
pan_gene_2309	pan_gene_7551	Glutamate;PCA_of_metabolites:_PC1	Glutamate;Nitrate;PCA_of_metabolites:_PC1	0	0	0	0	0	0	0	0	0	0	0	0	0	1	0	0	0	0	0	1	0	0	0	0	0	0	2	dispensable
pan_gene_45003	pan_gene_7551	Glutamate	Glutamate;Nitrate;PCA_of_metabolites:_PC1	0	0	0	0	0	0	0	0	0	0	0	0	0	1	0	0	0	0	0	0	0	0	0	0	0	0	1	private
pan_gene_11866	pan_gene_19299	Glutamate	Anthesis-silking_interval;Chlorophyll_A;Days_to_anthesis;Glutamate;PCA_of_metabolites:_PC1;PCA_of_metabolites:_PC2;Total_amino_acids	0	0	0	0	0	0	0	0	0	0	0	0	0	0	1	0	0	0	0	0	0	1	0	0	0	0	2	dispensable
pan_gene_11885	pan_gene_657	Glutamate;Tassel_branch_number	Glutamate;Nodes_above_ear	0	0	0	0	0	0	0	0	0	0	0	0	0	0	1	0	0	0	1	0	1	0	0	0	0	0	3	dispensable
pan_gene_16546	pan_gene_7581	Glutamate	Boxcox-transformed_leaf_angle;Glutamate;Total_amino_acids	0	0	0	0	0	0	0	0	0	0	0	0	0	0	1	0	0	0	0	0	0	0	0	0	0	0	1	private
pan_gene_2510	pan_gene_32732	Average_internode_length_(whole_plant);Glutamate;Height_above_ear	Chlorophyll_A;Ear_height;Glutamate;Southern_leaf_blight	0	0	0	0	0	0	0	0	0	0	0	0	0	0	1	0	0	0	0	0	0	0	0	0	0	0	1	private
pan_gene_19267	pan_gene_19740	Chlorophyll_A;Glutamate;PCA_of_metabolites:_PC1	Average_internode_length_(below_ear);Average_internode_length_(whole_plant);Glutamate;PCA_of_metabolites:_PC1	0	0	0	0	0	0	0	0	0	0	0	0	0	0	0	0	1	0	0	0	0	0	0	0	0	0	1	private
pan_gene_12256	pan_gene_28725	Boxcox-transformed_leaf_angle;Glutamate;Ratio_of_ear_height_to_total_height	Glutamate;Ratio_of_ear_height_to_total_height	0	0	0	0	0	0	0	0	0	0	0	0	0	0	0	0	0	1	0	0	0	0	0	0	0	0	1	private
pan_gene_12256	pan_gene_32780	Boxcox-transformed_leaf_angle;Glutamate;Ratio_of_ear_height_to_total_height	Average_internode_length_(above_ear);Average_internode_length_(below_ear);Ear_height;Glutamate;Height_per_day_(until_flowering);Leaf_length;Plant_height;Starch	0	0	0	0	0	0	0	0	0	0	0	0	0	0	0	0	0	1	0	0	0	0	0	0	0	0	1	private
pan_gene_19212	pan_gene_19740	Average_internode_length_(above_ear);Average_internode_length_(whole_plant);Glutamate;Nodes_above_ear	Average_internode_length_(below_ear);Average_internode_length_(whole_plant);Glutamate;PCA_of_metabolites:_PC1	0	0	0	0	0	0	0	0	0	0	0	0	0	0	0	0	0	1	0	0	0	0	0	0	0	0	1	private
pan_gene_19494	pan_gene_32834	100_Kernel_weight;Glutamate	Average_internode_length_(above_ear);Average_internode_length_(whole_plant);Glutamate;Height_per_day_(until_flowering)	0	0	0	0	0	0	0	0	0	0	0	0	0	0	0	0	0	1	0	0	0	0	0	0	0	1	2	dispensable
pan_gene_2309	pan_gene_32780	Glutamate;PCA_of_metabolites:_PC1	Average_internode_length_(above_ear);Average_internode_length_(below_ear);Ear_height;Glutamate;Height_per_day_(until_flowering);Leaf_length;Plant_height;Starch	0	0	0	0	0	0	0	0	0	0	0	0	0	0	0	0	0	1	0	0	0	0	0	0	0	0	1	private
pan_gene_27757	pan_gene_32850	Glutamate;Photoperiod_Growing-degree_days_to_silk;Photoperiod_growing-degree_days_to_anthesis;Southern_leaf_blight;Tassel_branch_number	100_Kernel_weight;Average_internode_length_(above_ear);Glutamate	0	0	0	0	0	0	0	0	0	0	0	0	0	0	0	0	0	0	1	0	0	0	0	1	0	0	2	dispensable
pan_gene_11840	pan_gene_27757	Glutamate	Glutamate;Photoperiod_Growing-degree_days_to_silk;Photoperiod_growing-degree_days_to_anthesis;Southern_leaf_blight;Tassel_branch_number	0	0	0	0	0	0	0	0	0	0	0	0	0	0	0	0	0	0	0	1	0	0	0	0	0	0	1	private
pan_gene_11866	pan_gene_32722	Glutamate	Average_internode_length_(below_ear);Chlorophyll_A;Glutamate;Malate;Total_amino_acids	0	0	0	0	0	0	0	0	0	0	0	0	0	0	0	0	0	0	0	1	0	0	0	0	0	0	1	private
pan_gene_1193	pan_gene_32503	100_Kernel_weight;Average_internode_length_(whole_plant);Cob_diameter;Ear_row_number;Glutamate;Leaf_length;PCA_of_metabolites:_PC1;Tassel_length	Average_internode_length_(above_ear);Ear_row_number;Glutamate;Height_per_day_(until_flowering);Plant_height;Tassel_branch_number	0	0	0	0	0	0	0	0	0	0	0	0	0	0	0	0	0	0	0	0	1	0	0	0	0	0	1	private
pan_gene_24137	pan_gene_32834	Glutamate	Average_internode_length_(above_ear);Average_internode_length_(whole_plant);Glutamate;Height_per_day_(until_flowering)	0	0	0	0	0	0	0	0	0	0	0	0	0	0	0	0	0	0	0	0	1	0	0	0	0	0	1	private
pan_gene_11866	pan_gene_16546	Glutamate	Glutamate	0	0	0	0	0	0	0	0	0	0	0	0	0	0	0	0	0	0	0	0	0	1	0	0	1	0	2	dispensable
pan_gene_11866	pan_gene_19430	Glutamate	Glutamate	0	0	0	0	0	0	0	0	0	0	0	0	0	0	0	0	0	0	0	0	0	1	0	0	0	0	1	private
pan_gene_11869	pan_gene_32732	Glutamate	Chlorophyll_A;Ear_height;Glutamate;Southern_leaf_blight	0	0	0	0	0	0	0	0	0	0	0	0	0	0	0	0	0	0	0	0	0	1	0	0	0	0	1	private
pan_gene_11870	pan_gene_11924	100_Kernel_weight;Glutamate	Glutamate	0	0	0	0	0	0	0	0	0	0	0	0	0	0	0	0	0	0	0	0	0	1	0	0	0	0	1	private
pan_gene_11943	pan_gene_32834	Glutamate;Nitrate;PCA_of_metabolites:_PC1	Average_internode_length_(above_ear);Average_internode_length_(whole_plant);Glutamate;Height_per_day_(until_flowering)	0	0	0	0	0	0	0	0	0	0	0	0	0	0	0	0	0	0	0	0	0	1	0	0	0	0	1	private
pan_gene_11980	pan_gene_32707	Average_internode_length_(above_ear);Days_to_silk;Glutamate;Nitrate;PCA_of_metabolites:_PC1;Ratio_of_ear_height_to_total_height;Tassel_branch_number	Glutamate;Malate	0	0	0	0	0	0	0	0	0	0	0	0	0	0	0	0	0	0	0	0	0	1	0	0	0	0	1	private
pan_gene_14509	pan_gene_32656	Glutamate	Glutamate;Southern_leaf_blight;Total_amino_acids	0	0	0	0	0	0	0	0	0	0	0	0	0	0	0	0	0	0	0	0	0	1	0	0	0	0	1	private
pan_gene_16546	pan_gene_2347	Glutamate	Glutamate;Height_above_ear	0	0	0	0	0	0	0	0	0	0	0	0	0	0	0	0	0	0	0	0	0	1	0	0	1	0	2	dispensable
pan_gene_16546	pan_gene_32766	Glutamate	Glutamate;Nodes_to_ear;Starch	0	0	0	0	0	0	0	0	0	0	0	0	0	0	0	0	0	0	0	0	0	1	0	0	0	0	1	private
pan_gene_19311	pan_gene_32834	100_Kernel_weight;Average_internode_length_(above_ear);Glutamate;Nodes_per_plant;PCA_of_metabolites:_PC1	Average_internode_length_(above_ear);Average_internode_length_(whole_plant);Glutamate;Height_per_day_(until_flowering)	0	0	0	0	0	0	0	0	0	0	0	0	0	0	0	0	0	0	0	0	0	1	0	0	0	0	1	private
pan_gene_19430	pan_gene_24255	Glutamate	Glutamate	0	0	0	0	0	0	0	0	0	0	0	0	0	0	0	0	0	0	0	0	0	1	0	0	0	0	1	private
pan_gene_19430	pan_gene_32766	Glutamate	Glutamate;Nodes_to_ear;Starch	0	0	0	0	0	0	0	0	0	0	0	0	0	0	0	0	0	0	0	0	0	1	0	0	0	0	1	private
pan_gene_2347	pan_gene_32766	Glutamate;Height_above_ear	Glutamate;Nodes_to_ear;Starch	0	0	0	0	0	0	0	0	0	0	0	0	0	0	0	0	0	0	0	0	0	1	0	0	0	0	1	private
pan_gene_32779	pan_gene_7581	Average_internode_length_(above_ear);Glutamate;Height_per_day_(until_flowering);Leaf_length;Nodes_to_ear;Plant_height	Boxcox-transformed_leaf_angle;Glutamate;Total_amino_acids	0	0	0	0	0	0	0	0	0	0	0	0	0	0	0	0	0	0	0	0	0	1	0	0	0	0	1	private
pan_gene_11919	pan_gene_1193	Glutamate;Nodes_per_plant	100_Kernel_weight;Average_internode_length_(whole_plant);Cob_diameter;Ear_row_number;Glutamate;Leaf_length;PCA_of_metabolites:_PC1;Tassel_length	0	0	0	0	0	0	0	0	0	0	0	0	0	0	0	0	0	0	0	0	0	0	1	0	0	0	1	private
pan_gene_11919	pan_gene_16356	Glutamate;Nodes_per_plant	Glutamate	0	0	0	0	0	0	0	0	0	0	0	0	0	0	0	0	0	0	0	0	0	0	1	0	0	0	1	private
pan_gene_19757	pan_gene_8222	Glutamate;Tassel_branch_number	Fumarate;Glutamate	0	0	0	0	0	0	0	0	0	0	0	0	0	0	0	0	0	0	0	0	0	0	1	0	0	0	1	private
pan_gene_2568	pan_gene_8222	Ear_height;Ear_row_number;Glutamate;Nodes_per_plant;Nodes_to_ear;Plant_height	Fumarate;Glutamate	0	0	0	0	0	0	0	0	0	0	0	0	0	0	0	0	0	0	0	0	0	0	1	0	0	0	1	private
pan_gene_27757	pan_gene_32656	Glutamate;Photoperiod_Growing-degree_days_to_silk;Photoperiod_growing-degree_days_to_anthesis;Southern_leaf_blight;Tassel_branch_number	Glutamate;Southern_leaf_blight;Total_amino_acids	0	0	0	0	0	0	0	0	0	0	0	0	0	0	0	0	0	0	0	0	0	0	1	0	0	0	1	private
pan_gene_19311	pan_gene_32850	100_Kernel_weight;Average_internode_length_(above_ear);Glutamate;Nodes_per_plant;PCA_of_metabolites:_PC1	100_Kernel_weight;Average_internode_length_(above_ear);Glutamate	0	0	0	0	0	0	0	0	0	0	0	0	0	0	0	0	0	0	0	0	0	0	0	1	1	0	2	dispensable
pan_gene_19431	pan_gene_8222	Glutamate	Fumarate;Glutamate	0	0	0	0	0	0	0	0	0	0	0	0	0	0	0	0	0	0	0	0	0	0	0	1	0	0	1	private
pan_gene_24255	pan_gene_7551	Glutamate	Glutamate;Nitrate;PCA_of_metabolites:_PC1	0	0	0	0	0	0	0	0	0	0	0	0	0	0	0	0	0	0	0	0	0	0	0	1	0	0	1	private
pan_gene_11943	pan_gene_16546	Glutamate;Nitrate;PCA_of_metabolites:_PC1	Glutamate	0	0	0	0	0	0	0	0	0	0	0	0	0	0	0	0	0	0	0	0	0	0	0	0	1	0	1	private
pan_gene_16546	pan_gene_32779	Glutamate	Average_internode_length_(above_ear);Glutamate;Height_per_day_(until_flowering);Leaf_length;Nodes_to_ear;Plant_height	0	0	0	0	0	0	0	0	0	0	0	0	0	0	0	0	0	0	0	0	0	0	0	0	1	0	1	private
pan_gene_11870	pan_gene_11971	100_Kernel_weight;Glutamate	Days_to_silk;Glutamate;Leaf_length;Leaf_width;PCA_of_metabolites:_PC1;Photoperiod_Growing-degree_days_to_silk;Photoperiod_growing-degree_days_to_anthesis;Protein;Stalk_strength	0	0	0	0	0	0	0	0	0	0	0	0	0	0	0	0	0	0	0	0	0	0	0	0	0	1	1	private
pan_gene_11971	pan_gene_32720	Days_to_silk;Glutamate;Leaf_length;Leaf_width;PCA_of_metabolites:_PC1;Photoperiod_Growing-degree_days_to_silk;Photoperiod_growing-degree_days_to_anthesis;Protein;Stalk_strength	Chlorophyll_A;Ear_height;Glutamate;Malate;Southern_leaf_blight;Total_amino_acids	0	0	0	0	0	0	0	0	0	0	0	0	0	0	0	0	0	0	0	0	0	0	0	0	0	1	1	private
pan_gene_14191	pan_gene_5977	Ear_height;Glutamate	Glutamate	0	0	0	0	0	0	0	0	0	0	0	0	0	0	0	0	0	0	0	0	0	0	0	0	0	1	1	private
pan_gene_24137	pan_gene_32779	Glutamate	Average_internode_length_(above_ear);Glutamate;Height_per_day_(until_flowering);Leaf_length;Nodes_to_ear;Plant_height	0	0	0	0	0	0	0	0	0	0	0	0	0	0	0	0	0	0	0	0	0	0	0	0	0	1	1	private
pan_gene_24307	pan_gene_7587	Anthesis-silking_interval;Chlorophyll_B;Glutamate;Leaf_length;Tassel_length	Glutamate	0	0	0	0	0	0	0	0	0	0	0	0	0	0	0	0	0	0	0	0	0	0	0	0	0	1	1	private
