# Supplementary material for: Co-expression pan-network reveals genes involved in complex traits within maize pan-genome
Source: BMC Plant Biol. 2022 Dec 19;22:595. doi: 10.1186/s12870-022-03985-z (PMC9762053; doi:10.1186/s12870-022-03985-z)
Supplement: Supplementary file 7 — Additional file 7. [file 12870_2022_3985_MOESM7_ESM.zip › SupplementaryData5/Anthesis-silking_interval.pannetwork.csv]

gene1	gene2	trait1	trait2	B73	B97	CML103	CML228	CML247	CML277	CML322	CML333	CML52	CML69	HP301	IL14H	Ki11	Ki3	Ky21	M162W	M37W	Mo18W	MS71	NC350	NC358	Oh43	Oh7b	P39	Tx303	Tzi8	sum	sub-category
pan_gene_102846	pan_gene_15831	Anthesis-silking_interval;Photoperiod_Growing-degree_days_to_silk	Anthesis-silking_interval	1	0	0	0	0	0	0	1	0	0	0	0	1	0	0	0	1	0	0	0	0	0	0	0	0	0	4	dispensable
pan_gene_102846	pan_gene_17547	Anthesis-silking_interval;Photoperiod_Growing-degree_days_to_silk	Anthesis-silking_interval	1	0	0	0	0	0	0	0	0	0	0	0	0	0	0	0	0	0	0	0	0	0	0	0	0	0	1	private
pan_gene_102846	pan_gene_17710	Anthesis-silking_interval;Photoperiod_Growing-degree_days_to_silk	Anthesis-silking_interval	1	1	0	1	1	1	0	0	1	0	0	0	1	0	0	0	1	0	0	0	0	0	0	0	0	0	8	dispensable
pan_gene_102846	pan_gene_18432	Anthesis-silking_interval;Photoperiod_Growing-degree_days_to_silk	Anthesis-silking_interval	1	1	1	1	0	0	0	1	1	1	1	1	1	0	1	1	1	1	0	1	1	1	0	1	0	1	19	near-core
pan_gene_102846	pan_gene_1922	Anthesis-silking_interval;Photoperiod_Growing-degree_days_to_silk	Anthesis-silking_interval;Leaf_length	1	0	0	0	0	0	0	0	0	0	0	0	0	0	0	0	0	0	0	0	0	0	0	0	0	0	1	private
pan_gene_102846	pan_gene_22365	Anthesis-silking_interval;Photoperiod_Growing-degree_days_to_silk	Anthesis-silking_interval;Days_to_silk;Ear_row_number;Ratio_of_ear_height_to_total_height	0	0	0	0	0	0	0	0	0	1	1	0	1	0	0	0	0	1	0	0	0	0	0	0	0	0	4	dispensable
pan_gene_102846	pan_gene_24449	Anthesis-silking_interval;Photoperiod_Growing-degree_days_to_silk	Anthesis-silking_interval;Average_internode_length_(below_ear);Nodes_to_ear	1	1	0	0	0	0	0	1	1	1	0	0	0	0	0	0	1	1	0	1	1	1	0	0	0	1	11	near-core
pan_gene_102846	pan_gene_30809	Anthesis-silking_interval;Photoperiod_Growing-degree_days_to_silk	Anthesis-silking_interval	1	0	0	0	1	1	0	0	0	0	1	1	0	0	0	1	1	1	0	0	0	0	0	1	1	0	10	dispensable
pan_gene_102846	pan_gene_4463	Anthesis-silking_interval;Photoperiod_Growing-degree_days_to_silk	Anthesis-silking_interval;Leaf_length;Nodes_per_plant	1	1	0	1	1	0	0	0	0	1	0	0	0	0	1	0	0	0	0	0	0	0	0	0	0	0	6	dispensable
pan_gene_102846	pan_gene_8829	Anthesis-silking_interval;Photoperiod_Growing-degree_days_to_silk	Anthesis-silking_interval;Height_above_ear;Nodes_to_ear;Ratio_of_ear_height_to_total_height;Stalk_strength	1	1	0	0	1	0	0	0	0	0	1	0	0	0	1	0	0	1	0	0	1	0	0	0	0	0	7	dispensable
pan_gene_102846	pan_gene_8831	Anthesis-silking_interval;Photoperiod_Growing-degree_days_to_silk	Anthesis-silking_interval;Nodes_to_ear;Stalk_strength	1	1	1	0	0	0	0	0	1	0	1	0	1	1	1	0	0	1	1	1	1	1	0	1	0	1	15	near-core
pan_gene_102846	pan_gene_9122	Anthesis-silking_interval;Photoperiod_Growing-degree_days_to_silk	Anthesis-silking_interval;Tassel_length	1	1	0	0	1	0	0	0	0	1	1	1	1	0	1	0	0	0	0	0	1	1	0	0	0	1	11	near-core
pan_gene_10290	pan_gene_2777	Anthesis-silking_interval;Southern_leaf_blight	Anthesis-silking_interval	1	0	1	0	1	1	1	1	1	1	0	1	1	1	1	1	0	1	1	0	1	0	0	1	1	1	19	near-core
pan_gene_10290	pan_gene_4182	Anthesis-silking_interval;Southern_leaf_blight	Anthesis-silking_interval;Ratio_of_ear_height_to_total_height;Tassel_branch_number	0	0	0	0	0	1	1	0	0	1	1	1	1	0	0	0	0	0	0	0	1	0	1	1	0	0	9	dispensable
pan_gene_10290	pan_gene_7848	Anthesis-silking_interval;Southern_leaf_blight	Anthesis-silking_interval;Nodes_above_ear	0	0	1	0	0	1	0	0	0	0	1	0	1	1	0	0	0	0	1	0	0	1	0	0	0	0	7	dispensable
pan_gene_10290	pan_gene_7849	Anthesis-silking_interval;Southern_leaf_blight	Anthesis-silking_interval;Average_internode_length_(whole_plant);Cob_diameter;Height_per_day_(until_flowering)	1	0	1	0	1	1	1	1	1	1	1	1	1	1	1	1	1	1	1	0	1	1	1	1	1	1	23	core
pan_gene_10290	pan_gene_7958	Anthesis-silking_interval;Southern_leaf_blight	Anthesis-silking_interval	1	1	1	0	1	1	1	1	1	1	1	1	1	1	1	1	1	1	1	0	1	1	1	1	1	1	24	core
pan_gene_10290	pan_gene_8839	Anthesis-silking_interval;Southern_leaf_blight	Anthesis-silking_interval;Height_above_ear	0	0	0	0	1	0	0	1	0	1	1	0	0	0	0	0	0	0	0	0	0	0	1	0	1	0	6	dispensable
pan_gene_11505	pan_gene_13983	Anthesis-silking_interval;Stalk_strength	Anthesis-silking_interval	1	0	0	0	0	0	0	0	0	0	0	0	0	0	0	0	0	0	0	0	0	0	0	0	0	0	1	private
pan_gene_11505	pan_gene_21881	Anthesis-silking_interval;Stalk_strength	Anthesis-silking_interval;Ear_height;Leaf_width;Nodes_to_ear;Ratio_of_ear_height_to_total_height	1	0	1	1	0	0	1	1	1	1	1	1	1	0	1	0	0	0	1	0	0	0	0	0	0	0	12	near-core
pan_gene_11505	pan_gene_392	Anthesis-silking_interval;Stalk_strength	Anthesis-silking_interval	1	0	0	0	0	0	0	0	1	1	0	1	0	0	0	0	0	0	1	0	0	0	1	1	0	0	7	dispensable
pan_gene_11505	pan_gene_4458	Anthesis-silking_interval;Stalk_strength	Anthesis-silking_interval;Boxcox-transformed_leaf_angle;Days_to_silk;Nodes_above_ear;Photoperiod_Growing-degree_days_to_silk	1	0	1	0	0	1	0	0	0	1	0	0	1	0	0	0	0	0	0	0	0	0	0	0	1	0	6	dispensable
pan_gene_11505	pan_gene_6990	Anthesis-silking_interval;Stalk_strength	Anthesis-silking_interval;Southern_leaf_blight	1	0	0	0	0	1	0	0	1	1	0	0	0	1	0	0	0	0	0	0	0	0	0	0	1	0	6	dispensable
pan_gene_11506	pan_gene_22104	Anthesis-silking_interval	Anthesis-silking_interval	1	0	0	0	0	0	0	0	0	0	0	0	0	0	0	0	0	0	0	0	0	0	0	0	0	0	1	private
pan_gene_11579	pan_gene_24565	Anthesis-silking_interval;Days_to_anthesis	Anthesis-silking_interval;Chlorophyll_B;Sucrose	0	0	0	0	0	0	0	0	0	0	0	0	0	0	0	0	0	0	0	0	1	0	0	0	0	0	1	private
pan_gene_11709	pan_gene_8855	Anthesis-silking_interval	Anthesis-silking_interval;Average_internode_length_(whole_plant);Nodes_per_plant;Nodes_to_ear	1	0	0	0	0	0	0	0	1	0	0	0	0	0	0	0	0	0	0	0	0	0	0	0	0	0	2	dispensable
pan_gene_13977	pan_gene_22557	Anthesis-silking_interval	Anthesis-silking_interval	1	0	0	0	0	0	0	0	0	0	0	0	0	0	0	0	0	0	0	0	0	0	0	0	0	0	1	private
pan_gene_13983	pan_gene_29887	Anthesis-silking_interval	Anthesis-silking_interval;Days_to_anthesis;Leaf_width;Photoperiod_Growing-degree_days_to_silk	1	0	0	0	0	1	0	0	0	0	0	0	0	0	0	0	0	0	0	0	0	0	0	0	0	0	2	dispensable
pan_gene_13983	pan_gene_4088	Anthesis-silking_interval	Anthesis-silking_interval	1	0	0	0	0	0	0	0	0	0	0	0	0	0	0	0	0	0	0	0	0	0	0	0	0	0	1	private
pan_gene_13983	pan_gene_4458	Anthesis-silking_interval	Anthesis-silking_interval;Boxcox-transformed_leaf_angle;Days_to_silk;Nodes_above_ear;Photoperiod_Growing-degree_days_to_silk	1	0	0	0	0	0	0	0	0	0	0	0	0	0	1	0	0	0	0	0	0	0	0	0	0	0	2	dispensable
pan_gene_14634	pan_gene_30809	Anthesis-silking_interval;Chlorophyll_A;Tassel_branch_number	Anthesis-silking_interval	1	0	0	0	1	0	0	0	0	0	1	0	0	0	0	1	0	1	1	0	0	0	0	0	0	0	6	dispensable
pan_gene_14634	pan_gene_7973	Anthesis-silking_interval;Chlorophyll_A;Tassel_branch_number	Anthesis-silking_interval	1	0	1	0	1	0	0	1	0	1	0	0	0	0	0	1	0	1	0	0	0	0	0	0	0	0	7	dispensable
pan_gene_14634	pan_gene_8829	Anthesis-silking_interval;Chlorophyll_A;Tassel_branch_number	Anthesis-silking_interval;Height_above_ear;Nodes_to_ear;Ratio_of_ear_height_to_total_height;Stalk_strength	1	1	1	0	1	0	0	0	0	1	1	0	0	0	0	1	0	1	0	1	0	0	1	0	1	0	11	near-core
pan_gene_14634	pan_gene_8831	Anthesis-silking_interval;Chlorophyll_A;Tassel_branch_number	Anthesis-silking_interval;Nodes_to_ear;Stalk_strength	1	0	1	0	1	0	0	1	0	0	1	0	0	0	0	1	1	1	0	0	0	0	1	0	0	0	9	dispensable
pan_gene_14634	pan_gene_9122	Anthesis-silking_interval;Chlorophyll_A;Tassel_branch_number	Anthesis-silking_interval;Tassel_length	1	1	1	1	1	0	0	1	0	1	1	0	1	0	0	1	1	1	1	1	0	0	1	0	1	0	16	near-core
pan_gene_15831	pan_gene_18432	Anthesis-silking_interval	Anthesis-silking_interval	1	0	0	0	0	0	0	1	0	0	0	0	0	0	0	0	0	0	1	0	0	0	0	0	0	0	3	dispensable
pan_gene_15831	pan_gene_21114	Anthesis-silking_interval	Anthesis-silking_interval	1	0	0	0	0	0	0	0	0	0	0	0	0	1	0	0	0	0	1	0	0	0	0	0	0	0	3	dispensable
pan_gene_15831	pan_gene_21885	Anthesis-silking_interval	Anthesis-silking_interval;Average_internode_length_(below_ear);Plant_height	1	0	0	0	0	0	0	0	0	0	0	0	0	0	0	0	0	0	0	0	0	0	0	0	0	0	1	private
pan_gene_15831	pan_gene_24449	Anthesis-silking_interval	Anthesis-silking_interval;Average_internode_length_(below_ear);Nodes_to_ear	1	0	0	0	0	0	0	0	0	0	0	0	0	1	0	0	1	0	0	0	0	0	0	0	0	0	3	dispensable
pan_gene_15831	pan_gene_30809	Anthesis-silking_interval	Anthesis-silking_interval	1	0	0	0	0	0	0	0	0	0	0	0	0	0	0	0	0	0	0	0	0	0	0	0	0	0	1	private
pan_gene_15831	pan_gene_7229	Anthesis-silking_interval	Anthesis-silking_interval;Average_internode_length_(above_ear);Tassel_branch_number	0	0	0	0	0	0	0	0	0	0	0	0	0	1	0	0	0	0	0	0	0	0	0	0	0	0	1	private
pan_gene_16340	pan_gene_21928	Anthesis-silking_interval;Height_above_ear;Plant_height;Ratio_of_ear_height_to_total_height	Anthesis-silking_interval	0	0	0	0	1	0	0	0	0	0	0	0	0	0	0	0	0	0	0	0	0	0	0	0	0	0	1	private
pan_gene_16340	pan_gene_31532	Anthesis-silking_interval;Height_above_ear;Plant_height;Ratio_of_ear_height_to_total_height	Anthesis-silking_interval	0	0	0	0	1	0	0	0	0	0	0	0	0	0	0	0	0	0	0	0	0	0	0	0	0	0	1	private
pan_gene_16340	pan_gene_7798	Anthesis-silking_interval;Height_above_ear;Plant_height;Ratio_of_ear_height_to_total_height	Anthesis-silking_interval	0	0	0	0	1	0	0	0	0	0	0	0	0	0	0	0	0	0	0	0	0	0	0	0	0	0	1	private
pan_gene_16340	pan_gene_8389	Anthesis-silking_interval;Height_above_ear;Plant_height;Ratio_of_ear_height_to_total_height	Anthesis-silking_interval	0	0	0	0	1	0	0	0	0	0	0	0	0	0	0	0	0	0	0	0	0	0	0	0	0	0	1	private
pan_gene_16340	pan_gene_8827	Anthesis-silking_interval;Height_above_ear;Plant_height;Ratio_of_ear_height_to_total_height	Anthesis-silking_interval;Average_internode_length_(above_ear);Nodes_per_plant	0	0	0	0	1	0	0	0	0	0	0	0	0	0	0	0	0	0	0	0	0	0	0	0	0	0	1	private
pan_gene_17547	pan_gene_1922	Anthesis-silking_interval	Anthesis-silking_interval;Leaf_length	1	0	0	0	0	0	0	0	0	0	0	0	0	0	0	0	0	0	0	0	0	0	0	0	0	0	1	private
pan_gene_17547	pan_gene_21885	Anthesis-silking_interval	Anthesis-silking_interval;Average_internode_length_(below_ear);Plant_height	1	0	0	0	0	0	0	0	0	0	0	1	1	0	0	0	0	0	1	0	0	0	0	0	0	0	4	dispensable
pan_gene_17547	pan_gene_4463	Anthesis-silking_interval	Anthesis-silking_interval;Leaf_length;Nodes_per_plant	1	0	0	0	0	0	1	1	0	0	1	0	0	1	0	0	1	1	0	0	0	0	1	1	0	1	10	dispensable
pan_gene_17705	pan_gene_18433	Anthesis-silking_interval;Days_to_anthesis;Days_to_silk;Protein	Anthesis-silking_interval	1	0	1	0	0	1	0	1	1	0	1	0	1	0	0	0	1	0	0	1	0	1	0	1	1	1	13	near-core
pan_gene_17705	pan_gene_28732	Anthesis-silking_interval;Days_to_anthesis;Days_to_silk;Protein	Anthesis-silking_interval;Days_to_anthesis;Ear_height;Leaf_length;Leaf_width;Nodes_per_plant;Photoperiod_Growing-degree_days_to_silk;Photoperiod_growing-degree_days_to_anthesis	1	0	0	0	1	1	0	1	1	0	0	0	0	0	1	0	0	0	0	1	0	0	0	0	0	0	7	dispensable
pan_gene_17705	pan_gene_5368	Anthesis-silking_interval;Days_to_anthesis;Days_to_silk;Protein	Anthesis-silking_interval;Cob_diameter;Leaf_length;Nodes_above_ear;Photoperiod_growing-degree_days_to_anthesis	1	0	1	0	0	1	0	0	1	1	0	1	1	0	0	0	1	0	0	1	0	0	0	0	0	0	9	dispensable
pan_gene_17705	pan_gene_8371	Anthesis-silking_interval;Days_to_anthesis;Days_to_silk;Protein	Anthesis-silking_interval;Nitrate	1	0	1	1	1	1	0	1	1	0	0	0	1	1	0	1	1	0	0	1	0	1	1	0	1	1	16	near-core
pan_gene_17705	pan_gene_9123	Anthesis-silking_interval;Days_to_anthesis;Days_to_silk;Protein	Anthesis-silking_interval	1	0	0	1	1	0	0	0	1	0	0	1	0	1	0	1	0	0	0	1	0	0	1	0	0	0	9	dispensable
pan_gene_17710	pan_gene_1922	Anthesis-silking_interval	Anthesis-silking_interval;Leaf_length	1	0	0	0	0	1	0	0	0	0	0	0	0	0	0	0	0	0	0	0	0	0	0	0	0	0	2	dispensable
pan_gene_17710	pan_gene_22365	Anthesis-silking_interval	Anthesis-silking_interval;Days_to_silk;Ear_row_number;Ratio_of_ear_height_to_total_height	0	1	0	0	0	0	0	0	1	0	1	0	1	0	0	0	1	0	0	0	1	0	0	0	0	0	6	dispensable
pan_gene_17710	pan_gene_23679	Anthesis-silking_interval	Anthesis-silking_interval;Cob_diameter;Starch	1	1	0	0	0	0	0	0	0	0	1	0	1	1	0	0	1	0	0	0	0	0	0	0	0	0	6	dispensable
pan_gene_17710	pan_gene_24449	Anthesis-silking_interval	Anthesis-silking_interval;Average_internode_length_(below_ear);Nodes_to_ear	1	1	0	0	0	1	1	0	0	0	0	0	0	1	0	0	1	0	0	0	0	0	0	0	0	0	6	dispensable
pan_gene_17710	pan_gene_4218	Anthesis-silking_interval	Anthesis-silking_interval;Stalk_strength	1	0	0	0	0	0	0	0	0	0	0	0	0	0	0	0	0	0	0	0	0	0	0	0	0	0	1	private
pan_gene_18431	pan_gene_21928	Anthesis-silking_interval	Anthesis-silking_interval	1	0	1	0	0	1	1	0	0	0	1	1	0	0	1	0	1	0	0	0	0	0	0	0	0	0	8	dispensable
pan_gene_18431	pan_gene_4471	Anthesis-silking_interval	Anthesis-silking_interval	1	0	0	0	0	0	0	0	0	0	0	0	0	0	0	0	0	0	0	0	0	0	0	0	0	0	1	private
pan_gene_18432	pan_gene_18832	Anthesis-silking_interval	Anthesis-silking_interval	1	0	1	0	1	0	0	0	0	1	0	0	0	0	1	1	0	0	1	1	0	0	0	0	0	0	8	dispensable
pan_gene_18432	pan_gene_21885	Anthesis-silking_interval	Anthesis-silking_interval;Average_internode_length_(below_ear);Plant_height	1	1	0	1	1	1	1	1	1	1	1	1	1	1	1	0	1	1	0	1	1	0	1	0	1	1	21	core
pan_gene_18432	pan_gene_23882	Anthesis-silking_interval	Anthesis-silking_interval;Boxcox-transformed_leaf_angle	1	1	1	1	1	0	1	1	0	1	1	1	0	1	1	0	1	1	1	1	0	1	1	1	0	0	19	near-core
pan_gene_18432	pan_gene_26981	Anthesis-silking_interval	Anthesis-silking_interval;Northern_Leaf_Blight	1	1	1	1	1	1	1	1	1	0	1	1	1	1	1	1	1	1	1	1	0	1	1	1	0	1	23	core
pan_gene_18432	pan_gene_30809	Anthesis-silking_interval	Anthesis-silking_interval	1	0	0	0	1	0	1	1	0	0	1	0	0	1	0	1	1	1	1	0	0	0	0	1	0	0	11	near-core
pan_gene_18432	pan_gene_31090	Anthesis-silking_interval	Anthesis-silking_interval;Average_internode_length_(whole_plant)	0	0	0	0	0	0	0	0	0	0	0	1	0	0	0	0	0	0	0	0	0	0	0	0	0	0	1	private
pan_gene_18432	pan_gene_8268	Anthesis-silking_interval	Anthesis-silking_interval	1	0	0	0	0	0	0	0	0	0	0	0	0	1	0	0	1	1	1	1	0	0	0	0	0	0	6	dispensable
pan_gene_18432	pan_gene_8831	Anthesis-silking_interval	Anthesis-silking_interval;Nodes_to_ear;Stalk_strength	1	1	1	1	1	1	1	1	1	1	1	1	1	0	1	0	1	1	0	1	1	1	1	1	1	1	23	core
pan_gene_18432	pan_gene_9122	Anthesis-silking_interval	Anthesis-silking_interval;Tassel_length	1	1	1	1	1	0	1	0	0	1	1	1	1	0	1	0	1	0	0	1	1	1	1	1	1	1	19	near-core
pan_gene_18433	pan_gene_19007	Anthesis-silking_interval	Anthesis-silking_interval	1	0	1	1	0	1	1	1	1	1	0	1	1	1	0	0	1	1	0	1	1	1	0	1	1	1	19	near-core
pan_gene_18433	pan_gene_21381	Anthesis-silking_interval	Anthesis-silking_interval	1	0	0	0	1	0	0	0	0	0	0	0	0	1	0	0	0	0	0	0	1	0	0	0	0	0	4	dispensable
pan_gene_18433	pan_gene_21928	Anthesis-silking_interval	Anthesis-silking_interval	1	0	1	1	1	0	1	1	1	0	1	1	1	1	0	0	0	1	0	1	1	1	0	0	1	0	16	near-core
pan_gene_18433	pan_gene_26602	Anthesis-silking_interval	Anthesis-silking_interval;Height_above_ear;Nodes_per_plant;Southern_leaf_blight	1	0	0	0	1	1	0	0	1	1	1	0	1	1	0	0	0	1	0	0	0	1	0	0	0	0	10	dispensable
pan_gene_18433	pan_gene_28732	Anthesis-silking_interval	Anthesis-silking_interval;Days_to_anthesis;Ear_height;Leaf_length;Leaf_width;Nodes_per_plant;Photoperiod_Growing-degree_days_to_silk;Photoperiod_growing-degree_days_to_anthesis	1	0	0	0	1	0	1	0	1	0	1	1	1	1	0	0	1	0	0	1	0	0	0	0	0	0	10	dispensable
pan_gene_18433	pan_gene_4419	Anthesis-silking_interval	Anthesis-silking_interval;Average_internode_length_(above_ear);Average_internode_length_(below_ear);Leaf_length;Tassel_length	0	0	0	0	0	0	0	0	0	0	0	0	0	0	0	0	0	0	0	0	1	0	0	0	0	0	1	private
pan_gene_18433	pan_gene_5368	Anthesis-silking_interval	Anthesis-silking_interval;Cob_diameter;Leaf_length;Nodes_above_ear;Photoperiod_growing-degree_days_to_anthesis	1	0	1	0	0	0	0	0	1	1	1	0	1	1	0	0	1	1	0	1	0	0	0	0	0	0	10	dispensable
pan_gene_18433	pan_gene_8375	Anthesis-silking_interval	Anthesis-silking_interval;Nodes_above_ear;Tassel_length	1	0	0	0	1	1	1	0	0	0	0	0	0	0	0	1	0	0	0	1	1	0	0	1	0	0	8	dispensable
pan_gene_18433	pan_gene_8845	Anthesis-silking_interval	Anthesis-silking_interval;Chlorophyll_A;Nodes_to_ear	1	0	0	0	1	1	0	0	0	1	1	0	0	0	0	1	1	1	1	1	1	0	0	1	1	0	13	near-core
pan_gene_18785	pan_gene_22316	Anthesis-silking_interval;Northern_Leaf_Blight	Anthesis-silking_interval	0	0	0	0	0	0	0	0	0	0	0	0	0	0	0	0	0	0	0	0	0	0	0	1	0	0	1	private
pan_gene_18785	pan_gene_2750	Anthesis-silking_interval;Northern_Leaf_Blight	Anthesis-silking_interval;Nodes_to_ear	0	0	0	0	0	0	0	0	0	0	0	0	0	0	0	0	0	0	0	0	0	0	0	1	0	0	1	private
pan_gene_18785	pan_gene_7798	Anthesis-silking_interval;Northern_Leaf_Blight	Anthesis-silking_interval	0	0	0	0	0	0	0	0	0	0	0	0	0	0	0	0	0	0	0	0	0	0	0	1	0	0	1	private
pan_gene_18787	pan_gene_31532	Anthesis-silking_interval	Anthesis-silking_interval	0	0	0	0	1	0	0	0	0	0	0	0	0	0	0	0	0	0	0	0	0	0	0	0	0	0	1	private
pan_gene_18787	pan_gene_8389	Anthesis-silking_interval	Anthesis-silking_interval	0	0	0	0	1	0	1	0	0	0	0	0	0	0	0	0	1	0	0	0	0	0	0	1	0	0	4	dispensable
pan_gene_18792	pan_gene_19189	Anthesis-silking_interval;Nodes_above_ear	Anthesis-silking_interval;Chlorophyll_A;Northern_Leaf_Blight;Tassel_branch_number	1	0	0	0	0	0	0	0	0	0	0	0	0	0	0	0	0	0	0	0	0	0	0	0	0	0	1	private
pan_gene_18792	pan_gene_24087	Anthesis-silking_interval;Nodes_above_ear	Anthesis-silking_interval;Glutamate	1	0	0	0	0	0	0	0	0	0	0	0	0	0	0	0	0	0	0	0	1	0	0	0	0	0	2	dispensable
pan_gene_18792	pan_gene_9116	Anthesis-silking_interval;Nodes_above_ear	Anthesis-silking_interval;Days_to_silk;Height_above_ear;Leaf_width;Nodes_to_ear	1	0	0	0	0	0	0	0	0	0	0	0	0	0	0	0	0	0	0	0	0	0	0	0	0	0	1	private
pan_gene_18792	pan_gene_9861	Anthesis-silking_interval;Nodes_above_ear	Anthesis-silking_interval;Days_to_silk;Plant_height;Ratio_of_ear_height_to_total_height;Tassel_branch_number	1	0	0	0	0	0	0	0	0	0	0	0	0	0	0	0	0	0	0	0	0	0	0	0	0	0	1	private
pan_gene_18821	pan_gene_22876	Anthesis-silking_interval;Northern_Leaf_Blight	Anthesis-silking_interval	1	0	0	0	0	0	0	0	0	0	0	0	0	0	0	0	0	0	0	0	0	0	0	0	0	0	1	private
pan_gene_18821	pan_gene_29834	Anthesis-silking_interval;Northern_Leaf_Blight	Anthesis-silking_interval	1	0	0	0	0	0	0	0	0	0	0	0	0	0	0	0	0	0	0	0	0	0	0	0	0	0	1	private
pan_gene_18821	pan_gene_8361	Anthesis-silking_interval;Northern_Leaf_Blight	Anthesis-silking_interval	1	0	0	0	0	0	0	0	0	0	0	0	0	0	0	0	0	0	0	0	0	0	0	0	0	0	1	private
pan_gene_18832	pan_gene_19325	Anthesis-silking_interval	Anthesis-silking_interval;Fructose	1	0	1	0	1	1	0	0	0	1	1	1	0	0	1	0	1	1	1	1	1	1	1	0	1	0	16	near-core
pan_gene_18832	pan_gene_26981	Anthesis-silking_interval	Anthesis-silking_interval;Northern_Leaf_Blight	1	1	1	1	1	0	0	0	0	0	1	1	1	1	1	1	0	1	1	1	1	0	1	0	1	0	17	near-core
pan_gene_18832	pan_gene_32532	Anthesis-silking_interval	Anthesis-silking_interval;Average_internode_length_(whole_plant)	1	0	0	1	0	1	0	1	0	0	0	0	0	1	0	0	1	1	0	1	0	1	0	0	0	0	9	dispensable
pan_gene_18832	pan_gene_6920	Anthesis-silking_interval	Anthesis-silking_interval	1	0	1	0	1	1	0	0	0	1	0	0	0	1	0	0	1	0	0	1	0	1	1	1	0	0	11	near-core
pan_gene_18832	pan_gene_7973	Anthesis-silking_interval	Anthesis-silking_interval	1	0	0	0	0	0	0	0	0	0	0	0	0	0	1	0	0	0	0	0	0	0	0	0	0	0	2	dispensable
pan_gene_18832	pan_gene_8268	Anthesis-silking_interval	Anthesis-silking_interval	1	1	1	0	1	1	0	1	0	1	1	1	1	1	1	0	1	0	1	1	1	1	0	1	0	0	18	near-core
pan_gene_18832	pan_gene_8831	Anthesis-silking_interval	Anthesis-silking_interval;Nodes_to_ear;Stalk_strength	1	0	1	0	1	0	0	0	0	1	0	0	0	1	1	0	0	0	0	0	0	0	1	0	0	0	7	dispensable
pan_gene_19007	pan_gene_26602	Anthesis-silking_interval	Anthesis-silking_interval;Height_above_ear;Nodes_per_plant;Southern_leaf_blight	1	1	0	1	1	1	0	0	1	1	1	1	1	1	1	1	0	1	1	0	0	1	1	0	1	1	19	near-core
pan_gene_19007	pan_gene_28000	Anthesis-silking_interval	Anthesis-silking_interval;Tassel_length	0	0	0	0	0	0	0	0	0	0	0	0	1	0	0	0	0	0	0	0	0	0	0	0	0	0	1	private
pan_gene_19007	pan_gene_5366	Anthesis-silking_interval	Anthesis-silking_interval;Cob_diameter;Nodes_per_plant;Total_amino_acids	1	0	0	0	0	0	0	0	0	0	0	0	0	0	0	0	0	0	0	0	0	0	0	0	0	0	1	private
pan_gene_19007	pan_gene_6799	Anthesis-silking_interval	Anthesis-silking_interval	1	1	0	1	1	1	1	1	1	0	1	0	1	0	1	0	0	1	1	0	0	1	0	0	1	1	16	near-core
pan_gene_19007	pan_gene_7798	Anthesis-silking_interval	Anthesis-silking_interval	1	0	1	0	0	1	1	1	1	0	1	1	1	0	0	0	1	0	0	0	1	1	1	0	0	0	13	near-core
pan_gene_19123	pan_gene_4088	Anthesis-silking_interval;Chlorophyll_A;Ear_height;Nodes_to_ear;Tassel_branch_number	Anthesis-silking_interval	1	0	0	0	0	0	0	0	1	0	0	0	1	0	0	0	0	0	1	0	0	0	0	0	0	0	4	dispensable
pan_gene_1922	pan_gene_24449	Anthesis-silking_interval;Leaf_length	Anthesis-silking_interval;Average_internode_length_(below_ear);Nodes_to_ear	1	0	0	0	0	1	0	0	0	0	0	0	0	0	0	0	0	0	0	0	0	0	0	0	0	0	2	dispensable
pan_gene_1922	pan_gene_4463	Anthesis-silking_interval;Leaf_length	Anthesis-silking_interval;Leaf_length;Nodes_per_plant	1	0	0	0	0	0	0	0	0	1	0	0	0	0	0	0	0	0	0	0	0	0	0	0	0	0	2	dispensable
pan_gene_19278	pan_gene_22534	Anthesis-silking_interval;Average_internode_length_(above_ear);Nitrate;PCA_of_metabolites:_PC2	Anthesis-silking_interval;Chlorophyll_B;Days_to_anthesis	1	0	0	1	0	1	1	0	0	1	1	1	0	0	1	1	0	0	1	0	0	0	1	0	0	0	11	near-core
pan_gene_19278	pan_gene_2750	Anthesis-silking_interval;Average_internode_length_(above_ear);Nitrate;PCA_of_metabolites:_PC2	Anthesis-silking_interval;Nodes_to_ear	1	0	0	1	0	1	0	0	0	1	0	1	0	0	0	0	1	1	1	0	1	0	0	0	0	1	10	dispensable
pan_gene_19278	pan_gene_7798	Anthesis-silking_interval;Average_internode_length_(above_ear);Nitrate;PCA_of_metabolites:_PC2	Anthesis-silking_interval	1	0	1	0	0	1	1	1	0	1	1	1	1	0	1	0	1	1	1	1	1	0	1	0	1	1	18	near-core
pan_gene_19278	pan_gene_8375	Anthesis-silking_interval;Average_internode_length_(above_ear);Nitrate;PCA_of_metabolites:_PC2	Anthesis-silking_interval;Nodes_above_ear;Tassel_length	1	0	1	0	1	0	1	0	0	0	0	0	0	0	0	0	0	1	1	0	1	0	0	0	0	1	8	dispensable
pan_gene_19278	pan_gene_8845	Anthesis-silking_interval;Average_internode_length_(above_ear);Nitrate;PCA_of_metabolites:_PC2	Anthesis-silking_interval;Chlorophyll_A;Nodes_to_ear	1	0	0	0	1	0	1	0	0	0	0	1	0	0	0	0	0	1	1	0	1	0	0	0	0	0	7	dispensable
pan_gene_19278	pan_gene_9108	Anthesis-silking_interval;Average_internode_length_(above_ear);Nitrate;PCA_of_metabolites:_PC2	Anthesis-silking_interval	1	0	1	0	1	0	1	0	0	1	0	0	0	0	0	0	0	1	0	0	1	0	0	0	0	0	7	dispensable
pan_gene_19299	pan_gene_21373	Anthesis-silking_interval;Chlorophyll_A;Days_to_anthesis;Glutamate;PCA_of_metabolites:_PC1;PCA_of_metabolites:_PC2;Total_amino_acids	Anthesis-silking_interval;Days_to_anthesis	0	0	0	0	0	0	0	0	0	0	0	0	0	0	0	0	0	0	0	0	0	0	0	0	0	1	1	private
pan_gene_19299	pan_gene_21928	Anthesis-silking_interval;Chlorophyll_A;Days_to_anthesis;Glutamate;PCA_of_metabolites:_PC1;PCA_of_metabolites:_PC2;Total_amino_acids	Anthesis-silking_interval	1	1	1	1	1	1	1	0	1	0	1	1	1	0	1	0	1	1	0	1	1	0	1	0	0	1	18	near-core
pan_gene_19299	pan_gene_24294	Anthesis-silking_interval;Chlorophyll_A;Days_to_anthesis;Glutamate;PCA_of_metabolites:_PC1;PCA_of_metabolites:_PC2;Total_amino_acids	Anthesis-silking_interval;Boxcox-transformed_leaf_angle	1	0	0	0	0	1	1	0	1	0	1	1	1	0	1	0	1	1	1	1	1	0	1	0	0	0	14	near-core
pan_gene_19299	pan_gene_29834	Anthesis-silking_interval;Chlorophyll_A;Days_to_anthesis;Glutamate;PCA_of_metabolites:_PC1;PCA_of_metabolites:_PC2;Total_amino_acids	Anthesis-silking_interval	1	1	0	1	1	0	0	0	0	1	1	1	1	1	0	0	0	0	1	0	1	0	1	0	0	1	13	near-core
pan_gene_19299	pan_gene_4304	Anthesis-silking_interval;Chlorophyll_A;Days_to_anthesis;Glutamate;PCA_of_metabolites:_PC1;PCA_of_metabolites:_PC2;Total_amino_acids	Anthesis-silking_interval	1	1	0	1	1	1	1	1	1	1	1	1	1	0	0	1	1	1	1	0	1	1	1	0	0	0	19	near-core
pan_gene_19299	pan_gene_7798	Anthesis-silking_interval;Chlorophyll_A;Days_to_anthesis;Glutamate;PCA_of_metabolites:_PC1;PCA_of_metabolites:_PC2;Total_amino_acids	Anthesis-silking_interval	1	1	0	0	0	1	1	0	1	0	1	1	1	0	1	0	1	1	1	1	1	0	1	0	0	0	15	near-core
pan_gene_19299	pan_gene_8827	Anthesis-silking_interval;Chlorophyll_A;Days_to_anthesis;Glutamate;PCA_of_metabolites:_PC1;PCA_of_metabolites:_PC2;Total_amino_acids	Anthesis-silking_interval;Average_internode_length_(above_ear);Nodes_per_plant	0	1	0	0	0	1	1	0	1	1	0	0	1	0	1	0	1	1	1	1	1	0	1	0	0	0	13	near-core
pan_gene_19307	pan_gene_8375	Anthesis-silking_interval;Chlorophyll_A;Total_amino_acids	Anthesis-silking_interval;Nodes_above_ear;Tassel_length	0	0	0	0	0	0	0	0	0	1	0	0	0	0	0	0	0	0	0	0	0	0	0	0	0	0	1	private
pan_gene_19728	pan_gene_9104	Anthesis-silking_interval	Anthesis-silking_interval	1	0	0	0	0	0	0	0	0	0	0	0	0	0	0	0	0	0	0	0	0	0	0	0	0	0	1	private
pan_gene_20034	pan_gene_22257	Anthesis-silking_interval;Leaf_length;Plant_height	Anthesis-silking_interval;Average_internode_length_(whole_plant);Tassel_branch_number	0	0	0	0	0	0	0	0	0	0	0	0	0	0	0	0	0	0	0	0	0	0	0	0	1	0	1	private
pan_gene_21021	pan_gene_9104	Anthesis-silking_interval	Anthesis-silking_interval	1	0	0	0	0	0	0	0	0	0	0	0	0	0	0	0	0	0	0	0	0	0	0	0	0	0	1	private
pan_gene_21114	pan_gene_23679	Anthesis-silking_interval	Anthesis-silking_interval;Cob_diameter;Starch	1	0	0	0	0	0	0	0	0	0	0	0	0	1	0	0	0	0	0	0	0	0	0	0	0	0	2	dispensable
pan_gene_21114	pan_gene_24449	Anthesis-silking_interval	Anthesis-silking_interval;Average_internode_length_(below_ear);Nodes_to_ear	1	0	0	0	0	0	0	0	0	1	0	1	0	1	0	0	0	0	0	0	0	0	0	0	0	0	4	dispensable
pan_gene_21114	pan_gene_58159	Anthesis-silking_interval	Anthesis-silking_interval;Ear_height;Ratio_of_ear_height_to_total_height	1	0	0	0	0	0	0	0	0	0	0	0	0	0	0	0	0	0	0	0	0	0	0	0	0	0	1	private
pan_gene_21114	pan_gene_7229	Anthesis-silking_interval	Anthesis-silking_interval;Average_internode_length_(above_ear);Tassel_branch_number	0	0	0	0	0	0	0	0	0	0	0	1	0	1	0	1	0	0	0	0	0	0	0	0	0	0	3	dispensable
pan_gene_21114	pan_gene_9144	Anthesis-silking_interval	Anthesis-silking_interval;Days_to_anthesis;Days_to_silk	1	0	0	0	0	0	0	0	0	0	0	0	0	0	0	0	0	0	0	0	0	0	0	0	0	0	1	private
pan_gene_21312	pan_gene_7848	Anthesis-silking_interval;Sucrose	Anthesis-silking_interval;Nodes_above_ear	0	0	0	0	0	0	0	0	0	0	0	0	1	0	0	0	0	0	1	0	0	1	0	0	0	0	3	dispensable
pan_gene_21312	pan_gene_7849	Anthesis-silking_interval;Sucrose	Anthesis-silking_interval;Average_internode_length_(whole_plant);Cob_diameter;Height_per_day_(until_flowering)	1	0	0	0	0	0	0	0	1	0	0	1	1	0	0	0	0	0	0	0	0	1	0	0	0	0	5	dispensable
pan_gene_21373	pan_gene_21928	Anthesis-silking_interval;Days_to_anthesis	Anthesis-silking_interval	0	0	0	0	0	0	1	0	0	0	0	0	0	0	0	0	0	0	0	1	0	0	0	0	0	1	3	dispensable
pan_gene_21373	pan_gene_24294	Anthesis-silking_interval;Days_to_anthesis	Anthesis-silking_interval;Boxcox-transformed_leaf_angle	0	0	0	0	0	0	1	0	0	0	0	0	0	0	0	0	0	0	0	0	0	0	0	0	0	1	2	dispensable
pan_gene_21373	pan_gene_29834	Anthesis-silking_interval;Days_to_anthesis	Anthesis-silking_interval	0	0	0	0	1	0	0	0	0	0	0	0	0	0	0	0	0	0	0	0	0	0	0	0	0	1	2	dispensable
pan_gene_21373	pan_gene_38845	Anthesis-silking_interval;Days_to_anthesis	Anthesis-silking_interval	0	0	0	0	1	0	1	0	0	0	0	0	0	0	0	0	0	0	0	0	0	0	0	0	0	0	2	dispensable
pan_gene_21373	pan_gene_392	Anthesis-silking_interval;Days_to_anthesis	Anthesis-silking_interval	0	0	0	0	0	0	0	0	0	0	0	0	0	0	0	0	1	0	0	0	0	0	0	0	0	0	1	private
pan_gene_21373	pan_gene_4304	Anthesis-silking_interval;Days_to_anthesis	Anthesis-silking_interval	0	0	0	0	0	0	1	0	0	0	0	0	0	0	0	0	0	0	0	0	0	0	0	0	0	0	1	private
pan_gene_21373	pan_gene_7798	Anthesis-silking_interval;Days_to_anthesis	Anthesis-silking_interval	0	0	1	0	1	0	1	0	0	0	0	0	0	0	0	0	1	0	0	0	0	0	0	0	0	0	4	dispensable
pan_gene_21373	pan_gene_8375	Anthesis-silking_interval;Days_to_anthesis	Anthesis-silking_interval;Nodes_above_ear;Tassel_length	0	0	1	0	0	0	0	0	0	0	0	0	0	0	0	0	0	0	0	1	1	0	0	1	0	1	5	dispensable
pan_gene_21373	pan_gene_8827	Anthesis-silking_interval;Days_to_anthesis	Anthesis-silking_interval;Average_internode_length_(above_ear);Nodes_per_plant	0	0	0	0	0	0	1	0	0	0	0	0	0	0	0	0	0	0	0	0	0	0	0	0	0	1	2	dispensable
pan_gene_21381	pan_gene_26602	Anthesis-silking_interval	Anthesis-silking_interval;Height_above_ear;Nodes_per_plant;Southern_leaf_blight	1	0	0	0	1	0	0	0	0	0	0	0	0	1	0	1	0	0	1	0	0	0	0	0	0	0	5	dispensable
pan_gene_21381	pan_gene_28732	Anthesis-silking_interval	Anthesis-silking_interval;Days_to_anthesis;Ear_height;Leaf_length;Leaf_width;Nodes_per_plant;Photoperiod_Growing-degree_days_to_silk;Photoperiod_growing-degree_days_to_anthesis	1	0	0	0	1	0	1	0	0	1	0	0	0	1	0	0	0	0	0	0	0	0	0	0	0	0	5	dispensable
pan_gene_21381	pan_gene_4419	Anthesis-silking_interval	Anthesis-silking_interval;Average_internode_length_(above_ear);Average_internode_length_(below_ear);Leaf_length;Tassel_length	0	0	0	0	0	0	0	0	0	0	0	0	0	0	0	0	0	0	0	0	1	0	0	0	0	0	1	private
pan_gene_21381	pan_gene_5368	Anthesis-silking_interval	Anthesis-silking_interval;Cob_diameter;Leaf_length;Nodes_above_ear;Photoperiod_growing-degree_days_to_anthesis	1	0	0	0	0	0	0	0	0	0	0	0	0	1	0	0	0	0	1	0	0	0	0	0	0	0	3	dispensable
pan_gene_21381	pan_gene_5481	Anthesis-silking_interval	Anthesis-silking_interval;Boxcox-transformed_leaf_angle;Ratio_of_ear_height_to_total_height	1	0	0	0	0	0	0	0	0	0	0	0	0	0	0	0	0	0	0	0	0	0	0	0	0	0	1	private
pan_gene_21381	pan_gene_8371	Anthesis-silking_interval	Anthesis-silking_interval;Nitrate	1	0	0	0	1	0	0	0	0	1	0	0	0	0	0	1	0	0	0	0	1	0	0	0	0	0	5	dispensable
pan_gene_21381	pan_gene_8845	Anthesis-silking_interval	Anthesis-silking_interval;Chlorophyll_A;Nodes_to_ear	1	0	0	0	1	0	1	0	0	1	0	0	0	0	0	1	0	0	1	0	1	0	0	0	0	0	7	dispensable
pan_gene_21381	pan_gene_9108	Anthesis-silking_interval	Anthesis-silking_interval	1	0	0	0	1	0	1	0	0	0	0	0	0	0	0	1	0	0	0	0	1	0	0	0	0	0	5	dispensable
pan_gene_21881	pan_gene_29887	Anthesis-silking_interval;Ear_height;Leaf_width;Nodes_to_ear;Ratio_of_ear_height_to_total_height	Anthesis-silking_interval;Days_to_anthesis;Leaf_width;Photoperiod_Growing-degree_days_to_silk	1	0	0	0	0	1	0	0	0	0	0	0	0	0	0	0	0	0	0	0	0	1	0	0	0	0	3	dispensable
pan_gene_21881	pan_gene_8737	Anthesis-silking_interval;Ear_height;Leaf_width;Nodes_to_ear;Ratio_of_ear_height_to_total_height	Anthesis-silking_interval;Leaf_length	0	0	0	1	0	0	0	0	0	0	0	0	0	0	0	0	0	0	0	1	0	0	0	0	0	0	2	dispensable
pan_gene_21885	pan_gene_23882	Anthesis-silking_interval;Average_internode_length_(below_ear);Plant_height	Anthesis-silking_interval;Boxcox-transformed_leaf_angle	1	1	0	1	1	0	1	1	1	1	1	1	0	1	1	0	1	1	1	1	1	1	1	1	1	1	22	core
pan_gene_21885	pan_gene_26981	Anthesis-silking_interval;Average_internode_length_(below_ear);Plant_height	Anthesis-silking_interval;Northern_Leaf_Blight	1	1	0	1	1	1	1	1	1	0	1	1	1	1	1	1	1	0	0	1	1	1	1	1	1	1	22	core
pan_gene_21885	pan_gene_29477	Anthesis-silking_interval;Average_internode_length_(below_ear);Plant_height	Anthesis-silking_interval	1	0	0	0	0	0	1	0	1	1	0	1	1	1	1	1	1	0	1	1	1	0	1	1	1	1	17	near-core
pan_gene_21885	pan_gene_30809	Anthesis-silking_interval;Average_internode_length_(below_ear);Plant_height	Anthesis-silking_interval	1	0	0	0	1	0	1	0	0	0	1	1	0	0	0	0	1	1	1	0	1	0	0	0	0	0	9	dispensable
pan_gene_21885	pan_gene_31090	Anthesis-silking_interval;Average_internode_length_(below_ear);Plant_height	Anthesis-silking_interval;Average_internode_length_(whole_plant)	0	0	0	0	0	0	0	0	0	0	0	1	0	0	0	0	0	0	0	0	0	0	0	0	0	0	1	private
pan_gene_21928	pan_gene_22316	Anthesis-silking_interval	Anthesis-silking_interval	0	0	0	1	1	0	0	0	0	0	0	0	0	0	0	0	0	0	0	0	0	0	0	0	0	0	2	dispensable
pan_gene_21928	pan_gene_24294	Anthesis-silking_interval	Anthesis-silking_interval;Boxcox-transformed_leaf_angle	1	1	1	1	1	1	1	0	1	0	1	1	1	0	1	1	1	1	0	0	1	1	1	0	1	1	20	core
pan_gene_21928	pan_gene_29834	Anthesis-silking_interval	Anthesis-silking_interval	1	0	1	1	0	0	0	1	0	0	1	0	1	0	0	0	0	0	0	0	1	0	0	0	0	0	7	dispensable
pan_gene_21928	pan_gene_31532	Anthesis-silking_interval	Anthesis-silking_interval	0	0	0	0	1	0	0	0	0	0	0	0	0	0	0	0	0	0	0	0	0	0	0	0	0	0	1	private
pan_gene_21928	pan_gene_31840	Anthesis-silking_interval	Anthesis-silking_interval;Days_to_anthesis;Ear_height;Total_amino_acids	1	1	0	0	0	0	0	0	0	0	0	0	0	0	0	0	0	0	0	0	0	0	0	0	0	0	2	dispensable
pan_gene_21928	pan_gene_4304	Anthesis-silking_interval	Anthesis-silking_interval	1	0	1	1	1	1	0	0	1	0	1	1	1	1	0	0	0	1	0	0	1	1	1	0	1	0	15	near-core
pan_gene_21928	pan_gene_4419	Anthesis-silking_interval	Anthesis-silking_interval;Average_internode_length_(above_ear);Average_internode_length_(below_ear);Leaf_length;Tassel_length	0	0	0	0	0	0	0	0	0	0	0	0	0	0	0	0	0	0	0	0	1	0	0	0	0	0	1	private
pan_gene_21928	pan_gene_5366	Anthesis-silking_interval	Anthesis-silking_interval;Cob_diameter;Nodes_per_plant;Total_amino_acids	1	0	1	0	0	0	0	0	0	0	0	0	0	0	0	0	0	0	0	0	0	0	0	0	0	0	2	dispensable
pan_gene_21928	pan_gene_5480	Anthesis-silking_interval	Anthesis-silking_interval;Boxcox-transformed_leaf_angle;Days_to_silk;Protein	0	0	0	0	0	0	0	0	0	0	0	0	0	0	1	0	0	0	0	0	0	0	0	0	0	0	1	private
pan_gene_21928	pan_gene_5481	Anthesis-silking_interval	Anthesis-silking_interval;Boxcox-transformed_leaf_angle;Ratio_of_ear_height_to_total_height	1	0	0	0	0	0	0	0	0	0	1	0	0	0	0	0	0	1	0	0	0	0	0	0	0	0	3	dispensable
pan_gene_21928	pan_gene_7798	Anthesis-silking_interval	Anthesis-silking_interval	1	1	1	1	1	1	1	0	1	0	1	1	1	1	1	1	1	1	0	0	1	1	1	0	1	1	21	core
pan_gene_21928	pan_gene_8375	Anthesis-silking_interval	Anthesis-silking_interval;Nodes_above_ear;Tassel_length	1	0	1	0	1	1	1	0	0	0	0	0	1	0	0	1	1	1	0	1	0	0	1	0	0	1	12	near-core
pan_gene_21928	pan_gene_8827	Anthesis-silking_interval	Anthesis-silking_interval;Average_internode_length_(above_ear);Nodes_per_plant	0	1	0	1	0	1	1	0	1	0	0	1	0	1	1	1	1	1	0	0	1	1	1	0	1	0	15	near-core
pan_gene_21928	pan_gene_8845	Anthesis-silking_interval	Anthesis-silking_interval;Chlorophyll_A;Nodes_to_ear	1	0	0	0	1	1	1	0	0	0	1	1	0	0	1	1	1	1	0	1	1	0	1	0	1	0	14	near-core
pan_gene_21928	pan_gene_9108	Anthesis-silking_interval	Anthesis-silking_interval	1	0	1	0	1	0	1	0	0	0	1	0	1	0	1	1	1	1	0	0	1	0	1	0	1	1	14	near-core
pan_gene_22214	pan_gene_22535	Anthesis-silking_interval;Days_to_anthesis;Days_to_silk	Anthesis-silking_interval;Chlorophyll_B	1	0	0	0	0	0	0	0	0	0	0	0	0	0	0	0	0	0	0	0	0	0	0	0	0	0	1	private
pan_gene_22214	pan_gene_7652	Anthesis-silking_interval;Days_to_anthesis;Days_to_silk	Anthesis-silking_interval	1	0	0	0	0	1	0	0	0	0	0	0	0	0	0	0	1	0	0	0	0	0	0	0	0	0	3	dispensable
pan_gene_22214	pan_gene_9436	Anthesis-silking_interval;Days_to_anthesis;Days_to_silk	Anthesis-silking_interval;Nodes_per_plant;Nodes_to_ear	1	0	0	0	0	0	0	0	0	0	0	0	0	0	0	0	0	0	0	0	0	0	0	0	0	0	1	private
pan_gene_22215	pan_gene_7797	Anthesis-silking_interval;Nodes_to_ear	Anthesis-silking_interval	0	0	0	0	0	0	0	0	0	0	0	0	1	0	0	0	0	0	0	0	0	0	0	0	0	0	1	private
pan_gene_22216	pan_gene_27521	Anthesis-silking_interval;Nodes_to_ear	Anthesis-silking_interval	1	0	0	0	0	0	0	0	0	0	0	0	0	0	0	0	0	0	0	0	0	0	1	1	0	0	3	dispensable
pan_gene_22237	pan_gene_28855	Anthesis-silking_interval;Average_internode_length_(above_ear);Chlorophyll_B;Days_to_anthesis	Anthesis-silking_interval	1	1	0	0	0	0	0	0	0	0	0	0	0	0	0	1	0	0	0	0	0	0	0	1	0	0	4	dispensable
pan_gene_22237	pan_gene_8375	Anthesis-silking_interval;Average_internode_length_(above_ear);Chlorophyll_B;Days_to_anthesis	Anthesis-silking_interval;Nodes_above_ear;Tassel_length	1	0	1	0	1	0	1	0	0	0	0	0	0	0	1	1	0	0	0	1	1	0	0	1	0	0	9	dispensable
pan_gene_22246	pan_gene_29887	Anthesis-silking_interval;Average_internode_length_(above_ear);Average_internode_length_(whole_plant)	Anthesis-silking_interval;Days_to_anthesis;Leaf_width;Photoperiod_Growing-degree_days_to_silk	1	0	0	1	1	1	0	0	1	0	0	0	0	0	0	0	0	0	0	0	1	0	0	0	0	0	6	dispensable
pan_gene_22255	pan_gene_5368	100_Kernel_weight;Anthesis-silking_interval;Average_internode_length_(whole_plant)	Anthesis-silking_interval;Cob_diameter;Leaf_length;Nodes_above_ear;Photoperiod_growing-degree_days_to_anthesis	1	0	1	0	1	1	1	0	1	1	0	1	0	0	0	1	1	0	0	0	0	0	1	1	0	0	12	near-core
pan_gene_22256	pan_gene_24449	Anthesis-silking_interval;Average_internode_length_(above_ear);Height_above_ear;Tassel_branch_number	Anthesis-silking_interval;Average_internode_length_(below_ear);Nodes_to_ear	0	0	0	0	0	0	0	0	0	0	0	0	0	1	0	0	0	0	0	0	0	0	0	0	0	0	1	private
pan_gene_22260	pan_gene_8371	Anthesis-silking_interval	Anthesis-silking_interval;Nitrate	1	0	1	1	1	0	1	0	0	1	0	0	1	1	0	1	0	0	0	1	1	0	0	1	0	0	12	near-core
pan_gene_22260	pan_gene_9123	Anthesis-silking_interval	Anthesis-silking_interval	1	1	1	1	1	0	1	1	0	1	0	0	1	1	0	1	0	1	0	1	0	0	1	1	1	0	16	near-core
pan_gene_22316	pan_gene_2750	Anthesis-silking_interval	Anthesis-silking_interval;Nodes_to_ear	0	0	0	1	0	0	0	0	0	0	0	0	0	0	0	0	0	0	0	0	0	0	0	0	0	0	1	private
pan_gene_22316	pan_gene_7798	Anthesis-silking_interval	Anthesis-silking_interval	0	0	0	1	1	0	0	1	0	0	0	0	0	0	0	0	0	0	0	0	0	0	0	0	0	0	3	dispensable
pan_gene_22365	pan_gene_9122	Anthesis-silking_interval;Days_to_silk;Ear_row_number;Ratio_of_ear_height_to_total_height	Anthesis-silking_interval;Tassel_length	0	0	0	0	0	0	0	0	0	0	0	0	1	0	0	0	0	0	0	0	0	0	0	0	0	0	1	private
pan_gene_22531	pan_gene_392	Anthesis-silking_interval;Days_to_anthesis	Anthesis-silking_interval	1	0	1	0	0	0	1	0	0	1	0	1	1	0	1	1	0	0	1	0	0	1	1	0	0	1	12	near-core
pan_gene_22531	pan_gene_6990	Anthesis-silking_interval;Days_to_anthesis	Anthesis-silking_interval;Southern_leaf_blight	1	0	0	0	0	0	0	0	0	0	0	0	0	0	0	0	0	0	0	0	0	0	0	0	0	0	1	private
pan_gene_22534	pan_gene_7798	Anthesis-silking_interval;Chlorophyll_B;Days_to_anthesis	Anthesis-silking_interval	1	0	0	1	1	1	1	0	1	0	0	1	0	1	1	0	0	0	1	0	1	0	0	0	0	0	11	near-core
pan_gene_22534	pan_gene_8375	Anthesis-silking_interval;Chlorophyll_B;Days_to_anthesis	Anthesis-silking_interval;Nodes_above_ear;Tassel_length	1	0	0	0	1	1	1	0	0	0	0	0	0	0	0	0	0	0	1	1	0	0	0	0	1	0	7	dispensable
pan_gene_22535	pan_gene_31615	Anthesis-silking_interval;Chlorophyll_B	Anthesis-silking_interval;Boxcox-transformed_leaf_angle;Ear_row_number;Southern_leaf_blight	1	0	0	0	0	0	0	0	0	0	0	0	0	0	0	0	0	0	0	0	0	0	0	0	0	0	1	private
pan_gene_22535	pan_gene_7652	Anthesis-silking_interval;Chlorophyll_B	Anthesis-silking_interval	1	0	0	0	0	0	0	0	0	0	0	0	0	0	0	0	0	0	0	0	0	0	0	0	0	0	1	private
pan_gene_22536	pan_gene_28855	Anthesis-silking_interval;Chlorophyll_B	Anthesis-silking_interval	1	1	0	0	1	0	1	0	0	1	1	0	1	0	0	1	1	0	0	0	1	1	0	0	1	0	12	near-core
pan_gene_22557	pan_gene_7850	Anthesis-silking_interval	Anthesis-silking_interval;Nodes_to_ear	1	0	1	0	0	0	1	0	0	0	0	0	0	0	0	0	1	0	1	0	0	0	0	0	0	0	5	dispensable
pan_gene_22876	pan_gene_27255	Anthesis-silking_interval	Anthesis-silking_interval;Average_internode_length_(above_ear);Average_internode_length_(whole_plant)	1	0	0	0	0	0	0	0	0	0	0	0	0	0	0	0	0	0	0	0	0	0	0	0	0	0	1	private
pan_gene_23679	pan_gene_24449	Anthesis-silking_interval;Cob_diameter;Starch	Anthesis-silking_interval;Average_internode_length_(below_ear);Nodes_to_ear	1	1	0	0	0	0	1	1	1	0	0	1	0	1	0	0	1	0	0	1	0	0	1	0	1	0	11	near-core
pan_gene_23679	pan_gene_58159	Anthesis-silking_interval;Cob_diameter;Starch	Anthesis-silking_interval;Ear_height;Ratio_of_ear_height_to_total_height	1	0	0	0	0	0	0	0	0	0	0	0	0	0	0	0	0	0	0	0	0	0	0	0	0	0	1	private
pan_gene_23822	pan_gene_29922	Anthesis-silking_interval;Ear_height;Northern_Leaf_Blight	Anthesis-silking_interval	1	0	0	0	0	1	0	0	0	0	0	0	0	0	0	0	0	0	1	1	0	1	1	0	1	1	8	dispensable
pan_gene_23822	pan_gene_6838	Anthesis-silking_interval;Ear_height;Northern_Leaf_Blight	Anthesis-silking_interval;Leaf_width	1	1	0	1	0	1	0	0	0	0	1	1	0	0	0	1	1	1	0	0	1	1	1	0	0	0	12	near-core
pan_gene_23882	pan_gene_26981	Anthesis-silking_interval;Boxcox-transformed_leaf_angle	Anthesis-silking_interval;Northern_Leaf_Blight	1	1	1	1	1	0	1	1	1	0	1	1	1	1	1	0	1	1	1	1	1	1	1	1	1	1	23	core
pan_gene_23882	pan_gene_29477	Anthesis-silking_interval;Boxcox-transformed_leaf_angle	Anthesis-silking_interval	1	0	1	0	1	0	1	0	0	1	1	0	0	1	0	0	1	0	0	1	1	0	1	0	0	1	12	near-core
pan_gene_23882	pan_gene_30809	Anthesis-silking_interval;Boxcox-transformed_leaf_angle	Anthesis-silking_interval	1	0	0	0	1	0	0	0	0	0	1	1	0	1	0	0	1	1	1	0	0	0	0	1	1	0	10	dispensable
pan_gene_23882	pan_gene_6920	Anthesis-silking_interval;Boxcox-transformed_leaf_angle	Anthesis-silking_interval	1	1	1	0	1	0	1	0	0	1	1	1	0	1	1	0	0	1	0	1	0	1	1	1	1	1	17	near-core
pan_gene_23882	pan_gene_8268	Anthesis-silking_interval;Boxcox-transformed_leaf_angle	Anthesis-silking_interval	1	0	1	1	1	0	0	0	1	0	1	1	1	1	0	0	1	1	1	1	1	1	0	1	0	1	17	near-core
pan_gene_23882	pan_gene_8831	Anthesis-silking_interval;Boxcox-transformed_leaf_angle	Anthesis-silking_interval;Nodes_to_ear;Stalk_strength	1	1	1	0	1	0	1	1	0	1	1	1	0	1	1	0	1	1	0	1	1	1	1	1	0	1	19	near-core
pan_gene_24087	pan_gene_5389	Anthesis-silking_interval;Glutamate	Anthesis-silking_interval;Average_internode_length_(below_ear);Ear_row_number;Tassel_branch_number	0	0	0	0	0	0	0	1	0	0	0	0	0	0	0	0	0	0	0	0	0	0	0	0	0	0	1	private
pan_gene_24087	pan_gene_9099	Anthesis-silking_interval;Glutamate	Anthesis-silking_interval;Days_to_silk;Ear_height	1	0	0	0	0	0	0	0	0	0	0	0	0	0	0	0	0	0	0	0	0	0	0	0	0	0	1	private
pan_gene_24087	pan_gene_9116	Anthesis-silking_interval;Glutamate	Anthesis-silking_interval;Days_to_silk;Height_above_ear;Leaf_width;Nodes_to_ear	1	0	1	0	0	1	0	1	0	0	1	1	1	1	1	0	1	1	0	1	1	0	0	0	0	1	14	near-core
pan_gene_24087	pan_gene_9861	Anthesis-silking_interval;Glutamate	Anthesis-silking_interval;Days_to_silk;Plant_height;Ratio_of_ear_height_to_total_height;Tassel_branch_number	1	0	0	0	0	0	0	0	0	0	0	0	0	0	0	0	0	0	0	0	0	0	0	0	0	0	1	private
pan_gene_24284	pan_gene_27620	Anthesis-silking_interval;Nodes_to_ear	Anthesis-silking_interval;Glucose	1	0	1	0	0	0	0	0	0	0	0	0	0	0	0	0	0	0	0	0	0	0	0	0	0	0	2	dispensable
pan_gene_24294	pan_gene_29834	Anthesis-silking_interval;Boxcox-transformed_leaf_angle	Anthesis-silking_interval	1	0	0	1	0	0	0	1	0	0	1	0	0	0	0	0	0	0	1	0	1	1	1	0	0	0	8	dispensable
pan_gene_24294	pan_gene_4304	Anthesis-silking_interval;Boxcox-transformed_leaf_angle	Anthesis-silking_interval	1	1	1	0	1	1	1	0	1	1	1	1	1	1	0	0	1	1	1	0	1	1	1	1	1	1	21	core
pan_gene_24294	pan_gene_7798	Anthesis-silking_interval;Boxcox-transformed_leaf_angle	Anthesis-silking_interval	1	1	1	1	1	1	1	1	1	1	1	1	1	1	1	1	1	1	1	1	1	1	1	1	1	1	26	core
pan_gene_24294	pan_gene_8827	Anthesis-silking_interval;Boxcox-transformed_leaf_angle	Anthesis-silking_interval;Average_internode_length_(above_ear);Nodes_per_plant	0	1	1	1	1	1	1	0	1	1	1	1	1	1	1	1	1	1	1	1	1	1	1	1	1	1	24	core
pan_gene_24449	pan_gene_7229	Anthesis-silking_interval;Average_internode_length_(below_ear);Nodes_to_ear	Anthesis-silking_interval;Average_internode_length_(above_ear);Tassel_branch_number	0	0	0	0	0	0	0	0	0	0	0	0	0	1	0	0	0	0	0	0	0	0	0	0	0	0	1	private
pan_gene_24565	pan_gene_9120	Anthesis-silking_interval;Chlorophyll_B;Sucrose	Anthesis-silking_interval;Days_to_silk;Ear_height;Ratio_of_ear_height_to_total_height;Stalk_strength	1	0	0	0	0	0	0	0	0	0	0	0	0	0	0	0	0	0	0	0	0	0	0	0	1	1	3	dispensable
pan_gene_26602	pan_gene_28732	Anthesis-silking_interval;Height_above_ear;Nodes_per_plant;Southern_leaf_blight	Anthesis-silking_interval;Days_to_anthesis;Ear_height;Leaf_length;Leaf_width;Nodes_per_plant;Photoperiod_Growing-degree_days_to_silk;Photoperiod_growing-degree_days_to_anthesis	1	1	0	1	1	0	0	1	1	0	0	0	0	1	0	0	0	1	0	0	0	0	0	0	0	0	8	dispensable
pan_gene_26602	pan_gene_5368	Anthesis-silking_interval;Height_above_ear;Nodes_per_plant;Southern_leaf_blight	Anthesis-silking_interval;Cob_diameter;Leaf_length;Nodes_above_ear;Photoperiod_growing-degree_days_to_anthesis	1	1	0	0	0	1	0	0	1	1	1	1	1	1	1	0	0	1	1	0	0	1	1	0	0	1	15	near-core
pan_gene_26602	pan_gene_5481	Anthesis-silking_interval;Height_above_ear;Nodes_per_plant;Southern_leaf_blight	Anthesis-silking_interval;Boxcox-transformed_leaf_angle;Ratio_of_ear_height_to_total_height	1	0	0	0	0	0	0	0	0	0	0	0	0	0	0	0	0	0	0	0	0	0	0	0	0	0	1	private
pan_gene_26602	pan_gene_8375	Anthesis-silking_interval;Height_above_ear;Nodes_per_plant;Southern_leaf_blight	Anthesis-silking_interval;Nodes_above_ear;Tassel_length	1	0	0	0	1	1	0	0	0	0	0	0	0	0	1	0	0	1	0	0	0	0	1	0	0	1	7	dispensable
pan_gene_26602	pan_gene_8845	Anthesis-silking_interval;Height_above_ear;Nodes_per_plant;Southern_leaf_blight	Anthesis-silking_interval;Chlorophyll_A;Nodes_to_ear	1	0	0	0	1	0	0	0	0	0	0	0	0	0	1	0	0	1	0	0	0	0	1	0	0	0	5	dispensable
pan_gene_26602	pan_gene_9108	Anthesis-silking_interval;Height_above_ear;Nodes_per_plant;Southern_leaf_blight	Anthesis-silking_interval	1	0	0	0	1	0	0	0	0	0	1	0	1	0	1	0	0	1	1	0	0	0	1	0	0	1	9	dispensable
pan_gene_26644	pan_gene_38845	Anthesis-silking_interval;Ear_height;Nodes_per_plant;Nodes_to_ear	Anthesis-silking_interval	1	0	0	1	0	0	0	0	0	0	0	0	0	1	0	1	0	0	0	0	0	0	0	0	0	0	4	dispensable
pan_gene_26644	pan_gene_4304	Anthesis-silking_interval;Ear_height;Nodes_per_plant;Nodes_to_ear	Anthesis-silking_interval	1	0	0	1	0	0	0	0	0	0	0	0	0	1	0	0	0	0	0	0	0	0	0	0	0	0	3	dispensable
pan_gene_26662	pan_gene_9104	Anthesis-silking_interval;Average_internode_length_(above_ear);Leaf_width;Nodes_per_plant	Anthesis-silking_interval	1	0	0	0	0	0	0	0	0	0	0	0	0	0	0	0	0	0	0	0	0	0	0	0	0	0	1	private
pan_gene_26804	pan_gene_365	Anthesis-silking_interval	Anthesis-silking_interval;Average_internode_length_(above_ear);Height_above_ear;Plant_height	0	0	0	0	0	1	0	0	0	0	0	0	0	0	0	0	0	0	0	0	0	0	0	0	0	0	1	private
pan_gene_26981	pan_gene_29477	Anthesis-silking_interval;Northern_Leaf_Blight	Anthesis-silking_interval	1	0	1	1	1	0	1	0	0	0	1	0	0	0	1	0	1	0	0	1	0	0	1	0	0	1	11	near-core
pan_gene_26981	pan_gene_32532	Anthesis-silking_interval;Northern_Leaf_Blight	Anthesis-silking_interval;Average_internode_length_(whole_plant)	1	0	0	0	0	0	0	0	0	0	0	0	0	0	0	0	0	1	0	0	0	0	0	0	0	0	2	dispensable
pan_gene_26981	pan_gene_6920	Anthesis-silking_interval;Northern_Leaf_Blight	Anthesis-silking_interval	1	1	1	0	1	1	1	1	0	0	1	1	1	1	1	1	1	1	0	1	0	1	1	1	0	1	20	core
pan_gene_26981	pan_gene_7973	Anthesis-silking_interval;Northern_Leaf_Blight	Anthesis-silking_interval	1	0	1	0	1	1	0	0	1	0	0	0	0	1	1	0	0	0	0	1	0	0	1	1	0	1	11	near-core
pan_gene_26981	pan_gene_8268	Anthesis-silking_interval;Northern_Leaf_Blight	Anthesis-silking_interval	1	0	1	0	0	0	1	0	0	0	1	1	1	1	1	0	1	1	0	1	1	0	0	0	0	1	13	near-core
pan_gene_26981	pan_gene_8831	Anthesis-silking_interval;Northern_Leaf_Blight	Anthesis-silking_interval;Nodes_to_ear;Stalk_strength	1	1	1	0	1	1	0	1	1	0	0	1	1	1	1	1	1	1	0	1	1	1	1	1	0	1	20	core
pan_gene_27085	pan_gene_28054	Anthesis-silking_interval	Anthesis-silking_interval	1	0	0	0	0	0	0	0	0	0	0	0	0	0	0	0	0	0	0	0	0	0	0	0	0	0	1	private
pan_gene_27200	pan_gene_27622	Anthesis-silking_interval;Leaf_length;Photoperiod_Growing-degree_days_to_silk	Anthesis-silking_interval	1	0	0	0	0	0	0	0	0	0	0	0	0	0	0	1	0	0	0	0	0	0	0	0	0	0	2	dispensable
pan_gene_27200	pan_gene_8378	Anthesis-silking_interval;Leaf_length;Photoperiod_Growing-degree_days_to_silk	Anthesis-silking_interval;Days_to_anthesis;Tassel_length	1	0	0	1	1	0	0	0	0	0	0	1	1	1	0	1	1	0	0	1	0	0	0	1	0	1	11	near-core
pan_gene_27202	pan_gene_9104	Anthesis-silking_interval;Northern_Leaf_Blight;Photoperiod_Growing-degree_days_to_silk	Anthesis-silking_interval	1	0	0	0	0	0	0	0	0	0	0	0	0	0	0	0	0	0	0	0	0	0	0	0	0	0	1	private
pan_gene_2750	pan_gene_7798	Anthesis-silking_interval;Nodes_to_ear	Anthesis-silking_interval	1	0	1	1	1	1	1	0	1	0	1	1	0	1	1	1	0	1	1	0	1	0	1	1	0	1	18	near-core
pan_gene_2751	pan_gene_7652	Anthesis-silking_interval;Nodes_to_ear	Anthesis-silking_interval	1	0	0	0	0	0	0	0	0	0	0	0	0	0	0	0	0	0	0	0	0	0	0	0	0	0	1	private
pan_gene_2777	pan_gene_4182	Anthesis-silking_interval	Anthesis-silking_interval;Ratio_of_ear_height_to_total_height;Tassel_branch_number	0	0	0	0	0	1	1	0	0	1	1	1	1	0	0	0	0	0	0	1	1	0	0	1	0	0	9	dispensable
pan_gene_2777	pan_gene_7848	Anthesis-silking_interval	Anthesis-silking_interval;Nodes_above_ear	0	0	0	0	0	0	0	0	0	0	1	0	0	1	0	0	0	0	0	0	0	0	0	0	1	0	3	dispensable
pan_gene_2777	pan_gene_7849	Anthesis-silking_interval	Anthesis-silking_interval;Average_internode_length_(whole_plant);Cob_diameter;Height_per_day_(until_flowering)	1	0	1	0	1	0	1	1	1	1	0	1	0	1	1	1	0	0	1	0	1	0	0	1	0	1	15	near-core
pan_gene_2777	pan_gene_7958	Anthesis-silking_interval	Anthesis-silking_interval	1	0	1	0	1	1	1	1	1	1	1	1	1	1	0	1	0	0	1	0	1	0	0	1	1	1	18	near-core
pan_gene_2777	pan_gene_8839	Anthesis-silking_interval	Anthesis-silking_interval;Height_above_ear	0	0	0	0	1	0	0	1	0	1	0	0	1	0	0	0	0	0	0	0	0	0	0	0	1	0	5	dispensable
pan_gene_28000	pan_gene_5368	Anthesis-silking_interval;Tassel_length	Anthesis-silking_interval;Cob_diameter;Leaf_length;Nodes_above_ear;Photoperiod_growing-degree_days_to_anthesis	0	0	0	0	0	0	0	0	0	1	0	0	1	0	0	0	0	0	0	0	0	0	0	0	0	0	2	dispensable
pan_gene_28732	pan_gene_28855	Anthesis-silking_interval;Days_to_anthesis;Ear_height;Leaf_length;Leaf_width;Nodes_per_plant;Photoperiod_Growing-degree_days_to_silk;Photoperiod_growing-degree_days_to_anthesis	Anthesis-silking_interval	1	1	1	0	0	0	1	0	0	1	1	1	1	0	0	0	1	1	1	1	1	1	1	0	0	1	16	near-core
pan_gene_28732	pan_gene_31840	Anthesis-silking_interval;Days_to_anthesis;Ear_height;Leaf_length;Leaf_width;Nodes_per_plant;Photoperiod_Growing-degree_days_to_silk;Photoperiod_growing-degree_days_to_anthesis	Anthesis-silking_interval;Days_to_anthesis;Ear_height;Total_amino_acids	1	1	0	1	1	0	0	0	0	1	0	0	1	1	0	1	0	0	1	0	1	0	0	0	1	0	11	near-core
pan_gene_28732	pan_gene_5368	Anthesis-silking_interval;Days_to_anthesis;Ear_height;Leaf_length;Leaf_width;Nodes_per_plant;Photoperiod_Growing-degree_days_to_silk;Photoperiod_growing-degree_days_to_anthesis	Anthesis-silking_interval;Cob_diameter;Leaf_length;Nodes_above_ear;Photoperiod_growing-degree_days_to_anthesis	1	1	0	0	0	1	1	0	1	0	1	0	0	1	0	0	0	1	0	1	0	0	0	1	0	1	11	near-core
pan_gene_28732	pan_gene_5481	Anthesis-silking_interval;Days_to_anthesis;Ear_height;Leaf_length;Leaf_width;Nodes_per_plant;Photoperiod_Growing-degree_days_to_silk;Photoperiod_growing-degree_days_to_anthesis	Anthesis-silking_interval;Boxcox-transformed_leaf_angle;Ratio_of_ear_height_to_total_height	1	0	0	0	0	0	0	0	0	0	0	0	0	0	1	0	0	0	0	0	0	0	0	0	0	0	2	dispensable
pan_gene_28732	pan_gene_8361	Anthesis-silking_interval;Days_to_anthesis;Ear_height;Leaf_length;Leaf_width;Nodes_per_plant;Photoperiod_Growing-degree_days_to_silk;Photoperiod_growing-degree_days_to_anthesis	Anthesis-silking_interval	1	1	1	1	1	1	1	0	1	1	0	1	1	0	0	0	0	0	1	1	1	0	0	1	0	1	16	near-core
pan_gene_28732	pan_gene_8371	Anthesis-silking_interval;Days_to_anthesis;Ear_height;Leaf_length;Leaf_width;Nodes_per_plant;Photoperiod_Growing-degree_days_to_silk;Photoperiod_growing-degree_days_to_anthesis	Anthesis-silking_interval;Nitrate	1	0	0	0	1	0	1	1	1	1	0	0	1	0	0	0	0	0	0	1	0	0	1	1	1	0	11	near-core
pan_gene_28732	pan_gene_8845	Anthesis-silking_interval;Days_to_anthesis;Ear_height;Leaf_length;Leaf_width;Nodes_per_plant;Photoperiod_Growing-degree_days_to_silk;Photoperiod_growing-degree_days_to_anthesis	Anthesis-silking_interval;Chlorophyll_A;Nodes_to_ear	1	0	1	0	1	1	1	0	0	1	0	0	0	0	0	0	1	0	0	1	0	0	0	0	0	0	8	dispensable
pan_gene_28855	pan_gene_8371	Anthesis-silking_interval	Anthesis-silking_interval;Nitrate	1	0	0	0	0	0	0	0	0	1	0	0	1	0	0	1	0	1	0	1	0	0	0	0	0	0	6	dispensable
pan_gene_29477	pan_gene_6920	Anthesis-silking_interval	Anthesis-silking_interval	1	1	1	0	0	0	0	0	0	0	1	0	0	0	1	0	0	0	0	1	0	0	1	0	0	1	8	dispensable
pan_gene_29834	pan_gene_4304	Anthesis-silking_interval	Anthesis-silking_interval	1	0	0	1	0	0	0	1	0	0	1	0	1	0	0	0	0	0	1	0	1	1	0	0	0	0	8	dispensable
pan_gene_29834	pan_gene_8375	Anthesis-silking_interval	Anthesis-silking_interval;Nodes_above_ear;Tassel_length	1	1	0	0	0	0	0	0	0	1	0	0	1	0	0	0	0	1	0	0	0	0	1	0	0	0	6	dispensable
pan_gene_29880	pan_gene_4088	Anthesis-silking_interval;Days_to_anthesis;Tassel_length	Anthesis-silking_interval	1	0	0	0	0	0	0	0	0	0	0	0	0	0	0	0	0	0	0	1	0	0	0	0	0	0	2	dispensable
pan_gene_29880	pan_gene_8737	Anthesis-silking_interval;Days_to_anthesis;Tassel_length	Anthesis-silking_interval;Leaf_length	0	0	1	0	0	0	0	0	1	0	0	0	0	0	0	0	0	0	0	0	0	0	0	0	0	0	2	dispensable
pan_gene_29887	pan_gene_4088	Anthesis-silking_interval;Days_to_anthesis;Leaf_width;Photoperiod_Growing-degree_days_to_silk	Anthesis-silking_interval	1	0	0	0	1	0	0	0	0	0	0	0	0	0	0	0	0	0	0	0	0	0	0	0	0	0	2	dispensable
pan_gene_29887	pan_gene_4458	Anthesis-silking_interval;Days_to_anthesis;Leaf_width;Photoperiod_Growing-degree_days_to_silk	Anthesis-silking_interval;Boxcox-transformed_leaf_angle;Days_to_silk;Nodes_above_ear;Photoperiod_Growing-degree_days_to_silk	1	0	0	0	0	0	0	0	0	1	0	0	1	0	1	0	0	0	0	0	0	0	0	0	1	0	5	dispensable
pan_gene_29887	pan_gene_8737	Anthesis-silking_interval;Days_to_anthesis;Leaf_width;Photoperiod_Growing-degree_days_to_silk	Anthesis-silking_interval;Leaf_length	0	0	1	1	1	0	0	0	1	0	0	0	0	0	0	0	0	0	0	1	1	0	0	0	0	1	7	dispensable
pan_gene_29922	pan_gene_31531	Anthesis-silking_interval	Anthesis-silking_interval	1	0	1	1	0	0	0	0	1	0	1	1	0	1	0	1	1	1	1	1	1	1	1	1	0	1	17	near-core
pan_gene_30809	pan_gene_8829	Anthesis-silking_interval	Anthesis-silking_interval;Height_above_ear;Nodes_to_ear;Ratio_of_ear_height_to_total_height;Stalk_strength	1	0	0	1	1	0	1	0	0	0	0	0	0	0	0	1	1	0	0	0	0	0	0	0	0	0	6	dispensable
pan_gene_30809	pan_gene_8831	Anthesis-silking_interval	Anthesis-silking_interval;Nodes_to_ear;Stalk_strength	1	0	0	0	1	0	1	0	0	0	1	0	0	0	0	0	1	1	0	0	0	0	0	1	0	0	7	dispensable
pan_gene_30809	pan_gene_9122	Anthesis-silking_interval	Anthesis-silking_interval;Tassel_length	1	0	0	0	1	0	1	0	0	0	1	1	0	1	0	1	0	0	1	0	0	0	0	0	0	0	8	dispensable
pan_gene_31532	pan_gene_7798	Anthesis-silking_interval	Anthesis-silking_interval	0	0	0	0	1	0	0	0	0	0	0	0	0	0	0	0	0	0	0	0	0	0	0	0	0	0	1	private
pan_gene_31532	pan_gene_8389	Anthesis-silking_interval	Anthesis-silking_interval	0	0	0	0	1	0	0	0	0	0	0	0	0	0	0	0	0	0	0	0	0	0	0	0	0	0	1	private
pan_gene_31532	pan_gene_8827	Anthesis-silking_interval	Anthesis-silking_interval;Average_internode_length_(above_ear);Nodes_per_plant	0	0	0	0	1	0	0	0	0	0	0	0	0	0	0	0	0	0	0	0	0	0	0	0	0	0	1	private
pan_gene_31615	pan_gene_7652	Anthesis-silking_interval;Boxcox-transformed_leaf_angle;Ear_row_number;Southern_leaf_blight	Anthesis-silking_interval	1	0	0	0	0	0	0	0	0	0	0	0	0	0	0	0	0	0	0	0	0	0	0	0	0	0	1	private
pan_gene_31615	pan_gene_9116	Anthesis-silking_interval;Boxcox-transformed_leaf_angle;Ear_row_number;Southern_leaf_blight	Anthesis-silking_interval;Days_to_silk;Height_above_ear;Leaf_width;Nodes_to_ear	1	0	0	0	0	0	0	0	0	0	0	0	0	0	0	0	0	0	0	0	0	0	0	0	0	0	1	private
pan_gene_31840	pan_gene_5481	Anthesis-silking_interval;Days_to_anthesis;Ear_height;Total_amino_acids	Anthesis-silking_interval;Boxcox-transformed_leaf_angle;Ratio_of_ear_height_to_total_height	1	0	0	0	0	0	0	0	0	0	0	0	0	0	0	0	0	0	0	0	0	0	0	0	0	0	1	private
pan_gene_31840	pan_gene_8361	Anthesis-silking_interval;Days_to_anthesis;Ear_height;Total_amino_acids	Anthesis-silking_interval	1	1	1	1	1	0	1	0	1	1	1	0	1	0	1	0	0	1	0	0	1	0	1	0	0	0	14	near-core
pan_gene_31840	pan_gene_8375	Anthesis-silking_interval;Days_to_anthesis;Ear_height;Total_amino_acids	Anthesis-silking_interval;Nodes_above_ear;Tassel_length	1	1	0	0	0	0	0	0	0	0	0	0	0	0	0	0	0	0	0	0	0	0	0	0	1	0	3	dispensable
pan_gene_32532	pan_gene_8268	Anthesis-silking_interval;Average_internode_length_(whole_plant)	Anthesis-silking_interval	1	0	0	0	0	1	0	0	0	1	0	0	0	0	0	1	1	0	0	1	0	0	0	0	0	0	6	dispensable
pan_gene_38845	pan_gene_392	Anthesis-silking_interval	Anthesis-silking_interval	1	0	0	0	0	0	0	0	1	0	0	0	0	1	0	0	0	0	0	0	0	0	0	0	0	1	4	dispensable
pan_gene_38845	pan_gene_4304	Anthesis-silking_interval	Anthesis-silking_interval	1	0	0	1	1	0	1	0	1	1	0	0	0	1	0	1	0	0	0	0	0	0	0	0	0	1	9	dispensable
pan_gene_38845	pan_gene_8827	Anthesis-silking_interval	Anthesis-silking_interval;Average_internode_length_(above_ear);Nodes_per_plant	0	0	0	1	1	0	1	0	1	1	0	0	0	1	0	0	0	0	0	0	0	0	0	0	0	1	7	dispensable
pan_gene_392	pan_gene_6990	Anthesis-silking_interval	Anthesis-silking_interval;Southern_leaf_blight	1	0	0	0	0	0	0	0	1	0	0	0	1	0	0	0	0	0	0	0	1	0	0	0	0	0	4	dispensable
pan_gene_392	pan_gene_8827	Anthesis-silking_interval	Anthesis-silking_interval;Average_internode_length_(above_ear);Nodes_per_plant	0	1	0	0	0	1	1	0	1	1	0	1	1	0	0	0	1	0	1	1	1	1	1	1	0	1	15	near-core
pan_gene_4088	pan_gene_4458	Anthesis-silking_interval	Anthesis-silking_interval;Boxcox-transformed_leaf_angle;Days_to_silk;Nodes_above_ear;Photoperiod_Growing-degree_days_to_silk	1	0	0	0	0	0	0	0	0	0	0	0	0	0	0	0	0	0	0	1	0	0	0	0	0	0	2	dispensable
pan_gene_4182	pan_gene_7848	Anthesis-silking_interval;Ratio_of_ear_height_to_total_height;Tassel_branch_number	Anthesis-silking_interval;Nodes_above_ear	0	0	0	0	0	0	0	0	0	0	1	0	0	0	0	0	0	0	0	0	0	0	0	0	0	0	1	private
pan_gene_4182	pan_gene_7849	Anthesis-silking_interval;Ratio_of_ear_height_to_total_height;Tassel_branch_number	Anthesis-silking_interval;Average_internode_length_(whole_plant);Cob_diameter;Height_per_day_(until_flowering)	0	1	0	0	0	0	1	0	0	1	1	1	1	0	0	0	0	0	0	1	1	0	1	1	0	0	10	dispensable
pan_gene_4182	pan_gene_7958	Anthesis-silking_interval;Ratio_of_ear_height_to_total_height;Tassel_branch_number	Anthesis-silking_interval	0	1	0	0	0	0	1	0	0	1	1	1	1	0	0	0	0	0	0	0	1	0	1	1	0	0	9	dispensable
pan_gene_4182	pan_gene_8839	Anthesis-silking_interval;Ratio_of_ear_height_to_total_height;Tassel_branch_number	Anthesis-silking_interval;Height_above_ear	0	0	0	0	0	0	0	0	0	1	1	0	1	0	0	0	0	0	0	0	0	0	1	0	0	0	4	dispensable
pan_gene_4304	pan_gene_4485	Anthesis-silking_interval	Anthesis-silking_interval;Ear_height	0	0	0	0	0	0	0	0	0	1	0	0	0	0	0	0	0	0	0	0	0	0	0	0	0	0	1	private
pan_gene_4304	pan_gene_5366	Anthesis-silking_interval	Anthesis-silking_interval;Cob_diameter;Nodes_per_plant;Total_amino_acids	1	0	1	0	0	0	0	0	0	0	0	0	0	0	0	0	0	0	0	0	0	0	1	0	0	0	3	dispensable
pan_gene_4304	pan_gene_6799	Anthesis-silking_interval	Anthesis-silking_interval	1	1	0	1	1	1	1	1	1	0	1	0	0	1	1	1	0	0	0	0	0	0	1	0	0	0	13	near-core
pan_gene_4304	pan_gene_7798	Anthesis-silking_interval	Anthesis-silking_interval	1	1	1	0	1	1	1	0	1	1	1	1	1	1	0	0	0	1	1	1	1	1	1	0	1	1	20	core
pan_gene_4304	pan_gene_8827	Anthesis-silking_interval	Anthesis-silking_interval;Average_internode_length_(above_ear);Nodes_per_plant	0	1	1	1	0	1	1	0	1	1	1	1	1	1	0	0	0	1	1	0	1	1	1	0	1	1	18	near-core
pan_gene_4419	pan_gene_8845	Anthesis-silking_interval;Average_internode_length_(above_ear);Average_internode_length_(below_ear);Leaf_length;Tassel_length	Anthesis-silking_interval;Chlorophyll_A;Nodes_to_ear	0	0	0	0	0	0	0	0	0	0	0	0	0	0	0	0	0	0	0	0	1	0	0	0	0	0	1	private
pan_gene_4419	pan_gene_9108	Anthesis-silking_interval;Average_internode_length_(above_ear);Average_internode_length_(below_ear);Leaf_length;Tassel_length	Anthesis-silking_interval	0	0	0	0	0	0	0	0	0	0	0	0	0	0	0	0	0	0	0	0	1	0	0	0	0	0	1	private
pan_gene_4485	pan_gene_5480	Anthesis-silking_interval;Ear_height	Anthesis-silking_interval;Boxcox-transformed_leaf_angle;Days_to_silk;Protein	0	0	0	0	0	0	0	0	0	0	0	0	0	0	1	0	0	0	0	0	0	0	0	0	0	0	1	private
pan_gene_4485	pan_gene_6799	Anthesis-silking_interval;Ear_height	Anthesis-silking_interval	0	0	0	0	0	0	0	0	0	0	0	0	0	0	0	0	0	0	0	0	0	1	0	0	0	0	1	private
pan_gene_4485	pan_gene_7798	Anthesis-silking_interval;Ear_height	Anthesis-silking_interval	0	0	0	0	0	0	0	0	0	1	0	0	0	0	0	0	0	0	0	0	0	1	0	0	0	0	2	dispensable
pan_gene_4485	pan_gene_8389	Anthesis-silking_interval;Ear_height	Anthesis-silking_interval	0	0	0	0	0	0	0	0	0	0	0	0	0	0	1	0	0	0	0	0	0	1	0	0	0	0	2	dispensable
pan_gene_4485	pan_gene_8827	Anthesis-silking_interval;Ear_height	Anthesis-silking_interval;Average_internode_length_(above_ear);Nodes_per_plant	0	0	0	0	0	0	0	0	0	1	0	0	0	0	0	0	0	0	0	0	0	0	0	0	0	0	1	private
pan_gene_5366	pan_gene_6799	Anthesis-silking_interval;Cob_diameter;Nodes_per_plant;Total_amino_acids	Anthesis-silking_interval	1	0	0	0	0	0	0	0	0	1	0	0	0	0	0	0	0	0	0	0	0	0	1	0	0	0	3	dispensable
pan_gene_5366	pan_gene_7798	Anthesis-silking_interval;Cob_diameter;Nodes_per_plant;Total_amino_acids	Anthesis-silking_interval	1	0	0	0	0	0	0	0	0	0	0	0	0	0	0	0	0	0	0	0	0	0	0	0	0	0	1	private
pan_gene_5368	pan_gene_8371	Anthesis-silking_interval;Cob_diameter;Leaf_length;Nodes_above_ear;Photoperiod_growing-degree_days_to_anthesis	Anthesis-silking_interval;Nitrate	1	0	1	0	0	1	1	0	1	0	0	0	1	0	0	0	1	1	0	1	0	0	0	0	0	1	10	dispensable
pan_gene_5368	pan_gene_9123	Anthesis-silking_interval;Cob_diameter;Leaf_length;Nodes_above_ear;Photoperiod_growing-degree_days_to_anthesis	Anthesis-silking_interval	1	0	0	0	0	0	1	0	1	0	1	0	0	0	0	0	0	0	0	1	1	0	0	1	0	0	7	dispensable
pan_gene_5480	pan_gene_7798	Anthesis-silking_interval;Boxcox-transformed_leaf_angle;Days_to_silk;Protein	Anthesis-silking_interval	0	0	0	0	0	0	0	0	0	1	0	0	0	0	1	0	0	0	0	0	0	0	0	0	0	0	2	dispensable
pan_gene_5480	pan_gene_8389	Anthesis-silking_interval;Boxcox-transformed_leaf_angle;Days_to_silk;Protein	Anthesis-silking_interval	0	0	0	0	0	0	0	0	0	1	0	0	0	0	1	0	0	0	0	0	0	0	0	0	0	0	2	dispensable
pan_gene_5480	pan_gene_8827	Anthesis-silking_interval;Boxcox-transformed_leaf_angle;Days_to_silk;Protein	Anthesis-silking_interval;Average_internode_length_(above_ear);Nodes_per_plant	0	0	0	0	0	0	0	0	0	0	0	0	0	0	1	0	0	0	0	0	0	0	0	0	0	0	1	private
pan_gene_5481	pan_gene_8371	Anthesis-silking_interval;Boxcox-transformed_leaf_angle;Ratio_of_ear_height_to_total_height	Anthesis-silking_interval;Nitrate	1	0	0	0	0	0	0	0	0	0	1	0	0	0	0	0	0	1	0	0	0	0	0	0	0	0	3	dispensable
pan_gene_5481	pan_gene_8375	Anthesis-silking_interval;Boxcox-transformed_leaf_angle;Ratio_of_ear_height_to_total_height	Anthesis-silking_interval;Nodes_above_ear;Tassel_length	1	0	0	0	0	1	0	0	0	0	0	0	0	0	1	0	0	0	0	0	0	0	0	0	0	0	3	dispensable
pan_gene_5481	pan_gene_8845	Anthesis-silking_interval;Boxcox-transformed_leaf_angle;Ratio_of_ear_height_to_total_height	Anthesis-silking_interval;Chlorophyll_A;Nodes_to_ear	1	0	0	0	0	1	0	0	0	0	1	0	0	0	1	0	0	1	0	0	0	0	0	0	0	0	5	dispensable
pan_gene_5481	pan_gene_9108	Anthesis-silking_interval;Boxcox-transformed_leaf_angle;Ratio_of_ear_height_to_total_height	Anthesis-silking_interval	1	0	0	0	0	0	0	0	0	0	1	0	0	0	1	0	0	1	0	0	0	0	0	0	0	0	4	dispensable
pan_gene_6920	pan_gene_7973	Anthesis-silking_interval	Anthesis-silking_interval	1	0	0	0	1	0	0	0	0	1	0	1	1	1	1	1	0	1	1	0	0	0	0	1	1	1	13	near-core
pan_gene_6920	pan_gene_8268	Anthesis-silking_interval	Anthesis-silking_interval	1	0	1	0	0	0	0	0	0	0	1	0	0	1	0	0	0	1	0	1	0	1	0	1	0	1	9	dispensable
pan_gene_6920	pan_gene_8831	Anthesis-silking_interval	Anthesis-silking_interval;Nodes_to_ear;Stalk_strength	1	0	1	1	1	1	1	1	0	1	0	0	1	1	1	1	1	1	1	0	0	1	1	1	0	1	19	near-core
pan_gene_6990	pan_gene_8827	Anthesis-silking_interval;Southern_leaf_blight	Anthesis-silking_interval;Average_internode_length_(above_ear);Nodes_per_plant	0	0	0	1	0	1	0	0	1	0	0	0	0	0	0	0	0	0	0	0	0	0	0	0	0	0	3	dispensable
pan_gene_7652	pan_gene_9116	Anthesis-silking_interval	Anthesis-silking_interval;Days_to_silk;Height_above_ear;Leaf_width;Nodes_to_ear	1	0	0	0	0	0	0	0	0	0	0	0	0	0	0	0	0	0	0	0	0	0	0	0	0	0	1	private
pan_gene_7798	pan_gene_8375	Anthesis-silking_interval	Anthesis-silking_interval;Nodes_above_ear;Tassel_length	1	0	1	0	1	1	1	0	0	0	0	0	1	0	1	1	1	0	0	0	0	0	0	1	0	1	11	near-core
pan_gene_7798	pan_gene_8389	Anthesis-silking_interval	Anthesis-silking_interval	1	1	0	1	0	1	1	1	1	0	1	1	1	1	0	1	1	1	0	1	0	0	1	1	0	1	18	near-core
pan_gene_7798	pan_gene_8827	Anthesis-silking_interval	Anthesis-silking_interval;Average_internode_length_(above_ear);Nodes_per_plant	0	1	1	0	1	1	1	0	1	1	1	1	1	1	1	1	1	1	1	1	1	1	1	1	1	1	23	core
pan_gene_7848	pan_gene_7849	Anthesis-silking_interval;Nodes_above_ear	Anthesis-silking_interval;Average_internode_length_(whole_plant);Cob_diameter;Height_per_day_(until_flowering)	0	0	0	0	0	1	1	0	0	0	0	0	0	1	0	0	0	0	0	0	0	1	0	0	0	0	4	dispensable
pan_gene_7848	pan_gene_7958	Anthesis-silking_interval;Nodes_above_ear	Anthesis-silking_interval	0	0	1	0	0	1	1	0	0	0	1	0	1	1	1	0	0	0	0	0	0	1	0	0	1	0	9	dispensable
pan_gene_7848	pan_gene_8839	Anthesis-silking_interval;Nodes_above_ear	Anthesis-silking_interval;Height_above_ear	0	0	0	0	0	0	0	0	0	0	1	0	0	0	0	0	0	0	0	0	0	0	0	0	1	0	2	dispensable
pan_gene_7849	pan_gene_7958	Anthesis-silking_interval;Average_internode_length_(whole_plant);Cob_diameter;Height_per_day_(until_flowering)	Anthesis-silking_interval	1	1	1	0	1	1	1	1	1	1	1	1	1	1	1	1	1	1	1	0	1	1	1	1	1	1	24	core
pan_gene_7849	pan_gene_8839	Anthesis-silking_interval;Average_internode_length_(whole_plant);Cob_diameter;Height_per_day_(until_flowering)	Anthesis-silking_interval;Height_above_ear	0	0	0	0	1	0	0	1	0	1	1	0	0	0	0	0	0	0	0	0	0	0	1	0	0	0	5	dispensable
pan_gene_7849	pan_gene_8855	Anthesis-silking_interval;Average_internode_length_(whole_plant);Cob_diameter;Height_per_day_(until_flowering)	Anthesis-silking_interval;Average_internode_length_(whole_plant);Nodes_per_plant;Nodes_to_ear	1	0	0	0	0	0	0	0	1	0	0	0	0	0	0	0	0	0	0	0	0	0	0	0	0	0	2	dispensable
pan_gene_7958	pan_gene_8839	Anthesis-silking_interval	Anthesis-silking_interval;Height_above_ear	0	0	1	0	1	0	0	1	0	1	1	0	1	0	0	0	0	0	0	0	0	0	1	0	1	0	8	dispensable
pan_gene_7958	pan_gene_8855	Anthesis-silking_interval	Anthesis-silking_interval;Average_internode_length_(whole_plant);Nodes_per_plant;Nodes_to_ear	1	0	0	0	0	0	0	0	1	0	0	0	0	0	0	0	0	0	0	0	0	0	0	0	0	0	2	dispensable
pan_gene_7973	pan_gene_8268	Anthesis-silking_interval	Anthesis-silking_interval	1	0	0	0	0	0	0	0	0	0	0	0	0	1	0	0	0	0	0	0	0	0	0	0	0	0	2	dispensable
pan_gene_7973	pan_gene_8831	Anthesis-silking_interval	Anthesis-silking_interval;Nodes_to_ear;Stalk_strength	1	1	1	1	1	1	1	1	1	1	1	1	1	0	1	1	1	1	1	1	1	1	1	1	1	1	25	core
pan_gene_8268	pan_gene_8831	Anthesis-silking_interval	Anthesis-silking_interval;Nodes_to_ear;Stalk_strength	1	0	0	0	0	0	0	0	0	0	0	0	0	1	0	0	1	1	0	0	1	0	0	0	0	1	6	dispensable
pan_gene_8361	pan_gene_8371	Anthesis-silking_interval	Anthesis-silking_interval;Nitrate	1	0	0	0	1	1	0	1	1	1	1	0	0	0	1	0	0	1	0	1	1	0	1	1	0	0	13	near-core
pan_gene_8371	pan_gene_9123	Anthesis-silking_interval;Nitrate	Anthesis-silking_interval	1	1	1	1	1	0	1	0	1	1	1	1	1	1	1	1	1	1	1	1	1	0	1	1	1	1	23	core
pan_gene_8375	pan_gene_8845	Anthesis-silking_interval;Nodes_above_ear;Tassel_length	Anthesis-silking_interval;Chlorophyll_A;Nodes_to_ear	1	0	1	0	1	1	1	0	0	1	0	0	0	0	1	1	0	1	1	1	1	0	1	1	0	0	14	near-core
pan_gene_8375	pan_gene_9108	Anthesis-silking_interval;Nodes_above_ear;Tassel_length	Anthesis-silking_interval	1	0	1	0	1	0	1	0	0	1	0	0	0	0	1	1	1	0	0	0	0	0	1	0	0	0	9	dispensable
pan_gene_8389	pan_gene_8827	Anthesis-silking_interval	Anthesis-silking_interval;Average_internode_length_(above_ear);Nodes_per_plant	0	0	1	1	1	1	1	0	1	1	1	1	0	1	1	1	1	1	0	0	0	0	1	0	0	1	16	near-core
pan_gene_8829	pan_gene_8831	Anthesis-silking_interval;Height_above_ear;Nodes_to_ear;Ratio_of_ear_height_to_total_height;Stalk_strength	Anthesis-silking_interval;Nodes_to_ear;Stalk_strength	1	0	1	0	1	0	1	0	1	0	1	1	0	0	0	1	0	0	1	0	1	0	1	0	0	0	11	near-core
pan_gene_8829	pan_gene_9122	Anthesis-silking_interval;Height_above_ear;Nodes_to_ear;Ratio_of_ear_height_to_total_height;Stalk_strength	Anthesis-silking_interval;Tassel_length	1	0	0	0	1	1	1	0	0	0	1	1	1	1	1	1	0	0	1	1	0	0	0	0	1	0	13	near-core
pan_gene_8831	pan_gene_9122	Anthesis-silking_interval;Nodes_to_ear;Stalk_strength	Anthesis-silking_interval;Tassel_length	1	1	1	0	1	1	1	1	0	1	1	1	1	0	1	1	1	0	1	0	1	1	1	1	0	0	19	near-core
pan_gene_8845	pan_gene_9108	Anthesis-silking_interval;Chlorophyll_A;Nodes_to_ear	Anthesis-silking_interval	1	0	1	0	1	0	1	0	0	1	1	0	0	0	1	1	1	1	1	1	1	0	1	1	1	0	16	near-core
pan_gene_9099	pan_gene_9861	Anthesis-silking_interval;Days_to_silk;Ear_height	Anthesis-silking_interval;Days_to_silk;Plant_height;Ratio_of_ear_height_to_total_height;Tassel_branch_number	1	0	0	1	0	0	0	0	0	0	0	1	0	0	0	0	0	0	0	0	0	0	0	0	0	0	3	dispensable
pan_gene_102846	pan_gene_14634	Anthesis-silking_interval;Photoperiod_Growing-degree_days_to_silk	Anthesis-silking_interval;Chlorophyll_A;Tassel_branch_number	0	1	0	0	1	0	0	0	0	1	1	0	0	0	0	0	0	1	0	0	0	0	0	0	0	0	5	dispensable
pan_gene_102846	pan_gene_21885	Anthesis-silking_interval;Photoperiod_Growing-degree_days_to_silk	Anthesis-silking_interval;Average_internode_length_(below_ear);Plant_height	0	1	0	1	1	0	0	0	1	1	1	0	1	1	1	0	1	1	0	0	1	0	0	1	0	1	14	near-core
pan_gene_102846	pan_gene_23882	Anthesis-silking_interval;Photoperiod_Growing-degree_days_to_silk	Anthesis-silking_interval;Boxcox-transformed_leaf_angle	0	1	0	1	1	0	0	0	0	1	1	1	0	1	1	0	0	0	0	0	1	0	0	1	1	0	11	near-core
pan_gene_102846	pan_gene_26981	Anthesis-silking_interval;Photoperiod_Growing-degree_days_to_silk	Anthesis-silking_interval;Northern_Leaf_Blight	0	1	1	0	1	0	0	1	1	0	1	1	1	0	1	1	0	0	0	1	1	0	0	1	0	1	14	near-core
pan_gene_102846	pan_gene_7973	Anthesis-silking_interval;Photoperiod_Growing-degree_days_to_silk	Anthesis-silking_interval	0	1	1	0	0	1	0	0	1	1	1	0	1	0	1	0	1	1	1	1	1	1	0	1	0	1	16	near-core
pan_gene_10291	pan_gene_4218	Anthesis-silking_interval	Anthesis-silking_interval;Stalk_strength	0	1	0	0	0	0	0	0	0	0	0	0	0	0	0	0	0	0	0	0	0	1	0	0	0	0	2	dispensable
pan_gene_10291	pan_gene_91037	Anthesis-silking_interval	Anthesis-silking_interval;Northern_Leaf_Blight	0	1	0	0	0	0	0	0	0	0	0	0	0	0	0	0	0	0	0	0	0	0	0	0	0	0	1	private
pan_gene_10802	pan_gene_22536	100_Kernel_weight;Anthesis-silking_interval;PCA_of_metabolites:_PC2;Ratio_of_ear_height_to_total_height	Anthesis-silking_interval;Chlorophyll_B	0	1	0	0	0	0	0	0	0	1	0	1	0	1	0	0	0	0	0	0	0	0	0	0	1	1	6	dispensable
pan_gene_10802	pan_gene_28855	100_Kernel_weight;Anthesis-silking_interval;PCA_of_metabolites:_PC2;Ratio_of_ear_height_to_total_height	Anthesis-silking_interval	0	1	0	0	0	1	0	0	0	0	0	0	1	0	0	1	0	0	0	0	0	0	0	0	0	0	4	dispensable
pan_gene_10802	pan_gene_32547	100_Kernel_weight;Anthesis-silking_interval;PCA_of_metabolites:_PC2;Ratio_of_ear_height_to_total_height	Anthesis-silking_interval;Average_internode_length_(whole_plant);Ear_row_number;Plant_height;Tassel_branch_number	0	1	1	1	1	0	0	1	1	0	0	1	1	0	0	0	0	0	0	1	0	0	0	0	1	0	10	dispensable
pan_gene_10802	pan_gene_4419	100_Kernel_weight;Anthesis-silking_interval;PCA_of_metabolites:_PC2;Ratio_of_ear_height_to_total_height	Anthesis-silking_interval;Average_internode_length_(above_ear);Average_internode_length_(below_ear);Leaf_length;Tassel_length	0	0	0	0	0	0	0	0	0	0	0	0	0	0	0	0	0	0	0	0	1	0	0	0	0	0	1	private
pan_gene_10802	pan_gene_8361	100_Kernel_weight;Anthesis-silking_interval;PCA_of_metabolites:_PC2;Ratio_of_ear_height_to_total_height	Anthesis-silking_interval	0	1	1	1	1	0	0	0	1	0	0	1	1	0	0	0	0	1	0	0	1	0	1	0	0	1	11	near-core
pan_gene_11259	pan_gene_27202	Anthesis-silking_interval;Average_internode_length_(below_ear)	Anthesis-silking_interval;Northern_Leaf_Blight;Photoperiod_Growing-degree_days_to_silk	0	1	0	0	0	0	0	0	0	0	0	1	0	0	0	0	1	0	0	0	0	0	0	0	0	0	3	dispensable
pan_gene_11259	pan_gene_27622	Anthesis-silking_interval;Average_internode_length_(below_ear)	Anthesis-silking_interval	0	1	0	0	0	0	1	0	0	1	0	1	0	0	0	0	1	0	0	0	0	0	0	0	0	0	5	dispensable
pan_gene_11259	pan_gene_28094	Anthesis-silking_interval;Average_internode_length_(below_ear)	Anthesis-silking_interval	0	1	0	0	0	0	0	1	0	1	0	1	0	0	0	0	1	0	0	0	0	0	0	0	0	0	5	dispensable
pan_gene_11310	pan_gene_27668	Anthesis-silking_interval	Anthesis-silking_interval;Average_internode_length_(below_ear)	0	0	0	0	0	0	0	0	0	0	0	0	1	0	0	0	0	0	1	0	0	0	0	0	0	1	3	dispensable
pan_gene_11310	pan_gene_91037	Anthesis-silking_interval	Anthesis-silking_interval;Northern_Leaf_Blight	0	1	0	0	0	0	0	0	0	0	0	0	0	0	0	0	0	0	0	0	0	0	0	0	0	0	1	private
pan_gene_11558	pan_gene_26001	Anthesis-silking_interval	Anthesis-silking_interval	0	1	0	0	0	0	0	0	0	0	0	0	0	0	0	0	0	0	0	0	0	0	0	0	0	0	1	private
pan_gene_12387	pan_gene_19324	Anthesis-silking_interval;Nodes_per_plant	Anthesis-silking_interval;Total_amino_acids	0	1	0	0	0	1	0	0	0	0	0	0	0	0	0	0	0	0	0	0	0	0	0	0	0	0	2	dispensable
pan_gene_12387	pan_gene_22245	Anthesis-silking_interval;Nodes_per_plant	Anthesis-silking_interval;Average_internode_length_(above_ear);Average_internode_length_(whole_plant);Ratio_of_ear_height_to_total_height	0	1	0	0	0	0	0	0	0	0	0	0	0	0	0	0	0	0	0	0	0	0	0	0	0	0	1	private
pan_gene_12387	pan_gene_29922	Anthesis-silking_interval;Nodes_per_plant	Anthesis-silking_interval	0	1	0	0	0	0	1	0	0	0	0	0	0	0	0	0	0	0	0	0	0	0	0	0	0	0	2	dispensable
pan_gene_12387	pan_gene_6838	Anthesis-silking_interval;Nodes_per_plant	Anthesis-silking_interval;Leaf_width	0	1	1	1	0	0	0	0	0	0	1	1	0	0	0	1	0	0	0	0	0	0	0	1	0	0	7	dispensable
pan_gene_13983	pan_gene_8372	Anthesis-silking_interval	Anthesis-silking_interval	0	1	0	0	0	0	0	0	0	0	0	0	0	0	0	0	0	0	0	0	0	0	0	0	0	0	1	private
pan_gene_14634	pan_gene_18432	Anthesis-silking_interval;Chlorophyll_A;Tassel_branch_number	Anthesis-silking_interval	0	1	1	0	0	0	0	0	0	1	1	0	0	0	0	0	1	1	0	1	0	0	1	0	0	0	8	dispensable
pan_gene_14634	pan_gene_23882	Anthesis-silking_interval;Chlorophyll_A;Tassel_branch_number	Anthesis-silking_interval;Boxcox-transformed_leaf_angle	0	1	0	1	1	0	0	1	0	1	1	0	0	0	0	0	1	0	1	1	0	0	1	0	0	0	10	dispensable
pan_gene_14634	pan_gene_26981	Anthesis-silking_interval;Chlorophyll_A;Tassel_branch_number	Anthesis-silking_interval;Northern_Leaf_Blight	0	1	0	1	1	0	0	0	0	0	1	0	0	0	0	1	1	0	1	1	0	0	1	0	0	0	9	dispensable
pan_gene_16340	pan_gene_2750	Anthesis-silking_interval;Height_above_ear;Plant_height;Ratio_of_ear_height_to_total_height	Anthesis-silking_interval;Nodes_to_ear	0	0	0	0	1	0	0	0	0	0	0	0	0	0	0	0	0	0	0	0	0	0	0	0	0	0	1	private
pan_gene_17705	pan_gene_19007	Anthesis-silking_interval;Days_to_anthesis;Days_to_silk;Protein	Anthesis-silking_interval	0	1	1	1	0	1	0	1	1	1	1	0	1	1	0	1	0	0	0	1	0	1	1	1	1	0	16	near-core
pan_gene_17705	pan_gene_19299	Anthesis-silking_interval;Days_to_anthesis;Days_to_silk;Protein	Anthesis-silking_interval;Chlorophyll_A;Days_to_anthesis;Glutamate;PCA_of_metabolites:_PC1;PCA_of_metabolites:_PC2;Total_amino_acids	0	1	0	1	0	0	0	1	1	0	0	0	0	0	0	0	0	0	0	0	0	0	0	0	0	0	4	dispensable
pan_gene_17705	pan_gene_19327	Anthesis-silking_interval;Days_to_anthesis;Days_to_silk;Protein	100_Kernel_weight;Anthesis-silking_interval;Fructose;Nitrate	0	1	0	1	1	0	0	0	0	0	0	0	0	0	0	1	0	0	0	0	0	1	1	0	0	0	6	dispensable
pan_gene_17705	pan_gene_21381	Anthesis-silking_interval;Days_to_anthesis;Days_to_silk;Protein	Anthesis-silking_interval	0	0	0	0	1	0	0	0	0	0	0	0	0	0	0	1	0	0	0	0	0	0	0	0	0	0	2	dispensable
pan_gene_17705	pan_gene_22536	Anthesis-silking_interval;Days_to_anthesis;Days_to_silk;Protein	Anthesis-silking_interval;Chlorophyll_B	0	1	0	0	0	0	0	0	0	0	0	0	0	0	0	0	0	0	1	0	0	1	1	0	0	0	4	dispensable
pan_gene_17705	pan_gene_26602	Anthesis-silking_interval;Days_to_anthesis;Days_to_silk;Protein	Anthesis-silking_interval;Height_above_ear;Nodes_per_plant;Southern_leaf_blight	0	1	0	1	1	0	1	1	1	0	1	1	1	0	1	1	1	0	0	1	0	1	1	0	0	0	15	near-core
pan_gene_17705	pan_gene_28000	Anthesis-silking_interval;Days_to_anthesis;Days_to_silk;Protein	Anthesis-silking_interval;Tassel_length	0	0	0	0	0	0	0	0	0	0	0	0	1	0	0	0	0	0	0	0	0	0	0	0	0	0	1	private
pan_gene_17705	pan_gene_29834	Anthesis-silking_interval;Days_to_anthesis;Days_to_silk;Protein	Anthesis-silking_interval	0	1	0	0	0	0	0	0	0	0	0	0	0	0	0	0	0	0	0	0	0	0	0	0	0	0	1	private
pan_gene_17705	pan_gene_32547	Anthesis-silking_interval;Days_to_anthesis;Days_to_silk;Protein	Anthesis-silking_interval;Average_internode_length_(whole_plant);Ear_row_number;Plant_height;Tassel_branch_number	0	1	1	1	1	0	0	1	1	0	0	0	1	0	0	0	0	0	0	1	0	0	0	0	0	0	8	dispensable
pan_gene_17705	pan_gene_6799	Anthesis-silking_interval;Days_to_anthesis;Days_to_silk;Protein	Anthesis-silking_interval	0	1	0	0	0	0	0	1	0	0	0	0	0	0	0	0	0	0	0	0	0	0	0	0	1	0	3	dispensable
pan_gene_17705	pan_gene_9108	Anthesis-silking_interval;Days_to_anthesis;Days_to_silk;Protein	Anthesis-silking_interval	0	0	0	0	0	0	0	0	0	0	0	0	0	0	1	0	0	0	1	0	0	0	1	0	0	0	3	dispensable
pan_gene_17710	pan_gene_18432	Anthesis-silking_interval	Anthesis-silking_interval	0	1	0	0	0	0	0	0	0	0	0	0	1	0	0	0	0	0	0	0	0	0	0	0	0	0	2	dispensable
pan_gene_17710	pan_gene_4463	Anthesis-silking_interval	Anthesis-silking_interval;Leaf_length;Nodes_per_plant	0	1	0	1	1	0	0	1	0	0	0	0	0	0	0	0	0	0	0	0	0	0	0	0	0	0	4	dispensable
pan_gene_17710	pan_gene_7973	Anthesis-silking_interval	Anthesis-silking_interval	0	1	0	0	0	1	0	0	1	0	1	0	1	0	0	0	0	0	0	0	1	0	0	0	0	0	6	dispensable
pan_gene_17710	pan_gene_8831	Anthesis-silking_interval	Anthesis-silking_interval;Nodes_to_ear;Stalk_strength	0	1	0	0	0	0	0	0	0	0	0	0	1	0	0	0	0	0	0	0	0	0	0	0	0	0	2	dispensable
pan_gene_18431	pan_gene_22536	Anthesis-silking_interval	Anthesis-silking_interval;Chlorophyll_B	0	1	0	1	0	0	0	0	0	1	0	0	1	0	0	0	0	0	0	0	0	0	0	0	0	0	4	dispensable
pan_gene_18431	pan_gene_26602	Anthesis-silking_interval	Anthesis-silking_interval;Height_above_ear;Nodes_per_plant;Southern_leaf_blight	0	1	0	1	0	0	0	1	0	0	0	0	1	0	0	0	0	0	0	0	0	0	0	0	0	0	4	dispensable
pan_gene_18431	pan_gene_27200	Anthesis-silking_interval	Anthesis-silking_interval;Leaf_length;Photoperiod_Growing-degree_days_to_silk	0	1	0	0	0	0	0	0	0	0	0	0	0	0	0	0	0	0	0	0	0	0	0	0	0	0	1	private
pan_gene_18431	pan_gene_28855	Anthesis-silking_interval	Anthesis-silking_interval	0	1	1	0	0	0	0	0	0	0	0	0	1	1	0	0	0	0	0	0	0	0	0	0	0	0	4	dispensable
pan_gene_18431	pan_gene_31840	Anthesis-silking_interval	Anthesis-silking_interval;Days_to_anthesis;Ear_height;Total_amino_acids	0	1	1	1	0	0	0	0	0	1	1	0	1	0	0	0	0	0	0	0	0	0	1	0	0	0	7	dispensable
pan_gene_18431	pan_gene_8267	Anthesis-silking_interval	Anthesis-silking_interval;Boxcox-transformed_leaf_angle	0	1	0	0	0	0	0	0	0	0	0	0	0	0	0	0	0	0	0	0	0	0	0	0	0	0	1	private
pan_gene_18431	pan_gene_8361	Anthesis-silking_interval	Anthesis-silking_interval	0	1	1	1	1	1	1	1	1	0	1	1	1	1	1	0	0	0	0	0	1	0	1	1	1	0	17	near-core
pan_gene_18431	pan_gene_8854	Anthesis-silking_interval	Anthesis-silking_interval;Average_internode_length_(above_ear);Average_internode_length_(whole_plant);Height_above_ear;Leaf_length;Nodes_above_ear	0	1	0	0	0	0	0	0	0	0	0	0	0	1	0	0	0	0	0	0	0	0	0	0	0	0	2	dispensable
pan_gene_18431	pan_gene_9123	Anthesis-silking_interval	Anthesis-silking_interval	0	1	1	0	1	0	0	1	0	0	1	0	1	1	0	0	0	0	0	0	0	0	0	1	0	0	8	dispensable
pan_gene_18432	pan_gene_4463	Anthesis-silking_interval	Anthesis-silking_interval;Leaf_length;Nodes_per_plant	0	1	0	0	0	0	0	0	0	0	0	0	0	0	0	0	0	0	0	0	0	1	0	0	0	0	2	dispensable
pan_gene_18432	pan_gene_7973	Anthesis-silking_interval	Anthesis-silking_interval	0	1	1	0	1	1	1	1	1	1	1	1	1	1	1	0	1	1	0	1	1	1	1	1	1	1	22	core
pan_gene_18433	pan_gene_19299	Anthesis-silking_interval	Anthesis-silking_interval;Chlorophyll_A;Days_to_anthesis;Glutamate;PCA_of_metabolites:_PC1;PCA_of_metabolites:_PC2;Total_amino_acids	0	0	0	1	0	1	0	0	1	1	1	0	0	1	0	0	0	0	0	0	1	0	0	0	0	0	7	dispensable
pan_gene_18433	pan_gene_22237	Anthesis-silking_interval	Anthesis-silking_interval;Average_internode_length_(above_ear);Chlorophyll_B;Days_to_anthesis	0	0	0	0	0	0	0	1	1	1	1	1	0	0	0	1	1	1	0	1	0	0	0	1	0	0	10	dispensable
pan_gene_18433	pan_gene_22536	Anthesis-silking_interval	Anthesis-silking_interval;Chlorophyll_B	0	0	0	0	0	0	0	0	0	0	0	1	0	0	0	0	0	0	0	0	0	0	0	0	0	0	1	private
pan_gene_18433	pan_gene_28000	Anthesis-silking_interval	Anthesis-silking_interval;Tassel_length	0	0	0	0	0	0	0	0	0	1	0	0	1	0	0	0	0	0	0	0	0	0	0	0	0	0	2	dispensable
pan_gene_18433	pan_gene_28855	Anthesis-silking_interval	Anthesis-silking_interval	0	0	0	0	0	0	0	0	0	0	0	0	0	0	0	0	1	0	0	0	0	0	0	0	0	0	1	private
pan_gene_18433	pan_gene_32547	Anthesis-silking_interval	Anthesis-silking_interval;Average_internode_length_(whole_plant);Ear_row_number;Plant_height;Tassel_branch_number	0	0	1	1	1	1	1	1	1	0	0	0	1	1	0	0	1	1	1	1	1	0	0	1	0	0	15	near-core
pan_gene_18433	pan_gene_6799	Anthesis-silking_interval	Anthesis-silking_interval	0	0	0	1	0	1	0	0	1	0	0	0	0	1	0	0	0	1	0	0	0	1	0	0	1	0	7	dispensable
pan_gene_18433	pan_gene_9108	Anthesis-silking_interval	Anthesis-silking_interval	0	0	0	0	1	0	1	0	0	0	1	0	1	0	0	0	1	1	0	1	1	0	0	1	1	1	11	near-core
pan_gene_18785	pan_gene_8845	Anthesis-silking_interval;Northern_Leaf_Blight	Anthesis-silking_interval;Chlorophyll_A;Nodes_to_ear	0	0	0	0	0	0	0	0	0	0	0	0	0	0	0	0	0	0	0	0	0	0	0	1	0	0	1	private
pan_gene_18832	pan_gene_23882	Anthesis-silking_interval	Anthesis-silking_interval;Boxcox-transformed_leaf_angle	0	1	1	0	1	0	0	0	0	1	1	0	1	1	1	0	0	0	1	1	1	1	1	1	0	0	14	near-core
pan_gene_18832	pan_gene_27085	Anthesis-silking_interval	Anthesis-silking_interval	0	1	1	0	0	0	0	0	0	0	0	0	0	0	0	0	0	0	0	0	0	0	0	0	0	0	2	dispensable
pan_gene_19007	pan_gene_19299	Anthesis-silking_interval	Anthesis-silking_interval;Chlorophyll_A;Days_to_anthesis;Glutamate;PCA_of_metabolites:_PC1;PCA_of_metabolites:_PC2;Total_amino_acids	0	1	0	1	0	1	0	0	1	0	0	0	0	1	0	0	1	0	0	0	1	0	0	0	0	0	7	dispensable
pan_gene_19007	pan_gene_21381	Anthesis-silking_interval	Anthesis-silking_interval	0	0	0	0	1	0	1	0	0	0	0	0	0	1	0	1	0	0	0	0	1	0	0	0	0	0	5	dispensable
pan_gene_19007	pan_gene_21928	Anthesis-silking_interval	Anthesis-silking_interval	0	1	0	0	1	1	1	0	1	0	0	1	1	0	0	0	1	0	0	1	1	0	0	0	0	1	11	near-core
pan_gene_19007	pan_gene_22237	Anthesis-silking_interval	Anthesis-silking_interval;Average_internode_length_(above_ear);Chlorophyll_B;Days_to_anthesis	0	1	1	1	1	1	0	1	1	0	0	0	0	1	1	1	0	1	0	1	0	0	0	1	0	1	14	near-core
pan_gene_19007	pan_gene_22536	Anthesis-silking_interval	Anthesis-silking_interval;Chlorophyll_B	0	1	0	0	0	0	0	0	0	0	0	0	0	0	0	0	0	0	0	0	0	0	0	0	0	0	1	private
pan_gene_19007	pan_gene_28855	Anthesis-silking_interval	Anthesis-silking_interval	0	1	0	0	0	0	0	0	0	0	0	0	0	0	0	0	0	0	0	0	0	0	0	0	0	0	1	private
pan_gene_19007	pan_gene_32547	Anthesis-silking_interval	Anthesis-silking_interval;Average_internode_length_(whole_plant);Ear_row_number;Plant_height;Tassel_branch_number	0	1	1	1	1	1	1	1	1	0	0	0	1	0	0	0	1	1	0	1	0	0	0	0	0	0	12	near-core
pan_gene_19007	pan_gene_5368	Anthesis-silking_interval	Anthesis-silking_interval;Cob_diameter;Leaf_length;Nodes_above_ear;Photoperiod_growing-degree_days_to_anthesis	0	1	0	0	0	1	0	0	0	1	0	0	1	0	1	0	0	1	0	0	0	0	0	0	0	0	6	dispensable
pan_gene_19007	pan_gene_8845	Anthesis-silking_interval	Anthesis-silking_interval;Chlorophyll_A;Nodes_to_ear	0	0	0	0	1	1	1	0	0	0	1	1	0	0	1	0	1	1	0	1	1	0	1	1	0	0	12	near-core
pan_gene_19007	pan_gene_9108	Anthesis-silking_interval	Anthesis-silking_interval	0	0	0	0	1	0	1	0	0	0	1	0	1	0	0	0	0	1	0	1	1	0	1	1	0	1	10	dispensable
pan_gene_19278	pan_gene_24294	Anthesis-silking_interval;Average_internode_length_(above_ear);Nitrate;PCA_of_metabolites:_PC2	Anthesis-silking_interval;Boxcox-transformed_leaf_angle	0	1	1	1	0	1	1	1	0	1	1	1	1	0	1	0	1	1	1	0	1	0	1	0	1	1	18	near-core
pan_gene_19299	pan_gene_21381	Anthesis-silking_interval;Chlorophyll_A;Days_to_anthesis;Glutamate;PCA_of_metabolites:_PC1;PCA_of_metabolites:_PC2;Total_amino_acids	Anthesis-silking_interval	0	0	0	0	0	0	0	0	0	0	0	0	0	1	0	1	0	0	0	0	1	0	0	0	0	0	3	dispensable
pan_gene_19299	pan_gene_21881	Anthesis-silking_interval;Chlorophyll_A;Days_to_anthesis;Glutamate;PCA_of_metabolites:_PC1;PCA_of_metabolites:_PC2;Total_amino_acids	Anthesis-silking_interval;Ear_height;Leaf_width;Nodes_to_ear;Ratio_of_ear_height_to_total_height	0	1	0	0	0	0	1	0	1	0	0	1	1	0	0	0	0	0	1	0	0	0	0	0	0	0	6	dispensable
pan_gene_19299	pan_gene_22237	Anthesis-silking_interval;Chlorophyll_A;Days_to_anthesis;Glutamate;PCA_of_metabolites:_PC1;PCA_of_metabolites:_PC2;Total_amino_acids	Anthesis-silking_interval;Average_internode_length_(above_ear);Chlorophyll_B;Days_to_anthesis	0	1	0	0	1	0	0	0	0	0	1	0	0	1	0	1	0	0	0	0	0	0	0	0	0	0	5	dispensable
pan_gene_19299	pan_gene_22536	Anthesis-silking_interval;Chlorophyll_A;Days_to_anthesis;Glutamate;PCA_of_metabolites:_PC1;PCA_of_metabolites:_PC2;Total_amino_acids	Anthesis-silking_interval;Chlorophyll_B	0	1	0	0	0	0	0	0	0	0	0	0	0	0	0	0	0	0	0	0	0	0	0	0	0	0	1	private
pan_gene_19299	pan_gene_26602	Anthesis-silking_interval;Chlorophyll_A;Days_to_anthesis;Glutamate;PCA_of_metabolites:_PC1;PCA_of_metabolites:_PC2;Total_amino_acids	Anthesis-silking_interval;Height_above_ear;Nodes_per_plant;Southern_leaf_blight	0	1	0	1	0	0	0	1	1	0	0	0	0	1	0	0	0	0	0	0	0	0	0	0	0	1	6	dispensable
pan_gene_19299	pan_gene_28000	Anthesis-silking_interval;Chlorophyll_A;Days_to_anthesis;Glutamate;PCA_of_metabolites:_PC1;PCA_of_metabolites:_PC2;Total_amino_acids	Anthesis-silking_interval;Tassel_length	0	0	0	0	0	0	0	0	0	1	0	0	0	0	0	0	0	0	0	0	0	0	0	0	0	0	1	private
pan_gene_19299	pan_gene_28855	Anthesis-silking_interval;Chlorophyll_A;Days_to_anthesis;Glutamate;PCA_of_metabolites:_PC1;PCA_of_metabolites:_PC2;Total_amino_acids	Anthesis-silking_interval	0	1	1	0	0	0	0	0	0	0	0	0	0	1	0	0	0	0	0	0	0	0	0	0	0	1	4	dispensable
pan_gene_19299	pan_gene_32547	Anthesis-silking_interval;Chlorophyll_A;Days_to_anthesis;Glutamate;PCA_of_metabolites:_PC1;PCA_of_metabolites:_PC2;Total_amino_acids	Anthesis-silking_interval;Average_internode_length_(whole_plant);Ear_row_number;Plant_height;Tassel_branch_number	0	1	1	1	1	1	1	1	1	1	1	1	1	0	0	0	1	0	1	1	1	0	1	0	0	0	17	near-core
pan_gene_19299	pan_gene_5368	Anthesis-silking_interval;Chlorophyll_A;Days_to_anthesis;Glutamate;PCA_of_metabolites:_PC1;PCA_of_metabolites:_PC2;Total_amino_acids	Anthesis-silking_interval;Cob_diameter;Leaf_length;Nodes_above_ear;Photoperiod_growing-degree_days_to_anthesis	0	1	1	0	0	1	0	0	1	0	1	0	0	0	0	0	0	0	0	0	0	0	0	0	0	1	6	dispensable
pan_gene_19299	pan_gene_6799	Anthesis-silking_interval;Chlorophyll_A;Days_to_anthesis;Glutamate;PCA_of_metabolites:_PC1;PCA_of_metabolites:_PC2;Total_amino_acids	Anthesis-silking_interval	0	1	0	1	0	1	0	1	0	0	0	0	0	0	0	0	0	0	0	0	0	0	1	0	0	0	5	dispensable
pan_gene_19299	pan_gene_8845	Anthesis-silking_interval;Chlorophyll_A;Days_to_anthesis;Glutamate;PCA_of_metabolites:_PC1;PCA_of_metabolites:_PC2;Total_amino_acids	Anthesis-silking_interval;Chlorophyll_A;Nodes_to_ear	0	0	1	0	0	1	0	0	0	1	1	0	0	0	0	1	0	0	0	0	1	0	0	0	0	0	6	dispensable
pan_gene_19299	pan_gene_9108	Anthesis-silking_interval;Chlorophyll_A;Days_to_anthesis;Glutamate;PCA_of_metabolites:_PC1;PCA_of_metabolites:_PC2;Total_amino_acids	Anthesis-silking_interval	0	0	0	0	1	0	0	0	0	1	1	0	0	0	0	0	0	0	0	0	0	0	0	0	0	0	3	dispensable
pan_gene_19307	pan_gene_21373	Anthesis-silking_interval;Chlorophyll_A;Total_amino_acids	Anthesis-silking_interval;Days_to_anthesis	0	0	0	0	0	0	1	0	0	0	0	0	0	0	0	0	0	1	0	0	0	0	0	0	0	0	2	dispensable
pan_gene_19324	pan_gene_21952	Anthesis-silking_interval;Total_amino_acids	Anthesis-silking_interval;Plant_height	0	1	0	0	0	0	0	0	0	0	0	0	0	0	0	0	0	0	0	0	0	0	0	0	0	0	1	private
pan_gene_19324	pan_gene_24576	Anthesis-silking_interval;Total_amino_acids	Anthesis-silking_interval	0	1	0	0	0	0	0	0	0	0	0	1	0	0	0	0	0	0	0	0	0	0	0	1	0	1	4	dispensable
pan_gene_19324	pan_gene_6838	Anthesis-silking_interval;Total_amino_acids	Anthesis-silking_interval;Leaf_width	0	1	1	0	0	0	0	0	0	0	0	0	0	0	0	0	0	0	0	0	1	0	1	0	0	0	4	dispensable
pan_gene_19325	pan_gene_32532	Anthesis-silking_interval;Fructose	Anthesis-silking_interval;Average_internode_length_(whole_plant)	0	1	0	0	0	0	0	0	0	1	0	0	0	0	0	0	1	1	0	1	0	0	0	0	0	0	5	dispensable
pan_gene_19327	pan_gene_6799	100_Kernel_weight;Anthesis-silking_interval;Fructose;Nitrate	Anthesis-silking_interval	0	1	0	0	0	0	0	0	0	0	0	0	0	0	0	0	0	0	0	0	0	1	0	0	0	0	2	dispensable
pan_gene_19362	pan_gene_9158	Anthesis-silking_interval;Photoperiod_growing-degree_days_to_anthesis	Anthesis-silking_interval;Glucose;Stalk_strength	0	1	0	1	0	0	0	1	0	0	0	1	1	0	0	0	0	1	0	0	0	0	0	0	0	0	6	dispensable
pan_gene_19750	pan_gene_28732	Anthesis-silking_interval;Tassel_branch_number	Anthesis-silking_interval;Days_to_anthesis;Ear_height;Leaf_length;Leaf_width;Nodes_per_plant;Photoperiod_Growing-degree_days_to_silk;Photoperiod_growing-degree_days_to_anthesis	0	1	0	0	0	0	0	0	0	0	0	0	0	0	0	0	0	0	0	0	0	0	0	0	0	0	1	private
pan_gene_21021	pan_gene_30592	Anthesis-silking_interval	Anthesis-silking_interval	0	1	0	0	0	0	0	1	0	0	0	0	1	0	0	0	0	0	0	0	0	0	0	0	0	0	3	dispensable
pan_gene_21373	pan_gene_21881	Anthesis-silking_interval;Days_to_anthesis	Anthesis-silking_interval;Ear_height;Leaf_width;Nodes_to_ear;Ratio_of_ear_height_to_total_height	0	0	0	0	0	0	0	0	0	0	0	0	0	0	0	0	0	0	0	0	0	0	0	0	0	1	1	private
pan_gene_21373	pan_gene_22237	Anthesis-silking_interval;Days_to_anthesis	Anthesis-silking_interval;Average_internode_length_(above_ear);Chlorophyll_B;Days_to_anthesis	0	0	1	0	0	0	0	0	0	0	0	1	0	0	0	0	1	0	0	0	1	0	0	0	0	0	4	dispensable
pan_gene_21373	pan_gene_28855	Anthesis-silking_interval;Days_to_anthesis	Anthesis-silking_interval	0	0	0	0	0	0	0	0	0	0	0	0	0	0	0	0	0	0	0	0	0	0	0	1	0	1	2	dispensable
pan_gene_21373	pan_gene_32547	Anthesis-silking_interval;Days_to_anthesis	Anthesis-silking_interval;Average_internode_length_(whole_plant);Ear_row_number;Plant_height;Tassel_branch_number	0	0	0	0	0	0	0	0	0	0	0	0	0	0	0	0	0	0	0	0	1	0	0	0	0	1	2	dispensable
pan_gene_21373	pan_gene_5368	Anthesis-silking_interval;Days_to_anthesis	Anthesis-silking_interval;Cob_diameter;Leaf_length;Nodes_above_ear;Photoperiod_growing-degree_days_to_anthesis	0	0	0	0	0	0	0	0	0	0	0	0	0	0	0	0	0	0	0	0	0	0	0	0	0	1	1	private
pan_gene_21373	pan_gene_8845	Anthesis-silking_interval;Days_to_anthesis	Anthesis-silking_interval;Chlorophyll_A;Nodes_to_ear	0	0	1	0	0	0	0	0	0	0	0	0	0	0	0	0	1	0	0	0	0	0	0	0	0	0	2	dispensable
pan_gene_21373	pan_gene_9108	Anthesis-silking_interval;Days_to_anthesis	Anthesis-silking_interval	0	0	1	0	0	0	0	0	0	0	0	0	0	0	0	0	1	0	0	0	0	0	0	0	0	0	2	dispensable
pan_gene_21381	pan_gene_21928	Anthesis-silking_interval	Anthesis-silking_interval	0	0	0	0	1	0	1	0	0	0	0	0	0	1	0	1	0	0	0	0	1	0	0	0	0	0	5	dispensable
pan_gene_21381	pan_gene_22536	Anthesis-silking_interval	Anthesis-silking_interval;Chlorophyll_B	0	0	0	0	0	0	0	0	0	1	0	0	0	0	0	0	0	0	0	0	0	0	0	0	0	0	1	private
pan_gene_21381	pan_gene_28855	Anthesis-silking_interval	Anthesis-silking_interval	0	0	0	0	0	0	0	0	0	0	0	0	0	1	0	0	0	0	0	0	0	0	0	0	0	0	1	private
pan_gene_21381	pan_gene_32547	Anthesis-silking_interval	Anthesis-silking_interval;Average_internode_length_(whole_plant);Ear_row_number;Plant_height;Tassel_branch_number	0	0	0	0	1	0	1	0	0	0	0	0	0	0	0	0	0	0	0	0	1	0	0	0	0	0	3	dispensable
pan_gene_21381	pan_gene_4304	Anthesis-silking_interval	Anthesis-silking_interval	0	0	0	0	1	0	0	0	0	0	0	0	0	0	0	0	0	0	0	0	1	0	0	0	0	0	2	dispensable
pan_gene_21381	pan_gene_7798	Anthesis-silking_interval	Anthesis-silking_interval	0	0	0	0	0	0	0	0	0	0	0	0	0	0	0	0	0	0	0	0	1	0	0	0	0	0	1	private
pan_gene_21381	pan_gene_8827	Anthesis-silking_interval	Anthesis-silking_interval;Average_internode_length_(above_ear);Nodes_per_plant	0	0	0	0	0	0	0	0	0	0	0	0	0	0	0	0	0	0	0	0	1	0	0	0	0	0	1	private
pan_gene_21881	pan_gene_21928	Anthesis-silking_interval;Ear_height;Leaf_width;Nodes_to_ear;Ratio_of_ear_height_to_total_height	Anthesis-silking_interval	0	1	1	1	0	0	1	0	1	0	0	0	0	0	0	0	0	0	0	0	0	0	0	0	0	0	5	dispensable
pan_gene_21881	pan_gene_22237	Anthesis-silking_interval;Ear_height;Leaf_width;Nodes_to_ear;Ratio_of_ear_height_to_total_height	Anthesis-silking_interval;Average_internode_length_(above_ear);Chlorophyll_B;Days_to_anthesis	0	1	0	0	0	0	0	0	0	0	0	0	0	0	0	0	0	0	0	0	0	0	0	0	0	0	1	private
pan_gene_21881	pan_gene_22534	Anthesis-silking_interval;Ear_height;Leaf_width;Nodes_to_ear;Ratio_of_ear_height_to_total_height	Anthesis-silking_interval;Chlorophyll_B;Days_to_anthesis	0	1	0	1	0	0	1	0	0	1	0	1	0	1	1	0	1	0	1	0	0	0	0	1	0	1	11	near-core
pan_gene_21881	pan_gene_24294	Anthesis-silking_interval;Ear_height;Leaf_width;Nodes_to_ear;Ratio_of_ear_height_to_total_height	Anthesis-silking_interval;Boxcox-transformed_leaf_angle	0	1	1	1	0	0	1	0	1	1	1	1	1	0	0	0	0	0	1	0	1	0	0	0	0	0	11	near-core
pan_gene_21881	pan_gene_28855	Anthesis-silking_interval;Ear_height;Leaf_width;Nodes_to_ear;Ratio_of_ear_height_to_total_height	Anthesis-silking_interval	0	1	0	0	0	0	0	0	0	0	0	0	0	0	0	0	0	0	0	0	0	0	0	0	0	0	1	private
pan_gene_21881	pan_gene_5368	Anthesis-silking_interval;Ear_height;Leaf_width;Nodes_to_ear;Ratio_of_ear_height_to_total_height	Anthesis-silking_interval;Cob_diameter;Leaf_length;Nodes_above_ear;Photoperiod_growing-degree_days_to_anthesis	0	1	0	0	0	0	0	0	1	0	0	0	0	0	0	0	0	0	0	0	0	0	0	0	0	0	2	dispensable
pan_gene_21881	pan_gene_8827	Anthesis-silking_interval;Ear_height;Leaf_width;Nodes_to_ear;Ratio_of_ear_height_to_total_height	Anthesis-silking_interval;Average_internode_length_(above_ear);Nodes_per_plant	0	1	1	1	0	0	1	0	1	1	0	0	1	0	0	0	0	0	1	0	0	0	0	1	0	0	9	dispensable
pan_gene_21881	pan_gene_8845	Anthesis-silking_interval;Ear_height;Leaf_width;Nodes_to_ear;Ratio_of_ear_height_to_total_height	Anthesis-silking_interval;Chlorophyll_A;Nodes_to_ear	0	0	0	0	0	0	1	0	0	0	0	0	0	0	0	0	0	0	0	0	0	0	0	0	0	0	1	private
pan_gene_21885	pan_gene_4463	Anthesis-silking_interval;Average_internode_length_(below_ear);Plant_height	Anthesis-silking_interval;Leaf_length;Nodes_per_plant	0	1	0	0	1	0	0	0	1	1	0	0	0	0	1	0	0	0	0	0	0	0	1	0	0	1	7	dispensable
pan_gene_21885	pan_gene_6920	Anthesis-silking_interval;Average_internode_length_(below_ear);Plant_height	Anthesis-silking_interval	0	1	0	0	1	1	1	1	0	1	1	1	1	1	1	0	0	1	0	1	0	1	1	1	1	1	18	near-core
pan_gene_21885	pan_gene_8831	Anthesis-silking_interval;Average_internode_length_(below_ear);Plant_height	Anthesis-silking_interval;Nodes_to_ear;Stalk_strength	0	1	0	0	1	1	0	1	1	1	1	1	1	1	1	0	1	1	0	1	1	0	1	0	0	1	17	near-core
pan_gene_21928	pan_gene_22237	Anthesis-silking_interval	Anthesis-silking_interval;Average_internode_length_(above_ear);Chlorophyll_B;Days_to_anthesis	0	1	1	0	1	0	0	0	1	0	1	0	0	0	1	1	1	1	0	0	0	0	0	0	1	1	11	near-core
pan_gene_21928	pan_gene_22536	Anthesis-silking_interval	Anthesis-silking_interval;Chlorophyll_B	0	1	0	0	0	0	0	0	0	0	0	0	0	0	0	0	0	0	0	0	0	0	0	0	0	0	1	private
pan_gene_21928	pan_gene_26602	Anthesis-silking_interval	Anthesis-silking_interval;Height_above_ear;Nodes_per_plant;Southern_leaf_blight	0	1	0	0	1	1	0	1	1	0	0	0	1	1	0	0	0	1	0	0	0	1	1	0	0	1	11	near-core
pan_gene_21928	pan_gene_28732	Anthesis-silking_interval	Anthesis-silking_interval;Days_to_anthesis;Ear_height;Leaf_length;Leaf_width;Nodes_per_plant;Photoperiod_Growing-degree_days_to_silk;Photoperiod_growing-degree_days_to_anthesis	0	1	0	0	0	1	1	1	1	0	0	0	0	0	0	0	0	0	0	1	0	0	0	0	0	0	6	dispensable
pan_gene_21928	pan_gene_28855	Anthesis-silking_interval	Anthesis-silking_interval	0	1	0	0	0	0	0	1	0	0	0	0	0	0	0	0	0	0	0	0	0	0	0	0	0	0	2	dispensable
pan_gene_21928	pan_gene_32547	Anthesis-silking_interval	Anthesis-silking_interval;Average_internode_length_(whole_plant);Ear_row_number;Plant_height;Tassel_branch_number	0	1	1	1	1	1	1	0	1	0	1	1	1	1	0	0	1	1	0	1	1	0	1	0	1	1	18	near-core
pan_gene_21928	pan_gene_5368	Anthesis-silking_interval	Anthesis-silking_interval;Cob_diameter;Leaf_length;Nodes_above_ear;Photoperiod_growing-degree_days_to_anthesis	0	1	0	0	0	1	0	1	1	0	1	0	1	1	0	0	0	1	0	1	0	0	0	0	0	1	10	dispensable
pan_gene_21928	pan_gene_8361	Anthesis-silking_interval	Anthesis-silking_interval	0	1	0	0	0	0	1	1	0	0	1	0	0	0	1	0	0	0	0	0	1	1	0	0	0	1	8	dispensable
pan_gene_21952	pan_gene_24576	Anthesis-silking_interval;Plant_height	Anthesis-silking_interval	0	1	0	0	0	0	0	0	0	0	0	0	0	0	0	0	0	0	0	0	0	0	0	0	0	0	1	private
pan_gene_21952	pan_gene_6838	Anthesis-silking_interval;Plant_height	Anthesis-silking_interval;Leaf_width	0	1	0	0	0	0	0	0	0	0	0	0	0	0	0	0	0	0	0	0	0	0	0	0	0	0	1	private
pan_gene_22216	pan_gene_91037	Anthesis-silking_interval;Nodes_to_ear	Anthesis-silking_interval;Northern_Leaf_Blight	0	1	0	0	0	0	0	0	1	0	0	0	0	0	0	0	0	0	1	0	0	0	0	0	0	0	3	dispensable
pan_gene_22218	pan_gene_2754	Anthesis-silking_interval;Chlorophyll_A;Nodes_above_ear	Anthesis-silking_interval	0	1	0	1	0	1	0	0	0	0	0	0	1	0	0	0	0	0	1	1	0	0	0	0	0	0	6	dispensable
pan_gene_22218	pan_gene_91037	Anthesis-silking_interval;Chlorophyll_A;Nodes_above_ear	Anthesis-silking_interval;Northern_Leaf_Blight	0	1	0	0	0	0	0	0	1	0	0	0	0	0	0	0	0	0	0	1	0	0	0	0	0	0	3	dispensable
pan_gene_22237	pan_gene_22536	Anthesis-silking_interval;Average_internode_length_(above_ear);Chlorophyll_B;Days_to_anthesis	Anthesis-silking_interval;Chlorophyll_B	0	1	0	0	0	0	1	0	0	1	0	1	1	0	0	0	0	0	0	1	1	1	0	0	1	0	9	dispensable
pan_gene_22237	pan_gene_28732	Anthesis-silking_interval;Average_internode_length_(above_ear);Chlorophyll_B;Days_to_anthesis	Anthesis-silking_interval;Days_to_anthesis;Ear_height;Leaf_length;Leaf_width;Nodes_per_plant;Photoperiod_Growing-degree_days_to_silk;Photoperiod_growing-degree_days_to_anthesis	0	1	0	0	1	0	0	0	0	1	0	1	1	0	0	0	0	0	0	0	0	1	0	0	0	0	6	dispensable
pan_gene_22237	pan_gene_32547	Anthesis-silking_interval;Average_internode_length_(above_ear);Chlorophyll_B;Days_to_anthesis	Anthesis-silking_interval;Average_internode_length_(whole_plant);Ear_row_number;Plant_height;Tassel_branch_number	0	1	1	1	1	0	0	1	1	0	1	0	1	0	0	0	0	1	0	1	1	0	0	0	1	0	12	near-core
pan_gene_22237	pan_gene_5368	Anthesis-silking_interval;Average_internode_length_(above_ear);Chlorophyll_B;Days_to_anthesis	Anthesis-silking_interval;Cob_diameter;Leaf_length;Nodes_above_ear;Photoperiod_growing-degree_days_to_anthesis	0	1	0	0	0	0	0	0	0	0	0	0	0	0	0	0	0	0	0	0	0	0	0	0	0	0	1	private
pan_gene_22237	pan_gene_8379	Anthesis-silking_interval;Average_internode_length_(above_ear);Chlorophyll_B;Days_to_anthesis	Anthesis-silking_interval	0	0	0	0	0	0	0	0	0	0	0	0	0	0	0	0	0	0	0	0	0	0	0	0	0	1	1	private
pan_gene_22237	pan_gene_8845	Anthesis-silking_interval;Average_internode_length_(above_ear);Chlorophyll_B;Days_to_anthesis	Anthesis-silking_interval;Chlorophyll_A;Nodes_to_ear	0	0	1	0	1	0	1	0	0	1	1	0	0	0	1	1	1	1	0	1	1	0	0	1	1	0	13	near-core
pan_gene_22237	pan_gene_9108	Anthesis-silking_interval;Average_internode_length_(above_ear);Chlorophyll_B;Days_to_anthesis	Anthesis-silking_interval	0	0	1	0	1	0	0	0	0	0	1	0	0	0	0	1	1	1	0	1	0	0	0	1	1	0	9	dispensable
pan_gene_22246	pan_gene_27608	Anthesis-silking_interval;Average_internode_length_(above_ear);Average_internode_length_(whole_plant)	Anthesis-silking_interval	0	1	0	1	1	1	1	0	0	1	0	1	0	0	0	1	0	0	0	0	1	0	1	0	1	0	11	near-core
pan_gene_22255	pan_gene_8371	100_Kernel_weight;Anthesis-silking_interval;Average_internode_length_(whole_plant)	Anthesis-silking_interval;Nitrate	0	1	0	1	0	1	1	1	1	0	0	0	0	0	0	0	0	0	0	0	0	1	0	0	0	0	7	dispensable
pan_gene_22255	pan_gene_9481	100_Kernel_weight;Anthesis-silking_interval;Average_internode_length_(whole_plant)	Anthesis-silking_interval	0	1	0	0	0	0	0	1	0	0	0	0	0	0	0	0	0	0	0	0	0	0	0	0	0	0	2	dispensable
pan_gene_22257	pan_gene_7839	Anthesis-silking_interval;Average_internode_length_(whole_plant);Tassel_branch_number	Anthesis-silking_interval	0	1	0	0	0	0	0	1	1	0	0	0	0	0	0	0	0	0	0	0	1	0	0	1	0	0	5	dispensable
pan_gene_22260	pan_gene_27200	Anthesis-silking_interval	Anthesis-silking_interval;Leaf_length;Photoperiod_Growing-degree_days_to_silk	0	1	1	1	1	0	0	1	0	1	0	0	0	1	0	1	0	0	0	1	0	0	0	0	0	0	9	dispensable
pan_gene_22266	pan_gene_24210	Anthesis-silking_interval;Average_internode_length_(whole_plant);Nodes_per_plant;Total_amino_acids	Anthesis-silking_interval	0	1	0	0	0	0	0	0	0	0	0	0	0	0	0	0	0	0	0	0	0	0	0	0	0	0	1	private
pan_gene_22316	pan_gene_24294	Anthesis-silking_interval	Anthesis-silking_interval;Boxcox-transformed_leaf_angle	0	0	0	1	0	0	0	1	0	0	0	0	0	1	0	1	1	0	0	0	0	0	0	0	0	0	5	dispensable
pan_gene_22365	pan_gene_24449	Anthesis-silking_interval;Days_to_silk;Ear_row_number;Ratio_of_ear_height_to_total_height	Anthesis-silking_interval;Average_internode_length_(below_ear);Nodes_to_ear	0	1	0	0	0	0	0	0	1	0	0	0	0	0	0	0	0	1	0	0	0	0	0	0	1	0	4	dispensable
pan_gene_22365	pan_gene_4463	Anthesis-silking_interval;Days_to_silk;Ear_row_number;Ratio_of_ear_height_to_total_height	Anthesis-silking_interval;Leaf_length;Nodes_per_plant	0	1	0	0	0	0	0	0	0	0	0	0	0	0	0	0	0	0	0	0	0	0	0	0	0	0	1	private
pan_gene_22365	pan_gene_7973	Anthesis-silking_interval;Days_to_silk;Ear_row_number;Ratio_of_ear_height_to_total_height	Anthesis-silking_interval	0	1	0	0	0	0	0	0	0	1	1	0	1	0	0	0	0	1	0	0	1	0	0	0	1	0	7	dispensable
pan_gene_22373	pan_gene_4218	Anthesis-silking_interval	Anthesis-silking_interval;Stalk_strength	0	1	0	0	0	0	0	0	0	0	0	0	0	0	0	0	0	0	0	0	0	0	0	0	0	0	1	private
pan_gene_22520	pan_gene_24294	100_Kernel_weight;Anthesis-silking_interval;Nodes_to_ear	Anthesis-silking_interval;Boxcox-transformed_leaf_angle	0	1	0	0	0	0	0	0	0	0	0	0	0	0	0	0	0	1	0	0	0	0	0	0	1	0	3	dispensable
pan_gene_22520	pan_gene_31577	100_Kernel_weight;Anthesis-silking_interval;Nodes_to_ear	Anthesis-silking_interval	0	1	0	0	0	0	0	0	0	0	0	0	0	0	0	0	0	0	0	0	0	0	0	0	0	0	1	private
pan_gene_22520	pan_gene_31840	100_Kernel_weight;Anthesis-silking_interval;Nodes_to_ear	Anthesis-silking_interval;Days_to_anthesis;Ear_height;Total_amino_acids	0	1	0	0	0	0	0	0	0	0	0	1	0	0	0	0	0	0	1	0	0	0	1	0	0	0	4	dispensable
pan_gene_22520	pan_gene_8361	100_Kernel_weight;Anthesis-silking_interval;Nodes_to_ear	Anthesis-silking_interval	0	1	0	0	0	0	0	0	0	0	0	0	0	0	0	0	0	0	0	0	0	0	1	0	0	0	2	dispensable
pan_gene_22536	pan_gene_26602	Anthesis-silking_interval;Chlorophyll_B	Anthesis-silking_interval;Height_above_ear;Nodes_per_plant;Southern_leaf_blight	0	1	0	0	0	0	0	0	0	0	1	0	0	0	0	0	0	0	0	0	0	0	1	0	0	0	3	dispensable
pan_gene_22536	pan_gene_27200	Anthesis-silking_interval;Chlorophyll_B	Anthesis-silking_interval;Leaf_length;Photoperiod_Growing-degree_days_to_silk	0	1	0	0	0	0	1	0	0	0	0	0	0	0	0	0	0	0	0	0	0	0	0	0	0	0	2	dispensable
pan_gene_22536	pan_gene_28732	Anthesis-silking_interval;Chlorophyll_B	Anthesis-silking_interval;Days_to_anthesis;Ear_height;Leaf_length;Leaf_width;Nodes_per_plant;Photoperiod_Growing-degree_days_to_silk;Photoperiod_growing-degree_days_to_anthesis	0	1	1	0	0	0	0	0	0	1	1	1	1	0	0	1	1	1	0	1	1	1	0	1	1	1	15	near-core
pan_gene_22536	pan_gene_31840	Anthesis-silking_interval;Chlorophyll_B	Anthesis-silking_interval;Days_to_anthesis;Ear_height;Total_amino_acids	0	1	0	1	1	0	0	1	1	1	0	0	1	0	0	1	0	0	0	0	0	0	0	0	0	0	8	dispensable
pan_gene_22536	pan_gene_32547	Anthesis-silking_interval;Chlorophyll_B	Anthesis-silking_interval;Average_internode_length_(whole_plant);Ear_row_number;Plant_height;Tassel_branch_number	0	1	0	0	0	0	0	0	0	0	0	0	1	0	0	0	0	0	0	0	0	0	1	0	0	0	3	dispensable
pan_gene_22536	pan_gene_5368	Anthesis-silking_interval;Chlorophyll_B	Anthesis-silking_interval;Cob_diameter;Leaf_length;Nodes_above_ear;Photoperiod_growing-degree_days_to_anthesis	0	1	0	0	0	0	0	0	0	0	0	0	0	0	0	1	0	0	0	0	0	0	0	0	0	0	2	dispensable
pan_gene_22536	pan_gene_8361	Anthesis-silking_interval;Chlorophyll_B	Anthesis-silking_interval	0	1	0	1	0	0	1	0	0	1	0	0	1	0	0	0	0	0	0	1	1	0	0	0	0	0	7	dispensable
pan_gene_22536	pan_gene_8845	Anthesis-silking_interval;Chlorophyll_B	Anthesis-silking_interval;Chlorophyll_A;Nodes_to_ear	0	0	0	0	0	0	0	0	0	1	0	0	0	0	0	0	0	0	0	1	0	0	1	0	0	0	3	dispensable
pan_gene_22536	pan_gene_9108	Anthesis-silking_interval;Chlorophyll_B	Anthesis-silking_interval	0	0	1	0	0	0	0	0	0	0	0	0	0	0	0	0	0	0	0	0	0	0	1	0	1	0	3	dispensable
pan_gene_22536	pan_gene_9123	Anthesis-silking_interval;Chlorophyll_B	Anthesis-silking_interval	0	1	0	0	0	0	0	0	1	0	0	0	0	0	0	0	0	0	0	0	0	0	1	1	0	0	4	dispensable
pan_gene_22557	pan_gene_38327	Anthesis-silking_interval	Anthesis-silking_interval;Height_per_day_(until_flowering)	0	0	0	0	0	0	0	0	0	0	0	0	0	0	0	0	0	0	1	0	0	0	1	0	0	0	2	dispensable
pan_gene_22557	pan_gene_8737	Anthesis-silking_interval	Anthesis-silking_interval;Leaf_length	0	0	1	0	0	0	0	0	0	0	0	0	0	0	0	0	0	0	0	0	0	0	0	0	0	0	1	private
pan_gene_22557	pan_gene_9019	Anthesis-silking_interval	Anthesis-silking_interval	0	0	1	0	0	0	0	0	0	0	0	0	0	0	0	0	0	0	0	0	0	0	0	0	0	0	1	private
pan_gene_23679	pan_gene_4463	Anthesis-silking_interval;Cob_diameter;Starch	Anthesis-silking_interval;Leaf_length;Nodes_per_plant	0	1	0	0	0	0	0	0	0	0	0	1	0	0	0	0	0	0	0	0	0	0	0	0	0	0	2	dispensable
pan_gene_23679	pan_gene_7973	Anthesis-silking_interval;Cob_diameter;Starch	Anthesis-silking_interval	0	1	0	1	0	0	1	1	1	0	1	0	1	0	0	1	0	0	0	1	1	0	1	0	0	0	11	near-core
pan_gene_23679	pan_gene_8831	Anthesis-silking_interval;Cob_diameter;Starch	Anthesis-silking_interval;Nodes_to_ear;Stalk_strength	0	1	0	1	0	0	1	0	0	0	1	0	1	0	0	1	0	0	0	1	1	0	1	0	0	0	9	dispensable
pan_gene_23882	pan_gene_9122	Anthesis-silking_interval;Boxcox-transformed_leaf_angle	Anthesis-silking_interval;Tassel_length	0	1	1	0	1	0	1	0	1	1	1	1	0	1	1	0	1	0	1	1	1	1	1	0	0	0	16	near-core
pan_gene_24294	pan_gene_5480	Anthesis-silking_interval;Boxcox-transformed_leaf_angle	Anthesis-silking_interval;Boxcox-transformed_leaf_angle;Days_to_silk;Protein	0	0	0	0	0	0	0	0	0	0	0	0	0	0	1	0	0	0	0	0	0	0	0	0	0	0	1	private
pan_gene_24385	pan_gene_9199	Anthesis-silking_interval;Tassel_length	Anthesis-silking_interval;Chlorophyll_A;Days_to_anthesis;Days_to_silk;Ear_height;Height_per_day_(until_flowering);Plant_height	0	1	1	0	0	0	0	0	0	0	0	0	0	0	0	0	0	0	0	0	0	0	0	0	0	1	3	dispensable
pan_gene_24449	pan_gene_4463	Anthesis-silking_interval;Average_internode_length_(below_ear);Nodes_to_ear	Anthesis-silking_interval;Leaf_length;Nodes_per_plant	0	1	0	0	0	0	0	0	0	0	0	0	0	0	0	0	0	0	0	0	0	1	0	0	0	0	2	dispensable
pan_gene_24449	pan_gene_7973	Anthesis-silking_interval;Average_internode_length_(below_ear);Nodes_to_ear	Anthesis-silking_interval	0	1	0	0	0	0	1	0	1	0	0	1	0	0	0	0	0	1	0	1	1	1	1	0	1	1	11	near-core
pan_gene_25144	pan_gene_4331	Anthesis-silking_interval;Days_to_silk	Anthesis-silking_interval;Ear_height;Photoperiod_Growing-degree_days_to_silk;Ratio_of_ear_height_to_total_height	0	1	0	0	0	0	0	0	0	0	0	0	0	0	0	0	0	0	0	0	0	0	0	0	0	0	1	private
pan_gene_26176	pan_gene_9861	Anthesis-silking_interval;Height_above_ear;Total_amino_acids	Anthesis-silking_interval;Days_to_silk;Plant_height;Ratio_of_ear_height_to_total_height;Tassel_branch_number	0	1	0	0	0	0	0	0	0	0	0	0	0	0	0	0	0	0	0	0	0	0	0	0	0	0	1	private
pan_gene_26602	pan_gene_28855	Anthesis-silking_interval;Height_above_ear;Nodes_per_plant;Southern_leaf_blight	Anthesis-silking_interval	0	1	0	0	0	0	0	0	0	0	1	0	0	1	0	1	0	1	0	0	0	0	0	0	0	0	5	dispensable
pan_gene_26602	pan_gene_32547	Anthesis-silking_interval;Height_above_ear;Nodes_per_plant;Southern_leaf_blight	Anthesis-silking_interval;Average_internode_length_(whole_plant);Ear_row_number;Plant_height;Tassel_branch_number	0	1	0	1	1	1	0	1	1	0	0	0	1	1	0	0	0	1	0	0	0	0	1	0	0	1	11	near-core
pan_gene_26602	pan_gene_9123	Anthesis-silking_interval;Height_above_ear;Nodes_per_plant;Southern_leaf_blight	Anthesis-silking_interval	0	1	0	0	0	0	0	1	0	0	0	0	0	0	0	1	0	0	0	0	0	0	0	0	0	0	3	dispensable
pan_gene_26602	pan_gene_9481	Anthesis-silking_interval;Height_above_ear;Nodes_per_plant;Southern_leaf_blight	Anthesis-silking_interval	0	1	0	0	0	0	0	1	0	0	0	0	0	0	1	0	0	0	0	0	0	0	0	0	0	0	3	dispensable
pan_gene_26689	pan_gene_27620	Anthesis-silking_interval;Boxcox-transformed_leaf_angle;Ear_height;Nodes_per_plant	Anthesis-silking_interval;Glucose	0	1	0	0	0	0	0	0	0	0	0	0	0	0	0	0	0	0	0	0	0	0	0	0	0	0	1	private
pan_gene_26981	pan_gene_9122	Anthesis-silking_interval;Northern_Leaf_Blight	Anthesis-silking_interval;Tassel_length	0	1	1	1	1	1	1	0	1	0	1	1	1	0	0	0	1	0	1	1	1	1	1	1	0	0	17	near-core
pan_gene_27200	pan_gene_9123	Anthesis-silking_interval;Leaf_length;Photoperiod_Growing-degree_days_to_silk	Anthesis-silking_interval	0	1	0	1	1	0	1	1	1	1	1	1	0	0	0	1	0	0	0	0	0	0	0	1	0	0	11	near-core
pan_gene_27202	pan_gene_27622	Anthesis-silking_interval;Northern_Leaf_Blight;Photoperiod_Growing-degree_days_to_silk	Anthesis-silking_interval	0	1	0	1	0	0	0	0	0	0	0	1	0	0	0	0	1	0	0	0	0	0	0	0	0	0	4	dispensable
pan_gene_27255	pan_gene_2754	Anthesis-silking_interval;Average_internode_length_(above_ear);Average_internode_length_(whole_plant)	Anthesis-silking_interval	0	1	0	0	0	0	0	0	0	0	0	0	0	0	0	0	0	0	0	0	0	0	0	0	0	0	1	private
pan_gene_2750	pan_gene_5480	Anthesis-silking_interval;Nodes_to_ear	Anthesis-silking_interval;Boxcox-transformed_leaf_angle;Days_to_silk;Protein	0	0	0	0	0	0	0	0	0	0	0	0	0	0	1	0	0	0	0	0	0	0	0	0	0	0	1	private
pan_gene_2750	pan_gene_8389	Anthesis-silking_interval;Nodes_to_ear	Anthesis-silking_interval	0	1	1	1	1	1	1	0	1	0	1	1	0	1	1	1	1	1	1	0	0	0	1	1	0	1	18	near-core
pan_gene_2751	pan_gene_9099	Anthesis-silking_interval;Nodes_to_ear	Anthesis-silking_interval;Days_to_silk;Ear_height	0	1	0	0	0	0	0	0	0	0	0	1	0	0	0	0	0	1	0	0	0	0	0	0	0	0	3	dispensable
pan_gene_2751	pan_gene_9861	Anthesis-silking_interval;Nodes_to_ear	Anthesis-silking_interval;Days_to_silk;Plant_height;Ratio_of_ear_height_to_total_height;Tassel_branch_number	0	1	0	1	0	0	0	0	0	0	0	1	0	0	0	0	0	0	0	0	0	0	0	0	0	0	3	dispensable
pan_gene_2754	pan_gene_91037	Anthesis-silking_interval	Anthesis-silking_interval;Northern_Leaf_Blight	0	1	0	0	0	1	0	0	0	1	1	0	0	0	0	0	0	0	1	1	1	0	0	0	0	0	7	dispensable
pan_gene_2754	pan_gene_9453	Anthesis-silking_interval	Anthesis-silking_interval	0	0	0	0	0	0	0	0	0	0	0	0	1	1	0	0	0	0	0	0	0	0	0	0	0	0	2	dispensable
pan_gene_27622	pan_gene_28094	Anthesis-silking_interval	Anthesis-silking_interval	0	1	0	1	0	0	0	0	0	1	0	1	1	1	0	1	1	0	0	0	0	0	0	0	0	0	8	dispensable
pan_gene_27668	pan_gene_91037	Anthesis-silking_interval;Average_internode_length_(below_ear)	Anthesis-silking_interval;Northern_Leaf_Blight	0	0	0	0	0	0	0	0	0	0	0	0	0	0	0	0	0	0	0	1	0	0	0	0	0	0	1	private
pan_gene_28000	pan_gene_32547	Anthesis-silking_interval;Tassel_length	Anthesis-silking_interval;Average_internode_length_(whole_plant);Ear_row_number;Plant_height;Tassel_branch_number	0	0	0	0	0	0	0	0	0	1	0	0	1	0	0	0	0	0	0	0	0	0	0	0	0	0	2	dispensable
pan_gene_28000	pan_gene_4304	Anthesis-silking_interval;Tassel_length	Anthesis-silking_interval	0	0	0	0	0	0	0	0	0	1	0	0	0	0	0	0	0	0	0	0	0	0	0	0	0	0	1	private
pan_gene_28000	pan_gene_8845	Anthesis-silking_interval;Tassel_length	Anthesis-silking_interval;Chlorophyll_A;Nodes_to_ear	0	0	0	0	0	0	0	0	0	1	0	0	0	0	0	0	0	0	0	0	0	0	0	0	0	0	1	private
pan_gene_28000	pan_gene_9108	Anthesis-silking_interval;Tassel_length	Anthesis-silking_interval	0	0	0	0	0	0	0	0	0	1	0	0	0	0	0	0	0	0	0	0	0	0	0	0	0	0	1	private
pan_gene_28855	pan_gene_29834	Anthesis-silking_interval	Anthesis-silking_interval	0	1	1	0	1	0	0	1	0	1	0	1	0	0	0	0	0	0	0	0	1	0	0	0	0	1	8	dispensable
pan_gene_28855	pan_gene_31840	Anthesis-silking_interval	Anthesis-silking_interval;Days_to_anthesis;Ear_height;Total_amino_acids	0	1	0	0	0	0	0	0	0	0	0	0	1	0	0	0	0	0	0	0	0	0	0	0	0	0	2	dispensable
pan_gene_28855	pan_gene_32547	Anthesis-silking_interval	Anthesis-silking_interval;Average_internode_length_(whole_plant);Ear_row_number;Plant_height;Tassel_branch_number	0	1	0	0	0	0	0	0	0	0	0	0	1	0	0	0	0	0	0	0	1	0	0	0	0	0	3	dispensable
pan_gene_28855	pan_gene_5368	Anthesis-silking_interval	Anthesis-silking_interval;Cob_diameter;Leaf_length;Nodes_above_ear;Photoperiod_growing-degree_days_to_anthesis	0	1	1	0	0	1	1	0	1	1	1	1	1	1	0	1	0	1	0	1	1	1	0	0	1	1	17	near-core
pan_gene_28855	pan_gene_8361	Anthesis-silking_interval	Anthesis-silking_interval	0	1	1	0	1	0	1	0	1	0	0	0	1	1	0	0	0	1	0	0	0	0	0	0	0	1	9	dispensable
pan_gene_28855	pan_gene_8845	Anthesis-silking_interval	Anthesis-silking_interval;Chlorophyll_A;Nodes_to_ear	0	0	0	0	0	0	0	0	0	0	0	0	0	0	0	0	1	0	0	0	0	0	0	0	0	0	1	private
pan_gene_28855	pan_gene_8854	Anthesis-silking_interval	Anthesis-silking_interval;Average_internode_length_(above_ear);Average_internode_length_(whole_plant);Height_above_ear;Leaf_length;Nodes_above_ear	0	1	0	0	0	0	0	0	0	0	0	0	0	0	0	0	0	0	0	0	1	0	0	0	0	0	2	dispensable
pan_gene_28855	pan_gene_9108	Anthesis-silking_interval	Anthesis-silking_interval	0	0	0	0	0	0	0	0	0	0	0	0	0	0	0	0	1	0	0	0	0	0	0	0	0	0	1	private
pan_gene_29477	pan_gene_30809	Anthesis-silking_interval	Anthesis-silking_interval	0	1	0	0	0	0	0	0	0	0	0	0	0	0	0	0	0	0	0	0	1	0	0	0	0	1	3	dispensable
pan_gene_29834	pan_gene_32547	Anthesis-silking_interval	Anthesis-silking_interval;Average_internode_length_(whole_plant);Ear_row_number;Plant_height;Tassel_branch_number	0	1	0	1	0	0	0	0	0	0	1	0	0	0	0	0	0	0	0	0	1	0	1	0	0	0	5	dispensable
pan_gene_29834	pan_gene_5368	Anthesis-silking_interval	Anthesis-silking_interval;Cob_diameter;Leaf_length;Nodes_above_ear;Photoperiod_growing-degree_days_to_anthesis	0	1	0	1	0	0	0	0	0	0	1	1	1	0	0	0	0	0	0	0	0	0	1	0	0	0	6	dispensable
pan_gene_31442	pan_gene_91037	Anthesis-silking_interval;Average_internode_length_(above_ear);Photoperiod_growing-degree_days_to_anthesis	Anthesis-silking_interval;Northern_Leaf_Blight	0	1	0	0	0	1	0	0	1	0	0	0	0	0	0	0	0	0	0	1	0	0	0	0	0	0	4	dispensable
pan_gene_31442	pan_gene_9453	Anthesis-silking_interval;Average_internode_length_(above_ear);Photoperiod_growing-degree_days_to_anthesis	Anthesis-silking_interval	0	0	0	0	0	0	0	0	0	0	0	0	1	1	0	0	0	0	0	0	0	0	0	0	0	0	2	dispensable
pan_gene_31576	pan_gene_91037	Anthesis-silking_interval	Anthesis-silking_interval;Northern_Leaf_Blight	0	0	0	1	0	0	0	0	0	0	0	0	0	0	0	0	0	0	0	0	0	0	0	0	0	0	1	private
pan_gene_31577	pan_gene_31840	Anthesis-silking_interval	Anthesis-silking_interval;Days_to_anthesis;Ear_height;Total_amino_acids	0	1	0	0	0	0	0	0	0	0	0	0	0	0	0	0	0	0	0	0	0	0	0	0	0	0	1	private
pan_gene_31577	pan_gene_8375	Anthesis-silking_interval	Anthesis-silking_interval;Nodes_above_ear;Tassel_length	0	1	0	0	0	0	0	0	0	0	0	0	0	0	0	0	0	0	0	0	0	0	0	0	0	0	1	private
pan_gene_31840	pan_gene_32547	Anthesis-silking_interval;Days_to_anthesis;Ear_height;Total_amino_acids	Anthesis-silking_interval;Average_internode_length_(whole_plant);Ear_row_number;Plant_height;Tassel_branch_number	0	1	0	1	0	0	0	0	0	0	0	0	1	0	0	0	0	0	0	0	0	0	0	0	0	0	3	dispensable
pan_gene_31840	pan_gene_8267	Anthesis-silking_interval;Days_to_anthesis;Ear_height;Total_amino_acids	Anthesis-silking_interval;Boxcox-transformed_leaf_angle	0	1	0	0	0	0	0	0	0	0	0	0	0	0	0	0	0	0	0	0	0	0	0	0	0	0	1	private
pan_gene_32547	pan_gene_4419	Anthesis-silking_interval;Average_internode_length_(whole_plant);Ear_row_number;Plant_height;Tassel_branch_number	Anthesis-silking_interval;Average_internode_length_(above_ear);Average_internode_length_(below_ear);Leaf_length;Tassel_length	0	0	0	0	0	0	0	0	0	0	0	0	0	0	0	0	0	0	0	0	1	0	0	0	0	0	1	private
pan_gene_32547	pan_gene_5368	Anthesis-silking_interval;Average_internode_length_(whole_plant);Ear_row_number;Plant_height;Tassel_branch_number	Anthesis-silking_interval;Cob_diameter;Leaf_length;Nodes_above_ear;Photoperiod_growing-degree_days_to_anthesis	0	1	0	0	0	1	0	0	1	0	1	0	1	0	0	0	1	1	0	1	0	0	1	0	0	0	9	dispensable
pan_gene_32547	pan_gene_7798	Anthesis-silking_interval;Average_internode_length_(whole_plant);Ear_row_number;Plant_height;Tassel_branch_number	Anthesis-silking_interval	0	1	1	0	0	1	1	0	1	1	1	1	0	1	0	0	1	0	1	1	1	0	1	1	1	1	17	near-core
pan_gene_32547	pan_gene_8361	Anthesis-silking_interval;Average_internode_length_(whole_plant);Ear_row_number;Plant_height;Tassel_branch_number	Anthesis-silking_interval	0	1	0	0	1	0	1	0	0	0	1	0	0	0	0	0	0	0	0	0	1	0	0	0	1	0	6	dispensable
pan_gene_32547	pan_gene_8827	Anthesis-silking_interval;Average_internode_length_(whole_plant);Ear_row_number;Plant_height;Tassel_branch_number	Anthesis-silking_interval;Average_internode_length_(above_ear);Nodes_per_plant	0	1	0	0	0	1	1	0	1	1	0	1	0	1	0	0	0	0	0	0	0	0	1	1	1	0	10	dispensable
pan_gene_32547	pan_gene_8845	Anthesis-silking_interval;Average_internode_length_(whole_plant);Ear_row_number;Plant_height;Tassel_branch_number	Anthesis-silking_interval;Chlorophyll_A;Nodes_to_ear	0	0	1	0	1	1	1	0	0	1	0	1	0	0	0	0	1	1	1	1	1	0	1	1	0	0	13	near-core
pan_gene_32547	pan_gene_9108	Anthesis-silking_interval;Average_internode_length_(whole_plant);Ear_row_number;Plant_height;Tassel_branch_number	Anthesis-silking_interval	0	0	1	0	1	0	1	0	0	1	0	0	1	0	0	0	1	1	0	0	1	0	1	1	0	1	11	near-core
pan_gene_38327	pan_gene_7850	Anthesis-silking_interval;Height_per_day_(until_flowering)	Anthesis-silking_interval;Nodes_to_ear	0	1	0	0	0	0	0	0	0	0	0	0	0	0	0	0	0	0	0	0	0	0	0	0	0	0	1	private
pan_gene_392	pan_gene_7798	Anthesis-silking_interval	Anthesis-silking_interval	0	1	0	0	0	1	0	1	1	1	0	1	1	0	0	0	1	0	0	0	0	1	0	1	0	1	11	near-core
pan_gene_392	pan_gene_8389	Anthesis-silking_interval	Anthesis-silking_interval	0	1	0	0	0	0	1	1	1	0	0	1	1	1	0	0	0	0	0	0	0	0	0	1	0	1	9	dispensable
pan_gene_4063	pan_gene_7839	Anthesis-silking_interval;Tassel_length	Anthesis-silking_interval	0	1	0	0	0	0	0	0	0	0	0	0	0	0	0	0	0	0	0	0	0	0	0	0	0	0	1	private
pan_gene_4304	pan_gene_4419	Anthesis-silking_interval	Anthesis-silking_interval;Average_internode_length_(above_ear);Average_internode_length_(below_ear);Leaf_length;Tassel_length	0	0	0	0	0	0	0	0	0	0	0	0	0	0	0	0	0	0	0	0	1	0	0	0	0	0	1	private
pan_gene_4304	pan_gene_8389	Anthesis-silking_interval	Anthesis-silking_interval	0	1	0	0	0	1	1	0	1	0	1	0	0	1	0	0	0	1	0	0	0	0	1	0	0	1	9	dispensable
pan_gene_4419	pan_gene_7798	Anthesis-silking_interval;Average_internode_length_(above_ear);Average_internode_length_(below_ear);Leaf_length;Tassel_length	Anthesis-silking_interval	0	0	0	0	0	0	0	0	0	0	0	0	0	0	0	0	0	0	0	0	1	0	0	0	0	0	1	private
pan_gene_4463	pan_gene_7973	Anthesis-silking_interval;Leaf_length;Nodes_per_plant	Anthesis-silking_interval	0	1	0	1	0	0	0	0	0	0	0	0	0	0	0	0	0	0	0	0	0	1	0	0	0	0	3	dispensable
pan_gene_4463	pan_gene_8831	Anthesis-silking_interval;Leaf_length;Nodes_per_plant	Anthesis-silking_interval;Nodes_to_ear;Stalk_strength	0	1	0	0	1	0	0	0	0	0	0	0	0	0	0	0	0	0	0	0	0	1	0	0	0	0	3	dispensable
pan_gene_5368	pan_gene_7798	Anthesis-silking_interval;Cob_diameter;Leaf_length;Nodes_above_ear;Photoperiod_growing-degree_days_to_anthesis	Anthesis-silking_interval	0	1	0	0	0	0	0	0	0	0	0	0	0	0	0	0	0	0	0	0	0	0	0	0	0	0	1	private
pan_gene_5368	pan_gene_8361	Anthesis-silking_interval;Cob_diameter;Leaf_length;Nodes_above_ear;Photoperiod_growing-degree_days_to_anthesis	Anthesis-silking_interval	0	1	0	1	0	1	0	1	1	0	1	0	0	1	0	0	0	0	1	1	0	0	0	0	0	1	10	dispensable
pan_gene_5368	pan_gene_8827	Anthesis-silking_interval;Cob_diameter;Leaf_length;Nodes_above_ear;Photoperiod_growing-degree_days_to_anthesis	Anthesis-silking_interval;Average_internode_length_(above_ear);Nodes_per_plant	0	1	0	0	0	0	0	0	0	0	0	0	0	0	0	0	0	0	0	0	0	0	0	0	0	0	1	private
pan_gene_5368	pan_gene_8845	Anthesis-silking_interval;Cob_diameter;Leaf_length;Nodes_above_ear;Photoperiod_growing-degree_days_to_anthesis	Anthesis-silking_interval;Chlorophyll_A;Nodes_to_ear	0	0	0	0	0	1	0	0	0	0	0	0	0	0	0	0	1	1	0	1	0	0	0	0	0	0	4	dispensable
pan_gene_5368	pan_gene_8854	Anthesis-silking_interval;Cob_diameter;Leaf_length;Nodes_above_ear;Photoperiod_growing-degree_days_to_anthesis	Anthesis-silking_interval;Average_internode_length_(above_ear);Average_internode_length_(whole_plant);Height_above_ear;Leaf_length;Nodes_above_ear	0	1	0	1	0	0	0	0	0	0	0	0	0	0	0	0	0	0	0	0	0	0	0	0	0	0	2	dispensable
pan_gene_5368	pan_gene_9108	Anthesis-silking_interval;Cob_diameter;Leaf_length;Nodes_above_ear;Photoperiod_growing-degree_days_to_anthesis	Anthesis-silking_interval	0	0	0	0	0	0	0	0	0	0	0	0	0	0	0	0	0	1	0	0	0	0	0	0	0	0	1	private
pan_gene_6799	pan_gene_7798	Anthesis-silking_interval	Anthesis-silking_interval	0	1	0	0	0	1	0	0	1	1	1	0	0	0	0	0	0	1	0	0	0	1	1	0	0	0	8	dispensable
pan_gene_71398	pan_gene_78208	Anthesis-silking_interval;Photoperiod_growing-degree_days_to_anthesis	Anthesis-silking_interval	0	1	0	0	0	0	0	0	0	0	0	0	0	0	0	0	0	0	0	0	0	0	0	0	0	0	1	private
pan_gene_7798	pan_gene_9108	Anthesis-silking_interval	Anthesis-silking_interval	0	0	0	0	0	0	1	0	0	0	1	0	0	0	0	0	1	1	0	0	1	0	1	1	0	0	7	dispensable
pan_gene_7849	pan_gene_8852	Anthesis-silking_interval;Average_internode_length_(whole_plant);Cob_diameter;Height_per_day_(until_flowering)	Anthesis-silking_interval;Average_internode_length_(above_ear);Average_internode_length_(whole_plant);Height_above_ear;Nodes_above_ear	0	0	0	0	0	0	0	0	0	0	0	1	0	0	0	0	0	0	0	0	0	0	0	0	0	0	1	private
pan_gene_7958	pan_gene_8852	Anthesis-silking_interval	Anthesis-silking_interval;Average_internode_length_(above_ear);Average_internode_length_(whole_plant);Height_above_ear;Nodes_above_ear	0	0	0	0	0	0	0	0	0	0	0	1	0	0	0	0	0	0	0	0	0	0	0	0	0	0	1	private
pan_gene_7973	pan_gene_9122	Anthesis-silking_interval	Anthesis-silking_interval;Tassel_length	0	1	0	0	1	0	1	1	0	1	1	1	1	1	1	1	0	0	1	0	0	1	0	0	1	1	15	near-core
pan_gene_8267	pan_gene_8361	Anthesis-silking_interval;Boxcox-transformed_leaf_angle	Anthesis-silking_interval	0	1	0	1	0	0	0	0	1	0	1	0	0	0	0	1	0	1	0	0	0	0	1	0	0	0	7	dispensable
pan_gene_8361	pan_gene_8854	Anthesis-silking_interval	Anthesis-silking_interval;Average_internode_length_(above_ear);Average_internode_length_(whole_plant);Height_above_ear;Leaf_length;Nodes_above_ear	0	1	0	0	0	0	0	0	0	0	0	0	0	0	0	0	0	0	0	0	0	0	0	0	0	1	2	dispensable
pan_gene_8827	pan_gene_8845	Anthesis-silking_interval;Average_internode_length_(above_ear);Nodes_per_plant	Anthesis-silking_interval;Chlorophyll_A;Nodes_to_ear	0	0	0	0	0	1	0	0	0	0	1	1	0	0	0	0	0	0	0	0	1	0	1	1	0	0	6	dispensable
pan_gene_8827	pan_gene_9108	Anthesis-silking_interval;Average_internode_length_(above_ear);Nodes_per_plant	Anthesis-silking_interval	0	0	0	0	0	0	1	0	0	1	0	0	0	0	0	0	0	0	0	0	1	0	0	1	0	0	4	dispensable
pan_gene_9123	pan_gene_9481	Anthesis-silking_interval	Anthesis-silking_interval	0	1	0	0	0	0	0	0	0	0	0	0	0	0	0	0	0	0	0	0	0	0	0	0	0	0	1	private
pan_gene_102392	pan_gene_28054	Anthesis-silking_interval	Anthesis-silking_interval	0	0	1	0	1	0	0	0	1	0	0	0	0	0	0	0	0	0	0	0	0	1	0	0	0	1	5	dispensable
pan_gene_10290	pan_gene_11709	Anthesis-silking_interval;Southern_leaf_blight	Anthesis-silking_interval	0	0	1	0	0	1	0	0	1	0	1	1	1	1	0	0	0	1	0	0	0	1	0	0	0	0	9	dispensable
pan_gene_10802	pan_gene_18431	100_Kernel_weight;Anthesis-silking_interval;PCA_of_metabolites:_PC2;Ratio_of_ear_height_to_total_height	Anthesis-silking_interval	0	0	1	1	0	0	0	0	0	1	0	1	0	1	0	0	1	0	0	1	1	0	0	0	0	0	8	dispensable
pan_gene_10802	pan_gene_21381	100_Kernel_weight;Anthesis-silking_interval;PCA_of_metabolites:_PC2;Ratio_of_ear_height_to_total_height	Anthesis-silking_interval	0	0	0	0	1	0	1	0	0	1	0	0	0	0	0	0	0	0	0	0	1	0	0	0	0	0	4	dispensable
pan_gene_10802	pan_gene_22237	100_Kernel_weight;Anthesis-silking_interval;PCA_of_metabolites:_PC2;Ratio_of_ear_height_to_total_height	Anthesis-silking_interval;Average_internode_length_(above_ear);Chlorophyll_B;Days_to_anthesis	0	0	1	0	1	0	1	0	1	1	0	1	0	1	0	1	1	0	0	1	0	0	0	0	1	0	11	near-core
pan_gene_10802	pan_gene_2750	100_Kernel_weight;Anthesis-silking_interval;PCA_of_metabolites:_PC2;Ratio_of_ear_height_to_total_height	Anthesis-silking_interval;Nodes_to_ear	0	0	1	0	0	0	0	0	1	0	0	0	1	0	0	0	0	0	0	0	1	0	0	0	1	0	5	dispensable
pan_gene_10802	pan_gene_8375	100_Kernel_weight;Anthesis-silking_interval;PCA_of_metabolites:_PC2;Ratio_of_ear_height_to_total_height	Anthesis-silking_interval;Nodes_above_ear;Tassel_length	0	0	1	0	0	0	0	0	0	0	0	0	0	0	0	0	0	0	0	0	0	0	0	0	0	1	2	dispensable
pan_gene_10802	pan_gene_8845	100_Kernel_weight;Anthesis-silking_interval;PCA_of_metabolites:_PC2;Ratio_of_ear_height_to_total_height	Anthesis-silking_interval;Chlorophyll_A;Nodes_to_ear	0	0	1	0	0	0	1	0	0	0	0	0	0	0	0	0	0	0	0	1	0	0	0	0	1	0	4	dispensable
pan_gene_11310	pan_gene_4089	Anthesis-silking_interval	Anthesis-silking_interval	0	0	1	0	0	0	0	0	0	0	1	0	1	0	0	0	0	0	0	0	0	0	0	0	0	0	3	dispensable
pan_gene_11505	pan_gene_19278	Anthesis-silking_interval;Stalk_strength	Anthesis-silking_interval;Average_internode_length_(above_ear);Nitrate;PCA_of_metabolites:_PC2	0	0	1	0	0	1	1	0	0	0	1	1	0	0	0	0	0	1	1	1	1	0	1	0	1	0	11	near-core
pan_gene_11505	pan_gene_19307	Anthesis-silking_interval;Stalk_strength	Anthesis-silking_interval;Chlorophyll_A;Total_amino_acids	0	0	0	0	0	0	1	0	0	0	0	0	0	0	0	0	0	0	0	0	0	0	0	0	0	0	1	private
pan_gene_11505	pan_gene_21928	Anthesis-silking_interval;Stalk_strength	Anthesis-silking_interval	0	0	1	1	0	0	1	0	1	0	1	0	0	0	0	0	0	1	0	0	1	0	1	0	0	0	8	dispensable
pan_gene_11505	pan_gene_22557	Anthesis-silking_interval;Stalk_strength	Anthesis-silking_interval	0	0	1	0	0	0	0	0	0	0	0	0	0	0	0	0	0	0	0	0	0	0	0	0	0	0	1	private
pan_gene_11505	pan_gene_24294	Anthesis-silking_interval;Stalk_strength	Anthesis-silking_interval;Boxcox-transformed_leaf_angle	0	0	1	1	1	0	1	0	1	1	1	1	0	1	0	0	0	1	1	0	1	1	1	1	0	1	16	near-core
pan_gene_11505	pan_gene_7798	Anthesis-silking_interval;Stalk_strength	Anthesis-silking_interval	0	0	1	0	1	0	1	0	1	1	1	1	1	1	1	0	0	1	1	0	1	0	1	1	0	1	16	near-core
pan_gene_11505	pan_gene_8827	Anthesis-silking_interval;Stalk_strength	Anthesis-silking_interval;Average_internode_length_(above_ear);Nodes_per_plant	0	0	1	1	1	1	1	0	1	1	1	1	1	1	0	0	0	1	1	0	1	0	1	1	1	0	17	near-core
pan_gene_11709	pan_gene_7849	Anthesis-silking_interval	Anthesis-silking_interval;Average_internode_length_(whole_plant);Cob_diameter;Height_per_day_(until_flowering)	0	0	1	0	0	1	1	0	1	0	1	1	1	1	1	0	0	1	0	1	0	1	1	1	0	0	14	near-core
pan_gene_11709	pan_gene_7958	Anthesis-silking_interval	Anthesis-silking_interval	0	0	1	0	0	1	1	0	1	0	1	1	1	1	1	0	0	1	0	0	0	1	0	1	0	0	12	near-core
pan_gene_13852	pan_gene_27521	Anthesis-silking_interval	Anthesis-silking_interval	0	0	1	0	0	0	0	0	0	0	0	0	0	0	0	0	0	0	0	0	0	0	0	0	0	0	1	private
pan_gene_13983	pan_gene_27608	Anthesis-silking_interval	Anthesis-silking_interval	0	0	0	0	0	0	0	0	0	0	1	0	0	0	0	0	0	0	0	0	0	0	0	0	1	0	2	dispensable
pan_gene_13983	pan_gene_29880	Anthesis-silking_interval	Anthesis-silking_interval;Days_to_anthesis;Tassel_length	0	0	0	0	0	0	0	0	0	0	0	0	0	0	1	0	0	0	0	0	0	0	0	0	1	0	2	dispensable
pan_gene_14634	pan_gene_29477	Anthesis-silking_interval;Chlorophyll_A;Tassel_branch_number	Anthesis-silking_interval	0	0	1	0	0	0	0	0	0	0	0	0	0	0	0	0	1	0	0	1	0	0	1	0	0	0	4	dispensable
pan_gene_16340	pan_gene_38845	Anthesis-silking_interval;Height_above_ear;Plant_height;Ratio_of_ear_height_to_total_height	Anthesis-silking_interval	0	0	0	0	1	0	0	0	0	0	0	0	0	0	0	0	0	0	0	0	0	0	0	0	0	0	1	private
pan_gene_17705	pan_gene_22255	Anthesis-silking_interval;Days_to_anthesis;Days_to_silk;Protein	100_Kernel_weight;Anthesis-silking_interval;Average_internode_length_(whole_plant)	0	0	1	1	0	1	0	1	1	1	0	0	0	0	0	1	0	0	0	1	1	0	1	0	0	0	10	dispensable
pan_gene_17705	pan_gene_4485	Anthesis-silking_interval;Days_to_anthesis;Days_to_silk;Protein	Anthesis-silking_interval;Ear_height	0	0	0	0	0	0	0	0	0	0	0	0	0	0	0	0	0	0	0	0	0	1	0	0	0	0	1	private
pan_gene_17705	pan_gene_8375	Anthesis-silking_interval;Days_to_anthesis;Days_to_silk;Protein	Anthesis-silking_interval;Nodes_above_ear;Tassel_length	0	0	1	0	0	1	0	0	0	0	0	0	0	0	0	0	0	0	0	0	0	0	0	0	0	0	2	dispensable
pan_gene_18431	pan_gene_21381	Anthesis-silking_interval	Anthesis-silking_interval	0	0	0	0	1	0	0	0	0	1	0	0	0	0	0	0	0	0	0	0	0	0	0	0	0	0	2	dispensable
pan_gene_18431	pan_gene_22260	Anthesis-silking_interval	Anthesis-silking_interval	0	0	1	0	1	0	0	0	0	0	0	0	1	1	0	0	0	0	0	0	0	0	0	1	0	0	5	dispensable
pan_gene_18431	pan_gene_28732	Anthesis-silking_interval	Anthesis-silking_interval;Days_to_anthesis;Ear_height;Leaf_length;Leaf_width;Nodes_per_plant;Photoperiod_Growing-degree_days_to_silk;Photoperiod_growing-degree_days_to_anthesis	0	0	1	0	1	1	0	1	0	1	0	1	1	0	0	0	0	0	0	0	0	0	1	0	0	0	8	dispensable
pan_gene_18431	pan_gene_8371	Anthesis-silking_interval	Anthesis-silking_interval;Nitrate	0	0	1	0	1	1	0	1	0	1	1	0	1	1	1	1	0	0	0	0	0	0	1	1	0	0	12	near-core
pan_gene_18431	pan_gene_8375	Anthesis-silking_interval	Anthesis-silking_interval;Nodes_above_ear;Tassel_length	0	0	1	0	0	1	0	0	0	0	0	0	0	0	0	0	1	0	0	0	0	0	1	0	0	0	4	dispensable
pan_gene_18431	pan_gene_8845	Anthesis-silking_interval	Anthesis-silking_interval;Chlorophyll_A;Nodes_to_ear	0	0	1	0	0	1	0	0	0	1	0	1	0	0	0	0	1	0	0	0	0	0	0	0	0	0	5	dispensable
pan_gene_18431	pan_gene_9108	Anthesis-silking_interval	Anthesis-silking_interval	0	0	1	0	0	0	0	0	0	0	0	0	0	0	0	0	1	0	0	0	0	0	0	0	0	0	2	dispensable
pan_gene_18432	pan_gene_29477	Anthesis-silking_interval	Anthesis-silking_interval	0	0	1	0	0	0	0	0	1	0	0	0	0	1	0	0	1	0	0	0	0	0	0	0	0	0	4	dispensable
pan_gene_18432	pan_gene_6920	Anthesis-silking_interval	Anthesis-silking_interval	0	0	1	1	1	0	1	1	0	1	1	1	1	0	1	1	1	1	0	1	1	0	1	1	1	1	19	near-core
pan_gene_18433	pan_gene_21302	Anthesis-silking_interval	Anthesis-silking_interval	0	0	1	1	0	0	1	0	0	0	0	0	0	0	0	0	0	0	0	0	0	0	0	0	0	0	3	dispensable
pan_gene_18787	pan_gene_22372	Anthesis-silking_interval	Anthesis-silking_interval	0	0	0	0	1	0	0	0	0	0	0	0	0	0	0	0	0	0	0	0	0	0	0	0	0	0	1	private
pan_gene_18787	pan_gene_392	Anthesis-silking_interval	Anthesis-silking_interval	0	0	0	0	0	0	1	0	0	0	0	0	0	0	0	0	0	0	0	0	1	0	0	1	0	0	3	dispensable
pan_gene_18787	pan_gene_6990	Anthesis-silking_interval	Anthesis-silking_interval;Southern_leaf_blight	0	0	0	0	0	0	0	0	0	0	0	0	0	0	0	0	0	0	0	0	1	0	0	0	0	0	1	private
pan_gene_18807	pan_gene_23862	Anthesis-silking_interval;Average_internode_length_(above_ear);Average_internode_length_(below_ear);Nodes_per_plant;Northern_Leaf_Blight	Anthesis-silking_interval	0	0	1	0	0	0	0	0	0	0	1	0	0	0	1	0	0	0	0	0	0	0	0	0	0	0	3	dispensable
pan_gene_18832	pan_gene_29477	Anthesis-silking_interval	Anthesis-silking_interval	0	0	1	1	0	0	0	0	0	0	0	0	0	0	0	0	0	0	0	1	0	0	0	0	0	0	3	dispensable
pan_gene_18832	pan_gene_9122	Anthesis-silking_interval	Anthesis-silking_interval;Tassel_length	0	0	1	0	0	1	0	0	0	1	0	0	0	0	0	0	1	0	0	1	0	0	1	0	0	0	6	dispensable
pan_gene_18982	pan_gene_24210	Anthesis-silking_interval;Boxcox-transformed_leaf_angle;Plant_height	Anthesis-silking_interval	0	0	1	1	0	1	0	0	1	0	1	0	0	0	0	0	0	0	0	0	0	0	0	0	0	1	6	dispensable
pan_gene_18982	pan_gene_27668	Anthesis-silking_interval;Boxcox-transformed_leaf_angle;Plant_height	Anthesis-silking_interval;Average_internode_length_(below_ear)	0	0	0	0	0	0	0	0	0	0	0	0	1	0	0	0	0	0	0	0	0	0	0	0	0	1	2	dispensable
pan_gene_19007	pan_gene_19278	Anthesis-silking_interval	Anthesis-silking_interval;Average_internode_length_(above_ear);Nitrate;PCA_of_metabolites:_PC2	0	0	1	1	1	0	0	1	0	0	0	0	0	0	0	0	1	0	0	0	0	0	0	0	0	0	5	dispensable
pan_gene_19007	pan_gene_21373	Anthesis-silking_interval	Anthesis-silking_interval;Days_to_anthesis	0	0	1	0	0	0	0	0	0	0	0	1	0	0	0	0	0	0	0	0	0	0	0	0	0	0	2	dispensable
pan_gene_19007	pan_gene_4485	Anthesis-silking_interval	Anthesis-silking_interval;Ear_height	0	0	0	0	0	0	0	0	0	0	0	0	0	0	1	0	0	0	0	0	0	1	0	0	0	0	2	dispensable
pan_gene_19007	pan_gene_49221	Anthesis-silking_interval	Anthesis-silking_interval;Boxcox-transformed_leaf_angle;Ratio_of_ear_height_to_total_height	0	0	1	0	0	0	0	0	0	0	0	0	0	0	0	0	0	0	0	0	0	0	0	0	0	0	1	private
pan_gene_19123	pan_gene_4458	Anthesis-silking_interval;Chlorophyll_A;Ear_height;Nodes_to_ear;Tassel_branch_number	Anthesis-silking_interval;Boxcox-transformed_leaf_angle;Days_to_silk;Nodes_above_ear;Photoperiod_Growing-degree_days_to_silk	0	0	1	0	0	0	0	0	0	1	0	0	1	0	1	0	0	0	0	1	1	0	1	0	1	0	8	dispensable
pan_gene_19123	pan_gene_9468	Anthesis-silking_interval;Chlorophyll_A;Ear_height;Nodes_to_ear;Tassel_branch_number	Anthesis-silking_interval;Boxcox-transformed_leaf_angle;Nodes_to_ear;PCA_of_metabolites:_PC2	0	0	1	0	0	0	0	0	0	0	0	0	0	0	1	0	0	0	0	0	0	0	0	0	0	0	2	dispensable
pan_gene_19278	pan_gene_21373	Anthesis-silking_interval;Average_internode_length_(above_ear);Nitrate;PCA_of_metabolites:_PC2	Anthesis-silking_interval;Days_to_anthesis	0	0	1	0	0	0	1	0	0	0	0	0	0	0	0	0	0	0	0	1	1	0	0	1	0	1	6	dispensable
pan_gene_19278	pan_gene_21881	Anthesis-silking_interval;Average_internode_length_(above_ear);Nitrate;PCA_of_metabolites:_PC2	Anthesis-silking_interval;Ear_height;Leaf_width;Nodes_to_ear;Ratio_of_ear_height_to_total_height	0	0	1	1	0	0	1	0	0	1	1	1	1	0	1	0	0	0	1	0	1	0	1	0	0	0	11	near-core
pan_gene_19278	pan_gene_21928	Anthesis-silking_interval;Average_internode_length_(above_ear);Nitrate;PCA_of_metabolites:_PC2	Anthesis-silking_interval	0	0	1	1	1	0	1	0	0	0	0	1	0	0	0	0	1	1	0	1	1	0	0	0	0	1	10	dispensable
pan_gene_19278	pan_gene_27822	Anthesis-silking_interval;Average_internode_length_(above_ear);Nitrate;PCA_of_metabolites:_PC2	Anthesis-silking_interval;Boxcox-transformed_leaf_angle;Ear_height;Nitrate;Photoperiod_Growing-degree_days_to_silk;Ratio_of_ear_height_to_total_height	0	0	1	0	0	0	0	0	0	0	0	1	0	0	0	0	0	0	0	0	0	0	0	0	0	0	2	dispensable
pan_gene_19278	pan_gene_38845	Anthesis-silking_interval;Average_internode_length_(above_ear);Nitrate;PCA_of_metabolites:_PC2	Anthesis-silking_interval	0	0	0	1	0	0	1	0	0	1	0	0	0	0	0	0	0	0	0	0	0	0	0	0	0	1	4	dispensable
pan_gene_19278	pan_gene_49221	Anthesis-silking_interval;Average_internode_length_(above_ear);Nitrate;PCA_of_metabolites:_PC2	Anthesis-silking_interval;Boxcox-transformed_leaf_angle;Ratio_of_ear_height_to_total_height	0	0	1	0	0	0	0	0	0	0	0	0	0	0	0	0	0	0	0	0	0	0	0	0	0	0	1	private
pan_gene_19278	pan_gene_8827	Anthesis-silking_interval;Average_internode_length_(above_ear);Nitrate;PCA_of_metabolites:_PC2	Anthesis-silking_interval;Average_internode_length_(above_ear);Nodes_per_plant	0	0	1	1	0	1	1	1	0	1	1	1	1	0	1	0	1	1	1	1	1	0	1	0	1	1	18	near-core
pan_gene_19299	pan_gene_28732	Anthesis-silking_interval;Chlorophyll_A;Days_to_anthesis;Glutamate;PCA_of_metabolites:_PC1;PCA_of_metabolites:_PC2;Total_amino_acids	Anthesis-silking_interval;Days_to_anthesis;Ear_height;Leaf_length;Leaf_width;Nodes_per_plant;Photoperiod_Growing-degree_days_to_silk;Photoperiod_growing-degree_days_to_anthesis	0	0	1	0	0	1	0	1	1	0	0	0	0	1	0	0	0	0	0	0	0	0	0	0	0	0	5	dispensable
pan_gene_19299	pan_gene_8361	Anthesis-silking_interval;Chlorophyll_A;Days_to_anthesis;Glutamate;PCA_of_metabolites:_PC1;PCA_of_metabolites:_PC2;Total_amino_acids	Anthesis-silking_interval	0	0	1	0	0	0	0	0	1	0	1	0	0	1	0	0	0	0	0	0	1	0	0	0	0	0	5	dispensable
pan_gene_19299	pan_gene_8375	Anthesis-silking_interval;Chlorophyll_A;Days_to_anthesis;Glutamate;PCA_of_metabolites:_PC1;PCA_of_metabolites:_PC2;Total_amino_acids	Anthesis-silking_interval;Nodes_above_ear;Tassel_length	0	0	1	0	1	1	1	0	0	1	0	0	1	0	0	1	1	0	0	0	1	0	0	0	0	1	10	dispensable
pan_gene_19307	pan_gene_6990	Anthesis-silking_interval;Chlorophyll_A;Total_amino_acids	Anthesis-silking_interval;Southern_leaf_blight	0	0	0	1	0	0	0	0	0	0	0	0	0	0	0	0	0	0	0	0	0	0	0	0	0	0	1	private
pan_gene_19307	pan_gene_8827	Anthesis-silking_interval;Chlorophyll_A;Total_amino_acids	Anthesis-silking_interval;Average_internode_length_(above_ear);Nodes_per_plant	0	0	0	0	0	0	1	0	0	0	1	0	0	0	0	0	0	0	0	1	0	0	0	0	0	0	3	dispensable
pan_gene_19307	pan_gene_9468	Anthesis-silking_interval;Chlorophyll_A;Total_amino_acids	Anthesis-silking_interval;Boxcox-transformed_leaf_angle;Nodes_to_ear;PCA_of_metabolites:_PC2	0	0	0	0	0	0	0	0	0	1	0	0	0	0	0	0	0	0	0	0	0	0	0	0	0	0	1	private
pan_gene_19324	pan_gene_29922	Anthesis-silking_interval;Total_amino_acids	Anthesis-silking_interval	0	0	1	0	0	0	1	0	1	0	0	0	0	0	0	0	0	1	0	0	0	0	1	0	0	0	5	dispensable
pan_gene_19325	pan_gene_27085	Anthesis-silking_interval;Fructose	Anthesis-silking_interval	0	0	1	0	0	0	0	0	0	0	0	0	0	0	0	0	0	0	0	0	0	0	0	0	0	0	1	private
pan_gene_19325	pan_gene_6920	Anthesis-silking_interval;Fructose	Anthesis-silking_interval	0	0	1	0	0	1	0	0	0	0	0	0	0	0	0	0	0	0	0	1	0	1	1	0	0	1	6	dispensable
pan_gene_19325	pan_gene_8268	Anthesis-silking_interval;Fructose	Anthesis-silking_interval	0	0	1	0	1	0	1	0	1	1	0	1	0	0	1	0	1	1	1	1	0	0	0	0	0	1	12	near-core
pan_gene_19325	pan_gene_9122	Anthesis-silking_interval;Fructose	Anthesis-silking_interval;Tassel_length	0	0	1	0	0	0	0	0	1	0	0	0	0	0	0	0	1	0	0	1	0	0	1	0	0	0	5	dispensable
pan_gene_19327	pan_gene_22255	100_Kernel_weight;Anthesis-silking_interval;Fructose;Nitrate	100_Kernel_weight;Anthesis-silking_interval;Average_internode_length_(whole_plant)	0	0	0	1	0	0	0	0	0	0	0	0	0	0	0	0	0	0	0	0	0	0	0	0	0	0	1	private
pan_gene_19327	pan_gene_26602	100_Kernel_weight;Anthesis-silking_interval;Fructose;Nitrate	Anthesis-silking_interval;Height_above_ear;Nodes_per_plant;Southern_leaf_blight	0	0	0	1	0	0	0	0	0	0	0	0	0	0	0	0	0	0	0	0	0	1	0	0	0	0	2	dispensable
pan_gene_19728	pan_gene_21021	Anthesis-silking_interval	Anthesis-silking_interval	0	0	1	0	0	0	1	0	0	0	1	1	0	0	0	0	0	0	0	0	1	1	1	0	1	0	8	dispensable
pan_gene_19728	pan_gene_9154	Anthesis-silking_interval	Anthesis-silking_interval;Days_to_silk;Stalk_strength	0	0	1	0	0	0	0	0	0	0	0	1	0	0	0	0	0	0	0	0	0	1	0	0	1	0	4	dispensable
pan_gene_20950	pan_gene_9453	Anthesis-silking_interval	Anthesis-silking_interval	0	0	0	0	0	0	0	1	0	0	0	0	0	0	0	0	0	0	0	0	0	0	0	0	0	0	1	private
pan_gene_21021	pan_gene_27202	Anthesis-silking_interval	Anthesis-silking_interval;Northern_Leaf_Blight;Photoperiod_Growing-degree_days_to_silk	0	0	1	0	0	0	0	0	0	0	0	1	0	0	0	0	0	0	0	0	0	0	0	0	0	0	2	dispensable
pan_gene_21021	pan_gene_27622	Anthesis-silking_interval	Anthesis-silking_interval	0	0	1	0	0	0	0	0	0	1	0	1	0	0	0	0	0	0	0	0	0	0	0	0	0	0	3	dispensable
pan_gene_21021	pan_gene_72193	Anthesis-silking_interval	Anthesis-silking_interval;Average_internode_length_(below_ear)	0	0	0	0	0	0	0	0	0	0	0	0	0	0	0	0	0	0	0	0	0	1	0	0	0	0	1	private
pan_gene_21021	pan_gene_9154	Anthesis-silking_interval	Anthesis-silking_interval;Days_to_silk;Stalk_strength	0	0	1	0	0	0	0	0	0	0	0	1	0	0	0	0	0	1	0	0	0	0	0	0	0	0	3	dispensable
pan_gene_21302	pan_gene_22876	Anthesis-silking_interval	Anthesis-silking_interval	0	0	1	1	1	0	1	1	1	0	0	0	0	1	0	1	0	0	0	0	0	0	1	0	0	0	9	dispensable
pan_gene_21302	pan_gene_5368	Anthesis-silking_interval	Anthesis-silking_interval;Cob_diameter;Leaf_length;Nodes_above_ear;Photoperiod_growing-degree_days_to_anthesis	0	0	1	0	0	0	0	0	0	1	0	0	0	0	0	0	0	0	0	0	0	0	0	0	0	0	2	dispensable
pan_gene_21373	pan_gene_27822	Anthesis-silking_interval;Days_to_anthesis	Anthesis-silking_interval;Boxcox-transformed_leaf_angle;Ear_height;Nitrate;Photoperiod_Growing-degree_days_to_silk;Ratio_of_ear_height_to_total_height	0	0	1	0	0	0	0	0	0	0	0	1	0	0	0	0	0	0	0	0	0	0	0	0	0	0	2	dispensable
pan_gene_21373	pan_gene_49221	Anthesis-silking_interval;Days_to_anthesis	Anthesis-silking_interval;Boxcox-transformed_leaf_angle;Ratio_of_ear_height_to_total_height	0	0	1	0	0	0	0	0	0	0	0	0	0	0	0	0	0	0	0	0	0	0	0	0	0	0	1	private
pan_gene_21381	pan_gene_22260	Anthesis-silking_interval	Anthesis-silking_interval	0	0	0	0	0	0	0	0	0	1	0	0	0	0	0	0	0	0	0	0	0	0	0	0	0	0	1	private
pan_gene_21381	pan_gene_8361	Anthesis-silking_interval	Anthesis-silking_interval	0	0	0	0	1	0	1	0	0	0	0	0	0	1	0	0	0	0	1	0	1	0	0	0	0	0	5	dispensable
pan_gene_21381	pan_gene_8375	Anthesis-silking_interval	Anthesis-silking_interval;Nodes_above_ear;Tassel_length	0	0	0	0	0	0	1	0	0	0	0	0	0	0	0	1	0	0	0	0	0	0	0	0	0	0	2	dispensable
pan_gene_21881	pan_gene_27822	Anthesis-silking_interval;Ear_height;Leaf_width;Nodes_to_ear;Ratio_of_ear_height_to_total_height	Anthesis-silking_interval;Boxcox-transformed_leaf_angle;Ear_height;Nitrate;Photoperiod_Growing-degree_days_to_silk;Ratio_of_ear_height_to_total_height	0	0	1	0	0	0	0	0	0	1	0	0	0	0	0	0	0	0	0	0	1	0	0	0	0	0	3	dispensable
pan_gene_21881	pan_gene_7798	Anthesis-silking_interval;Ear_height;Leaf_width;Nodes_to_ear;Ratio_of_ear_height_to_total_height	Anthesis-silking_interval	0	0	1	0	0	0	1	0	1	1	0	1	1	0	1	0	0	0	1	0	0	0	0	0	0	0	8	dispensable
pan_gene_21928	pan_gene_2750	Anthesis-silking_interval	Anthesis-silking_interval;Nodes_to_ear	0	0	1	1	1	0	1	0	1	0	1	0	1	1	0	1	1	1	0	0	1	0	1	0	1	0	14	near-core
pan_gene_21928	pan_gene_49221	Anthesis-silking_interval	Anthesis-silking_interval;Boxcox-transformed_leaf_angle;Ratio_of_ear_height_to_total_height	0	0	1	0	0	0	0	0	0	0	0	0	0	0	0	0	0	0	0	0	0	0	0	0	0	0	1	private
pan_gene_22100	pan_gene_26176	Anthesis-silking_interval;Average_internode_length_(whole_plant);Nodes_per_plant	Anthesis-silking_interval;Height_above_ear;Total_amino_acids	0	0	1	1	0	0	1	0	1	0	0	0	0	0	0	0	0	0	0	1	0	0	1	0	0	1	7	dispensable
pan_gene_22237	pan_gene_2750	Anthesis-silking_interval;Average_internode_length_(above_ear);Chlorophyll_B;Days_to_anthesis	Anthesis-silking_interval;Nodes_to_ear	0	0	1	0	0	0	0	0	1	0	1	0	0	0	1	0	0	1	0	0	0	0	0	0	1	0	6	dispensable
pan_gene_22237	pan_gene_29912	Anthesis-silking_interval;Average_internode_length_(above_ear);Chlorophyll_B;Days_to_anthesis	Anthesis-silking_interval;Nodes_per_plant	0	0	1	0	0	0	0	0	0	0	0	0	0	0	0	0	0	0	0	0	0	0	0	0	0	0	1	private
pan_gene_22237	pan_gene_4485	Anthesis-silking_interval;Average_internode_length_(above_ear);Chlorophyll_B;Days_to_anthesis	Anthesis-silking_interval;Ear_height	0	0	0	0	0	0	0	0	0	0	0	0	0	0	1	0	0	0	0	0	0	0	0	0	0	0	1	private
pan_gene_22237	pan_gene_49221	Anthesis-silking_interval;Average_internode_length_(above_ear);Chlorophyll_B;Days_to_anthesis	Anthesis-silking_interval;Boxcox-transformed_leaf_angle;Ratio_of_ear_height_to_total_height	0	0	1	0	0	0	0	0	0	0	0	0	0	0	0	0	0	0	0	0	0	0	0	0	0	0	1	private
pan_gene_22237	pan_gene_7798	Anthesis-silking_interval;Average_internode_length_(above_ear);Chlorophyll_B;Days_to_anthesis	Anthesis-silking_interval	0	0	1	0	0	0	0	1	1	0	1	0	0	0	0	0	0	0	0	0	0	0	0	0	0	0	4	dispensable
pan_gene_22246	pan_gene_29834	Anthesis-silking_interval;Average_internode_length_(above_ear);Average_internode_length_(whole_plant)	Anthesis-silking_interval	0	0	1	0	1	0	0	0	0	0	1	1	0	0	1	0	0	1	0	0	1	0	1	0	0	0	8	dispensable
pan_gene_22246	pan_gene_8737	Anthesis-silking_interval;Average_internode_length_(above_ear);Average_internode_length_(whole_plant)	Anthesis-silking_interval;Leaf_length	0	0	1	0	0	0	0	0	0	0	0	0	0	0	0	0	0	0	0	0	1	0	0	0	0	0	2	dispensable
pan_gene_22255	pan_gene_26602	100_Kernel_weight;Anthesis-silking_interval;Average_internode_length_(whole_plant)	Anthesis-silking_interval;Height_above_ear;Nodes_per_plant;Southern_leaf_blight	0	0	1	1	0	0	0	1	0	0	0	0	0	0	0	0	0	0	0	1	1	1	0	1	0	0	7	dispensable
pan_gene_22255	pan_gene_31267	100_Kernel_weight;Anthesis-silking_interval;Average_internode_length_(whole_plant)	Anthesis-silking_interval	0	0	0	1	0	1	0	1	0	0	0	0	0	0	0	0	0	0	0	0	1	0	0	0	1	0	5	dispensable
pan_gene_22255	pan_gene_31577	100_Kernel_weight;Anthesis-silking_interval;Average_internode_length_(whole_plant)	Anthesis-silking_interval	0	0	1	0	0	0	0	1	0	0	0	0	0	0	0	0	0	0	0	0	0	0	0	0	0	0	2	dispensable
pan_gene_22260	pan_gene_24583	Anthesis-silking_interval	Anthesis-silking_interval;Ear_row_number	0	0	1	1	1	0	0	0	0	0	0	0	0	0	0	1	0	0	0	0	0	0	1	0	0	0	5	dispensable
pan_gene_22316	pan_gene_4472	Anthesis-silking_interval	Anthesis-silking_interval	0	0	0	1	0	0	0	1	0	0	0	0	0	0	0	0	0	0	0	0	0	0	0	0	0	0	2	dispensable
pan_gene_22316	pan_gene_6990	Anthesis-silking_interval	Anthesis-silking_interval;Southern_leaf_blight	0	0	0	1	0	0	0	0	0	0	0	0	0	0	0	0	0	0	0	0	0	0	0	0	0	0	1	private
pan_gene_22365	pan_gene_23679	Anthesis-silking_interval;Days_to_silk;Ear_row_number;Ratio_of_ear_height_to_total_height	Anthesis-silking_interval;Cob_diameter;Starch	0	0	1	0	0	0	0	0	0	0	1	0	0	0	0	0	1	0	0	0	0	0	0	0	1	0	4	dispensable
pan_gene_22372	pan_gene_31532	Anthesis-silking_interval	Anthesis-silking_interval	0	0	0	0	1	0	0	0	0	0	0	0	0	0	0	0	0	0	0	0	0	0	0	0	0	0	1	private
pan_gene_22372	pan_gene_8389	Anthesis-silking_interval	Anthesis-silking_interval	0	0	1	0	0	1	1	1	1	1	0	1	0	1	0	1	0	0	0	0	0	0	0	0	0	1	10	dispensable
pan_gene_22531	pan_gene_8389	Anthesis-silking_interval;Days_to_anthesis	Anthesis-silking_interval	0	0	1	0	0	0	0	0	0	1	0	1	0	0	0	0	0	0	1	0	0	0	0	1	0	0	5	dispensable
pan_gene_22531	pan_gene_8827	Anthesis-silking_interval;Days_to_anthesis	Anthesis-silking_interval;Average_internode_length_(above_ear);Nodes_per_plant	0	0	1	0	1	0	1	1	0	0	0	1	1	1	0	1	0	0	1	0	0	0	1	0	1	1	12	near-core
pan_gene_22534	pan_gene_24565	Anthesis-silking_interval;Chlorophyll_B;Days_to_anthesis	Anthesis-silking_interval;Chlorophyll_B;Sucrose	0	0	1	0	0	0	0	0	0	0	0	0	0	0	0	0	0	0	0	0	0	0	0	0	0	0	1	private
pan_gene_22557	pan_gene_24294	Anthesis-silking_interval	Anthesis-silking_interval;Boxcox-transformed_leaf_angle	0	0	1	0	0	0	0	0	0	0	0	0	0	0	0	0	0	0	1	0	0	0	0	0	0	0	2	dispensable
pan_gene_22557	pan_gene_29834	Anthesis-silking_interval	Anthesis-silking_interval	0	0	1	0	0	0	0	0	0	0	0	0	0	0	0	0	0	0	0	0	0	0	0	0	0	0	1	private
pan_gene_22557	pan_gene_29880	Anthesis-silking_interval	Anthesis-silking_interval;Days_to_anthesis;Tassel_length	0	0	1	0	0	0	0	0	0	0	0	0	0	0	0	0	0	0	0	0	0	0	0	0	0	0	1	private
pan_gene_23882	pan_gene_31090	Anthesis-silking_interval;Boxcox-transformed_leaf_angle	Anthesis-silking_interval;Average_internode_length_(whole_plant)	0	0	0	0	0	0	0	0	0	0	0	1	0	0	0	0	0	0	0	0	0	0	0	0	0	0	1	private
pan_gene_24087	pan_gene_8339	Anthesis-silking_interval;Glutamate	Anthesis-silking_interval	0	0	1	0	0	0	0	0	0	1	1	0	1	0	1	0	0	1	0	0	0	0	0	0	0	0	6	dispensable
pan_gene_24210	pan_gene_27668	Anthesis-silking_interval	Anthesis-silking_interval;Average_internode_length_(below_ear)	0	0	0	0	0	0	0	0	0	0	0	0	0	0	0	0	0	0	0	1	0	0	0	0	0	1	2	dispensable
pan_gene_24284	pan_gene_29799	Anthesis-silking_interval;Nodes_to_ear	Anthesis-silking_interval;Photoperiod_Growing-degree_days_to_silk	0	0	1	0	0	0	0	0	0	0	1	0	0	0	0	0	0	1	0	0	0	0	0	0	0	0	3	dispensable
pan_gene_24294	pan_gene_5366	Anthesis-silking_interval;Boxcox-transformed_leaf_angle	Anthesis-silking_interval;Cob_diameter;Nodes_per_plant;Total_amino_acids	0	0	1	0	0	0	0	0	0	0	0	0	0	0	0	0	0	0	0	0	0	0	0	0	0	0	1	private
pan_gene_24430	pan_gene_7652	100_Kernel_weight;Anthesis-silking_interval;PCA_of_metabolites:_PC1;Starch	Anthesis-silking_interval	0	0	1	0	0	0	0	0	0	0	0	0	0	0	0	0	0	0	0	0	0	0	0	0	0	0	1	private
pan_gene_24583	pan_gene_27200	Anthesis-silking_interval;Ear_row_number	Anthesis-silking_interval;Leaf_length;Photoperiod_Growing-degree_days_to_silk	0	0	1	0	0	0	0	0	0	0	0	0	0	0	0	0	0	0	0	0	0	0	0	1	0	0	2	dispensable
pan_gene_24583	pan_gene_28855	Anthesis-silking_interval;Ear_row_number	Anthesis-silking_interval	0	0	1	0	0	0	0	0	0	1	0	0	0	0	0	0	0	0	0	0	0	0	0	0	0	0	2	dispensable
pan_gene_26176	pan_gene_29922	Anthesis-silking_interval;Height_above_ear;Total_amino_acids	Anthesis-silking_interval	0	0	1	0	0	0	0	0	1	0	0	1	0	1	0	0	0	0	0	0	0	0	0	0	0	0	4	dispensable
pan_gene_26602	pan_gene_31267	Anthesis-silking_interval;Height_above_ear;Nodes_per_plant;Southern_leaf_blight	Anthesis-silking_interval	0	0	0	1	0	0	0	1	0	0	0	1	0	0	0	1	0	1	0	0	1	0	0	0	1	0	7	dispensable
pan_gene_26689	pan_gene_9123	Anthesis-silking_interval;Boxcox-transformed_leaf_angle;Ear_height;Nodes_per_plant	Anthesis-silking_interval	0	0	1	0	0	0	0	0	1	0	0	0	0	0	0	0	0	0	0	0	0	0	0	0	0	0	2	dispensable
pan_gene_26909	pan_gene_4304	Anthesis-silking_interval;Ratio_of_ear_height_to_total_height	Anthesis-silking_interval	0	0	1	1	0	0	0	0	0	0	0	0	0	1	0	0	0	0	0	0	0	0	1	0	0	1	5	dispensable
pan_gene_26909	pan_gene_6799	Anthesis-silking_interval;Ratio_of_ear_height_to_total_height	Anthesis-silking_interval	0	0	1	1	0	0	0	0	0	0	0	0	0	0	1	0	0	1	0	0	1	0	1	0	0	0	6	dispensable
pan_gene_26909	pan_gene_7839	Anthesis-silking_interval;Ratio_of_ear_height_to_total_height	Anthesis-silking_interval	0	0	1	0	0	0	0	0	0	0	0	0	0	1	0	0	0	0	0	0	0	0	1	0	0	0	3	dispensable
pan_gene_26981	pan_gene_31090	Anthesis-silking_interval;Northern_Leaf_Blight	Anthesis-silking_interval;Average_internode_length_(whole_plant)	0	0	0	0	0	0	0	0	0	0	0	1	0	0	0	0	0	0	0	0	0	0	0	0	0	0	1	private
pan_gene_26981	pan_gene_61052	Anthesis-silking_interval;Northern_Leaf_Blight	Anthesis-silking_interval;Nodes_above_ear	0	0	0	0	0	0	0	0	0	0	0	0	0	0	0	0	0	0	0	0	0	0	0	0	1	0	1	private
pan_gene_27085	pan_gene_32532	Anthesis-silking_interval	Anthesis-silking_interval;Average_internode_length_(whole_plant)	0	0	0	0	0	0	0	0	0	0	0	0	0	0	0	0	0	0	0	1	0	0	0	0	0	0	1	private
pan_gene_2750	pan_gene_31532	Anthesis-silking_interval;Nodes_to_ear	Anthesis-silking_interval	0	0	0	0	1	0	0	0	0	0	0	0	0	0	0	0	0	0	0	0	0	0	0	0	0	0	1	private
pan_gene_2750	pan_gene_32547	Anthesis-silking_interval;Nodes_to_ear	Anthesis-silking_interval;Average_internode_length_(whole_plant);Ear_row_number;Plant_height;Tassel_branch_number	0	0	1	0	0	1	0	0	1	1	1	1	1	1	0	0	0	1	1	0	0	0	0	0	0	1	11	near-core
pan_gene_2750	pan_gene_4064	Anthesis-silking_interval;Nodes_to_ear	Anthesis-silking_interval	0	0	1	1	1	0	0	0	1	0	0	0	0	0	0	0	0	0	0	0	1	0	1	0	0	0	6	dispensable
pan_gene_2750	pan_gene_4419	Anthesis-silking_interval;Nodes_to_ear	Anthesis-silking_interval;Average_internode_length_(above_ear);Average_internode_length_(below_ear);Leaf_length;Tassel_length	0	0	0	0	0	0	0	0	0	0	0	0	0	0	0	0	0	0	0	0	1	0	0	0	0	0	1	private
pan_gene_2750	pan_gene_4485	Anthesis-silking_interval;Nodes_to_ear	Anthesis-silking_interval;Ear_height	0	0	0	0	0	0	0	0	0	0	0	0	0	0	1	0	0	0	0	0	0	0	0	0	0	0	1	private
pan_gene_2750	pan_gene_49221	Anthesis-silking_interval;Nodes_to_ear	Anthesis-silking_interval;Boxcox-transformed_leaf_angle;Ratio_of_ear_height_to_total_height	0	0	1	0	0	0	0	1	0	0	0	0	0	0	0	0	0	0	0	0	0	0	0	0	0	0	2	dispensable
pan_gene_2750	pan_gene_8375	Anthesis-silking_interval;Nodes_to_ear	Anthesis-silking_interval;Nodes_above_ear;Tassel_length	0	0	1	0	0	1	0	0	0	1	0	0	0	0	1	1	1	0	0	0	0	0	0	0	0	1	7	dispensable
pan_gene_2751	pan_gene_9116	Anthesis-silking_interval;Nodes_to_ear	Anthesis-silking_interval;Days_to_silk;Height_above_ear;Leaf_width;Nodes_to_ear	0	0	0	0	0	0	0	0	0	0	0	0	0	0	1	0	0	0	0	1	1	0	0	0	0	0	3	dispensable
pan_gene_2754	pan_gene_364	Anthesis-silking_interval	Anthesis-silking_interval;Height_above_ear;Plant_height	0	0	1	0	0	1	0	0	0	0	0	0	1	0	0	0	0	1	1	1	0	0	0	0	0	0	6	dispensable
pan_gene_27622	pan_gene_30592	Anthesis-silking_interval	Anthesis-silking_interval	0	0	1	0	0	0	0	0	0	0	0	0	0	0	0	0	0	0	0	0	0	0	0	0	0	0	1	private
pan_gene_27822	pan_gene_7798	Anthesis-silking_interval;Boxcox-transformed_leaf_angle;Ear_height;Nitrate;Photoperiod_Growing-degree_days_to_silk;Ratio_of_ear_height_to_total_height	Anthesis-silking_interval	0	0	1	0	0	0	0	0	0	0	0	1	0	0	0	0	0	0	0	0	0	0	0	0	0	0	2	dispensable
pan_gene_27822	pan_gene_9153	Anthesis-silking_interval;Boxcox-transformed_leaf_angle;Ear_height;Nitrate;Photoperiod_Growing-degree_days_to_silk;Ratio_of_ear_height_to_total_height	Anthesis-silking_interval;Days_to_silk;Stalk_strength	0	0	1	0	0	0	0	0	0	0	0	0	0	0	0	0	0	0	0	0	0	0	0	0	0	0	1	private
pan_gene_28094	pan_gene_4320	Anthesis-silking_interval	Anthesis-silking_interval	0	0	1	0	0	0	0	1	0	0	0	0	0	0	0	1	0	0	0	0	0	0	0	0	0	0	3	dispensable
pan_gene_28732	pan_gene_8375	Anthesis-silking_interval;Days_to_anthesis;Ear_height;Leaf_length;Leaf_width;Nodes_per_plant;Photoperiod_Growing-degree_days_to_silk;Photoperiod_growing-degree_days_to_anthesis	Anthesis-silking_interval;Nodes_above_ear;Tassel_length	0	0	1	0	0	0	1	0	0	0	0	0	0	0	1	0	0	1	1	1	1	0	1	0	1	0	9	dispensable
pan_gene_28732	pan_gene_9108	Anthesis-silking_interval;Days_to_anthesis;Ear_height;Leaf_length;Leaf_width;Nodes_per_plant;Photoperiod_Growing-degree_days_to_silk;Photoperiod_growing-degree_days_to_anthesis	Anthesis-silking_interval	0	0	1	0	1	0	1	0	0	1	0	0	0	0	1	0	0	0	0	0	0	0	0	0	1	0	6	dispensable
pan_gene_28855	pan_gene_8375	Anthesis-silking_interval	Anthesis-silking_interval;Nodes_above_ear;Tassel_length	0	0	1	0	0	0	1	0	0	0	0	0	0	0	0	0	0	0	0	1	1	0	0	1	0	0	5	dispensable
pan_gene_29477	pan_gene_7973	Anthesis-silking_interval	Anthesis-silking_interval	0	0	1	0	0	0	0	0	1	0	0	0	0	1	0	0	0	0	0	0	0	0	0	0	0	0	3	dispensable
pan_gene_29477	pan_gene_8831	Anthesis-silking_interval	Anthesis-silking_interval;Nodes_to_ear;Stalk_strength	0	0	1	0	0	0	0	0	1	0	0	0	0	0	0	0	1	0	0	0	0	0	1	0	0	0	4	dispensable
pan_gene_29477	pan_gene_9122	Anthesis-silking_interval	Anthesis-silking_interval;Tassel_length	0	0	1	0	0	1	0	0	0	0	0	0	0	1	0	0	1	0	0	1	0	0	0	0	0	0	5	dispensable
pan_gene_29834	pan_gene_8737	Anthesis-silking_interval	Anthesis-silking_interval;Leaf_length	0	0	1	1	1	0	0	0	0	0	0	0	0	0	0	0	0	0	0	0	1	0	0	0	0	0	4	dispensable
pan_gene_29880	pan_gene_29887	Anthesis-silking_interval;Days_to_anthesis;Tassel_length	Anthesis-silking_interval;Days_to_anthesis;Leaf_width;Photoperiod_Growing-degree_days_to_silk	0	0	1	0	1	0	0	0	0	1	0	0	0	0	0	0	0	0	0	0	0	0	0	0	0	0	3	dispensable
pan_gene_29880	pan_gene_9019	Anthesis-silking_interval;Days_to_anthesis;Tassel_length	Anthesis-silking_interval	0	0	1	0	0	0	0	0	0	0	0	0	0	0	0	0	0	0	0	0	0	0	0	0	0	0	1	private
pan_gene_29910	pan_gene_5380	Anthesis-silking_interval;Days_to_silk;Leaf_width	Anthesis-silking_interval;Average_internode_length_(whole_plant);Days_to_silk	0	0	0	0	0	1	0	0	0	0	1	0	0	0	0	0	0	0	0	0	0	0	0	0	0	0	2	dispensable
pan_gene_29912	pan_gene_32547	Anthesis-silking_interval;Nodes_per_plant	Anthesis-silking_interval;Average_internode_length_(whole_plant);Ear_row_number;Plant_height;Tassel_branch_number	0	0	1	0	0	0	0	0	0	0	0	0	0	0	0	0	0	0	0	0	0	0	0	0	0	0	1	private
pan_gene_29922	pan_gene_5380	Anthesis-silking_interval	Anthesis-silking_interval;Average_internode_length_(whole_plant);Days_to_silk	0	0	1	0	0	0	0	0	1	0	0	0	1	0	0	0	0	0	1	1	0	1	0	1	0	0	7	dispensable
pan_gene_31090	pan_gene_8831	Anthesis-silking_interval;Average_internode_length_(whole_plant)	Anthesis-silking_interval;Nodes_to_ear;Stalk_strength	0	0	0	0	0	0	0	0	0	0	0	1	0	0	0	0	0	0	0	0	0	0	0	0	0	0	1	private
pan_gene_31531	pan_gene_5380	Anthesis-silking_interval	Anthesis-silking_interval;Average_internode_length_(whole_plant);Days_to_silk	0	0	1	0	0	0	0	0	0	0	0	0	0	0	0	0	0	0	0	0	0	1	0	0	0	0	2	dispensable
pan_gene_31840	pan_gene_9123	Anthesis-silking_interval;Days_to_anthesis;Ear_height;Total_amino_acids	Anthesis-silking_interval	0	0	1	0	0	0	0	0	1	0	0	0	1	0	0	0	0	0	0	0	0	0	0	0	0	0	3	dispensable
pan_gene_32547	pan_gene_8375	Anthesis-silking_interval;Average_internode_length_(whole_plant);Ear_row_number;Plant_height;Tassel_branch_number	Anthesis-silking_interval;Nodes_above_ear;Tassel_length	0	0	1	0	1	1	1	0	0	1	0	0	1	0	0	0	1	1	1	1	1	0	1	1	0	1	14	near-core
pan_gene_365	pan_gene_4343	Anthesis-silking_interval;Average_internode_length_(above_ear);Height_above_ear;Plant_height	Anthesis-silking_interval;Ear_row_number	0	0	1	0	0	0	0	0	1	0	0	0	0	0	0	0	0	0	0	0	0	0	0	0	0	0	2	dispensable
pan_gene_38845	pan_gene_4485	Anthesis-silking_interval	Anthesis-silking_interval;Ear_height	0	0	0	0	0	0	0	0	0	0	0	0	0	0	0	0	0	0	0	0	0	1	0	0	0	0	1	private
pan_gene_38845	pan_gene_7798	Anthesis-silking_interval	Anthesis-silking_interval	0	0	0	1	1	0	1	1	1	1	0	0	0	1	0	1	0	0	0	0	0	1	0	0	0	1	10	dispensable
pan_gene_392	pan_gene_4472	Anthesis-silking_interval	Anthesis-silking_interval	0	0	1	0	0	0	0	0	0	0	0	0	0	0	0	0	0	0	0	0	1	0	0	0	0	0	2	dispensable
pan_gene_4064	pan_gene_5366	Anthesis-silking_interval	Anthesis-silking_interval;Cob_diameter;Nodes_per_plant;Total_amino_acids	0	0	1	0	0	0	0	0	0	0	0	0	0	0	0	0	0	0	0	0	0	0	1	0	0	0	2	dispensable
pan_gene_4064	pan_gene_5480	Anthesis-silking_interval	Anthesis-silking_interval;Boxcox-transformed_leaf_angle;Days_to_silk;Protein	0	0	0	0	0	0	0	0	0	0	0	0	0	0	1	0	0	0	0	0	0	0	0	0	0	0	1	private
pan_gene_4088	pan_gene_6838	Anthesis-silking_interval	Anthesis-silking_interval;Leaf_width	0	0	1	0	0	0	1	0	0	0	0	0	0	0	0	0	0	0	0	0	0	0	0	0	0	0	2	dispensable
pan_gene_4458	pan_gene_8827	Anthesis-silking_interval;Boxcox-transformed_leaf_angle;Days_to_silk;Nodes_above_ear;Photoperiod_Growing-degree_days_to_silk	Anthesis-silking_interval;Average_internode_length_(above_ear);Nodes_per_plant	0	0	1	0	0	1	0	0	0	1	0	0	0	0	0	0	0	0	0	0	0	0	0	0	0	0	3	dispensable
pan_gene_4458	pan_gene_9468	Anthesis-silking_interval;Boxcox-transformed_leaf_angle;Days_to_silk;Nodes_above_ear;Photoperiod_Growing-degree_days_to_silk	Anthesis-silking_interval;Boxcox-transformed_leaf_angle;Nodes_to_ear;PCA_of_metabolites:_PC2	0	0	1	0	0	0	0	0	1	0	1	0	0	0	1	0	0	0	0	0	0	0	0	0	0	0	4	dispensable
pan_gene_4472	pan_gene_6990	Anthesis-silking_interval	Anthesis-silking_interval;Southern_leaf_blight	0	0	0	1	0	0	0	1	0	0	0	0	0	0	0	0	0	0	0	0	0	0	0	0	0	0	2	dispensable
pan_gene_4485	pan_gene_8845	Anthesis-silking_interval;Ear_height	Anthesis-silking_interval;Chlorophyll_A;Nodes_to_ear	0	0	0	0	0	0	0	0	0	0	0	0	0	0	1	0	0	0	0	0	0	0	0	0	0	0	1	private
pan_gene_49221	pan_gene_7798	Anthesis-silking_interval;Boxcox-transformed_leaf_angle;Ratio_of_ear_height_to_total_height	Anthesis-silking_interval	0	0	1	0	0	0	0	0	0	0	0	0	0	0	0	0	0	0	0	0	0	0	0	0	0	0	1	private
pan_gene_49221	pan_gene_8389	Anthesis-silking_interval;Boxcox-transformed_leaf_angle;Ratio_of_ear_height_to_total_height	Anthesis-silking_interval	0	0	1	0	0	0	0	0	0	0	0	0	0	0	0	0	0	0	0	0	0	0	0	0	0	0	1	private
pan_gene_49221	pan_gene_8845	Anthesis-silking_interval;Boxcox-transformed_leaf_angle;Ratio_of_ear_height_to_total_height	Anthesis-silking_interval;Chlorophyll_A;Nodes_to_ear	0	0	1	0	0	0	0	0	0	0	0	0	0	0	0	0	0	0	0	0	0	0	0	0	0	0	1	private
pan_gene_49221	pan_gene_9108	Anthesis-silking_interval;Boxcox-transformed_leaf_angle;Ratio_of_ear_height_to_total_height	Anthesis-silking_interval	0	0	1	0	0	0	0	0	0	0	0	0	0	0	0	0	0	0	0	0	0	0	0	0	0	0	1	private
pan_gene_5368	pan_gene_8375	Anthesis-silking_interval;Cob_diameter;Leaf_length;Nodes_above_ear;Photoperiod_growing-degree_days_to_anthesis	Anthesis-silking_interval;Nodes_above_ear;Tassel_length	0	0	1	0	0	0	0	0	0	0	0	0	0	0	0	0	0	1	0	1	0	0	1	0	0	0	4	dispensable
pan_gene_5378	pan_gene_8811	Anthesis-silking_interval	Anthesis-silking_interval;Stalk_strength	0	0	1	0	0	0	0	0	0	0	0	0	0	0	0	0	0	0	0	0	0	0	0	0	0	0	1	private
pan_gene_6799	pan_gene_7839	Anthesis-silking_interval	Anthesis-silking_interval	0	0	1	0	0	0	1	0	0	0	0	0	0	0	0	0	0	0	0	0	0	1	1	0	1	0	5	dispensable
pan_gene_6920	pan_gene_9122	Anthesis-silking_interval	Anthesis-silking_interval;Tassel_length	0	0	1	1	1	1	1	0	1	1	1	1	1	0	1	1	1	1	1	1	1	1	1	1	1	0	21	core
pan_gene_6990	pan_gene_8389	Anthesis-silking_interval;Southern_leaf_blight	Anthesis-silking_interval	0	0	0	1	0	0	0	1	1	0	0	0	1	0	0	0	0	0	0	1	0	0	0	0	0	0	5	dispensable
pan_gene_7973	pan_gene_8829	Anthesis-silking_interval	Anthesis-silking_interval;Height_above_ear;Nodes_to_ear;Ratio_of_ear_height_to_total_height;Stalk_strength	0	0	1	0	1	0	1	0	0	0	1	1	0	0	0	1	1	0	1	0	0	0	1	0	0	0	9	dispensable
pan_gene_8361	pan_gene_8375	Anthesis-silking_interval	Anthesis-silking_interval;Nodes_above_ear;Tassel_length	0	0	1	0	0	0	0	0	0	0	0	0	0	0	0	0	0	0	0	1	0	0	1	0	0	1	4	dispensable
pan_gene_8361	pan_gene_9123	Anthesis-silking_interval	Anthesis-silking_interval	0	0	1	0	1	0	1	0	1	0	1	0	0	1	0	0	0	0	0	0	0	0	1	1	0	0	8	dispensable
pan_gene_8371	pan_gene_8375	Anthesis-silking_interval;Nitrate	Anthesis-silking_interval;Nodes_above_ear;Tassel_length	0	0	1	0	0	0	0	0	0	0	0	0	0	0	0	0	0	0	0	1	0	0	1	0	1	0	4	dispensable
pan_gene_8827	pan_gene_9468	Anthesis-silking_interval;Average_internode_length_(above_ear);Nodes_per_plant	Anthesis-silking_interval;Boxcox-transformed_leaf_angle;Nodes_to_ear;PCA_of_metabolites:_PC2	0	0	1	0	0	0	0	0	0	0	0	0	0	0	0	0	0	0	0	0	0	0	0	0	0	0	1	private
pan_gene_10290	pan_gene_14162	Anthesis-silking_interval;Southern_leaf_blight	Anthesis-silking_interval;Boxcox-transformed_leaf_angle;Nitrate	0	0	0	0	0	0	0	0	0	0	0	0	0	0	0	0	0	1	0	0	0	0	0	0	0	0	1	private
pan_gene_10290	pan_gene_2707	Anthesis-silking_interval;Southern_leaf_blight	Anthesis-silking_interval;Ear_row_number;Nodes_to_ear	0	0	0	0	0	0	0	0	0	0	0	0	0	0	0	0	0	0	0	0	0	0	0	0	0	1	1	private
pan_gene_10290	pan_gene_98655	Anthesis-silking_interval;Southern_leaf_blight	Anthesis-silking_interval	0	0	0	0	1	0	0	0	0	0	0	0	0	0	0	0	0	0	0	0	0	0	0	0	0	0	1	private
pan_gene_10291	pan_gene_13977	Anthesis-silking_interval	Anthesis-silking_interval	0	0	0	1	0	0	0	0	0	0	0	0	0	0	0	0	0	0	0	0	0	0	0	0	0	0	1	private
pan_gene_10802	pan_gene_17705	100_Kernel_weight;Anthesis-silking_interval;PCA_of_metabolites:_PC2;Ratio_of_ear_height_to_total_height	Anthesis-silking_interval;Days_to_anthesis;Days_to_silk;Protein	0	0	0	1	0	0	0	0	1	0	0	0	0	0	0	1	0	0	0	0	0	1	0	0	0	0	4	dispensable
pan_gene_10802	pan_gene_19007	100_Kernel_weight;Anthesis-silking_interval;PCA_of_metabolites:_PC2;Ratio_of_ear_height_to_total_height	Anthesis-silking_interval	0	0	0	1	0	0	0	0	1	0	0	0	0	1	0	0	0	0	0	1	0	0	0	0	0	0	4	dispensable
pan_gene_10802	pan_gene_19327	100_Kernel_weight;Anthesis-silking_interval;PCA_of_metabolites:_PC2;Ratio_of_ear_height_to_total_height	100_Kernel_weight;Anthesis-silking_interval;Fructose;Nitrate	0	0	0	1	0	0	0	0	0	0	0	0	0	0	0	0	0	0	0	0	0	0	0	0	0	0	1	private
pan_gene_10802	pan_gene_21302	100_Kernel_weight;Anthesis-silking_interval;PCA_of_metabolites:_PC2;Ratio_of_ear_height_to_total_height	Anthesis-silking_interval	0	0	0	1	0	0	0	0	0	0	0	0	0	0	0	0	0	0	0	0	0	0	0	0	0	0	1	private
pan_gene_10802	pan_gene_26602	100_Kernel_weight;Anthesis-silking_interval;PCA_of_metabolites:_PC2;Ratio_of_ear_height_to_total_height	Anthesis-silking_interval;Height_above_ear;Nodes_per_plant;Southern_leaf_blight	0	0	0	1	0	0	0	0	1	0	0	0	0	0	0	0	0	0	0	0	0	0	0	0	0	0	2	dispensable
pan_gene_10802	pan_gene_31267	100_Kernel_weight;Anthesis-silking_interval;PCA_of_metabolites:_PC2;Ratio_of_ear_height_to_total_height	Anthesis-silking_interval	0	0	0	1	0	1	0	0	0	0	0	0	0	0	0	0	0	0	0	0	0	0	0	0	0	0	2	dispensable
pan_gene_10802	pan_gene_4304	100_Kernel_weight;Anthesis-silking_interval;PCA_of_metabolites:_PC2;Ratio_of_ear_height_to_total_height	Anthesis-silking_interval	0	0	0	1	0	0	0	0	0	0	0	0	0	0	0	0	0	0	0	0	1	0	0	0	0	0	2	dispensable
pan_gene_10802	pan_gene_8267	100_Kernel_weight;Anthesis-silking_interval;PCA_of_metabolites:_PC2;Ratio_of_ear_height_to_total_height	Anthesis-silking_interval;Boxcox-transformed_leaf_angle	0	0	0	1	0	0	0	0	0	0	0	0	0	0	0	0	0	1	0	0	0	0	0	0	0	0	2	dispensable
pan_gene_10802	pan_gene_8371	100_Kernel_weight;Anthesis-silking_interval;PCA_of_metabolites:_PC2;Ratio_of_ear_height_to_total_height	Anthesis-silking_interval;Nitrate	0	0	0	1	0	0	0	0	1	1	0	0	0	1	0	1	0	1	0	1	0	0	1	1	1	0	10	dispensable
pan_gene_11259	pan_gene_27200	Anthesis-silking_interval;Average_internode_length_(below_ear)	Anthesis-silking_interval;Leaf_length;Photoperiod_Growing-degree_days_to_silk	0	0	0	1	0	0	0	0	0	0	0	0	0	0	0	0	0	0	0	0	0	0	0	0	0	0	1	private
pan_gene_11259	pan_gene_27621	Anthesis-silking_interval;Average_internode_length_(below_ear)	Anthesis-silking_interval	0	0	0	1	0	0	0	0	0	0	0	0	0	0	0	0	0	0	0	0	0	0	0	0	0	0	1	private
pan_gene_11505	pan_gene_22257	Anthesis-silking_interval;Stalk_strength	Anthesis-silking_interval;Average_internode_length_(whole_plant);Tassel_branch_number	0	0	0	1	0	0	0	0	0	0	0	0	0	0	0	0	0	0	0	0	0	0	0	0	0	0	1	private
pan_gene_11505	pan_gene_22316	Anthesis-silking_interval;Stalk_strength	Anthesis-silking_interval	0	0	0	1	0	0	0	0	0	0	0	0	0	0	0	0	0	0	0	0	0	0	0	0	0	0	1	private
pan_gene_11505	pan_gene_22534	Anthesis-silking_interval;Stalk_strength	Anthesis-silking_interval;Chlorophyll_B;Days_to_anthesis	0	0	0	1	1	0	0	0	1	0	0	1	0	0	0	0	0	0	0	0	0	0	0	0	0	0	4	dispensable
pan_gene_11505	pan_gene_26644	Anthesis-silking_interval;Stalk_strength	Anthesis-silking_interval;Ear_height;Nodes_per_plant;Nodes_to_ear	0	0	0	1	0	0	0	0	0	0	0	0	0	0	0	0	0	0	0	0	0	0	0	0	0	0	1	private
pan_gene_11505	pan_gene_38845	Anthesis-silking_interval;Stalk_strength	Anthesis-silking_interval	0	0	0	1	0	0	1	0	1	0	0	0	0	0	0	0	0	0	0	0	0	0	0	0	0	1	4	dispensable
pan_gene_11505	pan_gene_4472	Anthesis-silking_interval;Stalk_strength	Anthesis-silking_interval	0	0	0	1	0	0	0	0	0	0	0	0	0	0	0	0	0	0	0	0	0	0	0	0	0	0	1	private
pan_gene_11505	pan_gene_8737	Anthesis-silking_interval;Stalk_strength	Anthesis-silking_interval;Leaf_length	0	0	0	1	0	0	0	0	1	0	0	0	0	0	0	1	0	0	0	0	0	0	0	0	0	0	3	dispensable
pan_gene_12387	pan_gene_22214	Anthesis-silking_interval;Nodes_per_plant	Anthesis-silking_interval;Days_to_anthesis;Days_to_silk	0	0	0	1	0	0	0	0	0	0	0	0	0	0	0	0	0	0	0	0	0	0	0	0	0	0	1	private
pan_gene_12387	pan_gene_23822	Anthesis-silking_interval;Nodes_per_plant	Anthesis-silking_interval;Ear_height;Northern_Leaf_Blight	0	0	0	1	0	1	0	0	0	0	0	1	0	1	0	0	1	0	0	0	0	0	1	0	0	0	6	dispensable
pan_gene_14162	pan_gene_18409	Anthesis-silking_interval;Boxcox-transformed_leaf_angle;Nitrate	Anthesis-silking_interval	0	0	0	1	0	0	0	0	0	0	0	0	0	0	0	0	0	0	0	0	0	0	0	0	0	0	1	private
pan_gene_14162	pan_gene_2707	Anthesis-silking_interval;Boxcox-transformed_leaf_angle;Nitrate	Anthesis-silking_interval;Ear_row_number;Nodes_to_ear	0	0	0	1	0	0	0	0	0	0	0	0	0	0	0	0	0	0	0	0	0	0	0	0	0	0	1	private
pan_gene_14162	pan_gene_39231	Anthesis-silking_interval;Boxcox-transformed_leaf_angle;Nitrate	Anthesis-silking_interval;Ear_height;Ear_row_number	0	0	0	1	0	0	0	0	0	0	0	0	0	0	0	0	0	0	0	0	0	0	0	0	0	0	1	private
pan_gene_14162	pan_gene_7958	Anthesis-silking_interval;Boxcox-transformed_leaf_angle;Nitrate	Anthesis-silking_interval	0	0	0	1	0	0	0	0	0	0	0	0	0	0	0	0	0	1	0	0	0	0	0	0	0	0	2	dispensable
pan_gene_14162	pan_gene_98655	Anthesis-silking_interval;Boxcox-transformed_leaf_angle;Nitrate	Anthesis-silking_interval	0	0	0	1	0	0	0	0	0	0	0	0	0	0	0	0	0	0	0	0	0	0	0	0	0	0	1	private
pan_gene_14608	pan_gene_21021	Anthesis-silking_interval	Anthesis-silking_interval	0	0	0	1	0	0	0	0	0	0	0	1	0	0	0	1	0	0	0	0	0	0	0	0	0	0	3	dispensable
pan_gene_14608	pan_gene_22255	Anthesis-silking_interval	100_Kernel_weight;Anthesis-silking_interval;Average_internode_length_(whole_plant)	0	0	0	1	0	0	0	0	0	0	0	0	0	0	0	0	0	0	0	0	0	0	0	0	0	0	1	private
pan_gene_14634	pan_gene_19325	Anthesis-silking_interval;Chlorophyll_A;Tassel_branch_number	Anthesis-silking_interval;Fructose	0	0	0	1	0	0	0	0	0	0	0	0	0	0	0	0	1	0	1	1	0	0	1	0	0	0	5	dispensable
pan_gene_14634	pan_gene_21885	Anthesis-silking_interval;Chlorophyll_A;Tassel_branch_number	Anthesis-silking_interval;Average_internode_length_(below_ear);Plant_height	0	0	0	1	1	0	0	0	0	1	0	0	0	0	0	0	0	1	0	1	0	0	1	0	0	0	6	dispensable
pan_gene_16340	pan_gene_22534	Anthesis-silking_interval;Height_above_ear;Plant_height;Ratio_of_ear_height_to_total_height	Anthesis-silking_interval;Chlorophyll_B;Days_to_anthesis	0	0	0	0	1	0	0	0	0	0	0	0	0	0	0	0	0	0	0	0	0	0	0	0	0	0	1	private
pan_gene_16340	pan_gene_24294	Anthesis-silking_interval;Height_above_ear;Plant_height;Ratio_of_ear_height_to_total_height	Anthesis-silking_interval;Boxcox-transformed_leaf_angle	0	0	0	0	1	0	0	0	0	0	0	0	0	0	0	0	0	0	0	0	0	0	0	0	0	0	1	private
pan_gene_16340	pan_gene_26909	Anthesis-silking_interval;Height_above_ear;Plant_height;Ratio_of_ear_height_to_total_height	Anthesis-silking_interval;Ratio_of_ear_height_to_total_height	0	0	0	0	1	0	0	0	0	0	0	0	0	0	0	0	0	0	0	0	0	0	0	0	0	0	1	private
pan_gene_17705	pan_gene_21302	Anthesis-silking_interval;Days_to_anthesis;Days_to_silk;Protein	Anthesis-silking_interval	0	0	0	1	1	0	0	1	1	0	0	1	0	1	0	0	0	0	0	0	0	0	0	0	0	0	6	dispensable
pan_gene_17705	pan_gene_22237	Anthesis-silking_interval;Days_to_anthesis;Days_to_silk;Protein	Anthesis-silking_interval;Average_internode_length_(above_ear);Chlorophyll_B;Days_to_anthesis	0	0	0	1	1	1	0	1	0	0	0	0	0	0	0	1	0	0	0	0	0	1	0	1	0	0	7	dispensable
pan_gene_17705	pan_gene_22876	Anthesis-silking_interval;Days_to_anthesis;Days_to_silk;Protein	Anthesis-silking_interval	0	0	0	1	0	0	0	0	0	0	0	0	0	1	0	0	0	0	0	0	0	0	0	0	0	0	2	dispensable
pan_gene_17705	pan_gene_24583	Anthesis-silking_interval;Days_to_anthesis;Days_to_silk;Protein	Anthesis-silking_interval;Ear_row_number	0	0	0	1	0	0	0	1	0	0	0	0	0	0	0	0	0	0	0	0	0	0	0	0	0	0	2	dispensable
pan_gene_17705	pan_gene_28855	Anthesis-silking_interval;Days_to_anthesis;Days_to_silk;Protein	Anthesis-silking_interval	0	0	0	0	0	0	0	0	1	0	0	0	0	0	0	1	0	0	0	0	0	0	0	0	0	0	2	dispensable
pan_gene_17705	pan_gene_31267	Anthesis-silking_interval;Days_to_anthesis;Days_to_silk;Protein	Anthesis-silking_interval	0	0	0	1	0	0	1	0	0	0	1	1	0	1	0	1	0	0	0	1	0	0	1	0	0	0	8	dispensable
pan_gene_17705	pan_gene_4304	Anthesis-silking_interval;Days_to_anthesis;Days_to_silk;Protein	Anthesis-silking_interval	0	0	0	1	0	0	0	1	0	0	0	0	0	0	0	0	0	0	0	0	0	0	1	0	0	0	3	dispensable
pan_gene_17705	pan_gene_8845	Anthesis-silking_interval;Days_to_anthesis;Days_to_silk;Protein	Anthesis-silking_interval;Chlorophyll_A;Nodes_to_ear	0	0	0	0	1	1	0	0	0	0	0	0	0	0	0	0	0	0	0	0	0	0	0	0	0	0	2	dispensable
pan_gene_18409	pan_gene_7958	Anthesis-silking_interval	Anthesis-silking_interval	0	0	0	1	0	0	0	0	0	0	0	0	0	0	0	0	0	0	0	0	0	0	0	0	0	0	1	private
pan_gene_18412	pan_gene_22257	Anthesis-silking_interval	Anthesis-silking_interval;Average_internode_length_(whole_plant);Tassel_branch_number	0	0	0	0	0	0	0	0	1	0	0	0	0	0	0	0	0	0	0	0	0	0	0	0	0	0	1	private
pan_gene_18432	pan_gene_23679	Anthesis-silking_interval	Anthesis-silking_interval;Cob_diameter;Starch	0	0	0	1	0	0	1	0	0	0	1	0	1	0	0	0	0	0	0	0	1	0	1	0	0	0	6	dispensable
pan_gene_18433	pan_gene_18821	Anthesis-silking_interval	Anthesis-silking_interval;Northern_Leaf_Blight	0	0	0	1	0	0	0	0	0	0	0	0	0	0	0	1	0	0	1	0	0	0	0	0	0	0	3	dispensable
pan_gene_18433	pan_gene_19278	Anthesis-silking_interval	Anthesis-silking_interval;Average_internode_length_(above_ear);Nitrate;PCA_of_metabolites:_PC2	0	0	0	1	0	0	0	1	0	0	0	0	0	0	0	0	0	1	0	0	0	0	0	0	0	0	3	dispensable
pan_gene_18433	pan_gene_19307	Anthesis-silking_interval	Anthesis-silking_interval;Chlorophyll_A;Total_amino_acids	0	0	0	1	0	0	0	0	0	0	0	0	0	0	0	0	0	0	0	0	0	0	0	0	0	0	1	private
pan_gene_18433	pan_gene_21373	Anthesis-silking_interval	Anthesis-silking_interval;Days_to_anthesis	0	0	0	0	0	0	0	0	0	0	0	1	0	0	0	0	0	0	0	0	0	0	0	0	0	0	1	private
pan_gene_18433	pan_gene_22316	Anthesis-silking_interval	Anthesis-silking_interval	0	0	0	1	0	0	0	0	0	0	0	0	0	0	0	0	0	0	0	0	0	0	0	1	0	0	2	dispensable
pan_gene_18433	pan_gene_26644	Anthesis-silking_interval	Anthesis-silking_interval;Ear_height;Nodes_per_plant;Nodes_to_ear	0	0	0	1	0	0	0	0	0	0	0	0	0	0	0	0	0	0	0	0	0	0	0	0	0	0	1	private
pan_gene_18433	pan_gene_26909	Anthesis-silking_interval	Anthesis-silking_interval;Ratio_of_ear_height_to_total_height	0	0	0	1	0	0	0	0	0	0	0	0	0	0	0	0	0	0	0	0	0	0	0	0	1	0	2	dispensable
pan_gene_18433	pan_gene_2750	Anthesis-silking_interval	Anthesis-silking_interval;Nodes_to_ear	0	0	0	1	1	1	0	0	1	0	0	0	0	0	0	0	0	1	1	0	0	0	0	0	1	0	7	dispensable
pan_gene_18433	pan_gene_29834	Anthesis-silking_interval	Anthesis-silking_interval	0	0	0	1	0	0	0	0	0	0	0	0	0	1	0	0	0	0	1	0	1	0	0	0	0	0	4	dispensable
pan_gene_18433	pan_gene_38845	Anthesis-silking_interval	Anthesis-silking_interval	0	0	0	1	1	0	0	0	0	0	0	0	0	0	0	0	0	0	0	0	0	1	0	0	0	0	3	dispensable
pan_gene_18433	pan_gene_4064	Anthesis-silking_interval	Anthesis-silking_interval	0	0	0	1	0	0	0	0	0	0	0	0	0	0	0	0	0	0	0	0	0	0	0	0	0	0	1	private
pan_gene_18433	pan_gene_4304	Anthesis-silking_interval	Anthesis-silking_interval	0	0	0	1	1	1	0	0	1	0	0	0	0	1	0	0	0	1	1	0	1	0	0	0	0	0	8	dispensable
pan_gene_18433	pan_gene_4472	Anthesis-silking_interval	Anthesis-silking_interval	0	0	0	1	0	1	0	0	0	0	0	0	0	0	0	0	0	0	0	0	0	1	0	0	0	0	3	dispensable
pan_gene_18433	pan_gene_4485	Anthesis-silking_interval	Anthesis-silking_interval;Ear_height	0	0	0	0	0	0	0	0	0	0	0	0	0	0	0	0	0	0	0	0	0	1	0	0	0	0	1	private
pan_gene_18433	pan_gene_5381	Anthesis-silking_interval	Anthesis-silking_interval;Days_to_silk;Tassel_branch_number	0	0	0	1	0	0	0	0	0	0	0	0	0	0	0	1	0	1	0	0	1	0	0	0	0	0	4	dispensable
pan_gene_18433	pan_gene_7798	Anthesis-silking_interval	Anthesis-silking_interval	0	0	0	1	0	0	1	0	1	0	1	0	0	0	0	0	0	1	1	0	1	1	0	1	0	0	9	dispensable
pan_gene_18433	pan_gene_8361	Anthesis-silking_interval	Anthesis-silking_interval	0	0	0	1	0	0	0	0	1	0	1	0	0	1	0	0	0	0	0	1	1	0	0	0	0	0	6	dispensable
pan_gene_18433	pan_gene_8389	Anthesis-silking_interval	Anthesis-silking_interval	0	0	0	1	0	0	1	0	1	0	0	0	0	0	0	0	0	0	0	0	0	1	0	0	0	0	4	dispensable
pan_gene_18433	pan_gene_8827	Anthesis-silking_interval	Anthesis-silking_interval;Average_internode_length_(above_ear);Nodes_per_plant	0	0	0	1	0	0	0	0	1	0	0	0	0	1	0	0	0	0	0	0	0	0	0	0	0	0	3	dispensable
pan_gene_18787	pan_gene_2750	Anthesis-silking_interval	Anthesis-silking_interval;Nodes_to_ear	0	0	0	0	0	0	0	0	0	0	0	0	0	0	0	0	1	0	0	0	0	0	0	1	0	0	2	dispensable
pan_gene_18787	pan_gene_4472	Anthesis-silking_interval	Anthesis-silking_interval	0	0	0	0	1	0	0	0	0	0	0	0	0	0	0	0	0	0	0	0	0	0	0	0	0	0	1	private
pan_gene_18808	pan_gene_5380	Anthesis-silking_interval;Average_internode_length_(above_ear);Average_internode_length_(whole_plant);Nodes_per_plant	Anthesis-silking_interval;Average_internode_length_(whole_plant);Days_to_silk	0	0	0	1	0	0	0	0	0	0	0	0	0	0	0	0	0	0	0	0	0	0	0	0	0	0	1	private
pan_gene_18821	pan_gene_19007	Anthesis-silking_interval;Northern_Leaf_Blight	Anthesis-silking_interval	0	0	0	1	0	0	0	0	0	0	0	0	0	0	0	0	0	0	0	0	0	0	0	0	0	0	1	private
pan_gene_18821	pan_gene_19299	Anthesis-silking_interval;Northern_Leaf_Blight	Anthesis-silking_interval;Chlorophyll_A;Days_to_anthesis;Glutamate;PCA_of_metabolites:_PC1;PCA_of_metabolites:_PC2;Total_amino_acids	0	0	0	1	0	0	0	0	0	0	0	0	0	0	0	1	0	0	0	0	0	0	0	0	0	0	2	dispensable
pan_gene_18821	pan_gene_21302	Anthesis-silking_interval;Northern_Leaf_Blight	Anthesis-silking_interval	0	0	0	1	0	0	0	0	0	0	0	0	0	0	0	0	0	0	0	0	0	0	0	0	0	0	1	private
pan_gene_18821	pan_gene_21381	Anthesis-silking_interval;Northern_Leaf_Blight	Anthesis-silking_interval	0	0	0	0	0	0	0	0	0	0	0	0	0	0	0	1	0	0	0	0	0	0	0	0	0	0	1	private
pan_gene_18821	pan_gene_21928	Anthesis-silking_interval;Northern_Leaf_Blight	Anthesis-silking_interval	0	0	0	1	0	0	0	0	0	0	0	0	0	1	1	0	0	0	0	0	0	0	1	0	0	0	4	dispensable
pan_gene_18821	pan_gene_26909	Anthesis-silking_interval;Northern_Leaf_Blight	Anthesis-silking_interval;Ratio_of_ear_height_to_total_height	0	0	0	1	0	0	0	0	0	0	0	0	0	0	0	0	0	0	0	0	0	0	0	0	0	0	1	private
pan_gene_18821	pan_gene_2750	Anthesis-silking_interval;Northern_Leaf_Blight	Anthesis-silking_interval;Nodes_to_ear	0	0	0	1	0	0	0	0	0	0	0	0	0	1	0	0	0	1	1	0	0	0	1	1	0	0	6	dispensable
pan_gene_18821	pan_gene_32547	Anthesis-silking_interval;Northern_Leaf_Blight	Anthesis-silking_interval;Average_internode_length_(whole_plant);Ear_row_number;Plant_height;Tassel_branch_number	0	0	0	1	0	0	0	0	0	0	0	0	0	1	0	0	0	0	1	0	0	0	0	0	0	0	3	dispensable
pan_gene_18821	pan_gene_38845	Anthesis-silking_interval;Northern_Leaf_Blight	Anthesis-silking_interval	0	0	0	1	0	0	0	0	0	0	0	0	0	1	0	0	0	0	0	0	0	0	0	0	0	0	2	dispensable
pan_gene_18821	pan_gene_4304	Anthesis-silking_interval;Northern_Leaf_Blight	Anthesis-silking_interval	0	0	0	1	0	0	0	0	0	0	0	0	0	1	0	0	0	1	0	0	0	0	0	0	0	0	3	dispensable
pan_gene_18821	pan_gene_4419	Anthesis-silking_interval;Northern_Leaf_Blight	Anthesis-silking_interval;Average_internode_length_(above_ear);Average_internode_length_(below_ear);Leaf_length;Tassel_length	0	0	0	0	0	0	0	0	0	0	0	0	0	0	0	0	0	0	0	1	0	0	0	0	0	0	1	private
pan_gene_18821	pan_gene_6799	Anthesis-silking_interval;Northern_Leaf_Blight	Anthesis-silking_interval	0	0	0	1	0	0	0	0	0	0	0	0	0	0	0	0	0	0	0	0	0	0	0	0	0	0	1	private
pan_gene_18821	pan_gene_7798	Anthesis-silking_interval;Northern_Leaf_Blight	Anthesis-silking_interval	0	0	0	1	0	1	0	0	0	0	0	0	0	1	0	0	0	0	1	0	0	0	0	0	0	0	4	dispensable
pan_gene_18821	pan_gene_8375	Anthesis-silking_interval;Northern_Leaf_Blight	Anthesis-silking_interval;Nodes_above_ear;Tassel_length	0	0	0	0	0	1	0	0	0	0	0	0	0	0	0	1	0	0	0	0	0	0	0	0	0	0	2	dispensable
pan_gene_18821	pan_gene_8389	Anthesis-silking_interval;Northern_Leaf_Blight	Anthesis-silking_interval	0	0	0	1	0	0	0	0	0	0	0	0	0	1	0	0	0	1	0	0	0	0	0	0	0	0	3	dispensable
pan_gene_18982	pan_gene_91037	Anthesis-silking_interval;Boxcox-transformed_leaf_angle;Plant_height	Anthesis-silking_interval;Northern_Leaf_Blight	0	0	0	1	0	1	0	0	1	0	1	0	0	0	0	0	0	0	0	0	0	0	0	0	0	0	4	dispensable
pan_gene_19007	pan_gene_19327	Anthesis-silking_interval	100_Kernel_weight;Anthesis-silking_interval;Fructose;Nitrate	0	0	0	1	0	0	0	0	0	0	0	0	0	0	0	1	0	0	0	0	0	1	1	0	0	0	4	dispensable
pan_gene_19007	pan_gene_21302	Anthesis-silking_interval	Anthesis-silking_interval	0	0	0	1	0	0	0	0	0	0	0	0	0	0	0	0	0	0	0	0	0	0	0	0	0	0	1	private
pan_gene_19007	pan_gene_392	Anthesis-silking_interval	Anthesis-silking_interval	0	0	0	1	0	0	0	0	0	0	0	0	0	0	0	0	0	0	0	0	0	0	0	0	0	0	1	private
pan_gene_19007	pan_gene_4304	Anthesis-silking_interval	Anthesis-silking_interval	0	0	0	1	1	1	0	1	1	0	0	0	0	0	1	0	0	0	0	0	1	0	1	0	0	1	9	dispensable
pan_gene_19007	pan_gene_4419	Anthesis-silking_interval	Anthesis-silking_interval;Average_internode_length_(above_ear);Average_internode_length_(below_ear);Leaf_length;Tassel_length	0	0	0	0	0	0	0	0	0	0	0	0	0	0	0	0	0	0	0	0	1	0	0	0	0	0	1	private
pan_gene_19007	pan_gene_5381	Anthesis-silking_interval	Anthesis-silking_interval;Days_to_silk;Tassel_branch_number	0	0	0	1	0	0	0	0	0	0	0	0	0	0	0	0	0	0	0	0	0	0	0	0	0	0	1	private
pan_gene_19007	pan_gene_8375	Anthesis-silking_interval	Anthesis-silking_interval;Nodes_above_ear;Tassel_length	0	0	0	0	1	1	1	0	0	0	0	0	0	0	0	0	0	0	0	0	0	0	0	0	0	0	3	dispensable
pan_gene_19123	pan_gene_22531	Anthesis-silking_interval;Chlorophyll_A;Ear_height;Nodes_to_ear;Tassel_branch_number	Anthesis-silking_interval;Days_to_anthesis	0	0	0	1	0	0	0	0	0	0	0	0	0	0	0	0	0	0	0	0	0	0	0	0	0	0	1	private
pan_gene_19123	pan_gene_8372	Anthesis-silking_interval;Chlorophyll_A;Ear_height;Nodes_to_ear;Tassel_branch_number	Anthesis-silking_interval	0	0	0	0	0	0	0	0	0	0	0	0	0	0	0	0	0	0	0	0	0	0	1	0	0	0	1	private
pan_gene_19278	pan_gene_19299	Anthesis-silking_interval;Average_internode_length_(above_ear);Nitrate;PCA_of_metabolites:_PC2	Anthesis-silking_interval;Chlorophyll_A;Days_to_anthesis;Glutamate;PCA_of_metabolites:_PC1;PCA_of_metabolites:_PC2;Total_amino_acids	0	0	0	1	1	1	1	0	0	0	0	0	1	0	1	0	1	1	0	1	1	0	0	0	0	0	10	dispensable
pan_gene_19278	pan_gene_21381	Anthesis-silking_interval;Average_internode_length_(above_ear);Nitrate;PCA_of_metabolites:_PC2	Anthesis-silking_interval	0	0	0	0	1	0	1	0	0	0	0	0	0	0	0	0	0	0	0	0	0	0	0	0	0	0	2	dispensable
pan_gene_19278	pan_gene_22316	Anthesis-silking_interval;Average_internode_length_(above_ear);Nitrate;PCA_of_metabolites:_PC2	Anthesis-silking_interval	0	0	0	1	1	0	0	0	0	0	0	0	0	0	0	0	0	0	0	0	0	0	0	0	0	0	2	dispensable
pan_gene_19278	pan_gene_26644	Anthesis-silking_interval;Average_internode_length_(above_ear);Nitrate;PCA_of_metabolites:_PC2	Anthesis-silking_interval;Ear_height;Nodes_per_plant;Nodes_to_ear	0	0	0	1	0	0	0	0	0	0	0	0	0	0	0	0	0	0	0	0	0	0	0	0	0	0	1	private
pan_gene_19278	pan_gene_26909	Anthesis-silking_interval;Average_internode_length_(above_ear);Nitrate;PCA_of_metabolites:_PC2	Anthesis-silking_interval;Ratio_of_ear_height_to_total_height	0	0	0	1	0	0	0	0	0	0	0	0	0	0	0	0	0	0	0	0	0	0	0	0	0	0	1	private
pan_gene_19278	pan_gene_29834	Anthesis-silking_interval;Average_internode_length_(above_ear);Nitrate;PCA_of_metabolites:_PC2	Anthesis-silking_interval	0	0	0	1	0	0	0	0	0	0	0	0	0	0	0	0	0	0	1	0	1	0	0	0	0	0	3	dispensable
pan_gene_19278	pan_gene_32547	Anthesis-silking_interval;Average_internode_length_(above_ear);Nitrate;PCA_of_metabolites:_PC2	Anthesis-silking_interval;Average_internode_length_(whole_plant);Ear_row_number;Plant_height;Tassel_branch_number	0	0	0	1	1	0	1	1	0	1	0	1	0	0	0	0	0	1	1	1	1	0	0	0	1	1	12	near-core
pan_gene_19278	pan_gene_4304	Anthesis-silking_interval;Average_internode_length_(above_ear);Nitrate;PCA_of_metabolites:_PC2	Anthesis-silking_interval	0	0	0	1	1	1	0	1	0	0	1	0	0	0	0	0	1	0	1	0	1	0	0	0	1	1	10	dispensable
pan_gene_19278	pan_gene_4419	Anthesis-silking_interval;Average_internode_length_(above_ear);Nitrate;PCA_of_metabolites:_PC2	Anthesis-silking_interval;Average_internode_length_(above_ear);Average_internode_length_(below_ear);Leaf_length;Tassel_length	0	0	0	0	0	0	0	0	0	0	0	0	0	0	0	0	0	0	0	0	1	0	0	0	0	0	1	private
pan_gene_19278	pan_gene_6799	Anthesis-silking_interval;Average_internode_length_(above_ear);Nitrate;PCA_of_metabolites:_PC2	Anthesis-silking_interval	0	0	0	1	1	0	0	0	0	0	0	0	0	0	0	0	0	0	0	0	0	0	0	0	0	0	2	dispensable
pan_gene_19278	pan_gene_8737	Anthesis-silking_interval;Average_internode_length_(above_ear);Nitrate;PCA_of_metabolites:_PC2	Anthesis-silking_interval;Leaf_length	0	0	0	1	0	0	0	0	0	0	0	0	0	0	0	0	0	0	0	0	0	0	0	0	0	0	1	private
pan_gene_19299	pan_gene_21302	Anthesis-silking_interval;Chlorophyll_A;Days_to_anthesis;Glutamate;PCA_of_metabolites:_PC1;PCA_of_metabolites:_PC2;Total_amino_acids	Anthesis-silking_interval	0	0	0	1	0	0	0	1	0	0	0	0	0	0	0	0	0	0	0	0	0	0	0	0	0	0	2	dispensable
pan_gene_19299	pan_gene_22534	Anthesis-silking_interval;Chlorophyll_A;Days_to_anthesis;Glutamate;PCA_of_metabolites:_PC1;PCA_of_metabolites:_PC2;Total_amino_acids	Anthesis-silking_interval;Chlorophyll_B;Days_to_anthesis	0	0	0	1	0	1	1	0	0	1	0	0	0	0	0	1	0	0	1	0	0	0	0	0	0	1	7	dispensable
pan_gene_19299	pan_gene_31840	Anthesis-silking_interval;Chlorophyll_A;Days_to_anthesis;Glutamate;PCA_of_metabolites:_PC1;PCA_of_metabolites:_PC2;Total_amino_acids	Anthesis-silking_interval;Days_to_anthesis;Ear_height;Total_amino_acids	0	0	0	1	0	0	0	0	0	0	0	0	0	0	0	0	0	0	0	0	0	0	0	0	0	0	1	private
pan_gene_19299	pan_gene_38845	Anthesis-silking_interval;Chlorophyll_A;Days_to_anthesis;Glutamate;PCA_of_metabolites:_PC1;PCA_of_metabolites:_PC2;Total_amino_acids	Anthesis-silking_interval	0	0	0	1	0	0	0	0	0	0	0	0	0	0	0	1	0	0	0	0	0	0	0	0	0	0	2	dispensable
pan_gene_19299	pan_gene_392	Anthesis-silking_interval;Chlorophyll_A;Days_to_anthesis;Glutamate;PCA_of_metabolites:_PC1;PCA_of_metabolites:_PC2;Total_amino_acids	Anthesis-silking_interval	0	0	0	1	0	0	0	0	0	0	0	0	0	0	0	0	0	0	0	0	0	0	0	0	0	0	1	private
pan_gene_19299	pan_gene_4419	Anthesis-silking_interval;Chlorophyll_A;Days_to_anthesis;Glutamate;PCA_of_metabolites:_PC1;PCA_of_metabolites:_PC2;Total_amino_acids	Anthesis-silking_interval;Average_internode_length_(above_ear);Average_internode_length_(below_ear);Leaf_length;Tassel_length	0	0	0	0	0	0	0	0	0	0	0	0	0	0	0	0	0	0	0	0	1	0	0	0	0	0	1	private
pan_gene_19299	pan_gene_8737	Anthesis-silking_interval;Chlorophyll_A;Days_to_anthesis;Glutamate;PCA_of_metabolites:_PC1;PCA_of_metabolites:_PC2;Total_amino_acids	Anthesis-silking_interval;Leaf_length	0	0	0	1	0	0	0	0	0	0	0	0	0	0	0	0	0	0	0	0	0	0	0	0	0	0	1	private
pan_gene_19307	pan_gene_21928	Anthesis-silking_interval;Chlorophyll_A;Total_amino_acids	Anthesis-silking_interval	0	0	0	1	0	0	1	0	0	0	0	0	0	0	0	0	0	0	0	0	0	0	0	0	0	0	2	dispensable
pan_gene_19307	pan_gene_22265	Anthesis-silking_interval;Chlorophyll_A;Total_amino_acids	100_Kernel_weight;Anthesis-silking_interval;Nodes_per_plant;Total_amino_acids	0	0	0	1	0	0	0	0	0	0	0	0	0	0	0	0	0	0	0	0	0	0	0	0	0	0	1	private
pan_gene_19307	pan_gene_22316	Anthesis-silking_interval;Chlorophyll_A;Total_amino_acids	Anthesis-silking_interval	0	0	0	1	0	0	0	0	0	0	0	0	0	0	0	0	0	0	0	0	0	0	0	0	0	0	1	private
pan_gene_19307	pan_gene_24294	Anthesis-silking_interval;Chlorophyll_A;Total_amino_acids	Anthesis-silking_interval;Boxcox-transformed_leaf_angle	0	0	0	1	0	0	0	0	0	0	0	0	0	0	0	0	0	0	0	0	0	0	0	0	0	0	1	private
pan_gene_19307	pan_gene_2750	Anthesis-silking_interval;Chlorophyll_A;Total_amino_acids	Anthesis-silking_interval;Nodes_to_ear	0	0	0	1	0	0	0	0	0	0	0	0	0	0	0	0	0	0	0	0	0	0	0	0	0	0	1	private
pan_gene_19307	pan_gene_27649	Anthesis-silking_interval;Chlorophyll_A;Total_amino_acids	Anthesis-silking_interval;Photoperiod_growing-degree_days_to_anthesis;Tassel_length	0	0	0	1	0	0	0	0	0	0	0	0	0	0	0	0	0	0	0	0	0	0	0	0	0	0	1	private
pan_gene_19307	pan_gene_4472	Anthesis-silking_interval;Chlorophyll_A;Total_amino_acids	Anthesis-silking_interval	0	0	0	1	0	0	0	0	0	0	0	0	0	0	0	0	0	0	0	0	0	0	0	0	0	0	1	private
pan_gene_19307	pan_gene_7798	Anthesis-silking_interval;Chlorophyll_A;Total_amino_acids	Anthesis-silking_interval	0	0	0	1	0	0	1	0	0	0	0	0	0	0	0	0	0	0	0	1	0	0	0	0	0	0	3	dispensable
pan_gene_19307	pan_gene_8389	Anthesis-silking_interval;Chlorophyll_A;Total_amino_acids	Anthesis-silking_interval	0	0	0	1	0	0	1	0	0	0	0	0	0	0	0	0	0	0	0	1	0	0	0	0	0	0	3	dispensable
pan_gene_19327	pan_gene_21021	100_Kernel_weight;Anthesis-silking_interval;Fructose;Nitrate	Anthesis-silking_interval	0	0	0	1	1	0	0	0	0	0	0	0	0	0	0	0	0	0	0	0	0	0	0	0	0	0	2	dispensable
pan_gene_19327	pan_gene_21302	100_Kernel_weight;Anthesis-silking_interval;Fructose;Nitrate	Anthesis-silking_interval	0	0	0	1	1	0	0	0	0	0	0	0	0	0	0	0	0	0	0	0	0	0	0	0	0	0	2	dispensable
pan_gene_19327	pan_gene_22237	100_Kernel_weight;Anthesis-silking_interval;Fructose;Nitrate	Anthesis-silking_interval;Average_internode_length_(above_ear);Chlorophyll_B;Days_to_anthesis	0	0	0	1	0	0	0	0	0	0	0	0	0	0	0	0	0	0	0	0	0	0	0	0	0	0	1	private
pan_gene_19327	pan_gene_22876	100_Kernel_weight;Anthesis-silking_interval;Fructose;Nitrate	Anthesis-silking_interval	0	0	0	1	1	0	0	0	0	0	0	0	0	0	0	0	0	0	0	0	0	0	0	0	0	0	2	dispensable
pan_gene_19327	pan_gene_24583	100_Kernel_weight;Anthesis-silking_interval;Fructose;Nitrate	Anthesis-silking_interval;Ear_row_number	0	0	0	1	0	0	0	0	0	0	0	0	0	0	0	0	0	0	0	0	0	0	0	0	0	0	1	private
pan_gene_19327	pan_gene_31267	100_Kernel_weight;Anthesis-silking_interval;Fructose;Nitrate	Anthesis-silking_interval	0	0	0	1	0	0	0	0	0	0	0	0	0	0	0	1	0	0	0	0	0	0	1	0	0	0	3	dispensable
pan_gene_19327	pan_gene_32547	100_Kernel_weight;Anthesis-silking_interval;Fructose;Nitrate	Anthesis-silking_interval;Average_internode_length_(whole_plant);Ear_row_number;Plant_height;Tassel_branch_number	0	0	0	1	0	0	0	0	0	0	0	0	0	0	0	0	0	0	0	0	0	0	0	0	0	0	1	private
pan_gene_19327	pan_gene_8371	100_Kernel_weight;Anthesis-silking_interval;Fructose;Nitrate	Anthesis-silking_interval;Nitrate	0	0	0	1	1	0	0	0	0	0	0	0	0	0	0	1	0	0	0	0	0	1	0	0	0	0	4	dispensable
pan_gene_19327	pan_gene_9123	100_Kernel_weight;Anthesis-silking_interval;Fructose;Nitrate	Anthesis-silking_interval	0	0	0	1	1	0	0	0	0	0	0	0	0	0	0	1	0	0	0	0	0	0	0	0	0	0	3	dispensable
pan_gene_20034	pan_gene_4064	Anthesis-silking_interval;Leaf_length;Plant_height	Anthesis-silking_interval	0	0	0	0	0	0	0	0	0	0	0	0	0	0	0	0	0	0	0	0	0	0	0	0	1	0	1	private
pan_gene_20950	pan_gene_24210	Anthesis-silking_interval	Anthesis-silking_interval	0	0	0	1	0	1	0	0	0	0	0	0	0	0	0	0	0	0	0	0	0	0	0	0	0	0	2	dispensable
pan_gene_20950	pan_gene_27521	Anthesis-silking_interval	Anthesis-silking_interval	0	0	0	1	0	1	0	0	0	0	0	0	0	0	0	0	0	0	0	0	0	0	0	0	0	0	2	dispensable
pan_gene_20950	pan_gene_31576	Anthesis-silking_interval	Anthesis-silking_interval	0	0	0	1	0	0	0	0	0	0	0	0	0	0	0	0	0	0	0	0	0	0	0	0	0	0	1	private
pan_gene_20950	pan_gene_91037	Anthesis-silking_interval	Anthesis-silking_interval;Northern_Leaf_Blight	0	0	0	1	0	1	0	0	0	0	0	0	0	0	0	0	0	0	0	0	0	0	0	0	0	0	2	dispensable
pan_gene_21021	pan_gene_22255	Anthesis-silking_interval	100_Kernel_weight;Anthesis-silking_interval;Average_internode_length_(whole_plant)	0	0	0	1	0	0	0	1	0	0	0	0	1	0	0	0	0	0	0	0	0	0	0	0	0	0	3	dispensable
pan_gene_21021	pan_gene_24583	Anthesis-silking_interval	Anthesis-silking_interval;Ear_row_number	0	0	0	1	0	0	0	1	0	0	0	0	0	0	0	0	0	0	0	0	0	0	0	0	0	0	2	dispensable
pan_gene_21021	pan_gene_28094	Anthesis-silking_interval	Anthesis-silking_interval	0	0	0	1	0	0	0	0	0	0	0	1	0	0	0	1	0	0	0	0	0	0	0	0	0	0	3	dispensable
pan_gene_21021	pan_gene_31267	Anthesis-silking_interval	Anthesis-silking_interval	0	0	0	1	0	0	0	1	0	0	0	0	0	0	0	0	0	0	0	0	0	0	0	0	0	0	2	dispensable
pan_gene_21021	pan_gene_8371	Anthesis-silking_interval	Anthesis-silking_interval;Nitrate	0	0	0	1	1	0	0	0	0	0	0	0	0	0	0	0	0	0	0	0	0	0	0	0	0	0	2	dispensable
pan_gene_21021	pan_gene_9123	Anthesis-silking_interval	Anthesis-silking_interval	0	0	0	1	0	0	0	0	0	0	0	0	0	0	0	0	0	0	0	0	0	0	0	0	0	0	1	private
pan_gene_21302	pan_gene_22237	Anthesis-silking_interval	Anthesis-silking_interval;Average_internode_length_(above_ear);Chlorophyll_B;Days_to_anthesis	0	0	0	1	0	0	0	0	0	0	0	0	0	0	0	0	0	0	0	0	0	0	0	0	0	0	1	private
pan_gene_21302	pan_gene_26602	Anthesis-silking_interval	Anthesis-silking_interval;Height_above_ear;Nodes_per_plant;Southern_leaf_blight	0	0	0	1	0	0	0	1	0	0	0	0	0	0	0	0	0	0	0	0	0	0	0	0	0	0	2	dispensable
pan_gene_21302	pan_gene_31577	Anthesis-silking_interval	Anthesis-silking_interval	0	0	0	1	0	0	0	1	0	0	0	0	0	0	0	0	0	0	0	0	0	0	0	0	0	0	2	dispensable
pan_gene_21302	pan_gene_31840	Anthesis-silking_interval	Anthesis-silking_interval;Days_to_anthesis;Ear_height;Total_amino_acids	0	0	0	1	0	0	0	0	1	0	0	0	0	0	0	0	0	0	0	0	0	0	0	0	0	0	2	dispensable
pan_gene_21302	pan_gene_32547	Anthesis-silking_interval	Anthesis-silking_interval;Average_internode_length_(whole_plant);Ear_row_number;Plant_height;Tassel_branch_number	0	0	0	1	0	0	0	1	0	0	0	0	0	0	0	0	0	0	0	0	0	0	0	0	0	0	2	dispensable
pan_gene_21302	pan_gene_4304	Anthesis-silking_interval	Anthesis-silking_interval	0	0	0	1	0	0	0	1	0	0	0	0	0	0	0	0	0	0	0	0	0	0	0	0	0	0	2	dispensable
pan_gene_21302	pan_gene_6799	Anthesis-silking_interval	Anthesis-silking_interval	0	0	0	1	0	0	0	1	0	0	0	0	0	0	0	0	0	0	0	0	0	0	0	0	0	0	2	dispensable
pan_gene_21373	pan_gene_22534	Anthesis-silking_interval;Days_to_anthesis	Anthesis-silking_interval;Chlorophyll_B;Days_to_anthesis	0	0	0	0	0	0	1	0	0	0	0	1	0	0	0	0	1	1	0	0	0	0	0	0	0	1	5	dispensable
pan_gene_21373	pan_gene_8389	Anthesis-silking_interval;Days_to_anthesis	Anthesis-silking_interval	0	0	0	0	0	0	1	0	0	0	0	0	0	0	0	0	0	0	0	0	0	0	0	0	0	0	1	private
pan_gene_21381	pan_gene_2750	Anthesis-silking_interval	Anthesis-silking_interval;Nodes_to_ear	0	0	0	0	0	0	0	0	0	0	0	0	0	0	0	0	0	0	0	0	1	0	0	0	0	0	1	private
pan_gene_21381	pan_gene_31840	Anthesis-silking_interval	Anthesis-silking_interval;Days_to_anthesis;Ear_height;Total_amino_acids	0	0	0	0	0	0	0	0	0	1	0	0	0	0	0	0	0	0	0	0	0	0	0	0	0	0	1	private
pan_gene_21381	pan_gene_5381	Anthesis-silking_interval	Anthesis-silking_interval;Days_to_silk;Tassel_branch_number	0	0	0	0	0	0	0	0	0	0	0	0	0	0	0	0	0	0	0	0	1	0	0	0	0	0	1	private
pan_gene_21881	pan_gene_26644	Anthesis-silking_interval;Ear_height;Leaf_width;Nodes_to_ear;Ratio_of_ear_height_to_total_height	Anthesis-silking_interval;Ear_height;Nodes_per_plant;Nodes_to_ear	0	0	0	1	0	0	0	0	0	0	0	0	0	0	0	0	0	0	0	0	0	0	0	0	0	0	1	private
pan_gene_21881	pan_gene_38845	Anthesis-silking_interval;Ear_height;Leaf_width;Nodes_to_ear;Ratio_of_ear_height_to_total_height	Anthesis-silking_interval	0	0	0	1	0	0	0	0	1	1	0	0	0	0	0	0	0	0	0	0	0	0	0	0	0	0	3	dispensable
pan_gene_21885	pan_gene_24449	Anthesis-silking_interval;Average_internode_length_(below_ear);Plant_height	Anthesis-silking_interval;Average_internode_length_(below_ear);Nodes_to_ear	0	0	0	1	0	0	0	0	0	1	0	0	0	0	0	0	0	1	0	0	0	0	0	0	0	1	4	dispensable
pan_gene_21885	pan_gene_8268	Anthesis-silking_interval;Average_internode_length_(below_ear);Plant_height	Anthesis-silking_interval	0	0	0	1	0	1	0	0	0	0	0	0	0	1	0	0	0	0	0	1	1	0	0	1	0	1	7	dispensable
pan_gene_21928	pan_gene_22534	Anthesis-silking_interval	Anthesis-silking_interval;Chlorophyll_B;Days_to_anthesis	0	0	0	1	1	1	1	0	1	0	0	1	0	1	0	0	0	0	0	0	0	0	0	0	0	0	7	dispensable
pan_gene_21928	pan_gene_26644	Anthesis-silking_interval	Anthesis-silking_interval;Ear_height;Nodes_per_plant;Nodes_to_ear	0	0	0	1	0	0	0	0	0	0	0	0	0	0	0	0	0	0	0	0	0	0	0	0	0	0	1	private
pan_gene_21928	pan_gene_26909	Anthesis-silking_interval	Anthesis-silking_interval;Ratio_of_ear_height_to_total_height	0	0	0	1	0	0	0	0	0	0	0	0	0	0	0	0	0	0	0	0	0	0	0	0	0	0	1	private
pan_gene_21928	pan_gene_38845	Anthesis-silking_interval	Anthesis-silking_interval	0	0	0	1	1	0	0	0	1	0	0	0	0	1	0	0	0	0	0	0	0	0	0	0	0	0	4	dispensable
pan_gene_21928	pan_gene_6799	Anthesis-silking_interval	Anthesis-silking_interval	0	0	0	1	1	1	0	0	1	0	0	0	0	0	0	0	0	0	0	0	0	0	1	0	0	0	5	dispensable
pan_gene_21928	pan_gene_6990	Anthesis-silking_interval	Anthesis-silking_interval;Southern_leaf_blight	0	0	0	1	0	0	0	0	1	0	0	0	0	0	0	0	0	0	0	0	0	0	0	0	0	0	2	dispensable
pan_gene_21928	pan_gene_8389	Anthesis-silking_interval	Anthesis-silking_interval	0	0	0	1	1	1	1	0	1	0	0	1	0	1	1	1	1	1	0	0	0	0	1	0	0	0	12	near-core
pan_gene_21928	pan_gene_8737	Anthesis-silking_interval	Anthesis-silking_interval;Leaf_length	0	0	0	1	0	0	0	0	0	0	0	0	0	0	0	0	0	0	0	0	0	0	0	0	0	0	1	private
pan_gene_22218	pan_gene_27620	Anthesis-silking_interval;Chlorophyll_A;Nodes_above_ear	Anthesis-silking_interval;Glucose	0	0	0	1	0	0	0	0	0	0	1	0	1	1	0	0	0	0	0	0	0	0	0	0	0	0	4	dispensable
pan_gene_22237	pan_gene_392	Anthesis-silking_interval;Average_internode_length_(above_ear);Chlorophyll_B;Days_to_anthesis	Anthesis-silking_interval	0	0	0	1	0	0	0	0	1	0	0	0	0	0	0	0	0	0	0	0	0	0	0	0	0	0	2	dispensable
pan_gene_22237	pan_gene_4304	Anthesis-silking_interval;Average_internode_length_(above_ear);Chlorophyll_B;Days_to_anthesis	Anthesis-silking_interval	0	0	0	1	1	0	0	0	1	0	0	0	0	0	0	0	0	0	0	0	0	0	0	0	0	0	3	dispensable
pan_gene_22237	pan_gene_5381	Anthesis-silking_interval;Average_internode_length_(above_ear);Chlorophyll_B;Days_to_anthesis	Anthesis-silking_interval;Days_to_silk;Tassel_branch_number	0	0	0	1	0	0	0	0	0	0	0	0	0	0	0	0	0	0	0	0	0	0	0	0	0	0	1	private
pan_gene_22237	pan_gene_6799	Anthesis-silking_interval;Average_internode_length_(above_ear);Chlorophyll_B;Days_to_anthesis	Anthesis-silking_interval	0	0	0	1	0	0	0	0	1	0	0	0	0	0	0	0	0	0	0	0	0	0	0	0	0	0	2	dispensable
pan_gene_22255	pan_gene_22876	100_Kernel_weight;Anthesis-silking_interval;Average_internode_length_(whole_plant)	Anthesis-silking_interval	0	0	0	1	0	0	0	1	0	0	0	0	0	0	0	0	0	0	0	0	0	0	0	0	0	0	2	dispensable
pan_gene_22255	pan_gene_28094	100_Kernel_weight;Anthesis-silking_interval;Average_internode_length_(whole_plant)	Anthesis-silking_interval	0	0	0	1	0	0	1	0	0	0	0	0	0	0	0	0	0	0	0	0	0	0	0	0	0	0	2	dispensable
pan_gene_22255	pan_gene_28855	100_Kernel_weight;Anthesis-silking_interval;Average_internode_length_(whole_plant)	Anthesis-silking_interval	0	0	0	0	0	0	0	1	1	0	0	0	0	0	0	0	0	1	0	0	0	0	0	0	0	0	3	dispensable
pan_gene_22255	pan_gene_8267	100_Kernel_weight;Anthesis-silking_interval;Average_internode_length_(whole_plant)	Anthesis-silking_interval;Boxcox-transformed_leaf_angle	0	0	0	1	0	0	0	0	0	0	0	1	0	0	0	0	0	0	0	0	0	0	1	0	0	0	3	dispensable
pan_gene_22255	pan_gene_9123	100_Kernel_weight;Anthesis-silking_interval;Average_internode_length_(whole_plant)	Anthesis-silking_interval	0	0	0	1	0	0	1	1	1	0	0	0	0	0	0	0	0	0	0	0	0	0	1	0	0	0	5	dispensable
pan_gene_22257	pan_gene_22316	Anthesis-silking_interval;Average_internode_length_(whole_plant);Tassel_branch_number	Anthesis-silking_interval	0	0	0	1	0	0	0	0	0	0	0	0	0	0	0	0	0	0	0	0	0	0	0	0	0	0	1	private
pan_gene_22257	pan_gene_26644	Anthesis-silking_interval;Average_internode_length_(whole_plant);Tassel_branch_number	Anthesis-silking_interval;Ear_height;Nodes_per_plant;Nodes_to_ear	0	0	0	1	0	0	0	0	0	0	0	0	0	0	0	0	0	0	0	0	0	0	0	0	0	0	1	private
pan_gene_22260	pan_gene_22876	Anthesis-silking_interval	Anthesis-silking_interval	0	0	0	1	1	0	0	0	0	0	0	0	0	0	0	1	0	0	0	0	0	0	0	0	0	0	3	dispensable
pan_gene_22260	pan_gene_28094	Anthesis-silking_interval	Anthesis-silking_interval	0	0	0	1	0	0	0	1	0	0	0	0	0	0	0	0	0	0	0	0	0	0	0	0	0	0	2	dispensable
pan_gene_22260	pan_gene_31267	Anthesis-silking_interval	Anthesis-silking_interval	0	0	0	1	0	0	0	1	0	1	0	0	0	1	0	1	0	0	0	0	0	0	0	0	0	0	5	dispensable
pan_gene_22316	pan_gene_26644	Anthesis-silking_interval	Anthesis-silking_interval;Ear_height;Nodes_per_plant;Nodes_to_ear	0	0	0	1	0	0	0	0	0	0	0	0	0	0	0	0	0	0	0	0	0	0	0	0	0	0	1	private
pan_gene_22316	pan_gene_26909	Anthesis-silking_interval	Anthesis-silking_interval;Ratio_of_ear_height_to_total_height	0	0	0	1	0	0	0	1	0	0	0	0	0	0	0	0	0	0	0	0	0	0	0	0	0	0	2	dispensable
pan_gene_22316	pan_gene_29834	Anthesis-silking_interval	Anthesis-silking_interval	0	0	0	1	0	0	0	0	0	0	0	0	0	0	0	0	0	0	0	0	0	0	0	0	0	0	1	private
pan_gene_22316	pan_gene_38845	Anthesis-silking_interval	Anthesis-silking_interval	0	0	0	1	0	0	0	0	0	0	0	0	0	1	0	0	0	0	0	0	0	0	0	0	0	0	2	dispensable
pan_gene_22316	pan_gene_8389	Anthesis-silking_interval	Anthesis-silking_interval	0	0	0	1	0	0	0	0	0	0	0	0	0	0	0	0	0	0	0	0	0	0	0	0	0	0	1	private
pan_gene_22316	pan_gene_8737	Anthesis-silking_interval	Anthesis-silking_interval;Leaf_length	0	0	0	1	0	0	0	0	0	0	0	0	0	0	0	1	0	0	0	0	0	0	0	0	0	0	2	dispensable
pan_gene_22365	pan_gene_30961	Anthesis-silking_interval;Days_to_silk;Ear_row_number;Ratio_of_ear_height_to_total_height	Anthesis-silking_interval;Starch	0	0	0	1	0	0	0	0	0	0	0	0	0	0	0	0	0	1	0	0	0	0	0	0	0	0	2	dispensable
pan_gene_22520	pan_gene_2750	100_Kernel_weight;Anthesis-silking_interval;Nodes_to_ear	Anthesis-silking_interval;Nodes_to_ear	0	0	0	1	0	0	0	0	0	0	0	0	0	0	0	1	0	0	0	0	0	0	0	0	0	0	2	dispensable
pan_gene_22520	pan_gene_6990	100_Kernel_weight;Anthesis-silking_interval;Nodes_to_ear	Anthesis-silking_interval;Southern_leaf_blight	0	0	0	1	0	0	0	0	0	0	0	0	0	0	0	0	0	0	0	0	0	0	0	0	0	0	1	private
pan_gene_22531	pan_gene_4458	Anthesis-silking_interval;Days_to_anthesis	Anthesis-silking_interval;Boxcox-transformed_leaf_angle;Days_to_silk;Nodes_above_ear;Photoperiod_Growing-degree_days_to_silk	0	0	0	0	0	0	0	1	0	0	1	0	0	0	1	0	1	0	0	0	0	0	0	0	0	0	4	dispensable
pan_gene_22534	pan_gene_24294	Anthesis-silking_interval;Chlorophyll_B;Days_to_anthesis	Anthesis-silking_interval;Boxcox-transformed_leaf_angle	0	0	0	1	1	1	1	0	1	1	1	1	0	0	1	0	0	0	1	0	0	0	0	0	0	0	10	dispensable
pan_gene_22534	pan_gene_26644	Anthesis-silking_interval;Chlorophyll_B;Days_to_anthesis	Anthesis-silking_interval;Ear_height;Nodes_per_plant;Nodes_to_ear	0	0	0	1	0	0	0	0	0	0	0	0	0	0	0	0	0	0	0	0	0	0	0	0	0	0	1	private
pan_gene_22534	pan_gene_26909	Anthesis-silking_interval;Chlorophyll_B;Days_to_anthesis	Anthesis-silking_interval;Ratio_of_ear_height_to_total_height	0	0	0	1	0	0	0	0	0	0	0	0	0	0	0	0	0	0	0	0	0	0	0	0	0	0	1	private
pan_gene_22534	pan_gene_27649	Anthesis-silking_interval;Chlorophyll_B;Days_to_anthesis	Anthesis-silking_interval;Photoperiod_growing-degree_days_to_anthesis;Tassel_length	0	0	0	1	0	0	0	0	0	0	0	0	0	0	0	0	0	0	0	0	0	0	0	0	0	0	1	private
pan_gene_22534	pan_gene_29834	Anthesis-silking_interval;Chlorophyll_B;Days_to_anthesis	Anthesis-silking_interval	0	0	0	1	0	0	0	0	0	0	0	0	0	0	0	0	0	0	1	0	0	0	0	0	0	0	2	dispensable
pan_gene_22534	pan_gene_38845	Anthesis-silking_interval;Chlorophyll_B;Days_to_anthesis	Anthesis-silking_interval	0	0	0	1	1	0	0	0	1	1	0	0	0	1	0	1	0	0	0	0	0	0	0	0	0	0	6	dispensable
pan_gene_22534	pan_gene_4304	Anthesis-silking_interval;Chlorophyll_B;Days_to_anthesis	Anthesis-silking_interval	0	0	0	1	1	1	1	0	1	0	1	0	0	0	0	0	0	0	1	0	0	0	0	0	0	0	7	dispensable
pan_gene_22534	pan_gene_4419	Anthesis-silking_interval;Chlorophyll_B;Days_to_anthesis	Anthesis-silking_interval;Average_internode_length_(above_ear);Average_internode_length_(below_ear);Leaf_length;Tassel_length	0	0	0	0	0	0	0	0	0	0	0	0	0	0	0	0	0	0	0	0	1	0	0	0	0	0	1	private
pan_gene_22534	pan_gene_6799	Anthesis-silking_interval;Chlorophyll_B;Days_to_anthesis	Anthesis-silking_interval	0	0	0	1	0	0	1	0	1	0	0	0	0	0	0	0	0	0	0	0	0	0	0	0	0	0	3	dispensable
pan_gene_22534	pan_gene_8389	Anthesis-silking_interval;Chlorophyll_B;Days_to_anthesis	Anthesis-silking_interval	0	0	0	1	1	1	1	0	0	0	0	0	0	1	0	0	0	0	0	0	0	0	0	0	0	0	5	dispensable
pan_gene_22534	pan_gene_8737	Anthesis-silking_interval;Chlorophyll_B;Days_to_anthesis	Anthesis-silking_interval;Leaf_length	0	0	0	1	0	0	0	0	0	0	0	0	0	0	0	0	0	0	0	0	0	0	0	0	0	0	1	private
pan_gene_22534	pan_gene_8827	Anthesis-silking_interval;Chlorophyll_B;Days_to_anthesis	Anthesis-silking_interval;Average_internode_length_(above_ear);Nodes_per_plant	0	0	0	1	1	1	1	1	1	1	0	1	0	1	1	0	0	0	1	0	0	0	1	1	0	0	13	near-core
pan_gene_22876	pan_gene_24583	Anthesis-silking_interval	Anthesis-silking_interval;Ear_row_number	0	0	0	1	0	0	0	1	0	0	0	0	0	0	0	1	0	0	0	0	0	0	0	0	0	0	3	dispensable
pan_gene_22876	pan_gene_28094	Anthesis-silking_interval	Anthesis-silking_interval	0	0	0	1	0	0	0	0	0	0	0	0	0	0	0	0	0	0	0	0	0	0	0	0	0	0	1	private
pan_gene_22876	pan_gene_31267	Anthesis-silking_interval	Anthesis-silking_interval	0	0	0	1	0	0	0	1	0	0	0	0	0	1	0	1	0	0	0	0	0	0	0	0	0	0	4	dispensable
pan_gene_22876	pan_gene_8371	Anthesis-silking_interval	Anthesis-silking_interval;Nitrate	0	0	0	1	1	0	0	0	0	0	0	0	0	0	0	0	0	0	0	0	0	0	0	0	0	0	2	dispensable
pan_gene_22876	pan_gene_9123	Anthesis-silking_interval	Anthesis-silking_interval	0	0	0	1	1	0	0	1	0	1	0	0	0	0	0	1	0	0	0	0	0	0	0	0	0	0	5	dispensable
pan_gene_23861	pan_gene_24449	Anthesis-silking_interval	Anthesis-silking_interval;Average_internode_length_(below_ear);Nodes_to_ear	0	0	0	1	0	1	1	0	1	0	0	0	0	1	0	0	0	0	0	0	1	0	0	0	0	0	6	dispensable
pan_gene_23861	pan_gene_8829	Anthesis-silking_interval	Anthesis-silking_interval;Height_above_ear;Nodes_to_ear;Ratio_of_ear_height_to_total_height;Stalk_strength	0	0	0	1	0	0	0	0	1	0	0	0	1	0	0	0	0	0	0	0	0	0	0	0	0	0	3	dispensable
pan_gene_24104	pan_gene_27621	Anthesis-silking_interval	Anthesis-silking_interval	0	0	0	1	0	0	0	0	0	0	0	0	0	0	0	0	0	0	0	0	0	0	0	0	0	0	1	private
pan_gene_24210	pan_gene_27521	Anthesis-silking_interval	Anthesis-silking_interval	0	0	0	1	0	1	0	0	1	0	0	1	0	0	0	0	0	0	0	1	0	1	0	1	0	0	7	dispensable
pan_gene_24210	pan_gene_91037	Anthesis-silking_interval	Anthesis-silking_interval;Northern_Leaf_Blight	0	0	0	1	0	1	0	0	1	1	1	0	0	0	0	0	0	0	1	1	0	0	0	0	0	0	7	dispensable
pan_gene_24294	pan_gene_26644	Anthesis-silking_interval;Boxcox-transformed_leaf_angle	Anthesis-silking_interval;Ear_height;Nodes_per_plant;Nodes_to_ear	0	0	0	1	0	0	0	0	0	0	0	0	0	0	0	0	0	0	0	0	0	0	0	0	0	0	1	private
pan_gene_24294	pan_gene_26909	Anthesis-silking_interval;Boxcox-transformed_leaf_angle	Anthesis-silking_interval;Ratio_of_ear_height_to_total_height	0	0	0	1	0	0	0	1	0	0	0	0	0	1	0	0	0	0	0	0	0	0	0	0	0	0	3	dispensable
pan_gene_24294	pan_gene_2750	Anthesis-silking_interval;Boxcox-transformed_leaf_angle	Anthesis-silking_interval;Nodes_to_ear	0	0	0	1	1	1	1	0	1	1	1	1	0	1	0	1	1	1	0	0	1	0	1	0	0	0	14	near-core
pan_gene_24294	pan_gene_27649	Anthesis-silking_interval;Boxcox-transformed_leaf_angle	Anthesis-silking_interval;Photoperiod_growing-degree_days_to_anthesis;Tassel_length	0	0	0	1	0	0	0	0	0	0	0	0	0	0	0	0	0	0	0	0	0	0	0	1	0	0	2	dispensable
pan_gene_24294	pan_gene_31532	Anthesis-silking_interval;Boxcox-transformed_leaf_angle	Anthesis-silking_interval	0	0	0	0	1	0	0	0	0	0	0	0	0	0	0	0	0	0	0	0	0	0	0	0	0	0	1	private
pan_gene_24294	pan_gene_38845	Anthesis-silking_interval;Boxcox-transformed_leaf_angle	Anthesis-silking_interval	0	0	0	1	1	0	1	1	1	0	0	0	0	1	0	0	0	0	0	0	0	0	0	0	0	1	7	dispensable
pan_gene_24294	pan_gene_4472	Anthesis-silking_interval;Boxcox-transformed_leaf_angle	Anthesis-silking_interval	0	0	0	1	1	1	0	1	1	0	0	0	0	0	0	0	0	0	0	0	0	0	0	0	0	0	5	dispensable
pan_gene_24294	pan_gene_4485	Anthesis-silking_interval;Boxcox-transformed_leaf_angle	Anthesis-silking_interval;Ear_height	0	0	0	0	0	0	0	0	0	1	0	0	0	0	0	0	0	0	0	0	0	0	0	0	0	0	1	private
pan_gene_24294	pan_gene_6990	Anthesis-silking_interval;Boxcox-transformed_leaf_angle	Anthesis-silking_interval;Southern_leaf_blight	0	0	0	1	0	0	0	0	1	0	0	0	0	1	0	0	0	0	0	0	0	0	0	0	0	0	3	dispensable
pan_gene_24294	pan_gene_74346	Anthesis-silking_interval;Boxcox-transformed_leaf_angle	Anthesis-silking_interval;Average_internode_length_(whole_plant);Plant_height;Starch	0	0	0	1	0	0	0	0	0	0	0	0	0	0	0	0	0	0	0	0	0	0	0	0	0	0	1	private
pan_gene_24294	pan_gene_8389	Anthesis-silking_interval;Boxcox-transformed_leaf_angle	Anthesis-silking_interval	0	0	0	1	1	1	1	0	1	0	0	0	0	1	0	1	1	0	0	0	0	0	0	0	0	0	8	dispensable
pan_gene_24294	pan_gene_8737	Anthesis-silking_interval;Boxcox-transformed_leaf_angle	Anthesis-silking_interval;Leaf_length	0	0	0	1	0	0	0	0	0	0	0	0	0	0	0	0	0	0	0	0	0	0	0	0	0	0	1	private
pan_gene_24449	pan_gene_30809	Anthesis-silking_interval;Average_internode_length_(below_ear);Nodes_to_ear	Anthesis-silking_interval	0	0	0	1	0	0	0	0	0	0	0	0	0	0	0	0	0	0	0	0	0	0	0	0	0	0	1	private
pan_gene_24449	pan_gene_8829	Anthesis-silking_interval;Average_internode_length_(below_ear);Nodes_to_ear	Anthesis-silking_interval;Height_above_ear;Nodes_to_ear;Ratio_of_ear_height_to_total_height;Stalk_strength	0	0	0	1	0	0	0	0	0	0	0	1	0	0	0	0	0	0	0	0	0	0	1	0	0	0	3	dispensable
pan_gene_24483	pan_gene_4472	Anthesis-silking_interval;Boxcox-transformed_leaf_angle;Starch	Anthesis-silking_interval	0	0	0	1	0	0	0	0	0	0	0	0	0	0	0	0	0	0	0	0	0	0	0	0	0	0	1	private
pan_gene_24483	pan_gene_7798	Anthesis-silking_interval;Boxcox-transformed_leaf_angle;Starch	Anthesis-silking_interval	0	0	0	1	0	0	0	0	0	0	0	0	0	0	0	0	0	0	0	0	0	0	0	0	0	0	1	private
pan_gene_24583	pan_gene_28094	Anthesis-silking_interval;Ear_row_number	Anthesis-silking_interval	0	0	0	1	0	0	1	0	0	0	0	0	0	0	0	0	0	0	0	0	0	0	0	0	0	0	2	dispensable
pan_gene_24583	pan_gene_31267	Anthesis-silking_interval;Ear_row_number	Anthesis-silking_interval	0	0	0	1	0	0	0	1	0	0	0	0	0	1	0	1	0	0	0	0	0	0	0	0	0	0	4	dispensable
pan_gene_24583	pan_gene_8371	Anthesis-silking_interval;Ear_row_number	Anthesis-silking_interval;Nitrate	0	0	0	1	0	0	0	1	0	0	0	0	0	0	0	0	0	0	0	0	0	0	0	0	0	0	2	dispensable
pan_gene_24583	pan_gene_9123	Anthesis-silking_interval;Ear_row_number	Anthesis-silking_interval	0	0	0	1	1	0	0	1	0	1	0	0	0	0	0	1	0	0	0	0	0	0	0	0	0	0	5	dispensable
pan_gene_26176	pan_gene_2751	Anthesis-silking_interval;Height_above_ear;Total_amino_acids	Anthesis-silking_interval;Nodes_to_ear	0	0	0	1	0	0	0	0	0	0	0	0	0	0	0	0	0	0	0	0	0	0	0	0	0	1	2	dispensable
pan_gene_26602	pan_gene_26689	Anthesis-silking_interval;Height_above_ear;Nodes_per_plant;Southern_leaf_blight	Anthesis-silking_interval;Boxcox-transformed_leaf_angle;Ear_height;Nodes_per_plant	0	0	0	1	0	0	0	0	0	0	0	1	0	0	0	1	0	0	0	0	0	0	0	0	0	0	3	dispensable
pan_gene_26602	pan_gene_29834	Anthesis-silking_interval;Height_above_ear;Nodes_per_plant;Southern_leaf_blight	Anthesis-silking_interval	0	0	0	1	0	0	0	0	0	0	0	0	1	1	0	0	0	0	0	0	0	0	0	0	0	0	3	dispensable
pan_gene_26602	pan_gene_31840	Anthesis-silking_interval;Height_above_ear;Nodes_per_plant;Southern_leaf_blight	Anthesis-silking_interval;Days_to_anthesis;Ear_height;Total_amino_acids	0	0	0	1	0	0	0	0	0	0	0	0	0	0	0	0	0	0	0	0	0	0	0	0	0	0	1	private
pan_gene_26602	pan_gene_4304	Anthesis-silking_interval;Height_above_ear;Nodes_per_plant;Southern_leaf_blight	Anthesis-silking_interval	0	0	0	1	1	1	0	0	1	0	0	0	0	0	0	0	0	0	0	0	0	0	1	0	0	0	5	dispensable
pan_gene_26602	pan_gene_8267	Anthesis-silking_interval;Height_above_ear;Nodes_per_plant;Southern_leaf_blight	Anthesis-silking_interval;Boxcox-transformed_leaf_angle	0	0	0	1	0	1	0	0	1	0	0	0	0	0	0	0	0	0	0	0	0	0	0	0	0	0	3	dispensable
pan_gene_26602	pan_gene_8361	Anthesis-silking_interval;Height_above_ear;Nodes_per_plant;Southern_leaf_blight	Anthesis-silking_interval	0	0	0	1	1	0	0	1	1	0	0	0	0	1	0	0	0	0	0	0	0	0	0	0	0	0	5	dispensable
pan_gene_26644	pan_gene_26909	Anthesis-silking_interval;Ear_height;Nodes_per_plant;Nodes_to_ear	Anthesis-silking_interval;Ratio_of_ear_height_to_total_height	0	0	0	1	0	0	0	0	0	0	0	0	0	0	0	0	0	0	0	0	0	0	1	0	0	0	2	dispensable
pan_gene_26644	pan_gene_2750	Anthesis-silking_interval;Ear_height;Nodes_per_plant;Nodes_to_ear	Anthesis-silking_interval;Nodes_to_ear	0	0	0	1	0	0	0	0	0	0	0	0	0	0	0	0	0	0	0	0	0	0	0	0	0	0	1	private
pan_gene_26644	pan_gene_4064	Anthesis-silking_interval;Ear_height;Nodes_per_plant;Nodes_to_ear	Anthesis-silking_interval	0	0	0	1	0	0	0	0	0	0	0	0	0	0	0	0	0	0	0	0	0	0	0	0	0	0	1	private
pan_gene_26644	pan_gene_4472	Anthesis-silking_interval;Ear_height;Nodes_per_plant;Nodes_to_ear	Anthesis-silking_interval	0	0	0	1	0	0	0	0	0	0	0	0	0	0	0	0	0	0	0	0	0	0	0	0	0	0	1	private
pan_gene_26644	pan_gene_6799	Anthesis-silking_interval;Ear_height;Nodes_per_plant;Nodes_to_ear	Anthesis-silking_interval	0	0	0	1	0	0	0	0	0	0	1	0	0	0	0	0	1	0	0	0	0	0	0	0	0	0	3	dispensable
pan_gene_26644	pan_gene_7798	Anthesis-silking_interval;Ear_height;Nodes_per_plant;Nodes_to_ear	Anthesis-silking_interval	0	0	0	1	0	0	0	0	0	0	0	0	0	0	0	1	0	0	0	0	0	0	0	0	0	0	2	dispensable
pan_gene_26644	pan_gene_8389	Anthesis-silking_interval;Ear_height;Nodes_per_plant;Nodes_to_ear	Anthesis-silking_interval	0	0	0	1	0	0	0	0	0	0	0	0	0	0	0	0	0	0	0	0	0	0	0	0	0	0	1	private
pan_gene_26644	pan_gene_8737	Anthesis-silking_interval;Ear_height;Nodes_per_plant;Nodes_to_ear	Anthesis-silking_interval;Leaf_length	0	0	0	1	0	0	0	0	0	0	0	0	0	0	0	0	0	0	0	0	0	0	0	0	0	0	1	private
pan_gene_26644	pan_gene_8827	Anthesis-silking_interval;Ear_height;Nodes_per_plant;Nodes_to_ear	Anthesis-silking_interval;Average_internode_length_(above_ear);Nodes_per_plant	0	0	0	1	0	0	0	0	0	0	0	0	0	0	0	0	0	0	0	0	0	0	0	0	0	0	1	private
pan_gene_26689	pan_gene_29834	Anthesis-silking_interval;Boxcox-transformed_leaf_angle;Ear_height;Nodes_per_plant	Anthesis-silking_interval	0	0	0	1	0	0	1	1	0	0	0	1	0	0	0	0	0	0	0	0	0	0	0	0	0	0	4	dispensable
pan_gene_26689	pan_gene_4304	Anthesis-silking_interval;Boxcox-transformed_leaf_angle;Ear_height;Nodes_per_plant	Anthesis-silking_interval	0	0	0	1	0	0	0	1	0	0	0	0	0	0	0	0	0	0	0	1	0	0	0	0	0	0	3	dispensable
pan_gene_26689	pan_gene_7850	Anthesis-silking_interval;Boxcox-transformed_leaf_angle;Ear_height;Nodes_per_plant	Anthesis-silking_interval;Nodes_to_ear	0	0	0	1	0	0	0	0	0	0	0	0	0	0	0	0	0	0	0	0	0	0	0	0	0	0	1	private
pan_gene_26909	pan_gene_2750	Anthesis-silking_interval;Ratio_of_ear_height_to_total_height	Anthesis-silking_interval;Nodes_to_ear	0	0	0	1	1	0	0	0	0	0	0	0	0	1	0	0	0	0	0	0	0	0	0	0	0	0	3	dispensable
pan_gene_26909	pan_gene_27649	Anthesis-silking_interval;Ratio_of_ear_height_to_total_height	Anthesis-silking_interval;Photoperiod_growing-degree_days_to_anthesis;Tassel_length	0	0	0	1	0	0	0	0	0	0	0	0	0	0	0	0	0	0	0	0	0	0	0	0	0	0	1	private
pan_gene_26909	pan_gene_38845	Anthesis-silking_interval;Ratio_of_ear_height_to_total_height	Anthesis-silking_interval	0	0	0	1	0	0	1	1	0	0	0	0	0	0	0	0	0	0	0	0	0	0	0	0	0	1	4	dispensable
pan_gene_26909	pan_gene_4064	Anthesis-silking_interval;Ratio_of_ear_height_to_total_height	Anthesis-silking_interval	0	0	0	1	0	0	0	1	1	0	0	0	0	0	0	0	0	0	0	0	0	0	0	0	0	0	3	dispensable
pan_gene_26909	pan_gene_4472	Anthesis-silking_interval;Ratio_of_ear_height_to_total_height	Anthesis-silking_interval	0	0	0	1	1	0	0	1	0	0	0	0	0	0	0	0	0	0	0	0	0	0	1	0	0	0	4	dispensable
pan_gene_26909	pan_gene_5379	Anthesis-silking_interval;Ratio_of_ear_height_to_total_height	Anthesis-silking_interval	0	0	0	1	0	0	0	0	0	0	0	0	0	0	0	0	0	0	0	0	0	0	0	0	0	0	1	private
pan_gene_26909	pan_gene_74346	Anthesis-silking_interval;Ratio_of_ear_height_to_total_height	Anthesis-silking_interval;Average_internode_length_(whole_plant);Plant_height;Starch	0	0	0	1	0	0	0	0	0	0	0	0	0	0	0	0	0	0	0	0	0	0	0	0	0	0	1	private
pan_gene_26909	pan_gene_7798	Anthesis-silking_interval;Ratio_of_ear_height_to_total_height	Anthesis-silking_interval	0	0	0	1	0	0	0	1	0	0	0	0	0	0	0	0	0	1	0	0	0	0	1	0	0	0	4	dispensable
pan_gene_26909	pan_gene_8389	Anthesis-silking_interval;Ratio_of_ear_height_to_total_height	Anthesis-silking_interval	0	0	0	1	1	0	0	0	0	0	0	0	0	0	0	0	0	0	0	0	0	0	1	0	0	0	3	dispensable
pan_gene_26909	pan_gene_8827	Anthesis-silking_interval;Ratio_of_ear_height_to_total_height	Anthesis-silking_interval;Average_internode_length_(above_ear);Nodes_per_plant	0	0	0	1	0	0	0	0	0	0	0	0	0	0	0	0	0	0	0	0	0	0	0	0	0	0	1	private
pan_gene_2707	pan_gene_7958	Anthesis-silking_interval;Ear_row_number;Nodes_to_ear	Anthesis-silking_interval	0	0	0	1	0	0	0	0	0	0	0	0	0	0	0	0	0	0	0	0	0	0	0	0	0	1	2	dispensable
pan_gene_27200	pan_gene_28094	Anthesis-silking_interval;Leaf_length;Photoperiod_Growing-degree_days_to_silk	Anthesis-silking_interval	0	0	0	1	1	0	0	0	0	0	0	0	0	0	0	1	0	0	0	0	0	0	0	0	0	0	3	dispensable
pan_gene_2750	pan_gene_38845	Anthesis-silking_interval;Nodes_to_ear	Anthesis-silking_interval	0	0	0	1	1	0	0	0	1	0	0	0	0	1	0	0	0	0	0	0	0	0	0	0	0	0	4	dispensable
pan_gene_2750	pan_gene_4472	Anthesis-silking_interval;Nodes_to_ear	Anthesis-silking_interval	0	0	0	1	1	1	0	1	0	0	0	0	0	0	0	0	0	0	0	0	0	0	1	0	0	0	5	dispensable
pan_gene_2750	pan_gene_6990	Anthesis-silking_interval;Nodes_to_ear	Anthesis-silking_interval;Southern_leaf_blight	0	0	0	1	0	0	0	1	1	0	0	0	0	0	0	0	0	0	0	0	0	0	0	0	0	0	3	dispensable
pan_gene_2750	pan_gene_8737	Anthesis-silking_interval;Nodes_to_ear	Anthesis-silking_interval;Leaf_length	0	0	0	1	0	0	0	0	0	0	0	0	0	0	0	0	0	0	0	0	0	0	0	0	0	0	1	private
pan_gene_2750	pan_gene_8827	Anthesis-silking_interval;Nodes_to_ear	Anthesis-silking_interval;Average_internode_length_(above_ear);Nodes_per_plant	0	0	0	1	1	1	0	0	1	1	1	1	0	1	0	1	0	1	0	0	1	0	1	0	0	1	13	near-core
pan_gene_2750	pan_gene_9108	Anthesis-silking_interval;Nodes_to_ear	Anthesis-silking_interval	0	0	0	0	0	0	0	0	0	1	1	0	1	0	1	0	0	1	0	0	1	0	0	0	1	0	7	dispensable
pan_gene_2751	pan_gene_5389	Anthesis-silking_interval;Nodes_to_ear	Anthesis-silking_interval;Average_internode_length_(below_ear);Ear_row_number;Tassel_branch_number	0	0	0	1	0	0	0	0	0	0	0	0	0	0	0	0	0	0	0	0	0	0	0	0	0	0	1	private
pan_gene_2751	pan_gene_9453	Anthesis-silking_interval;Nodes_to_ear	Anthesis-silking_interval	0	0	0	1	0	0	0	1	0	0	0	0	0	0	0	0	0	0	0	0	0	0	0	0	0	0	2	dispensable
pan_gene_27521	pan_gene_31576	Anthesis-silking_interval	Anthesis-silking_interval	0	0	0	1	0	0	0	0	0	0	0	0	0	0	0	0	0	0	0	0	0	0	0	0	0	0	1	private
pan_gene_27521	pan_gene_91037	Anthesis-silking_interval	Anthesis-silking_interval;Northern_Leaf_Blight	0	0	0	1	0	1	0	0	1	0	0	0	0	0	0	0	0	0	1	1	1	0	0	1	0	0	7	dispensable
pan_gene_27621	pan_gene_27622	Anthesis-silking_interval	Anthesis-silking_interval	0	0	0	1	0	0	0	0	0	0	0	0	0	0	0	0	0	0	0	0	0	0	0	0	0	0	1	private
pan_gene_27649	pan_gene_4472	Anthesis-silking_interval;Photoperiod_growing-degree_days_to_anthesis;Tassel_length	Anthesis-silking_interval	0	0	0	1	0	0	0	0	1	0	0	0	0	0	0	0	0	0	0	0	0	0	0	0	0	0	2	dispensable
pan_gene_27649	pan_gene_74346	Anthesis-silking_interval;Photoperiod_growing-degree_days_to_anthesis;Tassel_length	Anthesis-silking_interval;Average_internode_length_(whole_plant);Plant_height;Starch	0	0	0	1	0	0	0	0	0	0	0	0	0	0	0	0	0	0	0	0	0	0	0	0	0	0	1	private
pan_gene_27649	pan_gene_7798	Anthesis-silking_interval;Photoperiod_growing-degree_days_to_anthesis;Tassel_length	Anthesis-silking_interval	0	0	0	1	0	0	0	0	0	0	0	0	0	0	0	0	0	0	0	0	0	0	0	1	0	0	2	dispensable
pan_gene_27649	pan_gene_8389	Anthesis-silking_interval;Photoperiod_growing-degree_days_to_anthesis;Tassel_length	Anthesis-silking_interval	0	0	0	1	0	0	0	0	0	0	0	0	0	0	0	0	0	0	0	0	0	0	0	0	0	0	1	private
pan_gene_2765	pan_gene_9199	Anthesis-silking_interval;Leaf_length	Anthesis-silking_interval;Chlorophyll_A;Days_to_anthesis;Days_to_silk;Ear_height;Height_per_day_(until_flowering);Plant_height	0	0	0	1	0	1	0	0	0	0	0	0	0	0	0	0	0	0	0	0	0	0	0	0	0	0	2	dispensable
pan_gene_28094	pan_gene_31267	Anthesis-silking_interval	Anthesis-silking_interval	0	0	0	1	0	0	0	1	0	0	0	0	0	0	0	0	0	0	0	0	0	0	1	0	0	0	3	dispensable
pan_gene_28094	pan_gene_8371	Anthesis-silking_interval	Anthesis-silking_interval;Nitrate	0	0	0	1	0	0	0	0	0	0	0	0	0	0	0	0	0	0	0	0	0	0	0	0	0	0	1	private
pan_gene_28094	pan_gene_8378	Anthesis-silking_interval	Anthesis-silking_interval;Days_to_anthesis;Tassel_length	0	0	0	1	1	0	0	0	0	0	0	0	0	1	0	1	0	0	0	0	0	0	0	0	0	0	4	dispensable
pan_gene_28094	pan_gene_9123	Anthesis-silking_interval	Anthesis-silking_interval	0	0	0	1	1	0	0	1	0	0	0	0	0	0	0	0	0	0	0	0	0	0	0	0	0	0	3	dispensable
pan_gene_28855	pan_gene_31267	Anthesis-silking_interval	Anthesis-silking_interval	0	0	0	0	0	1	0	0	0	0	0	0	0	0	0	0	0	0	0	0	0	0	0	0	0	0	1	private
pan_gene_28855	pan_gene_9123	Anthesis-silking_interval	Anthesis-silking_interval	0	0	0	0	1	0	1	0	1	0	0	1	1	1	0	1	0	1	0	1	0	0	0	0	0	0	9	dispensable
pan_gene_29834	pan_gene_29887	Anthesis-silking_interval	Anthesis-silking_interval;Days_to_anthesis;Leaf_width;Photoperiod_Growing-degree_days_to_silk	0	0	0	1	1	0	1	1	0	0	0	0	0	0	1	0	0	0	0	0	1	0	0	0	0	0	6	dispensable
pan_gene_29834	pan_gene_31840	Anthesis-silking_interval	Anthesis-silking_interval;Days_to_anthesis;Ear_height;Total_amino_acids	0	0	0	1	0	0	0	0	0	0	0	0	0	0	0	0	0	0	0	0	0	0	0	0	0	0	1	private
pan_gene_29834	pan_gene_38845	Anthesis-silking_interval	Anthesis-silking_interval	0	0	0	1	0	0	0	0	0	0	0	0	0	0	0	0	0	0	0	0	0	0	0	0	0	0	1	private
pan_gene_29834	pan_gene_6799	Anthesis-silking_interval	Anthesis-silking_interval	0	0	0	1	0	0	0	0	0	0	0	0	0	0	0	0	0	0	0	0	0	0	0	0	0	0	1	private
pan_gene_29834	pan_gene_7850	Anthesis-silking_interval	Anthesis-silking_interval;Nodes_to_ear	0	0	0	1	0	0	0	0	0	0	0	0	0	0	0	0	0	0	0	0	0	0	0	0	0	0	1	private
pan_gene_29834	pan_gene_8361	Anthesis-silking_interval	Anthesis-silking_interval	0	0	0	1	0	0	0	0	0	0	1	0	0	0	0	0	0	0	0	0	0	0	0	0	0	0	2	dispensable
pan_gene_29880	pan_gene_30542	Anthesis-silking_interval;Days_to_anthesis;Tassel_length	Anthesis-silking_interval;Nitrate;Nodes_per_plant;Plant_height	0	0	0	1	0	0	0	0	0	0	0	0	0	0	0	0	0	0	0	0	0	0	0	0	0	0	1	private
pan_gene_29887	pan_gene_4420	Anthesis-silking_interval;Days_to_anthesis;Leaf_width;Photoperiod_Growing-degree_days_to_silk	Anthesis-silking_interval;Average_internode_length_(above_ear);Average_internode_length_(below_ear);Leaf_length;Photoperiod_Growing-degree_days_to_silk;Tassel_length	0	0	0	1	0	0	0	0	0	0	0	0	0	0	0	0	0	0	0	0	0	0	0	0	0	0	1	private
pan_gene_29887	pan_gene_7850	Anthesis-silking_interval;Days_to_anthesis;Leaf_width;Photoperiod_Growing-degree_days_to_silk	Anthesis-silking_interval;Nodes_to_ear	0	0	0	1	1	0	0	0	0	0	0	0	0	0	0	0	0	0	0	0	0	0	0	0	0	0	2	dispensable
pan_gene_30592	pan_gene_4304	Anthesis-silking_interval	Anthesis-silking_interval	0	0	0	0	0	0	0	1	0	0	0	0	0	0	0	0	0	0	0	0	0	0	0	0	0	0	1	private
pan_gene_30592	pan_gene_6799	Anthesis-silking_interval	Anthesis-silking_interval	0	0	0	0	0	0	0	1	0	0	0	0	0	0	0	0	0	0	0	0	0	0	0	0	0	0	1	private
pan_gene_31267	pan_gene_8371	Anthesis-silking_interval	Anthesis-silking_interval;Nitrate	0	0	0	1	0	0	0	0	0	0	0	0	0	1	0	1	0	0	0	0	0	0	0	0	0	0	3	dispensable
pan_gene_31267	pan_gene_9123	Anthesis-silking_interval	Anthesis-silking_interval	0	0	0	1	0	0	0	1	0	1	0	0	0	1	0	1	0	0	0	0	0	0	0	0	0	0	5	dispensable
pan_gene_31531	pan_gene_9453	Anthesis-silking_interval	Anthesis-silking_interval	0	0	0	1	0	0	0	1	0	0	0	0	0	0	0	0	0	0	0	0	0	0	0	0	0	0	2	dispensable
pan_gene_31532	pan_gene_38845	Anthesis-silking_interval	Anthesis-silking_interval	0	0	0	0	1	0	0	0	0	0	0	0	0	0	0	0	0	0	0	0	0	0	0	0	0	0	1	private
pan_gene_31532	pan_gene_4472	Anthesis-silking_interval	Anthesis-silking_interval	0	0	0	0	1	0	0	0	0	0	0	0	0	0	0	0	0	0	0	0	0	0	0	0	0	0	1	private
pan_gene_31577	pan_gene_32547	Anthesis-silking_interval	Anthesis-silking_interval;Average_internode_length_(whole_plant);Ear_row_number;Plant_height;Tassel_branch_number	0	0	0	1	0	0	0	1	0	0	0	0	0	0	0	0	0	0	0	0	0	0	0	0	0	0	2	dispensable
pan_gene_31840	pan_gene_4304	Anthesis-silking_interval;Days_to_anthesis;Ear_height;Total_amino_acids	Anthesis-silking_interval	0	0	0	1	0	0	0	0	0	0	0	0	0	0	0	0	0	0	0	0	0	0	0	0	0	0	1	private
pan_gene_32547	pan_gene_38845	Anthesis-silking_interval;Average_internode_length_(whole_plant);Ear_row_number;Plant_height;Tassel_branch_number	Anthesis-silking_interval	0	0	0	1	0	0	0	0	1	1	0	0	0	1	0	0	0	0	0	0	0	0	0	0	0	0	4	dispensable
pan_gene_32547	pan_gene_392	Anthesis-silking_interval;Average_internode_length_(whole_plant);Ear_row_number;Plant_height;Tassel_branch_number	Anthesis-silking_interval	0	0	0	1	0	0	0	0	0	0	0	0	0	1	0	0	0	0	0	0	0	0	0	0	0	0	2	dispensable
pan_gene_32547	pan_gene_4304	Anthesis-silking_interval;Average_internode_length_(whole_plant);Ear_row_number;Plant_height;Tassel_branch_number	Anthesis-silking_interval	0	0	0	1	1	1	0	1	1	1	0	0	0	1	0	0	0	0	1	1	1	0	1	0	0	1	12	near-core
pan_gene_32547	pan_gene_6799	Anthesis-silking_interval;Average_internode_length_(whole_plant);Ear_row_number;Plant_height;Tassel_branch_number	Anthesis-silking_interval	0	0	0	1	1	1	0	1	1	0	0	0	0	1	0	0	0	0	0	0	0	0	0	0	0	0	6	dispensable
pan_gene_32590	pan_gene_5368	Anthesis-silking_interval	Anthesis-silking_interval;Cob_diameter;Leaf_length;Nodes_above_ear;Photoperiod_growing-degree_days_to_anthesis	0	0	0	1	0	0	0	0	0	0	0	0	0	0	0	0	0	0	0	0	0	0	0	0	0	0	1	private
pan_gene_38845	pan_gene_4472	Anthesis-silking_interval	Anthesis-silking_interval	0	0	0	1	0	0	0	1	0	0	0	0	0	0	0	0	0	0	0	0	0	1	0	0	0	0	3	dispensable
pan_gene_38845	pan_gene_6799	Anthesis-silking_interval	Anthesis-silking_interval	0	0	0	1	0	0	0	0	1	0	0	0	0	1	0	0	0	0	0	0	0	1	0	0	0	0	4	dispensable
pan_gene_38845	pan_gene_8375	Anthesis-silking_interval	Anthesis-silking_interval;Nodes_above_ear;Tassel_length	0	0	0	0	1	0	0	0	0	0	0	0	0	0	0	0	0	0	0	0	0	0	0	0	0	0	1	private
pan_gene_38845	pan_gene_8389	Anthesis-silking_interval	Anthesis-silking_interval	0	0	0	1	1	0	0	0	0	0	0	0	0	1	0	0	0	0	0	0	0	1	0	0	0	1	5	dispensable
pan_gene_38845	pan_gene_8737	Anthesis-silking_interval	Anthesis-silking_interval;Leaf_length	0	0	0	1	0	0	0	0	0	0	0	0	0	0	0	0	0	0	0	0	0	0	0	0	0	0	1	private
pan_gene_392	pan_gene_4304	Anthesis-silking_interval	Anthesis-silking_interval	0	0	0	1	0	0	0	0	1	0	0	0	0	1	0	0	0	0	0	0	0	0	0	0	0	0	3	dispensable
pan_gene_392	pan_gene_6799	Anthesis-silking_interval	Anthesis-silking_interval	0	0	0	1	0	0	0	0	1	0	0	0	0	1	0	0	0	0	0	0	0	0	0	0	0	0	3	dispensable
pan_gene_4064	pan_gene_4304	Anthesis-silking_interval	Anthesis-silking_interval	0	0	0	1	0	0	0	0	0	0	0	0	0	0	0	0	0	0	0	0	0	0	1	0	0	0	2	dispensable
pan_gene_4064	pan_gene_5381	Anthesis-silking_interval	Anthesis-silking_interval;Days_to_silk;Tassel_branch_number	0	0	0	1	0	0	0	0	0	0	0	0	0	0	0	0	0	0	0	0	0	0	0	0	0	0	1	private
pan_gene_4064	pan_gene_6799	Anthesis-silking_interval	Anthesis-silking_interval	0	0	0	1	0	1	0	0	1	0	0	0	0	0	0	0	0	0	0	0	0	0	1	0	0	0	4	dispensable
pan_gene_4304	pan_gene_5381	Anthesis-silking_interval	Anthesis-silking_interval;Days_to_silk;Tassel_branch_number	0	0	0	1	0	0	0	0	0	0	0	0	0	0	0	0	0	0	0	0	0	0	0	0	0	0	1	private
pan_gene_4304	pan_gene_8375	Anthesis-silking_interval	Anthesis-silking_interval;Nodes_above_ear;Tassel_length	0	0	0	0	1	1	0	0	0	1	0	0	1	0	0	0	0	0	0	0	0	0	0	0	0	0	4	dispensable
pan_gene_4304	pan_gene_8737	Anthesis-silking_interval	Anthesis-silking_interval;Leaf_length	0	0	0	1	0	0	0	0	0	0	0	0	0	0	0	0	0	0	0	0	0	0	0	0	0	0	1	private
pan_gene_4304	pan_gene_8845	Anthesis-silking_interval	Anthesis-silking_interval;Chlorophyll_A;Nodes_to_ear	0	0	0	0	1	1	0	0	0	0	1	0	0	0	0	0	0	0	0	0	0	0	1	0	0	0	4	dispensable
pan_gene_4304	pan_gene_9108	Anthesis-silking_interval	Anthesis-silking_interval	0	0	0	0	1	0	0	0	0	0	0	0	0	0	0	0	0	0	0	0	0	0	1	0	0	0	2	dispensable
pan_gene_4419	pan_gene_8827	Anthesis-silking_interval;Average_internode_length_(above_ear);Average_internode_length_(below_ear);Leaf_length;Tassel_length	Anthesis-silking_interval;Average_internode_length_(above_ear);Nodes_per_plant	0	0	0	0	0	0	0	0	0	0	0	0	0	0	0	0	0	0	0	0	1	0	0	0	0	0	1	private
pan_gene_4472	pan_gene_4485	Anthesis-silking_interval	Anthesis-silking_interval;Ear_height	0	0	0	0	0	0	0	0	0	0	0	0	0	0	0	0	0	0	0	0	0	1	0	0	0	0	1	private
pan_gene_4472	pan_gene_74346	Anthesis-silking_interval	Anthesis-silking_interval;Average_internode_length_(whole_plant);Plant_height;Starch	0	0	0	1	0	0	0	0	0	0	0	0	0	0	0	0	0	0	0	0	0	0	0	0	0	0	1	private
pan_gene_4472	pan_gene_7798	Anthesis-silking_interval	Anthesis-silking_interval	0	0	0	1	0	1	0	0	0	0	0	0	0	0	0	0	0	0	0	0	0	1	0	0	0	0	3	dispensable
pan_gene_4472	pan_gene_8389	Anthesis-silking_interval	Anthesis-silking_interval	0	0	0	1	1	1	0	1	0	1	0	0	0	0	0	0	0	0	1	0	0	1	1	0	0	0	8	dispensable
pan_gene_5381	pan_gene_6799	Anthesis-silking_interval;Days_to_silk;Tassel_branch_number	Anthesis-silking_interval	0	0	0	1	0	0	0	0	0	0	0	0	0	0	0	0	0	0	0	0	0	0	0	0	0	0	1	private
pan_gene_5381	pan_gene_8845	Anthesis-silking_interval;Days_to_silk;Tassel_branch_number	Anthesis-silking_interval;Chlorophyll_A;Nodes_to_ear	0	0	0	0	0	0	0	0	0	0	0	0	0	0	0	0	0	1	0	0	0	0	0	0	0	0	1	private
pan_gene_5381	pan_gene_9108	Anthesis-silking_interval;Days_to_silk;Tassel_branch_number	Anthesis-silking_interval	0	0	0	0	0	0	0	0	0	0	0	0	0	0	0	0	0	1	0	0	0	0	0	0	0	0	1	private
pan_gene_66987	pan_gene_8297	Anthesis-silking_interval	Anthesis-silking_interval	0	0	0	1	0	0	0	0	0	0	0	0	0	0	0	0	0	0	0	0	0	0	0	0	0	0	1	private
pan_gene_6799	pan_gene_8375	Anthesis-silking_interval	Anthesis-silking_interval;Nodes_above_ear;Tassel_length	0	0	0	0	1	1	0	0	0	0	0	0	0	0	0	0	0	0	0	0	0	0	0	0	0	0	2	dispensable
pan_gene_6799	pan_gene_8827	Anthesis-silking_interval	Anthesis-silking_interval;Average_internode_length_(above_ear);Nodes_per_plant	0	0	0	1	0	0	0	0	1	0	0	0	0	0	0	0	0	0	0	0	0	0	0	0	0	0	2	dispensable
pan_gene_6799	pan_gene_8845	Anthesis-silking_interval	Anthesis-silking_interval;Chlorophyll_A;Nodes_to_ear	0	0	0	0	1	1	0	0	0	0	0	0	0	0	0	0	0	0	0	0	0	0	0	0	0	0	2	dispensable
pan_gene_6799	pan_gene_9108	Anthesis-silking_interval	Anthesis-silking_interval	0	0	0	0	1	0	0	0	0	0	0	0	0	0	0	0	0	0	0	0	0	0	0	0	0	0	1	private
pan_gene_6990	pan_gene_8737	Anthesis-silking_interval;Southern_leaf_blight	Anthesis-silking_interval;Leaf_length	0	0	0	1	0	0	0	0	0	0	0	0	0	0	0	0	0	0	0	0	0	0	0	0	0	0	1	private
pan_gene_74346	pan_gene_7798	Anthesis-silking_interval;Average_internode_length_(whole_plant);Plant_height;Starch	Anthesis-silking_interval	0	0	0	1	0	0	0	0	0	0	0	0	0	0	0	0	0	0	0	0	0	0	0	0	0	0	1	private
pan_gene_74346	pan_gene_8389	Anthesis-silking_interval;Average_internode_length_(whole_plant);Plant_height;Starch	Anthesis-silking_interval	0	0	0	1	0	0	0	0	0	0	0	0	0	0	0	0	0	0	0	0	0	0	0	0	0	0	1	private
pan_gene_7850	pan_gene_8372	Anthesis-silking_interval;Nodes_to_ear	Anthesis-silking_interval	0	0	0	0	0	0	1	0	0	1	0	1	0	0	0	0	0	0	0	0	0	0	0	0	0	1	4	dispensable
pan_gene_7850	pan_gene_8737	Anthesis-silking_interval;Nodes_to_ear	Anthesis-silking_interval;Leaf_length	0	0	0	1	0	0	0	0	0	0	0	0	0	0	0	0	0	0	0	0	0	0	0	0	0	0	1	private
pan_gene_7958	pan_gene_98655	Anthesis-silking_interval	Anthesis-silking_interval	0	0	0	1	0	0	0	0	0	0	0	0	0	0	0	0	0	0	0	0	0	0	0	0	0	0	1	private
pan_gene_8378	pan_gene_9123	Anthesis-silking_interval;Days_to_anthesis;Tassel_length	Anthesis-silking_interval	0	0	0	1	0	0	0	0	0	0	0	0	0	0	0	0	0	0	0	0	0	0	0	0	0	0	1	private
pan_gene_8389	pan_gene_9108	Anthesis-silking_interval	Anthesis-silking_interval	0	0	0	0	0	0	1	0	0	0	0	0	0	0	0	0	0	0	0	0	0	0	0	0	0	0	1	private
pan_gene_8737	pan_gene_8827	Anthesis-silking_interval;Leaf_length	Anthesis-silking_interval;Average_internode_length_(above_ear);Nodes_per_plant	0	0	0	1	0	0	0	0	0	0	0	0	0	0	0	0	0	0	0	0	0	0	0	0	0	0	1	private
pan_gene_9119	pan_gene_9153	Anthesis-silking_interval;Boxcox-transformed_leaf_angle;Ear_height;Ratio_of_ear_height_to_total_height	Anthesis-silking_interval;Days_to_silk;Stalk_strength	0	0	0	1	0	0	0	0	0	0	0	0	0	0	0	0	0	0	0	0	0	0	0	0	0	0	1	private
pan_gene_102846	pan_gene_30961	Anthesis-silking_interval;Photoperiod_Growing-degree_days_to_silk	Anthesis-silking_interval;Starch	0	0	0	0	1	0	0	0	0	0	0	0	0	0	0	0	0	1	1	0	0	0	0	0	0	0	3	dispensable
pan_gene_102846	pan_gene_6920	Anthesis-silking_interval;Photoperiod_Growing-degree_days_to_silk	Anthesis-silking_interval	0	0	0	0	1	0	0	0	0	1	1	1	1	1	1	0	0	1	1	0	1	0	0	1	1	1	13	near-core
pan_gene_10290	pan_gene_9158	Anthesis-silking_interval;Southern_leaf_blight	Anthesis-silking_interval;Glucose;Stalk_strength	0	0	0	0	1	0	0	1	0	0	0	0	0	0	0	0	0	0	0	0	0	0	0	0	0	0	2	dispensable
pan_gene_10802	pan_gene_19299	100_Kernel_weight;Anthesis-silking_interval;PCA_of_metabolites:_PC2;Ratio_of_ear_height_to_total_height	Anthesis-silking_interval;Chlorophyll_A;Days_to_anthesis;Glutamate;PCA_of_metabolites:_PC1;PCA_of_metabolites:_PC2;Total_amino_acids	0	0	0	0	1	0	0	0	1	0	0	1	0	0	0	0	0	0	0	0	1	0	0	0	0	0	4	dispensable
pan_gene_10802	pan_gene_22316	100_Kernel_weight;Anthesis-silking_interval;PCA_of_metabolites:_PC2;Ratio_of_ear_height_to_total_height	Anthesis-silking_interval	0	0	0	0	1	0	0	0	0	0	0	0	0	0	0	0	0	0	1	0	0	0	0	0	0	0	2	dispensable
pan_gene_10802	pan_gene_28732	100_Kernel_weight;Anthesis-silking_interval;PCA_of_metabolites:_PC2;Ratio_of_ear_height_to_total_height	Anthesis-silking_interval;Days_to_anthesis;Ear_height;Leaf_length;Leaf_width;Nodes_per_plant;Photoperiod_Growing-degree_days_to_silk;Photoperiod_growing-degree_days_to_anthesis	0	0	0	0	1	0	0	0	1	0	0	1	1	0	0	0	0	0	0	0	0	0	0	0	0	0	4	dispensable
pan_gene_11259	pan_gene_29799	Anthesis-silking_interval;Average_internode_length_(below_ear)	Anthesis-silking_interval;Photoperiod_Growing-degree_days_to_silk	0	0	0	0	1	0	0	0	1	0	0	0	0	0	0	0	0	0	0	0	0	0	0	0	0	0	2	dispensable
pan_gene_11259	pan_gene_8378	Anthesis-silking_interval;Average_internode_length_(below_ear)	Anthesis-silking_interval;Days_to_anthesis;Tassel_length	0	0	0	0	1	0	0	0	0	0	0	0	0	0	0	0	0	0	0	0	0	0	0	0	0	0	1	private
pan_gene_11505	pan_gene_22531	Anthesis-silking_interval;Stalk_strength	Anthesis-silking_interval;Days_to_anthesis	0	0	0	0	1	0	1	1	0	1	0	1	1	0	0	0	0	0	1	0	0	0	1	0	1	1	10	dispensable
pan_gene_12871	pan_gene_19750	Anthesis-silking_interval	Anthesis-silking_interval;Tassel_branch_number	0	0	0	0	1	1	0	0	0	0	0	0	0	0	0	0	0	0	0	0	0	0	0	0	0	0	2	dispensable
pan_gene_13852	pan_gene_24273	Anthesis-silking_interval	Anthesis-silking_interval;Average_internode_length_(below_ear)	0	0	0	0	1	0	0	0	0	0	0	0	0	0	0	0	0	0	0	0	0	0	0	0	0	0	1	private
pan_gene_14608	pan_gene_32533	Anthesis-silking_interval	Anthesis-silking_interval;Average_internode_length_(below_ear)	0	0	0	0	1	0	0	0	0	1	0	0	0	0	0	0	0	0	0	0	0	0	0	0	0	0	2	dispensable
pan_gene_14634	pan_gene_22365	Anthesis-silking_interval;Chlorophyll_A;Tassel_branch_number	Anthesis-silking_interval;Days_to_silk;Ear_row_number;Ratio_of_ear_height_to_total_height	0	0	0	0	1	0	0	0	0	1	0	0	0	0	0	0	0	0	0	0	0	0	0	0	0	0	2	dispensable
pan_gene_14634	pan_gene_30961	Anthesis-silking_interval;Chlorophyll_A;Tassel_branch_number	Anthesis-silking_interval;Starch	0	0	0	0	1	0	0	0	0	0	0	0	0	0	0	0	0	0	0	0	0	0	0	0	0	0	1	private
pan_gene_14634	pan_gene_6920	Anthesis-silking_interval;Chlorophyll_A;Tassel_branch_number	Anthesis-silking_interval	0	0	0	0	1	0	0	0	0	1	1	0	0	0	0	1	0	1	0	1	0	0	1	0	1	0	8	dispensable
pan_gene_15831	pan_gene_29477	Anthesis-silking_interval	Anthesis-silking_interval	0	0	0	0	1	0	0	0	0	0	0	0	0	0	0	0	0	0	0	0	0	0	0	0	0	0	1	private
pan_gene_15831	pan_gene_29834	Anthesis-silking_interval	Anthesis-silking_interval	0	0	0	0	1	0	0	0	0	0	0	0	0	0	0	0	0	0	0	0	0	0	0	0	0	0	1	private
pan_gene_16310	pan_gene_22246	Anthesis-silking_interval	Anthesis-silking_interval;Average_internode_length_(above_ear);Average_internode_length_(whole_plant)	0	0	0	0	1	0	0	0	0	0	0	0	0	0	0	0	0	0	0	0	0	0	0	0	0	0	1	private
pan_gene_16310	pan_gene_22255	Anthesis-silking_interval	100_Kernel_weight;Anthesis-silking_interval;Average_internode_length_(whole_plant)	0	0	0	0	1	0	0	0	0	0	0	0	0	0	0	0	0	0	0	0	0	0	0	0	0	0	1	private
pan_gene_16310	pan_gene_28094	Anthesis-silking_interval	Anthesis-silking_interval	0	0	0	0	1	0	0	0	0	0	0	0	0	0	0	0	0	0	0	0	0	0	0	0	0	0	1	private
pan_gene_16310	pan_gene_28855	Anthesis-silking_interval	Anthesis-silking_interval	0	0	0	0	1	0	0	0	0	0	0	0	0	0	0	0	0	0	0	0	0	0	0	0	0	0	1	private
pan_gene_16310	pan_gene_8361	Anthesis-silking_interval	Anthesis-silking_interval	0	0	0	0	1	0	0	0	0	1	0	0	0	0	0	1	0	1	0	0	1	0	1	0	1	0	7	dispensable
pan_gene_16310	pan_gene_8854	Anthesis-silking_interval	Anthesis-silking_interval;Average_internode_length_(above_ear);Average_internode_length_(whole_plant);Height_above_ear;Leaf_length;Nodes_above_ear	0	0	0	0	1	0	0	0	0	0	0	0	0	0	0	0	0	0	0	0	0	0	0	0	0	0	1	private
pan_gene_16340	pan_gene_22531	Anthesis-silking_interval;Height_above_ear;Plant_height;Ratio_of_ear_height_to_total_height	Anthesis-silking_interval;Days_to_anthesis	0	0	0	0	1	0	0	0	0	0	0	0	0	0	0	0	0	0	0	0	0	0	0	0	0	0	1	private
pan_gene_16340	pan_gene_8375	Anthesis-silking_interval;Height_above_ear;Plant_height;Ratio_of_ear_height_to_total_height	Anthesis-silking_interval;Nodes_above_ear;Tassel_length	0	0	0	0	1	0	0	0	0	0	0	0	0	0	0	0	0	0	0	0	0	0	0	0	0	0	1	private
pan_gene_17705	pan_gene_18431	Anthesis-silking_interval;Days_to_anthesis;Days_to_silk;Protein	Anthesis-silking_interval	0	0	0	0	1	1	0	0	1	0	0	0	1	1	0	0	0	0	0	0	0	0	0	0	0	0	5	dispensable
pan_gene_17705	pan_gene_19278	Anthesis-silking_interval;Days_to_anthesis;Days_to_silk;Protein	Anthesis-silking_interval;Average_internode_length_(above_ear);Nitrate;PCA_of_metabolites:_PC2	0	0	0	0	1	0	0	0	0	0	0	0	0	0	0	0	0	0	0	0	0	0	0	0	0	0	1	private
pan_gene_17705	pan_gene_21021	Anthesis-silking_interval;Days_to_anthesis;Days_to_silk;Protein	Anthesis-silking_interval	0	0	0	0	1	0	0	1	0	0	0	0	0	0	0	0	0	0	0	0	0	0	0	0	0	0	2	dispensable
pan_gene_17705	pan_gene_8361	Anthesis-silking_interval;Days_to_anthesis;Days_to_silk;Protein	Anthesis-silking_interval	0	0	0	0	1	1	0	0	1	0	0	0	0	0	0	0	0	0	0	0	0	0	0	0	0	0	3	dispensable
pan_gene_17710	pan_gene_21885	Anthesis-silking_interval	Anthesis-silking_interval;Average_internode_length_(below_ear);Plant_height	0	0	0	0	1	0	0	0	0	0	0	0	1	0	1	0	0	0	0	0	0	0	0	0	0	0	3	dispensable
pan_gene_17710	pan_gene_23882	Anthesis-silking_interval	Anthesis-silking_interval;Boxcox-transformed_leaf_angle	0	0	0	0	1	0	0	0	0	0	0	0	0	0	0	0	0	0	0	0	0	0	0	0	0	0	1	private
pan_gene_17710	pan_gene_30809	Anthesis-silking_interval	Anthesis-silking_interval	0	0	0	0	1	0	0	0	0	0	0	0	0	0	0	0	0	0	0	0	0	0	0	0	0	0	1	private
pan_gene_17710	pan_gene_30961	Anthesis-silking_interval	Anthesis-silking_interval;Starch	0	0	0	0	1	0	0	0	0	0	0	0	0	0	0	0	0	0	0	0	0	0	0	0	0	0	1	private
pan_gene_17710	pan_gene_6920	Anthesis-silking_interval	Anthesis-silking_interval	0	0	0	0	1	0	0	0	0	0	0	0	1	0	0	0	0	0	0	0	0	0	0	0	0	0	2	dispensable
pan_gene_17710	pan_gene_8829	Anthesis-silking_interval	Anthesis-silking_interval;Height_above_ear;Nodes_to_ear;Ratio_of_ear_height_to_total_height;Stalk_strength	0	0	0	0	1	0	1	0	1	0	0	0	1	0	0	0	1	0	0	0	0	0	0	0	0	0	5	dispensable
pan_gene_17710	pan_gene_9122	Anthesis-silking_interval	Anthesis-silking_interval;Tassel_length	0	0	0	0	1	0	0	0	0	0	0	0	1	0	0	0	0	0	0	0	0	0	0	0	0	0	2	dispensable
pan_gene_18424	pan_gene_9861	Anthesis-silking_interval	Anthesis-silking_interval;Days_to_silk;Plant_height;Ratio_of_ear_height_to_total_height;Tassel_branch_number	0	0	0	0	1	0	0	0	0	0	0	0	0	0	0	0	0	0	0	0	0	0	0	0	0	0	1	private
pan_gene_18431	pan_gene_19327	Anthesis-silking_interval	100_Kernel_weight;Anthesis-silking_interval;Fructose;Nitrate	0	0	0	0	1	0	0	0	0	0	0	0	0	0	0	0	0	0	0	0	0	0	0	0	0	0	1	private
pan_gene_18431	pan_gene_22237	Anthesis-silking_interval	Anthesis-silking_interval;Average_internode_length_(above_ear);Chlorophyll_B;Days_to_anthesis	0	0	0	0	1	1	0	0	0	1	0	1	1	0	0	0	1	0	0	0	0	0	0	0	0	0	6	dispensable
pan_gene_18431	pan_gene_22876	Anthesis-silking_interval	Anthesis-silking_interval	0	0	0	0	1	0	1	1	0	0	0	0	0	0	0	0	0	0	0	0	0	0	0	0	0	0	3	dispensable
pan_gene_18431	pan_gene_31267	Anthesis-silking_interval	Anthesis-silking_interval	0	0	0	0	0	0	0	0	0	0	0	0	0	1	0	0	0	0	0	0	0	0	0	0	0	0	1	private
pan_gene_18432	pan_gene_30961	Anthesis-silking_interval	Anthesis-silking_interval;Starch	0	0	0	0	1	0	0	0	0	0	0	0	0	1	0	0	0	0	0	0	0	0	0	0	0	1	3	dispensable
pan_gene_18432	pan_gene_8829	Anthesis-silking_interval	Anthesis-silking_interval;Height_above_ear;Nodes_to_ear;Ratio_of_ear_height_to_total_height;Stalk_strength	0	0	0	0	1	0	0	0	0	0	1	1	0	0	0	0	0	0	0	0	0	0	1	0	0	0	4	dispensable
pan_gene_18433	pan_gene_24294	Anthesis-silking_interval	Anthesis-silking_interval;Boxcox-transformed_leaf_angle	0	0	0	0	1	0	0	0	1	0	0	0	0	0	0	0	0	1	1	0	0	0	0	0	0	0	4	dispensable
pan_gene_18433	pan_gene_31840	Anthesis-silking_interval	Anthesis-silking_interval;Days_to_anthesis;Ear_height;Total_amino_acids	0	0	0	0	1	0	0	0	0	0	0	0	0	0	0	0	0	0	0	0	0	0	0	0	0	0	1	private
pan_gene_18433	pan_gene_8267	Anthesis-silking_interval	Anthesis-silking_interval;Boxcox-transformed_leaf_angle	0	0	0	0	0	0	0	0	1	0	0	0	1	0	0	0	0	0	0	0	0	0	0	0	0	0	2	dispensable
pan_gene_18530	pan_gene_22255	Anthesis-silking_interval;Average_internode_length_(above_ear);Average_internode_length_(whole_plant);Ear_height;Nodes_per_plant	100_Kernel_weight;Anthesis-silking_interval;Average_internode_length_(whole_plant)	0	0	0	0	0	0	0	0	0	0	0	0	0	0	0	0	0	0	0	0	1	0	0	0	0	0	1	private
pan_gene_18832	pan_gene_21885	Anthesis-silking_interval	Anthesis-silking_interval;Average_internode_length_(below_ear);Plant_height	0	0	0	0	1	1	0	0	0	1	0	0	0	1	1	0	0	0	0	1	0	1	0	1	0	0	8	dispensable
pan_gene_18832	pan_gene_30809	Anthesis-silking_interval	Anthesis-silking_interval	0	0	0	0	1	0	0	0	0	0	0	0	0	0	0	0	0	0	0	0	0	0	0	0	0	0	1	private
pan_gene_18832	pan_gene_31090	Anthesis-silking_interval	Anthesis-silking_interval;Average_internode_length_(whole_plant)	0	0	0	0	0	0	0	0	0	0	0	1	0	0	0	0	0	0	0	0	0	0	0	0	0	0	1	private
pan_gene_19278	pan_gene_22237	Anthesis-silking_interval;Average_internode_length_(above_ear);Nitrate;PCA_of_metabolites:_PC2	Anthesis-silking_interval;Average_internode_length_(above_ear);Chlorophyll_B;Days_to_anthesis	0	0	0	0	1	0	0	1	0	0	0	0	0	0	0	0	0	1	0	0	1	0	0	0	0	0	4	dispensable
pan_gene_19278	pan_gene_26602	Anthesis-silking_interval;Average_internode_length_(above_ear);Nitrate;PCA_of_metabolites:_PC2	Anthesis-silking_interval;Height_above_ear;Nodes_per_plant;Southern_leaf_blight	0	0	0	0	1	0	0	0	0	0	0	0	0	0	0	0	0	1	0	0	0	0	0	0	0	0	2	dispensable
pan_gene_19278	pan_gene_28732	Anthesis-silking_interval;Average_internode_length_(above_ear);Nitrate;PCA_of_metabolites:_PC2	Anthesis-silking_interval;Days_to_anthesis;Ear_height;Leaf_length;Leaf_width;Nodes_per_plant;Photoperiod_Growing-degree_days_to_silk;Photoperiod_growing-degree_days_to_anthesis	0	0	0	0	1	0	1	0	0	0	0	0	0	0	0	0	0	0	0	0	0	0	0	0	0	0	2	dispensable
pan_gene_19283	pan_gene_31442	Anthesis-silking_interval;Average_internode_length_(above_ear);Chlorophyll_A	Anthesis-silking_interval;Average_internode_length_(above_ear);Photoperiod_growing-degree_days_to_anthesis	0	0	0	0	1	0	0	0	0	0	0	0	0	0	0	0	0	0	0	0	0	0	0	0	0	0	1	private
pan_gene_19299	pan_gene_22316	Anthesis-silking_interval;Chlorophyll_A;Days_to_anthesis;Glutamate;PCA_of_metabolites:_PC1;PCA_of_metabolites:_PC2;Total_amino_acids	Anthesis-silking_interval	0	0	0	0	1	0	0	0	0	0	0	0	0	0	0	0	0	0	0	0	0	0	0	0	0	0	1	private
pan_gene_19327	pan_gene_22260	100_Kernel_weight;Anthesis-silking_interval;Fructose;Nitrate	Anthesis-silking_interval	0	0	0	0	1	0	0	0	0	0	0	0	0	0	0	0	0	0	0	0	0	0	0	0	0	0	1	private
pan_gene_21021	pan_gene_27621	Anthesis-silking_interval	Anthesis-silking_interval	0	0	0	0	1	0	0	0	0	0	0	0	0	0	0	0	0	0	0	0	0	0	0	0	0	0	1	private
pan_gene_21114	pan_gene_21885	Anthesis-silking_interval	Anthesis-silking_interval;Average_internode_length_(below_ear);Plant_height	0	0	0	0	1	0	0	0	0	0	0	0	0	0	0	0	0	0	0	0	0	0	0	0	0	0	1	private
pan_gene_21114	pan_gene_6920	Anthesis-silking_interval	Anthesis-silking_interval	0	0	0	0	1	0	0	0	0	0	0	0	0	0	0	0	0	0	0	0	0	0	0	0	0	0	1	private
pan_gene_21302	pan_gene_22260	Anthesis-silking_interval	Anthesis-silking_interval	0	0	0	0	1	0	0	0	0	0	0	0	0	0	0	0	0	0	0	0	0	0	0	0	0	0	1	private
pan_gene_21302	pan_gene_31267	Anthesis-silking_interval	Anthesis-silking_interval	0	0	0	0	0	0	0	0	0	1	0	0	0	1	0	1	0	0	0	0	0	0	0	0	0	0	3	dispensable
pan_gene_21302	pan_gene_8371	Anthesis-silking_interval	Anthesis-silking_interval;Nitrate	0	0	0	0	1	0	0	1	1	0	1	0	0	0	0	0	0	0	0	0	0	0	0	0	0	0	4	dispensable
pan_gene_21302	pan_gene_9123	Anthesis-silking_interval	Anthesis-silking_interval	0	0	0	0	1	0	0	0	1	1	0	0	0	0	0	0	0	0	0	0	0	0	1	0	0	0	4	dispensable
pan_gene_21373	pan_gene_22536	Anthesis-silking_interval;Days_to_anthesis	Anthesis-silking_interval;Chlorophyll_B	0	0	0	0	1	0	0	0	0	0	1	1	0	0	0	0	0	1	0	0	0	0	0	0	0	0	4	dispensable
pan_gene_21373	pan_gene_8737	Anthesis-silking_interval;Days_to_anthesis	Anthesis-silking_interval;Leaf_length	0	0	0	0	1	0	0	0	0	0	0	0	0	0	0	0	0	0	0	0	0	0	0	0	0	0	1	private
pan_gene_21381	pan_gene_22237	Anthesis-silking_interval	Anthesis-silking_interval;Average_internode_length_(above_ear);Chlorophyll_B;Days_to_anthesis	0	0	0	0	1	0	1	0	0	1	0	0	0	0	0	1	0	0	0	0	0	0	0	0	0	0	4	dispensable
pan_gene_21885	pan_gene_23861	Anthesis-silking_interval;Average_internode_length_(below_ear);Plant_height	Anthesis-silking_interval	0	0	0	0	0	0	0	0	1	1	0	0	1	0	0	0	0	0	0	0	0	0	0	0	0	1	4	dispensable
pan_gene_21885	pan_gene_30961	Anthesis-silking_interval;Average_internode_length_(below_ear);Plant_height	Anthesis-silking_interval;Starch	0	0	0	0	1	0	0	0	0	0	0	0	0	1	0	0	0	1	0	0	0	0	0	0	0	1	4	dispensable
pan_gene_21885	pan_gene_7973	Anthesis-silking_interval;Average_internode_length_(below_ear);Plant_height	Anthesis-silking_interval	0	0	0	0	1	0	0	0	1	1	1	0	0	1	1	0	1	1	0	0	0	0	1	0	0	1	10	dispensable
pan_gene_21885	pan_gene_8829	Anthesis-silking_interval;Average_internode_length_(below_ear);Plant_height	Anthesis-silking_interval;Height_above_ear;Nodes_to_ear;Ratio_of_ear_height_to_total_height;Stalk_strength	0	0	0	0	1	0	0	0	0	0	1	0	0	0	0	0	0	1	0	1	1	1	1	0	0	0	7	dispensable
pan_gene_21885	pan_gene_9122	Anthesis-silking_interval;Average_internode_length_(below_ear);Plant_height	Anthesis-silking_interval;Tassel_length	0	0	0	0	1	1	0	0	1	1	1	1	1	0	1	0	0	0	0	1	1	0	0	0	0	1	11	near-core
pan_gene_22237	pan_gene_22316	Anthesis-silking_interval;Average_internode_length_(above_ear);Chlorophyll_B;Days_to_anthesis	Anthesis-silking_interval	0	0	0	0	1	0	0	0	0	0	0	0	0	0	0	0	0	0	0	0	0	0	0	0	0	0	1	private
pan_gene_22237	pan_gene_26602	Anthesis-silking_interval;Average_internode_length_(above_ear);Chlorophyll_B;Days_to_anthesis	Anthesis-silking_interval;Height_above_ear;Nodes_per_plant;Southern_leaf_blight	0	0	0	0	1	0	0	0	1	0	0	0	0	1	0	1	0	1	0	0	0	0	0	0	0	0	5	dispensable
pan_gene_22237	pan_gene_8371	Anthesis-silking_interval;Average_internode_length_(above_ear);Chlorophyll_B;Days_to_anthesis	Anthesis-silking_interval;Nitrate	0	0	0	0	1	1	0	0	0	1	0	0	0	1	0	1	0	0	0	1	0	0	0	0	0	0	6	dispensable
pan_gene_22246	pan_gene_27622	Anthesis-silking_interval;Average_internode_length_(above_ear);Average_internode_length_(whole_plant)	Anthesis-silking_interval	0	0	0	0	1	0	0	1	0	0	0	0	0	0	0	1	0	0	0	0	0	0	0	0	0	0	3	dispensable
pan_gene_22246	pan_gene_28855	Anthesis-silking_interval;Average_internode_length_(above_ear);Average_internode_length_(whole_plant)	Anthesis-silking_interval	0	0	0	0	1	0	0	0	1	0	0	1	0	0	1	1	0	0	1	1	0	1	0	0	0	0	8	dispensable
pan_gene_22246	pan_gene_4420	Anthesis-silking_interval;Average_internode_length_(above_ear);Average_internode_length_(whole_plant)	Anthesis-silking_interval;Average_internode_length_(above_ear);Average_internode_length_(below_ear);Leaf_length;Photoperiod_Growing-degree_days_to_silk;Tassel_length	0	0	0	0	1	0	0	0	0	0	0	0	0	0	0	0	0	0	0	0	0	0	0	0	0	0	1	private
pan_gene_22246	pan_gene_9123	Anthesis-silking_interval;Average_internode_length_(above_ear);Average_internode_length_(whole_plant)	Anthesis-silking_interval	0	0	0	0	1	0	0	0	0	0	0	0	0	0	0	0	0	0	0	0	0	0	0	0	0	0	1	private
pan_gene_22255	pan_gene_28732	100_Kernel_weight;Anthesis-silking_interval;Average_internode_length_(whole_plant)	Anthesis-silking_interval;Days_to_anthesis;Ear_height;Leaf_length;Leaf_width;Nodes_per_plant;Photoperiod_Growing-degree_days_to_silk;Photoperiod_growing-degree_days_to_anthesis	0	0	0	0	1	1	0	1	0	0	0	0	0	0	0	0	0	0	0	0	0	0	0	0	0	0	3	dispensable
pan_gene_22255	pan_gene_31840	100_Kernel_weight;Anthesis-silking_interval;Average_internode_length_(whole_plant)	Anthesis-silking_interval;Days_to_anthesis;Ear_height;Total_amino_acids	0	0	0	0	1	1	0	0	1	0	0	0	0	0	0	0	0	0	0	0	0	0	0	0	0	0	3	dispensable
pan_gene_22255	pan_gene_8361	100_Kernel_weight;Anthesis-silking_interval;Average_internode_length_(whole_plant)	Anthesis-silking_interval	0	0	0	0	1	1	0	0	1	0	0	0	0	0	0	0	0	0	0	0	0	0	0	0	0	0	3	dispensable
pan_gene_22255	pan_gene_8854	100_Kernel_weight;Anthesis-silking_interval;Average_internode_length_(whole_plant)	Anthesis-silking_interval;Average_internode_length_(above_ear);Average_internode_length_(whole_plant);Height_above_ear;Leaf_length;Nodes_above_ear	0	0	0	0	1	0	0	0	0	0	0	0	0	0	0	0	0	0	0	0	0	0	0	0	0	0	1	private
pan_gene_22257	pan_gene_26909	Anthesis-silking_interval;Average_internode_length_(whole_plant);Tassel_branch_number	Anthesis-silking_interval;Ratio_of_ear_height_to_total_height	0	0	0	0	1	0	0	0	1	0	0	0	0	0	0	0	0	0	0	0	0	0	0	0	0	0	2	dispensable
pan_gene_22260	pan_gene_31577	Anthesis-silking_interval	Anthesis-silking_interval	0	0	0	0	1	0	0	0	0	0	0	0	0	0	0	0	0	0	0	0	0	0	0	0	0	0	1	private
pan_gene_22310	pan_gene_22716	Anthesis-silking_interval;Days_to_anthesis;Days_to_silk;Tassel_branch_number;Total_amino_acids	Anthesis-silking_interval	0	0	0	0	1	0	0	0	0	0	0	0	0	0	0	0	0	0	0	0	0	0	0	0	0	0	1	private
pan_gene_22316	pan_gene_32547	Anthesis-silking_interval	Anthesis-silking_interval;Average_internode_length_(whole_plant);Ear_row_number;Plant_height;Tassel_branch_number	0	0	0	0	1	0	0	0	0	0	0	0	0	1	0	0	0	0	1	0	0	0	0	1	0	0	4	dispensable
pan_gene_22316	pan_gene_4304	Anthesis-silking_interval	Anthesis-silking_interval	0	0	0	0	1	0	0	0	0	0	0	0	0	1	0	0	0	0	0	0	0	0	0	0	0	0	2	dispensable
pan_gene_22316	pan_gene_7839	Anthesis-silking_interval	Anthesis-silking_interval	0	0	0	0	1	0	0	0	0	0	0	0	0	1	0	0	0	0	1	0	0	0	0	0	0	0	3	dispensable
pan_gene_22316	pan_gene_8375	Anthesis-silking_interval	Anthesis-silking_interval;Nodes_above_ear;Tassel_length	0	0	0	0	1	0	0	0	0	0	0	0	0	0	0	0	0	0	0	0	0	0	0	0	0	0	1	private
pan_gene_22365	pan_gene_8829	Anthesis-silking_interval;Days_to_silk;Ear_row_number;Ratio_of_ear_height_to_total_height	Anthesis-silking_interval;Height_above_ear;Nodes_to_ear;Ratio_of_ear_height_to_total_height;Stalk_strength	0	0	0	0	1	0	0	0	1	0	0	0	0	0	0	0	0	1	0	0	0	0	0	0	0	0	3	dispensable
pan_gene_22520	pan_gene_29834	100_Kernel_weight;Anthesis-silking_interval;Nodes_to_ear	Anthesis-silking_interval	0	0	0	0	1	0	0	0	0	0	0	0	0	0	0	0	0	0	0	0	0	0	0	0	0	0	1	private
pan_gene_22531	pan_gene_22534	Anthesis-silking_interval;Days_to_anthesis	Anthesis-silking_interval;Chlorophyll_B;Days_to_anthesis	0	0	0	0	1	1	0	0	0	0	0	0	0	1	0	0	0	0	0	0	0	0	0	0	0	0	3	dispensable
pan_gene_22531	pan_gene_24294	Anthesis-silking_interval;Days_to_anthesis	Anthesis-silking_interval;Boxcox-transformed_leaf_angle	0	0	0	0	1	0	1	1	0	1	0	1	0	0	0	0	0	0	0	0	0	0	0	0	0	1	6	dispensable
pan_gene_22531	pan_gene_38845	Anthesis-silking_interval;Days_to_anthesis	Anthesis-silking_interval	0	0	0	0	1	0	1	0	0	0	0	0	0	1	0	0	0	0	0	0	0	0	0	0	0	1	4	dispensable
pan_gene_22531	pan_gene_7798	Anthesis-silking_interval;Days_to_anthesis	Anthesis-silking_interval	0	0	0	0	1	0	1	1	0	0	0	1	1	0	0	1	0	0	1	0	0	0	0	0	1	1	9	dispensable
pan_gene_22534	pan_gene_2750	Anthesis-silking_interval;Chlorophyll_B;Days_to_anthesis	Anthesis-silking_interval;Nodes_to_ear	0	0	0	0	1	1	0	0	1	0	0	0	0	1	0	0	0	0	1	0	0	0	0	0	0	0	5	dispensable
pan_gene_22534	pan_gene_31532	Anthesis-silking_interval;Chlorophyll_B;Days_to_anthesis	Anthesis-silking_interval	0	0	0	0	1	0	0	0	0	0	0	0	0	0	0	0	0	0	0	0	0	0	0	0	0	0	1	private
pan_gene_22876	pan_gene_31577	Anthesis-silking_interval	Anthesis-silking_interval	0	0	0	0	1	0	0	1	0	0	0	0	0	0	0	0	0	0	0	0	0	0	0	0	0	0	2	dispensable
pan_gene_22876	pan_gene_44764	Anthesis-silking_interval	Anthesis-silking_interval	0	0	0	0	1	0	0	0	0	0	0	0	0	0	0	0	0	0	0	0	0	0	0	0	0	0	1	private
pan_gene_23861	pan_gene_26981	Anthesis-silking_interval	Anthesis-silking_interval;Northern_Leaf_Blight	0	0	0	0	0	0	0	0	0	0	0	0	0	0	0	0	0	0	0	0	0	0	0	0	0	1	1	private
pan_gene_23882	pan_gene_30961	Anthesis-silking_interval;Boxcox-transformed_leaf_angle	Anthesis-silking_interval;Starch	0	0	0	0	1	0	0	0	0	0	0	0	0	1	0	0	0	0	0	0	0	0	0	0	0	0	2	dispensable
pan_gene_23882	pan_gene_4463	Anthesis-silking_interval;Boxcox-transformed_leaf_angle	Anthesis-silking_interval;Leaf_length;Nodes_per_plant	0	0	0	0	1	0	0	0	0	0	0	0	0	0	1	0	0	0	0	0	0	0	0	0	0	0	2	dispensable
pan_gene_23882	pan_gene_7973	Anthesis-silking_interval;Boxcox-transformed_leaf_angle	Anthesis-silking_interval	0	0	0	0	1	0	0	0	0	1	0	1	0	1	1	0	1	0	0	0	0	0	1	0	0	0	7	dispensable
pan_gene_23882	pan_gene_8829	Anthesis-silking_interval;Boxcox-transformed_leaf_angle	Anthesis-silking_interval;Height_above_ear;Nodes_to_ear;Ratio_of_ear_height_to_total_height;Stalk_strength	0	0	0	0	1	0	0	1	0	1	1	1	0	1	1	0	0	0	0	1	1	0	1	1	0	0	11	near-core
pan_gene_24294	pan_gene_4419	Anthesis-silking_interval;Boxcox-transformed_leaf_angle	Anthesis-silking_interval;Average_internode_length_(above_ear);Average_internode_length_(below_ear);Leaf_length;Tassel_length	0	0	0	0	0	0	0	0	0	0	0	0	0	0	0	0	0	0	0	0	1	0	0	0	0	0	1	private
pan_gene_24294	pan_gene_44632	Anthesis-silking_interval;Boxcox-transformed_leaf_angle	Anthesis-silking_interval	0	0	0	0	1	0	0	0	0	0	0	0	0	0	0	0	0	0	0	0	0	0	0	0	0	0	1	private
pan_gene_24294	pan_gene_8375	Anthesis-silking_interval;Boxcox-transformed_leaf_angle	Anthesis-silking_interval;Nodes_above_ear;Tassel_length	0	0	0	0	1	1	0	0	0	1	0	0	1	0	0	0	1	1	0	0	0	0	1	0	0	1	8	dispensable
pan_gene_24401	pan_gene_24583	Anthesis-silking_interval;Days_to_silk;Southern_leaf_blight	Anthesis-silking_interval;Ear_row_number	0	0	0	0	1	0	0	0	0	0	0	0	0	0	0	0	0	0	0	0	0	0	0	0	0	0	1	private
pan_gene_24401	pan_gene_27621	Anthesis-silking_interval;Days_to_silk;Southern_leaf_blight	Anthesis-silking_interval	0	0	0	0	1	0	0	0	0	0	0	0	0	0	0	0	0	0	0	0	0	0	0	0	0	0	1	private
pan_gene_24495	pan_gene_9119	Anthesis-silking_interval	Anthesis-silking_interval;Boxcox-transformed_leaf_angle;Ear_height;Ratio_of_ear_height_to_total_height	0	0	0	0	1	0	0	0	0	0	0	0	0	0	0	0	0	0	0	0	0	0	0	0	0	0	1	private
pan_gene_24583	pan_gene_27621	Anthesis-silking_interval;Ear_row_number	Anthesis-silking_interval	0	0	0	0	1	0	0	0	0	0	0	0	0	0	0	0	0	0	0	0	0	0	0	0	0	0	1	private
pan_gene_26602	pan_gene_6799	Anthesis-silking_interval;Height_above_ear;Nodes_per_plant;Southern_leaf_blight	Anthesis-silking_interval	0	0	0	0	1	1	0	0	1	0	0	0	0	0	0	1	0	0	0	0	1	0	0	1	0	0	6	dispensable
pan_gene_26644	pan_gene_7839	Anthesis-silking_interval;Ear_height;Nodes_per_plant;Nodes_to_ear	Anthesis-silking_interval	0	0	0	0	1	0	0	0	0	0	0	0	0	0	0	0	0	0	0	0	0	0	0	1	0	0	2	dispensable
pan_gene_26804	pan_gene_9158	Anthesis-silking_interval	Anthesis-silking_interval;Glucose;Stalk_strength	0	0	0	0	0	0	0	0	0	0	1	0	0	0	0	0	0	0	0	0	1	0	0	0	0	0	2	dispensable
pan_gene_26981	pan_gene_30809	Anthesis-silking_interval;Northern_Leaf_Blight	Anthesis-silking_interval	0	0	0	0	1	0	1	1	0	0	1	1	0	0	0	1	1	1	1	0	0	0	0	1	0	0	10	dispensable
pan_gene_26981	pan_gene_30961	Anthesis-silking_interval;Northern_Leaf_Blight	Anthesis-silking_interval;Starch	0	0	0	0	1	0	0	0	0	0	0	0	0	1	0	0	0	0	0	0	0	0	0	0	0	0	2	dispensable
pan_gene_26981	pan_gene_4463	Anthesis-silking_interval;Northern_Leaf_Blight	Anthesis-silking_interval;Leaf_length;Nodes_per_plant	0	0	0	0	1	0	0	0	0	0	0	0	0	0	0	0	0	0	0	0	0	0	0	0	0	0	1	private
pan_gene_26981	pan_gene_8829	Anthesis-silking_interval;Northern_Leaf_Blight	Anthesis-silking_interval;Height_above_ear;Nodes_to_ear;Ratio_of_ear_height_to_total_height;Stalk_strength	0	0	0	0	1	0	0	0	0	0	0	0	0	0	0	0	0	0	0	1	0	0	1	0	0	0	3	dispensable
pan_gene_27085	pan_gene_29962	Anthesis-silking_interval	Anthesis-silking_interval	0	0	0	0	1	0	0	0	0	0	0	0	0	0	0	0	0	0	0	0	0	0	0	0	0	0	1	private
pan_gene_27200	pan_gene_27608	Anthesis-silking_interval;Leaf_length;Photoperiod_Growing-degree_days_to_silk	Anthesis-silking_interval	0	0	0	0	1	0	0	0	0	0	0	0	0	0	0	0	0	0	0	0	0	0	0	0	0	0	1	private
pan_gene_27608	pan_gene_27622	Anthesis-silking_interval	Anthesis-silking_interval	0	0	0	0	1	0	0	1	1	0	0	0	0	1	0	0	0	0	0	0	0	0	0	0	0	0	4	dispensable
pan_gene_27608	pan_gene_28094	Anthesis-silking_interval	Anthesis-silking_interval	0	0	0	0	1	0	0	0	0	0	0	0	0	0	0	0	0	0	0	0	0	0	0	0	0	0	1	private
pan_gene_27608	pan_gene_28855	Anthesis-silking_interval	Anthesis-silking_interval	0	0	0	0	1	0	0	0	0	0	0	0	0	0	0	0	0	0	0	0	0	0	0	0	0	0	1	private
pan_gene_27608	pan_gene_29834	Anthesis-silking_interval	Anthesis-silking_interval	0	0	0	0	1	0	0	0	0	0	0	1	0	0	0	0	0	0	0	0	0	0	1	0	0	0	3	dispensable
pan_gene_27608	pan_gene_4420	Anthesis-silking_interval	Anthesis-silking_interval;Average_internode_length_(above_ear);Average_internode_length_(below_ear);Leaf_length;Photoperiod_Growing-degree_days_to_silk;Tassel_length	0	0	0	0	1	0	0	0	0	0	1	0	0	0	0	0	0	0	0	0	0	0	0	0	0	0	2	dispensable
pan_gene_27608	pan_gene_9123	Anthesis-silking_interval	Anthesis-silking_interval	0	0	0	0	1	0	0	0	0	0	0	0	0	0	0	0	0	0	0	0	0	0	0	0	0	0	1	private
pan_gene_27620	pan_gene_27621	Anthesis-silking_interval;Glucose	Anthesis-silking_interval	0	0	0	0	1	0	0	0	0	0	0	0	0	0	0	0	0	0	0	0	0	0	0	0	0	0	1	private
pan_gene_27621	pan_gene_9123	Anthesis-silking_interval	Anthesis-silking_interval	0	0	0	0	1	0	0	0	0	0	0	0	0	0	0	0	0	0	0	0	0	0	0	0	0	0	1	private
pan_gene_27622	pan_gene_28855	Anthesis-silking_interval	Anthesis-silking_interval	0	0	0	0	1	0	0	0	0	0	0	0	0	0	0	0	0	0	0	0	0	0	0	0	0	0	1	private
pan_gene_27622	pan_gene_29477	Anthesis-silking_interval	Anthesis-silking_interval	0	0	0	0	1	0	0	0	0	0	0	0	0	0	0	0	0	0	0	0	0	0	0	0	0	0	1	private
pan_gene_27622	pan_gene_4420	Anthesis-silking_interval	Anthesis-silking_interval;Average_internode_length_(above_ear);Average_internode_length_(below_ear);Leaf_length;Photoperiod_Growing-degree_days_to_silk;Tassel_length	0	0	0	0	1	0	0	0	0	0	0	0	0	0	0	0	0	0	0	0	0	0	0	0	0	0	1	private
pan_gene_28732	pan_gene_32547	Anthesis-silking_interval;Days_to_anthesis;Ear_height;Leaf_length;Leaf_width;Nodes_per_plant;Photoperiod_Growing-degree_days_to_silk;Photoperiod_growing-degree_days_to_anthesis	Anthesis-silking_interval;Average_internode_length_(whole_plant);Ear_row_number;Plant_height;Tassel_branch_number	0	0	0	0	1	1	1	1	1	0	0	0	1	0	0	0	0	1	0	0	1	0	1	0	0	0	9	dispensable
pan_gene_28855	pan_gene_4420	Anthesis-silking_interval	Anthesis-silking_interval;Average_internode_length_(above_ear);Average_internode_length_(below_ear);Leaf_length;Photoperiod_Growing-degree_days_to_silk;Tassel_length	0	0	0	0	1	0	0	0	0	0	0	0	0	0	0	0	0	0	0	0	0	0	0	0	0	0	1	private
pan_gene_29799	pan_gene_4420	Anthesis-silking_interval;Photoperiod_Growing-degree_days_to_silk	Anthesis-silking_interval;Average_internode_length_(above_ear);Average_internode_length_(below_ear);Leaf_length;Photoperiod_Growing-degree_days_to_silk;Tassel_length	0	0	0	0	1	0	0	0	0	0	1	0	0	0	0	0	0	0	0	0	0	0	0	0	0	0	2	dispensable
pan_gene_30809	pan_gene_30961	Anthesis-silking_interval	Anthesis-silking_interval;Starch	0	0	0	0	1	0	0	0	0	0	0	0	0	0	0	0	0	0	0	0	0	0	0	0	0	0	1	private
pan_gene_30809	pan_gene_4463	Anthesis-silking_interval	Anthesis-silking_interval;Leaf_length;Nodes_per_plant	0	0	0	0	1	0	0	0	0	1	0	0	0	0	0	0	0	0	0	0	1	0	0	0	0	0	3	dispensable
pan_gene_30809	pan_gene_6920	Anthesis-silking_interval	Anthesis-silking_interval	0	0	0	0	1	0	0	0	0	0	1	1	0	0	0	1	0	1	0	0	0	0	0	0	1	0	6	dispensable
pan_gene_30809	pan_gene_7973	Anthesis-silking_interval	Anthesis-silking_interval	0	0	0	0	1	0	0	0	0	0	1	0	0	1	0	0	1	1	0	0	0	0	0	0	1	0	6	dispensable
pan_gene_30961	pan_gene_4463	Anthesis-silking_interval;Starch	Anthesis-silking_interval;Leaf_length;Nodes_per_plant	0	0	0	0	1	0	0	0	0	0	0	0	0	0	0	0	0	0	0	0	0	0	0	0	0	0	1	private
pan_gene_30961	pan_gene_6920	Anthesis-silking_interval;Starch	Anthesis-silking_interval	0	0	0	0	1	0	0	0	0	0	0	1	0	1	0	0	0	0	1	0	0	0	0	0	0	0	4	dispensable
pan_gene_30961	pan_gene_7973	Anthesis-silking_interval;Starch	Anthesis-silking_interval	0	0	0	0	1	0	0	0	0	0	0	1	0	1	0	0	0	0	1	0	0	0	0	0	0	1	5	dispensable
pan_gene_30961	pan_gene_8829	Anthesis-silking_interval;Starch	Anthesis-silking_interval;Height_above_ear;Nodes_to_ear;Ratio_of_ear_height_to_total_height;Stalk_strength	0	0	0	0	1	0	0	0	0	0	0	0	0	0	0	0	0	0	0	0	0	0	0	0	0	0	1	private
pan_gene_30961	pan_gene_8831	Anthesis-silking_interval;Starch	Anthesis-silking_interval;Nodes_to_ear;Stalk_strength	0	0	0	0	1	0	0	0	0	0	0	0	0	0	0	0	0	0	1	0	0	0	0	0	0	0	2	dispensable
pan_gene_30961	pan_gene_9122	Anthesis-silking_interval;Starch	Anthesis-silking_interval;Tassel_length	0	0	0	0	1	0	0	0	0	0	0	1	0	0	0	0	0	0	0	0	0	0	0	0	0	1	3	dispensable
pan_gene_31090	pan_gene_8268	Anthesis-silking_interval;Average_internode_length_(whole_plant)	Anthesis-silking_interval	0	0	0	0	0	0	0	0	0	0	0	1	0	0	0	0	0	0	0	0	0	0	0	0	0	0	1	private
pan_gene_31267	pan_gene_31577	Anthesis-silking_interval	Anthesis-silking_interval	0	0	0	0	0	0	0	0	0	0	0	0	0	0	0	0	0	0	0	0	0	0	1	0	0	0	1	private
pan_gene_31442	pan_gene_9155	Anthesis-silking_interval;Average_internode_length_(above_ear);Photoperiod_growing-degree_days_to_anthesis	Anthesis-silking_interval;Days_to_silk;Height_above_ear	0	0	0	0	0	0	0	0	0	0	0	0	0	0	1	0	0	0	0	0	0	0	0	0	0	0	1	private
pan_gene_32547	pan_gene_7839	Anthesis-silking_interval;Average_internode_length_(whole_plant);Ear_row_number;Plant_height;Tassel_branch_number	Anthesis-silking_interval	0	0	0	0	1	0	0	0	0	0	0	0	0	1	0	0	0	0	1	0	0	0	0	0	0	0	3	dispensable
pan_gene_38845	pan_gene_4064	Anthesis-silking_interval	Anthesis-silking_interval	0	0	0	0	1	0	0	0	0	0	0	0	0	0	0	0	0	0	0	0	0	0	0	0	0	0	1	private
pan_gene_4064	pan_gene_44632	Anthesis-silking_interval	Anthesis-silking_interval	0	0	0	0	1	0	0	0	0	0	0	0	0	0	0	0	0	0	0	0	0	0	0	0	0	0	1	private
pan_gene_4304	pan_gene_7839	Anthesis-silking_interval	Anthesis-silking_interval	0	0	0	0	1	0	1	0	1	0	0	0	0	1	0	1	0	0	1	0	0	0	1	0	0	0	7	dispensable
pan_gene_4344	pan_gene_9099	Anthesis-silking_interval;Ear_row_number	Anthesis-silking_interval;Days_to_silk;Ear_height	0	0	0	0	1	0	0	0	0	0	0	0	0	0	0	0	0	0	0	0	0	0	0	0	0	0	1	private
pan_gene_4463	pan_gene_6920	Anthesis-silking_interval;Leaf_length;Nodes_per_plant	Anthesis-silking_interval	0	0	0	0	1	0	0	0	0	0	0	0	0	0	1	1	0	0	0	0	0	0	0	0	0	0	3	dispensable
pan_gene_4463	pan_gene_8829	Anthesis-silking_interval;Leaf_length;Nodes_per_plant	Anthesis-silking_interval;Height_above_ear;Nodes_to_ear;Ratio_of_ear_height_to_total_height;Stalk_strength	0	0	0	0	1	0	0	0	0	0	0	0	1	0	0	1	0	0	0	0	0	0	0	0	0	0	3	dispensable
pan_gene_4463	pan_gene_9122	Anthesis-silking_interval;Leaf_length;Nodes_per_plant	Anthesis-silking_interval;Tassel_length	0	0	0	0	1	0	0	0	0	0	0	0	0	0	0	0	0	0	0	0	0	1	0	0	0	0	2	dispensable
pan_gene_44632	pan_gene_7798	Anthesis-silking_interval	Anthesis-silking_interval	0	0	0	0	1	0	0	0	0	0	0	0	0	0	0	0	0	0	0	0	0	0	0	0	0	0	1	private
pan_gene_44632	pan_gene_9153	Anthesis-silking_interval	Anthesis-silking_interval;Days_to_silk;Stalk_strength	0	0	0	0	1	0	0	0	0	0	0	0	0	0	0	0	0	0	0	0	0	0	0	0	0	0	1	private
pan_gene_4471	pan_gene_9481	Anthesis-silking_interval	Anthesis-silking_interval	0	0	0	0	1	0	0	0	1	0	0	0	0	0	0	1	0	0	0	0	0	0	0	0	0	0	3	dispensable
pan_gene_4472	pan_gene_9153	Anthesis-silking_interval	Anthesis-silking_interval;Days_to_silk;Stalk_strength	0	0	0	0	1	0	0	0	0	0	0	0	0	0	0	0	0	0	0	0	0	0	0	0	0	0	1	private
pan_gene_6920	pan_gene_8829	Anthesis-silking_interval	Anthesis-silking_interval;Height_above_ear;Nodes_to_ear;Ratio_of_ear_height_to_total_height;Stalk_strength	0	0	0	0	1	1	0	0	0	0	0	0	0	0	1	1	0	0	0	1	0	0	0	0	1	0	6	dispensable
pan_gene_7798	pan_gene_8737	Anthesis-silking_interval	Anthesis-silking_interval;Leaf_length	0	0	0	0	1	0	0	0	0	0	0	0	0	0	0	0	0	0	0	0	0	0	0	0	0	0	1	private
pan_gene_7849	pan_gene_9158	Anthesis-silking_interval;Average_internode_length_(whole_plant);Cob_diameter;Height_per_day_(until_flowering)	Anthesis-silking_interval;Glucose;Stalk_strength	0	0	0	0	1	0	0	0	0	0	0	0	0	0	0	0	0	0	0	0	0	0	0	0	0	0	1	private
pan_gene_7958	pan_gene_9158	Anthesis-silking_interval	Anthesis-silking_interval;Glucose;Stalk_strength	0	0	0	0	1	0	0	1	0	0	0	0	0	0	0	0	0	0	0	0	0	0	0	0	0	0	2	dispensable
pan_gene_102846	pan_gene_28054	Anthesis-silking_interval;Photoperiod_Growing-degree_days_to_silk	Anthesis-silking_interval	0	0	0	0	0	1	0	0	0	0	0	0	0	0	0	0	0	0	0	0	0	0	0	0	0	0	1	private
pan_gene_11310	pan_gene_31442	Anthesis-silking_interval	Anthesis-silking_interval;Average_internode_length_(above_ear);Photoperiod_growing-degree_days_to_anthesis	0	0	0	0	0	1	0	0	0	0	0	0	0	0	0	0	0	0	0	0	0	0	0	0	0	0	1	private
pan_gene_11505	pan_gene_19299	Anthesis-silking_interval;Stalk_strength	Anthesis-silking_interval;Chlorophyll_A;Days_to_anthesis;Glutamate;PCA_of_metabolites:_PC1;PCA_of_metabolites:_PC2;Total_amino_acids	0	0	0	0	0	1	1	0	0	0	0	1	0	0	0	0	0	0	0	0	1	0	1	0	0	0	5	dispensable
pan_gene_11505	pan_gene_21373	Anthesis-silking_interval;Stalk_strength	Anthesis-silking_interval;Days_to_anthesis	0	0	0	0	0	0	1	0	0	0	0	0	0	0	0	0	0	0	0	0	0	0	0	0	0	0	1	private
pan_gene_11505	pan_gene_22246	Anthesis-silking_interval;Stalk_strength	Anthesis-silking_interval;Average_internode_length_(above_ear);Average_internode_length_(whole_plant)	0	0	0	0	0	1	0	0	0	0	0	0	0	0	0	0	0	0	0	0	0	0	0	0	0	0	1	private
pan_gene_11505	pan_gene_29834	Anthesis-silking_interval;Stalk_strength	Anthesis-silking_interval	0	0	0	0	0	0	1	0	0	0	1	0	0	0	1	0	0	0	1	0	0	1	1	0	0	0	6	dispensable
pan_gene_11505	pan_gene_29887	Anthesis-silking_interval;Stalk_strength	Anthesis-silking_interval;Days_to_anthesis;Leaf_width;Photoperiod_Growing-degree_days_to_silk	0	0	0	0	0	1	0	0	1	0	0	0	0	0	0	0	0	0	0	0	0	0	0	0	1	0	3	dispensable
pan_gene_11505	pan_gene_8371	Anthesis-silking_interval;Stalk_strength	Anthesis-silking_interval;Nitrate	0	0	0	0	0	1	0	0	0	0	0	0	0	0	0	0	0	0	0	0	0	0	0	0	0	0	1	private
pan_gene_11557	pan_gene_4218	Anthesis-silking_interval	Anthesis-silking_interval;Stalk_strength	0	0	0	0	0	1	0	0	0	0	0	0	0	0	0	0	0	0	0	0	0	0	0	0	0	0	1	private
pan_gene_11709	pan_gene_2777	Anthesis-silking_interval	Anthesis-silking_interval	0	0	0	0	0	1	0	0	1	0	0	1	1	0	0	0	0	0	0	0	0	0	0	0	0	0	4	dispensable
pan_gene_11709	pan_gene_4182	Anthesis-silking_interval	Anthesis-silking_interval;Ratio_of_ear_height_to_total_height;Tassel_branch_number	0	0	0	0	0	1	0	0	0	0	1	1	1	0	0	0	0	0	0	0	0	0	0	0	0	0	4	dispensable
pan_gene_11709	pan_gene_7848	Anthesis-silking_interval	Anthesis-silking_interval;Nodes_above_ear	0	0	0	0	0	1	1	0	0	0	1	0	1	1	0	0	0	0	0	0	0	1	0	0	0	0	6	dispensable
pan_gene_12387	pan_gene_26176	Anthesis-silking_interval;Nodes_per_plant	Anthesis-silking_interval;Height_above_ear;Total_amino_acids	0	0	0	0	0	1	1	1	1	0	0	0	0	0	0	0	0	0	0	0	0	0	0	0	0	0	4	dispensable
pan_gene_12387	pan_gene_2751	Anthesis-silking_interval;Nodes_per_plant	Anthesis-silking_interval;Nodes_to_ear	0	0	0	0	0	1	0	0	0	0	0	0	0	0	0	0	0	0	0	0	0	0	0	0	0	0	1	private
pan_gene_12871	pan_gene_21928	Anthesis-silking_interval	Anthesis-silking_interval	0	0	0	0	0	1	0	0	0	0	0	0	0	0	0	0	0	0	0	0	0	0	0	0	0	0	1	private
pan_gene_12871	pan_gene_26602	Anthesis-silking_interval	Anthesis-silking_interval;Height_above_ear;Nodes_per_plant;Southern_leaf_blight	0	0	0	0	0	1	0	0	1	0	0	0	0	0	0	0	0	0	0	0	0	0	0	0	0	0	2	dispensable
pan_gene_12871	pan_gene_28732	Anthesis-silking_interval	Anthesis-silking_interval;Days_to_anthesis;Ear_height;Leaf_length;Leaf_width;Nodes_per_plant;Photoperiod_Growing-degree_days_to_silk;Photoperiod_growing-degree_days_to_anthesis	0	0	0	0	0	1	0	0	0	0	0	0	0	0	0	0	0	0	0	0	0	0	0	0	0	0	1	private
pan_gene_12871	pan_gene_28855	Anthesis-silking_interval	Anthesis-silking_interval	0	0	0	0	0	1	0	0	0	0	0	0	0	0	0	0	0	0	0	0	0	0	0	0	0	0	1	private
pan_gene_12871	pan_gene_31267	Anthesis-silking_interval	Anthesis-silking_interval	0	0	0	0	0	1	0	0	0	0	0	0	0	0	0	0	0	0	0	0	0	0	0	0	0	0	1	private
pan_gene_12871	pan_gene_32547	Anthesis-silking_interval	Anthesis-silking_interval;Average_internode_length_(whole_plant);Ear_row_number;Plant_height;Tassel_branch_number	0	0	0	0	0	1	0	0	0	0	0	0	0	0	0	0	0	0	0	0	0	0	0	0	0	0	1	private
pan_gene_12871	pan_gene_4064	Anthesis-silking_interval	Anthesis-silking_interval	0	0	0	0	0	1	0	0	1	0	0	0	0	0	0	0	0	0	0	0	0	0	0	0	0	0	2	dispensable
pan_gene_12871	pan_gene_5368	Anthesis-silking_interval	Anthesis-silking_interval;Cob_diameter;Leaf_length;Nodes_above_ear;Photoperiod_growing-degree_days_to_anthesis	0	0	0	0	0	1	0	0	0	0	0	0	0	0	0	0	0	0	0	0	0	0	0	0	0	0	1	private
pan_gene_13207	pan_gene_8372	Anthesis-silking_interval	Anthesis-silking_interval	0	0	0	0	0	1	0	0	0	0	0	0	0	0	0	0	0	0	0	0	0	0	0	0	0	0	1	private
pan_gene_13977	pan_gene_21881	Anthesis-silking_interval	Anthesis-silking_interval;Ear_height;Leaf_width;Nodes_to_ear;Ratio_of_ear_height_to_total_height	0	0	0	0	0	1	0	0	0	0	0	0	0	0	0	0	0	0	0	0	0	0	0	0	0	0	1	private
pan_gene_13977	pan_gene_24483	Anthesis-silking_interval	Anthesis-silking_interval;Boxcox-transformed_leaf_angle;Starch	0	0	0	0	0	1	0	0	0	0	0	0	0	0	0	0	0	0	0	0	0	0	0	0	0	0	1	private
pan_gene_13983	pan_gene_21881	Anthesis-silking_interval	Anthesis-silking_interval;Ear_height;Leaf_width;Nodes_to_ear;Ratio_of_ear_height_to_total_height	0	0	0	0	0	1	0	0	0	0	0	0	0	0	0	0	0	0	0	0	0	0	0	0	0	0	1	private
pan_gene_13983	pan_gene_22246	Anthesis-silking_interval	Anthesis-silking_interval;Average_internode_length_(above_ear);Average_internode_length_(whole_plant)	0	0	0	0	0	1	0	0	0	0	1	0	0	0	0	0	0	0	0	0	0	0	0	0	0	0	2	dispensable
pan_gene_14608	pan_gene_22310	Anthesis-silking_interval	Anthesis-silking_interval;Days_to_anthesis;Days_to_silk;Tassel_branch_number;Total_amino_acids	0	0	0	0	0	1	0	0	0	0	0	0	0	0	0	0	0	0	0	0	0	0	0	0	0	0	1	private
pan_gene_14608	pan_gene_22557	Anthesis-silking_interval	Anthesis-silking_interval	0	0	0	0	0	1	0	0	0	0	0	0	0	0	0	0	0	0	0	0	0	0	0	0	0	0	1	private
pan_gene_14608	pan_gene_26689	Anthesis-silking_interval	Anthesis-silking_interval;Boxcox-transformed_leaf_angle;Ear_height;Nodes_per_plant	0	0	0	0	0	1	0	0	0	0	0	0	0	0	0	0	0	0	0	0	0	0	0	0	0	0	1	private
pan_gene_14634	pan_gene_18832	Anthesis-silking_interval;Chlorophyll_A;Tassel_branch_number	Anthesis-silking_interval	0	0	0	0	0	0	0	0	0	0	0	0	0	0	0	0	0	0	0	1	0	0	1	0	0	0	2	dispensable
pan_gene_17550	pan_gene_18832	Anthesis-silking_interval;Ear_row_number	Anthesis-silking_interval	0	0	0	0	0	1	0	0	0	0	0	1	0	0	0	0	0	0	0	0	0	0	0	0	0	0	2	dispensable
pan_gene_17550	pan_gene_19325	Anthesis-silking_interval;Ear_row_number	Anthesis-silking_interval;Fructose	0	0	0	0	0	1	1	0	0	0	0	1	0	0	0	0	1	0	0	0	0	0	0	0	0	0	4	dispensable
pan_gene_17550	pan_gene_8268	Anthesis-silking_interval;Ear_row_number	Anthesis-silking_interval	0	0	0	0	0	1	0	0	1	0	0	0	0	0	0	0	0	0	0	0	0	1	0	0	0	0	3	dispensable
pan_gene_18431	pan_gene_18433	Anthesis-silking_interval	Anthesis-silking_interval	0	0	0	0	0	1	0	0	0	1	0	1	1	0	0	0	1	0	0	0	0	0	0	0	0	0	5	dispensable
pan_gene_18431	pan_gene_18821	Anthesis-silking_interval	Anthesis-silking_interval;Northern_Leaf_Blight	0	0	0	0	0	1	0	0	0	0	0	0	0	0	0	0	0	0	0	0	0	0	0	0	0	0	1	private
pan_gene_18431	pan_gene_19007	Anthesis-silking_interval	Anthesis-silking_interval	0	0	0	0	0	1	0	0	0	0	0	0	0	1	0	0	0	0	0	0	0	0	0	0	0	0	2	dispensable
pan_gene_18431	pan_gene_19299	Anthesis-silking_interval	Anthesis-silking_interval;Chlorophyll_A;Days_to_anthesis;Glutamate;PCA_of_metabolites:_PC1;PCA_of_metabolites:_PC2;Total_amino_acids	0	0	0	0	0	1	0	0	0	0	1	0	0	1	0	0	1	0	0	1	0	0	0	0	0	0	5	dispensable
pan_gene_18431	pan_gene_22255	Anthesis-silking_interval	100_Kernel_weight;Anthesis-silking_interval;Average_internode_length_(whole_plant)	0	0	0	0	0	1	0	1	0	0	0	0	0	0	0	0	0	0	0	0	0	0	0	0	0	0	2	dispensable
pan_gene_18431	pan_gene_32547	Anthesis-silking_interval	Anthesis-silking_interval;Average_internode_length_(whole_plant);Ear_row_number;Plant_height;Tassel_branch_number	0	0	0	0	0	1	1	0	0	0	1	1	1	0	0	0	0	0	0	1	0	0	0	0	0	0	6	dispensable
pan_gene_18431	pan_gene_4304	Anthesis-silking_interval	Anthesis-silking_interval	0	0	0	0	0	1	0	0	0	0	0	0	0	0	0	0	0	0	0	0	0	0	0	0	0	0	1	private
pan_gene_18431	pan_gene_4472	Anthesis-silking_interval	Anthesis-silking_interval	0	0	0	0	0	1	0	0	0	0	0	0	0	0	0	0	0	0	0	0	0	0	0	0	0	0	1	private
pan_gene_18431	pan_gene_5368	Anthesis-silking_interval	Anthesis-silking_interval;Cob_diameter;Leaf_length;Nodes_above_ear;Photoperiod_growing-degree_days_to_anthesis	0	0	0	0	0	1	0	0	0	0	0	0	1	0	0	0	0	0	0	0	0	0	0	0	0	0	2	dispensable
pan_gene_18433	pan_gene_22255	Anthesis-silking_interval	100_Kernel_weight;Anthesis-silking_interval;Average_internode_length_(whole_plant)	0	0	0	0	0	1	0	0	0	0	0	0	0	0	0	0	0	0	0	0	0	0	0	0	0	0	1	private
pan_gene_18433	pan_gene_22257	Anthesis-silking_interval	Anthesis-silking_interval;Average_internode_length_(whole_plant);Tassel_branch_number	0	0	0	0	0	1	0	0	0	0	0	0	0	0	0	0	0	0	0	0	0	0	0	0	0	0	1	private
pan_gene_18433	pan_gene_24565	Anthesis-silking_interval	Anthesis-silking_interval;Chlorophyll_B;Sucrose	0	0	0	0	0	1	0	0	0	0	0	0	0	0	0	0	0	0	0	0	0	0	0	0	0	0	1	private
pan_gene_18433	pan_gene_30714	Anthesis-silking_interval	Anthesis-silking_interval	0	0	0	0	0	1	0	0	0	0	0	0	0	0	0	0	0	0	0	0	0	0	0	0	0	0	1	private
pan_gene_18433	pan_gene_32533	Anthesis-silking_interval	Anthesis-silking_interval;Average_internode_length_(below_ear)	0	0	0	0	0	1	0	0	0	0	0	0	0	0	0	0	0	0	0	0	0	0	0	0	0	0	1	private
pan_gene_18807	pan_gene_32532	Anthesis-silking_interval;Average_internode_length_(above_ear);Average_internode_length_(below_ear);Nodes_per_plant;Northern_Leaf_Blight	Anthesis-silking_interval;Average_internode_length_(whole_plant)	0	0	0	0	0	1	0	0	0	0	0	0	0	0	0	0	0	0	0	0	0	0	0	0	0	0	1	private
pan_gene_18821	pan_gene_22237	Anthesis-silking_interval;Northern_Leaf_Blight	Anthesis-silking_interval;Average_internode_length_(above_ear);Chlorophyll_B;Days_to_anthesis	0	0	0	0	0	1	0	1	0	0	0	0	0	0	0	1	0	0	0	0	0	0	0	0	0	0	3	dispensable
pan_gene_18821	pan_gene_22534	Anthesis-silking_interval;Northern_Leaf_Blight	Anthesis-silking_interval;Chlorophyll_B;Days_to_anthesis	0	0	0	0	0	1	0	0	0	0	0	0	0	1	0	0	0	0	0	0	0	0	0	0	0	0	2	dispensable
pan_gene_18982	pan_gene_20950	Anthesis-silking_interval;Boxcox-transformed_leaf_angle;Plant_height	Anthesis-silking_interval	0	0	0	0	0	1	0	0	0	0	0	0	0	0	0	0	0	0	0	0	0	0	0	0	0	0	1	private
pan_gene_18982	pan_gene_27521	Anthesis-silking_interval;Boxcox-transformed_leaf_angle;Plant_height	Anthesis-silking_interval	0	0	0	0	0	1	0	0	0	0	0	0	1	0	0	0	0	0	0	0	0	0	1	0	0	0	3	dispensable
pan_gene_18982	pan_gene_2754	Anthesis-silking_interval;Boxcox-transformed_leaf_angle;Plant_height	Anthesis-silking_interval	0	0	0	0	0	1	0	0	0	0	0	0	0	0	0	0	0	0	0	0	0	0	0	0	0	0	1	private
pan_gene_18982	pan_gene_31442	Anthesis-silking_interval;Boxcox-transformed_leaf_angle;Plant_height	Anthesis-silking_interval;Average_internode_length_(above_ear);Photoperiod_growing-degree_days_to_anthesis	0	0	0	0	0	1	0	0	1	0	0	0	0	0	0	0	0	1	0	0	0	0	0	0	0	0	3	dispensable
pan_gene_18982	pan_gene_364	Anthesis-silking_interval;Boxcox-transformed_leaf_angle;Plant_height	Anthesis-silking_interval;Height_above_ear;Plant_height	0	0	0	0	0	1	0	0	0	0	0	0	1	0	0	0	0	0	0	0	0	0	0	0	0	0	2	dispensable
pan_gene_19007	pan_gene_22255	Anthesis-silking_interval	100_Kernel_weight;Anthesis-silking_interval;Average_internode_length_(whole_plant)	0	0	0	0	0	1	0	0	0	0	0	0	0	0	0	0	0	0	0	0	0	0	0	0	0	0	1	private
pan_gene_19007	pan_gene_22534	Anthesis-silking_interval	Anthesis-silking_interval;Chlorophyll_B;Days_to_anthesis	0	0	0	0	0	1	1	0	1	0	0	1	0	0	0	0	0	0	0	0	1	0	0	0	0	0	5	dispensable
pan_gene_19007	pan_gene_24294	Anthesis-silking_interval	Anthesis-silking_interval;Boxcox-transformed_leaf_angle	0	0	0	0	0	1	0	0	1	0	0	0	0	0	0	0	0	0	0	0	0	0	0	0	0	0	2	dispensable
pan_gene_19007	pan_gene_24565	Anthesis-silking_interval	Anthesis-silking_interval;Chlorophyll_B;Sucrose	0	0	0	0	0	1	0	0	1	0	0	0	0	0	0	0	0	0	0	0	0	0	0	0	0	0	2	dispensable
pan_gene_19007	pan_gene_2750	Anthesis-silking_interval	Anthesis-silking_interval;Nodes_to_ear	0	0	0	0	0	1	0	0	1	0	0	0	0	0	1	0	0	0	0	0	1	0	0	0	0	0	4	dispensable
pan_gene_19007	pan_gene_30714	Anthesis-silking_interval	Anthesis-silking_interval	0	0	0	0	0	1	0	0	0	0	0	0	0	0	0	0	0	0	0	0	0	0	0	0	0	0	1	private
pan_gene_19007	pan_gene_4472	Anthesis-silking_interval	Anthesis-silking_interval	0	0	0	0	0	1	0	0	0	0	0	0	0	0	0	0	0	0	0	0	0	0	0	0	0	0	1	private
pan_gene_19007	pan_gene_5480	Anthesis-silking_interval	Anthesis-silking_interval;Boxcox-transformed_leaf_angle;Days_to_silk;Protein	0	0	0	0	0	0	0	0	0	0	0	0	0	0	1	0	0	0	0	0	0	0	0	0	0	0	1	private
pan_gene_19007	pan_gene_5481	Anthesis-silking_interval	Anthesis-silking_interval;Boxcox-transformed_leaf_angle;Ratio_of_ear_height_to_total_height	0	0	0	0	0	1	0	0	0	0	0	0	0	0	0	0	0	0	0	0	0	0	0	0	0	0	1	private
pan_gene_19007	pan_gene_8371	Anthesis-silking_interval	Anthesis-silking_interval;Nitrate	0	0	0	0	0	1	0	0	0	0	0	0	0	1	0	1	0	0	0	1	0	1	0	0	0	1	6	dispensable
pan_gene_19007	pan_gene_8389	Anthesis-silking_interval	Anthesis-silking_interval	0	0	0	0	0	1	1	0	1	0	0	0	0	0	1	0	0	0	0	0	0	1	0	0	0	0	5	dispensable
pan_gene_19007	pan_gene_8827	Anthesis-silking_interval	Anthesis-silking_interval;Average_internode_length_(above_ear);Nodes_per_plant	0	0	0	0	0	1	1	0	1	0	0	0	0	0	0	0	0	0	0	0	1	0	0	0	0	0	4	dispensable
pan_gene_19123	pan_gene_22520	Anthesis-silking_interval;Chlorophyll_A;Ear_height;Nodes_to_ear;Tassel_branch_number	100_Kernel_weight;Anthesis-silking_interval;Nodes_to_ear	0	0	0	0	0	1	0	0	0	0	0	1	0	0	0	0	0	0	0	0	0	0	0	0	0	0	2	dispensable
pan_gene_19123	pan_gene_4344	Anthesis-silking_interval;Chlorophyll_A;Ear_height;Nodes_to_ear;Tassel_branch_number	Anthesis-silking_interval;Ear_row_number	0	0	0	0	0	1	0	0	0	0	0	0	0	0	0	0	0	0	0	0	0	0	0	0	0	0	1	private
pan_gene_19278	pan_gene_22531	Anthesis-silking_interval;Average_internode_length_(above_ear);Nitrate;PCA_of_metabolites:_PC2	Anthesis-silking_interval;Days_to_anthesis	0	0	0	0	0	1	0	1	0	0	0	0	0	0	0	0	0	0	0	0	0	1	0	0	1	0	4	dispensable
pan_gene_19278	pan_gene_392	Anthesis-silking_interval;Average_internode_length_(above_ear);Nitrate;PCA_of_metabolites:_PC2	Anthesis-silking_interval	0	0	0	0	0	1	0	0	0	0	0	0	0	0	0	0	1	1	0	0	0	1	0	0	0	1	5	dispensable
pan_gene_19278	pan_gene_4458	Anthesis-silking_interval;Average_internode_length_(above_ear);Nitrate;PCA_of_metabolites:_PC2	Anthesis-silking_interval;Boxcox-transformed_leaf_angle;Days_to_silk;Nodes_above_ear;Photoperiod_Growing-degree_days_to_silk	0	0	0	0	0	1	0	0	0	0	0	0	0	0	0	0	0	0	0	0	0	0	0	0	0	0	1	private
pan_gene_19283	pan_gene_39231	Anthesis-silking_interval;Average_internode_length_(above_ear);Chlorophyll_A	Anthesis-silking_interval;Ear_height;Ear_row_number	0	0	0	0	0	1	0	0	0	0	0	0	0	0	0	0	0	0	0	0	0	0	0	0	0	0	1	private
pan_gene_19299	pan_gene_22255	Anthesis-silking_interval;Chlorophyll_A;Days_to_anthesis;Glutamate;PCA_of_metabolites:_PC1;PCA_of_metabolites:_PC2;Total_amino_acids	100_Kernel_weight;Anthesis-silking_interval;Average_internode_length_(whole_plant)	0	0	0	0	0	1	0	1	0	0	0	0	0	0	0	0	0	0	0	0	0	0	0	0	0	0	2	dispensable
pan_gene_19299	pan_gene_2750	Anthesis-silking_interval;Chlorophyll_A;Days_to_anthesis;Glutamate;PCA_of_metabolites:_PC1;PCA_of_metabolites:_PC2;Total_amino_acids	Anthesis-silking_interval;Nodes_to_ear	0	0	0	0	0	1	1	0	1	0	1	0	0	0	0	0	0	0	0	0	1	0	1	0	0	0	6	dispensable
pan_gene_19299	pan_gene_5480	Anthesis-silking_interval;Chlorophyll_A;Days_to_anthesis;Glutamate;PCA_of_metabolites:_PC1;PCA_of_metabolites:_PC2;Total_amino_acids	Anthesis-silking_interval;Boxcox-transformed_leaf_angle;Days_to_silk;Protein	0	0	0	0	0	0	0	0	0	0	0	0	0	0	1	0	0	0	0	0	0	0	0	0	0	0	1	private
pan_gene_19299	pan_gene_5481	Anthesis-silking_interval;Chlorophyll_A;Days_to_anthesis;Glutamate;PCA_of_metabolites:_PC1;PCA_of_metabolites:_PC2;Total_amino_acids	Anthesis-silking_interval;Boxcox-transformed_leaf_angle;Ratio_of_ear_height_to_total_height	0	0	0	0	0	1	0	0	0	0	1	0	0	0	0	0	0	0	0	0	0	0	0	0	0	0	2	dispensable
pan_gene_19299	pan_gene_8389	Anthesis-silking_interval;Chlorophyll_A;Days_to_anthesis;Glutamate;PCA_of_metabolites:_PC1;PCA_of_metabolites:_PC2;Total_amino_acids	Anthesis-silking_interval	0	0	0	0	0	1	1	0	0	0	0	0	0	0	0	0	0	0	0	0	0	0	0	0	0	0	2	dispensable
pan_gene_19324	pan_gene_23822	Anthesis-silking_interval;Total_amino_acids	Anthesis-silking_interval;Ear_height;Northern_Leaf_Blight	0	0	0	0	0	1	0	0	0	0	0	0	0	0	0	0	0	0	0	0	1	0	1	0	0	0	3	dispensable
pan_gene_19324	pan_gene_26176	Anthesis-silking_interval;Total_amino_acids	Anthesis-silking_interval;Height_above_ear;Total_amino_acids	0	0	0	0	0	1	0	0	0	0	0	0	0	0	0	0	0	0	0	0	0	0	1	0	0	0	2	dispensable
pan_gene_19325	pan_gene_21885	Anthesis-silking_interval;Fructose	Anthesis-silking_interval;Average_internode_length_(below_ear);Plant_height	0	0	0	0	0	1	0	0	0	0	0	0	0	0	0	0	0	0	0	1	0	0	0	0	0	0	2	dispensable
pan_gene_19325	pan_gene_26981	Anthesis-silking_interval;Fructose	Anthesis-silking_interval;Northern_Leaf_Blight	0	0	0	0	0	1	1	0	0	0	0	0	0	0	1	0	1	1	1	1	0	1	1	0	0	0	9	dispensable
pan_gene_19329	pan_gene_26176	100_Kernel_weight;Anthesis-silking_interval;Fructose;Nitrate	Anthesis-silking_interval;Height_above_ear;Total_amino_acids	0	0	0	0	0	1	0	0	0	0	0	0	0	0	0	0	0	0	0	0	0	0	1	0	0	0	2	dispensable
pan_gene_19750	pan_gene_26602	Anthesis-silking_interval;Tassel_branch_number	Anthesis-silking_interval;Height_above_ear;Nodes_per_plant;Southern_leaf_blight	0	0	0	0	0	1	0	0	0	0	0	0	0	0	0	0	0	0	0	0	0	0	0	0	0	0	1	private
pan_gene_19750	pan_gene_4064	Anthesis-silking_interval;Tassel_branch_number	Anthesis-silking_interval	0	0	0	0	0	1	0	0	0	0	0	0	0	0	0	0	0	0	0	0	0	0	0	0	0	0	1	private
pan_gene_20950	pan_gene_22218	Anthesis-silking_interval	Anthesis-silking_interval;Chlorophyll_A;Nodes_above_ear	0	0	0	0	0	1	0	0	0	0	0	0	0	0	0	0	0	0	0	0	0	0	0	0	0	0	1	private
pan_gene_20950	pan_gene_2754	Anthesis-silking_interval	Anthesis-silking_interval	0	0	0	0	0	1	0	0	0	0	0	0	0	0	0	0	0	0	0	0	0	0	0	0	0	0	1	private
pan_gene_20950	pan_gene_31442	Anthesis-silking_interval	Anthesis-silking_interval;Average_internode_length_(above_ear);Photoperiod_growing-degree_days_to_anthesis	0	0	0	0	0	1	0	0	0	0	0	0	0	0	0	0	0	0	0	0	0	0	0	0	0	0	1	private
pan_gene_20950	pan_gene_364	Anthesis-silking_interval	Anthesis-silking_interval;Height_above_ear;Plant_height	0	0	0	0	0	1	0	0	0	0	0	0	0	0	0	0	0	0	0	0	0	0	0	0	0	0	1	private
pan_gene_21881	pan_gene_29880	Anthesis-silking_interval;Ear_height;Leaf_width;Nodes_to_ear;Ratio_of_ear_height_to_total_height	Anthesis-silking_interval;Days_to_anthesis;Tassel_length	0	0	0	0	0	1	0	0	0	0	0	0	0	0	0	0	0	0	0	0	0	0	0	0	0	0	1	private
pan_gene_21928	pan_gene_22255	Anthesis-silking_interval	100_Kernel_weight;Anthesis-silking_interval;Average_internode_length_(whole_plant)	0	0	0	0	0	1	0	0	0	0	0	0	0	0	0	0	0	0	0	0	0	0	0	0	0	0	1	private
pan_gene_22100	pan_gene_29922	Anthesis-silking_interval;Average_internode_length_(whole_plant);Nodes_per_plant	Anthesis-silking_interval	0	0	0	0	0	1	1	0	1	0	0	0	0	0	0	0	0	0	0	1	1	0	0	0	0	0	5	dispensable
pan_gene_22216	pan_gene_4089	Anthesis-silking_interval;Nodes_to_ear	Anthesis-silking_interval	0	0	0	0	0	1	0	0	0	0	0	0	0	0	0	0	0	0	0	0	0	0	0	0	0	0	1	private
pan_gene_22218	pan_gene_24210	Anthesis-silking_interval;Chlorophyll_A;Nodes_above_ear	Anthesis-silking_interval	0	0	0	0	0	1	0	0	1	0	0	0	0	0	0	0	0	0	0	1	0	0	0	0	0	0	3	dispensable
pan_gene_22218	pan_gene_27668	Anthesis-silking_interval;Chlorophyll_A;Nodes_above_ear	Anthesis-silking_interval;Average_internode_length_(below_ear)	0	0	0	0	0	0	0	0	0	0	0	0	0	0	0	0	0	0	0	1	0	0	0	0	0	0	1	private
pan_gene_22218	pan_gene_364	Anthesis-silking_interval;Chlorophyll_A;Nodes_above_ear	Anthesis-silking_interval;Height_above_ear;Plant_height	0	0	0	0	0	1	0	0	0	0	0	0	1	0	0	0	0	0	1	0	0	0	0	0	0	0	3	dispensable
pan_gene_22237	pan_gene_22255	Anthesis-silking_interval;Average_internode_length_(above_ear);Chlorophyll_B;Days_to_anthesis	100_Kernel_weight;Anthesis-silking_interval;Average_internode_length_(whole_plant)	0	0	0	0	0	1	0	0	0	0	0	0	0	0	0	0	0	0	0	0	0	0	0	0	0	0	1	private
pan_gene_22237	pan_gene_24565	Anthesis-silking_interval;Average_internode_length_(above_ear);Chlorophyll_B;Days_to_anthesis	Anthesis-silking_interval;Chlorophyll_B;Sucrose	0	0	0	0	0	1	0	0	1	0	0	0	0	0	0	0	0	0	0	0	0	0	0	0	0	0	2	dispensable
pan_gene_22237	pan_gene_8361	Anthesis-silking_interval;Average_internode_length_(above_ear);Chlorophyll_B;Days_to_anthesis	Anthesis-silking_interval	0	0	0	0	0	1	0	0	0	0	0	0	0	0	0	0	0	0	0	1	0	0	0	0	0	0	2	dispensable
pan_gene_22246	pan_gene_6990	Anthesis-silking_interval;Average_internode_length_(above_ear);Average_internode_length_(whole_plant)	Anthesis-silking_interval;Southern_leaf_blight	0	0	0	0	0	1	0	0	0	0	0	0	0	0	0	0	0	0	0	0	0	0	0	0	0	0	1	private
pan_gene_22255	pan_gene_32533	100_Kernel_weight;Anthesis-silking_interval;Average_internode_length_(whole_plant)	Anthesis-silking_interval;Average_internode_length_(below_ear)	0	0	0	0	0	1	0	1	0	0	0	0	0	0	0	0	0	0	0	0	0	0	0	0	0	0	2	dispensable
pan_gene_22255	pan_gene_32547	100_Kernel_weight;Anthesis-silking_interval;Average_internode_length_(whole_plant)	Anthesis-silking_interval;Average_internode_length_(whole_plant);Ear_row_number;Plant_height;Tassel_branch_number	0	0	0	0	0	1	0	1	0	0	0	0	0	0	0	0	0	0	0	0	0	0	0	0	0	0	2	dispensable
pan_gene_22255	pan_gene_4304	100_Kernel_weight;Anthesis-silking_interval;Average_internode_length_(whole_plant)	Anthesis-silking_interval	0	0	0	0	0	1	0	1	0	0	0	0	0	0	0	0	0	0	0	0	0	0	0	0	0	0	2	dispensable
pan_gene_22255	pan_gene_8375	100_Kernel_weight;Anthesis-silking_interval;Average_internode_length_(whole_plant)	Anthesis-silking_interval;Nodes_above_ear;Tassel_length	0	0	0	0	0	1	0	0	0	0	0	0	0	0	0	0	0	0	0	0	0	0	0	0	0	0	1	private
pan_gene_22255	pan_gene_8845	100_Kernel_weight;Anthesis-silking_interval;Average_internode_length_(whole_plant)	Anthesis-silking_interval;Chlorophyll_A;Nodes_to_ear	0	0	0	0	0	1	0	0	0	0	0	0	0	0	0	0	0	0	0	0	0	0	0	0	0	0	1	private
pan_gene_22257	pan_gene_24565	Anthesis-silking_interval;Average_internode_length_(whole_plant);Tassel_branch_number	Anthesis-silking_interval;Chlorophyll_B;Sucrose	0	0	0	0	0	1	0	0	1	0	0	0	0	0	0	0	0	0	0	0	0	0	0	0	0	0	2	dispensable
pan_gene_22257	pan_gene_26001	Anthesis-silking_interval;Average_internode_length_(whole_plant);Tassel_branch_number	Anthesis-silking_interval	0	0	0	0	0	1	0	0	0	0	0	0	0	0	0	0	0	0	0	0	0	0	0	0	0	0	1	private
pan_gene_22257	pan_gene_26602	Anthesis-silking_interval;Average_internode_length_(whole_plant);Tassel_branch_number	Anthesis-silking_interval;Height_above_ear;Nodes_per_plant;Southern_leaf_blight	0	0	0	0	0	1	0	0	0	0	0	0	0	0	0	0	0	0	0	0	0	0	0	0	0	0	1	private
pan_gene_22257	pan_gene_32547	Anthesis-silking_interval;Average_internode_length_(whole_plant);Tassel_branch_number	Anthesis-silking_interval;Average_internode_length_(whole_plant);Ear_row_number;Plant_height;Tassel_branch_number	0	0	0	0	0	1	0	0	0	0	0	0	0	0	0	0	0	0	0	0	0	0	0	0	0	0	1	private
pan_gene_22257	pan_gene_4064	Anthesis-silking_interval;Average_internode_length_(whole_plant);Tassel_branch_number	Anthesis-silking_interval	0	0	0	0	0	1	0	0	1	1	1	1	0	0	1	0	0	0	1	0	0	1	1	1	1	1	12	near-core
pan_gene_22257	pan_gene_4304	Anthesis-silking_interval;Average_internode_length_(whole_plant);Tassel_branch_number	Anthesis-silking_interval	0	0	0	0	0	1	0	0	0	0	0	0	0	0	0	0	0	0	0	0	0	0	0	0	0	0	1	private
pan_gene_22257	pan_gene_6799	Anthesis-silking_interval;Average_internode_length_(whole_plant);Tassel_branch_number	Anthesis-silking_interval	0	0	0	0	0	1	0	0	1	0	0	0	0	0	0	0	0	0	0	0	0	0	0	0	0	0	2	dispensable
pan_gene_22257	pan_gene_8375	Anthesis-silking_interval;Average_internode_length_(whole_plant);Tassel_branch_number	Anthesis-silking_interval;Nodes_above_ear;Tassel_length	0	0	0	0	0	1	0	0	0	0	0	0	0	0	0	0	0	0	0	0	0	0	0	0	0	0	1	private
pan_gene_22265	pan_gene_26689	100_Kernel_weight;Anthesis-silking_interval;Nodes_per_plant;Total_amino_acids	Anthesis-silking_interval;Boxcox-transformed_leaf_angle;Ear_height;Nodes_per_plant	0	0	0	0	0	1	0	0	1	0	0	0	0	0	0	0	0	1	0	0	0	0	0	0	0	0	3	dispensable
pan_gene_22266	pan_gene_31531	Anthesis-silking_interval;Average_internode_length_(whole_plant);Nodes_per_plant;Total_amino_acids	Anthesis-silking_interval	0	0	0	0	0	1	0	0	0	0	0	0	0	0	0	0	0	0	0	0	0	0	0	0	0	0	1	private
pan_gene_22310	pan_gene_24273	Anthesis-silking_interval;Days_to_anthesis;Days_to_silk;Tassel_branch_number;Total_amino_acids	Anthesis-silking_interval;Average_internode_length_(below_ear)	0	0	0	0	0	1	0	0	0	0	0	0	0	0	0	0	0	0	0	0	0	0	0	0	0	0	1	private
pan_gene_22310	pan_gene_26689	Anthesis-silking_interval;Days_to_anthesis;Days_to_silk;Tassel_branch_number;Total_amino_acids	Anthesis-silking_interval;Boxcox-transformed_leaf_angle;Ear_height;Nodes_per_plant	0	0	0	0	0	1	0	0	0	0	0	0	0	0	0	0	0	0	0	0	0	0	0	0	0	0	1	private
pan_gene_22372	pan_gene_5481	Anthesis-silking_interval	Anthesis-silking_interval;Boxcox-transformed_leaf_angle;Ratio_of_ear_height_to_total_height	0	0	0	0	0	1	0	0	0	0	0	0	0	0	0	0	0	0	0	0	0	0	0	0	0	0	1	private
pan_gene_22373	pan_gene_4343	Anthesis-silking_interval	Anthesis-silking_interval;Ear_row_number	0	0	0	0	0	1	0	0	0	0	0	0	0	0	0	0	0	0	0	0	0	0	0	0	0	0	1	private
pan_gene_22534	pan_gene_32547	Anthesis-silking_interval;Chlorophyll_B;Days_to_anthesis	Anthesis-silking_interval;Average_internode_length_(whole_plant);Ear_row_number;Plant_height;Tassel_branch_number	0	0	0	0	0	1	1	0	1	1	0	0	0	0	0	0	0	0	1	0	0	0	0	0	0	0	5	dispensable
pan_gene_22534	pan_gene_392	Anthesis-silking_interval;Chlorophyll_B;Days_to_anthesis	Anthesis-silking_interval	0	0	0	0	0	1	0	0	1	0	0	0	0	0	0	0	1	0	0	0	0	0	0	0	0	0	3	dispensable
pan_gene_22534	pan_gene_4472	Anthesis-silking_interval;Chlorophyll_B;Days_to_anthesis	Anthesis-silking_interval	0	0	0	0	0	1	0	0	1	0	0	0	0	0	0	0	0	0	0	0	0	0	0	0	0	0	2	dispensable
pan_gene_22534	pan_gene_5481	Anthesis-silking_interval;Chlorophyll_B;Days_to_anthesis	Anthesis-silking_interval;Boxcox-transformed_leaf_angle;Ratio_of_ear_height_to_total_height	0	0	0	0	0	1	0	0	0	0	0	0	0	0	0	0	0	0	0	0	0	0	0	0	0	0	1	private
pan_gene_22534	pan_gene_8845	Anthesis-silking_interval;Chlorophyll_B;Days_to_anthesis	Anthesis-silking_interval;Chlorophyll_A;Nodes_to_ear	0	0	0	0	0	1	1	0	0	0	0	1	0	0	0	0	0	0	1	0	0	0	0	0	0	0	4	dispensable
pan_gene_22534	pan_gene_9108	Anthesis-silking_interval;Chlorophyll_B;Days_to_anthesis	Anthesis-silking_interval	0	0	0	0	0	0	1	0	0	1	0	0	0	0	0	0	0	0	0	0	0	0	0	0	0	0	2	dispensable
pan_gene_22538	pan_gene_8854	Anthesis-silking_interval;Average_internode_length_(below_ear);Leaf_length	Anthesis-silking_interval;Average_internode_length_(above_ear);Average_internode_length_(whole_plant);Height_above_ear;Leaf_length;Nodes_above_ear	0	0	0	0	0	1	0	0	0	0	0	0	0	0	0	0	0	0	0	0	0	0	0	0	0	0	1	private
pan_gene_23230	pan_gene_32532	Anthesis-silking_interval;Height_per_day_(until_flowering)	Anthesis-silking_interval;Average_internode_length_(whole_plant)	0	0	0	0	0	0	1	0	0	0	0	0	0	0	0	0	0	0	0	0	0	0	0	0	0	0	1	private
pan_gene_24210	pan_gene_2754	Anthesis-silking_interval	Anthesis-silking_interval	0	0	0	0	0	1	0	0	0	1	1	0	0	1	0	0	0	0	0	1	0	0	0	0	0	0	5	dispensable
pan_gene_24210	pan_gene_31442	Anthesis-silking_interval	Anthesis-silking_interval;Average_internode_length_(above_ear);Photoperiod_growing-degree_days_to_anthesis	0	0	0	0	0	1	0	0	1	0	0	1	0	0	0	0	0	1	0	1	0	0	0	0	0	0	5	dispensable
pan_gene_24210	pan_gene_364	Anthesis-silking_interval	Anthesis-silking_interval;Height_above_ear;Plant_height	0	0	0	0	0	1	0	0	0	0	0	0	0	0	0	0	0	0	0	0	0	0	0	0	0	0	1	private
pan_gene_24273	pan_gene_26689	Anthesis-silking_interval;Average_internode_length_(below_ear)	Anthesis-silking_interval;Boxcox-transformed_leaf_angle;Ear_height;Nodes_per_plant	0	0	0	0	0	1	0	0	0	0	0	0	0	0	0	0	0	0	0	0	0	0	0	0	0	0	1	private
pan_gene_24284	pan_gene_27521	Anthesis-silking_interval;Nodes_to_ear	Anthesis-silking_interval	0	0	0	0	0	1	0	0	0	0	0	0	0	0	0	0	0	1	0	0	0	0	0	0	0	0	2	dispensable
pan_gene_24284	pan_gene_31442	Anthesis-silking_interval;Nodes_to_ear	Anthesis-silking_interval;Average_internode_length_(above_ear);Photoperiod_growing-degree_days_to_anthesis	0	0	0	0	0	1	0	0	0	0	0	0	0	0	0	0	0	0	0	0	0	0	0	0	0	0	1	private
pan_gene_24284	pan_gene_4331	Anthesis-silking_interval;Nodes_to_ear	Anthesis-silking_interval;Ear_height;Photoperiod_Growing-degree_days_to_silk;Ratio_of_ear_height_to_total_height	0	0	0	0	0	1	0	0	0	0	0	0	0	0	0	0	0	0	0	0	0	0	0	0	0	0	1	private
pan_gene_24284	pan_gene_91037	Anthesis-silking_interval;Nodes_to_ear	Anthesis-silking_interval;Northern_Leaf_Blight	0	0	0	0	0	1	0	0	0	0	0	0	0	0	0	0	0	0	0	0	0	0	0	0	0	0	1	private
pan_gene_24294	pan_gene_32547	Anthesis-silking_interval;Boxcox-transformed_leaf_angle	Anthesis-silking_interval;Average_internode_length_(whole_plant);Ear_row_number;Plant_height;Tassel_branch_number	0	0	0	0	0	1	1	0	1	1	1	1	0	0	0	0	0	1	1	0	1	0	1	1	1	0	12	near-core
pan_gene_24294	pan_gene_5481	Anthesis-silking_interval;Boxcox-transformed_leaf_angle	Anthesis-silking_interval;Boxcox-transformed_leaf_angle;Ratio_of_ear_height_to_total_height	0	0	0	0	0	1	0	0	0	0	0	0	0	0	0	0	0	0	0	0	0	0	0	0	0	0	1	private
pan_gene_24294	pan_gene_6799	Anthesis-silking_interval;Boxcox-transformed_leaf_angle	Anthesis-silking_interval	0	0	0	0	0	1	0	0	1	0	0	0	0	0	0	0	0	0	0	0	0	0	0	0	0	0	2	dispensable
pan_gene_24445	pan_gene_32590	100_Kernel_weight;Anthesis-silking_interval;Average_internode_length_(below_ear);Chlorophyll_B	Anthesis-silking_interval	0	0	0	0	0	1	0	0	0	0	0	0	0	0	0	0	0	0	0	0	0	0	0	0	0	0	1	private
pan_gene_24445	pan_gene_8855	100_Kernel_weight;Anthesis-silking_interval;Average_internode_length_(below_ear);Chlorophyll_B	Anthesis-silking_interval;Average_internode_length_(whole_plant);Nodes_per_plant;Nodes_to_ear	0	0	0	0	0	1	0	0	0	0	0	0	0	0	0	0	0	0	0	0	0	0	0	0	0	0	1	private
pan_gene_24495	pan_gene_28855	Anthesis-silking_interval	Anthesis-silking_interval	0	0	0	0	0	1	0	0	0	0	0	0	0	0	0	0	0	0	0	0	0	0	0	0	0	0	1	private
pan_gene_24565	pan_gene_4064	Anthesis-silking_interval;Chlorophyll_B;Sucrose	Anthesis-silking_interval	0	0	0	0	0	1	0	0	0	0	0	0	0	0	0	0	0	0	0	0	0	0	0	0	0	0	1	private
pan_gene_24565	pan_gene_6799	Anthesis-silking_interval;Chlorophyll_B;Sucrose	Anthesis-silking_interval	0	0	0	0	0	1	0	0	1	0	0	0	0	0	0	0	0	0	0	0	0	0	0	0	0	0	2	dispensable
pan_gene_24565	pan_gene_8375	Anthesis-silking_interval;Chlorophyll_B;Sucrose	Anthesis-silking_interval;Nodes_above_ear;Tassel_length	0	0	0	0	0	1	0	0	0	0	0	0	0	0	0	0	0	0	0	1	0	0	0	0	0	0	2	dispensable
pan_gene_2491	pan_gene_2751	Anthesis-silking_interval	Anthesis-silking_interval;Nodes_to_ear	0	0	0	0	0	1	0	0	0	0	0	0	0	0	0	0	0	0	0	0	0	0	0	0	0	0	1	private
pan_gene_26001	pan_gene_4064	Anthesis-silking_interval	Anthesis-silking_interval	0	0	0	0	0	1	0	0	0	0	0	0	0	0	0	0	0	0	0	0	0	0	0	0	0	0	1	private
pan_gene_26602	pan_gene_4064	Anthesis-silking_interval;Height_above_ear;Nodes_per_plant;Southern_leaf_blight	Anthesis-silking_interval	0	0	0	0	0	1	0	0	1	0	0	0	0	0	0	0	0	0	0	0	0	0	0	0	0	0	2	dispensable
pan_gene_26662	pan_gene_32532	Anthesis-silking_interval;Average_internode_length_(above_ear);Leaf_width;Nodes_per_plant	Anthesis-silking_interval;Average_internode_length_(whole_plant)	0	0	0	0	0	1	0	0	0	0	0	0	0	0	0	0	0	0	0	0	0	0	0	0	0	0	1	private
pan_gene_2750	pan_gene_392	Anthesis-silking_interval;Nodes_to_ear	Anthesis-silking_interval	0	0	0	0	0	1	0	0	0	0	0	1	0	0	0	0	0	0	0	0	0	0	0	1	0	0	3	dispensable
pan_gene_2750	pan_gene_4304	Anthesis-silking_interval;Nodes_to_ear	Anthesis-silking_interval	0	0	0	0	0	1	0	0	1	0	1	0	0	1	0	0	1	1	0	0	1	0	1	0	0	1	9	dispensable
pan_gene_2750	pan_gene_5481	Anthesis-silking_interval;Nodes_to_ear	Anthesis-silking_interval;Boxcox-transformed_leaf_angle;Ratio_of_ear_height_to_total_height	0	0	0	0	0	1	0	0	0	0	1	0	0	0	0	0	0	1	0	0	0	0	0	0	0	0	3	dispensable
pan_gene_2750	pan_gene_6799	Anthesis-silking_interval;Nodes_to_ear	Anthesis-silking_interval	0	0	0	0	0	1	0	0	1	0	0	0	0	0	0	0	0	0	0	0	0	0	1	0	0	0	3	dispensable
pan_gene_2751	pan_gene_6838	Anthesis-silking_interval;Nodes_to_ear	Anthesis-silking_interval;Leaf_width	0	0	0	0	0	1	0	0	0	0	0	0	0	0	0	0	0	0	0	0	0	0	0	0	0	0	1	private
pan_gene_27521	pan_gene_2754	Anthesis-silking_interval	Anthesis-silking_interval	0	0	0	0	0	1	1	0	0	0	0	0	1	0	1	0	0	1	1	1	1	0	0	0	0	0	8	dispensable
pan_gene_27521	pan_gene_27668	Anthesis-silking_interval	Anthesis-silking_interval;Average_internode_length_(below_ear)	0	0	0	0	0	0	0	0	0	0	0	0	0	0	0	0	0	0	0	1	0	0	0	0	0	0	1	private
pan_gene_27521	pan_gene_31442	Anthesis-silking_interval	Anthesis-silking_interval;Average_internode_length_(above_ear);Photoperiod_growing-degree_days_to_anthesis	0	0	0	0	0	1	0	0	1	0	0	0	0	0	1	0	0	0	0	1	0	1	0	0	0	0	5	dispensable
pan_gene_27521	pan_gene_364	Anthesis-silking_interval	Anthesis-silking_interval;Height_above_ear;Plant_height	0	0	0	0	0	1	0	0	0	0	0	0	1	0	0	0	0	1	0	0	0	0	0	0	0	0	3	dispensable
pan_gene_2754	pan_gene_27668	Anthesis-silking_interval	Anthesis-silking_interval;Average_internode_length_(below_ear)	0	0	0	0	0	0	0	0	0	0	0	0	0	0	0	0	0	0	0	0	0	0	0	0	0	1	1	private
pan_gene_2754	pan_gene_31442	Anthesis-silking_interval	Anthesis-silking_interval;Average_internode_length_(above_ear);Photoperiod_growing-degree_days_to_anthesis	0	0	0	0	0	1	0	0	0	0	0	0	0	0	0	0	0	0	0	1	0	0	0	0	0	0	2	dispensable
pan_gene_27668	pan_gene_31442	Anthesis-silking_interval;Average_internode_length_(below_ear)	Anthesis-silking_interval;Average_internode_length_(above_ear);Photoperiod_growing-degree_days_to_anthesis	0	0	0	0	0	0	0	0	0	0	0	0	0	0	0	0	0	0	0	1	0	0	0	0	0	0	1	private
pan_gene_28000	pan_gene_7798	Anthesis-silking_interval;Tassel_length	Anthesis-silking_interval	0	0	0	0	0	0	0	0	0	1	0	0	0	0	0	0	0	0	0	0	0	0	0	0	0	0	1	private
pan_gene_28054	pan_gene_30809	Anthesis-silking_interval	Anthesis-silking_interval	0	0	0	0	0	1	0	0	0	0	0	0	0	0	0	0	0	0	0	0	0	0	0	0	0	0	1	private
pan_gene_28732	pan_gene_31267	Anthesis-silking_interval;Days_to_anthesis;Ear_height;Leaf_length;Leaf_width;Nodes_per_plant;Photoperiod_Growing-degree_days_to_silk;Photoperiod_growing-degree_days_to_anthesis	Anthesis-silking_interval	0	0	0	0	0	1	0	1	0	0	0	0	0	0	0	0	0	0	0	0	0	0	0	0	0	0	2	dispensable
pan_gene_29834	pan_gene_8371	Anthesis-silking_interval	Anthesis-silking_interval;Nitrate	0	0	0	0	0	0	0	0	0	1	0	0	0	0	0	0	0	0	0	0	0	0	0	0	0	0	1	private
pan_gene_29887	pan_gene_6990	Anthesis-silking_interval;Days_to_anthesis;Leaf_width;Photoperiod_Growing-degree_days_to_silk	Anthesis-silking_interval;Southern_leaf_blight	0	0	0	0	0	1	0	0	0	0	0	0	0	0	0	0	0	0	0	0	0	0	0	0	0	0	1	private
pan_gene_29912	pan_gene_4063	Anthesis-silking_interval;Nodes_per_plant	Anthesis-silking_interval;Tassel_length	0	0	0	0	0	1	0	0	0	0	0	0	0	0	0	0	0	0	0	0	0	0	0	0	0	0	1	private
pan_gene_29912	pan_gene_4458	Anthesis-silking_interval;Nodes_per_plant	Anthesis-silking_interval;Boxcox-transformed_leaf_angle;Days_to_silk;Nodes_above_ear;Photoperiod_Growing-degree_days_to_silk	0	0	0	0	0	1	0	0	0	0	0	0	0	0	0	0	0	0	0	0	0	0	0	0	0	0	1	private
pan_gene_29962	pan_gene_365	Anthesis-silking_interval	Anthesis-silking_interval;Average_internode_length_(above_ear);Height_above_ear;Plant_height	0	0	0	0	0	1	0	0	0	0	0	0	0	0	0	0	0	0	0	0	0	0	0	0	0	0	1	private
pan_gene_30542	pan_gene_4088	Anthesis-silking_interval;Nitrate;Nodes_per_plant;Plant_height	Anthesis-silking_interval	0	0	0	0	0	1	0	0	0	0	0	0	0	0	0	0	0	0	0	0	0	0	0	0	1	0	2	dispensable
pan_gene_30714	pan_gene_4472	Anthesis-silking_interval	Anthesis-silking_interval	0	0	0	0	0	1	0	0	0	0	0	0	0	0	0	0	0	0	0	0	0	0	0	0	0	0	1	private
pan_gene_30714	pan_gene_8375	Anthesis-silking_interval	Anthesis-silking_interval;Nodes_above_ear;Tassel_length	0	0	0	0	0	1	0	0	0	0	0	0	0	0	0	0	0	0	0	0	0	0	0	0	0	0	1	private
pan_gene_31267	pan_gene_5368	Anthesis-silking_interval	Anthesis-silking_interval;Cob_diameter;Leaf_length;Nodes_above_ear;Photoperiod_growing-degree_days_to_anthesis	0	0	0	0	0	1	0	0	0	0	0	0	0	0	0	0	0	1	0	1	0	0	0	0	0	0	3	dispensable
pan_gene_31267	pan_gene_8267	Anthesis-silking_interval	Anthesis-silking_interval;Boxcox-transformed_leaf_angle	0	0	0	0	0	1	0	0	0	0	0	0	0	0	0	0	0	0	0	0	0	0	0	0	0	0	1	private
pan_gene_31267	pan_gene_8361	Anthesis-silking_interval	Anthesis-silking_interval	0	0	0	0	0	1	0	0	0	0	0	0	0	0	0	0	0	0	0	0	0	0	0	0	0	0	1	private
pan_gene_31442	pan_gene_364	Anthesis-silking_interval;Average_internode_length_(above_ear);Photoperiod_growing-degree_days_to_anthesis	Anthesis-silking_interval;Height_above_ear;Plant_height	0	0	0	0	0	1	0	0	0	0	0	0	0	0	0	0	0	0	0	0	0	0	0	0	0	0	1	private
pan_gene_31840	pan_gene_8371	Anthesis-silking_interval;Days_to_anthesis;Ear_height;Total_amino_acids	Anthesis-silking_interval;Nitrate	0	0	0	0	0	1	0	0	1	1	0	0	0	0	0	0	0	0	0	0	0	0	1	0	0	0	4	dispensable
pan_gene_32533	pan_gene_4304	Anthesis-silking_interval;Average_internode_length_(below_ear)	Anthesis-silking_interval	0	0	0	0	0	1	0	0	0	0	0	0	0	0	0	0	0	0	0	0	0	1	0	0	0	0	2	dispensable
pan_gene_32533	pan_gene_8361	Anthesis-silking_interval;Average_internode_length_(below_ear)	Anthesis-silking_interval	0	0	0	0	0	1	0	0	0	0	0	0	0	0	0	0	0	0	0	0	0	0	0	0	0	0	1	private
pan_gene_32547	pan_gene_8389	Anthesis-silking_interval;Average_internode_length_(whole_plant);Ear_row_number;Plant_height;Tassel_branch_number	Anthesis-silking_interval	0	0	0	0	0	1	1	0	1	0	0	0	0	1	0	0	0	0	0	0	0	0	0	0	0	0	4	dispensable
pan_gene_4304	pan_gene_4472	Anthesis-silking_interval	Anthesis-silking_interval	0	0	0	0	0	1	0	0	1	0	0	0	0	0	0	0	0	0	0	0	0	1	1	0	0	0	4	dispensable
pan_gene_4304	pan_gene_5368	Anthesis-silking_interval	Anthesis-silking_interval;Cob_diameter;Leaf_length;Nodes_above_ear;Photoperiod_growing-degree_days_to_anthesis	0	0	0	0	0	1	0	0	0	0	0	0	0	0	1	0	0	0	0	0	0	0	0	0	1	0	3	dispensable
pan_gene_4344	pan_gene_8372	Anthesis-silking_interval;Ear_row_number	Anthesis-silking_interval	0	0	0	0	0	1	0	0	0	0	0	0	0	0	0	0	0	0	0	0	0	0	0	0	0	0	1	private
pan_gene_440	pan_gene_6006	Anthesis-silking_interval;Days_to_anthesis	Anthesis-silking_interval;Cob_diameter	0	0	0	0	0	1	0	0	0	0	0	0	0	0	0	0	0	0	0	0	0	0	0	0	0	0	1	private
pan_gene_4472	pan_gene_5481	Anthesis-silking_interval	Anthesis-silking_interval;Boxcox-transformed_leaf_angle;Ratio_of_ear_height_to_total_height	0	0	0	0	0	1	0	0	0	0	0	0	0	0	0	0	0	0	0	0	0	0	0	0	0	0	1	private
pan_gene_4472	pan_gene_8375	Anthesis-silking_interval	Anthesis-silking_interval;Nodes_above_ear;Tassel_length	0	0	0	0	0	1	0	0	0	0	0	0	0	0	0	0	0	0	0	0	0	0	0	0	0	0	1	private
pan_gene_4472	pan_gene_8845	Anthesis-silking_interval	Anthesis-silking_interval;Chlorophyll_A;Nodes_to_ear	0	0	0	0	0	1	0	0	0	0	0	0	0	0	0	0	0	0	0	0	0	0	0	0	0	0	1	private
pan_gene_5366	pan_gene_5368	Anthesis-silking_interval;Cob_diameter;Nodes_per_plant;Total_amino_acids	Anthesis-silking_interval;Cob_diameter;Leaf_length;Nodes_above_ear;Photoperiod_growing-degree_days_to_anthesis	0	0	0	0	0	1	0	0	0	0	0	0	0	0	0	0	0	0	0	0	0	0	0	0	0	0	1	private
pan_gene_5480	pan_gene_8845	Anthesis-silking_interval;Boxcox-transformed_leaf_angle;Days_to_silk;Protein	Anthesis-silking_interval;Chlorophyll_A;Nodes_to_ear	0	0	0	0	0	0	0	0	0	0	0	0	0	0	1	0	0	0	0	0	0	0	0	0	0	0	1	private
pan_gene_5481	pan_gene_6799	Anthesis-silking_interval;Boxcox-transformed_leaf_angle;Ratio_of_ear_height_to_total_height	Anthesis-silking_interval	0	0	0	0	0	1	0	0	0	0	0	0	0	0	0	0	0	0	0	0	0	0	0	0	0	0	1	private
pan_gene_5481	pan_gene_7798	Anthesis-silking_interval;Boxcox-transformed_leaf_angle;Ratio_of_ear_height_to_total_height	Anthesis-silking_interval	0	0	0	0	0	1	0	0	0	0	1	0	0	0	0	0	0	0	0	0	0	0	0	0	0	0	2	dispensable
pan_gene_5481	pan_gene_8389	Anthesis-silking_interval;Boxcox-transformed_leaf_angle;Ratio_of_ear_height_to_total_height	Anthesis-silking_interval	0	0	0	0	0	1	0	0	0	0	1	0	0	0	0	0	0	1	0	0	0	0	0	0	0	0	3	dispensable
pan_gene_5481	pan_gene_8827	Anthesis-silking_interval;Boxcox-transformed_leaf_angle;Ratio_of_ear_height_to_total_height	Anthesis-silking_interval;Average_internode_length_(above_ear);Nodes_per_plant	0	0	0	0	0	1	0	0	0	0	1	0	0	0	0	0	0	0	0	0	0	0	0	0	0	0	2	dispensable
pan_gene_6799	pan_gene_8389	Anthesis-silking_interval	Anthesis-silking_interval	0	0	0	0	0	1	0	0	1	1	0	0	0	1	0	0	0	0	0	0	0	1	1	0	0	0	6	dispensable
pan_gene_7798	pan_gene_8845	Anthesis-silking_interval	Anthesis-silking_interval;Chlorophyll_A;Nodes_to_ear	0	0	0	0	0	1	1	0	0	0	1	1	0	0	0	1	1	1	1	0	1	0	1	1	0	0	11	near-core
pan_gene_8371	pan_gene_8845	Anthesis-silking_interval;Nitrate	Anthesis-silking_interval;Chlorophyll_A;Nodes_to_ear	0	0	0	0	0	1	0	0	0	1	0	0	0	0	0	0	0	1	0	1	0	0	1	0	1	0	6	dispensable
pan_gene_8375	pan_gene_8389	Anthesis-silking_interval;Nodes_above_ear;Tassel_length	Anthesis-silking_interval	0	0	0	0	0	1	0	0	0	0	0	0	0	0	0	0	0	0	0	0	0	0	0	0	0	0	1	private
pan_gene_8375	pan_gene_8827	Anthesis-silking_interval;Nodes_above_ear;Tassel_length	Anthesis-silking_interval;Average_internode_length_(above_ear);Nodes_per_plant	0	0	0	0	0	1	1	0	0	0	0	0	0	0	0	0	1	0	0	0	0	0	0	0	0	0	3	dispensable
pan_gene_8389	pan_gene_8845	Anthesis-silking_interval	Anthesis-silking_interval;Chlorophyll_A;Nodes_to_ear	0	0	0	0	0	1	1	0	0	0	1	1	0	0	1	1	0	0	0	0	0	0	0	1	0	0	7	dispensable
pan_gene_9103	pan_gene_9116	Anthesis-silking_interval;Average_internode_length_(below_ear)	Anthesis-silking_interval;Days_to_silk;Height_above_ear;Leaf_width;Nodes_to_ear	0	0	0	0	0	1	0	0	0	0	0	0	0	0	0	0	0	0	0	0	0	0	0	0	0	0	1	private
pan_gene_102117	pan_gene_64033	Anthesis-silking_interval;Ear_height;Nodes_to_ear;PCA_of_metabolites:_PC1;Ratio_of_ear_height_to_total_height	Anthesis-silking_interval;Ear_height;Nodes_to_ear;PCA_of_metabolites:_PC1;Ratio_of_ear_height_to_total_height	0	0	0	0	0	0	1	0	0	0	0	0	0	0	0	0	0	0	0	0	0	0	0	0	0	0	1	private
pan_gene_102846	pan_gene_23679	Anthesis-silking_interval;Photoperiod_Growing-degree_days_to_silk	Anthesis-silking_interval;Cob_diameter;Starch	0	0	0	0	0	0	0	1	0	1	1	1	1	0	0	0	0	0	0	1	1	0	0	0	0	0	7	dispensable
pan_gene_102846	pan_gene_23861	Anthesis-silking_interval;Photoperiod_Growing-degree_days_to_silk	Anthesis-silking_interval	0	0	0	0	0	0	0	0	1	0	0	0	1	0	0	0	0	0	0	0	0	0	0	0	1	1	4	dispensable
pan_gene_11505	pan_gene_2750	Anthesis-silking_interval;Stalk_strength	Anthesis-silking_interval;Nodes_to_ear	0	0	0	0	0	0	1	0	1	0	1	1	0	1	0	0	0	1	0	0	1	0	1	1	0	0	9	dispensable
pan_gene_11505	pan_gene_4304	Anthesis-silking_interval;Stalk_strength	Anthesis-silking_interval	0	0	0	0	0	0	1	0	1	1	1	0	0	0	0	0	0	1	1	0	1	1	1	1	0	1	11	near-core
pan_gene_11505	pan_gene_8389	Anthesis-silking_interval;Stalk_strength	Anthesis-silking_interval	0	0	0	0	0	0	1	0	0	0	1	1	0	1	0	0	0	0	0	0	0	0	0	0	0	0	4	dispensable
pan_gene_17710	pan_gene_23861	Anthesis-silking_interval	Anthesis-silking_interval	0	0	0	0	0	0	1	0	1	0	0	0	1	0	0	0	0	0	0	0	0	0	0	0	0	0	3	dispensable
pan_gene_18431	pan_gene_22265	Anthesis-silking_interval	100_Kernel_weight;Anthesis-silking_interval;Nodes_per_plant;Total_amino_acids	0	0	0	0	0	0	0	0	0	0	1	0	0	0	0	0	0	0	0	0	0	0	0	0	0	0	1	private
pan_gene_19007	pan_gene_22372	Anthesis-silking_interval	Anthesis-silking_interval	0	0	0	0	0	0	1	0	0	0	0	1	0	0	0	0	0	0	0	0	0	0	0	0	0	1	3	dispensable
pan_gene_19278	pan_gene_19307	Anthesis-silking_interval;Average_internode_length_(above_ear);Nitrate;PCA_of_metabolites:_PC2	Anthesis-silking_interval;Chlorophyll_A;Total_amino_acids	0	0	0	0	0	0	1	0	0	0	0	0	0	0	0	0	0	0	0	0	0	0	0	0	0	0	1	private
pan_gene_19278	pan_gene_8389	Anthesis-silking_interval;Average_internode_length_(above_ear);Nitrate;PCA_of_metabolites:_PC2	Anthesis-silking_interval	0	0	0	0	0	0	1	0	0	0	0	0	0	0	0	0	1	0	0	0	0	0	0	0	0	0	2	dispensable
pan_gene_19283	pan_gene_19324	Anthesis-silking_interval;Average_internode_length_(above_ear);Chlorophyll_A	Anthesis-silking_interval;Total_amino_acids	0	0	0	0	0	0	1	0	0	0	0	0	0	0	0	0	0	0	0	0	0	0	0	0	0	0	1	private
pan_gene_19283	pan_gene_29922	Anthesis-silking_interval;Average_internode_length_(above_ear);Chlorophyll_A	Anthesis-silking_interval	0	0	0	0	0	0	1	0	0	0	0	1	0	0	0	0	0	0	0	0	0	0	0	0	0	0	2	dispensable
pan_gene_19307	pan_gene_9108	Anthesis-silking_interval;Chlorophyll_A;Total_amino_acids	Anthesis-silking_interval	0	0	0	0	0	0	1	0	0	0	0	0	0	0	0	0	0	0	0	0	0	0	0	0	0	0	1	private
pan_gene_20950	pan_gene_2751	Anthesis-silking_interval	Anthesis-silking_interval;Nodes_to_ear	0	0	0	0	0	0	0	1	0	0	0	0	0	0	0	0	0	0	0	0	0	0	0	0	0	0	1	private
pan_gene_21373	pan_gene_22531	Anthesis-silking_interval;Days_to_anthesis	Anthesis-silking_interval;Days_to_anthesis	0	0	0	0	0	0	1	0	0	0	0	0	0	0	0	0	0	0	0	0	0	0	0	0	0	0	1	private
pan_gene_21381	pan_gene_21881	Anthesis-silking_interval	Anthesis-silking_interval;Ear_height;Leaf_width;Nodes_to_ear;Ratio_of_ear_height_to_total_height	0	0	0	0	0	0	1	0	0	0	0	0	0	0	0	0	0	0	0	0	0	0	0	0	0	0	1	private
pan_gene_21381	pan_gene_22534	Anthesis-silking_interval	Anthesis-silking_interval;Chlorophyll_B;Days_to_anthesis	0	0	0	0	0	0	1	0	0	0	0	0	0	0	0	0	0	0	0	0	0	0	0	0	0	0	1	private
pan_gene_21881	pan_gene_29834	Anthesis-silking_interval;Ear_height;Leaf_width;Nodes_to_ear;Ratio_of_ear_height_to_total_height	Anthesis-silking_interval	0	0	0	0	0	0	1	0	0	0	1	0	0	0	0	0	0	0	1	0	1	0	0	0	0	0	4	dispensable
pan_gene_21881	pan_gene_32547	Anthesis-silking_interval;Ear_height;Leaf_width;Nodes_to_ear;Ratio_of_ear_height_to_total_height	Anthesis-silking_interval;Average_internode_length_(whole_plant);Ear_row_number;Plant_height;Tassel_branch_number	0	0	0	0	0	0	1	0	1	1	0	0	0	0	0	0	0	0	1	0	0	0	0	0	0	0	4	dispensable
pan_gene_21881	pan_gene_8375	Anthesis-silking_interval;Ear_height;Leaf_width;Nodes_to_ear;Ratio_of_ear_height_to_total_height	Anthesis-silking_interval;Nodes_above_ear;Tassel_length	0	0	0	0	0	0	1	0	0	1	0	0	0	0	0	0	0	0	1	0	0	0	0	0	0	0	3	dispensable
pan_gene_22372	pan_gene_9108	Anthesis-silking_interval	Anthesis-silking_interval	0	0	0	0	0	0	1	0	0	0	1	0	0	0	0	0	0	1	1	0	0	0	0	0	1	1	6	dispensable
pan_gene_22531	pan_gene_4304	Anthesis-silking_interval;Days_to_anthesis	Anthesis-silking_interval	0	0	0	0	0	0	1	0	0	0	0	0	0	0	0	0	0	0	1	0	0	0	0	0	1	0	3	dispensable
pan_gene_22531	pan_gene_4472	Anthesis-silking_interval;Days_to_anthesis	Anthesis-silking_interval	0	0	0	0	0	0	1	0	0	0	0	0	0	0	0	0	0	0	1	0	0	0	0	0	0	0	2	dispensable
pan_gene_23523	pan_gene_9103	Anthesis-silking_interval	Anthesis-silking_interval;Average_internode_length_(below_ear)	0	0	0	0	0	0	1	0	0	0	0	0	0	0	0	0	0	0	0	0	0	0	0	0	0	0	1	private
pan_gene_23679	pan_gene_30809	Anthesis-silking_interval;Cob_diameter;Starch	Anthesis-silking_interval	0	0	0	0	0	0	1	0	0	0	0	1	0	0	0	0	0	0	0	0	0	0	0	0	0	0	2	dispensable
pan_gene_23822	pan_gene_8372	Anthesis-silking_interval;Ear_height;Northern_Leaf_Blight	Anthesis-silking_interval	0	0	0	0	0	0	1	0	0	0	0	0	0	0	0	0	0	0	0	0	0	0	0	0	0	0	1	private
pan_gene_24273	pan_gene_29799	Anthesis-silking_interval;Average_internode_length_(below_ear)	Anthesis-silking_interval;Photoperiod_Growing-degree_days_to_silk	0	0	0	0	0	0	1	0	0	0	0	0	0	0	0	0	0	0	0	0	0	0	1	0	0	0	2	dispensable
pan_gene_24273	pan_gene_7850	Anthesis-silking_interval;Average_internode_length_(below_ear)	Anthesis-silking_interval;Nodes_to_ear	0	0	0	0	0	0	1	0	0	0	0	0	0	0	0	0	0	0	0	0	0	0	0	0	0	1	2	dispensable
pan_gene_24565	pan_gene_5379	Anthesis-silking_interval;Chlorophyll_B;Sucrose	Anthesis-silking_interval	0	0	0	0	0	0	1	0	0	0	0	0	0	0	0	0	0	0	0	0	0	0	0	0	0	0	1	private
pan_gene_25164	pan_gene_27255	Anthesis-silking_interval	Anthesis-silking_interval;Average_internode_length_(above_ear);Average_internode_length_(whole_plant)	0	0	0	0	0	0	1	0	0	0	0	0	0	0	0	0	0	0	0	0	0	0	0	0	0	0	1	private
pan_gene_26001	pan_gene_26699	Anthesis-silking_interval	Anthesis-silking_interval;Days_to_silk;Leaf_length;Nodes_above_ear;Nodes_per_plant;Photoperiod_growing-degree_days_to_anthesis;Plant_height;Ratio_of_ear_height_to_total_height	0	0	0	0	0	0	1	0	0	0	0	0	0	0	0	0	0	0	0	0	0	0	0	0	0	0	1	private
pan_gene_27200	pan_gene_31840	Anthesis-silking_interval;Leaf_length;Photoperiod_Growing-degree_days_to_silk	Anthesis-silking_interval;Days_to_anthesis;Ear_height;Total_amino_acids	0	0	0	0	0	0	1	0	1	0	0	0	0	0	0	0	0	0	0	0	0	0	0	0	0	0	2	dispensable
pan_gene_27521	pan_gene_27620	Anthesis-silking_interval	Anthesis-silking_interval;Glucose	0	0	0	0	0	0	1	0	0	0	0	0	0	0	0	0	0	0	0	0	0	0	0	0	0	0	1	private
pan_gene_27521	pan_gene_38178	Anthesis-silking_interval	Anthesis-silking_interval;Average_internode_length_(whole_plant);Height_above_ear	0	0	0	0	0	0	1	0	0	0	0	1	0	0	0	0	0	0	0	0	0	0	0	0	0	0	2	dispensable
pan_gene_2754	pan_gene_27620	Anthesis-silking_interval	Anthesis-silking_interval;Glucose	0	0	0	0	0	0	1	0	0	0	0	0	0	0	0	1	0	1	1	0	0	0	0	0	0	1	5	dispensable
pan_gene_2754	pan_gene_38178	Anthesis-silking_interval	Anthesis-silking_interval;Average_internode_length_(whole_plant);Height_above_ear	0	0	0	0	0	0	1	0	0	0	0	1	0	0	0	0	0	0	0	0	0	1	0	0	0	1	4	dispensable
pan_gene_27608	pan_gene_30542	Anthesis-silking_interval	Anthesis-silking_interval;Nitrate;Nodes_per_plant;Plant_height	0	0	0	0	0	0	1	0	0	0	0	0	0	0	0	0	0	0	0	0	0	0	0	0	0	0	1	private
pan_gene_27620	pan_gene_38178	Anthesis-silking_interval;Glucose	Anthesis-silking_interval;Average_internode_length_(whole_plant);Height_above_ear	0	0	0	0	0	0	1	0	1	0	0	0	0	0	1	1	0	0	0	0	0	0	0	0	0	0	4	dispensable
pan_gene_28732	pan_gene_29834	Anthesis-silking_interval;Days_to_anthesis;Ear_height;Leaf_length;Leaf_width;Nodes_per_plant;Photoperiod_Growing-degree_days_to_silk;Photoperiod_growing-degree_days_to_anthesis	Anthesis-silking_interval	0	0	0	0	0	0	1	0	0	0	0	0	0	0	0	0	0	0	0	0	0	0	0	0	0	0	1	private
pan_gene_28732	pan_gene_9123	Anthesis-silking_interval;Days_to_anthesis;Ear_height;Leaf_length;Leaf_width;Nodes_per_plant;Photoperiod_Growing-degree_days_to_silk;Photoperiod_growing-degree_days_to_anthesis	Anthesis-silking_interval	0	0	0	0	0	0	1	1	1	0	0	1	1	0	0	0	0	0	0	1	0	0	0	1	0	0	7	dispensable
pan_gene_29910	pan_gene_29922	Anthesis-silking_interval;Days_to_silk;Leaf_width	Anthesis-silking_interval	0	0	0	0	0	0	0	0	1	0	0	0	0	0	0	0	0	0	0	0	0	0	0	0	0	0	1	private
pan_gene_31090	pan_gene_6920	Anthesis-silking_interval;Average_internode_length_(whole_plant)	Anthesis-silking_interval	0	0	0	0	0	0	0	0	0	0	0	1	0	0	0	0	0	0	0	0	0	0	0	0	0	0	1	private
pan_gene_31090	pan_gene_9122	Anthesis-silking_interval;Average_internode_length_(whole_plant)	Anthesis-silking_interval;Tassel_length	0	0	0	0	0	0	0	0	0	0	0	1	0	0	0	0	0	0	0	0	0	0	0	0	0	0	1	private
pan_gene_32590	pan_gene_7850	Anthesis-silking_interval	Anthesis-silking_interval;Nodes_to_ear	0	0	0	0	0	0	1	0	0	0	0	0	0	0	0	0	0	0	0	0	1	0	0	0	0	0	2	dispensable
pan_gene_38178	pan_gene_91037	Anthesis-silking_interval;Average_internode_length_(whole_plant);Height_above_ear	Anthesis-silking_interval;Northern_Leaf_Blight	0	0	0	0	0	0	0	0	0	1	0	0	0	0	0	0	0	0	0	0	0	0	0	0	0	0	1	private
pan_gene_38178	pan_gene_9155	Anthesis-silking_interval;Average_internode_length_(whole_plant);Height_above_ear	Anthesis-silking_interval;Days_to_silk;Height_above_ear	0	0	0	0	0	0	0	0	0	0	0	0	0	0	1	0	0	0	0	0	0	0	0	0	0	0	1	private
pan_gene_8361	pan_gene_8845	Anthesis-silking_interval	Anthesis-silking_interval;Chlorophyll_A;Nodes_to_ear	0	0	0	0	0	0	1	0	0	1	0	0	0	0	0	0	0	0	0	1	1	0	0	0	0	0	4	dispensable
pan_gene_10802	pan_gene_22236	100_Kernel_weight;Anthesis-silking_interval;PCA_of_metabolites:_PC2;Ratio_of_ear_height_to_total_height	Anthesis-silking_interval;Average_internode_length_(above_ear);Chlorophyll_B;Days_to_anthesis	0	0	0	0	0	0	0	1	0	0	0	0	0	0	0	0	0	0	0	0	0	0	0	0	0	0	1	private
pan_gene_10802	pan_gene_31577	100_Kernel_weight;Anthesis-silking_interval;PCA_of_metabolites:_PC2;Ratio_of_ear_height_to_total_height	Anthesis-silking_interval	0	0	0	0	0	0	0	1	0	0	0	0	0	0	0	0	0	0	0	0	0	0	0	0	0	0	1	private
pan_gene_11259	pan_gene_27620	Anthesis-silking_interval;Average_internode_length_(below_ear)	Anthesis-silking_interval;Glucose	0	0	0	0	0	0	0	1	0	0	0	0	0	0	0	0	0	0	0	0	0	0	0	0	0	0	1	private
pan_gene_11259	pan_gene_4320	Anthesis-silking_interval;Average_internode_length_(below_ear)	Anthesis-silking_interval	0	0	0	0	0	0	0	1	0	0	0	0	0	0	0	1	0	0	0	0	0	0	0	0	0	0	2	dispensable
pan_gene_11506	pan_gene_11507	Anthesis-silking_interval	Anthesis-silking_interval	0	0	0	0	0	0	0	1	0	0	0	0	0	0	0	0	0	0	0	0	0	0	1	0	0	0	2	dispensable
pan_gene_11506	pan_gene_38845	Anthesis-silking_interval	Anthesis-silking_interval	0	0	0	0	0	0	0	1	0	0	0	0	0	0	0	0	0	0	0	0	0	0	0	0	0	0	1	private
pan_gene_12387	pan_gene_9453	Anthesis-silking_interval;Nodes_per_plant	Anthesis-silking_interval	0	0	0	0	0	0	0	1	0	0	0	0	0	0	0	0	0	0	0	0	0	0	0	0	0	0	1	private
pan_gene_14162	pan_gene_9158	Anthesis-silking_interval;Boxcox-transformed_leaf_angle;Nitrate	Anthesis-silking_interval;Glucose;Stalk_strength	0	0	0	0	0	0	0	1	0	0	0	0	0	0	0	0	0	0	0	0	0	0	0	0	0	0	1	private
pan_gene_15831	pan_gene_26981	Anthesis-silking_interval	Anthesis-silking_interval;Northern_Leaf_Blight	0	0	0	0	0	0	0	1	0	0	0	0	0	0	0	0	0	0	0	0	0	0	0	0	0	0	1	private
pan_gene_15831	pan_gene_9122	Anthesis-silking_interval	Anthesis-silking_interval;Tassel_length	0	0	0	0	0	0	0	1	0	0	0	0	0	0	0	0	0	0	0	0	0	0	0	1	0	0	2	dispensable
pan_gene_17547	pan_gene_17710	Anthesis-silking_interval	Anthesis-silking_interval	0	0	0	0	0	0	0	1	0	0	0	0	0	1	0	0	0	0	0	0	0	0	0	0	0	0	2	dispensable
pan_gene_17547	pan_gene_365	Anthesis-silking_interval	Anthesis-silking_interval;Average_internode_length_(above_ear);Height_above_ear;Plant_height	0	0	0	0	0	0	0	1	1	0	0	0	0	1	0	0	0	0	0	0	0	0	0	0	0	0	3	dispensable
pan_gene_17705	pan_gene_9481	Anthesis-silking_interval;Days_to_anthesis;Days_to_silk;Protein	Anthesis-silking_interval	0	0	0	0	0	0	0	1	0	0	0	0	0	0	1	0	0	0	0	0	0	0	0	0	0	0	2	dispensable
pan_gene_17710	pan_gene_365	Anthesis-silking_interval	Anthesis-silking_interval;Average_internode_length_(above_ear);Height_above_ear;Plant_height	0	0	0	0	0	0	0	1	0	0	1	0	1	1	0	0	0	0	0	0	0	0	0	0	0	0	4	dispensable
pan_gene_17710	pan_gene_9144	Anthesis-silking_interval	Anthesis-silking_interval;Days_to_anthesis;Days_to_silk	0	0	0	0	0	0	0	1	0	0	0	0	0	0	0	0	0	0	0	0	0	0	0	0	0	0	1	private
pan_gene_18433	pan_gene_8371	Anthesis-silking_interval	Anthesis-silking_interval;Nitrate	0	0	0	0	0	0	0	1	1	0	0	0	1	0	0	0	1	0	0	1	1	1	0	0	0	1	8	dispensable
pan_gene_19283	pan_gene_22215	Anthesis-silking_interval;Average_internode_length_(above_ear);Chlorophyll_A	Anthesis-silking_interval;Nodes_to_ear	0	0	0	0	0	0	0	0	0	0	0	1	0	0	0	0	0	0	0	0	0	0	0	0	0	0	1	private
pan_gene_19299	pan_gene_21021	Anthesis-silking_interval;Chlorophyll_A;Days_to_anthesis;Glutamate;PCA_of_metabolites:_PC1;PCA_of_metabolites:_PC2;Total_amino_acids	Anthesis-silking_interval	0	0	0	0	0	0	0	1	0	0	0	0	0	0	0	0	0	0	0	0	0	0	0	0	0	0	1	private
pan_gene_19299	pan_gene_29887	Anthesis-silking_interval;Chlorophyll_A;Days_to_anthesis;Glutamate;PCA_of_metabolites:_PC1;PCA_of_metabolites:_PC2;Total_amino_acids	Anthesis-silking_interval;Days_to_anthesis;Leaf_width;Photoperiod_Growing-degree_days_to_silk	0	0	0	0	0	0	0	1	0	0	0	0	0	0	0	0	0	0	0	0	0	0	0	0	0	0	1	private
pan_gene_19299	pan_gene_31577	Anthesis-silking_interval;Chlorophyll_A;Days_to_anthesis;Glutamate;PCA_of_metabolites:_PC1;PCA_of_metabolites:_PC2;Total_amino_acids	Anthesis-silking_interval	0	0	0	0	0	0	0	1	0	0	0	0	0	0	0	0	0	0	0	0	0	0	0	0	0	0	1	private
pan_gene_19299	pan_gene_8371	Anthesis-silking_interval;Chlorophyll_A;Days_to_anthesis;Glutamate;PCA_of_metabolites:_PC1;PCA_of_metabolites:_PC2;Total_amino_acids	Anthesis-silking_interval;Nitrate	0	0	0	0	0	0	0	1	1	0	0	0	0	0	0	0	0	0	0	0	0	0	1	0	0	0	3	dispensable
pan_gene_19329	pan_gene_24576	100_Kernel_weight;Anthesis-silking_interval;Fructose;Nitrate	Anthesis-silking_interval	0	0	0	0	0	0	0	1	0	0	0	1	0	0	0	0	0	0	0	0	0	0	0	0	0	0	2	dispensable
pan_gene_21021	pan_gene_21302	Anthesis-silking_interval	Anthesis-silking_interval	0	0	0	0	0	0	0	1	0	0	0	0	0	0	0	0	0	0	0	0	0	0	0	0	0	0	1	private
pan_gene_21021	pan_gene_26602	Anthesis-silking_interval	Anthesis-silking_interval;Height_above_ear;Nodes_per_plant;Southern_leaf_blight	0	0	0	0	0	0	0	1	0	0	0	0	0	0	0	0	0	0	0	0	0	0	0	0	0	0	1	private
pan_gene_21021	pan_gene_32547	Anthesis-silking_interval	Anthesis-silking_interval;Average_internode_length_(whole_plant);Ear_row_number;Plant_height;Tassel_branch_number	0	0	0	0	0	0	0	1	0	0	0	0	0	0	0	0	0	0	0	0	0	0	0	0	0	0	1	private
pan_gene_21021	pan_gene_4304	Anthesis-silking_interval	Anthesis-silking_interval	0	0	0	0	0	0	0	1	0	0	0	0	0	0	0	0	0	0	0	0	0	0	0	0	0	0	1	private
pan_gene_21021	pan_gene_6799	Anthesis-silking_interval	Anthesis-silking_interval	0	0	0	0	0	0	0	1	0	0	0	0	0	0	0	0	0	0	0	0	0	0	0	0	0	0	1	private
pan_gene_21302	pan_gene_22255	Anthesis-silking_interval	100_Kernel_weight;Anthesis-silking_interval;Average_internode_length_(whole_plant)	0	0	0	0	0	0	0	1	1	0	0	0	1	0	0	0	0	0	0	0	0	0	0	0	0	0	3	dispensable
pan_gene_21302	pan_gene_24583	Anthesis-silking_interval	Anthesis-silking_interval;Ear_row_number	0	0	0	0	0	0	0	1	0	1	0	0	0	0	0	0	0	0	0	0	0	0	0	0	0	0	2	dispensable
pan_gene_21302	pan_gene_32533	Anthesis-silking_interval	Anthesis-silking_interval;Average_internode_length_(below_ear)	0	0	0	0	0	0	0	1	0	0	1	0	0	0	0	0	0	0	0	0	0	0	0	0	0	0	2	dispensable
pan_gene_21302	pan_gene_9481	Anthesis-silking_interval	Anthesis-silking_interval	0	0	0	0	0	0	0	1	0	0	0	0	0	0	0	0	0	0	0	0	0	0	0	0	0	0	1	private
pan_gene_21373	pan_gene_22372	Anthesis-silking_interval;Days_to_anthesis	Anthesis-silking_interval	0	0	0	0	0	0	0	0	0	0	0	0	0	0	0	0	0	1	0	0	0	0	0	1	0	0	2	dispensable
pan_gene_21381	pan_gene_9481	Anthesis-silking_interval	Anthesis-silking_interval	0	0	0	0	0	0	0	0	0	0	0	0	0	0	0	1	0	0	0	0	0	0	0	0	0	0	1	private
pan_gene_21881	pan_gene_22531	Anthesis-silking_interval;Ear_height;Leaf_width;Nodes_to_ear;Ratio_of_ear_height_to_total_height	Anthesis-silking_interval;Days_to_anthesis	0	0	0	0	0	0	0	1	0	0	0	0	0	1	1	1	0	0	0	0	0	0	0	0	0	0	4	dispensable
pan_gene_21881	pan_gene_4458	Anthesis-silking_interval;Ear_height;Leaf_width;Nodes_to_ear;Ratio_of_ear_height_to_total_height	Anthesis-silking_interval;Boxcox-transformed_leaf_angle;Days_to_silk;Nodes_above_ear;Photoperiod_Growing-degree_days_to_silk	0	0	0	0	0	0	0	1	0	1	0	0	0	0	1	0	0	0	0	0	0	0	0	0	1	0	4	dispensable
pan_gene_22215	pan_gene_24576	Anthesis-silking_interval;Nodes_to_ear	Anthesis-silking_interval	0	0	0	0	0	0	0	0	0	0	0	1	0	0	0	0	0	0	0	0	0	0	0	0	0	0	1	private
pan_gene_22216	pan_gene_9103	Anthesis-silking_interval;Nodes_to_ear	Anthesis-silking_interval;Average_internode_length_(below_ear)	0	0	0	0	0	0	0	1	0	0	0	0	0	0	0	0	0	0	0	0	0	0	0	0	0	0	1	private
pan_gene_22255	pan_gene_24583	100_Kernel_weight;Anthesis-silking_interval;Average_internode_length_(whole_plant)	Anthesis-silking_interval;Ear_row_number	0	0	0	0	0	0	0	1	0	0	0	0	0	0	0	0	0	0	0	0	0	0	0	0	0	0	1	private
pan_gene_22256	pan_gene_4343	Anthesis-silking_interval;Average_internode_length_(above_ear);Height_above_ear;Tassel_branch_number	Anthesis-silking_interval;Ear_row_number	0	0	0	0	0	0	0	1	0	0	0	0	0	0	0	0	0	0	0	0	0	0	0	0	0	0	1	private
pan_gene_22256	pan_gene_5388	Anthesis-silking_interval;Average_internode_length_(above_ear);Height_above_ear;Tassel_branch_number	Anthesis-silking_interval;Average_internode_length_(below_ear);Average_internode_length_(whole_plant);Ear_row_number	0	0	0	0	0	0	0	1	0	0	0	0	0	1	0	0	0	0	0	0	0	0	0	0	0	0	2	dispensable
pan_gene_22316	pan_gene_392	Anthesis-silking_interval	Anthesis-silking_interval	0	0	0	0	0	0	0	1	0	0	0	0	0	0	0	0	0	0	0	0	0	0	0	0	0	0	1	private
pan_gene_22372	pan_gene_392	Anthesis-silking_interval	Anthesis-silking_interval	0	0	0	0	0	0	0	1	0	0	0	0	0	0	0	0	0	0	0	0	0	0	0	0	0	0	1	private
pan_gene_22372	pan_gene_4472	Anthesis-silking_interval	Anthesis-silking_interval	0	0	0	0	0	0	0	1	0	0	0	0	0	0	0	0	0	0	0	0	0	0	0	0	0	0	1	private
pan_gene_22372	pan_gene_6990	Anthesis-silking_interval	Anthesis-silking_interval;Southern_leaf_blight	0	0	0	0	0	0	0	1	0	0	0	0	0	1	0	0	0	0	0	0	0	0	0	0	0	0	2	dispensable
pan_gene_22372	pan_gene_9154	Anthesis-silking_interval	Anthesis-silking_interval;Days_to_silk;Stalk_strength	0	0	0	0	0	0	0	1	1	0	0	0	0	0	0	0	0	0	0	0	0	0	0	0	0	0	2	dispensable
pan_gene_22557	pan_gene_8372	Anthesis-silking_interval	Anthesis-silking_interval	0	0	0	0	0	0	0	1	0	0	0	0	0	0	0	0	0	0	0	0	0	0	0	0	0	0	1	private
pan_gene_22876	pan_gene_26602	Anthesis-silking_interval	Anthesis-silking_interval;Height_above_ear;Nodes_per_plant;Southern_leaf_blight	0	0	0	0	0	0	0	1	0	0	0	0	0	0	0	0	0	0	0	0	0	0	0	0	0	0	1	private
pan_gene_22876	pan_gene_27200	Anthesis-silking_interval	Anthesis-silking_interval;Leaf_length;Photoperiod_Growing-degree_days_to_silk	0	0	0	0	0	0	0	1	0	0	0	0	0	0	0	0	0	0	0	0	0	0	0	0	0	0	1	private
pan_gene_22876	pan_gene_28732	Anthesis-silking_interval	Anthesis-silking_interval;Days_to_anthesis;Ear_height;Leaf_length;Leaf_width;Nodes_per_plant;Photoperiod_Growing-degree_days_to_silk;Photoperiod_growing-degree_days_to_anthesis	0	0	0	0	0	0	0	1	0	0	0	0	0	0	0	0	0	0	0	0	0	0	0	0	0	0	1	private
pan_gene_22876	pan_gene_32533	Anthesis-silking_interval	Anthesis-silking_interval;Average_internode_length_(below_ear)	0	0	0	0	0	0	0	1	0	0	0	0	0	0	0	0	0	0	0	0	0	0	0	0	0	0	1	private
pan_gene_22876	pan_gene_9481	Anthesis-silking_interval	Anthesis-silking_interval	0	0	0	0	0	0	0	1	0	0	0	0	0	0	0	0	0	0	0	0	0	0	0	0	0	0	1	private
pan_gene_23679	pan_gene_9122	Anthesis-silking_interval;Cob_diameter;Starch	Anthesis-silking_interval;Tassel_length	0	0	0	0	0	0	0	1	0	0	0	1	1	0	0	0	0	0	0	0	1	0	0	0	0	1	5	dispensable
pan_gene_24294	pan_gene_26689	Anthesis-silking_interval;Boxcox-transformed_leaf_angle	Anthesis-silking_interval;Boxcox-transformed_leaf_angle;Ear_height;Nodes_per_plant	0	0	0	0	0	0	0	1	0	0	0	0	0	0	0	0	0	0	0	0	0	0	0	0	0	0	1	private
pan_gene_24401	pan_gene_27608	Anthesis-silking_interval;Days_to_silk;Southern_leaf_blight	Anthesis-silking_interval	0	0	0	0	0	0	0	1	0	0	0	0	0	0	0	0	0	0	0	0	0	0	0	0	0	0	1	private
pan_gene_24449	pan_gene_5388	Anthesis-silking_interval;Average_internode_length_(below_ear);Nodes_to_ear	Anthesis-silking_interval;Average_internode_length_(below_ear);Average_internode_length_(whole_plant);Ear_row_number	0	0	0	0	0	0	0	1	0	0	0	0	0	1	0	0	0	0	0	0	0	0	0	0	0	0	2	dispensable
pan_gene_24583	pan_gene_26602	Anthesis-silking_interval;Ear_row_number	Anthesis-silking_interval;Height_above_ear;Nodes_per_plant;Southern_leaf_blight	0	0	0	0	0	0	0	1	0	0	0	0	0	0	0	0	0	0	0	0	0	0	0	0	0	0	1	private
pan_gene_24583	pan_gene_28732	Anthesis-silking_interval;Ear_row_number	Anthesis-silking_interval;Days_to_anthesis;Ear_height;Leaf_length;Leaf_width;Nodes_per_plant;Photoperiod_Growing-degree_days_to_silk;Photoperiod_growing-degree_days_to_anthesis	0	0	0	0	0	0	0	1	0	0	0	0	0	0	0	0	0	0	0	0	0	0	0	0	0	0	1	private
pan_gene_24583	pan_gene_9481	Anthesis-silking_interval;Ear_row_number	Anthesis-silking_interval	0	0	0	0	0	0	0	1	0	0	0	0	0	0	0	0	0	0	0	0	0	0	0	0	0	0	1	private
pan_gene_26176	pan_gene_31531	Anthesis-silking_interval;Height_above_ear;Total_amino_acids	Anthesis-silking_interval	0	0	0	0	0	0	0	1	1	0	0	1	0	1	0	0	0	0	0	0	0	0	0	0	0	0	4	dispensable
pan_gene_26602	pan_gene_8371	Anthesis-silking_interval;Height_above_ear;Nodes_per_plant;Southern_leaf_blight	Anthesis-silking_interval;Nitrate	0	0	0	0	0	0	0	1	0	0	0	0	1	0	0	1	1	0	0	0	0	1	1	0	0	1	7	dispensable
pan_gene_26689	pan_gene_29887	Anthesis-silking_interval;Boxcox-transformed_leaf_angle;Ear_height;Nodes_per_plant	Anthesis-silking_interval;Days_to_anthesis;Leaf_width;Photoperiod_Growing-degree_days_to_silk	0	0	0	0	0	0	0	1	0	0	0	0	0	0	0	0	0	0	0	0	0	0	0	0	0	0	1	private
pan_gene_2707	pan_gene_7849	Anthesis-silking_interval;Ear_row_number;Nodes_to_ear	Anthesis-silking_interval;Average_internode_length_(whole_plant);Cob_diameter;Height_per_day_(until_flowering)	0	0	0	0	0	0	0	1	0	0	0	0	0	0	0	0	0	0	0	0	0	0	0	0	0	1	2	dispensable
pan_gene_27200	pan_gene_31267	Anthesis-silking_interval;Leaf_length;Photoperiod_Growing-degree_days_to_silk	Anthesis-silking_interval	0	0	0	0	0	0	0	1	0	0	0	0	0	0	0	0	0	0	0	0	0	0	0	0	0	0	1	private
pan_gene_27200	pan_gene_31577	Anthesis-silking_interval;Leaf_length;Photoperiod_Growing-degree_days_to_silk	Anthesis-silking_interval	0	0	0	0	0	0	0	1	0	0	0	0	0	0	0	0	0	0	0	0	0	0	0	0	0	0	1	private
pan_gene_2751	pan_gene_31531	Anthesis-silking_interval;Nodes_to_ear	Anthesis-silking_interval	0	0	0	0	0	0	0	1	0	0	0	0	0	0	0	0	0	0	0	0	0	0	0	0	0	0	1	private
pan_gene_27620	pan_gene_28094	Anthesis-silking_interval;Glucose	Anthesis-silking_interval	0	0	0	0	0	0	0	1	0	0	0	0	0	0	0	0	0	0	0	0	0	0	0	0	0	0	1	private
pan_gene_27620	pan_gene_4320	Anthesis-silking_interval;Glucose	Anthesis-silking_interval	0	0	0	0	0	0	0	1	0	0	0	0	0	0	0	0	0	0	0	0	0	0	0	0	0	0	1	private
pan_gene_2765	pan_gene_4218	Anthesis-silking_interval;Leaf_length	Anthesis-silking_interval;Stalk_strength	0	0	0	0	0	0	0	1	0	0	0	0	0	0	0	0	0	0	0	0	0	0	0	0	0	0	1	private
pan_gene_28732	pan_gene_31577	Anthesis-silking_interval;Days_to_anthesis;Ear_height;Leaf_length;Leaf_width;Nodes_per_plant;Photoperiod_Growing-degree_days_to_silk;Photoperiod_growing-degree_days_to_anthesis	Anthesis-silking_interval	0	0	0	0	0	0	0	1	0	0	0	0	0	0	0	0	0	0	0	0	0	0	0	0	0	0	1	private
pan_gene_28732	pan_gene_4304	Anthesis-silking_interval;Days_to_anthesis;Ear_height;Leaf_length;Leaf_width;Nodes_per_plant;Photoperiod_Growing-degree_days_to_silk;Photoperiod_growing-degree_days_to_anthesis	Anthesis-silking_interval	0	0	0	0	0	0	0	1	1	0	0	0	0	0	0	0	0	0	0	0	0	0	0	0	0	0	2	dispensable
pan_gene_28732	pan_gene_9481	Anthesis-silking_interval;Days_to_anthesis;Ear_height;Leaf_length;Leaf_width;Nodes_per_plant;Photoperiod_Growing-degree_days_to_silk;Photoperiod_growing-degree_days_to_anthesis	Anthesis-silking_interval	0	0	0	0	0	0	0	1	0	0	0	0	0	0	1	0	0	0	0	0	0	0	0	0	0	0	2	dispensable
pan_gene_29887	pan_gene_4304	Anthesis-silking_interval;Days_to_anthesis;Leaf_width;Photoperiod_Growing-degree_days_to_silk	Anthesis-silking_interval	0	0	0	0	0	0	0	1	1	1	1	0	0	0	0	0	0	0	0	0	0	0	0	0	0	0	4	dispensable
pan_gene_31267	pan_gene_9481	Anthesis-silking_interval	Anthesis-silking_interval	0	0	0	0	0	0	0	1	0	0	0	0	0	0	0	0	0	0	0	0	0	0	0	0	0	0	1	private
pan_gene_31531	pan_gene_9099	Anthesis-silking_interval	Anthesis-silking_interval;Days_to_silk;Ear_height	0	0	0	0	0	0	0	1	0	0	0	0	0	0	0	0	0	0	0	0	0	0	0	0	0	0	1	private
pan_gene_31577	pan_gene_32533	Anthesis-silking_interval	Anthesis-silking_interval;Average_internode_length_(below_ear)	0	0	0	0	0	0	0	1	0	0	0	0	0	0	0	0	0	1	0	0	0	0	0	0	0	0	2	dispensable
pan_gene_31577	pan_gene_8371	Anthesis-silking_interval	Anthesis-silking_interval;Nitrate	0	0	0	0	0	0	0	1	0	0	0	0	0	0	0	0	0	0	0	0	0	0	0	0	0	0	1	private
pan_gene_32533	pan_gene_8371	Anthesis-silking_interval;Average_internode_length_(below_ear)	Anthesis-silking_interval;Nitrate	0	0	0	0	0	0	0	1	0	0	0	0	0	0	0	0	0	0	0	0	0	0	0	0	0	0	1	private
pan_gene_32547	pan_gene_8371	Anthesis-silking_interval;Average_internode_length_(whole_plant);Ear_row_number;Plant_height;Tassel_branch_number	Anthesis-silking_interval;Nitrate	0	0	0	0	0	0	0	1	1	0	0	0	1	0	0	0	0	1	0	1	0	0	1	1	0	0	7	dispensable
pan_gene_32547	pan_gene_9481	Anthesis-silking_interval;Average_internode_length_(whole_plant);Ear_row_number;Plant_height;Tassel_branch_number	Anthesis-silking_interval	0	0	0	0	0	0	0	1	0	0	1	0	0	0	0	0	0	0	0	0	0	0	0	0	0	0	2	dispensable
pan_gene_365	pan_gene_4463	Anthesis-silking_interval;Average_internode_length_(above_ear);Height_above_ear;Plant_height	Anthesis-silking_interval;Leaf_length;Nodes_per_plant	0	0	0	0	0	0	0	1	0	0	0	0	1	0	0	0	0	0	0	0	0	0	0	0	0	0	2	dispensable
pan_gene_38845	pan_gene_49378	Anthesis-silking_interval	Anthesis-silking_interval	0	0	0	0	0	0	0	1	0	0	0	0	0	0	0	0	0	0	0	0	0	0	0	0	0	0	1	private
pan_gene_38845	pan_gene_7839	Anthesis-silking_interval	Anthesis-silking_interval	0	0	0	0	0	0	0	1	1	0	0	0	0	1	0	0	0	0	0	0	0	0	0	0	0	0	3	dispensable
pan_gene_392	pan_gene_9154	Anthesis-silking_interval	Anthesis-silking_interval;Days_to_silk;Stalk_strength	0	0	0	0	0	0	0	1	0	0	0	0	0	0	0	0	0	0	0	0	0	0	0	0	0	0	1	private
pan_gene_4165	pan_gene_5378	Anthesis-silking_interval;Tassel_branch_number	Anthesis-silking_interval	0	0	0	0	0	0	0	1	0	0	0	0	0	0	0	0	0	0	0	0	0	0	0	0	0	0	1	private
pan_gene_4165	pan_gene_9124	Anthesis-silking_interval;Tassel_branch_number	Anthesis-silking_interval	0	0	0	0	0	0	0	1	0	0	0	0	0	0	0	0	0	0	0	0	0	0	0	0	0	0	1	private
pan_gene_4320	pan_gene_8267	Anthesis-silking_interval	Anthesis-silking_interval;Boxcox-transformed_leaf_angle	0	0	0	0	0	0	0	1	0	0	0	0	0	0	0	0	0	0	0	0	0	0	0	0	0	0	1	private
pan_gene_4320	pan_gene_9123	Anthesis-silking_interval	Anthesis-silking_interval	0	0	0	0	0	0	0	1	0	0	0	0	0	0	0	0	0	0	0	0	0	0	0	0	0	0	1	private
pan_gene_4472	pan_gene_9154	Anthesis-silking_interval	Anthesis-silking_interval;Days_to_silk;Stalk_strength	0	0	0	0	0	0	0	1	0	0	0	0	0	0	0	0	0	0	0	0	0	0	0	0	0	0	1	private
pan_gene_49378	pan_gene_7839	Anthesis-silking_interval	Anthesis-silking_interval	0	0	0	0	0	0	0	1	0	0	0	0	0	0	0	0	0	0	0	0	0	0	0	0	0	0	1	private
pan_gene_6990	pan_gene_9154	Anthesis-silking_interval;Southern_leaf_blight	Anthesis-silking_interval;Days_to_silk;Stalk_strength	0	0	0	0	0	0	0	1	0	0	0	0	0	0	0	0	0	0	0	0	0	0	0	0	0	0	1	private
pan_gene_8371	pan_gene_9481	Anthesis-silking_interval;Nitrate	Anthesis-silking_interval	0	0	0	0	0	0	0	1	0	0	0	0	0	0	0	0	0	0	0	0	0	0	0	1	0	0	2	dispensable
pan_gene_8389	pan_gene_9154	Anthesis-silking_interval	Anthesis-silking_interval;Days_to_silk;Stalk_strength	0	0	0	0	0	0	0	1	0	0	0	0	0	0	0	0	0	0	0	0	0	0	0	0	0	0	1	private
pan_gene_8829	pan_gene_9144	Anthesis-silking_interval;Height_above_ear;Nodes_to_ear;Ratio_of_ear_height_to_total_height;Stalk_strength	Anthesis-silking_interval;Days_to_anthesis;Days_to_silk	0	0	0	0	0	0	0	1	0	0	0	0	0	0	0	0	0	0	0	0	0	0	1	0	0	0	2	dispensable
pan_gene_10290	pan_gene_21312	Anthesis-silking_interval;Southern_leaf_blight	Anthesis-silking_interval;Sucrose	0	0	0	0	0	0	0	0	1	0	0	1	1	0	0	0	0	0	0	0	0	1	0	0	0	0	4	dispensable
pan_gene_10290	pan_gene_21873	Anthesis-silking_interval;Southern_leaf_blight	Anthesis-silking_interval;Ear_row_number	0	0	0	0	0	0	0	0	0	0	0	1	0	0	0	0	0	0	0	0	0	0	0	0	0	0	1	private
pan_gene_10290	pan_gene_8855	Anthesis-silking_interval;Southern_leaf_blight	Anthesis-silking_interval;Average_internode_length_(whole_plant);Nodes_per_plant;Nodes_to_ear	0	0	0	0	0	0	0	0	1	0	0	0	0	0	0	0	0	0	0	0	0	0	0	0	0	0	1	private
pan_gene_10802	pan_gene_18433	100_Kernel_weight;Anthesis-silking_interval;PCA_of_metabolites:_PC2;Ratio_of_ear_height_to_total_height	Anthesis-silking_interval	0	0	0	0	0	0	0	0	1	0	0	1	1	0	0	0	0	0	0	1	1	1	0	0	0	0	6	dispensable
pan_gene_10802	pan_gene_19278	100_Kernel_weight;Anthesis-silking_interval;PCA_of_metabolites:_PC2;Ratio_of_ear_height_to_total_height	Anthesis-silking_interval;Average_internode_length_(above_ear);Nitrate;PCA_of_metabolites:_PC2	0	0	0	0	0	0	0	0	0	0	0	0	0	0	0	0	0	0	0	0	0	0	0	0	1	0	1	private
pan_gene_10802	pan_gene_21881	100_Kernel_weight;Anthesis-silking_interval;PCA_of_metabolites:_PC2;Ratio_of_ear_height_to_total_height	Anthesis-silking_interval;Ear_height;Leaf_width;Nodes_to_ear;Ratio_of_ear_height_to_total_height	0	0	0	0	0	0	0	0	1	0	0	0	0	0	0	0	0	0	0	0	0	0	0	0	0	0	1	private
pan_gene_10802	pan_gene_21928	100_Kernel_weight;Anthesis-silking_interval;PCA_of_metabolites:_PC2;Ratio_of_ear_height_to_total_height	Anthesis-silking_interval	0	0	0	0	0	0	0	0	1	0	0	1	0	0	0	0	0	0	0	0	1	1	0	0	1	0	5	dispensable
pan_gene_10802	pan_gene_24294	100_Kernel_weight;Anthesis-silking_interval;PCA_of_metabolites:_PC2;Ratio_of_ear_height_to_total_height	Anthesis-silking_interval;Boxcox-transformed_leaf_angle	0	0	0	0	0	0	0	0	1	0	0	0	0	0	0	0	0	0	0	0	1	0	0	0	0	0	2	dispensable
pan_gene_10802	pan_gene_35464	100_Kernel_weight;Anthesis-silking_interval;PCA_of_metabolites:_PC2;Ratio_of_ear_height_to_total_height	Anthesis-silking_interval;Northern_Leaf_Blight	0	0	0	0	0	0	0	0	1	0	0	0	0	0	0	0	0	0	0	0	0	0	0	0	0	0	1	private
pan_gene_10802	pan_gene_5368	100_Kernel_weight;Anthesis-silking_interval;PCA_of_metabolites:_PC2;Ratio_of_ear_height_to_total_height	Anthesis-silking_interval;Cob_diameter;Leaf_length;Nodes_above_ear;Photoperiod_growing-degree_days_to_anthesis	0	0	0	0	0	0	0	0	1	0	0	0	0	0	0	0	0	0	0	0	0	0	0	0	0	0	1	private
pan_gene_10802	pan_gene_6990	100_Kernel_weight;Anthesis-silking_interval;PCA_of_metabolites:_PC2;Ratio_of_ear_height_to_total_height	Anthesis-silking_interval;Southern_leaf_blight	0	0	0	0	0	0	0	0	1	0	0	0	0	0	0	0	0	0	0	0	0	0	0	0	0	0	1	private
pan_gene_10802	pan_gene_7798	100_Kernel_weight;Anthesis-silking_interval;PCA_of_metabolites:_PC2;Ratio_of_ear_height_to_total_height	Anthesis-silking_interval	0	0	0	0	0	0	0	0	1	0	0	0	0	0	0	0	0	0	0	0	0	0	0	0	0	0	1	private
pan_gene_10802	pan_gene_8389	100_Kernel_weight;Anthesis-silking_interval;PCA_of_metabolites:_PC2;Ratio_of_ear_height_to_total_height	Anthesis-silking_interval	0	0	0	0	0	0	0	0	1	0	0	0	0	0	0	0	0	0	0	0	0	0	0	0	0	0	1	private
pan_gene_10802	pan_gene_8827	100_Kernel_weight;Anthesis-silking_interval;PCA_of_metabolites:_PC2;Ratio_of_ear_height_to_total_height	Anthesis-silking_interval;Average_internode_length_(above_ear);Nodes_per_plant	0	0	0	0	0	0	0	0	1	0	0	0	0	0	0	0	0	0	0	0	0	0	0	0	1	0	2	dispensable
pan_gene_10802	pan_gene_9108	100_Kernel_weight;Anthesis-silking_interval;PCA_of_metabolites:_PC2;Ratio_of_ear_height_to_total_height	Anthesis-silking_interval	0	0	0	0	0	0	0	0	0	0	0	0	0	0	0	0	0	0	0	0	0	0	0	0	1	0	1	private
pan_gene_11259	pan_gene_24102	Anthesis-silking_interval;Average_internode_length_(below_ear)	Anthesis-silking_interval	0	0	0	0	0	0	0	0	1	0	0	0	0	0	0	0	0	0	0	0	1	0	0	0	0	0	2	dispensable
pan_gene_11259	pan_gene_24284	Anthesis-silking_interval;Average_internode_length_(below_ear)	Anthesis-silking_interval;Nodes_to_ear	0	0	0	0	0	0	0	0	1	0	0	0	0	0	0	0	0	0	0	0	0	0	0	0	0	0	1	private
pan_gene_11505	pan_gene_19007	Anthesis-silking_interval;Stalk_strength	Anthesis-silking_interval	0	0	0	0	0	0	0	0	1	0	0	0	0	0	0	0	0	0	0	0	0	0	0	0	0	0	1	private
pan_gene_11505	pan_gene_26602	Anthesis-silking_interval;Stalk_strength	Anthesis-silking_interval;Height_above_ear;Nodes_per_plant;Southern_leaf_blight	0	0	0	0	0	0	0	0	1	0	0	0	0	0	0	0	0	0	0	0	0	0	0	0	0	0	1	private
pan_gene_11505	pan_gene_28732	Anthesis-silking_interval;Stalk_strength	Anthesis-silking_interval;Days_to_anthesis;Ear_height;Leaf_length;Leaf_width;Nodes_per_plant;Photoperiod_Growing-degree_days_to_silk;Photoperiod_growing-degree_days_to_anthesis	0	0	0	0	0	0	0	0	1	0	0	0	0	0	0	0	0	0	0	0	0	0	0	0	0	0	1	private
pan_gene_11505	pan_gene_32547	Anthesis-silking_interval;Stalk_strength	Anthesis-silking_interval;Average_internode_length_(whole_plant);Ear_row_number;Plant_height;Tassel_branch_number	0	0	0	0	0	0	0	0	1	0	0	1	0	0	0	0	0	0	0	0	0	1	0	0	0	0	3	dispensable
pan_gene_11505	pan_gene_6799	Anthesis-silking_interval;Stalk_strength	Anthesis-silking_interval	0	0	0	0	0	0	0	0	1	0	0	0	0	0	0	0	0	0	0	0	0	0	0	0	0	0	1	private
pan_gene_11558	pan_gene_27620	Anthesis-silking_interval	Anthesis-silking_interval;Glucose	0	0	0	0	0	0	0	0	1	0	0	0	0	0	0	0	0	0	0	0	0	0	0	0	0	0	1	private
pan_gene_11709	pan_gene_21312	Anthesis-silking_interval	Anthesis-silking_interval;Sucrose	0	0	0	0	0	0	0	0	1	0	0	1	1	0	0	0	0	0	1	0	0	1	0	0	0	0	5	dispensable
pan_gene_11709	pan_gene_8839	Anthesis-silking_interval	Anthesis-silking_interval;Height_above_ear	0	0	0	0	0	0	0	0	0	0	1	0	1	0	0	0	0	0	0	0	0	0	0	0	0	0	2	dispensable
pan_gene_12871	pan_gene_18412	Anthesis-silking_interval	Anthesis-silking_interval	0	0	0	0	0	0	0	0	1	0	0	0	0	0	0	0	0	0	0	0	0	0	0	0	0	0	1	private
pan_gene_12871	pan_gene_19007	Anthesis-silking_interval	Anthesis-silking_interval	0	0	0	0	0	0	0	0	1	0	0	0	0	0	0	0	0	0	0	0	0	0	0	0	0	0	1	private
pan_gene_12871	pan_gene_22257	Anthesis-silking_interval	Anthesis-silking_interval;Average_internode_length_(whole_plant);Tassel_branch_number	0	0	0	0	0	0	0	0	1	0	0	0	0	0	0	0	0	0	0	0	0	0	0	0	0	0	1	private
pan_gene_12871	pan_gene_24294	Anthesis-silking_interval	Anthesis-silking_interval;Boxcox-transformed_leaf_angle	0	0	0	0	0	0	0	0	1	0	0	0	0	0	0	0	0	0	0	0	0	0	0	0	0	0	1	private
pan_gene_12871	pan_gene_26909	Anthesis-silking_interval	Anthesis-silking_interval;Ratio_of_ear_height_to_total_height	0	0	0	0	0	0	0	0	1	0	0	0	0	0	0	0	0	0	0	0	0	0	0	0	0	0	1	private
pan_gene_12871	pan_gene_2750	Anthesis-silking_interval	Anthesis-silking_interval;Nodes_to_ear	0	0	0	0	0	0	0	0	1	0	0	0	0	0	0	0	0	0	0	0	0	0	0	0	0	0	1	private
pan_gene_12871	pan_gene_4304	Anthesis-silking_interval	Anthesis-silking_interval	0	0	0	0	0	0	0	0	1	0	0	0	0	0	0	0	0	0	0	0	0	0	0	0	0	0	1	private
pan_gene_12871	pan_gene_4472	Anthesis-silking_interval	Anthesis-silking_interval	0	0	0	0	0	0	0	0	1	0	0	0	0	0	0	0	0	0	0	0	0	0	0	0	0	0	1	private
pan_gene_12871	pan_gene_6799	Anthesis-silking_interval	Anthesis-silking_interval	0	0	0	0	0	0	0	0	1	0	0	0	0	0	0	0	0	0	0	0	0	0	0	0	0	0	1	private
pan_gene_13977	pan_gene_26689	Anthesis-silking_interval	Anthesis-silking_interval;Boxcox-transformed_leaf_angle;Ear_height;Nodes_per_plant	0	0	0	0	0	0	0	0	1	0	0	0	0	0	0	0	0	0	0	0	0	1	0	0	0	0	2	dispensable
pan_gene_14609	pan_gene_17550	Anthesis-silking_interval	Anthesis-silking_interval;Ear_row_number	0	0	0	0	0	0	0	0	1	0	0	0	0	0	0	0	0	0	0	0	0	0	0	0	0	0	1	private
pan_gene_17547	pan_gene_23861	Anthesis-silking_interval	Anthesis-silking_interval	0	0	0	0	0	0	0	0	1	0	0	0	0	1	0	0	0	0	0	0	0	0	0	0	0	0	2	dispensable
pan_gene_17547	pan_gene_29477	Anthesis-silking_interval	Anthesis-silking_interval	0	0	0	0	0	0	0	0	1	0	0	1	1	0	0	0	0	1	1	0	0	0	0	0	0	0	5	dispensable
pan_gene_17547	pan_gene_4343	Anthesis-silking_interval	Anthesis-silking_interval;Ear_row_number	0	0	0	0	0	0	0	0	1	0	0	0	0	0	0	0	0	0	0	0	0	0	0	0	0	0	1	private
pan_gene_17547	pan_gene_9144	Anthesis-silking_interval	Anthesis-silking_interval;Days_to_anthesis;Days_to_silk	0	0	0	0	0	0	0	0	1	0	0	0	0	0	0	0	0	0	0	0	0	0	0	1	0	0	2	dispensable
pan_gene_17550	pan_gene_6920	Anthesis-silking_interval;Ear_row_number	Anthesis-silking_interval	0	0	0	0	0	0	0	0	1	0	0	0	0	0	0	0	0	0	0	0	0	0	0	0	0	0	1	private
pan_gene_17705	pan_gene_21928	Anthesis-silking_interval;Days_to_anthesis;Days_to_silk;Protein	Anthesis-silking_interval	0	0	0	0	0	0	0	0	1	0	0	0	0	0	0	0	0	0	0	0	0	0	0	0	0	0	1	private
pan_gene_17705	pan_gene_2750	Anthesis-silking_interval;Days_to_anthesis;Days_to_silk;Protein	Anthesis-silking_interval;Nodes_to_ear	0	0	0	0	0	0	0	0	1	0	0	0	0	0	0	0	0	0	0	0	0	0	0	0	0	0	1	private
pan_gene_17705	pan_gene_31840	Anthesis-silking_interval;Days_to_anthesis;Days_to_silk;Protein	Anthesis-silking_interval;Days_to_anthesis;Ear_height;Total_amino_acids	0	0	0	0	0	0	0	0	1	0	0	0	0	0	0	0	0	0	0	0	0	0	0	0	0	0	1	private
pan_gene_17705	pan_gene_8267	Anthesis-silking_interval;Days_to_anthesis;Days_to_silk;Protein	Anthesis-silking_interval;Boxcox-transformed_leaf_angle	0	0	0	0	0	0	0	0	1	0	0	0	0	0	0	0	0	0	0	0	0	0	0	0	0	0	1	private
pan_gene_17710	pan_gene_4343	Anthesis-silking_interval	Anthesis-silking_interval;Ear_row_number	0	0	0	0	0	0	0	0	1	0	1	0	0	0	0	0	0	0	0	1	0	0	0	0	0	0	3	dispensable
pan_gene_18412	pan_gene_26909	Anthesis-silking_interval	Anthesis-silking_interval;Ratio_of_ear_height_to_total_height	0	0	0	0	0	0	0	0	1	0	0	0	0	0	0	0	0	0	0	0	0	0	0	0	0	0	1	private
pan_gene_18424	pan_gene_2751	Anthesis-silking_interval	Anthesis-silking_interval;Nodes_to_ear	0	0	0	0	0	0	0	0	1	1	0	1	1	0	0	0	0	1	0	0	0	0	0	0	1	0	6	dispensable
pan_gene_18432	pan_gene_23861	Anthesis-silking_interval	Anthesis-silking_interval	0	0	0	0	0	0	0	0	1	0	0	0	1	1	0	0	0	0	0	0	0	0	0	0	0	0	3	dispensable
pan_gene_18433	pan_gene_21374	Anthesis-silking_interval	Anthesis-silking_interval;Ratio_of_ear_height_to_total_height	0	0	0	0	0	0	0	0	1	0	0	0	0	0	0	0	0	0	0	0	0	0	0	0	0	0	1	private
pan_gene_18433	pan_gene_21881	Anthesis-silking_interval	Anthesis-silking_interval;Ear_height;Leaf_width;Nodes_to_ear;Ratio_of_ear_height_to_total_height	0	0	0	0	0	0	0	0	1	0	0	0	0	0	0	0	0	0	1	0	0	0	0	0	0	0	2	dispensable
pan_gene_18433	pan_gene_35464	Anthesis-silking_interval	Anthesis-silking_interval;Northern_Leaf_Blight	0	0	0	0	0	0	0	0	1	0	0	0	0	0	0	0	0	0	0	0	0	0	0	0	0	0	1	private
pan_gene_18433	pan_gene_6990	Anthesis-silking_interval	Anthesis-silking_interval;Southern_leaf_blight	0	0	0	0	0	0	0	0	1	0	0	0	0	0	0	0	0	0	0	0	0	0	0	0	0	0	1	private
pan_gene_18433	pan_gene_9123	Anthesis-silking_interval	Anthesis-silking_interval	0	0	0	0	0	0	0	0	1	0	0	0	0	0	0	0	0	0	0	1	0	0	0	0	0	0	2	dispensable
pan_gene_18982	pan_gene_22216	Anthesis-silking_interval;Boxcox-transformed_leaf_angle;Plant_height	Anthesis-silking_interval;Nodes_to_ear	0	0	0	0	0	0	0	0	1	0	0	0	0	0	0	0	0	0	0	0	0	0	1	0	0	0	2	dispensable
pan_gene_18982	pan_gene_22218	Anthesis-silking_interval;Boxcox-transformed_leaf_angle;Plant_height	Anthesis-silking_interval;Chlorophyll_A;Nodes_above_ear	0	0	0	0	0	0	0	0	1	0	0	0	0	0	0	0	0	0	0	0	0	0	0	0	0	0	1	private
pan_gene_19007	pan_gene_21881	Anthesis-silking_interval	Anthesis-silking_interval;Ear_height;Leaf_width;Nodes_to_ear;Ratio_of_ear_height_to_total_height	0	0	0	0	0	0	0	0	1	0	0	0	0	0	0	0	0	0	0	0	0	0	0	0	0	0	1	private
pan_gene_19007	pan_gene_28732	Anthesis-silking_interval	Anthesis-silking_interval;Days_to_anthesis;Ear_height;Leaf_length;Leaf_width;Nodes_per_plant;Photoperiod_Growing-degree_days_to_silk;Photoperiod_growing-degree_days_to_anthesis	0	0	0	0	0	0	0	0	1	0	0	0	0	0	0	0	0	0	0	0	0	0	0	0	0	0	1	private
pan_gene_19007	pan_gene_35464	Anthesis-silking_interval	Anthesis-silking_interval;Northern_Leaf_Blight	0	0	0	0	0	0	0	0	1	0	0	0	0	0	0	0	0	0	0	0	0	0	0	0	0	0	1	private
pan_gene_19007	pan_gene_38845	Anthesis-silking_interval	Anthesis-silking_interval	0	0	0	0	0	0	0	0	1	0	0	0	0	0	0	0	0	0	0	0	0	1	0	0	0	0	2	dispensable
pan_gene_19007	pan_gene_4064	Anthesis-silking_interval	Anthesis-silking_interval	0	0	0	0	0	0	0	0	1	0	0	0	0	0	0	0	0	0	0	0	0	0	0	0	0	0	1	private
pan_gene_19007	pan_gene_6990	Anthesis-silking_interval	Anthesis-silking_interval;Southern_leaf_blight	0	0	0	0	0	0	0	0	1	0	0	0	0	0	0	0	0	0	0	0	0	0	0	0	0	0	1	private
pan_gene_19123	pan_gene_27822	Anthesis-silking_interval;Chlorophyll_A;Ear_height;Nodes_to_ear;Tassel_branch_number	Anthesis-silking_interval;Boxcox-transformed_leaf_angle;Ear_height;Nitrate;Photoperiod_Growing-degree_days_to_silk;Ratio_of_ear_height_to_total_height	0	0	0	0	0	0	0	0	1	0	1	0	0	0	0	0	0	0	0	0	1	0	0	0	0	0	3	dispensable
pan_gene_19124	pan_gene_26699	Anthesis-silking_interval;Boxcox-transformed_leaf_angle;Nodes_to_ear;Tassel_branch_number;Tassel_length;Total_amino_acids	Anthesis-silking_interval;Days_to_silk;Leaf_length;Nodes_above_ear;Nodes_per_plant;Photoperiod_growing-degree_days_to_anthesis;Plant_height;Ratio_of_ear_height_to_total_height	0	0	0	0	0	0	0	0	1	0	0	0	0	0	0	0	0	1	0	0	0	0	0	0	0	0	2	dispensable
pan_gene_1922	pan_gene_9158	Anthesis-silking_interval;Leaf_length	Anthesis-silking_interval;Glucose;Stalk_strength	0	0	0	0	0	0	0	0	1	0	0	0	0	0	0	0	0	1	0	0	0	0	0	0	0	0	2	dispensable
pan_gene_19299	pan_gene_21374	Anthesis-silking_interval;Chlorophyll_A;Days_to_anthesis;Glutamate;PCA_of_metabolites:_PC1;PCA_of_metabolites:_PC2;Total_amino_acids	Anthesis-silking_interval;Ratio_of_ear_height_to_total_height	0	0	0	0	0	0	0	0	1	0	0	0	0	0	0	0	0	0	0	0	0	0	0	0	0	0	1	private
pan_gene_19299	pan_gene_35464	Anthesis-silking_interval;Chlorophyll_A;Days_to_anthesis;Glutamate;PCA_of_metabolites:_PC1;PCA_of_metabolites:_PC2;Total_amino_acids	Anthesis-silking_interval;Northern_Leaf_Blight	0	0	0	0	0	0	0	0	1	0	0	0	0	0	0	0	0	0	0	0	0	0	0	0	0	0	1	private
pan_gene_19299	pan_gene_6990	Anthesis-silking_interval;Chlorophyll_A;Days_to_anthesis;Glutamate;PCA_of_metabolites:_PC1;PCA_of_metabolites:_PC2;Total_amino_acids	Anthesis-silking_interval;Southern_leaf_blight	0	0	0	0	0	0	0	0	1	0	0	0	0	0	0	0	0	0	0	0	0	0	0	0	0	0	1	private
pan_gene_19299	pan_gene_9123	Anthesis-silking_interval;Chlorophyll_A;Days_to_anthesis;Glutamate;PCA_of_metabolites:_PC1;PCA_of_metabolites:_PC2;Total_amino_acids	Anthesis-silking_interval	0	0	0	0	0	0	0	0	1	0	0	0	0	1	0	0	0	0	0	0	0	0	0	0	0	0	2	dispensable
pan_gene_20034	pan_gene_9153	Anthesis-silking_interval;Leaf_length;Plant_height	Anthesis-silking_interval;Days_to_silk;Stalk_strength	0	0	0	0	0	0	0	0	0	0	0	0	0	0	0	0	0	0	0	0	0	0	0	0	1	0	1	private
pan_gene_21021	pan_gene_22316	Anthesis-silking_interval	Anthesis-silking_interval	0	0	0	0	0	0	0	0	1	0	0	0	0	0	0	0	0	0	0	0	0	0	0	0	0	0	1	private
pan_gene_21021	pan_gene_24273	Anthesis-silking_interval	Anthesis-silking_interval;Average_internode_length_(below_ear)	0	0	0	0	0	0	0	0	1	0	0	0	0	0	0	0	0	0	0	0	0	0	0	0	0	0	1	private
pan_gene_21302	pan_gene_22536	Anthesis-silking_interval	Anthesis-silking_interval;Chlorophyll_B	0	0	0	0	0	0	0	0	1	0	0	0	0	0	0	0	0	0	0	0	0	0	0	0	0	0	1	private
pan_gene_21302	pan_gene_27200	Anthesis-silking_interval	Anthesis-silking_interval;Leaf_length;Photoperiod_Growing-degree_days_to_silk	0	0	0	0	0	0	0	0	1	0	0	0	0	0	0	0	0	0	0	0	0	0	0	0	0	0	1	private
pan_gene_21302	pan_gene_8361	Anthesis-silking_interval	Anthesis-silking_interval	0	0	0	0	0	0	0	0	1	0	0	0	0	0	0	0	0	0	0	0	0	0	0	0	0	0	1	private
pan_gene_21312	pan_gene_2777	Anthesis-silking_interval;Sucrose	Anthesis-silking_interval	0	0	0	0	0	0	0	0	1	0	0	1	1	0	0	0	0	0	0	0	0	0	0	0	0	0	3	dispensable
pan_gene_21312	pan_gene_4182	Anthesis-silking_interval;Sucrose	Anthesis-silking_interval;Ratio_of_ear_height_to_total_height;Tassel_branch_number	0	0	0	0	0	0	0	0	0	0	0	1	1	0	0	0	0	0	0	0	0	0	0	0	0	0	2	dispensable
pan_gene_21312	pan_gene_7958	Anthesis-silking_interval;Sucrose	Anthesis-silking_interval	0	0	0	0	0	0	0	0	1	1	0	1	1	0	0	0	0	0	0	0	0	1	0	0	0	0	5	dispensable
pan_gene_21312	pan_gene_8839	Anthesis-silking_interval;Sucrose	Anthesis-silking_interval;Height_above_ear	0	0	0	0	0	0	0	0	0	0	0	0	1	0	0	0	0	0	0	0	0	0	0	0	0	0	1	private
pan_gene_21312	pan_gene_98655	Anthesis-silking_interval;Sucrose	Anthesis-silking_interval	0	0	0	0	0	0	0	0	1	0	0	0	0	0	0	0	0	0	0	0	0	0	0	0	0	0	1	private
pan_gene_21373	pan_gene_28732	Anthesis-silking_interval;Days_to_anthesis	Anthesis-silking_interval;Days_to_anthesis;Ear_height;Leaf_length;Leaf_width;Nodes_per_plant;Photoperiod_Growing-degree_days_to_silk;Photoperiod_growing-degree_days_to_anthesis	0	0	0	0	0	0	0	0	0	0	0	1	0	0	0	0	0	1	0	0	0	0	0	0	0	0	2	dispensable
pan_gene_21374	pan_gene_22237	Anthesis-silking_interval;Ratio_of_ear_height_to_total_height	Anthesis-silking_interval;Average_internode_length_(above_ear);Chlorophyll_B;Days_to_anthesis	0	0	0	0	0	0	0	0	1	0	0	0	0	0	0	0	0	0	0	0	0	0	0	0	0	0	1	private
pan_gene_21374	pan_gene_24294	Anthesis-silking_interval;Ratio_of_ear_height_to_total_height	Anthesis-silking_interval;Boxcox-transformed_leaf_angle	0	0	0	0	0	0	0	0	1	0	0	0	0	0	0	0	0	0	0	0	0	0	0	0	0	0	1	private
pan_gene_21374	pan_gene_32547	Anthesis-silking_interval;Ratio_of_ear_height_to_total_height	Anthesis-silking_interval;Average_internode_length_(whole_plant);Ear_row_number;Plant_height;Tassel_branch_number	0	0	0	0	0	0	0	0	1	0	0	0	0	0	0	0	0	0	0	0	0	0	0	0	0	0	1	private
pan_gene_21374	pan_gene_35464	Anthesis-silking_interval;Ratio_of_ear_height_to_total_height	Anthesis-silking_interval;Northern_Leaf_Blight	0	0	0	0	0	0	0	0	1	0	0	0	0	0	0	0	0	0	0	0	0	0	0	0	0	0	1	private
pan_gene_21846	pan_gene_22215	Anthesis-silking_interval;Cob_diameter	Anthesis-silking_interval;Nodes_to_ear	0	0	0	0	0	0	0	0	1	0	0	0	0	0	0	0	0	0	0	0	0	0	0	0	0	0	1	private
pan_gene_21881	pan_gene_26602	Anthesis-silking_interval;Ear_height;Leaf_width;Nodes_to_ear;Ratio_of_ear_height_to_total_height	Anthesis-silking_interval;Height_above_ear;Nodes_per_plant;Southern_leaf_blight	0	0	0	0	0	0	0	0	1	0	0	0	0	0	0	0	0	0	0	0	0	0	0	0	0	0	1	private
pan_gene_21881	pan_gene_2750	Anthesis-silking_interval;Ear_height;Leaf_width;Nodes_to_ear;Ratio_of_ear_height_to_total_height	Anthesis-silking_interval;Nodes_to_ear	0	0	0	0	0	0	0	0	1	1	0	0	0	0	0	0	0	0	0	0	0	0	0	0	0	0	2	dispensable
pan_gene_21881	pan_gene_28732	Anthesis-silking_interval;Ear_height;Leaf_width;Nodes_to_ear;Ratio_of_ear_height_to_total_height	Anthesis-silking_interval;Days_to_anthesis;Ear_height;Leaf_length;Leaf_width;Nodes_per_plant;Photoperiod_Growing-degree_days_to_silk;Photoperiod_growing-degree_days_to_anthesis	0	0	0	0	0	0	0	0	1	0	0	0	0	0	0	0	0	0	0	0	0	0	0	0	0	0	1	private
pan_gene_21881	pan_gene_392	Anthesis-silking_interval;Ear_height;Leaf_width;Nodes_to_ear;Ratio_of_ear_height_to_total_height	Anthesis-silking_interval	0	0	0	0	0	0	0	0	1	1	0	0	0	0	1	1	0	0	1	0	0	0	0	0	0	0	5	dispensable
pan_gene_21881	pan_gene_4304	Anthesis-silking_interval;Ear_height;Leaf_width;Nodes_to_ear;Ratio_of_ear_height_to_total_height	Anthesis-silking_interval	0	0	0	0	0	0	0	0	1	1	0	0	0	0	0	0	0	0	1	0	0	0	0	0	0	0	3	dispensable
pan_gene_21881	pan_gene_6990	Anthesis-silking_interval;Ear_height;Leaf_width;Nodes_to_ear;Ratio_of_ear_height_to_total_height	Anthesis-silking_interval;Southern_leaf_blight	0	0	0	0	0	0	0	0	1	0	0	0	0	0	0	0	0	0	0	0	0	0	0	0	0	0	1	private
pan_gene_21928	pan_gene_35464	Anthesis-silking_interval	Anthesis-silking_interval;Northern_Leaf_Blight	0	0	0	0	0	0	0	0	1	0	0	0	0	0	0	0	0	0	0	0	0	0	0	0	0	0	1	private
pan_gene_21928	pan_gene_392	Anthesis-silking_interval	Anthesis-silking_interval	0	0	0	0	0	0	0	0	1	0	0	0	0	0	0	0	0	0	0	0	0	0	0	0	0	0	1	private
pan_gene_22214	pan_gene_2687	Anthesis-silking_interval;Days_to_anthesis;Days_to_silk	Anthesis-silking_interval;Boxcox-transformed_leaf_angle	0	0	0	0	0	0	0	0	1	0	0	0	0	0	0	0	0	0	0	0	0	0	0	0	0	0	1	private
pan_gene_22216	pan_gene_24210	Anthesis-silking_interval;Nodes_to_ear	Anthesis-silking_interval	0	0	0	0	0	0	0	0	1	0	0	0	0	0	0	1	0	0	1	0	0	0	0	1	0	0	4	dispensable
pan_gene_22218	pan_gene_31442	Anthesis-silking_interval;Chlorophyll_A;Nodes_above_ear	Anthesis-silking_interval;Average_internode_length_(above_ear);Photoperiod_growing-degree_days_to_anthesis	0	0	0	0	0	0	0	0	1	0	0	0	0	0	0	0	0	0	0	1	0	0	0	0	0	0	2	dispensable
pan_gene_22237	pan_gene_22534	Anthesis-silking_interval;Average_internode_length_(above_ear);Chlorophyll_B;Days_to_anthesis	Anthesis-silking_interval;Chlorophyll_B;Days_to_anthesis	0	0	0	0	0	0	0	0	1	0	0	0	0	0	0	0	0	0	0	0	0	0	0	0	0	0	1	private
pan_gene_22237	pan_gene_24294	Anthesis-silking_interval;Average_internode_length_(above_ear);Chlorophyll_B;Days_to_anthesis	Anthesis-silking_interval;Boxcox-transformed_leaf_angle	0	0	0	0	0	0	0	0	1	0	1	0	0	0	0	0	0	1	0	0	1	0	0	0	0	0	4	dispensable
pan_gene_22237	pan_gene_35464	Anthesis-silking_interval;Average_internode_length_(above_ear);Chlorophyll_B;Days_to_anthesis	Anthesis-silking_interval;Northern_Leaf_Blight	0	0	0	0	0	0	0	0	1	0	0	0	0	0	0	0	0	0	0	0	0	0	0	0	0	0	1	private
pan_gene_22237	pan_gene_46486	Anthesis-silking_interval;Average_internode_length_(above_ear);Chlorophyll_B;Days_to_anthesis	Anthesis-silking_interval;Boxcox-transformed_leaf_angle;Height_per_day_(until_flowering);Tassel_length	0	0	0	0	0	0	0	0	1	0	0	0	0	0	0	0	0	0	0	0	0	0	0	0	0	0	1	private
pan_gene_22237	pan_gene_6990	Anthesis-silking_interval;Average_internode_length_(above_ear);Chlorophyll_B;Days_to_anthesis	Anthesis-silking_interval;Southern_leaf_blight	0	0	0	0	0	0	0	0	1	0	0	0	0	0	0	0	0	0	0	0	0	0	0	0	0	0	1	private
pan_gene_22237	pan_gene_8389	Anthesis-silking_interval;Average_internode_length_(above_ear);Chlorophyll_B;Days_to_anthesis	Anthesis-silking_interval	0	0	0	0	0	0	0	0	1	0	0	0	0	0	0	0	0	0	0	0	0	0	0	0	0	0	1	private
pan_gene_22237	pan_gene_8827	Anthesis-silking_interval;Average_internode_length_(above_ear);Chlorophyll_B;Days_to_anthesis	Anthesis-silking_interval;Average_internode_length_(above_ear);Nodes_per_plant	0	0	0	0	0	0	0	0	1	0	0	0	0	0	0	0	0	0	0	0	0	0	0	0	0	0	1	private
pan_gene_22245	pan_gene_4471	Anthesis-silking_interval;Average_internode_length_(above_ear);Average_internode_length_(whole_plant);Ratio_of_ear_height_to_total_height	Anthesis-silking_interval	0	0	0	0	0	0	0	0	1	0	0	0	0	0	0	0	0	0	0	0	0	0	0	0	0	0	1	private
pan_gene_22246	pan_gene_26689	Anthesis-silking_interval;Average_internode_length_(above_ear);Average_internode_length_(whole_plant)	Anthesis-silking_interval;Boxcox-transformed_leaf_angle;Ear_height;Nodes_per_plant	0	0	0	0	0	0	0	0	1	0	0	0	0	0	0	1	0	0	0	0	0	0	0	0	0	0	2	dispensable
pan_gene_22246	pan_gene_29880	Anthesis-silking_interval;Average_internode_length_(above_ear);Average_internode_length_(whole_plant)	Anthesis-silking_interval;Days_to_anthesis;Tassel_length	0	0	0	0	0	0	0	0	1	0	0	0	0	0	0	0	0	0	0	0	0	0	0	0	0	0	1	private
pan_gene_22246	pan_gene_4463	Anthesis-silking_interval;Average_internode_length_(above_ear);Average_internode_length_(whole_plant)	Anthesis-silking_interval;Leaf_length;Nodes_per_plant	0	0	0	0	0	0	0	0	1	1	0	1	0	0	0	0	0	0	0	0	0	0	0	0	0	0	3	dispensable
pan_gene_22255	pan_gene_26689	100_Kernel_weight;Anthesis-silking_interval;Average_internode_length_(whole_plant)	Anthesis-silking_interval;Boxcox-transformed_leaf_angle;Ear_height;Nodes_per_plant	0	0	0	0	0	0	0	0	1	0	0	0	0	0	0	0	0	0	0	0	0	0	0	0	0	0	1	private
pan_gene_22255	pan_gene_4320	100_Kernel_weight;Anthesis-silking_interval;Average_internode_length_(whole_plant)	Anthesis-silking_interval	0	0	0	0	0	0	0	0	1	1	0	1	0	0	0	0	0	0	0	0	0	0	0	0	0	0	3	dispensable
pan_gene_22257	pan_gene_24294	Anthesis-silking_interval;Average_internode_length_(whole_plant);Tassel_branch_number	Anthesis-silking_interval;Boxcox-transformed_leaf_angle	0	0	0	0	0	0	0	0	1	0	0	0	0	0	0	0	0	0	0	0	0	0	0	0	0	0	1	private
pan_gene_22257	pan_gene_38845	Anthesis-silking_interval;Average_internode_length_(whole_plant);Tassel_branch_number	Anthesis-silking_interval	0	0	0	0	0	0	0	0	1	0	0	0	0	0	0	0	0	0	0	0	0	0	0	0	0	0	1	private
pan_gene_22257	pan_gene_4472	Anthesis-silking_interval;Average_internode_length_(whole_plant);Tassel_branch_number	Anthesis-silking_interval	0	0	0	0	0	0	0	0	1	1	0	0	0	0	0	1	0	0	1	0	1	0	1	1	1	0	8	dispensable
pan_gene_22257	pan_gene_46486	Anthesis-silking_interval;Average_internode_length_(whole_plant);Tassel_branch_number	Anthesis-silking_interval;Boxcox-transformed_leaf_angle;Height_per_day_(until_flowering);Tassel_length	0	0	0	0	0	0	0	0	1	0	0	0	0	0	0	0	0	0	0	0	0	0	0	0	0	0	1	private
pan_gene_22260	pan_gene_8378	Anthesis-silking_interval	Anthesis-silking_interval;Days_to_anthesis;Tassel_length	0	0	0	0	0	0	0	0	1	0	0	0	1	0	0	0	0	0	0	0	0	0	0	0	0	0	2	dispensable
pan_gene_22265	pan_gene_22316	100_Kernel_weight;Anthesis-silking_interval;Nodes_per_plant;Total_amino_acids	Anthesis-silking_interval	0	0	0	0	0	0	0	0	1	0	0	0	0	0	0	0	0	0	0	0	0	0	0	0	0	0	1	private
pan_gene_22265	pan_gene_24273	100_Kernel_weight;Anthesis-silking_interval;Nodes_per_plant;Total_amino_acids	Anthesis-silking_interval;Average_internode_length_(below_ear)	0	0	0	0	0	0	0	0	1	0	0	0	0	0	0	0	0	0	0	0	0	0	0	0	0	0	1	private
pan_gene_22265	pan_gene_29887	100_Kernel_weight;Anthesis-silking_interval;Nodes_per_plant;Total_amino_acids	Anthesis-silking_interval;Days_to_anthesis;Leaf_width;Photoperiod_Growing-degree_days_to_silk	0	0	0	0	0	0	0	0	1	0	0	0	0	0	0	0	0	0	0	0	0	0	0	0	0	0	1	private
pan_gene_22316	pan_gene_24273	Anthesis-silking_interval	Anthesis-silking_interval;Average_internode_length_(below_ear)	0	0	0	0	0	0	0	0	1	0	0	0	0	0	0	0	0	0	0	0	0	0	0	0	0	0	1	private
pan_gene_22316	pan_gene_5366	Anthesis-silking_interval	Anthesis-silking_interval;Cob_diameter;Nodes_per_plant;Total_amino_acids	0	0	0	0	0	0	0	0	1	0	0	0	0	0	0	0	0	0	0	0	0	0	0	0	0	0	1	private
pan_gene_22520	pan_gene_4344	100_Kernel_weight;Anthesis-silking_interval;Nodes_to_ear	Anthesis-silking_interval;Ear_row_number	0	0	0	0	0	0	0	0	1	0	0	0	0	0	0	0	0	0	0	0	0	0	0	0	0	0	1	private
pan_gene_22534	pan_gene_35464	Anthesis-silking_interval;Chlorophyll_B;Days_to_anthesis	Anthesis-silking_interval;Northern_Leaf_Blight	0	0	0	0	0	0	0	0	1	0	0	0	0	0	0	0	0	0	0	0	0	0	0	0	0	0	1	private
pan_gene_22534	pan_gene_4344	Anthesis-silking_interval;Chlorophyll_B;Days_to_anthesis	Anthesis-silking_interval;Ear_row_number	0	0	0	0	0	0	0	0	1	0	0	0	0	0	0	0	0	0	0	0	0	0	0	0	0	0	1	private
pan_gene_22534	pan_gene_6990	Anthesis-silking_interval;Chlorophyll_B;Days_to_anthesis	Anthesis-silking_interval;Southern_leaf_blight	0	0	0	0	0	0	0	0	1	0	0	0	0	0	0	0	0	0	0	0	0	0	0	0	0	0	1	private
pan_gene_22536	pan_gene_22876	Anthesis-silking_interval;Chlorophyll_B	Anthesis-silking_interval	0	0	0	0	0	0	0	0	1	0	0	0	0	0	0	0	0	0	0	0	0	0	0	0	0	0	1	private
pan_gene_22536	pan_gene_8371	Anthesis-silking_interval;Chlorophyll_B	Anthesis-silking_interval;Nitrate	0	0	0	0	0	0	0	0	1	1	0	0	0	1	0	0	0	0	0	1	0	0	1	1	1	0	7	dispensable
pan_gene_22538	pan_gene_4421	Anthesis-silking_interval;Average_internode_length_(below_ear);Leaf_length	Anthesis-silking_interval;Photoperiod_Growing-degree_days_to_silk	0	0	0	0	0	0	0	0	1	0	0	0	0	0	0	0	0	0	0	0	0	0	0	0	0	0	1	private
pan_gene_22557	pan_gene_4304	Anthesis-silking_interval	Anthesis-silking_interval	0	0	0	0	0	0	0	0	0	0	0	0	1	0	0	0	0	0	0	0	0	0	0	0	0	0	1	private
pan_gene_23861	pan_gene_29477	Anthesis-silking_interval	Anthesis-silking_interval	0	0	0	0	0	0	0	0	1	0	0	0	0	0	0	0	0	0	0	0	0	1	0	0	0	0	2	dispensable
pan_gene_23861	pan_gene_365	Anthesis-silking_interval	Anthesis-silking_interval;Average_internode_length_(above_ear);Height_above_ear;Plant_height	0	0	0	0	0	0	0	0	1	0	0	0	0	0	0	0	0	0	0	0	0	0	0	0	0	0	1	private
pan_gene_23861	pan_gene_7973	Anthesis-silking_interval	Anthesis-silking_interval	0	0	0	0	0	0	0	0	1	0	0	0	1	0	0	0	0	0	0	0	0	0	0	0	0	0	2	dispensable
pan_gene_23861	pan_gene_8831	Anthesis-silking_interval	Anthesis-silking_interval;Nodes_to_ear;Stalk_strength	0	0	0	0	0	0	0	0	1	0	0	0	1	0	0	0	0	0	0	0	0	0	0	0	0	0	2	dispensable
pan_gene_24087	pan_gene_2751	Anthesis-silking_interval;Glutamate	Anthesis-silking_interval;Nodes_to_ear	0	0	0	0	0	0	0	0	1	1	1	0	0	0	1	1	0	0	0	0	1	0	0	0	0	0	6	dispensable
pan_gene_24102	pan_gene_24401	Anthesis-silking_interval	Anthesis-silking_interval;Days_to_silk;Southern_leaf_blight	0	0	0	0	0	0	0	0	1	0	0	0	0	0	0	0	0	0	0	0	0	0	0	0	0	0	1	private
pan_gene_24102	pan_gene_27521	Anthesis-silking_interval	Anthesis-silking_interval	0	0	0	0	0	0	0	0	1	0	1	0	0	0	1	0	0	0	1	0	0	0	0	0	0	0	4	dispensable
pan_gene_24102	pan_gene_2754	Anthesis-silking_interval	Anthesis-silking_interval	0	0	0	0	0	0	0	0	1	0	1	0	0	1	0	0	0	0	0	0	1	0	0	0	0	0	4	dispensable
pan_gene_24104	pan_gene_6006	Anthesis-silking_interval	Anthesis-silking_interval;Cob_diameter	0	0	0	0	0	0	0	0	1	0	0	0	0	0	0	0	0	0	0	0	0	0	0	0	0	0	1	private
pan_gene_24210	pan_gene_8811	Anthesis-silking_interval	Anthesis-silking_interval;Stalk_strength	0	0	0	0	0	0	0	0	1	0	0	0	0	0	0	1	0	0	0	0	0	0	0	0	0	0	2	dispensable
pan_gene_24210	pan_gene_9453	Anthesis-silking_interval	Anthesis-silking_interval	0	0	0	0	0	0	0	0	0	0	0	0	0	1	0	0	0	0	1	0	0	0	0	0	0	0	2	dispensable
pan_gene_24273	pan_gene_4165	Anthesis-silking_interval;Average_internode_length_(below_ear)	Anthesis-silking_interval;Tassel_branch_number	0	0	0	0	0	0	0	0	1	0	0	0	0	0	0	0	0	0	0	0	0	0	0	0	0	0	1	private
pan_gene_24294	pan_gene_24565	Anthesis-silking_interval;Boxcox-transformed_leaf_angle	Anthesis-silking_interval;Chlorophyll_B;Sucrose	0	0	0	0	0	0	0	0	1	0	0	0	0	0	0	0	0	0	0	0	0	0	0	0	0	0	1	private
pan_gene_24294	pan_gene_26602	Anthesis-silking_interval;Boxcox-transformed_leaf_angle	Anthesis-silking_interval;Height_above_ear;Nodes_per_plant;Southern_leaf_blight	0	0	0	0	0	0	0	0	1	0	0	0	0	0	0	0	0	0	0	0	0	0	0	0	0	0	1	private
pan_gene_24294	pan_gene_28732	Anthesis-silking_interval;Boxcox-transformed_leaf_angle	Anthesis-silking_interval;Days_to_anthesis;Ear_height;Leaf_length;Leaf_width;Nodes_per_plant;Photoperiod_Growing-degree_days_to_silk;Photoperiod_growing-degree_days_to_anthesis	0	0	0	0	0	0	0	0	1	0	0	0	0	0	0	0	0	0	0	0	0	0	0	0	0	0	1	private
pan_gene_24294	pan_gene_35464	Anthesis-silking_interval;Boxcox-transformed_leaf_angle	Anthesis-silking_interval;Northern_Leaf_Blight	0	0	0	0	0	0	0	0	1	0	0	0	0	0	0	0	0	0	0	0	0	0	0	0	0	0	1	private
pan_gene_24294	pan_gene_4064	Anthesis-silking_interval;Boxcox-transformed_leaf_angle	Anthesis-silking_interval	0	0	0	0	0	0	0	0	1	0	0	0	0	0	0	0	0	0	0	0	0	0	0	0	0	0	1	private
pan_gene_24294	pan_gene_7839	Anthesis-silking_interval;Boxcox-transformed_leaf_angle	Anthesis-silking_interval	0	0	0	0	0	0	0	0	1	0	0	0	0	1	0	0	0	0	0	0	0	0	0	0	0	0	2	dispensable
pan_gene_24294	pan_gene_8845	Anthesis-silking_interval;Boxcox-transformed_leaf_angle	Anthesis-silking_interval;Chlorophyll_A;Nodes_to_ear	0	0	0	0	0	0	0	0	0	0	0	1	0	0	0	0	0	1	0	0	0	0	0	1	0	0	3	dispensable
pan_gene_24294	pan_gene_9108	Anthesis-silking_interval;Boxcox-transformed_leaf_angle	Anthesis-silking_interval	0	0	0	0	0	0	0	0	0	1	0	0	0	0	0	0	0	1	0	0	0	0	0	1	0	0	3	dispensable
pan_gene_24385	pan_gene_27822	Anthesis-silking_interval;Tassel_length	Anthesis-silking_interval;Boxcox-transformed_leaf_angle;Ear_height;Nitrate;Photoperiod_Growing-degree_days_to_silk;Ratio_of_ear_height_to_total_height	0	0	0	0	0	0	0	0	1	0	0	0	0	0	0	0	0	0	0	0	0	0	0	0	0	0	1	private
pan_gene_24445	pan_gene_24495	100_Kernel_weight;Anthesis-silking_interval;Average_internode_length_(below_ear);Chlorophyll_B	Anthesis-silking_interval	0	0	0	0	0	0	0	0	1	0	0	0	0	0	0	0	0	0	0	0	0	0	0	0	0	0	1	private
pan_gene_24449	pan_gene_8831	Anthesis-silking_interval;Average_internode_length_(below_ear);Nodes_to_ear	Anthesis-silking_interval;Nodes_to_ear;Stalk_strength	0	0	0	0	0	0	0	0	1	0	0	0	0	0	0	0	0	0	0	1	0	1	0	0	1	0	4	dispensable
pan_gene_24565	pan_gene_32547	Anthesis-silking_interval;Chlorophyll_B;Sucrose	Anthesis-silking_interval;Average_internode_length_(whole_plant);Ear_row_number;Plant_height;Tassel_branch_number	0	0	0	0	0	0	0	0	1	0	0	0	0	0	0	0	0	0	0	0	0	0	0	0	0	0	1	private
pan_gene_26602	pan_gene_2750	Anthesis-silking_interval;Height_above_ear;Nodes_per_plant;Southern_leaf_blight	Anthesis-silking_interval;Nodes_to_ear	0	0	0	0	0	0	0	0	1	0	0	0	1	0	0	0	0	0	0	0	0	0	0	0	0	0	2	dispensable
pan_gene_26602	pan_gene_4485	Anthesis-silking_interval;Height_above_ear;Nodes_per_plant;Southern_leaf_blight	Anthesis-silking_interval;Ear_height	0	0	0	0	0	0	0	0	0	0	0	0	0	0	1	0	0	0	0	0	0	0	0	0	0	0	1	private
pan_gene_26602	pan_gene_5366	Anthesis-silking_interval;Height_above_ear;Nodes_per_plant;Southern_leaf_blight	Anthesis-silking_interval;Cob_diameter;Nodes_per_plant;Total_amino_acids	0	0	0	0	0	0	0	0	1	0	0	0	0	0	0	0	0	0	0	0	0	0	0	0	0	0	1	private
pan_gene_26602	pan_gene_6990	Anthesis-silking_interval;Height_above_ear;Nodes_per_plant;Southern_leaf_blight	Anthesis-silking_interval;Southern_leaf_blight	0	0	0	0	0	0	0	0	1	0	0	0	0	0	0	0	0	0	0	0	0	0	0	0	0	0	1	private
pan_gene_26602	pan_gene_7798	Anthesis-silking_interval;Height_above_ear;Nodes_per_plant;Southern_leaf_blight	Anthesis-silking_interval	0	0	0	0	0	0	0	0	1	0	0	0	0	0	0	0	0	0	0	0	0	0	0	0	0	0	1	private
pan_gene_26602	pan_gene_8827	Anthesis-silking_interval;Height_above_ear;Nodes_per_plant;Southern_leaf_blight	Anthesis-silking_interval;Average_internode_length_(above_ear);Nodes_per_plant	0	0	0	0	0	0	0	0	1	0	0	0	0	0	0	0	0	0	0	0	0	0	0	0	0	0	1	private
pan_gene_26602	pan_gene_98203	Anthesis-silking_interval;Height_above_ear;Nodes_per_plant;Southern_leaf_blight	Anthesis-silking_interval	0	0	0	0	0	0	0	0	1	0	0	0	0	0	0	0	0	0	0	0	0	0	0	0	0	0	1	private
pan_gene_26662	pan_gene_31615	Anthesis-silking_interval;Average_internode_length_(above_ear);Leaf_width;Nodes_per_plant	Anthesis-silking_interval;Boxcox-transformed_leaf_angle;Ear_row_number;Southern_leaf_blight	0	0	0	0	0	0	0	0	1	0	0	0	0	0	0	0	0	0	0	0	0	0	0	0	0	0	1	private
pan_gene_26699	pan_gene_9124	Anthesis-silking_interval;Days_to_silk;Leaf_length;Nodes_above_ear;Nodes_per_plant;Photoperiod_growing-degree_days_to_anthesis;Plant_height;Ratio_of_ear_height_to_total_height	Anthesis-silking_interval	0	0	0	0	0	0	0	0	1	1	1	0	0	0	1	0	0	1	0	0	0	1	0	0	0	0	6	dispensable
pan_gene_27202	pan_gene_32590	Anthesis-silking_interval;Northern_Leaf_Blight;Photoperiod_Growing-degree_days_to_silk	Anthesis-silking_interval	0	0	0	0	0	0	0	0	1	0	0	0	0	0	0	0	0	0	0	0	0	0	0	0	0	0	1	private
pan_gene_27255	pan_gene_31267	Anthesis-silking_interval;Average_internode_length_(above_ear);Average_internode_length_(whole_plant)	Anthesis-silking_interval	0	0	0	0	0	0	0	0	1	0	0	0	0	0	0	0	0	0	0	0	0	0	0	0	0	0	1	private
pan_gene_2750	pan_gene_28732	Anthesis-silking_interval;Nodes_to_ear	Anthesis-silking_interval;Days_to_anthesis;Ear_height;Leaf_length;Leaf_width;Nodes_per_plant;Photoperiod_Growing-degree_days_to_silk;Photoperiod_growing-degree_days_to_anthesis	0	0	0	0	0	0	0	0	1	0	0	0	0	0	0	0	0	0	0	0	0	0	0	0	0	0	1	private
pan_gene_2750	pan_gene_35464	Anthesis-silking_interval;Nodes_to_ear	Anthesis-silking_interval;Northern_Leaf_Blight	0	0	0	0	0	0	0	0	1	0	0	0	0	0	0	0	0	0	0	0	0	0	0	0	0	0	1	private
pan_gene_2750	pan_gene_5368	Anthesis-silking_interval;Nodes_to_ear	Anthesis-silking_interval;Cob_diameter;Leaf_length;Nodes_above_ear;Photoperiod_growing-degree_days_to_anthesis	0	0	0	0	0	0	0	0	1	0	0	0	0	0	0	0	0	0	0	0	0	0	0	0	0	0	1	private
pan_gene_2750	pan_gene_8845	Anthesis-silking_interval;Nodes_to_ear	Anthesis-silking_interval;Chlorophyll_A;Nodes_to_ear	0	0	0	0	0	0	0	0	0	0	1	1	0	0	1	0	0	1	1	0	1	0	0	1	1	0	8	dispensable
pan_gene_27608	pan_gene_7850	Anthesis-silking_interval	Anthesis-silking_interval;Nodes_to_ear	0	0	0	0	0	0	0	0	1	0	0	0	0	0	0	0	0	0	0	0	0	0	0	0	0	0	1	private
pan_gene_27649	pan_gene_4304	Anthesis-silking_interval;Photoperiod_growing-degree_days_to_anthesis;Tassel_length	Anthesis-silking_interval	0	0	0	0	0	0	0	0	1	0	0	0	0	0	0	0	0	0	0	0	0	0	0	0	0	0	1	private
pan_gene_27649	pan_gene_7839	Anthesis-silking_interval;Photoperiod_growing-degree_days_to_anthesis;Tassel_length	Anthesis-silking_interval	0	0	0	0	0	0	0	0	1	0	0	0	0	0	0	0	0	0	0	0	0	0	0	0	0	0	1	private
pan_gene_27651	pan_gene_37938	Anthesis-silking_interval;Plant_height;Ratio_of_ear_height_to_total_height	Anthesis-silking_interval	0	0	0	0	0	0	0	0	1	0	0	0	0	0	0	0	0	0	0	0	0	0	0	0	0	0	1	private
pan_gene_2777	pan_gene_8855	Anthesis-silking_interval	Anthesis-silking_interval;Average_internode_length_(whole_plant);Nodes_per_plant;Nodes_to_ear	0	0	0	0	0	0	0	0	1	0	0	0	0	0	0	0	0	0	0	0	0	0	0	0	0	0	1	private
pan_gene_28094	pan_gene_29799	Anthesis-silking_interval	Anthesis-silking_interval;Photoperiod_Growing-degree_days_to_silk	0	0	0	0	0	0	0	0	1	0	0	0	0	0	0	0	0	0	0	0	0	0	0	0	0	0	1	private
pan_gene_28732	pan_gene_35464	Anthesis-silking_interval;Days_to_anthesis;Ear_height;Leaf_length;Leaf_width;Nodes_per_plant;Photoperiod_Growing-degree_days_to_silk;Photoperiod_growing-degree_days_to_anthesis	Anthesis-silking_interval;Northern_Leaf_Blight	0	0	0	0	0	0	0	0	1	0	0	0	0	0	0	0	0	0	0	0	0	0	0	0	0	0	1	private
pan_gene_28732	pan_gene_6990	Anthesis-silking_interval;Days_to_anthesis;Ear_height;Leaf_length;Leaf_width;Nodes_per_plant;Photoperiod_Growing-degree_days_to_silk;Photoperiod_growing-degree_days_to_anthesis	Anthesis-silking_interval;Southern_leaf_blight	0	0	0	0	0	0	0	0	1	0	0	0	0	0	0	0	0	0	0	0	0	0	0	0	0	0	1	private
pan_gene_28732	pan_gene_7798	Anthesis-silking_interval;Days_to_anthesis;Ear_height;Leaf_length;Leaf_width;Nodes_per_plant;Photoperiod_Growing-degree_days_to_silk;Photoperiod_growing-degree_days_to_anthesis	Anthesis-silking_interval	0	0	0	0	0	0	0	0	1	0	0	0	0	0	0	0	0	0	0	0	0	0	0	0	0	0	1	private
pan_gene_28732	pan_gene_8827	Anthesis-silking_interval;Days_to_anthesis;Ear_height;Leaf_length;Leaf_width;Nodes_per_plant;Photoperiod_Growing-degree_days_to_silk;Photoperiod_growing-degree_days_to_anthesis	Anthesis-silking_interval;Average_internode_length_(above_ear);Nodes_per_plant	0	0	0	0	0	0	0	0	1	0	0	0	0	0	0	0	0	0	0	0	0	0	0	0	0	0	1	private
pan_gene_29477	pan_gene_8829	Anthesis-silking_interval	Anthesis-silking_interval;Height_above_ear;Nodes_to_ear;Ratio_of_ear_height_to_total_height;Stalk_strength	0	0	0	0	0	0	0	0	1	0	0	0	1	1	0	0	0	0	0	1	0	0	0	1	0	0	5	dispensable
pan_gene_29922	pan_gene_6838	Anthesis-silking_interval	Anthesis-silking_interval;Leaf_width	0	0	0	0	0	0	0	0	0	0	0	1	0	0	0	0	0	0	0	0	0	1	0	0	0	0	2	dispensable
pan_gene_31442	pan_gene_8811	Anthesis-silking_interval;Average_internode_length_(above_ear);Photoperiod_growing-degree_days_to_anthesis	Anthesis-silking_interval;Stalk_strength	0	0	0	0	0	0	0	0	1	0	0	0	0	0	0	0	0	0	0	0	0	0	0	0	0	0	1	private
pan_gene_32547	pan_gene_35464	Anthesis-silking_interval;Average_internode_length_(whole_plant);Ear_row_number;Plant_height;Tassel_branch_number	Anthesis-silking_interval;Northern_Leaf_Blight	0	0	0	0	0	0	0	0	1	0	0	0	0	0	0	0	0	0	0	0	0	0	0	0	0	0	1	private
pan_gene_32547	pan_gene_6990	Anthesis-silking_interval;Average_internode_length_(whole_plant);Ear_row_number;Plant_height;Tassel_branch_number	Anthesis-silking_interval;Southern_leaf_blight	0	0	0	0	0	0	0	0	1	0	0	0	0	0	0	0	0	0	0	0	0	0	0	0	0	0	1	private
pan_gene_35464	pan_gene_4304	Anthesis-silking_interval;Northern_Leaf_Blight	Anthesis-silking_interval	0	0	0	0	0	0	0	0	1	0	0	0	0	0	0	0	0	0	0	0	0	0	0	0	0	0	1	private
pan_gene_35464	pan_gene_6799	Anthesis-silking_interval;Northern_Leaf_Blight	Anthesis-silking_interval	0	0	0	0	0	0	0	0	1	0	0	0	0	0	0	0	0	0	0	0	0	0	0	0	0	0	1	private
pan_gene_35464	pan_gene_6990	Anthesis-silking_interval;Northern_Leaf_Blight	Anthesis-silking_interval;Southern_leaf_blight	0	0	0	0	0	0	0	0	1	0	0	0	0	0	0	0	0	0	0	0	0	0	0	0	0	0	1	private
pan_gene_35464	pan_gene_7798	Anthesis-silking_interval;Northern_Leaf_Blight	Anthesis-silking_interval	0	0	0	0	0	0	0	0	1	0	0	0	0	0	0	0	0	0	0	0	0	0	0	0	0	0	1	private
pan_gene_35464	pan_gene_8389	Anthesis-silking_interval;Northern_Leaf_Blight	Anthesis-silking_interval	0	0	0	0	0	0	0	0	1	0	0	0	0	0	0	0	0	0	0	0	0	0	0	0	0	0	1	private
pan_gene_35464	pan_gene_8827	Anthesis-silking_interval;Northern_Leaf_Blight	Anthesis-silking_interval;Average_internode_length_(above_ear);Nodes_per_plant	0	0	0	0	0	0	0	0	1	0	0	0	0	0	0	0	0	0	0	0	0	0	0	0	0	0	1	private
pan_gene_35659	pan_gene_37938	Anthesis-silking_interval	Anthesis-silking_interval	0	0	0	0	0	0	0	0	1	0	0	0	0	0	0	0	0	0	0	0	0	0	0	0	0	0	1	private
pan_gene_35659	pan_gene_38845	Anthesis-silking_interval	Anthesis-silking_interval	0	0	0	0	0	0	0	0	1	0	0	0	0	0	0	0	0	0	0	0	0	0	0	0	0	0	1	private
pan_gene_35659	pan_gene_4472	Anthesis-silking_interval	Anthesis-silking_interval	0	0	0	0	0	0	0	0	1	0	0	0	0	0	0	0	0	0	0	0	0	0	0	0	0	0	1	private
pan_gene_35659	pan_gene_7839	Anthesis-silking_interval	Anthesis-silking_interval	0	0	0	0	0	0	0	0	1	0	0	0	0	0	0	0	0	0	0	0	0	0	0	0	0	0	1	private
pan_gene_38845	pan_gene_6990	Anthesis-silking_interval	Anthesis-silking_interval;Southern_leaf_blight	0	0	0	0	0	0	0	0	1	0	0	0	0	0	0	0	0	0	0	0	0	0	0	0	0	0	1	private
pan_gene_4304	pan_gene_6990	Anthesis-silking_interval	Anthesis-silking_interval;Southern_leaf_blight	0	0	0	0	0	0	0	0	1	0	0	0	0	0	0	0	0	0	0	0	0	0	0	0	0	0	1	private
pan_gene_4463	pan_gene_7850	Anthesis-silking_interval;Leaf_length;Nodes_per_plant	Anthesis-silking_interval;Nodes_to_ear	0	0	0	0	0	0	0	0	1	0	0	0	0	0	0	0	0	0	0	0	0	0	0	0	0	0	1	private
pan_gene_4472	pan_gene_5366	Anthesis-silking_interval	Anthesis-silking_interval;Cob_diameter;Nodes_per_plant;Total_amino_acids	0	0	0	0	0	0	0	0	1	0	0	0	0	0	0	0	0	0	0	0	0	0	0	0	0	0	1	private
pan_gene_4472	pan_gene_7839	Anthesis-silking_interval	Anthesis-silking_interval	0	0	0	0	0	0	0	0	1	0	0	0	0	0	0	0	0	0	0	0	1	0	1	0	0	0	3	dispensable
pan_gene_46486	pan_gene_9154	Anthesis-silking_interval;Boxcox-transformed_leaf_angle;Height_per_day_(until_flowering);Tassel_length	Anthesis-silking_interval;Days_to_silk;Stalk_strength	0	0	0	0	0	0	0	0	1	0	0	0	0	0	0	0	0	0	0	0	0	0	0	0	0	0	1	private
pan_gene_5366	pan_gene_7839	Anthesis-silking_interval;Cob_diameter;Nodes_per_plant;Total_amino_acids	Anthesis-silking_interval	0	0	0	0	0	0	0	0	1	1	0	1	0	0	0	0	0	0	1	0	1	0	0	0	0	0	5	dispensable
pan_gene_5368	pan_gene_6990	Anthesis-silking_interval;Cob_diameter;Leaf_length;Nodes_above_ear;Photoperiod_growing-degree_days_to_anthesis	Anthesis-silking_interval;Southern_leaf_blight	0	0	0	0	0	0	0	0	1	0	0	0	0	0	0	0	0	0	0	0	0	0	0	0	0	0	1	private
pan_gene_5368	pan_gene_8267	Anthesis-silking_interval;Cob_diameter;Leaf_length;Nodes_above_ear;Photoperiod_growing-degree_days_to_anthesis	Anthesis-silking_interval;Boxcox-transformed_leaf_angle	0	0	0	0	0	0	0	0	1	0	0	1	0	0	0	0	0	0	0	0	0	0	1	0	1	0	4	dispensable
pan_gene_61052	pan_gene_6920	Anthesis-silking_interval;Nodes_above_ear	Anthesis-silking_interval	0	0	0	0	0	0	0	0	1	0	0	0	0	0	0	0	0	0	0	0	0	0	0	0	0	0	1	private
pan_gene_6799	pan_gene_6990	Anthesis-silking_interval	Anthesis-silking_interval;Southern_leaf_blight	0	0	0	0	0	0	0	0	1	0	0	0	0	0	0	0	0	0	0	0	0	0	0	0	0	0	1	private
pan_gene_6990	pan_gene_7798	Anthesis-silking_interval;Southern_leaf_blight	Anthesis-silking_interval	0	0	0	0	0	0	0	0	1	0	0	0	0	1	0	0	0	0	0	0	0	0	0	0	0	0	2	dispensable
pan_gene_8268	pan_gene_9122	Anthesis-silking_interval	Anthesis-silking_interval;Tassel_length	0	0	0	0	0	0	0	0	1	0	0	0	0	0	0	0	1	0	0	1	1	0	0	0	0	0	4	dispensable
pan_gene_102846	pan_gene_21114	Anthesis-silking_interval;Photoperiod_Growing-degree_days_to_silk	Anthesis-silking_interval	0	0	0	0	0	0	0	0	0	1	0	0	0	0	0	0	0	0	0	0	0	0	0	0	0	0	1	private
pan_gene_102846	pan_gene_7652	Anthesis-silking_interval;Photoperiod_Growing-degree_days_to_silk	Anthesis-silking_interval	0	0	0	0	0	0	0	0	0	1	0	0	0	0	0	0	0	0	0	0	0	0	0	0	0	0	1	private
pan_gene_10802	pan_gene_27200	100_Kernel_weight;Anthesis-silking_interval;PCA_of_metabolites:_PC2;Ratio_of_ear_height_to_total_height	Anthesis-silking_interval;Leaf_length;Photoperiod_Growing-degree_days_to_silk	0	0	0	0	0	0	0	0	0	1	0	0	0	0	0	0	0	0	0	0	0	0	0	0	0	0	1	private
pan_gene_11259	pan_gene_21021	Anthesis-silking_interval;Average_internode_length_(below_ear)	Anthesis-silking_interval	0	0	0	0	0	0	0	0	0	1	0	0	0	0	0	0	0	0	0	0	0	0	0	0	0	0	1	private
pan_gene_11505	pan_gene_4419	Anthesis-silking_interval;Stalk_strength	Anthesis-silking_interval;Average_internode_length_(above_ear);Average_internode_length_(below_ear);Leaf_length;Tassel_length	0	0	0	0	0	0	0	0	0	0	0	0	0	0	0	0	0	0	0	0	1	0	0	0	0	0	1	private
pan_gene_16310	pan_gene_31840	Anthesis-silking_interval	Anthesis-silking_interval;Days_to_anthesis;Ear_height;Total_amino_acids	0	0	0	0	0	0	0	0	0	1	0	0	0	0	0	0	0	1	0	0	1	0	1	0	0	0	4	dispensable
pan_gene_18424	pan_gene_24087	Anthesis-silking_interval	Anthesis-silking_interval;Glutamate	0	0	0	0	0	0	0	0	0	1	1	0	0	0	0	1	0	0	0	1	0	0	0	0	0	0	4	dispensable
pan_gene_18424	pan_gene_8339	Anthesis-silking_interval	Anthesis-silking_interval	0	0	0	0	0	0	0	0	0	1	1	0	0	1	0	0	0	0	0	0	0	0	0	0	0	0	3	dispensable
pan_gene_18792	pan_gene_22256	Anthesis-silking_interval;Nodes_above_ear	Anthesis-silking_interval;Average_internode_length_(above_ear);Height_above_ear;Tassel_branch_number	0	0	0	0	0	0	0	0	0	0	0	0	0	0	0	0	0	1	0	0	0	0	0	0	0	0	1	private
pan_gene_18792	pan_gene_31698	Anthesis-silking_interval;Nodes_above_ear	Anthesis-silking_interval;Nodes_per_plant	0	0	0	0	0	0	0	0	0	1	0	0	0	0	0	0	0	0	0	0	0	0	0	0	0	0	1	private
pan_gene_19189	pan_gene_21114	Anthesis-silking_interval;Chlorophyll_A;Northern_Leaf_Blight;Tassel_branch_number	Anthesis-silking_interval	0	0	0	0	0	0	0	0	0	1	0	0	0	0	0	0	0	0	0	0	0	0	0	0	0	0	1	private
pan_gene_19189	pan_gene_21885	Anthesis-silking_interval;Chlorophyll_A;Northern_Leaf_Blight;Tassel_branch_number	Anthesis-silking_interval;Average_internode_length_(below_ear);Plant_height	0	0	0	0	0	0	0	0	0	1	0	0	0	0	0	0	0	0	0	0	0	0	0	0	0	0	1	private
pan_gene_19189	pan_gene_23679	Anthesis-silking_interval;Chlorophyll_A;Northern_Leaf_Blight;Tassel_branch_number	Anthesis-silking_interval;Cob_diameter;Starch	0	0	0	0	0	0	0	0	0	1	0	0	0	0	0	0	0	0	0	0	0	0	0	0	0	0	1	private
pan_gene_19189	pan_gene_23861	Anthesis-silking_interval;Chlorophyll_A;Northern_Leaf_Blight;Tassel_branch_number	Anthesis-silking_interval	0	0	0	0	0	0	0	0	0	1	0	0	0	0	0	0	0	0	0	0	0	0	0	0	0	0	1	private
pan_gene_1922	pan_gene_23861	Anthesis-silking_interval;Leaf_length	Anthesis-silking_interval	0	0	0	0	0	0	0	0	0	1	0	0	0	0	0	0	0	0	0	0	0	0	0	0	0	0	1	private
pan_gene_1922	pan_gene_7652	Anthesis-silking_interval;Leaf_length	Anthesis-silking_interval	0	0	0	0	0	0	0	0	0	1	0	0	0	0	0	0	0	0	0	0	0	0	0	0	0	0	1	private
pan_gene_19283	pan_gene_24284	Anthesis-silking_interval;Average_internode_length_(above_ear);Chlorophyll_A	Anthesis-silking_interval;Nodes_to_ear	0	0	0	0	0	0	0	0	0	1	0	0	0	0	0	0	0	0	0	0	0	0	0	0	0	0	1	private
pan_gene_19283	pan_gene_29799	Anthesis-silking_interval;Average_internode_length_(above_ear);Chlorophyll_A	Anthesis-silking_interval;Photoperiod_Growing-degree_days_to_silk	0	0	0	0	0	0	0	0	0	1	0	0	0	0	0	0	0	0	0	0	0	0	0	0	0	0	1	private
pan_gene_19299	pan_gene_30714	Anthesis-silking_interval;Chlorophyll_A;Days_to_anthesis;Glutamate;PCA_of_metabolites:_PC1;PCA_of_metabolites:_PC2;Total_amino_acids	Anthesis-silking_interval	0	0	0	0	0	0	0	0	0	1	0	0	0	0	0	0	0	0	0	0	0	0	0	0	0	0	1	private
pan_gene_19307	pan_gene_22520	Anthesis-silking_interval;Chlorophyll_A;Total_amino_acids	100_Kernel_weight;Anthesis-silking_interval;Nodes_to_ear	0	0	0	0	0	0	0	0	0	1	0	0	0	0	0	0	0	0	0	0	0	0	0	0	0	0	1	private
pan_gene_20034	pan_gene_24495	Anthesis-silking_interval;Leaf_length;Plant_height	Anthesis-silking_interval	0	0	0	0	0	0	0	0	0	0	0	0	0	0	0	0	0	0	0	0	0	0	0	0	1	0	1	private
pan_gene_21114	pan_gene_7652	Anthesis-silking_interval	Anthesis-silking_interval	0	0	0	0	0	0	0	0	0	1	0	0	0	0	0	0	0	0	0	0	0	0	0	0	0	0	1	private
pan_gene_21381	pan_gene_9123	Anthesis-silking_interval	Anthesis-silking_interval	0	0	0	0	0	0	0	0	0	1	0	0	0	0	0	0	0	0	0	0	0	0	0	0	0	0	1	private
pan_gene_21860	pan_gene_2754	Anthesis-silking_interval	Anthesis-silking_interval	0	0	0	0	0	0	0	0	0	1	0	0	0	0	0	0	0	0	0	0	0	0	0	0	0	0	1	private
pan_gene_21860	pan_gene_39231	Anthesis-silking_interval	Anthesis-silking_interval;Ear_height;Ear_row_number	0	0	0	0	0	0	0	0	0	1	0	0	0	0	0	0	0	0	0	0	0	0	0	0	0	0	1	private
pan_gene_21885	pan_gene_22365	Anthesis-silking_interval;Average_internode_length_(below_ear);Plant_height	Anthesis-silking_interval;Days_to_silk;Ear_row_number;Ratio_of_ear_height_to_total_height	0	0	0	0	0	0	0	0	0	1	0	0	0	0	0	0	0	1	0	0	0	0	0	0	0	0	2	dispensable
pan_gene_21885	pan_gene_23679	Anthesis-silking_interval;Average_internode_length_(below_ear);Plant_height	Anthesis-silking_interval;Cob_diameter;Starch	0	0	0	0	0	0	0	0	0	1	1	1	0	0	0	0	0	0	0	0	0	0	1	0	0	0	4	dispensable
pan_gene_22265	pan_gene_6838	100_Kernel_weight;Anthesis-silking_interval;Nodes_per_plant;Total_amino_acids	Anthesis-silking_interval;Leaf_width	0	0	0	0	0	0	0	0	0	1	0	0	0	0	0	0	0	0	0	0	0	0	0	0	0	0	1	private
pan_gene_22266	pan_gene_2754	Anthesis-silking_interval;Average_internode_length_(whole_plant);Nodes_per_plant;Total_amino_acids	Anthesis-silking_interval	0	0	0	0	0	0	0	0	0	1	0	0	0	0	0	0	0	0	0	0	0	0	0	0	0	0	1	private
pan_gene_22310	pan_gene_5367	Anthesis-silking_interval;Days_to_anthesis;Days_to_silk;Tassel_branch_number;Total_amino_acids	Anthesis-silking_interval;Cob_diameter;Leaf_length;Nodes_above_ear;Photoperiod_growing-degree_days_to_anthesis	0	0	0	0	0	0	0	0	0	1	0	0	0	0	0	0	0	0	0	0	0	0	0	0	0	0	1	private
pan_gene_22365	pan_gene_23882	Anthesis-silking_interval;Days_to_silk;Ear_row_number;Ratio_of_ear_height_to_total_height	Anthesis-silking_interval;Boxcox-transformed_leaf_angle	0	0	0	0	0	0	0	0	0	1	0	0	0	0	0	0	0	0	0	0	0	0	0	0	0	0	1	private
pan_gene_22365	pan_gene_6920	Anthesis-silking_interval;Days_to_silk;Ear_row_number;Ratio_of_ear_height_to_total_height	Anthesis-silking_interval	0	0	0	0	0	0	0	0	0	1	0	0	1	0	0	0	0	0	0	0	0	0	0	0	0	0	2	dispensable
pan_gene_22372	pan_gene_8827	Anthesis-silking_interval	Anthesis-silking_interval;Average_internode_length_(above_ear);Nodes_per_plant	0	0	0	0	0	0	0	0	0	1	0	1	0	1	0	0	0	0	0	0	0	0	0	0	0	1	4	dispensable
pan_gene_22536	pan_gene_29834	Anthesis-silking_interval;Chlorophyll_B	Anthesis-silking_interval	0	0	0	0	0	0	0	0	0	1	0	0	0	0	0	0	0	0	0	0	0	0	0	0	0	0	1	private
pan_gene_22536	pan_gene_8375	Anthesis-silking_interval;Chlorophyll_B	Anthesis-silking_interval;Nodes_above_ear;Tassel_length	0	0	0	0	0	0	0	0	0	1	0	0	0	0	0	0	0	0	0	1	0	0	1	0	1	0	4	dispensable
pan_gene_23679	pan_gene_30961	Anthesis-silking_interval;Cob_diameter;Starch	Anthesis-silking_interval;Starch	0	0	0	0	0	0	0	0	0	0	0	1	0	0	0	0	0	0	0	0	0	0	0	0	0	1	2	dispensable
pan_gene_23679	pan_gene_6920	Anthesis-silking_interval;Cob_diameter;Starch	Anthesis-silking_interval	0	0	0	0	0	0	0	0	0	1	0	1	0	0	0	1	0	0	0	0	1	0	0	0	0	0	4	dispensable
pan_gene_23861	pan_gene_30809	Anthesis-silking_interval	Anthesis-silking_interval	0	0	0	0	0	0	0	0	0	1	0	0	0	1	0	0	0	0	0	0	0	0	0	0	0	0	2	dispensable
pan_gene_23861	pan_gene_4463	Anthesis-silking_interval	Anthesis-silking_interval;Leaf_length;Nodes_per_plant	0	0	0	0	0	0	0	0	0	1	0	0	1	0	0	0	0	0	0	0	0	0	0	0	0	0	2	dispensable
pan_gene_23882	pan_gene_24449	Anthesis-silking_interval;Boxcox-transformed_leaf_angle	Anthesis-silking_interval;Average_internode_length_(below_ear);Nodes_to_ear	0	0	0	0	0	0	0	0	0	1	0	1	0	0	0	0	0	0	0	0	0	0	0	0	0	0	2	dispensable
pan_gene_24294	pan_gene_27822	Anthesis-silking_interval;Boxcox-transformed_leaf_angle	Anthesis-silking_interval;Boxcox-transformed_leaf_angle;Ear_height;Nitrate;Photoperiod_Growing-degree_days_to_silk;Ratio_of_ear_height_to_total_height	0	0	0	0	0	0	0	0	0	1	0	0	0	0	0	0	0	0	0	0	0	0	0	0	0	0	1	private
pan_gene_24294	pan_gene_392	Anthesis-silking_interval;Boxcox-transformed_leaf_angle	Anthesis-silking_interval	0	0	0	0	0	0	0	0	0	1	0	1	0	0	0	0	0	0	0	0	0	0	0	0	0	0	2	dispensable
pan_gene_24294	pan_gene_4458	Anthesis-silking_interval;Boxcox-transformed_leaf_angle	Anthesis-silking_interval;Boxcox-transformed_leaf_angle;Days_to_silk;Nodes_above_ear;Photoperiod_Growing-degree_days_to_silk	0	0	0	0	0	0	0	0	0	1	0	0	0	0	0	0	0	0	0	0	0	0	0	0	0	0	1	private
pan_gene_24449	pan_gene_6920	Anthesis-silking_interval;Average_internode_length_(below_ear);Nodes_to_ear	Anthesis-silking_interval	0	0	0	0	0	0	0	0	0	1	0	1	0	0	0	0	0	0	0	0	0	0	0	0	0	0	2	dispensable
pan_gene_24495	pan_gene_4064	Anthesis-silking_interval	Anthesis-silking_interval	0	0	0	0	0	0	0	0	0	1	0	0	0	0	0	0	0	1	0	0	0	0	0	0	0	0	2	dispensable
pan_gene_24495	pan_gene_9153	Anthesis-silking_interval	Anthesis-silking_interval;Days_to_silk;Stalk_strength	0	0	0	0	0	0	0	0	0	0	0	0	0	0	0	1	0	0	0	0	1	0	0	0	1	0	3	dispensable
pan_gene_25164	pan_gene_4089	Anthesis-silking_interval	Anthesis-silking_interval	0	0	0	0	0	0	0	0	0	1	0	0	0	0	0	0	0	0	0	0	0	0	0	0	0	0	1	private
pan_gene_25164	pan_gene_4218	Anthesis-silking_interval	Anthesis-silking_interval;Stalk_strength	0	0	0	0	0	0	0	0	0	1	0	0	0	1	0	0	0	0	0	0	0	0	0	0	0	0	2	dispensable
pan_gene_26689	pan_gene_30809	Anthesis-silking_interval;Boxcox-transformed_leaf_angle;Ear_height;Nodes_per_plant	Anthesis-silking_interval	0	0	0	0	0	0	0	0	0	1	0	0	0	0	0	0	0	0	0	0	0	0	0	0	0	0	1	private
pan_gene_26909	pan_gene_5366	Anthesis-silking_interval;Ratio_of_ear_height_to_total_height	Anthesis-silking_interval;Cob_diameter;Nodes_per_plant;Total_amino_acids	0	0	0	0	0	0	0	0	0	1	0	0	0	0	0	0	0	0	0	0	0	0	0	0	0	0	1	private
pan_gene_27200	pan_gene_8371	Anthesis-silking_interval;Leaf_length;Photoperiod_Growing-degree_days_to_silk	Anthesis-silking_interval;Nitrate	0	0	0	0	0	0	0	0	0	1	0	0	0	0	0	0	0	0	0	0	0	0	0	0	0	0	1	private
pan_gene_27608	pan_gene_4320	Anthesis-silking_interval	Anthesis-silking_interval	0	0	0	0	0	0	0	0	0	1	0	0	0	0	0	0	0	0	1	0	0	1	0	0	0	0	3	dispensable
pan_gene_27822	pan_gene_392	Anthesis-silking_interval;Boxcox-transformed_leaf_angle;Ear_height;Nitrate;Photoperiod_Growing-degree_days_to_silk;Ratio_of_ear_height_to_total_height	Anthesis-silking_interval	0	0	0	0	0	0	0	0	0	1	0	0	0	0	0	0	0	0	0	0	0	0	0	0	0	0	1	private
pan_gene_27822	pan_gene_4458	Anthesis-silking_interval;Boxcox-transformed_leaf_angle;Ear_height;Nitrate;Photoperiod_Growing-degree_days_to_silk;Ratio_of_ear_height_to_total_height	Anthesis-silking_interval;Boxcox-transformed_leaf_angle;Days_to_silk;Nodes_above_ear;Photoperiod_Growing-degree_days_to_silk	0	0	0	0	0	0	0	0	0	1	0	0	0	0	0	0	0	0	0	0	0	0	0	0	0	0	1	private
pan_gene_27822	pan_gene_4485	Anthesis-silking_interval;Boxcox-transformed_leaf_angle;Ear_height;Nitrate;Photoperiod_Growing-degree_days_to_silk;Ratio_of_ear_height_to_total_height	Anthesis-silking_interval;Ear_height	0	0	0	0	0	0	0	0	0	1	0	0	0	0	0	0	0	0	0	0	0	0	0	0	0	0	1	private
pan_gene_28000	pan_gene_30714	Anthesis-silking_interval;Tassel_length	Anthesis-silking_interval	0	0	0	0	0	0	0	0	0	1	0	0	0	0	0	0	0	0	0	0	0	0	0	0	0	0	1	private
pan_gene_28000	pan_gene_7839	Anthesis-silking_interval;Tassel_length	Anthesis-silking_interval	0	0	0	0	0	0	0	0	0	1	0	0	0	0	0	0	0	0	0	0	0	0	0	0	0	0	1	private
pan_gene_29477	pan_gene_4463	Anthesis-silking_interval	Anthesis-silking_interval;Leaf_length;Nodes_per_plant	0	0	0	0	0	0	0	0	0	1	0	0	0	0	1	1	0	1	0	0	1	0	0	0	0	1	6	dispensable
pan_gene_29834	pan_gene_30714	Anthesis-silking_interval	Anthesis-silking_interval	0	0	0	0	0	0	0	0	0	1	0	0	0	0	0	0	0	0	0	0	0	0	0	0	0	0	1	private
pan_gene_29834	pan_gene_9123	Anthesis-silking_interval	Anthesis-silking_interval	0	0	0	0	0	0	0	0	0	1	0	0	0	0	0	0	0	0	0	0	0	0	0	0	0	0	1	private
pan_gene_29887	pan_gene_7798	Anthesis-silking_interval;Days_to_anthesis;Leaf_width;Photoperiod_Growing-degree_days_to_silk	Anthesis-silking_interval	0	0	0	0	0	0	0	0	0	1	0	0	0	0	0	0	0	0	0	0	0	0	0	0	0	0	1	private
pan_gene_29922	pan_gene_4331	Anthesis-silking_interval	Anthesis-silking_interval;Ear_height;Photoperiod_Growing-degree_days_to_silk;Ratio_of_ear_height_to_total_height	0	0	0	0	0	0	0	0	0	1	0	0	0	0	0	0	0	0	0	0	0	1	0	0	0	0	2	dispensable
pan_gene_30714	pan_gene_4304	Anthesis-silking_interval	Anthesis-silking_interval	0	0	0	0	0	0	0	0	0	1	0	0	0	0	0	0	0	0	0	0	0	0	0	0	0	0	1	private
pan_gene_30809	pan_gene_5368	Anthesis-silking_interval	Anthesis-silking_interval;Cob_diameter;Leaf_length;Nodes_above_ear;Photoperiod_growing-degree_days_to_anthesis	0	0	0	0	0	0	0	0	0	1	0	0	0	0	0	0	0	0	0	0	0	0	0	0	0	0	1	private
pan_gene_31442	pan_gene_38178	Anthesis-silking_interval;Average_internode_length_(above_ear);Photoperiod_growing-degree_days_to_anthesis	Anthesis-silking_interval;Average_internode_length_(whole_plant);Height_above_ear	0	0	0	0	0	0	0	0	0	1	0	0	0	0	1	0	0	1	0	0	0	0	0	0	0	0	3	dispensable
pan_gene_31615	pan_gene_9436	Anthesis-silking_interval;Boxcox-transformed_leaf_angle;Ear_row_number;Southern_leaf_blight	Anthesis-silking_interval;Nodes_per_plant;Nodes_to_ear	0	0	0	0	0	0	0	0	0	0	1	0	1	0	1	0	0	0	0	0	0	0	0	0	0	1	4	dispensable
pan_gene_31698	pan_gene_9103	Anthesis-silking_interval;Nodes_per_plant	Anthesis-silking_interval;Average_internode_length_(below_ear)	0	0	0	0	0	0	0	0	0	1	0	0	0	0	0	0	0	0	0	0	0	0	0	0	0	0	1	private
pan_gene_31840	pan_gene_8845	Anthesis-silking_interval;Days_to_anthesis;Ear_height;Total_amino_acids	Anthesis-silking_interval;Chlorophyll_A;Nodes_to_ear	0	0	0	0	0	0	0	0	0	1	0	0	0	0	0	0	0	0	0	0	0	0	0	0	0	0	1	private
pan_gene_35659	pan_gene_4304	Anthesis-silking_interval	Anthesis-silking_interval	0	0	0	0	0	0	0	0	0	1	0	0	0	0	0	0	0	0	0	0	0	0	0	0	0	0	1	private
pan_gene_35659	pan_gene_4485	Anthesis-silking_interval	Anthesis-silking_interval;Ear_height	0	0	0	0	0	0	0	0	0	1	0	0	0	0	0	0	0	0	0	0	0	0	0	0	0	0	1	private
pan_gene_35659	pan_gene_7798	Anthesis-silking_interval	Anthesis-silking_interval	0	0	0	0	0	0	0	0	0	1	0	0	0	0	0	0	0	0	0	0	0	0	0	0	0	0	1	private
pan_gene_364	pan_gene_39231	Anthesis-silking_interval;Height_above_ear;Plant_height	Anthesis-silking_interval;Ear_height;Ear_row_number	0	0	0	0	0	0	0	0	0	1	0	0	0	0	0	0	0	0	0	0	0	0	0	0	0	0	1	private
pan_gene_392	pan_gene_4458	Anthesis-silking_interval	Anthesis-silking_interval;Boxcox-transformed_leaf_angle;Days_to_silk;Nodes_above_ear;Photoperiod_Growing-degree_days_to_silk	0	0	0	0	0	0	0	0	0	1	0	0	0	0	0	0	0	0	0	0	0	0	0	0	0	0	1	private
pan_gene_39231	pan_gene_8811	Anthesis-silking_interval;Ear_height;Ear_row_number	Anthesis-silking_interval;Stalk_strength	0	0	0	0	0	0	0	0	0	1	0	1	0	0	0	0	0	0	0	0	0	0	0	0	0	0	2	dispensable
pan_gene_4064	pan_gene_8389	Anthesis-silking_interval	Anthesis-silking_interval	0	0	0	0	0	0	0	0	0	1	0	0	0	0	1	0	0	0	0	0	0	0	0	0	0	0	2	dispensable
pan_gene_4304	pan_gene_4458	Anthesis-silking_interval	Anthesis-silking_interval;Boxcox-transformed_leaf_angle;Days_to_silk;Nodes_above_ear;Photoperiod_Growing-degree_days_to_silk	0	0	0	0	0	0	0	0	0	1	0	0	0	0	0	0	0	0	0	0	0	0	0	0	0	0	1	private
pan_gene_4320	pan_gene_5368	Anthesis-silking_interval	Anthesis-silking_interval;Cob_diameter;Leaf_length;Nodes_above_ear;Photoperiod_growing-degree_days_to_anthesis	0	0	0	0	0	0	0	0	0	1	0	0	0	0	0	0	0	0	0	0	0	0	0	0	0	0	1	private
pan_gene_4458	pan_gene_7798	Anthesis-silking_interval;Boxcox-transformed_leaf_angle;Days_to_silk;Nodes_above_ear;Photoperiod_Growing-degree_days_to_silk	Anthesis-silking_interval	0	0	0	0	0	0	0	0	0	1	0	0	0	0	0	0	0	0	0	0	0	0	0	0	0	0	1	private
pan_gene_5368	pan_gene_7839	Anthesis-silking_interval;Cob_diameter;Leaf_length;Nodes_above_ear;Photoperiod_growing-degree_days_to_anthesis	Anthesis-silking_interval	0	0	0	0	0	0	0	0	0	1	0	1	0	0	0	0	0	0	0	0	0	0	0	0	0	0	2	dispensable
pan_gene_7652	pan_gene_7973	Anthesis-silking_interval	Anthesis-silking_interval	0	0	0	0	0	0	0	0	0	1	0	0	0	0	0	0	0	0	0	0	0	0	0	0	0	0	1	private
pan_gene_8339	pan_gene_9116	Anthesis-silking_interval	Anthesis-silking_interval;Days_to_silk;Height_above_ear;Leaf_width;Nodes_to_ear	0	0	0	0	0	0	0	0	0	0	1	0	0	0	1	0	0	0	0	0	0	0	0	0	0	0	2	dispensable
pan_gene_8855	pan_gene_9124	Anthesis-silking_interval;Average_internode_length_(whole_plant);Nodes_per_plant;Nodes_to_ear	Anthesis-silking_interval	0	0	0	0	0	0	0	0	0	1	0	0	0	0	0	0	0	0	0	0	0	0	0	0	0	0	1	private
pan_gene_102846	pan_gene_4343	Anthesis-silking_interval;Photoperiod_Growing-degree_days_to_silk	Anthesis-silking_interval;Ear_row_number	0	0	0	0	0	0	0	0	0	0	1	0	0	0	0	0	0	0	0	0	0	0	0	0	0	0	1	private
pan_gene_10291	pan_gene_2754	Anthesis-silking_interval	Anthesis-silking_interval	0	0	0	0	0	0	0	0	0	0	1	0	0	0	0	0	0	0	0	0	0	0	0	0	0	0	1	private
pan_gene_10802	pan_gene_22520	100_Kernel_weight;Anthesis-silking_interval;PCA_of_metabolites:_PC2;Ratio_of_ear_height_to_total_height	100_Kernel_weight;Anthesis-silking_interval;Nodes_to_ear	0	0	0	0	0	0	0	0	0	0	1	0	0	0	0	0	0	0	0	0	0	0	0	0	0	0	1	private
pan_gene_11505	pan_gene_22237	Anthesis-silking_interval;Stalk_strength	Anthesis-silking_interval;Average_internode_length_(above_ear);Chlorophyll_B;Days_to_anthesis	0	0	0	0	0	0	0	0	0	0	1	0	0	0	0	0	0	0	0	0	0	0	0	0	0	0	1	private
pan_gene_11505	pan_gene_5481	Anthesis-silking_interval;Stalk_strength	Anthesis-silking_interval;Boxcox-transformed_leaf_angle;Ratio_of_ear_height_to_total_height	0	0	0	0	0	0	0	0	0	0	1	0	0	0	0	0	0	0	0	0	0	0	0	0	0	0	1	private
pan_gene_11505	pan_gene_8845	Anthesis-silking_interval;Stalk_strength	Anthesis-silking_interval;Chlorophyll_A;Nodes_to_ear	0	0	0	0	0	0	0	0	0	0	1	1	0	0	0	0	0	0	0	0	0	0	0	0	0	0	2	dispensable
pan_gene_13977	pan_gene_22520	Anthesis-silking_interval	100_Kernel_weight;Anthesis-silking_interval;Nodes_to_ear	0	0	0	0	0	0	0	0	0	0	1	0	0	0	0	1	0	0	0	0	0	0	0	0	0	0	2	dispensable
pan_gene_15831	pan_gene_61052	Anthesis-silking_interval	Anthesis-silking_interval;Nodes_above_ear	0	0	0	0	0	0	0	0	0	0	1	0	0	0	0	0	0	0	0	0	0	0	0	0	0	0	1	private
pan_gene_18424	pan_gene_9116	Anthesis-silking_interval	Anthesis-silking_interval;Days_to_silk;Height_above_ear;Leaf_width;Nodes_to_ear	0	0	0	0	0	0	0	0	0	0	1	0	0	0	0	0	0	1	0	1	0	0	0	0	0	0	3	dispensable
pan_gene_18431	pan_gene_27255	Anthesis-silking_interval	Anthesis-silking_interval;Average_internode_length_(above_ear);Average_internode_length_(whole_plant)	0	0	0	0	0	0	0	0	0	0	1	0	0	0	0	0	0	0	0	0	0	0	0	0	0	0	1	private
pan_gene_18432	pan_gene_24449	Anthesis-silking_interval	Anthesis-silking_interval;Average_internode_length_(below_ear);Nodes_to_ear	0	0	0	0	0	0	0	0	0	0	0	1	0	0	0	0	0	0	0	0	1	1	1	0	1	1	6	dispensable
pan_gene_18433	pan_gene_9481	Anthesis-silking_interval	Anthesis-silking_interval	0	0	0	0	0	0	0	0	0	0	1	0	0	0	0	1	0	0	0	0	0	0	0	0	0	0	2	dispensable
pan_gene_18808	pan_gene_8372	Anthesis-silking_interval;Average_internode_length_(above_ear);Average_internode_length_(whole_plant);Nodes_per_plant	Anthesis-silking_interval	0	0	0	0	0	0	0	0	0	0	1	0	0	0	0	0	0	0	0	0	0	0	0	0	0	0	1	private
pan_gene_19299	pan_gene_9481	Anthesis-silking_interval;Chlorophyll_A;Days_to_anthesis;Glutamate;PCA_of_metabolites:_PC1;PCA_of_metabolites:_PC2;Total_amino_acids	Anthesis-silking_interval	0	0	0	0	0	0	0	0	0	0	1	0	0	0	0	0	0	0	0	0	0	0	0	0	0	0	1	private
pan_gene_19750	pan_gene_22536	Anthesis-silking_interval;Tassel_branch_number	Anthesis-silking_interval;Chlorophyll_B	0	0	0	0	0	0	0	0	0	0	1	0	0	0	0	0	0	0	0	0	0	0	0	0	0	0	1	private
pan_gene_19750	pan_gene_24565	Anthesis-silking_interval;Tassel_branch_number	Anthesis-silking_interval;Chlorophyll_B;Sucrose	0	0	0	0	0	0	0	0	0	0	1	0	0	0	0	0	0	0	0	0	0	0	0	0	0	0	1	private
pan_gene_21373	pan_gene_24565	Anthesis-silking_interval;Days_to_anthesis	Anthesis-silking_interval;Chlorophyll_B;Sucrose	0	0	0	0	0	0	0	0	0	0	1	0	0	0	0	0	0	0	0	0	0	0	0	0	0	0	1	private
pan_gene_21846	pan_gene_22218	Anthesis-silking_interval;Cob_diameter	Anthesis-silking_interval;Chlorophyll_A;Nodes_above_ear	0	0	0	0	0	0	0	0	0	0	1	0	0	0	0	0	0	0	0	0	0	0	0	0	0	0	1	private
pan_gene_21881	pan_gene_9468	Anthesis-silking_interval;Ear_height;Leaf_width;Nodes_to_ear;Ratio_of_ear_height_to_total_height	Anthesis-silking_interval;Boxcox-transformed_leaf_angle;Nodes_to_ear;PCA_of_metabolites:_PC2	0	0	0	0	0	0	0	0	0	0	1	0	0	0	0	0	0	0	0	0	1	0	1	0	0	0	3	dispensable
pan_gene_22215	pan_gene_29922	Anthesis-silking_interval;Nodes_to_ear	Anthesis-silking_interval	0	0	0	0	0	0	0	0	0	0	0	1	0	0	0	0	0	0	0	0	0	0	0	0	0	0	1	private
pan_gene_22237	pan_gene_22372	Anthesis-silking_interval;Average_internode_length_(above_ear);Chlorophyll_B;Days_to_anthesis	Anthesis-silking_interval	0	0	0	0	0	0	0	0	0	0	1	0	0	0	0	0	0	1	0	1	1	0	0	0	1	0	5	dispensable
pan_gene_22237	pan_gene_9481	Anthesis-silking_interval;Average_internode_length_(above_ear);Chlorophyll_B;Days_to_anthesis	Anthesis-silking_interval	0	0	0	0	0	0	0	0	0	0	1	0	0	0	1	1	0	1	0	0	0	0	0	0	0	0	4	dispensable
pan_gene_22257	pan_gene_2750	Anthesis-silking_interval;Average_internode_length_(whole_plant);Tassel_branch_number	Anthesis-silking_interval;Nodes_to_ear	0	0	0	0	0	0	0	0	0	0	1	0	0	0	0	0	0	0	0	0	0	0	0	0	0	0	1	private
pan_gene_22257	pan_gene_5366	Anthesis-silking_interval;Average_internode_length_(whole_plant);Tassel_branch_number	Anthesis-silking_interval;Cob_diameter;Nodes_per_plant;Total_amino_acids	0	0	0	0	0	0	0	0	0	0	1	0	0	0	0	0	0	0	0	0	0	0	0	0	0	0	1	private
pan_gene_22265	pan_gene_392	100_Kernel_weight;Anthesis-silking_interval;Nodes_per_plant;Total_amino_acids	Anthesis-silking_interval	0	0	0	0	0	0	0	0	0	0	1	0	0	0	0	0	0	0	0	0	0	0	0	0	0	0	1	private
pan_gene_22266	pan_gene_24102	Anthesis-silking_interval;Average_internode_length_(whole_plant);Nodes_per_plant;Total_amino_acids	Anthesis-silking_interval	0	0	0	0	0	0	0	0	0	0	1	0	0	0	0	0	0	0	0	0	0	0	0	0	0	0	1	private
pan_gene_22266	pan_gene_27521	Anthesis-silking_interval;Average_internode_length_(whole_plant);Nodes_per_plant;Total_amino_acids	Anthesis-silking_interval	0	0	0	0	0	0	0	0	0	0	1	0	0	0	0	0	0	0	0	0	0	0	0	0	0	0	1	private
pan_gene_22365	pan_gene_8831	Anthesis-silking_interval;Days_to_silk;Ear_row_number;Ratio_of_ear_height_to_total_height	Anthesis-silking_interval;Nodes_to_ear;Stalk_strength	0	0	0	0	0	0	0	0	0	0	1	0	1	0	0	0	0	0	0	0	0	0	0	0	0	0	2	dispensable
pan_gene_22372	pan_gene_7798	Anthesis-silking_interval	Anthesis-silking_interval	0	0	0	0	0	0	0	0	0	0	1	1	0	1	0	1	0	0	0	0	0	0	0	0	0	1	5	dispensable
pan_gene_22372	pan_gene_8845	Anthesis-silking_interval	Anthesis-silking_interval;Chlorophyll_A;Nodes_to_ear	0	0	0	0	0	0	0	0	0	0	1	1	0	0	0	0	0	1	1	1	0	0	1	0	1	0	7	dispensable
pan_gene_22520	pan_gene_7850	100_Kernel_weight;Anthesis-silking_interval;Nodes_to_ear	Anthesis-silking_interval;Nodes_to_ear	0	0	0	0	0	0	0	0	0	0	1	0	0	0	0	0	0	0	0	0	0	0	0	0	0	0	1	private
pan_gene_23679	pan_gene_23861	Anthesis-silking_interval;Cob_diameter;Starch	Anthesis-silking_interval	0	0	0	0	0	0	0	0	0	0	0	0	1	0	0	0	0	0	0	0	0	0	0	0	0	0	1	private
pan_gene_23679	pan_gene_4343	Anthesis-silking_interval;Cob_diameter;Starch	Anthesis-silking_interval;Ear_row_number	0	0	0	0	0	0	0	0	0	0	1	0	0	0	0	0	0	0	0	0	0	0	0	0	1	0	2	dispensable
pan_gene_24102	pan_gene_24210	Anthesis-silking_interval	Anthesis-silking_interval	0	0	0	0	0	0	0	0	0	0	1	0	0	0	0	0	0	0	0	0	0	0	0	0	0	0	1	private
pan_gene_24576	pan_gene_6838	Anthesis-silking_interval	Anthesis-silking_interval;Leaf_width	0	0	0	0	0	0	0	0	0	0	1	1	0	0	0	0	0	0	0	0	0	0	0	0	0	0	2	dispensable
pan_gene_24583	pan_gene_8267	Anthesis-silking_interval;Ear_row_number	Anthesis-silking_interval;Boxcox-transformed_leaf_angle	0	0	0	0	0	0	0	0	0	0	1	0	0	0	0	0	0	0	0	0	0	0	0	0	0	0	1	private
pan_gene_27255	pan_gene_8361	Anthesis-silking_interval;Average_internode_length_(above_ear);Average_internode_length_(whole_plant)	Anthesis-silking_interval	0	0	0	0	0	0	0	0	0	0	1	0	0	0	0	0	0	0	0	0	0	0	0	0	0	0	1	private
pan_gene_27255	pan_gene_8371	Anthesis-silking_interval;Average_internode_length_(above_ear);Average_internode_length_(whole_plant)	Anthesis-silking_interval;Nitrate	0	0	0	0	0	0	0	0	0	0	1	0	0	0	0	0	0	0	0	0	0	0	0	0	0	0	1	private
pan_gene_27255	pan_gene_9123	Anthesis-silking_interval;Average_internode_length_(above_ear);Average_internode_length_(whole_plant)	Anthesis-silking_interval	0	0	0	0	0	0	0	0	0	0	1	0	0	0	0	0	0	0	0	0	0	0	0	0	0	0	1	private
pan_gene_2750	pan_gene_29834	Anthesis-silking_interval;Nodes_to_ear	Anthesis-silking_interval	0	0	0	0	0	0	0	0	0	0	1	0	0	0	0	0	0	0	0	0	0	0	0	0	0	0	1	private
pan_gene_2750	pan_gene_5366	Anthesis-silking_interval;Nodes_to_ear	Anthesis-silking_interval;Cob_diameter;Nodes_per_plant;Total_amino_acids	0	0	0	0	0	0	0	0	0	0	1	0	0	0	0	0	0	0	0	0	0	0	0	0	0	0	1	private
pan_gene_29799	pan_gene_4320	Anthesis-silking_interval;Photoperiod_Growing-degree_days_to_silk	Anthesis-silking_interval	0	0	0	0	0	0	0	0	0	0	1	0	0	0	0	0	0	0	0	0	0	0	0	0	0	0	1	private
pan_gene_29834	pan_gene_7798	Anthesis-silking_interval	Anthesis-silking_interval	0	0	0	0	0	0	0	0	0	0	1	0	0	0	0	0	0	0	1	0	0	0	0	0	0	0	2	dispensable
pan_gene_31267	pan_gene_6799	Anthesis-silking_interval	Anthesis-silking_interval	0	0	0	0	0	0	0	0	0	0	1	0	0	0	0	0	0	0	1	0	0	0	0	0	0	0	2	dispensable
pan_gene_392	pan_gene_9123	Anthesis-silking_interval	Anthesis-silking_interval	0	0	0	0	0	0	0	0	0	0	1	0	0	0	0	0	0	0	0	0	0	0	0	0	0	0	1	private
pan_gene_4304	pan_gene_5481	Anthesis-silking_interval	Anthesis-silking_interval;Boxcox-transformed_leaf_angle;Ratio_of_ear_height_to_total_height	0	0	0	0	0	0	0	0	0	0	1	0	0	0	0	0	0	0	0	0	0	0	0	0	0	0	1	private
pan_gene_5381	pan_gene_8361	Anthesis-silking_interval;Days_to_silk;Tassel_branch_number	Anthesis-silking_interval	0	0	0	0	0	0	0	0	0	0	0	0	0	0	0	0	0	0	0	0	1	0	0	0	0	0	1	private
pan_gene_8339	pan_gene_98450	Anthesis-silking_interval	Anthesis-silking_interval	0	0	0	0	0	0	0	0	0	0	1	0	0	0	0	0	0	0	0	0	0	0	0	0	0	0	1	private
pan_gene_9116	pan_gene_98450	Anthesis-silking_interval;Days_to_silk;Height_above_ear;Leaf_width;Nodes_to_ear	Anthesis-silking_interval	0	0	0	0	0	0	0	0	0	0	1	0	0	0	0	0	0	0	0	0	0	0	0	0	0	0	1	private
pan_gene_10290	pan_gene_8852	Anthesis-silking_interval;Southern_leaf_blight	Anthesis-silking_interval;Average_internode_length_(above_ear);Average_internode_length_(whole_plant);Height_above_ear;Nodes_above_ear	0	0	0	0	0	0	0	0	0	0	0	1	0	0	0	0	0	0	0	0	0	0	0	0	0	0	1	private
pan_gene_10802	pan_gene_21373	100_Kernel_weight;Anthesis-silking_interval;PCA_of_metabolites:_PC2;Ratio_of_ear_height_to_total_height	Anthesis-silking_interval;Days_to_anthesis	0	0	0	0	0	0	0	0	0	0	0	1	0	0	0	0	0	0	0	0	0	0	0	0	0	0	1	private
pan_gene_11310	pan_gene_18982	Anthesis-silking_interval	Anthesis-silking_interval;Boxcox-transformed_leaf_angle;Plant_height	0	0	0	0	0	0	0	0	0	0	0	0	0	0	0	0	0	0	0	0	0	0	0	0	0	1	1	private
pan_gene_11310	pan_gene_22216	Anthesis-silking_interval	Anthesis-silking_interval;Nodes_to_ear	0	0	0	0	0	0	0	0	0	0	0	1	0	0	0	0	0	0	0	0	0	0	0	0	0	0	1	private
pan_gene_11310	pan_gene_27521	Anthesis-silking_interval	Anthesis-silking_interval	0	0	0	0	0	0	0	0	0	0	0	1	0	0	0	0	0	0	0	0	0	0	0	0	0	0	1	private
pan_gene_11310	pan_gene_38178	Anthesis-silking_interval	Anthesis-silking_interval;Average_internode_length_(whole_plant);Height_above_ear	0	0	0	0	0	0	0	0	0	0	0	1	0	0	0	0	0	0	0	0	0	0	0	0	0	0	1	private
pan_gene_11557	pan_gene_96910	Anthesis-silking_interval	Anthesis-silking_interval	0	0	0	0	0	0	0	0	0	0	0	1	0	0	0	0	0	0	0	0	0	1	0	0	0	0	2	dispensable
pan_gene_11709	pan_gene_8852	Anthesis-silking_interval	Anthesis-silking_interval;Average_internode_length_(above_ear);Average_internode_length_(whole_plant);Height_above_ear;Nodes_above_ear	0	0	0	0	0	0	0	0	0	0	0	1	0	0	0	0	0	0	0	0	0	0	0	0	0	0	1	private
pan_gene_12387	pan_gene_22215	Anthesis-silking_interval;Nodes_per_plant	Anthesis-silking_interval;Nodes_to_ear	0	0	0	0	0	0	0	0	0	0	0	1	0	0	0	0	0	0	0	0	0	0	0	0	0	0	1	private
pan_gene_12387	pan_gene_24576	Anthesis-silking_interval;Nodes_per_plant	Anthesis-silking_interval	0	0	0	0	0	0	0	0	0	0	0	1	0	0	0	0	0	0	0	0	0	0	0	0	0	0	1	private
pan_gene_13977	pan_gene_19299	Anthesis-silking_interval	Anthesis-silking_interval;Chlorophyll_A;Days_to_anthesis;Glutamate;PCA_of_metabolites:_PC1;PCA_of_metabolites:_PC2;Total_amino_acids	0	0	0	0	0	0	0	0	0	0	0	0	0	0	0	0	0	0	0	1	0	0	0	0	0	0	1	private
pan_gene_14608	pan_gene_19728	Anthesis-silking_interval	Anthesis-silking_interval	0	0	0	0	0	0	0	0	0	0	0	1	0	0	0	0	0	0	0	0	0	0	0	0	0	0	1	private
pan_gene_14608	pan_gene_27202	Anthesis-silking_interval	Anthesis-silking_interval;Northern_Leaf_Blight;Photoperiod_Growing-degree_days_to_silk	0	0	0	0	0	0	0	0	0	0	0	1	0	0	0	0	0	0	0	0	0	0	0	0	0	0	1	private
pan_gene_14608	pan_gene_27622	Anthesis-silking_interval	Anthesis-silking_interval	0	0	0	0	0	0	0	0	0	0	0	1	0	0	0	0	0	0	0	0	0	0	0	0	0	0	1	private
pan_gene_14608	pan_gene_28094	Anthesis-silking_interval	Anthesis-silking_interval	0	0	0	0	0	0	0	0	0	0	0	1	0	0	0	1	0	0	0	0	0	0	0	0	0	0	2	dispensable
pan_gene_14608	pan_gene_9154	Anthesis-silking_interval	Anthesis-silking_interval;Days_to_silk;Stalk_strength	0	0	0	0	0	0	0	0	0	0	0	1	0	0	0	0	0	0	0	0	0	0	0	0	0	0	1	private
pan_gene_17547	pan_gene_22246	Anthesis-silking_interval	Anthesis-silking_interval;Average_internode_length_(above_ear);Average_internode_length_(whole_plant)	0	0	0	0	0	0	0	0	0	0	0	1	0	0	0	0	0	0	0	0	0	0	0	0	0	0	1	private
pan_gene_17547	pan_gene_29834	Anthesis-silking_interval	Anthesis-silking_interval	0	0	0	0	0	0	0	0	0	0	0	1	0	0	1	0	0	1	0	0	0	0	0	0	0	1	4	dispensable
pan_gene_17551	pan_gene_7850	Anthesis-silking_interval;Ear_row_number	Anthesis-silking_interval;Nodes_to_ear	0	0	0	0	0	0	0	0	0	0	0	1	0	0	0	0	0	0	0	0	0	0	0	0	0	0	1	private
pan_gene_17551	pan_gene_8372	Anthesis-silking_interval;Ear_row_number	Anthesis-silking_interval	0	0	0	0	0	0	0	0	0	0	0	1	0	0	0	0	0	0	0	0	0	0	1	0	0	0	2	dispensable
pan_gene_17551	pan_gene_90285	Anthesis-silking_interval;Ear_row_number	Anthesis-silking_interval	0	0	0	0	0	0	0	0	0	0	0	1	0	0	0	0	0	0	0	0	0	0	0	0	0	0	1	private
pan_gene_17705	pan_gene_26689	Anthesis-silking_interval;Days_to_anthesis;Days_to_silk;Protein	Anthesis-silking_interval;Boxcox-transformed_leaf_angle;Ear_height;Nodes_per_plant	0	0	0	0	0	0	0	0	0	0	0	1	0	0	0	0	0	0	0	0	0	0	0	0	0	0	1	private
pan_gene_17710	pan_gene_29477	Anthesis-silking_interval	Anthesis-silking_interval	0	0	0	0	0	0	0	0	0	0	0	1	0	0	1	0	0	0	0	0	0	0	0	0	0	0	2	dispensable
pan_gene_18808	pan_gene_9124	Anthesis-silking_interval;Average_internode_length_(above_ear);Average_internode_length_(whole_plant);Nodes_per_plant	Anthesis-silking_interval	0	0	0	0	0	0	0	0	0	0	0	1	0	0	0	0	0	0	0	0	0	0	0	0	0	0	1	private
pan_gene_19123	pan_gene_21881	Anthesis-silking_interval;Chlorophyll_A;Ear_height;Nodes_to_ear;Tassel_branch_number	Anthesis-silking_interval;Ear_height;Leaf_width;Nodes_to_ear;Ratio_of_ear_height_to_total_height	0	0	0	0	0	0	0	0	0	0	0	1	0	0	1	0	0	0	0	0	0	0	0	0	0	0	2	dispensable
pan_gene_1922	pan_gene_21114	Anthesis-silking_interval;Leaf_length	Anthesis-silking_interval	0	0	0	0	0	0	0	0	0	0	0	1	0	0	0	0	0	0	0	0	0	0	0	0	0	0	1	private
pan_gene_19278	pan_gene_22372	Anthesis-silking_interval;Average_internode_length_(above_ear);Nitrate;PCA_of_metabolites:_PC2	Anthesis-silking_interval	0	0	0	0	0	0	0	0	0	0	0	1	0	0	0	0	0	1	0	0	0	0	0	1	0	1	4	dispensable
[truncated: 485 more rows]
