# Supplementary material for: Co-expression pan-network reveals genes involved in complex traits within maize pan-genome
Source: BMC Plant Biol. 2022 Dec 19;22:595. doi: 10.1186/s12870-022-03985-z (PMC9762053; doi:10.1186/s12870-022-03985-z)
Supplement: Supplementary file 7 — Additional file 7. [file 12870_2022_3985_MOESM7_ESM.zip › SupplementaryData5/Chlorophyll_A.pannetwork.csv]

gene1	gene2	trait1	trait2	B73	B97	CML103	CML228	CML247	CML277	CML322	CML333	CML52	CML69	HP301	IL14H	Ki11	Ki3	Ky21	M162W	M37W	Mo18W	MS71	NC350	NC358	Oh43	Oh7b	P39	Tx303	Tzi8	sum	sub-category
pan_gene_100444	pan_gene_14634	Average_internode_length_(whole_plant);Chlorophyll_A	Anthesis-silking_interval;Chlorophyll_A;Tassel_branch_number	1	1	0	0	1	0	0	0	0	1	1	0	0	0	0	1	1	1	0	1	0	1	1	0	0	0	11	near-core
pan_gene_100444	pan_gene_19273	Average_internode_length_(whole_plant);Chlorophyll_A	Average_internode_length_(above_ear);Average_internode_length_(whole_plant);Chlorophyll_A;Height_above_ear;Nitrate;Nodes_above_ear;PCA_of_metabolites:_PC1	1	0	1	1	0	1	0	1	1	1	0	0	0	0	0	0	0	0	0	1	0	1	1	0	0	1	11	near-core
pan_gene_100444	pan_gene_21929	Average_internode_length_(whole_plant);Chlorophyll_A	Chlorophyll_A;Height_per_day_(until_flowering);Photoperiod_Growing-degree_days_to_silk;Plant_height	1	1	0	0	1	1	0	1	1	1	1	1	1	1	1	1	1	1	1	0	1	1	1	1	0	1	21	core
pan_gene_10463	pan_gene_27704	Chlorophyll_A;Chlorophyll_B	Chlorophyll_A;Days_to_anthesis;Ratio_of_ear_height_to_total_height;Stalk_strength	1	0	1	0	0	0	0	0	0	0	0	0	0	1	1	0	1	0	0	0	0	0	0	0	0	0	5	dispensable
pan_gene_10463	pan_gene_27708	Chlorophyll_A;Chlorophyll_B	Chlorophyll_A;Height_above_ear;Leaf_width;Photoperiod_Growing-degree_days_to_silk;Photoperiod_growing-degree_days_to_anthesis	1	0	0	0	0	1	0	0	0	0	1	0	0	0	0	0	0	0	0	0	0	0	0	0	0	0	3	dispensable
pan_gene_10463	pan_gene_9608	Chlorophyll_A;Chlorophyll_B	Chlorophyll_A;Leaf_width	1	1	0	0	1	0	0	0	0	0	1	0	1	1	0	1	0	0	0	1	1	1	0	0	0	0	10	dispensable
pan_gene_11031	pan_gene_77728	Chlorophyll_A;Tassel_branch_number	Chlorophyll_A;Leaf_width	0	0	0	0	0	0	0	0	0	0	0	0	0	0	0	0	1	0	0	0	0	0	0	0	0	0	1	private
pan_gene_11152	pan_gene_7175	Chlorophyll_A	Chlorophyll_A	1	0	0	1	0	0	1	0	0	1	0	0	0	0	1	0	0	1	0	0	0	0	0	1	1	0	8	dispensable
pan_gene_1181	pan_gene_8845	Chlorophyll_A;Leaf_length;Photoperiod_Growing-degree_days_to_silk;Photoperiod_growing-degree_days_to_anthesis;Tassel_length	Anthesis-silking_interval;Chlorophyll_A;Nodes_to_ear	0	0	0	0	0	0	0	0	0	0	0	1	0	0	0	0	0	0	0	0	0	0	1	0	0	0	2	dispensable
pan_gene_11996	pan_gene_19281	Average_internode_length_(above_ear);Chlorophyll_A;Days_to_silk;Glutamate;Height_above_ear;Malate	Chlorophyll_A;Total_amino_acids	1	0	0	0	0	0	0	0	0	0	0	0	0	0	0	0	0	0	0	0	0	1	0	0	0	0	2	dispensable
pan_gene_12865	pan_gene_19309	Chlorophyll_A	Chlorophyll_A;PCA_of_metabolites:_PC1	1	0	0	0	0	0	0	0	0	0	0	0	0	0	0	0	0	1	1	0	0	0	0	0	0	0	3	dispensable
pan_gene_12865	pan_gene_32705	Chlorophyll_A	Boxcox-transformed_leaf_angle;Chlorophyll_A;Days_to_silk;Nodes_per_plant;Nodes_to_ear;Total_amino_acids	1	1	1	1	1	0	1	1	1	0	1	0	0	1	0	0	1	1	1	1	1	1	1	0	1	1	19	near-core
pan_gene_12897	pan_gene_22219	Chlorophyll_A	Chlorophyll_A	1	0	1	1	0	0	1	0	1	0	1	0	0	1	0	0	0	0	1	0	1	0	1	0	0	0	10	dispensable
pan_gene_12897	pan_gene_4732	Chlorophyll_A	Chlorophyll_A	1	0	0	0	1	0	0	0	0	0	0	0	1	0	0	0	0	0	0	0	0	0	0	0	0	1	4	dispensable
pan_gene_14634	pan_gene_21929	Anthesis-silking_interval;Chlorophyll_A;Tassel_branch_number	Chlorophyll_A;Height_per_day_(until_flowering);Photoperiod_Growing-degree_days_to_silk;Plant_height	1	0	0	0	1	0	0	1	0	1	1	0	0	0	0	1	1	1	1	0	0	1	1	0	0	0	11	near-core
pan_gene_1542	pan_gene_19777	Chlorophyll_A	Chlorophyll_A;Cob_diameter;Malate;Southern_leaf_blight;Tassel_branch_number	1	0	0	0	0	0	0	0	0	0	0	0	0	1	0	0	0	0	0	0	0	0	0	0	0	0	2	dispensable
pan_gene_1563	pan_gene_32720	Chlorophyll_A	Chlorophyll_A;Ear_height;Glutamate;Malate;Southern_leaf_blight;Total_amino_acids	0	0	0	0	0	0	0	0	0	0	0	0	0	0	0	0	0	0	0	0	1	0	0	0	0	0	1	private
pan_gene_16491	pan_gene_27563	Chlorophyll_A	Chlorophyll_A	1	0	1	1	0	0	0	0	0	0	0	0	0	0	0	0	1	0	0	0	0	0	0	0	0	0	4	dispensable
pan_gene_16491	pan_gene_8845	Chlorophyll_A	Anthesis-silking_interval;Chlorophyll_A;Nodes_to_ear	1	0	1	0	0	0	1	0	0	0	0	1	0	0	1	0	1	0	0	0	0	0	1	1	0	0	8	dispensable
pan_gene_19196	pan_gene_32770	Chlorophyll_A	Chlorophyll_A;Leaf_width;Nodes_per_plant;Southern_leaf_blight	1	0	0	0	0	0	0	0	0	0	0	0	0	0	0	0	0	0	0	0	0	0	0	0	0	0	1	private
pan_gene_19242	pan_gene_32732	Chlorophyll_A;Protein	Chlorophyll_A;Ear_height;Glutamate;Southern_leaf_blight	1	0	1	0	0	0	0	0	0	0	0	1	0	0	0	0	0	0	1	0	0	0	0	1	1	0	6	dispensable
pan_gene_19269	pan_gene_9186	Average_internode_length_(above_ear);Average_internode_length_(whole_plant);Chlorophyll_A;Nitrate;Nodes_above_ear;Nodes_per_plant	Chlorophyll_A;Days_to_silk	1	0	0	0	0	0	0	0	0	0	0	0	0	0	0	1	0	0	0	0	0	0	0	0	0	0	2	dispensable
pan_gene_19273	pan_gene_19281	Average_internode_length_(above_ear);Average_internode_length_(whole_plant);Chlorophyll_A;Height_above_ear;Nitrate;Nodes_above_ear;PCA_of_metabolites:_PC1	Chlorophyll_A;Total_amino_acids	1	1	1	1	0	1	1	1	0	1	0	0	0	0	1	0	1	0	1	1	0	0	1	1	0	0	14	near-core
pan_gene_19273	pan_gene_21929	Average_internode_length_(above_ear);Average_internode_length_(whole_plant);Chlorophyll_A;Height_above_ear;Nitrate;Nodes_above_ear;PCA_of_metabolites:_PC1	Chlorophyll_A;Height_per_day_(until_flowering);Photoperiod_Growing-degree_days_to_silk;Plant_height	1	0	1	0	0	1	1	1	1	1	0	0	0	0	1	0	0	0	0	1	0	1	1	1	0	0	12	near-core
pan_gene_19299	pan_gene_32722	Anthesis-silking_interval;Chlorophyll_A;Days_to_anthesis;Glutamate;PCA_of_metabolites:_PC1;PCA_of_metabolites:_PC2;Total_amino_acids	Average_internode_length_(below_ear);Chlorophyll_A;Glutamate;Malate;Total_amino_acids	1	0	0	1	1	0	1	0	0	1	1	0	1	1	1	0	1	0	0	0	1	0	0	0	0	0	11	near-core
pan_gene_19309	pan_gene_8845	Chlorophyll_A;PCA_of_metabolites:_PC1	Anthesis-silking_interval;Chlorophyll_A;Nodes_to_ear	1	0	1	0	0	1	0	0	0	0	0	0	0	0	0	0	1	1	1	0	0	0	1	0	1	0	8	dispensable
pan_gene_19310	pan_gene_32770	Chlorophyll_A;Days_to_silk;PCA_of_metabolites:_PC1	Chlorophyll_A;Leaf_width;Nodes_per_plant;Southern_leaf_blight	1	0	0	0	0	0	0	0	0	0	0	0	0	0	0	0	0	0	0	0	0	0	0	0	0	0	1	private
pan_gene_19310	pan_gene_7175	Chlorophyll_A;Days_to_silk;PCA_of_metabolites:_PC1	Chlorophyll_A	1	0	0	0	0	0	0	0	0	0	0	0	0	0	0	0	0	0	0	0	0	0	0	0	0	0	1	private
pan_gene_19386	pan_gene_28023	Chlorophyll_A;Total_amino_acids	Average_internode_length_(below_ear);Chlorophyll_A	0	0	0	0	0	0	0	0	0	0	0	0	0	0	0	0	0	0	0	0	0	0	1	0	0	0	1	private
pan_gene_19777	pan_gene_77728	Chlorophyll_A;Cob_diameter;Malate;Southern_leaf_blight;Tassel_branch_number	Chlorophyll_A;Leaf_width	0	0	0	0	0	1	0	0	0	0	0	0	0	0	0	0	0	0	0	0	0	0	0	0	0	0	1	private
pan_gene_22079	pan_gene_22191	Chlorophyll_A;Days_to_anthesis	Chlorophyll_A;Days_to_anthesis	1	0	0	0	0	0	0	0	0	0	0	0	0	0	0	0	0	0	0	0	0	0	0	1	0	0	2	dispensable
pan_gene_22079	pan_gene_2702	Chlorophyll_A;Days_to_anthesis	Chlorophyll_A;Glutamate;Nodes_per_plant	1	0	0	0	0	0	0	0	0	0	0	0	0	0	0	0	0	0	0	0	0	0	0	0	0	0	1	private
pan_gene_22079	pan_gene_5820	Chlorophyll_A;Days_to_anthesis	Chlorophyll_A;Days_to_anthesis;Days_to_silk;PCA_of_metabolites:_PC2;Stalk_strength;Tassel_branch_number	1	0	0	0	0	0	0	0	0	0	0	0	0	0	0	0	0	0	0	0	0	0	0	0	0	0	1	private
pan_gene_27563	pan_gene_8845	Chlorophyll_A	Anthesis-silking_interval;Chlorophyll_A;Nodes_to_ear	1	0	0	0	0	0	0	0	0	0	0	0	0	0	0	0	0	0	0	0	1	0	0	0	0	0	2	dispensable
pan_gene_27704	pan_gene_27708	Chlorophyll_A;Days_to_anthesis;Ratio_of_ear_height_to_total_height;Stalk_strength	Chlorophyll_A;Height_above_ear;Leaf_width;Photoperiod_Growing-degree_days_to_silk;Photoperiod_growing-degree_days_to_anthesis	1	0	0	0	0	0	0	0	0	0	0	0	0	0	0	0	0	0	0	0	0	0	0	0	0	0	1	private
pan_gene_32762	pan_gene_32769	Chlorophyll_A;Ear_height;Height_per_day_(until_flowering);Nodes_per_plant;Plant_height	Chlorophyll_A;Ear_height;Nodes_to_ear;Plant_height	1	1	1	1	1	0	1	1	1	1	0	1	1	1	0	1	0	1	1	1	1	0	1	1	0	1	20	core
pan_gene_32770	pan_gene_7175	Chlorophyll_A;Leaf_width;Nodes_per_plant;Southern_leaf_blight	Chlorophyll_A	1	0	1	1	1	1	1	1	1	1	1	1	1	1	1	0	0	0	1	0	0	1	0	1	1	0	18	near-core
pan_gene_8845	pan_gene_9187	Anthesis-silking_interval;Chlorophyll_A;Nodes_to_ear	Chlorophyll_A;Nitrate	0	0	0	0	1	0	0	0	0	0	0	0	0	0	0	0	0	0	0	0	0	0	0	0	0	0	1	private
pan_gene_100444	pan_gene_19281	Average_internode_length_(whole_plant);Chlorophyll_A	Chlorophyll_A;Total_amino_acids	0	1	1	1	1	1	1	1	0	1	1	1	1	1	1	1	1	1	1	1	0	1	1	1	1	1	23	core
pan_gene_10463	pan_gene_11182	Chlorophyll_A;Chlorophyll_B	Chlorophyll_A	0	1	0	0	0	1	0	1	0	0	0	0	1	1	0	1	0	0	0	0	0	0	1	1	0	0	8	dispensable
pan_gene_10463	pan_gene_19296	Chlorophyll_A;Chlorophyll_B	Chlorophyll_A;Glutamate;Ratio_of_ear_height_to_total_height;Southern_leaf_blight	0	1	1	0	1	1	0	1	0	0	0	0	1	0	0	1	1	0	0	1	0	1	1	1	1	0	13	near-core
pan_gene_10463	pan_gene_28410	Chlorophyll_A;Chlorophyll_B	Chlorophyll_A;Stalk_strength	0	1	0	0	0	0	0	0	0	0	0	0	0	0	0	0	0	0	0	0	0	0	0	0	0	0	1	private
pan_gene_10463	pan_gene_32762	Chlorophyll_A;Chlorophyll_B	Chlorophyll_A;Ear_height;Height_per_day_(until_flowering);Nodes_per_plant;Plant_height	0	1	0	0	0	0	0	0	0	0	0	0	0	0	0	0	0	1	0	0	0	0	0	0	0	0	2	dispensable
pan_gene_10463	pan_gene_32769	Chlorophyll_A;Chlorophyll_B	Chlorophyll_A;Ear_height;Nodes_to_ear;Plant_height	0	1	0	0	0	0	0	0	0	0	0	0	0	0	0	1	0	0	0	0	0	0	0	0	0	0	2	dispensable
pan_gene_11032	pan_gene_1563	Chlorophyll_A;Tassel_branch_number	Chlorophyll_A	0	0	0	0	0	0	0	0	0	0	0	0	0	0	0	0	0	0	0	0	1	0	0	0	0	0	1	private
pan_gene_11032	pan_gene_32720	Chlorophyll_A;Tassel_branch_number	Chlorophyll_A;Ear_height;Glutamate;Malate;Southern_leaf_blight;Total_amino_acids	0	0	0	0	0	0	0	0	0	0	0	0	0	1	0	0	0	0	0	0	1	0	0	0	0	0	2	dispensable
pan_gene_11152	pan_gene_32724	Chlorophyll_A	Chlorophyll_A;Ear_height;Malate;Nodes_to_ear;Total_amino_acids	0	1	0	1	0	0	0	0	0	0	0	0	0	0	0	0	0	0	0	0	0	1	0	0	0	0	3	dispensable
pan_gene_11152	pan_gene_5128	Chlorophyll_A	Boxcox-transformed_leaf_angle;Chlorophyll_A;Chlorophyll_B;Glucose;Starch;Tassel_branch_number	0	1	0	1	0	0	0	1	0	0	0	0	0	0	0	0	0	0	1	0	0	1	1	0	0	0	6	dispensable
pan_gene_11182	pan_gene_32762	Chlorophyll_A	Chlorophyll_A;Ear_height;Height_per_day_(until_flowering);Nodes_per_plant;Plant_height	0	1	0	1	0	0	0	0	0	0	0	1	1	0	0	0	0	0	0	0	0	0	0	0	0	0	4	dispensable
pan_gene_11182	pan_gene_9226	Chlorophyll_A	Chlorophyll_A;Nodes_per_plant;PCA_of_metabolites:_PC2	0	1	1	0	0	0	0	0	1	1	0	1	0	0	0	0	0	0	0	0	1	0	0	0	0	0	6	dispensable
pan_gene_1181	pan_gene_16491	Chlorophyll_A;Leaf_length;Photoperiod_Growing-degree_days_to_silk;Photoperiod_growing-degree_days_to_anthesis;Tassel_length	Chlorophyll_A	0	0	0	0	0	0	0	0	0	0	0	1	0	0	0	0	0	0	0	0	0	0	1	0	0	0	2	dispensable
pan_gene_11996	pan_gene_19121	Average_internode_length_(above_ear);Chlorophyll_A;Days_to_silk;Glutamate;Height_above_ear;Malate	Chlorophyll_A	0	1	0	0	1	0	0	0	0	0	0	0	0	1	0	0	0	0	0	0	0	0	0	0	0	0	3	dispensable
pan_gene_12865	pan_gene_19299	Chlorophyll_A	Anthesis-silking_interval;Chlorophyll_A;Days_to_anthesis;Glutamate;PCA_of_metabolites:_PC1;PCA_of_metabolites:_PC2;Total_amino_acids	0	1	0	1	0	1	0	0	1	0	1	0	0	1	0	0	0	0	0	0	1	0	1	0	0	1	9	dispensable
pan_gene_12865	pan_gene_27704	Chlorophyll_A	Chlorophyll_A;Days_to_anthesis;Ratio_of_ear_height_to_total_height;Stalk_strength	0	0	0	0	1	0	0	0	0	1	0	0	0	0	0	0	0	0	0	0	0	0	0	0	0	0	2	dispensable
pan_gene_12865	pan_gene_32572	Chlorophyll_A	Average_internode_length_(above_ear);Chlorophyll_A	0	1	0	0	0	0	0	0	0	0	0	1	1	0	0	0	0	1	0	1	0	1	1	0	1	1	9	dispensable
pan_gene_12865	pan_gene_32722	Chlorophyll_A	Average_internode_length_(below_ear);Chlorophyll_A;Glutamate;Malate;Total_amino_acids	0	1	0	1	0	0	0	0	0	0	0	0	0	0	0	0	0	0	0	0	0	0	0	0	0	0	2	dispensable
pan_gene_12897	pan_gene_9226	Chlorophyll_A	Chlorophyll_A;Nodes_per_plant;PCA_of_metabolites:_PC2	0	1	0	0	1	0	0	0	1	0	0	0	0	0	0	0	0	0	0	0	0	0	0	0	0	0	3	dispensable
pan_gene_15417	pan_gene_32763	Chlorophyll_A	Chlorophyll_A;Height_per_day_(until_flowering);Nodes_per_plant;Nodes_to_ear;Plant_height	0	1	1	0	0	0	0	0	0	0	0	0	0	0	0	0	0	0	0	0	0	0	1	0	0	0	3	dispensable
pan_gene_15417	pan_gene_4732	Chlorophyll_A	Chlorophyll_A	0	1	0	0	0	0	0	0	0	0	0	0	0	0	0	0	0	1	0	0	0	0	1	0	0	0	3	dispensable
pan_gene_1749	pan_gene_32770	Chlorophyll_A;Leaf_length;Nodes_per_plant	Chlorophyll_A;Leaf_width;Nodes_per_plant;Southern_leaf_blight	0	1	0	0	0	0	1	0	0	0	1	0	0	0	0	0	0	0	0	0	0	0	1	0	1	1	6	dispensable
pan_gene_19121	pan_gene_22115	Chlorophyll_A	Chlorophyll_A;Days_to_anthesis;Days_to_silk	0	0	0	0	0	0	0	0	0	0	0	0	0	0	0	0	0	0	0	0	0	0	0	0	1	0	1	private
pan_gene_19232	pan_gene_32762	Chlorophyll_A	Chlorophyll_A;Ear_height;Height_per_day_(until_flowering);Nodes_per_plant;Plant_height	0	1	0	0	0	0	0	0	1	0	0	0	0	0	0	0	0	0	0	0	0	0	0	0	0	0	2	dispensable
pan_gene_19242	pan_gene_22191	Chlorophyll_A;Protein	Chlorophyll_A;Days_to_anthesis	0	1	0	0	0	0	0	0	0	0	1	0	0	0	0	0	1	0	0	1	0	0	0	1	0	0	5	dispensable
pan_gene_19242	pan_gene_5820	Chlorophyll_A;Protein	Chlorophyll_A;Days_to_anthesis;Days_to_silk;PCA_of_metabolites:_PC2;Stalk_strength;Tassel_branch_number	0	0	0	0	0	0	0	0	0	0	0	1	0	0	0	0	1	0	0	0	0	0	0	0	0	0	2	dispensable
pan_gene_19281	pan_gene_21929	Chlorophyll_A;Total_amino_acids	Chlorophyll_A;Height_per_day_(until_flowering);Photoperiod_Growing-degree_days_to_silk;Plant_height	0	1	1	0	1	1	1	0	0	1	1	0	1	1	1	1	0	1	0	1	1	0	1	0	1	0	16	near-core
pan_gene_19288	pan_gene_19935	Average_internode_length_(whole_plant);Chlorophyll_A;Height_above_ear	Chlorophyll_A;Plant_height	0	0	0	0	0	0	0	0	0	0	0	0	0	0	0	0	0	0	0	0	0	0	0	1	0	0	1	private
pan_gene_19296	pan_gene_32762	Chlorophyll_A;Glutamate;Ratio_of_ear_height_to_total_height;Southern_leaf_blight	Chlorophyll_A;Ear_height;Height_per_day_(until_flowering);Nodes_per_plant;Plant_height	0	1	0	0	0	0	0	0	0	0	0	0	0	0	0	0	1	0	0	0	0	0	0	0	0	0	2	dispensable
pan_gene_19296	pan_gene_32769	Chlorophyll_A;Glutamate;Ratio_of_ear_height_to_total_height;Southern_leaf_blight	Chlorophyll_A;Ear_height;Nodes_to_ear;Plant_height	0	1	0	0	0	0	0	0	0	0	0	0	0	0	0	1	0	0	0	0	0	0	0	0	0	0	2	dispensable
pan_gene_19296	pan_gene_9226	Chlorophyll_A;Glutamate;Ratio_of_ear_height_to_total_height;Southern_leaf_blight	Chlorophyll_A;Nodes_per_plant;PCA_of_metabolites:_PC2	0	1	0	0	0	0	0	0	0	0	0	0	0	0	0	0	0	0	0	0	0	0	0	0	1	0	2	dispensable
pan_gene_19296	pan_gene_9608	Chlorophyll_A;Glutamate;Ratio_of_ear_height_to_total_height;Southern_leaf_blight	Chlorophyll_A;Leaf_width	0	1	0	0	1	0	0	0	0	0	0	0	0	0	0	1	0	0	0	0	0	1	1	0	0	0	5	dispensable
pan_gene_19299	pan_gene_8845	Anthesis-silking_interval;Chlorophyll_A;Days_to_anthesis;Glutamate;PCA_of_metabolites:_PC1;PCA_of_metabolites:_PC2;Total_amino_acids	Anthesis-silking_interval;Chlorophyll_A;Nodes_to_ear	0	0	1	0	0	1	0	0	0	1	1	0	0	0	0	1	0	0	0	0	1	0	0	0	0	0	6	dispensable
pan_gene_19309	pan_gene_9226	Chlorophyll_A;PCA_of_metabolites:_PC1	Chlorophyll_A;Nodes_per_plant;PCA_of_metabolites:_PC2	0	0	0	0	0	0	0	0	0	0	0	0	0	0	0	0	0	1	0	0	0	0	0	0	0	0	1	private
pan_gene_19935	pan_gene_19936	Chlorophyll_A;Plant_height	Chlorophyll_A;Height_per_day_(until_flowering);Plant_height	0	1	1	0	0	0	0	0	1	1	0	0	0	0	0	0	0	1	0	0	0	0	0	0	0	0	5	dispensable
pan_gene_21929	pan_gene_5729	Chlorophyll_A;Height_per_day_(until_flowering);Photoperiod_Growing-degree_days_to_silk;Plant_height	Chlorophyll_A	0	1	0	0	0	0	0	0	0	0	0	0	0	0	0	0	0	0	0	0	0	0	0	0	0	0	1	private
pan_gene_22191	pan_gene_5820	Chlorophyll_A;Days_to_anthesis	Chlorophyll_A;Days_to_anthesis;Days_to_silk;PCA_of_metabolites:_PC2;Stalk_strength;Tassel_branch_number	0	0	0	0	1	0	0	0	1	0	0	0	0	1	0	1	1	1	0	0	0	0	0	0	0	0	6	dispensable
pan_gene_22219	pan_gene_32722	Chlorophyll_A	Average_internode_length_(below_ear);Chlorophyll_A;Glutamate;Malate;Total_amino_acids	0	1	1	1	0	0	0	1	0	1	0	0	1	0	0	0	0	0	0	0	0	1	0	1	0	0	8	dispensable
pan_gene_2418	pan_gene_32763	Chlorophyll_A	Chlorophyll_A;Height_per_day_(until_flowering);Nodes_per_plant;Nodes_to_ear;Plant_height	0	1	0	0	0	0	0	0	0	0	0	0	0	0	0	0	0	0	0	0	0	0	0	0	0	0	1	private
pan_gene_32572	pan_gene_32705	Average_internode_length_(above_ear);Chlorophyll_A	Boxcox-transformed_leaf_angle;Chlorophyll_A;Days_to_silk;Nodes_per_plant;Nodes_to_ear;Total_amino_acids	0	1	0	0	0	0	0	0	0	0	0	0	0	0	0	0	0	1	0	0	0	0	1	0	0	1	4	dispensable
pan_gene_32723	pan_gene_4732	Average_internode_length_(below_ear);Chlorophyll_A;Glutamate;Malate;Nodes_to_ear;Total_amino_acids	Chlorophyll_A	0	1	0	1	0	0	0	0	0	0	0	0	0	0	0	0	0	0	0	0	0	0	0	0	0	0	2	dispensable
pan_gene_32724	pan_gene_32763	Chlorophyll_A;Ear_height;Malate;Nodes_to_ear;Total_amino_acids	Chlorophyll_A;Height_per_day_(until_flowering);Nodes_per_plant;Nodes_to_ear;Plant_height	0	1	0	0	0	0	0	0	0	0	0	0	0	0	0	0	0	0	0	0	0	0	0	0	0	0	1	private
pan_gene_32724	pan_gene_9195	Chlorophyll_A;Ear_height;Malate;Nodes_to_ear;Total_amino_acids	Chlorophyll_A;Ear_height	0	1	0	1	0	0	0	0	0	0	0	0	0	0	0	0	0	0	0	0	0	0	0	0	0	0	2	dispensable
pan_gene_32732	pan_gene_5045	Chlorophyll_A;Ear_height;Glutamate;Southern_leaf_blight	Average_internode_length_(below_ear);Chlorophyll_A;Plant_height	0	1	1	0	0	0	1	1	0	0	0	0	0	0	0	0	0	0	1	0	1	0	0	0	0	0	6	dispensable
pan_gene_32762	pan_gene_9226	Chlorophyll_A;Ear_height;Height_per_day_(until_flowering);Nodes_per_plant;Plant_height	Chlorophyll_A;Nodes_per_plant;PCA_of_metabolites:_PC2	0	1	0	0	0	0	0	0	0	0	0	0	0	0	1	1	0	0	0	0	0	0	0	0	0	1	4	dispensable
pan_gene_32762	pan_gene_9608	Chlorophyll_A;Ear_height;Height_per_day_(until_flowering);Nodes_per_plant;Plant_height	Chlorophyll_A;Leaf_width	0	1	0	0	0	0	1	0	0	0	1	1	1	1	0	0	0	1	0	0	0	0	0	0	0	0	7	dispensable
pan_gene_32769	pan_gene_9608	Chlorophyll_A;Ear_height;Nodes_to_ear;Plant_height	Chlorophyll_A;Leaf_width	0	1	0	0	1	0	1	0	0	0	0	1	1	1	0	1	0	1	0	1	1	0	0	0	0	1	11	near-core
pan_gene_4732	pan_gene_9608	Chlorophyll_A	Chlorophyll_A;Leaf_width	0	1	0	0	0	0	0	0	0	0	0	0	0	0	0	0	0	0	0	0	0	0	0	0	0	0	1	private
pan_gene_7167	pan_gene_9226	Chlorophyll_A	Chlorophyll_A;Nodes_per_plant;PCA_of_metabolites:_PC2	0	1	0	1	0	0	0	0	0	0	0	0	0	0	0	0	0	0	0	0	0	0	0	0	0	0	2	dispensable
pan_gene_7175	pan_gene_9195	Chlorophyll_A	Chlorophyll_A;Ear_height	0	1	0	1	1	0	0	1	0	0	0	0	0	0	0	0	0	0	0	0	0	0	0	0	0	0	4	dispensable
pan_gene_9226	pan_gene_9608	Chlorophyll_A;Nodes_per_plant;PCA_of_metabolites:_PC2	Chlorophyll_A;Leaf_width	0	1	0	0	1	0	1	0	0	0	0	0	0	1	0	0	0	0	0	1	1	0	1	1	0	0	8	dispensable
pan_gene_100444	pan_gene_5068	Average_internode_length_(whole_plant);Chlorophyll_A	Chlorophyll_A;Ear_height;Height_above_ear;Nodes_per_plant	0	0	0	0	1	0	0	0	0	0	0	0	0	0	0	0	0	0	0	0	0	0	0	0	0	0	1	private
pan_gene_10463	pan_gene_12865	Chlorophyll_A;Chlorophyll_B	Chlorophyll_A	0	0	1	1	0	1	0	0	1	0	1	0	0	1	0	0	0	0	1	0	1	1	1	0	0	0	10	dispensable
pan_gene_10463	pan_gene_32572	Chlorophyll_A;Chlorophyll_B	Average_internode_length_(above_ear);Chlorophyll_A	0	0	1	0	0	0	0	0	0	0	0	0	0	0	0	0	0	0	0	0	0	1	0	0	0	0	2	dispensable
pan_gene_10463	pan_gene_32705	Chlorophyll_A;Chlorophyll_B	Boxcox-transformed_leaf_angle;Chlorophyll_A;Days_to_silk;Nodes_per_plant;Nodes_to_ear;Total_amino_acids	0	0	1	1	1	0	0	1	1	0	0	0	0	0	0	0	0	0	0	0	1	1	0	1	0	0	8	dispensable
pan_gene_10463	pan_gene_32744	Chlorophyll_A;Chlorophyll_B	Chlorophyll_A;Nodes_above_ear;Starch;Total_amino_acids	0	0	1	0	0	0	0	0	0	0	0	0	0	0	0	0	0	0	0	0	0	0	0	0	0	0	1	private
pan_gene_11007	pan_gene_32732	Chlorophyll_A;Nodes_above_ear;Total_amino_acids	Chlorophyll_A;Ear_height;Glutamate;Southern_leaf_blight	0	0	1	0	0	0	0	0	0	0	1	0	0	0	0	0	1	0	0	0	0	0	1	0	0	1	5	dispensable
pan_gene_11031	pan_gene_19777	Chlorophyll_A;Tassel_branch_number	Chlorophyll_A;Cob_diameter;Malate;Southern_leaf_blight;Tassel_branch_number	0	0	0	0	0	0	0	0	0	0	0	0	0	0	0	0	1	0	0	0	0	0	0	0	0	0	1	private
pan_gene_11152	pan_gene_19123	Chlorophyll_A	Anthesis-silking_interval;Chlorophyll_A;Ear_height;Nodes_to_ear;Tassel_branch_number	0	0	1	0	0	0	0	0	0	0	0	0	0	0	0	0	0	0	0	0	0	0	0	0	0	0	1	private
pan_gene_11987	pan_gene_19123	Chlorophyll_A;Glutamate	Anthesis-silking_interval;Chlorophyll_A;Ear_height;Nodes_to_ear;Tassel_branch_number	0	0	0	0	0	0	0	0	0	0	0	0	1	0	0	0	0	0	0	0	0	0	0	0	0	0	1	private
pan_gene_12865	pan_gene_32723	Chlorophyll_A	Average_internode_length_(below_ear);Chlorophyll_A;Glutamate;Malate;Nodes_to_ear;Total_amino_acids	0	0	1	0	1	0	0	1	0	0	0	0	0	0	0	0	1	0	0	1	1	0	0	0	1	0	7	dispensable
pan_gene_12897	pan_gene_5729	Chlorophyll_A	Chlorophyll_A	0	0	1	0	0	0	0	0	0	0	0	0	0	0	0	0	0	0	0	0	0	0	0	0	0	0	1	private
pan_gene_14634	pan_gene_19273	Anthesis-silking_interval;Chlorophyll_A;Tassel_branch_number	Average_internode_length_(above_ear);Average_internode_length_(whole_plant);Chlorophyll_A;Height_above_ear;Nitrate;Nodes_above_ear;PCA_of_metabolites:_PC1	0	0	1	0	0	0	0	0	0	1	1	0	0	0	0	0	0	0	0	0	0	1	1	0	0	0	5	dispensable
pan_gene_15417	pan_gene_22721	Chlorophyll_A	Chlorophyll_A;Tassel_branch_number	0	0	1	0	0	0	0	0	0	0	0	0	0	0	0	0	0	0	0	0	0	0	0	0	0	0	1	private
pan_gene_16491	pan_gene_19309	Chlorophyll_A	Chlorophyll_A;PCA_of_metabolites:_PC1	0	0	1	0	0	1	0	0	1	0	0	0	0	0	0	0	0	0	0	0	0	0	0	0	0	0	3	dispensable
pan_gene_16491	pan_gene_32724	Chlorophyll_A	Chlorophyll_A;Ear_height;Malate;Nodes_to_ear;Total_amino_acids	0	0	1	1	0	0	0	0	0	0	0	0	0	0	0	0	0	0	0	0	0	0	0	1	0	0	3	dispensable
pan_gene_16491	pan_gene_5841	Chlorophyll_A	Chlorophyll_A;PCA_of_metabolites:_PC2;Photoperiod_Growing-degree_days_to_silk;Total_amino_acids	0	0	1	0	0	0	0	0	0	0	0	0	0	0	0	0	0	0	0	0	0	0	1	0	0	0	2	dispensable
pan_gene_19045	pan_gene_19121	Chlorophyll_A;PCA_of_metabolites:_PC2;Southern_leaf_blight;Tassel_length	Chlorophyll_A	0	0	1	0	0	0	0	0	0	0	0	0	0	0	0	0	0	0	0	0	0	0	0	0	0	0	1	private
pan_gene_19288	pan_gene_48152	Average_internode_length_(whole_plant);Chlorophyll_A;Height_above_ear	Average_internode_length_(above_ear);Chlorophyll_A;Height_per_day_(until_flowering);Nodes_above_ear;Protein	0	0	0	0	0	0	0	0	0	0	0	0	0	0	0	0	0	0	0	0	0	0	0	0	0	1	1	private
pan_gene_19296	pan_gene_19299	Chlorophyll_A;Glutamate;Ratio_of_ear_height_to_total_height;Southern_leaf_blight	Anthesis-silking_interval;Chlorophyll_A;Days_to_anthesis;Glutamate;PCA_of_metabolites:_PC1;PCA_of_metabolites:_PC2;Total_amino_acids	0	0	1	0	0	0	0	0	0	0	0	0	0	0	0	0	0	0	0	0	0	0	0	0	0	0	1	private
pan_gene_19296	pan_gene_19309	Chlorophyll_A;Glutamate;Ratio_of_ear_height_to_total_height;Southern_leaf_blight	Chlorophyll_A;PCA_of_metabolites:_PC1	0	0	1	0	0	0	0	0	0	0	0	0	1	0	0	0	0	0	1	0	0	0	0	0	0	0	3	dispensable
pan_gene_19296	pan_gene_32705	Chlorophyll_A;Glutamate;Ratio_of_ear_height_to_total_height;Southern_leaf_blight	Boxcox-transformed_leaf_angle;Chlorophyll_A;Days_to_silk;Nodes_per_plant;Nodes_to_ear;Total_amino_acids	0	0	1	0	0	0	0	0	0	0	0	0	0	0	0	0	0	0	0	0	0	0	1	0	0	0	2	dispensable
pan_gene_19296	pan_gene_5841	Chlorophyll_A;Glutamate;Ratio_of_ear_height_to_total_height;Southern_leaf_blight	Chlorophyll_A;PCA_of_metabolites:_PC2;Photoperiod_Growing-degree_days_to_silk;Total_amino_acids	0	0	1	0	0	0	0	0	0	0	0	0	0	0	0	0	0	0	0	0	0	0	0	0	0	0	1	private
pan_gene_19299	pan_gene_19309	Anthesis-silking_interval;Chlorophyll_A;Days_to_anthesis;Glutamate;PCA_of_metabolites:_PC1;PCA_of_metabolites:_PC2;Total_amino_acids	Chlorophyll_A;PCA_of_metabolites:_PC1	0	0	1	0	0	1	0	0	0	0	0	0	0	0	0	0	1	0	0	0	0	0	0	0	0	0	3	dispensable
pan_gene_19299	pan_gene_32705	Anthesis-silking_interval;Chlorophyll_A;Days_to_anthesis;Glutamate;PCA_of_metabolites:_PC1;PCA_of_metabolites:_PC2;Total_amino_acids	Boxcox-transformed_leaf_angle;Chlorophyll_A;Days_to_silk;Nodes_per_plant;Nodes_to_ear;Total_amino_acids	0	0	1	1	1	0	0	1	1	1	1	0	0	1	0	0	1	0	0	1	1	0	0	0	0	1	12	near-core
pan_gene_19299	pan_gene_5841	Anthesis-silking_interval;Chlorophyll_A;Days_to_anthesis;Glutamate;PCA_of_metabolites:_PC1;PCA_of_metabolites:_PC2;Total_amino_acids	Chlorophyll_A;PCA_of_metabolites:_PC2;Photoperiod_Growing-degree_days_to_silk;Total_amino_acids	0	0	1	0	0	1	0	0	0	0	0	0	0	0	0	0	0	0	0	0	0	0	0	0	0	0	2	dispensable
pan_gene_19299	pan_gene_9608	Anthesis-silking_interval;Chlorophyll_A;Days_to_anthesis;Glutamate;PCA_of_metabolites:_PC1;PCA_of_metabolites:_PC2;Total_amino_acids	Chlorophyll_A;Leaf_width	0	0	0	0	0	0	0	0	0	0	0	0	0	1	0	0	0	0	0	0	1	0	0	0	0	0	2	dispensable
pan_gene_19309	pan_gene_32705	Chlorophyll_A;PCA_of_metabolites:_PC1	Boxcox-transformed_leaf_angle;Chlorophyll_A;Days_to_silk;Nodes_per_plant;Nodes_to_ear;Total_amino_acids	0	0	1	0	0	0	0	0	0	0	0	0	0	0	0	0	1	1	0	0	0	0	1	0	0	0	4	dispensable
pan_gene_19309	pan_gene_5841	Chlorophyll_A;PCA_of_metabolites:_PC1	Chlorophyll_A;PCA_of_metabolites:_PC2;Photoperiod_Growing-degree_days_to_silk;Total_amino_acids	0	0	1	0	0	1	0	0	0	0	0	0	0	0	0	0	0	0	0	0	0	0	1	0	1	0	4	dispensable
pan_gene_19426	pan_gene_5128	Chlorophyll_A;Height_above_ear	Boxcox-transformed_leaf_angle;Chlorophyll_A;Chlorophyll_B;Glucose;Starch;Tassel_branch_number	0	0	0	0	0	0	0	0	1	0	0	0	0	0	0	0	0	0	0	0	0	0	0	0	0	0	1	private
pan_gene_19777	pan_gene_21929	Chlorophyll_A;Cob_diameter;Malate;Southern_leaf_blight;Tassel_branch_number	Chlorophyll_A;Height_per_day_(until_flowering);Photoperiod_Growing-degree_days_to_silk;Plant_height	0	0	1	0	0	0	0	0	0	0	0	0	0	0	0	0	0	0	0	0	0	0	0	0	0	0	1	private
pan_gene_22190	pan_gene_32748	Chlorophyll_A	Chlorophyll_A;Glutamate;Nodes_above_ear;Nodes_per_plant	0	0	0	0	0	0	0	0	0	0	0	0	1	0	0	0	0	0	0	0	0	0	0	0	0	0	1	private
pan_gene_22730	pan_gene_5729	Chlorophyll_A;Nodes_to_ear	Chlorophyll_A	0	0	1	0	0	0	0	0	0	0	0	0	0	0	0	0	0	0	0	0	1	0	0	0	0	0	2	dispensable
pan_gene_23817	pan_gene_9231	Chlorophyll_A;Nodes_per_plant	Chlorophyll_A;Ratio_of_ear_height_to_total_height;Southern_leaf_blight	0	0	1	0	0	0	0	1	0	0	0	0	0	0	0	0	0	0	0	0	0	0	0	0	0	0	2	dispensable
pan_gene_27563	pan_gene_32724	Chlorophyll_A	Chlorophyll_A;Ear_height;Malate;Nodes_to_ear;Total_amino_acids	0	0	1	1	0	0	0	0	0	0	1	0	0	0	1	0	0	0	0	0	0	0	0	0	0	0	4	dispensable
pan_gene_28545	pan_gene_5045	Chlorophyll_A;Days_to_anthesis;PCA_of_metabolites:_PC1;Total_amino_acids	Average_internode_length_(below_ear);Chlorophyll_A;Plant_height	0	0	1	0	0	0	1	0	0	0	0	0	0	0	0	0	0	0	0	0	1	0	0	0	0	1	4	dispensable
pan_gene_32705	pan_gene_8845	Boxcox-transformed_leaf_angle;Chlorophyll_A;Days_to_silk;Nodes_per_plant;Nodes_to_ear;Total_amino_acids	Anthesis-silking_interval;Chlorophyll_A;Nodes_to_ear	0	0	1	0	1	0	1	0	0	1	0	0	0	0	1	0	1	1	0	1	1	0	1	0	0	0	10	dispensable
pan_gene_32705	pan_gene_9608	Boxcox-transformed_leaf_angle;Chlorophyll_A;Days_to_silk;Nodes_per_plant;Nodes_to_ear;Total_amino_acids	Chlorophyll_A;Leaf_width	0	0	0	0	1	0	0	0	0	0	0	0	0	1	0	0	0	0	0	0	1	1	1	0	0	0	5	dispensable
pan_gene_32724	pan_gene_9190	Chlorophyll_A;Ear_height;Malate;Nodes_to_ear;Total_amino_acids	Chlorophyll_A;Glucose;Leaf_length	0	0	1	0	0	0	0	0	0	0	0	0	0	0	0	0	0	0	0	0	0	0	0	0	0	0	1	private
pan_gene_32732	pan_gene_5842	Chlorophyll_A;Ear_height;Glutamate;Southern_leaf_blight	Average_internode_length_(whole_plant);Chlorophyll_A;Cob_diameter	0	0	1	1	0	0	0	0	0	0	0	0	0	0	0	0	0	0	0	0	0	0	0	1	0	0	3	dispensable
pan_gene_32763	pan_gene_4732	Chlorophyll_A;Height_per_day_(until_flowering);Nodes_per_plant;Nodes_to_ear;Plant_height	Chlorophyll_A	0	0	1	0	0	0	1	0	0	0	1	0	0	0	0	0	0	0	0	0	0	0	1	0	0	0	4	dispensable
pan_gene_32770	pan_gene_5787	Chlorophyll_A;Leaf_width;Nodes_per_plant;Southern_leaf_blight	Chlorophyll_A	0	0	1	0	0	0	0	0	0	0	0	0	0	0	0	0	0	0	0	0	0	0	0	0	0	0	1	private
pan_gene_5787	pan_gene_7175	Chlorophyll_A	Chlorophyll_A	0	0	1	0	0	0	0	0	0	0	0	0	0	0	0	0	0	0	0	0	0	0	0	0	0	0	1	private
pan_gene_5841	pan_gene_8845	Chlorophyll_A;PCA_of_metabolites:_PC2;Photoperiod_Growing-degree_days_to_silk;Total_amino_acids	Anthesis-silking_interval;Chlorophyll_A;Nodes_to_ear	0	0	1	0	0	1	0	0	0	0	0	0	0	0	0	0	0	0	0	0	0	0	1	0	1	0	4	dispensable
pan_gene_8845	pan_gene_9608	Anthesis-silking_interval;Chlorophyll_A;Nodes_to_ear	Chlorophyll_A;Leaf_width	0	0	0	0	0	0	0	0	0	0	0	0	0	0	0	0	0	0	0	1	1	0	1	0	0	0	3	dispensable
pan_gene_9190	pan_gene_9608	Chlorophyll_A;Glucose;Leaf_length	Chlorophyll_A;Leaf_width	0	0	0	0	0	0	0	0	0	0	0	0	0	1	0	0	0	0	0	0	0	0	1	0	0	0	2	dispensable
pan_gene_10463	pan_gene_19299	Chlorophyll_A;Chlorophyll_B	Anthesis-silking_interval;Chlorophyll_A;Days_to_anthesis;Glutamate;PCA_of_metabolites:_PC1;PCA_of_metabolites:_PC2;Total_amino_acids	0	0	0	1	0	1	0	1	1	0	1	0	0	0	0	0	0	0	0	0	0	0	0	0	0	0	5	dispensable
pan_gene_10463	pan_gene_22190	Chlorophyll_A;Chlorophyll_B	Chlorophyll_A	0	0	0	1	0	0	0	0	0	0	0	0	0	0	0	0	0	0	0	0	0	0	0	0	0	0	1	private
pan_gene_10463	pan_gene_22219	Chlorophyll_A;Chlorophyll_B	Chlorophyll_A	0	0	0	1	0	0	0	0	0	0	0	0	0	0	0	0	0	0	0	0	0	0	0	0	0	0	1	private
pan_gene_10463	pan_gene_28023	Chlorophyll_A;Chlorophyll_B	Average_internode_length_(below_ear);Chlorophyll_A	0	0	0	1	0	0	0	0	0	0	0	0	0	0	0	0	0	0	0	0	0	0	0	0	0	0	1	private
pan_gene_10463	pan_gene_32722	Chlorophyll_A;Chlorophyll_B	Average_internode_length_(below_ear);Chlorophyll_A;Glutamate;Malate;Total_amino_acids	0	0	0	1	0	0	0	0	0	0	1	0	0	0	0	0	0	0	0	0	0	0	0	0	0	0	2	dispensable
pan_gene_10463	pan_gene_41408	Chlorophyll_A;Chlorophyll_B	Chlorophyll_A	0	0	0	1	0	0	0	0	0	0	0	0	0	0	0	0	0	0	0	0	0	0	0	0	0	0	1	private
pan_gene_10463	pan_gene_69966	Chlorophyll_A;Chlorophyll_B	Chlorophyll_A	0	0	0	0	0	0	0	1	0	0	0	0	0	0	0	0	0	0	0	0	0	0	0	0	0	0	1	private
pan_gene_10463	pan_gene_7167	Chlorophyll_A;Chlorophyll_B	Chlorophyll_A	0	0	0	1	0	0	0	0	0	0	0	0	0	0	0	0	0	0	0	0	0	0	0	0	0	0	1	private
pan_gene_10463	pan_gene_8845	Chlorophyll_A;Chlorophyll_B	Anthesis-silking_interval;Chlorophyll_A;Nodes_to_ear	0	0	0	0	1	1	1	0	0	0	1	0	0	0	0	0	0	0	1	0	0	0	0	0	0	0	5	dispensable
pan_gene_10463	pan_gene_9190	Chlorophyll_A;Chlorophyll_B	Chlorophyll_A;Glucose;Leaf_length	0	0	0	1	0	0	0	0	1	0	1	0	0	0	0	1	0	0	0	0	0	0	0	0	0	0	4	dispensable
pan_gene_10463	pan_gene_9226	Chlorophyll_A;Chlorophyll_B	Chlorophyll_A;Nodes_per_plant;PCA_of_metabolites:_PC2	0	0	0	1	0	0	1	0	1	1	0	1	0	0	0	0	0	0	0	0	0	0	0	0	0	0	5	dispensable
pan_gene_11152	pan_gene_16491	Chlorophyll_A	Chlorophyll_A	0	0	0	1	0	0	0	0	0	0	0	0	0	0	0	0	0	0	0	0	0	0	0	0	0	0	1	private
pan_gene_11182	pan_gene_12865	Chlorophyll_A	Chlorophyll_A	0	0	0	1	0	1	0	1	0	0	0	0	0	0	0	0	0	0	0	0	0	0	0	0	0	0	3	dispensable
pan_gene_11182	pan_gene_32769	Chlorophyll_A	Chlorophyll_A;Ear_height;Nodes_to_ear;Plant_height	0	0	0	1	0	0	0	0	0	0	0	0	0	0	0	0	0	1	0	0	0	0	0	0	0	0	2	dispensable
pan_gene_11182	pan_gene_41408	Chlorophyll_A	Chlorophyll_A	0	0	0	1	0	0	0	0	0	0	0	0	0	0	0	0	0	0	0	0	0	0	0	0	0	0	1	private
pan_gene_1181	pan_gene_27563	Chlorophyll_A;Leaf_length;Photoperiod_Growing-degree_days_to_silk;Photoperiod_growing-degree_days_to_anthesis;Tassel_length	Chlorophyll_A	0	0	0	0	0	0	0	0	0	0	0	0	0	0	0	0	0	1	0	0	0	0	0	0	0	0	1	private
pan_gene_11996	pan_gene_22112	Average_internode_length_(above_ear);Chlorophyll_A;Days_to_silk;Glutamate;Height_above_ear;Malate	Chlorophyll_A	0	0	0	1	0	0	0	0	0	0	0	0	0	0	0	0	0	0	0	0	0	0	0	0	0	0	1	private
pan_gene_12865	pan_gene_22190	Chlorophyll_A	Chlorophyll_A	0	0	0	1	0	0	0	0	0	0	0	0	1	0	0	0	0	0	0	0	0	0	0	0	0	0	2	dispensable
pan_gene_12865	pan_gene_22219	Chlorophyll_A	Chlorophyll_A	0	0	0	1	0	0	0	0	0	0	0	0	0	0	0	0	0	0	0	0	0	1	0	0	0	0	2	dispensable
pan_gene_12865	pan_gene_32762	Chlorophyll_A	Chlorophyll_A;Ear_height;Height_per_day_(until_flowering);Nodes_per_plant;Plant_height	0	0	0	1	1	0	0	1	0	0	0	0	0	1	0	0	0	0	0	0	0	0	0	0	0	0	4	dispensable
pan_gene_12865	pan_gene_9226	Chlorophyll_A	Chlorophyll_A;Nodes_per_plant;PCA_of_metabolites:_PC2	0	0	0	1	1	1	0	1	1	0	0	0	1	1	0	0	0	0	0	1	0	0	0	0	0	0	8	dispensable
pan_gene_16491	pan_gene_18188	Chlorophyll_A	Chlorophyll_A;Chlorophyll_B	0	0	0	1	0	0	0	0	0	0	0	0	0	0	0	0	0	0	0	0	0	0	0	0	0	0	1	private
pan_gene_16491	pan_gene_19307	Chlorophyll_A	Anthesis-silking_interval;Chlorophyll_A;Total_amino_acids	0	0	0	1	0	0	0	0	0	0	0	0	0	0	0	0	0	0	0	0	0	0	0	0	0	0	1	private
pan_gene_16491	pan_gene_19426	Chlorophyll_A	Chlorophyll_A;Height_above_ear	0	0	0	0	0	0	0	0	1	0	0	0	0	0	0	0	0	0	0	0	0	0	0	0	0	0	1	private
pan_gene_16491	pan_gene_27708	Chlorophyll_A	Chlorophyll_A;Height_above_ear;Leaf_width;Photoperiod_Growing-degree_days_to_silk;Photoperiod_growing-degree_days_to_anthesis	0	0	0	0	0	1	0	0	0	0	0	0	0	0	0	0	0	0	0	0	0	1	0	0	0	0	2	dispensable
pan_gene_16491	pan_gene_32770	Chlorophyll_A	Chlorophyll_A;Leaf_width;Nodes_per_plant;Southern_leaf_blight	0	0	0	1	0	0	0	1	1	0	0	0	0	0	0	0	0	0	0	0	0	0	0	0	0	0	3	dispensable
pan_gene_16491	pan_gene_7175	Chlorophyll_A	Chlorophyll_A	0	0	0	1	0	0	0	1	0	0	0	0	0	0	0	0	0	0	0	0	0	0	0	0	0	0	2	dispensable
pan_gene_18188	pan_gene_19310	Chlorophyll_A;Chlorophyll_B	Chlorophyll_A;Days_to_silk;PCA_of_metabolites:_PC1	0	0	0	1	0	0	0	0	0	0	0	0	0	0	0	0	0	0	0	0	0	0	0	0	0	0	1	private
pan_gene_18188	pan_gene_27563	Chlorophyll_A;Chlorophyll_B	Chlorophyll_A	0	0	0	1	0	0	0	0	0	0	0	0	0	0	0	0	0	0	0	0	0	0	0	0	0	0	1	private
pan_gene_19121	pan_gene_22112	Chlorophyll_A	Chlorophyll_A	0	0	0	1	0	0	0	0	0	0	0	0	0	0	0	0	0	0	0	0	0	0	0	0	0	0	1	private
pan_gene_19121	pan_gene_5783	Chlorophyll_A	Chlorophyll_A	0	0	0	1	0	0	0	0	0	0	0	0	0	0	0	0	0	0	0	0	0	0	0	0	0	0	1	private
pan_gene_19196	pan_gene_4511	Chlorophyll_A	Chlorophyll_A	0	0	0	1	0	0	0	0	0	0	0	0	0	0	0	0	0	0	0	0	0	0	0	0	0	0	1	private
pan_gene_19232	pan_gene_19296	Chlorophyll_A	Chlorophyll_A;Glutamate;Ratio_of_ear_height_to_total_height;Southern_leaf_blight	0	0	0	1	0	0	0	0	0	0	0	0	0	1	0	1	0	0	0	0	0	0	0	0	0	0	3	dispensable
pan_gene_19232	pan_gene_32769	Chlorophyll_A	Chlorophyll_A;Ear_height;Nodes_to_ear;Plant_height	0	0	0	1	0	0	0	1	1	0	0	0	0	0	0	0	0	0	0	0	0	0	0	0	0	0	3	dispensable
pan_gene_19232	pan_gene_41408	Chlorophyll_A	Chlorophyll_A	0	0	0	1	0	0	0	0	0	0	0	0	0	0	0	0	0	0	0	0	0	0	0	0	0	0	1	private
pan_gene_19232	pan_gene_5729	Chlorophyll_A	Chlorophyll_A	0	0	0	1	1	0	0	0	0	0	0	0	0	1	0	0	0	0	0	0	0	0	0	0	0	0	3	dispensable
pan_gene_19281	pan_gene_32763	Chlorophyll_A;Total_amino_acids	Chlorophyll_A;Height_per_day_(until_flowering);Nodes_per_plant;Nodes_to_ear;Plant_height	0	0	0	1	0	0	0	0	0	0	0	0	0	0	0	0	0	0	0	0	0	0	0	0	0	0	1	private
pan_gene_19296	pan_gene_41408	Chlorophyll_A;Glutamate;Ratio_of_ear_height_to_total_height;Southern_leaf_blight	Chlorophyll_A	0	0	0	1	0	0	0	0	0	0	0	0	0	0	0	0	0	0	0	0	0	0	0	0	0	0	1	private
pan_gene_19296	pan_gene_5729	Chlorophyll_A;Glutamate;Ratio_of_ear_height_to_total_height;Southern_leaf_blight	Chlorophyll_A	0	0	0	1	1	0	0	1	0	0	0	0	0	0	0	0	0	0	0	0	0	0	0	0	0	0	3	dispensable
pan_gene_19299	pan_gene_22190	Anthesis-silking_interval;Chlorophyll_A;Days_to_anthesis;Glutamate;PCA_of_metabolites:_PC1;PCA_of_metabolites:_PC2;Total_amino_acids	Chlorophyll_A	0	0	0	1	0	0	0	0	0	0	0	0	1	0	0	0	0	0	0	0	0	0	0	0	0	0	2	dispensable
pan_gene_19299	pan_gene_22219	Anthesis-silking_interval;Chlorophyll_A;Days_to_anthesis;Glutamate;PCA_of_metabolites:_PC1;PCA_of_metabolites:_PC2;Total_amino_acids	Chlorophyll_A	0	0	0	1	0	0	0	1	0	0	0	1	0	0	0	0	0	0	0	0	0	0	0	0	0	0	3	dispensable
pan_gene_19299	pan_gene_27704	Anthesis-silking_interval;Chlorophyll_A;Days_to_anthesis;Glutamate;PCA_of_metabolites:_PC1;PCA_of_metabolites:_PC2;Total_amino_acids	Chlorophyll_A;Days_to_anthesis;Ratio_of_ear_height_to_total_height;Stalk_strength	0	0	0	0	1	0	0	0	0	1	0	0	0	0	0	0	0	0	0	0	0	0	0	0	0	0	2	dispensable
pan_gene_19299	pan_gene_27708	Anthesis-silking_interval;Chlorophyll_A;Days_to_anthesis;Glutamate;PCA_of_metabolites:_PC1;PCA_of_metabolites:_PC2;Total_amino_acids	Chlorophyll_A;Height_above_ear;Leaf_width;Photoperiod_Growing-degree_days_to_silk;Photoperiod_growing-degree_days_to_anthesis	0	0	0	0	0	1	0	0	0	0	1	0	0	0	0	0	0	0	0	0	0	0	0	0	0	0	2	dispensable
pan_gene_19299	pan_gene_7167	Anthesis-silking_interval;Chlorophyll_A;Days_to_anthesis;Glutamate;PCA_of_metabolites:_PC1;PCA_of_metabolites:_PC2;Total_amino_acids	Chlorophyll_A	0	0	0	1	0	0	0	0	0	0	0	0	0	0	0	0	0	0	0	0	0	0	0	0	0	0	1	private
pan_gene_19299	pan_gene_9226	Anthesis-silking_interval;Chlorophyll_A;Days_to_anthesis;Glutamate;PCA_of_metabolites:_PC1;PCA_of_metabolites:_PC2;Total_amino_acids	Chlorophyll_A;Nodes_per_plant;PCA_of_metabolites:_PC2	0	0	0	1	1	1	0	1	1	0	0	0	1	1	0	0	0	0	0	0	0	0	0	0	0	0	7	dispensable
pan_gene_19307	pan_gene_19309	Anthesis-silking_interval;Chlorophyll_A;Total_amino_acids	Chlorophyll_A;PCA_of_metabolites:_PC1	0	0	0	1	0	0	0	0	0	0	0	0	0	0	0	0	0	0	0	0	0	0	1	0	0	0	2	dispensable
pan_gene_19307	pan_gene_32724	Anthesis-silking_interval;Chlorophyll_A;Total_amino_acids	Chlorophyll_A;Ear_height;Malate;Nodes_to_ear;Total_amino_acids	0	0	0	1	0	0	0	0	0	0	0	0	0	0	0	0	0	0	0	0	0	0	0	0	0	0	1	private
pan_gene_19307	pan_gene_32770	Anthesis-silking_interval;Chlorophyll_A;Total_amino_acids	Chlorophyll_A;Leaf_width;Nodes_per_plant;Southern_leaf_blight	0	0	0	1	0	0	0	0	0	0	0	0	0	0	0	0	0	0	0	0	0	0	0	0	0	0	1	private
pan_gene_19307	pan_gene_7175	Anthesis-silking_interval;Chlorophyll_A;Total_amino_acids	Chlorophyll_A	0	0	0	1	0	0	0	0	0	0	0	0	1	0	0	0	0	0	0	0	0	0	0	0	0	0	2	dispensable
pan_gene_19386	pan_gene_9226	Chlorophyll_A;Total_amino_acids	Chlorophyll_A;Nodes_per_plant;PCA_of_metabolites:_PC2	0	0	0	0	0	0	0	0	0	0	1	0	0	0	0	0	0	0	0	0	0	0	0	0	0	0	1	private
pan_gene_19426	pan_gene_32722	Chlorophyll_A;Height_above_ear	Average_internode_length_(below_ear);Chlorophyll_A;Glutamate;Malate;Total_amino_acids	0	0	0	0	0	0	0	0	1	0	0	0	0	0	0	0	0	0	0	0	0	0	0	0	0	0	1	private
pan_gene_19426	pan_gene_7175	Chlorophyll_A;Height_above_ear	Chlorophyll_A	0	0	0	0	0	0	0	0	1	0	0	0	0	0	0	0	0	0	0	0	0	1	0	0	0	0	2	dispensable
pan_gene_21806	pan_gene_8733	Chlorophyll_A	Chlorophyll_A	0	0	0	1	0	0	0	0	0	0	0	0	0	0	0	0	0	0	0	0	0	0	0	0	0	0	1	private
pan_gene_22083	pan_gene_32724	Chlorophyll_A;Days_to_silk	Chlorophyll_A;Ear_height;Malate;Nodes_to_ear;Total_amino_acids	0	0	0	1	0	0	0	0	0	0	0	0	0	0	0	0	0	0	0	0	0	0	0	0	0	0	1	private
pan_gene_22112	pan_gene_5783	Chlorophyll_A	Chlorophyll_A	0	0	0	1	0	0	0	0	0	0	0	0	0	0	0	0	0	0	0	0	0	0	0	0	0	0	1	private
pan_gene_22190	pan_gene_27708	Chlorophyll_A	Chlorophyll_A;Height_above_ear;Leaf_width;Photoperiod_Growing-degree_days_to_silk;Photoperiod_growing-degree_days_to_anthesis	0	0	0	0	0	0	0	1	0	0	0	0	0	0	0	0	0	0	0	0	0	0	0	0	0	0	1	private
pan_gene_22190	pan_gene_32705	Chlorophyll_A	Boxcox-transformed_leaf_angle;Chlorophyll_A;Days_to_silk;Nodes_per_plant;Nodes_to_ear;Total_amino_acids	0	0	0	1	0	0	0	0	0	0	0	0	0	0	0	0	0	0	0	0	0	0	0	0	0	0	1	private
pan_gene_22190	pan_gene_32722	Chlorophyll_A	Average_internode_length_(below_ear);Chlorophyll_A;Glutamate;Malate;Total_amino_acids	0	0	0	1	0	0	0	0	0	1	0	0	1	0	0	0	0	0	0	0	0	0	0	0	0	0	3	dispensable
pan_gene_22190	pan_gene_7167	Chlorophyll_A	Chlorophyll_A	0	0	0	1	0	0	0	0	0	0	0	0	0	0	0	0	0	0	0	0	0	0	0	0	0	0	1	private
pan_gene_22190	pan_gene_8845	Chlorophyll_A	Anthesis-silking_interval;Chlorophyll_A;Nodes_to_ear	0	0	0	0	0	0	0	0	0	0	0	0	0	0	0	0	0	1	0	0	0	0	0	0	0	0	1	private
pan_gene_22190	pan_gene_9226	Chlorophyll_A	Chlorophyll_A;Nodes_per_plant;PCA_of_metabolites:_PC2	0	0	0	1	0	0	0	0	0	0	0	0	1	0	0	0	0	0	0	0	0	0	0	0	0	0	2	dispensable
pan_gene_22219	pan_gene_7167	Chlorophyll_A	Chlorophyll_A	0	0	0	1	0	0	0	0	0	0	0	0	0	0	0	0	0	0	0	0	0	0	0	0	0	0	1	private
pan_gene_22219	pan_gene_9226	Chlorophyll_A	Chlorophyll_A;Nodes_per_plant;PCA_of_metabolites:_PC2	0	0	0	1	0	0	0	0	0	0	0	0	0	0	0	0	0	0	0	0	0	0	0	0	0	0	1	private
pan_gene_22730	pan_gene_5818	Chlorophyll_A;Nodes_to_ear	Chlorophyll_A;Height_per_day_(until_flowering)	0	0	0	1	1	0	0	0	0	0	0	0	0	0	0	0	0	0	0	0	0	0	0	0	0	0	2	dispensable
pan_gene_27563	pan_gene_32770	Chlorophyll_A	Chlorophyll_A;Leaf_width;Nodes_per_plant;Southern_leaf_blight	0	0	0	1	0	0	0	0	0	0	0	0	0	0	0	0	0	0	0	0	0	0	0	0	0	0	1	private
pan_gene_27563	pan_gene_7175	Chlorophyll_A	Chlorophyll_A	0	0	0	1	0	0	0	0	1	0	0	0	0	0	0	0	0	0	0	0	0	0	0	0	0	0	2	dispensable
pan_gene_27704	pan_gene_32705	Chlorophyll_A;Days_to_anthesis;Ratio_of_ear_height_to_total_height;Stalk_strength	Boxcox-transformed_leaf_angle;Chlorophyll_A;Days_to_silk;Nodes_per_plant;Nodes_to_ear;Total_amino_acids	0	0	0	0	1	0	0	0	0	1	0	0	0	0	0	0	1	0	0	0	0	0	0	0	0	0	3	dispensable
pan_gene_27704	pan_gene_32722	Chlorophyll_A;Days_to_anthesis;Ratio_of_ear_height_to_total_height;Stalk_strength	Average_internode_length_(below_ear);Chlorophyll_A;Glutamate;Malate;Total_amino_acids	0	0	0	0	1	0	0	0	0	0	0	0	0	1	0	0	0	0	0	0	0	0	0	0	0	0	2	dispensable
pan_gene_27704	pan_gene_8845	Chlorophyll_A;Days_to_anthesis;Ratio_of_ear_height_to_total_height;Stalk_strength	Anthesis-silking_interval;Chlorophyll_A;Nodes_to_ear	0	0	0	0	1	0	0	0	0	1	0	0	0	0	0	0	1	0	0	0	0	0	0	0	0	0	3	dispensable
pan_gene_27708	pan_gene_32770	Chlorophyll_A;Height_above_ear;Leaf_width;Photoperiod_Growing-degree_days_to_silk;Photoperiod_growing-degree_days_to_anthesis	Chlorophyll_A;Leaf_width;Nodes_per_plant;Southern_leaf_blight	0	0	0	0	0	1	0	0	0	0	0	0	0	0	0	0	0	0	0	0	0	0	0	0	0	0	1	private
pan_gene_27708	pan_gene_8845	Chlorophyll_A;Height_above_ear;Leaf_width;Photoperiod_Growing-degree_days_to_silk;Photoperiod_growing-degree_days_to_anthesis	Anthesis-silking_interval;Chlorophyll_A;Nodes_to_ear	0	0	0	0	0	1	0	0	0	0	1	1	0	0	0	0	0	0	0	0	0	0	0	0	0	0	3	dispensable
pan_gene_28023	pan_gene_9190	Average_internode_length_(below_ear);Chlorophyll_A	Chlorophyll_A;Glucose;Leaf_length	0	0	0	1	0	0	0	0	0	0	0	0	0	0	0	0	0	0	0	0	0	0	0	0	0	0	1	private
pan_gene_32705	pan_gene_32722	Boxcox-transformed_leaf_angle;Chlorophyll_A;Days_to_silk;Nodes_per_plant;Nodes_to_ear;Total_amino_acids	Average_internode_length_(below_ear);Chlorophyll_A;Glutamate;Malate;Total_amino_acids	0	0	0	1	0	0	0	0	0	0	0	0	0	0	0	0	0	0	0	0	0	0	0	0	0	0	1	private
pan_gene_32705	pan_gene_32768	Boxcox-transformed_leaf_angle;Chlorophyll_A;Days_to_silk;Nodes_per_plant;Nodes_to_ear;Total_amino_acids	Chlorophyll_A;Ear_height;Leaf_length;Nodes_to_ear;Southern_leaf_blight	0	0	0	1	0	0	0	0	0	0	0	0	0	0	0	0	0	0	0	0	0	0	0	0	0	0	1	private
pan_gene_32705	pan_gene_7167	Boxcox-transformed_leaf_angle;Chlorophyll_A;Days_to_silk;Nodes_per_plant;Nodes_to_ear;Total_amino_acids	Chlorophyll_A	0	0	0	1	0	0	0	0	0	0	0	0	0	0	0	0	0	0	0	0	0	0	0	0	0	0	1	private
pan_gene_32705	pan_gene_9226	Boxcox-transformed_leaf_angle;Chlorophyll_A;Days_to_silk;Nodes_per_plant;Nodes_to_ear;Total_amino_acids	Chlorophyll_A;Nodes_per_plant;PCA_of_metabolites:_PC2	0	0	0	1	1	0	0	0	1	0	0	0	0	1	0	0	0	0	0	0	0	0	0	0	0	0	4	dispensable
pan_gene_32722	pan_gene_7167	Average_internode_length_(below_ear);Chlorophyll_A;Glutamate;Malate;Total_amino_acids	Chlorophyll_A	0	0	0	1	0	0	0	0	0	0	0	0	0	0	0	0	0	0	0	0	0	0	0	0	0	0	1	private
pan_gene_32722	pan_gene_9226	Average_internode_length_(below_ear);Chlorophyll_A;Glutamate;Malate;Total_amino_acids	Chlorophyll_A;Nodes_per_plant;PCA_of_metabolites:_PC2	0	0	0	1	1	0	0	0	0	0	0	0	1	1	0	1	0	0	0	0	0	0	0	0	0	0	5	dispensable
pan_gene_32724	pan_gene_32770	Chlorophyll_A;Ear_height;Malate;Nodes_to_ear;Total_amino_acids	Chlorophyll_A;Leaf_width;Nodes_per_plant;Southern_leaf_blight	0	0	0	1	0	0	0	0	0	0	0	0	0	1	0	0	0	0	0	0	0	0	0	0	1	0	3	dispensable
pan_gene_32724	pan_gene_7175	Chlorophyll_A;Ear_height;Malate;Nodes_to_ear;Total_amino_acids	Chlorophyll_A	0	0	0	1	0	0	1	0	0	0	0	0	0	0	0	0	0	0	0	0	0	0	0	0	0	0	2	dispensable
pan_gene_32769	pan_gene_41408	Chlorophyll_A;Ear_height;Nodes_to_ear;Plant_height	Chlorophyll_A	0	0	0	1	0	0	0	0	0	0	0	0	0	0	0	0	0	0	0	0	0	0	0	0	0	0	1	private
pan_gene_32770	pan_gene_9195	Chlorophyll_A;Leaf_width;Nodes_per_plant;Southern_leaf_blight	Chlorophyll_A;Ear_height	0	0	0	1	0	0	0	0	0	0	0	0	0	0	0	0	0	0	0	0	0	0	0	0	0	0	1	private
pan_gene_41408	pan_gene_5729	Chlorophyll_A	Chlorophyll_A	0	0	0	1	0	0	0	0	0	0	0	0	0	0	0	0	0	0	0	0	0	0	0	0	0	0	1	private
pan_gene_41408	pan_gene_9190	Chlorophyll_A	Chlorophyll_A;Glucose;Leaf_length	0	0	0	1	0	0	0	0	0	0	0	0	0	0	0	0	0	0	0	0	0	0	0	0	0	0	1	private
pan_gene_48152	pan_gene_9231	Average_internode_length_(above_ear);Chlorophyll_A;Height_per_day_(until_flowering);Nodes_above_ear;Protein	Chlorophyll_A;Ratio_of_ear_height_to_total_height;Southern_leaf_blight	0	0	0	1	0	0	0	0	0	0	0	0	0	0	0	0	0	0	0	0	0	0	0	0	0	0	1	private
pan_gene_5128	pan_gene_7175	Boxcox-transformed_leaf_angle;Chlorophyll_A;Chlorophyll_B;Glucose;Starch;Tassel_branch_number	Chlorophyll_A	0	0	0	1	0	0	0	1	1	1	0	1	1	0	0	0	0	0	1	0	0	0	1	1	1	0	10	dispensable
pan_gene_100444	pan_gene_77728	Average_internode_length_(whole_plant);Chlorophyll_A	Chlorophyll_A;Leaf_width	0	0	0	0	0	0	0	0	0	0	0	1	1	0	0	0	0	0	0	0	0	0	0	0	0	0	2	dispensable
pan_gene_10463	pan_gene_5729	Chlorophyll_A;Chlorophyll_B	Chlorophyll_A	0	0	0	0	1	0	0	0	0	0	0	0	0	0	0	0	0	0	0	0	0	0	0	0	0	0	1	private
pan_gene_10463	pan_gene_89116	Chlorophyll_A;Chlorophyll_B	Chlorophyll_A	0	0	0	0	1	0	0	0	0	0	0	0	0	0	0	0	0	0	0	0	0	0	0	0	0	0	1	private
pan_gene_11152	pan_gene_32722	Chlorophyll_A	Average_internode_length_(below_ear);Chlorophyll_A;Glutamate;Malate;Total_amino_acids	0	0	0	0	1	0	0	0	0	0	0	0	0	0	0	0	0	0	0	0	0	0	0	0	0	0	1	private
pan_gene_12865	pan_gene_12897	Chlorophyll_A	Chlorophyll_A	0	0	0	0	1	0	0	0	1	0	0	0	0	0	0	0	0	0	0	0	0	0	0	0	0	0	2	dispensable
pan_gene_12865	pan_gene_32744	Chlorophyll_A	Chlorophyll_A;Nodes_above_ear;Starch;Total_amino_acids	0	0	0	0	1	0	0	0	0	0	0	0	0	0	0	0	1	0	0	0	0	0	0	0	0	0	2	dispensable
pan_gene_12865	pan_gene_32769	Chlorophyll_A	Chlorophyll_A;Ear_height;Nodes_to_ear;Plant_height	0	0	0	0	1	1	0	1	0	0	0	0	0	0	0	0	0	0	0	1	0	0	0	0	0	0	4	dispensable
pan_gene_12865	pan_gene_9608	Chlorophyll_A	Chlorophyll_A;Leaf_width	0	0	0	0	1	0	0	0	0	0	0	0	0	1	0	0	1	1	0	1	1	1	0	0	0	0	7	dispensable
pan_gene_12897	pan_gene_32723	Chlorophyll_A	Average_internode_length_(below_ear);Chlorophyll_A;Glutamate;Malate;Nodes_to_ear;Total_amino_acids	0	0	0	0	1	1	1	1	1	0	0	0	0	0	0	0	0	0	0	0	0	0	0	0	0	0	5	dispensable
pan_gene_12897	pan_gene_32762	Chlorophyll_A	Chlorophyll_A;Ear_height;Height_per_day_(until_flowering);Nodes_per_plant;Plant_height	0	0	0	0	1	0	0	0	0	0	0	0	0	0	0	0	0	0	0	0	0	0	0	0	0	0	1	private
pan_gene_12897	pan_gene_32769	Chlorophyll_A	Chlorophyll_A;Ear_height;Nodes_to_ear;Plant_height	0	0	0	0	1	0	0	0	0	0	0	0	0	0	0	0	0	0	0	0	0	0	0	0	0	0	1	private
pan_gene_14635	pan_gene_28545	Chlorophyll_A;Tassel_branch_number	Chlorophyll_A;Days_to_anthesis;PCA_of_metabolites:_PC1;Total_amino_acids	0	0	0	0	1	1	0	0	0	1	0	0	0	0	0	0	0	0	0	0	0	0	0	0	1	0	4	dispensable
pan_gene_18204	pan_gene_19935	Boxcox-transformed_leaf_angle;Chlorophyll_A;Days_to_silk;Height_above_ear;Nodes_per_plant;Ratio_of_ear_height_to_total_height	Chlorophyll_A;Plant_height	0	0	0	0	1	0	0	0	0	0	0	0	0	0	0	0	0	0	0	0	0	0	0	0	0	0	1	private
pan_gene_19296	pan_gene_89116	Chlorophyll_A;Glutamate;Ratio_of_ear_height_to_total_height;Southern_leaf_blight	Chlorophyll_A	0	0	0	0	1	0	0	0	0	0	0	0	0	0	0	0	0	0	0	0	0	0	0	0	0	0	1	private
pan_gene_19299	pan_gene_32768	Anthesis-silking_interval;Chlorophyll_A;Days_to_anthesis;Glutamate;PCA_of_metabolites:_PC1;PCA_of_metabolites:_PC2;Total_amino_acids	Chlorophyll_A;Ear_height;Leaf_length;Nodes_to_ear;Southern_leaf_blight	0	0	0	0	1	0	0	0	0	0	0	0	0	0	0	0	0	0	0	0	0	0	0	0	0	0	1	private
pan_gene_27704	pan_gene_9190	Chlorophyll_A;Days_to_anthesis;Ratio_of_ear_height_to_total_height;Stalk_strength	Chlorophyll_A;Glucose;Leaf_length	0	0	0	0	1	0	0	0	0	0	0	0	0	0	0	0	0	0	0	0	0	0	0	0	0	0	1	private
pan_gene_27704	pan_gene_9226	Chlorophyll_A;Days_to_anthesis;Ratio_of_ear_height_to_total_height;Stalk_strength	Chlorophyll_A;Nodes_per_plant;PCA_of_metabolites:_PC2	0	0	0	0	1	0	0	0	0	0	0	0	0	0	0	0	0	0	0	0	0	0	0	0	0	0	1	private
pan_gene_27708	pan_gene_28023	Chlorophyll_A;Height_above_ear;Leaf_width;Photoperiod_Growing-degree_days_to_silk;Photoperiod_growing-degree_days_to_anthesis	Average_internode_length_(below_ear);Chlorophyll_A	0	0	0	0	0	1	0	0	0	0	0	0	0	0	0	0	0	0	0	0	0	0	0	0	0	0	1	private
pan_gene_28023	pan_gene_32748	Average_internode_length_(below_ear);Chlorophyll_A	Chlorophyll_A;Glutamate;Nodes_above_ear;Nodes_per_plant	0	0	0	0	1	0	0	0	0	0	0	0	0	0	0	0	0	0	0	0	0	0	0	0	0	0	1	private
pan_gene_28023	pan_gene_9187	Average_internode_length_(below_ear);Chlorophyll_A	Chlorophyll_A;Nitrate	0	0	0	0	1	0	0	0	0	0	0	0	0	0	0	0	0	0	0	0	0	0	0	0	0	0	1	private
pan_gene_32722	pan_gene_32748	Average_internode_length_(below_ear);Chlorophyll_A;Glutamate;Malate;Total_amino_acids	Chlorophyll_A;Glutamate;Nodes_above_ear;Nodes_per_plant	0	0	0	0	1	0	0	0	0	0	0	0	1	0	0	0	0	0	0	0	0	0	0	0	0	0	2	dispensable
pan_gene_32723	pan_gene_32762	Average_internode_length_(below_ear);Chlorophyll_A;Glutamate;Malate;Nodes_to_ear;Total_amino_acids	Chlorophyll_A;Ear_height;Height_per_day_(until_flowering);Nodes_per_plant;Plant_height	0	0	0	0	1	0	0	1	0	0	0	0	0	0	0	0	0	0	0	0	0	0	0	0	0	0	2	dispensable
pan_gene_32723	pan_gene_32769	Average_internode_length_(below_ear);Chlorophyll_A;Glutamate;Malate;Nodes_to_ear;Total_amino_acids	Chlorophyll_A;Ear_height;Nodes_to_ear;Plant_height	0	0	0	0	1	0	0	0	1	1	0	0	0	0	0	1	0	0	0	0	0	0	0	0	0	0	4	dispensable
pan_gene_32723	pan_gene_9608	Average_internode_length_(below_ear);Chlorophyll_A;Glutamate;Malate;Nodes_to_ear;Total_amino_acids	Chlorophyll_A;Leaf_width	0	0	0	0	1	0	0	0	0	0	0	0	0	0	0	1	1	0	0	1	0	0	0	0	0	0	4	dispensable
pan_gene_32744	pan_gene_8845	Chlorophyll_A;Nodes_above_ear;Starch;Total_amino_acids	Anthesis-silking_interval;Chlorophyll_A;Nodes_to_ear	0	0	0	0	1	0	0	0	0	0	0	0	0	0	0	0	0	0	0	0	0	0	0	0	0	0	1	private
pan_gene_32744	pan_gene_9226	Chlorophyll_A;Nodes_above_ear;Starch;Total_amino_acids	Chlorophyll_A;Nodes_per_plant;PCA_of_metabolites:_PC2	0	0	0	0	1	0	0	0	0	0	0	0	0	0	0	1	1	0	0	0	0	0	0	0	0	0	3	dispensable
pan_gene_32744	pan_gene_9608	Chlorophyll_A;Nodes_above_ear;Starch;Total_amino_acids	Chlorophyll_A;Leaf_width	0	0	0	0	1	0	0	0	0	0	0	0	0	0	0	0	0	0	0	0	0	0	0	0	0	0	1	private
pan_gene_32748	pan_gene_9187	Chlorophyll_A;Glutamate;Nodes_above_ear;Nodes_per_plant	Chlorophyll_A;Nitrate	0	0	0	0	1	0	0	0	0	0	0	0	0	0	0	0	0	0	0	0	0	0	0	0	0	0	1	private
pan_gene_89116	pan_gene_9608	Chlorophyll_A	Chlorophyll_A;Leaf_width	0	0	0	0	1	0	0	0	0	0	0	0	0	0	0	0	0	0	0	0	0	0	0	0	0	0	1	private
pan_gene_100444	pan_gene_9547	Average_internode_length_(whole_plant);Chlorophyll_A	Chlorophyll_A	0	0	0	0	0	1	0	0	0	0	0	0	0	0	0	1	0	0	0	0	0	0	0	0	0	0	2	dispensable
pan_gene_10463	pan_gene_19309	Chlorophyll_A;Chlorophyll_B	Chlorophyll_A;PCA_of_metabolites:_PC1	0	0	0	0	0	1	0	0	0	0	0	0	1	0	0	0	0	0	1	0	0	0	0	0	0	0	3	dispensable
pan_gene_10463	pan_gene_5841	Chlorophyll_A;Chlorophyll_B	Chlorophyll_A;PCA_of_metabolites:_PC2;Photoperiod_Growing-degree_days_to_silk;Total_amino_acids	0	0	0	0	0	1	0	0	0	0	0	0	0	0	0	0	0	0	0	0	0	0	0	0	0	0	1	private
pan_gene_11032	pan_gene_12897	Chlorophyll_A;Tassel_branch_number	Chlorophyll_A	0	0	0	0	0	1	0	0	0	0	0	0	0	0	0	0	0	0	0	0	0	0	0	0	0	0	1	private
pan_gene_11182	pan_gene_8845	Chlorophyll_A	Anthesis-silking_interval;Chlorophyll_A;Nodes_to_ear	0	0	0	0	0	1	0	0	0	0	0	0	0	0	0	0	0	0	0	0	0	0	0	0	0	0	1	private
pan_gene_1180	pan_gene_22079	Chlorophyll_A	Chlorophyll_A;Days_to_anthesis	0	0	0	0	0	1	0	0	0	0	0	0	0	0	0	0	0	0	0	0	0	0	0	0	0	0	1	private
pan_gene_1181	pan_gene_5841	Chlorophyll_A;Leaf_length;Photoperiod_Growing-degree_days_to_silk;Photoperiod_growing-degree_days_to_anthesis;Tassel_length	Chlorophyll_A;PCA_of_metabolites:_PC2;Photoperiod_Growing-degree_days_to_silk;Total_amino_acids	0	0	0	0	0	0	0	0	0	0	0	0	0	0	0	0	0	0	0	0	0	0	1	0	0	0	1	private
pan_gene_11987	pan_gene_14635	Chlorophyll_A;Glutamate	Chlorophyll_A;Tassel_branch_number	0	0	0	0	0	1	0	0	0	0	0	0	0	0	0	0	0	0	0	0	0	0	0	0	0	0	1	private
pan_gene_11987	pan_gene_5300	Chlorophyll_A;Glutamate	Chlorophyll_A;Glucose;Stalk_strength	0	0	0	0	0	1	0	0	1	0	0	0	0	0	0	0	0	0	0	0	0	0	0	0	0	0	2	dispensable
pan_gene_12865	pan_gene_27708	Chlorophyll_A	Chlorophyll_A;Height_above_ear;Leaf_width;Photoperiod_Growing-degree_days_to_silk;Photoperiod_growing-degree_days_to_anthesis	0	0	0	0	0	1	0	0	0	0	0	0	0	0	0	0	0	0	0	0	0	1	0	0	0	0	2	dispensable
pan_gene_12865	pan_gene_5841	Chlorophyll_A	Chlorophyll_A;PCA_of_metabolites:_PC2;Photoperiod_Growing-degree_days_to_silk;Total_amino_acids	0	0	0	0	0	1	0	0	0	0	0	0	0	0	0	0	0	0	0	0	0	0	1	0	1	0	3	dispensable
pan_gene_12865	pan_gene_8845	Chlorophyll_A	Anthesis-silking_interval;Chlorophyll_A;Nodes_to_ear	0	0	0	0	0	1	1	0	0	0	1	0	0	0	0	0	1	1	1	1	1	0	1	0	1	0	10	dispensable
pan_gene_14635	pan_gene_5300	Chlorophyll_A;Tassel_branch_number	Chlorophyll_A;Glucose;Stalk_strength	0	0	0	0	0	1	0	0	0	0	0	0	1	0	0	0	0	0	0	0	0	0	0	0	1	0	3	dispensable
pan_gene_14667	pan_gene_22730	Chlorophyll_A;Height_per_day_(until_flowering)	Chlorophyll_A;Nodes_to_ear	0	0	0	0	0	1	0	1	0	0	1	1	0	0	0	0	0	1	0	1	1	0	0	1	0	0	8	dispensable
pan_gene_14667	pan_gene_48152	Chlorophyll_A;Height_per_day_(until_flowering)	Average_internode_length_(above_ear);Chlorophyll_A;Height_per_day_(until_flowering);Nodes_above_ear;Protein	0	0	0	0	0	0	0	0	0	0	0	0	1	0	0	0	0	0	0	0	0	0	0	0	0	0	1	private
pan_gene_1542	pan_gene_22116	Chlorophyll_A	Chlorophyll_A;Days_to_anthesis;Days_to_silk;PCA_of_metabolites:_PC2	0	0	0	0	0	1	0	0	0	0	0	0	0	0	0	0	0	0	0	0	0	0	0	0	0	0	1	private
pan_gene_16491	pan_gene_32744	Chlorophyll_A	Chlorophyll_A;Nodes_above_ear;Starch;Total_amino_acids	0	0	0	0	0	1	0	0	0	0	0	0	0	0	0	0	0	0	0	1	0	0	0	0	0	0	2	dispensable
pan_gene_19045	pan_gene_19288	Chlorophyll_A;PCA_of_metabolites:_PC2;Southern_leaf_blight;Tassel_length	Average_internode_length_(whole_plant);Chlorophyll_A;Height_above_ear	0	0	0	0	0	1	0	0	0	0	0	0	0	0	0	0	0	0	0	0	0	0	0	1	1	0	3	dispensable
pan_gene_19123	pan_gene_5842	Anthesis-silking_interval;Chlorophyll_A;Ear_height;Nodes_to_ear;Tassel_branch_number	Average_internode_length_(whole_plant);Chlorophyll_A;Cob_diameter	0	0	0	0	0	1	0	0	0	0	0	0	0	0	0	0	0	0	1	0	0	1	1	0	0	0	4	dispensable
pan_gene_19242	pan_gene_5668	Chlorophyll_A;Protein	Chlorophyll_A;Ear_row_number;Glucose;Starch	0	0	0	0	0	1	0	0	0	0	0	0	0	0	0	0	0	0	0	0	0	0	0	0	0	0	1	private
pan_gene_19273	pan_gene_9547	Average_internode_length_(above_ear);Average_internode_length_(whole_plant);Chlorophyll_A;Height_above_ear;Nitrate;Nodes_above_ear;PCA_of_metabolites:_PC1	Chlorophyll_A	0	0	0	0	0	1	0	0	0	0	0	0	0	0	0	0	0	0	0	0	0	0	0	0	0	0	1	private
pan_gene_19281	pan_gene_9547	Chlorophyll_A;Total_amino_acids	Chlorophyll_A	0	0	0	0	0	1	0	0	0	0	0	0	0	0	0	0	0	0	0	0	0	0	0	0	0	0	1	private
pan_gene_19288	pan_gene_9189	Average_internode_length_(whole_plant);Chlorophyll_A;Height_above_ear	Chlorophyll_A;Glucose;Leaf_length	0	0	0	0	0	1	0	0	0	0	0	0	0	0	0	0	0	0	0	0	0	0	0	0	0	0	1	private
pan_gene_19299	pan_gene_28023	Anthesis-silking_interval;Chlorophyll_A;Days_to_anthesis;Glutamate;PCA_of_metabolites:_PC1;PCA_of_metabolites:_PC2;Total_amino_acids	Average_internode_length_(below_ear);Chlorophyll_A	0	0	0	0	0	1	0	0	0	0	0	0	0	0	0	0	0	0	0	0	0	0	0	0	0	0	1	private
pan_gene_19299	pan_gene_32744	Anthesis-silking_interval;Chlorophyll_A;Days_to_anthesis;Glutamate;PCA_of_metabolites:_PC1;PCA_of_metabolites:_PC2;Total_amino_acids	Chlorophyll_A;Nodes_above_ear;Starch;Total_amino_acids	0	0	0	0	0	1	0	0	0	0	0	0	0	0	0	0	0	0	0	0	0	0	0	0	0	0	1	private
pan_gene_19299	pan_gene_32770	Anthesis-silking_interval;Chlorophyll_A;Days_to_anthesis;Glutamate;PCA_of_metabolites:_PC1;PCA_of_metabolites:_PC2;Total_amino_acids	Chlorophyll_A;Leaf_width;Nodes_per_plant;Southern_leaf_blight	0	0	0	0	0	1	0	0	1	0	0	0	0	0	1	0	0	0	0	0	0	0	0	0	0	0	3	dispensable
pan_gene_19299	pan_gene_7175	Anthesis-silking_interval;Chlorophyll_A;Days_to_anthesis;Glutamate;PCA_of_metabolites:_PC1;PCA_of_metabolites:_PC2;Total_amino_acids	Chlorophyll_A	0	0	0	0	0	1	0	0	0	0	0	0	0	0	1	0	0	0	0	0	0	0	0	0	0	0	2	dispensable
pan_gene_19309	pan_gene_27708	Chlorophyll_A;PCA_of_metabolites:_PC1	Chlorophyll_A;Height_above_ear;Leaf_width;Photoperiod_Growing-degree_days_to_silk;Photoperiod_growing-degree_days_to_anthesis	0	0	0	0	0	1	0	0	0	0	0	0	0	0	0	0	0	0	0	0	0	0	0	0	0	0	1	private
pan_gene_19309	pan_gene_32744	Chlorophyll_A;PCA_of_metabolites:_PC1	Chlorophyll_A;Nodes_above_ear;Starch;Total_amino_acids	0	0	0	0	0	1	0	0	0	0	0	0	0	0	0	0	0	0	0	0	0	0	0	0	0	0	1	private
pan_gene_19309	pan_gene_32770	Chlorophyll_A;PCA_of_metabolites:_PC1	Chlorophyll_A;Leaf_width;Nodes_per_plant;Southern_leaf_blight	0	0	0	0	0	1	0	0	0	0	0	0	0	0	0	0	0	0	0	0	0	0	0	0	0	0	1	private
pan_gene_21806	pan_gene_32720	Chlorophyll_A	Chlorophyll_A;Ear_height;Glutamate;Malate;Southern_leaf_blight;Total_amino_acids	0	0	0	0	0	1	0	0	0	0	0	0	0	0	0	0	0	0	0	0	0	0	0	0	0	0	1	private
pan_gene_21929	pan_gene_9547	Chlorophyll_A;Height_per_day_(until_flowering);Photoperiod_Growing-degree_days_to_silk;Plant_height	Chlorophyll_A	0	0	0	0	0	1	0	0	0	0	0	0	0	0	0	0	0	0	0	0	0	0	0	0	0	0	1	private
pan_gene_27708	pan_gene_32744	Chlorophyll_A;Height_above_ear;Leaf_width;Photoperiod_Growing-degree_days_to_silk;Photoperiod_growing-degree_days_to_anthesis	Chlorophyll_A;Nodes_above_ear;Starch;Total_amino_acids	0	0	0	0	0	1	0	0	0	0	0	0	0	0	0	0	0	0	0	0	0	0	0	0	0	0	1	private
pan_gene_27708	pan_gene_5841	Chlorophyll_A;Height_above_ear;Leaf_width;Photoperiod_Growing-degree_days_to_silk;Photoperiod_growing-degree_days_to_anthesis	Chlorophyll_A;PCA_of_metabolites:_PC2;Photoperiod_Growing-degree_days_to_silk;Total_amino_acids	0	0	0	0	0	1	0	0	0	0	1	0	0	0	0	0	0	0	0	0	0	0	0	0	0	1	3	dispensable
pan_gene_28023	pan_gene_32770	Average_internode_length_(below_ear);Chlorophyll_A	Chlorophyll_A;Leaf_width;Nodes_per_plant;Southern_leaf_blight	0	0	0	0	0	1	0	0	1	0	0	0	0	0	0	0	0	0	0	0	0	0	0	0	0	0	2	dispensable
pan_gene_28023	pan_gene_7175	Average_internode_length_(below_ear);Chlorophyll_A	Chlorophyll_A	0	0	0	0	0	1	0	0	0	0	0	0	0	0	0	0	0	0	0	0	0	0	0	0	0	0	1	private
pan_gene_28545	pan_gene_5300	Chlorophyll_A;Days_to_anthesis;PCA_of_metabolites:_PC1;Total_amino_acids	Chlorophyll_A;Glucose;Stalk_strength	0	0	0	0	0	1	0	0	1	0	0	1	0	0	0	1	0	0	1	0	0	1	0	0	1	0	7	dispensable
pan_gene_28588	pan_gene_4513	Chlorophyll_A;Nodes_per_plant	Chlorophyll_A;Southern_leaf_blight	0	0	0	0	0	1	0	0	0	0	0	0	0	0	0	0	0	0	0	0	0	0	0	0	0	0	1	private
pan_gene_32720	pan_gene_5729	Chlorophyll_A;Ear_height;Glutamate;Malate;Southern_leaf_blight;Total_amino_acids	Chlorophyll_A	0	0	0	0	0	1	0	0	0	0	0	0	0	0	0	0	0	0	0	0	0	0	0	0	0	0	1	private
pan_gene_32722	pan_gene_32770	Average_internode_length_(below_ear);Chlorophyll_A;Glutamate;Malate;Total_amino_acids	Chlorophyll_A;Leaf_width;Nodes_per_plant;Southern_leaf_blight	0	0	0	0	0	1	0	0	0	0	0	0	0	0	0	0	0	0	0	0	0	0	0	0	0	0	1	private
pan_gene_32722	pan_gene_5841	Average_internode_length_(below_ear);Chlorophyll_A;Glutamate;Malate;Total_amino_acids	Chlorophyll_A;PCA_of_metabolites:_PC2;Photoperiod_Growing-degree_days_to_silk;Total_amino_acids	0	0	0	0	0	1	0	0	0	0	0	0	0	0	0	0	0	0	0	0	0	0	0	0	0	0	1	private
pan_gene_32722	pan_gene_7175	Average_internode_length_(below_ear);Chlorophyll_A;Glutamate;Malate;Total_amino_acids	Chlorophyll_A	0	0	0	0	0	1	0	0	1	0	0	0	0	0	0	0	0	0	0	0	0	0	0	0	0	0	2	dispensable
pan_gene_32744	pan_gene_32770	Chlorophyll_A;Nodes_above_ear;Starch;Total_amino_acids	Chlorophyll_A;Leaf_width;Nodes_per_plant;Southern_leaf_blight	0	0	0	0	0	1	0	0	0	0	0	0	0	0	0	0	0	0	0	0	0	0	0	0	0	0	1	private
pan_gene_32744	pan_gene_7175	Chlorophyll_A;Nodes_above_ear;Starch;Total_amino_acids	Chlorophyll_A	0	0	0	0	0	1	0	0	0	0	0	0	0	0	0	0	0	0	0	0	0	0	0	0	0	0	1	private
pan_gene_32770	pan_gene_5841	Chlorophyll_A;Leaf_width;Nodes_per_plant;Southern_leaf_blight	Chlorophyll_A;PCA_of_metabolites:_PC2;Photoperiod_Growing-degree_days_to_silk;Total_amino_acids	0	0	0	0	0	1	0	0	0	0	0	0	0	0	0	0	0	0	0	0	0	0	0	0	0	0	1	private
pan_gene_4732	pan_gene_9226	Chlorophyll_A	Chlorophyll_A;Nodes_per_plant;PCA_of_metabolites:_PC2	0	0	0	0	0	1	0	0	0	0	0	0	0	0	0	0	0	0	0	0	0	0	0	0	0	0	1	private
pan_gene_5841	pan_gene_9226	Chlorophyll_A;PCA_of_metabolites:_PC2;Photoperiod_Growing-degree_days_to_silk;Total_amino_acids	Chlorophyll_A;Nodes_per_plant;PCA_of_metabolites:_PC2	0	0	0	0	0	1	0	0	0	0	0	0	0	0	0	0	0	0	0	0	0	0	0	0	0	0	1	private
pan_gene_10463	pan_gene_16491	Chlorophyll_A;Chlorophyll_B	Chlorophyll_A	0	0	0	0	0	0	1	0	0	0	0	0	0	0	0	0	0	0	0	0	0	1	0	0	0	0	2	dispensable
pan_gene_18801	pan_gene_21929	Chlorophyll_A;Southern_leaf_blight	Chlorophyll_A;Height_per_day_(until_flowering);Photoperiod_Growing-degree_days_to_silk;Plant_height	0	0	0	0	0	0	1	0	0	0	0	0	0	0	0	0	0	0	0	0	0	0	0	0	0	0	1	private
pan_gene_19280	pan_gene_5673	Chlorophyll_A;Nitrate	Chlorophyll_A;Glucose;Starch	0	0	0	0	0	0	0	0	0	1	0	0	1	0	0	0	0	0	0	0	0	0	0	0	0	0	2	dispensable
pan_gene_19307	pan_gene_32572	Anthesis-silking_interval;Chlorophyll_A;Total_amino_acids	Average_internode_length_(above_ear);Chlorophyll_A	0	0	0	0	0	0	1	0	0	0	0	0	0	0	0	0	0	0	0	0	0	0	1	0	0	0	2	dispensable
pan_gene_19309	pan_gene_27563	Chlorophyll_A;PCA_of_metabolites:_PC1	Chlorophyll_A	0	0	0	0	0	0	1	0	0	0	0	0	0	0	0	0	0	1	0	0	0	0	1	0	0	0	3	dispensable
pan_gene_22083	pan_gene_28023	Chlorophyll_A;Days_to_silk	Average_internode_length_(below_ear);Chlorophyll_A	0	0	0	0	0	0	1	0	0	0	0	1	1	0	0	0	0	0	0	0	0	0	0	0	0	0	3	dispensable
pan_gene_22730	pan_gene_32723	Chlorophyll_A;Nodes_to_ear	Average_internode_length_(below_ear);Chlorophyll_A;Glutamate;Malate;Nodes_to_ear;Total_amino_acids	0	0	0	0	0	0	1	0	0	0	0	0	0	0	0	0	0	0	0	0	0	0	0	0	0	0	1	private
pan_gene_22730	pan_gene_5118	Chlorophyll_A;Nodes_to_ear	Chlorophyll_A;Glucose	0	0	0	0	0	0	1	0	0	0	0	0	0	0	0	0	0	0	0	0	0	0	0	1	0	0	2	dispensable
pan_gene_22730	pan_gene_9231	Chlorophyll_A;Nodes_to_ear	Chlorophyll_A;Ratio_of_ear_height_to_total_height;Southern_leaf_blight	0	0	0	0	0	0	1	0	0	0	0	0	0	0	0	0	0	1	0	0	0	0	0	0	0	0	2	dispensable
pan_gene_28545	pan_gene_32732	Chlorophyll_A;Days_to_anthesis;PCA_of_metabolites:_PC1;Total_amino_acids	Chlorophyll_A;Ear_height;Glutamate;Southern_leaf_blight	0	0	0	0	0	0	1	0	0	0	0	1	0	0	0	0	0	1	0	0	0	0	0	0	0	0	3	dispensable
pan_gene_4513	pan_gene_9608	Chlorophyll_A;Southern_leaf_blight	Chlorophyll_A;Leaf_width	0	0	0	0	0	0	1	0	0	0	0	0	0	0	0	0	0	0	0	0	0	0	0	0	0	0	1	private
pan_gene_9190	pan_gene_9226	Chlorophyll_A;Glucose;Leaf_length	Chlorophyll_A;Nodes_per_plant;PCA_of_metabolites:_PC2	0	0	0	0	0	0	1	0	0	1	0	0	0	0	0	0	0	0	0	0	0	0	0	0	0	0	2	dispensable
pan_gene_101538	pan_gene_22079	Chlorophyll_A	Chlorophyll_A;Days_to_anthesis	0	0	0	0	0	0	0	1	0	0	0	0	0	0	0	0	0	0	0	0	0	0	0	0	0	0	1	private
pan_gene_10463	pan_gene_19232	Chlorophyll_A;Chlorophyll_B	Chlorophyll_A	0	0	0	0	0	0	0	1	0	0	0	0	0	0	0	1	0	0	0	0	0	0	0	0	0	0	2	dispensable
pan_gene_11182	pan_gene_32705	Chlorophyll_A	Boxcox-transformed_leaf_angle;Chlorophyll_A;Days_to_silk;Nodes_per_plant;Nodes_to_ear;Total_amino_acids	0	0	0	0	0	0	0	1	0	0	0	0	0	0	0	0	0	0	0	0	0	0	0	0	0	0	1	private
pan_gene_11182	pan_gene_69966	Chlorophyll_A	Chlorophyll_A	0	0	0	0	0	0	0	1	0	0	0	0	0	0	0	0	0	0	0	0	0	0	0	0	0	0	1	private
pan_gene_1180	pan_gene_22218	Chlorophyll_A	Anthesis-silking_interval;Chlorophyll_A;Nodes_above_ear	0	0	0	0	0	0	0	1	0	0	0	0	0	0	0	0	0	0	0	0	0	0	0	0	0	0	1	private
pan_gene_1180	pan_gene_49449	Chlorophyll_A	Chlorophyll_A	0	0	0	0	0	0	0	1	0	0	0	0	0	0	0	0	0	0	0	0	0	0	0	0	0	0	1	private
pan_gene_12865	pan_gene_32768	Chlorophyll_A	Chlorophyll_A;Ear_height;Leaf_length;Nodes_to_ear;Southern_leaf_blight	0	0	0	0	0	0	0	1	0	0	0	0	0	0	0	0	0	0	0	0	0	0	0	0	0	0	1	private
pan_gene_1542	pan_gene_77728	Chlorophyll_A	Chlorophyll_A;Leaf_width	0	0	0	0	0	0	0	1	0	0	0	0	0	0	0	0	0	0	0	0	0	0	0	0	0	0	1	private
pan_gene_19045	pan_gene_23817	Chlorophyll_A;PCA_of_metabolites:_PC2;Southern_leaf_blight;Tassel_length	Chlorophyll_A;Nodes_per_plant	0	0	0	0	0	0	0	1	0	0	0	0	0	0	0	0	0	0	0	0	0	0	0	0	0	0	1	private
pan_gene_19045	pan_gene_9231	Chlorophyll_A;PCA_of_metabolites:_PC2;Southern_leaf_blight;Tassel_length	Chlorophyll_A;Ratio_of_ear_height_to_total_height;Southern_leaf_blight	0	0	0	0	0	0	0	1	0	0	0	0	0	0	0	0	0	0	0	0	0	0	0	0	0	0	1	private
pan_gene_19121	pan_gene_2702	Chlorophyll_A	Chlorophyll_A;Glutamate;Nodes_per_plant	0	0	0	0	0	0	0	1	0	1	0	0	0	0	0	0	0	0	0	0	0	0	0	0	0	0	2	dispensable
pan_gene_19196	pan_gene_5128	Chlorophyll_A	Boxcox-transformed_leaf_angle;Chlorophyll_A;Chlorophyll_B;Glucose;Starch;Tassel_branch_number	0	0	0	0	0	0	0	1	0	0	0	0	0	0	0	0	0	0	0	0	0	0	0	0	0	0	1	private
pan_gene_19196	pan_gene_7175	Chlorophyll_A	Chlorophyll_A	0	0	0	0	0	0	0	1	0	0	0	0	0	0	0	0	0	0	0	0	0	0	0	0	0	0	1	private
pan_gene_19232	pan_gene_32705	Chlorophyll_A	Boxcox-transformed_leaf_angle;Chlorophyll_A;Days_to_silk;Nodes_per_plant;Nodes_to_ear;Total_amino_acids	0	0	0	0	0	0	0	1	0	0	0	0	0	0	0	0	0	0	0	0	0	0	0	0	0	0	1	private
pan_gene_19232	pan_gene_32723	Chlorophyll_A	Average_internode_length_(below_ear);Chlorophyll_A;Glutamate;Malate;Nodes_to_ear;Total_amino_acids	0	0	0	0	0	0	0	1	1	0	0	0	0	0	0	0	0	0	0	0	0	0	0	0	0	0	2	dispensable
pan_gene_19232	pan_gene_5118	Chlorophyll_A	Chlorophyll_A;Glucose	0	0	0	0	0	0	0	1	0	0	0	0	0	0	0	0	0	0	0	0	0	0	0	0	0	0	1	private
pan_gene_19283	pan_gene_32732	Anthesis-silking_interval;Average_internode_length_(above_ear);Chlorophyll_A	Chlorophyll_A;Ear_height;Glutamate;Southern_leaf_blight	0	0	0	0	0	0	0	1	0	0	0	0	0	0	0	0	0	0	0	0	0	0	0	0	0	0	1	private
pan_gene_19288	pan_gene_9231	Average_internode_length_(whole_plant);Chlorophyll_A;Height_above_ear	Chlorophyll_A;Ratio_of_ear_height_to_total_height;Southern_leaf_blight	0	0	0	0	0	0	0	1	0	0	0	0	0	0	0	0	0	0	0	0	0	0	0	0	0	0	1	private
pan_gene_19299	pan_gene_32769	Anthesis-silking_interval;Chlorophyll_A;Days_to_anthesis;Glutamate;PCA_of_metabolites:_PC1;PCA_of_metabolites:_PC2;Total_amino_acids	Chlorophyll_A;Ear_height;Nodes_to_ear;Plant_height	0	0	0	0	0	0	0	1	0	0	0	0	0	0	0	0	0	0	0	0	0	0	0	0	0	0	1	private
pan_gene_19309	pan_gene_27704	Chlorophyll_A;PCA_of_metabolites:_PC1	Chlorophyll_A;Days_to_anthesis;Ratio_of_ear_height_to_total_height;Stalk_strength	0	0	0	0	0	0	0	0	0	0	0	0	0	0	0	0	1	0	0	0	0	0	0	0	0	0	1	private
pan_gene_21806	pan_gene_22219	Chlorophyll_A	Chlorophyll_A	0	0	0	0	0	0	0	1	0	0	0	0	0	0	0	0	0	0	0	0	0	0	0	0	0	0	1	private
pan_gene_22218	pan_gene_32744	Anthesis-silking_interval;Chlorophyll_A;Nodes_above_ear	Chlorophyll_A;Nodes_above_ear;Starch;Total_amino_acids	0	0	0	0	0	0	0	1	0	0	0	0	0	0	0	0	0	0	0	0	0	0	0	0	0	0	1	private
pan_gene_22218	pan_gene_49449	Anthesis-silking_interval;Chlorophyll_A;Nodes_above_ear	Chlorophyll_A	0	0	0	0	0	0	0	1	0	0	0	0	0	0	0	0	0	0	0	0	0	0	0	0	0	0	1	private
pan_gene_32705	pan_gene_32762	Boxcox-transformed_leaf_angle;Chlorophyll_A;Days_to_silk;Nodes_per_plant;Nodes_to_ear;Total_amino_acids	Chlorophyll_A;Ear_height;Height_per_day_(until_flowering);Nodes_per_plant;Plant_height	0	0	0	0	0	0	0	1	0	0	0	0	0	0	0	0	0	0	0	0	0	0	0	0	0	0	1	private
pan_gene_32705	pan_gene_32769	Boxcox-transformed_leaf_angle;Chlorophyll_A;Days_to_silk;Nodes_per_plant;Nodes_to_ear;Total_amino_acids	Chlorophyll_A;Ear_height;Nodes_to_ear;Plant_height	0	0	0	0	0	0	0	1	0	0	0	0	0	0	0	0	0	0	0	0	0	0	0	0	0	0	1	private
pan_gene_32705	pan_gene_69966	Boxcox-transformed_leaf_angle;Chlorophyll_A;Days_to_silk;Nodes_per_plant;Nodes_to_ear;Total_amino_acids	Chlorophyll_A	0	0	0	0	0	0	0	1	0	0	0	0	0	0	0	0	0	0	0	0	1	0	0	0	0	0	2	dispensable
pan_gene_32722	pan_gene_9608	Average_internode_length_(below_ear);Chlorophyll_A;Glutamate;Malate;Total_amino_acids	Chlorophyll_A;Leaf_width	0	0	0	0	0	0	0	0	0	0	0	0	0	0	0	0	0	0	0	0	1	1	0	0	0	0	2	dispensable
pan_gene_5075	pan_gene_5076	Chlorophyll_A;Nitrate;Tassel_branch_number	Chlorophyll_A;Nitrate	0	0	0	0	0	0	0	0	0	0	0	0	0	0	0	0	0	0	0	1	0	0	0	0	0	0	1	private
pan_gene_5118	pan_gene_5729	Chlorophyll_A;Glucose	Chlorophyll_A	0	0	0	0	0	0	0	1	0	0	0	0	0	0	0	0	0	0	0	0	0	0	0	0	0	0	1	private
pan_gene_69966	pan_gene_8845	Chlorophyll_A	Anthesis-silking_interval;Chlorophyll_A;Nodes_to_ear	0	0	0	0	0	0	0	0	0	0	0	0	0	0	0	0	0	0	0	0	1	0	0	0	0	0	1	private
pan_gene_8845	pan_gene_9226	Anthesis-silking_interval;Chlorophyll_A;Nodes_to_ear	Chlorophyll_A;Nodes_per_plant;PCA_of_metabolites:_PC2	0	0	0	0	0	0	0	0	0	0	0	0	0	0	0	0	0	1	0	0	0	0	0	0	1	0	2	dispensable
pan_gene_10463	pan_gene_12897	Chlorophyll_A;Chlorophyll_B	Chlorophyll_A	0	0	0	0	0	0	0	0	1	0	0	0	0	0	0	1	0	0	0	0	0	0	0	0	0	0	2	dispensable
pan_gene_10463	pan_gene_1749	Chlorophyll_A;Chlorophyll_B	Chlorophyll_A;Leaf_length;Nodes_per_plant	0	0	0	0	0	0	0	0	1	0	0	0	0	0	0	0	0	0	0	0	0	0	0	0	0	0	1	private
pan_gene_11152	pan_gene_2418	Chlorophyll_A	Chlorophyll_A	0	0	0	0	0	0	0	0	1	0	0	0	0	0	0	0	0	0	0	0	0	0	0	0	0	0	1	private
pan_gene_11182	pan_gene_32768	Chlorophyll_A	Chlorophyll_A;Ear_height;Leaf_length;Nodes_to_ear;Southern_leaf_blight	0	0	0	0	0	0	0	0	1	0	0	0	0	0	0	0	0	0	0	0	0	0	0	0	0	0	1	private
pan_gene_1181	pan_gene_19307	Chlorophyll_A;Leaf_length;Photoperiod_Growing-degree_days_to_silk;Photoperiod_growing-degree_days_to_anthesis;Tassel_length	Anthesis-silking_interval;Chlorophyll_A;Total_amino_acids	0	0	0	0	0	0	0	0	0	0	0	0	0	0	0	0	0	1	0	0	0	0	0	0	0	0	1	private
pan_gene_12865	pan_gene_1749	Chlorophyll_A	Chlorophyll_A;Leaf_length;Nodes_per_plant	0	0	0	0	0	0	0	0	1	0	0	0	0	0	0	0	0	0	0	0	0	0	0	0	0	0	1	private
pan_gene_12865	pan_gene_19232	Chlorophyll_A	Chlorophyll_A	0	0	0	0	0	0	0	0	1	0	0	0	0	0	0	0	0	0	0	0	0	0	0	0	0	0	1	private
pan_gene_12865	pan_gene_9190	Chlorophyll_A	Chlorophyll_A;Glucose;Leaf_length	0	0	0	0	0	0	0	0	1	0	0	0	0	1	0	0	0	0	0	0	0	0	0	0	0	0	2	dispensable
pan_gene_12897	pan_gene_19232	Chlorophyll_A	Chlorophyll_A	0	0	0	0	0	0	0	0	1	0	0	0	0	0	0	1	0	0	0	0	0	0	0	0	0	0	2	dispensable
pan_gene_12897	pan_gene_19299	Chlorophyll_A	Anthesis-silking_interval;Chlorophyll_A;Days_to_anthesis;Glutamate;PCA_of_metabolites:_PC1;PCA_of_metabolites:_PC2;Total_amino_acids	0	0	0	0	0	0	0	0	1	0	0	0	0	0	0	0	0	0	0	0	0	0	1	0	0	0	2	dispensable
pan_gene_12897	pan_gene_32705	Chlorophyll_A	Boxcox-transformed_leaf_angle;Chlorophyll_A;Days_to_silk;Nodes_per_plant;Nodes_to_ear;Total_amino_acids	0	0	0	0	0	0	0	0	1	0	0	0	0	0	0	0	0	0	0	0	0	0	0	0	0	0	1	private
pan_gene_12897	pan_gene_9608	Chlorophyll_A	Chlorophyll_A;Leaf_width	0	0	0	0	0	0	0	0	0	0	0	0	0	0	0	1	0	0	0	0	0	0	0	0	0	0	1	private
pan_gene_14667	pan_gene_19288	Chlorophyll_A;Height_per_day_(until_flowering)	Average_internode_length_(whole_plant);Chlorophyll_A;Height_above_ear	0	0	0	0	0	0	0	0	0	0	0	0	0	1	0	0	0	0	0	0	0	0	0	0	0	0	1	private
pan_gene_14667	pan_gene_19935	Chlorophyll_A;Height_per_day_(until_flowering)	Chlorophyll_A;Plant_height	0	0	0	0	0	0	0	0	1	0	0	0	0	0	0	0	0	0	0	0	1	0	0	0	0	0	2	dispensable
pan_gene_14667	pan_gene_19936	Chlorophyll_A;Height_per_day_(until_flowering)	Chlorophyll_A;Height_per_day_(until_flowering);Plant_height	0	0	0	0	0	0	0	0	1	0	0	0	0	0	0	0	0	0	0	0	0	0	0	0	0	0	1	private
pan_gene_14667	pan_gene_9231	Chlorophyll_A;Height_per_day_(until_flowering)	Chlorophyll_A;Ratio_of_ear_height_to_total_height;Southern_leaf_blight	0	0	0	0	0	0	0	0	1	0	0	0	0	0	0	0	0	0	0	0	0	0	0	0	0	0	1	private
pan_gene_1542	pan_gene_22218	Chlorophyll_A	Anthesis-silking_interval;Chlorophyll_A;Nodes_above_ear	0	0	0	0	0	0	0	0	1	0	0	0	0	0	0	0	0	0	0	0	0	0	0	0	0	0	1	private
pan_gene_1542	pan_gene_5818	Chlorophyll_A	Chlorophyll_A;Height_per_day_(until_flowering)	0	0	0	0	0	0	0	0	1	0	0	0	0	0	0	0	0	0	0	0	0	0	0	0	0	0	1	private
pan_gene_16491	pan_gene_28023	Chlorophyll_A	Average_internode_length_(below_ear);Chlorophyll_A	0	0	0	0	0	0	0	0	1	0	0	0	0	0	0	0	0	0	0	0	0	0	0	0	0	0	1	private
pan_gene_1749	pan_gene_19299	Chlorophyll_A;Leaf_length;Nodes_per_plant	Anthesis-silking_interval;Chlorophyll_A;Days_to_anthesis;Glutamate;PCA_of_metabolites:_PC1;PCA_of_metabolites:_PC2;Total_amino_acids	0	0	0	0	0	0	0	0	1	0	0	0	0	0	0	0	0	0	0	0	0	0	0	0	0	0	1	private
pan_gene_1749	pan_gene_32705	Chlorophyll_A;Leaf_length;Nodes_per_plant	Boxcox-transformed_leaf_angle;Chlorophyll_A;Days_to_silk;Nodes_per_plant;Nodes_to_ear;Total_amino_acids	0	0	0	0	0	0	0	0	1	0	0	0	0	0	0	0	0	0	0	0	0	0	0	0	0	0	1	private
pan_gene_1749	pan_gene_9226	Chlorophyll_A;Leaf_length;Nodes_per_plant	Chlorophyll_A;Nodes_per_plant;PCA_of_metabolites:_PC2	0	0	0	0	0	0	0	0	1	0	0	0	0	0	0	0	0	0	0	0	0	0	0	0	0	0	1	private
pan_gene_19232	pan_gene_9608	Chlorophyll_A	Chlorophyll_A;Leaf_width	0	0	0	0	0	0	0	0	0	0	0	0	0	0	0	1	0	0	0	0	0	0	0	0	0	0	1	private
pan_gene_19426	pan_gene_28023	Chlorophyll_A;Height_above_ear	Average_internode_length_(below_ear);Chlorophyll_A	0	0	0	0	0	0	0	0	1	0	0	0	0	0	0	0	0	0	0	0	0	0	0	0	0	0	1	private
pan_gene_19426	pan_gene_32770	Chlorophyll_A;Height_above_ear	Chlorophyll_A;Leaf_width;Nodes_per_plant;Southern_leaf_blight	0	0	0	0	0	0	0	0	1	0	0	0	0	0	0	0	0	0	0	0	0	0	0	0	0	0	1	private
pan_gene_21806	pan_gene_32763	Chlorophyll_A	Chlorophyll_A;Height_per_day_(until_flowering);Nodes_per_plant;Nodes_to_ear;Plant_height	0	0	0	0	0	0	0	0	1	0	0	0	0	0	0	0	0	0	0	0	0	0	0	0	0	0	1	private
pan_gene_21806	pan_gene_4732	Chlorophyll_A	Chlorophyll_A	0	0	0	0	0	0	0	0	1	0	0	0	0	0	0	0	0	0	0	0	0	0	0	0	0	0	1	private
pan_gene_22218	pan_gene_5818	Anthesis-silking_interval;Chlorophyll_A;Nodes_above_ear	Chlorophyll_A;Height_per_day_(until_flowering)	0	0	0	0	0	0	0	0	1	0	0	0	0	0	0	0	0	0	0	1	0	0	0	0	0	0	2	dispensable
pan_gene_22219	pan_gene_9608	Chlorophyll_A	Chlorophyll_A;Leaf_width	0	0	0	0	0	0	0	0	0	0	0	0	0	0	0	0	0	0	0	0	0	1	0	0	0	0	1	private
pan_gene_27563	pan_gene_32722	Chlorophyll_A	Average_internode_length_(below_ear);Chlorophyll_A;Glutamate;Malate;Total_amino_acids	0	0	0	0	0	0	0	0	1	0	0	0	0	0	0	0	0	0	0	0	0	0	0	0	0	0	1	private
pan_gene_27704	pan_gene_28023	Chlorophyll_A;Days_to_anthesis;Ratio_of_ear_height_to_total_height;Stalk_strength	Average_internode_length_(below_ear);Chlorophyll_A	0	0	0	0	0	0	0	0	0	0	0	0	0	1	0	0	0	0	0	0	0	0	0	0	0	0	1	private
pan_gene_28545	pan_gene_9189	Chlorophyll_A;Days_to_anthesis;PCA_of_metabolites:_PC1;Total_amino_acids	Chlorophyll_A;Glucose;Leaf_length	0	0	0	0	0	0	0	0	1	0	0	0	0	0	0	0	0	0	0	0	0	0	0	0	0	0	1	private
pan_gene_32722	pan_gene_32724	Average_internode_length_(below_ear);Chlorophyll_A;Glutamate;Malate;Total_amino_acids	Chlorophyll_A;Ear_height;Malate;Nodes_to_ear;Total_amino_acids	0	0	0	0	0	0	0	0	1	0	0	0	0	0	0	0	0	0	0	1	0	0	0	0	0	0	2	dispensable
pan_gene_32732	pan_gene_5300	Chlorophyll_A;Ear_height;Glutamate;Southern_leaf_blight	Chlorophyll_A;Glucose;Stalk_strength	0	0	0	0	0	0	0	0	1	0	0	0	0	0	0	0	0	0	0	0	0	0	0	0	0	0	1	private
pan_gene_32762	pan_gene_4513	Chlorophyll_A;Ear_height;Height_per_day_(until_flowering);Nodes_per_plant;Plant_height	Chlorophyll_A;Southern_leaf_blight	0	0	0	0	0	0	0	0	1	0	0	0	0	0	0	0	0	1	0	0	0	0	0	0	0	0	2	dispensable
pan_gene_4732	pan_gene_5726	Chlorophyll_A	Chlorophyll_A	0	0	0	0	0	0	0	0	1	0	0	0	0	0	0	0	0	0	0	0	0	0	0	0	0	0	1	private
pan_gene_4732	pan_gene_5729	Chlorophyll_A	Chlorophyll_A	0	0	0	0	0	0	0	0	1	0	0	0	0	0	0	0	0	0	0	0	0	0	1	0	0	0	2	dispensable
pan_gene_5045	pan_gene_5118	Average_internode_length_(below_ear);Chlorophyll_A;Plant_height	Chlorophyll_A;Glucose	0	0	0	0	0	0	0	0	1	0	0	0	0	0	0	0	0	0	0	0	0	0	0	0	0	0	1	private
pan_gene_5841	pan_gene_9190	Chlorophyll_A;PCA_of_metabolites:_PC2;Photoperiod_Growing-degree_days_to_silk;Total_amino_acids	Chlorophyll_A;Glucose;Leaf_length	0	0	0	0	0	0	0	0	1	0	1	0	0	0	0	0	0	0	0	0	0	0	0	0	0	0	2	dispensable
pan_gene_11032	pan_gene_5841	Chlorophyll_A;Tassel_branch_number	Chlorophyll_A;PCA_of_metabolites:_PC2;Photoperiod_Growing-degree_days_to_silk;Total_amino_acids	0	0	0	0	0	0	0	0	0	1	0	0	0	0	0	0	0	0	0	0	0	0	0	0	0	0	1	private
pan_gene_14634	pan_gene_19281	Anthesis-silking_interval;Chlorophyll_A;Tassel_branch_number	Chlorophyll_A;Total_amino_acids	0	0	0	0	0	0	0	0	0	1	0	0	0	0	0	1	0	0	1	0	0	0	1	0	0	0	4	dispensable
pan_gene_19123	pan_gene_7175	Anthesis-silking_interval;Chlorophyll_A;Ear_height;Nodes_to_ear;Tassel_branch_number	Chlorophyll_A	0	0	0	0	0	0	0	0	0	1	0	0	0	0	0	0	0	0	0	0	0	0	0	0	0	0	1	private
pan_gene_19307	pan_gene_32705	Anthesis-silking_interval;Chlorophyll_A;Total_amino_acids	Boxcox-transformed_leaf_angle;Chlorophyll_A;Days_to_silk;Nodes_per_plant;Nodes_to_ear;Total_amino_acids	0	0	0	0	0	0	0	0	0	1	0	0	0	0	0	0	0	0	0	0	0	0	0	0	0	0	1	private
pan_gene_22083	pan_gene_5726	Chlorophyll_A;Days_to_silk	Chlorophyll_A	0	0	0	0	0	0	0	0	0	1	0	0	0	0	0	0	0	0	0	0	0	0	0	0	0	0	1	private
pan_gene_32744	pan_gene_32769	Chlorophyll_A;Nodes_above_ear;Starch;Total_amino_acids	Chlorophyll_A;Ear_height;Nodes_to_ear;Plant_height	0	0	0	0	0	0	0	0	0	0	0	0	0	0	0	1	0	0	0	0	0	0	0	0	0	0	1	private
pan_gene_32770	pan_gene_5128	Chlorophyll_A;Leaf_width;Nodes_per_plant;Southern_leaf_blight	Boxcox-transformed_leaf_angle;Chlorophyll_A;Chlorophyll_B;Glucose;Starch;Tassel_branch_number	0	0	0	0	0	0	0	0	0	1	0	0	0	0	0	0	0	0	0	0	0	0	0	0	0	0	1	private
pan_gene_10463	pan_gene_62868	Chlorophyll_A;Chlorophyll_B	Chlorophyll_A;Height_above_ear	0	0	0	0	0	0	0	0	0	0	1	0	0	0	0	0	0	0	0	0	0	0	0	0	0	0	1	private
pan_gene_12897	pan_gene_32763	Chlorophyll_A	Chlorophyll_A;Height_per_day_(until_flowering);Nodes_per_plant;Nodes_to_ear;Plant_height	0	0	0	0	0	0	0	0	0	0	1	0	0	0	0	0	0	0	0	0	1	0	1	0	0	0	3	dispensable
pan_gene_15417	pan_gene_27563	Chlorophyll_A	Chlorophyll_A	0	0	0	0	0	0	0	0	0	0	1	0	0	0	0	0	0	1	0	0	0	0	0	0	0	0	2	dispensable
pan_gene_16491	pan_gene_9226	Chlorophyll_A	Chlorophyll_A;Nodes_per_plant;PCA_of_metabolites:_PC2	0	0	0	0	0	0	0	0	0	0	1	0	0	0	0	0	0	1	0	0	0	0	0	0	0	0	2	dispensable
pan_gene_18204	pan_gene_22218	Boxcox-transformed_leaf_angle;Chlorophyll_A;Days_to_silk;Height_above_ear;Nodes_per_plant;Ratio_of_ear_height_to_total_height	Anthesis-silking_interval;Chlorophyll_A;Nodes_above_ear	0	0	0	0	0	0	0	0	0	0	1	0	1	0	0	0	0	1	1	0	0	0	0	0	0	0	4	dispensable
pan_gene_19299	pan_gene_9190	Anthesis-silking_interval;Chlorophyll_A;Days_to_anthesis;Glutamate;PCA_of_metabolites:_PC1;PCA_of_metabolites:_PC2;Total_amino_acids	Chlorophyll_A;Glucose;Leaf_length	0	0	0	0	0	0	0	0	0	0	1	0	0	0	0	0	0	0	0	0	0	0	0	0	0	1	2	dispensable
pan_gene_22190	pan_gene_5841	Chlorophyll_A	Chlorophyll_A;PCA_of_metabolites:_PC2;Photoperiod_Growing-degree_days_to_silk;Total_amino_acids	0	0	0	0	0	0	0	0	0	0	1	0	0	0	0	0	0	1	0	0	0	0	0	0	0	0	2	dispensable
pan_gene_22190	pan_gene_9190	Chlorophyll_A	Chlorophyll_A;Glucose;Leaf_length	0	0	0	0	0	0	0	0	0	0	1	0	0	0	0	0	0	0	0	0	0	0	0	0	0	0	1	private
pan_gene_27708	pan_gene_62868	Chlorophyll_A;Height_above_ear;Leaf_width;Photoperiod_Growing-degree_days_to_silk;Photoperiod_growing-degree_days_to_anthesis	Chlorophyll_A;Height_above_ear	0	0	0	0	0	0	0	0	0	0	1	0	0	0	0	0	0	0	0	0	0	0	0	0	0	0	1	private
pan_gene_27708	pan_gene_9190	Chlorophyll_A;Height_above_ear;Leaf_width;Photoperiod_Growing-degree_days_to_silk;Photoperiod_growing-degree_days_to_anthesis	Chlorophyll_A;Glucose;Leaf_length	0	0	0	0	0	0	0	0	0	0	1	0	0	0	0	0	0	0	0	0	0	0	0	0	0	0	1	private
pan_gene_30881	pan_gene_5841	Average_internode_length_(below_ear);Chlorophyll_A;Glucose	Chlorophyll_A;PCA_of_metabolites:_PC2;Photoperiod_Growing-degree_days_to_silk;Total_amino_acids	0	0	0	0	0	0	0	0	0	0	1	0	0	0	0	0	0	0	0	0	0	0	0	0	0	0	1	private
pan_gene_32732	pan_gene_5118	Chlorophyll_A;Ear_height;Glutamate;Southern_leaf_blight	Chlorophyll_A;Glucose	0	0	0	0	0	0	0	0	0	0	1	0	0	0	0	0	0	0	0	0	0	0	0	0	0	0	1	private
pan_gene_5841	pan_gene_62868	Chlorophyll_A;PCA_of_metabolites:_PC2;Photoperiod_Growing-degree_days_to_silk;Total_amino_acids	Chlorophyll_A;Height_above_ear	0	0	0	0	0	0	0	0	0	0	1	0	0	0	0	0	0	0	0	0	0	0	0	0	0	0	1	private
pan_gene_62868	pan_gene_9190	Chlorophyll_A;Height_above_ear	Chlorophyll_A;Glucose;Leaf_length	0	0	0	0	0	0	0	0	0	0	1	0	0	0	0	0	0	0	0	0	0	0	0	0	0	0	1	private
pan_gene_11007	pan_gene_19283	Chlorophyll_A;Nodes_above_ear;Total_amino_acids	Anthesis-silking_interval;Average_internode_length_(above_ear);Chlorophyll_A	0	0	0	0	0	0	0	0	0	0	0	1	0	0	0	0	0	0	0	0	0	0	1	0	0	0	2	dispensable
pan_gene_11182	pan_gene_19232	Chlorophyll_A	Chlorophyll_A	0	0	0	0	0	0	0	0	0	0	0	1	0	1	0	1	0	0	0	0	0	0	1	0	0	0	4	dispensable
pan_gene_11987	pan_gene_28545	Chlorophyll_A;Glutamate	Chlorophyll_A;Days_to_anthesis;PCA_of_metabolites:_PC1;Total_amino_acids	0	0	0	0	0	0	0	0	0	0	0	0	1	0	0	0	0	0	0	0	0	0	0	0	0	0	1	private
pan_gene_12865	pan_gene_19123	Chlorophyll_A	Anthesis-silking_interval;Chlorophyll_A;Ear_height;Nodes_to_ear;Tassel_branch_number	0	0	0	0	0	0	0	0	0	0	0	1	0	0	0	0	0	0	0	0	0	0	0	0	0	0	1	private
pan_gene_15417	pan_gene_9195	Chlorophyll_A	Chlorophyll_A;Ear_height	0	0	0	0	0	0	0	0	0	0	0	1	0	0	0	0	1	0	0	0	0	1	0	0	0	0	3	dispensable
pan_gene_19121	pan_gene_23817	Chlorophyll_A	Chlorophyll_A;Nodes_per_plant	0	0	0	0	0	0	0	0	0	0	0	1	0	0	0	0	0	0	0	1	0	1	0	0	0	0	3	dispensable
pan_gene_19123	pan_gene_32572	Anthesis-silking_interval;Chlorophyll_A;Ear_height;Nodes_to_ear;Tassel_branch_number	Average_internode_length_(above_ear);Chlorophyll_A	0	0	0	0	0	0	0	0	0	0	0	1	0	0	0	0	0	0	0	0	0	0	0	0	0	0	1	private
pan_gene_19232	pan_gene_21806	Chlorophyll_A	Chlorophyll_A	0	0	0	0	0	0	0	0	0	0	0	1	0	0	0	0	0	0	0	0	0	0	0	0	0	0	1	private
pan_gene_19242	pan_gene_28545	Chlorophyll_A;Protein	Chlorophyll_A;Days_to_anthesis;PCA_of_metabolites:_PC1;Total_amino_acids	0	0	0	0	0	0	0	0	0	0	0	1	0	0	0	0	0	0	1	0	0	1	0	0	0	0	3	dispensable
pan_gene_19242	pan_gene_5842	Chlorophyll_A;Protein	Average_internode_length_(whole_plant);Chlorophyll_A;Cob_diameter	0	0	0	0	0	0	0	0	0	0	0	1	0	0	0	0	0	0	0	0	0	0	0	0	0	0	1	private
pan_gene_19283	pan_gene_5818	Anthesis-silking_interval;Average_internode_length_(above_ear);Chlorophyll_A	Chlorophyll_A;Height_per_day_(until_flowering)	0	0	0	0	0	0	0	0	0	0	0	1	0	0	0	0	0	0	0	0	0	0	0	0	0	0	1	private
pan_gene_19299	pan_gene_32572	Anthesis-silking_interval;Chlorophyll_A;Days_to_anthesis;Glutamate;PCA_of_metabolites:_PC1;PCA_of_metabolites:_PC2;Total_amino_acids	Average_internode_length_(above_ear);Chlorophyll_A	0	0	0	0	0	0	0	0	0	0	0	1	0	0	0	0	0	0	0	0	0	0	0	0	0	0	1	private
pan_gene_21806	pan_gene_5729	Chlorophyll_A	Chlorophyll_A	0	0	0	0	0	0	0	0	0	0	0	1	0	1	0	0	0	0	0	0	0	0	0	0	0	0	2	dispensable
pan_gene_21806	pan_gene_5867	Chlorophyll_A	Chlorophyll_A	0	0	0	0	0	0	0	0	0	0	0	1	0	0	0	0	0	0	0	0	0	0	0	0	0	0	1	private
pan_gene_22755	pan_gene_23762	Average_internode_length_(below_ear);Chlorophyll_A	Chlorophyll_A;Northern_Leaf_Blight	0	0	0	0	0	0	0	0	0	0	0	1	0	0	0	0	0	0	0	0	0	0	0	0	0	0	1	private
pan_gene_28023	pan_gene_9226	Average_internode_length_(below_ear);Chlorophyll_A	Chlorophyll_A;Nodes_per_plant;PCA_of_metabolites:_PC2	0	0	0	0	0	0	0	0	0	0	0	1	0	0	0	0	0	0	0	0	0	0	0	0	0	0	1	private
pan_gene_28410	pan_gene_32723	Chlorophyll_A;Stalk_strength	Average_internode_length_(below_ear);Chlorophyll_A;Glutamate;Malate;Nodes_to_ear;Total_amino_acids	0	0	0	0	0	0	0	0	0	0	0	1	0	0	0	1	0	0	0	0	0	0	0	0	0	0	2	dispensable
pan_gene_32572	pan_gene_8845	Average_internode_length_(above_ear);Chlorophyll_A	Anthesis-silking_interval;Chlorophyll_A;Nodes_to_ear	0	0	0	0	0	0	0	0	0	0	0	1	0	0	0	0	0	0	0	1	0	0	1	0	1	0	4	dispensable
pan_gene_32732	pan_gene_5820	Chlorophyll_A;Ear_height;Glutamate;Southern_leaf_blight	Chlorophyll_A;Days_to_anthesis;Days_to_silk;PCA_of_metabolites:_PC2;Stalk_strength;Tassel_branch_number	0	0	0	0	0	0	0	0	0	0	0	1	0	0	0	0	0	0	0	0	0	0	0	0	0	0	1	private
pan_gene_32769	pan_gene_9190	Chlorophyll_A;Ear_height;Nodes_to_ear;Plant_height	Chlorophyll_A;Glucose;Leaf_length	0	0	0	0	0	0	0	0	0	0	0	1	0	1	0	0	0	0	0	0	0	0	0	0	0	0	2	dispensable
pan_gene_54921	pan_gene_86727	Average_internode_length_(above_ear);Average_internode_length_(whole_plant);Chlorophyll_A	Average_internode_length_(above_ear);Average_internode_length_(whole_plant);Chlorophyll_A	0	0	0	0	0	0	0	0	0	0	0	1	0	0	0	0	0	0	0	0	0	0	0	0	0	0	1	private
pan_gene_11182	pan_gene_9608	Chlorophyll_A	Chlorophyll_A;Leaf_width	0	0	0	0	0	0	0	0	0	0	0	0	1	1	0	1	0	0	0	0	0	0	0	0	0	0	3	dispensable
pan_gene_1181	pan_gene_32572	Chlorophyll_A;Leaf_length;Photoperiod_Growing-degree_days_to_silk;Photoperiod_growing-degree_days_to_anthesis;Tassel_length	Average_internode_length_(above_ear);Chlorophyll_A	0	0	0	0	0	0	0	0	0	0	0	0	0	0	0	0	0	0	0	0	0	0	1	0	0	0	1	private
pan_gene_12865	pan_gene_32748	Chlorophyll_A	Chlorophyll_A;Glutamate;Nodes_above_ear;Nodes_per_plant	0	0	0	0	0	0	0	0	0	0	0	0	1	0	0	0	0	0	0	0	0	0	0	0	0	0	1	private
pan_gene_19267	pan_gene_22079	Chlorophyll_A;Glutamate;PCA_of_metabolites:_PC1	Chlorophyll_A;Days_to_anthesis	0	0	0	0	0	0	0	0	0	0	0	0	1	0	0	0	0	0	0	0	0	0	0	0	0	0	1	private
pan_gene_19283	pan_gene_5045	Anthesis-silking_interval;Average_internode_length_(above_ear);Chlorophyll_A	Average_internode_length_(below_ear);Chlorophyll_A;Plant_height	0	0	0	0	0	0	0	0	0	0	0	0	1	0	1	0	0	0	0	0	0	0	0	0	0	0	2	dispensable
pan_gene_19299	pan_gene_32748	Anthesis-silking_interval;Chlorophyll_A;Days_to_anthesis;Glutamate;PCA_of_metabolites:_PC1;PCA_of_metabolites:_PC2;Total_amino_acids	Chlorophyll_A;Glutamate;Nodes_above_ear;Nodes_per_plant	0	0	0	0	0	0	0	0	0	0	0	0	1	0	0	0	0	0	0	0	0	0	0	0	0	0	1	private
pan_gene_32572	pan_gene_32748	Average_internode_length_(above_ear);Chlorophyll_A	Chlorophyll_A;Glutamate;Nodes_above_ear;Nodes_per_plant	0	0	0	0	0	0	0	0	0	0	0	0	1	0	0	0	0	0	0	0	0	0	0	0	0	1	2	dispensable
pan_gene_32572	pan_gene_9226	Average_internode_length_(above_ear);Chlorophyll_A	Chlorophyll_A;Nodes_per_plant;PCA_of_metabolites:_PC2	0	0	0	0	0	0	0	0	0	0	0	0	1	0	0	0	0	0	1	0	0	0	0	0	0	0	2	dispensable
pan_gene_32748	pan_gene_9226	Chlorophyll_A;Glutamate;Nodes_above_ear;Nodes_per_plant	Chlorophyll_A;Nodes_per_plant;PCA_of_metabolites:_PC2	0	0	0	0	0	0	0	0	0	0	0	0	1	0	0	0	0	0	0	0	0	0	0	0	0	0	1	private
pan_gene_11007	pan_gene_22079	Chlorophyll_A;Nodes_above_ear;Total_amino_acids	Chlorophyll_A;Days_to_anthesis	0	0	0	0	0	0	0	0	0	0	0	0	0	1	0	0	0	0	0	0	0	1	1	0	0	0	3	dispensable
pan_gene_1542	pan_gene_18204	Chlorophyll_A	Boxcox-transformed_leaf_angle;Chlorophyll_A;Days_to_silk;Height_above_ear;Nodes_per_plant;Ratio_of_ear_height_to_total_height	0	0	0	0	0	0	0	0	0	0	0	0	0	1	0	0	0	0	0	0	0	0	0	0	0	0	1	private
pan_gene_18204	pan_gene_19777	Boxcox-transformed_leaf_angle;Chlorophyll_A;Days_to_silk;Height_above_ear;Nodes_per_plant;Ratio_of_ear_height_to_total_height	Chlorophyll_A;Cob_diameter;Malate;Southern_leaf_blight;Tassel_branch_number	0	0	0	0	0	0	0	0	0	0	0	0	0	1	0	0	0	0	0	0	0	0	0	0	0	0	1	private
pan_gene_19288	pan_gene_22218	Average_internode_length_(whole_plant);Chlorophyll_A;Height_above_ear	Anthesis-silking_interval;Chlorophyll_A;Nodes_above_ear	0	0	0	0	0	0	0	0	0	0	0	0	0	1	0	0	0	0	0	0	0	0	0	0	0	0	1	private
pan_gene_21806	pan_gene_5118	Chlorophyll_A	Chlorophyll_A;Glucose	0	0	0	0	0	0	0	0	0	0	0	0	0	1	0	0	0	0	0	0	0	0	0	0	0	0	1	private
pan_gene_22190	pan_gene_32768	Chlorophyll_A	Chlorophyll_A;Ear_height;Leaf_length;Nodes_to_ear;Southern_leaf_blight	0	0	0	0	0	0	0	0	0	0	0	0	0	1	0	0	0	0	0	0	0	0	0	0	0	0	1	private
pan_gene_32722	pan_gene_32768	Average_internode_length_(below_ear);Chlorophyll_A;Glutamate;Malate;Total_amino_acids	Chlorophyll_A;Ear_height;Leaf_length;Nodes_to_ear;Southern_leaf_blight	0	0	0	0	0	0	0	0	0	0	0	0	0	1	0	0	0	0	0	0	0	0	0	0	0	0	1	private
pan_gene_32762	pan_gene_9190	Chlorophyll_A;Ear_height;Height_per_day_(until_flowering);Nodes_per_plant;Plant_height	Chlorophyll_A;Glucose;Leaf_length	0	0	0	0	0	0	0	0	0	0	0	0	0	1	0	0	0	0	0	0	0	0	0	0	0	0	1	private
pan_gene_12865	pan_gene_27563	Chlorophyll_A	Chlorophyll_A	0	0	0	0	0	0	0	0	0	0	0	0	0	0	1	0	0	0	0	1	1	0	0	0	0	1	4	dispensable
pan_gene_12865	pan_gene_4732	Chlorophyll_A	Chlorophyll_A	0	0	0	0	0	0	0	0	0	0	0	0	0	0	1	0	0	0	0	0	0	0	1	0	0	0	2	dispensable
pan_gene_13150	pan_gene_19269	Chlorophyll_A	Average_internode_length_(above_ear);Average_internode_length_(whole_plant);Chlorophyll_A;Nitrate;Nodes_above_ear;Nodes_per_plant	0	0	0	0	0	0	0	0	0	0	0	0	0	0	1	0	0	0	0	0	0	0	0	0	0	0	1	private
pan_gene_1434	pan_gene_19273	Chlorophyll_A;Protein	Average_internode_length_(above_ear);Average_internode_length_(whole_plant);Chlorophyll_A;Height_above_ear;Nitrate;Nodes_above_ear;PCA_of_metabolites:_PC1	0	0	0	0	0	0	0	0	0	0	0	0	0	0	1	0	0	0	1	0	0	1	0	0	0	0	3	dispensable
pan_gene_19242	pan_gene_19283	Chlorophyll_A;Protein	Anthesis-silking_interval;Average_internode_length_(above_ear);Chlorophyll_A	0	0	0	0	0	0	0	0	0	0	0	0	0	0	1	0	0	0	0	0	0	0	1	0	0	0	2	dispensable
pan_gene_21146	pan_gene_32720	Chlorophyll_A;Sucrose	Chlorophyll_A;Ear_height;Glutamate;Malate;Southern_leaf_blight;Total_amino_acids	0	0	0	0	0	0	0	0	0	0	0	0	0	0	1	0	0	0	0	0	0	1	0	0	0	0	2	dispensable
pan_gene_28545	pan_gene_61688	Chlorophyll_A;Days_to_anthesis;PCA_of_metabolites:_PC1;Total_amino_acids	Chlorophyll_A;Protein	0	0	0	0	0	0	0	0	0	0	0	0	0	0	1	0	0	0	0	0	0	0	0	0	0	0	1	private
pan_gene_28545	pan_gene_92754	Chlorophyll_A;Days_to_anthesis;PCA_of_metabolites:_PC1;Total_amino_acids	Chlorophyll_A;Protein	0	0	0	0	0	0	0	0	0	0	0	0	0	0	1	0	0	0	0	0	0	0	0	0	0	0	1	private
pan_gene_61688	pan_gene_92754	Chlorophyll_A;Protein	Chlorophyll_A;Protein	0	0	0	0	0	0	0	0	0	0	0	0	0	0	1	0	0	0	0	0	0	0	0	0	0	0	1	private
pan_gene_10463	pan_gene_28588	Chlorophyll_A;Chlorophyll_B	Chlorophyll_A;Nodes_per_plant	0	0	0	0	0	0	0	0	0	0	0	0	0	0	0	1	0	0	0	0	0	1	0	0	0	0	2	dispensable
pan_gene_10463	pan_gene_5727	Chlorophyll_A;Chlorophyll_B	Chlorophyll_A	0	0	0	0	0	0	0	0	0	0	0	0	0	0	0	1	0	0	0	0	0	0	0	0	0	0	1	private
pan_gene_11182	pan_gene_19296	Chlorophyll_A	Chlorophyll_A;Glutamate;Ratio_of_ear_height_to_total_height;Southern_leaf_blight	0	0	0	0	0	0	0	0	0	0	0	0	0	0	0	1	0	0	0	0	0	0	0	0	0	0	1	private
pan_gene_14634	pan_gene_9547	Anthesis-silking_interval;Chlorophyll_A;Tassel_branch_number	Chlorophyll_A	0	0	0	0	0	0	0	0	0	0	0	0	0	0	0	1	0	0	0	0	0	1	0	0	0	0	2	dispensable
pan_gene_19296	pan_gene_28588	Chlorophyll_A;Glutamate;Ratio_of_ear_height_to_total_height;Southern_leaf_blight	Chlorophyll_A;Nodes_per_plant	0	0	0	0	0	0	0	0	0	0	0	0	0	0	0	1	0	0	0	0	0	0	0	0	0	0	1	private
pan_gene_19296	pan_gene_9190	Chlorophyll_A;Glutamate;Ratio_of_ear_height_to_total_height;Southern_leaf_blight	Chlorophyll_A;Glucose;Leaf_length	0	0	0	0	0	0	0	0	0	0	0	0	0	0	0	1	0	0	0	0	0	0	1	0	0	0	2	dispensable
pan_gene_28588	pan_gene_32769	Chlorophyll_A;Nodes_per_plant	Chlorophyll_A;Ear_height;Nodes_to_ear;Plant_height	0	0	0	0	0	0	0	0	0	0	0	0	0	0	0	1	0	0	0	0	0	0	0	0	0	0	1	private
pan_gene_28588	pan_gene_5727	Chlorophyll_A;Nodes_per_plant	Chlorophyll_A	0	0	0	0	0	0	0	0	0	0	0	0	0	0	0	1	0	0	0	0	0	0	0	0	0	0	1	private
pan_gene_28588	pan_gene_9190	Chlorophyll_A;Nodes_per_plant	Chlorophyll_A;Glucose;Leaf_length	0	0	0	0	0	0	0	0	0	0	0	0	0	0	0	1	0	0	0	0	0	0	0	0	0	0	1	private
pan_gene_28588	pan_gene_9608	Chlorophyll_A;Nodes_per_plant	Chlorophyll_A;Leaf_width	0	0	0	0	0	0	0	0	0	0	0	0	0	0	0	1	0	0	0	0	0	0	0	0	0	0	1	private
pan_gene_30881	pan_gene_32744	Average_internode_length_(below_ear);Chlorophyll_A;Glucose	Chlorophyll_A;Nodes_above_ear;Starch;Total_amino_acids	0	0	0	0	0	0	0	0	0	0	0	0	0	0	0	1	0	0	0	0	0	0	0	0	0	0	1	private
pan_gene_32722	pan_gene_32744	Average_internode_length_(below_ear);Chlorophyll_A;Glutamate;Malate;Total_amino_acids	Chlorophyll_A;Nodes_above_ear;Starch;Total_amino_acids	0	0	0	0	0	0	0	0	0	0	0	0	0	0	0	1	0	0	0	0	0	0	0	0	0	0	1	private
pan_gene_32723	pan_gene_32744	Average_internode_length_(below_ear);Chlorophyll_A;Glutamate;Malate;Nodes_to_ear;Total_amino_acids	Chlorophyll_A;Nodes_above_ear;Starch;Total_amino_acids	0	0	0	0	0	0	0	0	0	0	0	0	0	0	0	1	0	0	0	0	0	0	0	0	0	0	1	private
pan_gene_32744	pan_gene_32762	Chlorophyll_A;Nodes_above_ear;Starch;Total_amino_acids	Chlorophyll_A;Ear_height;Height_per_day_(until_flowering);Nodes_per_plant;Plant_height	0	0	0	0	0	0	0	0	0	0	0	0	0	0	0	1	0	0	0	0	0	0	0	0	0	0	1	private
pan_gene_32769	pan_gene_9226	Chlorophyll_A;Ear_height;Nodes_to_ear;Plant_height	Chlorophyll_A;Nodes_per_plant;PCA_of_metabolites:_PC2	0	0	0	0	0	0	0	0	0	0	0	0	0	0	0	1	0	0	1	0	0	0	0	0	0	0	2	dispensable
pan_gene_5727	pan_gene_9190	Chlorophyll_A	Chlorophyll_A;Glucose;Leaf_length	0	0	0	0	0	0	0	0	0	0	0	0	0	0	0	1	0	0	0	0	0	0	0	0	0	0	1	private
pan_gene_5727	pan_gene_9608	Chlorophyll_A	Chlorophyll_A;Leaf_width	0	0	0	0	0	0	0	0	0	0	0	0	0	0	0	1	0	0	0	0	0	0	0	0	0	0	1	private
pan_gene_18894	pan_gene_5045	Average_internode_length_(above_ear);Average_internode_length_(whole_plant);Chlorophyll_A;Northern_Leaf_Blight	Average_internode_length_(below_ear);Chlorophyll_A;Plant_height	0	0	0	0	0	0	0	0	0	0	0	0	0	0	0	0	1	0	0	0	0	0	0	0	0	0	1	private
pan_gene_32705	pan_gene_32744	Boxcox-transformed_leaf_angle;Chlorophyll_A;Days_to_silk;Nodes_per_plant;Nodes_to_ear;Total_amino_acids	Chlorophyll_A;Nodes_above_ear;Starch;Total_amino_acids	0	0	0	0	0	0	0	0	0	0	0	0	0	0	0	0	1	0	0	0	0	0	0	0	0	0	1	private
pan_gene_14667	pan_gene_18204	Chlorophyll_A;Height_per_day_(until_flowering)	Boxcox-transformed_leaf_angle;Chlorophyll_A;Days_to_silk;Height_above_ear;Nodes_per_plant;Ratio_of_ear_height_to_total_height	0	0	0	0	0	0	0	0	0	0	0	0	0	0	0	0	0	1	0	0	0	0	0	0	0	0	1	private
pan_gene_18204	pan_gene_22730	Boxcox-transformed_leaf_angle;Chlorophyll_A;Days_to_silk;Height_above_ear;Nodes_per_plant;Ratio_of_ear_height_to_total_height	Chlorophyll_A;Nodes_to_ear	0	0	0	0	0	0	0	0	0	0	0	0	0	0	0	0	0	1	0	0	0	0	0	0	0	0	1	private
pan_gene_19307	pan_gene_74565	Anthesis-silking_interval;Chlorophyll_A;Total_amino_acids	Chlorophyll_A;Tassel_branch_number	0	0	0	0	0	0	0	0	0	0	0	0	0	0	0	0	0	1	0	0	0	0	0	0	0	0	1	private
pan_gene_19309	pan_gene_22190	Chlorophyll_A;PCA_of_metabolites:_PC1	Chlorophyll_A	0	0	0	0	0	0	0	0	0	0	0	0	0	0	0	0	0	1	0	0	0	0	0	0	0	0	1	private
pan_gene_19309	pan_gene_32724	Chlorophyll_A;PCA_of_metabolites:_PC1	Chlorophyll_A;Ear_height;Malate;Nodes_to_ear;Total_amino_acids	0	0	0	0	0	0	0	0	0	0	0	0	0	0	0	0	0	1	0	0	0	0	0	0	0	0	1	private
pan_gene_27563	pan_gene_4732	Chlorophyll_A	Chlorophyll_A	0	0	0	0	0	0	0	0	0	0	0	0	0	0	0	0	0	1	0	0	0	0	0	0	0	0	1	private
pan_gene_32720	pan_gene_74565	Chlorophyll_A;Ear_height;Glutamate;Malate;Southern_leaf_blight;Total_amino_acids	Chlorophyll_A;Tassel_branch_number	0	0	0	0	0	0	0	0	0	0	0	0	0	0	0	0	0	1	0	0	0	0	0	0	0	0	1	private
pan_gene_19280	pan_gene_21146	Chlorophyll_A;Nitrate	Chlorophyll_A;Sucrose	0	0	0	0	0	0	0	0	0	0	0	0	0	0	0	0	0	0	1	0	0	1	1	0	0	0	3	dispensable
pan_gene_19296	pan_gene_27708	Chlorophyll_A;Glutamate;Ratio_of_ear_height_to_total_height;Southern_leaf_blight	Chlorophyll_A;Height_above_ear;Leaf_width;Photoperiod_Growing-degree_days_to_silk;Photoperiod_growing-degree_days_to_anthesis	0	0	0	0	0	0	0	0	0	0	0	0	0	0	0	0	0	0	0	0	0	1	0	0	0	0	1	private
pan_gene_19386	pan_gene_20144	Chlorophyll_A;Total_amino_acids	Chlorophyll_A	0	0	0	0	0	0	0	0	0	0	0	0	0	0	0	0	0	0	1	0	0	0	0	0	0	0	1	private
pan_gene_19386	pan_gene_86727	Chlorophyll_A;Total_amino_acids	Average_internode_length_(above_ear);Average_internode_length_(whole_plant);Chlorophyll_A	0	0	0	0	0	0	0	0	0	0	0	0	0	0	0	0	0	0	1	0	0	0	0	0	0	0	1	private
pan_gene_27708	pan_gene_30881	Chlorophyll_A;Height_above_ear;Leaf_width;Photoperiod_Growing-degree_days_to_silk;Photoperiod_growing-degree_days_to_anthesis	Average_internode_length_(below_ear);Chlorophyll_A;Glucose	0	0	0	0	0	0	0	0	0	0	0	0	0	0	0	0	0	0	0	0	0	0	0	0	0	1	1	private
pan_gene_32572	pan_gene_32724	Average_internode_length_(above_ear);Chlorophyll_A	Chlorophyll_A;Ear_height;Malate;Nodes_to_ear;Total_amino_acids	0	0	0	0	0	0	0	0	0	0	0	0	0	0	0	0	0	0	1	0	0	0	0	0	0	0	1	private
pan_gene_32724	pan_gene_9226	Chlorophyll_A;Ear_height;Malate;Nodes_to_ear;Total_amino_acids	Chlorophyll_A;Nodes_per_plant;PCA_of_metabolites:_PC2	0	0	0	0	0	0	0	0	0	0	0	0	0	0	0	0	0	0	1	0	0	0	0	0	0	0	1	private
pan_gene_100444	pan_gene_1434	Average_internode_length_(whole_plant);Chlorophyll_A	Chlorophyll_A;Protein	0	0	0	0	0	0	0	0	0	0	0	0	0	0	0	0	0	0	0	1	0	0	0	0	0	0	1	private
pan_gene_19121	pan_gene_4511	Chlorophyll_A	Chlorophyll_A	0	0	0	0	0	0	0	0	0	0	0	0	0	0	0	0	0	0	0	1	0	0	0	0	0	0	1	private
pan_gene_19189	pan_gene_5731	Anthesis-silking_interval;Chlorophyll_A;Northern_Leaf_Blight;Tassel_branch_number	100_Kernel_weight;Chlorophyll_A;Northern_Leaf_Blight	0	0	0	0	0	0	0	0	0	0	0	0	0	0	0	0	0	0	0	1	0	0	0	0	0	0	1	private
pan_gene_23817	pan_gene_4511	Chlorophyll_A;Nodes_per_plant	Chlorophyll_A	0	0	0	0	0	0	0	0	0	0	0	0	0	0	0	0	0	0	0	1	0	0	0	0	0	0	1	private
pan_gene_2418	pan_gene_5729	Chlorophyll_A	Chlorophyll_A	0	0	0	0	0	0	0	0	0	0	0	0	0	0	0	0	0	0	0	1	0	0	0	0	0	0	1	private
pan_gene_100444	pan_gene_10976	Average_internode_length_(whole_plant);Chlorophyll_A	Chlorophyll_A	0	0	0	0	0	0	0	0	0	0	0	0	0	0	0	0	0	0	0	0	1	0	0	0	0	0	1	private
pan_gene_10976	pan_gene_1434	Chlorophyll_A	Chlorophyll_A;Protein	0	0	0	0	0	0	0	0	0	0	0	0	0	0	0	0	0	0	0	0	1	0	0	0	0	0	1	private
pan_gene_12865	pan_gene_69966	Chlorophyll_A	Chlorophyll_A	0	0	0	0	0	0	0	0	0	0	0	0	0	0	0	0	0	0	0	0	1	0	0	0	0	0	1	private
pan_gene_13150	pan_gene_7175	Chlorophyll_A	Chlorophyll_A	0	0	0	0	0	0	0	0	0	0	0	0	0	0	0	0	0	0	0	0	1	0	0	0	0	0	1	private
pan_gene_27563	pan_gene_32705	Chlorophyll_A	Boxcox-transformed_leaf_angle;Chlorophyll_A;Days_to_silk;Nodes_per_plant;Nodes_to_ear;Total_amino_acids	0	0	0	0	0	0	0	0	0	0	0	0	0	0	0	0	0	0	0	0	1	0	0	0	0	0	1	private
pan_gene_30881	pan_gene_32748	Average_internode_length_(below_ear);Chlorophyll_A;Glucose	Chlorophyll_A;Glutamate;Nodes_above_ear;Nodes_per_plant	0	0	0	0	0	0	0	0	0	0	0	0	0	0	0	0	0	0	0	0	1	0	0	0	0	0	1	private
pan_gene_32763	pan_gene_7175	Chlorophyll_A;Height_per_day_(until_flowering);Nodes_per_plant;Nodes_to_ear;Plant_height	Chlorophyll_A	0	0	0	0	0	0	0	0	0	0	0	0	0	0	0	0	0	0	0	0	1	0	0	0	0	1	2	dispensable
pan_gene_5030	pan_gene_9186	Average_internode_length_(whole_plant);Chlorophyll_A;Ear_height;Height_above_ear;Plant_height	Chlorophyll_A;Days_to_silk	0	0	0	0	0	0	0	0	0	0	0	0	0	0	0	0	0	0	0	0	1	0	0	0	0	0	1	private
pan_gene_100444	pan_gene_11996	Average_internode_length_(whole_plant);Chlorophyll_A	Average_internode_length_(above_ear);Chlorophyll_A;Days_to_silk;Glutamate;Height_above_ear;Malate	0	0	0	0	0	0	0	0	0	0	0	0	0	0	0	0	0	0	0	0	0	1	0	0	1	0	2	dispensable
pan_gene_103516	pan_gene_11152	Chlorophyll_A;Malate;Nodes_per_plant;Starch	Chlorophyll_A	0	0	0	0	0	0	0	0	0	0	0	0	0	0	0	0	0	0	0	0	0	1	0	0	0	0	1	private
pan_gene_103516	pan_gene_22190	Chlorophyll_A;Malate;Nodes_per_plant;Starch	Chlorophyll_A	0	0	0	0	0	0	0	0	0	0	0	0	0	0	0	0	0	0	0	0	0	1	0	0	0	0	1	private
pan_gene_103516	pan_gene_22219	Chlorophyll_A;Malate;Nodes_per_plant;Starch	Chlorophyll_A	0	0	0	0	0	0	0	0	0	0	0	0	0	0	0	0	0	0	0	0	0	1	0	0	0	0	1	private
pan_gene_103516	pan_gene_5128	Chlorophyll_A;Malate;Nodes_per_plant;Starch	Boxcox-transformed_leaf_angle;Chlorophyll_A;Chlorophyll_B;Glucose;Starch;Tassel_branch_number	0	0	0	0	0	0	0	0	0	0	0	0	0	0	0	0	0	0	0	0	0	1	0	0	0	0	1	private
pan_gene_12865	pan_gene_16491	Chlorophyll_A	Chlorophyll_A	0	0	0	0	0	0	0	0	0	0	0	0	0	0	0	0	0	0	0	0	0	1	0	0	0	0	1	private
pan_gene_16491	pan_gene_32572	Chlorophyll_A	Average_internode_length_(above_ear);Chlorophyll_A	0	0	0	0	0	0	0	0	0	0	0	0	0	0	0	0	0	0	0	0	0	1	0	0	0	0	1	private
pan_gene_16491	pan_gene_9608	Chlorophyll_A	Chlorophyll_A;Leaf_width	0	0	0	0	0	0	0	0	0	0	0	0	0	0	0	0	0	0	0	0	0	1	0	0	0	0	1	private
pan_gene_18894	pan_gene_22079	Average_internode_length_(above_ear);Average_internode_length_(whole_plant);Chlorophyll_A;Northern_Leaf_Blight	Chlorophyll_A;Days_to_anthesis	0	0	0	0	0	0	0	0	0	0	0	0	0	0	0	0	0	0	0	0	0	1	0	0	0	0	1	private
pan_gene_19242	pan_gene_5300	Chlorophyll_A;Protein	Chlorophyll_A;Glucose;Stalk_strength	0	0	0	0	0	0	0	0	0	0	0	0	0	0	0	0	0	0	0	0	0	1	0	0	0	0	1	private
pan_gene_19280	pan_gene_22112	Chlorophyll_A;Nitrate	Chlorophyll_A	0	0	0	0	0	0	0	0	0	0	0	0	0	0	0	0	0	0	0	0	0	1	1	0	0	0	2	dispensable
pan_gene_19280	pan_gene_32720	Chlorophyll_A;Nitrate	Chlorophyll_A;Ear_height;Glutamate;Malate;Southern_leaf_blight;Total_amino_acids	0	0	0	0	0	0	0	0	0	0	0	0	0	0	0	0	0	0	0	0	0	1	0	0	0	0	1	private
pan_gene_19309	pan_gene_32572	Chlorophyll_A;PCA_of_metabolites:_PC1	Average_internode_length_(above_ear);Chlorophyll_A	0	0	0	0	0	0	0	0	0	0	0	0	0	0	0	0	0	0	0	0	0	0	1	0	0	0	1	private
pan_gene_22112	pan_gene_32720	Chlorophyll_A	Chlorophyll_A;Ear_height;Glutamate;Malate;Southern_leaf_blight;Total_amino_acids	0	0	0	0	0	0	0	0	0	0	0	0	0	0	0	0	0	0	0	0	0	1	0	0	0	0	1	private
pan_gene_22190	pan_gene_22219	Chlorophyll_A	Chlorophyll_A	0	0	0	0	0	0	0	0	0	0	0	0	0	0	0	0	0	0	0	0	0	1	0	0	0	0	1	private
pan_gene_22219	pan_gene_32572	Chlorophyll_A	Average_internode_length_(above_ear);Chlorophyll_A	0	0	0	0	0	0	0	0	0	0	0	0	0	0	0	0	0	0	0	0	0	1	0	1	0	0	2	dispensable
pan_gene_22219	pan_gene_32770	Chlorophyll_A	Chlorophyll_A;Leaf_width;Nodes_per_plant;Southern_leaf_blight	0	0	0	0	0	0	0	0	0	0	0	0	0	0	0	0	0	0	0	0	0	1	0	0	0	0	1	private
pan_gene_22219	pan_gene_7175	Chlorophyll_A	Chlorophyll_A	0	0	0	0	0	0	0	0	0	0	0	0	0	0	0	0	0	0	0	0	0	1	0	0	0	0	1	private
pan_gene_27708	pan_gene_4511	Chlorophyll_A;Height_above_ear;Leaf_width;Photoperiod_Growing-degree_days_to_silk;Photoperiod_growing-degree_days_to_anthesis	Chlorophyll_A	0	0	0	0	0	0	0	0	0	0	0	0	0	0	0	0	0	0	0	0	0	1	0	0	0	0	1	private
pan_gene_32572	pan_gene_32722	Average_internode_length_(above_ear);Chlorophyll_A	Average_internode_length_(below_ear);Chlorophyll_A;Glutamate;Malate;Total_amino_acids	0	0	0	0	0	0	0	0	0	0	0	0	0	0	0	0	0	0	0	0	0	1	0	1	0	0	2	dispensable
pan_gene_32572	pan_gene_32769	Average_internode_length_(above_ear);Chlorophyll_A	Chlorophyll_A;Ear_height;Nodes_to_ear;Plant_height	0	0	0	0	0	0	0	0	0	0	0	0	0	0	0	0	0	0	0	0	0	1	0	0	0	0	1	private
pan_gene_32572	pan_gene_9608	Average_internode_length_(above_ear);Chlorophyll_A	Chlorophyll_A;Leaf_width	0	0	0	0	0	0	0	0	0	0	0	0	0	0	0	0	0	0	0	0	0	1	0	0	0	0	1	private
pan_gene_11007	pan_gene_5842	Chlorophyll_A;Nodes_above_ear;Total_amino_acids	Average_internode_length_(whole_plant);Chlorophyll_A;Cob_diameter	0	0	0	0	0	0	0	0	0	0	0	0	0	0	0	0	0	0	0	0	0	0	1	1	0	0	2	dispensable
pan_gene_11152	pan_gene_32763	Chlorophyll_A	Chlorophyll_A;Height_per_day_(until_flowering);Nodes_per_plant;Nodes_to_ear;Plant_height	0	0	0	0	0	0	0	0	0	0	0	0	0	0	0	0	0	0	0	0	0	0	1	0	0	0	1	private
pan_gene_12865	pan_gene_19296	Chlorophyll_A	Chlorophyll_A;Glutamate;Ratio_of_ear_height_to_total_height;Southern_leaf_blight	0	0	0	0	0	0	0	0	0	0	0	0	0	0	0	0	0	0	0	0	0	0	1	0	0	0	1	private
pan_gene_15417	pan_gene_5729	Chlorophyll_A	Chlorophyll_A	0	0	0	0	0	0	0	0	0	0	0	0	0	0	0	0	0	0	0	0	0	0	1	0	0	0	1	private
pan_gene_19123	pan_gene_5300	Anthesis-silking_interval;Chlorophyll_A;Ear_height;Nodes_to_ear;Tassel_branch_number	Chlorophyll_A;Glucose;Stalk_strength	0	0	0	0	0	0	0	0	0	0	0	0	0	0	0	0	0	0	0	0	0	0	1	0	0	0	1	private
pan_gene_19123	pan_gene_80734	Anthesis-silking_interval;Chlorophyll_A;Ear_height;Nodes_to_ear;Tassel_branch_number	Average_internode_length_(below_ear);Boxcox-transformed_leaf_angle;Chlorophyll_A;Ear_height;Glutamate;Nodes_per_plant;Nodes_to_ear	0	0	0	0	0	0	0	0	0	0	0	0	0	0	0	0	0	0	0	0	0	0	1	0	0	0	1	private
pan_gene_19242	pan_gene_80734	Chlorophyll_A;Protein	Average_internode_length_(below_ear);Boxcox-transformed_leaf_angle;Chlorophyll_A;Ear_height;Glutamate;Nodes_per_plant;Nodes_to_ear	0	0	0	0	0	0	0	0	0	0	0	0	0	0	0	0	0	0	0	0	0	0	1	0	0	0	1	private
pan_gene_19280	pan_gene_27563	Chlorophyll_A;Nitrate	Chlorophyll_A	0	0	0	0	0	0	0	0	0	0	0	0	0	0	0	0	0	0	0	0	0	0	1	0	0	0	1	private
pan_gene_27563	pan_gene_5841	Chlorophyll_A	Chlorophyll_A;PCA_of_metabolites:_PC2;Photoperiod_Growing-degree_days_to_silk;Total_amino_acids	0	0	0	0	0	0	0	0	0	0	0	0	0	0	0	0	0	0	0	0	0	0	1	0	0	0	1	private
pan_gene_32572	pan_gene_5841	Average_internode_length_(above_ear);Chlorophyll_A	Chlorophyll_A;PCA_of_metabolites:_PC2;Photoperiod_Growing-degree_days_to_silk;Total_amino_acids	0	0	0	0	0	0	0	0	0	0	0	0	0	0	0	0	0	0	0	0	0	0	1	0	1	0	2	dispensable
pan_gene_32705	pan_gene_5841	Boxcox-transformed_leaf_angle;Chlorophyll_A;Days_to_silk;Nodes_per_plant;Nodes_to_ear;Total_amino_acids	Chlorophyll_A;PCA_of_metabolites:_PC2;Photoperiod_Growing-degree_days_to_silk;Total_amino_acids	0	0	0	0	0	0	0	0	0	0	0	0	0	0	0	0	0	0	0	0	0	0	1	1	0	0	2	dispensable
pan_gene_32763	pan_gene_5729	Chlorophyll_A;Height_per_day_(until_flowering);Nodes_per_plant;Nodes_to_ear;Plant_height	Chlorophyll_A	0	0	0	0	0	0	0	0	0	0	0	0	0	0	0	0	0	0	0	0	0	0	1	0	0	0	1	private
pan_gene_5300	pan_gene_80734	Chlorophyll_A;Glucose;Stalk_strength	Average_internode_length_(below_ear);Boxcox-transformed_leaf_angle;Chlorophyll_A;Ear_height;Glutamate;Nodes_per_plant;Nodes_to_ear	0	0	0	0	0	0	0	0	0	0	0	0	0	0	0	0	0	0	0	0	0	0	1	0	0	0	1	private
pan_gene_5842	pan_gene_80734	Average_internode_length_(whole_plant);Chlorophyll_A;Cob_diameter	Average_internode_length_(below_ear);Boxcox-transformed_leaf_angle;Chlorophyll_A;Ear_height;Glutamate;Nodes_per_plant;Nodes_to_ear	0	0	0	0	0	0	0	0	0	0	0	0	0	0	0	0	0	0	0	0	0	0	1	0	0	0	1	private
pan_gene_16491	pan_gene_9190	Chlorophyll_A	Chlorophyll_A;Glucose;Leaf_length	0	0	0	0	0	0	0	0	0	0	0	0	0	0	0	0	0	0	0	0	0	0	0	1	0	0	1	private
pan_gene_19045	pan_gene_19935	Chlorophyll_A;PCA_of_metabolites:_PC2;Southern_leaf_blight;Tassel_length	Chlorophyll_A;Plant_height	0	0	0	0	0	0	0	0	0	0	0	0	0	0	0	0	0	0	0	0	0	0	0	1	0	0	1	private
pan_gene_19189	pan_gene_9191	Anthesis-silking_interval;Chlorophyll_A;Northern_Leaf_Blight;Tassel_branch_number	Average_internode_length_(whole_plant);Chlorophyll_A;Days_to_silk	0	0	0	0	0	0	0	0	0	0	0	0	0	0	0	0	0	0	0	0	0	0	0	1	0	0	1	private
pan_gene_19195	pan_gene_22116	Chlorophyll_A;Nitrate	Chlorophyll_A;Days_to_anthesis;Days_to_silk;PCA_of_metabolites:_PC2	0	0	0	0	0	0	0	0	0	0	0	0	0	0	0	0	0	0	0	0	0	0	0	1	0	0	1	private
pan_gene_19242	pan_gene_22079	Chlorophyll_A;Protein	Chlorophyll_A;Days_to_anthesis	0	0	0	0	0	0	0	0	0	0	0	0	0	0	0	0	0	0	0	0	0	0	0	1	0	0	1	private
pan_gene_19267	pan_gene_5045	Chlorophyll_A;Glutamate;PCA_of_metabolites:_PC1	Average_internode_length_(below_ear);Chlorophyll_A;Plant_height	0	0	0	0	0	0	0	0	0	0	0	0	0	0	0	0	0	0	0	0	0	0	0	1	1	0	2	dispensable
pan_gene_22079	pan_gene_32732	Chlorophyll_A;Days_to_anthesis	Chlorophyll_A;Ear_height;Glutamate;Southern_leaf_blight	0	0	0	0	0	0	0	0	0	0	0	0	0	0	0	0	0	0	0	0	0	0	0	1	0	0	1	private
pan_gene_32722	pan_gene_5128	Average_internode_length_(below_ear);Chlorophyll_A;Glutamate;Malate;Total_amino_acids	Boxcox-transformed_leaf_angle;Chlorophyll_A;Chlorophyll_B;Glucose;Starch;Tassel_branch_number	0	0	0	0	0	0	0	0	0	0	0	0	0	0	0	0	0	0	0	0	0	0	0	1	0	0	1	private
pan_gene_5300	pan_gene_5673	Chlorophyll_A;Glucose;Stalk_strength	Chlorophyll_A;Glucose;Starch	0	0	0	0	0	0	0	0	0	0	0	0	0	0	0	0	0	0	0	0	0	0	0	1	0	0	1	private
pan_gene_8845	pan_gene_9190	Anthesis-silking_interval;Chlorophyll_A;Nodes_to_ear	Chlorophyll_A;Glucose;Leaf_length	0	0	0	0	0	0	0	0	0	0	0	0	0	0	0	0	0	0	0	0	0	0	0	1	0	0	1	private
pan_gene_9191	pan_gene_9199	Average_internode_length_(whole_plant);Chlorophyll_A;Days_to_silk	Anthesis-silking_interval;Chlorophyll_A;Days_to_anthesis;Days_to_silk;Ear_height;Height_per_day_(until_flowering);Plant_height	0	0	0	0	0	0	0	0	0	0	0	0	0	0	0	0	0	0	0	0	0	0	0	1	0	0	1	private
pan_gene_11152	pan_gene_5030	Chlorophyll_A	Average_internode_length_(whole_plant);Chlorophyll_A;Ear_height;Height_above_ear;Plant_height	0	0	0	0	0	0	0	0	0	0	0	0	0	0	0	0	0	0	0	0	0	0	0	0	1	0	1	private
pan_gene_11996	pan_gene_21929	Average_internode_length_(above_ear);Chlorophyll_A;Days_to_silk;Glutamate;Height_above_ear;Malate	Chlorophyll_A;Height_per_day_(until_flowering);Photoperiod_Growing-degree_days_to_silk;Plant_height	0	0	0	0	0	0	0	0	0	0	0	0	0	0	0	0	0	0	0	0	0	0	0	0	1	0	1	private
pan_gene_13250	pan_gene_32762	Chlorophyll_A	Chlorophyll_A;Ear_height;Height_per_day_(until_flowering);Nodes_per_plant;Plant_height	0	0	0	0	0	0	0	0	0	0	0	0	0	0	0	0	0	0	0	0	0	0	0	0	1	0	1	private
pan_gene_101538	pan_gene_19267	Chlorophyll_A	Chlorophyll_A;Glutamate;PCA_of_metabolites:_PC1	0	0	0	0	0	0	0	0	0	0	0	0	0	0	0	0	0	0	0	0	0	0	0	0	0	1	1	private
pan_gene_22218	pan_gene_5118	Anthesis-silking_interval;Chlorophyll_A;Nodes_above_ear	Chlorophyll_A;Glucose	0	0	0	0	0	0	0	0	0	0	0	0	0	0	0	0	0	0	0	0	0	0	0	0	0	1	1	private
pan_gene_32705	pan_gene_32748	Boxcox-transformed_leaf_angle;Chlorophyll_A;Days_to_silk;Nodes_per_plant;Nodes_to_ear;Total_amino_acids	Chlorophyll_A;Glutamate;Nodes_above_ear;Nodes_per_plant	0	0	0	0	0	0	0	0	0	0	0	0	0	0	0	0	0	0	0	0	0	0	0	0	0	1	1	private
pan_gene_32747	pan_gene_5045	Chlorophyll_A;Total_amino_acids	Average_internode_length_(below_ear);Chlorophyll_A;Plant_height	0	0	0	0	0	0	0	0	0	0	0	0	0	0	0	0	0	0	0	0	0	0	0	0	0	1	1	private
