# Supplementary material for: Co-expression pan-network reveals genes involved in complex traits within maize pan-genome
Source: BMC Plant Biol. 2022 Dec 19;22:595. doi: 10.1186/s12870-022-03985-z (PMC9762053; doi:10.1186/s12870-022-03985-z)
Supplement: Supplementary file 7 — Additional file 7. [file 12870_2022_3985_MOESM7_ESM.zip › SupplementaryData5/Stalk_strength.pannetwork.csv]

gene1	gene2	trait1	trait2	B73	B97	CML103	CML228	CML247	CML277	CML322	CML333	CML52	CML69	HP301	IL14H	Ki11	Ki3	Ky21	M162W	M37W	Mo18W	MS71	NC350	NC358	Oh43	Oh7b	P39	Tx303	Tzi8	sum	sub-category
pan_gene_11028	pan_gene_4540	Stalk_strength	Nodes_to_ear;Photoperiod_Growing-degree_days_to_silk;Stalk_strength	1	0	1	1	0	0	0	1	1	0	0	0	1	0	0	1	0	0	0	0	0	0	0	0	0	0	7	dispensable
pan_gene_11049	pan_gene_13200	Nodes_above_ear;Stalk_strength	Stalk_strength	1	0	0	1	1	1	1	1	1	1	1	1	1	1	1	1	1	0	1	1	1	1	1	1	1	1	23	core
pan_gene_11049	pan_gene_19118	Nodes_above_ear;Stalk_strength	Ear_height;Stalk_strength;Tassel_length	1	1	1	1	1	1	1	1	1	1	1	1	0	1	1	1	1	0	0	1	1	1	0	1	1	1	22	core
pan_gene_11049	pan_gene_32565	Nodes_above_ear;Stalk_strength	Ear_row_number;Stalk_strength;Tassel_length	1	0	0	1	0	0	0	1	1	0	1	0	0	0	1	0	0	0	0	0	1	1	0	1	0	1	10	dispensable
pan_gene_11505	pan_gene_17011	Anthesis-silking_interval;Stalk_strength	Stalk_strength	1	0	0	0	0	0	0	0	0	0	0	0	0	0	0	0	0	0	0	0	0	0	0	0	0	0	1	private
pan_gene_11505	pan_gene_27996	Anthesis-silking_interval;Stalk_strength	Average_internode_length_(above_ear);Cob_diameter;Stalk_strength;Starch	1	1	1	0	1	1	0	0	1	0	0	0	0	0	1	1	1	0	0	0	0	0	0	0	1	0	10	dispensable
pan_gene_11505	pan_gene_4779	Anthesis-silking_interval;Stalk_strength	Stalk_strength	1	1	1	0	0	0	1	1	1	0	1	1	1	0	0	1	1	0	1	0	0	0	1	1	1	1	16	near-core
pan_gene_11520	pan_gene_11593	Stalk_strength	Days_to_anthesis;Stalk_strength	1	1	0	0	0	1	0	0	0	0	1	0	0	0	0	0	0	0	1	0	0	0	0	0	0	0	5	dispensable
pan_gene_11520	pan_gene_1225	Stalk_strength	Stalk_strength	1	0	0	0	0	1	0	0	0	0	0	0	0	0	1	0	0	0	1	0	0	0	0	0	0	0	4	dispensable
pan_gene_11520	pan_gene_20862	Stalk_strength	Stalk_strength	1	1	1	1	1	1	1	0	1	1	1	1	1	1	0	0	0	0	1	0	0	1	0	0	0	1	16	near-core
pan_gene_11520	pan_gene_24560	Stalk_strength	Chlorophyll_B;Stalk_strength	1	0	0	0	0	1	0	0	1	1	1	0	0	0	1	0	0	1	1	0	0	0	0	0	0	0	8	dispensable
pan_gene_11520	pan_gene_28459	Stalk_strength	Stalk_strength	1	1	0	0	0	1	0	0	1	1	0	0	0	1	0	0	0	0	1	0	0	0	0	0	0	0	7	dispensable
pan_gene_11520	pan_gene_28511	Stalk_strength	Stalk_strength	1	1	0	0	1	1	1	0	1	1	1	0	1	1	1	0	1	0	1	0	0	0	0	0	0	1	14	near-core
pan_gene_11520	pan_gene_3867	Stalk_strength	Stalk_strength	1	0	0	1	1	1	0	0	1	0	0	1	1	1	0	0	0	0	1	0	0	1	0	0	0	0	10	dispensable
pan_gene_11520	pan_gene_4406	Stalk_strength	Average_internode_length_(above_ear);Average_internode_length_(below_ear);Average_internode_length_(whole_plant);Height_above_ear;Height_per_day_(until_flowering);Leaf_length;Plant_height;Stalk_strength;Tassel_length	0	0	0	0	0	0	0	0	0	0	0	0	0	0	0	0	0	0	0	0	0	0	0	0	0	1	1	private
pan_gene_11520	pan_gene_4652	Stalk_strength	Nodes_above_ear;Stalk_strength	1	0	0	0	0	0	0	0	0	0	0	0	0	0	0	0	0	0	0	0	0	0	0	0	0	0	1	private
pan_gene_11520	pan_gene_4898	Stalk_strength	Cob_diameter;Stalk_strength	1	1	0	1	1	1	1	0	1	1	0	0	0	1	0	0	0	0	1	0	0	0	0	0	0	1	11	near-core
pan_gene_11520	pan_gene_7395	Stalk_strength	Stalk_strength	0	0	0	0	1	0	0	0	0	0	0	0	0	0	0	0	0	0	0	0	0	0	0	0	0	0	1	private
pan_gene_11520	pan_gene_7481	Stalk_strength	Height_above_ear;Ratio_of_ear_height_to_total_height;Stalk_strength	1	0	0	0	0	0	0	0	0	0	0	0	0	0	0	0	0	0	0	0	0	0	0	0	0	0	1	private
pan_gene_11520	pan_gene_7701	Stalk_strength	Stalk_strength	1	0	0	0	0	0	0	0	0	0	0	0	0	0	0	0	0	0	0	0	0	0	0	0	0	0	1	private
pan_gene_11520	pan_gene_8446	Stalk_strength	Ear_height;Nodes_per_plant;Nodes_to_ear;Stalk_strength;Tassel_branch_number	0	0	0	0	0	0	0	0	0	0	0	0	0	0	0	1	0	0	0	0	0	0	0	0	0	0	1	private
pan_gene_11520	pan_gene_9372	Stalk_strength	PCA_of_metabolites:_PC2;Stalk_strength;Sucrose	1	0	0	0	1	0	0	0	1	1	0	0	1	1	0	0	0	0	1	0	0	0	0	0	0	0	7	dispensable
pan_gene_11593	pan_gene_1225	Days_to_anthesis;Stalk_strength	Stalk_strength	1	1	0	1	1	1	1	1	1	0	0	1	1	1	1	1	1	1	1	1	0	0	1	1	1	1	21	core
pan_gene_11593	pan_gene_20862	Days_to_anthesis;Stalk_strength	Stalk_strength	1	1	0	0	0	1	1	0	1	0	1	1	1	0	1	0	0	1	1	0	1	0	1	0	0	1	14	near-core
pan_gene_11593	pan_gene_24560	Days_to_anthesis;Stalk_strength	Chlorophyll_B;Stalk_strength	1	1	0	1	1	1	0	1	1	1	0	1	1	1	1	1	1	1	1	1	0	0	1	0	0	0	18	near-core
pan_gene_11593	pan_gene_28459	Days_to_anthesis;Stalk_strength	Stalk_strength	1	1	0	1	1	1	1	0	1	1	0	1	0	1	1	1	1	1	0	0	0	0	0	0	0	0	14	near-core
pan_gene_11593	pan_gene_28511	Days_to_anthesis;Stalk_strength	Stalk_strength	1	1	0	1	0	1	1	1	1	0	1	1	1	1	0	1	1	1	1	0	1	0	1	0	0	1	18	near-core
pan_gene_11593	pan_gene_32401	Days_to_anthesis;Stalk_strength	Stalk_strength	0	0	0	0	1	0	0	0	0	0	0	0	0	0	0	0	0	0	0	0	0	0	0	0	0	0	1	private
pan_gene_11593	pan_gene_4898	Days_to_anthesis;Stalk_strength	Cob_diameter;Stalk_strength	1	1	0	0	0	0	1	0	1	0	0	1	1	1	0	0	1	1	1	1	0	0	0	0	0	1	12	near-core
pan_gene_11593	pan_gene_7395	Days_to_anthesis;Stalk_strength	Stalk_strength	0	0	0	0	0	0	0	0	0	0	0	1	0	0	0	0	0	0	0	0	0	0	0	0	0	0	1	private
pan_gene_11593	pan_gene_7701	Days_to_anthesis;Stalk_strength	Stalk_strength	1	1	1	0	1	0	0	0	0	0	0	0	0	1	0	1	1	1	0	0	1	0	0	1	1	0	11	near-core
pan_gene_11598	pan_gene_30720	Average_internode_length_(above_ear);Days_to_anthesis;Days_to_silk;Malate;Nodes_to_ear;Stalk_strength	Chlorophyll_B;Leaf_length;Stalk_strength	1	0	0	0	0	0	0	0	0	1	0	0	0	0	0	0	0	0	0	0	0	0	0	0	0	0	2	dispensable
pan_gene_1225	pan_gene_16569	Stalk_strength	Stalk_strength	0	0	0	0	1	1	0	0	0	0	0	0	0	0	1	0	0	0	0	0	0	0	0	1	0	0	4	dispensable
pan_gene_1225	pan_gene_24560	Stalk_strength	Chlorophyll_B;Stalk_strength	1	1	1	1	1	1	0	1	1	1	1	1	1	1	1	1	1	1	1	1	1	1	1	1	1	1	25	core
pan_gene_1225	pan_gene_26803	Stalk_strength	Days_to_silk;Stalk_strength	1	1	1	1	1	1	1	0	1	1	1	1	1	0	1	1	1	1	1	1	1	1	1	1	1	1	24	core
pan_gene_1225	pan_gene_28511	Stalk_strength	Stalk_strength	1	1	1	1	0	1	1	0	1	0	0	1	0	0	0	0	1	1	1	1	1	0	1	1	0	1	16	near-core
pan_gene_1225	pan_gene_32401	Stalk_strength	Stalk_strength	0	0	0	0	1	0	0	0	0	1	0	0	0	0	0	0	0	0	0	0	0	0	0	0	0	0	2	dispensable
pan_gene_1225	pan_gene_4026	Stalk_strength	Stalk_strength	1	0	0	0	0	1	0	0	1	0	1	1	0	0	0	0	0	0	1	0	0	0	0	1	0	0	7	dispensable
pan_gene_1225	pan_gene_4652	Stalk_strength	Nodes_above_ear;Stalk_strength	1	0	1	0	0	0	0	0	0	0	0	0	0	0	0	0	0	0	0	0	0	0	1	0	0	0	3	dispensable
pan_gene_1225	pan_gene_7481	Stalk_strength	Height_above_ear;Ratio_of_ear_height_to_total_height;Stalk_strength	1	0	0	1	1	0	0	0	0	0	0	0	0	0	0	1	0	1	0	0	0	0	0	0	0	0	5	dispensable
pan_gene_1225	pan_gene_7701	Stalk_strength	Stalk_strength	1	1	1	0	1	0	1	0	0	1	1	0	1	1	1	1	1	1	0	1	1	0	0	0	1	0	16	near-core
pan_gene_1225	pan_gene_8446	Stalk_strength	Ear_height;Nodes_per_plant;Nodes_to_ear;Stalk_strength;Tassel_branch_number	0	0	0	0	0	0	0	0	0	0	0	0	0	0	0	0	1	1	0	0	1	0	0	0	0	0	3	dispensable
pan_gene_1225	pan_gene_85335	Stalk_strength	Stalk_strength	1	0	0	0	0	0	0	0	0	0	0	0	0	0	0	0	0	0	0	0	0	0	0	0	0	0	1	private
pan_gene_12454	pan_gene_7267	Leaf_width;Southern_leaf_blight;Stalk_strength	Stalk_strength	1	0	0	0	0	0	0	0	0	0	1	1	1	0	0	0	0	1	0	0	0	0	0	0	0	0	5	dispensable
pan_gene_13200	pan_gene_19118	Stalk_strength	Ear_height;Stalk_strength;Tassel_length	1	1	1	1	1	1	1	1	1	1	1	1	0	1	0	1	1	1	1	1	0	1	1	1	1	1	23	core
pan_gene_13200	pan_gene_19741	Stalk_strength	Stalk_strength	1	1	0	1	1	1	1	1	1	0	1	1	0	1	0	1	0	1	0	0	0	1	0	1	1	1	17	near-core
pan_gene_13200	pan_gene_32565	Stalk_strength	Ear_row_number;Stalk_strength;Tassel_length	1	1	0	1	0	1	1	1	1	0	1	1	1	1	1	1	1	1	1	1	1	1	1	1	1	1	23	core
pan_gene_13200	pan_gene_4712	Stalk_strength	Stalk_strength	1	1	0	1	1	1	1	1	1	0	1	1	1	1	1	1	1	1	0	1	1	1	1	1	0	1	22	core
pan_gene_13437	pan_gene_4218	Plant_height;Stalk_strength	Anthesis-silking_interval;Stalk_strength	1	0	0	0	0	0	0	0	0	0	0	0	0	0	0	0	0	0	0	0	0	0	0	0	0	0	1	private
pan_gene_13561	pan_gene_4332	Stalk_strength	Stalk_strength	0	0	0	0	0	0	1	0	0	0	0	0	0	0	0	0	0	0	0	0	0	0	0	0	0	0	1	private
pan_gene_14090	pan_gene_4192	Stalk_strength	Stalk_strength	1	1	1	0	0	0	0	0	0	0	0	0	0	0	0	0	0	1	0	0	0	0	0	0	0	0	4	dispensable
pan_gene_14108	pan_gene_25132	Stalk_strength	Nodes_to_ear;Stalk_strength	0	0	0	0	0	0	0	0	0	0	0	1	0	0	0	0	0	0	0	0	0	0	0	0	0	0	1	private
pan_gene_15788	pan_gene_19118	Stalk_strength	Ear_height;Stalk_strength;Tassel_length	1	1	0	0	1	0	0	0	0	0	0	0	1	0	0	0	0	0	0	0	0	0	0	0	0	0	4	dispensable
pan_gene_16221	pan_gene_19118	Stalk_strength	Ear_height;Stalk_strength;Tassel_length	0	0	0	0	0	0	1	0	0	0	0	0	0	0	0	0	0	1	0	0	0	0	1	0	0	0	3	dispensable
pan_gene_16221	pan_gene_24941	Stalk_strength	Stalk_strength;Tassel_branch_number	0	0	0	0	0	0	1	0	0	0	0	0	0	0	0	0	0	1	0	0	0	0	1	0	0	0	3	dispensable
pan_gene_16221	pan_gene_24952	Stalk_strength	Stalk_strength	0	0	1	0	0	0	0	0	0	0	0	0	0	0	0	0	0	0	0	0	0	0	1	0	0	0	2	dispensable
pan_gene_16221	pan_gene_24956	Stalk_strength	Days_to_anthesis;Days_to_silk;Stalk_strength	0	0	1	0	0	0	0	0	0	0	0	0	0	0	0	0	0	0	0	0	0	0	1	0	0	0	2	dispensable
pan_gene_16221	pan_gene_28436	Stalk_strength	Nodes_to_ear;Stalk_strength	0	0	1	0	0	0	1	0	0	0	0	0	0	0	0	0	0	0	0	0	0	0	1	0	0	0	3	dispensable
pan_gene_16221	pan_gene_4712	Stalk_strength	Stalk_strength	0	0	1	0	0	0	1	0	0	0	0	0	0	0	0	0	0	1	0	0	0	0	1	0	0	0	4	dispensable
pan_gene_16259	pan_gene_19115	Height_above_ear;Height_per_day_(until_flowering);Plant_height;Stalk_strength	Chlorophyll_B;Days_to_anthesis;Stalk_strength	1	1	1	0	1	1	1	1	0	1	1	0	1	0	0	0	0	0	0	0	1	0	0	0	0	0	11	near-core
pan_gene_16259	pan_gene_21641	Height_above_ear;Height_per_day_(until_flowering);Plant_height;Stalk_strength	Leaf_width;Stalk_strength	1	1	1	1	1	1	1	1	1	0	1	0	0	1	0	1	0	0	0	0	1	1	1	1	1	1	18	near-core
pan_gene_16357	pan_gene_16674	Stalk_strength	Southern_leaf_blight;Stalk_strength;Starch	0	1	0	0	0	0	0	0	0	0	1	0	0	0	0	0	0	0	0	0	0	0	0	0	0	0	2	dispensable
pan_gene_16357	pan_gene_27662	Stalk_strength	Height_above_ear;Stalk_strength	1	1	0	0	0	0	0	0	1	1	1	0	0	1	1	0	0	0	1	0	0	1	1	0	0	0	10	dispensable
pan_gene_16357	pan_gene_27686	Stalk_strength	Photoperiod_Growing-degree_days_to_silk;Stalk_strength	1	0	0	0	0	0	0	0	0	1	1	0	0	0	0	0	0	0	0	0	0	0	0	1	0	0	4	dispensable
pan_gene_16357	pan_gene_28393	Stalk_strength	Stalk_strength	1	0	1	0	0	1	1	1	1	1	0	1	0	0	0	1	0	0	0	1	1	1	0	1	0	0	13	near-core
pan_gene_16357	pan_gene_4888	Stalk_strength	Cob_diameter;Ear_row_number;Nodes_per_plant;Stalk_strength	1	1	0	0	0	0	0	1	0	0	1	0	0	0	1	1	0	1	1	1	1	0	1	0	1	0	12	near-core
pan_gene_16357	pan_gene_8831	Stalk_strength	Anthesis-silking_interval;Nodes_to_ear;Stalk_strength	1	0	0	0	0	1	0	0	0	0	0	0	0	0	1	0	0	0	0	1	0	1	1	1	0	1	8	dispensable
pan_gene_16357	pan_gene_97091	Stalk_strength	Nodes_above_ear;Photoperiod_growing-degree_days_to_anthesis;Stalk_strength	1	0	0	0	0	0	0	0	0	1	0	0	0	1	0	0	0	0	0	0	0	0	0	0	0	0	3	dispensable
pan_gene_16569	pan_gene_26803	Stalk_strength	Days_to_silk;Stalk_strength	0	0	0	0	1	1	0	0	0	0	0	0	0	0	1	0	0	1	0	0	0	0	1	1	0	0	6	dispensable
pan_gene_16569	pan_gene_32401	Stalk_strength	Stalk_strength	0	0	0	0	1	0	0	0	0	0	0	0	0	0	0	0	0	0	0	0	0	0	0	0	0	0	1	private
pan_gene_16569	pan_gene_4026	Stalk_strength	Stalk_strength	0	0	0	0	1	1	0	0	0	0	0	0	0	0	1	0	0	0	0	0	1	0	1	1	0	0	6	dispensable
pan_gene_16569	pan_gene_7481	Stalk_strength	Height_above_ear;Ratio_of_ear_height_to_total_height;Stalk_strength	0	0	0	0	1	0	0	0	0	0	0	0	0	0	0	0	0	1	0	0	0	0	0	0	0	0	2	dispensable
pan_gene_16569	pan_gene_7701	Stalk_strength	Stalk_strength	0	0	0	0	1	0	0	0	0	0	0	0	0	0	1	0	0	0	0	1	0	0	0	0	0	0	3	dispensable
pan_gene_16674	pan_gene_24538	Southern_leaf_blight;Stalk_strength;Starch	Leaf_length;Leaf_width;Stalk_strength;Tassel_branch_number	0	1	0	0	0	0	0	0	0	0	1	0	0	0	0	0	1	0	0	0	0	0	0	0	0	0	3	dispensable
pan_gene_16674	pan_gene_27662	Southern_leaf_blight;Stalk_strength;Starch	Height_above_ear;Stalk_strength	0	1	0	0	0	0	0	0	0	0	1	0	0	0	0	0	1	0	0	0	0	0	0	0	0	0	3	dispensable
pan_gene_16674	pan_gene_27686	Southern_leaf_blight;Stalk_strength;Starch	Photoperiod_Growing-degree_days_to_silk;Stalk_strength	0	0	0	0	0	0	0	0	0	0	1	0	0	0	0	0	1	0	0	0	0	0	0	0	0	0	2	dispensable
pan_gene_16674	pan_gene_28393	Southern_leaf_blight;Stalk_strength;Starch	Stalk_strength	0	1	0	0	0	0	0	0	0	0	1	0	0	0	0	0	1	0	0	0	0	0	0	0	0	0	3	dispensable
pan_gene_16674	pan_gene_97091	Southern_leaf_blight;Stalk_strength;Starch	Nodes_above_ear;Photoperiod_growing-degree_days_to_anthesis;Stalk_strength	0	0	0	0	0	0	0	0	0	0	0	0	0	0	0	0	1	0	0	0	0	0	0	0	0	0	1	private
pan_gene_16675	pan_gene_24952	Stalk_strength	Stalk_strength	1	0	0	0	0	0	0	0	0	0	0	0	0	0	0	0	0	0	0	0	0	0	0	0	0	0	1	private
pan_gene_16675	pan_gene_27996	Stalk_strength	Average_internode_length_(above_ear);Cob_diameter;Stalk_strength;Starch	1	0	0	0	0	0	0	0	0	0	0	0	0	0	0	0	0	0	0	0	0	0	0	0	0	0	1	private
pan_gene_17011	pan_gene_25254	Stalk_strength	Nodes_above_ear;Stalk_strength	0	0	0	0	0	0	0	0	0	0	0	0	1	0	0	0	1	0	0	0	0	0	0	0	0	0	2	dispensable
pan_gene_17011	pan_gene_4779	Stalk_strength	Stalk_strength	1	0	1	0	1	0	0	0	0	0	0	0	0	0	0	0	0	0	0	1	1	1	1	0	1	0	8	dispensable
pan_gene_17011	pan_gene_5302	Stalk_strength	Stalk_strength	1	0	0	1	0	0	0	0	0	0	0	1	0	0	0	0	0	0	1	1	0	0	1	0	0	0	6	dispensable
pan_gene_17011	pan_gene_7397	Stalk_strength	Stalk_strength	1	0	0	0	0	0	0	0	0	1	0	0	0	0	0	0	0	0	1	0	0	0	0	0	0	0	3	dispensable
pan_gene_17579	pan_gene_31019	Stalk_strength	Stalk_strength	1	0	1	1	0	0	0	1	1	0	1	1	0	0	0	1	0	0	1	1	1	0	0	1	0	1	13	near-core
pan_gene_17614	pan_gene_19741	Nitrate;Stalk_strength	Stalk_strength	1	1	1	1	0	0	1	0	0	1	0	1	0	0	0	1	0	0	0	0	1	0	0	0	0	1	10	dispensable
pan_gene_17614	pan_gene_24531	Nitrate;Stalk_strength	Stalk_strength	1	1	1	1	1	0	1	0	1	1	1	1	1	1	1	1	0	1	1	0	1	0	1	1	1	1	21	core
pan_gene_17614	pan_gene_28421	Nitrate;Stalk_strength	Stalk_strength	1	1	1	1	1	0	1	0	1	1	0	1	0	1	1	1	0	1	0	0	0	0	0	0	1	1	15	near-core
pan_gene_17614	pan_gene_32565	Nitrate;Stalk_strength	Ear_row_number;Stalk_strength;Tassel_length	1	1	0	1	1	0	0	0	1	0	0	1	1	1	0	1	0	0	0	1	0	0	0	0	1	1	12	near-core
pan_gene_17614	pan_gene_4833	Nitrate;Stalk_strength	Stalk_strength	1	1	1	1	1	0	1	0	0	1	1	1	1	1	0	1	0	1	0	1	0	0	0	1	0	1	16	near-core
pan_gene_17614	pan_gene_5440	Nitrate;Stalk_strength	Days_to_anthesis;Stalk_strength;Total_amino_acids	1	0	0	0	1	0	0	0	0	1	0	1	0	0	0	1	0	0	0	1	0	0	1	0	1	1	9	dispensable
pan_gene_18516	pan_gene_24960	Stalk_strength;Total_amino_acids	Days_to_silk;Stalk_strength	1	0	0	0	0	0	0	0	0	0	0	0	0	0	0	0	0	0	0	0	0	0	0	0	0	0	1	private
pan_gene_19115	pan_gene_19320	Chlorophyll_B;Days_to_anthesis;Stalk_strength	Nitrate;Stalk_strength	1	0	0	0	0	1	0	0	0	0	0	0	0	0	1	0	0	0	0	0	0	0	0	0	0	0	3	dispensable
pan_gene_19115	pan_gene_24941	Chlorophyll_B;Days_to_anthesis;Stalk_strength	Stalk_strength;Tassel_branch_number	1	1	0	1	1	1	1	1	1	1	1	1	1	1	1	1	1	0	1	1	1	1	1	1	1	0	23	core
pan_gene_19115	pan_gene_24956	Chlorophyll_B;Days_to_anthesis;Stalk_strength	Days_to_anthesis;Days_to_silk;Stalk_strength	1	1	0	1	0	0	0	0	1	1	0	0	0	0	0	0	0	0	1	0	0	0	0	0	0	0	6	dispensable
pan_gene_19115	pan_gene_28954	Chlorophyll_B;Days_to_anthesis;Stalk_strength	Stalk_strength	0	0	0	0	1	1	0	0	0	0	1	0	0	0	0	0	0	0	0	0	0	0	0	1	0	0	4	dispensable
pan_gene_19115	pan_gene_3867	Chlorophyll_B;Days_to_anthesis;Stalk_strength	Stalk_strength	1	0	0	0	1	0	0	0	1	1	0	0	0	0	0	0	0	0	0	0	0	0	0	0	0	0	4	dispensable
pan_gene_19118	pan_gene_24941	Ear_height;Stalk_strength;Tassel_length	Stalk_strength;Tassel_branch_number	1	1	1	1	0	0	0	0	1	1	1	0	0	0	0	1	1	1	1	0	1	0	1	0	1	0	14	near-core
pan_gene_19118	pan_gene_32565	Ear_height;Stalk_strength;Tassel_length	Ear_row_number;Stalk_strength;Tassel_length	1	1	1	1	1	0	1	0	1	0	1	0	1	1	0	0	0	1	1	1	1	1	1	1	1	1	19	near-core
pan_gene_19320	pan_gene_24941	Nitrate;Stalk_strength	Stalk_strength;Tassel_branch_number	1	0	0	0	0	0	0	0	0	0	0	0	0	0	1	0	0	0	0	0	0	0	0	0	0	0	2	dispensable
pan_gene_19320	pan_gene_24956	Nitrate;Stalk_strength	Days_to_anthesis;Days_to_silk;Stalk_strength	1	0	0	0	1	0	0	0	0	0	0	1	0	1	0	0	0	0	0	0	0	0	0	0	0	0	4	dispensable
pan_gene_19320	pan_gene_27704	Nitrate;Stalk_strength	Chlorophyll_A;Days_to_anthesis;Ratio_of_ear_height_to_total_height;Stalk_strength	1	0	0	0	1	0	0	0	0	1	0	0	0	1	0	0	0	0	0	0	0	0	0	0	0	0	4	dispensable
pan_gene_19320	pan_gene_28436	Nitrate;Stalk_strength	Nodes_to_ear;Stalk_strength	1	0	0	0	1	1	0	0	0	0	0	1	0	1	1	0	0	0	1	0	0	0	0	0	0	0	7	dispensable
pan_gene_19320	pan_gene_28459	Nitrate;Stalk_strength	Stalk_strength	1	0	0	0	0	1	0	0	0	0	0	1	0	1	0	0	0	0	0	0	0	0	0	0	0	0	4	dispensable
pan_gene_19320	pan_gene_28954	Nitrate;Stalk_strength	Stalk_strength	0	0	0	0	0	1	0	0	0	0	0	1	0	0	1	0	0	0	0	0	0	0	0	0	0	0	3	dispensable
pan_gene_19320	pan_gene_3867	Nitrate;Stalk_strength	Stalk_strength	1	0	0	0	1	1	0	0	0	0	0	0	0	0	0	0	0	0	1	0	0	0	0	0	0	0	4	dispensable
pan_gene_19320	pan_gene_4898	Nitrate;Stalk_strength	Cob_diameter;Stalk_strength	1	0	0	0	1	1	0	0	0	1	0	1	0	1	0	0	0	0	1	0	0	0	0	0	0	0	7	dispensable
pan_gene_19320	pan_gene_5832	Nitrate;Stalk_strength	Stalk_strength	1	0	0	0	1	1	0	0	0	0	0	1	0	1	0	0	0	0	0	0	0	0	0	0	0	0	5	dispensable
pan_gene_19320	pan_gene_9372	Nitrate;Stalk_strength	PCA_of_metabolites:_PC2;Stalk_strength;Sucrose	1	0	0	0	1	0	0	0	0	0	0	0	0	1	0	0	0	0	1	0	0	0	0	0	0	0	4	dispensable
pan_gene_19705	pan_gene_30861	Stalk_strength	Nodes_per_plant;Stalk_strength	1	0	0	0	0	0	0	0	0	0	0	0	0	0	0	0	0	0	0	0	0	0	0	0	0	0	1	private
pan_gene_19705	pan_gene_4713	Stalk_strength	Stalk_strength	1	0	0	0	0	0	0	0	0	0	0	0	0	0	0	0	1	0	0	0	0	0	0	0	0	0	2	dispensable
pan_gene_19705	pan_gene_4825	Stalk_strength	Ear_height;Ratio_of_ear_height_to_total_height;Southern_leaf_blight;Stalk_strength	1	0	0	0	0	0	0	0	0	0	0	0	0	0	0	0	0	0	0	0	0	0	0	0	0	0	1	private
pan_gene_19741	pan_gene_24531	Stalk_strength	Stalk_strength	1	1	0	1	0	0	0	0	0	0	0	1	1	0	0	1	0	1	0	0	1	0	0	0	0	0	8	dispensable
pan_gene_19741	pan_gene_28421	Stalk_strength	Stalk_strength	1	1	1	1	0	0	0	0	0	0	0	1	1	0	0	0	1	1	0	0	1	0	0	0	0	1	10	dispensable
pan_gene_19741	pan_gene_32565	Stalk_strength	Ear_row_number;Stalk_strength;Tassel_length	1	1	0	1	1	1	1	1	1	1	0	1	0	1	0	1	0	1	0	1	0	0	1	1	1	1	18	near-core
pan_gene_19741	pan_gene_4712	Stalk_strength	Stalk_strength	1	1	0	1	1	1	0	1	1	0	0	1	0	1	0	1	1	1	0	1	0	1	0	1	1	1	17	near-core
pan_gene_19741	pan_gene_4833	Stalk_strength	Stalk_strength	1	1	1	1	0	0	1	1	0	0	0	1	1	0	0	1	0	1	0	1	1	0	0	0	0	1	13	near-core
pan_gene_19741	pan_gene_5440	Stalk_strength	Days_to_anthesis;Stalk_strength;Total_amino_acids	1	0	0	0	0	0	1	0	0	0	0	1	0	0	0	0	0	1	0	0	0	0	0	0	0	1	5	dispensable
pan_gene_19741	pan_gene_8396	Stalk_strength	Days_to_anthesis;Ear_height;Height_per_day_(until_flowering);Plant_height;Stalk_strength	1	1	0	1	0	1	0	1	1	0	0	0	0	0	0	0	0	0	0	0	0	0	0	0	0	0	6	dispensable
pan_gene_19741	pan_gene_9158	Stalk_strength	Anthesis-silking_interval;Glucose;Stalk_strength	1	0	0	0	0	0	0	0	0	0	0	0	0	0	0	0	0	0	0	0	0	0	0	0	0	0	1	private
pan_gene_19754	pan_gene_20641	Stalk_strength	Height_per_day_(until_flowering);Plant_height;Stalk_strength;Tassel_branch_number	0	0	0	0	0	0	0	0	0	0	0	0	0	0	0	0	0	0	0	0	0	0	1	0	0	0	1	private
pan_gene_19754	pan_gene_25132	Stalk_strength	Nodes_to_ear;Stalk_strength	0	0	0	0	0	0	0	1	0	0	0	0	0	0	0	1	0	0	0	0	0	0	0	0	0	0	2	dispensable
pan_gene_19754	pan_gene_5441	Stalk_strength	Stalk_strength;Tassel_branch_number	1	0	1	0	0	0	0	1	1	0	0	1	0	0	0	1	0	0	1	0	1	0	1	0	0	0	9	dispensable
pan_gene_20641	pan_gene_5441	Height_per_day_(until_flowering);Plant_height;Stalk_strength;Tassel_branch_number	Stalk_strength;Tassel_branch_number	0	0	0	0	0	0	0	1	0	0	0	0	0	0	0	0	0	0	0	0	0	0	1	0	0	0	2	dispensable
pan_gene_20845	pan_gene_28529	Stalk_strength;Total_amino_acids	Stalk_strength	1	0	0	0	0	0	0	0	1	0	0	0	0	0	0	0	0	0	0	0	0	0	0	0	0	0	2	dispensable
pan_gene_20862	pan_gene_28459	Stalk_strength	Stalk_strength	1	1	0	1	0	1	1	0	1	1	0	1	1	1	1	0	0	0	0	0	0	0	0	0	1	1	13	near-core
pan_gene_20862	pan_gene_28511	Stalk_strength	Stalk_strength	1	1	1	1	1	1	1	0	1	1	1	1	1	1	1	1	1	1	1	1	1	0	1	1	1	1	24	core
pan_gene_20862	pan_gene_28635	Stalk_strength	Stalk_strength	1	0	0	0	0	0	0	0	0	0	0	0	0	0	0	0	0	0	0	0	0	0	1	0	0	0	2	dispensable
pan_gene_20862	pan_gene_4406	Stalk_strength	Average_internode_length_(above_ear);Average_internode_length_(below_ear);Average_internode_length_(whole_plant);Height_above_ear;Height_per_day_(until_flowering);Leaf_length;Plant_height;Stalk_strength;Tassel_length	0	0	0	0	0	0	0	0	0	0	0	0	0	0	0	0	0	0	0	0	0	0	0	0	0	1	1	private
pan_gene_20862	pan_gene_4898	Stalk_strength	Cob_diameter;Stalk_strength	1	1	1	1	1	1	1	1	1	0	0	1	1	1	1	1	0	1	1	1	0	1	1	0	1	1	21	core
pan_gene_20862	pan_gene_7395	Stalk_strength	Stalk_strength	0	0	0	0	1	0	0	0	0	0	0	1	0	0	0	0	0	0	1	0	0	0	0	0	0	0	3	dispensable
pan_gene_20862	pan_gene_7701	Stalk_strength	Stalk_strength	1	0	0	0	0	0	0	0	0	0	0	0	0	0	1	0	1	1	0	0	1	0	0	1	1	0	7	dispensable
pan_gene_20862	pan_gene_9372	Stalk_strength	PCA_of_metabolites:_PC2;Stalk_strength;Sucrose	1	0	1	1	1	0	1	0	1	0	0	0	0	0	0	0	0	0	0	0	0	0	0	0	0	0	6	dispensable
pan_gene_21238	pan_gene_27997	Stalk_strength	Average_internode_length_(above_ear);Stalk_strength	1	1	0	0	0	0	0	0	0	1	1	0	0	0	1	1	0	0	0	0	0	1	1	0	1	1	10	dispensable
pan_gene_21238	pan_gene_29359	Stalk_strength	Stalk_strength	1	1	0	0	0	0	0	0	0	1	0	0	0	0	1	0	1	0	0	0	1	0	1	0	1	0	8	dispensable
pan_gene_21238	pan_gene_639	Stalk_strength	Ear_height;Nitrate;Stalk_strength	1	1	0	0	0	0	0	0	0	1	1	1	1	1	0	0	0	0	0	1	0	1	0	0	0	1	10	dispensable
pan_gene_21641	pan_gene_27704	Leaf_width;Stalk_strength	Chlorophyll_A;Days_to_anthesis;Ratio_of_ear_height_to_total_height;Stalk_strength	1	0	0	0	1	0	0	0	0	0	0	0	0	0	0	0	0	0	0	0	0	0	0	0	0	0	2	dispensable
pan_gene_21641	pan_gene_28529	Leaf_width;Stalk_strength	Stalk_strength	1	1	1	1	1	0	0	1	1	0	1	0	0	0	1	0	1	1	0	0	0	1	0	0	1	0	13	near-core
pan_gene_22397	pan_gene_22665	Days_to_anthesis;Days_to_silk;Stalk_strength	Leaf_width;Stalk_strength	1	1	0	1	0	0	0	0	0	0	0	0	0	0	0	0	0	0	0	0	0	0	0	0	0	0	3	dispensable
pan_gene_22397	pan_gene_23002	Days_to_anthesis;Days_to_silk;Stalk_strength	Days_to_anthesis;Days_to_silk;Nodes_per_plant;Stalk_strength	1	0	0	1	1	0	1	0	0	0	0	0	0	0	0	0	0	0	1	0	0	0	0	1	0	0	6	dispensable
pan_gene_22397	pan_gene_4537	Days_to_anthesis;Days_to_silk;Stalk_strength	Stalk_strength	1	1	1	1	0	1	1	0	1	1	0	1	1	1	1	1	1	1	1	0	1	1	1	1	1	1	22	core
pan_gene_24382	pan_gene_25035	Stalk_strength;Tassel_length;Total_amino_acids	Height_per_day_(until_flowering);Stalk_strength	0	0	0	0	0	1	0	0	0	0	0	0	0	0	0	0	0	0	0	0	0	0	0	0	0	0	1	private
pan_gene_24382	pan_gene_27722	Stalk_strength;Tassel_length;Total_amino_acids	Stalk_strength;Tassel_branch_number	1	0	0	0	0	1	0	0	0	0	0	0	0	0	0	0	0	0	0	0	0	0	1	1	0	1	5	dispensable
pan_gene_24382	pan_gene_4260	Stalk_strength;Tassel_length;Total_amino_acids	Ratio_of_ear_height_to_total_height;Stalk_strength;Tassel_length	1	0	0	1	0	0	0	0	0	0	0	0	0	0	0	0	1	0	0	0	1	0	1	1	0	1	7	dispensable
pan_gene_24382	pan_gene_4540	Stalk_strength;Tassel_length;Total_amino_acids	Nodes_to_ear;Photoperiod_Growing-degree_days_to_silk;Stalk_strength	1	0	0	0	0	0	0	0	0	0	0	0	1	0	0	0	1	1	0	0	0	0	0	0	0	1	5	dispensable
pan_gene_24382	pan_gene_5820	Stalk_strength;Tassel_length;Total_amino_acids	Chlorophyll_A;Days_to_anthesis;Days_to_silk;PCA_of_metabolites:_PC2;Stalk_strength;Tassel_branch_number	1	0	0	0	0	0	0	0	0	0	0	0	0	0	0	1	1	0	0	0	0	0	0	0	0	0	3	dispensable
pan_gene_24382	pan_gene_8404	Stalk_strength;Tassel_length;Total_amino_acids	Stalk_strength	0	0	0	0	0	0	0	0	0	0	0	0	0	1	0	0	0	0	0	0	0	0	0	0	0	0	1	private
pan_gene_24382	pan_gene_8452	Stalk_strength;Tassel_length;Total_amino_acids	Ear_height;Plant_height;Stalk_strength	0	0	0	1	0	0	0	0	0	0	0	0	0	0	0	1	0	0	0	0	0	0	0	0	0	0	2	dispensable
pan_gene_24383	pan_gene_4218	Stalk_strength;Tassel_length;Total_amino_acids	Anthesis-silking_interval;Stalk_strength	1	0	0	0	0	0	0	0	0	0	0	0	0	0	0	0	0	0	0	0	0	0	0	0	0	0	1	private
pan_gene_24531	pan_gene_28421	Stalk_strength	Stalk_strength	1	1	1	1	1	1	1	1	1	1	1	1	1	1	1	1	0	1	1	1	1	0	1	1	1	1	24	core
pan_gene_24531	pan_gene_32548	Stalk_strength	Chlorophyll_B;Ear_row_number;Nitrate;Nodes_above_ear;Plant_height;Stalk_strength	1	1	1	1	1	0	1	1	1	1	1	1	1	1	0	1	1	1	1	1	1	0	1	1	1	1	23	core
pan_gene_24531	pan_gene_5440	Stalk_strength	Days_to_anthesis;Stalk_strength;Total_amino_acids	1	0	0	0	1	0	0	0	0	1	0	0	0	0	0	1	0	1	0	0	0	0	0	0	0	0	5	dispensable
pan_gene_24532	pan_gene_24533	Stalk_strength	Stalk_strength	1	0	0	0	0	0	0	0	0	0	0	0	0	0	0	0	0	0	0	0	0	0	0	0	0	0	1	private
pan_gene_24538	pan_gene_27662	Leaf_length;Leaf_width;Stalk_strength;Tassel_branch_number	Height_above_ear;Stalk_strength	0	1	0	0	0	1	0	0	1	1	0	1	1	0	1	0	1	0	1	0	0	1	1	0	0	1	12	near-core
pan_gene_24538	pan_gene_28393	Leaf_length;Leaf_width;Stalk_strength;Tassel_branch_number	Stalk_strength	0	1	1	1	1	1	1	1	0	1	1	1	1	0	1	1	1	0	1	1	0	1	1	1	0	1	20	core
pan_gene_24538	pan_gene_54875	Leaf_length;Leaf_width;Stalk_strength;Tassel_branch_number	Stalk_strength	0	0	1	0	0	0	0	0	0	0	0	0	0	0	0	0	1	0	0	0	0	0	1	0	0	0	3	dispensable
pan_gene_24559	pan_gene_6294	100_Kernel_weight;Average_internode_length_(below_ear);Boxcox-transformed_leaf_angle;Ear_row_number;Stalk_strength	Days_to_silk;Stalk_strength	1	0	0	0	0	0	0	0	0	0	0	0	0	0	0	0	0	0	0	0	0	0	0	0	0	0	1	private
pan_gene_24560	pan_gene_27996	Chlorophyll_B;Stalk_strength	Average_internode_length_(above_ear);Cob_diameter;Stalk_strength;Starch	1	0	1	0	1	0	0	0	0	0	0	0	0	0	0	0	1	0	0	0	0	0	0	0	1	1	6	dispensable
pan_gene_24560	pan_gene_28459	Chlorophyll_B;Stalk_strength	Stalk_strength	1	1	0	1	1	1	0	0	1	1	1	1	0	1	1	1	0	0	0	0	1	1	0	0	1	1	16	near-core
pan_gene_24560	pan_gene_28511	Chlorophyll_B;Stalk_strength	Stalk_strength	1	1	1	1	0	1	0	1	1	0	1	1	1	1	0	1	1	1	1	1	1	0	1	0	0	0	18	near-core
pan_gene_24560	pan_gene_32401	Chlorophyll_B;Stalk_strength	Stalk_strength	0	0	0	0	1	0	0	0	0	1	0	0	0	0	0	0	0	0	0	0	0	0	0	0	0	0	2	dispensable
pan_gene_24560	pan_gene_4652	Chlorophyll_B;Stalk_strength	Nodes_above_ear;Stalk_strength	1	0	1	0	0	0	0	0	0	0	0	0	0	0	0	0	0	0	0	0	0	0	1	0	0	0	3	dispensable
pan_gene_24560	pan_gene_4898	Chlorophyll_B;Stalk_strength	Cob_diameter;Stalk_strength	1	0	0	0	0	0	0	0	1	0	1	1	0	0	1	0	1	1	1	1	0	1	1	0	1	0	12	near-core
pan_gene_24560	pan_gene_7395	Chlorophyll_B;Stalk_strength	Stalk_strength	0	0	0	0	0	0	0	0	0	1	0	1	0	0	0	0	0	0	0	0	0	0	0	0	0	0	2	dispensable
pan_gene_24560	pan_gene_7481	Chlorophyll_B;Stalk_strength	Height_above_ear;Ratio_of_ear_height_to_total_height;Stalk_strength	1	0	0	1	1	0	0	0	0	0	0	0	0	0	0	1	0	1	0	0	0	0	0	0	0	0	5	dispensable
pan_gene_24941	pan_gene_24956	Stalk_strength;Tassel_branch_number	Days_to_anthesis;Days_to_silk;Stalk_strength	1	1	0	0	0	1	0	1	0	1	0	0	0	0	0	0	0	0	0	0	0	1	1	0	0	0	7	dispensable
pan_gene_24941	pan_gene_28436	Stalk_strength;Tassel_branch_number	Nodes_to_ear;Stalk_strength	1	1	1	1	1	1	0	1	1	0	1	1	1	0	1	1	1	0	1	0	1	1	1	0	0	1	19	near-core
pan_gene_24941	pan_gene_28954	Stalk_strength;Tassel_branch_number	Stalk_strength	0	0	0	0	1	1	0	0	0	0	1	1	0	0	1	1	1	1	1	0	0	0	0	1	1	0	11	near-core
pan_gene_24941	pan_gene_9372	Stalk_strength;Tassel_branch_number	PCA_of_metabolites:_PC2;Stalk_strength;Sucrose	1	0	0	0	0	0	0	0	0	0	0	0	0	0	0	0	0	0	0	0	0	0	0	0	0	0	1	private
pan_gene_24952	pan_gene_24956	Stalk_strength	Days_to_anthesis;Days_to_silk;Stalk_strength	1	0	1	0	0	1	0	0	0	0	1	0	0	0	0	0	0	0	0	0	1	1	0	1	0	0	7	dispensable
pan_gene_24952	pan_gene_28529	Stalk_strength	Stalk_strength	1	1	1	0	0	1	0	0	1	1	1	0	1	0	0	1	0	0	0	1	0	1	1	0	1	1	14	near-core
pan_gene_24952	pan_gene_3867	Stalk_strength	Stalk_strength	1	0	0	0	0	1	0	0	0	0	1	0	0	0	0	0	0	0	0	0	0	0	0	0	0	0	3	dispensable
pan_gene_24956	pan_gene_27704	Days_to_anthesis;Days_to_silk;Stalk_strength	Chlorophyll_A;Days_to_anthesis;Ratio_of_ear_height_to_total_height;Stalk_strength	1	0	0	0	1	0	0	0	0	1	0	0	0	1	1	0	0	0	0	0	0	0	0	0	0	0	5	dispensable
pan_gene_24956	pan_gene_28436	Days_to_anthesis;Days_to_silk;Stalk_strength	Nodes_to_ear;Stalk_strength	1	1	1	1	0	1	1	1	1	1	0	0	0	0	0	0	0	1	0	1	1	1	0	1	0	0	14	near-core
pan_gene_24956	pan_gene_28529	Days_to_anthesis;Days_to_silk;Stalk_strength	Stalk_strength	1	1	1	1	1	1	0	1	0	0	1	1	0	0	1	1	0	1	1	0	0	1	1	1	0	0	16	near-core
pan_gene_24956	pan_gene_3867	Days_to_anthesis;Days_to_silk;Stalk_strength	Stalk_strength	1	0	1	1	1	1	1	0	1	0	1	1	0	1	1	1	1	1	1	1	1	1	1	0	1	0	20	core
pan_gene_24956	pan_gene_4712	Days_to_anthesis;Days_to_silk;Stalk_strength	Stalk_strength	1	0	1	1	1	0	1	1	1	1	1	0	0	0	0	0	0	1	1	1	1	1	1	0	0	0	15	near-core
pan_gene_24956	pan_gene_4898	Days_to_anthesis;Days_to_silk;Stalk_strength	Cob_diameter;Stalk_strength	1	0	0	0	1	0	1	0	1	1	0	1	0	1	0	0	0	0	1	0	1	1	0	1	0	0	11	near-core
pan_gene_24956	pan_gene_5832	Days_to_anthesis;Days_to_silk;Stalk_strength	Stalk_strength	1	0	0	1	1	1	1	0	1	0	0	1	0	1	0	1	1	1	0	1	1	0	0	0	0	0	13	near-core
pan_gene_24956	pan_gene_9372	Days_to_anthesis;Days_to_silk;Stalk_strength	PCA_of_metabolites:_PC2;Stalk_strength;Sucrose	1	0	0	0	1	0	1	0	1	1	1	0	0	0	0	0	0	0	1	0	0	1	1	0	0	0	9	dispensable
pan_gene_25036	pan_gene_4776	Stalk_strength	Ear_row_number;Stalk_strength	1	1	0	0	1	1	1	1	1	0	0	0	1	0	0	1	1	0	0	0	1	1	0	0	0	0	12	near-core
pan_gene_25072	pan_gene_25134	Stalk_strength	Nodes_to_ear;Stalk_strength	1	0	0	0	0	0	0	0	0	1	1	1	1	1	1	1	1	0	1	1	1	1	1	0	0	1	15	near-core
pan_gene_25072	pan_gene_28635	Stalk_strength	Stalk_strength	1	0	0	0	0	0	0	1	0	0	0	0	0	0	0	0	0	0	0	0	0	0	0	0	0	0	2	dispensable
pan_gene_25072	pan_gene_32548	Stalk_strength	Chlorophyll_B;Ear_row_number;Nitrate;Nodes_above_ear;Plant_height;Stalk_strength	1	0	1	1	0	0	0	0	1	1	0	1	1	1	1	1	1	0	0	1	1	1	1	0	1	1	17	near-core
pan_gene_25072	pan_gene_3726	Stalk_strength	Stalk_strength	1	0	0	1	0	0	0	1	1	0	1	1	0	1	1	1	0	0	0	0	0	1	1	0	0	1	12	near-core
pan_gene_25072	pan_gene_5832	Stalk_strength	Stalk_strength	1	0	0	1	0	0	0	0	1	0	1	0	0	1	1	0	0	0	0	0	0	1	1	0	1	0	9	dispensable
pan_gene_25134	pan_gene_28635	Nodes_to_ear;Stalk_strength	Stalk_strength	1	0	0	1	0	0	0	0	0	0	0	0	0	0	0	0	0	0	0	0	0	0	1	1	0	0	4	dispensable
pan_gene_25205	pan_gene_27997	Stalk_strength	Average_internode_length_(above_ear);Stalk_strength	1	0	0	0	0	0	0	0	0	0	0	0	0	0	0	0	0	0	0	0	0	0	0	0	0	0	1	private
pan_gene_25205	pan_gene_639	Stalk_strength	Ear_height;Nitrate;Stalk_strength	1	0	0	0	0	0	0	0	0	0	0	0	0	0	1	1	0	0	0	0	0	0	0	1	0	0	4	dispensable
pan_gene_25205	pan_gene_9120	Stalk_strength	Anthesis-silking_interval;Days_to_silk;Ear_height;Ratio_of_ear_height_to_total_height;Stalk_strength	1	0	0	0	0	0	0	0	0	0	0	0	0	0	0	0	0	0	0	0	0	0	0	0	0	0	1	private
pan_gene_25254	pan_gene_4779	Nodes_above_ear;Stalk_strength	Stalk_strength	0	0	0	0	0	0	0	0	0	0	0	0	1	0	1	0	0	0	0	0	0	0	0	0	1	0	3	dispensable
pan_gene_25254	pan_gene_5302	Nodes_above_ear;Stalk_strength	Stalk_strength	0	0	0	0	0	0	0	0	1	0	0	0	0	0	1	0	1	0	0	0	0	0	0	0	0	0	3	dispensable
pan_gene_26803	pan_gene_29473	Days_to_silk;Stalk_strength	Average_internode_length_(whole_plant);Nodes_to_ear;Southern_leaf_blight;Stalk_strength	1	0	0	0	0	0	0	0	0	0	0	0	0	0	0	0	0	0	0	0	0	0	0	0	0	0	1	private
pan_gene_26803	pan_gene_32401	Days_to_silk;Stalk_strength	Stalk_strength	0	0	0	0	1	0	0	0	0	1	0	0	0	0	0	0	0	0	0	0	0	0	0	0	0	0	2	dispensable
pan_gene_26803	pan_gene_4026	Days_to_silk;Stalk_strength	Stalk_strength	1	1	0	0	1	1	0	0	1	0	1	1	0	1	0	0	1	0	1	0	0	1	0	1	0	0	12	near-core
pan_gene_26803	pan_gene_4652	Days_to_silk;Stalk_strength	Nodes_above_ear;Stalk_strength	1	0	1	0	0	0	0	0	0	0	0	0	0	0	0	0	0	0	0	0	0	0	1	0	0	0	3	dispensable
pan_gene_26803	pan_gene_7481	Days_to_silk;Stalk_strength	Height_above_ear;Ratio_of_ear_height_to_total_height;Stalk_strength	1	0	0	1	1	0	0	0	0	0	0	0	0	0	0	1	0	1	0	0	0	0	0	0	0	0	5	dispensable
pan_gene_26803	pan_gene_8446	Days_to_silk;Stalk_strength	Ear_height;Nodes_per_plant;Nodes_to_ear;Stalk_strength;Tassel_branch_number	0	0	0	0	0	0	0	0	0	0	0	0	0	0	0	0	1	1	0	0	1	0	0	0	0	0	3	dispensable
pan_gene_26803	pan_gene_85335	Days_to_silk;Stalk_strength	Stalk_strength	1	0	0	0	0	0	0	0	0	0	0	0	0	0	0	0	0	0	0	0	0	0	0	0	0	0	1	private
pan_gene_27662	pan_gene_27686	Height_above_ear;Stalk_strength	Photoperiod_Growing-degree_days_to_silk;Stalk_strength	1	0	0	1	1	1	1	0	1	1	1	0	0	1	0	0	1	1	0	0	0	0	0	0	0	1	12	near-core
pan_gene_27662	pan_gene_28393	Height_above_ear;Stalk_strength	Stalk_strength	1	0	0	0	1	0	0	0	0	1	0	1	1	1	1	0	0	1	1	0	0	1	1	0	0	0	11	near-core
pan_gene_27662	pan_gene_8831	Height_above_ear;Stalk_strength	Anthesis-silking_interval;Nodes_to_ear;Stalk_strength	1	1	0	0	1	1	1	1	1	1	1	1	1	0	1	1	1	1	0	1	1	1	1	1	1	1	22	core
pan_gene_27662	pan_gene_97091	Height_above_ear;Stalk_strength	Nodes_above_ear;Photoperiod_growing-degree_days_to_anthesis;Stalk_strength	1	0	0	0	0	0	1	1	1	1	1	1	0	1	1	1	1	1	0	1	1	0	1	0	1	1	17	near-core
pan_gene_27664	pan_gene_4825	Photoperiod_Growing-degree_days_to_silk;Stalk_strength	Ear_height;Ratio_of_ear_height_to_total_height;Southern_leaf_blight;Stalk_strength	1	0	0	0	0	0	0	0	0	0	0	0	0	1	0	0	0	0	0	0	0	0	0	0	0	0	2	dispensable
pan_gene_27664	pan_gene_54875	Photoperiod_Growing-degree_days_to_silk;Stalk_strength	Stalk_strength	1	0	0	0	0	0	0	0	0	0	0	0	0	0	0	0	0	0	0	0	0	0	0	0	0	1	2	dispensable
pan_gene_27664	pan_gene_89065	Photoperiod_Growing-degree_days_to_silk;Stalk_strength	Ear_height;Plant_height;Stalk_strength	1	0	0	0	0	0	0	0	0	0	0	0	0	0	0	0	0	0	0	0	0	0	0	0	0	0	1	private
pan_gene_27686	pan_gene_28393	Photoperiod_Growing-degree_days_to_silk;Stalk_strength	Stalk_strength	1	0	1	0	0	1	0	0	0	0	1	0	0	0	0	1	0	0	0	0	0	0	0	0	0	0	5	dispensable
pan_gene_27686	pan_gene_32564	Photoperiod_Growing-degree_days_to_silk;Stalk_strength	Ear_row_number;Stalk_strength;Tassel_length	1	1	1	1	0	0	0	0	0	0	0	0	0	0	0	0	1	1	0	0	1	0	0	0	1	0	8	dispensable
pan_gene_27686	pan_gene_8831	Photoperiod_Growing-degree_days_to_silk;Stalk_strength	Anthesis-silking_interval;Nodes_to_ear;Stalk_strength	1	0	1	0	1	1	0	0	1	0	1	0	0	1	1	0	0	0	0	0	0	0	0	0	0	1	9	dispensable
pan_gene_27686	pan_gene_97091	Photoperiod_Growing-degree_days_to_silk;Stalk_strength	Nodes_above_ear;Photoperiod_growing-degree_days_to_anthesis;Stalk_strength	1	1	1	0	1	0	0	1	1	0	0	0	0	1	1	0	1	1	0	0	0	0	1	0	0	1	12	near-core
pan_gene_27704	pan_gene_4898	Chlorophyll_A;Days_to_anthesis;Ratio_of_ear_height_to_total_height;Stalk_strength	Cob_diameter;Stalk_strength	1	0	1	0	1	0	0	0	0	1	0	0	0	1	0	0	1	0	0	0	0	0	0	0	0	0	6	dispensable
pan_gene_27704	pan_gene_5832	Chlorophyll_A;Days_to_anthesis;Ratio_of_ear_height_to_total_height;Stalk_strength	Stalk_strength	1	0	0	0	1	0	0	0	0	0	0	0	0	1	1	0	1	0	0	0	0	0	0	0	0	0	5	dispensable
pan_gene_27722	pan_gene_4540	Stalk_strength;Tassel_branch_number	Nodes_to_ear;Photoperiod_Growing-degree_days_to_silk;Stalk_strength	1	0	1	0	0	0	0	0	0	0	0	0	0	0	0	0	0	0	0	1	0	0	0	0	0	0	3	dispensable
pan_gene_27722	pan_gene_5820	Stalk_strength;Tassel_branch_number	Chlorophyll_A;Days_to_anthesis;Days_to_silk;PCA_of_metabolites:_PC2;Stalk_strength;Tassel_branch_number	1	0	0	0	0	0	0	0	0	0	0	0	0	0	0	0	0	1	0	0	0	0	0	0	0	0	2	dispensable
pan_gene_27722	pan_gene_8452	Stalk_strength;Tassel_branch_number	Ear_height;Plant_height;Stalk_strength	0	0	0	0	0	0	0	0	0	0	0	0	0	0	0	0	0	1	0	0	0	1	0	0	0	0	2	dispensable
pan_gene_27996	pan_gene_29473	Average_internode_length_(above_ear);Cob_diameter;Stalk_strength;Starch	Average_internode_length_(whole_plant);Nodes_to_ear;Southern_leaf_blight;Stalk_strength	1	0	0	0	0	0	0	0	0	0	0	0	0	0	0	0	0	1	0	0	0	0	0	0	0	0	2	dispensable
pan_gene_27996	pan_gene_4779	Average_internode_length_(above_ear);Cob_diameter;Stalk_strength;Starch	Stalk_strength	1	0	1	0	0	0	0	0	1	0	1	0	0	0	0	1	0	1	0	1	0	0	0	0	0	0	7	dispensable
pan_gene_27997	pan_gene_639	Average_internode_length_(above_ear);Stalk_strength	Ear_height;Nitrate;Stalk_strength	1	0	0	0	0	0	0	0	0	1	1	0	0	1	1	0	0	1	1	0	1	0	1	1	0	1	11	near-core
pan_gene_27997	pan_gene_9120	Average_internode_length_(above_ear);Stalk_strength	Anthesis-silking_interval;Days_to_silk;Ear_height;Ratio_of_ear_height_to_total_height;Stalk_strength	1	0	0	0	0	0	0	0	0	0	0	0	0	0	0	0	0	0	0	0	0	0	0	0	0	0	1	private
pan_gene_28393	pan_gene_97091	Stalk_strength	Nodes_above_ear;Photoperiod_growing-degree_days_to_anthesis;Stalk_strength	1	0	0	0	0	0	0	0	0	0	0	0	0	1	0	0	0	0	0	0	0	0	0	0	0	0	2	dispensable
pan_gene_28421	pan_gene_32565	Stalk_strength	Ear_row_number;Stalk_strength;Tassel_length	1	1	0	1	1	1	0	1	1	0	0	1	0	1	0	1	1	1	0	0	0	0	0	0	0	0	12	near-core
pan_gene_28421	pan_gene_5440	Stalk_strength	Days_to_anthesis;Stalk_strength;Total_amino_acids	1	0	0	0	1	0	0	1	0	1	0	1	0	0	0	1	0	0	0	0	0	1	0	0	0	1	8	dispensable
pan_gene_28421	pan_gene_8396	Stalk_strength	Days_to_anthesis;Ear_height;Height_per_day_(until_flowering);Plant_height;Stalk_strength	1	1	0	1	1	0	0	1	0	1	0	0	0	1	0	1	1	0	0	0	0	0	0	0	0	0	9	dispensable
pan_gene_28436	pan_gene_28459	Nodes_to_ear;Stalk_strength	Stalk_strength	1	0	0	0	0	1	1	0	1	0	0	0	0	0	0	0	0	1	1	0	1	1	0	0	1	0	9	dispensable
pan_gene_28436	pan_gene_28954	Nodes_to_ear;Stalk_strength	Stalk_strength	0	0	0	0	1	1	0	0	0	0	1	1	0	0	1	1	1	1	1	1	0	0	0	1	1	0	12	near-core
pan_gene_28436	pan_gene_4898	Nodes_to_ear;Stalk_strength	Cob_diameter;Stalk_strength	1	1	1	1	1	1	1	1	1	1	1	0	1	0	0	1	1	1	1	1	1	1	1	0	1	1	22	core
pan_gene_28436	pan_gene_5832	Nodes_to_ear;Stalk_strength	Stalk_strength	1	0	1	1	1	1	1	0	1	1	0	0	1	0	0	1	1	1	0	1	0	0	0	0	0	1	14	near-core
pan_gene_28436	pan_gene_9372	Nodes_to_ear;Stalk_strength	PCA_of_metabolites:_PC2;Stalk_strength;Sucrose	1	0	1	1	1	0	1	0	0	1	1	0	0	0	0	0	0	0	0	0	0	1	1	1	0	0	10	dispensable
pan_gene_28455	pan_gene_29416	Stalk_strength	Stalk_strength	0	0	0	0	0	0	1	0	0	0	0	0	0	0	0	0	0	0	0	0	0	0	0	0	0	0	1	private
pan_gene_28455	pan_gene_4091	Stalk_strength	Stalk_strength	1	1	1	0	0	0	1	0	0	0	1	0	0	0	1	1	1	1	1	1	0	0	1	1	1	1	15	near-core
pan_gene_28459	pan_gene_28511	Stalk_strength	Stalk_strength	1	1	0	1	0	1	1	0	1	1	0	1	0	1	0	1	1	1	0	0	1	0	1	1	0	1	16	near-core
pan_gene_28459	pan_gene_28954	Stalk_strength	Stalk_strength	0	0	0	0	0	0	0	0	0	0	0	0	0	0	0	0	0	0	0	0	0	0	0	0	1	0	1	private
pan_gene_28459	pan_gene_32401	Stalk_strength	Stalk_strength	0	0	0	0	1	0	0	0	0	1	0	0	0	0	0	0	0	0	0	0	0	0	0	0	0	0	2	dispensable
pan_gene_28459	pan_gene_4898	Stalk_strength	Cob_diameter;Stalk_strength	1	1	0	1	0	1	1	0	1	0	1	1	1	1	1	0	1	1	1	1	1	1	1	1	1	1	21	core
pan_gene_28459	pan_gene_7395	Stalk_strength	Stalk_strength	0	0	0	0	0	0	0	0	0	1	0	0	0	0	0	0	0	0	0	0	0	0	0	0	0	0	1	private
pan_gene_28459	pan_gene_9372	Stalk_strength	PCA_of_metabolites:_PC2;Stalk_strength;Sucrose	1	0	1	1	0	0	1	0	0	0	1	0	0	0	0	0	0	0	1	0	0	1	1	0	0	0	8	dispensable
pan_gene_28511	pan_gene_28635	Stalk_strength	Stalk_strength	1	0	0	0	0	0	0	0	1	0	0	0	1	0	0	0	0	1	0	1	0	0	1	1	0	0	7	dispensable
pan_gene_28511	pan_gene_32401	Stalk_strength	Stalk_strength	0	0	0	0	1	0	0	0	0	0	0	0	0	0	0	0	0	0	0	0	0	0	0	0	0	0	1	private
pan_gene_28511	pan_gene_3867	Stalk_strength	Stalk_strength	1	1	0	1	1	1	1	1	1	0	0	1	1	1	0	1	1	1	1	0	0	0	1	1	0	1	18	near-core
pan_gene_28511	pan_gene_4406	Stalk_strength	Average_internode_length_(above_ear);Average_internode_length_(below_ear);Average_internode_length_(whole_plant);Height_above_ear;Height_per_day_(until_flowering);Leaf_length;Plant_height;Stalk_strength;Tassel_length	0	0	0	0	0	0	0	0	0	0	0	0	0	0	0	0	0	0	0	0	0	0	0	0	0	1	1	private
pan_gene_28511	pan_gene_4652	Stalk_strength	Nodes_above_ear;Stalk_strength	1	0	1	0	0	0	0	0	0	0	0	0	0	0	0	0	0	0	0	0	0	0	1	0	0	0	3	dispensable
pan_gene_28511	pan_gene_4898	Stalk_strength	Cob_diameter;Stalk_strength	1	1	0	1	1	0	1	1	1	0	1	1	1	1	0	1	1	1	1	1	1	0	1	1	0	1	20	core
pan_gene_28511	pan_gene_7395	Stalk_strength	Stalk_strength	0	0	0	0	1	0	0	0	0	0	0	1	0	0	0	0	0	0	0	0	0	0	0	0	0	0	2	dispensable
pan_gene_28511	pan_gene_7481	Stalk_strength	Height_above_ear;Ratio_of_ear_height_to_total_height;Stalk_strength	1	0	0	1	0	0	0	0	0	0	0	0	0	0	0	0	0	1	0	0	0	0	0	0	0	0	3	dispensable
pan_gene_28511	pan_gene_7701	Stalk_strength	Stalk_strength	1	1	1	0	0	0	0	0	0	0	0	0	0	1	0	0	1	1	0	0	1	0	0	1	0	0	8	dispensable
pan_gene_28511	pan_gene_8446	Stalk_strength	Ear_height;Nodes_per_plant;Nodes_to_ear;Stalk_strength;Tassel_branch_number	0	0	0	0	0	0	0	0	0	0	0	0	0	0	0	0	1	1	0	0	1	0	0	0	0	0	3	dispensable
pan_gene_28511	pan_gene_9372	Stalk_strength	PCA_of_metabolites:_PC2;Stalk_strength;Sucrose	1	0	1	1	1	1	1	1	1	1	0	0	1	1	0	0	0	0	0	0	0	0	1	1	0	0	13	near-core
pan_gene_28544	pan_gene_7060	Fructose;PCA_of_metabolites:_PC1;Stalk_strength;Total_amino_acids	Stalk_strength	1	0	0	0	0	0	0	0	0	0	0	0	0	0	0	0	0	0	0	0	0	0	0	0	0	0	1	private
pan_gene_28635	pan_gene_3726	Stalk_strength	Stalk_strength	1	0	0	0	1	0	0	0	0	0	0	0	0	0	0	0	0	1	0	0	0	0	1	0	0	0	4	dispensable
pan_gene_28635	pan_gene_5832	Stalk_strength	Stalk_strength	1	0	0	0	1	0	0	0	0	1	0	0	0	0	0	0	0	1	0	0	0	0	0	0	0	0	4	dispensable
pan_gene_28954	pan_gene_4898	Stalk_strength	Cob_diameter;Stalk_strength	0	0	0	0	0	1	0	0	0	0	0	0	0	0	0	1	1	0	0	1	0	0	0	0	1	0	5	dispensable
pan_gene_29154	pan_gene_29473	Ear_height;Stalk_strength	Average_internode_length_(whole_plant);Nodes_to_ear;Southern_leaf_blight;Stalk_strength	1	0	0	0	0	0	0	0	0	0	0	0	0	0	0	0	0	0	0	0	0	0	0	0	0	0	1	private
pan_gene_29359	pan_gene_639	Stalk_strength	Ear_height;Nitrate;Stalk_strength	1	1	0	0	0	1	0	0	1	1	0	0	0	0	0	0	0	0	0	0	1	0	1	1	1	0	9	dispensable
pan_gene_29473	pan_gene_4026	Average_internode_length_(whole_plant);Nodes_to_ear;Southern_leaf_blight;Stalk_strength	Stalk_strength	1	0	0	0	0	0	0	0	0	0	0	0	0	0	0	0	0	0	0	0	0	0	0	0	0	0	1	private
pan_gene_29473	pan_gene_4537	Average_internode_length_(whole_plant);Nodes_to_ear;Southern_leaf_blight;Stalk_strength	Stalk_strength	1	0	0	0	0	0	0	0	0	0	0	0	0	0	0	0	0	0	0	0	0	0	0	0	0	0	1	private
pan_gene_29473	pan_gene_7481	Average_internode_length_(whole_plant);Nodes_to_ear;Southern_leaf_blight;Stalk_strength	Height_above_ear;Ratio_of_ear_height_to_total_height;Stalk_strength	1	0	0	0	0	0	0	0	0	0	0	0	0	0	0	0	0	0	0	0	0	0	0	0	0	0	1	private
pan_gene_29473	pan_gene_7599	Average_internode_length_(whole_plant);Nodes_to_ear;Southern_leaf_blight;Stalk_strength	Ear_height;Northern_Leaf_Blight;Stalk_strength;Starch	1	0	0	0	0	0	0	0	0	0	0	0	0	0	0	0	0	0	0	0	0	0	0	0	0	0	1	private
pan_gene_30861	pan_gene_4713	Nodes_per_plant;Stalk_strength	Stalk_strength	1	0	0	0	0	0	0	0	0	0	0	0	0	0	0	0	0	0	0	0	0	0	0	0	0	0	1	private
pan_gene_32401	pan_gene_7395	Stalk_strength	Stalk_strength	0	0	0	0	0	0	0	0	0	1	0	0	0	0	0	0	0	0	0	0	0	0	0	0	0	0	1	private
pan_gene_32401	pan_gene_7481	Stalk_strength	Height_above_ear;Ratio_of_ear_height_to_total_height;Stalk_strength	0	0	0	0	1	0	0	0	0	0	0	0	0	0	0	0	0	0	0	0	0	0	0	0	0	0	1	private
pan_gene_32401	pan_gene_7599	Stalk_strength	Ear_height;Northern_Leaf_Blight;Stalk_strength;Starch	0	0	0	0	0	0	0	0	0	1	0	0	0	0	0	0	0	0	0	0	0	0	0	0	0	0	1	private
pan_gene_32401	pan_gene_7701	Stalk_strength	Stalk_strength	0	0	0	0	1	0	0	0	0	1	0	0	0	0	0	0	0	0	0	0	0	0	0	0	0	0	2	dispensable
pan_gene_32548	pan_gene_3726	Chlorophyll_B;Ear_row_number;Nitrate;Nodes_above_ear;Plant_height;Stalk_strength	Stalk_strength	1	0	1	1	1	0	0	0	1	1	1	0	1	1	0	0	1	0	0	1	0	0	0	0	0	0	11	near-core
pan_gene_32548	pan_gene_4712	Chlorophyll_B;Ear_row_number;Nitrate;Nodes_above_ear;Plant_height;Stalk_strength	Stalk_strength	1	1	0	1	1	0	0	0	1	0	0	0	0	1	0	1	0	0	1	0	0	0	0	0	1	0	9	dispensable
pan_gene_32548	pan_gene_5440	Chlorophyll_B;Ear_row_number;Nitrate;Nodes_above_ear;Plant_height;Stalk_strength	Days_to_anthesis;Stalk_strength;Total_amino_acids	1	0	1	0	1	1	1	1	0	1	1	0	0	0	0	1	1	1	0	1	0	0	0	0	1	1	14	near-core
pan_gene_32548	pan_gene_5832	Chlorophyll_B;Ear_row_number;Nitrate;Nodes_above_ear;Plant_height;Stalk_strength	Stalk_strength	1	0	0	0	1	1	1	0	1	0	1	0	0	1	0	0	0	1	0	0	0	0	1	0	0	0	9	dispensable
pan_gene_32564	pan_gene_97091	Ear_row_number;Stalk_strength;Tassel_length	Nodes_above_ear;Photoperiod_growing-degree_days_to_anthesis;Stalk_strength	1	0	1	0	0	0	0	0	1	0	0	0	1	0	0	1	0	1	0	1	0	0	0	0	0	1	8	dispensable
pan_gene_32565	pan_gene_4712	Ear_row_number;Stalk_strength;Tassel_length	Stalk_strength	1	1	1	1	1	1	1	1	1	1	1	1	1	1	1	1	1	1	0	1	1	1	1	1	0	1	24	core
pan_gene_32565	pan_gene_4833	Ear_row_number;Stalk_strength;Tassel_length	Stalk_strength	1	0	0	0	1	1	0	1	0	0	0	1	0	1	0	1	1	1	1	1	0	0	1	1	0	1	14	near-core
pan_gene_32566	pan_gene_5820	Ear_row_number;Height_per_day_(until_flowering);Plant_height;Stalk_strength	Chlorophyll_A;Days_to_anthesis;Days_to_silk;PCA_of_metabolites:_PC2;Stalk_strength;Tassel_branch_number	1	0	0	0	0	0	0	0	1	0	0	1	0	1	0	1	1	1	0	0	0	0	0	0	0	0	7	dispensable
pan_gene_3561	pan_gene_4888	Average_internode_length_(above_ear);Stalk_strength	Cob_diameter;Ear_row_number;Nodes_per_plant;Stalk_strength	0	0	0	0	0	0	0	0	0	0	0	0	0	0	0	1	0	0	0	0	0	0	0	0	0	0	1	private
pan_gene_3726	pan_gene_5832	Stalk_strength	Stalk_strength	1	0	1	1	1	1	1	1	1	1	1	1	1	1	1	1	0	1	1	1	1	1	1	1	0	1	23	core
pan_gene_3860	pan_gene_5441	Ear_height;Plant_height;Stalk_strength	Stalk_strength;Tassel_branch_number	0	0	0	0	0	0	0	0	0	0	0	0	1	0	0	0	0	0	0	0	0	0	0	0	0	1	2	dispensable
pan_gene_3867	pan_gene_4898	Stalk_strength	Cob_diameter;Stalk_strength	1	1	1	1	1	0	1	1	1	0	1	1	1	1	0	1	0	1	1	0	1	1	1	1	1	0	20	core
pan_gene_3867	pan_gene_5832	Stalk_strength	Stalk_strength	1	1	1	1	1	1	1	1	1	0	0	1	1	1	1	1	1	1	1	0	0	1	1	1	0	0	20	core
pan_gene_3867	pan_gene_9372	Stalk_strength	PCA_of_metabolites:_PC2;Stalk_strength;Sucrose	1	1	1	1	1	0	1	1	1	0	1	0	1	1	0	0	0	0	1	0	0	1	1	1	0	0	15	near-core
pan_gene_40942	pan_gene_639	Days_to_anthesis;Stalk_strength	Ear_height;Nitrate;Stalk_strength	0	0	0	0	0	0	0	0	0	0	0	0	0	0	0	0	0	0	0	0	0	1	0	0	0	0	1	private
pan_gene_4332	pan_gene_98122	Stalk_strength	Average_internode_length_(below_ear);Average_internode_length_(whole_plant);Days_to_silk;Plant_height;Ratio_of_ear_height_to_total_height;Stalk_strength	0	0	0	1	0	0	0	0	0	0	0	0	0	0	0	0	0	0	0	0	0	0	0	0	0	0	1	private
pan_gene_4537	pan_gene_584	Stalk_strength	Ratio_of_ear_height_to_total_height;Stalk_strength	1	1	0	1	1	1	1	0	1	0	0	0	1	0	0	0	1	0	0	0	1	0	1	0	0	0	11	near-core
pan_gene_4537	pan_gene_7481	Stalk_strength	Height_above_ear;Ratio_of_ear_height_to_total_height;Stalk_strength	1	0	0	1	0	0	0	0	0	0	0	0	0	0	0	0	0	1	0	0	0	0	0	0	0	0	3	dispensable
pan_gene_4540	pan_gene_8452	Nodes_to_ear;Photoperiod_Growing-degree_days_to_silk;Stalk_strength	Ear_height;Plant_height;Stalk_strength	0	0	0	0	0	0	0	0	0	0	0	1	0	0	0	0	0	0	0	0	0	0	0	0	0	0	1	private
pan_gene_4652	pan_gene_7481	Nodes_above_ear;Stalk_strength	Height_above_ear;Ratio_of_ear_height_to_total_height;Stalk_strength	1	0	0	0	0	0	0	0	0	0	0	0	0	0	0	0	0	0	0	0	0	0	0	0	0	0	1	private
pan_gene_4712	pan_gene_5832	Stalk_strength	Stalk_strength	1	0	0	0	0	0	0	0	0	0	0	0	0	0	0	0	0	0	0	1	0	0	0	0	0	0	2	dispensable
pan_gene_4712	pan_gene_9158	Stalk_strength	Anthesis-silking_interval;Glucose;Stalk_strength	1	0	0	0	0	0	0	0	0	0	0	0	0	0	0	0	0	0	0	0	0	0	0	0	0	0	1	private
pan_gene_4713	pan_gene_54875	Stalk_strength	Stalk_strength	1	0	0	0	0	0	0	0	0	0	0	0	0	0	0	0	0	0	0	0	0	0	0	0	0	0	1	private
pan_gene_4776	pan_gene_4888	Ear_row_number;Stalk_strength	Cob_diameter;Ear_row_number;Nodes_per_plant;Stalk_strength	1	1	1	0	1	1	1	0	1	1	1	1	0	1	1	1	1	0	1	1	1	1	0	1	1	1	21	core
pan_gene_4833	pan_gene_5440	Stalk_strength	Days_to_anthesis;Stalk_strength;Total_amino_acids	1	0	0	0	1	0	1	1	0	1	0	1	0	0	0	1	1	1	0	1	0	1	1	0	1	1	14	near-core
pan_gene_4898	pan_gene_5832	Cob_diameter;Stalk_strength	Stalk_strength	1	1	1	1	1	1	1	1	1	1	0	1	1	1	0	1	0	1	0	1	1	0	0	1	1	1	20	core
pan_gene_4898	pan_gene_7395	Cob_diameter;Stalk_strength	Stalk_strength	0	0	0	0	1	0	0	0	0	0	0	0	0	0	0	0	0	0	0	0	0	0	0	0	0	0	1	private
pan_gene_4898	pan_gene_7481	Cob_diameter;Stalk_strength	Height_above_ear;Ratio_of_ear_height_to_total_height;Stalk_strength	1	0	0	1	0	0	0	0	0	0	0	0	0	0	0	0	0	1	0	0	0	0	0	0	0	0	3	dispensable
pan_gene_4898	pan_gene_7701	Cob_diameter;Stalk_strength	Stalk_strength	1	1	0	0	0	0	0	0	0	0	1	0	0	1	1	0	1	1	0	0	1	0	0	1	1	0	10	dispensable
pan_gene_4898	pan_gene_9372	Cob_diameter;Stalk_strength	PCA_of_metabolites:_PC2;Stalk_strength;Sucrose	1	0	1	1	1	0	1	0	1	1	1	0	0	1	0	0	1	0	1	0	0	1	1	0	0	0	13	near-core
pan_gene_5300	pan_gene_7397	Chlorophyll_A;Glucose;Stalk_strength	Stalk_strength	1	0	0	1	0	0	0	1	1	0	1	0	1	0	1	0	1	0	0	1	1	1	1	0	1	1	14	near-core
pan_gene_5440	pan_gene_5832	Days_to_anthesis;Stalk_strength;Total_amino_acids	Stalk_strength	1	0	0	0	0	1	1	0	0	0	0	0	0	0	0	0	0	1	0	1	1	1	1	0	1	1	10	dispensable
pan_gene_54875	pan_gene_89065	Stalk_strength	Ear_height;Plant_height;Stalk_strength	1	0	0	0	0	0	0	0	0	0	0	0	0	0	0	0	0	0	0	0	0	0	0	0	0	0	1	private
pan_gene_5820	pan_gene_8452	Chlorophyll_A;Days_to_anthesis;Days_to_silk;PCA_of_metabolites:_PC2;Stalk_strength;Tassel_branch_number	Ear_height;Plant_height;Stalk_strength	0	0	0	0	0	0	0	0	0	0	0	1	0	1	0	1	1	1	0	0	0	0	0	0	0	0	5	dispensable
pan_gene_5832	pan_gene_9372	Stalk_strength	PCA_of_metabolites:_PC2;Stalk_strength;Sucrose	1	1	0	1	1	0	1	1	1	1	0	1	1	1	0	0	0	0	0	0	0	0	0	1	0	0	12	near-core
pan_gene_584	pan_gene_590	Ratio_of_ear_height_to_total_height;Stalk_strength	Stalk_strength	1	0	0	1	0	1	1	1	1	0	0	1	1	0	0	0	0	0	0	0	1	0	1	0	0	0	10	dispensable
pan_gene_584	pan_gene_8446	Ratio_of_ear_height_to_total_height;Stalk_strength	Ear_height;Nodes_per_plant;Nodes_to_ear;Stalk_strength;Tassel_branch_number	0	0	0	0	0	1	0	0	0	0	0	0	0	0	0	0	0	0	0	0	0	0	0	0	0	0	1	private
pan_gene_639	pan_gene_9120	Ear_height;Nitrate;Stalk_strength	Anthesis-silking_interval;Days_to_silk;Ear_height;Ratio_of_ear_height_to_total_height;Stalk_strength	1	0	0	0	0	0	1	0	0	0	0	0	0	0	0	0	1	0	0	0	0	0	1	0	1	1	6	dispensable
pan_gene_7395	pan_gene_9372	Stalk_strength	PCA_of_metabolites:_PC2;Stalk_strength;Sucrose	0	0	0	0	1	0	0	0	0	0	0	0	0	0	0	0	0	0	0	0	0	0	0	0	0	0	1	private
pan_gene_7481	pan_gene_7599	Height_above_ear;Ratio_of_ear_height_to_total_height;Stalk_strength	Ear_height;Northern_Leaf_Blight;Stalk_strength;Starch	1	0	0	1	0	0	0	0	0	0	0	0	0	0	0	0	0	0	0	0	0	0	0	0	0	0	2	dispensable
pan_gene_7481	pan_gene_7701	Height_above_ear;Ratio_of_ear_height_to_total_height;Stalk_strength	Stalk_strength	1	0	0	0	1	0	0	0	0	0	0	0	0	0	0	1	0	0	0	0	0	0	0	0	0	0	3	dispensable
pan_gene_8053	pan_gene_9136	Days_to_silk;Stalk_strength	Days_to_silk;Fructose;Stalk_strength;Tassel_length	1	0	0	0	0	0	0	0	0	0	0	0	0	0	0	0	0	0	0	0	0	0	0	0	0	0	1	private
pan_gene_8829	pan_gene_8831	Anthesis-silking_interval;Height_above_ear;Nodes_to_ear;Ratio_of_ear_height_to_total_height;Stalk_strength	Anthesis-silking_interval;Nodes_to_ear;Stalk_strength	1	0	1	0	1	0	1	0	1	0	1	1	0	0	0	1	0	0	1	0	1	0	1	0	0	0	11	near-core
pan_gene_8829	pan_gene_97091	Anthesis-silking_interval;Height_above_ear;Nodes_to_ear;Ratio_of_ear_height_to_total_height;Stalk_strength	Nodes_above_ear;Photoperiod_growing-degree_days_to_anthesis;Stalk_strength	1	1	1	0	1	0	1	0	1	0	1	1	0	0	1	1	0	1	0	0	1	0	1	0	0	0	13	near-core
pan_gene_8831	pan_gene_97091	Anthesis-silking_interval;Nodes_to_ear;Stalk_strength	Nodes_above_ear;Photoperiod_growing-degree_days_to_anthesis;Stalk_strength	1	1	1	1	1	1	1	1	1	1	1	1	1	0	1	1	1	1	1	1	1	1	1	1	1	1	25	core
pan_gene_101676	pan_gene_32562	Ear_row_number;Stalk_strength	Height_per_day_(until_flowering);Nodes_per_plant;Stalk_strength;Tassel_length	0	1	1	0	0	0	1	0	1	0	0	0	0	0	0	0	0	0	0	0	0	0	1	1	0	0	6	dispensable
pan_gene_11049	pan_gene_18505	Nodes_above_ear;Stalk_strength	Stalk_strength;Starch	0	1	0	0	1	0	0	0	0	0	0	0	0	1	0	0	0	0	0	0	0	0	0	0	0	0	3	dispensable
pan_gene_11049	pan_gene_19115	Nodes_above_ear;Stalk_strength	Chlorophyll_B;Days_to_anthesis;Stalk_strength	0	1	0	0	0	0	0	0	0	0	0	0	0	0	0	0	0	0	0	0	0	0	0	0	0	0	1	private
pan_gene_11049	pan_gene_24941	Nodes_above_ear;Stalk_strength	Stalk_strength;Tassel_branch_number	0	1	1	0	0	0	0	0	0	0	0	0	0	0	0	0	0	0	0	0	1	0	0	0	0	0	3	dispensable
pan_gene_11049	pan_gene_30738	Nodes_above_ear;Stalk_strength	Average_internode_length_(below_ear);Leaf_width;Stalk_strength;Tassel_length	0	1	0	0	0	0	0	0	0	0	0	0	0	0	0	0	0	0	0	0	0	0	0	0	0	0	1	private
pan_gene_11295	pan_gene_3860	Stalk_strength	Ear_height;Plant_height;Stalk_strength	0	0	0	0	0	0	0	0	0	0	0	0	0	0	0	0	0	0	0	0	0	0	0	0	0	1	1	private
pan_gene_11295	pan_gene_5441	Stalk_strength	Stalk_strength;Tassel_branch_number	0	1	1	0	0	1	1	0	1	0	1	1	0	0	1	1	0	1	1	1	1	1	1	1	1	1	18	near-core
pan_gene_11295	pan_gene_7267	Stalk_strength	Stalk_strength	0	1	0	0	0	0	0	0	1	0	0	1	0	0	0	1	0	1	0	0	0	1	0	0	0	0	6	dispensable
pan_gene_11520	pan_gene_21238	Stalk_strength	Stalk_strength	0	1	0	0	0	0	1	0	0	0	0	0	0	0	0	0	0	0	0	0	1	0	1	0	0	0	4	dispensable
pan_gene_11520	pan_gene_5832	Stalk_strength	Stalk_strength	0	1	1	1	1	1	1	0	1	1	1	1	1	1	0	0	1	0	1	1	0	0	0	0	0	1	16	near-core
pan_gene_11520	pan_gene_590	Stalk_strength	Stalk_strength	0	1	0	0	0	1	0	0	1	0	0	0	0	0	0	0	0	0	1	0	0	0	0	0	0	1	5	dispensable
pan_gene_11593	pan_gene_26803	Days_to_anthesis;Stalk_strength	Days_to_silk;Stalk_strength	0	1	0	1	1	1	0	1	1	1	0	1	0	1	0	0	1	1	1	0	0	0	0	1	0	0	13	near-core
pan_gene_11593	pan_gene_7481	Days_to_anthesis;Stalk_strength	Height_above_ear;Ratio_of_ear_height_to_total_height;Stalk_strength	0	0	0	1	1	0	0	0	0	0	0	0	0	0	0	1	0	0	0	0	0	0	0	0	0	0	3	dispensable
pan_gene_11593	pan_gene_8446	Days_to_anthesis;Stalk_strength	Ear_height;Nodes_per_plant;Nodes_to_ear;Stalk_strength;Tassel_branch_number	0	0	0	0	0	0	0	0	0	0	0	0	0	0	0	0	1	1	0	0	1	0	0	0	0	0	3	dispensable
pan_gene_11598	pan_gene_14010	Average_internode_length_(above_ear);Days_to_anthesis;Days_to_silk;Malate;Nodes_to_ear;Stalk_strength	Stalk_strength	0	1	0	0	0	0	0	0	0	0	0	0	0	0	0	0	0	0	0	0	0	0	0	0	0	0	1	private
pan_gene_11598	pan_gene_24560	Average_internode_length_(above_ear);Days_to_anthesis;Days_to_silk;Malate;Nodes_to_ear;Stalk_strength	Chlorophyll_B;Stalk_strength	0	1	0	0	0	0	0	0	0	0	0	0	0	0	0	0	0	0	1	0	0	0	0	0	0	0	2	dispensable
pan_gene_11598	pan_gene_24952	Average_internode_length_(above_ear);Days_to_anthesis;Days_to_silk;Malate;Nodes_to_ear;Stalk_strength	Stalk_strength	0	1	1	1	0	0	0	0	0	0	1	1	0	0	0	0	0	0	1	0	1	0	1	0	0	1	9	dispensable
pan_gene_11598	pan_gene_27996	Average_internode_length_(above_ear);Days_to_anthesis;Days_to_silk;Malate;Nodes_to_ear;Stalk_strength	Average_internode_length_(above_ear);Cob_diameter;Stalk_strength;Starch	0	1	0	0	0	0	0	0	0	0	0	1	0	0	0	0	0	0	0	0	0	0	0	0	0	0	2	dispensable
pan_gene_11598	pan_gene_590	Average_internode_length_(above_ear);Days_to_anthesis;Days_to_silk;Malate;Nodes_to_ear;Stalk_strength	Stalk_strength	0	1	0	0	0	0	0	0	0	0	0	0	0	0	0	0	0	0	0	0	0	0	0	0	0	0	1	private
pan_gene_11971	pan_gene_15788	Days_to_silk;Glutamate;Leaf_length;Leaf_width;PCA_of_metabolites:_PC1;Photoperiod_Growing-degree_days_to_silk;Photoperiod_growing-degree_days_to_anthesis;Protein;Stalk_strength	Stalk_strength	0	1	0	0	0	0	0	0	0	0	0	1	0	0	0	0	0	0	0	0	0	0	0	0	0	0	2	dispensable
pan_gene_1225	pan_gene_28459	Stalk_strength	Stalk_strength	0	1	1	1	1	1	1	0	1	1	1	1	1	1	1	1	1	1	0	1	1	1	1	0	1	1	22	core
pan_gene_1225	pan_gene_7599	Stalk_strength	Ear_height;Northern_Leaf_Blight;Stalk_strength;Starch	0	1	0	1	0	0	0	0	0	0	1	1	1	0	1	0	0	0	0	0	1	1	1	1	0	0	10	dispensable
pan_gene_13200	pan_gene_16221	Stalk_strength	Stalk_strength	0	0	1	0	0	0	1	0	0	0	0	0	0	0	0	0	0	1	0	0	0	0	1	0	0	0	4	dispensable
pan_gene_13200	pan_gene_17614	Stalk_strength	Nitrate;Stalk_strength	0	1	0	0	0	0	0	0	0	0	0	0	0	0	0	0	0	0	0	0	0	0	0	0	0	0	1	private
pan_gene_13200	pan_gene_24956	Stalk_strength	Days_to_anthesis;Days_to_silk;Stalk_strength	0	1	0	0	0	0	0	1	0	0	0	0	0	0	0	0	0	0	0	0	0	0	0	0	0	0	2	dispensable
pan_gene_13200	pan_gene_28436	Stalk_strength	Nodes_to_ear;Stalk_strength	0	1	1	0	0	0	1	1	0	0	0	0	0	1	0	1	0	0	0	0	1	0	1	1	0	1	10	dispensable
pan_gene_13200	pan_gene_31019	Stalk_strength	Stalk_strength	0	1	1	1	0	0	0	1	1	0	0	0	0	0	0	0	1	1	0	0	1	0	0	1	0	0	9	dispensable
pan_gene_13200	pan_gene_5832	Stalk_strength	Stalk_strength	0	1	0	0	0	0	0	0	0	0	0	0	0	0	0	0	0	0	0	0	0	0	0	0	0	0	1	private
pan_gene_13200	pan_gene_8396	Stalk_strength	Days_to_anthesis;Ear_height;Height_per_day_(until_flowering);Plant_height;Stalk_strength	0	1	0	0	0	1	0	0	1	0	0	1	1	0	0	0	0	0	0	0	0	0	1	1	0	1	8	dispensable
pan_gene_14010	pan_gene_19320	Stalk_strength	Nitrate;Stalk_strength	0	0	0	0	0	1	0	0	0	0	0	0	0	0	0	0	0	0	0	0	0	0	0	0	0	0	1	private
pan_gene_14010	pan_gene_20862	Stalk_strength	Stalk_strength	0	1	1	0	0	1	0	1	1	1	0	0	0	0	0	1	1	0	1	1	0	1	0	0	0	0	11	near-core
pan_gene_14010	pan_gene_24952	Stalk_strength	Stalk_strength	0	1	0	0	0	1	0	0	0	0	0	0	0	0	0	0	0	0	0	0	0	0	0	0	0	0	2	dispensable
pan_gene_14010	pan_gene_26803	Stalk_strength	Days_to_silk;Stalk_strength	0	1	0	0	1	1	0	0	1	0	0	0	0	0	0	0	0	0	0	0	0	0	0	0	0	0	4	dispensable
pan_gene_14010	pan_gene_28511	Stalk_strength	Stalk_strength	0	1	0	0	0	1	0	0	0	1	0	0	0	0	0	0	0	0	1	0	0	0	0	1	0	0	5	dispensable
pan_gene_14010	pan_gene_4711	Stalk_strength	Stalk_strength	0	1	0	0	0	0	0	0	0	0	0	0	0	0	0	0	0	0	0	0	0	0	0	0	0	0	1	private
pan_gene_14010	pan_gene_4898	Stalk_strength	Cob_diameter;Stalk_strength	0	1	0	0	0	1	0	0	0	0	0	0	0	0	0	0	0	0	0	0	0	0	0	0	0	0	2	dispensable
pan_gene_14010	pan_gene_590	Stalk_strength	Stalk_strength	0	1	1	0	0	1	0	0	1	0	0	1	0	0	0	1	0	1	1	1	0	1	0	0	0	1	11	near-core
pan_gene_14109	pan_gene_18457	Stalk_strength	Stalk_strength	0	1	0	0	0	0	0	0	0	0	0	0	0	0	0	0	0	0	0	0	0	0	0	0	0	0	1	private
pan_gene_14109	pan_gene_27696	Stalk_strength	Average_internode_length_(below_ear);Stalk_strength;Tassel_branch_number	0	1	0	0	0	0	0	0	0	0	0	0	0	0	0	0	0	0	0	0	0	0	0	0	0	0	1	private
pan_gene_14114	pan_gene_5302	Stalk_strength	Stalk_strength	0	1	0	0	0	0	1	0	0	0	0	0	0	0	0	0	0	0	0	0	1	0	0	0	0	0	3	dispensable
pan_gene_15788	pan_gene_18457	Stalk_strength	Stalk_strength	0	1	0	0	0	1	1	0	1	0	0	1	1	0	0	0	0	0	0	0	0	0	0	0	0	0	6	dispensable
pan_gene_15788	pan_gene_20845	Stalk_strength	Stalk_strength;Total_amino_acids	0	1	0	0	0	0	0	0	0	0	0	0	0	0	0	0	0	0	0	0	0	1	0	0	0	0	2	dispensable
pan_gene_15788	pan_gene_28436	Stalk_strength	Nodes_to_ear;Stalk_strength	0	1	0	0	0	0	0	0	0	0	0	0	0	0	0	0	0	0	0	0	0	0	0	0	0	0	1	private
pan_gene_15788	pan_gene_31019	Stalk_strength	Stalk_strength	0	1	0	0	0	0	0	0	0	0	0	0	0	0	0	0	0	0	0	1	0	0	0	0	0	0	2	dispensable
pan_gene_16221	pan_gene_19741	Stalk_strength	Stalk_strength	0	0	0	0	0	0	0	0	0	0	0	0	0	0	0	0	0	1	0	0	0	0	0	0	0	0	1	private
pan_gene_16221	pan_gene_31019	Stalk_strength	Stalk_strength	0	0	1	0	0	0	0	0	0	0	0	0	0	0	0	0	0	1	0	0	0	0	0	0	0	0	2	dispensable
pan_gene_16221	pan_gene_32565	Stalk_strength	Ear_row_number;Stalk_strength;Tassel_length	0	0	0	0	0	0	1	0	0	0	0	0	0	0	0	0	0	1	0	0	0	0	1	0	0	0	3	dispensable
pan_gene_16221	pan_gene_5440	Stalk_strength	Days_to_anthesis;Stalk_strength;Total_amino_acids	0	0	0	0	0	0	0	0	0	0	0	0	0	0	0	0	0	1	0	0	0	0	0	0	0	0	1	private
pan_gene_16258	pan_gene_22397	Stalk_strength	Days_to_anthesis;Days_to_silk;Stalk_strength	0	1	0	1	1	0	1	1	1	1	0	0	1	0	0	1	0	0	0	0	0	1	0	0	1	0	11	near-core
pan_gene_16258	pan_gene_23002	Stalk_strength	Days_to_anthesis;Days_to_silk;Nodes_per_plant;Stalk_strength	0	1	1	1	1	0	1	0	0	0	0	1	0	0	0	1	1	0	0	0	1	0	0	1	0	0	10	dispensable
pan_gene_16258	pan_gene_25072	Stalk_strength	Stalk_strength	0	0	0	1	0	0	0	1	1	0	0	1	0	1	1	0	0	0	0	0	1	0	0	0	1	0	8	dispensable
pan_gene_16258	pan_gene_25134	Stalk_strength	Nodes_to_ear;Stalk_strength	0	1	0	0	0	0	0	0	1	0	0	0	0	0	0	0	0	0	0	0	1	0	0	0	0	0	3	dispensable
pan_gene_16258	pan_gene_4406	Stalk_strength	Average_internode_length_(above_ear);Average_internode_length_(below_ear);Average_internode_length_(whole_plant);Height_above_ear;Height_per_day_(until_flowering);Leaf_length;Plant_height;Stalk_strength;Tassel_length	0	0	0	0	0	0	0	0	0	0	0	0	0	0	0	0	0	0	0	0	0	0	0	0	0	1	1	private
pan_gene_16258	pan_gene_4712	Stalk_strength	Stalk_strength	0	1	0	0	0	0	0	1	0	0	0	0	0	0	0	0	0	0	1	0	0	0	0	0	0	0	3	dispensable
pan_gene_16258	pan_gene_5440	Stalk_strength	Days_to_anthesis;Stalk_strength;Total_amino_acids	0	0	0	0	0	0	0	1	0	0	0	0	0	0	0	0	0	0	0	0	0	0	0	0	0	0	1	private
pan_gene_16258	pan_gene_5832	Stalk_strength	Stalk_strength	0	1	0	1	1	0	1	0	1	0	1	0	0	0	1	1	0	0	0	0	0	1	0	1	0	0	10	dispensable
pan_gene_16258	pan_gene_8286	Stalk_strength	Average_internode_length_(below_ear);Days_to_silk;Photoperiod_growing-degree_days_to_anthesis;Stalk_strength	0	1	0	1	1	0	0	1	1	0	1	1	0	1	1	0	1	0	0	0	1	0	0	0	0	0	11	near-core
pan_gene_16259	pan_gene_17579	Height_above_ear;Height_per_day_(until_flowering);Plant_height;Stalk_strength	Stalk_strength	0	1	0	1	0	0	1	1	0	1	0	0	0	0	0	0	0	0	0	0	1	0	1	0	0	0	7	dispensable
pan_gene_16259	pan_gene_19320	Height_above_ear;Height_per_day_(until_flowering);Plant_height;Stalk_strength	Nitrate;Stalk_strength	0	0	0	0	1	1	0	0	0	0	0	1	0	0	1	0	0	0	1	0	0	0	0	0	0	0	5	dispensable
pan_gene_16259	pan_gene_24941	Height_above_ear;Height_per_day_(until_flowering);Plant_height;Stalk_strength	Stalk_strength;Tassel_branch_number	0	1	0	0	0	0	0	1	0	0	0	0	0	0	0	0	0	0	0	0	0	0	0	0	0	0	2	dispensable
pan_gene_16259	pan_gene_24952	Height_above_ear;Height_per_day_(until_flowering);Plant_height;Stalk_strength	Stalk_strength	0	1	1	0	0	1	0	0	0	1	0	0	0	0	0	0	0	0	0	0	0	0	0	0	1	0	5	dispensable
pan_gene_16259	pan_gene_27704	Height_above_ear;Height_per_day_(until_flowering);Plant_height;Stalk_strength	Chlorophyll_A;Days_to_anthesis;Ratio_of_ear_height_to_total_height;Stalk_strength	0	0	0	0	1	0	0	0	0	0	0	0	0	1	0	0	0	0	0	0	0	0	0	0	0	0	2	dispensable
pan_gene_16259	pan_gene_28436	Height_above_ear;Height_per_day_(until_flowering);Plant_height;Stalk_strength	Nodes_to_ear;Stalk_strength	0	1	1	1	1	1	0	1	0	0	1	0	0	0	0	0	0	0	0	0	0	1	0	0	0	0	8	dispensable
pan_gene_16259	pan_gene_28529	Height_above_ear;Height_per_day_(until_flowering);Plant_height;Stalk_strength	Stalk_strength	0	1	1	0	1	1	0	0	0	0	0	0	0	0	0	0	0	0	0	0	0	0	0	0	0	0	4	dispensable
pan_gene_16259	pan_gene_3867	Height_above_ear;Height_per_day_(until_flowering);Plant_height;Stalk_strength	Stalk_strength	0	1	1	1	1	1	1	1	1	1	0	0	1	1	0	0	0	1	0	0	0	0	1	1	1	1	16	near-core
pan_gene_16259	pan_gene_584	Height_above_ear;Height_per_day_(until_flowering);Plant_height;Stalk_strength	Ratio_of_ear_height_to_total_height;Stalk_strength	0	1	0	1	1	1	1	1	1	1	0	0	1	0	0	1	1	0	0	0	0	1	1	0	0	1	14	near-core
pan_gene_16259	pan_gene_8405	Height_above_ear;Height_per_day_(until_flowering);Plant_height;Stalk_strength	Nodes_per_plant;Stalk_strength	0	0	0	0	0	0	0	0	0	0	0	0	0	0	0	0	0	0	0	0	0	0	0	1	0	0	1	private
pan_gene_16357	pan_gene_24538	Stalk_strength	Leaf_length;Leaf_width;Stalk_strength;Tassel_branch_number	0	1	1	0	0	1	1	1	1	1	1	0	0	0	0	1	0	0	1	1	0	1	0	1	0	0	13	near-core
pan_gene_16357	pan_gene_4776	Stalk_strength	Ear_row_number;Stalk_strength	0	1	0	0	1	0	0	0	0	1	0	1	0	0	1	1	0	0	1	1	1	0	0	0	0	0	9	dispensable
pan_gene_16357	pan_gene_54875	Stalk_strength	Stalk_strength	0	1	0	0	0	0	0	0	0	1	0	1	0	0	0	0	0	0	0	0	0	0	1	0	0	0	4	dispensable
pan_gene_16569	pan_gene_24560	Stalk_strength	Chlorophyll_B;Stalk_strength	0	0	0	0	1	1	0	0	0	0	0	0	0	0	0	0	0	0	0	0	0	0	0	0	0	0	2	dispensable
pan_gene_16569	pan_gene_29154	Stalk_strength	Ear_height;Stalk_strength	0	0	0	0	1	1	0	0	0	0	0	0	0	0	1	0	0	1	0	1	1	0	1	1	0	0	8	dispensable
pan_gene_16569	pan_gene_3867	Stalk_strength	Stalk_strength	0	0	0	0	0	0	0	0	0	0	0	0	0	0	0	0	0	1	0	0	0	0	0	0	0	0	1	private
pan_gene_16569	pan_gene_7599	Stalk_strength	Ear_height;Northern_Leaf_Blight;Stalk_strength;Starch	0	0	0	0	0	0	0	0	0	1	0	0	0	0	1	0	0	0	0	0	1	0	1	1	0	0	5	dispensable
pan_gene_16674	pan_gene_54875	Southern_leaf_blight;Stalk_strength;Starch	Stalk_strength	0	1	0	0	0	0	0	0	0	0	0	0	0	0	0	0	1	0	0	0	0	0	0	0	0	0	2	dispensable
pan_gene_17579	pan_gene_19115	Stalk_strength	Chlorophyll_B;Days_to_anthesis;Stalk_strength	0	1	0	0	1	0	1	1	1	0	0	0	1	0	0	0	0	0	0	0	1	0	1	0	0	0	8	dispensable
pan_gene_17579	pan_gene_24941	Stalk_strength	Stalk_strength;Tassel_branch_number	0	1	0	0	1	0	0	1	0	0	0	1	0	0	0	0	0	0	0	0	1	0	1	0	0	1	7	dispensable
pan_gene_17579	pan_gene_24952	Stalk_strength	Stalk_strength	0	1	0	1	0	0	1	0	1	0	0	0	0	0	0	0	0	1	0	0	1	0	1	1	0	1	9	dispensable
pan_gene_17579	pan_gene_24958	Stalk_strength	Days_to_silk;Glutamate;Stalk_strength	0	1	0	0	0	0	0	0	0	0	0	0	0	0	0	0	1	0	0	0	0	0	0	0	0	0	2	dispensable
pan_gene_17579	pan_gene_28436	Stalk_strength	Nodes_to_ear;Stalk_strength	0	1	1	0	1	0	1	1	1	0	0	0	0	0	0	1	0	0	0	0	1	0	1	1	0	0	10	dispensable
pan_gene_17579	pan_gene_28954	Stalk_strength	Stalk_strength	0	0	0	0	1	0	0	0	0	0	0	0	0	0	0	1	0	0	0	1	0	0	0	0	1	0	4	dispensable
pan_gene_17614	pan_gene_27696	Nitrate;Stalk_strength	Average_internode_length_(below_ear);Stalk_strength;Tassel_branch_number	0	1	0	0	0	0	0	0	0	1	0	1	0	1	0	1	0	0	0	0	0	0	0	0	0	0	5	dispensable
pan_gene_17614	pan_gene_31019	Nitrate;Stalk_strength	Stalk_strength	0	1	0	0	1	0	0	0	1	0	0	0	0	0	0	0	0	0	0	1	0	0	0	0	0	0	4	dispensable
pan_gene_17614	pan_gene_32548	Nitrate;Stalk_strength	Chlorophyll_B;Ear_row_number;Nitrate;Nodes_above_ear;Plant_height;Stalk_strength	0	1	0	1	1	0	1	0	0	1	0	1	0	0	0	1	0	1	0	1	0	0	0	0	1	1	11	near-core
pan_gene_17614	pan_gene_4712	Nitrate;Stalk_strength	Stalk_strength	0	1	0	1	1	0	0	0	0	0	0	0	1	1	0	1	0	0	0	0	0	0	0	0	0	0	6	dispensable
pan_gene_17614	pan_gene_8396	Nitrate;Stalk_strength	Days_to_anthesis;Ear_height;Height_per_day_(until_flowering);Plant_height;Stalk_strength	0	1	0	1	1	0	0	0	1	1	0	0	1	1	0	1	0	0	0	0	0	0	0	0	0	0	8	dispensable
pan_gene_18457	pan_gene_19118	Stalk_strength	Ear_height;Stalk_strength;Tassel_length	0	1	0	1	0	0	0	0	0	0	0	0	0	0	0	0	0	0	0	0	0	0	0	0	0	0	2	dispensable
pan_gene_18457	pan_gene_31019	Stalk_strength	Stalk_strength	0	1	0	1	0	0	0	1	0	0	0	0	0	0	0	0	0	1	0	0	0	0	0	0	0	0	4	dispensable
pan_gene_19067	pan_gene_19351	Leaf_length;PCA_of_metabolites:_PC2;Stalk_strength;Tassel_branch_number	Stalk_strength	0	0	0	0	0	0	0	0	0	0	0	1	1	0	0	0	0	0	0	0	0	0	0	0	0	0	2	dispensable
pan_gene_19115	pan_gene_19118	Chlorophyll_B;Days_to_anthesis;Stalk_strength	Ear_height;Stalk_strength;Tassel_length	0	1	0	1	1	0	0	0	0	0	1	0	0	0	0	0	0	0	1	0	1	0	0	0	0	0	6	dispensable
pan_gene_19115	pan_gene_28436	Chlorophyll_B;Days_to_anthesis;Stalk_strength	Nodes_to_ear;Stalk_strength	0	1	0	1	1	0	1	1	1	0	0	0	1	1	1	1	0	0	1	1	1	0	1	0	0	0	14	near-core
pan_gene_19115	pan_gene_28529	Chlorophyll_B;Days_to_anthesis;Stalk_strength	Stalk_strength	0	1	0	1	1	0	0	0	0	0	0	0	0	1	0	0	0	0	0	0	0	0	0	0	0	0	4	dispensable
pan_gene_19115	pan_gene_30738	Chlorophyll_B;Days_to_anthesis;Stalk_strength	Average_internode_length_(below_ear);Leaf_width;Stalk_strength;Tassel_length	0	1	0	1	1	0	1	1	0	1	1	0	1	0	0	1	0	1	0	0	1	0	0	0	1	0	12	near-core
pan_gene_19115	pan_gene_584	Chlorophyll_B;Days_to_anthesis;Stalk_strength	Ratio_of_ear_height_to_total_height;Stalk_strength	0	1	1	0	0	0	0	1	0	0	0	0	1	0	1	1	0	0	1	0	1	0	1	0	0	0	9	dispensable
pan_gene_19118	pan_gene_24956	Ear_height;Stalk_strength;Tassel_length	Days_to_anthesis;Days_to_silk;Stalk_strength	0	1	0	0	0	0	0	0	0	0	0	0	0	0	0	0	0	0	0	0	0	0	0	0	0	0	1	private
pan_gene_19118	pan_gene_24958	Ear_height;Stalk_strength;Tassel_length	Days_to_silk;Glutamate;Stalk_strength	0	1	0	0	0	0	0	0	0	0	0	0	0	0	0	0	0	0	0	0	0	0	0	0	0	0	1	private
pan_gene_19118	pan_gene_28436	Ear_height;Stalk_strength;Tassel_length	Nodes_to_ear;Stalk_strength	0	1	0	0	0	0	0	0	0	0	0	0	0	1	0	0	0	0	0	0	0	0	1	0	0	0	3	dispensable
pan_gene_19118	pan_gene_31019	Ear_height;Stalk_strength;Tassel_length	Stalk_strength	0	1	0	0	0	0	0	0	1	0	0	0	0	0	0	0	1	0	0	0	0	0	0	0	0	0	3	dispensable
pan_gene_19320	pan_gene_21641	Nitrate;Stalk_strength	Leaf_width;Stalk_strength	0	0	0	0	1	1	0	0	0	0	0	0	0	0	0	0	0	0	0	0	0	0	0	0	0	0	2	dispensable
pan_gene_19320	pan_gene_584	Nitrate;Stalk_strength	Ratio_of_ear_height_to_total_height;Stalk_strength	0	0	0	0	1	1	0	0	0	0	0	1	0	1	1	0	0	0	0	0	0	0	0	0	0	0	5	dispensable
pan_gene_19320	pan_gene_590	Nitrate;Stalk_strength	Stalk_strength	0	0	0	0	0	1	0	0	0	0	0	1	0	1	1	1	0	0	1	0	0	0	0	0	0	0	6	dispensable
pan_gene_19350	pan_gene_24560	Stalk_strength	Chlorophyll_B;Stalk_strength	0	0	0	0	0	0	0	0	0	0	0	0	1	0	0	0	0	0	0	0	0	0	0	0	0	0	1	private
pan_gene_19350	pan_gene_24956	Stalk_strength	Days_to_anthesis;Days_to_silk;Stalk_strength	0	0	1	0	0	0	0	0	0	0	0	0	0	0	0	0	0	0	0	0	0	0	0	0	0	0	1	private
pan_gene_19350	pan_gene_28529	Stalk_strength	Stalk_strength	0	0	1	0	0	1	0	0	0	1	0	0	1	0	0	1	0	0	0	1	0	0	0	0	0	0	6	dispensable
pan_gene_19350	pan_gene_3867	Stalk_strength	Stalk_strength	0	0	0	0	0	0	0	0	0	0	0	0	1	0	0	0	0	0	0	0	0	0	0	0	0	0	1	private
pan_gene_19706	pan_gene_8395	Stalk_strength	Days_to_anthesis;Ear_height;Height_per_day_(until_flowering);Nodes_per_plant;Plant_height;Stalk_strength;Tassel_length	0	1	0	0	0	0	0	0	0	0	0	0	0	0	0	0	0	0	0	0	0	0	0	0	0	0	1	private
pan_gene_19741	pan_gene_25134	Stalk_strength	Nodes_to_ear;Stalk_strength	0	1	0	0	0	0	0	0	0	1	0	0	1	0	0	1	1	0	0	0	0	0	0	0	0	0	5	dispensable
pan_gene_19741	pan_gene_27696	Stalk_strength	Average_internode_length_(below_ear);Stalk_strength;Tassel_branch_number	0	1	0	0	0	0	0	0	0	1	0	0	0	0	0	0	0	0	0	0	0	0	0	0	0	0	2	dispensable
pan_gene_19741	pan_gene_32548	Stalk_strength	Chlorophyll_B;Ear_row_number;Nitrate;Nodes_above_ear;Plant_height;Stalk_strength	0	1	0	1	0	0	1	0	0	0	0	0	1	0	0	0	0	1	0	0	0	0	0	0	0	1	6	dispensable
pan_gene_19741	pan_gene_8286	Stalk_strength	Average_internode_length_(below_ear);Days_to_silk;Photoperiod_growing-degree_days_to_anthesis;Stalk_strength	0	1	0	0	0	0	0	0	0	0	0	0	0	0	0	0	0	0	0	0	0	0	0	0	0	0	1	private
pan_gene_20862	pan_gene_21238	Stalk_strength	Stalk_strength	0	1	0	0	0	0	0	0	0	0	0	0	0	0	0	0	0	0	0	0	0	0	0	0	0	0	1	private
pan_gene_20862	pan_gene_22397	Stalk_strength	Days_to_anthesis;Days_to_silk;Stalk_strength	0	1	1	1	1	1	1	1	1	0	1	1	1	1	1	1	1	1	0	1	1	0	1	0	0	1	20	core
pan_gene_20862	pan_gene_25134	Stalk_strength	Nodes_to_ear;Stalk_strength	0	1	0	1	1	0	0	0	1	0	1	0	0	0	0	1	0	0	0	0	0	0	1	0	0	0	7	dispensable
pan_gene_20862	pan_gene_32401	Stalk_strength	Stalk_strength	0	0	0	0	1	0	0	0	0	0	0	0	0	0	0	0	0	0	0	0	0	0	0	0	0	0	1	private
pan_gene_20862	pan_gene_4711	Stalk_strength	Stalk_strength	0	1	0	0	0	0	0	0	0	0	1	0	0	0	0	0	0	0	0	0	0	0	1	0	0	0	3	dispensable
pan_gene_20862	pan_gene_5832	Stalk_strength	Stalk_strength	0	1	1	1	1	1	1	1	1	1	0	1	1	1	1	1	0	0	1	1	1	1	1	0	1	1	21	core
pan_gene_20862	pan_gene_590	Stalk_strength	Stalk_strength	0	1	1	1	0	1	1	1	1	0	0	1	0	0	0	1	0	0	0	0	1	1	0	0	1	1	13	near-core
pan_gene_20862	pan_gene_7481	Stalk_strength	Height_above_ear;Ratio_of_ear_height_to_total_height;Stalk_strength	0	0	0	1	0	0	0	0	0	0	0	0	0	0	0	0	0	0	0	0	0	0	0	0	0	0	1	private
pan_gene_20862	pan_gene_8446	Stalk_strength	Ear_height;Nodes_per_plant;Nodes_to_ear;Stalk_strength;Tassel_branch_number	0	0	0	0	0	1	0	0	0	0	0	0	0	0	0	1	0	1	0	0	1	0	0	0	0	0	4	dispensable
pan_gene_21641	pan_gene_22397	Leaf_width;Stalk_strength	Days_to_anthesis;Days_to_silk;Stalk_strength	0	1	0	1	1	0	1	1	0	0	0	0	1	0	0	0	0	0	1	0	0	0	1	0	0	0	8	dispensable
pan_gene_21641	pan_gene_22665	Leaf_width;Stalk_strength	Leaf_width;Stalk_strength	0	1	0	0	0	0	0	0	0	0	0	0	0	0	1	0	0	0	0	0	0	0	0	0	0	0	2	dispensable
pan_gene_21641	pan_gene_3867	Leaf_width;Stalk_strength	Stalk_strength	0	1	0	1	1	1	0	0	0	1	1	0	1	0	0	0	0	1	1	0	0	1	1	1	0	0	12	near-core
pan_gene_21641	pan_gene_9372	Leaf_width;Stalk_strength	PCA_of_metabolites:_PC2;Stalk_strength;Sucrose	0	1	0	1	1	0	0	0	0	0	1	0	0	1	0	0	0	0	1	0	0	1	1	0	0	0	8	dispensable
pan_gene_22397	pan_gene_25134	Days_to_anthesis;Days_to_silk;Stalk_strength	Nodes_to_ear;Stalk_strength	0	1	0	1	0	0	0	0	1	0	0	0	0	0	0	0	0	0	0	0	0	0	1	0	0	0	4	dispensable
pan_gene_22397	pan_gene_28459	Days_to_anthesis;Days_to_silk;Stalk_strength	Stalk_strength	0	1	0	1	0	1	1	0	1	0	1	1	0	1	0	0	0	1	0	0	0	0	0	0	0	0	9	dispensable
pan_gene_22397	pan_gene_28511	Days_to_anthesis;Days_to_silk;Stalk_strength	Stalk_strength	0	1	0	1	1	0	1	1	1	0	1	1	1	1	0	0	0	1	0	0	1	0	1	0	0	1	14	near-core
pan_gene_22397	pan_gene_28529	Days_to_anthesis;Days_to_silk;Stalk_strength	Stalk_strength	0	1	0	0	0	1	0	1	0	0	0	0	1	0	0	0	0	0	0	0	0	0	0	0	0	0	4	dispensable
pan_gene_22397	pan_gene_3726	Days_to_anthesis;Days_to_silk;Stalk_strength	Stalk_strength	0	1	0	1	1	0	1	1	1	0	0	1	1	1	0	1	0	1	0	0	0	1	1	0	0	0	13	near-core
pan_gene_22397	pan_gene_3867	Days_to_anthesis;Days_to_silk;Stalk_strength	Stalk_strength	0	1	1	1	1	0	1	1	1	1	1	1	1	1	0	1	0	1	1	0	0	1	1	0	1	0	18	near-core
pan_gene_22397	pan_gene_4898	Days_to_anthesis;Days_to_silk;Stalk_strength	Cob_diameter;Stalk_strength	0	1	1	1	1	1	1	1	1	0	1	0	1	1	1	1	0	1	1	1	0	0	1	0	0	1	18	near-core
pan_gene_22397	pan_gene_5832	Days_to_anthesis;Days_to_silk;Stalk_strength	Stalk_strength	0	1	1	1	1	1	1	1	1	0	0	1	1	1	0	0	0	1	0	1	1	0	1	0	0	0	15	near-core
pan_gene_22397	pan_gene_7701	Days_to_anthesis;Days_to_silk;Stalk_strength	Stalk_strength	0	1	0	0	0	0	0	0	0	0	0	0	0	1	1	0	0	1	0	0	1	0	0	0	0	0	5	dispensable
pan_gene_22397	pan_gene_8446	Days_to_anthesis;Days_to_silk;Stalk_strength	Ear_height;Nodes_per_plant;Nodes_to_ear;Stalk_strength;Tassel_branch_number	0	0	0	0	0	0	0	0	0	0	0	0	0	0	0	1	0	1	0	0	1	0	0	0	0	0	3	dispensable
pan_gene_22397	pan_gene_9372	Days_to_anthesis;Days_to_silk;Stalk_strength	PCA_of_metabolites:_PC2;Stalk_strength;Sucrose	0	1	0	1	1	0	1	0	1	0	1	0	1	0	0	0	0	0	1	0	0	0	0	0	0	0	8	dispensable
pan_gene_22415	pan_gene_25036	Stalk_strength	Stalk_strength	0	1	0	0	1	0	1	1	1	0	0	0	0	0	0	0	1	0	0	0	0	0	0	0	0	0	6	dispensable
pan_gene_22415	pan_gene_4776	Stalk_strength	Ear_row_number;Stalk_strength	0	1	1	0	0	0	1	1	1	0	0	1	0	0	0	0	1	1	1	1	1	0	0	0	0	0	11	near-core
pan_gene_22665	pan_gene_3726	Leaf_width;Stalk_strength	Stalk_strength	0	1	0	0	0	0	0	0	0	0	0	0	0	0	0	0	0	0	0	0	0	0	0	0	0	0	1	private
pan_gene_22665	pan_gene_3867	Leaf_width;Stalk_strength	Stalk_strength	0	1	0	1	0	0	0	0	0	0	0	0	0	0	1	0	0	0	0	0	0	0	0	0	0	0	3	dispensable
pan_gene_22665	pan_gene_4537	Leaf_width;Stalk_strength	Stalk_strength	0	1	0	1	0	0	0	0	0	0	0	0	0	0	0	0	0	0	0	1	0	0	1	0	0	0	4	dispensable
pan_gene_23002	pan_gene_25072	Days_to_anthesis;Days_to_silk;Nodes_per_plant;Stalk_strength	Stalk_strength	0	0	0	1	0	0	0	0	1	1	0	1	0	0	1	1	0	0	0	0	0	0	0	0	0	0	6	dispensable
pan_gene_23002	pan_gene_25134	Days_to_anthesis;Days_to_silk;Nodes_per_plant;Stalk_strength	Nodes_to_ear;Stalk_strength	0	1	0	1	0	0	0	0	0	1	0	1	0	0	0	0	0	0	0	0	1	0	1	0	0	0	6	dispensable
pan_gene_23002	pan_gene_27696	Days_to_anthesis;Days_to_silk;Nodes_per_plant;Stalk_strength	Average_internode_length_(below_ear);Stalk_strength;Tassel_branch_number	0	1	1	0	1	0	1	1	1	1	0	0	0	0	0	0	0	0	0	0	0	1	0	0	0	0	8	dispensable
pan_gene_23002	pan_gene_4712	Days_to_anthesis;Days_to_silk;Nodes_per_plant;Stalk_strength	Stalk_strength	0	1	0	0	0	0	0	0	0	0	0	0	0	0	0	0	0	0	0	0	0	0	0	0	0	0	1	private
pan_gene_23002	pan_gene_5832	Days_to_anthesis;Days_to_silk;Nodes_per_plant;Stalk_strength	Stalk_strength	0	1	0	1	1	1	1	0	0	1	0	0	0	0	0	0	0	0	0	0	1	0	1	1	0	0	9	dispensable
pan_gene_23002	pan_gene_8286	Days_to_anthesis;Days_to_silk;Nodes_per_plant;Stalk_strength	Average_internode_length_(below_ear);Days_to_silk;Photoperiod_growing-degree_days_to_anthesis;Stalk_strength	0	1	0	1	1	0	0	0	0	1	0	1	0	0	0	0	0	0	0	0	1	0	0	0	0	0	6	dispensable
pan_gene_23866	pan_gene_4779	Stalk_strength	Stalk_strength	0	1	0	0	0	0	0	0	0	0	0	0	0	0	0	0	0	0	0	0	0	0	0	0	0	0	1	private
pan_gene_24382	pan_gene_28163	Stalk_strength;Tassel_length;Total_amino_acids	Stalk_strength	0	1	0	0	0	0	0	0	0	0	0	0	0	0	0	0	0	0	0	0	0	0	0	0	0	0	1	private
pan_gene_24489	pan_gene_59791	Stalk_strength	100_Kernel_weight;Days_to_silk;Northern_Leaf_Blight;Stalk_strength	0	1	0	0	0	0	0	0	0	0	0	0	0	0	0	0	0	0	0	0	0	0	0	0	0	0	1	private
pan_gene_24531	pan_gene_25072	Stalk_strength	Stalk_strength	0	0	0	0	0	0	0	0	0	1	0	0	0	0	0	1	0	0	0	0	0	0	0	0	0	1	3	dispensable
pan_gene_24531	pan_gene_27696	Stalk_strength	Average_internode_length_(below_ear);Stalk_strength;Tassel_branch_number	0	1	0	0	0	0	0	0	0	1	0	0	0	1	0	1	0	0	0	0	0	0	0	0	0	0	4	dispensable
pan_gene_24531	pan_gene_4712	Stalk_strength	Stalk_strength	0	1	0	1	1	0	0	0	1	0	0	0	0	1	0	1	0	0	0	0	0	0	0	0	0	0	6	dispensable
pan_gene_24531	pan_gene_4833	Stalk_strength	Stalk_strength	0	1	0	1	1	0	1	0	1	1	1	1	1	1	0	1	0	1	0	0	0	0	0	1	1	0	14	near-core
pan_gene_24538	pan_gene_4776	Leaf_length;Leaf_width;Stalk_strength;Tassel_branch_number	Ear_row_number;Stalk_strength	0	1	0	0	1	0	0	0	0	1	1	1	0	0	1	1	0	0	1	0	0	0	0	0	0	0	8	dispensable
pan_gene_24560	pan_gene_26803	Chlorophyll_B;Stalk_strength	Days_to_silk;Stalk_strength	0	1	1	1	1	1	1	0	1	1	1	1	1	1	1	1	0	1	1	1	1	1	1	1	1	1	23	core
pan_gene_24560	pan_gene_27715	Chlorophyll_B;Stalk_strength	Photoperiod_Growing-degree_days_to_silk;Photoperiod_growing-degree_days_to_anthesis;Stalk_strength;Sucrose	0	0	0	0	0	0	0	0	0	0	0	0	0	0	0	0	1	0	0	0	0	0	1	0	0	0	2	dispensable
pan_gene_24560	pan_gene_29154	Chlorophyll_B;Stalk_strength	Ear_height;Stalk_strength	0	1	0	1	1	1	0	1	1	0	0	1	0	1	0	0	0	0	1	0	0	1	0	1	0	0	11	near-core
pan_gene_24560	pan_gene_3867	Chlorophyll_B;Stalk_strength	Stalk_strength	0	1	0	1	0	1	0	1	1	0	1	0	1	0	0	0	0	1	1	0	0	1	0	1	1	0	12	near-core
pan_gene_24560	pan_gene_4026	Chlorophyll_B;Stalk_strength	Stalk_strength	0	1	0	0	0	1	0	0	1	0	0	0	0	0	0	0	0	0	0	0	0	0	0	1	0	0	4	dispensable
pan_gene_24560	pan_gene_4537	Chlorophyll_B;Stalk_strength	Stalk_strength	0	1	0	1	0	1	1	0	1	0	0	0	1	0	0	0	0	0	1	0	0	1	0	0	0	0	8	dispensable
pan_gene_24560	pan_gene_4779	Chlorophyll_B;Stalk_strength	Stalk_strength	0	1	0	0	0	0	1	0	0	0	0	0	0	0	0	0	0	0	0	0	0	0	0	1	0	0	3	dispensable
pan_gene_24560	pan_gene_7701	Chlorophyll_B;Stalk_strength	Stalk_strength	0	1	0	0	1	0	1	0	0	1	0	0	0	1	1	1	0	1	0	0	1	0	0	0	0	0	9	dispensable
pan_gene_24560	pan_gene_8446	Chlorophyll_B;Stalk_strength	Ear_height;Nodes_per_plant;Nodes_to_ear;Stalk_strength;Tassel_branch_number	0	0	0	0	0	0	0	0	0	0	0	0	0	0	0	0	0	1	0	0	1	0	0	0	0	0	2	dispensable
pan_gene_24941	pan_gene_24952	Stalk_strength;Tassel_branch_number	Stalk_strength	0	1	1	0	0	1	1	0	0	0	0	0	0	0	1	0	0	0	0	1	1	1	1	0	1	1	11	near-core
pan_gene_24941	pan_gene_24958	Stalk_strength;Tassel_branch_number	Days_to_silk;Glutamate;Stalk_strength	0	1	0	1	0	0	0	0	0	0	0	0	1	0	0	0	0	0	0	0	0	0	0	0	0	0	3	dispensable
pan_gene_24941	pan_gene_28529	Stalk_strength;Tassel_branch_number	Stalk_strength	0	1	1	1	1	0	0	0	1	0	0	0	0	1	0	0	0	0	0	0	0	1	0	0	1	1	9	dispensable
pan_gene_24941	pan_gene_30738	Stalk_strength;Tassel_branch_number	Average_internode_length_(below_ear);Leaf_width;Stalk_strength;Tassel_length	0	1	0	1	0	0	1	1	0	1	0	0	1	0	0	1	0	1	0	0	1	0	0	1	0	0	10	dispensable
pan_gene_24941	pan_gene_4898	Stalk_strength;Tassel_branch_number	Cob_diameter;Stalk_strength	0	1	0	0	0	1	0	1	0	0	0	0	0	0	1	0	0	0	1	0	0	1	0	0	0	0	6	dispensable
pan_gene_24952	pan_gene_28954	Stalk_strength	Stalk_strength	0	0	0	0	0	1	0	0	0	0	1	0	0	0	0	0	0	0	0	0	0	0	0	0	0	0	2	dispensable
pan_gene_24952	pan_gene_4898	Stalk_strength	Cob_diameter;Stalk_strength	0	1	0	0	0	1	0	0	0	0	1	0	1	0	0	0	0	0	0	0	0	1	0	0	0	0	5	dispensable
pan_gene_24952	pan_gene_590	Stalk_strength	Stalk_strength	0	1	0	0	0	0	0	0	0	0	0	0	0	0	0	0	0	0	0	0	0	1	0	0	0	0	2	dispensable
pan_gene_24952	pan_gene_7395	Stalk_strength	Stalk_strength	0	0	0	0	0	0	0	0	0	1	0	0	0	0	0	0	0	0	0	0	0	0	0	0	0	0	1	private
pan_gene_24958	pan_gene_28436	Days_to_silk;Glutamate;Stalk_strength	Nodes_to_ear;Stalk_strength	0	1	0	0	0	0	0	0	0	0	0	0	0	0	0	0	0	0	0	0	0	0	0	0	0	0	1	private
pan_gene_24960	pan_gene_32585	Days_to_silk;Stalk_strength	Days_to_silk;Plant_height;Stalk_strength	0	1	0	0	1	0	0	0	0	0	0	0	0	0	0	1	0	0	0	0	0	0	0	0	0	0	3	dispensable
pan_gene_24960	pan_gene_9161	Days_to_silk;Stalk_strength	Average_internode_length_(below_ear);Ratio_of_ear_height_to_total_height;Stalk_strength	0	1	0	1	0	0	0	0	0	0	0	0	0	0	0	0	0	0	0	0	0	0	0	0	0	0	2	dispensable
pan_gene_25072	pan_gene_28421	Stalk_strength	Stalk_strength	0	0	1	0	0	0	0	0	0	0	0	0	1	0	0	0	1	0	0	0	0	1	0	0	0	1	5	dispensable
pan_gene_25072	pan_gene_4833	Stalk_strength	Stalk_strength	0	0	0	0	0	0	0	0	0	1	0	1	1	0	0	1	0	0	0	0	0	1	0	0	0	0	5	dispensable
pan_gene_25072	pan_gene_5440	Stalk_strength	Days_to_anthesis;Stalk_strength;Total_amino_acids	0	0	0	0	0	0	0	0	0	1	0	0	0	0	0	0	0	0	0	1	0	0	0	0	1	0	3	dispensable
pan_gene_25072	pan_gene_8286	Stalk_strength	Average_internode_length_(below_ear);Days_to_silk;Photoperiod_growing-degree_days_to_anthesis;Stalk_strength	0	0	1	1	0	0	0	1	1	1	1	1	1	1	1	1	0	0	0	0	0	1	1	0	0	0	13	near-core
pan_gene_25134	pan_gene_4712	Nodes_to_ear;Stalk_strength	Stalk_strength	0	1	0	0	0	0	0	0	0	0	0	0	0	0	0	0	0	0	0	0	0	0	0	0	0	0	1	private
pan_gene_25134	pan_gene_5440	Nodes_to_ear;Stalk_strength	Days_to_anthesis;Stalk_strength;Total_amino_acids	0	0	0	0	0	0	1	0	0	1	0	0	0	0	0	0	1	0	0	0	0	0	1	0	0	1	5	dispensable
pan_gene_25134	pan_gene_5832	Nodes_to_ear;Stalk_strength	Stalk_strength	0	1	0	1	0	0	0	1	1	0	1	0	0	0	0	1	0	0	0	0	0	1	1	0	0	1	9	dispensable
pan_gene_25134	pan_gene_8286	Nodes_to_ear;Stalk_strength	Average_internode_length_(below_ear);Days_to_silk;Photoperiod_growing-degree_days_to_anthesis;Stalk_strength	0	1	0	1	1	0	0	0	1	1	1	1	1	0	1	0	0	0	0	0	1	1	1	1	0	0	13	near-core
pan_gene_26803	pan_gene_28511	Days_to_silk;Stalk_strength	Stalk_strength	0	1	1	1	1	1	0	1	1	1	1	1	0	1	0	0	0	1	1	1	1	0	1	0	1	1	18	near-core
pan_gene_26803	pan_gene_28635	Days_to_silk;Stalk_strength	Stalk_strength	0	1	0	0	0	0	1	1	0	0	0	0	0	0	0	0	0	1	1	1	0	1	1	0	0	0	8	dispensable
pan_gene_26803	pan_gene_3867	Days_to_silk;Stalk_strength	Stalk_strength	0	1	1	0	0	1	0	1	1	0	1	0	0	0	0	0	0	1	0	1	0	0	1	0	0	1	10	dispensable
pan_gene_26803	pan_gene_4537	Days_to_silk;Stalk_strength	Stalk_strength	0	1	0	1	0	1	1	0	1	0	1	0	1	0	0	0	1	1	1	1	1	1	1	0	0	1	15	near-core
pan_gene_26803	pan_gene_7701	Days_to_silk;Stalk_strength	Stalk_strength	0	1	0	0	1	0	1	0	0	1	1	0	0	1	1	1	1	1	0	0	1	0	0	0	0	1	12	near-core
pan_gene_27656	pan_gene_27665	Stalk_strength;Tassel_branch_number	Average_internode_length_(below_ear);Photoperiod_Growing-degree_days_to_silk;Stalk_strength	0	1	0	0	0	0	0	0	0	0	0	0	0	0	0	0	0	0	0	0	0	0	0	0	0	0	1	private
pan_gene_27662	pan_gene_4776	Height_above_ear;Stalk_strength	Ear_row_number;Stalk_strength	0	1	0	0	0	0	0	0	0	1	0	0	0	0	1	0	0	0	1	0	0	0	0	0	0	0	4	dispensable
pan_gene_27662	pan_gene_54875	Height_above_ear;Stalk_strength	Stalk_strength	0	1	0	0	1	0	0	0	0	1	0	0	0	0	0	0	0	0	0	0	1	0	1	0	0	0	5	dispensable
pan_gene_27696	pan_gene_28421	Average_internode_length_(below_ear);Stalk_strength;Tassel_branch_number	Stalk_strength	0	1	0	0	0	0	0	0	0	1	0	0	1	0	0	1	0	0	0	0	0	0	0	0	0	0	4	dispensable
pan_gene_27696	pan_gene_4712	Average_internode_length_(below_ear);Stalk_strength;Tassel_branch_number	Stalk_strength	0	1	0	0	0	0	0	0	0	0	0	0	0	0	0	0	0	0	0	0	0	0	0	0	0	0	1	private
pan_gene_27696	pan_gene_4833	Average_internode_length_(below_ear);Stalk_strength;Tassel_branch_number	Stalk_strength	0	1	0	0	0	0	0	0	0	1	0	1	1	1	0	1	0	0	0	0	0	0	0	0	0	0	6	dispensable
pan_gene_27696	pan_gene_5440	Average_internode_length_(below_ear);Stalk_strength;Tassel_branch_number	Days_to_anthesis;Stalk_strength;Total_amino_acids	0	0	0	0	0	0	0	1	0	1	0	1	0	0	0	1	0	0	0	0	0	1	0	0	0	0	5	dispensable
pan_gene_27702	pan_gene_8791	Height_above_ear;PCA_of_metabolites:_PC2;Plant_height;Stalk_strength;Starch	Stalk_strength	0	1	0	0	1	0	0	0	0	0	0	1	0	0	0	0	0	0	0	0	0	0	0	1	0	0	4	dispensable
pan_gene_27704	pan_gene_28459	Chlorophyll_A;Days_to_anthesis;Ratio_of_ear_height_to_total_height;Stalk_strength	Stalk_strength	0	0	1	0	0	0	0	0	0	0	0	0	0	0	0	0	1	0	0	0	0	0	0	0	0	0	2	dispensable
pan_gene_27704	pan_gene_3867	Chlorophyll_A;Days_to_anthesis;Ratio_of_ear_height_to_total_height;Stalk_strength	Stalk_strength	0	0	1	0	1	0	0	0	0	0	0	0	0	1	0	0	1	0	0	0	0	0	0	0	0	0	4	dispensable
pan_gene_27704	pan_gene_9372	Chlorophyll_A;Days_to_anthesis;Ratio_of_ear_height_to_total_height;Stalk_strength	PCA_of_metabolites:_PC2;Stalk_strength;Sucrose	0	0	1	0	1	0	0	0	0	1	0	0	0	1	0	0	1	0	0	0	0	0	0	0	0	0	5	dispensable
pan_gene_27715	pan_gene_4779	Photoperiod_Growing-degree_days_to_silk;Photoperiod_growing-degree_days_to_anthesis;Stalk_strength;Sucrose	Stalk_strength	0	0	0	0	0	0	0	0	0	0	0	0	0	0	0	0	0	0	0	0	1	0	0	0	0	0	1	private
pan_gene_27997	pan_gene_29359	Average_internode_length_(above_ear);Stalk_strength	Stalk_strength	0	1	0	0	0	0	0	0	0	1	0	0	0	0	0	0	0	0	0	0	1	0	0	0	1	0	4	dispensable
pan_gene_28421	pan_gene_32548	Stalk_strength	Chlorophyll_B;Ear_row_number;Nitrate;Nodes_above_ear;Plant_height;Stalk_strength	0	1	1	1	0	0	1	1	0	1	1	0	1	0	0	1	0	1	1	1	0	0	0	0	1	1	14	near-core
pan_gene_28421	pan_gene_4712	Stalk_strength	Stalk_strength	0	1	0	0	0	0	0	0	0	0	0	1	0	0	0	1	1	0	1	0	0	0	0	0	0	0	5	dispensable
pan_gene_28421	pan_gene_4833	Stalk_strength	Stalk_strength	0	1	0	1	1	0	0	1	0	1	0	1	1	1	0	1	0	1	1	1	0	1	0	0	0	1	14	near-core
pan_gene_28436	pan_gene_31019	Nodes_to_ear;Stalk_strength	Stalk_strength	0	1	1	1	1	0	0	1	0	0	0	0	1	0	0	1	0	1	0	0	1	0	0	1	1	1	12	near-core
pan_gene_28455	pan_gene_32433	Stalk_strength	Ear_height;Plant_height;Ratio_of_ear_height_to_total_height;Stalk_strength	0	1	0	0	0	0	0	0	0	1	0	1	0	0	0	0	0	0	0	0	0	0	0	0	1	0	4	dispensable
pan_gene_28459	pan_gene_3867	Stalk_strength	Stalk_strength	0	1	1	1	0	0	1	0	0	0	1	1	0	0	0	0	0	1	1	0	1	1	1	0	1	0	12	near-core
pan_gene_28459	pan_gene_5832	Stalk_strength	Stalk_strength	0	1	0	1	0	1	1	0	1	0	0	1	1	1	0	0	0	0	0	1	0	0	0	0	1	0	10	dispensable
pan_gene_28459	pan_gene_7481	Stalk_strength	Height_above_ear;Ratio_of_ear_height_to_total_height;Stalk_strength	0	0	0	1	1	0	0	0	0	0	0	0	0	0	0	0	0	1	0	0	0	0	0	0	0	0	3	dispensable
pan_gene_28459	pan_gene_7701	Stalk_strength	Stalk_strength	0	1	0	0	1	0	0	0	0	1	1	0	1	1	0	1	1	1	0	0	1	0	0	1	1	0	12	near-core
pan_gene_28459	pan_gene_8446	Stalk_strength	Ear_height;Nodes_per_plant;Nodes_to_ear;Stalk_strength;Tassel_branch_number	0	0	0	0	0	0	0	0	0	0	0	0	0	0	0	0	1	1	0	0	0	0	0	0	0	0	2	dispensable
pan_gene_28511	pan_gene_4711	Stalk_strength	Stalk_strength	0	1	0	1	0	0	1	0	0	0	1	0	0	0	0	0	0	0	0	0	1	0	1	0	0	0	6	dispensable
pan_gene_28511	pan_gene_5832	Stalk_strength	Stalk_strength	0	1	1	1	1	1	1	1	1	1	0	1	1	1	1	1	0	1	1	1	1	0	0	0	0	1	19	near-core
pan_gene_28511	pan_gene_590	Stalk_strength	Stalk_strength	0	1	0	1	0	0	0	0	1	0	0	1	0	0	0	1	0	1	1	0	0	0	0	0	0	0	7	dispensable
pan_gene_28529	pan_gene_3867	Stalk_strength	Stalk_strength	0	1	0	0	1	1	0	0	0	1	1	0	1	0	0	0	0	1	0	0	0	1	0	0	0	0	8	dispensable
pan_gene_28529	pan_gene_4537	Stalk_strength	Stalk_strength	0	1	0	0	0	1	0	0	0	0	0	0	0	0	0	0	0	0	0	0	0	0	0	0	0	0	2	dispensable
pan_gene_28529	pan_gene_4898	Stalk_strength	Cob_diameter;Stalk_strength	0	1	0	0	0	1	0	0	0	0	1	0	1	0	0	0	0	0	0	0	0	0	0	0	0	0	4	dispensable
pan_gene_28954	pan_gene_30738	Stalk_strength	Average_internode_length_(below_ear);Leaf_width;Stalk_strength;Tassel_length	0	0	0	0	1	0	0	0	0	0	0	0	0	0	0	1	0	1	0	1	0	0	0	1	0	0	5	dispensable
pan_gene_28954	pan_gene_590	Stalk_strength	Stalk_strength	0	0	0	0	0	0	0	0	0	0	0	0	0	0	1	1	1	0	0	0	0	0	0	0	0	0	3	dispensable
pan_gene_29154	pan_gene_4026	Ear_height;Stalk_strength	Stalk_strength	0	1	0	0	0	0	1	0	1	1	0	1	0	1	0	0	1	0	0	0	0	1	0	1	0	0	9	dispensable
pan_gene_29154	pan_gene_7599	Ear_height;Stalk_strength	Ear_height;Northern_Leaf_Blight;Stalk_strength;Starch	0	1	0	1	0	0	0	0	0	0	0	1	1	0	1	0	1	0	0	0	0	0	1	0	0	1	8	dispensable
pan_gene_29154	pan_gene_7701	Ear_height;Stalk_strength	Stalk_strength	0	1	0	0	1	0	1	0	0	0	1	0	1	1	1	1	0	0	0	0	0	0	0	0	0	1	9	dispensable
pan_gene_31019	pan_gene_32565	Stalk_strength	Ear_row_number;Stalk_strength;Tassel_length	0	1	1	1	1	1	0	1	1	0	0	0	0	0	0	0	0	1	0	0	1	0	0	1	0	0	10	dispensable
pan_gene_31019	pan_gene_5440	Stalk_strength	Days_to_anthesis;Stalk_strength;Total_amino_acids	0	0	0	0	1	0	0	0	0	0	1	0	0	0	0	0	0	1	0	0	1	0	0	0	0	0	4	dispensable
pan_gene_32401	pan_gene_590	Stalk_strength	Stalk_strength	0	0	0	0	1	0	0	0	0	0	0	0	0	0	0	0	0	0	0	0	0	0	0	0	0	0	1	private
pan_gene_32433	pan_gene_4091	Ear_height;Plant_height;Ratio_of_ear_height_to_total_height;Stalk_strength	Stalk_strength	0	1	0	0	0	0	0	0	0	1	1	0	0	0	0	0	0	0	0	0	0	0	1	0	1	1	6	dispensable
pan_gene_32548	pan_gene_4833	Chlorophyll_B;Ear_row_number;Nitrate;Nodes_above_ear;Plant_height;Stalk_strength	Stalk_strength	0	1	0	1	1	0	1	1	1	0	1	1	1	0	0	1	0	1	0	1	0	1	0	0	0	0	13	near-core
pan_gene_32548	pan_gene_8286	Chlorophyll_B;Ear_row_number;Nitrate;Nodes_above_ear;Plant_height;Stalk_strength	Average_internode_length_(below_ear);Days_to_silk;Photoperiod_growing-degree_days_to_anthesis;Stalk_strength	0	1	1	0	1	1	0	0	1	1	1	1	1	1	0	1	1	0	0	0	0	0	0	0	0	0	12	near-core
pan_gene_32565	pan_gene_5440	Ear_row_number;Stalk_strength;Tassel_length	Days_to_anthesis;Stalk_strength;Total_amino_acids	0	0	1	0	1	0	1	0	0	0	0	1	0	0	0	1	1	1	0	1	1	0	1	0	1	1	12	near-core
pan_gene_32565	pan_gene_8396	Ear_row_number;Stalk_strength;Tassel_length	Days_to_anthesis;Ear_height;Height_per_day_(until_flowering);Plant_height;Stalk_strength	0	1	1	1	1	0	0	1	1	1	1	1	1	1	0	1	0	1	0	0	1	0	1	1	0	1	17	near-core
pan_gene_32566	pan_gene_4540	Ear_row_number;Height_per_day_(until_flowering);Plant_height;Stalk_strength	Nodes_to_ear;Photoperiod_Growing-degree_days_to_silk;Stalk_strength	0	1	1	1	1	1	0	1	0	1	0	1	0	0	0	0	0	0	0	1	1	0	1	0	0	0	11	near-core
pan_gene_32566	pan_gene_8452	Ear_row_number;Height_per_day_(until_flowering);Plant_height;Stalk_strength	Ear_height;Plant_height;Stalk_strength	0	0	0	0	0	0	0	0	0	0	0	0	0	1	0	1	1	1	0	0	0	0	0	0	0	0	4	dispensable
pan_gene_32585	pan_gene_4642	Days_to_silk;Plant_height;Stalk_strength	Nodes_above_ear;Stalk_strength	0	1	0	0	0	0	0	0	0	0	0	0	0	0	0	0	0	0	0	0	0	0	0	0	0	0	1	private
pan_gene_3726	pan_gene_3867	Stalk_strength	Stalk_strength	0	1	1	1	1	1	1	1	1	0	0	1	1	1	0	1	1	1	1	0	0	1	1	0	0	0	17	near-core
pan_gene_3726	pan_gene_9372	Stalk_strength	PCA_of_metabolites:_PC2;Stalk_strength;Sucrose	0	1	0	1	1	0	0	1	1	0	0	0	0	1	0	0	0	0	0	0	0	1	0	0	0	0	7	dispensable
pan_gene_3867	pan_gene_4406	Stalk_strength	Average_internode_length_(above_ear);Average_internode_length_(below_ear);Average_internode_length_(whole_plant);Height_above_ear;Height_per_day_(until_flowering);Leaf_length;Plant_height;Stalk_strength;Tassel_length	0	0	0	0	0	0	0	0	0	0	0	0	0	0	0	0	0	0	0	0	0	0	0	0	0	1	1	private
pan_gene_3867	pan_gene_4537	Stalk_strength	Stalk_strength	0	1	1	1	1	1	0	0	1	1	1	1	1	1	1	1	0	1	1	1	1	1	1	0	1	1	21	core
pan_gene_3867	pan_gene_7599	Stalk_strength	Ear_height;Northern_Leaf_Blight;Stalk_strength;Starch	0	1	0	0	0	0	0	0	0	0	0	0	0	0	0	0	0	0	0	0	1	0	1	1	0	1	5	dispensable
pan_gene_3867	pan_gene_7701	Stalk_strength	Stalk_strength	0	1	0	0	0	0	0	0	0	0	0	0	0	0	0	0	0	0	0	0	0	0	0	0	0	1	2	dispensable
pan_gene_3867	pan_gene_8446	Stalk_strength	Ear_height;Nodes_per_plant;Nodes_to_ear;Stalk_strength;Tassel_branch_number	0	0	0	0	0	0	0	0	0	0	0	0	0	0	0	1	0	1	0	0	0	0	0	0	0	0	2	dispensable
pan_gene_4260	pan_gene_4540	Ratio_of_ear_height_to_total_height;Stalk_strength;Tassel_length	Nodes_to_ear;Photoperiod_Growing-degree_days_to_silk;Stalk_strength	0	1	1	1	0	0	1	1	0	0	1	1	1	1	0	0	1	1	0	1	1	0	1	0	0	1	15	near-core
pan_gene_4332	pan_gene_4597	Stalk_strength	Stalk_strength	0	0	0	0	0	0	1	1	0	0	0	0	0	0	0	0	0	0	0	0	0	0	0	0	0	0	2	dispensable
pan_gene_4332	pan_gene_59791	Stalk_strength	100_Kernel_weight;Days_to_silk;Northern_Leaf_Blight;Stalk_strength	0	0	0	1	0	0	0	1	0	0	0	0	0	1	0	1	0	0	0	1	0	0	0	0	0	0	5	dispensable
pan_gene_4406	pan_gene_5832	Average_internode_length_(above_ear);Average_internode_length_(below_ear);Average_internode_length_(whole_plant);Height_above_ear;Height_per_day_(until_flowering);Leaf_length;Plant_height;Stalk_strength;Tassel_length	Stalk_strength	0	0	0	0	0	0	0	0	0	0	0	0	0	0	0	0	0	0	0	0	0	0	0	0	0	1	1	private
pan_gene_4406	pan_gene_8286	Average_internode_length_(above_ear);Average_internode_length_(below_ear);Average_internode_length_(whole_plant);Height_above_ear;Height_per_day_(until_flowering);Leaf_length;Plant_height;Stalk_strength;Tassel_length	Average_internode_length_(below_ear);Days_to_silk;Photoperiod_growing-degree_days_to_anthesis;Stalk_strength	0	0	0	0	0	0	0	0	0	0	0	0	0	0	0	0	0	0	0	0	0	0	0	0	0	1	1	private
pan_gene_4537	pan_gene_7701	Stalk_strength	Stalk_strength	0	1	0	0	0	0	1	0	0	0	1	0	0	0	1	0	0	0	0	0	0	0	0	0	0	0	4	dispensable
pan_gene_4537	pan_gene_8446	Stalk_strength	Ear_height;Nodes_per_plant;Nodes_to_ear;Stalk_strength;Tassel_branch_number	0	0	0	0	0	1	0	0	0	0	0	0	0	0	0	1	0	0	0	0	0	0	0	0	0	0	2	dispensable
pan_gene_4540	pan_gene_8401	Nodes_to_ear;Photoperiod_Growing-degree_days_to_silk;Stalk_strength	Stalk_strength	0	1	0	1	0	1	0	0	0	0	0	0	0	0	0	0	0	0	0	0	0	0	0	0	0	0	3	dispensable
pan_gene_4597	pan_gene_59791	Stalk_strength	100_Kernel_weight;Days_to_silk;Northern_Leaf_Blight;Stalk_strength	0	1	0	0	1	0	0	0	0	0	0	0	0	0	0	0	0	0	0	0	0	0	0	0	0	0	2	dispensable
pan_gene_4711	pan_gene_7481	Stalk_strength	Height_above_ear;Ratio_of_ear_height_to_total_height;Stalk_strength	0	0	0	1	0	0	0	0	0	0	0	0	0	0	0	0	0	0	0	0	0	0	0	0	0	0	1	private
pan_gene_4712	pan_gene_4833	Stalk_strength	Stalk_strength	0	1	0	0	0	0	0	1	1	0	0	1	0	1	0	1	1	0	0	1	0	0	1	0	0	1	10	dispensable
pan_gene_4712	pan_gene_5440	Stalk_strength	Days_to_anthesis;Stalk_strength;Total_amino_acids	0	0	1	0	0	0	0	0	0	0	1	1	0	0	0	1	1	1	0	1	1	0	1	0	1	0	10	dispensable
pan_gene_4712	pan_gene_8286	Stalk_strength	Average_internode_length_(below_ear);Days_to_silk;Photoperiod_growing-degree_days_to_anthesis;Stalk_strength	0	1	0	0	0	0	0	1	0	0	0	0	0	1	0	1	0	0	0	0	0	0	0	0	0	0	4	dispensable
pan_gene_4712	pan_gene_8396	Stalk_strength	Days_to_anthesis;Ear_height;Height_per_day_(until_flowering);Plant_height;Stalk_strength	0	1	1	0	0	0	0	1	1	0	0	0	1	0	1	1	0	0	0	0	1	0	1	1	0	1	11	near-core
pan_gene_4825	pan_gene_5441	Ear_height;Ratio_of_ear_height_to_total_height;Southern_leaf_blight;Stalk_strength	Stalk_strength;Tassel_branch_number	0	1	0	0	0	0	0	0	0	0	0	0	0	0	0	0	0	0	0	0	0	0	0	0	0	0	1	private
pan_gene_4833	pan_gene_8286	Stalk_strength	Average_internode_length_(below_ear);Days_to_silk;Photoperiod_growing-degree_days_to_anthesis;Stalk_strength	0	1	0	0	0	0	0	1	1	1	0	1	0	0	0	1	0	0	1	0	0	1	0	0	0	0	8	dispensable
pan_gene_4898	pan_gene_584	Cob_diameter;Stalk_strength	Ratio_of_ear_height_to_total_height;Stalk_strength	0	1	0	1	1	1	0	0	1	0	0	0	0	0	0	0	0	0	0	0	1	0	1	0	0	0	7	dispensable
pan_gene_4898	pan_gene_590	Cob_diameter;Stalk_strength	Stalk_strength	0	1	0	1	0	1	1	1	1	0	0	1	0	0	0	1	0	1	1	0	1	1	1	0	1	1	15	near-core
pan_gene_4898	pan_gene_8446	Cob_diameter;Stalk_strength	Ear_height;Nodes_per_plant;Nodes_to_ear;Stalk_strength;Tassel_branch_number	0	0	0	0	0	0	0	0	0	0	0	0	0	0	0	1	0	1	0	0	0	0	0	0	0	0	2	dispensable
pan_gene_5440	pan_gene_8286	Days_to_anthesis;Stalk_strength;Total_amino_acids	Average_internode_length_(below_ear);Days_to_silk;Photoperiod_growing-degree_days_to_anthesis;Stalk_strength	0	0	0	0	0	1	0	1	0	1	0	0	0	0	0	1	1	0	0	0	0	0	0	0	0	0	5	dispensable
pan_gene_5440	pan_gene_8396	Days_to_anthesis;Stalk_strength;Total_amino_acids	Days_to_anthesis;Ear_height;Height_per_day_(until_flowering);Plant_height;Stalk_strength	0	0	1	0	1	0	0	1	0	0	0	0	0	0	0	1	0	0	0	0	1	0	0	0	0	0	5	dispensable
pan_gene_5441	pan_gene_7267	Stalk_strength;Tassel_branch_number	Stalk_strength	0	1	0	0	0	0	0	0	1	0	1	1	0	0	0	1	0	1	0	0	0	1	0	0	0	0	7	dispensable
pan_gene_5441	pan_gene_8397	Stalk_strength;Tassel_branch_number	Ear_height;Height_per_day_(until_flowering);Plant_height;Stalk_strength	0	0	0	1	0	0	0	0	0	0	0	0	0	0	0	0	0	0	0	0	0	0	0	0	0	0	1	private
pan_gene_54875	pan_gene_97091	Stalk_strength	Nodes_above_ear;Photoperiod_growing-degree_days_to_anthesis;Stalk_strength	0	1	1	1	0	0	0	0	0	1	0	0	0	0	0	1	0	0	0	0	1	0	1	0	1	0	8	dispensable
pan_gene_5832	pan_gene_8286	Stalk_strength	Average_internode_length_(below_ear);Days_to_silk;Photoperiod_growing-degree_days_to_anthesis;Stalk_strength	0	1	0	1	1	1	0	0	1	0	1	0	0	1	1	0	1	1	1	0	1	1	1	0	1	1	16	near-core
pan_gene_5832	pan_gene_8446	Stalk_strength	Ear_height;Nodes_per_plant;Nodes_to_ear;Stalk_strength;Tassel_branch_number	0	0	0	0	0	1	0	0	0	0	0	0	0	0	0	0	0	1	0	0	0	0	0	0	0	0	2	dispensable
pan_gene_584	pan_gene_7701	Ratio_of_ear_height_to_total_height;Stalk_strength	Stalk_strength	0	1	0	0	0	0	0	0	0	0	0	0	0	0	0	0	0	0	0	0	0	0	0	0	0	0	1	private
pan_gene_590	pan_gene_7481	Stalk_strength	Height_above_ear;Ratio_of_ear_height_to_total_height;Stalk_strength	0	0	0	1	1	0	0	0	0	0	0	0	0	0	0	0	0	0	0	0	0	0	0	0	0	0	2	dispensable
pan_gene_7155	pan_gene_9362	Stalk_strength	Stalk_strength	0	1	0	0	0	0	1	0	0	1	1	0	0	0	0	0	0	0	0	0	0	0	0	0	0	0	4	dispensable
pan_gene_7481	pan_gene_8446	Height_above_ear;Ratio_of_ear_height_to_total_height;Stalk_strength	Ear_height;Nodes_per_plant;Nodes_to_ear;Stalk_strength;Tassel_branch_number	0	0	0	0	0	0	0	0	0	0	0	0	0	0	0	0	0	1	0	0	0	0	0	0	0	0	1	private
pan_gene_7701	pan_gene_8446	Stalk_strength	Ear_height;Nodes_per_plant;Nodes_to_ear;Stalk_strength;Tassel_branch_number	0	0	0	0	0	0	0	0	0	0	0	0	0	0	0	0	1	1	0	0	1	0	0	0	0	0	3	dispensable
pan_gene_9362	pan_gene_98177	Stalk_strength	Nodes_to_ear;Stalk_strength	0	1	0	1	0	0	0	0	0	0	0	0	1	0	0	0	0	0	0	0	1	0	1	0	0	0	5	dispensable
pan_gene_101676	pan_gene_5302	Ear_row_number;Stalk_strength	Stalk_strength	0	0	1	0	0	0	0	0	0	0	0	0	1	0	1	0	0	0	0	0	0	0	0	0	0	0	3	dispensable
pan_gene_101676	pan_gene_84302	Ear_row_number;Stalk_strength	Average_internode_length_(above_ear);Height_per_day_(until_flowering);Leaf_length;Stalk_strength;Tassel_branch_number	0	0	1	0	0	0	0	0	0	0	0	0	0	0	0	0	0	0	0	0	0	0	0	0	0	0	1	private
pan_gene_11028	pan_gene_28401	Stalk_strength	Stalk_strength	0	0	1	0	0	0	1	1	0	0	0	0	0	0	1	0	0	0	1	1	0	1	0	0	0	0	7	dispensable
pan_gene_11028	pan_gene_3857	Stalk_strength	Stalk_strength;Starch	0	0	0	0	0	0	0	0	0	0	0	0	0	0	0	0	0	0	0	0	0	0	0	0	0	1	1	private
pan_gene_11295	pan_gene_19754	Stalk_strength	Stalk_strength	0	0	1	0	0	0	0	0	1	0	0	0	0	0	0	1	0	0	1	0	1	0	1	0	0	0	6	dispensable
pan_gene_11295	pan_gene_27705	Stalk_strength	Days_to_anthesis;Height_above_ear;Photoperiod_Growing-degree_days_to_silk;Stalk_strength	0	0	1	0	0	0	0	0	0	0	0	0	0	0	0	0	0	0	0	0	0	0	0	0	0	0	1	private
pan_gene_11505	pan_gene_24560	Anthesis-silking_interval;Stalk_strength	Chlorophyll_B;Stalk_strength	0	0	1	1	0	0	1	0	1	0	1	1	0	1	0	0	0	1	1	0	1	0	1	1	0	0	12	near-core
pan_gene_11505	pan_gene_24952	Anthesis-silking_interval;Stalk_strength	Stalk_strength	0	0	1	0	0	1	0	0	0	0	0	0	0	0	0	0	0	0	0	0	0	0	0	0	0	0	2	dispensable
pan_gene_11520	pan_gene_17579	Stalk_strength	Stalk_strength	0	0	1	0	1	0	1	0	0	0	0	0	0	0	0	0	0	0	0	0	0	0	0	0	0	0	3	dispensable
pan_gene_11520	pan_gene_22397	Stalk_strength	Days_to_anthesis;Days_to_silk;Stalk_strength	0	0	1	1	1	1	0	0	1	0	1	0	1	1	1	0	0	1	1	1	0	0	0	1	1	0	14	near-core
pan_gene_11520	pan_gene_32295	Stalk_strength	Stalk_strength	0	0	1	0	0	0	0	0	0	0	0	0	0	0	0	0	0	0	0	0	0	0	0	0	0	0	1	private
pan_gene_11520	pan_gene_32845	Stalk_strength	Average_internode_length_(whole_plant);Leaf_length;Stalk_strength	0	0	1	1	1	0	0	0	1	1	0	1	0	0	0	0	0	0	0	0	0	0	0	0	0	0	6	dispensable
pan_gene_11520	pan_gene_4537	Stalk_strength	Stalk_strength	0	0	1	1	1	1	0	1	1	1	0	0	0	1	0	0	0	0	1	0	0	0	0	0	0	0	9	dispensable
pan_gene_11592	pan_gene_30164	Stalk_strength	Days_to_anthesis;Stalk_strength	0	0	0	0	0	0	0	0	0	0	0	1	0	0	0	0	0	0	0	0	0	0	0	0	0	0	1	private
pan_gene_11592	pan_gene_31137	Stalk_strength	Stalk_strength	0	0	1	0	0	0	0	0	0	0	0	0	0	0	0	1	0	0	0	0	0	0	0	0	0	0	2	dispensable
pan_gene_11593	pan_gene_29359	Days_to_anthesis;Stalk_strength	Stalk_strength	0	0	1	1	1	1	1	0	1	1	0	1	1	1	0	1	0	1	1	1	1	0	0	0	1	1	17	near-core
pan_gene_11598	pan_gene_14090	Average_internode_length_(above_ear);Days_to_anthesis;Days_to_silk;Malate;Nodes_to_ear;Stalk_strength	Stalk_strength	0	0	1	0	0	0	0	0	0	0	0	0	0	0	0	0	0	0	0	0	0	0	0	0	0	0	1	private
pan_gene_11971	pan_gene_24958	Days_to_silk;Glutamate;Leaf_length;Leaf_width;PCA_of_metabolites:_PC1;Photoperiod_Growing-degree_days_to_silk;Photoperiod_growing-degree_days_to_anthesis;Protein;Stalk_strength	Days_to_silk;Glutamate;Stalk_strength	0	0	1	0	0	0	0	0	0	0	0	0	1	0	0	0	0	0	0	0	1	1	1	0	0	0	5	dispensable
pan_gene_1225	pan_gene_27715	Stalk_strength	Photoperiod_Growing-degree_days_to_silk;Photoperiod_growing-degree_days_to_anthesis;Stalk_strength;Sucrose	0	0	0	0	0	0	0	0	0	0	0	0	0	0	0	0	1	0	0	0	0	0	1	0	0	0	2	dispensable
pan_gene_1225	pan_gene_29359	Stalk_strength	Stalk_strength	0	0	1	1	0	1	0	1	1	0	1	0	1	1	0	0	0	1	0	1	0	1	0	0	0	1	12	near-core
pan_gene_1225	pan_gene_7395	Stalk_strength	Stalk_strength	0	0	0	0	0	0	0	0	0	1	0	1	0	0	0	0	0	0	0	0	0	0	0	0	0	0	2	dispensable
pan_gene_1225	pan_gene_9372	Stalk_strength	PCA_of_metabolites:_PC2;Stalk_strength;Sucrose	0	0	1	0	0	0	1	0	1	0	1	0	0	0	0	0	0	0	1	0	0	1	1	0	0	0	7	dispensable
pan_gene_13200	pan_gene_24941	Stalk_strength	Stalk_strength;Tassel_branch_number	0	0	1	1	0	0	1	0	0	0	0	0	0	0	0	0	1	0	0	0	1	0	1	0	0	0	6	dispensable
pan_gene_13200	pan_gene_24952	Stalk_strength	Stalk_strength	0	0	1	0	0	0	0	0	0	0	0	0	0	0	0	0	0	0	0	0	1	0	0	1	0	0	3	dispensable
pan_gene_13200	pan_gene_28954	Stalk_strength	Stalk_strength	0	0	0	0	0	0	0	0	0	0	0	0	0	0	0	1	0	0	0	0	0	0	0	0	0	0	1	private
pan_gene_13561	pan_gene_29154	Stalk_strength	Ear_height;Stalk_strength	0	0	1	0	0	0	1	0	1	0	0	0	1	0	1	1	0	0	1	0	0	0	1	1	1	0	10	dispensable
pan_gene_14010	pan_gene_16258	Stalk_strength	Stalk_strength	0	0	1	0	0	0	0	0	1	0	1	0	0	0	1	0	0	0	1	0	1	0	0	0	0	0	6	dispensable
pan_gene_14010	pan_gene_23002	Stalk_strength	Days_to_anthesis;Days_to_silk;Nodes_per_plant;Stalk_strength	0	0	1	0	0	1	1	0	0	1	0	0	0	0	0	0	0	0	1	0	1	1	0	0	0	0	7	dispensable
pan_gene_14010	pan_gene_25134	Stalk_strength	Nodes_to_ear;Stalk_strength	0	0	1	0	0	0	0	0	1	0	1	0	0	0	1	0	0	0	1	0	1	1	0	0	0	0	7	dispensable
pan_gene_14010	pan_gene_27696	Stalk_strength	Average_internode_length_(below_ear);Stalk_strength;Tassel_branch_number	0	0	1	0	0	0	0	0	0	0	0	0	0	0	0	0	0	0	0	0	0	1	0	0	0	0	2	dispensable
pan_gene_14010	pan_gene_32548	Stalk_strength	Chlorophyll_B;Ear_row_number;Nitrate;Nodes_above_ear;Plant_height;Stalk_strength	0	0	1	0	0	1	0	0	1	0	0	0	0	0	1	0	0	0	0	0	1	0	1	0	0	0	6	dispensable
pan_gene_14010	pan_gene_3726	Stalk_strength	Stalk_strength	0	0	1	0	0	1	0	0	1	1	1	0	0	0	1	0	0	1	1	0	1	1	0	0	0	0	10	dispensable
pan_gene_14010	pan_gene_3867	Stalk_strength	Stalk_strength	0	0	1	0	0	1	0	0	0	0	0	0	0	0	0	0	0	0	1	0	0	0	0	0	0	0	3	dispensable
pan_gene_14010	pan_gene_5832	Stalk_strength	Stalk_strength	0	0	1	0	0	1	0	1	1	1	1	0	0	0	1	1	0	1	1	0	1	0	1	0	1	1	14	near-core
pan_gene_14090	pan_gene_24952	Stalk_strength	Stalk_strength	0	0	1	0	0	0	0	0	0	0	0	0	0	0	0	0	0	0	0	0	0	0	0	0	0	0	1	private
pan_gene_14108	pan_gene_27686	Stalk_strength	Photoperiod_Growing-degree_days_to_silk;Stalk_strength	0	0	1	0	0	0	0	0	0	1	0	0	0	0	0	0	0	1	0	0	0	0	0	0	1	0	4	dispensable
pan_gene_14108	pan_gene_32564	Stalk_strength	Ear_row_number;Stalk_strength;Tassel_length	0	0	1	0	1	0	0	1	0	1	1	1	0	0	0	1	0	1	0	0	0	0	0	0	0	1	9	dispensable
pan_gene_14108	pan_gene_54875	Stalk_strength	Stalk_strength	0	0	1	0	0	0	0	0	0	0	0	0	0	0	0	0	0	0	0	0	0	0	0	0	0	0	1	private
pan_gene_14108	pan_gene_8829	Stalk_strength	Anthesis-silking_interval;Height_above_ear;Nodes_to_ear;Ratio_of_ear_height_to_total_height;Stalk_strength	0	0	1	0	0	0	0	0	0	0	0	0	0	0	0	1	0	1	0	0	0	0	0	0	0	0	3	dispensable
pan_gene_14108	pan_gene_8831	Stalk_strength	Anthesis-silking_interval;Nodes_to_ear;Stalk_strength	0	0	1	0	0	0	0	0	0	0	0	0	0	0	0	0	0	0	0	0	0	0	0	0	0	0	1	private
pan_gene_14108	pan_gene_97091	Stalk_strength	Nodes_above_ear;Photoperiod_growing-degree_days_to_anthesis;Stalk_strength	0	0	1	0	0	0	0	0	0	0	0	0	0	1	0	0	0	1	0	0	0	0	0	0	0	0	3	dispensable
pan_gene_14114	pan_gene_30720	Stalk_strength	Chlorophyll_B;Leaf_length;Stalk_strength	0	0	1	0	0	0	0	0	0	0	0	0	0	0	0	0	0	0	0	0	1	0	0	0	0	0	2	dispensable
pan_gene_15788	pan_gene_4778	Stalk_strength	Chlorophyll_B;Stalk_strength	0	0	1	0	0	0	1	1	0	0	0	1	0	0	0	0	0	0	0	0	0	1	1	0	0	0	6	dispensable
pan_gene_16221	pan_gene_16259	Stalk_strength	Height_above_ear;Height_per_day_(until_flowering);Plant_height;Stalk_strength	0	0	1	0	0	0	0	0	0	0	0	0	0	0	0	0	0	0	0	0	0	0	1	0	0	0	2	dispensable
pan_gene_16221	pan_gene_27704	Stalk_strength	Chlorophyll_A;Days_to_anthesis;Ratio_of_ear_height_to_total_height;Stalk_strength	0	0	1	0	0	0	0	0	0	0	0	0	0	0	0	0	0	0	0	0	0	0	0	0	0	0	1	private
pan_gene_16221	pan_gene_28459	Stalk_strength	Stalk_strength	0	0	1	0	0	0	0	0	0	0	0	0	0	0	0	0	0	0	0	0	0	0	0	0	0	0	1	private
pan_gene_16221	pan_gene_28529	Stalk_strength	Stalk_strength	0	0	1	0	0	0	0	0	0	0	0	0	0	0	0	0	0	1	0	0	0	0	1	0	0	0	3	dispensable
pan_gene_16221	pan_gene_3867	Stalk_strength	Stalk_strength	0	0	1	0	0	0	0	0	0	0	0	0	0	0	0	0	0	0	0	0	0	0	0	0	0	0	1	private
pan_gene_16221	pan_gene_4898	Stalk_strength	Cob_diameter;Stalk_strength	0	0	1	0	0	0	0	0	0	0	0	0	0	0	0	0	0	0	0	0	0	0	0	0	0	0	1	private
pan_gene_16221	pan_gene_8396	Stalk_strength	Days_to_anthesis;Ear_height;Height_per_day_(until_flowering);Plant_height;Stalk_strength	0	0	1	0	0	0	0	0	0	0	0	0	0	0	0	0	0	0	0	0	0	0	1	0	0	0	2	dispensable
pan_gene_16221	pan_gene_9372	Stalk_strength	PCA_of_metabolites:_PC2;Stalk_strength;Sucrose	0	0	1	0	0	0	0	0	0	0	0	0	0	0	0	0	0	0	0	0	0	0	1	0	0	0	2	dispensable
pan_gene_16258	pan_gene_22665	Stalk_strength	Leaf_width;Stalk_strength	0	0	1	0	1	0	0	0	0	0	0	0	0	0	1	0	0	0	0	1	0	0	0	0	0	0	4	dispensable
pan_gene_16258	pan_gene_24562	Stalk_strength	Stalk_strength	0	0	1	0	0	1	0	0	0	0	1	0	0	0	0	0	0	0	0	0	0	0	0	0	0	0	3	dispensable
pan_gene_16259	pan_gene_19350	Height_above_ear;Height_per_day_(until_flowering);Plant_height;Stalk_strength	Stalk_strength	0	0	1	0	0	1	0	0	0	0	0	0	0	0	0	0	0	0	0	0	0	0	0	0	0	0	2	dispensable
pan_gene_16259	pan_gene_24956	Height_above_ear;Height_per_day_(until_flowering);Plant_height;Stalk_strength	Days_to_anthesis;Days_to_silk;Stalk_strength	0	0	1	1	1	0	1	0	1	0	0	1	0	0	0	0	0	0	0	0	0	0	0	0	0	0	6	dispensable
pan_gene_16259	pan_gene_24960	Height_above_ear;Height_per_day_(until_flowering);Plant_height;Stalk_strength	Days_to_silk;Stalk_strength	0	0	1	0	0	0	0	0	0	0	1	0	0	0	1	0	0	0	0	0	1	0	1	1	0	0	6	dispensable
pan_gene_16259	pan_gene_4537	Height_above_ear;Height_per_day_(until_flowering);Plant_height;Stalk_strength	Stalk_strength	0	0	1	1	1	1	1	0	1	0	0	0	1	1	0	1	1	1	1	0	0	1	1	0	0	1	15	near-core
pan_gene_16259	pan_gene_7599	Height_above_ear;Height_per_day_(until_flowering);Plant_height;Stalk_strength	Ear_height;Northern_Leaf_Blight;Stalk_strength;Starch	0	0	0	0	0	0	0	0	0	0	0	0	0	0	0	0	0	0	0	0	0	0	1	0	0	0	1	private
pan_gene_16357	pan_gene_9373	Stalk_strength	PCA_of_metabolites:_PC2;Stalk_strength;Sucrose	0	0	1	0	1	0	1	0	0	0	1	0	0	0	0	0	0	0	0	0	0	1	0	1	0	0	6	dispensable
pan_gene_16569	pan_gene_28459	Stalk_strength	Stalk_strength	0	0	0	0	1	1	0	0	0	0	0	0	0	0	0	0	0	1	0	0	0	0	1	0	0	0	4	dispensable
pan_gene_16674	pan_gene_4888	Southern_leaf_blight;Stalk_strength;Starch	Cob_diameter;Ear_row_number;Nodes_per_plant;Stalk_strength	0	0	0	0	0	0	0	0	0	0	1	0	0	0	0	0	0	0	0	0	0	0	0	0	0	0	1	private
pan_gene_16674	pan_gene_8831	Southern_leaf_blight;Stalk_strength;Starch	Anthesis-silking_interval;Nodes_to_ear;Stalk_strength	0	0	0	0	0	0	0	0	0	0	0	0	0	0	0	0	1	0	0	0	0	0	0	0	0	0	1	private
pan_gene_16674	pan_gene_9373	Southern_leaf_blight;Stalk_strength;Starch	PCA_of_metabolites:_PC2;Stalk_strength;Sucrose	0	0	0	0	0	0	0	0	0	0	1	0	0	0	0	0	0	0	0	0	0	0	0	0	0	0	1	private
pan_gene_16675	pan_gene_17579	Stalk_strength	Stalk_strength	0	0	1	0	0	0	0	0	0	0	0	0	0	0	0	0	0	0	0	0	0	0	0	0	0	0	1	private
pan_gene_17468	pan_gene_28455	Stalk_strength	Stalk_strength	0	0	1	0	0	0	0	0	0	1	1	1	0	0	0	0	1	0	1	0	0	1	1	0	1	1	10	dispensable
pan_gene_17468	pan_gene_4091	Stalk_strength	Stalk_strength	0	0	1	0	0	0	0	0	0	0	1	0	0	0	0	0	0	0	1	0	0	0	0	0	0	1	4	dispensable
pan_gene_17468	pan_gene_9154	Stalk_strength	Anthesis-silking_interval;Days_to_silk;Stalk_strength	0	0	1	0	1	0	0	0	0	0	0	1	0	0	0	0	0	0	0	0	0	0	0	0	1	0	4	dispensable
pan_gene_17579	pan_gene_21238	Stalk_strength	Stalk_strength	0	0	1	0	0	0	0	1	1	0	0	0	0	0	0	0	0	0	0	0	0	0	0	0	0	0	3	dispensable
pan_gene_17579	pan_gene_22397	Stalk_strength	Days_to_anthesis;Days_to_silk;Stalk_strength	0	0	1	0	0	0	0	1	0	1	0	0	0	0	0	0	0	0	0	0	0	0	0	0	0	0	3	dispensable
pan_gene_17579	pan_gene_4898	Stalk_strength	Cob_diameter;Stalk_strength	0	0	1	1	0	0	1	0	0	0	0	0	0	0	0	0	0	0	0	0	1	0	1	0	0	0	5	dispensable
pan_gene_17579	pan_gene_7395	Stalk_strength	Stalk_strength	0	0	0	0	1	0	0	0	0	0	0	0	0	0	0	0	0	0	0	0	0	0	0	0	0	0	1	private
pan_gene_17614	pan_gene_27702	Nitrate;Stalk_strength	Height_above_ear;PCA_of_metabolites:_PC2;Plant_height;Stalk_strength;Starch	0	0	1	0	0	0	0	0	0	0	0	0	0	0	1	0	0	0	0	0	0	0	0	0	0	0	2	dispensable
pan_gene_17614	pan_gene_3726	Nitrate;Stalk_strength	Stalk_strength	0	0	1	0	1	0	0	0	0	0	0	0	1	0	0	0	0	0	0	1	0	0	0	0	0	1	5	dispensable
pan_gene_18457	pan_gene_20858	Stalk_strength	Stalk_strength	0	0	1	0	0	0	0	0	0	0	0	0	0	0	0	0	0	0	0	0	0	0	0	0	0	0	1	private
pan_gene_18457	pan_gene_32548	Stalk_strength	Chlorophyll_B;Ear_row_number;Nitrate;Nodes_above_ear;Plant_height;Stalk_strength	0	0	1	1	1	0	0	1	0	0	0	0	0	0	0	1	0	0	0	0	0	0	0	0	0	0	5	dispensable
pan_gene_19067	pan_gene_5820	Leaf_length;PCA_of_metabolites:_PC2;Stalk_strength;Tassel_branch_number	Chlorophyll_A;Days_to_anthesis;Days_to_silk;PCA_of_metabolites:_PC2;Stalk_strength;Tassel_branch_number	0	0	0	0	0	0	0	0	0	0	0	1	0	0	0	0	0	0	0	0	0	0	0	0	0	0	1	private
pan_gene_19067	pan_gene_7397	Leaf_length;PCA_of_metabolites:_PC2;Stalk_strength;Tassel_branch_number	Stalk_strength	0	0	0	0	0	0	0	0	0	0	1	0	0	0	0	0	0	0	0	0	0	0	0	0	0	0	1	private
pan_gene_19115	pan_gene_24952	Chlorophyll_B;Days_to_anthesis;Stalk_strength	Stalk_strength	0	0	1	0	0	1	1	0	1	1	0	0	0	0	0	0	0	0	0	0	0	0	1	0	1	0	7	dispensable
pan_gene_19118	pan_gene_4778	Ear_height;Stalk_strength;Tassel_length	Chlorophyll_B;Stalk_strength	0	0	1	0	0	0	0	0	0	0	0	0	0	0	0	0	0	0	0	0	0	0	0	0	0	0	1	private
pan_gene_19320	pan_gene_31019	Nitrate;Stalk_strength	Stalk_strength	0	0	0	0	1	0	0	0	0	0	0	0	0	0	0	0	0	0	0	0	0	0	0	0	0	0	1	private
pan_gene_19350	pan_gene_21641	Stalk_strength	Leaf_width;Stalk_strength	0	0	1	0	0	0	0	0	0	0	0	0	0	0	0	0	0	0	0	0	0	0	0	0	0	0	1	private
pan_gene_19350	pan_gene_24941	Stalk_strength	Stalk_strength;Tassel_branch_number	0	0	1	0	0	0	0	0	0	0	0	0	0	0	0	0	0	0	0	1	0	0	0	0	0	0	2	dispensable
pan_gene_19350	pan_gene_8396	Stalk_strength	Days_to_anthesis;Ear_height;Height_per_day_(until_flowering);Plant_height;Stalk_strength	0	0	1	0	0	0	0	0	0	0	0	0	0	0	0	0	0	0	0	0	0	0	0	0	0	0	1	private
pan_gene_19705	pan_gene_9158	Stalk_strength	Anthesis-silking_interval;Glucose;Stalk_strength	0	0	1	0	0	0	0	0	0	0	0	0	0	0	0	0	0	0	0	0	0	0	0	0	0	0	1	private
pan_gene_19741	pan_gene_3726	Stalk_strength	Stalk_strength	0	0	1	0	0	0	0	0	0	0	0	0	0	0	0	0	0	0	0	0	0	0	0	0	0	1	2	dispensable
pan_gene_19754	pan_gene_27705	Stalk_strength	Days_to_anthesis;Height_above_ear;Photoperiod_Growing-degree_days_to_silk;Stalk_strength	0	0	1	0	0	0	0	0	0	0	0	0	0	0	0	0	0	0	0	0	0	0	0	0	0	0	1	private
pan_gene_20862	pan_gene_24518	Stalk_strength	Boxcox-transformed_leaf_angle;Chlorophyll_B;Stalk_strength	0	0	1	1	1	1	0	0	1	0	0	0	0	0	0	0	0	0	0	0	0	0	0	0	0	0	5	dispensable
pan_gene_20862	pan_gene_27704	Stalk_strength	Chlorophyll_A;Days_to_anthesis;Ratio_of_ear_height_to_total_height;Stalk_strength	0	0	1	0	1	0	0	0	0	0	0	0	0	1	0	0	0	0	0	0	0	0	0	0	0	0	3	dispensable
pan_gene_20862	pan_gene_28436	Stalk_strength	Nodes_to_ear;Stalk_strength	0	0	1	1	0	1	1	0	1	0	0	0	1	0	0	1	0	0	0	1	0	0	0	0	1	1	10	dispensable
pan_gene_20862	pan_gene_32295	Stalk_strength	Stalk_strength	0	0	1	0	0	0	0	0	0	0	0	0	0	0	0	0	0	0	0	0	0	0	0	0	0	0	1	private
pan_gene_20862	pan_gene_3726	Stalk_strength	Stalk_strength	0	0	1	1	1	1	1	1	1	1	0	0	1	1	0	1	1	0	1	1	1	1	1	0	0	0	17	near-core
pan_gene_20862	pan_gene_3867	Stalk_strength	Stalk_strength	0	0	1	1	0	1	1	0	0	0	0	1	1	1	0	1	1	0	0	0	0	1	1	0	0	0	11	near-core
pan_gene_20862	pan_gene_4537	Stalk_strength	Stalk_strength	0	0	1	1	0	1	1	0	1	0	0	1	0	1	0	0	0	0	0	0	0	1	1	0	0	0	9	dispensable
pan_gene_20862	pan_gene_4833	Stalk_strength	Stalk_strength	0	0	1	0	0	0	0	0	1	0	0	0	0	0	0	0	0	0	1	0	0	1	0	0	0	0	4	dispensable
pan_gene_21641	pan_gene_23002	Leaf_width;Stalk_strength	Days_to_anthesis;Days_to_silk;Nodes_per_plant;Stalk_strength	0	0	1	1	1	1	1	1	0	0	1	1	0	0	1	0	0	0	1	0	1	1	1	1	1	0	15	near-core
pan_gene_21641	pan_gene_24956	Leaf_width;Stalk_strength	Days_to_anthesis;Days_to_silk;Stalk_strength	0	0	1	1	1	0	0	0	1	0	1	0	0	0	1	1	0	1	1	1	0	0	1	0	1	0	12	near-core
pan_gene_21641	pan_gene_4537	Leaf_width;Stalk_strength	Stalk_strength	0	0	1	1	0	1	1	0	0	0	0	1	1	1	0	0	0	0	0	0	0	0	1	0	0	0	8	dispensable
pan_gene_21641	pan_gene_4712	Leaf_width;Stalk_strength	Stalk_strength	0	0	1	1	1	0	0	0	0	0	1	0	0	0	0	0	0	0	0	0	1	0	0	0	0	0	5	dispensable
pan_gene_21641	pan_gene_5440	Leaf_width;Stalk_strength	Days_to_anthesis;Stalk_strength;Total_amino_acids	0	0	1	0	0	1	0	0	0	0	1	0	0	0	1	0	0	0	0	1	1	1	1	0	0	0	8	dispensable
pan_gene_21641	pan_gene_8468	Leaf_width;Stalk_strength	Stalk_strength	0	0	0	0	0	0	0	0	0	0	0	0	0	0	0	0	0	1	0	0	1	0	0	0	0	0	2	dispensable
pan_gene_22397	pan_gene_24956	Days_to_anthesis;Days_to_silk;Stalk_strength	Days_to_anthesis;Days_to_silk;Stalk_strength	0	0	1	0	1	0	1	1	1	0	0	0	0	1	0	1	0	0	1	0	1	0	0	0	0	0	9	dispensable
pan_gene_22397	pan_gene_28436	Days_to_anthesis;Days_to_silk;Stalk_strength	Nodes_to_ear;Stalk_strength	0	0	1	0	0	0	0	1	1	0	1	0	1	0	0	0	0	1	0	0	0	0	0	0	0	0	6	dispensable
pan_gene_22397	pan_gene_31019	Days_to_anthesis;Days_to_silk;Stalk_strength	Stalk_strength	0	0	1	0	0	0	0	0	0	0	0	0	0	0	0	0	0	0	0	0	0	0	0	0	0	0	1	private
pan_gene_22397	pan_gene_7481	Days_to_anthesis;Days_to_silk;Stalk_strength	Height_above_ear;Ratio_of_ear_height_to_total_height;Stalk_strength	0	0	0	1	0	0	0	0	0	0	0	0	0	0	0	0	0	1	0	0	0	0	0	0	0	0	2	dispensable
pan_gene_22415	pan_gene_9373	Stalk_strength	PCA_of_metabolites:_PC2;Stalk_strength;Sucrose	0	0	1	0	0	0	1	0	0	0	0	0	0	0	0	0	0	1	0	0	0	0	0	1	0	0	4	dispensable
pan_gene_22665	pan_gene_23002	Leaf_width;Stalk_strength	Days_to_anthesis;Days_to_silk;Nodes_per_plant;Stalk_strength	0	0	1	1	1	0	0	0	0	0	0	0	0	0	1	0	0	0	0	0	0	0	0	0	0	0	4	dispensable
pan_gene_22665	pan_gene_24562	Leaf_width;Stalk_strength	Stalk_strength	0	0	1	0	0	0	0	0	0	0	0	0	0	0	0	0	0	0	0	0	0	0	0	0	0	0	1	private
pan_gene_23002	pan_gene_3867	Days_to_anthesis;Days_to_silk;Nodes_per_plant;Stalk_strength	Stalk_strength	0	0	1	1	1	0	0	0	0	0	0	0	0	0	0	0	0	1	1	0	0	0	1	0	0	0	6	dispensable
pan_gene_23002	pan_gene_4537	Days_to_anthesis;Days_to_silk;Nodes_per_plant;Stalk_strength	Stalk_strength	0	0	1	1	1	1	0	1	1	0	1	0	0	1	0	0	0	1	1	0	0	0	0	1	0	0	11	near-core
pan_gene_23002	pan_gene_590	Days_to_anthesis;Days_to_silk;Nodes_per_plant;Stalk_strength	Stalk_strength	0	0	1	1	0	1	0	1	0	0	1	0	0	0	0	0	0	0	1	0	0	0	1	0	1	0	8	dispensable
pan_gene_24382	pan_gene_28442	Stalk_strength;Tassel_length;Total_amino_acids	Stalk_strength	0	0	1	0	0	1	0	0	1	0	0	0	0	1	0	0	0	0	1	1	0	0	0	0	0	0	6	dispensable
pan_gene_24518	pan_gene_3726	Boxcox-transformed_leaf_angle;Chlorophyll_B;Stalk_strength	Stalk_strength	0	0	1	0	1	1	0	0	1	0	0	0	0	0	0	0	0	0	0	0	0	0	0	0	0	0	4	dispensable
pan_gene_24531	pan_gene_4644	Stalk_strength	Stalk_strength	0	0	0	0	0	0	0	0	0	0	0	0	0	0	0	1	0	0	0	0	0	0	0	0	0	0	1	private
pan_gene_24538	pan_gene_27686	Leaf_length;Leaf_width;Stalk_strength;Tassel_branch_number	Photoperiod_Growing-degree_days_to_silk;Stalk_strength	0	0	1	0	0	0	0	0	0	0	1	0	0	0	0	0	0	0	0	0	0	0	0	0	0	1	3	dispensable
pan_gene_24538	pan_gene_4888	Leaf_length;Leaf_width;Stalk_strength;Tassel_branch_number	Cob_diameter;Ear_row_number;Nodes_per_plant;Stalk_strength	0	0	1	0	1	0	0	0	0	1	1	0	0	0	0	0	0	0	0	1	0	0	0	0	0	0	5	dispensable
pan_gene_24538	pan_gene_9373	Leaf_length;Leaf_width;Stalk_strength;Tassel_branch_number	PCA_of_metabolites:_PC2;Stalk_strength;Sucrose	0	0	1	0	1	0	1	0	0	0	1	1	0	0	0	0	0	0	0	0	0	0	0	1	0	1	7	dispensable
pan_gene_24560	pan_gene_29359	Chlorophyll_B;Stalk_strength	Stalk_strength	0	0	1	1	0	1	0	0	1	0	1	0	1	1	0	1	0	0	1	0	0	1	0	0	0	1	11	near-core
pan_gene_24560	pan_gene_4711	Chlorophyll_B;Stalk_strength	Stalk_strength	0	0	1	1	0	0	0	1	0	0	1	0	0	0	0	0	0	1	0	0	1	0	1	0	1	1	9	dispensable
pan_gene_24560	pan_gene_9372	Chlorophyll_B;Stalk_strength	PCA_of_metabolites:_PC2;Stalk_strength;Sucrose	0	0	1	0	0	0	1	1	0	0	0	0	0	0	0	0	0	0	1	0	0	1	1	0	0	0	6	dispensable
pan_gene_24941	pan_gene_31019	Stalk_strength;Tassel_branch_number	Stalk_strength	0	0	1	1	1	1	0	1	1	0	0	0	1	0	0	0	1	1	0	0	1	0	0	0	1	1	12	near-core
pan_gene_24941	pan_gene_32565	Stalk_strength;Tassel_branch_number	Ear_row_number;Stalk_strength;Tassel_length	0	0	1	1	1	1	1	1	1	0	1	0	0	1	0	1	1	0	1	0	1	1	1	0	0	0	15	near-core
pan_gene_24941	pan_gene_4778	Stalk_strength;Tassel_branch_number	Chlorophyll_B;Stalk_strength	0	0	1	0	0	0	0	0	0	0	0	0	0	0	0	0	0	0	0	0	0	0	0	0	0	0	1	private
pan_gene_24941	pan_gene_5440	Stalk_strength;Tassel_branch_number	Days_to_anthesis;Stalk_strength;Total_amino_acids	0	0	1	0	1	1	0	1	0	0	0	0	0	0	0	1	0	0	1	0	1	1	1	0	0	0	9	dispensable
pan_gene_24941	pan_gene_8396	Stalk_strength;Tassel_branch_number	Days_to_anthesis;Ear_height;Height_per_day_(until_flowering);Plant_height;Stalk_strength	0	0	1	1	0	0	0	1	1	0	0	0	0	1	0	0	0	0	0	0	1	0	1	1	0	0	8	dispensable
pan_gene_24952	pan_gene_28436	Stalk_strength	Nodes_to_ear;Stalk_strength	0	0	1	0	0	1	0	0	1	0	1	0	1	0	1	0	0	0	0	0	1	1	1	1	0	0	10	dispensable
pan_gene_24952	pan_gene_31019	Stalk_strength	Stalk_strength	0	0	1	0	0	0	0	0	1	0	0	0	1	0	0	0	0	0	0	1	0	0	0	0	0	0	4	dispensable
pan_gene_24956	pan_gene_31019	Days_to_anthesis;Days_to_silk;Stalk_strength	Stalk_strength	0	0	1	1	0	0	0	1	0	0	0	0	0	0	0	0	0	0	0	0	1	0	0	0	0	0	4	dispensable
pan_gene_24956	pan_gene_4537	Days_to_anthesis;Days_to_silk;Stalk_strength	Stalk_strength	0	0	1	0	0	0	0	0	1	0	0	1	0	0	0	0	0	0	0	0	1	0	0	0	0	0	4	dispensable
pan_gene_24956	pan_gene_5440	Days_to_anthesis;Days_to_silk;Stalk_strength	Days_to_anthesis;Stalk_strength;Total_amino_acids	0	0	1	0	0	1	0	0	0	0	1	0	0	0	1	0	0	0	0	1	0	1	1	0	0	0	7	dispensable
pan_gene_24956	pan_gene_8468	Days_to_anthesis;Days_to_silk;Stalk_strength	Stalk_strength	0	0	0	0	0	0	0	0	0	1	0	0	0	0	0	0	0	0	0	0	1	0	0	0	0	0	2	dispensable
pan_gene_25035	pan_gene_27722	Height_per_day_(until_flowering);Stalk_strength	Stalk_strength;Tassel_branch_number	0	0	0	0	0	1	0	0	0	0	0	0	0	0	0	0	0	0	0	0	0	0	0	0	0	0	1	private
pan_gene_25134	pan_gene_27696	Nodes_to_ear;Stalk_strength	Average_internode_length_(below_ear);Stalk_strength;Tassel_branch_number	0	0	1	0	0	0	1	0	0	1	0	1	1	0	0	0	0	1	0	0	0	1	0	1	0	1	9	dispensable
pan_gene_26788	pan_gene_27753	Days_to_anthesis;Stalk_strength	Average_internode_length_(below_ear);Boxcox-transformed_leaf_angle;Ear_height;Ratio_of_ear_height_to_total_height;Stalk_strength	0	0	1	0	0	0	0	0	0	0	0	0	0	0	0	0	0	0	0	0	0	0	0	0	0	0	1	private
pan_gene_26788	pan_gene_30720	Days_to_anthesis;Stalk_strength	Chlorophyll_B;Leaf_length;Stalk_strength	0	0	1	0	0	0	0	0	1	0	0	0	0	0	0	0	0	0	0	0	1	0	0	0	0	0	3	dispensable
pan_gene_26803	pan_gene_27715	Days_to_silk;Stalk_strength	Photoperiod_Growing-degree_days_to_silk;Photoperiod_growing-degree_days_to_anthesis;Stalk_strength;Sucrose	0	0	0	0	0	0	0	0	0	0	0	0	0	0	0	0	1	0	0	0	0	0	1	0	0	0	2	dispensable
pan_gene_26803	pan_gene_27996	Days_to_silk;Stalk_strength	Average_internode_length_(above_ear);Cob_diameter;Stalk_strength;Starch	0	0	1	0	1	0	0	0	0	0	0	0	0	0	0	0	0	0	0	0	0	0	0	0	0	0	2	dispensable
pan_gene_26803	pan_gene_28459	Days_to_silk;Stalk_strength	Stalk_strength	0	0	1	1	1	1	0	0	1	1	1	1	0	0	0	0	1	1	0	0	1	1	1	0	1	1	15	near-core
pan_gene_26803	pan_gene_4597	Days_to_silk;Stalk_strength	Stalk_strength	0	0	1	0	1	0	0	1	0	0	0	0	0	0	0	0	0	0	0	0	0	0	1	0	0	0	4	dispensable
pan_gene_26803	pan_gene_590	Days_to_silk;Stalk_strength	Stalk_strength	0	0	1	1	1	1	0	0	1	0	0	0	0	0	0	0	0	0	1	0	0	1	0	0	1	0	8	dispensable
pan_gene_26803	pan_gene_7599	Days_to_silk;Stalk_strength	Ear_height;Northern_Leaf_Blight;Stalk_strength;Starch	0	0	0	1	0	0	0	0	0	0	1	1	0	0	1	0	1	0	0	0	1	0	1	1	1	0	9	dispensable
pan_gene_26803	pan_gene_9372	Days_to_silk;Stalk_strength	PCA_of_metabolites:_PC2;Stalk_strength;Sucrose	0	0	1	0	0	0	1	1	1	0	1	0	0	0	0	0	0	0	1	0	0	1	1	0	0	0	8	dispensable
pan_gene_27686	pan_gene_4835	Photoperiod_Growing-degree_days_to_silk;Stalk_strength	Stalk_strength	0	0	1	0	0	0	0	0	0	0	0	0	0	0	0	0	0	0	0	0	0	0	0	0	0	0	1	private
pan_gene_27686	pan_gene_54875	Photoperiod_Growing-degree_days_to_silk;Stalk_strength	Stalk_strength	0	0	1	0	0	0	0	0	0	0	0	0	0	0	0	0	0	0	0	0	0	0	0	0	0	0	1	private
pan_gene_27702	pan_gene_32548	Height_above_ear;PCA_of_metabolites:_PC2;Plant_height;Stalk_strength;Starch	Chlorophyll_B;Ear_row_number;Nitrate;Nodes_above_ear;Plant_height;Stalk_strength	0	0	1	0	1	0	0	0	0	0	0	0	0	0	1	0	0	0	1	0	0	0	0	0	1	0	5	dispensable
pan_gene_27702	pan_gene_3726	Height_above_ear;PCA_of_metabolites:_PC2;Plant_height;Stalk_strength;Starch	Stalk_strength	0	0	1	0	0	0	0	0	0	0	0	0	0	0	0	0	0	0	0	0	0	0	0	0	0	0	1	private
pan_gene_27702	pan_gene_4833	Height_above_ear;PCA_of_metabolites:_PC2;Plant_height;Stalk_strength;Starch	Stalk_strength	0	0	1	0	0	0	0	0	0	1	0	0	0	0	0	0	0	0	0	0	0	0	0	0	0	0	2	dispensable
pan_gene_27702	pan_gene_5832	Height_above_ear;PCA_of_metabolites:_PC2;Plant_height;Stalk_strength;Starch	Stalk_strength	0	0	1	0	0	0	0	0	0	0	0	0	0	0	0	0	0	0	0	0	0	0	0	0	0	0	1	private
pan_gene_27704	pan_gene_28436	Chlorophyll_A;Days_to_anthesis;Ratio_of_ear_height_to_total_height;Stalk_strength	Nodes_to_ear;Stalk_strength	0	0	1	0	1	0	0	0	0	0	0	0	0	0	0	0	0	0	0	0	0	0	0	0	0	0	2	dispensable
pan_gene_27704	pan_gene_590	Chlorophyll_A;Days_to_anthesis;Ratio_of_ear_height_to_total_height;Stalk_strength	Stalk_strength	0	0	1	0	0	0	0	0	0	0	0	0	0	0	0	0	1	0	0	0	0	0	0	0	0	0	2	dispensable
pan_gene_27705	pan_gene_5441	Days_to_anthesis;Height_above_ear;Photoperiod_Growing-degree_days_to_silk;Stalk_strength	Stalk_strength;Tassel_branch_number	0	0	1	0	0	0	0	0	0	0	0	0	0	0	0	0	0	0	0	0	0	0	0	0	0	0	1	private
pan_gene_27715	pan_gene_27996	Photoperiod_Growing-degree_days_to_silk;Photoperiod_growing-degree_days_to_anthesis;Stalk_strength;Sucrose	Average_internode_length_(above_ear);Cob_diameter;Stalk_strength;Starch	0	0	0	0	0	0	0	0	0	0	0	0	0	0	0	0	1	0	0	0	0	0	0	0	0	0	1	private
pan_gene_27715	pan_gene_28459	Photoperiod_Growing-degree_days_to_silk;Photoperiod_growing-degree_days_to_anthesis;Stalk_strength;Sucrose	Stalk_strength	0	0	0	0	0	0	0	0	0	0	0	0	0	0	0	0	1	0	0	0	0	0	1	0	0	0	2	dispensable
pan_gene_27715	pan_gene_28511	Photoperiod_Growing-degree_days_to_silk;Photoperiod_growing-degree_days_to_anthesis;Stalk_strength;Sucrose	Stalk_strength	0	0	0	0	0	0	0	0	0	0	0	0	0	0	0	0	0	0	0	0	0	0	1	0	0	0	1	private
pan_gene_27715	pan_gene_9372	Photoperiod_Growing-degree_days_to_silk;Photoperiod_growing-degree_days_to_anthesis;Stalk_strength;Sucrose	PCA_of_metabolites:_PC2;Stalk_strength;Sucrose	0	0	0	0	0	0	0	0	0	0	0	0	0	0	0	0	0	0	0	0	0	0	1	0	0	0	1	private
pan_gene_27722	pan_gene_32566	Stalk_strength;Tassel_branch_number	Ear_row_number;Height_per_day_(until_flowering);Plant_height;Stalk_strength	0	0	1	0	0	0	0	0	0	0	1	0	0	0	0	0	0	1	0	1	1	0	0	0	0	0	5	dispensable
pan_gene_27722	pan_gene_4260	Stalk_strength;Tassel_branch_number	Ratio_of_ear_height_to_total_height;Stalk_strength;Tassel_length	0	0	1	0	0	0	0	0	0	0	0	0	0	0	0	0	0	0	0	1	0	0	0	0	0	0	2	dispensable
pan_gene_27996	pan_gene_4652	Average_internode_length_(above_ear);Cob_diameter;Stalk_strength;Starch	Nodes_above_ear;Stalk_strength	0	0	1	0	0	0	0	0	0	0	0	0	0	0	0	0	0	0	0	0	0	0	0	0	0	0	1	private
pan_gene_27996	pan_gene_7481	Average_internode_length_(above_ear);Cob_diameter;Stalk_strength;Starch	Height_above_ear;Ratio_of_ear_height_to_total_height;Stalk_strength	0	0	0	0	1	0	0	0	0	0	0	0	0	0	0	0	0	0	0	0	0	0	0	0	0	0	1	private
pan_gene_27996	pan_gene_9372	Average_internode_length_(above_ear);Cob_diameter;Stalk_strength;Starch	PCA_of_metabolites:_PC2;Stalk_strength;Sucrose	0	0	1	0	0	0	0	0	0	0	0	0	0	0	0	0	0	0	0	0	0	0	0	0	0	0	1	private
pan_gene_28436	pan_gene_32565	Nodes_to_ear;Stalk_strength	Ear_row_number;Stalk_strength;Tassel_length	0	0	1	1	1	0	1	1	0	1	0	0	0	1	0	1	0	0	0	0	0	0	1	1	0	1	11	near-core
pan_gene_28436	pan_gene_3867	Nodes_to_ear;Stalk_strength	Stalk_strength	0	0	1	0	1	1	1	0	1	0	1	0	1	0	0	0	0	1	0	0	0	1	0	0	0	0	9	dispensable
pan_gene_28436	pan_gene_4712	Nodes_to_ear;Stalk_strength	Stalk_strength	0	0	1	1	0	0	1	1	1	1	1	0	0	1	0	1	0	0	0	1	1	0	0	1	0	0	12	near-core
pan_gene_28436	pan_gene_5440	Nodes_to_ear;Stalk_strength	Days_to_anthesis;Stalk_strength;Total_amino_acids	0	0	1	0	1	1	1	1	0	0	1	0	0	0	0	0	0	1	1	1	1	1	1	0	0	0	12	near-core
pan_gene_28436	pan_gene_590	Nodes_to_ear;Stalk_strength	Stalk_strength	0	0	1	0	0	1	1	1	1	0	1	0	1	0	0	1	1	1	0	1	1	1	0	1	1	1	16	near-core
pan_gene_28455	pan_gene_9154	Stalk_strength	Anthesis-silking_interval;Days_to_silk;Stalk_strength	0	0	1	0	0	0	0	0	0	0	0	1	0	0	0	0	0	1	0	0	0	0	0	0	1	0	4	dispensable
pan_gene_28459	pan_gene_7599	Stalk_strength	Ear_height;Northern_Leaf_Blight;Stalk_strength;Starch	0	0	0	1	0	0	0	0	0	0	1	0	1	0	0	0	1	0	0	0	1	1	1	0	0	0	7	dispensable
pan_gene_28511	pan_gene_29359	Stalk_strength	Stalk_strength	0	0	1	1	0	1	1	0	1	0	1	1	1	1	0	1	0	1	1	1	0	0	0	0	0	0	13	near-core
pan_gene_28511	pan_gene_32295	Stalk_strength	Stalk_strength	0	0	1	0	0	0	0	0	0	0	0	0	0	0	0	0	0	0	0	0	0	0	0	0	0	0	1	private
pan_gene_28529	pan_gene_32565	Stalk_strength	Ear_row_number;Stalk_strength;Tassel_length	0	0	1	1	1	0	0	0	0	0	0	0	0	0	0	0	0	0	0	0	0	0	0	0	0	0	3	dispensable
pan_gene_28529	pan_gene_4712	Stalk_strength	Stalk_strength	0	0	1	1	1	0	1	1	1	0	1	0	1	0	0	0	0	1	0	0	0	1	0	0	0	0	10	dispensable
pan_gene_28529	pan_gene_79796	Stalk_strength	Stalk_strength	0	0	1	0	0	0	0	0	0	0	0	0	0	0	0	0	0	0	0	0	0	0	0	0	0	0	1	private
pan_gene_28529	pan_gene_8396	Stalk_strength	Days_to_anthesis;Ear_height;Height_per_day_(until_flowering);Plant_height;Stalk_strength	0	0	1	0	0	0	0	0	0	0	0	0	0	1	0	0	0	0	0	0	1	0	1	0	0	0	4	dispensable
pan_gene_28635	pan_gene_4597	Stalk_strength	Stalk_strength	0	0	1	0	0	0	0	0	0	0	0	0	0	0	0	0	0	0	0	0	0	0	1	0	0	0	2	dispensable
pan_gene_28954	pan_gene_31019	Stalk_strength	Stalk_strength	0	0	0	0	1	0	0	0	0	0	1	1	0	0	0	1	0	1	0	1	0	0	0	0	1	0	7	dispensable
pan_gene_28954	pan_gene_32565	Stalk_strength	Ear_row_number;Stalk_strength;Tassel_length	0	0	0	0	1	0	0	0	0	0	1	0	0	0	0	1	0	0	0	1	0	0	0	1	0	0	5	dispensable
pan_gene_28954	pan_gene_584	Stalk_strength	Ratio_of_ear_height_to_total_height;Stalk_strength	0	0	0	0	0	0	0	0	0	0	0	0	0	0	0	0	0	1	0	0	0	0	0	0	0	0	1	private
pan_gene_29154	pan_gene_4779	Ear_height;Stalk_strength	Stalk_strength	0	0	1	0	0	0	1	0	0	0	0	0	0	0	0	0	0	0	0	0	0	0	0	0	0	0	2	dispensable
pan_gene_29359	pan_gene_32401	Stalk_strength	Stalk_strength	0	0	0	0	1	0	0	0	0	0	0	0	0	0	0	0	0	0	0	0	0	0	0	0	0	0	1	private
pan_gene_29359	pan_gene_4652	Stalk_strength	Nodes_above_ear;Stalk_strength	0	0	1	0	0	0	0	0	0	0	0	0	0	0	0	0	0	0	0	0	0	0	0	0	0	0	1	private
pan_gene_29359	pan_gene_7481	Stalk_strength	Height_above_ear;Ratio_of_ear_height_to_total_height;Stalk_strength	0	0	0	1	1	0	0	0	0	0	0	0	0	0	0	1	0	0	0	0	0	0	0	0	0	0	3	dispensable
pan_gene_29359	pan_gene_7701	Stalk_strength	Stalk_strength	0	0	1	0	0	0	0	0	0	0	0	0	0	1	0	1	0	1	0	0	0	0	0	0	0	0	4	dispensable
pan_gene_31019	pan_gene_4898	Stalk_strength	Cob_diameter;Stalk_strength	0	0	1	0	0	0	0	0	0	0	0	0	1	0	0	0	0	0	0	0	0	0	0	0	0	0	2	dispensable
pan_gene_32295	pan_gene_5832	Stalk_strength	Stalk_strength	0	0	1	0	0	0	0	1	0	0	0	0	0	0	0	0	0	0	0	0	0	0	0	0	0	0	2	dispensable
pan_gene_32548	pan_gene_4644	Chlorophyll_B;Ear_row_number;Nitrate;Nodes_above_ear;Plant_height;Stalk_strength	Stalk_strength	0	0	0	0	0	0	0	0	0	0	0	0	0	0	0	1	0	0	0	0	0	0	0	0	0	0	1	private
pan_gene_32562	pan_gene_5302	Height_per_day_(until_flowering);Nodes_per_plant;Stalk_strength;Tassel_length	Stalk_strength	0	0	1	0	0	0	0	0	0	0	0	0	0	0	0	0	0	0	0	0	1	0	0	0	0	0	2	dispensable
pan_gene_32564	pan_gene_8829	Ear_row_number;Stalk_strength;Tassel_length	Anthesis-silking_interval;Height_above_ear;Nodes_to_ear;Ratio_of_ear_height_to_total_height;Stalk_strength	0	0	1	1	0	0	1	0	1	0	0	0	1	0	0	1	1	1	0	0	0	0	0	0	0	0	8	dispensable
pan_gene_32564	pan_gene_8831	Ear_row_number;Stalk_strength;Tassel_length	Anthesis-silking_interval;Nodes_to_ear;Stalk_strength	0	0	1	0	0	0	0	0	1	0	0	0	1	0	0	1	0	0	0	0	0	1	0	0	0	0	5	dispensable
pan_gene_32565	pan_gene_4778	Ear_row_number;Stalk_strength;Tassel_length	Chlorophyll_B;Stalk_strength	0	0	1	0	0	0	0	0	0	0	0	0	0	0	0	0	0	0	0	0	0	0	0	0	0	0	1	private
pan_gene_32566	pan_gene_4260	Ear_row_number;Height_per_day_(until_flowering);Plant_height;Stalk_strength	Ratio_of_ear_height_to_total_height;Stalk_strength;Tassel_length	0	0	1	1	0	0	0	0	1	0	0	1	1	1	0	0	0	0	0	1	0	0	1	1	0	0	9	dispensable
pan_gene_32845	pan_gene_5832	Average_internode_length_(whole_plant);Leaf_length;Stalk_strength	Stalk_strength	0	0	1	0	0	0	0	0	1	1	0	0	0	0	0	0	0	0	0	0	0	0	0	0	0	0	3	dispensable
pan_gene_3726	pan_gene_4833	Stalk_strength	Stalk_strength	0	0	1	0	1	0	0	1	1	0	0	1	0	0	0	0	0	0	1	1	0	1	1	0	0	1	10	dispensable
pan_gene_3867	pan_gene_4712	Stalk_strength	Stalk_strength	0	0	1	0	1	0	1	0	0	0	1	0	1	0	0	0	0	0	0	0	0	1	0	0	0	0	6	dispensable
pan_gene_3867	pan_gene_5440	Stalk_strength	Days_to_anthesis;Stalk_strength;Total_amino_acids	0	0	1	0	0	1	0	0	0	0	1	0	0	0	1	0	0	0	0	0	0	1	1	0	0	0	6	dispensable
pan_gene_3867	pan_gene_590	Stalk_strength	Stalk_strength	0	0	1	1	0	0	0	0	1	0	0	1	0	0	0	1	0	1	0	0	0	1	1	0	0	0	8	dispensable
pan_gene_3867	pan_gene_7481	Stalk_strength	Height_above_ear;Ratio_of_ear_height_to_total_height;Stalk_strength	0	0	0	1	0	0	0	0	0	0	0	0	0	0	0	0	0	1	0	0	0	0	0	0	0	0	2	dispensable
pan_gene_4091	pan_gene_9154	Stalk_strength	Anthesis-silking_interval;Days_to_silk;Stalk_strength	0	0	1	0	0	0	0	0	0	0	0	0	0	0	1	0	0	0	0	0	0	1	0	0	1	0	4	dispensable
pan_gene_4260	pan_gene_5820	Ratio_of_ear_height_to_total_height;Stalk_strength;Tassel_length	Chlorophyll_A;Days_to_anthesis;Days_to_silk;PCA_of_metabolites:_PC2;Stalk_strength;Tassel_branch_number	0	0	0	0	0	0	0	0	0	0	0	1	0	0	0	0	0	0	0	0	0	0	0	0	0	0	1	private
pan_gene_4260	pan_gene_8452	Ratio_of_ear_height_to_total_height;Stalk_strength;Tassel_length	Ear_height;Plant_height;Stalk_strength	0	0	0	1	0	0	0	0	0	0	0	1	0	0	0	0	0	0	0	0	0	0	0	0	0	0	2	dispensable
pan_gene_4537	pan_gene_590	Stalk_strength	Stalk_strength	0	0	1	1	0	1	0	0	1	0	0	1	1	0	0	0	0	0	0	0	0	1	1	0	0	0	8	dispensable
pan_gene_4652	pan_gene_4711	Nodes_above_ear;Stalk_strength	Stalk_strength	0	0	1	0	0	0	0	0	0	0	0	0	0	0	0	0	0	0	0	0	0	0	1	0	0	0	2	dispensable
pan_gene_4652	pan_gene_7701	Nodes_above_ear;Stalk_strength	Stalk_strength	0	0	1	0	0	0	0	0	0	0	0	0	0	0	0	0	0	0	0	0	0	0	0	0	0	0	1	private
pan_gene_4711	pan_gene_7701	Stalk_strength	Stalk_strength	0	0	1	0	0	0	0	0	0	0	0	0	0	0	0	0	0	0	0	0	0	0	0	0	0	0	1	private
pan_gene_4711	pan_gene_9153	Stalk_strength	Anthesis-silking_interval;Days_to_silk;Stalk_strength	0	0	1	0	0	0	0	0	0	0	1	0	0	0	0	0	0	1	0	0	0	0	0	0	0	0	3	dispensable
pan_gene_4776	pan_gene_9373	Ear_row_number;Stalk_strength	PCA_of_metabolites:_PC2;Stalk_strength;Sucrose	0	0	1	0	1	0	1	0	0	0	1	1	0	1	0	0	0	1	0	0	0	1	0	1	0	1	10	dispensable
pan_gene_4779	pan_gene_59791	Stalk_strength	100_Kernel_weight;Days_to_silk;Northern_Leaf_Blight;Stalk_strength	0	0	1	1	0	0	0	0	0	0	0	0	0	0	0	0	0	1	0	0	1	0	0	0	0	0	4	dispensable
pan_gene_4779	pan_gene_98177	Stalk_strength	Nodes_to_ear;Stalk_strength	0	0	1	0	0	1	0	0	0	0	0	0	0	0	0	0	0	0	0	0	0	0	0	0	0	0	2	dispensable
pan_gene_4833	pan_gene_5832	Stalk_strength	Stalk_strength	0	0	1	0	1	0	0	0	1	0	1	0	0	0	0	0	0	0	1	0	1	1	1	0	1	1	10	dispensable
pan_gene_4835	pan_gene_54875	Stalk_strength	Stalk_strength	0	0	1	0	0	0	0	0	0	0	0	0	0	0	0	0	0	0	0	0	0	0	0	0	0	0	1	private
pan_gene_4835	pan_gene_8831	Stalk_strength	Anthesis-silking_interval;Nodes_to_ear;Stalk_strength	0	0	1	0	0	0	0	0	0	0	0	0	0	0	0	0	0	0	0	0	0	0	0	0	0	0	1	private
pan_gene_4835	pan_gene_97091	Stalk_strength	Nodes_above_ear;Photoperiod_growing-degree_days_to_anthesis;Stalk_strength	0	0	1	0	0	0	0	0	0	0	0	0	0	0	0	0	0	0	0	0	0	0	0	0	0	0	1	private
pan_gene_4888	pan_gene_9373	Cob_diameter;Ear_row_number;Nodes_per_plant;Stalk_strength	PCA_of_metabolites:_PC2;Stalk_strength;Sucrose	0	0	1	0	1	0	1	0	0	0	1	1	0	1	0	0	0	1	0	0	0	1	0	1	0	1	10	dispensable
pan_gene_4898	pan_gene_5440	Cob_diameter;Stalk_strength	Days_to_anthesis;Stalk_strength;Total_amino_acids	0	0	1	0	0	1	1	0	0	0	1	0	0	0	0	0	0	0	0	1	0	1	0	0	0	0	6	dispensable
pan_gene_5302	pan_gene_84302	Stalk_strength	Average_internode_length_(above_ear);Height_per_day_(until_flowering);Leaf_length;Stalk_strength;Tassel_branch_number	0	0	1	0	0	0	0	0	0	0	0	0	0	0	0	0	0	0	0	0	0	0	0	0	0	0	1	private
pan_gene_54875	pan_gene_8831	Stalk_strength	Anthesis-silking_interval;Nodes_to_ear;Stalk_strength	0	0	1	1	0	0	0	0	0	0	0	0	0	1	0	0	0	0	0	0	1	0	1	0	0	0	5	dispensable
pan_gene_590	pan_gene_8446	Stalk_strength	Ear_height;Nodes_per_plant;Nodes_to_ear;Stalk_strength;Tassel_branch_number	0	0	0	0	0	1	0	0	0	0	0	0	0	0	0	1	0	0	0	0	0	0	0	0	0	0	2	dispensable
pan_gene_590	pan_gene_9372	Stalk_strength	PCA_of_metabolites:_PC2;Stalk_strength;Sucrose	0	0	1	1	0	0	0	0	1	0	0	0	0	0	0	0	1	0	1	0	0	1	0	1	0	0	7	dispensable
pan_gene_59791	pan_gene_98177	100_Kernel_weight;Days_to_silk;Northern_Leaf_Blight;Stalk_strength	Nodes_to_ear;Stalk_strength	0	0	1	0	0	0	0	0	0	0	0	0	0	0	0	0	0	0	0	0	0	0	0	0	0	0	1	private
pan_gene_7395	pan_gene_7701	Stalk_strength	Stalk_strength	0	0	0	0	0	0	0	0	0	1	0	0	0	0	0	0	0	0	0	0	0	0	0	0	0	0	1	private
pan_gene_7599	pan_gene_9372	Ear_height;Northern_Leaf_Blight;Stalk_strength;Starch	PCA_of_metabolites:_PC2;Stalk_strength;Sucrose	0	0	0	0	0	0	0	0	0	0	0	0	0	0	0	0	0	0	0	0	0	1	1	0	0	0	2	dispensable
pan_gene_11028	pan_gene_32566	Stalk_strength	Ear_row_number;Height_per_day_(until_flowering);Plant_height;Stalk_strength	0	0	0	1	1	0	0	0	0	0	0	0	0	0	0	0	0	0	1	0	0	0	0	0	0	1	4	dispensable
pan_gene_11028	pan_gene_8401	Stalk_strength	Stalk_strength	0	0	0	1	0	0	0	0	0	0	0	1	0	0	0	0	0	0	0	0	0	0	0	0	0	0	2	dispensable
pan_gene_11049	pan_gene_19741	Nodes_above_ear;Stalk_strength	Stalk_strength	0	0	0	1	1	1	0	1	1	0	0	0	0	1	0	0	0	0	0	0	0	1	0	0	0	0	7	dispensable
pan_gene_11049	pan_gene_21238	Nodes_above_ear;Stalk_strength	Stalk_strength	0	0	0	1	0	0	0	1	0	0	0	0	0	0	0	0	0	0	0	0	0	0	0	0	0	0	2	dispensable
pan_gene_11049	pan_gene_4712	Nodes_above_ear;Stalk_strength	Stalk_strength	0	0	0	1	1	0	0	0	0	0	0	0	0	1	0	0	0	0	0	0	0	0	0	1	0	1	5	dispensable
pan_gene_11505	pan_gene_14010	Anthesis-silking_interval;Stalk_strength	Stalk_strength	0	0	0	1	0	0	0	0	0	0	0	0	0	0	0	0	0	0	0	0	0	0	0	0	0	0	1	private
pan_gene_11505	pan_gene_26803	Anthesis-silking_interval;Stalk_strength	Days_to_silk;Stalk_strength	0	0	0	1	0	0	1	0	1	0	1	1	0	0	0	0	0	1	0	0	1	0	1	1	0	0	9	dispensable
pan_gene_11505	pan_gene_29154	Anthesis-silking_interval;Stalk_strength	Ear_height;Stalk_strength	0	0	0	1	0	0	0	0	1	1	0	1	0	1	0	0	0	0	0	0	1	0	0	1	0	0	7	dispensable
pan_gene_11505	pan_gene_4026	Anthesis-silking_interval;Stalk_strength	Stalk_strength	0	0	0	0	0	0	0	0	0	1	0	1	0	0	0	0	0	0	0	0	0	0	0	1	0	0	3	dispensable
pan_gene_11505	pan_gene_4332	Anthesis-silking_interval;Stalk_strength	Stalk_strength	0	0	0	1	0	0	0	0	0	0	0	0	0	0	0	0	0	0	0	0	0	0	0	0	0	0	1	private
pan_gene_11505	pan_gene_4711	Anthesis-silking_interval;Stalk_strength	Stalk_strength	0	0	0	1	0	0	0	0	0	0	0	0	0	0	0	0	0	1	0	0	1	0	1	0	0	0	4	dispensable
pan_gene_11505	pan_gene_59791	Anthesis-silking_interval;Stalk_strength	100_Kernel_weight;Days_to_silk;Northern_Leaf_Blight;Stalk_strength	0	0	0	1	0	0	0	0	0	0	0	0	0	0	0	0	0	0	0	0	1	0	1	0	0	0	3	dispensable
pan_gene_11505	pan_gene_7481	Anthesis-silking_interval;Stalk_strength	Height_above_ear;Ratio_of_ear_height_to_total_height;Stalk_strength	0	0	0	1	0	0	0	0	0	0	0	0	0	0	0	0	0	1	0	0	0	0	0	0	0	0	2	dispensable
pan_gene_11520	pan_gene_16258	Stalk_strength	Stalk_strength	0	0	0	1	1	1	0	0	1	0	0	0	0	1	0	1	0	0	0	0	0	0	0	0	0	0	6	dispensable
pan_gene_11520	pan_gene_21641	Stalk_strength	Leaf_width;Stalk_strength	0	0	0	1	0	0	0	0	1	0	0	0	0	1	0	0	0	0	0	0	0	0	0	0	0	0	3	dispensable
pan_gene_11520	pan_gene_23002	Stalk_strength	Days_to_anthesis;Days_to_silk;Nodes_per_plant;Stalk_strength	0	0	0	1	1	0	0	0	0	0	0	0	0	0	0	0	0	0	1	0	0	0	0	0	0	0	3	dispensable
pan_gene_11520	pan_gene_24956	Stalk_strength	Days_to_anthesis;Days_to_silk;Stalk_strength	0	0	0	1	1	1	1	0	1	0	0	1	0	1	0	0	1	0	1	0	0	1	0	0	1	0	11	near-core
pan_gene_11520	pan_gene_25072	Stalk_strength	Stalk_strength	0	0	0	1	0	0	0	0	1	0	0	0	0	1	0	0	0	0	0	0	0	0	0	0	0	0	3	dispensable
pan_gene_11520	pan_gene_28436	Stalk_strength	Nodes_to_ear;Stalk_strength	0	0	0	1	1	0	1	0	1	1	0	0	0	0	0	1	0	0	0	0	0	0	0	0	0	0	6	dispensable
pan_gene_11520	pan_gene_3726	Stalk_strength	Stalk_strength	0	0	0	1	1	1	0	0	1	0	1	1	0	1	0	1	0	0	1	0	0	0	0	0	0	0	9	dispensable
pan_gene_11520	pan_gene_584	Stalk_strength	Ratio_of_ear_height_to_total_height;Stalk_strength	0	0	0	1	0	1	0	0	1	0	0	0	0	0	0	0	0	0	0	0	0	0	0	0	0	0	3	dispensable
pan_gene_11520	pan_gene_639	Stalk_strength	Ear_height;Nitrate;Stalk_strength	0	0	0	1	0	0	0	0	0	0	0	0	0	0	0	0	0	0	0	0	0	0	0	0	0	0	1	private
pan_gene_11520	pan_gene_8286	Stalk_strength	Average_internode_length_(below_ear);Days_to_silk;Photoperiod_growing-degree_days_to_anthesis;Stalk_strength	0	0	0	1	1	1	0	0	1	0	1	0	0	1	0	0	1	0	1	0	0	0	0	0	1	1	10	dispensable
pan_gene_11593	pan_gene_16569	Days_to_anthesis;Stalk_strength	Stalk_strength	0	0	0	0	1	1	0	0	0	0	0	0	0	0	0	0	0	0	0	0	0	0	0	0	0	0	2	dispensable
pan_gene_11593	pan_gene_29154	Days_to_anthesis;Stalk_strength	Ear_height;Stalk_strength	0	0	0	1	0	1	0	0	1	0	0	0	0	0	0	0	0	0	0	0	0	0	0	0	0	0	3	dispensable
pan_gene_11593	pan_gene_4026	Days_to_anthesis;Stalk_strength	Stalk_strength	0	0	0	0	1	1	0	0	1	0	0	0	0	0	0	0	0	0	0	0	0	0	0	0	0	0	3	dispensable
pan_gene_11593	pan_gene_4332	Days_to_anthesis;Stalk_strength	Stalk_strength	0	0	0	1	0	1	0	0	0	0	0	0	0	0	0	0	0	0	0	0	0	0	0	0	0	0	2	dispensable
pan_gene_11593	pan_gene_590	Days_to_anthesis;Stalk_strength	Stalk_strength	0	0	0	1	1	1	0	0	0	0	0	0	0	0	0	0	0	0	0	0	0	0	0	0	0	0	3	dispensable
pan_gene_11593	pan_gene_59791	Days_to_anthesis;Stalk_strength	100_Kernel_weight;Days_to_silk;Northern_Leaf_Blight;Stalk_strength	0	0	0	1	0	0	0	0	0	0	0	0	0	0	0	0	0	0	0	0	0	0	0	0	0	0	1	private
pan_gene_11593	pan_gene_7599	Days_to_anthesis;Stalk_strength	Ear_height;Northern_Leaf_Blight;Stalk_strength;Starch	0	0	0	1	0	0	0	0	0	0	0	0	0	0	0	0	0	0	0	0	0	0	0	1	0	0	2	dispensable
pan_gene_11593	pan_gene_88947	Days_to_anthesis;Stalk_strength	Stalk_strength	0	0	0	1	1	0	0	0	1	0	0	0	0	0	0	0	0	0	0	0	0	0	0	0	0	0	3	dispensable
pan_gene_11598	pan_gene_32295	Average_internode_length_(above_ear);Days_to_anthesis;Days_to_silk;Malate;Nodes_to_ear;Stalk_strength	Stalk_strength	0	0	0	1	0	0	0	0	0	0	0	0	0	0	0	0	0	0	1	0	0	0	0	0	0	0	2	dispensable
pan_gene_11598	pan_gene_81221	Average_internode_length_(above_ear);Days_to_anthesis;Days_to_silk;Malate;Nodes_to_ear;Stalk_strength	Ear_row_number;Nodes_to_ear;Northern_Leaf_Blight;Stalk_strength	0	0	0	1	0	0	0	0	0	0	0	0	0	0	0	0	0	0	0	0	0	0	0	0	0	0	1	private
pan_gene_1225	pan_gene_27996	Stalk_strength	Average_internode_length_(above_ear);Cob_diameter;Stalk_strength;Starch	0	0	0	0	1	0	0	0	0	0	0	0	0	0	0	0	0	0	0	0	0	0	0	0	0	0	1	private
pan_gene_1225	pan_gene_29154	Stalk_strength	Ear_height;Stalk_strength	0	0	0	1	1	1	0	1	1	0	1	1	0	0	0	0	0	0	1	0	0	1	0	0	0	0	9	dispensable
pan_gene_1225	pan_gene_4332	Stalk_strength	Stalk_strength	0	0	0	1	0	1	0	0	0	0	0	0	0	0	0	0	0	0	0	0	0	0	0	0	0	0	2	dispensable
pan_gene_1225	pan_gene_47146	Stalk_strength	Stalk_strength	0	0	0	1	1	0	0	0	1	0	0	0	0	0	0	0	0	0	0	0	0	0	0	0	0	0	3	dispensable
pan_gene_1225	pan_gene_590	Stalk_strength	Stalk_strength	0	0	0	1	1	1	0	0	0	0	0	0	0	0	0	0	0	0	1	0	0	0	0	0	0	0	4	dispensable
pan_gene_1225	pan_gene_59791	Stalk_strength	100_Kernel_weight;Days_to_silk;Northern_Leaf_Blight;Stalk_strength	0	0	0	1	0	0	0	0	0	0	0	0	0	0	0	0	0	0	0	0	0	0	0	0	0	0	1	private
pan_gene_1225	pan_gene_88947	Stalk_strength	Stalk_strength	0	0	0	1	1	0	0	0	1	0	0	0	0	0	0	0	0	0	0	0	0	0	0	0	0	0	3	dispensable
pan_gene_12454	pan_gene_16710	Leaf_width;Southern_leaf_blight;Stalk_strength	Stalk_strength	0	0	0	0	0	0	1	0	0	0	0	0	0	0	0	0	0	0	0	0	0	0	0	0	0	0	1	private
pan_gene_12454	pan_gene_27711	Leaf_width;Southern_leaf_blight;Stalk_strength	Boxcox-transformed_leaf_angle;Nodes_to_ear;Photoperiod_Growing-degree_days_to_silk;Photoperiod_growing-degree_days_to_anthesis;Stalk_strength;Tassel_branch_number	0	0	0	1	0	0	0	0	0	0	0	0	1	0	0	0	0	0	1	0	0	0	0	0	0	0	3	dispensable
pan_gene_13200	pan_gene_18457	Stalk_strength	Stalk_strength	0	0	0	1	0	0	0	0	0	0	0	0	0	0	0	0	0	0	0	0	0	0	0	0	0	0	1	private
pan_gene_13200	pan_gene_19115	Stalk_strength	Chlorophyll_B;Days_to_anthesis;Stalk_strength	0	0	0	1	0	0	1	0	0	0	0	0	0	0	0	0	0	0	0	0	0	0	0	0	1	0	3	dispensable
pan_gene_13200	pan_gene_21238	Stalk_strength	Stalk_strength	0	0	0	1	1	0	0	1	1	0	0	0	0	0	0	0	0	0	0	0	0	0	0	0	0	0	4	dispensable
pan_gene_13200	pan_gene_28529	Stalk_strength	Stalk_strength	0	0	0	1	1	0	0	0	0	0	0	0	0	0	0	0	0	0	0	0	0	0	0	0	0	0	2	dispensable
pan_gene_13200	pan_gene_30738	Stalk_strength	Average_internode_length_(below_ear);Leaf_width;Stalk_strength;Tassel_length	0	0	0	1	0	0	0	0	0	0	0	0	0	0	0	0	0	0	0	0	0	0	0	0	0	0	1	private
pan_gene_13561	pan_gene_98122	Stalk_strength	Average_internode_length_(below_ear);Average_internode_length_(whole_plant);Days_to_silk;Plant_height;Ratio_of_ear_height_to_total_height;Stalk_strength	0	0	0	1	0	0	0	0	0	0	0	0	0	0	0	0	0	0	0	0	0	0	0	0	0	0	1	private
pan_gene_13575	pan_gene_26803	Nodes_to_ear;Stalk_strength	Days_to_silk;Stalk_strength	0	0	0	1	0	0	0	0	0	0	1	1	0	0	0	0	0	0	0	0	0	0	0	0	0	0	3	dispensable
pan_gene_13575	pan_gene_32295	Nodes_to_ear;Stalk_strength	Stalk_strength	0	0	0	1	0	0	0	0	0	0	0	0	0	0	0	0	0	0	0	0	0	0	0	0	0	0	1	private
pan_gene_13575	pan_gene_32585	Nodes_to_ear;Stalk_strength	Days_to_silk;Plant_height;Stalk_strength	0	0	0	1	0	0	0	1	0	0	0	0	0	0	0	0	0	0	0	0	0	0	0	0	0	0	2	dispensable
pan_gene_13575	pan_gene_4026	Nodes_to_ear;Stalk_strength	Stalk_strength	0	0	0	0	0	0	0	0	0	0	1	0	0	0	0	0	0	0	0	0	0	0	0	0	0	0	1	private
pan_gene_13575	pan_gene_4332	Nodes_to_ear;Stalk_strength	Stalk_strength	0	0	0	1	0	0	0	0	0	0	0	0	0	0	0	0	0	0	0	0	0	0	0	0	0	0	1	private
pan_gene_13575	pan_gene_4711	Nodes_to_ear;Stalk_strength	Stalk_strength	0	0	0	1	0	0	0	0	0	0	0	0	0	0	0	0	0	0	0	0	0	0	0	0	0	0	1	private
pan_gene_13575	pan_gene_88947	Nodes_to_ear;Stalk_strength	Stalk_strength	0	0	0	1	0	0	0	0	0	0	0	0	0	0	0	0	0	0	0	0	0	0	0	0	0	0	1	private
pan_gene_14089	pan_gene_8452	Average_internode_length_(above_ear);Stalk_strength	Ear_height;Plant_height;Stalk_strength	0	0	0	0	0	1	0	0	0	0	0	0	0	0	0	0	0	0	0	0	0	0	0	0	0	0	1	private
pan_gene_16258	pan_gene_16259	Stalk_strength	Height_above_ear;Height_per_day_(until_flowering);Plant_height;Stalk_strength	0	0	0	1	1	1	0	1	1	0	0	0	0	0	0	0	0	0	0	0	0	0	0	0	1	0	6	dispensable
pan_gene_16258	pan_gene_20862	Stalk_strength	Stalk_strength	0	0	0	1	1	0	0	1	1	0	0	0	0	0	0	1	0	0	0	0	0	0	0	0	0	0	5	dispensable
pan_gene_16258	pan_gene_21641	Stalk_strength	Leaf_width;Stalk_strength	0	0	0	1	1	0	0	0	0	0	0	0	1	1	0	0	0	0	1	0	0	0	0	0	0	0	5	dispensable
pan_gene_16258	pan_gene_24956	Stalk_strength	Days_to_anthesis;Days_to_silk;Stalk_strength	0	0	0	1	1	1	0	1	1	0	0	0	0	0	1	1	0	1	1	0	0	0	0	0	0	0	9	dispensable
pan_gene_16258	pan_gene_27696	Stalk_strength	Average_internode_length_(below_ear);Stalk_strength;Tassel_branch_number	0	0	0	1	0	0	0	1	0	0	0	1	0	1	0	0	0	0	0	0	0	0	0	0	0	0	4	dispensable
pan_gene_16258	pan_gene_28436	Stalk_strength	Nodes_to_ear;Stalk_strength	0	0	0	1	1	0	0	1	1	0	0	0	0	0	0	0	0	0	0	0	0	0	0	0	0	0	4	dispensable
pan_gene_16258	pan_gene_28511	Stalk_strength	Stalk_strength	0	0	0	1	1	0	0	0	1	0	0	0	0	0	0	0	0	0	0	0	0	0	0	0	0	0	3	dispensable
pan_gene_16258	pan_gene_28529	Stalk_strength	Stalk_strength	0	0	0	1	0	1	0	0	0	0	0	0	0	0	0	0	0	0	0	0	0	0	0	0	0	0	2	dispensable
pan_gene_16258	pan_gene_31019	Stalk_strength	Stalk_strength	0	0	0	1	0	0	0	0	0	0	0	0	0	0	0	0	0	0	0	0	0	0	0	0	0	0	1	private
pan_gene_16258	pan_gene_32548	Stalk_strength	Chlorophyll_B;Ear_row_number;Nitrate;Nodes_above_ear;Plant_height;Stalk_strength	0	0	0	1	1	0	0	0	1	0	1	1	0	1	1	0	1	0	1	0	1	0	1	0	0	0	11	near-core
pan_gene_16258	pan_gene_32845	Stalk_strength	Average_internode_length_(whole_plant);Leaf_length;Stalk_strength	0	0	0	1	0	0	0	0	1	0	0	0	0	0	0	0	0	0	0	0	0	0	0	0	0	0	2	dispensable
pan_gene_16258	pan_gene_3726	Stalk_strength	Stalk_strength	0	0	0	1	1	0	1	1	1	0	1	1	0	1	1	1	1	1	1	0	0	1	0	1	0	0	15	near-core
pan_gene_16258	pan_gene_3867	Stalk_strength	Stalk_strength	0	0	0	1	1	1	1	1	1	1	0	0	0	0	0	1	0	1	1	1	0	0	0	1	1	1	14	near-core
pan_gene_16258	pan_gene_4537	Stalk_strength	Stalk_strength	0	0	0	1	1	1	0	1	1	1	0	0	0	1	0	0	0	1	0	1	0	0	0	0	1	0	10	dispensable
pan_gene_16258	pan_gene_4898	Stalk_strength	Cob_diameter;Stalk_strength	0	0	0	1	1	0	0	1	1	0	0	0	0	0	0	1	0	0	0	0	0	0	0	0	0	0	5	dispensable
pan_gene_16258	pan_gene_639	Stalk_strength	Ear_height;Nitrate;Stalk_strength	0	0	0	1	0	0	0	0	0	0	0	0	0	0	0	0	0	0	0	0	0	0	0	0	0	0	1	private
pan_gene_16258	pan_gene_7395	Stalk_strength	Stalk_strength	0	0	0	0	1	0	0	0	0	0	0	0	0	0	0	0	0	0	0	0	0	0	0	0	0	0	1	private
pan_gene_16258	pan_gene_8446	Stalk_strength	Ear_height;Nodes_per_plant;Nodes_to_ear;Stalk_strength;Tassel_branch_number	0	0	0	0	0	0	0	0	0	0	0	0	0	0	0	1	0	0	0	0	0	0	0	0	0	0	1	private
pan_gene_16258	pan_gene_9372	Stalk_strength	PCA_of_metabolites:_PC2;Stalk_strength;Sucrose	0	0	0	1	1	0	0	0	1	0	0	0	0	1	0	0	0	0	0	0	0	0	0	0	0	0	4	dispensable
pan_gene_16259	pan_gene_20862	Height_above_ear;Height_per_day_(until_flowering);Plant_height;Stalk_strength	Stalk_strength	0	0	0	1	0	1	0	0	1	0	0	0	0	0	0	0	0	0	0	0	0	0	0	0	0	1	4	dispensable
pan_gene_16259	pan_gene_22397	Height_above_ear;Height_per_day_(until_flowering);Plant_height;Stalk_strength	Days_to_anthesis;Days_to_silk;Stalk_strength	0	0	0	1	1	0	1	1	1	0	0	0	0	1	0	0	0	0	1	0	0	0	0	0	0	0	7	dispensable
pan_gene_16259	pan_gene_23002	Height_above_ear;Height_per_day_(until_flowering);Plant_height;Stalk_strength	Days_to_anthesis;Days_to_silk;Nodes_per_plant;Stalk_strength	0	0	0	1	1	1	1	1	1	0	0	0	0	0	0	1	0	1	0	0	0	0	0	0	1	0	9	dispensable
pan_gene_16259	pan_gene_24518	Height_above_ear;Height_per_day_(until_flowering);Plant_height;Stalk_strength	Boxcox-transformed_leaf_angle;Chlorophyll_B;Stalk_strength	0	0	0	1	1	1	0	0	0	0	0	0	0	0	0	0	0	0	0	0	0	0	0	0	0	0	3	dispensable
pan_gene_16259	pan_gene_25072	Height_above_ear;Height_per_day_(until_flowering);Plant_height;Stalk_strength	Stalk_strength	0	0	0	1	0	0	0	0	1	0	0	0	0	0	0	0	0	0	0	0	0	0	0	0	0	0	2	dispensable
pan_gene_16259	pan_gene_28511	Height_above_ear;Height_per_day_(until_flowering);Plant_height;Stalk_strength	Stalk_strength	0	0	0	1	1	0	0	0	1	0	0	0	0	1	0	0	0	0	0	0	0	0	0	0	0	1	5	dispensable
pan_gene_16259	pan_gene_28954	Height_above_ear;Height_per_day_(until_flowering);Plant_height;Stalk_strength	Stalk_strength	0	0	0	0	0	0	0	0	0	0	1	0	0	0	0	0	0	0	0	0	0	0	0	0	0	0	1	private
pan_gene_16259	pan_gene_3726	Height_above_ear;Height_per_day_(until_flowering);Plant_height;Stalk_strength	Stalk_strength	0	0	0	1	1	0	0	1	1	0	0	0	0	1	0	0	0	0	0	0	0	0	0	0	0	0	5	dispensable
pan_gene_16259	pan_gene_4898	Height_above_ear;Height_per_day_(until_flowering);Plant_height;Stalk_strength	Cob_diameter;Stalk_strength	0	0	0	1	1	0	1	1	0	0	0	0	0	0	0	0	0	0	1	0	0	0	0	0	0	1	6	dispensable
pan_gene_16259	pan_gene_5832	Height_above_ear;Height_per_day_(until_flowering);Plant_height;Stalk_strength	Stalk_strength	0	0	0	1	1	1	0	1	1	0	0	0	0	1	0	0	0	0	0	0	0	0	0	1	0	0	7	dispensable
pan_gene_16259	pan_gene_590	Height_above_ear;Height_per_day_(until_flowering);Plant_height;Stalk_strength	Stalk_strength	0	0	0	1	0	1	1	1	1	0	0	0	0	0	0	0	0	0	0	0	0	0	1	0	1	0	7	dispensable
pan_gene_16259	pan_gene_7395	Height_above_ear;Height_per_day_(until_flowering);Plant_height;Stalk_strength	Stalk_strength	0	0	0	0	1	0	0	0	0	0	0	0	0	0	0	0	0	0	0	0	0	0	0	0	0	0	1	private
pan_gene_16259	pan_gene_8286	Height_above_ear;Height_per_day_(until_flowering);Plant_height;Stalk_strength	Average_internode_length_(below_ear);Days_to_silk;Photoperiod_growing-degree_days_to_anthesis;Stalk_strength	0	0	0	1	1	0	0	1	1	0	0	0	0	0	0	0	0	0	0	0	0	0	0	0	0	1	5	dispensable
pan_gene_16259	pan_gene_8446	Height_above_ear;Height_per_day_(until_flowering);Plant_height;Stalk_strength	Ear_height;Nodes_per_plant;Nodes_to_ear;Stalk_strength;Tassel_branch_number	0	0	0	0	0	1	0	0	0	0	0	0	0	0	0	1	0	0	0	0	0	0	0	0	0	0	2	dispensable
pan_gene_16259	pan_gene_8468	Height_above_ear;Height_per_day_(until_flowering);Plant_height;Stalk_strength	Stalk_strength	0	0	0	1	0	0	0	0	0	0	0	0	0	0	0	0	0	0	0	0	0	0	0	0	0	0	1	private
pan_gene_16259	pan_gene_9372	Height_above_ear;Height_per_day_(until_flowering);Plant_height;Stalk_strength	PCA_of_metabolites:_PC2;Stalk_strength;Sucrose	0	0	0	1	1	0	1	0	1	0	1	0	0	1	0	0	0	0	1	0	0	1	1	1	0	0	10	dispensable
pan_gene_16569	pan_gene_27996	Stalk_strength	Average_internode_length_(above_ear);Cob_diameter;Stalk_strength;Starch	0	0	0	0	1	0	0	0	0	0	0	0	0	0	0	0	0	0	0	0	0	0	0	0	0	0	1	private
pan_gene_16569	pan_gene_28511	Stalk_strength	Stalk_strength	0	0	0	0	0	1	0	0	0	0	0	0	0	0	0	0	0	0	0	0	0	0	0	0	0	0	1	private
pan_gene_16569	pan_gene_29359	Stalk_strength	Stalk_strength	0	0	0	0	0	1	0	0	0	0	0	0	0	0	0	0	0	0	0	0	0	0	0	0	0	0	1	private
pan_gene_16569	pan_gene_4332	Stalk_strength	Stalk_strength	0	0	0	0	0	1	0	0	0	0	0	0	0	0	0	0	0	0	0	0	0	0	0	0	0	0	1	private
pan_gene_16569	pan_gene_47146	Stalk_strength	Stalk_strength	0	0	0	0	1	0	0	0	0	0	0	0	0	0	0	0	0	0	0	0	0	0	0	0	0	0	1	private
pan_gene_16569	pan_gene_590	Stalk_strength	Stalk_strength	0	0	0	0	1	1	0	0	0	0	0	0	0	0	0	0	0	0	0	0	0	0	0	0	0	0	2	dispensable
pan_gene_16569	pan_gene_88947	Stalk_strength	Stalk_strength	0	0	0	0	1	0	0	0	0	0	0	0	0	0	0	0	0	0	0	0	0	0	0	0	0	0	1	private
pan_gene_17579	pan_gene_20862	Stalk_strength	Stalk_strength	0	0	0	1	0	0	0	0	0	0	0	0	0	0	0	0	0	1	0	0	0	0	0	0	0	0	2	dispensable
pan_gene_17579	pan_gene_20869	Stalk_strength	Stalk_strength	0	0	0	1	0	0	0	0	0	0	0	0	0	0	0	0	0	0	0	1	0	0	0	1	0	0	3	dispensable
pan_gene_17579	pan_gene_21641	Stalk_strength	Leaf_width;Stalk_strength	0	0	0	1	0	0	0	1	1	0	0	0	0	0	0	0	0	0	0	0	1	0	1	0	0	0	5	dispensable
pan_gene_17579	pan_gene_24518	Stalk_strength	Boxcox-transformed_leaf_angle;Chlorophyll_B;Stalk_strength	0	0	0	1	0	0	0	0	0	0	0	0	0	0	0	0	0	0	0	0	0	0	0	0	0	0	1	private
pan_gene_17579	pan_gene_28529	Stalk_strength	Stalk_strength	0	0	0	1	0	0	0	1	1	0	0	0	0	0	0	0	0	0	0	0	0	0	1	0	0	1	5	dispensable
pan_gene_17579	pan_gene_5832	Stalk_strength	Stalk_strength	0	0	0	1	1	0	0	0	0	0	0	0	0	1	0	0	0	0	0	0	0	0	0	0	0	0	3	dispensable
pan_gene_17579	pan_gene_8286	Stalk_strength	Average_internode_length_(below_ear);Days_to_silk;Photoperiod_growing-degree_days_to_anthesis;Stalk_strength	0	0	0	1	0	0	0	0	0	0	0	0	0	0	0	0	0	0	0	0	0	0	0	0	0	0	1	private
pan_gene_17579	pan_gene_8468	Stalk_strength	Stalk_strength	0	0	0	1	0	0	0	0	0	0	0	0	0	0	0	0	0	0	0	0	1	0	0	0	0	0	2	dispensable
pan_gene_17579	pan_gene_9372	Stalk_strength	PCA_of_metabolites:_PC2;Stalk_strength;Sucrose	0	0	0	1	0	0	0	0	0	0	0	0	0	0	0	0	0	0	0	0	0	0	1	0	0	0	2	dispensable
pan_gene_17614	pan_gene_18457	Nitrate;Stalk_strength	Stalk_strength	0	0	0	1	1	0	0	0	0	0	0	0	0	1	0	0	0	0	0	0	0	0	0	0	0	0	3	dispensable
pan_gene_17614	pan_gene_18505	Nitrate;Stalk_strength	Stalk_strength;Starch	0	0	0	1	0	0	0	0	0	0	0	0	0	0	0	0	0	0	0	0	0	0	0	0	0	0	1	private
pan_gene_17614	pan_gene_19115	Nitrate;Stalk_strength	Chlorophyll_B;Days_to_anthesis;Stalk_strength	0	0	0	1	1	0	0	0	0	0	0	0	0	0	0	0	0	0	0	0	0	0	0	0	0	0	2	dispensable
pan_gene_17614	pan_gene_19118	Nitrate;Stalk_strength	Ear_height;Stalk_strength;Tassel_length	0	0	0	1	0	0	0	0	0	0	0	0	0	1	0	0	0	0	0	0	0	0	0	0	0	0	2	dispensable
pan_gene_17614	pan_gene_21238	Nitrate;Stalk_strength	Stalk_strength	0	0	0	1	0	0	0	0	0	0	0	0	0	0	0	0	0	0	0	0	0	0	0	0	0	0	1	private
pan_gene_17614	pan_gene_24941	Nitrate;Stalk_strength	Stalk_strength;Tassel_branch_number	0	0	0	1	1	0	0	0	1	0	0	0	0	0	0	0	0	0	0	0	0	0	0	0	0	0	3	dispensable
pan_gene_17614	pan_gene_24958	Nitrate;Stalk_strength	Days_to_silk;Glutamate;Stalk_strength	0	0	0	1	0	0	0	0	0	0	0	0	1	0	0	0	0	0	0	0	0	0	0	0	0	0	2	dispensable
pan_gene_17614	pan_gene_30738	Nitrate;Stalk_strength	Average_internode_length_(below_ear);Leaf_width;Stalk_strength;Tassel_length	0	0	0	1	1	0	0	0	1	0	0	0	0	0	0	0	0	0	0	0	0	0	0	0	0	0	3	dispensable
pan_gene_17614	pan_gene_4644	Nitrate;Stalk_strength	Stalk_strength	0	0	0	0	0	0	0	0	0	0	0	0	0	0	0	1	0	0	0	0	0	0	0	0	0	1	2	dispensable
pan_gene_18457	pan_gene_19115	Stalk_strength	Chlorophyll_B;Days_to_anthesis;Stalk_strength	0	0	0	1	0	0	0	1	0	0	0	0	0	0	0	0	0	0	0	0	0	0	0	0	0	0	2	dispensable
pan_gene_18457	pan_gene_19741	Stalk_strength	Stalk_strength	0	0	0	1	0	0	0	0	0	0	0	0	0	0	0	0	0	1	0	0	0	0	0	0	0	0	2	dispensable
pan_gene_18457	pan_gene_21238	Stalk_strength	Stalk_strength	0	0	0	1	0	0	0	1	0	0	0	0	0	0	0	0	0	0	0	0	0	0	0	0	0	0	2	dispensable
pan_gene_18457	pan_gene_24531	Stalk_strength	Stalk_strength	0	0	0	1	1	1	0	1	0	0	0	0	0	0	0	0	1	0	0	0	0	0	0	0	0	0	5	dispensable
pan_gene_18457	pan_gene_24941	Stalk_strength	Stalk_strength;Tassel_branch_number	0	0	0	1	1	0	0	1	0	0	0	0	0	0	0	0	0	0	0	0	0	0	0	0	0	0	3	dispensable
pan_gene_18457	pan_gene_24958	Stalk_strength	Days_to_silk;Glutamate;Stalk_strength	0	0	0	1	0	0	0	0	0	0	0	0	0	0	0	0	0	0	0	0	0	0	0	0	0	0	1	private
pan_gene_18457	pan_gene_28421	Stalk_strength	Stalk_strength	0	0	0	1	1	0	0	1	0	0	0	0	0	1	0	1	0	0	0	0	0	0	0	0	0	0	5	dispensable
pan_gene_18457	pan_gene_28436	Stalk_strength	Nodes_to_ear;Stalk_strength	0	0	0	1	0	0	0	1	0	0	0	0	0	0	0	0	0	0	0	0	0	0	0	0	0	0	2	dispensable
pan_gene_18457	pan_gene_28529	Stalk_strength	Stalk_strength	0	0	0	1	0	0	0	1	0	1	0	0	0	0	0	0	0	0	0	0	0	0	0	0	0	0	3	dispensable
pan_gene_18457	pan_gene_30738	Stalk_strength	Average_internode_length_(below_ear);Leaf_width;Stalk_strength;Tassel_length	0	0	0	1	0	0	0	1	0	1	0	0	0	0	0	0	0	0	0	0	0	0	0	0	0	0	3	dispensable
pan_gene_18457	pan_gene_32565	Stalk_strength	Ear_row_number;Stalk_strength;Tassel_length	0	0	0	1	0	0	0	1	0	0	0	0	0	1	0	1	0	1	0	0	0	0	0	0	0	0	5	dispensable
pan_gene_18457	pan_gene_4712	Stalk_strength	Stalk_strength	0	0	0	1	0	0	0	0	0	0	0	0	0	0	0	0	0	1	0	0	0	0	1	0	0	0	3	dispensable
pan_gene_18457	pan_gene_4833	Stalk_strength	Stalk_strength	0	0	0	1	1	0	0	0	0	0	0	0	0	1	0	0	0	0	0	0	0	0	0	0	0	0	3	dispensable
pan_gene_18457	pan_gene_5440	Stalk_strength	Days_to_anthesis;Stalk_strength;Total_amino_acids	0	0	0	0	1	0	0	0	0	0	0	0	0	0	0	0	0	0	0	0	0	0	0	0	0	0	1	private
pan_gene_18457	pan_gene_8396	Stalk_strength	Days_to_anthesis;Ear_height;Height_per_day_(until_flowering);Plant_height;Stalk_strength	0	0	0	1	1	0	0	1	0	0	0	1	0	1	0	1	0	0	0	0	0	0	1	0	1	0	8	dispensable
pan_gene_18457	pan_gene_8791	Stalk_strength	Stalk_strength	0	0	0	1	1	0	0	0	0	0	0	0	0	1	0	0	0	0	0	0	0	0	0	0	0	0	3	dispensable
pan_gene_18505	pan_gene_24531	Stalk_strength;Starch	Stalk_strength	0	0	0	1	0	0	0	0	0	0	0	0	0	1	0	0	0	0	0	0	0	0	0	0	0	0	2	dispensable
pan_gene_18505	pan_gene_28421	Stalk_strength;Starch	Stalk_strength	0	0	0	1	0	0	0	0	0	0	0	0	0	0	0	1	0	0	0	0	0	0	0	0	0	0	2	dispensable
pan_gene_18505	pan_gene_4833	Stalk_strength;Starch	Stalk_strength	0	0	0	1	0	0	0	0	0	0	0	0	0	0	0	0	0	0	0	0	0	0	0	0	0	0	1	private
pan_gene_18505	pan_gene_8396	Stalk_strength;Starch	Days_to_anthesis;Ear_height;Height_per_day_(until_flowering);Plant_height;Stalk_strength	0	0	0	1	1	0	0	0	0	0	0	1	0	0	0	1	0	0	0	0	0	0	0	0	0	0	4	dispensable
pan_gene_18516	pan_gene_26788	Stalk_strength;Total_amino_acids	Days_to_anthesis;Stalk_strength	0	0	0	1	0	0	0	0	0	0	0	0	0	0	0	0	0	0	0	0	0	0	0	0	0	0	1	private
pan_gene_18516	pan_gene_8675	Stalk_strength;Total_amino_acids	Ear_height;Nodes_per_plant;Stalk_strength	0	0	0	1	0	0	0	0	0	0	0	0	0	0	0	0	0	0	0	0	0	0	0	0	0	0	1	private
pan_gene_18566	pan_gene_27681	Stalk_strength	Leaf_length;Stalk_strength	0	0	0	1	0	0	0	0	0	0	0	0	0	0	0	0	0	0	0	0	0	0	0	0	0	0	1	private
pan_gene_18778	pan_gene_9158	Plant_height;Stalk_strength	Anthesis-silking_interval;Glucose;Stalk_strength	0	0	0	1	0	0	0	0	0	0	0	0	0	0	0	0	0	0	0	0	0	0	0	0	0	0	1	private
pan_gene_19112	pan_gene_27997	Stalk_strength	Average_internode_length_(above_ear);Stalk_strength	0	0	0	1	0	0	0	0	0	0	0	0	0	0	0	0	0	0	0	0	0	0	0	0	0	0	1	private
pan_gene_19115	pan_gene_19741	Chlorophyll_B;Days_to_anthesis;Stalk_strength	Stalk_strength	0	0	0	1	1	0	0	0	0	0	0	0	0	0	0	0	0	0	0	0	0	0	0	0	0	0	2	dispensable
pan_gene_19115	pan_gene_20869	Chlorophyll_B;Days_to_anthesis;Stalk_strength	Stalk_strength	0	0	0	1	0	0	0	0	0	0	0	0	1	0	0	0	0	0	0	0	0	0	0	0	0	0	2	dispensable
pan_gene_19115	pan_gene_21238	Chlorophyll_B;Days_to_anthesis;Stalk_strength	Stalk_strength	0	0	0	1	1	0	0	1	1	0	0	0	0	0	0	0	0	0	0	0	0	0	0	0	0	0	4	dispensable
pan_gene_19115	pan_gene_21641	Chlorophyll_B;Days_to_anthesis;Stalk_strength	Leaf_width;Stalk_strength	0	0	0	1	0	0	0	0	0	0	0	0	0	0	1	1	0	0	0	1	0	0	0	0	0	0	4	dispensable
pan_gene_19115	pan_gene_24531	Chlorophyll_B;Days_to_anthesis;Stalk_strength	Stalk_strength	0	0	0	1	1	0	0	1	1	0	0	0	0	1	0	0	0	0	0	0	0	0	0	0	0	0	5	dispensable
pan_gene_19115	pan_gene_25072	Chlorophyll_B;Days_to_anthesis;Stalk_strength	Stalk_strength	0	0	0	1	0	0	0	0	1	0	0	0	0	1	0	0	0	0	0	0	0	0	0	0	0	0	3	dispensable
pan_gene_19115	pan_gene_27696	Chlorophyll_B;Days_to_anthesis;Stalk_strength	Average_internode_length_(below_ear);Stalk_strength;Tassel_branch_number	0	0	0	1	0	0	0	0	0	0	0	0	0	1	0	0	0	0	0	0	0	0	0	0	0	0	2	dispensable
pan_gene_19115	pan_gene_31019	Chlorophyll_B;Days_to_anthesis;Stalk_strength	Stalk_strength	0	0	0	1	1	1	0	1	1	0	0	0	1	0	0	0	0	0	0	0	0	0	0	0	1	0	7	dispensable
pan_gene_19115	pan_gene_32548	Chlorophyll_B;Days_to_anthesis;Stalk_strength	Chlorophyll_B;Ear_row_number;Nitrate;Nodes_above_ear;Plant_height;Stalk_strength	0	0	0	1	1	0	0	1	1	0	0	0	0	1	0	0	0	0	0	0	0	0	0	0	0	0	5	dispensable
pan_gene_19115	pan_gene_32565	Chlorophyll_B;Days_to_anthesis;Stalk_strength	Ear_row_number;Stalk_strength;Tassel_length	0	0	0	1	1	0	1	1	1	0	0	0	0	1	0	0	0	0	0	0	0	0	1	0	0	0	7	dispensable
pan_gene_19115	pan_gene_3726	Chlorophyll_B;Days_to_anthesis;Stalk_strength	Stalk_strength	0	0	0	1	1	1	0	0	1	0	0	0	0	0	0	0	0	0	0	0	0	0	0	0	0	0	4	dispensable
pan_gene_19115	pan_gene_4712	Chlorophyll_B;Days_to_anthesis;Stalk_strength	Stalk_strength	0	0	0	1	1	0	1	0	1	0	1	0	0	1	0	0	0	0	0	0	0	0	0	0	0	0	6	dispensable
pan_gene_19118	pan_gene_19741	Ear_height;Stalk_strength;Tassel_length	Stalk_strength	0	0	0	1	1	1	0	1	1	0	0	0	0	1	0	0	0	0	0	0	0	1	0	1	0	0	8	dispensable
pan_gene_19118	pan_gene_21238	Ear_height;Stalk_strength;Tassel_length	Stalk_strength	0	0	0	1	1	0	0	0	0	0	0	0	0	0	0	0	0	0	0	0	0	0	0	0	0	0	2	dispensable
pan_gene_19118	pan_gene_24531	Ear_height;Stalk_strength;Tassel_length	Stalk_strength	0	0	0	1	0	0	0	0	0	0	0	0	0	1	0	0	0	0	0	0	0	0	0	0	0	0	2	dispensable
pan_gene_19118	pan_gene_28529	Ear_height;Stalk_strength;Tassel_length	Stalk_strength	0	0	0	1	0	0	0	0	0	0	0	0	0	0	0	0	0	0	0	0	0	0	0	0	0	0	1	private
pan_gene_19118	pan_gene_28954	Ear_height;Stalk_strength;Tassel_length	Stalk_strength	0	0	0	0	0	0	0	0	0	0	1	0	0	0	0	1	0	0	0	0	0	0	0	0	0	0	2	dispensable
pan_gene_19118	pan_gene_30738	Ear_height;Stalk_strength;Tassel_length	Average_internode_length_(below_ear);Leaf_width;Stalk_strength;Tassel_length	0	0	0	1	0	0	0	0	0	0	0	0	0	0	0	0	0	0	0	0	0	0	0	0	0	0	1	private
pan_gene_19118	pan_gene_4712	Ear_height;Stalk_strength;Tassel_length	Stalk_strength	0	0	0	1	1	0	0	0	1	0	1	0	0	1	0	1	0	0	0	1	0	1	1	1	0	1	11	near-core
pan_gene_19320	pan_gene_20862	Nitrate;Stalk_strength	Stalk_strength	0	0	0	0	1	1	0	0	0	0	0	0	0	1	0	0	0	0	0	0	0	0	0	0	0	0	3	dispensable
pan_gene_19320	pan_gene_22397	Nitrate;Stalk_strength	Days_to_anthesis;Days_to_silk;Stalk_strength	0	0	0	0	1	1	0	0	0	0	0	0	0	0	0	0	0	0	1	0	0	0	0	0	0	0	3	dispensable
pan_gene_19320	pan_gene_23002	Nitrate;Stalk_strength	Days_to_anthesis;Days_to_silk;Nodes_per_plant;Stalk_strength	0	0	0	0	0	1	0	0	0	0	0	0	0	0	0	0	0	0	0	0	0	0	0	0	0	0	1	private
pan_gene_19320	pan_gene_24518	Nitrate;Stalk_strength	Boxcox-transformed_leaf_angle;Chlorophyll_B;Stalk_strength	0	0	0	0	0	1	0	0	0	0	0	0	0	0	0	0	0	0	0	0	0	0	0	0	0	0	1	private
pan_gene_19320	pan_gene_25072	Nitrate;Stalk_strength	Stalk_strength	0	0	0	0	0	0	0	0	0	0	0	0	0	1	0	0	0	0	0	0	0	0	0	0	0	0	1	private
pan_gene_19320	pan_gene_25134	Nitrate;Stalk_strength	Nodes_to_ear;Stalk_strength	0	0	0	0	0	0	0	0	0	0	0	0	0	1	0	0	0	0	0	0	0	0	0	0	0	0	1	private
pan_gene_19320	pan_gene_28511	Nitrate;Stalk_strength	Stalk_strength	0	0	0	0	1	1	0	0	0	0	0	1	0	1	0	0	0	0	0	0	0	0	0	0	0	0	4	dispensable
pan_gene_19320	pan_gene_28529	Nitrate;Stalk_strength	Stalk_strength	0	0	0	0	1	1	0	0	0	0	0	0	0	0	0	0	0	0	0	0	0	0	0	0	0	0	2	dispensable
pan_gene_19320	pan_gene_3726	Nitrate;Stalk_strength	Stalk_strength	0	0	0	0	1	1	0	0	0	0	0	0	0	1	0	0	0	0	0	0	0	0	0	0	0	0	3	dispensable
pan_gene_19320	pan_gene_4537	Nitrate;Stalk_strength	Stalk_strength	0	0	0	0	0	1	0	0	0	0	0	0	0	0	1	0	0	0	1	0	0	0	0	0	0	0	3	dispensable
pan_gene_19320	pan_gene_8286	Nitrate;Stalk_strength	Average_internode_length_(below_ear);Days_to_silk;Photoperiod_growing-degree_days_to_anthesis;Stalk_strength	0	0	0	0	1	1	0	0	0	0	0	0	0	1	0	0	0	0	0	0	0	0	0	0	0	0	3	dispensable
pan_gene_19320	pan_gene_8446	Nitrate;Stalk_strength	Ear_height;Nodes_per_plant;Nodes_to_ear;Stalk_strength;Tassel_branch_number	0	0	0	0	0	1	0	0	0	0	0	0	0	0	0	0	0	0	0	0	0	0	0	0	0	0	1	private
pan_gene_19320	pan_gene_8468	Nitrate;Stalk_strength	Stalk_strength	0	0	0	0	0	0	0	0	0	1	0	0	0	0	0	0	0	0	0	0	0	0	0	0	0	0	1	private
pan_gene_19706	pan_gene_8397	Stalk_strength	Ear_height;Height_per_day_(until_flowering);Plant_height;Stalk_strength	0	0	0	1	0	0	0	0	0	0	0	0	0	0	0	0	0	0	0	0	0	0	0	0	0	0	1	private
pan_gene_19706	pan_gene_8790	Stalk_strength	Stalk_strength	0	0	0	1	0	0	0	0	0	0	0	0	0	0	0	0	0	0	0	0	0	0	0	0	0	0	1	private
pan_gene_19707	pan_gene_4779	Stalk_strength	Stalk_strength	0	0	0	1	0	0	0	0	0	0	0	0	0	0	0	0	0	0	0	0	0	0	0	0	0	0	1	private
pan_gene_19741	pan_gene_21238	Stalk_strength	Stalk_strength	0	0	0	1	1	0	0	1	0	0	0	0	0	0	0	0	0	0	0	0	0	0	0	0	0	0	3	dispensable
pan_gene_19741	pan_gene_24941	Stalk_strength	Stalk_strength;Tassel_branch_number	0	0	0	1	0	0	0	0	0	0	0	0	0	0	0	0	0	0	0	0	0	0	0	0	0	0	1	private
pan_gene_19741	pan_gene_28436	Stalk_strength	Nodes_to_ear;Stalk_strength	0	0	0	1	0	0	0	1	0	0	0	0	0	1	0	1	0	0	0	0	0	0	0	0	0	0	4	dispensable
pan_gene_19741	pan_gene_28529	Stalk_strength	Stalk_strength	0	0	0	1	1	0	0	0	0	0	0	0	0	0	0	0	0	0	0	0	0	0	0	0	0	0	2	dispensable
pan_gene_19741	pan_gene_30738	Stalk_strength	Average_internode_length_(below_ear);Leaf_width;Stalk_strength;Tassel_length	0	0	0	1	0	0	0	0	0	0	0	0	0	0	0	0	0	0	0	0	0	0	0	0	0	0	1	private
pan_gene_19741	pan_gene_31019	Stalk_strength	Stalk_strength	0	0	0	1	0	0	0	1	1	0	0	0	0	0	0	0	0	1	0	0	0	0	0	0	0	0	4	dispensable
pan_gene_20845	pan_gene_20869	Stalk_strength;Total_amino_acids	Stalk_strength	0	0	0	1	0	0	0	0	0	0	0	0	0	0	0	0	0	0	0	0	0	0	0	0	0	0	1	private
pan_gene_20845	pan_gene_4192	Stalk_strength;Total_amino_acids	Stalk_strength	0	0	0	1	0	0	0	0	1	0	1	0	0	0	0	0	0	1	1	1	0	1	0	1	1	0	9	dispensable
pan_gene_20858	pan_gene_59791	Stalk_strength	100_Kernel_weight;Days_to_silk;Northern_Leaf_Blight;Stalk_strength	0	0	0	1	0	0	0	0	0	0	0	0	0	0	0	0	0	0	0	0	0	0	0	0	0	0	1	private
pan_gene_20858	pan_gene_7155	Stalk_strength	Stalk_strength	0	0	0	1	0	0	0	0	0	0	0	0	0	0	0	0	0	0	0	0	0	0	0	0	0	0	1	private
pan_gene_20858	pan_gene_98122	Stalk_strength	Average_internode_length_(below_ear);Average_internode_length_(whole_plant);Days_to_silk;Plant_height;Ratio_of_ear_height_to_total_height;Stalk_strength	0	0	0	1	0	0	0	0	0	0	0	0	0	0	0	0	0	0	0	0	0	1	0	0	0	0	2	dispensable
pan_gene_20862	pan_gene_21641	Stalk_strength	Leaf_width;Stalk_strength	0	0	0	1	0	0	0	1	0	0	0	0	0	0	0	0	0	0	0	0	0	0	1	0	0	0	3	dispensable
pan_gene_20862	pan_gene_22665	Stalk_strength	Leaf_width;Stalk_strength	0	0	0	1	1	0	0	0	0	0	0	0	0	0	0	0	0	0	0	0	0	0	0	0	0	0	2	dispensable
pan_gene_20862	pan_gene_23002	Stalk_strength	Days_to_anthesis;Days_to_silk;Nodes_per_plant;Stalk_strength	0	0	0	1	1	0	0	0	0	0	0	0	0	0	0	0	0	0	0	0	0	0	0	0	0	0	2	dispensable
pan_gene_20862	pan_gene_24956	Stalk_strength	Days_to_anthesis;Days_to_silk;Stalk_strength	0	0	0	1	0	0	1	0	1	0	0	1	0	1	0	0	0	0	0	1	0	0	0	0	0	0	6	dispensable
pan_gene_20862	pan_gene_25072	Stalk_strength	Stalk_strength	0	0	0	1	0	0	0	1	0	0	0	0	0	1	0	0	0	0	0	0	0	1	0	0	0	0	4	dispensable
pan_gene_20862	pan_gene_27696	Stalk_strength	Average_internode_length_(below_ear);Stalk_strength;Tassel_branch_number	0	0	0	1	0	0	0	1	0	0	0	0	0	0	0	0	0	0	0	0	0	0	0	0	0	0	2	dispensable
pan_gene_20862	pan_gene_28954	Stalk_strength	Stalk_strength	0	0	0	0	0	1	0	0	0	0	0	0	0	0	0	0	0	0	0	1	0	0	0	0	0	0	2	dispensable
pan_gene_20862	pan_gene_29359	Stalk_strength	Stalk_strength	0	0	0	1	0	1	0	0	1	0	1	0	1	0	0	0	0	1	1	1	0	0	0	0	0	0	8	dispensable
pan_gene_20862	pan_gene_31019	Stalk_strength	Stalk_strength	0	0	0	1	0	0	0	0	0	0	0	0	0	0	0	0	0	0	0	1	0	0	0	0	0	0	2	dispensable
pan_gene_20862	pan_gene_584	Stalk_strength	Ratio_of_ear_height_to_total_height;Stalk_strength	0	0	0	1	0	1	1	0	1	0	0	0	0	0	0	0	0	0	0	0	0	0	0	0	0	0	4	dispensable
pan_gene_20862	pan_gene_639	Stalk_strength	Ear_height;Nitrate;Stalk_strength	0	0	0	1	0	1	0	0	1	0	0	0	0	0	0	0	0	0	0	0	0	0	0	0	0	0	3	dispensable
pan_gene_20862	pan_gene_8286	Stalk_strength	Average_internode_length_(below_ear);Days_to_silk;Photoperiod_growing-degree_days_to_anthesis;Stalk_strength	0	0	0	1	1	1	0	1	1	0	1	0	0	1	0	0	1	1	1	0	1	1	1	1	1	1	16	near-core
pan_gene_20869	pan_gene_21641	Stalk_strength	Leaf_width;Stalk_strength	0	0	0	1	0	0	0	0	0	0	0	0	0	0	0	0	0	0	0	0	0	0	0	0	0	0	1	private
pan_gene_20869	pan_gene_24941	Stalk_strength	Stalk_strength;Tassel_branch_number	0	0	0	1	0	0	0	0	0	0	0	0	1	0	0	0	0	0	0	0	0	0	0	0	0	0	2	dispensable
pan_gene_20869	pan_gene_24958	Stalk_strength	Days_to_silk;Glutamate;Stalk_strength	0	0	0	1	0	0	0	0	0	0	0	0	0	0	0	0	0	0	0	0	0	0	0	0	0	0	1	private
pan_gene_20869	pan_gene_28529	Stalk_strength	Stalk_strength	0	0	0	1	0	0	0	0	0	0	0	0	0	0	0	0	0	0	0	0	0	0	0	0	0	0	1	private
pan_gene_20869	pan_gene_32548	Stalk_strength	Chlorophyll_B;Ear_row_number;Nitrate;Nodes_above_ear;Plant_height;Stalk_strength	0	0	0	1	0	0	0	0	0	0	0	0	0	0	0	0	0	0	0	0	0	0	0	0	0	0	1	private
pan_gene_21238	pan_gene_24531	Stalk_strength	Stalk_strength	0	0	0	1	0	0	0	1	1	0	0	0	0	0	0	0	0	0	0	0	0	0	0	0	0	0	3	dispensable
pan_gene_21238	pan_gene_24941	Stalk_strength	Stalk_strength;Tassel_branch_number	0	0	0	1	0	1	0	1	1	0	0	0	0	0	0	0	0	0	0	0	0	0	0	0	0	0	4	dispensable
pan_gene_21238	pan_gene_28529	Stalk_strength	Stalk_strength	0	0	0	1	1	0	0	1	1	0	0	0	0	0	0	0	0	0	0	0	0	0	0	0	0	0	4	dispensable
pan_gene_21238	pan_gene_30738	Stalk_strength	Average_internode_length_(below_ear);Leaf_width;Stalk_strength;Tassel_length	0	0	0	1	0	0	0	0	0	0	0	0	0	0	0	0	0	0	0	0	0	0	0	0	0	0	1	private
pan_gene_21238	pan_gene_31019	Stalk_strength	Stalk_strength	0	0	0	1	0	0	0	1	1	0	0	0	0	0	0	0	0	0	0	0	0	0	0	0	0	0	3	dispensable
pan_gene_21238	pan_gene_32548	Stalk_strength	Chlorophyll_B;Ear_row_number;Nitrate;Nodes_above_ear;Plant_height;Stalk_strength	0	0	0	1	0	1	0	1	1	0	0	0	0	0	0	0	0	0	0	0	0	0	0	0	0	0	4	dispensable
pan_gene_21238	pan_gene_32565	Stalk_strength	Ear_row_number;Stalk_strength;Tassel_length	0	0	0	1	1	1	0	1	1	0	0	0	0	0	0	0	0	0	0	0	0	0	0	0	0	0	5	dispensable
pan_gene_21238	pan_gene_4712	Stalk_strength	Stalk_strength	0	0	0	1	1	0	0	1	1	0	0	0	0	0	0	0	0	0	0	0	0	0	0	0	0	0	4	dispensable
pan_gene_21238	pan_gene_8396	Stalk_strength	Days_to_anthesis;Ear_height;Height_per_day_(until_flowering);Plant_height;Stalk_strength	0	0	0	1	0	0	0	1	1	0	0	0	0	0	0	0	0	0	0	0	0	0	0	0	0	0	3	dispensable
pan_gene_21238	pan_gene_8791	Stalk_strength	Stalk_strength	0	0	0	1	0	0	0	0	0	0	0	0	0	0	0	0	0	0	0	0	0	0	0	0	0	0	1	private
pan_gene_21641	pan_gene_24518	Leaf_width;Stalk_strength	Boxcox-transformed_leaf_angle;Chlorophyll_B;Stalk_strength	0	0	0	1	0	0	0	0	0	0	0	0	0	0	0	0	0	0	0	0	0	0	0	0	0	0	1	private
pan_gene_21641	pan_gene_24941	Leaf_width;Stalk_strength	Stalk_strength;Tassel_branch_number	0	0	0	1	0	0	0	0	0	0	0	0	0	0	0	0	0	0	0	0	0	0	0	0	0	0	1	private
pan_gene_21641	pan_gene_25072	Leaf_width;Stalk_strength	Stalk_strength	0	0	0	1	0	0	0	0	1	0	0	0	0	1	0	0	0	0	0	0	0	0	0	0	0	0	3	dispensable
pan_gene_21641	pan_gene_27696	Leaf_width;Stalk_strength	Average_internode_length_(below_ear);Stalk_strength;Tassel_branch_number	0	0	0	1	0	0	0	1	1	0	0	0	0	0	0	0	0	0	0	0	0	1	0	0	0	0	4	dispensable
pan_gene_21641	pan_gene_28436	Leaf_width;Stalk_strength	Nodes_to_ear;Stalk_strength	0	0	0	1	0	1	0	0	1	0	1	0	0	0	0	0	0	1	0	1	0	1	0	0	0	0	7	dispensable
pan_gene_21641	pan_gene_31019	Leaf_width;Stalk_strength	Stalk_strength	0	0	0	1	0	0	0	0	0	0	0	0	0	0	0	0	0	0	0	0	0	0	0	0	0	0	1	private
pan_gene_21641	pan_gene_32548	Leaf_width;Stalk_strength	Chlorophyll_B;Ear_row_number;Nitrate;Nodes_above_ear;Plant_height;Stalk_strength	0	0	0	1	1	1	0	0	1	0	1	0	0	1	0	0	0	0	0	0	0	0	0	0	0	0	6	dispensable
pan_gene_21641	pan_gene_3726	Leaf_width;Stalk_strength	Stalk_strength	0	0	0	1	1	0	0	0	0	0	0	1	1	1	0	0	0	0	0	0	0	0	1	0	0	0	6	dispensable
pan_gene_21641	pan_gene_4898	Leaf_width;Stalk_strength	Cob_diameter;Stalk_strength	0	0	0	1	1	0	0	0	0	0	0	0	0	0	0	0	0	0	0	0	0	1	1	0	0	0	4	dispensable
pan_gene_21641	pan_gene_5832	Leaf_width;Stalk_strength	Stalk_strength	0	0	0	1	1	1	0	1	1	0	0	0	1	1	0	0	0	1	0	1	1	0	1	1	0	0	12	near-core
pan_gene_21641	pan_gene_584	Leaf_width;Stalk_strength	Ratio_of_ear_height_to_total_height;Stalk_strength	0	0	0	1	1	1	0	0	0	0	0	0	0	1	0	0	0	0	0	0	0	0	1	0	0	0	5	dispensable
pan_gene_21641	pan_gene_8286	Leaf_width;Stalk_strength	Average_internode_length_(below_ear);Days_to_silk;Photoperiod_growing-degree_days_to_anthesis;Stalk_strength	0	0	0	1	1	0	1	1	1	0	0	0	0	1	0	0	0	0	0	0	0	0	1	0	0	1	8	dispensable
pan_gene_22397	pan_gene_24560	Days_to_anthesis;Days_to_silk;Stalk_strength	Chlorophyll_B;Stalk_strength	0	0	0	1	0	0	0	0	1	0	1	0	0	0	1	0	0	1	1	0	1	0	1	0	0	1	9	dispensable
pan_gene_22397	pan_gene_26803	Days_to_anthesis;Days_to_silk;Stalk_strength	Days_to_silk;Stalk_strength	0	0	0	1	0	1	0	0	1	0	1	0	0	0	1	0	0	1	1	0	0	0	1	0	0	1	9	dispensable
pan_gene_22397	pan_gene_27704	Days_to_anthesis;Days_to_silk;Stalk_strength	Chlorophyll_A;Days_to_anthesis;Ratio_of_ear_height_to_total_height;Stalk_strength	0	0	0	0	1	0	0	0	0	0	0	0	0	0	0	0	0	0	0	0	0	0	0	0	0	0	1	private
pan_gene_22397	pan_gene_29359	Days_to_anthesis;Days_to_silk;Stalk_strength	Stalk_strength	0	0	0	1	0	1	0	0	1	0	1	0	0	1	0	0	0	1	0	0	0	0	0	0	0	0	6	dispensable
pan_gene_22397	pan_gene_4332	Days_to_anthesis;Days_to_silk;Stalk_strength	Stalk_strength	0	0	0	1	0	0	0	0	0	0	0	0	0	0	0	0	0	0	0	0	0	0	0	0	0	0	1	private
pan_gene_22397	pan_gene_584	Days_to_anthesis;Days_to_silk;Stalk_strength	Ratio_of_ear_height_to_total_height;Stalk_strength	0	0	0	1	1	1	1	0	1	0	0	0	0	0	0	0	0	0	0	0	0	0	0	0	0	0	5	dispensable
pan_gene_22397	pan_gene_590	Days_to_anthesis;Days_to_silk;Stalk_strength	Stalk_strength	0	0	0	1	0	1	1	1	1	0	0	1	0	0	0	0	0	1	1	0	1	1	0	0	0	0	10	dispensable
pan_gene_22397	pan_gene_639	Days_to_anthesis;Days_to_silk;Stalk_strength	Ear_height;Nitrate;Stalk_strength	0	0	0	1	0	0	0	0	1	0	0	0	0	0	0	0	0	0	0	0	0	0	0	0	0	0	2	dispensable
pan_gene_22397	pan_gene_7395	Days_to_anthesis;Days_to_silk;Stalk_strength	Stalk_strength	0	0	0	0	1	0	0	0	0	0	0	1	0	0	0	0	0	0	0	0	0	0	0	0	0	0	2	dispensable
pan_gene_22397	pan_gene_8286	Days_to_anthesis;Days_to_silk;Stalk_strength	Average_internode_length_(below_ear);Days_to_silk;Photoperiod_growing-degree_days_to_anthesis;Stalk_strength	0	0	0	1	1	1	0	1	1	0	0	0	0	0	0	0	0	1	0	0	1	0	1	0	0	1	9	dispensable
pan_gene_22665	pan_gene_25134	Leaf_width;Stalk_strength	Nodes_to_ear;Stalk_strength	0	0	0	1	0	0	0	0	0	0	0	0	0	0	0	0	0	0	0	0	0	0	0	0	0	0	1	private
pan_gene_22665	pan_gene_27704	Leaf_width;Stalk_strength	Chlorophyll_A;Days_to_anthesis;Ratio_of_ear_height_to_total_height;Stalk_strength	0	0	0	0	0	0	0	0	0	0	0	0	0	0	1	0	0	0	0	0	0	0	0	0	0	0	1	private
pan_gene_22665	pan_gene_28511	Leaf_width;Stalk_strength	Stalk_strength	0	0	0	1	1	0	0	0	0	0	0	0	0	0	0	0	0	0	0	0	0	0	0	0	0	0	2	dispensable
pan_gene_22665	pan_gene_28635	Leaf_width;Stalk_strength	Stalk_strength	0	0	0	1	1	0	0	0	0	0	0	0	0	0	0	0	0	0	0	0	0	0	0	0	0	0	2	dispensable
pan_gene_22665	pan_gene_4332	Leaf_width;Stalk_strength	Stalk_strength	0	0	0	1	0	0	0	0	0	0	0	0	0	0	0	0	0	0	0	0	0	0	0	0	0	0	1	private
pan_gene_22665	pan_gene_4898	Leaf_width;Stalk_strength	Cob_diameter;Stalk_strength	0	0	0	1	0	0	0	0	0	0	0	0	0	0	0	0	0	0	0	0	0	0	0	0	0	0	1	private
pan_gene_22665	pan_gene_5832	Leaf_width;Stalk_strength	Stalk_strength	0	0	0	1	0	0	0	0	0	0	0	0	0	0	1	0	0	0	0	0	0	0	0	0	0	0	2	dispensable
pan_gene_22665	pan_gene_590	Leaf_width;Stalk_strength	Stalk_strength	0	0	0	1	0	0	0	0	0	0	0	0	0	0	0	0	0	0	0	0	0	0	1	0	0	0	2	dispensable
pan_gene_22665	pan_gene_639	Leaf_width;Stalk_strength	Ear_height;Nitrate;Stalk_strength	0	0	0	1	0	0	0	0	0	0	0	0	0	0	0	0	0	0	0	0	0	0	0	0	0	0	1	private
pan_gene_22665	pan_gene_7481	Leaf_width;Stalk_strength	Height_above_ear;Ratio_of_ear_height_to_total_height;Stalk_strength	0	0	0	1	0	0	0	0	0	0	0	0	0	0	0	0	0	0	0	0	0	0	0	0	0	0	1	private
pan_gene_22665	pan_gene_8286	Leaf_width;Stalk_strength	Average_internode_length_(below_ear);Days_to_silk;Photoperiod_growing-degree_days_to_anthesis;Stalk_strength	0	0	0	1	1	0	0	0	0	0	0	0	0	0	0	0	0	0	0	0	0	0	0	0	0	0	2	dispensable
pan_gene_23002	pan_gene_26803	Days_to_anthesis;Days_to_silk;Nodes_per_plant;Stalk_strength	Days_to_silk;Stalk_strength	0	0	0	1	0	0	0	0	0	0	1	0	0	0	0	0	0	1	1	0	0	0	0	0	0	0	4	dispensable
pan_gene_23002	pan_gene_27704	Days_to_anthesis;Days_to_silk;Nodes_per_plant;Stalk_strength	Chlorophyll_A;Days_to_anthesis;Ratio_of_ear_height_to_total_height;Stalk_strength	0	0	0	0	1	0	0	0	0	0	0	0	0	0	1	0	0	0	0	0	0	0	0	0	0	0	2	dispensable
pan_gene_23002	pan_gene_28511	Days_to_anthesis;Days_to_silk;Nodes_per_plant;Stalk_strength	Stalk_strength	0	0	0	1	1	0	0	0	0	0	0	0	0	0	0	0	0	0	0	0	0	0	0	0	0	0	2	dispensable
pan_gene_23002	pan_gene_3726	Days_to_anthesis;Days_to_silk;Nodes_per_plant;Stalk_strength	Stalk_strength	0	0	0	1	1	0	1	0	0	1	0	1	0	0	0	0	1	0	0	0	1	0	1	0	0	0	8	dispensable
pan_gene_23002	pan_gene_4898	Days_to_anthesis;Days_to_silk;Nodes_per_plant;Stalk_strength	Cob_diameter;Stalk_strength	0	0	0	1	1	0	0	0	0	0	0	0	0	0	0	0	0	0	1	0	0	0	1	0	0	0	4	dispensable
pan_gene_23002	pan_gene_584	Days_to_anthesis;Days_to_silk;Nodes_per_plant;Stalk_strength	Ratio_of_ear_height_to_total_height;Stalk_strength	0	0	0	1	1	1	0	0	0	0	0	0	0	0	0	0	0	0	0	0	0	0	1	0	0	0	4	dispensable
pan_gene_23002	pan_gene_639	Days_to_anthesis;Days_to_silk;Nodes_per_plant;Stalk_strength	Ear_height;Nitrate;Stalk_strength	0	0	0	1	0	0	0	0	0	0	0	0	0	0	0	0	0	0	0	0	0	0	0	0	0	0	1	private
pan_gene_23002	pan_gene_7395	Days_to_anthesis;Days_to_silk;Nodes_per_plant;Stalk_strength	Stalk_strength	0	0	0	0	1	0	0	0	0	0	0	0	0	0	0	0	0	0	0	0	0	0	0	0	0	0	1	private
pan_gene_23002	pan_gene_7481	Days_to_anthesis;Days_to_silk;Nodes_per_plant;Stalk_strength	Height_above_ear;Ratio_of_ear_height_to_total_height;Stalk_strength	0	0	0	1	0	0	0	0	0	0	0	0	0	0	0	0	0	0	0	0	0	0	0	0	0	0	1	private
pan_gene_23002	pan_gene_8446	Days_to_anthesis;Days_to_silk;Nodes_per_plant;Stalk_strength	Ear_height;Nodes_per_plant;Nodes_to_ear;Stalk_strength;Tassel_branch_number	0	0	0	0	0	1	0	0	0	0	0	0	0	0	0	1	0	0	0	0	0	0	0	0	0	0	2	dispensable
pan_gene_23002	pan_gene_9161	Days_to_anthesis;Days_to_silk;Nodes_per_plant;Stalk_strength	Average_internode_length_(below_ear);Ratio_of_ear_height_to_total_height;Stalk_strength	0	0	0	1	0	0	0	0	0	0	0	0	0	0	0	0	0	0	0	0	0	0	0	0	0	0	1	private
pan_gene_23002	pan_gene_9372	Days_to_anthesis;Days_to_silk;Nodes_per_plant;Stalk_strength	PCA_of_metabolites:_PC2;Stalk_strength;Sucrose	0	0	0	1	1	0	0	0	0	0	1	0	0	0	0	0	0	0	1	0	0	0	0	0	0	0	4	dispensable
pan_gene_23866	pan_gene_24562	Stalk_strength	Stalk_strength	0	0	0	1	0	0	0	0	0	0	0	0	0	0	0	0	0	0	0	0	0	0	0	0	0	0	1	private
pan_gene_24518	pan_gene_28954	Boxcox-transformed_leaf_angle;Chlorophyll_B;Stalk_strength	Stalk_strength	0	0	0	0	0	1	0	0	0	0	0	0	0	0	0	0	0	0	0	0	0	0	0	0	0	0	1	private
pan_gene_24518	pan_gene_31019	Boxcox-transformed_leaf_angle;Chlorophyll_B;Stalk_strength	Stalk_strength	0	0	0	1	0	0	0	0	0	0	0	0	0	0	0	0	0	0	0	0	0	0	0	0	0	0	1	private
pan_gene_24518	pan_gene_4898	Boxcox-transformed_leaf_angle;Chlorophyll_B;Stalk_strength	Cob_diameter;Stalk_strength	0	0	0	1	1	1	0	0	0	0	0	0	0	0	0	0	0	0	0	0	0	0	0	0	0	0	3	dispensable
pan_gene_24518	pan_gene_5832	Boxcox-transformed_leaf_angle;Chlorophyll_B;Stalk_strength	Stalk_strength	0	0	0	1	1	1	0	0	0	0	0	0	0	0	0	0	0	0	0	0	0	0	0	0	0	0	3	dispensable
pan_gene_24518	pan_gene_7395	Boxcox-transformed_leaf_angle;Chlorophyll_B;Stalk_strength	Stalk_strength	0	0	0	0	1	0	0	0	0	0	0	0	0	0	0	0	0	0	0	0	0	0	0	0	0	0	1	private
pan_gene_24518	pan_gene_9372	Boxcox-transformed_leaf_angle;Chlorophyll_B;Stalk_strength	PCA_of_metabolites:_PC2;Stalk_strength;Sucrose	0	0	0	1	1	0	0	0	0	0	0	0	0	0	0	0	0	0	0	0	0	0	0	0	0	0	2	dispensable
pan_gene_24531	pan_gene_24941	Stalk_strength	Stalk_strength;Tassel_branch_number	0	0	0	1	1	1	0	1	1	0	0	0	0	1	0	0	0	0	0	0	0	0	0	0	0	0	6	dispensable
pan_gene_24531	pan_gene_24958	Stalk_strength	Days_to_silk;Glutamate;Stalk_strength	0	0	0	1	1	0	0	0	0	0	0	0	0	0	0	0	0	0	0	0	0	0	0	1	0	0	3	dispensable
pan_gene_24531	pan_gene_28529	Stalk_strength	Stalk_strength	0	0	0	1	1	0	0	0	1	0	0	0	0	1	0	0	0	0	0	0	0	0	0	0	0	0	4	dispensable
pan_gene_24531	pan_gene_30738	Stalk_strength	Average_internode_length_(below_ear);Leaf_width;Stalk_strength;Tassel_length	0	0	0	1	0	0	0	0	0	0	0	0	0	0	0	0	0	0	0	0	0	0	0	0	0	0	1	private
pan_gene_24531	pan_gene_32565	Stalk_strength	Ear_row_number;Stalk_strength;Tassel_length	0	0	0	1	1	0	0	1	1	0	0	0	1	1	0	1	0	1	0	0	0	0	0	0	0	0	8	dispensable
pan_gene_24531	pan_gene_8396	Stalk_strength	Days_to_anthesis;Ear_height;Height_per_day_(until_flowering);Plant_height;Stalk_strength	0	0	0	1	1	0	0	1	1	0	0	0	1	1	0	1	0	0	0	0	0	0	0	0	0	0	7	dispensable
pan_gene_24531	pan_gene_8791	Stalk_strength	Stalk_strength	0	0	0	1	0	0	0	0	0	0	0	0	0	0	0	0	0	0	0	0	0	0	0	0	0	0	1	private
pan_gene_24560	pan_gene_4332	Chlorophyll_B;Stalk_strength	Stalk_strength	0	0	0	1	0	0	0	1	0	0	0	0	0	0	0	0	0	0	0	0	0	0	0	0	0	0	2	dispensable
pan_gene_24560	pan_gene_47146	Chlorophyll_B;Stalk_strength	Stalk_strength	0	0	0	1	1	0	0	0	1	0	0	0	0	0	0	0	0	0	0	0	0	0	0	0	0	0	3	dispensable
pan_gene_24560	pan_gene_590	Chlorophyll_B;Stalk_strength	Stalk_strength	0	0	0	1	0	0	0	0	0	0	0	0	0	0	0	0	0	0	0	0	0	1	0	0	0	0	2	dispensable
pan_gene_24560	pan_gene_59791	Chlorophyll_B;Stalk_strength	100_Kernel_weight;Days_to_silk;Northern_Leaf_Blight;Stalk_strength	0	0	0	1	1	0	0	0	0	0	0	0	0	0	0	0	0	0	0	0	0	0	0	0	0	0	2	dispensable
pan_gene_24560	pan_gene_7155	Chlorophyll_B;Stalk_strength	Stalk_strength	0	0	0	1	0	0	0	0	0	0	0	0	0	0	0	0	0	0	0	0	0	0	0	0	0	0	1	private
pan_gene_24560	pan_gene_7599	Chlorophyll_B;Stalk_strength	Ear_height;Northern_Leaf_Blight;Stalk_strength;Starch	0	0	0	1	0	0	0	0	0	0	0	1	0	0	0	0	0	0	0	0	0	1	0	1	0	0	4	dispensable
pan_gene_24560	pan_gene_88947	Chlorophyll_B;Stalk_strength	Stalk_strength	0	0	0	1	1	0	0	0	1	0	0	0	0	0	0	0	0	0	0	0	0	0	0	0	0	0	3	dispensable
pan_gene_24941	pan_gene_25072	Stalk_strength;Tassel_branch_number	Stalk_strength	0	0	0	1	0	0	0	0	0	0	0	0	0	0	0	0	0	0	0	0	0	0	0	0	0	0	1	private
pan_gene_24941	pan_gene_27696	Stalk_strength;Tassel_branch_number	Average_internode_length_(below_ear);Stalk_strength;Tassel_branch_number	0	0	0	1	0	0	0	1	0	0	0	0	0	0	0	0	0	0	0	0	0	0	0	0	0	0	2	dispensable
pan_gene_24941	pan_gene_28421	Stalk_strength;Tassel_branch_number	Stalk_strength	0	0	0	1	1	0	0	1	0	0	0	0	0	1	0	0	0	0	0	0	0	0	0	0	0	0	4	dispensable
pan_gene_24941	pan_gene_32548	Stalk_strength;Tassel_branch_number	Chlorophyll_B;Ear_row_number;Nitrate;Nodes_above_ear;Plant_height;Stalk_strength	0	0	0	1	1	1	0	1	0	0	0	0	0	0	0	0	0	0	0	0	0	0	0	0	0	0	4	dispensable
pan_gene_24941	pan_gene_3726	Stalk_strength;Tassel_branch_number	Stalk_strength	0	0	0	1	1	1	0	0	0	0	0	0	0	0	0	0	0	0	0	0	0	0	0	0	0	0	3	dispensable
pan_gene_24941	pan_gene_4712	Stalk_strength;Tassel_branch_number	Stalk_strength	0	0	0	1	1	0	1	1	1	1	1	0	0	0	0	1	0	0	0	0	1	1	1	0	0	0	11	near-core
pan_gene_24941	pan_gene_4833	Stalk_strength;Tassel_branch_number	Stalk_strength	0	0	0	1	1	0	0	0	1	0	0	0	0	0	0	0	1	0	0	0	0	0	1	0	0	0	5	dispensable
pan_gene_24952	pan_gene_32295	Stalk_strength	Stalk_strength	0	0	0	1	0	0	0	0	0	0	0	0	0	0	0	0	0	0	0	0	0	0	0	0	0	0	1	private
pan_gene_24952	pan_gene_8468	Stalk_strength	Stalk_strength	0	0	0	1	0	0	0	0	0	0	0	0	0	0	0	0	0	0	0	0	1	0	0	0	0	0	2	dispensable
pan_gene_24956	pan_gene_25072	Days_to_anthesis;Days_to_silk;Stalk_strength	Stalk_strength	0	0	0	1	0	0	0	0	1	0	0	0	0	1	0	0	0	0	0	0	0	0	0	0	0	0	3	dispensable
pan_gene_24956	pan_gene_32548	Days_to_anthesis;Days_to_silk;Stalk_strength	Chlorophyll_B;Ear_row_number;Nitrate;Nodes_above_ear;Plant_height;Stalk_strength	0	0	0	1	1	1	0	1	1	0	0	0	0	1	0	0	0	0	0	0	0	0	0	0	0	0	6	dispensable
pan_gene_24956	pan_gene_32845	Days_to_anthesis;Days_to_silk;Stalk_strength	Average_internode_length_(whole_plant);Leaf_length;Stalk_strength	0	0	0	1	0	0	0	0	1	1	0	0	0	0	0	0	0	0	0	0	0	0	0	0	0	0	3	dispensable
pan_gene_24956	pan_gene_3726	Days_to_anthesis;Days_to_silk;Stalk_strength	Stalk_strength	0	0	0	1	1	0	0	0	1	0	0	0	0	1	0	0	0	1	1	1	0	0	0	0	0	0	7	dispensable
pan_gene_24956	pan_gene_8286	Days_to_anthesis;Days_to_silk;Stalk_strength	Average_internode_length_(below_ear);Days_to_silk;Photoperiod_growing-degree_days_to_anthesis;Stalk_strength	0	0	0	1	1	0	0	1	1	0	0	0	0	1	0	0	1	0	0	0	0	0	0	0	0	0	6	dispensable
pan_gene_24958	pan_gene_27696	Days_to_silk;Glutamate;Stalk_strength	Average_internode_length_(below_ear);Stalk_strength;Tassel_branch_number	0	0	0	1	0	0	0	0	0	0	0	0	0	1	0	0	0	0	0	0	0	0	0	0	0	0	2	dispensable
pan_gene_24958	pan_gene_28421	Days_to_silk;Glutamate;Stalk_strength	Stalk_strength	0	0	0	1	0	0	0	0	0	0	0	0	0	0	0	0	0	0	0	0	0	0	0	0	0	0	1	private
pan_gene_24958	pan_gene_32548	Days_to_silk;Glutamate;Stalk_strength	Chlorophyll_B;Ear_row_number;Nitrate;Nodes_above_ear;Plant_height;Stalk_strength	0	0	0	1	0	0	0	0	0	0	0	0	0	1	0	0	0	0	0	0	0	0	0	1	0	0	3	dispensable
pan_gene_24958	pan_gene_4833	Days_to_silk;Glutamate;Stalk_strength	Stalk_strength	0	0	0	1	0	0	0	0	0	0	0	0	0	0	0	0	0	0	0	0	0	0	0	1	0	0	2	dispensable
pan_gene_24960	pan_gene_32295	Days_to_silk;Stalk_strength	Stalk_strength	0	0	0	1	0	0	1	0	0	0	0	0	0	0	0	0	0	0	0	0	0	0	0	0	0	0	2	dispensable
pan_gene_25072	pan_gene_27696	Stalk_strength	Average_internode_length_(below_ear);Stalk_strength;Tassel_branch_number	0	0	0	1	0	0	0	1	1	1	0	1	1	0	0	0	0	0	0	0	0	0	0	0	0	0	6	dispensable
pan_gene_25072	pan_gene_28436	Stalk_strength	Nodes_to_ear;Stalk_strength	0	0	0	1	0	0	0	0	1	0	0	0	0	1	0	0	0	0	0	0	0	0	0	0	0	0	3	dispensable
pan_gene_25072	pan_gene_28529	Stalk_strength	Stalk_strength	0	0	0	1	0	0	0	0	1	0	0	0	0	0	0	0	0	0	0	0	0	0	0	0	0	0	2	dispensable
pan_gene_25072	pan_gene_31019	Stalk_strength	Stalk_strength	0	0	0	1	0	0	0	0	0	0	0	0	0	0	0	0	0	0	0	0	0	0	0	0	0	0	1	private
pan_gene_25072	pan_gene_32845	Stalk_strength	Average_internode_length_(whole_plant);Leaf_length;Stalk_strength	0	0	0	1	0	0	0	0	0	0	0	0	0	0	0	0	0	0	0	0	0	0	0	0	0	0	1	private
pan_gene_25072	pan_gene_4898	Stalk_strength	Cob_diameter;Stalk_strength	0	0	0	1	0	0	0	0	0	0	0	0	0	1	0	0	0	0	0	0	0	0	0	0	0	0	2	dispensable
pan_gene_25072	pan_gene_584	Stalk_strength	Ratio_of_ear_height_to_total_height;Stalk_strength	0	0	0	1	0	0	0	0	0	0	0	0	0	0	0	0	0	0	0	0	0	0	0	0	0	0	1	private
pan_gene_25072	pan_gene_9372	Stalk_strength	PCA_of_metabolites:_PC2;Stalk_strength;Sucrose	0	0	0	1	0	0	0	0	0	0	0	0	0	1	0	0	0	0	0	0	0	0	0	0	0	0	2	dispensable
pan_gene_25134	pan_gene_27704	Nodes_to_ear;Stalk_strength	Chlorophyll_A;Days_to_anthesis;Ratio_of_ear_height_to_total_height;Stalk_strength	0	0	0	0	0	0	0	0	0	0	0	0	0	1	0	0	0	0	0	0	0	0	0	0	0	0	1	private
pan_gene_25134	pan_gene_28511	Nodes_to_ear;Stalk_strength	Stalk_strength	0	0	0	1	1	1	0	1	1	0	0	0	0	1	1	0	0	0	0	0	0	0	1	0	0	0	8	dispensable
pan_gene_25134	pan_gene_29359	Nodes_to_ear;Stalk_strength	Stalk_strength	0	0	0	1	0	1	0	0	1	0	0	0	0	0	0	0	0	0	0	0	0	0	0	0	0	0	3	dispensable
pan_gene_25134	pan_gene_3867	Nodes_to_ear;Stalk_strength	Stalk_strength	0	0	0	1	0	0	0	1	1	0	0	0	0	0	0	0	0	0	0	0	0	1	0	0	0	0	4	dispensable
pan_gene_25134	pan_gene_4537	Nodes_to_ear;Stalk_strength	Stalk_strength	0	0	0	1	0	0	0	0	0	0	0	0	0	0	0	0	0	0	0	0	0	0	0	0	0	0	1	private
pan_gene_25134	pan_gene_4898	Nodes_to_ear;Stalk_strength	Cob_diameter;Stalk_strength	0	0	0	1	1	0	0	0	1	0	0	0	0	1	0	0	0	0	0	0	0	0	1	0	0	0	5	dispensable
pan_gene_25134	pan_gene_584	Nodes_to_ear;Stalk_strength	Ratio_of_ear_height_to_total_height;Stalk_strength	0	0	0	1	0	1	0	0	1	0	0	0	0	0	0	0	0	0	0	0	0	0	0	0	0	0	3	dispensable
pan_gene_25134	pan_gene_590	Nodes_to_ear;Stalk_strength	Stalk_strength	0	0	0	1	0	1	0	0	1	0	0	0	0	1	0	0	0	0	0	0	0	0	0	0	0	0	4	dispensable
pan_gene_25134	pan_gene_639	Nodes_to_ear;Stalk_strength	Ear_height;Nitrate;Stalk_strength	0	0	0	1	0	0	0	0	1	0	0	0	0	0	0	0	0	0	0	0	0	0	0	0	0	0	2	dispensable
pan_gene_25134	pan_gene_7395	Nodes_to_ear;Stalk_strength	Stalk_strength	0	0	0	0	1	0	0	0	0	0	0	0	0	0	0	0	0	0	0	0	0	0	0	0	0	0	1	private
pan_gene_25134	pan_gene_9372	Nodes_to_ear;Stalk_strength	PCA_of_metabolites:_PC2;Stalk_strength;Sucrose	0	0	0	1	0	0	0	1	1	0	0	0	0	1	0	0	0	0	0	0	0	0	0	0	0	0	4	dispensable
pan_gene_26803	pan_gene_29154	Days_to_silk;Stalk_strength	Ear_height;Stalk_strength	0	0	0	1	1	1	0	0	1	0	0	1	0	1	1	0	1	1	0	0	0	1	0	1	0	0	11	near-core
pan_gene_26803	pan_gene_29359	Days_to_silk;Stalk_strength	Stalk_strength	0	0	0	1	0	1	0	0	1	0	1	0	1	1	0	0	0	1	0	0	0	1	0	0	0	1	9	dispensable
pan_gene_26803	pan_gene_32585	Days_to_silk;Stalk_strength	Days_to_silk;Plant_height;Stalk_strength	0	0	0	1	1	0	0	0	0	0	0	0	0	0	0	0	0	0	0	0	0	0	0	0	0	0	2	dispensable
pan_gene_26803	pan_gene_4332	Days_to_silk;Stalk_strength	Stalk_strength	0	0	0	1	0	1	0	0	0	0	0	0	0	0	0	1	0	0	0	0	0	0	0	0	0	0	3	dispensable
pan_gene_26803	pan_gene_4406	Days_to_silk;Stalk_strength	Average_internode_length_(above_ear);Average_internode_length_(below_ear);Average_internode_length_(whole_plant);Height_above_ear;Height_per_day_(until_flowering);Leaf_length;Plant_height;Stalk_strength;Tassel_length	0	0	0	0	0	0	0	0	0	0	0	0	0	0	0	0	0	0	0	0	0	0	0	0	0	1	1	private
pan_gene_26803	pan_gene_4711	Days_to_silk;Stalk_strength	Stalk_strength	0	0	0	1	0	0	0	0	0	0	0	0	0	0	0	0	0	1	0	0	1	0	1	0	0	0	4	dispensable
pan_gene_26803	pan_gene_47146	Days_to_silk;Stalk_strength	Stalk_strength	0	0	0	1	1	0	0	0	1	0	0	0	0	0	0	0	0	0	0	0	0	0	0	0	0	0	3	dispensable
pan_gene_26803	pan_gene_5832	Days_to_silk;Stalk_strength	Stalk_strength	0	0	0	1	0	1	0	1	1	0	0	0	0	0	0	0	0	0	0	0	0	0	0	0	0	0	4	dispensable
pan_gene_26803	pan_gene_59791	Days_to_silk;Stalk_strength	100_Kernel_weight;Days_to_silk;Northern_Leaf_Blight;Stalk_strength	0	0	0	1	0	0	0	0	0	0	0	0	0	0	0	0	0	0	0	0	0	0	1	0	0	0	2	dispensable
pan_gene_26803	pan_gene_7395	Days_to_silk;Stalk_strength	Stalk_strength	0	0	0	0	0	0	0	0	0	1	0	1	0	0	0	0	0	0	0	0	0	0	0	0	0	0	2	dispensable
pan_gene_26803	pan_gene_88947	Days_to_silk;Stalk_strength	Stalk_strength	0	0	0	1	1	0	0	0	1	0	0	0	0	0	0	0	0	0	0	0	0	0	0	0	0	0	3	dispensable
pan_gene_27662	pan_gene_32564	Height_above_ear;Stalk_strength	Ear_row_number;Stalk_strength;Tassel_length	0	0	0	1	0	0	0	0	0	0	0	0	0	0	1	1	1	1	0	1	0	0	0	0	0	1	7	dispensable
pan_gene_27662	pan_gene_8829	Height_above_ear;Stalk_strength	Anthesis-silking_interval;Height_above_ear;Nodes_to_ear;Ratio_of_ear_height_to_total_height;Stalk_strength	0	0	0	1	0	1	1	1	0	0	1	1	0	1	0	1	1	1	0	0	0	0	0	0	0	0	10	dispensable
pan_gene_27684	pan_gene_32585	Stalk_strength	Days_to_silk;Plant_height;Stalk_strength	0	0	0	1	1	0	0	0	0	0	1	0	0	0	0	0	0	0	0	0	0	0	0	0	0	0	3	dispensable
pan_gene_27684	pan_gene_4711	Stalk_strength	Stalk_strength	0	0	0	1	0	0	0	0	0	0	1	0	0	0	0	0	0	0	0	0	0	0	1	0	0	0	3	dispensable
pan_gene_27684	pan_gene_4779	Stalk_strength	Stalk_strength	0	0	0	1	0	0	0	0	0	0	0	0	1	0	0	0	0	0	0	0	0	1	0	0	0	0	3	dispensable
pan_gene_27684	pan_gene_59791	Stalk_strength	100_Kernel_weight;Days_to_silk;Northern_Leaf_Blight;Stalk_strength	0	0	0	1	0	0	0	0	0	0	0	0	0	0	0	0	0	0	0	0	0	0	0	0	0	0	1	private
pan_gene_27684	pan_gene_7155	Stalk_strength	Stalk_strength	0	0	0	1	0	0	0	0	0	0	0	0	0	0	0	0	0	0	0	0	0	0	0	0	0	0	1	private
pan_gene_27684	pan_gene_98122	Stalk_strength	Average_internode_length_(below_ear);Average_internode_length_(whole_plant);Days_to_silk;Plant_height;Ratio_of_ear_height_to_total_height;Stalk_strength	0	0	0	1	0	0	0	0	0	0	0	0	0	0	0	0	0	0	0	0	0	0	0	0	0	0	1	private
pan_gene_27686	pan_gene_8829	Photoperiod_Growing-degree_days_to_silk;Stalk_strength	Anthesis-silking_interval;Height_above_ear;Nodes_to_ear;Ratio_of_ear_height_to_total_height;Stalk_strength	0	0	0	1	1	0	0	0	0	0	0	0	0	0	0	0	0	1	0	0	0	0	1	0	0	0	4	dispensable
pan_gene_27696	pan_gene_28436	Average_internode_length_(below_ear);Stalk_strength;Tassel_branch_number	Nodes_to_ear;Stalk_strength	0	0	0	1	0	0	0	1	0	0	0	0	0	0	0	0	0	0	0	0	0	1	0	0	0	0	3	dispensable
pan_gene_27696	pan_gene_32548	Average_internode_length_(below_ear);Stalk_strength;Tassel_branch_number	Chlorophyll_B;Ear_row_number;Nitrate;Nodes_above_ear;Plant_height;Stalk_strength	0	0	0	1	1	0	0	0	0	1	0	0	1	1	0	1	0	0	0	0	0	0	0	0	0	0	6	dispensable
pan_gene_27696	pan_gene_3726	Average_internode_length_(below_ear);Stalk_strength;Tassel_branch_number	Stalk_strength	0	0	0	1	0	0	1	1	0	0	0	1	0	0	0	0	0	0	0	0	0	1	0	1	0	1	7	dispensable
pan_gene_27696	pan_gene_4834	Average_internode_length_(below_ear);Stalk_strength;Tassel_branch_number	Stalk_strength	0	0	0	0	0	0	0	0	0	0	0	0	0	1	0	0	0	0	0	0	0	0	0	0	0	0	1	private
pan_gene_27696	pan_gene_4898	Average_internode_length_(below_ear);Stalk_strength;Tassel_branch_number	Cob_diameter;Stalk_strength	0	0	0	1	0	0	0	0	0	0	0	0	0	0	0	0	0	0	0	0	0	0	0	0	0	0	1	private
pan_gene_27696	pan_gene_8286	Average_internode_length_(below_ear);Stalk_strength;Tassel_branch_number	Average_internode_length_(below_ear);Days_to_silk;Photoperiod_growing-degree_days_to_anthesis;Stalk_strength	0	0	0	1	0	0	0	1	0	1	0	0	1	1	0	1	0	0	0	0	0	0	0	1	0	0	7	dispensable
pan_gene_27696	pan_gene_9372	Average_internode_length_(below_ear);Stalk_strength;Tassel_branch_number	PCA_of_metabolites:_PC2;Stalk_strength;Sucrose	0	0	0	1	1	0	0	0	0	0	0	0	0	0	0	0	0	0	0	0	0	0	0	0	0	0	2	dispensable
pan_gene_27704	pan_gene_28511	Chlorophyll_A;Days_to_anthesis;Ratio_of_ear_height_to_total_height;Stalk_strength	Stalk_strength	0	0	0	0	1	0	0	0	0	0	0	0	0	1	0	0	1	0	0	0	0	0	0	0	0	0	3	dispensable
pan_gene_27704	pan_gene_4537	Chlorophyll_A;Days_to_anthesis;Ratio_of_ear_height_to_total_height;Stalk_strength	Stalk_strength	0	0	0	0	1	0	0	0	0	0	0	0	0	0	0	0	0	0	0	0	0	0	0	0	0	0	1	private
pan_gene_27704	pan_gene_584	Chlorophyll_A;Days_to_anthesis;Ratio_of_ear_height_to_total_height;Stalk_strength	Ratio_of_ear_height_to_total_height;Stalk_strength	0	0	0	0	1	0	0	0	0	0	0	0	0	0	0	0	0	0	0	0	0	0	0	0	0	0	1	private
pan_gene_27704	pan_gene_7395	Chlorophyll_A;Days_to_anthesis;Ratio_of_ear_height_to_total_height;Stalk_strength	Stalk_strength	0	0	0	0	1	0	0	0	0	0	0	0	0	0	0	0	0	0	0	0	0	0	0	0	0	0	1	private
pan_gene_27704	pan_gene_8286	Chlorophyll_A;Days_to_anthesis;Ratio_of_ear_height_to_total_height;Stalk_strength	Average_internode_length_(below_ear);Days_to_silk;Photoperiod_growing-degree_days_to_anthesis;Stalk_strength	0	0	0	0	1	0	0	0	0	0	0	0	0	0	1	0	0	0	0	0	0	0	0	0	0	0	2	dispensable
pan_gene_27711	pan_gene_8397	Boxcox-transformed_leaf_angle;Nodes_to_ear;Photoperiod_Growing-degree_days_to_silk;Photoperiod_growing-degree_days_to_anthesis;Stalk_strength;Tassel_branch_number	Ear_height;Height_per_day_(until_flowering);Plant_height;Stalk_strength	0	0	0	1	0	0	0	0	0	0	0	0	0	0	0	0	0	0	0	0	0	0	0	0	0	0	1	private
pan_gene_27715	pan_gene_29154	Photoperiod_Growing-degree_days_to_silk;Photoperiod_growing-degree_days_to_anthesis;Stalk_strength;Sucrose	Ear_height;Stalk_strength	0	0	0	0	0	0	0	0	0	0	0	0	0	0	0	0	1	0	0	0	1	0	0	0	0	0	2	dispensable
pan_gene_27715	pan_gene_59791	Photoperiod_Growing-degree_days_to_silk;Photoperiod_growing-degree_days_to_anthesis;Stalk_strength;Sucrose	100_Kernel_weight;Days_to_silk;Northern_Leaf_Blight;Stalk_strength	0	0	0	0	0	0	0	0	0	0	0	0	0	0	0	0	0	0	0	0	1	0	0	0	0	0	1	private
pan_gene_27715	pan_gene_7599	Photoperiod_Growing-degree_days_to_silk;Photoperiod_growing-degree_days_to_anthesis;Stalk_strength;Sucrose	Ear_height;Northern_Leaf_Blight;Stalk_strength;Starch	0	0	0	0	0	0	0	0	0	0	0	0	0	0	0	0	1	0	0	0	0	0	0	0	0	0	1	private
pan_gene_27715	pan_gene_7701	Photoperiod_Growing-degree_days_to_silk;Photoperiod_growing-degree_days_to_anthesis;Stalk_strength;Sucrose	Stalk_strength	0	0	0	0	0	0	0	0	0	0	0	0	0	0	0	0	1	0	0	0	0	0	0	0	0	0	1	private
pan_gene_27996	pan_gene_28459	Average_internode_length_(above_ear);Cob_diameter;Stalk_strength;Starch	Stalk_strength	0	0	0	0	1	0	0	0	0	0	0	0	0	0	0	0	0	0	0	0	0	0	0	0	0	0	1	private
pan_gene_27996	pan_gene_29154	Average_internode_length_(above_ear);Cob_diameter;Stalk_strength;Starch	Ear_height;Stalk_strength	0	0	0	0	1	0	0	0	0	0	0	0	0	0	0	0	1	0	0	0	0	0	0	0	0	0	2	dispensable
pan_gene_27996	pan_gene_88947	Average_internode_length_(above_ear);Cob_diameter;Stalk_strength;Starch	Stalk_strength	0	0	0	0	1	0	0	0	0	0	0	0	0	0	0	0	0	0	0	0	0	0	0	0	0	0	1	private
pan_gene_28393	pan_gene_9373	Stalk_strength	PCA_of_metabolites:_PC2;Stalk_strength;Sucrose	0	0	0	0	1	0	1	0	0	0	1	1	0	1	0	0	0	0	0	0	0	0	0	1	0	1	7	dispensable
pan_gene_28421	pan_gene_30738	Stalk_strength	Average_internode_length_(below_ear);Leaf_width;Stalk_strength;Tassel_length	0	0	0	1	0	0	0	0	1	0	0	0	0	0	0	0	0	0	0	0	0	0	0	0	0	0	2	dispensable
pan_gene_28421	pan_gene_4644	Stalk_strength	Stalk_strength	0	0	0	0	0	0	0	0	0	0	0	0	0	0	0	1	0	0	0	0	0	0	0	0	0	0	1	private
pan_gene_28421	pan_gene_77822	Stalk_strength	Height_per_day_(until_flowering);Stalk_strength	0	0	0	0	1	0	0	0	0	0	0	0	0	0	0	0	0	0	0	0	0	0	0	0	0	0	1	private
pan_gene_28435	pan_gene_7267	Height_per_day_(until_flowering);Nodes_to_ear;Stalk_strength	Stalk_strength	0	0	0	1	0	0	0	0	0	0	0	0	0	0	0	0	0	0	0	0	0	1	0	0	0	0	2	dispensable
pan_gene_28436	pan_gene_28529	Nodes_to_ear;Stalk_strength	Stalk_strength	0	0	0	1	0	0	0	0	0	0	0	0	1	0	0	0	0	0	0	0	0	0	0	0	0	0	2	dispensable
pan_gene_28436	pan_gene_30738	Nodes_to_ear;Stalk_strength	Average_internode_length_(below_ear);Leaf_width;Stalk_strength;Tassel_length	0	0	0	1	0	0	1	1	0	0	0	0	0	1	0	1	0	0	0	0	1	0	0	0	0	0	6	dispensable
pan_gene_28436	pan_gene_32548	Nodes_to_ear;Stalk_strength	Chlorophyll_B;Ear_row_number;Nitrate;Nodes_above_ear;Plant_height;Stalk_strength	0	0	0	1	1	1	0	1	1	0	0	0	0	1	0	0	0	0	0	0	0	0	0	0	0	0	6	dispensable
pan_gene_28436	pan_gene_3726	Nodes_to_ear;Stalk_strength	Stalk_strength	0	0	0	1	1	1	0	1	1	1	0	0	1	0	0	1	0	1	0	1	0	0	0	0	0	0	10	dispensable
pan_gene_28436	pan_gene_584	Nodes_to_ear;Stalk_strength	Ratio_of_ear_height_to_total_height;Stalk_strength	0	0	0	1	1	1	0	0	1	0	0	0	1	0	0	0	0	0	0	0	1	1	1	0	0	0	8	dispensable
pan_gene_28436	pan_gene_8286	Nodes_to_ear;Stalk_strength	Average_internode_length_(below_ear);Days_to_silk;Photoperiod_growing-degree_days_to_anthesis;Stalk_strength	0	0	0	1	1	0	0	1	1	0	0	0	0	1	0	0	0	0	0	0	0	0	0	0	0	0	5	dispensable
pan_gene_28459	pan_gene_29154	Stalk_strength	Ear_height;Stalk_strength	0	0	0	1	1	1	0	1	1	0	1	0	1	0	0	0	0	1	0	0	0	1	1	0	0	0	10	dispensable
pan_gene_28459	pan_gene_29359	Stalk_strength	Stalk_strength	0	0	0	1	0	1	0	1	1	0	1	1	1	1	0	1	0	1	0	1	0	1	0	0	0	1	13	near-core
pan_gene_28459	pan_gene_4332	Stalk_strength	Stalk_strength	0	0	0	1	0	0	0	0	0	0	0	0	0	0	0	0	0	0	0	0	0	0	0	0	0	0	1	private
pan_gene_28459	pan_gene_4537	Stalk_strength	Stalk_strength	0	0	0	1	0	1	0	0	0	0	1	1	0	0	0	0	0	0	0	0	1	1	1	0	0	0	7	dispensable
pan_gene_28459	pan_gene_47146	Stalk_strength	Stalk_strength	0	0	0	1	1	0	0	0	0	0	0	0	0	0	0	0	0	0	0	0	0	0	0	0	0	0	2	dispensable
pan_gene_28459	pan_gene_590	Stalk_strength	Stalk_strength	0	0	0	1	1	1	0	0	1	0	0	1	0	0	0	0	0	1	0	0	0	1	0	0	0	0	7	dispensable
pan_gene_28459	pan_gene_639	Stalk_strength	Ear_height;Nitrate;Stalk_strength	0	0	0	1	0	1	0	0	1	0	0	0	0	0	0	0	0	0	0	0	0	0	0	0	0	0	3	dispensable
pan_gene_28459	pan_gene_88947	Stalk_strength	Stalk_strength	0	0	0	1	1	0	0	0	0	0	0	0	0	0	0	0	0	0	0	0	0	0	0	0	0	0	2	dispensable
pan_gene_28471	pan_gene_3543	Stalk_strength	Nodes_per_plant;Stalk_strength	0	0	0	1	0	0	0	0	0	0	0	0	0	0	0	0	0	0	0	1	0	0	0	0	0	0	2	dispensable
pan_gene_28511	pan_gene_29154	Stalk_strength	Ear_height;Stalk_strength	0	0	0	1	0	1	0	0	1	0	0	0	0	0	0	0	0	0	0	0	0	0	0	0	0	0	3	dispensable
pan_gene_28511	pan_gene_4332	Stalk_strength	Stalk_strength	0	0	0	1	0	0	0	0	0	0	0	0	0	0	0	0	0	0	0	0	0	0	0	0	0	0	1	private
pan_gene_28511	pan_gene_4537	Stalk_strength	Stalk_strength	0	0	0	1	1	0	1	0	1	1	0	0	0	1	0	0	0	0	0	0	0	0	1	0	0	1	8	dispensable
pan_gene_28511	pan_gene_47146	Stalk_strength	Stalk_strength	0	0	0	1	1	0	0	0	1	0	0	0	0	0	0	0	0	0	0	0	0	0	0	0	0	0	3	dispensable
pan_gene_28511	pan_gene_584	Stalk_strength	Ratio_of_ear_height_to_total_height;Stalk_strength	0	0	0	1	1	0	0	0	1	0	0	0	0	0	0	0	0	0	0	0	0	0	0	0	0	0	3	dispensable
pan_gene_28511	pan_gene_639	Stalk_strength	Ear_height;Nitrate;Stalk_strength	0	0	0	1	0	1	0	1	1	0	0	0	0	0	0	0	0	0	0	0	0	0	0	0	0	0	4	dispensable
pan_gene_28511	pan_gene_7599	Stalk_strength	Ear_height;Northern_Leaf_Blight;Stalk_strength;Starch	0	0	0	1	0	0	0	0	0	0	0	0	0	0	0	0	0	0	0	0	0	0	1	1	0	0	3	dispensable
pan_gene_28511	pan_gene_8286	Stalk_strength	Average_internode_length_(below_ear);Days_to_silk;Photoperiod_growing-degree_days_to_anthesis;Stalk_strength	0	0	0	1	1	1	0	0	1	0	0	0	0	0	0	0	0	1	1	0	0	0	1	0	0	1	8	dispensable
pan_gene_28511	pan_gene_88947	Stalk_strength	Stalk_strength	0	0	0	1	1	0	0	0	1	0	0	0	0	0	0	0	0	0	0	0	0	0	0	0	0	0	3	dispensable
pan_gene_28529	pan_gene_30738	Stalk_strength	Average_internode_length_(below_ear);Leaf_width;Stalk_strength;Tassel_length	0	0	0	1	0	0	0	0	0	0	0	0	0	0	0	0	0	0	0	0	0	0	0	0	0	0	1	private
pan_gene_28529	pan_gene_31019	Stalk_strength	Stalk_strength	0	0	0	1	0	0	0	0	1	0	0	0	1	0	0	0	0	0	0	0	0	0	0	0	0	1	4	dispensable
pan_gene_28529	pan_gene_32548	Stalk_strength	Chlorophyll_B;Ear_row_number;Nitrate;Nodes_above_ear;Plant_height;Stalk_strength	0	0	0	1	1	1	0	0	1	0	1	0	0	1	0	0	0	0	0	0	0	0	0	0	0	0	6	dispensable
pan_gene_28529	pan_gene_3726	Stalk_strength	Stalk_strength	0	0	0	1	0	0	0	0	0	0	0	0	0	0	0	0	0	0	0	0	0	0	0	0	0	0	1	private
pan_gene_28635	pan_gene_8446	Stalk_strength	Ear_height;Nodes_per_plant;Nodes_to_ear;Stalk_strength;Tassel_branch_number	0	0	0	0	0	0	0	0	0	0	0	0	0	0	0	0	0	1	0	0	0	0	0	0	0	0	1	private
pan_gene_28954	pan_gene_32548	Stalk_strength	Chlorophyll_B;Ear_row_number;Nitrate;Nodes_above_ear;Plant_height;Stalk_strength	0	0	0	0	1	0	0	0	0	0	0	0	0	0	0	0	0	0	0	0	0	0	0	0	0	0	1	private
pan_gene_28954	pan_gene_3726	Stalk_strength	Stalk_strength	0	0	0	0	1	1	0	0	0	0	0	0	0	0	0	1	0	0	0	0	0	0	0	0	0	0	3	dispensable
pan_gene_28954	pan_gene_4712	Stalk_strength	Stalk_strength	0	0	0	0	0	0	0	0	0	0	1	0	0	0	0	1	0	0	0	0	0	0	0	0	0	0	2	dispensable
pan_gene_28954	pan_gene_5832	Stalk_strength	Stalk_strength	0	0	0	0	0	1	0	0	0	0	0	0	0	0	0	0	0	0	0	1	0	0	0	0	0	0	2	dispensable
pan_gene_29154	pan_gene_29359	Ear_height;Stalk_strength	Stalk_strength	0	0	0	1	0	1	0	1	1	0	0	0	0	1	0	0	0	0	0	0	0	0	0	0	0	0	5	dispensable
pan_gene_29154	pan_gene_4332	Ear_height;Stalk_strength	Stalk_strength	0	0	0	1	0	0	0	0	0	0	0	0	0	0	0	0	0	0	0	0	0	0	0	0	0	0	1	private
pan_gene_29154	pan_gene_4711	Ear_height;Stalk_strength	Stalk_strength	0	0	0	1	0	0	0	0	0	0	0	0	0	0	0	0	0	0	0	0	0	0	0	0	0	0	1	private
pan_gene_29154	pan_gene_47146	Ear_height;Stalk_strength	Stalk_strength	0	0	0	1	1	0	0	0	1	0	0	0	0	0	0	0	0	0	1	0	0	0	0	0	0	0	4	dispensable
pan_gene_29154	pan_gene_59791	Ear_height;Stalk_strength	100_Kernel_weight;Days_to_silk;Northern_Leaf_Blight;Stalk_strength	0	0	0	1	1	0	0	0	0	0	0	0	0	0	0	0	0	0	0	0	0	0	1	0	0	0	3	dispensable
pan_gene_29154	pan_gene_7481	Ear_height;Stalk_strength	Height_above_ear;Ratio_of_ear_height_to_total_height;Stalk_strength	0	0	0	1	1	0	0	0	0	0	0	0	0	0	0	1	0	1	0	0	0	0	0	0	0	0	4	dispensable
pan_gene_29154	pan_gene_88947	Ear_height;Stalk_strength	Stalk_strength	0	0	0	1	1	0	0	0	1	0	0	0	0	0	0	0	0	0	0	0	0	0	0	0	0	0	3	dispensable
pan_gene_29154	pan_gene_98122	Ear_height;Stalk_strength	Average_internode_length_(below_ear);Average_internode_length_(whole_plant);Days_to_silk;Plant_height;Ratio_of_ear_height_to_total_height;Stalk_strength	0	0	0	1	0	0	0	0	0	0	0	0	0	0	0	0	0	0	0	0	0	0	0	0	0	0	1	private
pan_gene_29359	pan_gene_3867	Stalk_strength	Stalk_strength	0	0	0	1	0	1	0	0	0	0	1	0	1	0	0	0	0	0	1	0	0	1	0	0	0	0	6	dispensable
pan_gene_29359	pan_gene_4332	Stalk_strength	Stalk_strength	0	0	0	1	0	0	0	0	0	0	0	0	0	0	0	0	0	0	0	0	0	0	0	0	0	0	1	private
pan_gene_29359	pan_gene_4537	Stalk_strength	Stalk_strength	0	0	0	1	0	0	0	0	0	0	0	0	0	0	0	0	0	0	0	0	0	0	0	0	0	0	1	private
pan_gene_29359	pan_gene_47146	Stalk_strength	Stalk_strength	0	0	0	1	0	0	0	0	1	0	0	0	0	0	0	0	0	0	0	0	0	0	0	0	0	0	2	dispensable
pan_gene_29359	pan_gene_4898	Stalk_strength	Cob_diameter;Stalk_strength	0	0	0	1	0	1	0	0	1	0	1	0	1	1	0	0	0	1	1	1	0	1	0	0	0	0	10	dispensable
pan_gene_29359	pan_gene_5832	Stalk_strength	Stalk_strength	0	0	0	1	0	1	0	0	0	0	0	0	1	0	0	0	0	0	1	1	0	0	0	0	0	0	5	dispensable
pan_gene_29359	pan_gene_590	Stalk_strength	Stalk_strength	0	0	0	1	0	1	0	0	0	0	0	0	0	0	0	0	0	0	0	0	0	1	0	0	0	0	3	dispensable
pan_gene_29359	pan_gene_59791	Stalk_strength	100_Kernel_weight;Days_to_silk;Northern_Leaf_Blight;Stalk_strength	0	0	0	1	0	0	0	0	0	0	0	0	0	0	0	0	0	0	0	0	0	0	0	0	0	0	1	private
pan_gene_29359	pan_gene_7599	Stalk_strength	Ear_height;Northern_Leaf_Blight;Stalk_strength;Starch	0	0	0	1	0	0	0	0	0	0	0	0	0	0	0	0	0	0	0	0	0	1	0	0	0	0	2	dispensable
pan_gene_29359	pan_gene_8286	Stalk_strength	Average_internode_length_(below_ear);Days_to_silk;Photoperiod_growing-degree_days_to_anthesis;Stalk_strength	0	0	0	1	0	1	0	0	0	0	0	0	0	0	0	0	0	0	0	0	0	0	0	0	0	0	2	dispensable
pan_gene_29359	pan_gene_8446	Stalk_strength	Ear_height;Nodes_per_plant;Nodes_to_ear;Stalk_strength;Tassel_branch_number	0	0	0	0	0	0	0	0	0	0	0	0	0	0	0	0	0	1	0	0	0	0	0	0	0	0	1	private
pan_gene_29359	pan_gene_88947	Stalk_strength	Stalk_strength	0	0	0	1	1	0	0	0	1	0	0	0	0	0	0	0	0	0	0	0	0	0	0	0	0	0	3	dispensable
pan_gene_29359	pan_gene_9372	Stalk_strength	PCA_of_metabolites:_PC2;Stalk_strength;Sucrose	0	0	0	1	0	0	0	0	1	1	1	0	0	0	0	0	0	0	0	0	0	1	0	0	0	0	5	dispensable
pan_gene_30164	pan_gene_8285	Days_to_anthesis;Stalk_strength	Average_internode_length_(below_ear);Photoperiod_growing-degree_days_to_anthesis;Stalk_strength	0	0	0	1	0	0	0	0	0	0	0	0	0	0	0	0	0	0	0	0	0	0	1	0	0	0	2	dispensable
pan_gene_30639	pan_gene_4218	Stalk_strength	Anthesis-silking_interval;Stalk_strength	0	0	0	1	0	0	0	0	0	0	0	0	0	0	0	0	0	0	0	0	0	0	0	0	0	0	1	private
pan_gene_30738	pan_gene_31019	Average_internode_length_(below_ear);Leaf_width;Stalk_strength;Tassel_length	Stalk_strength	0	0	0	1	1	0	0	0	1	0	0	0	1	0	0	0	0	0	0	1	1	0	0	0	0	0	6	dispensable
pan_gene_30738	pan_gene_32565	Average_internode_length_(below_ear);Leaf_width;Stalk_strength;Tassel_length	Ear_row_number;Stalk_strength;Tassel_length	0	0	0	1	1	0	0	0	1	0	0	0	0	0	0	0	0	0	0	0	0	0	0	0	0	0	3	dispensable
pan_gene_30738	pan_gene_4712	Average_internode_length_(below_ear);Leaf_width;Stalk_strength;Tassel_length	Stalk_strength	0	0	0	1	1	0	0	0	0	0	0	0	0	0	0	0	0	0	0	0	0	0	0	0	0	0	2	dispensable
pan_gene_30738	pan_gene_8396	Average_internode_length_(below_ear);Leaf_width;Stalk_strength;Tassel_length	Days_to_anthesis;Ear_height;Height_per_day_(until_flowering);Plant_height;Stalk_strength	0	0	0	1	0	0	0	0	1	0	0	0	0	0	0	0	0	0	0	0	0	0	0	1	0	0	3	dispensable
pan_gene_31019	pan_gene_32548	Stalk_strength	Chlorophyll_B;Ear_row_number;Nitrate;Nodes_above_ear;Plant_height;Stalk_strength	0	0	0	1	1	0	0	1	0	0	0	0	0	0	0	0	0	0	0	0	0	0	0	0	0	0	3	dispensable
pan_gene_31019	pan_gene_3726	Stalk_strength	Stalk_strength	0	0	0	1	1	0	0	0	0	0	0	0	0	0	0	0	0	0	0	1	0	0	0	0	0	0	3	dispensable
pan_gene_31019	pan_gene_4712	Stalk_strength	Stalk_strength	0	0	0	1	1	0	0	1	1	0	0	0	1	0	0	0	0	1	0	0	1	0	0	0	0	0	7	dispensable
pan_gene_31019	pan_gene_9372	Stalk_strength	PCA_of_metabolites:_PC2;Stalk_strength;Sucrose	0	0	0	1	0	0	0	0	0	0	0	1	0	0	0	0	0	0	0	0	0	0	0	0	0	0	2	dispensable
pan_gene_32295	pan_gene_4642	Stalk_strength	Nodes_above_ear;Stalk_strength	0	0	0	1	0	0	0	0	0	0	0	0	0	0	0	0	0	0	0	0	0	0	0	0	0	0	1	private
pan_gene_32401	pan_gene_4026	Stalk_strength	Stalk_strength	0	0	0	0	0	0	0	0	0	1	0	0	0	0	0	0	0	0	0	0	0	0	0	0	0	0	1	private
pan_gene_32401	pan_gene_47146	Stalk_strength	Stalk_strength	0	0	0	0	1	0	0	0	0	0	0	0	0	0	0	0	0	0	0	0	0	0	0	0	0	0	1	private
pan_gene_32401	pan_gene_88947	Stalk_strength	Stalk_strength	0	0	0	0	1	0	0	0	0	0	0	0	0	0	0	0	0	0	0	0	0	0	0	0	0	0	1	private
pan_gene_32548	pan_gene_32565	Chlorophyll_B;Ear_row_number;Nitrate;Nodes_above_ear;Plant_height;Stalk_strength	Ear_row_number;Stalk_strength;Tassel_length	0	0	0	1	1	0	0	1	0	0	0	0	0	1	0	1	0	0	0	0	0	0	0	0	0	0	5	dispensable
pan_gene_32548	pan_gene_8396	Chlorophyll_B;Ear_row_number;Nitrate;Nodes_above_ear;Plant_height;Stalk_strength	Days_to_anthesis;Ear_height;Height_per_day_(until_flowering);Plant_height;Stalk_strength	0	0	0	1	0	0	0	1	0	0	0	0	0	1	0	1	0	0	0	0	0	0	0	0	0	0	4	dispensable
pan_gene_32548	pan_gene_8791	Chlorophyll_B;Ear_row_number;Nitrate;Nodes_above_ear;Plant_height;Stalk_strength	Stalk_strength	0	0	0	1	1	0	0	0	0	0	0	0	0	0	0	0	0	0	0	0	0	0	0	0	0	0	2	dispensable
pan_gene_32562	pan_gene_98449	Height_per_day_(until_flowering);Nodes_per_plant;Stalk_strength;Tassel_length	Southern_leaf_blight;Stalk_strength	0	0	0	1	1	0	0	0	0	0	0	0	0	0	0	1	0	0	0	0	0	0	0	0	0	0	3	dispensable
pan_gene_32565	pan_gene_3726	Ear_row_number;Stalk_strength;Tassel_length	Stalk_strength	0	0	0	1	1	0	0	0	0	0	0	0	0	0	0	0	0	0	0	1	0	0	0	0	0	0	3	dispensable
pan_gene_32566	pan_gene_8401	Ear_row_number;Height_per_day_(until_flowering);Plant_height;Stalk_strength	Stalk_strength	0	0	0	1	0	0	0	1	0	0	0	0	0	0	0	0	0	0	1	0	0	0	0	0	0	0	3	dispensable
pan_gene_32585	pan_gene_4332	Days_to_silk;Plant_height;Stalk_strength	Stalk_strength	0	0	0	1	0	0	0	1	0	0	0	0	0	1	0	0	0	0	0	0	0	0	0	0	0	0	3	dispensable
pan_gene_32585	pan_gene_4711	Days_to_silk;Plant_height;Stalk_strength	Stalk_strength	0	0	0	1	0	0	0	0	0	0	0	0	0	0	0	0	0	1	0	0	0	0	0	0	0	0	2	dispensable
pan_gene_32585	pan_gene_59791	Days_to_silk;Plant_height;Stalk_strength	100_Kernel_weight;Days_to_silk;Northern_Leaf_Blight;Stalk_strength	0	0	0	1	0	0	0	0	0	0	0	0	0	1	0	0	0	0	0	0	0	0	0	0	0	0	2	dispensable
pan_gene_32585	pan_gene_88947	Days_to_silk;Plant_height;Stalk_strength	Stalk_strength	0	0	0	1	0	0	0	0	0	0	0	0	0	0	0	0	0	0	0	0	0	0	0	0	0	0	1	private
pan_gene_32845	pan_gene_8286	Average_internode_length_(whole_plant);Leaf_length;Stalk_strength	Average_internode_length_(below_ear);Days_to_silk;Photoperiod_growing-degree_days_to_anthesis;Stalk_strength	0	0	0	1	0	0	0	0	1	0	0	0	0	0	0	0	0	0	0	0	0	0	0	0	0	0	2	dispensable
pan_gene_3726	pan_gene_4712	Stalk_strength	Stalk_strength	0	0	0	1	0	0	0	1	0	0	0	1	0	0	0	1	0	0	0	0	0	0	0	0	0	0	4	dispensable
pan_gene_3726	pan_gene_4898	Stalk_strength	Cob_diameter;Stalk_strength	0	0	0	1	1	1	1	1	1	1	0	0	0	1	0	1	0	1	0	1	0	0	1	0	0	0	12	near-core
pan_gene_3726	pan_gene_584	Stalk_strength	Ratio_of_ear_height_to_total_height;Stalk_strength	0	0	0	1	1	1	0	0	1	0	0	0	0	0	0	0	0	0	0	0	0	0	0	0	0	0	4	dispensable
pan_gene_3726	pan_gene_639	Stalk_strength	Ear_height;Nitrate;Stalk_strength	0	0	0	1	0	1	0	1	1	0	0	0	0	0	0	0	0	0	0	0	0	0	0	0	0	0	4	dispensable
pan_gene_3726	pan_gene_7395	Stalk_strength	Stalk_strength	0	0	0	0	1	0	0	0	0	0	0	0	0	0	0	0	0	0	0	0	0	0	0	0	0	0	1	private
pan_gene_3726	pan_gene_8286	Stalk_strength	Average_internode_length_(below_ear);Days_to_silk;Photoperiod_growing-degree_days_to_anthesis;Stalk_strength	0	0	0	1	1	1	0	1	1	0	1	1	1	1	1	0	1	1	1	0	1	1	1	1	0	0	17	near-core
pan_gene_3726	pan_gene_8446	Stalk_strength	Ear_height;Nodes_per_plant;Nodes_to_ear;Stalk_strength;Tassel_branch_number	0	0	0	0	0	0	0	0	0	0	0	0	0	0	0	1	0	1	0	0	0	0	0	0	0	0	2	dispensable
pan_gene_3857	pan_gene_4260	Stalk_strength;Starch	Ratio_of_ear_height_to_total_height;Stalk_strength;Tassel_length	0	0	0	0	0	0	0	0	0	0	1	0	0	0	0	0	0	0	0	0	0	0	0	0	0	0	1	private
pan_gene_3857	pan_gene_4540	Stalk_strength;Starch	Nodes_to_ear;Photoperiod_Growing-degree_days_to_silk;Stalk_strength	0	0	0	0	0	0	0	1	0	0	1	0	0	0	0	0	0	0	0	0	0	0	0	0	0	0	2	dispensable
pan_gene_3867	pan_gene_584	Stalk_strength	Ratio_of_ear_height_to_total_height;Stalk_strength	0	0	0	1	1	0	0	0	1	0	0	0	0	0	0	0	0	0	0	0	0	0	1	0	0	0	4	dispensable
pan_gene_3867	pan_gene_639	Stalk_strength	Ear_height;Nitrate;Stalk_strength	0	0	0	1	0	0	0	0	0	0	0	0	0	0	0	0	0	0	0	0	0	0	0	0	0	0	1	private
pan_gene_3867	pan_gene_8286	Stalk_strength	Average_internode_length_(below_ear);Days_to_silk;Photoperiod_growing-degree_days_to_anthesis;Stalk_strength	0	0	0	1	1	1	0	0	1	0	0	0	0	0	0	0	0	0	0	0	0	0	1	0	1	1	7	dispensable
pan_gene_4026	pan_gene_4332	Stalk_strength	Stalk_strength	0	0	0	0	0	1	0	0	0	0	1	1	0	0	1	1	0	0	0	0	1	0	0	0	0	1	7	dispensable
pan_gene_4026	pan_gene_7481	Stalk_strength	Height_above_ear;Ratio_of_ear_height_to_total_height;Stalk_strength	0	0	0	0	1	0	0	0	0	0	0	0	0	0	0	0	0	0	0	0	0	0	0	0	0	0	1	private
pan_gene_4026	pan_gene_7599	Stalk_strength	Ear_height;Northern_Leaf_Blight;Stalk_strength;Starch	0	0	0	0	0	0	0	0	0	0	0	1	0	0	0	0	0	0	0	0	1	0	0	0	0	0	2	dispensable
pan_gene_4026	pan_gene_7701	Stalk_strength	Stalk_strength	0	0	0	0	0	0	0	0	0	0	1	0	0	1	0	0	0	0	0	0	0	0	0	0	0	0	2	dispensable
pan_gene_4026	pan_gene_88947	Stalk_strength	Stalk_strength	0	0	0	0	0	0	0	0	1	0	0	0	0	0	0	0	0	0	0	0	0	0	0	0	0	0	1	private
pan_gene_4218	pan_gene_4597	Anthesis-silking_interval;Stalk_strength	Stalk_strength	0	0	0	1	0	0	0	0	0	0	0	0	0	0	0	0	0	0	0	0	0	0	0	0	0	0	1	private
pan_gene_4332	pan_gene_4537	Stalk_strength	Stalk_strength	0	0	0	1	0	1	0	0	0	0	0	0	0	0	1	0	0	0	0	0	0	0	0	0	0	0	3	dispensable
pan_gene_4332	pan_gene_4711	Stalk_strength	Stalk_strength	0	0	0	1	0	0	0	0	0	0	0	0	0	0	0	0	0	0	0	0	0	0	0	0	0	0	1	private
pan_gene_4332	pan_gene_47146	Stalk_strength	Stalk_strength	0	0	0	1	0	0	1	0	0	0	0	0	0	0	0	0	0	0	0	0	0	0	0	0	0	0	2	dispensable
pan_gene_4332	pan_gene_590	Stalk_strength	Stalk_strength	0	0	0	1	0	1	0	0	0	0	0	0	0	0	0	0	0	0	0	0	0	0	0	0	0	0	2	dispensable
pan_gene_4332	pan_gene_7481	Stalk_strength	Height_above_ear;Ratio_of_ear_height_to_total_height;Stalk_strength	0	0	0	1	0	0	0	0	0	0	0	0	0	0	0	1	0	0	0	0	0	0	0	0	0	0	2	dispensable
pan_gene_4332	pan_gene_7599	Stalk_strength	Ear_height;Northern_Leaf_Blight;Stalk_strength;Starch	0	0	0	1	0	0	0	0	0	0	0	0	0	0	0	0	0	0	0	0	0	0	0	0	0	0	1	private
pan_gene_4332	pan_gene_8446	Stalk_strength	Ear_height;Nodes_per_plant;Nodes_to_ear;Stalk_strength;Tassel_branch_number	0	0	0	0	0	1	0	0	0	0	0	0	0	0	0	0	0	0	0	0	0	0	0	0	0	0	1	private
pan_gene_4332	pan_gene_88947	Stalk_strength	Stalk_strength	0	0	0	1	0	0	0	0	0	0	0	0	0	0	0	0	0	0	0	0	0	0	0	0	0	0	1	private
pan_gene_4406	pan_gene_4537	Average_internode_length_(above_ear);Average_internode_length_(below_ear);Average_internode_length_(whole_plant);Height_above_ear;Height_per_day_(until_flowering);Leaf_length;Plant_height;Stalk_strength;Tassel_length	Stalk_strength	0	0	0	0	0	0	0	0	0	0	0	0	0	0	0	0	0	0	0	0	0	0	0	0	0	1	1	private
pan_gene_4537	pan_gene_4898	Stalk_strength	Cob_diameter;Stalk_strength	0	0	0	1	1	1	0	0	1	0	1	1	0	1	1	0	0	0	1	0	1	1	1	0	0	0	12	near-core
pan_gene_4537	pan_gene_5832	Stalk_strength	Stalk_strength	0	0	0	1	1	1	0	0	1	1	0	1	1	1	0	0	0	0	0	0	0	0	0	1	0	0	9	dispensable
pan_gene_4537	pan_gene_639	Stalk_strength	Ear_height;Nitrate;Stalk_strength	0	0	0	1	1	0	0	0	1	0	0	0	0	0	0	0	0	0	0	0	0	0	0	0	0	0	3	dispensable
pan_gene_4537	pan_gene_7395	Stalk_strength	Stalk_strength	0	0	0	0	1	0	0	0	0	0	0	1	0	0	0	0	0	0	0	0	0	0	0	0	0	0	2	dispensable
pan_gene_4537	pan_gene_8286	Stalk_strength	Average_internode_length_(below_ear);Days_to_silk;Photoperiod_growing-degree_days_to_anthesis;Stalk_strength	0	0	0	1	1	1	0	1	1	0	0	0	0	0	0	0	0	0	0	0	0	0	0	0	1	1	7	dispensable
pan_gene_4537	pan_gene_9372	Stalk_strength	PCA_of_metabolites:_PC2;Stalk_strength;Sucrose	0	0	0	1	1	0	1	0	1	0	1	0	0	1	0	0	0	0	1	0	0	1	1	0	0	0	9	dispensable
pan_gene_4644	pan_gene_4833	Stalk_strength	Stalk_strength	0	0	0	0	0	0	0	0	0	0	0	0	0	0	0	1	0	0	0	0	0	0	0	0	0	0	1	private
pan_gene_4644	pan_gene_5440	Stalk_strength	Days_to_anthesis;Stalk_strength;Total_amino_acids	0	0	0	0	0	0	0	0	0	0	0	0	0	0	0	1	0	0	0	0	0	0	0	0	0	0	1	private
pan_gene_4711	pan_gene_59791	Stalk_strength	100_Kernel_weight;Days_to_silk;Northern_Leaf_Blight;Stalk_strength	0	0	0	1	0	0	0	0	0	0	0	0	0	0	0	0	0	0	0	0	0	0	0	0	0	0	1	private
pan_gene_4711	pan_gene_7155	Stalk_strength	Stalk_strength	0	0	0	1	0	0	0	0	0	0	0	0	0	0	0	0	0	0	0	0	0	0	0	0	0	0	1	private
pan_gene_4711	pan_gene_88947	Stalk_strength	Stalk_strength	0	0	0	1	0	0	0	0	0	0	0	0	0	0	0	0	0	0	0	0	0	0	0	0	0	0	1	private
pan_gene_4711	pan_gene_98122	Stalk_strength	Average_internode_length_(below_ear);Average_internode_length_(whole_plant);Days_to_silk;Plant_height;Ratio_of_ear_height_to_total_height;Stalk_strength	0	0	0	1	0	0	0	0	0	0	0	0	0	0	0	0	0	0	0	0	0	0	0	0	0	0	1	private
pan_gene_47146	pan_gene_590	Stalk_strength	Stalk_strength	0	0	0	1	1	0	0	0	1	0	0	0	0	0	0	0	0	0	0	0	0	0	0	0	0	0	3	dispensable
pan_gene_47146	pan_gene_59791	Stalk_strength	100_Kernel_weight;Days_to_silk;Northern_Leaf_Blight;Stalk_strength	0	0	0	1	1	0	0	0	0	0	0	0	0	0	0	0	0	0	0	0	0	0	0	0	0	0	2	dispensable
pan_gene_47146	pan_gene_7481	Stalk_strength	Height_above_ear;Ratio_of_ear_height_to_total_height;Stalk_strength	0	0	0	1	1	0	0	0	0	0	0	0	0	0	0	0	0	0	0	0	0	0	0	0	0	0	2	dispensable
pan_gene_47146	pan_gene_7599	Stalk_strength	Ear_height;Northern_Leaf_Blight;Stalk_strength;Starch	0	0	0	1	0	0	0	0	0	0	0	0	0	0	0	0	0	0	0	0	0	0	0	0	0	0	1	private
pan_gene_47146	pan_gene_7701	Stalk_strength	Stalk_strength	0	0	0	0	0	0	1	0	0	0	0	0	0	0	0	0	0	0	0	0	0	0	0	0	0	0	1	private
pan_gene_47146	pan_gene_88947	Stalk_strength	Stalk_strength	0	0	0	1	1	0	0	0	1	0	0	0	0	0	0	0	0	0	1	0	0	0	0	0	0	0	4	dispensable
pan_gene_4779	pan_gene_7155	Stalk_strength	Stalk_strength	0	0	0	1	0	0	0	0	0	0	0	0	0	0	0	0	0	0	0	0	0	0	1	0	0	0	2	dispensable
pan_gene_4833	pan_gene_8396	Stalk_strength	Days_to_anthesis;Ear_height;Height_per_day_(until_flowering);Plant_height;Stalk_strength	0	0	0	1	0	0	0	1	0	0	0	0	0	1	0	1	0	0	0	0	0	0	0	0	0	0	4	dispensable
pan_gene_4898	pan_gene_639	Cob_diameter;Stalk_strength	Ear_height;Nitrate;Stalk_strength	0	0	0	1	0	1	0	1	1	0	0	0	0	0	0	0	0	0	0	0	0	0	0	0	0	0	4	dispensable
pan_gene_4898	pan_gene_8286	Cob_diameter;Stalk_strength	Average_internode_length_(below_ear);Days_to_silk;Photoperiod_growing-degree_days_to_anthesis;Stalk_strength	0	0	0	1	1	1	0	1	1	0	0	0	0	1	0	0	0	1	0	0	0	0	0	0	1	1	9	dispensable
pan_gene_5440	pan_gene_77822	Days_to_anthesis;Stalk_strength;Total_amino_acids	Height_per_day_(until_flowering);Stalk_strength	0	0	0	0	1	0	0	0	0	0	0	0	0	0	0	0	0	0	0	0	0	0	0	0	0	0	1	private
pan_gene_5441	pan_gene_8790	Stalk_strength;Tassel_branch_number	Stalk_strength	0	0	0	1	1	0	0	0	0	0	0	0	0	0	0	0	0	0	0	0	0	0	0	0	0	1	3	dispensable
pan_gene_5724	pan_gene_81221	Ear_row_number;Nodes_to_ear;Northern_Leaf_Blight;Stalk_strength	Ear_row_number;Nodes_to_ear;Northern_Leaf_Blight;Stalk_strength	0	0	0	0	0	0	0	0	0	0	1	0	0	0	1	0	0	0	0	0	0	1	1	0	1	0	5	dispensable
pan_gene_5832	pan_gene_584	Stalk_strength	Ratio_of_ear_height_to_total_height;Stalk_strength	0	0	0	1	1	1	0	0	1	0	0	0	0	0	0	0	0	0	0	0	0	0	0	0	0	0	4	dispensable
pan_gene_5832	pan_gene_590	Stalk_strength	Stalk_strength	0	0	0	1	0	1	0	0	1	0	0	1	1	0	0	1	0	1	0	0	1	0	0	1	0	1	10	dispensable
pan_gene_5832	pan_gene_639	Stalk_strength	Ear_height;Nitrate;Stalk_strength	0	0	0	1	0	0	0	0	1	0	0	0	0	0	0	0	0	0	0	0	0	0	0	0	0	0	2	dispensable
pan_gene_5832	pan_gene_7395	Stalk_strength	Stalk_strength	0	0	0	0	1	0	0	0	0	0	0	0	0	0	0	0	0	0	0	0	0	0	0	0	0	0	1	private
pan_gene_5832	pan_gene_7481	Stalk_strength	Height_above_ear;Ratio_of_ear_height_to_total_height;Stalk_strength	0	0	0	1	0	0	0	0	0	0	0	0	0	0	0	0	0	0	0	0	0	0	0	0	0	0	1	private
pan_gene_584	pan_gene_7395	Ratio_of_ear_height_to_total_height;Stalk_strength	Stalk_strength	0	0	0	0	1	0	0	0	0	0	0	0	0	0	0	0	0	0	0	0	0	0	0	0	0	0	1	private
pan_gene_584	pan_gene_8286	Ratio_of_ear_height_to_total_height;Stalk_strength	Average_internode_length_(below_ear);Days_to_silk;Photoperiod_growing-degree_days_to_anthesis;Stalk_strength	0	0	0	1	1	1	0	0	1	0	0	0	0	0	0	0	0	0	0	0	0	0	0	0	0	0	4	dispensable
pan_gene_584	pan_gene_9372	Ratio_of_ear_height_to_total_height;Stalk_strength	PCA_of_metabolites:_PC2;Stalk_strength;Sucrose	0	0	0	1	1	0	1	0	1	0	0	0	0	0	0	0	1	0	0	0	0	0	1	0	0	0	6	dispensable
pan_gene_590	pan_gene_639	Stalk_strength	Ear_height;Nitrate;Stalk_strength	0	0	0	1	0	0	0	0	0	0	0	0	0	0	0	0	0	0	0	0	0	0	0	0	0	0	1	private
pan_gene_590	pan_gene_7599	Stalk_strength	Ear_height;Northern_Leaf_Blight;Stalk_strength;Starch	0	0	0	1	0	0	0	0	0	0	0	0	0	0	0	0	0	0	0	0	0	0	1	0	0	0	2	dispensable
pan_gene_590	pan_gene_7701	Stalk_strength	Stalk_strength	0	0	0	0	1	0	0	0	0	0	0	0	0	0	0	0	0	0	0	0	0	0	0	0	0	0	1	private
pan_gene_590	pan_gene_8286	Stalk_strength	Average_internode_length_(below_ear);Days_to_silk;Photoperiod_growing-degree_days_to_anthesis;Stalk_strength	0	0	0	1	0	1	0	1	1	0	0	0	0	0	0	0	0	1	0	0	0	0	0	0	0	0	5	dispensable
pan_gene_590	pan_gene_88947	Stalk_strength	Stalk_strength	0	0	0	1	1	0	0	0	0	0	0	0	0	0	0	0	0	0	0	0	0	0	0	0	0	0	2	dispensable
pan_gene_59791	pan_gene_7155	100_Kernel_weight;Days_to_silk;Northern_Leaf_Blight;Stalk_strength	Stalk_strength	0	0	0	1	0	0	0	0	0	0	0	0	0	1	0	0	0	1	0	0	1	0	0	0	0	0	4	dispensable
pan_gene_59791	pan_gene_7481	100_Kernel_weight;Days_to_silk;Northern_Leaf_Blight;Stalk_strength	Height_above_ear;Ratio_of_ear_height_to_total_height;Stalk_strength	0	0	0	1	1	0	0	0	0	0	0	0	0	0	0	0	0	0	0	0	0	0	0	0	0	0	2	dispensable
pan_gene_59791	pan_gene_7599	100_Kernel_weight;Days_to_silk;Northern_Leaf_Blight;Stalk_strength	Ear_height;Northern_Leaf_Blight;Stalk_strength;Starch	0	0	0	1	0	0	0	0	0	0	0	0	0	0	0	0	0	0	0	0	0	0	0	0	0	0	1	private
pan_gene_59791	pan_gene_88947	100_Kernel_weight;Days_to_silk;Northern_Leaf_Blight;Stalk_strength	Stalk_strength	0	0	0	1	1	0	0	0	0	0	0	0	0	0	0	0	0	0	1	0	0	0	0	0	0	0	3	dispensable
pan_gene_59791	pan_gene_98122	100_Kernel_weight;Days_to_silk;Northern_Leaf_Blight;Stalk_strength	Average_internode_length_(below_ear);Average_internode_length_(whole_plant);Days_to_silk;Plant_height;Ratio_of_ear_height_to_total_height;Stalk_strength	0	0	0	1	0	0	0	0	0	0	0	0	0	0	0	0	0	0	0	0	0	0	0	0	0	0	1	private
pan_gene_639	pan_gene_7395	Ear_height;Nitrate;Stalk_strength	Stalk_strength	0	0	0	0	1	0	0	0	0	0	0	0	0	0	0	0	0	0	0	0	0	0	0	0	0	0	1	private
pan_gene_639	pan_gene_8286	Ear_height;Nitrate;Stalk_strength	Average_internode_length_(below_ear);Days_to_silk;Photoperiod_growing-degree_days_to_anthesis;Stalk_strength	0	0	0	1	0	0	0	0	1	0	0	0	0	0	0	0	0	0	0	0	0	0	0	0	0	0	2	dispensable
pan_gene_639	pan_gene_9372	Ear_height;Nitrate;Stalk_strength	PCA_of_metabolites:_PC2;Stalk_strength;Sucrose	0	0	0	1	0	0	0	0	1	0	0	0	0	0	0	0	0	0	0	0	0	0	0	0	0	0	2	dispensable
pan_gene_7155	pan_gene_98122	Stalk_strength	Average_internode_length_(below_ear);Average_internode_length_(whole_plant);Days_to_silk;Plant_height;Ratio_of_ear_height_to_total_height;Stalk_strength	0	0	0	1	0	0	0	0	0	0	0	0	0	0	0	0	0	0	0	0	0	0	0	0	0	0	1	private
pan_gene_7395	pan_gene_7599	Stalk_strength	Ear_height;Northern_Leaf_Blight;Stalk_strength;Starch	0	0	0	0	0	0	0	0	0	0	0	1	0	0	0	0	0	0	0	0	0	0	0	0	0	0	1	private
pan_gene_7395	pan_gene_8286	Stalk_strength	Average_internode_length_(below_ear);Days_to_silk;Photoperiod_growing-degree_days_to_anthesis;Stalk_strength	0	0	0	0	1	0	0	0	0	0	0	0	0	0	0	0	0	0	0	0	0	0	0	0	0	0	1	private
pan_gene_7481	pan_gene_8286	Height_above_ear;Ratio_of_ear_height_to_total_height;Stalk_strength	Average_internode_length_(below_ear);Days_to_silk;Photoperiod_growing-degree_days_to_anthesis;Stalk_strength	0	0	0	1	0	0	0	0	0	0	0	0	0	0	0	0	0	0	0	0	0	0	0	0	0	0	1	private
pan_gene_7481	pan_gene_88947	Height_above_ear;Ratio_of_ear_height_to_total_height;Stalk_strength	Stalk_strength	0	0	0	1	1	0	0	0	0	0	0	0	0	0	0	0	0	0	0	0	0	0	0	0	0	0	2	dispensable
pan_gene_7599	pan_gene_7701	Ear_height;Northern_Leaf_Blight;Stalk_strength;Starch	Stalk_strength	0	0	0	0	0	0	0	0	0	1	1	0	1	0	1	0	1	0	0	0	1	0	0	0	0	1	7	dispensable
pan_gene_7599	pan_gene_88947	Ear_height;Northern_Leaf_Blight;Stalk_strength;Starch	Stalk_strength	0	0	0	1	0	0	0	0	0	0	0	0	0	0	0	0	0	0	0	0	0	0	0	0	0	0	1	private
pan_gene_7701	pan_gene_88947	Stalk_strength	Stalk_strength	0	0	0	0	1	0	0	0	0	0	0	0	0	0	0	0	0	0	0	0	0	0	0	0	0	0	1	private
pan_gene_8024	pan_gene_8025	Height_above_ear;Stalk_strength	Height_above_ear;Stalk_strength	0	0	0	0	1	0	0	0	0	0	0	0	0	1	0	0	0	0	0	0	0	0	0	0	0	0	2	dispensable
pan_gene_8286	pan_gene_8446	Average_internode_length_(below_ear);Days_to_silk;Photoperiod_growing-degree_days_to_anthesis;Stalk_strength	Ear_height;Nodes_per_plant;Nodes_to_ear;Stalk_strength;Tassel_branch_number	0	0	0	0	0	0	0	0	0	0	0	0	0	0	0	0	0	1	0	0	0	0	0	0	0	0	1	private
pan_gene_8286	pan_gene_9372	Average_internode_length_(below_ear);Days_to_silk;Photoperiod_growing-degree_days_to_anthesis;Stalk_strength	PCA_of_metabolites:_PC2;Stalk_strength;Sucrose	0	0	0	1	1	0	0	0	1	0	0	0	0	0	0	0	0	0	0	0	0	0	0	0	0	0	3	dispensable
pan_gene_8397	pan_gene_8790	Ear_height;Height_per_day_(until_flowering);Plant_height;Stalk_strength	Stalk_strength	0	0	0	1	0	0	0	0	0	0	0	0	0	0	0	0	0	0	0	0	0	0	0	0	0	0	1	private
pan_gene_8446	pan_gene_9372	Ear_height;Nodes_per_plant;Nodes_to_ear;Stalk_strength;Tassel_branch_number	PCA_of_metabolites:_PC2;Stalk_strength;Sucrose	0	0	0	0	0	0	0	0	0	0	0	0	0	0	0	0	1	0	0	0	0	0	0	0	0	0	1	private
pan_gene_11295	pan_gene_8053	Stalk_strength	Days_to_silk;Stalk_strength	0	0	0	0	1	0	0	0	1	0	0	0	0	1	0	0	0	0	0	0	0	1	1	0	0	1	6	dispensable
pan_gene_11505	pan_gene_32295	Anthesis-silking_interval;Stalk_strength	Stalk_strength	0	0	0	0	1	0	0	0	0	0	0	0	0	0	0	1	0	1	0	0	0	0	1	0	0	0	4	dispensable
pan_gene_11520	pan_gene_13575	Stalk_strength	Nodes_to_ear;Stalk_strength	0	0	0	0	1	0	0	0	0	0	0	0	0	0	0	0	0	0	0	0	0	0	0	0	0	0	1	private
pan_gene_11520	pan_gene_16259	Stalk_strength	Height_above_ear;Height_per_day_(until_flowering);Plant_height;Stalk_strength	0	0	0	0	1	1	0	0	1	0	0	0	0	1	0	0	0	0	0	0	0	0	0	0	0	0	4	dispensable
pan_gene_11520	pan_gene_24518	Stalk_strength	Boxcox-transformed_leaf_angle;Chlorophyll_B;Stalk_strength	0	0	0	0	1	0	0	0	0	0	0	0	0	0	0	0	0	0	0	0	0	0	0	0	0	0	1	private
pan_gene_11520	pan_gene_27704	Stalk_strength	Chlorophyll_A;Days_to_anthesis;Ratio_of_ear_height_to_total_height;Stalk_strength	0	0	0	0	1	0	0	0	0	0	0	0	0	1	0	0	0	0	0	0	0	0	0	0	0	0	2	dispensable
pan_gene_11520	pan_gene_28635	Stalk_strength	Stalk_strength	0	0	0	0	1	0	0	0	0	0	0	0	0	0	0	0	0	0	0	0	0	0	0	0	0	0	1	private
pan_gene_11520	pan_gene_32548	Stalk_strength	Chlorophyll_B;Ear_row_number;Nitrate;Nodes_above_ear;Plant_height;Stalk_strength	0	0	0	0	1	1	0	1	1	0	1	0	0	0	0	0	0	0	0	0	0	1	0	0	0	0	6	dispensable
pan_gene_11520	pan_gene_4833	Stalk_strength	Stalk_strength	0	0	0	0	1	0	0	1	1	0	1	0	0	0	0	0	0	0	1	0	0	1	0	0	0	0	6	dispensable
pan_gene_11520	pan_gene_5440	Stalk_strength	Days_to_anthesis;Stalk_strength;Total_amino_acids	0	0	0	0	1	1	0	1	0	0	0	0	0	0	0	1	0	0	0	0	0	0	0	0	0	0	4	dispensable
pan_gene_11593	pan_gene_47146	Days_to_anthesis;Stalk_strength	Stalk_strength	0	0	0	0	1	0	0	0	1	0	0	0	0	0	0	0	0	0	0	0	0	0	0	0	0	0	2	dispensable
pan_gene_11593	pan_gene_5880	Days_to_anthesis;Stalk_strength	Days_to_anthesis;Stalk_strength	0	0	0	0	1	0	0	0	0	0	0	0	0	0	0	0	0	0	0	0	0	0	0	0	0	0	1	private
pan_gene_1225	pan_gene_9153	Stalk_strength	Anthesis-silking_interval;Days_to_silk;Stalk_strength	0	0	0	0	1	0	0	0	0	0	0	0	0	0	0	0	0	0	0	0	0	0	0	0	0	0	1	private
pan_gene_13200	pan_gene_15788	Stalk_strength	Stalk_strength	0	0	0	0	1	0	0	0	0	0	0	0	0	0	0	0	1	0	0	0	0	0	0	0	0	0	2	dispensable
pan_gene_13200	pan_gene_18505	Stalk_strength	Stalk_strength;Starch	0	0	0	0	1	0	0	0	0	0	0	0	0	1	0	0	0	0	0	0	0	0	0	0	0	0	2	dispensable
pan_gene_13575	pan_gene_16258	Nodes_to_ear;Stalk_strength	Stalk_strength	0	0	0	0	1	0	0	0	0	0	0	0	0	0	0	0	0	0	0	0	0	0	0	0	0	0	1	private
pan_gene_13575	pan_gene_16259	Nodes_to_ear;Stalk_strength	Height_above_ear;Height_per_day_(until_flowering);Plant_height;Stalk_strength	0	0	0	0	1	0	0	0	0	0	0	0	0	0	0	0	0	0	0	0	0	0	0	0	0	0	1	private
pan_gene_13575	pan_gene_20862	Nodes_to_ear;Stalk_strength	Stalk_strength	0	0	0	0	1	0	0	0	0	0	0	1	0	0	0	0	0	0	0	0	0	0	0	0	0	0	2	dispensable
pan_gene_13575	pan_gene_21641	Nodes_to_ear;Stalk_strength	Leaf_width;Stalk_strength	0	0	0	0	1	0	0	0	0	0	0	0	0	0	0	0	0	0	0	0	0	0	0	0	0	0	1	private
pan_gene_13575	pan_gene_22397	Nodes_to_ear;Stalk_strength	Days_to_anthesis;Days_to_silk;Stalk_strength	0	0	0	0	1	0	0	0	0	0	0	0	0	0	0	0	0	0	0	0	0	0	0	0	0	0	1	private
pan_gene_13575	pan_gene_23002	Nodes_to_ear;Stalk_strength	Days_to_anthesis;Days_to_silk;Nodes_per_plant;Stalk_strength	0	0	0	0	1	0	0	0	0	0	0	0	0	0	0	0	0	0	0	0	0	0	0	0	0	0	1	private
pan_gene_13575	pan_gene_24518	Nodes_to_ear;Stalk_strength	Boxcox-transformed_leaf_angle;Chlorophyll_B;Stalk_strength	0	0	0	0	1	0	0	0	0	0	0	0	0	0	0	0	0	0	0	0	0	0	0	0	0	0	1	private
pan_gene_13575	pan_gene_24956	Nodes_to_ear;Stalk_strength	Days_to_anthesis;Days_to_silk;Stalk_strength	0	0	0	0	1	0	0	0	0	0	0	0	0	0	0	0	0	0	0	0	0	0	0	0	0	0	1	private
pan_gene_13575	pan_gene_27704	Nodes_to_ear;Stalk_strength	Chlorophyll_A;Days_to_anthesis;Ratio_of_ear_height_to_total_height;Stalk_strength	0	0	0	0	1	0	0	0	0	0	0	0	0	0	0	0	0	0	0	0	0	0	0	0	0	0	1	private
pan_gene_13575	pan_gene_28436	Nodes_to_ear;Stalk_strength	Nodes_to_ear;Stalk_strength	0	0	0	0	1	0	0	0	0	0	0	0	0	0	0	0	0	0	0	0	0	0	0	0	0	0	1	private
pan_gene_13575	pan_gene_28511	Nodes_to_ear;Stalk_strength	Stalk_strength	0	0	0	0	1	0	0	0	0	0	0	0	0	0	0	0	0	0	0	0	0	0	0	0	0	0	1	private
pan_gene_13575	pan_gene_28635	Nodes_to_ear;Stalk_strength	Stalk_strength	0	0	0	0	1	0	0	0	0	0	0	0	0	0	0	0	0	0	0	0	0	0	0	0	0	0	1	private
pan_gene_13575	pan_gene_32548	Nodes_to_ear;Stalk_strength	Chlorophyll_B;Ear_row_number;Nitrate;Nodes_above_ear;Plant_height;Stalk_strength	0	0	0	0	1	0	0	0	0	0	0	0	0	0	0	0	0	0	0	0	0	0	0	0	0	0	1	private
pan_gene_13575	pan_gene_3726	Nodes_to_ear;Stalk_strength	Stalk_strength	0	0	0	0	1	0	0	0	0	0	0	0	0	0	0	0	0	0	0	0	0	0	0	0	0	0	1	private
pan_gene_13575	pan_gene_3867	Nodes_to_ear;Stalk_strength	Stalk_strength	0	0	0	0	1	0	0	0	0	0	0	0	0	0	0	0	0	0	0	0	0	0	0	0	0	0	1	private
pan_gene_13575	pan_gene_4537	Nodes_to_ear;Stalk_strength	Stalk_strength	0	0	0	0	1	0	0	0	0	0	0	0	0	0	0	0	0	0	0	0	0	0	0	0	0	0	1	private
pan_gene_13575	pan_gene_4898	Nodes_to_ear;Stalk_strength	Cob_diameter;Stalk_strength	0	0	0	0	1	0	0	0	0	0	0	1	0	0	0	0	0	0	0	0	0	0	0	0	0	0	2	dispensable
pan_gene_13575	pan_gene_5832	Nodes_to_ear;Stalk_strength	Stalk_strength	0	0	0	0	1	0	0	0	0	0	0	0	0	0	0	0	0	0	0	0	0	0	0	0	0	0	1	private
pan_gene_13575	pan_gene_584	Nodes_to_ear;Stalk_strength	Ratio_of_ear_height_to_total_height;Stalk_strength	0	0	0	0	1	0	0	0	0	0	0	0	0	0	0	0	0	0	0	0	0	0	0	0	0	0	1	private
pan_gene_13575	pan_gene_7395	Nodes_to_ear;Stalk_strength	Stalk_strength	0	0	0	0	1	0	0	0	0	0	0	0	0	0	0	0	0	0	0	0	0	0	0	0	0	0	1	private
pan_gene_13575	pan_gene_8286	Nodes_to_ear;Stalk_strength	Average_internode_length_(below_ear);Days_to_silk;Photoperiod_growing-degree_days_to_anthesis;Stalk_strength	0	0	0	0	1	0	0	0	0	0	0	0	0	0	0	0	0	0	0	0	0	0	0	0	0	0	1	private
pan_gene_13575	pan_gene_9372	Nodes_to_ear;Stalk_strength	PCA_of_metabolites:_PC2;Stalk_strength;Sucrose	0	0	0	0	1	0	0	0	0	0	0	0	0	0	0	0	0	0	0	0	0	0	0	0	0	0	1	private
pan_gene_14010	pan_gene_32295	Stalk_strength	Stalk_strength	0	0	0	0	1	0	0	1	0	1	0	0	0	0	0	0	0	0	0	0	0	0	0	0	0	0	3	dispensable
pan_gene_14010	pan_gene_32585	Stalk_strength	Days_to_silk;Plant_height;Stalk_strength	0	0	0	0	1	0	0	0	1	0	0	0	0	0	0	0	0	0	0	0	0	0	0	0	0	0	2	dispensable
pan_gene_14010	pan_gene_4821	Stalk_strength	Ear_height;Ear_row_number;Stalk_strength	0	0	0	0	1	0	0	0	0	0	0	0	0	0	0	0	0	0	0	0	0	0	0	0	0	0	1	private
pan_gene_14090	pan_gene_32563	Stalk_strength	Height_per_day_(until_flowering);Nodes_per_plant;Stalk_strength;Tassel_length	0	0	0	0	1	0	0	0	0	0	0	0	0	0	0	0	0	0	0	0	0	0	0	0	0	0	1	private
pan_gene_14090	pan_gene_5302	Stalk_strength	Stalk_strength	0	0	0	0	1	0	0	0	0	0	0	0	0	0	0	0	0	0	0	0	0	0	0	0	0	0	1	private
pan_gene_14109	pan_gene_19115	Stalk_strength	Chlorophyll_B;Days_to_anthesis;Stalk_strength	0	0	0	0	1	0	0	0	0	0	0	0	0	0	0	0	0	0	0	0	0	0	0	0	0	0	1	private
pan_gene_14109	pan_gene_27702	Stalk_strength	Height_above_ear;PCA_of_metabolites:_PC2;Plant_height;Stalk_strength;Starch	0	0	0	0	1	0	0	0	0	0	0	0	0	0	0	0	0	0	0	0	0	0	0	0	0	0	1	private
pan_gene_14109	pan_gene_32564	Stalk_strength	Ear_row_number;Stalk_strength;Tassel_length	0	0	0	0	1	0	0	0	0	0	0	0	0	0	0	0	0	0	0	0	0	0	0	0	0	0	1	private
pan_gene_14109	pan_gene_8791	Stalk_strength	Stalk_strength	0	0	0	0	1	0	0	0	0	0	0	0	0	0	0	0	0	0	0	0	0	0	0	0	0	0	1	private
pan_gene_1549	pan_gene_4537	PCA_of_metabolites:_PC2;Stalk_strength	Stalk_strength	0	0	0	0	1	0	0	1	0	0	0	0	0	0	0	0	0	0	0	0	0	0	0	0	0	0	2	dispensable
pan_gene_1549	pan_gene_639	PCA_of_metabolites:_PC2;Stalk_strength	Ear_height;Nitrate;Stalk_strength	0	0	0	0	1	0	0	0	0	0	0	0	0	0	0	0	0	0	0	0	0	0	0	0	0	0	1	private
pan_gene_1549	pan_gene_77822	PCA_of_metabolites:_PC2;Stalk_strength	Height_per_day_(until_flowering);Stalk_strength	0	0	0	0	1	0	0	0	0	0	0	0	0	0	0	0	0	0	0	0	0	0	0	0	0	0	1	private
pan_gene_15788	pan_gene_24952	Stalk_strength	Stalk_strength	0	0	0	0	1	0	0	0	0	0	0	0	0	0	0	0	0	0	1	1	0	0	0	1	0	0	4	dispensable
pan_gene_15788	pan_gene_28410	Stalk_strength	Chlorophyll_A;Stalk_strength	0	0	0	0	1	0	0	0	0	0	0	0	0	0	0	0	0	0	0	0	0	0	0	0	0	0	1	private
pan_gene_15788	pan_gene_32562	Stalk_strength	Height_per_day_(until_flowering);Nodes_per_plant;Stalk_strength;Tassel_length	0	0	0	0	1	0	0	0	0	0	0	0	0	0	0	0	0	0	0	0	0	0	0	0	0	0	1	private
pan_gene_15788	pan_gene_98449	Stalk_strength	Southern_leaf_blight;Stalk_strength	0	0	0	0	1	0	0	0	1	0	0	0	0	0	0	1	0	0	0	0	0	0	0	1	0	0	4	dispensable
pan_gene_16258	pan_gene_27704	Stalk_strength	Chlorophyll_A;Days_to_anthesis;Ratio_of_ear_height_to_total_height;Stalk_strength	0	0	0	0	1	0	0	0	0	0	0	0	0	0	0	0	0	0	0	0	0	0	0	0	0	0	1	private
pan_gene_16258	pan_gene_28635	Stalk_strength	Stalk_strength	0	0	0	0	1	0	0	0	0	0	0	0	1	0	0	0	0	0	0	0	0	0	0	0	0	0	2	dispensable
pan_gene_16259	pan_gene_17614	Height_above_ear;Height_per_day_(until_flowering);Plant_height;Stalk_strength	Nitrate;Stalk_strength	0	0	0	0	1	0	0	0	0	0	0	0	0	0	0	0	0	0	0	0	0	0	0	0	0	0	1	private
pan_gene_16259	pan_gene_21238	Height_above_ear;Height_per_day_(until_flowering);Plant_height;Stalk_strength	Stalk_strength	0	0	0	0	1	0	0	0	0	0	0	0	0	0	0	0	0	0	0	0	0	0	0	0	0	0	1	private
pan_gene_16259	pan_gene_32548	Height_above_ear;Height_per_day_(until_flowering);Plant_height;Stalk_strength	Chlorophyll_B;Ear_row_number;Nitrate;Nodes_above_ear;Plant_height;Stalk_strength	0	0	0	0	1	1	0	0	1	0	0	0	0	0	0	0	0	0	0	0	0	0	0	0	0	0	3	dispensable
pan_gene_16259	pan_gene_4712	Height_above_ear;Height_per_day_(until_flowering);Plant_height;Stalk_strength	Stalk_strength	0	0	0	0	1	0	0	0	0	0	0	0	0	0	0	0	0	0	0	0	1	0	0	0	0	0	2	dispensable
pan_gene_16259	pan_gene_4833	Height_above_ear;Height_per_day_(until_flowering);Plant_height;Stalk_strength	Stalk_strength	0	0	0	0	1	0	0	0	0	0	0	0	0	0	0	0	0	0	0	0	0	0	0	0	0	0	1	private
pan_gene_16259	pan_gene_5440	Height_above_ear;Height_per_day_(until_flowering);Plant_height;Stalk_strength	Days_to_anthesis;Stalk_strength;Total_amino_acids	0	0	0	0	1	1	0	1	0	0	1	0	0	0	0	0	0	0	0	0	0	0	0	0	0	0	4	dispensable
pan_gene_16675	pan_gene_24562	Stalk_strength	Stalk_strength	0	0	0	0	1	0	0	0	0	0	0	0	0	0	0	0	0	0	0	0	0	0	0	0	0	0	1	private
pan_gene_16692	pan_gene_27696	Nodes_to_ear;Stalk_strength	Average_internode_length_(below_ear);Stalk_strength;Tassel_branch_number	0	0	0	0	1	0	0	0	0	0	0	0	0	0	0	0	0	0	0	0	0	0	0	0	0	0	1	private
pan_gene_16692	pan_gene_4031	Nodes_to_ear;Stalk_strength	Stalk_strength	0	0	0	0	1	0	0	0	0	0	0	0	0	0	0	0	0	0	0	0	0	0	0	0	0	0	1	private
pan_gene_17468	pan_gene_30720	Stalk_strength	Chlorophyll_B;Leaf_length;Stalk_strength	0	0	0	0	1	0	0	0	0	0	0	0	0	0	0	0	0	0	0	0	0	0	0	0	0	0	1	private
pan_gene_17579	pan_gene_17614	Stalk_strength	Nitrate;Stalk_strength	0	0	0	0	1	0	0	0	0	0	0	0	0	0	0	0	0	0	0	0	0	0	0	0	0	0	1	private
pan_gene_17579	pan_gene_18457	Stalk_strength	Stalk_strength	0	0	0	0	1	0	0	1	0	1	0	0	0	0	0	0	0	0	0	0	0	0	0	0	0	0	3	dispensable
pan_gene_17579	pan_gene_24531	Stalk_strength	Stalk_strength	0	0	0	0	1	0	0	1	1	0	0	0	0	0	0	0	0	0	0	0	0	0	0	0	0	0	3	dispensable
pan_gene_17579	pan_gene_28421	Stalk_strength	Stalk_strength	0	0	0	0	1	0	0	0	0	0	0	0	0	0	0	0	0	0	0	0	0	0	0	0	0	0	1	private
pan_gene_17579	pan_gene_28635	Stalk_strength	Stalk_strength	0	0	0	0	1	0	0	0	0	0	0	0	0	0	0	0	0	0	0	0	0	0	0	0	0	0	1	private
pan_gene_17579	pan_gene_32548	Stalk_strength	Chlorophyll_B;Ear_row_number;Nitrate;Nodes_above_ear;Plant_height;Stalk_strength	0	0	0	0	1	0	0	1	1	0	0	0	0	0	0	0	0	0	0	0	0	0	0	0	0	0	3	dispensable
pan_gene_17579	pan_gene_3726	Stalk_strength	Stalk_strength	0	0	0	0	1	0	0	0	1	0	0	0	0	1	0	0	0	0	0	0	0	0	0	0	0	0	3	dispensable
pan_gene_17579	pan_gene_4031	Stalk_strength	Stalk_strength	0	0	0	0	1	0	0	0	0	0	0	0	0	0	0	0	0	0	0	0	0	0	0	0	0	0	1	private
pan_gene_17579	pan_gene_4537	Stalk_strength	Stalk_strength	0	0	0	0	1	0	0	0	0	0	0	0	0	0	0	0	0	0	0	0	1	0	1	0	0	0	3	dispensable
pan_gene_17579	pan_gene_4833	Stalk_strength	Stalk_strength	0	0	0	0	1	0	0	0	0	0	1	0	0	0	0	0	0	0	0	0	0	0	1	0	0	0	3	dispensable
pan_gene_17579	pan_gene_5440	Stalk_strength	Days_to_anthesis;Stalk_strength;Total_amino_acids	0	0	0	0	1	0	0	0	0	0	0	0	0	0	0	0	0	0	0	0	1	0	0	0	0	0	2	dispensable
pan_gene_17579	pan_gene_639	Stalk_strength	Ear_height;Nitrate;Stalk_strength	0	0	0	0	1	0	0	0	0	0	0	0	0	0	0	0	0	0	0	0	0	0	0	0	0	0	1	private
pan_gene_17614	pan_gene_28436	Nitrate;Stalk_strength	Nodes_to_ear;Stalk_strength	0	0	0	0	1	0	0	0	0	0	0	0	0	0	0	0	0	0	0	0	0	0	0	0	0	0	1	private
pan_gene_17614	pan_gene_28529	Nitrate;Stalk_strength	Stalk_strength	0	0	0	0	1	0	0	0	0	0	0	0	0	0	0	0	0	0	0	0	0	0	0	0	0	0	1	private
pan_gene_17614	pan_gene_28954	Nitrate;Stalk_strength	Stalk_strength	0	0	0	0	1	0	0	0	0	0	0	0	0	0	0	0	0	0	0	1	0	0	0	0	0	0	2	dispensable
pan_gene_18457	pan_gene_32845	Stalk_strength	Average_internode_length_(whole_plant);Leaf_length;Stalk_strength	0	0	0	0	1	0	0	0	0	0	0	0	0	1	0	0	0	0	0	0	0	0	0	0	0	0	2	dispensable
pan_gene_18457	pan_gene_77822	Stalk_strength	Height_per_day_(until_flowering);Stalk_strength	0	0	0	0	1	0	0	0	0	0	0	0	0	0	0	0	0	0	0	0	0	0	0	0	0	0	1	private
pan_gene_18505	pan_gene_19118	Stalk_strength;Starch	Ear_height;Stalk_strength;Tassel_length	0	0	0	0	1	0	0	0	0	0	0	0	0	1	0	0	0	0	0	0	0	0	0	0	0	0	2	dispensable
pan_gene_18505	pan_gene_19741	Stalk_strength;Starch	Stalk_strength	0	0	0	0	1	0	0	0	0	0	0	0	0	1	0	0	0	0	0	0	0	0	0	0	0	0	2	dispensable
pan_gene_19115	pan_gene_27702	Chlorophyll_B;Days_to_anthesis;Stalk_strength	Height_above_ear;PCA_of_metabolites:_PC2;Plant_height;Stalk_strength;Starch	0	0	0	0	1	0	0	0	0	0	0	0	0	0	0	0	0	0	0	0	0	0	0	0	0	0	1	private
pan_gene_19115	pan_gene_28421	Chlorophyll_B;Days_to_anthesis;Stalk_strength	Stalk_strength	0	0	0	0	1	0	0	1	0	0	0	0	0	0	0	0	0	0	0	0	0	0	0	0	0	0	2	dispensable
pan_gene_19115	pan_gene_4833	Chlorophyll_B;Days_to_anthesis;Stalk_strength	Stalk_strength	0	0	0	0	1	0	0	0	1	0	0	0	0	0	0	0	0	0	0	0	0	0	0	0	0	0	2	dispensable
pan_gene_19115	pan_gene_5440	Chlorophyll_B;Days_to_anthesis;Stalk_strength	Days_to_anthesis;Stalk_strength;Total_amino_acids	0	0	0	0	1	1	0	1	0	0	0	0	0	0	0	0	0	0	0	0	0	0	0	0	0	0	3	dispensable
pan_gene_19115	pan_gene_9372	Chlorophyll_B;Days_to_anthesis;Stalk_strength	PCA_of_metabolites:_PC2;Stalk_strength;Sucrose	0	0	0	0	1	0	0	0	0	0	0	0	0	0	0	0	0	0	1	0	0	0	0	0	0	0	2	dispensable
pan_gene_19320	pan_gene_21238	Nitrate;Stalk_strength	Stalk_strength	0	0	0	0	1	0	0	0	0	0	0	0	0	0	0	0	0	0	0	0	0	0	0	0	0	0	1	private
pan_gene_19320	pan_gene_32548	Nitrate;Stalk_strength	Chlorophyll_B;Ear_row_number;Nitrate;Nodes_above_ear;Plant_height;Stalk_strength	0	0	0	0	1	1	0	0	0	0	0	0	0	1	0	0	0	0	0	0	0	0	0	0	0	0	3	dispensable
pan_gene_19320	pan_gene_4712	Nitrate;Stalk_strength	Stalk_strength	0	0	0	0	1	0	0	0	0	0	0	0	0	0	0	0	0	0	0	0	0	0	0	0	0	0	1	private
pan_gene_19707	pan_gene_64186	Stalk_strength	Average_internode_length_(below_ear);Photoperiod_Growing-degree_days_to_silk;Stalk_strength	0	0	0	0	1	0	0	0	0	0	0	0	0	0	0	0	0	0	0	0	0	0	0	0	0	0	1	private
pan_gene_20862	pan_gene_26803	Stalk_strength	Days_to_silk;Stalk_strength	0	0	0	0	1	1	0	0	1	0	0	1	0	0	0	0	0	0	0	0	1	1	1	0	1	1	9	dispensable
pan_gene_20862	pan_gene_27684	Stalk_strength	Stalk_strength	0	0	0	0	1	0	0	0	0	0	1	0	0	0	0	0	0	0	0	0	0	0	1	0	0	0	3	dispensable
pan_gene_20862	pan_gene_4026	Stalk_strength	Stalk_strength	0	0	0	0	1	1	0	0	1	0	0	0	0	0	0	0	0	0	0	0	0	0	0	0	0	0	3	dispensable
pan_gene_20862	pan_gene_5880	Stalk_strength	Days_to_anthesis;Stalk_strength	0	0	0	0	1	0	0	0	0	0	0	0	0	0	0	0	0	0	0	0	0	0	0	0	0	0	1	private
pan_gene_21238	pan_gene_21641	Stalk_strength	Leaf_width;Stalk_strength	0	0	0	0	1	0	0	0	0	0	0	0	0	0	0	0	0	0	0	0	0	0	0	0	0	0	1	private
pan_gene_21641	pan_gene_28511	Leaf_width;Stalk_strength	Stalk_strength	0	0	0	0	1	0	0	0	0	0	0	0	0	0	0	0	0	0	0	0	0	0	1	0	0	0	2	dispensable
pan_gene_22397	pan_gene_25072	Days_to_anthesis;Days_to_silk;Stalk_strength	Stalk_strength	0	0	0	0	0	0	0	1	0	0	0	0	0	0	0	0	0	0	0	0	0	0	0	0	0	0	1	private
pan_gene_22397	pan_gene_27684	Days_to_anthesis;Days_to_silk;Stalk_strength	Stalk_strength	0	0	0	0	1	0	0	0	0	0	0	0	0	0	0	0	0	0	0	0	0	0	0	0	0	0	1	private
pan_gene_22397	pan_gene_32548	Days_to_anthesis;Days_to_silk;Stalk_strength	Chlorophyll_B;Ear_row_number;Nitrate;Nodes_above_ear;Plant_height;Stalk_strength	0	0	0	0	1	1	0	0	1	0	0	0	0	0	0	0	0	0	0	0	0	0	0	0	0	0	3	dispensable
pan_gene_23002	pan_gene_28436	Days_to_anthesis;Days_to_silk;Nodes_per_plant;Stalk_strength	Nodes_to_ear;Stalk_strength	0	0	0	0	1	0	0	0	0	0	1	0	0	0	0	0	0	0	0	0	0	1	1	0	0	0	4	dispensable
pan_gene_23002	pan_gene_28635	Days_to_anthesis;Days_to_silk;Nodes_per_plant;Stalk_strength	Stalk_strength	0	0	0	0	1	0	0	0	0	0	0	0	0	0	0	1	0	0	0	0	0	0	1	0	0	0	3	dispensable
pan_gene_23002	pan_gene_32548	Days_to_anthesis;Days_to_silk;Nodes_per_plant;Stalk_strength	Chlorophyll_B;Ear_row_number;Nitrate;Nodes_above_ear;Plant_height;Stalk_strength	0	0	0	0	1	1	0	0	0	1	0	1	0	0	0	0	0	0	0	0	1	0	0	0	0	0	5	dispensable
pan_gene_24518	pan_gene_25134	Boxcox-transformed_leaf_angle;Chlorophyll_B;Stalk_strength	Nodes_to_ear;Stalk_strength	0	0	0	0	1	0	0	0	1	0	0	0	0	0	0	0	0	0	0	0	0	0	0	0	0	0	2	dispensable
pan_gene_24518	pan_gene_27696	Boxcox-transformed_leaf_angle;Chlorophyll_B;Stalk_strength	Average_internode_length_(below_ear);Stalk_strength;Tassel_branch_number	0	0	0	0	1	0	0	0	0	0	0	0	0	0	0	0	0	0	0	0	0	0	0	0	0	0	1	private
pan_gene_24518	pan_gene_28436	Boxcox-transformed_leaf_angle;Chlorophyll_B;Stalk_strength	Nodes_to_ear;Stalk_strength	0	0	0	0	1	1	0	0	1	0	0	0	0	0	0	0	0	0	0	0	0	0	0	0	0	0	3	dispensable
pan_gene_24518	pan_gene_28489	Boxcox-transformed_leaf_angle;Chlorophyll_B;Stalk_strength	Nodes_above_ear;Stalk_strength	0	0	0	0	1	0	0	0	0	0	0	0	0	0	0	0	0	0	0	0	0	0	0	0	0	0	1	private
pan_gene_24518	pan_gene_28511	Boxcox-transformed_leaf_angle;Chlorophyll_B;Stalk_strength	Stalk_strength	0	0	0	0	1	0	0	0	0	0	0	0	0	0	0	0	0	0	0	0	0	0	0	0	0	0	1	private
pan_gene_24518	pan_gene_4537	Boxcox-transformed_leaf_angle;Chlorophyll_B;Stalk_strength	Stalk_strength	0	0	0	0	1	1	0	0	0	0	0	0	0	0	0	0	0	0	0	0	0	0	0	0	0	0	2	dispensable
pan_gene_24518	pan_gene_4833	Boxcox-transformed_leaf_angle;Chlorophyll_B;Stalk_strength	Stalk_strength	0	0	0	0	1	0	0	0	1	0	1	1	0	0	0	1	0	0	0	0	0	0	0	0	0	0	5	dispensable
pan_gene_24518	pan_gene_584	Boxcox-transformed_leaf_angle;Chlorophyll_B;Stalk_strength	Ratio_of_ear_height_to_total_height;Stalk_strength	0	0	0	0	1	0	0	0	1	0	0	0	0	0	0	0	0	0	0	0	0	0	0	0	0	0	2	dispensable
pan_gene_24518	pan_gene_8286	Boxcox-transformed_leaf_angle;Chlorophyll_B;Stalk_strength	Average_internode_length_(below_ear);Days_to_silk;Photoperiod_growing-degree_days_to_anthesis;Stalk_strength	0	0	0	0	1	0	0	0	0	0	0	0	0	0	0	1	0	0	0	0	0	0	0	0	0	0	2	dispensable
pan_gene_24531	pan_gene_28436	Stalk_strength	Nodes_to_ear;Stalk_strength	0	0	0	0	1	0	0	1	1	0	0	0	0	1	0	0	0	0	0	0	0	0	0	0	0	0	4	dispensable
pan_gene_24531	pan_gene_28954	Stalk_strength	Stalk_strength	0	0	0	0	1	0	0	0	0	0	0	0	0	0	0	0	0	0	0	0	0	0	0	0	0	0	1	private
pan_gene_24531	pan_gene_31019	Stalk_strength	Stalk_strength	0	0	0	0	1	0	0	1	1	0	0	0	0	0	0	0	0	1	0	0	0	0	0	0	0	0	4	dispensable
pan_gene_24538	pan_gene_25036	Leaf_length;Leaf_width;Stalk_strength;Tassel_branch_number	Stalk_strength	0	0	0	0	1	0	0	0	0	0	0	0	0	0	0	0	0	0	0	0	0	0	0	0	0	0	1	private
pan_gene_24560	pan_gene_27684	Chlorophyll_B;Stalk_strength	Stalk_strength	0	0	0	0	1	0	0	0	0	0	0	0	0	0	0	0	0	0	0	0	0	1	0	0	0	0	2	dispensable
pan_gene_24562	pan_gene_4597	Stalk_strength	Stalk_strength	0	0	0	0	1	0	0	1	0	0	0	0	0	0	0	0	0	0	0	0	0	0	0	0	0	0	2	dispensable
pan_gene_24956	pan_gene_28511	Days_to_anthesis;Days_to_silk;Stalk_strength	Stalk_strength	0	0	0	0	1	0	1	0	1	0	0	1	0	1	0	0	1	0	0	0	0	0	0	0	0	0	6	dispensable
pan_gene_24956	pan_gene_584	Days_to_anthesis;Days_to_silk;Stalk_strength	Ratio_of_ear_height_to_total_height;Stalk_strength	0	0	0	0	1	0	0	0	1	0	0	0	0	0	0	0	0	0	0	0	1	0	0	0	0	0	3	dispensable
pan_gene_25036	pan_gene_4888	Stalk_strength	Cob_diameter;Ear_row_number;Nodes_per_plant;Stalk_strength	0	0	0	0	1	1	1	1	0	0	0	0	0	0	0	0	0	0	0	0	0	0	0	0	0	0	4	dispensable
pan_gene_25036	pan_gene_9373	Stalk_strength	PCA_of_metabolites:_PC2;Stalk_strength;Sucrose	0	0	0	0	1	0	0	0	0	0	0	0	0	0	0	0	0	0	0	0	0	0	0	0	0	0	1	private
pan_gene_25072	pan_gene_27704	Stalk_strength	Chlorophyll_A;Days_to_anthesis;Ratio_of_ear_height_to_total_height;Stalk_strength	0	0	0	0	0	0	0	0	0	0	0	0	0	1	1	0	0	0	0	0	0	0	0	0	0	0	2	dispensable
pan_gene_25072	pan_gene_28511	Stalk_strength	Stalk_strength	0	0	0	0	0	0	0	0	0	0	0	0	0	1	0	0	0	0	0	0	0	0	0	0	0	0	1	private
pan_gene_25072	pan_gene_3867	Stalk_strength	Stalk_strength	0	0	0	0	0	0	0	0	1	0	0	0	0	1	0	0	0	0	0	0	0	1	0	0	0	0	3	dispensable
pan_gene_25132	pan_gene_32564	Nodes_to_ear;Stalk_strength	Ear_row_number;Stalk_strength;Tassel_length	0	0	0	0	0	0	0	0	0	0	0	1	0	0	0	0	0	0	0	0	0	1	0	0	0	0	2	dispensable
pan_gene_25134	pan_gene_3726	Nodes_to_ear;Stalk_strength	Stalk_strength	0	0	0	0	1	0	1	0	1	0	0	1	0	0	0	1	0	0	0	0	0	1	1	1	0	1	9	dispensable
pan_gene_26803	pan_gene_27684	Days_to_silk;Stalk_strength	Stalk_strength	0	0	0	0	1	0	0	0	0	0	0	0	0	0	0	0	0	0	0	0	0	0	0	0	0	0	1	private
pan_gene_26803	pan_gene_32295	Days_to_silk;Stalk_strength	Stalk_strength	0	0	0	0	1	0	0	0	0	0	0	0	0	0	0	0	0	1	0	0	0	0	0	0	0	0	2	dispensable
pan_gene_26803	pan_gene_5880	Days_to_silk;Stalk_strength	Days_to_anthesis;Stalk_strength	0	0	0	0	1	0	0	0	0	0	0	0	0	0	0	0	0	0	0	0	0	0	0	0	0	0	1	private
pan_gene_26803	pan_gene_9153	Days_to_silk;Stalk_strength	Anthesis-silking_interval;Days_to_silk;Stalk_strength	0	0	0	0	1	0	0	0	0	0	0	0	0	0	0	0	0	0	0	0	0	0	0	0	0	0	1	private
pan_gene_27681	pan_gene_98177	Leaf_length;Stalk_strength	Nodes_to_ear;Stalk_strength	0	0	0	0	1	0	0	0	0	1	0	0	0	0	0	0	0	0	0	0	0	0	0	0	0	0	2	dispensable
pan_gene_27684	pan_gene_28459	Stalk_strength	Stalk_strength	0	0	0	0	1	0	0	0	0	0	0	0	0	0	0	0	0	0	0	0	0	0	0	0	0	0	1	private
pan_gene_27684	pan_gene_28511	Stalk_strength	Stalk_strength	0	0	0	0	1	0	0	0	0	0	0	0	0	0	0	0	0	0	0	0	0	0	0	0	0	0	1	private
pan_gene_27684	pan_gene_32295	Stalk_strength	Stalk_strength	0	0	0	0	1	1	1	1	0	0	1	0	0	0	0	0	0	0	0	0	0	1	1	0	0	0	7	dispensable
pan_gene_27684	pan_gene_32401	Stalk_strength	Stalk_strength	0	0	0	0	1	0	0	0	0	0	0	0	0	0	0	0	0	0	0	0	0	0	0	0	0	0	1	private
pan_gene_27684	pan_gene_4026	Stalk_strength	Stalk_strength	0	0	0	0	1	0	0	0	0	0	0	0	0	0	0	0	0	0	0	0	0	0	0	0	0	0	1	private
pan_gene_27684	pan_gene_4597	Stalk_strength	Stalk_strength	0	0	0	0	1	0	0	1	0	0	0	0	0	0	0	0	0	0	0	0	0	0	1	0	1	0	4	dispensable
pan_gene_27684	pan_gene_47146	Stalk_strength	Stalk_strength	0	0	0	0	1	0	0	0	0	0	0	0	0	0	0	0	0	0	0	0	0	0	0	0	0	0	1	private
pan_gene_27684	pan_gene_5880	Stalk_strength	Days_to_anthesis;Stalk_strength	0	0	0	0	1	0	0	0	0	0	0	0	0	0	0	0	0	0	0	0	0	0	0	0	0	0	1	private
pan_gene_27684	pan_gene_7481	Stalk_strength	Height_above_ear;Ratio_of_ear_height_to_total_height;Stalk_strength	0	0	0	0	1	0	0	0	0	0	0	0	0	0	0	0	0	0	0	0	0	0	0	0	0	0	1	private
pan_gene_27684	pan_gene_8286	Stalk_strength	Average_internode_length_(below_ear);Days_to_silk;Photoperiod_growing-degree_days_to_anthesis;Stalk_strength	0	0	0	0	1	0	0	0	0	0	0	0	0	0	0	0	0	0	0	0	0	0	0	0	0	0	1	private
pan_gene_27684	pan_gene_88947	Stalk_strength	Stalk_strength	0	0	0	0	1	0	0	0	0	0	0	0	0	0	0	0	0	0	0	0	0	0	0	0	0	0	1	private
pan_gene_27696	pan_gene_5832	Average_internode_length_(below_ear);Stalk_strength;Tassel_branch_number	Stalk_strength	0	0	0	0	1	0	0	0	0	0	0	0	0	0	0	0	0	0	0	0	0	1	0	0	0	0	2	dispensable
pan_gene_27702	pan_gene_28529	Height_above_ear;PCA_of_metabolites:_PC2;Plant_height;Stalk_strength;Starch	Stalk_strength	0	0	0	0	1	0	0	0	1	0	0	0	0	0	0	0	0	0	0	0	0	0	0	0	0	0	2	dispensable
pan_gene_27702	pan_gene_32564	Height_above_ear;PCA_of_metabolites:_PC2;Plant_height;Stalk_strength;Starch	Ear_row_number;Stalk_strength;Tassel_length	0	0	0	0	1	0	0	0	0	0	0	0	0	0	0	0	0	0	0	0	0	0	0	0	0	0	1	private
pan_gene_27704	pan_gene_28635	Chlorophyll_A;Days_to_anthesis;Ratio_of_ear_height_to_total_height;Stalk_strength	Stalk_strength	0	0	0	0	1	0	0	0	0	0	0	0	0	0	0	0	0	0	0	0	0	0	0	0	0	0	1	private
pan_gene_27704	pan_gene_32548	Chlorophyll_A;Days_to_anthesis;Ratio_of_ear_height_to_total_height;Stalk_strength	Chlorophyll_B;Ear_row_number;Nitrate;Nodes_above_ear;Plant_height;Stalk_strength	0	0	0	0	1	0	0	0	0	0	0	0	0	0	0	0	0	0	0	0	0	0	0	0	0	0	1	private
pan_gene_27704	pan_gene_3726	Chlorophyll_A;Days_to_anthesis;Ratio_of_ear_height_to_total_height;Stalk_strength	Stalk_strength	0	0	0	0	1	0	0	0	0	0	0	0	0	1	0	0	0	0	0	0	0	0	0	0	0	0	2	dispensable
pan_gene_27710	pan_gene_8791	Stalk_strength;Tassel_branch_number	Stalk_strength	0	0	0	0	1	0	0	0	0	0	0	0	0	0	0	0	0	0	0	0	0	0	0	0	0	0	1	private
pan_gene_27996	pan_gene_9153	Average_internode_length_(above_ear);Cob_diameter;Stalk_strength;Starch	Anthesis-silking_interval;Days_to_silk;Stalk_strength	0	0	0	0	1	0	0	0	0	0	0	0	0	0	0	0	0	0	0	0	0	0	0	0	0	0	1	private
pan_gene_27997	pan_gene_8790	Average_internode_length_(above_ear);Stalk_strength	Stalk_strength	0	0	0	0	1	0	0	0	0	0	0	0	0	0	0	0	0	0	0	0	0	0	0	0	0	0	1	private
pan_gene_28042	pan_gene_4644	Average_internode_length_(below_ear);Stalk_strength;Tassel_branch_number	Stalk_strength	0	0	0	0	1	0	0	0	0	0	0	0	0	1	0	0	0	0	0	0	0	0	0	0	0	0	2	dispensable
pan_gene_28393	pan_gene_4776	Stalk_strength	Ear_row_number;Stalk_strength	0	0	0	0	1	0	0	0	0	1	0	1	0	0	1	0	0	0	1	0	0	0	0	1	0	0	6	dispensable
pan_gene_28393	pan_gene_4888	Stalk_strength	Cob_diameter;Ear_row_number;Nodes_per_plant;Stalk_strength	0	0	0	0	1	0	0	1	1	0	1	0	0	1	0	0	0	0	0	1	0	0	0	0	0	0	6	dispensable
pan_gene_28421	pan_gene_28954	Stalk_strength	Stalk_strength	0	0	0	0	1	0	0	0	0	0	0	0	0	0	0	0	0	0	0	0	0	0	0	0	0	0	1	private
pan_gene_28436	pan_gene_28635	Nodes_to_ear;Stalk_strength	Stalk_strength	0	0	0	0	1	0	0	0	0	0	0	0	0	0	0	0	0	0	0	0	0	0	0	0	0	0	1	private
pan_gene_28436	pan_gene_4537	Nodes_to_ear;Stalk_strength	Stalk_strength	0	0	0	0	1	1	0	0	0	0	0	0	0	0	0	0	0	0	0	0	1	1	0	0	0	0	4	dispensable
pan_gene_28436	pan_gene_4833	Nodes_to_ear;Stalk_strength	Stalk_strength	0	0	0	0	1	0	0	1	1	0	0	0	0	0	0	0	0	0	0	0	0	0	1	1	0	1	6	dispensable
pan_gene_28436	pan_gene_7395	Nodes_to_ear;Stalk_strength	Stalk_strength	0	0	0	0	1	0	0	0	0	0	0	0	0	0	0	0	0	0	0	0	0	0	0	0	0	0	1	private
pan_gene_28489	pan_gene_4898	Nodes_above_ear;Stalk_strength	Cob_diameter;Stalk_strength	0	0	0	0	1	0	0	0	0	1	0	0	0	0	0	0	0	0	0	0	0	0	1	0	0	0	3	dispensable
pan_gene_28489	pan_gene_584	Nodes_above_ear;Stalk_strength	Ratio_of_ear_height_to_total_height;Stalk_strength	0	0	0	0	1	0	0	0	0	0	0	0	0	0	0	0	0	0	0	0	1	0	1	0	0	0	3	dispensable
pan_gene_28511	pan_gene_3726	Stalk_strength	Stalk_strength	0	0	0	0	1	1	0	1	1	1	0	0	1	1	1	1	0	1	1	1	0	0	1	0	0	0	13	near-core
pan_gene_28635	pan_gene_32548	Stalk_strength	Chlorophyll_B;Ear_row_number;Nitrate;Nodes_above_ear;Plant_height;Stalk_strength	0	0	0	0	1	0	0	0	0	0	0	0	0	0	0	0	0	0	0	0	0	0	0	0	0	0	1	private
pan_gene_28635	pan_gene_4537	Stalk_strength	Stalk_strength	0	0	0	0	1	0	1	0	1	1	0	0	0	0	0	0	0	0	0	0	0	0	1	0	0	0	5	dispensable
pan_gene_28635	pan_gene_639	Stalk_strength	Ear_height;Nitrate;Stalk_strength	0	0	0	0	1	0	0	0	0	0	0	0	0	0	0	0	0	0	0	0	0	0	0	0	0	0	1	private
pan_gene_28635	pan_gene_7395	Stalk_strength	Stalk_strength	0	0	0	0	1	0	0	0	0	0	0	1	0	0	0	0	0	0	0	0	0	0	0	0	0	0	2	dispensable
pan_gene_28635	pan_gene_8286	Stalk_strength	Average_internode_length_(below_ear);Days_to_silk;Photoperiod_growing-degree_days_to_anthesis;Stalk_strength	0	0	0	0	1	0	0	0	0	0	0	0	0	0	0	0	0	1	0	0	0	0	1	0	0	0	3	dispensable
pan_gene_28635	pan_gene_9372	Stalk_strength	PCA_of_metabolites:_PC2;Stalk_strength;Sucrose	0	0	0	0	1	0	0	0	1	0	0	0	0	0	0	0	0	0	0	0	0	1	1	0	0	0	4	dispensable
pan_gene_28954	pan_gene_4833	Stalk_strength	Stalk_strength	0	0	0	0	1	0	0	0	0	0	0	0	0	0	0	0	0	0	0	0	0	0	0	1	0	0	2	dispensable
pan_gene_28954	pan_gene_5440	Stalk_strength	Days_to_anthesis;Stalk_strength;Total_amino_acids	0	0	0	0	1	1	0	0	0	0	1	0	0	0	0	0	0	1	1	1	0	0	0	0	0	0	6	dispensable
pan_gene_30720	pan_gene_9154	Chlorophyll_B;Leaf_length;Stalk_strength	Anthesis-silking_interval;Days_to_silk;Stalk_strength	0	0	0	0	1	0	0	0	0	0	0	0	0	0	0	0	0	0	0	0	0	0	0	0	0	0	1	private
pan_gene_30738	pan_gene_5440	Average_internode_length_(below_ear);Leaf_width;Stalk_strength;Tassel_length	Days_to_anthesis;Stalk_strength;Total_amino_acids	0	0	0	0	1	0	0	1	0	0	0	0	0	0	0	0	0	0	0	0	0	0	0	0	0	0	2	dispensable
pan_gene_31019	pan_gene_4833	Stalk_strength	Stalk_strength	0	0	0	0	1	0	0	0	0	0	0	0	0	0	0	0	0	0	0	0	1	0	0	0	0	0	2	dispensable
pan_gene_32295	pan_gene_32585	Stalk_strength	Days_to_silk;Plant_height;Stalk_strength	0	0	0	0	1	0	0	0	1	0	0	0	0	1	0	0	0	0	0	0	0	1	0	0	0	0	4	dispensable
pan_gene_32295	pan_gene_4332	Stalk_strength	Stalk_strength	0	0	0	0	0	0	0	1	0	0	0	0	0	1	0	0	0	0	0	0	1	0	0	0	0	0	3	dispensable
pan_gene_32295	pan_gene_4597	Stalk_strength	Stalk_strength	0	0	0	0	1	0	0	1	0	0	0	0	0	0	0	0	0	0	0	0	0	0	0	0	0	0	2	dispensable
pan_gene_32295	pan_gene_4711	Stalk_strength	Stalk_strength	0	0	0	0	1	0	0	0	0	0	0	0	0	0	0	0	0	0	1	0	0	0	0	0	0	0	2	dispensable
pan_gene_32295	pan_gene_9153	Stalk_strength	Anthesis-silking_interval;Days_to_silk;Stalk_strength	0	0	0	0	1	0	0	0	0	0	0	0	0	0	0	0	0	0	0	0	0	0	0	0	0	0	1	private
pan_gene_32433	pan_gene_77822	Ear_height;Plant_height;Ratio_of_ear_height_to_total_height;Stalk_strength	Height_per_day_(until_flowering);Stalk_strength	0	0	0	0	1	0	0	0	0	0	0	0	0	0	0	0	0	0	0	0	0	0	0	0	0	0	1	private
pan_gene_32548	pan_gene_32845	Chlorophyll_B;Ear_row_number;Nitrate;Nodes_above_ear;Plant_height;Stalk_strength	Average_internode_length_(whole_plant);Leaf_length;Stalk_strength	0	0	0	0	1	0	0	0	1	0	0	0	0	1	0	0	0	0	0	0	0	0	0	0	0	0	3	dispensable
pan_gene_32548	pan_gene_3867	Chlorophyll_B;Ear_row_number;Nitrate;Nodes_above_ear;Plant_height;Stalk_strength	Stalk_strength	0	0	0	0	1	1	0	0	1	0	0	0	0	0	0	0	0	0	0	0	0	0	0	0	0	0	3	dispensable
pan_gene_32548	pan_gene_4537	Chlorophyll_B;Ear_row_number;Nitrate;Nodes_above_ear;Plant_height;Stalk_strength	Stalk_strength	0	0	0	0	1	1	0	0	1	0	0	0	0	0	0	0	0	0	0	0	0	0	0	0	0	0	3	dispensable
pan_gene_32548	pan_gene_4898	Chlorophyll_B;Ear_row_number;Nitrate;Nodes_above_ear;Plant_height;Stalk_strength	Cob_diameter;Stalk_strength	0	0	0	0	1	1	0	0	0	0	0	0	0	0	0	0	0	0	0	0	0	0	0	0	0	0	2	dispensable
pan_gene_32548	pan_gene_584	Chlorophyll_B;Ear_row_number;Nitrate;Nodes_above_ear;Plant_height;Stalk_strength	Ratio_of_ear_height_to_total_height;Stalk_strength	0	0	0	0	1	1	0	0	0	0	0	0	0	0	0	0	0	0	0	0	0	0	0	0	0	0	2	dispensable
pan_gene_32548	pan_gene_7395	Chlorophyll_B;Ear_row_number;Nitrate;Nodes_above_ear;Plant_height;Stalk_strength	Stalk_strength	0	0	0	0	1	0	0	0	0	0	0	0	0	0	0	0	0	0	0	0	0	0	0	0	0	0	1	private
pan_gene_32548	pan_gene_9372	Chlorophyll_B;Ear_row_number;Nitrate;Nodes_above_ear;Plant_height;Stalk_strength	PCA_of_metabolites:_PC2;Stalk_strength;Sucrose	0	0	0	0	1	0	0	0	0	0	0	0	0	0	0	0	0	0	0	0	0	0	0	0	0	0	1	private
pan_gene_32585	pan_gene_8446	Days_to_silk;Plant_height;Stalk_strength	Ear_height;Nodes_per_plant;Nodes_to_ear;Stalk_strength;Tassel_branch_number	0	0	0	0	0	1	0	0	0	0	0	0	0	0	0	0	0	0	0	0	0	0	0	0	0	0	1	private
pan_gene_32845	pan_gene_5440	Average_internode_length_(whole_plant);Leaf_length;Stalk_strength	Days_to_anthesis;Stalk_strength;Total_amino_acids	0	0	0	0	1	0	0	0	0	0	0	0	0	0	0	0	0	0	0	0	0	0	0	0	0	0	1	private
pan_gene_32845	pan_gene_8791	Average_internode_length_(whole_plant);Leaf_length;Stalk_strength	Stalk_strength	0	0	0	0	1	0	0	0	0	0	0	0	0	0	0	0	0	0	0	0	0	0	0	0	0	0	1	private
pan_gene_3726	pan_gene_4537	Stalk_strength	Stalk_strength	0	0	0	0	1	1	0	0	1	0	0	1	0	1	0	0	0	0	0	0	0	0	1	0	0	0	6	dispensable
pan_gene_3726	pan_gene_5440	Stalk_strength	Days_to_anthesis;Stalk_strength;Total_amino_acids	0	0	0	0	1	1	1	1	0	0	0	0	0	0	0	0	1	0	0	1	0	1	1	0	0	1	9	dispensable
pan_gene_4026	pan_gene_5880	Stalk_strength	Days_to_anthesis;Stalk_strength	0	0	0	0	1	0	0	0	0	0	0	0	0	0	0	0	0	0	0	0	0	0	0	0	0	0	1	private
pan_gene_4026	pan_gene_590	Stalk_strength	Stalk_strength	0	0	0	0	1	1	0	0	0	0	0	0	0	0	0	0	0	0	1	0	0	0	0	0	0	0	3	dispensable
pan_gene_4192	pan_gene_4835	Stalk_strength	Stalk_strength	0	0	0	0	1	0	0	0	0	0	0	0	0	0	0	0	0	0	0	0	0	0	0	0	0	0	1	private
pan_gene_4537	pan_gene_4833	Stalk_strength	Stalk_strength	0	0	0	0	1	0	0	0	0	0	0	0	0	0	0	0	0	0	0	0	0	0	0	0	0	0	1	private
pan_gene_4537	pan_gene_5440	Stalk_strength	Days_to_anthesis;Stalk_strength;Total_amino_acids	0	0	0	0	1	1	0	1	0	0	1	0	0	0	0	0	0	0	0	0	0	1	0	0	0	0	5	dispensable
pan_gene_4597	pan_gene_47146	Stalk_strength	Stalk_strength	0	0	0	0	1	0	1	0	0	0	0	0	0	0	0	0	0	0	0	0	0	0	0	0	0	0	2	dispensable
pan_gene_4597	pan_gene_8446	Stalk_strength	Ear_height;Nodes_per_plant;Nodes_to_ear;Stalk_strength;Tassel_branch_number	0	0	0	0	0	0	0	0	0	0	0	0	0	0	0	1	0	0	0	0	1	0	0	0	0	0	2	dispensable
pan_gene_4642	pan_gene_8311	Nodes_above_ear;Stalk_strength	Stalk_strength	0	0	0	0	1	0	0	0	0	0	0	0	0	0	0	0	0	0	0	0	0	0	0	0	0	0	1	private
pan_gene_4779	pan_gene_5302	Stalk_strength	Stalk_strength	0	0	0	0	1	0	0	0	0	1	0	1	0	0	1	0	0	0	0	0	0	0	0	0	0	0	4	dispensable
pan_gene_4833	pan_gene_584	Stalk_strength	Ratio_of_ear_height_to_total_height;Stalk_strength	0	0	0	0	1	0	0	0	1	0	0	0	0	0	0	0	0	0	0	0	0	0	1	0	0	0	3	dispensable
pan_gene_4833	pan_gene_639	Stalk_strength	Ear_height;Nitrate;Stalk_strength	0	0	0	0	1	1	0	0	0	0	0	0	0	0	0	0	0	0	0	0	0	0	0	0	0	0	2	dispensable
pan_gene_4833	pan_gene_7395	Stalk_strength	Stalk_strength	0	0	0	0	1	0	0	0	0	0	0	0	0	0	0	0	0	0	1	0	0	0	0	0	0	0	2	dispensable
pan_gene_4833	pan_gene_9372	Stalk_strength	PCA_of_metabolites:_PC2;Stalk_strength;Sucrose	0	0	0	0	1	0	0	0	0	0	0	1	0	0	0	0	0	0	0	0	0	0	1	0	0	0	3	dispensable
pan_gene_5440	pan_gene_639	Days_to_anthesis;Stalk_strength;Total_amino_acids	Ear_height;Nitrate;Stalk_strength	0	0	0	0	1	1	0	0	0	0	0	0	0	0	0	0	0	0	0	0	0	0	0	0	0	0	2	dispensable
pan_gene_5880	pan_gene_590	Days_to_anthesis;Stalk_strength	Stalk_strength	0	0	0	0	1	0	0	0	0	0	0	0	0	0	0	0	0	0	0	0	0	0	0	0	0	0	1	private
pan_gene_639	pan_gene_77822	Ear_height;Nitrate;Stalk_strength	Height_per_day_(until_flowering);Stalk_strength	0	0	0	0	1	0	0	0	0	0	0	0	0	0	0	0	0	0	0	0	0	0	0	0	0	0	1	private
pan_gene_8396	pan_gene_8791	Days_to_anthesis;Ear_height;Height_per_day_(until_flowering);Plant_height;Stalk_strength	Stalk_strength	0	0	0	0	1	0	0	0	0	0	0	0	0	0	0	0	0	0	0	0	0	0	0	0	0	0	1	private
pan_gene_8790	pan_gene_9158	Stalk_strength	Anthesis-silking_interval;Glucose;Stalk_strength	0	0	0	0	1	0	0	0	0	0	0	0	0	0	0	0	0	0	0	0	0	0	0	0	0	0	1	private
pan_gene_101676	pan_gene_19067	Ear_row_number;Stalk_strength	Leaf_length;PCA_of_metabolites:_PC2;Stalk_strength;Tassel_branch_number	0	0	0	0	0	1	0	0	0	0	0	0	0	0	0	0	0	0	0	0	0	0	0	0	0	0	1	private
pan_gene_101676	pan_gene_29473	Ear_row_number;Stalk_strength	Average_internode_length_(whole_plant);Nodes_to_ear;Southern_leaf_blight;Stalk_strength	0	0	0	0	0	0	0	0	0	0	0	0	1	0	0	0	0	0	0	0	0	0	0	0	0	0	1	private
pan_gene_101676	pan_gene_31137	Ear_row_number;Stalk_strength	Stalk_strength	0	0	0	0	0	1	0	0	0	0	0	0	0	0	0	0	0	0	0	0	0	0	0	0	0	0	1	private
pan_gene_101676	pan_gene_5300	Ear_row_number;Stalk_strength	Chlorophyll_A;Glucose;Stalk_strength	0	0	0	0	0	1	0	0	0	0	0	0	0	0	1	0	0	0	0	0	0	0	0	0	0	0	2	dispensable
pan_gene_11505	pan_gene_11520	Anthesis-silking_interval;Stalk_strength	Stalk_strength	0	0	0	0	0	1	0	0	1	0	0	0	0	0	1	0	0	0	0	0	0	0	0	0	0	0	3	dispensable
pan_gene_11505	pan_gene_16258	Anthesis-silking_interval;Stalk_strength	Stalk_strength	0	0	0	0	0	1	0	0	1	0	0	0	0	0	0	0	0	0	0	0	0	0	0	0	0	0	2	dispensable
pan_gene_11505	pan_gene_16675	Anthesis-silking_interval;Stalk_strength	Stalk_strength	0	0	0	0	0	1	0	0	0	0	0	0	0	1	0	0	0	0	0	0	0	0	0	0	0	0	2	dispensable
pan_gene_11505	pan_gene_21238	Anthesis-silking_interval;Stalk_strength	Stalk_strength	0	0	0	0	0	1	0	0	0	0	0	0	0	0	0	0	0	0	0	0	0	0	0	0	0	0	1	private
pan_gene_11505	pan_gene_24956	Anthesis-silking_interval;Stalk_strength	Days_to_anthesis;Days_to_silk;Stalk_strength	0	0	0	0	0	1	1	0	1	0	0	0	0	0	0	0	0	0	0	0	1	1	0	0	1	0	6	dispensable
pan_gene_11505	pan_gene_28529	Anthesis-silking_interval;Stalk_strength	Stalk_strength	0	0	0	0	0	1	0	0	0	0	0	0	0	0	1	0	0	0	0	0	0	0	0	0	0	0	2	dispensable
pan_gene_11505	pan_gene_32548	Anthesis-silking_interval;Stalk_strength	Chlorophyll_B;Ear_row_number;Nitrate;Nodes_above_ear;Plant_height;Stalk_strength	0	0	0	0	0	1	0	0	1	0	0	0	0	0	0	0	0	0	0	0	0	0	0	0	0	0	2	dispensable
pan_gene_11505	pan_gene_3867	Anthesis-silking_interval;Stalk_strength	Stalk_strength	0	0	0	0	0	1	0	0	1	0	1	0	0	0	0	0	0	0	0	0	1	0	0	0	0	0	4	dispensable
pan_gene_11505	pan_gene_5302	Anthesis-silking_interval;Stalk_strength	Stalk_strength	0	0	0	0	0	1	0	0	0	0	0	0	0	0	0	0	0	0	0	0	0	0	0	0	0	0	1	private
pan_gene_11505	pan_gene_5440	Anthesis-silking_interval;Stalk_strength	Days_to_anthesis;Stalk_strength;Total_amino_acids	0	0	0	0	0	1	0	0	0	0	0	0	0	0	0	0	0	0	0	0	0	0	0	0	0	0	1	private
pan_gene_11520	pan_gene_14010	Stalk_strength	Stalk_strength	0	0	0	0	0	1	0	0	1	1	0	0	0	0	0	0	0	0	1	0	0	0	0	0	0	0	4	dispensable
pan_gene_11520	pan_gene_16569	Stalk_strength	Stalk_strength	0	0	0	0	0	1	0	0	0	0	0	0	0	0	0	0	0	0	0	0	0	0	0	0	0	0	1	private
pan_gene_11520	pan_gene_16675	Stalk_strength	Stalk_strength	0	0	0	0	0	1	0	0	0	0	0	0	0	0	0	0	0	0	0	0	0	0	0	0	0	0	1	private
pan_gene_11520	pan_gene_19320	Stalk_strength	Nitrate;Stalk_strength	0	0	0	0	0	1	0	0	0	0	0	0	0	1	0	0	0	0	1	0	0	0	0	0	0	0	3	dispensable
pan_gene_11520	pan_gene_24562	Stalk_strength	Stalk_strength	0	0	0	0	0	1	0	0	0	0	0	0	0	0	0	0	0	0	0	0	0	0	0	0	0	0	1	private
pan_gene_11520	pan_gene_26803	Stalk_strength	Days_to_silk;Stalk_strength	0	0	0	0	0	1	0	0	1	1	0	0	0	0	0	0	0	0	1	0	0	0	0	0	0	0	4	dispensable
pan_gene_11520	pan_gene_27996	Stalk_strength	Average_internode_length_(above_ear);Cob_diameter;Stalk_strength;Starch	0	0	0	0	0	1	0	0	1	0	0	0	0	0	0	0	0	0	0	0	0	0	0	0	0	0	2	dispensable
pan_gene_11520	pan_gene_28529	Stalk_strength	Stalk_strength	0	0	0	0	0	1	0	0	0	0	0	0	0	0	1	0	0	0	0	0	0	0	0	0	0	0	2	dispensable
pan_gene_11520	pan_gene_29154	Stalk_strength	Ear_height;Stalk_strength	0	0	0	0	0	1	0	0	1	0	0	0	0	0	0	0	0	0	0	0	0	0	0	0	0	0	2	dispensable
pan_gene_11520	pan_gene_4026	Stalk_strength	Stalk_strength	0	0	0	0	0	1	0	0	0	0	0	0	0	0	0	0	0	0	0	0	0	0	0	0	0	0	1	private
pan_gene_11520	pan_gene_4332	Stalk_strength	Stalk_strength	0	0	0	0	0	1	0	0	0	0	0	0	0	0	0	0	0	0	0	0	0	0	0	0	0	0	1	private
pan_gene_11592	pan_gene_8791	Stalk_strength	Stalk_strength	0	0	0	0	0	1	0	0	0	0	0	0	0	0	0	0	0	0	0	0	0	0	0	0	0	0	1	private
pan_gene_11593	pan_gene_16675	Days_to_anthesis;Stalk_strength	Stalk_strength	0	0	0	0	0	1	0	0	0	0	0	0	0	0	0	0	0	0	0	0	0	0	0	0	0	0	1	private
pan_gene_11593	pan_gene_19320	Days_to_anthesis;Stalk_strength	Nitrate;Stalk_strength	0	0	0	0	0	1	0	0	0	0	0	0	0	0	0	0	0	0	0	0	0	0	0	0	0	0	1	private
pan_gene_11593	pan_gene_5832	Days_to_anthesis;Stalk_strength	Stalk_strength	0	0	0	0	0	1	0	0	1	0	0	0	1	0	0	0	0	0	1	0	0	0	0	0	0	0	4	dispensable
pan_gene_11593	pan_gene_584	Days_to_anthesis;Stalk_strength	Ratio_of_ear_height_to_total_height;Stalk_strength	0	0	0	0	0	1	0	0	1	0	0	0	0	0	0	0	0	0	0	0	0	0	0	0	0	0	2	dispensable
pan_gene_11593	pan_gene_8286	Days_to_anthesis;Stalk_strength	Average_internode_length_(below_ear);Days_to_silk;Photoperiod_growing-degree_days_to_anthesis;Stalk_strength	0	0	0	0	0	1	0	0	0	0	0	0	0	0	0	0	0	0	0	0	0	0	0	0	0	0	1	private
pan_gene_1225	pan_gene_14010	Stalk_strength	Stalk_strength	0	0	0	0	0	1	0	0	0	0	0	0	0	0	0	0	0	0	0	0	0	0	0	0	0	0	1	private
pan_gene_1225	pan_gene_16675	Stalk_strength	Stalk_strength	0	0	0	0	0	1	0	0	0	0	0	0	0	1	0	0	0	0	0	0	0	0	0	0	0	0	2	dispensable
pan_gene_1225	pan_gene_19320	Stalk_strength	Nitrate;Stalk_strength	0	0	0	0	0	1	0	0	0	0	0	0	0	0	0	0	0	0	1	0	0	0	0	0	0	0	2	dispensable
pan_gene_1225	pan_gene_20862	Stalk_strength	Stalk_strength	0	0	0	0	0	1	1	0	1	0	0	1	1	0	1	0	0	1	0	1	1	0	1	0	1	1	12	near-core
pan_gene_1225	pan_gene_22397	Stalk_strength	Days_to_anthesis;Days_to_silk;Stalk_strength	0	0	0	0	0	1	0	0	1	0	1	0	0	0	1	0	0	1	1	0	0	0	1	0	0	1	8	dispensable
pan_gene_1225	pan_gene_4537	Stalk_strength	Stalk_strength	0	0	0	0	0	1	1	0	1	0	1	0	0	0	0	0	0	0	1	0	0	0	1	0	0	0	6	dispensable
pan_gene_1225	pan_gene_4898	Stalk_strength	Cob_diameter;Stalk_strength	0	0	0	0	0	1	1	0	1	0	1	1	0	0	1	0	1	1	1	1	1	1	1	0	1	1	15	near-core
pan_gene_1225	pan_gene_5832	Stalk_strength	Stalk_strength	0	0	0	0	0	1	0	0	1	0	0	0	0	0	0	0	0	0	0	1	0	0	0	0	0	0	3	dispensable
pan_gene_1225	pan_gene_584	Stalk_strength	Ratio_of_ear_height_to_total_height;Stalk_strength	0	0	0	0	0	1	1	0	1	0	0	0	0	0	0	0	0	0	0	0	0	0	0	0	0	0	3	dispensable
pan_gene_1225	pan_gene_8286	Stalk_strength	Average_internode_length_(below_ear);Days_to_silk;Photoperiod_growing-degree_days_to_anthesis;Stalk_strength	0	0	0	0	0	1	0	0	1	0	0	0	0	0	0	0	0	1	0	0	0	0	0	0	1	0	4	dispensable
pan_gene_12454	pan_gene_28435	Leaf_width;Southern_leaf_blight;Stalk_strength	Height_per_day_(until_flowering);Nodes_to_ear;Stalk_strength	0	0	0	0	0	1	0	0	0	0	0	0	0	0	0	0	0	0	0	0	0	0	0	0	0	0	1	private
pan_gene_14010	pan_gene_16259	Stalk_strength	Height_above_ear;Height_per_day_(until_flowering);Plant_height;Stalk_strength	0	0	0	0	0	1	0	0	1	0	0	0	0	0	0	0	0	0	0	0	0	0	0	0	0	0	2	dispensable
pan_gene_14010	pan_gene_16569	Stalk_strength	Stalk_strength	0	0	0	0	0	1	0	0	0	0	0	0	0	0	0	0	0	0	0	0	0	0	0	0	0	0	1	private
pan_gene_14010	pan_gene_16675	Stalk_strength	Stalk_strength	0	0	0	0	0	1	0	0	0	0	0	0	0	0	0	0	0	0	0	0	0	0	0	0	0	0	1	private
pan_gene_14010	pan_gene_21641	Stalk_strength	Leaf_width;Stalk_strength	0	0	0	0	0	1	0	0	0	1	0	0	0	0	0	0	0	0	1	0	0	1	0	1	0	0	5	dispensable
pan_gene_14010	pan_gene_22397	Stalk_strength	Days_to_anthesis;Days_to_silk;Stalk_strength	0	0	0	0	0	1	0	1	1	0	0	0	0	0	0	0	1	0	0	0	0	1	0	1	0	0	6	dispensable
pan_gene_14010	pan_gene_24518	Stalk_strength	Boxcox-transformed_leaf_angle;Chlorophyll_B;Stalk_strength	0	0	0	0	0	1	0	0	1	0	0	0	0	0	0	0	0	0	0	0	0	0	0	0	0	0	2	dispensable
pan_gene_14010	pan_gene_25072	Stalk_strength	Stalk_strength	0	0	0	0	0	0	0	0	1	0	1	0	0	0	1	0	0	0	0	0	0	1	1	0	1	0	6	dispensable
pan_gene_14010	pan_gene_28436	Stalk_strength	Nodes_to_ear;Stalk_strength	0	0	0	0	0	1	0	0	1	0	0	0	0	0	0	0	0	0	0	1	0	1	0	0	0	0	4	dispensable
pan_gene_14010	pan_gene_28459	Stalk_strength	Stalk_strength	0	0	0	0	0	1	0	0	0	0	0	0	0	0	0	0	0	0	0	0	0	0	0	0	0	0	1	private
pan_gene_14010	pan_gene_28529	Stalk_strength	Stalk_strength	0	0	0	0	0	1	0	0	0	0	0	0	0	0	0	0	0	0	0	0	0	0	0	0	0	0	1	private
pan_gene_14010	pan_gene_28954	Stalk_strength	Stalk_strength	0	0	0	0	0	1	0	0	0	0	0	0	0	0	0	0	0	0	0	0	0	0	0	0	0	0	1	private
pan_gene_14010	pan_gene_29359	Stalk_strength	Stalk_strength	0	0	0	0	0	1	0	0	0	0	0	0	0	0	0	0	0	0	1	0	0	0	0	0	0	0	2	dispensable
pan_gene_14010	pan_gene_4026	Stalk_strength	Stalk_strength	0	0	0	0	0	1	0	0	0	0	0	0	0	0	0	0	0	0	0	0	0	0	0	0	0	0	1	private
pan_gene_14010	pan_gene_4537	Stalk_strength	Stalk_strength	0	0	0	0	0	1	0	0	0	1	0	0	0	0	0	0	0	0	0	0	0	0	0	0	0	0	2	dispensable
pan_gene_14010	pan_gene_5440	Stalk_strength	Days_to_anthesis;Stalk_strength;Total_amino_acids	0	0	0	0	0	1	0	0	0	0	0	0	0	0	0	0	0	0	0	0	0	1	0	0	1	0	3	dispensable
pan_gene_14010	pan_gene_584	Stalk_strength	Ratio_of_ear_height_to_total_height;Stalk_strength	0	0	0	0	0	1	0	0	1	0	0	0	0	0	0	0	0	0	0	0	0	0	0	0	0	0	2	dispensable
pan_gene_14010	pan_gene_8286	Stalk_strength	Average_internode_length_(below_ear);Days_to_silk;Photoperiod_growing-degree_days_to_anthesis;Stalk_strength	0	0	0	0	0	1	0	0	1	0	1	0	0	0	1	0	0	1	1	0	1	0	0	0	0	0	7	dispensable
pan_gene_14010	pan_gene_8446	Stalk_strength	Ear_height;Nodes_per_plant;Nodes_to_ear;Stalk_strength;Tassel_branch_number	0	0	0	0	0	1	0	0	0	0	0	0	0	0	0	0	0	0	0	0	0	0	0	0	0	0	1	private
pan_gene_14089	pan_gene_54875	Average_internode_length_(above_ear);Stalk_strength	Stalk_strength	0	0	0	0	0	1	0	0	0	0	0	0	0	0	0	0	0	0	0	0	0	0	0	0	0	0	1	private
pan_gene_14096	pan_gene_27656	Average_internode_length_(below_ear);Height_above_ear;Leaf_length;Stalk_strength	Stalk_strength;Tassel_branch_number	0	0	0	0	0	0	0	0	1	0	0	0	0	0	0	0	0	0	0	0	0	0	0	0	0	0	1	private
pan_gene_14096	pan_gene_4778	Average_internode_length_(below_ear);Height_above_ear;Leaf_length;Stalk_strength	Chlorophyll_B;Stalk_strength	0	0	0	0	0	1	0	0	0	0	0	0	0	0	0	0	0	0	0	0	0	0	0	0	0	0	1	private
pan_gene_15547	pan_gene_20869	Cob_diameter;Stalk_strength	Stalk_strength	0	0	0	0	0	1	0	0	0	0	0	0	0	0	0	0	0	0	0	0	0	0	0	0	0	0	1	private
pan_gene_15547	pan_gene_22397	Cob_diameter;Stalk_strength	Days_to_anthesis;Days_to_silk;Stalk_strength	0	0	0	0	0	1	0	0	0	0	0	0	0	0	0	0	0	0	0	0	0	0	1	0	0	0	2	dispensable
pan_gene_15788	pan_gene_24531	Stalk_strength	Stalk_strength	0	0	0	0	0	1	0	0	0	0	0	0	0	0	0	0	0	0	0	0	0	0	0	0	0	0	1	private
pan_gene_16258	pan_gene_16675	Stalk_strength	Stalk_strength	0	0	0	0	0	1	0	0	0	0	0	0	0	0	0	0	0	0	0	0	0	0	0	0	0	0	1	private
pan_gene_16258	pan_gene_19350	Stalk_strength	Stalk_strength	0	0	0	0	0	1	0	0	0	0	0	0	0	0	0	0	0	0	0	0	0	0	0	0	0	0	1	private
pan_gene_16258	pan_gene_24560	Stalk_strength	Chlorophyll_B;Stalk_strength	0	0	0	0	0	1	0	0	1	0	0	0	0	0	0	0	0	0	0	0	0	0	0	0	0	0	2	dispensable
pan_gene_16258	pan_gene_26803	Stalk_strength	Days_to_silk;Stalk_strength	0	0	0	0	0	1	0	0	1	0	0	0	0	0	0	0	0	0	0	0	0	0	0	0	0	0	2	dispensable
pan_gene_16258	pan_gene_4779	Stalk_strength	Stalk_strength	0	0	0	0	0	1	0	0	0	0	0	0	0	0	0	0	0	0	0	0	0	0	0	0	0	0	1	private
pan_gene_16259	pan_gene_24562	Height_above_ear;Height_per_day_(until_flowering);Plant_height;Stalk_strength	Stalk_strength	0	0	0	0	0	1	0	0	0	0	0	0	0	0	0	0	0	0	0	0	0	0	0	0	0	0	1	private
pan_gene_16259	pan_gene_26803	Height_above_ear;Height_per_day_(until_flowering);Plant_height;Stalk_strength	Days_to_silk;Stalk_strength	0	0	0	0	0	1	0	0	1	0	0	0	0	1	0	0	1	0	0	0	0	0	0	0	0	1	5	dispensable
pan_gene_16259	pan_gene_27753	Height_above_ear;Height_per_day_(until_flowering);Plant_height;Stalk_strength	Average_internode_length_(below_ear);Boxcox-transformed_leaf_angle;Ear_height;Ratio_of_ear_height_to_total_height;Stalk_strength	0	0	0	0	0	1	0	0	0	0	0	1	0	0	0	0	0	0	0	0	0	0	0	0	0	0	2	dispensable
pan_gene_16569	pan_gene_16675	Stalk_strength	Stalk_strength	0	0	0	0	0	1	0	0	0	0	0	0	0	0	0	0	0	0	0	0	0	0	0	0	0	0	1	private
pan_gene_16569	pan_gene_19320	Stalk_strength	Nitrate;Stalk_strength	0	0	0	0	0	1	0	0	0	0	0	0	0	0	0	0	0	0	0	0	0	0	0	0	0	0	1	private
pan_gene_16569	pan_gene_20862	Stalk_strength	Stalk_strength	0	0	0	0	0	1	0	0	0	0	0	0	0	0	0	0	0	0	0	0	0	0	0	0	0	0	1	private
pan_gene_16569	pan_gene_22397	Stalk_strength	Days_to_anthesis;Days_to_silk;Stalk_strength	0	0	0	0	0	1	0	0	0	0	0	0	0	0	1	0	0	1	0	0	0	0	0	0	0	0	3	dispensable
pan_gene_16569	pan_gene_4537	Stalk_strength	Stalk_strength	0	0	0	0	0	1	0	0	0	0	0	0	0	0	1	0	0	1	0	0	0	0	1	0	0	0	4	dispensable
pan_gene_16569	pan_gene_4898	Stalk_strength	Cob_diameter;Stalk_strength	0	0	0	0	0	1	0	0	0	0	0	0	0	0	1	0	0	1	0	0	0	0	0	0	0	0	3	dispensable
pan_gene_16569	pan_gene_5832	Stalk_strength	Stalk_strength	0	0	0	0	0	1	0	0	0	0	0	0	0	0	0	0	0	0	0	0	0	0	0	0	0	0	1	private
pan_gene_16569	pan_gene_584	Stalk_strength	Ratio_of_ear_height_to_total_height;Stalk_strength	0	0	0	0	0	1	0	0	0	0	0	0	0	0	0	0	0	0	0	0	0	0	0	0	0	0	1	private
pan_gene_16569	pan_gene_8286	Stalk_strength	Average_internode_length_(below_ear);Days_to_silk;Photoperiod_growing-degree_days_to_anthesis;Stalk_strength	0	0	0	0	0	1	0	0	0	0	0	0	0	0	0	0	0	0	0	0	0	0	0	0	0	0	1	private
pan_gene_16574	pan_gene_32845	Average_internode_length_(above_ear);Average_internode_length_(whole_plant);Stalk_strength	Average_internode_length_(whole_plant);Leaf_length;Stalk_strength	0	0	0	0	0	1	0	0	0	0	0	0	0	0	0	0	0	0	0	0	0	0	0	0	0	0	1	private
pan_gene_16574	pan_gene_8468	Average_internode_length_(above_ear);Average_internode_length_(whole_plant);Stalk_strength	Stalk_strength	0	0	0	0	0	1	0	0	0	0	0	0	0	0	0	0	0	0	0	0	0	0	0	0	0	0	1	private
pan_gene_16675	pan_gene_20862	Stalk_strength	Stalk_strength	0	0	0	0	0	1	0	0	0	0	0	0	0	0	0	0	0	0	0	0	0	0	0	0	0	0	1	private
pan_gene_16675	pan_gene_24560	Stalk_strength	Chlorophyll_B;Stalk_strength	0	0	0	0	0	1	0	1	0	0	0	0	0	1	0	0	0	0	0	0	0	0	1	0	0	0	4	dispensable
pan_gene_16675	pan_gene_24956	Stalk_strength	Days_to_anthesis;Days_to_silk;Stalk_strength	0	0	0	0	0	1	0	0	0	0	0	0	0	0	0	0	0	0	0	0	0	0	0	0	0	0	1	private
pan_gene_16675	pan_gene_26803	Stalk_strength	Days_to_silk;Stalk_strength	0	0	0	0	0	1	0	0	0	0	0	0	0	0	0	0	0	0	0	0	0	0	0	0	0	0	1	private
pan_gene_16675	pan_gene_28459	Stalk_strength	Stalk_strength	0	0	0	0	0	1	0	0	0	0	0	0	0	0	0	0	0	0	0	0	0	0	0	0	0	0	1	private
pan_gene_16675	pan_gene_28511	Stalk_strength	Stalk_strength	0	0	0	0	0	1	0	0	0	0	0	0	0	0	0	0	0	0	0	0	0	0	0	0	0	0	1	private
pan_gene_16675	pan_gene_28529	Stalk_strength	Stalk_strength	0	0	0	0	0	1	0	0	0	0	0	0	0	0	0	0	0	0	0	0	0	0	0	0	0	0	1	private
pan_gene_16675	pan_gene_29154	Stalk_strength	Ear_height;Stalk_strength	0	0	0	0	0	1	0	0	0	0	0	0	0	0	0	0	0	0	0	0	0	0	0	0	0	0	1	private
pan_gene_16675	pan_gene_29359	Stalk_strength	Stalk_strength	0	0	0	0	0	1	0	0	0	0	0	0	0	0	0	0	0	0	0	0	0	0	0	0	0	0	1	private
pan_gene_16675	pan_gene_32548	Stalk_strength	Chlorophyll_B;Ear_row_number;Nitrate;Nodes_above_ear;Plant_height;Stalk_strength	0	0	0	0	0	1	0	0	0	0	0	0	0	0	0	0	0	0	0	0	0	0	0	0	0	0	1	private
pan_gene_16675	pan_gene_3726	Stalk_strength	Stalk_strength	0	0	0	0	0	1	0	0	0	0	0	0	0	0	0	0	0	0	0	0	0	0	0	0	0	0	1	private
pan_gene_16675	pan_gene_3867	Stalk_strength	Stalk_strength	0	0	0	0	0	1	0	0	0	0	0	0	0	0	0	0	0	0	0	0	0	0	0	0	0	0	1	private
pan_gene_16675	pan_gene_4537	Stalk_strength	Stalk_strength	0	0	0	0	0	1	0	0	0	0	0	0	0	0	0	0	0	0	0	0	0	0	0	0	0	0	1	private
pan_gene_16675	pan_gene_5832	Stalk_strength	Stalk_strength	0	0	0	0	0	1	0	0	0	0	0	0	0	0	0	0	0	0	0	0	0	0	0	0	0	0	1	private
pan_gene_16675	pan_gene_584	Stalk_strength	Ratio_of_ear_height_to_total_height;Stalk_strength	0	0	0	0	0	1	0	0	0	0	0	0	0	0	0	0	0	0	0	0	0	0	0	0	0	0	1	private
pan_gene_16675	pan_gene_590	Stalk_strength	Stalk_strength	0	0	0	0	0	1	0	0	0	0	0	0	0	0	0	0	0	0	0	0	0	0	0	0	0	0	1	private
pan_gene_16675	pan_gene_8286	Stalk_strength	Average_internode_length_(below_ear);Days_to_silk;Photoperiod_growing-degree_days_to_anthesis;Stalk_strength	0	0	0	0	0	1	0	0	0	0	0	0	0	0	0	0	0	0	0	0	0	0	0	0	0	0	1	private
pan_gene_17614	pan_gene_25072	Nitrate;Stalk_strength	Stalk_strength	0	0	0	0	0	0	0	0	0	1	0	1	0	0	0	0	0	0	0	0	0	0	0	0	0	0	2	dispensable
pan_gene_19067	pan_gene_31137	Leaf_length;PCA_of_metabolites:_PC2;Stalk_strength;Tassel_branch_number	Stalk_strength	0	0	0	0	0	1	0	0	0	0	0	0	0	0	0	0	0	0	0	0	0	0	0	0	0	0	1	private
pan_gene_19067	pan_gene_8024	Leaf_length;PCA_of_metabolites:_PC2;Stalk_strength;Tassel_branch_number	Height_above_ear;Stalk_strength	0	0	0	0	0	1	0	0	0	0	0	0	0	0	0	0	0	0	0	0	0	0	0	0	0	0	1	private
pan_gene_19115	pan_gene_24518	Chlorophyll_B;Days_to_anthesis;Stalk_strength	Boxcox-transformed_leaf_angle;Chlorophyll_B;Stalk_strength	0	0	0	0	0	1	0	0	0	0	0	0	0	0	0	0	0	0	0	0	0	0	0	0	0	0	1	private
pan_gene_19118	pan_gene_8396	Ear_height;Stalk_strength;Tassel_length	Days_to_anthesis;Ear_height;Height_per_day_(until_flowering);Plant_height;Stalk_strength	0	0	0	0	0	1	0	0	1	0	1	0	1	0	0	0	0	1	0	0	1	0	1	1	0	0	8	dispensable
pan_gene_19320	pan_gene_26803	Nitrate;Stalk_strength	Days_to_silk;Stalk_strength	0	0	0	0	0	1	0	0	0	0	0	0	0	0	0	1	0	0	1	0	0	0	0	0	0	0	3	dispensable
pan_gene_19320	pan_gene_29359	Nitrate;Stalk_strength	Stalk_strength	0	0	0	0	0	1	0	0	0	0	0	0	0	0	0	0	0	0	0	0	0	0	0	0	0	0	1	private
pan_gene_19320	pan_gene_4026	Nitrate;Stalk_strength	Stalk_strength	0	0	0	0	0	1	0	0	0	0	0	0	0	0	0	0	0	0	0	0	0	0	0	0	0	0	1	private
pan_gene_19320	pan_gene_5440	Nitrate;Stalk_strength	Days_to_anthesis;Stalk_strength;Total_amino_acids	0	0	0	0	0	1	0	0	0	0	0	0	0	0	0	0	0	0	0	0	0	0	0	0	0	0	1	private
pan_gene_19320	pan_gene_7481	Nitrate;Stalk_strength	Height_above_ear;Ratio_of_ear_height_to_total_height;Stalk_strength	0	0	0	0	0	0	0	0	0	0	0	0	0	0	0	1	0	0	0	0	0	0	0	0	0	0	1	private
pan_gene_19320	pan_gene_7701	Nitrate;Stalk_strength	Stalk_strength	0	0	0	0	0	0	0	0	0	0	0	0	0	0	0	1	0	0	0	0	0	0	0	0	0	0	1	private
pan_gene_19350	pan_gene_20845	Stalk_strength	Stalk_strength;Total_amino_acids	0	0	0	0	0	1	0	0	0	0	0	0	0	0	0	0	0	0	0	0	0	0	0	0	0	0	1	private
pan_gene_19350	pan_gene_24562	Stalk_strength	Stalk_strength	0	0	0	0	0	1	0	0	0	0	0	0	0	0	0	0	0	0	0	0	0	0	0	0	0	0	1	private
pan_gene_19350	pan_gene_30720	Stalk_strength	Chlorophyll_B;Leaf_length;Stalk_strength	0	0	0	0	0	1	0	0	0	0	0	0	0	0	0	0	0	0	0	0	0	0	0	0	0	0	1	private
pan_gene_19350	pan_gene_32295	Stalk_strength	Stalk_strength	0	0	0	0	0	1	0	0	0	0	0	0	0	1	0	0	0	0	0	0	0	0	0	0	0	0	2	dispensable
pan_gene_19350	pan_gene_5302	Stalk_strength	Stalk_strength	0	0	0	0	0	1	0	0	0	0	0	1	0	0	0	0	0	0	0	0	0	0	0	0	0	0	2	dispensable
pan_gene_19706	pan_gene_19707	Stalk_strength	Stalk_strength	0	0	0	0	0	1	0	0	0	0	0	0	0	0	0	0	0	0	0	0	0	0	0	0	0	0	1	private
pan_gene_20862	pan_gene_24560	Stalk_strength	Chlorophyll_B;Stalk_strength	0	0	0	0	0	1	0	0	1	0	1	1	1	0	1	0	0	0	1	0	1	0	1	0	0	0	9	dispensable
pan_gene_20862	pan_gene_24952	Stalk_strength	Stalk_strength	0	0	0	0	0	1	0	0	0	0	0	0	0	0	0	0	0	0	0	0	0	0	0	0	0	0	1	private
pan_gene_20862	pan_gene_28529	Stalk_strength	Stalk_strength	0	0	0	0	0	1	0	1	0	0	0	0	0	0	0	0	0	0	0	0	0	0	0	0	0	0	2	dispensable
pan_gene_20862	pan_gene_29154	Stalk_strength	Ear_height;Stalk_strength	0	0	0	0	0	1	0	0	1	0	0	0	0	0	0	0	0	0	0	0	0	0	0	0	0	0	2	dispensable
pan_gene_20862	pan_gene_32548	Stalk_strength	Chlorophyll_B;Ear_row_number;Nitrate;Nodes_above_ear;Plant_height;Stalk_strength	0	0	0	0	0	1	0	0	1	0	0	0	0	0	0	0	0	0	0	0	0	0	0	0	0	0	2	dispensable
pan_gene_20862	pan_gene_5440	Stalk_strength	Days_to_anthesis;Stalk_strength;Total_amino_acids	0	0	0	0	0	1	1	0	0	0	0	0	0	0	0	0	0	0	0	1	0	1	0	0	0	0	4	dispensable
pan_gene_20862	pan_gene_7599	Stalk_strength	Ear_height;Northern_Leaf_Blight;Stalk_strength;Starch	0	0	0	0	0	0	0	0	0	0	0	0	0	0	1	0	0	0	0	0	0	0	1	0	1	0	3	dispensable
pan_gene_20869	pan_gene_30738	Stalk_strength	Average_internode_length_(below_ear);Leaf_width;Stalk_strength;Tassel_length	0	0	0	0	0	1	0	0	0	0	0	0	1	0	0	0	0	0	0	0	0	0	0	0	0	0	2	dispensable
pan_gene_20869	pan_gene_4821	Stalk_strength	Ear_height;Ear_row_number;Stalk_strength	0	0	0	0	0	1	0	0	0	0	0	0	0	0	0	0	0	0	0	0	0	0	0	0	0	0	1	private
pan_gene_21238	pan_gene_24952	Stalk_strength	Stalk_strength	0	0	0	0	0	1	0	0	1	0	0	0	0	0	0	0	0	0	0	0	0	0	0	0	0	0	2	dispensable
pan_gene_21238	pan_gene_24956	Stalk_strength	Days_to_anthesis;Days_to_silk;Stalk_strength	0	0	0	0	0	1	0	1	0	0	0	0	0	0	0	0	0	0	0	0	0	0	0	0	0	0	2	dispensable
pan_gene_21238	pan_gene_27996	Stalk_strength	Average_internode_length_(above_ear);Cob_diameter;Stalk_strength;Starch	0	0	0	0	0	1	0	0	0	0	0	0	0	0	0	0	0	0	0	0	0	0	0	0	0	0	1	private
pan_gene_21238	pan_gene_28436	Stalk_strength	Nodes_to_ear;Stalk_strength	0	0	0	0	0	1	0	1	1	0	0	0	0	0	0	0	0	0	0	0	0	0	0	0	0	0	3	dispensable
pan_gene_21238	pan_gene_28954	Stalk_strength	Stalk_strength	0	0	0	0	0	1	0	0	0	0	0	0	0	0	0	0	0	0	0	0	0	0	0	0	0	0	1	private
pan_gene_21238	pan_gene_3726	Stalk_strength	Stalk_strength	0	0	0	0	0	1	0	0	0	0	0	0	0	0	0	0	0	0	0	0	0	0	0	0	0	0	1	private
pan_gene_21238	pan_gene_3867	Stalk_strength	Stalk_strength	0	0	0	0	0	1	0	0	0	0	0	0	0	0	0	0	0	0	0	0	0	0	0	0	0	0	1	private
pan_gene_21238	pan_gene_4898	Stalk_strength	Cob_diameter;Stalk_strength	0	0	0	0	0	1	0	0	0	0	0	0	0	0	0	0	0	0	0	0	0	0	0	0	0	0	1	private
pan_gene_21238	pan_gene_5440	Stalk_strength	Days_to_anthesis;Stalk_strength;Total_amino_acids	0	0	0	0	0	1	0	0	0	0	0	0	0	0	0	0	0	0	0	0	0	0	0	0	0	0	1	private
pan_gene_21238	pan_gene_5832	Stalk_strength	Stalk_strength	0	0	0	0	0	1	0	0	0	0	0	0	0	0	0	0	0	0	0	0	0	0	0	0	0	0	1	private
pan_gene_21641	pan_gene_24952	Leaf_width;Stalk_strength	Stalk_strength	0	0	0	0	0	1	0	0	1	0	1	0	0	0	0	0	0	0	0	0	0	1	0	0	1	0	5	dispensable
pan_gene_21641	pan_gene_27753	Leaf_width;Stalk_strength	Average_internode_length_(below_ear);Boxcox-transformed_leaf_angle;Ear_height;Ratio_of_ear_height_to_total_height;Stalk_strength	0	0	0	0	0	1	0	0	0	0	0	0	0	0	0	0	0	0	0	0	0	0	0	1	0	0	2	dispensable
pan_gene_21641	pan_gene_30738	Leaf_width;Stalk_strength	Average_internode_length_(below_ear);Leaf_width;Stalk_strength;Tassel_length	0	0	0	0	0	1	0	0	0	0	0	0	0	0	0	0	0	0	0	0	0	0	0	0	0	0	1	private
pan_gene_21641	pan_gene_590	Leaf_width;Stalk_strength	Stalk_strength	0	0	0	0	0	1	0	1	1	0	0	1	0	0	0	0	0	1	0	0	0	1	1	0	0	0	7	dispensable
pan_gene_21641	pan_gene_64186	Leaf_width;Stalk_strength	Average_internode_length_(below_ear);Photoperiod_Growing-degree_days_to_silk;Stalk_strength	0	0	0	0	0	1	0	0	0	0	0	0	0	0	0	0	0	0	0	0	0	0	0	0	0	0	1	private
pan_gene_22397	pan_gene_4026	Days_to_anthesis;Days_to_silk;Stalk_strength	Stalk_strength	0	0	0	0	0	1	0	0	1	0	0	0	0	0	0	0	0	0	1	0	0	0	0	0	0	0	3	dispensable
pan_gene_22397	pan_gene_7599	Days_to_anthesis;Days_to_silk;Stalk_strength	Ear_height;Northern_Leaf_Blight;Stalk_strength;Starch	0	0	0	0	0	0	0	0	0	0	0	0	0	0	1	0	0	0	0	0	0	0	0	0	0	0	1	private
pan_gene_23002	pan_gene_24518	Days_to_anthesis;Days_to_silk;Nodes_per_plant;Stalk_strength	Boxcox-transformed_leaf_angle;Chlorophyll_B;Stalk_strength	0	0	0	0	0	1	0	0	0	0	0	0	0	0	0	0	0	0	0	0	0	0	0	0	0	0	1	private
pan_gene_23002	pan_gene_24960	Days_to_anthesis;Days_to_silk;Nodes_per_plant;Stalk_strength	Days_to_silk;Stalk_strength	0	0	0	0	0	1	0	0	0	0	0	0	0	0	0	0	0	0	0	0	0	0	0	0	0	0	1	private
pan_gene_23002	pan_gene_27753	Days_to_anthesis;Days_to_silk;Nodes_per_plant;Stalk_strength	Average_internode_length_(below_ear);Boxcox-transformed_leaf_angle;Ear_height;Ratio_of_ear_height_to_total_height;Stalk_strength	0	0	0	0	0	1	0	0	1	0	0	0	0	0	0	1	0	0	0	0	0	0	0	0	0	0	3	dispensable
pan_gene_23002	pan_gene_64186	Days_to_anthesis;Days_to_silk;Nodes_per_plant;Stalk_strength	Average_internode_length_(below_ear);Photoperiod_Growing-degree_days_to_silk;Stalk_strength	0	0	0	0	0	1	0	0	0	0	0	0	0	0	0	0	0	0	0	0	0	0	0	0	0	0	1	private
pan_gene_23002	pan_gene_8311	Days_to_anthesis;Days_to_silk;Nodes_per_plant;Stalk_strength	Stalk_strength	0	0	0	0	0	1	0	0	0	0	0	0	0	0	0	0	0	0	0	0	0	0	0	0	0	0	1	private
pan_gene_24518	pan_gene_24952	Boxcox-transformed_leaf_angle;Chlorophyll_B;Stalk_strength	Stalk_strength	0	0	0	0	0	1	0	0	0	0	0	0	0	0	0	0	0	0	0	0	0	1	0	0	0	0	2	dispensable
pan_gene_24518	pan_gene_5440	Boxcox-transformed_leaf_angle;Chlorophyll_B;Stalk_strength	Days_to_anthesis;Stalk_strength;Total_amino_acids	0	0	0	0	0	1	0	0	0	0	0	1	0	0	0	1	0	0	0	0	0	0	0	0	0	0	3	dispensable
pan_gene_24518	pan_gene_590	Boxcox-transformed_leaf_angle;Chlorophyll_B;Stalk_strength	Stalk_strength	0	0	0	0	0	1	0	0	0	0	0	0	0	0	0	0	0	0	0	0	0	0	0	0	0	0	1	private
pan_gene_24518	pan_gene_8446	Boxcox-transformed_leaf_angle;Chlorophyll_B;Stalk_strength	Ear_height;Nodes_per_plant;Nodes_to_ear;Stalk_strength;Tassel_branch_number	0	0	0	0	0	1	0	0	0	0	0	0	0	0	0	0	0	0	0	0	0	0	0	0	0	0	1	private
pan_gene_24538	pan_gene_8831	Leaf_length;Leaf_width;Stalk_strength;Tassel_branch_number	Anthesis-silking_interval;Nodes_to_ear;Stalk_strength	0	0	0	0	0	1	0	0	0	0	0	1	0	0	0	0	0	0	0	1	0	0	0	0	0	1	4	dispensable
pan_gene_24560	pan_gene_24562	Chlorophyll_B;Stalk_strength	Stalk_strength	0	0	0	0	0	1	0	0	0	0	0	0	0	0	0	0	0	0	0	0	0	0	0	0	0	0	1	private
pan_gene_24560	pan_gene_28529	Chlorophyll_B;Stalk_strength	Stalk_strength	0	0	0	0	0	1	0	0	0	0	0	0	1	0	0	0	0	0	0	0	0	0	0	0	0	0	2	dispensable
pan_gene_24560	pan_gene_3726	Chlorophyll_B;Stalk_strength	Stalk_strength	0	0	0	0	0	1	0	0	1	0	0	0	0	0	0	0	0	0	1	0	0	0	0	0	0	0	3	dispensable
pan_gene_24560	pan_gene_5832	Chlorophyll_B;Stalk_strength	Stalk_strength	0	0	0	0	0	1	0	0	1	0	0	0	1	0	0	0	0	0	1	0	0	0	0	0	0	0	4	dispensable
pan_gene_24560	pan_gene_584	Chlorophyll_B;Stalk_strength	Ratio_of_ear_height_to_total_height;Stalk_strength	0	0	0	0	0	1	0	0	1	0	0	0	0	0	0	0	0	0	0	0	0	0	0	0	0	0	2	dispensable
pan_gene_24560	pan_gene_8286	Chlorophyll_B;Stalk_strength	Average_internode_length_(below_ear);Days_to_silk;Photoperiod_growing-degree_days_to_anthesis;Stalk_strength	0	0	0	0	0	1	0	0	1	0	0	0	0	0	0	0	0	0	0	0	0	0	0	0	1	0	3	dispensable
pan_gene_24562	pan_gene_28529	Stalk_strength	Stalk_strength	0	0	0	0	0	1	0	0	0	0	0	0	0	0	0	0	0	0	0	0	0	0	0	0	0	0	1	private
pan_gene_24562	pan_gene_30720	Stalk_strength	Chlorophyll_B;Leaf_length;Stalk_strength	0	0	0	0	0	1	0	0	0	0	0	0	0	0	0	0	0	0	0	0	0	0	0	0	0	0	1	private
pan_gene_24562	pan_gene_3867	Stalk_strength	Stalk_strength	0	0	0	0	0	1	0	0	0	0	0	0	0	0	0	0	0	0	0	0	0	0	0	0	0	0	1	private
pan_gene_24562	pan_gene_4537	Stalk_strength	Stalk_strength	0	0	0	0	0	1	0	0	0	0	0	0	0	0	0	0	0	0	0	0	0	0	0	0	0	0	1	private
pan_gene_24917	pan_gene_28436	Stalk_strength	Nodes_to_ear;Stalk_strength	0	0	0	0	0	1	0	0	0	0	0	0	0	0	0	0	0	0	0	0	0	0	0	0	0	0	1	private
pan_gene_24917	pan_gene_28954	Stalk_strength	Stalk_strength	0	0	0	0	0	1	0	0	0	0	0	0	0	0	0	0	0	0	0	0	0	0	0	0	0	0	1	private
pan_gene_24941	pan_gene_639	Stalk_strength;Tassel_branch_number	Ear_height;Nitrate;Stalk_strength	0	0	0	0	0	1	0	0	0	0	0	0	0	0	0	0	0	0	0	0	0	0	0	0	0	0	1	private
pan_gene_24951	pan_gene_6294	Days_to_anthesis;Days_to_silk;Stalk_strength	Days_to_silk;Stalk_strength	0	0	0	0	0	1	0	0	0	0	0	0	0	0	0	0	0	0	0	0	0	0	0	0	0	0	1	private
pan_gene_24952	pan_gene_25072	Stalk_strength	Stalk_strength	0	0	0	0	0	0	0	0	1	0	0	0	0	0	0	0	0	0	0	0	0	0	0	0	0	0	1	private
pan_gene_24952	pan_gene_27996	Stalk_strength	Average_internode_length_(above_ear);Cob_diameter;Stalk_strength;Starch	0	0	0	0	0	1	0	0	0	0	1	1	0	0	0	0	0	0	0	0	0	0	0	0	0	0	3	dispensable
pan_gene_24952	pan_gene_32548	Stalk_strength	Chlorophyll_B;Ear_row_number;Nitrate;Nodes_above_ear;Plant_height;Stalk_strength	0	0	0	0	0	1	0	0	1	0	0	0	0	0	0	0	0	0	0	0	0	0	0	0	0	0	2	dispensable
pan_gene_24952	pan_gene_32565	Stalk_strength	Ear_row_number;Stalk_strength;Tassel_length	0	0	0	0	0	1	0	0	0	0	0	0	0	0	0	0	0	0	0	0	0	1	0	1	0	0	3	dispensable
pan_gene_24952	pan_gene_3726	Stalk_strength	Stalk_strength	0	0	0	0	0	1	0	0	0	0	0	0	0	0	0	0	0	0	0	0	0	0	0	0	0	0	1	private
pan_gene_24952	pan_gene_5440	Stalk_strength	Days_to_anthesis;Stalk_strength;Total_amino_acids	0	0	0	0	0	1	0	0	0	0	1	0	0	0	0	0	0	0	0	0	0	0	0	0	0	0	2	dispensable
pan_gene_24952	pan_gene_5832	Stalk_strength	Stalk_strength	0	0	0	0	0	1	0	0	0	0	0	0	0	0	0	0	0	0	0	0	0	0	0	0	0	0	1	private
pan_gene_24956	pan_gene_27996	Days_to_anthesis;Days_to_silk;Stalk_strength	Average_internode_length_(above_ear);Cob_diameter;Stalk_strength;Starch	0	0	0	0	0	1	0	0	0	0	1	1	0	0	0	0	0	0	0	0	0	0	0	1	1	0	5	dispensable
pan_gene_24956	pan_gene_5302	Days_to_anthesis;Days_to_silk;Stalk_strength	Stalk_strength	0	0	0	0	0	1	0	0	0	0	0	0	0	0	0	0	0	0	0	0	0	0	0	0	0	0	1	private
pan_gene_24958	pan_gene_28393	Days_to_silk;Glutamate;Stalk_strength	Stalk_strength	0	0	0	0	0	1	0	0	0	0	0	0	0	0	0	0	0	0	0	0	0	0	0	0	0	0	1	private
pan_gene_25134	pan_gene_26803	Nodes_to_ear;Stalk_strength	Days_to_silk;Stalk_strength	0	0	0	0	0	1	0	1	0	0	0	0	0	0	0	0	0	0	0	0	0	0	0	0	0	0	2	dispensable
pan_gene_26788	pan_gene_8311	Days_to_anthesis;Stalk_strength	Stalk_strength	0	0	0	0	0	1	1	0	0	0	1	0	0	0	0	0	0	0	0	0	0	0	0	0	0	0	3	dispensable
pan_gene_26803	pan_gene_28529	Days_to_silk;Stalk_strength	Stalk_strength	0	0	0	0	0	1	0	0	0	0	0	0	0	0	0	0	0	0	0	0	0	0	0	0	0	0	1	private
pan_gene_26803	pan_gene_32548	Days_to_silk;Stalk_strength	Chlorophyll_B;Ear_row_number;Nitrate;Nodes_above_ear;Plant_height;Stalk_strength	0	0	0	0	0	1	0	0	0	0	0	0	0	0	0	0	0	0	0	0	0	0	0	0	0	0	1	private
pan_gene_26803	pan_gene_3726	Days_to_silk;Stalk_strength	Stalk_strength	0	0	0	0	0	1	0	0	1	0	0	0	0	0	0	0	0	1	0	0	0	0	1	0	0	0	4	dispensable
pan_gene_26803	pan_gene_5440	Days_to_silk;Stalk_strength	Days_to_anthesis;Stalk_strength;Total_amino_acids	0	0	0	0	0	1	0	0	0	0	0	0	0	0	0	0	0	0	0	0	0	0	0	0	0	0	1	private
pan_gene_26803	pan_gene_584	Days_to_silk;Stalk_strength	Ratio_of_ear_height_to_total_height;Stalk_strength	0	0	0	0	0	1	1	0	1	0	0	0	0	0	0	0	1	0	0	0	0	1	0	0	0	0	5	dispensable
pan_gene_26803	pan_gene_8286	Days_to_silk;Stalk_strength	Average_internode_length_(below_ear);Days_to_silk;Photoperiod_growing-degree_days_to_anthesis;Stalk_strength	0	0	0	0	0	1	0	0	1	0	0	0	0	0	0	0	0	0	0	0	0	0	0	0	1	1	4	dispensable
pan_gene_27684	pan_gene_45955	Stalk_strength	Stalk_strength	0	0	0	0	0	1	0	0	0	0	0	0	0	0	0	0	0	0	0	0	0	0	0	0	0	0	1	private
pan_gene_27702	pan_gene_32845	Height_above_ear;PCA_of_metabolites:_PC2;Plant_height;Stalk_strength;Starch	Average_internode_length_(whole_plant);Leaf_length;Stalk_strength	0	0	0	0	0	1	0	0	0	0	0	0	0	0	0	0	0	0	0	0	0	0	0	0	0	0	1	private
pan_gene_27710	pan_gene_32584	Stalk_strength;Tassel_branch_number	Average_internode_length_(below_ear);Days_to_silk;Height_above_ear;Plant_height;Stalk_strength	0	0	0	0	0	1	0	0	0	0	0	0	0	0	0	0	0	0	0	0	0	0	0	0	0	0	1	private
pan_gene_27710	pan_gene_4260	Stalk_strength;Tassel_branch_number	Ratio_of_ear_height_to_total_height;Stalk_strength;Tassel_length	0	0	0	0	0	1	0	0	0	0	0	0	0	0	0	0	0	0	0	0	0	0	0	0	0	0	1	private
pan_gene_27710	pan_gene_4540	Stalk_strength;Tassel_branch_number	Nodes_to_ear;Photoperiod_Growing-degree_days_to_silk;Stalk_strength	0	0	0	0	0	1	0	0	0	0	0	0	0	0	0	0	0	0	0	0	0	0	0	0	0	0	1	private
pan_gene_27710	pan_gene_8401	Stalk_strength;Tassel_branch_number	Stalk_strength	0	0	0	0	0	1	0	0	0	0	0	0	0	0	0	0	0	0	0	0	0	0	0	0	0	0	1	private
pan_gene_27722	pan_gene_28442	Stalk_strength;Tassel_branch_number	Stalk_strength	0	0	0	0	0	1	0	0	0	0	0	0	0	0	0	0	0	0	0	0	0	0	0	0	0	0	1	private
pan_gene_27753	pan_gene_4537	Average_internode_length_(below_ear);Boxcox-transformed_leaf_angle;Ear_height;Ratio_of_ear_height_to_total_height;Stalk_strength	Stalk_strength	0	0	0	0	0	1	0	0	0	0	0	0	0	0	0	0	0	0	0	0	0	0	0	0	0	0	1	private
pan_gene_27753	pan_gene_64186	Average_internode_length_(below_ear);Boxcox-transformed_leaf_angle;Ear_height;Ratio_of_ear_height_to_total_height;Stalk_strength	Average_internode_length_(below_ear);Photoperiod_Growing-degree_days_to_silk;Stalk_strength	0	0	0	0	0	1	0	0	0	0	0	0	0	0	0	0	0	0	0	0	0	0	0	0	0	0	1	private
pan_gene_27996	pan_gene_28529	Average_internode_length_(above_ear);Cob_diameter;Stalk_strength;Starch	Stalk_strength	0	0	0	0	0	1	0	0	0	0	1	0	0	0	0	0	0	0	0	0	0	0	0	1	0	0	3	dispensable
pan_gene_27996	pan_gene_32548	Average_internode_length_(above_ear);Cob_diameter;Stalk_strength;Starch	Chlorophyll_B;Ear_row_number;Nitrate;Nodes_above_ear;Plant_height;Stalk_strength	0	0	0	0	0	1	0	0	1	0	0	0	0	0	0	0	0	0	0	0	0	0	0	0	0	0	2	dispensable
pan_gene_27996	pan_gene_5302	Average_internode_length_(above_ear);Cob_diameter;Stalk_strength;Starch	Stalk_strength	0	0	0	0	0	1	0	0	1	0	0	0	0	0	0	0	0	0	0	1	0	0	0	0	0	0	3	dispensable
pan_gene_28436	pan_gene_28511	Nodes_to_ear;Stalk_strength	Stalk_strength	0	0	0	0	0	1	1	0	0	1	0	0	0	0	0	0	0	0	0	0	0	0	0	0	0	0	3	dispensable
pan_gene_28436	pan_gene_29359	Nodes_to_ear;Stalk_strength	Stalk_strength	0	0	0	0	0	1	0	0	0	0	0	0	0	0	0	0	0	0	0	0	0	0	0	0	0	0	1	private
pan_gene_28436	pan_gene_639	Nodes_to_ear;Stalk_strength	Ear_height;Nitrate;Stalk_strength	0	0	0	0	0	1	0	0	0	0	0	0	0	0	0	0	0	0	0	0	0	0	0	0	0	0	1	private
pan_gene_28459	pan_gene_3726	Stalk_strength	Stalk_strength	0	0	0	0	0	1	0	0	1	0	0	0	0	1	0	0	0	1	0	0	0	0	0	0	0	0	4	dispensable
pan_gene_28459	pan_gene_5440	Stalk_strength	Days_to_anthesis;Stalk_strength;Total_amino_acids	0	0	0	0	0	1	0	0	0	0	0	0	0	0	0	0	0	0	0	0	0	0	0	0	0	0	1	private
pan_gene_28459	pan_gene_584	Stalk_strength	Ratio_of_ear_height_to_total_height;Stalk_strength	0	0	0	0	0	1	0	0	1	0	0	0	0	0	0	0	0	0	0	0	0	0	0	0	0	0	2	dispensable
pan_gene_28459	pan_gene_8286	Stalk_strength	Average_internode_length_(below_ear);Days_to_silk;Photoperiod_growing-degree_days_to_anthesis;Stalk_strength	0	0	0	0	0	1	0	0	1	0	0	0	0	0	0	0	0	1	0	0	0	0	0	0	1	1	5	dispensable
pan_gene_28511	pan_gene_5440	Stalk_strength	Days_to_anthesis;Stalk_strength;Total_amino_acids	0	0	0	0	0	1	0	0	0	0	0	0	0	0	0	0	0	0	0	1	0	0	0	0	0	0	2	dispensable
pan_gene_28529	pan_gene_5440	Stalk_strength	Days_to_anthesis;Stalk_strength;Total_amino_acids	0	0	0	0	0	1	0	0	0	0	1	0	0	0	0	0	0	0	0	0	0	0	0	0	0	0	2	dispensable
pan_gene_28529	pan_gene_5832	Stalk_strength	Stalk_strength	0	0	0	0	0	1	0	0	0	0	0	0	1	0	0	0	1	0	0	0	0	0	0	0	0	0	3	dispensable
pan_gene_28529	pan_gene_8286	Stalk_strength	Average_internode_length_(below_ear);Days_to_silk;Photoperiod_growing-degree_days_to_anthesis;Stalk_strength	0	0	0	0	0	1	1	0	0	0	0	0	0	1	0	0	0	0	0	0	0	0	0	0	0	0	3	dispensable
pan_gene_28954	pan_gene_639	Stalk_strength	Ear_height;Nitrate;Stalk_strength	0	0	0	0	0	1	0	0	0	0	0	0	0	0	0	0	0	0	0	0	0	0	0	0	0	0	1	private
pan_gene_29154	pan_gene_3726	Ear_height;Stalk_strength	Stalk_strength	0	0	0	0	0	1	0	0	1	0	0	0	0	0	0	0	0	0	0	0	0	0	0	0	0	0	2	dispensable
pan_gene_29154	pan_gene_3867	Ear_height;Stalk_strength	Stalk_strength	0	0	0	0	0	1	0	0	0	0	1	0	0	0	0	0	0	1	1	0	0	0	0	0	0	0	4	dispensable
pan_gene_29154	pan_gene_5832	Ear_height;Stalk_strength	Stalk_strength	0	0	0	0	0	1	0	0	1	0	0	0	0	0	0	0	0	0	0	0	0	0	0	0	0	0	2	dispensable
pan_gene_29154	pan_gene_639	Ear_height;Stalk_strength	Ear_height;Nitrate;Stalk_strength	0	0	0	0	0	1	0	0	1	0	0	0	0	0	0	0	0	0	0	0	0	0	0	0	0	0	2	dispensable
pan_gene_29154	pan_gene_8286	Ear_height;Stalk_strength	Average_internode_length_(below_ear);Days_to_silk;Photoperiod_growing-degree_days_to_anthesis;Stalk_strength	0	0	0	0	0	1	0	0	1	0	0	0	0	0	0	0	0	0	0	0	0	0	0	0	0	0	2	dispensable
pan_gene_29359	pan_gene_3726	Stalk_strength	Stalk_strength	0	0	0	0	0	1	0	0	1	0	0	0	0	0	0	0	0	1	1	1	0	0	0	0	0	0	5	dispensable
pan_gene_29359	pan_gene_584	Stalk_strength	Ratio_of_ear_height_to_total_height;Stalk_strength	0	0	0	0	0	1	0	0	1	0	0	0	0	0	0	0	0	0	0	0	0	0	0	0	0	0	2	dispensable
pan_gene_30720	pan_gene_32295	Chlorophyll_B;Leaf_length;Stalk_strength	Stalk_strength	0	0	0	0	0	1	0	0	0	0	0	0	0	0	0	0	0	0	0	0	0	0	0	0	0	0	1	private
pan_gene_30720	pan_gene_4332	Chlorophyll_B;Leaf_length;Stalk_strength	Stalk_strength	0	0	0	0	0	1	0	0	0	0	0	0	0	0	0	0	0	0	0	0	0	0	0	0	0	0	1	private
pan_gene_31137	pan_gene_5300	Stalk_strength	Chlorophyll_A;Glucose;Stalk_strength	0	0	0	0	0	1	0	1	0	0	0	0	1	0	0	0	0	0	0	0	0	0	0	0	0	0	3	dispensable
pan_gene_32295	pan_gene_45955	Stalk_strength	Stalk_strength	0	0	0	0	0	1	0	0	0	0	0	0	0	0	0	0	0	0	0	0	0	0	0	0	0	0	1	private
pan_gene_32548	pan_gene_590	Chlorophyll_B;Ear_row_number;Nitrate;Nodes_above_ear;Plant_height;Stalk_strength	Stalk_strength	0	0	0	0	0	1	0	0	1	0	0	0	0	0	0	0	0	0	0	0	0	0	0	0	0	0	2	dispensable
pan_gene_32562	pan_gene_8791	Height_per_day_(until_flowering);Nodes_per_plant;Stalk_strength;Tassel_length	Stalk_strength	0	0	0	0	0	1	0	0	1	1	0	0	0	0	0	1	1	0	0	0	0	0	0	0	0	0	5	dispensable
pan_gene_32564	pan_gene_9158	Ear_row_number;Stalk_strength;Tassel_length	Anthesis-silking_interval;Glucose;Stalk_strength	0	0	0	0	0	1	0	0	0	0	0	0	0	1	0	0	0	0	0	0	0	0	0	0	0	0	2	dispensable
pan_gene_32584	pan_gene_4540	Average_internode_length_(below_ear);Days_to_silk;Height_above_ear;Plant_height;Stalk_strength	Nodes_to_ear;Photoperiod_Growing-degree_days_to_silk;Stalk_strength	0	0	0	0	0	1	0	0	0	0	0	0	0	0	0	0	0	0	0	0	0	0	0	0	0	0	1	private
pan_gene_32585	pan_gene_4026	Days_to_silk;Plant_height;Stalk_strength	Stalk_strength	0	0	0	0	0	1	0	0	0	0	0	0	0	0	0	0	0	0	0	0	0	0	0	0	0	0	1	private
pan_gene_32585	pan_gene_45955	Days_to_silk;Plant_height;Stalk_strength	Stalk_strength	0	0	0	0	0	1	0	0	0	0	0	0	0	0	0	0	0	0	0	0	0	0	0	0	0	0	1	private
pan_gene_32585	pan_gene_73806	Days_to_silk;Plant_height;Stalk_strength	Stalk_strength	0	0	0	0	0	1	0	0	0	0	0	0	0	0	0	0	0	0	0	0	0	0	0	0	0	0	1	private
pan_gene_32845	pan_gene_4779	Average_internode_length_(whole_plant);Leaf_length;Stalk_strength	Stalk_strength	0	0	0	0	0	1	0	0	1	0	0	0	0	0	0	0	0	0	0	0	0	0	0	0	0	0	2	dispensable
pan_gene_32845	pan_gene_8468	Average_internode_length_(whole_plant);Leaf_length;Stalk_strength	Stalk_strength	0	0	0	0	0	1	0	0	0	0	0	0	0	0	0	0	0	0	0	0	1	0	0	0	0	0	2	dispensable
pan_gene_3726	pan_gene_590	Stalk_strength	Stalk_strength	0	0	0	0	0	1	0	1	1	0	0	1	0	0	0	1	0	1	0	0	1	1	0	0	0	0	8	dispensable
pan_gene_3726	pan_gene_7481	Stalk_strength	Height_above_ear;Ratio_of_ear_height_to_total_height;Stalk_strength	0	0	0	0	0	0	0	0	0	0	0	0	0	0	0	0	0	1	0	0	0	0	0	0	0	0	1	private
pan_gene_3726	pan_gene_7599	Stalk_strength	Ear_height;Northern_Leaf_Blight;Stalk_strength;Starch	0	0	0	0	0	0	0	0	0	0	0	0	0	0	0	0	0	0	0	0	0	0	1	0	0	0	1	private
pan_gene_4026	pan_gene_4537	Stalk_strength	Stalk_strength	0	0	0	0	0	1	0	0	1	0	0	0	0	0	0	0	1	0	1	0	0	1	0	0	0	0	5	dispensable
pan_gene_4026	pan_gene_45955	Stalk_strength	Stalk_strength	0	0	0	0	0	1	0	0	0	0	0	0	0	0	0	0	0	0	0	0	0	0	0	0	0	0	1	private
pan_gene_4026	pan_gene_5832	Stalk_strength	Stalk_strength	0	0	0	0	0	1	0	0	1	0	0	0	0	0	0	0	0	0	0	0	0	0	0	0	0	0	2	dispensable
pan_gene_4026	pan_gene_584	Stalk_strength	Ratio_of_ear_height_to_total_height;Stalk_strength	0	0	0	0	0	1	0	0	1	0	0	0	0	0	0	0	0	0	0	0	0	0	0	0	0	0	2	dispensable
pan_gene_4026	pan_gene_609	Stalk_strength	Ear_height;Nodes_to_ear;Ratio_of_ear_height_to_total_height;Stalk_strength;Tassel_length	0	0	0	0	0	1	1	0	0	0	0	0	0	0	0	0	0	0	0	0	0	0	0	0	0	0	2	dispensable
pan_gene_4026	pan_gene_8286	Stalk_strength	Average_internode_length_(below_ear);Days_to_silk;Photoperiod_growing-degree_days_to_anthesis;Stalk_strength	0	0	0	0	0	1	0	0	1	0	0	0	0	0	0	0	0	0	0	0	0	0	0	0	0	0	2	dispensable
pan_gene_4026	pan_gene_8446	Stalk_strength	Ear_height;Nodes_per_plant;Nodes_to_ear;Stalk_strength;Tassel_branch_number	0	0	0	0	0	1	0	0	0	0	0	0	0	0	0	0	0	0	0	0	0	0	0	0	0	0	1	private
pan_gene_4260	pan_gene_8401	Ratio_of_ear_height_to_total_height;Stalk_strength;Tassel_length	Stalk_strength	0	0	0	0	0	1	0	1	1	0	0	0	1	0	0	0	0	0	0	0	0	0	0	0	0	0	4	dispensable
pan_gene_4332	pan_gene_45955	Stalk_strength	Stalk_strength	0	0	0	0	0	1	0	0	0	0	0	0	0	0	0	0	0	0	0	0	0	0	0	0	0	0	1	private
pan_gene_4332	pan_gene_5832	Stalk_strength	Stalk_strength	0	0	0	0	0	1	0	0	0	0	0	0	0	0	0	0	0	0	0	0	0	0	0	0	0	0	1	private
pan_gene_4332	pan_gene_584	Stalk_strength	Ratio_of_ear_height_to_total_height;Stalk_strength	0	0	0	0	0	1	0	0	0	0	0	0	0	0	0	0	0	0	0	0	0	0	0	0	0	0	1	private
pan_gene_4332	pan_gene_609	Stalk_strength	Ear_height;Nodes_to_ear;Ratio_of_ear_height_to_total_height;Stalk_strength;Tassel_length	0	0	0	0	0	1	0	0	0	0	0	0	0	0	0	0	0	0	0	0	0	0	0	0	0	0	1	private
pan_gene_4332	pan_gene_8286	Stalk_strength	Average_internode_length_(below_ear);Days_to_silk;Photoperiod_growing-degree_days_to_anthesis;Stalk_strength	0	0	0	0	0	1	0	0	0	0	0	0	0	0	0	0	0	0	0	0	0	0	0	0	0	0	1	private
pan_gene_4537	pan_gene_7599	Stalk_strength	Ear_height;Northern_Leaf_Blight;Stalk_strength;Starch	0	0	0	0	0	0	0	0	0	0	0	1	0	0	1	0	0	0	0	0	1	0	1	0	0	0	4	dispensable
pan_gene_4540	pan_gene_5820	Nodes_to_ear;Photoperiod_Growing-degree_days_to_silk;Stalk_strength	Chlorophyll_A;Days_to_anthesis;Days_to_silk;PCA_of_metabolites:_PC2;Stalk_strength;Tassel_branch_number	0	0	0	0	0	0	0	0	0	0	0	1	0	0	0	0	0	0	0	0	0	0	0	0	0	0	1	private
pan_gene_45955	pan_gene_73806	Stalk_strength	Stalk_strength	0	0	0	0	0	1	0	0	0	0	0	0	0	0	0	0	0	0	0	0	0	0	0	0	0	0	1	private
pan_gene_45955	pan_gene_8446	Stalk_strength	Ear_height;Nodes_per_plant;Nodes_to_ear;Stalk_strength;Tassel_branch_number	0	0	0	0	0	1	0	0	0	0	0	0	0	0	0	0	0	0	0	0	0	0	0	0	0	0	1	private
pan_gene_45955	pan_gene_97012	Stalk_strength	Stalk_strength	0	0	0	0	0	1	0	0	0	0	0	0	0	0	0	0	0	0	0	0	0	0	0	0	0	0	1	private
pan_gene_4652	pan_gene_98177	Nodes_above_ear;Stalk_strength	Nodes_to_ear;Stalk_strength	0	0	0	0	0	1	0	0	0	0	0	0	0	0	0	0	0	0	0	0	0	0	0	0	0	0	1	private
pan_gene_4898	pan_gene_7599	Cob_diameter;Stalk_strength	Ear_height;Northern_Leaf_Blight;Stalk_strength;Starch	0	0	0	0	0	0	0	0	0	0	1	0	0	0	1	0	0	0	0	0	1	1	1	0	1	0	6	dispensable
pan_gene_5440	pan_gene_584	Days_to_anthesis;Stalk_strength;Total_amino_acids	Ratio_of_ear_height_to_total_height;Stalk_strength	0	0	0	0	0	1	0	0	0	0	0	0	0	0	0	0	0	0	0	0	0	0	0	0	0	0	1	private
pan_gene_5440	pan_gene_590	Days_to_anthesis;Stalk_strength;Total_amino_acids	Stalk_strength	0	0	0	0	0	1	0	1	0	0	0	0	0	0	0	0	0	1	0	0	1	1	0	0	0	1	6	dispensable
pan_gene_5832	pan_gene_7701	Stalk_strength	Stalk_strength	0	0	0	0	0	0	0	0	0	0	0	0	0	0	0	0	0	1	0	0	0	0	0	0	1	0	2	dispensable
pan_gene_584	pan_gene_64186	Ratio_of_ear_height_to_total_height;Stalk_strength	Average_internode_length_(below_ear);Photoperiod_Growing-degree_days_to_silk;Stalk_strength	0	0	0	0	0	1	0	0	0	0	0	0	0	0	0	0	0	0	0	0	0	0	0	0	0	0	1	private
pan_gene_584	pan_gene_7599	Ratio_of_ear_height_to_total_height;Stalk_strength	Ear_height;Northern_Leaf_Blight;Stalk_strength;Starch	0	0	0	0	0	0	0	0	0	0	0	0	0	0	0	0	0	0	0	0	0	0	1	0	0	0	1	private
pan_gene_590	pan_gene_64186	Stalk_strength	Average_internode_length_(below_ear);Photoperiod_Growing-degree_days_to_silk;Stalk_strength	0	0	0	0	0	1	0	0	0	0	0	0	0	0	0	0	0	0	0	0	0	0	0	0	0	0	1	private
pan_gene_59791	pan_gene_85181	100_Kernel_weight;Days_to_silk;Northern_Leaf_Blight;Stalk_strength	Height_per_day_(until_flowering);Nitrate;Stalk_strength;Tassel_branch_number	0	0	0	0	0	1	0	0	0	0	0	0	0	0	0	0	0	0	0	0	0	0	0	0	0	0	1	private
pan_gene_7701	pan_gene_8286	Stalk_strength	Average_internode_length_(below_ear);Days_to_silk;Photoperiod_growing-degree_days_to_anthesis;Stalk_strength	0	0	0	0	0	0	0	0	0	0	0	0	0	0	0	0	0	1	0	0	0	0	0	0	1	0	2	dispensable
pan_gene_8799	pan_gene_97012	Nodes_to_ear;Stalk_strength	Stalk_strength	0	0	0	0	0	1	0	0	0	0	0	0	0	0	0	0	0	0	0	0	0	0	0	0	0	0	1	private
pan_gene_101676	pan_gene_27710	Ear_row_number;Stalk_strength	Stalk_strength;Tassel_branch_number	0	0	0	0	0	0	1	0	1	0	0	0	1	0	0	0	0	0	0	0	0	0	0	0	1	0	4	dispensable
pan_gene_11505	pan_gene_27715	Anthesis-silking_interval;Stalk_strength	Photoperiod_Growing-degree_days_to_silk;Photoperiod_growing-degree_days_to_anthesis;Stalk_strength;Sucrose	0	0	0	0	0	0	0	0	0	0	0	0	0	0	0	0	0	0	0	0	1	0	0	0	0	0	1	private
pan_gene_11505	pan_gene_32401	Anthesis-silking_interval;Stalk_strength	Stalk_strength	0	0	0	0	0	0	0	0	0	1	0	0	0	0	0	0	0	0	0	0	0	0	0	0	0	0	1	private
pan_gene_11505	pan_gene_4537	Anthesis-silking_interval;Stalk_strength	Stalk_strength	0	0	0	0	0	0	1	0	1	0	0	0	0	0	0	0	0	0	0	0	1	0	0	0	0	0	3	dispensable
pan_gene_11505	pan_gene_7701	Anthesis-silking_interval;Stalk_strength	Stalk_strength	0	0	0	0	0	0	1	0	0	0	0	0	0	1	0	0	0	0	0	0	1	0	0	0	0	0	3	dispensable
pan_gene_11593	pan_gene_4711	Days_to_anthesis;Stalk_strength	Stalk_strength	0	0	0	0	0	0	1	0	0	1	1	0	0	0	0	0	0	1	0	0	0	0	1	0	0	1	6	dispensable
pan_gene_11593	pan_gene_9372	Days_to_anthesis;Stalk_strength	PCA_of_metabolites:_PC2;Stalk_strength;Sucrose	0	0	0	0	0	0	1	1	1	0	0	0	0	0	0	0	0	0	0	0	0	0	0	0	0	0	3	dispensable
pan_gene_11594	pan_gene_27711	Days_to_anthesis;Leaf_width;Stalk_strength	Boxcox-transformed_leaf_angle;Nodes_to_ear;Photoperiod_Growing-degree_days_to_silk;Photoperiod_growing-degree_days_to_anthesis;Stalk_strength;Tassel_branch_number	0	0	0	0	0	0	1	0	0	0	0	0	0	0	0	0	0	0	0	0	0	0	0	0	0	0	1	private
pan_gene_11594	pan_gene_9158	Days_to_anthesis;Leaf_width;Stalk_strength	Anthesis-silking_interval;Glucose;Stalk_strength	0	0	0	0	0	0	1	0	0	0	0	0	0	0	0	0	0	0	0	0	0	0	0	0	0	0	1	private
pan_gene_1225	pan_gene_4711	Stalk_strength	Stalk_strength	0	0	0	0	0	0	1	1	0	0	0	0	0	0	0	0	0	1	0	0	0	0	1	0	1	1	6	dispensable
pan_gene_13561	pan_gene_16569	Stalk_strength	Stalk_strength	0	0	0	0	0	0	0	0	0	0	0	0	0	0	0	0	0	0	0	0	1	0	1	0	0	0	2	dispensable
pan_gene_13561	pan_gene_4026	Stalk_strength	Stalk_strength	0	0	0	0	0	0	1	0	0	1	0	0	0	0	0	0	0	0	1	0	0	0	1	0	0	0	4	dispensable
pan_gene_13561	pan_gene_47146	Stalk_strength	Stalk_strength	0	0	0	0	0	0	1	0	1	0	0	0	0	0	0	0	0	0	1	0	0	0	0	0	0	0	3	dispensable
pan_gene_13561	pan_gene_59791	Stalk_strength	100_Kernel_weight;Days_to_silk;Northern_Leaf_Blight;Stalk_strength	0	0	0	0	0	0	0	0	0	0	0	0	0	0	0	0	0	0	0	0	0	0	1	0	0	0	1	private
pan_gene_13561	pan_gene_609	Stalk_strength	Ear_height;Nodes_to_ear;Ratio_of_ear_height_to_total_height;Stalk_strength;Tassel_length	0	0	0	0	0	0	1	0	0	0	0	0	0	0	0	0	0	0	0	0	0	0	0	0	0	0	1	private
pan_gene_14109	pan_gene_24531	Stalk_strength	Stalk_strength	0	0	0	0	0	0	1	0	0	0	0	0	0	0	0	0	0	0	0	0	0	0	0	0	0	0	1	private
pan_gene_16221	pan_gene_19115	Stalk_strength	Chlorophyll_B;Days_to_anthesis;Stalk_strength	0	0	0	0	0	0	1	0	0	0	0	0	0	0	0	0	0	0	0	0	0	0	1	0	0	0	2	dispensable
pan_gene_16221	pan_gene_28954	Stalk_strength	Stalk_strength	0	0	0	0	0	0	0	0	0	0	0	0	0	0	0	0	0	1	0	0	0	0	0	0	0	0	1	private
pan_gene_16574	pan_gene_23002	Average_internode_length_(above_ear);Average_internode_length_(whole_plant);Stalk_strength	Days_to_anthesis;Days_to_silk;Nodes_per_plant;Stalk_strength	0	0	0	0	0	0	1	0	0	0	0	0	0	0	0	0	0	0	0	0	0	0	0	0	0	0	1	private
pan_gene_16574	pan_gene_4537	Average_internode_length_(above_ear);Average_internode_length_(whole_plant);Stalk_strength	Stalk_strength	0	0	0	0	0	0	1	0	0	0	0	0	0	0	0	0	0	0	0	0	0	0	0	0	0	0	1	private
pan_gene_16574	pan_gene_7701	Average_internode_length_(above_ear);Average_internode_length_(whole_plant);Stalk_strength	Stalk_strength	0	0	0	0	0	0	1	0	0	0	0	0	0	0	0	0	0	0	0	0	0	0	0	0	0	0	1	private
pan_gene_17011	pan_gene_7155	Stalk_strength	Stalk_strength	0	0	0	0	0	0	1	0	0	0	0	0	0	0	0	0	0	0	0	0	0	0	1	0	0	0	2	dispensable
pan_gene_17011	pan_gene_9362	Stalk_strength	Stalk_strength	0	0	0	0	0	0	1	0	0	0	0	0	0	0	0	0	0	0	0	0	0	0	0	0	0	0	1	private
pan_gene_17469	pan_gene_24382	Glucose;Height_per_day_(until_flowering);Stalk_strength	Stalk_strength;Tassel_length;Total_amino_acids	0	0	0	0	0	0	0	0	0	0	0	0	1	0	0	0	0	0	0	0	1	0	0	0	0	0	2	dispensable
pan_gene_17579	pan_gene_24956	Stalk_strength	Days_to_anthesis;Days_to_silk;Stalk_strength	0	0	0	0	0	0	1	1	0	0	0	0	0	0	0	0	0	0	0	0	1	0	1	0	0	0	4	dispensable
pan_gene_17579	pan_gene_30738	Stalk_strength	Average_internode_length_(below_ear);Leaf_width;Stalk_strength;Tassel_length	0	0	0	0	0	0	1	1	0	0	0	0	0	0	0	1	0	0	1	0	1	0	0	0	0	0	5	dispensable
pan_gene_17579	pan_gene_4712	Stalk_strength	Stalk_strength	0	0	0	0	0	0	1	0	1	0	0	0	0	0	0	0	0	0	0	0	1	0	0	0	0	0	3	dispensable
pan_gene_17579	pan_gene_590	Stalk_strength	Stalk_strength	0	0	0	0	0	0	1	1	1	0	0	0	0	0	0	1	0	0	0	0	1	0	1	0	0	0	6	dispensable
pan_gene_19115	pan_gene_590	Chlorophyll_B;Days_to_anthesis;Stalk_strength	Stalk_strength	0	0	0	0	0	0	1	1	1	0	0	0	0	0	0	0	0	0	0	0	0	0	0	0	0	0	3	dispensable
pan_gene_19741	pan_gene_24383	Stalk_strength	Stalk_strength;Tassel_length;Total_amino_acids	0	0	0	0	0	0	1	0	0	0	0	0	0	0	0	0	0	0	0	0	0	0	0	0	0	0	1	private
pan_gene_21238	pan_gene_24518	Stalk_strength	Boxcox-transformed_leaf_angle;Chlorophyll_B;Stalk_strength	0	0	0	0	0	0	1	0	0	0	1	0	0	0	0	0	0	0	0	0	0	0	1	0	0	0	3	dispensable
pan_gene_21238	pan_gene_4834	Stalk_strength	Stalk_strength	0	0	0	0	0	0	1	0	0	0	0	0	0	0	0	0	0	1	0	0	0	0	0	0	0	0	2	dispensable
pan_gene_21641	pan_gene_28630	Leaf_width;Stalk_strength	Stalk_strength	0	0	0	0	0	0	1	0	0	0	0	0	0	0	0	0	0	0	0	0	0	0	0	0	0	0	1	private
pan_gene_23866	pan_gene_32295	Stalk_strength	Stalk_strength	0	0	0	0	0	0	1	0	0	0	0	0	0	0	0	0	0	0	0	0	0	0	0	0	0	0	1	private
pan_gene_24383	pan_gene_32548	Stalk_strength;Tassel_length;Total_amino_acids	Chlorophyll_B;Ear_row_number;Nitrate;Nodes_above_ear;Plant_height;Stalk_strength	0	0	0	0	0	0	1	0	0	0	0	0	0	0	0	0	0	0	0	0	0	0	0	0	0	0	1	private
pan_gene_24383	pan_gene_72213	Stalk_strength;Tassel_length;Total_amino_acids	Chlorophyll_B;Stalk_strength	0	0	0	0	0	0	1	0	0	0	0	0	0	0	0	0	0	0	0	0	0	0	0	0	0	0	1	private
pan_gene_24518	pan_gene_4834	Boxcox-transformed_leaf_angle;Chlorophyll_B;Stalk_strength	Stalk_strength	0	0	0	0	0	0	1	0	0	0	0	0	0	0	0	0	0	0	0	0	0	0	0	0	0	0	1	private
pan_gene_24562	pan_gene_4332	Stalk_strength	Stalk_strength	0	0	0	0	0	0	1	0	0	0	0	0	0	0	0	0	0	0	0	0	0	0	0	0	0	0	1	private
pan_gene_24956	pan_gene_28459	Days_to_anthesis;Days_to_silk;Stalk_strength	Stalk_strength	0	0	0	0	0	0	1	0	1	0	0	1	0	1	0	0	0	0	1	0	0	0	0	0	0	0	5	dispensable
pan_gene_25134	pan_gene_32548	Nodes_to_ear;Stalk_strength	Chlorophyll_B;Ear_row_number;Nitrate;Nodes_above_ear;Plant_height;Stalk_strength	0	0	0	0	0	0	1	0	1	1	0	1	1	0	0	0	1	0	0	0	0	0	0	0	0	1	7	dispensable
pan_gene_26803	pan_gene_4779	Days_to_silk;Stalk_strength	Stalk_strength	0	0	0	0	0	0	1	0	0	0	0	0	0	0	0	0	0	0	0	0	0	0	0	0	0	0	1	private
pan_gene_27704	pan_gene_7701	Chlorophyll_A;Days_to_anthesis;Ratio_of_ear_height_to_total_height;Stalk_strength	Stalk_strength	0	0	0	0	0	0	0	0	0	0	0	0	0	0	0	0	1	0	0	0	0	0	0	0	0	0	1	private
pan_gene_27711	pan_gene_9158	Boxcox-transformed_leaf_angle;Nodes_to_ear;Photoperiod_Growing-degree_days_to_silk;Photoperiod_growing-degree_days_to_anthesis;Stalk_strength;Tassel_branch_number	Anthesis-silking_interval;Glucose;Stalk_strength	0	0	0	0	0	0	1	0	0	1	0	0	0	0	0	0	1	1	0	0	1	0	1	0	1	0	7	dispensable
pan_gene_27715	pan_gene_4026	Photoperiod_Growing-degree_days_to_silk;Photoperiod_growing-degree_days_to_anthesis;Stalk_strength;Sucrose	Stalk_strength	0	0	0	0	0	0	0	0	0	0	0	0	0	0	0	0	1	0	0	0	0	0	0	0	0	0	1	private
pan_gene_28630	pan_gene_8286	Stalk_strength	Average_internode_length_(below_ear);Days_to_silk;Photoperiod_growing-degree_days_to_anthesis;Stalk_strength	0	0	0	0	0	0	1	0	0	0	0	0	0	0	0	0	0	0	0	0	0	0	0	0	0	0	1	private
pan_gene_28635	pan_gene_584	Stalk_strength	Ratio_of_ear_height_to_total_height;Stalk_strength	0	0	0	0	0	0	1	0	0	0	0	0	0	0	0	0	0	0	0	0	0	0	0	0	0	0	1	private
pan_gene_30720	pan_gene_5302	Chlorophyll_B;Leaf_length;Stalk_strength	Stalk_strength	0	0	0	0	0	0	0	0	1	1	1	0	0	0	0	0	0	0	1	0	1	0	0	0	1	0	6	dispensable
pan_gene_4026	pan_gene_4597	Stalk_strength	Stalk_strength	0	0	0	0	0	0	1	0	0	0	0	0	0	0	0	0	0	0	0	0	0	0	0	0	0	0	1	private
pan_gene_4537	pan_gene_4779	Stalk_strength	Stalk_strength	0	0	0	0	0	0	1	0	0	0	0	0	0	0	0	0	0	0	0	0	0	0	0	0	0	0	1	private
pan_gene_48487	pan_gene_48488	Stalk_strength	Days_to_silk;Stalk_strength	0	0	0	0	0	0	1	0	0	0	0	0	0	0	0	0	0	0	0	0	0	0	0	0	0	0	1	private
pan_gene_5302	pan_gene_8311	Stalk_strength	Stalk_strength	0	0	0	0	0	0	1	0	0	0	0	0	0	0	0	0	0	0	0	0	0	0	0	0	0	0	1	private
pan_gene_7155	pan_gene_98177	Stalk_strength	Nodes_to_ear;Stalk_strength	0	0	0	0	0	0	1	0	0	0	0	0	0	0	0	0	0	0	0	0	0	0	0	0	0	0	1	private
pan_gene_7701	pan_gene_9372	Stalk_strength	PCA_of_metabolites:_PC2;Stalk_strength;Sucrose	0	0	0	0	0	0	1	0	0	0	0	0	0	0	0	0	0	0	0	0	0	0	0	0	0	0	1	private
pan_gene_10914	pan_gene_19741	Ratio_of_ear_height_to_total_height;Stalk_strength	Stalk_strength	0	0	0	0	0	0	0	1	0	0	0	0	0	0	0	0	0	0	0	0	0	0	0	0	0	1	2	dispensable
pan_gene_10914	pan_gene_4825	Ratio_of_ear_height_to_total_height;Stalk_strength	Ear_height;Ratio_of_ear_height_to_total_height;Southern_leaf_blight;Stalk_strength	0	0	0	0	0	0	0	1	0	0	0	0	0	0	0	0	0	0	0	0	0	0	0	0	0	0	1	private
pan_gene_11520	pan_gene_28421	Stalk_strength	Stalk_strength	0	0	0	0	0	0	0	1	0	0	0	0	0	0	0	0	0	0	0	0	0	0	0	0	0	0	1	private
pan_gene_11593	pan_gene_25134	Days_to_anthesis;Stalk_strength	Nodes_to_ear;Stalk_strength	0	0	0	0	0	0	0	1	0	0	0	0	0	0	0	0	0	0	0	0	0	0	0	0	0	0	1	private
pan_gene_11593	pan_gene_27715	Days_to_anthesis;Stalk_strength	Photoperiod_Growing-degree_days_to_silk;Photoperiod_growing-degree_days_to_anthesis;Stalk_strength;Sucrose	0	0	0	0	0	0	0	0	0	0	0	0	0	0	0	0	1	0	0	0	0	0	0	0	0	0	1	private
pan_gene_11593	pan_gene_639	Days_to_anthesis;Stalk_strength	Ear_height;Nitrate;Stalk_strength	0	0	0	0	0	0	0	1	1	0	0	0	0	0	0	0	0	0	0	0	0	0	0	0	0	0	2	dispensable
pan_gene_11593	pan_gene_9154	Days_to_anthesis;Stalk_strength	Anthesis-silking_interval;Days_to_silk;Stalk_strength	0	0	0	0	0	0	0	1	0	0	0	0	0	0	0	0	0	0	0	0	0	0	0	0	0	0	1	private
pan_gene_1225	pan_gene_9154	Stalk_strength	Anthesis-silking_interval;Days_to_silk;Stalk_strength	0	0	0	0	0	0	0	1	0	0	0	0	0	0	0	0	0	0	0	0	0	0	0	0	0	0	1	private
pan_gene_12454	pan_gene_571	Leaf_width;Southern_leaf_blight;Stalk_strength	Average_internode_length_(below_ear);Stalk_strength;Sucrose	0	0	0	0	0	0	0	1	0	0	0	0	0	0	0	0	0	0	0	0	0	0	0	0	0	0	1	private
pan_gene_13561	pan_gene_4711	Stalk_strength	Stalk_strength	0	0	0	0	0	0	0	1	0	0	0	0	0	0	0	0	0	0	0	0	0	0	0	0	0	0	1	private
pan_gene_13561	pan_gene_9154	Stalk_strength	Anthesis-silking_interval;Days_to_silk;Stalk_strength	0	0	0	0	0	0	0	1	0	0	0	0	0	0	0	0	0	0	0	0	0	0	0	0	0	0	1	private
pan_gene_14108	pan_gene_3561	Stalk_strength	Average_internode_length_(above_ear);Stalk_strength	0	0	0	0	0	0	0	1	0	0	0	0	0	0	0	0	0	0	0	0	0	0	0	0	0	0	1	private
pan_gene_14109	pan_gene_4644	Stalk_strength	Stalk_strength	0	0	0	0	0	0	0	1	0	0	0	0	0	0	0	0	0	0	0	0	0	0	0	0	0	0	1	private
pan_gene_1549	pan_gene_32845	PCA_of_metabolites:_PC2;Stalk_strength	Average_internode_length_(whole_plant);Leaf_length;Stalk_strength	0	0	0	0	0	0	0	1	0	0	0	0	0	0	0	0	0	0	0	0	0	0	0	0	0	0	1	private
pan_gene_1549	pan_gene_8286	PCA_of_metabolites:_PC2;Stalk_strength	Average_internode_length_(below_ear);Days_to_silk;Photoperiod_growing-degree_days_to_anthesis;Stalk_strength	0	0	0	0	0	0	0	1	0	0	0	0	0	0	0	1	0	0	0	0	0	0	0	0	0	0	2	dispensable
pan_gene_16258	pan_gene_4833	Stalk_strength	Stalk_strength	0	0	0	0	0	0	0	1	0	0	0	0	0	0	0	0	0	0	0	0	0	0	0	0	0	0	1	private
pan_gene_16258	pan_gene_590	Stalk_strength	Stalk_strength	0	0	0	0	0	0	0	1	1	0	0	0	0	0	0	0	0	0	0	0	0	0	0	0	0	0	2	dispensable
pan_gene_16259	pan_gene_27696	Height_above_ear;Height_per_day_(until_flowering);Plant_height;Stalk_strength	Average_internode_length_(below_ear);Stalk_strength;Tassel_branch_number	0	0	0	0	0	0	0	1	1	0	0	0	0	0	0	0	0	0	0	0	0	1	0	0	0	0	3	dispensable
pan_gene_16259	pan_gene_30738	Height_above_ear;Height_per_day_(until_flowering);Plant_height;Stalk_strength	Average_internode_length_(below_ear);Leaf_width;Stalk_strength;Tassel_length	0	0	0	0	0	0	0	1	0	1	0	0	0	0	0	0	0	0	0	0	0	0	0	0	0	0	2	dispensable
pan_gene_16259	pan_gene_98122	Height_above_ear;Height_per_day_(until_flowering);Plant_height;Stalk_strength	Average_internode_length_(below_ear);Average_internode_length_(whole_plant);Days_to_silk;Plant_height;Ratio_of_ear_height_to_total_height;Stalk_strength	0	0	0	0	0	0	0	1	0	0	0	0	0	0	0	0	0	0	0	0	0	0	0	0	0	0	1	private
pan_gene_16675	pan_gene_32295	Stalk_strength	Stalk_strength	0	0	0	0	0	0	0	1	0	0	0	0	0	0	0	0	0	0	0	0	0	0	0	0	0	0	1	private
pan_gene_16710	pan_gene_7267	Stalk_strength	Stalk_strength	0	0	0	0	0	0	0	0	0	0	0	0	0	0	0	0	0	0	0	1	0	0	0	0	0	0	1	private
pan_gene_17011	pan_gene_19112	Stalk_strength	Stalk_strength	0	0	0	0	0	0	0	1	0	0	0	0	0	0	0	0	0	0	0	0	0	0	0	0	0	0	1	private
pan_gene_17579	pan_gene_27696	Stalk_strength	Average_internode_length_(below_ear);Stalk_strength;Tassel_branch_number	0	0	0	0	0	0	0	1	1	0	0	0	0	0	0	0	0	0	0	0	0	0	0	0	0	0	2	dispensable
pan_gene_17579	pan_gene_584	Stalk_strength	Ratio_of_ear_height_to_total_height;Stalk_strength	0	0	0	0	0	0	0	1	0	0	0	0	0	0	0	0	0	0	0	0	1	0	1	0	0	0	3	dispensable
pan_gene_17579	pan_gene_98122	Stalk_strength	Average_internode_length_(below_ear);Average_internode_length_(whole_plant);Days_to_silk;Plant_height;Ratio_of_ear_height_to_total_height;Stalk_strength	0	0	0	0	0	0	0	1	0	0	0	0	0	0	0	0	0	0	0	0	0	0	0	0	0	0	1	private
pan_gene_17614	pan_gene_8286	Nitrate;Stalk_strength	Average_internode_length_(below_ear);Days_to_silk;Photoperiod_growing-degree_days_to_anthesis;Stalk_strength	0	0	0	0	0	0	0	0	0	0	0	1	0	0	0	1	0	0	0	0	0	0	0	0	0	0	2	dispensable
pan_gene_18457	pan_gene_24956	Stalk_strength	Days_to_anthesis;Days_to_silk;Stalk_strength	0	0	0	0	0	0	0	1	0	0	0	0	0	0	0	0	0	0	0	0	0	0	0	0	0	0	1	private
pan_gene_18457	pan_gene_27696	Stalk_strength	Average_internode_length_(below_ear);Stalk_strength;Tassel_branch_number	0	0	0	0	0	0	0	1	0	0	0	0	0	0	0	0	0	0	0	0	0	0	0	0	0	0	1	private
pan_gene_18457	pan_gene_4778	Stalk_strength	Chlorophyll_B;Stalk_strength	0	0	0	0	0	0	0	1	0	0	0	0	0	0	0	0	0	0	0	0	0	0	0	0	0	0	1	private
pan_gene_18457	pan_gene_590	Stalk_strength	Stalk_strength	0	0	0	0	0	0	0	1	0	0	0	0	0	0	0	0	0	0	0	0	0	0	0	0	0	0	1	private
pan_gene_19112	pan_gene_98177	Stalk_strength	Nodes_to_ear;Stalk_strength	0	0	0	0	0	0	0	1	0	0	0	0	0	0	0	0	0	0	0	0	0	0	0	0	0	0	1	private
pan_gene_19115	pan_gene_8396	Chlorophyll_B;Days_to_anthesis;Stalk_strength	Days_to_anthesis;Ear_height;Height_per_day_(until_flowering);Plant_height;Stalk_strength	0	0	0	0	0	0	0	1	1	0	0	0	0	1	0	0	0	0	0	0	1	0	0	0	0	0	4	dispensable
pan_gene_19350	pan_gene_4537	Stalk_strength	Stalk_strength	0	0	0	0	0	0	0	0	0	0	0	0	1	0	0	0	0	0	0	0	0	0	0	0	0	0	1	private
pan_gene_19741	pan_gene_24956	Stalk_strength	Days_to_anthesis;Days_to_silk;Stalk_strength	0	0	0	0	0	0	0	1	0	0	0	0	0	0	0	0	0	0	0	0	0	0	0	0	0	0	1	private
pan_gene_20641	pan_gene_25132	Height_per_day_(until_flowering);Plant_height;Stalk_strength;Tassel_branch_number	Nodes_to_ear;Stalk_strength	0	0	0	0	0	0	0	1	0	0	0	0	0	0	0	0	0	0	0	0	0	0	0	0	0	0	1	private
pan_gene_20641	pan_gene_9158	Height_per_day_(until_flowering);Plant_height;Stalk_strength;Tassel_branch_number	Anthesis-silking_interval;Glucose;Stalk_strength	0	0	0	0	0	0	0	1	0	0	0	0	0	0	0	0	0	0	0	0	0	0	0	0	0	0	1	private
pan_gene_20845	pan_gene_20862	Stalk_strength;Total_amino_acids	Stalk_strength	0	0	0	0	0	0	0	1	0	0	0	0	0	0	0	0	0	0	0	0	0	0	0	0	0	0	1	private
pan_gene_20845	pan_gene_27696	Stalk_strength;Total_amino_acids	Average_internode_length_(below_ear);Stalk_strength;Tassel_branch_number	0	0	0	0	0	0	0	1	0	0	0	0	0	0	0	0	0	0	0	0	0	0	0	0	0	0	1	private
pan_gene_20845	pan_gene_8286	Stalk_strength;Total_amino_acids	Average_internode_length_(below_ear);Days_to_silk;Photoperiod_growing-degree_days_to_anthesis;Stalk_strength	0	0	0	0	0	0	0	1	0	0	0	0	0	0	0	0	0	0	0	0	0	0	0	0	0	0	1	private
pan_gene_20869	pan_gene_4778	Stalk_strength	Chlorophyll_B;Stalk_strength	0	0	0	0	0	0	0	1	0	0	0	0	0	0	0	0	0	0	0	0	0	0	0	0	0	0	1	private
pan_gene_21238	pan_gene_28421	Stalk_strength	Stalk_strength	0	0	0	0	0	0	0	1	0	0	0	0	0	0	0	0	0	0	0	0	0	0	0	0	0	0	1	private
pan_gene_21641	pan_gene_32295	Leaf_width;Stalk_strength	Stalk_strength	0	0	0	0	0	0	0	1	0	1	0	0	0	0	1	0	0	0	0	0	0	1	0	0	0	0	4	dispensable
pan_gene_22397	pan_gene_27696	Days_to_anthesis;Days_to_silk;Stalk_strength	Average_internode_length_(below_ear);Stalk_strength;Tassel_branch_number	0	0	0	0	0	0	0	1	0	0	0	0	0	0	0	0	0	0	0	0	0	1	0	0	0	0	2	dispensable
pan_gene_22397	pan_gene_4597	Days_to_anthesis;Days_to_silk;Stalk_strength	Stalk_strength	0	0	0	0	0	0	0	1	0	0	0	0	0	0	0	0	0	0	0	1	1	0	1	0	0	0	4	dispensable
pan_gene_22397	pan_gene_4712	Days_to_anthesis;Days_to_silk;Stalk_strength	Stalk_strength	0	0	0	0	0	0	0	1	0	0	0	0	1	0	0	0	0	0	0	0	0	0	0	0	0	0	2	dispensable
pan_gene_22665	pan_gene_5440	Leaf_width;Stalk_strength	Days_to_anthesis;Stalk_strength;Total_amino_acids	0	0	0	0	0	0	0	0	0	0	0	0	0	0	1	0	0	0	0	0	0	0	0	0	0	0	1	private
pan_gene_23002	pan_gene_4644	Days_to_anthesis;Days_to_silk;Nodes_per_plant;Stalk_strength	Stalk_strength	0	0	0	0	0	0	0	1	0	0	0	0	0	0	0	0	0	0	0	0	0	0	0	0	0	0	1	private
pan_gene_23002	pan_gene_5440	Days_to_anthesis;Days_to_silk;Nodes_per_plant;Stalk_strength	Days_to_anthesis;Stalk_strength;Total_amino_acids	0	0	0	0	0	0	0	1	0	1	1	0	0	0	1	1	0	0	0	0	0	0	1	0	0	0	6	dispensable
pan_gene_23002	pan_gene_98122	Days_to_anthesis;Days_to_silk;Nodes_per_plant;Stalk_strength	Average_internode_length_(below_ear);Average_internode_length_(whole_plant);Days_to_silk;Plant_height;Ratio_of_ear_height_to_total_height;Stalk_strength	0	0	0	0	0	0	0	1	0	0	0	0	0	0	0	1	0	0	0	0	0	0	0	0	0	0	2	dispensable
pan_gene_24383	pan_gene_4825	Stalk_strength;Tassel_length;Total_amino_acids	Ear_height;Ratio_of_ear_height_to_total_height;Southern_leaf_blight;Stalk_strength	0	0	0	0	0	0	0	1	0	0	0	0	0	0	0	0	0	0	0	0	0	0	0	0	0	0	1	private
pan_gene_24531	pan_gene_4778	Stalk_strength	Chlorophyll_B;Stalk_strength	0	0	0	0	0	0	0	1	0	0	0	0	0	0	0	0	0	0	0	0	0	0	0	0	0	0	1	private
pan_gene_24538	pan_gene_4192	Leaf_length;Leaf_width;Stalk_strength;Tassel_branch_number	Stalk_strength	0	0	0	0	0	0	0	1	0	0	0	0	0	0	0	0	0	0	0	0	0	0	0	0	0	0	1	private
pan_gene_24560	pan_gene_25134	Chlorophyll_B;Stalk_strength	Nodes_to_ear;Stalk_strength	0	0	0	0	0	0	0	1	1	0	0	0	0	0	0	0	0	0	0	0	0	0	0	0	0	0	2	dispensable
pan_gene_24560	pan_gene_4597	Chlorophyll_B;Stalk_strength	Stalk_strength	0	0	0	0	0	0	0	1	0	0	0	0	0	0	0	0	0	0	0	0	0	0	1	0	0	0	2	dispensable
pan_gene_24560	pan_gene_9154	Chlorophyll_B;Stalk_strength	Anthesis-silking_interval;Days_to_silk;Stalk_strength	0	0	0	0	0	0	0	1	0	0	0	0	0	0	0	0	0	0	0	0	0	0	0	0	0	0	1	private
pan_gene_24562	pan_gene_27684	Stalk_strength	Stalk_strength	0	0	0	0	0	0	0	1	0	0	0	0	0	0	0	0	0	0	0	0	0	0	0	0	0	0	1	private
pan_gene_24562	pan_gene_28630	Stalk_strength	Stalk_strength	0	0	0	0	0	0	0	1	0	0	0	0	0	0	0	0	0	0	0	0	0	0	0	0	0	0	1	private
pan_gene_24562	pan_gene_32295	Stalk_strength	Stalk_strength	0	0	0	0	0	0	0	1	0	0	0	0	0	1	0	0	0	0	0	0	0	0	0	0	0	0	2	dispensable
pan_gene_24941	pan_gene_590	Stalk_strength;Tassel_branch_number	Stalk_strength	0	0	0	0	0	0	0	1	0	0	0	0	0	0	0	0	0	0	0	0	0	1	0	0	0	0	2	dispensable
pan_gene_24956	pan_gene_32565	Days_to_anthesis;Days_to_silk;Stalk_strength	Ear_row_number;Stalk_strength;Tassel_length	0	0	0	0	0	0	0	1	0	1	0	0	0	0	0	0	0	0	1	0	0	0	1	0	0	0	4	dispensable
pan_gene_24956	pan_gene_4833	Days_to_anthesis;Days_to_silk;Stalk_strength	Stalk_strength	0	0	0	0	0	0	0	1	1	0	0	0	0	0	0	0	0	0	0	0	0	0	1	0	0	0	3	dispensable
pan_gene_24956	pan_gene_8396	Days_to_anthesis;Days_to_silk;Stalk_strength	Days_to_anthesis;Ear_height;Height_per_day_(until_flowering);Plant_height;Stalk_strength	0	0	0	0	0	0	0	1	0	0	0	0	0	0	0	0	0	0	0	0	0	0	0	0	0	0	1	private
pan_gene_25072	pan_gene_590	Stalk_strength	Stalk_strength	0	0	0	0	0	0	0	1	1	0	0	0	0	0	0	0	0	0	0	0	0	0	0	0	0	0	2	dispensable
pan_gene_25132	pan_gene_5441	Nodes_to_ear;Stalk_strength	Stalk_strength;Tassel_branch_number	0	0	0	0	0	0	0	1	0	0	0	0	0	0	0	1	0	1	0	0	0	0	0	0	0	0	3	dispensable
pan_gene_25132	pan_gene_9158	Nodes_to_ear;Stalk_strength	Anthesis-silking_interval;Glucose;Stalk_strength	0	0	0	0	0	0	0	1	0	0	0	0	0	0	0	0	0	0	0	0	0	0	0	0	0	0	1	private
pan_gene_25134	pan_gene_4026	Nodes_to_ear;Stalk_strength	Stalk_strength	0	0	0	0	0	0	0	1	1	0	0	0	0	0	0	0	0	0	0	0	0	0	0	0	0	0	2	dispensable
pan_gene_25134	pan_gene_4597	Nodes_to_ear;Stalk_strength	Stalk_strength	0	0	0	0	0	0	0	1	0	0	0	0	0	0	0	0	0	0	0	0	0	0	0	0	0	0	1	private
pan_gene_25254	pan_gene_7397	Nodes_above_ear;Stalk_strength	Stalk_strength	0	0	0	0	0	0	0	1	0	0	0	0	0	0	0	0	0	0	0	0	0	0	0	0	0	0	1	private
pan_gene_26788	pan_gene_32562	Days_to_anthesis;Stalk_strength	Height_per_day_(until_flowering);Nodes_per_plant;Stalk_strength;Tassel_length	0	0	0	0	0	0	0	1	0	0	0	0	0	0	0	0	0	0	0	0	0	1	0	0	0	0	2	dispensable
pan_gene_26803	pan_gene_639	Days_to_silk;Stalk_strength	Ear_height;Nitrate;Stalk_strength	0	0	0	0	0	0	0	1	1	0	0	0	0	0	0	0	0	0	0	0	0	0	0	0	0	0	2	dispensable
pan_gene_27662	pan_gene_4491	Height_above_ear;Stalk_strength	Stalk_strength	0	0	0	0	0	0	0	1	0	1	0	0	0	0	0	0	1	0	0	0	0	0	0	0	0	0	3	dispensable
pan_gene_27684	pan_gene_28630	Stalk_strength	Stalk_strength	0	0	0	0	0	0	0	1	0	0	0	0	0	0	0	0	0	0	0	0	0	0	0	0	0	0	1	private
pan_gene_27696	pan_gene_30738	Average_internode_length_(below_ear);Stalk_strength;Tassel_branch_number	Average_internode_length_(below_ear);Leaf_width;Stalk_strength;Tassel_length	0	0	0	0	0	0	0	1	0	0	0	0	0	0	0	0	0	0	0	0	0	0	0	0	0	0	1	private
pan_gene_27696	pan_gene_4537	Average_internode_length_(below_ear);Stalk_strength;Tassel_branch_number	Stalk_strength	0	0	0	0	0	0	0	1	0	0	0	0	0	0	0	0	0	0	0	0	0	1	0	0	0	0	2	dispensable
pan_gene_27696	pan_gene_590	Average_internode_length_(below_ear);Stalk_strength;Tassel_branch_number	Stalk_strength	0	0	0	0	0	0	0	1	1	0	1	0	0	0	0	0	0	0	1	0	0	1	0	0	0	0	5	dispensable
pan_gene_27696	pan_gene_98122	Average_internode_length_(below_ear);Stalk_strength;Tassel_branch_number	Average_internode_length_(below_ear);Average_internode_length_(whole_plant);Days_to_silk;Plant_height;Ratio_of_ear_height_to_total_height;Stalk_strength	0	0	0	0	0	0	0	1	0	0	0	0	0	0	0	1	0	0	0	0	0	0	0	0	0	0	2	dispensable
pan_gene_27702	pan_gene_5302	Height_above_ear;PCA_of_metabolites:_PC2;Plant_height;Stalk_strength;Starch	Stalk_strength	0	0	0	0	0	0	0	1	0	0	0	0	0	0	0	0	0	0	0	0	0	0	0	0	0	0	1	private
pan_gene_27711	pan_gene_8790	Boxcox-transformed_leaf_angle;Nodes_to_ear;Photoperiod_Growing-degree_days_to_silk;Photoperiod_growing-degree_days_to_anthesis;Stalk_strength;Tassel_branch_number	Stalk_strength	0	0	0	0	0	0	0	1	0	0	0	0	0	0	0	0	0	0	0	0	0	0	0	0	0	0	1	private
pan_gene_27754	pan_gene_7267	Average_internode_length_(below_ear);Ear_height;Photoperiod_Growing-degree_days_to_silk;Photoperiod_growing-degree_days_to_anthesis;Ratio_of_ear_height_to_total_height;Southern_leaf_blight;Stalk_strength;Starch	Stalk_strength	0	0	0	0	0	0	0	0	0	0	0	0	0	0	0	0	0	0	0	0	0	0	0	0	0	1	1	private
pan_gene_28421	pan_gene_31019	Stalk_strength	Stalk_strength	0	0	0	0	0	0	0	1	1	0	0	0	0	0	0	0	0	0	0	0	0	0	0	0	0	0	2	dispensable
pan_gene_28436	pan_gene_8396	Nodes_to_ear;Stalk_strength	Days_to_anthesis;Ear_height;Height_per_day_(until_flowering);Plant_height;Stalk_strength	0	0	0	0	0	0	0	1	0	0	0	0	0	0	0	0	0	0	0	0	0	0	0	1	0	0	2	dispensable
pan_gene_28511	pan_gene_4597	Stalk_strength	Stalk_strength	0	0	0	0	0	0	0	1	0	0	0	0	0	0	0	0	0	0	0	0	1	0	1	0	0	0	3	dispensable
pan_gene_28630	pan_gene_32295	Stalk_strength	Stalk_strength	0	0	0	0	0	0	0	1	0	0	0	0	0	0	0	0	0	0	1	0	0	0	0	0	0	0	2	dispensable
pan_gene_28630	pan_gene_4597	Stalk_strength	Stalk_strength	0	0	0	0	0	0	0	1	0	0	0	0	0	0	0	0	0	0	0	0	0	0	0	0	0	0	1	private
pan_gene_28954	pan_gene_8396	Stalk_strength	Days_to_anthesis;Ear_height;Height_per_day_(until_flowering);Plant_height;Stalk_strength	0	0	0	0	0	0	0	0	0	0	0	0	0	0	0	0	0	0	0	0	0	0	0	1	0	0	1	private
pan_gene_30738	pan_gene_32548	Average_internode_length_(below_ear);Leaf_width;Stalk_strength;Tassel_length	Chlorophyll_B;Ear_row_number;Nitrate;Nodes_above_ear;Plant_height;Stalk_strength	0	0	0	0	0	0	0	1	0	0	0	0	0	0	0	0	0	0	0	0	0	0	0	0	0	0	1	private
pan_gene_30738	pan_gene_584	Average_internode_length_(below_ear);Leaf_width;Stalk_strength;Tassel_length	Ratio_of_ear_height_to_total_height;Stalk_strength	0	0	0	0	0	0	0	1	0	0	0	0	1	0	0	0	0	0	0	0	1	0	0	0	0	0	3	dispensable
pan_gene_30738	pan_gene_590	Average_internode_length_(below_ear);Leaf_width;Stalk_strength;Tassel_length	Stalk_strength	0	0	0	0	0	0	0	1	0	0	0	0	0	0	0	1	0	0	0	0	0	0	0	0	0	0	2	dispensable
pan_gene_30738	pan_gene_98122	Average_internode_length_(below_ear);Leaf_width;Stalk_strength;Tassel_length	Average_internode_length_(below_ear);Average_internode_length_(whole_plant);Days_to_silk;Plant_height;Ratio_of_ear_height_to_total_height;Stalk_strength	0	0	0	0	0	0	0	1	0	0	0	0	0	0	0	0	0	0	0	0	0	0	0	0	0	0	1	private
pan_gene_31019	pan_gene_590	Stalk_strength	Stalk_strength	0	0	0	0	0	0	0	1	0	0	0	0	1	0	0	0	0	0	0	0	1	0	0	1	0	0	4	dispensable
pan_gene_31019	pan_gene_8396	Stalk_strength	Days_to_anthesis;Ear_height;Height_per_day_(until_flowering);Plant_height;Stalk_strength	0	0	0	0	0	0	0	1	1	0	0	0	0	0	0	0	0	0	0	0	1	0	0	0	0	0	3	dispensable
pan_gene_32295	pan_gene_3867	Stalk_strength	Stalk_strength	0	0	0	0	0	0	0	1	0	0	0	0	0	0	0	0	0	0	0	0	0	1	0	0	0	0	2	dispensable
pan_gene_32564	pan_gene_3561	Ear_row_number;Stalk_strength;Tassel_length	Average_internode_length_(above_ear);Stalk_strength	0	0	0	0	0	0	0	1	0	0	0	0	0	0	0	0	0	0	0	0	0	0	0	0	0	0	1	private
pan_gene_32564	pan_gene_4825	Ear_row_number;Stalk_strength;Tassel_length	Ear_height;Ratio_of_ear_height_to_total_height;Southern_leaf_blight;Stalk_strength	0	0	0	0	0	0	0	1	0	0	0	0	0	0	0	0	0	0	0	0	0	0	0	0	0	0	1	private
pan_gene_32585	pan_gene_8799	Days_to_silk;Plant_height;Stalk_strength	Nodes_to_ear;Stalk_strength	0	0	0	0	0	0	0	1	0	0	0	0	0	0	0	0	0	0	0	0	0	0	0	0	0	0	1	private
pan_gene_3867	pan_gene_4597	Stalk_strength	Stalk_strength	0	0	0	0	0	0	0	1	0	0	0	0	0	0	0	0	0	0	0	0	0	0	0	0	0	0	1	private
pan_gene_4026	pan_gene_9154	Stalk_strength	Anthesis-silking_interval;Days_to_silk;Stalk_strength	0	0	0	0	0	0	0	1	0	0	0	0	0	0	0	0	0	0	0	0	0	0	0	0	0	0	1	private
pan_gene_4332	pan_gene_67752	Stalk_strength	Glucose;Southern_leaf_blight;Stalk_strength	0	0	0	0	0	0	0	1	0	0	0	0	0	0	0	0	0	0	0	0	0	0	0	0	0	0	1	private
pan_gene_4492	pan_gene_5300	Stalk_strength	Chlorophyll_A;Glucose;Stalk_strength	0	0	0	0	0	0	0	1	0	0	0	0	0	0	0	0	0	0	0	0	0	0	0	0	0	0	1	private
pan_gene_4492	pan_gene_7397	Stalk_strength	Stalk_strength	0	0	0	0	0	0	0	1	0	0	0	0	0	1	0	0	0	0	0	0	0	0	0	0	0	0	2	dispensable
pan_gene_4597	pan_gene_5832	Stalk_strength	Stalk_strength	0	0	0	0	0	0	0	1	0	0	0	0	0	0	0	0	0	0	0	0	0	0	0	0	0	0	1	private
pan_gene_4597	pan_gene_9372	Stalk_strength	PCA_of_metabolites:_PC2;Stalk_strength;Sucrose	0	0	0	0	0	0	0	1	0	0	0	0	0	0	0	0	0	0	0	0	0	0	0	0	0	0	1	private
pan_gene_4711	pan_gene_9154	Stalk_strength	Anthesis-silking_interval;Days_to_silk;Stalk_strength	0	0	0	0	0	0	0	1	0	0	0	0	0	0	0	0	0	0	0	0	0	0	0	0	0	0	1	private
pan_gene_4712	pan_gene_4898	Stalk_strength	Cob_diameter;Stalk_strength	0	0	0	0	0	0	0	1	0	0	0	0	0	0	0	0	0	0	0	0	0	0	0	0	0	0	1	private
pan_gene_4712	pan_gene_590	Stalk_strength	Stalk_strength	0	0	0	0	0	0	0	1	0	0	0	0	0	0	0	0	0	0	0	0	0	0	0	0	0	0	1	private
pan_gene_50321	pan_gene_67752	Southern_leaf_blight;Stalk_strength	Glucose;Southern_leaf_blight;Stalk_strength	0	0	0	0	0	0	0	1	0	0	0	0	0	0	0	0	1	0	0	0	0	0	0	0	0	0	2	dispensable
pan_gene_5441	pan_gene_8053	Stalk_strength;Tassel_branch_number	Days_to_silk;Stalk_strength	0	0	0	0	0	0	0	1	1	1	0	0	0	0	0	0	0	0	1	0	0	0	1	0	0	0	5	dispensable
pan_gene_590	pan_gene_8396	Stalk_strength	Days_to_anthesis;Ear_height;Height_per_day_(until_flowering);Plant_height;Stalk_strength	0	0	0	0	0	0	0	1	0	0	0	0	0	0	0	0	0	0	0	0	0	0	0	0	0	0	1	private
pan_gene_59791	pan_gene_64186	100_Kernel_weight;Days_to_silk;Northern_Leaf_Blight;Stalk_strength	Average_internode_length_(below_ear);Photoperiod_Growing-degree_days_to_silk;Stalk_strength	0	0	0	0	0	0	0	0	0	0	0	0	0	0	0	0	0	0	0	0	0	0	1	0	0	0	1	private
pan_gene_59791	pan_gene_67752	100_Kernel_weight;Days_to_silk;Northern_Leaf_Blight;Stalk_strength	Glucose;Southern_leaf_blight;Stalk_strength	0	0	0	0	0	0	0	1	0	0	0	0	0	0	0	0	0	0	0	0	0	0	0	0	0	0	1	private
pan_gene_67752	pan_gene_8799	Glucose;Southern_leaf_blight;Stalk_strength	Nodes_to_ear;Stalk_strength	0	0	0	0	0	0	0	1	0	0	0	0	0	0	0	0	0	0	0	0	0	0	0	0	0	0	1	private
pan_gene_7397	pan_gene_8024	Stalk_strength	Height_above_ear;Stalk_strength	0	0	0	0	0	0	0	0	0	0	0	0	0	0	0	0	0	1	0	0	0	0	0	0	0	0	1	private
pan_gene_101676	pan_gene_11592	Ear_row_number;Stalk_strength	Stalk_strength	0	0	0	0	0	0	0	0	1	0	0	0	0	0	0	0	0	0	0	0	0	0	0	0	0	0	1	private
pan_gene_101676	pan_gene_15788	Ear_row_number;Stalk_strength	Stalk_strength	0	0	0	0	0	0	0	0	1	0	0	0	0	0	0	0	0	0	0	0	0	0	0	0	0	0	1	private
pan_gene_10914	pan_gene_9132	Ratio_of_ear_height_to_total_height;Stalk_strength	Anthesis-silking_interval;Days_to_anthesis;Ear_height;Glucose;Leaf_length;Southern_leaf_blight;Stalk_strength	0	0	0	0	0	0	0	0	1	0	0	0	0	0	0	0	0	0	0	0	0	0	0	0	0	0	1	private
pan_gene_11049	pan_gene_16242	Nodes_above_ear;Stalk_strength	Ear_row_number;Height_per_day_(until_flowering);Nodes_above_ear;Nodes_per_plant;Stalk_strength	0	0	0	0	0	0	0	0	1	0	0	0	0	0	0	0	0	0	0	0	0	0	0	0	0	0	1	private
pan_gene_11049	pan_gene_8396	Nodes_above_ear;Stalk_strength	Days_to_anthesis;Ear_height;Height_per_day_(until_flowering);Plant_height;Stalk_strength	0	0	0	0	0	0	0	0	1	0	1	0	1	0	0	0	0	0	0	0	1	0	0	1	0	1	6	dispensable
pan_gene_11505	pan_gene_13561	Anthesis-silking_interval;Stalk_strength	Stalk_strength	0	0	0	0	0	0	0	0	1	0	0	0	0	0	0	0	0	0	0	0	0	0	0	0	0	0	1	private
pan_gene_11505	pan_gene_16259	Anthesis-silking_interval;Stalk_strength	Height_above_ear;Height_per_day_(until_flowering);Plant_height;Stalk_strength	0	0	0	0	0	0	0	0	1	0	0	0	0	0	0	0	0	0	0	0	0	0	0	0	0	0	1	private
pan_gene_11505	pan_gene_22397	Anthesis-silking_interval;Stalk_strength	Days_to_anthesis;Days_to_silk;Stalk_strength	0	0	0	0	0	0	0	0	1	0	1	0	0	0	0	0	0	1	0	0	0	0	0	0	0	0	3	dispensable
pan_gene_11505	pan_gene_28511	Anthesis-silking_interval;Stalk_strength	Stalk_strength	0	0	0	0	0	0	0	0	1	0	1	0	0	0	0	0	0	0	0	0	1	0	1	0	0	0	4	dispensable
pan_gene_11505	pan_gene_32845	Anthesis-silking_interval;Stalk_strength	Average_internode_length_(whole_plant);Leaf_length;Stalk_strength	0	0	0	0	0	0	0	0	1	0	0	0	0	0	0	0	0	0	0	0	0	0	0	0	0	0	1	private
pan_gene_11505	pan_gene_3726	Anthesis-silking_interval;Stalk_strength	Stalk_strength	0	0	0	0	0	0	0	0	1	0	0	0	0	0	0	0	0	0	0	0	0	0	0	0	0	0	1	private
pan_gene_11505	pan_gene_5832	Anthesis-silking_interval;Stalk_strength	Stalk_strength	0	0	0	0	0	0	0	0	1	0	0	0	0	0	0	0	0	0	0	0	0	0	0	0	0	0	1	private
pan_gene_11505	pan_gene_8286	Anthesis-silking_interval;Stalk_strength	Average_internode_length_(below_ear);Days_to_silk;Photoperiod_growing-degree_days_to_anthesis;Stalk_strength	0	0	0	0	0	0	0	0	1	0	0	0	0	0	0	0	0	0	0	0	0	0	0	0	0	0	1	private
pan_gene_11505	pan_gene_88947	Anthesis-silking_interval;Stalk_strength	Stalk_strength	0	0	0	0	0	0	0	0	1	0	0	0	0	0	0	0	0	0	0	0	0	0	0	0	0	0	1	private
pan_gene_11520	pan_gene_13561	Stalk_strength	Stalk_strength	0	0	0	0	0	0	0	0	1	0	0	0	0	0	0	0	0	0	0	0	0	0	0	0	0	0	1	private
pan_gene_11520	pan_gene_25134	Stalk_strength	Nodes_to_ear;Stalk_strength	0	0	0	0	0	0	0	0	1	0	0	0	0	0	0	0	0	0	0	0	0	0	0	0	0	0	1	private
pan_gene_11520	pan_gene_4712	Stalk_strength	Stalk_strength	0	0	0	0	0	0	0	0	1	0	0	0	1	0	0	1	0	0	0	0	0	0	0	0	0	0	3	dispensable
pan_gene_11592	pan_gene_27710	Stalk_strength	Stalk_strength;Tassel_branch_number	0	0	0	0	0	0	0	0	1	0	0	0	0	0	0	0	0	0	0	0	0	0	0	0	0	0	1	private
pan_gene_11593	pan_gene_22397	Days_to_anthesis;Stalk_strength	Days_to_anthesis;Days_to_silk;Stalk_strength	0	0	0	0	0	0	0	0	1	0	1	0	0	1	0	0	0	1	0	0	0	0	1	0	0	0	5	dispensable
pan_gene_11593	pan_gene_4537	Days_to_anthesis;Stalk_strength	Stalk_strength	0	0	0	0	0	0	0	0	1	0	0	0	0	0	0	0	0	0	0	0	0	0	0	0	0	0	1	private
pan_gene_11598	pan_gene_20845	Average_internode_length_(above_ear);Days_to_anthesis;Days_to_silk;Malate;Nodes_to_ear;Stalk_strength	Stalk_strength;Total_amino_acids	0	0	0	0	0	0	0	0	1	0	0	0	0	0	0	0	0	0	0	0	0	0	0	0	0	0	1	private
pan_gene_11598	pan_gene_24958	Average_internode_length_(above_ear);Days_to_anthesis;Days_to_silk;Malate;Nodes_to_ear;Stalk_strength	Days_to_silk;Glutamate;Stalk_strength	0	0	0	0	0	0	0	0	1	0	0	0	0	0	0	0	0	0	0	0	0	0	0	0	0	0	1	private
pan_gene_11598	pan_gene_4192	Average_internode_length_(above_ear);Days_to_anthesis;Days_to_silk;Malate;Nodes_to_ear;Stalk_strength	Stalk_strength	0	0	0	0	0	0	0	0	1	0	0	0	0	0	0	0	0	0	0	0	0	0	0	0	0	0	1	private
pan_gene_11971	pan_gene_8311	Days_to_silk;Glutamate;Leaf_length;Leaf_width;PCA_of_metabolites:_PC1;Photoperiod_Growing-degree_days_to_silk;Photoperiod_growing-degree_days_to_anthesis;Protein;Stalk_strength	Stalk_strength	0	0	0	0	0	0	0	0	1	0	0	0	0	0	0	0	0	0	0	0	0	0	0	0	0	0	1	private
pan_gene_1225	pan_gene_25134	Stalk_strength	Nodes_to_ear;Stalk_strength	0	0	0	0	0	0	0	0	1	0	0	0	0	0	0	0	0	0	0	0	0	0	0	0	0	0	1	private
pan_gene_1225	pan_gene_3726	Stalk_strength	Stalk_strength	0	0	0	0	0	0	0	0	1	0	0	0	0	0	0	0	0	0	0	0	0	0	0	0	0	0	1	private
pan_gene_1225	pan_gene_639	Stalk_strength	Ear_height;Nitrate;Stalk_strength	0	0	0	0	0	0	0	0	1	0	0	0	0	0	0	0	0	0	0	0	0	0	0	0	0	0	1	private
pan_gene_13561	pan_gene_16258	Stalk_strength	Stalk_strength	0	0	0	0	0	0	0	0	1	0	0	0	0	0	0	0	0	0	0	0	0	0	0	0	0	0	1	private
pan_gene_13561	pan_gene_16259	Stalk_strength	Height_above_ear;Height_per_day_(until_flowering);Plant_height;Stalk_strength	0	0	0	0	0	0	0	0	1	0	0	0	0	0	0	0	0	0	0	0	0	0	0	0	0	0	1	private
pan_gene_13561	pan_gene_22397	Stalk_strength	Days_to_anthesis;Days_to_silk;Stalk_strength	0	0	0	0	0	0	0	0	1	0	0	0	0	0	0	0	0	0	0	0	0	0	0	0	0	0	1	private
pan_gene_13561	pan_gene_24956	Stalk_strength	Days_to_anthesis;Days_to_silk;Stalk_strength	0	0	0	0	0	0	0	0	1	0	0	0	0	0	0	0	0	0	0	0	0	0	0	0	0	0	1	private
pan_gene_13561	pan_gene_28511	Stalk_strength	Stalk_strength	0	0	0	0	0	0	0	0	1	0	0	0	0	0	0	0	0	0	0	0	0	0	0	0	0	0	1	private
pan_gene_13561	pan_gene_32401	Stalk_strength	Stalk_strength	0	0	0	0	0	0	0	0	0	1	0	0	0	0	0	0	0	0	0	0	0	0	0	0	0	0	1	private
[truncated: 762 more rows]
