# Supplementary material for: Co-expression pan-network reveals genes involved in complex traits within maize pan-genome
Source: BMC Plant Biol. 2022 Dec 19;22:595. doi: 10.1186/s12870-022-03985-z (PMC9762053; doi:10.1186/s12870-022-03985-z)
Supplement: Supplementary file 7 — Additional file 7. [file 12870_2022_3985_MOESM7_ESM.zip › SupplementaryData5/Tassel_branch_number.pannetwork.csv]

gene1	gene2	trait1	trait2	B73	B97	CML103	CML228	CML247	CML277	CML322	CML333	CML52	CML69	HP301	IL14H	Ki11	Ki3	Ky21	M162W	M37W	Mo18W	MS71	NC350	NC358	Oh43	Oh7b	P39	Tx303	Tzi8	sum	sub-category
pan_gene_102223	pan_gene_8001	Leaf_length;Starch;Tassel_branch_number;Tassel_length	Tassel_branch_number	0	0	0	0	0	0	0	0	0	0	0	0	0	0	0	0	0	0	0	0	1	0	0	0	0	0	1	private
pan_gene_10246	pan_gene_23688	Days_to_anthesis;Tassel_branch_number	Tassel_branch_number	1	0	0	0	0	0	0	0	0	0	0	0	0	0	0	0	0	0	0	0	0	0	0	0	0	0	1	private
pan_gene_10246	pan_gene_27120	Days_to_anthesis;Tassel_branch_number	Nodes_above_ear;Northern_Leaf_Blight;Photoperiod_Growing-degree_days_to_silk;Tassel_branch_number	1	0	0	0	0	0	0	0	0	0	0	0	0	0	0	0	0	0	0	0	0	0	0	0	0	0	1	private
pan_gene_10246	pan_gene_29741	Days_to_anthesis;Tassel_branch_number	Leaf_width;Tassel_branch_number	1	0	0	0	0	0	0	0	0	0	0	0	0	0	0	0	0	0	0	0	0	0	0	0	0	0	1	private
pan_gene_102799	pan_gene_11111	Tassel_branch_number	Cob_diameter;Tassel_branch_number	0	0	0	0	0	0	0	0	0	0	0	0	0	0	0	0	0	0	0	0	1	0	0	0	0	0	1	private
pan_gene_102799	pan_gene_19190	Tassel_branch_number	Northern_Leaf_Blight;Tassel_branch_number	0	0	0	0	0	0	0	0	0	0	0	0	0	0	0	0	0	0	0	0	1	1	0	1	0	0	3	dispensable
pan_gene_102799	pan_gene_27022	Tassel_branch_number	Nodes_above_ear;Northern_Leaf_Blight;Tassel_branch_number	0	0	0	0	0	0	0	0	0	0	0	0	0	0	0	0	0	0	0	0	0	0	0	1	0	0	1	private
pan_gene_102799	pan_gene_5061	Tassel_branch_number	Average_internode_length_(above_ear);Ear_height;Height_above_ear;Northern_Leaf_Blight;Plant_height;Tassel_branch_number	0	0	0	0	0	0	0	0	0	0	0	0	0	0	0	0	0	0	0	0	0	1	0	0	0	0	1	private
pan_gene_10344	pan_gene_11018	Tassel_branch_number	Boxcox-transformed_leaf_angle;Tassel_branch_number	0	0	0	0	1	0	0	0	0	1	0	0	0	0	0	0	0	0	0	0	0	0	0	0	0	0	2	dispensable
pan_gene_10344	pan_gene_11096	Tassel_branch_number	Tassel_branch_number	0	0	0	0	0	0	0	0	0	1	0	0	0	0	0	0	0	0	0	0	0	0	0	0	0	0	1	private
pan_gene_10344	pan_gene_11633	Tassel_branch_number	Tassel_branch_number	0	0	0	0	1	0	0	0	0	1	0	0	0	0	0	0	0	0	0	0	0	0	0	0	0	0	2	dispensable
pan_gene_10344	pan_gene_16753	Tassel_branch_number	Tassel_branch_number	0	0	0	0	1	0	0	0	0	1	0	0	0	0	0	0	0	0	0	0	0	0	0	0	0	0	2	dispensable
pan_gene_10344	pan_gene_18653	Tassel_branch_number	Tassel_branch_number	0	0	0	0	0	0	0	0	0	1	0	0	0	0	0	0	0	0	0	0	0	0	0	0	0	0	1	private
pan_gene_10344	pan_gene_19226	Tassel_branch_number	Average_internode_length_(above_ear);Tassel_branch_number	0	0	0	0	0	0	0	0	0	1	0	0	0	0	0	0	0	0	0	0	0	0	0	0	0	0	1	private
pan_gene_10344	pan_gene_20723	Tassel_branch_number	Average_internode_length_(below_ear);Tassel_branch_number	0	0	0	0	1	0	0	0	0	1	0	0	0	0	0	0	0	0	0	0	0	0	0	0	0	0	2	dispensable
pan_gene_10344	pan_gene_23689	Tassel_branch_number	Leaf_width;Tassel_branch_number	0	0	0	0	0	0	0	0	0	1	0	0	0	0	0	0	0	0	0	0	0	0	0	0	0	0	1	private
pan_gene_10344	pan_gene_24540	Tassel_branch_number	Average_internode_length_(whole_plant);Tassel_branch_number	0	0	0	0	1	0	0	0	0	0	0	0	0	0	0	0	0	0	0	0	0	0	0	0	0	0	1	private
pan_gene_10344	pan_gene_24634	Tassel_branch_number	Tassel_branch_number;Tassel_length	0	0	0	0	1	0	0	0	0	1	0	0	0	0	0	0	0	0	0	0	0	0	0	0	0	0	2	dispensable
pan_gene_10344	pan_gene_24924	Tassel_branch_number	Nodes_per_plant;Tassel_branch_number	0	0	0	0	1	0	0	0	0	0	0	0	0	0	0	0	0	0	0	0	0	0	0	0	0	0	1	private
pan_gene_10344	pan_gene_25414	Tassel_branch_number	Ear_row_number;Tassel_branch_number	0	0	0	0	0	0	0	0	0	1	0	0	0	0	0	0	0	0	0	0	0	0	0	0	0	0	1	private
pan_gene_10344	pan_gene_26694	Tassel_branch_number	Days_to_anthesis;Days_to_silk;Ear_height;Nodes_to_ear;Photoperiod_Growing-degree_days_to_silk;Plant_height;Tassel_branch_number	0	0	0	0	1	0	0	0	0	0	0	0	0	0	0	0	0	0	0	0	0	0	0	0	0	0	1	private
pan_gene_10344	pan_gene_28008	Tassel_branch_number	Tassel_branch_number	0	0	0	0	0	0	0	0	0	1	0	0	0	0	0	0	0	0	0	0	0	0	0	0	0	0	1	private
pan_gene_10344	pan_gene_28044	Tassel_branch_number	Cob_diameter;Tassel_branch_number	0	0	0	0	0	0	0	0	0	1	0	0	0	0	0	0	0	0	0	0	0	0	0	0	0	0	1	private
pan_gene_10344	pan_gene_30482	Tassel_branch_number	Tassel_branch_number	0	0	0	0	0	0	0	0	0	1	0	0	0	0	0	0	0	0	0	0	0	0	0	0	0	0	1	private
pan_gene_10344	pan_gene_31466	Tassel_branch_number	Tassel_branch_number	0	0	0	0	1	0	0	0	0	1	0	0	0	0	0	0	0	0	0	0	0	0	0	0	0	0	2	dispensable
pan_gene_10344	pan_gene_31503	Tassel_branch_number	Tassel_branch_number	0	0	0	0	1	0	0	0	0	1	0	0	0	0	0	0	0	0	0	0	0	0	0	0	0	0	2	dispensable
pan_gene_10344	pan_gene_4322	Tassel_branch_number	Ratio_of_ear_height_to_total_height;Tassel_branch_number	0	0	0	0	1	0	0	0	0	1	0	0	0	0	0	0	0	0	0	0	0	0	0	0	0	0	2	dispensable
pan_gene_10344	pan_gene_4974	Tassel_branch_number	Nitrate;Tassel_branch_number	0	0	0	0	0	0	0	0	0	1	0	0	0	0	0	0	0	0	0	0	0	0	0	0	0	0	1	private
pan_gene_10344	pan_gene_7400	Tassel_branch_number	Tassel_branch_number	0	0	0	0	1	0	0	0	0	1	0	0	0	0	0	0	0	0	0	0	0	0	0	0	0	0	2	dispensable
pan_gene_10345	pan_gene_12887	Tassel_branch_number	Leaf_length;Tassel_branch_number	1	1	1	1	1	1	1	0	1	1	1	1	0	1	1	1	1	1	1	1	0	1	1	1	1	1	23	core
pan_gene_10345	pan_gene_2684	Tassel_branch_number	Average_internode_length_(below_ear);Boxcox-transformed_leaf_angle;Tassel_branch_number	1	1	1	0	1	1	1	1	1	1	1	1	1	1	1	1	0	1	1	1	1	1	1	0	1	1	23	core
pan_gene_10345	pan_gene_5392	Tassel_branch_number	Tassel_branch_number	1	0	0	0	0	0	0	0	0	0	0	0	0	0	0	0	0	0	0	0	0	0	0	0	0	0	1	private
pan_gene_1067	pan_gene_11135	PCA_of_metabolites:_PC2;Tassel_branch_number	Ratio_of_ear_height_to_total_height;Tassel_branch_number	1	0	0	0	0	0	0	0	0	0	0	0	0	0	0	0	1	0	0	0	1	0	0	0	0	0	3	dispensable
pan_gene_1067	pan_gene_21543	PCA_of_metabolites:_PC2;Tassel_branch_number	Days_to_anthesis;Tassel_branch_number	1	1	1	1	0	0	1	1	0	1	1	0	1	0	0	1	1	1	1	1	1	0	1	1	0	1	18	near-core
pan_gene_1067	pan_gene_23546	PCA_of_metabolites:_PC2;Tassel_branch_number	Tassel_branch_number	1	0	0	0	0	0	0	0	0	0	0	1	0	0	0	0	0	0	0	0	0	0	0	0	0	0	2	dispensable
pan_gene_1067	pan_gene_23686	PCA_of_metabolites:_PC2;Tassel_branch_number	Tassel_branch_number	0	0	0	1	0	1	0	0	0	0	0	0	0	1	0	1	0	0	0	0	0	0	0	0	0	0	4	dispensable
pan_gene_1067	pan_gene_27722	PCA_of_metabolites:_PC2;Tassel_branch_number	Stalk_strength;Tassel_branch_number	1	0	0	0	0	0	0	0	0	0	0	0	0	0	0	0	0	0	0	0	0	1	0	1	0	0	3	dispensable
pan_gene_1067	pan_gene_3836	PCA_of_metabolites:_PC2;Tassel_branch_number	Average_internode_length_(whole_plant);Tassel_branch_number	0	1	0	0	0	0	0	0	0	0	0	1	0	0	0	0	0	0	0	0	0	0	0	0	0	0	2	dispensable
pan_gene_1067	pan_gene_5820	PCA_of_metabolites:_PC2;Tassel_branch_number	Chlorophyll_A;Days_to_anthesis;Days_to_silk;PCA_of_metabolites:_PC2;Stalk_strength;Tassel_branch_number	1	0	0	0	1	0	0	0	0	0	0	1	0	1	0	1	0	1	0	0	0	0	0	0	0	0	6	dispensable
pan_gene_1068	pan_gene_30484	PCA_of_metabolites:_PC2;Tassel_branch_number;Tassel_length	Plant_height;Tassel_branch_number	1	0	0	0	0	0	0	0	0	0	0	0	0	0	0	0	0	0	0	0	0	0	0	0	0	0	1	private
pan_gene_10689	pan_gene_12226	Tassel_branch_number	Tassel_branch_number	1	0	1	1	0	0	0	0	0	1	0	1	0	1	0	0	0	1	0	0	0	0	1	1	1	0	10	dispensable
pan_gene_10689	pan_gene_19077	Tassel_branch_number	Height_per_day_(until_flowering);Northern_Leaf_Blight;Plant_height;Tassel_branch_number	1	0	1	0	0	0	0	0	0	0	0	0	0	0	0	0	0	0	0	0	0	0	0	0	0	0	2	dispensable
pan_gene_10689	pan_gene_24941	Tassel_branch_number	Stalk_strength;Tassel_branch_number	1	0	1	1	1	1	1	1	1	1	1	1	1	0	0	1	1	1	1	0	1	1	1	1	1	0	21	core
pan_gene_1070	pan_gene_5081	Tassel_branch_number	Tassel_branch_number	1	0	1	0	1	0	1	1	1	0	1	0	0	0	0	0	0	1	0	1	1	0	0	0	0	0	10	dispensable
pan_gene_1070	pan_gene_5861	Tassel_branch_number	Average_internode_length_(below_ear);Tassel_branch_number	1	0	0	0	0	0	0	0	0	0	0	0	0	0	0	0	0	0	0	0	0	0	0	0	0	0	1	private
pan_gene_1071	pan_gene_15692	Tassel_branch_number	Cob_diameter;Nodes_above_ear;Tassel_branch_number	1	0	0	0	0	0	0	0	0	0	1	0	0	0	0	0	0	0	0	0	0	0	0	0	0	0	2	dispensable
pan_gene_1071	pan_gene_30517	Tassel_branch_number	Southern_leaf_blight;Tassel_branch_number	1	0	1	0	1	1	1	1	0	1	1	0	0	0	0	0	0	0	0	0	0	0	0	0	0	0	8	dispensable
pan_gene_10717	pan_gene_5760	Boxcox-transformed_leaf_angle;Days_to_anthesis;Nodes_per_plant;Nodes_to_ear;Tassel_branch_number	Tassel_branch_number	1	0	0	1	0	0	0	1	0	0	0	1	0	1	0	1	0	0	0	0	0	0	0	0	0	0	6	dispensable
pan_gene_10717	pan_gene_7982	Boxcox-transformed_leaf_angle;Days_to_anthesis;Nodes_per_plant;Nodes_to_ear;Tassel_branch_number	Average_internode_length_(whole_plant);Days_to_silk;Tassel_branch_number	1	0	1	1	0	0	0	1	0	1	0	1	1	1	0	0	0	0	0	0	0	0	0	0	0	1	9	dispensable
pan_gene_1074	pan_gene_14429	Leaf_width;Tassel_branch_number	Tassel_branch_number	0	0	0	0	0	0	0	0	0	0	0	0	0	1	0	0	1	0	0	0	0	0	0	0	0	0	2	dispensable
pan_gene_1074	pan_gene_3804	Leaf_width;Tassel_branch_number	Tassel_branch_number	0	0	0	0	0	0	0	0	0	0	0	0	0	1	0	0	1	0	0	0	0	0	0	0	0	1	3	dispensable
pan_gene_1075	pan_gene_11888	Tassel_branch_number	Cob_diameter;Ear_height;Nodes_above_ear;Ratio_of_ear_height_to_total_height;Tassel_branch_number	0	0	0	0	0	1	0	0	0	0	0	0	0	0	0	0	0	0	0	0	0	0	0	0	0	0	1	private
pan_gene_1075	pan_gene_21874	Tassel_branch_number	Tassel_branch_number	1	0	0	0	0	0	0	1	0	1	0	0	0	1	0	0	0	1	0	0	0	0	0	0	0	1	6	dispensable
pan_gene_1075	pan_gene_24604	Tassel_branch_number	Ear_row_number;Tassel_branch_number	1	1	0	0	0	0	0	1	1	1	0	0	0	0	0	1	0	1	0	0	0	0	0	1	0	0	8	dispensable
pan_gene_1075	pan_gene_25391	Tassel_branch_number	Tassel_branch_number	1	0	1	1	1	1	1	1	1	1	0	1	1	1	1	1	1	1	1	0	1	0	1	1	1	1	22	core
pan_gene_1075	pan_gene_28614	Tassel_branch_number	Tassel_branch_number	1	1	0	1	1	1	1	1	1	1	0	1	1	0	0	1	0	0	0	1	1	0	1	1	1	0	17	near-core
pan_gene_1075	pan_gene_30274	Tassel_branch_number	Tassel_branch_number	1	0	0	1	0	1	1	0	0	1	1	1	0	0	0	0	0	0	0	0	0	0	1	0	0	0	8	dispensable
pan_gene_1075	pan_gene_7303	Tassel_branch_number	Tassel_branch_number	1	0	0	1	1	0	1	1	0	1	1	0	1	1	0	1	1	0	0	0	1	0	0	0	1	0	13	near-core
pan_gene_10756	pan_gene_11633	Ear_height;Photoperiod_Growing-degree_days_to_silk;Tassel_branch_number	Tassel_branch_number	0	0	0	0	0	0	0	0	0	0	1	0	0	0	1	0	0	0	0	0	0	0	0	0	0	0	2	dispensable
pan_gene_10756	pan_gene_18653	Ear_height;Photoperiod_Growing-degree_days_to_silk;Tassel_branch_number	Tassel_branch_number	0	0	0	0	1	0	0	0	0	0	0	0	0	1	0	0	0	0	0	0	0	0	1	1	0	0	4	dispensable
pan_gene_10756	pan_gene_20723	Ear_height;Photoperiod_Growing-degree_days_to_silk;Tassel_branch_number	Average_internode_length_(below_ear);Tassel_branch_number	0	0	0	0	1	0	0	0	0	0	1	0	0	1	0	0	0	0	0	0	0	0	1	1	0	1	6	dispensable
pan_gene_10756	pan_gene_24540	Ear_height;Photoperiod_Growing-degree_days_to_silk;Tassel_branch_number	Average_internode_length_(whole_plant);Tassel_branch_number	0	0	0	0	0	0	0	0	0	0	1	0	0	1	0	0	0	0	0	0	0	0	1	1	0	0	4	dispensable
pan_gene_10756	pan_gene_32108	Ear_height;Photoperiod_Growing-degree_days_to_silk;Tassel_branch_number	Tassel_branch_number	0	0	0	0	1	0	0	0	0	0	0	0	0	1	1	0	0	0	0	0	0	0	1	1	0	1	6	dispensable
pan_gene_10756	pan_gene_5046	Ear_height;Photoperiod_Growing-degree_days_to_silk;Tassel_branch_number	Height_per_day_(until_flowering);Leaf_width;Plant_height;Tassel_branch_number	0	0	0	0	0	0	0	0	0	0	1	0	0	1	0	0	0	0	0	0	0	0	1	0	0	0	3	dispensable
pan_gene_10756	pan_gene_8001	Ear_height;Photoperiod_Growing-degree_days_to_silk;Tassel_branch_number	Tassel_branch_number	0	0	0	0	0	0	0	0	0	0	0	0	0	0	1	0	0	0	0	0	0	0	1	0	0	0	2	dispensable
pan_gene_10812	pan_gene_12876	Boxcox-transformed_leaf_angle;Ear_height;Fructose;Leaf_width;Tassel_branch_number	Tassel_branch_number;Tassel_length	0	0	0	0	0	0	0	0	0	0	0	0	0	0	0	0	0	0	0	0	0	0	1	0	0	0	1	private
pan_gene_11017	pan_gene_31701	Boxcox-transformed_leaf_angle;Days_to_anthesis;Tassel_branch_number	Tassel_branch_number;Total_amino_acids	1	0	0	0	0	1	0	0	1	0	0	0	0	0	0	1	0	0	0	1	0	1	0	1	0	0	7	dispensable
pan_gene_11018	pan_gene_12496	Boxcox-transformed_leaf_angle;Tassel_branch_number	Southern_leaf_blight;Tassel_branch_number	1	1	1	0	1	1	1	0	1	1	0	1	1	0	0	0	1	0	0	0	0	0	0	1	1	0	13	near-core
pan_gene_11018	pan_gene_15986	Boxcox-transformed_leaf_angle;Tassel_branch_number	Tassel_branch_number	1	1	0	1	0	0	1	0	0	0	1	1	0	1	0	0	0	0	0	0	0	0	0	0	1	0	8	dispensable
pan_gene_11018	pan_gene_19226	Boxcox-transformed_leaf_angle;Tassel_branch_number	Average_internode_length_(above_ear);Tassel_branch_number	1	1	1	0	0	1	1	0	1	1	0	1	1	1	0	0	1	0	0	0	0	0	0	0	1	0	12	near-core
pan_gene_11018	pan_gene_19749	Boxcox-transformed_leaf_angle;Tassel_branch_number	Tassel_branch_number	0	0	0	0	0	0	1	0	0	0	0	0	0	0	0	0	1	0	0	0	0	0	0	0	0	0	2	dispensable
pan_gene_11018	pan_gene_21480	Boxcox-transformed_leaf_angle;Tassel_branch_number	Tassel_branch_number	0	1	0	0	1	0	1	0	0	0	0	0	0	0	0	0	0	0	0	0	0	0	0	1	0	0	4	dispensable
pan_gene_11018	pan_gene_23689	Boxcox-transformed_leaf_angle;Tassel_branch_number	Leaf_width;Tassel_branch_number	1	0	0	0	0	0	0	0	0	1	0	0	0	0	0	0	0	0	0	0	0	0	0	1	0	0	3	dispensable
pan_gene_11018	pan_gene_2557	Boxcox-transformed_leaf_angle;Tassel_branch_number	Height_above_ear;Nodes_per_plant;Tassel_branch_number	1	0	0	0	0	0	1	0	1	0	1	0	0	0	0	0	1	0	1	0	0	0	0	0	1	0	7	dispensable
pan_gene_11018	pan_gene_2623	Boxcox-transformed_leaf_angle;Tassel_branch_number	Height_per_day_(until_flowering);Plant_height;Tassel_branch_number;Tassel_length	1	1	0	1	0	0	0	0	0	0	0	1	0	1	0	1	0	0	0	0	0	0	1	1	0	0	8	dispensable
pan_gene_11018	pan_gene_28008	Boxcox-transformed_leaf_angle;Tassel_branch_number	Tassel_branch_number	1	1	0	1	1	1	0	0	1	1	0	1	1	0	0	0	0	0	1	0	0	0	0	0	0	0	10	dispensable
pan_gene_11018	pan_gene_28044	Boxcox-transformed_leaf_angle;Tassel_branch_number	Cob_diameter;Tassel_branch_number	0	0	1	1	1	1	1	0	0	1	0	1	1	0	0	1	1	0	0	0	0	0	1	1	1	0	13	near-core
pan_gene_11018	pan_gene_30482	Boxcox-transformed_leaf_angle;Tassel_branch_number	Tassel_branch_number	1	1	1	1	1	1	1	0	1	1	1	1	1	1	0	1	1	0	1	0	0	0	1	1	1	0	19	near-core
pan_gene_11018	pan_gene_30841	Boxcox-transformed_leaf_angle;Tassel_branch_number	Average_internode_length_(whole_plant);Days_to_silk;Ear_row_number;Tassel_branch_number	1	1	1	1	1	1	1	0	1	0	1	1	1	1	0	0	1	0	1	0	0	0	0	1	1	0	16	near-core
pan_gene_11018	pan_gene_32609	Boxcox-transformed_leaf_angle;Tassel_branch_number	Boxcox-transformed_leaf_angle;Tassel_branch_number	1	0	0	0	0	0	1	0	0	0	0	0	0	0	0	1	0	0	0	0	0	0	0	0	0	0	3	dispensable
pan_gene_11018	pan_gene_5836	Boxcox-transformed_leaf_angle;Tassel_branch_number	100_Kernel_weight;Sucrose;Tassel_branch_number	0	0	0	0	1	0	0	0	0	0	0	0	0	0	0	0	0	0	0	0	0	0	0	0	0	0	1	private
pan_gene_11018	pan_gene_5850	Boxcox-transformed_leaf_angle;Tassel_branch_number	Nodes_above_ear;Tassel_branch_number	1	1	0	1	0	1	1	0	1	0	0	1	0	1	0	1	1	0	0	0	0	0	0	1	1	1	13	near-core
pan_gene_11018	pan_gene_7400	Boxcox-transformed_leaf_angle;Tassel_branch_number	Tassel_branch_number	0	0	0	1	1	1	1	0	0	1	0	0	1	0	0	0	1	0	0	0	0	0	0	0	1	0	8	dispensable
pan_gene_11018	pan_gene_8815	Boxcox-transformed_leaf_angle;Tassel_branch_number	Days_to_anthesis;Photoperiod_Growing-degree_days_to_silk;Photoperiod_growing-degree_days_to_anthesis;Tassel_branch_number	0	1	0	0	0	1	0	0	0	0	0	0	0	0	0	0	0	0	0	0	0	0	0	0	0	1	3	dispensable
pan_gene_11074	pan_gene_2571	PCA_of_metabolites:_PC1;Tassel_branch_number	Nodes_per_plant;Nodes_to_ear;Tassel_branch_number	1	0	1	1	0	0	0	0	0	0	0	0	1	0	0	0	1	1	0	0	0	0	1	1	0	0	8	dispensable
pan_gene_11074	pan_gene_5175	PCA_of_metabolites:_PC1;Tassel_branch_number	Boxcox-transformed_leaf_angle;PCA_of_metabolites:_PC1;Tassel_branch_number	1	0	0	0	0	1	0	0	0	0	0	1	0	0	0	0	0	0	0	0	0	0	0	1	0	0	4	dispensable
pan_gene_11096	pan_gene_11134	Tassel_branch_number	Tassel_branch_number	0	0	0	0	0	0	0	0	0	1	0	0	0	0	0	0	0	0	0	0	1	1	0	0	0	0	3	dispensable
pan_gene_11096	pan_gene_11633	Tassel_branch_number	Tassel_branch_number	0	0	0	0	0	0	0	0	0	1	0	0	0	0	0	0	0	0	0	0	0	1	0	0	0	0	2	dispensable
pan_gene_11096	pan_gene_14087	Tassel_branch_number	Tassel_branch_number	0	0	0	0	0	0	1	0	0	1	0	0	0	0	0	0	0	0	0	1	1	1	0	0	0	0	5	dispensable
pan_gene_11096	pan_gene_16314	Tassel_branch_number	Tassel_branch_number	0	0	0	0	0	0	0	0	0	0	0	0	0	0	1	0	0	0	0	0	0	0	0	0	0	0	1	private
pan_gene_11096	pan_gene_18653	Tassel_branch_number	Tassel_branch_number	0	0	0	0	0	0	0	0	0	1	0	0	0	0	1	0	0	0	0	0	1	1	0	0	0	0	4	dispensable
pan_gene_11096	pan_gene_20723	Tassel_branch_number	Average_internode_length_(below_ear);Tassel_branch_number	0	0	0	0	0	0	1	0	0	1	0	0	0	0	0	0	0	0	0	1	0	1	0	0	0	0	4	dispensable
pan_gene_11096	pan_gene_24540	Tassel_branch_number	Average_internode_length_(whole_plant);Tassel_branch_number	0	0	0	0	0	0	1	0	0	1	0	0	0	0	0	0	0	0	0	1	1	1	0	0	0	0	5	dispensable
pan_gene_11096	pan_gene_24634	Tassel_branch_number	Tassel_branch_number;Tassel_length	0	0	0	0	0	0	1	0	0	1	0	0	0	0	1	0	0	0	0	0	1	1	0	0	0	0	5	dispensable
pan_gene_11096	pan_gene_25414	Tassel_branch_number	Ear_row_number;Tassel_branch_number	0	0	0	0	0	0	0	0	0	0	0	0	0	0	0	0	0	0	0	0	1	0	0	0	0	0	1	private
pan_gene_11096	pan_gene_28047	Tassel_branch_number	Height_above_ear;Tassel_branch_number	0	0	0	0	0	0	0	0	0	1	0	0	0	0	0	0	0	0	0	0	0	0	0	0	0	0	1	private
pan_gene_11096	pan_gene_30482	Tassel_branch_number	Tassel_branch_number	0	0	0	0	0	0	1	0	0	1	0	0	0	0	1	0	0	0	0	1	1	1	0	0	0	0	6	dispensable
pan_gene_11096	pan_gene_31466	Tassel_branch_number	Tassel_branch_number	0	0	0	0	0	0	1	0	0	0	0	0	0	0	0	0	0	0	0	0	1	1	0	0	0	0	3	dispensable
pan_gene_11096	pan_gene_32108	Tassel_branch_number	Tassel_branch_number	0	0	0	0	0	0	0	0	0	0	0	0	0	0	0	0	0	0	0	0	0	1	0	0	0	0	1	private
pan_gene_11096	pan_gene_5046	Tassel_branch_number	Height_per_day_(until_flowering);Leaf_width;Plant_height;Tassel_branch_number	0	0	0	0	0	0	1	0	0	0	0	0	0	0	0	0	0	0	0	1	0	1	0	0	0	0	3	dispensable
pan_gene_11096	pan_gene_8001	Tassel_branch_number	Tassel_branch_number	0	0	0	0	0	0	0	0	0	1	0	0	0	0	0	0	0	0	0	0	0	1	0	0	0	0	2	dispensable
pan_gene_11104	pan_gene_14914	Tassel_branch_number	Tassel_branch_number	1	1	1	1	1	1	1	1	1	1	1	1	1	1	1	1	0	1	0	1	1	1	1	1	0	1	23	core
pan_gene_11104	pan_gene_17772	Tassel_branch_number	Tassel_branch_number	0	0	0	0	0	0	0	0	0	0	0	0	0	0	0	0	0	0	0	0	0	1	0	0	1	0	2	dispensable
pan_gene_11104	pan_gene_24671	Tassel_branch_number	Tassel_branch_number	1	0	1	0	0	0	0	0	0	0	0	1	0	1	0	0	0	0	0	1	1	1	1	0	0	0	8	dispensable
pan_gene_11104	pan_gene_2684	Tassel_branch_number	Average_internode_length_(below_ear);Boxcox-transformed_leaf_angle;Tassel_branch_number	1	0	0	0	1	1	1	1	1	1	0	1	0	0	1	1	1	1	1	1	1	1	0	1	0	0	17	near-core
pan_gene_11104	pan_gene_28013	Tassel_branch_number	Tassel_branch_number;Tassel_length	1	0	0	0	0	1	0	0	1	0	0	1	0	0	0	0	0	1	0	0	0	1	1	1	0	0	8	dispensable
pan_gene_11104	pan_gene_2809	Tassel_branch_number	Leaf_width;Northern_Leaf_Blight;Tassel_branch_number	1	0	0	0	0	1	0	1	1	0	0	1	0	1	1	0	0	1	0	1	1	1	1	1	0	1	14	near-core
pan_gene_11104	pan_gene_29908	Tassel_branch_number	Tassel_branch_number	1	1	0	0	1	1	1	1	1	0	0	1	0	0	1	1	0	0	1	1	1	0	1	1	0	1	16	near-core
pan_gene_11104	pan_gene_32531	Tassel_branch_number	100_Kernel_weight;Ratio_of_ear_height_to_total_height;Tassel_branch_number	1	0	1	1	0	1	0	1	1	0	0	1	0	0	1	1	1	1	1	1	0	1	0	1	0	1	16	near-core
pan_gene_11104	pan_gene_5034	Tassel_branch_number	Average_internode_length_(below_ear);Tassel_branch_number	0	0	0	0	0	0	0	0	0	0	0	0	0	0	0	0	0	0	0	0	1	0	0	0	0	0	1	private
pan_gene_11104	pan_gene_5405	Tassel_branch_number	Tassel_branch_number	1	0	0	0	0	0	0	0	0	0	0	0	0	0	0	0	0	1	0	0	0	1	0	0	0	1	4	dispensable
pan_gene_11105	pan_gene_1305	Tassel_branch_number	Average_internode_length_(whole_plant);Tassel_branch_number;Tassel_length	1	0	0	0	0	0	0	0	0	1	0	0	0	0	0	0	0	0	0	0	1	0	0	0	0	0	3	dispensable
pan_gene_11105	pan_gene_18285	Tassel_branch_number	Tassel_branch_number	1	0	0	0	0	0	0	0	0	0	0	0	0	0	1	0	0	1	0	0	0	0	0	0	0	0	3	dispensable
pan_gene_11105	pan_gene_19777	Tassel_branch_number	Chlorophyll_A;Cob_diameter;Malate;Southern_leaf_blight;Tassel_branch_number	1	0	0	0	0	0	0	0	0	0	0	0	0	0	0	0	0	0	0	0	0	0	0	0	0	0	1	private
pan_gene_11105	pan_gene_20555	Tassel_branch_number	Tassel_branch_number;Total_amino_acids	1	0	0	0	1	0	0	0	0	1	1	1	0	0	1	0	0	1	1	0	1	0	0	0	1	1	11	near-core
pan_gene_11105	pan_gene_21546	Tassel_branch_number	Tassel_branch_number	1	0	0	0	0	0	0	0	0	0	0	0	0	0	0	0	0	0	0	0	0	0	0	0	0	0	1	private
pan_gene_11105	pan_gene_28418	Tassel_branch_number	Tassel_branch_number	0	0	0	0	0	0	0	0	0	1	0	0	0	0	1	0	0	0	0	0	0	0	0	0	0	0	2	dispensable
pan_gene_11105	pan_gene_32500	Tassel_branch_number	Boxcox-transformed_leaf_angle;Tassel_branch_number	1	0	0	0	0	0	0	0	0	0	0	0	0	0	0	0	0	0	0	0	0	0	0	0	0	0	1	private
pan_gene_11105	pan_gene_4918	Tassel_branch_number	Tassel_branch_number	1	0	0	0	0	0	0	0	0	0	0	1	0	0	0	0	0	0	0	0	1	0	0	0	1	0	4	dispensable
pan_gene_11107	pan_gene_15691	Tassel_branch_number	Cob_diameter;Nodes_above_ear;Tassel_branch_number	1	0	0	0	0	0	0	0	0	0	0	0	0	0	0	0	0	0	0	0	0	0	0	0	0	0	1	private
pan_gene_11111	pan_gene_19190	Cob_diameter;Tassel_branch_number	Northern_Leaf_Blight;Tassel_branch_number	1	0	0	0	0	0	1	0	0	0	1	0	0	1	0	0	0	0	0	0	1	1	0	0	0	0	6	dispensable
pan_gene_11111	pan_gene_27022	Cob_diameter;Tassel_branch_number	Nodes_above_ear;Northern_Leaf_Blight;Tassel_branch_number	0	0	0	0	0	0	0	0	0	0	0	0	0	0	1	0	0	0	0	0	0	0	0	0	0	0	1	private
pan_gene_11111	pan_gene_30442	Cob_diameter;Tassel_branch_number	Plant_height;Tassel_branch_number	1	1	0	0	0	0	0	0	0	0	0	0	0	0	0	0	0	0	0	0	0	0	0	0	0	0	2	dispensable
pan_gene_11111	pan_gene_4583	Cob_diameter;Tassel_branch_number	Tassel_branch_number;Tassel_length	1	0	0	0	0	0	0	0	0	0	0	0	0	0	0	0	0	0	0	0	0	0	0	0	0	0	1	private
pan_gene_11111	pan_gene_5061	Cob_diameter;Tassel_branch_number	Average_internode_length_(above_ear);Ear_height;Height_above_ear;Northern_Leaf_Blight;Plant_height;Tassel_branch_number	1	0	0	0	0	0	0	0	0	0	1	0	0	0	0	0	0	0	1	0	1	0	0	1	0	1	6	dispensable
pan_gene_11111	pan_gene_5402	Cob_diameter;Tassel_branch_number	Tassel_branch_number	1	0	0	0	0	0	0	0	0	0	0	0	0	0	0	0	0	0	0	0	0	0	0	0	0	0	1	private
pan_gene_11111	pan_gene_7755	Cob_diameter;Tassel_branch_number	Tassel_branch_number	1	0	0	1	0	0	1	0	0	0	0	0	0	0	0	0	0	0	0	0	0	0	0	0	0	0	3	dispensable
pan_gene_1112	pan_gene_25372	Tassel_branch_number	Southern_leaf_blight;Tassel_branch_number	1	0	0	0	1	0	0	1	1	0	1	0	0	1	0	0	0	0	1	0	0	0	1	0	1	0	9	dispensable
pan_gene_1112	pan_gene_3668	Tassel_branch_number	Southern_leaf_blight;Tassel_branch_number	1	0	0	0	0	0	1	0	0	0	1	0	0	0	0	0	0	0	0	0	1	0	0	0	0	0	4	dispensable
pan_gene_1112	pan_gene_3775	Tassel_branch_number	Tassel_branch_number	1	0	0	0	0	0	0	0	0	0	0	0	0	0	0	0	0	0	0	0	1	0	0	0	0	0	2	dispensable
pan_gene_1112	pan_gene_3847	Tassel_branch_number	Tassel_branch_number	1	0	1	0	1	0	0	1	0	1	0	0	1	1	1	0	0	1	0	0	0	1	0	1	1	0	12	near-core
pan_gene_11126	pan_gene_29344	Average_internode_length_(below_ear);Tassel_branch_number	Average_internode_length_(whole_plant);Tassel_branch_number	0	0	0	0	0	1	0	0	0	0	0	0	0	0	0	0	0	0	0	0	0	0	0	0	0	0	1	private
pan_gene_11134	pan_gene_14087	Tassel_branch_number	Tassel_branch_number	0	0	0	0	0	1	0	0	0	0	0	1	0	0	0	0	0	0	0	0	0	1	1	0	0	0	4	dispensable
pan_gene_11134	pan_gene_20723	Tassel_branch_number	Average_internode_length_(below_ear);Tassel_branch_number	0	0	0	0	0	1	0	0	0	0	0	0	0	0	0	0	0	0	0	0	0	1	0	0	0	0	2	dispensable
pan_gene_11134	pan_gene_24540	Tassel_branch_number	Average_internode_length_(whole_plant);Tassel_branch_number	0	0	0	0	0	1	0	1	0	1	0	1	0	0	0	0	0	0	0	0	0	1	1	0	0	0	6	dispensable
pan_gene_11134	pan_gene_24668	Tassel_branch_number	Tassel_branch_number	0	0	0	0	0	1	0	0	0	0	0	0	0	0	0	0	0	0	0	0	0	0	0	0	0	0	1	private
pan_gene_11134	pan_gene_25414	Tassel_branch_number	Ear_row_number;Tassel_branch_number	0	0	0	0	0	0	0	0	0	0	0	0	0	0	0	0	0	0	0	0	0	0	0	0	1	0	1	private
pan_gene_11134	pan_gene_28047	Tassel_branch_number	Height_above_ear;Tassel_branch_number	0	0	0	0	0	0	0	0	0	1	0	0	0	0	0	0	0	0	0	0	0	0	1	0	0	0	2	dispensable
pan_gene_11134	pan_gene_5046	Tassel_branch_number	Height_per_day_(until_flowering);Leaf_width;Plant_height;Tassel_branch_number	0	0	1	0	0	1	0	1	0	1	0	1	0	0	0	0	0	0	0	0	1	1	1	0	0	1	9	dispensable
pan_gene_11134	pan_gene_7754	Tassel_branch_number	Tassel_branch_number	0	0	0	0	0	1	0	0	0	0	0	0	0	0	0	0	0	0	0	0	0	0	0	0	0	0	1	private
pan_gene_11134	pan_gene_8001	Tassel_branch_number	Tassel_branch_number	0	0	0	0	1	1	0	1	0	1	0	1	0	0	0	0	0	0	0	0	1	1	1	0	0	0	8	dispensable
pan_gene_11135	pan_gene_11980	Ratio_of_ear_height_to_total_height;Tassel_branch_number	Average_internode_length_(above_ear);Days_to_silk;Glutamate;Nitrate;PCA_of_metabolites:_PC1;Ratio_of_ear_height_to_total_height;Tassel_branch_number	0	0	0	0	0	1	0	0	0	0	0	1	0	0	0	0	0	0	0	0	0	0	0	0	0	0	2	dispensable
pan_gene_11135	pan_gene_18724	Ratio_of_ear_height_to_total_height;Tassel_branch_number	Photoperiod_Growing-degree_days_to_silk;Tassel_branch_number	1	0	0	0	1	1	0	1	0	0	1	0	0	0	0	0	0	0	0	0	0	0	1	0	1	0	7	dispensable
pan_gene_11135	pan_gene_23686	Ratio_of_ear_height_to_total_height;Tassel_branch_number	Tassel_branch_number	0	0	0	0	0	1	0	0	0	0	0	0	0	0	0	0	0	0	0	0	0	0	0	0	0	0	1	private
pan_gene_11135	pan_gene_2571	Ratio_of_ear_height_to_total_height;Tassel_branch_number	Nodes_per_plant;Nodes_to_ear;Tassel_branch_number	1	0	0	0	1	0	0	0	0	0	0	1	0	0	0	0	0	0	0	0	0	0	0	0	1	0	4	dispensable
pan_gene_11135	pan_gene_27722	Ratio_of_ear_height_to_total_height;Tassel_branch_number	Stalk_strength;Tassel_branch_number	1	0	0	0	0	0	0	0	0	0	0	0	0	0	0	0	0	0	0	0	0	0	0	0	0	0	1	private
pan_gene_11135	pan_gene_5175	Ratio_of_ear_height_to_total_height;Tassel_branch_number	Boxcox-transformed_leaf_angle;PCA_of_metabolites:_PC1;Tassel_branch_number	1	0	0	0	0	0	0	0	0	0	0	1	0	0	0	0	0	0	0	0	0	0	0	1	0	0	3	dispensable
pan_gene_11135	pan_gene_5820	Ratio_of_ear_height_to_total_height;Tassel_branch_number	Chlorophyll_A;Days_to_anthesis;Days_to_silk;PCA_of_metabolites:_PC2;Stalk_strength;Tassel_branch_number	1	0	0	0	0	0	0	0	0	0	0	1	0	0	0	1	0	0	0	0	0	0	0	0	0	0	3	dispensable
pan_gene_11137	pan_gene_16753	Tassel_branch_number	Tassel_branch_number	0	0	0	0	1	0	0	0	0	0	0	0	0	0	0	1	0	0	0	0	0	0	0	0	0	0	2	dispensable
pan_gene_11137	pan_gene_20723	Tassel_branch_number	Average_internode_length_(below_ear);Tassel_branch_number	0	0	0	0	1	0	0	0	0	0	0	0	0	0	0	1	0	0	0	0	0	0	0	0	0	0	2	dispensable
pan_gene_11137	pan_gene_24540	Tassel_branch_number	Average_internode_length_(whole_plant);Tassel_branch_number	0	0	0	0	0	0	0	0	0	0	0	0	0	0	0	1	0	0	0	0	0	0	0	0	0	0	1	private
pan_gene_11137	pan_gene_24924	Tassel_branch_number	Nodes_per_plant;Tassel_branch_number	0	0	0	0	1	0	0	0	0	0	0	0	0	0	0	0	0	0	0	0	0	0	0	0	0	0	1	private
pan_gene_11137	pan_gene_26694	Tassel_branch_number	Days_to_anthesis;Days_to_silk;Ear_height;Nodes_to_ear;Photoperiod_Growing-degree_days_to_silk;Plant_height;Tassel_branch_number	0	0	0	0	1	0	0	0	0	0	0	0	0	0	0	0	0	0	0	0	0	0	0	0	0	0	1	private
pan_gene_11137	pan_gene_30482	Tassel_branch_number	Tassel_branch_number	0	0	0	0	1	0	0	0	0	0	0	0	0	0	0	1	0	0	0	0	0	0	0	0	0	0	2	dispensable
pan_gene_11137	pan_gene_31466	Tassel_branch_number	Tassel_branch_number	0	0	0	0	0	0	0	0	0	0	0	0	0	0	0	1	0	0	0	0	0	0	0	0	0	0	1	private
pan_gene_11137	pan_gene_4974	Tassel_branch_number	Nitrate;Tassel_branch_number	0	0	0	0	1	0	0	0	0	0	0	0	0	0	0	0	0	0	0	0	0	0	0	0	0	0	1	private
pan_gene_11137	pan_gene_5838	Tassel_branch_number	100_Kernel_weight;Cob_diameter;Ear_height;Sucrose;Tassel_branch_number	0	0	0	0	1	0	0	0	0	0	0	0	0	0	0	0	0	0	0	0	0	0	0	0	0	0	1	private
pan_gene_11137	pan_gene_5877	Tassel_branch_number	Tassel_branch_number	0	0	0	0	1	0	0	0	0	0	0	0	0	0	0	0	0	0	0	0	0	0	0	0	0	0	1	private
pan_gene_1125	pan_gene_21543	Photoperiod_Growing-degree_days_to_silk;Tassel_branch_number	Days_to_anthesis;Tassel_branch_number	1	0	0	0	0	0	0	1	0	0	0	0	0	1	0	0	0	0	0	0	0	0	0	0	1	0	4	dispensable
pan_gene_1125	pan_gene_22304	Photoperiod_Growing-degree_days_to_silk;Tassel_branch_number	Days_to_anthesis;Tassel_branch_number	1	0	0	0	0	0	0	0	0	0	0	0	0	0	0	0	1	0	0	0	0	0	0	0	0	0	2	dispensable
pan_gene_1125	pan_gene_22834	Photoperiod_Growing-degree_days_to_silk;Tassel_branch_number	Ear_row_number;Nodes_above_ear;PCA_of_metabolites:_PC2;Starch;Tassel_branch_number;Tassel_length	0	0	0	0	0	0	0	0	0	0	0	0	0	0	0	0	0	0	0	0	1	0	0	0	0	0	1	private
pan_gene_1125	pan_gene_24557	Photoperiod_Growing-degree_days_to_silk;Tassel_branch_number	Average_internode_length_(whole_plant);Tassel_branch_number	1	0	0	0	0	0	0	0	0	0	0	0	0	0	0	0	0	0	1	0	1	0	0	0	0	0	3	dispensable
pan_gene_1125	pan_gene_24633	Photoperiod_Growing-degree_days_to_silk;Tassel_branch_number	Chlorophyll_B;Tassel_branch_number	1	0	0	0	0	0	0	0	0	0	0	0	0	0	0	0	0	0	0	0	0	0	0	0	0	0	1	private
pan_gene_1125	pan_gene_24798	Photoperiod_Growing-degree_days_to_silk;Tassel_branch_number	Chlorophyll_B;Days_to_silk;Leaf_length;Tassel_branch_number	1	0	0	0	0	1	0	1	0	0	1	0	0	0	0	0	0	0	0	0	0	0	0	0	0	0	4	dispensable
pan_gene_1125	pan_gene_29286	Photoperiod_Growing-degree_days_to_silk;Tassel_branch_number	Tassel_branch_number	1	0	0	0	0	0	0	0	0	0	0	0	0	0	0	0	0	0	0	0	0	0	0	0	0	0	1	private
pan_gene_1125	pan_gene_31505	Photoperiod_Growing-degree_days_to_silk;Tassel_branch_number	Cob_diameter;Tassel_branch_number	1	0	0	0	0	0	0	0	0	0	0	0	0	0	0	0	0	0	0	0	0	0	0	0	0	0	1	private
pan_gene_11633	pan_gene_14854	Tassel_branch_number	Height_per_day_(until_flowering);Nodes_above_ear;Tassel_branch_number;Tassel_length	1	0	0	0	0	0	0	0	0	0	0	0	0	0	0	0	0	0	0	0	0	0	0	0	0	0	1	private
pan_gene_11633	pan_gene_16314	Tassel_branch_number	Tassel_branch_number	0	0	0	0	0	0	0	0	0	0	0	0	0	0	1	0	0	0	0	0	0	0	0	0	0	0	1	private
pan_gene_11633	pan_gene_18653	Tassel_branch_number	Tassel_branch_number	1	0	0	0	0	0	0	0	0	1	1	0	0	0	1	0	0	0	1	0	0	1	0	0	0	0	6	dispensable
pan_gene_11633	pan_gene_19226	Tassel_branch_number	Average_internode_length_(above_ear);Tassel_branch_number	1	0	0	0	0	0	0	0	0	1	0	0	0	0	0	0	0	0	1	0	0	0	0	0	0	0	3	dispensable
pan_gene_11633	pan_gene_20723	Tassel_branch_number	Average_internode_length_(below_ear);Tassel_branch_number	1	0	0	0	1	0	0	0	0	1	1	0	0	0	1	0	0	0	1	0	0	1	0	0	0	0	7	dispensable
pan_gene_11633	pan_gene_24540	Tassel_branch_number	Average_internode_length_(whole_plant);Tassel_branch_number	1	0	0	0	1	0	0	0	0	1	1	0	0	0	1	0	0	0	0	0	0	1	0	0	0	0	6	dispensable
pan_gene_11633	pan_gene_24642	Tassel_branch_number	Tassel_branch_number	0	0	0	0	0	0	0	0	0	0	0	0	0	0	1	0	0	0	0	0	0	0	0	0	0	0	1	private
pan_gene_11633	pan_gene_24924	Tassel_branch_number	Nodes_per_plant;Tassel_branch_number	1	0	0	0	1	0	0	0	0	0	0	0	0	0	0	0	0	0	0	0	0	1	0	0	0	0	3	dispensable
pan_gene_11633	pan_gene_25414	Tassel_branch_number	Ear_row_number;Tassel_branch_number	1	0	0	0	0	0	0	0	0	0	0	0	0	0	0	0	0	0	0	0	0	0	0	0	0	0	1	private
pan_gene_11633	pan_gene_2623	Tassel_branch_number	Height_per_day_(until_flowering);Plant_height;Tassel_branch_number;Tassel_length	1	0	0	0	0	0	0	0	0	0	0	0	0	0	0	0	0	0	0	0	0	0	0	0	0	0	1	private
pan_gene_11633	pan_gene_26694	Tassel_branch_number	Days_to_anthesis;Days_to_silk;Ear_height;Nodes_to_ear;Photoperiod_Growing-degree_days_to_silk;Plant_height;Tassel_branch_number	1	0	0	0	1	0	0	0	0	0	1	0	0	0	1	0	0	0	0	0	0	0	0	0	0	0	4	dispensable
pan_gene_11633	pan_gene_28008	Tassel_branch_number	Tassel_branch_number	1	0	0	0	1	0	0	0	0	1	1	0	0	0	0	0	0	0	1	0	0	0	0	0	0	0	5	dispensable
pan_gene_11633	pan_gene_28047	Tassel_branch_number	Height_above_ear;Tassel_branch_number	1	0	0	0	0	0	0	0	0	0	0	0	0	0	0	0	0	0	0	0	0	0	0	0	0	0	1	private
pan_gene_11633	pan_gene_30482	Tassel_branch_number	Tassel_branch_number	1	0	0	0	1	0	0	0	0	1	1	0	0	0	0	0	0	0	1	0	0	1	0	0	0	0	6	dispensable
pan_gene_11633	pan_gene_31288	Tassel_branch_number	Nodes_to_ear;Photoperiod_Growing-degree_days_to_silk;Tassel_branch_number	1	0	0	0	0	0	0	0	0	1	0	0	0	0	0	0	0	0	0	0	0	0	0	0	0	0	2	dispensable
pan_gene_11633	pan_gene_31466	Tassel_branch_number	Tassel_branch_number	1	0	0	0	1	0	0	0	0	1	1	0	0	0	1	0	0	0	0	0	0	1	0	0	0	0	6	dispensable
pan_gene_11633	pan_gene_32108	Tassel_branch_number	Tassel_branch_number	1	0	0	0	1	0	0	0	0	0	1	0	0	0	1	0	0	0	1	0	0	1	0	0	0	0	6	dispensable
pan_gene_11633	pan_gene_4974	Tassel_branch_number	Nitrate;Tassel_branch_number	1	0	0	0	0	0	0	0	0	1	1	0	0	0	1	0	0	0	1	0	0	0	0	0	0	0	5	dispensable
pan_gene_11633	pan_gene_5877	Tassel_branch_number	Tassel_branch_number	0	0	0	0	1	0	0	0	0	0	0	0	0	0	0	0	0	0	0	0	0	0	0	0	0	0	1	private
pan_gene_11648	pan_gene_6067	Tassel_branch_number	Tassel_branch_number	1	0	1	0	0	0	0	0	0	0	0	1	0	0	0	0	0	1	0	1	0	0	0	0	0	0	5	dispensable
pan_gene_11842	pan_gene_18285	Tassel_branch_number	Tassel_branch_number	1	0	0	0	1	0	1	0	0	0	0	0	0	0	0	0	0	0	0	1	0	0	0	0	0	0	4	dispensable
pan_gene_11842	pan_gene_19679	Tassel_branch_number	Tassel_branch_number	1	1	0	0	1	0	0	1	0	0	1	1	1	0	0	1	0	1	1	0	0	0	0	0	1	1	12	near-core
pan_gene_11842	pan_gene_20432	Tassel_branch_number	Tassel_branch_number	0	0	0	1	0	0	0	0	1	0	0	0	0	0	0	0	0	0	0	0	0	0	0	0	0	0	2	dispensable
pan_gene_11842	pan_gene_20555	Tassel_branch_number	Tassel_branch_number;Total_amino_acids	1	1	1	0	1	0	1	1	1	1	1	1	1	1	0	1	1	1	1	1	1	1	1	1	1	1	23	core
pan_gene_11842	pan_gene_21890	Tassel_branch_number	Leaf_length;Tassel_branch_number	1	1	1	0	1	1	1	1	0	1	1	1	1	1	1	1	1	1	1	1	1	0	1	1	1	1	23	core
pan_gene_11842	pan_gene_22203	Tassel_branch_number	Malate;Northern_Leaf_Blight;Protein;Tassel_branch_number	1	0	0	1	1	0	1	0	0	0	1	1	0	0	0	1	1	0	0	1	1	1	1	1	1	1	15	near-core
pan_gene_11842	pan_gene_24287	Tassel_branch_number	Tassel_branch_number	1	0	0	0	0	0	0	0	0	0	0	0	0	0	1	0	0	0	1	0	0	0	0	0	0	1	4	dispensable
pan_gene_11842	pan_gene_28418	Tassel_branch_number	Tassel_branch_number	0	0	0	0	0	0	0	0	0	0	0	0	0	1	0	0	0	0	0	0	0	0	0	0	0	0	1	private
pan_gene_11842	pan_gene_32422	Tassel_branch_number	Average_internode_length_(above_ear);Tassel_branch_number	1	0	0	0	0	0	0	1	0	0	0	1	0	0	0	0	0	0	0	0	0	0	0	0	0	0	3	dispensable
pan_gene_11842	pan_gene_32500	Tassel_branch_number	Boxcox-transformed_leaf_angle;Tassel_branch_number	1	0	0	0	0	0	0	0	0	0	0	0	0	0	0	0	0	0	0	0	0	0	0	0	0	0	1	private
pan_gene_11842	pan_gene_4077	Tassel_branch_number	Ratio_of_ear_height_to_total_height;Tassel_branch_number	1	0	0	0	0	0	0	0	0	1	0	0	0	0	1	0	0	0	0	0	0	0	1	0	0	0	4	dispensable
pan_gene_11842	pan_gene_4918	Tassel_branch_number	Tassel_branch_number	1	1	1	1	1	0	1	1	1	1	1	1	1	0	1	1	1	1	1	1	1	1	1	1	1	0	23	core
pan_gene_11842	pan_gene_5377	Tassel_branch_number	Tassel_branch_number	1	0	0	0	1	0	1	1	1	1	1	0	1	0	0	1	1	1	0	1	1	0	1	0	0	1	15	near-core
pan_gene_11842	pan_gene_8874	Tassel_branch_number	Tassel_branch_number	1	1	0	0	0	0	0	0	0	0	0	1	0	0	0	0	0	0	0	0	0	0	0	0	0	0	3	dispensable
pan_gene_11857	pan_gene_22257	Average_internode_length_(above_ear);Days_to_anthesis;Height_above_ear;Tassel_branch_number	Anthesis-silking_interval;Average_internode_length_(whole_plant);Tassel_branch_number	1	0	0	0	0	0	0	0	0	0	0	0	0	0	0	0	0	0	0	0	1	0	0	0	0	0	2	dispensable
pan_gene_11857	pan_gene_28003	Average_internode_length_(above_ear);Days_to_anthesis;Height_above_ear;Tassel_branch_number	Southern_leaf_blight;Tassel_branch_number;Tassel_length	1	1	0	0	0	0	1	0	0	0	1	1	1	0	0	1	0	0	0	0	0	0	0	0	1	1	9	dispensable
pan_gene_11857	pan_gene_32709	Average_internode_length_(above_ear);Days_to_anthesis;Height_above_ear;Tassel_branch_number	Average_internode_length_(below_ear);Tassel_branch_number;Total_amino_acids	1	0	0	0	0	0	0	0	0	0	0	0	0	0	0	0	0	0	0	0	0	0	0	0	0	0	1	private
pan_gene_11857	pan_gene_4322	Average_internode_length_(above_ear);Days_to_anthesis;Height_above_ear;Tassel_branch_number	Ratio_of_ear_height_to_total_height;Tassel_branch_number	1	0	0	0	0	0	0	0	0	0	0	0	0	0	0	0	0	0	0	0	0	0	0	0	0	0	1	private
pan_gene_11857	pan_gene_7754	Average_internode_length_(above_ear);Days_to_anthesis;Height_above_ear;Tassel_branch_number	Tassel_branch_number	0	0	0	1	0	0	0	0	1	0	0	0	0	0	0	0	0	0	0	0	0	0	0	0	0	0	2	dispensable
pan_gene_11882	pan_gene_13268	Leaf_width;Tassel_branch_number	Tassel_branch_number	1	1	0	1	1	0	0	1	0	1	1	1	1	1	1	1	1	1	1	1	1	1	0	1	1	1	21	core
pan_gene_11882	pan_gene_14559	Leaf_width;Tassel_branch_number	Cob_diameter;Tassel_branch_number	1	0	0	1	1	0	1	1	1	1	0	1	1	1	0	1	0	0	0	1	0	0	0	1	0	0	13	near-core
pan_gene_11882	pan_gene_14562	Leaf_width;Tassel_branch_number	Cob_diameter;Tassel_branch_number	1	0	0	0	0	0	0	0	0	1	0	1	0	0	0	0	0	0	0	0	0	0	0	0	0	0	3	dispensable
pan_gene_11882	pan_gene_19465	Leaf_width;Tassel_branch_number	Malate;Tassel_branch_number	1	0	0	1	1	0	1	0	0	1	0	1	1	1	0	1	1	1	0	0	0	0	0	0	0	0	11	near-core
pan_gene_11882	pan_gene_25391	Leaf_width;Tassel_branch_number	Tassel_branch_number	1	0	0	1	1	0	0	0	0	1	0	0	0	0	0	1	1	1	0	0	0	0	0	0	0	0	7	dispensable
pan_gene_11882	pan_gene_30274	Leaf_width;Tassel_branch_number	Tassel_branch_number	1	1	0	1	1	0	0	0	0	1	0	0	0	0	0	0	0	0	0	0	0	0	0	0	0	0	5	dispensable
pan_gene_11882	pan_gene_5148	Leaf_width;Tassel_branch_number	Boxcox-transformed_leaf_angle;Cob_diameter;Tassel_branch_number	1	0	1	1	1	0	0	0	0	0	0	1	0	0	0	1	0	1	0	0	0	0	0	0	0	0	7	dispensable
pan_gene_11882	pan_gene_7982	Leaf_width;Tassel_branch_number	Average_internode_length_(whole_plant);Days_to_silk;Tassel_branch_number	1	1	1	1	1	0	1	1	1	1	0	1	1	1	1	1	1	1	0	1	1	0	1	1	1	1	22	core
pan_gene_11884	pan_gene_1305	Glutamate;Tassel_branch_number	Average_internode_length_(whole_plant);Tassel_branch_number;Tassel_length	0	0	0	0	0	0	0	0	0	0	0	0	0	1	0	0	0	0	0	0	0	0	0	0	0	0	1	private
pan_gene_11884	pan_gene_18285	Glutamate;Tassel_branch_number	Tassel_branch_number	0	0	0	0	0	0	0	0	0	0	0	0	0	1	0	0	0	0	0	0	0	0	0	0	0	0	1	private
pan_gene_11884	pan_gene_19777	Glutamate;Tassel_branch_number	Chlorophyll_A;Cob_diameter;Malate;Southern_leaf_blight;Tassel_branch_number	0	0	0	0	0	0	0	0	0	0	0	0	0	1	0	0	0	0	0	0	0	0	0	0	0	0	1	private
pan_gene_11884	pan_gene_28418	Glutamate;Tassel_branch_number	Tassel_branch_number	0	0	0	0	0	0	0	0	0	0	0	0	0	0	0	0	0	0	0	0	0	0	0	0	0	1	1	private
pan_gene_11884	pan_gene_290	Glutamate;Tassel_branch_number	Tassel_branch_number	0	0	0	0	0	0	0	0	0	0	0	0	0	1	0	0	0	0	0	0	0	0	0	0	0	0	1	private
pan_gene_11884	pan_gene_30443	Glutamate;Tassel_branch_number	Leaf_width;Tassel_branch_number	0	0	0	0	0	0	0	0	0	0	0	0	0	1	0	0	0	0	0	0	0	0	0	0	0	0	1	private
pan_gene_11888	pan_gene_19226	Cob_diameter;Ear_height;Nodes_above_ear;Ratio_of_ear_height_to_total_height;Tassel_branch_number	Average_internode_length_(above_ear);Tassel_branch_number	0	0	0	0	0	1	0	0	0	0	0	0	0	0	0	0	0	0	0	0	0	0	0	0	0	0	1	private
pan_gene_11888	pan_gene_25411	Cob_diameter;Ear_height;Nodes_above_ear;Ratio_of_ear_height_to_total_height;Tassel_branch_number	Ear_row_number;Tassel_branch_number	0	0	0	0	0	1	0	0	0	0	0	0	0	0	0	0	0	0	0	0	0	0	0	0	0	0	1	private
pan_gene_11888	pan_gene_30274	Cob_diameter;Ear_height;Nodes_above_ear;Ratio_of_ear_height_to_total_height;Tassel_branch_number	Tassel_branch_number	0	0	0	0	0	1	0	0	0	0	0	0	0	0	0	0	0	0	0	0	0	0	0	0	0	0	1	private
pan_gene_11888	pan_gene_30841	Cob_diameter;Ear_height;Nodes_above_ear;Ratio_of_ear_height_to_total_height;Tassel_branch_number	Average_internode_length_(whole_plant);Days_to_silk;Ear_row_number;Tassel_branch_number	0	0	0	0	0	1	0	0	0	0	0	0	0	0	0	0	0	0	0	0	0	0	0	0	0	0	1	private
pan_gene_11888	pan_gene_32498	Cob_diameter;Ear_height;Nodes_above_ear;Ratio_of_ear_height_to_total_height;Tassel_branch_number	Tassel_branch_number	0	0	0	0	0	1	0	0	0	0	0	0	0	0	0	0	0	0	0	0	0	0	0	0	0	0	1	private
pan_gene_11888	pan_gene_5148	Cob_diameter;Ear_height;Nodes_above_ear;Ratio_of_ear_height_to_total_height;Tassel_branch_number	Boxcox-transformed_leaf_angle;Cob_diameter;Tassel_branch_number	0	0	0	0	0	1	0	0	0	0	0	0	0	0	0	0	0	0	0	0	0	0	0	0	0	0	1	private
pan_gene_11888	pan_gene_5838	Cob_diameter;Ear_height;Nodes_above_ear;Ratio_of_ear_height_to_total_height;Tassel_branch_number	100_Kernel_weight;Cob_diameter;Ear_height;Sucrose;Tassel_branch_number	0	0	0	0	0	1	0	0	0	0	0	0	0	0	0	0	0	0	0	0	0	0	0	0	0	0	1	private
pan_gene_11920	pan_gene_13166	Ear_height;Nodes_per_plant;Nodes_to_ear;Tassel_branch_number;Total_amino_acids	Tassel_branch_number	1	0	0	0	0	0	0	0	0	0	0	0	0	0	0	0	0	0	1	0	0	0	0	0	0	0	2	dispensable
pan_gene_11920	pan_gene_14741	Ear_height;Nodes_per_plant;Nodes_to_ear;Tassel_branch_number;Total_amino_acids	Leaf_length;Tassel_branch_number	1	0	0	0	0	0	0	0	0	0	0	0	1	0	0	0	0	0	0	0	0	0	0	0	0	0	2	dispensable
pan_gene_11956	pan_gene_19465	Glutamate;Nitrate;Tassel_branch_number;Total_amino_acids	Malate;Tassel_branch_number	1	0	0	1	0	0	1	1	0	1	0	1	1	1	0	1	0	0	0	0	0	0	0	0	0	0	9	dispensable
pan_gene_11980	pan_gene_23686	Average_internode_length_(above_ear);Days_to_silk;Glutamate;Nitrate;PCA_of_metabolites:_PC1;Ratio_of_ear_height_to_total_height;Tassel_branch_number	Tassel_branch_number	0	0	0	0	0	1	0	0	0	0	0	0	0	0	0	0	0	0	0	0	0	0	0	0	0	0	1	private
pan_gene_11980	pan_gene_27722	Average_internode_length_(above_ear);Days_to_silk;Glutamate;Nitrate;PCA_of_metabolites:_PC1;Ratio_of_ear_height_to_total_height;Tassel_branch_number	Stalk_strength;Tassel_branch_number	0	0	0	0	0	1	0	0	0	0	0	0	0	0	0	0	0	1	0	0	0	1	0	0	0	0	3	dispensable
pan_gene_11980	pan_gene_5175	Average_internode_length_(above_ear);Days_to_silk;Glutamate;Nitrate;PCA_of_metabolites:_PC1;Ratio_of_ear_height_to_total_height;Tassel_branch_number	Boxcox-transformed_leaf_angle;PCA_of_metabolites:_PC1;Tassel_branch_number	0	0	0	0	0	1	0	0	0	0	0	1	1	0	0	0	0	0	0	0	0	1	0	0	0	0	4	dispensable
pan_gene_11980	pan_gene_5820	Average_internode_length_(above_ear);Days_to_silk;Glutamate;Nitrate;PCA_of_metabolites:_PC1;Ratio_of_ear_height_to_total_height;Tassel_branch_number	Chlorophyll_A;Days_to_anthesis;Days_to_silk;PCA_of_metabolites:_PC2;Stalk_strength;Tassel_branch_number	0	0	0	0	0	0	0	0	0	0	0	1	0	1	0	0	0	1	0	0	0	0	0	0	0	0	3	dispensable
pan_gene_12010	pan_gene_12344	Malate;Tassel_branch_number	Tassel_branch_number	0	0	0	0	0	0	0	0	0	1	0	0	0	0	0	0	0	0	0	0	0	0	0	0	0	0	1	private
pan_gene_12010	pan_gene_12496	Malate;Tassel_branch_number	Southern_leaf_blight;Tassel_branch_number	0	0	0	0	0	0	0	0	0	1	0	0	0	0	0	0	0	0	0	0	0	0	0	0	0	0	1	private
pan_gene_12010	pan_gene_28009	Malate;Tassel_branch_number	Tassel_branch_number	0	0	0	0	0	0	0	0	0	1	0	0	0	0	0	0	0	0	0	0	0	0	0	0	0	0	1	private
pan_gene_12010	pan_gene_32498	Malate;Tassel_branch_number	Tassel_branch_number	0	0	0	0	0	0	0	0	0	1	0	0	0	0	0	0	0	0	0	0	0	0	0	0	0	0	1	private
pan_gene_12018	pan_gene_13166	Tassel_branch_number	Tassel_branch_number	0	0	0	0	1	0	0	0	0	0	0	1	0	0	0	0	0	0	0	0	0	0	0	0	0	0	2	dispensable
pan_gene_12018	pan_gene_14741	Tassel_branch_number	Leaf_length;Tassel_branch_number	0	0	0	0	0	0	0	0	0	0	0	1	0	0	0	0	0	0	0	0	0	0	0	0	0	0	1	private
pan_gene_12170	pan_gene_13110	Days_to_anthesis;Tassel_branch_number	Tassel_branch_number	1	0	0	0	0	0	0	0	0	0	0	0	0	0	0	0	0	0	0	0	0	0	0	0	0	0	1	private
pan_gene_12226	pan_gene_19077	Tassel_branch_number	Height_per_day_(until_flowering);Northern_Leaf_Blight;Plant_height;Tassel_branch_number	1	0	0	0	0	0	0	0	0	0	0	0	0	0	0	0	0	0	1	0	0	0	0	0	0	0	2	dispensable
pan_gene_12226	pan_gene_20898	Tassel_branch_number	Tassel_branch_number	1	1	1	1	0	0	0	1	0	1	0	0	0	0	0	0	0	0	0	0	0	0	1	1	1	0	9	dispensable
pan_gene_12226	pan_gene_24941	Tassel_branch_number	Stalk_strength;Tassel_branch_number	1	1	1	1	0	0	1	1	1	1	1	1	1	1	1	0	1	1	1	1	1	1	1	1	1	1	23	core
pan_gene_12226	pan_gene_30362	Tassel_branch_number	Tassel_branch_number	1	0	1	0	0	1	0	0	1	0	0	0	1	0	0	1	0	1	0	0	0	0	0	0	0	1	8	dispensable
pan_gene_12226	pan_gene_5154	Tassel_branch_number	Malate;Nodes_above_ear;PCA_of_metabolites:_PC1;Ratio_of_ear_height_to_total_height;Tassel_branch_number	1	0	1	0	0	1	0	0	0	0	0	0	0	0	0	0	0	0	0	0	0	0	0	0	0	0	3	dispensable
pan_gene_12344	pan_gene_12496	Tassel_branch_number	Southern_leaf_blight;Tassel_branch_number	1	0	0	1	1	0	0	0	0	0	0	0	0	0	0	0	0	0	0	0	0	0	0	0	0	0	3	dispensable
pan_gene_12344	pan_gene_1426	Tassel_branch_number	Cob_diameter;Protein;Tassel_branch_number	1	0	0	1	1	0	0	0	1	1	1	0	1	1	0	0	0	0	0	0	0	0	0	0	0	0	8	dispensable
pan_gene_12344	pan_gene_16753	Tassel_branch_number	Tassel_branch_number	1	0	0	0	0	0	0	0	0	0	0	0	0	0	0	0	0	0	0	0	0	0	0	0	0	0	1	private
pan_gene_12344	pan_gene_19742	Tassel_branch_number	Tassel_branch_number	0	0	0	0	0	0	0	0	1	0	0	0	0	0	0	0	0	0	0	0	0	0	0	0	0	0	1	private
pan_gene_12344	pan_gene_22431	Tassel_branch_number	Days_to_anthesis;Days_to_silk;Tassel_branch_number	1	0	0	0	0	0	0	1	0	0	0	0	0	0	0	0	0	0	0	0	0	0	0	0	0	0	2	dispensable
pan_gene_12344	pan_gene_23689	Tassel_branch_number	Leaf_width;Tassel_branch_number	1	0	0	0	0	0	0	0	0	1	0	0	0	0	0	0	0	0	0	0	0	0	0	0	0	0	2	dispensable
pan_gene_12344	pan_gene_28008	Tassel_branch_number	Tassel_branch_number	1	0	0	0	0	0	0	0	0	0	0	0	0	0	0	0	0	0	0	0	0	0	0	0	0	0	1	private
pan_gene_12344	pan_gene_30482	Tassel_branch_number	Tassel_branch_number	1	0	0	0	1	0	0	0	0	1	0	0	0	0	0	0	0	0	0	0	0	0	0	0	0	0	3	dispensable
pan_gene_12344	pan_gene_31503	Tassel_branch_number	Tassel_branch_number	1	0	0	0	0	0	0	0	0	1	0	0	0	0	0	0	0	0	0	0	0	0	0	0	0	0	2	dispensable
pan_gene_12344	pan_gene_31826	Tassel_branch_number	Tassel_branch_number	1	0	0	1	1	0	1	1	1	0	0	0	1	0	0	0	0	0	0	0	0	1	0	0	1	0	9	dispensable
pan_gene_12344	pan_gene_32609	Tassel_branch_number	Boxcox-transformed_leaf_angle;Tassel_branch_number	1	0	0	0	0	0	0	0	0	0	0	0	0	0	0	0	0	0	0	0	0	0	0	0	0	0	1	private
pan_gene_12492	pan_gene_27110	Tassel_branch_number	Leaf_length;Tassel_branch_number;Tassel_length	1	0	0	0	0	0	0	0	1	0	1	0	1	0	0	1	0	0	1	0	0	1	1	0	0	0	8	dispensable
pan_gene_12492	pan_gene_32095	Tassel_branch_number	Ratio_of_ear_height_to_total_height;Tassel_branch_number	1	0	0	0	0	0	0	0	0	0	1	0	0	0	0	0	0	0	0	0	0	0	0	0	0	0	2	dispensable
pan_gene_12492	pan_gene_67936	Tassel_branch_number	Nodes_per_plant;Tassel_branch_number	1	0	0	0	0	0	0	0	0	0	0	0	0	0	0	0	0	0	0	0	0	0	0	0	0	0	1	private
pan_gene_12493	pan_gene_29908	Tassel_branch_number	Tassel_branch_number	0	0	0	0	1	0	0	0	0	0	0	0	0	0	0	0	0	0	0	0	0	0	0	0	0	0	1	private
pan_gene_12493	pan_gene_4077	Tassel_branch_number	Ratio_of_ear_height_to_total_height;Tassel_branch_number	0	0	0	0	1	0	0	0	0	0	0	0	0	0	0	0	0	0	0	0	0	0	0	0	0	0	1	private
pan_gene_12493	pan_gene_6067	Tassel_branch_number	Tassel_branch_number	0	0	0	0	1	0	0	0	0	0	0	0	0	0	0	0	0	0	0	0	0	0	0	0	0	0	1	private
pan_gene_12496	pan_gene_1426	Southern_leaf_blight;Tassel_branch_number	Cob_diameter;Protein;Tassel_branch_number	1	0	0	1	1	1	1	0	1	0	1	1	1	0	1	0	0	0	0	1	1	1	1	1	0	0	15	near-core
pan_gene_12496	pan_gene_19226	Southern_leaf_blight;Tassel_branch_number	Average_internode_length_(above_ear);Tassel_branch_number	1	1	1	1	1	1	1	1	1	1	1	1	1	1	1	1	1	1	1	0	1	0	0	0	1	1	22	core
pan_gene_12496	pan_gene_19749	Southern_leaf_blight;Tassel_branch_number	Tassel_branch_number	0	0	1	0	0	0	1	0	0	0	0	0	0	0	0	0	0	0	0	0	0	0	0	0	0	1	3	dispensable
pan_gene_12496	pan_gene_19757	Southern_leaf_blight;Tassel_branch_number	Glutamate;Tassel_branch_number	0	0	1	0	0	0	1	0	0	0	0	0	0	0	0	0	0	0	0	1	0	0	1	0	0	0	4	dispensable
pan_gene_12496	pan_gene_21480	Southern_leaf_blight;Tassel_branch_number	Tassel_branch_number	0	1	0	1	0	1	1	1	0	0	1	0	1	0	1	1	0	1	1	0	0	0	0	0	0	0	11	near-core
pan_gene_12496	pan_gene_22431	Southern_leaf_blight;Tassel_branch_number	Days_to_anthesis;Days_to_silk;Tassel_branch_number	1	0	0	1	1	0	1	0	1	0	0	0	0	0	0	0	1	0	0	0	1	0	1	1	0	0	9	dispensable
pan_gene_12496	pan_gene_23689	Southern_leaf_blight;Tassel_branch_number	Leaf_width;Tassel_branch_number	1	1	0	0	0	0	0	0	0	1	0	0	0	0	0	0	0	0	0	0	0	0	0	0	0	0	3	dispensable
pan_gene_12496	pan_gene_24865	Southern_leaf_blight;Tassel_branch_number	100_Kernel_weight;Glucose;Ratio_of_ear_height_to_total_height;Tassel_branch_number	1	0	1	0	1	1	1	0	1	0	1	1	0	0	0	0	0	0	1	0	1	1	1	1	1	0	14	near-core
pan_gene_12496	pan_gene_2557	Southern_leaf_blight;Tassel_branch_number	Height_above_ear;Nodes_per_plant;Tassel_branch_number	1	1	0	1	1	0	1	0	1	0	1	1	0	1	0	0	1	1	0	1	1	1	1	0	1	1	17	near-core
pan_gene_12496	pan_gene_28008	Southern_leaf_blight;Tassel_branch_number	Tassel_branch_number	1	1	0	0	1	0	0	1	1	0	1	1	1	0	1	0	0	0	1	1	1	0	1	0	0	1	14	near-core
pan_gene_12496	pan_gene_28044	Southern_leaf_blight;Tassel_branch_number	Cob_diameter;Tassel_branch_number	0	0	1	1	1	1	1	0	0	0	0	1	1	0	0	1	1	0	1	1	1	1	1	0	0	0	14	near-core
pan_gene_12496	pan_gene_30482	Southern_leaf_blight;Tassel_branch_number	Tassel_branch_number	1	1	1	0	1	1	0	1	1	0	1	1	1	0	1	1	0	1	1	1	1	1	1	1	1	0	20	core
pan_gene_12496	pan_gene_30841	Southern_leaf_blight;Tassel_branch_number	Average_internode_length_(whole_plant);Days_to_silk;Ear_row_number;Tassel_branch_number	1	1	1	1	1	1	1	1	1	1	1	1	1	0	0	1	1	1	1	1	0	1	0	1	1	1	22	core
pan_gene_12496	pan_gene_31503	Southern_leaf_blight;Tassel_branch_number	Tassel_branch_number	1	1	1	0	0	1	0	1	1	1	1	1	0	0	0	0	0	0	1	1	1	1	1	1	1	0	16	near-core
pan_gene_12496	pan_gene_32609	Southern_leaf_blight;Tassel_branch_number	Boxcox-transformed_leaf_angle;Tassel_branch_number	1	0	1	0	0	0	1	0	0	0	0	0	0	0	0	1	0	0	1	0	0	0	1	0	0	0	6	dispensable
pan_gene_12496	pan_gene_5836	Southern_leaf_blight;Tassel_branch_number	100_Kernel_weight;Sucrose;Tassel_branch_number	0	0	0	0	1	0	0	0	0	0	0	0	0	0	0	0	0	0	0	0	0	0	0	0	0	0	1	private
pan_gene_12496	pan_gene_5850	Southern_leaf_blight;Tassel_branch_number	Nodes_above_ear;Tassel_branch_number	1	1	1	0	0	1	1	0	1	0	1	1	0	0	1	0	0	1	0	1	1	1	1	1	1	0	16	near-core
pan_gene_12496	pan_gene_7400	Southern_leaf_blight;Tassel_branch_number	Tassel_branch_number	0	0	1	0	0	1	0	0	0	1	1	0	1	0	1	0	0	1	0	1	1	0	0	0	0	0	9	dispensable
pan_gene_12496	pan_gene_8815	Southern_leaf_blight;Tassel_branch_number	Days_to_anthesis;Photoperiod_Growing-degree_days_to_silk;Photoperiod_growing-degree_days_to_anthesis;Tassel_branch_number	0	1	0	0	0	1	0	0	0	0	0	0	0	0	0	1	0	0	1	0	1	0	0	0	1	1	7	dispensable
pan_gene_12876	pan_gene_14087	Tassel_branch_number;Tassel_length	Tassel_branch_number	1	0	0	1	1	1	1	0	1	0	0	0	0	0	1	0	1	1	0	0	0	0	1	0	1	0	11	near-core
pan_gene_12876	pan_gene_20723	Tassel_branch_number;Tassel_length	Average_internode_length_(below_ear);Tassel_branch_number	1	1	0	1	1	1	1	0	1	0	1	1	1	1	0	1	1	1	1	0	1	1	1	1	0	1	20	core
pan_gene_12876	pan_gene_23697	Tassel_branch_number;Tassel_length	Tassel_branch_number	1	0	0	1	1	1	1	0	1	0	1	1	1	1	1	0	1	1	0	1	1	0	1	1	1	0	18	near-core
pan_gene_12876	pan_gene_24540	Tassel_branch_number;Tassel_length	Average_internode_length_(whole_plant);Tassel_branch_number	1	1	1	1	1	1	1	0	1	0	1	0	1	1	1	0	1	1	1	0	0	1	1	0	1	1	19	near-core
pan_gene_12876	pan_gene_30587	Tassel_branch_number;Tassel_length	Tassel_branch_number	1	0	0	1	1	1	1	0	1	0	0	0	0	1	1	1	0	1	0	0	0	0	1	0	1	1	13	near-core
pan_gene_12876	pan_gene_30972	Tassel_branch_number;Tassel_length	Fructose;Nodes_per_plant;Tassel_branch_number;Total_amino_acids	0	0	0	0	0	0	0	0	0	0	0	0	0	0	0	1	1	0	0	0	0	0	0	0	0	0	2	dispensable
pan_gene_12876	pan_gene_31288	Tassel_branch_number;Tassel_length	Nodes_to_ear;Photoperiod_Growing-degree_days_to_silk;Tassel_branch_number	1	0	0	0	1	1	0	0	1	0	0	0	0	0	0	1	0	0	0	0	0	1	0	0	0	0	6	dispensable
pan_gene_12876	pan_gene_32108	Tassel_branch_number;Tassel_length	Tassel_branch_number	1	1	1	1	1	1	0	0	0	0	1	1	0	1	1	1	1	1	1	0	1	1	1	1	0	1	19	near-core
pan_gene_12876	pan_gene_5046	Tassel_branch_number;Tassel_length	Height_per_day_(until_flowering);Leaf_width;Plant_height;Tassel_branch_number	1	0	0	1	1	1	1	0	1	0	0	0	0	1	1	0	0	1	0	0	0	0	1	0	1	1	12	near-core
pan_gene_12876	pan_gene_8001	Tassel_branch_number;Tassel_length	Tassel_branch_number	1	0	0	0	0	0	0	0	1	0	0	0	0	0	0	0	0	1	0	0	0	0	1	0	1	1	6	dispensable
pan_gene_12876	pan_gene_8446	Tassel_branch_number;Tassel_length	Ear_height;Nodes_per_plant;Nodes_to_ear;Stalk_strength;Tassel_branch_number	0	0	0	0	0	0	0	0	0	0	0	0	0	0	0	1	1	1	0	0	1	0	0	0	0	0	4	dispensable
pan_gene_12887	pan_gene_24703	Leaf_length;Tassel_branch_number	Tassel_branch_number	0	0	0	0	0	0	0	0	0	0	0	0	0	0	0	0	0	0	0	0	0	1	0	0	0	0	1	private
pan_gene_12887	pan_gene_2684	Leaf_length;Tassel_branch_number	Average_internode_length_(below_ear);Boxcox-transformed_leaf_angle;Tassel_branch_number	1	1	1	0	1	1	1	1	1	0	1	1	0	1	1	1	1	1	1	1	1	1	1	1	1	1	23	core
pan_gene_12887	pan_gene_2809	Leaf_length;Tassel_branch_number	Leaf_width;Northern_Leaf_Blight;Tassel_branch_number	1	0	1	0	0	0	0	0	0	0	0	1	0	1	1	0	1	1	0	0	1	1	1	1	1	1	13	near-core
pan_gene_12887	pan_gene_29908	Leaf_length;Tassel_branch_number	Tassel_branch_number	1	1	1	1	1	1	1	1	1	1	1	1	1	1	1	1	1	1	1	1	1	1	1	1	1	1	26	core
pan_gene_12887	pan_gene_5035	Leaf_length;Tassel_branch_number	Average_internode_length_(below_ear);Plant_height;Tassel_branch_number	1	0	0	0	0	0	0	0	1	0	0	0	0	0	0	0	0	0	0	0	0	1	0	0	0	0	3	dispensable
pan_gene_12887	pan_gene_5392	Leaf_length;Tassel_branch_number	Tassel_branch_number	1	0	0	0	0	0	0	0	0	0	0	0	0	0	0	0	0	0	0	0	0	0	0	0	0	0	1	private
pan_gene_12887	pan_gene_6067	Leaf_length;Tassel_branch_number	Tassel_branch_number	1	0	1	0	0	0	0	0	0	0	0	1	0	1	0	0	0	0	0	1	1	1	0	1	0	1	9	dispensable
pan_gene_1305	pan_gene_18285	Average_internode_length_(whole_plant);Tassel_branch_number;Tassel_length	Tassel_branch_number	1	0	1	1	0	1	1	1	1	0	1	0	1	1	1	0	0	1	0	0	1	0	0	1	1	1	16	near-core
pan_gene_1305	pan_gene_19777	Average_internode_length_(whole_plant);Tassel_branch_number;Tassel_length	Chlorophyll_A;Cob_diameter;Malate;Southern_leaf_blight;Tassel_branch_number	1	0	1	0	0	1	0	0	0	0	0	0	0	0	0	0	0	0	0	0	0	0	0	0	0	0	3	dispensable
pan_gene_1305	pan_gene_20796	Average_internode_length_(whole_plant);Tassel_branch_number;Tassel_length	Leaf_length;Tassel_branch_number	0	1	0	1	0	1	1	1	0	1	1	1	1	1	0	0	0	0	0	0	1	0	1	1	0	0	13	near-core
pan_gene_1305	pan_gene_22203	Average_internode_length_(whole_plant);Tassel_branch_number;Tassel_length	Malate;Northern_Leaf_Blight;Protein;Tassel_branch_number	1	0	1	0	0	0	1	0	1	0	1	1	1	0	1	1	0	0	0	0	1	0	0	1	0	1	12	near-core
pan_gene_1305	pan_gene_28418	Average_internode_length_(whole_plant);Tassel_branch_number;Tassel_length	Tassel_branch_number	0	0	0	0	0	0	0	1	0	1	0	0	0	0	0	0	0	0	0	0	0	0	0	0	0	0	2	dispensable
pan_gene_1305	pan_gene_30443	Average_internode_length_(whole_plant);Tassel_branch_number;Tassel_length	Leaf_width;Tassel_branch_number	1	0	0	0	0	0	0	1	1	0	0	1	1	0	0	0	1	1	0	0	0	0	0	0	0	1	8	dispensable
pan_gene_1305	pan_gene_4918	Average_internode_length_(whole_plant);Tassel_branch_number;Tassel_length	Tassel_branch_number	1	0	0	0	0	0	0	1	0	0	0	0	1	0	1	1	0	0	0	0	1	0	0	0	0	0	6	dispensable
pan_gene_13108	pan_gene_14559	Tassel_branch_number	Cob_diameter;Tassel_branch_number	1	1	1	1	1	1	1	1	1	1	1	1	1	1	1	1	1	1	0	1	1	1	1	1	1	1	25	core
pan_gene_13108	pan_gene_14562	Tassel_branch_number	Cob_diameter;Tassel_branch_number	1	1	0	0	1	0	1	1	0	0	0	0	0	0	0	0	0	1	0	0	0	0	0	0	0	0	6	dispensable
pan_gene_13108	pan_gene_19465	Tassel_branch_number	Malate;Tassel_branch_number	1	1	1	1	1	0	1	1	0	0	0	0	1	1	0	1	0	1	0	1	0	0	0	0	0	0	12	near-core
pan_gene_13108	pan_gene_27965	Tassel_branch_number	Average_internode_length_(whole_plant);Tassel_branch_number	1	0	1	1	0	0	1	0	0	0	0	1	0	1	0	1	0	0	0	0	0	0	0	1	0	0	8	dispensable
pan_gene_13108	pan_gene_2918	Tassel_branch_number	Average_internode_length_(whole_plant);Tassel_branch_number	1	1	1	1	1	0	0	1	1	0	0	0	1	0	0	0	0	1	0	0	0	0	0	1	1	0	11	near-core
pan_gene_13108	pan_gene_5154	Tassel_branch_number	Malate;Nodes_above_ear;PCA_of_metabolites:_PC1;Ratio_of_ear_height_to_total_height;Tassel_branch_number	1	0	0	0	0	0	0	0	0	0	0	0	0	0	0	0	0	0	0	0	0	0	0	0	0	0	1	private
pan_gene_13166	pan_gene_14741	Tassel_branch_number	Leaf_length;Tassel_branch_number	1	0	0	0	0	0	1	0	0	0	1	1	0	0	0	0	1	0	0	0	1	0	0	0	0	0	6	dispensable
pan_gene_13268	pan_gene_18650	Tassel_branch_number	Ear_row_number;Tassel_branch_number	1	1	0	0	0	0	0	0	0	0	0	0	0	0	0	1	0	0	0	0	0	0	0	0	0	0	3	dispensable
pan_gene_13268	pan_gene_19465	Tassel_branch_number	Malate;Tassel_branch_number	1	0	1	1	1	1	0	1	0	1	0	1	1	1	0	1	0	0	0	1	1	1	0	0	1	0	15	near-core
pan_gene_13268	pan_gene_21916	Tassel_branch_number	Nodes_per_plant;Tassel_branch_number	1	0	0	0	0	0	0	0	0	0	0	0	0	0	0	0	0	0	0	0	0	0	0	0	0	0	1	private
pan_gene_13268	pan_gene_25099	Tassel_branch_number	Southern_leaf_blight;Tassel_branch_number	1	1	0	1	0	1	1	1	0	1	1	1	1	1	0	1	1	0	1	1	1	1	1	0	1	1	20	core
pan_gene_13268	pan_gene_25391	Tassel_branch_number	Tassel_branch_number	1	0	1	1	0	1	0	1	1	1	0	0	1	1	0	1	0	0	0	1	1	0	0	0	0	0	12	near-core
pan_gene_13268	pan_gene_5148	Tassel_branch_number	Boxcox-transformed_leaf_angle;Cob_diameter;Tassel_branch_number	1	0	1	1	0	1	0	1	1	1	0	1	0	1	0	1	0	1	0	1	1	0	1	1	0	0	15	near-core
pan_gene_13268	pan_gene_7982	Tassel_branch_number	Average_internode_length_(whole_plant);Days_to_silk;Tassel_branch_number	1	1	1	1	0	0	0	1	1	1	0	1	1	1	1	1	1	1	0	1	1	0	0	0	0	1	17	near-core
pan_gene_14087	pan_gene_16753	Tassel_branch_number	Tassel_branch_number	1	0	0	1	1	1	1	1	1	0	0	0	1	0	1	1	0	1	0	0	0	1	1	1	1	0	15	near-core
pan_gene_14087	pan_gene_20723	Tassel_branch_number	Average_internode_length_(below_ear);Tassel_branch_number	1	0	0	1	0	1	1	0	1	0	0	0	0	0	0	1	0	1	0	0	0	1	1	1	1	0	11	near-core
pan_gene_14087	pan_gene_23697	Tassel_branch_number	Tassel_branch_number	1	0	0	1	0	1	1	0	1	0	0	0	0	0	0	0	0	1	0	0	1	0	0	1	0	0	8	dispensable
pan_gene_14087	pan_gene_24540	Tassel_branch_number	Average_internode_length_(whole_plant);Tassel_branch_number	1	1	1	1	1	1	1	1	1	1	0	1	1	0	1	1	1	1	1	1	1	1	1	1	1	0	23	core
pan_gene_14087	pan_gene_27757	Tassel_branch_number	Glutamate;Photoperiod_Growing-degree_days_to_silk;Photoperiod_growing-degree_days_to_anthesis;Southern_leaf_blight;Tassel_branch_number	1	0	0	0	0	0	1	1	1	0	0	0	0	0	0	0	1	1	0	0	1	1	1	1	0	0	10	dispensable
pan_gene_14087	pan_gene_28047	Tassel_branch_number	Height_above_ear;Tassel_branch_number	1	0	0	1	0	0	0	0	0	1	0	0	0	0	0	0	0	1	1	0	0	0	1	0	1	0	7	dispensable
pan_gene_14087	pan_gene_30587	Tassel_branch_number	Tassel_branch_number	1	0	0	1	1	1	1	0	1	0	1	1	1	0	1	0	0	1	1	0	1	1	0	0	1	1	16	near-core
pan_gene_14087	pan_gene_30972	Tassel_branch_number	Fructose;Nodes_per_plant;Tassel_branch_number;Total_amino_acids	0	0	0	0	0	0	0	0	0	1	0	0	0	0	0	0	1	0	0	0	0	0	0	0	0	0	2	dispensable
pan_gene_14087	pan_gene_31288	Tassel_branch_number	Nodes_to_ear;Photoperiod_Growing-degree_days_to_silk;Tassel_branch_number	1	0	0	0	0	1	0	0	1	0	0	0	0	0	0	0	0	0	0	0	0	0	0	0	0	0	3	dispensable
pan_gene_14087	pan_gene_31466	Tassel_branch_number	Tassel_branch_number	1	0	0	1	1	1	1	1	1	0	1	1	0	0	1	1	1	1	0	0	1	1	1	1	1	0	18	near-core
pan_gene_14087	pan_gene_5046	Tassel_branch_number	Height_per_day_(until_flowering);Leaf_width;Plant_height;Tassel_branch_number	1	0	1	1	1	1	1	1	1	0	1	1	1	0	1	1	1	1	0	0	1	1	0	1	0	1	19	near-core
pan_gene_14087	pan_gene_8001	Tassel_branch_number	Tassel_branch_number	1	0	0	0	1	1	0	1	1	1	0	1	0	0	1	0	1	1	1	0	0	1	0	0	0	1	13	near-core
pan_gene_14230	pan_gene_1426	Average_internode_length_(whole_plant);Photoperiod_growing-degree_days_to_anthesis;Tassel_branch_number	Cob_diameter;Protein;Tassel_branch_number	1	1	0	0	0	0	0	0	0	0	0	0	0	0	0	0	0	0	0	0	1	0	0	1	0	0	4	dispensable
pan_gene_14230	pan_gene_27965	Average_internode_length_(whole_plant);Photoperiod_growing-degree_days_to_anthesis;Tassel_branch_number	Average_internode_length_(whole_plant);Tassel_branch_number	1	0	0	1	0	0	0	1	0	0	0	0	0	0	0	0	0	0	0	0	0	0	0	0	0	0	3	dispensable
pan_gene_1426	pan_gene_19749	Cob_diameter;Protein;Tassel_branch_number	Tassel_branch_number	0	0	0	0	0	0	1	0	0	0	0	0	0	0	0	0	0	0	0	0	0	0	0	0	0	0	1	private
pan_gene_1426	pan_gene_22431	Cob_diameter;Protein;Tassel_branch_number	Days_to_anthesis;Days_to_silk;Tassel_branch_number	1	1	1	1	0	1	1	1	1	0	0	1	0	1	0	0	1	1	1	1	1	1	1	1	0	0	18	near-core
pan_gene_1426	pan_gene_24865	Cob_diameter;Protein;Tassel_branch_number	100_Kernel_weight;Glucose;Ratio_of_ear_height_to_total_height;Tassel_branch_number	1	0	0	0	1	1	1	0	0	1	1	0	1	1	0	0	1	0	1	1	1	1	1	1	1	1	17	near-core
pan_gene_1426	pan_gene_32609	Cob_diameter;Protein;Tassel_branch_number	Boxcox-transformed_leaf_angle;Tassel_branch_number	1	0	0	0	0	0	1	0	0	0	0	0	0	0	0	0	0	0	1	0	0	0	0	0	0	0	3	dispensable
pan_gene_1426	pan_gene_5836	Cob_diameter;Protein;Tassel_branch_number	100_Kernel_weight;Sucrose;Tassel_branch_number	0	0	0	0	1	0	0	0	0	0	0	0	0	0	0	1	0	0	0	0	0	0	0	0	0	0	2	dispensable
pan_gene_1426	pan_gene_8815	Cob_diameter;Protein;Tassel_branch_number	Days_to_anthesis;Photoperiod_Growing-degree_days_to_silk;Photoperiod_growing-degree_days_to_anthesis;Tassel_branch_number	0	1	0	0	0	1	0	0	0	0	0	0	1	0	0	0	0	0	1	0	1	0	0	0	0	0	5	dispensable
pan_gene_14363	pan_gene_20898	Tassel_branch_number	Tassel_branch_number	0	0	0	0	0	0	0	0	0	0	0	0	0	0	0	0	0	0	0	0	0	0	0	1	0	0	1	private
pan_gene_14363	pan_gene_25419	Tassel_branch_number	Leaf_width;Tassel_branch_number	0	0	0	0	0	0	0	0	0	0	0	0	0	0	0	0	0	0	0	0	0	0	0	1	0	0	1	private
pan_gene_14429	pan_gene_28604	Tassel_branch_number	Tassel_branch_number	1	0	1	0	0	0	0	0	0	0	1	0	0	0	0	0	0	1	1	1	0	0	0	0	0	0	6	dispensable
pan_gene_14429	pan_gene_3804	Tassel_branch_number	Tassel_branch_number	1	1	1	0	0	0	1	0	0	1	1	1	1	1	1	1	1	0	0	1	1	1	1	1	1	1	19	near-core
pan_gene_14559	pan_gene_14562	Cob_diameter;Tassel_branch_number	Cob_diameter;Tassel_branch_number	1	1	0	0	1	0	0	0	0	1	0	0	0	0	0	1	0	0	0	0	1	0	0	0	0	0	6	dispensable
pan_gene_14559	pan_gene_19465	Cob_diameter;Tassel_branch_number	Malate;Tassel_branch_number	1	1	1	1	1	0	1	0	0	1	0	1	1	1	0	1	0	0	0	1	0	0	0	0	0	1	13	near-core
pan_gene_14559	pan_gene_27965	Cob_diameter;Tassel_branch_number	Average_internode_length_(whole_plant);Tassel_branch_number	1	0	1	1	0	0	1	0	1	0	1	1	1	1	0	1	0	0	0	0	0	0	1	1	0	1	13	near-core
pan_gene_14559	pan_gene_2918	Cob_diameter;Tassel_branch_number	Average_internode_length_(whole_plant);Tassel_branch_number	1	1	0	1	1	1	0	1	1	0	0	0	1	1	0	1	0	0	0	0	0	0	0	1	0	1	12	near-core
pan_gene_14559	pan_gene_30274	Cob_diameter;Tassel_branch_number	Tassel_branch_number	1	0	0	1	1	0	1	0	0	1	1	1	1	1	0	1	0	1	1	0	0	1	1	0	0	1	15	near-core
pan_gene_14559	pan_gene_32498	Cob_diameter;Tassel_branch_number	Tassel_branch_number	1	0	1	1	0	0	1	0	0	0	1	0	0	1	0	1	1	1	0	1	0	0	1	0	0	0	11	near-core
pan_gene_14559	pan_gene_5433	Cob_diameter;Tassel_branch_number	Days_to_anthesis;Days_to_silk;Tassel_branch_number	1	1	1	0	0	0	0	0	0	0	0	0	0	0	0	1	0	0	0	0	1	0	0	0	0	0	5	dispensable
pan_gene_14559	pan_gene_7982	Cob_diameter;Tassel_branch_number	Average_internode_length_(whole_plant);Days_to_silk;Tassel_branch_number	1	1	1	1	1	1	1	1	1	1	1	1	1	1	1	1	0	1	1	0	1	0	1	1	1	0	22	core
pan_gene_14562	pan_gene_19465	Cob_diameter;Tassel_branch_number	Malate;Tassel_branch_number	1	1	1	0	1	0	1	1	1	1	1	1	0	0	0	0	1	1	1	1	1	0	1	1	1	1	19	near-core
pan_gene_14562	pan_gene_2918	Cob_diameter;Tassel_branch_number	Average_internode_length_(whole_plant);Tassel_branch_number	1	1	0	1	0	0	0	1	0	0	0	0	0	0	0	0	0	0	0	0	0	0	0	0	0	0	4	dispensable
pan_gene_14562	pan_gene_30274	Cob_diameter;Tassel_branch_number	Tassel_branch_number	1	1	0	0	1	0	0	0	0	1	0	0	0	0	0	0	0	0	0	0	0	0	1	0	0	0	5	dispensable
pan_gene_14562	pan_gene_5433	Cob_diameter;Tassel_branch_number	Days_to_anthesis;Days_to_silk;Tassel_branch_number	1	1	0	1	0	1	0	0	0	1	1	0	1	0	1	0	0	1	1	0	1	0	1	0	1	1	14	near-core
pan_gene_14634	pan_gene_18562	Anthesis-silking_interval;Chlorophyll_A;Tassel_branch_number	Tassel_branch_number	1	1	1	0	1	0	0	0	0	1	1	0	0	0	0	1	0	0	0	0	0	0	0	0	0	0	7	dispensable
pan_gene_14634	pan_gene_19679	Anthesis-silking_interval;Chlorophyll_A;Tassel_branch_number	Tassel_branch_number	1	0	0	0	0	0	0	1	0	0	1	0	0	0	0	1	1	1	0	1	0	0	1	0	0	0	8	dispensable
pan_gene_14634	pan_gene_20555	Anthesis-silking_interval;Chlorophyll_A;Tassel_branch_number	Tassel_branch_number;Total_amino_acids	1	1	1	0	1	0	0	1	0	1	0	0	0	0	0	1	0	1	0	0	0	0	0	0	0	0	8	dispensable
pan_gene_14634	pan_gene_27155	Anthesis-silking_interval;Chlorophyll_A;Tassel_branch_number	Tassel_branch_number	1	0	0	0	1	0	0	1	0	1	1	0	0	0	0	0	1	0	0	1	0	0	1	0	1	0	9	dispensable
pan_gene_14634	pan_gene_4077	Anthesis-silking_interval;Chlorophyll_A;Tassel_branch_number	Ratio_of_ear_height_to_total_height;Tassel_branch_number	1	0	0	0	0	0	0	0	0	0	0	0	0	0	0	0	1	0	1	1	0	0	1	0	0	0	5	dispensable
pan_gene_14634	pan_gene_4918	Anthesis-silking_interval;Chlorophyll_A;Tassel_branch_number	Tassel_branch_number	1	1	1	1	1	0	0	1	0	1	1	0	0	0	0	1	0	1	1	1	0	0	1	0	0	0	13	near-core
pan_gene_14634	pan_gene_5377	Anthesis-silking_interval;Chlorophyll_A;Tassel_branch_number	Tassel_branch_number	1	0	1	0	1	0	0	1	0	1	0	0	0	0	0	1	0	1	1	0	0	1	1	0	0	0	10	dispensable
pan_gene_14634	pan_gene_8874	Anthesis-silking_interval;Chlorophyll_A;Tassel_branch_number	Tassel_branch_number	1	1	0	0	0	0	0	0	0	0	0	0	0	0	0	0	0	1	0	0	0	0	0	0	0	0	3	dispensable
pan_gene_14637	pan_gene_25419	Boxcox-transformed_leaf_angle;Tassel_branch_number	Leaf_width;Tassel_branch_number	1	0	1	0	1	0	0	0	1	0	1	1	0	0	1	1	1	0	0	0	1	1	1	0	1	1	14	near-core
pan_gene_14719	pan_gene_15082	Ear_height;Nodes_to_ear;Tassel_branch_number	Tassel_branch_number	1	0	1	0	0	0	1	0	0	1	1	0	0	1	0	0	0	0	0	0	1	0	0	0	0	0	7	dispensable
pan_gene_14719	pan_gene_16753	Ear_height;Nodes_to_ear;Tassel_branch_number	Tassel_branch_number	1	0	0	1	1	1	1	0	1	1	1	0	1	1	1	0	1	1	1	0	1	0	1	0	1	1	18	near-core
pan_gene_14719	pan_gene_20574	Ear_height;Nodes_to_ear;Tassel_branch_number	Height_above_ear;Southern_leaf_blight;Tassel_branch_number	1	1	1	1	0	1	0	0	1	0	1	1	1	1	0	0	1	1	0	0	1	0	1	0	0	0	14	near-core
pan_gene_14719	pan_gene_20723	Ear_height;Nodes_to_ear;Tassel_branch_number	Average_internode_length_(below_ear);Tassel_branch_number	1	1	0	1	1	1	1	1	1	1	1	1	0	1	0	0	0	1	0	0	0	0	0	0	0	0	13	near-core
pan_gene_14719	pan_gene_22308	Ear_height;Nodes_to_ear;Tassel_branch_number	Boxcox-transformed_leaf_angle;Days_to_anthesis;Days_to_silk;Tassel_branch_number	1	0	0	0	0	1	0	0	1	0	0	0	0	0	0	0	0	0	0	0	0	0	0	0	0	0	3	dispensable
pan_gene_14719	pan_gene_23697	Ear_height;Nodes_to_ear;Tassel_branch_number	Tassel_branch_number	1	1	1	1	1	1	1	1	1	1	1	1	1	1	1	0	1	1	1	0	1	0	1	0	1	0	21	core
pan_gene_14719	pan_gene_24924	Ear_height;Nodes_to_ear;Tassel_branch_number	Nodes_per_plant;Tassel_branch_number	1	1	1	0	1	1	0	0	1	0	1	0	1	1	1	1	0	1	1	0	1	0	0	0	1	1	16	near-core
pan_gene_14719	pan_gene_25414	Ear_height;Nodes_to_ear;Tassel_branch_number	Ear_row_number;Tassel_branch_number	1	0	1	0	0	1	1	0	0	1	0	0	0	0	0	0	0	0	1	0	0	0	0	0	0	1	7	dispensable
pan_gene_14719	pan_gene_26694	Ear_height;Nodes_to_ear;Tassel_branch_number	Days_to_anthesis;Days_to_silk;Ear_height;Nodes_to_ear;Photoperiod_Growing-degree_days_to_silk;Plant_height;Tassel_branch_number	1	1	1	1	1	1	1	1	1	1	1	1	0	1	1	0	0	1	1	0	1	0	1	1	1	0	20	core
pan_gene_14719	pan_gene_28047	Ear_height;Nodes_to_ear;Tassel_branch_number	Height_above_ear;Tassel_branch_number	1	0	1	1	0	0	1	0	1	1	0	0	1	1	1	0	0	0	1	0	0	1	1	0	1	0	13	near-core
pan_gene_14719	pan_gene_28366	Ear_height;Nodes_to_ear;Tassel_branch_number	Tassel_branch_number;Total_amino_acids	1	0	0	0	0	0	0	0	0	0	0	0	0	0	0	0	0	0	0	0	0	0	0	0	0	0	1	private
pan_gene_14719	pan_gene_30517	Ear_height;Nodes_to_ear;Tassel_branch_number	Southern_leaf_blight;Tassel_branch_number	1	1	1	1	0	1	1	0	1	1	1	1	1	0	1	1	0	1	1	0	1	1	1	1	0	0	19	near-core
pan_gene_14719	pan_gene_31288	Ear_height;Nodes_to_ear;Tassel_branch_number	Nodes_to_ear;Photoperiod_Growing-degree_days_to_silk;Tassel_branch_number	1	0	0	0	1	1	0	0	1	1	0	0	0	0	1	0	0	0	0	0	0	1	0	0	0	0	7	dispensable
pan_gene_14719	pan_gene_4322	Ear_height;Nodes_to_ear;Tassel_branch_number	Ratio_of_ear_height_to_total_height;Tassel_branch_number	1	1	1	1	1	1	1	0	1	1	1	1	1	1	0	0	0	1	1	1	1	0	1	1	1	0	20	core
pan_gene_14719	pan_gene_5077	Ear_height;Nodes_to_ear;Tassel_branch_number	Tassel_branch_number	1	0	0	0	0	0	1	0	0	0	0	0	0	1	0	0	0	0	0	0	1	0	0	0	0	0	4	dispensable
pan_gene_14741	pan_gene_27767	Leaf_length;Tassel_branch_number	Average_internode_length_(below_ear);Photoperiod_Growing-degree_days_to_silk;Tassel_branch_number	0	0	0	0	0	0	0	0	0	0	0	0	0	0	0	0	0	1	0	0	0	0	0	0	0	0	1	private
pan_gene_14742	pan_gene_22308	Leaf_length;Tassel_branch_number	Boxcox-transformed_leaf_angle;Days_to_anthesis;Days_to_silk;Tassel_branch_number	0	0	0	0	0	0	0	0	0	0	0	0	0	0	1	0	0	0	0	0	0	0	0	0	0	0	1	private
pan_gene_14742	pan_gene_27757	Leaf_length;Tassel_branch_number	Glutamate;Photoperiod_Growing-degree_days_to_silk;Photoperiod_growing-degree_days_to_anthesis;Southern_leaf_blight;Tassel_branch_number	0	0	0	0	0	0	0	0	0	0	0	0	0	1	0	0	0	0	0	0	0	0	0	0	0	0	1	private
pan_gene_14742	pan_gene_31288	Leaf_length;Tassel_branch_number	Nodes_to_ear;Photoperiod_Growing-degree_days_to_silk;Tassel_branch_number	0	0	0	0	0	1	0	0	0	0	0	0	0	0	1	0	0	0	0	0	0	0	0	0	0	0	2	dispensable
pan_gene_14742	pan_gene_31826	Leaf_length;Tassel_branch_number	Tassel_branch_number	0	0	0	0	0	1	1	0	0	0	0	0	0	1	1	0	0	0	0	0	0	0	0	0	0	0	4	dispensable
pan_gene_14914	pan_gene_28013	Tassel_branch_number	Tassel_branch_number;Tassel_length	1	0	0	0	0	1	0	0	1	0	0	1	0	0	0	1	1	1	0	1	0	0	1	1	0	1	11	near-core
pan_gene_14914	pan_gene_2809	Tassel_branch_number	Leaf_width;Northern_Leaf_Blight;Tassel_branch_number	1	0	1	1	0	1	0	0	1	1	1	1	0	1	1	0	1	1	1	1	1	1	1	1	1	1	20	core
pan_gene_14914	pan_gene_5034	Tassel_branch_number	Average_internode_length_(below_ear);Tassel_branch_number	0	0	0	0	0	0	0	0	0	0	0	0	0	0	0	0	0	0	0	0	1	0	0	0	0	0	1	private
pan_gene_14914	pan_gene_5405	Tassel_branch_number	Tassel_branch_number	1	0	0	0	0	1	0	0	0	0	1	0	0	1	0	0	1	1	0	1	0	1	0	0	0	1	9	dispensable
pan_gene_15082	pan_gene_16639	Tassel_branch_number	Glucose;Tassel_branch_number	1	0	0	0	0	0	0	1	1	0	0	0	1	0	0	0	0	0	0	1	0	0	0	0	0	1	6	dispensable
pan_gene_15082	pan_gene_23697	Tassel_branch_number	Tassel_branch_number	1	0	1	0	0	0	0	0	0	0	0	0	0	0	0	0	0	0	0	1	1	0	0	0	1	1	6	dispensable
pan_gene_15082	pan_gene_32709	Tassel_branch_number	Average_internode_length_(below_ear);Tassel_branch_number;Total_amino_acids	1	0	0	0	0	0	0	0	0	0	0	0	0	0	0	0	0	0	0	0	0	0	0	0	0	0	1	private
pan_gene_15082	pan_gene_4322	Tassel_branch_number	Ratio_of_ear_height_to_total_height;Tassel_branch_number	1	0	1	1	0	0	1	0	1	1	1	0	0	1	0	1	0	0	0	0	1	0	1	0	1	1	13	near-core
pan_gene_15082	pan_gene_5077	Tassel_branch_number	Tassel_branch_number	1	0	0	0	0	1	1	1	1	0	0	0	0	0	0	0	0	0	0	0	0	1	0	0	0	0	6	dispensable
pan_gene_15082	pan_gene_5128	Tassel_branch_number	Boxcox-transformed_leaf_angle;Chlorophyll_A;Chlorophyll_B;Glucose;Starch;Tassel_branch_number	1	0	0	1	0	1	0	0	1	0	0	0	1	0	0	0	0	0	0	0	0	1	1	0	1	0	8	dispensable
pan_gene_15082	pan_gene_7754	Tassel_branch_number	Tassel_branch_number	0	0	0	1	0	0	0	0	1	0	0	0	1	0	0	0	0	0	0	0	0	0	0	0	0	0	3	dispensable
pan_gene_15691	pan_gene_4152	Cob_diameter;Nodes_above_ear;Tassel_branch_number	Tassel_branch_number	1	0	1	0	1	0	1	1	1	0	0	1	1	0	0	0	0	0	1	0	0	0	0	1	1	0	11	near-core
pan_gene_15692	pan_gene_24886	Cob_diameter;Nodes_above_ear;Tassel_branch_number	100_Kernel_weight;Tassel_branch_number	1	0	0	0	0	0	0	0	0	0	0	0	0	0	0	0	0	0	0	0	0	0	0	0	0	0	1	private
pan_gene_15692	pan_gene_27110	Cob_diameter;Nodes_above_ear;Tassel_branch_number	Leaf_length;Tassel_branch_number;Tassel_length	1	0	0	0	0	0	0	0	0	0	1	0	0	0	0	0	0	0	0	0	0	0	0	0	0	0	2	dispensable
pan_gene_15692	pan_gene_29344	Cob_diameter;Nodes_above_ear;Tassel_branch_number	Average_internode_length_(whole_plant);Tassel_branch_number	1	0	0	0	0	0	0	0	0	0	0	0	0	0	0	0	0	0	0	0	0	0	0	0	0	0	1	private
pan_gene_15692	pan_gene_29388	Cob_diameter;Nodes_above_ear;Tassel_branch_number	100_Kernel_weight;Tassel_branch_number	1	0	0	0	0	0	0	0	0	0	0	0	0	0	0	0	0	0	0	0	0	0	0	0	0	0	1	private
pan_gene_15692	pan_gene_30517	Cob_diameter;Nodes_above_ear;Tassel_branch_number	Southern_leaf_blight;Tassel_branch_number	1	0	0	0	0	0	0	0	0	0	0	0	0	0	0	0	0	0	0	0	0	0	0	0	0	0	1	private
pan_gene_15692	pan_gene_32495	Cob_diameter;Nodes_above_ear;Tassel_branch_number	Average_internode_length_(above_ear);Tassel_branch_number	1	0	0	0	0	0	0	0	0	0	0	0	0	0	0	0	0	0	0	0	0	0	0	0	0	0	1	private
pan_gene_15986	pan_gene_21931	Tassel_branch_number	Plant_height;Tassel_branch_number	1	0	0	1	0	0	0	0	0	0	0	0	0	0	0	0	0	0	0	0	0	0	0	0	0	0	2	dispensable
pan_gene_15986	pan_gene_24924	Tassel_branch_number	Nodes_per_plant;Tassel_branch_number	1	0	0	0	0	0	0	0	0	0	1	0	0	0	0	0	0	0	0	0	1	0	0	0	0	0	3	dispensable
pan_gene_15986	pan_gene_28008	Tassel_branch_number	Tassel_branch_number	1	0	0	0	0	0	0	0	0	0	1	1	0	0	0	0	0	0	0	0	1	0	0	0	0	0	4	dispensable
pan_gene_15986	pan_gene_28044	Tassel_branch_number	Cob_diameter;Tassel_branch_number	0	0	0	1	0	0	0	0	0	0	0	1	0	0	0	0	0	0	0	0	0	0	0	0	0	0	2	dispensable
pan_gene_15986	pan_gene_30482	Tassel_branch_number	Tassel_branch_number	1	1	0	1	0	0	0	0	0	0	1	1	0	0	0	0	0	0	0	0	1	0	0	0	0	0	6	dispensable
pan_gene_15986	pan_gene_32609	Tassel_branch_number	Boxcox-transformed_leaf_angle;Tassel_branch_number	1	0	0	0	0	0	0	0	0	0	0	0	0	0	0	0	0	0	0	0	0	0	0	0	0	0	1	private
pan_gene_15986	pan_gene_7400	Tassel_branch_number	Tassel_branch_number	0	0	0	1	0	0	0	0	0	0	1	0	0	0	0	0	0	0	0	0	1	0	0	0	1	0	4	dispensable
pan_gene_16015	pan_gene_23697	Days_to_anthesis;Glucose;Tassel_branch_number	Tassel_branch_number	1	0	1	1	1	0	1	0	0	0	1	0	0	0	0	0	0	1	0	0	1	0	0	0	0	0	8	dispensable
pan_gene_16015	pan_gene_24668	Days_to_anthesis;Glucose;Tassel_branch_number	Tassel_branch_number	1	0	0	1	0	1	0	1	0	0	0	0	1	1	0	1	0	0	0	0	0	0	0	0	0	1	8	dispensable
pan_gene_16015	pan_gene_28366	Days_to_anthesis;Glucose;Tassel_branch_number	Tassel_branch_number;Total_amino_acids	1	0	0	0	0	0	0	0	0	0	0	0	0	0	0	0	0	0	0	0	0	0	0	0	0	0	1	private
pan_gene_16015	pan_gene_31288	Days_to_anthesis;Glucose;Tassel_branch_number	Nodes_to_ear;Photoperiod_Growing-degree_days_to_silk;Tassel_branch_number	1	0	0	0	1	1	0	0	1	1	0	0	0	0	1	0	0	0	0	0	0	0	0	0	0	0	6	dispensable
pan_gene_16015	pan_gene_8523	Days_to_anthesis;Glucose;Tassel_branch_number	Tassel_branch_number	1	0	0	0	0	0	0	0	0	0	0	0	0	0	0	0	0	0	0	0	0	0	0	0	0	0	1	private
pan_gene_16314	pan_gene_16753	Tassel_branch_number	Tassel_branch_number	0	0	0	0	0	0	0	0	0	0	0	1	0	0	1	0	0	0	0	0	0	0	0	0	0	0	2	dispensable
pan_gene_16314	pan_gene_19226	Tassel_branch_number	Average_internode_length_(above_ear);Tassel_branch_number	0	0	0	0	0	0	0	0	0	0	0	1	0	0	1	0	0	0	0	0	0	0	0	0	0	0	2	dispensable
pan_gene_16314	pan_gene_20723	Tassel_branch_number	Average_internode_length_(below_ear);Tassel_branch_number	0	0	0	1	0	0	0	0	1	0	0	0	0	0	0	0	0	0	0	0	0	0	0	0	0	0	2	dispensable
pan_gene_16314	pan_gene_24634	Tassel_branch_number	Tassel_branch_number;Tassel_length	0	0	0	1	0	0	0	0	1	0	0	1	0	0	1	0	0	0	0	0	0	0	0	0	0	0	4	dispensable
pan_gene_16314	pan_gene_28008	Tassel_branch_number	Tassel_branch_number	0	0	0	1	0	1	0	0	1	0	0	1	0	0	1	0	0	0	0	0	0	0	0	0	0	0	5	dispensable
pan_gene_16314	pan_gene_28044	Tassel_branch_number	Cob_diameter;Tassel_branch_number	0	0	0	0	0	0	0	0	0	0	0	1	0	0	1	0	0	0	0	0	0	0	0	0	0	0	2	dispensable
pan_gene_16314	pan_gene_30482	Tassel_branch_number	Tassel_branch_number	0	0	0	1	0	0	0	0	1	0	0	1	0	0	1	0	0	0	0	0	0	0	0	0	0	0	4	dispensable
pan_gene_16314	pan_gene_31503	Tassel_branch_number	Tassel_branch_number	0	0	0	0	0	0	0	0	1	0	0	1	0	0	1	0	0	0	0	0	0	0	0	0	0	0	3	dispensable
pan_gene_16314	pan_gene_32709	Tassel_branch_number	Average_internode_length_(below_ear);Tassel_branch_number;Total_amino_acids	0	0	0	0	0	0	0	0	0	0	0	0	0	0	1	0	0	0	0	0	0	0	0	0	0	0	1	private
pan_gene_16314	pan_gene_4322	Tassel_branch_number	Ratio_of_ear_height_to_total_height;Tassel_branch_number	0	0	0	1	0	0	0	0	0	0	0	0	0	0	1	0	0	0	0	0	0	0	0	0	0	0	2	dispensable
pan_gene_16314	pan_gene_7400	Tassel_branch_number	Tassel_branch_number	0	0	0	1	0	0	0	0	0	0	0	0	0	0	1	0	0	0	0	0	0	0	0	0	0	0	2	dispensable
pan_gene_16352	pan_gene_30442	Tassel_branch_number	Plant_height;Tassel_branch_number	1	0	0	0	0	1	0	0	0	0	1	0	0	0	0	0	0	0	0	0	0	0	0	0	0	0	3	dispensable
pan_gene_16352	pan_gene_5061	Tassel_branch_number	Average_internode_length_(above_ear);Ear_height;Height_above_ear;Northern_Leaf_Blight;Plant_height;Tassel_branch_number	1	0	0	0	0	0	1	1	0	0	0	0	0	0	0	0	0	0	0	0	0	0	0	0	0	0	3	dispensable
pan_gene_16493	pan_gene_31826	Leaf_width;Tassel_branch_number	Tassel_branch_number	1	0	0	1	0	0	0	0	0	0	1	0	0	1	0	1	0	0	1	0	1	0	0	0	1	0	8	dispensable
pan_gene_16639	pan_gene_4322	Glucose;Tassel_branch_number	Ratio_of_ear_height_to_total_height;Tassel_branch_number	1	0	1	1	1	1	0	0	1	0	1	0	1	0	0	1	0	0	1	0	0	0	1	0	1	1	13	near-core
pan_gene_16639	pan_gene_5077	Glucose;Tassel_branch_number	Tassel_branch_number	1	0	1	1	0	0	0	1	1	0	0	0	0	0	0	0	0	0	0	0	0	0	0	0	0	0	5	dispensable
pan_gene_16639	pan_gene_7754	Glucose;Tassel_branch_number	Tassel_branch_number	0	0	0	0	0	1	0	0	1	0	0	0	1	0	0	0	0	0	0	0	0	0	0	0	0	0	3	dispensable
pan_gene_16753	pan_gene_20574	Tassel_branch_number	Height_above_ear;Southern_leaf_blight;Tassel_branch_number	1	0	0	1	0	1	0	0	1	0	0	0	1	0	0	0	1	1	1	1	0	0	1	1	1	1	13	near-core
pan_gene_16753	pan_gene_20723	Tassel_branch_number	Average_internode_length_(below_ear);Tassel_branch_number	1	0	0	1	1	1	1	0	1	0	1	0	1	1	0	0	0	1	0	1	0	1	0	0	1	0	13	near-core
pan_gene_16753	pan_gene_21931	Tassel_branch_number	Plant_height;Tassel_branch_number	1	0	0	0	0	0	0	0	0	0	1	0	0	0	0	0	0	0	0	0	0	0	1	0	0	0	3	dispensable
pan_gene_16753	pan_gene_23697	Tassel_branch_number	Tassel_branch_number	1	0	0	1	0	1	1	0	1	0	1	0	1	1	1	0	0	1	0	0	0	0	1	1	0	0	12	near-core
pan_gene_16753	pan_gene_24634	Tassel_branch_number	Tassel_branch_number;Tassel_length	1	1	1	1	1	1	1	1	1	0	1	1	1	1	1	1	1	1	1	0	1	1	1	1	1	1	24	core
pan_gene_16753	pan_gene_24924	Tassel_branch_number	Nodes_per_plant;Tassel_branch_number	1	0	0	1	1	1	0	1	1	0	1	0	0	1	1	1	0	1	1	0	1	1	1	0	0	1	16	near-core
pan_gene_16753	pan_gene_25414	Tassel_branch_number	Ear_row_number;Tassel_branch_number	1	0	1	0	0	0	1	0	0	1	0	0	0	0	0	1	0	0	1	0	1	0	0	0	0	0	7	dispensable
pan_gene_16753	pan_gene_26694	Tassel_branch_number	Days_to_anthesis;Days_to_silk;Ear_height;Nodes_to_ear;Photoperiod_Growing-degree_days_to_silk;Plant_height;Tassel_branch_number	1	1	0	1	1	1	0	0	1	1	0	0	0	1	1	0	0	1	0	0	0	0	0	0	0	1	11	near-core
pan_gene_16753	pan_gene_27757	Tassel_branch_number	Glutamate;Photoperiod_Growing-degree_days_to_silk;Photoperiod_growing-degree_days_to_anthesis;Southern_leaf_blight;Tassel_branch_number	1	1	0	0	0	0	1	1	1	0	1	1	0	1	1	0	0	1	1	0	1	1	1	1	1	0	16	near-core
pan_gene_16753	pan_gene_28047	Tassel_branch_number	Height_above_ear;Tassel_branch_number	1	0	0	1	0	0	0	0	1	0	0	0	0	1	0	0	0	0	1	0	0	0	1	0	1	0	7	dispensable
pan_gene_16753	pan_gene_30482	Tassel_branch_number	Tassel_branch_number	1	1	1	1	1	1	1	1	1	1	1	1	1	1	0	1	0	1	1	1	1	1	1	1	1	1	24	core
pan_gene_16753	pan_gene_31288	Tassel_branch_number	Nodes_to_ear;Photoperiod_Growing-degree_days_to_silk;Tassel_branch_number	1	0	0	0	1	1	0	0	1	1	0	0	0	0	0	0	0	0	0	0	0	0	0	0	0	0	5	dispensable
pan_gene_16753	pan_gene_31503	Tassel_branch_number	Tassel_branch_number	1	1	1	1	1	1	1	1	1	0	1	1	1	1	1	1	0	1	1	0	1	1	1	1	1	1	23	core
pan_gene_16753	pan_gene_31826	Tassel_branch_number	Tassel_branch_number	1	0	0	0	1	0	0	0	1	0	0	0	0	0	0	0	1	0	0	0	0	0	1	1	0	0	6	dispensable
pan_gene_16753	pan_gene_32493	Tassel_branch_number	Ear_row_number;Nodes_to_ear;Tassel_branch_number	1	0	0	0	0	0	0	0	1	0	0	0	0	0	0	0	0	0	0	0	0	0	0	1	0	1	4	dispensable
pan_gene_16753	pan_gene_32709	Tassel_branch_number	Average_internode_length_(below_ear);Tassel_branch_number;Total_amino_acids	1	1	0	1	1	0	0	0	0	0	1	0	0	1	1	0	0	0	0	0	1	0	1	1	1	0	11	near-core
pan_gene_16753	pan_gene_4322	Tassel_branch_number	Ratio_of_ear_height_to_total_height;Tassel_branch_number	1	0	0	1	1	1	1	0	1	1	1	1	1	1	1	1	0	1	1	0	1	0	1	0	1	0	18	near-core
pan_gene_16753	pan_gene_5877	Tassel_branch_number	Tassel_branch_number	0	0	0	0	1	0	0	0	0	0	0	0	0	0	0	0	0	0	0	0	0	0	0	0	0	0	1	private
pan_gene_17772	pan_gene_2684	Tassel_branch_number	Average_internode_length_(below_ear);Boxcox-transformed_leaf_angle;Tassel_branch_number	0	0	0	0	0	0	0	0	0	0	0	0	1	0	0	0	0	0	0	0	0	1	0	0	0	0	2	dispensable
pan_gene_17772	pan_gene_28013	Tassel_branch_number	Tassel_branch_number;Tassel_length	0	0	0	0	0	0	0	0	0	0	0	0	0	0	0	0	0	0	0	0	0	1	0	0	0	0	1	private
pan_gene_17772	pan_gene_2809	Tassel_branch_number	Leaf_width;Northern_Leaf_Blight;Tassel_branch_number	0	0	0	0	0	0	0	0	0	0	0	0	0	0	0	0	0	0	0	0	0	1	0	0	0	0	1	private
pan_gene_17772	pan_gene_32531	Tassel_branch_number	100_Kernel_weight;Ratio_of_ear_height_to_total_height;Tassel_branch_number	0	0	0	0	0	0	0	0	0	0	0	0	0	0	0	0	0	0	0	0	0	1	0	0	0	0	1	private
pan_gene_18285	pan_gene_19777	Tassel_branch_number	Chlorophyll_A;Cob_diameter;Malate;Southern_leaf_blight;Tassel_branch_number	1	0	1	0	0	0	0	0	0	0	0	0	0	1	0	0	0	0	0	0	0	0	0	0	0	0	3	dispensable
pan_gene_18285	pan_gene_20555	Tassel_branch_number	Tassel_branch_number;Total_amino_acids	1	1	1	0	1	1	1	1	0	0	1	0	1	0	1	0	0	0	0	1	1	0	0	0	1	0	13	near-core
pan_gene_18285	pan_gene_20796	Tassel_branch_number	Leaf_length;Tassel_branch_number	0	0	0	1	0	1	1	1	0	0	0	0	0	1	0	0	1	0	0	0	1	1	0	1	0	0	9	dispensable
pan_gene_18285	pan_gene_22203	Tassel_branch_number	Malate;Northern_Leaf_Blight;Protein;Tassel_branch_number	1	1	1	0	1	0	1	0	1	0	1	0	1	0	1	0	1	0	0	1	1	1	0	1	0	1	15	near-core
pan_gene_18285	pan_gene_24287	Tassel_branch_number	Tassel_branch_number	1	0	0	0	0	0	0	0	0	0	0	0	0	0	0	0	0	0	0	0	0	0	0	0	0	0	1	private
pan_gene_18285	pan_gene_28418	Tassel_branch_number	Tassel_branch_number	0	0	0	0	0	0	0	1	0	0	0	0	0	0	0	0	0	0	0	0	0	0	0	0	0	0	1	private
pan_gene_18285	pan_gene_290	Tassel_branch_number	Tassel_branch_number	1	0	0	0	0	0	0	1	1	0	0	0	1	1	0	0	1	0	0	0	0	0	1	0	0	0	7	dispensable
pan_gene_18285	pan_gene_30443	Tassel_branch_number	Leaf_width;Tassel_branch_number	1	0	0	0	0	0	0	1	1	0	0	1	1	1	0	0	1	1	1	1	0	1	1	0	0	1	13	near-core
pan_gene_18285	pan_gene_4918	Tassel_branch_number	Tassel_branch_number	1	0	0	0	1	0	0	1	0	0	0	0	1	0	1	0	0	0	0	0	1	0	0	0	0	0	6	dispensable
pan_gene_18285	pan_gene_5377	Tassel_branch_number	Tassel_branch_number	1	1	1	0	0	1	0	0	1	0	1	0	1	0	1	0	0	0	0	1	1	0	0	0	0	1	11	near-core
pan_gene_18285	pan_gene_8874	Tassel_branch_number	Tassel_branch_number	1	0	0	0	0	0	0	0	0	0	0	0	0	0	0	0	0	0	0	0	0	0	0	0	0	0	1	private
pan_gene_18333	pan_gene_2683	Tassel_branch_number	Tassel_branch_number	1	0	0	0	0	0	0	0	0	0	0	0	0	0	0	0	0	0	0	0	0	0	0	0	0	0	1	private
pan_gene_18562	pan_gene_19679	Tassel_branch_number	Tassel_branch_number	1	1	0	0	1	1	0	1	0	1	1	1	0	1	1	1	0	1	0	0	0	1	0	1	1	1	16	near-core
pan_gene_18562	pan_gene_20555	Tassel_branch_number	Tassel_branch_number;Total_amino_acids	1	1	1	0	1	1	1	1	1	1	1	1	1	0	1	1	1	1	1	1	1	0	1	1	1	1	23	core
pan_gene_18562	pan_gene_2684	Tassel_branch_number	Average_internode_length_(below_ear);Boxcox-transformed_leaf_angle;Tassel_branch_number	1	0	0	0	0	0	0	0	0	0	0	0	0	0	0	0	0	0	0	0	0	0	0	0	0	0	1	private
pan_gene_18562	pan_gene_27155	Tassel_branch_number	Tassel_branch_number	1	1	1	1	1	1	1	1	1	1	1	1	1	1	1	1	0	1	1	1	1	1	1	1	1	1	25	core
pan_gene_18562	pan_gene_29908	Tassel_branch_number	Tassel_branch_number	1	0	0	0	0	0	0	0	0	0	0	0	0	0	0	0	0	0	0	0	0	0	0	0	0	0	1	private
pan_gene_18562	pan_gene_4077	Tassel_branch_number	Ratio_of_ear_height_to_total_height;Tassel_branch_number	1	0	0	1	0	0	0	0	0	1	0	0	0	0	1	0	1	1	0	0	0	0	1	0	0	1	8	dispensable
pan_gene_18562	pan_gene_5034	Tassel_branch_number	Average_internode_length_(below_ear);Tassel_branch_number	0	0	0	1	0	1	0	0	0	0	0	0	0	0	0	0	0	1	0	0	0	0	0	0	1	0	4	dispensable
pan_gene_18562	pan_gene_5405	Tassel_branch_number	Tassel_branch_number	1	0	1	0	1	1	1	1	1	1	0	1	0	1	1	1	0	0	1	1	1	1	0	1	0	1	18	near-core
pan_gene_18562	pan_gene_6067	Tassel_branch_number	Tassel_branch_number	1	0	1	0	0	0	0	0	0	1	0	1	0	1	0	0	0	1	0	0	0	0	0	0	0	0	6	dispensable
pan_gene_18562	pan_gene_8874	Tassel_branch_number	Tassel_branch_number	1	1	0	0	0	1	0	0	0	0	0	1	0	0	0	0	0	0	0	0	0	0	0	0	0	0	4	dispensable
pan_gene_18588	pan_gene_19190	Tassel_branch_number	Northern_Leaf_Blight;Tassel_branch_number	1	0	0	0	0	1	0	0	1	0	1	1	0	0	0	0	0	0	0	0	0	0	0	0	0	0	5	dispensable
pan_gene_18588	pan_gene_20641	Tassel_branch_number	Height_per_day_(until_flowering);Plant_height;Stalk_strength;Tassel_branch_number	0	0	0	0	0	0	0	0	0	0	0	0	0	0	0	0	0	0	0	0	0	0	1	0	0	0	1	private
pan_gene_18588	pan_gene_24722	Tassel_branch_number	Northern_Leaf_Blight;Tassel_branch_number	1	0	0	0	0	0	0	0	1	1	0	0	0	0	0	0	1	0	0	0	0	0	0	0	0	0	4	dispensable
pan_gene_18588	pan_gene_32161	Tassel_branch_number	Ear_height;Ear_row_number;Height_above_ear;Ratio_of_ear_height_to_total_height;Tassel_branch_number	1	0	0	0	0	0	0	0	0	0	0	1	0	0	0	0	0	0	0	0	0	0	0	0	0	0	2	dispensable
pan_gene_18588	pan_gene_4182	Tassel_branch_number	Anthesis-silking_interval;Ratio_of_ear_height_to_total_height;Tassel_branch_number	0	0	0	0	0	0	1	0	0	0	1	1	1	0	0	0	0	0	0	1	0	0	1	0	0	0	6	dispensable
pan_gene_18588	pan_gene_5103	Tassel_branch_number	Cob_diameter;Fructose;PCA_of_metabolites:_PC2;Starch;Tassel_branch_number	1	0	0	0	0	0	0	0	0	0	1	0	0	0	0	0	0	0	0	0	0	0	0	0	0	0	2	dispensable
pan_gene_18588	pan_gene_5441	Tassel_branch_number	Stalk_strength;Tassel_branch_number	1	0	1	0	1	0	1	0	1	0	1	1	0	1	1	1	1	1	1	1	0	0	1	0	1	0	16	near-core
pan_gene_18588	pan_gene_98890	Tassel_branch_number	Tassel_branch_number	1	0	0	0	0	0	0	0	0	0	0	0	0	0	1	0	0	0	1	0	0	0	0	0	0	0	3	dispensable
pan_gene_18650	pan_gene_25099	Ear_row_number;Tassel_branch_number	Southern_leaf_blight;Tassel_branch_number	1	1	0	0	1	0	0	0	0	0	0	0	0	0	0	0	0	1	0	0	0	1	0	0	0	0	5	dispensable
pan_gene_18653	pan_gene_19226	Tassel_branch_number	Average_internode_length_(above_ear);Tassel_branch_number	1	0	1	0	1	1	0	0	0	1	1	0	1	0	1	1	1	0	1	0	1	0	0	0	0	0	12	near-core
pan_gene_18653	pan_gene_20723	Tassel_branch_number	Average_internode_length_(below_ear);Tassel_branch_number	1	0	0	1	1	1	0	1	0	1	1	0	1	1	0	1	0	1	1	1	1	1	1	1	1	0	18	near-core
pan_gene_18653	pan_gene_24605	Tassel_branch_number	100_Kernel_weight;Ear_row_number;Tassel_branch_number	0	0	0	1	0	0	0	0	0	0	0	0	0	0	0	0	0	0	0	0	0	0	0	0	0	0	1	private
pan_gene_18653	pan_gene_24642	Tassel_branch_number	Tassel_branch_number	0	0	0	0	0	0	0	0	0	0	0	0	0	0	1	0	0	0	0	0	0	0	0	0	0	0	1	private
pan_gene_18653	pan_gene_25414	Tassel_branch_number	Ear_row_number;Tassel_branch_number	1	0	1	0	0	1	0	0	0	0	0	0	0	0	0	0	0	0	0	0	1	0	1	0	0	0	5	dispensable
pan_gene_18653	pan_gene_2623	Tassel_branch_number	Height_per_day_(until_flowering);Plant_height;Tassel_branch_number;Tassel_length	1	0	1	1	0	0	0	0	0	0	0	0	0	1	0	1	0	0	0	0	0	1	0	0	0	0	6	dispensable
pan_gene_18653	pan_gene_30482	Tassel_branch_number	Tassel_branch_number	1	0	1	1	1	1	0	1	0	1	1	0	1	1	1	1	1	1	1	1	1	1	1	1	1	0	21	core
pan_gene_18653	pan_gene_30841	Tassel_branch_number	Average_internode_length_(whole_plant);Days_to_silk;Ear_row_number;Tassel_branch_number	1	0	1	1	1	1	0	1	0	0	1	0	1	1	1	1	1	1	1	1	1	1	0	1	1	0	19	near-core
pan_gene_18653	pan_gene_32108	Tassel_branch_number	Tassel_branch_number	1	0	0	1	1	1	0	1	0	0	1	0	0	1	0	1	0	1	0	1	1	1	1	1	1	0	15	near-core
pan_gene_18653	pan_gene_5877	Tassel_branch_number	Tassel_branch_number	0	0	0	0	1	0	0	0	0	0	0	0	0	0	0	0	0	0	0	0	0	0	0	0	0	0	1	private
pan_gene_18658	pan_gene_22256	Southern_leaf_blight;Tassel_branch_number	Anthesis-silking_interval;Average_internode_length_(above_ear);Height_above_ear;Tassel_branch_number	0	0	0	0	0	0	0	0	0	0	0	0	0	1	0	0	0	0	0	0	0	0	0	0	0	0	1	private
pan_gene_18724	pan_gene_2571	Photoperiod_Growing-degree_days_to_silk;Tassel_branch_number	Nodes_per_plant;Nodes_to_ear;Tassel_branch_number	1	0	1	1	0	0	0	0	0	0	0	0	1	0	0	0	0	1	0	1	0	0	1	0	1	0	8	dispensable
pan_gene_19005	pan_gene_30514	Nitrate;Tassel_branch_number	Tassel_branch_number	1	0	0	0	0	0	1	0	0	0	0	0	0	0	0	0	0	0	1	0	0	1	0	0	0	0	4	dispensable
pan_gene_19005	pan_gene_4152	Nitrate;Tassel_branch_number	Tassel_branch_number	1	0	1	1	0	0	0	0	0	0	1	0	0	0	0	0	0	0	0	0	0	0	1	0	0	0	5	dispensable
pan_gene_19067	pan_gene_24894	Leaf_length;PCA_of_metabolites:_PC2;Stalk_strength;Tassel_branch_number	100_Kernel_weight;Tassel_branch_number	0	0	0	0	0	0	0	0	0	0	0	1	0	0	0	0	0	0	0	0	0	0	0	0	0	0	1	private
pan_gene_19077	pan_gene_5154	Height_per_day_(until_flowering);Northern_Leaf_Blight;Plant_height;Tassel_branch_number	Malate;Nodes_above_ear;PCA_of_metabolites:_PC1;Ratio_of_ear_height_to_total_height;Tassel_branch_number	1	0	0	0	0	1	0	0	0	0	1	0	0	0	0	0	0	0	0	0	1	0	0	0	0	0	4	dispensable
pan_gene_19123	pan_gene_19301	Anthesis-silking_interval;Chlorophyll_A;Ear_height;Nodes_to_ear;Tassel_branch_number	Height_above_ear;PCA_of_metabolites:_PC1;Tassel_branch_number	0	0	0	0	0	0	0	0	0	0	0	0	0	0	0	0	0	0	0	0	1	0	0	0	0	0	1	private
pan_gene_19184	pan_gene_24812	Average_internode_length_(below_ear);Sucrose;Tassel_branch_number	Tassel_branch_number	1	0	0	0	0	0	0	0	0	0	0	0	0	0	1	0	0	0	0	0	0	0	0	0	0	0	2	dispensable
pan_gene_19184	pan_gene_29959	Average_internode_length_(below_ear);Sucrose;Tassel_branch_number	Ear_height;Leaf_length;Tassel_branch_number	1	0	0	0	0	1	0	0	0	0	0	0	1	0	1	0	0	0	0	1	0	0	0	0	1	0	6	dispensable
pan_gene_19184	pan_gene_32495	Average_internode_length_(below_ear);Sucrose;Tassel_branch_number	Average_internode_length_(above_ear);Tassel_branch_number	1	0	1	0	1	0	1	0	0	1	1	0	0	0	1	0	0	0	1	0	1	0	0	0	1	0	10	dispensable
pan_gene_19184	pan_gene_67936	Average_internode_length_(below_ear);Sucrose;Tassel_branch_number	Nodes_per_plant;Tassel_branch_number	1	0	0	0	0	1	0	0	0	0	0	0	0	0	0	0	0	0	0	0	0	0	0	0	0	0	2	dispensable
pan_gene_19184	pan_gene_8443	Average_internode_length_(below_ear);Sucrose;Tassel_branch_number	Tassel_branch_number	0	0	0	0	0	0	0	0	0	0	0	0	0	0	0	0	0	1	0	0	0	0	0	0	0	0	1	private
pan_gene_19190	pan_gene_4182	Northern_Leaf_Blight;Tassel_branch_number	Anthesis-silking_interval;Ratio_of_ear_height_to_total_height;Tassel_branch_number	0	0	0	0	0	0	0	0	0	0	1	1	1	0	0	0	0	0	0	0	0	0	0	0	0	0	3	dispensable
pan_gene_19190	pan_gene_5402	Northern_Leaf_Blight;Tassel_branch_number	Tassel_branch_number	1	0	0	0	0	1	1	0	1	0	1	1	0	1	0	0	0	0	0	0	0	0	0	1	0	0	8	dispensable
pan_gene_19190	pan_gene_5441	Northern_Leaf_Blight;Tassel_branch_number	Stalk_strength;Tassel_branch_number	1	1	0	0	0	0	0	0	1	0	1	1	1	0	0	0	0	0	0	0	0	0	0	0	0	0	6	dispensable
pan_gene_19226	pan_gene_19749	Average_internode_length_(above_ear);Tassel_branch_number	Tassel_branch_number	0	0	1	0	0	0	1	0	0	0	0	0	0	0	0	0	0	0	0	0	0	0	0	0	0	1	3	dispensable
pan_gene_19226	pan_gene_21480	Average_internode_length_(above_ear);Tassel_branch_number	Tassel_branch_number	0	1	1	1	0	1	1	1	0	0	1	0	1	0	1	1	0	1	1	0	0	0	0	0	1	1	14	near-core
pan_gene_19226	pan_gene_25411	Average_internode_length_(above_ear);Tassel_branch_number	Ear_row_number;Tassel_branch_number	1	0	0	0	1	1	0	0	1	0	0	0	0	1	0	0	0	0	0	0	0	0	0	0	0	0	5	dispensable
pan_gene_19226	pan_gene_25414	Average_internode_length_(above_ear);Tassel_branch_number	Ear_row_number;Tassel_branch_number	1	0	1	0	0	1	0	0	0	1	0	0	0	0	0	0	0	0	0	0	1	0	0	1	0	0	6	dispensable
pan_gene_19226	pan_gene_2623	Average_internode_length_(above_ear);Tassel_branch_number	Height_per_day_(until_flowering);Plant_height;Tassel_branch_number;Tassel_length	1	1	1	0	0	1	0	0	0	0	0	1	1	0	0	1	0	1	0	0	0	0	0	1	0	0	9	dispensable
pan_gene_19226	pan_gene_28008	Average_internode_length_(above_ear);Tassel_branch_number	Tassel_branch_number	1	1	0	0	0	1	0	1	1	1	1	1	1	0	1	0	0	0	1	0	1	0	0	0	0	1	13	near-core
pan_gene_19226	pan_gene_28044	Average_internode_length_(above_ear);Tassel_branch_number	Cob_diameter;Tassel_branch_number	0	0	1	0	1	1	0	0	0	1	0	1	1	0	0	0	1	0	0	0	0	0	0	0	0	1	8	dispensable
pan_gene_19226	pan_gene_30482	Average_internode_length_(above_ear);Tassel_branch_number	Tassel_branch_number	1	1	1	0	1	1	0	0	1	1	0	1	1	0	1	0	0	0	0	0	1	0	0	0	1	1	13	near-core
pan_gene_19226	pan_gene_30841	Average_internode_length_(above_ear);Tassel_branch_number	Average_internode_length_(whole_plant);Days_to_silk;Ear_row_number;Tassel_branch_number	1	1	1	0	0	1	0	0	1	0	0	0	1	0	0	1	1	0	1	0	0	0	0	0	1	0	10	dispensable
pan_gene_19226	pan_gene_32609	Average_internode_length_(above_ear);Tassel_branch_number	Boxcox-transformed_leaf_angle;Tassel_branch_number	1	0	0	0	0	0	0	0	0	0	0	0	0	0	0	0	0	0	1	0	0	0	0	0	0	0	2	dispensable
pan_gene_19226	pan_gene_4974	Average_internode_length_(above_ear);Tassel_branch_number	Nitrate;Tassel_branch_number	1	1	1	0	1	1	1	1	1	1	1	1	1	1	1	1	1	1	1	0	1	0	1	0	1	1	22	core
pan_gene_19226	pan_gene_5836	Average_internode_length_(above_ear);Tassel_branch_number	100_Kernel_weight;Sucrose;Tassel_branch_number	0	0	0	0	1	0	0	0	0	0	0	0	0	0	0	0	0	0	0	0	0	0	0	0	0	0	1	private
pan_gene_19226	pan_gene_5850	Average_internode_length_(above_ear);Tassel_branch_number	Nodes_above_ear;Tassel_branch_number	1	1	0	0	0	1	0	0	1	1	1	1	1	0	0	0	1	1	0	1	1	0	0	1	1	1	15	near-core
pan_gene_19226	pan_gene_7400	Average_internode_length_(above_ear);Tassel_branch_number	Tassel_branch_number	0	0	1	0	0	1	0	0	0	1	1	0	1	0	1	0	0	1	0	0	1	0	0	0	1	1	10	dispensable
pan_gene_19465	pan_gene_27730	Malate;Tassel_branch_number	Days_to_anthesis;Tassel_branch_number	1	0	0	0	1	0	0	0	0	0	0	1	0	0	0	1	1	0	0	0	0	0	1	0	0	0	6	dispensable
pan_gene_19465	pan_gene_5433	Malate;Tassel_branch_number	Days_to_anthesis;Days_to_silk;Tassel_branch_number	1	1	1	0	0	0	0	1	1	1	1	1	0	1	0	1	0	0	1	0	0	0	1	1	0	1	14	near-core
pan_gene_19465	pan_gene_5760	Malate;Tassel_branch_number	Tassel_branch_number	1	1	1	1	1	0	1	1	1	1	0	1	0	0	0	1	0	0	0	0	0	0	1	1	1	0	14	near-core
pan_gene_19465	pan_gene_7982	Malate;Tassel_branch_number	Average_internode_length_(whole_plant);Days_to_silk;Tassel_branch_number	1	1	1	1	1	0	1	1	0	1	1	1	1	1	0	1	1	1	0	1	0	0	1	0	1	0	18	near-core
pan_gene_19679	pan_gene_20555	Tassel_branch_number	Tassel_branch_number;Total_amino_acids	1	1	0	1	1	1	0	1	0	1	1	1	0	0	1	1	1	1	1	0	0	0	0	0	1	1	16	near-core
pan_gene_19679	pan_gene_22203	Tassel_branch_number	Malate;Northern_Leaf_Blight;Protein;Tassel_branch_number	1	0	0	0	0	1	0	0	0	0	1	1	0	0	0	1	0	0	0	0	0	0	0	0	0	0	5	dispensable
pan_gene_19679	pan_gene_27155	Tassel_branch_number	Tassel_branch_number	1	1	0	0	1	1	1	1	0	1	1	1	1	1	0	1	1	0	0	1	1	1	0	0	0	0	16	near-core
pan_gene_19679	pan_gene_27983	Tassel_branch_number	Tassel_branch_number	1	0	0	0	1	0	0	0	0	0	0	1	0	1	0	1	0	0	0	0	1	0	0	0	0	0	6	dispensable
pan_gene_19679	pan_gene_2874	Tassel_branch_number	Nodes_above_ear;Tassel_branch_number	1	0	0	0	1	0	1	0	0	0	1	0	0	1	0	1	1	1	0	1	0	0	0	0	0	1	10	dispensable
pan_gene_19679	pan_gene_29742	Tassel_branch_number	Protein;Tassel_branch_number	0	0	0	0	0	0	0	0	0	0	0	0	0	0	0	0	0	0	0	1	0	0	0	0	0	0	1	private
pan_gene_19679	pan_gene_4077	Tassel_branch_number	Ratio_of_ear_height_to_total_height;Tassel_branch_number	1	0	0	1	1	1	1	0	0	1	0	0	0	1	1	0	1	1	0	1	0	1	0	1	0	1	14	near-core
pan_gene_19679	pan_gene_4918	Tassel_branch_number	Tassel_branch_number	1	1	0	0	1	1	0	0	0	1	1	1	1	0	0	1	1	1	1	1	0	0	1	0	1	0	15	near-core
pan_gene_19679	pan_gene_5034	Tassel_branch_number	Average_internode_length_(below_ear);Tassel_branch_number	0	0	0	0	0	1	0	0	0	0	0	0	0	0	0	0	0	1	0	0	1	0	0	0	0	0	3	dispensable
pan_gene_19679	pan_gene_5377	Tassel_branch_number	Tassel_branch_number	1	0	0	1	1	1	1	1	0	1	0	0	1	1	1	1	1	1	0	1	0	0	0	0	0	1	15	near-core
pan_gene_19679	pan_gene_5405	Tassel_branch_number	Tassel_branch_number	1	1	0	1	1	0	0	1	1	1	1	1	1	1	1	1	1	0	1	1	0	1	1	0	1	0	19	near-core
pan_gene_19679	pan_gene_8874	Tassel_branch_number	Tassel_branch_number	1	1	0	0	0	0	0	0	0	0	0	1	0	0	0	0	0	1	0	0	0	0	0	0	0	0	4	dispensable
pan_gene_19680	pan_gene_27120	Tassel_branch_number	Nodes_above_ear;Northern_Leaf_Blight;Photoperiod_Growing-degree_days_to_silk;Tassel_branch_number	1	0	0	0	0	0	0	0	0	0	1	0	0	0	1	0	1	1	0	1	0	1	0	0	0	1	8	dispensable
pan_gene_19680	pan_gene_2826	Tassel_branch_number	Tassel_branch_number	1	0	0	0	0	0	0	0	0	0	0	0	0	0	0	0	0	0	0	0	0	0	0	0	0	0	1	private
pan_gene_19699	pan_gene_27556	Tassel_branch_number	Tassel_branch_number	1	0	0	1	0	1	1	0	1	0	0	0	0	0	0	0	0	0	0	0	0	0	0	0	0	0	5	dispensable
pan_gene_19742	pan_gene_9614	Tassel_branch_number	Tassel_branch_number	0	0	1	0	0	0	0	0	0	0	0	0	0	0	0	0	0	0	0	0	0	0	0	0	0	0	1	private
pan_gene_19749	pan_gene_21480	Tassel_branch_number	Tassel_branch_number	0	0	1	0	0	0	1	0	0	0	0	0	0	0	0	0	0	0	0	0	0	0	0	0	0	0	2	dispensable
pan_gene_19749	pan_gene_22431	Tassel_branch_number	Days_to_anthesis;Days_to_silk;Tassel_branch_number	0	0	0	0	0	0	1	0	0	0	0	0	0	0	0	0	0	0	0	0	0	0	0	0	0	0	1	private
pan_gene_19749	pan_gene_28008	Tassel_branch_number	Tassel_branch_number	0	0	0	0	0	0	0	0	0	0	0	0	0	0	0	0	1	0	0	0	0	0	0	0	0	1	2	dispensable
pan_gene_19749	pan_gene_30482	Tassel_branch_number	Tassel_branch_number	0	0	1	0	0	0	0	0	0	0	0	0	0	0	0	0	1	0	0	0	0	0	0	0	0	0	2	dispensable
pan_gene_19749	pan_gene_30841	Tassel_branch_number	Average_internode_length_(whole_plant);Days_to_silk;Ear_row_number;Tassel_branch_number	0	0	1	0	0	0	1	0	0	0	0	0	0	0	0	0	0	0	0	0	1	0	0	0	0	0	3	dispensable
pan_gene_19749	pan_gene_5850	Tassel_branch_number	Nodes_above_ear;Tassel_branch_number	0	0	0	0	0	0	0	0	0	0	0	0	0	0	0	0	1	0	0	0	0	0	0	0	0	1	2	dispensable
pan_gene_19749	pan_gene_64250	Tassel_branch_number	Tassel_branch_number	0	0	1	0	0	0	1	0	0	0	0	0	0	0	0	0	0	0	0	0	0	0	0	0	0	0	2	dispensable
pan_gene_19749	pan_gene_7400	Tassel_branch_number	Tassel_branch_number	0	0	1	0	0	0	1	0	0	0	0	0	0	0	0	0	1	0	0	0	0	0	0	0	0	0	3	dispensable
pan_gene_19750	pan_gene_29647	Anthesis-silking_interval;Tassel_branch_number	Tassel_branch_number	1	0	0	0	1	0	0	0	0	0	1	1	0	0	0	0	0	0	0	0	0	0	0	0	0	0	4	dispensable
pan_gene_19757	pan_gene_24865	Glutamate;Tassel_branch_number	100_Kernel_weight;Glucose;Ratio_of_ear_height_to_total_height;Tassel_branch_number	0	0	0	0	0	0	0	0	0	0	0	0	0	0	0	0	0	0	0	0	0	0	1	0	0	0	1	private
pan_gene_19757	pan_gene_28044	Glutamate;Tassel_branch_number	Cob_diameter;Tassel_branch_number	0	0	1	0	0	0	0	0	0	0	0	0	0	0	0	0	0	0	0	0	0	0	1	0	0	0	2	dispensable
pan_gene_19757	pan_gene_5850	Glutamate;Tassel_branch_number	Nodes_above_ear;Tassel_branch_number	0	0	0	0	0	0	1	0	0	0	0	0	0	0	0	0	0	0	0	0	0	0	1	0	0	0	2	dispensable
pan_gene_19757	pan_gene_7400	Glutamate;Tassel_branch_number	Tassel_branch_number	0	0	1	0	0	0	0	0	0	0	0	0	0	0	0	0	0	0	0	0	0	0	0	0	0	0	1	private
pan_gene_19777	pan_gene_22203	Chlorophyll_A;Cob_diameter;Malate;Southern_leaf_blight;Tassel_branch_number	Malate;Northern_Leaf_Blight;Protein;Tassel_branch_number	1	0	1	0	0	0	0	0	0	0	0	0	0	0	0	0	0	0	0	0	0	0	0	0	0	0	2	dispensable
pan_gene_19777	pan_gene_24287	Chlorophyll_A;Cob_diameter;Malate;Southern_leaf_blight;Tassel_branch_number	Tassel_branch_number	1	0	0	1	0	1	0	0	0	0	0	0	0	0	0	0	0	0	0	0	0	0	0	0	0	0	3	dispensable
pan_gene_19777	pan_gene_28418	Chlorophyll_A;Cob_diameter;Malate;Southern_leaf_blight;Tassel_branch_number	Tassel_branch_number	0	0	0	0	0	0	0	0	0	0	0	1	0	0	0	0	0	0	0	0	0	0	0	0	0	0	1	private
pan_gene_19777	pan_gene_290	Chlorophyll_A;Cob_diameter;Malate;Southern_leaf_blight;Tassel_branch_number	Tassel_branch_number	1	0	0	0	0	0	0	1	0	0	0	0	0	0	0	0	0	0	0	0	0	0	0	0	0	0	2	dispensable
pan_gene_19777	pan_gene_30443	Chlorophyll_A;Cob_diameter;Malate;Southern_leaf_blight;Tassel_branch_number	Leaf_width;Tassel_branch_number	1	0	0	0	0	0	0	0	0	0	0	0	0	1	0	0	0	0	0	0	0	0	0	0	0	0	2	dispensable
pan_gene_19777	pan_gene_32500	Chlorophyll_A;Cob_diameter;Malate;Southern_leaf_blight;Tassel_branch_number	Boxcox-transformed_leaf_angle;Tassel_branch_number	1	0	0	0	0	0	0	0	0	0	0	0	0	0	0	0	0	0	0	0	0	0	0	0	0	0	1	private
pan_gene_20555	pan_gene_20796	Tassel_branch_number;Total_amino_acids	Leaf_length;Tassel_branch_number	0	0	0	0	0	0	1	1	0	1	0	1	0	0	0	0	0	0	0	0	1	0	0	0	0	0	5	dispensable
pan_gene_20555	pan_gene_22203	Tassel_branch_number;Total_amino_acids	Malate;Northern_Leaf_Blight;Protein;Tassel_branch_number	1	1	1	0	1	1	1	0	1	1	1	1	1	1	1	1	1	0	1	1	1	1	1	1	1	1	23	core
pan_gene_20555	pan_gene_27155	Tassel_branch_number;Total_amino_acids	Tassel_branch_number	1	1	1	0	1	1	1	1	1	1	1	1	1	0	1	1	1	1	1	1	1	0	1	0	1	0	21	core
pan_gene_20555	pan_gene_28418	Tassel_branch_number;Total_amino_acids	Tassel_branch_number	0	0	0	0	0	0	0	1	0	1	0	0	0	1	1	0	0	0	0	0	0	0	0	0	0	0	4	dispensable
pan_gene_20555	pan_gene_4077	Tassel_branch_number;Total_amino_acids	Ratio_of_ear_height_to_total_height;Tassel_branch_number	1	0	0	0	0	0	0	0	0	1	0	0	0	0	1	0	1	0	0	0	0	0	1	0	0	0	5	dispensable
pan_gene_20555	pan_gene_4918	Tassel_branch_number;Total_amino_acids	Tassel_branch_number	1	1	1	0	1	1	0	1	1	1	1	1	1	1	1	1	1	1	1	1	1	1	1	1	1	0	23	core
pan_gene_20555	pan_gene_5377	Tassel_branch_number;Total_amino_acids	Tassel_branch_number	1	1	1	1	1	1	0	1	1	1	1	0	1	0	1	1	1	1	1	1	1	0	1	0	1	1	21	core
pan_gene_20555	pan_gene_8874	Tassel_branch_number;Total_amino_acids	Tassel_branch_number	1	1	0	0	0	1	0	0	0	0	0	1	0	0	0	0	0	1	0	0	0	0	0	0	0	0	5	dispensable
pan_gene_20574	pan_gene_20723	Height_above_ear;Southern_leaf_blight;Tassel_branch_number	Average_internode_length_(below_ear);Tassel_branch_number	1	1	1	1	1	1	1	1	1	0	1	1	1	1	0	1	0	1	0	0	1	0	1	1	1	1	20	core
pan_gene_20574	pan_gene_22308	Height_above_ear;Southern_leaf_blight;Tassel_branch_number	Boxcox-transformed_leaf_angle;Days_to_anthesis;Days_to_silk;Tassel_branch_number	1	1	0	0	1	0	1	0	1	1	1	0	0	1	1	0	0	1	0	0	0	0	1	0	0	0	11	near-core
pan_gene_20574	pan_gene_27757	Height_above_ear;Southern_leaf_blight;Tassel_branch_number	Glutamate;Photoperiod_Growing-degree_days_to_silk;Photoperiod_growing-degree_days_to_anthesis;Southern_leaf_blight;Tassel_branch_number	1	1	1	0	0	0	0	1	1	0	0	0	0	0	0	0	0	1	1	0	0	0	1	1	1	0	10	dispensable
pan_gene_20574	pan_gene_28366	Height_above_ear;Southern_leaf_blight;Tassel_branch_number	Tassel_branch_number;Total_amino_acids	1	0	0	0	0	0	0	0	0	0	0	0	0	0	0	0	0	0	0	0	0	0	0	0	0	0	1	private
pan_gene_20574	pan_gene_31288	Height_above_ear;Southern_leaf_blight;Tassel_branch_number	Nodes_to_ear;Photoperiod_Growing-degree_days_to_silk;Tassel_branch_number	1	0	0	0	1	0	0	0	1	0	0	0	0	0	0	0	0	0	0	0	0	0	0	0	0	0	3	dispensable
pan_gene_20574	pan_gene_31826	Height_above_ear;Southern_leaf_blight;Tassel_branch_number	Tassel_branch_number	1	0	1	1	1	0	1	1	1	0	0	1	0	1	1	1	1	1	0	1	1	0	1	1	1	0	18	near-core
pan_gene_20574	pan_gene_8936	Height_above_ear;Southern_leaf_blight;Tassel_branch_number	Leaf_length;Tassel_branch_number	0	1	0	1	0	0	1	0	1	0	0	0	1	0	0	0	0	0	0	0	0	0	1	0	0	0	6	dispensable
pan_gene_20641	pan_gene_24722	Height_per_day_(until_flowering);Plant_height;Stalk_strength;Tassel_branch_number	Northern_Leaf_Blight;Tassel_branch_number	0	0	0	0	0	0	0	1	0	0	0	0	0	0	0	0	0	0	0	0	0	0	0	0	0	0	1	private
pan_gene_20641	pan_gene_4182	Height_per_day_(until_flowering);Plant_height;Stalk_strength;Tassel_branch_number	Anthesis-silking_interval;Ratio_of_ear_height_to_total_height;Tassel_branch_number	0	0	0	0	0	0	0	0	0	0	0	0	0	0	0	0	0	0	0	0	0	0	1	0	0	0	1	private
pan_gene_20641	pan_gene_5441	Height_per_day_(until_flowering);Plant_height;Stalk_strength;Tassel_branch_number	Stalk_strength;Tassel_branch_number	0	0	0	0	0	0	0	1	0	0	0	0	0	0	0	0	0	0	0	0	0	0	1	0	0	0	2	dispensable
pan_gene_20723	pan_gene_24540	Average_internode_length_(below_ear);Tassel_branch_number	Average_internode_length_(whole_plant);Tassel_branch_number	1	1	0	1	1	1	1	1	1	0	1	1	1	1	0	1	1	1	1	1	1	1	1	1	1	1	23	core
pan_gene_20723	pan_gene_24605	Average_internode_length_(below_ear);Tassel_branch_number	100_Kernel_weight;Ear_row_number;Tassel_branch_number	0	0	0	1	0	0	0	0	0	0	0	0	0	0	0	0	0	0	0	0	0	0	0	0	0	0	1	private
pan_gene_20723	pan_gene_24634	Average_internode_length_(below_ear);Tassel_branch_number	Tassel_branch_number;Tassel_length	1	0	0	1	1	1	0	1	1	1	0	0	1	1	0	1	0	1	0	0	0	1	0	0	0	0	12	near-core
pan_gene_20723	pan_gene_24642	Average_internode_length_(below_ear);Tassel_branch_number	Tassel_branch_number	0	0	0	0	0	0	0	0	0	0	0	0	0	0	1	0	0	0	0	0	0	0	0	0	0	0	1	private
pan_gene_20723	pan_gene_24924	Average_internode_length_(below_ear);Tassel_branch_number	Nodes_per_plant;Tassel_branch_number	1	1	0	1	1	1	0	0	1	0	0	0	0	0	0	0	0	1	0	0	0	1	0	0	0	0	8	dispensable
pan_gene_20723	pan_gene_25414	Average_internode_length_(below_ear);Tassel_branch_number	Ear_row_number;Tassel_branch_number	1	0	0	0	0	0	0	0	0	0	0	0	0	0	0	0	0	0	0	0	0	0	0	0	0	0	1	private
pan_gene_20723	pan_gene_2623	Average_internode_length_(below_ear);Tassel_branch_number	Height_per_day_(until_flowering);Plant_height;Tassel_branch_number;Tassel_length	1	1	0	1	0	0	1	1	0	0	0	1	0	1	0	1	0	0	0	0	0	0	0	0	0	0	8	dispensable
pan_gene_20723	pan_gene_26694	Average_internode_length_(below_ear);Tassel_branch_number	Days_to_anthesis;Days_to_silk;Ear_height;Nodes_to_ear;Photoperiod_Growing-degree_days_to_silk;Plant_height;Tassel_branch_number	1	1	0	1	1	1	1	0	1	0	1	1	0	1	0	1	0	1	0	0	0	0	1	0	0	1	14	near-core
pan_gene_20723	pan_gene_28008	Average_internode_length_(below_ear);Tassel_branch_number	Tassel_branch_number	1	0	0	1	1	1	0	1	1	1	1	1	1	1	0	0	1	0	0	0	0	0	0	1	0	0	13	near-core
pan_gene_20723	pan_gene_28047	Average_internode_length_(below_ear);Tassel_branch_number	Height_above_ear;Tassel_branch_number	1	0	0	1	0	0	0	0	1	0	0	0	0	1	0	0	0	0	0	0	0	0	1	0	0	0	5	dispensable
pan_gene_20723	pan_gene_28366	Average_internode_length_(below_ear);Tassel_branch_number	Tassel_branch_number;Total_amino_acids	1	0	0	0	0	0	0	0	0	0	0	0	0	0	0	0	0	0	0	0	0	0	0	0	0	0	1	private
pan_gene_20723	pan_gene_30482	Average_internode_length_(below_ear);Tassel_branch_number	Tassel_branch_number	1	1	0	1	1	1	1	1	1	1	1	1	1	1	0	1	0	1	1	1	0	1	1	0	1	1	21	core
pan_gene_20723	pan_gene_31288	Average_internode_length_(below_ear);Tassel_branch_number	Nodes_to_ear;Photoperiod_Growing-degree_days_to_silk;Tassel_branch_number	1	0	0	0	1	1	0	0	1	1	0	0	0	0	0	0	0	0	0	0	0	0	0	0	0	0	5	dispensable
pan_gene_20723	pan_gene_31466	Average_internode_length_(below_ear);Tassel_branch_number	Tassel_branch_number	1	1	0	1	1	1	1	1	1	1	1	0	0	1	0	1	1	1	0	0	0	1	1	0	1	0	17	near-core
pan_gene_20723	pan_gene_31503	Average_internode_length_(below_ear);Tassel_branch_number	Tassel_branch_number	1	1	0	1	1	1	1	1	1	1	1	1	1	0	0	1	0	1	1	0	0	1	1	0	1	0	18	near-core
pan_gene_20723	pan_gene_32108	Average_internode_length_(below_ear);Tassel_branch_number	Tassel_branch_number	1	1	1	1	1	1	1	1	1	0	1	1	1	1	0	1	1	1	1	0	1	1	1	1	1	1	23	core
pan_gene_20723	pan_gene_4322	Average_internode_length_(below_ear);Tassel_branch_number	Ratio_of_ear_height_to_total_height;Tassel_branch_number	1	0	0	1	0	1	0	0	1	1	1	0	0	1	0	0	0	1	1	0	0	0	0	0	0	0	9	dispensable
pan_gene_20723	pan_gene_5877	Average_internode_length_(below_ear);Tassel_branch_number	Tassel_branch_number	0	0	0	0	1	0	0	0	0	0	0	0	0	0	0	0	0	0	0	0	0	0	0	0	0	0	1	private
pan_gene_20723	pan_gene_8001	Average_internode_length_(below_ear);Tassel_branch_number	Tassel_branch_number	1	0	0	0	0	1	0	0	1	0	0	0	0	0	0	0	1	0	0	0	0	1	0	0	0	1	6	dispensable
pan_gene_20723	pan_gene_8446	Average_internode_length_(below_ear);Tassel_branch_number	Ear_height;Nodes_per_plant;Nodes_to_ear;Stalk_strength;Tassel_branch_number	0	0	0	0	0	1	0	0	0	0	0	0	0	0	0	0	1	1	0	0	0	0	0	0	0	0	3	dispensable
pan_gene_20796	pan_gene_22203	Leaf_length;Tassel_branch_number	Malate;Northern_Leaf_Blight;Protein;Tassel_branch_number	0	0	0	0	0	0	1	0	0	1	0	1	0	0	0	0	0	0	0	0	1	1	0	1	0	0	6	dispensable
pan_gene_20796	pan_gene_28418	Leaf_length;Tassel_branch_number	Tassel_branch_number	0	0	0	0	0	0	0	0	0	1	0	0	0	0	0	0	0	0	0	0	0	0	0	0	0	0	1	private
pan_gene_20796	pan_gene_4918	Leaf_length;Tassel_branch_number	Tassel_branch_number	0	0	0	0	0	0	0	1	0	0	0	0	1	0	0	0	0	0	0	0	0	0	0	0	0	0	2	dispensable
pan_gene_20796	pan_gene_5377	Leaf_length;Tassel_branch_number	Tassel_branch_number	0	0	0	0	0	0	0	0	0	1	0	0	1	0	0	0	0	0	0	0	0	0	0	0	1	0	3	dispensable
pan_gene_20898	pan_gene_21931	Tassel_branch_number	Plant_height;Tassel_branch_number	1	0	0	0	0	1	1	0	1	0	1	0	0	1	0	0	0	1	1	1	1	1	1	0	1	1	14	near-core
pan_gene_20898	pan_gene_22431	Tassel_branch_number	Days_to_anthesis;Days_to_silk;Tassel_branch_number	1	0	0	0	0	1	0	0	1	0	0	0	0	1	0	0	0	0	0	1	1	0	0	0	0	0	6	dispensable
pan_gene_20898	pan_gene_24941	Tassel_branch_number	Stalk_strength;Tassel_branch_number	1	1	1	1	0	1	1	1	1	1	1	1	1	1	1	0	0	1	1	1	1	1	1	1	1	1	23	core
pan_gene_20898	pan_gene_25419	Tassel_branch_number	Leaf_width;Tassel_branch_number	1	1	0	1	0	0	0	0	0	0	1	1	1	0	0	1	0	0	0	0	1	1	1	1	1	1	13	near-core
pan_gene_20898	pan_gene_27657	Tassel_branch_number	Nodes_per_plant;Ratio_of_ear_height_to_total_height;Tassel_branch_number	1	1	1	1	0	1	1	0	0	0	0	1	0	1	0	0	0	0	0	1	0	0	0	0	0	1	10	dispensable
pan_gene_20898	pan_gene_30895	Tassel_branch_number	Average_internode_length_(above_ear);Height_per_day_(until_flowering);Leaf_width;Nodes_per_plant;Northern_Leaf_Blight;Tassel_branch_number	1	0	0	0	0	0	0	0	0	0	0	0	0	1	0	1	0	0	0	0	1	0	0	0	0	0	4	dispensable
pan_gene_20898	pan_gene_5838	Tassel_branch_number	100_Kernel_weight;Cob_diameter;Ear_height;Sucrose;Tassel_branch_number	1	0	0	1	1	1	1	0	0	1	0	1	1	0	1	0	0	0	0	0	1	1	0	0	1	1	13	near-core
pan_gene_20898	pan_gene_8175	Tassel_branch_number	Tassel_branch_number	1	0	1	0	0	0	0	1	0	0	0	1	0	0	0	0	0	0	0	0	0	0	1	1	0	0	6	dispensable
pan_gene_21257	pan_gene_7754	Tassel_branch_number	Tassel_branch_number	0	0	0	0	0	1	0	0	0	0	0	0	0	0	0	0	0	0	0	0	0	0	0	0	0	0	1	private
pan_gene_21261	pan_gene_23688	Tassel_branch_number	Tassel_branch_number	1	0	0	0	0	0	0	0	0	0	0	0	0	0	0	0	0	0	0	0	0	0	0	0	0	0	1	private
pan_gene_21261	pan_gene_24538	Tassel_branch_number	Leaf_length;Leaf_width;Stalk_strength;Tassel_branch_number	0	0	1	0	0	0	1	0	1	1	0	0	0	0	0	0	0	0	0	0	0	0	0	0	0	0	4	dispensable
pan_gene_21261	pan_gene_29741	Tassel_branch_number	Leaf_width;Tassel_branch_number	1	0	0	0	0	0	0	0	0	0	0	0	0	0	0	0	0	0	0	0	0	0	0	0	0	0	1	private
pan_gene_21480	pan_gene_25411	Tassel_branch_number	Ear_row_number;Tassel_branch_number	0	0	0	1	0	1	0	0	0	1	0	0	1	1	0	0	0	0	0	0	0	0	1	0	0	0	6	dispensable
pan_gene_21480	pan_gene_2557	Tassel_branch_number	Height_above_ear;Nodes_per_plant;Tassel_branch_number	0	1	1	0	0	0	1	0	1	0	1	0	0	0	1	0	0	1	0	0	1	0	0	0	0	0	8	dispensable
pan_gene_21480	pan_gene_2623	Tassel_branch_number	Height_per_day_(until_flowering);Plant_height;Tassel_branch_number;Tassel_length	0	1	1	0	0	0	1	0	0	0	0	1	0	0	0	1	0	1	0	0	0	1	0	1	0	0	8	dispensable
pan_gene_21480	pan_gene_28044	Tassel_branch_number	Cob_diameter;Tassel_branch_number	0	0	0	0	0	0	1	0	0	0	0	0	0	0	0	0	0	0	0	0	0	0	0	1	0	1	3	dispensable
pan_gene_21480	pan_gene_30482	Tassel_branch_number	Tassel_branch_number	0	1	0	0	1	1	1	0	0	0	1	0	0	0	0	0	0	1	0	0	0	0	0	1	0	1	8	dispensable
pan_gene_21480	pan_gene_30841	Tassel_branch_number	Average_internode_length_(whole_plant);Days_to_silk;Ear_row_number;Tassel_branch_number	0	1	1	1	0	0	1	1	0	1	0	0	1	0	0	1	0	1	0	0	1	0	0	1	0	0	11	near-core
pan_gene_21480	pan_gene_31826	Tassel_branch_number	Tassel_branch_number	0	0	0	1	0	0	1	0	1	1	0	0	0	0	0	0	0	0	0	1	0	0	0	0	0	0	5	dispensable
pan_gene_21480	pan_gene_32609	Tassel_branch_number	Boxcox-transformed_leaf_angle;Tassel_branch_number	0	0	0	0	0	0	1	0	0	0	0	0	0	0	0	0	0	0	0	0	0	0	0	0	0	0	1	private
pan_gene_21480	pan_gene_4974	Tassel_branch_number	Nitrate;Tassel_branch_number	0	1	1	1	1	0	1	0	0	0	1	0	1	1	1	1	0	1	0	1	1	1	1	0	1	0	16	near-core
pan_gene_21480	pan_gene_64250	Tassel_branch_number	Tassel_branch_number	0	1	1	0	0	0	0	0	0	0	0	0	0	0	0	0	0	1	0	0	0	0	0	0	1	1	5	dispensable
pan_gene_21480	pan_gene_7400	Tassel_branch_number	Tassel_branch_number	0	0	0	0	0	0	1	0	0	0	1	0	0	0	0	0	0	1	0	1	0	0	0	0	0	0	4	dispensable
pan_gene_21543	pan_gene_22304	Days_to_anthesis;Tassel_branch_number	Days_to_anthesis;Tassel_branch_number	1	0	0	0	0	0	0	0	0	1	0	0	0	0	0	0	0	0	0	0	0	0	0	0	0	0	2	dispensable
pan_gene_21543	pan_gene_24557	Days_to_anthesis;Tassel_branch_number	Average_internode_length_(whole_plant);Tassel_branch_number	1	0	0	0	0	0	0	0	0	0	0	0	0	0	0	0	0	0	0	0	0	0	0	0	1	0	2	dispensable
pan_gene_21543	pan_gene_24633	Days_to_anthesis;Tassel_branch_number	Chlorophyll_B;Tassel_branch_number	1	0	0	0	0	0	0	0	0	0	0	0	0	0	0	0	0	0	0	0	0	0	0	0	0	0	1	private
pan_gene_21543	pan_gene_24798	Days_to_anthesis;Tassel_branch_number	Chlorophyll_B;Days_to_silk;Leaf_length;Tassel_branch_number	1	1	1	1	0	1	1	1	0	1	1	1	1	1	0	1	1	1	1	1	0	0	0	1	1	1	20	core
pan_gene_21543	pan_gene_25432	Days_to_anthesis;Tassel_branch_number	Height_above_ear;Tassel_branch_number	1	0	0	1	0	0	0	1	0	1	1	0	0	1	1	1	0	1	0	0	1	0	0	0	0	0	10	dispensable
pan_gene_21543	pan_gene_273	Days_to_anthesis;Tassel_branch_number	Ear_height;Tassel_branch_number	1	0	0	1	0	0	0	0	0	0	0	0	0	1	0	0	0	0	0	0	0	0	0	0	0	0	3	dispensable
pan_gene_21543	pan_gene_29286	Days_to_anthesis;Tassel_branch_number	Tassel_branch_number	1	0	0	0	0	0	0	0	0	0	0	0	0	0	0	0	0	0	0	0	0	0	0	0	0	0	1	private
pan_gene_21543	pan_gene_31505	Days_to_anthesis;Tassel_branch_number	Cob_diameter;Tassel_branch_number	1	0	0	0	0	0	0	1	0	0	0	0	0	0	0	0	0	1	0	0	0	0	0	0	0	0	3	dispensable
pan_gene_21543	pan_gene_9861	Days_to_anthesis;Tassel_branch_number	Anthesis-silking_interval;Days_to_silk;Plant_height;Ratio_of_ear_height_to_total_height;Tassel_branch_number	1	0	0	0	0	0	0	0	0	0	0	0	0	0	0	0	0	0	0	0	0	0	0	0	0	0	1	private
pan_gene_21546	pan_gene_290	Tassel_branch_number	Tassel_branch_number	1	0	0	0	0	0	0	0	0	0	0	0	0	0	0	0	0	0	0	0	0	0	0	0	0	0	1	private
pan_gene_21546	pan_gene_32500	Tassel_branch_number	Boxcox-transformed_leaf_angle;Tassel_branch_number	1	0	0	0	0	0	0	0	0	0	0	0	0	0	0	0	0	0	0	0	0	0	0	0	0	0	1	private
pan_gene_21546	pan_gene_5386	Tassel_branch_number	Height_per_day_(until_flowering);Tassel_branch_number;Tassel_length	1	0	0	0	0	0	0	0	0	0	0	0	0	0	0	0	0	0	0	0	0	0	0	0	0	0	1	private
pan_gene_21683	pan_gene_31974	Tassel_branch_number	Boxcox-transformed_leaf_angle;Days_to_anthesis;Ear_height;Tassel_branch_number;Tassel_length	1	0	0	0	0	0	0	0	0	0	0	0	0	0	0	0	0	0	0	0	0	0	0	0	0	0	1	private
pan_gene_21874	pan_gene_22308	Tassel_branch_number	Boxcox-transformed_leaf_angle;Days_to_anthesis;Days_to_silk;Tassel_branch_number	1	0	1	0	0	0	1	0	0	0	0	0	0	1	0	1	0	1	0	0	0	0	0	0	0	0	6	dispensable
pan_gene_21874	pan_gene_25411	Tassel_branch_number	Ear_row_number;Tassel_branch_number	1	0	0	0	0	0	0	0	0	0	0	0	0	1	0	1	0	0	0	0	0	0	0	0	0	0	3	dispensable
pan_gene_21874	pan_gene_28614	Tassel_branch_number	Tassel_branch_number	1	0	0	0	0	0	1	1	0	0	0	0	0	1	0	1	0	1	1	0	0	0	0	0	0	0	7	dispensable
pan_gene_21889	pan_gene_23474	Tassel_branch_number	Tassel_branch_number	1	0	0	0	0	0	0	0	0	0	0	0	0	0	0	0	0	0	0	0	0	0	0	0	0	0	1	private
pan_gene_21889	pan_gene_273	Tassel_branch_number	Ear_height;Tassel_branch_number	1	0	0	0	0	0	0	0	0	0	0	0	0	0	0	0	0	0	0	0	0	0	0	0	0	0	1	private
pan_gene_21889	pan_gene_4919	Tassel_branch_number	Tassel_branch_number	1	0	0	0	0	0	0	0	0	0	0	0	0	0	0	0	0	0	0	0	0	0	0	0	0	0	1	private
pan_gene_21890	pan_gene_24287	Leaf_length;Tassel_branch_number	Tassel_branch_number	1	0	0	0	0	0	0	0	1	0	0	0	0	0	1	0	0	0	1	0	0	1	1	1	0	1	8	dispensable
pan_gene_21890	pan_gene_24538	Leaf_length;Tassel_branch_number	Leaf_length;Leaf_width;Stalk_strength;Tassel_branch_number	0	1	1	0	0	0	0	1	1	1	1	1	1	0	1	0	1	0	1	1	0	1	1	1	0	1	16	near-core
pan_gene_21890	pan_gene_27983	Leaf_length;Tassel_branch_number	Tassel_branch_number	1	1	0	0	1	0	0	0	0	0	0	1	0	0	0	0	0	0	1	1	0	1	1	0	0	0	8	dispensable
pan_gene_21890	pan_gene_2874	Leaf_length;Tassel_branch_number	Nodes_above_ear;Tassel_branch_number	1	0	0	1	1	0	0	0	0	1	0	0	0	0	0	0	0	1	0	0	0	0	1	0	0	1	7	dispensable
pan_gene_21890	pan_gene_32422	Leaf_length;Tassel_branch_number	Average_internode_length_(above_ear);Tassel_branch_number	1	0	0	0	0	0	0	1	1	0	1	1	0	0	0	0	0	0	0	0	0	1	0	1	0	0	7	dispensable
pan_gene_21890	pan_gene_4077	Leaf_length;Tassel_branch_number	Ratio_of_ear_height_to_total_height;Tassel_branch_number	1	0	0	1	0	1	0	0	0	1	0	0	0	0	1	0	1	0	0	1	0	0	1	0	0	1	9	dispensable
pan_gene_21890	pan_gene_5781	Leaf_length;Tassel_branch_number	Boxcox-transformed_leaf_angle;PCA_of_metabolites:_PC2;Sucrose;Tassel_branch_number	1	0	1	0	0	0	0	0	0	1	0	0	0	0	0	0	0	0	0	0	0	0	0	0	0	0	3	dispensable
pan_gene_21916	pan_gene_23688	Nodes_per_plant;Tassel_branch_number	Tassel_branch_number	1	0	0	0	0	0	1	0	0	0	0	0	0	0	0	0	0	0	0	0	0	0	0	0	0	0	2	dispensable
pan_gene_21931	pan_gene_22431	Plant_height;Tassel_branch_number	Days_to_anthesis;Days_to_silk;Tassel_branch_number	1	0	0	0	0	1	0	0	0	0	0	0	0	0	0	0	0	0	0	0	1	0	0	0	0	0	3	dispensable
pan_gene_21931	pan_gene_23689	Plant_height;Tassel_branch_number	Leaf_width;Tassel_branch_number	1	0	0	0	0	0	0	0	0	0	0	0	0	0	0	0	0	0	0	0	0	0	0	0	0	0	1	private
pan_gene_21931	pan_gene_24924	Plant_height;Tassel_branch_number	Nodes_per_plant;Tassel_branch_number	1	1	0	0	1	0	0	0	1	0	1	1	0	0	0	0	0	1	1	0	1	1	1	0	1	0	12	near-core
pan_gene_21931	pan_gene_25419	Plant_height;Tassel_branch_number	Leaf_width;Tassel_branch_number	1	1	0	0	0	0	1	0	1	1	1	0	1	1	0	0	0	0	1	0	1	1	1	0	0	0	12	near-core
pan_gene_21931	pan_gene_27757	Plant_height;Tassel_branch_number	Glutamate;Photoperiod_Growing-degree_days_to_silk;Photoperiod_growing-degree_days_to_anthesis;Southern_leaf_blight;Tassel_branch_number	1	0	1	0	0	0	0	0	0	0	0	0	0	1	0	0	0	1	0	0	0	1	1	1	0	0	7	dispensable
pan_gene_21931	pan_gene_28042	Plant_height;Tassel_branch_number	Average_internode_length_(below_ear);Stalk_strength;Tassel_branch_number	1	0	0	0	0	0	0	0	0	0	0	1	0	0	0	0	0	1	0	0	0	0	0	0	0	0	3	dispensable
pan_gene_21931	pan_gene_28047	Plant_height;Tassel_branch_number	Height_above_ear;Tassel_branch_number	1	0	0	0	0	0	0	0	0	0	0	0	0	1	0	0	0	0	0	0	0	0	0	0	0	0	2	dispensable
pan_gene_21931	pan_gene_30482	Plant_height;Tassel_branch_number	Tassel_branch_number	1	0	1	0	0	0	0	0	0	0	0	0	0	1	0	0	0	1	0	1	0	1	1	0	1	0	8	dispensable
pan_gene_21931	pan_gene_5838	Plant_height;Tassel_branch_number	100_Kernel_weight;Cob_diameter;Ear_height;Sucrose;Tassel_branch_number	1	0	0	0	0	0	0	0	1	0	0	0	0	0	0	0	0	0	0	0	0	1	0	0	0	1	4	dispensable
pan_gene_22203	pan_gene_28418	Malate;Northern_Leaf_Blight;Protein;Tassel_branch_number	Tassel_branch_number	0	0	0	0	0	0	0	0	0	1	0	0	0	0	0	0	0	0	0	0	0	0	0	0	0	0	1	private
pan_gene_22203	pan_gene_30443	Malate;Northern_Leaf_Blight;Protein;Tassel_branch_number	Leaf_width;Tassel_branch_number	1	0	0	0	0	0	0	0	1	0	0	1	1	0	0	0	1	0	0	0	0	0	0	0	0	1	6	dispensable
pan_gene_22203	pan_gene_4077	Malate;Northern_Leaf_Blight;Protein;Tassel_branch_number	Ratio_of_ear_height_to_total_height;Tassel_branch_number	1	0	0	0	0	0	0	0	0	0	0	0	0	0	1	0	0	0	0	0	0	0	1	0	0	0	3	dispensable
pan_gene_22203	pan_gene_4918	Malate;Northern_Leaf_Blight;Protein;Tassel_branch_number	Tassel_branch_number	1	1	1	1	1	1	1	0	1	1	1	1	1	1	1	1	1	1	1	1	1	1	1	1	1	0	24	core
pan_gene_22203	pan_gene_5377	Malate;Northern_Leaf_Blight;Protein;Tassel_branch_number	Tassel_branch_number	1	1	1	0	1	1	0	0	1	1	1	0	1	1	1	1	1	0	1	1	1	0	1	0	1	1	19	near-core
pan_gene_22203	pan_gene_8874	Malate;Northern_Leaf_Blight;Protein;Tassel_branch_number	Tassel_branch_number	1	1	0	0	0	1	0	0	0	0	0	1	0	0	0	0	0	1	0	0	0	0	0	0	0	0	5	dispensable
pan_gene_22304	pan_gene_22834	Days_to_anthesis;Tassel_branch_number	Ear_row_number;Nodes_above_ear;PCA_of_metabolites:_PC2;Starch;Tassel_branch_number;Tassel_length	0	0	0	0	0	0	0	0	0	1	0	0	0	0	0	0	0	0	0	0	0	0	0	0	0	0	1	private
pan_gene_22304	pan_gene_24557	Days_to_anthesis;Tassel_branch_number	Average_internode_length_(whole_plant);Tassel_branch_number	1	0	1	0	0	0	0	0	0	0	0	0	0	0	0	0	0	0	1	0	0	0	0	0	0	0	3	dispensable
pan_gene_22304	pan_gene_24633	Days_to_anthesis;Tassel_branch_number	Chlorophyll_B;Tassel_branch_number	1	0	0	0	0	0	0	0	0	0	0	0	0	0	0	0	0	0	0	0	0	0	0	0	0	0	1	private
pan_gene_22304	pan_gene_24798	Days_to_anthesis;Tassel_branch_number	Chlorophyll_B;Days_to_silk;Leaf_length;Tassel_branch_number	1	0	0	0	0	0	0	0	0	1	1	0	0	0	0	0	0	0	0	0	0	0	0	0	0	0	3	dispensable
pan_gene_22304	pan_gene_25432	Days_to_anthesis;Tassel_branch_number	Height_above_ear;Tassel_branch_number	1	0	0	0	0	0	0	0	0	0	0	0	0	0	0	0	0	0	0	0	0	0	0	0	0	0	1	private
pan_gene_22304	pan_gene_29286	Days_to_anthesis;Tassel_branch_number	Tassel_branch_number	1	0	0	0	0	0	0	0	0	0	0	0	0	0	0	0	0	0	0	0	0	0	0	0	0	0	1	private
pan_gene_22304	pan_gene_6668	Days_to_anthesis;Tassel_branch_number	Tassel_branch_number	0	1	0	0	0	0	0	0	0	0	0	0	0	0	0	0	0	0	0	0	1	0	0	0	0	0	2	dispensable
pan_gene_22308	pan_gene_25411	Boxcox-transformed_leaf_angle;Days_to_anthesis;Days_to_silk;Tassel_branch_number	Ear_row_number;Tassel_branch_number	1	0	0	1	1	1	0	1	1	0	1	1	1	1	0	1	0	1	0	0	1	0	1	0	0	1	15	near-core
pan_gene_22308	pan_gene_26694	Boxcox-transformed_leaf_angle;Days_to_anthesis;Days_to_silk;Tassel_branch_number	Days_to_anthesis;Days_to_silk;Ear_height;Nodes_to_ear;Photoperiod_Growing-degree_days_to_silk;Plant_height;Tassel_branch_number	1	0	0	0	0	1	1	1	1	1	1	0	0	1	0	0	0	0	1	0	0	0	1	0	0	0	10	dispensable
pan_gene_22308	pan_gene_29344	Boxcox-transformed_leaf_angle;Days_to_anthesis;Days_to_silk;Tassel_branch_number	Average_internode_length_(whole_plant);Tassel_branch_number	1	0	0	0	0	1	0	0	0	1	0	0	0	0	0	1	0	0	0	0	0	0	0	0	0	0	4	dispensable
pan_gene_22308	pan_gene_31288	Boxcox-transformed_leaf_angle;Days_to_anthesis;Days_to_silk;Tassel_branch_number	Nodes_to_ear;Photoperiod_Growing-degree_days_to_silk;Tassel_branch_number	1	0	0	0	0	0	0	0	1	0	0	0	0	0	1	1	0	0	0	0	0	0	0	0	0	0	4	dispensable
pan_gene_22308	pan_gene_31826	Boxcox-transformed_leaf_angle;Days_to_anthesis;Days_to_silk;Tassel_branch_number	Tassel_branch_number	1	0	1	0	0	1	1	0	1	1	0	0	0	1	1	1	0	0	0	0	0	0	0	0	0	0	9	dispensable
pan_gene_22431	pan_gene_23689	Days_to_anthesis;Days_to_silk;Tassel_branch_number	Leaf_width;Tassel_branch_number	1	1	0	0	0	0	0	0	0	0	0	0	1	0	0	0	0	0	0	0	0	0	0	0	0	0	3	dispensable
pan_gene_22431	pan_gene_24941	Days_to_anthesis;Days_to_silk;Tassel_branch_number	Stalk_strength;Tassel_branch_number	1	1	0	1	1	1	0	0	0	0	0	1	0	0	0	0	0	0	1	0	1	1	0	0	0	0	9	dispensable
pan_gene_22431	pan_gene_27657	Days_to_anthesis;Days_to_silk;Tassel_branch_number	Nodes_per_plant;Ratio_of_ear_height_to_total_height;Tassel_branch_number	1	0	1	0	0	0	0	0	0	0	0	1	0	1	0	0	0	1	0	0	1	0	1	1	0	0	8	dispensable
pan_gene_22431	pan_gene_28009	Days_to_anthesis;Days_to_silk;Tassel_branch_number	Tassel_branch_number	0	0	0	0	0	0	0	0	0	1	0	0	0	0	0	0	0	0	0	0	0	0	0	0	0	0	1	private
pan_gene_22431	pan_gene_30482	Days_to_anthesis;Days_to_silk;Tassel_branch_number	Tassel_branch_number	1	0	1	0	0	0	0	0	1	0	0	0	1	0	0	1	1	0	0	0	0	1	1	0	1	1	10	dispensable
pan_gene_22431	pan_gene_31503	Days_to_anthesis;Days_to_silk;Tassel_branch_number	Tassel_branch_number	1	0	1	0	0	0	0	1	1	0	0	0	1	0	0	1	0	0	0	0	0	0	1	0	1	1	9	dispensable
pan_gene_22431	pan_gene_31826	Days_to_anthesis;Days_to_silk;Tassel_branch_number	Tassel_branch_number	1	0	0	0	0	1	0	1	0	1	0	0	0	0	0	0	0	0	0	0	0	0	0	0	0	0	4	dispensable
pan_gene_22431	pan_gene_32609	Days_to_anthesis;Days_to_silk;Tassel_branch_number	Boxcox-transformed_leaf_angle;Tassel_branch_number	1	0	0	0	0	0	1	0	0	0	0	0	0	0	0	0	0	0	0	0	0	0	0	0	0	0	2	dispensable
pan_gene_22431	pan_gene_8815	Days_to_anthesis;Days_to_silk;Tassel_branch_number	Days_to_anthesis;Photoperiod_Growing-degree_days_to_silk;Photoperiod_growing-degree_days_to_anthesis;Tassel_branch_number	0	1	0	0	0	0	0	0	0	0	0	0	0	0	0	0	0	0	1	0	0	0	0	0	0	0	2	dispensable
pan_gene_22834	pan_gene_31505	Ear_row_number;Nodes_above_ear;PCA_of_metabolites:_PC2;Starch;Tassel_branch_number;Tassel_length	Cob_diameter;Tassel_branch_number	0	0	0	0	0	0	0	0	0	0	0	0	0	1	0	0	0	0	0	0	0	0	0	0	0	0	1	private
pan_gene_22834	pan_gene_8321	Ear_row_number;Nodes_above_ear;PCA_of_metabolites:_PC2;Starch;Tassel_branch_number;Tassel_length	Photoperiod_Growing-degree_days_to_silk;Photoperiod_growing-degree_days_to_anthesis;Tassel_branch_number	0	0	0	0	0	0	0	0	0	0	0	0	1	0	0	0	0	0	0	0	0	0	0	0	0	0	1	private
pan_gene_23474	pan_gene_273	Tassel_branch_number	Ear_height;Tassel_branch_number	1	0	0	0	0	0	0	0	0	0	0	0	0	0	0	0	0	0	0	0	0	0	0	0	0	0	1	private
pan_gene_23546	pan_gene_23686	Tassel_branch_number	Tassel_branch_number	0	0	1	0	0	0	0	0	0	0	0	0	0	0	0	0	0	0	0	0	0	0	1	1	0	0	3	dispensable
pan_gene_23546	pan_gene_273	Tassel_branch_number	Ear_height;Tassel_branch_number	1	0	0	0	0	0	0	0	0	0	0	0	0	0	0	0	0	0	0	0	0	0	0	0	0	0	1	private
pan_gene_23599	pan_gene_361	Tassel_branch_number	Tassel_branch_number	0	0	0	0	1	0	0	0	0	0	0	0	1	0	1	0	0	0	0	0	0	0	0	0	0	0	3	dispensable
pan_gene_23688	pan_gene_27120	Tassel_branch_number	Nodes_above_ear;Northern_Leaf_Blight;Photoperiod_Growing-degree_days_to_silk;Tassel_branch_number	1	0	0	0	0	0	1	0	0	1	0	0	0	1	0	0	0	1	0	1	1	0	1	0	0	1	9	dispensable
pan_gene_23688	pan_gene_29741	Tassel_branch_number	Leaf_width;Tassel_branch_number	1	0	0	0	0	0	0	0	0	0	0	0	0	0	0	0	0	0	0	0	0	0	0	0	0	0	1	private
pan_gene_23689	pan_gene_25411	Leaf_width;Tassel_branch_number	Ear_row_number;Tassel_branch_number	1	0	0	0	0	0	0	0	0	0	0	0	0	0	0	0	0	0	0	0	0	0	0	0	0	0	1	private
pan_gene_23689	pan_gene_27757	Leaf_width;Tassel_branch_number	Glutamate;Photoperiod_Growing-degree_days_to_silk;Photoperiod_growing-degree_days_to_anthesis;Southern_leaf_blight;Tassel_branch_number	1	0	0	0	0	0	0	0	0	1	0	0	0	0	0	0	0	0	0	0	0	0	0	0	0	0	2	dispensable
pan_gene_23689	pan_gene_28008	Leaf_width;Tassel_branch_number	Tassel_branch_number	1	1	0	0	0	0	0	0	0	1	0	0	0	0	0	0	0	0	0	0	0	0	0	1	0	0	4	dispensable
pan_gene_23689	pan_gene_30482	Leaf_width;Tassel_branch_number	Tassel_branch_number	1	0	0	0	0	0	0	0	0	1	0	0	0	0	0	0	0	0	0	0	0	0	0	1	0	0	3	dispensable
pan_gene_23689	pan_gene_31503	Leaf_width;Tassel_branch_number	Tassel_branch_number	1	0	0	0	0	0	1	0	0	1	0	0	0	0	0	0	0	0	0	1	0	0	0	1	0	0	5	dispensable
pan_gene_23689	pan_gene_31826	Leaf_width;Tassel_branch_number	Tassel_branch_number	1	0	0	0	0	0	0	0	0	0	0	0	0	0	0	0	0	0	0	0	0	0	0	0	0	0	1	private
pan_gene_23689	pan_gene_5838	Leaf_width;Tassel_branch_number	100_Kernel_weight;Cob_diameter;Ear_height;Sucrose;Tassel_branch_number	1	0	0	0	0	0	0	0	0	1	0	0	0	0	0	0	0	0	0	0	0	0	0	0	0	0	2	dispensable
pan_gene_23697	pan_gene_24668	Tassel_branch_number	Tassel_branch_number	1	0	0	1	0	1	0	0	0	0	0	0	0	0	0	0	0	0	0	0	0	0	0	0	0	0	3	dispensable
pan_gene_23697	pan_gene_26694	Tassel_branch_number	Days_to_anthesis;Days_to_silk;Ear_height;Nodes_to_ear;Photoperiod_Growing-degree_days_to_silk;Plant_height;Tassel_branch_number	1	1	1	1	1	1	1	1	1	1	0	1	1	1	1	1	1	1	1	0	0	0	0	1	1	1	21	core
pan_gene_23697	pan_gene_28047	Tassel_branch_number	Height_above_ear;Tassel_branch_number	1	0	1	1	0	0	0	0	1	0	0	0	1	1	0	0	0	1	0	0	0	0	1	1	1	0	10	dispensable
pan_gene_23697	pan_gene_30587	Tassel_branch_number	Tassel_branch_number	1	0	0	1	1	0	1	1	1	0	0	0	0	1	0	0	0	1	0	0	1	0	1	0	0	0	10	dispensable
pan_gene_23697	pan_gene_31288	Tassel_branch_number	Nodes_to_ear;Photoperiod_Growing-degree_days_to_silk;Tassel_branch_number	1	0	0	0	1	1	0	0	1	1	0	0	0	0	1	0	1	0	0	0	0	1	0	0	0	0	8	dispensable
pan_gene_23697	pan_gene_4322	Tassel_branch_number	Ratio_of_ear_height_to_total_height;Tassel_branch_number	1	0	1	0	0	1	1	0	1	0	1	1	1	0	1	0	1	1	0	1	1	0	1	0	0	1	15	near-core
pan_gene_23697	pan_gene_5077	Tassel_branch_number	Tassel_branch_number	1	1	0	1	0	0	1	0	0	0	0	0	0	0	0	0	0	0	0	0	1	0	1	0	0	0	6	dispensable
pan_gene_23697	pan_gene_8001	Tassel_branch_number	Tassel_branch_number	1	0	0	0	0	0	0	0	1	0	0	0	0	0	0	0	0	1	0	0	0	1	0	0	0	0	4	dispensable
pan_gene_24287	pan_gene_28418	Tassel_branch_number	Tassel_branch_number	0	0	0	0	0	0	0	0	0	0	1	0	0	0	0	0	0	0	0	0	0	0	0	0	0	0	1	private
pan_gene_24287	pan_gene_30443	Tassel_branch_number	Leaf_width;Tassel_branch_number	1	0	0	0	0	0	0	0	0	0	0	0	0	0	0	0	0	0	0	0	0	0	0	0	0	0	1	private
pan_gene_24287	pan_gene_32500	Tassel_branch_number	Boxcox-transformed_leaf_angle;Tassel_branch_number	1	0	0	0	0	0	0	0	0	0	0	0	0	0	0	0	0	0	0	0	0	0	0	0	0	0	1	private
pan_gene_24287	pan_gene_4918	Tassel_branch_number	Tassel_branch_number	1	0	0	0	0	0	0	0	0	0	0	0	0	0	0	0	0	0	1	0	0	0	0	0	0	0	2	dispensable
pan_gene_24538	pan_gene_24671	Leaf_length;Leaf_width;Stalk_strength;Tassel_branch_number	Tassel_branch_number	0	0	1	0	0	0	0	0	0	1	1	0	0	0	0	1	0	0	1	1	0	0	0	0	0	0	6	dispensable
pan_gene_24538	pan_gene_27983	Leaf_length;Leaf_width;Stalk_strength;Tassel_branch_number	Tassel_branch_number	0	0	0	0	0	0	0	0	0	0	0	1	0	0	0	1	0	0	1	0	0	1	0	0	0	0	4	dispensable
pan_gene_24538	pan_gene_2874	Leaf_length;Leaf_width;Stalk_strength;Tassel_branch_number	Nodes_above_ear;Tassel_branch_number	0	0	0	0	1	0	1	0	0	1	0	0	0	0	0	0	1	0	0	1	0	0	0	0	0	1	6	dispensable
pan_gene_24538	pan_gene_29385	Leaf_length;Leaf_width;Stalk_strength;Tassel_branch_number	Average_internode_length_(whole_plant);Leaf_length;Photoperiod_Growing-degree_days_to_silk;Tassel_branch_number	0	0	0	0	0	0	0	1	1	0	0	1	0	0	0	0	0	0	1	0	0	1	0	1	0	0	6	dispensable
pan_gene_24538	pan_gene_32422	Leaf_length;Leaf_width;Stalk_strength;Tassel_branch_number	Average_internode_length_(above_ear);Tassel_branch_number	0	0	0	0	0	0	0	0	0	0	0	0	0	0	0	0	0	0	0	0	0	1	0	0	0	0	1	private
pan_gene_24540	pan_gene_24605	Average_internode_length_(whole_plant);Tassel_branch_number	100_Kernel_weight;Ear_row_number;Tassel_branch_number	0	0	0	1	0	0	0	0	0	0	0	0	0	0	0	0	0	0	0	0	0	0	0	0	0	0	1	private
pan_gene_24540	pan_gene_24642	Average_internode_length_(whole_plant);Tassel_branch_number	Tassel_branch_number	0	0	0	0	0	0	0	0	0	0	0	0	0	0	1	0	0	0	0	0	0	0	0	0	0	0	1	private
pan_gene_24540	pan_gene_25414	Average_internode_length_(whole_plant);Tassel_branch_number	Ear_row_number;Tassel_branch_number	1	0	1	0	0	1	0	0	0	0	0	0	0	0	0	1	0	0	0	0	0	0	0	0	0	0	4	dispensable
pan_gene_24540	pan_gene_2623	Average_internode_length_(whole_plant);Tassel_branch_number	Height_per_day_(until_flowering);Plant_height;Tassel_branch_number;Tassel_length	1	0	0	1	0	1	1	0	0	1	0	0	0	0	1	0	0	0	0	0	1	1	1	0	0	0	9	dispensable
pan_gene_24540	pan_gene_26694	Average_internode_length_(whole_plant);Tassel_branch_number	Days_to_anthesis;Days_to_silk;Ear_height;Nodes_to_ear;Photoperiod_Growing-degree_days_to_silk;Plant_height;Tassel_branch_number	1	0	0	1	1	1	1	0	1	0	0	0	0	0	1	1	1	1	0	0	0	0	0	0	0	0	10	dispensable
pan_gene_24540	pan_gene_28047	Average_internode_length_(whole_plant);Tassel_branch_number	Height_above_ear;Tassel_branch_number	1	0	0	1	0	0	0	0	1	1	0	0	1	1	0	0	0	0	1	0	0	0	1	0	1	0	9	dispensable
pan_gene_24540	pan_gene_30587	Average_internode_length_(whole_plant);Tassel_branch_number	Tassel_branch_number	1	1	0	1	1	1	1	1	1	1	1	1	1	1	1	0	1	0	0	0	1	1	1	0	1	1	20	core
pan_gene_24540	pan_gene_30972	Average_internode_length_(whole_plant);Tassel_branch_number	Fructose;Nodes_per_plant;Tassel_branch_number;Total_amino_acids	0	0	0	0	0	0	0	0	0	0	0	0	0	0	0	0	1	0	0	0	0	0	0	0	0	0	1	private
pan_gene_24540	pan_gene_31288	Average_internode_length_(whole_plant);Tassel_branch_number	Nodes_to_ear;Photoperiod_Growing-degree_days_to_silk;Tassel_branch_number	1	0	0	0	0	0	0	0	0	0	0	0	0	0	0	0	0	0	0	0	0	0	0	0	0	0	1	private
pan_gene_24540	pan_gene_31466	Average_internode_length_(whole_plant);Tassel_branch_number	Tassel_branch_number	1	0	1	1	1	1	1	1	1	0	1	1	0	1	1	1	1	1	0	0	1	1	1	1	1	0	20	core
pan_gene_24540	pan_gene_32108	Average_internode_length_(whole_plant);Tassel_branch_number	Tassel_branch_number	1	0	0	1	1	1	1	1	0	0	0	0	0	1	0	1	0	1	1	0	0	1	1	1	0	0	13	near-core
pan_gene_24540	pan_gene_5046	Average_internode_length_(whole_plant);Tassel_branch_number	Height_per_day_(until_flowering);Leaf_width;Plant_height;Tassel_branch_number	1	1	1	1	1	1	1	1	1	1	1	1	1	1	1	1	1	1	1	1	1	1	1	1	1	1	26	core
pan_gene_24540	pan_gene_5877	Average_internode_length_(whole_plant);Tassel_branch_number	Tassel_branch_number	0	0	0	0	1	0	0	0	0	0	0	0	0	0	0	0	0	0	0	0	0	0	0	0	0	0	1	private
pan_gene_24540	pan_gene_8001	Average_internode_length_(whole_plant);Tassel_branch_number	Tassel_branch_number	1	0	0	0	1	1	0	1	1	1	0	1	1	0	1	1	1	1	1	0	1	1	1	0	1	1	18	near-core
pan_gene_24557	pan_gene_24633	Average_internode_length_(whole_plant);Tassel_branch_number	Chlorophyll_B;Tassel_branch_number	1	0	0	1	0	0	0	0	0	0	0	0	0	0	0	0	0	0	0	0	0	0	0	0	0	0	2	dispensable
pan_gene_24557	pan_gene_29286	Average_internode_length_(whole_plant);Tassel_branch_number	Tassel_branch_number	1	0	0	0	0	0	0	0	0	0	0	0	0	0	0	0	0	0	0	0	0	0	0	0	0	0	1	private
pan_gene_24557	pan_gene_31505	Average_internode_length_(whole_plant);Tassel_branch_number	Cob_diameter;Tassel_branch_number	1	0	0	0	0	0	0	0	0	0	0	0	0	0	0	0	0	0	0	0	0	0	0	0	0	0	1	private
pan_gene_24604	pan_gene_25391	Ear_row_number;Tassel_branch_number	Tassel_branch_number	1	0	0	1	1	0	1	0	1	1	0	0	0	0	0	1	0	1	0	0	0	0	0	1	0	0	9	dispensable
pan_gene_24604	pan_gene_28614	Ear_row_number;Tassel_branch_number	Tassel_branch_number	1	1	0	1	1	0	0	1	1	0	0	0	0	1	0	0	0	0	0	0	0	0	1	1	0	0	9	dispensable
pan_gene_24604	pan_gene_5760	Ear_row_number;Tassel_branch_number	Tassel_branch_number	1	1	0	0	0	0	0	0	1	1	0	1	0	0	0	1	0	0	0	0	0	0	0	0	0	0	6	dispensable
pan_gene_24604	pan_gene_7303	Ear_row_number;Tassel_branch_number	Tassel_branch_number	1	1	0	0	0	0	1	1	0	1	0	1	0	0	0	0	0	0	0	0	0	0	1	0	0	0	7	dispensable
pan_gene_24605	pan_gene_2623	100_Kernel_weight;Ear_row_number;Tassel_branch_number	Height_per_day_(until_flowering);Plant_height;Tassel_branch_number;Tassel_length	0	0	0	1	0	0	0	0	0	0	0	0	0	0	0	0	0	0	0	0	0	0	0	0	0	0	1	private
pan_gene_24605	pan_gene_26694	100_Kernel_weight;Ear_row_number;Tassel_branch_number	Days_to_anthesis;Days_to_silk;Ear_height;Nodes_to_ear;Photoperiod_Growing-degree_days_to_silk;Plant_height;Tassel_branch_number	0	0	0	1	0	0	0	0	0	0	0	0	0	0	0	0	0	0	0	0	0	0	0	0	0	0	1	private
pan_gene_24605	pan_gene_32108	100_Kernel_weight;Ear_row_number;Tassel_branch_number	Tassel_branch_number	0	0	0	1	0	0	0	0	0	0	0	0	0	0	0	0	0	0	0	0	0	0	0	0	0	0	1	private
pan_gene_24633	pan_gene_24798	Chlorophyll_B;Tassel_branch_number	Chlorophyll_B;Days_to_silk;Leaf_length;Tassel_branch_number	1	0	0	0	0	0	0	0	0	0	0	0	0	0	0	0	0	0	0	0	0	0	0	0	0	0	1	private
pan_gene_24633	pan_gene_273	Chlorophyll_B;Tassel_branch_number	Ear_height;Tassel_branch_number	1	0	0	0	0	0	0	0	0	0	0	0	0	0	0	0	0	0	0	0	0	0	0	0	0	0	1	private
pan_gene_24633	pan_gene_29286	Chlorophyll_B;Tassel_branch_number	Tassel_branch_number	1	0	0	0	0	0	0	0	0	0	0	0	0	0	0	0	0	0	0	0	0	0	0	0	0	0	1	private
pan_gene_24633	pan_gene_31505	Chlorophyll_B;Tassel_branch_number	Cob_diameter;Tassel_branch_number	1	0	0	0	0	0	0	0	0	0	0	0	0	0	0	0	0	0	0	0	0	0	0	0	0	0	1	private
pan_gene_24634	pan_gene_25414	Tassel_branch_number;Tassel_length	Ear_row_number;Tassel_branch_number	1	0	1	0	0	0	0	0	0	0	0	0	0	0	0	1	0	0	0	0	1	0	0	0	0	0	4	dispensable
pan_gene_24634	pan_gene_28008	Tassel_branch_number;Tassel_length	Tassel_branch_number	1	0	0	1	1	1	0	0	1	1	0	1	1	1	1	0	1	1	0	0	1	0	1	0	0	0	14	near-core
pan_gene_24634	pan_gene_30482	Tassel_branch_number;Tassel_length	Tassel_branch_number	1	0	1	1	1	1	1	1	1	1	0	1	1	1	1	1	0	1	1	1	1	1	1	1	1	1	23	core
pan_gene_24634	pan_gene_31503	Tassel_branch_number;Tassel_length	Tassel_branch_number	1	1	1	1	1	1	1	0	1	1	0	1	1	0	1	1	0	1	1	0	1	1	1	0	1	1	20	core
pan_gene_24634	pan_gene_32709	Tassel_branch_number;Tassel_length	Average_internode_length_(below_ear);Tassel_branch_number;Total_amino_acids	1	1	0	0	1	1	0	0	0	0	1	0	0	0	1	0	0	1	1	0	1	0	1	1	0	0	11	near-core
pan_gene_24634	pan_gene_4322	Tassel_branch_number;Tassel_length	Ratio_of_ear_height_to_total_height;Tassel_branch_number	1	0	0	1	1	1	1	0	1	1	1	1	1	1	0	0	1	1	1	0	1	0	1	0	0	0	16	near-core
pan_gene_24634	pan_gene_5877	Tassel_branch_number;Tassel_length	Tassel_branch_number	0	0	0	0	1	0	0	0	0	0	0	0	0	0	0	0	0	0	0	0	0	0	0	0	0	0	1	private
pan_gene_24634	pan_gene_8446	Tassel_branch_number;Tassel_length	Ear_height;Nodes_per_plant;Nodes_to_ear;Stalk_strength;Tassel_branch_number	0	0	0	0	0	0	0	0	0	0	0	0	0	0	0	0	0	1	0	0	1	0	0	0	0	0	2	dispensable
pan_gene_24642	pan_gene_26694	Tassel_branch_number	Days_to_anthesis;Days_to_silk;Ear_height;Nodes_to_ear;Photoperiod_Growing-degree_days_to_silk;Plant_height;Tassel_branch_number	0	0	0	0	0	0	0	0	0	0	0	0	0	0	1	0	0	0	0	0	0	0	0	0	0	0	1	private
pan_gene_24642	pan_gene_28008	Tassel_branch_number	Tassel_branch_number	0	0	0	0	0	0	0	0	0	0	0	0	0	0	1	0	0	0	0	0	0	0	0	0	0	0	1	private
pan_gene_24642	pan_gene_28044	Tassel_branch_number	Cob_diameter;Tassel_branch_number	0	0	0	0	0	0	0	0	0	0	0	0	0	0	1	0	0	0	0	0	0	0	0	0	0	0	1	private
pan_gene_24642	pan_gene_30841	Tassel_branch_number	Average_internode_length_(whole_plant);Days_to_silk;Ear_row_number;Tassel_branch_number	0	0	0	0	0	0	0	0	0	0	0	0	0	0	1	0	0	0	0	0	0	0	0	0	0	0	1	private
pan_gene_24642	pan_gene_31466	Tassel_branch_number	Tassel_branch_number	0	0	0	0	0	0	0	0	0	0	0	0	0	0	1	0	0	0	0	0	0	0	0	0	0	0	1	private
pan_gene_24642	pan_gene_4974	Tassel_branch_number	Nitrate;Tassel_branch_number	0	0	0	0	0	0	0	0	0	0	0	0	0	0	1	0	0	0	0	0	0	0	0	0	0	0	1	private
pan_gene_24668	pan_gene_28366	Tassel_branch_number	Tassel_branch_number;Total_amino_acids	1	0	0	0	0	0	0	0	0	0	0	0	0	0	0	0	0	0	0	0	0	0	0	0	0	0	1	private
pan_gene_24668	pan_gene_31288	Tassel_branch_number	Nodes_to_ear;Photoperiod_Growing-degree_days_to_silk;Tassel_branch_number	1	0	0	0	0	1	0	0	0	0	0	0	0	0	0	0	0	0	0	0	0	0	0	0	0	0	2	dispensable
pan_gene_24668	pan_gene_32577	Tassel_branch_number	Ear_height;Nitrate;Tassel_branch_number	1	0	0	0	0	0	0	0	0	0	0	0	0	0	0	0	0	0	0	0	0	0	0	0	0	0	1	private
pan_gene_24668	pan_gene_5762	Tassel_branch_number	Tassel_branch_number	1	0	0	0	0	0	0	0	0	0	0	0	0	0	0	0	0	0	0	0	0	0	0	0	0	0	1	private
pan_gene_24668	pan_gene_8751	Tassel_branch_number	Nodes_per_plant;Tassel_branch_number	1	0	0	1	0	0	0	1	0	0	0	0	0	0	0	0	0	0	0	0	0	0	0	0	0	1	4	dispensable
pan_gene_24671	pan_gene_27155	Tassel_branch_number	Tassel_branch_number	1	0	0	0	0	0	0	0	0	1	0	0	0	0	0	0	0	0	0	0	0	0	0	0	0	0	2	dispensable
pan_gene_24684	pan_gene_8751	Tassel_branch_number	Nodes_per_plant;Tassel_branch_number	1	0	0	1	0	0	0	0	0	0	0	0	0	0	0	1	0	0	0	0	0	0	0	1	0	1	5	dispensable
pan_gene_24703	pan_gene_2684	Tassel_branch_number	Average_internode_length_(below_ear);Boxcox-transformed_leaf_angle;Tassel_branch_number	0	0	0	0	0	0	0	0	1	0	0	0	0	0	0	0	0	0	0	0	0	0	0	0	0	0	1	private
pan_gene_24703	pan_gene_29908	Tassel_branch_number	Tassel_branch_number	0	0	0	0	0	0	0	0	1	0	0	0	0	0	0	0	0	0	0	0	0	1	0	0	0	0	2	dispensable
pan_gene_24703	pan_gene_6067	Tassel_branch_number	Tassel_branch_number	0	0	0	0	0	0	0	1	0	0	0	0	0	0	0	0	0	0	0	0	0	0	0	0	0	0	1	private
pan_gene_24722	pan_gene_27991	Northern_Leaf_Blight;Tassel_branch_number	Tassel_branch_number	1	0	0	0	0	0	0	0	1	1	0	0	1	0	1	0	0	0	0	0	1	0	0	0	0	0	6	dispensable
pan_gene_24722	pan_gene_4182	Northern_Leaf_Blight;Tassel_branch_number	Anthesis-silking_interval;Ratio_of_ear_height_to_total_height;Tassel_branch_number	0	0	0	0	0	0	0	0	0	1	0	0	1	0	0	0	0	0	0	0	0	0	0	0	0	0	2	dispensable
pan_gene_24722	pan_gene_5103	Northern_Leaf_Blight;Tassel_branch_number	Cob_diameter;Fructose;PCA_of_metabolites:_PC2;Starch;Tassel_branch_number	1	0	0	0	0	0	0	0	0	0	0	0	0	0	0	0	0	0	0	0	1	0	0	0	0	0	2	dispensable
pan_gene_24722	pan_gene_5441	Northern_Leaf_Blight;Tassel_branch_number	Stalk_strength;Tassel_branch_number	1	0	0	0	0	0	1	1	1	1	0	0	1	1	1	0	0	0	0	0	0	0	0	0	0	0	8	dispensable
pan_gene_24722	pan_gene_98890	Northern_Leaf_Blight;Tassel_branch_number	Tassel_branch_number	1	0	0	0	0	0	0	0	0	0	0	0	0	0	0	0	0	0	0	0	0	0	0	0	0	0	1	private
pan_gene_24723	pan_gene_24894	Northern_Leaf_Blight;Tassel_branch_number	100_Kernel_weight;Tassel_branch_number	1	0	0	0	0	1	0	1	0	0	0	0	1	0	0	0	0	0	0	0	1	0	0	0	1	1	7	dispensable
pan_gene_24723	pan_gene_29388	Northern_Leaf_Blight;Tassel_branch_number	100_Kernel_weight;Tassel_branch_number	1	0	0	0	0	0	0	0	0	0	0	0	0	0	0	0	0	0	0	0	0	0	0	0	0	0	1	private
pan_gene_24723	pan_gene_32495	Northern_Leaf_Blight;Tassel_branch_number	Average_internode_length_(above_ear);Tassel_branch_number	1	0	0	0	1	0	0	0	0	1	0	0	0	0	0	0	0	0	0	0	0	0	0	0	0	0	3	dispensable
pan_gene_24798	pan_gene_25432	Chlorophyll_B;Days_to_silk;Leaf_length;Tassel_branch_number	Height_above_ear;Tassel_branch_number	1	0	0	1	1	1	0	1	0	0	0	0	0	1	0	1	0	1	0	0	0	0	0	1	0	0	9	dispensable
pan_gene_24798	pan_gene_31505	Chlorophyll_B;Days_to_silk;Leaf_length;Tassel_branch_number	Cob_diameter;Tassel_branch_number	1	0	0	0	0	1	0	1	0	0	0	0	0	0	0	0	0	1	0	0	0	0	0	0	0	0	4	dispensable
pan_gene_24798	pan_gene_8321	Chlorophyll_B;Days_to_silk;Leaf_length;Tassel_branch_number	Photoperiod_Growing-degree_days_to_silk;Photoperiod_growing-degree_days_to_anthesis;Tassel_branch_number	1	0	0	0	0	0	0	0	0	0	0	0	1	0	0	0	0	0	0	0	0	0	0	0	0	0	2	dispensable
pan_gene_24812	pan_gene_30517	Tassel_branch_number	Southern_leaf_blight;Tassel_branch_number	1	0	0	0	0	0	0	0	0	1	0	0	0	0	0	0	0	0	1	0	0	0	0	0	0	0	3	dispensable
pan_gene_24812	pan_gene_32495	Tassel_branch_number	Average_internode_length_(above_ear);Tassel_branch_number	1	0	0	0	0	0	0	0	0	0	0	0	0	0	1	0	0	0	0	0	0	0	0	0	0	0	2	dispensable
pan_gene_24865	pan_gene_32527	100_Kernel_weight;Glucose;Ratio_of_ear_height_to_total_height;Tassel_branch_number	Ear_row_number;Tassel_branch_number	1	0	0	0	0	0	0	0	1	0	0	0	0	0	0	0	0	0	1	0	1	0	0	0	0	0	4	dispensable
pan_gene_24865	pan_gene_32609	100_Kernel_weight;Glucose;Ratio_of_ear_height_to_total_height;Tassel_branch_number	Boxcox-transformed_leaf_angle;Tassel_branch_number	1	0	0	0	0	0	1	0	0	0	0	0	0	0	0	1	0	0	1	0	0	0	0	0	1	1	6	dispensable
pan_gene_24865	pan_gene_3804	100_Kernel_weight;Glucose;Ratio_of_ear_height_to_total_height;Tassel_branch_number	Tassel_branch_number	1	0	0	0	0	0	0	0	0	0	0	0	0	0	0	0	0	0	0	0	0	0	0	0	0	0	1	private
pan_gene_24865	pan_gene_5850	100_Kernel_weight;Glucose;Ratio_of_ear_height_to_total_height;Tassel_branch_number	Nodes_above_ear;Tassel_branch_number	1	0	0	1	0	0	1	0	1	1	0	0	1	0	1	0	1	0	0	1	1	1	1	0	1	1	14	near-core
pan_gene_24886	pan_gene_29344	100_Kernel_weight;Tassel_branch_number	Average_internode_length_(whole_plant);Tassel_branch_number	1	0	0	0	0	0	0	0	0	0	0	0	0	0	0	0	0	0	0	0	0	0	0	0	0	0	1	private
pan_gene_24886	pan_gene_30517	100_Kernel_weight;Tassel_branch_number	Southern_leaf_blight;Tassel_branch_number	1	1	0	0	0	0	0	0	0	0	0	0	0	0	1	0	0	0	0	0	0	0	0	0	0	0	3	dispensable
pan_gene_24886	pan_gene_32495	100_Kernel_weight;Tassel_branch_number	Average_internode_length_(above_ear);Tassel_branch_number	1	0	0	0	1	0	0	0	0	0	0	0	1	0	0	0	0	0	0	0	0	0	0	0	0	0	3	dispensable
pan_gene_24894	pan_gene_32517	100_Kernel_weight;Tassel_branch_number	Cob_diameter;Ear_height;Height_per_day_(until_flowering);Nodes_per_plant;Tassel_branch_number	1	0	0	0	0	0	1	0	0	0	0	0	0	0	0	0	0	1	1	0	0	1	1	0	0	0	6	dispensable
pan_gene_24894	pan_gene_5100	100_Kernel_weight;Tassel_branch_number	Fructose;Tassel_branch_number	1	0	1	0	0	0	0	1	0	0	0	1	0	0	0	0	0	1	0	0	0	0	0	0	0	0	5	dispensable
pan_gene_24924	pan_gene_25414	Nodes_per_plant;Tassel_branch_number	Ear_row_number;Tassel_branch_number	1	0	0	0	0	0	0	0	0	0	0	0	0	0	0	1	0	0	1	0	1	0	0	0	0	1	5	dispensable
pan_gene_24924	pan_gene_2623	Nodes_per_plant;Tassel_branch_number	Height_per_day_(until_flowering);Plant_height;Tassel_branch_number;Tassel_length	1	1	0	0	0	0	0	0	0	0	0	0	0	0	1	0	0	0	0	0	0	0	0	1	0	0	4	dispensable
pan_gene_24924	pan_gene_26694	Nodes_per_plant;Tassel_branch_number	Days_to_anthesis;Days_to_silk;Ear_height;Nodes_to_ear;Photoperiod_Growing-degree_days_to_silk;Plant_height;Tassel_branch_number	1	1	0	0	1	1	0	0	1	0	0	0	0	0	1	0	0	1	0	0	1	1	0	0	1	1	11	near-core
pan_gene_24924	pan_gene_28047	Nodes_per_plant;Tassel_branch_number	Height_above_ear;Tassel_branch_number	1	0	1	1	0	0	0	0	1	0	1	0	1	1	1	0	0	0	1	0	0	0	0	0	1	0	10	dispensable
pan_gene_24924	pan_gene_30482	Nodes_per_plant;Tassel_branch_number	Tassel_branch_number	1	1	0	1	1	1	1	1	1	0	0	0	0	0	0	0	0	1	0	0	1	1	1	0	0	1	13	near-core
pan_gene_24924	pan_gene_30517	Nodes_per_plant;Tassel_branch_number	Southern_leaf_blight;Tassel_branch_number	1	0	1	1	0	0	0	0	1	0	1	0	0	0	1	1	0	1	1	1	1	0	0	0	0	0	11	near-core
pan_gene_24924	pan_gene_31466	Nodes_per_plant;Tassel_branch_number	Tassel_branch_number	1	0	0	1	1	0	0	0	0	0	1	0	0	0	0	0	0	1	0	0	1	1	0	0	0	0	7	dispensable
pan_gene_24924	pan_gene_31503	Nodes_per_plant;Tassel_branch_number	Tassel_branch_number	1	0	0	1	1	1	0	1	1	0	1	0	0	0	0	1	0	1	0	0	1	1	0	0	1	1	13	near-core
pan_gene_24924	pan_gene_32493	Nodes_per_plant;Tassel_branch_number	Ear_row_number;Nodes_to_ear;Tassel_branch_number	1	0	0	0	0	0	0	0	1	0	0	0	0	0	0	0	0	0	0	0	0	0	0	0	0	1	3	dispensable
pan_gene_24924	pan_gene_4974	Nodes_per_plant;Tassel_branch_number	Nitrate;Tassel_branch_number	1	0	0	0	0	1	0	0	1	0	0	0	0	0	0	0	0	1	0	0	1	0	0	0	0	0	5	dispensable
pan_gene_24924	pan_gene_8446	Nodes_per_plant;Tassel_branch_number	Ear_height;Nodes_per_plant;Nodes_to_ear;Stalk_strength;Tassel_branch_number	0	0	0	0	0	0	0	0	0	0	0	0	0	0	0	0	0	1	0	0	1	0	0	0	0	0	2	dispensable
pan_gene_24941	pan_gene_27965	Stalk_strength;Tassel_branch_number	Average_internode_length_(whole_plant);Tassel_branch_number	1	0	1	1	1	1	0	1	1	0	1	0	0	0	1	1	0	0	1	0	1	1	1	1	0	1	16	near-core
pan_gene_24941	pan_gene_2918	Stalk_strength;Tassel_branch_number	Average_internode_length_(whole_plant);Tassel_branch_number	1	1	0	1	0	0	0	1	1	0	0	0	0	0	0	0	0	0	0	0	0	0	1	0	0	0	6	dispensable
pan_gene_24941	pan_gene_32498	Stalk_strength;Tassel_branch_number	Tassel_branch_number	1	0	1	1	1	1	0	0	1	0	1	1	0	0	1	1	1	1	1	0	1	1	1	1	0	1	18	near-core
pan_gene_24941	pan_gene_5154	Stalk_strength;Tassel_branch_number	Malate;Nodes_above_ear;PCA_of_metabolites:_PC1;Ratio_of_ear_height_to_total_height;Tassel_branch_number	1	0	0	0	0	0	0	0	0	0	0	0	0	0	0	0	0	0	0	0	0	0	0	0	0	0	1	private
pan_gene_24941	pan_gene_5433	Stalk_strength;Tassel_branch_number	Days_to_anthesis;Days_to_silk;Tassel_branch_number	1	1	0	1	1	0	1	1	1	1	1	0	1	1	0	0	0	0	0	0	0	1	0	0	0	0	12	near-core
pan_gene_24941	pan_gene_5838	Stalk_strength;Tassel_branch_number	100_Kernel_weight;Cob_diameter;Ear_height;Sucrose;Tassel_branch_number	1	0	0	1	0	1	0	0	0	1	0	0	1	0	1	0	0	0	0	0	0	1	0	0	1	1	9	dispensable
pan_gene_24941	pan_gene_64250	Stalk_strength;Tassel_branch_number	Tassel_branch_number	1	0	0	1	1	0	0	0	1	0	0	0	0	0	0	0	0	0	0	0	0	0	0	0	0	0	4	dispensable
pan_gene_25099	pan_gene_25391	Southern_leaf_blight;Tassel_branch_number	Tassel_branch_number	1	0	0	1	1	1	0	1	1	1	0	0	1	1	0	1	0	1	0	1	1	0	0	0	0	0	13	near-core
pan_gene_25099	pan_gene_5148	Southern_leaf_blight;Tassel_branch_number	Boxcox-transformed_leaf_angle;Cob_diameter;Tassel_branch_number	1	0	1	1	1	1	0	0	1	1	0	0	1	1	0	1	0	0	0	0	0	0	1	0	0	0	11	near-core
pan_gene_25391	pan_gene_5148	Tassel_branch_number	Boxcox-transformed_leaf_angle;Cob_diameter;Tassel_branch_number	1	1	1	1	1	1	1	1	1	1	1	1	1	1	0	1	1	1	0	1	1	0	1	0	0	0	20	core
pan_gene_25391	pan_gene_5760	Tassel_branch_number	Tassel_branch_number	1	1	1	1	1	1	1	1	1	1	1	1	1	1	0	1	0	0	0	0	0	1	1	0	1	0	18	near-core
pan_gene_25391	pan_gene_7303	Tassel_branch_number	Tassel_branch_number	1	0	1	1	1	0	1	1	0	1	1	0	1	0	0	1	1	0	0	0	1	0	0	1	1	1	15	near-core
pan_gene_25391	pan_gene_7982	Tassel_branch_number	Average_internode_length_(whole_plant);Days_to_silk;Tassel_branch_number	1	0	1	1	1	0	1	1	1	1	1	1	1	0	0	1	1	1	0	0	0	0	0	0	0	0	14	near-core
pan_gene_25411	pan_gene_2623	Ear_row_number;Tassel_branch_number	Height_per_day_(until_flowering);Plant_height;Tassel_branch_number;Tassel_length	1	0	0	0	0	0	0	0	0	0	0	0	0	0	0	0	0	0	0	0	0	0	0	0	0	0	1	private
pan_gene_25411	pan_gene_28614	Ear_row_number;Tassel_branch_number	Tassel_branch_number	1	1	0	1	1	1	1	1	1	1	1	1	1	1	0	1	0	1	0	1	0	0	1	0	0	0	17	near-core
pan_gene_25411	pan_gene_30841	Ear_row_number;Tassel_branch_number	Average_internode_length_(whole_plant);Days_to_silk;Ear_row_number;Tassel_branch_number	1	0	0	1	0	1	0	0	1	1	1	1	1	0	0	0	0	1	0	1	1	0	0	0	0	1	12	near-core
pan_gene_25411	pan_gene_31826	Ear_row_number;Tassel_branch_number	Tassel_branch_number	1	0	0	1	1	1	0	0	1	1	0	0	0	0	0	0	0	0	0	0	0	0	0	0	0	0	6	dispensable
pan_gene_25411	pan_gene_8815	Ear_row_number;Tassel_branch_number	Days_to_anthesis;Photoperiod_Growing-degree_days_to_silk;Photoperiod_growing-degree_days_to_anthesis;Tassel_branch_number	0	0	0	0	0	1	0	0	0	0	0	0	0	0	0	0	0	0	0	0	0	0	0	0	0	0	1	private
pan_gene_25414	pan_gene_2623	Ear_row_number;Tassel_branch_number	Height_per_day_(until_flowering);Plant_height;Tassel_branch_number;Tassel_length	1	0	1	0	0	1	0	0	0	0	0	0	0	0	0	0	0	0	0	0	0	0	0	0	0	0	3	dispensable
pan_gene_25414	pan_gene_26694	Ear_row_number;Tassel_branch_number	Days_to_anthesis;Days_to_silk;Ear_height;Nodes_to_ear;Photoperiod_Growing-degree_days_to_silk;Plant_height;Tassel_branch_number	1	0	0	0	0	0	0	0	0	1	0	0	1	0	0	0	0	0	1	0	0	1	0	0	0	1	6	dispensable
pan_gene_25414	pan_gene_28008	Ear_row_number;Tassel_branch_number	Tassel_branch_number	1	0	0	0	0	1	1	0	0	1	1	0	1	0	0	0	0	0	1	1	1	0	1	0	0	1	11	near-core
pan_gene_25414	pan_gene_28047	Ear_row_number;Tassel_branch_number	Height_above_ear;Tassel_branch_number	1	0	0	0	0	0	0	0	1	0	0	0	1	0	0	0	0	0	0	1	0	1	0	0	0	0	5	dispensable
pan_gene_25414	pan_gene_30482	Ear_row_number;Tassel_branch_number	Tassel_branch_number	1	0	1	0	0	0	0	0	0	1	0	0	0	0	0	0	0	0	0	0	1	0	1	0	0	0	5	dispensable
pan_gene_25414	pan_gene_31466	Ear_row_number;Tassel_branch_number	Tassel_branch_number	1	0	1	0	0	1	0	0	0	1	0	0	1	0	0	0	0	0	0	1	0	0	0	0	0	0	6	dispensable
pan_gene_25414	pan_gene_31503	Ear_row_number;Tassel_branch_number	Tassel_branch_number	1	0	1	0	0	1	0	0	0	1	0	0	0	0	0	1	0	0	0	0	0	0	0	0	0	0	5	dispensable
pan_gene_25414	pan_gene_32108	Ear_row_number;Tassel_branch_number	Tassel_branch_number	1	0	0	0	0	0	0	0	0	0	0	0	0	0	0	0	0	0	0	0	0	0	0	0	0	0	1	private
pan_gene_25414	pan_gene_32709	Ear_row_number;Tassel_branch_number	Average_internode_length_(below_ear);Tassel_branch_number;Total_amino_acids	1	0	0	0	0	0	0	0	0	0	0	0	0	0	0	0	0	0	0	0	0	0	0	0	0	0	1	private
pan_gene_25414	pan_gene_4322	Ear_row_number;Tassel_branch_number	Ratio_of_ear_height_to_total_height;Tassel_branch_number	1	0	0	0	0	0	1	0	0	1	0	0	0	0	0	0	0	0	0	0	0	0	0	0	0	0	3	dispensable
pan_gene_25414	pan_gene_4974	Ear_row_number;Tassel_branch_number	Nitrate;Tassel_branch_number	1	0	1	0	0	1	1	0	0	1	0	0	1	0	0	0	0	0	0	1	1	0	0	0	0	0	8	dispensable
pan_gene_25414	pan_gene_7400	Ear_row_number;Tassel_branch_number	Tassel_branch_number	0	0	1	0	0	1	0	0	0	1	1	0	0	0	0	0	0	0	0	1	1	0	0	0	0	0	6	dispensable
pan_gene_25414	pan_gene_7754	Ear_row_number;Tassel_branch_number	Tassel_branch_number	0	0	0	0	0	0	0	0	1	0	0	0	1	0	0	0	0	0	0	0	0	0	0	0	0	0	2	dispensable
pan_gene_25414	pan_gene_8001	Ear_row_number;Tassel_branch_number	Tassel_branch_number	1	0	0	0	0	1	0	0	0	0	0	0	0	0	0	1	0	0	0	0	0	0	0	0	0	0	3	dispensable
pan_gene_25414	pan_gene_8446	Ear_row_number;Tassel_branch_number	Ear_height;Nodes_per_plant;Nodes_to_ear;Stalk_strength;Tassel_branch_number	0	0	0	0	0	0	0	0	0	0	0	0	0	0	0	0	0	0	0	0	1	0	0	0	0	0	1	private
pan_gene_2557	pan_gene_30841	Height_above_ear;Nodes_per_plant;Tassel_branch_number	Average_internode_length_(whole_plant);Days_to_silk;Ear_row_number;Tassel_branch_number	1	1	1	0	0	0	1	0	1	0	1	1	1	0	1	1	1	1	1	0	0	1	0	0	1	0	15	near-core
pan_gene_2557	pan_gene_32498	Height_above_ear;Nodes_per_plant;Tassel_branch_number	Tassel_branch_number	1	0	0	0	1	0	0	0	1	0	0	1	0	1	0	1	1	1	0	1	1	1	1	1	0	0	13	near-core
pan_gene_2557	pan_gene_32609	Height_above_ear;Nodes_per_plant;Tassel_branch_number	Boxcox-transformed_leaf_angle;Tassel_branch_number	1	0	0	0	0	0	1	0	0	0	0	0	0	0	0	0	0	0	0	0	0	0	1	0	0	0	3	dispensable
pan_gene_2557	pan_gene_64250	Height_above_ear;Nodes_per_plant;Tassel_branch_number	Tassel_branch_number	1	0	1	0	0	0	1	1	0	0	1	1	1	0	1	1	0	1	0	1	1	0	0	0	0	0	12	near-core
pan_gene_2557	pan_gene_8815	Height_above_ear;Nodes_per_plant;Tassel_branch_number	Days_to_anthesis;Photoperiod_Growing-degree_days_to_silk;Photoperiod_growing-degree_days_to_anthesis;Tassel_branch_number	0	1	0	0	0	0	0	0	0	0	0	0	1	0	0	0	0	0	1	0	1	0	0	0	0	1	5	dispensable
pan_gene_2623	pan_gene_26694	Height_per_day_(until_flowering);Plant_height;Tassel_branch_number;Tassel_length	Days_to_anthesis;Days_to_silk;Ear_height;Nodes_to_ear;Photoperiod_Growing-degree_days_to_silk;Plant_height;Tassel_branch_number	1	1	1	1	1	0	0	0	0	0	0	1	0	1	1	1	0	1	0	0	0	1	0	0	1	0	12	near-core
pan_gene_2623	pan_gene_28008	Height_per_day_(until_flowering);Plant_height;Tassel_branch_number;Tassel_length	Tassel_branch_number	1	1	0	1	0	1	0	1	0	0	0	0	0	1	0	0	0	0	0	0	0	0	0	0	0	0	6	dispensable
pan_gene_2623	pan_gene_28047	Height_per_day_(until_flowering);Plant_height;Tassel_branch_number;Tassel_length	Height_above_ear;Tassel_branch_number	1	0	0	0	0	1	0	0	0	1	0	0	0	1	0	0	0	0	0	0	1	0	1	0	0	0	6	dispensable
pan_gene_2623	pan_gene_30482	Height_per_day_(until_flowering);Plant_height;Tassel_branch_number;Tassel_length	Tassel_branch_number	1	1	1	1	0	0	0	0	0	0	0	0	0	1	0	1	0	0	0	0	0	1	0	0	0	0	7	dispensable
pan_gene_2623	pan_gene_30841	Height_per_day_(until_flowering);Plant_height;Tassel_branch_number;Tassel_length	Average_internode_length_(whole_plant);Days_to_silk;Ear_row_number;Tassel_branch_number	1	1	0	1	0	0	0	0	0	0	0	1	0	1	0	0	0	0	0	0	0	1	0	0	0	0	6	dispensable
pan_gene_2623	pan_gene_31466	Height_per_day_(until_flowering);Plant_height;Tassel_branch_number;Tassel_length	Tassel_branch_number	1	0	1	1	0	0	1	1	0	0	0	0	0	1	0	1	0	0	0	0	1	0	1	0	0	0	9	dispensable
pan_gene_2623	pan_gene_4974	Height_per_day_(until_flowering);Plant_height;Tassel_branch_number;Tassel_length	Nitrate;Tassel_branch_number	1	1	1	0	1	1	1	1	0	0	0	1	1	1	1	1	0	1	0	0	0	1	0	0	1	0	15	near-core
pan_gene_26694	pan_gene_28047	Days_to_anthesis;Days_to_silk;Ear_height;Nodes_to_ear;Photoperiod_Growing-degree_days_to_silk;Plant_height;Tassel_branch_number	Height_above_ear;Tassel_branch_number	1	0	0	1	0	0	0	0	1	0	0	0	0	1	0	0	0	0	0	0	0	0	0	0	1	0	5	dispensable
pan_gene_26694	pan_gene_28366	Days_to_anthesis;Days_to_silk;Ear_height;Nodes_to_ear;Photoperiod_Growing-degree_days_to_silk;Plant_height;Tassel_branch_number	Tassel_branch_number;Total_amino_acids	1	0	0	0	0	0	0	0	0	0	0	0	0	0	0	0	0	0	0	0	0	0	0	0	0	0	1	private
pan_gene_26694	pan_gene_29344	Days_to_anthesis;Days_to_silk;Ear_height;Nodes_to_ear;Photoperiod_Growing-degree_days_to_silk;Plant_height;Tassel_branch_number	Average_internode_length_(whole_plant);Tassel_branch_number	1	0	0	0	1	1	0	0	0	1	0	0	0	0	1	1	1	0	0	1	0	0	0	0	0	0	8	dispensable
pan_gene_26694	pan_gene_30517	Days_to_anthesis;Days_to_silk;Ear_height;Nodes_to_ear;Photoperiod_Growing-degree_days_to_silk;Plant_height;Tassel_branch_number	Southern_leaf_blight;Tassel_branch_number	1	1	1	0	0	1	1	0	1	1	0	1	1	0	1	0	0	1	0	1	0	0	0	1	0	0	13	near-core
pan_gene_26694	pan_gene_31288	Days_to_anthesis;Days_to_silk;Ear_height;Nodes_to_ear;Photoperiod_Growing-degree_days_to_silk;Plant_height;Tassel_branch_number	Nodes_to_ear;Photoperiod_Growing-degree_days_to_silk;Tassel_branch_number	1	0	0	0	1	1	0	0	1	1	0	0	0	0	1	0	0	0	0	0	0	1	0	0	0	1	8	dispensable
pan_gene_26694	pan_gene_31466	Days_to_anthesis;Days_to_silk;Ear_height;Nodes_to_ear;Photoperiod_Growing-degree_days_to_silk;Plant_height;Tassel_branch_number	Tassel_branch_number	1	1	1	1	1	0	0	0	0	0	0	0	1	1	0	1	1	1	0	1	0	0	0	0	0	0	11	near-core
pan_gene_26694	pan_gene_32108	Days_to_anthesis;Days_to_silk;Ear_height;Nodes_to_ear;Photoperiod_Growing-degree_days_to_silk;Plant_height;Tassel_branch_number	Tassel_branch_number	1	1	0	1	1	1	1	0	1	0	1	0	0	1	0	1	0	1	0	0	1	1	1	1	0	0	15	near-core
pan_gene_26694	pan_gene_4322	Days_to_anthesis;Days_to_silk;Ear_height;Nodes_to_ear;Photoperiod_Growing-degree_days_to_silk;Plant_height;Tassel_branch_number	Ratio_of_ear_height_to_total_height;Tassel_branch_number	1	0	1	0	0	1	0	0	1	0	1	0	1	0	1	0	0	1	1	1	0	0	0	0	0	1	11	near-core
pan_gene_26694	pan_gene_4974	Days_to_anthesis;Days_to_silk;Ear_height;Nodes_to_ear;Photoperiod_Growing-degree_days_to_silk;Plant_height;Tassel_branch_number	Nitrate;Tassel_branch_number	1	1	1	1	1	1	1	1	1	1	1	1	1	0	1	1	1	1	1	0	1	0	1	0	1	0	21	core
pan_gene_26694	pan_gene_5077	Days_to_anthesis;Days_to_silk;Ear_height;Nodes_to_ear;Photoperiod_Growing-degree_days_to_silk;Plant_height;Tassel_branch_number	Tassel_branch_number	1	0	0	0	0	0	0	0	0	0	0	0	0	1	0	0	0	0	0	0	0	0	0	0	0	0	2	dispensable
pan_gene_2684	pan_gene_28013	Average_internode_length_(below_ear);Boxcox-transformed_leaf_angle;Tassel_branch_number	Tassel_branch_number;Tassel_length	1	1	0	0	0	1	0	0	1	0	0	0	0	0	0	0	1	1	0	1	0	1	0	0	0	1	9	dispensable
pan_gene_2684	pan_gene_2809	Average_internode_length_(below_ear);Boxcox-transformed_leaf_angle;Tassel_branch_number	Leaf_width;Northern_Leaf_Blight;Tassel_branch_number	1	0	0	0	0	0	0	0	0	0	0	1	0	1	0	0	1	1	0	1	0	1	0	0	0	0	7	dispensable
pan_gene_2684	pan_gene_29908	Average_internode_length_(below_ear);Boxcox-transformed_leaf_angle;Tassel_branch_number	Tassel_branch_number	1	1	1	0	1	1	1	1	1	1	1	1	1	1	1	0	1	1	1	1	1	1	1	1	1	1	24	core
pan_gene_2684	pan_gene_32531	Average_internode_length_(below_ear);Boxcox-transformed_leaf_angle;Tassel_branch_number	100_Kernel_weight;Ratio_of_ear_height_to_total_height;Tassel_branch_number	1	0	1	0	0	1	0	0	1	0	0	0	0	0	1	0	1	0	0	1	0	0	0	1	0	0	8	dispensable
pan_gene_2684	pan_gene_5035	Average_internode_length_(below_ear);Boxcox-transformed_leaf_angle;Tassel_branch_number	Average_internode_length_(below_ear);Plant_height;Tassel_branch_number	1	0	0	0	1	0	1	0	1	0	0	1	0	0	0	1	0	0	1	0	0	0	0	0	0	0	7	dispensable
pan_gene_2684	pan_gene_5126	Average_internode_length_(below_ear);Boxcox-transformed_leaf_angle;Tassel_branch_number	Fructose;Glucose;PCA_of_metabolites:_PC2;Tassel_branch_number	1	0	0	0	0	0	0	0	0	0	0	0	0	0	0	0	0	0	0	0	0	0	0	0	0	0	1	private
pan_gene_2684	pan_gene_5392	Average_internode_length_(below_ear);Boxcox-transformed_leaf_angle;Tassel_branch_number	Tassel_branch_number	1	0	0	0	0	0	0	0	0	0	0	0	0	0	0	0	0	0	0	0	0	0	0	0	0	0	1	private
pan_gene_2684	pan_gene_5405	Average_internode_length_(below_ear);Boxcox-transformed_leaf_angle;Tassel_branch_number	Tassel_branch_number	1	0	0	0	0	0	0	0	0	0	0	0	0	1	0	0	1	1	0	0	0	0	0	0	0	0	4	dispensable
pan_gene_2684	pan_gene_6067	Average_internode_length_(below_ear);Boxcox-transformed_leaf_angle;Tassel_branch_number	Tassel_branch_number	1	0	0	0	0	0	0	0	0	0	0	0	0	0	0	0	0	0	0	0	1	1	0	1	0	0	4	dispensable
pan_gene_27120	pan_gene_29741	Nodes_above_ear;Northern_Leaf_Blight;Photoperiod_Growing-degree_days_to_silk;Tassel_branch_number	Leaf_width;Tassel_branch_number	1	0	0	0	0	0	0	0	0	0	0	0	0	0	0	0	0	0	0	0	0	0	0	0	0	0	1	private
pan_gene_27155	pan_gene_2874	Tassel_branch_number	Nodes_above_ear;Tassel_branch_number	1	0	0	0	0	0	0	0	0	1	1	0	0	1	0	0	1	0	0	0	0	0	1	0	0	1	7	dispensable
pan_gene_27155	pan_gene_29742	Tassel_branch_number	Protein;Tassel_branch_number	0	0	0	0	0	0	0	0	0	0	0	0	0	0	0	0	0	0	0	1	0	0	0	0	0	0	1	private
pan_gene_27155	pan_gene_29908	Tassel_branch_number	Tassel_branch_number	1	0	0	0	0	0	0	0	0	0	0	0	0	0	0	0	0	0	0	0	0	0	0	0	0	1	2	dispensable
pan_gene_27155	pan_gene_32531	Tassel_branch_number	100_Kernel_weight;Ratio_of_ear_height_to_total_height;Tassel_branch_number	1	0	0	0	0	0	0	0	0	0	0	1	0	0	0	0	1	1	0	1	0	1	0	0	0	1	7	dispensable
pan_gene_27155	pan_gene_4077	Tassel_branch_number	Ratio_of_ear_height_to_total_height;Tassel_branch_number	1	0	0	1	0	1	1	0	0	1	0	0	0	0	1	0	1	1	0	1	0	1	1	0	0	1	12	near-core
pan_gene_27155	pan_gene_4918	Tassel_branch_number	Tassel_branch_number	1	0	1	0	1	1	1	1	1	1	1	1	1	1	1	1	1	0	0	1	0	0	1	0	1	0	18	near-core
pan_gene_27155	pan_gene_5034	Tassel_branch_number	Average_internode_length_(below_ear);Tassel_branch_number	0	0	0	1	0	1	0	0	0	0	0	0	0	0	0	0	0	1	0	0	0	0	0	0	1	0	4	dispensable
pan_gene_27155	pan_gene_5377	Tassel_branch_number	Tassel_branch_number	1	0	0	0	1	1	1	1	1	1	1	0	1	1	1	1	1	1	0	1	1	0	1	1	1	0	19	near-core
pan_gene_27155	pan_gene_5405	Tassel_branch_number	Tassel_branch_number	1	1	1	0	1	1	1	1	1	1	1	1	0	1	1	1	1	0	1	1	1	1	1	1	0	1	22	core
pan_gene_27155	pan_gene_8874	Tassel_branch_number	Tassel_branch_number	1	0	0	0	0	1	0	0	0	0	0	1	0	0	0	0	0	0	0	0	0	0	0	0	0	0	3	dispensable
pan_gene_273	pan_gene_31505	Ear_height;Tassel_branch_number	Cob_diameter;Tassel_branch_number	1	0	0	0	0	0	0	0	0	0	0	0	0	0	0	0	0	0	0	0	0	0	0	0	0	0	1	private
pan_gene_273	pan_gene_9861	Ear_height;Tassel_branch_number	Anthesis-silking_interval;Days_to_silk;Plant_height;Ratio_of_ear_height_to_total_height;Tassel_branch_number	1	0	0	1	0	0	0	0	0	0	0	0	0	0	0	0	0	0	0	0	0	0	0	0	0	0	2	dispensable
pan_gene_27657	pan_gene_30895	Nodes_per_plant;Ratio_of_ear_height_to_total_height;Tassel_branch_number	Average_internode_length_(above_ear);Height_per_day_(until_flowering);Leaf_width;Nodes_per_plant;Northern_Leaf_Blight;Tassel_branch_number	1	0	0	0	1	0	1	1	0	1	0	1	0	1	0	1	0	0	0	0	0	0	0	0	0	0	8	dispensable
pan_gene_27722	pan_gene_5820	Stalk_strength;Tassel_branch_number	Chlorophyll_A;Days_to_anthesis;Days_to_silk;PCA_of_metabolites:_PC2;Stalk_strength;Tassel_branch_number	1	0	0	0	0	0	0	0	0	0	0	0	0	0	0	0	0	1	0	0	0	0	0	0	0	0	2	dispensable
pan_gene_27730	pan_gene_5433	Days_to_anthesis;Tassel_branch_number	Days_to_anthesis;Days_to_silk;Tassel_branch_number	1	0	0	0	0	0	0	0	0	0	0	1	1	0	0	0	0	1	0	1	0	0	0	0	0	0	5	dispensable
pan_gene_27742	pan_gene_32527	Height_above_ear;Nodes_to_ear;Ratio_of_ear_height_to_total_height;Tassel_branch_number	Ear_row_number;Tassel_branch_number	0	0	0	0	0	0	0	0	0	0	0	0	1	0	0	0	0	0	0	0	0	0	0	0	0	0	1	private
pan_gene_27757	pan_gene_28047	Glutamate;Photoperiod_Growing-degree_days_to_silk;Photoperiod_growing-degree_days_to_anthesis;Southern_leaf_blight;Tassel_branch_number	Height_above_ear;Tassel_branch_number	1	0	0	0	0	0	0	0	0	0	0	0	0	1	0	0	0	0	1	0	0	0	1	0	0	0	4	dispensable
pan_gene_27757	pan_gene_30482	Glutamate;Photoperiod_Growing-degree_days_to_silk;Photoperiod_growing-degree_days_to_anthesis;Southern_leaf_blight;Tassel_branch_number	Tassel_branch_number	1	1	1	0	0	0	1	1	1	1	1	1	0	1	0	0	1	1	1	0	1	1	1	1	1	0	18	near-core
pan_gene_27757	pan_gene_31288	Glutamate;Photoperiod_Growing-degree_days_to_silk;Photoperiod_growing-degree_days_to_anthesis;Southern_leaf_blight;Tassel_branch_number	Nodes_to_ear;Photoperiod_Growing-degree_days_to_silk;Tassel_branch_number	1	0	0	0	0	0	0	0	1	0	0	0	0	0	0	0	0	0	0	0	0	1	0	0	0	0	3	dispensable
pan_gene_27757	pan_gene_31503	Glutamate;Photoperiod_Growing-degree_days_to_silk;Photoperiod_growing-degree_days_to_anthesis;Southern_leaf_blight;Tassel_branch_number	Tassel_branch_number	1	1	1	0	0	0	1	1	1	1	1	1	0	1	1	0	1	1	1	0	1	1	1	1	1	0	19	near-core
pan_gene_27757	pan_gene_31826	Glutamate;Photoperiod_Growing-degree_days_to_silk;Photoperiod_growing-degree_days_to_anthesis;Southern_leaf_blight;Tassel_branch_number	Tassel_branch_number	1	0	0	0	0	0	0	0	1	0	0	1	0	1	0	0	1	1	0	1	0	0	1	1	0	0	9	dispensable
pan_gene_27965	pan_gene_2918	Average_internode_length_(whole_plant);Tassel_branch_number	Average_internode_length_(whole_plant);Tassel_branch_number	1	0	1	1	0	0	1	0	0	0	0	0	1	0	0	1	0	0	0	1	1	0	1	0	0	1	10	dispensable
pan_gene_27965	pan_gene_32498	Average_internode_length_(whole_plant);Tassel_branch_number	Tassel_branch_number	1	0	1	1	1	1	1	0	1	0	1	1	0	1	1	1	1	0	0	1	1	1	1	1	0	1	19	near-core
pan_gene_27965	pan_gene_64250	Average_internode_length_(whole_plant);Tassel_branch_number	Tassel_branch_number	1	0	0	1	1	0	1	1	1	0	1	1	1	1	1	1	1	0	0	0	1	0	1	0	0	0	15	near-core
pan_gene_27965	pan_gene_8770	Average_internode_length_(whole_plant);Tassel_branch_number	Days_to_anthesis;Tassel_branch_number	1	0	1	0	1	1	0	1	0	0	0	1	1	1	0	1	1	0	0	0	1	1	0	0	0	0	12	near-core
pan_gene_27983	pan_gene_32422	Tassel_branch_number	Average_internode_length_(above_ear);Tassel_branch_number	1	0	0	0	0	0	1	0	1	0	0	1	0	0	1	0	0	1	1	0	1	1	1	0	0	0	10	dispensable
pan_gene_27983	pan_gene_8874	Tassel_branch_number	Tassel_branch_number	1	0	0	0	0	0	0	0	0	0	0	1	0	0	0	0	0	0	0	0	0	0	0	0	0	0	2	dispensable
pan_gene_27991	pan_gene_5441	Tassel_branch_number	Stalk_strength;Tassel_branch_number	1	0	1	0	0	1	1	0	1	1	1	1	1	0	1	1	0	1	1	1	0	1	1	1	1	1	19	near-core
pan_gene_28003	pan_gene_30484	Southern_leaf_blight;Tassel_branch_number;Tassel_length	Plant_height;Tassel_branch_number	1	0	0	0	0	0	0	0	0	0	0	0	0	0	0	0	0	0	0	0	0	0	0	0	0	0	1	private
pan_gene_28003	pan_gene_7754	Southern_leaf_blight;Tassel_branch_number;Tassel_length	Tassel_branch_number	0	0	0	0	0	1	0	0	1	1	0	0	0	0	0	0	0	0	0	0	0	0	0	0	0	0	3	dispensable
pan_gene_28008	pan_gene_28044	Tassel_branch_number	Cob_diameter;Tassel_branch_number	0	0	0	1	1	1	0	0	0	1	0	1	1	0	1	0	0	0	1	1	1	0	1	1	0	1	13	near-core
pan_gene_28008	pan_gene_30482	Tassel_branch_number	Tassel_branch_number	1	1	0	1	1	1	0	0	1	1	1	1	1	1	1	0	1	0	1	1	1	0	1	1	0	1	19	near-core
pan_gene_28008	pan_gene_31503	Tassel_branch_number	Tassel_branch_number	1	1	0	1	0	1	0	0	1	1	1	1	1	1	1	0	1	1	1	0	1	0	1	1	0	1	18	near-core
pan_gene_28008	pan_gene_32609	Tassel_branch_number	Boxcox-transformed_leaf_angle;Tassel_branch_number	1	0	0	0	0	0	0	0	0	0	0	0	0	0	0	0	0	0	1	0	0	0	1	0	0	1	4	dispensable
pan_gene_28008	pan_gene_4974	Tassel_branch_number	Nitrate;Tassel_branch_number	1	1	0	0	1	1	0	1	1	1	1	1	1	1	0	0	0	0	1	0	1	0	0	0	0	1	14	near-core
pan_gene_28008	pan_gene_5836	Tassel_branch_number	100_Kernel_weight;Sucrose;Tassel_branch_number	0	0	0	0	1	0	0	0	0	0	0	0	0	0	0	0	0	0	0	0	0	0	0	0	0	0	1	private
pan_gene_28008	pan_gene_5850	Tassel_branch_number	Nodes_above_ear;Tassel_branch_number	1	1	0	1	0	0	0	0	1	0	1	1	1	1	0	0	1	0	0	1	1	0	0	0	0	1	12	near-core
pan_gene_28008	pan_gene_5877	Tassel_branch_number	Tassel_branch_number	0	0	0	0	1	0	0	0	0	0	0	0	0	0	0	0	0	0	0	0	0	0	0	0	0	0	1	private
pan_gene_28008	pan_gene_7400	Tassel_branch_number	Tassel_branch_number	0	0	0	1	1	1	0	0	0	1	1	0	1	1	1	0	1	0	0	1	1	0	0	0	0	1	12	near-core
pan_gene_28009	pan_gene_32498	Tassel_branch_number	Tassel_branch_number	0	0	0	0	0	0	0	0	0	1	0	0	0	0	0	0	0	0	0	0	0	0	0	0	0	0	1	private
pan_gene_28009	pan_gene_8815	Tassel_branch_number	Days_to_anthesis;Photoperiod_Growing-degree_days_to_silk;Photoperiod_growing-degree_days_to_anthesis;Tassel_branch_number	0	0	0	0	0	0	0	0	0	1	0	0	0	0	0	0	0	0	0	0	0	0	0	0	0	0	1	private
pan_gene_28012	pan_gene_5120	Tassel_branch_number	Average_internode_length_(above_ear);Boxcox-transformed_leaf_angle;Tassel_branch_number	1	0	0	0	0	0	0	0	0	0	0	0	0	0	0	0	0	0	0	0	0	0	0	0	0	0	1	private
pan_gene_28012	pan_gene_8872	Tassel_branch_number	Nitrate;Tassel_branch_number	1	0	0	0	0	0	0	0	0	0	0	0	0	0	0	0	0	0	0	0	0	0	0	0	0	0	1	private
pan_gene_28013	pan_gene_2809	Tassel_branch_number;Tassel_length	Leaf_width;Northern_Leaf_Blight;Tassel_branch_number	1	0	0	0	0	1	0	0	1	1	0	1	0	0	0	1	1	1	0	0	0	1	1	1	0	0	11	near-core
pan_gene_28013	pan_gene_29908	Tassel_branch_number;Tassel_length	Tassel_branch_number	1	1	0	1	1	1	0	0	1	1	0	1	0	0	0	1	1	1	0	1	0	1	1	1	0	1	16	near-core
pan_gene_28013	pan_gene_32531	Tassel_branch_number;Tassel_length	100_Kernel_weight;Ratio_of_ear_height_to_total_height;Tassel_branch_number	1	0	0	0	0	1	0	0	1	0	0	1	0	0	0	1	0	1	0	0	0	1	0	1	0	1	9	dispensable
pan_gene_28013	pan_gene_5035	Tassel_branch_number;Tassel_length	Average_internode_length_(below_ear);Plant_height;Tassel_branch_number	1	0	0	0	0	0	0	0	0	0	0	0	0	0	0	0	0	0	0	0	0	1	0	0	0	0	2	dispensable
pan_gene_28013	pan_gene_5405	Tassel_branch_number;Tassel_length	Tassel_branch_number	1	0	0	0	0	0	0	0	0	1	0	0	0	0	0	0	1	1	0	0	0	1	1	0	0	0	6	dispensable
pan_gene_28042	pan_gene_30491	Average_internode_length_(below_ear);Stalk_strength;Tassel_branch_number	Northern_Leaf_Blight;Tassel_branch_number	1	0	0	0	0	0	0	0	0	0	0	0	0	0	0	0	0	0	0	0	0	0	0	0	0	0	1	private
pan_gene_28043	pan_gene_8001	Cob_diameter;Tassel_branch_number	Tassel_branch_number	0	0	0	0	1	0	0	0	0	0	0	0	0	0	0	0	0	0	0	0	0	0	0	0	0	0	1	private
pan_gene_28044	pan_gene_30482	Cob_diameter;Tassel_branch_number	Tassel_branch_number	0	0	1	1	1	1	1	0	0	1	0	1	1	0	1	1	1	0	1	1	1	1	1	1	1	1	19	near-core
pan_gene_28044	pan_gene_30841	Cob_diameter;Tassel_branch_number	Average_internode_length_(whole_plant);Days_to_silk;Ear_row_number;Tassel_branch_number	0	0	0	1	1	1	1	0	0	0	0	0	1	0	0	0	1	0	1	0	0	1	0	1	1	0	10	dispensable
pan_gene_28044	pan_gene_32527	Cob_diameter;Tassel_branch_number	Ear_row_number;Tassel_branch_number	0	0	0	0	0	0	0	0	0	0	0	0	0	0	1	0	1	0	0	0	0	0	0	0	0	0	2	dispensable
pan_gene_28044	pan_gene_32609	Cob_diameter;Tassel_branch_number	Boxcox-transformed_leaf_angle;Tassel_branch_number	0	0	1	0	0	0	1	0	0	0	0	0	0	0	0	1	0	0	0	0	0	0	1	0	0	0	4	dispensable
pan_gene_28044	pan_gene_5836	Cob_diameter;Tassel_branch_number	100_Kernel_weight;Sucrose;Tassel_branch_number	0	0	0	0	1	0	0	0	0	0	0	0	0	0	0	0	0	0	0	0	0	0	0	0	0	0	1	private
pan_gene_28044	pan_gene_5850	Cob_diameter;Tassel_branch_number	Nodes_above_ear;Tassel_branch_number	0	0	1	1	0	1	1	0	0	0	0	1	1	0	0	1	1	0	0	0	0	1	0	1	0	0	10	dispensable
pan_gene_28044	pan_gene_5877	Cob_diameter;Tassel_branch_number	Tassel_branch_number	0	0	0	0	1	0	0	0	0	0	0	0	0	0	0	0	0	0	0	0	0	0	0	0	0	0	1	private
pan_gene_28044	pan_gene_7400	Cob_diameter;Tassel_branch_number	Tassel_branch_number	0	0	1	1	0	1	1	0	0	1	0	0	1	0	1	0	1	0	0	1	1	0	0	0	0	1	11	near-core
pan_gene_28044	pan_gene_8815	Cob_diameter;Tassel_branch_number	Days_to_anthesis;Photoperiod_Growing-degree_days_to_silk;Photoperiod_growing-degree_days_to_anthesis;Tassel_branch_number	0	0	0	0	0	1	0	0	0	0	0	0	0	0	0	0	0	0	0	0	0	0	0	0	0	0	1	private
pan_gene_28047	pan_gene_30482	Height_above_ear;Tassel_branch_number	Tassel_branch_number	1	0	0	1	0	0	0	0	0	0	0	0	0	1	0	0	0	0	1	0	0	0	1	0	0	0	5	dispensable
pan_gene_28047	pan_gene_30587	Height_above_ear;Tassel_branch_number	Tassel_branch_number	1	0	0	1	0	0	0	0	1	1	0	0	1	1	0	0	1	1	1	0	1	0	1	0	1	0	12	near-core
pan_gene_28047	pan_gene_30972	Height_above_ear;Tassel_branch_number	Fructose;Nodes_per_plant;Tassel_branch_number;Total_amino_acids	0	0	0	0	0	0	0	0	0	1	0	0	0	0	0	0	0	0	0	0	0	0	0	0	0	0	1	private
pan_gene_28047	pan_gene_31288	Height_above_ear;Tassel_branch_number	Nodes_to_ear;Photoperiod_Growing-degree_days_to_silk;Tassel_branch_number	1	0	0	0	0	0	0	0	1	0	0	0	0	0	0	0	0	0	0	0	0	0	0	0	0	0	2	dispensable
pan_gene_28047	pan_gene_31466	Height_above_ear;Tassel_branch_number	Tassel_branch_number	1	0	0	1	0	0	0	0	0	0	0	0	0	1	0	0	0	0	0	0	0	0	1	0	1	0	5	dispensable
pan_gene_28047	pan_gene_5046	Height_above_ear;Tassel_branch_number	Height_per_day_(until_flowering);Leaf_width;Plant_height;Tassel_branch_number	1	0	0	1	1	0	0	0	1	1	0	0	0	1	0	0	1	1	1	0	0	0	1	1	1	0	12	near-core
pan_gene_28047	pan_gene_8001	Height_above_ear;Tassel_branch_number	Tassel_branch_number	1	0	0	0	0	0	0	0	1	1	0	0	1	0	0	0	1	1	1	0	1	0	1	0	1	0	10	dispensable
pan_gene_2809	pan_gene_29908	Leaf_width;Northern_Leaf_Blight;Tassel_branch_number	Tassel_branch_number	1	0	1	0	1	1	0	0	0	1	0	1	0	1	1	0	1	1	0	0	1	1	1	1	1	1	16	near-core
pan_gene_2809	pan_gene_32531	Leaf_width;Northern_Leaf_Blight;Tassel_branch_number	100_Kernel_weight;Ratio_of_ear_height_to_total_height;Tassel_branch_number	1	0	1	0	0	1	0	1	0	0	1	1	1	0	1	0	1	1	0	1	0	0	0	1	1	1	14	near-core
pan_gene_2809	pan_gene_5034	Leaf_width;Northern_Leaf_Blight;Tassel_branch_number	Average_internode_length_(below_ear);Tassel_branch_number	0	0	0	1	0	0	0	0	0	0	0	0	0	0	0	0	0	0	0	0	1	0	0	0	1	0	3	dispensable
pan_gene_2809	pan_gene_5035	Leaf_width;Northern_Leaf_Blight;Tassel_branch_number	Average_internode_length_(below_ear);Plant_height;Tassel_branch_number	1	0	0	0	0	0	0	0	0	0	0	0	0	0	0	0	0	1	0	0	0	0	0	0	0	0	2	dispensable
pan_gene_2809	pan_gene_5126	Leaf_width;Northern_Leaf_Blight;Tassel_branch_number	Fructose;Glucose;PCA_of_metabolites:_PC2;Tassel_branch_number	1	0	0	0	0	0	0	0	1	0	0	1	0	0	0	0	0	0	1	0	0	0	1	0	0	0	5	dispensable
pan_gene_2809	pan_gene_5405	Leaf_width;Northern_Leaf_Blight;Tassel_branch_number	Tassel_branch_number	1	1	1	1	1	1	1	1	0	1	1	0	1	1	1	1	1	1	1	1	1	0	1	0	0	1	21	core
pan_gene_2809	pan_gene_6067	Leaf_width;Northern_Leaf_Blight;Tassel_branch_number	Tassel_branch_number	1	0	1	0	0	0	1	0	0	1	1	1	0	1	0	0	0	0	0	0	1	1	0	1	1	0	11	near-core
pan_gene_28366	pan_gene_31288	Tassel_branch_number;Total_amino_acids	Nodes_to_ear;Photoperiod_Growing-degree_days_to_silk;Tassel_branch_number	1	0	0	0	0	0	0	0	0	0	0	0	0	0	0	0	0	0	0	0	0	0	0	0	0	0	1	private
pan_gene_28366	pan_gene_32108	Tassel_branch_number;Total_amino_acids	Tassel_branch_number	1	0	0	0	0	0	0	0	0	0	0	0	0	0	0	0	0	0	0	0	0	0	0	0	0	0	1	private
pan_gene_28418	pan_gene_290	Tassel_branch_number	Tassel_branch_number	0	0	0	0	0	0	0	1	0	0	0	0	0	0	0	0	0	0	0	0	0	0	0	0	0	0	1	private
pan_gene_28418	pan_gene_30443	Tassel_branch_number	Leaf_width;Tassel_branch_number	0	0	0	0	0	0	0	1	0	0	0	0	0	0	0	0	0	0	0	0	0	0	0	0	0	0	1	private
pan_gene_28418	pan_gene_4918	Tassel_branch_number	Tassel_branch_number	0	0	0	0	0	0	0	1	0	0	0	0	0	0	0	0	0	0	0	0	0	0	0	0	0	0	1	private
pan_gene_28604	pan_gene_3804	Tassel_branch_number	Tassel_branch_number	1	0	1	0	0	0	0	0	0	0	0	0	0	0	0	0	0	0	0	0	0	0	0	1	0	0	3	dispensable
pan_gene_2874	pan_gene_29385	Nodes_above_ear;Tassel_branch_number	Average_internode_length_(whole_plant);Leaf_length;Photoperiod_Growing-degree_days_to_silk;Tassel_branch_number	1	0	0	0	0	0	0	0	0	0	0	0	0	1	0	0	0	0	0	0	0	0	0	0	0	0	2	dispensable
pan_gene_2874	pan_gene_29742	Nodes_above_ear;Tassel_branch_number	Protein;Tassel_branch_number	0	0	0	0	0	0	0	0	0	0	1	0	0	0	0	0	0	0	0	0	0	0	0	0	0	0	1	private
pan_gene_2874	pan_gene_32422	Nodes_above_ear;Tassel_branch_number	Average_internode_length_(above_ear);Tassel_branch_number	1	0	0	0	0	0	1	0	0	0	0	0	0	0	0	1	0	0	0	0	0	0	0	0	0	0	3	dispensable
pan_gene_2874	pan_gene_4077	Nodes_above_ear;Tassel_branch_number	Ratio_of_ear_height_to_total_height;Tassel_branch_number	1	0	0	1	1	0	1	0	0	1	0	0	0	1	0	1	1	0	0	1	0	0	0	0	0	1	10	dispensable
pan_gene_2874	pan_gene_5034	Nodes_above_ear;Tassel_branch_number	Average_internode_length_(below_ear);Tassel_branch_number	0	0	0	0	0	0	0	0	0	0	0	0	0	0	0	0	0	1	0	0	0	0	0	0	0	0	1	private
pan_gene_2874	pan_gene_5405	Nodes_above_ear;Tassel_branch_number	Tassel_branch_number	1	0	0	1	1	0	0	1	0	1	1	0	0	1	0	0	1	0	0	1	0	0	1	0	0	0	10	dispensable
pan_gene_290	pan_gene_30443	Tassel_branch_number	Leaf_width;Tassel_branch_number	1	0	0	0	0	0	0	1	1	0	0	0	1	1	0	0	1	1	0	0	0	0	1	1	0	0	9	dispensable
pan_gene_290	pan_gene_32500	Tassel_branch_number	Boxcox-transformed_leaf_angle;Tassel_branch_number	1	0	0	0	0	0	0	0	0	0	0	0	0	0	0	0	0	0	0	0	0	0	0	0	0	0	1	private
pan_gene_2918	pan_gene_32498	Average_internode_length_(whole_plant);Tassel_branch_number	Tassel_branch_number	1	0	0	1	0	0	0	0	0	1	0	0	0	1	0	0	0	0	0	1	0	0	0	0	0	1	6	dispensable
pan_gene_2918	pan_gene_64250	Average_internode_length_(whole_plant);Tassel_branch_number	Tassel_branch_number	1	0	0	1	1	0	1	0	0	1	0	0	1	0	0	0	0	1	1	1	0	0	0	1	1	1	12	near-core
pan_gene_2918	pan_gene_8770	Average_internode_length_(whole_plant);Tassel_branch_number	Days_to_anthesis;Tassel_branch_number	1	1	0	0	0	0	0	0	0	0	0	1	1	0	0	0	0	0	0	0	0	0	0	0	0	0	4	dispensable
pan_gene_29286	pan_gene_31505	Tassel_branch_number	Cob_diameter;Tassel_branch_number	1	0	0	0	0	0	0	0	0	0	0	0	0	0	0	0	0	0	0	0	0	0	0	0	0	0	1	private
pan_gene_29286	pan_gene_4919	Tassel_branch_number	Tassel_branch_number	1	0	0	0	0	0	0	0	0	0	0	0	0	0	0	0	0	0	0	0	0	0	0	0	0	0	1	private
pan_gene_29344	pan_gene_30517	Average_internode_length_(whole_plant);Tassel_branch_number	Southern_leaf_blight;Tassel_branch_number	1	0	0	0	0	1	0	0	0	0	0	0	0	0	0	0	1	0	0	1	0	0	0	0	0	0	4	dispensable
pan_gene_29385	pan_gene_32531	Average_internode_length_(whole_plant);Leaf_length;Photoperiod_Growing-degree_days_to_silk;Tassel_branch_number	100_Kernel_weight;Ratio_of_ear_height_to_total_height;Tassel_branch_number	1	0	0	0	0	0	0	0	0	0	0	1	0	0	1	1	1	0	1	1	0	0	0	1	0	0	8	dispensable
pan_gene_29742	pan_gene_5405	Protein;Tassel_branch_number	Tassel_branch_number	0	0	0	0	0	1	0	0	0	0	0	0	0	0	0	0	0	0	0	0	0	0	1	0	0	0	2	dispensable
pan_gene_29908	pan_gene_32531	Tassel_branch_number	100_Kernel_weight;Ratio_of_ear_height_to_total_height;Tassel_branch_number	1	0	1	0	0	1	0	1	1	0	0	1	0	0	1	1	0	0	0	0	0	1	0	1	0	1	11	near-core
pan_gene_29908	pan_gene_5034	Tassel_branch_number	Average_internode_length_(below_ear);Tassel_branch_number	0	0	0	0	0	0	0	0	0	0	0	0	0	0	0	0	0	0	0	0	1	0	0	0	0	0	1	private
pan_gene_29908	pan_gene_5035	Tassel_branch_number	Average_internode_length_(below_ear);Plant_height;Tassel_branch_number	1	0	0	0	0	0	0	0	1	0	0	0	0	0	0	0	0	0	0	0	0	1	0	0	0	0	3	dispensable
pan_gene_29908	pan_gene_5126	Tassel_branch_number	Fructose;Glucose;PCA_of_metabolites:_PC2;Tassel_branch_number	1	1	0	0	0	0	1	0	0	0	0	1	0	0	0	0	0	0	0	0	0	0	1	0	0	0	5	dispensable
pan_gene_29908	pan_gene_5405	Tassel_branch_number	Tassel_branch_number	1	0	0	0	0	0	0	0	0	0	0	0	0	1	1	0	1	1	0	0	0	0	1	0	0	1	7	dispensable
pan_gene_29908	pan_gene_6067	Tassel_branch_number	Tassel_branch_number	1	0	1	1	0	0	0	0	0	0	0	1	0	1	0	0	0	0	0	1	1	0	0	1	0	1	9	dispensable
pan_gene_29959	pan_gene_8443	Ear_height;Leaf_length;Tassel_branch_number	Tassel_branch_number	0	0	0	0	0	0	0	0	0	0	0	0	0	0	0	0	0	0	1	1	1	0	0	0	1	0	4	dispensable
pan_gene_30274	pan_gene_5433	Tassel_branch_number	Days_to_anthesis;Days_to_silk;Tassel_branch_number	1	0	0	0	0	0	0	0	0	0	0	0	1	0	0	0	0	0	0	0	0	0	0	0	1	0	3	dispensable
pan_gene_30274	pan_gene_5838	Tassel_branch_number	100_Kernel_weight;Cob_diameter;Ear_height;Sucrose;Tassel_branch_number	1	0	0	1	1	1	1	0	0	0	0	1	0	0	1	1	0	0	0	0	0	1	0	0	1	1	11	near-core
pan_gene_30361	pan_gene_32644	Height_per_day_(until_flowering);Tassel_branch_number	Boxcox-transformed_leaf_angle;Glutamate;PCA_of_metabolites:_PC2;Southern_leaf_blight;Tassel_branch_number;Total_amino_acids	0	0	0	0	0	0	0	0	1	0	0	0	0	0	0	0	0	0	0	0	0	0	0	0	0	0	1	private
pan_gene_30361	pan_gene_97210	Height_per_day_(until_flowering);Tassel_branch_number	Tassel_branch_number	0	0	0	0	0	0	1	0	0	0	0	0	0	0	0	0	0	0	0	0	0	0	0	0	0	0	1	private
pan_gene_30362	pan_gene_5154	Tassel_branch_number	Malate;Nodes_above_ear;PCA_of_metabolites:_PC1;Ratio_of_ear_height_to_total_height;Tassel_branch_number	1	0	0	0	0	1	0	0	0	0	0	0	0	0	0	0	0	1	0	0	1	1	0	0	0	1	6	dispensable
pan_gene_30442	pan_gene_4583	Plant_height;Tassel_branch_number	Tassel_branch_number;Tassel_length	1	0	0	0	0	1	0	0	0	0	0	0	0	0	0	0	0	0	0	0	0	0	0	0	0	0	2	dispensable
pan_gene_30442	pan_gene_5061	Plant_height;Tassel_branch_number	Average_internode_length_(above_ear);Ear_height;Height_above_ear;Northern_Leaf_Blight;Plant_height;Tassel_branch_number	1	0	0	0	0	0	0	0	0	0	0	0	0	0	0	0	0	0	0	0	0	0	0	0	0	0	1	private
pan_gene_30442	pan_gene_7755	Plant_height;Tassel_branch_number	Tassel_branch_number	1	0	0	0	0	1	0	0	0	0	0	0	0	1	0	1	0	0	0	0	0	0	0	0	0	1	5	dispensable
pan_gene_30443	pan_gene_32810	Leaf_width;Tassel_branch_number	Average_internode_length_(above_ear);Height_per_day_(until_flowering);Nitrate;Tassel_branch_number	1	0	0	0	0	0	0	0	0	0	0	0	0	0	0	0	0	0	0	0	0	0	0	0	0	0	1	private
pan_gene_30482	pan_gene_30841	Tassel_branch_number	Average_internode_length_(whole_plant);Days_to_silk;Ear_row_number;Tassel_branch_number	1	1	1	1	1	1	1	1	1	0	1	0	1	1	0	0	1	1	1	1	0	1	0	1	1	0	19	near-core
pan_gene_30482	pan_gene_30972	Tassel_branch_number	Fructose;Nodes_per_plant;Tassel_branch_number;Total_amino_acids	0	0	0	0	0	0	0	0	0	0	0	0	0	0	0	0	1	0	0	0	0	0	0	0	0	0	1	private
pan_gene_30482	pan_gene_31503	Tassel_branch_number	Tassel_branch_number	1	1	1	1	0	1	1	1	1	1	1	1	1	0	1	1	1	1	1	0	1	1	1	1	1	1	23	core
pan_gene_30482	pan_gene_32609	Tassel_branch_number	Boxcox-transformed_leaf_angle;Tassel_branch_number	1	0	1	0	0	0	1	0	0	0	0	0	0	0	0	1	0	0	1	0	0	0	0	0	0	0	5	dispensable
pan_gene_30482	pan_gene_4974	Tassel_branch_number	Nitrate;Tassel_branch_number	1	0	0	0	1	1	1	0	1	1	1	1	1	1	0	0	0	1	0	0	0	0	0	0	0	0	11	near-core
pan_gene_30482	pan_gene_5836	Tassel_branch_number	100_Kernel_weight;Sucrose;Tassel_branch_number	0	0	0	0	1	0	0	0	0	0	0	0	0	0	0	1	0	0	0	0	0	0	0	0	0	0	2	dispensable
pan_gene_30482	pan_gene_5838	Tassel_branch_number	100_Kernel_weight;Cob_diameter;Ear_height;Sucrose;Tassel_branch_number	1	0	0	0	0	0	1	0	0	0	0	1	0	0	0	1	0	0	0	0	0	0	0	0	0	1	5	dispensable
pan_gene_30482	pan_gene_5877	Tassel_branch_number	Tassel_branch_number	0	0	0	0	1	0	0	0	0	0	0	0	0	0	0	0	0	0	0	0	0	0	0	0	0	0	1	private
pan_gene_30482	pan_gene_7400	Tassel_branch_number	Tassel_branch_number	0	0	1	1	0	1	1	0	0	1	1	0	1	1	1	0	1	1	0	1	1	0	0	0	1	1	15	near-core
pan_gene_30482	pan_gene_8815	Tassel_branch_number	Days_to_anthesis;Photoperiod_Growing-degree_days_to_silk;Photoperiod_growing-degree_days_to_anthesis;Tassel_branch_number	0	1	0	0	0	1	0	0	0	0	0	0	0	0	0	0	0	0	0	0	1	0	0	0	0	0	3	dispensable
pan_gene_30587	pan_gene_31288	Tassel_branch_number	Nodes_to_ear;Photoperiod_Growing-degree_days_to_silk;Tassel_branch_number	1	0	0	0	1	1	0	0	1	0	0	0	0	0	0	0	0	0	0	0	0	0	0	0	0	0	4	dispensable
pan_gene_30587	pan_gene_5046	Tassel_branch_number	Height_per_day_(until_flowering);Leaf_width;Plant_height;Tassel_branch_number	1	1	0	1	1	0	1	1	1	0	1	1	1	1	1	0	1	1	1	0	1	1	1	1	1	1	21	core
pan_gene_30587	pan_gene_5077	Tassel_branch_number	Tassel_branch_number	1	0	0	1	0	1	1	0	0	0	0	1	0	1	0	0	0	0	0	0	0	0	1	0	0	0	7	dispensable
pan_gene_30587	pan_gene_8001	Tassel_branch_number	Tassel_branch_number	1	0	0	0	0	1	0	1	1	0	0	1	1	0	1	0	1	1	1	0	1	1	1	1	1	1	16	near-core
pan_gene_30841	pan_gene_5836	Average_internode_length_(whole_plant);Days_to_silk;Ear_row_number;Tassel_branch_number	100_Kernel_weight;Sucrose;Tassel_branch_number	0	0	0	0	1	0	0	0	0	0	0	0	0	0	0	0	0	0	0	0	0	0	0	0	0	0	1	private
pan_gene_30841	pan_gene_8815	Average_internode_length_(whole_plant);Days_to_silk;Ear_row_number;Tassel_branch_number	Days_to_anthesis;Photoperiod_Growing-degree_days_to_silk;Photoperiod_growing-degree_days_to_anthesis;Tassel_branch_number	0	1	0	0	0	1	0	0	0	1	0	0	1	0	0	0	0	0	1	0	0	0	0	0	0	0	5	dispensable
pan_gene_30972	pan_gene_8446	Fructose;Nodes_per_plant;Tassel_branch_number;Total_amino_acids	Ear_height;Nodes_per_plant;Nodes_to_ear;Stalk_strength;Tassel_branch_number	0	0	0	0	0	0	0	0	0	0	0	0	0	0	0	1	0	0	0	0	0	0	0	0	0	0	1	private
pan_gene_31288	pan_gene_32108	Nodes_to_ear;Photoperiod_Growing-degree_days_to_silk;Tassel_branch_number	Tassel_branch_number	1	0	0	0	1	1	0	0	1	0	0	0	0	0	0	0	0	0	0	0	0	0	0	0	0	0	4	dispensable
pan_gene_31288	pan_gene_4322	Nodes_to_ear;Photoperiod_Growing-degree_days_to_silk;Tassel_branch_number	Ratio_of_ear_height_to_total_height;Tassel_branch_number	1	0	0	0	0	1	0	0	1	1	0	0	0	0	0	0	0	0	0	0	0	0	0	0	0	0	4	dispensable
pan_gene_31288	pan_gene_5046	Nodes_to_ear;Photoperiod_Growing-degree_days_to_silk;Tassel_branch_number	Height_per_day_(until_flowering);Leaf_width;Plant_height;Tassel_branch_number	1	0	0	0	0	0	0	0	0	0	0	0	0	0	0	0	0	0	0	0	0	0	0	0	0	0	1	private
pan_gene_31288	pan_gene_5077	Nodes_to_ear;Photoperiod_Growing-degree_days_to_silk;Tassel_branch_number	Tassel_branch_number	1	0	0	0	0	0	0	0	0	0	0	0	0	0	0	0	0	0	0	0	0	0	0	0	0	0	1	private
pan_gene_31288	pan_gene_8001	Nodes_to_ear;Photoperiod_Growing-degree_days_to_silk;Tassel_branch_number	Tassel_branch_number	1	0	0	0	0	0	0	0	0	0	0	0	0	0	0	0	0	0	0	0	0	0	0	0	0	0	1	private
pan_gene_31288	pan_gene_8523	Nodes_to_ear;Photoperiod_Growing-degree_days_to_silk;Tassel_branch_number	Tassel_branch_number	1	0	0	0	0	0	0	0	0	0	0	0	0	0	0	0	0	0	0	0	0	0	0	0	0	0	1	private
pan_gene_31503	pan_gene_31826	Tassel_branch_number	Tassel_branch_number	1	0	0	0	0	0	1	1	1	0	0	0	0	0	0	0	0	1	0	0	0	0	1	1	0	0	7	dispensable
pan_gene_31503	pan_gene_32609	Tassel_branch_number	Boxcox-transformed_leaf_angle;Tassel_branch_number	1	0	1	0	0	0	1	0	0	0	0	0	0	0	0	0	0	0	0	0	0	0	0	0	0	1	4	dispensable
pan_gene_31503	pan_gene_4322	Tassel_branch_number	Ratio_of_ear_height_to_total_height;Tassel_branch_number	1	0	1	1	1	1	0	0	1	1	1	0	1	1	0	0	0	1	1	0	1	0	1	0	0	0	14	near-core
pan_gene_31503	pan_gene_8446	Tassel_branch_number	Ear_height;Nodes_per_plant;Nodes_to_ear;Stalk_strength;Tassel_branch_number	0	0	0	0	0	0	0	0	0	0	0	0	0	0	0	0	1	1	0	0	1	0	0	0	0	0	3	dispensable
pan_gene_31974	pan_gene_5762	Boxcox-transformed_leaf_angle;Days_to_anthesis;Ear_height;Tassel_branch_number;Tassel_length	Tassel_branch_number	1	0	0	0	0	0	0	0	0	0	0	0	0	0	0	0	0	0	0	0	1	0	0	0	0	0	2	dispensable
pan_gene_32108	pan_gene_8446	Tassel_branch_number	Ear_height;Nodes_per_plant;Nodes_to_ear;Stalk_strength;Tassel_branch_number	0	0	0	0	0	1	0	0	0	0	0	0	0	0	0	0	1	1	0	0	1	0	0	0	0	0	4	dispensable
pan_gene_32161	pan_gene_98890	Ear_height;Ear_row_number;Height_above_ear;Ratio_of_ear_height_to_total_height;Tassel_branch_number	Tassel_branch_number	1	1	0	0	0	0	0	0	0	0	0	0	1	0	0	0	0	0	0	0	0	0	0	0	0	0	3	dispensable
pan_gene_32422	pan_gene_32500	Average_internode_length_(above_ear);Tassel_branch_number	Boxcox-transformed_leaf_angle;Tassel_branch_number	1	0	0	0	0	0	0	0	0	0	0	0	0	0	0	0	0	0	0	0	0	0	0	0	0	0	1	private
pan_gene_32422	pan_gene_4918	Average_internode_length_(above_ear);Tassel_branch_number	Tassel_branch_number	1	0	0	0	0	0	0	1	0	1	0	0	0	0	0	1	0	0	0	0	0	0	0	0	0	0	4	dispensable
pan_gene_32422	pan_gene_8874	Average_internode_length_(above_ear);Tassel_branch_number	Tassel_branch_number	1	0	0	0	0	0	0	0	0	0	0	0	0	0	0	0	0	0	0	0	0	0	0	0	0	0	1	private
pan_gene_32493	pan_gene_4322	Ear_row_number;Nodes_to_ear;Tassel_branch_number	Ratio_of_ear_height_to_total_height;Tassel_branch_number	1	0	0	0	0	0	0	0	0	0	0	0	0	0	0	0	0	0	0	0	1	0	0	0	0	0	2	dispensable
pan_gene_32495	pan_gene_67936	Average_internode_length_(above_ear);Tassel_branch_number	Nodes_per_plant;Tassel_branch_number	1	0	0	0	0	1	0	0	0	0	0	0	0	0	0	0	0	0	0	0	0	0	0	0	0	0	2	dispensable
pan_gene_32495	pan_gene_8443	Average_internode_length_(above_ear);Tassel_branch_number	Tassel_branch_number	0	0	0	0	0	1	0	0	0	0	0	0	0	0	0	0	0	0	1	0	1	0	0	0	1	0	4	dispensable
pan_gene_32498	pan_gene_64250	Tassel_branch_number	Tassel_branch_number	1	0	0	1	1	0	0	0	1	1	1	1	0	0	0	1	0	1	0	0	1	0	1	0	1	0	12	near-core
pan_gene_32498	pan_gene_8770	Tassel_branch_number	Days_to_anthesis;Tassel_branch_number	1	0	1	0	1	1	0	0	0	1	0	0	0	1	0	1	1	1	0	1	1	1	0	0	0	0	12	near-core
pan_gene_32498	pan_gene_8815	Tassel_branch_number	Days_to_anthesis;Photoperiod_Growing-degree_days_to_silk;Photoperiod_growing-degree_days_to_anthesis;Tassel_branch_number	0	0	0	0	0	1	0	0	0	1	0	0	0	0	0	0	0	0	0	0	1	0	0	0	0	0	3	dispensable
pan_gene_32517	pan_gene_96969	Cob_diameter;Ear_height;Height_per_day_(until_flowering);Nodes_per_plant;Tassel_branch_number	Average_internode_length_(whole_plant);Tassel_branch_number	1	0	0	0	0	1	0	0	0	1	0	0	0	0	0	0	0	0	0	0	0	0	0	0	0	0	3	dispensable
pan_gene_32527	pan_gene_5850	Ear_row_number;Tassel_branch_number	Nodes_above_ear;Tassel_branch_number	1	0	0	0	0	0	0	1	0	1	1	1	0	0	0	1	1	0	0	0	1	1	0	0	0	1	10	dispensable
pan_gene_32527	pan_gene_7400	Ear_row_number;Tassel_branch_number	Tassel_branch_number	0	0	0	0	0	0	0	0	0	0	1	0	0	0	1	0	0	0	0	0	1	0	0	0	0	0	3	dispensable
pan_gene_32531	pan_gene_4077	100_Kernel_weight;Ratio_of_ear_height_to_total_height;Tassel_branch_number	Ratio_of_ear_height_to_total_height;Tassel_branch_number	1	0	0	1	0	0	0	1	1	0	0	1	1	0	0	1	1	1	1	1	0	1	0	1	0	1	14	near-core
pan_gene_32531	pan_gene_5034	100_Kernel_weight;Ratio_of_ear_height_to_total_height;Tassel_branch_number	Average_internode_length_(below_ear);Tassel_branch_number	0	0	0	0	0	0	0	0	0	0	0	0	0	0	0	0	0	1	0	0	0	0	0	0	0	0	1	private
pan_gene_32531	pan_gene_5405	100_Kernel_weight;Ratio_of_ear_height_to_total_height;Tassel_branch_number	Tassel_branch_number	1	0	0	0	0	1	0	1	0	0	1	0	1	0	1	0	1	1	0	1	0	1	0	0	0	1	11	near-core
pan_gene_32577	pan_gene_32709	Ear_height;Nitrate;Tassel_branch_number	Average_internode_length_(below_ear);Tassel_branch_number;Total_amino_acids	1	0	0	0	0	0	0	0	0	0	0	0	0	0	0	0	0	0	1	0	0	0	0	0	0	0	2	dispensable
pan_gene_32577	pan_gene_4322	Ear_height;Nitrate;Tassel_branch_number	Ratio_of_ear_height_to_total_height;Tassel_branch_number	1	0	0	0	0	0	0	0	0	0	0	0	0	0	0	0	0	0	1	0	0	0	0	0	0	0	2	dispensable
pan_gene_32609	pan_gene_5850	Boxcox-transformed_leaf_angle;Tassel_branch_number	Nodes_above_ear;Tassel_branch_number	1	0	0	0	0	0	1	0	0	0	0	0	0	0	0	0	0	0	0	0	0	0	0	0	1	1	4	dispensable
pan_gene_32609	pan_gene_7400	Boxcox-transformed_leaf_angle;Tassel_branch_number	Tassel_branch_number	0	0	1	0	0	0	1	0	0	0	0	0	0	0	0	0	0	0	0	0	0	0	0	0	1	1	4	dispensable
pan_gene_32609	pan_gene_8815	Boxcox-transformed_leaf_angle;Tassel_branch_number	Days_to_anthesis;Photoperiod_Growing-degree_days_to_silk;Photoperiod_growing-degree_days_to_anthesis;Tassel_branch_number	0	0	0	0	0	0	0	0	0	0	0	0	0	0	0	0	0	0	1	0	0	0	0	0	1	1	3	dispensable
pan_gene_32644	pan_gene_5091	Boxcox-transformed_leaf_angle;Glutamate;PCA_of_metabolites:_PC2;Southern_leaf_blight;Tassel_branch_number;Total_amino_acids	Average_internode_length_(above_ear);Average_internode_length_(below_ear);Ear_height;Nodes_per_plant;Tassel_branch_number	0	0	0	0	0	0	0	0	0	0	0	0	0	1	0	0	0	0	0	0	0	0	0	0	0	0	1	private
pan_gene_32709	pan_gene_4322	Average_internode_length_(below_ear);Tassel_branch_number;Total_amino_acids	Ratio_of_ear_height_to_total_height;Tassel_branch_number	1	0	0	0	1	0	0	0	0	0	1	1	0	0	1	0	0	0	1	0	0	0	1	0	1	0	8	dispensable
pan_gene_32709	pan_gene_7754	Average_internode_length_(below_ear);Tassel_branch_number;Total_amino_acids	Tassel_branch_number	0	0	0	0	0	1	0	0	0	0	0	0	0	0	0	0	0	0	0	0	0	0	0	0	0	0	1	private
pan_gene_32709	pan_gene_9614	Average_internode_length_(below_ear);Tassel_branch_number;Total_amino_acids	Tassel_branch_number	1	0	0	0	0	0	0	0	0	0	0	0	0	0	0	0	0	0	0	0	0	0	0	0	0	0	1	private
pan_gene_3775	pan_gene_3847	Tassel_branch_number	Tassel_branch_number	1	0	0	0	1	0	1	1	0	0	0	0	0	0	0	0	0	0	0	0	0	0	0	0	0	0	4	dispensable
pan_gene_4075	pan_gene_7303	Ear_row_number;Tassel_branch_number	Tassel_branch_number	1	0	0	1	0	0	1	0	0	0	1	0	0	0	0	0	0	0	0	0	0	0	0	0	0	0	4	dispensable
pan_gene_4077	pan_gene_4918	Ratio_of_ear_height_to_total_height;Tassel_branch_number	Tassel_branch_number	1	0	0	0	0	1	0	0	0	1	0	0	0	0	1	0	1	0	0	1	0	0	1	0	0	0	7	dispensable
pan_gene_4077	pan_gene_5034	Ratio_of_ear_height_to_total_height;Tassel_branch_number	Average_internode_length_(below_ear);Tassel_branch_number	0	0	0	1	0	1	0	0	0	0	0	0	0	0	0	0	0	1	0	0	1	0	0	0	0	0	4	dispensable
pan_gene_4077	pan_gene_5377	Ratio_of_ear_height_to_total_height;Tassel_branch_number	Tassel_branch_number	1	0	0	0	0	1	1	0	0	1	0	0	0	0	1	1	1	0	0	1	0	0	1	0	0	0	9	dispensable
pan_gene_4077	pan_gene_8874	Ratio_of_ear_height_to_total_height;Tassel_branch_number	Tassel_branch_number	1	0	0	0	0	0	0	0	0	0	0	0	0	0	0	0	0	0	0	0	0	0	0	0	0	0	1	private
pan_gene_4182	pan_gene_5103	Anthesis-silking_interval;Ratio_of_ear_height_to_total_height;Tassel_branch_number	Cob_diameter;Fructose;PCA_of_metabolites:_PC2;Starch;Tassel_branch_number	0	0	0	0	0	0	0	0	0	0	1	1	0	0	0	0	0	0	0	0	1	0	0	0	0	0	3	dispensable
pan_gene_4182	pan_gene_5441	Anthesis-silking_interval;Ratio_of_ear_height_to_total_height;Tassel_branch_number	Stalk_strength;Tassel_branch_number	0	1	0	0	0	1	1	0	0	1	1	1	1	0	0	0	0	0	0	1	1	0	1	1	0	0	11	near-core
pan_gene_4322	pan_gene_5077	Ratio_of_ear_height_to_total_height;Tassel_branch_number	Tassel_branch_number	1	1	0	0	0	0	1	0	1	0	0	0	0	1	0	0	1	0	0	0	0	0	0	0	0	0	6	dispensable
pan_gene_4322	pan_gene_7754	Ratio_of_ear_height_to_total_height;Tassel_branch_number	Tassel_branch_number	0	0	0	1	0	1	0	0	1	0	0	0	1	0	0	0	0	0	0	0	0	0	0	0	0	0	4	dispensable
pan_gene_4322	pan_gene_8446	Ratio_of_ear_height_to_total_height;Tassel_branch_number	Ear_height;Nodes_per_plant;Nodes_to_ear;Stalk_strength;Tassel_branch_number	0	0	0	0	0	1	0	0	0	0	0	0	0	0	0	0	0	1	0	0	1	0	0	0	0	0	3	dispensable
pan_gene_4322	pan_gene_8751	Ratio_of_ear_height_to_total_height;Tassel_branch_number	Nodes_per_plant;Tassel_branch_number	1	0	0	1	0	0	0	0	1	0	0	0	0	0	0	0	0	0	0	0	0	0	0	0	0	0	3	dispensable
pan_gene_4322	pan_gene_9614	Ratio_of_ear_height_to_total_height;Tassel_branch_number	Tassel_branch_number	1	0	1	0	0	0	0	0	0	1	1	0	0	0	0	0	0	0	0	0	0	1	0	0	0	0	5	dispensable
pan_gene_4583	pan_gene_5061	Tassel_branch_number;Tassel_length	Average_internode_length_(above_ear);Ear_height;Height_above_ear;Northern_Leaf_Blight;Plant_height;Tassel_branch_number	1	0	0	0	0	0	0	0	0	0	0	0	0	0	0	0	0	0	0	0	0	0	0	0	0	0	1	private
pan_gene_4918	pan_gene_5377	Tassel_branch_number	Tassel_branch_number	1	0	1	0	1	1	1	1	1	1	1	0	1	1	1	1	1	1	1	1	1	0	1	1	1	0	21	core
pan_gene_4918	pan_gene_8874	Tassel_branch_number	Tassel_branch_number	1	1	0	0	0	0	0	0	0	0	0	1	0	0	0	0	0	1	0	0	0	0	0	0	0	0	4	dispensable
pan_gene_4974	pan_gene_7400	Nitrate;Tassel_branch_number	Tassel_branch_number	0	0	0	0	0	1	1	0	0	1	1	0	0	0	0	0	0	1	0	0	0	0	0	0	0	0	5	dispensable
pan_gene_5034	pan_gene_5405	Average_internode_length_(below_ear);Tassel_branch_number	Tassel_branch_number	0	0	0	1	0	1	0	0	0	0	0	0	0	0	0	0	0	0	0	0	0	0	0	0	0	0	2	dispensable
pan_gene_5035	pan_gene_5392	Average_internode_length_(below_ear);Plant_height;Tassel_branch_number	Tassel_branch_number	1	0	0	0	0	0	0	0	0	0	0	0	0	0	0	0	0	0	0	0	0	0	0	0	0	0	1	private
pan_gene_5046	pan_gene_8001	Height_per_day_(until_flowering);Leaf_width;Plant_height;Tassel_branch_number	Tassel_branch_number	1	0	0	0	1	1	0	1	1	0	0	1	0	0	1	1	1	1	1	1	1	1	1	1	1	1	18	near-core
pan_gene_5061	pan_gene_5402	Average_internode_length_(above_ear);Ear_height;Height_above_ear;Northern_Leaf_Blight;Plant_height;Tassel_branch_number	Tassel_branch_number	1	0	0	0	0	0	0	1	0	0	0	0	1	0	0	0	0	1	0	1	0	1	0	0	0	0	6	dispensable
pan_gene_5061	pan_gene_7755	Average_internode_length_(above_ear);Ear_height;Height_above_ear;Northern_Leaf_Blight;Plant_height;Tassel_branch_number	Tassel_branch_number	1	0	0	0	0	0	0	0	1	0	0	0	0	0	1	0	0	1	0	0	0	0	0	0	0	0	4	dispensable
pan_gene_5077	pan_gene_5762	Tassel_branch_number	Tassel_branch_number	1	0	0	0	0	0	0	0	0	0	0	0	0	0	0	0	0	0	0	0	0	0	0	0	0	0	1	private
pan_gene_5077	pan_gene_7754	Tassel_branch_number	Tassel_branch_number	0	0	0	0	0	0	0	0	1	0	0	0	0	0	0	0	0	0	0	0	0	0	0	0	0	0	1	private
pan_gene_5095	pan_gene_5102	Tassel_branch_number	Cob_diameter;PCA_of_metabolites:_PC2;Tassel_branch_number	1	0	0	0	0	0	0	0	0	1	0	0	0	0	0	0	0	0	0	0	0	0	0	0	0	0	2	dispensable
pan_gene_5103	pan_gene_5441	Cob_diameter;Fructose;PCA_of_metabolites:_PC2;Starch;Tassel_branch_number	Stalk_strength;Tassel_branch_number	1	0	0	0	0	0	0	0	0	0	1	0	0	0	0	0	0	0	0	0	1	0	0	0	0	0	3	dispensable
pan_gene_5120	pan_gene_8872	Average_internode_length_(above_ear);Boxcox-transformed_leaf_angle;Tassel_branch_number	Nitrate;Tassel_branch_number	1	0	0	0	0	0	0	0	0	0	0	0	0	0	0	0	0	0	0	0	0	0	0	0	0	0	1	private
pan_gene_5126	pan_gene_5405	Fructose;Glucose;PCA_of_metabolites:_PC2;Tassel_branch_number	Tassel_branch_number	1	0	0	0	0	0	0	0	0	0	0	0	0	0	0	0	0	0	1	0	0	1	0	0	0	0	3	dispensable
pan_gene_5144	pan_gene_63267	Glucose;Tassel_branch_number	Tassel_branch_number	1	0	0	0	0	0	0	0	0	0	0	0	0	0	0	0	0	0	0	0	0	0	0	0	0	0	1	private
pan_gene_5175	pan_gene_5820	Boxcox-transformed_leaf_angle;PCA_of_metabolites:_PC1;Tassel_branch_number	Chlorophyll_A;Days_to_anthesis;Days_to_silk;PCA_of_metabolites:_PC2;Stalk_strength;Tassel_branch_number	1	0	0	0	0	0	0	0	1	0	0	1	0	0	0	0	0	1	0	0	0	0	0	0	0	0	4	dispensable
pan_gene_5377	pan_gene_8805	Tassel_branch_number	Ear_height;Nodes_per_plant;Tassel_branch_number	0	0	0	0	0	0	0	0	0	0	0	0	0	0	0	0	0	0	0	1	0	0	0	0	0	0	1	private
pan_gene_5377	pan_gene_8874	Tassel_branch_number	Tassel_branch_number	1	0	0	0	0	0	0	0	0	0	0	0	0	0	0	0	0	1	0	0	0	0	0	0	0	0	2	dispensable
pan_gene_5402	pan_gene_7755	Tassel_branch_number	Tassel_branch_number	1	0	0	0	0	0	0	0	0	0	0	0	0	0	1	0	0	1	1	0	0	0	0	0	0	0	4	dispensable
pan_gene_5405	pan_gene_6067	Tassel_branch_number	Tassel_branch_number	1	1	1	0	0	0	0	0	1	1	1	0	0	1	0	0	0	0	0	0	0	0	0	0	0	1	8	dispensable
pan_gene_5405	pan_gene_8932	Tassel_branch_number	Leaf_length;Sucrose;Tassel_branch_number	0	0	0	0	1	0	0	0	1	0	0	1	0	0	0	0	0	0	0	0	0	0	0	0	0	0	3	dispensable
pan_gene_5433	pan_gene_5760	Days_to_anthesis;Days_to_silk;Tassel_branch_number	Tassel_branch_number	1	0	0	0	0	0	0	0	1	0	0	0	1	1	0	0	0	0	0	0	0	0	0	0	0	0	4	dispensable
pan_gene_5433	pan_gene_5838	Days_to_anthesis;Days_to_silk;Tassel_branch_number	100_Kernel_weight;Cob_diameter;Ear_height;Sucrose;Tassel_branch_number	1	0	0	0	0	0	1	0	0	0	0	0	1	0	0	0	0	0	0	0	0	0	0	0	0	0	3	dispensable
pan_gene_5433	pan_gene_7982	Days_to_anthesis;Days_to_silk;Tassel_branch_number	Average_internode_length_(whole_plant);Days_to_silk;Tassel_branch_number	1	0	1	0	0	0	0	1	1	0	1	0	0	0	0	0	0	0	0	0	0	0	0	1	0	0	6	dispensable
pan_gene_5441	pan_gene_98890	Stalk_strength;Tassel_branch_number	Tassel_branch_number	1	0	0	0	0	0	0	0	0	0	0	0	0	0	0	0	0	0	0	0	0	0	0	0	0	0	1	private
pan_gene_5760	pan_gene_7303	Tassel_branch_number	Tassel_branch_number	1	1	0	1	1	0	1	1	0	1	1	1	1	1	0	1	0	0	0	0	0	0	1	0	0	0	13	near-core
pan_gene_5760	pan_gene_7982	Tassel_branch_number	Average_internode_length_(whole_plant);Days_to_silk;Tassel_branch_number	1	0	0	1	1	0	1	0	0	1	0	0	0	1	0	1	0	0	0	0	0	0	0	0	0	0	7	dispensable
pan_gene_5761	pan_gene_5762	Tassel_branch_number	Tassel_branch_number	1	0	0	0	0	0	1	0	0	0	0	0	0	0	0	0	0	0	0	0	0	0	0	0	0	0	2	dispensable
pan_gene_5836	pan_gene_5838	100_Kernel_weight;Sucrose;Tassel_branch_number	100_Kernel_weight;Cob_diameter;Ear_height;Sucrose;Tassel_branch_number	0	0	0	0	1	0	0	0	0	0	0	0	0	0	0	0	0	0	0	0	0	0	0	0	0	0	1	private
pan_gene_5838	pan_gene_64250	100_Kernel_weight;Cob_diameter;Ear_height;Sucrose;Tassel_branch_number	Tassel_branch_number	1	0	0	1	1	0	0	0	0	0	0	1	0	0	0	0	0	0	0	0	0	0	0	0	0	0	4	dispensable
pan_gene_5850	pan_gene_7400	Nodes_above_ear;Tassel_branch_number	Tassel_branch_number	0	0	1	1	1	1	1	0	0	1	1	0	1	1	0	0	1	1	0	1	1	0	0	0	1	1	15	near-core
pan_gene_6067	pan_gene_8932	Tassel_branch_number	Leaf_length;Sucrose;Tassel_branch_number	0	0	0	1	1	0	0	0	1	1	0	1	0	0	0	1	0	0	0	0	0	1	0	1	0	0	8	dispensable
pan_gene_64250	pan_gene_8815	Tassel_branch_number	Days_to_anthesis;Photoperiod_Growing-degree_days_to_silk;Photoperiod_growing-degree_days_to_anthesis;Tassel_branch_number	0	0	0	0	0	0	0	0	0	1	0	0	1	0	0	0	0	0	0	0	1	0	0	0	0	0	3	dispensable
pan_gene_7754	pan_gene_8001	Tassel_branch_number	Tassel_branch_number	0	0	0	0	0	0	0	0	1	0	0	0	0	0	0	0	0	0	0	0	0	0	0	0	0	0	1	private
pan_gene_10203	pan_gene_30442	Days_to_silk;Tassel_branch_number	Plant_height;Tassel_branch_number	0	0	0	0	0	1	0	0	0	0	0	0	0	0	0	0	0	0	0	0	0	0	0	0	0	0	1	private
pan_gene_10344	pan_gene_16015	Tassel_branch_number	Days_to_anthesis;Glucose;Tassel_branch_number	0	0	0	0	1	0	0	0	0	0	0	0	0	0	0	0	0	0	0	0	0	0	0	0	0	0	1	private
pan_gene_10344	pan_gene_28041	Tassel_branch_number	Average_internode_length_(below_ear);Tassel_branch_number;Tassel_length	0	0	0	0	1	0	0	0	0	0	0	0	0	0	0	0	0	0	0	0	0	0	0	0	0	0	1	private
pan_gene_10344	pan_gene_32709	Tassel_branch_number	Average_internode_length_(below_ear);Tassel_branch_number;Total_amino_acids	0	0	0	0	1	0	0	0	0	0	0	0	0	0	0	0	0	0	0	0	0	0	0	0	0	0	1	private
pan_gene_10345	pan_gene_29908	Tassel_branch_number	Tassel_branch_number	0	1	1	1	1	1	1	0	1	1	0	1	0	1	1	1	1	1	1	1	1	1	1	1	1	0	21	core
pan_gene_1067	pan_gene_24798	PCA_of_metabolites:_PC2;Tassel_branch_number	Chlorophyll_B;Days_to_silk;Leaf_length;Tassel_branch_number	0	1	1	1	0	0	0	1	1	1	1	0	1	1	0	1	1	1	0	1	0	0	0	1	0	1	15	near-core
pan_gene_10689	pan_gene_14230	Tassel_branch_number	Average_internode_length_(whole_plant);Photoperiod_growing-degree_days_to_anthesis;Tassel_branch_number	0	0	0	1	0	0	0	1	0	0	0	1	0	0	0	0	0	0	0	0	0	0	0	0	0	0	3	dispensable
pan_gene_10689	pan_gene_1426	Tassel_branch_number	Cob_diameter;Protein;Tassel_branch_number	0	0	0	0	0	0	1	0	1	0	1	0	0	0	0	0	0	0	0	1	0	0	1	1	0	0	6	dispensable
pan_gene_10689	pan_gene_20898	Tassel_branch_number	Tassel_branch_number	0	0	1	0	0	0	1	0	1	1	1	0	0	0	0	0	0	1	0	1	0	1	1	1	1	0	11	near-core
pan_gene_10689	pan_gene_25391	Tassel_branch_number	Tassel_branch_number	0	0	0	1	1	1	0	1	1	0	1	0	0	1	0	1	0	0	0	0	0	0	1	1	0	0	10	dispensable
pan_gene_10689	pan_gene_2918	Tassel_branch_number	Average_internode_length_(whole_plant);Tassel_branch_number	0	0	0	1	0	0	1	1	0	1	0	0	0	1	0	0	0	0	0	0	0	0	0	0	0	0	5	dispensable
pan_gene_10689	pan_gene_29344	Tassel_branch_number	Average_internode_length_(whole_plant);Tassel_branch_number	0	0	0	0	0	0	0	0	0	0	0	0	0	0	0	0	0	0	0	1	0	0	0	0	0	0	1	private
pan_gene_10689	pan_gene_30895	Tassel_branch_number	Average_internode_length_(above_ear);Height_per_day_(until_flowering);Leaf_width;Nodes_per_plant;Northern_Leaf_Blight;Tassel_branch_number	0	0	0	0	0	0	1	0	0	0	0	0	0	1	0	0	0	0	0	0	0	0	0	0	0	0	2	dispensable
pan_gene_10689	pan_gene_32498	Tassel_branch_number	Tassel_branch_number	0	0	1	1	1	0	1	0	1	1	1	0	0	1	0	1	0	1	1	0	0	0	1	1	0	0	13	near-core
pan_gene_10689	pan_gene_3818	Tassel_branch_number	Average_internode_length_(above_ear);Tassel_branch_number	0	0	0	0	0	0	0	0	0	0	1	0	0	0	0	1	0	0	0	0	0	0	0	0	0	0	2	dispensable
pan_gene_10689	pan_gene_5167	Tassel_branch_number	Cob_diameter;Tassel_branch_number	0	0	0	1	1	1	1	1	1	1	1	0	0	1	0	1	1	1	1	0	1	0	1	0	0	1	16	near-core
pan_gene_10689	pan_gene_5433	Tassel_branch_number	Days_to_anthesis;Days_to_silk;Tassel_branch_number	0	0	0	0	1	0	1	1	1	1	0	0	0	1	0	0	0	0	0	0	0	0	0	0	0	0	6	dispensable
pan_gene_10689	pan_gene_5838	Tassel_branch_number	100_Kernel_weight;Cob_diameter;Ear_height;Sucrose;Tassel_branch_number	0	0	0	1	0	1	1	0	0	1	0	0	0	0	0	0	0	0	0	0	0	0	0	0	0	0	4	dispensable
pan_gene_10689	pan_gene_8770	Tassel_branch_number	Days_to_anthesis;Tassel_branch_number	0	0	1	0	1	0	0	1	0	0	0	0	1	0	0	0	1	0	0	0	0	0	0	0	0	0	5	dispensable
pan_gene_1070	pan_gene_12344	Tassel_branch_number	Tassel_branch_number	0	1	0	0	0	0	0	0	0	0	0	0	0	0	0	0	0	0	0	0	0	0	0	0	0	0	1	private
pan_gene_1070	pan_gene_5735	Tassel_branch_number	Ear_row_number;Tassel_branch_number	0	1	0	1	1	0	0	0	1	0	0	1	0	0	0	0	0	0	0	0	0	0	0	0	0	0	5	dispensable
pan_gene_10717	pan_gene_11882	Boxcox-transformed_leaf_angle;Days_to_anthesis;Nodes_per_plant;Nodes_to_ear;Tassel_branch_number	Leaf_width;Tassel_branch_number	0	1	0	1	0	0	0	0	0	1	0	1	1	0	0	1	0	0	0	1	0	0	1	0	0	1	9	dispensable
pan_gene_10717	pan_gene_13268	Boxcox-transformed_leaf_angle;Days_to_anthesis;Nodes_per_plant;Nodes_to_ear;Tassel_branch_number	Tassel_branch_number	0	1	0	1	0	0	0	1	0	1	0	1	1	0	0	1	0	0	0	1	0	0	0	0	0	0	8	dispensable
pan_gene_10717	pan_gene_24604	Boxcox-transformed_leaf_angle;Days_to_anthesis;Nodes_per_plant;Nodes_to_ear;Tassel_branch_number	Ear_row_number;Tassel_branch_number	0	1	0	0	0	0	1	1	0	1	1	1	0	0	1	1	1	1	1	0	1	0	1	1	0	0	14	near-core
pan_gene_10717	pan_gene_24795	Boxcox-transformed_leaf_angle;Days_to_anthesis;Nodes_per_plant;Nodes_to_ear;Tassel_branch_number	Tassel_branch_number	0	1	0	1	1	0	0	0	0	0	0	0	0	1	0	1	0	0	0	0	0	0	0	0	0	0	5	dispensable
pan_gene_10717	pan_gene_25099	Boxcox-transformed_leaf_angle;Days_to_anthesis;Nodes_per_plant;Nodes_to_ear;Tassel_branch_number	Southern_leaf_blight;Tassel_branch_number	0	1	0	1	1	0	0	1	0	1	0	1	0	1	1	1	0	0	0	1	0	0	0	0	1	0	11	near-core
pan_gene_10717	pan_gene_25411	Boxcox-transformed_leaf_angle;Days_to_anthesis;Nodes_per_plant;Nodes_to_ear;Tassel_branch_number	Ear_row_number;Tassel_branch_number	0	1	0	0	0	0	0	1	0	0	0	0	0	0	0	0	0	0	0	0	0	0	0	0	0	0	2	dispensable
pan_gene_10717	pan_gene_5129	Boxcox-transformed_leaf_angle;Days_to_anthesis;Nodes_per_plant;Nodes_to_ear;Tassel_branch_number	Boxcox-transformed_leaf_angle;Glucose;PCA_of_metabolites:_PC2;Tassel_branch_number;Tassel_length	0	1	0	0	0	0	0	0	0	0	0	0	0	0	0	0	0	0	0	0	0	0	0	0	0	0	1	private
pan_gene_1072	pan_gene_290	Leaf_width;Southern_leaf_blight;Tassel_branch_number	Tassel_branch_number	0	1	0	0	0	0	0	0	0	0	0	0	0	0	0	0	0	0	0	0	0	0	0	0	0	0	1	private
pan_gene_10723	pan_gene_2817	Days_to_anthesis;Ear_height;Tassel_branch_number	Tassel_branch_number	0	0	0	0	0	0	0	1	0	0	0	0	1	0	0	0	0	0	0	0	0	0	0	0	0	0	2	dispensable
pan_gene_1074	pan_gene_77487	Leaf_width;Tassel_branch_number	PCA_of_metabolites:_PC2;Tassel_branch_number	0	0	0	0	0	0	0	0	0	0	0	0	0	0	0	0	0	0	0	0	0	0	0	0	0	1	1	private
pan_gene_1075	pan_gene_13108	Tassel_branch_number	Tassel_branch_number	0	1	1	1	0	0	0	0	0	0	0	0	1	0	0	0	0	1	0	1	0	0	0	0	0	0	6	dispensable
pan_gene_1075	pan_gene_14559	Tassel_branch_number	Cob_diameter;Tassel_branch_number	0	1	1	0	0	0	1	0	0	0	1	1	1	0	0	1	0	1	1	0	1	0	1	1	0	0	12	near-core
pan_gene_1075	pan_gene_14562	Tassel_branch_number	Cob_diameter;Tassel_branch_number	0	1	0	0	0	0	1	0	1	1	0	0	0	0	0	0	1	1	1	0	1	0	1	0	0	0	9	dispensable
pan_gene_1075	pan_gene_19465	Tassel_branch_number	Malate;Tassel_branch_number	0	1	1	1	0	1	1	1	1	1	0	1	1	1	0	1	1	1	0	1	0	0	1	1	1	1	19	near-core
pan_gene_1075	pan_gene_22308	Tassel_branch_number	Boxcox-transformed_leaf_angle;Days_to_anthesis;Days_to_silk;Tassel_branch_number	0	1	1	1	1	0	1	1	1	1	0	1	1	0	1	1	1	1	1	0	1	1	0	0	1	1	19	near-core
pan_gene_1075	pan_gene_24832	Tassel_branch_number	Leaf_length;Tassel_branch_number	0	1	0	0	0	0	0	0	0	0	0	0	0	0	0	0	0	0	0	0	0	0	0	0	0	0	1	private
pan_gene_1075	pan_gene_27696	Tassel_branch_number	Average_internode_length_(below_ear);Stalk_strength;Tassel_branch_number	0	1	1	1	0	0	0	1	0	1	0	0	0	1	0	1	0	0	0	0	0	1	0	0	0	1	9	dispensable
pan_gene_1075	pan_gene_3818	Tassel_branch_number	Average_internode_length_(above_ear);Tassel_branch_number	0	0	0	0	0	1	0	0	0	0	0	0	0	0	0	0	0	0	0	0	1	0	1	0	0	0	3	dispensable
pan_gene_1075	pan_gene_4075	Tassel_branch_number	Ear_row_number;Tassel_branch_number	0	0	0	1	0	0	1	0	1	0	0	0	0	0	0	0	0	0	0	0	0	0	0	0	0	0	3	dispensable
pan_gene_1075	pan_gene_5433	Tassel_branch_number	Days_to_anthesis;Days_to_silk;Tassel_branch_number	0	1	1	0	1	0	1	0	1	0	0	0	0	1	0	0	0	0	1	0	1	0	1	1	1	0	11	near-core
pan_gene_1075	pan_gene_5760	Tassel_branch_number	Tassel_branch_number	0	1	0	1	0	0	1	0	1	1	0	0	1	1	0	1	0	0	0	0	0	0	0	0	0	0	8	dispensable
pan_gene_1075	pan_gene_5856	Tassel_branch_number	Tassel_branch_number	0	1	1	1	0	0	0	1	1	1	1	0	0	1	1	1	1	0	0	0	1	0	0	0	1	0	13	near-core
pan_gene_1075	pan_gene_64250	Tassel_branch_number	Tassel_branch_number	0	1	0	1	0	0	0	1	1	0	0	1	1	1	0	1	0	0	0	0	0	0	0	0	0	0	8	dispensable
pan_gene_1075	pan_gene_7982	Tassel_branch_number	Average_internode_length_(whole_plant);Days_to_silk;Tassel_branch_number	0	1	1	1	0	0	1	1	0	1	0	0	1	1	0	1	0	1	1	0	0	0	1	1	0	0	13	near-core
pan_gene_1079	pan_gene_19700	Nodes_above_ear;Tassel_branch_number	Tassel_branch_number	0	1	0	0	0	0	0	0	0	0	0	0	0	0	0	0	0	0	0	0	0	0	0	0	0	0	1	private
pan_gene_1079	pan_gene_31467	Nodes_above_ear;Tassel_branch_number	Ear_row_number;Northern_Leaf_Blight;Photoperiod_growing-degree_days_to_anthesis;Ratio_of_ear_height_to_total_height;Tassel_branch_number	0	1	0	0	0	0	0	0	1	0	0	0	0	0	0	0	0	0	0	0	1	0	0	0	0	0	3	dispensable
pan_gene_1079	pan_gene_5861	Nodes_above_ear;Tassel_branch_number	Average_internode_length_(below_ear);Tassel_branch_number	0	1	0	0	0	0	0	0	0	0	0	0	0	0	0	0	0	0	0	0	0	0	0	0	0	0	1	private
pan_gene_10924	pan_gene_27656	Nodes_to_ear;Tassel_branch_number	Stalk_strength;Tassel_branch_number	0	0	0	0	0	0	0	0	0	0	1	0	0	0	0	0	0	0	0	0	0	0	0	0	0	0	1	private
pan_gene_10924	pan_gene_97210	Nodes_to_ear;Tassel_branch_number	Tassel_branch_number	0	0	0	0	0	0	0	0	0	0	1	0	0	0	0	0	0	0	0	0	0	0	0	0	0	0	1	private
pan_gene_1097	pan_gene_11882	Leaf_width;Tassel_branch_number	Leaf_width;Tassel_branch_number	0	1	0	0	0	0	1	0	0	0	0	1	1	0	0	1	0	0	0	0	1	0	0	0	0	1	7	dispensable
pan_gene_1097	pan_gene_13268	Leaf_width;Tassel_branch_number	Tassel_branch_number	0	1	0	0	0	0	0	0	0	1	1	1	1	1	0	1	0	0	0	0	1	0	0	1	0	0	9	dispensable
pan_gene_1097	pan_gene_321	Leaf_width;Tassel_branch_number	Nodes_above_ear;Tassel_branch_number	0	1	0	0	0	0	0	0	0	0	0	0	0	0	0	0	0	0	0	0	0	0	0	0	0	0	1	private
pan_gene_11017	pan_gene_12170	Boxcox-transformed_leaf_angle;Days_to_anthesis;Tassel_branch_number	Days_to_anthesis;Tassel_branch_number	0	1	1	0	0	0	0	0	0	0	0	0	0	0	0	0	0	0	0	0	0	0	0	0	0	0	2	dispensable
pan_gene_11017	pan_gene_2571	Boxcox-transformed_leaf_angle;Days_to_anthesis;Tassel_branch_number	Nodes_per_plant;Nodes_to_ear;Tassel_branch_number	0	1	0	0	0	0	0	0	0	0	0	0	0	0	0	0	0	0	0	0	0	0	0	0	0	0	1	private
pan_gene_11017	pan_gene_7986	Boxcox-transformed_leaf_angle;Days_to_anthesis;Tassel_branch_number	Tassel_branch_number	0	1	0	0	0	0	0	0	0	0	0	0	0	0	0	0	0	0	0	0	0	0	0	0	0	0	1	private
pan_gene_11018	pan_gene_11096	Boxcox-transformed_leaf_angle;Tassel_branch_number	Tassel_branch_number	0	0	0	0	0	0	0	0	0	1	0	0	0	0	0	0	0	0	0	0	0	0	0	0	0	0	1	private
pan_gene_11018	pan_gene_11137	Boxcox-transformed_leaf_angle;Tassel_branch_number	Tassel_branch_number	0	0	0	0	1	0	0	0	0	0	0	0	0	0	0	1	0	0	0	0	0	0	0	0	0	0	2	dispensable
pan_gene_11018	pan_gene_11633	Boxcox-transformed_leaf_angle;Tassel_branch_number	Tassel_branch_number	0	0	0	0	1	0	0	0	0	1	1	0	0	0	0	0	0	0	0	0	0	0	0	0	0	0	3	dispensable
pan_gene_11018	pan_gene_16314	Boxcox-transformed_leaf_angle;Tassel_branch_number	Tassel_branch_number	0	0	0	0	0	0	0	0	1	0	0	1	0	0	0	0	0	0	0	0	0	0	0	0	0	0	2	dispensable
pan_gene_11018	pan_gene_18653	Boxcox-transformed_leaf_angle;Tassel_branch_number	Tassel_branch_number	0	0	1	1	1	1	0	0	0	1	1	0	1	0	0	1	1	0	1	0	0	0	1	0	1	0	12	near-core
pan_gene_11018	pan_gene_19234	Boxcox-transformed_leaf_angle;Tassel_branch_number	Tassel_branch_number	0	1	0	1	0	0	0	0	0	0	0	0	1	0	0	0	0	0	1	0	0	0	0	0	0	0	4	dispensable
pan_gene_11018	pan_gene_20574	Boxcox-transformed_leaf_angle;Tassel_branch_number	Height_above_ear;Southern_leaf_blight;Tassel_branch_number	0	1	1	1	1	1	1	0	1	0	1	1	1	0	0	1	0	0	1	0	0	0	1	0	1	0	14	near-core
pan_gene_11018	pan_gene_20723	Boxcox-transformed_leaf_angle;Tassel_branch_number	Average_internode_length_(below_ear);Tassel_branch_number	0	1	0	1	1	1	0	0	1	1	1	1	1	0	0	1	0	0	1	0	0	0	1	0	1	0	13	near-core
pan_gene_11018	pan_gene_26694	Boxcox-transformed_leaf_angle;Tassel_branch_number	Days_to_anthesis;Days_to_silk;Ear_height;Nodes_to_ear;Photoperiod_Growing-degree_days_to_silk;Plant_height;Tassel_branch_number	0	1	0	1	1	1	0	0	0	0	0	0	0	0	0	0	1	0	1	0	0	0	0	0	0	0	6	dispensable
pan_gene_11018	pan_gene_27657	Boxcox-transformed_leaf_angle;Tassel_branch_number	Nodes_per_plant;Ratio_of_ear_height_to_total_height;Tassel_branch_number	0	1	1	0	0	1	0	0	0	0	0	1	1	0	0	1	0	0	1	0	0	0	0	1	1	0	9	dispensable
pan_gene_11018	pan_gene_28041	Boxcox-transformed_leaf_angle;Tassel_branch_number	Average_internode_length_(below_ear);Tassel_branch_number;Tassel_length	0	1	0	1	1	1	0	0	1	0	1	0	1	0	0	0	0	0	0	0	0	0	0	0	0	0	7	dispensable
pan_gene_11018	pan_gene_29344	Boxcox-transformed_leaf_angle;Tassel_branch_number	Average_internode_length_(whole_plant);Tassel_branch_number	0	0	0	0	1	1	0	0	0	0	0	0	0	0	0	0	1	0	0	0	0	0	0	0	0	0	3	dispensable
pan_gene_11018	pan_gene_31466	Boxcox-transformed_leaf_angle;Tassel_branch_number	Tassel_branch_number	0	1	1	1	1	1	1	0	1	1	1	1	0	0	0	1	1	0	1	0	0	0	1	0	1	0	15	near-core
pan_gene_11018	pan_gene_31503	Boxcox-transformed_leaf_angle;Tassel_branch_number	Tassel_branch_number	0	1	1	1	1	1	1	0	1	1	1	1	1	0	0	1	0	0	1	0	0	0	1	0	1	0	15	near-core
pan_gene_11018	pan_gene_31826	Boxcox-transformed_leaf_angle;Tassel_branch_number	Tassel_branch_number	0	1	0	0	1	0	0	0	0	0	0	1	0	0	0	0	0	0	0	0	0	0	1	0	0	0	4	dispensable
pan_gene_11018	pan_gene_32108	Boxcox-transformed_leaf_angle;Tassel_branch_number	Tassel_branch_number	0	1	0	1	1	1	0	0	0	0	0	0	0	0	0	0	0	0	0	0	0	0	0	0	0	0	4	dispensable
pan_gene_11018	pan_gene_32547	Boxcox-transformed_leaf_angle;Tassel_branch_number	Anthesis-silking_interval;Average_internode_length_(whole_plant);Ear_row_number;Plant_height;Tassel_branch_number	0	1	0	1	1	1	1	0	1	1	0	1	0	0	0	0	1	0	1	0	0	0	0	1	1	0	12	near-core
pan_gene_11018	pan_gene_4974	Boxcox-transformed_leaf_angle;Tassel_branch_number	Nitrate;Tassel_branch_number	0	1	0	0	1	1	0	0	1	1	0	1	1	1	0	0	1	0	0	0	0	0	0	0	1	0	10	dispensable
pan_gene_11018	pan_gene_5148	Boxcox-transformed_leaf_angle;Tassel_branch_number	Boxcox-transformed_leaf_angle;Cob_diameter;Tassel_branch_number	0	1	0	0	0	1	0	0	1	0	0	0	0	0	0	0	0	0	0	0	0	0	0	0	0	1	4	dispensable
pan_gene_11018	pan_gene_5877	Boxcox-transformed_leaf_angle;Tassel_branch_number	Tassel_branch_number	0	0	0	0	1	0	0	0	0	0	0	0	0	0	0	0	0	0	0	0	0	0	0	0	0	0	1	private
pan_gene_11018	pan_gene_78555	Boxcox-transformed_leaf_angle;Tassel_branch_number	Nodes_above_ear;Tassel_branch_number	0	1	0	0	0	0	0	0	0	0	0	0	0	0	0	0	0	0	0	0	0	0	0	0	0	0	1	private
pan_gene_11018	pan_gene_8936	Boxcox-transformed_leaf_angle;Tassel_branch_number	Leaf_length;Tassel_branch_number	0	1	0	1	0	1	0	0	0	0	0	0	0	0	0	0	0	0	0	0	0	0	0	0	0	0	3	dispensable
pan_gene_11032	pan_gene_14429	Chlorophyll_A;Tassel_branch_number	Tassel_branch_number	0	0	0	0	0	0	0	0	0	0	0	0	0	1	0	0	0	0	0	0	1	1	0	0	0	0	3	dispensable
pan_gene_11032	pan_gene_3804	Chlorophyll_A;Tassel_branch_number	Tassel_branch_number	0	0	0	0	0	0	0	0	0	0	0	0	0	1	0	0	0	0	0	0	1	1	0	0	0	0	3	dispensable
pan_gene_11074	pan_gene_24732	PCA_of_metabolites:_PC1;Tassel_branch_number	Height_above_ear;Tassel_branch_number	0	1	1	0	0	0	0	0	0	0	1	0	0	0	0	0	0	0	0	0	0	0	0	0	0	0	3	dispensable
pan_gene_11074	pan_gene_7986	PCA_of_metabolites:_PC1;Tassel_branch_number	Tassel_branch_number	0	1	1	0	0	0	1	1	0	1	1	1	1	1	0	0	1	1	0	0	0	1	0	0	0	0	12	near-core
pan_gene_11074	pan_gene_8321	PCA_of_metabolites:_PC1;Tassel_branch_number	Photoperiod_Growing-degree_days_to_silk;Photoperiod_growing-degree_days_to_anthesis;Tassel_branch_number	0	1	0	0	0	0	1	0	0	0	0	0	0	0	0	0	0	0	0	0	0	0	0	0	0	0	2	dispensable
pan_gene_11096	pan_gene_16753	Tassel_branch_number	Tassel_branch_number	0	0	0	0	0	0	1	0	0	0	0	0	0	0	0	0	0	0	0	1	1	1	0	0	0	0	4	dispensable
pan_gene_11096	pan_gene_19234	Tassel_branch_number	Tassel_branch_number	0	0	0	0	0	0	0	0	0	0	0	0	0	0	0	0	0	0	0	0	1	0	0	0	0	0	1	private
pan_gene_11096	pan_gene_20574	Tassel_branch_number	Height_above_ear;Southern_leaf_blight;Tassel_branch_number	0	0	0	0	0	0	1	0	0	0	0	0	0	0	0	0	0	0	0	0	0	0	0	0	0	0	1	private
pan_gene_11096	pan_gene_28041	Tassel_branch_number	Average_internode_length_(below_ear);Tassel_branch_number;Tassel_length	0	0	0	0	0	0	0	0	0	0	0	0	0	0	0	0	0	0	0	1	1	0	0	0	0	0	2	dispensable
pan_gene_11096	pan_gene_28044	Tassel_branch_number	Cob_diameter;Tassel_branch_number	0	0	0	0	0	0	1	0	0	1	0	0	0	0	1	0	0	0	0	0	1	1	0	0	0	0	5	dispensable
pan_gene_11096	pan_gene_31503	Tassel_branch_number	Tassel_branch_number	0	0	0	0	0	0	1	0	0	0	0	0	0	0	0	0	0	0	0	0	1	1	0	0	0	0	3	dispensable
pan_gene_11096	pan_gene_32709	Tassel_branch_number	Average_internode_length_(below_ear);Tassel_branch_number;Total_amino_acids	0	0	0	0	0	0	0	0	0	0	0	0	0	0	0	0	0	0	0	0	1	0	0	0	0	0	1	private
pan_gene_11096	pan_gene_8446	Tassel_branch_number	Ear_height;Nodes_per_plant;Nodes_to_ear;Stalk_strength;Tassel_branch_number	0	0	0	0	0	0	0	0	0	0	0	0	0	0	0	0	0	0	0	0	1	0	0	0	0	0	1	private
pan_gene_11104	pan_gene_12887	Tassel_branch_number	Leaf_length;Tassel_branch_number	0	1	0	0	1	1	1	1	1	0	0	1	0	0	1	1	0	0	1	1	1	0	0	0	0	1	13	near-core
pan_gene_11104	pan_gene_24703	Tassel_branch_number	Tassel_branch_number	0	0	0	0	0	0	0	0	1	0	0	0	0	0	0	0	0	0	0	0	0	0	0	0	0	0	1	private
pan_gene_11111	pan_gene_27750	Cob_diameter;Tassel_branch_number	Southern_leaf_blight;Tassel_branch_number	0	1	0	0	0	0	0	0	0	0	0	0	0	0	0	1	0	0	0	0	0	0	0	0	0	0	2	dispensable
pan_gene_11111	pan_gene_5119	Cob_diameter;Tassel_branch_number	Boxcox-transformed_leaf_angle;Glucose;Tassel_branch_number	0	1	0	0	0	0	0	0	0	0	0	0	0	0	0	0	0	0	1	0	0	0	1	0	0	1	4	dispensable
pan_gene_11137	pan_gene_16015	Tassel_branch_number	Days_to_anthesis;Glucose;Tassel_branch_number	0	0	0	0	1	0	0	0	0	0	0	0	0	0	0	0	0	0	0	0	0	0	0	0	0	0	1	private
pan_gene_11137	pan_gene_18653	Tassel_branch_number	Tassel_branch_number	0	0	0	0	1	0	0	0	0	0	0	0	0	0	0	1	0	0	0	0	0	0	0	0	0	0	2	dispensable
pan_gene_11137	pan_gene_20574	Tassel_branch_number	Height_above_ear;Southern_leaf_blight;Tassel_branch_number	0	0	0	0	1	0	0	0	0	0	0	0	0	0	0	0	0	0	0	0	0	0	0	0	0	0	1	private
pan_gene_11137	pan_gene_21480	Tassel_branch_number	Tassel_branch_number	0	0	0	0	1	0	0	0	0	0	0	0	0	0	0	0	0	0	0	0	0	0	0	0	0	0	1	private
pan_gene_11137	pan_gene_24668	Tassel_branch_number	Tassel_branch_number	0	0	0	0	0	0	0	0	0	0	0	0	0	0	0	1	0	0	0	0	0	0	0	0	0	0	1	private
pan_gene_11137	pan_gene_27657	Tassel_branch_number	Nodes_per_plant;Ratio_of_ear_height_to_total_height;Tassel_branch_number	0	0	0	0	0	0	0	0	0	0	0	0	0	0	0	1	0	0	0	0	0	0	0	0	0	0	1	private
pan_gene_11137	pan_gene_28044	Tassel_branch_number	Cob_diameter;Tassel_branch_number	0	0	0	0	1	0	0	0	0	0	0	0	0	0	0	1	0	0	0	0	0	0	0	0	0	0	2	dispensable
pan_gene_11137	pan_gene_30841	Tassel_branch_number	Average_internode_length_(whole_plant);Days_to_silk;Ear_row_number;Tassel_branch_number	0	0	0	0	1	0	0	0	0	1	0	0	0	0	0	0	0	0	0	0	0	0	0	0	0	0	2	dispensable
pan_gene_11137	pan_gene_31503	Tassel_branch_number	Tassel_branch_number	0	0	0	0	0	0	0	0	0	0	0	0	0	0	0	1	0	0	0	0	0	0	0	0	0	0	1	private
pan_gene_11137	pan_gene_32108	Tassel_branch_number	Tassel_branch_number	0	0	0	0	1	0	0	0	0	0	0	0	0	0	0	0	0	0	0	0	0	0	0	0	0	0	1	private
pan_gene_11173	pan_gene_24644	Nodes_to_ear;Ratio_of_ear_height_to_total_height;Tassel_branch_number	Tassel_branch_number	0	0	0	0	0	0	0	0	0	0	0	0	0	0	0	0	0	1	0	0	0	0	0	0	0	0	1	private
pan_gene_11173	pan_gene_4569	Nodes_to_ear;Ratio_of_ear_height_to_total_height;Tassel_branch_number	Tassel_branch_number	0	0	0	0	0	0	0	0	0	0	0	0	0	0	0	0	0	0	0	0	0	0	1	0	0	0	1	private
pan_gene_11173	pan_gene_5451	Nodes_to_ear;Ratio_of_ear_height_to_total_height;Tassel_branch_number	Tassel_branch_number;Total_amino_acids	0	0	0	0	0	1	0	0	0	0	0	0	0	0	0	0	0	0	0	0	0	0	0	0	0	0	1	private
pan_gene_11633	pan_gene_16015	Tassel_branch_number	Days_to_anthesis;Glucose;Tassel_branch_number	0	0	0	0	0	0	0	0	0	0	0	0	0	0	0	0	0	0	0	0	0	1	0	0	0	0	1	private
pan_gene_11633	pan_gene_16753	Tassel_branch_number	Tassel_branch_number	0	0	0	0	1	0	0	0	0	0	0	0	0	0	1	0	0	0	0	0	0	1	0	0	0	0	3	dispensable
pan_gene_11633	pan_gene_20574	Tassel_branch_number	Height_above_ear;Southern_leaf_blight;Tassel_branch_number	0	0	0	0	0	0	0	0	0	0	1	0	0	0	1	0	0	0	0	0	0	0	0	0	0	0	2	dispensable
pan_gene_11633	pan_gene_28012	Tassel_branch_number	Tassel_branch_number	0	0	0	0	0	0	0	0	0	0	0	0	0	0	0	0	0	0	1	0	0	1	0	0	0	0	2	dispensable
pan_gene_11633	pan_gene_28041	Tassel_branch_number	Average_internode_length_(below_ear);Tassel_branch_number;Tassel_length	0	0	0	0	1	0	0	0	0	0	1	0	0	0	1	0	0	0	0	0	0	1	0	0	0	0	4	dispensable
pan_gene_11633	pan_gene_28044	Tassel_branch_number	Cob_diameter;Tassel_branch_number	0	0	0	0	0	0	0	0	0	1	0	0	0	0	1	0	0	0	1	0	0	1	0	0	0	0	4	dispensable
pan_gene_11633	pan_gene_30841	Tassel_branch_number	Average_internode_length_(whole_plant);Days_to_silk;Ear_row_number;Tassel_branch_number	0	0	0	0	1	0	0	0	0	0	1	0	0	0	0	0	0	0	1	0	0	1	0	0	0	0	4	dispensable
pan_gene_11633	pan_gene_31503	Tassel_branch_number	Tassel_branch_number	0	0	0	0	1	0	0	0	0	1	1	0	0	0	0	0	0	0	0	0	0	1	0	0	0	0	4	dispensable
pan_gene_11633	pan_gene_32547	Tassel_branch_number	Anthesis-silking_interval;Average_internode_length_(whole_plant);Ear_row_number;Plant_height;Tassel_branch_number	0	0	0	0	0	0	0	0	0	1	0	0	0	0	0	0	0	0	0	0	0	0	0	0	0	0	1	private
pan_gene_11842	pan_gene_14634	Tassel_branch_number	Anthesis-silking_interval;Chlorophyll_A;Tassel_branch_number	0	1	0	1	1	0	0	1	0	0	0	0	0	0	0	1	0	1	0	0	0	0	0	0	0	0	6	dispensable
pan_gene_11842	pan_gene_18562	Tassel_branch_number	Tassel_branch_number	0	1	1	0	1	1	1	1	1	1	1	1	1	0	0	1	1	1	1	1	1	0	1	0	1	1	20	core
pan_gene_11842	pan_gene_27155	Tassel_branch_number	Tassel_branch_number	0	1	1	0	1	0	1	1	1	1	1	1	1	0	1	1	0	1	0	1	1	0	1	0	1	0	17	near-core
pan_gene_11842	pan_gene_27983	Tassel_branch_number	Tassel_branch_number	0	1	0	0	1	0	0	0	0	0	0	1	0	0	0	1	0	0	1	0	0	0	1	0	0	0	6	dispensable
pan_gene_11842	pan_gene_2809	Tassel_branch_number	Leaf_width;Northern_Leaf_Blight;Tassel_branch_number	0	1	1	0	1	0	1	1	0	1	1	0	1	0	1	1	0	0	1	1	0	0	0	0	0	0	12	near-core
pan_gene_11842	pan_gene_5405	Tassel_branch_number	Tassel_branch_number	0	1	1	0	1	0	0	1	1	1	1	1	1	0	1	1	0	0	1	1	1	0	0	1	1	0	16	near-core
pan_gene_11857	pan_gene_27110	Average_internode_length_(above_ear);Days_to_anthesis;Height_above_ear;Tassel_branch_number	Leaf_length;Tassel_branch_number;Tassel_length	0	1	0	0	0	0	0	0	0	0	0	0	0	0	0	0	0	0	0	0	0	0	0	0	0	0	1	private
pan_gene_11882	pan_gene_11956	Leaf_width;Tassel_branch_number	Glutamate;Nitrate;Tassel_branch_number;Total_amino_acids	0	1	0	1	0	0	0	0	0	1	0	1	1	0	0	1	1	0	0	0	0	0	0	0	0	0	7	dispensable
pan_gene_11882	pan_gene_13108	Leaf_width;Tassel_branch_number	Tassel_branch_number	0	1	0	1	1	1	1	1	1	0	0	0	1	1	0	1	1	1	0	1	0	0	0	0	0	0	13	near-core
pan_gene_11882	pan_gene_18650	Leaf_width;Tassel_branch_number	Ear_row_number;Tassel_branch_number	0	1	0	0	1	0	0	0	0	0	0	0	0	0	0	0	0	1	0	0	0	0	0	1	0	0	4	dispensable
pan_gene_11882	pan_gene_24604	Leaf_width;Tassel_branch_number	Ear_row_number;Tassel_branch_number	0	1	0	0	0	0	1	0	0	1	0	0	0	0	0	0	0	0	0	0	0	0	1	0	0	0	4	dispensable
pan_gene_11882	pan_gene_24795	Leaf_width;Tassel_branch_number	Tassel_branch_number	0	1	0	0	0	0	0	0	0	0	0	0	0	0	0	0	0	0	0	0	0	0	0	0	0	0	1	private
pan_gene_11882	pan_gene_24832	Leaf_width;Tassel_branch_number	Leaf_length;Tassel_branch_number	0	1	0	0	0	0	0	0	0	0	0	1	0	1	0	0	0	0	0	0	0	0	0	0	0	0	3	dispensable
pan_gene_11882	pan_gene_25099	Leaf_width;Tassel_branch_number	Southern_leaf_blight;Tassel_branch_number	0	1	1	1	0	0	0	0	0	0	0	0	1	0	0	1	0	1	0	0	1	0	0	0	0	1	8	dispensable
pan_gene_11882	pan_gene_25411	Leaf_width;Tassel_branch_number	Ear_row_number;Tassel_branch_number	0	1	1	0	0	0	0	0	0	0	0	1	0	0	0	1	1	0	0	0	0	0	0	0	0	0	5	dispensable
pan_gene_11882	pan_gene_27696	Leaf_width;Tassel_branch_number	Average_internode_length_(below_ear);Stalk_strength;Tassel_branch_number	0	1	0	0	0	0	0	0	0	0	0	1	0	0	0	1	0	0	0	0	0	0	0	0	0	0	3	dispensable
pan_gene_11882	pan_gene_31618	Leaf_width;Tassel_branch_number	Boxcox-transformed_leaf_angle;Tassel_branch_number	0	1	0	0	1	0	0	0	0	0	0	1	0	0	0	0	0	0	0	0	0	0	0	0	0	0	3	dispensable
pan_gene_11882	pan_gene_32650	Leaf_width;Tassel_branch_number	Glucose;Tassel_branch_number	0	0	0	0	0	0	0	0	0	1	0	0	0	0	0	0	0	0	0	0	0	0	0	0	0	0	1	private
pan_gene_11882	pan_gene_6250	Leaf_width;Tassel_branch_number	Tassel_branch_number	0	0	0	0	0	0	0	1	0	0	0	0	0	0	0	0	0	0	0	0	0	0	0	0	0	0	1	private
pan_gene_11882	pan_gene_7303	Leaf_width;Tassel_branch_number	Tassel_branch_number	0	1	0	1	1	0	0	0	1	1	0	1	1	1	0	1	1	0	0	0	0	0	1	0	0	1	12	near-core
pan_gene_11888	pan_gene_19465	Cob_diameter;Ear_height;Nodes_above_ear;Ratio_of_ear_height_to_total_height;Tassel_branch_number	Malate;Tassel_branch_number	0	0	0	0	0	1	0	0	0	0	0	0	0	0	0	0	0	0	0	0	0	0	0	0	0	0	1	private
pan_gene_11888	pan_gene_22308	Cob_diameter;Ear_height;Nodes_above_ear;Ratio_of_ear_height_to_total_height;Tassel_branch_number	Boxcox-transformed_leaf_angle;Days_to_anthesis;Days_to_silk;Tassel_branch_number	0	0	0	0	0	1	0	0	0	0	0	0	0	0	0	0	0	0	0	0	0	0	0	0	0	0	1	private
pan_gene_11888	pan_gene_25099	Cob_diameter;Ear_height;Nodes_above_ear;Ratio_of_ear_height_to_total_height;Tassel_branch_number	Southern_leaf_blight;Tassel_branch_number	0	0	0	0	0	1	0	0	0	0	0	0	0	0	0	0	0	0	0	0	0	0	0	0	0	0	1	private
pan_gene_11888	pan_gene_25391	Cob_diameter;Ear_height;Nodes_above_ear;Ratio_of_ear_height_to_total_height;Tassel_branch_number	Tassel_branch_number	0	0	0	0	0	1	0	0	0	0	0	0	0	0	0	0	0	0	0	0	0	0	0	0	0	0	1	private
pan_gene_11888	pan_gene_28614	Cob_diameter;Ear_height;Nodes_above_ear;Ratio_of_ear_height_to_total_height;Tassel_branch_number	Tassel_branch_number	0	0	0	0	0	1	0	0	0	0	0	0	0	0	0	0	0	0	0	0	0	0	0	0	0	0	1	private
pan_gene_11888	pan_gene_29344	Cob_diameter;Ear_height;Nodes_above_ear;Ratio_of_ear_height_to_total_height;Tassel_branch_number	Average_internode_length_(whole_plant);Tassel_branch_number	0	0	0	0	0	1	0	0	0	0	0	0	0	0	0	0	0	0	0	0	0	0	0	0	0	0	1	private
pan_gene_11888	pan_gene_4075	Cob_diameter;Ear_height;Nodes_above_ear;Ratio_of_ear_height_to_total_height;Tassel_branch_number	Ear_row_number;Tassel_branch_number	0	0	0	0	0	1	0	0	0	0	0	0	0	0	0	0	0	0	0	0	0	0	0	0	0	0	1	private
pan_gene_11909	pan_gene_24626	Ear_height;Tassel_branch_number	Average_internode_length_(below_ear);Cob_diameter;Tassel_branch_number	0	1	1	0	1	0	0	1	0	0	0	0	0	0	0	0	0	0	0	0	0	0	0	0	0	0	4	dispensable
pan_gene_11909	pan_gene_29909	Ear_height;Tassel_branch_number	Tassel_branch_number	0	1	1	0	1	0	0	1	0	0	0	0	0	0	0	0	0	0	0	0	0	0	0	0	0	0	4	dispensable
pan_gene_11920	pan_gene_8881	Ear_height;Nodes_per_plant;Nodes_to_ear;Tassel_branch_number;Total_amino_acids	Average_internode_length_(above_ear);Nitrate;Tassel_branch_number	0	0	0	0	0	0	0	0	0	0	0	1	0	0	0	0	0	0	0	0	0	0	0	0	0	0	1	private
pan_gene_11956	pan_gene_13268	Glutamate;Nitrate;Tassel_branch_number;Total_amino_acids	Tassel_branch_number	0	1	0	1	0	0	0	1	0	0	0	1	1	1	0	1	1	0	0	0	0	0	0	0	0	0	8	dispensable
pan_gene_11956	pan_gene_18650	Glutamate;Nitrate;Tassel_branch_number;Total_amino_acids	Ear_row_number;Tassel_branch_number	0	1	0	0	0	0	0	0	0	0	0	0	0	0	0	0	0	0	0	0	0	0	0	0	0	0	1	private
pan_gene_11956	pan_gene_24024	Glutamate;Nitrate;Tassel_branch_number;Total_amino_acids	Leaf_length;Tassel_branch_number	0	1	0	1	0	0	0	0	0	0	0	0	0	0	0	0	0	0	0	0	0	0	0	0	0	0	2	dispensable
pan_gene_11956	pan_gene_24832	Glutamate;Nitrate;Tassel_branch_number;Total_amino_acids	Leaf_length;Tassel_branch_number	0	1	0	0	0	0	0	0	0	0	0	0	0	1	0	1	0	0	0	0	0	0	0	0	0	0	3	dispensable
pan_gene_11956	pan_gene_25099	Glutamate;Nitrate;Tassel_branch_number;Total_amino_acids	Southern_leaf_blight;Tassel_branch_number	0	1	0	0	0	0	0	0	0	0	0	0	0	0	0	0	0	0	0	0	0	0	0	0	0	0	1	private
pan_gene_11956	pan_gene_25411	Glutamate;Nitrate;Tassel_branch_number;Total_amino_acids	Ear_row_number;Tassel_branch_number	0	1	0	0	0	0	0	0	0	0	0	0	0	0	0	0	0	0	0	0	0	0	0	0	0	0	1	private
pan_gene_11956	pan_gene_31618	Glutamate;Nitrate;Tassel_branch_number;Total_amino_acids	Boxcox-transformed_leaf_angle;Tassel_branch_number	0	1	0	0	0	0	0	0	0	0	0	0	0	0	0	0	0	0	0	0	0	0	0	0	0	0	1	private
pan_gene_11956	pan_gene_7303	Glutamate;Nitrate;Tassel_branch_number;Total_amino_acids	Tassel_branch_number	0	1	0	1	0	0	0	0	0	0	0	1	1	1	0	0	0	0	0	0	0	0	0	0	0	0	5	dispensable
pan_gene_11956	pan_gene_7982	Glutamate;Nitrate;Tassel_branch_number;Total_amino_acids	Average_internode_length_(whole_plant);Days_to_silk;Tassel_branch_number	0	1	0	1	1	0	0	1	0	1	0	1	1	1	0	1	1	0	0	0	0	0	0	0	0	1	11	near-core
pan_gene_11956	pan_gene_8881	Glutamate;Nitrate;Tassel_branch_number;Total_amino_acids	Average_internode_length_(above_ear);Nitrate;Tassel_branch_number	0	1	0	0	0	0	0	0	0	0	0	0	0	0	0	0	0	0	0	0	0	0	0	0	0	0	1	private
pan_gene_11980	pan_gene_23546	Average_internode_length_(above_ear);Days_to_silk;Glutamate;Nitrate;PCA_of_metabolites:_PC1;Ratio_of_ear_height_to_total_height;Tassel_branch_number	Tassel_branch_number	0	0	0	0	0	0	0	0	0	0	0	1	1	0	0	0	0	0	0	0	0	0	0	0	0	1	3	dispensable
pan_gene_12010	pan_gene_15986	Malate;Tassel_branch_number	Tassel_branch_number	0	0	0	0	0	0	0	0	0	1	0	0	0	0	0	0	0	0	0	0	0	0	0	0	0	0	1	private
pan_gene_12167	pan_gene_9861	Tassel_branch_number	Anthesis-silking_interval;Days_to_silk;Plant_height;Ratio_of_ear_height_to_total_height;Tassel_branch_number	0	1	0	0	0	0	0	0	0	0	0	0	0	0	0	0	1	0	0	0	0	0	0	0	0	0	2	dispensable
pan_gene_12170	pan_gene_23474	Days_to_anthesis;Tassel_branch_number	Tassel_branch_number	0	1	1	0	0	0	0	0	0	0	0	0	0	0	0	0	0	1	0	0	0	0	0	0	0	1	4	dispensable
pan_gene_12170	pan_gene_5100	Days_to_anthesis;Tassel_branch_number	Fructose;Tassel_branch_number	0	1	0	0	0	0	0	0	0	0	0	0	1	0	0	0	0	0	0	0	0	1	0	0	0	0	3	dispensable
pan_gene_12226	pan_gene_1426	Tassel_branch_number	Cob_diameter;Protein;Tassel_branch_number	0	1	0	0	0	0	0	1	0	0	1	0	0	0	0	1	0	0	0	0	1	1	0	1	0	0	7	dispensable
pan_gene_12226	pan_gene_16493	Tassel_branch_number	Leaf_width;Tassel_branch_number	0	0	0	0	0	0	0	0	0	0	0	1	0	0	0	0	0	0	0	0	0	0	0	1	0	0	2	dispensable
pan_gene_12226	pan_gene_19684	Tassel_branch_number	Tassel_branch_number	0	1	0	0	0	0	0	0	0	0	0	0	0	0	0	0	0	0	0	0	0	0	0	0	0	0	1	private
pan_gene_12226	pan_gene_22431	Tassel_branch_number	Days_to_anthesis;Days_to_silk;Tassel_branch_number	0	1	0	0	0	0	0	0	0	0	0	0	0	0	0	0	0	0	0	0	1	0	0	0	0	0	2	dispensable
pan_gene_12226	pan_gene_27657	Tassel_branch_number	Nodes_per_plant;Ratio_of_ear_height_to_total_height;Tassel_branch_number	0	1	0	0	0	0	0	1	1	0	1	0	0	0	0	0	0	1	0	0	1	0	0	0	0	0	6	dispensable
pan_gene_12226	pan_gene_27757	Tassel_branch_number	Glutamate;Photoperiod_Growing-degree_days_to_silk;Photoperiod_growing-degree_days_to_anthesis;Southern_leaf_blight;Tassel_branch_number	0	1	0	0	0	0	0	0	0	0	0	0	0	0	0	0	0	0	0	0	0	0	0	0	0	0	1	private
pan_gene_12226	pan_gene_30895	Tassel_branch_number	Average_internode_length_(above_ear);Height_per_day_(until_flowering);Leaf_width;Nodes_per_plant;Northern_Leaf_Blight;Tassel_branch_number	0	0	0	0	1	0	1	0	0	0	0	0	0	0	0	1	1	0	0	0	1	0	0	1	1	0	7	dispensable
pan_gene_12226	pan_gene_31503	Tassel_branch_number	Tassel_branch_number	0	1	0	0	0	0	0	0	0	0	0	0	0	0	0	0	0	0	0	0	0	0	0	0	0	0	1	private
pan_gene_12226	pan_gene_32547	Tassel_branch_number	Anthesis-silking_interval;Average_internode_length_(whole_plant);Ear_row_number;Plant_height;Tassel_branch_number	0	1	0	0	0	0	0	0	0	0	0	0	0	0	0	0	0	0	0	0	0	0	0	1	0	0	2	dispensable
pan_gene_12226	pan_gene_5838	Tassel_branch_number	100_Kernel_weight;Cob_diameter;Ear_height;Sucrose;Tassel_branch_number	0	0	0	1	0	0	0	0	0	0	0	0	1	0	0	0	0	0	0	0	0	0	0	0	0	0	2	dispensable
pan_gene_12226	pan_gene_8936	Tassel_branch_number	Leaf_length;Tassel_branch_number	0	1	0	0	0	0	0	0	0	0	0	0	0	0	0	0	0	0	0	0	0	0	0	0	0	0	1	private
pan_gene_12344	pan_gene_24924	Tassel_branch_number	Nodes_per_plant;Tassel_branch_number	0	1	0	0	0	0	0	0	0	0	0	0	0	0	0	0	1	0	0	0	0	0	0	0	0	0	2	dispensable
pan_gene_12344	pan_gene_30362	Tassel_branch_number	Tassel_branch_number	0	1	0	0	0	0	0	0	0	0	0	0	0	0	0	0	0	0	0	0	0	0	0	0	0	0	1	private
pan_gene_12496	pan_gene_15986	Southern_leaf_blight;Tassel_branch_number	Tassel_branch_number	0	1	0	1	0	0	1	0	0	1	1	1	0	1	1	1	0	1	0	0	1	1	0	0	1	0	13	near-core
pan_gene_12496	pan_gene_16314	Southern_leaf_blight;Tassel_branch_number	Tassel_branch_number	0	0	0	0	0	0	0	0	0	0	0	1	0	0	0	0	0	0	0	0	0	0	0	0	0	0	1	private
pan_gene_12496	pan_gene_18653	Southern_leaf_blight;Tassel_branch_number	Tassel_branch_number	0	0	1	1	1	1	0	1	0	0	1	0	1	0	1	1	0	1	1	1	1	1	1	0	1	0	16	near-core
pan_gene_12496	pan_gene_19234	Southern_leaf_blight;Tassel_branch_number	Tassel_branch_number	0	1	0	1	1	0	0	1	0	0	0	0	0	0	0	0	0	0	0	0	1	0	0	0	0	0	5	dispensable
pan_gene_12496	pan_gene_19684	Southern_leaf_blight;Tassel_branch_number	Tassel_branch_number	0	1	0	1	0	0	0	0	0	0	0	0	0	0	0	0	0	1	0	0	1	0	0	0	0	0	4	dispensable
pan_gene_12496	pan_gene_20574	Southern_leaf_blight;Tassel_branch_number	Height_above_ear;Southern_leaf_blight;Tassel_branch_number	0	1	0	1	1	0	0	1	1	0	0	1	1	0	0	0	0	0	0	1	1	0	0	0	1	0	10	dispensable
pan_gene_12496	pan_gene_20723	Southern_leaf_blight;Tassel_branch_number	Average_internode_length_(below_ear);Tassel_branch_number	0	1	0	0	1	1	0	1	1	0	1	0	1	0	0	0	0	1	0	0	0	0	0	0	1	0	9	dispensable
pan_gene_12496	pan_gene_22308	Southern_leaf_blight;Tassel_branch_number	Boxcox-transformed_leaf_angle;Days_to_anthesis;Days_to_silk;Tassel_branch_number	0	1	0	1	1	0	0	0	1	0	0	0	1	0	0	0	0	0	0	0	0	0	0	0	0	0	5	dispensable
pan_gene_12496	pan_gene_24924	Southern_leaf_blight;Tassel_branch_number	Nodes_per_plant;Tassel_branch_number	0	1	0	0	0	1	1	0	1	0	0	0	0	0	0	0	0	0	0	0	1	1	0	1	0	0	7	dispensable
pan_gene_12496	pan_gene_25391	Southern_leaf_blight;Tassel_branch_number	Tassel_branch_number	0	1	0	1	0	0	0	0	1	0	0	0	0	1	0	0	0	0	0	0	0	0	0	0	0	0	4	dispensable
pan_gene_12496	pan_gene_2623	Southern_leaf_blight;Tassel_branch_number	Height_per_day_(until_flowering);Plant_height;Tassel_branch_number;Tassel_length	0	1	1	0	0	0	0	0	0	0	0	1	0	0	0	0	0	0	0	0	0	1	0	0	0	0	4	dispensable
pan_gene_12496	pan_gene_26694	Southern_leaf_blight;Tassel_branch_number	Days_to_anthesis;Days_to_silk;Ear_height;Nodes_to_ear;Photoperiod_Growing-degree_days_to_silk;Plant_height;Tassel_branch_number	0	1	0	1	1	0	0	0	1	0	1	0	1	0	0	0	0	0	0	0	0	1	0	0	0	0	7	dispensable
pan_gene_12496	pan_gene_28041	Southern_leaf_blight;Tassel_branch_number	Average_internode_length_(below_ear);Tassel_branch_number;Tassel_length	0	1	1	0	0	1	0	1	1	0	0	0	0	0	0	0	0	0	0	0	0	0	0	0	0	0	5	dispensable
pan_gene_12496	pan_gene_29344	Southern_leaf_blight;Tassel_branch_number	Average_internode_length_(whole_plant);Tassel_branch_number	0	0	0	0	1	1	0	0	0	0	0	0	0	0	0	1	0	0	0	0	0	0	0	0	0	1	4	dispensable
pan_gene_12496	pan_gene_32108	Southern_leaf_blight;Tassel_branch_number	Tassel_branch_number	0	1	0	0	1	1	0	0	0	0	1	0	1	0	0	0	0	0	0	1	1	1	0	0	0	0	8	dispensable
pan_gene_12496	pan_gene_32547	Southern_leaf_blight;Tassel_branch_number	Anthesis-silking_interval;Average_internode_length_(whole_plant);Ear_row_number;Plant_height;Tassel_branch_number	0	1	1	1	1	1	1	1	1	0	0	0	1	0	0	0	0	1	0	1	1	0	1	1	0	0	14	near-core
pan_gene_12496	pan_gene_4974	Southern_leaf_blight;Tassel_branch_number	Nitrate;Tassel_branch_number	0	1	0	1	1	1	0	1	1	0	1	1	1	0	0	1	1	1	0	0	0	0	0	0	0	1	13	near-core
pan_gene_12496	pan_gene_5148	Southern_leaf_blight;Tassel_branch_number	Boxcox-transformed_leaf_angle;Cob_diameter;Tassel_branch_number	0	1	0	1	1	1	1	0	1	0	1	0	1	1	1	0	0	1	0	1	1	0	0	0	0	1	14	near-core
pan_gene_12496	pan_gene_78555	Southern_leaf_blight;Tassel_branch_number	Nodes_above_ear;Tassel_branch_number	0	1	0	0	0	0	0	0	0	0	0	0	0	0	0	0	0	0	1	0	0	0	0	0	0	0	2	dispensable
pan_gene_12496	pan_gene_8446	Southern_leaf_blight;Tassel_branch_number	Ear_height;Nodes_per_plant;Nodes_to_ear;Stalk_strength;Tassel_branch_number	0	0	0	0	0	0	0	0	0	0	0	0	0	0	0	0	0	1	0	0	1	0	0	0	0	0	2	dispensable
pan_gene_12876	pan_gene_14719	Tassel_branch_number;Tassel_length	Ear_height;Nodes_to_ear;Tassel_branch_number	0	1	1	1	1	1	1	1	1	0	1	1	1	1	1	0	0	1	0	0	1	0	1	1	1	0	18	near-core
pan_gene_12876	pan_gene_16639	Tassel_branch_number;Tassel_length	Glucose;Tassel_branch_number	0	0	0	0	1	1	0	0	1	0	0	0	0	0	0	0	0	0	0	0	0	0	0	0	1	0	4	dispensable
pan_gene_12876	pan_gene_21480	Tassel_branch_number;Tassel_length	Tassel_branch_number	0	1	0	0	1	1	0	0	1	0	0	0	0	0	0	0	0	0	0	0	0	0	0	0	0	0	4	dispensable
pan_gene_12876	pan_gene_22869	Tassel_branch_number;Tassel_length	Height_above_ear;Plant_height;Tassel_branch_number	0	1	0	1	0	0	0	0	0	0	0	0	0	0	0	0	0	0	0	0	0	0	0	0	0	0	2	dispensable
pan_gene_12876	pan_gene_24605	Tassel_branch_number;Tassel_length	100_Kernel_weight;Ear_row_number;Tassel_branch_number	0	0	0	1	0	0	0	0	0	0	0	0	0	0	0	0	0	0	0	0	0	0	0	0	0	0	1	private
pan_gene_12876	pan_gene_24886	Tassel_branch_number;Tassel_length	100_Kernel_weight;Tassel_branch_number	0	1	0	0	0	0	0	1	0	0	0	0	0	0	0	0	0	0	0	0	0	0	0	0	0	0	2	dispensable
pan_gene_12876	pan_gene_26694	Tassel_branch_number;Tassel_length	Days_to_anthesis;Days_to_silk;Ear_height;Nodes_to_ear;Photoperiod_Growing-degree_days_to_silk;Plant_height;Tassel_branch_number	0	1	0	1	1	1	0	0	1	1	0	1	0	1	1	1	1	1	0	0	0	1	0	0	1	1	15	near-core
pan_gene_12876	pan_gene_27110	Tassel_branch_number;Tassel_length	Leaf_length;Tassel_branch_number;Tassel_length	0	1	0	0	0	0	0	0	0	0	0	0	0	0	0	0	0	0	0	0	0	0	0	0	0	0	1	private
pan_gene_12876	pan_gene_27757	Tassel_branch_number;Tassel_length	Glutamate;Photoperiod_Growing-degree_days_to_silk;Photoperiod_growing-degree_days_to_anthesis;Southern_leaf_blight;Tassel_branch_number	0	1	0	0	0	0	1	0	1	0	1	0	0	0	0	0	1	1	0	0	1	1	1	0	0	0	9	dispensable
pan_gene_12876	pan_gene_28041	Tassel_branch_number;Tassel_length	Average_internode_length_(below_ear);Tassel_branch_number;Tassel_length	0	1	0	1	1	1	0	0	1	0	1	0	0	1	0	0	0	0	0	0	1	0	0	1	0	1	10	dispensable
pan_gene_12876	pan_gene_30517	Tassel_branch_number;Tassel_length	Southern_leaf_blight;Tassel_branch_number	0	1	0	0	0	1	1	0	1	1	1	0	0	0	1	0	1	0	0	0	0	0	0	1	0	0	9	dispensable
pan_gene_12876	pan_gene_5077	Tassel_branch_number;Tassel_length	Tassel_branch_number	0	1	0	0	0	0	1	0	0	0	0	0	0	1	0	0	0	0	0	0	0	0	0	0	0	0	3	dispensable
pan_gene_12887	pan_gene_14914	Leaf_length;Tassel_branch_number	Tassel_branch_number	0	1	1	0	1	1	1	1	1	1	1	1	1	1	1	1	1	1	1	1	1	0	0	1	1	1	22	core
pan_gene_12887	pan_gene_28013	Leaf_length;Tassel_branch_number	Tassel_branch_number;Tassel_length	0	1	0	1	0	1	0	0	1	0	0	1	0	0	0	1	1	1	0	1	0	1	1	0	0	1	12	near-core
pan_gene_12887	pan_gene_5126	Leaf_length;Tassel_branch_number	Fructose;Glucose;PCA_of_metabolites:_PC2;Tassel_branch_number	0	1	0	0	0	0	0	0	0	0	0	1	0	0	0	0	0	0	0	0	0	0	1	0	0	0	3	dispensable
pan_gene_1305	pan_gene_29742	Average_internode_length_(whole_plant);Tassel_branch_number;Tassel_length	Protein;Tassel_branch_number	0	1	1	0	0	0	0	0	0	0	0	0	0	0	0	0	0	0	0	0	1	0	0	1	0	0	4	dispensable
pan_gene_1305	pan_gene_5377	Average_internode_length_(whole_plant);Tassel_branch_number;Tassel_length	Tassel_branch_number	0	1	1	0	0	0	0	0	0	0	1	0	1	0	0	0	0	0	0	0	1	0	0	0	0	0	5	dispensable
pan_gene_13108	pan_gene_13268	Tassel_branch_number	Tassel_branch_number	0	1	1	1	1	0	0	1	1	0	0	0	1	1	0	1	0	1	0	0	0	0	0	0	0	0	10	dispensable
pan_gene_13108	pan_gene_19077	Tassel_branch_number	Height_per_day_(until_flowering);Northern_Leaf_Blight;Plant_height;Tassel_branch_number	0	1	0	0	0	0	0	0	0	0	0	0	0	0	0	1	0	1	0	0	0	0	0	0	0	0	3	dispensable
pan_gene_13108	pan_gene_22308	Tassel_branch_number	Boxcox-transformed_leaf_angle;Days_to_anthesis;Days_to_silk;Tassel_branch_number	0	1	0	0	0	0	0	0	0	0	0	0	1	0	0	0	0	0	0	0	0	0	0	0	0	0	2	dispensable
pan_gene_13108	pan_gene_24604	Tassel_branch_number	Ear_row_number;Tassel_branch_number	0	1	0	0	0	0	0	0	0	0	0	0	0	0	0	0	0	0	0	0	0	0	0	0	0	0	1	private
pan_gene_13108	pan_gene_25391	Tassel_branch_number	Tassel_branch_number	0	1	0	0	1	0	0	0	0	0	0	0	1	0	0	0	0	0	0	0	0	0	0	0	0	0	3	dispensable
pan_gene_13108	pan_gene_25411	Tassel_branch_number	Ear_row_number;Tassel_branch_number	0	1	0	0	0	0	0	0	0	0	0	0	1	0	0	0	0	0	0	0	0	0	0	0	0	0	2	dispensable
pan_gene_13108	pan_gene_28614	Tassel_branch_number	Tassel_branch_number	0	1	0	0	0	0	0	0	0	0	0	0	0	0	0	0	0	0	0	0	0	0	0	0	0	0	1	private
pan_gene_13108	pan_gene_30274	Tassel_branch_number	Tassel_branch_number	0	1	0	0	1	0	0	0	0	0	0	0	0	0	0	0	0	1	0	0	0	1	0	0	0	0	4	dispensable
pan_gene_13108	pan_gene_32498	Tassel_branch_number	Tassel_branch_number	0	0	1	1	0	0	0	0	0	0	0	0	0	1	0	1	0	1	0	0	0	0	0	0	0	0	5	dispensable
pan_gene_13108	pan_gene_5433	Tassel_branch_number	Days_to_anthesis;Days_to_silk;Tassel_branch_number	0	1	1	0	0	0	0	0	0	0	0	0	0	0	0	0	0	0	0	0	0	0	0	0	0	0	2	dispensable
pan_gene_13108	pan_gene_5760	Tassel_branch_number	Tassel_branch_number	0	1	0	1	1	0	0	0	0	0	0	0	0	0	0	0	0	0	0	0	1	0	0	0	0	0	4	dispensable
pan_gene_13108	pan_gene_7982	Tassel_branch_number	Average_internode_length_(whole_plant);Days_to_silk;Tassel_branch_number	0	1	1	1	1	1	1	1	1	0	0	0	1	1	0	1	1	1	0	1	0	0	1	1	0	0	16	near-core
pan_gene_13166	pan_gene_9615	Tassel_branch_number	Tassel_branch_number	0	0	0	0	0	0	0	0	0	1	0	0	0	0	0	0	1	0	0	0	0	0	0	0	0	0	2	dispensable
pan_gene_13268	pan_gene_14562	Tassel_branch_number	Cob_diameter;Tassel_branch_number	0	1	0	0	1	0	0	0	0	1	0	1	0	0	0	0	0	1	0	0	0	0	0	0	0	0	5	dispensable
pan_gene_13268	pan_gene_24024	Tassel_branch_number	Leaf_length;Tassel_branch_number	0	1	0	1	0	0	0	0	0	0	0	0	0	0	0	1	0	0	0	0	0	0	0	0	0	0	3	dispensable
pan_gene_13268	pan_gene_24604	Tassel_branch_number	Ear_row_number;Tassel_branch_number	0	1	0	0	0	0	0	0	0	0	0	1	0	0	0	0	0	0	0	0	0	0	0	0	0	0	2	dispensable
pan_gene_13268	pan_gene_24795	Tassel_branch_number	Tassel_branch_number	0	1	0	1	0	0	0	0	0	0	0	0	0	0	0	0	0	0	0	0	0	0	0	0	0	0	2	dispensable
pan_gene_13268	pan_gene_24832	Tassel_branch_number	Leaf_length;Tassel_branch_number	0	1	0	0	0	0	0	0	0	0	0	0	0	1	0	0	0	0	0	0	0	0	0	0	0	0	2	dispensable
pan_gene_13268	pan_gene_25411	Tassel_branch_number	Ear_row_number;Tassel_branch_number	0	1	0	1	0	1	1	1	0	0	1	1	1	0	0	1	1	0	1	0	1	0	1	0	0	0	13	near-core
pan_gene_13268	pan_gene_27696	Tassel_branch_number	Average_internode_length_(below_ear);Stalk_strength;Tassel_branch_number	0	1	0	1	0	0	0	0	0	1	0	0	0	0	0	1	0	0	0	0	0	0	0	0	0	0	4	dispensable
pan_gene_13268	pan_gene_30274	Tassel_branch_number	Tassel_branch_number	0	1	0	1	1	1	0	0	0	1	0	0	0	1	0	0	0	0	0	0	0	0	0	0	0	0	6	dispensable
pan_gene_13268	pan_gene_31618	Tassel_branch_number	Boxcox-transformed_leaf_angle;Tassel_branch_number	0	1	0	0	0	0	0	0	0	0	0	1	0	0	0	0	1	0	0	0	1	0	1	0	0	0	5	dispensable
pan_gene_13268	pan_gene_321	Tassel_branch_number	Nodes_above_ear;Tassel_branch_number	0	1	0	1	0	0	0	0	0	0	0	0	0	0	0	0	0	0	0	0	0	0	0	0	0	0	2	dispensable
pan_gene_13268	pan_gene_5760	Tassel_branch_number	Tassel_branch_number	0	1	0	1	0	0	0	0	0	0	0	1	0	1	0	1	0	0	0	0	0	0	0	0	0	0	5	dispensable
pan_gene_13268	pan_gene_7303	Tassel_branch_number	Tassel_branch_number	0	1	0	1	0	0	0	1	0	1	0	1	1	1	0	1	0	0	0	0	0	0	0	0	0	1	9	dispensable
pan_gene_14087	pan_gene_32709	Tassel_branch_number	Average_internode_length_(below_ear);Tassel_branch_number;Total_amino_acids	0	1	0	0	1	0	0	0	0	0	0	1	0	0	0	1	1	1	0	0	0	1	1	1	0	0	9	dispensable
pan_gene_14230	pan_gene_22431	Average_internode_length_(whole_plant);Photoperiod_growing-degree_days_to_anthesis;Tassel_branch_number	Days_to_anthesis;Days_to_silk;Tassel_branch_number	0	1	1	0	0	0	0	0	0	0	0	0	0	0	0	0	0	0	0	0	0	0	1	1	0	0	4	dispensable
pan_gene_14230	pan_gene_23689	Average_internode_length_(whole_plant);Photoperiod_growing-degree_days_to_anthesis;Tassel_branch_number	Leaf_width;Tassel_branch_number	0	1	1	0	0	0	0	0	0	0	0	0	1	0	0	0	0	0	0	0	0	0	0	0	0	0	3	dispensable
pan_gene_14230	pan_gene_24941	Average_internode_length_(whole_plant);Photoperiod_growing-degree_days_to_anthesis;Tassel_branch_number	Stalk_strength;Tassel_branch_number	0	1	0	1	0	0	0	0	0	0	0	0	0	0	0	0	0	0	0	0	0	0	0	0	0	0	2	dispensable
pan_gene_14230	pan_gene_32494	Average_internode_length_(whole_plant);Photoperiod_growing-degree_days_to_anthesis;Tassel_branch_number	Ear_row_number;Nodes_to_ear;Tassel_branch_number	0	1	0	0	0	0	0	0	0	0	0	0	0	0	0	0	0	0	0	0	0	0	0	0	0	0	1	private
pan_gene_14230	pan_gene_32547	Average_internode_length_(whole_plant);Photoperiod_growing-degree_days_to_anthesis;Tassel_branch_number	Anthesis-silking_interval;Average_internode_length_(whole_plant);Ear_row_number;Plant_height;Tassel_branch_number	0	1	0	0	0	0	0	0	0	0	0	0	0	0	0	0	0	0	0	0	0	0	0	0	0	0	1	private
pan_gene_14230	pan_gene_8770	Average_internode_length_(whole_plant);Photoperiod_growing-degree_days_to_anthesis;Tassel_branch_number	Days_to_anthesis;Tassel_branch_number	0	1	0	0	0	0	0	0	0	0	0	0	0	0	0	0	0	0	0	0	0	0	0	0	0	0	1	private
pan_gene_14230	pan_gene_8815	Average_internode_length_(whole_plant);Photoperiod_growing-degree_days_to_anthesis;Tassel_branch_number	Days_to_anthesis;Photoperiod_Growing-degree_days_to_silk;Photoperiod_growing-degree_days_to_anthesis;Tassel_branch_number	0	1	0	0	0	0	0	0	0	0	0	0	0	0	0	0	0	0	0	0	0	0	0	0	0	0	1	private
pan_gene_14230	pan_gene_8936	Average_internode_length_(whole_plant);Photoperiod_growing-degree_days_to_anthesis;Tassel_branch_number	Leaf_length;Tassel_branch_number	0	1	1	0	0	0	0	0	0	0	0	0	0	0	0	0	0	0	0	0	0	0	0	0	0	0	2	dispensable
pan_gene_1426	pan_gene_19234	Cob_diameter;Protein;Tassel_branch_number	Tassel_branch_number	0	1	0	1	0	0	0	0	0	0	0	0	0	0	0	0	0	0	0	0	0	0	0	0	0	0	2	dispensable
pan_gene_1426	pan_gene_19684	Cob_diameter;Protein;Tassel_branch_number	Tassel_branch_number	0	1	0	1	0	0	0	0	0	0	0	0	0	0	0	0	0	0	0	0	1	0	0	0	0	0	3	dispensable
pan_gene_1426	pan_gene_19757	Cob_diameter;Protein;Tassel_branch_number	Glutamate;Tassel_branch_number	0	0	0	0	0	0	0	0	0	0	0	0	0	0	0	0	0	0	0	0	0	0	1	0	0	0	1	private
pan_gene_1426	pan_gene_20898	Cob_diameter;Protein;Tassel_branch_number	Tassel_branch_number	0	1	0	1	1	1	1	1	1	0	0	0	0	1	0	0	0	0	0	1	0	1	0	1	0	0	11	near-core
pan_gene_1426	pan_gene_24941	Cob_diameter;Protein;Tassel_branch_number	Stalk_strength;Tassel_branch_number	0	1	0	1	0	0	0	1	1	0	0	0	0	0	0	0	0	0	0	0	0	1	0	0	0	0	5	dispensable
pan_gene_1426	pan_gene_27657	Cob_diameter;Protein;Tassel_branch_number	Nodes_per_plant;Ratio_of_ear_height_to_total_height;Tassel_branch_number	0	1	0	1	0	1	1	1	0	0	1	1	1	1	1	1	0	1	1	1	1	1	1	1	0	1	19	near-core
pan_gene_1426	pan_gene_30482	Cob_diameter;Protein;Tassel_branch_number	Tassel_branch_number	0	1	0	0	0	1	0	0	0	1	0	0	0	0	1	0	0	0	0	0	0	1	1	0	0	0	6	dispensable
pan_gene_1426	pan_gene_31503	Cob_diameter;Protein;Tassel_branch_number	Tassel_branch_number	0	1	0	0	0	1	1	0	1	1	1	1	0	0	0	0	1	0	0	1	0	1	1	1	0	0	12	near-core
pan_gene_1426	pan_gene_32494	Cob_diameter;Protein;Tassel_branch_number	Ear_row_number;Nodes_to_ear;Tassel_branch_number	0	1	1	0	0	0	0	0	0	0	1	0	0	0	0	1	0	0	0	0	0	0	0	0	0	0	4	dispensable
pan_gene_1426	pan_gene_32547	Cob_diameter;Protein;Tassel_branch_number	Anthesis-silking_interval;Average_internode_length_(whole_plant);Ear_row_number;Plant_height;Tassel_branch_number	0	1	0	1	1	1	1	0	1	1	1	0	1	0	0	0	0	1	0	0	1	0	1	1	0	0	13	near-core
pan_gene_1426	pan_gene_4941	Cob_diameter;Protein;Tassel_branch_number	Tassel_branch_number	0	1	0	0	0	0	0	0	0	0	0	0	0	0	0	0	0	0	0	0	0	0	0	0	0	0	1	private
pan_gene_1426	pan_gene_5838	Cob_diameter;Protein;Tassel_branch_number	100_Kernel_weight;Cob_diameter;Ear_height;Sucrose;Tassel_branch_number	0	0	0	1	1	1	1	0	0	1	0	0	0	0	0	0	0	0	0	0	0	0	0	0	0	0	5	dispensable
pan_gene_1426	pan_gene_8936	Cob_diameter;Protein;Tassel_branch_number	Leaf_length;Tassel_branch_number	0	1	0	0	0	1	1	0	0	0	0	0	1	0	0	0	0	0	0	0	0	1	1	0	0	0	6	dispensable
pan_gene_14429	pan_gene_18687	Tassel_branch_number	Tassel_branch_number	0	1	0	0	0	0	0	0	0	0	0	0	0	0	0	0	0	0	0	0	0	0	0	0	0	0	1	private
pan_gene_14429	pan_gene_77487	Tassel_branch_number	PCA_of_metabolites:_PC2;Tassel_branch_number	0	1	0	0	0	0	1	0	0	0	0	0	0	0	0	0	0	0	0	0	0	1	1	0	0	1	5	dispensable
pan_gene_14559	pan_gene_22308	Cob_diameter;Tassel_branch_number	Boxcox-transformed_leaf_angle;Days_to_anthesis;Days_to_silk;Tassel_branch_number	0	1	1	1	0	0	0	0	0	0	0	0	1	0	0	1	0	1	1	0	0	0	0	0	0	0	7	dispensable
pan_gene_14559	pan_gene_24604	Cob_diameter;Tassel_branch_number	Ear_row_number;Tassel_branch_number	0	1	0	0	0	0	0	0	0	0	0	0	0	0	0	0	0	0	0	0	0	0	0	0	0	0	1	private
pan_gene_14559	pan_gene_25391	Cob_diameter;Tassel_branch_number	Tassel_branch_number	0	1	1	1	1	0	0	0	0	0	1	0	0	0	0	1	0	0	1	0	1	0	0	0	0	0	8	dispensable
pan_gene_14559	pan_gene_28614	Cob_diameter;Tassel_branch_number	Tassel_branch_number	0	1	0	1	0	0	0	0	0	0	0	0	0	0	0	0	0	0	0	0	0	0	0	0	0	0	2	dispensable
pan_gene_14559	pan_gene_32650	Cob_diameter;Tassel_branch_number	Glucose;Tassel_branch_number	0	0	0	0	0	0	0	0	0	1	0	0	0	0	0	0	0	0	0	0	0	0	0	0	0	0	1	private
pan_gene_14559	pan_gene_5856	Cob_diameter;Tassel_branch_number	Tassel_branch_number	0	1	0	0	0	0	0	0	0	0	0	0	0	0	0	0	0	0	0	0	0	0	0	0	0	0	1	private
pan_gene_14559	pan_gene_64250	Cob_diameter;Tassel_branch_number	Tassel_branch_number	0	1	0	1	1	0	0	0	1	1	1	1	1	0	0	1	0	1	0	0	0	0	0	0	0	0	10	dispensable
pan_gene_14562	pan_gene_18650	Cob_diameter;Tassel_branch_number	Ear_row_number;Tassel_branch_number	0	1	0	0	0	0	0	0	0	0	0	0	0	0	0	0	0	0	0	0	0	0	0	0	0	0	1	private
pan_gene_14562	pan_gene_19077	Cob_diameter;Tassel_branch_number	Height_per_day_(until_flowering);Northern_Leaf_Blight;Plant_height;Tassel_branch_number	0	1	0	0	0	0	0	0	0	0	0	0	0	0	0	0	0	0	0	0	0	0	0	0	0	0	1	private
pan_gene_14562	pan_gene_22308	Cob_diameter;Tassel_branch_number	Boxcox-transformed_leaf_angle;Days_to_anthesis;Days_to_silk;Tassel_branch_number	0	1	0	0	0	0	0	0	0	0	0	0	0	0	0	0	0	0	0	0	0	0	0	0	0	0	1	private
pan_gene_14562	pan_gene_24024	Cob_diameter;Tassel_branch_number	Leaf_length;Tassel_branch_number	0	1	0	0	0	0	0	0	0	0	0	0	0	0	0	0	0	0	0	0	0	0	0	0	0	0	1	private
pan_gene_14562	pan_gene_24604	Cob_diameter;Tassel_branch_number	Ear_row_number;Tassel_branch_number	0	1	0	0	0	0	1	0	0	1	0	1	0	0	0	0	0	0	0	0	0	0	0	0	1	0	5	dispensable
pan_gene_14562	pan_gene_24832	Cob_diameter;Tassel_branch_number	Leaf_length;Tassel_branch_number	0	1	1	0	0	0	0	0	0	0	0	0	0	0	0	0	0	0	0	0	0	0	0	0	0	0	2	dispensable
pan_gene_14562	pan_gene_25099	Cob_diameter;Tassel_branch_number	Southern_leaf_blight;Tassel_branch_number	0	1	0	0	0	0	0	0	0	0	0	0	0	0	0	0	0	0	0	0	0	0	0	0	0	0	1	private
pan_gene_14562	pan_gene_25391	Cob_diameter;Tassel_branch_number	Tassel_branch_number	0	1	1	0	0	1	1	1	1	1	1	0	1	0	0	0	1	0	0	1	1	1	1	0	1	1	16	near-core
pan_gene_14562	pan_gene_25411	Cob_diameter;Tassel_branch_number	Ear_row_number;Tassel_branch_number	0	1	0	0	0	0	0	0	0	0	0	0	0	0	0	0	0	0	0	0	0	0	0	0	0	0	1	private
pan_gene_14562	pan_gene_27730	Cob_diameter;Tassel_branch_number	Days_to_anthesis;Tassel_branch_number	0	1	0	0	0	1	1	0	1	1	1	1	0	0	0	1	1	0	0	0	0	0	1	0	0	1	11	near-core
pan_gene_14562	pan_gene_27983	Cob_diameter;Tassel_branch_number	Tassel_branch_number	0	1	1	1	0	0	0	0	0	0	0	0	0	0	0	0	0	0	0	0	0	0	0	0	1	0	4	dispensable
pan_gene_14562	pan_gene_28614	Cob_diameter;Tassel_branch_number	Tassel_branch_number	0	1	0	0	0	0	0	0	0	1	0	0	0	0	0	0	0	0	0	0	0	0	0	0	0	0	2	dispensable
pan_gene_14562	pan_gene_32650	Cob_diameter;Tassel_branch_number	Glucose;Tassel_branch_number	0	0	0	0	0	0	0	0	0	1	0	0	0	0	0	0	0	0	0	0	0	0	0	0	0	0	1	private
pan_gene_14562	pan_gene_4075	Cob_diameter;Tassel_branch_number	Ear_row_number;Tassel_branch_number	0	0	0	0	0	0	1	0	0	0	0	0	0	1	0	0	0	0	0	0	0	0	0	0	0	0	2	dispensable
pan_gene_14562	pan_gene_5760	Cob_diameter;Tassel_branch_number	Tassel_branch_number	0	1	1	0	1	1	1	0	1	1	0	1	1	0	0	0	0	0	0	1	1	1	0	0	1	1	14	near-core
pan_gene_14562	pan_gene_5856	Cob_diameter;Tassel_branch_number	Tassel_branch_number	0	1	0	0	0	0	0	0	0	1	1	1	0	0	0	0	1	0	0	0	0	0	0	0	0	0	5	dispensable
pan_gene_14562	pan_gene_7303	Cob_diameter;Tassel_branch_number	Tassel_branch_number	0	1	0	0	0	1	1	0	0	1	0	1	0	0	0	0	0	0	0	0	0	0	0	1	0	0	6	dispensable
pan_gene_14562	pan_gene_7982	Cob_diameter;Tassel_branch_number	Average_internode_length_(whole_plant);Days_to_silk;Tassel_branch_number	0	1	1	0	0	0	1	1	0	1	1	1	0	0	0	0	0	0	0	0	0	0	1	0	0	0	8	dispensable
pan_gene_14634	pan_gene_22203	Anthesis-silking_interval;Chlorophyll_A;Tassel_branch_number	Malate;Northern_Leaf_Blight;Protein;Tassel_branch_number	0	1	1	1	1	0	0	0	0	1	1	0	0	0	0	1	0	0	0	1	0	0	0	0	0	0	8	dispensable
pan_gene_14634	pan_gene_6067	Anthesis-silking_interval;Chlorophyll_A;Tassel_branch_number	Tassel_branch_number	0	1	1	1	1	0	0	0	0	0	1	0	1	0	0	0	0	0	0	1	0	0	0	0	0	0	7	dispensable
pan_gene_14635	pan_gene_32526	Chlorophyll_A;Tassel_branch_number	Height_per_day_(until_flowering);Nodes_to_ear;Plant_height;Tassel_branch_number	0	1	0	0	0	0	0	0	0	0	0	0	0	0	0	0	0	0	0	0	0	0	0	0	0	0	1	private
pan_gene_14636	pan_gene_23697	Tassel_branch_number	Tassel_branch_number	0	1	1	0	0	0	1	0	1	0	0	0	1	1	0	0	0	0	0	0	1	0	1	0	0	0	8	dispensable
pan_gene_14652	pan_gene_27750	Tassel_branch_number	Southern_leaf_blight;Tassel_branch_number	0	0	0	0	1	0	0	0	0	0	0	0	0	0	0	0	0	0	0	0	0	0	0	0	0	0	1	private
pan_gene_14700	pan_gene_956	Tassel_branch_number	Tassel_branch_number	0	1	0	0	0	0	0	0	0	0	0	0	0	0	0	0	0	0	0	0	0	0	0	0	0	0	1	private
pan_gene_14719	pan_gene_19226	Ear_height;Nodes_to_ear;Tassel_branch_number	Average_internode_length_(above_ear);Tassel_branch_number	0	1	0	0	0	1	0	0	1	0	0	0	1	0	0	0	0	0	0	0	1	0	0	0	0	0	5	dispensable
pan_gene_14719	pan_gene_21480	Ear_height;Nodes_to_ear;Tassel_branch_number	Tassel_branch_number	0	1	0	1	1	1	0	0	0	0	0	0	0	0	0	0	0	1	0	0	0	0	1	0	0	0	6	dispensable
pan_gene_14719	pan_gene_27757	Ear_height;Nodes_to_ear;Tassel_branch_number	Glutamate;Photoperiod_Growing-degree_days_to_silk;Photoperiod_growing-degree_days_to_anthesis;Southern_leaf_blight;Tassel_branch_number	0	1	0	0	0	0	1	0	1	0	1	1	0	1	1	0	0	1	1	0	1	0	0	0	1	0	11	near-core
pan_gene_14719	pan_gene_28008	Ear_height;Nodes_to_ear;Tassel_branch_number	Tassel_branch_number	0	1	0	1	0	1	1	1	1	1	1	0	1	1	0	0	0	1	0	0	1	0	1	0	1	0	14	near-core
pan_gene_14719	pan_gene_28041	Ear_height;Nodes_to_ear;Tassel_branch_number	Average_internode_length_(below_ear);Tassel_branch_number;Tassel_length	0	1	1	1	1	1	0	0	1	0	1	0	1	1	0	0	0	0	0	0	1	0	0	0	1	0	11	near-core
pan_gene_14719	pan_gene_29344	Ear_height;Nodes_to_ear;Tassel_branch_number	Average_internode_length_(whole_plant);Tassel_branch_number	0	0	0	0	1	1	0	0	0	0	0	0	0	0	0	0	0	0	0	0	0	0	0	0	0	0	2	dispensable
pan_gene_14719	pan_gene_30482	Ear_height;Nodes_to_ear;Tassel_branch_number	Tassel_branch_number	0	1	0	1	0	1	0	0	1	0	1	0	0	1	0	0	0	1	0	0	1	0	1	0	0	0	9	dispensable
pan_gene_14719	pan_gene_31466	Ear_height;Nodes_to_ear;Tassel_branch_number	Tassel_branch_number	0	1	1	1	1	1	0	0	0	1	1	0	0	1	0	0	0	1	0	0	1	0	1	0	0	0	11	near-core
pan_gene_14719	pan_gene_31503	Ear_height;Nodes_to_ear;Tassel_branch_number	Tassel_branch_number	0	1	1	0	1	1	0	0	1	0	1	0	1	1	0	0	0	1	0	0	1	0	1	0	0	0	11	near-core
pan_gene_14719	pan_gene_32108	Ear_height;Nodes_to_ear;Tassel_branch_number	Tassel_branch_number	0	1	0	1	1	1	0	0	0	0	1	0	0	1	0	0	1	1	0	0	0	0	1	0	0	0	9	dispensable
pan_gene_14719	pan_gene_32547	Ear_height;Nodes_to_ear;Tassel_branch_number	Anthesis-silking_interval;Average_internode_length_(whole_plant);Ear_row_number;Plant_height;Tassel_branch_number	0	1	1	1	0	1	0	0	1	1	1	0	0	1	0	0	0	1	1	0	1	0	1	0	1	0	13	near-core
pan_gene_14719	pan_gene_4974	Ear_height;Nodes_to_ear;Tassel_branch_number	Nitrate;Tassel_branch_number	0	1	1	1	0	1	1	1	1	1	0	1	1	0	0	0	0	1	0	0	0	0	0	0	1	0	12	near-core
pan_gene_14719	pan_gene_8446	Ear_height;Nodes_to_ear;Tassel_branch_number	Ear_height;Nodes_per_plant;Nodes_to_ear;Stalk_strength;Tassel_branch_number	0	0	0	0	0	0	0	0	0	0	0	0	0	0	0	0	0	1	0	0	1	0	0	0	0	0	2	dispensable
pan_gene_14719	pan_gene_8936	Ear_height;Nodes_to_ear;Tassel_branch_number	Leaf_length;Tassel_branch_number	0	1	0	1	0	0	0	0	0	0	0	0	0	0	0	0	0	0	0	0	0	0	1	0	0	0	3	dispensable
pan_gene_14741	pan_gene_8881	Leaf_length;Tassel_branch_number	Average_internode_length_(above_ear);Nitrate;Tassel_branch_number	0	0	0	0	0	0	0	0	0	0	0	0	0	0	0	0	1	0	0	0	0	0	0	0	0	0	1	private
pan_gene_14742	pan_gene_16493	Leaf_length;Tassel_branch_number	Leaf_width;Tassel_branch_number	0	0	0	0	0	0	0	0	0	0	0	0	0	1	0	0	0	0	0	0	0	0	0	0	0	0	1	private
pan_gene_14914	pan_gene_24538	Tassel_branch_number	Leaf_length;Leaf_width;Stalk_strength;Tassel_branch_number	0	1	1	0	1	0	1	0	0	1	1	1	0	0	1	1	0	0	1	1	0	1	1	0	1	1	15	near-core
pan_gene_14914	pan_gene_24703	Tassel_branch_number	Tassel_branch_number	0	0	0	0	0	0	0	0	1	0	0	0	0	0	0	0	0	0	0	0	0	0	0	0	0	0	1	private
pan_gene_14914	pan_gene_29908	Tassel_branch_number	Tassel_branch_number	0	1	1	1	1	1	1	1	1	1	1	1	1	1	1	1	1	1	0	1	1	0	0	1	1	1	22	core
pan_gene_14914	pan_gene_32531	Tassel_branch_number	100_Kernel_weight;Ratio_of_ear_height_to_total_height;Tassel_branch_number	0	0	1	1	0	1	0	1	1	0	1	1	1	0	1	1	1	1	1	1	0	0	0	1	1	1	17	near-core
pan_gene_14914	pan_gene_4077	Tassel_branch_number	Ratio_of_ear_height_to_total_height;Tassel_branch_number	0	1	0	1	1	0	1	1	1	1	0	1	1	1	0	1	1	1	1	1	1	0	1	1	0	1	19	near-core
pan_gene_15082	pan_gene_22257	Tassel_branch_number	Anthesis-silking_interval;Average_internode_length_(whole_plant);Tassel_branch_number	0	0	0	1	0	0	0	0	0	0	0	0	0	0	0	0	0	0	0	0	1	0	0	0	0	0	2	dispensable
pan_gene_15691	pan_gene_27732	Cob_diameter;Nodes_above_ear;Tassel_branch_number	Tassel_branch_number	0	1	0	0	0	0	0	0	0	0	0	0	0	0	0	0	0	0	0	0	0	0	0	0	0	0	1	private
pan_gene_15986	pan_gene_18653	Tassel_branch_number	Tassel_branch_number	0	0	0	1	0	0	0	0	0	0	1	0	0	0	0	0	0	0	0	0	1	0	0	0	0	0	3	dispensable
pan_gene_15986	pan_gene_19226	Tassel_branch_number	Average_internode_length_(above_ear);Tassel_branch_number	0	1	0	0	0	0	0	0	0	0	0	1	0	1	1	1	0	0	0	0	1	0	0	0	1	0	7	dispensable
pan_gene_15986	pan_gene_20574	Tassel_branch_number	Height_above_ear;Southern_leaf_blight;Tassel_branch_number	0	1	0	1	0	0	0	0	0	0	0	1	0	0	0	0	0	0	0	0	0	0	0	0	1	0	4	dispensable
pan_gene_15986	pan_gene_20723	Tassel_branch_number	Average_internode_length_(below_ear);Tassel_branch_number	0	1	0	1	0	0	0	0	0	0	1	0	0	0	0	0	0	0	0	0	0	0	0	0	0	0	3	dispensable
pan_gene_15986	pan_gene_21480	Tassel_branch_number	Tassel_branch_number	0	1	0	1	0	0	1	0	0	0	1	0	0	0	0	0	0	1	0	0	0	0	0	0	1	0	6	dispensable
pan_gene_15986	pan_gene_2557	Tassel_branch_number	Height_above_ear;Nodes_per_plant;Tassel_branch_number	0	1	0	1	0	0	1	0	0	0	1	0	0	1	0	0	0	0	0	0	1	0	0	0	1	0	7	dispensable
pan_gene_15986	pan_gene_2623	Tassel_branch_number	Height_per_day_(until_flowering);Plant_height;Tassel_branch_number;Tassel_length	0	1	0	1	0	0	0	0	0	0	0	0	0	0	0	0	0	0	0	0	0	0	0	0	0	0	2	dispensable
pan_gene_15986	pan_gene_28041	Tassel_branch_number	Average_internode_length_(below_ear);Tassel_branch_number;Tassel_length	0	1	0	1	0	0	0	0	0	0	1	0	0	0	0	0	0	0	0	0	0	0	0	0	0	0	3	dispensable
pan_gene_15986	pan_gene_30841	Tassel_branch_number	Average_internode_length_(whole_plant);Days_to_silk;Ear_row_number;Tassel_branch_number	0	1	0	1	0	0	0	0	0	0	1	0	0	0	0	0	0	1	0	0	0	0	0	0	1	0	5	dispensable
pan_gene_15986	pan_gene_32108	Tassel_branch_number	Tassel_branch_number	0	1	0	1	0	0	0	0	0	0	1	0	0	0	0	0	0	0	0	0	1	0	0	0	0	0	4	dispensable
pan_gene_15986	pan_gene_32547	Tassel_branch_number	Anthesis-silking_interval;Average_internode_length_(whole_plant);Ear_row_number;Plant_height;Tassel_branch_number	0	1	0	1	0	0	0	0	0	0	1	1	0	0	0	0	0	0	0	0	1	0	0	0	1	0	6	dispensable
pan_gene_15986	pan_gene_4974	Tassel_branch_number	Nitrate;Tassel_branch_number	0	1	0	1	0	0	0	0	0	0	0	1	0	1	0	0	0	0	0	0	0	0	0	0	1	0	5	dispensable
pan_gene_15986	pan_gene_5148	Tassel_branch_number	Boxcox-transformed_leaf_angle;Cob_diameter;Tassel_branch_number	0	1	0	0	0	0	0	0	0	0	1	0	0	1	0	0	0	0	0	0	0	0	0	0	0	0	3	dispensable
pan_gene_15986	pan_gene_78555	Tassel_branch_number	Nodes_above_ear;Tassel_branch_number	0	1	0	0	0	0	0	0	0	0	0	0	0	0	0	0	0	0	0	0	0	0	0	0	0	0	1	private
pan_gene_15986	pan_gene_8815	Tassel_branch_number	Days_to_anthesis;Photoperiod_Growing-degree_days_to_silk;Photoperiod_growing-degree_days_to_anthesis;Tassel_branch_number	0	1	0	0	0	0	0	0	0	0	0	0	0	0	0	1	0	0	0	0	1	0	0	0	0	0	3	dispensable
pan_gene_16015	pan_gene_16753	Days_to_anthesis;Glucose;Tassel_branch_number	Tassel_branch_number	0	1	0	1	1	1	0	1	0	0	1	0	0	0	0	0	0	0	1	0	0	1	0	0	0	0	8	dispensable
pan_gene_16015	pan_gene_20723	Days_to_anthesis;Glucose;Tassel_branch_number	Average_internode_length_(below_ear);Tassel_branch_number	0	1	1	1	1	1	1	0	0	0	1	0	0	1	0	1	0	0	0	0	0	1	1	0	0	0	11	near-core
pan_gene_16015	pan_gene_24540	Days_to_anthesis;Glucose;Tassel_branch_number	Average_internode_length_(whole_plant);Tassel_branch_number	0	1	1	1	0	1	1	0	0	0	1	0	0	0	0	0	0	0	0	0	0	1	0	0	0	0	7	dispensable
pan_gene_16015	pan_gene_27657	Days_to_anthesis;Glucose;Tassel_branch_number	Nodes_per_plant;Ratio_of_ear_height_to_total_height;Tassel_branch_number	0	1	0	0	0	1	0	0	0	0	0	0	0	0	0	0	0	0	0	0	0	0	0	0	0	0	2	dispensable
pan_gene_16015	pan_gene_30841	Days_to_anthesis;Glucose;Tassel_branch_number	Average_internode_length_(whole_plant);Days_to_silk;Ear_row_number;Tassel_branch_number	0	1	0	1	0	0	0	0	0	0	0	0	0	0	0	0	0	0	0	0	0	0	0	0	0	0	2	dispensable
pan_gene_16015	pan_gene_30972	Days_to_anthesis;Glucose;Tassel_branch_number	Fructose;Nodes_per_plant;Tassel_branch_number;Total_amino_acids	0	0	0	0	0	0	0	0	0	0	0	0	0	0	0	1	0	0	0	0	0	0	0	0	0	0	1	private
pan_gene_16015	pan_gene_99427	Days_to_anthesis;Glucose;Tassel_branch_number	Tassel_branch_number	0	1	0	1	0	0	0	0	1	0	0	0	0	0	0	0	0	0	0	0	0	0	0	0	0	0	3	dispensable
pan_gene_16314	pan_gene_18653	Tassel_branch_number	Tassel_branch_number	0	0	0	1	0	0	0	0	0	0	0	0	0	0	1	0	0	0	0	0	0	0	0	0	0	0	2	dispensable
pan_gene_16314	pan_gene_21683	Tassel_branch_number	Tassel_branch_number	0	0	0	0	0	0	0	0	0	0	0	0	0	0	0	0	0	0	0	0	0	0	0	0	0	1	1	private
pan_gene_16314	pan_gene_26694	Tassel_branch_number	Days_to_anthesis;Days_to_silk;Ear_height;Nodes_to_ear;Photoperiod_Growing-degree_days_to_silk;Plant_height;Tassel_branch_number	0	0	0	0	0	0	0	0	0	0	0	0	0	0	1	0	0	0	0	0	0	0	0	0	0	0	1	private
pan_gene_16314	pan_gene_28041	Tassel_branch_number	Average_internode_length_(below_ear);Tassel_branch_number;Tassel_length	0	0	0	1	0	1	0	0	1	0	0	0	0	0	0	0	0	0	0	0	0	0	0	0	0	0	3	dispensable
pan_gene_16314	pan_gene_32527	Tassel_branch_number	Ear_row_number;Tassel_branch_number	0	0	0	0	0	1	0	0	1	0	0	0	0	0	1	0	0	0	0	0	0	0	0	0	0	0	3	dispensable
pan_gene_16314	pan_gene_32547	Tassel_branch_number	Anthesis-silking_interval;Average_internode_length_(whole_plant);Ear_row_number;Plant_height;Tassel_branch_number	0	0	0	0	0	0	0	0	1	0	0	1	0	0	0	0	0	0	0	0	0	0	0	0	0	0	2	dispensable
pan_gene_16314	pan_gene_5850	Tassel_branch_number	Nodes_above_ear;Tassel_branch_number	0	0	0	1	0	0	0	0	1	0	0	1	0	0	0	0	0	0	0	0	0	0	0	0	0	0	3	dispensable
pan_gene_16493	pan_gene_20898	Leaf_width;Tassel_branch_number	Tassel_branch_number	0	0	0	0	1	1	1	0	1	0	1	1	0	0	0	0	0	0	0	0	1	0	0	1	0	0	8	dispensable
pan_gene_16493	pan_gene_25419	Leaf_width;Tassel_branch_number	Leaf_width;Tassel_branch_number	0	0	0	0	0	0	1	0	0	0	1	1	0	0	0	0	0	0	0	0	1	0	0	0	0	0	4	dispensable
pan_gene_16493	pan_gene_27757	Leaf_width;Tassel_branch_number	Glutamate;Photoperiod_Growing-degree_days_to_silk;Photoperiod_growing-degree_days_to_anthesis;Southern_leaf_blight;Tassel_branch_number	0	0	0	0	0	0	0	0	1	0	0	0	0	0	0	0	0	0	0	0	0	0	0	0	0	0	1	private
pan_gene_16493	pan_gene_31288	Leaf_width;Tassel_branch_number	Nodes_to_ear;Photoperiod_Growing-degree_days_to_silk;Tassel_branch_number	0	0	0	0	0	0	0	0	0	0	0	0	0	0	0	1	0	0	0	0	0	0	0	0	0	0	1	private
pan_gene_16493	pan_gene_32547	Leaf_width;Tassel_branch_number	Anthesis-silking_interval;Average_internode_length_(whole_plant);Ear_row_number;Plant_height;Tassel_branch_number	0	0	0	1	1	0	0	0	0	0	0	0	0	0	0	0	0	0	0	0	0	0	0	0	0	0	2	dispensable
pan_gene_16493	pan_gene_3818	Leaf_width;Tassel_branch_number	Average_internode_length_(above_ear);Tassel_branch_number	0	0	0	1	0	0	0	0	0	0	1	0	0	0	0	1	0	0	0	0	0	0	0	0	0	0	3	dispensable
pan_gene_16493	pan_gene_5433	Leaf_width;Tassel_branch_number	Days_to_anthesis;Days_to_silk;Tassel_branch_number	0	0	0	0	0	1	1	0	0	0	0	0	0	0	0	1	0	0	0	0	1	0	0	0	1	0	5	dispensable
pan_gene_16493	pan_gene_8936	Leaf_width;Tassel_branch_number	Leaf_length;Tassel_branch_number	0	0	0	1	0	0	0	0	0	0	0	0	0	0	0	0	0	0	0	0	0	0	0	0	0	0	1	private
pan_gene_16639	pan_gene_21257	Glucose;Tassel_branch_number	Tassel_branch_number	0	0	0	0	0	1	0	0	0	0	0	0	0	0	0	0	0	0	0	0	0	0	0	0	0	0	1	private
pan_gene_16639	pan_gene_24634	Glucose;Tassel_branch_number	Tassel_branch_number;Tassel_length	0	0	0	0	0	1	0	1	1	0	0	0	0	0	0	0	0	0	0	0	0	0	0	0	0	1	4	dispensable
pan_gene_16639	pan_gene_27110	Glucose;Tassel_branch_number	Leaf_length;Tassel_branch_number;Tassel_length	0	0	0	0	0	0	0	0	0	0	0	0	0	0	0	0	0	0	1	0	0	0	0	0	0	0	1	private
pan_gene_16639	pan_gene_31974	Glucose;Tassel_branch_number	Boxcox-transformed_leaf_angle;Days_to_anthesis;Ear_height;Tassel_branch_number;Tassel_length	0	0	1	1	0	0	0	1	0	0	0	0	1	0	0	0	0	1	0	0	0	0	0	0	0	1	6	dispensable
pan_gene_16639	pan_gene_32709	Glucose;Tassel_branch_number	Average_internode_length_(below_ear);Tassel_branch_number;Total_amino_acids	0	0	0	0	0	1	0	0	0	0	1	0	0	0	0	0	0	0	0	0	0	0	0	1	0	0	3	dispensable
pan_gene_16753	pan_gene_21683	Tassel_branch_number	Tassel_branch_number	0	0	0	0	0	0	0	0	0	0	1	0	0	0	0	0	0	0	0	0	0	0	0	0	0	1	2	dispensable
pan_gene_16753	pan_gene_24668	Tassel_branch_number	Tassel_branch_number	0	0	0	1	0	1	0	1	0	0	0	0	0	1	0	0	0	0	0	1	0	0	0	0	0	0	5	dispensable
pan_gene_16753	pan_gene_27657	Tassel_branch_number	Nodes_per_plant;Ratio_of_ear_height_to_total_height;Tassel_branch_number	0	1	0	0	0	0	0	0	0	0	1	0	1	0	0	0	0	0	1	0	0	0	0	0	0	0	4	dispensable
pan_gene_16753	pan_gene_28044	Tassel_branch_number	Cob_diameter;Tassel_branch_number	0	0	1	1	0	1	0	0	0	0	0	0	1	0	0	0	0	0	0	1	1	1	0	1	1	1	10	dispensable
pan_gene_16753	pan_gene_31466	Tassel_branch_number	Tassel_branch_number	0	1	1	1	1	1	1	1	1	1	1	1	1	1	1	0	0	1	1	1	1	1	1	1	1	0	22	core
pan_gene_16753	pan_gene_32609	Tassel_branch_number	Boxcox-transformed_leaf_angle;Tassel_branch_number	0	0	0	0	0	0	0	0	0	0	0	0	0	0	0	0	0	0	1	0	0	0	0	0	0	0	1	private
pan_gene_16753	pan_gene_33752	Tassel_branch_number	Tassel_branch_number	0	1	0	0	0	0	0	0	0	0	0	0	0	0	0	0	0	0	0	0	0	0	0	0	0	0	1	private
pan_gene_16753	pan_gene_8936	Tassel_branch_number	Leaf_length;Tassel_branch_number	0	1	1	1	0	0	1	0	1	0	0	0	1	0	0	0	0	0	0	0	0	1	1	0	1	0	9	dispensable
pan_gene_18088	pan_gene_25414	Tassel_branch_number	Ear_row_number;Tassel_branch_number	0	1	0	0	0	0	0	0	0	0	0	0	0	0	0	0	0	0	0	0	0	0	0	0	0	0	1	private
pan_gene_18088	pan_gene_27110	Tassel_branch_number	Leaf_length;Tassel_branch_number;Tassel_length	0	1	0	0	0	1	1	0	0	0	1	1	0	0	0	0	0	0	1	0	0	0	1	1	0	1	9	dispensable
pan_gene_18285	pan_gene_29742	Tassel_branch_number	Protein;Tassel_branch_number	0	1	1	0	0	0	0	1	0	0	0	0	1	0	0	1	0	0	0	1	1	0	0	1	0	0	8	dispensable
pan_gene_18285	pan_gene_32422	Tassel_branch_number	Average_internode_length_(above_ear);Tassel_branch_number	0	1	0	0	0	0	0	1	0	0	0	0	0	0	0	0	0	0	0	0	0	0	0	0	0	0	2	dispensable
pan_gene_18333	pan_gene_23474	Tassel_branch_number	Tassel_branch_number	0	1	0	0	0	0	0	1	0	0	0	0	0	0	0	0	0	0	0	0	0	0	0	0	0	0	2	dispensable
pan_gene_18333	pan_gene_8514	Tassel_branch_number	Tassel_branch_number	0	1	0	0	0	0	0	0	0	0	0	0	0	0	0	0	0	0	0	0	0	0	0	0	0	0	1	private
pan_gene_18557	pan_gene_27983	Ear_height;Tassel_branch_number	Tassel_branch_number	0	1	0	0	0	0	0	0	0	0	0	0	0	0	0	0	0	0	0	0	0	0	0	0	0	0	1	private
pan_gene_18561	pan_gene_32095	Tassel_branch_number	Ratio_of_ear_height_to_total_height;Tassel_branch_number	0	0	0	0	1	0	0	0	0	0	0	0	0	0	0	0	0	0	0	0	0	0	0	0	0	0	1	private
pan_gene_18562	pan_gene_4918	Tassel_branch_number	Tassel_branch_number	0	1	1	0	1	1	1	1	0	1	1	1	1	0	1	1	1	0	0	1	1	1	1	1	1	0	19	near-core
pan_gene_18562	pan_gene_5377	Tassel_branch_number	Tassel_branch_number	0	1	1	0	1	1	1	1	1	1	1	0	1	1	1	1	1	1	0	1	1	0	1	1	1	1	21	core
pan_gene_18650	pan_gene_24024	Ear_row_number;Tassel_branch_number	Leaf_length;Tassel_branch_number	0	1	0	0	1	0	0	0	0	0	0	0	0	1	0	1	0	0	0	0	0	0	0	0	0	0	4	dispensable
pan_gene_18650	pan_gene_24832	Ear_row_number;Tassel_branch_number	Leaf_length;Tassel_branch_number	0	1	0	0	0	0	0	0	0	0	0	0	1	0	0	0	0	0	0	0	0	1	0	0	0	0	3	dispensable
pan_gene_18650	pan_gene_25411	Ear_row_number;Tassel_branch_number	Ear_row_number;Tassel_branch_number	0	1	0	1	0	0	0	0	0	0	0	1	0	0	0	1	0	0	0	0	0	0	0	0	0	0	4	dispensable
pan_gene_18650	pan_gene_31618	Ear_row_number;Tassel_branch_number	Boxcox-transformed_leaf_angle;Tassel_branch_number	0	1	0	0	0	0	0	0	0	0	0	0	0	1	0	1	0	0	0	1	0	0	0	0	0	0	4	dispensable
pan_gene_18650	pan_gene_7982	Ear_row_number;Tassel_branch_number	Average_internode_length_(whole_plant);Days_to_silk;Tassel_branch_number	0	1	0	0	0	0	0	0	0	0	0	0	0	0	0	1	0	1	0	0	0	0	0	0	0	0	3	dispensable
pan_gene_18653	pan_gene_19234	Tassel_branch_number	Tassel_branch_number	0	0	0	1	1	0	0	1	0	0	0	0	1	1	0	1	0	1	1	0	1	0	0	0	0	0	9	dispensable
pan_gene_18653	pan_gene_19757	Tassel_branch_number	Glutamate;Tassel_branch_number	0	0	0	0	0	0	0	0	0	0	0	0	0	0	0	0	0	0	0	0	0	0	1	0	0	0	1	private
pan_gene_18653	pan_gene_20574	Tassel_branch_number	Height_above_ear;Southern_leaf_blight;Tassel_branch_number	0	0	1	1	1	1	0	1	0	0	1	0	1	1	0	1	0	1	1	1	1	0	1	1	1	0	16	near-core
pan_gene_18653	pan_gene_21480	Tassel_branch_number	Tassel_branch_number	0	0	1	0	0	0	0	1	0	0	1	0	1	0	0	0	0	1	0	0	0	0	0	0	0	0	5	dispensable
pan_gene_18653	pan_gene_2557	Tassel_branch_number	Height_above_ear;Nodes_per_plant;Tassel_branch_number	0	0	1	0	0	0	0	0	0	0	1	0	0	1	1	0	1	1	1	0	1	1	1	0	0	0	10	dispensable
pan_gene_18653	pan_gene_26694	Tassel_branch_number	Days_to_anthesis;Days_to_silk;Ear_height;Nodes_to_ear;Photoperiod_Growing-degree_days_to_silk;Plant_height;Tassel_branch_number	0	0	0	1	1	1	0	0	0	0	1	0	0	1	0	1	1	1	0	0	0	0	0	0	0	0	8	dispensable
pan_gene_18653	pan_gene_27657	Tassel_branch_number	Nodes_per_plant;Ratio_of_ear_height_to_total_height;Tassel_branch_number	0	0	0	0	0	1	0	0	0	0	0	0	1	0	1	1	0	0	1	0	1	0	1	0	0	0	7	dispensable
pan_gene_18653	pan_gene_28008	Tassel_branch_number	Tassel_branch_number	0	0	0	1	1	1	0	1	0	1	1	0	1	1	1	0	1	1	1	1	1	0	1	1	0	0	16	near-core
pan_gene_18653	pan_gene_28012	Tassel_branch_number	Tassel_branch_number	0	0	0	0	0	1	0	1	0	0	0	0	0	0	0	0	0	0	1	0	0	1	1	0	0	0	5	dispensable
pan_gene_18653	pan_gene_28041	Tassel_branch_number	Average_internode_length_(below_ear);Tassel_branch_number;Tassel_length	0	0	1	1	0	1	0	1	0	0	1	0	0	0	0	0	0	0	0	1	1	0	0	0	0	0	7	dispensable
pan_gene_18653	pan_gene_28044	Tassel_branch_number	Cob_diameter;Tassel_branch_number	0	0	1	1	1	1	0	0	0	1	0	0	1	0	1	1	1	0	1	1	1	1	1	1	1	0	16	near-core
pan_gene_18653	pan_gene_29344	Tassel_branch_number	Average_internode_length_(whole_plant);Tassel_branch_number	0	0	0	0	1	1	0	0	0	0	0	0	0	0	1	1	1	0	0	0	0	0	0	0	0	0	5	dispensable
pan_gene_18653	pan_gene_31503	Tassel_branch_number	Tassel_branch_number	0	0	1	0	0	1	0	1	0	1	1	0	1	0	1	0	1	1	1	0	1	1	1	1	0	0	14	near-core
pan_gene_18653	pan_gene_32547	Tassel_branch_number	Anthesis-silking_interval;Average_internode_length_(whole_plant);Ear_row_number;Plant_height;Tassel_branch_number	0	0	1	1	1	1	0	0	0	1	0	0	1	1	0	0	1	1	0	1	0	0	1	0	0	0	11	near-core
pan_gene_18653	pan_gene_32609	Tassel_branch_number	Boxcox-transformed_leaf_angle;Tassel_branch_number	0	0	1	0	0	0	0	0	0	0	0	0	0	0	0	1	0	0	1	0	0	0	1	0	0	0	4	dispensable
pan_gene_18653	pan_gene_4974	Tassel_branch_number	Nitrate;Tassel_branch_number	0	0	1	1	1	1	0	0	0	1	1	0	1	1	0	1	1	1	0	0	1	0	0	0	0	0	12	near-core
pan_gene_18653	pan_gene_5148	Tassel_branch_number	Boxcox-transformed_leaf_angle;Cob_diameter;Tassel_branch_number	0	0	0	0	0	1	0	0	0	0	1	0	1	0	0	0	0	0	0	0	0	0	0	0	0	0	3	dispensable
pan_gene_18653	pan_gene_5850	Tassel_branch_number	Nodes_above_ear;Tassel_branch_number	0	0	0	1	0	1	0	0	0	0	0	0	1	0	0	0	1	0	0	0	0	1	0	0	0	0	5	dispensable
pan_gene_18653	pan_gene_7400	Tassel_branch_number	Tassel_branch_number	0	0	1	1	0	1	0	0	0	1	1	0	1	1	1	0	1	1	0	1	1	0	0	0	0	0	12	near-core
pan_gene_18653	pan_gene_78555	Tassel_branch_number	Nodes_above_ear;Tassel_branch_number	0	0	0	0	0	0	0	0	0	0	0	0	0	0	0	0	0	0	1	0	0	0	0	0	0	0	1	private
pan_gene_18653	pan_gene_8446	Tassel_branch_number	Ear_height;Nodes_per_plant;Nodes_to_ear;Stalk_strength;Tassel_branch_number	0	0	0	0	0	0	0	0	0	0	0	0	0	0	0	0	1	1	0	0	1	0	0	0	0	0	3	dispensable
pan_gene_18653	pan_gene_8815	Tassel_branch_number	Days_to_anthesis;Photoperiod_Growing-degree_days_to_silk;Photoperiod_growing-degree_days_to_anthesis;Tassel_branch_number	0	0	0	0	0	1	0	0	0	0	0	0	0	0	0	0	0	0	1	0	0	0	0	0	0	0	2	dispensable
pan_gene_18687	pan_gene_5148	Tassel_branch_number	Boxcox-transformed_leaf_angle;Cob_diameter;Tassel_branch_number	0	1	0	0	0	0	0	0	0	0	0	1	0	0	0	0	0	0	0	0	0	0	0	0	0	0	2	dispensable
pan_gene_18687	pan_gene_77487	Tassel_branch_number	PCA_of_metabolites:_PC2;Tassel_branch_number	0	1	0	0	0	0	0	0	0	1	0	0	0	0	0	0	0	0	0	0	0	0	0	0	0	0	2	dispensable
pan_gene_18724	pan_gene_24665	Photoperiod_Growing-degree_days_to_silk;Tassel_branch_number	Tassel_branch_number	0	1	1	0	0	0	0	1	0	0	0	0	0	0	0	0	1	0	0	0	0	0	0	0	0	0	4	dispensable
pan_gene_18724	pan_gene_32517	Photoperiod_Growing-degree_days_to_silk;Tassel_branch_number	Cob_diameter;Ear_height;Height_per_day_(until_flowering);Nodes_per_plant;Tassel_branch_number	0	1	0	0	0	0	0	0	0	0	0	0	0	0	0	0	1	0	0	0	0	0	0	0	0	0	2	dispensable
pan_gene_18724	pan_gene_9861	Photoperiod_Growing-degree_days_to_silk;Tassel_branch_number	Anthesis-silking_interval;Days_to_silk;Plant_height;Ratio_of_ear_height_to_total_height;Tassel_branch_number	0	1	0	1	0	0	0	0	0	0	0	0	0	0	0	0	0	0	0	0	0	0	0	0	0	0	2	dispensable
pan_gene_19011	pan_gene_5117	Tassel_branch_number	Glucose;Tassel_branch_number	0	1	0	0	0	0	0	0	0	0	0	0	0	0	0	0	1	0	0	0	0	0	0	0	0	0	2	dispensable
pan_gene_19066	pan_gene_4569	PCA_of_metabolites:_PC2;Stalk_strength;Tassel_branch_number	Tassel_branch_number	0	0	0	0	0	1	0	0	0	0	0	0	0	0	0	0	0	0	0	0	0	0	0	0	0	0	1	private
pan_gene_19067	pan_gene_32456	Leaf_length;PCA_of_metabolites:_PC2;Stalk_strength;Tassel_branch_number	Cob_diameter;Fructose;Nodes_per_plant;Tassel_branch_number	0	0	0	0	0	0	0	0	0	0	1	1	1	0	0	0	0	0	0	0	0	0	0	0	0	0	3	dispensable
pan_gene_19077	pan_gene_19465	Height_per_day_(until_flowering);Northern_Leaf_Blight;Plant_height;Tassel_branch_number	Malate;Tassel_branch_number	0	1	0	0	0	0	0	0	0	0	0	0	0	0	0	0	0	0	0	0	0	0	0	0	0	0	1	private
pan_gene_19077	pan_gene_25391	Height_per_day_(until_flowering);Northern_Leaf_Blight;Plant_height;Tassel_branch_number	Tassel_branch_number	0	1	0	0	0	0	0	0	0	0	0	0	0	0	0	0	0	0	0	0	0	0	0	0	0	0	1	private
pan_gene_19077	pan_gene_25411	Height_per_day_(until_flowering);Northern_Leaf_Blight;Plant_height;Tassel_branch_number	Ear_row_number;Tassel_branch_number	0	1	0	0	0	0	0	0	0	0	0	0	0	0	0	0	0	0	0	0	0	0	0	0	0	0	1	private
pan_gene_19077	pan_gene_28614	Height_per_day_(until_flowering);Northern_Leaf_Blight;Plant_height;Tassel_branch_number	Tassel_branch_number	0	1	0	0	0	0	0	0	0	0	0	0	0	0	0	0	0	0	0	0	0	0	0	0	0	0	1	private
pan_gene_19077	pan_gene_2918	Height_per_day_(until_flowering);Northern_Leaf_Blight;Plant_height;Tassel_branch_number	Average_internode_length_(whole_plant);Tassel_branch_number	0	1	0	0	0	0	0	0	0	0	0	0	0	0	0	0	0	0	0	0	0	0	0	0	0	0	1	private
pan_gene_19077	pan_gene_32498	Height_per_day_(until_flowering);Northern_Leaf_Blight;Plant_height;Tassel_branch_number	Tassel_branch_number	0	0	1	0	0	0	0	0	0	0	0	0	0	0	0	0	0	1	0	0	0	0	0	0	0	0	2	dispensable
pan_gene_19077	pan_gene_5167	Height_per_day_(until_flowering);Northern_Leaf_Blight;Plant_height;Tassel_branch_number	Cob_diameter;Tassel_branch_number	0	1	0	0	0	0	0	0	0	0	0	1	0	0	0	0	0	0	0	0	0	0	0	0	0	0	2	dispensable
pan_gene_19077	pan_gene_5433	Height_per_day_(until_flowering);Northern_Leaf_Blight;Plant_height;Tassel_branch_number	Days_to_anthesis;Days_to_silk;Tassel_branch_number	0	1	0	0	0	0	0	0	0	0	0	0	0	0	0	0	0	0	0	0	0	0	0	0	0	0	1	private
pan_gene_19077	pan_gene_5856	Height_per_day_(until_flowering);Northern_Leaf_Blight;Plant_height;Tassel_branch_number	Tassel_branch_number	0	1	0	0	0	0	0	0	0	0	0	0	0	0	0	0	0	0	0	0	0	0	0	0	0	0	1	private
pan_gene_19077	pan_gene_8770	Height_per_day_(until_flowering);Northern_Leaf_Blight;Plant_height;Tassel_branch_number	Days_to_anthesis;Tassel_branch_number	0	1	1	0	0	0	0	0	0	1	0	0	1	0	0	0	0	0	0	0	0	0	0	0	0	0	4	dispensable
pan_gene_19123	pan_gene_24894	Anthesis-silking_interval;Chlorophyll_A;Ear_height;Nodes_to_ear;Tassel_branch_number	100_Kernel_weight;Tassel_branch_number	0	1	0	0	1	0	0	0	0	1	0	0	1	0	0	0	1	0	0	0	1	0	1	0	1	0	8	dispensable
pan_gene_19184	pan_gene_30587	Average_internode_length_(below_ear);Sucrose;Tassel_branch_number	Tassel_branch_number	0	1	1	1	0	0	0	0	0	0	0	0	0	0	0	0	0	0	0	0	0	0	0	0	0	0	3	dispensable
pan_gene_19184	pan_gene_8001	Average_internode_length_(below_ear);Sucrose;Tassel_branch_number	Tassel_branch_number	0	0	0	0	0	0	0	0	0	0	0	0	1	0	0	1	0	0	0	0	0	0	0	0	0	0	2	dispensable
pan_gene_19189	pan_gene_27711	Anthesis-silking_interval;Chlorophyll_A;Northern_Leaf_Blight;Tassel_branch_number	Boxcox-transformed_leaf_angle;Nodes_to_ear;Photoperiod_Growing-degree_days_to_silk;Photoperiod_growing-degree_days_to_anthesis;Stalk_strength;Tassel_branch_number	0	1	0	0	0	0	0	0	0	0	0	0	0	0	0	0	0	0	0	0	0	0	0	0	0	0	1	private
pan_gene_19190	pan_gene_5061	Northern_Leaf_Blight;Tassel_branch_number	Average_internode_length_(above_ear);Ear_height;Height_above_ear;Northern_Leaf_Blight;Plant_height;Tassel_branch_number	0	0	0	0	0	0	0	0	0	0	1	1	0	1	0	0	0	0	0	0	1	1	1	0	1	0	7	dispensable
pan_gene_19226	pan_gene_19234	Average_internode_length_(above_ear);Tassel_branch_number	Tassel_branch_number	0	1	0	0	0	0	0	0	0	0	0	0	0	0	0	0	0	0	0	0	1	0	0	0	0	1	3	dispensable
pan_gene_19226	pan_gene_20574	Average_internode_length_(above_ear);Tassel_branch_number	Height_above_ear;Southern_leaf_blight;Tassel_branch_number	0	1	1	0	1	1	0	1	1	0	0	1	1	0	0	0	0	0	0	0	0	0	0	0	1	1	10	dispensable
pan_gene_19226	pan_gene_20723	Average_internode_length_(above_ear);Tassel_branch_number	Average_internode_length_(below_ear);Tassel_branch_number	0	1	1	0	0	1	0	0	1	1	0	1	1	0	0	0	0	0	1	0	0	0	0	0	1	0	9	dispensable
pan_gene_19226	pan_gene_24924	Average_internode_length_(above_ear);Tassel_branch_number	Nodes_per_plant;Tassel_branch_number	0	1	0	0	0	1	0	0	1	0	0	0	0	0	0	0	0	0	0	0	1	0	0	1	0	0	5	dispensable
pan_gene_19226	pan_gene_26694	Average_internode_length_(above_ear);Tassel_branch_number	Days_to_anthesis;Days_to_silk;Ear_height;Nodes_to_ear;Photoperiod_Growing-degree_days_to_silk;Plant_height;Tassel_branch_number	0	1	0	0	1	1	0	1	1	0	1	1	1	0	0	1	0	0	0	0	1	0	0	0	0	1	11	near-core
pan_gene_19226	pan_gene_28041	Average_internode_length_(above_ear);Tassel_branch_number	Average_internode_length_(below_ear);Tassel_branch_number;Tassel_length	0	1	1	0	0	1	0	0	1	0	0	0	0	0	0	0	0	0	0	0	0	0	0	0	0	0	4	dispensable
pan_gene_19226	pan_gene_29344	Average_internode_length_(above_ear);Tassel_branch_number	Average_internode_length_(whole_plant);Tassel_branch_number	0	0	0	0	1	1	0	0	0	0	0	0	0	0	1	1	0	0	0	0	0	0	0	0	0	0	4	dispensable
pan_gene_19226	pan_gene_32108	Average_internode_length_(above_ear);Tassel_branch_number	Tassel_branch_number	0	1	1	0	1	1	0	0	0	0	1	1	0	0	0	0	0	0	0	0	1	0	0	0	0	0	7	dispensable
pan_gene_19226	pan_gene_32547	Average_internode_length_(above_ear);Tassel_branch_number	Anthesis-silking_interval;Average_internode_length_(whole_plant);Ear_row_number;Plant_height;Tassel_branch_number	0	1	1	0	1	1	0	1	1	1	0	1	1	0	0	0	0	1	0	0	1	0	0	0	0	1	12	near-core
pan_gene_19226	pan_gene_5148	Average_internode_length_(above_ear);Tassel_branch_number	Boxcox-transformed_leaf_angle;Cob_diameter;Tassel_branch_number	0	1	0	1	0	1	1	1	1	0	1	0	1	1	1	0	0	0	0	1	1	0	0	0	1	0	13	near-core
pan_gene_19226	pan_gene_78555	Average_internode_length_(above_ear);Tassel_branch_number	Nodes_above_ear;Tassel_branch_number	0	1	0	0	0	0	0	0	0	0	0	0	0	0	0	0	0	0	1	0	0	0	0	0	0	0	2	dispensable
pan_gene_19226	pan_gene_8446	Average_internode_length_(above_ear);Tassel_branch_number	Ear_height;Nodes_per_plant;Nodes_to_ear;Stalk_strength;Tassel_branch_number	0	0	0	0	0	0	0	0	0	0	0	0	0	0	0	1	0	0	0	0	1	0	0	0	0	0	2	dispensable
pan_gene_19226	pan_gene_8815	Average_internode_length_(above_ear);Tassel_branch_number	Days_to_anthesis;Photoperiod_Growing-degree_days_to_silk;Photoperiod_growing-degree_days_to_anthesis;Tassel_branch_number	0	1	0	0	0	1	0	0	0	0	0	0	0	0	0	0	0	0	1	0	1	0	0	0	1	0	5	dispensable
pan_gene_19234	pan_gene_19684	Tassel_branch_number	Tassel_branch_number	0	1	0	0	0	0	0	1	0	0	0	0	0	0	0	0	0	0	0	0	0	0	0	0	0	0	2	dispensable
pan_gene_19234	pan_gene_20574	Tassel_branch_number	Height_above_ear;Southern_leaf_blight;Tassel_branch_number	0	1	0	1	1	0	0	1	0	0	0	0	0	1	0	0	0	0	0	0	0	0	0	0	0	1	6	dispensable
pan_gene_19234	pan_gene_20617	Tassel_branch_number	Ratio_of_ear_height_to_total_height;Tassel_branch_number	0	0	0	0	0	0	0	1	0	0	0	0	0	0	0	0	0	0	0	0	0	0	0	0	0	0	1	private
pan_gene_19234	pan_gene_20723	Tassel_branch_number	Average_internode_length_(below_ear);Tassel_branch_number	0	1	0	1	0	0	0	1	0	0	0	0	0	1	0	0	0	1	0	0	0	0	0	0	0	0	5	dispensable
pan_gene_19234	pan_gene_21480	Tassel_branch_number	Tassel_branch_number	0	1	0	1	0	0	0	1	0	0	0	0	0	0	0	0	0	0	0	0	0	0	0	0	0	0	3	dispensable
pan_gene_19234	pan_gene_22431	Tassel_branch_number	Days_to_anthesis;Days_to_silk;Tassel_branch_number	0	1	0	0	0	0	0	0	0	0	0	0	0	0	0	0	0	0	0	0	0	0	0	0	0	0	1	private
pan_gene_19234	pan_gene_26694	Tassel_branch_number	Days_to_anthesis;Days_to_silk;Ear_height;Nodes_to_ear;Photoperiod_Growing-degree_days_to_silk;Plant_height;Tassel_branch_number	0	1	0	1	0	0	0	0	0	0	0	0	0	1	0	0	0	0	0	0	0	0	0	0	0	0	3	dispensable
pan_gene_19234	pan_gene_27657	Tassel_branch_number	Nodes_per_plant;Ratio_of_ear_height_to_total_height;Tassel_branch_number	0	1	0	0	0	0	0	0	0	0	0	0	0	0	0	0	0	0	0	0	0	0	0	0	0	0	1	private
pan_gene_19234	pan_gene_28008	Tassel_branch_number	Tassel_branch_number	0	1	0	1	0	0	0	0	0	0	0	0	1	1	0	0	0	0	0	0	1	0	0	0	0	0	5	dispensable
pan_gene_19234	pan_gene_28041	Tassel_branch_number	Average_internode_length_(below_ear);Tassel_branch_number;Tassel_length	0	1	0	1	0	0	0	0	0	0	0	0	0	0	0	0	0	0	0	0	0	0	0	0	0	0	2	dispensable
pan_gene_19234	pan_gene_28044	Tassel_branch_number	Cob_diameter;Tassel_branch_number	0	0	0	1	1	0	0	0	0	0	0	0	1	0	0	0	0	0	0	0	1	0	0	0	0	1	5	dispensable
pan_gene_19234	pan_gene_30482	Tassel_branch_number	Tassel_branch_number	0	1	0	1	1	0	0	1	1	0	1	0	1	1	0	1	0	1	1	0	1	0	1	0	1	1	15	near-core
pan_gene_19234	pan_gene_30841	Tassel_branch_number	Average_internode_length_(whole_plant);Days_to_silk;Ear_row_number;Tassel_branch_number	0	1	0	1	0	0	0	1	0	0	0	0	0	0	0	0	0	1	0	0	0	0	0	0	0	0	4	dispensable
pan_gene_19234	pan_gene_30972	Tassel_branch_number	Fructose;Nodes_per_plant;Tassel_branch_number;Total_amino_acids	0	0	0	0	0	0	0	0	0	0	0	0	0	0	0	0	1	0	0	0	0	0	0	0	0	0	1	private
pan_gene_19234	pan_gene_31466	Tassel_branch_number	Tassel_branch_number	0	1	0	1	0	0	0	0	0	0	0	0	0	1	0	0	0	1	0	0	0	0	0	0	0	0	4	dispensable
pan_gene_19234	pan_gene_31503	Tassel_branch_number	Tassel_branch_number	0	1	0	1	0	0	0	0	0	0	0	0	0	0	0	0	0	0	0	0	0	0	0	1	0	0	3	dispensable
pan_gene_19234	pan_gene_32547	Tassel_branch_number	Anthesis-silking_interval;Average_internode_length_(whole_plant);Ear_row_number;Plant_height;Tassel_branch_number	0	1	0	1	1	0	0	1	0	0	0	0	0	1	0	0	0	0	0	0	0	0	0	0	0	1	6	dispensable
pan_gene_19234	pan_gene_5836	Tassel_branch_number	100_Kernel_weight;Sucrose;Tassel_branch_number	0	0	0	0	1	0	0	0	0	0	0	0	0	0	0	0	0	0	0	0	0	0	0	0	0	0	1	private
pan_gene_19234	pan_gene_5850	Tassel_branch_number	Nodes_above_ear;Tassel_branch_number	0	1	0	1	0	0	0	0	0	0	0	0	0	0	0	0	0	0	0	0	0	0	0	0	0	0	2	dispensable
pan_gene_19234	pan_gene_7400	Tassel_branch_number	Tassel_branch_number	0	0	0	1	0	0	0	0	0	0	0	0	1	0	0	0	0	1	0	0	1	0	0	0	0	0	4	dispensable
pan_gene_19234	pan_gene_8815	Tassel_branch_number	Days_to_anthesis;Photoperiod_Growing-degree_days_to_silk;Photoperiod_growing-degree_days_to_anthesis;Tassel_branch_number	0	1	0	0	0	0	0	0	0	0	0	0	0	0	0	0	0	0	0	0	0	0	0	0	0	0	1	private
pan_gene_19234	pan_gene_8936	Tassel_branch_number	Leaf_length;Tassel_branch_number	0	1	0	0	0	0	0	0	0	0	0	0	0	0	0	0	0	0	0	0	0	0	0	0	0	0	1	private
pan_gene_19465	pan_gene_22308	Malate;Tassel_branch_number	Boxcox-transformed_leaf_angle;Days_to_anthesis;Days_to_silk;Tassel_branch_number	0	1	1	1	1	1	0	1	0	1	0	1	1	0	0	1	0	1	0	1	1	0	0	1	1	1	16	near-core
pan_gene_19465	pan_gene_24604	Malate;Tassel_branch_number	Ear_row_number;Tassel_branch_number	0	1	0	0	0	0	0	1	1	0	0	0	0	0	0	1	0	1	0	0	0	0	1	1	0	0	7	dispensable
pan_gene_19465	pan_gene_25099	Malate;Tassel_branch_number	Southern_leaf_blight;Tassel_branch_number	0	1	0	1	0	0	0	0	0	0	0	0	1	1	0	1	0	1	0	0	1	1	0	0	0	0	8	dispensable
pan_gene_19465	pan_gene_25391	Malate;Tassel_branch_number	Tassel_branch_number	0	1	1	1	1	1	1	1	1	1	1	1	1	1	0	1	1	1	0	1	1	0	1	1	1	1	22	core
pan_gene_19465	pan_gene_25411	Malate;Tassel_branch_number	Ear_row_number;Tassel_branch_number	0	1	0	0	1	0	0	1	0	0	1	1	1	1	0	1	1	1	0	1	1	0	0	0	0	1	13	near-core
pan_gene_19465	pan_gene_28614	Malate;Tassel_branch_number	Tassel_branch_number	0	1	0	1	1	0	0	1	0	1	0	0	0	0	0	1	0	0	0	1	0	0	1	1	0	0	9	dispensable
pan_gene_19465	pan_gene_2918	Malate;Tassel_branch_number	Average_internode_length_(whole_plant);Tassel_branch_number	0	1	0	1	1	0	0	1	0	0	0	0	0	1	0	0	0	0	0	1	0	0	0	0	0	0	6	dispensable
pan_gene_19465	pan_gene_30274	Malate;Tassel_branch_number	Tassel_branch_number	0	1	0	1	1	0	0	0	0	1	0	0	1	1	0	0	0	0	0	1	0	0	1	0	0	1	9	dispensable
pan_gene_19465	pan_gene_32498	Malate;Tassel_branch_number	Tassel_branch_number	0	0	1	1	1	0	0	0	0	0	1	0	0	1	0	1	0	1	0	1	0	0	1	0	0	0	9	dispensable
pan_gene_19465	pan_gene_32650	Malate;Tassel_branch_number	Glucose;Tassel_branch_number	0	0	0	0	0	0	0	0	0	1	0	0	0	0	0	0	0	0	0	0	0	0	0	0	0	0	1	private
pan_gene_19465	pan_gene_4075	Malate;Tassel_branch_number	Ear_row_number;Tassel_branch_number	0	0	0	1	1	0	0	0	1	0	0	0	0	0	0	0	0	0	0	0	0	0	0	0	0	0	3	dispensable
pan_gene_19465	pan_gene_5856	Malate;Tassel_branch_number	Tassel_branch_number	0	1	0	1	1	0	0	1	0	0	1	1	0	0	0	1	1	0	0	0	1	0	0	1	1	0	11	near-core
pan_gene_19675	pan_gene_26715	Tassel_branch_number	Tassel_branch_number	0	1	0	1	0	0	0	0	0	0	0	0	0	0	0	0	0	0	0	0	0	0	0	0	1	0	3	dispensable
pan_gene_19679	pan_gene_21261	Tassel_branch_number	Tassel_branch_number	0	1	0	0	0	0	1	0	1	1	0	0	0	0	0	0	0	0	0	0	0	0	0	0	0	1	5	dispensable
pan_gene_19679	pan_gene_2809	Tassel_branch_number	Leaf_width;Northern_Leaf_Blight;Tassel_branch_number	0	1	0	0	1	0	1	0	1	1	1	0	1	0	0	1	1	0	0	1	1	0	1	1	0	0	13	near-core
pan_gene_19679	pan_gene_6067	Tassel_branch_number	Tassel_branch_number	0	1	0	0	1	0	1	0	1	1	1	0	1	1	0	0	0	1	0	1	0	0	0	1	0	0	11	near-core
pan_gene_19684	pan_gene_20574	Tassel_branch_number	Height_above_ear;Southern_leaf_blight;Tassel_branch_number	0	1	0	0	0	0	0	1	0	0	0	0	0	0	0	0	0	1	0	0	0	0	0	0	0	0	3	dispensable
pan_gene_19684	pan_gene_22431	Tassel_branch_number	Days_to_anthesis;Days_to_silk;Tassel_branch_number	0	1	0	1	0	0	0	0	1	0	0	0	0	0	0	0	0	1	0	0	1	0	0	0	0	0	5	dispensable
pan_gene_19684	pan_gene_23689	Tassel_branch_number	Leaf_width;Tassel_branch_number	0	1	0	0	0	0	0	0	0	0	0	0	0	0	0	0	0	0	0	0	0	0	0	0	0	0	1	private
pan_gene_19684	pan_gene_24924	Tassel_branch_number	Nodes_per_plant;Tassel_branch_number	0	1	0	0	0	0	0	0	0	0	0	0	0	0	0	0	0	1	0	0	1	0	0	0	0	0	3	dispensable
pan_gene_19684	pan_gene_26694	Tassel_branch_number	Days_to_anthesis;Days_to_silk;Ear_height;Nodes_to_ear;Photoperiod_Growing-degree_days_to_silk;Plant_height;Tassel_branch_number	0	1	0	0	0	0	0	0	0	1	0	0	0	0	0	0	0	1	0	0	0	0	1	0	0	0	4	dispensable
pan_gene_19684	pan_gene_27657	Tassel_branch_number	Nodes_per_plant;Ratio_of_ear_height_to_total_height;Tassel_branch_number	0	1	0	0	0	0	0	0	0	0	0	0	0	0	0	0	0	0	0	0	1	0	0	0	0	0	2	dispensable
pan_gene_19684	pan_gene_27757	Tassel_branch_number	Glutamate;Photoperiod_Growing-degree_days_to_silk;Photoperiod_growing-degree_days_to_anthesis;Southern_leaf_blight;Tassel_branch_number	0	1	0	0	0	0	0	0	1	0	0	0	0	0	0	0	0	0	0	0	0	0	0	0	0	0	2	dispensable
pan_gene_19684	pan_gene_30482	Tassel_branch_number	Tassel_branch_number	0	1	0	0	0	0	0	0	0	0	0	0	0	0	0	0	0	1	0	0	0	0	0	0	0	0	2	dispensable
pan_gene_19684	pan_gene_31288	Tassel_branch_number	Nodes_to_ear;Photoperiod_Growing-degree_days_to_silk;Tassel_branch_number	0	0	0	0	0	0	0	0	1	0	0	0	0	0	0	0	0	0	0	0	0	0	0	0	0	0	1	private
pan_gene_19684	pan_gene_31503	Tassel_branch_number	Tassel_branch_number	0	1	0	0	0	0	0	1	1	0	0	0	0	0	0	0	0	1	0	0	0	0	0	0	0	0	4	dispensable
pan_gene_19684	pan_gene_32494	Tassel_branch_number	Ear_row_number;Nodes_to_ear;Tassel_branch_number	0	1	0	0	0	0	0	0	0	0	0	0	0	0	0	0	0	0	0	0	0	0	0	0	0	0	1	private
pan_gene_19684	pan_gene_32547	Tassel_branch_number	Anthesis-silking_interval;Average_internode_length_(whole_plant);Ear_row_number;Plant_height;Tassel_branch_number	0	1	0	1	0	0	0	0	0	0	0	0	0	0	0	0	0	1	0	0	1	0	0	0	0	0	4	dispensable
pan_gene_19684	pan_gene_4941	Tassel_branch_number	Tassel_branch_number	0	1	0	0	0	0	0	0	0	0	0	0	0	0	0	0	0	0	0	0	0	0	0	0	0	0	1	private
pan_gene_19684	pan_gene_5153	Tassel_branch_number	PCA_of_metabolites:_PC1;Tassel_branch_number	0	1	1	0	1	0	0	0	1	0	0	0	0	0	0	0	1	0	0	0	0	0	0	0	0	0	5	dispensable
pan_gene_19684	pan_gene_5850	Tassel_branch_number	Nodes_above_ear;Tassel_branch_number	0	1	0	0	0	0	0	0	0	0	0	0	0	0	0	0	0	1	0	0	0	0	0	0	0	0	2	dispensable
pan_gene_19684	pan_gene_7400	Tassel_branch_number	Tassel_branch_number	0	0	0	0	0	0	0	0	0	0	0	0	0	0	0	0	0	1	0	0	0	0	0	0	0	0	1	private
pan_gene_19684	pan_gene_8815	Tassel_branch_number	Days_to_anthesis;Photoperiod_Growing-degree_days_to_silk;Photoperiod_growing-degree_days_to_anthesis;Tassel_branch_number	0	1	0	0	0	0	0	0	0	0	0	0	0	0	0	0	0	0	0	0	0	0	0	0	0	0	1	private
pan_gene_19684	pan_gene_8936	Tassel_branch_number	Leaf_length;Tassel_branch_number	0	1	0	0	0	0	0	0	0	0	0	0	0	0	0	0	0	0	0	0	0	0	0	0	0	0	1	private
pan_gene_19699	pan_gene_19742	Tassel_branch_number	Tassel_branch_number	0	1	0	0	0	0	0	0	1	0	0	0	0	0	1	0	0	0	0	0	0	0	0	0	0	0	3	dispensable
pan_gene_19699	pan_gene_23360	Tassel_branch_number	Tassel_branch_number	0	1	1	0	0	0	0	1	1	0	0	0	0	0	0	1	0	0	0	0	0	0	0	0	0	0	5	dispensable
pan_gene_19700	pan_gene_5861	Tassel_branch_number	Average_internode_length_(below_ear);Tassel_branch_number	0	1	0	0	0	0	0	0	0	0	0	0	0	0	0	0	0	1	0	1	0	0	0	0	0	0	3	dispensable
pan_gene_19750	pan_gene_22431	Anthesis-silking_interval;Tassel_branch_number	Days_to_anthesis;Days_to_silk;Tassel_branch_number	0	1	0	0	0	1	0	0	0	0	0	0	0	0	0	0	0	0	0	0	0	0	0	0	0	0	2	dispensable
pan_gene_19750	pan_gene_28008	Anthesis-silking_interval;Tassel_branch_number	Tassel_branch_number	0	1	0	0	0	0	0	0	0	0	0	0	0	0	0	0	0	0	0	0	0	0	0	0	0	0	1	private
pan_gene_19750	pan_gene_5850	Anthesis-silking_interval;Tassel_branch_number	Nodes_above_ear;Tassel_branch_number	0	1	0	0	0	0	0	0	0	0	0	0	0	0	0	0	0	0	0	0	0	0	0	0	0	0	1	private
pan_gene_19757	pan_gene_24924	Glutamate;Tassel_branch_number	Nodes_per_plant;Tassel_branch_number	0	0	0	0	0	0	0	0	0	0	0	0	0	0	0	0	0	0	0	0	0	0	1	0	0	0	1	private
pan_gene_19757	pan_gene_27657	Glutamate;Tassel_branch_number	Nodes_per_plant;Ratio_of_ear_height_to_total_height;Tassel_branch_number	0	0	0	0	0	0	0	0	0	0	0	0	0	0	0	0	0	0	0	0	0	0	1	0	0	0	1	private
pan_gene_19757	pan_gene_28008	Glutamate;Tassel_branch_number	Tassel_branch_number	0	0	0	0	0	0	0	0	0	0	0	0	0	0	0	0	0	0	0	0	0	0	1	0	0	0	1	private
pan_gene_19757	pan_gene_30482	Glutamate;Tassel_branch_number	Tassel_branch_number	0	0	1	0	0	0	0	0	0	0	0	0	0	0	0	0	0	0	0	0	0	0	1	0	0	0	2	dispensable
pan_gene_19757	pan_gene_31503	Glutamate;Tassel_branch_number	Tassel_branch_number	0	0	1	0	0	0	0	0	0	0	0	0	0	0	0	0	0	0	0	0	0	0	1	0	0	0	2	dispensable
pan_gene_19757	pan_gene_32547	Glutamate;Tassel_branch_number	Anthesis-silking_interval;Average_internode_length_(whole_plant);Ear_row_number;Plant_height;Tassel_branch_number	0	0	0	0	0	0	0	0	0	0	0	0	0	0	0	0	0	0	0	0	0	0	1	0	0	0	1	private
pan_gene_20247	pan_gene_8881	Tassel_branch_number	Average_internode_length_(above_ear);Nitrate;Tassel_branch_number	0	1	0	0	0	0	0	0	0	0	0	0	0	0	0	0	0	0	0	0	0	0	0	0	0	0	1	private
pan_gene_20432	pan_gene_20555	Tassel_branch_number	Tassel_branch_number;Total_amino_acids	0	0	0	0	0	0	0	0	1	0	0	0	0	0	0	0	0	0	0	0	0	0	0	0	0	0	1	private
pan_gene_20555	pan_gene_27983	Tassel_branch_number;Total_amino_acids	Tassel_branch_number	0	1	0	0	1	0	0	0	0	0	0	0	0	0	0	0	0	0	0	0	0	0	1	0	0	0	3	dispensable
pan_gene_20555	pan_gene_32422	Tassel_branch_number;Total_amino_acids	Average_internode_length_(above_ear);Tassel_branch_number	0	1	0	1	0	0	0	1	0	0	0	0	0	0	0	0	0	0	0	0	0	0	0	0	0	0	3	dispensable
pan_gene_20555	pan_gene_5405	Tassel_branch_number;Total_amino_acids	Tassel_branch_number	0	1	1	0	1	0	0	0	1	1	0	1	0	0	1	1	0	0	1	1	1	0	1	1	0	0	13	near-core
pan_gene_20574	pan_gene_21480	Height_above_ear;Southern_leaf_blight;Tassel_branch_number	Tassel_branch_number	0	1	1	1	1	0	1	1	1	0	0	0	1	1	0	0	0	0	0	1	1	0	1	0	1	1	14	near-core
pan_gene_20574	pan_gene_21683	Height_above_ear;Southern_leaf_blight;Tassel_branch_number	Tassel_branch_number	0	0	0	1	0	0	0	0	0	0	0	0	0	0	0	0	0	0	0	0	0	0	0	0	0	0	1	private
pan_gene_20574	pan_gene_24605	Height_above_ear;Southern_leaf_blight;Tassel_branch_number	100_Kernel_weight;Ear_row_number;Tassel_branch_number	0	0	0	1	0	0	0	0	0	0	0	0	0	0	0	0	0	0	0	0	0	0	0	0	0	0	1	private
pan_gene_20574	pan_gene_24642	Height_above_ear;Southern_leaf_blight;Tassel_branch_number	Tassel_branch_number	0	0	0	0	0	0	0	0	0	0	0	0	0	0	1	0	0	0	0	0	0	0	0	0	0	0	1	private
pan_gene_20574	pan_gene_2557	Height_above_ear;Southern_leaf_blight;Tassel_branch_number	Height_above_ear;Nodes_per_plant;Tassel_branch_number	0	1	1	0	1	0	0	0	1	0	1	1	0	0	0	0	0	1	1	0	1	0	0	0	1	0	10	dispensable
pan_gene_20574	pan_gene_2623	Height_above_ear;Southern_leaf_blight;Tassel_branch_number	Height_per_day_(until_flowering);Plant_height;Tassel_branch_number;Tassel_length	0	1	1	1	0	0	0	0	0	0	0	1	0	1	0	1	0	0	0	0	0	0	0	0	0	0	6	dispensable
pan_gene_20574	pan_gene_26694	Height_above_ear;Southern_leaf_blight;Tassel_branch_number	Days_to_anthesis;Days_to_silk;Ear_height;Nodes_to_ear;Photoperiod_Growing-degree_days_to_silk;Plant_height;Tassel_branch_number	0	1	1	1	1	1	1	1	1	1	1	1	1	1	0	1	1	1	0	1	1	0	1	1	0	1	21	core
pan_gene_20574	pan_gene_27657	Height_above_ear;Southern_leaf_blight;Tassel_branch_number	Nodes_per_plant;Ratio_of_ear_height_to_total_height;Tassel_branch_number	0	1	1	1	0	1	1	1	0	0	0	1	1	0	0	1	1	0	1	1	1	0	1	1	1	0	16	near-core
pan_gene_20574	pan_gene_28041	Height_above_ear;Southern_leaf_blight;Tassel_branch_number	Average_internode_length_(below_ear);Tassel_branch_number;Tassel_length	0	1	1	1	0	1	0	0	1	0	1	0	1	0	0	0	0	0	0	0	1	0	0	0	0	0	8	dispensable
pan_gene_20574	pan_gene_28044	Height_above_ear;Southern_leaf_blight;Tassel_branch_number	Cob_diameter;Tassel_branch_number	0	0	0	1	1	1	1	0	0	0	0	0	1	0	0	0	0	0	0	0	0	0	0	1	1	1	8	dispensable
pan_gene_20574	pan_gene_29344	Height_above_ear;Southern_leaf_blight;Tassel_branch_number	Average_internode_length_(whole_plant);Tassel_branch_number	0	0	0	0	1	1	0	0	0	1	0	0	0	0	1	1	0	0	0	1	0	0	0	0	0	0	6	dispensable
pan_gene_20574	pan_gene_30482	Height_above_ear;Southern_leaf_blight;Tassel_branch_number	Tassel_branch_number	0	1	1	1	1	1	1	0	1	0	0	0	1	1	0	1	0	1	1	1	1	0	1	1	1	1	18	near-core
pan_gene_20574	pan_gene_30841	Height_above_ear;Southern_leaf_blight;Tassel_branch_number	Average_internode_length_(whole_plant);Days_to_silk;Ear_row_number;Tassel_branch_number	0	1	1	1	1	1	1	1	1	0	1	1	1	0	0	1	0	1	1	1	1	0	0	1	1	1	19	near-core
pan_gene_20574	pan_gene_31466	Height_above_ear;Southern_leaf_blight;Tassel_branch_number	Tassel_branch_number	0	1	1	1	0	1	1	0	1	1	1	1	1	1	1	1	0	1	1	1	0	0	1	1	1	0	19	near-core
pan_gene_20574	pan_gene_31503	Height_above_ear;Southern_leaf_blight;Tassel_branch_number	Tassel_branch_number	0	1	1	0	0	1	1	1	1	0	0	0	1	0	0	0	0	1	0	0	1	0	1	1	1	1	13	near-core
pan_gene_20574	pan_gene_32108	Height_above_ear;Southern_leaf_blight;Tassel_branch_number	Tassel_branch_number	0	1	1	1	1	1	0	0	0	0	0	1	1	1	0	0	1	1	0	0	1	0	1	1	0	0	13	near-core
pan_gene_20574	pan_gene_32547	Height_above_ear;Southern_leaf_blight;Tassel_branch_number	Anthesis-silking_interval;Average_internode_length_(whole_plant);Ear_row_number;Plant_height;Tassel_branch_number	0	1	1	1	1	1	1	1	1	1	0	0	1	1	0	0	1	1	1	1	1	0	1	1	1	1	20	core
pan_gene_20574	pan_gene_32609	Height_above_ear;Southern_leaf_blight;Tassel_branch_number	Boxcox-transformed_leaf_angle;Tassel_branch_number	0	0	0	0	0	0	0	0	0	0	0	0	0	0	0	1	0	0	1	0	0	0	0	0	0	0	2	dispensable
pan_gene_20574	pan_gene_5838	Height_above_ear;Southern_leaf_blight;Tassel_branch_number	100_Kernel_weight;Cob_diameter;Ear_height;Sucrose;Tassel_branch_number	0	0	0	0	1	0	0	0	0	0	0	1	0	0	0	1	0	0	0	0	0	0	0	0	0	1	4	dispensable
pan_gene_20574	pan_gene_5877	Height_above_ear;Southern_leaf_blight;Tassel_branch_number	Tassel_branch_number	0	0	0	0	1	0	0	0	0	0	0	0	0	0	0	0	0	0	0	0	0	0	0	0	0	0	1	private
pan_gene_20574	pan_gene_64250	Height_above_ear;Southern_leaf_blight;Tassel_branch_number	Tassel_branch_number	0	1	1	0	0	0	0	0	0	0	0	1	1	0	0	0	0	0	0	1	1	0	1	0	0	0	7	dispensable
pan_gene_20574	pan_gene_7987	Height_above_ear;Southern_leaf_blight;Tassel_branch_number	Tassel_branch_number	0	1	0	1	0	0	0	1	0	1	1	1	0	1	0	0	0	1	1	0	0	0	0	0	1	0	10	dispensable
pan_gene_20574	pan_gene_8446	Height_above_ear;Southern_leaf_blight;Tassel_branch_number	Ear_height;Nodes_per_plant;Nodes_to_ear;Stalk_strength;Tassel_branch_number	0	0	0	0	0	0	0	0	0	0	0	0	0	0	0	0	1	1	0	0	0	0	0	0	0	0	2	dispensable
pan_gene_20574	pan_gene_8815	Height_above_ear;Southern_leaf_blight;Tassel_branch_number	Days_to_anthesis;Photoperiod_Growing-degree_days_to_silk;Photoperiod_growing-degree_days_to_anthesis;Tassel_branch_number	0	1	0	0	0	1	0	0	0	0	0	0	0	0	0	0	0	0	1	0	1	0	0	0	0	0	4	dispensable
pan_gene_20723	pan_gene_21480	Average_internode_length_(below_ear);Tassel_branch_number	Tassel_branch_number	0	1	1	0	1	0	1	1	1	0	0	0	1	0	0	0	0	1	0	0	1	0	1	0	0	0	10	dispensable
pan_gene_20723	pan_gene_21683	Average_internode_length_(below_ear);Tassel_branch_number	Tassel_branch_number	0	0	0	0	0	0	0	1	0	0	0	0	0	0	0	0	0	0	0	0	0	0	0	0	0	0	1	private
pan_gene_20723	pan_gene_22308	Average_internode_length_(below_ear);Tassel_branch_number	Boxcox-transformed_leaf_angle;Days_to_anthesis;Days_to_silk;Tassel_branch_number	0	1	0	0	0	0	0	0	1	0	0	0	0	0	0	0	0	1	0	0	1	0	1	0	0	0	5	dispensable
pan_gene_20723	pan_gene_24886	Average_internode_length_(below_ear);Tassel_branch_number	100_Kernel_weight;Tassel_branch_number	0	1	0	0	0	0	0	0	0	0	0	0	0	0	0	0	0	0	0	0	0	0	0	0	0	0	1	private
pan_gene_20723	pan_gene_2557	Average_internode_length_(below_ear);Tassel_branch_number	Height_above_ear;Nodes_per_plant;Tassel_branch_number	0	1	1	0	0	0	0	0	1	0	1	0	0	0	1	0	0	1	1	0	0	0	0	0	1	0	8	dispensable
pan_gene_20723	pan_gene_27657	Average_internode_length_(below_ear);Tassel_branch_number	Nodes_per_plant;Ratio_of_ear_height_to_total_height;Tassel_branch_number	0	1	0	0	0	1	0	0	0	0	0	0	1	0	0	1	0	0	0	0	0	0	0	0	1	0	5	dispensable
pan_gene_20723	pan_gene_28041	Average_internode_length_(below_ear);Tassel_branch_number	Average_internode_length_(below_ear);Tassel_branch_number;Tassel_length	0	1	1	1	1	1	0	1	1	0	1	0	1	0	1	0	0	0	1	0	1	0	0	0	0	1	13	near-core
pan_gene_20723	pan_gene_28044	Average_internode_length_(below_ear);Tassel_branch_number	Cob_diameter;Tassel_branch_number	0	0	0	1	1	1	1	0	0	1	0	0	1	0	0	0	0	0	1	0	0	1	0	0	1	0	9	dispensable
pan_gene_20723	pan_gene_29344	Average_internode_length_(below_ear);Tassel_branch_number	Average_internode_length_(whole_plant);Tassel_branch_number	0	0	0	0	1	1	0	0	0	0	0	0	0	0	0	0	0	0	0	0	0	0	0	0	0	0	2	dispensable
pan_gene_20723	pan_gene_30841	Average_internode_length_(below_ear);Tassel_branch_number	Average_internode_length_(whole_plant);Days_to_silk;Ear_row_number;Tassel_branch_number	0	1	1	1	1	1	0	1	1	0	1	1	1	0	1	1	0	1	1	0	1	1	0	1	1	0	18	near-core
pan_gene_20723	pan_gene_32547	Average_internode_length_(below_ear);Tassel_branch_number	Anthesis-silking_interval;Average_internode_length_(whole_plant);Ear_row_number;Plant_height;Tassel_branch_number	0	1	0	0	1	1	1	1	1	1	0	0	1	1	0	0	0	1	1	0	0	0	1	0	1	0	13	near-core
pan_gene_20723	pan_gene_4974	Average_internode_length_(below_ear);Tassel_branch_number	Nitrate;Tassel_branch_number	0	1	1	0	1	1	0	1	1	1	1	1	1	0	1	0	0	1	1	0	1	0	0	0	1	0	15	near-core
pan_gene_20723	pan_gene_64250	Average_internode_length_(below_ear);Tassel_branch_number	Tassel_branch_number	0	1	0	0	0	0	0	0	0	0	0	0	0	0	0	0	0	0	0	0	0	0	1	0	0	0	2	dispensable
pan_gene_20723	pan_gene_78555	Average_internode_length_(below_ear);Tassel_branch_number	Nodes_above_ear;Tassel_branch_number	0	1	0	0	0	0	0	0	0	0	0	0	0	0	0	0	0	0	0	0	0	0	0	0	0	0	1	private
pan_gene_20723	pan_gene_8936	Average_internode_length_(below_ear);Tassel_branch_number	Leaf_length;Tassel_branch_number	0	1	0	0	0	1	0	0	0	0	0	0	1	0	0	0	0	0	0	0	0	1	0	0	0	0	4	dispensable
pan_gene_20749	pan_gene_7986	Tassel_branch_number	Tassel_branch_number	0	1	0	0	0	0	0	0	0	0	0	0	0	0	0	0	0	0	0	0	0	0	0	0	0	0	1	private
pan_gene_20749	pan_gene_9861	Tassel_branch_number	Anthesis-silking_interval;Days_to_silk;Plant_height;Ratio_of_ear_height_to_total_height;Tassel_branch_number	0	1	0	0	0	0	0	0	0	0	0	0	0	0	0	0	1	0	0	0	0	0	0	0	0	1	3	dispensable
pan_gene_20896	pan_gene_32495	Tassel_branch_number	Average_internode_length_(above_ear);Tassel_branch_number	0	1	1	0	0	0	1	0	1	0	1	0	1	1	0	0	0	0	0	0	0	1	0	1	0	0	9	dispensable
pan_gene_20898	pan_gene_27757	Tassel_branch_number	Glutamate;Photoperiod_Growing-degree_days_to_silk;Photoperiod_growing-degree_days_to_anthesis;Southern_leaf_blight;Tassel_branch_number	0	1	0	0	0	0	0	0	1	0	0	0	0	0	1	0	1	0	0	0	0	1	0	0	0	0	5	dispensable
pan_gene_20898	pan_gene_2918	Tassel_branch_number	Average_internode_length_(whole_plant);Tassel_branch_number	0	1	0	1	0	0	0	0	0	0	0	0	0	0	0	0	0	0	0	0	0	0	1	0	0	0	3	dispensable
pan_gene_20898	pan_gene_29344	Tassel_branch_number	Average_internode_length_(whole_plant);Tassel_branch_number	0	0	0	0	1	1	0	0	0	0	0	0	0	0	0	0	0	0	0	1	0	0	0	0	0	1	4	dispensable
pan_gene_20898	pan_gene_30362	Tassel_branch_number	Tassel_branch_number	0	1	0	0	0	0	0	0	0	0	0	1	1	0	0	0	0	0	0	0	0	0	0	0	0	0	3	dispensable
pan_gene_20898	pan_gene_32498	Tassel_branch_number	Tassel_branch_number	0	0	1	0	1	1	0	0	1	0	1	0	0	1	1	0	0	1	0	0	0	1	1	1	0	0	11	near-core
pan_gene_20898	pan_gene_32547	Tassel_branch_number	Anthesis-silking_interval;Average_internode_length_(whole_plant);Ear_row_number;Plant_height;Tassel_branch_number	0	1	0	0	1	1	1	0	1	0	0	0	0	0	0	0	1	0	0	1	0	0	0	0	0	0	7	dispensable
pan_gene_20898	pan_gene_3818	Tassel_branch_number	Average_internode_length_(above_ear);Tassel_branch_number	0	0	0	0	0	1	0	0	0	0	0	0	0	0	0	0	0	0	0	0	0	0	0	0	0	0	1	private
pan_gene_20898	pan_gene_5433	Tassel_branch_number	Days_to_anthesis;Days_to_silk;Tassel_branch_number	0	1	0	1	0	0	1	1	1	0	0	0	0	0	0	0	0	0	0	0	0	0	0	0	0	0	5	dispensable
pan_gene_20898	pan_gene_5836	Tassel_branch_number	100_Kernel_weight;Sucrose;Tassel_branch_number	0	0	0	0	1	0	0	0	0	0	0	0	0	0	0	1	0	0	0	0	0	0	0	0	0	0	2	dispensable
pan_gene_20898	pan_gene_8936	Tassel_branch_number	Leaf_length;Tassel_branch_number	0	1	0	0	0	1	0	0	0	0	0	0	0	0	0	0	0	0	0	0	0	0	0	0	0	0	2	dispensable
pan_gene_21261	pan_gene_27983	Tassel_branch_number	Tassel_branch_number	0	1	0	1	0	0	0	0	1	1	0	1	0	0	0	0	1	0	1	1	0	0	1	0	0	1	10	dispensable
pan_gene_21480	pan_gene_21931	Tassel_branch_number	Plant_height;Tassel_branch_number	0	1	1	1	0	1	0	0	0	1	0	0	1	0	0	1	0	1	0	0	0	0	0	0	0	0	8	dispensable
pan_gene_21480	pan_gene_22308	Tassel_branch_number	Boxcox-transformed_leaf_angle;Days_to_anthesis;Days_to_silk;Tassel_branch_number	0	1	0	1	0	1	1	0	1	1	0	0	1	1	0	1	0	0	0	0	0	0	1	0	0	0	10	dispensable
pan_gene_21480	pan_gene_24924	Tassel_branch_number	Nodes_per_plant;Tassel_branch_number	0	1	0	0	1	1	0	0	0	0	0	0	0	0	0	0	0	1	0	0	0	0	0	0	0	0	4	dispensable
pan_gene_21480	pan_gene_25391	Tassel_branch_number	Tassel_branch_number	0	1	0	1	0	0	0	0	0	0	0	0	0	0	0	0	0	0	0	0	0	0	1	0	0	0	3	dispensable
pan_gene_21480	pan_gene_26694	Tassel_branch_number	Days_to_anthesis;Days_to_silk;Ear_height;Nodes_to_ear;Photoperiod_Growing-degree_days_to_silk;Plant_height;Tassel_branch_number	0	1	0	1	1	1	1	1	0	0	1	1	1	0	0	0	0	1	0	1	1	0	1	0	0	0	13	near-core
pan_gene_21480	pan_gene_27657	Tassel_branch_number	Nodes_per_plant;Ratio_of_ear_height_to_total_height;Tassel_branch_number	0	1	0	0	0	0	0	0	0	0	1	0	1	0	1	0	0	0	0	0	1	0	0	0	1	0	6	dispensable
pan_gene_21480	pan_gene_27757	Tassel_branch_number	Glutamate;Photoperiod_Growing-degree_days_to_silk;Photoperiod_growing-degree_days_to_anthesis;Southern_leaf_blight;Tassel_branch_number	0	1	1	0	0	0	0	1	0	0	0	0	0	0	0	0	0	0	0	0	0	0	0	0	0	0	3	dispensable
pan_gene_21480	pan_gene_28041	Tassel_branch_number	Average_internode_length_(below_ear);Tassel_branch_number;Tassel_length	0	1	1	0	0	1	0	1	0	0	0	0	1	0	0	0	0	0	0	0	0	0	0	0	0	0	5	dispensable
pan_gene_21480	pan_gene_29344	Tassel_branch_number	Average_internode_length_(whole_plant);Tassel_branch_number	0	0	0	0	1	1	0	0	0	0	0	0	0	0	0	1	0	0	0	1	0	0	0	0	0	0	4	dispensable
pan_gene_21480	pan_gene_31288	Tassel_branch_number	Nodes_to_ear;Photoperiod_Growing-degree_days_to_silk;Tassel_branch_number	0	0	0	0	1	1	0	0	0	0	0	0	0	0	0	0	0	0	0	0	0	0	0	0	0	0	2	dispensable
pan_gene_21480	pan_gene_31503	Tassel_branch_number	Tassel_branch_number	0	1	1	0	0	1	1	0	1	0	0	0	0	0	0	0	0	0	0	0	0	0	0	0	0	0	5	dispensable
pan_gene_21480	pan_gene_32108	Tassel_branch_number	Tassel_branch_number	0	1	1	0	1	1	1	0	0	1	1	0	1	0	1	0	0	1	0	0	1	0	1	0	0	0	12	near-core
pan_gene_21480	pan_gene_32547	Tassel_branch_number	Anthesis-silking_interval;Average_internode_length_(whole_plant);Ear_row_number;Plant_height;Tassel_branch_number	0	1	1	1	1	1	1	1	1	0	0	0	1	0	0	0	0	1	0	1	0	0	1	0	0	0	12	near-core
pan_gene_21480	pan_gene_5148	Tassel_branch_number	Boxcox-transformed_leaf_angle;Cob_diameter;Tassel_branch_number	0	1	0	0	0	1	0	1	1	0	1	0	1	0	1	0	1	0	0	0	1	1	1	0	0	0	11	near-core
pan_gene_21480	pan_gene_8446	Tassel_branch_number	Ear_height;Nodes_per_plant;Nodes_to_ear;Stalk_strength;Tassel_branch_number	0	0	0	0	0	0	0	0	0	0	0	0	0	0	0	0	0	1	0	0	0	0	0	0	0	0	1	private
pan_gene_21543	pan_gene_3836	Days_to_anthesis;Tassel_branch_number	Average_internode_length_(whole_plant);Tassel_branch_number	0	1	0	0	0	0	0	0	0	0	0	0	0	0	0	0	0	0	0	0	0	0	0	0	0	0	1	private
pan_gene_21683	pan_gene_28041	Tassel_branch_number	Average_internode_length_(below_ear);Tassel_branch_number;Tassel_length	0	0	0	1	0	0	0	0	0	0	0	0	0	0	0	0	0	0	0	0	0	0	0	0	0	0	1	private
pan_gene_21683	pan_gene_30482	Tassel_branch_number	Tassel_branch_number	0	0	0	0	0	0	0	1	0	0	0	0	0	0	0	0	0	0	0	0	0	0	0	0	0	0	1	private
pan_gene_21683	pan_gene_31466	Tassel_branch_number	Tassel_branch_number	0	0	0	0	0	0	0	0	0	0	0	0	0	0	0	0	0	0	0	0	0	0	0	0	1	0	1	private
pan_gene_21683	pan_gene_31503	Tassel_branch_number	Tassel_branch_number	0	0	0	0	0	0	0	0	0	0	1	0	0	1	0	0	0	0	0	0	0	0	0	0	0	1	3	dispensable
pan_gene_21683	pan_gene_32709	Tassel_branch_number	Average_internode_length_(below_ear);Tassel_branch_number;Total_amino_acids	0	0	0	0	0	0	0	0	0	0	1	0	0	0	0	0	0	0	0	0	0	0	0	0	0	0	1	private
pan_gene_21683	pan_gene_7400	Tassel_branch_number	Tassel_branch_number	0	0	0	0	0	0	0	0	0	0	0	0	0	1	0	0	0	0	0	0	0	0	0	0	0	0	1	private
pan_gene_21683	pan_gene_8936	Tassel_branch_number	Leaf_length;Tassel_branch_number	0	0	0	0	0	0	0	0	0	0	0	0	0	0	0	0	0	0	0	0	0	0	0	0	1	0	1	private
pan_gene_21874	pan_gene_3818	Tassel_branch_number	Average_internode_length_(above_ear);Tassel_branch_number	0	0	0	0	0	0	0	0	0	0	0	0	0	0	0	1	0	0	0	0	0	0	0	0	0	0	1	private
pan_gene_21890	pan_gene_27155	Leaf_length;Tassel_branch_number	Tassel_branch_number	0	1	0	1	1	1	1	1	0	1	0	1	1	0	0	1	0	1	0	1	1	1	1	0	1	1	17	near-core
pan_gene_21890	pan_gene_2809	Leaf_length;Tassel_branch_number	Leaf_width;Northern_Leaf_Blight;Tassel_branch_number	0	1	1	1	1	0	1	0	0	1	1	0	1	0	1	1	0	0	1	1	1	0	1	0	0	0	14	near-core
pan_gene_21890	pan_gene_5034	Leaf_length;Tassel_branch_number	Average_internode_length_(below_ear);Tassel_branch_number	0	0	0	1	0	1	0	0	0	0	0	0	0	0	0	0	0	1	0	0	0	0	0	0	0	0	3	dispensable
pan_gene_21890	pan_gene_5405	Leaf_length;Tassel_branch_number	Tassel_branch_number	0	1	1	1	1	0	1	1	1	1	1	1	1	0	1	1	0	0	1	1	1	1	1	1	1	1	21	core
pan_gene_21916	pan_gene_7229	Nodes_per_plant;Tassel_branch_number	Anthesis-silking_interval;Average_internode_length_(above_ear);Tassel_branch_number	0	0	0	0	0	0	0	0	0	0	0	1	0	0	0	0	0	0	0	0	0	0	0	0	0	0	1	private
pan_gene_21931	pan_gene_22308	Plant_height;Tassel_branch_number	Boxcox-transformed_leaf_angle;Days_to_anthesis;Days_to_silk;Tassel_branch_number	0	1	0	0	0	1	0	0	1	1	0	0	0	0	0	1	0	1	0	0	0	0	0	0	0	0	6	dispensable
pan_gene_21931	pan_gene_24886	Plant_height;Tassel_branch_number	100_Kernel_weight;Tassel_branch_number	0	1	0	0	0	0	0	0	0	0	0	0	0	0	0	1	0	0	0	0	0	0	0	0	0	0	2	dispensable
pan_gene_21931	pan_gene_27983	Plant_height;Tassel_branch_number	Tassel_branch_number	0	1	0	0	0	0	0	0	0	0	0	0	0	0	0	0	0	0	0	0	0	0	0	0	0	0	1	private
pan_gene_21931	pan_gene_5433	Plant_height;Tassel_branch_number	Days_to_anthesis;Days_to_silk;Tassel_branch_number	0	1	1	0	0	0	1	0	1	0	0	0	0	0	0	0	0	0	0	0	0	0	0	0	0	1	5	dispensable
pan_gene_21931	pan_gene_64250	Plant_height;Tassel_branch_number	Tassel_branch_number	0	1	1	0	0	0	0	0	0	0	0	0	0	0	0	0	0	1	0	0	0	0	0	0	0	0	3	dispensable
pan_gene_22203	pan_gene_2874	Malate;Northern_Leaf_Blight;Protein;Tassel_branch_number	Nodes_above_ear;Tassel_branch_number	0	1	1	0	0	0	0	0	0	0	1	0	0	0	0	0	0	0	0	0	0	0	0	0	0	0	3	dispensable
pan_gene_22203	pan_gene_29742	Malate;Northern_Leaf_Blight;Protein;Tassel_branch_number	Protein;Tassel_branch_number	0	1	1	1	1	0	0	0	1	0	1	1	0	0	1	0	0	0	0	1	1	0	1	1	0	0	12	near-core
pan_gene_22203	pan_gene_32422	Malate;Northern_Leaf_Blight;Protein;Tassel_branch_number	Average_internode_length_(above_ear);Tassel_branch_number	0	1	0	0	0	0	0	0	0	0	0	0	0	0	0	1	0	0	0	0	0	0	0	0	0	0	2	dispensable
pan_gene_22203	pan_gene_6067	Malate;Northern_Leaf_Blight;Protein;Tassel_branch_number	Tassel_branch_number	0	1	0	0	0	0	0	0	0	1	0	0	1	0	0	0	0	0	0	0	0	0	0	0	0	0	3	dispensable
pan_gene_22304	pan_gene_24626	Days_to_anthesis;Tassel_branch_number	Average_internode_length_(below_ear);Cob_diameter;Tassel_branch_number	0	1	1	0	0	0	1	1	1	0	1	0	0	1	0	1	1	1	0	0	0	0	1	0	0	1	12	near-core
pan_gene_22304	pan_gene_29909	Days_to_anthesis;Tassel_branch_number	Tassel_branch_number	0	1	1	0	0	0	0	0	0	0	0	0	1	0	0	0	0	0	0	0	0	0	0	0	0	0	3	dispensable
pan_gene_22304	pan_gene_31505	Days_to_anthesis;Tassel_branch_number	Cob_diameter;Tassel_branch_number	0	1	0	0	0	0	0	0	0	0	0	0	0	0	0	0	0	0	0	0	0	0	0	0	0	0	1	private
pan_gene_22308	pan_gene_25391	Boxcox-transformed_leaf_angle;Days_to_anthesis;Days_to_silk;Tassel_branch_number	Tassel_branch_number	0	1	1	1	1	1	1	1	1	0	1	1	1	1	1	1	0	0	1	0	1	0	1	1	0	1	19	near-core
pan_gene_22308	pan_gene_2557	Boxcox-transformed_leaf_angle;Days_to_anthesis;Days_to_silk;Tassel_branch_number	Height_above_ear;Nodes_per_plant;Tassel_branch_number	0	1	0	1	1	0	0	1	1	0	0	0	0	0	0	1	0	1	1	0	0	0	0	1	0	0	9	dispensable
pan_gene_22308	pan_gene_2623	Boxcox-transformed_leaf_angle;Days_to_anthesis;Days_to_silk;Tassel_branch_number	Height_per_day_(until_flowering);Plant_height;Tassel_branch_number;Tassel_length	0	1	0	0	0	0	0	0	0	0	0	0	0	0	0	0	0	0	0	0	0	0	0	0	0	0	1	private
pan_gene_22308	pan_gene_28614	Boxcox-transformed_leaf_angle;Days_to_anthesis;Days_to_silk;Tassel_branch_number	Tassel_branch_number	0	1	0	1	1	1	1	1	1	1	1	1	1	1	0	1	0	1	0	0	0	0	1	1	0	0	16	near-core
pan_gene_22308	pan_gene_2918	Boxcox-transformed_leaf_angle;Days_to_anthesis;Days_to_silk;Tassel_branch_number	Average_internode_length_(whole_plant);Tassel_branch_number	0	1	0	1	0	0	0	0	0	0	0	0	0	0	0	0	0	0	0	0	0	0	0	0	0	0	2	dispensable
pan_gene_22308	pan_gene_30274	Boxcox-transformed_leaf_angle;Days_to_anthesis;Days_to_silk;Tassel_branch_number	Tassel_branch_number	0	1	0	1	0	0	0	0	0	1	1	0	0	0	0	1	0	1	0	0	0	0	0	0	0	0	6	dispensable
pan_gene_22308	pan_gene_30841	Boxcox-transformed_leaf_angle;Days_to_anthesis;Days_to_silk;Tassel_branch_number	Average_internode_length_(whole_plant);Days_to_silk;Ear_row_number;Tassel_branch_number	0	1	0	0	0	0	1	0	1	0	1	0	0	0	0	1	0	1	0	0	0	0	0	0	0	0	6	dispensable
pan_gene_22308	pan_gene_32108	Boxcox-transformed_leaf_angle;Days_to_anthesis;Days_to_silk;Tassel_branch_number	Tassel_branch_number	0	1	0	0	0	0	1	0	0	1	0	0	0	0	0	0	0	0	0	0	0	0	1	0	0	0	4	dispensable
pan_gene_22308	pan_gene_32498	Boxcox-transformed_leaf_angle;Days_to_anthesis;Days_to_silk;Tassel_branch_number	Tassel_branch_number	0	0	1	1	1	1	0	0	1	0	0	0	0	0	0	1	0	1	0	0	0	0	0	0	0	0	7	dispensable
pan_gene_22308	pan_gene_4075	Boxcox-transformed_leaf_angle;Days_to_anthesis;Days_to_silk;Tassel_branch_number	Ear_row_number;Tassel_branch_number	0	0	0	1	0	1	1	0	1	0	0	0	0	0	0	0	0	0	0	0	0	0	0	0	0	0	4	dispensable
pan_gene_22308	pan_gene_5148	Boxcox-transformed_leaf_angle;Days_to_anthesis;Days_to_silk;Tassel_branch_number	Boxcox-transformed_leaf_angle;Cob_diameter;Tassel_branch_number	0	1	0	1	1	1	0	1	1	0	1	1	1	1	0	1	1	0	0	0	0	0	1	0	0	0	13	near-core
pan_gene_22308	pan_gene_5433	Boxcox-transformed_leaf_angle;Days_to_anthesis;Days_to_silk;Tassel_branch_number	Days_to_anthesis;Days_to_silk;Tassel_branch_number	0	1	1	0	1	0	1	1	1	0	0	0	0	0	0	1	0	0	0	0	0	0	0	0	1	0	8	dispensable
pan_gene_22308	pan_gene_5838	Boxcox-transformed_leaf_angle;Days_to_anthesis;Days_to_silk;Tassel_branch_number	100_Kernel_weight;Cob_diameter;Ear_height;Sucrose;Tassel_branch_number	0	0	0	1	0	0	0	0	0	0	0	0	0	0	0	0	0	0	0	0	0	0	0	0	0	0	1	private
pan_gene_22308	pan_gene_64250	Boxcox-transformed_leaf_angle;Days_to_anthesis;Days_to_silk;Tassel_branch_number	Tassel_branch_number	0	1	0	1	1	0	0	1	0	0	0	0	0	0	0	0	0	0	0	0	0	0	0	0	1	0	5	dispensable
pan_gene_22308	pan_gene_7982	Boxcox-transformed_leaf_angle;Days_to_anthesis;Days_to_silk;Tassel_branch_number	Average_internode_length_(whole_plant);Days_to_silk;Tassel_branch_number	0	1	1	1	0	0	0	1	0	0	1	1	1	0	0	0	0	0	0	0	0	0	0	0	0	0	7	dispensable
pan_gene_22431	pan_gene_28008	Days_to_anthesis;Days_to_silk;Tassel_branch_number	Tassel_branch_number	0	1	0	0	0	0	0	0	0	0	0	0	0	0	0	0	0	0	0	0	0	0	1	0	0	0	2	dispensable
pan_gene_22431	pan_gene_32494	Days_to_anthesis;Days_to_silk;Tassel_branch_number	Ear_row_number;Nodes_to_ear;Tassel_branch_number	0	1	0	0	0	0	0	0	0	0	0	0	0	0	0	0	0	0	0	0	0	0	0	0	0	0	1	private
pan_gene_22431	pan_gene_32547	Days_to_anthesis;Days_to_silk;Tassel_branch_number	Anthesis-silking_interval;Average_internode_length_(whole_plant);Ear_row_number;Plant_height;Tassel_branch_number	0	1	0	0	0	0	1	1	1	0	0	0	1	0	0	0	1	1	0	0	1	0	1	1	1	1	12	near-core
pan_gene_22431	pan_gene_4941	Days_to_anthesis;Days_to_silk;Tassel_branch_number	Tassel_branch_number	0	1	0	0	0	0	0	0	0	0	0	0	0	0	0	0	0	0	0	0	0	0	0	0	0	0	1	private
pan_gene_22431	pan_gene_5838	Days_to_anthesis;Days_to_silk;Tassel_branch_number	100_Kernel_weight;Cob_diameter;Ear_height;Sucrose;Tassel_branch_number	0	0	0	1	0	0	0	0	0	0	0	0	0	0	0	1	0	0	0	0	0	0	0	0	0	0	2	dispensable
pan_gene_22431	pan_gene_7400	Days_to_anthesis;Days_to_silk;Tassel_branch_number	Tassel_branch_number	0	0	0	0	0	0	1	0	0	0	0	0	1	0	0	0	1	1	0	0	0	0	0	0	0	0	4	dispensable
pan_gene_22431	pan_gene_8936	Days_to_anthesis;Days_to_silk;Tassel_branch_number	Leaf_length;Tassel_branch_number	0	1	0	0	0	0	0	0	0	0	0	0	1	0	0	0	0	0	0	0	0	0	1	0	1	0	4	dispensable
pan_gene_23474	pan_gene_5100	Tassel_branch_number	Fructose;Tassel_branch_number	0	1	1	0	0	0	0	0	0	0	0	0	0	0	0	0	0	1	0	0	0	0	0	0	0	0	3	dispensable
pan_gene_23546	pan_gene_24894	Tassel_branch_number	100_Kernel_weight;Tassel_branch_number	0	1	1	1	0	0	1	1	1	0	0	1	0	0	0	0	0	0	1	0	0	1	0	1	0	1	11	near-core
pan_gene_23546	pan_gene_309	Tassel_branch_number	Average_internode_length_(whole_plant);Ear_height;Nodes_above_ear;Plant_height;Tassel_branch_number	0	0	0	0	0	0	0	0	1	0	0	0	0	0	0	0	0	0	0	0	0	0	0	0	0	0	1	private
pan_gene_23546	pan_gene_5100	Tassel_branch_number	Fructose;Tassel_branch_number	0	1	1	1	0	0	0	0	0	0	0	1	0	0	0	0	0	1	0	1	0	0	0	0	1	1	8	dispensable
pan_gene_23546	pan_gene_5175	Tassel_branch_number	Boxcox-transformed_leaf_angle;PCA_of_metabolites:_PC1;Tassel_branch_number	0	1	0	0	0	0	1	0	0	0	0	1	0	0	0	0	1	1	0	1	0	0	1	0	0	0	7	dispensable
pan_gene_23546	pan_gene_5820	Tassel_branch_number	Chlorophyll_A;Days_to_anthesis;Days_to_silk;PCA_of_metabolites:_PC2;Stalk_strength;Tassel_branch_number	0	0	0	0	0	0	0	0	1	0	0	1	0	0	0	0	0	1	0	0	0	0	0	0	0	0	3	dispensable
pan_gene_23546	pan_gene_5837	Tassel_branch_number	100_Kernel_weight;Ear_height;Sucrose;Tassel_branch_number	0	0	0	0	0	0	0	0	0	0	0	0	0	0	0	0	1	0	0	1	0	0	0	0	0	0	2	dispensable
pan_gene_23686	pan_gene_27722	Tassel_branch_number	Stalk_strength;Tassel_branch_number	0	0	1	0	0	1	0	0	0	0	0	0	0	0	0	0	0	0	0	0	0	0	0	0	0	1	3	dispensable
pan_gene_23686	pan_gene_309	Tassel_branch_number	Average_internode_length_(whole_plant);Ear_height;Nodes_above_ear;Plant_height;Tassel_branch_number	0	0	0	0	0	0	0	0	1	0	0	0	0	0	0	0	0	0	0	0	0	0	0	0	0	0	1	private
pan_gene_23686	pan_gene_32517	Tassel_branch_number	Cob_diameter;Ear_height;Height_per_day_(until_flowering);Nodes_per_plant;Tassel_branch_number	0	0	0	0	0	0	0	0	0	0	0	0	0	0	0	0	1	0	0	0	0	0	1	0	0	1	3	dispensable
pan_gene_23686	pan_gene_5820	Tassel_branch_number	Chlorophyll_A;Days_to_anthesis;Days_to_silk;PCA_of_metabolites:_PC2;Stalk_strength;Tassel_branch_number	0	0	0	0	0	0	0	0	1	0	0	0	0	1	0	1	1	0	0	0	0	0	0	0	0	0	4	dispensable
pan_gene_23689	pan_gene_32494	Leaf_width;Tassel_branch_number	Ear_row_number;Nodes_to_ear;Tassel_branch_number	0	1	0	0	0	0	0	0	0	0	0	0	0	0	0	0	0	0	0	0	0	0	0	0	0	0	1	private
pan_gene_23689	pan_gene_32547	Leaf_width;Tassel_branch_number	Anthesis-silking_interval;Average_internode_length_(whole_plant);Ear_row_number;Plant_height;Tassel_branch_number	0	1	0	0	0	0	1	0	0	1	0	0	0	0	0	0	0	0	0	0	0	0	0	1	0	0	4	dispensable
pan_gene_23689	pan_gene_5148	Leaf_width;Tassel_branch_number	Boxcox-transformed_leaf_angle;Cob_diameter;Tassel_branch_number	0	1	0	0	0	0	0	0	0	0	0	0	0	0	0	0	0	0	0	0	0	0	0	0	0	0	1	private
pan_gene_23689	pan_gene_5850	Leaf_width;Tassel_branch_number	Nodes_above_ear;Tassel_branch_number	0	1	0	0	0	0	0	0	0	1	0	0	0	0	0	0	0	0	0	0	0	0	0	0	0	0	2	dispensable
pan_gene_23689	pan_gene_8815	Leaf_width;Tassel_branch_number	Days_to_anthesis;Photoperiod_Growing-degree_days_to_silk;Photoperiod_growing-degree_days_to_anthesis;Tassel_branch_number	0	1	0	0	0	0	0	0	0	0	0	0	0	0	0	0	0	0	0	0	0	0	0	0	0	0	1	private
pan_gene_23689	pan_gene_8936	Leaf_width;Tassel_branch_number	Leaf_length;Tassel_branch_number	0	1	0	0	0	0	1	0	0	0	0	0	0	0	0	0	0	0	0	0	1	0	0	0	0	0	3	dispensable
pan_gene_23697	pan_gene_24634	Tassel_branch_number	Tassel_branch_number;Tassel_length	0	1	0	1	0	1	0	0	1	0	0	0	1	1	0	1	0	1	0	0	0	0	0	1	0	1	10	dispensable
pan_gene_23697	pan_gene_24886	Tassel_branch_number	100_Kernel_weight;Tassel_branch_number	0	1	0	0	0	0	0	0	0	0	0	0	0	0	0	0	0	0	1	0	0	0	0	0	0	0	2	dispensable
pan_gene_23697	pan_gene_24924	Tassel_branch_number	Nodes_per_plant;Tassel_branch_number	0	1	1	1	1	1	0	0	1	0	1	0	0	0	1	0	0	1	0	0	0	0	0	0	0	1	10	dispensable
pan_gene_23697	pan_gene_25414	Tassel_branch_number	Ear_row_number;Tassel_branch_number	0	1	0	0	0	0	0	0	0	1	0	0	0	0	0	0	0	0	0	0	0	0	0	0	0	1	3	dispensable
pan_gene_23697	pan_gene_27110	Tassel_branch_number	Leaf_length;Tassel_branch_number;Tassel_length	0	1	0	0	0	0	0	0	0	0	0	0	0	0	0	0	0	0	0	0	0	0	0	0	0	0	1	private
pan_gene_23697	pan_gene_27757	Tassel_branch_number	Glutamate;Photoperiod_Growing-degree_days_to_silk;Photoperiod_growing-degree_days_to_anthesis;Southern_leaf_blight;Tassel_branch_number	0	1	0	0	0	0	1	1	1	0	1	1	0	1	0	0	1	1	0	0	0	1	1	1	1	0	13	near-core
pan_gene_23697	pan_gene_28041	Tassel_branch_number	Average_internode_length_(below_ear);Tassel_branch_number;Tassel_length	0	1	1	1	0	1	0	1	1	0	1	0	0	0	0	0	0	0	0	0	0	1	0	0	0	0	8	dispensable
pan_gene_23697	pan_gene_30482	Tassel_branch_number	Tassel_branch_number	0	1	0	1	1	1	1	1	1	1	1	1	0	1	0	1	0	0	0	0	0	0	0	1	0	0	13	near-core
pan_gene_23697	pan_gene_30517	Tassel_branch_number	Southern_leaf_blight;Tassel_branch_number	0	1	1	0	0	0	1	0	1	1	1	1	1	0	1	0	0	1	0	0	1	0	1	1	0	0	13	near-core
pan_gene_23697	pan_gene_31466	Tassel_branch_number	Tassel_branch_number	0	1	0	1	0	0	0	1	0	1	1	0	0	1	0	0	0	0	0	0	0	1	0	1	0	0	8	dispensable
pan_gene_23697	pan_gene_31503	Tassel_branch_number	Tassel_branch_number	0	1	1	1	0	1	1	1	1	1	1	0	0	1	0	1	0	1	0	0	0	0	0	1	0	0	13	near-core
pan_gene_23697	pan_gene_32493	Tassel_branch_number	Ear_row_number;Nodes_to_ear;Tassel_branch_number	0	0	0	0	0	0	0	0	0	0	0	1	0	0	0	0	0	0	0	0	0	0	0	0	0	0	1	private
pan_gene_23697	pan_gene_32547	Tassel_branch_number	Anthesis-silking_interval;Average_internode_length_(whole_plant);Ear_row_number;Plant_height;Tassel_branch_number	0	1	1	0	1	1	1	1	1	1	1	0	0	1	0	0	0	0	0	0	0	0	0	1	0	0	11	near-core
pan_gene_23697	pan_gene_5081	Tassel_branch_number	Tassel_branch_number	0	1	0	0	0	0	0	0	0	0	0	0	1	0	0	0	0	0	0	0	0	0	0	0	0	0	2	dispensable
pan_gene_23903	pan_gene_28047	Tassel_branch_number	Height_above_ear;Tassel_branch_number	0	1	0	0	0	0	0	0	0	0	0	0	0	0	0	0	0	0	0	0	0	0	0	0	0	0	1	private
pan_gene_23903	pan_gene_30484	Tassel_branch_number	Plant_height;Tassel_branch_number	0	1	0	1	0	0	0	0	0	0	0	0	0	0	0	0	0	0	0	0	0	0	0	0	0	0	2	dispensable
pan_gene_24024	pan_gene_24832	Leaf_length;Tassel_branch_number	Leaf_length;Tassel_branch_number	0	1	0	0	0	0	0	0	0	0	0	0	0	0	0	1	0	0	0	0	0	0	0	1	0	0	3	dispensable
pan_gene_24024	pan_gene_25099	Leaf_length;Tassel_branch_number	Southern_leaf_blight;Tassel_branch_number	0	1	0	1	0	0	0	0	0	1	0	0	0	1	0	1	0	0	0	0	0	0	0	0	0	0	5	dispensable
pan_gene_24024	pan_gene_31618	Leaf_length;Tassel_branch_number	Boxcox-transformed_leaf_angle;Tassel_branch_number	0	1	0	0	1	0	0	0	0	0	0	0	0	1	0	1	0	0	0	0	1	0	0	0	0	0	5	dispensable
pan_gene_24024	pan_gene_5760	Leaf_length;Tassel_branch_number	Tassel_branch_number	0	1	0	1	0	0	0	0	0	0	0	0	0	0	0	1	0	0	0	0	0	0	0	0	0	0	3	dispensable
pan_gene_24024	pan_gene_7303	Leaf_length;Tassel_branch_number	Tassel_branch_number	0	1	0	1	0	0	0	0	0	0	0	0	0	0	0	0	0	0	0	0	0	0	0	0	0	0	2	dispensable
pan_gene_24024	pan_gene_7982	Leaf_length;Tassel_branch_number	Average_internode_length_(whole_plant);Days_to_silk;Tassel_branch_number	0	1	0	0	0	0	0	0	0	0	0	0	0	0	0	0	0	0	0	0	0	0	0	0	0	0	1	private
pan_gene_24538	pan_gene_27155	Leaf_length;Leaf_width;Stalk_strength;Tassel_branch_number	Tassel_branch_number	0	1	0	0	0	0	1	0	0	1	0	1	0	0	0	0	0	0	0	1	0	1	1	0	0	1	8	dispensable
pan_gene_24538	pan_gene_2809	Leaf_length;Leaf_width;Stalk_strength;Tassel_branch_number	Leaf_width;Northern_Leaf_Blight;Tassel_branch_number	0	1	1	0	0	1	1	1	0	1	1	0	1	0	1	1	0	0	1	1	0	0	0	0	0	1	13	near-core
pan_gene_24538	pan_gene_32531	Leaf_length;Leaf_width;Stalk_strength;Tassel_branch_number	100_Kernel_weight;Ratio_of_ear_height_to_total_height;Tassel_branch_number	0	0	1	1	0	1	0	0	0	0	1	1	0	0	1	1	1	0	1	1	0	0	0	0	1	1	12	near-core
pan_gene_24538	pan_gene_5405	Leaf_length;Leaf_width;Stalk_strength;Tassel_branch_number	Tassel_branch_number	0	1	1	0	0	1	1	1	1	1	1	1	0	0	1	0	0	0	1	1	0	0	0	0	0	1	13	near-core
pan_gene_24540	pan_gene_24668	Average_internode_length_(whole_plant);Tassel_branch_number	Tassel_branch_number	0	0	0	1	0	1	0	0	0	0	0	0	0	1	0	1	0	0	0	0	0	0	0	0	0	0	4	dispensable
pan_gene_24540	pan_gene_32709	Average_internode_length_(whole_plant);Tassel_branch_number	Average_internode_length_(below_ear);Tassel_branch_number;Total_amino_acids	0	1	0	0	1	0	0	0	0	0	1	1	0	1	1	0	1	0	0	0	0	0	1	0	0	0	8	dispensable
pan_gene_24540	pan_gene_99427	Average_internode_length_(whole_plant);Tassel_branch_number	Tassel_branch_number	0	1	0	1	0	0	0	1	0	0	0	0	0	0	0	0	0	0	0	0	0	0	0	0	0	0	3	dispensable
pan_gene_24604	pan_gene_24795	Ear_row_number;Tassel_branch_number	Tassel_branch_number	0	1	0	0	0	0	0	1	0	0	0	0	1	0	0	1	0	0	0	0	0	0	0	0	0	0	4	dispensable
pan_gene_24604	pan_gene_24832	Ear_row_number;Tassel_branch_number	Leaf_length;Tassel_branch_number	0	1	0	0	0	0	0	0	0	0	0	0	0	0	0	0	0	0	0	0	0	0	0	0	0	0	1	private
pan_gene_24604	pan_gene_25099	Ear_row_number;Tassel_branch_number	Southern_leaf_blight;Tassel_branch_number	0	1	0	0	0	0	0	0	1	0	0	0	0	0	0	1	0	0	0	0	0	0	0	0	0	0	3	dispensable
pan_gene_24604	pan_gene_25411	Ear_row_number;Tassel_branch_number	Ear_row_number;Tassel_branch_number	0	1	0	1	1	0	0	1	0	0	0	0	0	1	0	0	1	0	0	0	0	0	0	0	0	0	6	dispensable
pan_gene_24604	pan_gene_27696	Ear_row_number;Tassel_branch_number	Average_internode_length_(below_ear);Stalk_strength;Tassel_branch_number	0	1	0	1	1	0	0	0	1	0	0	0	0	0	0	1	0	0	0	0	0	0	0	0	0	0	5	dispensable
pan_gene_24604	pan_gene_32650	Ear_row_number;Tassel_branch_number	Glucose;Tassel_branch_number	0	0	0	1	0	0	0	0	0	0	0	0	0	0	0	0	0	0	0	0	0	0	0	0	0	0	1	private
pan_gene_24604	pan_gene_5856	Ear_row_number;Tassel_branch_number	Tassel_branch_number	0	1	0	0	1	0	1	1	1	0	0	1	0	0	0	1	1	1	0	0	0	0	1	1	0	0	11	near-core
pan_gene_24604	pan_gene_7982	Ear_row_number;Tassel_branch_number	Average_internode_length_(whole_plant);Days_to_silk;Tassel_branch_number	0	1	0	0	0	0	1	0	0	0	0	0	0	0	0	0	0	0	0	0	0	0	1	0	0	0	3	dispensable
pan_gene_24605	pan_gene_24668	100_Kernel_weight;Ear_row_number;Tassel_branch_number	Tassel_branch_number	0	0	0	1	0	0	0	0	0	0	0	0	0	0	0	0	0	0	0	0	0	0	0	0	0	0	1	private
pan_gene_24605	pan_gene_28041	100_Kernel_weight;Ear_row_number;Tassel_branch_number	Average_internode_length_(below_ear);Tassel_branch_number;Tassel_length	0	0	0	1	0	0	0	0	0	0	0	0	0	0	0	0	0	0	0	0	0	0	0	0	0	0	1	private
pan_gene_24605	pan_gene_28044	100_Kernel_weight;Ear_row_number;Tassel_branch_number	Cob_diameter;Tassel_branch_number	0	0	0	1	0	0	0	0	0	0	0	0	0	0	0	0	0	0	0	0	0	0	0	0	0	0	1	private
pan_gene_24605	pan_gene_30482	100_Kernel_weight;Ear_row_number;Tassel_branch_number	Tassel_branch_number	0	0	0	1	0	0	0	0	0	0	0	0	0	0	0	0	0	0	0	0	0	0	0	0	0	0	1	private
pan_gene_24605	pan_gene_30841	100_Kernel_weight;Ear_row_number;Tassel_branch_number	Average_internode_length_(whole_plant);Days_to_silk;Ear_row_number;Tassel_branch_number	0	0	0	1	0	0	0	0	0	0	0	0	0	0	0	0	0	0	0	0	0	0	0	0	0	0	1	private
pan_gene_24605	pan_gene_32547	100_Kernel_weight;Ear_row_number;Tassel_branch_number	Anthesis-silking_interval;Average_internode_length_(whole_plant);Ear_row_number;Plant_height;Tassel_branch_number	0	0	0	1	0	0	0	0	0	0	0	0	0	0	0	0	0	0	0	0	0	0	0	0	0	0	1	private
pan_gene_24626	pan_gene_31505	Average_internode_length_(below_ear);Cob_diameter;Tassel_branch_number	Cob_diameter;Tassel_branch_number	0	1	0	0	0	0	0	0	0	0	0	0	1	0	0	0	0	0	0	0	0	0	0	0	0	0	2	dispensable
pan_gene_24634	pan_gene_31466	Tassel_branch_number;Tassel_length	Tassel_branch_number	0	1	0	1	1	1	1	1	1	0	0	1	0	1	1	1	0	1	1	0	1	1	1	1	1	0	18	near-core
pan_gene_24634	pan_gene_33752	Tassel_branch_number;Tassel_length	Tassel_branch_number	0	1	0	0	0	0	0	0	0	0	0	0	0	0	0	0	0	0	0	0	0	0	0	0	0	0	1	private
pan_gene_24634	pan_gene_5077	Tassel_branch_number;Tassel_length	Tassel_branch_number	0	1	0	0	0	0	1	0	0	0	0	0	0	1	0	0	0	0	0	0	0	0	0	0	0	0	3	dispensable
pan_gene_24642	pan_gene_28041	Tassel_branch_number	Average_internode_length_(below_ear);Tassel_branch_number;Tassel_length	0	0	0	0	0	0	0	0	0	0	0	0	0	0	1	0	0	0	0	0	0	0	0	0	0	0	1	private
pan_gene_24642	pan_gene_29344	Tassel_branch_number	Average_internode_length_(whole_plant);Tassel_branch_number	0	0	0	0	0	0	0	0	0	0	0	0	0	0	1	0	0	0	0	0	0	0	0	0	0	0	1	private
pan_gene_24644	pan_gene_4569	Tassel_branch_number	Tassel_branch_number	0	1	0	1	0	0	0	0	1	0	1	1	0	0	0	1	0	0	0	0	0	1	1	1	1	0	10	dispensable
pan_gene_24668	pan_gene_30587	Tassel_branch_number	Tassel_branch_number	0	0	0	1	0	1	0	1	0	0	0	0	0	1	0	0	0	0	0	0	0	0	0	0	0	0	4	dispensable
pan_gene_24668	pan_gene_32709	Tassel_branch_number	Average_internode_length_(below_ear);Tassel_branch_number;Total_amino_acids	0	0	0	0	0	0	0	0	0	0	0	0	0	0	0	1	0	0	0	0	0	0	0	0	0	0	1	private
pan_gene_24668	pan_gene_5046	Tassel_branch_number	Height_per_day_(until_flowering);Leaf_width;Plant_height;Tassel_branch_number	0	0	0	1	0	1	0	1	0	0	0	0	0	1	0	1	0	0	0	0	0	0	0	0	0	0	5	dispensable
pan_gene_24668	pan_gene_8001	Tassel_branch_number	Tassel_branch_number	0	0	0	0	0	1	0	0	0	0	0	0	0	0	0	0	0	0	0	0	0	0	0	0	0	0	1	private
pan_gene_24703	pan_gene_32531	Tassel_branch_number	100_Kernel_weight;Ratio_of_ear_height_to_total_height;Tassel_branch_number	0	0	0	0	0	0	0	0	1	0	0	0	0	0	0	0	0	0	0	0	0	0	0	0	0	0	1	private
pan_gene_24703	pan_gene_4077	Tassel_branch_number	Ratio_of_ear_height_to_total_height;Tassel_branch_number	0	0	0	0	0	0	0	0	1	0	0	0	0	0	0	0	0	0	0	0	0	0	0	0	0	0	1	private
pan_gene_24723	pan_gene_24729	Northern_Leaf_Blight;Tassel_branch_number	Tassel_branch_number	0	1	0	0	0	1	0	0	0	0	0	0	0	0	0	0	0	0	0	0	0	0	0	0	0	0	2	dispensable
pan_gene_24795	pan_gene_24832	Tassel_branch_number	Leaf_length;Tassel_branch_number	0	1	0	0	0	0	0	0	0	0	0	0	0	0	0	0	0	0	0	0	0	0	0	0	0	0	1	private
pan_gene_24795	pan_gene_25099	Tassel_branch_number	Southern_leaf_blight;Tassel_branch_number	0	1	0	1	0	0	0	0	0	0	0	0	0	0	0	1	0	0	0	0	0	0	0	0	0	0	3	dispensable
pan_gene_24795	pan_gene_25411	Tassel_branch_number	Ear_row_number;Tassel_branch_number	0	1	0	0	0	0	0	0	0	0	0	0	0	0	0	0	0	0	0	0	0	0	0	0	0	0	1	private
pan_gene_24795	pan_gene_5760	Tassel_branch_number	Tassel_branch_number	0	1	0	1	1	0	0	1	0	0	0	0	0	0	0	1	0	0	0	0	0	0	0	0	0	0	5	dispensable
pan_gene_24795	pan_gene_7303	Tassel_branch_number	Tassel_branch_number	0	1	0	1	1	0	0	0	0	0	0	0	0	0	0	0	0	0	0	0	0	0	0	0	0	0	3	dispensable
pan_gene_24798	pan_gene_3836	Chlorophyll_B;Days_to_silk;Leaf_length;Tassel_branch_number	Average_internode_length_(whole_plant);Tassel_branch_number	0	1	0	0	0	0	0	0	0	0	0	0	0	0	0	0	0	0	0	0	0	0	0	0	0	0	1	private
pan_gene_24812	pan_gene_27110	Tassel_branch_number	Leaf_length;Tassel_branch_number;Tassel_length	0	1	0	0	0	0	0	0	0	0	0	0	0	0	0	0	0	0	0	0	0	0	0	0	0	0	1	private
pan_gene_24812	pan_gene_4152	Tassel_branch_number	Tassel_branch_number	0	1	0	0	0	0	0	0	0	0	0	0	0	0	0	0	0	0	0	0	0	0	0	0	0	0	1	private
pan_gene_24812	pan_gene_5077	Tassel_branch_number	Tassel_branch_number	0	1	0	0	0	0	0	0	0	0	0	0	0	0	0	0	0	0	0	0	0	0	0	0	0	0	1	private
pan_gene_24832	pan_gene_25099	Leaf_length;Tassel_branch_number	Southern_leaf_blight;Tassel_branch_number	0	1	0	0	0	0	0	0	0	0	0	0	0	0	0	0	0	0	0	0	0	0	0	0	0	0	1	private
pan_gene_24832	pan_gene_31618	Leaf_length;Tassel_branch_number	Boxcox-transformed_leaf_angle;Tassel_branch_number	0	1	0	0	1	0	0	0	0	1	0	1	1	0	0	1	0	0	1	0	1	0	0	0	0	0	8	dispensable
pan_gene_24832	pan_gene_5760	Leaf_length;Tassel_branch_number	Tassel_branch_number	0	1	0	0	0	0	0	0	0	0	0	0	0	1	0	1	0	0	0	0	0	0	1	0	0	0	4	dispensable
pan_gene_24832	pan_gene_7303	Leaf_length;Tassel_branch_number	Tassel_branch_number	0	1	0	0	0	0	0	0	0	0	0	0	0	1	0	0	0	0	0	0	0	0	0	0	0	0	2	dispensable
pan_gene_24832	pan_gene_7982	Leaf_length;Tassel_branch_number	Average_internode_length_(whole_plant);Days_to_silk;Tassel_branch_number	0	1	0	0	1	0	0	0	0	0	0	1	0	1	0	0	0	0	0	0	1	0	0	0	0	0	5	dispensable
pan_gene_24886	pan_gene_24924	100_Kernel_weight;Tassel_branch_number	Nodes_per_plant;Tassel_branch_number	0	1	0	0	0	0	0	0	0	0	0	0	0	0	1	0	0	0	0	0	0	0	0	0	0	0	2	dispensable
pan_gene_24886	pan_gene_25419	100_Kernel_weight;Tassel_branch_number	Leaf_width;Tassel_branch_number	0	1	0	0	0	0	0	0	0	0	0	0	0	0	1	0	0	0	0	0	0	0	0	0	0	0	2	dispensable
pan_gene_24886	pan_gene_26694	100_Kernel_weight;Tassel_branch_number	Days_to_anthesis;Days_to_silk;Ear_height;Nodes_to_ear;Photoperiod_Growing-degree_days_to_silk;Plant_height;Tassel_branch_number	0	1	0	0	0	0	0	1	0	0	0	0	0	0	1	0	0	0	1	0	0	0	0	0	0	0	4	dispensable
pan_gene_24886	pan_gene_27110	100_Kernel_weight;Tassel_branch_number	Leaf_length;Tassel_branch_number;Tassel_length	0	1	0	0	0	0	0	0	0	0	0	0	0	0	1	0	0	0	0	0	0	0	0	0	0	0	2	dispensable
pan_gene_24886	pan_gene_29776	100_Kernel_weight;Tassel_branch_number	Tassel_branch_number	0	1	0	0	0	0	0	0	0	0	0	0	0	0	0	0	0	0	0	0	0	0	0	0	0	0	1	private
pan_gene_24886	pan_gene_5081	100_Kernel_weight;Tassel_branch_number	Tassel_branch_number	0	1	0	1	0	1	0	0	0	0	0	0	0	0	0	0	0	0	0	0	0	0	0	0	0	0	3	dispensable
pan_gene_24924	pan_gene_27657	Nodes_per_plant;Tassel_branch_number	Nodes_per_plant;Ratio_of_ear_height_to_total_height;Tassel_branch_number	0	1	0	0	0	0	1	0	0	0	0	0	0	0	0	0	0	0	0	0	1	1	1	0	0	0	5	dispensable
pan_gene_24924	pan_gene_27757	Nodes_per_plant;Tassel_branch_number	Glutamate;Photoperiod_Growing-degree_days_to_silk;Photoperiod_growing-degree_days_to_anthesis;Southern_leaf_blight;Tassel_branch_number	0	1	0	0	0	0	0	1	1	0	1	0	0	0	0	0	0	1	1	0	1	1	0	0	0	0	8	dispensable
pan_gene_24924	pan_gene_28041	Nodes_per_plant;Tassel_branch_number	Average_internode_length_(below_ear);Tassel_branch_number;Tassel_length	0	1	0	1	1	1	0	0	1	0	0	0	0	0	0	0	0	0	0	0	0	0	0	0	0	0	5	dispensable
pan_gene_24924	pan_gene_29344	Nodes_per_plant;Tassel_branch_number	Average_internode_length_(whole_plant);Tassel_branch_number	0	0	0	0	1	1	0	0	0	0	0	0	0	0	0	0	0	0	0	0	0	0	0	0	0	0	2	dispensable
pan_gene_24924	pan_gene_29776	Nodes_per_plant;Tassel_branch_number	Tassel_branch_number	0	1	0	0	0	0	0	0	0	0	0	0	0	0	0	0	0	0	0	0	0	0	0	0	0	0	1	private
pan_gene_24924	pan_gene_31288	Nodes_per_plant;Tassel_branch_number	Nodes_to_ear;Photoperiod_Growing-degree_days_to_silk;Tassel_branch_number	0	0	0	0	1	1	0	0	1	0	0	0	0	0	0	0	0	0	0	0	0	0	0	0	0	0	3	dispensable
pan_gene_24924	pan_gene_32108	Nodes_per_plant;Tassel_branch_number	Tassel_branch_number	0	1	0	1	1	1	0	0	0	0	0	0	0	0	0	0	0	0	0	0	1	1	0	0	0	0	6	dispensable
pan_gene_24924	pan_gene_32547	Nodes_per_plant;Tassel_branch_number	Anthesis-silking_interval;Average_internode_length_(whole_plant);Ear_row_number;Plant_height;Tassel_branch_number	0	1	0	0	0	1	0	0	1	0	1	0	0	0	0	0	0	1	0	0	1	0	0	0	1	0	7	dispensable
pan_gene_24924	pan_gene_5081	Nodes_per_plant;Tassel_branch_number	Tassel_branch_number	0	1	0	0	0	0	0	0	0	0	0	1	0	0	0	0	0	0	0	0	0	0	1	1	0	0	4	dispensable
pan_gene_24924	pan_gene_5148	Nodes_per_plant;Tassel_branch_number	Boxcox-transformed_leaf_angle;Cob_diameter;Tassel_branch_number	0	1	0	0	0	0	0	0	1	0	0	0	0	0	0	0	0	0	0	0	1	0	0	0	0	0	3	dispensable
pan_gene_24924	pan_gene_9614	Nodes_per_plant;Tassel_branch_number	Tassel_branch_number	0	1	0	0	0	0	0	0	0	0	0	0	0	0	0	0	0	0	0	0	0	0	0	0	0	0	1	private
pan_gene_24925	pan_gene_2683	Average_internode_length_(below_ear);Tassel_branch_number	Tassel_branch_number	0	1	0	0	0	0	0	0	0	0	0	0	0	0	0	0	0	0	0	0	0	0	0	0	0	0	1	private
pan_gene_24941	pan_gene_25391	Stalk_strength;Tassel_branch_number	Tassel_branch_number	0	1	0	1	1	1	0	1	1	0	1	0	0	1	0	0	0	0	0	0	0	1	0	1	0	0	10	dispensable
pan_gene_24941	pan_gene_29344	Stalk_strength;Tassel_branch_number	Average_internode_length_(whole_plant);Tassel_branch_number	0	0	0	0	0	0	0	0	0	0	0	0	0	0	0	0	0	0	0	0	0	0	0	0	0	1	1	private
pan_gene_24941	pan_gene_30895	Stalk_strength;Tassel_branch_number	Average_internode_length_(above_ear);Height_per_day_(until_flowering);Leaf_width;Nodes_per_plant;Northern_Leaf_Blight;Tassel_branch_number	0	0	0	0	0	0	0	0	0	0	0	1	0	0	0	0	1	0	0	0	1	0	0	0	0	0	3	dispensable
pan_gene_24941	pan_gene_3818	Stalk_strength;Tassel_branch_number	Average_internode_length_(above_ear);Tassel_branch_number	0	0	0	0	0	0	0	0	0	0	0	0	0	0	0	1	0	0	0	0	0	0	0	0	0	0	1	private
pan_gene_24941	pan_gene_8770	Stalk_strength;Tassel_branch_number	Days_to_anthesis;Tassel_branch_number	0	1	1	0	1	1	0	1	0	0	0	0	1	0	0	0	0	0	0	0	1	1	0	0	0	0	8	dispensable
pan_gene_25099	pan_gene_25411	Southern_leaf_blight;Tassel_branch_number	Ear_row_number;Tassel_branch_number	0	1	1	1	1	1	1	1	1	0	1	0	1	1	1	1	1	1	1	0	1	1	1	1	0	0	20	core
pan_gene_25099	pan_gene_27696	Southern_leaf_blight;Tassel_branch_number	Average_internode_length_(below_ear);Stalk_strength;Tassel_branch_number	0	1	0	1	0	0	0	1	1	1	0	0	1	1	0	1	0	0	0	0	0	0	0	0	0	0	8	dispensable
pan_gene_25099	pan_gene_30274	Southern_leaf_blight;Tassel_branch_number	Tassel_branch_number	0	1	0	1	0	1	0	0	0	0	0	0	0	0	0	0	0	0	0	0	0	0	0	0	0	0	3	dispensable
pan_gene_25099	pan_gene_31618	Southern_leaf_blight;Tassel_branch_number	Boxcox-transformed_leaf_angle;Tassel_branch_number	0	1	1	0	0	0	0	0	0	0	0	0	0	0	0	0	1	0	0	0	1	0	0	0	0	0	4	dispensable
pan_gene_25099	pan_gene_32650	Southern_leaf_blight;Tassel_branch_number	Glucose;Tassel_branch_number	0	0	0	1	0	0	0	0	0	0	0	0	0	0	0	0	0	0	0	0	0	0	0	0	0	0	1	private
pan_gene_25099	pan_gene_5760	Southern_leaf_blight;Tassel_branch_number	Tassel_branch_number	0	1	0	1	0	0	0	0	0	1	0	1	0	1	0	1	0	0	0	0	0	0	0	0	0	0	6	dispensable
pan_gene_25099	pan_gene_7303	Southern_leaf_blight;Tassel_branch_number	Tassel_branch_number	0	1	0	1	1	0	0	1	0	1	0	1	1	1	0	1	0	0	0	0	0	0	0	0	0	1	10	dispensable
pan_gene_25099	pan_gene_7982	Southern_leaf_blight;Tassel_branch_number	Average_internode_length_(whole_plant);Days_to_silk;Tassel_branch_number	0	1	0	1	0	0	0	0	0	0	0	0	1	1	0	1	0	1	0	0	1	0	0	0	0	1	8	dispensable
pan_gene_25336	pan_gene_31618	Average_internode_length_(whole_plant);Tassel_branch_number	Boxcox-transformed_leaf_angle;Tassel_branch_number	0	1	0	0	0	0	0	0	0	0	0	0	0	0	0	0	0	0	0	0	0	0	0	0	0	0	1	private
pan_gene_25336	pan_gene_5129	Average_internode_length_(whole_plant);Tassel_branch_number	Boxcox-transformed_leaf_angle;Glucose;PCA_of_metabolites:_PC2;Tassel_branch_number;Tassel_length	0	1	0	0	0	0	0	0	0	0	0	0	0	0	0	0	0	0	0	0	0	0	0	0	0	0	1	private
pan_gene_25336	pan_gene_8881	Average_internode_length_(whole_plant);Tassel_branch_number	Average_internode_length_(above_ear);Nitrate;Tassel_branch_number	0	1	0	0	0	0	0	0	1	0	0	0	0	0	0	0	0	0	0	0	0	0	0	0	0	0	2	dispensable
pan_gene_25372	pan_gene_2817	Southern_leaf_blight;Tassel_branch_number	Tassel_branch_number	0	0	0	0	0	0	0	1	1	0	1	0	1	1	0	0	0	1	0	0	1	0	0	0	0	0	7	dispensable
pan_gene_25372	pan_gene_3847	Southern_leaf_blight;Tassel_branch_number	Tassel_branch_number	0	1	0	0	0	0	0	0	0	0	0	1	0	0	0	0	0	0	0	0	0	0	0	0	1	0	3	dispensable
pan_gene_25391	pan_gene_2557	Tassel_branch_number	Height_above_ear;Nodes_per_plant;Tassel_branch_number	0	1	0	0	1	0	0	1	0	0	0	0	0	0	0	0	0	0	1	0	0	0	0	1	0	0	5	dispensable
pan_gene_25391	pan_gene_28614	Tassel_branch_number	Tassel_branch_number	0	1	0	1	1	1	1	1	1	1	1	0	1	1	1	1	0	0	0	0	1	0	1	1	0	0	16	near-core
pan_gene_25391	pan_gene_2918	Tassel_branch_number	Average_internode_length_(whole_plant);Tassel_branch_number	0	1	0	1	0	0	0	0	0	0	0	0	0	0	0	0	0	0	0	0	0	0	0	0	0	0	2	dispensable
pan_gene_25391	pan_gene_29344	Tassel_branch_number	Average_internode_length_(whole_plant);Tassel_branch_number	0	0	0	0	0	1	0	0	0	0	0	0	0	0	0	0	0	0	0	0	0	0	0	0	0	0	1	private
pan_gene_25391	pan_gene_30274	Tassel_branch_number	Tassel_branch_number	0	1	0	1	1	0	0	0	0	1	0	1	0	1	0	0	0	0	1	0	0	0	1	1	0	0	9	dispensable
pan_gene_25391	pan_gene_30841	Tassel_branch_number	Average_internode_length_(whole_plant);Days_to_silk;Ear_row_number;Tassel_branch_number	0	1	0	0	0	1	0	0	0	0	1	0	0	0	0	0	0	0	1	0	0	0	0	0	0	0	4	dispensable
pan_gene_25391	pan_gene_32498	Tassel_branch_number	Tassel_branch_number	0	0	1	1	1	1	1	0	1	0	1	0	0	1	0	1	0	0	0	0	1	0	1	1	0	0	12	near-core
pan_gene_25391	pan_gene_32547	Tassel_branch_number	Anthesis-silking_interval;Average_internode_length_(whole_plant);Ear_row_number;Plant_height;Tassel_branch_number	0	1	0	1	1	1	0	1	0	0	0	0	0	0	0	0	0	0	1	0	0	0	1	0	0	0	7	dispensable
pan_gene_25391	pan_gene_3818	Tassel_branch_number	Average_internode_length_(above_ear);Tassel_branch_number	0	0	0	0	0	1	0	0	0	0	1	0	0	0	0	1	0	0	0	0	1	0	1	0	0	0	5	dispensable
pan_gene_25391	pan_gene_4075	Tassel_branch_number	Ear_row_number;Tassel_branch_number	0	0	0	1	1	1	1	0	1	0	0	0	0	1	0	0	0	0	0	0	0	0	0	0	0	0	6	dispensable
pan_gene_25391	pan_gene_5433	Tassel_branch_number	Days_to_anthesis;Days_to_silk;Tassel_branch_number	0	1	1	0	1	0	0	1	1	0	1	0	0	1	0	1	0	0	0	0	1	1	0	1	0	0	11	near-core
pan_gene_25391	pan_gene_5838	Tassel_branch_number	100_Kernel_weight;Cob_diameter;Ear_height;Sucrose;Tassel_branch_number	0	0	0	1	1	0	0	0	0	0	0	0	0	0	0	0	0	0	0	0	0	0	0	0	0	0	2	dispensable
pan_gene_25391	pan_gene_64250	Tassel_branch_number	Tassel_branch_number	0	1	0	1	1	0	0	0	1	0	1	0	0	0	0	1	0	0	0	0	0	0	0	0	0	0	6	dispensable
pan_gene_25411	pan_gene_27696	Ear_row_number;Tassel_branch_number	Average_internode_length_(below_ear);Stalk_strength;Tassel_branch_number	0	1	0	1	1	0	0	1	0	0	0	1	0	0	0	1	0	0	0	0	0	0	0	0	0	0	6	dispensable
pan_gene_25411	pan_gene_30274	Ear_row_number;Tassel_branch_number	Tassel_branch_number	0	1	0	1	0	0	0	0	0	0	0	1	0	1	0	1	0	1	0	1	0	0	0	0	0	1	8	dispensable
pan_gene_25411	pan_gene_32650	Ear_row_number;Tassel_branch_number	Glucose;Tassel_branch_number	0	0	0	1	0	0	0	0	0	1	0	0	1	0	0	0	0	0	0	0	0	0	0	0	0	0	3	dispensable
pan_gene_25411	pan_gene_5760	Ear_row_number;Tassel_branch_number	Tassel_branch_number	0	1	0	0	0	0	0	0	0	0	0	1	0	0	0	1	0	0	0	0	0	0	0	0	0	0	3	dispensable
pan_gene_25411	pan_gene_7303	Ear_row_number;Tassel_branch_number	Tassel_branch_number	0	1	0	0	0	0	0	1	0	0	0	0	1	0	0	1	1	0	0	0	0	0	0	0	0	0	5	dispensable
pan_gene_25411	pan_gene_7982	Ear_row_number;Tassel_branch_number	Average_internode_length_(whole_plant);Days_to_silk;Tassel_branch_number	0	1	0	0	0	0	0	1	0	0	0	1	1	0	0	1	0	0	0	0	0	0	0	0	0	0	5	dispensable
pan_gene_25414	pan_gene_27110	Ear_row_number;Tassel_branch_number	Leaf_length;Tassel_branch_number;Tassel_length	0	1	0	0	0	0	0	0	0	0	0	0	0	0	0	0	0	0	0	0	0	0	0	0	0	0	1	private
pan_gene_25418	pan_gene_32095	Tassel_branch_number	Ratio_of_ear_height_to_total_height;Tassel_branch_number	0	1	0	0	0	0	0	0	0	0	0	0	0	0	0	0	0	0	0	0	0	0	0	0	0	0	1	private
pan_gene_25418	pan_gene_5059	Tassel_branch_number	Average_internode_length_(above_ear);Ear_height;Height_above_ear;Northern_Leaf_Blight;Plant_height;Tassel_branch_number	0	1	0	0	0	0	0	1	0	0	0	0	0	0	0	0	0	0	0	0	0	0	0	0	0	0	2	dispensable
pan_gene_25419	pan_gene_27757	Leaf_width;Tassel_branch_number	Glutamate;Photoperiod_Growing-degree_days_to_silk;Photoperiod_growing-degree_days_to_anthesis;Southern_leaf_blight;Tassel_branch_number	0	1	0	0	0	0	0	0	0	0	0	0	0	1	0	0	0	0	0	0	0	1	0	0	0	0	3	dispensable
pan_gene_25419	pan_gene_2918	Leaf_width;Tassel_branch_number	Average_internode_length_(whole_plant);Tassel_branch_number	0	1	0	0	0	0	0	0	0	0	0	0	0	0	0	0	0	0	0	0	0	0	0	0	0	0	1	private
pan_gene_25419	pan_gene_4075	Leaf_width;Tassel_branch_number	Ear_row_number;Tassel_branch_number	0	0	0	0	1	0	0	0	0	0	1	0	0	0	0	0	0	0	0	0	1	1	0	0	0	0	4	dispensable
pan_gene_25419	pan_gene_5433	Leaf_width;Tassel_branch_number	Days_to_anthesis;Days_to_silk;Tassel_branch_number	0	1	0	1	0	0	0	0	1	0	0	0	0	0	0	0	0	0	0	0	1	0	0	0	0	0	4	dispensable
pan_gene_25477	pan_gene_27656	Ear_height;Height_per_day_(until_flowering);Nodes_per_plant;Tassel_branch_number	Stalk_strength;Tassel_branch_number	0	1	0	0	0	0	0	0	0	0	0	0	0	0	0	0	0	0	0	0	0	0	0	0	0	0	1	private
pan_gene_25477	pan_gene_30450	Ear_height;Height_per_day_(until_flowering);Nodes_per_plant;Tassel_branch_number	Tassel_branch_number	0	1	0	0	0	0	0	0	0	0	0	0	0	0	0	0	0	0	0	0	0	0	0	0	0	0	1	private
pan_gene_2557	pan_gene_2623	Height_above_ear;Nodes_per_plant;Tassel_branch_number	Height_per_day_(until_flowering);Plant_height;Tassel_branch_number;Tassel_length	0	1	0	0	0	0	0	0	0	0	0	0	0	0	0	0	0	0	0	0	0	1	0	0	0	0	2	dispensable
pan_gene_2557	pan_gene_29344	Height_above_ear;Nodes_per_plant;Tassel_branch_number	Average_internode_length_(whole_plant);Tassel_branch_number	0	0	0	0	0	0	0	0	0	0	0	0	0	0	1	0	0	0	0	0	0	0	0	0	0	0	1	private
pan_gene_2557	pan_gene_30274	Height_above_ear;Nodes_per_plant;Tassel_branch_number	Tassel_branch_number	0	1	0	0	0	0	0	0	0	0	0	1	1	1	0	1	1	1	0	0	0	0	0	1	1	0	9	dispensable
pan_gene_2557	pan_gene_32547	Height_above_ear;Nodes_per_plant;Tassel_branch_number	Anthesis-silking_interval;Average_internode_length_(whole_plant);Ear_row_number;Plant_height;Tassel_branch_number	0	1	1	1	1	1	1	1	1	0	0	0	0	0	0	0	0	1	1	1	1	0	1	1	1	0	15	near-core
pan_gene_2557	pan_gene_4974	Height_above_ear;Nodes_per_plant;Tassel_branch_number	Nitrate;Tassel_branch_number	0	1	0	1	0	0	0	0	0	0	0	0	0	1	1	0	0	1	0	1	0	0	0	0	1	1	8	dispensable
pan_gene_2557	pan_gene_5148	Height_above_ear;Nodes_per_plant;Tassel_branch_number	Boxcox-transformed_leaf_angle;Cob_diameter;Tassel_branch_number	0	1	0	0	1	0	0	0	1	0	1	0	1	1	0	0	0	0	1	0	0	1	0	0	0	1	9	dispensable
pan_gene_2557	pan_gene_5838	Height_above_ear;Nodes_per_plant;Tassel_branch_number	100_Kernel_weight;Cob_diameter;Ear_height;Sucrose;Tassel_branch_number	0	0	0	0	0	0	0	0	0	0	0	1	0	0	0	1	0	0	0	0	0	0	0	0	0	0	2	dispensable
pan_gene_2623	pan_gene_28041	Height_per_day_(until_flowering);Plant_height;Tassel_branch_number;Tassel_length	Average_internode_length_(below_ear);Tassel_branch_number;Tassel_length	0	1	1	1	0	1	0	1	0	0	0	0	1	1	0	0	0	0	0	0	1	0	0	0	1	0	9	dispensable
pan_gene_2623	pan_gene_28044	Height_per_day_(until_flowering);Plant_height;Tassel_branch_number;Tassel_length	Cob_diameter;Tassel_branch_number	0	0	1	1	0	0	0	0	0	0	0	0	0	0	0	0	0	0	0	0	0	0	0	0	0	0	2	dispensable
pan_gene_2623	pan_gene_29344	Height_per_day_(until_flowering);Plant_height;Tassel_branch_number;Tassel_length	Average_internode_length_(whole_plant);Tassel_branch_number	0	0	0	0	1	1	0	0	0	0	0	0	0	0	0	1	0	0	0	0	0	0	0	0	0	0	3	dispensable
pan_gene_2623	pan_gene_32108	Height_per_day_(until_flowering);Plant_height;Tassel_branch_number;Tassel_length	Tassel_branch_number	0	1	1	1	0	0	0	0	0	0	0	1	0	1	0	0	0	0	0	0	0	1	0	0	0	0	6	dispensable
pan_gene_2623	pan_gene_32547	Height_per_day_(until_flowering);Plant_height;Tassel_branch_number;Tassel_length	Anthesis-silking_interval;Average_internode_length_(whole_plant);Ear_row_number;Plant_height;Tassel_branch_number	0	1	1	1	0	0	0	0	0	0	0	0	0	1	0	0	0	1	0	0	0	0	0	0	0	0	5	dispensable
pan_gene_2623	pan_gene_5148	Height_per_day_(until_flowering);Plant_height;Tassel_branch_number;Tassel_length	Boxcox-transformed_leaf_angle;Cob_diameter;Tassel_branch_number	0	1	0	0	0	0	0	0	0	0	0	0	0	0	0	0	0	0	0	0	0	1	0	0	0	0	2	dispensable
pan_gene_2623	pan_gene_5850	Height_per_day_(until_flowering);Plant_height;Tassel_branch_number;Tassel_length	Nodes_above_ear;Tassel_branch_number	0	1	0	0	0	0	0	0	0	0	0	0	0	0	0	0	0	1	0	0	0	1	0	1	0	0	4	dispensable
pan_gene_2623	pan_gene_78555	Height_per_day_(until_flowering);Plant_height;Tassel_branch_number;Tassel_length	Nodes_above_ear;Tassel_branch_number	0	1	0	0	0	0	0	0	0	0	0	0	0	0	0	0	0	0	0	0	0	0	0	0	0	0	1	private
pan_gene_2623	pan_gene_8815	Height_per_day_(until_flowering);Plant_height;Tassel_branch_number;Tassel_length	Days_to_anthesis;Photoperiod_Growing-degree_days_to_silk;Photoperiod_growing-degree_days_to_anthesis;Tassel_branch_number	0	1	0	0	0	0	0	0	0	0	0	0	0	0	0	0	0	0	0	0	0	0	0	0	0	0	1	private
pan_gene_2624	pan_gene_321	Height_per_day_(until_flowering);Plant_height;Tassel_branch_number	Nodes_above_ear;Tassel_branch_number	0	1	0	0	0	0	0	0	0	0	0	0	0	0	1	0	0	0	0	0	0	0	0	0	0	0	2	dispensable
pan_gene_26694	pan_gene_27657	Days_to_anthesis;Days_to_silk;Ear_height;Nodes_to_ear;Photoperiod_Growing-degree_days_to_silk;Plant_height;Tassel_branch_number	Nodes_per_plant;Ratio_of_ear_height_to_total_height;Tassel_branch_number	0	1	0	0	0	0	0	0	0	0	0	0	1	0	0	0	0	0	0	0	1	1	0	0	0	0	4	dispensable
pan_gene_26694	pan_gene_27757	Days_to_anthesis;Days_to_silk;Ear_height;Nodes_to_ear;Photoperiod_Growing-degree_days_to_silk;Plant_height;Tassel_branch_number	Glutamate;Photoperiod_Growing-degree_days_to_silk;Photoperiod_growing-degree_days_to_anthesis;Southern_leaf_blight;Tassel_branch_number	0	1	1	0	0	0	0	0	1	0	0	0	0	0	0	1	1	1	1	0	0	0	0	0	1	0	8	dispensable
pan_gene_26694	pan_gene_28008	Days_to_anthesis;Days_to_silk;Ear_height;Nodes_to_ear;Photoperiod_Growing-degree_days_to_silk;Plant_height;Tassel_branch_number	Tassel_branch_number	0	1	0	1	1	1	0	0	1	0	1	0	1	1	0	0	0	1	0	1	1	0	1	0	0	1	13	near-core
pan_gene_26694	pan_gene_28041	Days_to_anthesis;Days_to_silk;Ear_height;Nodes_to_ear;Photoperiod_Growing-degree_days_to_silk;Plant_height;Tassel_branch_number	Average_internode_length_(below_ear);Tassel_branch_number;Tassel_length	0	1	1	1	1	1	0	0	1	0	1	0	0	1	0	0	0	0	0	0	0	0	0	0	1	0	9	dispensable
pan_gene_26694	pan_gene_28044	Days_to_anthesis;Days_to_silk;Ear_height;Nodes_to_ear;Photoperiod_Growing-degree_days_to_silk;Plant_height;Tassel_branch_number	Cob_diameter;Tassel_branch_number	0	0	0	1	1	1	0	0	0	0	0	0	0	0	0	0	0	0	0	0	0	0	0	0	0	1	4	dispensable
pan_gene_26694	pan_gene_30482	Days_to_anthesis;Days_to_silk;Ear_height;Nodes_to_ear;Photoperiod_Growing-degree_days_to_silk;Plant_height;Tassel_branch_number	Tassel_branch_number	0	1	0	1	1	1	0	0	1	0	1	0	0	1	0	1	1	1	0	0	0	1	1	0	0	1	13	near-core
pan_gene_26694	pan_gene_30841	Days_to_anthesis;Days_to_silk;Ear_height;Nodes_to_ear;Photoperiod_Growing-degree_days_to_silk;Plant_height;Tassel_branch_number	Average_internode_length_(whole_plant);Days_to_silk;Ear_row_number;Tassel_branch_number	0	1	0	1	1	0	0	0	0	0	1	0	0	0	0	1	1	1	0	0	0	0	0	0	0	0	7	dispensable
pan_gene_26694	pan_gene_31503	Days_to_anthesis;Days_to_silk;Ear_height;Nodes_to_ear;Photoperiod_Growing-degree_days_to_silk;Plant_height;Tassel_branch_number	Tassel_branch_number	0	1	1	0	0	1	0	0	1	0	1	0	0	0	0	0	0	1	0	0	0	0	1	1	0	1	9	dispensable
pan_gene_26694	pan_gene_32547	Days_to_anthesis;Days_to_silk;Ear_height;Nodes_to_ear;Photoperiod_Growing-degree_days_to_silk;Plant_height;Tassel_branch_number	Anthesis-silking_interval;Average_internode_length_(whole_plant);Ear_row_number;Plant_height;Tassel_branch_number	0	1	1	1	1	1	1	1	1	1	0	0	1	1	0	0	1	1	1	0	1	0	1	0	1	1	18	near-core
pan_gene_26694	pan_gene_5081	Days_to_anthesis;Days_to_silk;Ear_height;Nodes_to_ear;Photoperiod_Growing-degree_days_to_silk;Plant_height;Tassel_branch_number	Tassel_branch_number	0	1	0	0	0	0	0	0	0	0	0	0	1	0	0	0	0	0	0	0	0	1	0	0	0	0	3	dispensable
pan_gene_26694	pan_gene_5850	Days_to_anthesis;Days_to_silk;Ear_height;Nodes_to_ear;Photoperiod_Growing-degree_days_to_silk;Plant_height;Tassel_branch_number	Nodes_above_ear;Tassel_branch_number	0	1	0	1	0	0	0	0	1	0	0	0	1	0	0	0	0	0	0	0	0	1	0	0	0	0	5	dispensable
pan_gene_26694	pan_gene_7400	Days_to_anthesis;Days_to_silk;Ear_height;Nodes_to_ear;Photoperiod_Growing-degree_days_to_silk;Plant_height;Tassel_branch_number	Tassel_branch_number	0	0	0	0	1	1	0	0	0	0	1	0	0	0	0	0	0	1	0	0	0	0	0	0	0	0	4	dispensable
pan_gene_26694	pan_gene_8446	Days_to_anthesis;Days_to_silk;Ear_height;Nodes_to_ear;Photoperiod_Growing-degree_days_to_silk;Plant_height;Tassel_branch_number	Ear_height;Nodes_per_plant;Nodes_to_ear;Stalk_strength;Tassel_branch_number	0	0	0	0	0	0	0	0	0	0	0	0	0	0	0	1	1	1	0	0	0	0	0	0	0	0	3	dispensable
pan_gene_26694	pan_gene_8936	Days_to_anthesis;Days_to_silk;Ear_height;Nodes_to_ear;Photoperiod_Growing-degree_days_to_silk;Plant_height;Tassel_branch_number	Leaf_length;Tassel_branch_number	0	1	0	0	0	0	0	0	0	0	0	0	1	0	0	0	0	0	0	0	0	1	0	0	0	0	3	dispensable
pan_gene_27110	pan_gene_5077	Leaf_length;Tassel_branch_number;Tassel_length	Tassel_branch_number	0	1	0	0	0	0	0	0	0	0	0	0	0	0	0	0	0	0	0	0	0	0	0	0	0	0	1	private
pan_gene_27155	pan_gene_2809	Tassel_branch_number	Leaf_width;Northern_Leaf_Blight;Tassel_branch_number	0	1	0	0	1	0	1	0	0	1	1	0	0	0	1	1	1	0	0	1	0	1	0	0	0	1	11	near-core
pan_gene_27656	pan_gene_30450	Stalk_strength;Tassel_branch_number	Tassel_branch_number	0	1	0	0	0	0	1	0	1	0	0	0	0	0	0	0	0	0	0	0	0	0	0	0	0	0	3	dispensable
pan_gene_27656	pan_gene_32644	Stalk_strength;Tassel_branch_number	Boxcox-transformed_leaf_angle;Glutamate;PCA_of_metabolites:_PC2;Southern_leaf_blight;Tassel_branch_number;Total_amino_acids	0	0	0	0	0	0	1	0	1	0	0	0	0	1	0	1	1	0	0	0	0	0	0	0	0	0	5	dispensable
pan_gene_27657	pan_gene_27757	Nodes_per_plant;Ratio_of_ear_height_to_total_height;Tassel_branch_number	Glutamate;Photoperiod_Growing-degree_days_to_silk;Photoperiod_growing-degree_days_to_anthesis;Southern_leaf_blight;Tassel_branch_number	0	1	1	0	0	0	0	0	0	0	0	0	0	0	0	0	0	0	1	0	1	0	0	1	0	0	5	dispensable
pan_gene_27657	pan_gene_28041	Nodes_per_plant;Ratio_of_ear_height_to_total_height;Tassel_branch_number	Average_internode_length_(below_ear);Tassel_branch_number;Tassel_length	0	1	0	0	0	0	0	0	0	0	0	0	0	0	0	0	0	0	0	0	0	0	0	0	0	0	1	private
pan_gene_27657	pan_gene_28044	Nodes_per_plant;Ratio_of_ear_height_to_total_height;Tassel_branch_number	Cob_diameter;Tassel_branch_number	0	0	0	0	0	0	0	0	0	0	0	0	1	0	1	1	0	0	0	0	0	0	1	1	0	0	5	dispensable
pan_gene_27657	pan_gene_29344	Nodes_per_plant;Ratio_of_ear_height_to_total_height;Tassel_branch_number	Average_internode_length_(whole_plant);Tassel_branch_number	0	0	0	0	0	1	0	0	0	0	0	0	0	0	1	1	0	0	0	0	0	0	0	0	0	0	3	dispensable
pan_gene_27657	pan_gene_30482	Nodes_per_plant;Ratio_of_ear_height_to_total_height;Tassel_branch_number	Tassel_branch_number	0	1	1	0	0	0	0	0	0	0	0	0	1	0	1	1	0	0	1	0	1	1	1	1	1	0	11	near-core
pan_gene_27657	pan_gene_30841	Nodes_per_plant;Ratio_of_ear_height_to_total_height;Tassel_branch_number	Average_internode_length_(whole_plant);Days_to_silk;Ear_row_number;Tassel_branch_number	0	1	1	1	0	1	1	1	0	0	0	0	1	1	0	1	0	0	1	0	0	0	0	1	1	0	12	near-core
pan_gene_27657	pan_gene_31466	Nodes_per_plant;Ratio_of_ear_height_to_total_height;Tassel_branch_number	Tassel_branch_number	0	1	0	0	0	1	0	0	0	0	0	0	1	0	0	1	0	0	1	1	0	0	0	0	0	0	6	dispensable
pan_gene_27657	pan_gene_31503	Nodes_per_plant;Ratio_of_ear_height_to_total_height;Tassel_branch_number	Tassel_branch_number	0	1	1	0	0	1	0	0	0	0	0	1	1	0	1	1	0	0	1	1	1	0	1	1	0	1	13	near-core
pan_gene_27657	pan_gene_32547	Nodes_per_plant;Ratio_of_ear_height_to_total_height;Tassel_branch_number	Anthesis-silking_interval;Average_internode_length_(whole_plant);Ear_row_number;Plant_height;Tassel_branch_number	0	1	1	1	0	1	1	0	0	0	1	1	1	0	0	0	0	1	1	1	1	0	1	1	0	0	14	near-core
pan_gene_27657	pan_gene_32609	Nodes_per_plant;Ratio_of_ear_height_to_total_height;Tassel_branch_number	Boxcox-transformed_leaf_angle;Tassel_branch_number	0	0	0	0	0	0	0	0	0	0	0	0	0	0	0	1	0	0	1	0	0	0	0	0	0	0	2	dispensable
pan_gene_27657	pan_gene_5836	Nodes_per_plant;Ratio_of_ear_height_to_total_height;Tassel_branch_number	100_Kernel_weight;Sucrose;Tassel_branch_number	0	0	0	0	0	0	0	0	0	1	0	0	0	0	0	1	0	0	0	0	0	0	0	0	0	0	2	dispensable
pan_gene_27657	pan_gene_5838	Nodes_per_plant;Ratio_of_ear_height_to_total_height;Tassel_branch_number	100_Kernel_weight;Cob_diameter;Ear_height;Sucrose;Tassel_branch_number	0	0	0	1	1	0	1	0	0	0	0	1	0	0	0	1	0	0	0	0	0	0	0	0	0	1	6	dispensable
pan_gene_27657	pan_gene_7987	Nodes_per_plant;Ratio_of_ear_height_to_total_height;Tassel_branch_number	Tassel_branch_number	0	1	0	1	0	0	0	0	0	1	1	1	0	0	1	0	0	1	1	0	0	0	0	0	0	0	8	dispensable
pan_gene_27657	pan_gene_8815	Nodes_per_plant;Ratio_of_ear_height_to_total_height;Tassel_branch_number	Days_to_anthesis;Photoperiod_Growing-degree_days_to_silk;Photoperiod_growing-degree_days_to_anthesis;Tassel_branch_number	0	1	0	0	0	1	0	0	0	0	0	0	1	0	0	0	0	0	1	0	1	0	0	0	1	0	6	dispensable
pan_gene_27657	pan_gene_8936	Nodes_per_plant;Ratio_of_ear_height_to_total_height;Tassel_branch_number	Leaf_length;Tassel_branch_number	0	1	0	0	0	1	1	0	0	0	0	1	1	0	0	0	0	0	0	0	0	0	1	0	0	0	6	dispensable
pan_gene_27696	pan_gene_31618	Average_internode_length_(below_ear);Stalk_strength;Tassel_branch_number	Boxcox-transformed_leaf_angle;Tassel_branch_number	0	1	0	0	0	0	0	0	0	0	0	1	0	1	0	0	0	0	0	0	0	0	0	0	0	0	3	dispensable
pan_gene_27696	pan_gene_32650	Average_internode_length_(below_ear);Stalk_strength;Tassel_branch_number	Glucose;Tassel_branch_number	0	0	0	1	0	0	0	0	0	1	0	0	0	0	0	0	0	0	0	0	0	0	0	0	0	0	2	dispensable
pan_gene_27696	pan_gene_5856	Average_internode_length_(below_ear);Stalk_strength;Tassel_branch_number	Tassel_branch_number	0	1	1	0	1	0	0	1	0	1	1	0	1	1	0	1	0	1	0	0	0	1	1	0	0	0	12	near-core
pan_gene_27696	pan_gene_7982	Average_internode_length_(below_ear);Stalk_strength;Tassel_branch_number	Average_internode_length_(whole_plant);Days_to_silk;Tassel_branch_number	0	1	0	1	0	0	0	1	0	0	0	0	0	1	0	1	0	0	0	0	0	0	0	0	0	0	5	dispensable
pan_gene_27722	pan_gene_309	Stalk_strength;Tassel_branch_number	Average_internode_length_(whole_plant);Ear_height;Nodes_above_ear;Plant_height;Tassel_branch_number	0	0	0	0	0	0	0	0	1	0	0	0	0	0	0	0	0	0	0	0	0	0	0	0	0	0	1	private
pan_gene_27730	pan_gene_27983	Days_to_anthesis;Tassel_branch_number	Tassel_branch_number	0	1	0	0	0	0	0	0	0	0	0	0	0	0	0	0	0	0	0	0	0	0	0	0	0	0	1	private
pan_gene_27730	pan_gene_5735	Days_to_anthesis;Tassel_branch_number	Ear_row_number;Tassel_branch_number	0	1	0	0	0	0	0	0	0	0	0	0	1	0	0	0	0	0	0	0	0	0	0	0	0	0	2	dispensable
pan_gene_27730	pan_gene_5760	Days_to_anthesis;Tassel_branch_number	Tassel_branch_number	0	1	1	0	1	1	1	1	1	1	0	1	1	0	0	0	0	0	1	1	1	0	0	0	0	1	14	near-core
pan_gene_27750	pan_gene_30442	Southern_leaf_blight;Tassel_branch_number	Plant_height;Tassel_branch_number	0	1	0	0	0	0	0	0	0	0	0	0	0	0	0	0	0	0	0	0	0	0	0	0	0	0	1	private
pan_gene_27750	pan_gene_5119	Southern_leaf_blight;Tassel_branch_number	Boxcox-transformed_leaf_angle;Glucose;Tassel_branch_number	0	1	0	0	0	0	0	0	0	0	0	0	0	0	0	0	0	0	0	0	0	0	0	0	0	0	1	private
pan_gene_27750	pan_gene_7755	Southern_leaf_blight;Tassel_branch_number	Tassel_branch_number	0	0	0	0	0	0	1	0	0	0	0	0	0	0	0	0	0	0	0	0	0	0	0	0	0	0	1	private
pan_gene_27757	pan_gene_28041	Glutamate;Photoperiod_Growing-degree_days_to_silk;Photoperiod_growing-degree_days_to_anthesis;Southern_leaf_blight;Tassel_branch_number	Average_internode_length_(below_ear);Tassel_branch_number;Tassel_length	0	1	1	0	0	0	0	1	1	0	1	0	0	0	0	0	0	0	0	0	1	0	0	0	0	0	6	dispensable
pan_gene_27757	pan_gene_30517	Glutamate;Photoperiod_Growing-degree_days_to_silk;Photoperiod_growing-degree_days_to_anthesis;Southern_leaf_blight;Tassel_branch_number	Southern_leaf_blight;Tassel_branch_number	0	1	0	0	0	0	1	0	0	0	0	0	0	1	0	0	1	1	0	0	1	0	1	0	0	0	7	dispensable
pan_gene_27757	pan_gene_30972	Glutamate;Photoperiod_Growing-degree_days_to_silk;Photoperiod_growing-degree_days_to_anthesis;Southern_leaf_blight;Tassel_branch_number	Fructose;Nodes_per_plant;Tassel_branch_number;Total_amino_acids	0	0	0	0	0	0	0	0	0	0	0	0	0	0	0	0	1	0	0	0	0	0	0	0	0	0	1	private
pan_gene_27757	pan_gene_31466	Glutamate;Photoperiod_Growing-degree_days_to_silk;Photoperiod_growing-degree_days_to_anthesis;Southern_leaf_blight;Tassel_branch_number	Tassel_branch_number	0	1	0	0	0	0	0	1	0	0	1	1	0	0	1	0	1	1	1	0	1	1	1	1	1	0	13	near-core
pan_gene_27757	pan_gene_32547	Glutamate;Photoperiod_Growing-degree_days_to_silk;Photoperiod_growing-degree_days_to_anthesis;Southern_leaf_blight;Tassel_branch_number	Anthesis-silking_interval;Average_internode_length_(whole_plant);Ear_row_number;Plant_height;Tassel_branch_number	0	1	1	0	0	0	0	0	1	0	0	1	0	0	0	0	1	0	1	0	1	0	0	1	1	0	9	dispensable
pan_gene_27757	pan_gene_5153	Glutamate;Photoperiod_Growing-degree_days_to_silk;Photoperiod_growing-degree_days_to_anthesis;Southern_leaf_blight;Tassel_branch_number	PCA_of_metabolites:_PC1;Tassel_branch_number	0	1	1	0	0	0	0	0	0	0	0	0	0	0	0	0	0	0	0	0	0	0	0	0	0	0	2	dispensable
pan_gene_27757	pan_gene_8936	Glutamate;Photoperiod_Growing-degree_days_to_silk;Photoperiod_growing-degree_days_to_anthesis;Southern_leaf_blight;Tassel_branch_number	Leaf_length;Tassel_branch_number	0	1	0	0	0	0	0	0	0	0	0	0	0	0	0	0	0	0	0	0	0	0	1	0	0	0	2	dispensable
pan_gene_27983	pan_gene_30362	Tassel_branch_number	Tassel_branch_number	0	1	0	1	0	0	0	0	0	0	0	0	0	0	0	0	0	0	0	0	0	0	0	0	0	0	2	dispensable
pan_gene_28008	pan_gene_28041	Tassel_branch_number	Average_internode_length_(below_ear);Tassel_branch_number;Tassel_length	0	1	0	1	1	1	0	1	1	0	1	0	1	1	0	0	0	0	0	0	1	0	0	0	0	0	10	dispensable
pan_gene_28008	pan_gene_31826	Tassel_branch_number	Tassel_branch_number	0	1	0	0	1	0	0	0	1	0	0	0	0	1	0	0	0	0	0	0	0	0	0	0	0	0	4	dispensable
pan_gene_28008	pan_gene_32494	Tassel_branch_number	Ear_row_number;Nodes_to_ear;Tassel_branch_number	0	1	0	0	0	0	0	0	0	0	0	0	0	0	0	0	0	0	0	0	0	0	0	0	0	0	1	private
pan_gene_28008	pan_gene_32547	Tassel_branch_number	Anthesis-silking_interval;Average_internode_length_(whole_plant);Ear_row_number;Plant_height;Tassel_branch_number	0	1	0	0	1	1	0	1	1	1	0	1	1	1	0	0	0	0	1	1	1	0	1	1	0	1	15	near-core
pan_gene_28008	pan_gene_4322	Tassel_branch_number	Ratio_of_ear_height_to_total_height;Tassel_branch_number	0	1	0	1	0	1	0	0	1	1	1	0	1	0	0	0	0	1	1	0	1	0	1	0	1	0	12	near-core
pan_gene_28008	pan_gene_5148	Tassel_branch_number	Boxcox-transformed_leaf_angle;Cob_diameter;Tassel_branch_number	0	1	0	0	0	0	0	1	1	0	1	0	0	0	1	0	0	0	0	0	0	0	0	0	0	0	5	dispensable
pan_gene_28008	pan_gene_8815	Tassel_branch_number	Days_to_anthesis;Photoperiod_Growing-degree_days_to_silk;Photoperiod_growing-degree_days_to_anthesis;Tassel_branch_number	0	1	0	0	0	0	0	0	0	0	0	0	0	0	0	0	0	0	1	0	1	0	0	0	0	0	3	dispensable
pan_gene_28008	pan_gene_8936	Tassel_branch_number	Leaf_length;Tassel_branch_number	0	1	0	0	0	0	0	0	0	0	0	0	1	0	0	0	0	0	0	0	0	0	1	0	0	0	3	dispensable
pan_gene_28009	pan_gene_30841	Tassel_branch_number	Average_internode_length_(whole_plant);Days_to_silk;Ear_row_number;Tassel_branch_number	0	0	0	0	0	0	0	0	0	1	0	0	0	0	0	0	0	0	0	0	0	0	0	0	0	0	1	private
pan_gene_28012	pan_gene_30841	Tassel_branch_number	Average_internode_length_(whole_plant);Days_to_silk;Ear_row_number;Tassel_branch_number	0	1	0	0	0	0	0	1	0	0	0	0	0	0	0	0	0	0	0	0	0	1	0	0	0	0	3	dispensable
pan_gene_28012	pan_gene_64250	Tassel_branch_number	Tassel_branch_number	0	1	0	0	0	0	0	0	0	0	0	0	0	0	0	0	0	0	0	0	0	0	0	0	0	0	1	private
pan_gene_28015	pan_gene_7986	Cob_diameter;Tassel_branch_number;Tassel_length	Tassel_branch_number	0	1	1	0	0	0	0	0	1	0	0	0	0	0	0	0	0	0	0	0	0	0	0	0	0	0	3	dispensable
pan_gene_28041	pan_gene_28044	Average_internode_length_(below_ear);Tassel_branch_number;Tassel_length	Cob_diameter;Tassel_branch_number	0	0	0	1	1	1	0	0	0	0	0	0	0	0	0	0	0	0	0	0	1	0	0	0	0	0	4	dispensable
pan_gene_28041	pan_gene_29344	Average_internode_length_(below_ear);Tassel_branch_number;Tassel_length	Average_internode_length_(whole_plant);Tassel_branch_number	0	0	0	0	0	1	0	0	0	0	0	0	0	0	0	0	0	0	0	0	0	0	0	0	0	0	1	private
pan_gene_28041	pan_gene_30482	Average_internode_length_(below_ear);Tassel_branch_number;Tassel_length	Tassel_branch_number	0	1	0	1	1	1	0	1	1	0	1	0	0	0	0	0	0	0	0	0	1	0	0	0	0	0	8	dispensable
pan_gene_28041	pan_gene_30517	Average_internode_length_(below_ear);Tassel_branch_number;Tassel_length	Southern_leaf_blight;Tassel_branch_number	0	1	0	0	0	1	0	0	0	0	0	0	0	0	0	0	0	0	0	0	1	0	0	0	0	0	3	dispensable
pan_gene_28041	pan_gene_30841	Average_internode_length_(below_ear);Tassel_branch_number;Tassel_length	Average_internode_length_(whole_plant);Days_to_silk;Ear_row_number;Tassel_branch_number	0	1	0	1	0	0	0	1	1	0	1	0	1	0	0	0	0	0	0	0	0	0	0	0	0	0	6	dispensable
pan_gene_28041	pan_gene_31288	Average_internode_length_(below_ear);Tassel_branch_number;Tassel_length	Nodes_to_ear;Photoperiod_Growing-degree_days_to_silk;Tassel_branch_number	0	0	0	0	0	1	0	0	1	0	0	0	0	0	0	0	0	0	0	0	0	0	0	0	0	0	2	dispensable
pan_gene_28041	pan_gene_31466	Average_internode_length_(below_ear);Tassel_branch_number;Tassel_length	Tassel_branch_number	0	1	0	1	1	1	0	1	1	0	1	0	0	0	0	0	0	0	0	0	1	0	0	0	0	0	8	dispensable
pan_gene_28041	pan_gene_31503	Average_internode_length_(below_ear);Tassel_branch_number;Tassel_length	Tassel_branch_number	0	1	1	1	1	1	0	1	1	0	1	0	0	0	0	0	0	0	0	0	0	0	0	0	0	0	8	dispensable
pan_gene_28041	pan_gene_31826	Average_internode_length_(below_ear);Tassel_branch_number;Tassel_length	Tassel_branch_number	0	1	0	1	1	0	0	0	1	0	0	0	1	0	0	0	0	0	0	0	0	0	0	0	0	0	5	dispensable
pan_gene_28041	pan_gene_32108	Average_internode_length_(below_ear);Tassel_branch_number;Tassel_length	Tassel_branch_number	0	1	1	1	1	1	0	1	1	1	1	0	0	1	0	0	0	0	0	0	0	0	0	0	0	0	10	dispensable
pan_gene_28041	pan_gene_32547	Average_internode_length_(below_ear);Tassel_branch_number;Tassel_length	Anthesis-silking_interval;Average_internode_length_(whole_plant);Ear_row_number;Plant_height;Tassel_branch_number	0	1	1	1	0	1	0	0	1	0	0	0	1	0	0	0	0	0	0	0	0	0	0	0	0	0	6	dispensable
pan_gene_28041	pan_gene_4974	Average_internode_length_(below_ear);Tassel_branch_number;Tassel_length	Nitrate;Tassel_branch_number	0	1	1	0	0	1	0	1	1	0	1	0	0	0	1	0	0	0	0	0	0	0	0	0	1	0	8	dispensable
pan_gene_28041	pan_gene_5148	Average_internode_length_(below_ear);Tassel_branch_number;Tassel_length	Boxcox-transformed_leaf_angle;Cob_diameter;Tassel_branch_number	0	1	0	0	0	1	0	0	1	0	1	0	0	0	0	0	0	0	0	0	0	0	0	0	0	0	4	dispensable
pan_gene_28041	pan_gene_5850	Average_internode_length_(below_ear);Tassel_branch_number;Tassel_length	Nodes_above_ear;Tassel_branch_number	0	1	0	1	1	0	0	0	1	0	0	0	0	0	0	0	0	0	0	0	0	0	0	0	0	0	4	dispensable
pan_gene_28041	pan_gene_5877	Average_internode_length_(below_ear);Tassel_branch_number;Tassel_length	Tassel_branch_number	0	0	0	0	1	0	0	0	0	0	0	0	0	0	0	0	0	0	0	0	0	0	0	0	0	0	1	private
pan_gene_28041	pan_gene_7400	Average_internode_length_(below_ear);Tassel_branch_number;Tassel_length	Tassel_branch_number	0	0	0	1	1	1	0	0	0	0	0	0	0	0	0	0	0	0	0	0	1	0	0	0	0	0	4	dispensable
pan_gene_28041	pan_gene_78555	Average_internode_length_(below_ear);Tassel_branch_number;Tassel_length	Nodes_above_ear;Tassel_branch_number	0	1	0	0	0	0	0	0	0	0	0	0	0	0	0	0	0	0	0	0	0	0	0	0	0	0	1	private
pan_gene_28041	pan_gene_8936	Average_internode_length_(below_ear);Tassel_branch_number;Tassel_length	Leaf_length;Tassel_branch_number	0	1	0	0	0	0	0	0	0	0	0	0	0	0	0	0	0	0	0	0	0	0	0	0	0	0	1	private
pan_gene_28044	pan_gene_31466	Cob_diameter;Tassel_branch_number	Tassel_branch_number	0	0	0	1	0	1	1	0	0	0	0	1	1	0	1	0	0	0	0	1	1	1	1	1	1	0	12	near-core
pan_gene_28044	pan_gene_31503	Cob_diameter;Tassel_branch_number	Tassel_branch_number	0	0	1	0	0	1	1	0	0	1	0	1	1	0	1	0	1	0	1	0	1	1	1	1	1	1	15	near-core
pan_gene_28044	pan_gene_32108	Cob_diameter;Tassel_branch_number	Tassel_branch_number	0	0	0	1	1	1	0	0	0	0	0	0	0	0	0	0	0	0	0	0	0	1	1	0	0	0	5	dispensable
pan_gene_28044	pan_gene_32547	Cob_diameter;Tassel_branch_number	Anthesis-silking_interval;Average_internode_length_(whole_plant);Ear_row_number;Plant_height;Tassel_branch_number	0	0	0	1	1	1	1	0	0	1	0	1	1	0	0	0	0	0	0	0	0	0	1	0	0	1	9	dispensable
pan_gene_28044	pan_gene_8446	Cob_diameter;Tassel_branch_number	Ear_height;Nodes_per_plant;Nodes_to_ear;Stalk_strength;Tassel_branch_number	0	0	0	0	0	0	0	0	0	0	0	0	0	0	0	0	0	0	0	0	1	0	0	0	0	0	1	private
pan_gene_28044	pan_gene_8936	Cob_diameter;Tassel_branch_number	Leaf_length;Tassel_branch_number	0	0	0	0	0	0	1	0	0	0	0	0	0	0	0	0	0	0	0	0	0	0	0	0	1	0	2	dispensable
pan_gene_28047	pan_gene_30484	Height_above_ear;Tassel_branch_number	Plant_height;Tassel_branch_number	0	1	0	0	0	0	0	0	0	0	0	0	0	0	0	0	0	0	0	0	0	0	0	0	0	0	1	private
pan_gene_2807	pan_gene_30449	Leaf_width;Northern_Leaf_Blight;Tassel_branch_number	Tassel_branch_number	0	1	1	0	0	0	0	0	0	0	0	1	0	0	0	0	0	0	0	0	1	0	0	1	0	0	5	dispensable
pan_gene_2807	pan_gene_31618	Leaf_width;Northern_Leaf_Blight;Tassel_branch_number	Boxcox-transformed_leaf_angle;Tassel_branch_number	0	1	1	0	0	0	0	0	0	0	0	0	0	0	0	0	0	0	0	0	0	0	0	1	0	0	3	dispensable
pan_gene_2807	pan_gene_5735	Leaf_width;Northern_Leaf_Blight;Tassel_branch_number	Ear_row_number;Tassel_branch_number	0	1	0	0	0	0	0	0	0	0	0	0	0	0	0	0	0	0	0	0	0	0	0	0	0	0	1	private
pan_gene_2809	pan_gene_8874	Leaf_width;Northern_Leaf_Blight;Tassel_branch_number	Tassel_branch_number	0	1	0	0	0	0	0	0	0	0	0	0	0	0	0	0	0	0	0	0	0	0	0	0	0	0	1	private
pan_gene_2816	pan_gene_31974	Tassel_branch_number	Boxcox-transformed_leaf_angle;Days_to_anthesis;Ear_height;Tassel_branch_number;Tassel_length	0	1	0	0	0	0	0	0	0	0	0	0	0	0	0	0	0	0	0	0	0	0	0	0	0	0	1	private
pan_gene_2816	pan_gene_32493	Tassel_branch_number	Ear_row_number;Nodes_to_ear;Tassel_branch_number	0	0	0	0	0	0	0	0	0	0	0	0	0	0	0	0	0	0	0	0	1	0	0	0	0	0	1	private
pan_gene_2817	pan_gene_30484	Tassel_branch_number	Plant_height;Tassel_branch_number	0	0	0	0	0	0	0	0	0	0	0	0	1	0	0	0	0	0	0	0	0	0	0	0	0	0	1	private
pan_gene_28363	pan_gene_32494	Tassel_branch_number	Ear_row_number;Nodes_to_ear;Tassel_branch_number	0	1	0	0	0	0	0	0	0	0	0	0	0	0	0	0	0	0	0	0	0	0	0	0	0	0	1	private
pan_gene_28363	pan_gene_5148	Tassel_branch_number	Boxcox-transformed_leaf_angle;Cob_diameter;Tassel_branch_number	0	1	0	0	0	0	0	0	1	1	0	0	0	0	0	0	0	0	0	0	0	0	0	0	0	0	3	dispensable
pan_gene_28366	pan_gene_5153	Tassel_branch_number;Total_amino_acids	PCA_of_metabolites:_PC1;Tassel_branch_number	0	1	0	0	0	0	0	0	0	0	0	0	0	0	0	0	0	0	0	0	0	0	0	0	0	0	1	private
pan_gene_28614	pan_gene_2918	Tassel_branch_number	Average_internode_length_(whole_plant);Tassel_branch_number	0	1	0	1	0	0	0	0	0	0	0	0	0	0	0	0	0	0	0	0	0	0	0	0	0	0	2	dispensable
pan_gene_28614	pan_gene_29344	Tassel_branch_number	Average_internode_length_(whole_plant);Tassel_branch_number	0	0	0	0	0	1	0	0	0	0	0	0	0	0	0	0	0	0	0	0	0	0	0	0	0	0	1	private
pan_gene_28614	pan_gene_30274	Tassel_branch_number	Tassel_branch_number	0	1	0	1	0	0	1	0	0	1	0	0	0	0	0	0	0	0	0	1	0	0	1	0	0	0	6	dispensable
pan_gene_28614	pan_gene_32498	Tassel_branch_number	Tassel_branch_number	0	0	0	1	1	1	1	0	1	0	0	0	0	1	0	1	0	1	0	1	1	0	1	1	0	1	13	near-core
pan_gene_28614	pan_gene_32650	Tassel_branch_number	Glucose;Tassel_branch_number	0	0	0	1	0	0	0	0	0	1	0	0	1	0	0	0	0	0	0	0	0	0	0	0	0	0	3	dispensable
pan_gene_28614	pan_gene_3818	Tassel_branch_number	Average_internode_length_(above_ear);Tassel_branch_number	0	0	0	1	0	1	0	0	0	0	1	0	0	1	0	1	0	0	0	0	1	0	1	0	0	0	7	dispensable
pan_gene_28614	pan_gene_4075	Tassel_branch_number	Ear_row_number;Tassel_branch_number	0	0	0	1	0	0	0	0	0	0	0	0	0	0	0	0	0	0	0	0	0	0	0	0	0	0	1	private
pan_gene_28614	pan_gene_5167	Tassel_branch_number	Cob_diameter;Tassel_branch_number	0	1	0	1	1	0	1	1	1	1	0	0	1	1	0	1	0	1	0	1	0	0	1	0	0	0	13	near-core
pan_gene_28614	pan_gene_5433	Tassel_branch_number	Days_to_anthesis;Days_to_silk;Tassel_branch_number	0	1	0	0	1	0	0	0	0	0	0	0	0	0	0	0	0	0	0	0	0	0	0	1	1	0	4	dispensable
pan_gene_28614	pan_gene_5760	Tassel_branch_number	Tassel_branch_number	0	1	0	0	0	0	0	0	0	1	0	0	0	0	0	0	0	0	0	0	0	0	1	0	0	0	3	dispensable
pan_gene_28614	pan_gene_5856	Tassel_branch_number	Tassel_branch_number	0	1	0	1	1	0	1	1	0	1	1	0	0	1	1	1	0	0	0	1	0	0	1	1	0	0	13	near-core
pan_gene_2874	pan_gene_4918	Nodes_above_ear;Tassel_branch_number	Tassel_branch_number	0	1	1	0	0	0	0	0	0	1	1	0	0	0	0	1	1	1	0	1	0	0	0	0	0	0	8	dispensable
pan_gene_2874	pan_gene_6067	Nodes_above_ear;Tassel_branch_number	Tassel_branch_number	0	1	1	0	1	0	1	0	1	1	1	0	0	1	0	0	0	1	0	1	1	0	0	0	0	0	11	near-core
pan_gene_2874	pan_gene_8874	Nodes_above_ear;Tassel_branch_number	Tassel_branch_number	0	1	0	0	0	0	0	0	0	0	0	0	0	0	0	0	0	1	0	0	0	0	0	0	0	0	2	dispensable
pan_gene_2874	pan_gene_8932	Nodes_above_ear;Tassel_branch_number	Leaf_length;Sucrose;Tassel_branch_number	0	0	0	0	1	1	0	0	0	1	0	0	0	0	0	1	0	0	0	0	0	0	0	0	0	0	4	dispensable
pan_gene_2918	pan_gene_30362	Average_internode_length_(whole_plant);Tassel_branch_number	Tassel_branch_number	0	1	0	0	0	0	0	0	1	0	0	0	0	0	0	1	0	0	0	0	0	0	0	0	0	0	3	dispensable
pan_gene_2918	pan_gene_4075	Average_internode_length_(whole_plant);Tassel_branch_number	Ear_row_number;Tassel_branch_number	0	0	0	1	1	0	0	0	0	0	0	0	0	0	0	0	0	0	0	0	0	0	0	0	0	0	2	dispensable
pan_gene_2918	pan_gene_5433	Average_internode_length_(whole_plant);Tassel_branch_number	Days_to_anthesis;Days_to_silk;Tassel_branch_number	0	1	1	0	0	0	0	0	0	0	0	0	0	0	0	0	0	0	0	0	0	0	0	0	0	0	2	dispensable
[truncated: 8,719 more rows]
