# Supplementary material for: Co-expression pan-network reveals genes involved in complex traits within maize pan-genome
Source: BMC Plant Biol. 2022 Dec 19;22:595. doi: 10.1186/s12870-022-03985-z (PMC9762053; doi:10.1186/s12870-022-03985-z)
Supplement: Supplementary file 7 — Additional file 7. [file 12870_2022_3985_MOESM7_ESM.zip › SupplementaryData5/Days_to_anthesis.pannetwork.csv]

gene1	gene2	trait1	trait2	B73	B97	CML103	CML228	CML247	CML277	CML322	CML333	CML52	CML69	HP301	IL14H	Ki11	Ki3	Ky21	M162W	M37W	Mo18W	MS71	NC350	NC358	Oh43	Oh7b	P39	Tx303	Tzi8	sum	sub-category
pan_gene_1007	pan_gene_1061	Days_to_anthesis;Days_to_silk;Leaf_width;Southern_leaf_blight	Days_to_anthesis	1	0	0	0	0	0	1	0	0	0	0	0	0	0	0	0	0	0	0	1	0	0	0	0	0	0	3	dispensable
pan_gene_1007	pan_gene_26299	Days_to_anthesis;Days_to_silk;Leaf_width;Southern_leaf_blight	Days_to_anthesis	1	0	0	0	0	0	0	0	0	0	0	0	0	0	0	0	0	0	0	0	0	0	0	0	0	0	1	private
pan_gene_100728	pan_gene_21116	Days_to_anthesis;Total_amino_acids	Chlorophyll_B;Days_to_anthesis;Days_to_silk;Leaf_width	0	0	0	0	0	0	0	0	1	0	0	0	0	0	0	0	0	0	0	0	0	0	0	0	0	0	1	private
pan_gene_10140	pan_gene_10615	Days_to_anthesis	Days_to_anthesis	0	0	0	0	1	0	0	0	0	0	0	0	0	0	0	1	0	0	0	0	0	0	0	0	0	0	2	dispensable
pan_gene_10140	pan_gene_11593	Days_to_anthesis	Days_to_anthesis;Stalk_strength	0	0	0	0	1	0	0	0	0	0	0	0	0	0	0	1	0	0	0	0	0	0	0	0	0	0	2	dispensable
pan_gene_10140	pan_gene_11969	Days_to_anthesis	Days_to_anthesis;Days_to_silk;Leaf_length;Nodes_per_plant;PCA_of_metabolites:_PC1	0	0	0	0	1	0	0	0	0	1	0	0	0	0	0	1	0	0	0	0	0	0	0	0	0	0	3	dispensable
pan_gene_10140	pan_gene_14367	Days_to_anthesis	Days_to_anthesis	0	0	0	0	1	0	0	0	0	0	0	0	0	0	0	0	0	0	0	0	0	0	0	0	0	0	1	private
pan_gene_10140	pan_gene_14397	Days_to_anthesis	Days_to_anthesis;Nodes_above_ear	0	0	0	0	1	0	0	0	0	1	0	0	0	0	0	1	0	0	0	0	0	0	0	0	0	0	3	dispensable
pan_gene_10140	pan_gene_14467	Days_to_anthesis	Days_to_anthesis;Fructose	0	0	0	0	1	0	0	0	0	1	0	0	0	0	0	0	0	0	0	0	0	0	0	0	0	0	2	dispensable
pan_gene_10140	pan_gene_16497	Days_to_anthesis	Days_to_anthesis;Days_to_silk;Height_above_ear;Photoperiod_growing-degree_days_to_anthesis	0	0	0	0	0	0	0	0	0	1	0	0	0	0	0	1	0	0	0	0	0	0	0	0	0	0	2	dispensable
pan_gene_10140	pan_gene_19572	Days_to_anthesis	Average_internode_length_(below_ear);Days_to_anthesis	0	0	0	0	0	0	0	0	0	1	0	0	0	0	0	0	0	0	0	0	0	0	0	0	0	0	1	private
pan_gene_10140	pan_gene_23900	Days_to_anthesis	Days_to_anthesis;Photoperiod_Growing-degree_days_to_silk;Tassel_length	0	0	0	0	1	0	0	0	0	0	0	0	0	0	0	1	0	0	0	0	0	0	0	0	0	0	2	dispensable
pan_gene_10140	pan_gene_27659	Days_to_anthesis	Days_to_anthesis;Nodes_per_plant;Photoperiod_Growing-degree_days_to_silk;Photoperiod_growing-degree_days_to_anthesis;Ratio_of_ear_height_to_total_height	0	0	0	0	0	0	0	0	0	1	0	0	0	0	0	0	0	0	0	0	0	0	0	0	0	0	1	private
pan_gene_10140	pan_gene_27660	Days_to_anthesis	Days_to_anthesis;Ratio_of_ear_height_to_total_height	0	0	0	0	0	0	0	0	0	0	0	0	0	0	0	1	0	0	0	0	0	0	0	0	0	0	1	private
pan_gene_10140	pan_gene_30287	Days_to_anthesis	Average_internode_length_(below_ear);Average_internode_length_(whole_plant);Days_to_anthesis	0	0	0	0	1	0	0	0	0	1	0	0	0	0	0	1	0	0	0	0	0	0	0	0	0	0	3	dispensable
pan_gene_10140	pan_gene_6522	Days_to_anthesis	Days_to_anthesis	0	0	0	0	1	0	0	0	0	1	0	0	0	0	0	0	0	0	0	0	0	0	0	0	0	0	2	dispensable
pan_gene_10140	pan_gene_7512	Days_to_anthesis	Days_to_anthesis	0	0	0	0	1	0	0	0	0	0	0	0	0	0	0	0	0	0	0	0	0	0	0	0	0	0	1	private
pan_gene_10140	pan_gene_7783	Days_to_anthesis	100_Kernel_weight;Days_to_anthesis;Photoperiod_growing-degree_days_to_anthesis	0	0	0	0	1	0	0	0	0	0	0	0	0	0	0	0	0	0	0	0	0	0	0	0	0	0	1	private
pan_gene_10140	pan_gene_9088	Days_to_anthesis	Days_to_anthesis;Tassel_length	0	0	0	0	1	0	0	0	0	1	0	0	0	0	0	1	0	0	0	0	0	0	0	0	0	0	3	dispensable
pan_gene_10141	pan_gene_27606	Days_to_anthesis	Days_to_anthesis	1	0	0	0	0	0	0	0	0	0	0	0	0	0	0	0	0	0	0	0	0	0	0	0	0	0	1	private
pan_gene_10246	pan_gene_9167	Days_to_anthesis;Tassel_branch_number	Days_to_anthesis	1	0	0	0	0	0	0	1	0	0	0	0	0	1	0	0	0	0	0	0	0	0	0	0	0	0	3	dispensable
pan_gene_10281	pan_gene_12063	Days_to_anthesis	Days_to_anthesis;Days_to_silk	1	0	0	0	0	0	0	0	0	0	0	0	0	0	0	1	0	0	0	0	0	0	1	0	0	0	3	dispensable
pan_gene_10281	pan_gene_19115	Days_to_anthesis	Chlorophyll_B;Days_to_anthesis;Stalk_strength	1	0	0	1	1	0	1	0	0	0	0	0	0	0	0	0	0	0	0	0	0	0	0	0	0	0	4	dispensable
pan_gene_10281	pan_gene_22591	Days_to_anthesis	Days_to_anthesis;Leaf_width	1	0	0	0	0	0	0	0	0	0	0	0	0	1	0	1	0	0	0	0	0	0	1	0	0	0	4	dispensable
pan_gene_10281	pan_gene_24956	Days_to_anthesis	Days_to_anthesis;Days_to_silk;Stalk_strength	1	0	0	0	1	0	0	0	0	0	0	0	1	0	0	0	0	0	0	0	0	0	0	0	1	0	4	dispensable
pan_gene_10281	pan_gene_32522	Days_to_anthesis	Days_to_anthesis;Nodes_to_ear	1	0	1	0	0	0	1	0	0	0	1	0	0	0	0	0	0	0	1	0	0	0	0	1	0	0	6	dispensable
pan_gene_10281	pan_gene_8761	Days_to_anthesis	Days_to_anthesis;Nodes_per_plant	1	0	0	1	1	0	0	0	0	0	0	0	0	0	0	1	0	0	0	0	0	0	0	0	0	1	5	dispensable
pan_gene_10281	pan_gene_8768	Days_to_anthesis	Days_to_anthesis	1	0	0	1	1	0	0	0	0	0	0	0	0	0	0	0	0	0	0	0	1	0	1	0	0	0	5	dispensable
pan_gene_103514	pan_gene_26571	Days_to_anthesis;Days_to_silk;Leaf_width	Days_to_anthesis;Days_to_silk	1	0	0	0	1	0	0	0	0	0	0	0	0	0	0	0	0	1	0	0	0	0	0	0	0	0	3	dispensable
pan_gene_103514	pan_gene_5816	Days_to_anthesis;Days_to_silk;Leaf_width	Days_to_anthesis;Days_to_silk;Ear_row_number;Photoperiod_growing-degree_days_to_anthesis	1	0	0	1	0	0	0	0	0	0	0	0	0	0	0	0	0	0	0	0	0	0	1	0	0	1	4	dispensable
pan_gene_103514	pan_gene_6332	Days_to_anthesis;Days_to_silk;Leaf_width	Days_to_anthesis	0	0	0	1	1	0	0	0	0	1	0	0	1	0	0	0	0	0	0	0	0	1	0	0	1	0	6	dispensable
pan_gene_1053	pan_gene_21543	Days_to_anthesis;Days_to_silk	Days_to_anthesis;Tassel_branch_number	1	0	0	0	0	0	0	0	0	1	1	0	1	0	0	1	0	0	1	0	0	0	0	0	0	0	6	dispensable
pan_gene_1053	pan_gene_22079	Days_to_anthesis;Days_to_silk	Chlorophyll_A;Days_to_anthesis	1	0	0	0	0	0	0	0	0	0	0	0	0	0	0	0	0	1	0	1	0	0	0	0	0	0	3	dispensable
pan_gene_1053	pan_gene_22191	Days_to_anthesis;Days_to_silk	Chlorophyll_A;Days_to_anthesis	1	1	0	1	0	1	0	1	0	0	1	0	0	1	0	0	1	0	0	1	1	0	0	1	0	0	11	near-core
pan_gene_1053	pan_gene_22377	Days_to_anthesis;Days_to_silk	Days_to_anthesis;Height_above_ear	1	0	0	0	0	0	0	1	0	0	0	0	0	0	0	0	0	0	0	0	0	0	0	0	0	0	2	dispensable
pan_gene_1053	pan_gene_24929	Days_to_anthesis;Days_to_silk	Days_to_anthesis	1	0	0	0	0	0	1	0	0	0	0	0	0	0	1	1	0	0	0	0	0	0	0	0	0	0	4	dispensable
pan_gene_1053	pan_gene_2672	Days_to_anthesis;Days_to_silk	Days_to_anthesis;Ear_height;Nodes_per_plant;Nodes_to_ear	1	0	0	0	0	0	0	0	1	0	0	1	0	0	0	1	0	0	0	0	0	0	0	0	1	0	5	dispensable
pan_gene_1053	pan_gene_29460	Days_to_anthesis;Days_to_silk	Days_to_anthesis;Nodes_per_plant;Southern_leaf_blight	1	1	0	1	1	1	1	0	1	1	1	1	1	0	1	1	1	1	0	0	1	1	0	1	1	1	20	core
pan_gene_1053	pan_gene_5820	Days_to_anthesis;Days_to_silk	Chlorophyll_A;Days_to_anthesis;Days_to_silk;PCA_of_metabolites:_PC2;Stalk_strength;Tassel_branch_number	1	0	0	0	0	0	0	0	0	0	0	1	0	1	0	1	1	1	0	0	0	0	0	0	0	0	6	dispensable
pan_gene_1053	pan_gene_8036	Days_to_anthesis;Days_to_silk	100_Kernel_weight;Days_to_anthesis;Tassel_length	1	0	0	0	0	0	0	0	0	0	0	1	0	1	0	0	0	0	0	0	0	0	0	0	0	0	3	dispensable
pan_gene_1058	pan_gene_18846	Days_to_anthesis;Nodes_to_ear;PCA_of_metabolites:_PC2	Boxcox-transformed_leaf_angle;Days_to_anthesis	1	1	1	1	0	0	0	0	0	0	1	0	0	1	0	0	0	0	0	0	0	0	0	0	0	0	6	dispensable
pan_gene_1058	pan_gene_26581	Days_to_anthesis;Nodes_to_ear;PCA_of_metabolites:_PC2	Days_to_anthesis	1	1	0	1	1	0	1	0	0	0	0	0	0	0	0	0	0	0	0	0	0	0	0	0	0	0	5	dispensable
pan_gene_1058	pan_gene_5419	Days_to_anthesis;Nodes_to_ear;PCA_of_metabolites:_PC2	Days_to_anthesis;Days_to_silk;Nodes_per_plant;Tassel_length;Total_amino_acids	1	1	1	1	0	0	1	0	1	0	0	0	0	0	0	0	0	0	0	0	0	0	0	0	0	0	6	dispensable
pan_gene_1058	pan_gene_8396	Days_to_anthesis;Nodes_to_ear;PCA_of_metabolites:_PC2	Days_to_anthesis;Ear_height;Height_per_day_(until_flowering);Plant_height;Stalk_strength	1	1	0	0	1	0	0	1	1	1	0	1	0	0	0	0	0	0	0	0	0	0	0	0	0	0	7	dispensable
pan_gene_1058	pan_gene_8768	Days_to_anthesis;Nodes_to_ear;PCA_of_metabolites:_PC2	Days_to_anthesis	1	1	0	1	0	0	0	0	0	0	0	0	0	0	0	0	0	0	0	0	0	0	0	0	0	0	3	dispensable
pan_gene_10615	pan_gene_10714	Days_to_anthesis	Days_to_anthesis	0	0	0	0	1	0	0	0	0	0	0	0	0	0	0	1	0	1	0	0	0	0	0	0	1	1	5	dispensable
pan_gene_10615	pan_gene_11593	Days_to_anthesis	Days_to_anthesis;Stalk_strength	0	0	0	0	0	0	0	0	0	0	0	0	0	0	0	0	0	1	0	0	0	0	0	0	0	0	1	private
pan_gene_10615	pan_gene_14164	Days_to_anthesis	Days_to_anthesis;Nitrate	0	0	0	0	1	0	0	0	0	0	0	0	0	0	0	1	0	1	0	0	0	0	0	0	1	1	5	dispensable
pan_gene_10615	pan_gene_14367	Days_to_anthesis	Days_to_anthesis	0	0	0	0	1	0	0	0	0	0	0	0	0	0	0	0	0	1	0	0	0	0	0	0	0	0	2	dispensable
pan_gene_10615	pan_gene_14397	Days_to_anthesis	Days_to_anthesis;Nodes_above_ear	0	0	0	0	0	0	0	0	0	0	0	0	0	0	0	0	0	1	0	0	0	0	0	0	0	0	1	private
pan_gene_10615	pan_gene_14467	Days_to_anthesis	Days_to_anthesis;Fructose	0	0	0	0	1	0	0	0	0	0	0	0	0	0	0	0	0	0	0	0	0	0	0	0	0	0	1	private
pan_gene_10615	pan_gene_16071	Days_to_anthesis	Days_to_anthesis;Nodes_to_ear;Ratio_of_ear_height_to_total_height	0	0	0	0	1	0	0	0	0	0	0	0	0	0	0	0	0	1	0	0	0	0	0	0	0	0	2	dispensable
pan_gene_10615	pan_gene_20399	Days_to_anthesis	Days_to_anthesis	0	0	0	0	0	0	0	0	0	0	0	0	0	0	0	0	0	0	0	0	0	0	0	0	1	0	1	private
pan_gene_10615	pan_gene_23900	Days_to_anthesis	Days_to_anthesis;Photoperiod_Growing-degree_days_to_silk;Tassel_length	0	0	0	0	1	0	0	0	0	0	0	0	0	0	0	1	0	0	0	0	0	0	0	0	1	0	3	dispensable
pan_gene_10615	pan_gene_26571	Days_to_anthesis	Days_to_anthesis;Days_to_silk	0	0	0	0	0	0	0	0	0	0	0	0	0	0	0	1	0	1	0	0	0	0	0	0	1	1	4	dispensable
pan_gene_10615	pan_gene_26787	Days_to_anthesis	Days_to_anthesis;Days_to_silk	0	0	0	0	1	0	0	0	0	0	0	0	0	0	0	1	0	0	0	0	0	0	0	0	0	0	2	dispensable
pan_gene_10615	pan_gene_27659	Days_to_anthesis	Days_to_anthesis;Nodes_per_plant;Photoperiod_Growing-degree_days_to_silk;Photoperiod_growing-degree_days_to_anthesis;Ratio_of_ear_height_to_total_height	0	0	0	0	0	0	0	0	0	0	0	0	0	0	0	1	0	0	0	0	0	0	0	0	0	0	1	private
pan_gene_10615	pan_gene_27660	Days_to_anthesis	Days_to_anthesis;Ratio_of_ear_height_to_total_height	0	0	0	0	1	0	0	0	0	0	0	0	0	0	0	1	0	0	0	0	0	0	0	0	0	0	2	dispensable
pan_gene_10615	pan_gene_28732	Days_to_anthesis	Anthesis-silking_interval;Days_to_anthesis;Ear_height;Leaf_length;Leaf_width;Nodes_per_plant;Photoperiod_Growing-degree_days_to_silk;Photoperiod_growing-degree_days_to_anthesis	0	0	0	0	1	0	0	0	0	0	0	0	0	0	0	0	0	1	0	0	0	0	0	0	1	0	3	dispensable
pan_gene_10615	pan_gene_29852	Days_to_anthesis	Days_to_anthesis;Ear_height	0	0	0	0	1	0	0	0	0	0	0	0	0	0	0	1	0	1	0	0	0	0	0	0	1	0	4	dispensable
pan_gene_10615	pan_gene_30287	Days_to_anthesis	Average_internode_length_(below_ear);Average_internode_length_(whole_plant);Days_to_anthesis	0	0	0	0	1	0	0	0	0	0	0	0	0	0	0	1	0	0	0	0	0	0	0	0	0	1	3	dispensable
pan_gene_10615	pan_gene_6083	Days_to_anthesis	Days_to_anthesis	0	0	0	0	0	0	0	0	0	0	0	0	0	0	0	1	0	1	0	0	0	0	0	0	0	1	3	dispensable
pan_gene_10615	pan_gene_6332	Days_to_anthesis	Days_to_anthesis	0	0	0	0	1	0	0	0	0	0	0	0	0	0	0	0	0	1	0	0	0	0	0	0	0	0	2	dispensable
pan_gene_10615	pan_gene_6522	Days_to_anthesis	Days_to_anthesis	0	0	0	0	1	0	0	0	0	0	0	0	0	0	0	0	0	0	0	0	0	0	0	0	0	0	1	private
pan_gene_10615	pan_gene_7512	Days_to_anthesis	Days_to_anthesis	0	0	0	0	1	0	0	0	0	0	0	0	0	0	0	0	0	1	0	0	0	0	0	0	1	1	4	dispensable
pan_gene_10615	pan_gene_7783	Days_to_anthesis	100_Kernel_weight;Days_to_anthesis;Photoperiod_growing-degree_days_to_anthesis	0	0	0	0	1	0	0	0	0	0	0	0	0	0	0	1	0	1	0	0	0	0	0	0	1	1	5	dispensable
pan_gene_10615	pan_gene_9088	Days_to_anthesis	Days_to_anthesis;Tassel_length	0	0	0	0	0	0	0	0	0	0	0	0	0	0	0	0	0	1	0	0	0	0	0	0	1	0	2	dispensable
pan_gene_10714	pan_gene_14164	Days_to_anthesis	Days_to_anthesis;Nitrate	1	0	1	0	1	1	1	0	0	1	1	0	0	1	1	1	1	1	1	1	1	1	1	0	1	1	19	near-core
pan_gene_10714	pan_gene_14367	Days_to_anthesis	Days_to_anthesis	1	0	0	0	1	1	0	1	0	1	0	0	0	0	1	0	1	1	0	1	1	1	1	0	0	0	12	near-core
pan_gene_10714	pan_gene_24956	Days_to_anthesis	Days_to_anthesis;Days_to_silk;Stalk_strength	1	0	0	0	1	0	0	0	1	0	0	1	0	1	0	0	0	0	1	0	1	1	0	0	0	0	8	dispensable
pan_gene_10714	pan_gene_27660	Days_to_anthesis	Days_to_anthesis;Ratio_of_ear_height_to_total_height	0	0	0	0	1	0	0	0	0	1	0	0	0	0	0	1	0	0	0	0	0	0	0	0	0	0	3	dispensable
pan_gene_10714	pan_gene_27704	Days_to_anthesis	Chlorophyll_A;Days_to_anthesis;Ratio_of_ear_height_to_total_height;Stalk_strength	1	0	1	0	1	0	0	0	0	0	0	0	0	1	0	0	1	0	0	0	0	0	0	0	0	0	5	dispensable
pan_gene_10714	pan_gene_7512	Days_to_anthesis	Days_to_anthesis	0	0	0	1	1	1	1	1	1	0	0	1	1	1	1	0	1	1	1	0	1	1	1	1	1	1	19	near-core
pan_gene_10717	pan_gene_5988	Boxcox-transformed_leaf_angle;Days_to_anthesis;Nodes_per_plant;Nodes_to_ear;Tassel_branch_number	Days_to_anthesis;Southern_leaf_blight	1	1	0	1	1	0	0	1	1	0	0	1	1	1	0	1	0	0	0	0	0	0	0	0	0	0	10	dispensable
pan_gene_10717	pan_gene_8396	Boxcox-transformed_leaf_angle;Days_to_anthesis;Nodes_per_plant;Nodes_to_ear;Tassel_branch_number	Days_to_anthesis;Ear_height;Height_per_day_(until_flowering);Plant_height;Stalk_strength	1	1	0	1	0	0	1	1	1	1	0	0	0	1	0	1	0	0	0	0	0	0	0	0	0	0	9	dispensable
pan_gene_10723	pan_gene_12099	Days_to_anthesis;Ear_height;Tassel_branch_number	Days_to_anthesis;Days_to_silk	1	0	0	0	0	0	0	0	0	0	0	0	0	0	0	0	1	0	0	0	0	0	0	0	0	0	2	dispensable
pan_gene_10723	pan_gene_19574	Days_to_anthesis;Ear_height;Tassel_branch_number	Days_to_anthesis	1	0	1	0	0	0	0	0	0	0	0	0	0	0	0	0	0	0	0	0	0	0	0	0	0	0	2	dispensable
pan_gene_10723	pan_gene_31993	Days_to_anthesis;Ear_height;Tassel_branch_number	Days_to_anthesis;Ear_row_number	1	0	0	0	0	0	0	0	0	0	0	0	0	0	0	0	0	0	0	0	0	0	0	0	0	0	1	private
pan_gene_10723	pan_gene_484	Days_to_anthesis;Ear_height;Tassel_branch_number	Anthesis-silking_interval;Days_to_anthesis;Days_to_silk	1	0	0	0	0	0	0	0	0	0	0	0	0	0	0	0	0	0	0	0	0	0	0	0	0	0	1	private
pan_gene_10741	pan_gene_17201	Days_to_anthesis;Nodes_per_plant	Days_to_anthesis;Days_to_silk	1	0	0	0	0	0	0	0	0	0	0	0	0	0	0	0	0	0	0	0	0	0	0	0	0	0	1	private
pan_gene_10742	pan_gene_11594	Days_to_anthesis;Days_to_silk	Days_to_anthesis;Leaf_width;Stalk_strength	1	0	0	0	0	0	0	0	0	0	0	0	0	0	0	0	0	0	0	0	0	0	0	0	0	0	1	private
pan_gene_10742	pan_gene_32391	Days_to_anthesis;Days_to_silk	Average_internode_length_(below_ear);Days_to_anthesis;Ear_row_number;Ratio_of_ear_height_to_total_height	1	0	0	0	0	0	0	0	0	0	1	0	0	0	0	1	0	0	0	0	0	0	0	0	0	1	4	dispensable
pan_gene_10751	pan_gene_12042	Boxcox-transformed_leaf_angle;Days_to_anthesis	Days_to_anthesis;Days_to_silk;Total_amino_acids	0	0	0	0	0	0	0	0	0	0	0	1	0	0	0	0	0	0	0	0	0	0	0	0	0	0	1	private
pan_gene_10751	pan_gene_16023	Boxcox-transformed_leaf_angle;Days_to_anthesis	Days_to_anthesis;Total_amino_acids	0	1	0	0	0	0	0	0	0	1	0	0	1	0	0	0	1	0	0	0	0	1	0	0	0	0	5	dispensable
pan_gene_10751	pan_gene_1779	Boxcox-transformed_leaf_angle;Days_to_anthesis	Boxcox-transformed_leaf_angle;Days_to_anthesis	0	0	0	0	0	0	0	0	0	0	0	1	0	0	0	0	0	0	0	0	0	0	0	0	0	0	1	private
pan_gene_10751	pan_gene_4600	Boxcox-transformed_leaf_angle;Days_to_anthesis	Boxcox-transformed_leaf_angle;Days_to_anthesis	0	0	0	0	0	1	1	0	0	1	0	1	1	0	0	0	1	0	1	0	0	1	0	1	0	0	9	dispensable
pan_gene_10759	pan_gene_2605	Days_to_anthesis	Days_to_anthesis;Plant_height	1	0	0	0	0	0	1	0	0	0	0	1	0	0	0	0	1	0	1	0	1	0	0	0	0	0	6	dispensable
pan_gene_11016	pan_gene_13309	Days_to_anthesis	Days_to_anthesis	1	0	0	0	0	0	0	0	0	0	0	0	0	0	0	0	0	0	0	0	0	0	0	0	0	0	1	private
pan_gene_11016	pan_gene_19013	Days_to_anthesis	Days_to_anthesis	1	1	1	0	1	1	1	1	1	1	1	1	0	0	1	1	1	0	0	0	1	0	1	1	1	1	19	near-core
pan_gene_11016	pan_gene_22241	Days_to_anthesis	Average_internode_length_(above_ear);Average_internode_length_(whole_plant);Days_to_anthesis	1	0	1	0	0	0	0	0	0	0	0	0	0	0	0	1	0	0	1	0	0	0	0	0	0	0	4	dispensable
pan_gene_11016	pan_gene_22579	Days_to_anthesis	Days_to_anthesis	1	1	1	1	1	1	1	1	1	1	0	1	1	1	1	1	1	0	0	0	1	0	1	1	1	1	21	core
pan_gene_11016	pan_gene_2658	Days_to_anthesis	Days_to_anthesis;Plant_height;Starch	1	1	1	1	1	1	1	1	1	1	0	0	1	0	0	0	1	0	0	0	1	0	1	0	1	1	16	near-core
pan_gene_11016	pan_gene_2675	Days_to_anthesis	Days_to_anthesis;Nodes_per_plant;Nodes_to_ear	1	1	0	1	1	1	1	0	0	1	0	0	0	0	0	0	0	0	0	0	0	0	1	0	0	0	8	dispensable
pan_gene_11016	pan_gene_29879	Days_to_anthesis	Days_to_anthesis;Tassel_length	1	1	1	0	1	1	1	1	1	1	1	1	0	1	1	1	1	0	0	0	1	0	1	1	1	1	20	core
pan_gene_11016	pan_gene_3135	Days_to_anthesis	Days_to_anthesis	1	0	0	0	0	0	0	0	0	0	0	0	0	0	0	0	0	0	0	0	0	0	0	0	0	0	1	private
pan_gene_11016	pan_gene_6110	Days_to_anthesis	Days_to_anthesis	1	0	1	0	1	1	0	1	0	1	1	0	0	0	0	1	0	0	1	0	1	0	1	0	1	1	13	near-core
pan_gene_11578	pan_gene_14739	Days_to_anthesis	Days_to_anthesis;Photoperiod_Growing-degree_days_to_silk;Photoperiod_growing-degree_days_to_anthesis	1	0	1	0	0	1	1	0	1	1	0	1	1	1	0	0	1	1	1	1	1	1	1	1	1	0	18	near-core
pan_gene_11578	pan_gene_2620	Days_to_anthesis	Days_to_anthesis;Height_per_day_(until_flowering);Plant_height	1	1	1	0	1	1	1	1	1	1	1	1	0	0	0	1	1	1	1	1	1	1	1	1	1	1	22	core
pan_gene_11578	pan_gene_4619	Days_to_anthesis	Days_to_anthesis	1	0	0	0	0	0	0	0	0	0	0	1	0	0	0	0	0	0	0	0	0	0	0	0	0	0	2	dispensable
pan_gene_11578	pan_gene_9617	Days_to_anthesis	Days_to_anthesis;Photoperiod_Growing-degree_days_to_silk	1	0	1	0	1	1	0	1	1	1	1	1	1	1	0	0	1	1	1	1	1	1	1	1	1	1	21	core
pan_gene_11579	pan_gene_24989	Anthesis-silking_interval;Days_to_anthesis	Days_to_anthesis	0	0	0	0	0	0	0	0	0	0	0	0	1	0	0	0	0	0	0	0	1	0	0	0	0	0	2	dispensable
pan_gene_11579	pan_gene_27577	Anthesis-silking_interval;Days_to_anthesis	Days_to_anthesis	0	0	0	0	0	0	0	0	0	0	0	0	1	0	0	0	0	0	0	0	1	0	0	0	0	0	2	dispensable
pan_gene_11579	pan_gene_8041	Anthesis-silking_interval;Days_to_anthesis	Days_to_anthesis;Height_per_day_(until_flowering)	0	0	0	0	0	0	0	0	0	0	0	0	1	0	0	0	0	0	0	0	1	0	0	0	0	0	2	dispensable
pan_gene_11581	pan_gene_12062	Days_to_anthesis	Days_to_anthesis;Days_to_silk;Photoperiod_growing-degree_days_to_anthesis;Southern_leaf_blight	0	0	0	0	0	0	0	0	0	0	0	0	0	0	0	0	0	0	0	0	0	0	1	0	0	0	1	private
pan_gene_11581	pan_gene_27577	Days_to_anthesis	Days_to_anthesis	1	1	0	0	0	0	0	0	0	0	0	0	0	0	0	0	0	1	1	1	1	1	0	1	1	1	10	dispensable
pan_gene_11581	pan_gene_40942	Days_to_anthesis	Days_to_anthesis;Stalk_strength	0	0	0	0	0	0	0	0	0	0	0	0	0	0	0	0	0	0	0	0	0	1	0	0	0	0	1	private
pan_gene_11581	pan_gene_8041	Days_to_anthesis	Days_to_anthesis;Height_per_day_(until_flowering)	1	0	1	0	0	0	1	0	0	0	0	0	0	0	1	0	0	1	1	0	0	1	0	1	1	1	10	dispensable
pan_gene_11593	pan_gene_12163	Days_to_anthesis;Stalk_strength	Days_to_anthesis	0	0	1	0	0	0	0	0	0	0	0	0	0	0	0	0	0	0	0	0	0	0	0	0	0	0	1	private
pan_gene_11593	pan_gene_14367	Days_to_anthesis;Stalk_strength	Days_to_anthesis	1	0	0	0	0	1	0	0	0	0	0	0	0	0	1	0	1	1	1	0	0	0	0	0	0	0	6	dispensable
pan_gene_11593	pan_gene_14467	Days_to_anthesis;Stalk_strength	Days_to_anthesis;Fructose	0	0	0	0	0	0	0	0	0	1	0	0	0	0	1	0	0	0	0	1	0	0	0	0	0	0	3	dispensable
pan_gene_11593	pan_gene_16071	Days_to_anthesis;Stalk_strength	Days_to_anthesis;Nodes_to_ear;Ratio_of_ear_height_to_total_height	1	0	0	0	0	0	0	0	0	0	1	0	0	0	0	0	0	1	0	0	0	0	0	0	0	0	3	dispensable
pan_gene_11593	pan_gene_19572	Days_to_anthesis;Stalk_strength	Average_internode_length_(below_ear);Days_to_anthesis	1	1	0	1	1	1	0	0	1	0	1	0	0	0	1	0	0	0	1	0	0	0	0	1	0	0	10	dispensable
pan_gene_11593	pan_gene_26571	Days_to_anthesis;Stalk_strength	Days_to_anthesis;Days_to_silk	1	0	0	1	0	0	1	0	1	0	1	0	0	0	0	0	0	1	0	0	1	0	1	0	0	0	8	dispensable
pan_gene_11593	pan_gene_27659	Days_to_anthesis;Stalk_strength	Days_to_anthesis;Nodes_per_plant;Photoperiod_Growing-degree_days_to_silk;Photoperiod_growing-degree_days_to_anthesis;Ratio_of_ear_height_to_total_height	0	1	0	0	0	1	1	0	0	0	0	0	0	0	1	1	0	0	1	1	0	0	0	0	0	0	7	dispensable
pan_gene_11593	pan_gene_27660	Days_to_anthesis;Stalk_strength	Days_to_anthesis;Ratio_of_ear_height_to_total_height	0	0	0	0	0	0	0	0	0	0	0	0	0	0	0	1	0	0	0	0	0	0	0	0	0	0	1	private
pan_gene_11593	pan_gene_30287	Days_to_anthesis;Stalk_strength	Average_internode_length_(below_ear);Average_internode_length_(whole_plant);Days_to_anthesis	0	0	0	0	1	0	0	0	0	0	0	0	0	0	0	1	0	0	1	0	0	0	0	0	0	0	3	dispensable
pan_gene_11593	pan_gene_6332	Days_to_anthesis;Stalk_strength	Days_to_anthesis	0	0	0	1	0	0	0	0	0	0	0	0	0	0	0	0	0	0	1	0	0	0	0	0	0	0	2	dispensable
pan_gene_11593	pan_gene_6522	Days_to_anthesis;Stalk_strength	Days_to_anthesis	0	0	0	0	0	0	0	0	0	0	0	0	0	0	0	1	0	0	0	0	0	0	0	0	0	0	1	private
pan_gene_11593	pan_gene_7512	Days_to_anthesis;Stalk_strength	Days_to_anthesis	0	1	0	1	1	1	1	1	1	0	0	1	1	1	1	0	1	1	1	0	0	1	1	1	0	1	18	near-core
pan_gene_11593	pan_gene_7783	Days_to_anthesis;Stalk_strength	100_Kernel_weight;Days_to_anthesis;Photoperiod_growing-degree_days_to_anthesis	1	1	1	0	1	0	1	0	1	1	0	1	0	1	0	0	1	1	1	1	0	0	1	0	1	1	16	near-core
pan_gene_11593	pan_gene_9088	Days_to_anthesis;Stalk_strength	Days_to_anthesis;Tassel_length	0	0	0	0	1	0	0	0	0	1	1	0	0	0	0	1	1	1	0	1	0	0	0	0	0	0	7	dispensable
pan_gene_11593	pan_gene_9534	Days_to_anthesis;Stalk_strength	Days_to_anthesis	1	0	0	0	0	0	0	0	0	1	0	0	0	0	0	0	0	0	0	1	0	0	0	0	0	0	3	dispensable
pan_gene_11624	pan_gene_22397	Days_to_anthesis	Days_to_anthesis;Days_to_silk;Stalk_strength	1	0	0	1	1	1	0	0	0	0	0	0	0	0	0	0	0	0	0	0	0	0	0	0	0	0	4	dispensable
pan_gene_11626	pan_gene_13073	Days_to_anthesis	Days_to_anthesis	1	0	0	0	0	0	0	0	0	0	0	0	0	1	0	0	0	0	0	0	0	0	0	0	0	0	2	dispensable
pan_gene_11626	pan_gene_18370	Days_to_anthesis	Days_to_anthesis	1	0	0	0	0	0	0	0	0	0	0	0	0	1	0	0	0	0	0	0	0	0	0	0	0	0	2	dispensable
pan_gene_11626	pan_gene_22823	Days_to_anthesis	Days_to_anthesis;Nodes_above_ear	1	0	0	1	0	0	0	0	0	0	0	0	0	1	0	0	0	0	0	0	0	0	0	0	0	0	3	dispensable
pan_gene_11626	pan_gene_9221	Days_to_anthesis	Days_to_anthesis	1	0	0	0	0	0	0	0	0	0	0	0	0	0	0	0	0	0	0	0	0	0	0	0	0	0	1	private
pan_gene_11643	pan_gene_19550	Days_to_anthesis;Protein	Days_to_anthesis;Leaf_width;Northern_Leaf_Blight	0	0	0	0	0	0	0	0	0	0	0	0	0	0	0	0	0	0	0	0	0	0	1	0	0	0	1	private
pan_gene_11810	pan_gene_14397	Days_to_anthesis	Days_to_anthesis;Nodes_above_ear	0	0	0	0	0	1	0	0	0	0	0	0	0	0	0	0	0	0	0	0	0	0	0	0	0	0	1	private
pan_gene_11810	pan_gene_16497	Days_to_anthesis	Days_to_anthesis;Days_to_silk;Height_above_ear;Photoperiod_growing-degree_days_to_anthesis	0	0	0	0	0	1	0	0	0	0	0	0	0	0	0	0	0	0	0	0	0	0	0	0	0	0	1	private
pan_gene_11810	pan_gene_19299	Days_to_anthesis	Anthesis-silking_interval;Chlorophyll_A;Days_to_anthesis;Glutamate;PCA_of_metabolites:_PC1;PCA_of_metabolites:_PC2;Total_amino_acids	0	0	0	0	0	1	0	0	0	0	0	0	0	0	0	0	0	0	0	0	0	0	0	0	0	0	1	private
pan_gene_11810	pan_gene_23900	Days_to_anthesis	Days_to_anthesis;Photoperiod_Growing-degree_days_to_silk;Tassel_length	0	0	0	0	0	1	0	0	0	0	0	0	0	0	0	0	0	0	0	0	0	0	0	0	0	0	1	private
pan_gene_11810	pan_gene_26694	Days_to_anthesis	Days_to_anthesis;Days_to_silk;Ear_height;Nodes_to_ear;Photoperiod_Growing-degree_days_to_silk;Plant_height;Tassel_branch_number	0	0	0	0	0	1	0	0	0	0	0	0	0	0	0	0	0	0	0	0	0	0	0	0	0	0	1	private
pan_gene_11810	pan_gene_7512	Days_to_anthesis	Days_to_anthesis	0	0	0	0	0	1	0	0	0	0	0	0	0	0	0	0	0	0	0	0	0	0	0	0	0	0	1	private
pan_gene_11810	pan_gene_7735	Days_to_anthesis	Days_to_anthesis	0	0	0	0	0	1	0	0	0	0	0	0	0	0	0	0	0	0	0	0	0	0	0	0	0	0	1	private
pan_gene_11810	pan_gene_7783	Days_to_anthesis	100_Kernel_weight;Days_to_anthesis;Photoperiod_growing-degree_days_to_anthesis	0	0	0	0	0	1	0	0	0	0	0	0	0	0	0	0	0	0	0	0	0	0	0	0	0	0	1	private
pan_gene_11812	pan_gene_17705	Days_to_anthesis	Anthesis-silking_interval;Days_to_anthesis;Days_to_silk;Protein	1	1	1	1	1	0	1	1	1	0	1	1	1	1	0	1	0	0	1	1	1	0	1	0	0	1	18	near-core
pan_gene_11812	pan_gene_8770	Days_to_anthesis	Days_to_anthesis;Tassel_branch_number	1	1	0	0	1	0	0	1	0	0	1	0	1	0	0	0	0	0	0	1	1	0	0	0	0	0	8	dispensable
pan_gene_11821	pan_gene_27653	Days_to_anthesis;Nodes_to_ear	Days_to_anthesis;Days_to_silk	1	0	0	0	0	0	1	0	0	0	0	0	0	0	1	0	0	0	0	0	0	1	0	0	1	0	5	dispensable
pan_gene_11821	pan_gene_29817	Days_to_anthesis;Nodes_to_ear	Days_to_anthesis;Photoperiod_Growing-degree_days_to_silk;Photoperiod_growing-degree_days_to_anthesis;Tassel_length	1	0	0	0	0	0	0	0	0	0	0	0	0	0	0	0	0	0	0	0	1	1	0	0	1	0	4	dispensable
pan_gene_11857	pan_gene_16008	Average_internode_length_(above_ear);Days_to_anthesis;Height_above_ear;Tassel_branch_number	Days_to_anthesis;Starch	1	0	0	0	0	0	0	0	0	0	0	0	0	0	0	0	0	0	0	1	0	0	0	0	0	0	2	dispensable
pan_gene_11904	pan_gene_14739	Days_to_anthesis;Ear_height	Days_to_anthesis;Photoperiod_Growing-degree_days_to_silk;Photoperiod_growing-degree_days_to_anthesis	1	0	0	0	0	1	0	0	0	0	0	0	0	1	0	0	1	0	0	1	1	1	1	0	0	0	8	dispensable
pan_gene_11904	pan_gene_22303	Days_to_anthesis;Ear_height	Days_to_anthesis;Days_to_silk;Nodes_to_ear;Ratio_of_ear_height_to_total_height	1	1	1	0	0	1	1	1	0	1	0	1	1	1	1	0	1	1	0	1	1	1	1	1	1	1	20	core
pan_gene_11904	pan_gene_22590	Days_to_anthesis;Ear_height	Days_to_anthesis;Leaf_width	1	1	0	0	0	1	1	1	1	1	1	1	1	1	1	0	1	1	0	0	1	1	1	1	1	1	20	core
pan_gene_11904	pan_gene_22603	Days_to_anthesis;Ear_height	Days_to_anthesis	1	1	1	1	1	0	1	0	1	1	0	1	1	1	1	0	1	1	0	1	1	1	1	0	1	1	20	core
pan_gene_11904	pan_gene_24084	Days_to_anthesis;Ear_height	Boxcox-transformed_leaf_angle;Days_to_anthesis	1	1	1	0	0	1	1	1	1	1	0	1	1	1	1	0	1	1	0	1	1	1	1	0	1	1	20	core
pan_gene_11904	pan_gene_24085	Days_to_anthesis;Ear_height	Days_to_anthesis	1	0	0	1	0	0	0	0	0	0	0	0	0	0	1	1	1	0	0	0	0	0	0	0	0	0	5	dispensable
pan_gene_11904	pan_gene_26117	Days_to_anthesis;Ear_height	Days_to_anthesis	1	0	1	1	1	1	0	1	0	1	1	1	0	1	1	1	1	1	1	1	0	1	1	1	0	1	20	core
pan_gene_11904	pan_gene_26396	Days_to_anthesis;Ear_height	Days_to_anthesis	1	1	1	0	1	1	1	1	1	1	1	1	1	1	1	0	1	1	0	1	1	1	1	1	1	1	23	core
pan_gene_11904	pan_gene_27245	Days_to_anthesis;Ear_height	Chlorophyll_B;Days_to_anthesis	1	1	1	1	1	1	1	1	1	1	1	1	1	1	1	0	1	1	0	1	1	1	1	0	1	1	23	core
pan_gene_11904	pan_gene_30547	Days_to_anthesis;Ear_height	Days_to_anthesis	1	1	0	0	0	1	1	0	0	0	0	0	0	1	0	0	1	1	0	1	1	1	1	0	1	0	12	near-core
pan_gene_11904	pan_gene_8034	Days_to_anthesis;Ear_height	Days_to_anthesis	1	1	0	1	0	0	0	0	1	0	0	0	0	0	1	0	0	1	0	0	1	0	0	1	0	0	8	dispensable
pan_gene_11945	pan_gene_26855	Days_to_anthesis;Days_to_silk;Nodes_to_ear	Average_internode_length_(above_ear);Days_to_anthesis;Nodes_per_plant;Ratio_of_ear_height_to_total_height	1	0	0	0	0	0	0	0	1	0	1	0	0	0	0	0	0	0	0	0	1	0	0	0	0	0	4	dispensable
pan_gene_11969	pan_gene_15407	Days_to_anthesis;Days_to_silk;Leaf_length;Nodes_per_plant;PCA_of_metabolites:_PC1	Days_to_anthesis;Days_to_silk	0	0	0	0	0	1	0	0	0	0	0	0	0	0	0	0	0	0	0	0	0	0	0	0	0	0	1	private
pan_gene_11969	pan_gene_16497	Days_to_anthesis;Days_to_silk;Leaf_length;Nodes_per_plant;PCA_of_metabolites:_PC1	Days_to_anthesis;Days_to_silk;Height_above_ear;Photoperiod_growing-degree_days_to_anthesis	1	0	0	0	0	1	0	0	0	1	1	1	1	0	0	1	1	1	0	0	0	0	0	0	0	1	10	dispensable
pan_gene_11969	pan_gene_23900	Days_to_anthesis;Days_to_silk;Leaf_length;Nodes_per_plant;PCA_of_metabolites:_PC1	Days_to_anthesis;Photoperiod_Growing-degree_days_to_silk;Tassel_length	1	1	0	0	1	1	0	0	0	0	0	1	1	0	1	0	0	0	0	0	0	0	1	0	0	0	8	dispensable
pan_gene_11969	pan_gene_27659	Days_to_anthesis;Days_to_silk;Leaf_length;Nodes_per_plant;PCA_of_metabolites:_PC1	Days_to_anthesis;Nodes_per_plant;Photoperiod_Growing-degree_days_to_silk;Photoperiod_growing-degree_days_to_anthesis;Ratio_of_ear_height_to_total_height	0	1	0	0	0	1	0	0	0	0	0	0	0	0	0	0	0	0	1	0	0	0	0	0	0	0	3	dispensable
pan_gene_11969	pan_gene_30287	Days_to_anthesis;Days_to_silk;Leaf_length;Nodes_per_plant;PCA_of_metabolites:_PC1	Average_internode_length_(below_ear);Average_internode_length_(whole_plant);Days_to_anthesis	0	0	0	0	0	0	0	0	0	1	0	0	0	0	0	0	0	0	0	0	1	0	0	0	0	1	3	dispensable
pan_gene_12042	pan_gene_1779	Days_to_anthesis;Days_to_silk;Total_amino_acids	Boxcox-transformed_leaf_angle;Days_to_anthesis	0	0	0	0	0	0	0	0	0	0	0	1	0	0	0	0	0	0	0	0	0	0	0	0	0	0	1	private
pan_gene_12043	pan_gene_26639	Days_to_anthesis;Days_to_silk;Total_amino_acids	Average_internode_length_(above_ear);Days_to_anthesis;Nodes_per_plant;Nodes_to_ear	1	0	0	0	0	0	0	0	0	0	0	0	0	0	0	0	0	0	0	0	0	0	0	0	0	0	1	private
pan_gene_1205	pan_gene_9220	Days_to_anthesis	Days_to_anthesis;Ear_height	1	0	0	0	0	0	0	0	0	0	0	0	0	0	0	0	0	0	0	0	0	0	0	0	1	0	2	dispensable
pan_gene_12063	pan_gene_14416	Days_to_anthesis;Days_to_silk	Days_to_anthesis	1	1	1	1	1	0	1	1	0	0	1	1	1	0	1	1	0	1	1	1	1	0	1	1	0	1	19	near-core
pan_gene_12063	pan_gene_18676	Days_to_anthesis;Days_to_silk	Days_to_anthesis	1	0	0	0	0	0	0	0	0	0	1	0	0	0	0	0	0	0	0	0	0	0	1	1	0	0	4	dispensable
pan_gene_12063	pan_gene_22431	Days_to_anthesis;Days_to_silk	Days_to_anthesis;Days_to_silk;Tassel_branch_number	1	1	1	0	0	1	0	0	0	0	0	1	1	1	0	0	0	0	1	0	1	0	1	0	0	0	10	dispensable
pan_gene_12063	pan_gene_22591	Days_to_anthesis;Days_to_silk	Days_to_anthesis;Leaf_width	1	1	0	0	0	0	1	1	0	0	0	0	1	0	0	1	0	0	0	0	0	0	1	0	0	1	8	dispensable
pan_gene_12063	pan_gene_23705	Days_to_anthesis;Days_to_silk	Days_to_anthesis	1	0	0	0	0	0	0	0	0	0	0	0	0	0	0	0	0	0	0	0	0	0	0	0	0	0	1	private
pan_gene_12063	pan_gene_26706	Days_to_anthesis;Days_to_silk	Days_to_anthesis;Days_to_silk;Ratio_of_ear_height_to_total_height	1	0	1	0	0	0	1	1	0	0	1	0	0	0	0	1	0	0	1	1	0	0	1	0	0	0	9	dispensable
pan_gene_12063	pan_gene_28732	Days_to_anthesis;Days_to_silk	Anthesis-silking_interval;Days_to_anthesis;Ear_height;Leaf_length;Leaf_width;Nodes_per_plant;Photoperiod_Growing-degree_days_to_silk;Photoperiod_growing-degree_days_to_anthesis	1	0	0	0	1	0	0	0	0	0	0	0	0	1	0	0	0	0	1	1	0	0	0	0	1	1	7	dispensable
pan_gene_12063	pan_gene_32522	Days_to_anthesis;Days_to_silk	Days_to_anthesis;Nodes_to_ear	1	1	1	0	0	1	0	0	0	0	1	0	0	0	0	0	0	0	1	0	0	1	0	0	0	0	7	dispensable
pan_gene_12063	pan_gene_8761	Days_to_anthesis;Days_to_silk	Days_to_anthesis;Nodes_per_plant	1	1	1	1	0	0	1	0	0	0	0	0	1	0	0	1	0	1	1	0	0	0	0	0	0	0	9	dispensable
pan_gene_12063	pan_gene_8768	Days_to_anthesis;Days_to_silk	Days_to_anthesis	1	0	1	0	0	0	0	0	0	0	1	0	0	0	0	0	0	0	0	0	1	0	1	1	0	0	6	dispensable
pan_gene_12086	pan_gene_9700	Days_to_anthesis;Days_to_silk;Ear_row_number	Average_internode_length_(whole_plant);Days_to_anthesis	0	0	0	0	0	0	0	0	0	0	0	0	0	0	0	0	0	0	0	0	0	0	1	0	0	0	1	private
pan_gene_12099	pan_gene_19574	Days_to_anthesis;Days_to_silk	Days_to_anthesis	1	0	0	0	0	0	0	0	0	0	0	0	0	0	0	0	0	0	0	0	0	0	0	1	0	0	2	dispensable
pan_gene_12099	pan_gene_31993	Days_to_anthesis;Days_to_silk	Days_to_anthesis;Ear_row_number	1	0	0	0	0	0	0	1	1	0	0	0	0	0	0	0	0	0	0	0	0	0	0	0	0	0	3	dispensable
pan_gene_12099	pan_gene_484	Days_to_anthesis;Days_to_silk	Anthesis-silking_interval;Days_to_anthesis;Days_to_silk	1	0	0	0	0	0	0	0	0	0	0	0	0	0	0	0	0	0	0	0	0	0	0	0	0	0	1	private
pan_gene_12099	pan_gene_7930	Days_to_anthesis;Days_to_silk	Days_to_anthesis;Nodes_above_ear	1	0	0	0	0	0	0	0	0	0	0	0	0	0	0	0	0	0	0	0	0	0	0	0	1	0	2	dispensable
pan_gene_12109	pan_gene_26694	Days_to_anthesis;Ear_row_number;Photoperiod_Growing-degree_days_to_silk;Southern_leaf_blight	Days_to_anthesis;Days_to_silk;Ear_height;Nodes_to_ear;Photoperiod_Growing-degree_days_to_silk;Plant_height;Tassel_branch_number	0	0	0	0	0	0	0	0	0	1	1	1	0	0	0	0	0	0	0	0	1	0	1	0	0	0	5	dispensable
pan_gene_12163	pan_gene_14397	Days_to_anthesis	Days_to_anthesis;Nodes_above_ear	0	0	1	0	0	0	0	0	0	0	0	0	0	0	0	0	0	0	0	0	0	0	0	0	0	0	1	private
pan_gene_12163	pan_gene_21373	Days_to_anthesis	Anthesis-silking_interval;Days_to_anthesis	0	0	1	0	0	0	0	0	0	0	0	0	0	0	0	0	0	0	0	0	0	0	0	0	0	0	1	private
pan_gene_12163	pan_gene_26571	Days_to_anthesis	Days_to_anthesis;Days_to_silk	0	0	1	0	0	0	0	0	0	0	0	0	0	0	0	0	0	0	0	0	0	0	0	0	0	0	1	private
pan_gene_12163	pan_gene_7783	Days_to_anthesis	100_Kernel_weight;Days_to_anthesis;Photoperiod_growing-degree_days_to_anthesis	0	0	1	0	0	0	0	0	0	0	0	0	0	0	0	0	0	0	0	0	0	0	0	0	0	0	1	private
pan_gene_12173	pan_gene_27259	Days_to_anthesis;Southern_leaf_blight	Days_to_anthesis;Photoperiod_growing-degree_days_to_anthesis	1	0	0	0	0	0	0	0	0	0	0	0	0	0	0	0	0	1	0	0	0	0	0	0	0	0	2	dispensable
pan_gene_12247	pan_gene_19298	Days_to_anthesis;Days_to_silk	Days_to_anthesis;Nodes_per_plant;Plant_height;Tassel_length	1	0	1	0	0	1	0	0	0	0	0	0	1	0	0	0	0	0	0	0	0	1	0	0	1	0	6	dispensable
pan_gene_12247	pan_gene_26642	Days_to_anthesis;Days_to_silk	Days_to_anthesis;Nodes_to_ear;Ratio_of_ear_height_to_total_height	1	0	1	0	0	0	0	0	0	0	0	0	0	0	0	0	0	0	1	0	0	0	1	1	0	0	5	dispensable
pan_gene_12247	pan_gene_26854	Days_to_anthesis;Days_to_silk	Average_internode_length_(above_ear);Days_to_anthesis	1	1	0	1	0	0	0	0	0	0	0	0	0	1	0	0	0	0	0	0	1	1	0	0	0	0	6	dispensable
pan_gene_12541	pan_gene_29831	Days_to_anthesis;Leaf_length	Days_to_anthesis	1	0	0	0	0	0	0	0	0	0	0	0	0	0	0	0	0	0	0	0	0	0	0	0	0	0	1	private
pan_gene_1263	pan_gene_16071	Days_to_anthesis	Days_to_anthesis;Nodes_to_ear;Ratio_of_ear_height_to_total_height	1	0	0	0	1	0	0	0	0	0	1	0	1	0	0	0	1	1	0	0	0	0	0	0	0	0	6	dispensable
pan_gene_1263	pan_gene_22513	Days_to_anthesis	Days_to_anthesis;Northern_Leaf_Blight	1	1	1	0	0	0	1	0	0	1	1	1	1	1	0	1	0	1	1	1	1	0	1	0	0	1	16	near-core
pan_gene_1263	pan_gene_24057	Days_to_anthesis	Days_to_anthesis;Total_amino_acids	1	1	0	1	1	1	0	1	1	0	0	1	0	0	0	0	1	0	0	0	0	0	0	0	1	0	10	dispensable
pan_gene_1263	pan_gene_26787	Days_to_anthesis	Days_to_anthesis;Days_to_silk	1	0	1	0	1	0	0	0	0	0	0	0	0	0	0	0	0	0	0	0	0	0	0	0	0	0	3	dispensable
pan_gene_1263	pan_gene_317	Days_to_anthesis	Days_to_anthesis;Days_to_silk;Ear_height;Nodes_to_ear;Plant_height;Tassel_length	1	1	1	0	1	0	1	0	1	0	1	1	0	1	0	1	1	1	1	1	0	1	1	1	0	1	18	near-core
pan_gene_1263	pan_gene_9168	Days_to_anthesis	Days_to_anthesis	1	0	0	0	0	0	0	0	0	1	0	1	0	0	0	0	0	0	0	0	0	0	1	0	0	0	4	dispensable
pan_gene_13073	pan_gene_16058	Days_to_anthesis	Days_to_anthesis;Glucose	1	0	0	0	0	0	1	0	0	0	0	0	0	0	0	0	0	0	0	0	0	0	0	0	0	0	2	dispensable
pan_gene_13073	pan_gene_216	Days_to_anthesis	Days_to_anthesis;Ear_height	1	0	0	0	0	0	0	0	0	0	0	0	0	0	0	0	0	0	0	0	0	0	0	0	0	0	1	private
pan_gene_13073	pan_gene_22823	Days_to_anthesis	Days_to_anthesis;Nodes_above_ear	1	0	0	0	0	0	0	0	0	0	0	0	0	1	0	0	0	0	0	0	0	0	0	0	0	0	2	dispensable
pan_gene_13073	pan_gene_26641	Days_to_anthesis	Days_to_anthesis;Days_to_silk;Nodes_per_plant;Nodes_to_ear	1	0	0	0	0	0	0	0	0	0	0	0	0	1	0	0	0	0	0	0	0	0	0	0	0	0	2	dispensable
pan_gene_13073	pan_gene_2675	Days_to_anthesis	Days_to_anthesis;Nodes_per_plant;Nodes_to_ear	1	0	0	0	0	0	0	0	0	0	0	0	0	0	0	0	0	0	0	0	0	0	0	0	0	0	1	private
pan_gene_13073	pan_gene_28825	Days_to_anthesis	Days_to_anthesis;Leaf_length	1	0	0	0	0	0	0	0	0	0	0	0	0	0	0	0	0	0	0	0	0	0	0	0	0	0	1	private
pan_gene_13073	pan_gene_3135	Days_to_anthesis	Days_to_anthesis	1	0	0	0	0	0	0	0	0	0	0	0	0	0	0	0	0	0	0	0	0	0	0	0	0	0	1	private
pan_gene_13073	pan_gene_6110	Days_to_anthesis	Days_to_anthesis	1	0	0	0	0	0	0	0	0	0	0	0	0	0	0	0	0	0	0	0	0	0	0	0	0	0	1	private
pan_gene_13073	pan_gene_9221	Days_to_anthesis	Days_to_anthesis	1	0	0	0	0	0	0	0	0	0	0	0	0	0	0	0	0	0	0	0	0	0	0	0	0	0	1	private
pan_gene_13075	pan_gene_22390	Days_to_anthesis;Leaf_width	Days_to_anthesis	1	0	0	0	0	0	0	0	0	0	0	0	0	0	0	0	0	0	0	0	0	0	0	0	0	0	1	private
pan_gene_13309	pan_gene_16058	Days_to_anthesis	Days_to_anthesis;Glucose	1	0	0	0	0	0	0	0	0	0	0	0	0	0	0	0	0	0	0	0	0	0	0	0	0	0	1	private
pan_gene_13309	pan_gene_22241	Days_to_anthesis	Average_internode_length_(above_ear);Average_internode_length_(whole_plant);Days_to_anthesis	1	0	0	0	0	0	0	0	0	0	0	0	0	0	0	0	0	0	0	0	0	0	0	0	0	0	1	private
pan_gene_13309	pan_gene_22579	Days_to_anthesis	Days_to_anthesis	1	0	0	0	0	0	0	0	0	0	0	0	0	0	0	0	0	0	0	0	0	0	0	0	0	0	1	private
pan_gene_13309	pan_gene_2658	Days_to_anthesis	Days_to_anthesis;Plant_height;Starch	1	0	0	0	0	0	0	0	0	0	0	0	0	0	0	0	0	0	0	0	0	0	0	0	0	0	1	private
pan_gene_13309	pan_gene_2675	Days_to_anthesis	Days_to_anthesis;Nodes_per_plant;Nodes_to_ear	1	0	0	0	0	0	0	0	0	0	0	0	0	0	0	0	0	0	0	0	0	0	0	0	0	0	1	private
pan_gene_13309	pan_gene_29879	Days_to_anthesis	Days_to_anthesis;Tassel_length	1	0	0	0	0	0	0	0	0	0	0	0	0	0	0	0	0	0	0	0	0	0	0	0	0	0	1	private
pan_gene_13309	pan_gene_3135	Days_to_anthesis	Days_to_anthesis	1	0	0	0	0	0	0	0	0	0	0	0	0	0	0	0	0	0	0	0	0	0	0	0	0	0	1	private
pan_gene_13309	pan_gene_6110	Days_to_anthesis	Days_to_anthesis	1	0	0	0	0	0	0	0	0	0	0	0	0	0	0	0	0	0	0	0	0	0	0	0	0	0	1	private
pan_gene_13309	pan_gene_9221	Days_to_anthesis	Days_to_anthesis	1	0	0	0	0	0	0	0	0	0	0	0	0	0	0	0	0	0	0	0	0	0	0	0	0	0	1	private
pan_gene_1331	pan_gene_5517	Days_to_anthesis	Cob_diameter;Days_to_anthesis;Leaf_length;Nodes_to_ear	1	0	0	0	0	0	0	0	1	0	0	0	0	0	0	0	0	0	0	1	0	0	1	0	0	0	4	dispensable
pan_gene_1331	pan_gene_9185	Days_to_anthesis	Days_to_anthesis;Days_to_silk	1	0	1	0	0	1	0	0	1	0	0	0	0	1	1	0	0	0	0	0	0	1	0	0	0	0	7	dispensable
pan_gene_1331	pan_gene_9792	Days_to_anthesis	Days_to_anthesis;Days_to_silk	1	0	1	0	0	0	0	0	0	0	0	0	0	1	0	0	0	0	0	0	0	0	0	0	0	0	3	dispensable
pan_gene_13897	pan_gene_14739	Days_to_anthesis	Days_to_anthesis;Photoperiod_Growing-degree_days_to_silk;Photoperiod_growing-degree_days_to_anthesis	0	0	1	0	0	0	0	0	0	0	1	1	0	0	0	0	1	0	0	1	0	1	0	1	0	0	7	dispensable
pan_gene_13897	pan_gene_32090	Days_to_anthesis	Days_to_anthesis;Ratio_of_ear_height_to_total_height	0	0	1	0	0	0	0	0	0	0	0	0	0	0	0	0	0	0	0	0	0	0	0	0	0	0	1	private
pan_gene_14164	pan_gene_14367	Days_to_anthesis;Nitrate	Days_to_anthesis	1	0	0	0	1	1	0	0	0	0	1	0	0	0	1	1	1	1	1	1	1	1	1	0	0	0	13	near-core
pan_gene_14164	pan_gene_14467	Days_to_anthesis;Nitrate	Days_to_anthesis;Fructose	0	0	0	0	0	0	0	0	0	0	0	0	0	0	1	0	0	0	0	1	0	0	0	0	0	0	2	dispensable
pan_gene_14164	pan_gene_16071	Days_to_anthesis;Nitrate	Days_to_anthesis;Nodes_to_ear;Ratio_of_ear_height_to_total_height	1	0	0	0	1	0	0	0	0	0	0	0	0	0	0	0	0	1	0	0	0	0	0	0	0	0	3	dispensable
pan_gene_14164	pan_gene_20399	Days_to_anthesis;Nitrate	Days_to_anthesis	1	0	0	0	1	0	1	0	0	0	0	0	0	1	0	1	1	0	0	0	0	1	1	0	0	0	8	dispensable
pan_gene_14164	pan_gene_23900	Days_to_anthesis;Nitrate	Days_to_anthesis;Photoperiod_Growing-degree_days_to_silk;Tassel_length	1	0	0	0	1	0	1	0	0	0	1	0	0	0	1	1	0	0	1	0	1	1	1	0	1	0	11	near-core
pan_gene_14164	pan_gene_24956	Days_to_anthesis;Nitrate	Days_to_anthesis;Days_to_silk;Stalk_strength	1	0	0	0	1	0	1	0	0	1	0	0	0	1	0	0	1	0	1	0	1	1	1	0	0	0	10	dispensable
pan_gene_14164	pan_gene_26571	Days_to_anthesis;Nitrate	Days_to_anthesis;Days_to_silk	1	0	1	0	0	1	1	0	0	0	1	0	0	0	1	0	1	1	0	0	1	0	1	0	1	1	12	near-core
pan_gene_14164	pan_gene_26787	Days_to_anthesis;Nitrate	Days_to_anthesis;Days_to_silk	1	0	0	0	1	0	0	0	0	0	0	0	0	0	0	1	1	0	0	0	0	0	0	0	0	0	4	dispensable
pan_gene_14164	pan_gene_27660	Days_to_anthesis;Nitrate	Days_to_anthesis;Ratio_of_ear_height_to_total_height	0	0	0	0	1	0	0	0	0	1	0	0	0	0	0	0	0	0	0	0	0	0	0	0	0	0	2	dispensable
pan_gene_14164	pan_gene_29852	Days_to_anthesis;Nitrate	Days_to_anthesis;Ear_height	1	0	1	0	1	0	1	0	0	0	1	0	0	1	1	1	0	1	1	0	1	1	1	0	1	1	15	near-core
pan_gene_14164	pan_gene_30940	Days_to_anthesis;Nitrate	Days_to_anthesis;Leaf_width	1	0	0	0	0	1	0	0	0	0	0	0	0	0	0	0	0	0	1	0	0	0	0	0	0	0	3	dispensable
pan_gene_14164	pan_gene_6332	Days_to_anthesis;Nitrate	Days_to_anthesis	0	0	0	0	1	0	0	0	0	0	0	0	0	0	0	0	0	1	1	0	0	0	0	0	1	0	4	dispensable
pan_gene_14164	pan_gene_7512	Days_to_anthesis;Nitrate	Days_to_anthesis	0	0	1	0	0	1	1	0	0	1	1	0	0	1	1	0	1	1	1	0	1	1	1	0	1	1	15	near-core
pan_gene_14164	pan_gene_9534	Days_to_anthesis;Nitrate	Days_to_anthesis	1	0	0	0	0	0	0	0	0	0	0	0	0	0	0	0	0	0	0	1	0	0	0	0	0	0	2	dispensable
pan_gene_14357	pan_gene_24951	Days_to_anthesis;Days_to_silk	Days_to_anthesis;Days_to_silk;Stalk_strength	0	0	0	0	0	1	0	0	0	0	0	0	0	0	0	0	0	0	0	0	0	0	0	0	0	0	1	private
pan_gene_14357	pan_gene_69333	Days_to_anthesis;Days_to_silk	Days_to_anthesis;Days_to_silk	1	0	0	1	0	1	1	1	0	0	1	0	1	0	0	0	0	0	0	0	0	0	1	0	0	1	9	dispensable
pan_gene_14367	pan_gene_14397	Days_to_anthesis	Days_to_anthesis;Nodes_above_ear	1	0	0	0	0	0	0	0	0	0	0	0	0	0	0	0	1	1	0	0	1	0	0	1	0	0	5	dispensable
pan_gene_14367	pan_gene_14467	Days_to_anthesis	Days_to_anthesis;Fructose	0	0	0	0	1	0	0	0	0	0	0	0	0	0	1	0	0	0	0	1	0	0	0	0	0	0	3	dispensable
pan_gene_14367	pan_gene_15407	Days_to_anthesis	Days_to_anthesis;Days_to_silk	0	0	0	0	0	1	0	0	0	0	0	0	0	0	0	0	0	0	0	1	0	0	0	0	0	0	2	dispensable
pan_gene_14367	pan_gene_16071	Days_to_anthesis	Days_to_anthesis;Nodes_to_ear;Ratio_of_ear_height_to_total_height	1	0	0	0	1	0	0	0	0	0	0	0	0	0	0	0	0	1	0	0	0	0	0	0	0	0	3	dispensable
pan_gene_14367	pan_gene_16497	Days_to_anthesis	Days_to_anthesis;Days_to_silk;Height_above_ear;Photoperiod_growing-degree_days_to_anthesis	1	0	0	0	0	1	0	0	0	0	0	0	0	0	0	0	0	0	0	0	0	0	0	0	0	0	2	dispensable
pan_gene_14367	pan_gene_20399	Days_to_anthesis	Days_to_anthesis	1	0	0	0	0	0	0	1	0	0	0	0	0	0	0	1	0	0	0	0	0	0	0	0	0	1	4	dispensable
pan_gene_14367	pan_gene_23900	Days_to_anthesis	Days_to_anthesis;Photoperiod_Growing-degree_days_to_silk;Tassel_length	1	0	0	0	1	1	0	0	0	0	1	0	0	0	1	0	0	0	1	0	0	1	1	1	0	0	9	dispensable
pan_gene_14367	pan_gene_26571	Days_to_anthesis	Days_to_anthesis;Days_to_silk	1	0	0	0	0	0	0	0	0	0	1	0	0	0	1	0	1	1	0	1	1	1	0	0	0	1	9	dispensable
pan_gene_14367	pan_gene_26787	Days_to_anthesis	Days_to_anthesis;Days_to_silk	1	0	0	0	1	0	0	0	0	0	0	0	0	0	0	1	0	0	0	0	0	0	0	0	0	0	3	dispensable
pan_gene_14367	pan_gene_27659	Days_to_anthesis	Days_to_anthesis;Nodes_per_plant;Photoperiod_Growing-degree_days_to_silk;Photoperiod_growing-degree_days_to_anthesis;Ratio_of_ear_height_to_total_height	0	0	0	0	1	1	0	0	0	0	0	0	0	0	1	0	0	0	1	1	0	0	0	0	0	0	5	dispensable
pan_gene_14367	pan_gene_30287	Days_to_anthesis	Average_internode_length_(below_ear);Average_internode_length_(whole_plant);Days_to_anthesis	0	0	0	0	1	0	0	0	0	0	0	0	0	0	0	0	0	0	1	0	1	0	0	0	0	0	3	dispensable
pan_gene_14367	pan_gene_6083	Days_to_anthesis	Days_to_anthesis	1	0	0	0	1	0	0	1	0	0	1	0	0	0	1	1	1	1	1	0	0	1	1	1	0	0	12	near-core
pan_gene_14367	pan_gene_6332	Days_to_anthesis	Days_to_anthesis	0	0	0	0	1	0	0	0	0	0	0	0	0	0	0	0	0	1	1	0	0	0	0	0	0	0	3	dispensable
pan_gene_14367	pan_gene_6522	Days_to_anthesis	Days_to_anthesis	0	0	0	0	1	0	0	0	0	0	0	0	0	0	0	0	0	0	0	0	0	0	0	0	0	0	1	private
pan_gene_14367	pan_gene_7512	Days_to_anthesis	Days_to_anthesis	0	0	0	0	0	1	0	1	0	0	1	0	0	0	1	0	1	1	1	0	1	1	1	1	0	0	11	near-core
pan_gene_14367	pan_gene_7783	Days_to_anthesis	100_Kernel_weight;Days_to_anthesis;Photoperiod_growing-degree_days_to_anthesis	1	0	0	0	0	1	0	1	0	0	1	0	0	0	1	0	1	1	1	0	1	0	1	0	0	0	10	dispensable
pan_gene_14367	pan_gene_9088	Days_to_anthesis	Days_to_anthesis;Tassel_length	0	0	0	0	0	0	0	0	0	0	1	0	0	0	0	0	1	1	0	1	1	0	1	0	0	0	6	dispensable
pan_gene_14367	pan_gene_9534	Days_to_anthesis	Days_to_anthesis	1	0	0	0	0	0	0	0	0	0	0	0	0	0	0	0	0	0	0	1	0	0	0	0	0	0	2	dispensable
pan_gene_14397	pan_gene_14467	Days_to_anthesis;Nodes_above_ear	Days_to_anthesis;Fructose	0	0	0	0	0	0	0	0	0	1	0	0	0	0	1	0	0	0	0	0	0	0	0	0	0	0	2	dispensable
pan_gene_14397	pan_gene_15407	Days_to_anthesis;Nodes_above_ear	Days_to_anthesis;Days_to_silk	0	0	0	0	0	1	0	0	0	0	0	0	0	0	0	0	0	0	0	1	0	0	0	0	0	0	2	dispensable
pan_gene_14397	pan_gene_16497	Days_to_anthesis;Nodes_above_ear	Days_to_anthesis;Days_to_silk;Height_above_ear;Photoperiod_growing-degree_days_to_anthesis	1	0	0	0	0	1	0	0	0	0	1	0	0	0	0	0	0	0	0	0	0	0	0	0	0	0	3	dispensable
pan_gene_14397	pan_gene_21373	Days_to_anthesis;Nodes_above_ear	Anthesis-silking_interval;Days_to_anthesis	0	0	1	0	1	0	1	0	0	0	0	0	0	0	0	0	1	0	0	1	0	0	0	0	0	1	6	dispensable
pan_gene_14397	pan_gene_23900	Days_to_anthesis;Nodes_above_ear	Days_to_anthesis;Photoperiod_Growing-degree_days_to_silk;Tassel_length	1	1	1	0	1	1	1	1	0	0	1	1	1	0	1	1	1	0	1	0	1	1	1	1	1	1	20	core
pan_gene_14397	pan_gene_26571	Days_to_anthesis;Nodes_above_ear	Days_to_anthesis;Days_to_silk	1	0	1	1	1	0	1	1	1	1	1	0	1	0	1	1	1	1	1	1	1	0	1	0	0	0	18	near-core
pan_gene_14397	pan_gene_26694	Days_to_anthesis;Nodes_above_ear	Days_to_anthesis;Days_to_silk;Ear_height;Nodes_to_ear;Photoperiod_Growing-degree_days_to_silk;Plant_height;Tassel_branch_number	1	1	1	1	1	1	0	1	1	0	1	1	1	1	1	1	1	1	1	0	0	1	1	1	1	1	22	core
pan_gene_14397	pan_gene_27659	Days_to_anthesis;Nodes_above_ear	Days_to_anthesis;Nodes_per_plant;Photoperiod_Growing-degree_days_to_silk;Photoperiod_growing-degree_days_to_anthesis;Ratio_of_ear_height_to_total_height	0	1	0	0	0	1	1	0	0	1	0	0	0	0	1	0	0	0	1	0	0	0	0	0	0	0	6	dispensable
pan_gene_14397	pan_gene_27660	Days_to_anthesis;Nodes_above_ear	Days_to_anthesis;Ratio_of_ear_height_to_total_height	0	0	0	0	1	0	0	0	0	0	0	0	0	0	0	1	0	0	0	0	0	0	0	0	0	0	2	dispensable
pan_gene_14397	pan_gene_3426	Days_to_anthesis;Nodes_above_ear	Days_to_anthesis	0	0	0	1	0	1	0	0	0	0	0	0	0	1	0	0	0	0	0	1	0	0	0	0	0	0	4	dispensable
pan_gene_14397	pan_gene_6083	Days_to_anthesis;Nodes_above_ear	Days_to_anthesis	1	1	1	0	0	0	1	0	1	0	1	1	0	0	1	0	1	1	1	1	1	1	1	0	1	1	17	near-core
pan_gene_14397	pan_gene_7512	Days_to_anthesis;Nodes_above_ear	Days_to_anthesis	0	1	1	1	1	1	1	1	1	0	1	1	1	1	1	0	1	1	1	0	1	1	1	1	1	1	22	core
pan_gene_14397	pan_gene_7783	Days_to_anthesis;Nodes_above_ear	100_Kernel_weight;Days_to_anthesis;Photoperiod_growing-degree_days_to_anthesis	1	1	1	1	1	0	1	1	1	0	1	1	0	1	1	0	1	1	1	1	1	1	1	1	1	1	22	core
pan_gene_14397	pan_gene_9088	Days_to_anthesis;Nodes_above_ear	Days_to_anthesis;Tassel_length	0	0	0	0	0	0	0	0	0	1	1	0	0	0	0	1	1	1	0	0	1	0	1	0	0	0	7	dispensable
pan_gene_14397	pan_gene_9534	Days_to_anthesis;Nodes_above_ear	Days_to_anthesis	1	0	0	0	0	0	0	0	0	1	0	0	0	0	0	0	0	0	0	1	0	0	0	0	0	0	3	dispensable
pan_gene_14413	pan_gene_22854	Days_to_anthesis	Days_to_anthesis	1	0	0	0	0	0	0	0	0	0	0	0	0	0	0	0	0	0	0	0	0	0	0	0	0	0	1	private
pan_gene_14413	pan_gene_29875	Days_to_anthesis	Days_to_anthesis;Tassel_length	1	0	0	0	0	0	0	0	0	0	0	0	0	0	0	0	0	0	0	0	0	0	0	0	0	0	1	private
pan_gene_14413	pan_gene_9700	Days_to_anthesis	Average_internode_length_(whole_plant);Days_to_anthesis	1	0	0	0	0	0	0	0	0	1	0	0	1	0	0	0	1	0	0	0	0	0	0	0	0	1	5	dispensable
pan_gene_14416	pan_gene_16062	Days_to_anthesis	Days_to_anthesis;Nodes_to_ear;Southern_leaf_blight	1	0	1	1	1	0	1	1	1	1	1	1	1	1	0	1	0	1	0	0	1	0	1	1	0	0	17	near-core
pan_gene_14416	pan_gene_16835	Days_to_anthesis	Days_to_anthesis	1	0	0	1	1	1	1	1	1	0	1	0	1	0	0	0	0	1	1	0	1	0	1	1	0	0	14	near-core
pan_gene_14416	pan_gene_17130	Days_to_anthesis	Days_to_anthesis	1	0	0	1	1	0	1	1	1	0	1	0	0	1	0	1	0	1	0	1	0	1	0	0	0	0	12	near-core
pan_gene_14416	pan_gene_18846	Days_to_anthesis	Boxcox-transformed_leaf_angle;Days_to_anthesis	1	1	1	1	1	1	0	1	0	0	1	0	0	0	0	1	0	1	0	0	0	0	1	1	0	0	12	near-core
pan_gene_14416	pan_gene_22224	Days_to_anthesis	Days_to_anthesis	1	1	1	1	1	1	1	1	1	1	1	1	0	1	0	1	0	1	0	0	1	0	0	1	0	0	17	near-core
pan_gene_14416	pan_gene_22296	Days_to_anthesis	Days_to_anthesis;Ratio_of_ear_height_to_total_height	1	0	1	1	0	0	1	1	0	1	1	1	0	0	0	1	0	1	0	0	1	0	1	1	0	0	13	near-core
pan_gene_14416	pan_gene_22591	Days_to_anthesis	Days_to_anthesis;Leaf_width	1	1	0	1	1	1	1	0	0	1	0	1	1	0	0	1	0	0	0	0	1	0	1	0	0	0	12	near-core
pan_gene_14416	pan_gene_23705	Days_to_anthesis	Days_to_anthesis	1	0	0	0	0	0	0	0	0	0	0	0	0	0	0	0	0	0	0	0	0	0	0	0	0	0	1	private
pan_gene_14416	pan_gene_26581	Days_to_anthesis	Days_to_anthesis	1	1	1	1	1	0	0	1	0	1	1	1	1	1	0	1	0	1	0	0	0	0	0	1	0	0	14	near-core
pan_gene_14416	pan_gene_26706	Days_to_anthesis	Days_to_anthesis;Days_to_silk;Ratio_of_ear_height_to_total_height	1	1	1	1	1	0	0	1	1	1	1	1	1	1	0	1	1	1	1	1	0	0	1	1	0	0	19	near-core
pan_gene_14416	pan_gene_30940	Days_to_anthesis	Days_to_anthesis;Leaf_width	1	0	0	0	1	0	1	1	1	0	1	0	1	0	0	1	0	1	0	0	1	0	0	1	0	0	11	near-core
pan_gene_14416	pan_gene_5419	Days_to_anthesis	Days_to_anthesis;Days_to_silk;Nodes_per_plant;Tassel_length;Total_amino_acids	1	0	1	1	1	0	1	1	0	1	1	1	1	1	1	1	0	1	0	1	1	0	1	1	0	0	18	near-core
pan_gene_14416	pan_gene_5433	Days_to_anthesis	Days_to_anthesis;Days_to_silk;Tassel_branch_number	1	1	0	1	0	0	0	0	1	1	0	0	0	0	0	1	0	0	0	0	1	0	0	0	0	0	7	dispensable
pan_gene_14416	pan_gene_8408	Days_to_anthesis	Days_to_anthesis;Nodes_to_ear;Starch	1	1	1	1	1	1	1	1	1	1	1	1	1	1	1	1	1	1	1	1	1	1	1	1	0	1	25	core
pan_gene_14416	pan_gene_8761	Days_to_anthesis	Days_to_anthesis;Nodes_per_plant	1	1	1	1	1	1	1	1	1	1	1	1	1	1	1	1	1	1	1	1	1	1	1	1	1	1	26	core
pan_gene_14416	pan_gene_8768	Days_to_anthesis	Days_to_anthesis	1	1	1	1	1	1	1	1	1	1	1	1	1	1	1	1	1	1	1	1	1	1	1	1	1	1	26	core
pan_gene_14422	pan_gene_22079	Days_to_anthesis	Chlorophyll_A;Days_to_anthesis	1	0	0	0	0	0	1	0	0	0	0	0	0	0	0	0	0	0	0	0	0	0	0	1	0	0	3	dispensable
pan_gene_14422	pan_gene_26225	Days_to_anthesis	Days_to_anthesis	0	0	1	0	0	0	0	1	0	0	0	1	0	0	0	0	0	0	0	0	0	1	0	0	0	0	4	dispensable
pan_gene_14422	pan_gene_26639	Days_to_anthesis	Average_internode_length_(above_ear);Days_to_anthesis;Nodes_per_plant;Nodes_to_ear	1	0	0	0	0	0	0	0	0	0	0	0	0	0	0	0	0	0	0	0	0	0	0	0	0	0	1	private
pan_gene_14422	pan_gene_5820	Days_to_anthesis	Chlorophyll_A;Days_to_anthesis;Days_to_silk;PCA_of_metabolites:_PC2;Stalk_strength;Tassel_branch_number	1	0	0	0	0	0	0	0	0	0	0	1	0	1	0	1	1	1	0	0	0	0	0	0	0	0	6	dispensable
pan_gene_14467	pan_gene_15407	Days_to_anthesis;Fructose	Days_to_anthesis;Days_to_silk	0	0	0	0	0	0	0	0	0	0	0	0	0	0	0	0	0	0	0	1	0	0	0	0	0	0	1	private
pan_gene_14467	pan_gene_19572	Days_to_anthesis;Fructose	Average_internode_length_(below_ear);Days_to_anthesis	0	0	0	0	0	0	0	0	0	1	0	0	0	0	1	0	0	0	0	0	0	0	0	0	0	0	2	dispensable
pan_gene_14467	pan_gene_23900	Days_to_anthesis;Fructose	Days_to_anthesis;Photoperiod_Growing-degree_days_to_silk;Tassel_length	0	0	0	0	1	0	0	0	0	0	0	0	0	0	1	0	0	0	0	0	0	0	0	0	0	0	2	dispensable
pan_gene_14467	pan_gene_26571	Days_to_anthesis;Fructose	Days_to_anthesis;Days_to_silk	0	0	0	0	0	0	0	0	0	0	0	0	0	0	1	0	0	0	0	1	0	0	0	0	0	0	2	dispensable
pan_gene_14467	pan_gene_26787	Days_to_anthesis;Fructose	Days_to_anthesis;Days_to_silk	0	0	0	0	1	0	0	0	0	0	0	0	0	0	0	0	0	0	0	0	0	0	0	0	0	0	1	private
pan_gene_14467	pan_gene_27659	Days_to_anthesis;Fructose	Days_to_anthesis;Nodes_per_plant;Photoperiod_Growing-degree_days_to_silk;Photoperiod_growing-degree_days_to_anthesis;Ratio_of_ear_height_to_total_height	0	0	0	0	0	0	0	0	0	1	0	0	0	0	1	0	0	0	0	1	0	0	0	0	0	0	3	dispensable
pan_gene_14467	pan_gene_30287	Days_to_anthesis;Fructose	Average_internode_length_(below_ear);Average_internode_length_(whole_plant);Days_to_anthesis	0	0	0	0	1	0	0	0	0	1	0	0	0	0	0	0	0	0	0	0	0	0	0	0	0	0	2	dispensable
pan_gene_14467	pan_gene_6083	Days_to_anthesis;Fructose	Days_to_anthesis	0	0	0	0	0	0	0	0	0	0	0	0	0	0	1	0	0	0	0	1	0	0	0	0	0	0	2	dispensable
pan_gene_14467	pan_gene_6332	Days_to_anthesis;Fructose	Days_to_anthesis	0	0	0	0	1	0	0	0	0	1	0	0	0	0	0	0	0	0	0	0	0	0	0	0	0	0	2	dispensable
pan_gene_14467	pan_gene_6522	Days_to_anthesis;Fructose	Days_to_anthesis	0	0	0	0	1	0	0	0	0	1	0	0	0	0	0	0	0	0	0	0	0	0	0	0	0	0	2	dispensable
pan_gene_14467	pan_gene_7512	Days_to_anthesis;Fructose	Days_to_anthesis	0	0	0	0	1	0	0	0	0	0	0	0	0	0	1	0	0	0	0	0	0	0	0	0	0	0	2	dispensable
pan_gene_14467	pan_gene_7783	Days_to_anthesis;Fructose	100_Kernel_weight;Days_to_anthesis;Photoperiod_growing-degree_days_to_anthesis	0	0	0	0	1	0	0	0	0	0	0	0	0	0	1	0	0	0	0	1	0	0	0	0	0	0	3	dispensable
pan_gene_14467	pan_gene_9088	Days_to_anthesis;Fructose	Days_to_anthesis;Tassel_length	0	0	0	0	0	0	0	0	0	1	0	0	0	0	0	0	0	0	0	1	0	0	0	0	0	0	2	dispensable
pan_gene_14467	pan_gene_9534	Days_to_anthesis;Fructose	Days_to_anthesis	0	0	0	0	0	0	0	0	0	1	0	0	0	0	0	0	0	0	0	1	0	0	0	0	0	0	2	dispensable
pan_gene_14529	pan_gene_16023	Days_to_anthesis	Days_to_anthesis;Total_amino_acids	1	0	0	0	0	0	0	0	1	0	0	0	0	0	0	0	0	0	0	0	0	0	0	0	0	0	2	dispensable
pan_gene_14739	pan_gene_22303	Days_to_anthesis;Photoperiod_Growing-degree_days_to_silk;Photoperiod_growing-degree_days_to_anthesis	Days_to_anthesis;Days_to_silk;Nodes_to_ear;Ratio_of_ear_height_to_total_height	1	0	1	1	1	1	1	1	1	1	1	1	0	1	1	0	1	1	1	1	1	1	1	0	1	1	22	core
pan_gene_14739	pan_gene_22590	Days_to_anthesis;Photoperiod_Growing-degree_days_to_silk;Photoperiod_growing-degree_days_to_anthesis	Days_to_anthesis;Leaf_width	1	0	0	0	1	1	0	1	1	0	1	1	0	1	0	1	1	1	1	0	1	0	1	0	1	1	16	near-core
pan_gene_14739	pan_gene_22603	Days_to_anthesis;Photoperiod_Growing-degree_days_to_silk;Photoperiod_growing-degree_days_to_anthesis	Days_to_anthesis	1	0	1	0	0	0	0	0	1	0	0	1	0	1	0	1	1	0	1	0	1	1	1	1	0	0	12	near-core
pan_gene_14739	pan_gene_24084	Days_to_anthesis;Photoperiod_Growing-degree_days_to_silk;Photoperiod_growing-degree_days_to_anthesis	Boxcox-transformed_leaf_angle;Days_to_anthesis	1	1	1	1	1	1	1	1	1	1	1	1	1	1	1	1	1	1	1	1	1	1	1	1	1	1	26	core
pan_gene_14739	pan_gene_2620	Days_to_anthesis;Photoperiod_Growing-degree_days_to_silk;Photoperiod_growing-degree_days_to_anthesis	Days_to_anthesis;Height_per_day_(until_flowering);Plant_height	1	1	1	0	1	1	1	1	1	1	0	1	0	1	1	1	1	1	1	0	1	1	1	1	0	1	21	core
pan_gene_14739	pan_gene_27245	Days_to_anthesis;Photoperiod_Growing-degree_days_to_silk;Photoperiod_growing-degree_days_to_anthesis	Chlorophyll_B;Days_to_anthesis	1	1	1	1	0	1	1	1	1	1	1	1	0	1	1	1	1	1	1	1	1	1	1	1	1	1	24	core
pan_gene_14739	pan_gene_30547	Days_to_anthesis;Photoperiod_Growing-degree_days_to_silk;Photoperiod_growing-degree_days_to_anthesis	Days_to_anthesis	1	1	1	1	1	1	1	1	1	1	1	1	0	1	1	1	1	1	0	1	1	1	1	1	1	1	24	core
pan_gene_14739	pan_gene_4619	Days_to_anthesis;Photoperiod_Growing-degree_days_to_silk;Photoperiod_growing-degree_days_to_anthesis	Days_to_anthesis	1	0	0	0	0	0	0	0	0	0	0	1	0	0	0	0	0	0	0	0	0	0	0	0	0	0	2	dispensable
pan_gene_14739	pan_gene_9617	Days_to_anthesis;Photoperiod_Growing-degree_days_to_silk;Photoperiod_growing-degree_days_to_anthesis	Days_to_anthesis;Photoperiod_Growing-degree_days_to_silk	1	0	1	0	1	1	0	1	1	1	1	1	1	1	0	1	1	1	0	1	1	0	1	1	1	1	20	core
pan_gene_15407	pan_gene_16497	Days_to_anthesis;Days_to_silk	Days_to_anthesis;Days_to_silk;Height_above_ear;Photoperiod_growing-degree_days_to_anthesis	0	0	0	0	0	1	0	0	0	0	0	0	0	0	0	0	0	0	0	0	0	0	0	0	0	0	1	private
pan_gene_15407	pan_gene_23900	Days_to_anthesis;Days_to_silk	Days_to_anthesis;Photoperiod_Growing-degree_days_to_silk;Tassel_length	0	0	0	0	0	1	0	0	0	0	0	0	0	0	0	0	0	0	0	0	0	0	0	0	0	0	1	private
pan_gene_15407	pan_gene_26571	Days_to_anthesis;Days_to_silk	Days_to_anthesis;Days_to_silk	0	0	0	0	0	1	0	0	0	0	0	0	0	0	0	0	0	0	0	1	0	0	0	0	0	0	2	dispensable
pan_gene_15407	pan_gene_26694	Days_to_anthesis;Days_to_silk	Days_to_anthesis;Days_to_silk;Ear_height;Nodes_to_ear;Photoperiod_Growing-degree_days_to_silk;Plant_height;Tassel_branch_number	0	0	0	0	0	1	0	0	0	0	0	0	0	0	0	0	0	0	0	0	0	0	0	0	0	0	1	private
pan_gene_15407	pan_gene_27659	Days_to_anthesis;Days_to_silk	Days_to_anthesis;Nodes_per_plant;Photoperiod_Growing-degree_days_to_silk;Photoperiod_growing-degree_days_to_anthesis;Ratio_of_ear_height_to_total_height	0	0	0	0	0	1	0	0	0	0	0	0	0	0	0	0	0	0	0	1	0	0	0	0	0	0	2	dispensable
pan_gene_15407	pan_gene_31702	Days_to_anthesis;Days_to_silk	Days_to_anthesis;Total_amino_acids	0	0	0	0	0	0	0	0	0	0	0	0	0	0	0	0	0	0	0	1	0	0	0	0	0	0	1	private
pan_gene_15407	pan_gene_6083	Days_to_anthesis;Days_to_silk	Days_to_anthesis	0	0	0	0	0	0	0	0	0	0	0	0	0	0	0	0	0	0	0	1	0	0	0	0	0	0	1	private
pan_gene_15407	pan_gene_7512	Days_to_anthesis;Days_to_silk	Days_to_anthesis	0	0	0	0	0	1	0	0	0	0	0	0	0	0	0	0	0	0	0	0	0	0	0	0	0	0	1	private
pan_gene_15407	pan_gene_9088	Days_to_anthesis;Days_to_silk	Days_to_anthesis;Tassel_length	0	0	0	0	0	0	0	0	0	0	0	0	0	0	0	0	0	0	0	1	0	0	0	0	0	0	1	private
pan_gene_15407	pan_gene_9534	Days_to_anthesis;Days_to_silk	Days_to_anthesis	0	0	0	0	0	0	0	0	0	0	0	0	0	0	0	0	0	0	0	1	0	0	0	0	0	0	1	private
pan_gene_15495	pan_gene_16835	Days_to_anthesis	Days_to_anthesis	1	0	1	0	0	0	0	1	0	0	0	0	0	0	0	0	0	0	0	0	0	0	0	0	0	0	3	dispensable
pan_gene_15495	pan_gene_23705	Days_to_anthesis	Days_to_anthesis	1	0	0	0	1	1	1	0	0	0	0	0	0	0	0	0	0	0	0	0	0	0	0	0	0	0	4	dispensable
pan_gene_15495	pan_gene_2776	Days_to_anthesis	100_Kernel_weight;Days_to_anthesis;Nodes_to_ear	1	0	0	0	0	0	0	1	0	0	0	0	0	0	0	0	0	0	0	0	0	0	0	0	0	0	2	dispensable
pan_gene_15538	pan_gene_21358	Days_to_anthesis;Days_to_silk	Days_to_anthesis	0	0	1	0	0	0	0	0	0	0	0	0	0	0	0	0	0	0	0	0	0	0	0	0	0	0	1	private
pan_gene_15538	pan_gene_22307	Days_to_anthesis;Days_to_silk	Days_to_anthesis	0	0	0	0	0	0	0	0	0	0	0	0	0	0	1	0	0	0	0	0	0	0	0	0	0	0	1	private
pan_gene_15538	pan_gene_22399	Days_to_anthesis;Days_to_silk	Days_to_anthesis	0	0	1	0	0	0	0	0	1	0	0	0	0	0	0	0	0	0	0	0	1	0	0	0	0	0	3	dispensable
pan_gene_15538	pan_gene_25267	Days_to_anthesis;Days_to_silk	Days_to_anthesis;Nodes_above_ear	0	1	1	0	0	0	0	0	0	0	0	0	0	0	0	0	0	0	0	0	0	0	0	0	0	0	2	dispensable
pan_gene_15538	pan_gene_26396	Days_to_anthesis;Days_to_silk	Days_to_anthesis	0	1	1	0	0	0	0	0	1	0	0	0	0	0	0	0	0	1	0	0	1	0	0	0	0	0	5	dispensable
pan_gene_15538	pan_gene_2658	Days_to_anthesis;Days_to_silk	Days_to_anthesis;Plant_height;Starch	0	1	1	0	0	0	0	0	0	0	0	0	0	0	1	0	0	0	0	0	0	0	0	0	0	0	3	dispensable
pan_gene_15538	pan_gene_27245	Days_to_anthesis;Days_to_silk	Chlorophyll_B;Days_to_anthesis	0	0	0	0	0	0	0	0	1	0	0	0	0	0	0	0	0	1	0	0	0	0	0	0	0	0	2	dispensable
pan_gene_15538	pan_gene_29876	Days_to_anthesis;Days_to_silk	Days_to_anthesis	0	0	0	0	0	0	0	0	0	0	0	0	0	0	0	0	0	1	0	0	0	0	0	0	0	0	1	private
pan_gene_15538	pan_gene_29879	Days_to_anthesis;Days_to_silk	Days_to_anthesis;Tassel_length	0	0	0	0	0	0	0	0	0	0	0	0	0	0	1	0	0	0	0	0	0	0	0	0	0	0	1	private
pan_gene_15538	pan_gene_29905	Days_to_anthesis;Days_to_silk	Days_to_anthesis;Nodes_to_ear	0	1	0	0	0	0	0	0	0	0	0	0	0	0	0	0	0	0	0	0	0	0	0	0	0	0	1	private
pan_gene_15538	pan_gene_5447	Days_to_anthesis;Days_to_silk	Average_internode_length_(below_ear);Average_internode_length_(whole_plant);Days_to_anthesis;Ear_height;Nodes_to_ear;Tassel_length	0	0	1	0	0	0	0	0	1	0	0	0	0	0	0	0	0	1	0	0	0	0	0	0	0	0	3	dispensable
pan_gene_15538	pan_gene_6082	Days_to_anthesis;Days_to_silk	Days_to_anthesis	0	1	1	0	0	1	0	0	0	0	0	0	0	0	0	0	0	0	0	0	1	0	0	0	0	0	4	dispensable
pan_gene_15538	pan_gene_8034	Days_to_anthesis;Days_to_silk	Days_to_anthesis	0	1	0	0	0	0	0	0	1	0	0	0	0	0	0	0	0	1	0	0	1	0	0	0	0	0	4	dispensable
pan_gene_1587	pan_gene_9167	Days_to_anthesis	Days_to_anthesis	1	0	0	0	0	0	0	0	0	0	0	0	0	0	0	0	0	0	0	0	0	0	0	0	0	0	1	private
pan_gene_16004	pan_gene_32616	Days_to_anthesis;Glucose	Boxcox-transformed_leaf_angle;Days_to_anthesis;Southern_leaf_blight	1	0	1	0	0	0	0	0	1	0	0	0	0	0	0	0	0	0	1	0	0	0	0	0	0	0	4	dispensable
pan_gene_16008	pan_gene_16497	Days_to_anthesis;Starch	Days_to_anthesis;Days_to_silk;Height_above_ear;Photoperiod_growing-degree_days_to_anthesis	1	0	0	0	0	0	0	0	0	0	0	1	0	0	0	1	1	0	0	0	0	0	0	0	0	0	4	dispensable
pan_gene_16008	pan_gene_19299	Days_to_anthesis;Starch	Anthesis-silking_interval;Chlorophyll_A;Days_to_anthesis;Glutamate;PCA_of_metabolites:_PC1;PCA_of_metabolites:_PC2;Total_amino_acids	1	0	0	0	0	0	0	0	0	0	0	0	0	0	0	0	0	0	0	0	0	0	0	0	0	0	1	private
pan_gene_16008	pan_gene_19550	Days_to_anthesis;Starch	Days_to_anthesis;Leaf_width;Northern_Leaf_Blight	1	0	0	0	1	0	0	0	0	0	0	1	0	0	0	1	1	0	0	0	0	0	0	0	0	0	5	dispensable
pan_gene_16008	pan_gene_19619	Days_to_anthesis;Starch	Days_to_anthesis	1	0	0	0	1	0	0	1	0	0	0	1	0	0	0	0	0	0	0	0	0	0	0	0	0	0	4	dispensable
pan_gene_16008	pan_gene_21423	Days_to_anthesis;Starch	Chlorophyll_B;Days_to_anthesis;Leaf_length	1	0	0	0	0	0	0	0	0	0	0	1	0	0	0	0	0	0	0	0	0	0	0	0	0	0	2	dispensable
pan_gene_16008	pan_gene_23900	Days_to_anthesis;Starch	Days_to_anthesis;Photoperiod_Growing-degree_days_to_silk;Tassel_length	1	0	0	0	0	0	0	0	0	0	0	1	0	0	0	0	0	0	0	0	0	0	0	0	0	0	2	dispensable
pan_gene_16008	pan_gene_26694	Days_to_anthesis;Starch	Days_to_anthesis;Days_to_silk;Ear_height;Nodes_to_ear;Photoperiod_Growing-degree_days_to_silk;Plant_height;Tassel_branch_number	1	0	0	0	1	0	0	0	0	0	0	1	0	0	0	1	0	0	0	0	0	0	0	0	0	0	4	dispensable
pan_gene_16008	pan_gene_30282	Days_to_anthesis;Starch	Days_to_anthesis	1	0	0	0	1	0	0	0	0	0	1	0	0	0	0	0	0	0	0	0	0	0	0	0	0	0	3	dispensable
pan_gene_16008	pan_gene_4415	Days_to_anthesis;Starch	Days_to_anthesis;Plant_height	1	0	0	0	0	0	0	0	0	0	0	0	0	0	0	0	0	0	0	0	0	0	0	0	0	0	1	private
pan_gene_16015	pan_gene_23002	Days_to_anthesis;Glucose;Tassel_branch_number	Days_to_anthesis;Days_to_silk;Nodes_per_plant;Stalk_strength	1	0	1	1	0	1	1	0	1	0	1	0	0	0	0	0	0	0	0	1	0	0	0	0	0	0	8	dispensable
pan_gene_16015	pan_gene_30282	Days_to_anthesis;Glucose;Tassel_branch_number	Days_to_anthesis	1	0	1	0	1	0	0	0	1	0	1	0	0	0	0	0	0	0	0	0	0	0	0	0	0	0	5	dispensable
pan_gene_16015	pan_gene_3467	Days_to_anthesis;Glucose;Tassel_branch_number	Days_to_anthesis;Days_to_silk;Tassel_length	1	0	0	1	1	1	0	1	1	0	1	0	1	1	0	1	0	0	1	0	0	1	1	0	0	0	13	near-core
pan_gene_16023	pan_gene_1779	Days_to_anthesis;Total_amino_acids	Boxcox-transformed_leaf_angle;Days_to_anthesis	1	0	0	0	0	0	1	0	0	1	0	0	0	0	1	1	1	0	0	0	0	0	1	1	1	0	9	dispensable
pan_gene_16023	pan_gene_22115	Days_to_anthesis;Total_amino_acids	Chlorophyll_A;Days_to_anthesis;Days_to_silk	0	0	0	0	0	0	0	0	0	0	0	0	0	0	0	0	0	0	0	0	0	0	0	0	1	0	1	private
pan_gene_16053	pan_gene_21543	Cob_diameter;Days_to_anthesis;Glucose;Nodes_to_ear	Days_to_anthesis;Tassel_branch_number	0	0	0	0	0	0	0	0	0	0	0	0	0	0	0	0	0	1	0	0	0	0	0	0	1	0	2	dispensable
pan_gene_16053	pan_gene_22304	Cob_diameter;Days_to_anthesis;Glucose;Nodes_to_ear	Days_to_anthesis;Tassel_branch_number	0	0	0	0	0	0	0	1	0	0	0	0	0	0	0	0	1	0	0	0	0	0	0	0	0	0	2	dispensable
pan_gene_16054	pan_gene_19148	Cob_diameter;Days_to_anthesis;Glucose;Nodes_to_ear	Days_to_anthesis	1	0	0	1	0	0	0	0	0	0	0	0	0	0	0	0	0	0	0	0	0	0	1	1	0	0	4	dispensable
pan_gene_16054	pan_gene_26646	Cob_diameter;Days_to_anthesis;Glucose;Nodes_to_ear	Days_to_anthesis;Days_to_silk;Nodes_to_ear;Ratio_of_ear_height_to_total_height	1	0	1	0	0	0	0	0	0	0	0	0	0	0	0	0	0	0	0	0	0	1	0	0	0	0	3	dispensable
pan_gene_16054	pan_gene_27604	Cob_diameter;Days_to_anthesis;Glucose;Nodes_to_ear	Days_to_anthesis;Total_amino_acids	1	0	0	0	0	0	0	0	0	0	0	0	0	0	0	0	0	0	0	0	0	0	0	0	0	0	1	private
pan_gene_16058	pan_gene_22241	Days_to_anthesis;Glucose	Average_internode_length_(above_ear);Average_internode_length_(whole_plant);Days_to_anthesis	1	0	0	0	0	0	0	0	0	0	0	0	0	0	0	0	0	0	0	0	0	0	0	0	0	0	1	private
pan_gene_16058	pan_gene_26641	Days_to_anthesis;Glucose	Days_to_anthesis;Days_to_silk;Nodes_per_plant;Nodes_to_ear	1	0	0	0	0	0	0	0	0	0	0	0	0	0	0	0	0	0	0	0	0	0	0	0	0	0	1	private
pan_gene_16058	pan_gene_2675	Days_to_anthesis;Glucose	Days_to_anthesis;Nodes_per_plant;Nodes_to_ear	1	0	0	0	0	0	0	0	0	0	0	0	0	0	0	0	0	0	0	0	0	0	0	0	0	0	1	private
pan_gene_16058	pan_gene_28825	Days_to_anthesis;Glucose	Days_to_anthesis;Leaf_length	1	0	0	0	0	0	0	0	0	0	0	0	0	0	0	0	0	0	0	0	0	1	0	0	0	0	2	dispensable
pan_gene_16058	pan_gene_3135	Days_to_anthesis;Glucose	Days_to_anthesis	1	0	0	0	0	0	0	0	0	0	0	0	0	0	0	0	0	0	0	0	0	0	0	0	0	0	1	private
pan_gene_16058	pan_gene_6110	Days_to_anthesis;Glucose	Days_to_anthesis	1	0	0	0	0	0	0	0	0	0	0	0	0	0	0	0	0	0	0	0	0	0	0	0	0	0	1	private
pan_gene_16058	pan_gene_9221	Days_to_anthesis;Glucose	Days_to_anthesis	1	0	0	0	0	0	0	0	0	0	0	0	0	0	0	0	0	0	0	0	0	0	0	0	0	0	1	private
pan_gene_16062	pan_gene_16835	Days_to_anthesis;Nodes_to_ear;Southern_leaf_blight	Days_to_anthesis	1	1	0	1	0	0	1	1	1	1	1	1	1	0	0	0	0	1	0	1	1	0	1	1	1	1	17	near-core
pan_gene_16062	pan_gene_22224	Days_to_anthesis;Nodes_to_ear;Southern_leaf_blight	Days_to_anthesis	1	1	1	1	0	1	1	1	0	1	1	1	1	1	0	1	1	1	1	0	1	1	1	1	1	1	22	core
pan_gene_16062	pan_gene_22296	Days_to_anthesis;Nodes_to_ear;Southern_leaf_blight	Days_to_anthesis;Ratio_of_ear_height_to_total_height	1	1	1	1	1	1	1	1	1	1	1	1	1	1	1	1	1	1	1	1	1	1	1	1	1	1	26	core
pan_gene_16062	pan_gene_22591	Days_to_anthesis;Nodes_to_ear;Southern_leaf_blight	Days_to_anthesis;Leaf_width	1	0	0	1	0	0	0	0	1	1	0	0	1	1	0	1	0	0	0	0	0	0	1	0	0	0	8	dispensable
pan_gene_16062	pan_gene_23705	Days_to_anthesis;Nodes_to_ear;Southern_leaf_blight	Days_to_anthesis	1	0	0	1	0	0	0	0	1	0	1	1	0	0	0	1	1	0	0	0	1	1	0	0	0	0	9	dispensable
pan_gene_16062	pan_gene_26581	Days_to_anthesis;Nodes_to_ear;Southern_leaf_blight	Days_to_anthesis	1	1	1	1	1	1	1	1	1	1	1	1	1	1	1	1	1	1	1	1	1	1	1	1	1	1	26	core
pan_gene_16062	pan_gene_26706	Days_to_anthesis;Nodes_to_ear;Southern_leaf_blight	Days_to_anthesis;Days_to_silk;Ratio_of_ear_height_to_total_height	1	0	1	1	1	0	0	1	1	1	1	1	1	1	0	1	1	0	0	1	1	0	1	1	1	0	18	near-core
pan_gene_16062	pan_gene_5419	Days_to_anthesis;Nodes_to_ear;Southern_leaf_blight	Days_to_anthesis;Days_to_silk;Nodes_per_plant;Tassel_length;Total_amino_acids	1	1	1	1	1	1	1	1	1	1	1	1	1	1	0	1	1	1	1	1	1	1	1	1	1	1	25	core
pan_gene_16062	pan_gene_8378	Days_to_anthesis;Nodes_to_ear;Southern_leaf_blight	Anthesis-silking_interval;Days_to_anthesis;Tassel_length	1	1	0	1	1	0	1	1	1	1	1	1	0	1	0	1	1	0	0	1	1	0	0	1	1	0	17	near-core
pan_gene_16062	pan_gene_8408	Days_to_anthesis;Nodes_to_ear;Southern_leaf_blight	Days_to_anthesis;Nodes_to_ear;Starch	1	1	1	1	1	0	1	1	0	1	1	0	1	1	0	1	1	1	0	1	1	0	1	1	1	1	20	core
pan_gene_16062	pan_gene_8761	Days_to_anthesis;Nodes_to_ear;Southern_leaf_blight	Days_to_anthesis;Nodes_per_plant	1	0	1	1	1	1	1	1	0	1	1	1	1	1	1	1	0	1	0	1	1	0	1	1	0	0	19	near-core
pan_gene_16062	pan_gene_8768	Days_to_anthesis;Nodes_to_ear;Southern_leaf_blight	Days_to_anthesis	1	1	1	1	1	1	1	1	1	1	1	1	1	1	1	1	1	1	0	1	1	1	1	1	1	1	25	core
pan_gene_16070	pan_gene_26911	Days_to_anthesis;Days_to_silk;Nodes_to_ear	Days_to_anthesis;Days_to_silk;Photoperiod_growing-degree_days_to_anthesis	1	0	0	0	0	0	0	0	0	0	0	0	0	0	0	0	0	0	0	0	0	0	0	0	0	0	1	private
pan_gene_16071	pan_gene_20399	Days_to_anthesis;Nodes_to_ear;Ratio_of_ear_height_to_total_height	Days_to_anthesis	1	0	0	0	1	0	0	0	0	0	0	0	0	0	0	0	1	0	0	0	0	0	0	0	0	0	3	dispensable
pan_gene_16071	pan_gene_26571	Days_to_anthesis;Nodes_to_ear;Ratio_of_ear_height_to_total_height	Days_to_anthesis;Days_to_silk	1	0	0	0	0	0	0	0	0	0	1	0	1	0	0	0	0	1	0	0	0	0	0	0	0	0	4	dispensable
pan_gene_16071	pan_gene_26787	Days_to_anthesis;Nodes_to_ear;Ratio_of_ear_height_to_total_height	Days_to_anthesis;Days_to_silk	1	0	0	0	1	0	0	0	0	0	0	0	0	0	0	0	0	0	0	0	0	0	0	0	0	0	2	dispensable
pan_gene_16071	pan_gene_29852	Days_to_anthesis;Nodes_to_ear;Ratio_of_ear_height_to_total_height	Days_to_anthesis;Ear_height	1	0	0	0	1	0	0	0	0	0	0	0	0	0	0	0	0	1	0	0	0	0	0	0	0	0	3	dispensable
pan_gene_16071	pan_gene_317	Days_to_anthesis;Nodes_to_ear;Ratio_of_ear_height_to_total_height	Days_to_anthesis;Days_to_silk;Ear_height;Nodes_to_ear;Plant_height;Tassel_length	1	0	0	0	1	0	0	0	0	0	1	0	0	0	0	0	1	0	0	0	0	0	0	0	0	0	4	dispensable
pan_gene_16071	pan_gene_5816	Days_to_anthesis;Nodes_to_ear;Ratio_of_ear_height_to_total_height	Days_to_anthesis;Days_to_silk;Ear_row_number;Photoperiod_growing-degree_days_to_anthesis	1	0	0	0	1	0	0	0	0	0	0	0	1	0	0	0	0	0	0	0	0	0	0	0	0	0	3	dispensable
pan_gene_16071	pan_gene_7512	Days_to_anthesis;Nodes_to_ear;Ratio_of_ear_height_to_total_height	Days_to_anthesis	0	0	0	0	0	0	0	0	0	0	0	0	1	0	0	0	0	1	0	0	0	0	0	0	0	0	2	dispensable
pan_gene_16071	pan_gene_9534	Days_to_anthesis;Nodes_to_ear;Ratio_of_ear_height_to_total_height	Days_to_anthesis	1	0	0	0	0	0	0	0	0	0	0	0	0	0	0	0	0	0	0	0	0	0	0	0	0	0	1	private
pan_gene_16116	pan_gene_274	Average_internode_length_(above_ear);Days_to_anthesis;Ear_height	Days_to_anthesis;Plant_height;Ratio_of_ear_height_to_total_height	0	0	0	0	0	0	1	0	0	0	0	0	0	0	0	0	0	0	0	0	0	0	0	0	0	0	1	private
pan_gene_16116	pan_gene_29887	Average_internode_length_(above_ear);Days_to_anthesis;Ear_height	Anthesis-silking_interval;Days_to_anthesis;Leaf_width;Photoperiod_Growing-degree_days_to_silk	0	0	0	0	0	0	0	0	0	0	0	0	1	0	0	0	0	0	0	0	0	0	0	0	0	0	1	private
pan_gene_16116	pan_gene_4459	Average_internode_length_(above_ear);Days_to_anthesis;Ear_height	Boxcox-transformed_leaf_angle;Days_to_anthesis;Nodes_above_ear;Tassel_length	0	0	0	0	0	0	1	0	0	0	0	0	1	0	0	0	0	0	0	1	0	0	0	0	0	0	3	dispensable
pan_gene_16371	pan_gene_26642	Days_to_anthesis	Days_to_anthesis;Nodes_to_ear;Ratio_of_ear_height_to_total_height	1	0	1	0	1	0	0	1	1	0	0	0	1	0	1	0	0	0	0	0	1	0	0	0	1	0	9	dispensable
pan_gene_16371	pan_gene_29817	Days_to_anthesis	Days_to_anthesis;Photoperiod_Growing-degree_days_to_silk;Photoperiod_growing-degree_days_to_anthesis;Tassel_length	1	1	1	1	1	1	1	1	1	1	1	1	1	0	1	1	1	1	0	1	1	1	1	0	1	0	22	core
pan_gene_16497	pan_gene_19299	Days_to_anthesis;Days_to_silk;Height_above_ear;Photoperiod_growing-degree_days_to_anthesis	Anthesis-silking_interval;Chlorophyll_A;Days_to_anthesis;Glutamate;PCA_of_metabolites:_PC1;PCA_of_metabolites:_PC2;Total_amino_acids	1	0	0	0	0	1	0	0	0	0	0	1	0	0	0	0	0	0	0	0	0	0	0	0	0	0	3	dispensable
pan_gene_16497	pan_gene_21423	Days_to_anthesis;Days_to_silk;Height_above_ear;Photoperiod_growing-degree_days_to_anthesis	Chlorophyll_B;Days_to_anthesis;Leaf_length	1	0	0	0	0	1	0	0	0	0	1	0	1	0	0	0	0	0	0	0	0	0	0	0	0	1	5	dispensable
pan_gene_16497	pan_gene_23900	Days_to_anthesis;Days_to_silk;Height_above_ear;Photoperiod_growing-degree_days_to_anthesis	Days_to_anthesis;Photoperiod_Growing-degree_days_to_silk;Tassel_length	1	0	0	0	0	1	0	0	0	0	0	0	1	0	0	0	0	0	0	0	0	0	0	0	0	0	3	dispensable
pan_gene_16497	pan_gene_26571	Days_to_anthesis;Days_to_silk;Height_above_ear;Photoperiod_growing-degree_days_to_anthesis	Days_to_anthesis;Days_to_silk	1	0	0	0	0	1	0	0	0	0	1	0	1	0	0	0	0	0	0	0	0	0	0	0	0	0	4	dispensable
pan_gene_16497	pan_gene_26694	Days_to_anthesis;Days_to_silk;Height_above_ear;Photoperiod_growing-degree_days_to_anthesis	Days_to_anthesis;Days_to_silk;Ear_height;Nodes_to_ear;Photoperiod_Growing-degree_days_to_silk;Plant_height;Tassel_branch_number	1	0	0	0	0	1	0	0	0	0	0	0	0	0	0	0	0	0	0	0	0	0	0	0	0	0	2	dispensable
pan_gene_16497	pan_gene_27604	Days_to_anthesis;Days_to_silk;Height_above_ear;Photoperiod_growing-degree_days_to_anthesis	Days_to_anthesis;Total_amino_acids	1	0	0	0	0	0	0	0	0	0	0	0	0	0	0	0	0	0	0	0	0	0	0	0	0	0	1	private
pan_gene_16497	pan_gene_27659	Days_to_anthesis;Days_to_silk;Height_above_ear;Photoperiod_growing-degree_days_to_anthesis	Days_to_anthesis;Nodes_per_plant;Photoperiod_Growing-degree_days_to_silk;Photoperiod_growing-degree_days_to_anthesis;Ratio_of_ear_height_to_total_height	0	0	0	0	0	1	0	0	0	0	0	0	0	0	0	0	0	0	0	0	0	0	0	0	0	0	1	private
pan_gene_16497	pan_gene_30287	Days_to_anthesis;Days_to_silk;Height_above_ear;Photoperiod_growing-degree_days_to_anthesis	Average_internode_length_(below_ear);Average_internode_length_(whole_plant);Days_to_anthesis	0	0	0	0	0	0	0	0	0	1	0	0	0	0	0	0	0	0	0	0	0	0	0	0	0	1	2	dispensable
pan_gene_16497	pan_gene_6083	Days_to_anthesis;Days_to_silk;Height_above_ear;Photoperiod_growing-degree_days_to_anthesis	Days_to_anthesis	1	0	0	0	0	0	0	0	0	0	1	0	0	0	0	0	0	0	0	0	0	0	0	0	0	0	2	dispensable
pan_gene_16497	pan_gene_7512	Days_to_anthesis;Days_to_silk;Height_above_ear;Photoperiod_growing-degree_days_to_anthesis	Days_to_anthesis	0	0	0	0	0	1	0	0	0	0	1	0	1	0	0	0	1	0	0	0	0	0	0	0	0	0	4	dispensable
pan_gene_16497	pan_gene_7783	Days_to_anthesis;Days_to_silk;Height_above_ear;Photoperiod_growing-degree_days_to_anthesis	100_Kernel_weight;Days_to_anthesis;Photoperiod_growing-degree_days_to_anthesis	1	0	0	0	0	1	0	0	0	0	1	0	0	0	0	0	0	0	0	0	0	0	0	0	0	0	3	dispensable
pan_gene_16497	pan_gene_9088	Days_to_anthesis;Days_to_silk;Height_above_ear;Photoperiod_growing-degree_days_to_anthesis	Days_to_anthesis;Tassel_length	0	0	0	0	0	0	0	0	0	0	0	0	0	0	0	1	0	0	0	0	0	0	0	0	0	1	2	dispensable
pan_gene_16497	pan_gene_9534	Days_to_anthesis;Days_to_silk;Height_above_ear;Photoperiod_growing-degree_days_to_anthesis	Days_to_anthesis	1	0	0	0	0	0	0	0	0	0	0	0	0	0	0	0	0	0	0	0	0	0	0	0	0	0	1	private
pan_gene_16813	pan_gene_24929	Days_to_anthesis	Days_to_anthesis	1	0	0	0	1	0	0	0	0	0	0	0	0	0	0	0	0	0	0	0	0	0	1	0	0	0	3	dispensable
pan_gene_16832	pan_gene_21423	Days_to_anthesis;Photoperiod_Growing-degree_days_to_silk	Chlorophyll_B;Days_to_anthesis;Leaf_length	1	0	1	0	1	0	1	1	1	0	0	0	0	1	1	0	0	0	1	0	1	1	1	1	0	0	13	near-core
pan_gene_16832	pan_gene_22308	Days_to_anthesis;Photoperiod_Growing-degree_days_to_silk	Boxcox-transformed_leaf_angle;Days_to_anthesis;Days_to_silk;Tassel_branch_number	1	1	1	1	1	0	1	1	1	1	1	1	1	1	1	1	1	1	1	0	1	1	1	1	1	0	23	core
pan_gene_16832	pan_gene_24912	Days_to_anthesis;Photoperiod_Growing-degree_days_to_silk	Days_to_anthesis	1	1	1	1	1	0	1	1	1	1	1	1	1	1	1	1	1	1	1	0	1	1	1	1	0	0	22	core
pan_gene_16832	pan_gene_26794	Days_to_anthesis;Photoperiod_Growing-degree_days_to_silk	Cob_diameter;Days_to_anthesis	0	0	0	0	0	0	1	0	0	0	0	0	0	0	0	0	0	0	0	0	0	0	0	0	0	0	1	private
pan_gene_16832	pan_gene_6332	Days_to_anthesis;Photoperiod_Growing-degree_days_to_silk	Days_to_anthesis	0	0	0	0	0	0	0	0	0	0	0	0	0	0	0	0	0	0	1	0	0	0	0	0	0	0	1	private
pan_gene_16835	pan_gene_17130	Days_to_anthesis	Days_to_anthesis	1	1	0	1	1	0	0	1	1	1	0	1	1	0	0	1	0	1	0	0	0	0	0	0	0	0	11	near-core
pan_gene_16835	pan_gene_18846	Days_to_anthesis	Boxcox-transformed_leaf_angle;Days_to_anthesis	1	1	1	1	1	0	0	1	0	1	1	1	1	1	0	1	0	1	0	0	0	0	1	1	0	1	16	near-core
pan_gene_16835	pan_gene_22224	Days_to_anthesis	Days_to_anthesis	1	0	0	1	1	1	0	1	1	0	1	0	1	1	0	0	0	0	0	0	1	0	0	0	0	0	10	dispensable
pan_gene_16835	pan_gene_23705	Days_to_anthesis	Days_to_anthesis	1	0	0	1	1	0	0	0	0	0	0	0	0	0	0	1	1	1	0	0	1	0	0	0	0	0	7	dispensable
pan_gene_16835	pan_gene_26581	Days_to_anthesis	Days_to_anthesis	1	1	0	1	0	0	1	0	0	1	1	1	1	0	0	0	0	1	0	1	0	0	0	0	0	1	11	near-core
pan_gene_16835	pan_gene_2776	Days_to_anthesis	100_Kernel_weight;Days_to_anthesis;Nodes_to_ear	1	1	1	1	1	0	1	1	0	0	0	1	1	1	0	1	0	1	0	1	0	1	1	0	0	1	16	near-core
pan_gene_16835	pan_gene_5419	Days_to_anthesis	Days_to_anthesis;Days_to_silk;Nodes_per_plant;Tassel_length;Total_amino_acids	1	1	1	1	1	0	1	1	0	1	1	0	1	0	0	0	0	1	0	1	1	0	1	1	1	1	17	near-core
pan_gene_16835	pan_gene_8378	Days_to_anthesis	Anthesis-silking_interval;Days_to_anthesis;Tassel_length	1	1	1	1	0	0	1	0	0	0	1	1	1	0	0	1	0	1	0	1	0	0	1	1	1	1	15	near-core
pan_gene_16835	pan_gene_8396	Days_to_anthesis	Days_to_anthesis;Ear_height;Height_per_day_(until_flowering);Plant_height;Stalk_strength	1	1	0	1	0	0	1	1	1	1	0	0	1	1	0	1	0	1	0	0	0	0	1	1	0	0	13	near-core
pan_gene_16835	pan_gene_8408	Days_to_anthesis	Days_to_anthesis;Nodes_to_ear;Starch	1	0	1	1	1	1	1	1	1	1	1	0	1	1	0	1	0	1	1	1	1	0	0	1	1	1	20	core
pan_gene_16835	pan_gene_8761	Days_to_anthesis	Days_to_anthesis;Nodes_per_plant	1	0	0	0	0	0	0	0	1	0	1	0	0	0	0	0	0	1	1	0	1	0	1	0	0	0	7	dispensable
pan_gene_16835	pan_gene_8768	Days_to_anthesis	Days_to_anthesis	1	1	1	1	1	1	1	1	1	0	1	0	1	0	0	1	0	1	1	1	1	0	1	1	0	1	19	near-core
pan_gene_17130	pan_gene_18846	Days_to_anthesis	Boxcox-transformed_leaf_angle;Days_to_anthesis	1	0	0	1	1	1	0	1	0	0	1	1	0	0	0	1	0	1	0	0	0	0	0	1	0	0	10	dispensable
pan_gene_17130	pan_gene_2776	Days_to_anthesis	100_Kernel_weight;Days_to_anthesis;Nodes_to_ear	1	1	0	1	1	0	0	1	0	0	0	1	1	1	0	1	1	1	0	0	1	0	0	1	0	0	13	near-core
pan_gene_17130	pan_gene_30940	Days_to_anthesis	Days_to_anthesis;Leaf_width	1	0	0	1	1	0	1	1	1	1	1	1	0	0	0	1	1	1	0	0	1	0	0	0	1	1	15	near-core
pan_gene_17130	pan_gene_5419	Days_to_anthesis	Days_to_anthesis;Days_to_silk;Nodes_per_plant;Tassel_length;Total_amino_acids	1	1	0	1	0	1	0	0	0	1	1	1	1	1	0	1	1	1	0	0	1	0	0	0	0	0	13	near-core
pan_gene_17130	pan_gene_5433	Days_to_anthesis	Days_to_anthesis;Days_to_silk;Tassel_branch_number	1	0	0	1	1	0	0	0	1	0	1	0	0	0	0	1	0	0	0	0	1	0	0	1	0	0	8	dispensable
pan_gene_17130	pan_gene_5440	Days_to_anthesis	Days_to_anthesis;Stalk_strength;Total_amino_acids	1	0	1	0	1	0	1	1	0	0	1	1	0	0	0	1	1	1	0	1	1	0	0	0	1	1	14	near-core
pan_gene_17130	pan_gene_8396	Days_to_anthesis	Days_to_anthesis;Ear_height;Height_per_day_(until_flowering);Plant_height;Stalk_strength	1	0	0	1	1	0	0	1	1	1	0	0	1	0	0	0	0	0	0	0	0	0	0	0	0	0	7	dispensable
pan_gene_17130	pan_gene_8408	Days_to_anthesis	Days_to_anthesis;Nodes_to_ear;Starch	1	0	0	1	1	0	1	1	1	1	1	0	1	1	0	1	0	1	0	1	0	0	0	1	0	0	14	near-core
pan_gene_17201	pan_gene_22214	Days_to_anthesis;Days_to_silk	Anthesis-silking_interval;Days_to_anthesis;Days_to_silk	1	0	0	0	0	0	0	0	0	0	0	0	0	0	0	0	0	0	0	0	0	0	0	0	0	0	1	private
pan_gene_17201	pan_gene_22608	Days_to_anthesis;Days_to_silk	Days_to_anthesis	1	0	0	0	0	0	0	0	0	0	0	0	0	0	0	0	0	0	0	0	0	0	0	0	0	0	1	private
pan_gene_17304	pan_gene_22287	Days_to_anthesis	Days_to_anthesis;Nodes_per_plant;Total_amino_acids	0	1	0	0	0	0	0	0	0	1	0	1	0	0	0	1	1	0	0	0	0	1	1	0	1	0	8	dispensable
pan_gene_17304	pan_gene_24873	Days_to_anthesis	Days_to_anthesis;Days_to_silk;Leaf_length	0	0	1	0	0	0	0	0	0	0	0	0	1	0	1	0	0	0	0	0	0	0	0	0	0	0	3	dispensable
pan_gene_17304	pan_gene_64547	Days_to_anthesis	Average_internode_length_(above_ear);Days_to_anthesis;Nodes_to_ear	0	0	0	0	0	0	0	0	0	0	0	0	0	0	0	0	0	0	0	0	0	0	0	0	0	1	1	private
pan_gene_17461	pan_gene_29844	Days_to_anthesis;Plant_height	100_Kernel_weight;Days_to_anthesis;Nodes_to_ear	1	0	0	0	0	0	0	0	0	0	0	0	0	0	0	0	0	0	0	0	0	0	0	0	0	0	1	private
pan_gene_17507	pan_gene_4415	Days_to_anthesis;Plant_height	Days_to_anthesis;Plant_height	0	0	0	0	0	0	0	0	0	0	1	0	0	0	0	0	0	0	0	0	0	0	0	0	0	1	2	dispensable
pan_gene_17705	pan_gene_18676	Anthesis-silking_interval;Days_to_anthesis;Days_to_silk;Protein	Days_to_anthesis	1	0	1	1	1	0	0	0	0	0	0	0	1	1	1	1	1	0	0	0	0	0	0	0	0	0	9	dispensable
pan_gene_17705	pan_gene_28732	Anthesis-silking_interval;Days_to_anthesis;Days_to_silk;Protein	Anthesis-silking_interval;Days_to_anthesis;Ear_height;Leaf_length;Leaf_width;Nodes_per_plant;Photoperiod_Growing-degree_days_to_silk;Photoperiod_growing-degree_days_to_anthesis	1	0	0	0	1	1	0	1	1	0	0	0	0	0	1	0	0	0	0	1	0	0	0	0	0	0	7	dispensable
pan_gene_17705	pan_gene_30940	Anthesis-silking_interval;Days_to_anthesis;Days_to_silk;Protein	Days_to_anthesis;Leaf_width	1	0	0	1	1	0	1	0	1	1	0	1	1	0	0	0	0	0	0	0	0	0	0	0	0	0	8	dispensable
pan_gene_17705	pan_gene_8408	Anthesis-silking_interval;Days_to_anthesis;Days_to_silk;Protein	Days_to_anthesis;Nodes_to_ear;Starch	1	0	0	1	1	1	0	0	1	0	0	0	1	1	1	1	1	0	0	1	0	0	0	0	0	0	11	near-core
pan_gene_1791	pan_gene_419	Days_to_anthesis;Nodes_per_plant;Nodes_to_ear;Northern_Leaf_Blight;Starch	Days_to_anthesis	0	0	0	0	0	0	0	0	0	0	0	0	0	0	1	0	0	0	0	0	0	0	0	0	0	0	1	private
pan_gene_18370	pan_gene_216	Days_to_anthesis	Days_to_anthesis;Ear_height	1	0	0	0	0	0	0	0	0	0	0	0	0	1	0	0	0	0	0	0	0	0	0	0	0	0	2	dispensable
pan_gene_18370	pan_gene_9221	Days_to_anthesis	Days_to_anthesis	1	0	0	0	0	0	0	0	0	0	0	0	0	0	0	0	0	1	0	0	0	0	0	0	0	0	2	dispensable
pan_gene_18676	pan_gene_19115	Days_to_anthesis	Chlorophyll_B;Days_to_anthesis;Stalk_strength	1	0	0	1	1	0	0	1	0	0	0	0	0	1	0	0	0	0	0	0	0	0	0	0	0	0	5	dispensable
pan_gene_18676	pan_gene_20399	Days_to_anthesis	Days_to_anthesis	1	0	1	1	1	1	0	1	0	0	1	0	0	1	0	1	1	1	0	0	1	0	0	1	1	0	14	near-core
pan_gene_18676	pan_gene_22224	Days_to_anthesis	Days_to_anthesis	1	1	1	1	1	0	0	1	0	1	1	1	1	1	1	1	1	1	1	0	1	0	1	0	1	0	19	near-core
pan_gene_18676	pan_gene_22431	Days_to_anthesis	Days_to_anthesis;Days_to_silk;Tassel_branch_number	1	0	0	1	1	1	0	0	0	0	0	0	0	0	0	0	1	1	1	0	1	0	1	1	0	0	10	dispensable
pan_gene_18676	pan_gene_22591	Days_to_anthesis	Days_to_anthesis;Leaf_width	1	0	0	1	1	0	0	0	0	0	0	0	1	0	0	1	1	0	0	0	0	0	0	0	0	0	6	dispensable
pan_gene_18676	pan_gene_24956	Days_to_anthesis	Days_to_anthesis;Days_to_silk;Stalk_strength	1	0	1	0	0	0	0	1	0	1	0	0	0	0	0	0	0	0	0	0	1	0	1	1	0	0	7	dispensable
pan_gene_18676	pan_gene_27660	Days_to_anthesis	Days_to_anthesis;Ratio_of_ear_height_to_total_height	0	0	0	0	0	0	0	0	0	1	0	0	0	0	0	0	0	0	0	0	0	0	0	0	0	0	1	private
pan_gene_18676	pan_gene_28732	Days_to_anthesis	Anthesis-silking_interval;Days_to_anthesis;Ear_height;Leaf_length;Leaf_width;Nodes_per_plant;Photoperiod_Growing-degree_days_to_silk;Photoperiod_growing-degree_days_to_anthesis	1	1	0	0	1	1	0	1	0	1	1	1	1	0	1	0	1	1	1	1	1	0	1	1	1	1	19	near-core
pan_gene_18676	pan_gene_30940	Days_to_anthesis	Days_to_anthesis;Leaf_width	1	1	0	1	1	1	0	1	0	0	1	1	0	0	0	1	0	1	1	0	0	0	0	1	0	0	12	near-core
pan_gene_18676	pan_gene_5433	Days_to_anthesis	Days_to_anthesis;Days_to_silk;Tassel_branch_number	1	0	1	0	1	0	0	0	0	0	0	0	0	1	0	0	0	0	1	0	0	1	0	0	1	0	7	dispensable
pan_gene_18676	pan_gene_8408	Days_to_anthesis	Days_to_anthesis;Nodes_to_ear;Starch	1	1	1	1	1	1	0	1	0	1	1	1	1	1	1	1	1	0	1	1	1	1	1	1	1	1	23	core
pan_gene_18676	pan_gene_8761	Days_to_anthesis	Days_to_anthesis;Nodes_per_plant	1	1	1	0	1	0	0	0	0	1	0	1	1	0	1	0	1	1	0	0	1	0	0	0	0	1	12	near-core
pan_gene_18676	pan_gene_8815	Days_to_anthesis	Days_to_anthesis;Photoperiod_Growing-degree_days_to_silk;Photoperiod_growing-degree_days_to_anthesis;Tassel_branch_number	0	1	0	0	0	0	0	0	0	0	0	0	1	0	0	0	0	0	1	0	1	0	0	0	0	1	5	dispensable
pan_gene_18676	pan_gene_9168	Days_to_anthesis	Days_to_anthesis	1	0	0	0	1	0	0	0	0	0	0	0	0	0	0	1	0	0	0	0	1	0	1	0	0	1	6	dispensable
pan_gene_18730	pan_gene_32676	Average_internode_length_(above_ear);Average_internode_length_(below_ear);Average_internode_length_(whole_plant);Days_to_anthesis;Ear_height;Height_per_day_(until_flowering);Plant_height;Starch	Days_to_anthesis;Ear_height;PCA_of_metabolites:_PC2;Ratio_of_ear_height_to_total_height	0	0	0	1	0	1	1	0	0	0	0	0	1	1	0	0	0	0	0	0	1	0	1	0	0	0	7	dispensable
pan_gene_18846	pan_gene_26581	Boxcox-transformed_leaf_angle;Days_to_anthesis	Days_to_anthesis	1	1	1	1	1	0	0	0	0	1	1	1	0	0	0	1	0	1	0	0	1	0	0	1	0	0	12	near-core
pan_gene_18846	pan_gene_5419	Boxcox-transformed_leaf_angle;Days_to_anthesis	Days_to_anthesis;Days_to_silk;Nodes_per_plant;Tassel_length;Total_amino_acids	1	1	1	1	1	1	0	1	0	0	1	0	0	0	0	1	1	1	0	0	1	1	1	1	1	0	16	near-core
pan_gene_18846	pan_gene_8396	Boxcox-transformed_leaf_angle;Days_to_anthesis	Days_to_anthesis;Ear_height;Height_per_day_(until_flowering);Plant_height;Stalk_strength	1	1	1	1	1	0	0	1	0	0	1	0	1	1	0	1	0	1	0	1	1	0	1	1	0	0	15	near-core
pan_gene_18846	pan_gene_8768	Boxcox-transformed_leaf_angle;Days_to_anthesis	Days_to_anthesis	1	1	1	1	1	1	0	0	0	0	1	0	0	0	0	1	0	1	1	0	1	0	1	1	0	0	13	near-core
pan_gene_19013	pan_gene_22241	Days_to_anthesis	Average_internode_length_(above_ear);Average_internode_length_(whole_plant);Days_to_anthesis	1	0	0	0	0	0	0	1	0	0	0	0	0	1	0	1	0	0	0	1	0	0	0	0	0	0	5	dispensable
pan_gene_19013	pan_gene_22307	Days_to_anthesis	Days_to_anthesis	1	1	0	0	1	1	1	1	1	1	0	1	1	0	1	1	1	0	1	0	1	0	1	1	1	1	19	near-core
pan_gene_19013	pan_gene_22579	Days_to_anthesis	Days_to_anthesis	1	1	1	0	1	1	1	1	1	1	0	1	1	1	1	1	1	0	0	0	1	1	1	1	1	1	21	core
pan_gene_19013	pan_gene_24085	Days_to_anthesis	Days_to_anthesis	1	1	0	0	1	1	1	1	1	1	1	1	1	1	1	1	1	0	1	0	1	1	1	1	1	0	21	core
pan_gene_19013	pan_gene_26117	Days_to_anthesis	Days_to_anthesis	1	1	1	0	1	1	1	0	1	1	1	1	1	0	1	1	1	0	1	1	1	0	1	1	1	0	20	core
pan_gene_19013	pan_gene_29879	Days_to_anthesis	Days_to_anthesis;Tassel_length	1	1	0	0	1	1	1	1	0	1	0	1	1	0	1	1	1	0	1	0	1	1	1	1	1	1	19	near-core
pan_gene_19013	pan_gene_8034	Days_to_anthesis	Days_to_anthesis	1	1	0	1	0	1	1	0	0	0	0	0	0	0	0	0	0	0	0	1	0	0	0	0	0	0	6	dispensable
pan_gene_19048	pan_gene_26641	Average_internode_length_(whole_plant);Days_to_anthesis	Days_to_anthesis;Days_to_silk;Nodes_per_plant;Nodes_to_ear	0	0	0	1	0	0	0	0	0	0	0	0	0	0	0	0	0	0	0	0	0	0	0	0	0	0	1	private
pan_gene_19048	pan_gene_3135	Average_internode_length_(whole_plant);Days_to_anthesis	Days_to_anthesis	0	0	0	1	0	0	0	0	0	0	0	0	0	0	0	0	0	0	0	0	0	0	0	0	0	0	1	private
pan_gene_19113	pan_gene_22237	Days_to_anthesis	Anthesis-silking_interval;Average_internode_length_(above_ear);Chlorophyll_B;Days_to_anthesis	1	1	0	0	0	0	0	0	0	0	0	0	0	0	0	0	0	0	0	0	1	1	0	0	0	0	4	dispensable
pan_gene_19115	pan_gene_24956	Chlorophyll_B;Days_to_anthesis;Stalk_strength	Days_to_anthesis;Days_to_silk;Stalk_strength	1	1	0	1	0	0	0	0	1	1	0	0	0	0	0	0	0	0	1	0	0	0	0	0	0	0	6	dispensable
pan_gene_19115	pan_gene_30940	Chlorophyll_B;Days_to_anthesis;Stalk_strength	Days_to_anthesis;Leaf_width	1	0	0	1	1	0	0	1	1	0	0	0	0	1	0	0	0	0	0	0	0	0	0	1	0	0	7	dispensable
pan_gene_19148	pan_gene_26646	Days_to_anthesis	Days_to_anthesis;Days_to_silk;Nodes_to_ear;Ratio_of_ear_height_to_total_height	1	0	0	0	0	0	0	0	0	0	0	0	0	0	0	0	0	0	0	0	0	0	1	0	0	0	2	dispensable
pan_gene_19148	pan_gene_27604	Days_to_anthesis	Days_to_anthesis;Total_amino_acids	1	0	0	1	0	0	0	0	0	0	0	0	0	0	0	0	0	0	0	1	0	0	0	0	1	0	4	dispensable
pan_gene_19148	pan_gene_4415	Days_to_anthesis	Days_to_anthesis;Plant_height	1	0	0	0	0	0	0	0	0	0	0	0	0	0	0	0	0	0	0	0	0	0	0	0	0	0	1	private
pan_gene_19148	pan_gene_6584	Days_to_anthesis	Days_to_anthesis	1	0	0	0	0	0	0	0	0	0	0	0	0	0	0	0	0	0	0	0	0	0	0	0	0	0	1	private
pan_gene_19148	pan_gene_7783	Days_to_anthesis	100_Kernel_weight;Days_to_anthesis;Photoperiod_growing-degree_days_to_anthesis	1	0	0	0	0	0	0	0	0	0	0	0	0	0	0	0	0	0	0	1	0	0	1	1	1	0	5	dispensable
pan_gene_19216	pan_gene_30940	Average_internode_length_(whole_plant);Boxcox-transformed_leaf_angle;Days_to_anthesis;Height_per_day_(until_flowering)	Days_to_anthesis;Leaf_width	1	0	0	0	1	1	1	0	0	1	0	0	0	1	0	1	0	0	0	0	1	0	0	0	0	1	9	dispensable
pan_gene_19298	pan_gene_26642	Days_to_anthesis;Nodes_per_plant;Plant_height;Tassel_length	Days_to_anthesis;Nodes_to_ear;Ratio_of_ear_height_to_total_height	1	0	1	0	0	0	0	0	0	0	0	0	0	0	0	0	0	0	0	0	0	0	0	0	0	0	2	dispensable
pan_gene_19299	pan_gene_19550	Anthesis-silking_interval;Chlorophyll_A;Days_to_anthesis;Glutamate;PCA_of_metabolites:_PC1;PCA_of_metabolites:_PC2;Total_amino_acids	Days_to_anthesis;Leaf_width;Northern_Leaf_Blight	1	0	0	0	0	1	0	0	0	0	0	0	0	0	0	0	0	0	0	0	0	0	0	0	0	0	2	dispensable
pan_gene_19299	pan_gene_21373	Anthesis-silking_interval;Chlorophyll_A;Days_to_anthesis;Glutamate;PCA_of_metabolites:_PC1;PCA_of_metabolites:_PC2;Total_amino_acids	Anthesis-silking_interval;Days_to_anthesis	0	0	0	0	0	0	0	0	0	0	0	0	0	0	0	0	0	0	0	0	0	0	0	0	0	1	1	private
pan_gene_19299	pan_gene_21423	Anthesis-silking_interval;Chlorophyll_A;Days_to_anthesis;Glutamate;PCA_of_metabolites:_PC1;PCA_of_metabolites:_PC2;Total_amino_acids	Chlorophyll_B;Days_to_anthesis;Leaf_length	1	1	0	0	1	1	0	1	1	1	0	1	1	0	0	1	0	0	1	0	1	0	0	0	0	0	12	near-core
pan_gene_19299	pan_gene_22308	Anthesis-silking_interval;Chlorophyll_A;Days_to_anthesis;Glutamate;PCA_of_metabolites:_PC1;PCA_of_metabolites:_PC2;Total_amino_acids	Boxcox-transformed_leaf_angle;Days_to_anthesis;Days_to_silk;Tassel_branch_number	1	1	0	0	1	1	0	1	1	0	0	0	0	1	0	0	0	0	0	0	0	0	0	0	0	0	7	dispensable
pan_gene_19299	pan_gene_22396	Anthesis-silking_interval;Chlorophyll_A;Days_to_anthesis;Glutamate;PCA_of_metabolites:_PC1;PCA_of_metabolites:_PC2;Total_amino_acids	Days_to_anthesis;Days_to_silk	1	0	0	0	0	1	0	1	0	0	0	0	0	0	0	0	0	0	0	0	0	0	1	0	0	0	4	dispensable
pan_gene_19299	pan_gene_23900	Anthesis-silking_interval;Chlorophyll_A;Days_to_anthesis;Glutamate;PCA_of_metabolites:_PC1;PCA_of_metabolites:_PC2;Total_amino_acids	Days_to_anthesis;Photoperiod_Growing-degree_days_to_silk;Tassel_length	1	1	0	0	1	1	1	1	0	0	1	1	1	0	1	1	1	0	0	0	1	0	1	0	0	1	15	near-core
pan_gene_19299	pan_gene_26694	Anthesis-silking_interval;Chlorophyll_A;Days_to_anthesis;Glutamate;PCA_of_metabolites:_PC1;PCA_of_metabolites:_PC2;Total_amino_acids	Days_to_anthesis;Days_to_silk;Ear_height;Nodes_to_ear;Photoperiod_Growing-degree_days_to_silk;Plant_height;Tassel_branch_number	1	1	1	1	1	1	1	1	1	1	1	1	1	0	1	1	1	1	0	1	1	0	1	0	0	1	21	core
pan_gene_19299	pan_gene_6083	Anthesis-silking_interval;Chlorophyll_A;Days_to_anthesis;Glutamate;PCA_of_metabolites:_PC1;PCA_of_metabolites:_PC2;Total_amino_acids	Days_to_anthesis	1	1	0	1	1	1	1	1	1	1	1	1	1	1	0	1	1	0	1	1	1	0	1	0	0	1	20	core
pan_gene_19550	pan_gene_21423	Days_to_anthesis;Leaf_width;Northern_Leaf_Blight	Chlorophyll_B;Days_to_anthesis;Leaf_length	1	0	0	0	0	1	0	0	0	0	0	1	0	0	0	0	0	0	1	0	0	0	0	0	0	0	4	dispensable
pan_gene_19550	pan_gene_26694	Days_to_anthesis;Leaf_width;Northern_Leaf_Blight	Days_to_anthesis;Days_to_silk;Ear_height;Nodes_to_ear;Photoperiod_Growing-degree_days_to_silk;Plant_height;Tassel_branch_number	1	0	0	0	0	1	0	0	0	0	0	0	0	1	0	0	0	0	0	0	0	0	0	0	1	0	4	dispensable
pan_gene_19550	pan_gene_30282	Days_to_anthesis;Leaf_width;Northern_Leaf_Blight	Days_to_anthesis	1	0	0	1	0	1	1	0	0	1	1	0	0	0	0	0	0	0	1	0	0	0	0	0	0	0	7	dispensable
pan_gene_19572	pan_gene_27659	Average_internode_length_(below_ear);Days_to_anthesis	Days_to_anthesis;Nodes_per_plant;Photoperiod_Growing-degree_days_to_silk;Photoperiod_growing-degree_days_to_anthesis;Ratio_of_ear_height_to_total_height	0	1	0	0	0	1	0	0	0	1	0	0	0	0	1	0	0	0	1	0	0	0	0	0	0	0	5	dispensable
pan_gene_19572	pan_gene_30287	Average_internode_length_(below_ear);Days_to_anthesis	Average_internode_length_(below_ear);Average_internode_length_(whole_plant);Days_to_anthesis	0	0	0	0	0	0	0	0	0	0	0	0	0	0	0	0	0	0	1	0	1	0	0	0	0	0	2	dispensable
pan_gene_19572	pan_gene_31702	Average_internode_length_(below_ear);Days_to_anthesis	Days_to_anthesis;Total_amino_acids	1	0	0	0	1	0	0	0	0	0	1	0	0	0	0	0	1	0	0	0	0	0	0	0	1	1	6	dispensable
pan_gene_19572	pan_gene_9088	Average_internode_length_(below_ear);Days_to_anthesis	Days_to_anthesis;Tassel_length	0	0	0	0	1	0	0	0	0	1	1	0	0	0	0	0	0	0	0	0	1	0	1	0	1	0	6	dispensable
pan_gene_19574	pan_gene_23175	Days_to_anthesis	Days_to_anthesis	1	0	0	0	0	0	0	0	0	0	0	0	0	0	0	0	0	0	0	0	0	0	0	0	0	0	1	private
pan_gene_19574	pan_gene_31974	Days_to_anthesis	Boxcox-transformed_leaf_angle;Days_to_anthesis;Ear_height;Tassel_branch_number;Tassel_length	1	0	1	0	0	0	0	0	0	0	0	0	0	0	0	0	0	0	0	0	0	1	0	1	0	0	4	dispensable
pan_gene_19574	pan_gene_7930	Days_to_anthesis	Days_to_anthesis;Nodes_above_ear	1	0	0	1	0	0	0	0	1	1	0	1	0	0	0	0	0	1	1	0	0	0	1	0	0	0	8	dispensable
pan_gene_19603	pan_gene_24219	Days_to_anthesis	Days_to_anthesis	1	1	1	0	1	0	1	0	0	1	1	0	1	1	1	1	0	1	0	0	1	0	1	0	0	0	14	near-core
pan_gene_19603	pan_gene_32616	Days_to_anthesis	Boxcox-transformed_leaf_angle;Days_to_anthesis;Southern_leaf_blight	1	0	0	1	1	0	1	0	1	1	1	0	0	0	0	0	0	0	0	0	1	0	0	1	1	0	10	dispensable
pan_gene_19616	pan_gene_99797	Days_to_anthesis	Days_to_anthesis;Leaf_length;Nodes_to_ear	1	0	0	0	0	0	0	0	0	0	0	0	0	0	0	0	0	0	0	0	0	0	0	0	0	0	1	private
pan_gene_19618	pan_gene_26855	Days_to_anthesis	Average_internode_length_(above_ear);Days_to_anthesis;Nodes_per_plant;Ratio_of_ear_height_to_total_height	1	0	0	0	1	0	0	0	0	0	0	0	0	0	0	0	0	0	0	0	1	0	0	0	1	0	4	dispensable
pan_gene_19618	pan_gene_27604	Days_to_anthesis	Days_to_anthesis;Total_amino_acids	1	0	0	0	0	0	0	0	0	0	0	0	0	0	0	0	0	0	0	0	0	0	0	0	0	0	1	private
pan_gene_19619	pan_gene_30282	Days_to_anthesis	Days_to_anthesis	1	0	1	0	1	0	1	0	0	1	1	0	0	0	0	0	0	0	0	0	0	0	0	0	0	0	6	dispensable
pan_gene_19619	pan_gene_32704	Days_to_anthesis	Days_to_anthesis;Ear_height;Nodes_per_plant;Nodes_to_ear;Starch	1	0	1	1	1	1	1	1	1	1	0	1	1	0	1	1	0	1	1	1	1	1	0	1	0	0	19	near-core
pan_gene_19619	pan_gene_4415	Days_to_anthesis	Days_to_anthesis;Plant_height	1	0	0	0	0	0	0	0	1	0	0	1	0	0	1	1	0	0	0	0	0	0	1	0	0	0	6	dispensable
pan_gene_20399	pan_gene_24956	Days_to_anthesis	Days_to_anthesis;Days_to_silk;Stalk_strength	1	1	1	1	1	0	0	1	1	1	0	0	0	0	0	0	1	1	0	0	1	1	0	1	0	0	13	near-core
pan_gene_20399	pan_gene_26571	Days_to_anthesis	Days_to_anthesis;Days_to_silk	1	0	1	0	0	1	1	0	1	1	1	0	0	0	0	0	1	0	0	0	0	0	0	0	0	1	9	dispensable
pan_gene_20399	pan_gene_27704	Days_to_anthesis	Chlorophyll_A;Days_to_anthesis;Ratio_of_ear_height_to_total_height;Stalk_strength	1	0	0	0	1	0	0	0	0	0	0	0	0	0	0	0	0	0	0	0	0	0	0	0	0	0	2	dispensable
pan_gene_20399	pan_gene_28732	Days_to_anthesis	Anthesis-silking_interval;Days_to_anthesis;Ear_height;Leaf_length;Leaf_width;Nodes_per_plant;Photoperiod_Growing-degree_days_to_silk;Photoperiod_growing-degree_days_to_anthesis	1	0	1	0	1	0	1	1	0	0	0	0	0	0	0	0	0	0	0	1	0	0	0	1	1	0	8	dispensable
pan_gene_20399	pan_gene_30940	Days_to_anthesis	Days_to_anthesis;Leaf_width	1	0	0	1	1	0	1	1	1	0	0	0	1	1	0	1	1	1	0	1	1	0	0	0	0	1	14	near-core
pan_gene_20399	pan_gene_3426	Days_to_anthesis	Days_to_anthesis	0	0	0	0	1	0	0	0	0	0	0	1	0	0	0	0	0	0	0	0	0	0	0	0	0	0	2	dispensable
pan_gene_20399	pan_gene_5433	Days_to_anthesis	Days_to_anthesis;Days_to_silk;Tassel_branch_number	1	1	1	1	0	0	1	1	1	0	0	0	0	1	0	1	0	0	0	0	1	0	0	1	1	1	13	near-core
pan_gene_20399	pan_gene_7512	Days_to_anthesis	Days_to_anthesis	0	0	0	0	0	0	0	0	0	1	0	0	0	0	0	0	0	0	0	0	0	0	0	0	0	0	1	private
pan_gene_20399	pan_gene_9534	Days_to_anthesis	Days_to_anthesis	1	0	0	0	0	0	0	0	0	0	0	0	0	0	0	0	0	0	0	0	0	0	0	0	0	0	1	private
pan_gene_20476	pan_gene_25184	Days_to_anthesis;Fructose	Days_to_anthesis	1	0	0	0	0	0	0	0	0	0	0	0	0	0	0	0	0	1	0	0	0	0	1	0	0	0	3	dispensable
pan_gene_20476	pan_gene_9132	Days_to_anthesis;Fructose	Anthesis-silking_interval;Days_to_anthesis;Ear_height;Glucose;Leaf_length;Southern_leaf_blight;Stalk_strength	1	0	0	0	0	0	0	0	0	0	0	0	0	1	0	0	0	0	0	0	0	0	0	0	0	0	2	dispensable
pan_gene_20580	pan_gene_29531	Days_to_anthesis;Nodes_per_plant	Days_to_anthesis;Photoperiod_Growing-degree_days_to_silk;Photoperiod_growing-degree_days_to_anthesis;Ratio_of_ear_height_to_total_height	1	0	0	0	0	0	0	0	0	0	0	0	0	0	0	0	0	0	0	0	0	0	0	0	0	0	1	private
pan_gene_20728	pan_gene_24513	Days_to_anthesis	Days_to_anthesis	1	0	0	0	0	0	0	0	0	0	0	0	0	0	0	0	0	0	0	0	0	0	0	0	0	0	1	private
pan_gene_20728	pan_gene_4594	Days_to_anthesis	Days_to_anthesis;Ear_row_number	1	1	0	0	0	0	0	0	1	0	1	0	0	0	0	1	0	1	1	0	1	1	1	1	0	1	12	near-core
pan_gene_21358	pan_gene_22399	Days_to_anthesis	Days_to_anthesis	1	0	1	0	1	0	1	0	1	0	0	0	0	0	0	0	0	0	1	0	0	1	0	1	0	0	8	dispensable
pan_gene_21358	pan_gene_29135	Days_to_anthesis	Days_to_anthesis	1	0	0	0	0	0	0	0	0	0	0	1	1	0	0	0	0	1	1	0	0	0	0	0	0	0	5	dispensable
pan_gene_21358	pan_gene_29851	Days_to_anthesis	Days_to_anthesis;Ear_height	1	0	1	1	1	0	1	1	1	1	1	1	0	1	0	0	1	0	0	1	1	0	0	1	0	1	16	near-core
pan_gene_21358	pan_gene_29905	Days_to_anthesis	Days_to_anthesis;Nodes_to_ear	1	1	0	0	1	0	1	0	0	1	1	1	1	0	0	0	1	1	0	0	1	1	1	1	0	0	14	near-core
pan_gene_21358	pan_gene_30039	Days_to_anthesis	100_Kernel_weight;Days_to_anthesis	1	0	0	0	0	0	0	0	0	0	0	0	0	0	0	0	0	0	0	0	0	0	0	0	0	0	1	private
pan_gene_21358	pan_gene_6082	Days_to_anthesis	Days_to_anthesis	1	0	0	0	1	0	0	0	0	1	0	1	1	0	0	0	0	0	1	0	0	0	0	1	0	0	7	dispensable
pan_gene_21373	pan_gene_23900	Anthesis-silking_interval;Days_to_anthesis	Days_to_anthesis;Photoperiod_Growing-degree_days_to_silk;Tassel_length	0	0	0	0	0	0	1	0	0	0	0	0	0	0	0	0	0	0	0	0	1	0	0	0	0	0	2	dispensable
pan_gene_21373	pan_gene_26694	Anthesis-silking_interval;Days_to_anthesis	Days_to_anthesis;Days_to_silk;Ear_height;Nodes_to_ear;Photoperiod_Growing-degree_days_to_silk;Plant_height;Tassel_branch_number	0	0	0	0	0	0	1	0	0	0	0	0	0	0	0	0	0	0	0	0	1	0	0	0	0	1	3	dispensable
pan_gene_21373	pan_gene_26794	Anthesis-silking_interval;Days_to_anthesis	Cob_diameter;Days_to_anthesis	0	0	0	0	0	0	0	0	0	0	0	0	0	0	0	0	0	0	0	0	1	0	0	0	0	0	1	private
pan_gene_21373	pan_gene_6083	Anthesis-silking_interval;Days_to_anthesis	Days_to_anthesis	0	0	0	0	0	0	0	0	0	0	0	0	0	0	0	0	0	0	0	1	0	0	0	0	0	1	2	dispensable
pan_gene_21373	pan_gene_7512	Anthesis-silking_interval;Days_to_anthesis	Days_to_anthesis	0	0	0	0	0	0	1	0	0	0	0	0	0	0	0	0	0	0	0	0	0	0	0	0	0	1	2	dispensable
pan_gene_21373	pan_gene_7783	Anthesis-silking_interval;Days_to_anthesis	100_Kernel_weight;Days_to_anthesis;Photoperiod_growing-degree_days_to_anthesis	0	0	1	0	0	0	0	0	0	0	0	0	0	0	0	0	0	0	0	0	0	0	0	0	0	0	1	private
pan_gene_21373	pan_gene_9088	Anthesis-silking_interval;Days_to_anthesis	Days_to_anthesis;Tassel_length	0	0	0	0	0	0	0	0	0	0	0	0	0	0	0	0	1	0	0	0	0	0	0	0	0	0	1	private
pan_gene_21423	pan_gene_22308	Chlorophyll_B;Days_to_anthesis;Leaf_length	Boxcox-transformed_leaf_angle;Days_to_anthesis;Days_to_silk;Tassel_branch_number	1	0	1	0	1	0	1	1	1	1	1	0	0	1	1	1	0	1	0	0	0	0	1	1	0	0	14	near-core
pan_gene_21423	pan_gene_22396	Chlorophyll_B;Days_to_anthesis;Leaf_length	Days_to_anthesis;Days_to_silk	1	0	0	0	0	0	0	1	0	1	1	0	0	0	0	0	0	0	1	0	0	1	0	0	0	0	6	dispensable
pan_gene_21423	pan_gene_22397	Chlorophyll_B;Days_to_anthesis;Leaf_length	Days_to_anthesis;Days_to_silk;Stalk_strength	1	1	1	0	0	0	1	1	1	1	0	1	1	1	0	1	0	0	1	0	1	1	0	1	1	0	16	near-core
pan_gene_21423	pan_gene_23900	Chlorophyll_B;Days_to_anthesis;Leaf_length	Days_to_anthesis;Photoperiod_Growing-degree_days_to_silk;Tassel_length	1	1	1	0	1	1	0	1	0	0	0	1	1	0	1	0	1	0	1	0	0	1	0	1	0	1	14	near-core
pan_gene_21423	pan_gene_24912	Chlorophyll_B;Days_to_anthesis;Leaf_length	Days_to_anthesis	1	1	0	0	1	0	1	1	1	1	0	0	0	1	1	1	1	1	1	0	1	0	1	0	1	1	17	near-core
pan_gene_21423	pan_gene_26694	Chlorophyll_B;Days_to_anthesis;Leaf_length	Days_to_anthesis;Days_to_silk;Ear_height;Nodes_to_ear;Photoperiod_Growing-degree_days_to_silk;Plant_height;Tassel_branch_number	1	1	1	0	0	1	1	1	1	1	0	1	0	1	1	0	1	0	1	1	1	1	0	1	1	1	19	near-core
pan_gene_21423	pan_gene_26794	Chlorophyll_B;Days_to_anthesis;Leaf_length	Cob_diameter;Days_to_anthesis	0	0	0	0	0	0	1	0	0	0	0	0	0	0	0	0	0	0	0	0	0	0	0	0	0	0	1	private
pan_gene_21543	pan_gene_22191	Days_to_anthesis;Tassel_branch_number	Chlorophyll_A;Days_to_anthesis	1	0	0	0	1	0	0	0	0	0	0	0	0	0	0	0	0	0	0	0	0	0	0	0	0	0	2	dispensable
pan_gene_21543	pan_gene_22214	Days_to_anthesis;Tassel_branch_number	Anthesis-silking_interval;Days_to_anthesis;Days_to_silk	1	0	0	0	0	0	0	0	0	0	0	0	0	0	0	0	0	0	0	0	0	0	0	0	0	0	1	private
pan_gene_21543	pan_gene_22304	Days_to_anthesis;Tassel_branch_number	Days_to_anthesis;Tassel_branch_number	1	0	0	0	0	0	0	0	0	1	0	0	0	0	0	0	0	0	0	0	0	0	0	0	0	0	2	dispensable
pan_gene_21543	pan_gene_22608	Days_to_anthesis;Tassel_branch_number	Days_to_anthesis	1	0	0	0	0	0	0	0	0	0	0	0	0	0	0	0	0	0	0	0	0	0	0	0	0	0	1	private
pan_gene_21543	pan_gene_24929	Days_to_anthesis;Tassel_branch_number	Days_to_anthesis	1	0	0	0	0	0	0	0	0	0	0	0	0	0	0	1	0	0	0	0	0	0	0	0	0	0	2	dispensable
pan_gene_21543	pan_gene_2672	Days_to_anthesis;Tassel_branch_number	Days_to_anthesis;Ear_height;Nodes_per_plant;Nodes_to_ear	1	0	0	0	0	0	0	0	0	0	0	0	0	0	0	0	0	0	0	0	0	0	0	0	0	0	1	private
pan_gene_216	pan_gene_22579	Days_to_anthesis;Ear_height	Days_to_anthesis	1	0	0	0	0	0	0	1	0	0	0	0	0	0	0	0	0	0	0	0	0	0	0	0	0	0	2	dispensable
pan_gene_216	pan_gene_2658	Days_to_anthesis;Ear_height	Days_to_anthesis;Plant_height;Starch	1	0	0	0	0	0	0	0	0	0	0	0	0	0	0	0	0	0	0	0	0	0	0	0	0	0	1	private
pan_gene_216	pan_gene_2675	Days_to_anthesis;Ear_height	Days_to_anthesis;Nodes_per_plant;Nodes_to_ear	1	0	0	0	0	0	0	0	0	0	0	0	0	0	0	0	0	0	0	0	0	0	0	0	0	0	1	private
pan_gene_216	pan_gene_3135	Days_to_anthesis;Ear_height	Days_to_anthesis	1	0	0	0	0	0	0	0	0	0	0	0	0	0	0	0	0	0	0	0	0	0	0	0	0	0	1	private
pan_gene_216	pan_gene_6110	Days_to_anthesis;Ear_height	Days_to_anthesis	1	0	0	0	0	0	0	1	0	0	0	0	0	0	0	0	0	0	0	0	0	0	0	0	0	0	2	dispensable
pan_gene_216	pan_gene_9221	Days_to_anthesis;Ear_height	Days_to_anthesis	1	0	0	0	0	0	0	0	0	1	0	0	0	0	0	0	0	0	0	0	0	0	0	0	0	0	2	dispensable
pan_gene_22079	pan_gene_22191	Chlorophyll_A;Days_to_anthesis	Chlorophyll_A;Days_to_anthesis	1	0	0	0	0	0	0	0	0	0	0	0	0	0	0	0	0	0	0	0	0	0	0	1	0	0	2	dispensable
pan_gene_22079	pan_gene_22377	Chlorophyll_A;Days_to_anthesis	Days_to_anthesis;Height_above_ear	1	0	0	0	0	0	0	0	0	0	0	0	0	0	0	0	0	0	0	0	0	0	0	0	0	0	1	private
pan_gene_22079	pan_gene_26639	Chlorophyll_A;Days_to_anthesis	Average_internode_length_(above_ear);Days_to_anthesis;Nodes_per_plant;Nodes_to_ear	1	0	0	0	0	0	0	0	0	0	0	0	0	0	0	0	0	0	0	0	0	0	0	0	0	0	1	private
pan_gene_22079	pan_gene_29460	Chlorophyll_A;Days_to_anthesis	Days_to_anthesis;Nodes_per_plant;Southern_leaf_blight	1	0	0	0	0	0	0	0	0	0	0	0	0	0	0	0	0	1	0	0	0	0	0	1	0	0	3	dispensable
pan_gene_22079	pan_gene_4358	Chlorophyll_A;Days_to_anthesis	Days_to_anthesis;Leaf_width	1	0	1	1	0	1	0	0	0	0	1	1	0	0	0	0	0	1	0	0	0	1	1	1	0	0	10	dispensable
pan_gene_22079	pan_gene_5820	Chlorophyll_A;Days_to_anthesis	Chlorophyll_A;Days_to_anthesis;Days_to_silk;PCA_of_metabolites:_PC2;Stalk_strength;Tassel_branch_number	1	0	0	0	0	0	0	0	0	0	0	0	0	0	0	0	0	0	0	0	0	0	0	0	0	0	1	private
pan_gene_22191	pan_gene_22377	Chlorophyll_A;Days_to_anthesis	Days_to_anthesis;Height_above_ear	1	0	0	0	0	0	0	0	0	0	0	0	0	0	0	0	0	0	0	0	0	0	1	0	0	0	2	dispensable
pan_gene_22191	pan_gene_24929	Chlorophyll_A;Days_to_anthesis	Days_to_anthesis	1	0	0	0	0	0	0	0	0	0	0	0	0	0	0	0	0	0	0	0	0	0	0	0	0	0	1	private
pan_gene_22191	pan_gene_29460	Chlorophyll_A;Days_to_anthesis	Days_to_anthesis;Nodes_per_plant;Southern_leaf_blight	1	0	0	0	0	1	0	0	1	0	1	0	0	0	0	1	1	0	1	0	0	0	1	1	0	0	9	dispensable
pan_gene_22191	pan_gene_7859	Chlorophyll_A;Days_to_anthesis	Days_to_anthesis;Days_to_silk;Height_above_ear	1	0	0	0	0	0	0	0	0	0	0	0	0	0	0	0	0	0	0	0	0	0	0	0	0	0	1	private
pan_gene_22191	pan_gene_8036	Chlorophyll_A;Days_to_anthesis	100_Kernel_weight;Days_to_anthesis;Tassel_length	1	0	0	0	0	0	0	0	0	0	0	1	0	1	0	0	0	1	0	0	0	0	1	0	0	0	5	dispensable
pan_gene_22214	pan_gene_22608	Anthesis-silking_interval;Days_to_anthesis;Days_to_silk	Days_to_anthesis	1	0	0	0	0	0	0	0	0	0	0	0	0	0	0	0	0	0	0	0	0	0	0	0	0	0	1	private
pan_gene_22224	pan_gene_22296	Days_to_anthesis	Days_to_anthesis;Ratio_of_ear_height_to_total_height	1	1	1	1	0	0	1	1	0	1	1	1	1	1	1	1	0	1	1	0	1	0	1	0	1	1	19	near-core
pan_gene_22224	pan_gene_22591	Days_to_anthesis	Days_to_anthesis;Leaf_width	1	0	0	1	0	0	0	0	0	0	0	0	0	1	0	1	0	0	0	0	0	0	0	0	0	0	4	dispensable
pan_gene_22224	pan_gene_23705	Days_to_anthesis	Days_to_anthesis	1	0	0	1	0	0	0	0	0	0	0	0	0	0	0	0	0	0	0	0	1	0	1	0	0	0	4	dispensable
pan_gene_22224	pan_gene_26581	Days_to_anthesis	Days_to_anthesis	1	1	1	0	0	0	0	1	1	1	1	1	1	1	0	1	1	1	0	0	1	1	1	1	1	1	19	near-core
pan_gene_22224	pan_gene_26706	Days_to_anthesis	Days_to_anthesis;Days_to_silk;Ratio_of_ear_height_to_total_height	1	0	1	1	0	0	0	1	0	1	1	0	0	1	0	1	1	0	0	0	0	0	1	1	1	0	12	near-core
pan_gene_22224	pan_gene_2963	Days_to_anthesis	Days_to_anthesis	1	0	1	1	1	1	1	1	1	1	1	1	1	1	0	0	1	0	0	0	1	1	1	1	0	0	18	near-core
pan_gene_22224	pan_gene_30488	Days_to_anthesis	Days_to_anthesis	1	0	0	0	0	1	0	0	0	0	0	0	0	0	0	0	0	1	0	0	1	1	1	0	0	0	6	dispensable
pan_gene_22224	pan_gene_30940	Days_to_anthesis	Days_to_anthesis;Leaf_width	1	1	0	1	1	0	0	0	0	1	1	1	0	0	0	0	0	1	0	0	1	0	0	0	0	0	9	dispensable
pan_gene_22224	pan_gene_5419	Days_to_anthesis	Days_to_anthesis;Days_to_silk;Nodes_per_plant;Tassel_length;Total_amino_acids	1	0	1	1	0	1	1	1	0	1	1	1	1	1	1	1	1	1	1	0	0	1	1	1	1	1	21	core
pan_gene_22224	pan_gene_5433	Days_to_anthesis	Days_to_anthesis;Days_to_silk;Tassel_branch_number	1	0	1	0	1	0	0	0	0	0	1	0	0	0	0	0	0	0	0	0	0	0	0	0	0	0	4	dispensable
pan_gene_22224	pan_gene_8408	Days_to_anthesis	Days_to_anthesis;Nodes_to_ear;Starch	1	1	1	1	1	1	1	1	1	1	1	1	1	1	1	1	1	1	1	0	1	1	1	1	1	1	25	core
pan_gene_22224	pan_gene_8761	Days_to_anthesis	Days_to_anthesis;Nodes_per_plant	1	1	1	0	1	1	1	0	1	1	1	1	0	1	1	1	0	1	0	0	1	0	1	1	0	0	17	near-core
pan_gene_22224	pan_gene_8768	Days_to_anthesis	Days_to_anthesis	1	1	1	1	1	1	1	1	1	1	1	1	1	1	1	1	1	1	1	0	1	0	1	0	1	1	23	core
pan_gene_22224	pan_gene_8770	Days_to_anthesis	Days_to_anthesis;Tassel_branch_number	1	1	1	0	1	0	1	1	0	0	0	1	0	1	0	1	1	1	0	0	1	0	0	0	0	0	12	near-core
pan_gene_22224	pan_gene_9168	Days_to_anthesis	Days_to_anthesis	1	0	0	0	1	0	0	0	0	0	0	0	0	0	0	0	0	0	0	0	1	0	0	0	0	0	3	dispensable
pan_gene_22237	pan_gene_22431	Anthesis-silking_interval;Average_internode_length_(above_ear);Chlorophyll_B;Days_to_anthesis	Days_to_anthesis;Days_to_silk;Tassel_branch_number	1	0	1	1	1	0	1	0	0	0	0	1	0	0	0	0	0	0	0	0	0	0	1	0	0	0	7	dispensable
pan_gene_22237	pan_gene_5816	Anthesis-silking_interval;Average_internode_length_(above_ear);Chlorophyll_B;Days_to_anthesis	Days_to_anthesis;Days_to_silk;Ear_row_number;Photoperiod_growing-degree_days_to_anthesis	1	1	0	0	1	0	0	0	0	0	1	1	1	0	1	1	0	0	0	0	1	0	1	0	0	1	11	near-core
pan_gene_22237	pan_gene_7783	Anthesis-silking_interval;Average_internode_length_(above_ear);Chlorophyll_B;Days_to_anthesis	100_Kernel_weight;Days_to_anthesis;Photoperiod_growing-degree_days_to_anthesis	1	1	1	0	0	1	1	1	1	1	1	0	0	0	1	1	0	1	0	1	1	0	1	0	1	0	16	near-core
pan_gene_22237	pan_gene_8815	Anthesis-silking_interval;Average_internode_length_(above_ear);Chlorophyll_B;Days_to_anthesis	Days_to_anthesis;Photoperiod_Growing-degree_days_to_silk;Photoperiod_growing-degree_days_to_anthesis;Tassel_branch_number	0	1	0	0	0	1	0	0	0	0	0	0	1	0	0	1	0	0	0	0	1	0	0	0	0	1	6	dispensable
pan_gene_22241	pan_gene_22307	Average_internode_length_(above_ear);Average_internode_length_(whole_plant);Days_to_anthesis	Days_to_anthesis	1	0	1	0	0	0	0	0	0	0	0	0	0	0	0	1	0	0	0	0	0	0	0	0	0	0	3	dispensable
pan_gene_22241	pan_gene_22579	Average_internode_length_(above_ear);Average_internode_length_(whole_plant);Days_to_anthesis	Days_to_anthesis	1	0	0	0	1	0	0	0	0	0	0	0	0	0	0	0	0	0	0	0	0	0	0	0	0	0	2	dispensable
pan_gene_22241	pan_gene_2658	Average_internode_length_(above_ear);Average_internode_length_(whole_plant);Days_to_anthesis	Days_to_anthesis;Plant_height;Starch	1	0	0	0	1	1	0	0	0	0	0	0	0	0	0	0	0	0	0	0	0	0	0	0	0	0	3	dispensable
pan_gene_22241	pan_gene_26641	Average_internode_length_(above_ear);Average_internode_length_(whole_plant);Days_to_anthesis	Days_to_anthesis;Days_to_silk;Nodes_per_plant;Nodes_to_ear	1	0	0	0	0	0	0	0	0	0	0	0	0	0	0	0	0	0	0	0	0	0	0	0	0	0	1	private
pan_gene_22241	pan_gene_2675	Average_internode_length_(above_ear);Average_internode_length_(whole_plant);Days_to_anthesis	Days_to_anthesis;Nodes_per_plant;Nodes_to_ear	1	0	0	0	0	0	0	0	0	0	0	0	0	0	0	0	0	0	0	0	0	0	0	0	0	0	1	private
pan_gene_22241	pan_gene_29879	Average_internode_length_(above_ear);Average_internode_length_(whole_plant);Days_to_anthesis	Days_to_anthesis;Tassel_length	1	0	0	0	0	0	0	0	0	0	0	0	0	0	0	1	0	0	0	0	0	0	0	0	0	0	2	dispensable
pan_gene_22241	pan_gene_3135	Average_internode_length_(above_ear);Average_internode_length_(whole_plant);Days_to_anthesis	Days_to_anthesis	1	0	0	0	0	0	0	0	1	0	0	0	0	0	0	0	0	0	0	0	0	0	0	0	0	0	2	dispensable
pan_gene_22241	pan_gene_6110	Average_internode_length_(above_ear);Average_internode_length_(whole_plant);Days_to_anthesis	Days_to_anthesis	1	0	1	0	1	0	0	0	1	0	0	0	0	0	0	0	0	0	0	0	0	0	0	0	0	0	4	dispensable
pan_gene_22287	pan_gene_7531	Days_to_anthesis;Nodes_per_plant;Total_amino_acids	Days_to_anthesis	0	0	0	0	0	0	0	0	0	0	0	0	0	0	0	0	0	0	0	0	1	0	0	0	0	0	1	private
pan_gene_22296	pan_gene_22591	Days_to_anthesis;Ratio_of_ear_height_to_total_height	Days_to_anthesis;Leaf_width	1	0	0	1	0	0	0	0	0	0	0	0	0	1	0	1	0	0	0	0	0	0	1	0	1	0	6	dispensable
pan_gene_22296	pan_gene_26581	Days_to_anthesis;Ratio_of_ear_height_to_total_height	Days_to_anthesis	1	1	1	1	1	1	1	1	1	1	1	1	1	1	0	1	1	1	1	1	1	1	0	1	1	1	24	core
pan_gene_22296	pan_gene_26706	Days_to_anthesis;Ratio_of_ear_height_to_total_height	Days_to_anthesis;Days_to_silk;Ratio_of_ear_height_to_total_height	1	0	1	1	1	0	0	1	0	1	1	1	1	1	0	1	0	1	0	0	1	0	1	1	0	0	15	near-core
pan_gene_22296	pan_gene_5419	Days_to_anthesis;Ratio_of_ear_height_to_total_height	Days_to_anthesis;Days_to_silk;Nodes_per_plant;Tassel_length;Total_amino_acids	1	1	0	1	1	1	1	1	1	1	1	1	1	1	1	1	0	1	1	1	1	1	1	1	1	1	24	core
pan_gene_22296	pan_gene_8408	Days_to_anthesis;Ratio_of_ear_height_to_total_height	Days_to_anthesis;Nodes_to_ear;Starch	1	1	1	1	0	0	1	1	0	0	1	0	1	1	1	1	0	0	0	0	1	0	1	0	0	0	13	near-core
pan_gene_22296	pan_gene_8761	Days_to_anthesis;Ratio_of_ear_height_to_total_height	Days_to_anthesis;Nodes_per_plant	1	0	1	0	0	0	1	1	0	0	1	1	0	0	1	0	0	1	0	1	1	0	1	1	0	0	12	near-core
pan_gene_22296	pan_gene_8768	Days_to_anthesis;Ratio_of_ear_height_to_total_height	Days_to_anthesis	1	1	1	1	1	1	1	1	1	1	1	1	1	1	1	1	0	1	0	1	1	1	1	1	0	1	23	core
pan_gene_22303	pan_gene_22399	Days_to_anthesis;Days_to_silk;Nodes_to_ear;Ratio_of_ear_height_to_total_height	Days_to_anthesis	1	1	1	1	1	1	1	1	1	0	1	1	1	1	1	0	1	1	1	1	1	1	1	1	1	1	24	core
pan_gene_22303	pan_gene_22590	Days_to_anthesis;Days_to_silk;Nodes_to_ear;Ratio_of_ear_height_to_total_height	Days_to_anthesis;Leaf_width	1	1	0	1	1	1	1	1	1	1	1	1	1	1	1	0	1	1	1	0	1	1	1	1	1	1	23	core
pan_gene_22303	pan_gene_22603	Days_to_anthesis;Days_to_silk;Nodes_to_ear;Ratio_of_ear_height_to_total_height	Days_to_anthesis	1	1	1	1	1	0	1	0	1	1	1	1	1	1	1	0	1	1	1	1	1	1	1	1	1	0	22	core
pan_gene_22303	pan_gene_24084	Days_to_anthesis;Days_to_silk;Nodes_to_ear;Ratio_of_ear_height_to_total_height	Boxcox-transformed_leaf_angle;Days_to_anthesis	1	1	1	1	1	1	1	1	1	1	1	1	1	1	1	0	1	1	1	1	1	1	1	1	1	1	25	core
pan_gene_22303	pan_gene_24085	Days_to_anthesis;Days_to_silk;Nodes_to_ear;Ratio_of_ear_height_to_total_height	Days_to_anthesis	1	0	0	0	0	0	0	0	0	0	0	0	0	0	0	0	1	0	0	0	0	0	0	0	0	1	3	dispensable
pan_gene_22303	pan_gene_25267	Days_to_anthesis;Days_to_silk;Nodes_to_ear;Ratio_of_ear_height_to_total_height	Days_to_anthesis;Nodes_above_ear	1	1	1	0	1	0	0	0	0	0	0	0	0	0	0	0	0	0	0	0	0	1	0	0	1	1	7	dispensable
pan_gene_22303	pan_gene_26117	Days_to_anthesis;Days_to_silk;Nodes_to_ear;Ratio_of_ear_height_to_total_height	Days_to_anthesis	1	0	1	0	0	1	0	1	0	1	0	0	0	1	1	0	1	1	0	1	0	1	1	0	0	1	13	near-core
pan_gene_22303	pan_gene_2620	Days_to_anthesis;Days_to_silk;Nodes_to_ear;Ratio_of_ear_height_to_total_height	Days_to_anthesis;Height_per_day_(until_flowering);Plant_height	1	0	0	0	1	1	0	0	1	1	0	0	0	0	0	0	1	1	1	0	1	0	0	0	0	1	10	dispensable
pan_gene_22303	pan_gene_26396	Days_to_anthesis;Days_to_silk;Nodes_to_ear;Ratio_of_ear_height_to_total_height	Days_to_anthesis	1	1	1	0	1	0	1	1	1	1	1	1	1	1	1	0	1	1	1	1	1	1	1	1	1	1	23	core
pan_gene_22303	pan_gene_27245	Days_to_anthesis;Days_to_silk;Nodes_to_ear;Ratio_of_ear_height_to_total_height	Chlorophyll_B;Days_to_anthesis	1	1	1	1	1	1	1	1	1	1	1	1	1	1	1	0	1	1	0	1	1	1	1	1	1	1	24	core
pan_gene_22303	pan_gene_29905	Days_to_anthesis;Days_to_silk;Nodes_to_ear;Ratio_of_ear_height_to_total_height	Days_to_anthesis;Nodes_to_ear	1	0	0	0	1	0	0	0	0	1	0	0	0	1	1	0	0	0	0	0	0	1	1	1	0	1	9	dispensable
pan_gene_22303	pan_gene_30547	Days_to_anthesis;Days_to_silk;Nodes_to_ear;Ratio_of_ear_height_to_total_height	Days_to_anthesis	1	1	1	0	1	1	1	1	1	1	1	1	0	1	1	0	1	1	1	1	1	1	1	0	1	1	22	core
pan_gene_22303	pan_gene_5447	Days_to_anthesis;Days_to_silk;Nodes_to_ear;Ratio_of_ear_height_to_total_height	Average_internode_length_(below_ear);Average_internode_length_(whole_plant);Days_to_anthesis;Ear_height;Nodes_to_ear;Tassel_length	1	0	0	1	0	0	0	0	1	0	0	0	1	1	0	0	1	1	0	1	0	0	1	0	0	0	9	dispensable
pan_gene_22303	pan_gene_8034	Days_to_anthesis;Days_to_silk;Nodes_to_ear;Ratio_of_ear_height_to_total_height	Days_to_anthesis	1	1	0	1	0	0	0	0	1	0	0	0	0	0	1	0	0	1	0	1	1	1	0	1	0	0	10	dispensable
pan_gene_22304	pan_gene_8195	Days_to_anthesis;Tassel_branch_number	Days_to_anthesis	1	0	0	0	0	0	0	0	0	0	1	0	0	0	0	0	1	0	0	0	0	0	0	0	0	0	3	dispensable
pan_gene_22307	pan_gene_24085	Days_to_anthesis	Days_to_anthesis	1	0	1	0	1	0	0	1	1	1	1	1	1	1	1	1	1	1	1	1	1	1	1	1	1	0	21	core
pan_gene_22307	pan_gene_26117	Days_to_anthesis	Days_to_anthesis	1	1	0	0	1	0	1	0	0	1	0	1	1	0	1	1	0	1	1	0	1	0	1	1	1	0	15	near-core
pan_gene_22307	pan_gene_26396	Days_to_anthesis	Days_to_anthesis	1	0	0	0	0	0	0	0	0	0	0	0	0	1	0	0	0	0	0	0	0	0	0	0	0	0	2	dispensable
pan_gene_22307	pan_gene_29879	Days_to_anthesis	Days_to_anthesis;Tassel_length	1	1	1	1	1	1	1	1	1	1	1	1	1	1	1	1	1	1	1	1	1	1	1	1	1	1	26	core
pan_gene_22307	pan_gene_29905	Days_to_anthesis	Days_to_anthesis;Nodes_to_ear	1	0	0	0	0	0	1	0	1	1	0	1	0	1	0	1	0	1	0	1	1	0	1	0	1	1	13	near-core
pan_gene_22307	pan_gene_32738	Days_to_anthesis	Days_to_anthesis;Days_to_silk;Nodes_per_plant;Nodes_to_ear	1	0	0	0	0	0	0	1	0	0	0	1	0	0	0	0	1	0	0	0	1	1	0	0	0	0	6	dispensable
pan_gene_22307	pan_gene_8034	Days_to_anthesis	Days_to_anthesis	1	0	0	0	0	1	1	0	0	0	0	0	0	0	0	0	0	0	0	0	0	0	0	0	0	0	3	dispensable
pan_gene_22308	pan_gene_22396	Boxcox-transformed_leaf_angle;Days_to_anthesis;Days_to_silk;Tassel_branch_number	Days_to_anthesis;Days_to_silk	1	0	0	0	0	1	0	0	0	0	1	0	0	0	0	0	0	0	1	0	0	0	0	0	0	0	4	dispensable
pan_gene_22308	pan_gene_23900	Boxcox-transformed_leaf_angle;Days_to_anthesis;Days_to_silk;Tassel_branch_number	Days_to_anthesis;Photoperiod_Growing-degree_days_to_silk;Tassel_length	1	0	0	0	0	0	1	0	0	0	0	0	0	0	1	0	0	0	0	0	0	0	1	0	0	0	4	dispensable
pan_gene_22308	pan_gene_24912	Boxcox-transformed_leaf_angle;Days_to_anthesis;Days_to_silk;Tassel_branch_number	Days_to_anthesis	1	1	1	1	1	1	1	1	1	1	1	1	1	1	1	1	1	1	1	1	1	1	1	1	1	1	26	core
pan_gene_22308	pan_gene_26694	Boxcox-transformed_leaf_angle;Days_to_anthesis;Days_to_silk;Tassel_branch_number	Days_to_anthesis;Days_to_silk;Ear_height;Nodes_to_ear;Photoperiod_Growing-degree_days_to_silk;Plant_height;Tassel_branch_number	1	0	0	0	0	1	1	1	1	1	1	0	0	1	0	0	0	0	1	0	0	0	1	0	0	0	10	dispensable
pan_gene_22308	pan_gene_26794	Boxcox-transformed_leaf_angle;Days_to_anthesis;Days_to_silk;Tassel_branch_number	Cob_diameter;Days_to_anthesis	0	0	0	0	0	0	1	0	0	0	0	0	0	0	0	0	0	0	0	0	0	0	0	0	0	0	1	private
pan_gene_22308	pan_gene_3426	Boxcox-transformed_leaf_angle;Days_to_anthesis;Days_to_silk;Tassel_branch_number	Days_to_anthesis	0	0	0	0	0	0	0	0	0	0	0	0	0	1	0	0	0	0	0	0	0	0	0	0	0	0	1	private
pan_gene_22308	pan_gene_6332	Boxcox-transformed_leaf_angle;Days_to_anthesis;Days_to_silk;Tassel_branch_number	Days_to_anthesis	0	0	0	0	0	0	0	0	0	0	0	0	0	0	0	0	0	1	1	0	0	0	0	0	0	0	2	dispensable
pan_gene_22308	pan_gene_7512	Boxcox-transformed_leaf_angle;Days_to_anthesis;Days_to_silk;Tassel_branch_number	Days_to_anthesis	0	0	0	0	0	0	1	0	1	1	1	0	0	0	1	0	0	1	1	0	0	0	1	0	0	0	8	dispensable
pan_gene_22377	pan_gene_4358	Days_to_anthesis;Height_above_ear	Days_to_anthesis;Leaf_width	1	0	0	0	0	0	0	0	0	0	0	0	0	0	0	0	0	0	0	0	0	0	0	0	0	0	1	private
pan_gene_22377	pan_gene_5820	Days_to_anthesis;Height_above_ear	Chlorophyll_A;Days_to_anthesis;Days_to_silk;PCA_of_metabolites:_PC2;Stalk_strength;Tassel_branch_number	1	0	0	0	1	0	0	0	0	0	0	0	0	0	0	0	0	0	0	0	0	0	0	0	0	0	2	dispensable
pan_gene_22397	pan_gene_23002	Days_to_anthesis;Days_to_silk;Stalk_strength	Days_to_anthesis;Days_to_silk;Nodes_per_plant;Stalk_strength	1	0	0	1	1	0	1	0	0	0	0	0	0	0	0	0	0	0	1	0	0	0	0	1	0	0	6	dispensable
pan_gene_22397	pan_gene_24912	Days_to_anthesis;Days_to_silk;Stalk_strength	Days_to_anthesis	1	1	0	1	1	1	1	0	1	1	1	0	1	1	0	0	0	1	1	0	1	1	1	1	1	0	18	near-core
pan_gene_22399	pan_gene_22603	Days_to_anthesis	Days_to_anthesis	1	1	1	0	1	0	1	0	1	0	1	1	1	1	1	1	1	1	1	1	1	1	1	0	1	1	21	core
pan_gene_22399	pan_gene_24084	Days_to_anthesis	Boxcox-transformed_leaf_angle;Days_to_anthesis	1	1	1	1	1	1	1	1	1	0	1	1	1	1	1	1	1	1	1	1	1	1	1	0	1	1	24	core
pan_gene_22399	pan_gene_25267	Days_to_anthesis	Days_to_anthesis;Nodes_above_ear	1	1	1	0	1	0	1	0	0	0	0	0	1	0	0	1	1	0	0	0	0	1	0	0	1	1	11	near-core
pan_gene_22399	pan_gene_26396	Days_to_anthesis	Days_to_anthesis	1	1	1	0	1	1	1	1	1	0	0	1	1	1	1	1	1	1	1	1	1	1	1	1	1	1	23	core
pan_gene_22399	pan_gene_26780	Days_to_anthesis	Average_internode_length_(whole_plant);Days_to_anthesis;Nodes_per_plant	0	0	0	0	0	1	0	0	0	0	0	0	0	0	0	0	0	0	0	0	0	0	0	0	0	0	1	private
pan_gene_22399	pan_gene_27245	Days_to_anthesis	Chlorophyll_B;Days_to_anthesis	1	1	1	0	1	1	1	0	1	0	1	1	1	1	1	1	1	1	1	1	1	0	1	0	1	1	21	core
pan_gene_22399	pan_gene_29851	Days_to_anthesis	Days_to_anthesis;Ear_height	1	0	1	0	1	1	0	0	0	0	0	1	0	0	0	0	0	0	0	0	1	0	0	1	0	0	7	dispensable
pan_gene_22399	pan_gene_29876	Days_to_anthesis	Days_to_anthesis	0	0	0	0	0	0	0	0	0	0	0	1	1	0	0	0	0	1	0	0	0	1	1	0	0	0	5	dispensable
pan_gene_22399	pan_gene_29905	Days_to_anthesis	Days_to_anthesis;Nodes_to_ear	1	0	0	0	1	0	1	0	0	0	0	0	1	1	1	0	1	1	1	0	0	1	0	1	0	1	12	near-core
pan_gene_22399	pan_gene_5447	Days_to_anthesis	Average_internode_length_(below_ear);Average_internode_length_(whole_plant);Days_to_anthesis;Ear_height;Nodes_to_ear;Tassel_length	1	0	1	0	0	0	0	1	1	0	0	0	0	1	0	0	1	1	0	1	0	0	1	0	0	1	10	dispensable
pan_gene_22399	pan_gene_6082	Days_to_anthesis	Days_to_anthesis	1	0	1	1	0	0	1	0	0	0	0	1	0	1	0	0	0	1	1	1	1	0	1	1	0	0	12	near-core
pan_gene_22399	pan_gene_8034	Days_to_anthesis	Days_to_anthesis	1	1	0	1	0	0	0	0	1	0	0	0	0	0	1	0	0	1	1	1	1	1	0	1	0	0	11	near-core
pan_gene_22431	pan_gene_27660	Days_to_anthesis;Days_to_silk;Tassel_branch_number	Days_to_anthesis;Ratio_of_ear_height_to_total_height	0	0	0	0	0	0	0	0	0	0	0	0	0	0	0	1	0	0	0	0	0	0	0	0	0	0	1	private
pan_gene_22431	pan_gene_28732	Days_to_anthesis;Days_to_silk;Tassel_branch_number	Anthesis-silking_interval;Days_to_anthesis;Ear_height;Leaf_length;Leaf_width;Nodes_per_plant;Photoperiod_Growing-degree_days_to_silk;Photoperiod_growing-degree_days_to_anthesis	1	1	1	0	1	1	1	0	0	0	0	0	1	1	0	0	1	1	1	0	1	1	1	1	0	0	15	near-core
pan_gene_22431	pan_gene_30056	Days_to_anthesis;Days_to_silk;Tassel_branch_number	Days_to_anthesis	1	1	1	0	0	1	0	0	0	0	0	0	0	0	0	0	0	0	0	0	1	0	1	0	1	1	8	dispensable
pan_gene_22431	pan_gene_31840	Days_to_anthesis;Days_to_silk;Tassel_branch_number	Anthesis-silking_interval;Days_to_anthesis;Ear_height;Total_amino_acids	1	1	0	0	0	0	0	0	0	0	0	1	1	0	0	0	0	0	0	0	1	0	0	0	0	0	5	dispensable
pan_gene_22431	pan_gene_7783	Days_to_anthesis;Days_to_silk;Tassel_branch_number	100_Kernel_weight;Days_to_anthesis;Photoperiod_growing-degree_days_to_anthesis	1	1	1	0	0	1	1	1	1	0	0	0	0	0	0	0	0	0	1	0	1	1	1	1	0	0	12	near-core
pan_gene_22431	pan_gene_8815	Days_to_anthesis;Days_to_silk;Tassel_branch_number	Days_to_anthesis;Photoperiod_Growing-degree_days_to_silk;Photoperiod_growing-degree_days_to_anthesis;Tassel_branch_number	0	1	0	0	0	0	0	0	0	0	0	0	0	0	0	0	0	0	1	0	0	0	0	0	0	0	2	dispensable
pan_gene_22531	pan_gene_274	Anthesis-silking_interval;Days_to_anthesis	Days_to_anthesis;Plant_height;Ratio_of_ear_height_to_total_height	0	0	0	0	0	0	0	0	0	0	0	0	0	0	1	0	0	0	0	0	0	0	0	0	0	0	1	private
pan_gene_22531	pan_gene_419	Anthesis-silking_interval;Days_to_anthesis	Days_to_anthesis	0	0	0	1	0	0	0	0	0	0	0	0	0	0	1	0	0	0	0	0	0	0	0	0	0	0	2	dispensable
pan_gene_22534	pan_gene_26694	Anthesis-silking_interval;Chlorophyll_B;Days_to_anthesis	Days_to_anthesis;Days_to_silk;Ear_height;Nodes_to_ear;Photoperiod_Growing-degree_days_to_silk;Plant_height;Tassel_branch_number	1	0	0	1	1	1	1	0	1	0	0	1	1	0	1	1	0	0	1	0	1	0	1	0	0	0	13	near-core
pan_gene_22579	pan_gene_2658	Days_to_anthesis	Days_to_anthesis;Plant_height;Starch	1	1	1	1	1	1	1	1	1	1	1	1	1	0	1	0	1	1	0	1	1	1	1	0	1	1	22	core
pan_gene_22579	pan_gene_2675	Days_to_anthesis	Days_to_anthesis;Nodes_per_plant;Nodes_to_ear	1	1	0	1	1	1	1	0	0	1	0	0	1	1	0	0	1	0	0	0	0	0	1	0	0	0	11	near-core
pan_gene_22579	pan_gene_29879	Days_to_anthesis	Days_to_anthesis;Tassel_length	1	1	0	0	1	1	0	1	0	1	0	1	1	0	1	0	1	1	0	1	1	1	1	1	0	1	17	near-core
pan_gene_22579	pan_gene_3135	Days_to_anthesis	Days_to_anthesis	1	0	0	0	0	0	0	0	0	0	0	0	0	0	0	0	0	0	0	0	0	0	0	0	0	0	1	private
pan_gene_22579	pan_gene_6110	Days_to_anthesis	Days_to_anthesis	1	0	1	0	1	0	0	1	0	0	1	0	1	0	0	1	0	0	0	1	1	0	1	0	1	0	11	near-core
pan_gene_22579	pan_gene_9221	Days_to_anthesis	Days_to_anthesis	1	0	0	0	0	0	0	0	0	0	0	0	0	0	0	0	0	0	0	0	0	0	0	0	0	0	1	private
pan_gene_22590	pan_gene_22603	Days_to_anthesis;Leaf_width	Days_to_anthesis	1	1	0	1	1	0	1	0	1	1	1	1	1	1	1	1	1	1	1	0	1	1	1	1	1	1	22	core
pan_gene_22590	pan_gene_24084	Days_to_anthesis;Leaf_width	Boxcox-transformed_leaf_angle;Days_to_anthesis	1	1	0	1	1	1	1	1	1	1	1	1	1	1	1	1	1	1	1	0	1	1	1	1	1	1	24	core
pan_gene_22590	pan_gene_24085	Days_to_anthesis;Leaf_width	Days_to_anthesis	1	0	0	0	0	0	0	0	0	0	0	0	0	0	0	0	1	0	0	0	0	0	0	0	0	1	3	dispensable
pan_gene_22590	pan_gene_26117	Days_to_anthesis;Leaf_width	Days_to_anthesis	1	0	0	1	0	0	0	1	0	1	0	1	0	1	1	0	1	0	0	0	0	1	1	0	0	1	11	near-core
pan_gene_22590	pan_gene_26396	Days_to_anthesis;Leaf_width	Days_to_anthesis	1	1	0	0	1	0	1	1	1	1	1	1	1	1	1	1	1	1	1	0	1	1	1	1	1	1	22	core
pan_gene_22590	pan_gene_27245	Days_to_anthesis;Leaf_width	Chlorophyll_B;Days_to_anthesis	1	1	0	1	1	1	1	1	1	1	1	1	1	1	1	1	1	1	1	0	1	1	1	0	1	1	23	core
pan_gene_22590	pan_gene_30547	Days_to_anthesis;Leaf_width	Days_to_anthesis	1	1	0	1	1	1	1	1	1	1	1	0	1	1	1	1	1	1	1	0	1	1	1	0	1	1	22	core
pan_gene_22590	pan_gene_8034	Days_to_anthesis;Leaf_width	Days_to_anthesis	1	1	0	1	0	0	0	0	1	0	0	0	0	0	1	0	0	1	1	0	1	1	0	1	0	0	10	dispensable
pan_gene_22591	pan_gene_23705	Days_to_anthesis;Leaf_width	Days_to_anthesis	1	0	0	0	1	0	0	0	0	0	0	0	0	0	0	1	0	0	0	0	0	0	0	0	0	0	3	dispensable
pan_gene_22591	pan_gene_26581	Days_to_anthesis;Leaf_width	Days_to_anthesis	1	0	0	1	0	0	0	0	0	0	0	0	0	0	0	0	0	0	0	0	0	0	0	0	0	0	2	dispensable
pan_gene_22591	pan_gene_26706	Days_to_anthesis;Leaf_width	Days_to_anthesis;Days_to_silk;Ratio_of_ear_height_to_total_height	1	1	0	1	1	0	1	0	1	1	0	1	0	1	0	1	0	0	0	0	0	0	1	0	1	0	12	near-core
pan_gene_22591	pan_gene_8408	Days_to_anthesis;Leaf_width	Days_to_anthesis;Nodes_to_ear;Starch	1	0	0	1	1	0	0	0	0	0	0	0	1	1	0	1	1	0	0	0	0	0	1	0	0	0	8	dispensable
pan_gene_22591	pan_gene_8761	Days_to_anthesis;Leaf_width	Days_to_anthesis;Nodes_per_plant	1	0	0	1	0	0	0	0	0	1	0	0	1	0	0	1	1	0	0	0	1	0	1	0	0	0	8	dispensable
pan_gene_22591	pan_gene_8768	Days_to_anthesis;Leaf_width	Days_to_anthesis	1	0	0	1	1	1	0	0	0	1	0	0	1	1	0	1	1	0	0	0	0	0	1	0	0	0	10	dispensable
pan_gene_22603	pan_gene_24084	Days_to_anthesis	Boxcox-transformed_leaf_angle;Days_to_anthesis	1	1	1	1	1	0	1	0	1	1	1	1	0	1	1	1	1	1	1	1	1	1	1	1	1	0	22	core
pan_gene_22603	pan_gene_24085	Days_to_anthesis	Days_to_anthesis	1	0	0	0	0	0	0	0	0	0	0	0	0	0	0	0	0	0	0	0	0	0	0	0	0	0	1	private
pan_gene_22603	pan_gene_25267	Days_to_anthesis	Days_to_anthesis;Nodes_above_ear	1	1	1	0	0	1	0	0	0	0	0	0	0	0	0	1	1	0	0	0	0	1	0	0	0	1	8	dispensable
pan_gene_22603	pan_gene_26117	Days_to_anthesis	Days_to_anthesis	1	0	0	1	0	0	1	0	0	1	0	0	0	1	1	0	1	1	0	1	0	1	0	0	0	1	11	near-core
pan_gene_22603	pan_gene_26396	Days_to_anthesis	Days_to_anthesis	1	1	1	0	1	1	1	0	1	1	1	1	1	1	1	1	1	1	1	1	1	1	1	1	1	1	24	core
pan_gene_22603	pan_gene_26880	Days_to_anthesis	Days_to_anthesis;Photoperiod_growing-degree_days_to_anthesis	1	0	0	0	0	0	0	0	0	0	0	0	0	0	0	0	0	0	0	0	0	0	1	0	0	0	2	dispensable
pan_gene_22603	pan_gene_27245	Days_to_anthesis	Chlorophyll_B;Days_to_anthesis	1	1	1	1	1	0	1	0	1	1	1	1	1	1	1	1	1	1	1	1	1	1	1	1	1	1	24	core
pan_gene_22603	pan_gene_29905	Days_to_anthesis	Days_to_anthesis;Nodes_to_ear	1	0	0	0	1	0	0	0	0	1	0	0	0	1	0	0	1	1	1	0	0	1	0	1	0	1	10	dispensable
pan_gene_22603	pan_gene_30547	Days_to_anthesis	Days_to_anthesis	1	1	1	0	1	0	0	0	1	0	1	1	0	1	1	1	1	1	1	1	1	1	1	1	1	0	19	near-core
pan_gene_22603	pan_gene_5447	Days_to_anthesis	Average_internode_length_(below_ear);Average_internode_length_(whole_plant);Days_to_anthesis;Ear_height;Nodes_to_ear;Tassel_length	1	0	0	1	0	0	0	0	1	0	0	0	0	1	0	0	0	1	0	1	0	0	1	0	0	0	7	dispensable
pan_gene_22603	pan_gene_8034	Days_to_anthesis	Days_to_anthesis	1	1	0	1	0	0	0	0	1	0	0	0	0	0	1	0	0	1	0	1	1	0	0	1	0	0	9	dispensable
pan_gene_22823	pan_gene_32391	Days_to_anthesis;Nodes_above_ear	Average_internode_length_(below_ear);Days_to_anthesis;Ear_row_number;Ratio_of_ear_height_to_total_height	1	0	0	0	0	0	0	0	0	0	0	0	0	1	0	0	0	0	0	0	0	0	0	0	0	0	2	dispensable
pan_gene_22854	pan_gene_8195	Days_to_anthesis	Days_to_anthesis	1	0	0	0	0	0	0	0	0	0	0	0	0	0	0	0	0	0	0	0	0	0	0	0	0	0	1	private
pan_gene_23002	pan_gene_24912	Days_to_anthesis;Days_to_silk;Nodes_per_plant;Stalk_strength	Days_to_anthesis	1	0	1	1	1	1	1	1	1	0	1	1	0	0	1	1	1	1	1	0	1	0	1	1	0	0	18	near-core
pan_gene_23175	pan_gene_26646	Days_to_anthesis	Days_to_anthesis;Days_to_silk;Nodes_to_ear;Ratio_of_ear_height_to_total_height	1	0	1	0	0	0	0	1	1	0	0	0	1	0	1	0	0	0	0	0	0	0	1	0	0	0	7	dispensable
pan_gene_23175	pan_gene_31974	Days_to_anthesis	Boxcox-transformed_leaf_angle;Days_to_anthesis;Ear_height;Tassel_branch_number;Tassel_length	1	0	0	0	1	0	0	0	0	1	0	0	0	0	1	0	0	0	1	0	1	0	1	0	0	0	7	dispensable
pan_gene_23175	pan_gene_3993	Days_to_anthesis	Boxcox-transformed_leaf_angle;Days_to_anthesis;Total_amino_acids	1	0	0	0	0	1	0	0	0	0	0	0	0	0	0	0	0	0	0	0	0	0	0	0	0	0	2	dispensable
pan_gene_23175	pan_gene_484	Days_to_anthesis	Anthesis-silking_interval;Days_to_anthesis;Days_to_silk	1	0	0	0	0	0	0	0	0	0	0	0	0	0	0	0	0	0	0	0	0	0	0	0	0	0	1	private
pan_gene_23175	pan_gene_7930	Days_to_anthesis	Days_to_anthesis;Nodes_above_ear	1	0	0	0	0	0	0	0	0	1	0	0	0	0	0	0	1	0	1	1	1	0	0	0	0	0	6	dispensable
pan_gene_23176	pan_gene_6522	Days_to_anthesis	Days_to_anthesis	0	0	0	0	1	0	0	0	0	0	0	0	0	0	0	0	0	0	0	0	0	0	0	0	0	0	1	private
pan_gene_23705	pan_gene_26706	Days_to_anthesis	Days_to_anthesis;Days_to_silk;Ratio_of_ear_height_to_total_height	1	0	0	1	1	0	0	0	1	0	0	0	1	0	0	0	0	0	0	0	1	0	0	0	0	0	6	dispensable
pan_gene_23705	pan_gene_30940	Days_to_anthesis	Days_to_anthesis;Leaf_width	1	1	0	0	1	0	0	0	0	0	0	1	1	0	0	1	0	0	0	0	1	0	0	0	0	0	7	dispensable
pan_gene_23705	pan_gene_5419	Days_to_anthesis	Days_to_anthesis;Days_to_silk;Nodes_per_plant;Tassel_length;Total_amino_acids	1	0	0	0	0	0	0	0	0	0	0	1	0	0	0	1	0	1	0	0	1	1	1	0	0	0	7	dispensable
pan_gene_23705	pan_gene_5433	Days_to_anthesis	Days_to_anthesis;Days_to_silk;Tassel_branch_number	1	0	0	0	0	1	0	0	0	0	0	1	1	0	0	0	0	1	0	0	0	0	0	0	0	0	5	dispensable
pan_gene_23705	pan_gene_8408	Days_to_anthesis	Days_to_anthesis;Nodes_to_ear;Starch	1	0	0	1	0	0	0	0	0	0	0	0	0	0	0	1	0	1	0	0	1	0	1	1	0	1	8	dispensable
pan_gene_23705	pan_gene_8761	Days_to_anthesis	Days_to_anthesis;Nodes_per_plant	1	0	0	0	0	0	0	0	0	0	0	1	0	0	0	0	0	0	0	0	0	0	0	0	0	0	2	dispensable
pan_gene_23705	pan_gene_8768	Days_to_anthesis	Days_to_anthesis	1	0	0	1	0	0	0	0	0	0	0	0	0	0	0	1	0	0	0	0	0	0	0	0	0	0	3	dispensable
pan_gene_23900	pan_gene_26571	Days_to_anthesis;Photoperiod_Growing-degree_days_to_silk;Tassel_length	Days_to_anthesis;Days_to_silk	1	0	0	0	0	0	1	0	0	0	1	1	1	0	1	1	1	0	1	0	1	1	1	0	0	1	13	near-core
pan_gene_23900	pan_gene_26694	Days_to_anthesis;Photoperiod_Growing-degree_days_to_silk;Tassel_length	Days_to_anthesis;Days_to_silk;Ear_height;Nodes_to_ear;Photoperiod_Growing-degree_days_to_silk;Plant_height;Tassel_branch_number	1	1	1	0	1	1	1	1	0	0	1	1	0	0	1	1	1	0	1	0	1	1	1	1	1	1	19	near-core
pan_gene_23900	pan_gene_26794	Days_to_anthesis;Photoperiod_Growing-degree_days_to_silk;Tassel_length	Cob_diameter;Days_to_anthesis	0	0	0	0	0	0	1	0	0	0	0	0	0	0	0	0	0	0	0	0	1	0	0	0	0	0	2	dispensable
pan_gene_23900	pan_gene_27659	Days_to_anthesis;Photoperiod_Growing-degree_days_to_silk;Tassel_length	Days_to_anthesis;Nodes_per_plant;Photoperiod_Growing-degree_days_to_silk;Photoperiod_growing-degree_days_to_anthesis;Ratio_of_ear_height_to_total_height	0	1	0	0	0	1	1	0	0	0	0	0	0	0	1	1	0	0	1	0	0	0	0	0	0	0	6	dispensable
pan_gene_23900	pan_gene_27660	Days_to_anthesis;Photoperiod_Growing-degree_days_to_silk;Tassel_length	Days_to_anthesis;Ratio_of_ear_height_to_total_height	0	0	0	0	1	0	0	0	0	0	0	0	0	0	0	1	0	0	0	0	0	0	0	0	0	0	2	dispensable
pan_gene_23900	pan_gene_30287	Days_to_anthesis;Photoperiod_Growing-degree_days_to_silk;Tassel_length	Average_internode_length_(below_ear);Average_internode_length_(whole_plant);Days_to_anthesis	0	0	0	0	1	0	0	0	0	0	0	0	0	0	0	1	0	0	1	0	0	0	0	0	0	0	3	dispensable
pan_gene_23900	pan_gene_3426	Days_to_anthesis;Photoperiod_Growing-degree_days_to_silk;Tassel_length	Days_to_anthesis	0	0	0	0	1	1	0	0	0	0	0	0	0	0	0	0	0	0	0	0	0	0	0	0	0	0	2	dispensable
pan_gene_23900	pan_gene_6083	Days_to_anthesis;Photoperiod_Growing-degree_days_to_silk;Tassel_length	Days_to_anthesis	1	1	1	0	1	1	1	0	0	0	1	1	0	0	1	1	1	0	1	0	1	1	1	1	1	0	17	near-core
pan_gene_23900	pan_gene_7512	Days_to_anthesis;Photoperiod_Growing-degree_days_to_silk;Tassel_length	Days_to_anthesis	0	1	1	0	1	1	1	0	0	0	1	1	1	0	1	0	1	0	1	0	0	1	1	1	1	1	16	near-core
pan_gene_23900	pan_gene_7783	Days_to_anthesis;Photoperiod_Growing-degree_days_to_silk;Tassel_length	100_Kernel_weight;Days_to_anthesis;Photoperiod_growing-degree_days_to_anthesis	1	1	0	0	1	0	1	0	0	0	1	1	0	0	1	1	1	0	1	0	1	1	1	1	1	0	15	near-core
pan_gene_23900	pan_gene_9088	Days_to_anthesis;Photoperiod_Growing-degree_days_to_silk;Tassel_length	Days_to_anthesis;Tassel_length	0	0	0	0	0	0	0	0	0	0	1	0	0	0	0	0	0	0	0	0	0	0	1	0	0	0	2	dispensable
pan_gene_23900	pan_gene_9534	Days_to_anthesis;Photoperiod_Growing-degree_days_to_silk;Tassel_length	Days_to_anthesis	1	0	0	0	0	0	0	0	0	0	0	0	0	0	0	0	0	0	0	0	0	0	0	0	0	0	1	private
pan_gene_23931	pan_gene_30282	Days_to_anthesis	Days_to_anthesis	1	0	0	0	1	0	0	0	0	0	0	0	0	0	0	0	0	0	0	0	0	0	0	0	0	0	2	dispensable
pan_gene_23957	pan_gene_30282	Days_to_anthesis	Days_to_anthesis	1	0	1	1	0	0	0	0	0	0	0	0	0	1	0	0	0	0	1	0	0	0	1	0	0	0	6	dispensable
pan_gene_23957	pan_gene_32704	Days_to_anthesis	Days_to_anthesis;Ear_height;Nodes_per_plant;Nodes_to_ear;Starch	1	0	1	1	0	0	0	0	1	0	0	0	0	0	1	0	0	0	1	0	0	0	0	0	0	0	6	dispensable
pan_gene_23999	pan_gene_2605	Average_internode_length_(above_ear);Average_internode_length_(whole_plant);Days_to_anthesis;Height_per_day_(until_flowering);Plant_height	Days_to_anthesis;Plant_height	1	0	0	0	0	0	0	0	0	0	0	0	0	0	0	0	0	0	0	0	0	0	0	0	0	0	1	private
pan_gene_24057	pan_gene_317	Days_to_anthesis;Total_amino_acids	Days_to_anthesis;Days_to_silk;Ear_height;Nodes_to_ear;Plant_height;Tassel_length	1	1	0	0	0	0	0	1	1	0	0	1	0	0	0	1	1	0	0	0	0	0	0	0	0	0	7	dispensable
pan_gene_24084	pan_gene_24085	Boxcox-transformed_leaf_angle;Days_to_anthesis	Days_to_anthesis	1	0	0	0	0	0	0	0	0	0	0	0	0	0	0	0	0	0	0	0	0	0	0	0	0	1	2	dispensable
pan_gene_24084	pan_gene_26117	Boxcox-transformed_leaf_angle;Days_to_anthesis	Days_to_anthesis	1	0	1	0	0	1	0	1	0	1	0	0	0	1	1	0	1	1	0	1	0	1	1	0	0	1	13	near-core
pan_gene_24084	pan_gene_2620	Boxcox-transformed_leaf_angle;Days_to_anthesis	Days_to_anthesis;Height_per_day_(until_flowering);Plant_height	1	0	0	1	1	1	0	0	1	1	0	0	0	0	0	1	0	1	1	0	1	0	0	0	1	1	12	near-core
pan_gene_24084	pan_gene_26396	Boxcox-transformed_leaf_angle;Days_to_anthesis	Days_to_anthesis	1	1	1	0	1	1	1	1	1	1	0	1	1	1	1	1	1	1	1	1	1	1	1	1	1	1	24	core
pan_gene_24084	pan_gene_27245	Boxcox-transformed_leaf_angle;Days_to_anthesis	Chlorophyll_B;Days_to_anthesis	1	1	1	1	1	1	1	1	1	1	1	1	1	1	1	1	1	1	1	1	1	1	1	1	1	1	26	core
pan_gene_24084	pan_gene_29905	Boxcox-transformed_leaf_angle;Days_to_anthesis	Days_to_anthesis;Nodes_to_ear	1	0	0	0	1	0	0	0	0	1	0	0	0	1	1	0	0	0	1	0	0	1	0	1	0	0	8	dispensable
pan_gene_24084	pan_gene_30547	Boxcox-transformed_leaf_angle;Days_to_anthesis	Days_to_anthesis	1	1	1	1	1	1	1	1	1	1	1	1	1	1	1	1	1	1	1	1	1	1	1	1	1	1	26	core
pan_gene_24084	pan_gene_5447	Boxcox-transformed_leaf_angle;Days_to_anthesis	Average_internode_length_(below_ear);Average_internode_length_(whole_plant);Days_to_anthesis;Ear_height;Nodes_to_ear;Tassel_length	1	0	1	1	0	0	0	0	1	0	0	0	1	0	0	0	0	1	0	1	0	0	1	0	0	0	8	dispensable
pan_gene_24084	pan_gene_8034	Boxcox-transformed_leaf_angle;Days_to_anthesis	Days_to_anthesis	1	0	0	1	0	0	0	0	1	0	0	0	0	0	1	0	0	1	1	1	1	1	0	1	0	0	10	dispensable
pan_gene_24085	pan_gene_26117	Days_to_anthesis	Days_to_anthesis	1	1	1	1	1	1	1	0	1	1	1	1	1	0	1	1	1	1	1	0	1	0	1	1	1	1	22	core
pan_gene_24085	pan_gene_26396	Days_to_anthesis	Days_to_anthesis	1	0	0	0	0	1	0	0	0	0	0	0	0	1	0	0	0	0	0	0	0	0	1	0	0	1	5	dispensable
pan_gene_24085	pan_gene_27245	Days_to_anthesis	Chlorophyll_B;Days_to_anthesis	1	0	0	0	0	0	0	0	0	0	0	0	0	0	0	0	0	0	0	0	0	0	0	0	0	1	2	dispensable
pan_gene_24085	pan_gene_29905	Days_to_anthesis	Days_to_anthesis;Nodes_to_ear	1	0	0	0	0	0	0	0	1	1	0	1	0	1	1	1	1	1	0	1	1	0	1	0	0	1	13	near-core
pan_gene_24085	pan_gene_32738	Days_to_anthesis	Days_to_anthesis;Days_to_silk;Nodes_per_plant;Nodes_to_ear	1	0	0	0	0	0	0	0	0	0	0	0	0	0	0	0	1	0	0	1	1	1	0	0	0	0	5	dispensable
pan_gene_24085	pan_gene_8034	Days_to_anthesis	Days_to_anthesis	1	0	0	0	0	0	0	0	0	0	0	0	0	0	0	0	0	1	0	1	0	0	0	0	0	0	3	dispensable
pan_gene_24100	pan_gene_26990	Days_to_anthesis	Days_to_anthesis;Northern_Leaf_Blight	1	0	0	0	0	0	0	0	0	0	0	0	0	0	0	1	0	0	0	0	0	0	0	0	0	0	2	dispensable
pan_gene_24219	pan_gene_274	Days_to_anthesis	Days_to_anthesis;Plant_height;Ratio_of_ear_height_to_total_height	0	0	0	0	0	0	0	0	0	0	1	0	0	0	0	0	0	0	1	0	0	0	1	0	0	0	3	dispensable
pan_gene_24219	pan_gene_29791	Days_to_anthesis	Days_to_anthesis;Days_to_silk;Ear_height;Leaf_length;Leaf_width;Nodes_per_plant;Nodes_to_ear	1	0	0	0	0	0	1	0	0	0	0	0	0	0	0	0	0	0	0	0	0	0	0	0	0	0	2	dispensable
pan_gene_24219	pan_gene_29880	Days_to_anthesis	Anthesis-silking_interval;Days_to_anthesis;Tassel_length	1	0	0	0	0	0	0	0	0	1	0	0	0	0	0	0	0	0	0	0	0	0	0	0	0	0	2	dispensable
pan_gene_24219	pan_gene_32616	Days_to_anthesis	Boxcox-transformed_leaf_angle;Days_to_anthesis;Southern_leaf_blight	1	1	0	0	1	0	1	0	0	1	1	0	1	0	0	0	0	0	0	0	1	0	0	0	0	0	8	dispensable
pan_gene_24912	pan_gene_3426	Days_to_anthesis	Days_to_anthesis	0	0	0	0	1	1	0	0	0	0	0	0	0	1	0	0	0	0	1	0	0	0	1	0	0	1	6	dispensable
pan_gene_24929	pan_gene_2672	Days_to_anthesis	Days_to_anthesis;Ear_height;Nodes_per_plant;Nodes_to_ear	1	0	0	0	0	0	0	0	0	0	0	0	0	0	0	0	0	0	0	0	0	0	0	0	0	0	1	private
pan_gene_24929	pan_gene_29460	Days_to_anthesis	Days_to_anthesis;Nodes_per_plant;Southern_leaf_blight	1	0	0	0	0	0	0	0	0	0	0	0	0	0	1	1	0	0	0	0	0	0	0	0	0	0	3	dispensable
pan_gene_24950	pan_gene_30488	100_Kernel_weight;Days_to_anthesis;Days_to_silk	Days_to_anthesis	1	0	0	0	0	0	0	0	0	0	0	0	0	0	0	0	0	0	0	0	0	0	0	0	0	0	1	private
pan_gene_24950	pan_gene_5433	100_Kernel_weight;Days_to_anthesis;Days_to_silk	Days_to_anthesis;Days_to_silk;Tassel_branch_number	1	0	0	0	0	0	0	0	0	0	0	0	0	0	0	0	0	0	0	0	0	0	0	0	0	0	1	private
pan_gene_24951	pan_gene_69333	Days_to_anthesis;Days_to_silk;Stalk_strength	Days_to_anthesis;Days_to_silk	0	0	0	0	0	1	0	0	0	0	0	0	0	0	0	0	0	0	0	0	0	0	0	0	0	0	1	private
pan_gene_24956	pan_gene_27704	Days_to_anthesis;Days_to_silk;Stalk_strength	Chlorophyll_A;Days_to_anthesis;Ratio_of_ear_height_to_total_height;Stalk_strength	1	0	0	0	1	0	0	0	0	1	0	0	0	1	1	0	0	0	0	0	0	0	0	0	0	0	5	dispensable
pan_gene_24956	pan_gene_28732	Days_to_anthesis;Days_to_silk;Stalk_strength	Anthesis-silking_interval;Days_to_anthesis;Ear_height;Leaf_length;Leaf_width;Nodes_per_plant;Photoperiod_Growing-degree_days_to_silk;Photoperiod_growing-degree_days_to_anthesis	1	0	0	0	1	1	1	1	1	1	0	1	0	1	0	0	0	0	0	0	0	0	0	1	0	0	10	dispensable
pan_gene_24956	pan_gene_30940	Days_to_anthesis;Days_to_silk;Stalk_strength	Days_to_anthesis;Leaf_width	1	0	0	0	0	0	0	0	0	1	0	0	0	0	0	0	0	0	1	0	0	0	0	1	0	0	4	dispensable
pan_gene_24956	pan_gene_5433	Days_to_anthesis;Days_to_silk;Stalk_strength	Days_to_anthesis;Days_to_silk;Tassel_branch_number	1	1	1	0	0	0	1	1	0	1	0	0	0	0	0	0	0	0	0	0	0	0	0	0	0	0	6	dispensable
pan_gene_24989	pan_gene_26228	Days_to_anthesis	Days_to_anthesis	1	1	1	0	0	1	1	0	1	1	1	1	1	1	1	0	1	1	1	1	1	1	1	1	1	1	22	core
pan_gene_24989	pan_gene_27577	Days_to_anthesis	Days_to_anthesis	1	0	1	0	0	0	1	0	0	1	1	0	1	0	1	0	1	1	1	0	1	1	1	1	1	1	16	near-core
pan_gene_24989	pan_gene_40942	Days_to_anthesis	Days_to_anthesis;Stalk_strength	0	0	0	0	0	0	0	0	0	0	0	0	0	0	0	0	0	0	0	0	0	1	0	0	0	0	1	private
pan_gene_24989	pan_gene_8041	Days_to_anthesis	Days_to_anthesis;Height_per_day_(until_flowering)	1	0	0	0	0	0	1	0	0	0	1	0	1	0	1	0	0	1	0	1	1	1	1	1	0	1	12	near-core
pan_gene_25267	pan_gene_26117	Days_to_anthesis;Nodes_above_ear	Days_to_anthesis	1	1	1	0	0	0	1	0	0	0	1	0	0	0	0	0	1	0	0	0	0	1	0	0	0	1	8	dispensable
pan_gene_25267	pan_gene_26396	Days_to_anthesis;Nodes_above_ear	Days_to_anthesis	1	1	1	0	1	1	1	0	0	0	1	0	0	0	0	1	1	0	0	0	0	1	0	0	1	1	12	near-core
pan_gene_25267	pan_gene_26780	Days_to_anthesis;Nodes_above_ear	Average_internode_length_(whole_plant);Days_to_anthesis;Nodes_per_plant	0	0	0	0	0	1	0	0	0	0	0	0	0	0	0	0	0	0	0	0	0	0	0	0	0	0	1	private
pan_gene_25267	pan_gene_27245	Days_to_anthesis;Nodes_above_ear	Chlorophyll_B;Days_to_anthesis	1	1	1	0	1	0	0	0	0	0	1	0	0	0	0	1	1	0	0	0	0	1	0	0	1	1	10	dispensable
pan_gene_25267	pan_gene_29876	Days_to_anthesis;Nodes_above_ear	Days_to_anthesis	0	0	0	0	0	0	0	1	0	0	0	0	0	0	0	0	0	0	0	0	0	1	0	0	0	0	2	dispensable
pan_gene_25267	pan_gene_29905	Days_to_anthesis;Nodes_above_ear	Days_to_anthesis;Nodes_to_ear	1	1	0	0	0	0	1	0	0	0	1	0	0	0	0	0	1	0	0	0	0	1	0	0	0	1	7	dispensable
pan_gene_25267	pan_gene_32738	Days_to_anthesis;Nodes_above_ear	Days_to_anthesis;Days_to_silk;Nodes_per_plant;Nodes_to_ear	1	0	1	0	0	0	0	0	0	0	1	0	0	0	0	1	0	0	0	0	0	0	0	0	0	1	5	dispensable
pan_gene_25267	pan_gene_6082	Days_to_anthesis;Nodes_above_ear	Days_to_anthesis	1	1	1	0	0	1	1	0	0	0	1	0	0	0	0	0	0	0	0	0	0	0	0	0	0	0	6	dispensable
pan_gene_25267	pan_gene_8034	Days_to_anthesis;Nodes_above_ear	Days_to_anthesis	1	1	0	0	0	0	1	0	0	0	0	0	0	0	0	0	0	0	0	0	0	1	0	0	0	0	4	dispensable
pan_gene_26117	pan_gene_2620	Days_to_anthesis	Days_to_anthesis;Height_per_day_(until_flowering);Plant_height	1	0	0	0	0	0	0	0	0	0	0	0	0	0	0	0	0	0	0	0	0	0	0	0	0	0	1	private
pan_gene_26117	pan_gene_26396	Days_to_anthesis	Days_to_anthesis	1	1	1	0	0	1	0	1	0	1	1	0	0	1	1	0	1	1	0	1	0	1	1	0	0	1	15	near-core
pan_gene_26117	pan_gene_27245	Days_to_anthesis	Chlorophyll_B;Days_to_anthesis	1	0	1	0	0	1	0	1	0	1	0	0	0	1	1	0	1	0	0	1	0	1	1	0	0	1	12	near-core
pan_gene_26117	pan_gene_29905	Days_to_anthesis	Days_to_anthesis;Nodes_to_ear	1	1	0	1	0	0	1	0	1	1	1	1	1	1	1	1	1	1	0	0	1	1	1	1	1	1	20	core
pan_gene_26117	pan_gene_30547	Days_to_anthesis	Days_to_anthesis	1	0	0	0	0	0	0	0	0	0	0	0	0	1	0	0	1	0	0	0	0	0	1	0	0	0	4	dispensable
pan_gene_26117	pan_gene_32738	Days_to_anthesis	Days_to_anthesis;Days_to_silk;Nodes_per_plant;Nodes_to_ear	1	0	0	0	0	0	0	0	0	0	1	1	1	0	1	0	0	0	0	1	1	0	1	1	0	0	9	dispensable
pan_gene_26117	pan_gene_8034	Days_to_anthesis	Days_to_anthesis	1	1	0	1	0	0	1	0	1	0	0	0	0	0	1	0	0	1	0	1	1	1	0	1	0	0	11	near-core
pan_gene_2620	pan_gene_26396	Days_to_anthesis;Height_per_day_(until_flowering);Plant_height	Days_to_anthesis	1	0	0	0	1	0	0	0	1	1	0	0	0	1	0	1	0	0	1	0	0	1	0	0	1	0	9	dispensable
pan_gene_2620	pan_gene_27245	Days_to_anthesis;Height_per_day_(until_flowering);Plant_height	Chlorophyll_B;Days_to_anthesis	1	0	0	0	1	1	0	0	1	1	0	0	0	0	0	1	0	0	1	0	1	1	0	0	0	0	9	dispensable
pan_gene_2620	pan_gene_32738	Days_to_anthesis;Height_per_day_(until_flowering);Plant_height	Days_to_anthesis;Days_to_silk;Nodes_per_plant;Nodes_to_ear	1	0	1	0	0	1	0	0	0	1	0	0	0	0	0	1	0	0	1	0	0	0	0	0	0	0	6	dispensable
pan_gene_2620	pan_gene_4619	Days_to_anthesis;Height_per_day_(until_flowering);Plant_height	Days_to_anthesis	1	0	0	0	0	0	0	0	0	0	0	1	0	0	0	0	0	0	0	0	0	0	0	0	0	0	2	dispensable
pan_gene_2620	pan_gene_9617	Days_to_anthesis;Height_per_day_(until_flowering);Plant_height	Days_to_anthesis;Photoperiod_Growing-degree_days_to_silk	1	0	1	0	1	1	0	1	1	1	0	1	1	1	0	1	1	1	1	1	1	1	1	1	0	1	20	core
pan_gene_26225	pan_gene_5434	Days_to_anthesis	Days_to_anthesis;Days_to_silk	0	0	0	0	0	0	0	1	0	0	0	0	0	0	0	0	0	0	0	0	0	0	0	0	0	0	1	private
pan_gene_26227	pan_gene_6123	Days_to_anthesis	Days_to_anthesis	1	0	0	0	0	0	0	0	0	1	0	0	0	1	0	1	0	0	0	0	0	0	0	0	0	0	4	dispensable
pan_gene_26228	pan_gene_26294	Days_to_anthesis	Days_to_anthesis;Ear_height	1	0	1	0	1	1	0	1	0	0	0	1	0	0	0	1	0	1	1	0	1	0	0	0	0	1	11	near-core
pan_gene_26228	pan_gene_27577	Days_to_anthesis	Days_to_anthesis	1	0	1	0	0	0	1	0	0	0	1	0	1	0	1	0	0	1	0	0	1	1	1	1	1	0	12	near-core
pan_gene_26228	pan_gene_40942	Days_to_anthesis	Days_to_anthesis;Stalk_strength	0	0	0	0	0	0	0	0	0	0	0	0	0	0	0	0	0	0	0	0	0	1	0	0	0	0	1	private
pan_gene_26294	pan_gene_28732	Days_to_anthesis;Ear_height	Anthesis-silking_interval;Days_to_anthesis;Ear_height;Leaf_length;Leaf_width;Nodes_per_plant;Photoperiod_Growing-degree_days_to_silk;Photoperiod_growing-degree_days_to_anthesis	1	0	1	0	0	1	1	1	0	0	1	1	0	0	0	0	0	1	0	0	1	0	0	0	1	0	10	dispensable
pan_gene_26294	pan_gene_8815	Days_to_anthesis;Ear_height	Days_to_anthesis;Photoperiod_Growing-degree_days_to_silk;Photoperiod_growing-degree_days_to_anthesis;Tassel_branch_number	0	0	0	0	0	1	0	0	0	0	0	0	0	0	0	1	0	0	1	0	0	0	0	0	1	1	5	dispensable
pan_gene_26294	pan_gene_9168	Days_to_anthesis;Ear_height	Days_to_anthesis	1	0	0	0	1	0	1	0	0	1	0	1	0	0	0	1	0	0	0	1	1	0	0	0	0	1	9	dispensable
pan_gene_26396	pan_gene_26780	Days_to_anthesis	Average_internode_length_(whole_plant);Days_to_anthesis;Nodes_per_plant	0	0	0	0	0	1	0	0	0	0	0	0	0	0	0	0	0	0	0	0	0	0	0	0	0	0	1	private
pan_gene_26396	pan_gene_27245	Days_to_anthesis	Chlorophyll_B;Days_to_anthesis	1	1	1	0	1	1	1	1	1	1	1	1	1	1	1	1	1	1	1	1	1	1	1	1	1	1	25	core
pan_gene_26396	pan_gene_29876	Days_to_anthesis	Days_to_anthesis	0	0	0	0	0	0	0	0	0	0	0	1	0	0	0	0	0	1	0	0	0	1	1	0	0	0	4	dispensable
pan_gene_26396	pan_gene_29905	Days_to_anthesis	Days_to_anthesis;Nodes_to_ear	1	1	0	0	1	0	0	0	0	1	1	0	0	1	0	0	0	0	1	0	0	1	1	1	0	1	11	near-core
pan_gene_26396	pan_gene_30547	Days_to_anthesis	Days_to_anthesis	1	0	1	0	1	1	1	0	0	0	0	1	1	1	1	1	1	1	1	1	1	1	1	0	1	0	18	near-core
pan_gene_26396	pan_gene_32738	Days_to_anthesis	Days_to_anthesis;Days_to_silk;Nodes_per_plant;Nodes_to_ear	1	0	1	0	0	0	0	0	0	1	1	0	0	0	0	1	0	0	1	0	0	0	1	0	0	0	7	dispensable
pan_gene_26396	pan_gene_5447	Days_to_anthesis	Average_internode_length_(below_ear);Average_internode_length_(whole_plant);Days_to_anthesis;Ear_height;Nodes_to_ear;Tassel_length	1	0	1	0	0	0	0	1	1	0	1	0	1	1	0	0	0	1	0	1	0	0	1	0	0	0	10	dispensable
pan_gene_26396	pan_gene_8034	Days_to_anthesis	Days_to_anthesis	1	1	0	0	0	0	0	0	1	0	0	0	0	0	1	0	0	1	1	1	1	1	0	1	0	0	10	dispensable
pan_gene_26571	pan_gene_26694	Days_to_anthesis;Days_to_silk	Days_to_anthesis;Days_to_silk;Ear_height;Nodes_to_ear;Photoperiod_Growing-degree_days_to_silk;Plant_height;Tassel_branch_number	1	0	1	1	1	1	0	0	1	1	1	1	0	0	1	1	1	1	0	0	1	1	1	0	0	1	17	near-core
pan_gene_26571	pan_gene_26787	Days_to_anthesis;Days_to_silk	Days_to_anthesis;Days_to_silk	1	0	0	0	0	0	0	0	0	0	0	0	0	0	0	1	1	0	0	0	0	0	0	0	0	0	3	dispensable
pan_gene_26571	pan_gene_26794	Days_to_anthesis;Days_to_silk	Cob_diameter;Days_to_anthesis	0	0	0	0	0	0	1	0	0	0	0	0	0	0	0	0	0	0	0	0	1	0	0	0	0	0	2	dispensable
pan_gene_26571	pan_gene_27659	Days_to_anthesis;Days_to_silk	Days_to_anthesis;Nodes_per_plant;Photoperiod_Growing-degree_days_to_silk;Photoperiod_growing-degree_days_to_anthesis;Ratio_of_ear_height_to_total_height	0	0	0	0	0	0	1	0	0	0	0	0	0	0	1	0	0	0	1	1	0	0	0	0	0	0	4	dispensable
pan_gene_26571	pan_gene_27660	Days_to_anthesis;Days_to_silk	Days_to_anthesis;Ratio_of_ear_height_to_total_height	0	0	0	0	1	0	0	0	0	0	0	0	0	0	0	1	0	0	0	0	0	0	0	0	0	0	2	dispensable
pan_gene_26571	pan_gene_30287	Days_to_anthesis;Days_to_silk	Average_internode_length_(below_ear);Average_internode_length_(whole_plant);Days_to_anthesis	0	0	0	0	0	0	0	0	0	0	0	0	0	0	0	0	0	0	1	0	1	0	0	0	0	1	3	dispensable
pan_gene_26571	pan_gene_3426	Days_to_anthesis;Days_to_silk	Days_to_anthesis	0	0	0	1	0	1	0	0	0	0	0	0	0	0	0	0	0	0	1	1	0	0	0	0	0	0	4	dispensable
pan_gene_26571	pan_gene_5816	Days_to_anthesis;Days_to_silk	Days_to_anthesis;Days_to_silk;Ear_row_number;Photoperiod_growing-degree_days_to_anthesis	1	0	0	1	0	1	0	0	0	1	1	0	1	0	0	1	1	0	0	1	1	0	1	0	0	0	11	near-core
pan_gene_26571	pan_gene_6332	Days_to_anthesis;Days_to_silk	Days_to_anthesis	0	0	0	1	1	0	0	0	0	0	0	0	1	0	0	0	0	0	0	0	0	0	0	0	0	0	3	dispensable
pan_gene_26571	pan_gene_7512	Days_to_anthesis;Days_to_silk	Days_to_anthesis	0	0	0	1	1	1	1	1	1	1	1	0	1	0	1	0	0	1	1	0	1	0	1	0	1	1	16	near-core
pan_gene_26571	pan_gene_7783	Days_to_anthesis;Days_to_silk	100_Kernel_weight;Days_to_anthesis;Photoperiod_growing-degree_days_to_anthesis	1	0	1	1	1	1	1	0	1	0	1	0	0	1	1	1	0	1	0	1	1	0	1	0	1	1	17	near-core
pan_gene_26571	pan_gene_9088	Days_to_anthesis;Days_to_silk	Days_to_anthesis;Tassel_length	0	0	0	0	1	0	0	0	0	0	1	0	0	0	0	0	0	1	0	1	1	0	1	0	0	0	6	dispensable
pan_gene_26571	pan_gene_9534	Days_to_anthesis;Days_to_silk	Days_to_anthesis	1	0	0	0	0	0	0	0	0	1	0	0	0	0	0	0	0	0	0	1	0	0	0	0	0	0	3	dispensable
pan_gene_2658	pan_gene_2675	Days_to_anthesis;Plant_height;Starch	Days_to_anthesis;Nodes_per_plant;Nodes_to_ear	1	1	0	0	1	1	1	0	0	1	0	0	0	0	0	0	1	0	0	0	0	0	1	0	0	0	8	dispensable
pan_gene_2658	pan_gene_29879	Days_to_anthesis;Plant_height;Starch	Days_to_anthesis;Tassel_length	1	1	1	0	1	1	0	1	1	1	0	0	1	0	1	0	1	1	0	1	1	0	1	1	1	1	18	near-core
pan_gene_2658	pan_gene_3135	Days_to_anthesis;Plant_height;Starch	Days_to_anthesis	1	0	0	0	0	0	0	0	0	0	0	0	0	0	0	0	0	0	0	0	0	0	0	0	0	0	1	private
pan_gene_2658	pan_gene_6082	Days_to_anthesis;Plant_height;Starch	Days_to_anthesis	1	1	1	0	1	1	1	0	0	1	0	1	0	0	1	0	0	1	0	0	0	0	1	1	0	0	12	near-core
pan_gene_2658	pan_gene_6110	Days_to_anthesis;Plant_height;Starch	Days_to_anthesis	1	0	0	0	1	0	0	0	0	0	1	0	0	1	0	0	0	0	0	0	1	0	1	0	0	1	7	dispensable
pan_gene_2658	pan_gene_9700	Days_to_anthesis;Plant_height;Starch	Average_internode_length_(whole_plant);Days_to_anthesis	1	0	1	0	1	1	0	0	0	1	1	1	0	0	1	0	0	0	1	1	0	0	0	1	0	0	11	near-core
pan_gene_26581	pan_gene_26706	Days_to_anthesis	Days_to_anthesis;Days_to_silk;Ratio_of_ear_height_to_total_height	1	0	1	1	1	0	0	1	0	1	0	0	1	0	0	1	1	1	0	0	0	0	0	1	0	0	11	near-core
pan_gene_26581	pan_gene_5419	Days_to_anthesis	Days_to_anthesis;Days_to_silk;Nodes_per_plant;Tassel_length;Total_amino_acids	1	1	1	1	1	1	1	1	1	1	1	1	1	1	0	1	1	1	1	1	1	1	1	1	1	1	25	core
pan_gene_26581	pan_gene_8378	Days_to_anthesis	Anthesis-silking_interval;Days_to_anthesis;Tassel_length	1	1	1	1	1	0	1	1	1	0	0	1	1	1	1	1	1	1	0	1	1	0	1	0	0	1	19	near-core
pan_gene_26581	pan_gene_8408	Days_to_anthesis	Days_to_anthesis;Nodes_to_ear;Starch	1	1	1	1	0	0	1	0	0	1	1	0	1	1	0	1	1	1	0	1	0	0	0	0	1	0	14	near-core
pan_gene_26581	pan_gene_8761	Days_to_anthesis	Days_to_anthesis;Nodes_per_plant	1	1	0	1	1	1	0	1	1	1	1	1	1	1	0	1	0	1	0	1	1	0	1	1	0	0	18	near-core
pan_gene_26581	pan_gene_8768	Days_to_anthesis	Days_to_anthesis	1	1	1	1	1	1	1	1	1	1	1	1	1	1	0	1	1	1	0	1	1	1	0	1	1	1	23	core
pan_gene_26582	pan_gene_2672	Days_to_anthesis	Days_to_anthesis;Ear_height;Nodes_per_plant;Nodes_to_ear	1	1	1	0	0	0	0	1	0	0	0	0	0	0	0	0	0	0	0	0	1	0	1	0	0	0	6	dispensable
pan_gene_26595	pan_gene_29460	Days_to_anthesis	Days_to_anthesis;Nodes_per_plant;Southern_leaf_blight	1	0	0	0	0	0	0	0	0	0	0	0	0	0	0	0	0	0	0	0	0	0	0	0	0	0	1	private
pan_gene_26639	pan_gene_396	Average_internode_length_(above_ear);Days_to_anthesis;Nodes_per_plant;Nodes_to_ear	Days_to_anthesis;Nodes_per_plant	1	0	0	0	0	0	1	0	0	0	0	0	1	0	0	0	1	0	0	0	0	0	0	0	1	0	5	dispensable
pan_gene_26639	pan_gene_4358	Average_internode_length_(above_ear);Days_to_anthesis;Nodes_per_plant;Nodes_to_ear	Days_to_anthesis;Leaf_width	1	0	0	0	0	0	0	0	0	0	1	0	0	0	0	1	1	0	0	0	0	0	0	0	0	0	4	dispensable
pan_gene_26641	pan_gene_2675	Days_to_anthesis;Days_to_silk;Nodes_per_plant;Nodes_to_ear	Days_to_anthesis;Nodes_per_plant;Nodes_to_ear	1	0	0	0	0	1	0	0	0	0	0	0	0	0	0	0	0	0	0	0	0	0	0	0	0	0	2	dispensable
pan_gene_26641	pan_gene_3135	Days_to_anthesis;Days_to_silk;Nodes_per_plant;Nodes_to_ear	Days_to_anthesis	1	0	0	1	0	0	0	0	1	0	0	0	0	0	0	0	0	0	0	0	0	0	0	0	0	0	3	dispensable
pan_gene_26642	pan_gene_27653	Days_to_anthesis;Nodes_to_ear;Ratio_of_ear_height_to_total_height	Days_to_anthesis;Days_to_silk	1	0	1	0	1	0	0	0	0	1	0	0	0	0	1	0	0	0	1	0	0	0	0	0	1	0	7	dispensable
pan_gene_26642	pan_gene_29817	Days_to_anthesis;Nodes_to_ear;Ratio_of_ear_height_to_total_height	Days_to_anthesis;Photoperiod_Growing-degree_days_to_silk;Photoperiod_growing-degree_days_to_anthesis;Tassel_length	1	0	1	1	1	0	0	0	1	1	0	0	1	0	1	0	0	0	0	0	0	0	0	0	1	0	9	dispensable
pan_gene_26646	pan_gene_31974	Days_to_anthesis;Days_to_silk;Nodes_to_ear;Ratio_of_ear_height_to_total_height	Boxcox-transformed_leaf_angle;Days_to_anthesis;Ear_height;Tassel_branch_number;Tassel_length	1	0	0	0	0	0	0	0	1	0	0	0	1	1	1	0	0	0	0	0	0	0	1	0	0	0	6	dispensable
pan_gene_26646	pan_gene_4415	Days_to_anthesis;Days_to_silk;Nodes_to_ear;Ratio_of_ear_height_to_total_height	Days_to_anthesis;Plant_height	1	1	1	0	0	0	0	0	1	1	0	0	0	0	0	0	0	0	0	0	0	0	0	0	0	0	5	dispensable
pan_gene_26694	pan_gene_26794	Days_to_anthesis;Days_to_silk;Ear_height;Nodes_to_ear;Photoperiod_Growing-degree_days_to_silk;Plant_height;Tassel_branch_number	Cob_diameter;Days_to_anthesis	0	0	0	0	0	0	1	0	0	0	0	0	0	0	0	0	0	0	0	0	1	0	0	0	0	0	2	dispensable
pan_gene_26694	pan_gene_3426	Days_to_anthesis;Days_to_silk;Ear_height;Nodes_to_ear;Photoperiod_Growing-degree_days_to_silk;Plant_height;Tassel_branch_number	Days_to_anthesis	0	0	0	1	0	1	0	0	0	0	0	1	0	1	0	0	0	0	0	0	0	0	0	0	0	0	4	dispensable
pan_gene_26694	pan_gene_6083	Days_to_anthesis;Days_to_silk;Ear_height;Nodes_to_ear;Photoperiod_Growing-degree_days_to_silk;Plant_height;Tassel_branch_number	Days_to_anthesis	1	1	1	1	0	1	0	1	1	0	0	0	1	1	1	1	1	1	1	1	0	0	0	0	1	1	17	near-core
pan_gene_26694	pan_gene_6332	Days_to_anthesis;Days_to_silk;Ear_height;Nodes_to_ear;Photoperiod_Growing-degree_days_to_silk;Plant_height;Tassel_branch_number	Days_to_anthesis	0	0	0	1	1	0	0	1	0	1	0	0	0	0	0	0	0	1	1	0	0	0	0	1	1	0	8	dispensable
pan_gene_26694	pan_gene_7512	Days_to_anthesis;Days_to_silk;Ear_height;Nodes_to_ear;Photoperiod_Growing-degree_days_to_silk;Plant_height;Tassel_branch_number	Days_to_anthesis	0	1	1	1	1	1	1	0	1	0	1	1	1	1	1	0	1	1	1	0	0	1	1	1	0	1	19	near-core
pan_gene_26694	pan_gene_7783	Days_to_anthesis;Days_to_silk;Ear_height;Nodes_to_ear;Photoperiod_Growing-degree_days_to_silk;Plant_height;Tassel_branch_number	100_Kernel_weight;Days_to_anthesis;Photoperiod_growing-degree_days_to_anthesis	1	1	0	1	1	0	0	0	1	0	0	1	0	0	1	1	1	1	1	1	0	1	1	0	0	1	15	near-core
pan_gene_26706	pan_gene_5419	Days_to_anthesis;Days_to_silk;Ratio_of_ear_height_to_total_height	Days_to_anthesis;Days_to_silk;Nodes_per_plant;Tassel_length;Total_amino_acids	1	0	1	1	1	0	1	1	0	1	1	1	1	1	0	1	1	1	0	1	1	1	1	1	1	0	20	core
pan_gene_26706	pan_gene_8761	Days_to_anthesis;Days_to_silk;Ratio_of_ear_height_to_total_height	Days_to_anthesis;Nodes_per_plant	1	1	0	0	0	0	1	0	0	1	1	1	0	0	0	1	1	1	1	1	0	0	1	1	0	0	13	near-core
pan_gene_26706	pan_gene_8768	Days_to_anthesis;Days_to_silk;Ratio_of_ear_height_to_total_height	Days_to_anthesis	1	1	1	1	1	0	1	1	0	1	1	1	1	1	0	1	1	1	0	0	1	0	1	1	1	0	19	near-core
pan_gene_2674	pan_gene_26855	Days_to_anthesis;Nodes_per_plant;Nodes_to_ear	Average_internode_length_(above_ear);Days_to_anthesis;Nodes_per_plant;Ratio_of_ear_height_to_total_height	1	0	0	1	0	0	1	0	0	0	0	1	0	0	0	0	0	0	0	0	0	0	0	0	0	0	4	dispensable
pan_gene_2675	pan_gene_29879	Days_to_anthesis;Nodes_per_plant;Nodes_to_ear	Days_to_anthesis;Tassel_length	1	1	0	0	1	1	1	0	0	1	0	0	1	0	1	0	0	0	1	0	0	0	1	0	0	0	10	dispensable
pan_gene_2675	pan_gene_3135	Days_to_anthesis;Nodes_per_plant;Nodes_to_ear	Days_to_anthesis	1	0	0	0	0	0	0	0	0	0	0	0	0	0	0	0	0	0	0	0	0	0	0	0	0	0	1	private
pan_gene_2675	pan_gene_6110	Days_to_anthesis;Nodes_per_plant;Nodes_to_ear	Days_to_anthesis	1	0	0	0	0	0	0	0	0	0	0	0	0	0	0	0	0	0	0	0	0	0	0	0	0	0	1	private
pan_gene_2675	pan_gene_9221	Days_to_anthesis;Nodes_per_plant;Nodes_to_ear	Days_to_anthesis	1	0	0	0	0	0	0	0	0	0	0	0	0	0	0	0	0	0	0	0	0	0	0	0	0	0	1	private
pan_gene_26780	pan_gene_27245	Average_internode_length_(whole_plant);Days_to_anthesis;Nodes_per_plant	Chlorophyll_B;Days_to_anthesis	0	0	0	0	0	1	0	0	0	0	0	0	0	0	0	0	0	0	0	0	0	0	0	0	0	0	1	private
pan_gene_26787	pan_gene_5816	Days_to_anthesis;Days_to_silk	Days_to_anthesis;Days_to_silk;Ear_row_number;Photoperiod_growing-degree_days_to_anthesis	1	0	0	0	1	0	0	0	0	0	0	0	0	0	0	0	1	0	0	0	0	0	0	0	0	0	3	dispensable
pan_gene_26787	pan_gene_6332	Days_to_anthesis;Days_to_silk	Days_to_anthesis	0	0	0	0	1	0	0	0	0	0	0	0	0	0	0	0	0	0	0	0	0	0	0	0	0	0	1	private
pan_gene_26787	pan_gene_7512	Days_to_anthesis;Days_to_silk	Days_to_anthesis	0	0	1	0	1	0	0	0	0	1	0	0	0	0	0	0	0	0	0	0	0	0	0	0	0	0	3	dispensable
pan_gene_26794	pan_gene_5816	Cob_diameter;Days_to_anthesis	Days_to_anthesis;Days_to_silk;Ear_row_number;Photoperiod_growing-degree_days_to_anthesis	0	0	0	0	0	0	0	0	0	0	0	0	0	0	0	0	0	0	0	0	1	0	0	0	0	0	1	private
pan_gene_26794	pan_gene_7512	Cob_diameter;Days_to_anthesis	Days_to_anthesis	0	0	0	0	0	0	1	0	0	0	0	0	0	0	0	0	0	0	0	0	0	0	0	0	0	0	1	private
pan_gene_26821	pan_gene_27566	Boxcox-transformed_leaf_angle;Days_to_anthesis;Days_to_silk;Photoperiod_Growing-degree_days_to_silk;Photoperiod_growing-degree_days_to_anthesis	Days_to_anthesis	0	0	0	0	0	0	0	0	0	0	0	0	0	0	0	0	0	1	0	0	0	0	0	0	0	0	1	private
pan_gene_26855	pan_gene_27604	Average_internode_length_(above_ear);Days_to_anthesis;Nodes_per_plant;Ratio_of_ear_height_to_total_height	Days_to_anthesis;Total_amino_acids	1	0	0	0	0	0	0	0	0	0	0	0	0	0	0	0	0	0	0	0	0	0	0	0	0	0	1	private
pan_gene_27196	pan_gene_30165	Chlorophyll_B;Days_to_anthesis;Nodes_above_ear	Days_to_anthesis;Nodes_to_ear;Tassel_length	0	0	0	0	0	0	0	1	0	0	0	0	0	0	0	0	0	0	0	0	0	0	0	0	0	0	1	private
pan_gene_27245	pan_gene_29905	Chlorophyll_B;Days_to_anthesis	Days_to_anthesis;Nodes_to_ear	1	0	0	0	1	0	0	0	0	1	0	0	0	1	1	0	1	0	1	0	0	1	0	1	0	0	9	dispensable
pan_gene_27245	pan_gene_30547	Chlorophyll_B;Days_to_anthesis	Days_to_anthesis	1	1	1	1	1	1	1	1	1	1	1	1	1	1	1	1	1	1	0	1	1	1	1	1	1	1	25	core
pan_gene_27245	pan_gene_32738	Chlorophyll_B;Days_to_anthesis	Days_to_anthesis;Days_to_silk;Nodes_per_plant;Nodes_to_ear	1	0	1	0	0	1	0	0	0	1	0	0	0	0	1	1	0	0	0	0	0	0	0	0	0	0	6	dispensable
pan_gene_27245	pan_gene_8034	Chlorophyll_B;Days_to_anthesis	Days_to_anthesis	1	1	0	1	0	0	0	0	1	0	0	0	0	0	1	0	0	1	1	0	1	0	0	0	0	0	8	dispensable
pan_gene_274	pan_gene_419	Days_to_anthesis;Plant_height;Ratio_of_ear_height_to_total_height	Days_to_anthesis	0	0	0	0	0	0	0	0	1	0	0	0	0	0	1	0	0	0	0	0	0	0	0	0	0	0	2	dispensable
pan_gene_27566	pan_gene_4600	Days_to_anthesis	Boxcox-transformed_leaf_angle;Days_to_anthesis	0	0	1	0	0	1	0	0	0	0	0	0	0	0	0	0	0	1	0	0	0	0	0	0	1	0	4	dispensable
pan_gene_27577	pan_gene_40942	Days_to_anthesis	Days_to_anthesis;Stalk_strength	0	0	0	0	0	0	0	0	0	0	0	0	0	0	0	0	0	0	0	0	0	1	0	0	0	0	1	private
pan_gene_27577	pan_gene_8041	Days_to_anthesis	Days_to_anthesis;Height_per_day_(until_flowering)	1	0	1	0	0	1	0	0	0	0	1	0	1	0	1	0	0	1	1	0	1	1	1	1	1	1	14	near-core
pan_gene_27655	pan_gene_69333	Days_to_anthesis;Days_to_silk;Total_amino_acids	Days_to_anthesis;Days_to_silk	1	0	0	1	0	0	1	1	0	0	0	1	1	0	0	0	1	0	0	1	0	0	0	0	0	1	9	dispensable
pan_gene_27655	pan_gene_99797	Days_to_anthesis;Days_to_silk;Total_amino_acids	Days_to_anthesis;Leaf_length;Nodes_to_ear	1	0	0	0	0	0	0	0	0	0	0	0	0	0	0	0	0	0	0	0	0	0	0	0	0	0	1	private
pan_gene_27659	pan_gene_27660	Days_to_anthesis;Nodes_per_plant;Photoperiod_Growing-degree_days_to_silk;Photoperiod_growing-degree_days_to_anthesis;Ratio_of_ear_height_to_total_height	Days_to_anthesis;Ratio_of_ear_height_to_total_height	0	0	0	0	0	0	0	0	0	0	0	0	0	0	0	1	0	0	0	0	0	0	0	0	0	0	1	private
pan_gene_27659	pan_gene_30287	Days_to_anthesis;Nodes_per_plant;Photoperiod_Growing-degree_days_to_silk;Photoperiod_growing-degree_days_to_anthesis;Ratio_of_ear_height_to_total_height	Average_internode_length_(below_ear);Average_internode_length_(whole_plant);Days_to_anthesis	0	0	0	0	0	0	0	0	0	1	0	0	0	0	0	1	0	0	1	0	0	0	0	0	0	0	3	dispensable
pan_gene_27659	pan_gene_6083	Days_to_anthesis;Nodes_per_plant;Photoperiod_Growing-degree_days_to_silk;Photoperiod_growing-degree_days_to_anthesis;Ratio_of_ear_height_to_total_height	Days_to_anthesis	0	1	0	0	1	0	1	0	0	0	0	0	0	0	1	0	0	0	1	1	0	0	0	0	0	0	6	dispensable
pan_gene_27659	pan_gene_6522	Days_to_anthesis;Nodes_per_plant;Photoperiod_Growing-degree_days_to_silk;Photoperiod_growing-degree_days_to_anthesis;Ratio_of_ear_height_to_total_height	Days_to_anthesis	0	0	0	0	0	0	0	0	0	1	0	0	0	0	0	1	0	0	0	0	0	0	0	0	0	0	2	dispensable
pan_gene_27659	pan_gene_7512	Days_to_anthesis;Nodes_per_plant;Photoperiod_Growing-degree_days_to_silk;Photoperiod_growing-degree_days_to_anthesis;Ratio_of_ear_height_to_total_height	Days_to_anthesis	0	1	0	0	0	1	1	0	0	0	0	0	0	0	1	0	0	0	1	0	0	0	0	0	0	0	5	dispensable
pan_gene_27659	pan_gene_7783	Days_to_anthesis;Nodes_per_plant;Photoperiod_Growing-degree_days_to_silk;Photoperiod_growing-degree_days_to_anthesis;Ratio_of_ear_height_to_total_height	100_Kernel_weight;Days_to_anthesis;Photoperiod_growing-degree_days_to_anthesis	0	1	0	0	0	1	1	0	0	0	0	0	0	0	1	1	0	0	0	1	0	0	0	0	0	0	6	dispensable
pan_gene_27659	pan_gene_9088	Days_to_anthesis;Nodes_per_plant;Photoperiod_Growing-degree_days_to_silk;Photoperiod_growing-degree_days_to_anthesis;Ratio_of_ear_height_to_total_height	Days_to_anthesis;Tassel_length	0	0	0	0	0	0	0	0	0	1	0	0	0	0	0	0	0	0	0	1	0	0	0	0	0	0	2	dispensable
pan_gene_27659	pan_gene_9534	Days_to_anthesis;Nodes_per_plant;Photoperiod_Growing-degree_days_to_silk;Photoperiod_growing-degree_days_to_anthesis;Ratio_of_ear_height_to_total_height	Days_to_anthesis	0	0	0	0	0	0	0	0	0	1	0	0	0	0	0	0	0	0	0	1	0	0	0	0	0	0	2	dispensable
pan_gene_27660	pan_gene_28732	Days_to_anthesis;Ratio_of_ear_height_to_total_height	Anthesis-silking_interval;Days_to_anthesis;Ear_height;Leaf_length;Leaf_width;Nodes_per_plant;Photoperiod_Growing-degree_days_to_silk;Photoperiod_growing-degree_days_to_anthesis	0	0	0	0	0	0	0	0	0	1	0	0	0	0	0	0	0	0	0	0	0	0	0	0	0	0	1	private
pan_gene_27660	pan_gene_29852	Days_to_anthesis;Ratio_of_ear_height_to_total_height	Days_to_anthesis;Ear_height	0	0	0	0	1	0	0	0	0	0	0	0	0	0	0	0	0	0	0	0	0	0	0	0	0	0	1	private
pan_gene_27660	pan_gene_30287	Days_to_anthesis;Ratio_of_ear_height_to_total_height	Average_internode_length_(below_ear);Average_internode_length_(whole_plant);Days_to_anthesis	0	0	0	0	1	0	0	0	0	0	0	0	0	0	0	1	0	0	0	0	0	0	0	0	0	0	2	dispensable
pan_gene_27660	pan_gene_6083	Days_to_anthesis;Ratio_of_ear_height_to_total_height	Days_to_anthesis	0	0	0	0	0	0	0	0	0	1	0	0	0	0	0	0	0	0	0	0	0	0	0	0	0	0	1	private
pan_gene_27660	pan_gene_6332	Days_to_anthesis;Ratio_of_ear_height_to_total_height	Days_to_anthesis	0	0	0	0	1	0	0	0	0	0	0	0	0	0	0	0	0	0	0	0	0	0	0	0	0	0	1	private
pan_gene_27660	pan_gene_6522	Days_to_anthesis;Ratio_of_ear_height_to_total_height	Days_to_anthesis	0	0	0	0	1	0	0	0	0	0	0	0	0	0	0	1	0	0	0	0	0	0	0	0	0	0	2	dispensable
pan_gene_27660	pan_gene_7512	Days_to_anthesis;Ratio_of_ear_height_to_total_height	Days_to_anthesis	0	0	0	0	1	0	0	0	0	0	0	0	0	0	0	0	0	0	0	0	0	0	0	0	0	0	1	private
pan_gene_27660	pan_gene_7783	Days_to_anthesis;Ratio_of_ear_height_to_total_height	100_Kernel_weight;Days_to_anthesis;Photoperiod_growing-degree_days_to_anthesis	0	0	0	0	1	0	0	0	0	1	0	0	0	0	0	1	0	0	0	0	0	0	0	0	0	0	3	dispensable
pan_gene_27660	pan_gene_9088	Days_to_anthesis;Ratio_of_ear_height_to_total_height	Days_to_anthesis;Tassel_length	0	0	0	0	0	0	0	0	0	0	0	0	0	0	0	1	0	0	0	0	0	0	0	0	0	0	1	private
pan_gene_27660	pan_gene_9534	Days_to_anthesis;Ratio_of_ear_height_to_total_height	Days_to_anthesis	0	0	0	0	0	0	0	0	0	1	0	0	0	0	0	0	0	0	0	0	0	0	0	0	0	0	1	private
pan_gene_27704	pan_gene_3426	Chlorophyll_A;Days_to_anthesis;Ratio_of_ear_height_to_total_height;Stalk_strength	Days_to_anthesis	0	0	0	0	0	0	0	0	0	0	0	0	0	1	0	0	0	0	0	0	0	0	0	0	0	0	1	private
pan_gene_27730	pan_gene_5433	Days_to_anthesis;Tassel_branch_number	Days_to_anthesis;Days_to_silk;Tassel_branch_number	1	0	0	0	0	0	0	0	0	0	0	1	1	0	0	0	0	1	0	1	0	0	0	0	0	0	5	dispensable
pan_gene_2776	pan_gene_5419	100_Kernel_weight;Days_to_anthesis;Nodes_to_ear	Days_to_anthesis;Days_to_silk;Nodes_per_plant;Tassel_length;Total_amino_acids	1	1	1	1	1	0	0	1	1	0	0	0	0	1	0	1	1	1	0	0	1	1	1	1	1	0	16	near-core
pan_gene_2780	pan_gene_8768	Days_to_anthesis;Northern_Leaf_Blight	Days_to_anthesis	1	0	0	0	0	0	0	0	0	0	0	0	0	0	0	0	0	0	0	0	0	0	0	0	0	0	1	private
pan_gene_28732	pan_gene_30488	Anthesis-silking_interval;Days_to_anthesis;Ear_height;Leaf_length;Leaf_width;Nodes_per_plant;Photoperiod_Growing-degree_days_to_silk;Photoperiod_growing-degree_days_to_anthesis	Days_to_anthesis	1	1	0	0	0	1	1	0	0	1	1	1	1	1	1	1	1	1	0	0	1	1	1	0	1	1	18	near-core
pan_gene_28732	pan_gene_30940	Anthesis-silking_interval;Days_to_anthesis;Ear_height;Leaf_length;Leaf_width;Nodes_per_plant;Photoperiod_Growing-degree_days_to_silk;Photoperiod_growing-degree_days_to_anthesis	Days_to_anthesis;Leaf_width	1	0	0	0	1	1	0	1	1	0	0	0	0	0	0	0	0	0	0	0	0	0	0	1	0	0	6	dispensable
pan_gene_28732	pan_gene_31840	Anthesis-silking_interval;Days_to_anthesis;Ear_height;Leaf_length;Leaf_width;Nodes_per_plant;Photoperiod_Growing-degree_days_to_silk;Photoperiod_growing-degree_days_to_anthesis	Anthesis-silking_interval;Days_to_anthesis;Ear_height;Total_amino_acids	1	1	0	1	1	0	0	0	0	1	0	0	1	1	0	1	0	0	1	0	1	0	0	0	1	0	11	near-core
pan_gene_28732	pan_gene_6522	Anthesis-silking_interval;Days_to_anthesis;Ear_height;Leaf_length;Leaf_width;Nodes_per_plant;Photoperiod_Growing-degree_days_to_silk;Photoperiod_growing-degree_days_to_anthesis	Days_to_anthesis	0	0	0	0	1	0	0	0	0	0	0	0	0	0	0	0	0	0	0	0	0	0	0	0	0	0	1	private
pan_gene_28732	pan_gene_8408	Anthesis-silking_interval;Days_to_anthesis;Ear_height;Leaf_length;Leaf_width;Nodes_per_plant;Photoperiod_Growing-degree_days_to_silk;Photoperiod_growing-degree_days_to_anthesis	Days_to_anthesis;Nodes_to_ear;Starch	1	0	0	0	1	1	0	1	1	0	0	1	0	0	0	0	1	0	1	1	0	1	0	1	0	0	11	near-core
pan_gene_28732	pan_gene_8761	Anthesis-silking_interval;Days_to_anthesis;Ear_height;Leaf_length;Leaf_width;Nodes_per_plant;Photoperiod_Growing-degree_days_to_silk;Photoperiod_growing-degree_days_to_anthesis	Days_to_anthesis;Nodes_per_plant	1	0	1	1	1	0	1	0	1	1	0	1	1	0	0	1	1	1	0	0	1	0	0	0	0	1	14	near-core
pan_gene_28732	pan_gene_8815	Anthesis-silking_interval;Days_to_anthesis;Ear_height;Leaf_length;Leaf_width;Nodes_per_plant;Photoperiod_Growing-degree_days_to_silk;Photoperiod_growing-degree_days_to_anthesis	Days_to_anthesis;Photoperiod_Growing-degree_days_to_silk;Photoperiod_growing-degree_days_to_anthesis;Tassel_branch_number	0	1	0	0	0	0	0	0	0	0	0	0	1	0	0	1	0	0	1	0	0	0	0	0	1	0	5	dispensable
pan_gene_29135	pan_gene_30039	Days_to_anthesis	100_Kernel_weight;Days_to_anthesis	1	0	0	0	0	0	0	0	0	0	0	0	0	0	0	0	0	0	0	0	0	0	0	0	0	0	1	private
pan_gene_29135	pan_gene_9167	Days_to_anthesis	Days_to_anthesis	1	0	0	0	0	0	0	0	0	0	0	0	0	0	0	0	0	0	0	0	0	0	0	0	0	0	1	private
pan_gene_29135	pan_gene_9700	Days_to_anthesis	Average_internode_length_(whole_plant);Days_to_anthesis	1	0	0	0	0	0	0	0	0	0	0	1	0	0	0	0	0	0	0	0	0	0	0	0	0	0	2	dispensable
pan_gene_29460	pan_gene_5820	Days_to_anthesis;Nodes_per_plant;Southern_leaf_blight	Chlorophyll_A;Days_to_anthesis;Days_to_silk;PCA_of_metabolites:_PC2;Stalk_strength;Tassel_branch_number	1	0	0	0	0	0	0	0	1	0	0	0	0	0	0	1	1	1	0	0	0	0	0	0	0	0	5	dispensable
pan_gene_29460	pan_gene_8036	Days_to_anthesis;Nodes_per_plant;Southern_leaf_blight	100_Kernel_weight;Days_to_anthesis;Tassel_length	1	0	0	0	0	0	0	0	0	0	0	0	0	0	0	0	0	0	0	0	0	0	1	0	0	0	2	dispensable
pan_gene_29533	pan_gene_8035	Days_to_anthesis;Photoperiod_growing-degree_days_to_anthesis	Days_to_anthesis;Leaf_length;Tassel_branch_number	1	0	0	0	0	0	0	0	0	0	0	0	0	0	0	0	0	0	0	0	0	0	0	0	0	0	1	private
pan_gene_29598	pan_gene_31993	Days_to_anthesis;Days_to_silk;Leaf_width;Nodes_per_plant;Ratio_of_ear_height_to_total_height	Days_to_anthesis;Ear_row_number	1	0	0	0	0	0	0	0	1	0	0	0	1	0	0	0	0	0	0	0	0	0	0	0	0	0	3	dispensable
pan_gene_2963	pan_gene_5440	Days_to_anthesis	Days_to_anthesis;Stalk_strength;Total_amino_acids	1	0	1	0	1	0	1	1	0	1	0	1	0	0	0	1	1	0	0	0	1	0	1	0	1	0	12	near-core
pan_gene_2963	pan_gene_8408	Days_to_anthesis	Days_to_anthesis;Nodes_to_ear;Starch	1	0	1	1	1	1	1	1	1	0	1	0	1	1	0	1	0	1	1	0	0	1	1	1	0	0	17	near-core
pan_gene_2963	pan_gene_9168	Days_to_anthesis	Days_to_anthesis	1	0	0	0	1	0	0	0	0	0	0	0	0	0	0	0	0	0	0	0	0	0	1	0	0	0	3	dispensable
pan_gene_29791	pan_gene_419	Days_to_anthesis;Days_to_silk;Ear_height;Leaf_length;Leaf_width;Nodes_per_plant;Nodes_to_ear	Days_to_anthesis	0	0	0	0	0	0	0	0	1	0	0	0	0	0	0	0	0	0	0	0	0	0	0	0	0	0	1	private
pan_gene_29851	pan_gene_9700	Days_to_anthesis;Ear_height	Average_internode_length_(whole_plant);Days_to_anthesis	1	1	1	1	0	0	1	1	0	0	1	1	0	0	0	1	0	1	0	0	1	0	0	0	0	0	11	near-core
pan_gene_29875	pan_gene_8195	Days_to_anthesis;Tassel_length	Days_to_anthesis	1	0	0	0	0	0	0	0	0	0	0	0	0	0	0	0	0	0	0	0	0	0	0	0	0	0	1	private
pan_gene_29876	pan_gene_29905	Days_to_anthesis	Days_to_anthesis;Nodes_to_ear	0	0	0	1	0	0	0	0	0	0	0	0	1	0	0	0	0	1	0	0	0	1	1	0	0	0	5	dispensable
pan_gene_29876	pan_gene_5447	Days_to_anthesis	Average_internode_length_(below_ear);Average_internode_length_(whole_plant);Days_to_anthesis;Ear_height;Nodes_to_ear;Tassel_length	0	0	0	0	0	0	0	1	0	0	0	0	0	0	0	0	0	1	0	0	0	0	1	0	0	0	3	dispensable
pan_gene_29876	pan_gene_6082	Days_to_anthesis	Days_to_anthesis	0	0	0	1	0	0	0	0	0	0	0	1	1	0	0	0	0	1	0	0	0	0	1	0	0	0	5	dispensable
pan_gene_29876	pan_gene_8034	Days_to_anthesis	Days_to_anthesis	0	0	0	1	0	0	0	0	0	0	0	0	0	0	0	0	0	1	0	0	0	1	0	0	0	0	3	dispensable
pan_gene_29879	pan_gene_3135	Days_to_anthesis;Tassel_length	Days_to_anthesis	1	0	0	0	0	0	0	0	0	0	0	0	0	0	0	0	0	0	0	0	0	0	0	0	0	0	1	private
pan_gene_29879	pan_gene_6082	Days_to_anthesis;Tassel_length	Days_to_anthesis	1	0	0	0	1	1	0	0	0	1	0	0	0	1	0	0	0	1	0	0	0	1	0	1	0	1	9	dispensable
pan_gene_29905	pan_gene_32738	Days_to_anthesis;Nodes_to_ear	Days_to_anthesis;Days_to_silk;Nodes_per_plant;Nodes_to_ear	1	0	0	0	0	0	0	0	1	1	1	1	1	0	1	0	1	0	0	1	1	0	1	1	1	1	14	near-core
pan_gene_29905	pan_gene_5447	Days_to_anthesis;Nodes_to_ear	Average_internode_length_(below_ear);Average_internode_length_(whole_plant);Days_to_anthesis;Ear_height;Nodes_to_ear;Tassel_length	1	0	0	0	0	0	1	0	0	1	1	1	0	1	1	0	1	1	0	0	1	0	1	0	1	1	13	near-core
pan_gene_29905	pan_gene_6082	Days_to_anthesis;Nodes_to_ear	Days_to_anthesis	1	1	0	1	1	0	1	0	0	1	1	1	1	1	1	0	0	1	1	0	0	0	1	1	0	1	16	near-core
pan_gene_29905	pan_gene_8034	Days_to_anthesis;Nodes_to_ear	Days_to_anthesis	1	1	0	1	0	0	1	0	0	0	0	0	0	0	1	0	0	1	1	1	0	1	0	1	1	0	11	near-core
pan_gene_30056	pan_gene_31840	Days_to_anthesis	Anthesis-silking_interval;Days_to_anthesis;Ear_height;Total_amino_acids	1	0	0	0	0	0	0	0	0	0	0	0	0	0	0	0	0	0	0	0	1	0	0	0	0	0	2	dispensable
pan_gene_30282	pan_gene_32704	Days_to_anthesis	Days_to_anthesis;Ear_height;Nodes_per_plant;Nodes_to_ear;Starch	1	0	0	1	1	0	0	0	0	0	0	0	0	0	0	0	0	0	0	0	0	0	0	0	0	0	3	dispensable
pan_gene_30287	pan_gene_7512	Average_internode_length_(below_ear);Average_internode_length_(whole_plant);Days_to_anthesis	Days_to_anthesis	0	0	0	0	1	0	0	0	0	0	0	0	0	0	0	0	0	0	1	0	1	0	0	0	0	1	4	dispensable
pan_gene_30287	pan_gene_9088	Average_internode_length_(below_ear);Average_internode_length_(whole_plant);Days_to_anthesis	Days_to_anthesis;Tassel_length	0	0	0	0	1	0	0	0	0	1	0	0	0	0	0	1	0	0	0	0	1	0	0	0	0	1	5	dispensable
pan_gene_30488	pan_gene_30940	Days_to_anthesis	Days_to_anthesis;Leaf_width	1	0	0	0	0	0	0	0	1	0	0	0	0	0	0	0	0	0	0	0	0	0	0	0	0	0	2	dispensable
pan_gene_30488	pan_gene_8408	Days_to_anthesis	Days_to_anthesis;Nodes_to_ear;Starch	1	0	0	0	0	1	0	0	1	1	0	1	0	0	0	0	0	0	0	0	0	1	0	0	0	1	7	dispensable
pan_gene_30488	pan_gene_9168	Days_to_anthesis	Days_to_anthesis	1	0	0	0	0	0	0	0	0	0	0	0	0	0	0	1	0	0	0	0	1	0	1	0	0	1	5	dispensable
pan_gene_30547	pan_gene_31261	Days_to_anthesis	Average_internode_length_(above_ear);Days_to_anthesis	1	0	0	0	0	0	0	0	0	1	0	0	0	0	0	0	0	0	0	1	0	0	0	1	0	0	4	dispensable
pan_gene_30547	pan_gene_8034	Days_to_anthesis	Days_to_anthesis	1	0	0	0	0	0	0	0	0	0	0	0	0	0	0	0	0	0	0	0	0	0	0	0	0	0	1	private
pan_gene_30940	pan_gene_5433	Days_to_anthesis;Leaf_width	Days_to_anthesis;Days_to_silk;Tassel_branch_number	1	0	0	0	1	0	0	0	1	1	1	0	1	1	0	0	1	1	0	0	1	0	0	0	1	1	12	near-core
pan_gene_30940	pan_gene_5440	Days_to_anthesis;Leaf_width	Days_to_anthesis;Stalk_strength;Total_amino_acids	1	0	1	0	1	1	1	0	0	1	1	1	0	0	0	1	0	1	0	0	1	0	0	0	1	1	13	near-core
pan_gene_30940	pan_gene_8408	Days_to_anthesis;Leaf_width	Days_to_anthesis;Nodes_to_ear;Starch	1	1	1	1	1	1	1	1	1	1	1	0	1	1	0	1	1	1	1	1	1	0	0	1	1	1	22	core
pan_gene_30940	pan_gene_8761	Days_to_anthesis;Leaf_width	Days_to_anthesis;Nodes_per_plant	1	0	0	0	1	0	0	0	1	0	1	0	0	0	0	0	0	1	0	0	1	0	0	0	0	0	6	dispensable
pan_gene_30940	pan_gene_9168	Days_to_anthesis;Leaf_width	Days_to_anthesis	1	0	0	0	1	1	0	0	0	1	0	0	0	0	0	0	0	0	0	0	0	0	0	0	0	0	4	dispensable
pan_gene_3135	pan_gene_6110	Days_to_anthesis	Days_to_anthesis	1	0	0	0	0	0	0	0	0	0	0	0	0	0	0	0	0	0	0	0	0	0	0	0	0	0	1	private
pan_gene_3135	pan_gene_9221	Days_to_anthesis	Days_to_anthesis	1	0	0	0	0	0	0	0	0	0	0	0	0	0	0	0	0	0	0	0	0	0	0	0	0	0	1	private
pan_gene_31702	pan_gene_4415	Days_to_anthesis;Total_amino_acids	Days_to_anthesis;Plant_height	1	0	0	0	0	0	0	0	0	0	1	0	0	0	0	0	0	0	0	0	0	0	0	0	0	0	2	dispensable
pan_gene_31702	pan_gene_6584	Days_to_anthesis;Total_amino_acids	Days_to_anthesis	1	0	0	0	0	0	0	0	0	0	0	0	0	0	0	0	0	0	0	0	0	0	0	0	0	0	1	private
pan_gene_31840	pan_gene_32522	Anthesis-silking_interval;Days_to_anthesis;Ear_height;Total_amino_acids	Days_to_anthesis;Nodes_to_ear	1	1	1	0	1	0	0	0	0	0	1	0	1	0	0	1	0	1	0	0	0	0	0	0	0	0	8	dispensable
pan_gene_31974	pan_gene_3993	Boxcox-transformed_leaf_angle;Days_to_anthesis;Ear_height;Tassel_branch_number;Tassel_length	Boxcox-transformed_leaf_angle;Days_to_anthesis;Total_amino_acids	1	0	0	0	0	0	0	0	0	0	0	0	0	0	0	0	0	0	0	0	0	0	0	0	0	0	1	private
pan_gene_31974	pan_gene_484	Boxcox-transformed_leaf_angle;Days_to_anthesis;Ear_height;Tassel_branch_number;Tassel_length	Anthesis-silking_interval;Days_to_anthesis;Days_to_silk	1	0	0	0	0	0	0	0	0	0	0	0	0	0	0	0	0	0	0	0	0	0	0	0	0	0	1	private
pan_gene_31974	pan_gene_7930	Boxcox-transformed_leaf_angle;Days_to_anthesis;Ear_height;Tassel_branch_number;Tassel_length	Days_to_anthesis;Nodes_above_ear	1	0	0	1	0	0	0	0	1	0	0	0	0	0	0	0	0	0	0	0	0	0	1	0	0	0	4	dispensable
pan_gene_31974	pan_gene_8843	Boxcox-transformed_leaf_angle;Days_to_anthesis;Ear_height;Tassel_branch_number;Tassel_length	Days_to_anthesis;Ratio_of_ear_height_to_total_height	1	0	0	0	0	0	0	0	0	0	0	0	0	0	1	0	0	0	0	0	0	0	0	0	0	0	2	dispensable
pan_gene_32391	pan_gene_32854	Average_internode_length_(below_ear);Days_to_anthesis;Ear_row_number;Ratio_of_ear_height_to_total_height	Average_internode_length_(above_ear);Average_internode_length_(below_ear);Average_internode_length_(whole_plant);Days_to_anthesis;Height_above_ear;Height_per_day_(until_flowering);Plant_height	0	0	0	0	0	0	0	0	0	0	0	1	0	0	0	0	0	0	0	0	0	0	0	0	0	0	1	private
pan_gene_32738	pan_gene_8034	Days_to_anthesis;Days_to_silk;Nodes_per_plant;Nodes_to_ear	Days_to_anthesis	1	0	0	1	0	0	0	0	0	0	0	0	0	0	1	0	0	0	0	1	0	0	0	0	0	0	4	dispensable
pan_gene_3426	pan_gene_6083	Days_to_anthesis	Days_to_anthesis	0	0	0	0	0	0	0	0	0	0	0	0	0	1	0	0	0	0	0	0	0	0	0	0	0	0	1	private
pan_gene_3426	pan_gene_6332	Days_to_anthesis	Days_to_anthesis	0	0	0	1	1	0	0	0	0	0	0	0	0	0	0	0	0	0	0	1	0	0	0	0	0	0	3	dispensable
pan_gene_3426	pan_gene_7512	Days_to_anthesis	Days_to_anthesis	0	0	0	1	0	1	0	0	0	0	0	1	0	1	0	0	0	0	0	0	0	0	0	0	0	1	5	dispensable
pan_gene_3462	pan_gene_5959	Days_to_anthesis;Leaf_width;Northern_Leaf_Blight;Photoperiod_Growing-degree_days_to_silk	Days_to_anthesis	1	0	0	0	0	0	0	0	0	0	0	0	0	0	0	0	0	0	0	0	0	0	0	0	0	0	1	private
pan_gene_3467	pan_gene_3534	Days_to_anthesis;Days_to_silk;Tassel_length	Days_to_anthesis	0	0	0	1	0	0	0	1	0	0	0	0	0	1	0	0	0	0	0	0	0	0	0	0	0	0	3	dispensable
pan_gene_3467	pan_gene_6584	Days_to_anthesis;Days_to_silk;Tassel_length	Days_to_anthesis	1	0	0	0	0	0	0	0	0	0	0	0	0	0	0	0	0	0	0	0	0	0	0	0	0	0	1	private
pan_gene_396	pan_gene_4358	Days_to_anthesis;Nodes_per_plant	Days_to_anthesis;Leaf_width	1	0	0	0	0	0	0	0	0	0	0	0	1	1	0	0	0	0	0	0	0	0	1	1	0	0	5	dispensable
pan_gene_3993	pan_gene_7930	Boxcox-transformed_leaf_angle;Days_to_anthesis;Total_amino_acids	Days_to_anthesis;Nodes_above_ear	1	0	0	0	0	0	0	0	0	0	0	0	0	0	0	0	0	0	0	0	0	0	0	0	0	1	2	dispensable
pan_gene_4619	pan_gene_9617	Days_to_anthesis	Days_to_anthesis;Photoperiod_Growing-degree_days_to_silk	1	0	0	0	0	1	0	0	0	0	0	1	0	0	0	0	0	0	0	0	0	0	0	0	0	0	3	dispensable
pan_gene_484	pan_gene_7930	Anthesis-silking_interval;Days_to_anthesis;Days_to_silk	Days_to_anthesis;Nodes_above_ear	1	0	0	0	0	0	0	0	0	0	0	0	0	0	0	0	0	0	0	0	0	0	0	0	0	0	1	private
pan_gene_5419	pan_gene_8378	Days_to_anthesis;Days_to_silk;Nodes_per_plant;Tassel_length;Total_amino_acids	Anthesis-silking_interval;Days_to_anthesis;Tassel_length	1	1	1	1	1	0	1	1	1	1	0	0	1	1	0	1	1	1	0	0	1	0	0	1	1	1	18	near-core
pan_gene_5419	pan_gene_8396	Days_to_anthesis;Days_to_silk;Nodes_per_plant;Tassel_length;Total_amino_acids	Days_to_anthesis;Ear_height;Height_per_day_(until_flowering);Plant_height;Stalk_strength	1	1	1	0	0	0	1	1	1	0	0	1	1	1	0	1	0	1	0	0	1	0	1	1	0	0	14	near-core
pan_gene_5419	pan_gene_8408	Days_to_anthesis;Days_to_silk;Nodes_per_plant;Tassel_length;Total_amino_acids	Days_to_anthesis;Nodes_to_ear;Starch	1	0	1	1	1	0	1	1	0	1	1	1	1	1	0	1	1	1	1	1	1	0	1	1	1	1	21	core
pan_gene_5419	pan_gene_8761	Days_to_anthesis;Days_to_silk;Nodes_per_plant;Tassel_length;Total_amino_acids	Days_to_anthesis;Nodes_per_plant	1	0	0	1	1	0	1	1	0	1	1	1	1	1	1	1	0	1	0	1	0	0	1	1	0	0	16	near-core
pan_gene_5419	pan_gene_8768	Days_to_anthesis;Days_to_silk;Nodes_per_plant;Tassel_length;Total_amino_acids	Days_to_anthesis	1	1	1	1	1	1	1	1	0	1	1	1	1	1	1	1	1	1	1	1	1	1	1	1	1	1	25	core
pan_gene_5433	pan_gene_8408	Days_to_anthesis;Days_to_silk;Tassel_branch_number	Days_to_anthesis;Nodes_to_ear;Starch	1	1	1	0	1	0	0	0	1	1	1	0	1	1	1	0	0	0	0	0	0	1	0	0	1	1	13	near-core
pan_gene_5433	pan_gene_8761	Days_to_anthesis;Days_to_silk;Tassel_branch_number	Days_to_anthesis;Nodes_per_plant	1	1	1	0	0	0	0	0	0	0	0	0	0	0	0	0	0	0	0	0	0	0	0	0	0	0	3	dispensable
pan_gene_5433	pan_gene_8768	Days_to_anthesis;Days_to_silk;Tassel_branch_number	Days_to_anthesis	1	0	0	0	0	0	0	0	0	0	0	0	0	0	0	0	0	0	0	0	0	0	0	0	0	0	1	private
pan_gene_5440	pan_gene_8408	Days_to_anthesis;Stalk_strength;Total_amino_acids	Days_to_anthesis;Nodes_to_ear;Starch	1	0	1	0	1	1	1	0	0	0	1	0	0	0	0	1	1	1	0	1	1	1	1	0	1	1	15	near-core
pan_gene_5440	pan_gene_9168	Days_to_anthesis;Stalk_strength;Total_amino_acids	Days_to_anthesis	1	0	0	0	1	1	1	0	0	0	0	0	0	0	0	0	0	0	0	0	0	0	1	0	0	0	5	dispensable
pan_gene_5447	pan_gene_8034	Average_internode_length_(below_ear);Average_internode_length_(whole_plant);Days_to_anthesis;Ear_height;Nodes_to_ear;Tassel_length	Days_to_anthesis	1	1	0	1	0	0	0	0	1	0	0	0	0	0	1	0	0	1	0	1	1	1	0	0	0	0	9	dispensable
pan_gene_5705	pan_gene_9185	Days_to_anthesis	Days_to_anthesis;Days_to_silk	1	0	0	0	1	0	0	0	0	0	0	0	0	0	1	0	0	0	1	0	0	1	0	1	1	0	7	dispensable
pan_gene_5816	pan_gene_6332	Days_to_anthesis;Days_to_silk;Ear_row_number;Photoperiod_growing-degree_days_to_anthesis	Days_to_anthesis	0	0	0	0	1	0	0	0	0	1	0	0	1	0	0	0	0	0	1	0	0	0	0	0	0	0	4	dispensable
pan_gene_5816	pan_gene_7512	Days_to_anthesis;Days_to_silk;Ear_row_number;Photoperiod_growing-degree_days_to_anthesis	Days_to_anthesis	0	1	0	1	0	1	0	0	0	1	1	0	1	0	0	0	0	0	1	0	0	0	1	0	0	1	9	dispensable
pan_gene_5816	pan_gene_7783	Days_to_anthesis;Days_to_silk;Ear_row_number;Photoperiod_growing-degree_days_to_anthesis	100_Kernel_weight;Days_to_anthesis;Photoperiod_growing-degree_days_to_anthesis	1	1	0	1	0	1	0	0	0	1	1	1	0	0	0	1	0	0	1	1	0	0	1	0	0	1	12	near-core
pan_gene_5988	pan_gene_6123	Days_to_anthesis;Southern_leaf_blight	Days_to_anthesis	1	0	1	1	0	0	1	0	0	1	1	0	1	1	0	0	1	0	1	0	0	0	1	1	0	0	12	near-core
pan_gene_6082	pan_gene_9700	Days_to_anthesis	Average_internode_length_(whole_plant);Days_to_anthesis	1	0	1	0	1	0	0	0	0	1	0	0	0	0	1	0	0	0	0	0	0	0	1	1	0	0	7	dispensable
pan_gene_6083	pan_gene_7512	Days_to_anthesis	Days_to_anthesis	0	1	0	0	0	0	1	0	1	1	1	1	1	1	1	0	1	1	1	0	1	0	1	1	1	1	17	near-core
pan_gene_6083	pan_gene_7783	Days_to_anthesis	100_Kernel_weight;Days_to_anthesis;Photoperiod_growing-degree_days_to_anthesis	1	1	1	1	0	0	1	0	1	1	1	1	0	0	1	0	1	1	1	1	1	0	1	1	1	1	19	near-core
pan_gene_6083	pan_gene_9088	Days_to_anthesis	Days_to_anthesis;Tassel_length	0	0	0	0	0	0	0	0	0	0	0	0	0	0	0	0	1	1	0	1	0	0	1	0	0	0	4	dispensable
pan_gene_6083	pan_gene_9534	Days_to_anthesis	Days_to_anthesis	1	0	0	0	0	0	0	0	0	1	0	0	0	0	0	0	0	0	0	1	0	0	0	0	0	0	3	dispensable
pan_gene_6110	pan_gene_9221	Days_to_anthesis	Days_to_anthesis	1	0	0	0	0	0	0	0	0	0	0	0	0	0	0	0	0	0	0	0	0	0	0	0	0	0	1	private
pan_gene_6332	pan_gene_7512	Days_to_anthesis	Days_to_anthesis	0	0	0	1	1	0	0	1	0	0	0	0	1	0	0	0	0	1	1	0	0	0	0	1	1	0	8	dispensable
pan_gene_6332	pan_gene_7783	Days_to_anthesis	100_Kernel_weight;Days_to_anthesis;Photoperiod_growing-degree_days_to_anthesis	0	0	0	1	1	0	0	1	0	0	0	0	0	0	0	0	0	1	1	0	0	0	0	0	1	0	6	dispensable
pan_gene_6332	pan_gene_9088	Days_to_anthesis	Days_to_anthesis;Tassel_length	0	0	0	0	0	0	0	0	0	0	0	0	0	0	0	0	0	1	0	0	0	0	0	0	0	0	1	private
pan_gene_6332	pan_gene_9534	Days_to_anthesis	Days_to_anthesis	0	0	0	0	0	0	0	0	0	1	0	0	0	0	0	0	0	0	0	0	0	0	0	0	0	0	1	private
pan_gene_6522	pan_gene_7512	Days_to_anthesis	Days_to_anthesis	0	0	0	0	1	0	0	0	0	0	0	0	0	0	0	0	0	0	0	0	0	0	0	0	0	0	1	private
pan_gene_6522	pan_gene_9088	Days_to_anthesis	Days_to_anthesis;Tassel_length	0	0	0	0	1	0	0	0	0	1	0	0	0	0	0	1	0	0	0	0	0	0	0	0	0	0	3	dispensable
pan_gene_6522	pan_gene_9534	Days_to_anthesis	Days_to_anthesis	0	0	0	0	0	0	0	0	0	1	0	0	0	0	0	0	0	0	0	0	0	0	0	0	0	0	1	private
pan_gene_6584	pan_gene_7783	Days_to_anthesis	100_Kernel_weight;Days_to_anthesis;Photoperiod_growing-degree_days_to_anthesis	1	0	0	0	0	0	0	0	0	0	0	0	0	0	0	0	0	0	0	0	0	0	0	0	0	0	1	private
pan_gene_7512	pan_gene_7783	Days_to_anthesis	100_Kernel_weight;Days_to_anthesis;Photoperiod_growing-degree_days_to_anthesis	0	1	0	1	1	1	1	1	1	1	1	1	0	1	1	0	1	1	1	0	1	1	1	0	1	1	20	core
pan_gene_7512	pan_gene_9088	Days_to_anthesis	Days_to_anthesis;Tassel_length	0	0	0	0	1	0	0	0	0	0	1	0	0	0	0	0	1	1	0	0	1	0	1	0	1	1	8	dispensable
pan_gene_7512	pan_gene_9534	Days_to_anthesis	Days_to_anthesis	0	0	0	0	0	0	0	0	0	1	0	0	0	0	0	0	0	0	0	0	0	0	0	0	0	0	1	private
pan_gene_7783	pan_gene_9088	100_Kernel_weight;Days_to_anthesis;Photoperiod_growing-degree_days_to_anthesis	Days_to_anthesis;Tassel_length	0	0	0	0	1	0	0	0	0	0	1	0	0	0	0	0	1	1	0	1	1	0	1	0	1	0	8	dispensable
pan_gene_7783	pan_gene_9534	100_Kernel_weight;Days_to_anthesis;Photoperiod_growing-degree_days_to_anthesis	Days_to_anthesis	1	0	0	0	0	0	0	0	0	1	0	0	0	0	0	0	0	0	0	1	0	0	0	0	0	0	3	dispensable
pan_gene_7859	pan_gene_8036	Days_to_anthesis;Days_to_silk;Height_above_ear	100_Kernel_weight;Days_to_anthesis;Tassel_length	1	0	0	0	0	0	0	0	0	0	0	0	0	0	0	0	0	0	0	0	0	0	1	0	0	0	2	dispensable
pan_gene_8378	pan_gene_8396	Anthesis-silking_interval;Days_to_anthesis;Tassel_length	Days_to_anthesis;Ear_height;Height_per_day_(until_flowering);Plant_height;Stalk_strength	1	1	0	1	0	0	1	0	0	1	1	0	1	0	0	1	0	1	0	0	0	0	0	0	0	0	9	dispensable
pan_gene_8378	pan_gene_8768	Anthesis-silking_interval;Days_to_anthesis;Tassel_length	Days_to_anthesis	1	0	0	1	1	0	0	1	0	0	0	0	1	1	0	1	0	0	0	0	0	0	0	1	0	0	8	dispensable
pan_gene_8408	pan_gene_8761	Days_to_anthesis;Nodes_to_ear;Starch	Days_to_anthesis;Nodes_per_plant	1	1	1	1	1	0	1	0	1	1	1	1	1	1	1	0	1	1	1	1	1	0	0	1	0	1	20	core
pan_gene_8408	pan_gene_8768	Days_to_anthesis;Nodes_to_ear;Starch	Days_to_anthesis	1	1	1	1	1	1	1	0	1	1	1	1	1	1	0	1	1	1	1	1	1	0	1	1	1	1	23	core
pan_gene_8408	pan_gene_8770	Days_to_anthesis;Nodes_to_ear;Starch	Days_to_anthesis;Tassel_branch_number	1	1	1	0	1	0	0	1	0	1	0	0	1	1	0	1	1	1	0	0	1	0	0	0	0	0	12	near-core
pan_gene_8408	pan_gene_9168	Days_to_anthesis;Nodes_to_ear;Starch	Days_to_anthesis	1	0	0	0	1	0	0	0	0	1	0	0	0	0	0	0	0	0	0	0	0	0	0	0	0	1	4	dispensable
pan_gene_8761	pan_gene_8768	Days_to_anthesis;Nodes_per_plant	Days_to_anthesis	1	1	1	1	1	1	1	1	1	1	1	1	1	1	1	1	1	1	1	1	1	1	1	1	1	1	26	core
pan_gene_8770	pan_gene_9168	Days_to_anthesis;Tassel_branch_number	Days_to_anthesis	1	0	0	0	1	1	0	0	0	1	0	0	1	0	0	0	0	0	0	0	1	0	0	0	0	0	6	dispensable
pan_gene_9088	pan_gene_9534	Days_to_anthesis;Tassel_length	Days_to_anthesis	0	0	0	0	0	0	0	0	0	1	0	0	0	0	0	0	0	0	0	1	0	0	0	0	0	0	2	dispensable
pan_gene_9144	pan_gene_9700	Anthesis-silking_interval;Days_to_anthesis;Days_to_silk	Average_internode_length_(whole_plant);Days_to_anthesis	1	0	0	0	0	0	0	0	0	0	0	0	0	0	0	0	0	0	0	0	0	0	0	0	0	0	1	private
pan_gene_9185	pan_gene_9792	Days_to_anthesis;Days_to_silk	Days_to_anthesis;Days_to_silk	1	0	0	0	0	0	0	0	0	0	0	1	1	0	0	0	0	0	0	0	0	0	0	0	0	0	3	dispensable
pan_gene_1007	pan_gene_28732	Days_to_anthesis;Days_to_silk;Leaf_width;Southern_leaf_blight	Anthesis-silking_interval;Days_to_anthesis;Ear_height;Leaf_length;Leaf_width;Nodes_per_plant;Photoperiod_Growing-degree_days_to_silk;Photoperiod_growing-degree_days_to_anthesis	0	1	0	0	0	0	0	0	0	1	1	0	1	0	0	0	0	0	1	1	1	0	1	0	0	0	8	dispensable
pan_gene_1007	pan_gene_30488	Days_to_anthesis;Days_to_silk;Leaf_width;Southern_leaf_blight	Days_to_anthesis	0	1	0	0	0	0	0	0	0	0	0	1	1	0	0	0	0	0	0	0	0	0	0	0	0	0	3	dispensable
pan_gene_1007	pan_gene_9220	Days_to_anthesis;Days_to_silk;Leaf_width;Southern_leaf_blight	Days_to_anthesis;Ear_height	0	1	1	1	0	0	0	1	1	0	0	0	1	1	0	0	0	0	0	0	0	0	1	0	0	0	8	dispensable
pan_gene_10140	pan_gene_10714	Days_to_anthesis	Days_to_anthesis	0	0	0	0	1	0	0	0	0	0	0	0	0	0	0	1	0	0	0	0	0	0	0	0	0	0	2	dispensable
pan_gene_10140	pan_gene_26694	Days_to_anthesis	Days_to_anthesis;Days_to_silk;Ear_height;Nodes_to_ear;Photoperiod_Growing-degree_days_to_silk;Plant_height;Tassel_branch_number	0	0	0	0	1	0	0	0	0	0	0	0	0	0	0	1	0	0	0	0	0	0	0	0	0	0	2	dispensable
pan_gene_10140	pan_gene_29852	Days_to_anthesis	Days_to_anthesis;Ear_height	0	0	0	0	1	0	0	0	0	0	0	0	0	0	0	0	0	0	0	0	0	0	0	0	0	0	1	private
pan_gene_10140	pan_gene_6332	Days_to_anthesis	Days_to_anthesis	0	0	0	0	1	0	0	0	0	0	0	0	0	0	0	0	0	0	0	0	0	0	0	0	0	0	1	private
pan_gene_102315	pan_gene_11969	Days_to_anthesis;Days_to_silk	Days_to_anthesis;Days_to_silk;Leaf_length;Nodes_per_plant;PCA_of_metabolites:_PC1	0	0	0	0	0	0	0	0	0	0	0	0	1	0	1	0	0	0	0	0	0	0	0	0	1	0	3	dispensable
pan_gene_102315	pan_gene_16497	Days_to_anthesis;Days_to_silk	Days_to_anthesis;Days_to_silk;Height_above_ear;Photoperiod_growing-degree_days_to_anthesis	0	0	0	0	0	0	0	0	0	0	0	0	1	0	0	0	0	0	0	0	0	0	0	0	0	0	1	private
pan_gene_102315	pan_gene_21423	Days_to_anthesis;Days_to_silk	Chlorophyll_B;Days_to_anthesis;Leaf_length	0	0	0	0	0	0	0	0	0	0	0	0	1	0	0	0	0	0	0	0	0	0	0	0	0	0	1	private
pan_gene_102315	pan_gene_23900	Days_to_anthesis;Days_to_silk	Days_to_anthesis;Photoperiod_Growing-degree_days_to_silk;Tassel_length	0	0	0	0	0	0	0	0	0	0	0	0	1	0	0	0	0	0	0	0	0	0	0	0	0	0	1	private
pan_gene_10281	pan_gene_13505	Days_to_anthesis	Days_to_anthesis	0	1	0	1	0	0	0	0	0	0	0	0	0	0	0	0	0	0	0	0	0	0	0	0	0	0	2	dispensable
pan_gene_10281	pan_gene_19618	Days_to_anthesis	Days_to_anthesis	0	1	0	0	0	0	0	0	0	0	0	0	0	0	0	0	0	0	0	0	0	0	0	0	0	0	1	private
pan_gene_10281	pan_gene_20399	Days_to_anthesis	Days_to_anthesis	0	1	0	1	1	0	0	0	0	0	1	0	0	0	0	1	0	0	1	0	0	0	0	0	0	0	6	dispensable
pan_gene_10281	pan_gene_26646	Days_to_anthesis	Days_to_anthesis;Days_to_silk;Nodes_to_ear;Ratio_of_ear_height_to_total_height	0	1	0	0	0	0	0	0	0	1	0	0	0	0	0	0	0	0	1	0	0	0	0	0	0	0	3	dispensable
pan_gene_10281	pan_gene_27629	Days_to_anthesis	Days_to_anthesis	0	1	0	1	1	0	1	1	1	0	1	0	0	0	0	0	1	0	0	0	0	0	1	0	0	0	9	dispensable
pan_gene_10281	pan_gene_79955	Days_to_anthesis	Days_to_anthesis;Days_to_silk;Nodes_per_plant;Nodes_to_ear	0	1	0	0	0	0	1	0	0	0	0	0	0	0	0	0	0	0	0	0	0	0	0	0	0	0	2	dispensable
pan_gene_103514	pan_gene_10714	Days_to_anthesis;Days_to_silk;Leaf_width	Days_to_anthesis	0	0	0	1	0	0	0	0	0	0	1	1	0	0	0	0	0	1	1	0	1	0	0	0	0	1	7	dispensable
pan_gene_103514	pan_gene_14164	Days_to_anthesis;Days_to_silk;Leaf_width	Days_to_anthesis;Nitrate	0	0	0	0	0	0	0	0	0	0	1	0	0	0	0	0	0	1	1	0	0	1	1	0	0	1	6	dispensable
pan_gene_103514	pan_gene_19115	Days_to_anthesis;Days_to_silk;Leaf_width	Chlorophyll_B;Days_to_anthesis;Stalk_strength	0	1	0	0	0	0	0	0	0	0	0	0	0	0	0	0	0	0	1	0	0	0	0	0	0	0	2	dispensable
pan_gene_103514	pan_gene_24956	Days_to_anthesis;Days_to_silk;Leaf_width	Days_to_anthesis;Days_to_silk;Stalk_strength	0	1	0	0	0	0	1	0	1	0	1	1	0	0	0	0	0	0	1	0	1	0	0	0	0	0	7	dispensable
pan_gene_103514	pan_gene_27721	Days_to_anthesis;Days_to_silk;Leaf_width	Boxcox-transformed_leaf_angle;Days_to_anthesis	0	1	0	0	0	0	0	0	0	0	0	0	0	0	0	0	0	0	0	0	0	0	0	0	0	0	1	private
pan_gene_103514	pan_gene_3426	Days_to_anthesis;Days_to_silk;Leaf_width	Days_to_anthesis	0	0	0	1	0	0	0	0	0	0	0	0	0	0	0	0	0	0	0	0	0	0	0	0	0	0	1	private
pan_gene_103514	pan_gene_8761	Days_to_anthesis;Days_to_silk;Leaf_width	Days_to_anthesis;Nodes_per_plant	0	1	0	0	0	0	0	0	0	0	0	0	0	0	0	0	0	1	1	0	1	0	0	0	0	0	4	dispensable
pan_gene_1053	pan_gene_12247	Days_to_anthesis;Days_to_silk	Days_to_anthesis;Days_to_silk	0	1	0	1	0	0	0	0	0	0	0	0	0	0	0	0	0	0	0	0	0	0	0	0	0	0	2	dispensable
pan_gene_1053	pan_gene_14357	Days_to_anthesis;Days_to_silk	Days_to_anthesis;Days_to_silk	0	1	0	1	0	1	0	1	1	0	0	0	0	0	0	0	0	1	0	1	0	0	0	0	0	0	7	dispensable
pan_gene_1053	pan_gene_14422	Days_to_anthesis;Days_to_silk	Days_to_anthesis	0	1	0	1	0	0	1	1	0	0	1	1	0	1	0	0	1	1	0	0	0	1	0	1	0	0	11	near-core
pan_gene_1053	pan_gene_16813	Days_to_anthesis;Days_to_silk	Days_to_anthesis	0	1	0	0	0	0	0	0	0	0	0	0	0	0	0	0	0	0	0	0	0	0	0	0	0	0	1	private
pan_gene_1053	pan_gene_26225	Days_to_anthesis;Days_to_silk	Days_to_anthesis	0	0	0	0	0	1	0	0	0	0	0	0	0	0	0	0	0	0	0	0	0	0	0	0	0	0	1	private
pan_gene_1053	pan_gene_26854	Days_to_anthesis;Days_to_silk	Average_internode_length_(above_ear);Days_to_anthesis	0	1	0	1	0	0	0	0	0	0	0	0	1	0	0	0	0	0	0	0	0	0	0	0	0	0	3	dispensable
pan_gene_1053	pan_gene_396	Days_to_anthesis;Days_to_silk	Days_to_anthesis;Nodes_per_plant	0	1	0	0	0	0	0	0	1	0	0	0	0	1	0	1	1	1	0	0	1	0	0	0	0	1	8	dispensable
pan_gene_1053	pan_gene_4358	Days_to_anthesis;Days_to_silk	Days_to_anthesis;Leaf_width	0	1	0	1	0	1	0	0	0	0	0	0	1	0	0	0	0	0	0	0	0	0	0	0	0	0	4	dispensable
pan_gene_1053	pan_gene_5434	Days_to_anthesis;Days_to_silk	Days_to_anthesis;Days_to_silk	0	0	0	0	0	0	0	1	0	0	0	0	0	0	0	0	0	0	0	1	0	0	0	0	0	0	2	dispensable
pan_gene_1058	pan_gene_11811	Days_to_anthesis;Nodes_to_ear;PCA_of_metabolites:_PC2	Days_to_anthesis	0	1	0	0	0	0	0	0	0	0	0	0	0	0	0	0	0	0	0	0	0	0	0	0	0	0	1	private
pan_gene_1058	pan_gene_16062	Days_to_anthesis;Nodes_to_ear;PCA_of_metabolites:_PC2	Days_to_anthesis;Nodes_to_ear;Southern_leaf_blight	0	1	0	1	1	0	1	0	1	0	1	0	0	0	0	0	0	0	0	0	0	0	0	1	0	0	7	dispensable
pan_gene_1058	pan_gene_16835	Days_to_anthesis;Nodes_to_ear;PCA_of_metabolites:_PC2	Days_to_anthesis	0	1	0	1	0	0	1	0	0	0	0	0	0	1	0	0	0	0	0	0	0	0	0	0	0	0	4	dispensable
pan_gene_1058	pan_gene_22224	Days_to_anthesis;Nodes_to_ear;PCA_of_metabolites:_PC2	Days_to_anthesis	0	1	0	1	0	0	0	0	0	0	0	0	0	0	0	0	0	0	0	0	0	0	0	0	0	0	2	dispensable
pan_gene_1058	pan_gene_22296	Days_to_anthesis;Nodes_to_ear;PCA_of_metabolites:_PC2	Days_to_anthesis;Ratio_of_ear_height_to_total_height	0	1	0	1	1	0	0	0	0	0	0	0	0	0	0	0	0	0	0	0	0	0	0	0	0	0	3	dispensable
pan_gene_1058	pan_gene_26227	Days_to_anthesis;Nodes_to_ear;PCA_of_metabolites:_PC2	Days_to_anthesis	0	1	0	0	0	0	0	0	0	0	0	0	0	1	0	0	0	0	0	0	0	0	0	0	0	0	2	dispensable
pan_gene_1058	pan_gene_2776	Days_to_anthesis;Nodes_to_ear;PCA_of_metabolites:_PC2	100_Kernel_weight;Days_to_anthesis;Nodes_to_ear	0	1	0	1	0	0	0	0	1	0	0	0	0	0	0	0	1	0	0	0	0	0	0	0	0	0	4	dispensable
pan_gene_1058	pan_gene_30940	Days_to_anthesis;Nodes_to_ear;PCA_of_metabolites:_PC2	Days_to_anthesis;Leaf_width	0	1	0	0	0	0	0	0	0	0	0	0	0	0	0	0	0	0	0	0	0	0	0	0	0	0	1	private
pan_gene_1058	pan_gene_4616	Days_to_anthesis;Nodes_to_ear;PCA_of_metabolites:_PC2	Days_to_anthesis	0	1	0	0	0	0	0	0	0	0	0	0	0	0	0	0	0	0	0	0	0	0	0	0	0	0	1	private
pan_gene_1058	pan_gene_8100	Days_to_anthesis;Nodes_to_ear;PCA_of_metabolites:_PC2	Average_internode_length_(above_ear);Days_to_anthesis;Leaf_length;Ratio_of_ear_height_to_total_height	0	1	1	0	0	0	0	0	1	0	0	0	0	0	0	0	0	0	0	0	0	0	0	0	0	0	3	dispensable
pan_gene_1058	pan_gene_8408	Days_to_anthesis;Nodes_to_ear;PCA_of_metabolites:_PC2	Days_to_anthesis;Nodes_to_ear;Starch	0	1	1	1	0	0	1	0	0	0	0	0	0	0	0	0	0	0	0	0	0	0	0	0	0	0	4	dispensable
pan_gene_1058	pan_gene_8767	Days_to_anthesis;Nodes_to_ear;PCA_of_metabolites:_PC2	Days_to_anthesis	0	1	0	1	0	0	0	0	0	1	1	0	0	0	0	0	0	0	0	0	1	0	0	0	0	0	5	dispensable
pan_gene_1061	pan_gene_29887	Days_to_anthesis	Anthesis-silking_interval;Days_to_anthesis;Leaf_width;Photoperiod_Growing-degree_days_to_silk	0	1	0	0	0	0	0	0	0	0	0	0	0	0	0	0	0	0	0	0	0	0	0	0	0	0	1	private
pan_gene_10615	pan_gene_11969	Days_to_anthesis	Days_to_anthesis;Days_to_silk;Leaf_length;Nodes_per_plant;PCA_of_metabolites:_PC1	0	0	0	0	1	0	0	0	0	0	0	0	0	0	0	0	0	0	0	0	0	0	0	0	0	0	1	private
pan_gene_10615	pan_gene_19299	Days_to_anthesis	Anthesis-silking_interval;Chlorophyll_A;Days_to_anthesis;Glutamate;PCA_of_metabolites:_PC1;PCA_of_metabolites:_PC2;Total_amino_acids	0	0	0	0	0	0	0	0	0	0	0	0	0	0	0	0	0	0	0	0	0	0	0	0	0	1	1	private
pan_gene_10615	pan_gene_21373	Days_to_anthesis	Anthesis-silking_interval;Days_to_anthesis	0	0	0	0	0	0	0	0	0	0	0	0	0	0	0	0	0	0	0	0	0	0	0	0	0	1	1	private
pan_gene_10615	pan_gene_22237	Days_to_anthesis	Anthesis-silking_interval;Average_internode_length_(above_ear);Chlorophyll_B;Days_to_anthesis	0	0	0	0	1	0	0	0	0	0	0	0	0	0	0	1	0	1	0	0	0	0	0	0	1	0	4	dispensable
pan_gene_10615	pan_gene_22431	Days_to_anthesis	Days_to_anthesis;Days_to_silk;Tassel_branch_number	0	0	0	0	0	0	0	0	0	0	0	0	0	0	0	0	0	1	0	0	0	0	0	0	0	0	1	private
pan_gene_10615	pan_gene_26294	Days_to_anthesis	Days_to_anthesis;Ear_height	0	0	0	0	0	0	0	0	0	0	0	0	0	0	0	1	0	0	0	0	0	0	0	0	1	0	2	dispensable
pan_gene_10615	pan_gene_26694	Days_to_anthesis	Days_to_anthesis;Days_to_silk;Ear_height;Nodes_to_ear;Photoperiod_Growing-degree_days_to_silk;Plant_height;Tassel_branch_number	0	0	0	0	1	0	0	0	0	0	0	0	0	0	0	0	0	1	0	0	0	0	0	0	0	0	2	dispensable
pan_gene_10615	pan_gene_30488	Days_to_anthesis	Days_to_anthesis	0	0	0	0	0	0	0	0	0	0	0	0	0	0	0	1	0	1	0	0	0	0	0	0	1	1	4	dispensable
pan_gene_10615	pan_gene_4415	Days_to_anthesis	Days_to_anthesis;Plant_height	0	0	0	0	1	0	0	0	0	0	0	0	0	0	0	1	0	0	0	0	0	0	0	0	0	0	2	dispensable
pan_gene_10615	pan_gene_5816	Days_to_anthesis	Days_to_anthesis;Days_to_silk;Ear_row_number;Photoperiod_growing-degree_days_to_anthesis	0	0	0	0	1	0	0	0	0	0	0	0	0	0	0	1	0	0	0	0	0	0	0	0	0	1	3	dispensable
pan_gene_10615	pan_gene_8843	Days_to_anthesis	Days_to_anthesis;Ratio_of_ear_height_to_total_height	0	0	0	0	0	0	0	0	0	0	0	0	0	0	0	0	0	1	0	0	0	0	0	0	0	0	1	private
pan_gene_10714	pan_gene_16015	Days_to_anthesis	Days_to_anthesis;Glucose;Tassel_branch_number	0	0	0	1	0	0	0	0	0	0	0	0	0	0	0	0	0	0	0	0	0	0	0	0	0	0	1	private
pan_gene_10714	pan_gene_17705	Days_to_anthesis	Anthesis-silking_interval;Days_to_anthesis;Days_to_silk;Protein	0	0	0	1	0	1	0	0	1	0	0	0	0	0	0	0	0	0	0	0	0	0	0	0	0	0	3	dispensable
pan_gene_10714	pan_gene_21423	Days_to_anthesis	Chlorophyll_B;Days_to_anthesis;Leaf_length	0	0	0	0	0	0	0	0	1	0	1	1	0	0	0	0	0	0	1	0	1	1	1	1	0	0	8	dispensable
pan_gene_10714	pan_gene_22308	Days_to_anthesis	Boxcox-transformed_leaf_angle;Days_to_anthesis;Days_to_silk;Tassel_branch_number	0	0	0	0	0	0	0	0	1	0	0	0	0	1	0	0	0	1	0	0	0	0	0	0	0	0	3	dispensable
pan_gene_10714	pan_gene_22397	Days_to_anthesis	Days_to_anthesis;Days_to_silk;Stalk_strength	0	0	0	1	1	1	0	0	1	0	0	0	0	1	1	0	1	1	1	0	0	0	0	0	0	0	9	dispensable
pan_gene_10714	pan_gene_23900	Days_to_anthesis	Days_to_anthesis;Photoperiod_Growing-degree_days_to_silk;Tassel_length	0	0	0	0	1	0	0	0	0	0	0	1	0	0	1	1	1	0	1	0	0	1	0	0	1	0	8	dispensable
pan_gene_10714	pan_gene_27721	Days_to_anthesis	Boxcox-transformed_leaf_angle;Days_to_anthesis	0	0	0	0	0	0	0	0	1	0	0	0	0	0	0	0	0	0	0	0	0	0	0	0	0	0	1	private
pan_gene_10714	pan_gene_29852	Days_to_anthesis	Days_to_anthesis;Ear_height	0	0	1	1	1	0	0	1	1	0	0	0	1	1	1	0	0	1	0	0	1	1	0	0	1	0	12	near-core
pan_gene_10714	pan_gene_30287	Days_to_anthesis	Average_internode_length_(below_ear);Average_internode_length_(whole_plant);Days_to_anthesis	0	0	0	0	1	0	0	0	0	0	0	0	0	0	0	1	0	0	1	0	1	0	0	0	0	1	5	dispensable
pan_gene_10714	pan_gene_3426	Days_to_anthesis	Days_to_anthesis	0	0	0	0	0	0	0	0	0	0	0	0	0	1	0	0	0	0	0	0	0	0	0	0	0	0	1	private
pan_gene_10714	pan_gene_5816	Days_to_anthesis	Days_to_anthesis;Days_to_silk;Ear_row_number;Photoperiod_growing-degree_days_to_anthesis	0	0	0	1	1	0	0	0	0	0	0	0	1	1	0	0	0	0	0	0	0	0	0	0	0	0	4	dispensable
pan_gene_10714	pan_gene_6083	Days_to_anthesis	Days_to_anthesis	0	0	1	1	1	0	1	0	1	1	1	1	1	1	1	0	1	1	1	1	1	1	1	1	1	1	21	core
pan_gene_10714	pan_gene_6332	Days_to_anthesis	Days_to_anthesis	0	0	0	1	1	0	0	1	0	0	0	0	0	0	0	0	0	1	0	0	0	0	0	1	1	0	6	dispensable
pan_gene_10714	pan_gene_9088	Days_to_anthesis	Days_to_anthesis;Tassel_length	0	0	0	0	0	0	0	0	0	0	0	0	0	0	0	1	1	1	0	1	1	0	1	0	1	1	8	dispensable
pan_gene_10714	pan_gene_9534	Days_to_anthesis	Days_to_anthesis	0	0	0	0	0	0	0	0	0	0	0	0	0	0	0	0	0	0	0	1	0	0	0	0	0	0	1	private
pan_gene_10717	pan_gene_12173	Boxcox-transformed_leaf_angle;Days_to_anthesis;Nodes_per_plant;Nodes_to_ear;Tassel_branch_number	Days_to_anthesis;Southern_leaf_blight	0	1	0	1	0	0	0	0	0	0	0	0	0	1	0	0	0	0	0	0	0	0	0	0	0	0	3	dispensable
pan_gene_10717	pan_gene_16062	Boxcox-transformed_leaf_angle;Days_to_anthesis;Nodes_per_plant;Nodes_to_ear;Tassel_branch_number	Days_to_anthesis;Nodes_to_ear;Southern_leaf_blight	0	1	0	1	0	0	0	0	1	0	0	0	0	0	0	0	0	0	0	0	0	0	0	0	0	0	3	dispensable
pan_gene_10717	pan_gene_16835	Boxcox-transformed_leaf_angle;Days_to_anthesis;Nodes_per_plant;Nodes_to_ear;Tassel_branch_number	Days_to_anthesis	0	1	0	1	1	0	0	1	1	0	0	1	1	1	0	1	0	1	0	0	0	0	0	0	0	1	11	near-core
pan_gene_10717	pan_gene_17130	Boxcox-transformed_leaf_angle;Days_to_anthesis;Nodes_per_plant;Nodes_to_ear;Tassel_branch_number	Days_to_anthesis	0	1	1	1	1	0	0	1	0	0	0	1	1	1	0	0	0	1	0	1	0	0	1	1	0	1	13	near-core
pan_gene_10717	pan_gene_19300	Boxcox-transformed_leaf_angle;Days_to_anthesis;Nodes_per_plant;Nodes_to_ear;Tassel_branch_number	Days_to_anthesis;Fructose;PCA_of_metabolites:_PC1;PCA_of_metabolites:_PC2;Starch;Total_amino_acids	0	1	0	0	0	0	0	0	0	0	0	0	0	0	0	0	0	0	0	0	0	0	0	0	0	0	1	private
pan_gene_10717	pan_gene_22296	Boxcox-transformed_leaf_angle;Days_to_anthesis;Nodes_per_plant;Nodes_to_ear;Tassel_branch_number	Days_to_anthesis;Ratio_of_ear_height_to_total_height	0	1	0	1	0	0	0	0	0	0	0	0	0	0	0	1	0	0	0	0	0	0	0	0	0	0	3	dispensable
pan_gene_10717	pan_gene_2653	Boxcox-transformed_leaf_angle;Days_to_anthesis;Nodes_per_plant;Nodes_to_ear;Tassel_branch_number	Days_to_anthesis;Ear_height;Nodes_to_ear	0	1	0	0	0	0	0	0	0	0	0	0	0	0	0	0	0	0	0	0	0	0	0	0	0	0	1	private
pan_gene_10717	pan_gene_2776	Boxcox-transformed_leaf_angle;Days_to_anthesis;Nodes_per_plant;Nodes_to_ear;Tassel_branch_number	100_Kernel_weight;Days_to_anthesis;Nodes_to_ear	0	1	0	1	1	0	1	1	1	0	0	1	1	1	0	0	0	0	0	0	1	0	0	1	0	0	11	near-core
pan_gene_10717	pan_gene_2963	Boxcox-transformed_leaf_angle;Days_to_anthesis;Nodes_per_plant;Nodes_to_ear;Tassel_branch_number	Days_to_anthesis	0	1	1	1	1	0	0	1	0	0	0	1	1	0	0	0	0	1	0	0	0	0	0	0	0	0	8	dispensable
pan_gene_10717	pan_gene_5419	Boxcox-transformed_leaf_angle;Days_to_anthesis;Nodes_per_plant;Nodes_to_ear;Tassel_branch_number	Days_to_anthesis;Days_to_silk;Nodes_per_plant;Tassel_length;Total_amino_acids	0	1	0	0	0	0	0	0	1	0	0	0	0	0	0	0	0	1	0	0	1	0	0	0	0	0	4	dispensable
pan_gene_10717	pan_gene_5440	Boxcox-transformed_leaf_angle;Days_to_anthesis;Nodes_per_plant;Nodes_to_ear;Tassel_branch_number	Days_to_anthesis;Stalk_strength;Total_amino_acids	0	0	0	0	1	0	0	1	0	1	0	0	0	0	0	1	0	0	0	0	0	0	0	0	0	0	4	dispensable
pan_gene_10717	pan_gene_8378	Boxcox-transformed_leaf_angle;Days_to_anthesis;Nodes_per_plant;Nodes_to_ear;Tassel_branch_number	Anthesis-silking_interval;Days_to_anthesis;Tassel_length	0	1	0	0	0	0	0	0	0	0	0	0	1	0	0	0	0	1	0	0	0	0	0	0	0	0	3	dispensable
pan_gene_10751	pan_gene_11820	Boxcox-transformed_leaf_angle;Days_to_anthesis	Days_to_anthesis	0	0	0	0	0	0	0	0	0	0	0	0	0	1	0	0	0	0	0	0	0	0	0	0	0	0	1	private
pan_gene_10765	pan_gene_12099	Days_to_anthesis;Ear_height	Days_to_anthesis;Days_to_silk	0	1	0	0	1	1	0	1	0	0	0	0	0	0	0	0	1	0	0	0	0	1	0	0	0	0	6	dispensable
pan_gene_10765	pan_gene_16008	Days_to_anthesis;Ear_height	Days_to_anthesis;Starch	0	0	0	0	0	0	0	0	0	0	0	0	0	0	0	0	1	0	0	0	0	0	0	0	0	0	1	private
pan_gene_10765	pan_gene_16497	Days_to_anthesis;Ear_height	Days_to_anthesis;Days_to_silk;Height_above_ear;Photoperiod_growing-degree_days_to_anthesis	0	0	0	0	0	1	0	0	0	1	0	0	0	0	0	0	1	0	0	0	0	0	0	0	0	1	4	dispensable
pan_gene_10765	pan_gene_22160	Days_to_anthesis;Ear_height	Days_to_anthesis;Days_to_silk;Ear_row_number;Malate	0	1	0	0	0	0	0	0	0	0	0	0	0	0	0	0	0	0	0	0	0	0	0	0	0	0	1	private
pan_gene_10765	pan_gene_24928	Days_to_anthesis;Ear_height	Days_to_anthesis	0	1	0	0	0	0	0	0	0	0	0	0	0	0	1	0	0	0	0	0	0	0	0	0	0	1	3	dispensable
pan_gene_10765	pan_gene_29598	Days_to_anthesis;Ear_height	Days_to_anthesis;Days_to_silk;Leaf_width;Nodes_per_plant;Ratio_of_ear_height_to_total_height	0	1	0	0	0	0	0	0	0	0	0	0	0	0	0	0	0	0	0	0	0	0	0	0	0	0	1	private
pan_gene_10765	pan_gene_75045	Days_to_anthesis;Ear_height	Days_to_anthesis;Total_amino_acids	0	0	0	0	0	0	0	0	0	0	0	0	0	0	0	1	0	0	0	0	0	0	0	0	0	0	1	private
pan_gene_11016	pan_gene_22307	Days_to_anthesis	Days_to_anthesis	0	1	1	1	1	1	1	1	1	1	1	1	1	1	1	1	1	0	0	0	1	0	1	1	1	1	21	core
pan_gene_11016	pan_gene_24085	Days_to_anthesis	Days_to_anthesis	0	1	1	0	1	0	0	0	0	1	1	1	0	1	1	1	1	0	0	0	1	0	0	1	1	0	13	near-core
pan_gene_11016	pan_gene_24219	Days_to_anthesis	Days_to_anthesis	0	1	0	0	0	0	0	0	0	0	0	0	0	0	0	0	0	0	0	0	0	0	0	0	0	0	1	private
pan_gene_11016	pan_gene_27730	Days_to_anthesis	Days_to_anthesis;Tassel_branch_number	0	1	0	0	0	0	0	0	0	0	0	0	0	0	0	0	0	0	0	0	0	0	0	0	0	0	1	private
pan_gene_11016	pan_gene_32616	Days_to_anthesis	Boxcox-transformed_leaf_angle;Days_to_anthesis;Southern_leaf_blight	0	1	0	0	0	0	0	1	0	0	0	0	0	0	0	0	0	0	0	0	1	0	0	0	0	0	3	dispensable
pan_gene_11016	pan_gene_8769	Days_to_anthesis	Days_to_anthesis	0	1	0	0	0	0	0	0	0	0	0	0	0	0	0	0	0	0	0	0	0	0	0	0	0	0	1	private
pan_gene_11017	pan_gene_12170	Boxcox-transformed_leaf_angle;Days_to_anthesis;Tassel_branch_number	Days_to_anthesis;Tassel_branch_number	0	1	1	0	0	0	0	0	0	0	0	0	0	0	0	0	0	0	0	0	0	0	0	0	0	0	2	dispensable
pan_gene_11017	pan_gene_26582	Boxcox-transformed_leaf_angle;Days_to_anthesis;Tassel_branch_number	Days_to_anthesis	0	1	0	0	0	0	0	0	0	0	0	1	0	0	0	0	0	0	0	0	1	0	0	0	0	0	3	dispensable
pan_gene_11017	pan_gene_2775	Boxcox-transformed_leaf_angle;Days_to_anthesis;Tassel_branch_number	100_Kernel_weight;Days_to_anthesis;Nodes_to_ear	0	1	1	0	0	0	0	0	0	0	0	0	0	0	0	0	0	0	0	0	0	0	0	0	0	0	2	dispensable
pan_gene_11509	pan_gene_17304	Days_to_anthesis	Days_to_anthesis	0	1	0	0	0	0	0	0	0	1	0	1	0	0	0	0	0	0	1	0	0	1	0	1	0	0	6	dispensable
pan_gene_11509	pan_gene_32176	Days_to_anthesis	Days_to_anthesis;Ear_height	0	0	0	0	0	0	0	0	0	0	0	1	0	0	0	0	0	0	1	0	0	0	0	1	0	0	3	dispensable
pan_gene_11509	pan_gene_3463	Days_to_anthesis	100_Kernel_weight;Days_to_anthesis;Leaf_width;Photoperiod_Growing-degree_days_to_silk;Photoperiod_growing-degree_days_to_anthesis	0	1	0	0	0	0	0	0	0	1	0	1	0	0	0	0	0	0	0	0	0	0	0	0	0	0	3	dispensable
pan_gene_11542	pan_gene_16095	Days_to_anthesis;Days_to_silk	Average_internode_length_(above_ear);Days_to_anthesis	0	0	0	0	0	0	0	0	0	0	0	0	0	0	0	0	0	1	0	0	0	0	0	0	0	0	1	private
pan_gene_11569	pan_gene_15938	Days_to_anthesis	Days_to_anthesis;Northern_Leaf_Blight	0	1	0	0	0	0	0	0	0	0	0	0	0	0	0	0	0	0	0	0	0	0	0	0	0	0	1	private
pan_gene_11569	pan_gene_16015	Days_to_anthesis	Days_to_anthesis;Glucose;Tassel_branch_number	0	1	0	0	0	0	0	0	0	0	1	0	0	0	0	0	0	0	0	0	0	0	1	0	0	0	3	dispensable
pan_gene_11578	pan_gene_22399	Days_to_anthesis	Days_to_anthesis	0	1	0	0	1	1	0	0	0	0	1	1	0	0	1	0	0	1	1	1	0	0	1	0	0	0	10	dispensable
pan_gene_11578	pan_gene_26396	Days_to_anthesis	Days_to_anthesis	0	1	0	0	1	0	1	0	0	1	0	1	0	0	0	0	1	0	1	1	1	1	1	1	0	0	12	near-core
pan_gene_11593	pan_gene_1366	Days_to_anthesis;Stalk_strength	Days_to_anthesis	0	0	0	0	0	0	0	0	1	0	0	0	0	0	0	0	0	1	0	0	0	0	0	0	0	0	2	dispensable
pan_gene_11593	pan_gene_14397	Days_to_anthesis;Stalk_strength	Days_to_anthesis;Nodes_above_ear	0	1	0	0	0	1	1	0	0	0	1	0	1	1	0	1	1	1	1	0	0	0	0	1	0	1	12	near-core
pan_gene_11593	pan_gene_15407	Days_to_anthesis;Stalk_strength	Days_to_anthesis;Days_to_silk	0	0	0	0	0	1	0	0	0	0	0	0	0	0	0	0	0	0	0	1	0	0	0	0	0	0	2	dispensable
pan_gene_11593	pan_gene_21373	Days_to_anthesis;Stalk_strength	Anthesis-silking_interval;Days_to_anthesis	0	0	1	0	0	0	0	0	0	0	1	0	0	0	0	0	1	0	0	0	1	0	0	0	0	1	5	dispensable
pan_gene_11593	pan_gene_22389	Days_to_anthesis;Stalk_strength	Days_to_anthesis	0	1	0	0	0	0	0	0	0	0	1	0	0	0	0	0	0	1	0	0	0	0	0	0	0	0	3	dispensable
pan_gene_11593	pan_gene_23900	Days_to_anthesis;Stalk_strength	Days_to_anthesis;Photoperiod_Growing-degree_days_to_silk;Tassel_length	0	1	0	0	0	1	1	0	0	0	1	0	0	0	0	0	0	0	1	0	1	1	0	0	0	0	7	dispensable
pan_gene_11593	pan_gene_26694	Days_to_anthesis;Stalk_strength	Days_to_anthesis;Days_to_silk;Ear_height;Nodes_to_ear;Photoperiod_Growing-degree_days_to_silk;Plant_height;Tassel_branch_number	0	1	0	0	1	1	0	0	0	0	1	0	0	0	0	0	1	1	0	0	0	0	0	0	0	0	6	dispensable
pan_gene_11593	pan_gene_26794	Days_to_anthesis;Stalk_strength	Cob_diameter;Days_to_anthesis	0	0	0	0	0	0	0	0	0	0	0	0	0	0	0	0	0	0	0	0	1	0	0	0	0	0	1	private
pan_gene_11593	pan_gene_29852	Days_to_anthesis;Stalk_strength	Days_to_anthesis;Ear_height	0	1	0	0	0	0	1	0	1	0	0	0	0	0	0	0	0	1	0	0	0	0	0	0	0	0	4	dispensable
pan_gene_11593	pan_gene_31702	Days_to_anthesis;Stalk_strength	Days_to_anthesis;Total_amino_acids	0	0	0	0	1	0	0	0	0	0	1	0	1	0	0	0	1	0	0	1	0	0	0	0	1	1	7	dispensable
pan_gene_11593	pan_gene_6083	Days_to_anthesis;Stalk_strength	Days_to_anthesis	0	1	0	0	0	0	1	0	1	0	0	1	1	0	0	0	1	1	1	1	0	0	0	0	0	1	10	dispensable
pan_gene_11598	pan_gene_12109	Average_internode_length_(above_ear);Days_to_anthesis;Days_to_silk;Malate;Nodes_to_ear;Stalk_strength	Days_to_anthesis;Ear_row_number;Photoperiod_Growing-degree_days_to_silk;Southern_leaf_blight	0	0	0	0	0	1	0	0	0	0	0	0	0	0	0	0	0	0	0	0	0	0	0	0	0	0	1	private
pan_gene_11598	pan_gene_14397	Average_internode_length_(above_ear);Days_to_anthesis;Days_to_silk;Malate;Nodes_to_ear;Stalk_strength	Days_to_anthesis;Nodes_above_ear	0	1	0	0	0	0	0	0	0	0	0	0	0	0	0	0	0	0	1	0	0	0	0	0	0	0	2	dispensable
pan_gene_11598	pan_gene_19572	Average_internode_length_(above_ear);Days_to_anthesis;Days_to_silk;Malate;Nodes_to_ear;Stalk_strength	Average_internode_length_(below_ear);Days_to_anthesis	0	1	0	0	0	0	0	0	0	0	0	0	0	0	0	0	0	0	1	0	0	0	0	0	0	0	2	dispensable
pan_gene_11598	pan_gene_23900	Average_internode_length_(above_ear);Days_to_anthesis;Days_to_silk;Malate;Nodes_to_ear;Stalk_strength	Days_to_anthesis;Photoperiod_Growing-degree_days_to_silk;Tassel_length	0	1	0	0	0	0	0	0	0	0	0	0	0	0	0	0	0	0	1	0	0	0	0	0	0	0	2	dispensable
pan_gene_11598	pan_gene_26646	Average_internode_length_(above_ear);Days_to_anthesis;Days_to_silk;Malate;Nodes_to_ear;Stalk_strength	Days_to_anthesis;Days_to_silk;Nodes_to_ear;Ratio_of_ear_height_to_total_height	0	1	0	0	0	0	0	0	0	0	0	0	0	0	0	0	0	0	0	0	0	0	1	0	0	0	2	dispensable
pan_gene_11598	pan_gene_26694	Average_internode_length_(above_ear);Days_to_anthesis;Days_to_silk;Malate;Nodes_to_ear;Stalk_strength	Days_to_anthesis;Days_to_silk;Ear_height;Nodes_to_ear;Photoperiod_Growing-degree_days_to_silk;Plant_height;Tassel_branch_number	0	1	0	0	0	0	0	0	0	0	0	0	0	0	0	0	0	0	1	0	0	0	0	0	0	0	2	dispensable
pan_gene_11598	pan_gene_2674	Average_internode_length_(above_ear);Days_to_anthesis;Days_to_silk;Malate;Nodes_to_ear;Stalk_strength	Days_to_anthesis;Nodes_per_plant;Nodes_to_ear	0	1	0	1	0	0	0	0	0	0	0	0	0	0	0	0	1	0	0	0	1	0	0	0	0	0	4	dispensable
pan_gene_11598	pan_gene_32522	Average_internode_length_(above_ear);Days_to_anthesis;Days_to_silk;Malate;Nodes_to_ear;Stalk_strength	Days_to_anthesis;Nodes_to_ear	0	1	1	0	0	0	0	0	0	0	0	0	0	0	0	0	0	0	1	0	0	0	0	0	0	0	3	dispensable
pan_gene_11598	pan_gene_4415	Average_internode_length_(above_ear);Days_to_anthesis;Days_to_silk;Malate;Nodes_to_ear;Stalk_strength	Days_to_anthesis;Plant_height	0	1	0	0	0	0	0	0	0	0	0	0	0	0	0	0	0	0	0	0	0	0	0	0	0	0	1	private
pan_gene_11598	pan_gene_6083	Average_internode_length_(above_ear);Days_to_anthesis;Days_to_silk;Malate;Nodes_to_ear;Stalk_strength	Days_to_anthesis	0	1	0	0	0	0	0	0	0	0	0	0	0	0	0	0	0	0	1	0	0	0	0	0	0	0	2	dispensable
pan_gene_11598	pan_gene_8843	Average_internode_length_(above_ear);Days_to_anthesis;Days_to_silk;Malate;Nodes_to_ear;Stalk_strength	Days_to_anthesis;Ratio_of_ear_height_to_total_height	0	1	0	0	0	0	0	0	0	0	0	0	0	0	0	0	0	0	0	0	0	0	0	0	0	0	1	private
pan_gene_11810	pan_gene_11969	Days_to_anthesis	Days_to_anthesis;Days_to_silk;Leaf_length;Nodes_per_plant;PCA_of_metabolites:_PC1	0	0	0	0	0	1	0	0	0	0	0	0	0	0	0	0	0	0	0	0	0	0	0	0	0	0	1	private
pan_gene_11810	pan_gene_21423	Days_to_anthesis	Chlorophyll_B;Days_to_anthesis;Leaf_length	0	0	0	0	0	1	0	0	0	0	0	0	0	0	0	0	0	0	0	0	0	0	0	0	0	0	1	private
pan_gene_11810	pan_gene_2674	Days_to_anthesis	Days_to_anthesis;Nodes_per_plant;Nodes_to_ear	0	0	0	0	0	1	0	0	0	0	0	0	0	0	0	0	0	0	0	0	0	0	0	0	0	0	1	private
pan_gene_11810	pan_gene_27659	Days_to_anthesis	Days_to_anthesis;Nodes_per_plant;Photoperiod_Growing-degree_days_to_silk;Photoperiod_growing-degree_days_to_anthesis;Ratio_of_ear_height_to_total_height	0	0	0	0	0	1	0	0	0	0	0	0	0	0	0	0	0	0	0	0	0	0	0	0	0	0	1	private
pan_gene_11810	pan_gene_27721	Days_to_anthesis	Boxcox-transformed_leaf_angle;Days_to_anthesis	0	0	0	0	0	1	0	0	0	0	0	0	0	0	0	0	0	0	0	0	0	0	0	0	0	0	1	private
pan_gene_11810	pan_gene_4415	Days_to_anthesis	Days_to_anthesis;Plant_height	0	0	0	0	0	1	0	0	0	0	0	0	0	0	0	0	0	0	0	0	0	0	0	0	0	0	1	private
pan_gene_11811	pan_gene_30940	Days_to_anthesis	Days_to_anthesis;Leaf_width	0	1	0	1	0	0	0	0	0	1	0	0	0	0	0	0	0	0	0	0	0	0	0	0	0	0	3	dispensable
pan_gene_11812	pan_gene_14164	Days_to_anthesis	Days_to_anthesis;Nitrate	0	0	0	0	1	0	1	0	0	1	0	0	0	0	0	1	0	0	0	0	0	0	0	0	0	1	5	dispensable
pan_gene_11812	pan_gene_14367	Days_to_anthesis	Days_to_anthesis	0	0	0	0	1	0	0	1	0	0	0	0	0	0	0	1	0	1	0	0	0	0	0	0	1	1	6	dispensable
pan_gene_11812	pan_gene_14416	Days_to_anthesis	Days_to_anthesis	0	1	0	1	0	0	0	1	0	0	0	0	1	0	0	1	0	0	0	0	0	0	0	0	0	0	5	dispensable
pan_gene_11812	pan_gene_16832	Days_to_anthesis	Days_to_anthesis;Photoperiod_Growing-degree_days_to_silk	0	1	1	1	1	1	0	1	1	1	0	1	1	1	0	1	0	0	1	0	1	0	1	1	0	1	17	near-core
pan_gene_11812	pan_gene_18676	Days_to_anthesis	Days_to_anthesis	0	1	1	1	1	0	0	1	0	0	0	0	1	0	0	1	0	1	0	1	0	0	0	0	0	1	10	dispensable
pan_gene_11812	pan_gene_18846	Days_to_anthesis	Boxcox-transformed_leaf_angle;Days_to_anthesis	0	1	0	1	0	0	0	0	0	0	0	0	0	0	0	0	0	0	0	0	0	0	0	0	0	0	2	dispensable
pan_gene_11812	pan_gene_19216	Days_to_anthesis	Average_internode_length_(whole_plant);Boxcox-transformed_leaf_angle;Days_to_anthesis;Height_per_day_(until_flowering)	0	1	0	0	1	0	0	0	0	1	1	0	0	0	0	1	0	0	0	0	0	0	0	0	0	0	5	dispensable
pan_gene_11812	pan_gene_20728	Days_to_anthesis	Days_to_anthesis	0	1	0	1	1	0	0	1	0	0	0	0	0	0	0	0	0	0	0	0	0	0	0	0	0	0	4	dispensable
pan_gene_11812	pan_gene_22224	Days_to_anthesis	Days_to_anthesis	0	1	0	1	0	0	0	0	0	0	0	0	0	0	0	0	0	0	0	0	0	0	0	0	0	0	2	dispensable
pan_gene_11812	pan_gene_22308	Days_to_anthesis	Boxcox-transformed_leaf_angle;Days_to_anthesis;Days_to_silk;Tassel_branch_number	0	1	1	1	1	0	1	1	1	1	0	1	0	1	0	1	0	1	0	0	0	1	1	1	0	1	16	near-core
pan_gene_11812	pan_gene_24912	Days_to_anthesis	Days_to_anthesis	0	1	0	1	1	0	0	1	1	1	1	0	1	1	0	1	0	1	0	0	1	0	1	1	0	1	15	near-core
pan_gene_11812	pan_gene_24956	Days_to_anthesis	Days_to_anthesis;Days_to_silk;Stalk_strength	0	1	0	0	0	0	0	1	1	1	0	0	0	0	0	0	0	0	0	0	0	0	0	0	0	0	4	dispensable
pan_gene_11812	pan_gene_26294	Days_to_anthesis	Days_to_anthesis;Ear_height	0	0	0	0	1	0	1	0	0	1	0	1	0	0	0	1	0	0	0	0	0	0	0	0	0	1	6	dispensable
pan_gene_11812	pan_gene_26581	Days_to_anthesis	Days_to_anthesis	0	1	0	0	0	0	0	0	0	0	0	0	0	0	0	0	0	0	0	0	0	0	0	0	0	0	1	private
pan_gene_11812	pan_gene_30940	Days_to_anthesis	Days_to_anthesis;Leaf_width	0	1	0	1	1	0	1	1	1	1	0	1	1	0	0	0	0	0	0	0	0	0	0	0	0	0	9	dispensable
pan_gene_11812	pan_gene_3426	Days_to_anthesis	Days_to_anthesis	0	0	0	0	0	0	0	0	0	0	0	0	0	0	0	0	0	0	0	0	0	0	1	0	0	0	1	private
pan_gene_11812	pan_gene_4616	Days_to_anthesis	Days_to_anthesis	0	1	0	1	1	0	0	1	0	1	0	0	0	0	0	1	1	0	0	0	0	0	0	0	1	0	8	dispensable
pan_gene_11812	pan_gene_5433	Days_to_anthesis	Days_to_anthesis;Days_to_silk;Tassel_branch_number	0	1	1	0	1	0	1	1	0	0	0	0	0	0	0	1	0	0	0	0	0	0	0	0	0	0	6	dispensable
pan_gene_11812	pan_gene_5440	Days_to_anthesis	Days_to_anthesis;Stalk_strength;Total_amino_acids	0	0	1	0	1	0	1	1	0	0	0	1	0	0	0	1	0	1	0	1	0	0	1	0	0	0	9	dispensable
pan_gene_11812	pan_gene_5816	Days_to_anthesis	Days_to_anthesis;Days_to_silk;Ear_row_number;Photoperiod_growing-degree_days_to_anthesis	0	1	0	0	1	0	0	0	0	0	0	0	0	0	0	0	0	0	0	1	0	0	0	0	0	1	4	dispensable
pan_gene_11812	pan_gene_8100	Days_to_anthesis	Average_internode_length_(above_ear);Days_to_anthesis;Leaf_length;Ratio_of_ear_height_to_total_height	0	1	0	0	0	0	0	0	0	0	0	0	0	0	0	0	0	0	0	0	0	0	0	0	0	0	1	private
pan_gene_11812	pan_gene_8408	Days_to_anthesis	Days_to_anthesis;Nodes_to_ear;Starch	0	1	0	1	1	0	1	1	0	1	0	0	1	0	0	1	0	0	0	1	0	0	0	0	0	1	10	dispensable
pan_gene_11812	pan_gene_8761	Days_to_anthesis	Days_to_anthesis;Nodes_per_plant	0	1	0	0	0	0	0	0	0	0	0	0	1	0	0	0	0	0	0	0	0	0	0	0	0	0	2	dispensable
pan_gene_11812	pan_gene_8768	Days_to_anthesis	Days_to_anthesis	0	1	0	1	0	0	0	0	0	0	0	0	1	0	0	0	0	0	0	0	0	0	0	0	0	0	3	dispensable
pan_gene_11812	pan_gene_9168	Days_to_anthesis	Days_to_anthesis	0	0	0	0	1	0	1	0	0	1	0	1	0	0	0	1	0	0	0	0	0	0	0	0	0	1	6	dispensable
pan_gene_11857	pan_gene_19619	Average_internode_length_(above_ear);Days_to_anthesis;Height_above_ear;Tassel_branch_number	Days_to_anthesis	0	1	0	0	0	0	0	0	0	0	0	0	0	0	0	0	0	0	0	0	0	0	0	1	0	0	2	dispensable
pan_gene_11857	pan_gene_7735	Average_internode_length_(above_ear);Days_to_anthesis;Height_above_ear;Tassel_branch_number	Days_to_anthesis	0	1	0	0	0	0	0	0	0	0	0	0	0	0	0	0	0	0	0	0	0	1	0	0	0	0	2	dispensable
pan_gene_11904	pan_gene_22399	Days_to_anthesis;Ear_height	Days_to_anthesis	0	1	1	0	0	1	1	0	1	0	0	1	1	1	1	0	1	0	0	1	1	0	1	1	1	1	16	near-core
pan_gene_11904	pan_gene_25267	Days_to_anthesis;Ear_height	Days_to_anthesis;Nodes_above_ear	0	1	1	0	0	0	1	0	0	0	1	0	0	0	0	0	0	0	0	0	0	1	0	0	1	1	7	dispensable
pan_gene_11904	pan_gene_29876	Days_to_anthesis;Ear_height	Days_to_anthesis	0	0	0	0	0	0	0	0	0	0	0	1	1	0	0	0	0	1	0	0	0	1	1	0	0	0	5	dispensable
pan_gene_11904	pan_gene_3464	Days_to_anthesis;Ear_height	Days_to_anthesis	0	1	0	0	0	0	0	0	0	0	0	0	0	0	0	0	0	0	0	0	0	0	0	0	0	0	1	private
pan_gene_11904	pan_gene_6082	Days_to_anthesis;Ear_height	Days_to_anthesis	0	1	1	0	1	0	1	0	0	1	1	1	0	0	0	0	0	0	0	1	1	0	1	1	0	0	11	near-core
pan_gene_11945	pan_gene_16371	Days_to_anthesis;Days_to_silk;Nodes_to_ear	Days_to_anthesis	0	1	1	1	0	0	0	1	0	0	1	1	0	0	0	1	0	1	0	0	1	1	1	0	0	1	12	near-core
pan_gene_11945	pan_gene_2605	Days_to_anthesis;Days_to_silk;Nodes_to_ear	Days_to_anthesis;Plant_height	0	1	1	0	0	0	0	0	0	0	1	0	0	0	0	0	0	0	1	0	0	1	0	0	0	0	5	dispensable
pan_gene_11945	pan_gene_274	Days_to_anthesis;Days_to_silk;Nodes_to_ear	Days_to_anthesis;Plant_height;Ratio_of_ear_height_to_total_height	0	1	1	0	1	1	0	0	1	0	0	0	0	0	0	0	1	0	0	0	0	0	0	0	0	0	6	dispensable
pan_gene_11945	pan_gene_29817	Days_to_anthesis;Days_to_silk;Nodes_to_ear	Days_to_anthesis;Photoperiod_Growing-degree_days_to_silk;Photoperiod_growing-degree_days_to_anthesis;Tassel_length	0	1	1	0	0	0	0	0	0	0	0	1	0	0	0	0	0	1	1	0	1	1	0	1	1	0	9	dispensable
pan_gene_11969	pan_gene_14397	Days_to_anthesis;Days_to_silk;Leaf_length;Nodes_per_plant;PCA_of_metabolites:_PC1	Days_to_anthesis;Nodes_above_ear	0	1	0	1	1	1	0	0	1	0	0	1	1	0	0	1	0	0	0	0	1	0	1	0	0	0	10	dispensable
pan_gene_11969	pan_gene_16008	Days_to_anthesis;Days_to_silk;Leaf_length;Nodes_per_plant;PCA_of_metabolites:_PC1	Days_to_anthesis;Starch	0	0	0	0	0	0	0	0	0	0	1	0	0	0	0	0	0	0	0	0	0	0	0	0	0	0	1	private
pan_gene_11969	pan_gene_16015	Days_to_anthesis;Days_to_silk;Leaf_length;Nodes_per_plant;PCA_of_metabolites:_PC1	Days_to_anthesis;Glucose;Tassel_branch_number	0	1	0	1	0	1	0	0	0	0	0	0	0	0	0	0	0	0	0	0	0	0	0	0	0	0	3	dispensable
pan_gene_11969	pan_gene_21423	Days_to_anthesis;Days_to_silk;Leaf_length;Nodes_per_plant;PCA_of_metabolites:_PC1	Chlorophyll_B;Days_to_anthesis;Leaf_length	0	1	0	0	0	1	0	0	1	0	0	0	1	0	0	0	0	0	1	0	0	0	0	1	0	0	6	dispensable
pan_gene_11969	pan_gene_26694	Days_to_anthesis;Days_to_silk;Leaf_length;Nodes_per_plant;PCA_of_metabolites:_PC1	Days_to_anthesis;Days_to_silk;Ear_height;Nodes_to_ear;Photoperiod_Growing-degree_days_to_silk;Plant_height;Tassel_branch_number	0	1	0	1	1	1	0	0	1	0	0	0	0	0	0	0	0	0	0	0	0	0	1	0	0	1	7	dispensable
pan_gene_11969	pan_gene_27721	Days_to_anthesis;Days_to_silk;Leaf_length;Nodes_per_plant;PCA_of_metabolites:_PC1	Boxcox-transformed_leaf_angle;Days_to_anthesis	0	1	0	0	0	1	0	0	1	0	0	0	0	0	0	0	0	0	0	0	0	0	0	0	0	0	3	dispensable
pan_gene_11969	pan_gene_29598	Days_to_anthesis;Days_to_silk;Leaf_length;Nodes_per_plant;PCA_of_metabolites:_PC1	Days_to_anthesis;Days_to_silk;Leaf_width;Nodes_per_plant;Ratio_of_ear_height_to_total_height	0	1	0	1	1	1	0	1	1	0	1	0	0	1	0	0	0	0	0	0	1	0	0	1	0	0	10	dispensable
pan_gene_11969	pan_gene_38526	Days_to_anthesis;Days_to_silk;Leaf_length;Nodes_per_plant;PCA_of_metabolites:_PC1	Days_to_anthesis	0	1	0	0	0	0	0	0	0	0	0	0	0	0	0	0	0	0	0	0	0	0	0	0	0	0	1	private
pan_gene_11969	pan_gene_4415	Days_to_anthesis;Days_to_silk;Leaf_length;Nodes_per_plant;PCA_of_metabolites:_PC1	Days_to_anthesis;Plant_height	0	1	0	0	1	1	0	0	0	0	0	1	0	0	0	0	0	0	0	0	0	0	0	0	0	0	4	dispensable
pan_gene_11969	pan_gene_6083	Days_to_anthesis;Days_to_silk;Leaf_length;Nodes_per_plant;PCA_of_metabolites:_PC1	Days_to_anthesis	0	1	0	0	0	0	0	0	1	0	1	1	0	0	0	0	0	0	0	0	0	0	1	0	0	0	5	dispensable
pan_gene_11969	pan_gene_7512	Days_to_anthesis;Days_to_silk;Leaf_length;Nodes_per_plant;PCA_of_metabolites:_PC1	Days_to_anthesis	0	1	0	1	0	1	0	0	1	0	0	1	1	0	1	0	0	0	0	0	1	0	1	0	1	0	10	dispensable
pan_gene_11969	pan_gene_8031	Days_to_anthesis;Days_to_silk;Leaf_length;Nodes_per_plant;PCA_of_metabolites:_PC1	Days_to_anthesis;Height_above_ear;Ratio_of_ear_height_to_total_height	0	1	0	0	0	0	1	0	0	0	0	0	0	0	0	0	0	0	1	0	1	0	0	1	0	0	5	dispensable
pan_gene_11969	pan_gene_9088	Days_to_anthesis;Days_to_silk;Leaf_length;Nodes_per_plant;PCA_of_metabolites:_PC1	Days_to_anthesis;Tassel_length	0	0	0	0	0	0	0	0	0	0	0	0	0	0	0	0	0	0	0	0	1	0	1	0	1	1	4	dispensable
pan_gene_12011	pan_gene_26641	Days_to_anthesis;Days_to_silk;Malate;Nodes_above_ear	Days_to_anthesis;Days_to_silk;Nodes_per_plant;Nodes_to_ear	0	0	0	0	0	0	0	0	1	0	0	0	0	0	0	0	0	0	0	0	0	0	0	0	0	0	1	private
pan_gene_12011	pan_gene_27606	Days_to_anthesis;Days_to_silk;Malate;Nodes_above_ear	Days_to_anthesis	0	0	0	0	0	0	0	0	1	0	0	0	0	0	0	0	0	0	0	0	0	0	0	0	0	0	1	private
pan_gene_12063	pan_gene_19115	Days_to_anthesis;Days_to_silk	Chlorophyll_B;Days_to_anthesis;Stalk_strength	0	1	0	0	0	1	1	1	0	0	0	0	0	0	0	0	0	0	0	0	0	0	1	1	0	0	6	dispensable
pan_gene_12063	pan_gene_20818	Days_to_anthesis;Days_to_silk	Days_to_anthesis;Ear_height	0	1	1	0	0	1	0	1	0	0	0	0	1	0	0	0	0	1	0	0	1	0	1	0	0	0	8	dispensable
pan_gene_12063	pan_gene_26646	Days_to_anthesis;Days_to_silk	Days_to_anthesis;Days_to_silk;Nodes_to_ear;Ratio_of_ear_height_to_total_height	0	1	0	0	0	0	0	0	0	0	0	0	0	0	0	0	0	0	0	0	0	0	1	0	0	0	2	dispensable
pan_gene_12063	pan_gene_30488	Days_to_anthesis;Days_to_silk	Days_to_anthesis	0	1	0	0	0	0	0	0	1	0	0	1	1	1	0	0	0	0	0	1	0	0	0	0	1	1	8	dispensable
pan_gene_12063	pan_gene_31840	Days_to_anthesis;Days_to_silk	Anthesis-silking_interval;Days_to_anthesis;Ear_height;Total_amino_acids	0	1	1	0	0	0	0	0	0	0	0	0	1	0	0	0	0	0	0	0	0	0	1	0	0	0	4	dispensable
pan_gene_12063	pan_gene_4415	Days_to_anthesis;Days_to_silk	Days_to_anthesis;Plant_height	0	1	0	0	0	0	0	0	0	0	0	0	0	0	0	0	0	0	0	1	0	0	0	0	0	0	2	dispensable
pan_gene_12063	pan_gene_7783	Days_to_anthesis;Days_to_silk	100_Kernel_weight;Days_to_anthesis;Photoperiod_growing-degree_days_to_anthesis	0	1	0	0	0	1	0	0	0	0	0	0	0	0	0	0	0	0	0	0	0	0	0	0	0	0	2	dispensable
pan_gene_12063	pan_gene_8770	Days_to_anthesis;Days_to_silk	Days_to_anthesis;Tassel_branch_number	0	1	0	0	0	1	0	0	0	0	0	0	1	0	0	0	0	0	0	0	0	0	0	0	0	0	3	dispensable
pan_gene_12068	pan_gene_16019	Days_to_anthesis	Days_to_anthesis;Days_to_silk	0	1	0	0	0	0	0	0	0	0	0	0	0	0	0	0	0	0	0	0	0	0	0	0	0	0	1	private
pan_gene_12068	pan_gene_19128	Days_to_anthesis	Average_internode_length_(whole_plant);Days_to_anthesis;Plant_height	0	1	0	0	0	0	0	0	0	0	0	0	0	0	0	0	0	0	0	0	0	0	0	0	0	0	1	private
pan_gene_12068	pan_gene_42154	Days_to_anthesis	Days_to_anthesis	0	1	0	0	0	0	0	0	0	0	0	0	0	0	0	0	0	0	0	0	0	0	0	0	0	0	1	private
pan_gene_12068	pan_gene_8140	Days_to_anthesis	Days_to_anthesis	0	1	1	0	1	0	0	1	0	0	1	1	0	0	0	0	0	1	0	0	0	0	0	0	0	0	7	dispensable
pan_gene_12109	pan_gene_14397	Days_to_anthesis;Ear_row_number;Photoperiod_Growing-degree_days_to_silk;Southern_leaf_blight	Days_to_anthesis;Nodes_above_ear	0	0	0	0	0	0	0	0	0	0	1	0	0	0	0	0	0	0	0	0	0	0	1	0	0	0	2	dispensable
pan_gene_12109	pan_gene_16371	Days_to_anthesis;Ear_row_number;Photoperiod_Growing-degree_days_to_silk;Southern_leaf_blight	Days_to_anthesis	0	0	0	0	0	1	0	0	1	0	0	1	0	0	0	0	0	1	0	0	0	0	0	0	0	0	4	dispensable
pan_gene_12109	pan_gene_19299	Days_to_anthesis;Ear_row_number;Photoperiod_Growing-degree_days_to_silk;Southern_leaf_blight	Anthesis-silking_interval;Chlorophyll_A;Days_to_anthesis;Glutamate;PCA_of_metabolites:_PC1;PCA_of_metabolites:_PC2;Total_amino_acids	0	0	0	0	0	0	0	0	0	1	0	0	0	0	0	0	0	0	0	0	0	0	0	0	0	0	1	private
pan_gene_12109	pan_gene_19603	Days_to_anthesis;Ear_row_number;Photoperiod_Growing-degree_days_to_silk;Southern_leaf_blight	Days_to_anthesis	0	0	0	0	0	0	0	0	1	0	0	1	0	0	0	0	1	1	0	0	0	0	0	0	0	0	4	dispensable
pan_gene_12109	pan_gene_23900	Days_to_anthesis;Ear_row_number;Photoperiod_Growing-degree_days_to_silk;Southern_leaf_blight	Days_to_anthesis;Photoperiod_Growing-degree_days_to_silk;Tassel_length	0	0	0	0	0	0	0	0	0	0	1	0	0	0	0	0	0	0	0	0	1	0	0	0	0	0	2	dispensable
pan_gene_12109	pan_gene_8843	Days_to_anthesis;Ear_row_number;Photoperiod_Growing-degree_days_to_silk;Southern_leaf_blight	Days_to_anthesis;Ratio_of_ear_height_to_total_height	0	0	0	0	0	0	0	0	0	1	0	0	0	0	0	0	0	0	0	0	0	0	0	0	0	0	1	private
pan_gene_12163	pan_gene_4415	Days_to_anthesis	Days_to_anthesis;Plant_height	0	0	1	0	0	0	0	0	0	0	0	0	0	0	0	0	0	0	0	0	0	0	0	0	0	0	1	private
pan_gene_12170	pan_gene_12247	Days_to_anthesis;Tassel_branch_number	Days_to_anthesis;Days_to_silk	0	1	0	0	0	0	0	0	0	0	0	0	1	0	0	0	0	0	0	0	0	0	0	0	0	0	2	dispensable
pan_gene_12170	pan_gene_14422	Days_to_anthesis;Tassel_branch_number	Days_to_anthesis	0	1	0	0	0	0	0	1	0	0	0	0	1	0	0	0	0	1	0	0	0	0	0	0	0	1	5	dispensable
pan_gene_12170	pan_gene_23999	Days_to_anthesis;Tassel_branch_number	Average_internode_length_(above_ear);Average_internode_length_(whole_plant);Days_to_anthesis;Height_per_day_(until_flowering);Plant_height	0	1	0	0	0	0	0	1	0	0	0	0	1	0	0	0	0	1	0	0	0	0	0	0	0	0	4	dispensable
pan_gene_12170	pan_gene_26854	Days_to_anthesis;Tassel_branch_number	Average_internode_length_(above_ear);Days_to_anthesis	0	1	0	0	0	0	0	1	0	0	0	0	0	0	0	0	0	1	0	0	0	1	0	0	0	0	4	dispensable
pan_gene_12173	pan_gene_19300	Days_to_anthesis;Southern_leaf_blight	Days_to_anthesis;Fructose;PCA_of_metabolites:_PC1;PCA_of_metabolites:_PC2;Starch;Total_amino_acids	0	1	0	0	0	0	0	0	0	0	0	0	0	0	0	0	0	0	0	0	0	0	0	0	0	0	1	private
pan_gene_12173	pan_gene_31841	Days_to_anthesis;Southern_leaf_blight	Days_to_anthesis	0	1	0	0	0	0	0	0	0	0	0	0	0	0	0	0	1	0	0	0	0	0	0	0	0	0	2	dispensable
pan_gene_12173	pan_gene_5988	Days_to_anthesis;Southern_leaf_blight	Days_to_anthesis;Southern_leaf_blight	0	1	0	1	0	0	0	0	0	0	0	0	0	1	0	0	1	0	0	0	0	0	0	0	0	0	4	dispensable
pan_gene_12247	pan_gene_14357	Days_to_anthesis;Days_to_silk	Days_to_anthesis;Days_to_silk	0	1	0	1	0	0	0	0	0	0	1	0	0	0	0	0	0	0	0	0	0	0	1	0	0	0	4	dispensable
pan_gene_12247	pan_gene_14422	Days_to_anthesis;Days_to_silk	Days_to_anthesis	0	1	0	1	0	0	0	0	0	0	1	0	1	0	0	0	0	0	0	1	0	0	1	0	0	0	6	dispensable
pan_gene_12247	pan_gene_22191	Days_to_anthesis;Days_to_silk	Chlorophyll_A;Days_to_anthesis	0	1	0	1	0	0	0	0	0	0	1	0	0	0	0	0	0	0	0	0	0	0	0	0	0	0	3	dispensable
pan_gene_12247	pan_gene_29460	Days_to_anthesis;Days_to_silk	Days_to_anthesis;Nodes_per_plant;Southern_leaf_blight	0	1	0	1	0	0	0	0	0	0	1	0	0	0	0	0	0	0	0	0	0	0	0	0	0	0	3	dispensable
pan_gene_12247	pan_gene_396	Days_to_anthesis;Days_to_silk	Days_to_anthesis;Nodes_per_plant	0	1	0	1	0	0	0	1	0	0	1	0	1	1	0	0	0	0	0	0	1	0	1	0	0	0	8	dispensable
pan_gene_12247	pan_gene_4358	Days_to_anthesis;Days_to_silk	Days_to_anthesis;Leaf_width	0	1	0	1	1	0	1	0	0	0	1	1	0	0	0	1	0	0	1	0	1	1	1	1	1	0	13	near-core
pan_gene_12247	pan_gene_69333	Days_to_anthesis;Days_to_silk	Days_to_anthesis;Days_to_silk	0	1	0	0	0	0	0	0	0	0	0	0	0	0	0	0	0	0	0	0	0	0	1	0	0	0	2	dispensable
pan_gene_13309	pan_gene_22378	Days_to_anthesis	Days_to_anthesis;Ear_row_number;Height_above_ear	0	1	0	0	0	0	1	0	0	0	0	0	0	0	0	0	0	0	0	0	0	0	0	0	0	0	2	dispensable
pan_gene_1331	pan_gene_31619	Days_to_anthesis	Days_to_anthesis	0	0	0	0	0	0	0	0	0	0	0	0	0	0	0	0	0	0	1	0	0	1	1	0	0	0	3	dispensable
pan_gene_1331	pan_gene_56263	Days_to_anthesis	Average_internode_length_(whole_plant);Cob_diameter;Days_to_anthesis;Nodes_per_plant	0	1	0	0	0	0	0	0	0	0	0	0	0	0	0	0	0	0	0	0	0	0	0	0	0	0	1	private
pan_gene_13505	pan_gene_26646	Days_to_anthesis	Days_to_anthesis;Days_to_silk;Nodes_to_ear;Ratio_of_ear_height_to_total_height	0	1	1	0	0	0	0	1	1	0	0	0	0	0	0	0	0	0	0	0	0	0	1	0	0	0	5	dispensable
pan_gene_1366	pan_gene_14397	Days_to_anthesis	Days_to_anthesis;Nodes_above_ear	0	0	0	0	0	1	1	0	1	0	0	0	0	0	0	0	0	1	0	0	0	1	0	0	0	0	5	dispensable
pan_gene_1366	pan_gene_19572	Days_to_anthesis	Average_internode_length_(below_ear);Days_to_anthesis	0	0	0	0	0	0	0	0	1	0	0	0	0	0	0	0	0	0	0	0	0	0	0	0	0	0	1	private
pan_gene_1366	pan_gene_26694	Days_to_anthesis	Days_to_anthesis;Days_to_silk;Ear_height;Nodes_to_ear;Photoperiod_Growing-degree_days_to_silk;Plant_height;Tassel_branch_number	0	0	0	0	0	0	0	0	1	0	0	0	0	0	0	0	0	1	0	0	0	1	0	0	0	0	3	dispensable
pan_gene_1366	pan_gene_31702	Days_to_anthesis	Days_to_anthesis;Total_amino_acids	0	0	0	0	0	0	0	0	0	0	0	0	0	0	0	0	1	0	0	0	0	0	0	0	0	0	1	private
pan_gene_13978	pan_gene_2780	Days_to_anthesis	Days_to_anthesis;Northern_Leaf_Blight	0	0	0	0	0	0	0	0	0	0	0	0	0	0	0	0	0	0	0	0	0	1	0	0	0	0	1	private
pan_gene_14164	pan_gene_16015	Days_to_anthesis;Nitrate	Days_to_anthesis;Glucose;Tassel_branch_number	0	0	0	0	0	1	0	0	0	0	1	0	0	0	0	0	0	0	0	0	0	1	1	0	0	0	4	dispensable
pan_gene_14164	pan_gene_17705	Days_to_anthesis;Nitrate	Anthesis-silking_interval;Days_to_anthesis;Days_to_silk;Protein	0	0	0	0	0	1	0	0	0	0	0	0	0	0	1	1	1	0	0	0	0	1	1	0	0	0	6	dispensable
pan_gene_14164	pan_gene_19299	Days_to_anthesis;Nitrate	Anthesis-silking_interval;Chlorophyll_A;Days_to_anthesis;Glutamate;PCA_of_metabolites:_PC1;PCA_of_metabolites:_PC2;Total_amino_acids	0	0	0	0	1	1	0	0	0	1	1	0	0	1	0	1	0	0	0	0	1	0	1	0	0	1	9	dispensable
pan_gene_14164	pan_gene_21423	Days_to_anthesis;Nitrate	Chlorophyll_B;Days_to_anthesis;Leaf_length	0	0	0	0	1	1	0	0	0	1	1	0	0	0	1	1	0	0	1	0	1	1	1	0	0	0	10	dispensable
pan_gene_14164	pan_gene_22308	Days_to_anthesis;Nitrate	Boxcox-transformed_leaf_angle;Days_to_anthesis;Days_to_silk;Tassel_branch_number	0	0	0	0	1	0	1	0	0	1	0	0	0	1	0	1	0	1	0	0	0	0	0	0	0	0	6	dispensable
pan_gene_14164	pan_gene_22397	Days_to_anthesis;Nitrate	Days_to_anthesis;Days_to_silk;Stalk_strength	0	0	1	0	1	0	1	0	0	0	1	0	0	1	1	1	0	1	0	1	1	0	1	0	0	1	12	near-core
pan_gene_14164	pan_gene_26294	Days_to_anthesis;Nitrate	Days_to_anthesis;Ear_height	0	0	0	0	0	1	1	0	0	1	0	0	0	0	0	1	0	0	0	1	0	0	0	0	0	0	5	dispensable
pan_gene_14164	pan_gene_26694	Days_to_anthesis;Nitrate	Days_to_anthesis;Days_to_silk;Ear_height;Nodes_to_ear;Photoperiod_Growing-degree_days_to_silk;Plant_height;Tassel_branch_number	0	0	0	0	1	0	0	0	0	1	0	0	0	0	1	1	1	1	0	0	0	1	1	0	0	1	9	dispensable
pan_gene_14164	pan_gene_27659	Days_to_anthesis;Nitrate	Days_to_anthesis;Nodes_per_plant;Photoperiod_Growing-degree_days_to_silk;Photoperiod_growing-degree_days_to_anthesis;Ratio_of_ear_height_to_total_height	0	0	0	0	0	1	1	0	0	0	0	0	0	0	1	1	0	0	0	1	0	0	0	0	0	0	5	dispensable
pan_gene_14164	pan_gene_27704	Days_to_anthesis;Nitrate	Chlorophyll_A;Days_to_anthesis;Ratio_of_ear_height_to_total_height;Stalk_strength	0	0	1	0	1	0	0	0	0	1	0	0	0	0	0	0	1	0	0	0	0	0	0	0	0	0	4	dispensable
pan_gene_14164	pan_gene_27721	Days_to_anthesis;Nitrate	Boxcox-transformed_leaf_angle;Days_to_anthesis	0	0	0	0	0	1	0	0	0	0	0	0	0	0	0	0	0	0	0	0	0	0	1	0	0	0	2	dispensable
pan_gene_14164	pan_gene_30287	Days_to_anthesis;Nitrate	Average_internode_length_(below_ear);Average_internode_length_(whole_plant);Days_to_anthesis	0	0	0	0	1	0	0	0	0	0	0	0	0	0	0	1	0	0	0	0	1	0	0	0	0	1	4	dispensable
pan_gene_14164	pan_gene_3426	Days_to_anthesis;Nitrate	Days_to_anthesis	0	0	0	0	0	0	0	0	0	0	0	0	0	1	0	0	0	0	0	0	0	0	0	0	0	0	1	private
pan_gene_14164	pan_gene_4415	Days_to_anthesis;Nitrate	Days_to_anthesis;Plant_height	0	0	0	0	1	1	0	0	0	1	0	0	0	0	0	1	0	1	0	1	0	0	1	0	0	1	8	dispensable
pan_gene_14164	pan_gene_4594	Days_to_anthesis;Nitrate	Days_to_anthesis;Ear_row_number	0	0	0	0	0	0	0	0	0	0	0	0	0	1	0	0	0	0	0	0	0	0	0	0	0	0	1	private
pan_gene_14164	pan_gene_5816	Days_to_anthesis;Nitrate	Days_to_anthesis;Days_to_silk;Ear_row_number;Photoperiod_growing-degree_days_to_anthesis	0	0	0	0	1	1	0	0	0	1	0	0	0	1	0	0	1	0	1	1	1	0	1	0	0	1	10	dispensable
pan_gene_14164	pan_gene_6083	Days_to_anthesis;Nitrate	Days_to_anthesis	0	0	1	0	1	0	1	0	0	1	1	0	0	1	1	1	1	1	1	1	1	1	1	0	1	1	17	near-core
pan_gene_14164	pan_gene_9088	Days_to_anthesis;Nitrate	Days_to_anthesis;Tassel_length	0	0	0	0	0	0	0	0	0	0	1	0	0	0	0	0	1	1	0	0	1	0	1	0	1	0	6	dispensable
pan_gene_14357	pan_gene_14422	Days_to_anthesis;Days_to_silk	Days_to_anthesis	0	1	0	1	0	1	1	1	0	0	0	0	1	0	0	0	0	1	0	1	1	0	1	0	0	0	10	dispensable
pan_gene_14357	pan_gene_16095	Days_to_anthesis;Days_to_silk	Average_internode_length_(above_ear);Days_to_anthesis	0	0	0	0	0	0	0	0	0	0	0	0	0	0	0	0	0	0	0	0	0	0	1	0	0	0	1	private
pan_gene_14357	pan_gene_16813	Days_to_anthesis;Days_to_silk	Days_to_anthesis	0	1	0	0	0	0	0	0	0	0	0	0	0	0	0	0	0	0	0	0	0	0	0	0	0	0	1	private
pan_gene_14357	pan_gene_22191	Days_to_anthesis;Days_to_silk	Chlorophyll_A;Days_to_anthesis	0	1	0	1	0	1	0	1	1	0	1	0	1	0	0	0	1	1	0	1	1	0	1	0	0	0	12	near-core
pan_gene_14357	pan_gene_23999	Days_to_anthesis;Days_to_silk	Average_internode_length_(above_ear);Average_internode_length_(whole_plant);Days_to_anthesis;Height_per_day_(until_flowering);Plant_height	0	1	1	1	0	1	1	1	1	0	0	0	0	0	0	0	0	0	0	0	0	0	1	0	0	1	9	dispensable
pan_gene_14357	pan_gene_26854	Days_to_anthesis;Days_to_silk	Average_internode_length_(above_ear);Days_to_anthesis	0	1	0	1	0	0	0	0	0	0	0	0	0	0	0	0	0	0	0	0	0	1	0	0	0	0	3	dispensable
pan_gene_14357	pan_gene_2919	Days_to_anthesis;Days_to_silk	Average_internode_length_(below_ear);Days_to_anthesis	0	1	1	0	1	0	1	0	0	0	0	0	1	1	0	1	0	0	0	0	0	0	0	0	0	0	7	dispensable
pan_gene_14367	pan_gene_18676	Days_to_anthesis	Days_to_anthesis	0	0	0	0	0	0	0	0	0	0	1	0	0	0	0	1	0	1	0	0	0	1	0	0	0	0	4	dispensable
pan_gene_14367	pan_gene_19299	Days_to_anthesis	Anthesis-silking_interval;Chlorophyll_A;Days_to_anthesis;Glutamate;PCA_of_metabolites:_PC1;PCA_of_metabolites:_PC2;Total_amino_acids	0	0	0	0	0	1	0	1	0	0	1	0	0	0	0	0	1	0	0	0	1	0	1	0	0	0	6	dispensable
pan_gene_14367	pan_gene_22237	Days_to_anthesis	Anthesis-silking_interval;Average_internode_length_(above_ear);Chlorophyll_B;Days_to_anthesis	0	0	0	0	1	0	0	1	0	0	0	0	0	0	0	0	0	1	0	0	0	0	0	1	0	0	4	dispensable
pan_gene_14367	pan_gene_22431	Days_to_anthesis	Days_to_anthesis;Days_to_silk;Tassel_branch_number	0	0	0	0	1	0	0	0	0	0	0	0	0	0	0	0	1	0	0	0	0	0	0	1	0	0	3	dispensable
pan_gene_14367	pan_gene_24912	Days_to_anthesis	Days_to_anthesis	0	0	0	0	1	1	0	0	0	0	1	0	0	0	0	1	0	1	0	0	0	0	0	0	1	1	7	dispensable
pan_gene_14367	pan_gene_26228	Days_to_anthesis	Days_to_anthesis	0	0	0	0	1	1	0	1	0	0	0	0	0	0	0	0	0	0	0	0	0	0	0	0	0	0	3	dispensable
pan_gene_14367	pan_gene_26294	Days_to_anthesis	Days_to_anthesis;Ear_height	0	0	0	0	0	1	0	0	0	0	0	0	0	0	0	1	0	0	0	1	0	0	0	0	0	0	3	dispensable
pan_gene_14367	pan_gene_26694	Days_to_anthesis	Days_to_anthesis;Days_to_silk;Ear_height;Nodes_to_ear;Photoperiod_Growing-degree_days_to_silk;Plant_height;Tassel_branch_number	0	0	0	0	0	1	0	0	0	1	1	0	0	0	0	0	1	1	1	0	0	0	0	0	0	0	6	dispensable
pan_gene_14367	pan_gene_28732	Days_to_anthesis	Anthesis-silking_interval;Days_to_anthesis;Ear_height;Leaf_length;Leaf_width;Nodes_per_plant;Photoperiod_Growing-degree_days_to_silk;Photoperiod_growing-degree_days_to_anthesis	0	0	0	0	1	0	0	1	0	0	0	0	0	0	0	0	0	0	0	0	0	0	0	0	0	0	2	dispensable
pan_gene_14367	pan_gene_29852	Days_to_anthesis	Days_to_anthesis;Ear_height	0	0	0	0	1	0	0	1	0	0	0	0	0	0	1	1	0	1	0	0	1	1	0	0	0	0	7	dispensable
pan_gene_14367	pan_gene_3426	Days_to_anthesis	Days_to_anthesis	0	0	0	0	0	0	0	0	0	0	0	0	0	0	0	0	0	0	0	0	0	0	0	0	0	1	1	private
pan_gene_14367	pan_gene_4415	Days_to_anthesis	Days_to_anthesis;Plant_height	0	0	0	0	1	1	0	1	0	0	0	0	0	0	0	0	0	0	0	0	0	0	0	0	0	0	3	dispensable
pan_gene_14367	pan_gene_5816	Days_to_anthesis	Days_to_anthesis;Days_to_silk;Ear_row_number;Photoperiod_growing-degree_days_to_anthesis	0	0	0	0	1	1	0	0	0	0	0	0	0	0	0	0	0	0	0	0	0	0	0	0	0	0	2	dispensable
pan_gene_14367	pan_gene_8815	Days_to_anthesis	Days_to_anthesis;Photoperiod_Growing-degree_days_to_silk;Photoperiod_growing-degree_days_to_anthesis;Tassel_branch_number	0	0	0	0	0	1	0	0	0	0	0	0	0	0	0	0	0	0	0	0	0	0	0	0	0	0	1	private
pan_gene_14367	pan_gene_8843	Days_to_anthesis	Days_to_anthesis;Ratio_of_ear_height_to_total_height	0	0	0	0	0	0	0	0	0	0	0	0	0	0	0	0	0	1	0	0	0	0	0	1	0	0	2	dispensable
pan_gene_14397	pan_gene_19299	Days_to_anthesis;Nodes_above_ear	Anthesis-silking_interval;Chlorophyll_A;Days_to_anthesis;Glutamate;PCA_of_metabolites:_PC1;PCA_of_metabolites:_PC2;Total_amino_acids	0	1	0	1	0	1	1	0	1	1	1	1	1	0	0	0	1	1	0	1	1	0	1	0	0	1	15	near-core
pan_gene_14397	pan_gene_19572	Days_to_anthesis;Nodes_above_ear	Average_internode_length_(below_ear);Days_to_anthesis	0	1	1	1	0	0	0	1	1	0	1	1	0	0	1	0	0	0	1	0	1	1	1	1	1	1	15	near-core
pan_gene_14397	pan_gene_21423	Days_to_anthesis;Nodes_above_ear	Chlorophyll_B;Days_to_anthesis;Leaf_length	0	1	0	0	0	1	0	0	1	0	0	1	0	0	0	0	0	0	1	0	0	0	0	0	0	0	5	dispensable
pan_gene_14397	pan_gene_2674	Days_to_anthesis;Nodes_above_ear	Days_to_anthesis;Nodes_per_plant;Nodes_to_ear	0	1	0	1	1	1	0	1	1	0	0	1	0	0	0	0	0	0	0	0	0	1	0	0	0	0	8	dispensable
pan_gene_14397	pan_gene_27721	Days_to_anthesis;Nodes_above_ear	Boxcox-transformed_leaf_angle;Days_to_anthesis	0	1	0	0	0	0	0	0	1	0	0	0	0	0	0	0	0	0	0	0	0	0	0	0	0	0	2	dispensable
pan_gene_14397	pan_gene_29852	Days_to_anthesis;Nodes_above_ear	Days_to_anthesis;Ear_height	0	1	1	0	1	0	1	1	1	0	1	0	0	1	0	0	0	1	1	1	1	1	1	0	1	0	15	near-core
pan_gene_14397	pan_gene_31702	Days_to_anthesis;Nodes_above_ear	Days_to_anthesis;Total_amino_acids	0	0	0	0	0	0	0	0	0	0	1	0	1	0	0	0	1	0	0	1	0	0	0	0	1	1	6	dispensable
pan_gene_14397	pan_gene_38526	Days_to_anthesis;Nodes_above_ear	Days_to_anthesis	0	1	0	0	0	0	0	0	0	0	0	0	0	0	0	0	0	0	0	0	0	0	0	0	0	0	1	private
pan_gene_14397	pan_gene_4415	Days_to_anthesis;Nodes_above_ear	Days_to_anthesis;Plant_height	0	1	1	0	0	1	1	1	1	0	1	1	0	1	0	0	0	1	1	1	0	0	1	1	0	1	15	near-core
pan_gene_14397	pan_gene_6332	Days_to_anthesis;Nodes_above_ear	Days_to_anthesis	0	0	0	1	1	0	0	1	0	1	0	0	0	0	0	0	0	0	0	0	0	0	0	0	1	0	5	dispensable
pan_gene_14397	pan_gene_8843	Days_to_anthesis;Nodes_above_ear	Days_to_anthesis;Ratio_of_ear_height_to_total_height	0	1	1	1	1	0	0	0	1	1	1	1	0	0	0	1	0	1	0	1	1	1	1	1	1	0	16	near-core
pan_gene_14415	pan_gene_3468	Days_to_anthesis;Ear_height	100_Kernel_weight;Days_to_anthesis	0	1	0	0	0	0	0	0	0	0	0	0	0	0	0	0	0	0	0	0	0	0	0	0	0	0	1	private
pan_gene_14416	pan_gene_18676	Days_to_anthesis	Days_to_anthesis	0	1	0	1	1	0	0	1	0	1	1	1	1	1	0	1	1	1	0	0	0	0	0	1	0	1	14	near-core
pan_gene_14416	pan_gene_19115	Days_to_anthesis	Chlorophyll_B;Days_to_anthesis;Stalk_strength	0	1	0	1	1	0	0	1	0	0	0	0	0	1	0	0	0	0	0	0	0	0	0	0	0	0	5	dispensable
pan_gene_14416	pan_gene_20818	Days_to_anthesis	Days_to_anthesis;Ear_height	0	1	1	0	1	0	1	1	1	0	0	0	1	0	0	1	0	1	0	0	1	0	0	0	0	0	10	dispensable
pan_gene_14416	pan_gene_27629	Days_to_anthesis	Days_to_anthesis	0	1	0	1	1	0	0	0	0	0	0	0	0	0	0	0	0	0	0	0	0	0	0	0	0	0	3	dispensable
pan_gene_14416	pan_gene_30488	Days_to_anthesis	Days_to_anthesis	0	1	0	0	0	1	1	0	1	1	0	1	0	1	0	0	0	0	0	1	0	1	0	0	0	1	10	dispensable
pan_gene_14416	pan_gene_31840	Days_to_anthesis	Anthesis-silking_interval;Days_to_anthesis;Ear_height;Total_amino_acids	0	1	1	0	0	1	0	0	1	1	0	0	1	0	0	0	0	0	0	0	1	0	0	0	0	0	7	dispensable
pan_gene_14416	pan_gene_8100	Days_to_anthesis	Average_internode_length_(above_ear);Days_to_anthesis;Leaf_length;Ratio_of_ear_height_to_total_height	0	1	0	0	0	0	0	0	0	0	0	0	0	0	0	0	0	0	0	0	0	0	0	0	0	0	1	private
pan_gene_14416	pan_gene_8767	Days_to_anthesis	Days_to_anthesis	0	1	0	0	0	0	0	1	0	0	0	0	0	0	1	1	0	0	0	0	0	0	0	0	0	0	4	dispensable
pan_gene_14416	pan_gene_8770	Days_to_anthesis	Days_to_anthesis;Tassel_branch_number	0	1	0	0	1	0	0	1	0	0	0	0	1	0	0	1	0	0	0	0	0	0	0	0	0	0	5	dispensable
pan_gene_14416	pan_gene_9220	Days_to_anthesis	Days_to_anthesis;Ear_height	0	1	0	0	0	0	0	0	0	0	0	0	0	0	0	0	0	0	0	0	0	0	0	0	0	0	1	private
pan_gene_14422	pan_gene_22191	Days_to_anthesis	Chlorophyll_A;Days_to_anthesis	0	1	0	1	0	0	0	1	0	0	1	1	0	0	0	1	1	1	0	1	1	0	1	1	0	0	12	near-core
pan_gene_14422	pan_gene_23999	Days_to_anthesis	Average_internode_length_(above_ear);Average_internode_length_(whole_plant);Days_to_anthesis;Height_per_day_(until_flowering);Plant_height	0	1	0	1	0	0	1	1	1	0	0	0	1	0	0	1	0	1	0	1	0	0	1	0	0	1	11	near-core
pan_gene_14422	pan_gene_26854	Days_to_anthesis	Average_internode_length_(above_ear);Days_to_anthesis	0	1	1	1	0	1	0	0	0	0	0	0	0	1	0	0	1	1	0	0	0	1	0	0	1	0	9	dispensable
pan_gene_14422	pan_gene_29460	Days_to_anthesis	Days_to_anthesis;Nodes_per_plant;Southern_leaf_blight	0	1	0	1	0	0	0	0	0	0	1	0	0	0	0	0	0	1	0	0	0	0	1	1	0	0	6	dispensable
pan_gene_14467	pan_gene_19299	Days_to_anthesis;Fructose	Anthesis-silking_interval;Chlorophyll_A;Days_to_anthesis;Glutamate;PCA_of_metabolites:_PC1;PCA_of_metabolites:_PC2;Total_amino_acids	0	0	0	0	0	0	0	0	0	0	0	0	0	0	0	0	0	0	0	1	0	0	0	0	0	0	1	private
pan_gene_14467	pan_gene_22237	Days_to_anthesis;Fructose	Anthesis-silking_interval;Average_internode_length_(above_ear);Chlorophyll_B;Days_to_anthesis	0	0	0	0	1	0	0	0	0	0	0	0	0	0	1	0	0	0	0	1	0	0	0	0	0	0	3	dispensable
pan_gene_14467	pan_gene_26294	Days_to_anthesis;Fructose	Days_to_anthesis;Ear_height	0	0	0	0	0	0	0	0	0	0	0	0	0	0	0	0	0	0	0	1	0	0	0	0	0	0	1	private
pan_gene_14467	pan_gene_26694	Days_to_anthesis;Fructose	Days_to_anthesis;Days_to_silk;Ear_height;Nodes_to_ear;Photoperiod_Growing-degree_days_to_silk;Plant_height;Tassel_branch_number	0	0	0	0	1	0	0	0	0	0	0	0	0	0	0	0	0	0	0	0	0	0	0	0	0	0	1	private
pan_gene_14467	pan_gene_29852	Days_to_anthesis;Fructose	Days_to_anthesis;Ear_height	0	0	0	0	1	0	0	0	0	0	0	0	0	0	1	0	0	0	0	0	0	0	0	0	0	0	2	dispensable
pan_gene_14467	pan_gene_31702	Days_to_anthesis;Fructose	Days_to_anthesis;Total_amino_acids	0	0	0	0	0	0	0	0	0	0	0	0	0	0	0	0	0	0	0	1	0	0	0	0	0	0	1	private
pan_gene_14467	pan_gene_4415	Days_to_anthesis;Fructose	Days_to_anthesis;Plant_height	0	0	0	0	1	0	0	0	0	0	0	0	0	0	0	0	0	0	0	1	0	0	0	0	0	0	2	dispensable
pan_gene_14467	pan_gene_5816	Days_to_anthesis;Fructose	Days_to_anthesis;Days_to_silk;Ear_row_number;Photoperiod_growing-degree_days_to_anthesis	0	0	0	0	1	0	0	0	0	1	0	0	0	0	0	0	0	0	0	0	0	0	0	0	0	0	2	dispensable
pan_gene_14739	pan_gene_22399	Days_to_anthesis;Photoperiod_Growing-degree_days_to_silk;Photoperiod_growing-degree_days_to_anthesis	Days_to_anthesis	0	1	1	1	1	1	0	0	1	0	1	1	0	1	1	1	1	1	1	1	1	0	1	0	1	0	18	near-core
pan_gene_14788	pan_gene_23982	Average_internode_length_(whole_plant);Days_to_anthesis;Height_above_ear;Nodes_above_ear	Days_to_anthesis;Ear_height	0	1	1	0	0	0	0	0	0	0	0	0	0	0	0	0	0	0	0	0	1	0	1	0	0	0	4	dispensable
pan_gene_14788	pan_gene_7930	Average_internode_length_(whole_plant);Days_to_anthesis;Height_above_ear;Nodes_above_ear	Days_to_anthesis;Nodes_above_ear	0	1	1	0	0	0	0	0	1	0	0	0	0	0	0	0	0	0	0	0	0	0	0	0	0	0	3	dispensable
pan_gene_15407	pan_gene_21423	Days_to_anthesis;Days_to_silk	Chlorophyll_B;Days_to_anthesis;Leaf_length	0	0	0	0	0	1	0	0	0	0	0	0	0	0	0	0	0	0	0	0	0	0	0	0	0	0	1	private
pan_gene_15407	pan_gene_27721	Days_to_anthesis;Days_to_silk	Boxcox-transformed_leaf_angle;Days_to_anthesis	0	0	0	0	0	1	0	0	0	0	0	0	0	0	0	0	0	0	0	0	0	0	0	0	0	0	1	private
pan_gene_15407	pan_gene_29598	Days_to_anthesis;Days_to_silk	Days_to_anthesis;Days_to_silk;Leaf_width;Nodes_per_plant;Ratio_of_ear_height_to_total_height	0	0	0	0	0	1	0	0	0	0	0	0	0	0	0	0	0	0	0	0	0	0	0	0	0	0	1	private
pan_gene_15487	pan_gene_22224	Days_to_anthesis	Days_to_anthesis	0	1	0	0	0	0	0	0	0	0	0	0	0	0	0	0	0	0	0	0	0	0	0	0	0	0	1	private
pan_gene_15487	pan_gene_8100	Days_to_anthesis	Average_internode_length_(above_ear);Days_to_anthesis;Leaf_length;Ratio_of_ear_height_to_total_height	0	1	1	0	0	0	0	0	1	0	1	0	0	0	0	0	0	0	0	0	0	0	0	0	0	0	4	dispensable
pan_gene_15487	pan_gene_8408	Days_to_anthesis	Days_to_anthesis;Nodes_to_ear;Starch	0	1	0	0	0	0	0	0	0	0	0	0	0	0	0	0	0	0	0	0	0	0	0	0	0	0	1	private
pan_gene_15487	pan_gene_8767	Days_to_anthesis	Days_to_anthesis	0	1	0	1	0	1	1	0	0	0	0	0	0	1	0	0	0	1	0	0	0	0	0	0	0	0	6	dispensable
pan_gene_15487	pan_gene_9220	Days_to_anthesis	Days_to_anthesis;Ear_height	0	1	1	1	1	1	1	1	1	1	0	0	0	1	1	1	0	0	0	0	1	0	0	1	0	1	15	near-core
pan_gene_15488	pan_gene_24989	Days_to_anthesis;Ear_height;Plant_height	Days_to_anthesis	0	1	0	0	0	0	0	0	0	0	0	0	0	0	0	0	0	0	0	0	0	0	0	0	0	0	1	private
pan_gene_15488	pan_gene_7783	Days_to_anthesis;Ear_height;Plant_height	100_Kernel_weight;Days_to_anthesis;Photoperiod_growing-degree_days_to_anthesis	0	1	0	0	0	0	0	0	0	0	0	0	0	0	0	0	0	0	0	0	0	0	1	1	0	1	4	dispensable
pan_gene_15491	pan_gene_16832	Days_to_anthesis	Days_to_anthesis;Photoperiod_Growing-degree_days_to_silk	0	1	1	1	0	0	0	0	0	0	1	1	0	0	0	0	0	0	0	0	0	0	0	0	0	0	5	dispensable
pan_gene_15491	pan_gene_22308	Days_to_anthesis	Boxcox-transformed_leaf_angle;Days_to_anthesis;Days_to_silk;Tassel_branch_number	0	1	0	1	1	0	0	0	0	0	0	0	0	1	0	1	0	0	0	0	0	0	0	0	0	0	5	dispensable
pan_gene_15491	pan_gene_22513	Days_to_anthesis	Days_to_anthesis;Northern_Leaf_Blight	0	1	0	0	0	0	0	0	0	0	0	0	0	0	0	0	0	0	0	0	0	0	0	0	0	0	1	private
pan_gene_15491	pan_gene_23002	Days_to_anthesis	Days_to_anthesis;Days_to_silk;Nodes_per_plant;Stalk_strength	0	1	0	0	0	0	0	0	0	0	0	0	0	0	0	0	0	0	0	0	0	0	0	0	0	0	1	private
pan_gene_15491	pan_gene_24057	Days_to_anthesis	Days_to_anthesis;Total_amino_acids	0	1	0	1	0	0	0	0	0	0	0	0	0	0	0	1	0	0	0	0	0	0	0	0	0	0	3	dispensable
pan_gene_15491	pan_gene_24912	Days_to_anthesis	Days_to_anthesis	0	1	0	1	0	0	0	0	0	0	1	0	0	0	0	1	0	0	0	0	0	0	0	0	0	0	4	dispensable
pan_gene_15491	pan_gene_26227	Days_to_anthesis	Days_to_anthesis	0	1	0	1	0	0	0	0	1	0	0	0	0	1	0	1	0	0	0	0	0	0	0	0	0	0	5	dispensable
pan_gene_15491	pan_gene_26571	Days_to_anthesis	Days_to_anthesis;Days_to_silk	0	1	1	0	0	0	0	0	0	0	1	0	0	0	0	0	0	1	0	0	0	0	0	0	0	0	4	dispensable
pan_gene_15491	pan_gene_317	Days_to_anthesis	Days_to_anthesis;Days_to_silk;Ear_height;Nodes_to_ear;Plant_height;Tassel_length	0	1	0	0	0	0	0	0	0	0	0	0	0	0	0	1	0	0	0	0	0	0	0	1	0	0	3	dispensable
pan_gene_15495	pan_gene_15935	Days_to_anthesis	Days_to_anthesis;Northern_Leaf_Blight	0	1	0	0	0	0	0	0	1	0	0	0	0	0	0	0	0	0	0	1	1	0	0	0	0	0	4	dispensable
pan_gene_15538	pan_gene_26117	Days_to_anthesis;Days_to_silk	Days_to_anthesis	0	1	0	0	0	0	0	0	0	0	0	0	0	0	1	0	0	0	0	0	0	0	0	0	0	0	2	dispensable
pan_gene_15538	pan_gene_26880	Days_to_anthesis;Days_to_silk	Days_to_anthesis;Photoperiod_growing-degree_days_to_anthesis	0	1	0	1	0	0	0	0	0	0	0	0	0	0	0	0	0	0	0	0	0	0	0	0	0	0	2	dispensable
pan_gene_15935	pan_gene_23772	Days_to_anthesis;Northern_Leaf_Blight	Days_to_anthesis	0	1	0	0	0	0	0	0	0	0	0	0	0	0	0	0	0	0	0	0	0	0	0	0	0	0	1	private
pan_gene_15935	pan_gene_2780	Days_to_anthesis;Northern_Leaf_Blight	Days_to_anthesis;Northern_Leaf_Blight	0	1	0	0	0	0	0	0	0	0	0	0	0	0	0	0	0	0	0	0	0	0	0	0	0	0	1	private
pan_gene_15935	pan_gene_32676	Days_to_anthesis;Northern_Leaf_Blight	Days_to_anthesis;Ear_height;PCA_of_metabolites:_PC2;Ratio_of_ear_height_to_total_height	0	1	0	0	0	0	0	0	0	0	0	0	0	0	0	0	0	0	0	0	0	0	0	0	0	0	1	private
pan_gene_15938	pan_gene_16015	Days_to_anthesis;Northern_Leaf_Blight	Days_to_anthesis;Glucose;Tassel_branch_number	0	1	1	1	0	0	0	1	1	0	0	0	1	0	0	0	0	0	0	0	0	1	0	0	0	0	7	dispensable
pan_gene_15938	pan_gene_17705	Days_to_anthesis;Northern_Leaf_Blight	Anthesis-silking_interval;Days_to_anthesis;Days_to_silk;Protein	0	1	0	0	0	0	0	0	0	0	0	0	0	0	0	0	0	0	0	1	1	0	0	0	0	0	3	dispensable
pan_gene_15938	pan_gene_21423	Days_to_anthesis;Northern_Leaf_Blight	Chlorophyll_B;Days_to_anthesis;Leaf_length	0	1	0	0	0	0	1	0	1	0	0	0	0	0	0	0	0	0	0	0	1	0	0	0	0	0	4	dispensable
pan_gene_15938	pan_gene_25490	Days_to_anthesis;Northern_Leaf_Blight	Days_to_anthesis	0	1	0	0	0	0	0	0	0	0	0	0	0	0	0	0	0	0	0	0	0	0	0	0	0	0	1	private
pan_gene_15938	pan_gene_3426	Days_to_anthesis;Northern_Leaf_Blight	Days_to_anthesis	0	0	0	1	0	0	0	0	0	0	0	0	0	1	0	0	0	0	0	0	0	0	0	0	0	1	3	dispensable
pan_gene_15938	pan_gene_4415	Days_to_anthesis;Northern_Leaf_Blight	Days_to_anthesis;Plant_height	0	1	0	0	1	0	0	1	0	0	0	0	0	1	0	0	1	0	0	0	1	0	0	0	0	1	7	dispensable
pan_gene_15939	pan_gene_23002	Days_to_anthesis;Glucose	Days_to_anthesis;Days_to_silk;Nodes_per_plant;Stalk_strength	0	1	0	0	0	0	0	0	0	0	0	0	0	0	0	0	0	0	0	0	0	0	0	0	0	0	1	private
pan_gene_15939	pan_gene_24826	Days_to_anthesis;Glucose	Days_to_anthesis;Leaf_width	0	1	0	1	0	0	0	0	0	0	0	0	0	0	0	0	0	0	0	0	0	0	0	0	0	0	2	dispensable
pan_gene_15939	pan_gene_26227	Days_to_anthesis;Glucose	Days_to_anthesis	0	1	0	1	0	0	0	0	0	0	0	1	0	0	0	0	0	0	0	0	0	0	0	0	0	0	3	dispensable
pan_gene_15939	pan_gene_2653	Days_to_anthesis;Glucose	Days_to_anthesis;Ear_height;Nodes_to_ear	0	1	0	0	0	0	0	0	0	0	0	1	0	0	0	0	0	0	0	0	0	0	0	0	0	0	2	dispensable
pan_gene_15939	pan_gene_6123	Days_to_anthesis;Glucose	Days_to_anthesis	0	1	0	0	0	0	0	0	0	0	0	0	0	0	0	0	0	0	0	0	0	0	0	0	0	0	1	private
pan_gene_16004	pan_gene_23957	Days_to_anthesis;Glucose	Days_to_anthesis	0	0	1	0	0	0	0	0	0	0	0	0	0	0	0	0	0	0	0	0	0	0	0	0	0	0	1	private
pan_gene_16004	pan_gene_32704	Days_to_anthesis;Glucose	Days_to_anthesis;Ear_height;Nodes_per_plant;Nodes_to_ear;Starch	0	0	0	0	0	0	0	1	0	0	0	0	0	0	0	0	0	0	1	0	0	0	0	0	0	0	2	dispensable
pan_gene_16008	pan_gene_16015	Days_to_anthesis;Starch	Days_to_anthesis;Glucose;Tassel_branch_number	0	0	0	0	1	0	0	0	0	0	0	0	0	0	0	1	0	0	0	0	0	0	0	0	0	0	2	dispensable
pan_gene_16008	pan_gene_19128	Days_to_anthesis;Starch	Average_internode_length_(whole_plant);Days_to_anthesis;Plant_height	0	0	0	0	1	0	0	0	0	0	0	0	0	0	0	0	0	0	0	0	0	0	0	0	0	0	1	private
pan_gene_16008	pan_gene_24928	Days_to_anthesis;Starch	Days_to_anthesis	0	0	0	0	0	0	0	0	0	0	0	1	0	0	0	0	0	0	0	0	0	0	0	0	0	0	1	private
pan_gene_16008	pan_gene_29598	Days_to_anthesis;Starch	Days_to_anthesis;Days_to_silk;Leaf_width;Nodes_per_plant;Ratio_of_ear_height_to_total_height	0	0	0	0	0	0	0	1	0	0	0	1	0	0	0	0	0	0	0	0	0	0	0	0	0	0	2	dispensable
pan_gene_16008	pan_gene_4594	Days_to_anthesis;Starch	Days_to_anthesis;Ear_row_number	0	0	0	0	0	0	0	1	0	0	0	0	0	0	0	0	0	0	0	0	0	0	0	0	0	0	1	private
pan_gene_16008	pan_gene_61616	Days_to_anthesis;Starch	Days_to_anthesis	0	0	0	0	0	0	0	1	0	0	0	0	0	0	0	0	0	0	0	0	0	0	0	0	0	0	1	private
pan_gene_16015	pan_gene_16497	Days_to_anthesis;Glucose;Tassel_branch_number	Days_to_anthesis;Days_to_silk;Height_above_ear;Photoperiod_growing-degree_days_to_anthesis	0	0	0	0	0	1	0	0	0	0	1	0	0	0	0	0	0	0	0	0	0	0	0	0	0	0	2	dispensable
pan_gene_16015	pan_gene_21423	Days_to_anthesis;Glucose;Tassel_branch_number	Chlorophyll_B;Days_to_anthesis;Leaf_length	0	1	1	0	0	1	1	0	1	1	1	0	0	0	0	0	0	0	1	0	1	0	0	0	1	0	10	dispensable
pan_gene_16015	pan_gene_27721	Days_to_anthesis;Glucose;Tassel_branch_number	Boxcox-transformed_leaf_angle;Days_to_anthesis	0	1	0	0	0	1	0	0	0	0	0	0	0	0	0	0	0	0	0	0	0	0	0	0	0	0	2	dispensable
pan_gene_16015	pan_gene_29598	Days_to_anthesis;Glucose;Tassel_branch_number	Days_to_anthesis;Days_to_silk;Leaf_width;Nodes_per_plant;Ratio_of_ear_height_to_total_height	0	1	0	1	0	0	0	0	0	0	0	0	0	0	0	1	0	0	0	0	0	0	0	0	0	0	3	dispensable
pan_gene_16015	pan_gene_3426	Days_to_anthesis;Glucose;Tassel_branch_number	Days_to_anthesis	0	0	0	1	0	1	0	0	0	0	0	0	0	0	0	0	0	0	0	0	0	0	0	0	0	0	2	dispensable
pan_gene_16015	pan_gene_42154	Days_to_anthesis;Glucose;Tassel_branch_number	Days_to_anthesis	0	1	1	0	0	0	0	0	0	0	0	0	0	0	0	0	0	0	0	0	0	0	0	0	0	0	2	dispensable
pan_gene_16015	pan_gene_9088	Days_to_anthesis;Glucose;Tassel_branch_number	Days_to_anthesis;Tassel_length	0	0	0	0	0	0	0	0	0	0	0	0	0	0	0	0	0	0	0	0	0	0	1	0	0	0	1	private
pan_gene_16019	pan_gene_23957	Days_to_anthesis;Days_to_silk	Days_to_anthesis	0	1	0	0	0	0	0	0	0	0	0	0	0	0	0	0	0	0	0	0	0	0	0	0	0	0	1	private
pan_gene_16019	pan_gene_26573	Days_to_anthesis;Days_to_silk	Days_to_anthesis	0	1	1	0	0	0	0	0	1	0	0	0	0	0	0	0	0	0	0	0	0	0	0	0	0	0	3	dispensable
pan_gene_16019	pan_gene_8140	Days_to_anthesis;Days_to_silk	Days_to_anthesis	0	1	0	0	0	0	0	0	0	0	0	0	0	0	0	0	0	0	0	0	0	0	0	0	0	0	1	private
pan_gene_16023	pan_gene_30165	Days_to_anthesis;Total_amino_acids	Days_to_anthesis;Nodes_to_ear;Tassel_length	0	0	0	0	0	0	0	1	0	0	0	0	0	0	0	0	0	0	0	0	0	0	0	0	0	0	1	private
pan_gene_16025	pan_gene_24929	Days_to_anthesis	Days_to_anthesis	0	1	0	0	0	0	0	0	0	0	0	0	0	0	0	0	0	0	0	0	0	0	0	0	0	0	1	private
pan_gene_16025	pan_gene_5434	Days_to_anthesis	Days_to_anthesis;Days_to_silk	0	0	0	0	0	0	0	1	0	0	0	0	0	0	0	0	0	0	0	0	0	0	0	0	0	0	1	private
pan_gene_16054	pan_gene_24513	Cob_diameter;Days_to_anthesis;Glucose;Nodes_to_ear	Days_to_anthesis	0	0	0	0	0	0	0	0	1	1	0	0	0	0	0	0	0	1	0	0	0	0	0	0	0	0	3	dispensable
pan_gene_16054	pan_gene_32522	Cob_diameter;Days_to_anthesis;Glucose;Nodes_to_ear	Days_to_anthesis;Nodes_to_ear	0	0	0	0	0	0	0	0	0	0	1	0	0	0	0	0	0	0	0	0	0	1	0	0	0	0	2	dispensable
pan_gene_16054	pan_gene_3534	Cob_diameter;Days_to_anthesis;Glucose;Nodes_to_ear	Days_to_anthesis	0	0	0	1	0	0	0	1	0	0	1	0	0	1	0	0	0	0	0	0	0	1	0	0	0	0	5	dispensable
pan_gene_16062	pan_gene_18846	Days_to_anthesis;Nodes_to_ear;Southern_leaf_blight	Boxcox-transformed_leaf_angle;Days_to_anthesis	0	1	0	1	1	0	0	0	0	0	1	1	0	0	0	1	0	0	0	0	1	0	1	1	0	0	9	dispensable
pan_gene_16062	pan_gene_2776	Days_to_anthesis;Nodes_to_ear;Southern_leaf_blight	100_Kernel_weight;Days_to_anthesis;Nodes_to_ear	0	1	0	1	0	0	0	1	1	0	0	1	0	1	0	1	1	0	0	0	1	0	0	0	0	0	9	dispensable
pan_gene_16062	pan_gene_2963	Days_to_anthesis;Nodes_to_ear;Southern_leaf_blight	Days_to_anthesis	0	1	1	1	0	0	1	1	1	0	1	0	1	1	0	0	0	0	0	0	0	0	0	1	0	0	10	dispensable
pan_gene_16062	pan_gene_30940	Days_to_anthesis;Nodes_to_ear;Southern_leaf_blight	Days_to_anthesis;Leaf_width	0	1	0	1	0	0	0	0	0	0	1	1	0	0	0	1	0	1	0	0	1	0	0	0	0	0	7	dispensable
pan_gene_16062	pan_gene_4616	Days_to_anthesis;Nodes_to_ear;Southern_leaf_blight	Days_to_anthesis	0	1	0	1	0	0	0	0	0	0	0	0	0	0	0	0	0	0	0	0	0	0	0	0	0	0	2	dispensable
pan_gene_16062	pan_gene_5440	Days_to_anthesis;Nodes_to_ear;Southern_leaf_blight	Days_to_anthesis;Stalk_strength;Total_amino_acids	0	0	1	0	0	0	0	0	0	0	0	1	0	0	0	0	0	0	0	0	1	0	0	0	0	0	3	dispensable
pan_gene_16062	pan_gene_8396	Days_to_anthesis;Nodes_to_ear;Southern_leaf_blight	Days_to_anthesis;Ear_height;Height_per_day_(until_flowering);Plant_height;Stalk_strength	0	1	0	1	1	1	0	0	1	0	1	1	1	0	0	1	0	0	0	1	1	0	1	1	1	0	14	near-core
pan_gene_16062	pan_gene_8767	Days_to_anthesis;Nodes_to_ear;Southern_leaf_blight	Days_to_anthesis	0	1	0	1	1	0	0	0	0	0	1	1	0	0	0	1	0	0	0	0	1	0	0	0	0	0	7	dispensable
pan_gene_16065	pan_gene_24799	Days_to_anthesis	Average_internode_length_(below_ear);Boxcox-transformed_leaf_angle;Chlorophyll_B;Days_to_anthesis;Leaf_length;Leaf_width	0	0	0	0	0	0	0	0	1	0	0	0	0	0	0	0	0	0	0	0	0	0	0	0	0	0	1	private
pan_gene_16095	pan_gene_2919	Average_internode_length_(above_ear);Days_to_anthesis	Average_internode_length_(below_ear);Days_to_anthesis	0	0	0	0	0	0	0	0	0	0	0	0	0	0	0	0	0	0	0	0	0	1	0	0	0	0	1	private
pan_gene_16095	pan_gene_69333	Average_internode_length_(above_ear);Days_to_anthesis	Days_to_anthesis;Days_to_silk	0	0	0	0	0	0	0	0	0	0	0	0	0	0	0	0	0	0	0	0	0	1	1	0	0	0	2	dispensable
pan_gene_16138	pan_gene_27655	Days_to_anthesis;Ear_row_number	Days_to_anthesis;Days_to_silk;Total_amino_acids	0	1	1	1	0	1	0	0	1	0	0	0	1	0	0	0	0	0	0	1	0	0	0	0	0	0	7	dispensable
pan_gene_16371	pan_gene_274	Days_to_anthesis	Days_to_anthesis;Plant_height;Ratio_of_ear_height_to_total_height	0	1	0	0	0	0	0	1	0	0	0	0	0	0	0	0	0	0	0	0	1	1	1	0	0	0	5	dispensable
pan_gene_16371	pan_gene_29887	Days_to_anthesis	Anthesis-silking_interval;Days_to_anthesis;Leaf_width;Photoperiod_Growing-degree_days_to_silk	0	1	1	1	1	1	0	0	0	0	0	0	1	1	0	0	0	0	0	0	0	0	0	0	0	1	8	dispensable
pan_gene_16497	pan_gene_22160	Days_to_anthesis;Days_to_silk;Height_above_ear;Photoperiod_growing-degree_days_to_anthesis	Days_to_anthesis;Days_to_silk;Ear_row_number;Malate	0	0	0	0	0	1	0	0	0	0	0	0	1	0	0	1	1	0	0	0	0	0	0	0	0	0	4	dispensable
pan_gene_16497	pan_gene_24513	Days_to_anthesis;Days_to_silk;Height_above_ear;Photoperiod_growing-degree_days_to_anthesis	Days_to_anthesis	0	0	0	0	0	0	0	0	0	1	0	0	1	0	0	0	0	1	0	0	0	0	0	0	0	0	3	dispensable
pan_gene_16497	pan_gene_27721	Days_to_anthesis;Days_to_silk;Height_above_ear;Photoperiod_growing-degree_days_to_anthesis	Boxcox-transformed_leaf_angle;Days_to_anthesis	0	0	0	0	0	1	0	0	0	0	0	0	0	0	0	0	0	0	0	0	0	0	0	0	0	0	1	private
pan_gene_16497	pan_gene_29598	Days_to_anthesis;Days_to_silk;Height_above_ear;Photoperiod_growing-degree_days_to_anthesis	Days_to_anthesis;Days_to_silk;Leaf_width;Nodes_per_plant;Ratio_of_ear_height_to_total_height	0	0	0	0	0	1	0	0	0	0	0	0	0	0	0	0	1	0	0	0	0	0	0	0	0	1	3	dispensable
pan_gene_16497	pan_gene_3534	Days_to_anthesis;Days_to_silk;Height_above_ear;Photoperiod_growing-degree_days_to_anthesis	Days_to_anthesis	0	0	0	0	0	1	0	0	0	0	0	0	0	0	0	0	0	0	0	0	0	0	0	0	0	1	2	dispensable
pan_gene_16813	pan_gene_29460	Days_to_anthesis	Days_to_anthesis;Nodes_per_plant;Southern_leaf_blight	0	1	0	0	0	0	0	0	0	0	0	1	0	0	0	0	1	0	0	0	0	0	0	0	0	0	3	dispensable
pan_gene_16813	pan_gene_396	Days_to_anthesis	Days_to_anthesis;Nodes_per_plant	0	1	0	0	0	0	0	0	0	0	0	0	0	0	0	0	0	0	0	0	0	0	0	0	0	0	1	private
pan_gene_16832	pan_gene_17705	Days_to_anthesis;Photoperiod_Growing-degree_days_to_silk	Anthesis-silking_interval;Days_to_anthesis;Days_to_silk;Protein	0	1	1	1	1	0	0	1	1	0	0	0	1	0	0	0	0	0	0	0	1	0	1	0	0	0	9	dispensable
pan_gene_16832	pan_gene_19299	Days_to_anthesis;Photoperiod_Growing-degree_days_to_silk	Anthesis-silking_interval;Chlorophyll_A;Days_to_anthesis;Glutamate;PCA_of_metabolites:_PC1;PCA_of_metabolites:_PC2;Total_amino_acids	0	1	1	1	0	0	1	1	1	0	1	0	0	0	0	0	0	0	0	0	0	0	0	0	0	1	8	dispensable
pan_gene_16832	pan_gene_20728	Days_to_anthesis;Photoperiod_Growing-degree_days_to_silk	Days_to_anthesis	0	1	0	0	1	0	0	1	0	0	0	0	0	0	0	0	0	0	0	0	0	0	0	0	0	0	3	dispensable
pan_gene_16832	pan_gene_26227	Days_to_anthesis;Photoperiod_Growing-degree_days_to_silk	Days_to_anthesis	0	1	0	0	1	0	0	1	0	0	0	0	1	0	0	0	0	0	0	0	1	0	0	0	0	0	5	dispensable
pan_gene_16832	pan_gene_26294	Days_to_anthesis;Photoperiod_Growing-degree_days_to_silk	Days_to_anthesis;Ear_height	0	0	0	0	0	0	0	1	0	0	0	0	0	0	0	0	0	0	0	0	0	0	0	0	0	0	1	private
pan_gene_16832	pan_gene_26571	Days_to_anthesis;Photoperiod_Growing-degree_days_to_silk	Days_to_anthesis;Days_to_silk	0	1	0	0	0	0	0	0	1	1	1	0	0	0	0	0	0	1	0	0	0	0	0	0	1	1	7	dispensable
pan_gene_16832	pan_gene_26787	Days_to_anthesis;Photoperiod_Growing-degree_days_to_silk	Days_to_anthesis;Days_to_silk	0	0	0	0	0	0	0	0	0	1	0	0	0	0	0	0	0	0	0	0	0	0	0	0	0	0	1	private
pan_gene_16832	pan_gene_5433	Days_to_anthesis;Photoperiod_Growing-degree_days_to_silk	Days_to_anthesis;Days_to_silk;Tassel_branch_number	0	1	1	0	1	0	1	1	1	0	0	0	0	0	0	1	0	0	0	0	0	0	0	0	0	0	7	dispensable
pan_gene_16832	pan_gene_5440	Days_to_anthesis;Photoperiod_Growing-degree_days_to_silk	Days_to_anthesis;Stalk_strength;Total_amino_acids	0	0	1	0	1	0	0	1	0	0	1	0	0	0	1	0	0	0	0	0	0	1	1	0	0	0	7	dispensable
pan_gene_16832	pan_gene_5816	Days_to_anthesis;Photoperiod_Growing-degree_days_to_silk	Days_to_anthesis;Days_to_silk;Ear_row_number;Photoperiod_growing-degree_days_to_anthesis	0	1	0	1	1	0	0	0	0	0	1	0	1	0	0	1	0	0	1	1	0	0	0	0	0	1	9	dispensable
pan_gene_16832	pan_gene_8100	Days_to_anthesis;Photoperiod_Growing-degree_days_to_silk	Average_internode_length_(above_ear);Days_to_anthesis;Leaf_length;Ratio_of_ear_height_to_total_height	0	1	0	0	0	0	0	0	0	0	0	0	0	0	0	0	0	0	0	0	0	0	0	0	0	0	1	private
pan_gene_16832	pan_gene_9168	Days_to_anthesis;Photoperiod_Growing-degree_days_to_silk	Days_to_anthesis	0	0	0	0	1	0	0	0	0	1	0	0	1	0	1	1	0	0	0	1	0	0	0	0	0	1	7	dispensable
pan_gene_16835	pan_gene_22296	Days_to_anthesis	Days_to_anthesis;Ratio_of_ear_height_to_total_height	0	1	0	1	0	0	1	1	0	0	1	0	1	1	0	1	1	0	0	1	1	0	1	1	1	1	15	near-core
pan_gene_16835	pan_gene_2963	Days_to_anthesis	Days_to_anthesis	0	1	0	1	1	1	0	1	1	0	0	1	1	0	1	1	0	0	1	0	1	0	0	0	1	0	13	near-core
pan_gene_16835	pan_gene_4616	Days_to_anthesis	Days_to_anthesis	0	1	0	1	0	0	0	1	0	0	0	0	0	0	0	0	0	0	0	0	0	0	0	0	0	0	3	dispensable
pan_gene_16835	pan_gene_5440	Days_to_anthesis	Days_to_anthesis;Stalk_strength;Total_amino_acids	0	0	0	0	1	0	0	0	0	0	0	0	0	0	0	1	0	0	0	0	1	0	0	0	0	0	3	dispensable
pan_gene_17130	pan_gene_22296	Days_to_anthesis	Days_to_anthesis;Ratio_of_ear_height_to_total_height	0	1	0	1	0	0	0	0	0	0	0	0	0	0	0	1	1	0	0	0	0	0	0	0	0	0	4	dispensable
pan_gene_17130	pan_gene_26227	Days_to_anthesis	Days_to_anthesis	0	1	0	1	0	0	0	0	0	0	0	0	0	0	0	1	0	0	0	0	1	0	0	0	0	0	4	dispensable
pan_gene_17130	pan_gene_2653	Days_to_anthesis	Days_to_anthesis;Ear_height;Nodes_to_ear	0	1	0	0	0	0	0	0	0	0	0	0	0	0	0	0	0	0	0	0	0	0	0	0	0	0	1	private
pan_gene_17130	pan_gene_2963	Days_to_anthesis	Days_to_anthesis	0	1	1	1	1	0	0	1	1	1	1	1	1	1	0	0	1	0	0	0	1	0	0	0	0	0	13	near-core
pan_gene_17130	pan_gene_5988	Days_to_anthesis	Days_to_anthesis;Southern_leaf_blight	0	1	0	1	1	0	0	1	0	0	0	0	0	1	0	0	0	0	0	0	0	0	0	0	0	0	5	dispensable
pan_gene_17130	pan_gene_8378	Days_to_anthesis	Anthesis-silking_interval;Days_to_anthesis;Tassel_length	0	1	0	1	0	0	0	0	0	1	0	0	1	1	0	0	1	0	0	0	0	0	0	0	0	0	6	dispensable
pan_gene_17304	pan_gene_31841	Days_to_anthesis	Days_to_anthesis	0	1	0	0	0	0	0	0	0	1	0	0	0	0	0	0	1	0	0	0	0	0	0	0	0	0	3	dispensable
pan_gene_17304	pan_gene_32176	Days_to_anthesis	Days_to_anthesis;Ear_height	0	0	1	0	0	0	0	0	0	1	1	1	0	0	1	1	1	0	1	1	0	0	1	1	1	1	13	near-core
pan_gene_17304	pan_gene_5988	Days_to_anthesis	Days_to_anthesis;Southern_leaf_blight	0	1	1	0	0	0	0	0	0	1	0	0	0	0	1	0	1	0	0	0	0	0	0	0	1	1	7	dispensable
pan_gene_17461	pan_gene_31974	Days_to_anthesis;Plant_height	Boxcox-transformed_leaf_angle;Days_to_anthesis;Ear_height;Tassel_branch_number;Tassel_length	0	1	0	0	0	0	0	0	0	0	0	0	0	0	0	0	0	0	0	0	0	0	0	0	0	0	1	private
pan_gene_17461	pan_gene_61616	Days_to_anthesis;Plant_height	Days_to_anthesis	0	1	0	0	0	0	0	0	0	0	0	0	0	0	0	0	0	0	0	0	0	0	0	0	0	0	1	private
pan_gene_17461	pan_gene_77527	Days_to_anthesis;Plant_height	Days_to_anthesis;Nodes_per_plant	0	1	0	0	0	0	0	0	0	0	0	0	0	0	0	0	0	0	0	0	0	0	0	0	0	0	1	private
pan_gene_17512	pan_gene_26646	Boxcox-transformed_leaf_angle;Days_to_anthesis	Days_to_anthesis;Days_to_silk;Nodes_to_ear;Ratio_of_ear_height_to_total_height	0	1	0	0	0	0	0	0	1	0	0	0	0	0	0	0	0	0	0	0	0	0	0	0	0	0	2	dispensable
pan_gene_17705	pan_gene_19216	Anthesis-silking_interval;Days_to_anthesis;Days_to_silk;Protein	Average_internode_length_(whole_plant);Boxcox-transformed_leaf_angle;Days_to_anthesis;Height_per_day_(until_flowering)	0	1	0	0	1	0	0	0	0	0	0	0	0	0	0	1	0	0	0	0	0	0	0	0	0	1	4	dispensable
pan_gene_17705	pan_gene_19299	Anthesis-silking_interval;Days_to_anthesis;Days_to_silk;Protein	Anthesis-silking_interval;Chlorophyll_A;Days_to_anthesis;Glutamate;PCA_of_metabolites:_PC1;PCA_of_metabolites:_PC2;Total_amino_acids	0	1	0	1	0	0	0	1	1	0	0	0	0	0	0	0	0	0	0	0	0	0	0	0	0	0	4	dispensable
pan_gene_17705	pan_gene_20399	Anthesis-silking_interval;Days_to_anthesis;Days_to_silk;Protein	Days_to_anthesis	0	1	1	1	1	0	0	1	1	0	0	0	0	0	0	1	1	0	0	1	0	0	0	0	0	1	10	dispensable
pan_gene_17705	pan_gene_20728	Anthesis-silking_interval;Days_to_anthesis;Days_to_silk;Protein	Days_to_anthesis	0	1	0	1	1	0	0	0	0	0	0	0	0	1	0	0	0	0	0	0	0	0	0	0	0	0	4	dispensable
pan_gene_17705	pan_gene_21423	Anthesis-silking_interval;Days_to_anthesis;Days_to_silk;Protein	Chlorophyll_B;Days_to_anthesis;Leaf_length	0	1	1	0	1	0	0	1	1	0	0	0	0	0	0	0	0	0	0	0	0	0	1	0	0	0	6	dispensable
pan_gene_17705	pan_gene_22308	Anthesis-silking_interval;Days_to_anthesis;Days_to_silk;Protein	Boxcox-transformed_leaf_angle;Days_to_anthesis;Days_to_silk;Tassel_branch_number	0	1	0	1	1	0	0	1	1	0	1	1	1	0	0	1	0	0	0	0	1	0	1	0	0	1	12	near-core
pan_gene_17705	pan_gene_22397	Anthesis-silking_interval;Days_to_anthesis;Days_to_silk;Protein	Days_to_anthesis;Days_to_silk;Stalk_strength	0	1	0	0	0	0	0	1	0	0	0	0	1	0	0	0	0	0	0	0	0	0	0	0	0	0	3	dispensable
pan_gene_17705	pan_gene_24057	Anthesis-silking_interval;Days_to_anthesis;Days_to_silk;Protein	Days_to_anthesis;Total_amino_acids	0	1	0	1	1	1	0	1	1	1	0	1	0	1	0	1	1	1	0	1	0	0	0	1	1	1	16	near-core
pan_gene_17705	pan_gene_24912	Anthesis-silking_interval;Days_to_anthesis;Days_to_silk;Protein	Days_to_anthesis	0	1	0	1	1	0	0	1	1	0	1	0	1	0	0	0	0	0	0	0	0	0	1	0	0	0	8	dispensable
pan_gene_17705	pan_gene_26294	Anthesis-silking_interval;Days_to_anthesis;Days_to_silk;Protein	Days_to_anthesis;Ear_height	0	0	0	0	1	1	0	1	0	0	0	1	0	0	0	1	0	0	0	0	0	0	0	0	1	0	6	dispensable
pan_gene_17705	pan_gene_26787	Anthesis-silking_interval;Days_to_anthesis;Days_to_silk;Protein	Days_to_anthesis;Days_to_silk	0	0	1	0	0	0	0	0	0	0	0	0	0	0	0	1	1	1	0	0	0	0	0	0	1	1	6	dispensable
pan_gene_17705	pan_gene_29852	Anthesis-silking_interval;Days_to_anthesis;Days_to_silk;Protein	Days_to_anthesis;Ear_height	0	1	0	1	0	0	0	1	0	0	0	0	1	0	0	1	0	0	0	1	0	0	0	0	0	0	6	dispensable
pan_gene_17705	pan_gene_3426	Anthesis-silking_interval;Days_to_anthesis;Days_to_silk;Protein	Days_to_anthesis	0	0	0	0	0	0	0	0	0	0	0	0	0	0	0	0	0	0	1	0	0	0	0	0	0	0	1	private
pan_gene_17705	pan_gene_4415	Anthesis-silking_interval;Days_to_anthesis;Days_to_silk;Protein	Days_to_anthesis;Plant_height	0	1	0	0	1	0	0	1	0	0	0	0	1	0	0	0	0	0	1	1	1	0	0	0	0	0	7	dispensable
pan_gene_17705	pan_gene_5433	Anthesis-silking_interval;Days_to_anthesis;Days_to_silk;Protein	Days_to_anthesis;Days_to_silk;Tassel_branch_number	0	1	1	0	1	0	0	1	1	0	0	0	0	1	0	1	0	0	0	0	0	0	0	0	1	0	8	dispensable
pan_gene_17705	pan_gene_5816	Anthesis-silking_interval;Days_to_anthesis;Days_to_silk;Protein	Days_to_anthesis;Days_to_silk;Ear_row_number;Photoperiod_growing-degree_days_to_anthesis	0	1	0	0	1	1	0	0	0	0	1	0	1	0	1	0	1	0	0	0	0	0	0	0	0	0	7	dispensable
pan_gene_17705	pan_gene_6332	Anthesis-silking_interval;Days_to_anthesis;Days_to_silk;Protein	Days_to_anthesis	0	0	0	0	0	0	0	1	0	0	0	0	0	0	0	0	0	0	0	0	0	0	0	0	0	0	1	private
pan_gene_17705	pan_gene_7512	Anthesis-silking_interval;Days_to_anthesis;Days_to_silk;Protein	Days_to_anthesis	0	1	1	0	0	1	0	0	0	0	0	0	0	0	0	0	0	0	0	0	0	1	0	1	1	0	6	dispensable
pan_gene_17705	pan_gene_8100	Anthesis-silking_interval;Days_to_anthesis;Days_to_silk;Protein	Average_internode_length_(above_ear);Days_to_anthesis;Leaf_length;Ratio_of_ear_height_to_total_height	0	1	0	0	0	0	0	0	0	0	0	0	0	0	0	0	0	0	0	0	0	0	0	0	0	0	1	private
pan_gene_18370	pan_gene_29879	Days_to_anthesis	Days_to_anthesis;Tassel_length	0	1	0	0	0	0	0	0	0	0	0	0	0	0	0	0	0	0	0	0	0	0	0	0	0	0	1	private
pan_gene_18676	pan_gene_22308	Days_to_anthesis	Boxcox-transformed_leaf_angle;Days_to_anthesis;Days_to_silk;Tassel_branch_number	0	1	1	1	1	1	0	1	0	0	1	0	1	0	0	1	0	1	0	0	0	0	0	0	0	0	10	dispensable
pan_gene_18676	pan_gene_24912	Days_to_anthesis	Days_to_anthesis	0	1	1	0	1	0	0	1	0	0	1	0	0	0	0	0	0	0	0	0	0	1	0	0	0	0	6	dispensable
pan_gene_18676	pan_gene_26228	Days_to_anthesis	Days_to_anthesis	0	1	0	1	1	1	0	1	0	0	0	1	0	0	0	1	1	0	0	1	0	0	0	0	0	1	10	dispensable
pan_gene_18676	pan_gene_26294	Days_to_anthesis	Days_to_anthesis;Ear_height	0	0	0	0	1	0	0	1	0	1	1	1	0	0	0	1	0	0	1	0	1	0	0	0	1	1	10	dispensable
pan_gene_18676	pan_gene_30488	Days_to_anthesis	Days_to_anthesis	0	1	0	0	0	0	0	0	0	1	0	0	0	0	0	0	0	1	0	0	1	0	1	0	1	1	7	dispensable
pan_gene_18676	pan_gene_4619	Days_to_anthesis	Days_to_anthesis	0	1	0	0	0	0	0	0	0	0	0	0	0	0	0	0	0	0	0	0	0	0	0	0	0	0	1	private
pan_gene_18676	pan_gene_5816	Days_to_anthesis	Days_to_anthesis;Days_to_silk;Ear_row_number;Photoperiod_growing-degree_days_to_anthesis	0	1	0	0	0	0	0	0	0	0	1	0	1	0	0	0	1	0	1	1	1	0	1	0	0	1	9	dispensable
pan_gene_18676	pan_gene_8100	Days_to_anthesis	Average_internode_length_(above_ear);Days_to_anthesis;Leaf_length;Ratio_of_ear_height_to_total_height	0	1	0	0	0	0	0	0	0	0	0	0	0	0	0	0	0	0	0	0	0	0	1	0	0	0	2	dispensable
pan_gene_18676	pan_gene_8770	Days_to_anthesis	Days_to_anthesis;Tassel_branch_number	0	1	0	0	1	0	0	1	0	0	0	0	0	1	0	1	1	0	0	1	1	0	0	0	0	0	8	dispensable
pan_gene_18730	pan_gene_23772	Average_internode_length_(above_ear);Average_internode_length_(below_ear);Average_internode_length_(whole_plant);Days_to_anthesis;Ear_height;Height_per_day_(until_flowering);Plant_height;Starch	Days_to_anthesis	0	0	0	1	0	1	0	0	1	1	0	1	1	1	0	1	0	1	0	1	1	0	1	1	1	0	14	near-core
pan_gene_18730	pan_gene_2780	Average_internode_length_(above_ear);Average_internode_length_(below_ear);Average_internode_length_(whole_plant);Days_to_anthesis;Ear_height;Height_per_day_(until_flowering);Plant_height;Starch	Days_to_anthesis;Northern_Leaf_Blight	0	0	0	0	0	1	1	1	1	0	0	1	0	0	0	1	0	0	0	1	0	0	0	1	0	0	8	dispensable
pan_gene_18730	pan_gene_29864	Average_internode_length_(above_ear);Average_internode_length_(below_ear);Average_internode_length_(whole_plant);Days_to_anthesis;Ear_height;Height_per_day_(until_flowering);Plant_height;Starch	Days_to_anthesis;Height_per_day_(until_flowering)	0	0	0	0	0	0	0	0	0	1	0	0	0	0	0	0	0	0	0	0	0	0	0	0	0	0	1	private
pan_gene_18730	pan_gene_5518	Average_internode_length_(above_ear);Average_internode_length_(below_ear);Average_internode_length_(whole_plant);Days_to_anthesis;Ear_height;Height_per_day_(until_flowering);Plant_height;Starch	Boxcox-transformed_leaf_angle;Days_to_anthesis;Ear_height;Nodes_to_ear	0	0	0	1	0	0	0	0	0	0	0	0	1	0	0	0	0	0	0	0	0	0	0	0	0	0	2	dispensable
pan_gene_18730	pan_gene_6984	Average_internode_length_(above_ear);Average_internode_length_(below_ear);Average_internode_length_(whole_plant);Days_to_anthesis;Ear_height;Height_per_day_(until_flowering);Plant_height;Starch	Average_internode_length_(whole_plant);Days_to_anthesis;Nodes_above_ear	0	0	0	1	0	0	0	0	0	0	0	0	0	0	0	0	0	1	0	0	0	0	0	0	0	0	2	dispensable
pan_gene_18730	pan_gene_8036	Average_internode_length_(above_ear);Average_internode_length_(below_ear);Average_internode_length_(whole_plant);Days_to_anthesis;Ear_height;Height_per_day_(until_flowering);Plant_height;Starch	100_Kernel_weight;Days_to_anthesis;Tassel_length	0	0	0	0	0	0	0	0	0	0	0	0	0	0	0	0	0	0	0	1	0	0	0	0	0	0	1	private
pan_gene_18846	pan_gene_20399	Boxcox-transformed_leaf_angle;Days_to_anthesis	Days_to_anthesis	0	1	0	0	0	0	0	0	0	0	0	0	0	0	0	1	0	0	0	0	0	0	0	0	0	0	2	dispensable
pan_gene_18846	pan_gene_22296	Boxcox-transformed_leaf_angle;Days_to_anthesis	Days_to_anthesis;Ratio_of_ear_height_to_total_height	0	1	0	1	1	0	0	1	0	0	1	0	0	1	0	1	0	0	0	0	1	0	1	1	0	0	10	dispensable
pan_gene_18846	pan_gene_26706	Boxcox-transformed_leaf_angle;Days_to_anthesis	Days_to_anthesis;Days_to_silk;Ratio_of_ear_height_to_total_height	0	1	1	1	1	0	0	1	0	0	1	0	1	1	0	0	0	1	1	0	0	1	1	0	0	0	12	near-core
pan_gene_18846	pan_gene_2776	Boxcox-transformed_leaf_angle;Days_to_anthesis	100_Kernel_weight;Days_to_anthesis;Nodes_to_ear	0	1	0	1	1	0	0	1	0	0	0	1	0	0	0	1	0	1	0	0	0	1	1	1	0	1	11	near-core
pan_gene_18846	pan_gene_4616	Boxcox-transformed_leaf_angle;Days_to_anthesis	Days_to_anthesis	0	1	0	1	0	0	0	1	0	0	0	0	0	0	0	1	0	1	0	0	0	0	0	0	0	1	6	dispensable
pan_gene_18846	pan_gene_5433	Boxcox-transformed_leaf_angle;Days_to_anthesis	Days_to_anthesis;Days_to_silk;Tassel_branch_number	0	1	0	1	0	0	0	0	0	0	0	0	0	1	0	0	1	0	0	0	0	0	0	0	0	0	4	dispensable
pan_gene_18846	pan_gene_5440	Boxcox-transformed_leaf_angle;Days_to_anthesis	Days_to_anthesis;Stalk_strength;Total_amino_acids	0	0	1	0	1	0	0	0	0	0	0	0	0	0	0	0	0	0	0	0	0	0	0	0	0	0	2	dispensable
pan_gene_18846	pan_gene_8100	Boxcox-transformed_leaf_angle;Days_to_anthesis	Average_internode_length_(above_ear);Days_to_anthesis;Leaf_length;Ratio_of_ear_height_to_total_height	0	1	0	0	0	0	0	0	0	0	0	0	0	0	0	0	0	0	0	0	0	0	0	0	0	0	1	private
pan_gene_18846	pan_gene_8408	Boxcox-transformed_leaf_angle;Days_to_anthesis	Days_to_anthesis;Nodes_to_ear;Starch	0	1	1	1	1	0	0	1	0	0	0	0	0	1	0	1	0	0	0	0	0	0	1	1	0	0	9	dispensable
pan_gene_18846	pan_gene_8761	Boxcox-transformed_leaf_angle;Days_to_anthesis	Days_to_anthesis;Nodes_per_plant	0	1	0	1	0	0	0	0	0	0	1	0	0	0	0	0	0	0	1	0	0	0	0	0	0	0	4	dispensable
pan_gene_18846	pan_gene_8767	Boxcox-transformed_leaf_angle;Days_to_anthesis	Days_to_anthesis	0	1	1	1	1	0	0	1	0	0	1	1	0	0	0	1	0	0	1	0	0	0	0	0	0	0	9	dispensable
pan_gene_19013	pan_gene_2658	Days_to_anthesis	Days_to_anthesis;Plant_height;Starch	0	1	0	0	1	0	1	1	1	1	0	1	1	0	1	0	1	0	1	0	1	1	1	0	0	1	15	near-core
pan_gene_19013	pan_gene_2675	Days_to_anthesis	Days_to_anthesis;Nodes_per_plant;Nodes_to_ear	0	1	0	0	1	0	1	0	0	1	0	0	1	1	0	0	0	0	1	0	0	0	0	0	0	0	7	dispensable
pan_gene_19013	pan_gene_29876	Days_to_anthesis	Days_to_anthesis	0	0	0	0	0	0	0	0	0	0	0	0	0	0	0	0	0	0	0	0	0	0	1	0	0	0	1	private
pan_gene_19013	pan_gene_32616	Days_to_anthesis	Boxcox-transformed_leaf_angle;Days_to_anthesis;Southern_leaf_blight	0	1	0	0	0	0	0	0	0	0	0	0	0	0	0	0	0	0	0	0	1	0	0	0	0	0	2	dispensable
pan_gene_19013	pan_gene_6082	Days_to_anthesis	Days_to_anthesis	0	1	0	0	1	1	1	0	0	1	1	1	0	0	1	0	0	0	0	1	0	1	1	1	0	0	12	near-core
pan_gene_19013	pan_gene_8769	Days_to_anthesis	Days_to_anthesis	0	1	0	0	0	0	0	0	0	0	0	0	0	0	0	0	0	0	0	0	0	0	0	0	0	0	1	private
pan_gene_19113	pan_gene_21373	Days_to_anthesis	Anthesis-silking_interval;Days_to_anthesis	0	0	0	0	0	0	0	0	0	0	0	0	0	0	0	0	0	1	0	0	1	0	0	0	0	0	2	dispensable
pan_gene_19113	pan_gene_22431	Days_to_anthesis	Days_to_anthesis;Days_to_silk;Tassel_branch_number	0	1	0	0	0	0	0	0	0	0	0	0	0	0	0	0	0	0	0	0	0	0	0	0	0	0	1	private
pan_gene_19113	pan_gene_24989	Days_to_anthesis	Days_to_anthesis	0	1	0	0	0	0	0	0	0	0	0	0	0	0	0	0	0	0	1	0	0	0	0	1	0	0	3	dispensable
pan_gene_19113	pan_gene_26228	Days_to_anthesis	Days_to_anthesis	0	1	0	0	0	0	0	0	0	0	0	0	0	0	0	0	0	0	1	0	0	0	0	0	0	0	2	dispensable
pan_gene_19113	pan_gene_27659	Days_to_anthesis	Days_to_anthesis;Nodes_per_plant;Photoperiod_Growing-degree_days_to_silk;Photoperiod_growing-degree_days_to_anthesis;Ratio_of_ear_height_to_total_height	0	1	0	0	0	0	0	0	0	0	0	0	0	0	0	0	0	0	0	0	0	0	0	0	0	0	1	private
pan_gene_19113	pan_gene_28732	Days_to_anthesis	Anthesis-silking_interval;Days_to_anthesis;Ear_height;Leaf_length;Leaf_width;Nodes_per_plant;Photoperiod_Growing-degree_days_to_silk;Photoperiod_growing-degree_days_to_anthesis	0	1	0	0	0	0	0	0	0	0	0	0	0	0	0	0	0	0	0	0	0	1	0	0	0	0	2	dispensable
pan_gene_19113	pan_gene_30488	Days_to_anthesis	Days_to_anthesis	0	1	0	0	0	0	0	0	0	0	0	0	0	0	0	0	0	0	0	0	1	0	0	0	0	0	2	dispensable
pan_gene_19113	pan_gene_31702	Days_to_anthesis	Days_to_anthesis;Total_amino_acids	0	0	0	0	0	0	0	0	0	0	0	0	1	0	0	0	0	0	0	0	0	0	0	0	0	0	1	private
pan_gene_19113	pan_gene_31840	Days_to_anthesis	Anthesis-silking_interval;Days_to_anthesis;Ear_height;Total_amino_acids	0	1	0	0	0	0	0	0	0	0	0	0	0	0	0	0	0	0	0	0	0	0	0	0	0	0	1	private
pan_gene_19113	pan_gene_7783	Days_to_anthesis	100_Kernel_weight;Days_to_anthesis;Photoperiod_growing-degree_days_to_anthesis	0	1	0	0	0	0	0	0	0	0	0	0	0	0	0	0	0	0	0	0	0	0	0	0	0	0	1	private
pan_gene_19113	pan_gene_8041	Days_to_anthesis	Days_to_anthesis;Height_per_day_(until_flowering)	0	0	1	0	0	0	0	0	0	0	0	0	0	0	0	0	0	0	0	0	0	0	0	1	0	1	3	dispensable
pan_gene_19113	pan_gene_8815	Days_to_anthesis	Days_to_anthesis;Photoperiod_Growing-degree_days_to_silk;Photoperiod_growing-degree_days_to_anthesis;Tassel_branch_number	0	1	0	0	0	0	0	0	0	0	0	0	0	0	0	0	0	0	0	0	0	0	0	0	0	0	1	private
pan_gene_19113	pan_gene_8843	Days_to_anthesis	Days_to_anthesis;Ratio_of_ear_height_to_total_height	0	1	0	0	0	0	0	0	0	0	0	0	0	0	0	0	0	0	0	0	0	0	0	0	0	0	1	private
pan_gene_19115	pan_gene_20818	Chlorophyll_B;Days_to_anthesis;Stalk_strength	Days_to_anthesis;Ear_height	0	1	0	0	1	1	1	1	0	1	0	0	1	0	0	0	0	0	0	1	0	0	1	0	0	0	9	dispensable
pan_gene_19115	pan_gene_26646	Chlorophyll_B;Days_to_anthesis;Stalk_strength	Days_to_anthesis;Days_to_silk;Nodes_to_ear;Ratio_of_ear_height_to_total_height	0	1	0	0	0	0	0	0	0	1	0	0	0	0	0	0	0	0	0	0	0	0	1	0	0	0	3	dispensable
pan_gene_19115	pan_gene_27629	Chlorophyll_B;Days_to_anthesis;Stalk_strength	Days_to_anthesis	0	1	0	1	1	0	1	1	0	0	1	0	0	1	0	1	1	1	0	0	1	1	1	0	0	1	14	near-core
pan_gene_19115	pan_gene_31840	Chlorophyll_B;Days_to_anthesis;Stalk_strength	Anthesis-silking_interval;Days_to_anthesis;Ear_height;Total_amino_acids	0	1	0	0	0	0	1	0	1	0	0	0	1	0	0	0	0	0	0	0	0	0	1	0	0	0	5	dispensable
pan_gene_19115	pan_gene_79955	Chlorophyll_B;Days_to_anthesis;Stalk_strength	Days_to_anthesis;Days_to_silk;Nodes_per_plant;Nodes_to_ear	0	1	0	0	0	0	1	0	0	0	0	0	0	1	0	0	0	0	1	0	0	0	0	0	0	0	4	dispensable
pan_gene_19115	pan_gene_8761	Chlorophyll_B;Days_to_anthesis;Stalk_strength	Days_to_anthesis;Nodes_per_plant	0	1	0	1	1	0	0	0	1	0	0	0	0	0	0	0	0	0	1	0	1	0	0	0	0	0	6	dispensable
pan_gene_19128	pan_gene_19619	Average_internode_length_(whole_plant);Days_to_anthesis;Plant_height	Days_to_anthesis	0	1	0	0	1	0	0	0	1	1	0	0	0	0	0	1	0	1	1	0	0	1	0	0	0	0	8	dispensable
pan_gene_19128	pan_gene_24100	Average_internode_length_(whole_plant);Days_to_anthesis;Plant_height	Days_to_anthesis	0	1	0	1	1	1	0	0	0	0	0	1	1	0	0	0	0	0	0	0	0	0	1	0	0	0	7	dispensable
pan_gene_19128	pan_gene_26926	Average_internode_length_(whole_plant);Days_to_anthesis;Plant_height	Days_to_anthesis	0	1	0	0	0	0	0	0	1	0	0	0	0	0	0	1	0	0	0	0	0	0	0	0	0	0	3	dispensable
pan_gene_19128	pan_gene_29598	Average_internode_length_(whole_plant);Days_to_anthesis;Plant_height	Days_to_anthesis;Days_to_silk;Leaf_width;Nodes_per_plant;Ratio_of_ear_height_to_total_height	0	1	0	1	0	0	0	0	0	0	0	0	0	0	0	0	0	0	0	0	0	0	0	0	0	0	2	dispensable
pan_gene_19128	pan_gene_42154	Average_internode_length_(whole_plant);Days_to_anthesis;Plant_height	Days_to_anthesis	0	1	0	0	0	0	0	0	0	0	0	0	0	0	0	0	0	0	0	0	0	0	0	0	0	0	1	private
pan_gene_19128	pan_gene_8140	Average_internode_length_(whole_plant);Days_to_anthesis;Plant_height	Days_to_anthesis	0	1	0	0	0	0	0	0	0	0	0	1	0	0	0	0	0	0	0	0	0	0	0	0	0	1	3	dispensable
pan_gene_19149	pan_gene_5705	Days_to_anthesis;Leaf_length	Days_to_anthesis	0	1	0	0	0	1	0	0	0	0	0	0	1	0	0	0	0	0	1	0	0	0	0	0	0	0	4	dispensable
pan_gene_19216	pan_gene_20728	Average_internode_length_(whole_plant);Boxcox-transformed_leaf_angle;Days_to_anthesis;Height_per_day_(until_flowering)	Days_to_anthesis	0	1	0	0	1	0	1	0	0	1	0	0	0	0	0	1	0	0	0	0	0	0	0	0	0	0	5	dispensable
pan_gene_19216	pan_gene_22308	Average_internode_length_(whole_plant);Boxcox-transformed_leaf_angle;Days_to_anthesis;Height_per_day_(until_flowering)	Boxcox-transformed_leaf_angle;Days_to_anthesis;Days_to_silk;Tassel_branch_number	0	1	0	0	1	1	0	0	0	0	1	0	0	0	0	1	0	0	0	0	0	0	0	0	0	1	6	dispensable
pan_gene_19216	pan_gene_22396	Average_internode_length_(whole_plant);Boxcox-transformed_leaf_angle;Days_to_anthesis;Height_per_day_(until_flowering)	Days_to_anthesis;Days_to_silk	0	1	0	0	0	0	0	0	0	0	0	0	0	0	0	0	0	0	0	0	0	0	0	0	0	0	1	private
pan_gene_19216	pan_gene_24057	Average_internode_length_(whole_plant);Boxcox-transformed_leaf_angle;Days_to_anthesis;Height_per_day_(until_flowering)	Days_to_anthesis;Total_amino_acids	0	1	1	0	0	0	0	0	0	0	0	0	0	0	0	1	0	0	0	0	0	0	0	0	0	0	3	dispensable
pan_gene_19216	pan_gene_26581	Average_internode_length_(whole_plant);Boxcox-transformed_leaf_angle;Days_to_anthesis;Height_per_day_(until_flowering)	Days_to_anthesis	0	1	0	0	0	0	0	0	0	0	0	0	0	0	0	0	0	0	0	0	0	0	0	0	0	0	1	private
pan_gene_19216	pan_gene_5433	Average_internode_length_(whole_plant);Boxcox-transformed_leaf_angle;Days_to_anthesis;Height_per_day_(until_flowering)	Days_to_anthesis;Days_to_silk;Tassel_branch_number	0	1	0	0	1	0	1	0	0	1	0	0	0	0	0	1	0	1	0	0	0	0	0	0	0	0	6	dispensable
pan_gene_19216	pan_gene_5440	Average_internode_length_(whole_plant);Boxcox-transformed_leaf_angle;Days_to_anthesis;Height_per_day_(until_flowering)	Days_to_anthesis;Stalk_strength;Total_amino_acids	0	0	0	0	1	0	0	0	0	0	0	0	0	0	0	1	0	1	0	0	1	0	1	0	1	1	7	dispensable
pan_gene_19299	pan_gene_22237	Anthesis-silking_interval;Chlorophyll_A;Days_to_anthesis;Glutamate;PCA_of_metabolites:_PC1;PCA_of_metabolites:_PC2;Total_amino_acids	Anthesis-silking_interval;Average_internode_length_(above_ear);Chlorophyll_B;Days_to_anthesis	0	1	0	0	1	0	0	0	0	0	1	0	0	1	0	1	0	0	0	0	0	0	0	0	0	0	5	dispensable
pan_gene_19299	pan_gene_22397	Anthesis-silking_interval;Chlorophyll_A;Days_to_anthesis;Glutamate;PCA_of_metabolites:_PC1;PCA_of_metabolites:_PC2;Total_amino_acids	Days_to_anthesis;Days_to_silk;Stalk_strength	0	1	1	1	1	1	1	1	1	0	1	0	0	0	1	1	0	1	1	1	1	1	1	0	0	0	17	near-core
pan_gene_19299	pan_gene_24912	Anthesis-silking_interval;Chlorophyll_A;Days_to_anthesis;Glutamate;PCA_of_metabolites:_PC1;PCA_of_metabolites:_PC2;Total_amino_acids	Days_to_anthesis	0	1	0	1	0	1	0	1	1	1	0	0	0	0	0	0	0	0	0	0	0	0	0	0	0	0	6	dispensable
pan_gene_19299	pan_gene_26294	Anthesis-silking_interval;Chlorophyll_A;Days_to_anthesis;Glutamate;PCA_of_metabolites:_PC1;PCA_of_metabolites:_PC2;Total_amino_acids	Days_to_anthesis;Ear_height	0	0	0	0	0	1	0	1	0	0	1	0	0	0	0	0	0	0	0	0	0	0	0	0	0	0	3	dispensable
pan_gene_19299	pan_gene_26794	Anthesis-silking_interval;Chlorophyll_A;Days_to_anthesis;Glutamate;PCA_of_metabolites:_PC1;PCA_of_metabolites:_PC2;Total_amino_acids	Cob_diameter;Days_to_anthesis	0	0	0	0	0	0	0	0	0	0	0	0	0	0	0	0	0	0	0	0	1	0	0	0	0	0	1	private
pan_gene_19299	pan_gene_27659	Anthesis-silking_interval;Chlorophyll_A;Days_to_anthesis;Glutamate;PCA_of_metabolites:_PC1;PCA_of_metabolites:_PC2;Total_amino_acids	Days_to_anthesis;Nodes_per_plant;Photoperiod_Growing-degree_days_to_silk;Photoperiod_growing-degree_days_to_anthesis;Ratio_of_ear_height_to_total_height	0	1	0	0	0	1	1	0	0	0	0	0	0	0	0	0	0	0	0	1	0	0	0	0	0	0	4	dispensable
pan_gene_19299	pan_gene_27660	Anthesis-silking_interval;Chlorophyll_A;Days_to_anthesis;Glutamate;PCA_of_metabolites:_PC1;PCA_of_metabolites:_PC2;Total_amino_acids	Days_to_anthesis;Ratio_of_ear_height_to_total_height	0	0	0	0	0	0	0	0	0	1	0	0	0	0	0	0	0	0	0	0	0	0	0	0	0	0	1	private
pan_gene_19299	pan_gene_29852	Anthesis-silking_interval;Chlorophyll_A;Days_to_anthesis;Glutamate;PCA_of_metabolites:_PC1;PCA_of_metabolites:_PC2;Total_amino_acids	Days_to_anthesis;Ear_height	0	1	1	1	1	0	0	1	1	0	1	0	0	0	0	1	0	0	0	0	1	0	1	0	0	0	10	dispensable
pan_gene_19299	pan_gene_3426	Anthesis-silking_interval;Chlorophyll_A;Days_to_anthesis;Glutamate;PCA_of_metabolites:_PC1;PCA_of_metabolites:_PC2;Total_amino_acids	Days_to_anthesis	0	0	0	0	0	1	0	0	0	0	0	0	0	0	0	0	0	0	0	1	0	0	0	0	0	0	2	dispensable
pan_gene_19299	pan_gene_4415	Anthesis-silking_interval;Chlorophyll_A;Days_to_anthesis;Glutamate;PCA_of_metabolites:_PC1;PCA_of_metabolites:_PC2;Total_amino_acids	Days_to_anthesis;Plant_height	0	1	1	0	1	1	1	1	0	1	1	1	0	0	0	1	0	0	0	0	0	0	0	0	0	0	10	dispensable
pan_gene_19299	pan_gene_5816	Anthesis-silking_interval;Chlorophyll_A;Days_to_anthesis;Glutamate;PCA_of_metabolites:_PC1;PCA_of_metabolites:_PC2;Total_amino_acids	Days_to_anthesis;Days_to_silk;Ear_row_number;Photoperiod_growing-degree_days_to_anthesis	0	1	0	1	1	1	0	0	0	1	1	1	0	1	0	0	0	0	0	0	0	0	1	0	0	1	10	dispensable
pan_gene_19299	pan_gene_6332	Anthesis-silking_interval;Chlorophyll_A;Days_to_anthesis;Glutamate;PCA_of_metabolites:_PC1;PCA_of_metabolites:_PC2;Total_amino_acids	Days_to_anthesis	0	0	0	0	1	0	0	0	0	1	0	0	1	0	0	0	0	1	1	0	0	0	0	0	0	0	5	dispensable
pan_gene_19299	pan_gene_7512	Anthesis-silking_interval;Chlorophyll_A;Days_to_anthesis;Glutamate;PCA_of_metabolites:_PC1;PCA_of_metabolites:_PC2;Total_amino_acids	Days_to_anthesis	0	1	0	1	0	1	1	0	1	1	1	1	1	0	1	0	1	1	0	0	1	0	1	0	0	1	15	near-core
pan_gene_19299	pan_gene_7783	Anthesis-silking_interval;Chlorophyll_A;Days_to_anthesis;Glutamate;PCA_of_metabolites:_PC1;PCA_of_metabolites:_PC2;Total_amino_acids	100_Kernel_weight;Days_to_anthesis;Photoperiod_growing-degree_days_to_anthesis	0	1	1	1	0	1	1	0	1	1	1	1	0	0	0	0	1	0	0	1	1	0	1	0	0	1	14	near-core
pan_gene_19299	pan_gene_8815	Anthesis-silking_interval;Chlorophyll_A;Days_to_anthesis;Glutamate;PCA_of_metabolites:_PC1;PCA_of_metabolites:_PC2;Total_amino_acids	Days_to_anthesis;Photoperiod_Growing-degree_days_to_silk;Photoperiod_growing-degree_days_to_anthesis;Tassel_branch_number	0	1	0	0	0	0	0	0	0	0	0	0	0	0	0	0	0	0	0	0	0	0	0	0	0	0	1	private
pan_gene_19299	pan_gene_8843	Anthesis-silking_interval;Chlorophyll_A;Days_to_anthesis;Glutamate;PCA_of_metabolites:_PC1;PCA_of_metabolites:_PC2;Total_amino_acids	Days_to_anthesis;Ratio_of_ear_height_to_total_height	0	1	1	0	1	0	1	0	1	1	1	0	0	0	1	0	0	0	0	0	0	0	0	0	0	0	8	dispensable
pan_gene_19299	pan_gene_9534	Anthesis-silking_interval;Chlorophyll_A;Days_to_anthesis;Glutamate;PCA_of_metabolites:_PC1;PCA_of_metabolites:_PC2;Total_amino_acids	Days_to_anthesis	0	0	0	0	0	0	0	0	0	1	0	0	0	0	0	0	0	0	0	1	0	0	0	0	0	0	2	dispensable
pan_gene_19567	pan_gene_22304	Average_internode_length_(above_ear);Days_to_anthesis	Days_to_anthesis;Tassel_branch_number	0	0	0	0	0	0	0	0	0	0	1	0	0	0	0	0	1	0	0	0	0	0	0	0	0	0	2	dispensable
pan_gene_19572	pan_gene_22389	Average_internode_length_(below_ear);Days_to_anthesis	Days_to_anthesis	0	1	0	0	0	0	1	0	0	0	0	0	1	0	0	0	0	1	0	1	0	0	0	0	0	0	5	dispensable
pan_gene_19572	pan_gene_26694	Average_internode_length_(below_ear);Days_to_anthesis	Days_to_anthesis;Days_to_silk;Ear_height;Nodes_to_ear;Photoperiod_Growing-degree_days_to_silk;Plant_height;Tassel_branch_number	0	1	0	0	0	1	0	0	0	0	0	0	0	0	0	0	0	0	0	0	0	0	1	1	0	1	5	dispensable
pan_gene_19572	pan_gene_4595	Average_internode_length_(below_ear);Days_to_anthesis	Days_to_anthesis;Northern_Leaf_Blight	0	0	0	0	0	0	0	0	0	1	0	0	0	0	0	0	0	0	0	0	0	0	0	0	0	0	1	private
pan_gene_19572	pan_gene_7735	Average_internode_length_(below_ear);Days_to_anthesis	Days_to_anthesis	0	1	0	0	0	0	0	0	0	0	0	0	0	0	0	0	0	1	0	0	0	0	0	0	0	0	2	dispensable
pan_gene_19572	pan_gene_8843	Average_internode_length_(below_ear);Days_to_anthesis	Days_to_anthesis;Ratio_of_ear_height_to_total_height	0	1	0	0	0	0	1	0	1	0	1	0	0	0	0	0	0	0	0	0	0	1	1	0	0	0	6	dispensable
pan_gene_19603	pan_gene_20728	Days_to_anthesis	Days_to_anthesis	0	1	0	0	1	0	0	0	1	1	0	1	1	1	0	0	0	1	1	0	0	0	0	1	0	0	10	dispensable
pan_gene_19603	pan_gene_26573	Days_to_anthesis	Days_to_anthesis	0	1	0	1	0	0	0	0	0	0	0	0	0	0	0	0	0	0	0	0	0	0	0	0	0	0	2	dispensable
pan_gene_19603	pan_gene_4594	Days_to_anthesis	Days_to_anthesis;Ear_row_number	0	1	1	0	1	0	0	0	1	1	0	0	0	0	0	0	0	1	1	0	0	1	1	0	0	0	9	dispensable
pan_gene_19618	pan_gene_20399	Days_to_anthesis	Days_to_anthesis	0	1	0	1	1	1	0	1	0	0	1	1	0	0	0	1	0	0	0	0	1	0	0	0	0	0	9	dispensable
pan_gene_19618	pan_gene_20728	Days_to_anthesis	Days_to_anthesis	0	1	0	0	0	0	0	1	0	0	0	0	0	0	0	0	0	0	0	0	0	0	0	0	0	0	2	dispensable
pan_gene_19618	pan_gene_21423	Days_to_anthesis	Chlorophyll_B;Days_to_anthesis;Leaf_length	0	1	1	0	0	0	0	1	1	1	0	0	0	1	0	1	1	1	1	1	1	0	0	0	0	0	12	near-core
pan_gene_19618	pan_gene_26646	Days_to_anthesis	Days_to_anthesis;Days_to_silk;Nodes_to_ear;Ratio_of_ear_height_to_total_height	0	1	0	0	0	0	0	0	0	0	0	0	0	0	0	0	0	0	0	0	0	0	0	0	0	0	1	private
pan_gene_19618	pan_gene_27629	Days_to_anthesis	Days_to_anthesis	0	1	0	0	0	0	0	0	0	0	1	0	0	0	0	0	0	0	0	0	0	0	0	0	0	0	2	dispensable
pan_gene_19618	pan_gene_4594	Days_to_anthesis	Days_to_anthesis;Ear_row_number	0	1	0	0	0	1	0	0	0	0	0	0	0	0	0	0	0	0	0	0	0	0	0	0	0	0	2	dispensable
pan_gene_19619	pan_gene_2673	Days_to_anthesis	Days_to_anthesis	0	0	0	0	0	0	0	0	0	0	0	0	0	0	0	0	0	1	0	0	0	0	0	0	0	0	1	private
pan_gene_19619	pan_gene_42154	Days_to_anthesis	Days_to_anthesis	0	1	0	0	0	0	0	0	0	0	0	0	0	0	0	0	0	0	0	0	0	0	0	0	0	0	1	private
pan_gene_19619	pan_gene_7735	Days_to_anthesis	Days_to_anthesis	0	1	0	0	0	0	0	0	0	0	0	0	0	0	0	0	0	0	0	0	0	1	0	0	0	0	2	dispensable
pan_gene_20399	pan_gene_20501	Days_to_anthesis	Days_to_anthesis;Total_amino_acids	0	1	1	0	0	0	0	0	0	0	0	1	0	0	0	0	0	0	1	0	1	0	0	1	0	0	6	dispensable
pan_gene_20399	pan_gene_20728	Days_to_anthesis	Days_to_anthesis	0	1	1	1	1	0	0	1	0	0	1	0	0	0	0	1	0	1	1	0	1	0	1	1	0	0	12	near-core
pan_gene_20399	pan_gene_22396	Days_to_anthesis	Days_to_anthesis;Days_to_silk	0	1	0	0	0	1	0	0	0	0	0	0	0	0	0	0	0	0	0	0	1	1	1	0	0	0	5	dispensable
pan_gene_20399	pan_gene_24219	Days_to_anthesis	Days_to_anthesis	0	1	0	0	0	0	0	0	0	0	0	0	0	0	0	1	0	0	0	0	0	0	0	0	0	0	2	dispensable
pan_gene_20399	pan_gene_32046	Days_to_anthesis	Days_to_anthesis;Height_per_day_(until_flowering)	0	1	0	1	0	1	0	0	0	0	0	1	0	0	0	1	0	1	1	0	0	1	1	0	1	0	10	dispensable
pan_gene_20399	pan_gene_8100	Days_to_anthesis	Average_internode_length_(above_ear);Days_to_anthesis;Leaf_length;Ratio_of_ear_height_to_total_height	0	1	0	0	0	0	0	0	0	0	0	0	0	0	0	0	0	0	0	0	0	0	0	0	0	0	1	private
pan_gene_20501	pan_gene_20728	Days_to_anthesis;Total_amino_acids	Days_to_anthesis	0	1	1	0	0	0	1	0	1	0	0	0	0	0	0	0	1	0	1	0	1	0	0	1	1	0	9	dispensable
pan_gene_20572	pan_gene_29831	Days_to_anthesis;Height_per_day_(until_flowering)	Days_to_anthesis	0	1	0	0	0	0	0	0	0	0	0	0	0	0	0	0	0	0	0	0	0	0	0	0	0	0	1	private
pan_gene_20728	pan_gene_22308	Days_to_anthesis	Boxcox-transformed_leaf_angle;Days_to_anthesis;Days_to_silk;Tassel_branch_number	0	1	0	1	1	0	0	1	0	0	0	0	0	0	0	0	0	0	0	0	0	0	0	0	0	0	4	dispensable
pan_gene_20728	pan_gene_22396	Days_to_anthesis	Days_to_anthesis;Days_to_silk	0	1	0	0	0	0	0	1	0	0	0	0	0	0	0	0	0	0	0	0	1	0	0	0	0	0	3	dispensable
pan_gene_20728	pan_gene_22397	Days_to_anthesis	Days_to_anthesis;Days_to_silk;Stalk_strength	0	1	0	0	0	0	0	1	0	0	0	0	0	0	0	0	0	0	0	0	0	0	0	0	0	0	2	dispensable
pan_gene_20728	pan_gene_24219	Days_to_anthesis	Days_to_anthesis	0	1	0	0	0	0	0	0	0	1	0	0	0	1	0	1	0	0	0	0	0	0	1	0	0	0	5	dispensable
pan_gene_20728	pan_gene_24912	Days_to_anthesis	Days_to_anthesis	0	1	0	0	1	0	0	1	0	0	0	0	0	0	0	0	0	0	0	0	0	0	0	0	0	0	3	dispensable
pan_gene_20728	pan_gene_24956	Days_to_anthesis	Days_to_anthesis;Days_to_silk;Stalk_strength	0	1	0	0	0	0	0	0	0	0	0	0	0	0	0	0	0	0	0	0	0	0	1	0	0	0	2	dispensable
pan_gene_20728	pan_gene_29852	Days_to_anthesis	Days_to_anthesis;Ear_height	0	1	0	0	0	0	0	0	0	0	0	0	1	0	0	0	0	0	0	0	0	0	0	0	0	0	2	dispensable
pan_gene_20728	pan_gene_5433	Days_to_anthesis	Days_to_anthesis;Days_to_silk;Tassel_branch_number	0	1	0	0	1	0	0	1	0	0	0	0	0	1	0	0	1	0	0	0	0	0	1	0	0	1	7	dispensable
pan_gene_20728	pan_gene_8100	Days_to_anthesis	Average_internode_length_(above_ear);Days_to_anthesis;Leaf_length;Ratio_of_ear_height_to_total_height	0	1	0	0	0	0	0	0	0	0	0	0	0	0	0	0	0	0	0	0	0	0	1	0	0	0	2	dispensable
pan_gene_20818	pan_gene_22431	Days_to_anthesis;Ear_height	Days_to_anthesis;Days_to_silk;Tassel_branch_number	0	1	0	0	1	1	0	0	1	0	0	0	0	1	0	0	0	0	0	0	1	0	0	0	0	0	6	dispensable
pan_gene_20818	pan_gene_22591	Days_to_anthesis;Ear_height	Days_to_anthesis;Leaf_width	0	1	0	0	0	0	0	1	0	0	0	0	1	0	0	0	0	0	0	0	0	0	0	0	0	1	4	dispensable
pan_gene_20818	pan_gene_30488	Days_to_anthesis;Ear_height	Days_to_anthesis	0	1	0	0	0	0	0	0	1	0	0	0	0	0	0	0	0	0	0	0	0	0	0	0	0	1	3	dispensable
pan_gene_20818	pan_gene_31840	Days_to_anthesis;Ear_height	Anthesis-silking_interval;Days_to_anthesis;Ear_height;Total_amino_acids	0	1	1	1	0	0	1	0	1	1	0	1	1	1	0	0	0	0	0	0	0	0	1	0	1	1	12	near-core
pan_gene_21358	pan_gene_25267	Days_to_anthesis	Days_to_anthesis;Nodes_above_ear	0	1	1	0	1	0	1	1	0	0	1	0	1	0	0	0	1	0	0	0	0	1	0	0	0	0	9	dispensable
pan_gene_21358	pan_gene_8034	Days_to_anthesis	Days_to_anthesis	0	1	0	0	0	0	1	0	0	0	0	0	0	0	0	0	0	0	0	0	0	0	0	1	0	0	3	dispensable
pan_gene_21373	pan_gene_22237	Anthesis-silking_interval;Days_to_anthesis	Anthesis-silking_interval;Average_internode_length_(above_ear);Chlorophyll_B;Days_to_anthesis	0	0	1	0	0	0	0	0	0	0	0	1	0	0	0	0	1	0	0	0	1	0	0	0	0	0	4	dispensable
pan_gene_21373	pan_gene_27660	Anthesis-silking_interval;Days_to_anthesis	Days_to_anthesis;Ratio_of_ear_height_to_total_height	0	0	0	0	1	0	0	0	0	0	0	0	0	0	0	0	0	0	0	0	0	0	0	0	0	0	1	private
pan_gene_21373	pan_gene_31702	Anthesis-silking_interval;Days_to_anthesis	Days_to_anthesis;Total_amino_acids	0	0	0	0	0	0	0	0	0	0	1	0	0	0	0	0	0	0	0	0	0	0	0	0	0	1	2	dispensable
pan_gene_21373	pan_gene_4415	Anthesis-silking_interval;Days_to_anthesis	Days_to_anthesis;Plant_height	0	0	1	0	0	0	1	0	0	0	0	0	0	0	0	0	0	0	0	1	0	0	0	0	0	0	3	dispensable
pan_gene_21373	pan_gene_8843	Anthesis-silking_interval;Days_to_anthesis	Days_to_anthesis;Ratio_of_ear_height_to_total_height	0	0	1	0	0	0	0	0	0	0	0	0	0	0	0	0	0	0	0	0	0	0	0	0	0	0	1	private
pan_gene_21423	pan_gene_27659	Chlorophyll_B;Days_to_anthesis;Leaf_length	Days_to_anthesis;Nodes_per_plant;Photoperiod_Growing-degree_days_to_silk;Photoperiod_growing-degree_days_to_anthesis;Ratio_of_ear_height_to_total_height	0	1	0	0	1	1	0	0	0	0	0	0	0	0	0	0	0	0	1	0	0	0	0	0	0	0	4	dispensable
pan_gene_21423	pan_gene_27704	Chlorophyll_B;Days_to_anthesis;Leaf_length	Chlorophyll_A;Days_to_anthesis;Ratio_of_ear_height_to_total_height;Stalk_strength	0	0	0	0	1	0	0	0	0	0	0	0	0	0	1	0	0	0	0	0	0	0	0	0	0	0	2	dispensable
pan_gene_21423	pan_gene_27721	Chlorophyll_B;Days_to_anthesis;Leaf_length	Boxcox-transformed_leaf_angle;Days_to_anthesis	0	1	0	0	0	1	0	0	1	0	0	0	0	0	0	0	0	0	0	0	0	0	0	0	0	0	3	dispensable
pan_gene_21423	pan_gene_29852	Chlorophyll_B;Days_to_anthesis;Leaf_length	Days_to_anthesis;Ear_height	0	1	1	0	0	0	0	1	1	0	0	0	0	0	0	1	0	0	0	0	1	0	0	0	0	0	6	dispensable
pan_gene_21423	pan_gene_30287	Chlorophyll_B;Days_to_anthesis;Leaf_length	Average_internode_length_(below_ear);Average_internode_length_(whole_plant);Days_to_anthesis	0	0	0	0	0	0	0	0	0	0	0	0	0	0	0	0	0	0	1	0	0	0	0	0	0	1	2	dispensable
pan_gene_21423	pan_gene_3426	Chlorophyll_B;Days_to_anthesis;Leaf_length	Days_to_anthesis	0	0	0	0	0	1	0	0	0	0	0	1	0	1	0	0	0	0	0	0	0	0	0	0	0	1	4	dispensable
pan_gene_21423	pan_gene_42154	Chlorophyll_B;Days_to_anthesis;Leaf_length	Days_to_anthesis	0	1	1	0	0	0	0	0	0	0	0	0	0	0	0	0	0	0	0	0	0	0	0	0	0	0	2	dispensable
pan_gene_21423	pan_gene_4415	Chlorophyll_B;Days_to_anthesis;Leaf_length	Days_to_anthesis;Plant_height	0	1	1	0	1	1	0	1	1	1	0	1	0	1	0	1	0	0	0	0	1	0	0	0	0	1	12	near-core
pan_gene_21423	pan_gene_4594	Chlorophyll_B;Days_to_anthesis;Leaf_length	Days_to_anthesis;Ear_row_number	0	1	0	0	0	0	0	0	0	0	0	0	0	0	0	0	0	1	0	0	0	0	0	1	0	0	3	dispensable
pan_gene_21423	pan_gene_5816	Chlorophyll_B;Days_to_anthesis;Leaf_length	Days_to_anthesis;Days_to_silk;Ear_row_number;Photoperiod_growing-degree_days_to_anthesis	0	1	0	0	1	1	0	0	0	1	0	0	0	0	0	0	0	0	0	0	0	0	0	0	0	0	4	dispensable
pan_gene_21423	pan_gene_6083	Chlorophyll_B;Days_to_anthesis;Leaf_length	Days_to_anthesis	0	1	0	0	1	0	0	1	1	0	1	1	0	1	0	1	0	0	1	0	0	0	0	0	0	0	9	dispensable
pan_gene_21423	pan_gene_6332	Chlorophyll_B;Days_to_anthesis;Leaf_length	Days_to_anthesis	0	0	0	0	0	0	0	1	0	1	0	0	1	0	0	0	0	0	1	0	0	0	0	1	0	0	5	dispensable
pan_gene_21423	pan_gene_7512	Chlorophyll_B;Days_to_anthesis;Leaf_length	Days_to_anthesis	0	1	1	0	0	1	1	0	1	0	0	1	1	0	1	0	0	0	1	0	1	1	0	1	0	0	12	near-core
pan_gene_22160	pan_gene_24928	Days_to_anthesis;Days_to_silk;Ear_row_number;Malate	Days_to_anthesis	0	1	0	0	0	0	0	0	0	0	0	1	1	0	0	0	0	0	0	0	0	0	0	0	0	0	3	dispensable
pan_gene_22160	pan_gene_26820	Days_to_anthesis;Days_to_silk;Ear_row_number;Malate	Days_to_anthesis;Days_to_silk	0	0	0	0	0	1	0	0	0	0	0	0	0	0	0	0	0	0	0	0	0	0	0	0	0	0	1	private
pan_gene_22160	pan_gene_27489	Days_to_anthesis;Days_to_silk;Ear_row_number;Malate	Days_to_anthesis;Photoperiod_growing-degree_days_to_anthesis	0	0	0	0	0	0	0	0	0	0	0	0	1	0	0	0	0	0	0	0	0	0	0	0	0	0	1	private
pan_gene_22160	pan_gene_29598	Days_to_anthesis;Days_to_silk;Ear_row_number;Malate	Days_to_anthesis;Days_to_silk;Leaf_width;Nodes_per_plant;Ratio_of_ear_height_to_total_height	0	1	1	1	0	1	1	1	1	0	1	1	1	1	1	0	1	1	1	1	1	1	1	1	1	0	21	core
pan_gene_22191	pan_gene_24951	Chlorophyll_A;Days_to_anthesis	Days_to_anthesis;Days_to_silk;Stalk_strength	0	0	0	0	0	1	0	0	0	0	0	0	0	0	0	0	0	0	0	0	0	0	0	0	0	0	1	private
pan_gene_22191	pan_gene_26854	Chlorophyll_A;Days_to_anthesis	Average_internode_length_(above_ear);Days_to_anthesis	0	1	0	0	0	0	0	0	0	0	0	0	0	0	0	0	0	0	0	0	0	0	0	0	0	0	1	private
pan_gene_22191	pan_gene_5820	Chlorophyll_A;Days_to_anthesis	Chlorophyll_A;Days_to_anthesis;Days_to_silk;PCA_of_metabolites:_PC2;Stalk_strength;Tassel_branch_number	0	0	0	0	1	0	0	0	1	0	0	0	0	1	0	1	1	1	0	0	0	0	0	0	0	0	6	dispensable
pan_gene_22191	pan_gene_69333	Chlorophyll_A;Days_to_anthesis	Days_to_anthesis;Days_to_silk	0	1	0	1	0	1	0	1	1	0	0	1	0	0	0	0	0	1	0	1	0	0	0	1	0	0	9	dispensable
pan_gene_22224	pan_gene_22308	Days_to_anthesis	Boxcox-transformed_leaf_angle;Days_to_anthesis;Days_to_silk;Tassel_branch_number	0	1	0	1	1	0	0	1	0	0	0	0	1	0	0	0	0	1	0	0	0	0	0	0	0	0	6	dispensable
pan_gene_22224	pan_gene_26228	Days_to_anthesis	Days_to_anthesis	0	1	0	1	1	0	0	1	0	0	0	0	0	0	0	1	0	0	0	0	0	0	0	0	0	0	5	dispensable
pan_gene_22224	pan_gene_26294	Days_to_anthesis	Days_to_anthesis;Ear_height	0	0	0	0	1	0	0	0	0	0	0	0	0	0	0	1	0	0	0	0	0	0	0	1	0	0	3	dispensable
pan_gene_22224	pan_gene_4619	Days_to_anthesis	Days_to_anthesis	0	1	0	0	0	0	0	0	0	0	0	0	0	0	0	0	0	0	0	0	0	0	0	0	0	0	1	private
pan_gene_22224	pan_gene_5440	Days_to_anthesis	Days_to_anthesis;Stalk_strength;Total_amino_acids	0	0	1	0	1	0	1	0	0	0	0	1	0	0	0	0	1	1	0	0	1	0	1	0	0	0	8	dispensable
pan_gene_22224	pan_gene_5816	Days_to_anthesis	Days_to_anthesis;Days_to_silk;Ear_row_number;Photoperiod_growing-degree_days_to_anthesis	0	1	0	0	0	0	0	0	0	0	0	0	0	0	0	0	0	0	0	0	0	0	0	0	0	0	1	private
pan_gene_22224	pan_gene_8100	Days_to_anthesis	Average_internode_length_(above_ear);Days_to_anthesis;Leaf_length;Ratio_of_ear_height_to_total_height	0	1	0	0	0	0	0	0	0	0	0	0	0	0	0	0	0	0	0	0	0	1	1	0	0	0	3	dispensable
pan_gene_22224	pan_gene_8767	Days_to_anthesis	Days_to_anthesis	0	1	0	1	1	0	0	1	0	0	1	0	0	1	0	1	0	0	0	0	0	0	0	0	0	0	7	dispensable
pan_gene_22237	pan_gene_24989	Anthesis-silking_interval;Average_internode_length_(above_ear);Chlorophyll_B;Days_to_anthesis	Days_to_anthesis	0	1	0	0	0	0	0	0	0	0	0	0	0	0	0	0	0	0	0	0	0	0	0	0	0	0	1	private
pan_gene_22237	pan_gene_26228	Anthesis-silking_interval;Average_internode_length_(above_ear);Chlorophyll_B;Days_to_anthesis	Days_to_anthesis	0	1	0	0	0	0	0	0	0	1	0	1	0	0	0	1	0	0	0	0	0	0	0	0	0	0	4	dispensable
pan_gene_22237	pan_gene_26294	Anthesis-silking_interval;Average_internode_length_(above_ear);Chlorophyll_B;Days_to_anthesis	Days_to_anthesis;Ear_height	0	0	0	0	0	0	0	0	0	0	0	1	0	0	0	1	0	0	0	1	0	0	0	0	0	0	3	dispensable
pan_gene_22237	pan_gene_26694	Anthesis-silking_interval;Average_internode_length_(above_ear);Chlorophyll_B;Days_to_anthesis	Days_to_anthesis;Days_to_silk;Ear_height;Nodes_to_ear;Photoperiod_Growing-degree_days_to_silk;Plant_height;Tassel_branch_number	0	1	0	1	1	0	0	0	1	0	1	0	1	0	0	1	0	1	0	0	0	0	0	0	0	0	8	dispensable
pan_gene_22237	pan_gene_26794	Anthesis-silking_interval;Average_internode_length_(above_ear);Chlorophyll_B;Days_to_anthesis	Cob_diameter;Days_to_anthesis	0	0	0	0	0	0	0	0	0	0	0	0	0	0	0	0	0	0	0	0	1	0	0	0	0	0	1	private
pan_gene_22237	pan_gene_27659	Anthesis-silking_interval;Average_internode_length_(above_ear);Chlorophyll_B;Days_to_anthesis	Days_to_anthesis;Nodes_per_plant;Photoperiod_Growing-degree_days_to_silk;Photoperiod_growing-degree_days_to_anthesis;Ratio_of_ear_height_to_total_height	0	1	0	0	0	0	1	0	0	0	0	0	0	0	1	1	0	0	0	1	0	0	0	0	0	0	5	dispensable
pan_gene_22237	pan_gene_27660	Anthesis-silking_interval;Average_internode_length_(above_ear);Chlorophyll_B;Days_to_anthesis	Days_to_anthesis;Ratio_of_ear_height_to_total_height	0	0	0	0	0	0	0	0	0	1	0	0	0	0	0	1	0	0	0	0	0	0	0	0	0	0	2	dispensable
pan_gene_22237	pan_gene_28732	Anthesis-silking_interval;Average_internode_length_(above_ear);Chlorophyll_B;Days_to_anthesis	Anthesis-silking_interval;Days_to_anthesis;Ear_height;Leaf_length;Leaf_width;Nodes_per_plant;Photoperiod_Growing-degree_days_to_silk;Photoperiod_growing-degree_days_to_anthesis	0	1	0	0	1	0	0	0	0	1	0	1	1	0	0	0	0	0	0	0	0	1	0	0	0	0	6	dispensable
pan_gene_22237	pan_gene_29852	Anthesis-silking_interval;Average_internode_length_(above_ear);Chlorophyll_B;Days_to_anthesis	Days_to_anthesis;Ear_height	0	1	1	0	1	0	1	1	1	0	0	0	0	0	0	1	0	1	0	0	0	0	0	0	1	0	9	dispensable
pan_gene_22237	pan_gene_31702	Anthesis-silking_interval;Average_internode_length_(above_ear);Chlorophyll_B;Days_to_anthesis	Days_to_anthesis;Total_amino_acids	0	0	0	0	0	0	0	0	0	0	1	0	0	0	0	0	0	0	0	1	0	0	0	0	1	1	4	dispensable
pan_gene_22237	pan_gene_6332	Anthesis-silking_interval;Average_internode_length_(above_ear);Chlorophyll_B;Days_to_anthesis	Days_to_anthesis	0	0	0	0	1	0	0	1	0	0	0	0	0	0	0	0	0	0	0	0	0	0	0	0	1	0	3	dispensable
pan_gene_22237	pan_gene_6522	Anthesis-silking_interval;Average_internode_length_(above_ear);Chlorophyll_B;Days_to_anthesis	Days_to_anthesis	0	0	0	0	1	0	0	0	0	0	0	0	0	0	0	0	0	0	0	0	0	0	0	0	0	0	1	private
pan_gene_22237	pan_gene_7512	Anthesis-silking_interval;Average_internode_length_(above_ear);Chlorophyll_B;Days_to_anthesis	Days_to_anthesis	0	1	1	0	1	1	0	1	1	0	1	0	1	0	1	0	0	1	0	0	0	0	0	1	1	0	12	near-core
pan_gene_22237	pan_gene_8843	Anthesis-silking_interval;Average_internode_length_(above_ear);Chlorophyll_B;Days_to_anthesis	Days_to_anthesis;Ratio_of_ear_height_to_total_height	0	1	1	0	1	1	0	0	1	0	1	0	1	0	0	0	1	1	0	0	1	1	0	1	1	0	13	near-core
pan_gene_22237	pan_gene_9534	Anthesis-silking_interval;Average_internode_length_(above_ear);Chlorophyll_B;Days_to_anthesis	Days_to_anthesis	0	0	0	0	0	0	0	0	0	1	0	0	0	0	0	0	0	0	0	1	0	0	0	0	0	0	2	dispensable
pan_gene_22241	pan_gene_22378	Average_internode_length_(above_ear);Average_internode_length_(whole_plant);Days_to_anthesis	Days_to_anthesis;Ear_row_number;Height_above_ear	0	1	1	0	1	0	0	1	0	0	0	0	1	1	1	0	1	0	0	1	1	0	0	0	0	0	10	dispensable
pan_gene_22241	pan_gene_9144	Average_internode_length_(above_ear);Average_internode_length_(whole_plant);Days_to_anthesis	Anthesis-silking_interval;Days_to_anthesis;Days_to_silk	0	1	0	0	0	0	0	1	0	0	0	0	0	0	0	0	0	0	0	0	0	0	0	0	0	0	2	dispensable
pan_gene_22287	pan_gene_31841	Days_to_anthesis;Nodes_per_plant;Total_amino_acids	Days_to_anthesis	0	1	0	0	0	0	0	0	0	1	0	1	0	0	0	0	1	0	0	0	0	0	0	0	0	0	4	dispensable
pan_gene_22287	pan_gene_32176	Days_to_anthesis;Nodes_per_plant;Total_amino_acids	Days_to_anthesis;Ear_height	0	0	0	0	1	0	0	0	0	1	0	1	0	0	0	0	1	0	0	0	0	1	1	0	1	0	7	dispensable
pan_gene_22296	pan_gene_2776	Days_to_anthesis;Ratio_of_ear_height_to_total_height	100_Kernel_weight;Days_to_anthesis;Nodes_to_ear	0	1	0	1	1	0	0	1	0	0	0	0	0	1	0	1	0	0	0	0	0	0	0	0	0	0	6	dispensable
pan_gene_22296	pan_gene_2963	Days_to_anthesis;Ratio_of_ear_height_to_total_height	Days_to_anthesis	0	1	0	1	0	0	1	1	1	0	0	0	0	1	0	1	0	0	0	0	0	0	0	0	0	0	7	dispensable
pan_gene_22296	pan_gene_30940	Days_to_anthesis;Ratio_of_ear_height_to_total_height	Days_to_anthesis;Leaf_width	0	1	0	0	0	0	0	0	0	0	0	0	0	0	0	1	0	1	0	0	1	0	0	0	0	0	4	dispensable
pan_gene_22296	pan_gene_5440	Days_to_anthesis;Ratio_of_ear_height_to_total_height	Days_to_anthesis;Stalk_strength;Total_amino_acids	0	0	0	0	0	0	0	0	0	0	0	0	0	0	0	1	0	0	0	0	1	0	0	0	0	0	2	dispensable
pan_gene_22296	pan_gene_8378	Days_to_anthesis;Ratio_of_ear_height_to_total_height	Anthesis-silking_interval;Days_to_anthesis;Tassel_length	0	1	0	1	1	0	1	1	1	0	0	1	1	1	0	1	1	0	0	1	0	1	0	1	0	1	15	near-core
pan_gene_22296	pan_gene_8396	Days_to_anthesis;Ratio_of_ear_height_to_total_height	Days_to_anthesis;Ear_height;Height_per_day_(until_flowering);Plant_height;Stalk_strength	0	1	0	1	1	1	1	1	1	0	1	1	1	1	0	1	0	1	1	1	1	0	1	1	1	0	19	near-core
pan_gene_22303	pan_gene_29876	Days_to_anthesis;Days_to_silk;Nodes_to_ear;Ratio_of_ear_height_to_total_height	Days_to_anthesis	0	0	0	0	0	0	0	0	0	0	0	1	0	0	0	0	0	1	0	0	0	1	1	0	0	0	4	dispensable
pan_gene_22303	pan_gene_3464	Days_to_anthesis;Days_to_silk;Nodes_to_ear;Ratio_of_ear_height_to_total_height	Days_to_anthesis	0	1	1	0	0	0	0	0	0	0	0	0	0	0	0	0	0	0	0	0	0	1	0	0	0	0	3	dispensable
pan_gene_22307	pan_gene_22579	Days_to_anthesis	Days_to_anthesis	0	1	1	0	1	1	1	1	0	1	0	1	1	1	1	1	1	1	0	1	1	0	1	1	0	1	19	near-core
pan_gene_22307	pan_gene_24219	Days_to_anthesis	Days_to_anthesis	0	1	0	0	0	0	0	0	0	0	0	0	0	0	0	0	0	0	0	0	0	0	0	0	0	0	1	private
pan_gene_22307	pan_gene_2658	Days_to_anthesis	Days_to_anthesis;Plant_height;Starch	0	1	0	0	1	1	1	1	1	1	0	1	1	0	1	0	1	1	1	1	1	0	1	1	1	1	19	near-core
pan_gene_22307	pan_gene_2675	Days_to_anthesis	Days_to_anthesis;Nodes_per_plant;Nodes_to_ear	0	1	0	0	1	1	1	0	0	1	0	0	1	1	0	0	1	0	1	0	0	0	1	0	0	0	10	dispensable
pan_gene_22307	pan_gene_27606	Days_to_anthesis	Days_to_anthesis	0	1	1	0	0	0	0	0	0	0	1	0	1	0	0	1	0	0	1	0	0	0	0	0	0	0	6	dispensable
pan_gene_22307	pan_gene_32616	Days_to_anthesis	Boxcox-transformed_leaf_angle;Days_to_anthesis;Southern_leaf_blight	0	1	0	1	0	0	0	0	0	0	0	0	0	0	0	0	0	0	0	0	0	0	0	0	0	0	2	dispensable
pan_gene_22307	pan_gene_8769	Days_to_anthesis	Days_to_anthesis	0	1	0	0	0	0	0	0	0	0	0	0	0	0	0	0	0	0	0	0	0	0	0	0	0	0	1	private
pan_gene_22308	pan_gene_22397	Boxcox-transformed_leaf_angle;Days_to_anthesis;Days_to_silk;Tassel_branch_number	Days_to_anthesis;Days_to_silk;Stalk_strength	0	1	0	0	0	1	1	1	1	1	0	0	1	1	1	1	1	1	0	0	0	0	1	0	0	0	13	near-core
pan_gene_22308	pan_gene_24057	Boxcox-transformed_leaf_angle;Days_to_anthesis;Days_to_silk;Tassel_branch_number	Days_to_anthesis;Total_amino_acids	0	1	0	1	1	0	0	0	1	0	0	0	0	1	0	1	0	0	0	0	0	0	1	0	0	1	8	dispensable
pan_gene_22308	pan_gene_24956	Boxcox-transformed_leaf_angle;Days_to_anthesis;Days_to_silk;Tassel_branch_number	Days_to_anthesis;Days_to_silk;Stalk_strength	0	1	1	1	1	1	1	1	1	0	0	0	0	0	0	0	0	1	1	1	0	0	0	1	0	0	12	near-core
pan_gene_22308	pan_gene_26294	Boxcox-transformed_leaf_angle;Days_to_anthesis;Days_to_silk;Tassel_branch_number	Days_to_anthesis;Ear_height	0	0	0	0	1	0	0	1	0	1	0	0	0	0	0	1	0	0	0	0	0	0	0	0	0	0	4	dispensable
pan_gene_22308	pan_gene_26581	Boxcox-transformed_leaf_angle;Days_to_anthesis;Days_to_silk;Tassel_branch_number	Days_to_anthesis	0	1	0	0	0	0	0	0	0	0	0	0	0	0	0	0	0	0	0	0	0	0	0	0	0	0	1	private
pan_gene_22308	pan_gene_29852	Boxcox-transformed_leaf_angle;Days_to_anthesis;Days_to_silk;Tassel_branch_number	Days_to_anthesis;Ear_height	0	1	0	1	1	1	0	1	1	0	0	0	1	0	0	1	0	0	0	0	0	0	0	0	0	0	8	dispensable
pan_gene_22308	pan_gene_30940	Boxcox-transformed_leaf_angle;Days_to_anthesis;Days_to_silk;Tassel_branch_number	Days_to_anthesis;Leaf_width	0	1	1	1	1	1	0	0	1	0	1	1	1	0	0	1	0	1	1	0	0	0	0	0	0	1	13	near-core
pan_gene_22308	pan_gene_5433	Boxcox-transformed_leaf_angle;Days_to_anthesis;Days_to_silk;Tassel_branch_number	Days_to_anthesis;Days_to_silk;Tassel_branch_number	0	1	1	0	1	0	1	1	1	0	0	0	0	0	0	1	0	0	0	0	0	0	0	0	1	0	8	dispensable
pan_gene_22308	pan_gene_5440	Boxcox-transformed_leaf_angle;Days_to_anthesis;Days_to_silk;Tassel_branch_number	Days_to_anthesis;Stalk_strength;Total_amino_acids	0	0	1	0	1	1	0	1	0	0	1	1	0	0	1	1	0	1	0	1	0	0	1	0	1	1	13	near-core
pan_gene_22308	pan_gene_5816	Boxcox-transformed_leaf_angle;Days_to_anthesis;Days_to_silk;Tassel_branch_number	Days_to_anthesis;Days_to_silk;Ear_row_number;Photoperiod_growing-degree_days_to_anthesis	0	1	0	0	1	1	0	0	0	0	0	0	0	1	0	1	0	0	0	0	0	0	0	0	0	0	5	dispensable
pan_gene_22308	pan_gene_8100	Boxcox-transformed_leaf_angle;Days_to_anthesis;Days_to_silk;Tassel_branch_number	Average_internode_length_(above_ear);Days_to_anthesis;Leaf_length;Ratio_of_ear_height_to_total_height	0	1	0	0	0	0	0	0	0	0	0	0	0	0	0	0	0	0	0	0	0	0	0	0	0	0	1	private
pan_gene_22308	pan_gene_8408	Boxcox-transformed_leaf_angle;Days_to_anthesis;Days_to_silk;Tassel_branch_number	Days_to_anthesis;Nodes_to_ear;Starch	0	1	0	1	1	0	0	1	0	0	0	0	1	0	0	0	0	0	0	0	0	0	0	0	0	0	5	dispensable
pan_gene_22308	pan_gene_8761	Boxcox-transformed_leaf_angle;Days_to_anthesis;Days_to_silk;Tassel_branch_number	Days_to_anthesis;Nodes_per_plant	0	1	0	0	0	0	0	0	0	0	0	0	0	0	0	0	0	1	0	0	0	0	0	0	0	0	2	dispensable
pan_gene_22308	pan_gene_8768	Boxcox-transformed_leaf_angle;Days_to_anthesis;Days_to_silk;Tassel_branch_number	Days_to_anthesis	0	1	0	1	0	0	0	0	0	0	0	0	0	0	0	0	0	1	0	0	0	0	0	0	0	0	3	dispensable
pan_gene_22308	pan_gene_9168	Boxcox-transformed_leaf_angle;Days_to_anthesis;Days_to_silk;Tassel_branch_number	Days_to_anthesis	0	0	0	0	1	1	0	0	0	0	0	0	0	0	0	1	0	0	0	0	0	0	0	0	0	0	3	dispensable
pan_gene_22396	pan_gene_22397	Days_to_anthesis;Days_to_silk	Days_to_anthesis;Days_to_silk;Stalk_strength	0	1	0	0	0	0	0	1	0	0	0	0	0	0	0	0	0	0	0	0	0	0	0	0	0	0	2	dispensable
pan_gene_22396	pan_gene_24219	Days_to_anthesis;Days_to_silk	Days_to_anthesis	0	1	0	0	0	0	0	0	0	0	0	0	0	0	0	0	0	0	1	0	0	0	0	0	0	0	2	dispensable
pan_gene_22396	pan_gene_4594	Days_to_anthesis;Days_to_silk	Days_to_anthesis;Ear_row_number	0	1	0	0	0	0	0	0	0	0	0	0	0	0	0	0	0	0	0	0	0	1	0	0	0	0	2	dispensable
pan_gene_22397	pan_gene_23900	Days_to_anthesis;Days_to_silk;Stalk_strength	Days_to_anthesis;Photoperiod_Growing-degree_days_to_silk;Tassel_length	0	1	1	0	1	1	1	1	0	0	1	0	1	0	1	1	0	0	1	0	1	1	1	1	0	1	16	near-core
pan_gene_22397	pan_gene_24057	Days_to_anthesis;Days_to_silk;Stalk_strength	Days_to_anthesis;Total_amino_acids	0	1	0	0	1	1	0	1	1	0	0	0	0	0	0	0	0	0	0	0	0	0	0	0	0	0	5	dispensable
pan_gene_22397	pan_gene_26571	Days_to_anthesis;Days_to_silk;Stalk_strength	Days_to_anthesis;Days_to_silk	0	1	1	1	1	0	0	0	1	0	1	0	0	0	1	0	0	1	0	0	1	0	1	0	0	0	10	dispensable
pan_gene_22397	pan_gene_27721	Days_to_anthesis;Days_to_silk;Stalk_strength	Boxcox-transformed_leaf_angle;Days_to_anthesis	0	1	0	0	0	0	0	0	0	0	0	0	0	0	0	0	0	0	0	0	0	0	0	0	0	0	1	private
pan_gene_22397	pan_gene_29852	Days_to_anthesis;Days_to_silk;Stalk_strength	Days_to_anthesis;Ear_height	0	1	1	1	1	1	0	1	1	0	1	0	1	0	1	1	0	1	0	1	1	0	0	0	0	0	14	near-core
pan_gene_22397	pan_gene_3426	Days_to_anthesis;Days_to_silk;Stalk_strength	Days_to_anthesis	0	0	0	1	1	0	0	0	0	0	0	1	0	1	0	0	0	0	0	0	0	0	0	0	0	0	4	dispensable
pan_gene_22397	pan_gene_5816	Days_to_anthesis;Days_to_silk;Stalk_strength	Days_to_anthesis;Days_to_silk;Ear_row_number;Photoperiod_growing-degree_days_to_anthesis	0	1	0	1	1	1	0	0	0	0	1	0	1	0	0	0	0	0	0	1	1	0	1	0	0	0	9	dispensable
pan_gene_22397	pan_gene_6083	Days_to_anthesis;Days_to_silk;Stalk_strength	Days_to_anthesis	0	1	1	1	0	1	1	1	1	0	1	1	1	1	1	1	0	1	1	1	1	0	1	0	1	1	20	core
pan_gene_22397	pan_gene_6332	Days_to_anthesis;Days_to_silk;Stalk_strength	Days_to_anthesis	0	0	0	1	1	0	0	1	0	0	0	0	0	0	0	0	0	1	1	0	0	0	0	0	0	0	5	dispensable
pan_gene_22397	pan_gene_7512	Days_to_anthesis;Days_to_silk;Stalk_strength	Days_to_anthesis	0	1	1	1	1	1	1	1	1	0	1	1	1	1	1	0	1	1	1	0	1	1	1	1	0	1	21	core
pan_gene_22399	pan_gene_22590	Days_to_anthesis	Days_to_anthesis;Leaf_width	0	1	0	1	1	1	1	0	1	0	1	1	1	1	1	1	1	1	1	0	1	1	1	1	1	1	21	core
pan_gene_22399	pan_gene_2620	Days_to_anthesis	Days_to_anthesis;Height_per_day_(until_flowering);Plant_height	0	1	0	1	1	1	0	0	1	0	0	0	0	0	1	1	0	1	1	0	1	0	0	0	0	1	11	near-core
pan_gene_22399	pan_gene_30547	Days_to_anthesis	Days_to_anthesis	0	1	1	0	1	1	0	0	0	0	1	0	0	1	1	1	1	0	0	1	1	1	1	0	1	0	14	near-core
pan_gene_22399	pan_gene_3464	Days_to_anthesis	Days_to_anthesis	0	1	0	0	0	0	0	0	0	0	0	0	0	0	0	0	0	0	0	0	0	1	0	0	0	0	2	dispensable
pan_gene_22399	pan_gene_9617	Days_to_anthesis	Days_to_anthesis;Photoperiod_Growing-degree_days_to_silk	0	0	0	0	1	1	0	0	1	0	1	1	0	1	0	0	1	0	0	0	0	0	0	0	0	0	7	dispensable
pan_gene_22431	pan_gene_24990	Days_to_anthesis;Days_to_silk;Tassel_branch_number	Days_to_anthesis	0	0	0	0	0	0	0	0	0	0	1	0	0	0	0	0	0	0	0	0	0	0	0	0	0	0	1	private
pan_gene_22431	pan_gene_30488	Days_to_anthesis;Days_to_silk;Tassel_branch_number	Days_to_anthesis	0	1	0	0	0	0	1	0	0	0	0	1	1	0	0	0	0	1	0	0	1	0	0	0	0	0	6	dispensable
pan_gene_22431	pan_gene_32522	Days_to_anthesis;Days_to_silk;Tassel_branch_number	Days_to_anthesis;Nodes_to_ear	0	1	0	0	0	0	0	0	0	0	0	0	0	0	0	0	0	0	0	1	0	0	0	0	0	0	2	dispensable
pan_gene_22431	pan_gene_4415	Days_to_anthesis;Days_to_silk;Tassel_branch_number	Days_to_anthesis;Plant_height	0	1	0	0	1	0	0	1	0	1	0	0	0	0	0	1	0	0	0	0	0	0	1	0	0	0	6	dispensable
pan_gene_22431	pan_gene_6083	Days_to_anthesis;Days_to_silk;Tassel_branch_number	Days_to_anthesis	0	1	1	1	1	0	1	0	1	0	0	0	0	0	0	0	1	0	0	0	1	0	1	0	1	0	10	dispensable
pan_gene_22431	pan_gene_8843	Days_to_anthesis;Days_to_silk;Tassel_branch_number	Days_to_anthesis;Ratio_of_ear_height_to_total_height	0	1	1	0	0	0	0	0	0	0	0	0	1	0	0	0	0	0	0	0	0	0	0	0	1	0	4	dispensable
pan_gene_22513	pan_gene_26571	Days_to_anthesis;Northern_Leaf_Blight	Days_to_anthesis;Days_to_silk	0	1	0	0	0	0	0	0	0	0	0	0	0	0	0	0	0	0	0	0	0	0	0	0	0	0	1	private
pan_gene_22513	pan_gene_26787	Days_to_anthesis;Northern_Leaf_Blight	Days_to_anthesis;Days_to_silk	0	0	0	0	1	0	0	0	0	0	0	0	0	0	0	0	0	0	0	0	0	0	0	0	0	0	1	private
pan_gene_22513	pan_gene_317	Days_to_anthesis;Northern_Leaf_Blight	Days_to_anthesis;Days_to_silk;Ear_height;Nodes_to_ear;Plant_height;Tassel_length	0	1	1	0	0	0	0	0	1	0	0	1	1	0	0	1	1	1	0	1	0	1	1	0	0	1	12	near-core
pan_gene_22534	pan_gene_412	Anthesis-silking_interval;Chlorophyll_B;Days_to_anthesis	Average_internode_length_(whole_plant);Days_to_anthesis;Nodes_above_ear	0	1	0	1	0	0	0	0	0	1	0	0	0	0	1	0	0	0	0	0	0	0	0	0	0	0	4	dispensable
pan_gene_22579	pan_gene_24085	Days_to_anthesis	Days_to_anthesis	0	1	1	0	1	0	0	1	1	0	0	1	1	1	1	0	1	0	0	1	0	1	0	1	0	0	13	near-core
pan_gene_22579	pan_gene_24219	Days_to_anthesis	Days_to_anthesis	0	1	0	0	0	0	0	0	0	0	0	0	0	0	0	0	0	0	0	0	0	0	0	0	0	0	1	private
pan_gene_22579	pan_gene_26117	Days_to_anthesis	Days_to_anthesis	0	1	1	0	1	0	0	0	1	1	0	0	1	0	1	0	0	0	0	1	0	0	1	0	0	0	9	dispensable
pan_gene_22579	pan_gene_27730	Days_to_anthesis	Days_to_anthesis;Tassel_branch_number	0	1	0	0	0	0	0	0	0	0	0	0	0	0	0	0	0	0	0	0	0	0	0	0	0	0	1	private
pan_gene_22579	pan_gene_6082	Days_to_anthesis	Days_to_anthesis	0	1	1	1	1	1	1	0	0	1	1	0	0	1	1	0	0	1	0	0	0	1	0	0	0	1	13	near-core
pan_gene_22579	pan_gene_8769	Days_to_anthesis	Days_to_anthesis	0	1	0	0	0	0	0	0	0	0	0	0	0	0	0	0	0	0	0	0	0	0	0	0	0	0	1	private
pan_gene_22590	pan_gene_25267	Days_to_anthesis;Leaf_width	Days_to_anthesis;Nodes_above_ear	0	1	0	0	1	0	1	0	0	0	0	0	0	0	0	1	1	0	0	0	0	1	0	0	0	1	7	dispensable
pan_gene_22590	pan_gene_29876	Days_to_anthesis;Leaf_width	Days_to_anthesis	0	0	0	1	0	0	0	0	0	0	0	1	0	0	0	0	0	1	0	0	0	0	1	0	0	0	4	dispensable
pan_gene_22590	pan_gene_3464	Days_to_anthesis;Leaf_width	Days_to_anthesis	0	1	0	0	0	0	0	0	0	0	0	0	0	0	0	0	0	0	0	0	0	0	0	0	0	0	1	private
pan_gene_22590	pan_gene_6082	Days_to_anthesis;Leaf_width	Days_to_anthesis	0	1	0	1	0	0	1	0	0	1	1	1	0	0	0	0	0	0	1	0	1	0	1	1	0	0	10	dispensable
pan_gene_22591	pan_gene_27629	Days_to_anthesis;Leaf_width	Days_to_anthesis	0	1	0	1	1	0	0	0	0	0	0	0	0	0	0	0	0	0	0	0	0	0	0	0	0	0	3	dispensable
pan_gene_22591	pan_gene_30488	Days_to_anthesis;Leaf_width	Days_to_anthesis	0	1	0	0	0	0	0	0	0	1	0	0	0	0	0	0	1	0	0	0	0	0	0	0	0	1	4	dispensable
pan_gene_22591	pan_gene_8165	Days_to_anthesis;Leaf_width	Days_to_anthesis;Photoperiod_growing-degree_days_to_anthesis	0	1	0	0	0	0	0	0	0	0	0	0	0	1	0	1	0	0	0	0	0	0	0	0	0	0	3	dispensable
pan_gene_22591	pan_gene_8770	Days_to_anthesis;Leaf_width	Days_to_anthesis;Tassel_branch_number	0	1	0	0	0	0	0	0	0	0	0	0	1	1	0	1	0	0	0	0	0	0	0	0	0	0	4	dispensable
pan_gene_22591	pan_gene_9220	Days_to_anthesis;Leaf_width	Days_to_anthesis;Ear_height	0	1	0	0	0	0	0	0	1	0	0	0	0	0	0	0	1	0	0	0	0	0	0	0	0	0	3	dispensable
pan_gene_23002	pan_gene_24057	Days_to_anthesis;Days_to_silk;Nodes_per_plant;Stalk_strength	Days_to_anthesis;Total_amino_acids	0	1	0	0	1	0	0	0	0	1	0	0	0	0	0	1	0	0	0	0	0	0	0	1	0	0	5	dispensable
pan_gene_23002	pan_gene_26227	Days_to_anthesis;Days_to_silk;Nodes_per_plant;Stalk_strength	Days_to_anthesis	0	1	0	0	0	0	0	0	0	0	0	0	0	0	0	0	0	0	0	0	0	0	0	0	0	0	1	private
pan_gene_23002	pan_gene_26571	Days_to_anthesis;Days_to_silk;Nodes_per_plant;Stalk_strength	Days_to_anthesis;Days_to_silk	0	1	0	0	0	1	0	0	0	0	0	0	0	0	0	0	0	0	0	0	0	0	0	0	0	0	2	dispensable
pan_gene_23002	pan_gene_317	Days_to_anthesis;Days_to_silk;Nodes_per_plant;Stalk_strength	Days_to_anthesis;Days_to_silk;Ear_height;Nodes_to_ear;Plant_height;Tassel_length	0	1	0	1	0	0	0	0	0	0	0	0	0	0	0	0	0	0	0	0	0	0	0	0	0	0	2	dispensable
pan_gene_23175	pan_gene_3534	Days_to_anthesis	Days_to_anthesis	0	1	0	1	0	1	1	1	0	0	1	0	0	1	0	0	1	0	1	0	1	0	0	0	0	0	10	dispensable
pan_gene_23772	pan_gene_27636	Days_to_anthesis	Days_to_anthesis	0	1	0	1	0	0	0	0	0	0	1	0	0	0	0	0	0	0	0	0	0	0	0	0	0	0	3	dispensable
pan_gene_23772	pan_gene_32676	Days_to_anthesis	Days_to_anthesis;Ear_height;PCA_of_metabolites:_PC2;Ratio_of_ear_height_to_total_height	0	1	0	1	0	1	0	1	0	0	0	0	1	0	0	0	0	0	0	0	0	0	1	0	0	0	6	dispensable
pan_gene_23772	pan_gene_5518	Days_to_anthesis	Boxcox-transformed_leaf_angle;Days_to_anthesis;Ear_height;Nodes_to_ear	0	1	0	1	0	0	0	0	0	0	0	0	1	0	1	0	0	0	0	0	0	0	0	0	0	0	4	dispensable
pan_gene_23772	pan_gene_6984	Days_to_anthesis	Average_internode_length_(whole_plant);Days_to_anthesis;Nodes_above_ear	0	0	0	1	0	0	0	0	0	0	0	0	0	0	0	0	0	0	0	0	0	0	0	0	0	0	1	private
pan_gene_23772	pan_gene_8036	Days_to_anthesis	100_Kernel_weight;Days_to_anthesis;Tassel_length	0	1	0	0	0	0	0	0	0	0	0	0	0	0	0	0	0	0	0	1	0	0	0	0	0	0	2	dispensable
pan_gene_23772	pan_gene_97373	Days_to_anthesis	Days_to_anthesis	0	0	0	0	0	0	0	0	0	0	0	0	0	0	1	0	0	0	0	1	0	0	0	0	0	0	2	dispensable
pan_gene_23900	pan_gene_24912	Days_to_anthesis;Photoperiod_Growing-degree_days_to_silk;Tassel_length	Days_to_anthesis	0	1	0	0	1	1	0	0	0	0	1	0	0	0	0	0	0	0	1	0	0	0	1	0	0	1	7	dispensable
pan_gene_23900	pan_gene_27721	Days_to_anthesis;Photoperiod_Growing-degree_days_to_silk;Tassel_length	Boxcox-transformed_leaf_angle;Days_to_anthesis	0	1	0	0	0	0	0	0	0	0	0	0	0	0	0	0	0	0	0	0	0	0	0	0	0	0	1	private
pan_gene_23900	pan_gene_29852	Days_to_anthesis;Photoperiod_Growing-degree_days_to_silk;Tassel_length	Days_to_anthesis;Ear_height	0	1	1	0	1	0	1	1	0	0	1	0	1	0	1	1	0	0	1	0	1	1	1	0	1	0	14	near-core
pan_gene_23900	pan_gene_4415	Days_to_anthesis;Photoperiod_Growing-degree_days_to_silk;Tassel_length	Days_to_anthesis;Plant_height	0	1	1	0	1	1	1	1	0	0	1	1	0	0	0	1	0	0	0	0	1	0	1	1	1	1	14	near-core
pan_gene_23900	pan_gene_4594	Days_to_anthesis;Photoperiod_Growing-degree_days_to_silk;Tassel_length	Days_to_anthesis;Ear_row_number	0	1	0	0	0	1	0	0	0	0	0	0	0	0	0	0	0	0	0	0	0	0	0	0	0	0	2	dispensable
pan_gene_23900	pan_gene_5816	Days_to_anthesis;Photoperiod_Growing-degree_days_to_silk;Tassel_length	Days_to_anthesis;Days_to_silk;Ear_row_number;Photoperiod_growing-degree_days_to_anthesis	0	1	0	0	1	1	0	0	0	0	1	0	1	0	0	0	0	0	1	0	1	0	1	0	0	0	8	dispensable
pan_gene_23900	pan_gene_6332	Days_to_anthesis;Photoperiod_Growing-degree_days_to_silk;Tassel_length	Days_to_anthesis	0	0	0	0	1	0	0	0	0	0	0	0	1	0	0	0	0	0	1	0	0	0	0	0	1	0	4	dispensable
pan_gene_23900	pan_gene_8843	Days_to_anthesis;Photoperiod_Growing-degree_days_to_silk;Tassel_length	Days_to_anthesis;Ratio_of_ear_height_to_total_height	0	1	0	0	1	0	1	0	0	0	0	0	0	0	0	0	0	0	0	0	0	1	0	1	1	0	6	dispensable
pan_gene_23957	pan_gene_5453	Days_to_anthesis	Cob_diameter;Days_to_anthesis;Ear_height;Total_amino_acids	0	1	0	0	0	0	0	0	0	0	0	0	0	0	0	0	0	0	0	0	0	0	0	0	0	0	1	private
pan_gene_23982	pan_gene_30179	Days_to_anthesis;Ear_height	Days_to_anthesis	0	1	0	0	0	0	0	0	0	0	0	0	0	0	0	0	0	0	0	0	0	0	0	0	0	0	1	private
pan_gene_23999	pan_gene_26854	Average_internode_length_(above_ear);Average_internode_length_(whole_plant);Days_to_anthesis;Height_per_day_(until_flowering);Plant_height	Average_internode_length_(above_ear);Days_to_anthesis	0	1	0	1	0	0	0	0	0	0	0	0	0	0	0	0	0	1	0	1	0	0	1	0	0	0	5	dispensable
pan_gene_24057	pan_gene_26227	Days_to_anthesis;Total_amino_acids	Days_to_anthesis	0	1	0	0	0	0	0	0	0	0	0	0	0	0	0	0	0	0	0	0	0	0	0	0	0	0	1	private
pan_gene_24057	pan_gene_26571	Days_to_anthesis;Total_amino_acids	Days_to_anthesis;Days_to_silk	0	1	0	0	0	0	0	0	1	0	0	0	0	0	0	0	0	0	0	0	0	0	0	0	0	0	2	dispensable
pan_gene_24057	pan_gene_26787	Days_to_anthesis;Total_amino_acids	Days_to_anthesis;Days_to_silk	0	0	0	0	1	0	1	0	0	1	0	0	0	0	1	0	1	1	0	0	0	0	1	0	1	1	9	dispensable
pan_gene_24057	pan_gene_5440	Days_to_anthesis;Total_amino_acids	Days_to_anthesis;Stalk_strength;Total_amino_acids	0	0	0	0	0	1	0	0	0	1	0	0	0	0	0	1	1	0	0	1	0	0	0	0	1	0	6	dispensable
pan_gene_24057	pan_gene_9168	Days_to_anthesis;Total_amino_acids	Days_to_anthesis	0	0	0	0	1	0	0	0	0	1	0	1	0	0	0	0	0	0	0	0	0	0	0	0	0	0	3	dispensable
pan_gene_24066	pan_gene_27636	Days_to_anthesis;Height_above_ear	Days_to_anthesis	0	0	0	0	0	0	0	1	0	0	0	0	0	0	0	0	0	0	0	0	0	0	0	0	0	0	1	private
pan_gene_24084	pan_gene_3464	Boxcox-transformed_leaf_angle;Days_to_anthesis	Days_to_anthesis	0	1	1	0	0	0	0	0	0	0	0	0	0	0	0	0	0	0	0	0	0	1	0	0	0	0	3	dispensable
pan_gene_24085	pan_gene_2675	Days_to_anthesis	Days_to_anthesis;Nodes_per_plant;Nodes_to_ear	0	1	0	0	1	0	0	0	0	1	0	0	0	1	0	0	0	0	0	0	0	0	0	0	0	0	4	dispensable
pan_gene_24085	pan_gene_26880	Days_to_anthesis	Days_to_anthesis;Photoperiod_growing-degree_days_to_anthesis	0	1	0	0	1	0	0	0	0	1	0	1	0	0	1	0	0	0	0	0	0	1	0	0	0	0	6	dispensable
pan_gene_24085	pan_gene_29876	Days_to_anthesis	Days_to_anthesis	0	0	0	0	0	0	0	0	0	0	0	0	0	0	0	0	0	1	0	0	0	0	0	0	0	0	1	private
pan_gene_24085	pan_gene_29879	Days_to_anthesis	Days_to_anthesis;Tassel_length	0	1	1	1	1	1	1	1	0	1	1	1	1	1	1	1	1	1	1	1	1	1	1	1	1	0	23	core
pan_gene_24085	pan_gene_5447	Days_to_anthesis	Average_internode_length_(below_ear);Average_internode_length_(whole_plant);Days_to_anthesis;Ear_height;Nodes_to_ear;Tassel_length	0	1	1	0	1	1	1	0	1	1	0	1	0	1	0	0	1	1	0	0	1	1	1	1	1	0	16	near-core
pan_gene_24219	pan_gene_26573	Days_to_anthesis	Days_to_anthesis	0	1	0	0	0	0	0	0	0	0	0	0	0	0	0	0	0	0	0	0	0	0	0	0	0	0	1	private
pan_gene_24219	pan_gene_8769	Days_to_anthesis	Days_to_anthesis	0	1	0	0	0	0	0	0	0	0	0	0	0	0	0	0	0	0	0	0	0	0	0	0	0	0	1	private
pan_gene_24826	pan_gene_6123	Days_to_anthesis;Leaf_width	Days_to_anthesis	0	1	0	0	0	0	0	0	0	0	0	0	0	0	0	0	0	0	0	0	0	0	0	0	0	0	1	private
pan_gene_24873	pan_gene_32176	Days_to_anthesis;Days_to_silk;Leaf_length	Days_to_anthesis;Ear_height	0	0	1	0	1	0	0	0	0	0	0	0	0	0	1	0	0	0	0	0	0	0	0	0	0	0	3	dispensable
pan_gene_24873	pan_gene_5988	Days_to_anthesis;Days_to_silk;Leaf_length	Days_to_anthesis;Southern_leaf_blight	0	0	1	0	0	0	0	0	0	0	0	0	1	0	1	0	0	0	0	0	0	0	0	0	0	0	3	dispensable
pan_gene_24912	pan_gene_24956	Days_to_anthesis	Days_to_anthesis;Days_to_silk;Stalk_strength	0	1	0	1	1	0	0	0	1	0	0	0	0	0	1	0	0	1	0	0	0	0	0	0	0	0	6	dispensable
pan_gene_24912	pan_gene_26294	Days_to_anthesis	Days_to_anthesis;Ear_height	0	0	0	0	0	1	0	0	0	0	0	0	0	0	0	0	0	0	0	0	0	0	0	0	0	0	1	private
pan_gene_24912	pan_gene_26571	Days_to_anthesis	Days_to_anthesis;Days_to_silk	0	1	0	0	0	0	0	0	1	1	1	1	0	0	0	0	0	1	0	0	0	1	0	0	0	1	8	dispensable
pan_gene_24912	pan_gene_29852	Days_to_anthesis	Days_to_anthesis;Ear_height	0	1	0	1	1	1	0	0	1	0	0	0	1	0	0	1	0	1	0	0	0	0	0	0	0	0	8	dispensable
pan_gene_24912	pan_gene_30940	Days_to_anthesis	Days_to_anthesis;Leaf_width	0	1	0	1	1	1	0	0	0	0	0	0	1	0	0	1	0	0	0	0	0	0	0	0	0	0	6	dispensable
pan_gene_24912	pan_gene_5433	Days_to_anthesis	Days_to_anthesis;Days_to_silk;Tassel_branch_number	0	1	0	0	0	0	0	1	0	0	0	0	0	0	0	0	0	0	0	0	0	0	0	0	0	0	2	dispensable
pan_gene_24912	pan_gene_5816	Days_to_anthesis	Days_to_anthesis;Days_to_silk;Ear_row_number;Photoperiod_growing-degree_days_to_anthesis	0	1	0	1	1	1	0	0	0	0	1	0	1	1	0	0	0	0	0	0	0	0	1	0	0	0	8	dispensable
pan_gene_24912	pan_gene_6083	Days_to_anthesis	Days_to_anthesis	0	1	0	1	1	0	0	1	1	0	0	0	0	1	0	0	0	1	0	0	0	0	0	0	0	0	7	dispensable
pan_gene_24912	pan_gene_6332	Days_to_anthesis	Days_to_anthesis	0	0	0	0	0	0	0	0	0	0	0	0	0	0	0	0	0	1	0	0	0	0	0	0	0	0	1	private
pan_gene_24912	pan_gene_7512	Days_to_anthesis	Days_to_anthesis	0	1	0	0	0	0	0	0	1	1	1	0	0	1	0	0	0	1	1	0	0	0	1	0	0	1	9	dispensable
pan_gene_24912	pan_gene_8100	Days_to_anthesis	Average_internode_length_(above_ear);Days_to_anthesis;Leaf_length;Ratio_of_ear_height_to_total_height	0	1	0	0	0	0	0	0	0	0	0	0	0	0	0	0	0	0	0	0	0	0	0	0	0	0	1	private
pan_gene_24912	pan_gene_8408	Days_to_anthesis	Days_to_anthesis;Nodes_to_ear;Starch	0	1	0	0	1	0	0	0	0	0	0	0	0	0	0	0	0	0	0	0	0	0	0	0	0	0	2	dispensable
pan_gene_24928	pan_gene_27489	Days_to_anthesis	Days_to_anthesis;Photoperiod_growing-degree_days_to_anthesis	0	0	0	0	0	0	0	0	0	0	0	0	1	0	0	0	0	0	0	0	0	0	0	0	0	0	1	private
pan_gene_24928	pan_gene_29598	Days_to_anthesis	Days_to_anthesis;Days_to_silk;Leaf_width;Nodes_per_plant;Ratio_of_ear_height_to_total_height	0	1	0	0	0	0	0	0	0	0	0	1	1	0	0	0	0	0	0	0	0	0	1	0	0	0	4	dispensable
pan_gene_24928	pan_gene_419	Days_to_anthesis	Days_to_anthesis	0	1	0	0	1	0	0	0	0	0	0	0	0	0	0	0	0	0	0	0	0	0	0	0	0	0	2	dispensable
pan_gene_24928	pan_gene_61616	Days_to_anthesis	Days_to_anthesis	0	1	0	0	0	0	0	0	0	0	0	0	0	0	0	0	0	0	0	0	0	0	0	0	0	0	1	private
pan_gene_24929	pan_gene_9199	Days_to_anthesis	Anthesis-silking_interval;Chlorophyll_A;Days_to_anthesis;Days_to_silk;Ear_height;Height_per_day_(until_flowering);Plant_height	0	1	0	0	0	0	0	0	0	0	0	0	0	0	0	0	0	0	0	0	0	0	0	0	0	1	2	dispensable
pan_gene_24956	pan_gene_5816	Days_to_anthesis;Days_to_silk;Stalk_strength	Days_to_anthesis;Days_to_silk;Ear_row_number;Photoperiod_growing-degree_days_to_anthesis	0	1	0	1	1	0	0	0	0	0	0	1	0	1	0	0	1	0	0	0	0	0	0	0	0	0	6	dispensable
pan_gene_24956	pan_gene_8100	Days_to_anthesis;Days_to_silk;Stalk_strength	Average_internode_length_(above_ear);Days_to_anthesis;Leaf_length;Ratio_of_ear_height_to_total_height	0	1	0	0	0	0	0	0	0	0	0	0	0	0	0	0	0	0	0	0	0	0	0	0	0	0	1	private
pan_gene_24956	pan_gene_8408	Days_to_anthesis;Days_to_silk;Stalk_strength	Days_to_anthesis;Nodes_to_ear;Starch	0	1	0	0	0	1	0	1	0	1	0	0	0	0	0	0	0	0	0	0	0	0	1	1	0	0	6	dispensable
pan_gene_24956	pan_gene_8761	Days_to_anthesis;Days_to_silk;Stalk_strength	Days_to_anthesis;Nodes_per_plant	0	1	0	0	1	0	0	1	0	1	0	0	0	0	0	0	0	0	0	0	1	0	0	0	0	0	5	dispensable
pan_gene_24989	pan_gene_26294	Days_to_anthesis	Days_to_anthesis;Ear_height	0	0	1	0	0	0	0	0	0	0	0	0	0	0	0	0	0	0	0	0	1	0	0	0	0	0	2	dispensable
pan_gene_24989	pan_gene_28732	Days_to_anthesis	Anthesis-silking_interval;Days_to_anthesis;Ear_height;Leaf_length;Leaf_width;Nodes_per_plant;Photoperiod_Growing-degree_days_to_silk;Photoperiod_growing-degree_days_to_anthesis	0	1	0	0	0	0	0	0	1	0	0	0	0	0	0	0	0	0	0	0	0	0	0	0	0	0	2	dispensable
pan_gene_24989	pan_gene_30488	Days_to_anthesis	Days_to_anthesis	0	1	0	0	0	0	0	0	0	0	0	0	0	0	0	0	1	0	0	0	0	0	0	0	0	0	2	dispensable
pan_gene_24989	pan_gene_8815	Days_to_anthesis	Days_to_anthesis;Photoperiod_Growing-degree_days_to_silk;Photoperiod_growing-degree_days_to_anthesis;Tassel_branch_number	0	1	0	0	0	0	0	0	0	0	0	0	0	0	0	0	0	0	0	0	0	0	0	0	0	0	1	private
pan_gene_24989	pan_gene_8843	Days_to_anthesis	Days_to_anthesis;Ratio_of_ear_height_to_total_height	0	1	0	0	0	0	0	0	0	0	0	0	0	0	0	0	0	0	0	0	0	0	0	0	0	0	1	private
pan_gene_24990	pan_gene_6522	Days_to_anthesis	Days_to_anthesis	0	0	0	0	0	0	0	0	0	1	0	0	0	0	0	0	0	0	0	0	0	0	0	0	0	0	1	private
pan_gene_24990	pan_gene_9534	Days_to_anthesis	Days_to_anthesis	0	0	0	0	0	0	0	0	0	1	0	0	0	0	0	0	0	0	0	0	0	0	0	0	0	0	1	private
pan_gene_2605	pan_gene_29817	Days_to_anthesis;Plant_height	Days_to_anthesis;Photoperiod_Growing-degree_days_to_silk;Photoperiod_growing-degree_days_to_anthesis;Tassel_length	0	1	0	0	1	0	0	0	1	0	1	0	0	0	1	0	0	0	0	1	0	1	1	0	1	0	9	dispensable
pan_gene_2605	pan_gene_7930	Days_to_anthesis;Plant_height	Days_to_anthesis;Nodes_above_ear	0	1	0	0	0	0	0	0	0	0	0	0	0	0	0	0	0	0	0	0	0	0	0	0	0	0	1	private
pan_gene_26117	pan_gene_2658	Days_to_anthesis	Days_to_anthesis;Plant_height;Starch	0	1	1	0	1	0	0	0	1	1	0	1	1	0	1	0	0	0	1	1	1	1	1	1	0	0	14	near-core
pan_gene_26117	pan_gene_2675	Days_to_anthesis	Days_to_anthesis;Nodes_per_plant;Nodes_to_ear	0	1	0	0	1	0	0	0	0	1	0	0	1	0	0	0	0	0	1	0	0	0	0	0	0	0	5	dispensable
pan_gene_26117	pan_gene_26880	Days_to_anthesis	Days_to_anthesis;Photoperiod_growing-degree_days_to_anthesis	0	1	0	0	1	0	0	0	0	1	0	1	0	0	1	1	0	0	0	0	0	0	0	1	0	0	7	dispensable
pan_gene_26117	pan_gene_29876	Days_to_anthesis	Days_to_anthesis	0	0	0	0	0	0	0	0	0	0	0	0	1	0	0	0	0	1	0	0	0	1	1	0	0	0	4	dispensable
pan_gene_26117	pan_gene_29879	Days_to_anthesis	Days_to_anthesis;Tassel_length	0	1	0	1	1	0	0	0	0	1	1	1	1	1	1	1	1	1	1	0	1	0	1	1	1	0	17	near-core
pan_gene_26117	pan_gene_5447	Days_to_anthesis	Average_internode_length_(below_ear);Average_internode_length_(whole_plant);Days_to_anthesis;Ear_height;Nodes_to_ear;Tassel_length	0	1	1	1	1	0	1	1	1	1	1	1	0	0	0	1	1	1	0	1	1	0	1	1	1	1	19	near-core
pan_gene_26117	pan_gene_6082	Days_to_anthesis	Days_to_anthesis	0	1	1	0	1	0	1	0	0	1	1	1	1	0	0	0	0	1	0	1	1	0	1	1	0	0	13	near-core
pan_gene_26225	pan_gene_5820	Days_to_anthesis	Chlorophyll_A;Days_to_anthesis;Days_to_silk;PCA_of_metabolites:_PC2;Stalk_strength;Tassel_branch_number	0	0	0	0	0	0	0	0	0	0	0	1	0	1	0	0	0	0	0	0	0	0	0	0	0	0	2	dispensable
pan_gene_26227	pan_gene_27730	Days_to_anthesis	Days_to_anthesis;Tassel_branch_number	0	1	0	0	1	1	1	0	1	1	0	1	1	1	0	0	1	0	0	1	0	0	1	0	0	0	12	near-core
pan_gene_26227	pan_gene_30940	Days_to_anthesis	Days_to_anthesis;Leaf_width	0	1	0	1	1	0	0	1	0	0	0	0	0	1	0	1	1	0	0	0	0	0	0	0	0	1	8	dispensable
pan_gene_26227	pan_gene_317	Days_to_anthesis	Days_to_anthesis;Days_to_silk;Ear_height;Nodes_to_ear;Plant_height;Tassel_length	0	1	0	0	0	0	0	0	0	0	0	0	0	0	0	0	0	0	0	0	0	0	0	0	0	0	1	private
pan_gene_26227	pan_gene_5440	Days_to_anthesis	Days_to_anthesis;Stalk_strength;Total_amino_acids	0	0	0	0	1	0	0	0	0	1	0	0	0	0	0	1	0	0	0	0	1	0	0	0	0	0	4	dispensable
pan_gene_26227	pan_gene_9168	Days_to_anthesis	Days_to_anthesis	0	0	0	0	1	0	0	0	0	0	0	0	0	0	0	0	0	0	0	0	0	0	0	0	0	0	1	private
pan_gene_26228	pan_gene_28732	Days_to_anthesis	Anthesis-silking_interval;Days_to_anthesis;Ear_height;Leaf_length;Leaf_width;Nodes_per_plant;Photoperiod_Growing-degree_days_to_silk;Photoperiod_growing-degree_days_to_anthesis	0	1	0	0	1	1	0	1	1	1	0	0	0	0	0	0	1	0	0	1	0	0	0	0	0	0	8	dispensable
pan_gene_26228	pan_gene_5816	Days_to_anthesis	Days_to_anthesis;Days_to_silk;Ear_row_number;Photoperiod_growing-degree_days_to_anthesis	0	1	0	0	1	1	0	0	0	0	0	0	0	0	0	0	0	0	0	0	0	0	0	0	0	0	3	dispensable
pan_gene_26228	pan_gene_7783	Days_to_anthesis	100_Kernel_weight;Days_to_anthesis;Photoperiod_growing-degree_days_to_anthesis	0	1	1	0	0	1	0	0	1	1	0	0	0	0	0	0	0	0	0	0	0	0	0	0	0	0	5	dispensable
pan_gene_26228	pan_gene_8815	Days_to_anthesis	Days_to_anthesis;Photoperiod_Growing-degree_days_to_silk;Photoperiod_growing-degree_days_to_anthesis;Tassel_branch_number	0	1	0	0	0	1	0	0	0	0	0	0	0	0	0	1	0	0	1	0	0	0	0	0	0	1	5	dispensable
pan_gene_26294	pan_gene_26787	Days_to_anthesis;Ear_height	Days_to_anthesis;Days_to_silk	0	0	0	0	0	0	0	0	0	0	0	0	0	0	0	1	0	0	0	0	0	0	0	0	0	0	1	private
pan_gene_26294	pan_gene_26794	Days_to_anthesis;Ear_height	Cob_diameter;Days_to_anthesis	0	0	0	0	0	0	0	0	0	0	0	0	0	0	0	0	0	0	0	0	1	0	0	0	0	0	1	private
pan_gene_26294	pan_gene_29852	Days_to_anthesis;Ear_height	Days_to_anthesis;Ear_height	0	0	0	0	0	0	1	0	0	1	0	1	0	0	0	1	0	0	0	0	0	0	0	0	0	1	5	dispensable
pan_gene_26294	pan_gene_30488	Days_to_anthesis;Ear_height	Days_to_anthesis	0	0	0	0	0	0	1	0	0	0	1	0	0	0	0	0	0	1	0	0	1	0	0	1	1	1	7	dispensable
pan_gene_26294	pan_gene_5816	Days_to_anthesis;Ear_height	Days_to_anthesis;Days_to_silk;Ear_row_number;Photoperiod_growing-degree_days_to_anthesis	0	0	0	0	0	1	0	0	0	0	0	1	0	0	0	0	0	0	1	0	1	0	0	0	0	1	5	dispensable
pan_gene_26294	pan_gene_7783	Days_to_anthesis;Ear_height	100_Kernel_weight;Days_to_anthesis;Photoperiod_growing-degree_days_to_anthesis	0	0	1	0	0	1	0	0	0	0	0	1	0	0	0	0	0	0	0	0	0	0	0	0	1	0	4	dispensable
pan_gene_26294	pan_gene_8408	Days_to_anthesis;Ear_height	Days_to_anthesis;Nodes_to_ear;Starch	0	0	0	0	1	0	0	0	0	1	0	1	0	0	0	0	0	0	0	0	0	0	0	0	0	1	4	dispensable
pan_gene_26294	pan_gene_8770	Days_to_anthesis;Ear_height	Days_to_anthesis;Tassel_branch_number	0	0	0	0	1	0	0	0	0	0	0	0	0	0	0	0	0	0	0	0	0	0	0	0	0	0	1	private
pan_gene_26294	pan_gene_9534	Days_to_anthesis;Ear_height	Days_to_anthesis	0	0	0	0	0	0	0	0	0	0	0	0	0	0	0	0	0	0	0	1	0	0	0	0	0	0	1	private
pan_gene_26396	pan_gene_6082	Days_to_anthesis	Days_to_anthesis	0	1	1	0	1	1	1	0	0	1	1	1	0	1	0	0	0	0	1	1	1	0	1	0	1	0	14	near-core
pan_gene_2653	pan_gene_2963	Days_to_anthesis;Ear_height;Nodes_to_ear	Days_to_anthesis	0	1	0	0	0	0	0	0	0	0	0	0	0	0	0	0	0	0	0	0	0	0	0	0	0	0	1	private
pan_gene_2653	pan_gene_5988	Days_to_anthesis;Ear_height;Nodes_to_ear	Days_to_anthesis;Southern_leaf_blight	0	1	0	0	0	0	0	0	0	0	0	0	0	0	1	0	0	0	0	0	0	0	0	0	0	0	2	dispensable
pan_gene_26571	pan_gene_317	Days_to_anthesis;Days_to_silk	Days_to_anthesis;Days_to_silk;Ear_height;Nodes_to_ear;Plant_height;Tassel_length	0	1	0	1	0	0	0	0	0	0	0	0	0	0	0	0	0	0	0	0	0	0	0	0	0	0	2	dispensable
pan_gene_26573	pan_gene_26926	Days_to_anthesis	Days_to_anthesis	0	1	0	0	0	0	0	0	0	0	0	0	0	0	0	0	0	0	0	0	0	0	0	0	0	0	1	private
pan_gene_26573	pan_gene_32046	Days_to_anthesis	Days_to_anthesis;Height_per_day_(until_flowering)	0	1	0	0	0	0	0	0	0	0	0	0	0	0	0	0	0	0	0	0	0	0	0	0	0	0	1	private
pan_gene_26573	pan_gene_8140	Days_to_anthesis	Days_to_anthesis	0	1	0	0	0	0	0	0	0	0	0	0	0	0	0	0	0	0	0	0	0	0	0	1	0	0	2	dispensable
pan_gene_2658	pan_gene_29876	Days_to_anthesis;Plant_height;Starch	Days_to_anthesis	0	0	0	0	0	0	0	0	0	0	0	0	0	0	0	0	0	0	0	0	0	1	1	0	0	0	2	dispensable
pan_gene_2658	pan_gene_8769	Days_to_anthesis;Plant_height;Starch	Days_to_anthesis	0	1	0	0	0	0	0	0	0	0	0	0	0	0	0	0	0	0	0	0	0	0	0	0	0	0	1	private
pan_gene_26581	pan_gene_2776	Days_to_anthesis	100_Kernel_weight;Days_to_anthesis;Nodes_to_ear	0	1	1	1	0	0	0	0	0	0	0	1	0	0	0	1	1	0	0	0	0	0	0	1	0	0	7	dispensable
pan_gene_26581	pan_gene_2963	Days_to_anthesis	Days_to_anthesis	0	1	1	0	0	0	0	0	1	0	1	0	1	1	0	0	0	0	0	0	0	0	1	1	0	0	8	dispensable
pan_gene_26581	pan_gene_30940	Days_to_anthesis	Days_to_anthesis;Leaf_width	0	1	0	0	0	0	0	0	0	0	1	0	0	0	0	1	0	1	0	0	1	0	0	0	0	0	5	dispensable
pan_gene_26581	pan_gene_4616	Days_to_anthesis	Days_to_anthesis	0	1	0	0	0	0	0	0	0	0	0	0	0	0	0	0	0	0	0	0	0	0	0	0	0	0	1	private
pan_gene_26581	pan_gene_5433	Days_to_anthesis	Days_to_anthesis;Days_to_silk;Tassel_branch_number	0	1	0	0	0	0	0	0	0	0	0	0	0	0	0	0	0	0	0	0	1	0	0	0	0	0	2	dispensable
pan_gene_26581	pan_gene_5440	Days_to_anthesis	Days_to_anthesis;Stalk_strength;Total_amino_acids	0	0	0	0	0	0	0	0	0	0	0	0	0	0	0	0	1	0	0	0	1	0	0	0	0	0	2	dispensable
pan_gene_26581	pan_gene_8396	Days_to_anthesis	Days_to_anthesis;Ear_height;Height_per_day_(until_flowering);Plant_height;Stalk_strength	0	1	0	0	0	1	1	0	1	0	1	1	1	0	0	1	0	1	0	0	1	0	0	0	1	0	11	near-core
pan_gene_26581	pan_gene_8767	Days_to_anthesis	Days_to_anthesis	0	1	0	0	0	0	0	0	0	1	0	0	0	0	0	1	0	0	0	0	0	0	0	0	0	0	3	dispensable
pan_gene_26595	pan_gene_9792	Days_to_anthesis	Days_to_anthesis;Days_to_silk	0	1	0	0	0	0	0	0	0	0	0	1	0	0	0	0	0	1	0	0	0	0	1	0	0	0	4	dispensable
pan_gene_26641	pan_gene_27606	Days_to_anthesis;Days_to_silk;Nodes_per_plant;Nodes_to_ear	Days_to_anthesis	0	1	0	0	0	1	0	0	1	0	0	0	1	0	0	1	0	0	0	0	1	0	0	0	0	0	6	dispensable
pan_gene_26646	pan_gene_27721	Days_to_anthesis;Days_to_silk;Nodes_to_ear;Ratio_of_ear_height_to_total_height	Boxcox-transformed_leaf_angle;Days_to_anthesis	0	1	0	0	0	0	0	0	0	0	0	0	0	0	0	0	0	0	0	0	0	0	0	0	0	0	1	private
pan_gene_26646	pan_gene_31840	Days_to_anthesis;Days_to_silk;Nodes_to_ear;Ratio_of_ear_height_to_total_height	Anthesis-silking_interval;Days_to_anthesis;Ear_height;Total_amino_acids	0	1	0	0	0	0	0	0	0	0	0	0	0	0	0	1	0	0	0	0	0	0	0	0	0	0	2	dispensable
pan_gene_26646	pan_gene_32522	Days_to_anthesis;Days_to_silk;Nodes_to_ear;Ratio_of_ear_height_to_total_height	Days_to_anthesis;Nodes_to_ear	0	1	0	0	0	0	0	0	0	1	0	0	0	0	0	0	0	1	0	0	0	1	1	1	0	0	6	dispensable
pan_gene_26646	pan_gene_6083	Days_to_anthesis;Days_to_silk;Nodes_to_ear;Ratio_of_ear_height_to_total_height	Days_to_anthesis	0	1	0	0	0	0	0	0	0	0	0	0	0	0	0	0	0	0	1	0	0	0	0	0	0	0	2	dispensable
pan_gene_26694	pan_gene_27659	Days_to_anthesis;Days_to_silk;Ear_height;Nodes_to_ear;Photoperiod_Growing-degree_days_to_silk;Plant_height;Tassel_branch_number	Days_to_anthesis;Nodes_per_plant;Photoperiod_Growing-degree_days_to_silk;Photoperiod_growing-degree_days_to_anthesis;Ratio_of_ear_height_to_total_height	0	1	0	0	0	1	0	0	0	0	0	0	0	0	0	0	0	0	0	0	0	0	0	0	0	0	2	dispensable
pan_gene_26694	pan_gene_27660	Days_to_anthesis;Days_to_silk;Ear_height;Nodes_to_ear;Photoperiod_Growing-degree_days_to_silk;Plant_height;Tassel_branch_number	Days_to_anthesis;Ratio_of_ear_height_to_total_height	0	0	0	0	1	0	0	0	0	0	0	0	0	0	0	1	0	0	0	0	0	0	0	0	0	0	2	dispensable
pan_gene_26694	pan_gene_27721	Days_to_anthesis;Days_to_silk;Ear_height;Nodes_to_ear;Photoperiod_Growing-degree_days_to_silk;Plant_height;Tassel_branch_number	Boxcox-transformed_leaf_angle;Days_to_anthesis	0	1	0	0	0	0	0	0	0	0	0	0	0	0	0	0	0	0	0	0	0	0	0	0	0	0	1	private
pan_gene_26694	pan_gene_29852	Days_to_anthesis;Days_to_silk;Ear_height;Nodes_to_ear;Photoperiod_Growing-degree_days_to_silk;Plant_height;Tassel_branch_number	Days_to_anthesis;Ear_height	0	1	1	1	1	1	0	1	1	0	0	0	0	0	1	1	0	1	0	0	0	0	0	0	0	0	10	dispensable
pan_gene_26694	pan_gene_30287	Days_to_anthesis;Days_to_silk;Ear_height;Nodes_to_ear;Photoperiod_Growing-degree_days_to_silk;Plant_height;Tassel_branch_number	Average_internode_length_(below_ear);Average_internode_length_(whole_plant);Days_to_anthesis	0	0	0	0	1	0	0	0	0	1	0	0	0	0	0	1	0	0	0	0	0	0	0	0	0	0	3	dispensable
pan_gene_26694	pan_gene_31702	Days_to_anthesis;Days_to_silk;Ear_height;Nodes_to_ear;Photoperiod_Growing-degree_days_to_silk;Plant_height;Tassel_branch_number	Days_to_anthesis;Total_amino_acids	0	0	0	0	0	0	0	0	0	0	1	0	0	0	0	0	0	0	0	0	0	0	0	0	0	1	2	dispensable
pan_gene_26694	pan_gene_4415	Days_to_anthesis;Days_to_silk;Ear_height;Nodes_to_ear;Photoperiod_Growing-degree_days_to_silk;Plant_height;Tassel_branch_number	Days_to_anthesis;Plant_height	0	1	1	0	0	1	0	1	1	1	1	1	1	1	0	1	0	1	0	0	1	0	1	1	0	1	16	near-core
pan_gene_26694	pan_gene_4594	Days_to_anthesis;Days_to_silk;Ear_height;Nodes_to_ear;Photoperiod_Growing-degree_days_to_silk;Plant_height;Tassel_branch_number	Days_to_anthesis;Ear_row_number	0	1	0	0	0	1	0	0	1	0	0	0	0	0	0	0	0	0	0	0	0	0	0	1	0	0	4	dispensable
pan_gene_26694	pan_gene_5816	Days_to_anthesis;Days_to_silk;Ear_height;Nodes_to_ear;Photoperiod_Growing-degree_days_to_silk;Plant_height;Tassel_branch_number	Days_to_anthesis;Days_to_silk;Ear_row_number;Photoperiod_growing-degree_days_to_anthesis	0	1	0	1	1	1	0	0	0	1	1	0	1	0	0	0	1	0	0	0	1	0	1	0	0	0	10	dispensable
pan_gene_26694	pan_gene_6522	Days_to_anthesis;Days_to_silk;Ear_height;Nodes_to_ear;Photoperiod_Growing-degree_days_to_silk;Plant_height;Tassel_branch_number	Days_to_anthesis	0	0	0	0	1	0	0	0	0	0	0	0	0	0	0	0	0	0	0	0	0	0	0	0	0	0	1	private
pan_gene_26694	pan_gene_8843	Days_to_anthesis;Days_to_silk;Ear_height;Nodes_to_ear;Photoperiod_Growing-degree_days_to_silk;Plant_height;Tassel_branch_number	Days_to_anthesis;Ratio_of_ear_height_to_total_height	0	1	1	0	1	0	0	0	1	1	0	0	0	0	0	0	0	1	0	0	0	0	0	1	0	0	7	dispensable
pan_gene_26694	pan_gene_9088	Days_to_anthesis;Days_to_silk;Ear_height;Nodes_to_ear;Photoperiod_Growing-degree_days_to_silk;Plant_height;Tassel_branch_number	Days_to_anthesis;Tassel_length	0	0	0	0	1	0	0	0	0	0	1	0	0	0	0	0	0	1	0	0	0	0	0	0	0	0	3	dispensable
pan_gene_26706	pan_gene_5433	Days_to_anthesis;Days_to_silk;Ratio_of_ear_height_to_total_height	Days_to_anthesis;Days_to_silk;Tassel_branch_number	0	1	0	1	0	0	0	0	0	0	0	0	0	1	0	0	0	0	0	0	0	0	0	0	0	0	3	dispensable
pan_gene_26706	pan_gene_8100	Days_to_anthesis;Days_to_silk;Ratio_of_ear_height_to_total_height	Average_internode_length_(above_ear);Days_to_anthesis;Leaf_length;Ratio_of_ear_height_to_total_height	0	1	0	0	0	0	0	0	1	0	0	0	1	0	0	0	0	0	0	0	0	0	0	0	0	0	3	dispensable
pan_gene_26706	pan_gene_8165	Days_to_anthesis;Days_to_silk;Ratio_of_ear_height_to_total_height	Days_to_anthesis;Photoperiod_growing-degree_days_to_anthesis	0	1	0	0	0	0	0	0	0	0	0	0	0	0	0	1	0	0	0	0	0	0	0	0	0	0	2	dispensable
pan_gene_26706	pan_gene_8408	Days_to_anthesis;Days_to_silk;Ratio_of_ear_height_to_total_height	Days_to_anthesis;Nodes_to_ear;Starch	0	1	1	1	1	0	0	1	1	1	1	1	1	1	0	1	1	0	1	1	1	0	1	1	1	0	19	near-core
pan_gene_26706	pan_gene_8767	Days_to_anthesis;Days_to_silk;Ratio_of_ear_height_to_total_height	Days_to_anthesis	0	1	1	1	0	0	1	1	0	1	1	0	0	1	0	0	0	0	1	1	1	0	0	0	0	0	11	near-core
pan_gene_26706	pan_gene_8770	Days_to_anthesis;Days_to_silk;Ratio_of_ear_height_to_total_height	Days_to_anthesis;Tassel_branch_number	0	1	1	0	0	0	0	0	0	0	0	0	0	1	0	1	1	0	0	0	0	0	0	0	0	0	5	dispensable
pan_gene_26706	pan_gene_9220	Days_to_anthesis;Days_to_silk;Ratio_of_ear_height_to_total_height	Days_to_anthesis;Ear_height	0	1	0	0	0	0	1	0	0	1	0	0	0	0	0	0	0	0	0	0	0	0	0	0	0	0	3	dispensable
pan_gene_2672	pan_gene_28825	Days_to_anthesis;Ear_height;Nodes_per_plant;Nodes_to_ear	Days_to_anthesis;Leaf_length	0	1	1	0	0	0	0	0	0	0	0	0	0	0	0	0	0	0	0	0	1	0	0	1	0	1	5	dispensable
pan_gene_2672	pan_gene_7859	Days_to_anthesis;Ear_height;Nodes_per_plant;Nodes_to_ear	Days_to_anthesis;Days_to_silk;Height_above_ear	0	1	0	0	0	0	0	0	0	0	0	0	0	0	0	0	0	0	0	0	0	0	0	0	0	0	1	private
pan_gene_2674	pan_gene_32522	Days_to_anthesis;Nodes_per_plant;Nodes_to_ear	Days_to_anthesis;Nodes_to_ear	0	1	1	1	0	0	0	1	0	0	1	0	0	0	0	0	0	1	0	0	0	1	1	0	0	0	8	dispensable
pan_gene_2675	pan_gene_29876	Days_to_anthesis;Nodes_per_plant;Nodes_to_ear	Days_to_anthesis	0	0	0	0	0	0	0	0	0	0	0	0	0	0	0	0	0	0	0	0	0	0	1	0	0	0	1	private
pan_gene_2675	pan_gene_29905	Days_to_anthesis;Nodes_per_plant;Nodes_to_ear	Days_to_anthesis;Nodes_to_ear	0	1	0	1	1	0	1	0	0	1	0	0	1	0	0	0	0	0	0	0	0	0	1	0	1	0	8	dispensable
pan_gene_26787	pan_gene_317	Days_to_anthesis;Days_to_silk	Days_to_anthesis;Days_to_silk;Ear_height;Nodes_to_ear;Plant_height;Tassel_length	0	0	0	0	0	0	0	0	0	1	0	0	0	0	0	0	0	0	0	0	0	0	0	0	0	0	1	private
pan_gene_26787	pan_gene_9168	Days_to_anthesis;Days_to_silk	Days_to_anthesis	0	0	0	0	0	0	0	0	0	1	0	0	0	0	0	1	0	0	0	0	0	0	0	0	0	0	2	dispensable
pan_gene_26794	pan_gene_4415	Cob_diameter;Days_to_anthesis	Days_to_anthesis;Plant_height	0	0	0	0	0	0	0	0	0	0	0	0	0	0	0	0	0	0	0	0	1	0	0	0	0	0	1	private
pan_gene_26820	pan_gene_29598	Days_to_anthesis;Days_to_silk	Days_to_anthesis;Days_to_silk;Leaf_width;Nodes_per_plant;Ratio_of_ear_height_to_total_height	0	0	0	0	0	1	0	0	0	0	0	0	0	0	0	0	0	0	0	0	0	0	0	0	0	0	1	private
pan_gene_26854	pan_gene_2919	Average_internode_length_(above_ear);Days_to_anthesis	Average_internode_length_(below_ear);Days_to_anthesis	0	1	0	0	0	0	0	0	0	0	0	0	0	0	0	0	0	0	0	0	1	0	0	0	0	0	2	dispensable
pan_gene_26854	pan_gene_396	Average_internode_length_(above_ear);Days_to_anthesis	Days_to_anthesis;Nodes_per_plant	0	1	0	1	0	0	0	0	0	0	0	0	1	1	0	0	0	0	0	1	1	0	1	0	0	0	7	dispensable
pan_gene_26880	pan_gene_29905	Days_to_anthesis;Photoperiod_growing-degree_days_to_anthesis	Days_to_anthesis;Nodes_to_ear	0	1	0	0	0	0	1	0	0	1	0	1	0	0	0	0	0	0	1	0	0	0	1	0	0	0	6	dispensable
pan_gene_26880	pan_gene_5447	Days_to_anthesis;Photoperiod_growing-degree_days_to_anthesis	Average_internode_length_(below_ear);Average_internode_length_(whole_plant);Days_to_anthesis;Ear_height;Nodes_to_ear;Tassel_length	0	1	0	0	1	0	0	0	0	1	0	1	0	0	0	0	0	0	0	0	0	1	1	1	0	0	7	dispensable
pan_gene_26880	pan_gene_8034	Days_to_anthesis;Photoperiod_growing-degree_days_to_anthesis	Days_to_anthesis	0	1	0	0	0	0	1	0	0	0	0	0	0	0	0	0	0	0	1	0	0	1	0	1	0	0	5	dispensable
pan_gene_26926	pan_gene_32046	Days_to_anthesis	Days_to_anthesis;Height_per_day_(until_flowering)	0	1	1	0	0	0	0	0	0	0	0	0	0	0	0	0	0	0	0	0	0	0	0	0	0	0	2	dispensable
pan_gene_27245	pan_gene_3464	Chlorophyll_B;Days_to_anthesis	Days_to_anthesis	0	1	1	0	0	0	0	0	0	0	0	0	0	0	0	0	0	0	0	0	0	0	0	0	0	0	2	dispensable
pan_gene_274	pan_gene_29817	Days_to_anthesis;Plant_height;Ratio_of_ear_height_to_total_height	Days_to_anthesis;Photoperiod_Growing-degree_days_to_silk;Photoperiod_growing-degree_days_to_anthesis;Tassel_length	0	1	0	0	0	0	0	0	0	0	0	0	0	0	0	0	0	0	0	0	0	0	0	0	0	0	1	private
pan_gene_274	pan_gene_29887	Days_to_anthesis;Plant_height;Ratio_of_ear_height_to_total_height	Anthesis-silking_interval;Days_to_anthesis;Leaf_width;Photoperiod_Growing-degree_days_to_silk	0	1	1	0	0	0	0	0	1	1	1	0	0	0	1	0	0	0	1	0	1	0	0	0	0	0	8	dispensable
pan_gene_274	pan_gene_4459	Days_to_anthesis;Plant_height;Ratio_of_ear_height_to_total_height	Boxcox-transformed_leaf_angle;Days_to_anthesis;Nodes_above_ear;Tassel_length	0	1	1	0	1	0	1	0	0	1	1	0	0	0	1	0	1	0	0	0	0	1	0	0	0	0	9	dispensable
pan_gene_27564	pan_gene_6075	Days_to_anthesis	Days_to_anthesis;Nodes_per_plant	0	1	0	0	0	0	0	0	0	0	0	0	0	0	0	0	0	0	0	0	0	0	0	0	0	0	1	private
pan_gene_27564	pan_gene_8165	Days_to_anthesis	Days_to_anthesis;Photoperiod_growing-degree_days_to_anthesis	0	1	0	0	0	0	0	1	0	0	0	0	0	1	0	0	0	0	0	0	0	0	0	0	0	0	3	dispensable
pan_gene_27606	pan_gene_29879	Days_to_anthesis	Days_to_anthesis;Tassel_length	0	1	1	0	0	0	0	0	0	0	1	0	0	0	0	1	0	0	1	0	0	0	0	0	0	0	5	dispensable
pan_gene_27606	pan_gene_3135	Days_to_anthesis	Days_to_anthesis	0	0	0	0	0	0	0	0	1	0	0	0	0	0	0	0	0	0	0	0	0	0	0	0	0	0	1	private
pan_gene_27629	pan_gene_79955	Days_to_anthesis	Days_to_anthesis;Days_to_silk;Nodes_per_plant;Nodes_to_ear	0	1	0	1	0	0	1	0	0	0	0	0	0	0	0	0	0	0	0	0	0	0	0	0	0	0	3	dispensable
pan_gene_27636	pan_gene_5705	Days_to_anthesis	Days_to_anthesis	0	1	0	0	0	1	0	0	0	1	0	0	0	1	0	0	1	0	0	0	0	0	1	0	1	1	8	dispensable
pan_gene_27636	pan_gene_7838	Days_to_anthesis	Cob_diameter;Days_to_anthesis	0	1	0	0	0	0	0	0	0	0	0	0	0	0	0	0	0	0	0	0	0	0	0	0	0	0	1	private
pan_gene_27636	pan_gene_8036	Days_to_anthesis	100_Kernel_weight;Days_to_anthesis;Tassel_length	0	1	0	0	0	0	0	0	0	0	0	0	0	0	0	0	0	0	0	0	0	0	0	0	0	0	1	private
pan_gene_27636	pan_gene_8162	Days_to_anthesis	Days_to_anthesis;Ratio_of_ear_height_to_total_height	0	0	0	1	0	0	0	0	0	1	0	0	0	0	0	0	0	0	0	0	0	0	0	0	0	0	2	dispensable
pan_gene_27659	pan_gene_27721	Days_to_anthesis;Nodes_per_plant;Photoperiod_Growing-degree_days_to_silk;Photoperiod_growing-degree_days_to_anthesis;Ratio_of_ear_height_to_total_height	Boxcox-transformed_leaf_angle;Days_to_anthesis	0	1	0	0	1	0	0	0	0	0	0	0	0	0	0	0	0	0	0	0	0	0	0	0	0	0	2	dispensable
pan_gene_27659	pan_gene_29852	Days_to_anthesis;Nodes_per_plant;Photoperiod_Growing-degree_days_to_silk;Photoperiod_growing-degree_days_to_anthesis;Ratio_of_ear_height_to_total_height	Days_to_anthesis;Ear_height	0	1	0	0	0	0	1	0	0	0	0	0	0	0	1	0	0	0	0	0	0	0	0	0	0	0	3	dispensable
pan_gene_27659	pan_gene_31702	Days_to_anthesis;Nodes_per_plant;Photoperiod_Growing-degree_days_to_silk;Photoperiod_growing-degree_days_to_anthesis;Ratio_of_ear_height_to_total_height	Days_to_anthesis;Total_amino_acids	0	0	0	0	0	0	0	0	0	0	0	0	0	0	0	0	0	0	0	1	0	0	0	0	0	0	1	private
pan_gene_27659	pan_gene_4415	Days_to_anthesis;Nodes_per_plant;Photoperiod_Growing-degree_days_to_silk;Photoperiod_growing-degree_days_to_anthesis;Ratio_of_ear_height_to_total_height	Days_to_anthesis;Plant_height	0	1	0	0	0	1	1	0	0	0	0	0	0	0	0	0	0	0	0	0	0	0	0	0	0	0	3	dispensable
pan_gene_27659	pan_gene_5816	Days_to_anthesis;Nodes_per_plant;Photoperiod_Growing-degree_days_to_silk;Photoperiod_growing-degree_days_to_anthesis;Ratio_of_ear_height_to_total_height	Days_to_anthesis;Days_to_silk;Ear_row_number;Photoperiod_growing-degree_days_to_anthesis	0	1	0	0	0	1	0	0	0	1	0	0	0	0	0	0	0	0	0	0	0	0	0	0	0	0	3	dispensable
pan_gene_27659	pan_gene_8815	Days_to_anthesis;Nodes_per_plant;Photoperiod_Growing-degree_days_to_silk;Photoperiod_growing-degree_days_to_anthesis;Ratio_of_ear_height_to_total_height	Days_to_anthesis;Photoperiod_Growing-degree_days_to_silk;Photoperiod_growing-degree_days_to_anthesis;Tassel_branch_number	0	1	0	0	0	1	0	0	0	0	0	0	0	0	0	1	0	0	0	0	0	0	0	0	0	0	3	dispensable
pan_gene_27659	pan_gene_8843	Days_to_anthesis;Nodes_per_plant;Photoperiod_Growing-degree_days_to_silk;Photoperiod_growing-degree_days_to_anthesis;Ratio_of_ear_height_to_total_height	Days_to_anthesis;Ratio_of_ear_height_to_total_height	0	1	0	0	0	0	0	0	0	0	0	0	0	0	0	0	0	0	0	0	0	0	0	0	0	0	1	private
pan_gene_27660	pan_gene_30488	Days_to_anthesis;Ratio_of_ear_height_to_total_height	Days_to_anthesis	0	0	0	0	1	0	0	0	0	0	0	0	0	0	0	0	0	0	0	0	0	0	0	0	0	0	1	private
pan_gene_27660	pan_gene_31840	Days_to_anthesis;Ratio_of_ear_height_to_total_height	Anthesis-silking_interval;Days_to_anthesis;Ear_height;Total_amino_acids	0	0	0	0	1	0	0	0	0	0	0	0	0	0	0	0	0	0	0	0	0	0	0	0	0	0	1	private
pan_gene_27660	pan_gene_4415	Days_to_anthesis;Ratio_of_ear_height_to_total_height	Days_to_anthesis;Plant_height	0	0	0	0	0	0	0	0	0	1	0	0	0	0	0	0	0	0	0	0	0	0	0	0	0	0	1	private
pan_gene_27660	pan_gene_5816	Days_to_anthesis;Ratio_of_ear_height_to_total_height	Days_to_anthesis;Days_to_silk;Ear_row_number;Photoperiod_growing-degree_days_to_anthesis	0	0	0	0	0	0	0	0	0	1	0	0	0	0	0	0	0	0	0	0	0	0	0	0	0	0	1	private
pan_gene_27660	pan_gene_8843	Days_to_anthesis;Ratio_of_ear_height_to_total_height	Days_to_anthesis;Ratio_of_ear_height_to_total_height	0	0	0	0	0	0	0	0	0	1	0	0	0	0	0	0	0	0	0	0	0	0	0	0	0	0	1	private
pan_gene_27704	pan_gene_29598	Chlorophyll_A;Days_to_anthesis;Ratio_of_ear_height_to_total_height;Stalk_strength	Days_to_anthesis;Days_to_silk;Leaf_width;Nodes_per_plant;Ratio_of_ear_height_to_total_height	0	0	0	0	1	0	0	0	0	0	0	0	0	0	0	0	0	0	0	0	0	0	0	0	0	0	1	private
pan_gene_27704	pan_gene_7512	Chlorophyll_A;Days_to_anthesis;Ratio_of_ear_height_to_total_height;Stalk_strength	Days_to_anthesis	0	0	0	0	1	0	0	0	0	0	0	0	0	1	0	0	1	0	0	0	0	0	0	0	0	0	3	dispensable
pan_gene_27705	pan_gene_8820	Days_to_anthesis;Height_above_ear;Photoperiod_Growing-degree_days_to_silk;Stalk_strength	Days_to_anthesis;Ear_height;Glutamate;Nodes_to_ear;Ratio_of_ear_height_to_total_height	0	1	0	0	0	0	0	0	0	0	0	0	0	0	0	0	0	0	0	0	0	0	0	0	0	0	1	private
pan_gene_27721	pan_gene_29852	Boxcox-transformed_leaf_angle;Days_to_anthesis	Days_to_anthesis;Ear_height	0	1	0	0	0	0	0	0	1	0	0	0	0	0	0	0	0	0	0	0	0	0	0	0	0	0	2	dispensable
pan_gene_27721	pan_gene_4415	Boxcox-transformed_leaf_angle;Days_to_anthesis	Days_to_anthesis;Plant_height	0	1	0	0	0	0	0	0	0	0	0	0	0	0	0	0	0	0	0	0	0	0	0	0	0	0	1	private
pan_gene_27721	pan_gene_4594	Boxcox-transformed_leaf_angle;Days_to_anthesis	Days_to_anthesis;Ear_row_number	0	1	0	0	0	0	0	0	1	0	0	0	0	0	0	0	0	0	0	0	0	0	0	0	0	0	2	dispensable
pan_gene_27721	pan_gene_6083	Boxcox-transformed_leaf_angle;Days_to_anthesis	Days_to_anthesis	0	1	0	0	0	0	0	0	1	0	0	0	0	0	0	0	0	0	0	0	0	0	1	0	0	0	3	dispensable
pan_gene_27721	pan_gene_7512	Boxcox-transformed_leaf_angle;Days_to_anthesis	Days_to_anthesis	0	1	0	0	0	0	0	0	0	0	0	0	0	0	0	0	0	0	0	0	0	0	0	0	0	0	1	private
pan_gene_27721	pan_gene_8031	Boxcox-transformed_leaf_angle;Days_to_anthesis	Days_to_anthesis;Height_above_ear;Ratio_of_ear_height_to_total_height	0	1	0	0	1	0	0	0	1	0	0	0	0	1	0	0	0	0	0	0	0	0	0	0	0	0	4	dispensable
pan_gene_27730	pan_gene_8769	Days_to_anthesis;Tassel_branch_number	Days_to_anthesis	0	1	0	0	0	0	0	0	0	0	0	0	0	0	0	0	0	0	0	0	0	0	0	0	0	0	1	private
pan_gene_2776	pan_gene_2963	100_Kernel_weight;Days_to_anthesis;Nodes_to_ear	Days_to_anthesis	0	1	0	1	1	0	0	1	0	0	0	1	1	0	0	1	1	0	0	0	0	0	0	0	0	0	8	dispensable
pan_gene_2776	pan_gene_4616	100_Kernel_weight;Days_to_anthesis;Nodes_to_ear	Days_to_anthesis	0	1	0	1	0	0	0	1	0	0	0	0	1	0	0	0	0	0	0	0	0	0	0	0	0	0	4	dispensable
pan_gene_2776	pan_gene_5440	100_Kernel_weight;Days_to_anthesis;Nodes_to_ear	Days_to_anthesis;Stalk_strength;Total_amino_acids	0	0	0	0	1	0	0	0	0	0	0	0	0	0	0	0	0	0	0	0	0	0	0	0	0	0	1	private
pan_gene_2776	pan_gene_8378	100_Kernel_weight;Days_to_anthesis;Nodes_to_ear	Anthesis-silking_interval;Days_to_anthesis;Tassel_length	0	1	1	1	0	0	0	0	0	1	0	1	1	1	0	1	1	0	0	0	0	0	0	0	0	0	9	dispensable
pan_gene_2776	pan_gene_8396	100_Kernel_weight;Days_to_anthesis;Nodes_to_ear	Days_to_anthesis;Ear_height;Height_per_day_(until_flowering);Plant_height;Stalk_strength	0	1	0	1	1	0	1	1	0	0	0	0	1	0	0	1	0	0	0	0	0	0	0	0	0	0	7	dispensable
pan_gene_2780	pan_gene_32676	Days_to_anthesis;Northern_Leaf_Blight	Days_to_anthesis;Ear_height;PCA_of_metabolites:_PC2;Ratio_of_ear_height_to_total_height	0	1	0	0	0	1	0	0	0	0	1	0	0	0	0	0	0	0	0	0	0	0	0	0	0	0	3	dispensable
pan_gene_28732	pan_gene_5816	Anthesis-silking_interval;Days_to_anthesis;Ear_height;Leaf_length;Leaf_width;Nodes_per_plant;Photoperiod_Growing-degree_days_to_silk;Photoperiod_growing-degree_days_to_anthesis	Days_to_anthesis;Days_to_silk;Ear_row_number;Photoperiod_growing-degree_days_to_anthesis	0	1	0	0	1	0	0	0	0	0	0	1	1	0	1	0	0	0	1	1	1	0	1	0	0	0	9	dispensable
pan_gene_28732	pan_gene_7783	Anthesis-silking_interval;Days_to_anthesis;Ear_height;Leaf_length;Leaf_width;Nodes_per_plant;Photoperiod_Growing-degree_days_to_silk;Photoperiod_growing-degree_days_to_anthesis	100_Kernel_weight;Days_to_anthesis;Photoperiod_growing-degree_days_to_anthesis	0	1	1	0	0	1	1	0	1	1	0	1	0	0	0	0	0	0	0	0	0	1	0	0	1	0	9	dispensable
pan_gene_28732	pan_gene_8041	Anthesis-silking_interval;Days_to_anthesis;Ear_height;Leaf_length;Leaf_width;Nodes_per_plant;Photoperiod_Growing-degree_days_to_silk;Photoperiod_growing-degree_days_to_anthesis	Days_to_anthesis;Height_per_day_(until_flowering)	0	0	0	0	0	0	0	0	0	0	0	0	0	0	0	0	0	0	0	1	0	0	0	0	0	0	1	private
pan_gene_28732	pan_gene_8770	Anthesis-silking_interval;Days_to_anthesis;Ear_height;Leaf_length;Leaf_width;Nodes_per_plant;Photoperiod_Growing-degree_days_to_silk;Photoperiod_growing-degree_days_to_anthesis	Days_to_anthesis;Tassel_branch_number	0	1	0	0	1	0	0	1	0	0	0	0	0	0	0	0	0	1	0	1	1	0	0	0	0	0	6	dispensable
pan_gene_28732	pan_gene_8843	Anthesis-silking_interval;Days_to_anthesis;Ear_height;Leaf_length;Leaf_width;Nodes_per_plant;Photoperiod_Growing-degree_days_to_silk;Photoperiod_growing-degree_days_to_anthesis	Days_to_anthesis;Ratio_of_ear_height_to_total_height	0	1	1	0	0	0	0	0	1	0	0	0	0	0	0	0	0	0	0	0	0	0	0	0	0	0	3	dispensable
pan_gene_29460	pan_gene_396	Days_to_anthesis;Nodes_per_plant;Southern_leaf_blight	Days_to_anthesis;Nodes_per_plant	0	1	0	0	0	0	0	0	1	0	0	0	0	0	0	1	1	1	0	0	0	0	1	0	0	1	7	dispensable
pan_gene_29460	pan_gene_5434	Days_to_anthesis;Nodes_per_plant;Southern_leaf_blight	Days_to_anthesis;Days_to_silk	0	0	0	0	0	0	0	0	0	0	0	0	0	0	0	0	0	0	0	1	0	0	0	0	0	0	1	private
pan_gene_29532	pan_gene_56263	Days_to_anthesis;Photoperiod_Growing-degree_days_to_silk;Photoperiod_growing-degree_days_to_anthesis	Average_internode_length_(whole_plant);Cob_diameter;Days_to_anthesis;Nodes_per_plant	0	1	0	0	0	0	0	0	0	0	0	0	0	0	0	0	0	0	0	0	0	0	0	0	0	0	1	private
pan_gene_29598	pan_gene_30287	Days_to_anthesis;Days_to_silk;Leaf_width;Nodes_per_plant;Ratio_of_ear_height_to_total_height	Average_internode_length_(below_ear);Average_internode_length_(whole_plant);Days_to_anthesis	0	0	0	0	1	0	0	0	0	0	0	0	0	0	0	1	0	0	0	0	0	0	0	0	0	0	2	dispensable
pan_gene_29598	pan_gene_42154	Days_to_anthesis;Days_to_silk;Leaf_width;Nodes_per_plant;Ratio_of_ear_height_to_total_height	Days_to_anthesis	0	1	0	0	0	0	0	0	0	0	0	0	0	0	0	0	0	0	0	0	0	0	0	0	0	0	1	private
pan_gene_29598	pan_gene_61616	Days_to_anthesis;Days_to_silk;Leaf_width;Nodes_per_plant;Ratio_of_ear_height_to_total_height	Days_to_anthesis	0	1	0	0	0	0	0	0	0	0	0	0	0	0	0	0	0	0	0	0	0	0	0	0	0	0	1	private
pan_gene_29598	pan_gene_9088	Days_to_anthesis;Days_to_silk;Leaf_width;Nodes_per_plant;Ratio_of_ear_height_to_total_height	Days_to_anthesis;Tassel_length	0	0	0	0	0	0	0	0	0	0	0	0	0	0	0	0	0	0	0	0	0	0	1	0	0	0	1	private
pan_gene_2963	pan_gene_30940	Days_to_anthesis	Days_to_anthesis;Leaf_width	0	1	0	1	1	1	0	1	0	1	1	0	0	0	0	1	0	0	1	0	0	0	0	1	0	0	10	dispensable
pan_gene_2963	pan_gene_5419	Days_to_anthesis	Days_to_anthesis;Days_to_silk;Nodes_per_plant;Tassel_length;Total_amino_acids	0	1	1	1	0	0	0	1	0	0	1	0	0	1	0	1	1	0	0	0	0	0	1	0	0	0	9	dispensable
pan_gene_2963	pan_gene_5988	Days_to_anthesis	Days_to_anthesis;Southern_leaf_blight	0	1	0	1	1	0	0	1	1	0	0	1	0	0	0	1	0	0	0	0	0	0	0	0	0	0	7	dispensable
pan_gene_2963	pan_gene_8378	Days_to_anthesis	Anthesis-silking_interval;Days_to_anthesis;Tassel_length	0	1	0	1	0	0	0	0	0	0	0	0	1	0	0	1	0	0	0	0	0	0	0	0	0	0	4	dispensable
pan_gene_29852	pan_gene_30287	Days_to_anthesis;Ear_height	Average_internode_length_(below_ear);Average_internode_length_(whole_plant);Days_to_anthesis	0	0	0	0	1	0	0	0	0	0	0	0	0	0	0	0	0	0	0	0	1	0	0	0	0	0	2	dispensable
pan_gene_29852	pan_gene_3426	Days_to_anthesis;Ear_height	Days_to_anthesis	0	0	0	0	1	0	0	0	0	0	0	1	0	0	0	0	0	0	0	0	0	0	0	0	0	0	2	dispensable
pan_gene_29852	pan_gene_4415	Days_to_anthesis;Ear_height	Days_to_anthesis;Plant_height	0	1	1	0	1	0	0	1	0	0	0	0	0	0	0	1	0	0	0	1	0	0	0	0	0	0	6	dispensable
pan_gene_29852	pan_gene_4594	Days_to_anthesis;Ear_height	Days_to_anthesis;Ear_row_number	0	1	0	0	0	1	0	0	0	0	0	0	0	1	0	0	0	0	0	0	0	1	0	0	0	0	4	dispensable
pan_gene_29852	pan_gene_5816	Days_to_anthesis;Ear_height	Days_to_anthesis;Days_to_silk;Ear_row_number;Photoperiod_growing-degree_days_to_anthesis	0	1	0	1	1	0	0	0	0	0	0	0	1	0	0	0	0	0	0	1	0	0	0	0	0	0	5	dispensable
pan_gene_29852	pan_gene_6083	Days_to_anthesis;Ear_height	Days_to_anthesis	0	1	1	1	0	1	1	1	1	0	1	0	1	0	1	1	0	1	1	0	1	1	1	0	1	0	17	near-core
pan_gene_29852	pan_gene_6332	Days_to_anthesis;Ear_height	Days_to_anthesis	0	0	0	0	1	0	0	1	0	0	0	0	0	0	0	0	0	0	0	0	0	0	0	0	1	0	3	dispensable
pan_gene_29852	pan_gene_7512	Days_to_anthesis;Ear_height	Days_to_anthesis	0	1	1	0	1	0	1	1	1	1	1	0	1	0	1	0	0	1	0	0	1	1	1	0	1	0	15	near-core
pan_gene_29852	pan_gene_7783	Days_to_anthesis;Ear_height	100_Kernel_weight;Days_to_anthesis;Photoperiod_growing-degree_days_to_anthesis	0	1	1	1	1	1	1	1	1	0	1	0	0	0	1	0	0	1	0	0	1	0	1	0	1	0	14	near-core
pan_gene_29852	pan_gene_8843	Days_to_anthesis;Ear_height	Days_to_anthesis;Ratio_of_ear_height_to_total_height	0	1	1	0	1	0	0	0	1	0	1	0	0	0	0	0	0	1	0	0	0	0	1	0	0	0	7	dispensable
pan_gene_29852	pan_gene_9088	Days_to_anthesis;Ear_height	Days_to_anthesis;Tassel_length	0	0	0	0	0	0	0	0	0	0	1	0	0	0	0	0	0	1	0	1	0	0	0	0	1	0	4	dispensable
pan_gene_29852	pan_gene_9534	Days_to_anthesis;Ear_height	Days_to_anthesis	0	0	0	0	0	0	0	0	0	0	0	0	0	0	0	0	0	0	0	1	0	0	0	0	0	0	1	private
pan_gene_29864	pan_gene_5959	Days_to_anthesis;Height_per_day_(until_flowering)	Days_to_anthesis	0	1	0	1	0	0	0	0	1	0	0	0	0	0	0	0	0	0	0	0	0	0	0	0	0	1	4	dispensable
pan_gene_29876	pan_gene_29879	Days_to_anthesis	Days_to_anthesis;Tassel_length	0	0	0	0	0	0	0	0	0	0	0	0	0	0	0	0	0	1	0	0	0	0	1	0	0	0	2	dispensable
pan_gene_29879	pan_gene_29905	Days_to_anthesis;Tassel_length	Days_to_anthesis;Nodes_to_ear	0	1	0	0	1	1	1	0	1	1	0	0	0	1	0	1	1	1	0	1	1	0	1	0	1	0	14	near-core
pan_gene_29879	pan_gene_32616	Days_to_anthesis;Tassel_length	Boxcox-transformed_leaf_angle;Days_to_anthesis;Southern_leaf_blight	0	1	0	0	0	0	0	0	0	0	0	0	0	0	0	0	0	0	0	0	0	0	0	0	0	0	1	private
pan_gene_30056	pan_gene_32522	Days_to_anthesis	Days_to_anthesis;Nodes_to_ear	0	1	0	0	0	0	0	0	0	0	1	0	0	0	0	0	0	0	0	0	0	0	0	0	0	0	2	dispensable
pan_gene_30287	pan_gene_4415	Average_internode_length_(below_ear);Average_internode_length_(whole_plant);Days_to_anthesis	Days_to_anthesis;Plant_height	0	0	0	0	1	0	0	0	0	0	0	0	0	0	0	1	0	0	0	0	0	0	0	0	0	0	2	dispensable
pan_gene_30287	pan_gene_6083	Average_internode_length_(below_ear);Average_internode_length_(whole_plant);Days_to_anthesis	Days_to_anthesis	0	0	0	0	0	0	0	0	0	0	0	0	0	0	0	0	0	0	1	0	0	0	0	0	0	0	1	private
pan_gene_30488	pan_gene_31840	Days_to_anthesis	Anthesis-silking_interval;Days_to_anthesis;Ear_height;Total_amino_acids	0	1	0	0	0	1	0	1	1	1	0	0	1	0	0	1	0	0	0	0	1	0	0	0	1	0	9	dispensable
pan_gene_30488	pan_gene_4415	Days_to_anthesis	Days_to_anthesis;Plant_height	0	1	0	0	0	0	0	0	0	0	1	0	0	0	0	0	0	0	0	0	0	0	1	0	0	0	3	dispensable
pan_gene_30488	pan_gene_5816	Days_to_anthesis	Days_to_anthesis;Days_to_silk;Ear_row_number;Photoperiod_growing-degree_days_to_anthesis	0	1	0	0	0	0	0	0	0	0	0	0	1	0	0	0	0	0	0	0	1	0	0	0	0	0	3	dispensable
pan_gene_30488	pan_gene_6332	Days_to_anthesis	Days_to_anthesis	0	0	0	0	1	0	0	0	0	0	0	0	0	0	0	0	0	0	0	0	0	0	0	0	0	0	1	private
pan_gene_30488	pan_gene_6522	Days_to_anthesis	Days_to_anthesis	0	0	0	0	1	0	0	0	0	0	0	0	0	0	0	1	0	0	0	0	0	0	0	0	0	0	2	dispensable
pan_gene_30488	pan_gene_7783	Days_to_anthesis	100_Kernel_weight;Days_to_anthesis;Photoperiod_growing-degree_days_to_anthesis	0	1	0	0	1	0	0	0	0	0	0	0	0	0	0	0	0	0	0	0	1	0	0	0	1	1	5	dispensable
pan_gene_30488	pan_gene_8761	Days_to_anthesis	Days_to_anthesis;Nodes_per_plant	0	1	0	0	0	1	1	0	1	1	0	1	1	1	0	1	1	1	0	1	1	1	0	1	1	1	17	near-core
pan_gene_30488	pan_gene_8770	Days_to_anthesis	Days_to_anthesis;Tassel_branch_number	0	1	0	0	0	0	0	0	0	0	0	0	0	0	0	0	0	1	0	0	0	0	0	0	0	0	2	dispensable
pan_gene_30488	pan_gene_8815	Days_to_anthesis	Days_to_anthesis;Photoperiod_Growing-degree_days_to_silk;Photoperiod_growing-degree_days_to_anthesis;Tassel_branch_number	0	1	0	0	0	0	0	0	0	1	0	0	0	0	0	1	0	0	0	0	0	0	0	0	1	0	4	dispensable
pan_gene_30488	pan_gene_8843	Days_to_anthesis	Days_to_anthesis;Ratio_of_ear_height_to_total_height	0	1	0	0	0	0	0	0	0	0	0	0	0	0	0	0	0	0	0	0	0	0	0	0	0	0	1	private
pan_gene_30547	pan_gene_3464	Days_to_anthesis	Days_to_anthesis	0	1	1	0	0	0	0	0	0	0	0	0	0	0	0	0	0	0	0	0	0	1	0	0	0	0	3	dispensable
pan_gene_30940	pan_gene_5419	Days_to_anthesis;Leaf_width	Days_to_anthesis;Days_to_silk;Nodes_per_plant;Tassel_length;Total_amino_acids	0	1	1	1	0	0	1	0	0	0	1	0	0	0	0	0	1	1	1	0	1	0	0	0	1	0	10	dispensable
pan_gene_30940	pan_gene_8767	Days_to_anthesis;Leaf_width	Days_to_anthesis	0	1	1	1	1	0	0	1	0	1	1	1	1	0	0	1	0	0	1	0	1	0	0	1	0	0	13	near-core
pan_gene_30940	pan_gene_8768	Days_to_anthesis;Leaf_width	Days_to_anthesis	0	1	0	1	1	0	0	0	0	0	1	0	1	0	0	1	0	1	1	0	1	0	0	0	0	0	9	dispensable
pan_gene_31619	pan_gene_5517	Days_to_anthesis	Cob_diameter;Days_to_anthesis;Leaf_length;Nodes_to_ear	0	0	0	0	0	0	0	0	0	0	0	0	0	0	0	0	0	0	0	0	0	0	1	0	0	0	1	private
pan_gene_31702	pan_gene_8843	Days_to_anthesis;Total_amino_acids	Days_to_anthesis;Ratio_of_ear_height_to_total_height	0	0	0	0	0	0	0	0	0	0	0	0	1	0	0	0	0	0	0	1	0	0	0	0	1	0	3	dispensable
pan_gene_31702	pan_gene_9534	Days_to_anthesis;Total_amino_acids	Days_to_anthesis	0	0	0	0	0	0	0	0	0	0	0	0	0	0	0	0	0	0	0	1	0	0	0	0	0	0	1	private
pan_gene_31840	pan_gene_4415	Anthesis-silking_interval;Days_to_anthesis;Ear_height;Total_amino_acids	Days_to_anthesis;Plant_height	0	1	0	0	0	0	0	0	0	0	0	0	0	0	0	0	0	0	0	0	0	0	0	0	0	0	1	private
pan_gene_31840	pan_gene_5816	Anthesis-silking_interval;Days_to_anthesis;Ear_height;Total_amino_acids	Days_to_anthesis;Days_to_silk;Ear_row_number;Photoperiod_growing-degree_days_to_anthesis	0	1	0	0	0	0	0	0	0	0	1	0	0	0	0	0	0	0	0	0	0	0	0	0	0	0	2	dispensable
pan_gene_31840	pan_gene_7783	Anthesis-silking_interval;Days_to_anthesis;Ear_height;Total_amino_acids	100_Kernel_weight;Days_to_anthesis;Photoperiod_growing-degree_days_to_anthesis	0	1	0	0	0	0	0	0	0	0	0	0	0	0	0	0	0	0	0	0	0	0	0	0	0	0	1	private
pan_gene_31840	pan_gene_8761	Anthesis-silking_interval;Days_to_anthesis;Ear_height;Total_amino_acids	Days_to_anthesis;Nodes_per_plant	0	1	1	1	1	1	0	1	1	1	0	0	1	0	0	1	0	1	0	1	1	0	0	0	0	0	13	near-core
pan_gene_31840	pan_gene_8770	Anthesis-silking_interval;Days_to_anthesis;Ear_height;Total_amino_acids	Days_to_anthesis;Tassel_branch_number	0	1	0	1	0	0	0	0	0	0	0	0	1	0	0	0	0	0	0	0	0	0	0	0	0	0	3	dispensable
pan_gene_31840	pan_gene_8815	Anthesis-silking_interval;Days_to_anthesis;Ear_height;Total_amino_acids	Days_to_anthesis;Photoperiod_Growing-degree_days_to_silk;Photoperiod_growing-degree_days_to_anthesis;Tassel_branch_number	0	1	0	0	0	0	0	0	0	0	0	0	0	0	0	0	0	0	0	0	0	0	0	0	0	0	1	private
pan_gene_31840	pan_gene_8843	Anthesis-silking_interval;Days_to_anthesis;Ear_height;Total_amino_acids	Days_to_anthesis;Ratio_of_ear_height_to_total_height	0	1	0	0	0	0	0	0	0	0	0	0	0	0	0	0	0	0	0	0	0	0	0	0	0	0	1	private
pan_gene_31841	pan_gene_32176	Days_to_anthesis	Days_to_anthesis;Ear_height	0	0	0	0	0	0	0	0	0	1	0	1	1	0	0	0	1	0	0	0	0	0	0	0	0	0	4	dispensable
pan_gene_31974	pan_gene_47252	Boxcox-transformed_leaf_angle;Days_to_anthesis;Ear_height;Tassel_branch_number;Tassel_length	Boxcox-transformed_leaf_angle;Days_to_anthesis	0	1	0	0	0	0	0	0	0	0	0	0	0	0	0	0	0	0	0	0	0	0	0	0	0	0	1	private
pan_gene_32046	pan_gene_4594	Days_to_anthesis;Height_per_day_(until_flowering)	Days_to_anthesis;Ear_row_number	0	1	0	1	0	0	1	0	0	0	0	0	0	0	0	0	0	0	0	0	0	1	0	0	0	0	4	dispensable
pan_gene_32522	pan_gene_4415	Days_to_anthesis;Nodes_to_ear	Days_to_anthesis;Plant_height	0	1	0	0	0	0	0	0	0	0	0	0	0	0	0	0	0	0	0	0	0	0	0	0	0	0	1	private
pan_gene_32616	pan_gene_5453	Boxcox-transformed_leaf_angle;Days_to_anthesis;Southern_leaf_blight	Cob_diameter;Days_to_anthesis;Ear_height;Total_amino_acids	0	1	0	0	0	0	1	0	1	0	0	0	0	0	0	0	0	0	0	0	0	0	0	1	0	0	4	dispensable
pan_gene_32676	pan_gene_5518	Days_to_anthesis;Ear_height;PCA_of_metabolites:_PC2;Ratio_of_ear_height_to_total_height	Boxcox-transformed_leaf_angle;Days_to_anthesis;Ear_height;Nodes_to_ear	0	1	0	0	0	0	0	0	0	0	0	0	1	0	0	0	0	0	0	0	0	0	0	0	0	0	2	dispensable
pan_gene_32676	pan_gene_6984	Days_to_anthesis;Ear_height;PCA_of_metabolites:_PC2;Ratio_of_ear_height_to_total_height	Average_internode_length_(whole_plant);Days_to_anthesis;Nodes_above_ear	0	0	0	1	0	0	0	0	0	0	0	0	0	0	0	0	0	0	0	0	0	0	0	0	0	0	1	private
pan_gene_3426	pan_gene_4415	Days_to_anthesis	Days_to_anthesis;Plant_height	0	0	0	0	1	1	0	0	0	0	0	1	0	1	1	0	0	0	0	1	0	0	0	0	0	1	7	dispensable
pan_gene_3426	pan_gene_5816	Days_to_anthesis	Days_to_anthesis;Days_to_silk;Ear_row_number;Photoperiod_growing-degree_days_to_anthesis	0	0	0	1	0	1	0	0	0	0	0	0	0	1	0	0	0	0	0	0	0	0	0	0	0	0	3	dispensable
pan_gene_3426	pan_gene_8843	Days_to_anthesis	Days_to_anthesis;Ratio_of_ear_height_to_total_height	0	0	0	1	0	1	0	0	0	0	0	0	0	0	0	0	0	0	0	0	0	0	0	0	0	0	2	dispensable
pan_gene_3426	pan_gene_9534	Days_to_anthesis	Days_to_anthesis	0	0	0	0	0	0	0	0	0	0	0	0	0	0	0	0	0	0	0	1	0	0	0	0	0	0	1	private
pan_gene_3462	pan_gene_5517	Days_to_anthesis;Leaf_width;Northern_Leaf_Blight;Photoperiod_Growing-degree_days_to_silk	Cob_diameter;Days_to_anthesis;Leaf_length;Nodes_to_ear	0	1	0	0	0	0	0	0	0	0	0	0	0	0	0	0	0	0	0	0	0	0	0	0	0	0	1	private
pan_gene_3468	pan_gene_5446	100_Kernel_weight;Days_to_anthesis	Average_internode_length_(below_ear);Cob_diameter;Days_to_anthesis;Days_to_silk;Tassel_branch_number;Total_amino_acids	0	1	0	0	0	0	0	0	0	0	0	0	0	0	0	0	0	0	0	0	0	0	0	0	0	0	1	private
pan_gene_3468	pan_gene_5517	100_Kernel_weight;Days_to_anthesis	Cob_diameter;Days_to_anthesis;Leaf_length;Nodes_to_ear	0	1	0	0	0	0	0	0	0	0	0	0	0	0	0	0	0	0	0	0	0	0	0	0	0	0	1	private
pan_gene_38526	pan_gene_4415	Days_to_anthesis	Days_to_anthesis;Plant_height	0	1	0	0	0	0	0	0	0	0	0	0	0	0	0	0	0	0	0	0	0	0	0	0	0	0	1	private
pan_gene_396	pan_gene_5434	Days_to_anthesis;Nodes_per_plant	Days_to_anthesis;Days_to_silk	0	0	0	0	0	0	0	0	1	0	0	0	0	0	0	0	0	0	0	0	0	0	0	0	0	0	1	private
pan_gene_42154	pan_gene_61616	Days_to_anthesis	Days_to_anthesis	0	1	0	0	0	0	0	0	0	0	0	0	0	0	0	0	0	0	0	0	0	0	0	0	0	0	1	private
pan_gene_42154	pan_gene_9247	Days_to_anthesis	Average_internode_length_(above_ear);Days_to_anthesis	0	0	1	0	0	0	0	0	0	0	0	0	0	0	0	0	0	0	0	0	0	0	0	0	0	0	1	private
pan_gene_4415	pan_gene_5816	Days_to_anthesis;Plant_height	Days_to_anthesis;Days_to_silk;Ear_row_number;Photoperiod_growing-degree_days_to_anthesis	0	1	0	0	1	1	0	0	0	1	1	1	1	1	0	1	0	0	1	1	0	0	1	0	0	0	12	near-core
pan_gene_4415	pan_gene_6083	Days_to_anthesis;Plant_height	Days_to_anthesis	0	1	1	0	1	0	1	1	1	1	0	1	1	1	0	1	0	0	0	1	0	0	1	0	1	0	14	near-core
pan_gene_4415	pan_gene_6332	Days_to_anthesis;Plant_height	Days_to_anthesis	0	0	0	0	1	0	0	1	0	1	0	0	0	0	0	0	0	0	0	0	0	0	0	0	0	0	3	dispensable
pan_gene_4415	pan_gene_6522	Days_to_anthesis;Plant_height	Days_to_anthesis	0	0	0	0	1	0	0	0	0	0	0	0	0	0	0	0	0	0	0	0	0	0	0	0	0	0	1	private
pan_gene_4415	pan_gene_7512	Days_to_anthesis;Plant_height	Days_to_anthesis	0	1	1	0	0	1	1	1	1	1	1	1	0	1	0	0	0	1	0	0	0	0	1	0	1	1	14	near-core
pan_gene_4415	pan_gene_7783	Days_to_anthesis;Plant_height	100_Kernel_weight;Days_to_anthesis;Photoperiod_growing-degree_days_to_anthesis	0	1	1	0	0	1	1	1	0	1	1	1	0	0	0	1	0	0	0	1	0	0	1	0	1	1	13	near-core
pan_gene_4415	pan_gene_8815	Days_to_anthesis;Plant_height	Days_to_anthesis;Photoperiod_Growing-degree_days_to_silk;Photoperiod_growing-degree_days_to_anthesis;Tassel_branch_number	0	1	0	0	0	1	0	0	0	0	0	0	0	0	0	0	0	0	1	0	0	0	0	0	0	0	3	dispensable
pan_gene_4415	pan_gene_8843	Days_to_anthesis;Plant_height	Days_to_anthesis;Ratio_of_ear_height_to_total_height	0	1	1	0	0	0	1	0	1	1	1	0	0	0	0	0	0	1	0	0	0	0	0	1	0	0	8	dispensable
pan_gene_4415	pan_gene_9088	Days_to_anthesis;Plant_height	Days_to_anthesis;Tassel_length	0	0	0	0	0	0	0	0	0	0	1	0	0	0	0	0	0	0	0	0	0	0	0	0	0	0	1	private
pan_gene_4415	pan_gene_9534	Days_to_anthesis;Plant_height	Days_to_anthesis	0	0	0	0	0	0	0	0	0	1	0	0	0	0	0	0	0	0	0	1	0	0	0	0	0	0	2	dispensable
pan_gene_4594	pan_gene_8031	Days_to_anthesis;Ear_row_number	Days_to_anthesis;Height_above_ear;Ratio_of_ear_height_to_total_height	0	1	0	0	0	0	0	0	1	0	0	0	0	0	0	0	0	0	0	0	0	0	0	1	0	0	3	dispensable
pan_gene_4616	pan_gene_5419	Days_to_anthesis	Days_to_anthesis;Days_to_silk;Nodes_per_plant;Tassel_length;Total_amino_acids	0	1	0	1	0	0	0	0	0	0	0	0	0	0	0	0	0	0	0	0	0	0	0	0	0	0	2	dispensable
pan_gene_4616	pan_gene_5433	Days_to_anthesis	Days_to_anthesis;Days_to_silk;Tassel_branch_number	0	1	0	1	0	0	0	0	0	0	0	0	0	0	0	0	0	0	0	0	0	0	0	0	0	0	2	dispensable
pan_gene_4616	pan_gene_8100	Days_to_anthesis	Average_internode_length_(above_ear);Days_to_anthesis;Leaf_length;Ratio_of_ear_height_to_total_height	0	1	0	0	0	0	0	0	0	0	0	0	0	0	0	0	0	0	0	0	0	0	0	0	0	0	1	private
pan_gene_4616	pan_gene_8396	Days_to_anthesis	Days_to_anthesis;Ear_height;Height_per_day_(until_flowering);Plant_height;Stalk_strength	0	1	0	0	0	0	0	1	0	0	0	0	0	0	0	0	0	0	0	0	0	0	0	0	0	0	2	dispensable
pan_gene_4619	pan_gene_8408	Days_to_anthesis	Days_to_anthesis;Nodes_to_ear;Starch	0	1	0	0	0	0	0	0	0	0	0	0	0	0	0	0	0	0	0	0	0	0	0	0	0	0	1	private
pan_gene_5419	pan_gene_5440	Days_to_anthesis;Days_to_silk;Nodes_per_plant;Tassel_length;Total_amino_acids	Days_to_anthesis;Stalk_strength;Total_amino_acids	0	0	1	0	0	0	0	0	0	0	1	1	0	0	0	0	1	1	0	0	1	0	1	0	1	0	8	dispensable
pan_gene_5433	pan_gene_5440	Days_to_anthesis;Days_to_silk;Tassel_branch_number	Days_to_anthesis;Stalk_strength;Total_amino_acids	0	0	1	0	1	0	0	1	0	0	0	0	0	0	0	0	0	0	0	0	1	0	0	0	1	0	5	dispensable
pan_gene_5433	pan_gene_5816	Days_to_anthesis;Days_to_silk;Tassel_branch_number	Days_to_anthesis;Days_to_silk;Ear_row_number;Photoperiod_growing-degree_days_to_anthesis	0	1	0	0	0	0	0	0	0	0	0	0	0	0	0	0	0	0	0	0	0	0	0	0	0	0	1	private
pan_gene_5433	pan_gene_8100	Days_to_anthesis;Days_to_silk;Tassel_branch_number	Average_internode_length_(above_ear);Days_to_anthesis;Leaf_length;Ratio_of_ear_height_to_total_height	0	1	0	0	0	0	0	0	0	0	0	0	1	0	0	0	0	0	0	0	0	1	0	0	0	0	3	dispensable
pan_gene_5433	pan_gene_8770	Days_to_anthesis;Days_to_silk;Tassel_branch_number	Days_to_anthesis;Tassel_branch_number	0	1	0	0	1	0	0	0	0	1	0	0	1	0	0	0	0	1	0	0	0	0	0	0	0	0	5	dispensable
pan_gene_5440	pan_gene_8396	Days_to_anthesis;Stalk_strength;Total_amino_acids	Days_to_anthesis;Ear_height;Height_per_day_(until_flowering);Plant_height;Stalk_strength	0	0	1	0	1	0	0	1	0	0	0	0	0	0	0	1	0	0	0	0	1	0	0	0	0	0	5	dispensable
pan_gene_5440	pan_gene_8768	Days_to_anthesis;Stalk_strength;Total_amino_acids	Days_to_anthesis	0	0	0	0	0	0	0	0	0	0	0	0	0	0	0	1	0	1	0	0	1	0	0	0	1	0	4	dispensable
pan_gene_5517	pan_gene_56263	Cob_diameter;Days_to_anthesis;Leaf_length;Nodes_to_ear	Average_internode_length_(whole_plant);Cob_diameter;Days_to_anthesis;Nodes_per_plant	0	1	0	0	0	0	0	0	0	0	0	0	0	0	0	0	0	0	0	0	0	0	0	0	0	0	1	private
pan_gene_5816	pan_gene_6083	Days_to_anthesis;Days_to_silk;Ear_row_number;Photoperiod_growing-degree_days_to_anthesis	Days_to_anthesis	0	1	0	1	1	0	0	0	0	0	1	0	1	1	0	1	1	0	1	0	0	0	1	0	0	1	11	near-core
pan_gene_5816	pan_gene_6522	Days_to_anthesis;Days_to_silk;Ear_row_number;Photoperiod_growing-degree_days_to_anthesis	Days_to_anthesis	0	0	0	0	1	0	0	0	0	1	0	0	0	0	0	0	0	0	0	0	0	0	0	0	0	0	2	dispensable
pan_gene_5816	pan_gene_8100	Days_to_anthesis;Days_to_silk;Ear_row_number;Photoperiod_growing-degree_days_to_anthesis	Average_internode_length_(above_ear);Days_to_anthesis;Leaf_length;Ratio_of_ear_height_to_total_height	0	1	0	0	0	0	0	0	0	0	0	0	0	0	0	0	0	0	0	0	0	0	0	0	0	0	1	private
pan_gene_5816	pan_gene_8408	Days_to_anthesis;Days_to_silk;Ear_row_number;Photoperiod_growing-degree_days_to_anthesis	Days_to_anthesis;Nodes_to_ear;Starch	0	1	0	0	0	0	0	0	0	0	0	0	0	0	0	0	0	0	0	0	0	0	0	0	0	0	1	private
pan_gene_5816	pan_gene_8761	Days_to_anthesis;Days_to_silk;Ear_row_number;Photoperiod_growing-degree_days_to_anthesis	Days_to_anthesis;Nodes_per_plant	0	1	0	0	0	0	0	0	0	0	0	0	0	0	0	0	0	0	0	0	0	0	0	0	0	0	1	private
pan_gene_5816	pan_gene_8815	Days_to_anthesis;Days_to_silk;Ear_row_number;Photoperiod_growing-degree_days_to_anthesis	Days_to_anthesis;Photoperiod_Growing-degree_days_to_silk;Photoperiod_growing-degree_days_to_anthesis;Tassel_branch_number	0	1	0	0	0	0	0	0	0	0	0	0	1	0	0	0	0	0	1	0	1	0	0	0	0	1	5	dispensable
pan_gene_5816	pan_gene_8843	Days_to_anthesis;Days_to_silk;Ear_row_number;Photoperiod_growing-degree_days_to_anthesis	Days_to_anthesis;Ratio_of_ear_height_to_total_height	0	1	0	0	0	0	0	0	0	1	1	0	0	0	0	0	0	0	0	0	0	0	0	0	0	0	3	dispensable
pan_gene_5816	pan_gene_9534	Days_to_anthesis;Days_to_silk;Ear_row_number;Photoperiod_growing-degree_days_to_anthesis	Days_to_anthesis	0	0	0	0	0	0	0	0	0	1	0	0	0	0	0	0	0	0	0	0	0	0	0	0	0	0	1	private
pan_gene_5820	pan_gene_69333	Chlorophyll_A;Days_to_anthesis;Days_to_silk;PCA_of_metabolites:_PC2;Stalk_strength;Tassel_branch_number	Days_to_anthesis;Days_to_silk	0	0	0	0	0	0	0	0	1	0	0	1	0	0	0	0	0	1	0	0	0	0	0	0	0	0	3	dispensable
pan_gene_5959	pan_gene_97373	Days_to_anthesis	Days_to_anthesis	0	0	0	0	0	0	0	0	0	0	0	0	0	0	1	0	0	0	0	0	0	0	0	0	0	0	1	private
pan_gene_5988	pan_gene_8378	Days_to_anthesis;Southern_leaf_blight	Anthesis-silking_interval;Days_to_anthesis;Tassel_length	0	1	0	0	0	0	0	0	0	0	0	0	0	0	0	1	0	0	0	0	0	0	0	0	0	0	2	dispensable
pan_gene_6082	pan_gene_8034	Days_to_anthesis	Days_to_anthesis	0	1	0	1	0	0	1	0	0	0	0	0	0	0	1	0	0	1	1	1	1	0	0	1	1	0	10	dispensable
pan_gene_6083	pan_gene_6332	Days_to_anthesis	Days_to_anthesis	0	0	0	0	0	0	0	1	0	0	0	0	0	0	0	0	0	1	1	0	0	0	0	0	1	0	4	dispensable
pan_gene_6083	pan_gene_8843	Days_to_anthesis	Days_to_anthesis;Ratio_of_ear_height_to_total_height	0	1	1	0	0	0	0	0	1	1	1	0	0	0	0	0	0	1	0	0	1	0	1	1	0	0	9	dispensable
pan_gene_6332	pan_gene_6522	Days_to_anthesis	Days_to_anthesis	0	0	0	0	1	0	0	0	0	1	0	0	0	0	0	0	0	0	0	0	0	0	0	0	0	0	2	dispensable
pan_gene_6332	pan_gene_8843	Days_to_anthesis	Days_to_anthesis;Ratio_of_ear_height_to_total_height	0	0	0	1	0	0	0	0	0	1	0	0	0	0	0	0	0	0	0	0	0	0	0	1	1	0	4	dispensable
pan_gene_6522	pan_gene_7783	Days_to_anthesis	100_Kernel_weight;Days_to_anthesis;Photoperiod_growing-degree_days_to_anthesis	0	0	0	0	1	0	0	0	0	0	0	0	0	0	0	0	0	0	0	0	0	0	0	0	0	0	1	private
pan_gene_6522	pan_gene_8843	Days_to_anthesis	Days_to_anthesis;Ratio_of_ear_height_to_total_height	0	0	0	0	1	0	0	0	0	1	0	0	0	0	0	0	0	0	0	0	0	0	0	0	0	0	2	dispensable
pan_gene_7512	pan_gene_8815	Days_to_anthesis	Days_to_anthesis;Photoperiod_Growing-degree_days_to_silk;Photoperiod_growing-degree_days_to_anthesis;Tassel_branch_number	0	1	0	0	0	1	0	0	0	0	0	0	0	0	0	0	0	0	1	0	0	0	0	0	0	0	3	dispensable
pan_gene_7512	pan_gene_8843	Days_to_anthesis	Days_to_anthesis;Ratio_of_ear_height_to_total_height	0	1	0	0	1	0	0	0	1	0	0	0	0	0	0	0	0	1	0	0	0	1	0	1	0	0	6	dispensable
pan_gene_7783	pan_gene_8815	100_Kernel_weight;Days_to_anthesis;Photoperiod_growing-degree_days_to_anthesis	Days_to_anthesis;Photoperiod_Growing-degree_days_to_silk;Photoperiod_growing-degree_days_to_anthesis;Tassel_branch_number	0	1	0	0	0	1	0	0	0	0	0	0	0	0	0	1	0	0	1	0	1	0	0	0	1	0	6	dispensable
pan_gene_7783	pan_gene_8843	100_Kernel_weight;Days_to_anthesis;Photoperiod_growing-degree_days_to_anthesis	Days_to_anthesis;Ratio_of_ear_height_to_total_height	0	1	1	1	0	1	1	0	1	1	1	0	0	0	0	1	0	1	0	1	1	0	0	1	0	0	13	near-core
pan_gene_79955	pan_gene_8761	Days_to_anthesis;Days_to_silk;Nodes_per_plant;Nodes_to_ear	Days_to_anthesis;Nodes_per_plant	0	1	0	0	0	0	0	0	0	0	0	1	1	0	0	0	0	1	0	0	0	0	0	0	0	0	4	dispensable
pan_gene_8100	pan_gene_8408	Average_internode_length_(above_ear);Days_to_anthesis;Leaf_length;Ratio_of_ear_height_to_total_height	Days_to_anthesis;Nodes_to_ear;Starch	0	1	0	0	0	0	0	0	0	0	0	0	0	0	0	0	0	0	0	0	0	1	1	0	0	0	3	dispensable
[truncated: 8,158 more rows]
