# Supplementary material for: Co-expression pan-network reveals genes involved in complex traits within maize pan-genome
Source: BMC Plant Biol. 2022 Dec 19;22:595. doi: 10.1186/s12870-022-03985-z (PMC9762053; doi:10.1186/s12870-022-03985-z)
Supplement: Supplementary file 7 — Additional file 7. [file 12870_2022_3985_MOESM7_ESM.zip › SupplementaryData5/PCA_of_metabolites:_PC2.pannetwork.csv]

gene1	gene2	trait1	trait2	B73	B97	CML103	CML228	CML247	CML277	CML322	CML333	CML52	CML69	HP301	IL14H	Ki11	Ki3	Ky21	M162W	M37W	Mo18W	MS71	NC350	NC358	Oh43	Oh7b	P39	Tx303	Tzi8	sum	sub-category
pan_gene_1058	pan_gene_5967	Days_to_anthesis;Nodes_to_ear;PCA_of_metabolites:_PC2	PCA_of_metabolites:_PC2	1	1	1	0	0	0	1	1	1	0	1	0	0	0	0	0	0	1	0	0	0	0	0	1	0	0	9	dispensable
pan_gene_1067	pan_gene_11067	PCA_of_metabolites:_PC2;Tassel_branch_number	PCA_of_metabolites:_PC2	0	0	0	0	0	0	0	1	0	0	0	0	0	0	0	1	1	0	0	0	1	0	0	0	1	0	5	dispensable
pan_gene_1067	pan_gene_13494	PCA_of_metabolites:_PC2;Tassel_branch_number	PCA_of_metabolites:_PC2	0	1	0	0	0	0	0	0	0	0	0	0	0	0	0	0	0	0	0	0	0	0	0	0	0	0	1	private
pan_gene_1067	pan_gene_32567	PCA_of_metabolites:_PC2;Tassel_branch_number	Height_above_ear;Height_per_day_(until_flowering);Nodes_above_ear;Nodes_per_plant;PCA_of_metabolites:_PC2	1	0	0	0	0	0	0	0	0	0	0	0	0	0	0	0	0	0	0	0	0	0	0	0	0	0	1	private
pan_gene_1067	pan_gene_579	PCA_of_metabolites:_PC2;Tassel_branch_number	PCA_of_metabolites:_PC2	0	1	0	0	0	0	0	0	0	0	0	0	0	0	0	0	0	0	0	0	0	0	0	0	0	0	1	private
pan_gene_1067	pan_gene_5820	PCA_of_metabolites:_PC2;Tassel_branch_number	Chlorophyll_A;Days_to_anthesis;Days_to_silk;PCA_of_metabolites:_PC2;Stalk_strength;Tassel_branch_number	1	0	0	0	1	0	0	0	0	0	0	1	0	1	0	1	0	1	0	0	0	0	0	0	0	0	6	dispensable
pan_gene_10802	pan_gene_5111	100_Kernel_weight;Anthesis-silking_interval;PCA_of_metabolites:_PC2;Ratio_of_ear_height_to_total_height	PCA_of_metabolites:_PC2	1	1	1	1	1	0	1	0	1	0	1	1	0	0	1	1	1	1	0	1	1	1	1	1	1	0	19	near-core
pan_gene_1081	pan_gene_23856	PCA_of_metabolites:_PC2	PCA_of_metabolites:_PC2	1	1	1	1	1	1	1	1	1	1	1	1	1	1	0	1	1	1	1	1	0	0	1	1	0	1	22	core
pan_gene_1081	pan_gene_29966	PCA_of_metabolites:_PC2	Leaf_length;PCA_of_metabolites:_PC2;Southern_leaf_blight	1	0	1	0	0	0	0	0	1	1	0	1	1	0	0	1	0	0	0	1	1	0	0	0	0	0	9	dispensable
pan_gene_1081	pan_gene_5967	PCA_of_metabolites:_PC2	PCA_of_metabolites:_PC2	1	1	1	0	1	1	1	1	1	0	1	1	1	1	0	1	1	0	1	1	1	1	1	1	0	1	21	core
pan_gene_1089	pan_gene_672	PCA_of_metabolites:_PC2	PCA_of_metabolites:_PC2	1	0	1	1	1	1	1	0	0	1	0	1	1	0	1	1	0	1	0	0	1	0	1	0	0	1	15	near-core
pan_gene_1089	pan_gene_9350	PCA_of_metabolites:_PC2	PCA_of_metabolites:_PC2	1	1	0	0	1	0	1	0	0	1	0	1	1	1	0	1	1	0	0	1	0	0	0	0	0	1	12	near-core
pan_gene_11067	pan_gene_1789	PCA_of_metabolites:_PC2	Height_per_day_(until_flowering);Nodes_to_ear;PCA_of_metabolites:_PC2;Southern_leaf_blight	0	0	0	0	0	0	0	0	0	0	0	0	0	0	0	0	1	0	0	0	0	0	0	0	0	0	1	private
pan_gene_11067	pan_gene_579	PCA_of_metabolites:_PC2	PCA_of_metabolites:_PC2	0	0	0	0	0	0	0	0	0	0	0	0	0	0	0	0	0	1	0	0	0	0	0	0	0	0	1	private
pan_gene_1124	pan_gene_24841	Nodes_per_plant;PCA_of_metabolites:_PC2	Malate;PCA_of_metabolites:_PC2	1	0	0	0	0	0	0	0	0	0	0	0	0	0	0	0	0	0	0	0	0	0	0	0	0	0	1	private
pan_gene_1169	pan_gene_19299	PCA_of_metabolites:_PC2	Anthesis-silking_interval;Chlorophyll_A;Days_to_anthesis;Glutamate;PCA_of_metabolites:_PC1;PCA_of_metabolites:_PC2;Total_amino_acids	1	1	0	1	1	1	1	0	1	1	1	1	0	0	0	1	1	1	0	1	1	0	0	0	0	0	15	near-core
pan_gene_1169	pan_gene_9446	PCA_of_metabolites:_PC2	Nodes_to_ear;PCA_of_metabolites:_PC2	1	0	0	0	0	0	0	0	0	0	0	0	0	0	1	0	0	0	0	0	0	0	0	0	0	0	2	dispensable
pan_gene_14472	pan_gene_23855	Fructose;PCA_of_metabolites:_PC2	PCA_of_metabolites:_PC2	0	0	0	0	0	0	0	0	0	0	0	0	0	0	0	0	0	1	0	0	0	0	0	0	0	0	1	private
pan_gene_1539	pan_gene_15884	Average_internode_length_(above_ear);Height_per_day_(until_flowering);Nodes_above_ear;PCA_of_metabolites:_PC2;Protein;Southern_leaf_blight	PCA_of_metabolites:_PC2	0	0	0	0	0	1	0	0	0	0	0	0	0	0	0	0	0	0	0	0	0	0	0	0	0	0	1	private
pan_gene_1539	pan_gene_27092	Average_internode_length_(above_ear);Height_per_day_(until_flowering);Nodes_above_ear;PCA_of_metabolites:_PC2;Protein;Southern_leaf_blight	PCA_of_metabolites:_PC2	0	0	0	0	0	0	0	0	1	0	0	1	0	0	0	0	0	0	0	0	0	0	0	0	0	0	2	dispensable
pan_gene_1539	pan_gene_5186	Average_internode_length_(above_ear);Height_per_day_(until_flowering);Nodes_above_ear;PCA_of_metabolites:_PC2;Protein;Southern_leaf_blight	PCA_of_metabolites:_PC2	1	0	0	0	0	0	0	0	1	0	0	0	0	0	0	0	0	0	0	0	0	0	0	0	0	0	2	dispensable
pan_gene_15664	pan_gene_15730	PCA_of_metabolites:_PC2;Starch	Leaf_width;PCA_of_metabolites:_PC2	1	0	0	1	1	0	0	1	1	0	1	0	1	1	0	1	1	0	0	0	0	0	0	0	0	0	10	dispensable
pan_gene_15888	pan_gene_21163	PCA_of_metabolites:_PC2	PCA_of_metabolites:_PC2	1	0	1	0	0	1	1	0	0	0	0	1	0	0	0	0	0	0	0	0	0	0	0	0	0	0	5	dispensable
pan_gene_15888	pan_gene_5681	PCA_of_metabolites:_PC2	PCA_of_metabolites:_PC2;Starch	1	0	1	0	0	0	0	0	0	0	0	0	0	1	1	0	1	0	0	0	0	0	0	0	0	0	5	dispensable
pan_gene_15913	pan_gene_18317	PCA_of_metabolites:_PC2	Leaf_width;PCA_of_metabolites:_PC2;Ratio_of_ear_height_to_total_height	0	0	0	0	0	0	0	0	0	0	1	0	0	0	0	0	0	0	0	0	0	0	0	0	0	0	1	private
pan_gene_15913	pan_gene_32676	PCA_of_metabolites:_PC2	Days_to_anthesis;Ear_height;PCA_of_metabolites:_PC2;Ratio_of_ear_height_to_total_height	0	1	0	1	0	0	0	1	0	0	1	0	0	0	0	0	1	0	0	0	0	0	0	0	0	0	5	dispensable
pan_gene_15971	pan_gene_2360	Days_to_silk;Glucose;PCA_of_metabolites:_PC2;Total_amino_acids	PCA_of_metabolites:_PC2	1	0	0	1	0	0	0	0	0	0	0	0	0	0	0	0	0	0	0	0	0	0	0	0	0	0	2	dispensable
pan_gene_15971	pan_gene_27976	Days_to_silk;Glucose;PCA_of_metabolites:_PC2;Total_amino_acids	PCA_of_metabolites:_PC2;Southern_leaf_blight	1	0	0	1	0	0	0	0	0	1	0	0	0	0	0	0	0	0	0	0	0	0	0	0	0	0	3	dispensable
pan_gene_16046	pan_gene_22334	PCA_of_metabolites:_PC2	Leaf_width;PCA_of_metabolites:_PC2	1	0	0	0	0	0	1	0	0	0	0	1	0	1	1	1	0	0	1	0	0	1	0	1	0	1	10	dispensable
pan_gene_16046	pan_gene_22417	PCA_of_metabolites:_PC2	PCA_of_metabolites:_PC2	0	1	0	0	0	0	0	0	0	0	0	0	0	1	0	0	0	0	1	0	0	0	0	1	0	0	4	dispensable
pan_gene_16046	pan_gene_373	PCA_of_metabolites:_PC2	PCA_of_metabolites:_PC2	1	0	1	0	1	1	0	1	0	1	1	1	0	1	0	0	1	1	1	0	0	1	1	1	0	0	15	near-core
pan_gene_16046	pan_gene_5126	PCA_of_metabolites:_PC2	Fructose;Glucose;PCA_of_metabolites:_PC2;Tassel_branch_number	1	1	0	0	0	0	1	0	1	0	0	1	0	0	0	0	0	0	1	0	0	0	1	0	0	0	7	dispensable
pan_gene_16046	pan_gene_5681	PCA_of_metabolites:_PC2	PCA_of_metabolites:_PC2;Starch	1	0	1	1	1	1	1	0	1	1	1	1	0	1	0	1	1	1	1	1	0	1	0	1	0	0	18	near-core
pan_gene_16046	pan_gene_7928	PCA_of_metabolites:_PC2	Height_per_day_(until_flowering);PCA_of_metabolites:_PC2	1	0	1	0	0	1	1	1	1	1	1	1	1	1	1	1	1	1	1	1	1	0	0	1	0	1	20	core
pan_gene_1790	pan_gene_5110	Height_per_day_(until_flowering);Nodes_to_ear;PCA_of_metabolites:_PC2	PCA_of_metabolites:_PC2;Tassel_length	1	1	0	0	1	0	0	0	0	0	0	1	0	0	0	0	0	0	0	0	0	0	0	0	0	0	4	dispensable
pan_gene_1790	pan_gene_6274	Height_per_day_(until_flowering);Nodes_to_ear;PCA_of_metabolites:_PC2	Leaf_width;Nodes_per_plant;Northern_Leaf_Blight;PCA_of_metabolites:_PC2	1	0	0	0	0	0	0	0	0	0	0	0	0	0	0	0	1	0	0	0	0	1	0	0	0	0	3	dispensable
pan_gene_1790	pan_gene_71382	Height_per_day_(until_flowering);Nodes_to_ear;PCA_of_metabolites:_PC2	100_Kernel_weight;Nitrate;Nodes_per_plant;PCA_of_metabolites:_PC2	1	0	0	0	0	0	0	0	0	0	0	0	0	0	0	0	0	0	0	0	0	1	0	0	1	1	4	dispensable
pan_gene_1790	pan_gene_9372	Height_per_day_(until_flowering);Nodes_to_ear;PCA_of_metabolites:_PC2	PCA_of_metabolites:_PC2;Stalk_strength;Sucrose	1	0	0	1	0	0	1	1	0	0	0	0	1	0	0	0	0	0	0	0	0	1	0	0	0	0	6	dispensable
pan_gene_18317	pan_gene_32676	Leaf_width;PCA_of_metabolites:_PC2;Ratio_of_ear_height_to_total_height	Days_to_anthesis;Ear_height;PCA_of_metabolites:_PC2;Ratio_of_ear_height_to_total_height	0	0	0	0	0	1	0	0	0	0	1	0	0	1	1	0	0	0	0	0	0	0	0	0	0	0	4	dispensable
pan_gene_18909	pan_gene_29373	Average_internode_length_(above_ear);Average_internode_length_(whole_plant);Northern_Leaf_Blight;PCA_of_metabolites:_PC2	Ear_height;Height_per_day_(until_flowering);PCA_of_metabolites:_PC2;Plant_height	1	1	0	0	0	0	1	0	0	1	0	0	1	0	0	0	0	1	1	0	0	1	0	1	0	0	9	dispensable
pan_gene_19278	pan_gene_5170	Anthesis-silking_interval;Average_internode_length_(above_ear);Nitrate;PCA_of_metabolites:_PC2	PCA_of_metabolites:_PC2	0	0	0	0	0	0	0	0	0	0	0	0	0	0	0	0	0	0	0	0	0	0	0	0	0	1	1	private
pan_gene_19278	pan_gene_6274	Anthesis-silking_interval;Average_internode_length_(above_ear);Nitrate;PCA_of_metabolites:_PC2	Leaf_width;Nodes_per_plant;Northern_Leaf_Blight;PCA_of_metabolites:_PC2	1	0	1	1	0	0	0	0	0	1	0	1	0	0	0	0	0	0	1	1	0	0	0	0	0	0	7	dispensable
pan_gene_19299	pan_gene_9446	Anthesis-silking_interval;Chlorophyll_A;Days_to_anthesis;Glutamate;PCA_of_metabolites:_PC1;PCA_of_metabolites:_PC2;Total_amino_acids	Nodes_to_ear;PCA_of_metabolites:_PC2	1	0	0	0	0	0	0	0	0	0	0	0	0	0	1	0	0	0	0	0	0	0	0	0	0	0	2	dispensable
pan_gene_19337	pan_gene_32676	PCA_of_metabolites:_PC2;Starch	Days_to_anthesis;Ear_height;PCA_of_metabolites:_PC2;Ratio_of_ear_height_to_total_height	0	0	0	0	1	1	0	0	0	0	1	0	0	0	0	0	0	0	0	0	1	0	1	0	0	0	5	dispensable
pan_gene_19393	pan_gene_5111	Leaf_width;PCA_of_metabolites:_PC2	PCA_of_metabolites:_PC2	1	1	1	1	1	1	1	1	1	1	1	1	1	1	0	0	1	1	1	1	1	1	1	1	1	1	24	core
pan_gene_19393	pan_gene_5170	Leaf_width;PCA_of_metabolites:_PC2	PCA_of_metabolites:_PC2	0	1	0	0	0	0	0	0	0	0	0	0	0	0	0	0	0	0	0	0	0	0	0	0	1	1	3	dispensable
pan_gene_19393	pan_gene_6274	Leaf_width;PCA_of_metabolites:_PC2	Leaf_width;Nodes_per_plant;Northern_Leaf_Blight;PCA_of_metabolites:_PC2	1	1	1	1	0	1	1	1	0	0	1	1	1	1	0	1	1	0	1	0	0	1	1	0	1	1	18	near-core
pan_gene_19393	pan_gene_691	Leaf_width;PCA_of_metabolites:_PC2	PCA_of_metabolites:_PC2;Plant_height	1	0	1	0	0	1	1	0	0	0	0	1	1	0	0	0	1	1	0	0	1	0	1	1	1	1	13	near-core
pan_gene_19393	pan_gene_9226	Leaf_width;PCA_of_metabolites:_PC2	Chlorophyll_A;Nodes_per_plant;PCA_of_metabolites:_PC2	1	0	0	0	0	0	0	0	1	0	0	0	1	0	0	0	0	1	0	0	0	0	0	0	0	0	4	dispensable
pan_gene_19393	pan_gene_9372	Leaf_width;PCA_of_metabolites:_PC2	PCA_of_metabolites:_PC2;Stalk_strength;Sucrose	1	0	1	1	0	0	1	1	1	0	1	0	0	0	0	0	0	0	0	0	0	1	1	0	0	0	9	dispensable
pan_gene_21163	pan_gene_22417	PCA_of_metabolites:_PC2	PCA_of_metabolites:_PC2	0	0	0	1	0	0	0	0	0	0	0	0	0	0	0	0	0	0	0	0	0	0	0	0	0	0	1	private
pan_gene_21163	pan_gene_5681	PCA_of_metabolites:_PC2	PCA_of_metabolites:_PC2;Starch	1	0	0	0	1	1	0	0	0	0	0	0	0	0	0	0	0	0	0	0	0	0	0	0	0	0	3	dispensable
pan_gene_21163	pan_gene_7928	PCA_of_metabolites:_PC2	Height_per_day_(until_flowering);PCA_of_metabolites:_PC2	1	0	0	1	0	0	0	0	0	1	0	0	0	0	1	0	0	0	0	0	0	0	0	0	0	0	4	dispensable
pan_gene_21510	pan_gene_30985	PCA_of_metabolites:_PC2	Nodes_to_ear;PCA_of_metabolites:_PC2	1	0	0	0	0	0	0	0	0	0	0	0	0	0	0	0	0	0	0	0	0	0	0	0	0	0	1	private
pan_gene_22334	pan_gene_5126	Leaf_width;PCA_of_metabolites:_PC2	Fructose;Glucose;PCA_of_metabolites:_PC2;Tassel_branch_number	1	0	0	0	1	0	0	0	0	0	0	1	0	0	0	0	0	0	1	0	0	0	0	0	0	0	4	dispensable
pan_gene_22334	pan_gene_5681	Leaf_width;PCA_of_metabolites:_PC2	PCA_of_metabolites:_PC2;Starch	1	0	0	0	1	0	0	0	0	0	0	0	0	1	0	0	1	0	1	0	0	0	0	1	0	0	6	dispensable
pan_gene_22380	pan_gene_5820	Average_internode_length_(above_ear);Ear_row_number;PCA_of_metabolites:_PC2;Starch	Chlorophyll_A;Days_to_anthesis;Days_to_silk;PCA_of_metabolites:_PC2;Stalk_strength;Tassel_branch_number	1	0	0	0	0	0	0	0	1	0	0	1	0	1	0	1	1	1	0	0	0	0	0	0	0	0	7	dispensable
pan_gene_22417	pan_gene_373	PCA_of_metabolites:_PC2	PCA_of_metabolites:_PC2	0	0	0	0	0	0	0	0	0	0	0	0	0	1	0	0	0	0	1	0	0	0	0	0	0	0	2	dispensable
pan_gene_22417	pan_gene_5681	PCA_of_metabolites:_PC2	PCA_of_metabolites:_PC2;Starch	0	0	0	0	0	0	0	0	0	0	0	0	0	1	0	0	0	0	1	0	0	0	0	0	0	0	2	dispensable
pan_gene_22417	pan_gene_7928	PCA_of_metabolites:_PC2	Height_per_day_(until_flowering);PCA_of_metabolites:_PC2	0	0	0	1	0	0	0	0	0	0	0	0	0	1	0	0	0	0	1	0	0	0	0	1	0	0	4	dispensable
pan_gene_22816	pan_gene_31639	Fructose;PCA_of_metabolites:_PC2;Starch	PCA_of_metabolites:_PC2;Tassel_length	0	0	0	1	0	0	0	0	0	0	0	0	0	0	0	0	0	0	0	0	0	0	0	0	0	0	1	private
pan_gene_22816	pan_gene_9446	Fructose;PCA_of_metabolites:_PC2;Starch	Nodes_to_ear;PCA_of_metabolites:_PC2	1	0	0	0	0	0	0	0	0	0	0	0	0	0	1	1	0	0	1	0	0	0	0	0	0	0	4	dispensable
pan_gene_22816	pan_gene_97937	Fructose;PCA_of_metabolites:_PC2;Starch	PCA_of_metabolites:_PC2	1	0	0	0	0	0	0	0	0	0	0	0	0	1	0	0	0	0	0	0	0	0	0	0	0	0	2	dispensable
pan_gene_23856	pan_gene_5967	PCA_of_metabolites:_PC2	PCA_of_metabolites:_PC2	1	0	0	0	0	1	1	1	0	0	0	1	1	1	0	1	1	1	0	1	0	1	1	1	0	0	14	near-core
pan_gene_24828	pan_gene_97937	PCA_of_metabolites:_PC2;Starch	PCA_of_metabolites:_PC2	1	0	0	0	0	0	0	0	0	0	0	0	0	0	0	0	0	0	0	0	0	0	0	0	0	0	1	private
pan_gene_27702	pan_gene_29373	Height_above_ear;PCA_of_metabolites:_PC2;Plant_height;Stalk_strength;Starch	Ear_height;Height_per_day_(until_flowering);PCA_of_metabolites:_PC2;Plant_height	1	0	0	0	0	0	0	0	0	0	0	0	0	0	0	0	0	0	0	0	0	0	0	0	0	0	1	private
pan_gene_29373	pan_gene_29727	Ear_height;Height_per_day_(until_flowering);PCA_of_metabolites:_PC2;Plant_height	PCA_of_metabolites:_PC2	1	0	0	0	0	0	0	0	0	0	0	0	0	0	0	0	0	0	0	0	0	0	0	0	0	0	1	private
pan_gene_29966	pan_gene_5967	Leaf_length;PCA_of_metabolites:_PC2;Southern_leaf_blight	PCA_of_metabolites:_PC2	1	0	0	0	0	1	0	0	0	0	0	1	1	0	0	0	0	0	0	1	0	0	0	0	0	0	5	dispensable
pan_gene_31638	pan_gene_9214	PCA_of_metabolites:_PC2	Height_per_day_(until_flowering);PCA_of_metabolites:_PC2;Southern_leaf_blight;Starch	1	0	0	0	0	0	0	0	0	0	0	0	0	0	0	0	0	0	0	0	0	0	0	0	0	0	1	private
pan_gene_32567	pan_gene_5820	Height_above_ear;Height_per_day_(until_flowering);Nodes_above_ear;Nodes_per_plant;PCA_of_metabolites:_PC2	Chlorophyll_A;Days_to_anthesis;Days_to_silk;PCA_of_metabolites:_PC2;Stalk_strength;Tassel_branch_number	1	0	0	0	0	0	0	0	0	0	0	0	0	0	0	0	0	0	0	0	0	0	0	0	0	0	1	private
pan_gene_373	pan_gene_5126	PCA_of_metabolites:_PC2	Fructose;Glucose;PCA_of_metabolites:_PC2;Tassel_branch_number	1	0	0	0	0	0	0	0	0	0	0	1	0	0	0	0	0	0	0	0	0	0	0	0	0	0	2	dispensable
pan_gene_373	pan_gene_7928	PCA_of_metabolites:_PC2	Height_per_day_(until_flowering);PCA_of_metabolites:_PC2	1	0	0	0	0	1	0	0	0	0	1	1	0	0	1	1	0	1	1	1	0	0	0	1	0	0	10	dispensable
pan_gene_42605	pan_gene_5103	PCA_of_metabolites:_PC2	Cob_diameter;Fructose;PCA_of_metabolites:_PC2;Starch;Tassel_branch_number	1	0	0	0	0	0	0	0	0	0	1	0	0	0	0	0	0	0	0	0	0	0	0	0	0	0	2	dispensable
pan_gene_500	pan_gene_9468	PCA_of_metabolites:_PC2	Anthesis-silking_interval;Boxcox-transformed_leaf_angle;Nodes_to_ear;PCA_of_metabolites:_PC2	1	0	0	0	0	0	0	0	0	1	0	0	0	0	0	0	0	0	0	0	0	0	0	0	0	0	2	dispensable
pan_gene_5110	pan_gene_5111	PCA_of_metabolites:_PC2;Tassel_length	PCA_of_metabolites:_PC2	1	0	0	0	0	0	0	0	0	0	0	0	0	0	0	0	0	0	0	1	0	0	0	0	0	0	2	dispensable
pan_gene_5110	pan_gene_6274	PCA_of_metabolites:_PC2;Tassel_length	Leaf_width;Nodes_per_plant;Northern_Leaf_Blight;PCA_of_metabolites:_PC2	1	0	0	0	0	0	0	0	0	0	0	0	0	0	0	0	0	0	0	0	0	0	0	0	0	0	1	private
pan_gene_5110	pan_gene_71382	PCA_of_metabolites:_PC2;Tassel_length	100_Kernel_weight;Nitrate;Nodes_per_plant;PCA_of_metabolites:_PC2	1	1	0	0	0	0	0	0	0	0	1	1	0	0	0	0	1	0	0	1	0	1	0	0	0	0	7	dispensable
pan_gene_5110	pan_gene_9372	PCA_of_metabolites:_PC2;Tassel_length	PCA_of_metabolites:_PC2;Stalk_strength;Sucrose	1	0	0	0	0	0	0	0	0	0	0	0	0	0	0	0	0	0	0	0	0	0	0	0	0	0	1	private
pan_gene_5111	pan_gene_5170	PCA_of_metabolites:_PC2	PCA_of_metabolites:_PC2	0	1	0	0	0	0	0	0	0	0	0	0	0	0	0	0	0	0	0	0	0	0	0	0	1	1	3	dispensable
pan_gene_5111	pan_gene_9372	PCA_of_metabolites:_PC2	PCA_of_metabolites:_PC2;Stalk_strength;Sucrose	1	1	1	1	1	0	1	1	1	0	1	1	1	1	0	0	1	0	1	0	0	1	1	1	0	1	18	near-core
pan_gene_5111	pan_gene_9446	PCA_of_metabolites:_PC2	Nodes_to_ear;PCA_of_metabolites:_PC2	1	0	0	0	0	0	0	0	0	0	0	0	0	0	0	0	0	0	0	0	0	0	0	0	0	0	1	private
pan_gene_5126	pan_gene_7928	Fructose;Glucose;PCA_of_metabolites:_PC2;Tassel_branch_number	Height_per_day_(until_flowering);PCA_of_metabolites:_PC2	1	0	0	0	0	0	0	0	0	0	0	1	0	0	0	0	0	0	0	0	0	0	0	0	0	0	2	dispensable
pan_gene_5130	pan_gene_5786	Boxcox-transformed_leaf_angle;Glucose;Height_above_ear;PCA_of_metabolites:_PC2;Tassel_length	PCA_of_metabolites:_PC2	1	0	0	0	0	0	0	0	0	1	0	0	1	0	0	0	0	0	0	0	0	0	0	0	0	0	3	dispensable
pan_gene_5170	pan_gene_6274	PCA_of_metabolites:_PC2	Leaf_width;Nodes_per_plant;Northern_Leaf_Blight;PCA_of_metabolites:_PC2	0	1	0	0	0	0	0	0	0	0	0	0	0	0	0	0	0	0	0	0	0	0	0	0	1	0	2	dispensable
pan_gene_5170	pan_gene_691	PCA_of_metabolites:_PC2	PCA_of_metabolites:_PC2;Plant_height	0	0	0	0	0	0	0	0	0	0	0	0	0	0	0	0	0	0	0	0	0	0	0	0	1	1	2	dispensable
pan_gene_5184	pan_gene_6274	PCA_of_metabolites:_PC2	Leaf_width;Nodes_per_plant;Northern_Leaf_Blight;PCA_of_metabolites:_PC2	0	0	0	0	0	0	0	0	0	1	0	0	0	0	0	0	0	0	0	0	0	0	0	0	0	0	1	private
pan_gene_5184	pan_gene_691	PCA_of_metabolites:_PC2	PCA_of_metabolites:_PC2;Plant_height	0	0	0	0	0	0	0	0	0	1	0	0	0	0	0	0	0	0	0	0	0	0	0	0	0	0	1	private
pan_gene_6274	pan_gene_691	Leaf_width;Nodes_per_plant;Northern_Leaf_Blight;PCA_of_metabolites:_PC2	PCA_of_metabolites:_PC2;Plant_height	1	0	1	0	0	1	0	0	0	1	0	1	1	0	1	0	1	0	0	1	0	1	1	0	1	0	12	near-core
pan_gene_6274	pan_gene_71382	Leaf_width;Nodes_per_plant;Northern_Leaf_Blight;PCA_of_metabolites:_PC2	100_Kernel_weight;Nitrate;Nodes_per_plant;PCA_of_metabolites:_PC2	1	0	1	0	0	0	0	0	0	0	0	0	0	0	0	0	0	0	0	0	0	0	0	0	0	1	3	dispensable
pan_gene_6274	pan_gene_9372	Leaf_width;Nodes_per_plant;Northern_Leaf_Blight;PCA_of_metabolites:_PC2	PCA_of_metabolites:_PC2;Stalk_strength;Sucrose	1	0	1	1	0	0	0	0	0	1	0	0	0	0	0	0	0	0	0	0	0	1	1	0	0	0	6	dispensable
pan_gene_71382	pan_gene_9372	100_Kernel_weight;Nitrate;Nodes_per_plant;PCA_of_metabolites:_PC2	PCA_of_metabolites:_PC2;Stalk_strength;Sucrose	1	0	1	0	0	0	0	0	0	0	0	0	1	0	0	0	0	0	0	0	0	1	0	0	0	0	4	dispensable
pan_gene_1058	pan_gene_1081	Days_to_anthesis;Nodes_to_ear;PCA_of_metabolites:_PC2	PCA_of_metabolites:_PC2	0	1	0	1	0	0	0	0	0	0	0	0	0	0	0	0	0	0	0	0	0	0	0	0	0	0	2	dispensable
pan_gene_1058	pan_gene_23856	Days_to_anthesis;Nodes_to_ear;PCA_of_metabolites:_PC2	PCA_of_metabolites:_PC2	0	1	0	1	0	0	0	0	0	0	0	0	0	0	0	0	1	0	0	0	0	0	0	0	0	0	3	dispensable
pan_gene_1058	pan_gene_28032	Days_to_anthesis;Nodes_to_ear;PCA_of_metabolites:_PC2	Cob_diameter;PCA_of_metabolites:_PC2	0	1	0	0	0	0	0	0	0	0	0	0	0	0	0	0	0	0	0	0	0	0	0	0	0	0	1	private
pan_gene_1058	pan_gene_29727	Days_to_anthesis;Nodes_to_ear;PCA_of_metabolites:_PC2	PCA_of_metabolites:_PC2	0	1	0	0	0	0	0	0	1	0	0	0	0	0	0	0	0	0	0	0	0	0	0	0	0	0	2	dispensable
pan_gene_1058	pan_gene_672	Days_to_anthesis;Nodes_to_ear;PCA_of_metabolites:_PC2	PCA_of_metabolites:_PC2	0	1	0	0	0	0	0	0	0	0	0	0	0	0	0	0	0	0	0	0	0	0	0	0	0	0	1	private
pan_gene_1058	pan_gene_9226	Days_to_anthesis;Nodes_to_ear;PCA_of_metabolites:_PC2	Chlorophyll_A;Nodes_per_plant;PCA_of_metabolites:_PC2	0	1	0	0	0	0	0	0	0	0	0	0	0	0	0	0	0	0	0	0	0	0	0	0	0	0	1	private
pan_gene_1067	pan_gene_673	PCA_of_metabolites:_PC2;Tassel_branch_number	PCA_of_metabolites:_PC2	0	1	0	0	0	0	0	0	0	1	0	0	0	0	0	0	0	0	0	0	0	0	0	0	0	0	2	dispensable
pan_gene_1068	pan_gene_1539	PCA_of_metabolites:_PC2;Tassel_branch_number;Tassel_length	Average_internode_length_(above_ear);Height_per_day_(until_flowering);Nodes_above_ear;PCA_of_metabolites:_PC2;Protein;Southern_leaf_blight	0	1	0	0	0	0	0	0	0	0	0	0	0	0	0	0	0	0	0	0	0	0	0	0	0	0	1	private
pan_gene_1068	pan_gene_30761	PCA_of_metabolites:_PC2;Tassel_branch_number;Tassel_length	Leaf_length;Nodes_above_ear;PCA_of_metabolites:_PC2;Plant_height;Starch;Tassel_length	0	1	0	1	0	0	0	0	0	0	0	0	0	0	0	0	0	0	0	0	0	0	0	0	0	0	2	dispensable
pan_gene_10802	pan_gene_1169	100_Kernel_weight;Anthesis-silking_interval;PCA_of_metabolites:_PC2;Ratio_of_ear_height_to_total_height	PCA_of_metabolites:_PC2	0	1	1	1	1	0	0	0	1	0	1	1	1	0	0	0	0	1	0	0	1	1	1	0	0	0	12	near-core
pan_gene_10802	pan_gene_30761	100_Kernel_weight;Anthesis-silking_interval;PCA_of_metabolites:_PC2;Ratio_of_ear_height_to_total_height	Leaf_length;Nodes_above_ear;PCA_of_metabolites:_PC2;Plant_height;Starch;Tassel_length	0	1	1	1	1	0	0	0	1	0	0	0	0	0	1	0	0	1	0	1	1	1	0	0	0	0	10	dispensable
pan_gene_10802	pan_gene_5110	100_Kernel_weight;Anthesis-silking_interval;PCA_of_metabolites:_PC2;Ratio_of_ear_height_to_total_height	PCA_of_metabolites:_PC2;Tassel_length	0	1	0	0	0	0	0	0	0	0	0	0	0	1	0	1	0	0	0	1	0	0	0	0	0	0	4	dispensable
pan_gene_1081	pan_gene_29727	PCA_of_metabolites:_PC2	PCA_of_metabolites:_PC2	0	1	1	0	0	0	0	1	0	1	0	0	0	0	0	0	0	1	0	0	1	0	0	0	0	0	6	dispensable
pan_gene_1081	pan_gene_9226	PCA_of_metabolites:_PC2	Chlorophyll_A;Nodes_per_plant;PCA_of_metabolites:_PC2	0	1	0	0	1	0	0	0	0	0	0	1	0	0	0	0	0	0	0	0	0	0	0	0	0	0	3	dispensable
pan_gene_1089	pan_gene_15911	PCA_of_metabolites:_PC2	PCA_of_metabolites:_PC2	0	1	0	0	0	0	0	0	0	1	0	0	0	0	0	0	0	0	0	0	0	1	0	0	0	0	3	dispensable
pan_gene_1089	pan_gene_19300	PCA_of_metabolites:_PC2	Days_to_anthesis;Fructose;PCA_of_metabolites:_PC1;PCA_of_metabolites:_PC2;Starch;Total_amino_acids	0	1	0	0	0	0	0	0	0	0	0	0	0	0	0	0	0	0	0	0	0	0	0	0	0	0	1	private
pan_gene_11062	pan_gene_1539	PCA_of_metabolites:_PC2	Average_internode_length_(above_ear);Height_per_day_(until_flowering);Nodes_above_ear;PCA_of_metabolites:_PC2;Protein;Southern_leaf_blight	0	1	0	1	0	1	0	1	1	0	0	0	0	0	0	0	0	0	0	0	0	0	0	0	0	0	5	dispensable
pan_gene_11062	pan_gene_19393	PCA_of_metabolites:_PC2	Leaf_width;PCA_of_metabolites:_PC2	0	1	1	1	0	0	0	1	0	0	0	0	0	1	0	0	0	0	0	0	0	0	0	0	0	0	5	dispensable
pan_gene_11062	pan_gene_24828	PCA_of_metabolites:_PC2	PCA_of_metabolites:_PC2;Starch	0	1	0	0	0	1	0	0	0	0	0	0	0	0	0	0	0	0	0	0	0	0	0	0	0	0	2	dispensable
pan_gene_11062	pan_gene_30761	PCA_of_metabolites:_PC2	Leaf_length;Nodes_above_ear;PCA_of_metabolites:_PC2;Plant_height;Starch;Tassel_length	0	1	1	1	1	0	0	1	0	1	0	0	0	0	0	0	0	1	0	0	1	0	0	0	0	0	8	dispensable
pan_gene_11062	pan_gene_5111	PCA_of_metabolites:_PC2	PCA_of_metabolites:_PC2	0	1	1	1	1	0	0	1	1	0	0	0	0	0	0	0	0	0	0	0	1	0	0	0	0	0	7	dispensable
pan_gene_11062	pan_gene_5171	PCA_of_metabolites:_PC2	PCA_of_metabolites:_PC2	0	1	1	1	0	0	0	0	1	0	0	0	0	0	0	0	0	0	0	0	0	0	0	0	0	0	4	dispensable
pan_gene_1169	pan_gene_19393	PCA_of_metabolites:_PC2	Leaf_width;PCA_of_metabolites:_PC2	0	1	1	1	1	1	1	1	1	1	1	1	1	1	0	1	1	1	0	0	1	1	1	1	0	1	21	core
pan_gene_1169	pan_gene_30761	PCA_of_metabolites:_PC2	Leaf_length;Nodes_above_ear;PCA_of_metabolites:_PC2;Plant_height;Starch;Tassel_length	0	1	1	1	1	0	0	1	1	1	0	0	1	0	1	0	1	1	1	1	1	1	0	1	1	0	17	near-core
pan_gene_1169	pan_gene_5111	PCA_of_metabolites:_PC2	PCA_of_metabolites:_PC2	0	1	1	1	1	1	1	1	1	1	1	1	1	1	1	0	0	1	1	0	1	1	0	1	1	1	21	core
pan_gene_14672	pan_gene_5171	PCA_of_metabolites:_PC2	PCA_of_metabolites:_PC2	0	1	1	1	1	0	0	0	1	0	0	1	0	0	0	0	0	0	0	1	1	1	1	0	0	0	10	dispensable
pan_gene_1539	pan_gene_22816	Average_internode_length_(above_ear);Height_per_day_(until_flowering);Nodes_above_ear;PCA_of_metabolites:_PC2;Protein;Southern_leaf_blight	Fructose;PCA_of_metabolites:_PC2;Starch	0	1	0	0	0	1	0	0	1	0	0	0	0	0	0	0	0	0	0	0	0	0	0	0	0	0	3	dispensable
pan_gene_1539	pan_gene_24828	Average_internode_length_(above_ear);Height_per_day_(until_flowering);Nodes_above_ear;PCA_of_metabolites:_PC2;Protein;Southern_leaf_blight	PCA_of_metabolites:_PC2;Starch	0	1	0	0	0	1	0	0	1	0	0	1	1	0	0	0	0	0	0	0	0	0	1	0	0	0	6	dispensable
pan_gene_1539	pan_gene_30761	Average_internode_length_(above_ear);Height_per_day_(until_flowering);Nodes_above_ear;PCA_of_metabolites:_PC2;Protein;Southern_leaf_blight	Leaf_length;Nodes_above_ear;PCA_of_metabolites:_PC2;Plant_height;Starch;Tassel_length	0	1	0	0	0	0	0	0	0	0	0	0	0	0	0	0	0	0	0	0	0	0	0	0	0	0	1	private
pan_gene_1539	pan_gene_5171	Average_internode_length_(above_ear);Height_per_day_(until_flowering);Nodes_above_ear;PCA_of_metabolites:_PC2;Protein;Southern_leaf_blight	PCA_of_metabolites:_PC2	0	1	0	0	0	0	0	0	0	0	0	0	0	0	0	0	0	0	0	0	0	0	0	0	0	0	1	private
pan_gene_1549	pan_gene_18906	PCA_of_metabolites:_PC2;Stalk_strength	Height_per_day_(until_flowering);PCA_of_metabolites:_PC2;Starch	0	1	0	0	0	0	0	0	0	0	0	0	0	0	0	0	0	0	0	0	0	0	0	0	0	0	1	private
pan_gene_15664	pan_gene_18906	PCA_of_metabolites:_PC2;Starch	Height_per_day_(until_flowering);PCA_of_metabolites:_PC2;Starch	0	1	0	1	1	1	0	0	0	0	0	0	0	0	0	0	0	0	0	0	0	0	0	0	0	0	4	dispensable
pan_gene_15664	pan_gene_29966	PCA_of_metabolites:_PC2;Starch	Leaf_length;PCA_of_metabolites:_PC2;Southern_leaf_blight	0	1	1	1	1	1	1	1	0	1	0	1	0	1	1	1	0	1	1	0	0	0	1	0	1	1	17	near-core
pan_gene_15664	pan_gene_9226	PCA_of_metabolites:_PC2;Starch	Chlorophyll_A;Nodes_per_plant;PCA_of_metabolites:_PC2	0	1	1	0	1	0	1	0	1	1	1	1	0	1	0	0	0	0	0	0	1	0	1	0	0	1	12	near-core
pan_gene_15664	pan_gene_9404	PCA_of_metabolites:_PC2;Starch	Boxcox-transformed_leaf_angle;PCA_of_metabolites:_PC2;Starch	0	0	0	0	1	0	0	0	0	1	0	0	0	0	0	1	0	0	0	0	1	0	0	0	0	0	4	dispensable
pan_gene_15884	pan_gene_27092	PCA_of_metabolites:_PC2	PCA_of_metabolites:_PC2	0	0	0	1	1	0	0	0	1	0	0	0	0	1	0	0	0	0	1	0	0	0	0	1	0	1	7	dispensable
pan_gene_15884	pan_gene_9372	PCA_of_metabolites:_PC2	PCA_of_metabolites:_PC2;Stalk_strength;Sucrose	0	0	0	0	0	0	0	1	1	0	0	0	0	0	0	0	0	0	1	0	0	1	0	0	0	0	4	dispensable
pan_gene_15888	pan_gene_16046	PCA_of_metabolites:_PC2	PCA_of_metabolites:_PC2	0	1	1	0	0	0	0	0	0	0	0	0	0	1	0	0	0	0	0	0	0	0	1	0	0	0	4	dispensable
pan_gene_15888	pan_gene_22334	PCA_of_metabolites:_PC2	Leaf_width;PCA_of_metabolites:_PC2	0	1	1	0	1	1	1	1	1	1	1	1	1	1	1	0	1	0	0	0	0	0	1	0	0	1	16	near-core
pan_gene_15888	pan_gene_96481	PCA_of_metabolites:_PC2	Nodes_to_ear;PCA_of_metabolites:_PC2	0	1	0	1	1	0	0	1	1	1	0	1	0	0	1	0	1	1	0	1	1	1	0	1	0	0	14	near-core
pan_gene_15889	pan_gene_5967	PCA_of_metabolites:_PC2	PCA_of_metabolites:_PC2	0	1	0	0	0	0	0	0	0	0	0	0	0	0	0	0	0	0	0	0	0	0	0	0	0	0	1	private
pan_gene_15911	pan_gene_22383	PCA_of_metabolites:_PC2	PCA_of_metabolites:_PC2	0	1	1	0	0	0	0	0	0	1	0	0	0	0	0	0	0	0	1	0	0	0	0	0	0	0	4	dispensable
pan_gene_15911	pan_gene_9350	PCA_of_metabolites:_PC2	PCA_of_metabolites:_PC2	0	1	0	0	0	0	0	0	0	1	0	0	0	0	0	0	0	0	0	0	0	0	0	0	0	0	2	dispensable
pan_gene_15913	pan_gene_19337	PCA_of_metabolites:_PC2	PCA_of_metabolites:_PC2;Starch	0	0	0	0	0	0	0	0	0	0	1	0	0	0	0	0	0	0	0	0	0	0	0	0	0	0	1	private
pan_gene_15913	pan_gene_27571	PCA_of_metabolites:_PC2	Cob_diameter;PCA_of_metabolites:_PC2;Sucrose	0	1	0	0	0	0	0	0	0	0	1	0	0	0	0	0	0	0	0	0	0	0	0	0	0	0	2	dispensable
pan_gene_15913	pan_gene_32644	PCA_of_metabolites:_PC2	Boxcox-transformed_leaf_angle;Glutamate;PCA_of_metabolites:_PC2;Southern_leaf_blight;Tassel_branch_number;Total_amino_acids	0	0	0	0	0	0	1	1	0	0	0	0	0	0	0	0	1	0	0	0	0	0	0	0	0	0	3	dispensable
pan_gene_15913	pan_gene_6237	PCA_of_metabolites:_PC2	PCA_of_metabolites:_PC2	0	0	0	1	0	0	0	0	0	0	0	1	0	0	0	0	0	0	0	0	0	0	0	0	0	0	2	dispensable
pan_gene_15970	pan_gene_1790	PCA_of_metabolites:_PC2	Height_per_day_(until_flowering);Nodes_to_ear;PCA_of_metabolites:_PC2	0	1	0	1	0	0	0	0	0	0	1	0	0	0	0	0	0	0	0	0	0	0	0	0	0	0	3	dispensable
pan_gene_15970	pan_gene_5110	PCA_of_metabolites:_PC2	PCA_of_metabolites:_PC2;Tassel_length	0	1	0	0	0	0	0	0	0	0	0	0	0	0	0	0	0	0	0	0	0	0	0	0	0	0	1	private
pan_gene_15970	pan_gene_5841	PCA_of_metabolites:_PC2	Chlorophyll_A;PCA_of_metabolites:_PC2;Photoperiod_Growing-degree_days_to_silk;Total_amino_acids	0	1	0	0	0	0	0	0	0	0	0	0	0	0	0	0	0	0	0	0	0	0	0	0	0	0	1	private
pan_gene_15970	pan_gene_5967	PCA_of_metabolites:_PC2	PCA_of_metabolites:_PC2	0	1	0	0	1	1	0	1	0	0	0	0	0	0	0	0	0	0	0	0	0	0	0	1	0	0	5	dispensable
pan_gene_16009	pan_gene_21510	Glucose;PCA_of_metabolites:_PC2	PCA_of_metabolites:_PC2	0	0	0	0	0	0	0	0	0	0	0	0	0	0	0	0	0	0	0	0	0	0	0	0	0	1	1	private
pan_gene_16046	pan_gene_96481	PCA_of_metabolites:_PC2	Nodes_to_ear;PCA_of_metabolites:_PC2	0	1	0	1	1	0	0	0	0	1	1	1	0	0	0	1	0	1	1	1	1	1	0	1	0	0	13	near-core
pan_gene_1790	pan_gene_5967	Height_per_day_(until_flowering);Nodes_to_ear;PCA_of_metabolites:_PC2	PCA_of_metabolites:_PC2	0	1	0	1	0	0	0	0	1	0	0	1	0	0	0	0	0	0	0	0	0	0	0	0	0	0	4	dispensable
pan_gene_18317	pan_gene_19337	Leaf_width;PCA_of_metabolites:_PC2;Ratio_of_ear_height_to_total_height	PCA_of_metabolites:_PC2;Starch	0	0	0	0	0	0	0	0	0	0	1	0	0	0	0	0	0	0	0	0	0	0	0	0	0	0	1	private
pan_gene_18317	pan_gene_27571	Leaf_width;PCA_of_metabolites:_PC2;Ratio_of_ear_height_to_total_height	Cob_diameter;PCA_of_metabolites:_PC2;Sucrose	0	0	0	0	0	0	0	0	0	0	1	0	0	0	0	0	0	0	0	0	0	0	0	0	0	0	1	private
pan_gene_18317	pan_gene_32644	Leaf_width;PCA_of_metabolites:_PC2;Ratio_of_ear_height_to_total_height	Boxcox-transformed_leaf_angle;Glutamate;PCA_of_metabolites:_PC2;Southern_leaf_blight;Tassel_branch_number;Total_amino_acids	0	0	0	0	0	0	0	0	0	0	0	0	0	1	0	0	0	0	0	0	0	0	0	0	0	0	1	private
pan_gene_18317	pan_gene_6237	Leaf_width;PCA_of_metabolites:_PC2;Ratio_of_ear_height_to_total_height	PCA_of_metabolites:_PC2	0	0	0	0	0	1	0	0	0	0	0	0	0	0	0	0	0	0	0	0	0	0	0	0	0	0	1	private
pan_gene_18878	pan_gene_29727	PCA_of_metabolites:_PC2	PCA_of_metabolites:_PC2	0	1	0	0	0	0	0	0	0	0	0	0	0	0	0	0	0	0	0	0	0	0	0	0	0	0	1	private
pan_gene_18906	pan_gene_29966	Height_per_day_(until_flowering);PCA_of_metabolites:_PC2;Starch	Leaf_length;PCA_of_metabolites:_PC2;Southern_leaf_blight	0	1	0	0	0	0	0	0	0	0	0	0	0	0	0	0	0	0	0	0	0	0	0	0	0	0	1	private
pan_gene_18906	pan_gene_9226	Height_per_day_(until_flowering);PCA_of_metabolites:_PC2;Starch	Chlorophyll_A;Nodes_per_plant;PCA_of_metabolites:_PC2	0	1	0	1	1	0	0	0	0	1	0	1	0	1	0	0	0	1	0	1	0	0	0	0	0	0	8	dispensable
pan_gene_18906	pan_gene_9404	Height_per_day_(until_flowering);PCA_of_metabolites:_PC2;Starch	Boxcox-transformed_leaf_angle;PCA_of_metabolites:_PC2;Starch	0	0	0	0	1	0	0	0	0	0	0	0	0	0	0	0	0	0	0	0	0	0	0	0	0	0	1	private
pan_gene_19024	pan_gene_5170	PCA_of_metabolites:_PC2	PCA_of_metabolites:_PC2	0	1	0	0	0	0	0	0	0	0	0	0	0	0	0	0	0	0	0	0	0	0	0	0	0	0	1	private
pan_gene_19024	pan_gene_5186	PCA_of_metabolites:_PC2	PCA_of_metabolites:_PC2	0	1	0	0	0	0	0	0	0	0	0	0	0	0	0	0	0	0	0	0	0	0	0	0	0	0	1	private
pan_gene_19291	pan_gene_27758	100_Kernel_weight;Nitrate;PCA_of_metabolites:_PC2	PCA_of_metabolites:_PC2;Photoperiod_Growing-degree_days_to_silk;Southern_leaf_blight	0	1	0	0	0	0	0	0	0	0	0	0	0	0	0	0	0	0	0	0	0	0	0	0	0	0	1	private
pan_gene_19299	pan_gene_19393	Anthesis-silking_interval;Chlorophyll_A;Days_to_anthesis;Glutamate;PCA_of_metabolites:_PC1;PCA_of_metabolites:_PC2;Total_amino_acids	Leaf_width;PCA_of_metabolites:_PC2	0	1	0	1	0	1	1	0	1	0	1	0	0	0	0	0	1	0	0	0	1	0	1	0	0	0	9	dispensable
pan_gene_19299	pan_gene_30761	Anthesis-silking_interval;Chlorophyll_A;Days_to_anthesis;Glutamate;PCA_of_metabolites:_PC1;PCA_of_metabolites:_PC2;Total_amino_acids	Leaf_length;Nodes_above_ear;PCA_of_metabolites:_PC2;Plant_height;Starch;Tassel_length	0	1	0	1	1	1	0	1	1	1	0	0	1	0	1	0	0	0	1	1	1	1	0	0	0	0	13	near-core
pan_gene_19299	pan_gene_5111	Anthesis-silking_interval;Chlorophyll_A;Days_to_anthesis;Glutamate;PCA_of_metabolites:_PC1;PCA_of_metabolites:_PC2;Total_amino_acids	PCA_of_metabolites:_PC2	0	1	0	1	1	1	1	0	1	1	1	0	0	1	1	1	1	0	0	0	1	0	1	0	0	0	14	near-core
pan_gene_19299	pan_gene_5170	Anthesis-silking_interval;Chlorophyll_A;Days_to_anthesis;Glutamate;PCA_of_metabolites:_PC1;PCA_of_metabolites:_PC2;Total_amino_acids	PCA_of_metabolites:_PC2	0	1	0	0	0	0	0	0	0	0	0	0	0	0	0	0	0	0	0	0	0	0	0	0	0	0	1	private
pan_gene_19299	pan_gene_5171	Anthesis-silking_interval;Chlorophyll_A;Days_to_anthesis;Glutamate;PCA_of_metabolites:_PC1;PCA_of_metabolites:_PC2;Total_amino_acids	PCA_of_metabolites:_PC2	0	1	0	0	0	1	1	0	1	1	0	0	0	0	0	1	0	1	0	1	0	0	0	0	0	0	8	dispensable
pan_gene_19299	pan_gene_691	Anthesis-silking_interval;Chlorophyll_A;Days_to_anthesis;Glutamate;PCA_of_metabolites:_PC1;PCA_of_metabolites:_PC2;Total_amino_acids	PCA_of_metabolites:_PC2;Plant_height	0	0	0	0	0	1	1	0	0	0	0	0	0	0	0	1	1	0	0	0	0	0	0	0	0	0	4	dispensable
pan_gene_19337	pan_gene_27571	PCA_of_metabolites:_PC2;Starch	Cob_diameter;PCA_of_metabolites:_PC2;Sucrose	0	0	0	0	0	0	0	0	0	0	0	0	0	0	0	0	0	0	0	0	0	0	1	1	0	0	2	dispensable
pan_gene_19337	pan_gene_6237	PCA_of_metabolites:_PC2;Starch	PCA_of_metabolites:_PC2	0	0	0	0	0	1	0	0	0	0	0	0	0	0	0	0	0	0	0	0	0	0	0	0	0	0	1	private
pan_gene_19393	pan_gene_30761	Leaf_width;PCA_of_metabolites:_PC2	Leaf_length;Nodes_above_ear;PCA_of_metabolites:_PC2;Plant_height;Starch;Tassel_length	0	1	1	1	0	0	0	1	1	1	0	0	1	0	0	0	0	1	1	1	1	1	0	1	0	1	14	near-core
pan_gene_19393	pan_gene_5171	Leaf_width;PCA_of_metabolites:_PC2	PCA_of_metabolites:_PC2	0	1	0	1	1	1	1	1	0	1	0	0	0	0	0	1	0	1	0	0	0	0	1	1	1	0	12	near-core
pan_gene_20482	pan_gene_24828	PCA_of_metabolites:_PC2	PCA_of_metabolites:_PC2;Starch	0	1	0	1	0	1	1	1	0	0	0	1	0	1	0	0	0	0	0	0	0	0	1	0	0	0	8	dispensable
pan_gene_21305	pan_gene_6438	PCA_of_metabolites:_PC2;Photoperiod_Growing-degree_days_to_silk	PCA_of_metabolites:_PC2	0	1	1	0	1	0	0	0	0	0	0	0	0	0	0	0	0	0	0	0	0	1	1	0	0	0	5	dispensable
pan_gene_22334	pan_gene_96481	Leaf_width;PCA_of_metabolites:_PC2	Nodes_to_ear;PCA_of_metabolites:_PC2	0	1	0	0	1	0	0	1	1	1	1	1	0	0	0	1	0	0	1	1	1	1	0	1	0	0	13	near-core
pan_gene_22380	pan_gene_23855	Average_internode_length_(above_ear);Ear_row_number;PCA_of_metabolites:_PC2;Starch	PCA_of_metabolites:_PC2	0	1	1	1	0	0	1	1	1	0	1	1	1	1	0	1	0	0	0	1	0	1	1	1	0	1	16	near-core
pan_gene_22816	pan_gene_24828	Fructose;PCA_of_metabolites:_PC2;Starch	PCA_of_metabolites:_PC2;Starch	0	1	0	1	1	1	0	0	1	0	1	0	0	1	0	0	0	0	1	0	0	0	0	0	0	0	8	dispensable
pan_gene_22816	pan_gene_30950	Fructose;PCA_of_metabolites:_PC2;Starch	Height_above_ear;PCA_of_metabolites:_PC2	0	1	1	1	0	0	0	0	1	0	0	0	0	1	0	0	0	1	1	0	1	1	0	0	0	0	9	dispensable
pan_gene_22816	pan_gene_5170	Fructose;PCA_of_metabolites:_PC2;Starch	PCA_of_metabolites:_PC2	0	1	0	0	0	0	0	0	0	0	0	0	0	0	0	0	0	0	0	0	0	0	0	0	0	0	1	private
pan_gene_22816	pan_gene_5171	Fructose;PCA_of_metabolites:_PC2;Starch	PCA_of_metabolites:_PC2	0	1	0	1	0	0	0	0	1	0	0	0	0	0	0	0	0	0	0	0	0	0	0	0	0	0	3	dispensable
pan_gene_23855	pan_gene_32679	PCA_of_metabolites:_PC2	PCA_of_metabolites:_PC2;Starch	0	1	1	0	0	0	0	0	0	0	0	0	0	0	0	1	0	0	0	0	0	0	1	0	0	0	4	dispensable
pan_gene_23855	pan_gene_5820	PCA_of_metabolites:_PC2	Chlorophyll_A;Days_to_anthesis;Days_to_silk;PCA_of_metabolites:_PC2;Stalk_strength;Tassel_branch_number	0	0	0	0	0	0	0	0	1	0	0	0	0	1	0	1	0	1	0	0	0	0	0	0	0	0	4	dispensable
pan_gene_23856	pan_gene_672	PCA_of_metabolites:_PC2	PCA_of_metabolites:_PC2	0	1	0	1	0	0	0	1	0	0	0	0	1	0	0	1	0	1	0	0	0	0	0	0	0	0	6	dispensable
pan_gene_24841	pan_gene_6438	Malate;PCA_of_metabolites:_PC2	PCA_of_metabolites:_PC2	0	0	0	0	0	0	0	0	0	0	1	0	0	0	0	0	0	0	0	0	0	0	0	0	0	0	1	private
pan_gene_27092	pan_gene_9372	PCA_of_metabolites:_PC2	PCA_of_metabolites:_PC2;Stalk_strength;Sucrose	0	1	0	0	0	0	0	0	1	0	0	0	0	0	0	0	0	0	0	0	0	0	0	0	0	0	2	dispensable
pan_gene_27571	pan_gene_32676	Cob_diameter;PCA_of_metabolites:_PC2;Sucrose	Days_to_anthesis;Ear_height;PCA_of_metabolites:_PC2;Ratio_of_ear_height_to_total_height	0	1	0	0	0	0	0	0	0	0	0	0	0	0	0	0	0	0	0	0	0	0	1	0	0	0	2	dispensable
pan_gene_28032	pan_gene_29727	Cob_diameter;PCA_of_metabolites:_PC2	PCA_of_metabolites:_PC2	0	1	0	0	0	0	0	0	0	0	0	0	0	0	0	1	0	0	0	0	0	0	0	1	0	0	3	dispensable
pan_gene_28032	pan_gene_672	Cob_diameter;PCA_of_metabolites:_PC2	PCA_of_metabolites:_PC2	0	1	0	0	0	0	0	0	0	0	0	1	0	0	0	0	0	0	0	0	0	0	0	0	0	0	2	dispensable
pan_gene_29727	pan_gene_5967	PCA_of_metabolites:_PC2	PCA_of_metabolites:_PC2	0	1	1	0	0	0	0	1	1	0	0	0	1	0	0	0	0	1	0	0	1	0	1	0	0	0	8	dispensable
pan_gene_29727	pan_gene_672	PCA_of_metabolites:_PC2	PCA_of_metabolites:_PC2	0	1	0	1	0	0	0	0	1	0	0	0	0	1	0	1	0	0	0	0	0	0	0	0	0	0	5	dispensable
pan_gene_29966	pan_gene_9404	Leaf_length;PCA_of_metabolites:_PC2;Southern_leaf_blight	Boxcox-transformed_leaf_angle;PCA_of_metabolites:_PC2;Starch	0	0	0	0	0	0	0	0	0	0	0	0	0	0	0	1	0	0	0	0	0	0	0	0	0	0	1	private
pan_gene_30761	pan_gene_5110	Leaf_length;Nodes_above_ear;PCA_of_metabolites:_PC2;Plant_height;Starch;Tassel_length	PCA_of_metabolites:_PC2;Tassel_length	0	1	0	0	0	0	0	0	0	0	0	0	0	0	0	0	0	0	0	1	0	0	0	0	0	0	2	dispensable
pan_gene_30761	pan_gene_5111	Leaf_length;Nodes_above_ear;PCA_of_metabolites:_PC2;Plant_height;Starch;Tassel_length	PCA_of_metabolites:_PC2	0	1	1	1	1	1	0	1	1	1	0	0	1	0	1	0	0	1	1	1	1	1	0	1	1	1	18	near-core
pan_gene_30761	pan_gene_5171	Leaf_length;Nodes_above_ear;PCA_of_metabolites:_PC2;Plant_height;Starch;Tassel_length	PCA_of_metabolites:_PC2	0	1	0	1	0	1	0	0	0	1	0	0	0	0	0	0	0	0	0	0	0	0	0	1	0	0	5	dispensable
pan_gene_30950	pan_gene_5170	Height_above_ear;PCA_of_metabolites:_PC2	PCA_of_metabolites:_PC2	0	1	0	0	0	0	0	0	0	0	0	0	0	0	0	0	0	0	0	0	0	0	0	0	0	0	1	private
pan_gene_32644	pan_gene_32676	Boxcox-transformed_leaf_angle;Glutamate;PCA_of_metabolites:_PC2;Southern_leaf_blight;Tassel_branch_number;Total_amino_acids	Days_to_anthesis;Ear_height;PCA_of_metabolites:_PC2;Ratio_of_ear_height_to_total_height	0	0	0	0	0	1	0	0	0	0	0	0	1	1	0	0	1	0	0	0	0	0	0	0	0	0	4	dispensable
pan_gene_32644	pan_gene_6237	Boxcox-transformed_leaf_angle;Glutamate;PCA_of_metabolites:_PC2;Southern_leaf_blight;Tassel_branch_number;Total_amino_acids	PCA_of_metabolites:_PC2	0	0	0	0	0	1	0	0	0	0	0	0	0	0	0	0	0	0	0	0	0	0	0	0	0	0	1	private
pan_gene_32676	pan_gene_6237	Days_to_anthesis;Ear_height;PCA_of_metabolites:_PC2;Ratio_of_ear_height_to_total_height	PCA_of_metabolites:_PC2	0	0	0	1	0	1	0	0	0	0	0	0	0	0	0	0	0	0	0	0	0	0	0	0	0	0	2	dispensable
pan_gene_32694	pan_gene_5182	Average_internode_length_(whole_plant);Nodes_per_plant;PCA_of_metabolites:_PC2;Ratio_of_ear_height_to_total_height;Starch	Average_internode_length_(below_ear);Malate;PCA_of_metabolites:_PC2;Tassel_length	0	1	1	0	0	0	0	0	0	0	0	0	0	0	1	0	0	0	0	0	0	0	0	0	0	1	4	dispensable
pan_gene_456	pan_gene_5182	PCA_of_metabolites:_PC2;Sucrose;Tassel_length	Average_internode_length_(below_ear);Malate;PCA_of_metabolites:_PC2;Tassel_length	0	1	0	0	0	0	1	0	0	0	0	0	0	0	0	0	0	1	0	0	0	0	0	0	0	0	3	dispensable
pan_gene_5110	pan_gene_5967	PCA_of_metabolites:_PC2;Tassel_length	PCA_of_metabolites:_PC2	0	1	0	0	1	0	0	0	0	0	0	0	0	0	0	0	0	0	0	0	0	0	0	0	0	0	2	dispensable
pan_gene_5111	pan_gene_5171	PCA_of_metabolites:_PC2	PCA_of_metabolites:_PC2	0	1	0	0	0	1	1	1	1	1	0	1	0	0	0	0	0	1	0	0	0	0	0	0	0	0	8	dispensable
pan_gene_5111	pan_gene_6274	PCA_of_metabolites:_PC2	Leaf_width;Nodes_per_plant;Northern_Leaf_Blight;PCA_of_metabolites:_PC2	0	1	1	1	0	1	1	1	0	0	1	1	1	0	0	0	1	0	1	1	0	1	0	0	1	0	14	near-core
pan_gene_5111	pan_gene_691	PCA_of_metabolites:_PC2	PCA_of_metabolites:_PC2;Plant_height	0	0	1	0	1	1	1	0	0	0	0	1	1	0	0	1	1	1	0	1	1	0	0	0	1	1	13	near-core
pan_gene_5126	pan_gene_96481	Fructose;Glucose;PCA_of_metabolites:_PC2;Tassel_branch_number	Nodes_to_ear;PCA_of_metabolites:_PC2	0	1	0	0	1	0	0	0	0	0	0	1	0	0	0	0	0	0	1	0	0	1	0	0	0	0	5	dispensable
pan_gene_5170	pan_gene_5171	PCA_of_metabolites:_PC2	PCA_of_metabolites:_PC2	0	1	0	0	0	0	0	0	0	0	0	0	0	0	0	0	0	0	0	0	0	0	0	0	1	0	2	dispensable
pan_gene_5171	pan_gene_5184	PCA_of_metabolites:_PC2	PCA_of_metabolites:_PC2	0	0	0	0	0	0	0	0	0	1	0	0	0	0	0	0	0	0	0	0	0	0	0	0	0	0	1	private
pan_gene_5171	pan_gene_6274	PCA_of_metabolites:_PC2	Leaf_width;Nodes_per_plant;Northern_Leaf_Blight;PCA_of_metabolites:_PC2	0	1	0	1	0	1	0	1	0	1	1	1	0	0	0	1	0	0	0	0	0	0	1	0	0	0	9	dispensable
pan_gene_5171	pan_gene_691	PCA_of_metabolites:_PC2	PCA_of_metabolites:_PC2;Plant_height	0	0	0	0	0	1	1	0	0	0	0	1	0	0	0	0	0	1	0	0	1	0	1	1	0	0	7	dispensable
pan_gene_5186	pan_gene_97937	PCA_of_metabolites:_PC2	PCA_of_metabolites:_PC2	0	1	0	0	0	0	0	0	0	0	0	0	0	1	0	0	0	0	0	0	0	0	0	0	0	0	2	dispensable
pan_gene_579	pan_gene_673	PCA_of_metabolites:_PC2	PCA_of_metabolites:_PC2	0	1	0	0	0	0	0	0	0	0	0	0	0	0	0	0	0	0	0	0	0	0	0	0	0	0	1	private
pan_gene_5967	pan_gene_9226	PCA_of_metabolites:_PC2	Chlorophyll_A;Nodes_per_plant;PCA_of_metabolites:_PC2	0	1	0	1	1	0	0	0	1	0	0	1	0	0	0	0	0	0	0	0	0	0	0	0	0	0	5	dispensable
pan_gene_9226	pan_gene_9404	Chlorophyll_A;Nodes_per_plant;PCA_of_metabolites:_PC2	Boxcox-transformed_leaf_angle;PCA_of_metabolites:_PC2;Starch	0	0	0	0	1	0	0	0	0	0	0	0	0	0	0	0	0	0	0	0	1	0	0	0	0	0	2	dispensable
pan_gene_1054	pan_gene_18901	Days_to_silk;Nodes_per_plant;Nodes_to_ear;PCA_of_metabolites:_PC2	PCA_of_metabolites:_PC2	0	0	1	1	0	0	0	0	0	0	0	0	0	0	0	0	0	0	0	0	0	0	0	0	0	0	2	dispensable
pan_gene_1054	pan_gene_42605	Days_to_silk;Nodes_per_plant;Nodes_to_ear;PCA_of_metabolites:_PC2	PCA_of_metabolites:_PC2	0	0	1	0	0	0	0	0	0	0	0	0	0	0	0	0	0	0	0	0	0	0	0	0	0	0	1	private
pan_gene_1058	pan_gene_5129	Days_to_anthesis;Nodes_to_ear;PCA_of_metabolites:_PC2	Boxcox-transformed_leaf_angle;Glucose;PCA_of_metabolites:_PC2;Tassel_branch_number;Tassel_length	0	0	1	0	0	1	0	0	1	0	0	0	0	0	0	0	0	0	0	0	1	0	0	0	0	0	4	dispensable
pan_gene_1067	pan_gene_595	PCA_of_metabolites:_PC2;Tassel_branch_number	PCA_of_metabolites:_PC2	0	0	1	0	0	0	0	0	0	0	0	0	0	0	0	0	0	0	0	0	0	0	0	0	0	0	1	private
pan_gene_10802	pan_gene_19393	100_Kernel_weight;Anthesis-silking_interval;PCA_of_metabolites:_PC2;Ratio_of_ear_height_to_total_height	Leaf_width;PCA_of_metabolites:_PC2	0	0	1	1	0	0	0	0	1	0	0	1	0	0	0	0	0	0	0	1	1	1	1	0	1	0	9	dispensable
pan_gene_10802	pan_gene_50749	100_Kernel_weight;Anthesis-silking_interval;PCA_of_metabolites:_PC2;Ratio_of_ear_height_to_total_height	PCA_of_metabolites:_PC2;Southern_leaf_blight	0	0	1	0	0	0	0	0	0	0	0	0	0	0	0	0	0	0	0	0	0	0	0	0	0	0	1	private
pan_gene_10802	pan_gene_9372	100_Kernel_weight;Anthesis-silking_interval;PCA_of_metabolites:_PC2;Ratio_of_ear_height_to_total_height	PCA_of_metabolites:_PC2;Stalk_strength;Sucrose	0	0	1	1	1	0	0	0	1	1	1	0	1	0	0	0	1	0	0	0	0	1	1	0	0	0	10	dispensable
pan_gene_1081	pan_gene_1790	PCA_of_metabolites:_PC2	Height_per_day_(until_flowering);Nodes_to_ear;PCA_of_metabolites:_PC2	0	0	1	0	1	0	0	0	0	0	0	0	0	0	0	0	0	1	0	0	0	0	0	0	0	0	3	dispensable
pan_gene_1089	pan_gene_18878	PCA_of_metabolites:_PC2	PCA_of_metabolites:_PC2	0	0	1	0	0	0	0	0	0	0	0	0	0	0	1	1	0	0	0	0	0	0	1	0	0	0	4	dispensable
pan_gene_1089	pan_gene_23856	PCA_of_metabolites:_PC2	PCA_of_metabolites:_PC2	0	0	1	0	0	0	0	0	0	0	0	0	0	0	0	1	0	0	0	0	1	0	0	0	0	0	3	dispensable
pan_gene_11062	pan_gene_1169	PCA_of_metabolites:_PC2	PCA_of_metabolites:_PC2	0	0	1	1	0	0	0	1	1	0	0	0	0	1	0	0	0	0	0	0	1	0	0	0	0	0	6	dispensable
pan_gene_11062	pan_gene_19278	PCA_of_metabolites:_PC2	Anthesis-silking_interval;Average_internode_length_(above_ear);Nitrate;PCA_of_metabolites:_PC2	0	0	1	1	0	0	0	1	0	0	0	0	0	0	0	0	0	0	0	0	0	0	0	0	0	0	3	dispensable
pan_gene_11062	pan_gene_19299	PCA_of_metabolites:_PC2	Anthesis-silking_interval;Chlorophyll_A;Days_to_anthesis;Glutamate;PCA_of_metabolites:_PC1;PCA_of_metabolites:_PC2;Total_amino_acids	0	0	1	1	0	0	0	0	1	1	0	1	0	0	0	0	0	0	0	0	1	0	1	0	0	0	7	dispensable
pan_gene_11062	pan_gene_22816	PCA_of_metabolites:_PC2	Fructose;PCA_of_metabolites:_PC2;Starch	0	0	1	0	0	0	1	0	1	0	0	0	0	0	0	0	0	0	0	0	0	0	1	0	0	0	4	dispensable
pan_gene_11062	pan_gene_50749	PCA_of_metabolites:_PC2	PCA_of_metabolites:_PC2;Southern_leaf_blight	0	0	1	0	0	0	0	0	0	0	0	0	0	0	0	0	0	0	0	0	0	0	0	0	0	0	1	private
pan_gene_11062	pan_gene_9372	PCA_of_metabolites:_PC2	PCA_of_metabolites:_PC2;Stalk_strength;Sucrose	0	0	1	1	0	0	0	1	1	0	0	0	0	0	0	0	0	0	0	0	0	0	0	0	0	0	4	dispensable
pan_gene_1169	pan_gene_50749	PCA_of_metabolites:_PC2	PCA_of_metabolites:_PC2;Southern_leaf_blight	0	0	1	0	0	0	0	0	0	0	0	0	0	0	0	0	0	0	0	0	0	0	0	0	0	0	1	private
pan_gene_1169	pan_gene_9372	PCA_of_metabolites:_PC2	PCA_of_metabolites:_PC2;Stalk_strength;Sucrose	0	0	1	1	1	0	1	0	1	0	1	0	0	1	0	0	0	0	1	0	0	1	1	0	0	0	10	dispensable
pan_gene_14672	pan_gene_19278	PCA_of_metabolites:_PC2	Anthesis-silking_interval;Average_internode_length_(above_ear);Nitrate;PCA_of_metabolites:_PC2	0	0	1	1	1	1	1	1	0	0	1	0	0	0	1	1	1	0	1	1	1	0	1	0	1	1	16	near-core
pan_gene_14672	pan_gene_27092	PCA_of_metabolites:_PC2	PCA_of_metabolites:_PC2	0	0	0	0	1	0	0	0	1	0	0	1	0	0	0	0	0	0	0	0	0	0	1	0	0	0	4	dispensable
pan_gene_1539	pan_gene_28032	Average_internode_length_(above_ear);Height_per_day_(until_flowering);Nodes_above_ear;PCA_of_metabolites:_PC2;Protein;Southern_leaf_blight	Cob_diameter;PCA_of_metabolites:_PC2	0	0	1	0	1	0	1	1	1	0	0	0	1	0	0	0	1	0	0	0	0	1	1	0	0	0	9	dispensable
pan_gene_15664	pan_gene_28032	PCA_of_metabolites:_PC2;Starch	Cob_diameter;PCA_of_metabolites:_PC2	0	0	1	0	1	0	0	0	0	0	0	1	0	0	0	0	0	0	0	0	0	0	0	1	0	0	4	dispensable
pan_gene_15664	pan_gene_32680	PCA_of_metabolites:_PC2;Starch	PCA_of_metabolites:_PC2;Starch	0	0	1	0	0	0	0	0	0	0	0	0	0	0	0	0	0	0	0	0	0	0	0	0	0	0	1	private
pan_gene_15730	pan_gene_28032	Leaf_width;PCA_of_metabolites:_PC2	Cob_diameter;PCA_of_metabolites:_PC2	0	0	1	0	0	0	0	0	0	0	0	0	0	0	0	0	0	0	0	0	0	0	0	0	0	0	1	private
pan_gene_15884	pan_gene_30757	PCA_of_metabolites:_PC2	Average_internode_length_(whole_plant);Glucose;PCA_of_metabolites:_PC2	0	0	0	0	0	0	0	1	0	0	0	0	0	0	0	0	0	0	0	0	0	0	0	0	0	0	1	private
pan_gene_15884	pan_gene_5186	PCA_of_metabolites:_PC2	PCA_of_metabolites:_PC2	0	0	1	1	0	1	1	1	1	0	0	0	1	1	0	1	0	0	0	1	1	0	0	0	0	1	12	near-core
pan_gene_15888	pan_gene_16009	PCA_of_metabolites:_PC2	Glucose;PCA_of_metabolites:_PC2	0	0	1	0	0	0	0	0	0	0	0	1	0	0	0	0	1	0	0	0	0	0	0	0	0	0	3	dispensable
pan_gene_15888	pan_gene_5781	PCA_of_metabolites:_PC2	Boxcox-transformed_leaf_angle;PCA_of_metabolites:_PC2;Sucrose;Tassel_branch_number	0	0	1	0	0	0	1	0	0	1	0	0	0	0	0	0	0	0	0	0	0	0	0	0	1	0	4	dispensable
pan_gene_15888	pan_gene_9373	PCA_of_metabolites:_PC2	PCA_of_metabolites:_PC2;Stalk_strength;Sucrose	0	0	1	0	0	0	0	0	0	0	1	0	0	1	0	0	0	1	0	0	0	1	0	0	0	0	5	dispensable
pan_gene_15971	pan_gene_21510	Days_to_silk;Glucose;PCA_of_metabolites:_PC2;Total_amino_acids	PCA_of_metabolites:_PC2	0	0	1	0	0	1	0	0	0	0	0	0	0	0	0	0	0	0	0	0	0	0	0	0	0	0	2	dispensable
pan_gene_16046	pan_gene_21163	PCA_of_metabolites:_PC2	PCA_of_metabolites:_PC2	0	0	1	0	1	1	0	0	0	1	0	0	0	0	1	0	0	0	0	0	0	0	0	0	1	0	6	dispensable
pan_gene_16046	pan_gene_9373	PCA_of_metabolites:_PC2	PCA_of_metabolites:_PC2;Stalk_strength;Sucrose	0	0	1	0	1	0	1	0	0	0	1	1	0	1	0	0	0	1	0	0	0	1	0	1	0	1	10	dispensable
pan_gene_16783	pan_gene_9451	PCA_of_metabolites:_PC2;Southern_leaf_blight	PCA_of_metabolites:_PC2	0	0	1	0	0	0	0	0	0	0	0	0	0	0	0	0	0	0	1	0	0	0	1	0	0	0	3	dispensable
pan_gene_1790	pan_gene_29727	Height_per_day_(until_flowering);Nodes_to_ear;PCA_of_metabolites:_PC2	PCA_of_metabolites:_PC2	0	0	1	0	1	0	0	0	0	0	0	0	0	0	0	0	0	0	0	0	0	0	0	0	0	0	2	dispensable
pan_gene_1790	pan_gene_29966	Height_per_day_(until_flowering);Nodes_to_ear;PCA_of_metabolites:_PC2	Leaf_length;PCA_of_metabolites:_PC2;Southern_leaf_blight	0	0	1	0	1	0	0	0	0	0	0	0	0	0	0	0	0	1	0	0	0	0	1	0	0	0	4	dispensable
pan_gene_1790	pan_gene_30761	Height_per_day_(until_flowering);Nodes_to_ear;PCA_of_metabolites:_PC2	Leaf_length;Nodes_above_ear;PCA_of_metabolites:_PC2;Plant_height;Starch;Tassel_length	0	0	1	1	0	0	0	0	1	0	0	0	0	0	0	0	0	0	0	1	0	1	0	0	0	0	5	dispensable
pan_gene_1790	pan_gene_9404	Height_per_day_(until_flowering);Nodes_to_ear;PCA_of_metabolites:_PC2	Boxcox-transformed_leaf_angle;PCA_of_metabolites:_PC2;Starch	0	0	0	0	1	0	0	0	0	0	0	0	0	0	0	0	0	0	0	0	0	0	0	0	0	0	1	private
pan_gene_18878	pan_gene_32680	PCA_of_metabolites:_PC2	PCA_of_metabolites:_PC2;Starch	0	0	1	0	0	0	0	0	0	0	0	0	0	0	0	0	0	0	0	0	0	0	0	0	0	0	1	private
pan_gene_18878	pan_gene_672	PCA_of_metabolites:_PC2	PCA_of_metabolites:_PC2	0	0	1	1	1	0	0	1	0	1	0	0	0	0	1	1	0	0	0	0	1	0	0	0	0	0	8	dispensable
pan_gene_18878	pan_gene_9350	PCA_of_metabolites:_PC2	PCA_of_metabolites:_PC2	0	0	1	0	0	0	0	0	0	0	0	0	0	0	0	0	0	0	0	0	0	0	0	0	0	0	1	private
pan_gene_18901	pan_gene_42605	PCA_of_metabolites:_PC2	PCA_of_metabolites:_PC2	0	0	1	0	0	0	0	0	0	1	0	0	0	0	0	0	1	0	0	0	0	0	0	0	0	0	3	dispensable
pan_gene_18901	pan_gene_5823	PCA_of_metabolites:_PC2	PCA_of_metabolites:_PC2;Tassel_branch_number	0	0	1	0	0	0	0	0	0	0	0	1	1	0	0	0	0	0	0	0	0	0	0	0	0	0	3	dispensable
pan_gene_18909	pan_gene_30049	Average_internode_length_(above_ear);Average_internode_length_(whole_plant);Northern_Leaf_Blight;PCA_of_metabolites:_PC2	100_Kernel_weight;Nodes_per_plant;PCA_of_metabolites:_PC2	0	0	1	0	0	1	0	1	0	1	0	0	1	0	0	1	0	1	0	0	1	0	0	0	0	1	9	dispensable
pan_gene_19024	pan_gene_5841	PCA_of_metabolites:_PC2	Chlorophyll_A;PCA_of_metabolites:_PC2;Photoperiod_Growing-degree_days_to_silk;Total_amino_acids	0	0	1	0	0	0	0	0	0	0	0	0	0	0	0	0	0	0	0	0	0	0	0	0	0	0	1	private
pan_gene_19024	pan_gene_691	PCA_of_metabolites:_PC2	PCA_of_metabolites:_PC2;Plant_height	0	0	1	0	0	0	0	0	0	0	0	0	0	0	0	0	0	0	0	0	0	0	0	0	0	0	1	private
pan_gene_19045	pan_gene_42605	Chlorophyll_A;PCA_of_metabolites:_PC2;Southern_leaf_blight;Tassel_length	PCA_of_metabolites:_PC2	0	0	1	0	0	0	0	0	0	0	0	0	0	0	0	0	0	0	0	0	0	0	0	0	0	0	1	private
pan_gene_19067	pan_gene_5820	Leaf_length;PCA_of_metabolites:_PC2;Stalk_strength;Tassel_branch_number	Chlorophyll_A;Days_to_anthesis;Days_to_silk;PCA_of_metabolites:_PC2;Stalk_strength;Tassel_branch_number	0	0	0	0	0	0	0	0	0	0	0	1	0	0	0	0	0	0	0	0	0	0	0	0	0	0	1	private
pan_gene_19278	pan_gene_50749	Anthesis-silking_interval;Average_internode_length_(above_ear);Nitrate;PCA_of_metabolites:_PC2	PCA_of_metabolites:_PC2;Southern_leaf_blight	0	0	1	0	0	0	0	0	0	0	0	0	0	0	0	0	0	0	0	0	0	0	0	0	0	0	1	private
pan_gene_19278	pan_gene_5110	Anthesis-silking_interval;Average_internode_length_(above_ear);Nitrate;PCA_of_metabolites:_PC2	PCA_of_metabolites:_PC2;Tassel_length	0	0	1	0	0	0	0	1	0	0	0	0	0	0	0	0	0	0	0	1	0	0	0	0	0	0	3	dispensable
pan_gene_19278	pan_gene_5171	Anthesis-silking_interval;Average_internode_length_(above_ear);Nitrate;PCA_of_metabolites:_PC2	PCA_of_metabolites:_PC2	0	0	1	1	0	1	1	1	0	0	0	0	0	0	0	0	0	1	0	1	0	0	0	0	0	0	7	dispensable
pan_gene_19278	pan_gene_691	Anthesis-silking_interval;Average_internode_length_(above_ear);Nitrate;PCA_of_metabolites:_PC2	PCA_of_metabolites:_PC2;Plant_height	0	0	1	0	0	0	1	0	0	1	0	1	0	0	0	0	1	1	0	1	1	0	1	0	0	1	10	dispensable
pan_gene_19278	pan_gene_71382	Anthesis-silking_interval;Average_internode_length_(above_ear);Nitrate;PCA_of_metabolites:_PC2	100_Kernel_weight;Nitrate;Nodes_per_plant;PCA_of_metabolites:_PC2	0	0	1	0	0	0	0	0	0	0	0	0	0	0	0	0	0	0	0	1	0	0	0	0	0	0	2	dispensable
pan_gene_19278	pan_gene_9372	Anthesis-silking_interval;Average_internode_length_(above_ear);Nitrate;PCA_of_metabolites:_PC2	PCA_of_metabolites:_PC2;Stalk_strength;Sucrose	0	0	1	1	1	0	1	1	0	0	0	0	0	0	0	0	0	0	0	0	0	0	0	0	0	0	5	dispensable
pan_gene_19299	pan_gene_50749	Anthesis-silking_interval;Chlorophyll_A;Days_to_anthesis;Glutamate;PCA_of_metabolites:_PC1;PCA_of_metabolites:_PC2;Total_amino_acids	PCA_of_metabolites:_PC2;Southern_leaf_blight	0	0	1	0	0	0	0	0	0	0	0	0	0	0	0	0	0	0	0	0	0	0	0	0	0	0	1	private
pan_gene_19299	pan_gene_5841	Anthesis-silking_interval;Chlorophyll_A;Days_to_anthesis;Glutamate;PCA_of_metabolites:_PC1;PCA_of_metabolites:_PC2;Total_amino_acids	Chlorophyll_A;PCA_of_metabolites:_PC2;Photoperiod_Growing-degree_days_to_silk;Total_amino_acids	0	0	1	0	0	1	0	0	0	0	0	0	0	0	0	0	0	0	0	0	0	0	0	0	0	0	2	dispensable
pan_gene_19393	pan_gene_50749	Leaf_width;PCA_of_metabolites:_PC2	PCA_of_metabolites:_PC2;Southern_leaf_blight	0	0	1	0	0	0	0	0	0	0	0	0	0	0	0	0	0	0	0	0	0	0	0	0	0	0	1	private
pan_gene_19393	pan_gene_71382	Leaf_width;PCA_of_metabolites:_PC2	100_Kernel_weight;Nitrate;Nodes_per_plant;PCA_of_metabolites:_PC2	0	0	1	0	0	0	0	0	0	0	0	0	0	0	1	0	0	0	0	1	0	0	0	0	0	0	3	dispensable
pan_gene_21163	pan_gene_9373	PCA_of_metabolites:_PC2	PCA_of_metabolites:_PC2;Stalk_strength;Sucrose	0	0	1	0	0	0	0	0	0	0	0	0	0	0	0	0	0	0	0	0	0	0	0	1	0	0	2	dispensable
pan_gene_21163	pan_gene_96481	PCA_of_metabolites:_PC2	Nodes_to_ear;PCA_of_metabolites:_PC2	0	0	0	1	0	1	0	1	0	0	0	1	0	1	1	0	0	0	0	0	1	0	0	1	0	0	8	dispensable
pan_gene_21305	pan_gene_500	PCA_of_metabolites:_PC2;Photoperiod_Growing-degree_days_to_silk	PCA_of_metabolites:_PC2	0	0	1	0	1	0	0	0	0	0	0	0	0	0	0	0	0	0	0	0	0	0	0	0	0	0	2	dispensable
pan_gene_21305	pan_gene_9402	PCA_of_metabolites:_PC2;Photoperiod_Growing-degree_days_to_silk	Ear_height;Nodes_above_ear;Nodes_to_ear;PCA_of_metabolites:_PC2	0	0	1	0	0	0	0	0	0	0	0	0	0	0	0	0	0	0	0	0	0	0	0	0	0	0	1	private
pan_gene_21510	pan_gene_9448	PCA_of_metabolites:_PC2	Leaf_width;PCA_of_metabolites:_PC2	0	0	1	0	0	0	0	0	0	0	0	0	0	0	0	0	0	0	0	0	0	0	1	0	0	0	2	dispensable
pan_gene_22334	pan_gene_5781	Leaf_width;PCA_of_metabolites:_PC2	Boxcox-transformed_leaf_angle;PCA_of_metabolites:_PC2;Sucrose;Tassel_branch_number	0	0	1	0	0	0	0	0	0	1	0	0	0	0	0	0	0	0	0	0	0	0	0	0	0	0	2	dispensable
pan_gene_22417	pan_gene_9373	PCA_of_metabolites:_PC2	PCA_of_metabolites:_PC2;Stalk_strength;Sucrose	0	0	0	0	0	0	0	0	0	0	0	0	0	1	0	0	0	1	0	0	0	0	0	1	0	0	3	dispensable
pan_gene_22417	pan_gene_96481	PCA_of_metabolites:_PC2	Nodes_to_ear;PCA_of_metabolites:_PC2	0	0	0	0	0	0	0	0	0	0	0	0	0	0	0	0	0	1	1	0	0	0	0	1	0	0	3	dispensable
pan_gene_22816	pan_gene_50749	Fructose;PCA_of_metabolites:_PC2;Starch	PCA_of_metabolites:_PC2;Southern_leaf_blight	0	0	1	0	0	0	0	0	0	0	0	0	0	0	0	0	0	0	0	0	0	0	0	0	0	0	1	private
pan_gene_23008	pan_gene_30757	PCA_of_metabolites:_PC2	Average_internode_length_(whole_plant);Glucose;PCA_of_metabolites:_PC2	0	0	0	0	0	0	0	0	0	0	0	0	0	1	0	0	0	0	0	0	0	0	0	0	0	0	1	private
pan_gene_23855	pan_gene_595	PCA_of_metabolites:_PC2	PCA_of_metabolites:_PC2	0	0	1	0	0	0	0	0	1	0	0	1	0	0	0	0	0	0	0	0	0	0	0	1	0	0	4	dispensable
pan_gene_23856	pan_gene_29966	PCA_of_metabolites:_PC2	Leaf_length;PCA_of_metabolites:_PC2;Southern_leaf_blight	0	0	1	0	0	0	0	0	1	1	0	0	0	1	0	1	0	0	0	1	0	0	0	0	0	1	7	dispensable
pan_gene_24972	pan_gene_5786	Days_to_anthesis;Glucose;PCA_of_metabolites:_PC2	PCA_of_metabolites:_PC2	0	0	1	0	0	0	0	0	0	0	0	0	0	0	0	0	0	0	0	0	0	0	0	0	0	0	1	private
pan_gene_27702	pan_gene_29966	Height_above_ear;PCA_of_metabolites:_PC2;Plant_height;Stalk_strength;Starch	Leaf_length;PCA_of_metabolites:_PC2;Southern_leaf_blight	0	0	1	0	0	0	0	0	0	0	0	0	0	0	1	0	0	0	0	0	0	1	0	0	1	0	4	dispensable
pan_gene_27702	pan_gene_9226	Height_above_ear;PCA_of_metabolites:_PC2;Plant_height;Stalk_strength;Starch	Chlorophyll_A;Nodes_per_plant;PCA_of_metabolites:_PC2	0	0	1	0	0	0	0	0	0	0	0	0	0	0	0	0	0	0	0	0	0	0	0	0	0	0	1	private
pan_gene_27702	pan_gene_9404	Height_above_ear;PCA_of_metabolites:_PC2;Plant_height;Stalk_strength;Starch	Boxcox-transformed_leaf_angle;PCA_of_metabolites:_PC2;Starch	0	0	0	0	0	0	0	0	0	1	0	0	0	0	0	0	0	0	0	0	0	0	0	0	0	0	1	private
pan_gene_27758	pan_gene_5823	PCA_of_metabolites:_PC2;Photoperiod_Growing-degree_days_to_silk;Southern_leaf_blight	PCA_of_metabolites:_PC2;Tassel_branch_number	0	0	1	0	0	0	0	0	1	0	0	0	0	0	0	0	0	0	0	0	0	0	0	0	0	0	2	dispensable
pan_gene_28156	pan_gene_32662	Average_internode_length_(below_ear);Fructose;PCA_of_metabolites:_PC2	Average_internode_length_(above_ear);Average_internode_length_(whole_plant);Boxcox-transformed_leaf_angle;PCA_of_metabolites:_PC2	0	0	1	0	0	0	0	0	0	1	0	0	0	0	0	0	0	0	0	0	0	0	0	0	1	0	3	dispensable
pan_gene_29966	pan_gene_9226	Leaf_length;PCA_of_metabolites:_PC2;Southern_leaf_blight	Chlorophyll_A;Nodes_per_plant;PCA_of_metabolites:_PC2	0	0	1	0	0	0	0	0	0	1	1	1	0	0	0	0	0	0	1	0	0	0	1	0	0	1	7	dispensable
pan_gene_30757	pan_gene_5841	Average_internode_length_(whole_plant);Glucose;PCA_of_metabolites:_PC2	Chlorophyll_A;PCA_of_metabolites:_PC2;Photoperiod_Growing-degree_days_to_silk;Total_amino_acids	0	0	0	0	0	0	0	0	0	0	0	0	0	1	0	0	0	0	0	0	0	0	0	0	0	0	1	private
pan_gene_30761	pan_gene_50749	Leaf_length;Nodes_above_ear;PCA_of_metabolites:_PC2;Plant_height;Starch;Tassel_length	PCA_of_metabolites:_PC2;Southern_leaf_blight	0	0	1	0	0	0	0	0	0	0	0	0	0	0	0	0	0	0	0	0	0	0	0	0	0	0	1	private
pan_gene_30761	pan_gene_6274	Leaf_length;Nodes_above_ear;PCA_of_metabolites:_PC2;Plant_height;Starch;Tassel_length	Leaf_width;Nodes_per_plant;Northern_Leaf_Blight;PCA_of_metabolites:_PC2	0	0	1	1	0	1	0	0	0	0	0	0	1	0	0	0	0	0	1	1	0	1	0	0	0	0	7	dispensable
pan_gene_30761	pan_gene_71382	Leaf_length;Nodes_above_ear;PCA_of_metabolites:_PC2;Plant_height;Starch;Tassel_length	100_Kernel_weight;Nitrate;Nodes_per_plant;PCA_of_metabolites:_PC2	0	0	1	0	0	0	0	0	0	0	0	0	0	0	0	0	0	0	0	1	0	0	0	0	0	0	2	dispensable
pan_gene_30761	pan_gene_9372	Leaf_length;Nodes_above_ear;PCA_of_metabolites:_PC2;Plant_height;Starch;Tassel_length	PCA_of_metabolites:_PC2;Stalk_strength;Sucrose	0	0	1	1	1	1	0	0	1	0	0	0	0	0	0	0	0	0	1	0	0	1	0	1	0	0	8	dispensable
pan_gene_32662	pan_gene_5681	Average_internode_length_(above_ear);Average_internode_length_(whole_plant);Boxcox-transformed_leaf_angle;PCA_of_metabolites:_PC2	PCA_of_metabolites:_PC2;Starch	0	0	1	1	0	0	0	0	0	0	0	0	0	1	0	0	1	0	0	1	0	0	1	0	0	0	6	dispensable
pan_gene_32680	pan_gene_9226	PCA_of_metabolites:_PC2;Starch	Chlorophyll_A;Nodes_per_plant;PCA_of_metabolites:_PC2	0	0	1	0	0	0	0	0	0	0	0	0	0	0	0	0	0	0	0	0	0	0	0	0	0	0	1	private
pan_gene_373	pan_gene_9373	PCA_of_metabolites:_PC2	PCA_of_metabolites:_PC2;Stalk_strength;Sucrose	0	0	1	0	0	0	0	0	0	0	0	1	0	0	0	0	0	0	0	0	0	0	0	0	0	0	2	dispensable
pan_gene_42605	pan_gene_5823	PCA_of_metabolites:_PC2	PCA_of_metabolites:_PC2;Tassel_branch_number	0	0	1	0	0	0	0	0	0	0	1	0	0	0	0	0	0	0	0	0	0	0	0	0	0	0	2	dispensable
pan_gene_500	pan_gene_6438	PCA_of_metabolites:_PC2	PCA_of_metabolites:_PC2	0	0	1	0	0	0	0	0	0	0	0	0	0	0	0	0	0	0	0	0	0	0	0	0	0	0	1	private
pan_gene_50749	pan_gene_5110	PCA_of_metabolites:_PC2;Southern_leaf_blight	PCA_of_metabolites:_PC2;Tassel_length	0	0	1	0	0	0	0	0	0	0	0	0	0	0	0	0	0	0	0	0	0	0	0	0	0	0	1	private
pan_gene_50749	pan_gene_5111	PCA_of_metabolites:_PC2;Southern_leaf_blight	PCA_of_metabolites:_PC2	0	0	1	0	0	0	0	0	0	0	0	0	0	0	0	0	0	0	0	0	0	0	0	0	0	0	1	private
pan_gene_50749	pan_gene_5841	PCA_of_metabolites:_PC2;Southern_leaf_blight	Chlorophyll_A;PCA_of_metabolites:_PC2;Photoperiod_Growing-degree_days_to_silk;Total_amino_acids	0	0	1	0	0	0	0	0	0	0	0	0	0	0	0	0	0	0	0	0	0	0	0	0	0	0	1	private
pan_gene_50749	pan_gene_6274	PCA_of_metabolites:_PC2;Southern_leaf_blight	Leaf_width;Nodes_per_plant;Northern_Leaf_Blight;PCA_of_metabolites:_PC2	0	0	1	0	0	0	0	0	0	0	0	0	0	0	0	0	0	0	0	0	0	0	0	0	0	0	1	private
pan_gene_50749	pan_gene_691	PCA_of_metabolites:_PC2;Southern_leaf_blight	PCA_of_metabolites:_PC2;Plant_height	0	0	1	0	0	0	0	0	0	0	0	0	0	0	0	0	0	0	0	0	0	0	0	0	0	0	1	private
pan_gene_50749	pan_gene_9372	PCA_of_metabolites:_PC2;Southern_leaf_blight	PCA_of_metabolites:_PC2;Stalk_strength;Sucrose	0	0	1	0	0	0	0	0	0	0	0	0	0	0	0	0	0	0	0	0	0	0	0	0	0	0	1	private
pan_gene_5111	pan_gene_71382	PCA_of_metabolites:_PC2	100_Kernel_weight;Nitrate;Nodes_per_plant;PCA_of_metabolites:_PC2	0	0	1	0	0	0	0	0	0	0	0	0	0	0	0	0	0	0	0	1	0	0	0	0	0	0	2	dispensable
pan_gene_5126	pan_gene_9373	Fructose;Glucose;PCA_of_metabolites:_PC2;Tassel_branch_number	PCA_of_metabolites:_PC2;Stalk_strength;Sucrose	0	0	0	0	0	0	0	0	0	0	0	1	0	0	0	0	0	0	0	0	0	1	0	0	0	0	2	dispensable
pan_gene_5171	pan_gene_71382	PCA_of_metabolites:_PC2	100_Kernel_weight;Nitrate;Nodes_per_plant;PCA_of_metabolites:_PC2	0	0	1	0	0	0	0	0	0	0	1	0	0	0	0	0	0	0	0	0	0	1	0	0	1	0	4	dispensable
pan_gene_5186	pan_gene_71382	PCA_of_metabolites:_PC2	100_Kernel_weight;Nitrate;Nodes_per_plant;PCA_of_metabolites:_PC2	0	0	1	0	0	0	0	0	0	0	0	0	0	0	0	0	0	0	0	0	0	0	0	0	0	0	1	private
pan_gene_5681	pan_gene_9373	PCA_of_metabolites:_PC2;Starch	PCA_of_metabolites:_PC2;Stalk_strength;Sucrose	0	0	1	0	1	0	0	0	0	0	0	1	0	1	0	0	0	0	0	0	0	0	0	1	0	1	6	dispensable
pan_gene_5681	pan_gene_96481	PCA_of_metabolites:_PC2;Starch	Nodes_to_ear;PCA_of_metabolites:_PC2	0	0	0	0	1	0	0	0	0	0	0	1	0	0	0	1	0	0	1	0	0	0	0	1	0	0	5	dispensable
pan_gene_5781	pan_gene_96481	Boxcox-transformed_leaf_angle;PCA_of_metabolites:_PC2;Sucrose;Tassel_branch_number	Nodes_to_ear;PCA_of_metabolites:_PC2	0	0	0	0	0	0	0	0	0	1	0	0	0	0	0	0	0	0	0	0	0	0	0	0	0	0	1	private
pan_gene_5841	pan_gene_691	Chlorophyll_A;PCA_of_metabolites:_PC2;Photoperiod_Growing-degree_days_to_silk;Total_amino_acids	PCA_of_metabolites:_PC2;Plant_height	0	0	1	0	0	1	0	0	0	0	0	0	0	0	0	0	0	0	0	0	0	0	1	0	0	0	3	dispensable
pan_gene_622	pan_gene_6274	Leaf_length;PCA_of_metabolites:_PC2;Sucrose	Leaf_width;Nodes_per_plant;Northern_Leaf_Blight;PCA_of_metabolites:_PC2	0	0	0	0	0	0	0	0	0	0	0	0	0	0	0	0	0	0	0	0	0	1	0	0	0	0	1	private
pan_gene_622	pan_gene_9372	Leaf_length;PCA_of_metabolites:_PC2;Sucrose	PCA_of_metabolites:_PC2;Stalk_strength;Sucrose	0	0	0	0	0	0	0	0	0	0	0	0	0	0	0	0	0	0	0	0	0	1	0	0	0	0	1	private
pan_gene_6438	pan_gene_9402	PCA_of_metabolites:_PC2	Ear_height;Nodes_above_ear;Nodes_to_ear;PCA_of_metabolites:_PC2	0	0	1	0	0	0	0	0	0	0	0	0	0	0	0	0	0	0	0	0	0	0	0	0	0	0	1	private
pan_gene_672	pan_gene_9350	PCA_of_metabolites:_PC2	PCA_of_metabolites:_PC2	0	0	1	1	0	0	0	1	0	0	0	1	0	0	0	0	0	0	0	0	1	0	0	0	0	1	6	dispensable
pan_gene_691	pan_gene_9372	PCA_of_metabolites:_PC2;Plant_height	PCA_of_metabolites:_PC2;Stalk_strength;Sucrose	0	0	1	0	0	0	1	0	0	0	0	0	0	0	0	0	0	0	0	0	0	0	1	0	0	0	3	dispensable
pan_gene_71382	pan_gene_77487	100_Kernel_weight;Nitrate;Nodes_per_plant;PCA_of_metabolites:_PC2	PCA_of_metabolites:_PC2;Tassel_branch_number	0	0	0	0	0	0	0	0	0	0	0	0	0	0	0	0	0	0	0	0	0	0	1	0	0	0	1	private
pan_gene_7928	pan_gene_9373	Height_per_day_(until_flowering);PCA_of_metabolites:_PC2	PCA_of_metabolites:_PC2;Stalk_strength;Sucrose	0	0	1	0	0	0	1	0	0	0	0	1	0	1	0	0	0	0	0	0	0	0	0	1	0	0	5	dispensable
pan_gene_7928	pan_gene_96481	Height_per_day_(until_flowering);PCA_of_metabolites:_PC2	Nodes_to_ear;PCA_of_metabolites:_PC2	0	0	0	1	0	0	0	0	0	1	1	1	0	0	0	0	0	0	1	1	0	0	0	1	0	0	7	dispensable
pan_gene_9373	pan_gene_96481	PCA_of_metabolites:_PC2;Stalk_strength;Sucrose	Nodes_to_ear;PCA_of_metabolites:_PC2	0	0	0	0	1	0	0	0	0	0	1	1	0	0	0	0	0	1	0	0	0	1	0	1	0	0	6	dispensable
pan_gene_10441	pan_gene_22380	PCA_of_metabolites:_PC2	Average_internode_length_(above_ear);Ear_row_number;PCA_of_metabolites:_PC2;Starch	0	0	0	1	0	0	0	1	1	0	0	0	0	0	0	0	0	0	0	0	0	0	0	0	0	1	4	dispensable
pan_gene_10441	pan_gene_648	PCA_of_metabolites:_PC2	PCA_of_metabolites:_PC2;Tassel_length	0	0	0	1	0	0	0	0	0	0	0	0	0	0	0	0	0	1	0	0	0	0	0	0	0	0	2	dispensable
pan_gene_1054	pan_gene_1080	Days_to_silk;Nodes_per_plant;Nodes_to_ear;PCA_of_metabolites:_PC2	PCA_of_metabolites:_PC2	0	0	0	1	0	0	0	0	0	0	0	0	0	0	0	0	0	0	0	0	0	0	0	0	0	0	1	private
pan_gene_1054	pan_gene_30892	Days_to_silk;Nodes_per_plant;Nodes_to_ear;PCA_of_metabolites:_PC2	PCA_of_metabolites:_PC2	0	0	0	1	0	0	0	0	1	0	0	0	0	0	0	0	0	0	0	0	0	0	0	0	0	0	2	dispensable
pan_gene_1054	pan_gene_30984	Days_to_silk;Nodes_per_plant;Nodes_to_ear;PCA_of_metabolites:_PC2	100_Kernel_weight;Glucose;PCA_of_metabolites:_PC2	0	0	0	1	0	0	0	0	0	0	0	0	0	0	0	0	0	0	0	0	0	0	0	0	0	0	1	private
pan_gene_1054	pan_gene_9449	Days_to_silk;Nodes_per_plant;Nodes_to_ear;PCA_of_metabolites:_PC2	Leaf_width;PCA_of_metabolites:_PC2	0	0	0	0	0	0	0	0	0	0	0	0	0	0	0	0	1	0	0	0	0	0	0	0	0	0	1	private
pan_gene_1058	pan_gene_1089	Days_to_anthesis;Nodes_to_ear;PCA_of_metabolites:_PC2	PCA_of_metabolites:_PC2	0	0	0	1	0	0	0	0	0	0	0	0	0	0	0	0	1	0	0	0	0	0	0	0	0	0	2	dispensable
pan_gene_1058	pan_gene_18878	Days_to_anthesis;Nodes_to_ear;PCA_of_metabolites:_PC2	PCA_of_metabolites:_PC2	0	0	0	1	0	0	0	0	0	0	0	0	0	0	0	0	0	0	0	0	0	0	0	0	0	0	1	private
pan_gene_1067	pan_gene_20077	PCA_of_metabolites:_PC2;Tassel_branch_number	PCA_of_metabolites:_PC2	0	0	0	0	0	0	0	0	0	0	0	0	0	0	1	0	0	0	0	0	0	0	0	0	0	0	1	private
pan_gene_1067	pan_gene_23855	PCA_of_metabolites:_PC2;Tassel_branch_number	PCA_of_metabolites:_PC2	0	0	0	1	0	1	0	0	0	0	0	0	0	1	0	0	0	0	0	0	0	0	0	0	0	0	3	dispensable
pan_gene_1068	pan_gene_11062	PCA_of_metabolites:_PC2;Tassel_branch_number;Tassel_length	PCA_of_metabolites:_PC2	0	0	0	1	0	0	0	0	0	0	0	0	0	0	0	0	0	0	0	0	0	0	0	0	0	0	1	private
pan_gene_1068	pan_gene_1169	PCA_of_metabolites:_PC2;Tassel_branch_number;Tassel_length	PCA_of_metabolites:_PC2	0	0	0	1	0	0	0	0	0	0	0	0	0	0	0	0	0	0	0	0	0	0	0	0	0	0	1	private
pan_gene_1068	pan_gene_15884	PCA_of_metabolites:_PC2;Tassel_branch_number;Tassel_length	PCA_of_metabolites:_PC2	0	0	0	1	0	0	0	0	0	0	0	0	0	0	0	0	0	0	0	0	0	0	0	0	0	0	1	private
pan_gene_1068	pan_gene_19278	PCA_of_metabolites:_PC2;Tassel_branch_number;Tassel_length	Anthesis-silking_interval;Average_internode_length_(above_ear);Nitrate;PCA_of_metabolites:_PC2	0	0	0	1	0	0	0	0	0	0	0	0	0	0	0	0	0	0	0	0	0	0	0	0	0	0	1	private
pan_gene_1068	pan_gene_19393	PCA_of_metabolites:_PC2;Tassel_branch_number;Tassel_length	Leaf_width;PCA_of_metabolites:_PC2	0	0	0	1	1	0	0	0	0	0	0	0	0	0	0	0	0	0	0	0	0	0	0	0	0	0	2	dispensable
pan_gene_1068	pan_gene_20482	PCA_of_metabolites:_PC2;Tassel_branch_number;Tassel_length	PCA_of_metabolites:_PC2	0	0	0	1	0	0	0	0	0	0	0	0	0	0	0	0	0	0	0	0	0	0	0	0	0	0	1	private
pan_gene_1068	pan_gene_22816	PCA_of_metabolites:_PC2;Tassel_branch_number;Tassel_length	Fructose;PCA_of_metabolites:_PC2;Starch	0	0	0	1	0	0	0	0	0	0	0	0	0	0	0	0	0	0	0	0	0	0	0	0	0	0	1	private
pan_gene_1068	pan_gene_24828	PCA_of_metabolites:_PC2;Tassel_branch_number;Tassel_length	PCA_of_metabolites:_PC2;Starch	0	0	0	1	0	0	0	0	0	0	0	0	0	0	0	0	0	0	0	0	0	0	0	0	0	0	1	private
pan_gene_1068	pan_gene_27092	PCA_of_metabolites:_PC2;Tassel_branch_number;Tassel_length	PCA_of_metabolites:_PC2	0	0	0	1	0	0	0	0	0	0	0	0	0	0	0	0	0	0	0	0	0	0	0	0	0	0	1	private
pan_gene_1068	pan_gene_30950	PCA_of_metabolites:_PC2;Tassel_branch_number;Tassel_length	Height_above_ear;PCA_of_metabolites:_PC2	0	0	0	1	0	0	0	0	0	0	0	0	0	0	0	0	0	0	0	0	0	0	0	0	0	0	1	private
pan_gene_1068	pan_gene_31639	PCA_of_metabolites:_PC2;Tassel_branch_number;Tassel_length	PCA_of_metabolites:_PC2;Tassel_length	0	0	0	1	0	0	0	0	0	0	0	0	0	0	0	0	0	0	0	0	0	0	0	0	0	0	1	private
pan_gene_1068	pan_gene_5171	PCA_of_metabolites:_PC2;Tassel_branch_number;Tassel_length	PCA_of_metabolites:_PC2	0	0	0	1	0	0	0	0	0	0	0	0	0	0	0	0	0	0	0	0	0	0	0	0	0	0	1	private
pan_gene_1068	pan_gene_5186	PCA_of_metabolites:_PC2;Tassel_branch_number;Tassel_length	PCA_of_metabolites:_PC2	0	0	0	1	0	0	0	0	0	0	0	0	0	0	0	0	0	0	0	0	0	0	0	0	0	0	1	private
pan_gene_1068	pan_gene_6274	PCA_of_metabolites:_PC2;Tassel_branch_number;Tassel_length	Leaf_width;Nodes_per_plant;Northern_Leaf_Blight;PCA_of_metabolites:_PC2	0	0	0	1	0	0	0	0	0	0	0	0	0	0	0	0	0	0	0	0	0	0	0	0	0	0	1	private
pan_gene_1068	pan_gene_9372	PCA_of_metabolites:_PC2;Tassel_branch_number;Tassel_length	PCA_of_metabolites:_PC2;Stalk_strength;Sucrose	0	0	0	1	0	0	0	0	0	0	0	0	0	0	0	0	0	0	0	0	0	0	0	0	0	0	1	private
pan_gene_1080	pan_gene_30892	PCA_of_metabolites:_PC2	PCA_of_metabolites:_PC2	0	0	0	1	0	0	0	0	0	0	0	0	0	0	0	0	0	0	0	0	0	0	0	0	0	0	1	private
pan_gene_1080	pan_gene_30984	PCA_of_metabolites:_PC2	100_Kernel_weight;Glucose;PCA_of_metabolites:_PC2	0	0	0	1	0	0	0	0	0	0	0	0	0	0	0	0	0	0	0	0	0	0	0	0	0	0	1	private
pan_gene_1080	pan_gene_5666	PCA_of_metabolites:_PC2	Days_to_silk;Northern_Leaf_Blight;PCA_of_metabolites:_PC2;Stalk_strength	0	0	0	1	0	0	0	0	0	0	0	0	0	0	0	0	0	0	0	0	0	0	0	0	0	0	1	private
pan_gene_10802	pan_gene_15889	100_Kernel_weight;Anthesis-silking_interval;PCA_of_metabolites:_PC2;Ratio_of_ear_height_to_total_height	PCA_of_metabolites:_PC2	0	0	0	1	0	0	0	0	0	0	0	0	0	0	0	0	0	0	0	0	0	0	0	0	0	0	1	private
pan_gene_10802	pan_gene_1790	100_Kernel_weight;Anthesis-silking_interval;PCA_of_metabolites:_PC2;Ratio_of_ear_height_to_total_height	Height_per_day_(until_flowering);Nodes_to_ear;PCA_of_metabolites:_PC2	0	0	0	1	0	0	0	0	1	0	0	0	0	0	0	1	0	0	0	0	0	0	0	0	0	0	3	dispensable
pan_gene_10802	pan_gene_28032	100_Kernel_weight;Anthesis-silking_interval;PCA_of_metabolites:_PC2;Ratio_of_ear_height_to_total_height	Cob_diameter;PCA_of_metabolites:_PC2	0	0	0	1	0	0	0	0	0	0	0	0	0	0	0	0	0	0	0	0	0	0	0	0	0	0	1	private
pan_gene_10802	pan_gene_9226	100_Kernel_weight;Anthesis-silking_interval;PCA_of_metabolites:_PC2;Ratio_of_ear_height_to_total_height	Chlorophyll_A;Nodes_per_plant;PCA_of_metabolites:_PC2	0	0	0	1	1	0	0	0	1	0	0	0	0	0	0	0	0	0	0	0	0	0	0	0	1	0	4	dispensable
pan_gene_1081	pan_gene_18878	PCA_of_metabolites:_PC2	PCA_of_metabolites:_PC2	0	0	0	1	0	0	0	0	0	0	0	0	0	0	0	1	0	0	0	0	0	0	0	0	0	0	2	dispensable
pan_gene_1089	pan_gene_16009	PCA_of_metabolites:_PC2	Glucose;PCA_of_metabolites:_PC2	0	0	0	1	0	0	0	0	0	0	0	0	0	0	0	0	0	0	0	0	0	0	0	0	0	0	1	private
pan_gene_1089	pan_gene_29727	PCA_of_metabolites:_PC2	PCA_of_metabolites:_PC2	0	0	0	1	1	0	0	0	0	0	0	0	0	0	0	0	0	0	0	0	0	0	0	0	0	0	2	dispensable
pan_gene_11062	pan_gene_27092	PCA_of_metabolites:_PC2	PCA_of_metabolites:_PC2	0	0	0	1	0	0	0	0	1	0	0	0	0	0	0	0	0	0	0	0	0	0	0	0	0	0	2	dispensable
pan_gene_11062	pan_gene_30950	PCA_of_metabolites:_PC2	Height_above_ear;PCA_of_metabolites:_PC2	0	0	0	1	0	1	0	0	1	0	0	0	0	0	0	0	0	0	0	0	0	0	0	0	0	0	3	dispensable
pan_gene_11062	pan_gene_5186	PCA_of_metabolites:_PC2	PCA_of_metabolites:_PC2	0	0	0	1	0	1	0	0	1	1	0	0	0	1	0	0	1	0	0	0	0	0	1	0	0	0	7	dispensable
pan_gene_11062	pan_gene_6274	PCA_of_metabolites:_PC2	Leaf_width;Nodes_per_plant;Northern_Leaf_Blight;PCA_of_metabolites:_PC2	0	0	0	1	0	0	0	0	0	0	0	0	0	0	0	0	0	0	0	0	0	0	0	0	0	0	1	private
pan_gene_11062	pan_gene_691	PCA_of_metabolites:_PC2	PCA_of_metabolites:_PC2;Plant_height	0	0	0	0	1	0	0	0	0	0	0	0	0	0	0	0	0	0	0	0	0	0	0	0	0	0	1	private
pan_gene_1169	pan_gene_1539	PCA_of_metabolites:_PC2	Average_internode_length_(above_ear);Height_per_day_(until_flowering);Nodes_above_ear;PCA_of_metabolites:_PC2;Protein;Southern_leaf_blight	0	0	0	1	0	0	0	0	0	0	0	0	0	0	0	0	0	0	0	0	0	0	0	0	0	0	1	private
pan_gene_1169	pan_gene_1790	PCA_of_metabolites:_PC2	Height_per_day_(until_flowering);Nodes_to_ear;PCA_of_metabolites:_PC2	0	0	0	1	0	0	0	0	1	0	0	0	0	1	0	0	0	0	0	0	0	0	0	0	0	0	3	dispensable
pan_gene_1169	pan_gene_19278	PCA_of_metabolites:_PC2	Anthesis-silking_interval;Average_internode_length_(above_ear);Nitrate;PCA_of_metabolites:_PC2	0	0	0	1	1	0	0	0	0	0	0	1	0	0	0	0	0	0	0	0	0	0	0	0	0	0	3	dispensable
pan_gene_1169	pan_gene_6274	PCA_of_metabolites:_PC2	Leaf_width;Nodes_per_plant;Northern_Leaf_Blight;PCA_of_metabolites:_PC2	0	0	0	1	0	1	0	0	0	0	0	1	0	0	0	0	0	0	1	0	0	1	0	0	1	0	6	dispensable
pan_gene_1169	pan_gene_691	PCA_of_metabolites:_PC2	PCA_of_metabolites:_PC2;Plant_height	0	0	0	0	0	0	1	0	0	0	0	1	0	0	1	0	0	1	0	0	0	0	0	0	0	1	5	dispensable
pan_gene_1169	pan_gene_9226	PCA_of_metabolites:_PC2	Chlorophyll_A;Nodes_per_plant;PCA_of_metabolites:_PC2	0	0	0	1	1	0	0	0	1	0	0	0	1	0	0	0	0	0	0	0	0	0	0	0	0	0	4	dispensable
pan_gene_14672	pan_gene_15884	PCA_of_metabolites:_PC2	PCA_of_metabolites:_PC2	0	0	0	1	0	0	0	0	1	0	0	0	0	0	0	0	0	0	0	0	0	0	0	0	0	0	2	dispensable
pan_gene_14672	pan_gene_24828	PCA_of_metabolites:_PC2	PCA_of_metabolites:_PC2;Starch	0	0	0	1	0	0	0	0	1	0	0	0	0	0	0	0	0	0	0	0	0	0	0	0	0	0	2	dispensable
pan_gene_14672	pan_gene_27976	PCA_of_metabolites:_PC2	PCA_of_metabolites:_PC2;Southern_leaf_blight	0	0	0	1	0	0	0	0	0	0	0	0	0	0	0	0	0	0	0	0	0	0	0	1	0	0	2	dispensable
pan_gene_1539	pan_gene_19278	Average_internode_length_(above_ear);Height_per_day_(until_flowering);Nodes_above_ear;PCA_of_metabolites:_PC2;Protein;Southern_leaf_blight	Anthesis-silking_interval;Average_internode_length_(above_ear);Nitrate;PCA_of_metabolites:_PC2	0	0	0	1	0	0	0	0	0	0	0	0	0	0	0	0	0	0	0	0	0	0	0	0	0	0	1	private
pan_gene_1539	pan_gene_19299	Average_internode_length_(above_ear);Height_per_day_(until_flowering);Nodes_above_ear;PCA_of_metabolites:_PC2;Protein;Southern_leaf_blight	Anthesis-silking_interval;Chlorophyll_A;Days_to_anthesis;Glutamate;PCA_of_metabolites:_PC1;PCA_of_metabolites:_PC2;Total_amino_acids	0	0	0	1	0	1	0	0	0	0	0	0	0	0	0	0	0	0	0	0	0	0	0	0	0	0	2	dispensable
pan_gene_1539	pan_gene_19393	Average_internode_length_(above_ear);Height_per_day_(until_flowering);Nodes_above_ear;PCA_of_metabolites:_PC2;Protein;Southern_leaf_blight	Leaf_width;PCA_of_metabolites:_PC2	0	0	0	1	0	0	0	0	0	0	0	0	0	0	0	0	0	0	0	0	0	0	0	0	0	0	1	private
pan_gene_1539	pan_gene_5111	Average_internode_length_(above_ear);Height_per_day_(until_flowering);Nodes_above_ear;PCA_of_metabolites:_PC2;Protein;Southern_leaf_blight	PCA_of_metabolites:_PC2	0	0	0	1	0	1	0	0	1	0	0	0	0	0	0	0	0	0	0	0	0	0	0	0	0	0	3	dispensable
pan_gene_1539	pan_gene_691	Average_internode_length_(above_ear);Height_per_day_(until_flowering);Nodes_above_ear;PCA_of_metabolites:_PC2;Protein;Southern_leaf_blight	PCA_of_metabolites:_PC2;Plant_height	0	0	0	0	1	0	0	0	0	0	0	0	0	0	0	0	0	0	0	0	0	0	0	0	0	0	1	private
pan_gene_15664	pan_gene_15889	PCA_of_metabolites:_PC2;Starch	PCA_of_metabolites:_PC2	0	0	0	1	1	0	0	0	0	0	0	0	0	0	0	0	0	0	0	0	0	0	1	0	0	0	3	dispensable
pan_gene_15664	pan_gene_29727	PCA_of_metabolites:_PC2;Starch	PCA_of_metabolites:_PC2	0	0	0	1	1	0	0	1	0	1	0	0	0	0	0	0	0	0	0	0	0	0	0	0	0	0	4	dispensable
pan_gene_15665	pan_gene_22334	Cob_diameter;Ear_height;Ear_row_number;PCA_of_metabolites:_PC2;Plant_height;Starch	Leaf_width;PCA_of_metabolites:_PC2	0	0	0	1	0	0	0	0	0	0	0	0	0	0	0	0	0	0	0	0	0	0	0	0	0	0	1	private
pan_gene_15730	pan_gene_15889	Leaf_width;PCA_of_metabolites:_PC2	PCA_of_metabolites:_PC2	0	0	0	1	1	0	0	0	0	0	0	0	0	0	0	0	0	0	0	0	0	0	0	0	0	0	2	dispensable
pan_gene_15730	pan_gene_29727	Leaf_width;PCA_of_metabolites:_PC2	PCA_of_metabolites:_PC2	0	0	0	1	1	0	0	0	0	0	0	0	0	0	0	0	0	0	0	0	0	0	0	0	0	0	2	dispensable
pan_gene_15730	pan_gene_29966	Leaf_width;PCA_of_metabolites:_PC2	Leaf_length;PCA_of_metabolites:_PC2;Southern_leaf_blight	0	0	0	1	1	0	1	1	0	0	0	0	0	0	0	1	0	1	0	0	0	1	0	0	0	0	7	dispensable
pan_gene_15730	pan_gene_672	Leaf_width;PCA_of_metabolites:_PC2	PCA_of_metabolites:_PC2	0	0	0	1	0	0	0	0	0	0	0	0	1	1	0	1	0	0	0	0	0	0	0	0	0	0	4	dispensable
pan_gene_15730	pan_gene_9404	Leaf_width;PCA_of_metabolites:_PC2	Boxcox-transformed_leaf_angle;PCA_of_metabolites:_PC2;Starch	0	0	0	0	1	0	0	0	0	0	0	0	0	0	0	0	0	0	0	0	0	0	0	0	0	0	1	private
pan_gene_15884	pan_gene_19024	PCA_of_metabolites:_PC2	PCA_of_metabolites:_PC2	0	0	0	0	0	0	0	0	0	0	0	0	1	0	0	0	0	0	0	0	0	0	0	0	0	0	1	private
pan_gene_15884	pan_gene_22816	PCA_of_metabolites:_PC2	Fructose;PCA_of_metabolites:_PC2;Starch	0	0	0	1	1	1	1	0	1	0	0	0	0	1	0	1	0	0	1	1	0	0	0	0	0	1	10	dispensable
pan_gene_15884	pan_gene_24828	PCA_of_metabolites:_PC2	PCA_of_metabolites:_PC2;Starch	0	0	0	1	1	1	1	0	1	0	0	0	0	1	0	0	0	0	0	0	0	0	0	0	0	0	6	dispensable
pan_gene_15884	pan_gene_27976	PCA_of_metabolites:_PC2	PCA_of_metabolites:_PC2;Southern_leaf_blight	0	0	0	1	1	0	0	0	0	0	0	0	1	0	0	0	0	0	0	0	0	0	0	0	0	0	3	dispensable
pan_gene_15884	pan_gene_5171	PCA_of_metabolites:_PC2	PCA_of_metabolites:_PC2	0	0	0	1	1	1	0	0	1	0	0	0	0	0	0	0	0	0	0	0	1	0	0	1	0	1	7	dispensable
pan_gene_15884	pan_gene_9445	PCA_of_metabolites:_PC2	Malate;Nodes_to_ear;PCA_of_metabolites:_PC2	0	0	0	1	0	0	0	0	0	0	0	0	0	0	0	0	0	0	0	0	0	0	0	0	0	0	1	private
pan_gene_15884	pan_gene_97937	PCA_of_metabolites:_PC2	PCA_of_metabolites:_PC2	0	0	0	1	0	0	0	0	0	0	0	0	0	1	0	0	0	0	0	0	0	0	0	0	0	0	2	dispensable
pan_gene_15888	pan_gene_32662	PCA_of_metabolites:_PC2	Average_internode_length_(above_ear);Average_internode_length_(whole_plant);Boxcox-transformed_leaf_angle;PCA_of_metabolites:_PC2	0	0	0	1	0	0	1	0	1	1	0	1	0	0	0	1	0	0	1	1	1	0	1	1	1	0	12	near-core
pan_gene_15889	pan_gene_18906	PCA_of_metabolites:_PC2	Height_per_day_(until_flowering);PCA_of_metabolites:_PC2;Starch	0	0	0	1	0	0	0	0	0	0	0	0	0	0	0	0	0	0	0	0	0	0	0	0	0	0	1	private
pan_gene_15889	pan_gene_28032	PCA_of_metabolites:_PC2	Cob_diameter;PCA_of_metabolites:_PC2	0	0	0	1	0	1	0	0	0	1	0	0	1	0	1	0	0	0	0	0	1	0	1	0	0	0	7	dispensable
pan_gene_15889	pan_gene_29727	PCA_of_metabolites:_PC2	PCA_of_metabolites:_PC2	0	0	0	1	1	0	0	1	0	0	1	0	0	0	0	0	0	1	0	0	0	0	0	1	0	1	7	dispensable
pan_gene_15889	pan_gene_29966	PCA_of_metabolites:_PC2	Leaf_length;PCA_of_metabolites:_PC2;Southern_leaf_blight	0	0	0	1	0	0	0	1	0	0	0	0	0	0	0	0	0	0	0	0	0	0	0	0	0	0	2	dispensable
pan_gene_15889	pan_gene_5111	PCA_of_metabolites:_PC2	PCA_of_metabolites:_PC2	0	0	0	1	1	1	0	0	0	0	0	0	0	0	0	0	0	0	0	0	0	0	1	0	0	0	4	dispensable
pan_gene_15889	pan_gene_9226	PCA_of_metabolites:_PC2	Chlorophyll_A;Nodes_per_plant;PCA_of_metabolites:_PC2	0	0	0	1	0	0	0	0	0	0	0	0	0	0	0	0	0	1	0	0	0	0	1	0	0	0	3	dispensable
pan_gene_15889	pan_gene_9404	PCA_of_metabolites:_PC2	Boxcox-transformed_leaf_angle;PCA_of_metabolites:_PC2;Starch	0	0	0	0	1	0	0	0	0	0	0	0	0	0	0	0	0	0	0	0	0	0	0	0	0	0	1	private
pan_gene_15911	pan_gene_16009	PCA_of_metabolites:_PC2	Glucose;PCA_of_metabolites:_PC2	0	0	0	1	0	0	0	0	0	0	0	0	0	0	0	0	0	0	0	0	0	0	0	0	0	0	1	private
pan_gene_15913	pan_gene_5102	PCA_of_metabolites:_PC2	Cob_diameter;PCA_of_metabolites:_PC2;Tassel_branch_number	0	0	0	1	0	0	0	0	0	0	0	0	0	0	0	0	0	0	0	0	0	0	0	0	0	0	1	private
pan_gene_15913	pan_gene_5182	PCA_of_metabolites:_PC2	Average_internode_length_(below_ear);Malate;PCA_of_metabolites:_PC2;Tassel_length	0	0	0	1	0	0	0	0	0	0	0	0	0	0	0	0	0	0	0	0	0	0	0	0	0	0	1	private
pan_gene_15971	pan_gene_97937	Days_to_silk;Glucose;PCA_of_metabolites:_PC2;Total_amino_acids	PCA_of_metabolites:_PC2	0	0	0	1	0	0	0	0	0	0	0	0	0	0	0	0	0	0	0	0	0	0	0	0	0	0	1	private
pan_gene_16009	pan_gene_19312	Glucose;PCA_of_metabolites:_PC2	Leaf_width;Nitrate;PCA_of_metabolites:_PC2;Southern_leaf_blight	0	0	0	1	0	0	0	0	0	0	0	0	0	0	0	0	0	0	0	0	0	0	0	0	0	0	1	private
pan_gene_16009	pan_gene_21163	Glucose;PCA_of_metabolites:_PC2	PCA_of_metabolites:_PC2	0	0	0	1	0	0	0	0	0	0	0	1	0	0	0	0	0	0	0	0	0	0	0	0	0	0	2	dispensable
pan_gene_16009	pan_gene_28032	Glucose;PCA_of_metabolites:_PC2	Cob_diameter;PCA_of_metabolites:_PC2	0	0	0	1	0	0	0	0	0	0	0	0	0	0	0	0	0	0	0	0	0	0	0	0	0	0	1	private
pan_gene_16009	pan_gene_5110	Glucose;PCA_of_metabolites:_PC2	PCA_of_metabolites:_PC2;Tassel_length	0	0	0	1	0	0	0	0	0	0	0	0	0	0	0	0	0	0	1	0	0	0	0	0	0	0	2	dispensable
pan_gene_16009	pan_gene_5967	Glucose;PCA_of_metabolites:_PC2	PCA_of_metabolites:_PC2	0	0	0	1	0	0	0	0	0	0	0	0	0	0	0	0	0	0	0	0	0	0	0	0	0	0	1	private
pan_gene_16009	pan_gene_9226	Glucose;PCA_of_metabolites:_PC2	Chlorophyll_A;Nodes_per_plant;PCA_of_metabolites:_PC2	0	0	0	1	0	0	0	0	0	0	0	0	0	0	0	0	0	0	0	0	0	0	0	0	0	0	1	private
pan_gene_16009	pan_gene_9448	Glucose;PCA_of_metabolites:_PC2	Leaf_width;PCA_of_metabolites:_PC2	0	0	0	1	1	0	0	1	0	0	0	0	0	0	0	1	0	0	0	0	0	0	0	0	0	0	4	dispensable
pan_gene_16783	pan_gene_19304	PCA_of_metabolites:_PC2;Southern_leaf_blight	Nitrate;PCA_of_metabolites:_PC2	0	0	0	1	0	0	0	0	0	0	0	0	0	0	0	0	0	0	0	0	0	0	0	0	0	0	1	private
pan_gene_1790	pan_gene_5111	Height_per_day_(until_flowering);Nodes_to_ear;PCA_of_metabolites:_PC2	PCA_of_metabolites:_PC2	0	0	0	1	0	0	1	1	0	1	0	0	1	0	0	1	1	0	0	0	0	1	1	0	0	0	9	dispensable
pan_gene_1790	pan_gene_5968	Height_per_day_(until_flowering);Nodes_to_ear;PCA_of_metabolites:_PC2	Malate;PCA_of_metabolites:_PC2	0	0	0	1	0	0	1	0	0	0	0	0	0	0	0	0	0	0	0	0	0	1	0	0	0	0	3	dispensable
pan_gene_1790	pan_gene_9226	Height_per_day_(until_flowering);Nodes_to_ear;PCA_of_metabolites:_PC2	Chlorophyll_A;Nodes_per_plant;PCA_of_metabolites:_PC2	0	0	0	1	1	0	0	0	1	0	0	0	0	0	0	1	0	1	1	0	1	0	1	0	0	0	8	dispensable
pan_gene_18878	pan_gene_23856	PCA_of_metabolites:_PC2	PCA_of_metabolites:_PC2	0	0	0	1	0	0	0	1	0	0	0	0	0	0	0	1	0	0	0	0	0	0	0	0	0	0	3	dispensable
pan_gene_18906	pan_gene_19299	Height_per_day_(until_flowering);PCA_of_metabolites:_PC2;Starch	Anthesis-silking_interval;Chlorophyll_A;Days_to_anthesis;Glutamate;PCA_of_metabolites:_PC1;PCA_of_metabolites:_PC2;Total_amino_acids	0	0	0	1	1	1	0	1	0	1	0	0	0	1	0	0	0	0	0	1	0	0	0	0	0	0	7	dispensable
pan_gene_18906	pan_gene_19312	Height_per_day_(until_flowering);PCA_of_metabolites:_PC2;Starch	Leaf_width;Nitrate;PCA_of_metabolites:_PC2;Southern_leaf_blight	0	0	0	1	0	0	0	0	0	0	0	0	0	0	0	0	0	0	0	0	0	0	0	0	0	0	1	private
pan_gene_19278	pan_gene_19299	Anthesis-silking_interval;Average_internode_length_(above_ear);Nitrate;PCA_of_metabolites:_PC2	Anthesis-silking_interval;Chlorophyll_A;Days_to_anthesis;Glutamate;PCA_of_metabolites:_PC1;PCA_of_metabolites:_PC2;Total_amino_acids	0	0	0	1	1	1	1	0	0	0	0	0	1	0	1	0	1	1	0	1	1	0	0	0	0	0	10	dispensable
pan_gene_19278	pan_gene_19312	Anthesis-silking_interval;Average_internode_length_(above_ear);Nitrate;PCA_of_metabolites:_PC2	Leaf_width;Nitrate;PCA_of_metabolites:_PC2;Southern_leaf_blight	0	0	0	1	0	0	0	0	0	0	0	0	0	0	0	0	0	0	0	0	0	0	0	0	0	0	1	private
pan_gene_19278	pan_gene_19393	Anthesis-silking_interval;Average_internode_length_(above_ear);Nitrate;PCA_of_metabolites:_PC2	Leaf_width;PCA_of_metabolites:_PC2	0	0	0	1	0	0	1	1	0	0	0	1	0	0	0	0	1	1	1	1	1	0	0	0	0	0	9	dispensable
pan_gene_19278	pan_gene_27092	Anthesis-silking_interval;Average_internode_length_(above_ear);Nitrate;PCA_of_metabolites:_PC2	PCA_of_metabolites:_PC2	0	0	0	1	0	0	0	0	0	0	0	0	0	0	0	0	0	0	0	0	0	0	0	0	0	0	1	private
pan_gene_19278	pan_gene_30761	Anthesis-silking_interval;Average_internode_length_(above_ear);Nitrate;PCA_of_metabolites:_PC2	Leaf_length;Nodes_above_ear;PCA_of_metabolites:_PC2;Plant_height;Starch;Tassel_length	0	0	0	1	1	1	0	1	0	0	0	0	0	0	0	0	0	0	1	1	0	0	0	0	0	0	6	dispensable
pan_gene_19278	pan_gene_30950	Anthesis-silking_interval;Average_internode_length_(above_ear);Nitrate;PCA_of_metabolites:_PC2	Height_above_ear;PCA_of_metabolites:_PC2	0	0	0	1	0	0	1	0	0	0	0	0	0	0	0	0	0	1	1	0	1	0	0	0	0	0	5	dispensable
pan_gene_19278	pan_gene_5111	Anthesis-silking_interval;Average_internode_length_(above_ear);Nitrate;PCA_of_metabolites:_PC2	PCA_of_metabolites:_PC2	0	0	0	1	1	0	1	1	0	0	0	1	0	0	0	0	0	1	0	1	1	0	0	0	0	0	8	dispensable
pan_gene_19278	pan_gene_5184	Anthesis-silking_interval;Average_internode_length_(above_ear);Nitrate;PCA_of_metabolites:_PC2	PCA_of_metabolites:_PC2	0	0	0	0	0	0	0	0	0	1	0	0	0	0	0	0	0	0	0	0	0	0	0	0	0	0	1	private
pan_gene_19278	pan_gene_9226	Anthesis-silking_interval;Average_internode_length_(above_ear);Nitrate;PCA_of_metabolites:_PC2	Chlorophyll_A;Nodes_per_plant;PCA_of_metabolites:_PC2	0	0	0	1	1	0	0	1	0	0	0	0	0	0	0	0	0	1	0	0	0	0	0	1	0	0	5	dispensable
pan_gene_19299	pan_gene_20482	Anthesis-silking_interval;Chlorophyll_A;Days_to_anthesis;Glutamate;PCA_of_metabolites:_PC1;PCA_of_metabolites:_PC2;Total_amino_acids	PCA_of_metabolites:_PC2	0	0	0	1	0	0	0	0	0	0	0	0	0	0	0	0	0	1	0	0	0	0	0	0	0	0	2	dispensable
pan_gene_19299	pan_gene_5184	Anthesis-silking_interval;Chlorophyll_A;Days_to_anthesis;Glutamate;PCA_of_metabolites:_PC1;PCA_of_metabolites:_PC2;Total_amino_acids	PCA_of_metabolites:_PC2	0	0	0	0	0	0	0	0	0	1	0	0	0	0	0	0	0	0	0	0	0	0	0	0	0	0	1	private
pan_gene_19299	pan_gene_6274	Anthesis-silking_interval;Chlorophyll_A;Days_to_anthesis;Glutamate;PCA_of_metabolites:_PC1;PCA_of_metabolites:_PC2;Total_amino_acids	Leaf_width;Nodes_per_plant;Northern_Leaf_Blight;PCA_of_metabolites:_PC2	0	0	0	1	0	1	0	0	0	1	1	0	0	0	0	0	0	0	0	0	0	0	0	0	0	0	4	dispensable
pan_gene_19299	pan_gene_9226	Anthesis-silking_interval;Chlorophyll_A;Days_to_anthesis;Glutamate;PCA_of_metabolites:_PC1;PCA_of_metabolites:_PC2;Total_amino_acids	Chlorophyll_A;Nodes_per_plant;PCA_of_metabolites:_PC2	0	0	0	1	1	1	0	1	1	0	0	0	1	1	0	0	0	0	0	0	0	0	0	0	0	0	7	dispensable
pan_gene_19299	pan_gene_9372	Anthesis-silking_interval;Chlorophyll_A;Days_to_anthesis;Glutamate;PCA_of_metabolites:_PC1;PCA_of_metabolites:_PC2;Total_amino_acids	PCA_of_metabolites:_PC2;Stalk_strength;Sucrose	0	0	0	1	1	0	1	0	1	0	1	0	0	0	0	0	1	0	1	0	0	0	1	0	0	0	8	dispensable
pan_gene_19312	pan_gene_9226	Leaf_width;Nitrate;PCA_of_metabolites:_PC2;Southern_leaf_blight	Chlorophyll_A;Nodes_per_plant;PCA_of_metabolites:_PC2	0	0	0	1	0	0	0	0	0	0	0	0	0	0	0	0	0	0	0	0	0	0	0	0	0	0	1	private
pan_gene_19393	pan_gene_27092	Leaf_width;PCA_of_metabolites:_PC2	PCA_of_metabolites:_PC2	0	0	0	1	0	0	0	0	0	0	0	0	0	0	0	0	0	0	0	0	0	0	0	0	0	0	1	private
pan_gene_20482	pan_gene_30761	PCA_of_metabolites:_PC2	Leaf_length;Nodes_above_ear;PCA_of_metabolites:_PC2;Plant_height;Starch;Tassel_length	0	0	0	1	0	0	0	0	0	0	0	0	0	0	0	0	0	0	0	0	0	0	0	0	0	0	1	private
pan_gene_20482	pan_gene_30950	PCA_of_metabolites:_PC2	Height_above_ear;PCA_of_metabolites:_PC2	0	0	0	1	0	0	0	1	0	1	0	0	0	0	0	0	0	0	0	0	1	0	0	0	0	0	4	dispensable
pan_gene_21163	pan_gene_22334	PCA_of_metabolites:_PC2	Leaf_width;PCA_of_metabolites:_PC2	0	0	0	1	0	0	0	0	0	0	0	1	0	0	0	0	0	0	0	0	0	0	0	0	0	0	2	dispensable
pan_gene_22334	pan_gene_9373	Leaf_width;PCA_of_metabolites:_PC2	PCA_of_metabolites:_PC2;Stalk_strength;Sucrose	0	0	0	0	1	0	1	0	0	0	1	1	0	1	0	0	0	1	0	0	0	1	0	1	0	1	9	dispensable
pan_gene_22380	pan_gene_30760	Average_internode_length_(above_ear);Ear_row_number;PCA_of_metabolites:_PC2;Starch	Average_internode_length_(above_ear);Fructose;Height_per_day_(until_flowering);Nodes_per_plant;PCA_of_metabolites:_PC2;Plant_height	0	0	0	1	0	0	0	0	0	0	0	0	0	0	0	0	0	0	0	0	0	0	0	0	0	0	1	private
pan_gene_22816	pan_gene_27092	Fructose;PCA_of_metabolites:_PC2;Starch	PCA_of_metabolites:_PC2	0	0	0	1	0	0	0	0	1	0	0	0	0	0	0	0	0	0	0	0	0	0	0	0	0	0	2	dispensable
pan_gene_22816	pan_gene_5186	Fructose;PCA_of_metabolites:_PC2;Starch	PCA_of_metabolites:_PC2	0	0	0	1	0	0	0	0	1	0	0	0	0	1	0	0	0	0	0	0	0	0	1	0	0	0	4	dispensable
pan_gene_22816	pan_gene_9445	Fructose;PCA_of_metabolites:_PC2;Starch	Malate;Nodes_to_ear;PCA_of_metabolites:_PC2	0	0	0	1	0	0	0	0	0	0	0	0	0	0	0	0	0	0	0	0	0	0	0	0	0	0	1	private
pan_gene_22834	pan_gene_23855	Ear_row_number;Nodes_above_ear;PCA_of_metabolites:_PC2;Starch;Tassel_branch_number;Tassel_length	PCA_of_metabolites:_PC2	0	0	0	1	0	0	0	0	0	0	0	0	0	0	0	0	0	0	0	0	0	0	0	0	0	0	1	private
pan_gene_23856	pan_gene_29727	PCA_of_metabolites:_PC2	PCA_of_metabolites:_PC2	0	0	0	1	0	0	0	1	0	1	0	0	0	0	0	0	0	0	0	0	0	0	0	0	0	0	3	dispensable
pan_gene_24828	pan_gene_27092	PCA_of_metabolites:_PC2;Starch	PCA_of_metabolites:_PC2	0	0	0	1	1	0	0	0	1	0	0	0	0	1	0	0	0	1	0	0	0	0	0	0	0	0	5	dispensable
pan_gene_24828	pan_gene_30950	PCA_of_metabolites:_PC2;Starch	Height_above_ear;PCA_of_metabolites:_PC2	0	0	0	1	1	1	0	1	1	0	0	0	0	0	0	0	0	0	0	0	0	0	0	0	0	0	5	dispensable
pan_gene_24828	pan_gene_31639	PCA_of_metabolites:_PC2;Starch	PCA_of_metabolites:_PC2;Tassel_length	0	0	0	1	0	0	0	0	0	0	0	0	0	0	0	0	0	0	0	0	0	0	0	0	0	0	1	private
pan_gene_24828	pan_gene_5171	PCA_of_metabolites:_PC2;Starch	PCA_of_metabolites:_PC2	0	0	0	1	0	0	0	0	0	0	0	0	0	0	0	0	0	0	0	0	0	0	0	0	0	0	1	private
pan_gene_27092	pan_gene_27976	PCA_of_metabolites:_PC2	PCA_of_metabolites:_PC2;Southern_leaf_blight	0	0	0	1	1	0	0	0	0	0	0	0	0	0	0	0	0	0	0	0	0	0	0	0	0	1	3	dispensable
pan_gene_27092	pan_gene_30761	PCA_of_metabolites:_PC2	Leaf_length;Nodes_above_ear;PCA_of_metabolites:_PC2;Plant_height;Starch;Tassel_length	0	0	0	1	0	0	0	0	0	0	0	0	0	0	0	0	0	0	0	0	0	0	0	0	0	0	1	private
pan_gene_27092	pan_gene_5171	PCA_of_metabolites:_PC2	PCA_of_metabolites:_PC2	0	0	0	1	1	0	0	0	1	0	0	0	0	0	0	0	0	0	0	0	0	0	1	1	0	0	5	dispensable
pan_gene_27092	pan_gene_5186	PCA_of_metabolites:_PC2	PCA_of_metabolites:_PC2	0	0	0	1	1	0	0	0	1	0	1	0	0	1	0	0	0	1	1	0	0	0	1	0	0	1	9	dispensable
pan_gene_27092	pan_gene_6274	PCA_of_metabolites:_PC2	Leaf_width;Nodes_per_plant;Northern_Leaf_Blight;PCA_of_metabolites:_PC2	0	0	0	1	0	0	0	0	0	0	0	0	0	0	0	0	0	0	0	0	0	0	0	0	0	0	1	private
pan_gene_27092	pan_gene_9445	PCA_of_metabolites:_PC2	Malate;Nodes_to_ear;PCA_of_metabolites:_PC2	0	0	0	1	0	0	0	0	0	0	0	0	0	0	0	0	0	0	0	0	0	0	0	0	0	0	1	private
pan_gene_27092	pan_gene_97937	PCA_of_metabolites:_PC2	PCA_of_metabolites:_PC2	0	0	0	1	0	0	0	0	0	0	0	0	0	1	0	0	0	0	0	0	0	0	0	0	0	0	2	dispensable
pan_gene_27976	pan_gene_5171	PCA_of_metabolites:_PC2;Southern_leaf_blight	PCA_of_metabolites:_PC2	0	0	0	1	0	0	0	0	0	0	0	0	0	0	0	0	0	0	0	0	0	0	0	0	0	0	1	private
pan_gene_27976	pan_gene_5186	PCA_of_metabolites:_PC2;Southern_leaf_blight	PCA_of_metabolites:_PC2	0	0	0	1	0	0	0	0	0	0	0	0	0	0	0	0	0	0	0	0	0	0	0	0	0	0	1	private
pan_gene_27976	pan_gene_97937	PCA_of_metabolites:_PC2;Southern_leaf_blight	PCA_of_metabolites:_PC2	0	0	0	1	0	0	0	0	0	0	1	0	0	0	0	0	0	0	1	0	0	0	0	0	0	0	3	dispensable
pan_gene_28032	pan_gene_5967	Cob_diameter;PCA_of_metabolites:_PC2	PCA_of_metabolites:_PC2	0	0	0	1	0	0	0	0	0	0	0	0	0	0	0	0	0	0	0	0	0	0	0	0	0	0	1	private
pan_gene_28032	pan_gene_9226	Cob_diameter;PCA_of_metabolites:_PC2	Chlorophyll_A;Nodes_per_plant;PCA_of_metabolites:_PC2	0	0	0	1	1	0	0	0	0	0	0	0	0	0	0	0	0	0	0	0	0	0	0	0	0	0	2	dispensable
pan_gene_29727	pan_gene_29966	PCA_of_metabolites:_PC2	Leaf_length;PCA_of_metabolites:_PC2;Southern_leaf_blight	0	0	0	1	1	0	0	1	0	1	0	0	0	1	0	0	0	0	0	0	1	0	0	0	0	0	6	dispensable
pan_gene_29727	pan_gene_9404	PCA_of_metabolites:_PC2	Boxcox-transformed_leaf_angle;PCA_of_metabolites:_PC2;Starch	0	0	0	0	1	0	0	0	0	0	0	0	0	0	0	0	0	0	0	0	0	0	0	0	0	0	1	private
pan_gene_29966	pan_gene_672	Leaf_length;PCA_of_metabolites:_PC2;Southern_leaf_blight	PCA_of_metabolites:_PC2	0	0	0	1	1	0	0	0	0	0	0	0	0	0	0	1	0	0	0	0	0	0	0	0	1	0	4	dispensable
pan_gene_30761	pan_gene_5170	Leaf_length;Nodes_above_ear;PCA_of_metabolites:_PC2;Plant_height;Starch;Tassel_length	PCA_of_metabolites:_PC2	0	0	0	0	0	0	0	0	0	0	0	0	0	0	0	0	0	0	0	0	0	0	0	0	0	1	1	private
pan_gene_30761	pan_gene_5968	Leaf_length;Nodes_above_ear;PCA_of_metabolites:_PC2;Plant_height;Starch;Tassel_length	Malate;PCA_of_metabolites:_PC2	0	0	0	1	1	0	0	0	1	0	0	0	0	0	0	0	0	0	0	0	0	1	0	1	0	0	5	dispensable
pan_gene_30761	pan_gene_9226	Leaf_length;Nodes_above_ear;PCA_of_metabolites:_PC2;Plant_height;Starch;Tassel_length	Chlorophyll_A;Nodes_per_plant;PCA_of_metabolites:_PC2	0	0	0	1	1	0	0	1	1	0	0	0	1	0	0	0	0	0	0	1	0	0	0	0	0	0	6	dispensable
pan_gene_30984	pan_gene_5666	100_Kernel_weight;Glucose;PCA_of_metabolites:_PC2	Days_to_silk;Northern_Leaf_Blight;PCA_of_metabolites:_PC2;Stalk_strength	0	0	0	1	0	0	0	0	0	0	0	0	0	0	0	0	0	0	0	0	0	0	0	0	0	0	1	private
pan_gene_32644	pan_gene_5182	Boxcox-transformed_leaf_angle;Glutamate;PCA_of_metabolites:_PC2;Southern_leaf_blight;Tassel_branch_number;Total_amino_acids	Average_internode_length_(below_ear);Malate;PCA_of_metabolites:_PC2;Tassel_length	0	0	0	0	0	0	0	0	0	0	0	0	1	1	0	0	0	0	0	0	0	0	0	0	0	0	2	dispensable
pan_gene_32662	pan_gene_96481	Average_internode_length_(above_ear);Average_internode_length_(whole_plant);Boxcox-transformed_leaf_angle;PCA_of_metabolites:_PC2	Nodes_to_ear;PCA_of_metabolites:_PC2	0	0	0	1	0	0	0	0	0	0	0	0	0	0	0	0	0	0	0	1	0	0	0	0	0	0	2	dispensable
pan_gene_32676	pan_gene_5102	Days_to_anthesis;Ear_height;PCA_of_metabolites:_PC2;Ratio_of_ear_height_to_total_height	Cob_diameter;PCA_of_metabolites:_PC2;Tassel_branch_number	0	0	0	1	0	0	0	0	0	0	0	0	0	0	0	0	0	0	0	0	0	0	0	0	0	0	1	private
pan_gene_32676	pan_gene_5182	Days_to_anthesis;Ear_height;PCA_of_metabolites:_PC2;Ratio_of_ear_height_to_total_height	Average_internode_length_(below_ear);Malate;PCA_of_metabolites:_PC2;Tassel_length	0	0	0	1	0	1	1	0	0	0	0	1	1	0	0	0	0	0	0	0	0	0	0	0	0	0	5	dispensable
pan_gene_373	pan_gene_5681	PCA_of_metabolites:_PC2	PCA_of_metabolites:_PC2;Starch	0	0	0	1	0	1	0	0	0	0	0	1	0	1	0	0	1	0	0	0	0	0	0	0	0	0	5	dispensable
pan_gene_5102	pan_gene_5182	Cob_diameter;PCA_of_metabolites:_PC2;Tassel_branch_number	Average_internode_length_(below_ear);Malate;PCA_of_metabolites:_PC2;Tassel_length	0	0	0	1	0	0	0	0	0	0	0	0	0	0	0	0	0	0	0	0	0	0	0	0	0	0	1	private
pan_gene_5102	pan_gene_6237	Cob_diameter;PCA_of_metabolites:_PC2;Tassel_branch_number	PCA_of_metabolites:_PC2	0	0	0	1	0	0	0	0	0	0	0	0	0	0	0	0	0	0	0	0	0	0	0	0	0	0	1	private
pan_gene_5103	pan_gene_5823	Cob_diameter;Fructose;PCA_of_metabolites:_PC2;Starch;Tassel_branch_number	PCA_of_metabolites:_PC2;Tassel_branch_number	0	0	0	1	0	0	0	0	0	0	1	1	0	0	0	0	0	0	0	0	0	0	0	0	0	0	3	dispensable
pan_gene_5103	pan_gene_7842	Cob_diameter;Fructose;PCA_of_metabolites:_PC2;Starch;Tassel_branch_number	Fructose;PCA_of_metabolites:_PC2	0	0	0	0	0	0	0	0	0	0	0	0	0	0	0	0	0	0	0	0	0	0	0	1	0	0	1	private
pan_gene_5111	pan_gene_9226	PCA_of_metabolites:_PC2	Chlorophyll_A;Nodes_per_plant;PCA_of_metabolites:_PC2	0	0	0	1	1	0	0	0	1	0	0	0	1	1	0	0	0	1	1	0	0	0	0	0	1	0	8	dispensable
pan_gene_5126	pan_gene_5681	Fructose;Glucose;PCA_of_metabolites:_PC2;Tassel_branch_number	PCA_of_metabolites:_PC2;Starch	0	0	0	0	0	0	0	0	0	0	0	1	0	0	0	0	0	0	0	0	0	0	0	0	0	0	1	private
pan_gene_5171	pan_gene_5186	PCA_of_metabolites:_PC2	PCA_of_metabolites:_PC2	0	0	0	1	0	0	0	0	0	0	0	0	0	0	0	0	0	0	0	1	1	0	0	0	0	0	3	dispensable
pan_gene_5171	pan_gene_9445	PCA_of_metabolites:_PC2	Malate;Nodes_to_ear;PCA_of_metabolites:_PC2	0	0	0	1	0	0	0	0	0	0	0	0	0	0	0	0	0	0	0	0	0	0	0	0	0	0	1	private
pan_gene_5171	pan_gene_97937	PCA_of_metabolites:_PC2	PCA_of_metabolites:_PC2	0	0	0	1	0	0	0	1	0	0	0	0	0	0	0	0	0	0	0	0	0	0	0	0	0	0	2	dispensable
pan_gene_5182	pan_gene_6237	Average_internode_length_(below_ear);Malate;PCA_of_metabolites:_PC2;Tassel_length	PCA_of_metabolites:_PC2	0	0	0	1	0	0	0	0	0	0	0	0	0	0	0	0	0	0	0	0	0	0	0	0	0	0	1	private
pan_gene_5184	pan_gene_5186	PCA_of_metabolites:_PC2	PCA_of_metabolites:_PC2	0	0	0	0	0	0	0	0	0	1	0	0	0	0	0	0	0	0	0	0	0	0	0	0	0	0	1	private
pan_gene_5186	pan_gene_6274	PCA_of_metabolites:_PC2	Leaf_width;Nodes_per_plant;Northern_Leaf_Blight;PCA_of_metabolites:_PC2	0	0	0	1	0	0	0	0	0	0	0	1	0	0	0	0	0	0	0	0	0	0	0	0	0	0	2	dispensable
pan_gene_5186	pan_gene_9445	PCA_of_metabolites:_PC2	Malate;Nodes_to_ear;PCA_of_metabolites:_PC2	0	0	0	1	0	0	0	0	0	0	0	0	0	0	0	0	0	0	0	0	0	0	0	0	0	0	1	private
pan_gene_672	pan_gene_77487	PCA_of_metabolites:_PC2	PCA_of_metabolites:_PC2;Tassel_branch_number	0	0	0	1	0	0	0	0	0	0	0	0	0	0	0	0	0	0	0	0	0	0	0	0	0	0	1	private
pan_gene_77487	pan_gene_9350	PCA_of_metabolites:_PC2;Tassel_branch_number	PCA_of_metabolites:_PC2	0	0	0	1	0	0	0	0	0	0	0	0	0	0	0	0	0	0	0	0	0	0	0	0	0	0	1	private
pan_gene_77487	pan_gene_9404	PCA_of_metabolites:_PC2;Tassel_branch_number	Boxcox-transformed_leaf_angle;PCA_of_metabolites:_PC2;Starch	0	0	0	0	0	0	0	0	0	0	0	0	0	0	1	0	0	0	0	0	0	0	0	0	0	0	1	private
pan_gene_77487	pan_gene_9451	PCA_of_metabolites:_PC2;Tassel_branch_number	PCA_of_metabolites:_PC2	0	0	0	1	0	0	0	0	0	0	0	0	0	0	0	0	0	0	0	0	0	0	0	0	0	0	1	private
pan_gene_9226	pan_gene_9372	Chlorophyll_A;Nodes_per_plant;PCA_of_metabolites:_PC2	PCA_of_metabolites:_PC2;Stalk_strength;Sucrose	0	0	0	1	1	0	0	0	0	0	0	0	0	0	0	0	0	0	0	0	0	0	0	0	0	0	2	dispensable
pan_gene_9350	pan_gene_9451	PCA_of_metabolites:_PC2	PCA_of_metabolites:_PC2	0	0	0	1	0	0	0	0	0	0	0	0	0	0	0	0	0	0	0	0	0	0	0	0	0	0	1	private
pan_gene_1058	pan_gene_30985	Days_to_anthesis;Nodes_to_ear;PCA_of_metabolites:_PC2	Nodes_to_ear;PCA_of_metabolites:_PC2	0	0	0	0	1	0	0	0	0	0	0	0	0	0	0	0	0	0	0	0	0	0	0	0	0	0	1	private
pan_gene_1068	pan_gene_14672	PCA_of_metabolites:_PC2;Tassel_branch_number;Tassel_length	PCA_of_metabolites:_PC2	0	0	0	0	1	0	0	0	0	0	0	0	0	0	0	0	0	0	0	0	0	0	0	0	0	0	1	private
pan_gene_1068	pan_gene_28032	PCA_of_metabolites:_PC2;Tassel_branch_number;Tassel_length	Cob_diameter;PCA_of_metabolites:_PC2	0	0	0	0	1	0	0	0	0	0	0	0	0	0	0	0	0	0	0	0	0	0	0	0	0	0	1	private
pan_gene_1080	pan_gene_18909	PCA_of_metabolites:_PC2	Average_internode_length_(above_ear);Average_internode_length_(whole_plant);Northern_Leaf_Blight;PCA_of_metabolites:_PC2	0	0	0	0	0	0	0	0	1	0	0	0	0	0	0	0	0	0	0	0	0	0	0	0	0	0	1	private
pan_gene_10802	pan_gene_15664	100_Kernel_weight;Anthesis-silking_interval;PCA_of_metabolites:_PC2;Ratio_of_ear_height_to_total_height	PCA_of_metabolites:_PC2;Starch	0	0	0	0	1	0	0	0	1	0	0	0	0	0	0	0	0	0	0	0	0	0	0	0	0	0	2	dispensable
pan_gene_10802	pan_gene_19299	100_Kernel_weight;Anthesis-silking_interval;PCA_of_metabolites:_PC2;Ratio_of_ear_height_to_total_height	Anthesis-silking_interval;Chlorophyll_A;Days_to_anthesis;Glutamate;PCA_of_metabolites:_PC1;PCA_of_metabolites:_PC2;Total_amino_acids	0	0	0	0	1	0	0	0	1	0	0	1	0	0	0	0	0	0	0	0	1	0	0	0	0	0	4	dispensable
pan_gene_1081	pan_gene_5110	PCA_of_metabolites:_PC2	PCA_of_metabolites:_PC2;Tassel_length	0	0	0	0	1	0	0	0	0	0	0	0	0	0	0	0	0	0	0	0	0	0	0	0	0	0	1	private
pan_gene_1089	pan_gene_15664	PCA_of_metabolites:_PC2	PCA_of_metabolites:_PC2;Starch	0	0	0	0	1	0	0	0	0	0	0	1	0	0	0	0	0	0	0	1	1	0	0	0	0	0	4	dispensable
pan_gene_1089	pan_gene_15730	PCA_of_metabolites:_PC2	Leaf_width;PCA_of_metabolites:_PC2	0	0	0	0	1	0	0	0	0	0	0	0	0	0	0	1	0	0	0	0	1	0	0	0	0	0	3	dispensable
pan_gene_1089	pan_gene_1790	PCA_of_metabolites:_PC2	Height_per_day_(until_flowering);Nodes_to_ear;PCA_of_metabolites:_PC2	0	0	0	0	1	0	0	0	0	0	0	0	0	0	0	0	0	0	0	0	1	0	0	0	0	0	2	dispensable
pan_gene_1089	pan_gene_29966	PCA_of_metabolites:_PC2	Leaf_length;PCA_of_metabolites:_PC2;Southern_leaf_blight	0	0	0	0	1	0	0	0	0	0	0	0	0	0	0	1	0	0	0	0	0	0	0	0	0	0	2	dispensable
pan_gene_1089	pan_gene_5110	PCA_of_metabolites:_PC2	PCA_of_metabolites:_PC2;Tassel_length	0	0	0	0	1	0	0	0	0	0	0	0	0	0	0	0	0	0	0	0	0	0	0	0	0	0	1	private
pan_gene_1089	pan_gene_5968	PCA_of_metabolites:_PC2	Malate;PCA_of_metabolites:_PC2	0	0	0	0	1	0	0	0	0	0	0	0	0	0	0	0	0	0	0	0	0	0	0	0	0	0	1	private
pan_gene_1089	pan_gene_9448	PCA_of_metabolites:_PC2	Leaf_width;PCA_of_metabolites:_PC2	0	0	0	0	1	0	0	0	1	0	0	0	0	0	0	0	0	0	0	0	0	0	0	0	0	0	2	dispensable
pan_gene_11062	pan_gene_15664	PCA_of_metabolites:_PC2	PCA_of_metabolites:_PC2;Starch	0	0	0	0	1	0	0	0	0	0	0	0	0	0	0	0	0	0	0	0	0	0	0	0	0	0	1	private
pan_gene_11062	pan_gene_15889	PCA_of_metabolites:_PC2	PCA_of_metabolites:_PC2	0	0	0	0	1	0	0	0	0	0	0	0	0	0	0	1	0	0	1	0	0	0	0	0	0	0	3	dispensable
pan_gene_11062	pan_gene_18906	PCA_of_metabolites:_PC2	Height_per_day_(until_flowering);PCA_of_metabolites:_PC2;Starch	0	0	0	0	1	0	0	0	0	0	0	0	0	0	0	0	0	0	0	0	0	0	0	0	0	0	1	private
pan_gene_11062	pan_gene_5968	PCA_of_metabolites:_PC2	Malate;PCA_of_metabolites:_PC2	0	0	0	0	1	0	0	0	1	0	0	0	0	0	0	0	0	0	0	0	0	0	0	0	0	0	2	dispensable
pan_gene_11062	pan_gene_9404	PCA_of_metabolites:_PC2	Boxcox-transformed_leaf_angle;PCA_of_metabolites:_PC2;Starch	0	0	0	0	1	0	0	0	0	0	0	0	0	0	0	0	0	0	0	0	0	0	0	0	0	0	1	private
pan_gene_1169	pan_gene_15664	PCA_of_metabolites:_PC2	PCA_of_metabolites:_PC2;Starch	0	0	0	0	1	1	0	0	1	0	0	0	0	0	0	0	0	0	0	0	0	0	0	0	0	0	3	dispensable
pan_gene_1169	pan_gene_28032	PCA_of_metabolites:_PC2	Cob_diameter;PCA_of_metabolites:_PC2	0	0	0	0	1	0	0	0	0	0	0	0	0	0	0	0	0	0	0	0	0	0	0	0	0	0	1	private
pan_gene_1169	pan_gene_5968	PCA_of_metabolites:_PC2	Malate;PCA_of_metabolites:_PC2	0	0	0	0	1	1	1	0	1	0	0	0	0	0	0	0	0	0	0	0	0	1	0	1	0	0	6	dispensable
pan_gene_1169	pan_gene_9404	PCA_of_metabolites:_PC2	Boxcox-transformed_leaf_angle;PCA_of_metabolites:_PC2;Starch	0	0	0	0	1	0	0	0	0	0	0	0	0	0	0	0	0	0	0	0	0	0	0	0	0	0	1	private
pan_gene_1186	pan_gene_22864	Chlorophyll_B;PCA_of_metabolites:_PC2;Starch;Tassel_branch_number;Tassel_length	Chlorophyll_B;PCA_of_metabolites:_PC2;Plant_height	0	0	0	0	1	0	0	0	0	0	0	0	0	0	0	0	0	0	0	0	0	0	0	0	0	0	1	private
pan_gene_14469	pan_gene_21510	PCA_of_metabolites:_PC2;Total_amino_acids	PCA_of_metabolites:_PC2	0	0	0	0	1	0	0	0	0	0	0	0	0	0	0	0	0	0	0	0	0	0	0	0	0	0	1	private
pan_gene_14672	pan_gene_30950	PCA_of_metabolites:_PC2	Height_above_ear;PCA_of_metabolites:_PC2	0	0	0	0	1	0	1	0	1	1	0	1	0	0	0	0	0	0	0	0	1	0	0	1	0	1	8	dispensable
pan_gene_14672	pan_gene_44141	PCA_of_metabolites:_PC2	PCA_of_metabolites:_PC2	0	0	0	0	1	0	0	0	0	0	0	0	0	0	0	0	0	0	0	0	0	0	0	0	0	0	1	private
pan_gene_14672	pan_gene_5170	PCA_of_metabolites:_PC2	PCA_of_metabolites:_PC2	0	0	0	0	1	0	0	0	0	0	0	0	0	0	0	0	0	0	0	0	0	0	0	0	0	0	1	private
pan_gene_15664	pan_gene_1790	PCA_of_metabolites:_PC2;Starch	Height_per_day_(until_flowering);Nodes_to_ear;PCA_of_metabolites:_PC2	0	0	0	0	1	0	0	0	1	0	0	0	0	0	1	1	0	1	0	0	1	0	1	0	0	0	7	dispensable
pan_gene_15664	pan_gene_19278	PCA_of_metabolites:_PC2;Starch	Anthesis-silking_interval;Average_internode_length_(above_ear);Nitrate;PCA_of_metabolites:_PC2	0	0	0	0	1	0	0	0	0	0	0	0	0	0	0	0	0	0	0	0	0	0	0	0	0	0	1	private
pan_gene_15664	pan_gene_19299	PCA_of_metabolites:_PC2;Starch	Anthesis-silking_interval;Chlorophyll_A;Days_to_anthesis;Glutamate;PCA_of_metabolites:_PC1;PCA_of_metabolites:_PC2;Total_amino_acids	0	0	0	0	1	1	0	1	1	0	0	0	0	1	0	0	0	0	0	0	0	0	0	0	0	0	5	dispensable
pan_gene_15664	pan_gene_30761	PCA_of_metabolites:_PC2;Starch	Leaf_length;Nodes_above_ear;PCA_of_metabolites:_PC2;Plant_height;Starch;Tassel_length	0	0	0	0	1	0	0	1	1	0	0	0	0	0	0	0	0	0	0	0	0	0	0	0	0	0	3	dispensable
pan_gene_15664	pan_gene_5111	PCA_of_metabolites:_PC2;Starch	PCA_of_metabolites:_PC2	0	0	0	0	1	1	0	0	1	0	0	0	0	1	0	0	0	0	1	0	0	0	1	0	0	0	6	dispensable
pan_gene_15664	pan_gene_5968	PCA_of_metabolites:_PC2;Starch	Malate;PCA_of_metabolites:_PC2	0	0	0	0	1	0	0	0	0	0	0	0	0	0	0	0	0	0	0	0	0	1	1	1	0	0	4	dispensable
pan_gene_15664	pan_gene_9372	PCA_of_metabolites:_PC2;Starch	PCA_of_metabolites:_PC2;Stalk_strength;Sucrose	0	0	0	0	1	0	0	0	0	0	0	0	0	0	0	0	0	0	0	0	0	0	0	0	0	0	1	private
pan_gene_15730	pan_gene_1790	Leaf_width;PCA_of_metabolites:_PC2	Height_per_day_(until_flowering);Nodes_to_ear;PCA_of_metabolites:_PC2	0	0	0	0	1	0	0	0	0	0	0	0	0	0	0	0	0	0	0	0	0	0	0	0	0	0	1	private
pan_gene_15730	pan_gene_30761	Leaf_width;PCA_of_metabolites:_PC2	Leaf_length;Nodes_above_ear;PCA_of_metabolites:_PC2;Plant_height;Starch;Tassel_length	0	0	0	0	1	0	0	0	1	0	0	0	0	0	0	0	0	0	0	0	0	0	0	0	0	0	2	dispensable
pan_gene_15730	pan_gene_5111	Leaf_width;PCA_of_metabolites:_PC2	PCA_of_metabolites:_PC2	0	0	0	0	1	0	0	0	1	0	0	0	0	0	0	0	0	0	0	0	0	0	0	0	0	0	2	dispensable
pan_gene_15730	pan_gene_5968	Leaf_width;PCA_of_metabolites:_PC2	Malate;PCA_of_metabolites:_PC2	0	0	0	0	1	0	0	0	1	0	0	0	0	0	0	0	1	0	0	0	0	0	0	0	0	0	3	dispensable
pan_gene_15730	pan_gene_9372	Leaf_width;PCA_of_metabolites:_PC2	PCA_of_metabolites:_PC2;Stalk_strength;Sucrose	0	0	0	0	1	0	0	0	1	0	0	0	0	0	0	0	0	0	0	0	0	0	0	0	0	0	2	dispensable
pan_gene_15884	pan_gene_21811	PCA_of_metabolites:_PC2	PCA_of_metabolites:_PC2	0	0	0	0	1	0	0	0	0	0	0	0	0	0	0	0	0	0	0	0	0	0	0	0	0	0	1	private
pan_gene_15884	pan_gene_57736	PCA_of_metabolites:_PC2	PCA_of_metabolites:_PC2	0	0	0	0	1	0	0	0	0	0	0	0	0	0	0	0	0	0	0	0	0	0	0	0	0	0	1	private
pan_gene_15884	pan_gene_7921	PCA_of_metabolites:_PC2	Cob_diameter;PCA_of_metabolites:_PC2	0	0	0	0	1	0	0	1	0	0	0	0	0	0	0	0	0	0	0	0	0	0	0	0	1	0	3	dispensable
pan_gene_15888	pan_gene_5126	PCA_of_metabolites:_PC2	Fructose;Glucose;PCA_of_metabolites:_PC2;Tassel_branch_number	0	0	0	0	1	0	1	0	0	0	0	1	0	0	0	0	0	0	0	0	0	1	0	1	0	1	6	dispensable
pan_gene_15889	pan_gene_30761	PCA_of_metabolites:_PC2	Leaf_length;Nodes_above_ear;PCA_of_metabolites:_PC2;Plant_height;Starch;Tassel_length	0	0	0	0	1	0	0	0	0	1	0	0	0	0	0	0	0	0	0	0	0	0	0	0	0	1	3	dispensable
pan_gene_15889	pan_gene_5968	PCA_of_metabolites:_PC2	Malate;PCA_of_metabolites:_PC2	0	0	0	0	1	0	0	0	0	0	0	0	1	0	0	0	0	0	0	0	0	0	0	0	0	0	2	dispensable
pan_gene_15889	pan_gene_9372	PCA_of_metabolites:_PC2	PCA_of_metabolites:_PC2;Stalk_strength;Sucrose	0	0	0	0	1	0	0	0	0	0	0	0	0	0	0	0	0	0	0	0	0	0	0	0	0	0	1	private
pan_gene_1790	pan_gene_9448	Height_per_day_(until_flowering);Nodes_to_ear;PCA_of_metabolites:_PC2	Leaf_width;PCA_of_metabolites:_PC2	0	0	0	0	1	0	0	0	0	1	0	0	0	0	0	1	0	0	0	0	0	0	0	0	0	0	3	dispensable
pan_gene_18906	pan_gene_19278	Height_per_day_(until_flowering);PCA_of_metabolites:_PC2;Starch	Anthesis-silking_interval;Average_internode_length_(above_ear);Nitrate;PCA_of_metabolites:_PC2	0	0	0	0	1	1	0	0	0	0	0	0	0	0	0	0	0	1	0	1	0	1	1	0	0	0	6	dispensable
pan_gene_18906	pan_gene_29727	Height_per_day_(until_flowering);PCA_of_metabolites:_PC2;Starch	PCA_of_metabolites:_PC2	0	0	0	0	1	0	0	0	0	0	0	0	0	0	0	0	0	0	0	0	0	0	0	0	0	0	1	private
pan_gene_18906	pan_gene_30761	Height_per_day_(until_flowering);PCA_of_metabolites:_PC2;Starch	Leaf_length;Nodes_above_ear;PCA_of_metabolites:_PC2;Plant_height;Starch;Tassel_length	0	0	0	0	1	1	0	0	0	1	0	0	0	0	0	0	0	0	0	1	0	0	0	0	0	0	4	dispensable
pan_gene_18906	pan_gene_5111	Height_per_day_(until_flowering);PCA_of_metabolites:_PC2;Starch	PCA_of_metabolites:_PC2	0	0	0	0	1	1	0	0	0	0	0	0	0	0	0	0	0	0	0	0	0	0	0	0	0	0	2	dispensable
pan_gene_18906	pan_gene_9372	Height_per_day_(until_flowering);PCA_of_metabolites:_PC2;Starch	PCA_of_metabolites:_PC2;Stalk_strength;Sucrose	0	0	0	0	1	0	0	0	0	0	0	0	0	0	0	0	0	0	0	0	0	0	0	0	0	0	1	private
pan_gene_19024	pan_gene_22816	PCA_of_metabolites:_PC2	Fructose;PCA_of_metabolites:_PC2;Starch	0	0	0	0	0	0	1	0	0	0	0	0	0	0	0	0	0	0	0	0	0	0	0	0	0	0	1	private
pan_gene_19278	pan_gene_28032	Anthesis-silking_interval;Average_internode_length_(above_ear);Nitrate;PCA_of_metabolites:_PC2	Cob_diameter;PCA_of_metabolites:_PC2	0	0	0	0	1	0	0	0	0	0	0	0	0	0	0	0	0	0	0	0	0	0	0	0	0	0	1	private
pan_gene_19278	pan_gene_9404	Anthesis-silking_interval;Average_internode_length_(above_ear);Nitrate;PCA_of_metabolites:_PC2	Boxcox-transformed_leaf_angle;PCA_of_metabolites:_PC2;Starch	0	0	0	0	1	0	0	0	0	0	0	0	0	0	0	0	0	0	0	0	0	0	0	0	0	0	1	private
pan_gene_19291	pan_gene_5129	100_Kernel_weight;Nitrate;PCA_of_metabolites:_PC2	Boxcox-transformed_leaf_angle;Glucose;PCA_of_metabolites:_PC2;Tassel_branch_number;Tassel_length	0	0	0	0	1	0	0	0	0	0	0	0	0	0	0	0	0	0	0	0	0	0	0	0	0	0	1	private
pan_gene_19299	pan_gene_9404	Anthesis-silking_interval;Chlorophyll_A;Days_to_anthesis;Glutamate;PCA_of_metabolites:_PC1;PCA_of_metabolites:_PC2;Total_amino_acids	Boxcox-transformed_leaf_angle;PCA_of_metabolites:_PC2;Starch	0	0	0	0	1	0	0	0	0	0	0	0	0	0	0	0	0	0	0	0	0	0	0	0	0	0	1	private
pan_gene_19300	pan_gene_30985	Days_to_anthesis;Fructose;PCA_of_metabolites:_PC1;PCA_of_metabolites:_PC2;Starch;Total_amino_acids	Nodes_to_ear;PCA_of_metabolites:_PC2	0	0	0	0	1	0	0	0	0	0	0	0	0	0	0	0	0	0	0	0	0	0	0	0	0	0	1	private
pan_gene_19300	pan_gene_647	Days_to_anthesis;Fructose;PCA_of_metabolites:_PC1;PCA_of_metabolites:_PC2;Starch;Total_amino_acids	Boxcox-transformed_leaf_angle;PCA_of_metabolites:_PC2;Tassel_length	0	0	0	0	1	0	0	0	0	0	0	0	0	0	0	0	0	0	0	0	0	0	0	0	0	0	1	private
pan_gene_20482	pan_gene_5170	PCA_of_metabolites:_PC2	PCA_of_metabolites:_PC2	0	0	0	0	1	0	0	0	0	0	0	0	0	0	0	0	0	0	0	0	0	0	0	0	0	0	1	private
pan_gene_21510	pan_gene_30069	PCA_of_metabolites:_PC2	PCA_of_metabolites:_PC2;Southern_leaf_blight;Starch	0	0	0	0	1	0	0	0	0	0	0	0	0	0	0	0	0	0	0	0	0	0	0	0	0	0	1	private
pan_gene_21510	pan_gene_71382	PCA_of_metabolites:_PC2	100_Kernel_weight;Nitrate;Nodes_per_plant;PCA_of_metabolites:_PC2	0	0	0	0	1	0	0	0	0	0	0	0	0	0	0	0	0	0	0	0	0	0	0	0	0	0	1	private
pan_gene_21811	pan_gene_27092	PCA_of_metabolites:_PC2	PCA_of_metabolites:_PC2	0	0	0	0	1	0	0	0	0	0	0	0	0	0	0	0	0	0	0	0	0	0	0	0	0	0	1	private
pan_gene_21811	pan_gene_44141	PCA_of_metabolites:_PC2	PCA_of_metabolites:_PC2	0	0	0	0	1	0	0	0	0	0	0	0	0	0	0	0	0	0	0	0	0	0	0	0	0	0	1	private
pan_gene_21811	pan_gene_5186	PCA_of_metabolites:_PC2	PCA_of_metabolites:_PC2	0	0	0	0	1	0	0	0	0	0	0	0	0	0	0	0	0	0	0	0	0	0	0	0	0	0	1	private
pan_gene_22383	pan_gene_69578	PCA_of_metabolites:_PC2	Northern_Leaf_Blight;PCA_of_metabolites:_PC2	0	0	0	0	1	0	0	0	0	0	0	0	0	0	0	0	0	0	0	0	0	0	0	0	0	0	1	private
pan_gene_22384	pan_gene_60701	PCA_of_metabolites:_PC2	100_Kernel_weight;Cob_diameter;Glutamate;PCA_of_metabolites:_PC1;PCA_of_metabolites:_PC2	0	0	0	0	1	0	0	0	0	0	0	0	0	0	0	0	0	0	0	0	0	0	0	0	0	0	1	private
pan_gene_22816	pan_gene_27976	Fructose;PCA_of_metabolites:_PC2;Starch	PCA_of_metabolites:_PC2;Southern_leaf_blight	0	0	0	0	1	0	0	0	0	0	0	0	0	0	1	0	0	0	0	0	0	1	0	0	0	0	3	dispensable
pan_gene_22816	pan_gene_5184	Fructose;PCA_of_metabolites:_PC2;Starch	PCA_of_metabolites:_PC2	0	0	0	0	0	0	0	0	0	1	0	0	0	0	0	0	0	0	0	0	0	0	0	0	0	0	1	private
pan_gene_22816	pan_gene_57736	Fructose;PCA_of_metabolites:_PC2;Starch	PCA_of_metabolites:_PC2	0	0	0	0	1	0	0	0	0	0	0	0	0	0	0	0	0	0	0	0	0	0	0	0	0	0	1	private
pan_gene_22816	pan_gene_7921	Fructose;PCA_of_metabolites:_PC2;Starch	Cob_diameter;PCA_of_metabolites:_PC2	0	0	0	0	1	0	1	0	1	1	0	0	0	0	1	1	1	1	0	0	1	0	1	0	1	0	11	near-core
pan_gene_24828	pan_gene_27976	PCA_of_metabolites:_PC2;Starch	PCA_of_metabolites:_PC2;Southern_leaf_blight	0	0	0	0	1	0	0	0	0	0	0	0	0	0	0	0	0	0	0	0	0	0	0	0	0	0	1	private
pan_gene_24828	pan_gene_5186	PCA_of_metabolites:_PC2;Starch	PCA_of_metabolites:_PC2	0	0	0	0	1	1	0	0	1	0	0	0	1	1	0	0	0	0	0	0	0	0	0	0	0	0	5	dispensable
pan_gene_24828	pan_gene_57736	PCA_of_metabolites:_PC2;Starch	PCA_of_metabolites:_PC2	0	0	0	0	1	0	0	0	0	0	0	0	0	0	0	0	0	0	0	0	0	0	0	0	0	0	1	private
pan_gene_24828	pan_gene_7921	PCA_of_metabolites:_PC2;Starch	Cob_diameter;PCA_of_metabolites:_PC2	0	0	0	0	1	0	0	0	1	1	0	0	0	0	0	0	0	0	0	0	0	0	0	0	0	0	3	dispensable
pan_gene_27092	pan_gene_44141	PCA_of_metabolites:_PC2	PCA_of_metabolites:_PC2	0	0	0	0	1	0	0	0	0	0	0	0	0	0	0	0	0	0	0	0	0	0	0	0	0	0	1	private
pan_gene_27092	pan_gene_57736	PCA_of_metabolites:_PC2	PCA_of_metabolites:_PC2	0	0	0	0	1	0	0	0	0	0	0	0	0	0	0	0	0	0	0	0	0	0	0	0	0	0	1	private
pan_gene_27702	pan_gene_5110	Height_above_ear;PCA_of_metabolites:_PC2;Plant_height;Stalk_strength;Starch	PCA_of_metabolites:_PC2;Tassel_length	0	0	0	0	1	0	0	0	1	0	0	0	0	0	0	0	0	0	0	0	0	0	0	0	0	0	2	dispensable
pan_gene_27702	pan_gene_9448	Height_above_ear;PCA_of_metabolites:_PC2;Plant_height;Stalk_strength;Starch	Leaf_width;PCA_of_metabolites:_PC2	0	0	0	0	1	0	0	0	0	0	0	0	0	1	0	0	0	0	0	0	0	0	0	0	0	0	2	dispensable
pan_gene_27976	pan_gene_44141	PCA_of_metabolites:_PC2;Southern_leaf_blight	PCA_of_metabolites:_PC2	0	0	0	0	1	0	0	0	0	0	0	0	0	0	0	0	0	0	0	0	0	0	0	0	1	0	2	dispensable
pan_gene_27976	pan_gene_5170	PCA_of_metabolites:_PC2;Southern_leaf_blight	PCA_of_metabolites:_PC2	0	0	0	0	1	0	0	0	0	0	0	0	0	0	0	0	0	0	0	0	0	0	0	0	0	0	1	private
pan_gene_27976	pan_gene_57736	PCA_of_metabolites:_PC2;Southern_leaf_blight	PCA_of_metabolites:_PC2	0	0	0	0	1	0	0	0	0	0	0	0	0	0	0	0	0	0	0	0	0	0	0	0	0	0	1	private
pan_gene_28032	pan_gene_5111	Cob_diameter;PCA_of_metabolites:_PC2	PCA_of_metabolites:_PC2	0	0	0	0	1	1	0	0	0	0	0	0	0	0	0	0	0	0	0	0	0	0	0	0	0	0	2	dispensable
pan_gene_29727	pan_gene_30761	PCA_of_metabolites:_PC2	Leaf_length;Nodes_above_ear;PCA_of_metabolites:_PC2;Plant_height;Starch;Tassel_length	0	0	0	0	1	0	0	0	0	0	0	0	0	0	0	0	0	0	0	0	0	0	0	0	0	1	2	dispensable
pan_gene_29727	pan_gene_5111	PCA_of_metabolites:_PC2	PCA_of_metabolites:_PC2	0	0	0	0	1	0	0	0	0	0	0	0	0	0	0	0	0	0	0	0	0	0	0	0	0	0	1	private
pan_gene_29727	pan_gene_5968	PCA_of_metabolites:_PC2	Malate;PCA_of_metabolites:_PC2	0	0	0	0	1	0	0	0	0	0	0	0	0	0	0	0	0	0	0	0	0	0	0	1	0	0	2	dispensable
pan_gene_29727	pan_gene_9372	PCA_of_metabolites:_PC2	PCA_of_metabolites:_PC2;Stalk_strength;Sucrose	0	0	0	0	1	0	0	0	0	0	0	0	0	0	0	0	0	0	0	0	0	0	0	0	0	0	1	private
pan_gene_29727	pan_gene_9448	PCA_of_metabolites:_PC2	Leaf_width;PCA_of_metabolites:_PC2	0	0	0	0	1	0	0	0	0	0	0	0	0	0	0	0	0	0	0	1	0	0	0	0	0	0	2	dispensable
pan_gene_29966	pan_gene_5968	Leaf_length;PCA_of_metabolites:_PC2;Southern_leaf_blight	Malate;PCA_of_metabolites:_PC2	0	0	0	0	1	0	0	0	0	0	0	1	0	0	0	0	0	0	0	0	0	0	1	0	0	0	3	dispensable
pan_gene_29966	pan_gene_9448	Leaf_length;PCA_of_metabolites:_PC2;Southern_leaf_blight	Leaf_width;PCA_of_metabolites:_PC2	0	0	0	0	1	0	0	0	0	0	0	0	0	0	0	0	0	0	0	0	0	0	0	0	0	0	1	private
pan_gene_30069	pan_gene_71382	PCA_of_metabolites:_PC2;Southern_leaf_blight;Starch	100_Kernel_weight;Nitrate;Nodes_per_plant;PCA_of_metabolites:_PC2	0	0	0	0	1	0	0	0	0	0	0	0	0	0	0	0	0	0	0	0	0	0	0	0	0	0	1	private
pan_gene_30761	pan_gene_691	Leaf_length;Nodes_above_ear;PCA_of_metabolites:_PC2;Plant_height;Starch;Tassel_length	PCA_of_metabolites:_PC2;Plant_height	0	0	0	0	1	1	0	0	0	0	0	0	1	0	0	0	0	1	0	1	0	0	0	0	1	1	7	dispensable
pan_gene_30761	pan_gene_9404	Leaf_length;Nodes_above_ear;PCA_of_metabolites:_PC2;Plant_height;Starch;Tassel_length	Boxcox-transformed_leaf_angle;PCA_of_metabolites:_PC2;Starch	0	0	0	0	1	0	0	0	0	0	0	0	0	0	0	0	0	0	0	0	0	0	0	0	0	0	1	private
pan_gene_30985	pan_gene_647	Nodes_to_ear;PCA_of_metabolites:_PC2	Boxcox-transformed_leaf_angle;PCA_of_metabolites:_PC2;Tassel_length	0	0	0	0	1	0	1	0	0	0	0	0	0	0	1	1	0	1	1	1	1	0	0	1	1	0	10	dispensable
pan_gene_418	pan_gene_69578	Days_to_anthesis;Leaf_width;PCA_of_metabolites:_PC2	Northern_Leaf_Blight;PCA_of_metabolites:_PC2	0	0	0	0	1	0	0	0	0	0	0	0	0	0	0	0	0	0	0	0	0	0	0	0	0	0	1	private
pan_gene_44141	pan_gene_5170	PCA_of_metabolites:_PC2	PCA_of_metabolites:_PC2	0	0	0	0	1	0	0	0	0	0	0	0	0	0	0	0	0	0	0	0	0	0	0	0	0	0	1	private
pan_gene_44141	pan_gene_5171	PCA_of_metabolites:_PC2	PCA_of_metabolites:_PC2	0	0	0	0	1	0	0	0	0	0	0	0	0	0	0	0	0	0	0	0	0	0	0	0	0	0	1	private
pan_gene_44141	pan_gene_5186	PCA_of_metabolites:_PC2	PCA_of_metabolites:_PC2	0	0	0	0	1	0	0	0	0	0	0	0	0	0	0	0	0	0	0	0	0	0	0	0	0	0	1	private
pan_gene_500	pan_gene_648	PCA_of_metabolites:_PC2	PCA_of_metabolites:_PC2;Tassel_length	0	0	0	0	1	0	0	0	0	0	0	0	0	0	0	0	0	0	1	0	0	0	0	0	0	0	2	dispensable
pan_gene_5110	pan_gene_9226	PCA_of_metabolites:_PC2;Tassel_length	Chlorophyll_A;Nodes_per_plant;PCA_of_metabolites:_PC2	0	0	0	0	1	0	0	0	0	0	0	0	0	0	0	0	0	0	0	0	0	0	0	0	0	0	1	private
pan_gene_5111	pan_gene_5968	PCA_of_metabolites:_PC2	Malate;PCA_of_metabolites:_PC2	0	0	0	0	1	0	1	0	1	1	0	0	0	0	0	0	0	0	0	0	0	1	1	1	0	0	7	dispensable
pan_gene_5111	pan_gene_9404	PCA_of_metabolites:_PC2	Boxcox-transformed_leaf_angle;PCA_of_metabolites:_PC2;Starch	0	0	0	0	1	0	0	0	0	0	0	0	0	0	0	0	0	0	0	0	0	0	0	0	0	0	1	private
pan_gene_57736	pan_gene_7921	PCA_of_metabolites:_PC2	Cob_diameter;PCA_of_metabolites:_PC2	0	0	0	0	1	0	0	0	0	0	0	0	0	0	0	0	0	0	0	0	0	0	0	0	0	0	1	private
pan_gene_5841	pan_gene_97937	Chlorophyll_A;PCA_of_metabolites:_PC2;Photoperiod_Growing-degree_days_to_silk;Total_amino_acids	PCA_of_metabolites:_PC2	0	0	0	0	1	0	0	0	0	0	0	0	0	0	0	0	0	0	0	0	0	0	0	0	0	0	1	private
pan_gene_5967	pan_gene_71382	PCA_of_metabolites:_PC2	100_Kernel_weight;Nitrate;Nodes_per_plant;PCA_of_metabolites:_PC2	0	0	0	0	1	0	0	0	0	0	0	0	0	0	0	0	0	0	0	0	0	0	0	0	0	0	1	private
pan_gene_5968	pan_gene_9372	Malate;PCA_of_metabolites:_PC2	PCA_of_metabolites:_PC2;Stalk_strength;Sucrose	0	0	0	0	1	0	1	0	1	0	0	0	0	0	0	0	0	0	0	0	0	1	0	1	0	1	6	dispensable
pan_gene_5968	pan_gene_9404	Malate;PCA_of_metabolites:_PC2	Boxcox-transformed_leaf_angle;PCA_of_metabolites:_PC2;Starch	0	0	0	0	1	0	0	0	0	0	0	0	0	0	0	0	0	0	0	0	0	0	0	0	0	0	1	private
pan_gene_648	pan_gene_9402	PCA_of_metabolites:_PC2;Tassel_length	Ear_height;Nodes_above_ear;Nodes_to_ear;PCA_of_metabolites:_PC2	0	0	0	0	1	0	0	0	0	0	0	0	0	0	0	0	0	0	0	0	0	0	0	0	0	0	1	private
pan_gene_9350	pan_gene_9448	PCA_of_metabolites:_PC2	Leaf_width;PCA_of_metabolites:_PC2	0	0	0	0	1	0	0	0	0	0	0	0	0	0	0	0	0	0	0	0	0	0	0	0	0	0	1	private
pan_gene_9372	pan_gene_9404	PCA_of_metabolites:_PC2;Stalk_strength;Sucrose	Boxcox-transformed_leaf_angle;PCA_of_metabolites:_PC2;Starch	0	0	0	0	1	0	0	0	0	0	0	0	0	0	0	0	0	0	0	0	0	0	0	0	0	0	1	private
pan_gene_9404	pan_gene_9448	Boxcox-transformed_leaf_angle;PCA_of_metabolites:_PC2;Starch	Leaf_width;PCA_of_metabolites:_PC2	0	0	0	0	1	0	0	0	0	0	0	0	0	0	0	0	0	0	0	0	0	0	0	0	0	0	1	private
pan_gene_1054	pan_gene_5186	Days_to_silk;Nodes_per_plant;Nodes_to_ear;PCA_of_metabolites:_PC2	PCA_of_metabolites:_PC2	0	0	0	0	0	1	0	0	0	0	0	0	0	0	0	0	0	0	0	0	0	0	0	0	0	0	1	private
pan_gene_1067	pan_gene_22380	PCA_of_metabolites:_PC2;Tassel_branch_number	Average_internode_length_(above_ear);Ear_row_number;PCA_of_metabolites:_PC2;Starch	0	0	0	0	0	1	0	0	0	0	0	1	0	0	0	0	0	0	0	0	0	0	0	0	0	0	2	dispensable
pan_gene_1124	pan_gene_27702	Nodes_per_plant;PCA_of_metabolites:_PC2	Height_above_ear;PCA_of_metabolites:_PC2;Plant_height;Stalk_strength;Starch	0	0	0	0	0	1	0	0	0	0	0	0	0	0	0	0	0	0	0	0	0	0	0	0	0	0	1	private
pan_gene_1124	pan_gene_30985	Nodes_per_plant;PCA_of_metabolites:_PC2	Nodes_to_ear;PCA_of_metabolites:_PC2	0	0	0	0	0	1	0	0	0	0	0	0	1	0	1	0	0	0	1	0	0	0	0	0	0	0	4	dispensable
pan_gene_1169	pan_gene_15730	PCA_of_metabolites:_PC2	Leaf_width;PCA_of_metabolites:_PC2	0	0	0	0	0	0	0	0	1	0	0	0	0	0	0	0	0	0	0	0	0	0	0	0	0	0	1	private
pan_gene_1169	pan_gene_15970	PCA_of_metabolites:_PC2	PCA_of_metabolites:_PC2	0	0	0	0	0	1	0	0	0	0	0	0	0	0	0	0	0	0	0	0	0	1	0	0	0	0	2	dispensable
pan_gene_1169	pan_gene_29966	PCA_of_metabolites:_PC2	Leaf_length;PCA_of_metabolites:_PC2;Southern_leaf_blight	0	0	0	0	0	1	0	0	0	0	0	0	0	0	0	0	0	0	0	0	0	0	0	0	0	0	1	private
pan_gene_1169	pan_gene_5171	PCA_of_metabolites:_PC2	PCA_of_metabolites:_PC2	0	0	0	0	0	1	0	0	1	1	0	0	0	0	0	1	0	0	0	0	0	0	0	0	0	0	4	dispensable
pan_gene_1169	pan_gene_5841	PCA_of_metabolites:_PC2	Chlorophyll_A;PCA_of_metabolites:_PC2;Photoperiod_Growing-degree_days_to_silk;Total_amino_acids	0	0	0	0	0	1	0	0	0	0	0	0	0	0	0	0	0	0	0	0	0	0	0	0	0	0	1	private
pan_gene_14469	pan_gene_30069	PCA_of_metabolites:_PC2;Total_amino_acids	PCA_of_metabolites:_PC2;Southern_leaf_blight;Starch	0	0	0	0	0	0	0	0	0	0	0	1	0	0	1	0	0	0	0	0	0	0	0	0	0	0	2	dispensable
pan_gene_14672	pan_gene_2360	PCA_of_metabolites:_PC2	PCA_of_metabolites:_PC2	0	0	0	0	0	1	0	0	0	0	0	0	0	0	0	0	0	0	0	0	0	0	0	0	0	0	1	private
pan_gene_14672	pan_gene_97937	PCA_of_metabolites:_PC2	PCA_of_metabolites:_PC2	0	0	0	0	0	1	0	0	0	0	0	0	0	0	0	0	0	0	0	0	0	0	0	0	0	0	1	private
pan_gene_1539	pan_gene_15889	Average_internode_length_(above_ear);Height_per_day_(until_flowering);Nodes_above_ear;PCA_of_metabolites:_PC2;Protein;Southern_leaf_blight	PCA_of_metabolites:_PC2	0	0	0	0	0	1	0	0	0	0	0	0	0	0	0	0	0	0	0	0	0	0	1	0	0	0	2	dispensable
pan_gene_1539	pan_gene_20482	Average_internode_length_(above_ear);Height_per_day_(until_flowering);Nodes_above_ear;PCA_of_metabolites:_PC2;Protein;Southern_leaf_blight	PCA_of_metabolites:_PC2	0	0	0	0	0	1	0	0	1	1	0	1	0	0	0	0	0	1	1	0	0	0	1	0	1	1	9	dispensable
pan_gene_15664	pan_gene_15970	PCA_of_metabolites:_PC2;Starch	PCA_of_metabolites:_PC2	0	0	0	0	0	1	0	0	0	0	0	0	0	0	0	0	0	0	0	0	0	0	0	0	0	0	1	private
pan_gene_15664	pan_gene_19393	PCA_of_metabolites:_PC2;Starch	Leaf_width;PCA_of_metabolites:_PC2	0	0	0	0	0	1	0	0	1	0	0	0	0	0	0	0	0	0	0	0	0	0	1	0	0	0	3	dispensable
pan_gene_15664	pan_gene_5171	PCA_of_metabolites:_PC2;Starch	PCA_of_metabolites:_PC2	0	0	0	0	0	1	0	0	0	0	0	0	0	0	0	0	0	0	0	0	0	0	1	0	0	0	2	dispensable
pan_gene_15664	pan_gene_5841	PCA_of_metabolites:_PC2;Starch	Chlorophyll_A;PCA_of_metabolites:_PC2;Photoperiod_Growing-degree_days_to_silk;Total_amino_acids	0	0	0	0	0	1	0	0	0	0	0	0	0	0	0	0	0	0	0	0	0	0	0	0	0	0	1	private
pan_gene_15664	pan_gene_6274	PCA_of_metabolites:_PC2;Starch	Leaf_width;Nodes_per_plant;Northern_Leaf_Blight;PCA_of_metabolites:_PC2	0	0	0	0	0	1	0	0	0	0	0	0	0	0	0	0	0	0	0	0	0	0	0	0	0	0	1	private
pan_gene_15884	pan_gene_18906	PCA_of_metabolites:_PC2	Height_per_day_(until_flowering);PCA_of_metabolites:_PC2;Starch	0	0	0	0	0	1	0	0	0	0	0	0	0	0	0	0	0	0	0	0	0	0	0	0	0	0	1	private
pan_gene_15884	pan_gene_19299	PCA_of_metabolites:_PC2	Anthesis-silking_interval;Chlorophyll_A;Days_to_anthesis;Glutamate;PCA_of_metabolites:_PC1;PCA_of_metabolites:_PC2;Total_amino_acids	0	0	0	0	0	1	0	0	0	0	0	0	0	0	0	0	0	0	0	1	0	0	0	0	0	0	2	dispensable
pan_gene_15884	pan_gene_30761	PCA_of_metabolites:_PC2	Leaf_length;Nodes_above_ear;PCA_of_metabolites:_PC2;Plant_height;Starch;Tassel_length	0	0	0	0	0	1	0	0	0	0	0	0	0	0	0	0	0	0	0	1	0	0	0	0	0	0	2	dispensable
pan_gene_15884	pan_gene_691	PCA_of_metabolites:_PC2	PCA_of_metabolites:_PC2;Plant_height	0	0	0	0	0	1	0	0	0	0	0	0	0	0	0	0	0	0	0	1	0	1	0	0	0	0	3	dispensable
pan_gene_15888	pan_gene_28156	PCA_of_metabolites:_PC2	Average_internode_length_(below_ear);Fructose;PCA_of_metabolites:_PC2	0	0	0	0	0	0	0	0	0	1	0	0	0	0	0	0	0	0	0	0	0	0	0	0	1	0	2	dispensable
pan_gene_15889	pan_gene_15971	PCA_of_metabolites:_PC2	Days_to_silk;Glucose;PCA_of_metabolites:_PC2;Total_amino_acids	0	0	0	0	0	1	0	0	0	1	0	0	0	0	0	0	0	0	0	0	0	0	0	0	0	0	2	dispensable
pan_gene_15889	pan_gene_19299	PCA_of_metabolites:_PC2	Anthesis-silking_interval;Chlorophyll_A;Days_to_anthesis;Glutamate;PCA_of_metabolites:_PC1;PCA_of_metabolites:_PC2;Total_amino_acids	0	0	0	0	0	1	0	0	0	1	1	0	0	0	0	0	0	0	0	0	0	0	0	0	0	0	3	dispensable
pan_gene_15889	pan_gene_20482	PCA_of_metabolites:_PC2	PCA_of_metabolites:_PC2	0	0	0	0	0	1	0	0	0	0	0	0	0	0	0	0	0	0	0	0	0	0	0	0	0	0	1	private
pan_gene_15889	pan_gene_5841	PCA_of_metabolites:_PC2	Chlorophyll_A;PCA_of_metabolites:_PC2;Photoperiod_Growing-degree_days_to_silk;Total_amino_acids	0	0	0	0	0	1	0	0	0	0	0	0	0	0	0	0	0	0	0	0	0	0	0	0	0	0	1	private
pan_gene_15970	pan_gene_29966	PCA_of_metabolites:_PC2	Leaf_length;PCA_of_metabolites:_PC2;Southern_leaf_blight	0	0	0	0	0	1	0	0	0	0	0	0	0	0	0	0	0	0	0	0	0	0	0	1	0	0	2	dispensable
pan_gene_1789	pan_gene_22834	Height_per_day_(until_flowering);Nodes_to_ear;PCA_of_metabolites:_PC2;Southern_leaf_blight	Ear_row_number;Nodes_above_ear;PCA_of_metabolites:_PC2;Starch;Tassel_branch_number;Tassel_length	0	0	0	0	0	1	0	0	0	0	0	0	0	0	0	0	0	0	0	0	0	0	0	0	0	0	1	private
pan_gene_18317	pan_gene_32675	Leaf_width;PCA_of_metabolites:_PC2;Ratio_of_ear_height_to_total_height	PCA_of_metabolites:_PC2;Ratio_of_ear_height_to_total_height;Starch	0	0	0	0	0	1	0	0	0	0	0	0	0	0	0	0	0	0	0	0	0	0	0	0	0	0	1	private
pan_gene_18901	pan_gene_30892	PCA_of_metabolites:_PC2	PCA_of_metabolites:_PC2	0	0	0	0	0	1	0	0	0	0	0	0	0	0	0	0	0	0	0	0	0	0	0	0	0	0	1	private
pan_gene_18906	pan_gene_19393	Height_per_day_(until_flowering);PCA_of_metabolites:_PC2;Starch	Leaf_width;PCA_of_metabolites:_PC2	0	0	0	0	0	1	0	0	0	0	0	0	0	0	0	0	0	0	0	1	0	0	0	0	0	0	2	dispensable
pan_gene_18906	pan_gene_493	Height_per_day_(until_flowering);PCA_of_metabolites:_PC2;Starch	Ear_row_number;PCA_of_metabolites:_PC2	0	0	0	0	0	1	0	0	0	0	0	0	0	0	0	0	0	0	0	0	0	0	0	0	0	0	1	private
pan_gene_18906	pan_gene_5171	Height_per_day_(until_flowering);PCA_of_metabolites:_PC2;Starch	PCA_of_metabolites:_PC2	0	0	0	0	0	1	0	0	0	0	0	0	0	0	0	0	0	1	0	0	0	0	0	0	0	0	2	dispensable
pan_gene_18906	pan_gene_5184	Height_per_day_(until_flowering);PCA_of_metabolites:_PC2;Starch	PCA_of_metabolites:_PC2	0	0	0	0	0	0	0	0	0	1	0	0	0	0	0	0	0	0	0	0	0	0	0	0	0	0	1	private
pan_gene_18906	pan_gene_5841	Height_per_day_(until_flowering);PCA_of_metabolites:_PC2;Starch	Chlorophyll_A;PCA_of_metabolites:_PC2;Photoperiod_Growing-degree_days_to_silk;Total_amino_acids	0	0	0	0	0	1	0	0	0	0	0	0	0	0	0	0	0	0	0	0	0	0	0	0	0	0	1	private
pan_gene_18906	pan_gene_6274	Height_per_day_(until_flowering);PCA_of_metabolites:_PC2;Starch	Leaf_width;Nodes_per_plant;Northern_Leaf_Blight;PCA_of_metabolites:_PC2	0	0	0	0	0	1	0	0	0	0	0	0	0	0	0	0	0	0	0	0	0	0	0	0	0	0	1	private
pan_gene_18906	pan_gene_691	Height_per_day_(until_flowering);PCA_of_metabolites:_PC2;Starch	PCA_of_metabolites:_PC2;Plant_height	0	0	0	0	0	1	0	0	0	0	0	0	0	0	0	0	0	1	0	0	0	0	0	0	0	0	2	dispensable
pan_gene_18945	pan_gene_5158	PCA_of_metabolites:_PC2	Ear_height;Height_per_day_(until_flowering);PCA_of_metabolites:_PC2;Protein;Tassel_branch_number	0	0	0	0	0	1	0	0	0	0	0	0	0	0	0	0	0	0	0	0	0	0	0	0	0	0	1	private
pan_gene_19035	pan_gene_19036	Ear_height;Height_per_day_(until_flowering);PCA_of_metabolites:_PC2	Average_internode_length_(below_ear);Height_per_day_(until_flowering);PCA_of_metabolites:_PC2	0	0	0	0	0	1	0	0	0	0	0	0	0	0	0	0	0	0	0	0	0	0	0	0	0	0	1	private
pan_gene_19035	pan_gene_9214	Ear_height;Height_per_day_(until_flowering);PCA_of_metabolites:_PC2	Height_per_day_(until_flowering);PCA_of_metabolites:_PC2;Southern_leaf_blight;Starch	0	0	0	0	0	0	0	0	0	0	1	0	0	0	0	0	0	0	0	0	0	0	0	0	0	0	1	private
pan_gene_19036	pan_gene_21129	Average_internode_length_(below_ear);Height_per_day_(until_flowering);PCA_of_metabolites:_PC2	Leaf_width;PCA_of_metabolites:_PC2	0	0	0	0	0	1	0	0	0	0	0	0	0	0	0	0	0	0	0	0	0	0	0	0	0	0	1	private
pan_gene_19066	pan_gene_579	PCA_of_metabolites:_PC2;Stalk_strength;Tassel_branch_number	PCA_of_metabolites:_PC2	0	0	0	0	0	1	0	0	0	0	0	0	0	0	0	0	0	0	0	0	0	0	0	0	0	0	1	private
pan_gene_19067	pan_gene_647	Leaf_length;PCA_of_metabolites:_PC2;Stalk_strength;Tassel_branch_number	Boxcox-transformed_leaf_angle;PCA_of_metabolites:_PC2;Tassel_length	0	0	0	0	0	1	0	0	0	0	0	0	0	0	0	0	0	0	0	0	0	0	0	0	0	0	1	private
pan_gene_19278	pan_gene_5841	Anthesis-silking_interval;Average_internode_length_(above_ear);Nitrate;PCA_of_metabolites:_PC2	Chlorophyll_A;PCA_of_metabolites:_PC2;Photoperiod_Growing-degree_days_to_silk;Total_amino_acids	0	0	0	0	0	1	0	0	0	0	0	0	0	0	0	0	0	0	0	0	0	0	0	0	0	0	1	private
pan_gene_19278	pan_gene_97937	Anthesis-silking_interval;Average_internode_length_(above_ear);Nitrate;PCA_of_metabolites:_PC2	PCA_of_metabolites:_PC2	0	0	0	0	0	1	0	0	0	0	0	0	0	0	0	0	0	0	0	0	0	0	0	0	0	0	1	private
pan_gene_19299	pan_gene_22816	Anthesis-silking_interval;Chlorophyll_A;Days_to_anthesis;Glutamate;PCA_of_metabolites:_PC1;PCA_of_metabolites:_PC2;Total_amino_acids	Fructose;PCA_of_metabolites:_PC2;Starch	0	0	0	0	0	1	1	0	0	0	1	0	1	0	1	0	0	1	0	1	0	0	1	0	0	0	8	dispensable
pan_gene_19299	pan_gene_24828	Anthesis-silking_interval;Chlorophyll_A;Days_to_anthesis;Glutamate;PCA_of_metabolites:_PC1;PCA_of_metabolites:_PC2;Total_amino_acids	PCA_of_metabolites:_PC2;Starch	0	0	0	0	0	1	0	0	0	0	0	0	0	0	0	0	0	0	0	0	0	0	0	0	0	0	1	private
pan_gene_19312	pan_gene_575	Leaf_width;Nitrate;PCA_of_metabolites:_PC2;Southern_leaf_blight	PCA_of_metabolites:_PC2;Sucrose	0	0	0	0	0	1	0	0	0	0	0	0	0	0	0	0	0	0	0	0	0	0	0	0	0	0	1	private
pan_gene_19337	pan_gene_32675	PCA_of_metabolites:_PC2;Starch	PCA_of_metabolites:_PC2;Ratio_of_ear_height_to_total_height;Starch	0	0	0	0	0	1	0	0	0	0	0	0	0	0	0	0	0	0	0	0	0	0	0	0	0	0	1	private
pan_gene_19337	pan_gene_418	PCA_of_metabolites:_PC2;Starch	Days_to_anthesis;Leaf_width;PCA_of_metabolites:_PC2	0	0	0	0	0	1	0	0	0	0	0	0	0	0	0	0	0	0	0	0	0	0	0	0	0	0	1	private
pan_gene_20482	pan_gene_22816	PCA_of_metabolites:_PC2	Fructose;PCA_of_metabolites:_PC2;Starch	0	0	0	0	0	1	1	0	0	0	0	0	0	0	0	0	0	1	0	0	0	0	0	0	0	0	3	dispensable
pan_gene_21163	pan_gene_32664	PCA_of_metabolites:_PC2	Average_internode_length_(above_ear);Average_internode_length_(whole_plant);PCA_of_metabolites:_PC2	0	0	0	0	0	1	0	0	0	0	0	0	0	0	0	0	0	0	0	0	0	0	0	0	0	0	1	private
pan_gene_22334	pan_gene_22417	Leaf_width;PCA_of_metabolites:_PC2	PCA_of_metabolites:_PC2	0	0	0	0	0	0	0	0	0	0	0	0	0	1	0	0	0	1	1	0	0	0	0	1	0	0	4	dispensable
pan_gene_2360	pan_gene_27976	PCA_of_metabolites:_PC2	PCA_of_metabolites:_PC2;Southern_leaf_blight	0	0	0	0	0	1	1	1	0	0	0	0	0	0	0	0	0	0	0	0	0	0	0	0	0	0	3	dispensable
pan_gene_27092	pan_gene_5111	PCA_of_metabolites:_PC2	PCA_of_metabolites:_PC2	0	0	0	0	0	0	0	0	1	0	0	0	0	0	0	0	0	0	0	0	0	0	0	0	0	0	1	private
pan_gene_27702	pan_gene_30985	Height_above_ear;PCA_of_metabolites:_PC2;Plant_height;Stalk_strength;Starch	Nodes_to_ear;PCA_of_metabolites:_PC2	0	0	0	0	0	1	0	0	0	0	0	0	0	0	0	0	0	0	0	0	0	0	0	0	0	0	1	private
pan_gene_27702	pan_gene_647	Height_above_ear;PCA_of_metabolites:_PC2;Plant_height;Stalk_strength;Starch	Boxcox-transformed_leaf_angle;PCA_of_metabolites:_PC2;Tassel_length	0	0	0	0	0	1	0	0	0	0	0	0	0	0	0	0	0	0	0	0	0	0	0	0	0	0	1	private
pan_gene_27702	pan_gene_648	Height_above_ear;PCA_of_metabolites:_PC2;Plant_height;Stalk_strength;Starch	PCA_of_metabolites:_PC2;Tassel_length	0	0	0	0	0	1	0	0	0	0	0	0	0	0	0	0	0	0	0	0	0	0	0	0	0	0	1	private
pan_gene_27758	pan_gene_42605	PCA_of_metabolites:_PC2;Photoperiod_Growing-degree_days_to_silk;Southern_leaf_blight	PCA_of_metabolites:_PC2	0	0	0	0	0	0	0	0	0	1	0	0	0	0	0	0	0	0	0	0	0	0	0	0	0	0	1	private
pan_gene_28032	pan_gene_9372	Cob_diameter;PCA_of_metabolites:_PC2	PCA_of_metabolites:_PC2;Stalk_strength;Sucrose	0	0	0	0	0	1	0	0	0	0	0	0	0	0	0	0	0	0	0	0	0	0	0	0	0	0	1	private
pan_gene_30761	pan_gene_493	Leaf_length;Nodes_above_ear;PCA_of_metabolites:_PC2;Plant_height;Starch;Tassel_length	Ear_row_number;PCA_of_metabolites:_PC2	0	0	0	0	0	1	0	0	0	0	0	0	0	0	0	0	0	0	0	0	0	0	0	0	0	0	1	private
pan_gene_30761	pan_gene_5841	Leaf_length;Nodes_above_ear;PCA_of_metabolites:_PC2;Plant_height;Starch;Tassel_length	Chlorophyll_A;PCA_of_metabolites:_PC2;Photoperiod_Growing-degree_days_to_silk;Total_amino_acids	0	0	0	0	0	1	0	0	0	0	0	0	0	0	0	0	0	0	0	0	0	0	0	0	0	0	1	private
pan_gene_30985	pan_gene_6438	Nodes_to_ear;PCA_of_metabolites:_PC2	PCA_of_metabolites:_PC2	0	0	0	0	0	1	0	0	0	0	0	0	0	0	0	0	0	0	0	0	0	0	0	0	0	0	1	private
pan_gene_30985	pan_gene_648	Nodes_to_ear;PCA_of_metabolites:_PC2	PCA_of_metabolites:_PC2;Tassel_length	0	0	0	0	0	1	0	0	0	0	0	0	0	0	1	0	0	0	1	0	0	0	0	1	0	0	4	dispensable
pan_gene_32644	pan_gene_32675	Boxcox-transformed_leaf_angle;Glutamate;PCA_of_metabolites:_PC2;Southern_leaf_blight;Tassel_branch_number;Total_amino_acids	PCA_of_metabolites:_PC2;Ratio_of_ear_height_to_total_height;Starch	0	0	0	0	0	1	0	0	0	0	0	0	0	0	0	0	0	0	0	0	0	0	0	0	0	0	1	private
pan_gene_32644	pan_gene_511	Boxcox-transformed_leaf_angle;Glutamate;PCA_of_metabolites:_PC2;Southern_leaf_blight;Tassel_branch_number;Total_amino_acids	PCA_of_metabolites:_PC2	0	0	0	0	0	1	0	0	0	0	0	0	0	0	0	0	0	0	0	0	0	0	0	0	0	0	1	private
pan_gene_32663	pan_gene_69578	Average_internode_length_(above_ear);Boxcox-transformed_leaf_angle;PCA_of_metabolites:_PC2;Southern_leaf_blight	Northern_Leaf_Blight;PCA_of_metabolites:_PC2	0	0	0	0	0	1	0	0	0	0	0	0	0	0	0	0	0	0	0	0	0	0	0	0	0	0	1	private
pan_gene_32664	pan_gene_5681	Average_internode_length_(above_ear);Average_internode_length_(whole_plant);PCA_of_metabolites:_PC2	PCA_of_metabolites:_PC2;Starch	0	0	0	0	0	1	0	0	0	0	0	0	0	0	0	0	0	0	0	0	0	0	0	0	0	0	1	private
pan_gene_32675	pan_gene_32676	PCA_of_metabolites:_PC2;Ratio_of_ear_height_to_total_height;Starch	Days_to_anthesis;Ear_height;PCA_of_metabolites:_PC2;Ratio_of_ear_height_to_total_height	0	0	0	0	0	1	0	1	0	0	0	0	0	0	0	0	0	0	0	0	0	0	0	0	0	0	2	dispensable
pan_gene_32675	pan_gene_511	PCA_of_metabolites:_PC2;Ratio_of_ear_height_to_total_height;Starch	PCA_of_metabolites:_PC2	0	0	0	0	0	1	0	0	0	0	0	0	0	0	0	0	0	0	0	0	0	0	0	0	0	0	1	private
pan_gene_32675	pan_gene_6237	PCA_of_metabolites:_PC2;Ratio_of_ear_height_to_total_height;Starch	PCA_of_metabolites:_PC2	0	0	0	0	0	1	0	0	0	0	0	0	0	0	0	0	0	0	0	0	0	0	0	0	0	0	1	private
pan_gene_493	pan_gene_5171	Ear_row_number;PCA_of_metabolites:_PC2	PCA_of_metabolites:_PC2	0	0	0	0	0	1	0	0	0	0	0	0	0	0	0	0	0	0	0	0	0	0	0	0	0	0	1	private
pan_gene_493	pan_gene_6274	Ear_row_number;PCA_of_metabolites:_PC2	Leaf_width;Nodes_per_plant;Northern_Leaf_Blight;PCA_of_metabolites:_PC2	0	0	0	0	0	1	0	0	0	0	0	0	0	0	0	0	0	0	0	0	0	0	0	0	0	0	1	private
pan_gene_493	pan_gene_691	Ear_row_number;PCA_of_metabolites:_PC2	PCA_of_metabolites:_PC2;Plant_height	0	0	0	0	0	1	0	0	0	0	0	0	0	0	0	0	0	0	0	0	0	0	0	0	0	0	1	private
pan_gene_511	pan_gene_6237	PCA_of_metabolites:_PC2	PCA_of_metabolites:_PC2	0	0	0	0	0	1	0	0	0	0	0	0	0	0	0	0	0	0	0	0	0	0	0	0	0	0	1	private
pan_gene_5111	pan_gene_5841	PCA_of_metabolites:_PC2	Chlorophyll_A;PCA_of_metabolites:_PC2;Photoperiod_Growing-degree_days_to_silk;Total_amino_acids	0	0	0	0	0	1	0	0	0	0	0	0	0	0	0	0	0	0	0	0	0	0	0	0	1	0	2	dispensable
pan_gene_5171	pan_gene_5841	PCA_of_metabolites:_PC2	Chlorophyll_A;PCA_of_metabolites:_PC2;Photoperiod_Growing-degree_days_to_silk;Total_amino_acids	0	0	0	0	0	1	0	0	0	0	0	0	0	0	0	0	0	0	0	0	0	0	0	0	0	0	1	private
pan_gene_5186	pan_gene_691	PCA_of_metabolites:_PC2	PCA_of_metabolites:_PC2;Plant_height	0	0	0	0	0	1	0	0	0	0	0	1	0	0	0	0	0	0	0	0	0	0	0	0	0	0	2	dispensable
pan_gene_5841	pan_gene_9226	Chlorophyll_A;PCA_of_metabolites:_PC2;Photoperiod_Growing-degree_days_to_silk;Total_amino_acids	Chlorophyll_A;Nodes_per_plant;PCA_of_metabolites:_PC2	0	0	0	0	0	1	0	0	0	0	0	0	0	0	0	0	0	0	0	0	0	0	0	0	0	0	1	private
pan_gene_595	pan_gene_5951	PCA_of_metabolites:_PC2	PCA_of_metabolites:_PC2	0	0	0	0	0	1	0	0	0	0	0	0	0	0	0	0	0	0	0	0	0	0	0	0	0	0	1	private
pan_gene_5968	pan_gene_9226	Malate;PCA_of_metabolites:_PC2	Chlorophyll_A;Nodes_per_plant;PCA_of_metabolites:_PC2	0	0	0	0	0	1	0	0	0	0	0	1	0	0	0	0	0	0	0	0	0	0	0	0	0	0	2	dispensable
pan_gene_6438	pan_gene_648	PCA_of_metabolites:_PC2	PCA_of_metabolites:_PC2;Tassel_length	0	0	0	0	0	1	0	0	0	0	0	0	0	0	0	0	0	0	0	0	0	0	0	0	0	0	1	private
pan_gene_10441	pan_gene_23855	PCA_of_metabolites:_PC2	PCA_of_metabolites:_PC2	0	0	0	0	0	0	1	1	0	0	0	0	0	0	0	0	0	0	0	0	0	0	0	0	0	0	2	dispensable
pan_gene_10441	pan_gene_32568	PCA_of_metabolites:_PC2	Boxcox-transformed_leaf_angle;Height_above_ear;Height_per_day_(until_flowering);Nodes_above_ear;Nodes_per_plant;PCA_of_metabolites:_PC2	0	0	0	0	0	0	1	0	0	0	0	0	0	0	0	0	0	0	0	0	0	0	0	0	0	0	1	private
pan_gene_10802	pan_gene_5841	100_Kernel_weight;Anthesis-silking_interval;PCA_of_metabolites:_PC2;Ratio_of_ear_height_to_total_height	Chlorophyll_A;PCA_of_metabolites:_PC2;Photoperiod_Growing-degree_days_to_silk;Total_amino_acids	0	0	0	0	0	0	1	0	0	0	0	0	0	0	0	0	1	0	0	0	0	0	0	0	1	0	3	dispensable
pan_gene_10802	pan_gene_6274	100_Kernel_weight;Anthesis-silking_interval;PCA_of_metabolites:_PC2;Ratio_of_ear_height_to_total_height	Leaf_width;Nodes_per_plant;Northern_Leaf_Blight;PCA_of_metabolites:_PC2	0	0	0	0	0	0	1	0	0	0	0	0	0	0	0	0	0	0	0	0	0	1	0	0	1	1	4	dispensable
pan_gene_11062	pan_gene_15884	PCA_of_metabolites:_PC2	PCA_of_metabolites:_PC2	0	0	0	0	0	0	1	0	1	0	0	0	0	0	0	0	0	0	0	0	0	0	0	0	0	0	2	dispensable
pan_gene_11062	pan_gene_1790	PCA_of_metabolites:_PC2	Height_per_day_(until_flowering);Nodes_to_ear;PCA_of_metabolites:_PC2	0	0	0	0	0	0	1	1	0	0	0	0	0	1	0	0	0	0	0	0	0	0	0	0	0	0	3	dispensable
pan_gene_1186	pan_gene_32644	Chlorophyll_B;PCA_of_metabolites:_PC2;Starch;Tassel_branch_number;Tassel_length	Boxcox-transformed_leaf_angle;Glutamate;PCA_of_metabolites:_PC2;Southern_leaf_blight;Tassel_branch_number;Total_amino_acids	0	0	0	0	0	0	1	0	1	0	0	0	0	0	0	0	0	0	1	0	0	0	0	0	0	0	3	dispensable
pan_gene_1186	pan_gene_456	Chlorophyll_B;PCA_of_metabolites:_PC2;Starch;Tassel_branch_number;Tassel_length	PCA_of_metabolites:_PC2;Sucrose;Tassel_length	0	0	0	0	0	0	1	0	0	0	0	0	0	0	0	0	0	0	1	0	0	1	0	0	0	0	3	dispensable
pan_gene_1186	pan_gene_5182	Chlorophyll_B;PCA_of_metabolites:_PC2;Starch;Tassel_branch_number;Tassel_length	Average_internode_length_(below_ear);Malate;PCA_of_metabolites:_PC2;Tassel_length	0	0	0	0	0	0	1	0	0	0	0	0	0	0	0	0	1	0	0	0	0	0	0	0	0	0	2	dispensable
pan_gene_14672	pan_gene_1790	PCA_of_metabolites:_PC2	Height_per_day_(until_flowering);Nodes_to_ear;PCA_of_metabolites:_PC2	0	0	0	0	0	0	1	0	0	0	0	0	0	0	0	0	0	0	0	0	0	1	0	0	0	0	2	dispensable
pan_gene_15884	pan_gene_20482	PCA_of_metabolites:_PC2	PCA_of_metabolites:_PC2	0	0	0	0	0	0	1	0	0	0	0	0	0	1	0	0	0	0	0	0	1	0	0	0	0	0	3	dispensable
pan_gene_15971	pan_gene_19312	Days_to_silk;Glucose;PCA_of_metabolites:_PC2;Total_amino_acids	Leaf_width;Nitrate;PCA_of_metabolites:_PC2;Southern_leaf_blight	0	0	0	0	0	0	1	0	0	0	0	0	0	0	0	0	0	0	0	0	0	0	0	0	0	0	1	private
pan_gene_15971	pan_gene_20482	Days_to_silk;Glucose;PCA_of_metabolites:_PC2;Total_amino_acids	PCA_of_metabolites:_PC2	0	0	0	0	0	0	1	0	1	0	0	1	0	0	0	0	0	0	0	0	1	0	1	1	0	0	6	dispensable
pan_gene_15971	pan_gene_24828	Days_to_silk;Glucose;PCA_of_metabolites:_PC2;Total_amino_acids	PCA_of_metabolites:_PC2;Starch	0	0	0	0	0	0	1	0	0	1	1	0	0	0	0	0	0	0	1	0	0	0	1	0	1	0	6	dispensable
pan_gene_1789	pan_gene_23855	Height_per_day_(until_flowering);Nodes_to_ear;PCA_of_metabolites:_PC2;Southern_leaf_blight	PCA_of_metabolites:_PC2	0	0	0	0	0	0	1	0	0	0	0	0	0	0	0	0	0	0	0	1	0	0	0	1	0	0	3	dispensable
pan_gene_1790	pan_gene_19024	Height_per_day_(until_flowering);Nodes_to_ear;PCA_of_metabolites:_PC2	PCA_of_metabolites:_PC2	0	0	0	0	0	0	1	0	0	0	0	0	0	0	0	0	0	0	0	0	0	0	0	0	0	0	1	private
pan_gene_1790	pan_gene_19278	Height_per_day_(until_flowering);Nodes_to_ear;PCA_of_metabolites:_PC2	Anthesis-silking_interval;Average_internode_length_(above_ear);Nitrate;PCA_of_metabolites:_PC2	0	0	0	0	0	0	1	0	0	0	0	0	0	0	0	0	0	0	0	0	0	0	0	0	0	0	1	private
pan_gene_1790	pan_gene_19299	Height_per_day_(until_flowering);Nodes_to_ear;PCA_of_metabolites:_PC2	Anthesis-silking_interval;Chlorophyll_A;Days_to_anthesis;Glutamate;PCA_of_metabolites:_PC1;PCA_of_metabolites:_PC2;Total_amino_acids	0	0	0	0	0	0	1	0	1	0	0	0	0	0	0	0	0	0	0	0	0	0	0	0	0	0	2	dispensable
pan_gene_1790	pan_gene_20482	Height_per_day_(until_flowering);Nodes_to_ear;PCA_of_metabolites:_PC2	PCA_of_metabolites:_PC2	0	0	0	0	0	0	1	0	0	0	0	0	0	0	0	0	0	0	0	0	0	0	0	0	0	0	1	private
pan_gene_1790	pan_gene_22816	Height_per_day_(until_flowering);Nodes_to_ear;PCA_of_metabolites:_PC2	Fructose;PCA_of_metabolites:_PC2;Starch	0	0	0	0	0	0	1	0	0	0	0	0	0	0	0	0	0	0	0	0	0	0	0	0	0	0	1	private
pan_gene_1790	pan_gene_5171	Height_per_day_(until_flowering);Nodes_to_ear;PCA_of_metabolites:_PC2	PCA_of_metabolites:_PC2	0	0	0	0	0	0	1	0	0	0	0	0	0	0	0	0	0	0	0	0	0	0	0	0	0	0	1	private
pan_gene_1790	pan_gene_7921	Height_per_day_(until_flowering);Nodes_to_ear;PCA_of_metabolites:_PC2	Cob_diameter;PCA_of_metabolites:_PC2	0	0	0	0	0	0	1	0	0	0	0	0	0	0	0	0	0	0	0	0	0	0	0	0	0	0	1	private
pan_gene_18901	pan_gene_5130	PCA_of_metabolites:_PC2	Boxcox-transformed_leaf_angle;Glucose;Height_above_ear;PCA_of_metabolites:_PC2;Tassel_length	0	0	0	0	0	0	1	0	0	0	0	0	0	0	0	0	0	0	0	0	0	0	0	0	0	0	1	private
pan_gene_19299	pan_gene_5968	Anthesis-silking_interval;Chlorophyll_A;Days_to_anthesis;Glutamate;PCA_of_metabolites:_PC1;PCA_of_metabolites:_PC2;Total_amino_acids	Malate;PCA_of_metabolites:_PC2	0	0	0	0	0	0	1	0	1	1	0	0	0	0	0	0	0	0	0	0	0	0	0	0	0	0	3	dispensable
pan_gene_19312	pan_gene_24828	Leaf_width;Nitrate;PCA_of_metabolites:_PC2;Southern_leaf_blight	PCA_of_metabolites:_PC2;Starch	0	0	0	0	0	0	1	0	0	0	0	0	0	0	0	0	0	0	0	0	0	0	0	0	0	0	1	private
pan_gene_21277	pan_gene_5951	PCA_of_metabolites:_PC2	PCA_of_metabolites:_PC2	0	0	0	0	0	0	1	1	0	0	0	0	0	0	0	0	0	0	0	0	0	0	0	0	0	0	2	dispensable
pan_gene_30950	pan_gene_9372	Height_above_ear;PCA_of_metabolites:_PC2	PCA_of_metabolites:_PC2;Stalk_strength;Sucrose	0	0	0	0	0	0	1	0	0	0	0	0	0	0	0	0	0	0	1	0	0	0	0	0	0	0	2	dispensable
pan_gene_32679	pan_gene_5951	PCA_of_metabolites:_PC2;Starch	PCA_of_metabolites:_PC2	0	0	0	0	0	0	1	0	0	0	0	0	0	0	0	0	0	0	0	0	0	0	0	0	0	0	1	private
pan_gene_5171	pan_gene_9372	PCA_of_metabolites:_PC2	PCA_of_metabolites:_PC2;Stalk_strength;Sucrose	0	0	0	0	0	0	1	1	1	0	0	0	0	0	0	0	0	0	0	0	0	0	1	0	0	0	4	dispensable
pan_gene_5786	pan_gene_673	PCA_of_metabolites:_PC2	PCA_of_metabolites:_PC2	0	0	0	0	0	0	1	0	0	0	0	0	0	0	0	0	0	0	0	0	0	0	0	0	0	0	1	private
pan_gene_69578	pan_gene_77487	Northern_Leaf_Blight;PCA_of_metabolites:_PC2	PCA_of_metabolites:_PC2;Tassel_branch_number	0	0	0	0	0	0	1	0	0	0	0	0	0	0	0	0	0	0	0	0	0	0	0	0	0	1	2	dispensable
pan_gene_69578	pan_gene_9347	Northern_Leaf_Blight;PCA_of_metabolites:_PC2	Ear_height;Nodes_to_ear;PCA_of_metabolites:_PC2;Plant_height;Starch	0	0	0	0	0	0	1	0	0	0	0	0	0	0	0	0	0	0	0	1	0	0	0	0	1	0	3	dispensable
pan_gene_1081	pan_gene_15889	PCA_of_metabolites:_PC2	PCA_of_metabolites:_PC2	0	0	0	0	0	0	0	1	0	0	0	0	0	0	0	0	0	0	0	0	0	0	0	0	0	0	1	private
pan_gene_1089	pan_gene_19312	PCA_of_metabolites:_PC2	Leaf_width;Nitrate;PCA_of_metabolites:_PC2;Southern_leaf_blight	0	0	0	0	0	0	0	1	0	0	0	0	0	0	0	0	0	0	0	0	0	0	0	0	0	0	1	private
pan_gene_1089	pan_gene_28032	PCA_of_metabolites:_PC2	Cob_diameter;PCA_of_metabolites:_PC2	0	0	0	0	0	0	0	1	0	0	0	1	0	0	0	0	0	0	0	0	0	0	0	0	0	0	2	dispensable
pan_gene_1089	pan_gene_30761	PCA_of_metabolites:_PC2	Leaf_length;Nodes_above_ear;PCA_of_metabolites:_PC2;Plant_height;Starch;Tassel_length	0	0	0	0	0	0	0	1	0	0	0	0	0	0	0	0	0	0	0	0	0	0	0	0	0	0	1	private
pan_gene_11062	pan_gene_28032	PCA_of_metabolites:_PC2	Cob_diameter;PCA_of_metabolites:_PC2	0	0	0	0	0	0	0	1	0	0	0	0	0	1	0	0	0	0	0	0	0	0	0	0	0	0	2	dispensable
pan_gene_11062	pan_gene_32680	PCA_of_metabolites:_PC2	PCA_of_metabolites:_PC2;Starch	0	0	0	0	0	0	0	1	0	0	0	0	0	0	0	0	0	0	0	0	0	0	0	0	0	0	1	private
pan_gene_14672	pan_gene_5110	PCA_of_metabolites:_PC2	PCA_of_metabolites:_PC2;Tassel_length	0	0	0	0	0	0	0	1	0	0	0	0	0	0	0	0	0	0	0	0	0	0	0	0	0	0	1	private
pan_gene_1539	pan_gene_19312	Average_internode_length_(above_ear);Height_per_day_(until_flowering);Nodes_above_ear;PCA_of_metabolites:_PC2;Protein;Southern_leaf_blight	Leaf_width;Nitrate;PCA_of_metabolites:_PC2;Southern_leaf_blight	0	0	0	0	0	0	0	1	1	0	0	0	0	0	0	0	0	1	0	0	0	0	0	0	0	0	3	dispensable
pan_gene_15664	pan_gene_27092	PCA_of_metabolites:_PC2;Starch	PCA_of_metabolites:_PC2	0	0	0	0	0	0	0	0	0	0	0	0	0	0	0	1	0	0	0	0	0	0	1	0	0	0	2	dispensable
pan_gene_15664	pan_gene_672	PCA_of_metabolites:_PC2;Starch	PCA_of_metabolites:_PC2	0	0	0	0	0	0	0	1	0	0	0	1	0	0	0	1	0	0	0	0	0	0	0	0	0	0	3	dispensable
pan_gene_15664	pan_gene_9350	PCA_of_metabolites:_PC2;Starch	PCA_of_metabolites:_PC2	0	0	0	0	0	0	0	1	0	0	0	0	0	0	0	0	0	0	0	0	0	0	0	0	0	0	1	private
pan_gene_15664	pan_gene_9448	PCA_of_metabolites:_PC2;Starch	Leaf_width;PCA_of_metabolites:_PC2	0	0	0	0	0	0	0	1	0	0	0	0	0	0	0	0	0	0	0	0	0	0	0	0	0	0	1	private
pan_gene_15889	pan_gene_23856	PCA_of_metabolites:_PC2	PCA_of_metabolites:_PC2	0	0	0	0	0	0	0	1	0	0	0	0	0	0	0	0	0	0	0	0	0	0	0	0	0	0	1	private
pan_gene_1789	pan_gene_19067	Height_per_day_(until_flowering);Nodes_to_ear;PCA_of_metabolites:_PC2;Southern_leaf_blight	Leaf_length;PCA_of_metabolites:_PC2;Stalk_strength;Tassel_branch_number	0	0	0	0	0	0	0	0	0	0	0	1	0	0	0	0	0	0	0	0	0	0	0	0	0	0	1	private
pan_gene_1790	pan_gene_5186	Height_per_day_(until_flowering);Nodes_to_ear;PCA_of_metabolites:_PC2	PCA_of_metabolites:_PC2	0	0	0	0	0	0	0	1	0	0	0	0	0	1	0	0	0	0	0	0	0	0	0	0	0	0	2	dispensable
pan_gene_19170	pan_gene_9214	PCA_of_metabolites:_PC2;Tassel_branch_number	Height_per_day_(until_flowering);PCA_of_metabolites:_PC2;Southern_leaf_blight;Starch	0	0	0	0	0	0	0	1	0	0	0	0	0	0	0	0	0	0	0	0	0	0	0	0	0	0	1	private
pan_gene_19299	pan_gene_19312	Anthesis-silking_interval;Chlorophyll_A;Days_to_anthesis;Glutamate;PCA_of_metabolites:_PC1;PCA_of_metabolites:_PC2;Total_amino_acids	Leaf_width;Nitrate;PCA_of_metabolites:_PC2;Southern_leaf_blight	0	0	0	0	0	0	0	1	0	0	0	0	0	0	0	0	0	0	0	0	0	0	0	0	0	0	1	private
pan_gene_19299	pan_gene_9448	Anthesis-silking_interval;Chlorophyll_A;Days_to_anthesis;Glutamate;PCA_of_metabolites:_PC1;PCA_of_metabolites:_PC2;Total_amino_acids	Leaf_width;PCA_of_metabolites:_PC2	0	0	0	0	0	0	0	1	0	0	0	0	0	0	0	0	0	0	0	0	0	0	0	0	0	0	1	private
pan_gene_19312	pan_gene_9448	Leaf_width;Nitrate;PCA_of_metabolites:_PC2;Southern_leaf_blight	Leaf_width;PCA_of_metabolites:_PC2	0	0	0	0	0	0	0	1	0	0	0	0	0	0	0	0	0	0	0	0	0	0	0	0	0	0	1	private
pan_gene_2360	pan_gene_6438	PCA_of_metabolites:_PC2	PCA_of_metabolites:_PC2	0	0	0	0	0	0	0	1	0	0	0	0	0	0	0	0	0	0	0	0	0	0	0	0	0	0	1	private
pan_gene_24972	pan_gene_2601	Days_to_anthesis;Glucose;PCA_of_metabolites:_PC2	Ear_height;Nodes_per_plant;PCA_of_metabolites:_PC2	0	0	0	0	0	0	0	1	0	0	0	0	0	0	0	0	0	0	0	0	0	0	0	0	0	0	1	private
pan_gene_28032	pan_gene_30761	Cob_diameter;PCA_of_metabolites:_PC2	Leaf_length;Nodes_above_ear;PCA_of_metabolites:_PC2;Plant_height;Starch;Tassel_length	0	0	0	0	0	0	0	1	0	0	0	0	0	0	0	0	0	0	0	0	0	0	0	0	0	0	1	private
pan_gene_30757	pan_gene_5186	Average_internode_length_(whole_plant);Glucose;PCA_of_metabolites:_PC2	PCA_of_metabolites:_PC2	0	0	0	0	0	0	0	1	0	0	0	0	0	0	0	0	0	0	0	0	0	0	0	0	0	0	1	private
pan_gene_30757	pan_gene_7921	Average_internode_length_(whole_plant);Glucose;PCA_of_metabolites:_PC2	Cob_diameter;PCA_of_metabolites:_PC2	0	0	0	0	0	0	0	1	0	0	0	0	0	0	0	0	0	0	0	0	0	0	0	0	0	0	1	private
pan_gene_32680	pan_gene_5111	PCA_of_metabolites:_PC2;Starch	PCA_of_metabolites:_PC2	0	0	0	0	0	0	0	1	0	0	0	0	0	0	0	0	0	0	0	0	0	0	0	0	0	0	1	private
pan_gene_32680	pan_gene_9372	PCA_of_metabolites:_PC2;Starch	PCA_of_metabolites:_PC2;Stalk_strength;Sucrose	0	0	0	0	0	0	0	1	0	0	0	0	0	0	0	0	0	0	0	0	0	0	0	0	0	0	1	private
pan_gene_5186	pan_gene_7921	PCA_of_metabolites:_PC2	Cob_diameter;PCA_of_metabolites:_PC2	0	0	0	0	0	0	0	1	0	0	0	0	0	0	0	0	0	0	0	0	0	0	1	0	0	0	2	dispensable
pan_gene_6274	pan_gene_9404	Leaf_width;Nodes_per_plant;Northern_Leaf_Blight;PCA_of_metabolites:_PC2	Boxcox-transformed_leaf_angle;PCA_of_metabolites:_PC2;Starch	0	0	0	0	0	0	0	0	0	0	0	0	0	0	0	0	0	0	0	1	0	0	0	0	0	0	1	private
pan_gene_10441	pan_gene_595	PCA_of_metabolites:_PC2	PCA_of_metabolites:_PC2	0	0	0	0	0	0	0	0	1	0	0	0	0	0	0	0	0	0	0	0	0	0	0	0	0	0	1	private
pan_gene_1054	pan_gene_18909	Days_to_silk;Nodes_per_plant;Nodes_to_ear;PCA_of_metabolites:_PC2	Average_internode_length_(above_ear);Average_internode_length_(whole_plant);Northern_Leaf_Blight;PCA_of_metabolites:_PC2	0	0	0	0	0	0	0	0	1	0	0	0	0	0	0	0	0	0	0	0	0	0	0	0	0	0	1	private
pan_gene_1054	pan_gene_27758	Days_to_silk;Nodes_per_plant;Nodes_to_ear;PCA_of_metabolites:_PC2	PCA_of_metabolites:_PC2;Photoperiod_Growing-degree_days_to_silk;Southern_leaf_blight	0	0	0	0	0	0	0	0	1	0	0	0	0	0	0	0	0	0	0	0	0	0	0	0	0	0	1	private
pan_gene_1054	pan_gene_5823	Days_to_silk;Nodes_per_plant;Nodes_to_ear;PCA_of_metabolites:_PC2	PCA_of_metabolites:_PC2;Tassel_branch_number	0	0	0	0	0	0	0	0	1	0	0	0	0	0	0	0	0	0	0	0	0	0	0	0	0	0	1	private
pan_gene_10802	pan_gene_19278	100_Kernel_weight;Anthesis-silking_interval;PCA_of_metabolites:_PC2;Ratio_of_ear_height_to_total_height	Anthesis-silking_interval;Average_internode_length_(above_ear);Nitrate;PCA_of_metabolites:_PC2	0	0	0	0	0	0	0	0	0	0	0	0	0	0	0	0	0	0	0	0	0	0	0	0	1	0	1	private
pan_gene_10802	pan_gene_5170	100_Kernel_weight;Anthesis-silking_interval;PCA_of_metabolites:_PC2;Ratio_of_ear_height_to_total_height	PCA_of_metabolites:_PC2	0	0	0	0	0	0	0	0	0	0	0	0	0	0	0	0	0	0	0	0	0	0	0	0	1	0	1	private
pan_gene_1081	pan_gene_97937	PCA_of_metabolites:_PC2	PCA_of_metabolites:_PC2	0	0	0	0	0	0	0	0	1	0	0	0	0	0	0	0	0	0	0	0	0	0	0	0	0	0	1	private
pan_gene_1089	pan_gene_5129	PCA_of_metabolites:_PC2	Boxcox-transformed_leaf_angle;Glucose;PCA_of_metabolites:_PC2;Tassel_branch_number;Tassel_length	0	0	0	0	0	0	0	0	1	0	0	0	0	0	0	0	0	0	0	0	0	0	0	0	0	0	1	private
pan_gene_11062	pan_gene_15730	PCA_of_metabolites:_PC2	Leaf_width;PCA_of_metabolites:_PC2	0	0	0	0	0	0	0	0	1	0	0	0	0	0	0	0	0	0	0	0	0	0	0	0	0	0	1	private
pan_gene_11062	pan_gene_20482	PCA_of_metabolites:_PC2	PCA_of_metabolites:_PC2	0	0	0	0	0	0	0	0	1	0	0	0	0	0	0	0	0	1	0	0	0	0	0	0	0	0	2	dispensable
pan_gene_1124	pan_gene_5111	Nodes_per_plant;PCA_of_metabolites:_PC2	PCA_of_metabolites:_PC2	0	0	0	0	0	0	0	0	1	0	0	0	0	0	0	0	0	0	0	0	0	0	0	0	0	0	1	private
pan_gene_1124	pan_gene_9226	Nodes_per_plant;PCA_of_metabolites:_PC2	Chlorophyll_A;Nodes_per_plant;PCA_of_metabolites:_PC2	0	0	0	0	0	0	0	0	1	0	0	0	0	0	0	0	0	0	0	0	0	0	0	0	0	0	1	private
pan_gene_1186	pan_gene_18317	Chlorophyll_B;PCA_of_metabolites:_PC2;Starch;Tassel_branch_number;Tassel_length	Leaf_width;PCA_of_metabolites:_PC2;Ratio_of_ear_height_to_total_height	0	0	0	0	0	0	0	0	0	0	0	0	0	0	1	0	0	0	0	1	0	0	0	0	0	0	2	dispensable
pan_gene_1186	pan_gene_32676	Chlorophyll_B;PCA_of_metabolites:_PC2;Starch;Tassel_branch_number;Tassel_length	Days_to_anthesis;Ear_height;PCA_of_metabolites:_PC2;Ratio_of_ear_height_to_total_height	0	0	0	0	0	0	0	0	0	0	0	0	0	0	1	0	0	0	0	0	0	0	1	0	0	0	2	dispensable
pan_gene_14672	pan_gene_1539	PCA_of_metabolites:_PC2	Average_internode_length_(above_ear);Height_per_day_(until_flowering);Nodes_above_ear;PCA_of_metabolites:_PC2;Protein;Southern_leaf_blight	0	0	0	0	0	0	0	0	1	0	0	0	0	0	0	0	0	0	0	0	0	0	0	0	0	0	1	private
pan_gene_14672	pan_gene_18906	PCA_of_metabolites:_PC2	Height_per_day_(until_flowering);PCA_of_metabolites:_PC2;Starch	0	0	0	0	0	0	0	0	1	1	0	0	0	0	1	0	0	0	0	0	0	0	0	1	0	0	4	dispensable
pan_gene_14672	pan_gene_22816	PCA_of_metabolites:_PC2	Fructose;PCA_of_metabolites:_PC2;Starch	0	0	0	0	0	0	0	0	1	0	0	0	0	0	0	0	0	0	0	0	0	0	0	0	0	0	1	private
pan_gene_14672	pan_gene_36670	PCA_of_metabolites:_PC2	PCA_of_metabolites:_PC2	0	0	0	0	0	0	0	0	1	0	0	0	0	0	0	0	0	1	0	0	0	0	0	0	0	0	2	dispensable
pan_gene_14672	pan_gene_5111	PCA_of_metabolites:_PC2	PCA_of_metabolites:_PC2	0	0	0	0	0	0	0	0	1	0	0	0	0	0	0	0	0	0	0	0	0	0	0	0	0	0	1	private
pan_gene_14672	pan_gene_5186	PCA_of_metabolites:_PC2	PCA_of_metabolites:_PC2	0	0	0	0	0	0	0	0	1	0	0	0	0	0	0	0	0	0	0	1	0	0	0	0	0	0	2	dispensable
pan_gene_1539	pan_gene_15730	Average_internode_length_(above_ear);Height_per_day_(until_flowering);Nodes_above_ear;PCA_of_metabolites:_PC2;Protein;Southern_leaf_blight	Leaf_width;PCA_of_metabolites:_PC2	0	0	0	0	0	0	0	0	1	0	0	0	0	0	0	0	0	0	0	0	0	0	0	0	0	0	1	private
pan_gene_1539	pan_gene_18878	Average_internode_length_(above_ear);Height_per_day_(until_flowering);Nodes_above_ear;PCA_of_metabolites:_PC2;Protein;Southern_leaf_blight	PCA_of_metabolites:_PC2	0	0	0	0	0	0	0	0	1	0	0	0	0	0	0	0	0	0	0	0	0	0	0	0	0	0	1	private
pan_gene_1539	pan_gene_30950	Average_internode_length_(above_ear);Height_per_day_(until_flowering);Nodes_above_ear;PCA_of_metabolites:_PC2;Protein;Southern_leaf_blight	Height_above_ear;PCA_of_metabolites:_PC2	0	0	0	0	0	0	0	0	1	1	0	0	0	0	0	0	0	0	0	0	0	1	0	0	0	0	3	dispensable
pan_gene_1539	pan_gene_5968	Average_internode_length_(above_ear);Height_per_day_(until_flowering);Nodes_above_ear;PCA_of_metabolites:_PC2;Protein;Southern_leaf_blight	Malate;PCA_of_metabolites:_PC2	0	0	0	0	0	0	0	0	1	0	0	0	0	0	0	0	0	0	0	0	0	0	0	0	0	0	1	private
pan_gene_15664	pan_gene_691	PCA_of_metabolites:_PC2;Starch	PCA_of_metabolites:_PC2;Plant_height	0	0	0	0	0	0	0	0	0	0	0	0	0	0	0	0	0	0	0	0	0	0	1	0	0	0	1	private
pan_gene_15730	pan_gene_19299	Leaf_width;PCA_of_metabolites:_PC2	Anthesis-silking_interval;Chlorophyll_A;Days_to_anthesis;Glutamate;PCA_of_metabolites:_PC1;PCA_of_metabolites:_PC2;Total_amino_acids	0	0	0	0	0	0	0	0	1	0	0	0	0	0	0	0	0	0	0	0	0	0	0	0	0	0	1	private
pan_gene_15730	pan_gene_5171	Leaf_width;PCA_of_metabolites:_PC2	PCA_of_metabolites:_PC2	0	0	0	0	0	0	0	0	1	0	0	0	0	0	0	0	0	0	0	0	0	0	0	0	0	0	1	private
pan_gene_15884	pan_gene_19278	PCA_of_metabolites:_PC2	Anthesis-silking_interval;Average_internode_length_(above_ear);Nitrate;PCA_of_metabolites:_PC2	0	0	0	0	0	0	0	0	0	0	0	0	0	0	0	0	0	0	0	1	0	0	0	0	0	0	1	private
pan_gene_15884	pan_gene_30950	PCA_of_metabolites:_PC2	Height_above_ear;PCA_of_metabolites:_PC2	0	0	0	0	0	0	0	0	1	0	0	0	0	0	0	0	0	0	0	0	0	0	0	0	0	0	1	private
pan_gene_15884	pan_gene_36670	PCA_of_metabolites:_PC2	PCA_of_metabolites:_PC2	0	0	0	0	0	0	0	0	1	0	0	0	0	0	0	0	0	0	0	0	0	0	0	0	0	0	1	private
pan_gene_15884	pan_gene_5111	PCA_of_metabolites:_PC2	PCA_of_metabolites:_PC2	0	0	0	0	0	0	0	0	1	0	0	0	0	0	0	0	0	0	1	1	0	1	0	0	0	0	4	dispensable
pan_gene_15889	pan_gene_19312	PCA_of_metabolites:_PC2	Leaf_width;Nitrate;PCA_of_metabolites:_PC2;Southern_leaf_blight	0	0	0	0	0	0	0	0	1	0	0	0	0	0	0	0	0	0	0	0	0	0	0	0	0	0	1	private
pan_gene_15911	pan_gene_27702	PCA_of_metabolites:_PC2	Height_above_ear;PCA_of_metabolites:_PC2;Plant_height;Stalk_strength;Starch	0	0	0	0	0	0	0	0	1	1	0	0	0	0	0	0	0	0	0	0	0	0	0	0	0	1	3	dispensable
pan_gene_15911	pan_gene_5110	PCA_of_metabolites:_PC2	PCA_of_metabolites:_PC2;Tassel_length	0	0	0	0	0	0	0	0	1	0	0	0	0	0	0	0	0	0	0	0	0	0	0	0	0	0	1	private
pan_gene_15971	pan_gene_18878	Days_to_silk;Glucose;PCA_of_metabolites:_PC2;Total_amino_acids	PCA_of_metabolites:_PC2	0	0	0	0	0	0	0	0	1	0	0	0	0	0	0	0	0	0	0	0	0	0	0	0	0	0	1	private
pan_gene_15971	pan_gene_22335	Days_to_silk;Glucose;PCA_of_metabolites:_PC2;Total_amino_acids	Leaf_width;Malate;PCA_of_metabolites:_PC2	0	0	0	0	0	0	0	0	1	0	0	0	0	0	0	0	0	0	0	0	0	0	0	0	0	0	1	private
pan_gene_16009	pan_gene_648	Glucose;PCA_of_metabolites:_PC2	PCA_of_metabolites:_PC2;Tassel_length	0	0	0	0	0	0	0	0	1	0	0	0	0	0	0	0	0	0	0	0	0	0	0	0	0	0	1	private
pan_gene_1790	pan_gene_19393	Height_per_day_(until_flowering);Nodes_to_ear;PCA_of_metabolites:_PC2	Leaf_width;PCA_of_metabolites:_PC2	0	0	0	0	0	0	0	0	1	0	0	0	0	1	0	0	0	0	0	0	0	1	0	0	0	0	3	dispensable
pan_gene_18909	pan_gene_30892	Average_internode_length_(above_ear);Average_internode_length_(whole_plant);Northern_Leaf_Blight;PCA_of_metabolites:_PC2	PCA_of_metabolites:_PC2	0	0	0	0	0	0	0	0	1	0	0	0	0	0	0	0	0	0	0	0	0	0	0	0	0	0	1	private
pan_gene_18909	pan_gene_5823	Average_internode_length_(above_ear);Average_internode_length_(whole_plant);Northern_Leaf_Blight;PCA_of_metabolites:_PC2	PCA_of_metabolites:_PC2;Tassel_branch_number	0	0	0	0	0	0	0	0	1	1	0	0	0	0	0	0	0	0	0	0	0	0	0	0	0	0	2	dispensable
pan_gene_19278	pan_gene_22816	Anthesis-silking_interval;Average_internode_length_(above_ear);Nitrate;PCA_of_metabolites:_PC2	Fructose;PCA_of_metabolites:_PC2;Starch	0	0	0	0	0	0	0	0	0	1	0	1	0	0	0	0	0	1	0	1	1	0	0	0	0	0	5	dispensable
pan_gene_19291	pan_gene_9350	100_Kernel_weight;Nitrate;PCA_of_metabolites:_PC2	PCA_of_metabolites:_PC2	0	0	0	0	0	0	0	0	1	0	0	0	0	0	0	0	0	0	0	0	0	0	0	0	0	0	1	private
pan_gene_19312	pan_gene_5111	Leaf_width;Nitrate;PCA_of_metabolites:_PC2;Southern_leaf_blight	PCA_of_metabolites:_PC2	0	0	0	0	0	0	0	0	1	0	0	0	0	0	0	0	0	0	0	0	0	0	0	0	0	0	1	private
pan_gene_20482	pan_gene_28032	PCA_of_metabolites:_PC2	Cob_diameter;PCA_of_metabolites:_PC2	0	0	0	0	0	0	0	0	1	1	0	0	0	0	0	0	0	0	0	0	0	0	0	0	0	0	2	dispensable
pan_gene_22380	pan_gene_595	Average_internode_length_(above_ear);Ear_row_number;PCA_of_metabolites:_PC2;Starch	PCA_of_metabolites:_PC2	0	0	0	0	0	0	0	0	1	0	0	0	0	0	0	0	0	0	0	0	0	0	1	1	0	0	3	dispensable
pan_gene_22816	pan_gene_36670	Fructose;PCA_of_metabolites:_PC2;Starch	PCA_of_metabolites:_PC2	0	0	0	0	0	0	0	0	1	0	0	0	0	0	0	0	0	0	0	0	0	0	0	0	0	0	1	private
pan_gene_22816	pan_gene_5111	Fructose;PCA_of_metabolites:_PC2;Starch	PCA_of_metabolites:_PC2	0	0	0	0	0	0	0	0	1	0	1	0	0	0	0	0	0	1	0	1	1	1	0	0	0	1	7	dispensable
pan_gene_22816	pan_gene_5968	Fructose;PCA_of_metabolites:_PC2;Starch	Malate;PCA_of_metabolites:_PC2	0	0	0	0	0	0	0	0	1	0	0	0	0	0	0	0	0	0	0	0	1	0	0	0	0	0	2	dispensable
pan_gene_22816	pan_gene_9372	Fructose;PCA_of_metabolites:_PC2;Starch	PCA_of_metabolites:_PC2;Stalk_strength;Sucrose	0	0	0	0	0	0	0	0	1	0	1	0	0	0	0	0	0	0	1	0	0	0	0	0	0	0	3	dispensable
pan_gene_24828	pan_gene_5111	PCA_of_metabolites:_PC2;Starch	PCA_of_metabolites:_PC2	0	0	0	0	0	0	0	0	1	0	0	0	0	0	0	0	0	0	0	0	0	0	0	0	0	0	1	private
pan_gene_27092	pan_gene_30950	PCA_of_metabolites:_PC2	Height_above_ear;PCA_of_metabolites:_PC2	0	0	0	0	0	0	0	0	1	0	0	0	0	0	0	0	0	0	0	0	0	0	0	0	0	0	1	private
pan_gene_27092	pan_gene_36670	PCA_of_metabolites:_PC2	PCA_of_metabolites:_PC2	0	0	0	0	0	0	0	0	1	0	0	0	0	0	0	0	0	0	0	0	0	0	0	0	0	0	1	private
pan_gene_27092	pan_gene_5968	PCA_of_metabolites:_PC2	Malate;PCA_of_metabolites:_PC2	0	0	0	0	0	0	0	0	1	0	0	0	0	0	0	0	0	0	0	0	0	0	0	0	0	0	1	private
pan_gene_27571	pan_gene_32694	Cob_diameter;PCA_of_metabolites:_PC2;Sucrose	Average_internode_length_(whole_plant);Nodes_per_plant;PCA_of_metabolites:_PC2;Ratio_of_ear_height_to_total_height;Starch	0	0	0	0	0	0	0	0	1	0	0	0	0	0	0	0	0	0	0	0	0	0	0	0	0	0	1	private
pan_gene_27571	pan_gene_5182	Cob_diameter;PCA_of_metabolites:_PC2;Sucrose	Average_internode_length_(below_ear);Malate;PCA_of_metabolites:_PC2;Tassel_length	0	0	0	0	0	0	0	0	1	0	0	0	0	0	0	0	0	0	0	0	0	0	0	0	0	0	1	private
pan_gene_27702	pan_gene_29727	Height_above_ear;PCA_of_metabolites:_PC2;Plant_height;Stalk_strength;Starch	PCA_of_metabolites:_PC2	0	0	0	0	0	0	0	0	1	0	0	0	0	0	0	0	0	0	0	0	0	0	0	0	0	0	1	private
pan_gene_27758	pan_gene_30892	PCA_of_metabolites:_PC2;Photoperiod_Growing-degree_days_to_silk;Southern_leaf_blight	PCA_of_metabolites:_PC2	0	0	0	0	0	0	0	0	1	0	0	0	0	0	0	0	0	0	0	0	0	0	0	0	0	0	1	private
pan_gene_29727	pan_gene_5110	PCA_of_metabolites:_PC2	PCA_of_metabolites:_PC2;Tassel_length	0	0	0	0	0	0	0	0	1	0	0	0	0	0	0	0	0	0	0	0	0	0	0	0	0	0	1	private
pan_gene_29966	pan_gene_97937	Leaf_length;PCA_of_metabolites:_PC2;Southern_leaf_blight	PCA_of_metabolites:_PC2	0	0	0	0	0	0	0	0	1	0	0	0	0	0	0	0	0	0	0	0	0	0	0	0	0	0	1	private
pan_gene_30761	pan_gene_97937	Leaf_length;Nodes_above_ear;PCA_of_metabolites:_PC2;Plant_height;Starch;Tassel_length	PCA_of_metabolites:_PC2	0	0	0	0	0	0	0	0	1	0	0	0	0	0	0	0	0	0	0	0	0	0	0	0	0	0	1	private
pan_gene_30892	pan_gene_5823	PCA_of_metabolites:_PC2	PCA_of_metabolites:_PC2;Tassel_branch_number	0	0	0	0	0	0	0	0	1	0	0	0	0	0	0	0	0	0	0	0	0	0	0	0	0	0	1	private
pan_gene_30950	pan_gene_5111	Height_above_ear;PCA_of_metabolites:_PC2	PCA_of_metabolites:_PC2	0	0	0	0	0	0	0	0	1	0	0	0	0	0	0	0	0	0	1	0	0	0	0	0	0	0	2	dispensable
pan_gene_30950	pan_gene_5186	Height_above_ear;PCA_of_metabolites:_PC2	PCA_of_metabolites:_PC2	0	0	0	0	0	0	0	0	1	0	0	0	0	0	0	0	0	0	0	0	1	0	0	0	0	0	2	dispensable
pan_gene_30950	pan_gene_7921	Height_above_ear;PCA_of_metabolites:_PC2	Cob_diameter;PCA_of_metabolites:_PC2	0	0	0	0	0	0	0	0	1	0	0	0	0	0	0	0	1	0	0	0	1	0	0	0	0	0	3	dispensable
pan_gene_31638	pan_gene_60701	PCA_of_metabolites:_PC2	100_Kernel_weight;Cob_diameter;Glutamate;PCA_of_metabolites:_PC1;PCA_of_metabolites:_PC2	0	0	0	0	0	0	0	0	1	0	0	0	0	0	0	0	0	0	0	0	0	0	0	0	0	0	1	private
pan_gene_32664	pan_gene_96481	Average_internode_length_(above_ear);Average_internode_length_(whole_plant);PCA_of_metabolites:_PC2	Nodes_to_ear;PCA_of_metabolites:_PC2	0	0	0	0	0	0	0	0	1	0	0	0	0	0	0	0	0	0	0	0	0	0	0	0	0	0	1	private
pan_gene_34622	pan_gene_648	PCA_of_metabolites:_PC2	PCA_of_metabolites:_PC2;Tassel_length	0	0	0	0	0	0	0	0	1	0	0	0	0	0	0	0	0	0	0	0	0	0	0	0	0	0	1	private
pan_gene_36670	pan_gene_5186	PCA_of_metabolites:_PC2	PCA_of_metabolites:_PC2	0	0	0	0	0	0	0	0	1	0	0	0	0	0	0	0	0	0	0	0	0	0	0	0	0	0	1	private
pan_gene_5111	pan_gene_5186	PCA_of_metabolites:_PC2	PCA_of_metabolites:_PC2	0	0	0	0	0	0	0	0	1	0	0	0	0	0	0	0	0	0	0	0	0	0	0	0	0	0	1	private
pan_gene_5129	pan_gene_9350	Boxcox-transformed_leaf_angle;Glucose;PCA_of_metabolites:_PC2;Tassel_branch_number;Tassel_length	PCA_of_metabolites:_PC2	0	0	0	0	0	0	0	0	1	0	0	0	0	0	0	0	0	0	0	0	0	0	0	0	0	0	1	private
pan_gene_5171	pan_gene_5968	PCA_of_metabolites:_PC2	Malate;PCA_of_metabolites:_PC2	0	0	0	0	0	0	0	0	1	0	0	0	0	0	0	0	0	0	0	0	0	0	0	0	0	0	1	private
pan_gene_5186	pan_gene_5968	PCA_of_metabolites:_PC2	Malate;PCA_of_metabolites:_PC2	0	0	0	0	0	0	0	0	1	0	0	0	0	0	0	0	0	0	0	0	0	0	0	0	0	0	1	private
pan_gene_5186	pan_gene_9372	PCA_of_metabolites:_PC2	PCA_of_metabolites:_PC2;Stalk_strength;Sucrose	0	0	0	0	0	0	0	0	1	0	0	0	0	0	0	0	0	0	0	0	0	0	0	0	0	0	1	private
pan_gene_5681	pan_gene_7928	PCA_of_metabolites:_PC2;Starch	Height_per_day_(until_flowering);PCA_of_metabolites:_PC2	0	0	0	0	0	0	0	0	1	1	0	1	0	1	0	0	0	0	0	1	0	0	0	1	0	0	6	dispensable
pan_gene_5820	pan_gene_595	Chlorophyll_A;Days_to_anthesis;Days_to_silk;PCA_of_metabolites:_PC2;Stalk_strength;Tassel_branch_number	PCA_of_metabolites:_PC2	0	0	0	0	0	0	0	0	1	0	0	0	0	0	0	0	0	0	0	0	0	0	0	0	0	0	1	private
pan_gene_6274	pan_gene_9226	Leaf_width;Nodes_per_plant;Northern_Leaf_Blight;PCA_of_metabolites:_PC2	Chlorophyll_A;Nodes_per_plant;PCA_of_metabolites:_PC2	0	0	0	0	0	0	0	0	0	0	0	0	1	0	0	0	0	0	0	0	0	0	0	0	0	0	1	private
pan_gene_1058	pan_gene_647	Days_to_anthesis;Nodes_to_ear;PCA_of_metabolites:_PC2	Boxcox-transformed_leaf_angle;PCA_of_metabolites:_PC2;Tassel_length	0	0	0	0	0	0	0	0	0	1	0	0	0	0	0	0	0	0	0	0	0	0	0	0	0	0	1	private
pan_gene_1089	pan_gene_22383	PCA_of_metabolites:_PC2	PCA_of_metabolites:_PC2	0	0	0	0	0	0	0	0	0	1	0	0	0	0	0	0	0	0	0	0	0	0	0	0	0	0	1	private
pan_gene_1089	pan_gene_27702	PCA_of_metabolites:_PC2	Height_above_ear;PCA_of_metabolites:_PC2;Plant_height;Stalk_strength;Starch	0	0	0	0	0	0	0	0	0	1	0	0	0	0	0	0	0	0	0	0	0	0	0	0	0	1	2	dispensable
pan_gene_1089	pan_gene_418	PCA_of_metabolites:_PC2	Days_to_anthesis;Leaf_width;PCA_of_metabolites:_PC2	0	0	0	0	0	0	0	0	0	1	0	0	0	0	0	0	0	0	0	0	0	0	0	0	0	0	1	private
pan_gene_1089	pan_gene_9404	PCA_of_metabolites:_PC2	Boxcox-transformed_leaf_angle;PCA_of_metabolites:_PC2;Starch	0	0	0	0	0	0	0	0	0	1	0	0	0	0	0	0	0	0	0	0	0	0	0	0	0	0	1	private
pan_gene_14672	pan_gene_15889	PCA_of_metabolites:_PC2	PCA_of_metabolites:_PC2	0	0	0	0	0	0	0	0	0	1	0	0	0	0	0	0	0	0	0	0	0	0	0	0	0	0	1	private
pan_gene_14672	pan_gene_20482	PCA_of_metabolites:_PC2	PCA_of_metabolites:_PC2	0	0	0	0	0	0	0	0	0	1	0	0	0	0	0	0	0	1	0	0	1	0	0	0	0	0	3	dispensable
pan_gene_14672	pan_gene_5184	PCA_of_metabolites:_PC2	PCA_of_metabolites:_PC2	0	0	0	0	0	0	0	0	0	1	0	0	0	0	0	0	0	0	0	0	0	0	0	0	0	0	1	private
pan_gene_14672	pan_gene_691	PCA_of_metabolites:_PC2	PCA_of_metabolites:_PC2;Plant_height	0	0	0	0	0	0	0	0	0	1	0	0	0	0	0	0	0	0	0	0	0	1	0	0	0	0	2	dispensable
pan_gene_15889	pan_gene_5184	PCA_of_metabolites:_PC2	PCA_of_metabolites:_PC2	0	0	0	0	0	0	0	0	0	1	0	0	0	0	0	0	0	0	0	0	0	0	0	0	0	0	1	private
pan_gene_15911	pan_gene_418	PCA_of_metabolites:_PC2	Days_to_anthesis;Leaf_width;PCA_of_metabolites:_PC2	0	0	0	0	0	0	0	0	0	1	0	0	0	0	0	0	0	0	0	0	0	0	0	0	0	0	1	private
pan_gene_15911	pan_gene_9404	PCA_of_metabolites:_PC2	Boxcox-transformed_leaf_angle;PCA_of_metabolites:_PC2;Starch	0	0	0	0	0	0	0	0	0	1	0	0	0	0	0	0	0	0	0	0	0	0	0	0	0	0	1	private
pan_gene_15970	pan_gene_5111	PCA_of_metabolites:_PC2	PCA_of_metabolites:_PC2	0	0	0	0	0	0	0	0	0	1	0	0	0	0	0	0	0	0	0	0	0	0	0	0	0	0	1	private
pan_gene_15970	pan_gene_5968	PCA_of_metabolites:_PC2	Malate;PCA_of_metabolites:_PC2	0	0	0	0	0	0	0	0	0	1	0	0	0	0	0	0	0	0	0	0	0	0	0	0	0	0	1	private
pan_gene_15970	pan_gene_9448	PCA_of_metabolites:_PC2	Leaf_width;PCA_of_metabolites:_PC2	0	0	0	0	0	0	0	0	0	1	0	0	0	0	0	0	0	0	0	0	0	0	0	0	0	0	1	private
pan_gene_15971	pan_gene_36670	Days_to_silk;Glucose;PCA_of_metabolites:_PC2;Total_amino_acids	PCA_of_metabolites:_PC2	0	0	0	0	0	0	0	0	0	1	0	0	0	0	0	0	0	0	0	0	0	0	0	0	0	0	1	private
pan_gene_15971	pan_gene_7921	Days_to_silk;Glucose;PCA_of_metabolites:_PC2;Total_amino_acids	Cob_diameter;PCA_of_metabolites:_PC2	0	0	0	0	0	0	0	0	0	1	0	0	0	0	0	0	0	0	0	0	0	0	0	0	0	0	1	private
pan_gene_16009	pan_gene_5781	Glucose;PCA_of_metabolites:_PC2	Boxcox-transformed_leaf_angle;PCA_of_metabolites:_PC2;Sucrose;Tassel_branch_number	0	0	0	0	0	0	0	0	0	1	0	0	0	0	0	0	0	0	0	0	0	0	0	0	0	0	1	private
pan_gene_18901	pan_gene_27758	PCA_of_metabolites:_PC2	PCA_of_metabolites:_PC2;Photoperiod_Growing-degree_days_to_silk;Southern_leaf_blight	0	0	0	0	0	0	0	0	0	1	0	0	0	0	0	0	0	0	0	0	0	0	0	0	0	0	1	private
pan_gene_18901	pan_gene_29373	PCA_of_metabolites:_PC2	Ear_height;Height_per_day_(until_flowering);PCA_of_metabolites:_PC2;Plant_height	0	0	0	0	0	0	0	0	0	1	1	0	0	0	0	0	0	0	1	0	0	0	0	0	0	0	3	dispensable
pan_gene_18901	pan_gene_5926	PCA_of_metabolites:_PC2	Ear_height;Glutamate;PCA_of_metabolites:_PC2	0	0	0	0	0	0	0	0	0	1	0	0	0	0	0	0	0	0	0	0	0	0	0	0	0	0	1	private
pan_gene_19067	pan_gene_32568	Leaf_length;PCA_of_metabolites:_PC2;Stalk_strength;Tassel_branch_number	Boxcox-transformed_leaf_angle;Height_above_ear;Height_per_day_(until_flowering);Nodes_above_ear;Nodes_per_plant;PCA_of_metabolites:_PC2	0	0	0	0	0	0	0	0	0	0	0	0	1	0	0	0	0	0	0	0	0	0	0	0	0	0	1	private
pan_gene_19191	pan_gene_23856	Ear_height;PCA_of_metabolites:_PC2	PCA_of_metabolites:_PC2	0	0	0	0	0	0	0	0	0	1	0	0	0	0	0	0	0	0	0	0	0	0	0	0	0	0	1	private
pan_gene_21277	pan_gene_5823	PCA_of_metabolites:_PC2	PCA_of_metabolites:_PC2;Tassel_branch_number	0	0	0	0	0	0	0	0	0	1	0	0	0	0	0	0	0	0	0	0	0	0	0	0	0	0	1	private
pan_gene_21510	pan_gene_30761	PCA_of_metabolites:_PC2	Leaf_length;Nodes_above_ear;PCA_of_metabolites:_PC2;Plant_height;Starch;Tassel_length	0	0	0	0	0	0	0	0	0	1	0	0	0	0	0	0	0	0	0	0	0	0	0	0	0	0	1	private
pan_gene_22383	pan_gene_27702	PCA_of_metabolites:_PC2	Height_above_ear;PCA_of_metabolites:_PC2;Plant_height;Stalk_strength;Starch	0	0	0	0	0	0	0	0	0	1	0	0	0	0	0	0	0	0	0	0	0	0	0	0	0	0	1	private
pan_gene_22383	pan_gene_418	PCA_of_metabolites:_PC2	Days_to_anthesis;Leaf_width;PCA_of_metabolites:_PC2	0	0	0	0	0	0	0	0	0	1	0	0	0	0	0	0	0	0	0	0	0	0	0	0	0	0	1	private
pan_gene_22383	pan_gene_9350	PCA_of_metabolites:_PC2	PCA_of_metabolites:_PC2	0	0	0	0	0	0	0	0	0	1	0	0	0	0	0	0	0	0	0	0	0	0	0	0	0	0	1	private
pan_gene_24828	pan_gene_36670	PCA_of_metabolites:_PC2;Starch	PCA_of_metabolites:_PC2	0	0	0	0	0	0	0	0	0	1	0	0	0	0	0	0	0	0	0	0	0	0	0	0	0	0	1	private
pan_gene_27588	pan_gene_32679	Days_to_silk;Fumarate;PCA_of_metabolites:_PC2	PCA_of_metabolites:_PC2;Starch	0	0	0	0	0	0	0	0	0	1	0	0	0	0	0	0	0	0	0	0	0	0	0	0	0	0	1	private
pan_gene_27702	pan_gene_418	Height_above_ear;PCA_of_metabolites:_PC2;Plant_height;Stalk_strength;Starch	Days_to_anthesis;Leaf_width;PCA_of_metabolites:_PC2	0	0	0	0	0	0	0	0	0	1	0	0	0	0	0	0	0	0	0	0	0	0	0	0	0	0	1	private
pan_gene_27702	pan_gene_672	Height_above_ear;PCA_of_metabolites:_PC2;Plant_height;Stalk_strength;Starch	PCA_of_metabolites:_PC2	0	0	0	0	0	0	0	0	0	1	0	0	0	0	0	0	0	0	0	0	0	0	0	0	0	1	2	dispensable
pan_gene_27702	pan_gene_9350	Height_above_ear;PCA_of_metabolites:_PC2;Plant_height;Stalk_strength;Starch	PCA_of_metabolites:_PC2	0	0	0	0	0	0	0	0	0	1	0	0	0	0	0	0	0	0	0	0	1	0	0	0	0	1	3	dispensable
pan_gene_27976	pan_gene_36670	PCA_of_metabolites:_PC2;Southern_leaf_blight	PCA_of_metabolites:_PC2	0	0	0	0	0	0	0	0	0	1	0	0	0	0	0	0	0	0	0	0	0	0	0	0	0	0	1	private
pan_gene_27976	pan_gene_5184	PCA_of_metabolites:_PC2;Southern_leaf_blight	PCA_of_metabolites:_PC2	0	0	0	0	0	0	0	0	0	1	0	0	0	0	0	0	0	0	0	0	0	0	0	0	0	0	1	private
pan_gene_27976	pan_gene_691	PCA_of_metabolites:_PC2;Southern_leaf_blight	PCA_of_metabolites:_PC2;Plant_height	0	0	0	0	0	0	0	0	0	1	0	0	0	0	0	0	0	0	0	0	0	0	0	0	0	0	1	private
pan_gene_28032	pan_gene_30950	Cob_diameter;PCA_of_metabolites:_PC2	Height_above_ear;PCA_of_metabolites:_PC2	0	0	0	0	0	0	0	0	0	1	0	0	0	0	0	0	0	0	0	0	0	0	0	0	0	0	1	private
pan_gene_29373	pan_gene_30049	Ear_height;Height_per_day_(until_flowering);PCA_of_metabolites:_PC2;Plant_height	100_Kernel_weight;Nodes_per_plant;PCA_of_metabolites:_PC2	0	0	0	0	0	0	0	0	0	1	0	0	0	0	0	0	0	1	0	0	0	0	0	0	0	0	2	dispensable
pan_gene_29373	pan_gene_42605	Ear_height;Height_per_day_(until_flowering);PCA_of_metabolites:_PC2;Plant_height	PCA_of_metabolites:_PC2	0	0	0	0	0	0	0	0	0	1	0	0	0	0	0	0	0	0	0	0	0	0	0	0	0	0	1	private
pan_gene_29727	pan_gene_32680	PCA_of_metabolites:_PC2	PCA_of_metabolites:_PC2;Starch	0	0	0	0	0	0	0	0	0	1	0	0	0	0	0	0	0	0	0	0	0	0	0	0	0	0	1	private
pan_gene_29727	pan_gene_9226	PCA_of_metabolites:_PC2	Chlorophyll_A;Nodes_per_plant;PCA_of_metabolites:_PC2	0	0	0	0	0	0	0	0	0	1	0	0	0	0	0	0	0	0	0	0	0	0	0	0	0	0	1	private
pan_gene_29966	pan_gene_32680	Leaf_length;PCA_of_metabolites:_PC2;Southern_leaf_blight	PCA_of_metabolites:_PC2;Starch	0	0	0	0	0	0	0	0	0	1	0	0	0	1	0	0	0	0	0	0	0	0	0	0	0	0	2	dispensable
pan_gene_30069	pan_gene_5129	PCA_of_metabolites:_PC2;Southern_leaf_blight;Starch	Boxcox-transformed_leaf_angle;Glucose;PCA_of_metabolites:_PC2;Tassel_branch_number;Tassel_length	0	0	0	0	0	0	0	0	0	0	0	0	0	0	0	0	0	0	0	0	0	0	0	0	1	0	1	private
pan_gene_30761	pan_gene_9448	Leaf_length;Nodes_above_ear;PCA_of_metabolites:_PC2;Plant_height;Starch;Tassel_length	Leaf_width;PCA_of_metabolites:_PC2	0	0	0	0	0	0	0	0	0	1	0	0	0	0	0	0	0	0	0	0	0	0	0	0	0	0	1	private
pan_gene_31638	pan_gene_32662	PCA_of_metabolites:_PC2	Average_internode_length_(above_ear);Average_internode_length_(whole_plant);Boxcox-transformed_leaf_angle;PCA_of_metabolites:_PC2	0	0	0	0	0	0	0	0	0	1	0	0	0	0	0	0	0	0	0	0	0	0	0	0	0	0	1	private
pan_gene_32669	pan_gene_42605	PCA_of_metabolites:_PC2;Ratio_of_ear_height_to_total_height;Starch	PCA_of_metabolites:_PC2	0	0	0	0	0	0	0	0	0	1	0	0	0	0	0	0	0	0	0	0	0	0	0	0	0	0	1	private
pan_gene_32680	pan_gene_9404	PCA_of_metabolites:_PC2;Starch	Boxcox-transformed_leaf_angle;PCA_of_metabolites:_PC2;Starch	0	0	0	0	0	0	0	0	0	1	0	0	0	0	0	0	0	0	0	0	0	0	0	0	0	0	1	private
pan_gene_32694	pan_gene_456	Average_internode_length_(whole_plant);Nodes_per_plant;PCA_of_metabolites:_PC2;Ratio_of_ear_height_to_total_height;Starch	PCA_of_metabolites:_PC2;Sucrose;Tassel_length	0	0	0	0	0	0	0	0	0	1	0	0	0	0	0	0	0	0	0	0	0	0	0	0	0	0	1	private
pan_gene_36670	pan_gene_6438	PCA_of_metabolites:_PC2	PCA_of_metabolites:_PC2	0	0	0	0	0	0	0	0	0	1	0	0	0	0	0	0	0	0	0	0	0	0	0	0	0	0	1	private
pan_gene_418	pan_gene_9350	Days_to_anthesis;Leaf_width;PCA_of_metabolites:_PC2	PCA_of_metabolites:_PC2	0	0	0	0	0	0	0	0	0	1	0	1	0	0	1	0	0	0	0	0	0	1	0	1	1	0	6	dispensable
pan_gene_42605	pan_gene_5926	PCA_of_metabolites:_PC2	Ear_height;Glutamate;PCA_of_metabolites:_PC2	0	0	0	0	0	0	0	0	0	1	0	0	0	0	0	0	0	0	0	0	0	0	0	0	0	0	1	private
pan_gene_5110	pan_gene_9448	PCA_of_metabolites:_PC2;Tassel_length	Leaf_width;PCA_of_metabolites:_PC2	0	0	0	0	0	0	0	0	0	1	0	0	0	0	0	0	0	0	0	0	0	0	0	0	0	0	1	private
pan_gene_5111	pan_gene_9448	PCA_of_metabolites:_PC2	Leaf_width;PCA_of_metabolites:_PC2	0	0	0	0	0	0	0	0	0	1	0	0	0	0	0	0	0	0	0	0	0	0	0	0	0	0	1	private
pan_gene_5158	pan_gene_9347	Ear_height;Height_per_day_(until_flowering);PCA_of_metabolites:_PC2;Protein;Tassel_branch_number	Ear_height;Nodes_to_ear;PCA_of_metabolites:_PC2;Plant_height;Starch	0	0	0	0	0	0	0	0	0	1	0	0	0	0	0	0	0	0	0	0	0	0	0	0	0	0	1	private
pan_gene_5967	pan_gene_9448	PCA_of_metabolites:_PC2	Leaf_width;PCA_of_metabolites:_PC2	0	0	0	0	0	0	0	0	0	1	1	0	0	0	0	0	0	0	0	0	0	0	0	0	0	0	2	dispensable
pan_gene_80827	pan_gene_97937	Days_to_silk;Nodes_per_plant;Nodes_to_ear;PCA_of_metabolites:_PC2	PCA_of_metabolites:_PC2	0	0	0	0	0	0	0	0	0	1	0	0	0	0	0	0	0	0	0	0	0	0	0	0	0	0	1	private
pan_gene_10802	pan_gene_5968	100_Kernel_weight;Anthesis-silking_interval;PCA_of_metabolites:_PC2;Ratio_of_ear_height_to_total_height	Malate;PCA_of_metabolites:_PC2	0	0	0	0	0	0	0	0	0	0	1	0	0	0	0	0	0	0	0	0	0	1	1	0	0	0	3	dispensable
pan_gene_1081	pan_gene_15970	PCA_of_metabolites:_PC2	PCA_of_metabolites:_PC2	0	0	0	0	0	0	0	0	0	0	1	0	0	0	0	0	0	0	0	0	0	0	0	0	0	0	1	private
pan_gene_15889	pan_gene_15970	PCA_of_metabolites:_PC2	PCA_of_metabolites:_PC2	0	0	0	0	0	0	0	0	0	0	1	0	0	0	0	0	0	0	0	0	0	0	0	0	0	0	1	private
pan_gene_15889	pan_gene_1790	PCA_of_metabolites:_PC2	Height_per_day_(until_flowering);Nodes_to_ear;PCA_of_metabolites:_PC2	0	0	0	0	0	0	0	0	0	0	1	0	0	0	0	0	0	0	0	0	0	0	1	0	0	0	2	dispensable
pan_gene_15970	pan_gene_19299	PCA_of_metabolites:_PC2	Anthesis-silking_interval;Chlorophyll_A;Days_to_anthesis;Glutamate;PCA_of_metabolites:_PC1;PCA_of_metabolites:_PC2;Total_amino_acids	0	0	0	0	0	0	0	0	0	0	1	0	0	0	0	0	0	0	0	0	0	0	0	0	0	0	1	private
pan_gene_18901	pan_gene_5103	PCA_of_metabolites:_PC2	Cob_diameter;Fructose;PCA_of_metabolites:_PC2;Starch;Tassel_branch_number	0	0	0	0	0	0	0	0	0	0	1	1	0	0	0	0	0	0	0	0	1	0	0	0	0	0	3	dispensable
pan_gene_18906	pan_gene_9402	Height_per_day_(until_flowering);PCA_of_metabolites:_PC2;Starch	Ear_height;Nodes_above_ear;Nodes_to_ear;PCA_of_metabolites:_PC2	0	0	0	0	0	0	0	0	0	0	1	0	0	0	0	0	0	0	0	0	0	0	0	0	0	0	1	private
pan_gene_20482	pan_gene_27092	PCA_of_metabolites:_PC2	PCA_of_metabolites:_PC2	0	0	0	0	0	0	0	0	0	0	1	1	0	1	0	0	1	0	0	0	0	0	0	0	0	0	4	dispensable
pan_gene_22334	pan_gene_32662	Leaf_width;PCA_of_metabolites:_PC2	Average_internode_length_(above_ear);Average_internode_length_(whole_plant);Boxcox-transformed_leaf_angle;PCA_of_metabolites:_PC2	0	0	0	0	0	0	0	0	0	0	1	0	0	0	1	0	0	0	0	0	0	0	0	0	0	0	2	dispensable
pan_gene_22816	pan_gene_5841	Fructose;PCA_of_metabolites:_PC2;Starch	Chlorophyll_A;PCA_of_metabolites:_PC2;Photoperiod_Growing-degree_days_to_silk;Total_amino_acids	0	0	0	0	0	0	0	0	0	0	1	0	0	0	0	0	0	0	0	0	0	0	0	0	0	0	1	private
pan_gene_24828	pan_gene_9372	PCA_of_metabolites:_PC2;Starch	PCA_of_metabolites:_PC2;Stalk_strength;Sucrose	0	0	0	0	0	0	0	0	0	0	1	0	0	0	0	0	0	0	0	0	0	0	0	0	0	0	1	private
pan_gene_71382	pan_gene_9226	100_Kernel_weight;Nitrate;Nodes_per_plant;PCA_of_metabolites:_PC2	Chlorophyll_A;Nodes_per_plant;PCA_of_metabolites:_PC2	0	0	0	0	0	0	0	0	0	0	1	0	0	0	0	0	0	0	0	0	0	0	0	0	1	0	2	dispensable
pan_gene_1058	pan_gene_9448	Days_to_anthesis;Nodes_to_ear;PCA_of_metabolites:_PC2	Leaf_width;PCA_of_metabolites:_PC2	0	0	0	0	0	0	0	0	0	0	0	1	0	0	0	0	0	0	0	0	0	0	1	0	0	0	2	dispensable
pan_gene_1067	pan_gene_1789	PCA_of_metabolites:_PC2;Tassel_branch_number	Height_per_day_(until_flowering);Nodes_to_ear;PCA_of_metabolites:_PC2;Southern_leaf_blight	0	0	0	0	0	0	0	0	0	0	0	1	0	0	0	0	1	0	0	0	0	0	0	0	0	0	2	dispensable
pan_gene_1067	pan_gene_19067	PCA_of_metabolites:_PC2;Tassel_branch_number	Leaf_length;PCA_of_metabolites:_PC2;Stalk_strength;Tassel_branch_number	0	0	0	0	0	0	0	0	0	0	0	1	0	0	0	0	0	0	0	0	0	0	0	0	0	0	1	private
pan_gene_1081	pan_gene_28032	PCA_of_metabolites:_PC2	Cob_diameter;PCA_of_metabolites:_PC2	0	0	0	0	0	0	0	0	0	0	0	1	0	0	0	0	0	0	0	0	0	0	0	1	0	0	2	dispensable
pan_gene_14672	pan_gene_19299	PCA_of_metabolites:_PC2	Anthesis-silking_interval;Chlorophyll_A;Days_to_anthesis;Glutamate;PCA_of_metabolites:_PC1;PCA_of_metabolites:_PC2;Total_amino_acids	0	0	0	0	0	0	0	0	0	0	0	1	1	0	0	0	1	1	0	1	1	0	0	0	0	0	6	dispensable
pan_gene_1539	pan_gene_15971	Average_internode_length_(above_ear);Height_per_day_(until_flowering);Nodes_above_ear;PCA_of_metabolites:_PC2;Protein;Southern_leaf_blight	Days_to_silk;Glucose;PCA_of_metabolites:_PC2;Total_amino_acids	0	0	0	0	0	0	0	0	0	0	0	1	1	0	0	0	0	0	0	0	0	0	1	0	0	0	3	dispensable
pan_gene_15888	pan_gene_9332	PCA_of_metabolites:_PC2	PCA_of_metabolites:_PC2	0	0	0	0	0	0	0	0	0	0	0	1	0	0	0	0	0	0	0	0	0	0	0	0	0	0	1	private
pan_gene_15971	pan_gene_27092	Days_to_silk;Glucose;PCA_of_metabolites:_PC2;Total_amino_acids	PCA_of_metabolites:_PC2	0	0	0	0	0	0	0	0	0	0	0	1	0	0	0	0	0	0	0	0	0	0	0	0	0	0	1	private
pan_gene_15971	pan_gene_5968	Days_to_silk;Glucose;PCA_of_metabolites:_PC2;Total_amino_acids	Malate;PCA_of_metabolites:_PC2	0	0	0	0	0	0	0	0	0	0	0	1	0	0	0	0	0	0	0	0	0	0	0	0	0	0	1	private
pan_gene_16009	pan_gene_22334	Glucose;PCA_of_metabolites:_PC2	Leaf_width;PCA_of_metabolites:_PC2	0	0	0	0	0	0	0	0	0	0	0	1	0	0	0	0	0	0	0	0	0	0	0	0	0	0	1	private
pan_gene_16009	pan_gene_9332	Glucose;PCA_of_metabolites:_PC2	PCA_of_metabolites:_PC2	0	0	0	0	0	0	0	0	0	0	0	1	0	0	0	0	0	0	0	0	0	0	0	0	0	0	1	private
pan_gene_16009	pan_gene_96481	Glucose;PCA_of_metabolites:_PC2	Nodes_to_ear;PCA_of_metabolites:_PC2	0	0	0	0	0	0	0	0	0	0	0	1	0	0	0	0	0	0	0	0	0	0	0	0	0	0	1	private
pan_gene_1789	pan_gene_22380	Height_per_day_(until_flowering);Nodes_to_ear;PCA_of_metabolites:_PC2;Southern_leaf_blight	Average_internode_length_(above_ear);Ear_row_number;PCA_of_metabolites:_PC2;Starch	0	0	0	0	0	0	0	0	0	0	0	1	0	0	0	0	0	0	0	1	0	0	0	0	0	0	2	dispensable
pan_gene_1789	pan_gene_32567	Height_per_day_(until_flowering);Nodes_to_ear;PCA_of_metabolites:_PC2;Southern_leaf_blight	Height_above_ear;Height_per_day_(until_flowering);Nodes_above_ear;Nodes_per_plant;PCA_of_metabolites:_PC2	0	0	0	0	0	0	0	0	0	0	0	1	0	0	0	0	0	0	0	0	0	0	0	0	0	0	1	private
pan_gene_1789	pan_gene_5820	Height_per_day_(until_flowering);Nodes_to_ear;PCA_of_metabolites:_PC2;Southern_leaf_blight	Chlorophyll_A;Days_to_anthesis;Days_to_silk;PCA_of_metabolites:_PC2;Stalk_strength;Tassel_branch_number	0	0	0	0	0	0	0	0	0	0	0	1	0	0	0	0	0	0	0	0	0	0	0	0	0	0	1	private
pan_gene_19067	pan_gene_22380	Leaf_length;PCA_of_metabolites:_PC2;Stalk_strength;Tassel_branch_number	Average_internode_length_(above_ear);Ear_row_number;PCA_of_metabolites:_PC2;Starch	0	0	0	0	0	0	0	0	0	0	0	1	0	0	0	0	0	0	0	0	0	0	0	0	0	0	1	private
pan_gene_19067	pan_gene_32567	Leaf_length;PCA_of_metabolites:_PC2;Stalk_strength;Tassel_branch_number	Height_above_ear;Height_per_day_(until_flowering);Nodes_above_ear;Nodes_per_plant;PCA_of_metabolites:_PC2	0	0	0	0	0	0	0	0	0	0	0	1	0	0	0	0	0	0	0	0	0	0	0	0	0	0	1	private
pan_gene_19299	pan_gene_9402	Anthesis-silking_interval;Chlorophyll_A;Days_to_anthesis;Glutamate;PCA_of_metabolites:_PC1;PCA_of_metabolites:_PC2;Total_amino_acids	Ear_height;Nodes_above_ear;Nodes_to_ear;PCA_of_metabolites:_PC2	0	0	0	0	0	0	0	0	0	0	0	1	0	0	0	0	0	0	0	0	0	0	0	0	0	0	1	private
pan_gene_21163	pan_gene_5126	PCA_of_metabolites:_PC2	Fructose;Glucose;PCA_of_metabolites:_PC2;Tassel_branch_number	0	0	0	0	0	0	0	0	0	0	0	1	0	0	0	0	0	0	0	0	0	1	0	1	0	1	4	dispensable
pan_gene_21163	pan_gene_9332	PCA_of_metabolites:_PC2	PCA_of_metabolites:_PC2	0	0	0	0	0	0	0	0	0	0	0	1	0	0	0	0	0	0	0	0	0	0	0	0	0	0	1	private
pan_gene_22334	pan_gene_7928	Leaf_width;PCA_of_metabolites:_PC2	Height_per_day_(until_flowering);PCA_of_metabolites:_PC2	0	0	0	0	0	0	0	0	0	0	0	1	0	1	0	1	0	0	0	0	0	0	0	1	0	0	4	dispensable
pan_gene_22380	pan_gene_32567	Average_internode_length_(above_ear);Ear_row_number;PCA_of_metabolites:_PC2;Starch	Height_above_ear;Height_per_day_(until_flowering);Nodes_above_ear;Nodes_per_plant;PCA_of_metabolites:_PC2	0	0	0	0	0	0	0	0	0	0	0	1	1	0	0	0	0	0	0	0	0	0	0	0	0	0	2	dispensable
pan_gene_22380	pan_gene_32568	Average_internode_length_(above_ear);Ear_row_number;PCA_of_metabolites:_PC2;Starch	Boxcox-transformed_leaf_angle;Height_above_ear;Height_per_day_(until_flowering);Nodes_above_ear;Nodes_per_plant;PCA_of_metabolites:_PC2	0	0	0	0	0	0	0	0	0	0	0	1	0	0	0	0	1	1	0	0	0	0	0	0	0	0	3	dispensable
pan_gene_22380	pan_gene_5102	Average_internode_length_(above_ear);Ear_row_number;PCA_of_metabolites:_PC2;Starch	Cob_diameter;PCA_of_metabolites:_PC2;Tassel_branch_number	0	0	0	0	0	0	0	0	0	0	0	1	0	0	0	0	0	1	0	0	0	0	0	0	0	0	2	dispensable
pan_gene_22816	pan_gene_30761	Fructose;PCA_of_metabolites:_PC2;Starch	Leaf_length;Nodes_above_ear;PCA_of_metabolites:_PC2;Plant_height;Starch;Tassel_length	0	0	0	0	0	0	0	0	0	0	0	0	1	0	1	0	1	0	1	1	1	1	0	0	0	0	7	dispensable
pan_gene_23855	pan_gene_5102	PCA_of_metabolites:_PC2	Cob_diameter;PCA_of_metabolites:_PC2;Tassel_branch_number	0	0	0	0	0	0	0	0	0	0	0	1	0	0	0	0	0	0	0	0	0	0	0	0	0	0	1	private
pan_gene_27588	pan_gene_30049	Days_to_silk;Fumarate;PCA_of_metabolites:_PC2	100_Kernel_weight;Nodes_per_plant;PCA_of_metabolites:_PC2	0	0	0	0	0	0	0	0	0	0	0	1	0	0	0	0	0	0	0	0	0	0	0	0	0	0	1	private
pan_gene_27758	pan_gene_455	PCA_of_metabolites:_PC2;Photoperiod_Growing-degree_days_to_silk;Southern_leaf_blight	PCA_of_metabolites:_PC2	0	0	0	0	0	0	0	0	0	0	0	1	0	0	0	0	0	0	0	0	0	0	0	0	0	0	1	private
pan_gene_28032	pan_gene_29966	Cob_diameter;PCA_of_metabolites:_PC2	Leaf_length;PCA_of_metabolites:_PC2;Southern_leaf_blight	0	0	0	0	0	0	0	0	0	0	0	1	0	0	0	0	0	0	0	0	0	0	0	0	0	0	1	private
pan_gene_29373	pan_gene_30069	Ear_height;Height_per_day_(until_flowering);PCA_of_metabolites:_PC2;Plant_height	PCA_of_metabolites:_PC2;Southern_leaf_blight;Starch	0	0	0	0	0	0	0	0	0	0	0	1	0	0	0	0	0	0	0	0	0	0	0	0	0	0	1	private
pan_gene_29373	pan_gene_9448	Ear_height;Height_per_day_(until_flowering);PCA_of_metabolites:_PC2;Plant_height	Leaf_width;PCA_of_metabolites:_PC2	0	0	0	0	0	0	0	0	0	0	0	1	0	0	0	0	0	0	0	0	0	0	0	0	0	0	1	private
pan_gene_30069	pan_gene_9448	PCA_of_metabolites:_PC2;Southern_leaf_blight;Starch	Leaf_width;PCA_of_metabolites:_PC2	0	0	0	0	0	0	0	0	0	0	0	1	0	0	0	0	0	0	0	0	0	0	0	0	0	0	1	private
pan_gene_30761	pan_gene_30950	Leaf_length;Nodes_above_ear;PCA_of_metabolites:_PC2;Plant_height;Starch;Tassel_length	Height_above_ear;PCA_of_metabolites:_PC2	0	0	0	0	0	0	0	0	0	0	0	0	0	0	0	0	0	0	1	0	0	0	0	0	0	0	1	private
pan_gene_30950	pan_gene_5171	Height_above_ear;PCA_of_metabolites:_PC2	PCA_of_metabolites:_PC2	0	0	0	0	0	0	0	0	0	0	0	1	0	0	0	0	0	0	0	0	0	0	0	0	0	0	1	private
pan_gene_32567	pan_gene_32568	Height_above_ear;Height_per_day_(until_flowering);Nodes_above_ear;Nodes_per_plant;PCA_of_metabolites:_PC2	Boxcox-transformed_leaf_angle;Height_above_ear;Height_per_day_(until_flowering);Nodes_above_ear;Nodes_per_plant;PCA_of_metabolites:_PC2	0	0	0	0	0	0	0	0	0	0	0	1	0	0	0	0	0	0	0	0	0	0	0	0	0	0	1	private
pan_gene_32568	pan_gene_5102	Boxcox-transformed_leaf_angle;Height_above_ear;Height_per_day_(until_flowering);Nodes_above_ear;Nodes_per_plant;PCA_of_metabolites:_PC2	Cob_diameter;PCA_of_metabolites:_PC2;Tassel_branch_number	0	0	0	0	0	0	0	0	0	0	0	1	0	0	0	0	0	1	0	0	0	0	0	0	0	0	2	dispensable
pan_gene_5781	pan_gene_9332	Boxcox-transformed_leaf_angle;PCA_of_metabolites:_PC2;Sucrose;Tassel_branch_number	PCA_of_metabolites:_PC2	0	0	0	0	0	0	0	0	0	0	0	1	0	0	0	0	0	0	0	0	0	0	0	0	0	0	1	private
pan_gene_5951	pan_gene_7842	PCA_of_metabolites:_PC2	Fructose;PCA_of_metabolites:_PC2	0	0	0	0	0	0	0	0	0	0	0	1	0	0	0	0	0	0	0	0	0	0	0	0	0	1	2	dispensable
pan_gene_60701	pan_gene_7842	100_Kernel_weight;Cob_diameter;Glutamate;PCA_of_metabolites:_PC1;PCA_of_metabolites:_PC2	Fructose;PCA_of_metabolites:_PC2	0	0	0	0	0	0	0	0	0	0	0	1	1	1	0	0	0	0	0	0	0	0	0	0	0	0	3	dispensable
pan_gene_1054	pan_gene_60701	Days_to_silk;Nodes_per_plant;Nodes_to_ear;PCA_of_metabolites:_PC2	100_Kernel_weight;Cob_diameter;Glutamate;PCA_of_metabolites:_PC1;PCA_of_metabolites:_PC2	0	0	0	0	0	0	0	0	0	0	0	0	1	0	0	0	0	0	0	0	0	0	0	0	0	0	1	private
pan_gene_1054	pan_gene_7842	Days_to_silk;Nodes_per_plant;Nodes_to_ear;PCA_of_metabolites:_PC2	Fructose;PCA_of_metabolites:_PC2	0	0	0	0	0	0	0	0	0	0	0	0	1	0	0	0	0	0	0	0	0	0	0	0	0	0	1	private
pan_gene_1067	pan_gene_57735	PCA_of_metabolites:_PC2;Tassel_branch_number	PCA_of_metabolites:_PC2	0	0	0	0	0	0	0	0	0	0	0	0	1	0	0	0	0	0	0	0	0	0	0	0	0	0	1	private
pan_gene_1067	pan_gene_57736	PCA_of_metabolites:_PC2;Tassel_branch_number	PCA_of_metabolites:_PC2	0	0	0	0	0	0	0	0	0	0	0	0	1	0	0	0	0	0	0	0	0	0	0	0	0	0	1	private
pan_gene_11034	pan_gene_60701	Leaf_width;PCA_of_metabolites:_PC2	100_Kernel_weight;Cob_diameter;Glutamate;PCA_of_metabolites:_PC1;PCA_of_metabolites:_PC2	0	0	0	0	0	0	0	0	0	0	0	0	1	0	0	0	0	0	0	0	0	0	0	0	0	0	1	private
pan_gene_1114	pan_gene_22834	PCA_of_metabolites:_PC2	Ear_row_number;Nodes_above_ear;PCA_of_metabolites:_PC2;Starch;Tassel_branch_number;Tassel_length	0	0	0	0	0	0	0	0	0	0	0	0	1	0	0	0	0	0	0	0	0	0	0	0	0	0	1	private
pan_gene_14672	pan_gene_493	PCA_of_metabolites:_PC2	Ear_row_number;PCA_of_metabolites:_PC2	0	0	0	0	0	0	0	0	0	0	0	0	1	0	0	0	0	0	0	0	0	0	0	0	0	0	1	private
pan_gene_15664	pan_gene_5967	PCA_of_metabolites:_PC2;Starch	PCA_of_metabolites:_PC2	0	0	0	0	0	0	0	0	0	0	0	0	1	0	0	0	0	0	0	0	0	1	0	0	0	0	2	dispensable
pan_gene_19297	pan_gene_456	Glutamate;PCA_of_metabolites:_PC1;PCA_of_metabolites:_PC2;Tassel_length;Total_amino_acids	PCA_of_metabolites:_PC2;Sucrose;Tassel_length	0	0	0	0	0	0	0	0	0	0	0	0	1	0	0	0	0	0	0	0	0	0	0	0	0	0	1	private
pan_gene_21305	pan_gene_30985	PCA_of_metabolites:_PC2;Photoperiod_Growing-degree_days_to_silk	Nodes_to_ear;PCA_of_metabolites:_PC2	0	0	0	0	0	0	0	0	0	0	0	0	1	0	1	0	0	0	0	1	0	0	0	0	1	0	4	dispensable
pan_gene_23008	pan_gene_5186	PCA_of_metabolites:_PC2	PCA_of_metabolites:_PC2	0	0	0	0	0	0	0	0	0	0	0	0	1	0	0	0	0	0	0	0	0	0	0	0	0	0	1	private
pan_gene_5170	pan_gene_9226	PCA_of_metabolites:_PC2	Chlorophyll_A;Nodes_per_plant;PCA_of_metabolites:_PC2	0	0	0	0	0	0	0	0	0	0	0	0	0	0	0	0	0	0	0	0	0	0	0	0	1	0	1	private
pan_gene_57734	pan_gene_57735	PCA_of_metabolites:_PC2	PCA_of_metabolites:_PC2	0	0	0	0	0	0	0	0	0	0	0	0	1	0	0	0	0	0	0	0	0	0	0	0	0	0	1	private
pan_gene_57734	pan_gene_57736	PCA_of_metabolites:_PC2	PCA_of_metabolites:_PC2	0	0	0	0	0	0	0	0	0	0	0	0	1	0	0	0	0	0	0	0	0	0	0	0	0	0	1	private
pan_gene_57734	pan_gene_57980	PCA_of_metabolites:_PC2	PCA_of_metabolites:_PC2	0	0	0	0	0	0	0	0	0	0	0	0	1	0	0	0	0	0	0	0	0	0	0	0	0	0	1	private
pan_gene_57735	pan_gene_57736	PCA_of_metabolites:_PC2	PCA_of_metabolites:_PC2	0	0	0	0	0	0	0	0	0	0	0	0	1	0	0	0	0	0	0	0	0	0	0	0	0	0	1	private
pan_gene_57735	pan_gene_57980	PCA_of_metabolites:_PC2	PCA_of_metabolites:_PC2	0	0	0	0	0	0	0	0	0	0	0	0	1	0	0	0	0	0	0	0	0	0	0	0	0	0	1	private
pan_gene_57736	pan_gene_57980	PCA_of_metabolites:_PC2	PCA_of_metabolites:_PC2	0	0	0	0	0	0	0	0	0	0	0	0	1	0	0	0	0	0	0	0	0	0	0	0	0	0	1	private
pan_gene_5841	pan_gene_9372	Chlorophyll_A;PCA_of_metabolites:_PC2;Photoperiod_Growing-degree_days_to_silk;Total_amino_acids	PCA_of_metabolites:_PC2;Stalk_strength;Sucrose	0	0	0	0	0	0	0	0	0	0	0	0	1	0	0	0	0	0	0	0	0	0	0	0	0	0	1	private
pan_gene_5967	pan_gene_672	PCA_of_metabolites:_PC2	PCA_of_metabolites:_PC2	0	0	0	0	0	0	0	0	0	0	0	0	1	0	0	0	0	0	0	0	0	0	0	0	0	0	1	private
pan_gene_691	pan_gene_9226	PCA_of_metabolites:_PC2;Plant_height	Chlorophyll_A;Nodes_per_plant;PCA_of_metabolites:_PC2	0	0	0	0	0	0	0	0	0	0	0	0	1	0	0	0	0	1	0	0	0	0	0	0	0	0	2	dispensable
pan_gene_1058	pan_gene_9350	Days_to_anthesis;Nodes_to_ear;PCA_of_metabolites:_PC2	PCA_of_metabolites:_PC2	0	0	0	0	0	0	0	0	0	0	0	0	0	1	0	0	0	0	0	0	0	0	0	0	0	0	1	private
pan_gene_1089	pan_gene_5967	PCA_of_metabolites:_PC2	PCA_of_metabolites:_PC2	0	0	0	0	0	0	0	0	0	0	0	0	0	1	0	0	0	0	0	0	0	0	0	0	1	0	2	dispensable
pan_gene_11067	pan_gene_5820	PCA_of_metabolites:_PC2	Chlorophyll_A;Days_to_anthesis;Days_to_silk;PCA_of_metabolites:_PC2;Stalk_strength;Tassel_branch_number	0	0	0	0	0	0	0	0	0	0	0	0	0	1	0	0	0	0	0	0	0	0	0	0	0	0	1	private
pan_gene_14672	pan_gene_9226	PCA_of_metabolites:_PC2	Chlorophyll_A;Nodes_per_plant;PCA_of_metabolites:_PC2	0	0	0	0	0	0	0	0	0	0	0	0	0	1	0	0	0	0	0	0	0	0	1	0	0	0	2	dispensable
pan_gene_15888	pan_gene_22417	PCA_of_metabolites:_PC2	PCA_of_metabolites:_PC2	0	0	0	0	0	0	0	0	0	0	0	0	0	1	0	0	0	0	0	0	0	0	0	0	0	0	1	private
pan_gene_15888	pan_gene_7928	PCA_of_metabolites:_PC2	Height_per_day_(until_flowering);PCA_of_metabolites:_PC2	0	0	0	0	0	0	0	0	0	0	0	0	0	1	0	0	0	0	0	0	0	0	0	0	0	0	1	private
pan_gene_18909	pan_gene_30739	Average_internode_length_(above_ear);Average_internode_length_(whole_plant);Northern_Leaf_Blight;PCA_of_metabolites:_PC2	PCA_of_metabolites:_PC2	0	0	0	0	0	0	0	0	0	0	0	0	0	1	0	0	0	0	1	0	0	0	0	0	0	0	2	dispensable
pan_gene_19036	pan_gene_19170	Average_internode_length_(below_ear);Height_per_day_(until_flowering);PCA_of_metabolites:_PC2	PCA_of_metabolites:_PC2;Tassel_branch_number	0	0	0	0	0	0	0	0	0	0	0	0	0	1	0	0	0	0	0	0	0	0	0	0	0	0	1	private
pan_gene_19036	pan_gene_27725	Average_internode_length_(below_ear);Height_per_day_(until_flowering);PCA_of_metabolites:_PC2	PCA_of_metabolites:_PC2;Photoperiod_growing-degree_days_to_anthesis;Southern_leaf_blight	0	0	0	0	0	0	0	0	0	0	0	0	0	1	0	0	0	0	0	0	0	0	0	0	0	0	1	private
pan_gene_20482	pan_gene_5186	PCA_of_metabolites:_PC2	PCA_of_metabolites:_PC2	0	0	0	0	0	0	0	0	0	0	0	0	0	1	0	0	0	1	0	0	1	0	1	0	0	0	4	dispensable
pan_gene_22380	pan_gene_648	Average_internode_length_(above_ear);Ear_row_number;PCA_of_metabolites:_PC2;Starch	PCA_of_metabolites:_PC2;Tassel_length	0	0	0	0	0	0	0	0	0	0	0	0	0	1	0	0	0	0	0	0	0	0	0	0	0	0	1	private
pan_gene_23008	pan_gene_5841	PCA_of_metabolites:_PC2	Chlorophyll_A;PCA_of_metabolites:_PC2;Photoperiod_Growing-degree_days_to_silk;Total_amino_acids	0	0	0	0	0	0	0	0	0	0	0	0	0	1	0	0	0	0	0	0	0	0	0	0	0	0	1	private
pan_gene_23855	pan_gene_648	PCA_of_metabolites:_PC2	PCA_of_metabolites:_PC2;Tassel_length	0	0	0	0	0	0	0	0	0	0	0	0	0	1	0	0	0	0	0	0	0	0	0	0	0	0	1	private
pan_gene_27571	pan_gene_30049	Cob_diameter;PCA_of_metabolites:_PC2;Sucrose	100_Kernel_weight;Nodes_per_plant;PCA_of_metabolites:_PC2	0	0	0	0	0	0	0	0	0	0	0	0	0	1	0	0	0	0	0	0	0	0	0	0	0	0	1	private
pan_gene_30049	pan_gene_30739	100_Kernel_weight;Nodes_per_plant;PCA_of_metabolites:_PC2	PCA_of_metabolites:_PC2	0	0	0	0	0	0	0	0	0	0	0	0	0	1	0	0	0	0	0	0	0	0	0	0	0	0	1	private
pan_gene_5820	pan_gene_648	Chlorophyll_A;Days_to_anthesis;Days_to_silk;PCA_of_metabolites:_PC2;Stalk_strength;Tassel_branch_number	PCA_of_metabolites:_PC2;Tassel_length	0	0	0	0	0	0	0	0	0	0	0	0	0	1	0	0	0	0	0	0	0	0	0	0	0	0	1	private
pan_gene_10802	pan_gene_22816	100_Kernel_weight;Anthesis-silking_interval;PCA_of_metabolites:_PC2;Ratio_of_ear_height_to_total_height	Fructose;PCA_of_metabolites:_PC2;Starch	0	0	0	0	0	0	0	0	0	0	0	0	0	0	1	0	0	0	0	1	0	1	1	0	0	0	4	dispensable
pan_gene_1124	pan_gene_21305	Nodes_per_plant;PCA_of_metabolites:_PC2	PCA_of_metabolites:_PC2;Photoperiod_Growing-degree_days_to_silk	0	0	0	0	0	0	0	0	0	0	0	0	0	0	1	0	0	0	0	0	0	0	0	0	0	0	1	private
pan_gene_1169	pan_gene_27976	PCA_of_metabolites:_PC2	PCA_of_metabolites:_PC2;Southern_leaf_blight	0	0	0	0	0	0	0	0	0	0	0	0	0	0	1	0	0	0	0	0	0	0	0	0	0	0	1	private
pan_gene_15971	pan_gene_1790	Days_to_silk;Glucose;PCA_of_metabolites:_PC2;Total_amino_acids	Height_per_day_(until_flowering);Nodes_to_ear;PCA_of_metabolites:_PC2	0	0	0	0	0	0	0	0	0	0	0	0	0	0	1	0	0	0	0	0	0	0	0	0	0	0	1	private
pan_gene_15971	pan_gene_32680	Days_to_silk;Glucose;PCA_of_metabolites:_PC2;Total_amino_acids	PCA_of_metabolites:_PC2;Starch	0	0	0	0	0	0	0	0	0	0	0	0	0	0	1	0	0	0	0	0	0	0	0	0	0	0	1	private
pan_gene_15971	pan_gene_5111	Days_to_silk;Glucose;PCA_of_metabolites:_PC2;Total_amino_acids	PCA_of_metabolites:_PC2	0	0	0	0	0	0	0	0	0	0	0	0	0	0	1	0	0	0	0	0	0	0	0	0	0	0	1	private
pan_gene_1790	pan_gene_32680	Height_per_day_(until_flowering);Nodes_to_ear;PCA_of_metabolites:_PC2	PCA_of_metabolites:_PC2;Starch	0	0	0	0	0	0	0	0	0	0	0	0	0	0	1	0	0	0	0	0	1	0	0	0	0	0	2	dispensable
pan_gene_19278	pan_gene_32567	Anthesis-silking_interval;Average_internode_length_(above_ear);Nitrate;PCA_of_metabolites:_PC2	Height_above_ear;Height_per_day_(until_flowering);Nodes_above_ear;Nodes_per_plant;PCA_of_metabolites:_PC2	0	0	0	0	0	0	0	0	0	0	0	0	0	0	1	0	0	0	0	0	0	0	0	0	0	0	1	private
pan_gene_21163	pan_gene_373	PCA_of_metabolites:_PC2	PCA_of_metabolites:_PC2	0	0	0	0	0	0	0	0	0	0	0	0	0	0	1	0	0	0	0	0	0	0	0	0	0	0	1	private
pan_gene_21163	pan_gene_75527	PCA_of_metabolites:_PC2	Fructose;PCA_of_metabolites:_PC2	0	0	0	0	0	0	0	0	0	0	0	0	0	0	1	0	0	0	0	0	0	0	0	0	0	0	1	private
pan_gene_21305	pan_gene_648	PCA_of_metabolites:_PC2;Photoperiod_Growing-degree_days_to_silk	PCA_of_metabolites:_PC2;Tassel_length	0	0	0	0	0	0	0	0	0	0	0	0	0	0	1	0	0	0	0	0	0	0	0	0	0	0	1	private
pan_gene_22816	pan_gene_691	Fructose;PCA_of_metabolites:_PC2;Starch	PCA_of_metabolites:_PC2;Plant_height	0	0	0	0	0	0	0	0	0	0	0	0	0	0	1	0	0	1	0	0	0	0	0	0	0	0	2	dispensable
pan_gene_23856	pan_gene_27702	PCA_of_metabolites:_PC2	Height_above_ear;PCA_of_metabolites:_PC2;Plant_height;Stalk_strength;Starch	0	0	0	0	0	0	0	0	0	0	0	0	0	0	1	0	0	0	0	0	0	0	0	0	0	0	1	private
pan_gene_30761	pan_gene_9446	Leaf_length;Nodes_above_ear;PCA_of_metabolites:_PC2;Plant_height;Starch;Tassel_length	Nodes_to_ear;PCA_of_metabolites:_PC2	0	0	0	0	0	0	0	0	0	0	0	0	0	0	1	0	0	0	0	0	0	0	0	0	0	0	1	private
pan_gene_31638	pan_gene_7842	PCA_of_metabolites:_PC2	Fructose;PCA_of_metabolites:_PC2	0	0	0	0	0	0	0	0	0	0	0	0	0	0	1	0	0	0	0	0	0	1	0	0	0	1	3	dispensable
pan_gene_691	pan_gene_9446	PCA_of_metabolites:_PC2;Plant_height	Nodes_to_ear;PCA_of_metabolites:_PC2	0	0	0	0	0	0	0	0	0	0	0	0	0	0	1	0	0	0	0	0	0	0	0	0	0	0	1	private
pan_gene_75527	pan_gene_96481	Fructose;PCA_of_metabolites:_PC2	Nodes_to_ear;PCA_of_metabolites:_PC2	0	0	0	0	0	0	0	0	0	0	0	0	0	0	1	0	0	0	0	0	0	0	0	0	0	0	1	private
pan_gene_1081	pan_gene_1089	PCA_of_metabolites:_PC2	PCA_of_metabolites:_PC2	0	0	0	0	0	0	0	0	0	0	0	0	0	0	0	1	0	0	0	0	0	0	0	0	0	0	1	private
pan_gene_1081	pan_gene_672	PCA_of_metabolites:_PC2	PCA_of_metabolites:_PC2	0	0	0	0	0	0	0	0	0	0	0	0	0	0	0	1	0	1	0	0	0	0	0	0	0	0	2	dispensable
pan_gene_1169	pan_gene_97937	PCA_of_metabolites:_PC2	PCA_of_metabolites:_PC2	0	0	0	0	0	0	0	0	0	0	0	0	0	0	0	1	0	1	0	0	0	0	0	0	1	0	3	dispensable
pan_gene_1549	pan_gene_29966	PCA_of_metabolites:_PC2;Stalk_strength	Leaf_length;PCA_of_metabolites:_PC2;Southern_leaf_blight	0	0	0	0	0	0	0	0	0	0	0	0	0	0	0	1	0	0	0	0	0	0	0	0	0	0	1	private
pan_gene_1549	pan_gene_418	PCA_of_metabolites:_PC2;Stalk_strength	Days_to_anthesis;Leaf_width;PCA_of_metabolites:_PC2	0	0	0	0	0	0	0	0	0	0	0	0	0	0	0	1	0	0	0	0	0	0	0	1	0	0	2	dispensable
pan_gene_1549	pan_gene_9061	PCA_of_metabolites:_PC2;Stalk_strength	Ear_height;Fructose;Glucose;PCA_of_metabolites:_PC2	0	0	0	0	0	0	0	0	0	0	0	0	0	0	0	1	0	0	0	0	0	0	0	0	0	0	1	private
pan_gene_1549	pan_gene_9350	PCA_of_metabolites:_PC2;Stalk_strength	PCA_of_metabolites:_PC2	0	0	0	0	0	0	0	0	0	0	0	0	0	0	0	1	0	0	0	0	0	0	0	0	0	0	1	private
pan_gene_1549	pan_gene_9404	PCA_of_metabolites:_PC2;Stalk_strength	Boxcox-transformed_leaf_angle;PCA_of_metabolites:_PC2;Starch	0	0	0	0	0	0	0	0	0	0	0	0	0	0	0	1	0	0	0	0	0	0	0	0	0	0	1	private
pan_gene_1790	pan_gene_27092	Height_per_day_(until_flowering);Nodes_to_ear;PCA_of_metabolites:_PC2	PCA_of_metabolites:_PC2	0	0	0	0	0	0	0	0	0	0	0	0	0	0	0	1	0	0	0	0	0	0	0	0	0	0	1	private
pan_gene_19393	pan_gene_9446	Leaf_width;PCA_of_metabolites:_PC2	Nodes_to_ear;PCA_of_metabolites:_PC2	0	0	0	0	0	0	0	0	0	0	0	0	0	0	0	1	0	0	0	0	0	0	0	0	0	0	1	private
pan_gene_19393	pan_gene_97937	Leaf_width;PCA_of_metabolites:_PC2	PCA_of_metabolites:_PC2	0	0	0	0	0	0	0	0	0	0	0	0	0	0	0	1	0	0	0	0	0	0	0	0	0	0	1	private
pan_gene_23856	pan_gene_9350	PCA_of_metabolites:_PC2	PCA_of_metabolites:_PC2	0	0	0	0	0	0	0	0	0	0	0	0	0	0	0	1	0	0	0	0	0	0	0	0	0	0	1	private
pan_gene_27092	pan_gene_9404	PCA_of_metabolites:_PC2	Boxcox-transformed_leaf_angle;PCA_of_metabolites:_PC2;Starch	0	0	0	0	0	0	0	0	0	0	0	0	0	0	0	1	0	0	0	0	0	0	0	0	0	0	1	private
pan_gene_7921	pan_gene_9446	Cob_diameter;PCA_of_metabolites:_PC2	Nodes_to_ear;PCA_of_metabolites:_PC2	0	0	0	0	0	0	0	0	0	0	0	0	0	0	0	1	0	0	0	0	0	0	0	0	0	0	1	private
pan_gene_1169	pan_gene_22816	PCA_of_metabolites:_PC2	Fructose;PCA_of_metabolites:_PC2;Starch	0	0	0	0	0	0	0	0	0	0	0	0	0	0	0	0	1	1	0	0	0	1	1	0	1	0	5	dispensable
pan_gene_15889	pan_gene_9448	PCA_of_metabolites:_PC2	Leaf_width;PCA_of_metabolites:_PC2	0	0	0	0	0	0	0	0	0	0	0	0	0	0	0	0	1	1	0	0	0	0	1	0	0	0	3	dispensable
pan_gene_19312	pan_gene_5186	Leaf_width;Nitrate;PCA_of_metabolites:_PC2;Southern_leaf_blight	PCA_of_metabolites:_PC2	0	0	0	0	0	0	0	0	0	0	0	0	0	0	0	0	1	0	0	0	0	0	0	0	0	0	1	private
pan_gene_20482	pan_gene_7921	PCA_of_metabolites:_PC2	Cob_diameter;PCA_of_metabolites:_PC2	0	0	0	0	0	0	0	0	0	0	0	0	0	0	0	0	1	0	0	0	0	0	0	0	0	0	1	private
pan_gene_32644	pan_gene_5320	Boxcox-transformed_leaf_angle;Glutamate;PCA_of_metabolites:_PC2;Southern_leaf_blight;Tassel_branch_number;Total_amino_acids	Cob_diameter;Ear_height;Leaf_length;PCA_of_metabolites:_PC2;Ratio_of_ear_height_to_total_height	0	0	0	0	0	0	0	0	0	0	0	0	0	0	0	0	1	0	0	0	0	0	0	0	0	0	1	private
pan_gene_5186	pan_gene_575	PCA_of_metabolites:_PC2	PCA_of_metabolites:_PC2;Sucrose	0	0	0	0	0	0	0	0	0	0	0	0	0	0	0	0	1	0	0	0	0	0	0	0	0	0	1	private
pan_gene_10802	pan_gene_11062	100_Kernel_weight;Anthesis-silking_interval;PCA_of_metabolites:_PC2;Ratio_of_ear_height_to_total_height	PCA_of_metabolites:_PC2	0	0	0	0	0	0	0	0	0	0	0	0	0	0	0	0	0	1	0	0	1	0	0	0	0	0	2	dispensable
pan_gene_10802	pan_gene_97937	100_Kernel_weight;Anthesis-silking_interval;PCA_of_metabolites:_PC2;Ratio_of_ear_height_to_total_height	PCA_of_metabolites:_PC2	0	0	0	0	0	0	0	0	0	0	0	0	0	0	0	0	0	1	0	0	0	0	0	0	0	0	1	private
pan_gene_1081	pan_gene_15664	PCA_of_metabolites:_PC2	PCA_of_metabolites:_PC2;Starch	0	0	0	0	0	0	0	0	0	0	0	0	0	0	0	0	0	1	0	0	0	0	0	0	0	0	1	private
pan_gene_11062	pan_gene_5841	PCA_of_metabolites:_PC2	Chlorophyll_A;PCA_of_metabolites:_PC2;Photoperiod_Growing-degree_days_to_silk;Total_amino_acids	0	0	0	0	0	0	0	0	0	0	0	0	0	0	0	0	0	1	0	0	0	0	0	0	0	0	1	private
pan_gene_1169	pan_gene_7921	PCA_of_metabolites:_PC2	Cob_diameter;PCA_of_metabolites:_PC2	0	0	0	0	0	0	0	0	0	0	0	0	0	0	0	0	0	1	0	0	0	0	0	0	0	0	1	private
pan_gene_1539	pan_gene_7921	Average_internode_length_(above_ear);Height_per_day_(until_flowering);Nodes_above_ear;PCA_of_metabolites:_PC2;Protein;Southern_leaf_blight	Cob_diameter;PCA_of_metabolites:_PC2	0	0	0	0	0	0	0	0	0	0	0	0	0	0	0	0	0	1	0	0	0	0	0	0	0	0	1	private
pan_gene_15970	pan_gene_19297	PCA_of_metabolites:_PC2	Glutamate;PCA_of_metabolites:_PC1;PCA_of_metabolites:_PC2;Tassel_length;Total_amino_acids	0	0	0	0	0	0	0	0	0	0	0	0	0	0	0	0	0	1	0	0	0	0	0	0	0	0	1	private
pan_gene_19393	pan_gene_22816	Leaf_width;PCA_of_metabolites:_PC2	Fructose;PCA_of_metabolites:_PC2;Starch	0	0	0	0	0	0	0	0	0	0	0	0	0	0	0	0	0	1	0	0	0	0	1	0	0	0	2	dispensable
pan_gene_20482	pan_gene_5841	PCA_of_metabolites:_PC2	Chlorophyll_A;PCA_of_metabolites:_PC2;Photoperiod_Growing-degree_days_to_silk;Total_amino_acids	0	0	0	0	0	0	0	0	0	0	0	0	0	0	0	0	0	1	0	0	0	0	0	0	0	0	1	private
pan_gene_30761	pan_gene_7921	Leaf_length;Nodes_above_ear;PCA_of_metabolites:_PC2;Plant_height;Starch;Tassel_length	Cob_diameter;PCA_of_metabolites:_PC2	0	0	0	0	0	0	0	0	0	0	0	0	0	0	0	0	0	1	0	0	1	0	0	0	0	0	2	dispensable
pan_gene_32568	pan_gene_595	Boxcox-transformed_leaf_angle;Height_above_ear;Height_per_day_(until_flowering);Nodes_above_ear;Nodes_per_plant;PCA_of_metabolites:_PC2	PCA_of_metabolites:_PC2	0	0	0	0	0	0	0	0	0	0	0	0	0	0	0	0	0	1	0	0	0	0	0	0	0	0	1	private
pan_gene_5102	pan_gene_5820	Cob_diameter;PCA_of_metabolites:_PC2;Tassel_branch_number	Chlorophyll_A;Days_to_anthesis;Days_to_silk;PCA_of_metabolites:_PC2;Stalk_strength;Tassel_branch_number	0	0	0	0	0	0	0	0	0	0	0	0	0	0	0	0	0	1	0	0	0	0	0	0	0	0	1	private
pan_gene_5102	pan_gene_595	Cob_diameter;PCA_of_metabolites:_PC2;Tassel_branch_number	PCA_of_metabolites:_PC2	0	0	0	0	0	0	0	0	0	0	0	0	0	0	0	0	0	1	0	0	0	0	0	0	0	0	1	private
pan_gene_5171	pan_gene_9226	PCA_of_metabolites:_PC2	Chlorophyll_A;Nodes_per_plant;PCA_of_metabolites:_PC2	0	0	0	0	0	0	0	0	0	0	0	0	0	0	0	0	0	1	0	0	0	0	0	0	0	0	1	private
pan_gene_691	pan_gene_7921	PCA_of_metabolites:_PC2;Plant_height	Cob_diameter;PCA_of_metabolites:_PC2	0	0	0	0	0	0	0	0	0	0	0	0	0	0	0	0	0	1	0	0	0	0	0	0	0	0	1	private
pan_gene_9350	pan_gene_9404	PCA_of_metabolites:_PC2	Boxcox-transformed_leaf_angle;PCA_of_metabolites:_PC2;Starch	0	0	0	0	0	0	0	0	0	0	0	0	0	0	0	0	0	1	0	0	0	0	0	0	0	0	1	private
pan_gene_1186	pan_gene_23855	Chlorophyll_B;PCA_of_metabolites:_PC2;Starch;Tassel_branch_number;Tassel_length	PCA_of_metabolites:_PC2	0	0	0	0	0	0	0	0	0	0	0	0	0	0	0	0	0	0	1	0	0	0	0	0	0	0	1	private
pan_gene_14672	pan_gene_32680	PCA_of_metabolites:_PC2	PCA_of_metabolites:_PC2;Starch	0	0	0	0	0	0	0	0	0	0	0	0	0	0	0	0	0	0	1	0	0	0	0	0	0	0	1	private
pan_gene_15664	pan_gene_20482	PCA_of_metabolites:_PC2;Starch	PCA_of_metabolites:_PC2	0	0	0	0	0	0	0	0	0	0	0	0	0	0	0	0	0	0	1	0	0	0	0	0	0	0	1	private
pan_gene_15884	pan_gene_9446	PCA_of_metabolites:_PC2	Nodes_to_ear;PCA_of_metabolites:_PC2	0	0	0	0	0	0	0	0	0	0	0	0	0	0	0	0	0	0	1	0	0	0	0	0	0	0	1	private
pan_gene_18901	pan_gene_18909	PCA_of_metabolites:_PC2	Average_internode_length_(above_ear);Average_internode_length_(whole_plant);Northern_Leaf_Blight;PCA_of_metabolites:_PC2	0	0	0	0	0	0	0	0	0	0	0	0	0	0	0	0	0	0	1	0	0	0	0	0	0	0	1	private
pan_gene_19299	pan_gene_30950	Anthesis-silking_interval;Chlorophyll_A;Days_to_anthesis;Glutamate;PCA_of_metabolites:_PC1;PCA_of_metabolites:_PC2;Total_amino_acids	Height_above_ear;PCA_of_metabolites:_PC2	0	0	0	0	0	0	0	0	0	0	0	0	0	0	0	0	0	0	1	0	1	0	0	0	0	0	2	dispensable
pan_gene_19337	pan_gene_456	PCA_of_metabolites:_PC2;Starch	PCA_of_metabolites:_PC2;Sucrose;Tassel_length	0	0	0	0	0	0	0	0	0	0	0	0	0	0	0	0	0	0	0	0	0	1	0	0	0	0	1	private
pan_gene_21277	pan_gene_29373	PCA_of_metabolites:_PC2	Ear_height;Height_per_day_(until_flowering);PCA_of_metabolites:_PC2;Plant_height	0	0	0	0	0	0	0	0	0	0	0	0	0	0	0	0	0	0	1	0	0	0	0	0	0	0	1	private
pan_gene_23855	pan_gene_32644	PCA_of_metabolites:_PC2	Boxcox-transformed_leaf_angle;Glutamate;PCA_of_metabolites:_PC2;Southern_leaf_blight;Tassel_branch_number;Total_amino_acids	0	0	0	0	0	0	0	0	0	0	0	0	0	0	0	0	0	0	1	0	0	0	0	0	0	0	1	private
pan_gene_23855	pan_gene_456	PCA_of_metabolites:_PC2	PCA_of_metabolites:_PC2;Sucrose;Tassel_length	0	0	0	0	0	0	0	0	0	0	0	0	0	0	0	0	0	0	1	0	0	0	0	0	0	0	1	private
pan_gene_27092	pan_gene_9446	PCA_of_metabolites:_PC2	Nodes_to_ear;PCA_of_metabolites:_PC2	0	0	0	0	0	0	0	0	0	0	0	0	0	0	0	0	0	0	1	0	0	0	0	0	0	0	1	private
pan_gene_27976	pan_gene_9446	PCA_of_metabolites:_PC2;Southern_leaf_blight	Nodes_to_ear;PCA_of_metabolites:_PC2	0	0	0	0	0	0	0	0	0	0	0	0	0	0	0	0	0	0	1	0	0	0	0	0	0	0	1	private
pan_gene_29373	pan_gene_30739	Ear_height;Height_per_day_(until_flowering);PCA_of_metabolites:_PC2;Plant_height	PCA_of_metabolites:_PC2	0	0	0	0	0	0	0	0	0	0	0	0	0	0	0	0	0	0	1	0	0	0	0	0	0	0	1	private
pan_gene_29966	pan_gene_5111	Leaf_length;PCA_of_metabolites:_PC2;Southern_leaf_blight	PCA_of_metabolites:_PC2	0	0	0	0	0	0	0	0	0	0	0	0	0	0	0	0	0	0	1	0	0	0	1	0	0	0	2	dispensable
pan_gene_29966	pan_gene_6274	Leaf_length;PCA_of_metabolites:_PC2;Southern_leaf_blight	Leaf_width;Nodes_per_plant;Northern_Leaf_Blight;PCA_of_metabolites:_PC2	0	0	0	0	0	0	0	0	0	0	0	0	0	0	0	0	0	0	1	0	0	0	0	0	0	0	1	private
pan_gene_32694	pan_gene_5102	Average_internode_length_(whole_plant);Nodes_per_plant;PCA_of_metabolites:_PC2;Ratio_of_ear_height_to_total_height;Starch	Cob_diameter;PCA_of_metabolites:_PC2;Tassel_branch_number	0	0	0	0	0	0	0	0	0	0	0	0	0	0	0	0	0	0	1	0	0	0	0	0	0	0	1	private
pan_gene_10802	pan_gene_71382	100_Kernel_weight;Anthesis-silking_interval;PCA_of_metabolites:_PC2;Ratio_of_ear_height_to_total_height	100_Kernel_weight;Nitrate;Nodes_per_plant;PCA_of_metabolites:_PC2	0	0	0	0	0	0	0	0	0	0	0	0	0	0	0	0	0	0	0	1	0	0	0	0	1	1	3	dispensable
pan_gene_1169	pan_gene_71382	PCA_of_metabolites:_PC2	100_Kernel_weight;Nitrate;Nodes_per_plant;PCA_of_metabolites:_PC2	0	0	0	0	0	0	0	0	0	0	0	0	0	0	0	0	0	0	0	1	0	0	0	0	0	0	1	private
pan_gene_1186	pan_gene_19337	Chlorophyll_B;PCA_of_metabolites:_PC2;Starch;Tassel_branch_number;Tassel_length	PCA_of_metabolites:_PC2;Starch	0	0	0	0	0	0	0	0	0	0	0	0	0	0	0	0	0	0	0	0	0	1	0	0	0	0	1	private
pan_gene_1186	pan_gene_27571	Chlorophyll_B;PCA_of_metabolites:_PC2;Starch;Tassel_branch_number;Tassel_length	Cob_diameter;PCA_of_metabolites:_PC2;Sucrose	0	0	0	0	0	0	0	0	0	0	0	0	0	0	0	0	0	0	0	0	0	0	1	0	0	0	1	private
pan_gene_1186	pan_gene_30739	Chlorophyll_B;PCA_of_metabolites:_PC2;Starch;Tassel_branch_number;Tassel_length	PCA_of_metabolites:_PC2	0	0	0	0	0	0	0	0	0	0	0	0	0	0	0	0	0	0	0	1	0	0	0	0	0	0	1	private
pan_gene_15970	pan_gene_19393	PCA_of_metabolites:_PC2	Leaf_width;PCA_of_metabolites:_PC2	0	0	0	0	0	0	0	0	0	0	0	0	0	0	0	0	0	0	0	1	0	0	0	0	0	0	1	private
pan_gene_16046	pan_gene_32662	PCA_of_metabolites:_PC2	Average_internode_length_(above_ear);Average_internode_length_(whole_plant);Boxcox-transformed_leaf_angle;PCA_of_metabolites:_PC2	0	0	0	0	0	0	0	0	0	0	0	0	0	0	0	0	0	0	0	1	0	0	1	0	0	0	2	dispensable
pan_gene_18317	pan_gene_30739	Leaf_width;PCA_of_metabolites:_PC2;Ratio_of_ear_height_to_total_height	PCA_of_metabolites:_PC2	0	0	0	0	0	0	0	0	0	0	0	0	0	0	0	0	0	0	0	1	0	0	0	0	0	0	1	private
pan_gene_19035	pan_gene_28156	Ear_height;Height_per_day_(until_flowering);PCA_of_metabolites:_PC2	Average_internode_length_(below_ear);Fructose;PCA_of_metabolites:_PC2	0	0	0	0	0	0	0	0	0	0	0	0	0	0	0	0	0	0	0	1	0	0	0	0	0	0	1	private
pan_gene_21305	pan_gene_647	PCA_of_metabolites:_PC2;Photoperiod_Growing-degree_days_to_silk	Boxcox-transformed_leaf_angle;PCA_of_metabolites:_PC2;Tassel_length	0	0	0	0	0	0	0	0	0	0	0	0	0	0	0	0	0	0	0	1	0	0	0	0	0	0	1	private
pan_gene_22864	pan_gene_5823	Chlorophyll_B;PCA_of_metabolites:_PC2;Plant_height	PCA_of_metabolites:_PC2;Tassel_branch_number	0	0	0	0	0	0	0	0	0	0	0	0	0	0	0	0	0	0	0	1	0	0	0	0	0	0	1	private
pan_gene_29373	pan_gene_9214	Ear_height;Height_per_day_(until_flowering);PCA_of_metabolites:_PC2;Plant_height	Height_per_day_(until_flowering);PCA_of_metabolites:_PC2;Southern_leaf_blight;Starch	0	0	0	0	0	0	0	0	0	0	0	0	0	0	0	0	0	0	0	1	0	0	0	0	0	0	1	private
pan_gene_30985	pan_gene_32568	Nodes_to_ear;PCA_of_metabolites:_PC2	Boxcox-transformed_leaf_angle;Height_above_ear;Height_per_day_(until_flowering);Nodes_above_ear;Nodes_per_plant;PCA_of_metabolites:_PC2	0	0	0	0	0	0	0	0	0	0	0	0	0	0	0	0	0	0	0	1	0	0	0	0	1	0	2	dispensable
pan_gene_5823	pan_gene_7842	PCA_of_metabolites:_PC2;Tassel_branch_number	Fructose;PCA_of_metabolites:_PC2	0	0	0	0	0	0	0	0	0	0	0	0	0	0	0	0	0	0	0	1	0	1	0	0	0	0	2	dispensable
pan_gene_9226	pan_gene_9448	Chlorophyll_A;Nodes_per_plant;PCA_of_metabolites:_PC2	Leaf_width;PCA_of_metabolites:_PC2	0	0	0	0	0	0	0	0	0	0	0	0	0	0	0	0	0	0	0	1	0	0	1	0	0	0	2	dispensable
pan_gene_1080	pan_gene_18901	PCA_of_metabolites:_PC2	PCA_of_metabolites:_PC2	0	0	0	0	0	0	0	0	0	0	0	0	0	0	0	0	0	0	0	0	1	0	1	0	1	0	3	dispensable
pan_gene_10802	pan_gene_7921	100_Kernel_weight;Anthesis-silking_interval;PCA_of_metabolites:_PC2;Ratio_of_ear_height_to_total_height	Cob_diameter;PCA_of_metabolites:_PC2	0	0	0	0	0	0	0	0	0	0	0	0	0	0	0	0	0	0	0	0	1	0	0	0	0	0	1	private
pan_gene_19278	pan_gene_7921	Anthesis-silking_interval;Average_internode_length_(above_ear);Nitrate;PCA_of_metabolites:_PC2	Cob_diameter;PCA_of_metabolites:_PC2	0	0	0	0	0	0	0	0	0	0	0	0	0	0	0	0	0	0	0	0	1	0	1	0	0	0	2	dispensable
pan_gene_19393	pan_gene_7921	Leaf_width;PCA_of_metabolites:_PC2	Cob_diameter;PCA_of_metabolites:_PC2	0	0	0	0	0	0	0	0	0	0	0	0	0	0	0	0	0	0	0	0	1	0	0	0	0	0	1	private
pan_gene_20482	pan_gene_5171	PCA_of_metabolites:_PC2	PCA_of_metabolites:_PC2	0	0	0	0	0	0	0	0	0	0	0	0	0	0	0	0	0	0	0	0	1	0	0	0	0	0	1	private
pan_gene_22834	pan_gene_24972	Ear_row_number;Nodes_above_ear;PCA_of_metabolites:_PC2;Starch;Tassel_branch_number;Tassel_length	Days_to_anthesis;Glucose;PCA_of_metabolites:_PC2	0	0	0	0	0	0	0	0	0	0	0	0	0	0	0	0	0	0	0	0	1	0	0	0	0	0	1	private
pan_gene_22834	pan_gene_5786	Ear_row_number;Nodes_above_ear;PCA_of_metabolites:_PC2;Starch;Tassel_branch_number;Tassel_length	PCA_of_metabolites:_PC2	0	0	0	0	0	0	0	0	0	0	0	0	0	0	0	0	0	0	0	0	1	0	0	0	0	0	1	private
pan_gene_418	pan_gene_511	Days_to_anthesis;Leaf_width;PCA_of_metabolites:_PC2	PCA_of_metabolites:_PC2	0	0	0	0	0	0	0	0	0	0	0	0	0	0	0	0	0	0	0	0	1	0	0	0	0	0	1	private
pan_gene_1081	pan_gene_5968	PCA_of_metabolites:_PC2	Malate;PCA_of_metabolites:_PC2	0	0	0	0	0	0	0	0	0	0	0	0	0	0	0	0	0	0	0	0	0	1	0	0	0	0	1	private
pan_gene_1081	pan_gene_9372	PCA_of_metabolites:_PC2	PCA_of_metabolites:_PC2;Stalk_strength;Sucrose	0	0	0	0	0	0	0	0	0	0	0	0	0	0	0	0	0	0	0	0	0	1	0	0	0	0	1	private
pan_gene_14672	pan_gene_71382	PCA_of_metabolites:_PC2	100_Kernel_weight;Nitrate;Nodes_per_plant;PCA_of_metabolites:_PC2	0	0	0	0	0	0	0	0	0	0	0	0	0	0	0	0	0	0	0	0	0	1	0	0	0	0	1	private
pan_gene_14672	pan_gene_9372	PCA_of_metabolites:_PC2	PCA_of_metabolites:_PC2;Stalk_strength;Sucrose	0	0	0	0	0	0	0	0	0	0	0	0	0	0	0	0	0	0	0	0	0	1	0	0	0	0	1	private
pan_gene_15884	pan_gene_1790	PCA_of_metabolites:_PC2	Height_per_day_(until_flowering);Nodes_to_ear;PCA_of_metabolites:_PC2	0	0	0	0	0	0	0	0	0	0	0	0	0	0	0	0	0	0	0	0	0	1	0	0	0	0	1	private
pan_gene_15884	pan_gene_6274	PCA_of_metabolites:_PC2	Leaf_width;Nodes_per_plant;Northern_Leaf_Blight;PCA_of_metabolites:_PC2	0	0	0	0	0	0	0	0	0	0	0	0	0	0	0	0	0	0	0	0	0	1	0	0	0	0	1	private
pan_gene_15970	pan_gene_30761	PCA_of_metabolites:_PC2	Leaf_length;Nodes_above_ear;PCA_of_metabolites:_PC2;Plant_height;Starch;Tassel_length	0	0	0	0	0	0	0	0	0	0	0	0	0	0	0	0	0	0	0	0	0	1	0	0	0	0	1	private
pan_gene_15971	pan_gene_19299	Days_to_silk;Glucose;PCA_of_metabolites:_PC2;Total_amino_acids	Anthesis-silking_interval;Chlorophyll_A;Days_to_anthesis;Glutamate;PCA_of_metabolites:_PC1;PCA_of_metabolites:_PC2;Total_amino_acids	0	0	0	0	0	0	0	0	0	0	0	0	0	0	0	0	0	0	0	0	0	1	0	0	0	0	1	private
pan_gene_15971	pan_gene_28032	Days_to_silk;Glucose;PCA_of_metabolites:_PC2;Total_amino_acids	Cob_diameter;PCA_of_metabolites:_PC2	0	0	0	0	0	0	0	0	0	0	0	0	0	0	0	0	0	0	0	0	0	1	0	0	0	0	1	private
pan_gene_1790	pan_gene_28032	Height_per_day_(until_flowering);Nodes_to_ear;PCA_of_metabolites:_PC2	Cob_diameter;PCA_of_metabolites:_PC2	0	0	0	0	0	0	0	0	0	0	0	0	0	0	0	0	0	0	0	0	0	1	0	0	0	0	1	private
pan_gene_18909	pan_gene_19035	Average_internode_length_(above_ear);Average_internode_length_(whole_plant);Northern_Leaf_Blight;PCA_of_metabolites:_PC2	Ear_height;Height_per_day_(until_flowering);PCA_of_metabolites:_PC2	0	0	0	0	0	0	0	0	0	0	0	0	0	0	0	0	0	0	0	0	0	1	0	0	0	0	1	private
pan_gene_19391	pan_gene_97937	PCA_of_metabolites:_PC2	PCA_of_metabolites:_PC2	0	0	0	0	0	0	0	0	0	0	0	0	0	0	0	0	0	0	0	0	0	1	0	0	0	0	1	private
pan_gene_19393	pan_gene_5968	Leaf_width;PCA_of_metabolites:_PC2	Malate;PCA_of_metabolites:_PC2	0	0	0	0	0	0	0	0	0	0	0	0	0	0	0	0	0	0	0	0	0	1	0	0	0	0	1	private
pan_gene_21163	pan_gene_5320	PCA_of_metabolites:_PC2	Cob_diameter;Ear_height;Leaf_length;PCA_of_metabolites:_PC2;Ratio_of_ear_height_to_total_height	0	0	0	0	0	0	0	0	0	0	0	0	0	0	0	0	0	0	0	0	0	1	0	0	0	0	1	private
pan_gene_27976	pan_gene_5110	PCA_of_metabolites:_PC2;Southern_leaf_blight	PCA_of_metabolites:_PC2;Tassel_length	0	0	0	0	0	0	0	0	0	0	0	0	0	0	0	0	0	0	0	0	0	1	0	0	0	0	1	private
pan_gene_27976	pan_gene_71382	PCA_of_metabolites:_PC2;Southern_leaf_blight	100_Kernel_weight;Nitrate;Nodes_per_plant;PCA_of_metabolites:_PC2	0	0	0	0	0	0	0	0	0	0	0	0	0	0	0	0	0	0	0	0	0	1	0	0	0	0	1	private
pan_gene_27976	pan_gene_9372	PCA_of_metabolites:_PC2;Southern_leaf_blight	PCA_of_metabolites:_PC2;Stalk_strength;Sucrose	0	0	0	0	0	0	0	0	0	0	0	0	0	0	0	0	0	0	0	0	0	1	0	0	0	0	1	private
pan_gene_5968	pan_gene_6274	Malate;PCA_of_metabolites:_PC2	Leaf_width;Nodes_per_plant;Northern_Leaf_Blight;PCA_of_metabolites:_PC2	0	0	0	0	0	0	0	0	0	0	0	0	0	0	0	0	0	0	0	0	0	1	0	0	0	0	1	private
pan_gene_1124	pan_gene_2360	Nodes_per_plant;PCA_of_metabolites:_PC2	PCA_of_metabolites:_PC2	0	0	0	0	0	0	0	0	0	0	0	0	0	0	0	0	0	0	0	0	0	0	1	0	0	0	1	private
pan_gene_1549	pan_gene_27702	PCA_of_metabolites:_PC2;Stalk_strength	Height_above_ear;PCA_of_metabolites:_PC2;Plant_height;Stalk_strength;Starch	0	0	0	0	0	0	0	0	0	0	0	0	0	0	0	0	0	0	0	0	0	0	1	1	0	0	2	dispensable
pan_gene_15889	pan_gene_21510	PCA_of_metabolites:_PC2	PCA_of_metabolites:_PC2	0	0	0	0	0	0	0	0	0	0	0	0	0	0	0	0	0	0	0	0	0	0	1	0	0	0	1	private
pan_gene_15889	pan_gene_32680	PCA_of_metabolites:_PC2	PCA_of_metabolites:_PC2;Starch	0	0	0	0	0	0	0	0	0	0	0	0	0	0	0	0	0	0	0	0	0	0	1	0	0	0	1	private
pan_gene_18906	pan_gene_71382	Height_per_day_(until_flowering);PCA_of_metabolites:_PC2;Starch	100_Kernel_weight;Nitrate;Nodes_per_plant;PCA_of_metabolites:_PC2	0	0	0	0	0	0	0	0	0	0	0	0	0	0	0	0	0	0	0	0	0	0	1	0	0	0	1	private
pan_gene_19278	pan_gene_87988	Anthesis-silking_interval;Average_internode_length_(above_ear);Nitrate;PCA_of_metabolites:_PC2	Height_above_ear;PCA_of_metabolites:_PC2	0	0	0	0	0	0	0	0	0	0	0	0	0	0	0	0	0	0	0	0	0	0	1	0	0	0	1	private
pan_gene_19393	pan_gene_5186	Leaf_width;PCA_of_metabolites:_PC2	PCA_of_metabolites:_PC2	0	0	0	0	0	0	0	0	0	0	0	0	0	0	0	0	0	0	0	0	0	0	1	0	0	0	1	private
pan_gene_21510	pan_gene_5110	PCA_of_metabolites:_PC2	PCA_of_metabolites:_PC2;Tassel_length	0	0	0	0	0	0	0	0	0	0	0	0	0	0	0	0	0	0	0	0	0	0	1	0	0	0	1	private
pan_gene_21510	pan_gene_9226	PCA_of_metabolites:_PC2	Chlorophyll_A;Nodes_per_plant;PCA_of_metabolites:_PC2	0	0	0	0	0	0	0	0	0	0	0	0	0	0	0	0	0	0	0	0	0	0	1	0	0	0	1	private
pan_gene_32679	pan_gene_595	PCA_of_metabolites:_PC2;Starch	PCA_of_metabolites:_PC2	0	0	0	0	0	0	0	0	0	0	0	0	0	0	0	0	0	0	0	0	0	0	1	0	0	0	1	private
pan_gene_5841	pan_gene_5968	Chlorophyll_A;PCA_of_metabolites:_PC2;Photoperiod_Growing-degree_days_to_silk;Total_amino_acids	Malate;PCA_of_metabolites:_PC2	0	0	0	0	0	0	0	0	0	0	0	0	0	0	0	0	0	0	0	0	0	0	1	0	0	0	1	private
pan_gene_647	pan_gene_88024	Boxcox-transformed_leaf_angle;PCA_of_metabolites:_PC2;Tassel_length	PCA_of_metabolites:_PC2	0	0	0	0	0	0	0	0	0	0	0	0	0	0	0	0	0	0	0	0	0	0	1	0	0	0	1	private
pan_gene_7921	pan_gene_87988	Cob_diameter;PCA_of_metabolites:_PC2	Height_above_ear;PCA_of_metabolites:_PC2	0	0	0	0	0	0	0	0	0	0	0	0	0	0	0	0	0	0	0	0	0	0	1	0	0	0	1	private
pan_gene_14469	pan_gene_672	PCA_of_metabolites:_PC2;Total_amino_acids	PCA_of_metabolites:_PC2	0	0	0	0	0	0	0	0	0	0	0	0	0	0	0	0	0	0	0	0	0	0	0	1	0	0	1	private
pan_gene_1539	pan_gene_27976	Average_internode_length_(above_ear);Height_per_day_(until_flowering);Nodes_above_ear;PCA_of_metabolites:_PC2;Protein;Southern_leaf_blight	PCA_of_metabolites:_PC2;Southern_leaf_blight	0	0	0	0	0	0	0	0	0	0	0	0	0	0	0	0	0	0	0	0	0	0	0	1	0	0	1	private
pan_gene_15970	pan_gene_28032	PCA_of_metabolites:_PC2	Cob_diameter;PCA_of_metabolites:_PC2	0	0	0	0	0	0	0	0	0	0	0	0	0	0	0	0	0	0	0	0	0	0	0	1	0	0	1	private
pan_gene_18906	pan_gene_30950	Height_per_day_(until_flowering);PCA_of_metabolites:_PC2;Starch	Height_above_ear;PCA_of_metabolites:_PC2	0	0	0	0	0	0	0	0	0	0	0	0	0	0	0	0	0	0	0	0	0	0	0	1	0	0	1	private
pan_gene_19045	pan_gene_19300	Chlorophyll_A;PCA_of_metabolites:_PC2;Southern_leaf_blight;Tassel_length	Days_to_anthesis;Fructose;PCA_of_metabolites:_PC1;PCA_of_metabolites:_PC2;Starch;Total_amino_acids	0	0	0	0	0	0	0	0	0	0	0	0	0	0	0	0	0	0	0	0	0	0	0	1	0	0	1	private
pan_gene_20482	pan_gene_27976	PCA_of_metabolites:_PC2	PCA_of_metabolites:_PC2;Southern_leaf_blight	0	0	0	0	0	0	0	0	0	0	0	0	0	0	0	0	0	0	0	0	0	0	0	1	0	0	1	private
pan_gene_22334	pan_gene_373	Leaf_width;PCA_of_metabolites:_PC2	PCA_of_metabolites:_PC2	0	0	0	0	0	0	0	0	0	0	0	0	0	0	0	0	0	0	0	0	0	0	0	1	0	0	1	private
pan_gene_2360	pan_gene_24828	PCA_of_metabolites:_PC2	PCA_of_metabolites:_PC2;Starch	0	0	0	0	0	0	0	0	0	0	0	0	0	0	0	0	0	0	0	0	0	0	0	1	1	0	2	dispensable
pan_gene_27758	pan_gene_5102	PCA_of_metabolites:_PC2;Photoperiod_Growing-degree_days_to_silk;Southern_leaf_blight	Cob_diameter;PCA_of_metabolites:_PC2;Tassel_branch_number	0	0	0	0	0	0	0	0	0	0	0	0	0	0	0	0	0	0	0	0	0	0	0	1	0	0	1	private
pan_gene_28032	pan_gene_5968	Cob_diameter;PCA_of_metabolites:_PC2	Malate;PCA_of_metabolites:_PC2	0	0	0	0	0	0	0	0	0	0	0	0	0	0	0	0	0	0	0	0	0	0	0	1	0	0	1	private
pan_gene_32567	pan_gene_5170	Height_above_ear;Height_per_day_(until_flowering);Nodes_above_ear;Nodes_per_plant;PCA_of_metabolites:_PC2	PCA_of_metabolites:_PC2	0	0	0	0	0	0	0	0	0	0	0	0	0	0	0	0	0	0	0	0	0	0	0	1	0	0	1	private
pan_gene_10802	pan_gene_5171	100_Kernel_weight;Anthesis-silking_interval;PCA_of_metabolites:_PC2;Ratio_of_ear_height_to_total_height	PCA_of_metabolites:_PC2	0	0	0	0	0	0	0	0	0	0	0	0	0	0	0	0	0	0	0	0	0	0	0	0	1	0	1	private
pan_gene_19393	pan_gene_5841	Leaf_width;PCA_of_metabolites:_PC2	Chlorophyll_A;PCA_of_metabolites:_PC2;Photoperiod_Growing-degree_days_to_silk;Total_amino_acids	0	0	0	0	0	0	0	0	0	0	0	0	0	0	0	0	0	0	0	0	0	0	0	0	1	0	1	private
pan_gene_22816	pan_gene_2360	Fructose;PCA_of_metabolites:_PC2;Starch	PCA_of_metabolites:_PC2	0	0	0	0	0	0	0	0	0	0	0	0	0	0	0	0	0	0	0	0	0	0	0	0	1	0	1	private
pan_gene_418	pan_gene_9404	Days_to_anthesis;Leaf_width;PCA_of_metabolites:_PC2	Boxcox-transformed_leaf_angle;PCA_of_metabolites:_PC2;Starch	0	0	0	0	0	0	0	0	0	0	0	0	0	0	0	0	0	0	0	0	0	0	0	0	1	0	1	private
pan_gene_94632	pan_gene_94633	PCA_of_metabolites:_PC2;Tassel_length	PCA_of_metabolites:_PC2;Tassel_length	0	0	0	0	0	0	0	0	0	0	0	0	0	0	0	0	0	0	0	0	0	0	0	0	1	0	1	private
pan_gene_10441	pan_gene_32567	PCA_of_metabolites:_PC2	Height_above_ear;Height_per_day_(until_flowering);Nodes_above_ear;Nodes_per_plant;PCA_of_metabolites:_PC2	0	0	0	0	0	0	0	0	0	0	0	0	0	0	0	0	0	0	0	0	0	0	0	0	0	1	1	private
pan_gene_1114	pan_gene_19191	PCA_of_metabolites:_PC2	Ear_height;PCA_of_metabolites:_PC2	0	0	0	0	0	0	0	0	0	0	0	0	0	0	0	0	0	0	0	0	0	0	0	0	0	1	1	private
pan_gene_19045	pan_gene_27571	Chlorophyll_A;PCA_of_metabolites:_PC2;Southern_leaf_blight;Tassel_length	Cob_diameter;PCA_of_metabolites:_PC2;Sucrose	0	0	0	0	0	0	0	0	0	0	0	0	0	0	0	0	0	0	0	0	0	0	0	0	0	1	1	private
pan_gene_19299	pan_gene_71382	Anthesis-silking_interval;Chlorophyll_A;Days_to_anthesis;Glutamate;PCA_of_metabolites:_PC1;PCA_of_metabolites:_PC2;Total_amino_acids	100_Kernel_weight;Nitrate;Nodes_per_plant;PCA_of_metabolites:_PC2	0	0	0	0	0	0	0	0	0	0	0	0	0	0	0	0	0	0	0	0	0	0	0	0	0	1	1	private
pan_gene_27758	pan_gene_32679	PCA_of_metabolites:_PC2;Photoperiod_Growing-degree_days_to_silk;Southern_leaf_blight	PCA_of_metabolites:_PC2;Starch	0	0	0	0	0	0	0	0	0	0	0	0	0	0	0	0	0	0	0	0	0	0	0	0	0	1	1	private
pan_gene_32588	pan_gene_500	Nodes_above_ear;PCA_of_metabolites:_PC2;Total_amino_acids	PCA_of_metabolites:_PC2	0	0	0	0	0	0	0	0	0	0	0	0	0	0	0	0	0	0	0	0	0	0	0	0	0	1	1	private
pan_gene_5158	pan_gene_69578	Ear_height;Height_per_day_(until_flowering);PCA_of_metabolites:_PC2;Protein;Tassel_branch_number	Northern_Leaf_Blight;PCA_of_metabolites:_PC2	0	0	0	0	0	0	0	0	0	0	0	0	0	0	0	0	0	0	0	0	0	0	0	0	0	1	1	private
pan_gene_5158	pan_gene_77487	Ear_height;Height_per_day_(until_flowering);PCA_of_metabolites:_PC2;Protein;Tassel_branch_number	PCA_of_metabolites:_PC2;Tassel_branch_number	0	0	0	0	0	0	0	0	0	0	0	0	0	0	0	0	0	0	0	0	0	0	0	0	0	1	1	private
