# Supplementary material for: Co-expression pan-network reveals genes involved in complex traits within maize pan-genome
Source: BMC Plant Biol. 2022 Dec 19;22:595. doi: 10.1186/s12870-022-03985-z (PMC9762053; doi:10.1186/s12870-022-03985-z)
Supplement: Supplementary file 7 — Additional file 7. [file 12870_2022_3985_MOESM7_ESM.zip › SupplementaryData5/Boxcox-transformed_leaf_angle.pannetwork.csv]

gene1	gene2	trait1	trait2	B73	B97	CML103	CML228	CML247	CML277	CML322	CML333	CML52	CML69	HP301	IL14H	Ki11	Ki3	Ky21	M162W	M37W	Mo18W	MS71	NC350	NC358	Oh43	Oh7b	P39	Tx303	Tzi8	sum	sub-category
pan_gene_10077	pan_gene_10209	Boxcox-transformed_leaf_angle	Boxcox-transformed_leaf_angle	0	0	0	0	0	0	0	0	0	0	0	0	0	0	0	0	0	1	0	0	0	1	0	0	0	1	3	dispensable
pan_gene_10077	pan_gene_10751	Boxcox-transformed_leaf_angle	Boxcox-transformed_leaf_angle;Days_to_anthesis	0	0	0	0	0	0	0	0	0	0	0	0	0	0	0	0	0	0	0	0	0	1	0	0	0	0	1	private
pan_gene_10077	pan_gene_12334	Boxcox-transformed_leaf_angle	Boxcox-transformed_leaf_angle	0	0	0	0	0	1	0	0	0	0	0	0	0	0	0	0	0	0	0	0	0	0	0	0	0	0	1	private
pan_gene_10077	pan_gene_15715	Boxcox-transformed_leaf_angle	Boxcox-transformed_leaf_angle;Nitrate;Southern_leaf_blight	0	0	0	0	0	0	0	1	0	0	0	0	0	0	0	0	0	1	0	0	0	1	0	0	1	1	5	dispensable
pan_gene_10077	pan_gene_1779	Boxcox-transformed_leaf_angle	Boxcox-transformed_leaf_angle;Days_to_anthesis	0	0	0	0	0	1	0	0	0	0	0	0	0	0	0	0	0	0	0	0	0	0	0	0	1	0	2	dispensable
pan_gene_10077	pan_gene_19492	Boxcox-transformed_leaf_angle	Boxcox-transformed_leaf_angle	0	0	0	0	0	1	0	0	0	0	0	0	0	0	0	0	0	0	0	0	0	1	0	0	1	0	3	dispensable
pan_gene_10077	pan_gene_25057	Boxcox-transformed_leaf_angle	Boxcox-transformed_leaf_angle	0	0	0	1	0	1	0	1	0	0	0	0	0	0	0	0	0	1	0	0	0	1	0	0	1	1	7	dispensable
pan_gene_10077	pan_gene_2506	Boxcox-transformed_leaf_angle	Boxcox-transformed_leaf_angle;Tassel_length	0	0	0	0	0	0	0	1	0	0	0	0	0	0	0	0	0	0	0	0	0	0	0	0	0	0	1	private
pan_gene_10077	pan_gene_25550	Boxcox-transformed_leaf_angle	Boxcox-transformed_leaf_angle	0	0	0	1	0	0	0	0	0	0	0	0	0	0	0	0	0	0	0	0	0	1	0	0	1	0	3	dispensable
pan_gene_10077	pan_gene_9359	Boxcox-transformed_leaf_angle	Boxcox-transformed_leaf_angle	0	0	0	1	0	0	0	1	0	0	0	0	0	0	0	0	0	0	0	0	0	0	0	0	1	1	4	dispensable
pan_gene_101663	pan_gene_11033	Boxcox-transformed_leaf_angle	Boxcox-transformed_leaf_angle	0	0	0	0	0	0	0	0	0	0	0	0	0	0	0	0	1	0	0	0	0	0	0	0	0	0	1	private
pan_gene_101663	pan_gene_24559	Boxcox-transformed_leaf_angle	100_Kernel_weight;Average_internode_length_(below_ear);Boxcox-transformed_leaf_angle;Ear_row_number;Stalk_strength	0	0	0	0	0	0	0	0	0	0	0	0	1	0	0	0	0	0	0	0	0	0	0	0	0	0	1	private
pan_gene_10209	pan_gene_10751	Boxcox-transformed_leaf_angle	Boxcox-transformed_leaf_angle;Days_to_anthesis	0	0	0	0	0	0	1	0	0	1	0	1	1	0	0	0	0	0	1	0	0	1	0	1	0	0	7	dispensable
pan_gene_10209	pan_gene_12334	Boxcox-transformed_leaf_angle	Boxcox-transformed_leaf_angle	0	0	1	0	1	1	1	1	1	1	1	1	1	1	1	0	0	0	0	1	0	0	1	0	0	0	14	near-core
pan_gene_10209	pan_gene_15715	Boxcox-transformed_leaf_angle	Boxcox-transformed_leaf_angle;Nitrate;Southern_leaf_blight	1	1	1	0	0	1	0	0	1	0	1	1	1	1	1	1	0	1	0	1	0	1	1	0	0	0	15	near-core
pan_gene_10209	pan_gene_1779	Boxcox-transformed_leaf_angle	Boxcox-transformed_leaf_angle;Days_to_anthesis	1	0	0	0	0	0	0	0	1	0	0	1	0	0	1	0	0	0	0	1	0	0	1	0	0	0	6	dispensable
pan_gene_10209	pan_gene_19492	Boxcox-transformed_leaf_angle	Boxcox-transformed_leaf_angle	1	0	0	0	0	1	0	0	1	0	0	1	0	0	1	0	0	0	0	1	0	1	0	0	0	0	7	dispensable
pan_gene_10209	pan_gene_25057	Boxcox-transformed_leaf_angle	Boxcox-transformed_leaf_angle	1	1	1	0	0	0	0	0	1	0	1	1	0	1	1	0	0	1	0	1	0	1	1	0	0	0	12	near-core
pan_gene_10209	pan_gene_2506	Boxcox-transformed_leaf_angle	Boxcox-transformed_leaf_angle;Tassel_length	1	0	0	0	0	0	0	0	0	0	0	0	0	0	0	0	0	0	0	0	0	0	0	0	0	0	1	private
pan_gene_10209	pan_gene_25550	Boxcox-transformed_leaf_angle	Boxcox-transformed_leaf_angle	0	0	0	0	0	0	0	0	0	0	0	0	0	0	1	0	0	0	0	0	0	1	0	0	0	0	2	dispensable
pan_gene_10209	pan_gene_4869	Boxcox-transformed_leaf_angle	Boxcox-transformed_leaf_angle;Tassel_length	1	0	1	0	0	0	0	0	1	0	0	0	0	1	0	1	0	1	1	1	0	1	1	0	1	1	12	near-core
pan_gene_10209	pan_gene_9359	Boxcox-transformed_leaf_angle	Boxcox-transformed_leaf_angle	1	1	1	0	0	0	0	0	0	0	0	0	0	0	0	0	0	0	0	0	0	0	0	0	0	1	4	dispensable
pan_gene_102908	pan_gene_11047	Boxcox-transformed_leaf_angle;Photoperiod_Growing-degree_days_to_silk;Photoperiod_growing-degree_days_to_anthesis	Boxcox-transformed_leaf_angle	1	0	1	1	0	0	0	0	1	0	0	0	0	0	0	0	0	0	0	0	0	0	0	0	0	0	4	dispensable
pan_gene_102908	pan_gene_26510	Boxcox-transformed_leaf_angle;Photoperiod_Growing-degree_days_to_silk;Photoperiod_growing-degree_days_to_anthesis	Boxcox-transformed_leaf_angle;Tassel_length	1	0	0	0	1	1	0	1	0	1	1	0	0	0	1	0	0	1	0	0	0	0	1	1	0	1	11	near-core
pan_gene_102908	pan_gene_800	Boxcox-transformed_leaf_angle;Photoperiod_Growing-degree_days_to_silk;Photoperiod_growing-degree_days_to_anthesis	Boxcox-transformed_leaf_angle	1	1	1	1	1	1	0	1	1	0	1	1	0	1	0	1	0	1	0	1	0	0	1	0	0	1	16	near-core
pan_gene_102939	pan_gene_17565	Boxcox-transformed_leaf_angle	Boxcox-transformed_leaf_angle;Southern_leaf_blight	1	0	0	0	0	0	0	0	0	0	0	0	0	0	0	0	0	0	0	0	0	0	0	0	0	0	1	private
pan_gene_102939	pan_gene_26817	Boxcox-transformed_leaf_angle	Boxcox-transformed_leaf_angle;Nodes_per_plant	1	0	0	0	0	0	1	0	1	0	1	0	0	0	0	0	0	0	0	0	0	0	0	0	0	0	4	dispensable
pan_gene_10416	pan_gene_1742	Boxcox-transformed_leaf_angle;Starch	Boxcox-transformed_leaf_angle;Ear_height;Height_per_day_(until_flowering);Leaf_width;Nodes_per_plant;Nodes_to_ear;Plant_height;Ratio_of_ear_height_to_total_height	0	0	1	0	0	1	0	1	0	0	0	0	0	0	0	0	0	0	0	0	0	0	0	0	0	1	4	dispensable
pan_gene_10416	pan_gene_18979	Boxcox-transformed_leaf_angle;Starch	Boxcox-transformed_leaf_angle	0	0	1	0	0	0	1	0	0	1	0	0	1	1	0	0	1	1	1	0	0	0	1	0	1	0	10	dispensable
pan_gene_10677	pan_gene_14248	Boxcox-transformed_leaf_angle	Boxcox-transformed_leaf_angle;Plant_height;Starch	1	1	1	0	0	0	0	1	0	1	0	0	0	1	0	0	0	0	0	0	0	0	0	0	0	1	7	dispensable
pan_gene_10677	pan_gene_18490	Boxcox-transformed_leaf_angle	Boxcox-transformed_leaf_angle	1	0	1	0	0	0	0	0	0	0	0	0	0	1	0	0	0	0	0	0	0	0	0	0	0	0	3	dispensable
pan_gene_10681	pan_gene_11278	Boxcox-transformed_leaf_angle	Boxcox-transformed_leaf_angle	1	1	0	0	1	1	1	0	1	1	1	1	1	0	1	1	1	1	1	1	1	1	0	1	1	1	21	core
pan_gene_10681	pan_gene_12335	Boxcox-transformed_leaf_angle	Boxcox-transformed_leaf_angle	1	0	1	1	0	0	0	1	0	1	1	0	0	0	0	0	1	1	0	1	0	0	1	0	0	0	10	dispensable
pan_gene_10681	pan_gene_17462	Boxcox-transformed_leaf_angle	Boxcox-transformed_leaf_angle;Days_to_silk	1	1	1	0	1	0	1	1	0	1	1	1	0	0	1	1	1	0	1	1	1	0	1	1	0	0	17	near-core
pan_gene_10681	pan_gene_17463	Boxcox-transformed_leaf_angle	Boxcox-transformed_leaf_angle	1	0	1	1	1	0	0	0	0	1	0	0	0	0	1	0	1	0	1	0	0	0	1	1	0	0	10	dispensable
pan_gene_10681	pan_gene_20652	Boxcox-transformed_leaf_angle	Boxcox-transformed_leaf_angle;Height_per_day_(until_flowering);Plant_height	1	1	1	1	1	0	1	0	1	1	1	1	1	0	1	1	1	1	1	1	1	0	1	1	0	1	21	core
pan_gene_10681	pan_gene_22773	Boxcox-transformed_leaf_angle	Boxcox-transformed_leaf_angle;Ear_row_number;Nodes_to_ear;Ratio_of_ear_height_to_total_height	1	0	0	0	0	0	0	0	0	0	0	0	0	0	0	0	0	0	0	0	0	0	0	0	0	0	1	private
pan_gene_10681	pan_gene_23882	Boxcox-transformed_leaf_angle	Anthesis-silking_interval;Boxcox-transformed_leaf_angle	1	1	1	1	1	0	1	1	0	1	1	1	0	0	1	0	1	1	1	1	0	1	1	1	1	0	19	near-core
pan_gene_10681	pan_gene_24261	Boxcox-transformed_leaf_angle	Boxcox-transformed_leaf_angle	1	1	1	1	1	1	1	1	1	1	1	1	1	0	1	1	1	1	1	1	0	1	1	1	1	1	24	core
pan_gene_10681	pan_gene_2515	Boxcox-transformed_leaf_angle	Boxcox-transformed_leaf_angle	1	0	0	0	0	0	0	0	0	0	0	0	0	0	0	0	0	0	0	0	0	0	0	0	0	0	1	private
pan_gene_10681	pan_gene_27746	Boxcox-transformed_leaf_angle	Average_internode_length_(below_ear);Boxcox-transformed_leaf_angle	1	1	1	0	1	1	1	1	0	1	1	1	1	0	1	1	1	1	1	1	1	1	1	1	1	1	23	core
pan_gene_10681	pan_gene_30060	Boxcox-transformed_leaf_angle	Boxcox-transformed_leaf_angle;Cob_diameter;Height_above_ear	1	0	1	1	1	1	1	1	0	1	1	1	1	0	1	1	1	1	1	1	1	1	0	0	1	1	21	core
pan_gene_10681	pan_gene_30920	Boxcox-transformed_leaf_angle	Boxcox-transformed_leaf_angle	1	1	1	1	1	1	1	1	0	1	1	1	1	0	1	1	1	1	1	1	1	1	0	1	1	1	23	core
pan_gene_10681	pan_gene_4437	Boxcox-transformed_leaf_angle	Boxcox-transformed_leaf_angle	1	1	1	1	1	0	1	0	1	1	1	0	0	0	1	0	1	1	1	1	1	1	1	1	0	1	19	near-core
pan_gene_10681	pan_gene_4460	Boxcox-transformed_leaf_angle	Boxcox-transformed_leaf_angle	1	1	1	1	1	1	0	1	1	1	1	1	1	0	1	1	1	1	0	1	0	1	1	1	1	1	22	core
pan_gene_10681	pan_gene_5341	Boxcox-transformed_leaf_angle	Boxcox-transformed_leaf_angle;Tassel_length	1	0	1	0	1	0	1	1	0	1	0	1	1	0	1	1	0	1	1	1	1	1	1	1	1	1	19	near-core
pan_gene_10704	pan_gene_15776	Boxcox-transformed_leaf_angle	Boxcox-transformed_leaf_angle	1	1	0	1	0	0	0	0	1	0	1	0	0	1	0	0	0	0	0	1	0	0	0	0	0	0	7	dispensable
pan_gene_10704	pan_gene_16983	Boxcox-transformed_leaf_angle	Boxcox-transformed_leaf_angle;Height_per_day_(until_flowering);Plant_height	1	0	0	0	0	0	0	0	0	1	0	0	0	0	0	0	0	0	0	1	0	0	0	0	0	0	3	dispensable
pan_gene_10704	pan_gene_17250	Boxcox-transformed_leaf_angle	Boxcox-transformed_leaf_angle;Nodes_above_ear	1	0	1	1	1	0	1	1	0	1	1	0	0	1	0	1	0	1	1	0	1	1	0	0	0	0	14	near-core
pan_gene_10704	pan_gene_19096	Boxcox-transformed_leaf_angle	Boxcox-transformed_leaf_angle;Ear_height	1	0	0	0	0	0	0	0	0	0	0	0	0	0	0	0	0	0	1	0	0	0	0	0	0	1	3	dispensable
pan_gene_10704	pan_gene_32705	Boxcox-transformed_leaf_angle	Boxcox-transformed_leaf_angle;Chlorophyll_A;Days_to_silk;Nodes_per_plant;Nodes_to_ear;Total_amino_acids	1	0	1	0	1	0	1	0	1	0	0	0	0	1	0	0	1	0	0	0	0	0	1	0	0	0	8	dispensable
pan_gene_10704	pan_gene_4469	Boxcox-transformed_leaf_angle	Boxcox-transformed_leaf_angle	1	1	0	1	1	0	1	1	1	1	0	0	0	1	0	1	0	0	0	0	0	0	1	1	0	1	13	near-core
pan_gene_10704	pan_gene_5481	Boxcox-transformed_leaf_angle	Anthesis-silking_interval;Boxcox-transformed_leaf_angle;Ratio_of_ear_height_to_total_height	1	0	0	0	0	0	0	0	0	0	0	0	0	0	0	0	0	0	0	0	0	0	0	0	0	0	1	private
pan_gene_10708	pan_gene_10773	Boxcox-transformed_leaf_angle;Nodes_per_plant	Boxcox-transformed_leaf_angle;Ear_height;Photoperiod_Growing-degree_days_to_silk;Photoperiod_growing-degree_days_to_anthesis;Plant_height;Southern_leaf_blight	1	0	0	0	0	1	0	0	0	0	0	0	0	0	0	0	0	0	0	0	0	0	0	0	0	0	2	dispensable
pan_gene_10708	pan_gene_13982	Boxcox-transformed_leaf_angle;Nodes_per_plant	Boxcox-transformed_leaf_angle	1	1	1	1	1	1	0	1	0	0	1	0	1	0	0	0	0	1	1	0	1	1	1	0	0	0	14	near-core
pan_gene_10708	pan_gene_14616	Boxcox-transformed_leaf_angle;Nodes_per_plant	Boxcox-transformed_leaf_angle	1	1	0	1	0	1	0	0	0	0	1	0	0	0	0	0	1	1	1	0	0	1	0	0	0	1	10	dispensable
pan_gene_10708	pan_gene_15791	Boxcox-transformed_leaf_angle;Nodes_per_plant	Boxcox-transformed_leaf_angle	0	0	1	0	1	1	0	0	0	0	1	0	1	0	1	1	1	1	1	0	0	1	0	0	0	1	12	near-core
pan_gene_10708	pan_gene_18979	Boxcox-transformed_leaf_angle;Nodes_per_plant	Boxcox-transformed_leaf_angle	1	0	1	0	1	1	0	0	0	0	0	0	0	0	0	1	1	0	1	0	0	0	1	0	0	0	8	dispensable
pan_gene_10708	pan_gene_1963	Boxcox-transformed_leaf_angle;Nodes_per_plant	Boxcox-transformed_leaf_angle	1	1	0	1	0	1	0	1	0	0	1	0	1	0	1	0	1	1	1	0	1	0	1	0	0	1	14	near-core
pan_gene_10708	pan_gene_20029	Boxcox-transformed_leaf_angle;Nodes_per_plant	Boxcox-transformed_leaf_angle	1	1	1	1	1	1	0	1	0	0	1	0	0	0	1	1	0	1	1	1	1	1	1	0	0	0	16	near-core
pan_gene_10708	pan_gene_20701	Boxcox-transformed_leaf_angle;Nodes_per_plant	Boxcox-transformed_leaf_angle	1	0	0	0	0	0	0	0	0	0	0	0	1	0	0	0	0	0	0	0	0	0	0	0	0	1	3	dispensable
pan_gene_10708	pan_gene_24294	Boxcox-transformed_leaf_angle;Nodes_per_plant	Anthesis-silking_interval;Boxcox-transformed_leaf_angle	1	1	0	1	1	1	0	1	0	0	1	0	1	0	1	1	1	1	1	0	0	1	1	0	0	1	16	near-core
pan_gene_10708	pan_gene_31044	Boxcox-transformed_leaf_angle;Nodes_per_plant	Boxcox-transformed_leaf_angle;Ear_height;Height_per_day_(until_flowering)	1	1	1	1	1	1	0	1	0	0	1	0	1	0	1	1	1	1	1	1	1	1	0	0	0	1	18	near-core
pan_gene_10708	pan_gene_5480	Boxcox-transformed_leaf_angle;Nodes_per_plant	Anthesis-silking_interval;Boxcox-transformed_leaf_angle;Days_to_silk;Protein	0	0	0	0	0	0	0	0	0	0	0	0	0	0	1	0	0	0	0	0	0	0	0	0	0	0	1	private
pan_gene_10717	pan_gene_27887	Boxcox-transformed_leaf_angle;Days_to_anthesis;Nodes_per_plant;Nodes_to_ear;Tassel_branch_number	Boxcox-transformed_leaf_angle	1	1	1	1	1	0	1	1	1	1	0	1	1	1	0	0	0	1	1	0	1	0	1	0	0	1	17	near-core
pan_gene_10718	pan_gene_17248	Boxcox-transformed_leaf_angle	Boxcox-transformed_leaf_angle	0	0	0	0	0	0	0	0	0	0	0	0	0	0	0	0	0	0	0	1	0	0	0	0	0	0	1	private
pan_gene_10719	pan_gene_10730	Boxcox-transformed_leaf_angle	Boxcox-transformed_leaf_angle	1	0	0	0	0	0	0	0	0	0	0	0	0	0	0	0	0	0	0	0	0	0	0	0	0	0	1	private
pan_gene_10719	pan_gene_18846	Boxcox-transformed_leaf_angle	Boxcox-transformed_leaf_angle;Days_to_anthesis	1	1	1	1	1	0	0	0	0	1	1	1	0	0	0	1	0	0	0	0	1	0	1	1	0	0	12	near-core
pan_gene_10719	pan_gene_18952	Boxcox-transformed_leaf_angle	Boxcox-transformed_leaf_angle	1	1	1	1	1	0	1	0	1	0	1	1	0	1	0	1	1	1	1	0	1	1	1	1	0	1	19	near-core
pan_gene_10719	pan_gene_23883	Boxcox-transformed_leaf_angle	Boxcox-transformed_leaf_angle	1	1	1	1	1	1	1	1	1	1	0	1	1	1	1	1	1	1	0	1	1	1	1	1	1	1	24	core
pan_gene_10719	pan_gene_24640	Boxcox-transformed_leaf_angle	Boxcox-transformed_leaf_angle	1	1	0	0	1	0	0	0	0	0	1	1	0	0	0	0	0	0	0	0	0	0	1	1	0	0	7	dispensable
pan_gene_10719	pan_gene_25065	Boxcox-transformed_leaf_angle	Boxcox-transformed_leaf_angle;Plant_height	1	0	0	1	0	0	0	0	0	1	1	1	0	0	0	1	0	1	0	0	0	0	1	0	0	0	8	dispensable
pan_gene_10719	pan_gene_2746	Boxcox-transformed_leaf_angle	Boxcox-transformed_leaf_angle	1	1	0	1	1	1	1	1	1	1	0	1	1	1	0	1	0	1	1	1	0	0	1	1	1	1	20	core
pan_gene_10719	pan_gene_4498	Boxcox-transformed_leaf_angle	Boxcox-transformed_leaf_angle	1	1	0	0	0	0	0	0	0	0	0	1	0	0	0	1	0	0	0	0	0	0	0	1	0	0	5	dispensable
pan_gene_10728	pan_gene_17565	Boxcox-transformed_leaf_angle	Boxcox-transformed_leaf_angle;Southern_leaf_blight	1	0	0	0	0	1	0	0	0	0	0	0	0	0	0	0	0	0	0	0	0	0	0	0	0	0	2	dispensable
pan_gene_10730	pan_gene_18844	Boxcox-transformed_leaf_angle	Boxcox-transformed_leaf_angle	1	0	0	0	0	0	0	0	0	0	0	0	0	0	0	0	0	0	0	0	0	0	0	0	0	0	1	private
pan_gene_10732	pan_gene_20701	Boxcox-transformed_leaf_angle;Tassel_length	Boxcox-transformed_leaf_angle	1	0	0	0	0	0	0	0	0	0	0	0	0	0	0	0	0	0	0	0	0	0	0	0	0	0	1	private
pan_gene_10751	pan_gene_12334	Boxcox-transformed_leaf_angle;Days_to_anthesis	Boxcox-transformed_leaf_angle	0	0	0	0	0	0	0	0	0	1	0	1	1	0	0	0	1	0	0	0	0	0	0	0	0	0	4	dispensable
pan_gene_10751	pan_gene_1779	Boxcox-transformed_leaf_angle;Days_to_anthesis	Boxcox-transformed_leaf_angle;Days_to_anthesis	0	0	0	0	0	0	0	0	0	0	0	1	0	0	0	0	0	0	0	0	0	0	0	0	0	0	1	private
pan_gene_10751	pan_gene_19119	Boxcox-transformed_leaf_angle;Days_to_anthesis	Boxcox-transformed_leaf_angle;Ear_height;Height_above_ear	0	0	0	0	0	0	0	0	0	0	0	0	0	0	0	0	0	0	0	0	0	1	0	0	0	0	1	private
pan_gene_10751	pan_gene_4600	Boxcox-transformed_leaf_angle;Days_to_anthesis	Boxcox-transformed_leaf_angle;Days_to_anthesis	0	0	0	0	0	1	1	0	0	1	0	1	1	0	0	0	1	0	1	0	0	1	0	1	0	0	9	dispensable
pan_gene_10751	pan_gene_4869	Boxcox-transformed_leaf_angle;Days_to_anthesis	Boxcox-transformed_leaf_angle;Tassel_length	0	0	0	0	0	0	0	0	0	1	0	0	0	1	0	0	0	0	1	0	0	1	0	0	0	0	4	dispensable
pan_gene_10753	pan_gene_24757	Boxcox-transformed_leaf_angle	Boxcox-transformed_leaf_angle;Southern_leaf_blight	1	0	1	0	0	0	0	0	0	1	1	0	0	0	0	0	1	1	0	0	0	1	0	0	0	0	7	dispensable
pan_gene_10753	pan_gene_30261	Boxcox-transformed_leaf_angle	Boxcox-transformed_leaf_angle	1	0	0	0	0	0	0	0	0	0	0	0	0	0	1	0	0	0	0	0	0	0	0	0	0	0	2	dispensable
pan_gene_10753	pan_gene_7505	Boxcox-transformed_leaf_angle	Boxcox-transformed_leaf_angle	1	0	1	0	0	1	0	1	0	1	0	0	0	0	1	1	0	0	0	1	1	1	1	1	1	0	13	near-core
pan_gene_10762	pan_gene_11164	Boxcox-transformed_leaf_angle;Photoperiod_Growing-degree_days_to_silk	Boxcox-transformed_leaf_angle;Cob_diameter;Nodes_above_ear;Southern_leaf_blight	1	0	0	0	0	1	0	0	0	0	0	0	0	0	0	0	0	0	0	0	0	0	0	0	0	0	2	dispensable
pan_gene_10762	pan_gene_24756	Boxcox-transformed_leaf_angle;Photoperiod_Growing-degree_days_to_silk	Boxcox-transformed_leaf_angle	1	0	0	0	0	0	1	0	0	0	0	0	0	0	0	0	0	0	0	0	0	1	0	0	0	0	3	dispensable
pan_gene_10762	pan_gene_32329	Boxcox-transformed_leaf_angle;Photoperiod_Growing-degree_days_to_silk	Boxcox-transformed_leaf_angle	1	0	1	0	0	0	0	0	0	0	0	1	0	0	0	0	0	1	0	0	0	0	0	0	0	1	5	dispensable
pan_gene_10762	pan_gene_42468	Boxcox-transformed_leaf_angle;Photoperiod_Growing-degree_days_to_silk	Boxcox-transformed_leaf_angle;Height_above_ear;Starch;Total_amino_acids	1	0	0	0	0	0	0	0	0	0	0	0	0	0	0	0	0	0	0	0	0	0	0	0	0	0	1	private
pan_gene_10762	pan_gene_8219	Boxcox-transformed_leaf_angle;Photoperiod_Growing-degree_days_to_silk	Boxcox-transformed_leaf_angle	1	0	0	0	1	0	0	0	0	0	0	0	0	0	0	0	0	0	0	0	0	0	0	0	0	0	2	dispensable
pan_gene_10767	pan_gene_5119	Average_internode_length_(below_ear);Boxcox-transformed_leaf_angle;Ear_height;Ratio_of_ear_height_to_total_height	Boxcox-transformed_leaf_angle;Glucose;Tassel_branch_number	0	0	0	0	0	0	0	0	0	0	0	0	0	0	0	0	0	0	1	0	0	0	0	0	0	0	1	private
pan_gene_10773	pan_gene_14587	Boxcox-transformed_leaf_angle;Ear_height;Photoperiod_Growing-degree_days_to_silk;Photoperiod_growing-degree_days_to_anthesis;Plant_height;Southern_leaf_blight	Boxcox-transformed_leaf_angle;Height_above_ear;Ratio_of_ear_height_to_total_height	0	0	0	0	1	0	0	0	0	1	0	0	0	0	0	0	0	0	0	0	0	0	0	0	0	0	2	dispensable
pan_gene_10773	pan_gene_14616	Boxcox-transformed_leaf_angle;Ear_height;Photoperiod_Growing-degree_days_to_silk;Photoperiod_growing-degree_days_to_anthesis;Plant_height;Southern_leaf_blight	Boxcox-transformed_leaf_angle	1	1	0	0	1	1	1	1	1	1	1	1	1	0	1	1	1	1	1	1	1	1	1	0	1	1	22	core
pan_gene_10773	pan_gene_15774	Boxcox-transformed_leaf_angle;Ear_height;Photoperiod_Growing-degree_days_to_silk;Photoperiod_growing-degree_days_to_anthesis;Plant_height;Southern_leaf_blight	Boxcox-transformed_leaf_angle	1	0	0	0	0	0	0	0	1	0	1	1	0	0	0	0	0	0	0	0	1	0	1	1	0	0	7	dispensable
pan_gene_10773	pan_gene_1963	Boxcox-transformed_leaf_angle;Ear_height;Photoperiod_Growing-degree_days_to_silk;Photoperiod_growing-degree_days_to_anthesis;Plant_height;Southern_leaf_blight	Boxcox-transformed_leaf_angle	1	0	0	0	1	1	0	0	1	1	0	1	0	0	0	1	1	0	1	0	0	0	0	0	0	0	9	dispensable
pan_gene_10773	pan_gene_30209	Boxcox-transformed_leaf_angle;Ear_height;Photoperiod_Growing-degree_days_to_silk;Photoperiod_growing-degree_days_to_anthesis;Plant_height;Southern_leaf_blight	Boxcox-transformed_leaf_angle;Leaf_width	0	0	0	0	1	0	0	0	0	0	0	0	0	0	0	0	0	0	1	0	0	0	0	0	0	0	2	dispensable
pan_gene_10773	pan_gene_36658	Boxcox-transformed_leaf_angle;Ear_height;Photoperiod_Growing-degree_days_to_silk;Photoperiod_growing-degree_days_to_anthesis;Plant_height;Southern_leaf_blight	Boxcox-transformed_leaf_angle	0	0	0	0	0	0	0	0	0	0	0	0	0	0	0	0	0	0	0	0	0	0	0	1	0	0	1	private
pan_gene_10773	pan_gene_5480	Boxcox-transformed_leaf_angle;Ear_height;Photoperiod_Growing-degree_days_to_silk;Photoperiod_growing-degree_days_to_anthesis;Plant_height;Southern_leaf_blight	Anthesis-silking_interval;Boxcox-transformed_leaf_angle;Days_to_silk;Protein	0	0	0	0	0	0	0	0	0	1	0	0	0	0	1	0	0	0	0	0	0	0	0	0	0	0	2	dispensable
pan_gene_10774	pan_gene_19492	Boxcox-transformed_leaf_angle;Tassel_branch_number	Boxcox-transformed_leaf_angle	1	0	1	0	0	0	1	0	0	0	1	1	1	1	0	1	1	0	0	1	0	0	1	0	0	0	11	near-core
pan_gene_10792	pan_gene_19142	Boxcox-transformed_leaf_angle	Average_internode_length_(below_ear);Boxcox-transformed_leaf_angle;Nodes_to_ear;Ratio_of_ear_height_to_total_height	1	0	0	0	0	0	0	0	0	0	0	0	0	0	0	0	0	0	0	0	0	0	0	0	0	0	1	private
pan_gene_10792	pan_gene_32500	Boxcox-transformed_leaf_angle	Boxcox-transformed_leaf_angle;Tassel_branch_number	1	0	0	0	0	0	0	0	0	0	0	0	0	0	0	0	0	0	0	0	0	0	0	0	0	0	1	private
pan_gene_10792	pan_gene_3879	Boxcox-transformed_leaf_angle	Boxcox-transformed_leaf_angle;Days_to_silk	1	0	0	0	0	0	0	0	0	0	0	0	0	0	0	0	0	0	0	0	0	0	0	0	0	0	1	private
pan_gene_10792	pan_gene_4460	Boxcox-transformed_leaf_angle	Boxcox-transformed_leaf_angle	1	0	0	0	1	0	0	0	0	0	0	0	1	0	0	1	0	0	0	0	0	0	1	0	0	1	6	dispensable
pan_gene_10805	pan_gene_7530	Boxcox-transformed_leaf_angle;Leaf_width;Starch	Boxcox-transformed_leaf_angle	1	0	0	0	0	0	0	0	0	0	0	0	0	0	0	0	0	0	0	0	0	0	0	0	0	0	1	private
pan_gene_10812	pan_gene_18979	Boxcox-transformed_leaf_angle;Ear_height;Fructose;Leaf_width;Tassel_branch_number	Boxcox-transformed_leaf_angle	0	0	0	0	0	0	1	0	0	0	0	0	0	0	0	0	0	0	0	0	0	0	1	0	0	0	2	dispensable
pan_gene_10812	pan_gene_27772	Boxcox-transformed_leaf_angle;Ear_height;Fructose;Leaf_width;Tassel_branch_number	Boxcox-transformed_leaf_angle;Southern_leaf_blight	0	0	0	0	0	0	1	0	0	0	0	0	0	0	0	0	0	0	0	0	0	0	1	0	0	0	2	dispensable
pan_gene_10812	pan_gene_31044	Boxcox-transformed_leaf_angle;Ear_height;Fructose;Leaf_width;Tassel_branch_number	Boxcox-transformed_leaf_angle;Ear_height;Height_per_day_(until_flowering)	0	0	0	0	0	1	1	0	0	0	0	1	0	0	0	0	0	0	0	0	0	0	0	0	0	0	3	dispensable
pan_gene_10892	pan_gene_4302	Boxcox-transformed_leaf_angle;Ratio_of_ear_height_to_total_height	Boxcox-transformed_leaf_angle	0	0	0	0	0	0	0	0	0	0	0	0	0	1	0	0	0	0	0	0	0	0	0	0	0	0	1	private
pan_gene_10951	pan_gene_30209	Average_internode_length_(below_ear);Boxcox-transformed_leaf_angle;Fructose	Boxcox-transformed_leaf_angle;Leaf_width	0	0	0	0	0	0	0	0	0	1	0	0	0	0	0	0	0	0	0	0	1	0	0	0	0	0	2	dispensable
pan_gene_10951	pan_gene_7739	Average_internode_length_(below_ear);Boxcox-transformed_leaf_angle;Fructose	Boxcox-transformed_leaf_angle;Cob_diameter	1	0	0	0	0	0	0	0	0	0	0	0	0	0	0	0	0	0	0	0	0	0	0	0	0	0	1	private
pan_gene_10951	pan_gene_90507	Average_internode_length_(below_ear);Boxcox-transformed_leaf_angle;Fructose	Average_internode_length_(above_ear);Boxcox-transformed_leaf_angle	1	0	0	0	0	0	0	0	0	0	0	0	0	0	0	0	0	0	0	0	0	0	0	0	0	0	1	private
pan_gene_11018	pan_gene_15697	Boxcox-transformed_leaf_angle;Tassel_branch_number	Boxcox-transformed_leaf_angle	1	0	0	0	0	0	1	0	0	1	0	0	1	0	0	0	0	0	0	0	0	0	0	0	1	0	5	dispensable
pan_gene_11018	pan_gene_15776	Boxcox-transformed_leaf_angle;Tassel_branch_number	Boxcox-transformed_leaf_angle	1	0	0	0	0	1	1	0	1	1	1	1	0	0	0	0	1	0	1	0	0	0	1	0	1	0	11	near-core
pan_gene_11018	pan_gene_15792	Boxcox-transformed_leaf_angle;Tassel_branch_number	Boxcox-transformed_leaf_angle	1	1	0	1	1	0	1	0	1	0	1	1	1	1	0	0	1	0	1	0	0	0	0	0	1	0	13	near-core
pan_gene_11018	pan_gene_19096	Boxcox-transformed_leaf_angle;Tassel_branch_number	Boxcox-transformed_leaf_angle;Ear_height	1	0	0	0	1	0	0	0	0	0	0	1	0	1	0	0	1	0	1	0	0	0	1	0	0	1	8	dispensable
pan_gene_11018	pan_gene_19214	Boxcox-transformed_leaf_angle;Tassel_branch_number	Average_internode_length_(above_ear);Average_internode_length_(below_ear);Average_internode_length_(whole_plant);Boxcox-transformed_leaf_angle;Height_per_day_(until_flowering);Leaf_width;Plant_height	0	0	0	0	0	0	0	0	0	0	0	0	1	0	0	0	0	0	0	0	0	0	0	0	0	0	1	private
pan_gene_11018	pan_gene_23860	Boxcox-transformed_leaf_angle;Tassel_branch_number	Boxcox-transformed_leaf_angle;Ear_height	1	0	0	0	0	1	0	0	0	1	0	0	0	0	0	0	1	0	0	0	0	0	0	0	0	1	5	dispensable
pan_gene_11018	pan_gene_24757	Boxcox-transformed_leaf_angle;Tassel_branch_number	Boxcox-transformed_leaf_angle;Southern_leaf_blight	1	0	1	0	1	0	0	0	0	0	0	0	0	1	0	0	0	0	1	0	0	0	0	0	1	0	6	dispensable
pan_gene_11018	pan_gene_30059	Boxcox-transformed_leaf_angle;Tassel_branch_number	Boxcox-transformed_leaf_angle;Cob_diameter;Height_above_ear	1	1	0	1	1	1	1	0	1	0	1	1	1	0	0	1	0	0	0	0	0	0	0	1	0	0	12	near-core
pan_gene_11018	pan_gene_30261	Boxcox-transformed_leaf_angle;Tassel_branch_number	Boxcox-transformed_leaf_angle	1	0	0	0	0	0	0	0	0	0	0	0	0	0	0	0	0	0	0	0	0	0	0	0	0	0	1	private
pan_gene_11018	pan_gene_32091	Boxcox-transformed_leaf_angle;Tassel_branch_number	Boxcox-transformed_leaf_angle;Nodes_above_ear;Ratio_of_ear_height_to_total_height	1	1	0	1	1	1	1	0	1	1	0	1	1	0	0	1	1	0	1	0	0	0	0	1	1	0	15	near-core
pan_gene_11018	pan_gene_32609	Boxcox-transformed_leaf_angle;Tassel_branch_number	Boxcox-transformed_leaf_angle;Tassel_branch_number	1	0	0	0	0	0	1	0	0	0	0	0	0	0	0	1	0	0	0	0	0	0	0	0	0	0	3	dispensable
pan_gene_11018	pan_gene_4469	Boxcox-transformed_leaf_angle;Tassel_branch_number	Boxcox-transformed_leaf_angle	1	0	0	0	0	1	0	0	1	0	0	0	0	0	0	0	1	0	1	0	0	0	0	0	0	0	5	dispensable
pan_gene_11018	pan_gene_4870	Boxcox-transformed_leaf_angle;Tassel_branch_number	Boxcox-transformed_leaf_angle;Tassel_length	0	0	0	0	1	0	0	0	0	1	0	0	0	0	0	0	0	0	0	0	0	0	0	0	0	0	2	dispensable
pan_gene_11018	pan_gene_5481	Boxcox-transformed_leaf_angle;Tassel_branch_number	Anthesis-silking_interval;Boxcox-transformed_leaf_angle;Ratio_of_ear_height_to_total_height	1	0	0	0	0	1	0	0	0	0	1	0	0	0	0	0	0	0	0	0	0	0	0	0	0	0	3	dispensable
pan_gene_11018	pan_gene_665	Boxcox-transformed_leaf_angle;Tassel_branch_number	Boxcox-transformed_leaf_angle;Plant_height	1	0	1	0	1	0	1	0	0	0	1	1	0	0	0	1	0	0	1	0	0	0	1	0	1	0	10	dispensable
pan_gene_11018	pan_gene_9173	Boxcox-transformed_leaf_angle;Tassel_branch_number	Boxcox-transformed_leaf_angle	0	0	0	0	1	0	0	0	0	0	0	0	0	0	0	0	0	0	0	0	0	0	0	0	0	0	1	private
pan_gene_11047	pan_gene_646	Boxcox-transformed_leaf_angle	Average_internode_length_(below_ear);Boxcox-transformed_leaf_angle;Tassel_length	1	0	0	0	0	0	1	0	0	0	0	0	0	0	0	1	1	0	0	0	0	0	0	0	0	0	4	dispensable
pan_gene_11066	pan_gene_15812	Boxcox-transformed_leaf_angle	Boxcox-transformed_leaf_angle	1	1	0	0	0	0	1	0	0	0	0	1	0	0	0	0	0	0	0	1	0	0	0	1	0	0	6	dispensable
pan_gene_11066	pan_gene_22308	Boxcox-transformed_leaf_angle	Boxcox-transformed_leaf_angle;Days_to_anthesis;Days_to_silk;Tassel_branch_number	1	0	0	1	0	0	0	1	0	0	0	0	0	0	0	0	0	0	0	0	0	0	1	0	0	1	5	dispensable
pan_gene_11066	pan_gene_29017	Boxcox-transformed_leaf_angle	Boxcox-transformed_leaf_angle;Plant_height	1	0	0	1	0	0	0	1	0	0	0	0	0	0	0	0	0	0	0	1	0	0	0	0	0	0	4	dispensable
pan_gene_11260	pan_gene_11635	Boxcox-transformed_leaf_angle	Average_internode_length_(above_ear);Boxcox-transformed_leaf_angle	0	0	0	0	0	0	0	0	1	0	0	0	0	0	0	0	0	0	0	0	0	0	0	0	0	0	1	private
pan_gene_11278	pan_gene_12335	Boxcox-transformed_leaf_angle	Boxcox-transformed_leaf_angle	1	0	0	0	0	0	1	0	0	0	0	0	0	0	0	0	0	0	0	1	0	0	0	0	0	0	3	dispensable
pan_gene_11278	pan_gene_12356	Boxcox-transformed_leaf_angle	Boxcox-transformed_leaf_angle;Nodes_to_ear	0	0	0	0	0	0	0	0	0	0	1	0	0	0	0	0	0	0	0	0	0	0	0	0	0	0	1	private
pan_gene_11278	pan_gene_20624	Boxcox-transformed_leaf_angle	Boxcox-transformed_leaf_angle;Height_above_ear	0	0	0	0	0	0	0	0	0	0	0	0	0	0	0	0	0	0	1	0	0	0	0	0	0	0	1	private
pan_gene_11278	pan_gene_20675	Boxcox-transformed_leaf_angle	Average_internode_length_(whole_plant);Boxcox-transformed_leaf_angle;Leaf_length;Plant_height	1	0	0	0	0	0	0	0	0	0	0	0	1	0	0	0	0	0	0	0	0	0	0	0	0	0	2	dispensable
pan_gene_11278	pan_gene_24261	Boxcox-transformed_leaf_angle	Boxcox-transformed_leaf_angle	1	1	1	0	1	1	1	1	0	1	1	1	1	1	1	1	1	1	1	1	0	0	0	1	1	1	21	core
pan_gene_11278	pan_gene_2515	Boxcox-transformed_leaf_angle	Boxcox-transformed_leaf_angle	1	0	0	0	0	0	0	0	0	0	0	0	0	0	0	0	0	0	0	0	0	0	0	0	0	0	1	private
pan_gene_11278	pan_gene_30060	Boxcox-transformed_leaf_angle	Boxcox-transformed_leaf_angle;Cob_diameter;Height_above_ear	1	0	0	0	1	1	0	0	0	1	0	1	0	0	1	1	0	1	1	1	0	0	0	0	0	1	11	near-core
pan_gene_11278	pan_gene_30920	Boxcox-transformed_leaf_angle	Boxcox-transformed_leaf_angle	1	0	0	0	1	1	0	0	0	1	0	1	0	0	0	1	1	1	1	0	1	0	0	1	0	1	12	near-core
pan_gene_11278	pan_gene_32500	Boxcox-transformed_leaf_angle	Boxcox-transformed_leaf_angle;Tassel_branch_number	1	0	0	0	0	0	0	0	0	0	0	0	0	0	0	0	0	0	0	0	0	0	0	0	0	0	1	private
pan_gene_11278	pan_gene_4437	Boxcox-transformed_leaf_angle	Boxcox-transformed_leaf_angle	1	0	0	0	1	0	1	0	0	1	0	1	1	0	1	0	1	1	0	1	1	0	0	1	1	1	14	near-core
pan_gene_11278	pan_gene_4460	Boxcox-transformed_leaf_angle	Boxcox-transformed_leaf_angle	1	0	0	0	1	1	0	1	1	1	1	1	1	1	1	1	1	1	0	1	0	0	0	1	1	1	18	near-core
pan_gene_11278	pan_gene_5341	Boxcox-transformed_leaf_angle	Boxcox-transformed_leaf_angle;Tassel_length	1	0	0	0	1	0	0	1	0	1	0	1	0	0	1	1	0	1	1	1	0	0	0	0	0	1	11	near-core
pan_gene_11278	pan_gene_5470	Boxcox-transformed_leaf_angle	Boxcox-transformed_leaf_angle;Nodes_to_ear;Photoperiod_growing-degree_days_to_anthesis	1	0	0	0	0	0	0	0	0	0	0	0	0	0	1	0	0	0	0	0	0	0	0	0	0	0	2	dispensable
pan_gene_12334	pan_gene_15715	Boxcox-transformed_leaf_angle	Boxcox-transformed_leaf_angle;Nitrate;Southern_leaf_blight	0	0	1	0	0	1	0	0	1	0	1	1	1	1	0	1	0	0	0	1	0	0	0	0	0	0	9	dispensable
pan_gene_12334	pan_gene_1779	Boxcox-transformed_leaf_angle	Boxcox-transformed_leaf_angle;Days_to_anthesis	0	0	0	0	0	1	1	0	0	1	0	1	0	0	1	1	0	0	0	1	0	0	0	0	0	0	7	dispensable
pan_gene_12334	pan_gene_19492	Boxcox-transformed_leaf_angle	Boxcox-transformed_leaf_angle	0	0	0	0	0	1	0	0	0	0	1	1	0	0	0	0	0	0	0	1	0	0	0	0	0	0	4	dispensable
pan_gene_12334	pan_gene_25057	Boxcox-transformed_leaf_angle	Boxcox-transformed_leaf_angle	0	1	1	0	0	0	0	0	1	0	1	1	0	1	1	1	1	0	0	1	0	0	1	0	0	0	11	near-core
pan_gene_12334	pan_gene_25550	Boxcox-transformed_leaf_angle	Boxcox-transformed_leaf_angle	0	0	0	0	0	0	0	0	0	0	0	0	0	0	1	0	0	0	0	0	0	0	0	0	0	0	1	private
pan_gene_12334	pan_gene_30305	Boxcox-transformed_leaf_angle	Average_internode_length_(whole_plant);Boxcox-transformed_leaf_angle	0	0	0	0	0	0	1	0	0	1	0	0	0	0	0	1	0	0	0	0	0	0	0	0	0	0	3	dispensable
pan_gene_12334	pan_gene_4869	Boxcox-transformed_leaf_angle	Boxcox-transformed_leaf_angle;Tassel_length	0	0	1	0	0	0	0	0	1	1	0	0	0	1	0	0	0	0	0	1	0	0	0	0	0	0	5	dispensable
pan_gene_12334	pan_gene_9359	Boxcox-transformed_leaf_angle	Boxcox-transformed_leaf_angle	0	1	1	0	0	0	0	0	0	0	0	0	0	0	0	0	0	0	0	0	0	0	0	0	0	0	2	dispensable
pan_gene_12335	pan_gene_17462	Boxcox-transformed_leaf_angle	Boxcox-transformed_leaf_angle;Days_to_silk	1	0	1	1	0	0	1	1	0	0	1	0	1	0	1	0	1	1	0	1	0	1	1	0	0	0	13	near-core
pan_gene_12335	pan_gene_17463	Boxcox-transformed_leaf_angle	Boxcox-transformed_leaf_angle	1	0	1	1	1	0	1	0	0	1	1	1	1	0	0	1	1	1	0	1	1	0	1	0	1	1	17	near-core
pan_gene_12335	pan_gene_20652	Boxcox-transformed_leaf_angle	Boxcox-transformed_leaf_angle;Height_per_day_(until_flowering);Plant_height	1	1	1	1	1	0	1	1	0	1	1	0	1	1	0	1	1	1	0	1	1	1	1	0	1	1	20	core
pan_gene_12335	pan_gene_22773	Boxcox-transformed_leaf_angle	Boxcox-transformed_leaf_angle;Ear_row_number;Nodes_to_ear;Ratio_of_ear_height_to_total_height	1	0	1	0	0	0	0	0	0	1	0	1	0	0	0	0	0	0	0	0	0	0	1	1	1	0	7	dispensable
pan_gene_12335	pan_gene_23882	Boxcox-transformed_leaf_angle	Anthesis-silking_interval;Boxcox-transformed_leaf_angle	1	0	1	1	1	0	1	1	0	1	1	0	1	1	0	0	1	1	1	1	0	1	1	0	1	1	18	near-core
pan_gene_12335	pan_gene_24261	Boxcox-transformed_leaf_angle	Boxcox-transformed_leaf_angle	1	0	1	0	1	0	0	1	0	0	1	0	0	1	1	0	0	0	0	1	0	0	0	0	0	0	8	dispensable
pan_gene_12335	pan_gene_27746	Boxcox-transformed_leaf_angle	Average_internode_length_(below_ear);Boxcox-transformed_leaf_angle	1	0	1	0	0	0	1	1	0	1	1	0	1	1	0	0	1	1	0	1	1	1	1	1	0	1	16	near-core
pan_gene_12335	pan_gene_30060	Boxcox-transformed_leaf_angle	Boxcox-transformed_leaf_angle;Cob_diameter;Height_above_ear	1	0	0	0	0	0	0	0	0	1	0	0	0	0	0	0	0	0	0	1	0	0	0	0	0	0	3	dispensable
pan_gene_12335	pan_gene_30235	Boxcox-transformed_leaf_angle	Boxcox-transformed_leaf_angle	1	0	0	0	0	0	0	0	0	0	0	1	0	1	0	0	0	0	0	0	0	0	0	0	0	1	4	dispensable
pan_gene_12335	pan_gene_30920	Boxcox-transformed_leaf_angle	Boxcox-transformed_leaf_angle	1	0	1	0	0	0	0	1	0	1	0	0	0	1	0	0	0	0	0	1	0	0	0	0	0	0	6	dispensable
pan_gene_12335	pan_gene_4437	Boxcox-transformed_leaf_angle	Boxcox-transformed_leaf_angle	1	1	1	1	1	0	1	1	0	1	1	0	1	1	1	1	1	1	1	1	1	1	1	0	0	0	20	core
pan_gene_12335	pan_gene_4460	Boxcox-transformed_leaf_angle	Boxcox-transformed_leaf_angle	1	0	1	1	0	0	1	0	0	0	0	0	0	0	0	0	0	0	0	1	0	0	0	0	0	0	5	dispensable
pan_gene_12335	pan_gene_4823	Boxcox-transformed_leaf_angle	Boxcox-transformed_leaf_angle;Ratio_of_ear_height_to_total_height	1	0	1	0	0	0	0	0	0	0	0	0	0	0	0	0	0	0	0	0	0	0	0	0	0	0	2	dispensable
pan_gene_12335	pan_gene_5341	Boxcox-transformed_leaf_angle	Boxcox-transformed_leaf_angle;Tassel_length	1	0	0	0	0	0	0	0	0	0	0	0	0	0	0	0	0	0	0	0	0	0	0	0	0	0	1	private
pan_gene_12354	pan_gene_24479	Boxcox-transformed_leaf_angle;Nodes_to_ear	Average_internode_length_(whole_plant);Boxcox-transformed_leaf_angle;Chlorophyll_B	1	0	0	0	0	0	0	0	0	0	0	1	0	0	0	1	0	0	0	0	0	0	0	0	0	0	3	dispensable
pan_gene_12354	pan_gene_7739	Boxcox-transformed_leaf_angle;Nodes_to_ear	Boxcox-transformed_leaf_angle;Cob_diameter	1	0	0	0	0	0	0	0	0	0	0	0	0	0	0	0	0	0	0	0	0	0	1	0	0	0	2	dispensable
pan_gene_12652	pan_gene_25551	Boxcox-transformed_leaf_angle;Ratio_of_ear_height_to_total_height	Boxcox-transformed_leaf_angle;Southern_leaf_blight	0	1	0	0	0	0	0	0	0	0	0	0	0	0	0	0	0	0	0	0	0	0	0	0	1	1	3	dispensable
pan_gene_12652	pan_gene_665	Boxcox-transformed_leaf_angle;Ratio_of_ear_height_to_total_height	Boxcox-transformed_leaf_angle;Plant_height	0	0	0	0	0	0	0	0	0	0	0	0	0	0	0	0	0	0	0	0	0	0	0	0	1	1	2	dispensable
pan_gene_12724	pan_gene_23860	Boxcox-transformed_leaf_angle	Boxcox-transformed_leaf_angle;Ear_height	1	0	1	0	0	0	0	0	0	0	0	1	0	0	0	0	0	1	0	0	0	0	0	1	0	0	5	dispensable
pan_gene_12724	pan_gene_24226	Boxcox-transformed_leaf_angle	Boxcox-transformed_leaf_angle	0	0	0	0	0	0	0	0	0	0	1	0	0	0	1	0	0	0	1	0	1	0	0	0	0	0	4	dispensable
pan_gene_12724	pan_gene_5132	Boxcox-transformed_leaf_angle	Boxcox-transformed_leaf_angle;Glucose	0	1	0	1	0	0	0	0	0	1	1	0	0	0	1	0	1	1	1	1	1	1	1	1	0	1	14	near-core
pan_gene_12840	pan_gene_18405	Average_internode_length_(below_ear);Boxcox-transformed_leaf_angle;Leaf_length;Nitrate	Boxcox-transformed_leaf_angle;Height_above_ear	0	0	0	0	1	0	0	0	0	0	0	0	0	0	0	0	0	0	1	0	1	0	0	0	0	1	4	dispensable
pan_gene_12848	pan_gene_25042	Boxcox-transformed_leaf_angle	Boxcox-transformed_leaf_angle;Ear_row_number;Nitrate;Plant_height	1	0	0	0	1	0	0	0	0	0	0	0	1	0	0	0	0	1	1	0	1	0	0	0	0	1	7	dispensable
pan_gene_12848	pan_gene_4215	Boxcox-transformed_leaf_angle	Boxcox-transformed_leaf_angle;Days_to_silk	1	1	0	0	0	1	0	0	0	0	0	0	1	0	0	0	0	0	0	0	0	0	0	0	0	0	4	dispensable
pan_gene_12848	pan_gene_4458	Boxcox-transformed_leaf_angle	Anthesis-silking_interval;Boxcox-transformed_leaf_angle;Days_to_silk;Nodes_above_ear;Photoperiod_Growing-degree_days_to_silk	1	0	0	0	0	0	0	1	0	0	0	0	1	0	0	0	0	0	0	0	1	0	0	0	0	0	4	dispensable
pan_gene_12848	pan_gene_4459	Boxcox-transformed_leaf_angle	Boxcox-transformed_leaf_angle;Days_to_anthesis;Nodes_above_ear;Tassel_length	1	0	0	0	0	0	0	0	0	0	0	0	1	0	0	0	0	0	0	0	0	0	0	0	0	1	3	dispensable
pan_gene_1300	pan_gene_14621	Boxcox-transformed_leaf_angle	Average_internode_length_(below_ear);Boxcox-transformed_leaf_angle;Ear_height;Fumarate;Nodes_above_ear;PCA_of_metabolites:_PC1;Total_amino_acids	1	0	1	1	0	1	1	0	1	0	0	1	0	0	1	0	1	1	1	0	0	1	1	1	0	1	15	near-core
pan_gene_1300	pan_gene_24084	Boxcox-transformed_leaf_angle	Boxcox-transformed_leaf_angle;Days_to_anthesis	1	1	1	1	0	1	1	1	1	0	1	1	1	0	1	1	1	1	1	1	1	1	1	1	0	1	22	core
pan_gene_1300	pan_gene_2684	Boxcox-transformed_leaf_angle	Average_internode_length_(below_ear);Boxcox-transformed_leaf_angle;Tassel_branch_number	1	1	1	0	1	1	1	1	1	1	1	1	1	1	1	1	1	1	0	1	1	1	1	0	0	1	22	core
pan_gene_1300	pan_gene_29222	Boxcox-transformed_leaf_angle	Boxcox-transformed_leaf_angle;Photoperiod_growing-degree_days_to_anthesis	1	0	1	0	0	1	1	1	1	0	1	1	0	0	1	0	1	1	1	1	1	1	1	1	0	1	18	near-core
pan_gene_1300	pan_gene_3780	Boxcox-transformed_leaf_angle	Average_internode_length_(above_ear);Boxcox-transformed_leaf_angle;Height_per_day_(until_flowering);Leaf_length	1	1	0	1	1	1	1	0	1	0	1	1	1	1	1	1	0	1	1	0	1	1	0	1	0	0	18	near-core
pan_gene_13982	pan_gene_14616	Boxcox-transformed_leaf_angle	Boxcox-transformed_leaf_angle	1	0	0	1	1	0	1	0	1	1	1	0	0	1	0	0	0	1	1	0	0	0	1	0	0	0	11	near-core
pan_gene_13982	pan_gene_1963	Boxcox-transformed_leaf_angle	Boxcox-transformed_leaf_angle	1	1	1	1	1	1	1	0	1	1	1	1	1	1	1	1	0	1	1	0	1	1	1	1	1	1	23	core
pan_gene_13982	pan_gene_27772	Boxcox-transformed_leaf_angle	Boxcox-transformed_leaf_angle;Southern_leaf_blight	1	1	1	0	1	1	1	1	1	1	1	1	1	1	1	1	1	1	1	0	1	1	1	1	1	1	24	core
pan_gene_13982	pan_gene_31044	Boxcox-transformed_leaf_angle	Boxcox-transformed_leaf_angle;Ear_height;Height_per_day_(until_flowering)	1	1	1	1	1	1	1	0	1	1	0	0	1	1	0	1	0	0	0	0	1	1	0	1	0	0	15	near-core
pan_gene_13982	pan_gene_32496	Boxcox-transformed_leaf_angle	Boxcox-transformed_leaf_angle	1	0	1	0	1	0	0	0	0	1	1	1	0	1	0	0	0	1	0	0	1	0	1	0	0	0	10	dispensable
pan_gene_13982	pan_gene_8131	Boxcox-transformed_leaf_angle	100_Kernel_weight;Boxcox-transformed_leaf_angle;Leaf_length	1	1	1	0	1	1	1	1	1	1	1	1	1	1	0	1	0	0	0	1	1	0	0	0	1	0	17	near-core
pan_gene_13986	pan_gene_32282	Boxcox-transformed_leaf_angle	Boxcox-transformed_leaf_angle;Leaf_length	1	0	0	0	0	0	0	0	0	0	0	0	0	0	0	0	0	0	0	0	0	0	0	0	0	0	1	private
pan_gene_14165	pan_gene_23568	Boxcox-transformed_leaf_angle;Leaf_width	Boxcox-transformed_leaf_angle	1	0	0	0	0	1	0	0	0	0	0	0	0	0	0	0	0	0	0	0	0	0	0	0	0	0	2	dispensable
pan_gene_14165	pan_gene_32282	Boxcox-transformed_leaf_angle;Leaf_width	Boxcox-transformed_leaf_angle;Leaf_length	1	0	0	0	0	0	0	0	0	0	0	0	0	0	0	0	0	0	0	0	0	0	0	0	0	0	1	private
pan_gene_14248	pan_gene_14591	Boxcox-transformed_leaf_angle;Plant_height;Starch	Boxcox-transformed_leaf_angle;Cob_diameter	1	0	0	0	0	0	0	0	0	0	0	0	0	0	0	0	0	0	0	0	0	0	0	0	0	0	1	private
pan_gene_14248	pan_gene_20675	Boxcox-transformed_leaf_angle;Plant_height;Starch	Average_internode_length_(whole_plant);Boxcox-transformed_leaf_angle;Leaf_length;Plant_height	1	0	0	0	0	0	0	0	0	0	0	0	0	0	0	0	0	0	0	0	0	1	0	0	0	0	2	dispensable
pan_gene_14248	pan_gene_2515	Boxcox-transformed_leaf_angle;Plant_height;Starch	Boxcox-transformed_leaf_angle	1	0	0	0	0	0	0	0	0	0	0	0	0	0	0	0	0	0	0	0	0	0	0	0	0	0	1	private
pan_gene_14248	pan_gene_4460	Boxcox-transformed_leaf_angle;Plant_height;Starch	Boxcox-transformed_leaf_angle	1	1	0	0	0	0	0	0	0	0	0	0	0	0	0	1	0	0	1	0	0	0	0	0	0	1	5	dispensable
pan_gene_1433	pan_gene_32644	Boxcox-transformed_leaf_angle;Protein	Boxcox-transformed_leaf_angle;Glutamate;PCA_of_metabolites:_PC2;Southern_leaf_blight;Tassel_branch_number;Total_amino_acids	0	0	0	0	0	0	0	0	1	0	0	0	0	1	0	0	0	0	1	0	0	0	0	0	0	0	3	dispensable
pan_gene_14587	pan_gene_14616	Boxcox-transformed_leaf_angle;Height_above_ear;Ratio_of_ear_height_to_total_height	Boxcox-transformed_leaf_angle	0	0	0	0	0	0	0	0	0	1	0	0	0	0	0	0	0	0	0	0	0	0	0	0	0	0	1	private
pan_gene_14591	pan_gene_18506	Boxcox-transformed_leaf_angle;Cob_diameter	Boxcox-transformed_leaf_angle	1	0	0	0	0	0	0	0	0	0	0	0	0	0	0	0	0	0	0	0	0	0	0	0	0	0	1	private
pan_gene_14616	pan_gene_15791	Boxcox-transformed_leaf_angle	Boxcox-transformed_leaf_angle	0	0	0	0	0	1	0	0	0	0	1	1	0	1	1	0	1	1	1	0	0	1	0	0	0	1	10	dispensable
pan_gene_14616	pan_gene_1963	Boxcox-transformed_leaf_angle	Boxcox-transformed_leaf_angle	1	0	0	1	1	1	1	1	1	1	1	1	0	1	1	1	1	1	1	0	0	0	0	1	0	1	18	near-core
pan_gene_14616	pan_gene_30209	Boxcox-transformed_leaf_angle	Boxcox-transformed_leaf_angle;Leaf_width	0	0	0	0	0	0	0	0	0	1	0	0	0	0	0	0	0	0	0	0	0	0	0	0	0	0	1	private
pan_gene_14616	pan_gene_5480	Boxcox-transformed_leaf_angle	Anthesis-silking_interval;Boxcox-transformed_leaf_angle;Days_to_silk;Protein	0	0	0	0	0	0	0	0	0	1	0	0	0	0	1	0	0	0	0	0	0	0	0	0	0	0	2	dispensable
pan_gene_14621	pan_gene_17463	Average_internode_length_(below_ear);Boxcox-transformed_leaf_angle;Ear_height;Fumarate;Nodes_above_ear;PCA_of_metabolites:_PC1;Total_amino_acids	Boxcox-transformed_leaf_angle	1	0	1	1	1	1	1	0	1	1	1	1	1	1	1	1	1	1	1	0	0	1	1	1	1	1	22	core
pan_gene_14621	pan_gene_20652	Average_internode_length_(below_ear);Boxcox-transformed_leaf_angle;Ear_height;Fumarate;Nodes_above_ear;PCA_of_metabolites:_PC1;Total_amino_acids	Boxcox-transformed_leaf_angle;Height_per_day_(until_flowering);Plant_height	1	0	1	0	1	1	1	0	1	1	0	0	1	1	0	1	1	0	1	0	0	1	1	1	1	0	16	near-core
pan_gene_14621	pan_gene_22773	Average_internode_length_(below_ear);Boxcox-transformed_leaf_angle;Ear_height;Fumarate;Nodes_above_ear;PCA_of_metabolites:_PC1;Total_amino_acids	Boxcox-transformed_leaf_angle;Ear_row_number;Nodes_to_ear;Ratio_of_ear_height_to_total_height	1	1	1	0	0	0	1	0	1	1	0	0	0	1	1	1	1	1	0	0	0	0	1	1	0	1	14	near-core
pan_gene_14621	pan_gene_24084	Average_internode_length_(below_ear);Boxcox-transformed_leaf_angle;Ear_height;Fumarate;Nodes_above_ear;PCA_of_metabolites:_PC1;Total_amino_acids	Boxcox-transformed_leaf_angle;Days_to_anthesis	1	1	1	1	1	1	1	0	1	1	1	1	1	1	1	1	1	1	1	0	0	1	1	1	1	1	23	core
pan_gene_14621	pan_gene_2684	Average_internode_length_(below_ear);Boxcox-transformed_leaf_angle;Ear_height;Fumarate;Nodes_above_ear;PCA_of_metabolites:_PC1;Total_amino_acids	Average_internode_length_(below_ear);Boxcox-transformed_leaf_angle;Tassel_branch_number	1	0	1	0	0	1	0	0	1	0	0	1	0	1	1	0	1	0	0	0	0	1	0	1	0	0	10	dispensable
pan_gene_14621	pan_gene_27746	Average_internode_length_(below_ear);Boxcox-transformed_leaf_angle;Ear_height;Fumarate;Nodes_above_ear;PCA_of_metabolites:_PC1;Total_amino_acids	Average_internode_length_(below_ear);Boxcox-transformed_leaf_angle	1	0	0	0	0	0	0	0	1	1	0	1	0	1	0	0	1	1	0	0	0	1	1	1	0	1	11	near-core
pan_gene_14621	pan_gene_29222	Average_internode_length_(below_ear);Boxcox-transformed_leaf_angle;Ear_height;Fumarate;Nodes_above_ear;PCA_of_metabolites:_PC1;Total_amino_acids	Boxcox-transformed_leaf_angle;Photoperiod_growing-degree_days_to_anthesis	1	1	1	1	1	1	1	0	1	1	1	1	1	1	1	1	1	1	1	0	0	1	1	1	1	1	23	core
pan_gene_14621	pan_gene_3780	Average_internode_length_(below_ear);Boxcox-transformed_leaf_angle;Ear_height;Fumarate;Nodes_above_ear;PCA_of_metabolites:_PC1;Total_amino_acids	Average_internode_length_(above_ear);Boxcox-transformed_leaf_angle;Height_per_day_(until_flowering);Leaf_length	1	0	0	0	0	1	0	0	1	0	1	1	0	0	1	0	1	0	1	0	0	1	0	1	0	0	10	dispensable
pan_gene_14621	pan_gene_4437	Average_internode_length_(below_ear);Boxcox-transformed_leaf_angle;Ear_height;Fumarate;Nodes_above_ear;PCA_of_metabolites:_PC1;Total_amino_acids	Boxcox-transformed_leaf_angle	1	1	1	1	1	0	1	0	1	1	0	1	0	0	0	1	1	1	0	0	0	0	1	0	0	0	13	near-core
pan_gene_15696	pan_gene_25551	Boxcox-transformed_leaf_angle;Leaf_length;Starch;Tassel_length	Boxcox-transformed_leaf_angle;Southern_leaf_blight	1	1	1	1	1	1	1	1	1	0	0	1	1	1	1	1	1	1	0	0	0	1	1	0	0	0	18	near-core
pan_gene_15696	pan_gene_26805	Boxcox-transformed_leaf_angle;Leaf_length;Starch;Tassel_length	Boxcox-transformed_leaf_angle;Cob_diameter	1	0	0	0	0	0	0	1	0	0	0	0	0	1	0	0	0	1	0	0	0	1	0	0	0	0	5	dispensable
pan_gene_15696	pan_gene_5148	Boxcox-transformed_leaf_angle;Leaf_length;Starch;Tassel_length	Boxcox-transformed_leaf_angle;Cob_diameter;Tassel_branch_number	1	0	1	1	1	1	1	1	1	1	1	1	1	1	0	1	1	1	0	1	1	1	1	1	0	1	22	core
pan_gene_15697	pan_gene_15776	Boxcox-transformed_leaf_angle	Boxcox-transformed_leaf_angle	1	0	0	0	1	0	1	0	0	1	0	0	1	0	0	0	0	1	1	1	0	0	0	1	1	1	11	near-core
pan_gene_15697	pan_gene_15790	Boxcox-transformed_leaf_angle	Boxcox-transformed_leaf_angle	0	0	0	0	0	0	0	0	0	0	0	0	0	0	1	0	0	0	0	0	1	0	0	0	0	0	2	dispensable
pan_gene_15697	pan_gene_15792	Boxcox-transformed_leaf_angle	Boxcox-transformed_leaf_angle	1	0	0	0	0	0	1	0	0	0	0	0	1	0	1	1	0	1	1	1	1	0	0	0	0	0	9	dispensable
pan_gene_15697	pan_gene_19096	Boxcox-transformed_leaf_angle	Boxcox-transformed_leaf_angle;Ear_height	1	0	0	0	0	0	0	0	0	0	0	0	0	0	0	0	0	0	1	0	0	0	0	0	0	0	2	dispensable
pan_gene_15697	pan_gene_19214	Boxcox-transformed_leaf_angle	Average_internode_length_(above_ear);Average_internode_length_(below_ear);Average_internode_length_(whole_plant);Boxcox-transformed_leaf_angle;Height_per_day_(until_flowering);Leaf_width;Plant_height	0	0	0	0	0	0	0	0	0	0	0	0	1	0	0	0	0	0	0	0	0	0	0	0	0	0	1	private
pan_gene_15697	pan_gene_23860	Boxcox-transformed_leaf_angle	Boxcox-transformed_leaf_angle;Ear_height	1	0	0	0	1	0	0	0	0	1	0	0	1	0	1	0	0	1	1	1	1	0	0	0	0	0	9	dispensable
pan_gene_15697	pan_gene_30261	Boxcox-transformed_leaf_angle	Boxcox-transformed_leaf_angle	1	0	0	0	0	0	0	0	0	0	0	0	0	0	1	0	0	0	0	0	0	0	0	0	0	0	2	dispensable
pan_gene_15697	pan_gene_32091	Boxcox-transformed_leaf_angle	Boxcox-transformed_leaf_angle;Nodes_above_ear;Ratio_of_ear_height_to_total_height	1	0	0	0	0	0	0	0	0	1	0	0	1	0	1	1	0	1	1	1	1	0	0	0	1	0	10	dispensable
pan_gene_15697	pan_gene_32609	Boxcox-transformed_leaf_angle	Boxcox-transformed_leaf_angle;Tassel_branch_number	1	0	0	0	0	0	0	0	0	0	0	0	0	0	0	0	0	0	1	0	0	0	0	0	0	0	2	dispensable
pan_gene_15697	pan_gene_4301	Boxcox-transformed_leaf_angle	Boxcox-transformed_leaf_angle	1	0	0	0	0	0	0	0	0	1	0	0	0	0	1	0	0	0	0	0	0	0	0	0	0	0	3	dispensable
pan_gene_15697	pan_gene_4469	Boxcox-transformed_leaf_angle	Boxcox-transformed_leaf_angle	1	0	0	0	1	0	1	0	0	1	0	0	0	0	0	1	0	1	1	0	1	0	0	1	0	1	10	dispensable
pan_gene_15697	pan_gene_4870	Boxcox-transformed_leaf_angle	Boxcox-transformed_leaf_angle;Tassel_length	0	0	0	0	0	0	0	0	0	1	0	0	0	0	0	0	0	0	0	0	0	0	0	0	0	0	1	private
pan_gene_15697	pan_gene_5481	Boxcox-transformed_leaf_angle	Anthesis-silking_interval;Boxcox-transformed_leaf_angle;Ratio_of_ear_height_to_total_height	1	0	0	0	0	0	0	0	0	0	0	0	0	0	1	0	0	1	0	0	0	0	0	0	0	0	3	dispensable
pan_gene_15697	pan_gene_665	Boxcox-transformed_leaf_angle	Boxcox-transformed_leaf_angle;Plant_height	1	0	0	0	0	0	0	0	0	1	0	0	1	0	0	1	0	1	0	1	0	0	0	0	1	1	8	dispensable
pan_gene_15715	pan_gene_1779	Boxcox-transformed_leaf_angle;Nitrate;Southern_leaf_blight	Boxcox-transformed_leaf_angle;Days_to_anthesis	1	0	0	0	1	0	1	0	0	0	0	1	0	0	0	1	0	0	0	0	0	0	0	0	0	0	5	dispensable
pan_gene_15715	pan_gene_25057	Boxcox-transformed_leaf_angle;Nitrate;Southern_leaf_blight	Boxcox-transformed_leaf_angle	1	0	1	1	1	0	1	1	1	1	1	1	1	1	1	1	0	1	1	1	0	1	1	0	1	0	20	core
pan_gene_15715	pan_gene_2506	Boxcox-transformed_leaf_angle;Nitrate;Southern_leaf_blight	Boxcox-transformed_leaf_angle;Tassel_length	1	0	0	0	0	0	0	1	0	0	0	0	0	0	0	0	0	0	0	0	0	0	0	0	0	0	2	dispensable
pan_gene_15715	pan_gene_25550	Boxcox-transformed_leaf_angle;Nitrate;Southern_leaf_blight	Boxcox-transformed_leaf_angle	0	0	0	1	0	0	1	0	0	1	0	0	0	0	1	0	0	0	0	0	1	1	0	0	1	0	7	dispensable
pan_gene_15715	pan_gene_30305	Boxcox-transformed_leaf_angle;Nitrate;Southern_leaf_blight	Average_internode_length_(whole_plant);Boxcox-transformed_leaf_angle	0	0	0	0	0	0	0	0	0	1	0	0	1	0	0	0	0	0	0	0	0	0	0	0	0	0	2	dispensable
pan_gene_15715	pan_gene_4869	Boxcox-transformed_leaf_angle;Nitrate;Southern_leaf_blight	Boxcox-transformed_leaf_angle;Tassel_length	1	0	1	0	1	0	1	0	1	1	0	1	1	1	0	1	0	1	0	1	0	1	0	1	1	1	16	near-core
pan_gene_15715	pan_gene_9359	Boxcox-transformed_leaf_angle;Nitrate;Southern_leaf_blight	Boxcox-transformed_leaf_angle	1	0	1	1	0	0	0	1	0	0	0	0	0	0	0	0	0	0	0	0	0	0	0	0	1	1	6	dispensable
pan_gene_15716	pan_gene_4301	Boxcox-transformed_leaf_angle;Nitrate;Southern_leaf_blight	Boxcox-transformed_leaf_angle	1	1	0	1	1	1	1	0	1	0	0	1	1	1	0	0	0	1	0	1	1	1	0	0	1	0	15	near-core
pan_gene_15776	pan_gene_15790	Boxcox-transformed_leaf_angle	Boxcox-transformed_leaf_angle	0	0	0	0	0	0	0	0	0	0	0	0	0	0	1	0	0	0	0	0	1	0	0	0	0	0	2	dispensable
pan_gene_15776	pan_gene_15792	Boxcox-transformed_leaf_angle	Boxcox-transformed_leaf_angle	1	1	1	0	1	1	1	0	1	1	1	1	1	1	0	0	0	0	1	1	0	1	1	0	1	1	18	near-core
pan_gene_15776	pan_gene_19096	Boxcox-transformed_leaf_angle	Boxcox-transformed_leaf_angle;Ear_height	1	0	0	0	1	0	0	0	0	0	0	1	0	1	0	0	0	0	1	0	0	0	1	1	0	1	8	dispensable
pan_gene_15776	pan_gene_24757	Boxcox-transformed_leaf_angle	Boxcox-transformed_leaf_angle;Southern_leaf_blight	1	1	1	0	1	0	0	0	0	1	1	1	1	1	0	0	1	1	1	1	0	1	0	0	1	1	16	near-core
pan_gene_15776	pan_gene_29017	Boxcox-transformed_leaf_angle	Boxcox-transformed_leaf_angle;Plant_height	1	1	1	0	1	1	1	1	1	1	1	1	1	1	1	1	0	1	1	1	1	1	1	1	1	1	24	core
pan_gene_15776	pan_gene_30059	Boxcox-transformed_leaf_angle	Boxcox-transformed_leaf_angle;Cob_diameter;Height_above_ear	1	1	0	0	0	1	0	0	1	0	1	0	0	0	0	0	0	1	0	0	0	1	0	0	0	0	7	dispensable
pan_gene_15776	pan_gene_32091	Boxcox-transformed_leaf_angle	Boxcox-transformed_leaf_angle;Nodes_above_ear;Ratio_of_ear_height_to_total_height	1	0	1	0	1	1	0	0	1	1	1	1	1	0	1	0	0	1	1	1	1	1	1	0	1	1	18	near-core
pan_gene_15776	pan_gene_32705	Boxcox-transformed_leaf_angle	Boxcox-transformed_leaf_angle;Chlorophyll_A;Days_to_silk;Nodes_per_plant;Nodes_to_ear;Total_amino_acids	1	1	1	0	1	0	1	1	1	1	1	0	0	1	0	0	1	1	1	1	1	1	1	1	0	1	19	near-core
pan_gene_15776	pan_gene_4469	Boxcox-transformed_leaf_angle	Boxcox-transformed_leaf_angle	1	0	1	1	1	1	1	1	1	1	1	1	1	1	1	1	1	1	1	1	1	0	0	1	1	1	23	core
pan_gene_15776	pan_gene_4870	Boxcox-transformed_leaf_angle	Boxcox-transformed_leaf_angle;Tassel_length	0	0	0	0	1	0	0	0	0	1	0	0	0	0	0	0	0	0	0	0	0	0	0	0	0	0	2	dispensable
pan_gene_15776	pan_gene_5481	Boxcox-transformed_leaf_angle	Anthesis-silking_interval;Boxcox-transformed_leaf_angle;Ratio_of_ear_height_to_total_height	1	0	0	0	0	0	0	0	0	0	1	0	0	0	0	0	0	1	0	0	0	0	0	0	0	0	3	dispensable
pan_gene_15776	pan_gene_665	Boxcox-transformed_leaf_angle	Boxcox-transformed_leaf_angle;Plant_height	1	0	0	0	1	0	0	0	0	1	1	1	1	0	0	0	0	1	1	1	1	1	1	0	1	1	14	near-core
pan_gene_15776	pan_gene_9173	Boxcox-transformed_leaf_angle	Boxcox-transformed_leaf_angle	0	0	0	0	1	0	0	0	0	0	0	0	0	0	0	0	0	0	0	0	0	0	0	0	0	0	1	private
pan_gene_15777	pan_gene_26817	Boxcox-transformed_leaf_angle	Boxcox-transformed_leaf_angle;Nodes_per_plant	1	0	0	0	0	1	0	0	0	1	0	0	0	1	0	0	0	0	0	0	0	0	1	0	0	0	5	dispensable
pan_gene_15777	pan_gene_31974	Boxcox-transformed_leaf_angle	Boxcox-transformed_leaf_angle;Days_to_anthesis;Ear_height;Tassel_branch_number;Tassel_length	1	0	1	1	0	1	1	1	1	1	0	0	0	0	0	1	0	1	0	1	1	0	1	1	0	1	15	near-core
pan_gene_15777	pan_gene_5120	Boxcox-transformed_leaf_angle	Average_internode_length_(above_ear);Boxcox-transformed_leaf_angle;Tassel_branch_number	1	0	0	0	0	0	0	0	0	0	0	0	0	0	0	0	0	0	0	0	0	0	0	0	0	0	1	private
pan_gene_15777	pan_gene_5128	Boxcox-transformed_leaf_angle	Boxcox-transformed_leaf_angle;Chlorophyll_A;Chlorophyll_B;Glucose;Starch;Tassel_branch_number	1	0	1	0	0	1	0	0	0	0	0	0	0	0	0	0	0	1	1	1	0	0	1	0	0	0	7	dispensable
pan_gene_15777	pan_gene_7675	Boxcox-transformed_leaf_angle	Boxcox-transformed_leaf_angle	1	0	0	0	0	0	0	0	0	0	0	0	0	0	0	0	0	0	1	0	0	0	0	0	0	0	2	dispensable
pan_gene_15790	pan_gene_15792	Boxcox-transformed_leaf_angle	Boxcox-transformed_leaf_angle	0	0	0	0	0	0	0	0	0	0	0	0	0	0	1	0	0	0	0	0	1	0	0	0	0	0	2	dispensable
pan_gene_15790	pan_gene_1963	Boxcox-transformed_leaf_angle	Boxcox-transformed_leaf_angle	0	0	0	0	0	0	0	0	0	0	0	0	0	0	0	0	0	0	0	0	1	0	0	0	0	0	1	private
pan_gene_15790	pan_gene_20029	Boxcox-transformed_leaf_angle	Boxcox-transformed_leaf_angle	0	0	0	0	0	0	0	0	0	0	0	0	0	0	0	0	0	0	0	0	1	0	0	0	0	0	1	private
pan_gene_15790	pan_gene_24757	Boxcox-transformed_leaf_angle	Boxcox-transformed_leaf_angle;Southern_leaf_blight	0	0	0	0	0	0	0	0	0	0	0	0	0	0	0	0	0	0	0	0	1	0	0	0	0	0	1	private
pan_gene_15790	pan_gene_29017	Boxcox-transformed_leaf_angle	Boxcox-transformed_leaf_angle;Plant_height	0	0	0	0	0	0	0	0	0	0	0	0	0	0	1	0	0	0	0	0	1	0	0	0	0	0	2	dispensable
pan_gene_15790	pan_gene_32091	Boxcox-transformed_leaf_angle	Boxcox-transformed_leaf_angle;Nodes_above_ear;Ratio_of_ear_height_to_total_height	0	0	0	0	0	0	0	0	0	0	0	0	0	0	1	0	0	0	0	0	1	0	0	0	0	0	2	dispensable
pan_gene_15790	pan_gene_4301	Boxcox-transformed_leaf_angle	Boxcox-transformed_leaf_angle	0	0	0	0	0	0	0	0	0	0	0	0	0	0	1	0	0	0	0	0	0	0	0	0	0	0	1	private
pan_gene_15790	pan_gene_5480	Boxcox-transformed_leaf_angle	Anthesis-silking_interval;Boxcox-transformed_leaf_angle;Days_to_silk;Protein	0	0	0	0	0	0	0	0	0	0	0	0	0	0	1	0	0	0	0	0	0	0	0	0	0	0	1	private
pan_gene_15790	pan_gene_665	Boxcox-transformed_leaf_angle	Boxcox-transformed_leaf_angle;Plant_height	0	0	0	0	0	0	0	0	0	0	0	0	0	0	1	0	0	0	0	0	1	0	0	0	0	0	2	dispensable
pan_gene_15791	pan_gene_1742	Boxcox-transformed_leaf_angle	Boxcox-transformed_leaf_angle;Ear_height;Height_per_day_(until_flowering);Leaf_width;Nodes_per_plant;Nodes_to_ear;Plant_height;Ratio_of_ear_height_to_total_height	0	0	0	0	0	0	0	0	0	0	0	0	0	0	0	1	0	0	0	0	0	0	0	0	0	0	1	private
pan_gene_15791	pan_gene_18979	Boxcox-transformed_leaf_angle	Boxcox-transformed_leaf_angle	0	0	1	0	1	1	0	0	0	0	0	0	1	1	0	1	1	1	1	0	0	0	0	0	0	0	9	dispensable
pan_gene_15791	pan_gene_1963	Boxcox-transformed_leaf_angle	Boxcox-transformed_leaf_angle	0	0	0	0	0	1	0	0	0	0	1	1	1	1	1	0	1	1	1	0	0	0	0	0	0	1	10	dispensable
pan_gene_15791	pan_gene_22308	Boxcox-transformed_leaf_angle	Boxcox-transformed_leaf_angle;Days_to_anthesis;Days_to_silk;Tassel_branch_number	0	0	0	0	0	1	0	0	0	1	0	0	0	0	1	1	0	0	0	0	0	0	0	0	0	0	4	dispensable
pan_gene_15791	pan_gene_31044	Boxcox-transformed_leaf_angle	Boxcox-transformed_leaf_angle;Ear_height;Height_per_day_(until_flowering)	0	0	1	0	0	1	0	0	0	0	0	0	1	1	1	0	0	0	0	0	0	1	0	0	0	0	6	dispensable
pan_gene_15791	pan_gene_5480	Boxcox-transformed_leaf_angle	Anthesis-silking_interval;Boxcox-transformed_leaf_angle;Days_to_silk;Protein	0	0	0	0	0	0	0	0	0	0	0	0	0	0	1	0	0	0	0	0	0	0	0	0	0	0	1	private
pan_gene_15791	pan_gene_9439	Boxcox-transformed_leaf_angle	Boxcox-transformed_leaf_angle	0	0	1	0	1	1	0	0	0	1	0	0	1	0	1	1	0	1	1	0	0	0	0	0	0	1	10	dispensable
pan_gene_15792	pan_gene_19096	Boxcox-transformed_leaf_angle	Boxcox-transformed_leaf_angle;Ear_height	1	0	0	0	1	0	0	0	0	0	0	1	0	1	0	0	1	0	1	0	0	0	1	0	0	1	8	dispensable
pan_gene_15792	pan_gene_30261	Boxcox-transformed_leaf_angle	Boxcox-transformed_leaf_angle	1	0	0	0	0	0	0	0	0	0	0	0	0	0	1	0	0	0	0	0	0	0	0	0	0	0	2	dispensable
pan_gene_15792	pan_gene_32091	Boxcox-transformed_leaf_angle	Boxcox-transformed_leaf_angle;Nodes_above_ear;Ratio_of_ear_height_to_total_height	1	0	1	1	1	0	1	1	1	0	1	1	1	0	1	1	1	0	1	1	1	1	1	1	1	1	21	core
pan_gene_15792	pan_gene_4301	Boxcox-transformed_leaf_angle	Boxcox-transformed_leaf_angle	1	0	0	1	0	0	1	0	1	0	1	1	0	0	1	0	1	0	0	0	0	1	1	1	1	1	13	near-core
pan_gene_15792	pan_gene_4870	Boxcox-transformed_leaf_angle	Boxcox-transformed_leaf_angle;Tassel_length	0	0	0	0	1	0	0	0	0	1	0	0	0	0	0	0	0	0	0	0	0	0	0	0	0	0	2	dispensable
pan_gene_15792	pan_gene_5481	Boxcox-transformed_leaf_angle	Anthesis-silking_interval;Boxcox-transformed_leaf_angle;Ratio_of_ear_height_to_total_height	1	0	0	0	0	0	0	0	0	0	1	0	0	0	1	0	0	0	0	0	0	0	0	0	0	0	3	dispensable
pan_gene_15792	pan_gene_665	Boxcox-transformed_leaf_angle	Boxcox-transformed_leaf_angle;Plant_height	1	0	1	0	1	0	1	0	0	1	1	1	1	0	0	1	0	0	1	1	0	1	1	0	1	1	15	near-core
pan_gene_15792	pan_gene_7505	Boxcox-transformed_leaf_angle	Boxcox-transformed_leaf_angle	1	1	1	0	1	1	0	1	0	0	1	0	0	1	1	0	0	0	1	1	1	1	1	1	1	1	17	near-core
pan_gene_15792	pan_gene_9173	Boxcox-transformed_leaf_angle	Boxcox-transformed_leaf_angle	0	0	0	0	1	0	0	0	0	0	0	0	0	0	0	0	0	0	0	0	0	0	0	0	0	0	1	private
pan_gene_15812	pan_gene_26511	Boxcox-transformed_leaf_angle	Boxcox-transformed_leaf_angle;Nodes_to_ear	1	0	0	0	0	0	0	0	0	0	0	0	0	0	0	0	0	0	0	0	0	0	0	0	0	0	1	private
pan_gene_16086	pan_gene_18434	Boxcox-transformed_leaf_angle	Boxcox-transformed_leaf_angle	1	0	0	1	0	0	0	0	1	0	0	0	1	0	0	0	0	0	0	0	0	0	0	0	0	0	4	dispensable
pan_gene_16086	pan_gene_5120	Boxcox-transformed_leaf_angle	Average_internode_length_(above_ear);Boxcox-transformed_leaf_angle;Tassel_branch_number	1	0	0	0	0	0	0	0	0	0	0	0	0	0	0	0	0	0	0	0	0	0	0	0	0	0	1	private
pan_gene_16859	pan_gene_24756	Boxcox-transformed_leaf_angle	Boxcox-transformed_leaf_angle	1	0	0	0	0	0	0	0	0	0	0	1	0	0	0	0	0	0	0	0	0	0	0	0	0	0	2	dispensable
pan_gene_16859	pan_gene_26817	Boxcox-transformed_leaf_angle	Boxcox-transformed_leaf_angle;Nodes_per_plant	1	0	0	0	0	0	0	0	0	0	0	0	0	0	0	0	0	0	0	0	0	0	0	0	0	0	1	private
pan_gene_16859	pan_gene_7675	Boxcox-transformed_leaf_angle	Boxcox-transformed_leaf_angle	1	0	0	0	0	0	0	0	0	0	0	0	0	0	0	0	0	0	0	0	0	0	0	0	0	0	1	private
pan_gene_16859	pan_gene_9552	Boxcox-transformed_leaf_angle	Average_internode_length_(above_ear);Boxcox-transformed_leaf_angle;Ear_height	1	0	0	0	0	0	0	0	0	0	0	0	0	0	0	0	0	0	0	0	0	0	0	0	0	0	1	private
pan_gene_16978	pan_gene_32662	Boxcox-transformed_leaf_angle	Average_internode_length_(above_ear);Average_internode_length_(whole_plant);Boxcox-transformed_leaf_angle;PCA_of_metabolites:_PC2	0	0	0	0	0	0	0	0	1	0	0	0	0	0	0	0	0	0	0	1	0	0	0	0	0	0	2	dispensable
pan_gene_16983	pan_gene_4469	Boxcox-transformed_leaf_angle;Height_per_day_(until_flowering);Plant_height	Boxcox-transformed_leaf_angle	1	1	0	0	1	0	0	0	0	1	1	0	0	0	0	1	1	1	0	0	1	0	1	0	0	0	10	dispensable
pan_gene_17175	pan_gene_24388	Boxcox-transformed_leaf_angle	Boxcox-transformed_leaf_angle	1	0	1	0	0	0	0	0	0	0	0	0	0	0	0	0	0	0	0	0	0	0	0	0	0	0	2	dispensable
pan_gene_17175	pan_gene_9552	Boxcox-transformed_leaf_angle	Average_internode_length_(above_ear);Boxcox-transformed_leaf_angle;Ear_height	1	0	1	0	0	0	0	0	0	0	0	0	0	0	0	0	1	1	0	0	0	0	0	0	0	0	4	dispensable
pan_gene_17248	pan_gene_48700	Boxcox-transformed_leaf_angle	Boxcox-transformed_leaf_angle	0	1	0	0	0	0	0	0	0	0	0	0	1	0	0	1	0	1	0	1	0	0	1	0	0	0	6	dispensable
pan_gene_17250	pan_gene_18846	Boxcox-transformed_leaf_angle;Nodes_above_ear	Boxcox-transformed_leaf_angle;Days_to_anthesis	1	1	0	1	1	0	0	1	0	0	1	0	0	0	0	1	0	0	0	0	0	0	0	1	0	0	8	dispensable
pan_gene_17250	pan_gene_23883	Boxcox-transformed_leaf_angle;Nodes_above_ear	Boxcox-transformed_leaf_angle	1	1	1	1	0	1	1	0	1	1	0	0	1	1	0	0	1	1	0	1	1	0	0	0	1	0	15	near-core
pan_gene_17250	pan_gene_24733	Boxcox-transformed_leaf_angle;Nodes_above_ear	Average_internode_length_(below_ear);Boxcox-transformed_leaf_angle	1	1	0	1	1	0	0	0	1	1	1	0	1	1	0	0	0	1	0	1	1	0	0	1	1	0	14	near-core
pan_gene_17250	pan_gene_25065	Boxcox-transformed_leaf_angle;Nodes_above_ear	Boxcox-transformed_leaf_angle;Plant_height	1	0	0	0	1	0	1	1	0	1	0	0	0	0	0	1	0	0	0	0	0	0	0	0	0	0	6	dispensable
pan_gene_17250	pan_gene_2746	Boxcox-transformed_leaf_angle;Nodes_above_ear	Boxcox-transformed_leaf_angle	1	1	1	0	0	1	1	0	1	1	1	0	1	0	0	0	0	1	0	0	1	0	0	0	0	0	11	near-core
pan_gene_17250	pan_gene_32705	Boxcox-transformed_leaf_angle;Nodes_above_ear	Boxcox-transformed_leaf_angle;Chlorophyll_A;Days_to_silk;Nodes_per_plant;Nodes_to_ear;Total_amino_acids	1	0	1	0	1	0	0	1	0	0	0	0	0	1	0	0	1	0	1	1	1	0	0	1	0	1	11	near-core
pan_gene_17250	pan_gene_4498	Boxcox-transformed_leaf_angle;Nodes_above_ear	Boxcox-transformed_leaf_angle	1	1	0	0	0	0	1	0	0	0	0	0	0	0	0	0	0	1	0	0	0	0	0	0	0	0	4	dispensable
pan_gene_1742	pan_gene_18979	Boxcox-transformed_leaf_angle;Ear_height;Height_per_day_(until_flowering);Leaf_width;Nodes_per_plant;Nodes_to_ear;Plant_height;Ratio_of_ear_height_to_total_height	Boxcox-transformed_leaf_angle	1	0	0	0	0	0	0	0	0	0	0	0	0	0	0	0	0	0	0	0	0	0	0	0	0	1	2	dispensable
pan_gene_1742	pan_gene_31044	Boxcox-transformed_leaf_angle;Ear_height;Height_per_day_(until_flowering);Leaf_width;Nodes_per_plant;Nodes_to_ear;Plant_height;Ratio_of_ear_height_to_total_height	Boxcox-transformed_leaf_angle;Ear_height;Height_per_day_(until_flowering)	1	0	1	0	0	0	0	0	0	0	0	1	0	0	0	0	0	0	0	0	0	1	0	1	0	1	6	dispensable
pan_gene_1742	pan_gene_9439	Boxcox-transformed_leaf_angle;Ear_height;Height_per_day_(until_flowering);Leaf_width;Nodes_per_plant;Nodes_to_ear;Plant_height;Ratio_of_ear_height_to_total_height	Boxcox-transformed_leaf_angle	1	0	1	0	0	0	0	0	1	0	0	0	0	0	0	1	0	0	0	0	0	1	0	0	0	1	6	dispensable
pan_gene_17427	pan_gene_24391	Boxcox-transformed_leaf_angle	Boxcox-transformed_leaf_angle;Chlorophyll_B;Height_per_day_(until_flowering)	1	1	1	0	0	0	0	1	0	0	1	0	0	0	0	0	0	0	0	0	0	0	0	0	0	0	5	dispensable
pan_gene_17462	pan_gene_17463	Boxcox-transformed_leaf_angle;Days_to_silk	Boxcox-transformed_leaf_angle	1	0	1	0	1	0	1	0	0	0	1	0	0	1	0	0	1	1	1	1	0	0	1	1	0	0	12	near-core
pan_gene_17462	pan_gene_20652	Boxcox-transformed_leaf_angle;Days_to_silk	Boxcox-transformed_leaf_angle;Height_per_day_(until_flowering);Plant_height	1	1	0	1	1	0	1	1	0	1	1	1	1	0	1	0	1	0	0	1	1	0	1	0	0	0	15	near-core
pan_gene_17462	pan_gene_22773	Boxcox-transformed_leaf_angle;Days_to_silk	Boxcox-transformed_leaf_angle;Ear_row_number;Nodes_to_ear;Ratio_of_ear_height_to_total_height	1	0	0	0	0	0	0	0	0	0	0	0	0	0	0	0	1	0	0	0	0	0	0	0	0	0	2	dispensable
pan_gene_17462	pan_gene_27746	Boxcox-transformed_leaf_angle;Days_to_silk	Average_internode_length_(below_ear);Boxcox-transformed_leaf_angle	1	1	1	0	1	0	1	1	0	1	1	1	0	1	0	1	1	1	1	1	1	1	1	0	1	0	19	near-core
pan_gene_17462	pan_gene_4437	Boxcox-transformed_leaf_angle;Days_to_silk	Boxcox-transformed_leaf_angle	1	1	0	1	1	1	1	1	0	1	1	0	1	0	1	0	1	1	0	1	1	0	1	1	1	0	18	near-core
pan_gene_17462	pan_gene_4823	Boxcox-transformed_leaf_angle;Days_to_silk	Boxcox-transformed_leaf_angle;Ratio_of_ear_height_to_total_height	1	0	1	0	0	0	0	0	0	0	1	0	0	0	0	0	1	0	0	0	0	0	1	0	0	0	5	dispensable
pan_gene_17463	pan_gene_20652	Boxcox-transformed_leaf_angle	Boxcox-transformed_leaf_angle;Height_per_day_(until_flowering);Plant_height	1	0	1	1	1	1	1	1	1	1	1	1	1	1	1	1	1	0	1	1	1	1	1	1	1	1	24	core
pan_gene_17463	pan_gene_24084	Boxcox-transformed_leaf_angle	Boxcox-transformed_leaf_angle;Days_to_anthesis	1	0	1	1	1	1	1	1	1	1	0	1	0	1	1	1	1	1	0	1	1	1	0	0	1	0	19	near-core
pan_gene_17463	pan_gene_27746	Boxcox-transformed_leaf_angle	Average_internode_length_(below_ear);Boxcox-transformed_leaf_angle	1	0	1	0	1	0	0	1	1	1	0	1	1	1	0	1	1	1	1	1	1	0	1	1	0	1	18	near-core
pan_gene_17463	pan_gene_3780	Boxcox-transformed_leaf_angle	Average_internode_length_(above_ear);Boxcox-transformed_leaf_angle;Height_per_day_(until_flowering);Leaf_length	1	0	0	1	0	0	0	0	0	0	0	1	0	1	1	0	1	1	0	1	1	1	0	0	0	0	10	dispensable
pan_gene_17463	pan_gene_4437	Boxcox-transformed_leaf_angle	Boxcox-transformed_leaf_angle	1	0	1	1	1	1	1	0	1	1	0	1	1	0	1	1	1	0	0	1	0	0	1	1	0	0	16	near-core
pan_gene_17492	pan_gene_4469	Boxcox-transformed_leaf_angle;Southern_leaf_blight	Boxcox-transformed_leaf_angle	1	0	0	0	0	1	0	0	0	0	0	0	0	0	0	0	0	0	0	0	0	0	0	1	0	0	3	dispensable
pan_gene_17526	pan_gene_24559	Boxcox-transformed_leaf_angle;Leaf_length	100_Kernel_weight;Average_internode_length_(below_ear);Boxcox-transformed_leaf_angle;Ear_row_number;Stalk_strength	1	0	0	0	0	0	0	0	0	0	0	0	0	0	0	0	0	0	0	0	0	0	0	0	0	0	1	private
pan_gene_17526	pan_gene_25066	Boxcox-transformed_leaf_angle;Leaf_length	Boxcox-transformed_leaf_angle;Fructose;Leaf_width	1	0	0	0	0	0	0	0	0	0	0	0	0	0	0	0	0	0	0	0	0	0	0	0	0	0	1	private
pan_gene_17526	pan_gene_31615	Boxcox-transformed_leaf_angle;Leaf_length	Anthesis-silking_interval;Boxcox-transformed_leaf_angle;Ear_row_number;Southern_leaf_blight	1	0	0	0	0	0	0	0	0	0	0	0	0	0	0	0	0	0	0	0	0	0	0	0	0	0	1	private
pan_gene_17565	pan_gene_26817	Boxcox-transformed_leaf_angle;Southern_leaf_blight	Boxcox-transformed_leaf_angle;Nodes_per_plant	1	0	0	0	0	0	0	0	0	0	0	0	0	0	0	0	0	0	0	0	0	0	0	0	0	0	1	private
pan_gene_1779	pan_gene_19492	Boxcox-transformed_leaf_angle;Days_to_anthesis	Boxcox-transformed_leaf_angle	1	0	0	0	0	1	1	0	1	1	0	1	1	0	1	0	0	0	0	1	0	1	1	0	1	0	12	near-core
pan_gene_1779	pan_gene_25057	Boxcox-transformed_leaf_angle;Days_to_anthesis	Boxcox-transformed_leaf_angle	1	0	0	0	0	0	1	0	1	0	0	1	0	0	0	1	0	0	0	0	0	0	0	0	1	0	6	dispensable
pan_gene_1779	pan_gene_25550	Boxcox-transformed_leaf_angle;Days_to_anthesis	Boxcox-transformed_leaf_angle	0	0	0	0	0	0	1	0	0	0	0	0	0	0	1	0	0	0	0	0	0	0	0	0	0	0	2	dispensable
pan_gene_1779	pan_gene_30305	Boxcox-transformed_leaf_angle;Days_to_anthesis	Average_internode_length_(whole_plant);Boxcox-transformed_leaf_angle	0	0	0	0	0	0	1	0	0	0	0	0	0	0	0	1	0	0	0	0	0	0	0	0	0	0	2	dispensable
pan_gene_1779	pan_gene_9359	Boxcox-transformed_leaf_angle;Days_to_anthesis	Boxcox-transformed_leaf_angle	1	0	0	0	0	0	0	0	0	0	0	0	0	0	0	0	0	0	0	0	0	0	0	0	1	0	2	dispensable
pan_gene_1801	pan_gene_27058	Boxcox-transformed_leaf_angle	Boxcox-transformed_leaf_angle	1	1	1	1	1	0	1	0	1	0	1	1	1	0	1	0	0	0	1	0	1	1	1	0	1	1	17	near-core
pan_gene_1801	pan_gene_5115	Boxcox-transformed_leaf_angle	Boxcox-transformed_leaf_angle;Leaf_length;Nodes_above_ear;Northern_Leaf_Blight	1	0	1	1	1	1	1	0	1	0	1	1	1	0	0	0	0	0	0	0	0	0	0	0	1	0	11	near-core
pan_gene_1822	pan_gene_8219	Boxcox-transformed_leaf_angle;Nodes_to_ear	Boxcox-transformed_leaf_angle	0	0	1	0	0	0	0	0	1	0	0	0	0	0	0	0	0	0	0	0	0	0	0	0	0	0	2	dispensable
pan_gene_18434	pan_gene_5120	Boxcox-transformed_leaf_angle	Average_internode_length_(above_ear);Boxcox-transformed_leaf_angle;Tassel_branch_number	1	0	0	0	0	0	0	0	0	0	0	0	0	0	0	0	1	0	0	0	0	0	0	0	0	0	2	dispensable
pan_gene_18434	pan_gene_97089	Boxcox-transformed_leaf_angle	Boxcox-transformed_leaf_angle;Ear_height	1	1	0	1	0	1	0	0	1	0	1	0	1	1	0	1	0	1	0	1	1	0	1	0	0	1	14	near-core
pan_gene_18846	pan_gene_24640	Boxcox-transformed_leaf_angle;Days_to_anthesis	Boxcox-transformed_leaf_angle	1	1	1	1	0	1	0	1	0	1	1	1	0	0	1	1	0	1	1	0	0	0	0	1	0	0	14	near-core
pan_gene_18846	pan_gene_24733	Boxcox-transformed_leaf_angle;Days_to_anthesis	Average_internode_length_(below_ear);Boxcox-transformed_leaf_angle	1	1	0	0	1	0	0	0	0	0	0	0	0	0	0	0	0	0	0	0	0	0	1	1	0	0	5	dispensable
pan_gene_18846	pan_gene_25065	Boxcox-transformed_leaf_angle;Days_to_anthesis	Boxcox-transformed_leaf_angle;Plant_height	1	0	0	1	0	0	0	1	0	1	1	0	0	0	0	1	0	1	0	0	0	0	1	0	0	0	8	dispensable
pan_gene_18846	pan_gene_5129	Boxcox-transformed_leaf_angle;Days_to_anthesis	Boxcox-transformed_leaf_angle;Glucose;PCA_of_metabolites:_PC2;Tassel_branch_number;Tassel_length	1	0	0	0	0	0	0	0	0	0	0	0	0	0	0	0	0	0	0	0	1	0	0	0	0	0	2	dispensable
pan_gene_18952	pan_gene_24640	Boxcox-transformed_leaf_angle	Boxcox-transformed_leaf_angle	1	1	0	0	0	0	0	0	1	0	0	0	0	0	0	0	0	1	0	0	0	0	1	1	0	0	6	dispensable
pan_gene_18952	pan_gene_2746	Boxcox-transformed_leaf_angle	Boxcox-transformed_leaf_angle	1	1	0	0	0	1	1	0	1	0	1	1	0	0	0	1	0	0	1	0	0	0	0	1	0	0	10	dispensable
pan_gene_18952	pan_gene_4498	Boxcox-transformed_leaf_angle	Boxcox-transformed_leaf_angle	1	1	0	0	0	0	0	1	0	1	0	1	0	0	0	1	0	0	1	1	0	0	0	0	0	1	9	dispensable
pan_gene_18979	pan_gene_1963	Boxcox-transformed_leaf_angle	Boxcox-transformed_leaf_angle	1	0	0	0	1	1	0	0	1	0	0	0	1	1	0	0	1	0	1	0	0	0	1	0	0	0	9	dispensable
pan_gene_18979	pan_gene_22308	Boxcox-transformed_leaf_angle	Boxcox-transformed_leaf_angle;Days_to_anthesis;Days_to_silk;Tassel_branch_number	1	0	0	0	0	1	1	1	1	0	0	0	0	0	0	0	0	0	0	0	0	0	1	0	0	0	6	dispensable
pan_gene_18979	pan_gene_27772	Boxcox-transformed_leaf_angle	Boxcox-transformed_leaf_angle;Southern_leaf_blight	1	0	1	0	1	1	1	0	1	0	0	0	0	1	0	0	0	0	1	0	0	0	1	0	1	0	10	dispensable
pan_gene_18979	pan_gene_29017	Boxcox-transformed_leaf_angle	Boxcox-transformed_leaf_angle;Plant_height	1	0	1	0	1	1	1	1	1	0	0	0	1	1	0	1	0	1	1	0	0	0	1	0	0	0	13	near-core
pan_gene_18979	pan_gene_31044	Boxcox-transformed_leaf_angle	Boxcox-transformed_leaf_angle;Ear_height;Height_per_day_(until_flowering)	1	0	1	0	1	1	1	0	1	1	0	0	1	1	0	0	1	0	0	0	0	0	0	0	1	1	12	near-core
pan_gene_18979	pan_gene_5480	Boxcox-transformed_leaf_angle	Anthesis-silking_interval;Boxcox-transformed_leaf_angle;Days_to_silk;Protein	0	0	0	0	0	0	0	0	0	1	0	0	0	0	0	0	0	0	0	0	0	0	0	0	0	0	1	private
pan_gene_18979	pan_gene_9439	Boxcox-transformed_leaf_angle	Boxcox-transformed_leaf_angle	1	0	1	0	0	1	1	1	1	0	0	0	0	0	0	1	0	1	1	0	0	0	1	0	1	1	12	near-core
pan_gene_18989	pan_gene_24479	Boxcox-transformed_leaf_angle;Nodes_to_ear	Average_internode_length_(whole_plant);Boxcox-transformed_leaf_angle;Chlorophyll_B	0	0	0	0	0	0	0	0	0	0	0	0	0	0	0	0	0	0	0	0	1	0	0	0	0	0	1	private
pan_gene_19096	pan_gene_30059	Boxcox-transformed_leaf_angle;Ear_height	Boxcox-transformed_leaf_angle;Cob_diameter;Height_above_ear	1	0	0	0	0	0	0	0	0	0	0	1	0	0	0	0	1	0	0	0	0	0	0	0	0	1	4	dispensable
pan_gene_19096	pan_gene_32609	Boxcox-transformed_leaf_angle;Ear_height	Boxcox-transformed_leaf_angle;Tassel_branch_number	1	0	0	0	0	0	0	0	0	0	0	0	0	0	0	0	0	0	0	0	0	0	0	0	0	0	1	private
pan_gene_19096	pan_gene_32705	Boxcox-transformed_leaf_angle;Ear_height	Boxcox-transformed_leaf_angle;Chlorophyll_A;Days_to_silk;Nodes_per_plant;Nodes_to_ear;Total_amino_acids	1	0	0	0	1	0	0	0	0	0	0	0	0	1	0	0	1	0	0	0	0	0	1	1	0	1	7	dispensable
pan_gene_19096	pan_gene_4870	Boxcox-transformed_leaf_angle;Ear_height	Boxcox-transformed_leaf_angle;Tassel_length	0	0	0	0	1	0	0	0	0	0	0	0	0	0	0	0	0	0	0	0	0	0	0	0	0	0	1	private
pan_gene_19096	pan_gene_5481	Boxcox-transformed_leaf_angle;Ear_height	Anthesis-silking_interval;Boxcox-transformed_leaf_angle;Ratio_of_ear_height_to_total_height	1	0	0	0	0	0	0	0	0	0	0	0	0	0	0	0	0	0	0	0	0	0	0	0	0	0	1	private
pan_gene_19096	pan_gene_7505	Boxcox-transformed_leaf_angle;Ear_height	Boxcox-transformed_leaf_angle	1	0	0	0	1	0	0	0	0	0	0	0	0	1	0	0	0	0	1	0	0	0	1	0	0	1	6	dispensable
pan_gene_19119	pan_gene_30305	Boxcox-transformed_leaf_angle;Ear_height;Height_above_ear	Average_internode_length_(whole_plant);Boxcox-transformed_leaf_angle	0	0	0	0	0	0	0	0	0	0	0	0	0	0	0	1	0	0	0	0	0	0	0	0	0	0	1	private
pan_gene_19120	pan_gene_19215	Boxcox-transformed_leaf_angle;Ear_height;Height_above_ear	Average_internode_length_(below_ear);Average_internode_length_(whole_plant);Boxcox-transformed_leaf_angle	1	0	0	0	0	0	0	1	0	0	0	0	0	0	0	0	1	0	0	0	0	0	0	0	0	0	3	dispensable
pan_gene_19120	pan_gene_26510	Boxcox-transformed_leaf_angle;Ear_height;Height_above_ear	Boxcox-transformed_leaf_angle;Tassel_length	1	0	1	0	0	0	0	1	1	0	0	0	1	0	0	0	0	1	0	0	0	0	0	0	0	1	7	dispensable
pan_gene_19142	pan_gene_23563	Average_internode_length_(below_ear);Boxcox-transformed_leaf_angle;Nodes_to_ear;Ratio_of_ear_height_to_total_height	100_Kernel_weight;Boxcox-transformed_leaf_angle;Cob_diameter;Sucrose	1	0	0	0	0	0	0	0	0	0	0	0	0	0	0	0	0	0	0	0	0	0	0	0	0	0	1	private
pan_gene_19142	pan_gene_2513	Average_internode_length_(below_ear);Boxcox-transformed_leaf_angle;Nodes_to_ear;Ratio_of_ear_height_to_total_height	Average_internode_length_(below_ear);Average_internode_length_(whole_plant);Boxcox-transformed_leaf_angle;Glutamate;Height_above_ear;Height_per_day_(until_flowering)	1	0	0	0	0	0	0	0	0	0	0	0	0	0	0	0	0	0	0	0	0	0	0	0	0	0	1	private
pan_gene_19142	pan_gene_32500	Average_internode_length_(below_ear);Boxcox-transformed_leaf_angle;Nodes_to_ear;Ratio_of_ear_height_to_total_height	Boxcox-transformed_leaf_angle;Tassel_branch_number	1	0	0	0	0	0	0	0	0	0	0	0	0	0	0	0	0	0	0	0	0	0	0	0	0	0	1	private
pan_gene_19142	pan_gene_4460	Average_internode_length_(below_ear);Boxcox-transformed_leaf_angle;Nodes_to_ear;Ratio_of_ear_height_to_total_height	Boxcox-transformed_leaf_angle	1	0	0	0	0	0	0	0	0	0	0	1	0	0	0	0	0	0	0	0	0	0	0	0	0	0	2	dispensable
pan_gene_19142	pan_gene_5341	Average_internode_length_(below_ear);Boxcox-transformed_leaf_angle;Nodes_to_ear;Ratio_of_ear_height_to_total_height	Boxcox-transformed_leaf_angle;Tassel_length	1	0	0	0	0	0	0	0	0	0	0	0	0	0	0	0	0	0	0	0	0	0	0	0	0	0	1	private
pan_gene_19214	pan_gene_23860	Average_internode_length_(above_ear);Average_internode_length_(below_ear);Average_internode_length_(whole_plant);Boxcox-transformed_leaf_angle;Height_per_day_(until_flowering);Leaf_width;Plant_height	Boxcox-transformed_leaf_angle;Ear_height	0	0	0	0	0	0	0	0	0	0	0	0	1	0	0	0	0	0	0	0	0	0	0	0	0	0	1	private
pan_gene_19214	pan_gene_32091	Average_internode_length_(above_ear);Average_internode_length_(below_ear);Average_internode_length_(whole_plant);Boxcox-transformed_leaf_angle;Height_per_day_(until_flowering);Leaf_width;Plant_height	Boxcox-transformed_leaf_angle;Nodes_above_ear;Ratio_of_ear_height_to_total_height	0	0	0	0	0	0	0	0	0	0	0	0	1	0	0	0	0	0	0	0	0	0	0	0	0	0	1	private
pan_gene_19216	pan_gene_26511	Average_internode_length_(whole_plant);Boxcox-transformed_leaf_angle;Days_to_anthesis;Height_per_day_(until_flowering)	Boxcox-transformed_leaf_angle;Nodes_to_ear	1	0	0	0	1	0	0	0	0	0	0	0	0	1	0	0	0	0	0	0	0	0	0	0	0	0	3	dispensable
pan_gene_19216	pan_gene_4498	Average_internode_length_(whole_plant);Boxcox-transformed_leaf_angle;Days_to_anthesis;Height_per_day_(until_flowering)	Boxcox-transformed_leaf_angle	1	1	0	0	0	0	0	0	0	0	1	0	0	0	0	0	0	0	0	0	1	0	0	0	0	1	5	dispensable
pan_gene_19217	pan_gene_646	Average_internode_length_(above_ear);Average_internode_length_(whole_plant);Boxcox-transformed_leaf_angle;Tassel_length	Average_internode_length_(below_ear);Boxcox-transformed_leaf_angle;Tassel_length	1	0	0	0	0	0	0	0	0	0	0	0	0	0	0	0	0	0	0	0	0	0	0	0	0	0	1	private
pan_gene_19261	pan_gene_75515	Average_internode_length_(above_ear);Boxcox-transformed_leaf_angle	Average_internode_length_(above_ear);Boxcox-transformed_leaf_angle	1	0	0	0	0	0	0	0	0	0	0	0	0	0	0	0	0	0	0	0	0	0	0	0	0	0	1	private
pan_gene_19261	pan_gene_90507	Average_internode_length_(above_ear);Boxcox-transformed_leaf_angle	Average_internode_length_(above_ear);Boxcox-transformed_leaf_angle	1	0	0	0	0	0	0	0	0	0	0	0	0	0	0	0	0	0	0	0	0	0	0	0	0	0	1	private
pan_gene_19490	pan_gene_26817	Boxcox-transformed_leaf_angle	Boxcox-transformed_leaf_angle;Nodes_per_plant	1	1	0	0	0	1	0	0	1	0	1	0	0	0	1	0	0	0	0	0	0	0	0	0	0	0	6	dispensable
pan_gene_19490	pan_gene_30209	Boxcox-transformed_leaf_angle	Boxcox-transformed_leaf_angle;Leaf_width	0	0	0	0	1	0	0	0	0	0	0	0	0	0	0	0	0	0	0	0	0	0	0	0	0	0	1	private
pan_gene_19490	pan_gene_734	Boxcox-transformed_leaf_angle	Boxcox-transformed_leaf_angle	1	0	0	0	0	0	0	0	0	0	0	0	0	0	0	0	0	0	0	0	0	0	0	0	0	0	1	private
pan_gene_19490	pan_gene_97089	Boxcox-transformed_leaf_angle	Boxcox-transformed_leaf_angle;Ear_height	1	0	0	0	0	0	0	0	0	1	0	1	0	0	0	0	0	0	0	0	0	0	0	0	0	0	3	dispensable
pan_gene_19492	pan_gene_25057	Boxcox-transformed_leaf_angle	Boxcox-transformed_leaf_angle	1	0	0	0	0	0	0	0	0	0	1	1	0	0	0	0	0	0	1	1	0	1	0	0	1	0	7	dispensable
pan_gene_19492	pan_gene_25550	Boxcox-transformed_leaf_angle	Boxcox-transformed_leaf_angle	0	0	0	0	0	0	0	0	0	0	0	0	0	0	1	0	0	0	0	0	0	1	0	0	0	0	2	dispensable
pan_gene_19492	pan_gene_9359	Boxcox-transformed_leaf_angle	Boxcox-transformed_leaf_angle	1	0	0	0	0	0	0	0	0	0	0	0	0	0	0	0	0	0	0	0	0	0	0	0	1	0	2	dispensable
pan_gene_19498	pan_gene_23563	Boxcox-transformed_leaf_angle;Malate	100_Kernel_weight;Boxcox-transformed_leaf_angle;Cob_diameter;Sucrose	0	0	0	0	0	0	0	0	0	1	0	0	0	0	0	0	0	0	0	0	0	0	0	0	0	0	1	private
pan_gene_19498	pan_gene_24741	Boxcox-transformed_leaf_angle;Malate	Boxcox-transformed_leaf_angle	0	0	0	0	0	0	0	0	0	1	0	0	0	0	0	0	0	0	0	0	0	0	0	0	0	0	1	private
pan_gene_19498	pan_gene_4460	Boxcox-transformed_leaf_angle;Malate	Boxcox-transformed_leaf_angle	0	1	0	0	0	0	0	0	0	0	0	0	0	0	0	0	0	0	0	0	0	0	0	0	0	0	1	private
pan_gene_1963	pan_gene_20029	Boxcox-transformed_leaf_angle	Boxcox-transformed_leaf_angle	1	1	1	1	1	1	1	0	1	0	1	0	0	1	0	1	0	0	0	0	1	1	1	1	0	0	15	near-core
pan_gene_1963	pan_gene_20701	Boxcox-transformed_leaf_angle	Boxcox-transformed_leaf_angle	1	0	0	0	0	0	0	0	0	0	0	0	1	1	0	0	0	0	0	0	0	0	0	0	0	1	4	dispensable
pan_gene_1963	pan_gene_24294	Boxcox-transformed_leaf_angle	Anthesis-silking_interval;Boxcox-transformed_leaf_angle	1	1	1	1	1	1	1	1	1	1	1	1	1	1	1	1	1	1	1	0	1	1	1	1	1	1	25	core
pan_gene_1963	pan_gene_27772	Boxcox-transformed_leaf_angle	Boxcox-transformed_leaf_angle;Southern_leaf_blight	1	1	1	0	1	1	1	0	1	1	1	1	1	1	1	1	1	1	1	0	0	1	1	1	1	1	22	core
pan_gene_1963	pan_gene_27797	Boxcox-transformed_leaf_angle	Boxcox-transformed_leaf_angle;Plant_height	1	0	0	0	0	0	0	0	0	0	0	0	0	0	0	0	0	0	0	0	0	1	0	0	0	0	2	dispensable
pan_gene_1963	pan_gene_31044	Boxcox-transformed_leaf_angle	Boxcox-transformed_leaf_angle;Ear_height;Height_per_day_(until_flowering)	1	1	0	1	1	1	0	1	1	1	0	0	1	1	0	0	0	0	0	1	1	1	0	1	1	0	15	near-core
pan_gene_1963	pan_gene_5480	Boxcox-transformed_leaf_angle	Anthesis-silking_interval;Boxcox-transformed_leaf_angle;Days_to_silk;Protein	0	0	0	0	0	0	0	0	0	0	0	0	0	0	1	0	0	0	0	0	0	0	0	0	0	0	1	private
pan_gene_1963	pan_gene_9439	Boxcox-transformed_leaf_angle	Boxcox-transformed_leaf_angle	1	0	0	0	0	1	0	0	1	0	0	0	1	0	1	0	0	1	1	0	1	1	1	0	0	0	10	dispensable
pan_gene_20029	pan_gene_20701	Boxcox-transformed_leaf_angle	Boxcox-transformed_leaf_angle	1	0	0	1	0	0	0	0	0	0	0	1	0	1	0	0	0	0	0	0	0	0	0	0	0	0	4	dispensable
pan_gene_20029	pan_gene_24294	Boxcox-transformed_leaf_angle	Anthesis-silking_interval;Boxcox-transformed_leaf_angle	1	1	0	1	1	1	1	1	1	1	1	1	0	1	1	1	0	1	0	0	1	1	0	1	1	0	19	near-core
pan_gene_20029	pan_gene_4301	Boxcox-transformed_leaf_angle	Boxcox-transformed_leaf_angle	1	1	1	1	1	1	1	1	1	0	1	1	0	1	0	0	1	1	0	1	1	1	0	1	1	1	20	core
pan_gene_20029	pan_gene_9173	Boxcox-transformed_leaf_angle	Boxcox-transformed_leaf_angle	0	0	0	0	1	0	0	0	0	0	0	0	0	0	0	0	0	0	0	0	0	0	0	0	0	0	1	private
pan_gene_201	pan_gene_24741	Boxcox-transformed_leaf_angle;Height_per_day_(until_flowering);Starch	Boxcox-transformed_leaf_angle	0	0	0	0	0	0	0	1	0	0	0	0	1	0	0	1	0	0	0	0	0	0	0	0	0	1	4	dispensable
pan_gene_201	pan_gene_5341	Boxcox-transformed_leaf_angle;Height_per_day_(until_flowering);Starch	Boxcox-transformed_leaf_angle;Tassel_length	0	0	0	1	1	0	0	1	0	0	0	0	0	0	0	1	0	0	1	0	0	1	0	0	0	1	7	dispensable
pan_gene_201	pan_gene_837	Boxcox-transformed_leaf_angle;Height_per_day_(until_flowering);Starch	Boxcox-transformed_leaf_angle	0	0	0	0	0	0	0	1	0	0	0	0	0	0	0	1	0	0	0	0	0	0	1	0	0	0	3	dispensable
pan_gene_20624	pan_gene_20675	Boxcox-transformed_leaf_angle;Height_above_ear	Average_internode_length_(whole_plant);Boxcox-transformed_leaf_angle;Leaf_length;Plant_height	0	0	0	0	0	0	0	0	0	0	0	0	0	0	0	0	0	0	0	0	0	1	0	0	0	0	1	private
pan_gene_20624	pan_gene_23563	Boxcox-transformed_leaf_angle;Height_above_ear	100_Kernel_weight;Boxcox-transformed_leaf_angle;Cob_diameter;Sucrose	0	0	0	1	0	0	0	1	0	0	0	0	0	1	0	0	0	0	0	0	0	0	0	0	0	0	3	dispensable
pan_gene_20624	pan_gene_24741	Boxcox-transformed_leaf_angle;Height_above_ear	Boxcox-transformed_leaf_angle	0	0	0	0	0	0	0	1	0	0	0	0	0	1	0	0	0	0	0	0	0	0	0	0	0	0	2	dispensable
pan_gene_20624	pan_gene_28860	Boxcox-transformed_leaf_angle;Height_above_ear	Boxcox-transformed_leaf_angle;Ratio_of_ear_height_to_total_height	0	0	0	0	0	0	0	0	0	0	0	0	0	1	0	0	0	0	0	0	0	0	0	0	0	0	1	private
pan_gene_20624	pan_gene_30060	Boxcox-transformed_leaf_angle;Height_above_ear	Boxcox-transformed_leaf_angle;Cob_diameter;Height_above_ear	0	0	0	0	0	0	0	0	0	0	0	0	0	0	0	0	0	0	1	0	0	1	0	0	0	0	2	dispensable
pan_gene_20624	pan_gene_5341	Boxcox-transformed_leaf_angle;Height_above_ear	Boxcox-transformed_leaf_angle;Tassel_length	0	0	0	0	0	0	0	0	0	0	0	0	0	0	0	0	0	0	1	0	0	0	0	0	0	0	1	private
pan_gene_20624	pan_gene_5470	Boxcox-transformed_leaf_angle;Height_above_ear	Boxcox-transformed_leaf_angle;Nodes_to_ear;Photoperiod_growing-degree_days_to_anthesis	0	0	0	0	0	0	0	0	0	0	0	0	0	0	1	0	0	0	0	0	0	0	0	0	0	0	1	private
pan_gene_20652	pan_gene_22773	Boxcox-transformed_leaf_angle;Height_per_day_(until_flowering);Plant_height	Boxcox-transformed_leaf_angle;Ear_row_number;Nodes_to_ear;Ratio_of_ear_height_to_total_height	1	0	0	0	0	0	0	0	1	1	0	0	0	0	0	1	0	0	0	0	0	0	0	0	0	0	4	dispensable
pan_gene_20652	pan_gene_23882	Boxcox-transformed_leaf_angle;Height_per_day_(until_flowering);Plant_height	Anthesis-silking_interval;Boxcox-transformed_leaf_angle	1	1	1	1	1	0	1	0	1	1	1	1	0	1	1	0	1	1	1	1	0	1	1	1	1	1	21	core
pan_gene_20652	pan_gene_27746	Boxcox-transformed_leaf_angle;Height_per_day_(until_flowering);Plant_height	Average_internode_length_(below_ear);Boxcox-transformed_leaf_angle	1	1	1	0	1	0	1	1	1	1	1	1	1	1	1	1	1	1	1	1	1	1	1	1	0	1	23	core
pan_gene_20652	pan_gene_30060	Boxcox-transformed_leaf_angle;Height_per_day_(until_flowering);Plant_height	Boxcox-transformed_leaf_angle;Cob_diameter;Height_above_ear	1	0	0	0	1	0	0	0	0	1	0	1	0	0	1	0	0	1	0	0	0	0	0	0	0	1	7	dispensable
pan_gene_20652	pan_gene_30920	Boxcox-transformed_leaf_angle;Height_per_day_(until_flowering);Plant_height	Boxcox-transformed_leaf_angle	1	0	1	0	1	0	0	0	0	1	0	1	0	1	1	0	0	1	0	0	1	0	0	1	0	1	11	near-core
pan_gene_20652	pan_gene_4437	Boxcox-transformed_leaf_angle;Height_per_day_(until_flowering);Plant_height	Boxcox-transformed_leaf_angle	1	1	1	1	1	0	1	1	1	1	1	1	1	1	1	1	1	1	0	1	1	0	1	1	0	1	22	core
pan_gene_20652	pan_gene_4475	Boxcox-transformed_leaf_angle;Height_per_day_(until_flowering);Plant_height	Boxcox-transformed_leaf_angle	0	1	1	0	0	0	0	1	0	1	0	0	0	0	0	1	0	1	0	0	1	0	1	0	0	1	9	dispensable
pan_gene_20652	pan_gene_4823	Boxcox-transformed_leaf_angle;Height_per_day_(until_flowering);Plant_height	Boxcox-transformed_leaf_angle;Ratio_of_ear_height_to_total_height	1	0	0	0	0	1	0	0	0	0	1	0	0	0	0	0	0	0	0	0	0	0	0	0	0	0	3	dispensable
pan_gene_20666	pan_gene_48700	Average_internode_length_(above_ear);Average_internode_length_(below_ear);Average_internode_length_(whole_plant);Boxcox-transformed_leaf_angle;Height_above_ear;Height_per_day_(until_flowering);Plant_height	Boxcox-transformed_leaf_angle	1	0	0	0	0	0	0	0	0	1	0	0	1	0	0	0	0	0	0	0	0	0	0	0	0	0	3	dispensable
pan_gene_20675	pan_gene_2515	Average_internode_length_(whole_plant);Boxcox-transformed_leaf_angle;Leaf_length;Plant_height	Boxcox-transformed_leaf_angle	1	0	0	0	0	0	0	0	0	0	0	0	0	0	0	0	0	0	0	0	0	0	0	0	0	0	1	private
pan_gene_20675	pan_gene_4460	Average_internode_length_(whole_plant);Boxcox-transformed_leaf_angle;Leaf_length;Plant_height	Boxcox-transformed_leaf_angle	1	0	0	0	0	0	0	0	0	0	0	0	0	0	0	0	0	0	0	0	0	0	0	0	0	0	1	private
pan_gene_20701	pan_gene_24294	Boxcox-transformed_leaf_angle	Anthesis-silking_interval;Boxcox-transformed_leaf_angle	1	0	0	0	0	0	0	0	0	0	0	1	1	1	0	0	0	0	0	0	0	0	0	0	0	1	5	dispensable
pan_gene_22135	pan_gene_24282	Boxcox-transformed_leaf_angle;Nodes_per_plant	Boxcox-transformed_leaf_angle;Glutamate	1	0	0	0	0	0	0	0	0	0	0	0	0	0	0	0	0	0	0	0	0	0	0	0	0	0	1	private
pan_gene_22308	pan_gene_29017	Boxcox-transformed_leaf_angle;Days_to_anthesis;Days_to_silk;Tassel_branch_number	Boxcox-transformed_leaf_angle;Plant_height	1	1	1	0	0	1	1	0	1	1	1	0	0	1	1	1	1	1	1	1	0	0	1	1	1	0	18	near-core
pan_gene_22773	pan_gene_23882	Boxcox-transformed_leaf_angle;Ear_row_number;Nodes_to_ear;Ratio_of_ear_height_to_total_height	Anthesis-silking_interval;Boxcox-transformed_leaf_angle	1	0	1	0	0	0	0	0	1	1	0	0	0	0	1	0	1	1	0	0	1	0	1	1	0	1	11	near-core
pan_gene_22773	pan_gene_27746	Boxcox-transformed_leaf_angle;Ear_row_number;Nodes_to_ear;Ratio_of_ear_height_to_total_height	Average_internode_length_(below_ear);Boxcox-transformed_leaf_angle	1	0	0	0	0	0	0	1	1	1	0	0	0	1	0	0	1	0	0	0	0	0	1	1	0	1	9	dispensable
pan_gene_22773	pan_gene_4437	Boxcox-transformed_leaf_angle;Ear_row_number;Nodes_to_ear;Ratio_of_ear_height_to_total_height	Boxcox-transformed_leaf_angle	1	0	1	0	0	0	0	0	1	0	0	0	0	0	0	0	0	0	0	0	0	0	0	0	0	0	3	dispensable
pan_gene_23563	pan_gene_24741	100_Kernel_weight;Boxcox-transformed_leaf_angle;Cob_diameter;Sucrose	Boxcox-transformed_leaf_angle	1	0	0	0	0	0	0	1	0	1	0	0	0	1	0	0	0	0	0	0	0	0	0	0	0	0	4	dispensable
pan_gene_23563	pan_gene_2513	100_Kernel_weight;Boxcox-transformed_leaf_angle;Cob_diameter;Sucrose	Average_internode_length_(below_ear);Average_internode_length_(whole_plant);Boxcox-transformed_leaf_angle;Glutamate;Height_above_ear;Height_per_day_(until_flowering)	1	0	0	1	0	0	0	0	1	0	0	0	0	0	0	0	0	0	0	0	0	0	0	0	0	0	3	dispensable
pan_gene_23563	pan_gene_32500	100_Kernel_weight;Boxcox-transformed_leaf_angle;Cob_diameter;Sucrose	Boxcox-transformed_leaf_angle;Tassel_branch_number	1	0	0	0	0	0	0	0	0	0	0	0	0	0	0	0	0	0	0	0	0	0	0	0	0	0	1	private
pan_gene_23563	pan_gene_4460	100_Kernel_weight;Boxcox-transformed_leaf_angle;Cob_diameter;Sucrose	Boxcox-transformed_leaf_angle	1	0	0	0	0	0	0	0	0	0	1	1	0	0	0	0	0	0	0	0	1	0	0	1	0	1	6	dispensable
pan_gene_23563	pan_gene_5341	100_Kernel_weight;Boxcox-transformed_leaf_angle;Cob_diameter;Sucrose	Boxcox-transformed_leaf_angle;Tassel_length	1	0	0	0	0	0	0	0	0	0	0	0	0	0	0	0	0	0	0	0	0	0	0	0	0	0	1	private
pan_gene_23563	pan_gene_5470	100_Kernel_weight;Boxcox-transformed_leaf_angle;Cob_diameter;Sucrose	Boxcox-transformed_leaf_angle;Nodes_to_ear;Photoperiod_growing-degree_days_to_anthesis	1	0	0	0	0	0	0	0	0	0	0	0	0	0	0	0	0	1	0	0	0	0	0	0	0	1	3	dispensable
pan_gene_23713	pan_gene_25042	Boxcox-transformed_leaf_angle	Boxcox-transformed_leaf_angle;Ear_row_number;Nitrate;Plant_height	1	1	1	0	1	0	1	1	0	0	0	1	1	0	0	1	0	0	0	0	1	1	1	0	1	1	14	near-core
pan_gene_23860	pan_gene_24226	Boxcox-transformed_leaf_angle;Ear_height	Boxcox-transformed_leaf_angle	0	0	0	0	0	0	0	0	0	0	0	0	0	0	0	0	0	0	0	0	1	0	0	0	1	0	2	dispensable
pan_gene_23860	pan_gene_30261	Boxcox-transformed_leaf_angle;Ear_height	Boxcox-transformed_leaf_angle	1	0	0	0	0	0	0	0	0	0	0	0	0	0	0	0	0	0	0	0	0	0	0	0	0	0	1	private
pan_gene_23860	pan_gene_32091	Boxcox-transformed_leaf_angle;Ear_height	Boxcox-transformed_leaf_angle;Nodes_above_ear;Ratio_of_ear_height_to_total_height	1	0	0	0	0	1	0	0	0	1	0	1	1	0	1	0	1	0	1	1	1	0	1	0	0	0	11	near-core
pan_gene_23860	pan_gene_32609	Boxcox-transformed_leaf_angle;Ear_height	Boxcox-transformed_leaf_angle;Tassel_branch_number	1	0	1	0	0	0	0	0	0	0	0	0	0	0	0	0	0	0	1	0	0	0	0	0	0	0	3	dispensable
pan_gene_23860	pan_gene_4870	Boxcox-transformed_leaf_angle;Ear_height	Boxcox-transformed_leaf_angle;Tassel_length	0	0	0	0	0	0	0	0	0	1	0	0	0	0	0	0	0	0	0	0	0	0	0	0	0	0	1	private
pan_gene_23860	pan_gene_5132	Boxcox-transformed_leaf_angle;Ear_height	Boxcox-transformed_leaf_angle;Glucose	0	0	0	0	0	0	0	0	0	1	0	1	0	0	1	0	0	1	0	1	1	1	1	1	0	0	9	dispensable
pan_gene_23860	pan_gene_5481	Boxcox-transformed_leaf_angle;Ear_height	Anthesis-silking_interval;Boxcox-transformed_leaf_angle;Ratio_of_ear_height_to_total_height	1	0	0	0	0	0	0	0	0	0	0	0	0	0	1	0	0	0	0	0	0	0	0	0	0	0	2	dispensable
pan_gene_23882	pan_gene_27746	Anthesis-silking_interval;Boxcox-transformed_leaf_angle	Average_internode_length_(below_ear);Boxcox-transformed_leaf_angle	1	1	1	0	1	0	1	1	1	1	1	1	0	1	1	0	1	1	1	1	1	1	1	1	1	1	22	core
pan_gene_23882	pan_gene_4437	Anthesis-silking_interval;Boxcox-transformed_leaf_angle	Boxcox-transformed_leaf_angle	1	1	1	1	1	0	1	0	1	1	1	1	0	1	1	0	1	1	1	1	1	1	1	1	1	0	21	core
pan_gene_23882	pan_gene_5484	Anthesis-silking_interval;Boxcox-transformed_leaf_angle	Boxcox-transformed_leaf_angle	1	0	0	0	1	0	0	0	0	0	0	0	0	0	0	0	0	0	0	1	0	0	0	0	0	0	3	dispensable
pan_gene_23883	pan_gene_2746	Boxcox-transformed_leaf_angle	Boxcox-transformed_leaf_angle	1	1	1	1	1	1	1	1	1	1	1	1	1	1	1	1	1	1	1	1	1	1	1	1	1	0	25	core
pan_gene_23883	pan_gene_4498	Boxcox-transformed_leaf_angle	Boxcox-transformed_leaf_angle	1	1	0	0	0	0	0	0	0	0	1	1	0	0	0	1	1	0	1	0	0	0	0	0	0	0	7	dispensable
pan_gene_24084	pan_gene_2684	Boxcox-transformed_leaf_angle;Days_to_anthesis	Average_internode_length_(below_ear);Boxcox-transformed_leaf_angle;Tassel_branch_number	1	1	1	0	1	1	1	1	1	1	1	1	1	1	1	0	1	1	0	1	1	1	1	1	1	1	23	core
pan_gene_24084	pan_gene_27746	Boxcox-transformed_leaf_angle;Days_to_anthesis	Average_internode_length_(below_ear);Boxcox-transformed_leaf_angle	1	0	0	0	0	0	0	0	0	1	0	0	0	1	0	0	1	0	0	0	0	1	1	1	0	0	7	dispensable
pan_gene_24084	pan_gene_29222	Boxcox-transformed_leaf_angle;Days_to_anthesis	Boxcox-transformed_leaf_angle;Photoperiod_growing-degree_days_to_anthesis	1	1	1	1	1	1	1	1	1	1	1	1	1	1	1	1	1	1	1	1	1	1	1	1	1	1	26	core
pan_gene_24084	pan_gene_3780	Boxcox-transformed_leaf_angle;Days_to_anthesis	Average_internode_length_(above_ear);Boxcox-transformed_leaf_angle;Height_per_day_(until_flowering);Leaf_length	1	0	0	1	0	1	1	0	1	0	1	1	0	0	1	0	0	1	1	1	1	1	1	1	0	1	16	near-core
pan_gene_24226	pan_gene_32657	Boxcox-transformed_leaf_angle	Boxcox-transformed_leaf_angle;Southern_leaf_blight	0	0	0	0	0	0	0	0	0	0	1	0	0	0	1	0	0	0	0	0	1	0	0	0	1	0	4	dispensable
pan_gene_24226	pan_gene_5132	Boxcox-transformed_leaf_angle	Boxcox-transformed_leaf_angle;Glucose	0	0	0	0	0	0	0	0	0	0	1	0	0	0	1	0	0	0	0	0	1	0	0	0	0	0	3	dispensable
pan_gene_24261	pan_gene_24741	Boxcox-transformed_leaf_angle	Boxcox-transformed_leaf_angle	1	0	0	0	0	0	0	0	0	0	0	0	1	0	0	0	0	0	0	0	0	0	0	0	0	0	2	dispensable
pan_gene_24261	pan_gene_28860	Boxcox-transformed_leaf_angle	Boxcox-transformed_leaf_angle;Ratio_of_ear_height_to_total_height	1	0	0	0	0	0	0	0	0	0	0	0	0	0	0	0	0	0	0	0	0	0	0	0	0	0	1	private
pan_gene_24261	pan_gene_30060	Boxcox-transformed_leaf_angle	Boxcox-transformed_leaf_angle;Cob_diameter;Height_above_ear	1	1	1	1	1	1	1	0	1	1	1	1	1	1	1	1	1	1	0	1	0	1	0	1	1	1	22	core
pan_gene_24261	pan_gene_30920	Boxcox-transformed_leaf_angle	Boxcox-transformed_leaf_angle	1	1	1	1	1	1	1	1	1	1	1	1	1	1	1	1	1	0	1	1	0	1	0	1	1	1	23	core
pan_gene_24261	pan_gene_4437	Boxcox-transformed_leaf_angle	Boxcox-transformed_leaf_angle	1	1	1	0	1	0	0	0	1	1	1	0	0	1	1	1	0	1	1	1	0	1	0	0	0	1	15	near-core
pan_gene_24261	pan_gene_4460	Boxcox-transformed_leaf_angle	Boxcox-transformed_leaf_angle	1	0	1	0	1	1	0	1	1	1	1	0	0	0	1	1	1	0	0	1	0	1	1	1	0	0	15	near-core
pan_gene_24261	pan_gene_4823	Boxcox-transformed_leaf_angle	Boxcox-transformed_leaf_angle;Ratio_of_ear_height_to_total_height	1	0	0	0	0	0	0	0	0	0	1	0	0	0	0	1	0	0	0	0	0	0	0	0	0	1	4	dispensable
pan_gene_24261	pan_gene_5341	Boxcox-transformed_leaf_angle	Boxcox-transformed_leaf_angle;Tassel_length	1	0	1	1	1	0	1	1	0	1	0	1	1	0	0	0	0	1	0	1	0	1	1	1	0	1	15	near-core
pan_gene_24261	pan_gene_5470	Boxcox-transformed_leaf_angle	Boxcox-transformed_leaf_angle;Nodes_to_ear;Photoperiod_growing-degree_days_to_anthesis	1	0	0	0	0	0	0	0	0	0	0	0	0	0	0	0	0	0	0	0	0	0	0	0	0	0	1	private
pan_gene_24261	pan_gene_837	Boxcox-transformed_leaf_angle	Boxcox-transformed_leaf_angle	0	1	0	0	0	1	1	0	1	1	0	1	1	0	0	1	0	0	0	0	0	0	0	1	0	0	9	dispensable
pan_gene_24294	pan_gene_24391	Anthesis-silking_interval;Boxcox-transformed_leaf_angle	Boxcox-transformed_leaf_angle;Chlorophyll_B;Height_per_day_(until_flowering)	1	0	0	1	0	0	1	1	0	0	0	0	0	0	0	0	0	0	0	0	1	0	0	0	0	0	5	dispensable
pan_gene_24294	pan_gene_4459	Anthesis-silking_interval;Boxcox-transformed_leaf_angle	Boxcox-transformed_leaf_angle;Days_to_anthesis;Nodes_above_ear;Tassel_length	1	0	0	0	0	0	0	0	0	1	0	0	0	0	0	0	0	0	0	1	0	0	1	0	1	0	5	dispensable
pan_gene_24294	pan_gene_90507	Anthesis-silking_interval;Boxcox-transformed_leaf_angle	Average_internode_length_(above_ear);Boxcox-transformed_leaf_angle	1	0	0	0	0	0	0	0	0	0	0	0	0	0	0	0	0	0	0	0	0	0	0	0	0	0	1	private
pan_gene_24388	pan_gene_9552	Boxcox-transformed_leaf_angle	Average_internode_length_(above_ear);Boxcox-transformed_leaf_angle;Ear_height	1	0	0	0	0	0	0	0	0	0	0	0	0	0	0	0	0	0	0	0	0	0	0	0	0	0	1	private
pan_gene_24391	pan_gene_5128	Boxcox-transformed_leaf_angle;Chlorophyll_B;Height_per_day_(until_flowering)	Boxcox-transformed_leaf_angle;Chlorophyll_A;Chlorophyll_B;Glucose;Starch;Tassel_branch_number	1	0	0	1	0	0	1	0	0	0	0	0	0	0	0	0	0	0	0	0	0	0	0	0	0	0	3	dispensable
pan_gene_24500	pan_gene_24640	100_Kernel_weight;Boxcox-transformed_leaf_angle;Chlorophyll_B	Boxcox-transformed_leaf_angle	1	0	1	0	0	0	0	0	0	0	0	0	0	0	1	0	0	0	0	0	0	1	0	0	0	0	4	dispensable
pan_gene_24500	pan_gene_2746	100_Kernel_weight;Boxcox-transformed_leaf_angle;Chlorophyll_B	Boxcox-transformed_leaf_angle	1	0	1	0	0	0	0	0	0	0	0	0	0	0	0	0	0	0	0	0	0	0	0	0	0	0	2	dispensable
pan_gene_24559	pan_gene_25066	100_Kernel_weight;Average_internode_length_(below_ear);Boxcox-transformed_leaf_angle;Ear_row_number;Stalk_strength	Boxcox-transformed_leaf_angle;Fructose;Leaf_width	1	0	0	0	0	0	0	0	0	0	0	0	0	0	0	0	0	0	0	0	0	0	0	0	0	0	1	private
pan_gene_24559	pan_gene_31615	100_Kernel_weight;Average_internode_length_(below_ear);Boxcox-transformed_leaf_angle;Ear_row_number;Stalk_strength	Anthesis-silking_interval;Boxcox-transformed_leaf_angle;Ear_row_number;Southern_leaf_blight	1	0	0	0	0	0	0	0	0	0	0	0	0	0	0	0	0	0	0	0	0	0	0	0	0	0	1	private
pan_gene_24559	pan_gene_5882	100_Kernel_weight;Average_internode_length_(below_ear);Boxcox-transformed_leaf_angle;Ear_row_number;Stalk_strength	Boxcox-transformed_leaf_angle	1	0	0	0	0	0	0	0	0	0	0	0	0	0	0	0	0	0	0	0	0	0	0	0	0	0	1	private
pan_gene_24587	pan_gene_27887	Boxcox-transformed_leaf_angle	Boxcox-transformed_leaf_angle	1	0	1	0	1	0	0	1	0	0	0	0	0	1	0	0	0	0	0	0	0	0	1	0	0	0	6	dispensable
pan_gene_24640	pan_gene_25065	Boxcox-transformed_leaf_angle	Boxcox-transformed_leaf_angle;Plant_height	1	0	0	0	0	0	0	0	1	1	1	0	0	0	0	0	0	1	0	0	0	0	1	0	0	0	6	dispensable
pan_gene_24640	pan_gene_2746	Boxcox-transformed_leaf_angle	Boxcox-transformed_leaf_angle	1	0	0	0	0	0	0	0	0	0	0	1	0	0	0	0	0	0	0	0	1	0	1	0	0	0	4	dispensable
pan_gene_24728	pan_gene_4498	Boxcox-transformed_leaf_angle	Boxcox-transformed_leaf_angle	1	0	0	0	0	0	1	0	1	1	0	0	0	0	0	0	1	0	0	0	0	0	0	0	0	0	5	dispensable
pan_gene_24733	pan_gene_25065	Average_internode_length_(below_ear);Boxcox-transformed_leaf_angle	Boxcox-transformed_leaf_angle;Plant_height	1	0	0	0	1	0	0	0	0	0	0	0	0	1	0	0	0	0	0	0	0	0	1	0	0	0	4	dispensable
pan_gene_24741	pan_gene_2513	Boxcox-transformed_leaf_angle	Average_internode_length_(below_ear);Average_internode_length_(whole_plant);Boxcox-transformed_leaf_angle;Glutamate;Height_above_ear;Height_per_day_(until_flowering)	1	0	0	0	0	0	0	0	0	0	0	1	0	0	0	0	0	0	0	0	0	0	0	0	0	0	2	dispensable
pan_gene_24741	pan_gene_30060	Boxcox-transformed_leaf_angle	Boxcox-transformed_leaf_angle;Cob_diameter;Height_above_ear	1	0	0	0	0	0	0	1	0	0	0	0	1	0	0	1	0	0	0	1	1	0	0	0	1	0	7	dispensable
pan_gene_24741	pan_gene_30920	Boxcox-transformed_leaf_angle	Boxcox-transformed_leaf_angle	1	0	0	0	0	0	0	0	0	0	0	0	1	0	0	1	0	0	0	1	1	0	0	0	0	0	5	dispensable
pan_gene_24741	pan_gene_32500	Boxcox-transformed_leaf_angle	Boxcox-transformed_leaf_angle;Tassel_branch_number	1	0	0	0	0	0	0	0	0	0	0	0	0	0	0	0	0	0	0	0	0	0	0	0	0	0	1	private
pan_gene_24741	pan_gene_32534	Boxcox-transformed_leaf_angle	Average_internode_length_(whole_plant);Boxcox-transformed_leaf_angle;Nodes_per_plant	0	0	0	0	0	0	0	0	0	0	0	0	0	0	0	0	0	0	0	0	0	0	1	0	0	0	1	private
pan_gene_24741	pan_gene_5341	Boxcox-transformed_leaf_angle	Boxcox-transformed_leaf_angle;Tassel_length	1	0	0	0	0	0	0	1	1	0	1	0	1	0	0	1	0	0	0	0	1	0	0	0	1	1	9	dispensable
pan_gene_24741	pan_gene_5470	Boxcox-transformed_leaf_angle	Boxcox-transformed_leaf_angle;Nodes_to_ear;Photoperiod_growing-degree_days_to_anthesis	1	0	1	0	0	0	1	0	0	0	0	0	0	0	0	0	1	0	0	0	0	0	0	0	0	0	4	dispensable
pan_gene_24741	pan_gene_837	Boxcox-transformed_leaf_angle	Boxcox-transformed_leaf_angle	0	0	0	0	0	0	0	1	0	0	0	0	0	0	0	1	0	0	0	0	1	0	0	0	0	0	3	dispensable
pan_gene_24756	pan_gene_30427	Boxcox-transformed_leaf_angle	Boxcox-transformed_leaf_angle	1	0	0	0	0	0	1	0	0	0	0	0	0	0	0	0	0	0	0	0	0	0	1	0	0	0	3	dispensable
pan_gene_24756	pan_gene_42468	Boxcox-transformed_leaf_angle	Boxcox-transformed_leaf_angle;Height_above_ear;Starch;Total_amino_acids	1	0	0	0	0	0	0	0	0	0	0	0	0	0	0	0	0	0	0	0	1	0	1	1	0	1	5	dispensable
pan_gene_24756	pan_gene_4458	Boxcox-transformed_leaf_angle	Anthesis-silking_interval;Boxcox-transformed_leaf_angle;Days_to_silk;Nodes_above_ear;Photoperiod_Growing-degree_days_to_silk	1	0	1	0	0	0	0	0	0	0	0	0	0	0	0	0	0	0	0	0	1	0	0	0	0	0	3	dispensable
pan_gene_24757	pan_gene_30059	Boxcox-transformed_leaf_angle;Southern_leaf_blight	Boxcox-transformed_leaf_angle;Cob_diameter;Height_above_ear	1	0	0	0	0	1	0	0	0	0	0	0	1	1	0	0	0	1	0	0	1	0	0	0	0	1	7	dispensable
pan_gene_24757	pan_gene_30261	Boxcox-transformed_leaf_angle;Southern_leaf_blight	Boxcox-transformed_leaf_angle	1	0	0	0	0	0	0	0	0	0	0	0	0	0	0	0	0	0	0	0	0	0	0	0	0	0	1	private
pan_gene_24757	pan_gene_32091	Boxcox-transformed_leaf_angle;Southern_leaf_blight	Boxcox-transformed_leaf_angle;Nodes_above_ear;Ratio_of_ear_height_to_total_height	1	0	1	0	1	0	0	1	1	0	1	0	1	1	0	1	0	1	1	1	1	1	0	0	1	0	15	near-core
pan_gene_24757	pan_gene_32609	Boxcox-transformed_leaf_angle;Southern_leaf_blight	Boxcox-transformed_leaf_angle;Tassel_branch_number	1	0	0	0	0	0	0	0	0	0	0	0	0	0	0	0	0	0	1	0	0	0	0	0	0	0	2	dispensable
pan_gene_24757	pan_gene_4301	Boxcox-transformed_leaf_angle;Southern_leaf_blight	Boxcox-transformed_leaf_angle	1	0	0	0	0	0	0	0	1	0	1	0	0	0	0	0	0	0	0	0	0	1	0	0	0	0	4	dispensable
pan_gene_24757	pan_gene_4870	Boxcox-transformed_leaf_angle;Southern_leaf_blight	Boxcox-transformed_leaf_angle;Tassel_length	0	0	0	0	1	0	0	0	0	1	0	0	0	0	0	0	0	0	0	0	0	0	0	0	0	0	2	dispensable
pan_gene_24757	pan_gene_5481	Boxcox-transformed_leaf_angle;Southern_leaf_blight	Anthesis-silking_interval;Boxcox-transformed_leaf_angle;Ratio_of_ear_height_to_total_height	1	0	0	0	0	0	0	0	0	0	1	0	0	0	0	0	0	1	0	0	0	0	0	0	0	0	3	dispensable
pan_gene_24757	pan_gene_7505	Boxcox-transformed_leaf_angle;Southern_leaf_blight	Boxcox-transformed_leaf_angle	1	1	1	0	1	1	0	1	0	1	1	0	0	1	0	0	0	0	1	0	1	1	1	0	0	1	14	near-core
pan_gene_24757	pan_gene_9173	Boxcox-transformed_leaf_angle;Southern_leaf_blight	Boxcox-transformed_leaf_angle	0	0	0	0	1	0	0	0	0	0	0	0	0	0	0	0	0	0	0	0	0	0	0	0	0	0	1	private
pan_gene_25042	pan_gene_4215	Boxcox-transformed_leaf_angle;Ear_row_number;Nitrate;Plant_height	Boxcox-transformed_leaf_angle;Days_to_silk	1	0	0	1	1	0	1	1	0	1	1	1	1	0	1	0	0	0	1	0	0	1	0	0	1	0	13	near-core
pan_gene_25042	pan_gene_42468	Boxcox-transformed_leaf_angle;Ear_row_number;Nitrate;Plant_height	Boxcox-transformed_leaf_angle;Height_above_ear;Starch;Total_amino_acids	1	0	0	0	0	0	0	0	0	0	0	0	0	0	0	0	1	0	0	0	1	0	1	0	0	0	4	dispensable
pan_gene_25057	pan_gene_2506	Boxcox-transformed_leaf_angle	Boxcox-transformed_leaf_angle;Tassel_length	1	0	0	0	0	0	0	1	0	0	0	0	0	0	0	0	0	0	0	0	0	0	0	0	0	0	2	dispensable
pan_gene_25057	pan_gene_25550	Boxcox-transformed_leaf_angle	Boxcox-transformed_leaf_angle	0	0	0	1	0	0	1	0	0	1	0	0	0	0	1	0	0	0	0	0	1	1	0	0	1	0	7	dispensable
pan_gene_25057	pan_gene_30305	Boxcox-transformed_leaf_angle	Average_internode_length_(whole_plant);Boxcox-transformed_leaf_angle	0	0	0	0	0	0	1	0	0	0	0	0	1	0	0	1	0	0	0	0	0	0	0	0	0	0	3	dispensable
pan_gene_25057	pan_gene_9359	Boxcox-transformed_leaf_angle	Boxcox-transformed_leaf_angle	1	1	1	1	0	0	0	1	0	0	0	0	0	0	0	0	0	0	0	0	0	0	0	0	1	1	7	dispensable
pan_gene_2506	pan_gene_9359	Boxcox-transformed_leaf_angle;Tassel_length	Boxcox-transformed_leaf_angle	1	0	0	0	0	0	0	0	0	0	0	0	0	0	0	0	0	0	0	0	0	0	0	0	0	0	1	private
pan_gene_25065	pan_gene_2746	Boxcox-transformed_leaf_angle;Plant_height	Boxcox-transformed_leaf_angle	1	0	0	1	0	0	0	0	0	1	1	0	0	0	0	0	0	0	0	0	0	0	1	0	0	0	5	dispensable
pan_gene_25065	pan_gene_4498	Boxcox-transformed_leaf_angle;Plant_height	Boxcox-transformed_leaf_angle	1	0	0	0	0	0	0	0	0	0	0	1	0	0	0	0	0	0	0	0	0	0	0	0	0	0	2	dispensable
pan_gene_25066	pan_gene_26510	Boxcox-transformed_leaf_angle;Fructose;Leaf_width	Boxcox-transformed_leaf_angle;Tassel_length	1	0	0	0	0	0	0	0	0	0	0	0	0	0	0	0	0	1	0	0	0	0	1	0	0	0	3	dispensable
pan_gene_25066	pan_gene_5882	Boxcox-transformed_leaf_angle;Fructose;Leaf_width	Boxcox-transformed_leaf_angle	1	0	0	0	0	0	0	0	0	0	0	0	0	0	0	0	0	0	0	0	0	0	0	0	0	0	1	private
pan_gene_2513	pan_gene_5341	Average_internode_length_(below_ear);Average_internode_length_(whole_plant);Boxcox-transformed_leaf_angle;Glutamate;Height_above_ear;Height_per_day_(until_flowering)	Boxcox-transformed_leaf_angle;Tassel_length	1	0	0	0	0	0	0	0	0	0	0	0	0	0	0	0	0	0	0	0	0	0	0	0	0	0	1	private
pan_gene_2515	pan_gene_4460	Boxcox-transformed_leaf_angle	Boxcox-transformed_leaf_angle	1	0	0	0	0	0	0	0	0	0	0	0	0	0	0	0	0	0	0	0	0	0	0	0	0	0	1	private
pan_gene_25550	pan_gene_30305	Boxcox-transformed_leaf_angle	Average_internode_length_(whole_plant);Boxcox-transformed_leaf_angle	0	0	0	0	0	0	1	0	0	0	0	0	0	0	0	0	0	0	0	0	0	0	0	0	0	0	1	private
pan_gene_25550	pan_gene_9359	Boxcox-transformed_leaf_angle	Boxcox-transformed_leaf_angle	0	0	0	1	0	0	0	0	0	0	0	0	0	0	0	0	0	0	0	0	0	0	0	0	1	0	2	dispensable
pan_gene_25551	pan_gene_26805	Boxcox-transformed_leaf_angle;Southern_leaf_blight	Boxcox-transformed_leaf_angle;Cob_diameter	1	0	1	1	0	0	0	1	0	0	0	0	0	1	0	1	0	1	0	0	0	1	0	0	0	1	9	dispensable
pan_gene_26070	pan_gene_26825	Boxcox-transformed_leaf_angle	Boxcox-transformed_leaf_angle	1	1	1	1	0	0	1	1	0	0	1	0	0	0	1	0	0	0	1	0	0	0	1	1	1	0	12	near-core
pan_gene_26070	pan_gene_30253	Boxcox-transformed_leaf_angle	Boxcox-transformed_leaf_angle;Tassel_length	1	1	0	1	1	0	1	0	0	0	1	1	0	0	0	0	0	0	1	0	1	0	1	1	0	1	12	near-core
pan_gene_26070	pan_gene_4486	Boxcox-transformed_leaf_angle	Boxcox-transformed_leaf_angle	1	0	1	0	0	0	1	1	1	1	1	1	1	1	1	1	0	0	1	1	1	1	1	1	1	1	20	core
pan_gene_26510	pan_gene_27818	Boxcox-transformed_leaf_angle;Tassel_length	Boxcox-transformed_leaf_angle	0	0	0	0	0	0	0	1	0	0	0	0	0	0	0	0	1	0	0	0	0	0	0	1	0	0	3	dispensable
pan_gene_26510	pan_gene_32808	Boxcox-transformed_leaf_angle;Tassel_length	Average_internode_length_(above_ear);Boxcox-transformed_leaf_angle;Total_amino_acids	1	0	0	0	0	0	0	0	0	0	0	0	0	0	0	0	0	0	0	0	0	0	0	0	0	0	1	private
pan_gene_26510	pan_gene_800	Boxcox-transformed_leaf_angle;Tassel_length	Boxcox-transformed_leaf_angle	1	0	0	0	0	0	0	0	0	0	0	0	0	1	0	0	1	1	0	0	0	0	1	0	0	1	6	dispensable
pan_gene_26817	pan_gene_7675	Boxcox-transformed_leaf_angle;Nodes_per_plant	Boxcox-transformed_leaf_angle	1	0	1	0	0	0	1	0	1	0	0	0	0	0	0	0	0	0	0	1	0	1	1	0	0	0	7	dispensable
pan_gene_26817	pan_gene_7739	Boxcox-transformed_leaf_angle;Nodes_per_plant	Boxcox-transformed_leaf_angle;Cob_diameter	1	0	1	1	0	1	0	0	0	0	1	0	1	0	0	1	1	0	0	1	1	1	1	1	1	0	14	near-core
pan_gene_26817	pan_gene_8131	Boxcox-transformed_leaf_angle;Nodes_per_plant	100_Kernel_weight;Boxcox-transformed_leaf_angle;Leaf_length	1	0	0	0	1	0	1	1	0	1	0	0	0	1	0	0	0	0	0	0	0	0	0	0	1	0	7	dispensable
pan_gene_26817	pan_gene_9552	Boxcox-transformed_leaf_angle;Nodes_per_plant	Average_internode_length_(above_ear);Boxcox-transformed_leaf_angle;Ear_height	1	0	0	1	1	0	0	1	1	0	0	0	0	0	0	0	0	1	1	0	0	0	0	1	1	0	9	dispensable
pan_gene_26821	pan_gene_28662	Boxcox-transformed_leaf_angle;Days_to_anthesis;Days_to_silk;Photoperiod_Growing-degree_days_to_silk;Photoperiod_growing-degree_days_to_anthesis	Boxcox-transformed_leaf_angle	1	0	0	0	0	0	0	0	0	0	0	0	0	0	0	0	0	0	0	0	0	0	0	0	0	0	1	private
pan_gene_26825	pan_gene_30253	Boxcox-transformed_leaf_angle	Boxcox-transformed_leaf_angle;Tassel_length	1	1	1	1	0	1	1	1	1	0	1	1	0	0	0	1	1	1	1	1	1	1	1	0	1	0	19	near-core
pan_gene_26825	pan_gene_4468	Boxcox-transformed_leaf_angle	Boxcox-transformed_leaf_angle	1	1	1	1	0	1	1	1	1	0	0	1	1	1	0	1	1	1	1	0	1	1	1	1	0	1	20	core
pan_gene_26825	pan_gene_4486	Boxcox-transformed_leaf_angle	Boxcox-transformed_leaf_angle	1	1	0	0	0	0	1	1	0	1	1	1	0	0	1	0	0	0	1	0	1	1	1	0	1	1	14	near-core
pan_gene_26825	pan_gene_5175	Boxcox-transformed_leaf_angle	Boxcox-transformed_leaf_angle;PCA_of_metabolites:_PC1;Tassel_branch_number	1	0	1	0	0	1	0	0	0	0	0	0	0	0	1	0	0	0	0	0	0	0	1	0	0	0	5	dispensable
pan_gene_2684	pan_gene_29222	Average_internode_length_(below_ear);Boxcox-transformed_leaf_angle;Tassel_branch_number	Boxcox-transformed_leaf_angle;Photoperiod_growing-degree_days_to_anthesis	1	1	1	0	0	1	1	1	1	0	1	1	0	1	1	0	1	1	1	1	1	1	1	1	0	1	20	core
pan_gene_2684	pan_gene_3780	Average_internode_length_(below_ear);Boxcox-transformed_leaf_angle;Tassel_branch_number	Average_internode_length_(above_ear);Boxcox-transformed_leaf_angle;Height_per_day_(until_flowering);Leaf_length	1	1	0	1	1	1	1	0	1	1	1	1	0	0	1	1	1	1	1	1	0	1	0	0	0	0	17	near-core
pan_gene_27058	pan_gene_30253	Boxcox-transformed_leaf_angle	Boxcox-transformed_leaf_angle;Tassel_length	1	0	0	0	0	0	1	0	0	0	0	0	0	0	1	0	0	0	1	0	0	0	0	0	0	1	5	dispensable
pan_gene_27058	pan_gene_5240	Boxcox-transformed_leaf_angle	100_Kernel_weight;Boxcox-transformed_leaf_angle;Glucose	1	0	1	0	0	1	1	0	1	0	0	1	0	1	1	1	0	0	0	0	0	1	0	0	1	0	11	near-core
pan_gene_2746	pan_gene_4498	Boxcox-transformed_leaf_angle	Boxcox-transformed_leaf_angle	1	1	0	0	0	0	0	1	0	0	0	1	0	1	0	1	0	1	1	0	0	0	0	0	0	0	8	dispensable
pan_gene_27746	pan_gene_4437	Average_internode_length_(below_ear);Boxcox-transformed_leaf_angle	Boxcox-transformed_leaf_angle	1	1	1	0	1	0	1	1	1	1	1	1	1	0	0	1	1	1	1	1	1	1	1	1	1	1	22	core
pan_gene_27746	pan_gene_4475	Average_internode_length_(below_ear);Boxcox-transformed_leaf_angle	Boxcox-transformed_leaf_angle	0	1	1	0	1	0	1	1	0	1	1	1	0	0	1	1	0	0	0	0	1	1	0	1	1	1	15	near-core
pan_gene_27746	pan_gene_4823	Average_internode_length_(below_ear);Boxcox-transformed_leaf_angle	Boxcox-transformed_leaf_angle;Ratio_of_ear_height_to_total_height	1	0	1	0	0	0	0	0	0	0	1	0	0	0	0	1	1	0	0	0	0	0	1	0	0	0	6	dispensable
pan_gene_27747	pan_gene_36284	Average_internode_length_(below_ear);Boxcox-transformed_leaf_angle	Average_internode_length_(below_ear);Boxcox-transformed_leaf_angle	1	0	0	0	0	0	0	0	0	0	0	0	0	0	0	0	0	0	0	0	0	0	0	0	0	0	1	private
pan_gene_27772	pan_gene_31044	Boxcox-transformed_leaf_angle;Southern_leaf_blight	Boxcox-transformed_leaf_angle;Ear_height;Height_per_day_(until_flowering)	1	0	1	0	1	1	1	0	1	1	0	0	1	1	0	0	0	0	0	0	1	1	0	1	1	0	13	near-core
pan_gene_27817	pan_gene_32657	Boxcox-transformed_leaf_angle	Boxcox-transformed_leaf_angle;Southern_leaf_blight	1	0	1	0	0	0	0	0	0	0	0	1	0	0	1	0	0	0	0	1	1	1	1	0	0	1	9	dispensable
pan_gene_27818	pan_gene_4468	Boxcox-transformed_leaf_angle	Boxcox-transformed_leaf_angle	0	1	0	0	0	0	0	0	0	0	0	0	0	0	0	0	1	0	0	0	0	0	0	0	0	0	2	dispensable
pan_gene_27818	pan_gene_800	Boxcox-transformed_leaf_angle	Boxcox-transformed_leaf_angle	0	0	0	0	0	1	0	0	0	0	0	0	0	0	0	0	1	1	0	0	0	0	0	0	0	0	3	dispensable
pan_gene_27823	pan_gene_5531	Average_internode_length_(whole_plant);Boxcox-transformed_leaf_angle	Boxcox-transformed_leaf_angle;Ear_height;Leaf_length;Leaf_width	1	0	0	0	0	0	0	0	0	0	0	0	0	0	0	0	0	0	1	0	0	0	0	0	0	0	2	dispensable
pan_gene_27863	pan_gene_30059	Boxcox-transformed_leaf_angle;Nodes_above_ear	Boxcox-transformed_leaf_angle;Cob_diameter;Height_above_ear	1	0	0	0	0	0	0	0	0	1	0	0	0	0	1	0	0	0	0	0	0	0	0	1	0	0	4	dispensable
pan_gene_27898	pan_gene_5132	Boxcox-transformed_leaf_angle	Boxcox-transformed_leaf_angle;Glucose	0	0	0	0	0	0	0	0	0	0	0	0	0	0	0	0	0	0	0	0	1	0	0	0	0	0	1	private
pan_gene_28202	pan_gene_4600	Boxcox-transformed_leaf_angle;Nodes_above_ear	Boxcox-transformed_leaf_angle;Days_to_anthesis	1	0	0	0	0	0	0	0	0	1	1	0	0	0	0	0	0	0	0	0	0	0	0	0	0	0	3	dispensable
pan_gene_28860	pan_gene_5470	Boxcox-transformed_leaf_angle;Ratio_of_ear_height_to_total_height	Boxcox-transformed_leaf_angle;Nodes_to_ear;Photoperiod_growing-degree_days_to_anthesis	1	0	0	0	0	0	0	0	1	0	0	0	0	0	0	0	0	0	0	0	0	0	0	0	0	0	2	dispensable
pan_gene_29017	pan_gene_665	Boxcox-transformed_leaf_angle;Plant_height	Boxcox-transformed_leaf_angle;Plant_height	1	0	1	0	1	0	1	0	0	1	1	1	1	0	1	1	0	1	1	1	1	1	1	0	1	1	18	near-core
pan_gene_29017	pan_gene_9173	Boxcox-transformed_leaf_angle;Plant_height	Boxcox-transformed_leaf_angle	0	0	0	0	1	0	0	0	0	0	0	0	0	0	0	0	0	0	0	0	0	0	0	0	0	0	1	private
pan_gene_29040	pan_gene_48700	Boxcox-transformed_leaf_angle	Boxcox-transformed_leaf_angle	0	0	0	0	0	0	1	0	0	0	0	0	0	0	0	0	0	0	0	0	0	0	0	0	0	0	1	private
pan_gene_29222	pan_gene_3780	Boxcox-transformed_leaf_angle;Photoperiod_growing-degree_days_to_anthesis	Average_internode_length_(above_ear);Boxcox-transformed_leaf_angle;Height_per_day_(until_flowering);Leaf_length	1	0	0	0	0	1	1	0	1	0	1	1	0	0	1	0	1	1	1	0	1	1	0	1	0	1	14	near-core
pan_gene_30059	pan_gene_32705	Boxcox-transformed_leaf_angle;Cob_diameter;Height_above_ear	Boxcox-transformed_leaf_angle;Chlorophyll_A;Days_to_silk;Nodes_per_plant;Nodes_to_ear;Total_amino_acids	1	0	0	1	0	0	1	0	1	0	1	0	0	0	0	0	0	1	1	1	1	0	0	0	1	1	11	near-core
pan_gene_30059	pan_gene_5481	Boxcox-transformed_leaf_angle;Cob_diameter;Height_above_ear	Anthesis-silking_interval;Boxcox-transformed_leaf_angle;Ratio_of_ear_height_to_total_height	1	0	0	0	0	1	0	0	0	0	1	0	0	0	1	0	0	1	0	0	0	0	0	0	0	0	5	dispensable
pan_gene_30060	pan_gene_30920	Boxcox-transformed_leaf_angle;Cob_diameter;Height_above_ear	Boxcox-transformed_leaf_angle	1	1	1	1	1	1	1	1	1	1	1	1	1	1	1	1	1	1	1	1	1	1	0	1	1	1	25	core
pan_gene_30060	pan_gene_4437	Boxcox-transformed_leaf_angle;Cob_diameter;Height_above_ear	Boxcox-transformed_leaf_angle	1	0	0	0	0	0	0	0	0	1	1	0	0	1	1	0	0	1	0	1	1	0	0	0	0	1	9	dispensable
pan_gene_30060	pan_gene_4460	Boxcox-transformed_leaf_angle;Cob_diameter;Height_above_ear	Boxcox-transformed_leaf_angle	1	0	1	0	1	1	0	0	0	1	0	1	0	1	1	0	0	0	0	1	0	0	0	0	1	0	10	dispensable
pan_gene_30060	pan_gene_4823	Boxcox-transformed_leaf_angle;Cob_diameter;Height_above_ear	Boxcox-transformed_leaf_angle;Ratio_of_ear_height_to_total_height	1	0	1	1	0	0	0	0	1	0	1	0	0	1	0	1	0	1	0	0	0	0	0	0	0	1	9	dispensable
pan_gene_30060	pan_gene_5341	Boxcox-transformed_leaf_angle;Cob_diameter;Height_above_ear	Boxcox-transformed_leaf_angle;Tassel_length	1	1	1	0	1	0	1	0	1	1	0	1	1	1	1	0	0	1	1	1	1	1	0	1	0	1	18	near-core
pan_gene_30060	pan_gene_5470	Boxcox-transformed_leaf_angle;Cob_diameter;Height_above_ear	Boxcox-transformed_leaf_angle;Nodes_to_ear;Photoperiod_growing-degree_days_to_anthesis	1	0	0	0	0	0	0	0	0	0	0	0	0	0	0	0	0	0	0	0	0	0	0	0	0	0	1	private
pan_gene_30060	pan_gene_837	Boxcox-transformed_leaf_angle;Cob_diameter;Height_above_ear	Boxcox-transformed_leaf_angle	0	1	0	1	0	1	1	1	1	1	0	1	1	0	0	1	0	1	1	0	0	0	0	1	1	0	14	near-core
pan_gene_30186	pan_gene_5120	Boxcox-transformed_leaf_angle	Average_internode_length_(above_ear);Boxcox-transformed_leaf_angle;Tassel_branch_number	1	0	0	0	0	0	0	0	0	0	0	0	0	0	0	0	0	0	0	0	0	0	0	0	0	0	1	private
pan_gene_30186	pan_gene_734	Boxcox-transformed_leaf_angle	Boxcox-transformed_leaf_angle	1	0	0	0	0	0	0	0	0	0	0	0	0	0	0	0	0	0	1	0	0	0	0	0	0	0	2	dispensable
pan_gene_30235	pan_gene_4437	Boxcox-transformed_leaf_angle	Boxcox-transformed_leaf_angle	1	1	0	1	0	0	0	1	1	0	1	1	0	1	0	0	1	0	0	0	1	0	0	0	0	1	11	near-core
pan_gene_30253	pan_gene_4486	Boxcox-transformed_leaf_angle;Tassel_length	Boxcox-transformed_leaf_angle	1	0	0	0	0	0	1	1	0	0	0	1	0	0	0	0	0	0	1	0	0	0	1	1	0	0	7	dispensable
pan_gene_30261	pan_gene_32091	Boxcox-transformed_leaf_angle	Boxcox-transformed_leaf_angle;Nodes_above_ear;Ratio_of_ear_height_to_total_height	1	0	0	0	0	0	0	0	0	0	0	0	0	0	1	0	0	0	0	0	0	0	0	0	0	0	2	dispensable
pan_gene_30261	pan_gene_32609	Boxcox-transformed_leaf_angle	Boxcox-transformed_leaf_angle;Tassel_branch_number	1	0	0	0	0	0	0	0	0	0	0	0	0	0	0	0	0	0	0	0	0	0	0	0	0	0	1	private
pan_gene_30261	pan_gene_4301	Boxcox-transformed_leaf_angle	Boxcox-transformed_leaf_angle	1	0	0	0	0	0	0	0	0	0	0	0	0	0	1	0	0	0	0	0	0	0	0	0	0	0	2	dispensable
pan_gene_30261	pan_gene_5132	Boxcox-transformed_leaf_angle	Boxcox-transformed_leaf_angle;Glucose	0	1	0	0	0	0	0	0	0	0	0	0	0	0	0	0	0	0	0	0	0	0	0	0	0	0	1	private
pan_gene_30261	pan_gene_5481	Boxcox-transformed_leaf_angle	Anthesis-silking_interval;Boxcox-transformed_leaf_angle;Ratio_of_ear_height_to_total_height	1	0	0	0	0	0	0	0	0	0	0	0	0	0	1	0	0	0	0	0	0	0	0	0	0	0	2	dispensable
pan_gene_30427	pan_gene_4458	Boxcox-transformed_leaf_angle	Anthesis-silking_interval;Boxcox-transformed_leaf_angle;Days_to_silk;Nodes_above_ear;Photoperiod_Growing-degree_days_to_silk	1	0	0	0	0	0	0	0	0	0	0	0	0	0	0	0	0	0	0	0	0	0	0	0	0	0	1	private
pan_gene_30727	pan_gene_4459	Boxcox-transformed_leaf_angle	Boxcox-transformed_leaf_angle;Days_to_anthesis;Nodes_above_ear;Tassel_length	0	0	0	0	0	0	1	0	0	0	0	0	0	0	0	0	0	0	0	0	0	0	0	0	0	0	1	private
pan_gene_30920	pan_gene_4437	Boxcox-transformed_leaf_angle	Boxcox-transformed_leaf_angle	1	0	0	0	1	0	0	0	0	1	1	1	0	1	1	0	1	1	0	1	1	1	0	0	0	1	13	near-core
pan_gene_30920	pan_gene_4460	Boxcox-transformed_leaf_angle	Boxcox-transformed_leaf_angle	1	0	1	0	1	1	0	0	0	1	0	1	0	0	1	0	0	1	0	1	0	0	0	1	1	0	11	near-core
pan_gene_30920	pan_gene_4475	Boxcox-transformed_leaf_angle	Boxcox-transformed_leaf_angle	0	1	1	1	1	0	1	1	1	1	1	0	1	1	1	1	1	0	0	1	1	0	0	1	1	1	19	near-core
pan_gene_30920	pan_gene_4823	Boxcox-transformed_leaf_angle	Boxcox-transformed_leaf_angle;Ratio_of_ear_height_to_total_height	1	0	1	1	0	0	0	1	1	0	1	0	0	1	0	1	1	1	0	0	0	0	0	0	0	1	11	near-core
pan_gene_30920	pan_gene_5341	Boxcox-transformed_leaf_angle	Boxcox-transformed_leaf_angle;Tassel_length	1	1	1	0	1	0	1	1	1	1	0	1	1	0	0	1	0	1	1	1	1	1	0	1	0	1	18	near-core
pan_gene_30920	pan_gene_5470	Boxcox-transformed_leaf_angle	Boxcox-transformed_leaf_angle;Nodes_to_ear;Photoperiod_growing-degree_days_to_anthesis	1	0	0	0	0	0	0	0	0	0	0	0	0	0	0	0	0	0	0	0	0	0	0	0	0	0	1	private
pan_gene_30920	pan_gene_837	Boxcox-transformed_leaf_angle	Boxcox-transformed_leaf_angle	0	1	0	1	0	0	1	1	0	1	0	1	1	0	0	1	0	1	1	0	1	1	0	1	1	0	14	near-core
pan_gene_31044	pan_gene_5480	Boxcox-transformed_leaf_angle;Ear_height;Height_per_day_(until_flowering)	Anthesis-silking_interval;Boxcox-transformed_leaf_angle;Days_to_silk;Protein	0	0	0	0	0	0	0	0	0	1	0	0	0	0	0	0	0	0	0	0	0	0	0	0	0	0	1	private
pan_gene_31697	pan_gene_4515	Boxcox-transformed_leaf_angle	Boxcox-transformed_leaf_angle	1	1	1	1	1	1	1	1	1	1	1	1	1	1	0	1	0	1	1	1	1	1	1	1	1	1	24	core
pan_gene_31974	pan_gene_3993	Boxcox-transformed_leaf_angle;Days_to_anthesis;Ear_height;Tassel_branch_number;Tassel_length	Boxcox-transformed_leaf_angle;Days_to_anthesis;Total_amino_acids	1	0	0	0	0	0	0	0	0	0	0	0	0	0	0	0	0	0	0	0	0	0	0	0	0	0	1	private
pan_gene_31974	pan_gene_7675	Boxcox-transformed_leaf_angle;Days_to_anthesis;Ear_height;Tassel_branch_number;Tassel_length	Boxcox-transformed_leaf_angle	1	0	0	0	0	0	0	0	0	0	0	0	0	0	0	0	0	0	0	0	0	0	0	0	0	0	1	private
pan_gene_32091	pan_gene_32609	Boxcox-transformed_leaf_angle;Nodes_above_ear;Ratio_of_ear_height_to_total_height	Boxcox-transformed_leaf_angle;Tassel_branch_number	1	0	0	0	0	0	1	0	0	0	0	0	0	0	0	1	0	0	1	0	0	0	1	0	0	1	6	dispensable
pan_gene_32091	pan_gene_4301	Boxcox-transformed_leaf_angle;Nodes_above_ear;Ratio_of_ear_height_to_total_height	Boxcox-transformed_leaf_angle	1	0	1	1	1	1	1	1	1	1	1	1	1	1	1	1	1	1	1	0	1	1	1	1	1	1	24	core
pan_gene_32091	pan_gene_4469	Boxcox-transformed_leaf_angle;Nodes_above_ear;Ratio_of_ear_height_to_total_height	Boxcox-transformed_leaf_angle	1	1	0	0	0	1	0	0	1	0	1	0	0	0	0	0	0	1	0	0	1	0	1	0	0	1	9	dispensable
pan_gene_32091	pan_gene_4870	Boxcox-transformed_leaf_angle;Nodes_above_ear;Ratio_of_ear_height_to_total_height	Boxcox-transformed_leaf_angle;Tassel_length	0	0	0	0	1	0	0	0	0	1	0	0	0	0	0	0	0	0	0	0	0	0	0	0	0	0	2	dispensable
pan_gene_32091	pan_gene_5481	Boxcox-transformed_leaf_angle;Nodes_above_ear;Ratio_of_ear_height_to_total_height	Anthesis-silking_interval;Boxcox-transformed_leaf_angle;Ratio_of_ear_height_to_total_height	1	0	0	0	0	1	0	0	0	0	0	0	0	0	1	0	0	1	0	0	0	0	0	0	0	0	4	dispensable
pan_gene_32091	pan_gene_665	Boxcox-transformed_leaf_angle;Nodes_above_ear;Ratio_of_ear_height_to_total_height	Boxcox-transformed_leaf_angle;Plant_height	1	0	0	0	1	0	0	0	0	0	0	1	1	0	0	1	0	1	1	1	0	1	1	0	1	1	12	near-core
pan_gene_32091	pan_gene_9173	Boxcox-transformed_leaf_angle;Nodes_above_ear;Ratio_of_ear_height_to_total_height	Boxcox-transformed_leaf_angle	0	0	0	0	1	0	0	0	0	0	0	0	0	0	0	0	0	0	0	0	0	0	0	0	0	0	1	private
pan_gene_32500	pan_gene_4460	Boxcox-transformed_leaf_angle;Tassel_branch_number	Boxcox-transformed_leaf_angle	1	0	0	0	0	0	0	0	0	0	0	0	0	0	0	0	0	0	0	0	0	0	0	0	0	0	1	private
pan_gene_32500	pan_gene_5341	Boxcox-transformed_leaf_angle;Tassel_branch_number	Boxcox-transformed_leaf_angle;Tassel_length	1	0	0	0	0	0	0	0	0	0	0	0	0	0	0	0	0	0	0	0	0	0	0	0	0	0	1	private
pan_gene_32500	pan_gene_5470	Boxcox-transformed_leaf_angle;Tassel_branch_number	Boxcox-transformed_leaf_angle;Nodes_to_ear;Photoperiod_growing-degree_days_to_anthesis	1	0	0	0	0	0	0	0	0	0	0	0	0	0	0	0	0	0	0	0	0	0	0	0	0	0	1	private
pan_gene_32609	pan_gene_4469	Boxcox-transformed_leaf_angle;Tassel_branch_number	Boxcox-transformed_leaf_angle	1	0	0	0	0	0	0	0	0	0	0	0	0	0	0	0	0	0	0	0	0	0	0	0	0	0	1	private
pan_gene_32609	pan_gene_5132	Boxcox-transformed_leaf_angle;Tassel_branch_number	Boxcox-transformed_leaf_angle;Glucose	0	0	0	0	0	0	0	0	0	0	0	0	0	0	0	0	0	0	0	0	0	0	0	0	1	0	1	private
pan_gene_32609	pan_gene_5481	Boxcox-transformed_leaf_angle;Tassel_branch_number	Anthesis-silking_interval;Boxcox-transformed_leaf_angle;Ratio_of_ear_height_to_total_height	1	0	0	0	0	0	0	0	0	0	0	0	0	0	0	0	0	0	0	0	0	0	0	0	0	0	1	private
pan_gene_4301	pan_gene_4870	Boxcox-transformed_leaf_angle	Boxcox-transformed_leaf_angle;Tassel_length	0	0	0	0	1	0	0	0	0	0	0	0	0	0	0	0	0	0	0	0	0	0	0	0	0	0	1	private
pan_gene_4301	pan_gene_9173	Boxcox-transformed_leaf_angle	Boxcox-transformed_leaf_angle	0	0	0	0	1	0	0	0	0	0	0	0	0	0	0	0	0	0	0	0	0	0	0	0	0	0	1	private
pan_gene_4437	pan_gene_4460	Boxcox-transformed_leaf_angle	Boxcox-transformed_leaf_angle	1	0	1	1	1	0	0	0	0	0	0	1	0	0	1	0	1	1	0	1	0	0	0	1	0	1	11	near-core
pan_gene_4437	pan_gene_5341	Boxcox-transformed_leaf_angle	Boxcox-transformed_leaf_angle;Tassel_length	1	0	0	0	1	0	0	0	0	1	0	0	0	0	0	0	0	1	0	1	1	0	0	0	0	0	6	dispensable
pan_gene_4437	pan_gene_5483	Boxcox-transformed_leaf_angle	Boxcox-transformed_leaf_angle;Cob_diameter;Leaf_length	1	0	0	0	0	0	0	0	0	0	0	0	0	0	0	0	0	0	0	0	0	0	0	0	0	0	1	private
pan_gene_4458	pan_gene_5485	Anthesis-silking_interval;Boxcox-transformed_leaf_angle;Days_to_silk;Nodes_above_ear;Photoperiod_Growing-degree_days_to_silk	Boxcox-transformed_leaf_angle	0	0	1	0	0	0	0	0	1	1	0	0	0	0	0	0	0	0	0	0	0	0	0	0	0	0	3	dispensable
pan_gene_4459	pan_gene_5617	Boxcox-transformed_leaf_angle;Days_to_anthesis;Nodes_above_ear;Tassel_length	Boxcox-transformed_leaf_angle;Nodes_per_plant	1	0	1	0	1	0	1	0	0	0	1	0	0	0	1	0	0	0	1	0	0	0	1	0	1	0	9	dispensable
pan_gene_4460	pan_gene_5341	Boxcox-transformed_leaf_angle	Boxcox-transformed_leaf_angle;Tassel_length	1	1	1	0	1	1	0	1	0	1	1	0	1	1	1	1	1	1	1	1	0	1	1	1	0	1	20	core
pan_gene_4460	pan_gene_5470	Boxcox-transformed_leaf_angle	Boxcox-transformed_leaf_angle;Nodes_to_ear;Photoperiod_growing-degree_days_to_anthesis	1	0	0	0	0	0	0	0	0	0	0	0	0	0	0	0	0	0	0	0	0	0	0	0	0	1	2	dispensable
pan_gene_4468	pan_gene_5175	Boxcox-transformed_leaf_angle	Boxcox-transformed_leaf_angle;PCA_of_metabolites:_PC1;Tassel_branch_number	1	0	0	0	0	1	0	0	0	0	0	0	0	0	0	0	0	0	0	0	0	0	0	0	0	0	2	dispensable
pan_gene_4468	pan_gene_800	Boxcox-transformed_leaf_angle	Boxcox-transformed_leaf_angle	1	1	1	1	1	1	1	1	1	0	0	1	1	1	0	1	1	1	1	1	0	1	1	1	0	1	21	core
pan_gene_4469	pan_gene_4870	Boxcox-transformed_leaf_angle	Boxcox-transformed_leaf_angle;Tassel_length	0	0	0	0	0	0	0	0	0	1	0	0	0	0	0	0	0	0	0	0	0	0	0	0	0	0	1	private
pan_gene_4475	pan_gene_4823	Boxcox-transformed_leaf_angle	Boxcox-transformed_leaf_angle;Ratio_of_ear_height_to_total_height	0	0	1	0	0	0	0	0	0	0	0	0	0	1	0	1	0	0	0	0	0	0	0	0	0	0	3	dispensable
pan_gene_4515	pan_gene_6849	Boxcox-transformed_leaf_angle	Boxcox-transformed_leaf_angle	1	0	1	0	0	0	1	0	0	0	0	1	0	0	0	0	0	1	0	0	0	0	0	0	0	0	5	dispensable
pan_gene_4823	pan_gene_5341	Boxcox-transformed_leaf_angle;Ratio_of_ear_height_to_total_height	Boxcox-transformed_leaf_angle;Tassel_length	1	0	1	0	0	0	0	1	1	0	0	0	0	0	0	0	0	1	0	0	0	0	1	0	1	1	8	dispensable
pan_gene_4823	pan_gene_837	Boxcox-transformed_leaf_angle;Ratio_of_ear_height_to_total_height	Boxcox-transformed_leaf_angle	0	0	0	0	0	0	0	1	0	0	0	0	0	0	0	0	0	1	0	0	0	0	0	0	0	0	2	dispensable
pan_gene_4870	pan_gene_665	Boxcox-transformed_leaf_angle;Tassel_length	Boxcox-transformed_leaf_angle;Plant_height	0	0	0	0	1	0	0	0	0	1	0	0	0	0	0	0	0	0	0	0	0	0	0	0	0	0	2	dispensable
pan_gene_4870	pan_gene_9173	Boxcox-transformed_leaf_angle;Tassel_length	Boxcox-transformed_leaf_angle	0	0	0	0	1	0	0	0	0	0	0	0	0	0	0	0	0	0	0	0	0	0	0	0	0	0	1	private
pan_gene_5128	pan_gene_7675	Boxcox-transformed_leaf_angle;Chlorophyll_A;Chlorophyll_B;Glucose;Starch;Tassel_branch_number	Boxcox-transformed_leaf_angle	1	0	0	0	1	0	0	0	0	0	0	0	0	0	0	0	0	0	1	0	0	1	1	0	0	0	5	dispensable
pan_gene_5128	pan_gene_7739	Boxcox-transformed_leaf_angle;Chlorophyll_A;Chlorophyll_B;Glucose;Starch;Tassel_branch_number	Boxcox-transformed_leaf_angle;Cob_diameter	1	0	0	0	0	1	0	0	0	0	0	0	0	0	0	0	0	0	1	0	0	1	0	0	0	0	4	dispensable
pan_gene_5132	pan_gene_96116	Boxcox-transformed_leaf_angle;Glucose	Boxcox-transformed_leaf_angle	0	0	0	0	0	0	0	0	0	0	0	0	1	0	0	0	0	0	0	0	0	0	0	0	0	0	1	private
pan_gene_5175	pan_gene_800	Boxcox-transformed_leaf_angle;PCA_of_metabolites:_PC1;Tassel_branch_number	Boxcox-transformed_leaf_angle	1	0	0	0	0	1	0	0	0	0	0	0	0	0	0	0	0	0	0	0	0	0	1	0	0	0	3	dispensable
pan_gene_5341	pan_gene_5470	Boxcox-transformed_leaf_angle;Tassel_length	Boxcox-transformed_leaf_angle;Nodes_to_ear;Photoperiod_growing-degree_days_to_anthesis	1	0	0	0	0	0	1	0	0	0	0	0	0	0	1	0	0	0	0	0	0	0	0	0	0	0	3	dispensable
pan_gene_5341	pan_gene_837	Boxcox-transformed_leaf_angle;Tassel_length	Boxcox-transformed_leaf_angle	0	0	0	0	0	0	1	1	0	0	0	0	0	0	0	1	0	1	0	0	1	0	0	1	0	0	6	dispensable
pan_gene_5481	pan_gene_665	Anthesis-silking_interval;Boxcox-transformed_leaf_angle;Ratio_of_ear_height_to_total_height	Boxcox-transformed_leaf_angle;Plant_height	1	0	0	0	0	0	0	0	0	0	1	0	0	0	0	0	0	1	0	0	0	0	0	0	0	0	3	dispensable
pan_gene_5481	pan_gene_7505	Anthesis-silking_interval;Boxcox-transformed_leaf_angle;Ratio_of_ear_height_to_total_height	Boxcox-transformed_leaf_angle	1	0	0	0	0	1	0	0	0	0	1	0	0	0	1	0	0	0	0	0	0	0	0	0	0	0	4	dispensable
pan_gene_5520	pan_gene_97089	Average_internode_length_(below_ear);Boxcox-transformed_leaf_angle;Nodes_per_plant;Nodes_to_ear;Protein	Boxcox-transformed_leaf_angle;Ear_height	1	0	0	0	0	0	0	0	0	0	0	0	0	0	0	0	0	0	0	0	0	0	0	0	0	0	1	private
pan_gene_5592	pan_gene_97089	Boxcox-transformed_leaf_angle	Boxcox-transformed_leaf_angle;Ear_height	1	0	0	0	0	0	0	0	0	0	0	0	0	0	0	0	0	0	0	0	0	0	0	0	0	0	1	private
pan_gene_664	pan_gene_7530	Boxcox-transformed_leaf_angle;Nodes_above_ear	Boxcox-transformed_leaf_angle	1	0	0	0	0	0	0	0	0	0	0	0	0	0	0	0	0	0	0	0	0	0	0	0	0	0	1	private
pan_gene_665	pan_gene_9173	Boxcox-transformed_leaf_angle;Plant_height	Boxcox-transformed_leaf_angle	0	0	0	0	1	0	0	0	0	0	0	0	0	0	0	0	0	0	0	0	0	0	0	0	0	0	1	private
pan_gene_7675	pan_gene_7739	Boxcox-transformed_leaf_angle	Boxcox-transformed_leaf_angle;Cob_diameter	1	0	0	0	0	1	0	0	0	0	0	0	1	0	0	0	0	0	1	0	0	1	0	1	0	0	6	dispensable
pan_gene_7675	pan_gene_9552	Boxcox-transformed_leaf_angle	Average_internode_length_(above_ear);Boxcox-transformed_leaf_angle;Ear_height	1	0	0	0	0	1	1	0	1	0	0	0	0	0	0	0	0	0	0	0	0	0	0	0	0	0	4	dispensable
pan_gene_8219	pan_gene_90507	Boxcox-transformed_leaf_angle	Average_internode_length_(above_ear);Boxcox-transformed_leaf_angle	1	0	0	0	0	0	0	0	0	0	0	0	0	0	0	0	0	0	0	0	0	0	0	0	0	0	1	private
pan_gene_10077	pan_gene_19119	Boxcox-transformed_leaf_angle	Boxcox-transformed_leaf_angle;Ear_height;Height_above_ear	0	0	0	1	0	1	0	1	0	0	0	0	0	0	0	0	0	1	0	0	0	1	0	0	0	0	5	dispensable
pan_gene_10077	pan_gene_2513	Boxcox-transformed_leaf_angle	Average_internode_length_(below_ear);Average_internode_length_(whole_plant);Boxcox-transformed_leaf_angle;Glutamate;Height_above_ear;Height_per_day_(until_flowering)	0	0	0	1	0	0	0	0	0	0	0	0	0	0	0	0	0	0	0	0	0	0	0	0	0	0	1	private
pan_gene_10209	pan_gene_19119	Boxcox-transformed_leaf_angle	Boxcox-transformed_leaf_angle;Ear_height;Height_above_ear	0	0	0	0	0	0	0	0	0	0	0	0	0	0	1	1	0	1	0	0	0	1	1	0	0	0	5	dispensable
pan_gene_102908	pan_gene_19215	Boxcox-transformed_leaf_angle;Photoperiod_Growing-degree_days_to_silk;Photoperiod_growing-degree_days_to_anthesis	Average_internode_length_(below_ear);Average_internode_length_(whole_plant);Boxcox-transformed_leaf_angle	0	1	0	0	0	1	0	1	1	0	0	0	0	0	0	0	0	0	0	0	0	0	0	0	0	0	4	dispensable
pan_gene_102908	pan_gene_25066	Boxcox-transformed_leaf_angle;Photoperiod_Growing-degree_days_to_silk;Photoperiod_growing-degree_days_to_anthesis	Boxcox-transformed_leaf_angle;Fructose;Leaf_width	0	1	1	1	0	0	0	0	0	0	0	0	0	0	0	0	0	0	0	0	0	0	1	0	0	0	4	dispensable
pan_gene_102908	pan_gene_27712	Boxcox-transformed_leaf_angle;Photoperiod_Growing-degree_days_to_silk;Photoperiod_growing-degree_days_to_anthesis	Boxcox-transformed_leaf_angle;Height_above_ear	0	1	0	0	0	0	0	0	0	0	0	0	0	0	0	0	0	0	0	0	0	0	0	0	0	0	1	private
pan_gene_102908	pan_gene_32808	Boxcox-transformed_leaf_angle;Photoperiod_Growing-degree_days_to_silk;Photoperiod_growing-degree_days_to_anthesis	Average_internode_length_(above_ear);Boxcox-transformed_leaf_angle;Total_amino_acids	0	1	1	0	0	1	0	1	0	0	0	1	0	0	0	1	1	0	0	0	0	0	0	1	0	0	8	dispensable
pan_gene_102908	pan_gene_4468	Boxcox-transformed_leaf_angle;Photoperiod_Growing-degree_days_to_silk;Photoperiod_growing-degree_days_to_anthesis	Boxcox-transformed_leaf_angle	0	1	1	1	0	1	0	1	1	0	0	0	1	1	0	0	0	1	0	1	0	0	0	0	0	1	11	near-core
pan_gene_102908	pan_gene_5175	Boxcox-transformed_leaf_angle;Photoperiod_Growing-degree_days_to_silk;Photoperiod_growing-degree_days_to_anthesis	Boxcox-transformed_leaf_angle;PCA_of_metabolites:_PC1;Tassel_branch_number	0	1	0	0	0	1	0	0	0	0	0	1	0	0	0	0	0	0	0	0	0	0	1	1	0	0	5	dispensable
pan_gene_102908	pan_gene_646	Boxcox-transformed_leaf_angle;Photoperiod_Growing-degree_days_to_silk;Photoperiod_growing-degree_days_to_anthesis	Average_internode_length_(below_ear);Boxcox-transformed_leaf_angle;Tassel_length	0	1	0	0	0	0	0	0	0	0	0	0	0	0	0	0	0	0	0	0	0	0	0	0	0	0	1	private
pan_gene_102939	pan_gene_31974	Boxcox-transformed_leaf_angle	Boxcox-transformed_leaf_angle;Days_to_anthesis;Ear_height;Tassel_branch_number;Tassel_length	0	1	0	1	0	0	0	0	0	0	0	0	0	0	0	0	0	0	0	0	0	1	1	1	0	0	5	dispensable
pan_gene_10416	pan_gene_11018	Boxcox-transformed_leaf_angle;Starch	Boxcox-transformed_leaf_angle;Tassel_branch_number	0	0	0	0	0	0	0	0	0	1	0	0	0	0	0	0	0	0	1	0	0	0	0	0	0	0	2	dispensable
pan_gene_10416	pan_gene_15716	Boxcox-transformed_leaf_angle;Starch	Boxcox-transformed_leaf_angle;Nitrate;Southern_leaf_blight	0	0	0	0	0	1	0	0	0	0	0	0	0	1	0	0	0	1	0	0	1	0	0	0	0	0	4	dispensable
pan_gene_10416	pan_gene_665	Boxcox-transformed_leaf_angle;Starch	Boxcox-transformed_leaf_angle;Plant_height	0	0	0	0	0	0	0	0	0	0	0	0	0	0	0	0	0	1	1	0	0	0	0	0	1	0	3	dispensable
pan_gene_10665	pan_gene_12649	Boxcox-transformed_leaf_angle	Boxcox-transformed_leaf_angle	0	1	0	0	0	0	0	0	0	1	0	0	0	0	0	0	0	0	0	0	1	0	0	0	0	0	3	dispensable
pan_gene_10665	pan_gene_4302	Boxcox-transformed_leaf_angle	Boxcox-transformed_leaf_angle	0	1	0	0	0	0	0	0	0	1	0	0	0	0	0	0	0	0	0	0	0	0	0	0	0	1	3	dispensable
pan_gene_10665	pan_gene_5489	Boxcox-transformed_leaf_angle	Boxcox-transformed_leaf_angle;Cob_diameter	0	1	0	0	0	0	0	0	0	0	0	0	0	0	0	0	0	0	0	0	0	0	0	0	0	0	1	private
pan_gene_10681	pan_gene_30294	Boxcox-transformed_leaf_angle	Boxcox-transformed_leaf_angle;Glutamate	0	1	0	0	0	0	0	0	0	0	0	0	0	0	0	0	0	0	0	0	1	0	0	0	0	1	3	dispensable
pan_gene_10681	pan_gene_32662	Boxcox-transformed_leaf_angle	Average_internode_length_(above_ear);Average_internode_length_(whole_plant);Boxcox-transformed_leaf_angle;PCA_of_metabolites:_PC2	0	1	1	0	0	0	0	1	0	1	0	1	0	0	0	1	0	0	0	0	0	0	0	1	0	0	7	dispensable
pan_gene_10681	pan_gene_4475	Boxcox-transformed_leaf_angle	Boxcox-transformed_leaf_angle	0	1	1	0	1	0	1	1	0	1	1	0	1	0	0	1	0	1	0	0	1	0	1	0	1	1	14	near-core
pan_gene_10681	pan_gene_837	Boxcox-transformed_leaf_angle	Boxcox-transformed_leaf_angle	0	1	0	1	0	0	1	1	0	1	0	1	1	0	0	1	0	1	0	0	0	0	1	0	0	0	10	dispensable
pan_gene_10686	pan_gene_11289	Average_internode_length_(whole_plant);Boxcox-transformed_leaf_angle;Height_per_day_(until_flowering);Nodes_to_ear;Plant_height	Boxcox-transformed_leaf_angle	0	1	0	0	0	0	0	0	0	0	0	0	0	0	0	0	0	0	0	0	0	0	0	0	0	0	1	private
pan_gene_10686	pan_gene_14613	Average_internode_length_(whole_plant);Boxcox-transformed_leaf_angle;Height_per_day_(until_flowering);Nodes_to_ear;Plant_height	Boxcox-transformed_leaf_angle;Fumarate;Nodes_to_ear	0	1	0	0	0	0	0	0	0	0	0	0	0	0	0	0	0	0	0	0	0	0	0	0	0	0	1	private
pan_gene_10686	pan_gene_15696	Average_internode_length_(whole_plant);Boxcox-transformed_leaf_angle;Height_per_day_(until_flowering);Nodes_to_ear;Plant_height	Boxcox-transformed_leaf_angle;Leaf_length;Starch;Tassel_length	0	1	0	0	0	0	0	0	0	0	0	0	0	0	0	0	0	0	0	0	1	0	0	0	0	0	2	dispensable
pan_gene_10686	pan_gene_27377	Average_internode_length_(whole_plant);Boxcox-transformed_leaf_angle;Height_per_day_(until_flowering);Nodes_to_ear;Plant_height	Boxcox-transformed_leaf_angle	0	0	0	0	0	0	0	0	0	0	0	0	0	0	0	0	0	0	0	0	0	0	0	0	1	0	1	private
pan_gene_10686	pan_gene_8219	Average_internode_length_(whole_plant);Boxcox-transformed_leaf_angle;Height_per_day_(until_flowering);Nodes_to_ear;Plant_height	Boxcox-transformed_leaf_angle	0	1	0	0	0	0	0	0	0	0	0	0	0	0	0	0	0	0	0	0	0	0	0	0	0	0	1	private
pan_gene_10704	pan_gene_15697	Boxcox-transformed_leaf_angle	Boxcox-transformed_leaf_angle	0	0	0	0	1	0	0	0	0	0	0	0	0	0	0	0	0	0	0	0	0	0	0	1	0	0	2	dispensable
pan_gene_10704	pan_gene_18846	Boxcox-transformed_leaf_angle	Boxcox-transformed_leaf_angle;Days_to_anthesis	0	1	1	1	1	0	0	1	0	0	1	1	1	1	0	0	0	1	0	0	0	1	0	0	0	0	11	near-core
pan_gene_10704	pan_gene_22308	Boxcox-transformed_leaf_angle	Boxcox-transformed_leaf_angle;Days_to_anthesis;Days_to_silk;Tassel_branch_number	0	1	1	1	1	1	0	1	1	0	0	0	0	0	0	1	0	0	0	0	0	0	0	0	0	0	8	dispensable
pan_gene_10704	pan_gene_24733	Boxcox-transformed_leaf_angle	Average_internode_length_(below_ear);Boxcox-transformed_leaf_angle	0	1	0	1	1	0	0	0	1	1	1	0	1	1	1	0	0	1	0	0	0	0	0	0	0	0	10	dispensable
pan_gene_10704	pan_gene_29017	Boxcox-transformed_leaf_angle	Boxcox-transformed_leaf_angle;Plant_height	0	1	1	0	0	0	0	0	1	0	0	0	0	0	1	0	0	0	0	0	0	0	1	0	0	0	5	dispensable
pan_gene_10704	pan_gene_4498	Boxcox-transformed_leaf_angle	Boxcox-transformed_leaf_angle	0	1	0	0	0	0	0	0	1	0	0	1	1	0	0	1	0	1	0	0	0	0	0	0	0	0	6	dispensable
pan_gene_10704	pan_gene_5148	Boxcox-transformed_leaf_angle	Boxcox-transformed_leaf_angle;Cob_diameter;Tassel_branch_number	0	1	0	1	1	0	0	0	1	0	0	0	0	1	0	0	0	0	1	1	0	0	0	0	0	1	8	dispensable
pan_gene_10708	pan_gene_10785	Boxcox-transformed_leaf_angle;Nodes_per_plant	Boxcox-transformed_leaf_angle	0	1	0	0	0	0	0	0	0	0	1	0	0	0	0	0	0	0	0	0	0	0	1	0	0	0	3	dispensable
pan_gene_10708	pan_gene_11018	Boxcox-transformed_leaf_angle;Nodes_per_plant	Boxcox-transformed_leaf_angle;Tassel_branch_number	0	1	0	1	1	1	0	0	0	0	1	0	0	0	0	0	0	0	0	0	0	0	0	0	0	0	5	dispensable
pan_gene_10708	pan_gene_15716	Boxcox-transformed_leaf_angle;Nodes_per_plant	Boxcox-transformed_leaf_angle;Nitrate;Southern_leaf_blight	0	1	0	1	1	1	0	0	0	0	0	0	1	0	0	0	0	1	0	0	1	1	0	0	0	0	8	dispensable
pan_gene_10708	pan_gene_15792	Boxcox-transformed_leaf_angle;Nodes_per_plant	Boxcox-transformed_leaf_angle	0	1	1	1	1	1	0	0	0	0	0	0	0	0	0	0	0	0	0	1	1	0	0	0	0	0	7	dispensable
pan_gene_10708	pan_gene_16086	Boxcox-transformed_leaf_angle;Nodes_per_plant	Boxcox-transformed_leaf_angle	0	1	1	1	1	1	0	1	0	0	1	0	1	0	0	1	0	1	0	0	0	0	1	0	0	0	11	near-core
pan_gene_10708	pan_gene_19214	Boxcox-transformed_leaf_angle;Nodes_per_plant	Average_internode_length_(above_ear);Average_internode_length_(below_ear);Average_internode_length_(whole_plant);Boxcox-transformed_leaf_angle;Height_per_day_(until_flowering);Leaf_width;Plant_height	0	0	0	0	0	0	0	0	0	0	0	0	1	0	0	0	0	0	0	0	0	0	0	0	0	0	1	private
pan_gene_10708	pan_gene_24757	Boxcox-transformed_leaf_angle;Nodes_per_plant	Boxcox-transformed_leaf_angle;Southern_leaf_blight	0	1	0	0	1	0	0	0	0	0	0	0	0	0	0	0	0	1	0	0	0	0	0	0	0	0	3	dispensable
pan_gene_10708	pan_gene_27721	Boxcox-transformed_leaf_angle;Nodes_per_plant	Boxcox-transformed_leaf_angle;Days_to_anthesis	0	1	0	0	0	0	0	0	0	0	0	0	0	0	0	0	0	0	0	0	0	0	0	0	0	0	1	private
pan_gene_10708	pan_gene_29017	Boxcox-transformed_leaf_angle;Nodes_per_plant	Boxcox-transformed_leaf_angle;Plant_height	0	1	1	1	1	1	0	0	0	0	1	0	0	0	1	0	0	1	1	1	1	1	1	0	0	1	14	near-core
pan_gene_10708	pan_gene_30186	Boxcox-transformed_leaf_angle;Nodes_per_plant	Boxcox-transformed_leaf_angle	0	1	1	1	1	1	0	0	0	0	0	0	0	0	1	0	0	1	1	1	1	0	0	0	0	0	10	dispensable
pan_gene_10708	pan_gene_30202	Boxcox-transformed_leaf_angle;Nodes_per_plant	Boxcox-transformed_leaf_angle	0	1	0	0	0	0	0	1	0	0	0	0	1	0	0	0	0	1	0	0	1	0	0	0	0	0	5	dispensable
pan_gene_10708	pan_gene_32496	Boxcox-transformed_leaf_angle;Nodes_per_plant	Boxcox-transformed_leaf_angle	0	1	1	0	0	0	0	1	0	0	0	0	1	0	0	0	0	1	0	0	1	0	1	0	0	0	7	dispensable
pan_gene_10708	pan_gene_4301	Boxcox-transformed_leaf_angle;Nodes_per_plant	Boxcox-transformed_leaf_angle	0	1	1	1	0	1	0	0	0	0	0	0	1	0	0	0	0	1	0	0	1	0	0	0	0	1	8	dispensable
pan_gene_10708	pan_gene_5485	Boxcox-transformed_leaf_angle;Nodes_per_plant	Boxcox-transformed_leaf_angle	0	1	0	0	0	0	0	0	0	0	0	0	0	0	0	0	0	0	0	0	0	0	1	0	0	1	3	dispensable
pan_gene_10708	pan_gene_8131	Boxcox-transformed_leaf_angle;Nodes_per_plant	100_Kernel_weight;Boxcox-transformed_leaf_angle;Leaf_length	0	1	1	0	1	1	0	0	0	0	1	0	1	0	1	0	1	0	1	0	0	0	1	0	0	0	10	dispensable
pan_gene_10717	pan_gene_10719	Boxcox-transformed_leaf_angle;Days_to_anthesis;Nodes_per_plant;Nodes_to_ear;Tassel_branch_number	Boxcox-transformed_leaf_angle	0	1	1	0	0	0	0	0	0	0	0	0	0	0	0	0	0	0	0	0	1	0	0	0	0	0	3	dispensable
pan_gene_10717	pan_gene_18952	Boxcox-transformed_leaf_angle;Days_to_anthesis;Nodes_per_plant;Nodes_to_ear;Tassel_branch_number	Boxcox-transformed_leaf_angle	0	1	1	1	1	0	0	1	1	0	0	0	1	1	0	1	0	1	0	0	1	0	0	0	1	1	13	near-core
pan_gene_10717	pan_gene_24587	Boxcox-transformed_leaf_angle;Days_to_anthesis;Nodes_per_plant;Nodes_to_ear;Tassel_branch_number	Boxcox-transformed_leaf_angle	0	1	1	1	1	0	0	1	1	0	0	1	0	1	0	1	0	0	0	0	0	0	1	0	0	0	10	dispensable
pan_gene_10717	pan_gene_24640	Boxcox-transformed_leaf_angle;Days_to_anthesis;Nodes_per_plant;Nodes_to_ear;Tassel_branch_number	Boxcox-transformed_leaf_angle	0	1	0	0	0	0	0	0	1	0	0	0	0	0	0	0	0	1	0	0	0	0	0	0	0	0	3	dispensable
pan_gene_10717	pan_gene_24728	Boxcox-transformed_leaf_angle;Days_to_anthesis;Nodes_per_plant;Nodes_to_ear;Tassel_branch_number	Boxcox-transformed_leaf_angle	0	1	1	1	1	0	0	1	1	0	0	0	0	1	0	1	0	1	0	0	0	0	0	0	1	0	10	dispensable
pan_gene_10717	pan_gene_5129	Boxcox-transformed_leaf_angle;Days_to_anthesis;Nodes_per_plant;Nodes_to_ear;Tassel_branch_number	Boxcox-transformed_leaf_angle;Glucose;PCA_of_metabolites:_PC2;Tassel_branch_number;Tassel_length	0	1	0	0	0	0	0	0	0	0	0	0	0	0	0	0	0	0	0	0	0	0	0	0	0	0	1	private
pan_gene_10718	pan_gene_30228	Boxcox-transformed_leaf_angle	Boxcox-transformed_leaf_angle;Ratio_of_ear_height_to_total_height	0	0	0	0	1	0	0	0	0	0	0	0	0	0	0	0	0	0	0	0	0	0	0	0	0	0	1	private
pan_gene_10718	pan_gene_48700	Boxcox-transformed_leaf_angle	Boxcox-transformed_leaf_angle	0	0	0	0	0	0	0	0	0	0	0	0	0	0	0	0	0	0	0	1	0	0	0	0	0	0	1	private
pan_gene_10719	pan_gene_15696	Boxcox-transformed_leaf_angle	Boxcox-transformed_leaf_angle;Leaf_length;Starch;Tassel_length	0	1	1	0	0	0	1	0	0	0	0	0	1	1	0	1	0	1	0	0	1	0	1	0	1	0	10	dispensable
pan_gene_10719	pan_gene_17250	Boxcox-transformed_leaf_angle	Boxcox-transformed_leaf_angle;Nodes_above_ear	0	1	0	1	0	0	1	0	0	1	0	0	1	1	0	0	0	1	0	1	0	0	0	0	1	0	9	dispensable
pan_gene_10719	pan_gene_24728	Boxcox-transformed_leaf_angle	Boxcox-transformed_leaf_angle	0	1	0	0	0	0	0	0	0	0	0	0	1	1	0	1	0	0	0	0	0	0	0	1	0	0	5	dispensable
pan_gene_10719	pan_gene_27887	Boxcox-transformed_leaf_angle	Boxcox-transformed_leaf_angle	0	1	1	1	0	0	1	0	1	0	1	1	0	1	0	1	1	1	0	1	0	0	0	0	0	0	12	near-core
pan_gene_10719	pan_gene_6849	Boxcox-transformed_leaf_angle	Boxcox-transformed_leaf_angle	0	1	0	0	0	0	0	0	0	0	0	0	0	0	0	0	0	0	0	0	0	0	0	0	0	0	1	private
pan_gene_10724	pan_gene_30226	Boxcox-transformed_leaf_angle;Days_to_anthesis;Days_to_silk;Ear_row_number;Nodes_per_plant;Nodes_to_ear	Boxcox-transformed_leaf_angle;Ratio_of_ear_height_to_total_height	0	1	0	0	0	0	0	0	0	0	0	0	0	0	0	0	0	0	0	0	0	0	0	0	0	0	1	private
pan_gene_10751	pan_gene_2513	Boxcox-transformed_leaf_angle;Days_to_anthesis	Average_internode_length_(below_ear);Average_internode_length_(whole_plant);Boxcox-transformed_leaf_angle;Glutamate;Height_above_ear;Height_per_day_(until_flowering)	0	1	0	0	0	0	0	0	0	1	0	0	1	0	0	0	1	0	0	0	0	0	1	0	0	0	5	dispensable
pan_gene_10751	pan_gene_9359	Boxcox-transformed_leaf_angle;Days_to_anthesis	Boxcox-transformed_leaf_angle	0	1	0	0	0	0	0	0	0	0	0	0	0	0	0	0	0	0	0	0	0	0	0	0	0	0	1	private
pan_gene_10753	pan_gene_13982	Boxcox-transformed_leaf_angle	Boxcox-transformed_leaf_angle	0	1	0	1	0	0	1	0	1	0	0	0	0	0	0	0	0	0	0	0	0	1	1	0	0	0	6	dispensable
pan_gene_10753	pan_gene_14154	Boxcox-transformed_leaf_angle	Boxcox-transformed_leaf_angle;Nitrate;Nodes_above_ear;Nodes_per_plant;Northern_Leaf_Blight;Tassel_length	0	1	0	1	0	0	0	0	0	1	0	0	0	0	0	0	0	0	0	0	0	0	0	0	0	1	4	dispensable
pan_gene_10753	pan_gene_15697	Boxcox-transformed_leaf_angle	Boxcox-transformed_leaf_angle	0	0	0	0	0	0	0	0	0	0	0	0	0	0	1	0	0	1	0	1	0	0	0	0	0	0	3	dispensable
pan_gene_10753	pan_gene_19096	Boxcox-transformed_leaf_angle	Boxcox-transformed_leaf_angle;Ear_height	0	0	0	0	0	0	0	0	0	0	0	0	0	0	0	0	1	0	0	0	0	0	0	0	0	0	1	private
pan_gene_10753	pan_gene_30059	Boxcox-transformed_leaf_angle	Boxcox-transformed_leaf_angle;Cob_diameter;Height_above_ear	0	1	0	1	1	1	0	0	1	1	0	1	0	0	0	0	1	1	0	1	1	0	0	1	0	0	12	near-core
pan_gene_10753	pan_gene_32091	Boxcox-transformed_leaf_angle	Boxcox-transformed_leaf_angle;Nodes_above_ear;Ratio_of_ear_height_to_total_height	0	1	1	1	0	1	0	1	1	0	1	1	0	1	1	1	1	1	1	0	1	1	1	1	1	0	19	near-core
pan_gene_10753	pan_gene_4870	Boxcox-transformed_leaf_angle	Boxcox-transformed_leaf_angle;Tassel_length	0	0	0	0	0	0	0	0	0	1	0	0	0	0	0	0	0	0	0	0	0	0	0	0	0	0	1	private
pan_gene_10753	pan_gene_5132	Boxcox-transformed_leaf_angle	Boxcox-transformed_leaf_angle;Glucose	0	1	0	1	1	0	0	0	1	0	0	0	1	0	0	0	0	0	0	0	0	0	0	0	0	0	5	dispensable
pan_gene_10754	pan_gene_19120	Boxcox-transformed_leaf_angle	Boxcox-transformed_leaf_angle;Ear_height;Height_above_ear	0	1	0	1	0	0	0	0	0	0	0	0	1	0	0	0	0	0	0	0	0	0	0	0	0	1	4	dispensable
pan_gene_10754	pan_gene_25066	Boxcox-transformed_leaf_angle	Boxcox-transformed_leaf_angle;Fructose;Leaf_width	0	1	0	0	0	0	0	0	0	0	0	0	0	0	0	0	0	0	0	0	0	0	0	0	0	0	1	private
pan_gene_10754	pan_gene_26510	Boxcox-transformed_leaf_angle	Boxcox-transformed_leaf_angle;Tassel_length	0	0	0	1	0	0	0	1	0	0	0	0	1	0	0	0	1	0	0	0	1	0	0	0	0	1	6	dispensable
pan_gene_10762	pan_gene_12848	Boxcox-transformed_leaf_angle;Photoperiod_Growing-degree_days_to_silk	Boxcox-transformed_leaf_angle	0	1	0	0	1	0	1	0	0	0	0	0	0	0	0	0	0	0	1	0	0	0	0	0	0	0	4	dispensable
pan_gene_10762	pan_gene_17427	Boxcox-transformed_leaf_angle;Photoperiod_Growing-degree_days_to_silk	Boxcox-transformed_leaf_angle	0	1	0	0	0	1	1	1	1	1	1	1	0	0	0	0	1	0	0	1	1	1	1	0	1	1	15	near-core
pan_gene_10762	pan_gene_25042	Boxcox-transformed_leaf_angle;Photoperiod_Growing-degree_days_to_silk	Boxcox-transformed_leaf_angle;Ear_row_number;Nitrate;Plant_height	0	1	1	0	0	0	1	0	0	1	1	1	1	0	1	0	0	1	1	1	1	1	0	0	1	1	15	near-core
pan_gene_10762	pan_gene_26817	Boxcox-transformed_leaf_angle;Photoperiod_Growing-degree_days_to_silk	Boxcox-transformed_leaf_angle;Nodes_per_plant	0	1	1	1	0	1	1	0	1	0	1	0	1	0	1	0	0	0	1	0	1	1	1	1	0	0	14	near-core
pan_gene_10762	pan_gene_4215	Boxcox-transformed_leaf_angle;Photoperiod_Growing-degree_days_to_silk	Boxcox-transformed_leaf_angle;Days_to_silk	0	1	0	1	0	0	0	0	0	0	0	0	1	0	1	0	0	1	0	0	0	0	1	0	0	0	6	dispensable
pan_gene_10762	pan_gene_7739	Boxcox-transformed_leaf_angle;Photoperiod_Growing-degree_days_to_silk	Boxcox-transformed_leaf_angle;Cob_diameter	0	1	1	1	1	1	0	0	1	0	1	1	0	0	0	0	0	0	1	0	1	0	1	1	0	0	12	near-core
pan_gene_10773	pan_gene_29316	Boxcox-transformed_leaf_angle;Ear_height;Photoperiod_Growing-degree_days_to_silk;Photoperiod_growing-degree_days_to_anthesis;Plant_height;Southern_leaf_blight	Boxcox-transformed_leaf_angle;Ear_height;Glucose	0	1	0	0	0	0	1	1	0	0	0	0	0	0	0	0	0	0	0	0	1	0	0	0	0	1	5	dispensable
pan_gene_10773	pan_gene_30080	Boxcox-transformed_leaf_angle;Ear_height;Photoperiod_Growing-degree_days_to_silk;Photoperiod_growing-degree_days_to_anthesis;Plant_height;Southern_leaf_blight	Boxcox-transformed_leaf_angle	0	1	0	0	0	0	0	1	0	0	0	0	0	0	0	0	0	0	0	0	0	0	0	0	0	0	2	dispensable
pan_gene_10785	pan_gene_15716	Boxcox-transformed_leaf_angle	Boxcox-transformed_leaf_angle;Nitrate;Southern_leaf_blight	0	1	0	0	0	1	1	0	0	1	0	0	0	0	0	0	1	0	0	0	0	0	0	0	0	0	5	dispensable
pan_gene_10785	pan_gene_15791	Boxcox-transformed_leaf_angle	Boxcox-transformed_leaf_angle	0	0	0	0	0	0	0	0	0	0	1	0	0	0	0	0	0	0	1	0	0	0	0	0	0	0	2	dispensable
pan_gene_10785	pan_gene_16086	Boxcox-transformed_leaf_angle	Boxcox-transformed_leaf_angle	0	1	0	0	0	0	0	0	0	0	0	0	0	0	0	0	0	0	0	0	0	0	1	0	0	0	2	dispensable
pan_gene_10785	pan_gene_1742	Boxcox-transformed_leaf_angle	Boxcox-transformed_leaf_angle;Ear_height;Height_per_day_(until_flowering);Leaf_width;Nodes_per_plant;Nodes_to_ear;Plant_height;Ratio_of_ear_height_to_total_height	0	1	0	0	0	0	0	0	0	0	0	0	0	0	0	0	0	0	0	0	0	0	0	0	0	0	1	private
pan_gene_10785	pan_gene_25551	Boxcox-transformed_leaf_angle	Boxcox-transformed_leaf_angle;Southern_leaf_blight	0	1	0	0	0	0	0	0	0	0	0	0	0	0	0	0	0	0	0	0	0	0	0	0	0	0	1	private
pan_gene_10785	pan_gene_5505	Boxcox-transformed_leaf_angle	Boxcox-transformed_leaf_angle;Photoperiod_Growing-degree_days_to_silk;Starch	0	1	0	0	0	0	0	0	0	1	0	0	1	0	0	0	0	0	0	0	0	0	0	0	0	0	3	dispensable
pan_gene_10792	pan_gene_8219	Boxcox-transformed_leaf_angle	Boxcox-transformed_leaf_angle	0	1	0	0	0	0	0	0	0	0	0	0	0	0	0	0	0	0	0	0	0	0	0	0	0	0	1	private
pan_gene_10805	pan_gene_16859	Boxcox-transformed_leaf_angle;Leaf_width;Starch	Boxcox-transformed_leaf_angle	0	1	0	0	0	0	0	0	0	0	0	0	0	0	0	0	0	0	0	0	0	0	0	0	0	0	1	private
pan_gene_10812	pan_gene_27525	Boxcox-transformed_leaf_angle;Ear_height;Fructose;Leaf_width;Tassel_branch_number	Boxcox-transformed_leaf_angle;Height_above_ear;Leaf_width	0	1	0	1	0	0	0	0	0	0	0	1	0	0	0	0	0	0	0	0	0	0	1	0	0	0	4	dispensable
pan_gene_11017	pan_gene_11649	Boxcox-transformed_leaf_angle;Days_to_anthesis;Tassel_branch_number	Boxcox-transformed_leaf_angle	0	1	0	0	0	0	0	0	0	0	0	0	0	0	0	0	0	0	0	0	0	0	0	0	0	0	1	private
pan_gene_11017	pan_gene_26070	Boxcox-transformed_leaf_angle;Days_to_anthesis;Tassel_branch_number	Boxcox-transformed_leaf_angle	0	1	0	0	0	0	0	0	1	0	0	1	0	0	0	0	0	0	0	0	0	1	0	0	0	0	4	dispensable
pan_gene_11017	pan_gene_4486	Boxcox-transformed_leaf_angle;Days_to_anthesis;Tassel_branch_number	Boxcox-transformed_leaf_angle	0	1	0	0	0	0	0	0	1	0	0	1	0	0	0	0	0	0	0	0	0	0	0	0	0	0	3	dispensable
pan_gene_11018	pan_gene_15716	Boxcox-transformed_leaf_angle;Tassel_branch_number	Boxcox-transformed_leaf_angle;Nitrate;Southern_leaf_blight	0	1	0	1	1	0	0	0	1	1	0	1	1	0	0	0	0	0	0	0	0	0	0	0	0	0	7	dispensable
pan_gene_11018	pan_gene_20029	Boxcox-transformed_leaf_angle;Tassel_branch_number	Boxcox-transformed_leaf_angle	0	1	0	1	1	1	0	0	1	1	0	0	0	0	0	1	1	0	0	0	0	0	0	0	0	0	8	dispensable
pan_gene_11018	pan_gene_27721	Boxcox-transformed_leaf_angle;Tassel_branch_number	Boxcox-transformed_leaf_angle;Days_to_anthesis	0	1	0	0	0	0	0	0	1	0	0	0	0	0	0	0	0	0	0	0	0	0	0	0	0	0	2	dispensable
pan_gene_11018	pan_gene_29017	Boxcox-transformed_leaf_angle;Tassel_branch_number	Boxcox-transformed_leaf_angle;Plant_height	0	1	0	1	1	1	1	0	1	0	1	1	0	0	0	0	0	0	1	0	0	0	1	0	0	0	10	dispensable
pan_gene_11018	pan_gene_30186	Boxcox-transformed_leaf_angle;Tassel_branch_number	Boxcox-transformed_leaf_angle	0	1	0	0	1	0	0	0	0	0	0	1	1	0	0	0	0	0	0	0	0	0	0	0	0	0	4	dispensable
pan_gene_11018	pan_gene_30202	Boxcox-transformed_leaf_angle;Tassel_branch_number	Boxcox-transformed_leaf_angle	0	1	0	0	0	0	0	0	0	1	0	0	0	0	0	0	0	0	0	0	0	0	0	0	0	0	2	dispensable
pan_gene_11018	pan_gene_4301	Boxcox-transformed_leaf_angle;Tassel_branch_number	Boxcox-transformed_leaf_angle	0	1	1	1	1	0	1	0	1	1	0	1	1	1	0	1	1	0	1	0	0	0	1	1	1	0	16	near-core
pan_gene_11018	pan_gene_5148	Boxcox-transformed_leaf_angle;Tassel_branch_number	Boxcox-transformed_leaf_angle;Cob_diameter;Tassel_branch_number	0	1	0	0	0	1	0	0	1	0	0	0	0	0	0	0	0	0	0	0	0	0	0	0	0	1	4	dispensable
pan_gene_11018	pan_gene_7505	Boxcox-transformed_leaf_angle;Tassel_branch_number	Boxcox-transformed_leaf_angle	0	1	0	0	1	1	0	0	0	0	1	0	0	1	0	1	0	0	1	0	0	0	0	1	1	0	9	dispensable
pan_gene_11033	pan_gene_26510	Boxcox-transformed_leaf_angle	Boxcox-transformed_leaf_angle;Tassel_length	0	0	0	0	0	0	0	0	0	0	0	0	0	0	0	0	0	0	0	1	0	0	0	0	0	0	1	private
pan_gene_11048	pan_gene_1433	Boxcox-transformed_leaf_angle;Leaf_width;Plant_height	Boxcox-transformed_leaf_angle;Protein	0	1	0	0	0	0	0	0	0	0	0	0	1	0	0	0	0	0	0	0	0	0	0	0	0	0	2	dispensable
pan_gene_11048	pan_gene_19957	Boxcox-transformed_leaf_angle;Leaf_width;Plant_height	Boxcox-transformed_leaf_angle	0	1	0	0	0	1	0	0	0	0	0	0	0	0	0	0	0	0	0	0	0	0	0	0	0	0	2	dispensable
pan_gene_11048	pan_gene_20666	Boxcox-transformed_leaf_angle;Leaf_width;Plant_height	Average_internode_length_(above_ear);Average_internode_length_(below_ear);Average_internode_length_(whole_plant);Boxcox-transformed_leaf_angle;Height_above_ear;Height_per_day_(until_flowering);Plant_height	0	0	0	0	0	1	0	0	1	0	0	0	1	0	0	0	0	0	0	0	0	0	0	0	0	0	3	dispensable
pan_gene_11048	pan_gene_48700	Boxcox-transformed_leaf_angle;Leaf_width;Plant_height	Boxcox-transformed_leaf_angle	0	1	0	0	0	0	1	0	0	0	0	0	1	0	0	0	0	0	0	0	0	0	0	0	0	0	3	dispensable
pan_gene_11066	pan_gene_14613	Boxcox-transformed_leaf_angle	Boxcox-transformed_leaf_angle;Fumarate;Nodes_to_ear	0	1	0	1	0	0	0	1	0	0	0	0	0	0	0	0	0	0	0	0	0	0	0	0	0	0	3	dispensable
pan_gene_11066	pan_gene_17427	Boxcox-transformed_leaf_angle	Boxcox-transformed_leaf_angle	0	1	1	0	1	0	1	0	0	1	0	1	0	0	0	0	0	0	0	0	0	0	0	1	0	0	7	dispensable
pan_gene_11066	pan_gene_24391	Boxcox-transformed_leaf_angle	Boxcox-transformed_leaf_angle;Chlorophyll_B;Height_per_day_(until_flowering)	0	1	1	0	0	1	1	0	1	0	0	1	0	0	0	0	0	0	0	0	0	0	1	0	0	0	7	dispensable
pan_gene_11066	pan_gene_24479	Boxcox-transformed_leaf_angle	Average_internode_length_(whole_plant);Boxcox-transformed_leaf_angle;Chlorophyll_B	0	1	0	0	0	0	0	0	0	0	0	0	0	0	0	0	0	0	0	0	0	0	0	0	0	0	1	private
pan_gene_11066	pan_gene_7739	Boxcox-transformed_leaf_angle	Boxcox-transformed_leaf_angle;Cob_diameter	0	1	1	0	0	0	0	0	1	1	0	0	0	0	0	0	0	0	0	0	0	0	0	1	0	0	5	dispensable
pan_gene_11164	pan_gene_19490	Boxcox-transformed_leaf_angle;Cob_diameter;Nodes_above_ear;Southern_leaf_blight	Boxcox-transformed_leaf_angle	0	1	0	0	0	0	0	0	0	0	0	0	0	0	0	0	0	0	0	0	0	0	0	0	0	0	1	private
pan_gene_11260	pan_gene_24799	Boxcox-transformed_leaf_angle	Average_internode_length_(below_ear);Boxcox-transformed_leaf_angle;Chlorophyll_B;Days_to_anthesis;Leaf_length;Leaf_width	0	1	0	0	0	0	0	0	0	0	0	0	0	0	0	0	0	0	0	0	0	0	0	0	0	0	1	private
pan_gene_11260	pan_gene_26070	Boxcox-transformed_leaf_angle	Boxcox-transformed_leaf_angle	0	1	0	0	0	0	0	0	0	0	0	0	0	0	0	0	0	0	0	0	0	0	0	0	0	0	1	private
pan_gene_11260	pan_gene_30253	Boxcox-transformed_leaf_angle	Boxcox-transformed_leaf_angle;Tassel_length	0	1	0	0	0	0	0	0	0	0	0	0	1	1	0	0	0	0	0	0	0	0	0	0	0	0	3	dispensable
pan_gene_11260	pan_gene_5175	Boxcox-transformed_leaf_angle	Boxcox-transformed_leaf_angle;PCA_of_metabolites:_PC1;Tassel_branch_number	0	1	0	1	0	0	0	0	0	0	0	0	1	0	0	0	0	0	0	0	0	0	0	0	0	0	3	dispensable
pan_gene_11278	pan_gene_12741	Boxcox-transformed_leaf_angle	Boxcox-transformed_leaf_angle	0	0	0	0	0	0	0	0	0	1	0	0	0	0	0	0	0	0	0	0	0	0	0	0	0	0	1	private
pan_gene_11278	pan_gene_20652	Boxcox-transformed_leaf_angle	Boxcox-transformed_leaf_angle;Height_per_day_(until_flowering);Plant_height	0	1	0	0	1	0	1	0	0	1	1	1	1	0	1	1	1	1	1	1	1	0	1	1	0	1	17	near-core
pan_gene_11278	pan_gene_23882	Boxcox-transformed_leaf_angle	Anthesis-silking_interval;Boxcox-transformed_leaf_angle	0	1	0	0	1	0	0	0	0	1	0	1	0	0	0	0	0	1	0	0	0	0	0	0	1	0	6	dispensable
pan_gene_11278	pan_gene_27746	Boxcox-transformed_leaf_angle	Average_internode_length_(below_ear);Boxcox-transformed_leaf_angle	0	1	0	0	1	1	0	0	0	1	0	1	1	0	0	1	0	0	1	1	1	0	0	0	1	1	12	near-core
pan_gene_11278	pan_gene_30294	Boxcox-transformed_leaf_angle	Boxcox-transformed_leaf_angle;Glutamate	0	1	0	0	0	0	0	0	0	0	0	0	0	0	0	0	0	0	0	0	1	0	0	0	0	1	3	dispensable
pan_gene_11649	pan_gene_26070	Boxcox-transformed_leaf_angle	Boxcox-transformed_leaf_angle	0	1	0	0	0	0	0	0	0	0	0	0	0	0	0	0	0	0	0	0	0	0	0	0	0	0	1	private
pan_gene_11651	pan_gene_32644	Average_internode_length_(above_ear);Boxcox-transformed_leaf_angle;Days_to_silk;Height_above_ear;Leaf_width	Boxcox-transformed_leaf_angle;Glutamate;PCA_of_metabolites:_PC2;Southern_leaf_blight;Tassel_branch_number;Total_amino_acids	0	0	0	0	0	0	1	0	0	0	0	0	0	0	0	0	0	0	0	0	0	0	0	0	0	0	1	private
pan_gene_12255	pan_gene_16983	Boxcox-transformed_leaf_angle	Boxcox-transformed_leaf_angle;Height_per_day_(until_flowering);Plant_height	0	1	0	0	0	0	0	0	0	0	0	0	0	0	0	0	0	0	0	0	0	0	0	0	0	0	1	private
pan_gene_12255	pan_gene_23860	Boxcox-transformed_leaf_angle	Boxcox-transformed_leaf_angle;Ear_height	0	0	0	0	0	0	0	0	0	0	0	0	0	0	0	1	1	0	0	0	0	0	0	0	0	0	2	dispensable
pan_gene_12255	pan_gene_4469	Boxcox-transformed_leaf_angle	Boxcox-transformed_leaf_angle	0	1	0	0	0	0	0	0	0	0	0	0	0	0	0	0	0	1	0	0	0	0	0	0	0	0	2	dispensable
pan_gene_12255	pan_gene_5148	Boxcox-transformed_leaf_angle	Boxcox-transformed_leaf_angle;Cob_diameter;Tassel_branch_number	0	1	0	0	0	0	0	0	0	0	0	0	0	0	0	1	0	0	0	0	0	0	0	0	0	0	2	dispensable
pan_gene_12334	pan_gene_19119	Boxcox-transformed_leaf_angle	Boxcox-transformed_leaf_angle;Ear_height;Height_above_ear	0	0	0	0	0	0	0	0	0	0	0	0	0	0	1	1	0	0	0	0	0	0	1	0	0	0	3	dispensable
pan_gene_12335	pan_gene_30294	Boxcox-transformed_leaf_angle	Boxcox-transformed_leaf_angle;Glutamate	0	1	0	0	0	0	0	0	0	1	0	0	0	0	0	0	0	0	0	0	0	0	0	0	0	0	2	dispensable
pan_gene_12649	pan_gene_27808	Boxcox-transformed_leaf_angle	Average_internode_length_(below_ear);Boxcox-transformed_leaf_angle;Photoperiod_Growing-degree_days_to_silk	0	1	0	0	0	0	0	0	0	0	0	1	0	0	0	0	0	0	0	0	0	0	0	0	0	0	2	dispensable
pan_gene_12649	pan_gene_32807	Boxcox-transformed_leaf_angle	Boxcox-transformed_leaf_angle;Total_amino_acids	0	1	0	0	0	0	1	0	0	1	0	1	0	0	0	0	0	0	0	1	0	0	0	0	0	0	5	dispensable
pan_gene_12649	pan_gene_4302	Boxcox-transformed_leaf_angle	Boxcox-transformed_leaf_angle	0	1	0	0	0	0	1	0	0	1	0	0	0	0	0	0	0	0	0	0	0	0	0	0	0	1	4	dispensable
pan_gene_12649	pan_gene_5489	Boxcox-transformed_leaf_angle	Boxcox-transformed_leaf_angle;Cob_diameter	0	1	0	0	0	0	0	0	0	0	0	0	0	0	0	0	0	0	0	0	1	0	1	0	0	0	3	dispensable
pan_gene_12724	pan_gene_32091	Boxcox-transformed_leaf_angle	Boxcox-transformed_leaf_angle;Nodes_above_ear;Ratio_of_ear_height_to_total_height	0	1	0	1	0	1	0	0	1	0	0	0	0	0	0	0	0	0	0	0	0	0	0	0	0	0	4	dispensable
pan_gene_12724	pan_gene_5148	Boxcox-transformed_leaf_angle	Boxcox-transformed_leaf_angle;Cob_diameter;Tassel_branch_number	0	1	0	0	0	0	0	0	0	0	0	0	0	0	0	0	0	0	0	0	0	0	0	0	0	0	1	private
pan_gene_12782	pan_gene_26070	Boxcox-transformed_leaf_angle;Days_to_silk;Leaf_width	Boxcox-transformed_leaf_angle	0	0	0	0	0	0	0	0	0	0	0	0	1	0	0	0	0	0	0	0	0	0	0	0	0	0	1	private
pan_gene_12815	pan_gene_19490	Boxcox-transformed_leaf_angle	Boxcox-transformed_leaf_angle	0	1	0	0	0	1	0	0	0	0	0	0	0	0	0	0	0	0	0	0	0	0	0	0	0	0	2	dispensable
pan_gene_12815	pan_gene_26817	Boxcox-transformed_leaf_angle	Boxcox-transformed_leaf_angle;Nodes_per_plant	0	1	0	1	0	0	0	0	0	0	0	0	0	0	0	0	0	0	0	0	0	0	0	0	0	0	2	dispensable
pan_gene_12848	pan_gene_17427	Boxcox-transformed_leaf_angle	Boxcox-transformed_leaf_angle	0	1	0	0	0	0	1	1	0	0	0	0	0	0	0	0	0	1	0	0	1	0	0	0	0	0	5	dispensable
pan_gene_12848	pan_gene_7739	Boxcox-transformed_leaf_angle	Boxcox-transformed_leaf_angle;Cob_diameter	0	1	0	0	0	0	0	0	0	0	0	0	0	0	0	0	0	0	0	0	0	0	0	0	0	0	1	private
pan_gene_13982	pan_gene_18979	Boxcox-transformed_leaf_angle	Boxcox-transformed_leaf_angle	0	0	1	0	1	0	1	0	1	0	0	0	0	0	0	0	0	0	1	0	0	0	1	0	0	0	6	dispensable
pan_gene_13982	pan_gene_20029	Boxcox-transformed_leaf_angle	Boxcox-transformed_leaf_angle	0	1	1	1	1	1	1	1	1	1	1	0	0	1	0	0	0	0	0	0	1	1	1	0	0	0	14	near-core
pan_gene_13982	pan_gene_24294	Boxcox-transformed_leaf_angle	Anthesis-silking_interval;Boxcox-transformed_leaf_angle	0	1	1	1	1	1	1	0	1	1	1	0	1	1	0	1	0	1	0	0	1	1	1	0	1	0	17	near-core
pan_gene_13982	pan_gene_24556	Boxcox-transformed_leaf_angle	Boxcox-transformed_leaf_angle	0	1	0	0	0	0	0	1	0	0	1	0	0	0	0	0	0	0	0	0	0	0	0	0	0	0	3	dispensable
pan_gene_13982	pan_gene_27886	Boxcox-transformed_leaf_angle	Boxcox-transformed_leaf_angle;Nodes_per_plant;Nodes_to_ear	0	1	0	1	0	0	0	0	0	0	0	0	0	0	0	0	0	0	0	0	0	0	0	0	1	0	3	dispensable
pan_gene_13982	pan_gene_29017	Boxcox-transformed_leaf_angle	Boxcox-transformed_leaf_angle;Plant_height	0	1	0	1	0	0	0	0	1	0	1	0	0	0	0	0	0	0	0	0	0	0	1	0	0	0	5	dispensable
pan_gene_13982	pan_gene_30186	Boxcox-transformed_leaf_angle	Boxcox-transformed_leaf_angle	0	1	1	1	0	0	1	0	1	0	1	0	0	0	0	0	1	1	0	0	1	0	1	1	1	0	12	near-core
pan_gene_13982	pan_gene_4870	Boxcox-transformed_leaf_angle	Boxcox-transformed_leaf_angle;Tassel_length	0	0	0	0	1	0	0	0	0	0	0	0	0	0	0	0	0	0	0	0	0	0	0	0	0	0	1	private
pan_gene_13982	pan_gene_9173	Boxcox-transformed_leaf_angle	Boxcox-transformed_leaf_angle	0	0	0	0	1	0	0	0	0	0	0	0	0	0	0	0	0	0	0	0	0	0	0	0	0	0	1	private
pan_gene_14154	pan_gene_18873	Boxcox-transformed_leaf_angle;Nitrate;Nodes_above_ear;Nodes_per_plant;Northern_Leaf_Blight;Tassel_length	Boxcox-transformed_leaf_angle	0	1	0	0	0	0	0	0	0	0	0	0	0	0	0	0	0	0	0	0	0	0	1	0	0	0	2	dispensable
pan_gene_14154	pan_gene_27863	Boxcox-transformed_leaf_angle;Nitrate;Nodes_above_ear;Nodes_per_plant;Northern_Leaf_Blight;Tassel_length	Boxcox-transformed_leaf_angle;Nodes_above_ear	0	0	0	0	0	0	0	0	0	1	0	0	0	0	1	0	0	0	0	1	0	0	1	0	0	0	4	dispensable
pan_gene_14154	pan_gene_30059	Boxcox-transformed_leaf_angle;Nitrate;Nodes_above_ear;Nodes_per_plant;Northern_Leaf_Blight;Tassel_length	Boxcox-transformed_leaf_angle;Cob_diameter;Height_above_ear	0	1	0	0	0	0	0	0	0	0	0	1	0	0	0	0	0	0	0	0	0	0	0	0	0	0	2	dispensable
pan_gene_14154	pan_gene_5132	Boxcox-transformed_leaf_angle;Nitrate;Nodes_above_ear;Nodes_per_plant;Northern_Leaf_Blight;Tassel_length	Boxcox-transformed_leaf_angle;Glucose	0	1	0	1	0	0	0	0	0	0	0	0	0	0	0	0	0	0	0	0	0	0	0	0	0	1	3	dispensable
pan_gene_14155	pan_gene_18836	Average_internode_length_(above_ear);Boxcox-transformed_leaf_angle;Nitrate;Nodes_above_ear;Nodes_per_plant;Northern_Leaf_Blight;Tassel_length	Boxcox-transformed_leaf_angle;Nodes_above_ear	0	0	0	0	0	0	0	0	0	0	0	0	0	0	0	0	0	0	1	0	0	0	0	0	0	0	1	private
pan_gene_14155	pan_gene_5175	Average_internode_length_(above_ear);Boxcox-transformed_leaf_angle;Nitrate;Nodes_above_ear;Nodes_per_plant;Northern_Leaf_Blight;Tassel_length	Boxcox-transformed_leaf_angle;PCA_of_metabolites:_PC1;Tassel_branch_number	0	0	0	0	0	0	0	0	0	0	0	0	1	0	0	0	0	0	0	0	0	0	0	0	0	0	1	private
pan_gene_14162	pan_gene_23562	Anthesis-silking_interval;Boxcox-transformed_leaf_angle;Nitrate	100_Kernel_weight;Boxcox-transformed_leaf_angle;Cob_diameter;Sucrose	0	0	0	1	0	0	0	0	0	0	0	0	0	0	0	0	0	1	0	0	0	0	0	0	0	0	2	dispensable
pan_gene_14165	pan_gene_347	Boxcox-transformed_leaf_angle;Leaf_width	Average_internode_length_(whole_plant);Boxcox-transformed_leaf_angle;Ear_height	0	0	0	0	0	0	0	0	1	0	0	1	0	0	0	0	0	1	0	1	0	0	0	0	0	0	4	dispensable
pan_gene_14165	pan_gene_4037	Boxcox-transformed_leaf_angle;Leaf_width	Boxcox-transformed_leaf_angle	0	0	0	0	0	0	0	0	0	0	0	0	0	0	0	0	0	0	0	0	0	0	0	0	0	1	1	private
pan_gene_14165	pan_gene_97792	Boxcox-transformed_leaf_angle;Leaf_width	Boxcox-transformed_leaf_angle	0	0	0	0	0	0	0	0	0	0	0	1	0	0	0	0	0	0	0	0	1	0	0	0	0	0	2	dispensable
pan_gene_14205	pan_gene_27823	Boxcox-transformed_leaf_angle;Height_per_day_(until_flowering)	Average_internode_length_(whole_plant);Boxcox-transformed_leaf_angle	0	1	0	0	0	0	0	0	0	0	0	0	0	0	0	0	0	0	0	0	0	0	0	0	0	0	1	private
pan_gene_14205	pan_gene_80734	Boxcox-transformed_leaf_angle;Height_per_day_(until_flowering)	Average_internode_length_(below_ear);Boxcox-transformed_leaf_angle;Chlorophyll_A;Ear_height;Glutamate;Nodes_per_plant;Nodes_to_ear	0	1	0	0	0	0	0	0	0	0	0	0	0	0	0	0	0	0	0	0	0	0	0	0	0	0	1	private
pan_gene_14248	pan_gene_22308	Boxcox-transformed_leaf_angle;Plant_height;Starch	Boxcox-transformed_leaf_angle;Days_to_anthesis;Days_to_silk;Tassel_branch_number	0	1	0	0	0	0	0	0	0	0	0	0	0	0	0	0	0	0	0	0	0	0	0	0	0	0	1	private
pan_gene_14587	pan_gene_30080	Boxcox-transformed_leaf_angle;Height_above_ear;Ratio_of_ear_height_to_total_height	Boxcox-transformed_leaf_angle	0	0	0	0	0	0	0	0	0	1	0	0	0	0	0	0	0	0	0	0	0	0	0	0	0	0	1	private
pan_gene_14591	pan_gene_24261	Boxcox-transformed_leaf_angle;Cob_diameter	Boxcox-transformed_leaf_angle	0	1	0	0	0	0	1	0	0	0	0	0	1	0	0	0	1	0	0	0	0	0	1	0	0	1	6	dispensable
pan_gene_14591	pan_gene_30294	Boxcox-transformed_leaf_angle;Cob_diameter	Boxcox-transformed_leaf_angle;Glutamate	0	1	0	0	0	0	0	1	0	0	0	0	0	0	0	0	0	0	0	0	1	0	0	0	0	1	4	dispensable
pan_gene_14613	pan_gene_15812	Boxcox-transformed_leaf_angle;Fumarate;Nodes_to_ear	Boxcox-transformed_leaf_angle	0	1	1	0	0	0	0	0	0	0	0	0	0	0	0	0	0	0	0	0	0	0	0	0	0	0	2	dispensable
pan_gene_14616	pan_gene_24757	Boxcox-transformed_leaf_angle	Boxcox-transformed_leaf_angle;Southern_leaf_blight	0	1	0	0	0	1	0	1	1	0	1	0	0	0	0	0	0	0	0	0	0	0	0	0	0	0	5	dispensable
pan_gene_14616	pan_gene_27721	Boxcox-transformed_leaf_angle	Boxcox-transformed_leaf_angle;Days_to_anthesis	0	1	0	0	0	1	0	0	1	0	0	0	0	0	0	0	0	0	0	0	0	0	0	0	0	0	3	dispensable
pan_gene_14616	pan_gene_30202	Boxcox-transformed_leaf_angle	Boxcox-transformed_leaf_angle	0	1	0	0	0	0	0	0	0	1	0	0	0	0	0	0	0	1	0	0	0	1	0	0	0	0	4	dispensable
pan_gene_14616	pan_gene_31713	Boxcox-transformed_leaf_angle	Boxcox-transformed_leaf_angle	0	1	0	0	0	0	0	0	0	0	0	0	0	0	0	0	0	0	0	0	0	0	0	0	0	0	1	private
pan_gene_14616	pan_gene_32496	Boxcox-transformed_leaf_angle	Boxcox-transformed_leaf_angle	0	1	0	0	0	0	0	1	0	1	0	1	1	1	0	1	0	0	0	0	0	1	0	0	1	0	9	dispensable
pan_gene_14616	pan_gene_5485	Boxcox-transformed_leaf_angle	Boxcox-transformed_leaf_angle	0	1	1	0	1	0	0	0	0	0	0	0	0	0	0	0	1	1	0	0	0	0	1	0	0	1	7	dispensable
pan_gene_14616	pan_gene_7505	Boxcox-transformed_leaf_angle	Boxcox-transformed_leaf_angle	0	1	0	0	1	1	0	1	0	0	1	0	0	0	0	1	0	0	1	0	0	1	0	1	0	0	9	dispensable
pan_gene_14616	pan_gene_8131	Boxcox-transformed_leaf_angle	100_Kernel_weight;Boxcox-transformed_leaf_angle;Leaf_length	0	1	0	0	0	1	0	0	0	1	0	1	0	0	1	1	1	0	0	0	0	0	0	0	0	0	7	dispensable
pan_gene_14621	pan_gene_23882	Average_internode_length_(below_ear);Boxcox-transformed_leaf_angle;Ear_height;Fumarate;Nodes_above_ear;PCA_of_metabolites:_PC1;Total_amino_acids	Anthesis-silking_interval;Boxcox-transformed_leaf_angle	0	1	1	1	1	0	1	0	0	1	0	0	1	1	0	0	1	1	1	0	0	1	1	1	0	1	15	near-core
pan_gene_14627	pan_gene_4486	Boxcox-transformed_leaf_angle;Fumarate;Photoperiod_Growing-degree_days_to_silk	Boxcox-transformed_leaf_angle	0	1	0	0	0	0	1	1	0	0	1	0	0	0	0	0	0	0	1	0	0	1	1	0	0	0	7	dispensable
pan_gene_15696	pan_gene_17250	Boxcox-transformed_leaf_angle;Leaf_length;Starch;Tassel_length	Boxcox-transformed_leaf_angle;Nodes_above_ear	0	1	0	1	1	1	1	0	1	0	0	0	0	1	0	1	1	1	0	0	0	1	0	0	0	1	12	near-core
pan_gene_15696	pan_gene_19216	Boxcox-transformed_leaf_angle;Leaf_length;Starch;Tassel_length	Average_internode_length_(whole_plant);Boxcox-transformed_leaf_angle;Days_to_anthesis;Height_per_day_(until_flowering)	0	1	1	0	1	1	1	0	0	0	1	0	0	0	0	1	0	0	1	0	0	0	0	0	0	0	8	dispensable
pan_gene_15696	pan_gene_22308	Boxcox-transformed_leaf_angle;Leaf_length;Starch;Tassel_length	Boxcox-transformed_leaf_angle;Days_to_anthesis;Days_to_silk;Tassel_branch_number	0	1	1	1	1	1	1	1	1	0	1	1	1	1	0	1	0	1	0	0	1	0	1	1	0	1	18	near-core
pan_gene_15696	pan_gene_23883	Boxcox-transformed_leaf_angle;Leaf_length;Starch;Tassel_length	Boxcox-transformed_leaf_angle	0	1	1	1	1	0	1	0	1	1	1	1	1	1	1	1	1	1	1	1	1	1	1	1	1	0	22	core
pan_gene_15696	pan_gene_24728	Boxcox-transformed_leaf_angle;Leaf_length;Starch;Tassel_length	Boxcox-transformed_leaf_angle	0	1	0	1	0	0	0	0	0	0	0	0	0	1	0	1	0	0	0	1	0	0	0	0	0	0	5	dispensable
pan_gene_15696	pan_gene_27887	Boxcox-transformed_leaf_angle;Leaf_length;Starch;Tassel_length	Boxcox-transformed_leaf_angle	0	1	1	1	1	0	1	1	0	1	1	1	1	1	0	1	1	1	1	0	1	0	0	1	0	0	17	near-core
pan_gene_15696	pan_gene_31618	Boxcox-transformed_leaf_angle;Leaf_length;Starch;Tassel_length	Boxcox-transformed_leaf_angle;Tassel_branch_number	0	1	0	0	0	0	0	0	0	1	0	0	0	0	0	0	0	0	0	0	1	0	0	0	0	0	3	dispensable
pan_gene_15696	pan_gene_32657	Boxcox-transformed_leaf_angle;Leaf_length;Starch;Tassel_length	Boxcox-transformed_leaf_angle;Southern_leaf_blight	0	1	0	1	0	0	0	0	0	0	0	0	0	0	0	0	0	0	0	0	0	0	0	0	0	0	2	dispensable
pan_gene_15696	pan_gene_9404	Boxcox-transformed_leaf_angle;Leaf_length;Starch;Tassel_length	Boxcox-transformed_leaf_angle;PCA_of_metabolites:_PC2;Starch	0	0	0	0	1	0	0	0	0	1	0	0	0	0	0	1	0	0	0	0	0	0	1	0	0	0	4	dispensable
pan_gene_15697	pan_gene_15716	Boxcox-transformed_leaf_angle	Boxcox-transformed_leaf_angle;Nitrate;Southern_leaf_blight	0	0	0	0	0	0	0	0	0	1	0	0	0	0	0	0	0	0	0	0	0	0	0	0	0	0	1	private
pan_gene_15697	pan_gene_16983	Boxcox-transformed_leaf_angle	Boxcox-transformed_leaf_angle;Height_per_day_(until_flowering);Plant_height	0	0	0	0	1	0	0	0	0	0	0	0	0	0	0	1	0	0	0	0	1	0	0	0	0	0	3	dispensable
pan_gene_15697	pan_gene_20029	Boxcox-transformed_leaf_angle	Boxcox-transformed_leaf_angle	0	0	0	0	0	0	0	0	0	0	0	0	0	0	0	0	0	1	0	0	0	0	0	0	0	0	1	private
pan_gene_15697	pan_gene_29017	Boxcox-transformed_leaf_angle	Boxcox-transformed_leaf_angle;Plant_height	0	0	0	0	0	0	0	0	0	1	0	0	1	0	0	1	0	0	0	1	0	0	0	0	1	0	5	dispensable
pan_gene_15697	pan_gene_30059	Boxcox-transformed_leaf_angle	Boxcox-transformed_leaf_angle;Cob_diameter;Height_above_ear	0	0	0	0	0	0	0	0	0	0	0	0	1	0	0	0	0	1	0	0	0	0	0	0	0	0	2	dispensable
pan_gene_15697	pan_gene_32705	Boxcox-transformed_leaf_angle	Boxcox-transformed_leaf_angle;Chlorophyll_A;Days_to_silk;Nodes_per_plant;Nodes_to_ear;Total_amino_acids	0	0	0	0	1	0	0	0	0	0	0	0	0	0	0	0	0	1	0	1	0	0	0	0	0	0	3	dispensable
pan_gene_15697	pan_gene_5148	Boxcox-transformed_leaf_angle	Boxcox-transformed_leaf_angle;Cob_diameter;Tassel_branch_number	0	0	0	0	1	0	1	0	0	0	0	0	1	0	1	0	0	0	1	0	1	0	0	0	0	0	6	dispensable
pan_gene_15712	pan_gene_30201	Boxcox-transformed_leaf_angle	Boxcox-transformed_leaf_angle	0	1	0	0	0	0	0	0	0	0	0	0	0	0	0	0	0	0	0	0	0	0	0	0	0	0	1	private
pan_gene_15716	pan_gene_15790	Boxcox-transformed_leaf_angle;Nitrate;Southern_leaf_blight	Boxcox-transformed_leaf_angle	0	0	0	0	0	0	0	0	0	0	0	0	0	0	0	0	0	0	0	0	1	0	0	0	0	0	1	private
pan_gene_15716	pan_gene_15812	Boxcox-transformed_leaf_angle;Nitrate;Southern_leaf_blight	Boxcox-transformed_leaf_angle	0	1	0	0	1	1	0	0	1	0	0	0	1	1	0	0	0	0	0	0	1	1	0	0	0	0	8	dispensable
pan_gene_15716	pan_gene_16983	Boxcox-transformed_leaf_angle;Nitrate;Southern_leaf_blight	Boxcox-transformed_leaf_angle;Height_per_day_(until_flowering);Plant_height	0	1	0	1	0	0	0	0	0	0	0	0	0	0	0	0	0	0	0	0	1	0	0	0	0	0	3	dispensable
pan_gene_15716	pan_gene_1963	Boxcox-transformed_leaf_angle;Nitrate;Southern_leaf_blight	Boxcox-transformed_leaf_angle	0	1	0	1	1	1	1	0	1	0	0	0	0	0	0	1	0	0	0	0	1	0	0	0	0	0	8	dispensable
pan_gene_15716	pan_gene_20029	Boxcox-transformed_leaf_angle;Nitrate;Southern_leaf_blight	Boxcox-transformed_leaf_angle	0	1	0	1	1	1	1	0	1	1	0	1	0	1	0	1	1	1	0	0	1	1	0	0	1	0	15	near-core
pan_gene_15716	pan_gene_22308	Boxcox-transformed_leaf_angle;Nitrate;Southern_leaf_blight	Boxcox-transformed_leaf_angle;Days_to_anthesis;Days_to_silk;Tassel_branch_number	0	1	0	0	0	0	1	0	1	0	0	0	0	0	0	0	0	0	0	0	0	0	1	0	0	0	4	dispensable
pan_gene_15716	pan_gene_29017	Boxcox-transformed_leaf_angle;Nitrate;Southern_leaf_blight	Boxcox-transformed_leaf_angle;Plant_height	0	1	0	1	0	0	1	0	1	0	0	1	0	1	0	0	0	1	0	0	1	0	0	0	0	0	8	dispensable
pan_gene_15716	pan_gene_30186	Boxcox-transformed_leaf_angle;Nitrate;Southern_leaf_blight	Boxcox-transformed_leaf_angle	0	1	0	1	1	0	1	0	1	0	0	0	1	0	0	1	0	0	0	0	1	0	0	0	0	0	8	dispensable
pan_gene_15716	pan_gene_32091	Boxcox-transformed_leaf_angle;Nitrate;Southern_leaf_blight	Boxcox-transformed_leaf_angle;Nodes_above_ear;Ratio_of_ear_height_to_total_height	0	1	0	1	1	1	1	0	1	0	0	0	1	1	0	0	0	1	0	0	1	0	0	0	0	0	10	dispensable
pan_gene_15716	pan_gene_4469	Boxcox-transformed_leaf_angle;Nitrate;Southern_leaf_blight	Boxcox-transformed_leaf_angle	0	1	0	0	0	0	0	0	0	0	0	0	0	0	0	0	0	0	0	0	0	0	0	0	0	0	1	private
pan_gene_15716	pan_gene_5148	Boxcox-transformed_leaf_angle;Nitrate;Southern_leaf_blight	Boxcox-transformed_leaf_angle;Cob_diameter;Tassel_branch_number	0	1	1	0	0	0	0	0	1	0	0	0	0	0	0	0	0	0	0	0	1	0	1	0	0	0	5	dispensable
pan_gene_15716	pan_gene_665	Boxcox-transformed_leaf_angle;Nitrate;Southern_leaf_blight	Boxcox-transformed_leaf_angle;Plant_height	0	0	0	0	1	0	0	0	0	0	0	0	0	0	0	0	0	0	0	0	0	1	0	0	0	0	2	dispensable
pan_gene_15774	pan_gene_24500	Boxcox-transformed_leaf_angle	100_Kernel_weight;Boxcox-transformed_leaf_angle;Chlorophyll_B	0	1	0	0	0	0	0	0	0	0	0	0	0	0	0	0	0	0	0	0	0	0	0	0	0	0	1	private
pan_gene_15776	pan_gene_16983	Boxcox-transformed_leaf_angle	Boxcox-transformed_leaf_angle;Height_per_day_(until_flowering);Plant_height	0	1	0	0	1	0	0	0	0	1	0	0	0	0	0	0	0	0	0	1	1	0	0	0	0	0	5	dispensable
pan_gene_15776	pan_gene_18979	Boxcox-transformed_leaf_angle	Boxcox-transformed_leaf_angle	0	0	1	0	0	0	0	0	0	0	0	0	1	0	0	0	0	1	0	0	0	0	1	0	1	0	5	dispensable
pan_gene_15776	pan_gene_24556	Boxcox-transformed_leaf_angle	Boxcox-transformed_leaf_angle	0	1	0	0	0	0	0	0	0	0	1	1	0	0	0	0	0	0	0	0	0	0	0	0	0	0	3	dispensable
pan_gene_15776	pan_gene_27721	Boxcox-transformed_leaf_angle	Boxcox-transformed_leaf_angle;Days_to_anthesis	0	1	0	0	0	1	0	0	1	0	0	0	0	0	0	0	0	0	0	0	0	0	0	0	0	0	3	dispensable
pan_gene_15776	pan_gene_29821	Boxcox-transformed_leaf_angle	Boxcox-transformed_leaf_angle	0	1	0	1	0	0	0	1	1	0	1	0	1	0	0	0	0	1	0	0	0	0	1	0	0	0	8	dispensable
pan_gene_15776	pan_gene_31044	Boxcox-transformed_leaf_angle	Boxcox-transformed_leaf_angle;Ear_height;Height_per_day_(until_flowering)	0	1	0	0	0	1	0	0	0	0	0	0	1	0	1	0	0	1	0	0	1	1	0	0	0	0	7	dispensable
pan_gene_15776	pan_gene_7505	Boxcox-transformed_leaf_angle	Boxcox-transformed_leaf_angle	0	1	0	0	0	1	0	0	0	1	1	0	0	0	0	0	0	0	1	0	0	1	1	0	1	1	9	dispensable
pan_gene_15777	pan_gene_17512	Boxcox-transformed_leaf_angle	Boxcox-transformed_leaf_angle;Days_to_anthesis	0	1	0	0	0	0	0	0	0	0	0	0	0	0	0	0	0	0	0	0	0	0	0	0	0	0	1	private
pan_gene_15790	pan_gene_16983	Boxcox-transformed_leaf_angle	Boxcox-transformed_leaf_angle;Height_per_day_(until_flowering);Plant_height	0	0	0	0	0	0	0	0	0	0	0	0	0	0	0	0	0	0	0	0	1	0	0	0	0	0	1	private
pan_gene_15790	pan_gene_30186	Boxcox-transformed_leaf_angle	Boxcox-transformed_leaf_angle	0	0	0	0	0	0	0	0	0	0	0	0	0	0	0	0	0	0	0	0	1	0	0	0	0	0	1	private
pan_gene_15790	pan_gene_32705	Boxcox-transformed_leaf_angle	Boxcox-transformed_leaf_angle;Chlorophyll_A;Days_to_silk;Nodes_per_plant;Nodes_to_ear;Total_amino_acids	0	0	0	0	0	0	0	0	0	0	0	0	0	0	0	0	0	0	0	0	1	0	0	0	0	0	1	private
pan_gene_15790	pan_gene_4469	Boxcox-transformed_leaf_angle	Boxcox-transformed_leaf_angle	0	0	0	0	0	0	0	0	0	0	0	0	0	0	0	0	0	0	0	0	1	0	0	0	0	0	1	private
pan_gene_15790	pan_gene_5148	Boxcox-transformed_leaf_angle	Boxcox-transformed_leaf_angle;Cob_diameter;Tassel_branch_number	0	0	0	0	0	0	0	0	0	0	0	0	0	0	1	0	0	0	0	0	1	0	0	0	0	0	2	dispensable
pan_gene_15791	pan_gene_15792	Boxcox-transformed_leaf_angle	Boxcox-transformed_leaf_angle	0	0	1	0	1	1	0	0	0	1	0	0	0	0	0	1	0	0	0	0	0	0	0	0	0	0	5	dispensable
pan_gene_15791	pan_gene_19214	Boxcox-transformed_leaf_angle	Average_internode_length_(above_ear);Average_internode_length_(below_ear);Average_internode_length_(whole_plant);Boxcox-transformed_leaf_angle;Height_per_day_(until_flowering);Leaf_width;Plant_height	0	0	0	0	0	0	0	0	0	0	0	0	1	0	0	0	0	0	0	0	0	0	0	0	0	0	1	private
pan_gene_15791	pan_gene_24757	Boxcox-transformed_leaf_angle	Boxcox-transformed_leaf_angle;Southern_leaf_blight	0	0	1	0	1	0	0	0	0	1	0	0	0	1	0	1	0	0	1	0	0	0	0	0	0	0	6	dispensable
pan_gene_15791	pan_gene_31713	Boxcox-transformed_leaf_angle	Boxcox-transformed_leaf_angle	0	0	0	0	0	0	0	0	0	0	0	0	0	0	0	0	0	0	1	0	0	0	0	0	0	0	1	private
pan_gene_15791	pan_gene_32496	Boxcox-transformed_leaf_angle	Boxcox-transformed_leaf_angle	0	0	1	0	1	0	0	0	0	1	0	0	1	1	0	0	0	0	0	0	0	0	0	0	0	0	5	dispensable
pan_gene_15791	pan_gene_5505	Boxcox-transformed_leaf_angle	Boxcox-transformed_leaf_angle;Photoperiod_Growing-degree_days_to_silk;Starch	0	0	0	0	0	0	0	0	0	0	0	0	0	0	0	1	0	0	0	0	0	0	0	0	0	0	1	private
pan_gene_15791	pan_gene_7505	Boxcox-transformed_leaf_angle	Boxcox-transformed_leaf_angle	0	0	0	0	1	1	0	0	0	0	1	0	0	0	0	0	0	0	1	0	0	0	0	0	0	0	4	dispensable
pan_gene_15792	pan_gene_16983	Boxcox-transformed_leaf_angle	Boxcox-transformed_leaf_angle;Height_per_day_(until_flowering);Plant_height	0	1	0	1	1	0	0	1	0	0	0	0	0	0	0	0	0	0	0	0	1	0	0	0	0	0	5	dispensable
pan_gene_15792	pan_gene_19214	Boxcox-transformed_leaf_angle	Average_internode_length_(above_ear);Average_internode_length_(below_ear);Average_internode_length_(whole_plant);Boxcox-transformed_leaf_angle;Height_per_day_(until_flowering);Leaf_width;Plant_height	0	0	0	0	0	0	0	0	0	0	0	0	1	0	0	0	0	0	0	0	0	0	0	0	0	0	1	private
pan_gene_15792	pan_gene_24757	Boxcox-transformed_leaf_angle	Boxcox-transformed_leaf_angle;Southern_leaf_blight	0	1	1	0	1	0	0	1	1	1	1	0	1	1	0	0	1	0	0	0	1	1	0	0	0	1	13	near-core
pan_gene_15792	pan_gene_27721	Boxcox-transformed_leaf_angle	Boxcox-transformed_leaf_angle;Days_to_anthesis	0	1	0	0	0	1	0	0	1	0	0	0	0	0	0	0	0	0	0	0	0	0	1	0	0	0	4	dispensable
pan_gene_15792	pan_gene_29017	Boxcox-transformed_leaf_angle	Boxcox-transformed_leaf_angle;Plant_height	0	1	1	1	1	1	1	1	1	0	1	1	1	1	0	1	0	0	0	1	1	0	1	0	0	1	17	near-core
pan_gene_15792	pan_gene_30186	Boxcox-transformed_leaf_angle	Boxcox-transformed_leaf_angle	0	1	0	1	1	0	0	0	0	1	0	1	1	0	0	0	0	0	0	0	1	0	0	0	1	0	8	dispensable
pan_gene_15792	pan_gene_31044	Boxcox-transformed_leaf_angle	Boxcox-transformed_leaf_angle;Ear_height;Height_per_day_(until_flowering)	0	1	0	1	1	1	0	0	0	0	0	0	0	0	0	0	0	0	0	0	1	0	0	1	1	0	7	dispensable
pan_gene_15792	pan_gene_31713	Boxcox-transformed_leaf_angle	Boxcox-transformed_leaf_angle	0	1	0	0	0	0	0	0	0	0	0	0	0	0	0	0	0	0	0	0	0	0	0	0	0	0	1	private
pan_gene_15792	pan_gene_32496	Boxcox-transformed_leaf_angle	Boxcox-transformed_leaf_angle	0	1	1	0	1	0	1	0	0	1	0	0	0	0	0	0	0	0	0	0	1	1	1	1	0	0	9	dispensable
pan_gene_15792	pan_gene_32705	Boxcox-transformed_leaf_angle	Boxcox-transformed_leaf_angle;Chlorophyll_A;Days_to_silk;Nodes_per_plant;Nodes_to_ear;Total_amino_acids	0	1	1	1	1	0	1	0	1	0	1	0	0	0	0	0	1	0	0	1	1	1	1	0	1	1	14	near-core
pan_gene_15795	pan_gene_18979	Boxcox-transformed_leaf_angle	Boxcox-transformed_leaf_angle	0	0	1	0	0	1	1	1	1	0	0	0	0	0	0	1	0	1	1	0	0	0	1	0	0	1	10	dispensable
pan_gene_15812	pan_gene_17427	Boxcox-transformed_leaf_angle	Boxcox-transformed_leaf_angle	0	1	1	0	0	0	1	0	0	0	0	1	1	0	0	0	0	0	1	0	1	1	0	0	1	0	9	dispensable
pan_gene_15812	pan_gene_24479	Boxcox-transformed_leaf_angle	Average_internode_length_(whole_plant);Boxcox-transformed_leaf_angle;Chlorophyll_B	0	1	1	0	0	0	0	0	0	0	0	0	1	0	0	0	0	0	0	0	0	0	0	1	0	0	4	dispensable
pan_gene_15812	pan_gene_31044	Boxcox-transformed_leaf_angle	Boxcox-transformed_leaf_angle;Ear_height;Height_per_day_(until_flowering)	0	1	0	0	0	0	0	1	0	0	0	0	1	0	0	0	0	0	0	0	1	0	0	1	0	0	5	dispensable
pan_gene_15812	pan_gene_8219	Boxcox-transformed_leaf_angle	Boxcox-transformed_leaf_angle	0	1	0	0	1	0	0	0	0	0	0	1	0	0	0	1	0	0	0	0	0	1	0	0	0	0	5	dispensable
pan_gene_16080	pan_gene_27823	Boxcox-transformed_leaf_angle;Malate	Average_internode_length_(whole_plant);Boxcox-transformed_leaf_angle	0	1	0	0	0	0	0	0	0	0	0	0	0	0	0	0	0	0	0	0	0	0	0	0	0	0	1	private
pan_gene_16080	pan_gene_32808	Boxcox-transformed_leaf_angle;Malate	Average_internode_length_(above_ear);Boxcox-transformed_leaf_angle;Total_amino_acids	0	1	1	0	0	0	0	0	0	0	0	0	0	0	0	0	0	0	0	0	0	0	0	0	0	0	2	dispensable
pan_gene_16080	pan_gene_7675	Boxcox-transformed_leaf_angle;Malate	Boxcox-transformed_leaf_angle	0	1	0	0	0	0	0	0	0	0	0	0	0	0	0	0	0	0	0	0	0	1	0	0	0	0	2	dispensable
pan_gene_16087	pan_gene_25501	Boxcox-transformed_leaf_angle;Nodes_per_plant;Nodes_to_ear	Boxcox-transformed_leaf_angle;Nodes_to_ear	0	1	0	0	0	0	0	0	0	0	0	0	0	0	0	0	0	0	0	0	0	0	0	0	0	0	1	private
pan_gene_16087	pan_gene_26493	Boxcox-transformed_leaf_angle;Nodes_per_plant;Nodes_to_ear	Boxcox-transformed_leaf_angle;Nodes_to_ear	0	1	0	0	0	0	0	0	0	0	0	0	0	0	0	0	0	0	0	0	0	0	0	0	0	0	1	private
pan_gene_1672	pan_gene_4459	Boxcox-transformed_leaf_angle	Boxcox-transformed_leaf_angle;Days_to_anthesis;Nodes_above_ear;Tassel_length	0	1	0	0	0	0	0	0	0	0	0	0	0	0	0	0	0	0	0	0	0	0	0	0	0	0	1	private
pan_gene_16983	pan_gene_19096	Boxcox-transformed_leaf_angle;Height_per_day_(until_flowering);Plant_height	Boxcox-transformed_leaf_angle;Ear_height	0	0	0	0	1	0	0	0	0	0	0	0	0	0	0	0	0	0	0	0	0	0	0	0	0	0	1	private
pan_gene_16983	pan_gene_29017	Boxcox-transformed_leaf_angle;Height_per_day_(until_flowering);Plant_height	Boxcox-transformed_leaf_angle;Plant_height	0	1	0	1	1	0	0	1	0	1	0	0	0	0	0	0	0	0	0	0	0	0	0	0	0	0	5	dispensable
pan_gene_16983	pan_gene_30186	Boxcox-transformed_leaf_angle;Height_per_day_(until_flowering);Plant_height	Boxcox-transformed_leaf_angle	0	1	0	0	0	0	0	1	0	0	0	0	0	0	0	0	0	0	0	0	0	0	0	0	0	0	2	dispensable
pan_gene_16983	pan_gene_32091	Boxcox-transformed_leaf_angle;Height_per_day_(until_flowering);Plant_height	Boxcox-transformed_leaf_angle;Nodes_above_ear;Ratio_of_ear_height_to_total_height	0	1	0	1	1	1	0	1	0	1	1	0	0	0	0	0	1	1	0	1	0	0	1	0	1	0	12	near-core
pan_gene_16983	pan_gene_32496	Boxcox-transformed_leaf_angle;Height_per_day_(until_flowering);Plant_height	Boxcox-transformed_leaf_angle	0	1	0	0	1	0	0	1	0	0	0	0	0	0	0	0	0	0	0	0	0	0	1	0	0	0	4	dispensable
pan_gene_16983	pan_gene_4870	Boxcox-transformed_leaf_angle;Height_per_day_(until_flowering);Plant_height	Boxcox-transformed_leaf_angle;Tassel_length	0	0	0	0	1	0	0	0	0	1	0	0	0	0	0	0	0	0	0	0	0	0	0	0	0	0	2	dispensable
pan_gene_16983	pan_gene_5148	Boxcox-transformed_leaf_angle;Height_per_day_(until_flowering);Plant_height	Boxcox-transformed_leaf_angle;Cob_diameter;Tassel_branch_number	0	1	0	0	1	0	0	0	0	0	1	0	0	0	0	0	0	0	0	1	1	0	0	0	0	0	5	dispensable
pan_gene_16983	pan_gene_665	Boxcox-transformed_leaf_angle;Height_per_day_(until_flowering);Plant_height	Boxcox-transformed_leaf_angle;Plant_height	0	0	0	0	1	0	0	0	0	1	0	0	0	0	0	0	0	0	0	1	0	0	0	0	0	0	3	dispensable
pan_gene_16983	pan_gene_9173	Boxcox-transformed_leaf_angle;Height_per_day_(until_flowering);Plant_height	Boxcox-transformed_leaf_angle	0	0	0	0	1	0	0	0	0	0	0	0	0	0	0	0	0	0	0	0	0	0	0	0	0	0	1	private
pan_gene_17248	pan_gene_19957	Boxcox-transformed_leaf_angle	Boxcox-transformed_leaf_angle	0	1	0	0	0	0	0	1	0	0	0	0	1	0	0	0	0	0	0	0	0	0	0	0	0	0	3	dispensable
pan_gene_17248	pan_gene_25095	Boxcox-transformed_leaf_angle	Boxcox-transformed_leaf_angle;Leaf_width	0	1	1	0	0	0	0	0	0	0	0	0	0	0	0	0	0	0	0	0	0	0	0	0	0	0	2	dispensable
pan_gene_17248	pan_gene_30228	Boxcox-transformed_leaf_angle	Boxcox-transformed_leaf_angle;Ratio_of_ear_height_to_total_height	0	1	0	0	0	0	0	0	0	0	0	0	0	0	0	0	0	0	0	0	0	0	1	0	0	0	2	dispensable
pan_gene_17248	pan_gene_346	Boxcox-transformed_leaf_angle	Boxcox-transformed_leaf_angle	0	1	0	0	0	0	0	0	0	0	0	0	0	0	0	0	0	0	0	0	0	0	1	0	0	0	2	dispensable
pan_gene_17248	pan_gene_5518	Boxcox-transformed_leaf_angle	Boxcox-transformed_leaf_angle;Days_to_anthesis;Ear_height;Nodes_to_ear	0	1	0	0	0	0	0	0	0	0	0	0	0	0	0	0	0	0	0	0	0	0	0	0	0	0	1	private
pan_gene_17248	pan_gene_632	Boxcox-transformed_leaf_angle	Boxcox-transformed_leaf_angle;Ear_height	0	1	0	0	0	0	0	0	0	0	0	0	0	0	0	0	1	0	0	0	0	0	0	0	0	0	2	dispensable
pan_gene_17248	pan_gene_9561	Boxcox-transformed_leaf_angle	Boxcox-transformed_leaf_angle	0	1	0	0	0	0	0	0	0	0	0	0	0	0	1	0	1	0	0	0	0	0	1	0	0	0	4	dispensable
pan_gene_17250	pan_gene_18952	Boxcox-transformed_leaf_angle;Nodes_above_ear	Boxcox-transformed_leaf_angle	0	1	0	1	1	0	0	1	0	0	1	0	0	0	0	1	0	0	0	0	0	0	0	1	0	0	7	dispensable
pan_gene_17250	pan_gene_19216	Boxcox-transformed_leaf_angle;Nodes_above_ear	Average_internode_length_(whole_plant);Boxcox-transformed_leaf_angle;Days_to_anthesis;Height_per_day_(until_flowering)	0	1	0	0	1	0	0	0	0	0	0	0	0	0	0	1	0	0	0	0	1	0	0	0	0	0	4	dispensable
pan_gene_17250	pan_gene_22308	Boxcox-transformed_leaf_angle;Nodes_above_ear	Boxcox-transformed_leaf_angle;Days_to_anthesis;Days_to_silk;Tassel_branch_number	0	1	0	1	1	0	0	1	0	0	0	0	0	0	0	0	0	1	0	0	0	0	0	0	0	0	5	dispensable
pan_gene_17250	pan_gene_27887	Boxcox-transformed_leaf_angle;Nodes_above_ear	Boxcox-transformed_leaf_angle	0	1	0	1	1	1	0	1	1	0	1	0	0	1	0	1	0	1	0	0	0	0	0	0	1	0	11	near-core
pan_gene_1742	pan_gene_25551	Boxcox-transformed_leaf_angle;Ear_height;Height_per_day_(until_flowering);Leaf_width;Nodes_per_plant;Nodes_to_ear;Plant_height;Ratio_of_ear_height_to_total_height	Boxcox-transformed_leaf_angle;Southern_leaf_blight	0	1	0	0	0	0	0	0	0	0	0	0	0	0	0	0	0	0	0	0	0	0	0	0	0	0	1	private
pan_gene_17427	pan_gene_24479	Boxcox-transformed_leaf_angle	Average_internode_length_(whole_plant);Boxcox-transformed_leaf_angle;Chlorophyll_B	0	1	0	0	0	0	0	0	1	0	0	0	0	0	0	0	0	0	0	0	0	1	0	0	0	0	3	dispensable
pan_gene_17427	pan_gene_4215	Boxcox-transformed_leaf_angle	Boxcox-transformed_leaf_angle;Days_to_silk	0	1	0	1	0	0	0	0	1	0	0	0	0	0	0	0	0	0	0	0	0	0	0	0	0	1	4	dispensable
pan_gene_17427	pan_gene_7739	Boxcox-transformed_leaf_angle	Boxcox-transformed_leaf_angle;Cob_diameter	0	1	0	0	0	0	0	0	1	0	0	0	0	0	0	0	0	1	0	0	0	1	0	0	0	0	4	dispensable
pan_gene_17462	pan_gene_23882	Boxcox-transformed_leaf_angle;Days_to_silk	Anthesis-silking_interval;Boxcox-transformed_leaf_angle	0	1	0	0	1	0	1	0	0	1	1	1	0	0	0	0	1	1	0	1	1	0	1	1	0	0	12	near-core
pan_gene_17462	pan_gene_24261	Boxcox-transformed_leaf_angle;Days_to_silk	Boxcox-transformed_leaf_angle	0	1	1	0	1	0	1	0	1	1	0	1	0	0	1	1	0	0	0	1	0	0	0	1	0	0	11	near-core
pan_gene_17462	pan_gene_30060	Boxcox-transformed_leaf_angle;Days_to_silk	Boxcox-transformed_leaf_angle;Cob_diameter;Height_above_ear	0	1	1	0	1	0	1	0	1	1	0	1	0	0	0	1	0	0	1	1	1	1	0	0	0	0	12	near-core
pan_gene_17462	pan_gene_30920	Boxcox-transformed_leaf_angle;Days_to_silk	Boxcox-transformed_leaf_angle	0	1	1	0	1	0	1	0	1	1	0	1	0	0	0	1	0	0	1	1	1	0	0	1	0	0	12	near-core
pan_gene_17462	pan_gene_32662	Boxcox-transformed_leaf_angle;Days_to_silk	Average_internode_length_(above_ear);Average_internode_length_(whole_plant);Boxcox-transformed_leaf_angle;PCA_of_metabolites:_PC2	0	1	1	1	0	0	0	0	0	0	1	1	0	0	0	1	0	0	0	1	0	0	1	1	0	0	9	dispensable
pan_gene_17462	pan_gene_4475	Boxcox-transformed_leaf_angle;Days_to_silk	Boxcox-transformed_leaf_angle	0	1	1	0	1	1	1	1	1	1	0	0	0	0	0	1	0	0	0	0	1	0	0	0	1	0	11	near-core
pan_gene_17463	pan_gene_23882	Boxcox-transformed_leaf_angle	Anthesis-silking_interval;Boxcox-transformed_leaf_angle	0	0	1	1	1	0	1	0	1	1	1	1	1	0	1	0	0	1	1	1	0	0	1	1	0	1	16	near-core
pan_gene_17463	pan_gene_29222	Boxcox-transformed_leaf_angle	Boxcox-transformed_leaf_angle;Photoperiod_growing-degree_days_to_anthesis	0	0	0	1	1	1	1	1	1	1	1	1	0	1	1	1	1	1	0	0	1	0	0	0	1	1	17	near-core
pan_gene_17463	pan_gene_30294	Boxcox-transformed_leaf_angle	Boxcox-transformed_leaf_angle;Glutamate	0	0	0	0	0	0	0	0	0	1	0	1	0	0	0	0	0	1	0	0	0	0	0	0	0	0	3	dispensable
pan_gene_1801	pan_gene_25900	Boxcox-transformed_leaf_angle	Boxcox-transformed_leaf_angle	0	0	1	0	1	0	0	1	1	0	0	0	1	0	0	0	0	0	0	0	0	0	0	0	0	0	5	dispensable
pan_gene_18204	pan_gene_19138	Boxcox-transformed_leaf_angle;Chlorophyll_A;Days_to_silk;Height_above_ear;Nodes_per_plant;Ratio_of_ear_height_to_total_height	Boxcox-transformed_leaf_angle;Height_per_day_(until_flowering);Nodes_to_ear	0	0	0	1	0	0	0	0	0	0	0	0	0	0	0	0	0	0	0	1	0	0	1	0	0	0	3	dispensable
pan_gene_18405	pan_gene_4515	Boxcox-transformed_leaf_angle;Height_above_ear	Boxcox-transformed_leaf_angle	0	0	1	0	0	0	0	0	0	0	1	0	0	0	0	0	0	0	1	0	0	0	0	0	0	0	3	dispensable
pan_gene_18836	pan_gene_27712	Boxcox-transformed_leaf_angle;Nodes_above_ear	Boxcox-transformed_leaf_angle;Height_above_ear	0	0	0	0	0	1	0	0	0	0	0	0	0	0	0	0	0	0	0	0	0	0	0	0	0	0	1	private
pan_gene_18836	pan_gene_5175	Boxcox-transformed_leaf_angle;Nodes_above_ear	Boxcox-transformed_leaf_angle;PCA_of_metabolites:_PC1;Tassel_branch_number	0	0	0	0	0	0	0	0	0	0	0	0	0	0	0	0	1	0	1	0	0	0	0	1	0	1	4	dispensable
pan_gene_18846	pan_gene_18952	Boxcox-transformed_leaf_angle;Days_to_anthesis	Boxcox-transformed_leaf_angle	0	1	1	1	1	0	0	1	0	0	1	1	0	0	0	1	0	1	0	0	1	1	1	1	0	0	13	near-core
pan_gene_18846	pan_gene_2746	Boxcox-transformed_leaf_angle;Days_to_anthesis	Boxcox-transformed_leaf_angle	0	1	0	1	0	0	0	0	0	0	0	0	0	0	0	1	0	0	0	0	0	0	1	0	0	0	4	dispensable
pan_gene_18846	pan_gene_27887	Boxcox-transformed_leaf_angle;Days_to_anthesis	Boxcox-transformed_leaf_angle	0	1	0	1	1	1	0	1	0	0	0	1	0	0	0	1	0	0	0	0	0	0	0	0	0	0	7	dispensable
pan_gene_18846	pan_gene_4498	Boxcox-transformed_leaf_angle;Days_to_anthesis	Boxcox-transformed_leaf_angle	0	1	0	1	0	0	0	0	0	0	0	1	1	0	0	0	0	0	0	0	0	0	0	1	0	1	6	dispensable
pan_gene_18846	pan_gene_6849	Boxcox-transformed_leaf_angle;Days_to_anthesis	Boxcox-transformed_leaf_angle	0	1	0	0	0	1	0	0	0	0	0	0	0	0	0	0	0	0	0	0	0	0	0	0	0	0	2	dispensable
pan_gene_18846	pan_gene_8219	Boxcox-transformed_leaf_angle;Days_to_anthesis	Boxcox-transformed_leaf_angle	0	1	0	0	0	0	0	0	0	0	0	0	0	0	0	0	0	0	0	0	0	0	0	0	0	0	1	private
pan_gene_18944	pan_gene_5489	Boxcox-transformed_leaf_angle;Days_to_silk;Sucrose	Boxcox-transformed_leaf_angle;Cob_diameter	0	0	1	0	0	0	0	0	0	0	0	0	0	0	0	0	0	0	0	0	0	0	0	0	0	0	1	private
pan_gene_18952	pan_gene_23883	Boxcox-transformed_leaf_angle	Boxcox-transformed_leaf_angle	0	1	1	0	0	0	1	0	0	0	0	0	0	0	0	0	0	0	0	0	0	0	0	0	0	1	4	dispensable
pan_gene_18952	pan_gene_24728	Boxcox-transformed_leaf_angle	Boxcox-transformed_leaf_angle	0	1	1	1	1	0	0	1	1	1	1	0	0	1	0	1	0	1	0	1	0	0	0	1	1	0	14	near-core
pan_gene_18952	pan_gene_27887	Boxcox-transformed_leaf_angle	Boxcox-transformed_leaf_angle	0	1	1	1	1	0	1	1	1	1	1	1	1	1	0	1	1	1	0	1	0	0	0	0	1	1	18	near-core
pan_gene_18952	pan_gene_6849	Boxcox-transformed_leaf_angle	Boxcox-transformed_leaf_angle	0	1	0	0	0	0	0	0	1	0	0	0	0	0	0	0	0	0	0	0	0	0	0	0	0	0	2	dispensable
pan_gene_18979	pan_gene_32705	Boxcox-transformed_leaf_angle	Boxcox-transformed_leaf_angle;Chlorophyll_A;Days_to_silk;Nodes_per_plant;Nodes_to_ear;Total_amino_acids	0	0	0	0	0	0	0	0	1	0	0	0	0	0	0	0	0	0	0	0	0	0	0	0	0	0	1	private
pan_gene_18979	pan_gene_7505	Boxcox-transformed_leaf_angle	Boxcox-transformed_leaf_angle	0	0	0	0	1	0	0	0	0	0	0	0	0	0	0	0	0	0	0	0	0	0	0	0	0	0	1	private
pan_gene_19096	pan_gene_29017	Boxcox-transformed_leaf_angle;Ear_height	Boxcox-transformed_leaf_angle;Plant_height	0	0	0	0	1	0	0	0	0	0	0	0	0	1	0	0	0	0	1	0	0	0	1	1	0	0	5	dispensable
pan_gene_19096	pan_gene_32091	Boxcox-transformed_leaf_angle;Ear_height	Boxcox-transformed_leaf_angle;Nodes_above_ear;Ratio_of_ear_height_to_total_height	0	0	0	0	1	0	0	0	0	0	0	1	0	0	0	0	1	0	0	0	0	0	1	0	0	1	5	dispensable
pan_gene_19096	pan_gene_665	Boxcox-transformed_leaf_angle;Ear_height	Boxcox-transformed_leaf_angle;Plant_height	0	0	0	0	1	0	0	0	0	0	0	1	0	0	0	0	0	0	1	0	0	0	1	0	0	1	5	dispensable
pan_gene_19096	pan_gene_9173	Boxcox-transformed_leaf_angle;Ear_height	Boxcox-transformed_leaf_angle	0	0	0	0	1	0	0	0	0	0	0	0	0	0	0	0	0	0	0	0	0	0	0	0	0	0	1	private
pan_gene_19119	pan_gene_25057	Boxcox-transformed_leaf_angle;Ear_height;Height_above_ear	Boxcox-transformed_leaf_angle	0	0	0	1	1	0	0	1	0	0	0	0	0	0	1	1	0	1	0	0	0	1	1	1	0	0	9	dispensable
pan_gene_19119	pan_gene_25550	Boxcox-transformed_leaf_angle;Ear_height;Height_above_ear	Boxcox-transformed_leaf_angle	0	0	0	1	0	0	0	0	0	0	0	0	0	0	1	0	0	0	0	0	0	1	0	0	0	0	3	dispensable
pan_gene_19119	pan_gene_32663	Boxcox-transformed_leaf_angle;Ear_height;Height_above_ear	Average_internode_length_(above_ear);Boxcox-transformed_leaf_angle;PCA_of_metabolites:_PC2;Southern_leaf_blight	0	0	0	0	0	1	0	0	0	0	0	0	0	0	0	0	0	0	0	0	0	0	0	0	0	0	1	private
pan_gene_19119	pan_gene_9359	Boxcox-transformed_leaf_angle;Ear_height;Height_above_ear	Boxcox-transformed_leaf_angle	0	0	0	1	0	0	0	1	0	0	0	0	0	0	0	0	0	0	0	0	0	0	0	0	0	0	2	dispensable
pan_gene_19120	pan_gene_76698	Boxcox-transformed_leaf_angle;Ear_height;Height_above_ear	Average_internode_length_(whole_plant);Boxcox-transformed_leaf_angle	0	1	0	0	0	1	0	1	0	0	0	0	0	0	0	0	0	0	0	0	0	0	0	0	0	0	3	dispensable
pan_gene_19214	pan_gene_24757	Average_internode_length_(above_ear);Average_internode_length_(below_ear);Average_internode_length_(whole_plant);Boxcox-transformed_leaf_angle;Height_per_day_(until_flowering);Leaf_width;Plant_height	Boxcox-transformed_leaf_angle;Southern_leaf_blight	0	0	0	0	0	0	0	0	0	0	0	0	1	0	0	0	0	0	0	0	0	0	0	0	0	0	1	private
pan_gene_19214	pan_gene_30059	Average_internode_length_(above_ear);Average_internode_length_(below_ear);Average_internode_length_(whole_plant);Boxcox-transformed_leaf_angle;Height_per_day_(until_flowering);Leaf_width;Plant_height	Boxcox-transformed_leaf_angle;Cob_diameter;Height_above_ear	0	0	0	0	0	0	0	0	0	0	0	0	1	0	0	0	0	0	0	0	0	0	0	0	0	0	1	private
pan_gene_19214	pan_gene_32496	Average_internode_length_(above_ear);Average_internode_length_(below_ear);Average_internode_length_(whole_plant);Boxcox-transformed_leaf_angle;Height_per_day_(until_flowering);Leaf_width;Plant_height	Boxcox-transformed_leaf_angle	0	0	0	0	0	0	0	0	0	0	0	0	1	0	0	0	0	0	0	0	0	0	0	0	0	0	1	private
pan_gene_19215	pan_gene_26825	Average_internode_length_(below_ear);Average_internode_length_(whole_plant);Boxcox-transformed_leaf_angle	Boxcox-transformed_leaf_angle	0	1	0	0	0	1	0	0	0	0	0	0	1	0	0	0	0	0	0	0	0	0	0	0	0	1	4	dispensable
pan_gene_19215	pan_gene_27818	Average_internode_length_(below_ear);Average_internode_length_(whole_plant);Boxcox-transformed_leaf_angle	Boxcox-transformed_leaf_angle	0	1	0	0	0	1	0	0	0	0	0	0	0	0	0	0	0	0	0	0	0	0	0	0	0	0	2	dispensable
pan_gene_19215	pan_gene_30253	Average_internode_length_(below_ear);Average_internode_length_(whole_plant);Boxcox-transformed_leaf_angle	Boxcox-transformed_leaf_angle;Tassel_length	0	1	0	0	0	0	0	0	0	0	0	0	1	0	0	0	0	0	0	0	0	0	0	0	0	0	2	dispensable
pan_gene_19215	pan_gene_4468	Average_internode_length_(below_ear);Average_internode_length_(whole_plant);Boxcox-transformed_leaf_angle	Boxcox-transformed_leaf_angle	0	1	0	0	0	1	0	1	0	0	0	0	0	0	0	0	0	0	0	0	0	0	0	1	0	1	5	dispensable
pan_gene_19215	pan_gene_646	Average_internode_length_(below_ear);Average_internode_length_(whole_plant);Boxcox-transformed_leaf_angle	Average_internode_length_(below_ear);Boxcox-transformed_leaf_angle;Tassel_length	0	1	0	0	0	1	0	0	0	0	0	0	0	0	0	0	0	0	0	0	0	1	0	0	0	0	3	dispensable
pan_gene_19215	pan_gene_800	Average_internode_length_(below_ear);Average_internode_length_(whole_plant);Boxcox-transformed_leaf_angle	Boxcox-transformed_leaf_angle	0	1	1	0	0	1	0	1	1	0	0	0	0	0	0	0	1	0	0	0	0	0	0	0	0	1	7	dispensable
pan_gene_19216	pan_gene_22308	Average_internode_length_(whole_plant);Boxcox-transformed_leaf_angle;Days_to_anthesis;Height_per_day_(until_flowering)	Boxcox-transformed_leaf_angle;Days_to_anthesis;Days_to_silk;Tassel_branch_number	0	1	0	0	1	1	0	0	0	0	1	0	0	0	0	1	0	0	0	0	0	0	0	0	0	1	6	dispensable
pan_gene_19216	pan_gene_23883	Average_internode_length_(whole_plant);Boxcox-transformed_leaf_angle;Days_to_anthesis;Height_per_day_(until_flowering)	Boxcox-transformed_leaf_angle	0	1	0	0	1	0	0	0	0	0	0	0	0	0	0	0	0	0	0	0	0	0	0	0	0	0	2	dispensable
pan_gene_19216	pan_gene_25551	Average_internode_length_(whole_plant);Boxcox-transformed_leaf_angle;Days_to_anthesis;Height_per_day_(until_flowering)	Boxcox-transformed_leaf_angle;Southern_leaf_blight	0	1	0	0	1	1	0	0	0	0	0	0	0	1	0	1	0	0	0	0	0	0	0	0	0	0	5	dispensable
pan_gene_19216	pan_gene_27887	Average_internode_length_(whole_plant);Boxcox-transformed_leaf_angle;Days_to_anthesis;Height_per_day_(until_flowering)	Boxcox-transformed_leaf_angle	0	1	1	0	1	0	0	0	0	0	0	0	0	0	0	1	0	0	0	0	0	0	0	0	0	1	5	dispensable
pan_gene_19498	pan_gene_72134	Boxcox-transformed_leaf_angle;Malate	Boxcox-transformed_leaf_angle;Nodes_above_ear	0	1	0	0	0	0	0	0	0	0	0	0	0	0	0	0	0	0	0	0	0	0	0	0	0	0	1	private
pan_gene_1963	pan_gene_27721	Boxcox-transformed_leaf_angle	Boxcox-transformed_leaf_angle;Days_to_anthesis	0	1	0	0	0	0	0	0	0	0	0	0	0	0	0	0	0	0	0	0	0	0	0	0	0	0	1	private
pan_gene_1963	pan_gene_30186	Boxcox-transformed_leaf_angle	Boxcox-transformed_leaf_angle	0	1	0	0	0	1	1	0	1	0	1	1	0	0	1	1	0	1	0	0	1	0	0	1	1	0	12	near-core
pan_gene_1963	pan_gene_4301	Boxcox-transformed_leaf_angle	Boxcox-transformed_leaf_angle	0	1	0	1	1	1	0	0	1	0	1	0	0	0	0	0	0	1	1	0	0	1	1	0	0	0	10	dispensable
pan_gene_1963	pan_gene_5485	Boxcox-transformed_leaf_angle	Boxcox-transformed_leaf_angle	0	1	1	0	0	0	1	0	1	0	0	0	0	0	0	1	1	1	0	0	0	0	1	0	0	1	9	dispensable
pan_gene_1963	pan_gene_8131	Boxcox-transformed_leaf_angle	100_Kernel_weight;Boxcox-transformed_leaf_angle;Leaf_length	0	1	0	0	1	1	1	1	1	1	1	1	0	1	1	1	1	0	0	0	0	1	1	0	1	0	16	near-core
pan_gene_19957	pan_gene_20666	Boxcox-transformed_leaf_angle	Average_internode_length_(above_ear);Average_internode_length_(below_ear);Average_internode_length_(whole_plant);Boxcox-transformed_leaf_angle;Height_above_ear;Height_per_day_(until_flowering);Plant_height	0	0	0	0	0	0	0	0	0	0	0	0	1	0	0	0	0	0	0	0	0	0	0	0	0	0	1	private
pan_gene_19957	pan_gene_30228	Boxcox-transformed_leaf_angle	Boxcox-transformed_leaf_angle;Ratio_of_ear_height_to_total_height	0	1	0	0	0	1	0	0	0	0	0	0	0	0	0	0	0	0	0	0	0	0	0	0	0	0	2	dispensable
pan_gene_19957	pan_gene_32644	Boxcox-transformed_leaf_angle	Boxcox-transformed_leaf_angle;Glutamate;PCA_of_metabolites:_PC2;Southern_leaf_blight;Tassel_branch_number;Total_amino_acids	0	0	0	0	0	0	0	0	0	1	0	0	0	0	0	0	0	0	0	0	0	0	0	0	0	0	1	private
pan_gene_19957	pan_gene_346	Boxcox-transformed_leaf_angle	Boxcox-transformed_leaf_angle	0	1	0	0	0	0	0	0	0	0	0	0	0	0	0	0	0	0	0	0	0	0	0	0	0	0	1	private
pan_gene_19957	pan_gene_48700	Boxcox-transformed_leaf_angle	Boxcox-transformed_leaf_angle	0	1	0	0	0	0	0	0	0	0	0	0	1	1	0	0	0	0	0	0	0	0	0	0	0	0	3	dispensable
pan_gene_19957	pan_gene_5518	Boxcox-transformed_leaf_angle	Boxcox-transformed_leaf_angle;Days_to_anthesis;Ear_height;Nodes_to_ear	0	1	0	0	0	0	0	0	0	0	0	0	0	0	0	0	0	0	0	0	0	0	0	0	0	0	1	private
pan_gene_19957	pan_gene_644	Boxcox-transformed_leaf_angle	100_Kernel_weight;Boxcox-transformed_leaf_angle	0	1	0	0	0	0	0	0	0	0	0	0	0	0	0	0	0	0	0	0	0	0	0	0	0	0	1	private
pan_gene_20029	pan_gene_29017	Boxcox-transformed_leaf_angle	Boxcox-transformed_leaf_angle;Plant_height	0	1	0	1	0	1	1	0	1	0	0	0	0	1	0	0	0	1	0	1	0	0	0	0	0	0	8	dispensable
pan_gene_20029	pan_gene_30059	Boxcox-transformed_leaf_angle	Boxcox-transformed_leaf_angle;Cob_diameter;Height_above_ear	0	1	0	1	0	1	0	0	0	0	0	0	0	0	0	0	1	1	0	0	0	0	0	0	0	0	5	dispensable
pan_gene_20029	pan_gene_30186	Boxcox-transformed_leaf_angle	Boxcox-transformed_leaf_angle	0	1	0	1	1	0	1	0	0	0	0	1	0	0	0	1	0	1	0	0	1	0	0	0	0	0	8	dispensable
pan_gene_20029	pan_gene_32091	Boxcox-transformed_leaf_angle	Boxcox-transformed_leaf_angle;Nodes_above_ear;Ratio_of_ear_height_to_total_height	0	1	0	1	1	1	1	0	1	0	1	1	0	1	0	1	1	1	1	1	0	0	1	1	0	1	17	near-core
pan_gene_20029	pan_gene_8131	Boxcox-transformed_leaf_angle	100_Kernel_weight;Boxcox-transformed_leaf_angle;Leaf_length	0	1	1	0	1	1	0	0	1	0	1	0	0	0	1	0	0	0	0	0	1	1	0	0	0	0	9	dispensable
pan_gene_20652	pan_gene_24261	Boxcox-transformed_leaf_angle;Height_per_day_(until_flowering);Plant_height	Boxcox-transformed_leaf_angle	0	1	1	0	1	0	0	0	1	1	1	1	1	0	1	1	0	1	1	1	0	0	1	0	0	1	15	near-core
pan_gene_20652	pan_gene_30294	Boxcox-transformed_leaf_angle;Height_per_day_(until_flowering);Plant_height	Boxcox-transformed_leaf_angle;Glutamate	0	1	0	0	0	0	0	0	0	1	0	0	0	0	0	0	0	0	0	0	1	0	0	1	0	1	5	dispensable
pan_gene_20666	pan_gene_23561	Average_internode_length_(above_ear);Average_internode_length_(below_ear);Average_internode_length_(whole_plant);Boxcox-transformed_leaf_angle;Height_above_ear;Height_per_day_(until_flowering);Plant_height	100_Kernel_weight;Boxcox-transformed_leaf_angle;Sucrose	0	0	0	0	0	0	0	0	0	0	0	0	0	0	0	0	0	0	0	1	0	0	0	0	0	0	1	private
pan_gene_20744	pan_gene_24294	Boxcox-transformed_leaf_angle	Anthesis-silking_interval;Boxcox-transformed_leaf_angle	0	0	0	0	0	0	0	0	0	0	0	0	0	0	0	0	0	1	0	0	0	0	0	0	0	0	1	private
pan_gene_20744	pan_gene_24757	Boxcox-transformed_leaf_angle	Boxcox-transformed_leaf_angle;Southern_leaf_blight	0	0	0	0	0	0	0	0	0	0	0	0	0	0	0	0	0	1	0	0	0	0	0	0	0	0	1	private
pan_gene_20744	pan_gene_30186	Boxcox-transformed_leaf_angle	Boxcox-transformed_leaf_angle	0	0	0	0	0	0	0	0	0	0	0	0	0	0	0	0	0	1	0	0	0	0	0	0	0	0	1	private
pan_gene_22308	pan_gene_23883	Boxcox-transformed_leaf_angle;Days_to_anthesis;Days_to_silk;Tassel_branch_number	Boxcox-transformed_leaf_angle	0	1	0	1	0	0	0	0	0	0	0	0	1	0	0	0	0	1	0	0	0	0	0	0	1	0	5	dispensable
pan_gene_22308	pan_gene_25551	Boxcox-transformed_leaf_angle;Days_to_anthesis;Days_to_silk;Tassel_branch_number	Boxcox-transformed_leaf_angle;Southern_leaf_blight	0	1	1	1	1	1	0	1	1	1	0	1	1	0	0	1	0	1	0	0	0	0	1	0	0	0	13	near-core
pan_gene_22308	pan_gene_2746	Boxcox-transformed_leaf_angle;Days_to_anthesis;Days_to_silk;Tassel_branch_number	Boxcox-transformed_leaf_angle	0	1	0	0	0	0	0	0	0	0	0	0	0	0	0	0	0	0	0	0	0	0	0	0	0	0	1	private
pan_gene_22308	pan_gene_27887	Boxcox-transformed_leaf_angle;Days_to_anthesis;Days_to_silk;Tassel_branch_number	Boxcox-transformed_leaf_angle	0	1	0	1	1	0	0	1	0	0	0	0	1	0	0	0	0	0	0	0	0	0	0	0	0	0	5	dispensable
pan_gene_22308	pan_gene_4469	Boxcox-transformed_leaf_angle;Days_to_anthesis;Days_to_silk;Tassel_branch_number	Boxcox-transformed_leaf_angle	0	1	0	1	1	1	1	1	1	1	1	1	1	1	0	1	0	1	1	0	0	0	0	1	1	0	17	near-core
pan_gene_22308	pan_gene_4498	Boxcox-transformed_leaf_angle;Days_to_anthesis;Days_to_silk;Tassel_branch_number	Boxcox-transformed_leaf_angle	0	1	0	0	0	0	0	0	0	0	0	0	0	0	0	0	0	1	0	0	0	0	0	0	0	0	2	dispensable
pan_gene_22308	pan_gene_5148	Boxcox-transformed_leaf_angle;Days_to_anthesis;Days_to_silk;Tassel_branch_number	Boxcox-transformed_leaf_angle;Cob_diameter;Tassel_branch_number	0	1	0	1	1	1	0	1	1	0	1	1	1	1	0	1	1	0	0	0	0	0	1	0	0	0	13	near-core
pan_gene_22308	pan_gene_665	Boxcox-transformed_leaf_angle;Days_to_anthesis;Days_to_silk;Tassel_branch_number	Boxcox-transformed_leaf_angle;Plant_height	0	0	0	0	0	0	0	0	0	1	0	0	0	0	0	0	0	1	0	0	0	0	0	0	0	0	2	dispensable
pan_gene_22308	pan_gene_8219	Boxcox-transformed_leaf_angle;Days_to_anthesis;Days_to_silk;Tassel_branch_number	Boxcox-transformed_leaf_angle	0	1	0	0	0	0	0	0	0	0	0	1	0	0	0	0	0	0	0	0	0	0	0	0	0	0	2	dispensable
pan_gene_22308	pan_gene_9439	Boxcox-transformed_leaf_angle;Days_to_anthesis;Days_to_silk;Tassel_branch_number	Boxcox-transformed_leaf_angle	0	1	0	1	1	1	0	1	1	1	1	0	0	1	1	0	0	0	0	0	0	0	1	1	0	0	12	near-core
pan_gene_22773	pan_gene_29222	Boxcox-transformed_leaf_angle;Ear_row_number;Nodes_to_ear;Ratio_of_ear_height_to_total_height	Boxcox-transformed_leaf_angle;Photoperiod_growing-degree_days_to_anthesis	0	1	0	0	0	0	1	1	0	1	1	0	0	1	1	1	1	0	0	0	0	0	1	1	0	1	12	near-core
pan_gene_23713	pan_gene_25900	Boxcox-transformed_leaf_angle	Boxcox-transformed_leaf_angle	0	0	1	0	0	0	0	0	0	0	0	0	0	0	0	0	0	0	0	0	0	0	0	0	0	0	1	private
pan_gene_23713	pan_gene_27058	Boxcox-transformed_leaf_angle	Boxcox-transformed_leaf_angle	0	1	1	0	1	1	0	0	1	0	1	0	0	0	0	1	0	0	1	0	0	1	1	0	0	0	10	dispensable
pan_gene_23742	pan_gene_31974	Boxcox-transformed_leaf_angle;Days_to_silk;Tassel_length	Boxcox-transformed_leaf_angle;Days_to_anthesis;Ear_height;Tassel_branch_number;Tassel_length	0	1	0	0	0	0	0	0	0	0	0	0	0	0	0	0	0	0	0	0	0	0	0	0	0	0	1	private
pan_gene_23860	pan_gene_4469	Boxcox-transformed_leaf_angle;Ear_height	Boxcox-transformed_leaf_angle	0	0	1	0	1	1	0	0	0	1	1	0	0	1	0	0	1	0	0	0	0	0	0	0	0	0	7	dispensable
pan_gene_23860	pan_gene_5148	Boxcox-transformed_leaf_angle;Ear_height	Boxcox-transformed_leaf_angle;Cob_diameter;Tassel_branch_number	0	0	0	0	1	1	1	1	0	0	1	0	1	1	1	0	0	0	1	1	1	0	0	0	1	0	12	near-core
pan_gene_23882	pan_gene_24261	Anthesis-silking_interval;Boxcox-transformed_leaf_angle	Boxcox-transformed_leaf_angle	0	1	0	1	1	0	0	0	0	1	1	1	0	1	1	0	0	0	1	0	0	1	0	1	1	0	12	near-core
pan_gene_23882	pan_gene_32662	Anthesis-silking_interval;Boxcox-transformed_leaf_angle	Average_internode_length_(above_ear);Average_internode_length_(whole_plant);Boxcox-transformed_leaf_angle;PCA_of_metabolites:_PC2	0	1	0	0	0	0	1	1	1	1	1	1	0	0	1	0	1	0	0	1	1	0	1	1	0	1	14	near-core
pan_gene_23883	pan_gene_25551	Boxcox-transformed_leaf_angle	Boxcox-transformed_leaf_angle;Southern_leaf_blight	0	1	0	1	1	0	0	0	0	0	0	0	1	1	0	1	0	0	0	0	0	0	1	0	0	0	7	dispensable
pan_gene_23883	pan_gene_27887	Boxcox-transformed_leaf_angle	Boxcox-transformed_leaf_angle	0	1	0	1	0	1	1	0	1	0	1	1	1	1	1	1	1	1	0	1	0	0	0	0	0	1	15	near-core
pan_gene_23883	pan_gene_32657	Boxcox-transformed_leaf_angle	Boxcox-transformed_leaf_angle;Southern_leaf_blight	0	1	0	1	0	1	0	0	0	0	0	0	0	0	0	0	0	0	0	0	0	0	0	0	0	0	3	dispensable
pan_gene_24261	pan_gene_27746	Boxcox-transformed_leaf_angle	Average_internode_length_(below_ear);Boxcox-transformed_leaf_angle	0	1	1	0	1	1	1	0	0	1	1	1	1	0	1	1	0	0	1	1	0	1	0	0	1	1	16	near-core
pan_gene_24261	pan_gene_30294	Boxcox-transformed_leaf_angle	Boxcox-transformed_leaf_angle;Glutamate	0	1	0	0	0	0	0	0	0	0	0	0	0	0	0	0	0	0	0	0	0	0	0	0	0	1	2	dispensable
pan_gene_24261	pan_gene_32662	Boxcox-transformed_leaf_angle	Average_internode_length_(above_ear);Average_internode_length_(whole_plant);Boxcox-transformed_leaf_angle;PCA_of_metabolites:_PC2	0	1	0	0	0	0	0	0	0	1	1	1	0	0	0	1	0	0	0	0	0	0	0	0	0	1	6	dispensable
pan_gene_24261	pan_gene_4475	Boxcox-transformed_leaf_angle	Boxcox-transformed_leaf_angle	0	1	1	1	1	0	1	1	1	1	1	0	1	0	0	1	1	1	0	1	0	0	1	0	1	1	17	near-core
pan_gene_24294	pan_gene_24757	Anthesis-silking_interval;Boxcox-transformed_leaf_angle	Boxcox-transformed_leaf_angle;Southern_leaf_blight	0	1	1	0	1	0	0	0	1	0	1	0	0	0	0	0	0	1	1	0	1	1	0	0	0	1	10	dispensable
pan_gene_24294	pan_gene_30186	Anthesis-silking_interval;Boxcox-transformed_leaf_angle	Boxcox-transformed_leaf_angle	0	1	1	1	1	1	1	0	1	0	1	1	1	0	1	1	0	1	1	1	1	0	1	1	1	1	20	core
pan_gene_24294	pan_gene_5480	Anthesis-silking_interval;Boxcox-transformed_leaf_angle	Anthesis-silking_interval;Boxcox-transformed_leaf_angle;Days_to_silk;Protein	0	0	0	0	0	0	0	0	0	0	0	0	0	0	1	0	0	0	0	0	0	0	0	0	0	0	1	private
pan_gene_24294	pan_gene_5485	Anthesis-silking_interval;Boxcox-transformed_leaf_angle	Boxcox-transformed_leaf_angle	0	1	0	0	1	0	0	0	1	1	0	0	0	0	0	1	0	0	0	0	0	0	1	0	0	1	7	dispensable
pan_gene_24294	pan_gene_8131	Anthesis-silking_interval;Boxcox-transformed_leaf_angle	100_Kernel_weight;Boxcox-transformed_leaf_angle;Leaf_length	0	1	0	0	1	1	0	1	1	1	0	1	0	1	1	1	1	0	1	0	0	1	0	0	0	0	13	near-core
pan_gene_24294	pan_gene_9173	Anthesis-silking_interval;Boxcox-transformed_leaf_angle	Boxcox-transformed_leaf_angle	0	0	0	0	1	0	0	0	0	0	0	0	0	0	0	0	0	0	0	0	0	0	0	0	0	0	1	private
pan_gene_24412	pan_gene_42468	Boxcox-transformed_leaf_angle	Boxcox-transformed_leaf_angle;Height_above_ear;Starch;Total_amino_acids	0	1	0	0	0	0	0	0	0	0	0	0	0	0	0	0	0	0	0	0	0	1	0	0	0	0	2	dispensable
pan_gene_24500	pan_gene_26689	100_Kernel_weight;Boxcox-transformed_leaf_angle;Chlorophyll_B	Anthesis-silking_interval;Boxcox-transformed_leaf_angle;Ear_height;Nodes_per_plant	0	1	0	0	0	0	0	0	0	0	0	0	0	0	0	0	0	0	0	0	0	0	0	0	0	0	1	private
pan_gene_24518	pan_gene_783	Boxcox-transformed_leaf_angle;Chlorophyll_B;Stalk_strength	Average_internode_length_(above_ear);Average_internode_length_(whole_plant);Boxcox-transformed_leaf_angle	0	1	0	0	0	0	0	0	0	0	0	0	0	0	0	0	0	0	0	0	0	0	0	0	0	0	1	private
pan_gene_24556	pan_gene_32705	Boxcox-transformed_leaf_angle	Boxcox-transformed_leaf_angle;Chlorophyll_A;Days_to_silk;Nodes_per_plant;Nodes_to_ear;Total_amino_acids	0	1	0	1	0	0	0	0	0	0	1	0	0	0	0	0	0	0	0	0	1	0	0	0	0	0	4	dispensable
pan_gene_24556	pan_gene_8267	Boxcox-transformed_leaf_angle	Anthesis-silking_interval;Boxcox-transformed_leaf_angle	0	1	0	0	0	0	0	0	0	0	0	0	0	0	0	0	0	0	0	0	0	0	0	0	0	0	1	private
pan_gene_24587	pan_gene_24728	Boxcox-transformed_leaf_angle	Boxcox-transformed_leaf_angle	0	1	0	1	1	0	0	1	1	0	0	0	0	1	0	0	0	0	0	0	0	0	0	0	0	0	6	dispensable
pan_gene_24587	pan_gene_27808	Boxcox-transformed_leaf_angle	Average_internode_length_(below_ear);Boxcox-transformed_leaf_angle;Photoperiod_Growing-degree_days_to_silk	0	1	0	0	0	0	0	0	0	0	0	0	0	0	0	0	0	0	0	0	0	0	0	0	0	0	1	private
pan_gene_24587	pan_gene_5489	Boxcox-transformed_leaf_angle	Boxcox-transformed_leaf_angle;Cob_diameter	0	1	0	1	0	0	0	1	0	1	0	0	1	1	0	0	0	0	0	0	0	0	0	0	0	0	6	dispensable
pan_gene_24728	pan_gene_27887	Boxcox-transformed_leaf_angle	Boxcox-transformed_leaf_angle	0	1	1	1	1	0	1	1	1	1	0	0	0	1	0	1	1	1	0	1	0	0	0	0	0	1	14	near-core
pan_gene_24728	pan_gene_32657	Boxcox-transformed_leaf_angle	Boxcox-transformed_leaf_angle;Southern_leaf_blight	0	1	0	1	1	0	0	0	0	1	0	0	0	0	0	0	0	0	0	0	0	0	0	0	0	0	4	dispensable
pan_gene_24733	pan_gene_26428	Average_internode_length_(below_ear);Boxcox-transformed_leaf_angle	Boxcox-transformed_leaf_angle;Cob_diameter;Leaf_length;Nodes_above_ear;Plant_height;Tassel_length	0	1	0	0	0	0	0	0	0	0	0	0	0	0	0	0	0	0	0	0	0	0	1	0	0	0	2	dispensable
pan_gene_24733	pan_gene_2746	Average_internode_length_(below_ear);Boxcox-transformed_leaf_angle	Boxcox-transformed_leaf_angle	0	1	0	0	0	0	0	0	0	0	0	0	1	0	0	0	0	0	0	0	0	0	1	0	0	0	3	dispensable
pan_gene_24741	pan_gene_5484	Boxcox-transformed_leaf_angle	Boxcox-transformed_leaf_angle	0	1	1	0	0	0	1	0	1	1	1	0	0	0	1	0	0	1	0	0	0	0	0	0	0	1	9	dispensable
pan_gene_24756	pan_gene_26825	Boxcox-transformed_leaf_angle	Boxcox-transformed_leaf_angle	0	1	0	0	0	0	0	0	0	0	0	0	0	0	0	0	0	0	0	0	0	0	0	0	0	0	1	private
pan_gene_24756	pan_gene_27689	Boxcox-transformed_leaf_angle	Boxcox-transformed_leaf_angle;Ear_row_number	0	1	1	0	0	0	1	0	0	0	0	0	0	0	0	0	0	0	0	0	0	0	0	1	0	0	4	dispensable
pan_gene_24756	pan_gene_27823	Boxcox-transformed_leaf_angle	Average_internode_length_(whole_plant);Boxcox-transformed_leaf_angle	0	1	0	0	0	0	0	0	0	0	0	0	0	0	0	0	0	0	0	0	0	0	0	0	0	0	1	private
pan_gene_24756	pan_gene_30253	Boxcox-transformed_leaf_angle	Boxcox-transformed_leaf_angle;Tassel_length	0	1	0	0	0	0	0	0	0	0	0	0	0	0	0	0	0	0	0	0	0	0	0	0	0	0	1	private
pan_gene_24756	pan_gene_7675	Boxcox-transformed_leaf_angle	Boxcox-transformed_leaf_angle	0	1	1	0	0	0	0	0	1	0	0	0	1	0	0	0	0	0	0	1	0	0	0	0	0	0	5	dispensable
pan_gene_24757	pan_gene_27721	Boxcox-transformed_leaf_angle;Southern_leaf_blight	Boxcox-transformed_leaf_angle;Days_to_anthesis	0	1	0	0	0	0	0	0	0	0	0	0	0	0	0	0	0	0	0	0	0	0	1	0	0	0	2	dispensable
pan_gene_24757	pan_gene_30186	Boxcox-transformed_leaf_angle;Southern_leaf_blight	Boxcox-transformed_leaf_angle	0	1	1	0	0	0	0	0	0	0	0	0	1	0	0	0	0	0	0	0	1	0	0	0	0	0	4	dispensable
pan_gene_24757	pan_gene_31044	Boxcox-transformed_leaf_angle;Southern_leaf_blight	Boxcox-transformed_leaf_angle;Ear_height;Height_per_day_(until_flowering)	0	1	0	0	0	0	0	0	0	0	0	0	0	0	0	0	0	0	0	0	0	0	0	0	0	0	1	private
pan_gene_24757	pan_gene_31713	Boxcox-transformed_leaf_angle;Southern_leaf_blight	Boxcox-transformed_leaf_angle	0	1	0	0	0	0	0	0	0	0	0	0	0	0	0	0	0	0	0	0	0	0	0	0	0	0	1	private
pan_gene_24757	pan_gene_32496	Boxcox-transformed_leaf_angle;Southern_leaf_blight	Boxcox-transformed_leaf_angle	0	1	0	0	1	0	0	0	0	1	0	0	0	0	0	0	0	0	0	0	0	0	0	0	0	0	3	dispensable
pan_gene_24757	pan_gene_32705	Boxcox-transformed_leaf_angle;Southern_leaf_blight	Boxcox-transformed_leaf_angle;Chlorophyll_A;Days_to_silk;Nodes_per_plant;Nodes_to_ear;Total_amino_acids	0	1	1	0	1	0	1	0	1	1	0	0	0	0	0	0	1	1	0	0	1	0	1	0	0	1	11	near-core
pan_gene_24757	pan_gene_8131	Boxcox-transformed_leaf_angle;Southern_leaf_blight	100_Kernel_weight;Boxcox-transformed_leaf_angle;Leaf_length	0	1	0	0	0	0	0	0	0	0	0	0	0	0	0	0	0	0	0	0	0	0	0	0	0	0	1	private
pan_gene_2506	pan_gene_4823	Boxcox-transformed_leaf_angle;Tassel_length	Boxcox-transformed_leaf_angle;Ratio_of_ear_height_to_total_height	0	1	0	0	0	0	0	0	0	0	0	0	0	0	0	0	0	0	0	0	0	0	0	0	0	0	1	private
pan_gene_25065	pan_gene_25551	Boxcox-transformed_leaf_angle;Plant_height	Boxcox-transformed_leaf_angle;Southern_leaf_blight	0	0	0	0	0	0	0	1	0	0	0	0	0	0	0	0	0	0	0	0	0	0	0	0	0	0	1	private
pan_gene_25065	pan_gene_27525	Boxcox-transformed_leaf_angle;Plant_height	Boxcox-transformed_leaf_angle;Height_above_ear;Leaf_width	0	0	0	0	0	0	0	1	0	0	0	0	0	0	0	0	0	0	0	0	0	0	0	0	0	0	1	private
pan_gene_25066	pan_gene_4468	Boxcox-transformed_leaf_angle;Fructose;Leaf_width	Boxcox-transformed_leaf_angle	0	1	0	0	0	0	0	0	0	0	0	0	0	0	0	0	0	0	0	0	0	0	0	0	0	0	1	private
pan_gene_25066	pan_gene_800	Boxcox-transformed_leaf_angle;Fructose;Leaf_width	Boxcox-transformed_leaf_angle	0	1	1	1	0	0	0	0	0	0	0	0	0	0	0	0	0	0	0	0	0	0	1	0	0	0	4	dispensable
pan_gene_25095	pan_gene_346	Boxcox-transformed_leaf_angle;Leaf_width	Boxcox-transformed_leaf_angle	0	1	1	0	0	0	0	0	0	0	0	0	0	0	0	0	0	0	1	0	0	0	0	0	0	0	3	dispensable
pan_gene_2513	pan_gene_30305	Average_internode_length_(below_ear);Average_internode_length_(whole_plant);Boxcox-transformed_leaf_angle;Glutamate;Height_above_ear;Height_per_day_(until_flowering)	Average_internode_length_(whole_plant);Boxcox-transformed_leaf_angle	0	0	0	0	0	0	0	0	0	1	0	0	0	0	0	0	0	0	0	0	0	0	0	0	0	0	1	private
pan_gene_2513	pan_gene_9359	Average_internode_length_(below_ear);Average_internode_length_(whole_plant);Boxcox-transformed_leaf_angle;Glutamate;Height_above_ear;Height_per_day_(until_flowering)	Boxcox-transformed_leaf_angle	0	1	0	1	0	0	0	0	0	0	0	0	0	0	0	0	0	0	0	0	0	0	0	0	0	0	2	dispensable
pan_gene_25900	pan_gene_27058	Boxcox-transformed_leaf_angle	Boxcox-transformed_leaf_angle	0	0	1	0	1	0	0	1	0	0	0	0	0	0	0	0	0	0	0	0	0	0	0	0	0	0	3	dispensable
pan_gene_25900	pan_gene_5482	Boxcox-transformed_leaf_angle	Boxcox-transformed_leaf_angle;Cob_diameter	0	0	1	0	0	0	0	0	0	0	0	0	0	0	0	0	0	0	0	0	0	0	0	0	0	0	1	private
pan_gene_26070	pan_gene_27689	Boxcox-transformed_leaf_angle	Boxcox-transformed_leaf_angle;Ear_row_number	0	1	0	0	0	0	0	0	0	0	0	0	0	0	0	0	0	0	0	0	0	0	0	0	0	0	1	private
pan_gene_26070	pan_gene_4468	Boxcox-transformed_leaf_angle	Boxcox-transformed_leaf_angle	0	1	0	0	0	0	0	0	0	0	0	0	0	0	0	0	0	0	0	0	0	1	0	1	0	0	3	dispensable
pan_gene_26070	pan_gene_5531	Boxcox-transformed_leaf_angle	Boxcox-transformed_leaf_angle;Ear_height;Leaf_length;Leaf_width	0	1	0	0	0	0	0	0	0	0	0	1	0	0	0	0	0	0	0	0	0	0	0	1	0	0	3	dispensable
pan_gene_26805	pan_gene_4498	Boxcox-transformed_leaf_angle;Cob_diameter	Boxcox-transformed_leaf_angle	0	1	0	0	0	0	0	0	1	0	0	0	1	0	0	0	0	0	0	0	0	0	0	0	0	0	3	dispensable
pan_gene_26817	pan_gene_32329	Boxcox-transformed_leaf_angle;Nodes_per_plant	Boxcox-transformed_leaf_angle	0	1	0	0	0	0	0	0	1	1	0	0	0	0	0	0	0	0	0	0	0	1	0	0	0	0	4	dispensable
pan_gene_26825	pan_gene_27689	Boxcox-transformed_leaf_angle	Boxcox-transformed_leaf_angle;Ear_row_number	0	1	0	0	0	0	0	0	0	0	0	0	0	0	0	0	0	0	0	0	0	1	0	0	0	0	2	dispensable
pan_gene_27058	pan_gene_5482	Boxcox-transformed_leaf_angle	Boxcox-transformed_leaf_angle;Cob_diameter	0	1	1	0	0	0	0	0	0	0	0	0	0	0	0	0	0	0	0	0	0	0	0	0	0	1	3	dispensable
pan_gene_2746	pan_gene_27887	Boxcox-transformed_leaf_angle	Boxcox-transformed_leaf_angle	0	1	0	0	0	1	0	0	1	0	1	0	0	0	0	1	0	0	0	1	0	0	0	0	0	0	6	dispensable
pan_gene_2746	pan_gene_6849	Boxcox-transformed_leaf_angle	Boxcox-transformed_leaf_angle	0	1	0	0	0	0	0	0	0	0	0	0	0	0	0	0	0	0	0	0	0	0	1	0	0	0	2	dispensable
pan_gene_27712	pan_gene_30253	Boxcox-transformed_leaf_angle;Height_above_ear	Boxcox-transformed_leaf_angle;Tassel_length	0	1	0	0	0	0	0	0	0	0	1	0	0	0	0	0	0	0	0	0	0	0	0	0	0	0	2	dispensable
pan_gene_27712	pan_gene_5175	Boxcox-transformed_leaf_angle;Height_above_ear	Boxcox-transformed_leaf_angle;PCA_of_metabolites:_PC1;Tassel_branch_number	0	1	0	0	0	0	0	0	0	0	1	0	1	1	0	0	0	0	0	0	0	0	0	0	0	0	4	dispensable
pan_gene_27712	pan_gene_800	Boxcox-transformed_leaf_angle;Height_above_ear	Boxcox-transformed_leaf_angle	0	1	0	0	0	0	0	0	0	0	1	0	0	0	0	0	0	0	0	0	0	0	0	0	0	0	2	dispensable
pan_gene_27721	pan_gene_29017	Boxcox-transformed_leaf_angle;Days_to_anthesis	Boxcox-transformed_leaf_angle;Plant_height	0	1	0	0	0	1	0	0	1	0	0	0	0	0	0	0	0	0	0	0	1	0	1	0	0	0	5	dispensable
pan_gene_27721	pan_gene_30186	Boxcox-transformed_leaf_angle;Days_to_anthesis	Boxcox-transformed_leaf_angle	0	1	0	0	0	1	0	0	0	0	0	0	0	0	0	0	0	0	0	0	0	0	0	0	0	0	2	dispensable
pan_gene_27721	pan_gene_31044	Boxcox-transformed_leaf_angle;Days_to_anthesis	Boxcox-transformed_leaf_angle;Ear_height;Height_per_day_(until_flowering)	0	1	0	0	0	0	0	0	0	0	0	0	0	0	0	0	0	0	0	0	0	0	0	0	0	0	1	private
pan_gene_27721	pan_gene_31713	Boxcox-transformed_leaf_angle;Days_to_anthesis	Boxcox-transformed_leaf_angle	0	1	0	0	0	0	0	0	0	0	0	0	0	0	0	0	0	0	0	0	0	0	0	0	0	0	1	private
pan_gene_27721	pan_gene_32496	Boxcox-transformed_leaf_angle;Days_to_anthesis	Boxcox-transformed_leaf_angle	0	1	0	0	0	0	0	0	0	0	0	0	0	0	0	0	0	0	0	0	0	0	0	0	0	0	1	private
pan_gene_27721	pan_gene_32705	Boxcox-transformed_leaf_angle;Days_to_anthesis	Boxcox-transformed_leaf_angle;Chlorophyll_A;Days_to_silk;Nodes_per_plant;Nodes_to_ear;Total_amino_acids	0	1	0	0	0	0	0	0	1	0	0	0	0	0	0	0	0	0	0	0	0	0	1	0	0	0	3	dispensable
pan_gene_27721	pan_gene_7505	Boxcox-transformed_leaf_angle;Days_to_anthesis	Boxcox-transformed_leaf_angle	0	1	0	0	0	1	0	0	0	0	0	0	0	0	0	0	0	0	0	0	0	0	1	0	0	0	3	dispensable
pan_gene_27721	pan_gene_8131	Boxcox-transformed_leaf_angle;Days_to_anthesis	100_Kernel_weight;Boxcox-transformed_leaf_angle;Leaf_length	0	1	0	0	0	0	0	0	0	0	0	0	0	0	0	0	0	0	0	0	0	0	0	0	0	0	1	private
pan_gene_27746	pan_gene_30294	Average_internode_length_(below_ear);Boxcox-transformed_leaf_angle	Boxcox-transformed_leaf_angle;Glutamate	0	1	0	0	0	0	0	0	1	1	0	1	0	0	0	0	0	0	0	0	1	0	0	1	0	0	6	dispensable
pan_gene_27746	pan_gene_30920	Average_internode_length_(below_ear);Boxcox-transformed_leaf_angle	Boxcox-transformed_leaf_angle	0	1	1	0	1	1	1	0	0	1	1	1	1	0	1	1	1	1	1	1	1	1	0	0	1	1	19	near-core
pan_gene_27746	pan_gene_32662	Average_internode_length_(below_ear);Boxcox-transformed_leaf_angle	Average_internode_length_(above_ear);Average_internode_length_(whole_plant);Boxcox-transformed_leaf_angle;PCA_of_metabolites:_PC2	0	1	1	0	0	0	1	0	0	1	1	0	0	0	1	1	0	0	1	1	0	0	1	0	0	0	10	dispensable
pan_gene_27746	pan_gene_837	Average_internode_length_(below_ear);Boxcox-transformed_leaf_angle	Boxcox-transformed_leaf_angle	0	1	0	0	0	0	1	0	0	1	0	0	0	0	0	1	0	0	0	0	0	0	1	0	1	0	6	dispensable
pan_gene_27772	pan_gene_5485	Boxcox-transformed_leaf_angle;Southern_leaf_blight	Boxcox-transformed_leaf_angle	0	1	0	0	0	0	0	0	0	0	0	0	0	0	0	0	0	0	0	0	0	0	1	0	0	0	2	dispensable
pan_gene_27772	pan_gene_8131	Boxcox-transformed_leaf_angle;Southern_leaf_blight	100_Kernel_weight;Boxcox-transformed_leaf_angle;Leaf_length	0	1	1	0	1	1	1	1	1	1	0	1	0	0	1	1	1	0	0	0	0	0	0	0	0	0	12	near-core
pan_gene_27772	pan_gene_97089	Boxcox-transformed_leaf_angle;Southern_leaf_blight	Boxcox-transformed_leaf_angle;Ear_height	0	1	0	0	0	1	0	0	1	1	0	1	0	1	1	0	1	1	0	0	1	0	1	1	0	1	13	near-core
pan_gene_27804	pan_gene_30261	Boxcox-transformed_leaf_angle;Photoperiod_Growing-degree_days_to_silk;Photoperiod_growing-degree_days_to_anthesis;Southern_leaf_blight	Boxcox-transformed_leaf_angle	0	1	0	0	0	0	0	0	0	0	0	0	0	0	0	0	0	0	0	0	0	0	0	0	0	0	1	private
pan_gene_27804	pan_gene_32608	Boxcox-transformed_leaf_angle;Photoperiod_Growing-degree_days_to_silk;Photoperiod_growing-degree_days_to_anthesis;Southern_leaf_blight	Boxcox-transformed_leaf_angle	0	1	0	0	0	0	0	0	0	0	0	0	0	0	0	0	0	0	0	0	0	0	0	0	0	0	1	private
pan_gene_27808	pan_gene_4236	Average_internode_length_(below_ear);Boxcox-transformed_leaf_angle;Photoperiod_Growing-degree_days_to_silk	Boxcox-transformed_leaf_angle	0	1	0	0	0	0	0	0	0	1	0	0	0	0	0	0	0	0	0	0	0	0	0	0	0	1	3	dispensable
pan_gene_27808	pan_gene_5129	Average_internode_length_(below_ear);Boxcox-transformed_leaf_angle;Photoperiod_Growing-degree_days_to_silk	Boxcox-transformed_leaf_angle;Glucose;PCA_of_metabolites:_PC2;Tassel_branch_number;Tassel_length	0	1	0	0	0	0	0	0	0	0	0	0	0	0	0	0	0	0	0	0	0	0	0	0	0	0	1	private
pan_gene_27823	pan_gene_7675	Average_internode_length_(whole_plant);Boxcox-transformed_leaf_angle	Boxcox-transformed_leaf_angle	0	1	0	0	0	0	0	0	0	0	0	0	0	0	0	0	0	0	0	0	0	0	0	0	0	0	1	private
pan_gene_27886	pan_gene_30312	Boxcox-transformed_leaf_angle;Nodes_per_plant;Nodes_to_ear	Boxcox-transformed_leaf_angle	0	1	0	0	0	0	0	0	0	0	0	0	0	0	0	0	0	0	0	0	1	0	1	0	0	0	3	dispensable
pan_gene_27886	pan_gene_8267	Boxcox-transformed_leaf_angle;Nodes_per_plant;Nodes_to_ear	Anthesis-silking_interval;Boxcox-transformed_leaf_angle	0	1	1	0	0	0	0	0	0	0	0	0	0	0	0	0	0	0	0	0	1	0	0	0	0	0	3	dispensable
pan_gene_27887	pan_gene_32657	Boxcox-transformed_leaf_angle	Boxcox-transformed_leaf_angle;Southern_leaf_blight	0	1	0	1	1	0	0	0	0	0	0	1	0	0	0	0	0	0	0	0	0	0	0	0	0	0	4	dispensable
pan_gene_27887	pan_gene_4498	Boxcox-transformed_leaf_angle	Boxcox-transformed_leaf_angle	0	1	0	0	0	0	0	0	0	1	1	1	0	0	0	1	1	0	0	0	0	0	0	1	1	1	9	dispensable
pan_gene_29017	pan_gene_30059	Boxcox-transformed_leaf_angle;Plant_height	Boxcox-transformed_leaf_angle;Cob_diameter;Height_above_ear	0	1	0	1	0	1	1	0	1	0	1	0	1	1	0	0	0	0	0	0	1	1	0	0	0	0	10	dispensable
pan_gene_29017	pan_gene_30186	Boxcox-transformed_leaf_angle;Plant_height	Boxcox-transformed_leaf_angle	0	1	0	0	0	0	0	0	0	0	0	1	1	0	0	0	0	0	0	0	1	0	1	0	0	0	5	dispensable
pan_gene_29017	pan_gene_31044	Boxcox-transformed_leaf_angle;Plant_height	Boxcox-transformed_leaf_angle;Ear_height;Height_per_day_(until_flowering)	0	1	1	1	0	1	0	0	1	0	0	0	1	0	1	0	1	0	0	1	1	1	0	0	0	0	11	near-core
pan_gene_29017	pan_gene_32091	Boxcox-transformed_leaf_angle;Plant_height	Boxcox-transformed_leaf_angle;Nodes_above_ear;Ratio_of_ear_height_to_total_height	0	1	0	1	1	1	1	1	1	1	1	1	1	1	0	0	0	1	1	0	1	0	1	1	0	1	18	near-core
pan_gene_29017	pan_gene_32609	Boxcox-transformed_leaf_angle;Plant_height	Boxcox-transformed_leaf_angle;Tassel_branch_number	0	0	0	0	0	0	1	0	0	0	0	0	0	0	0	0	0	0	0	0	0	0	0	0	0	0	1	private
pan_gene_29017	pan_gene_32705	Boxcox-transformed_leaf_angle;Plant_height	Boxcox-transformed_leaf_angle;Chlorophyll_A;Days_to_silk;Nodes_per_plant;Nodes_to_ear;Total_amino_acids	0	1	1	1	1	0	1	1	1	0	0	0	0	0	0	0	0	1	1	1	1	0	1	1	0	1	14	near-core
pan_gene_29017	pan_gene_4469	Boxcox-transformed_leaf_angle;Plant_height	Boxcox-transformed_leaf_angle	0	1	1	0	1	1	0	0	1	1	1	1	0	0	0	1	0	0	0	0	1	0	1	1	1	0	13	near-core
pan_gene_29017	pan_gene_4870	Boxcox-transformed_leaf_angle;Plant_height	Boxcox-transformed_leaf_angle;Tassel_length	0	0	0	0	1	0	0	0	0	1	0	0	0	0	0	0	0	0	0	0	0	0	0	0	0	0	2	dispensable
pan_gene_29017	pan_gene_5148	Boxcox-transformed_leaf_angle;Plant_height	Boxcox-transformed_leaf_angle;Cob_diameter;Tassel_branch_number	0	1	0	0	0	1	0	1	1	0	1	0	1	0	0	0	1	0	0	0	1	0	0	0	0	0	8	dispensable
pan_gene_29017	pan_gene_7505	Boxcox-transformed_leaf_angle;Plant_height	Boxcox-transformed_leaf_angle	0	1	0	0	1	1	0	1	0	0	1	0	0	1	0	0	0	0	1	1	1	0	1	1	0	1	12	near-core
pan_gene_29821	pan_gene_32705	Boxcox-transformed_leaf_angle	Boxcox-transformed_leaf_angle;Chlorophyll_A;Days_to_silk;Nodes_per_plant;Nodes_to_ear;Total_amino_acids	0	1	0	0	0	0	0	1	1	0	0	0	0	0	0	0	0	0	0	0	0	0	1	0	0	0	4	dispensable
pan_gene_29821	pan_gene_4498	Boxcox-transformed_leaf_angle	Boxcox-transformed_leaf_angle	0	1	0	0	0	0	0	0	1	0	0	0	0	0	0	0	0	0	0	0	0	0	0	0	0	0	2	dispensable
pan_gene_30059	pan_gene_32091	Boxcox-transformed_leaf_angle;Cob_diameter;Height_above_ear	Boxcox-transformed_leaf_angle;Nodes_above_ear;Ratio_of_ear_height_to_total_height	0	1	0	1	0	1	0	0	1	0	0	0	1	0	0	0	0	1	0	0	1	0	0	1	0	0	8	dispensable
pan_gene_30059	pan_gene_32609	Boxcox-transformed_leaf_angle;Cob_diameter;Height_above_ear	Boxcox-transformed_leaf_angle;Tassel_branch_number	0	0	0	0	0	0	1	0	0	0	0	0	0	0	0	1	0	0	0	0	0	0	0	0	0	0	2	dispensable
pan_gene_30059	pan_gene_5132	Boxcox-transformed_leaf_angle;Cob_diameter;Height_above_ear	Boxcox-transformed_leaf_angle;Glucose	0	1	0	1	1	0	0	0	1	0	0	0	0	0	0	0	0	0	0	0	0	0	0	0	0	0	4	dispensable
pan_gene_30060	pan_gene_32662	Boxcox-transformed_leaf_angle;Cob_diameter;Height_above_ear	Average_internode_length_(above_ear);Average_internode_length_(whole_plant);Boxcox-transformed_leaf_angle;PCA_of_metabolites:_PC2	0	1	1	0	0	0	1	0	0	1	0	1	0	0	1	1	0	0	1	0	0	0	0	0	0	1	9	dispensable
pan_gene_30060	pan_gene_4475	Boxcox-transformed_leaf_angle;Cob_diameter;Height_above_ear	Boxcox-transformed_leaf_angle	0	1	1	1	0	0	1	1	1	1	1	0	1	1	1	1	1	1	0	1	1	0	0	0	1	1	18	near-core
pan_gene_30060	pan_gene_72134	Boxcox-transformed_leaf_angle;Cob_diameter;Height_above_ear	Boxcox-transformed_leaf_angle;Nodes_above_ear	0	1	0	0	0	0	0	0	0	0	0	0	0	0	1	0	0	0	0	1	0	0	0	0	0	0	3	dispensable
pan_gene_30186	pan_gene_31044	Boxcox-transformed_leaf_angle	Boxcox-transformed_leaf_angle;Ear_height;Height_per_day_(until_flowering)	0	1	0	1	0	0	0	0	1	0	0	0	0	0	1	0	0	0	0	0	1	0	0	0	1	0	6	dispensable
pan_gene_30186	pan_gene_32091	Boxcox-transformed_leaf_angle	Boxcox-transformed_leaf_angle;Nodes_above_ear;Ratio_of_ear_height_to_total_height	0	1	1	1	0	0	1	1	1	0	1	1	1	0	0	0	0	1	0	0	1	0	0	0	0	0	11	near-core
pan_gene_30186	pan_gene_32496	Boxcox-transformed_leaf_angle	Boxcox-transformed_leaf_angle	0	1	0	0	1	0	0	0	0	1	0	1	1	0	0	1	0	1	0	0	1	0	0	0	0	0	8	dispensable
pan_gene_30186	pan_gene_4301	Boxcox-transformed_leaf_angle	Boxcox-transformed_leaf_angle	0	1	0	1	0	0	1	0	1	0	1	0	0	0	0	0	0	1	0	0	1	0	1	0	0	0	8	dispensable
pan_gene_30186	pan_gene_4870	Boxcox-transformed_leaf_angle	Boxcox-transformed_leaf_angle;Tassel_length	0	0	0	0	1	0	0	0	0	0	0	0	0	0	0	0	0	0	0	0	0	0	0	0	0	0	1	private
pan_gene_30186	pan_gene_5480	Boxcox-transformed_leaf_angle	Anthesis-silking_interval;Boxcox-transformed_leaf_angle;Days_to_silk;Protein	0	0	0	0	0	0	0	0	0	0	0	0	0	0	1	0	0	0	0	0	0	0	0	0	0	0	1	private
pan_gene_30186	pan_gene_665	Boxcox-transformed_leaf_angle	Boxcox-transformed_leaf_angle;Plant_height	0	0	0	0	0	0	0	0	0	0	0	0	0	0	0	0	0	0	0	0	1	0	0	0	0	0	1	private
pan_gene_30186	pan_gene_8131	Boxcox-transformed_leaf_angle	100_Kernel_weight;Boxcox-transformed_leaf_angle;Leaf_length	0	1	0	0	0	0	0	0	0	0	0	1	0	0	1	0	0	0	1	0	0	0	0	0	1	0	5	dispensable
pan_gene_30202	pan_gene_3846	Boxcox-transformed_leaf_angle	100_Kernel_weight;Boxcox-transformed_leaf_angle	0	0	0	0	0	1	0	0	0	0	0	0	0	0	0	0	0	0	0	0	0	0	0	0	0	0	1	private
pan_gene_30228	pan_gene_346	Boxcox-transformed_leaf_angle;Ratio_of_ear_height_to_total_height	Boxcox-transformed_leaf_angle	0	1	0	0	0	0	0	0	0	0	0	0	0	0	0	0	0	0	0	0	0	0	1	0	0	0	2	dispensable
pan_gene_30228	pan_gene_48700	Boxcox-transformed_leaf_angle;Ratio_of_ear_height_to_total_height	Boxcox-transformed_leaf_angle	0	1	0	0	0	0	0	0	0	0	0	0	0	0	0	0	0	0	1	0	0	1	0	0	0	0	3	dispensable
pan_gene_30253	pan_gene_32808	Boxcox-transformed_leaf_angle;Tassel_length	Average_internode_length_(above_ear);Boxcox-transformed_leaf_angle;Total_amino_acids	0	1	0	0	0	0	0	0	0	0	0	0	0	0	0	0	0	0	0	0	0	0	0	0	0	0	1	private
pan_gene_30253	pan_gene_4468	Boxcox-transformed_leaf_angle;Tassel_length	Boxcox-transformed_leaf_angle	0	1	0	1	0	1	0	0	0	0	0	0	0	0	0	0	0	1	0	0	0	0	0	0	0	0	4	dispensable
pan_gene_30253	pan_gene_5175	Boxcox-transformed_leaf_angle;Tassel_length	Boxcox-transformed_leaf_angle;PCA_of_metabolites:_PC1;Tassel_branch_number	0	1	0	0	0	1	0	0	0	0	0	0	0	0	0	0	0	1	0	0	0	1	1	0	0	0	5	dispensable
pan_gene_30253	pan_gene_646	Boxcox-transformed_leaf_angle;Tassel_length	Average_internode_length_(below_ear);Boxcox-transformed_leaf_angle;Tassel_length	0	1	0	0	0	0	0	0	0	0	0	0	0	0	0	0	0	1	0	0	0	0	0	0	0	0	2	dispensable
pan_gene_30253	pan_gene_800	Boxcox-transformed_leaf_angle;Tassel_length	Boxcox-transformed_leaf_angle	0	1	0	0	0	0	0	0	0	0	0	0	0	0	0	0	0	0	0	0	0	0	0	0	0	0	1	private
pan_gene_30294	pan_gene_4437	Boxcox-transformed_leaf_angle;Glutamate	Boxcox-transformed_leaf_angle	0	1	0	0	0	0	0	1	0	1	0	1	0	0	0	0	0	0	0	0	1	0	0	0	0	1	6	dispensable
pan_gene_30350	pan_gene_5505	Average_internode_length_(above_ear);Boxcox-transformed_leaf_angle;Height_above_ear	Boxcox-transformed_leaf_angle;Photoperiod_Growing-degree_days_to_silk;Starch	0	1	0	1	0	0	1	1	0	0	0	0	1	1	0	1	0	0	0	0	0	1	0	1	0	0	9	dispensable
pan_gene_30920	pan_gene_32616	Boxcox-transformed_leaf_angle	Boxcox-transformed_leaf_angle;Days_to_anthesis;Southern_leaf_blight	0	1	0	0	0	0	0	0	0	0	0	0	0	0	0	0	0	0	0	0	0	0	0	0	0	0	1	private
pan_gene_30920	pan_gene_32662	Boxcox-transformed_leaf_angle	Average_internode_length_(above_ear);Average_internode_length_(whole_plant);Boxcox-transformed_leaf_angle;PCA_of_metabolites:_PC2	0	1	1	0	0	0	1	0	0	1	1	1	0	0	1	1	0	0	1	0	0	0	0	1	0	0	10	dispensable
pan_gene_30920	pan_gene_72134	Boxcox-transformed_leaf_angle	Boxcox-transformed_leaf_angle;Nodes_above_ear	0	1	0	0	0	0	0	0	0	0	0	0	0	0	1	0	0	0	0	0	0	0	0	0	0	0	2	dispensable
pan_gene_31044	pan_gene_32496	Boxcox-transformed_leaf_angle;Ear_height;Height_per_day_(until_flowering)	Boxcox-transformed_leaf_angle	0	1	0	0	0	0	0	1	0	0	0	0	0	1	0	0	0	1	0	0	1	0	0	1	1	1	8	dispensable
pan_gene_31044	pan_gene_7505	Boxcox-transformed_leaf_angle;Ear_height;Height_per_day_(until_flowering)	Boxcox-transformed_leaf_angle	0	1	0	0	1	1	0	0	0	0	0	0	0	0	0	0	0	0	0	0	0	0	0	0	0	0	3	dispensable
pan_gene_31044	pan_gene_8131	Boxcox-transformed_leaf_angle;Ear_height;Height_per_day_(until_flowering)	100_Kernel_weight;Boxcox-transformed_leaf_angle;Leaf_length	0	1	1	0	1	1	0	1	1	1	0	0	0	1	0	0	0	0	0	0	0	0	0	0	0	0	8	dispensable
pan_gene_31697	pan_gene_5518	Boxcox-transformed_leaf_angle	Boxcox-transformed_leaf_angle;Days_to_anthesis;Ear_height;Nodes_to_ear	0	1	0	1	0	0	0	0	0	0	0	0	0	0	1	0	0	0	0	0	0	0	0	0	0	0	3	dispensable
pan_gene_31697	pan_gene_9553	Boxcox-transformed_leaf_angle	Average_internode_length_(above_ear);Boxcox-transformed_leaf_angle;Ear_height;Height_per_day_(until_flowering);Plant_height;Ratio_of_ear_height_to_total_height	0	1	0	0	0	0	0	0	0	0	0	0	0	0	0	0	0	0	0	0	0	0	0	0	0	0	1	private
pan_gene_31713	pan_gene_32496	Boxcox-transformed_leaf_angle	Boxcox-transformed_leaf_angle	0	1	0	0	0	0	0	0	0	0	0	0	0	0	0	0	0	0	0	0	0	0	0	0	0	0	1	private
pan_gene_31713	pan_gene_47252	Boxcox-transformed_leaf_angle	Boxcox-transformed_leaf_angle;Days_to_anthesis	0	1	0	0	0	0	0	0	0	0	0	0	0	0	0	0	0	0	0	0	0	0	0	0	0	0	1	private
pan_gene_31713	pan_gene_5120	Boxcox-transformed_leaf_angle	Average_internode_length_(above_ear);Boxcox-transformed_leaf_angle;Tassel_branch_number	0	1	0	0	0	0	0	0	0	0	0	0	0	0	0	0	0	0	0	0	0	0	0	0	0	0	1	private
pan_gene_31713	pan_gene_7505	Boxcox-transformed_leaf_angle	Boxcox-transformed_leaf_angle	0	1	0	0	0	0	0	0	0	0	0	0	0	0	0	0	0	0	1	0	0	1	0	0	0	0	3	dispensable
pan_gene_31974	pan_gene_42468	Boxcox-transformed_leaf_angle;Days_to_anthesis;Ear_height;Tassel_branch_number;Tassel_length	Boxcox-transformed_leaf_angle;Height_above_ear;Starch;Total_amino_acids	0	1	0	0	0	0	0	0	0	0	0	0	0	0	0	0	0	0	0	0	0	0	0	0	0	0	1	private
pan_gene_31974	pan_gene_47252	Boxcox-transformed_leaf_angle;Days_to_anthesis;Ear_height;Tassel_branch_number;Tassel_length	Boxcox-transformed_leaf_angle;Days_to_anthesis	0	1	0	0	0	0	0	0	0	0	0	0	0	0	0	0	0	0	0	0	0	0	0	0	0	0	1	private
pan_gene_32091	pan_gene_5132	Boxcox-transformed_leaf_angle;Nodes_above_ear;Ratio_of_ear_height_to_total_height	Boxcox-transformed_leaf_angle;Glucose	0	1	0	1	0	0	0	0	1	0	0	1	0	0	0	0	0	0	0	1	0	0	0	0	0	0	5	dispensable
pan_gene_32091	pan_gene_5148	Boxcox-transformed_leaf_angle;Nodes_above_ear;Ratio_of_ear_height_to_total_height	Boxcox-transformed_leaf_angle;Cob_diameter;Tassel_branch_number	0	1	0	0	0	1	0	0	1	0	1	0	1	0	1	0	0	0	0	0	0	0	0	0	0	1	7	dispensable
pan_gene_32329	pan_gene_42468	Boxcox-transformed_leaf_angle	Boxcox-transformed_leaf_angle;Height_above_ear;Starch;Total_amino_acids	0	1	1	0	0	0	0	0	0	0	0	0	0	0	0	0	0	0	0	0	0	0	0	0	0	0	2	dispensable
pan_gene_32496	pan_gene_7505	Boxcox-transformed_leaf_angle	Boxcox-transformed_leaf_angle	0	1	0	0	1	0	0	0	0	1	0	0	0	0	0	0	0	0	0	0	0	1	1	0	0	0	5	dispensable
pan_gene_32496	pan_gene_8131	Boxcox-transformed_leaf_angle	100_Kernel_weight;Boxcox-transformed_leaf_angle;Leaf_length	0	1	0	0	0	0	0	1	0	0	0	1	1	1	0	0	0	0	0	0	0	0	0	0	0	0	5	dispensable
pan_gene_32534	pan_gene_5341	Average_internode_length_(whole_plant);Boxcox-transformed_leaf_angle;Nodes_per_plant	Boxcox-transformed_leaf_angle;Tassel_length	0	0	0	0	0	0	0	0	0	0	0	0	0	0	0	0	0	0	0	0	0	0	1	0	0	0	1	private
pan_gene_32596	pan_gene_7581	Boxcox-transformed_leaf_angle;Height_above_ear;Nodes_per_plant	Boxcox-transformed_leaf_angle;Glutamate;Total_amino_acids	0	1	0	0	0	0	0	0	0	0	0	0	0	0	0	0	0	0	0	0	0	0	0	0	0	0	1	private
pan_gene_32609	pan_gene_7505	Boxcox-transformed_leaf_angle;Tassel_branch_number	Boxcox-transformed_leaf_angle	0	0	1	0	0	0	0	0	0	0	0	0	0	0	0	1	0	0	0	0	0	0	0	0	0	0	2	dispensable
pan_gene_32616	pan_gene_32662	Boxcox-transformed_leaf_angle;Days_to_anthesis;Southern_leaf_blight	Average_internode_length_(above_ear);Average_internode_length_(whole_plant);Boxcox-transformed_leaf_angle;PCA_of_metabolites:_PC2	0	1	0	0	0	0	0	0	0	0	0	0	0	0	0	0	0	0	0	0	0	0	0	0	0	0	1	private
pan_gene_32616	pan_gene_4475	Boxcox-transformed_leaf_angle;Days_to_anthesis;Southern_leaf_blight	Boxcox-transformed_leaf_angle	0	1	0	0	0	0	0	0	0	0	0	0	0	0	0	0	0	0	0	0	0	0	0	0	0	0	1	private
pan_gene_32616	pan_gene_7739	Boxcox-transformed_leaf_angle;Days_to_anthesis;Southern_leaf_blight	Boxcox-transformed_leaf_angle;Cob_diameter	0	1	1	0	0	1	1	0	0	1	1	0	0	0	0	0	0	0	1	0	1	1	0	0	0	0	9	dispensable
pan_gene_32644	pan_gene_346	Boxcox-transformed_leaf_angle;Glutamate;PCA_of_metabolites:_PC2;Southern_leaf_blight;Tassel_branch_number;Total_amino_acids	Boxcox-transformed_leaf_angle	0	0	0	0	0	0	0	0	1	1	0	0	1	0	0	0	0	0	1	0	0	0	0	0	0	0	4	dispensable
pan_gene_32657	pan_gene_9404	Boxcox-transformed_leaf_angle;Southern_leaf_blight	Boxcox-transformed_leaf_angle;PCA_of_metabolites:_PC2;Starch	0	0	0	0	0	0	0	0	0	0	0	0	0	0	1	0	0	0	0	0	0	0	0	0	0	0	1	private
pan_gene_32662	pan_gene_4475	Average_internode_length_(above_ear);Average_internode_length_(whole_plant);Boxcox-transformed_leaf_angle;PCA_of_metabolites:_PC2	Boxcox-transformed_leaf_angle	0	1	1	0	0	0	0	0	0	1	1	0	0	0	1	1	0	0	0	0	0	0	0	1	0	1	8	dispensable
pan_gene_32662	pan_gene_5341	Average_internode_length_(above_ear);Average_internode_length_(whole_plant);Boxcox-transformed_leaf_angle;PCA_of_metabolites:_PC2	Boxcox-transformed_leaf_angle;Tassel_length	0	1	0	0	0	0	0	1	0	0	0	1	0	0	0	1	0	0	0	0	0	0	0	0	0	1	5	dispensable
pan_gene_32662	pan_gene_72134	Average_internode_length_(above_ear);Average_internode_length_(whole_plant);Boxcox-transformed_leaf_angle;PCA_of_metabolites:_PC2	Boxcox-transformed_leaf_angle;Nodes_above_ear	0	1	0	0	0	0	0	0	0	0	0	0	0	0	0	0	0	0	0	0	0	0	0	0	0	0	1	private
pan_gene_32662	pan_gene_837	Average_internode_length_(above_ear);Average_internode_length_(whole_plant);Boxcox-transformed_leaf_angle;PCA_of_metabolites:_PC2	Boxcox-transformed_leaf_angle	0	1	0	0	0	0	0	0	0	1	0	1	0	0	0	1	0	0	0	0	0	0	0	0	1	0	5	dispensable
pan_gene_32692	pan_gene_5027	Boxcox-transformed_leaf_angle;Nodes_per_plant;Ratio_of_ear_height_to_total_height;Starch	Average_internode_length_(above_ear);Average_internode_length_(below_ear);Boxcox-transformed_leaf_angle	0	1	0	0	0	0	0	0	0	0	0	0	0	0	0	0	0	0	0	0	0	0	0	0	0	0	1	private
pan_gene_32705	pan_gene_7505	Boxcox-transformed_leaf_angle;Chlorophyll_A;Days_to_silk;Nodes_per_plant;Nodes_to_ear;Total_amino_acids	Boxcox-transformed_leaf_angle	0	1	1	0	0	0	0	0	0	1	1	0	0	0	1	0	0	0	0	1	1	0	1	0	1	1	10	dispensable
pan_gene_32807	pan_gene_4302	Boxcox-transformed_leaf_angle;Total_amino_acids	Boxcox-transformed_leaf_angle	0	1	0	0	0	0	1	0	0	1	0	0	0	0	0	0	0	0	0	0	0	0	0	0	0	0	3	dispensable
pan_gene_32808	pan_gene_4468	Average_internode_length_(above_ear);Boxcox-transformed_leaf_angle;Total_amino_acids	Boxcox-transformed_leaf_angle	0	1	0	0	0	0	0	0	0	0	0	1	0	0	0	0	0	0	0	0	0	0	0	1	0	0	3	dispensable
pan_gene_32808	pan_gene_646	Average_internode_length_(above_ear);Boxcox-transformed_leaf_angle;Total_amino_acids	Average_internode_length_(below_ear);Boxcox-transformed_leaf_angle;Tassel_length	0	1	1	1	0	0	0	0	0	0	0	1	0	0	0	0	0	0	0	0	0	0	0	1	0	0	5	dispensable
pan_gene_32808	pan_gene_800	Average_internode_length_(above_ear);Boxcox-transformed_leaf_angle;Total_amino_acids	Boxcox-transformed_leaf_angle	0	1	0	0	0	1	0	0	0	0	0	0	0	0	0	0	1	0	0	0	0	0	0	0	0	0	3	dispensable
pan_gene_346	pan_gene_48700	Boxcox-transformed_leaf_angle	Boxcox-transformed_leaf_angle	0	1	1	0	0	0	0	0	0	0	0	1	0	0	0	0	0	0	0	1	0	0	0	0	0	0	4	dispensable
pan_gene_346	pan_gene_5518	Boxcox-transformed_leaf_angle	Boxcox-transformed_leaf_angle;Days_to_anthesis;Ear_height;Nodes_to_ear	0	1	0	0	0	0	0	0	0	0	0	0	0	0	0	0	0	0	0	0	0	0	0	0	0	0	1	private
pan_gene_346	pan_gene_632	Boxcox-transformed_leaf_angle	Boxcox-transformed_leaf_angle;Ear_height	0	1	0	1	0	0	0	0	1	0	0	0	1	0	1	0	0	1	0	1	0	0	0	0	1	0	8	dispensable
pan_gene_346	pan_gene_644	Boxcox-transformed_leaf_angle	100_Kernel_weight;Boxcox-transformed_leaf_angle	0	1	0	0	0	0	0	0	0	0	0	0	0	0	0	0	0	0	0	0	0	0	0	0	0	0	1	private
pan_gene_4215	pan_gene_7739	Boxcox-transformed_leaf_angle;Days_to_silk	Boxcox-transformed_leaf_angle;Cob_diameter	0	1	0	0	0	0	0	0	0	0	0	0	0	0	0	0	0	0	0	0	0	0	0	0	0	0	1	private
pan_gene_42468	pan_gene_855	Boxcox-transformed_leaf_angle;Height_above_ear;Starch;Total_amino_acids	Boxcox-transformed_leaf_angle	0	1	0	0	0	0	0	0	0	0	0	0	0	0	0	0	0	0	0	0	0	0	0	0	0	0	1	private
pan_gene_4302	pan_gene_5489	Boxcox-transformed_leaf_angle	Boxcox-transformed_leaf_angle;Cob_diameter	0	1	0	0	0	0	0	0	0	0	0	0	0	0	0	0	0	0	0	0	0	0	0	0	0	0	1	private
pan_gene_4437	pan_gene_4475	Boxcox-transformed_leaf_angle	Boxcox-transformed_leaf_angle	0	1	0	0	0	1	0	1	0	1	1	1	0	1	0	1	0	1	0	0	1	0	1	0	1	1	13	near-core
pan_gene_4458	pan_gene_4459	Anthesis-silking_interval;Boxcox-transformed_leaf_angle;Days_to_silk;Nodes_above_ear;Photoperiod_Growing-degree_days_to_silk	Boxcox-transformed_leaf_angle;Days_to_anthesis;Nodes_above_ear;Tassel_length	0	0	1	0	0	0	0	0	0	1	1	0	1	0	1	0	0	0	0	0	1	0	0	0	0	0	6	dispensable
pan_gene_4460	pan_gene_72134	Boxcox-transformed_leaf_angle	Boxcox-transformed_leaf_angle;Nodes_above_ear	0	1	0	0	0	0	0	0	0	0	0	0	0	0	1	0	0	0	0	0	0	0	0	0	0	0	2	dispensable
pan_gene_4460	pan_gene_8219	Boxcox-transformed_leaf_angle	Boxcox-transformed_leaf_angle	0	1	0	0	0	0	0	0	0	0	0	0	0	0	0	0	0	0	0	0	0	0	0	0	0	0	1	private
pan_gene_4468	pan_gene_646	Boxcox-transformed_leaf_angle	Average_internode_length_(below_ear);Boxcox-transformed_leaf_angle;Tassel_length	0	1	0	0	0	0	0	0	0	0	1	1	0	0	0	0	0	1	0	0	0	0	0	0	0	0	4	dispensable
pan_gene_4469	pan_gene_4498	Boxcox-transformed_leaf_angle	Boxcox-transformed_leaf_angle	0	1	0	0	0	0	0	0	0	0	1	0	0	0	0	1	1	0	0	0	0	0	0	0	1	0	5	dispensable
pan_gene_4469	pan_gene_5148	Boxcox-transformed_leaf_angle	Boxcox-transformed_leaf_angle;Cob_diameter;Tassel_branch_number	0	1	1	1	1	1	1	0	1	0	1	1	1	1	0	0	1	1	1	0	1	0	0	0	1	1	17	near-core
pan_gene_4469	pan_gene_665	Boxcox-transformed_leaf_angle	Boxcox-transformed_leaf_angle;Plant_height	0	0	0	0	0	0	1	0	0	1	0	0	0	0	0	1	0	1	0	0	0	0	0	0	0	0	4	dispensable
pan_gene_4475	pan_gene_5341	Boxcox-transformed_leaf_angle	Boxcox-transformed_leaf_angle;Tassel_length	0	1	1	1	0	0	0	0	1	1	0	0	1	0	0	0	0	1	0	0	1	0	1	0	0	1	10	dispensable
pan_gene_4475	pan_gene_837	Boxcox-transformed_leaf_angle	Boxcox-transformed_leaf_angle	0	1	0	0	0	0	1	0	0	1	0	0	1	0	0	0	0	0	0	0	0	0	0	0	1	0	5	dispensable
pan_gene_4498	pan_gene_8219	Boxcox-transformed_leaf_angle	Boxcox-transformed_leaf_angle	0	1	0	0	0	0	0	0	0	0	0	0	0	0	0	0	0	0	0	0	0	0	0	0	0	0	1	private
pan_gene_4515	pan_gene_5518	Boxcox-transformed_leaf_angle	Boxcox-transformed_leaf_angle;Days_to_anthesis;Ear_height;Nodes_to_ear	0	1	0	1	0	0	0	0	0	0	0	0	0	0	1	0	0	0	0	0	0	0	0	0	0	0	3	dispensable
pan_gene_4515	pan_gene_9553	Boxcox-transformed_leaf_angle	Average_internode_length_(above_ear);Boxcox-transformed_leaf_angle;Ear_height;Height_per_day_(until_flowering);Plant_height;Ratio_of_ear_height_to_total_height	0	1	0	0	0	0	0	0	0	0	0	0	0	0	0	0	0	0	0	0	0	0	0	0	0	0	1	private
pan_gene_4600	pan_gene_5119	Boxcox-transformed_leaf_angle;Days_to_anthesis	Boxcox-transformed_leaf_angle;Glucose;Tassel_branch_number	0	1	0	0	0	0	1	0	0	0	0	0	1	0	0	0	0	0	0	0	0	0	1	0	0	1	5	dispensable
pan_gene_48700	pan_gene_5518	Boxcox-transformed_leaf_angle	Boxcox-transformed_leaf_angle;Days_to_anthesis;Ear_height;Nodes_to_ear	0	1	0	0	0	0	0	0	0	0	0	0	0	0	0	0	0	0	0	0	0	0	0	0	0	0	1	private
pan_gene_48700	pan_gene_644	Boxcox-transformed_leaf_angle	100_Kernel_weight;Boxcox-transformed_leaf_angle	0	1	0	0	0	0	0	0	0	0	0	0	0	0	0	0	0	0	0	0	0	0	0	0	0	0	1	private
pan_gene_4870	pan_gene_7505	Boxcox-transformed_leaf_angle;Tassel_length	Boxcox-transformed_leaf_angle	0	0	0	0	1	0	0	0	0	1	0	0	0	0	0	0	0	0	0	0	0	0	0	0	0	0	2	dispensable
pan_gene_5132	pan_gene_5148	Boxcox-transformed_leaf_angle;Glucose	Boxcox-transformed_leaf_angle;Cob_diameter;Tassel_branch_number	0	1	0	0	0	0	0	0	1	0	0	0	0	0	0	0	0	0	0	0	0	0	0	0	1	1	4	dispensable
pan_gene_5148	pan_gene_665	Boxcox-transformed_leaf_angle;Cob_diameter;Tassel_branch_number	Boxcox-transformed_leaf_angle;Plant_height	0	0	0	0	0	0	0	0	0	0	0	0	1	0	0	0	0	0	0	1	0	0	0	0	0	0	2	dispensable
pan_gene_5341	pan_gene_72134	Boxcox-transformed_leaf_angle;Tassel_length	Boxcox-transformed_leaf_angle;Nodes_above_ear	0	1	0	0	0	0	0	0	0	0	0	0	0	0	1	0	0	0	0	0	0	1	0	0	0	0	3	dispensable
pan_gene_5480	pan_gene_8131	Anthesis-silking_interval;Boxcox-transformed_leaf_angle;Days_to_silk;Protein	100_Kernel_weight;Boxcox-transformed_leaf_angle;Leaf_length	0	0	0	0	0	0	0	0	0	0	0	0	0	0	1	0	0	0	0	0	0	0	0	0	0	0	1	private
pan_gene_5485	pan_gene_8131	Boxcox-transformed_leaf_angle	100_Kernel_weight;Boxcox-transformed_leaf_angle;Leaf_length	0	1	0	0	0	0	1	0	0	1	0	0	0	0	0	1	1	0	0	0	0	0	1	0	0	0	6	dispensable
pan_gene_5485	pan_gene_97089	Boxcox-transformed_leaf_angle	Boxcox-transformed_leaf_angle;Ear_height	0	1	0	0	0	0	0	0	0	0	0	0	0	0	0	0	0	0	0	0	0	0	1	0	0	0	2	dispensable
pan_gene_5593	pan_gene_632	Boxcox-transformed_leaf_angle;Leaf_length	Boxcox-transformed_leaf_angle;Ear_height	0	1	0	0	0	0	0	0	0	0	0	0	0	0	0	0	0	0	0	0	0	0	0	0	0	0	1	private
pan_gene_646	pan_gene_800	Average_internode_length_(below_ear);Boxcox-transformed_leaf_angle;Tassel_length	Boxcox-transformed_leaf_angle	0	1	0	0	0	0	1	0	0	0	0	1	0	1	0	0	0	0	0	0	1	0	0	0	0	0	5	dispensable
pan_gene_665	pan_gene_9439	Boxcox-transformed_leaf_angle;Plant_height	Boxcox-transformed_leaf_angle	0	0	0	0	0	0	0	0	0	1	1	0	0	0	0	0	0	0	0	0	0	0	1	0	0	0	3	dispensable
pan_gene_72134	pan_gene_837	Boxcox-transformed_leaf_angle;Nodes_above_ear	Boxcox-transformed_leaf_angle	0	1	0	0	0	0	0	0	0	0	0	0	0	0	0	0	0	0	0	0	0	0	0	0	0	0	1	private
pan_gene_7505	pan_gene_8131	Boxcox-transformed_leaf_angle	100_Kernel_weight;Boxcox-transformed_leaf_angle;Leaf_length	0	1	0	0	0	1	0	0	0	0	0	0	0	0	0	0	0	0	0	0	0	0	0	0	0	0	2	dispensable
pan_gene_10077	pan_gene_4869	Boxcox-transformed_leaf_angle	Boxcox-transformed_leaf_angle;Tassel_length	0	0	0	0	0	1	0	0	0	0	0	0	0	0	0	0	0	1	0	0	0	1	0	0	1	1	5	dispensable
pan_gene_101663	pan_gene_29264	Boxcox-transformed_leaf_angle	Boxcox-transformed_leaf_angle	0	0	1	0	0	0	0	0	0	0	0	0	0	0	0	0	0	0	0	0	0	0	0	0	0	0	1	private
pan_gene_10209	pan_gene_14535	Boxcox-transformed_leaf_angle	Boxcox-transformed_leaf_angle;Cob_diameter	0	0	1	0	0	0	0	0	0	0	0	0	0	0	0	0	0	0	0	0	0	0	0	0	0	0	1	private
pan_gene_102908	pan_gene_27771	Boxcox-transformed_leaf_angle;Photoperiod_Growing-degree_days_to_silk;Photoperiod_growing-degree_days_to_anthesis	Boxcox-transformed_leaf_angle;Southern_leaf_blight	0	0	0	0	0	0	1	1	0	0	1	0	0	0	0	0	0	0	0	0	0	0	1	0	0	0	4	dispensable
pan_gene_102908	pan_gene_27818	Boxcox-transformed_leaf_angle;Photoperiod_Growing-degree_days_to_silk;Photoperiod_growing-degree_days_to_anthesis	Boxcox-transformed_leaf_angle	0	0	0	0	0	1	0	0	0	0	0	0	0	0	0	0	0	1	0	0	0	0	0	0	0	0	2	dispensable
pan_gene_10416	pan_gene_10708	Boxcox-transformed_leaf_angle;Starch	Boxcox-transformed_leaf_angle;Nodes_per_plant	0	0	1	0	0	0	0	1	0	0	1	0	0	0	0	0	1	1	0	0	1	0	1	0	0	1	8	dispensable
pan_gene_10416	pan_gene_13982	Boxcox-transformed_leaf_angle;Starch	Boxcox-transformed_leaf_angle	0	0	1	0	0	0	0	0	0	0	1	0	0	0	0	0	0	0	0	0	1	0	1	0	0	0	4	dispensable
pan_gene_10416	pan_gene_15777	Boxcox-transformed_leaf_angle;Starch	Boxcox-transformed_leaf_angle	0	0	1	0	0	1	0	1	0	0	0	0	0	0	0	0	0	0	0	0	0	0	0	0	0	0	3	dispensable
pan_gene_10416	pan_gene_15791	Boxcox-transformed_leaf_angle;Starch	Boxcox-transformed_leaf_angle	0	0	1	0	0	0	0	0	0	0	1	0	0	1	0	0	1	1	0	0	0	0	0	0	0	0	5	dispensable
pan_gene_10416	pan_gene_16086	Boxcox-transformed_leaf_angle;Starch	Boxcox-transformed_leaf_angle	0	0	1	0	0	1	0	0	0	0	1	0	0	0	0	0	0	0	0	0	1	0	1	0	0	0	5	dispensable
pan_gene_10416	pan_gene_20029	Boxcox-transformed_leaf_angle;Starch	Boxcox-transformed_leaf_angle	0	0	1	0	0	1	1	1	0	0	0	0	0	0	0	0	1	1	0	0	1	0	0	0	0	1	8	dispensable
pan_gene_10416	pan_gene_20701	Boxcox-transformed_leaf_angle;Starch	Boxcox-transformed_leaf_angle	0	0	1	0	0	0	0	0	0	0	0	0	0	0	0	0	0	0	0	0	1	0	0	0	0	0	2	dispensable
pan_gene_10416	pan_gene_24391	Boxcox-transformed_leaf_angle;Starch	Boxcox-transformed_leaf_angle;Chlorophyll_B;Height_per_day_(until_flowering)	0	0	1	0	0	0	0	0	0	0	0	0	0	0	0	0	0	0	0	0	1	0	0	0	0	0	2	dispensable
pan_gene_10416	pan_gene_24556	Boxcox-transformed_leaf_angle;Starch	Boxcox-transformed_leaf_angle	0	0	1	0	0	0	0	0	0	0	0	0	0	0	0	0	0	0	0	0	0	0	0	0	0	0	1	private
pan_gene_10416	pan_gene_27772	Boxcox-transformed_leaf_angle;Starch	Boxcox-transformed_leaf_angle;Southern_leaf_blight	0	0	1	0	0	1	0	0	0	0	0	0	0	0	0	0	0	0	0	0	0	0	1	0	0	0	3	dispensable
pan_gene_10416	pan_gene_31044	Boxcox-transformed_leaf_angle;Starch	Boxcox-transformed_leaf_angle;Ear_height;Height_per_day_(until_flowering)	0	0	1	0	0	1	1	1	0	0	0	0	1	0	0	0	0	0	0	1	1	0	0	0	1	1	9	dispensable
pan_gene_10416	pan_gene_32091	Boxcox-transformed_leaf_angle;Starch	Boxcox-transformed_leaf_angle;Nodes_above_ear;Ratio_of_ear_height_to_total_height	0	0	1	0	0	1	1	1	0	1	0	0	0	0	0	0	1	0	0	0	1	0	1	0	1	1	10	dispensable
pan_gene_10416	pan_gene_32496	Boxcox-transformed_leaf_angle;Starch	Boxcox-transformed_leaf_angle	0	0	1	0	0	0	0	1	0	0	0	0	0	0	0	0	0	0	0	0	1	0	1	0	0	0	4	dispensable
pan_gene_10416	pan_gene_8131	Boxcox-transformed_leaf_angle;Starch	100_Kernel_weight;Boxcox-transformed_leaf_angle;Leaf_length	0	0	1	0	0	1	0	0	0	0	0	0	0	0	0	0	0	0	0	0	0	0	0	0	0	0	2	dispensable
pan_gene_10416	pan_gene_9439	Boxcox-transformed_leaf_angle;Starch	Boxcox-transformed_leaf_angle	0	0	1	0	0	0	1	0	0	0	0	0	0	1	0	0	0	1	1	0	0	0	1	0	0	0	6	dispensable
pan_gene_10673	pan_gene_7739	Boxcox-transformed_leaf_angle	Boxcox-transformed_leaf_angle;Cob_diameter	0	0	1	0	0	1	0	1	0	0	0	0	0	0	0	0	0	0	0	0	0	0	0	0	0	0	3	dispensable
pan_gene_10681	pan_gene_14591	Boxcox-transformed_leaf_angle	Boxcox-transformed_leaf_angle;Cob_diameter	0	0	1	0	0	0	0	0	0	0	1	0	1	0	0	0	0	0	0	0	1	0	1	0	0	1	6	dispensable
pan_gene_10681	pan_gene_4823	Boxcox-transformed_leaf_angle	Boxcox-transformed_leaf_angle;Ratio_of_ear_height_to_total_height	0	0	1	1	0	0	0	1	0	0	1	0	0	0	0	1	1	1	0	0	0	0	1	0	1	1	10	dispensable
pan_gene_10681	pan_gene_5781	Boxcox-transformed_leaf_angle	Boxcox-transformed_leaf_angle;PCA_of_metabolites:_PC2;Sucrose;Tassel_branch_number	0	0	1	0	0	0	0	0	0	1	0	0	0	0	0	0	0	0	0	0	0	0	0	0	0	0	2	dispensable
pan_gene_10686	pan_gene_32616	Average_internode_length_(whole_plant);Boxcox-transformed_leaf_angle;Height_per_day_(until_flowering);Nodes_to_ear;Plant_height	Boxcox-transformed_leaf_angle;Days_to_anthesis;Southern_leaf_blight	0	0	1	0	1	0	0	0	0	0	0	0	0	0	0	0	1	0	0	0	0	0	0	0	0	0	3	dispensable
pan_gene_10701	pan_gene_17092	Boxcox-transformed_leaf_angle	Boxcox-transformed_leaf_angle	0	0	1	0	0	0	0	0	0	1	0	0	0	0	0	0	0	0	0	0	0	0	0	0	0	0	2	dispensable
pan_gene_10701	pan_gene_19493	Boxcox-transformed_leaf_angle	Boxcox-transformed_leaf_angle;Height_above_ear;Nodes_per_plant	0	0	1	0	0	0	0	0	0	0	0	0	0	0	0	0	0	0	0	0	0	0	0	0	0	0	1	private
pan_gene_10704	pan_gene_15811	Boxcox-transformed_leaf_angle	Boxcox-transformed_leaf_angle	0	0	1	0	0	0	0	0	1	0	0	1	1	1	0	0	0	1	1	0	0	0	1	0	0	0	8	dispensable
pan_gene_10704	pan_gene_23883	Boxcox-transformed_leaf_angle	Boxcox-transformed_leaf_angle	0	0	1	1	0	0	0	0	0	0	0	1	0	1	0	0	0	0	0	0	0	0	0	0	0	0	4	dispensable
pan_gene_10704	pan_gene_30312	Boxcox-transformed_leaf_angle	Boxcox-transformed_leaf_angle	0	0	1	0	0	0	0	0	0	0	0	0	0	0	0	0	0	0	0	0	1	0	1	0	0	0	3	dispensable
pan_gene_10708	pan_gene_14613	Boxcox-transformed_leaf_angle;Nodes_per_plant	Boxcox-transformed_leaf_angle;Fumarate;Nodes_to_ear	0	0	1	0	0	0	0	0	0	0	0	0	0	0	0	0	0	0	0	0	0	0	0	0	0	0	1	private
pan_gene_10708	pan_gene_15776	Boxcox-transformed_leaf_angle;Nodes_per_plant	Boxcox-transformed_leaf_angle	0	0	1	0	1	0	0	0	0	0	0	0	0	0	1	0	0	1	0	0	0	1	1	0	0	0	6	dispensable
pan_gene_10708	pan_gene_15790	Boxcox-transformed_leaf_angle;Nodes_per_plant	Boxcox-transformed_leaf_angle	0	0	0	0	0	0	0	0	0	0	0	0	0	0	0	0	0	0	0	0	1	0	0	0	0	0	1	private
pan_gene_10708	pan_gene_15812	Boxcox-transformed_leaf_angle;Nodes_per_plant	Boxcox-transformed_leaf_angle	0	0	1	1	0	0	0	1	0	0	0	0	1	0	0	0	0	0	0	0	0	0	0	0	0	0	4	dispensable
pan_gene_10708	pan_gene_1742	Boxcox-transformed_leaf_angle;Nodes_per_plant	Boxcox-transformed_leaf_angle;Ear_height;Height_per_day_(until_flowering);Leaf_width;Nodes_per_plant;Nodes_to_ear;Plant_height;Ratio_of_ear_height_to_total_height	0	0	1	0	0	0	0	1	0	0	0	0	0	0	0	0	0	0	0	0	0	0	0	0	0	1	3	dispensable
pan_gene_10708	pan_gene_24391	Boxcox-transformed_leaf_angle;Nodes_per_plant	Boxcox-transformed_leaf_angle;Chlorophyll_B;Height_per_day_(until_flowering)	0	0	1	0	0	0	0	0	0	0	1	0	1	0	0	0	0	0	0	0	1	0	0	0	0	0	4	dispensable
pan_gene_10708	pan_gene_24556	Boxcox-transformed_leaf_angle;Nodes_per_plant	Boxcox-transformed_leaf_angle	0	0	1	0	0	0	0	1	0	0	1	0	0	0	0	0	0	0	0	0	0	0	0	0	0	0	3	dispensable
pan_gene_10708	pan_gene_27772	Boxcox-transformed_leaf_angle;Nodes_per_plant	Boxcox-transformed_leaf_angle;Southern_leaf_blight	0	0	1	0	0	1	0	0	0	0	1	0	0	0	0	0	0	1	0	0	0	0	1	0	0	0	5	dispensable
pan_gene_10708	pan_gene_32091	Boxcox-transformed_leaf_angle;Nodes_per_plant	Boxcox-transformed_leaf_angle;Nodes_above_ear;Ratio_of_ear_height_to_total_height	0	0	1	1	1	1	0	1	0	0	1	0	1	0	1	1	0	1	0	0	1	1	1	0	0	0	13	near-core
pan_gene_10708	pan_gene_9173	Boxcox-transformed_leaf_angle;Nodes_per_plant	Boxcox-transformed_leaf_angle	0	0	0	0	1	0	0	0	0	0	0	0	0	0	0	0	0	0	0	0	0	0	0	0	0	0	1	private
pan_gene_10708	pan_gene_9439	Boxcox-transformed_leaf_angle;Nodes_per_plant	Boxcox-transformed_leaf_angle	0	0	1	0	0	0	0	1	0	0	0	0	1	0	0	0	0	1	0	0	1	1	1	0	0	1	8	dispensable
pan_gene_10717	pan_gene_15696	Boxcox-transformed_leaf_angle;Days_to_anthesis;Nodes_per_plant;Nodes_to_ear;Tassel_branch_number	Boxcox-transformed_leaf_angle;Leaf_length;Starch;Tassel_length	0	0	1	1	0	0	0	0	0	1	0	0	1	0	0	0	0	0	0	1	0	0	0	0	0	0	5	dispensable
pan_gene_10717	pan_gene_19216	Boxcox-transformed_leaf_angle;Days_to_anthesis;Nodes_per_plant;Nodes_to_ear;Tassel_branch_number	Average_internode_length_(whole_plant);Boxcox-transformed_leaf_angle;Days_to_anthesis;Height_per_day_(until_flowering)	0	0	1	0	0	0	0	0	0	0	0	0	0	0	0	0	0	0	0	0	0	0	0	0	0	1	2	dispensable
pan_gene_10717	pan_gene_25065	Boxcox-transformed_leaf_angle;Days_to_anthesis;Nodes_per_plant;Nodes_to_ear;Tassel_branch_number	Boxcox-transformed_leaf_angle;Plant_height	0	0	1	0	1	0	0	1	1	0	0	0	0	1	0	1	0	1	0	0	0	0	0	0	0	0	7	dispensable
pan_gene_10719	pan_gene_24733	Boxcox-transformed_leaf_angle	Average_internode_length_(below_ear);Boxcox-transformed_leaf_angle	0	0	0	0	0	0	0	0	0	0	0	0	0	0	0	0	0	1	0	0	0	0	1	0	0	0	2	dispensable
pan_gene_10751	pan_gene_30310	Boxcox-transformed_leaf_angle;Days_to_anthesis	Average_internode_length_(whole_plant);Boxcox-transformed_leaf_angle	0	0	1	0	0	0	0	0	0	0	0	0	0	0	0	0	0	0	0	0	0	0	0	0	0	0	1	private
pan_gene_10753	pan_gene_15774	Boxcox-transformed_leaf_angle	Boxcox-transformed_leaf_angle	0	0	1	0	0	1	0	0	1	0	0	1	0	0	0	0	0	0	0	0	0	0	0	0	0	0	4	dispensable
pan_gene_10753	pan_gene_15792	Boxcox-transformed_leaf_angle	Boxcox-transformed_leaf_angle	0	0	1	1	0	1	0	0	0	0	0	1	0	0	1	0	1	0	1	1	1	0	1	1	1	0	12	near-core
pan_gene_10753	pan_gene_23799	Boxcox-transformed_leaf_angle	Boxcox-transformed_leaf_angle;Tassel_length	0	0	1	0	0	0	0	0	0	0	0	0	0	0	0	0	0	0	0	0	0	0	0	0	0	0	1	private
pan_gene_10753	pan_gene_24294	Boxcox-transformed_leaf_angle	Anthesis-silking_interval;Boxcox-transformed_leaf_angle	0	0	1	1	1	1	1	0	1	1	0	1	0	1	1	0	1	1	0	0	1	1	1	1	0	1	17	near-core
pan_gene_10753	pan_gene_25501	Boxcox-transformed_leaf_angle	Boxcox-transformed_leaf_angle;Nodes_to_ear	0	0	1	0	0	0	0	0	0	0	0	0	0	0	0	0	0	0	0	0	0	0	0	0	0	0	1	private
pan_gene_10753	pan_gene_30186	Boxcox-transformed_leaf_angle	Boxcox-transformed_leaf_angle	0	0	1	1	0	0	1	0	1	1	0	1	0	0	1	1	0	1	0	0	1	0	1	0	0	1	12	near-core
pan_gene_10753	pan_gene_32496	Boxcox-transformed_leaf_angle	Boxcox-transformed_leaf_angle	0	0	1	0	0	0	0	0	0	1	0	1	0	1	0	1	0	1	0	0	1	0	1	0	0	0	8	dispensable
pan_gene_10753	pan_gene_4301	Boxcox-transformed_leaf_angle	Boxcox-transformed_leaf_angle	0	0	1	1	1	1	0	0	1	0	0	1	0	1	1	1	0	1	0	1	1	1	1	1	0	0	15	near-core
pan_gene_10754	pan_gene_5882	Boxcox-transformed_leaf_angle	Boxcox-transformed_leaf_angle	0	0	1	1	0	0	0	0	0	0	0	0	0	0	0	0	1	0	0	0	1	0	0	0	0	1	5	dispensable
pan_gene_10754	pan_gene_7582	Boxcox-transformed_leaf_angle	Boxcox-transformed_leaf_angle;Glutamate;PCA_of_metabolites:_PC1	0	0	1	0	0	0	0	0	0	0	0	0	0	0	0	0	0	0	0	0	1	0	0	0	0	0	2	dispensable
pan_gene_10762	pan_gene_23713	Boxcox-transformed_leaf_angle;Photoperiod_Growing-degree_days_to_silk	Boxcox-transformed_leaf_angle	0	0	1	0	0	0	0	0	0	0	0	0	0	0	0	0	0	0	0	0	0	1	0	0	1	0	3	dispensable
pan_gene_10762	pan_gene_24412	Boxcox-transformed_leaf_angle;Photoperiod_Growing-degree_days_to_silk	Boxcox-transformed_leaf_angle	0	0	1	0	1	0	0	1	1	1	0	0	0	0	0	0	0	1	0	0	1	0	1	0	0	1	9	dispensable
pan_gene_10762	pan_gene_25900	Boxcox-transformed_leaf_angle;Photoperiod_Growing-degree_days_to_silk	Boxcox-transformed_leaf_angle	0	0	1	0	0	0	0	0	0	0	0	0	0	0	0	0	0	0	0	0	0	0	0	0	0	0	1	private
pan_gene_10762	pan_gene_27058	Boxcox-transformed_leaf_angle;Photoperiod_Growing-degree_days_to_silk	Boxcox-transformed_leaf_angle	0	0	1	0	0	0	0	0	0	0	0	0	0	0	0	0	0	0	0	0	0	0	0	0	0	0	1	private
pan_gene_10762	pan_gene_80095	Boxcox-transformed_leaf_angle;Photoperiod_Growing-degree_days_to_silk	Boxcox-transformed_leaf_angle;Nodes_per_plant	0	0	1	0	0	0	0	0	0	0	0	0	0	0	0	0	0	0	0	0	0	0	0	0	0	0	1	private
pan_gene_10773	pan_gene_19490	Boxcox-transformed_leaf_angle;Ear_height;Photoperiod_Growing-degree_days_to_silk;Photoperiod_growing-degree_days_to_anthesis;Plant_height;Southern_leaf_blight	Boxcox-transformed_leaf_angle	0	0	0	0	0	0	0	0	0	1	0	1	1	0	0	0	0	0	0	0	0	0	0	0	0	0	3	dispensable
pan_gene_10777	pan_gene_18845	Boxcox-transformed_leaf_angle	Boxcox-transformed_leaf_angle	0	0	1	0	1	0	0	0	0	1	1	1	0	0	1	1	0	0	0	1	0	0	0	1	1	1	11	near-core
pan_gene_10777	pan_gene_7581	Boxcox-transformed_leaf_angle	Boxcox-transformed_leaf_angle;Glutamate;Total_amino_acids	0	0	1	0	0	0	0	0	0	0	0	0	0	0	0	0	0	0	0	0	0	0	0	0	0	0	1	private
pan_gene_10792	pan_gene_14248	Boxcox-transformed_leaf_angle	Boxcox-transformed_leaf_angle;Plant_height;Starch	0	0	1	0	0	0	1	0	0	1	0	0	0	0	0	0	0	0	1	1	0	1	1	1	0	1	9	dispensable
pan_gene_10812	pan_gene_24391	Boxcox-transformed_leaf_angle;Ear_height;Fructose;Leaf_width;Tassel_branch_number	Boxcox-transformed_leaf_angle;Chlorophyll_B;Height_per_day_(until_flowering)	0	0	0	0	0	0	0	0	1	0	0	0	0	0	0	0	0	0	0	0	0	0	0	0	0	0	1	private
pan_gene_10812	pan_gene_30350	Boxcox-transformed_leaf_angle;Ear_height;Fructose;Leaf_width;Tassel_branch_number	Average_internode_length_(above_ear);Boxcox-transformed_leaf_angle;Height_above_ear	0	0	0	1	0	0	0	0	0	0	0	0	0	0	0	0	0	0	0	0	0	0	1	0	0	0	2	dispensable
pan_gene_10812	pan_gene_5505	Boxcox-transformed_leaf_angle;Ear_height;Fructose;Leaf_width;Tassel_branch_number	Boxcox-transformed_leaf_angle;Photoperiod_Growing-degree_days_to_silk;Starch	0	0	0	1	1	0	0	0	0	0	0	0	0	0	0	0	0	0	0	0	0	0	0	0	0	0	2	dispensable
pan_gene_11017	pan_gene_1801	Boxcox-transformed_leaf_angle;Days_to_anthesis;Tassel_branch_number	Boxcox-transformed_leaf_angle	0	0	1	0	1	0	0	0	0	0	0	0	0	0	0	0	0	0	0	0	0	0	0	0	0	0	2	dispensable
pan_gene_11018	pan_gene_12652	Boxcox-transformed_leaf_angle;Tassel_branch_number	Boxcox-transformed_leaf_angle;Ratio_of_ear_height_to_total_height	0	0	0	0	0	0	0	0	0	0	0	0	0	0	0	0	0	0	0	0	0	0	0	0	1	0	1	private
pan_gene_11018	pan_gene_15791	Boxcox-transformed_leaf_angle;Tassel_branch_number	Boxcox-transformed_leaf_angle	0	0	1	0	1	1	0	0	0	0	1	0	0	0	0	0	0	0	1	0	0	0	0	0	0	0	5	dispensable
pan_gene_11018	pan_gene_32496	Boxcox-transformed_leaf_angle;Tassel_branch_number	Boxcox-transformed_leaf_angle	0	0	1	0	1	0	0	0	0	0	0	1	1	0	0	0	0	0	0	0	0	0	0	0	0	0	4	dispensable
pan_gene_11018	pan_gene_3924	Boxcox-transformed_leaf_angle;Tassel_branch_number	Boxcox-transformed_leaf_angle	0	0	1	0	0	0	0	0	0	0	0	0	0	0	0	0	0	0	0	0	0	0	0	0	0	0	1	private
pan_gene_11018	pan_gene_49221	Boxcox-transformed_leaf_angle;Tassel_branch_number	Anthesis-silking_interval;Boxcox-transformed_leaf_angle;Ratio_of_ear_height_to_total_height	0	0	1	0	0	0	0	0	0	0	0	0	0	0	0	0	0	0	0	0	0	0	0	0	0	0	1	private
pan_gene_11047	pan_gene_4468	Boxcox-transformed_leaf_angle	Boxcox-transformed_leaf_angle	0	0	1	0	0	0	0	0	0	0	0	0	0	0	1	0	0	0	0	0	0	0	1	0	0	0	3	dispensable
pan_gene_11047	pan_gene_5782	Boxcox-transformed_leaf_angle	Boxcox-transformed_leaf_angle;Tassel_branch_number	0	0	1	0	0	0	0	0	0	0	0	0	0	0	0	0	0	0	0	0	0	0	0	0	0	0	1	private
pan_gene_11047	pan_gene_800	Boxcox-transformed_leaf_angle	Boxcox-transformed_leaf_angle	0	0	1	0	0	0	0	0	0	0	0	1	0	0	0	0	0	0	0	0	0	0	0	0	0	0	2	dispensable
pan_gene_11048	pan_gene_19138	Boxcox-transformed_leaf_angle;Leaf_width;Plant_height	Boxcox-transformed_leaf_angle;Height_per_day_(until_flowering);Nodes_to_ear	0	0	0	0	0	0	0	0	0	0	0	0	0	0	0	0	0	0	0	0	0	0	1	0	0	0	1	private
pan_gene_11048	pan_gene_5593	Boxcox-transformed_leaf_angle;Leaf_width;Plant_height	Boxcox-transformed_leaf_angle;Leaf_length	0	0	1	0	0	0	0	0	0	0	0	0	0	0	1	0	0	0	0	0	0	0	0	0	0	0	2	dispensable
pan_gene_11066	pan_gene_12848	Boxcox-transformed_leaf_angle	Boxcox-transformed_leaf_angle	0	0	0	0	0	0	1	0	0	0	0	0	0	0	0	0	0	0	0	0	0	0	0	0	0	0	1	private
pan_gene_11066	pan_gene_13982	Boxcox-transformed_leaf_angle	Boxcox-transformed_leaf_angle	0	0	1	0	0	0	0	0	0	0	0	0	0	0	0	0	0	0	0	0	0	0	0	0	0	0	1	private
pan_gene_11066	pan_gene_15777	Boxcox-transformed_leaf_angle	Boxcox-transformed_leaf_angle	0	0	1	0	0	0	0	0	0	0	0	0	0	0	0	0	0	0	0	0	0	0	0	0	0	0	1	private
pan_gene_11066	pan_gene_1963	Boxcox-transformed_leaf_angle	Boxcox-transformed_leaf_angle	0	0	1	0	0	0	1	0	0	0	0	0	0	0	0	0	0	0	0	0	0	0	0	0	0	0	2	dispensable
pan_gene_11066	pan_gene_20029	Boxcox-transformed_leaf_angle	Boxcox-transformed_leaf_angle	0	0	1	0	0	0	0	0	0	0	0	0	0	0	0	0	0	0	0	0	0	0	0	0	0	1	2	dispensable
pan_gene_11066	pan_gene_24294	Boxcox-transformed_leaf_angle	Anthesis-silking_interval;Boxcox-transformed_leaf_angle	0	0	1	0	0	0	1	0	0	0	0	0	0	0	0	0	0	0	0	0	0	0	0	0	0	0	2	dispensable
pan_gene_11066	pan_gene_27772	Boxcox-transformed_leaf_angle	Boxcox-transformed_leaf_angle;Southern_leaf_blight	0	0	1	0	0	0	0	0	0	0	0	0	0	0	0	0	0	0	0	0	0	0	0	1	0	0	2	dispensable
pan_gene_11066	pan_gene_4210	Boxcox-transformed_leaf_angle	Boxcox-transformed_leaf_angle	0	0	1	0	0	0	0	0	1	0	0	0	0	0	0	0	0	0	0	0	0	0	0	0	0	0	2	dispensable
pan_gene_11164	pan_gene_42468	Boxcox-transformed_leaf_angle;Cob_diameter;Nodes_above_ear;Southern_leaf_blight	Boxcox-transformed_leaf_angle;Height_above_ear;Starch;Total_amino_acids	0	0	1	0	0	0	0	0	0	0	0	0	0	0	0	0	0	0	0	0	1	0	0	1	0	0	3	dispensable
pan_gene_11164	pan_gene_632	Boxcox-transformed_leaf_angle;Cob_diameter;Nodes_above_ear;Southern_leaf_blight	Boxcox-transformed_leaf_angle;Ear_height	0	0	1	0	0	0	0	0	0	0	0	0	0	0	0	0	0	0	0	0	0	0	0	0	0	0	1	private
pan_gene_11278	pan_gene_17463	Boxcox-transformed_leaf_angle	Boxcox-transformed_leaf_angle	0	0	1	0	0	0	0	0	0	0	0	0	1	0	1	0	0	0	1	0	1	0	0	1	0	0	6	dispensable
pan_gene_11278	pan_gene_5781	Boxcox-transformed_leaf_angle	Boxcox-transformed_leaf_angle;PCA_of_metabolites:_PC2;Sucrose;Tassel_branch_number	0	0	1	0	0	0	0	0	0	1	0	0	0	0	0	0	0	0	0	0	0	0	0	0	0	0	2	dispensable
pan_gene_11651	pan_gene_17522	Average_internode_length_(above_ear);Boxcox-transformed_leaf_angle;Days_to_silk;Height_above_ear;Leaf_width	Boxcox-transformed_leaf_angle	0	0	0	0	0	1	0	0	0	0	0	0	0	0	0	0	0	1	0	0	0	0	0	0	0	0	2	dispensable
pan_gene_11651	pan_gene_31697	Average_internode_length_(above_ear);Boxcox-transformed_leaf_angle;Days_to_silk;Height_above_ear;Leaf_width	Boxcox-transformed_leaf_angle	0	0	0	0	0	1	0	0	0	0	0	0	0	0	0	0	0	0	0	0	0	0	0	0	0	0	1	private
pan_gene_11651	pan_gene_4515	Average_internode_length_(above_ear);Boxcox-transformed_leaf_angle;Days_to_silk;Height_above_ear;Leaf_width	Boxcox-transformed_leaf_angle	0	0	0	0	0	1	0	0	0	0	0	0	0	0	0	0	0	0	0	0	0	0	0	0	0	0	1	private
pan_gene_12255	pan_gene_17492	Boxcox-transformed_leaf_angle	Boxcox-transformed_leaf_angle;Southern_leaf_blight	0	0	1	0	0	0	1	0	0	0	0	0	0	0	0	0	1	0	0	0	0	0	0	1	0	0	4	dispensable
pan_gene_12290	pan_gene_26226	Boxcox-transformed_leaf_angle	Boxcox-transformed_leaf_angle	0	0	1	0	0	0	0	0	0	0	0	0	0	0	0	0	0	0	0	0	0	0	0	0	0	0	1	private
pan_gene_12335	pan_gene_14621	Boxcox-transformed_leaf_angle	Average_internode_length_(below_ear);Boxcox-transformed_leaf_angle;Ear_height;Fumarate;Nodes_above_ear;PCA_of_metabolites:_PC1;Total_amino_acids	0	0	1	1	1	0	1	0	0	1	0	1	1	0	1	1	1	1	1	0	0	1	1	1	1	1	17	near-core
pan_gene_12335	pan_gene_24084	Boxcox-transformed_leaf_angle	Boxcox-transformed_leaf_angle;Days_to_anthesis	0	0	1	1	1	0	0	0	0	1	0	1	0	0	1	1	0	1	1	0	0	1	1	1	0	0	12	near-core
pan_gene_12335	pan_gene_32662	Boxcox-transformed_leaf_angle	Average_internode_length_(above_ear);Average_internode_length_(whole_plant);Boxcox-transformed_leaf_angle;PCA_of_metabolites:_PC2	0	0	1	1	0	0	0	0	0	0	0	0	0	0	0	0	0	0	0	0	0	0	1	0	0	0	3	dispensable
pan_gene_12335	pan_gene_4475	Boxcox-transformed_leaf_angle	Boxcox-transformed_leaf_angle	0	0	1	0	0	0	0	1	0	0	0	1	0	0	0	1	0	0	0	0	0	1	0	1	0	0	6	dispensable
pan_gene_12652	pan_gene_15792	Boxcox-transformed_leaf_angle;Ratio_of_ear_height_to_total_height	Boxcox-transformed_leaf_angle	0	0	0	0	0	0	0	0	0	0	0	0	0	0	0	0	0	0	0	0	0	0	0	0	1	0	1	private
pan_gene_12652	pan_gene_29017	Boxcox-transformed_leaf_angle;Ratio_of_ear_height_to_total_height	Boxcox-transformed_leaf_angle;Plant_height	0	0	0	0	0	0	0	0	0	0	0	0	0	0	0	0	0	0	0	0	0	0	0	0	1	1	2	dispensable
pan_gene_12682	pan_gene_26825	Boxcox-transformed_leaf_angle	Boxcox-transformed_leaf_angle	0	0	1	0	0	0	0	0	0	0	0	0	0	0	0	0	0	0	0	0	0	0	0	0	0	0	1	private
pan_gene_12724	pan_gene_27817	Boxcox-transformed_leaf_angle	Boxcox-transformed_leaf_angle	0	0	1	0	0	0	0	0	0	0	0	0	0	0	0	0	0	0	0	1	0	0	0	0	0	0	2	dispensable
pan_gene_12782	pan_gene_14627	Boxcox-transformed_leaf_angle;Days_to_silk;Leaf_width	Boxcox-transformed_leaf_angle;Fumarate;Photoperiod_Growing-degree_days_to_silk	0	0	0	0	0	0	0	1	0	0	0	0	0	1	0	0	0	0	0	1	0	0	0	0	0	1	4	dispensable
pan_gene_12782	pan_gene_345	Boxcox-transformed_leaf_angle;Days_to_silk;Leaf_width	Boxcox-transformed_leaf_angle;Chlorophyll_B;Height_per_day_(until_flowering);Northern_Leaf_Blight;Plant_height;Tassel_length	0	0	0	0	0	0	0	0	0	0	0	0	0	0	0	0	0	0	0	0	0	0	0	0	0	1	1	private
pan_gene_12815	pan_gene_27886	Boxcox-transformed_leaf_angle	Boxcox-transformed_leaf_angle;Nodes_per_plant;Nodes_to_ear	0	0	1	1	0	0	1	0	1	0	0	0	0	0	0	0	0	0	0	0	1	1	0	0	0	0	6	dispensable
pan_gene_12840	pan_gene_25095	Average_internode_length_(below_ear);Boxcox-transformed_leaf_angle;Leaf_length;Nitrate	Boxcox-transformed_leaf_angle;Leaf_width	0	0	1	0	0	0	0	0	0	0	0	0	0	0	0	0	0	0	0	0	0	0	0	0	0	0	1	private
pan_gene_12840	pan_gene_346	Average_internode_length_(below_ear);Boxcox-transformed_leaf_angle;Leaf_length;Nitrate	Boxcox-transformed_leaf_angle	0	0	1	0	0	0	0	0	0	0	0	0	0	0	1	0	0	0	0	0	0	0	0	1	0	0	3	dispensable
pan_gene_12840	pan_gene_4515	Average_internode_length_(below_ear);Boxcox-transformed_leaf_angle;Leaf_length;Nitrate	Boxcox-transformed_leaf_angle	0	0	1	0	0	0	0	1	0	0	0	1	0	0	1	0	0	0	0	0	1	0	0	0	0	0	5	dispensable
pan_gene_12848	pan_gene_24406	Boxcox-transformed_leaf_angle	Boxcox-transformed_leaf_angle;Chlorophyll_B	0	0	0	0	0	0	1	0	0	0	0	0	0	0	0	0	0	0	0	0	0	0	0	0	0	0	1	private
pan_gene_13823	pan_gene_15777	Boxcox-transformed_leaf_angle;Tassel_length	Boxcox-transformed_leaf_angle	0	0	1	0	0	0	0	0	0	0	0	0	0	0	0	0	0	0	0	0	0	0	0	0	0	0	1	private
pan_gene_13982	pan_gene_14613	Boxcox-transformed_leaf_angle	Boxcox-transformed_leaf_angle;Fumarate;Nodes_to_ear	0	0	1	0	0	0	0	0	0	0	0	0	0	0	0	0	0	0	0	0	0	0	0	0	0	0	1	private
pan_gene_13982	pan_gene_15777	Boxcox-transformed_leaf_angle	Boxcox-transformed_leaf_angle	0	0	1	0	0	0	0	0	0	1	1	0	0	0	0	0	0	0	1	0	0	0	1	0	0	0	5	dispensable
pan_gene_13982	pan_gene_16086	Boxcox-transformed_leaf_angle	Boxcox-transformed_leaf_angle	0	0	1	1	0	1	0	1	1	1	0	0	1	1	0	0	0	0	0	0	0	0	1	0	0	0	9	dispensable
pan_gene_13982	pan_gene_24391	Boxcox-transformed_leaf_angle	Boxcox-transformed_leaf_angle;Chlorophyll_B;Height_per_day_(until_flowering)	0	0	1	1	0	0	0	1	0	0	1	0	1	0	0	0	0	1	0	0	1	0	0	0	0	0	7	dispensable
pan_gene_13982	pan_gene_25501	Boxcox-transformed_leaf_angle	Boxcox-transformed_leaf_angle;Nodes_to_ear	0	0	1	0	0	0	0	0	0	0	0	0	0	0	0	0	0	0	0	0	0	0	0	0	0	0	1	private
pan_gene_13982	pan_gene_32091	Boxcox-transformed_leaf_angle	Boxcox-transformed_leaf_angle;Nodes_above_ear;Ratio_of_ear_height_to_total_height	0	0	1	1	1	0	0	0	1	0	1	0	0	0	0	0	0	0	0	0	0	1	1	0	0	0	7	dispensable
pan_gene_13982	pan_gene_39487	Boxcox-transformed_leaf_angle	Boxcox-transformed_leaf_angle	0	0	1	0	0	0	0	0	0	0	0	0	0	0	0	0	0	0	0	0	0	0	0	0	0	0	1	private
pan_gene_13982	pan_gene_4210	Boxcox-transformed_leaf_angle	Boxcox-transformed_leaf_angle	0	0	1	0	0	0	1	0	1	1	0	0	0	0	0	0	0	1	0	0	0	0	0	0	0	0	5	dispensable
pan_gene_13982	pan_gene_9439	Boxcox-transformed_leaf_angle	Boxcox-transformed_leaf_angle	0	0	1	0	0	0	0	1	1	0	0	0	0	0	0	0	0	0	1	0	1	1	0	0	0	0	6	dispensable
pan_gene_14155	pan_gene_27823	Average_internode_length_(above_ear);Boxcox-transformed_leaf_angle;Nitrate;Nodes_above_ear;Nodes_per_plant;Northern_Leaf_Blight;Tassel_length	Average_internode_length_(whole_plant);Boxcox-transformed_leaf_angle	0	0	0	0	0	0	0	0	0	0	0	0	0	0	0	0	0	0	0	0	0	1	0	0	0	0	1	private
pan_gene_14162	pan_gene_23563	Anthesis-silking_interval;Boxcox-transformed_leaf_angle;Nitrate	100_Kernel_weight;Boxcox-transformed_leaf_angle;Cob_diameter;Sucrose	0	0	1	1	0	0	0	0	0	0	0	0	0	0	0	0	0	0	0	0	0	0	0	0	0	0	2	dispensable
pan_gene_14248	pan_gene_18490	Boxcox-transformed_leaf_angle;Plant_height;Starch	Boxcox-transformed_leaf_angle	0	0	1	0	0	0	0	0	0	0	1	0	0	1	0	0	0	0	0	0	0	0	0	0	0	0	3	dispensable
pan_gene_14535	pan_gene_15715	Boxcox-transformed_leaf_angle;Cob_diameter	Boxcox-transformed_leaf_angle;Nitrate;Southern_leaf_blight	0	0	1	0	0	0	0	0	0	0	0	0	0	0	0	1	0	0	0	0	0	0	0	0	0	0	2	dispensable
pan_gene_14535	pan_gene_1779	Boxcox-transformed_leaf_angle;Cob_diameter	Boxcox-transformed_leaf_angle;Days_to_anthesis	0	0	1	0	0	0	0	0	0	0	0	0	1	0	0	0	0	0	0	0	0	0	0	0	0	0	2	dispensable
pan_gene_14535	pan_gene_20744	Boxcox-transformed_leaf_angle;Cob_diameter	Boxcox-transformed_leaf_angle	0	0	1	0	0	0	0	0	0	0	0	0	0	0	0	0	0	0	0	0	0	0	0	0	0	0	1	private
pan_gene_14535	pan_gene_25057	Boxcox-transformed_leaf_angle;Cob_diameter	Boxcox-transformed_leaf_angle	0	0	1	0	0	0	0	0	0	0	0	0	0	0	0	1	0	0	0	0	0	0	0	0	0	0	2	dispensable
pan_gene_14535	pan_gene_9359	Boxcox-transformed_leaf_angle;Cob_diameter	Boxcox-transformed_leaf_angle	0	0	1	0	0	0	0	0	0	0	0	0	0	0	0	0	0	0	0	0	0	0	0	0	0	0	1	private
pan_gene_14591	pan_gene_17463	Boxcox-transformed_leaf_angle;Cob_diameter	Boxcox-transformed_leaf_angle	0	0	1	0	0	0	0	0	0	0	0	0	0	0	0	0	0	0	0	0	0	1	0	1	0	0	3	dispensable
pan_gene_14591	pan_gene_5781	Boxcox-transformed_leaf_angle;Cob_diameter	Boxcox-transformed_leaf_angle;PCA_of_metabolites:_PC2;Sucrose;Tassel_branch_number	0	0	1	0	0	0	0	0	0	0	0	0	0	0	0	0	0	0	0	0	0	0	0	0	0	0	1	private
pan_gene_14613	pan_gene_15696	Boxcox-transformed_leaf_angle;Fumarate;Nodes_to_ear	Boxcox-transformed_leaf_angle;Leaf_length;Starch;Tassel_length	0	0	1	0	0	0	0	0	0	0	0	0	0	0	0	0	0	0	0	0	0	0	0	0	0	0	1	private
pan_gene_14613	pan_gene_15776	Boxcox-transformed_leaf_angle;Fumarate;Nodes_to_ear	Boxcox-transformed_leaf_angle	0	0	1	0	0	0	0	0	0	0	0	0	0	0	0	0	0	0	0	0	0	0	0	0	0	0	1	private
pan_gene_14613	pan_gene_15791	Boxcox-transformed_leaf_angle;Fumarate;Nodes_to_ear	Boxcox-transformed_leaf_angle	0	0	1	0	0	0	0	0	0	0	0	0	0	0	0	0	0	0	0	0	0	0	0	0	0	0	1	private
pan_gene_14613	pan_gene_15792	Boxcox-transformed_leaf_angle;Fumarate;Nodes_to_ear	Boxcox-transformed_leaf_angle	0	0	1	0	0	0	0	0	0	0	0	0	0	0	0	0	0	0	0	0	0	0	0	0	0	0	1	private
pan_gene_14613	pan_gene_15811	Boxcox-transformed_leaf_angle;Fumarate;Nodes_to_ear	Boxcox-transformed_leaf_angle	0	0	1	0	0	0	0	1	0	0	0	0	0	0	0	0	0	0	0	0	0	0	0	0	0	0	2	dispensable
pan_gene_14613	pan_gene_16983	Boxcox-transformed_leaf_angle;Fumarate;Nodes_to_ear	Boxcox-transformed_leaf_angle;Height_per_day_(until_flowering);Plant_height	0	0	0	1	0	0	0	1	0	0	0	0	0	0	0	0	0	0	0	0	0	0	0	0	0	0	2	dispensable
pan_gene_14613	pan_gene_1742	Boxcox-transformed_leaf_angle;Fumarate;Nodes_to_ear	Boxcox-transformed_leaf_angle;Ear_height;Height_per_day_(until_flowering);Leaf_width;Nodes_per_plant;Nodes_to_ear;Plant_height;Ratio_of_ear_height_to_total_height	0	0	1	1	0	0	0	0	0	0	0	0	0	0	0	0	0	0	0	0	0	0	0	0	0	0	2	dispensable
pan_gene_14613	pan_gene_18979	Boxcox-transformed_leaf_angle;Fumarate;Nodes_to_ear	Boxcox-transformed_leaf_angle	0	0	1	0	0	0	0	1	0	0	0	0	0	0	0	0	0	0	0	0	0	0	0	0	0	0	2	dispensable
pan_gene_14613	pan_gene_20029	Boxcox-transformed_leaf_angle;Fumarate;Nodes_to_ear	Boxcox-transformed_leaf_angle	0	0	1	0	0	0	0	0	0	0	0	0	0	0	0	0	0	0	0	0	0	0	0	0	0	0	1	private
pan_gene_14613	pan_gene_22308	Boxcox-transformed_leaf_angle;Fumarate;Nodes_to_ear	Boxcox-transformed_leaf_angle;Days_to_anthesis;Days_to_silk;Tassel_branch_number	0	0	1	0	0	0	0	0	0	0	0	0	0	0	0	0	0	0	0	0	0	0	0	0	0	0	1	private
pan_gene_14613	pan_gene_24391	Boxcox-transformed_leaf_angle;Fumarate;Nodes_to_ear	Boxcox-transformed_leaf_angle;Chlorophyll_B;Height_per_day_(until_flowering)	0	0	1	0	0	0	0	1	0	0	0	0	0	0	0	0	0	0	0	0	0	0	0	0	0	0	2	dispensable
pan_gene_14613	pan_gene_27772	Boxcox-transformed_leaf_angle;Fumarate;Nodes_to_ear	Boxcox-transformed_leaf_angle;Southern_leaf_blight	0	0	1	0	0	0	0	0	0	0	0	0	0	0	0	0	0	0	0	0	0	0	0	0	0	0	1	private
pan_gene_14613	pan_gene_29017	Boxcox-transformed_leaf_angle;Fumarate;Nodes_to_ear	Boxcox-transformed_leaf_angle;Plant_height	0	0	1	1	0	0	0	0	0	0	0	0	0	0	0	0	0	0	0	0	0	0	0	0	0	0	2	dispensable
pan_gene_14613	pan_gene_30350	Boxcox-transformed_leaf_angle;Fumarate;Nodes_to_ear	Average_internode_length_(above_ear);Boxcox-transformed_leaf_angle;Height_above_ear	0	0	1	1	0	0	0	0	0	0	0	0	0	0	0	0	0	0	0	0	0	0	0	0	0	0	2	dispensable
pan_gene_14613	pan_gene_31044	Boxcox-transformed_leaf_angle;Fumarate;Nodes_to_ear	Boxcox-transformed_leaf_angle;Ear_height;Height_per_day_(until_flowering)	0	0	1	1	0	0	0	0	0	0	0	0	0	0	0	0	0	0	0	0	0	0	0	0	0	0	2	dispensable
pan_gene_14613	pan_gene_4469	Boxcox-transformed_leaf_angle;Fumarate;Nodes_to_ear	Boxcox-transformed_leaf_angle	0	0	1	0	0	0	0	0	0	0	0	0	0	0	0	0	0	0	0	0	1	0	0	0	0	0	2	dispensable
pan_gene_14613	pan_gene_5148	Boxcox-transformed_leaf_angle;Fumarate;Nodes_to_ear	Boxcox-transformed_leaf_angle;Cob_diameter;Tassel_branch_number	0	0	1	0	0	0	0	0	0	0	0	0	0	0	0	0	0	0	0	0	0	0	0	0	0	0	1	private
pan_gene_14613	pan_gene_5505	Boxcox-transformed_leaf_angle;Fumarate;Nodes_to_ear	Boxcox-transformed_leaf_angle;Photoperiod_Growing-degree_days_to_silk;Starch	0	0	1	1	0	0	0	0	0	0	0	0	0	0	0	0	0	0	0	0	0	0	0	0	0	0	2	dispensable
pan_gene_14613	pan_gene_8131	Boxcox-transformed_leaf_angle;Fumarate;Nodes_to_ear	100_Kernel_weight;Boxcox-transformed_leaf_angle;Leaf_length	0	0	1	0	0	0	0	0	0	0	0	0	0	0	0	0	0	0	0	0	0	0	0	0	0	0	1	private
pan_gene_14613	pan_gene_9439	Boxcox-transformed_leaf_angle;Fumarate;Nodes_to_ear	Boxcox-transformed_leaf_angle	0	0	1	0	0	0	0	0	0	0	0	0	0	0	0	0	0	0	0	0	0	0	0	0	0	0	1	private
pan_gene_14616	pan_gene_19490	Boxcox-transformed_leaf_angle	Boxcox-transformed_leaf_angle	0	0	1	0	0	0	0	0	0	1	0	1	0	0	0	0	0	0	0	0	0	0	0	0	0	0	3	dispensable
pan_gene_14616	pan_gene_24294	Boxcox-transformed_leaf_angle	Anthesis-silking_interval;Boxcox-transformed_leaf_angle	0	0	1	1	1	1	1	1	1	1	1	1	1	1	1	1	1	1	1	0	0	0	1	1	0	1	20	core
pan_gene_14616	pan_gene_24479	Boxcox-transformed_leaf_angle	Average_internode_length_(whole_plant);Boxcox-transformed_leaf_angle;Chlorophyll_B	0	0	1	0	0	0	1	1	0	1	0	1	1	0	0	0	1	0	1	1	1	0	1	0	0	0	11	near-core
pan_gene_14616	pan_gene_4458	Boxcox-transformed_leaf_angle	Anthesis-silking_interval;Boxcox-transformed_leaf_angle;Days_to_silk;Nodes_above_ear;Photoperiod_Growing-degree_days_to_silk	0	0	1	0	0	0	0	0	0	1	0	0	0	0	0	0	0	0	0	0	0	0	0	0	0	0	2	dispensable
pan_gene_14627	pan_gene_26825	Boxcox-transformed_leaf_angle;Fumarate;Photoperiod_Growing-degree_days_to_silk	Boxcox-transformed_leaf_angle	0	0	1	0	0	0	1	0	0	0	0	0	0	0	0	0	0	0	1	0	0	1	0	1	0	0	5	dispensable
pan_gene_14627	pan_gene_27689	Boxcox-transformed_leaf_angle;Fumarate;Photoperiod_Growing-degree_days_to_silk	Boxcox-transformed_leaf_angle;Ear_row_number	0	0	1	0	0	0	0	0	0	0	0	0	0	0	0	0	0	0	0	0	0	0	0	0	0	0	1	private
pan_gene_14627	pan_gene_30227	Boxcox-transformed_leaf_angle;Fumarate;Photoperiod_Growing-degree_days_to_silk	Boxcox-transformed_leaf_angle	0	0	1	0	0	0	0	0	0	0	0	0	0	0	0	0	0	0	0	0	0	0	0	0	0	0	1	private
pan_gene_14627	pan_gene_30253	Boxcox-transformed_leaf_angle;Fumarate;Photoperiod_Growing-degree_days_to_silk	Boxcox-transformed_leaf_angle;Tassel_length	0	0	1	1	0	0	1	0	1	0	0	1	0	0	0	0	0	0	1	0	0	0	0	0	0	1	7	dispensable
pan_gene_14627	pan_gene_5175	Boxcox-transformed_leaf_angle;Fumarate;Photoperiod_Growing-degree_days_to_silk	Boxcox-transformed_leaf_angle;PCA_of_metabolites:_PC1;Tassel_branch_number	0	0	1	1	0	0	0	0	0	0	0	0	0	0	0	0	0	0	0	0	1	0	0	1	0	1	5	dispensable
pan_gene_14637	pan_gene_15812	Boxcox-transformed_leaf_angle;Tassel_branch_number	Boxcox-transformed_leaf_angle	0	0	1	0	0	0	0	0	0	0	0	0	0	0	0	0	0	0	0	0	0	0	0	0	0	0	1	private
pan_gene_14637	pan_gene_24757	Boxcox-transformed_leaf_angle;Tassel_branch_number	Boxcox-transformed_leaf_angle;Southern_leaf_blight	0	0	1	0	0	0	0	0	0	0	0	0	0	0	0	0	0	0	0	0	0	0	0	0	0	0	1	private
pan_gene_14637	pan_gene_7497	Boxcox-transformed_leaf_angle;Tassel_branch_number	Average_internode_length_(whole_plant);Boxcox-transformed_leaf_angle	0	0	1	0	0	0	0	0	1	0	0	1	0	0	0	0	0	0	0	0	0	0	0	0	0	0	3	dispensable
pan_gene_14705	pan_gene_25501	Boxcox-transformed_leaf_angle	Boxcox-transformed_leaf_angle;Nodes_to_ear	0	0	1	0	0	0	0	0	0	0	0	0	0	0	0	0	0	0	0	0	0	0	0	0	0	0	1	private
pan_gene_15696	pan_gene_15811	Boxcox-transformed_leaf_angle;Leaf_length;Starch;Tassel_length	Boxcox-transformed_leaf_angle	0	0	1	0	1	1	1	1	1	0	0	1	0	1	0	0	0	0	0	0	0	0	1	0	0	0	9	dispensable
pan_gene_15696	pan_gene_15812	Boxcox-transformed_leaf_angle;Leaf_length;Starch;Tassel_length	Boxcox-transformed_leaf_angle	0	0	1	0	0	1	0	0	1	0	0	0	0	0	0	0	0	0	0	0	0	0	0	0	0	0	3	dispensable
pan_gene_15696	pan_gene_18952	Boxcox-transformed_leaf_angle;Leaf_length;Starch;Tassel_length	Boxcox-transformed_leaf_angle	0	0	1	1	1	0	1	1	0	1	0	0	1	0	0	1	0	0	0	1	0	0	0	0	0	0	9	dispensable
pan_gene_15696	pan_gene_24733	Boxcox-transformed_leaf_angle;Leaf_length;Starch;Tassel_length	Average_internode_length_(below_ear);Boxcox-transformed_leaf_angle	0	0	0	1	1	0	0	0	1	0	0	0	0	1	0	0	0	1	0	0	0	0	0	0	0	0	5	dispensable
pan_gene_15696	pan_gene_27525	Boxcox-transformed_leaf_angle;Leaf_length;Starch;Tassel_length	Boxcox-transformed_leaf_angle;Height_above_ear;Leaf_width	0	0	1	0	1	0	0	0	0	0	0	1	0	0	0	1	0	0	0	0	0	0	0	0	0	0	4	dispensable
pan_gene_15697	pan_gene_17492	Boxcox-transformed_leaf_angle	Boxcox-transformed_leaf_angle;Southern_leaf_blight	0	0	0	0	0	0	0	0	0	0	0	0	0	0	0	0	0	0	0	1	0	0	0	0	0	0	1	private
pan_gene_15697	pan_gene_24757	Boxcox-transformed_leaf_angle	Boxcox-transformed_leaf_angle;Southern_leaf_blight	0	0	0	0	0	0	0	0	0	0	0	0	1	0	0	0	0	0	0	0	0	0	0	0	1	0	2	dispensable
pan_gene_15697	pan_gene_7505	Boxcox-transformed_leaf_angle	Boxcox-transformed_leaf_angle	0	0	0	0	0	0	0	0	0	0	0	0	0	0	0	0	0	0	0	1	0	0	0	0	0	0	1	private
pan_gene_15712	pan_gene_4486	Boxcox-transformed_leaf_angle	Boxcox-transformed_leaf_angle	0	0	1	0	0	0	0	0	0	0	0	0	0	0	0	0	0	0	0	0	0	0	0	0	0	0	1	private
pan_gene_15712	pan_gene_5240	Boxcox-transformed_leaf_angle	100_Kernel_weight;Boxcox-transformed_leaf_angle;Glucose	0	0	1	0	0	0	0	0	0	0	0	0	0	0	0	0	0	0	0	0	0	0	0	0	0	0	1	private
pan_gene_15715	pan_gene_19119	Boxcox-transformed_leaf_angle;Nitrate;Southern_leaf_blight	Boxcox-transformed_leaf_angle;Ear_height;Height_above_ear	0	0	0	1	1	0	0	1	0	0	0	0	0	0	1	1	0	1	0	0	0	1	1	0	0	0	8	dispensable
pan_gene_15716	pan_gene_30350	Boxcox-transformed_leaf_angle;Nitrate;Southern_leaf_blight	Average_internode_length_(above_ear);Boxcox-transformed_leaf_angle;Height_above_ear	0	0	1	0	0	0	0	0	0	0	0	0	0	0	0	0	0	0	0	0	0	0	0	0	0	0	1	private
pan_gene_15774	pan_gene_15791	Boxcox-transformed_leaf_angle	Boxcox-transformed_leaf_angle	0	0	1	0	0	0	0	0	0	0	0	1	0	0	0	0	0	0	0	0	0	0	0	0	0	1	3	dispensable
pan_gene_15774	pan_gene_20701	Boxcox-transformed_leaf_angle	Boxcox-transformed_leaf_angle	0	0	1	0	0	0	0	0	0	0	0	1	0	0	0	0	0	0	0	0	0	0	0	0	0	1	3	dispensable
pan_gene_15774	pan_gene_23799	Boxcox-transformed_leaf_angle	Boxcox-transformed_leaf_angle;Tassel_length	0	0	1	0	0	0	0	0	0	0	0	0	0	0	0	0	0	0	0	0	0	0	0	0	0	0	1	private
pan_gene_15774	pan_gene_24757	Boxcox-transformed_leaf_angle	Boxcox-transformed_leaf_angle;Southern_leaf_blight	0	0	1	0	1	0	0	1	0	0	0	0	0	0	0	0	0	0	0	0	0	0	0	0	0	0	3	dispensable
pan_gene_15774	pan_gene_32091	Boxcox-transformed_leaf_angle	Boxcox-transformed_leaf_angle;Nodes_above_ear;Ratio_of_ear_height_to_total_height	0	0	1	0	1	1	0	1	1	0	0	0	0	0	0	0	0	0	0	0	0	0	0	0	0	0	5	dispensable
pan_gene_15776	pan_gene_15791	Boxcox-transformed_leaf_angle	Boxcox-transformed_leaf_angle	0	0	1	0	1	1	0	0	0	1	0	0	1	0	0	1	0	1	1	0	0	1	0	0	0	0	9	dispensable
pan_gene_15776	pan_gene_15811	Boxcox-transformed_leaf_angle	Boxcox-transformed_leaf_angle	0	0	1	0	1	0	0	1	1	0	0	0	0	1	0	0	0	1	1	0	1	0	1	0	0	0	9	dispensable
pan_gene_15776	pan_gene_15812	Boxcox-transformed_leaf_angle	Boxcox-transformed_leaf_angle	0	0	1	0	0	0	0	0	0	0	0	0	0	0	0	0	0	0	0	0	0	0	0	0	0	0	1	private
pan_gene_15776	pan_gene_17250	Boxcox-transformed_leaf_angle	Boxcox-transformed_leaf_angle;Nodes_above_ear	0	0	1	1	0	0	1	1	1	0	1	1	0	1	1	1	1	0	1	1	1	1	0	1	0	1	17	near-core
pan_gene_15776	pan_gene_1742	Boxcox-transformed_leaf_angle	Boxcox-transformed_leaf_angle;Ear_height;Height_per_day_(until_flowering);Leaf_width;Nodes_per_plant;Nodes_to_ear;Plant_height;Ratio_of_ear_height_to_total_height	0	0	1	0	0	0	0	0	0	0	0	0	0	0	0	1	0	0	0	0	0	1	0	0	0	0	3	dispensable
pan_gene_15776	pan_gene_23799	Boxcox-transformed_leaf_angle	Boxcox-transformed_leaf_angle;Tassel_length	0	0	1	0	0	0	0	0	0	0	0	0	0	0	0	0	0	0	0	0	0	0	0	0	0	0	1	private
pan_gene_15776	pan_gene_9439	Boxcox-transformed_leaf_angle	Boxcox-transformed_leaf_angle	0	0	1	1	1	1	0	0	0	1	1	0	0	1	0	1	0	1	0	0	1	1	1	0	0	0	12	near-core
pan_gene_15777	pan_gene_1963	Boxcox-transformed_leaf_angle	Boxcox-transformed_leaf_angle	0	0	1	1	0	0	0	1	0	1	1	0	0	0	0	0	0	1	1	0	0	1	1	0	1	0	10	dispensable
pan_gene_15777	pan_gene_24294	Boxcox-transformed_leaf_angle	Anthesis-silking_interval;Boxcox-transformed_leaf_angle	0	0	1	1	0	0	0	0	0	1	1	0	0	0	0	0	0	0	0	0	0	0	0	0	0	0	4	dispensable
pan_gene_15777	pan_gene_31044	Boxcox-transformed_leaf_angle	Boxcox-transformed_leaf_angle;Ear_height;Height_per_day_(until_flowering)	0	0	1	0	0	0	0	1	0	1	0	0	0	0	0	0	0	0	0	0	0	0	0	1	0	0	4	dispensable
pan_gene_15790	pan_gene_24391	Boxcox-transformed_leaf_angle	Boxcox-transformed_leaf_angle;Chlorophyll_B;Height_per_day_(until_flowering)	0	0	0	0	0	0	0	0	0	0	0	0	0	0	0	0	0	0	0	0	1	0	0	0	0	0	1	private
pan_gene_15790	pan_gene_9404	Boxcox-transformed_leaf_angle	Boxcox-transformed_leaf_angle;PCA_of_metabolites:_PC2;Starch	0	0	0	0	0	0	0	0	0	0	0	0	0	0	0	0	0	0	0	0	1	0	0	0	0	0	1	private
pan_gene_15790	pan_gene_9439	Boxcox-transformed_leaf_angle	Boxcox-transformed_leaf_angle	0	0	0	0	0	0	0	0	0	0	0	0	0	0	0	0	0	0	0	0	1	0	0	0	0	0	1	private
pan_gene_15791	pan_gene_15812	Boxcox-transformed_leaf_angle	Boxcox-transformed_leaf_angle	0	0	1	0	0	1	0	0	0	0	0	0	1	0	0	0	0	0	0	0	0	0	0	0	0	0	3	dispensable
pan_gene_15791	pan_gene_19096	Boxcox-transformed_leaf_angle	Boxcox-transformed_leaf_angle;Ear_height	0	0	0	0	1	0	0	0	0	0	0	0	0	0	0	0	0	0	0	0	0	0	0	0	0	0	1	private
pan_gene_15791	pan_gene_20029	Boxcox-transformed_leaf_angle	Boxcox-transformed_leaf_angle	0	0	1	0	0	1	0	0	0	0	1	0	0	1	0	1	0	1	0	0	0	0	0	0	0	0	6	dispensable
pan_gene_15791	pan_gene_23799	Boxcox-transformed_leaf_angle	Boxcox-transformed_leaf_angle;Tassel_length	0	0	1	0	0	0	0	0	0	0	0	0	0	0	0	0	0	0	0	0	0	0	0	0	0	0	1	private
pan_gene_15791	pan_gene_29017	Boxcox-transformed_leaf_angle	Boxcox-transformed_leaf_angle;Plant_height	0	0	1	0	1	1	0	0	0	0	1	0	1	1	1	1	0	1	1	0	0	0	0	0	0	0	10	dispensable
pan_gene_15791	pan_gene_32091	Boxcox-transformed_leaf_angle	Boxcox-transformed_leaf_angle;Nodes_above_ear;Ratio_of_ear_height_to_total_height	0	0	1	0	1	1	0	0	0	0	1	0	1	1	0	1	0	0	1	0	0	0	0	0	0	0	8	dispensable
pan_gene_15791	pan_gene_4870	Boxcox-transformed_leaf_angle	Boxcox-transformed_leaf_angle;Tassel_length	0	0	0	0	1	0	0	0	0	0	0	0	0	0	0	0	0	0	0	0	0	0	0	0	0	0	1	private
pan_gene_15791	pan_gene_49221	Boxcox-transformed_leaf_angle	Anthesis-silking_interval;Boxcox-transformed_leaf_angle;Ratio_of_ear_height_to_total_height	0	0	1	0	0	0	0	0	0	0	0	0	0	0	0	0	0	0	0	0	0	0	0	0	0	0	1	private
pan_gene_15791	pan_gene_665	Boxcox-transformed_leaf_angle	Boxcox-transformed_leaf_angle;Plant_height	0	0	1	0	1	0	0	0	0	1	0	0	0	0	1	1	0	0	1	0	0	0	0	0	0	0	6	dispensable
pan_gene_15791	pan_gene_8131	Boxcox-transformed_leaf_angle	100_Kernel_weight;Boxcox-transformed_leaf_angle;Leaf_length	0	0	1	0	0	1	0	0	0	0	1	0	0	0	1	0	1	0	0	0	0	0	0	0	0	0	5	dispensable
pan_gene_15791	pan_gene_9173	Boxcox-transformed_leaf_angle	Boxcox-transformed_leaf_angle	0	0	0	0	1	0	0	0	0	0	0	0	0	0	0	0	0	0	0	0	0	0	0	0	0	0	1	private
pan_gene_15792	pan_gene_15812	Boxcox-transformed_leaf_angle	Boxcox-transformed_leaf_angle	0	0	1	0	0	0	0	0	1	0	0	1	0	1	0	0	0	0	0	0	0	1	0	1	0	0	6	dispensable
pan_gene_15792	pan_gene_23860	Boxcox-transformed_leaf_angle	Boxcox-transformed_leaf_angle;Ear_height	0	0	1	0	0	1	0	0	0	1	0	1	1	0	1	0	1	1	1	1	1	0	0	0	0	0	11	near-core
pan_gene_15792	pan_gene_39487	Boxcox-transformed_leaf_angle	Boxcox-transformed_leaf_angle	0	0	1	0	0	0	0	0	0	0	0	0	0	0	0	0	0	0	0	0	0	0	0	0	0	0	1	private
pan_gene_15792	pan_gene_4469	Boxcox-transformed_leaf_angle	Boxcox-transformed_leaf_angle	0	0	1	0	1	1	0	0	1	1	1	0	0	0	0	1	0	0	1	1	1	0	1	0	0	1	12	near-core
pan_gene_15792	pan_gene_49221	Boxcox-transformed_leaf_angle	Anthesis-silking_interval;Boxcox-transformed_leaf_angle;Ratio_of_ear_height_to_total_height	0	0	1	0	0	0	0	0	0	0	0	0	0	0	0	0	0	0	0	0	0	0	0	0	0	0	1	private
pan_gene_15792	pan_gene_9439	Boxcox-transformed_leaf_angle	Boxcox-transformed_leaf_angle	0	0	1	0	1	0	0	0	0	1	0	0	0	0	0	0	0	0	0	0	0	0	1	0	0	0	4	dispensable
pan_gene_15795	pan_gene_27772	Boxcox-transformed_leaf_angle	Boxcox-transformed_leaf_angle;Southern_leaf_blight	0	0	1	0	0	1	1	0	1	0	0	1	0	0	0	0	0	0	0	0	1	0	1	0	0	1	8	dispensable
pan_gene_15795	pan_gene_4210	Boxcox-transformed_leaf_angle	Boxcox-transformed_leaf_angle	0	0	1	0	0	0	0	0	1	0	0	0	0	0	0	0	0	0	0	0	1	0	0	0	0	0	3	dispensable
pan_gene_15811	pan_gene_16983	Boxcox-transformed_leaf_angle	Boxcox-transformed_leaf_angle;Height_per_day_(until_flowering);Plant_height	0	0	0	0	1	0	0	0	0	0	0	0	0	0	0	0	0	0	0	0	0	0	1	0	0	0	2	dispensable
pan_gene_15811	pan_gene_17250	Boxcox-transformed_leaf_angle	Boxcox-transformed_leaf_angle;Nodes_above_ear	0	0	1	0	0	1	0	0	1	0	0	0	0	1	0	0	0	1	0	0	1	1	0	0	1	0	8	dispensable
pan_gene_15811	pan_gene_18846	Boxcox-transformed_leaf_angle	Boxcox-transformed_leaf_angle;Days_to_anthesis	0	0	1	0	0	0	0	0	0	0	0	1	1	0	0	1	0	0	1	0	0	0	0	0	0	1	6	dispensable
pan_gene_15811	pan_gene_18952	Boxcox-transformed_leaf_angle	Boxcox-transformed_leaf_angle	0	0	1	0	0	0	1	0	0	0	0	0	0	0	0	0	0	0	1	0	0	1	0	0	0	0	4	dispensable
pan_gene_15811	pan_gene_22308	Boxcox-transformed_leaf_angle	Boxcox-transformed_leaf_angle;Days_to_anthesis;Days_to_silk;Tassel_branch_number	0	0	1	0	0	0	0	0	0	0	0	0	0	0	0	0	0	1	0	0	0	0	1	0	0	0	3	dispensable
pan_gene_15811	pan_gene_23883	Boxcox-transformed_leaf_angle	Boxcox-transformed_leaf_angle	0	0	1	0	0	0	1	0	0	0	0	1	0	1	0	1	0	0	0	0	1	0	0	0	1	0	7	dispensable
pan_gene_15811	pan_gene_24728	Boxcox-transformed_leaf_angle	Boxcox-transformed_leaf_angle	0	0	1	0	0	1	0	0	1	0	0	1	0	0	0	0	0	0	0	0	1	0	0	0	0	0	5	dispensable
pan_gene_15811	pan_gene_24733	Boxcox-transformed_leaf_angle	Average_internode_length_(below_ear);Boxcox-transformed_leaf_angle	0	0	0	0	0	0	0	0	0	0	0	0	0	0	0	0	0	1	0	0	0	0	0	0	0	0	1	private
pan_gene_15811	pan_gene_25551	Boxcox-transformed_leaf_angle	Boxcox-transformed_leaf_angle;Southern_leaf_blight	0	0	1	0	1	0	0	1	0	0	0	0	0	1	0	1	0	1	0	0	0	1	0	0	0	0	7	dispensable
pan_gene_15811	pan_gene_29017	Boxcox-transformed_leaf_angle	Boxcox-transformed_leaf_angle;Plant_height	0	0	1	0	1	0	0	1	0	0	0	0	0	0	0	0	0	1	0	0	0	0	1	0	0	0	5	dispensable
pan_gene_15811	pan_gene_4469	Boxcox-transformed_leaf_angle	Boxcox-transformed_leaf_angle	0	0	1	0	1	0	0	0	0	0	0	1	0	1	0	0	0	0	0	0	0	0	1	0	1	0	6	dispensable
pan_gene_15812	pan_gene_1742	Boxcox-transformed_leaf_angle	Boxcox-transformed_leaf_angle;Ear_height;Height_per_day_(until_flowering);Leaf_width;Nodes_per_plant;Nodes_to_ear;Plant_height;Ratio_of_ear_height_to_total_height	0	0	1	0	0	0	0	0	0	1	0	0	0	0	0	0	0	0	0	0	0	0	0	0	0	0	2	dispensable
pan_gene_15812	pan_gene_20029	Boxcox-transformed_leaf_angle	Boxcox-transformed_leaf_angle	0	0	1	0	0	1	0	0	0	0	0	0	0	0	1	0	0	0	0	0	1	0	0	0	0	0	4	dispensable
pan_gene_15812	pan_gene_22308	Boxcox-transformed_leaf_angle	Boxcox-transformed_leaf_angle;Days_to_anthesis;Days_to_silk;Tassel_branch_number	0	0	1	0	0	0	0	0	1	0	0	0	0	0	0	0	0	0	1	0	0	0	0	0	0	0	3	dispensable
pan_gene_15812	pan_gene_24391	Boxcox-transformed_leaf_angle	Boxcox-transformed_leaf_angle;Chlorophyll_B;Height_per_day_(until_flowering)	0	0	1	0	0	0	0	0	0	0	0	0	0	0	0	0	0	0	0	0	0	0	0	0	0	0	1	private
pan_gene_15812	pan_gene_24757	Boxcox-transformed_leaf_angle	Boxcox-transformed_leaf_angle;Southern_leaf_blight	0	0	1	0	1	1	0	1	1	0	1	0	1	1	0	0	0	0	0	0	0	1	0	0	0	0	9	dispensable
pan_gene_15812	pan_gene_27772	Boxcox-transformed_leaf_angle	Boxcox-transformed_leaf_angle;Southern_leaf_blight	0	0	1	0	1	0	0	0	1	0	0	0	1	0	0	0	0	0	0	0	0	0	0	1	0	0	5	dispensable
pan_gene_15812	pan_gene_29017	Boxcox-transformed_leaf_angle	Boxcox-transformed_leaf_angle;Plant_height	0	0	1	0	1	1	0	0	1	0	0	1	1	0	0	0	0	0	0	1	1	0	0	0	0	0	8	dispensable
pan_gene_16080	pan_gene_30227	Boxcox-transformed_leaf_angle;Malate	Boxcox-transformed_leaf_angle	0	0	1	0	0	0	0	0	0	0	0	0	0	0	0	0	0	0	0	0	0	0	0	0	0	0	1	private
pan_gene_16080	pan_gene_32568	Boxcox-transformed_leaf_angle;Malate	Boxcox-transformed_leaf_angle;Height_above_ear;Height_per_day_(until_flowering);Nodes_above_ear;Nodes_per_plant;PCA_of_metabolites:_PC2	0	0	1	0	0	0	1	0	0	0	0	0	0	0	0	0	0	0	0	0	0	0	0	0	0	0	2	dispensable
pan_gene_16080	pan_gene_646	Boxcox-transformed_leaf_angle;Malate	Average_internode_length_(below_ear);Boxcox-transformed_leaf_angle;Tassel_length	0	0	1	0	0	0	0	0	1	0	0	0	1	0	0	0	0	0	0	0	0	0	0	0	0	0	3	dispensable
pan_gene_16086	pan_gene_20029	Boxcox-transformed_leaf_angle	Boxcox-transformed_leaf_angle	0	0	1	1	0	1	1	1	1	1	0	0	0	0	0	0	0	0	0	0	0	0	0	1	0	0	8	dispensable
pan_gene_16086	pan_gene_20701	Boxcox-transformed_leaf_angle	Boxcox-transformed_leaf_angle	0	0	1	0	0	0	0	0	0	0	0	0	0	0	0	0	0	0	0	0	1	0	0	0	0	0	2	dispensable
pan_gene_16086	pan_gene_24556	Boxcox-transformed_leaf_angle	Boxcox-transformed_leaf_angle	0	0	1	0	0	0	0	0	0	0	0	0	0	0	0	0	0	0	0	0	0	0	0	0	0	0	1	private
pan_gene_16086	pan_gene_31044	Boxcox-transformed_leaf_angle	Boxcox-transformed_leaf_angle;Ear_height;Height_per_day_(until_flowering)	0	0	1	1	0	1	0	0	1	1	0	0	0	0	0	0	0	0	0	0	0	0	0	0	0	1	6	dispensable
pan_gene_16086	pan_gene_8131	Boxcox-transformed_leaf_angle	100_Kernel_weight;Boxcox-transformed_leaf_angle;Leaf_length	0	0	1	0	0	1	0	0	1	0	0	0	1	0	0	0	0	0	0	0	0	0	0	0	0	0	4	dispensable
pan_gene_16086	pan_gene_9439	Boxcox-transformed_leaf_angle	Boxcox-transformed_leaf_angle	0	0	1	0	0	0	0	1	1	0	0	0	0	0	0	0	0	0	0	0	0	0	0	0	0	0	3	dispensable
pan_gene_16858	pan_gene_19490	Boxcox-transformed_leaf_angle	Boxcox-transformed_leaf_angle	0	0	0	0	0	0	0	0	0	1	0	0	0	0	0	0	0	0	0	0	0	0	0	0	0	0	1	private
pan_gene_16978	pan_gene_17491	Boxcox-transformed_leaf_angle	Boxcox-transformed_leaf_angle;Southern_leaf_blight	0	0	1	0	0	0	0	0	0	0	0	0	0	0	0	0	0	0	0	0	0	0	0	0	0	1	2	dispensable
pan_gene_16978	pan_gene_24741	Boxcox-transformed_leaf_angle	Boxcox-transformed_leaf_angle	0	0	1	0	0	0	0	0	0	0	0	0	0	0	0	0	0	0	0	0	0	0	0	0	0	0	1	private
pan_gene_16978	pan_gene_30060	Boxcox-transformed_leaf_angle	Boxcox-transformed_leaf_angle;Cob_diameter;Height_above_ear	0	0	1	0	0	0	0	0	1	0	0	0	0	0	0	0	0	0	0	0	0	0	0	0	0	0	2	dispensable
pan_gene_16978	pan_gene_30920	Boxcox-transformed_leaf_angle	Boxcox-transformed_leaf_angle	0	0	1	0	0	0	0	0	1	0	0	0	0	0	0	0	0	1	0	0	0	0	0	0	0	0	3	dispensable
pan_gene_16978	pan_gene_5484	Boxcox-transformed_leaf_angle	Boxcox-transformed_leaf_angle	0	0	1	0	0	0	0	1	0	0	0	0	1	0	0	0	0	0	0	0	0	1	0	0	0	0	4	dispensable
pan_gene_16983	pan_gene_23860	Boxcox-transformed_leaf_angle;Height_per_day_(until_flowering);Plant_height	Boxcox-transformed_leaf_angle;Ear_height	0	0	0	0	0	0	0	0	0	1	1	0	0	0	0	0	0	0	0	1	0	0	1	0	0	0	4	dispensable
pan_gene_16983	pan_gene_9404	Boxcox-transformed_leaf_angle;Height_per_day_(until_flowering);Plant_height	Boxcox-transformed_leaf_angle;PCA_of_metabolites:_PC2;Starch	0	0	0	0	1	0	0	0	0	0	0	0	0	0	0	0	0	0	0	0	1	0	0	0	0	0	2	dispensable
pan_gene_17092	pan_gene_30226	Boxcox-transformed_leaf_angle	Boxcox-transformed_leaf_angle;Ratio_of_ear_height_to_total_height	0	0	1	0	0	0	0	0	1	0	0	1	0	0	0	0	0	0	0	0	0	0	0	0	0	0	3	dispensable
pan_gene_17248	pan_gene_4515	Boxcox-transformed_leaf_angle	Boxcox-transformed_leaf_angle	0	0	1	0	0	0	0	0	0	0	0	0	0	0	0	0	0	0	0	0	0	0	1	0	0	0	2	dispensable
pan_gene_17250	pan_gene_29017	Boxcox-transformed_leaf_angle;Nodes_above_ear	Boxcox-transformed_leaf_angle;Plant_height	0	0	1	0	0	0	0	0	0	1	0	0	0	0	1	0	0	0	1	1	1	0	0	0	0	0	6	dispensable
pan_gene_1742	pan_gene_20029	Boxcox-transformed_leaf_angle;Ear_height;Height_per_day_(until_flowering);Leaf_width;Nodes_per_plant;Nodes_to_ear;Plant_height;Ratio_of_ear_height_to_total_height	Boxcox-transformed_leaf_angle	0	0	1	0	0	0	0	0	0	0	0	0	0	0	0	0	0	0	0	0	0	0	0	0	0	0	1	private
pan_gene_1742	pan_gene_24391	Boxcox-transformed_leaf_angle;Ear_height;Height_per_day_(until_flowering);Leaf_width;Nodes_per_plant;Nodes_to_ear;Plant_height;Ratio_of_ear_height_to_total_height	Boxcox-transformed_leaf_angle;Chlorophyll_B;Height_per_day_(until_flowering)	0	0	1	0	0	0	0	0	0	0	0	0	0	0	0	0	0	0	0	0	0	0	0	0	0	0	1	private
pan_gene_1742	pan_gene_24556	Boxcox-transformed_leaf_angle;Ear_height;Height_per_day_(until_flowering);Leaf_width;Nodes_per_plant;Nodes_to_ear;Plant_height;Ratio_of_ear_height_to_total_height	Boxcox-transformed_leaf_angle	0	0	1	1	0	0	0	0	0	0	0	0	0	0	0	0	0	0	0	0	0	1	0	0	0	0	3	dispensable
pan_gene_1742	pan_gene_27772	Boxcox-transformed_leaf_angle;Ear_height;Height_per_day_(until_flowering);Leaf_width;Nodes_per_plant;Nodes_to_ear;Plant_height;Ratio_of_ear_height_to_total_height	Boxcox-transformed_leaf_angle;Southern_leaf_blight	0	0	1	0	0	0	0	0	0	0	0	0	0	0	0	0	0	0	0	0	0	1	0	0	0	0	2	dispensable
pan_gene_1742	pan_gene_29017	Boxcox-transformed_leaf_angle;Ear_height;Height_per_day_(until_flowering);Leaf_width;Nodes_per_plant;Nodes_to_ear;Plant_height;Ratio_of_ear_height_to_total_height	Boxcox-transformed_leaf_angle;Plant_height	0	0	1	0	0	0	0	0	0	0	0	1	0	0	0	1	0	0	0	0	0	0	0	0	0	0	3	dispensable
pan_gene_1742	pan_gene_30350	Boxcox-transformed_leaf_angle;Ear_height;Height_per_day_(until_flowering);Leaf_width;Nodes_per_plant;Nodes_to_ear;Plant_height;Ratio_of_ear_height_to_total_height	Average_internode_length_(above_ear);Boxcox-transformed_leaf_angle;Height_above_ear	0	0	1	0	0	0	0	0	0	0	0	0	0	0	0	0	0	0	0	0	0	0	0	1	0	0	2	dispensable
pan_gene_1742	pan_gene_32091	Boxcox-transformed_leaf_angle;Ear_height;Height_per_day_(until_flowering);Leaf_width;Nodes_per_plant;Nodes_to_ear;Plant_height;Ratio_of_ear_height_to_total_height	Boxcox-transformed_leaf_angle;Nodes_above_ear;Ratio_of_ear_height_to_total_height	0	0	1	0	0	0	0	1	0	0	0	0	0	0	0	0	0	0	0	0	0	1	0	0	0	0	3	dispensable
pan_gene_17427	pan_gene_20029	Boxcox-transformed_leaf_angle	Boxcox-transformed_leaf_angle	0	0	1	0	0	0	0	0	0	0	0	0	0	0	0	0	0	0	0	0	0	0	0	0	0	0	1	private
pan_gene_17427	pan_gene_27772	Boxcox-transformed_leaf_angle	Boxcox-transformed_leaf_angle;Southern_leaf_blight	0	0	1	0	0	0	0	0	0	0	1	0	0	0	0	0	0	0	0	0	0	0	0	0	0	0	2	dispensable
pan_gene_17462	pan_gene_4460	Boxcox-transformed_leaf_angle;Days_to_silk	Boxcox-transformed_leaf_angle	0	0	1	0	1	0	0	0	0	1	0	0	0	0	0	0	0	0	0	1	0	0	1	0	1	0	6	dispensable
pan_gene_17462	pan_gene_5341	Boxcox-transformed_leaf_angle;Days_to_silk	Boxcox-transformed_leaf_angle;Tassel_length	0	0	1	0	1	0	0	0	0	1	0	0	0	0	0	1	0	0	1	1	1	0	0	0	0	0	7	dispensable
pan_gene_17462	pan_gene_5484	Boxcox-transformed_leaf_angle;Days_to_silk	Boxcox-transformed_leaf_angle	0	0	1	0	0	0	0	0	0	0	0	0	0	0	0	0	0	0	0	0	0	0	0	0	0	0	1	private
pan_gene_17462	pan_gene_837	Boxcox-transformed_leaf_angle;Days_to_silk	Boxcox-transformed_leaf_angle	0	0	0	0	0	0	0	0	0	1	0	1	0	0	0	1	0	0	0	0	1	0	1	0	0	0	5	dispensable
pan_gene_17463	pan_gene_24261	Boxcox-transformed_leaf_angle	Boxcox-transformed_leaf_angle	0	0	1	0	1	0	0	0	0	1	0	0	0	0	1	0	0	0	1	0	0	0	0	1	0	0	6	dispensable
pan_gene_17463	pan_gene_30920	Boxcox-transformed_leaf_angle	Boxcox-transformed_leaf_angle	0	0	1	0	0	0	0	0	0	0	0	1	0	0	1	0	0	0	1	0	0	0	0	1	0	0	5	dispensable
pan_gene_17463	pan_gene_4460	Boxcox-transformed_leaf_angle	Boxcox-transformed_leaf_angle	0	0	1	0	0	0	0	0	0	0	0	0	0	0	0	0	0	0	0	0	0	0	1	1	0	0	3	dispensable
pan_gene_17463	pan_gene_4475	Boxcox-transformed_leaf_angle	Boxcox-transformed_leaf_angle	0	0	1	0	0	0	0	0	0	1	0	1	0	0	0	1	0	0	0	0	0	0	1	1	0	0	6	dispensable
pan_gene_17463	pan_gene_5781	Boxcox-transformed_leaf_angle	Boxcox-transformed_leaf_angle;PCA_of_metabolites:_PC2;Sucrose;Tassel_branch_number	0	0	1	0	0	0	0	0	0	0	0	0	0	0	0	0	0	0	0	0	0	0	0	0	0	0	1	private
pan_gene_17463	pan_gene_837	Boxcox-transformed_leaf_angle	Boxcox-transformed_leaf_angle	0	0	0	0	0	0	0	0	0	0	0	0	0	0	0	0	0	0	0	0	0	0	1	0	0	0	1	private
pan_gene_17491	pan_gene_24741	Boxcox-transformed_leaf_angle;Southern_leaf_blight	Boxcox-transformed_leaf_angle	0	0	1	0	0	0	0	1	0	0	0	0	1	0	0	0	0	0	0	0	0	0	0	0	0	0	3	dispensable
pan_gene_17491	pan_gene_30060	Boxcox-transformed_leaf_angle;Southern_leaf_blight	Boxcox-transformed_leaf_angle;Cob_diameter;Height_above_ear	0	0	1	0	0	0	0	1	0	0	0	0	1	0	0	0	0	0	0	0	0	0	0	0	0	0	3	dispensable
pan_gene_17491	pan_gene_5470	Boxcox-transformed_leaf_angle;Southern_leaf_blight	Boxcox-transformed_leaf_angle;Nodes_to_ear;Photoperiod_growing-degree_days_to_anthesis	0	0	1	0	0	0	0	0	1	0	0	0	0	0	0	0	0	0	0	0	0	0	0	0	0	0	2	dispensable
pan_gene_17491	pan_gene_5484	Boxcox-transformed_leaf_angle;Southern_leaf_blight	Boxcox-transformed_leaf_angle	0	0	1	0	0	0	0	0	0	0	0	0	0	0	0	0	0	0	0	0	0	0	0	0	0	0	1	private
pan_gene_17492	pan_gene_19096	Boxcox-transformed_leaf_angle;Southern_leaf_blight	Boxcox-transformed_leaf_angle;Ear_height	0	0	0	0	1	0	0	0	0	0	0	0	0	1	0	0	0	0	0	0	0	0	0	0	0	0	2	dispensable
pan_gene_17492	pan_gene_32705	Boxcox-transformed_leaf_angle;Southern_leaf_blight	Boxcox-transformed_leaf_angle;Chlorophyll_A;Days_to_silk;Nodes_per_plant;Nodes_to_ear;Total_amino_acids	0	0	1	1	0	0	0	0	0	0	0	0	0	0	0	0	0	0	0	0	0	0	1	0	0	0	3	dispensable
pan_gene_17492	pan_gene_7505	Boxcox-transformed_leaf_angle;Southern_leaf_blight	Boxcox-transformed_leaf_angle	0	0	1	0	0	0	0	0	0	0	0	0	0	0	0	0	0	0	0	0	0	1	0	0	0	0	2	dispensable
pan_gene_17522	pan_gene_30312	Boxcox-transformed_leaf_angle	Boxcox-transformed_leaf_angle	0	0	1	0	0	0	0	0	0	0	1	0	0	0	0	0	0	0	0	0	0	0	0	0	0	0	2	dispensable
pan_gene_17522	pan_gene_31697	Boxcox-transformed_leaf_angle	Boxcox-transformed_leaf_angle	0	0	1	1	1	1	0	1	0	0	0	0	1	0	0	0	0	0	0	0	1	1	1	0	0	0	9	dispensable
pan_gene_17522	pan_gene_4515	Boxcox-transformed_leaf_angle	Boxcox-transformed_leaf_angle	0	0	1	0	1	1	1	1	1	0	0	0	1	0	1	1	0	1	1	0	0	1	0	0	1	0	13	near-core
pan_gene_17525	pan_gene_20701	Boxcox-transformed_leaf_angle;Leaf_length	Boxcox-transformed_leaf_angle	0	0	1	0	0	0	0	0	0	0	0	0	0	0	0	0	0	0	0	0	0	0	0	0	0	0	1	private
pan_gene_17525	pan_gene_32496	Boxcox-transformed_leaf_angle;Leaf_length	Boxcox-transformed_leaf_angle	0	0	1	0	0	0	0	0	0	0	0	0	0	0	0	0	0	0	0	0	0	0	0	0	0	0	1	private
pan_gene_17525	pan_gene_3924	Boxcox-transformed_leaf_angle;Leaf_length	Boxcox-transformed_leaf_angle	0	0	1	0	0	0	0	0	0	0	0	0	0	0	0	0	0	0	0	0	0	0	0	0	0	0	1	private
pan_gene_1779	pan_gene_20744	Boxcox-transformed_leaf_angle;Days_to_anthesis	Boxcox-transformed_leaf_angle	0	0	1	0	0	0	0	0	0	0	0	0	0	0	0	0	0	0	0	0	0	0	0	0	0	0	1	private
pan_gene_1801	pan_gene_25042	Boxcox-transformed_leaf_angle	Boxcox-transformed_leaf_angle;Ear_row_number;Nitrate;Plant_height	0	0	1	0	0	0	0	0	0	0	0	0	0	0	0	0	0	0	0	0	0	0	0	0	0	0	1	private
pan_gene_1801	pan_gene_26070	Boxcox-transformed_leaf_angle	Boxcox-transformed_leaf_angle	0	0	1	0	0	0	1	0	0	0	0	0	0	0	0	1	0	0	0	0	0	1	0	0	1	0	5	dispensable
pan_gene_1801	pan_gene_27712	Boxcox-transformed_leaf_angle	Boxcox-transformed_leaf_angle;Height_above_ear	0	0	1	0	0	0	0	0	0	0	0	0	0	0	0	0	0	0	0	0	0	0	0	0	0	0	1	private
pan_gene_1801	pan_gene_5175	Boxcox-transformed_leaf_angle	Boxcox-transformed_leaf_angle;PCA_of_metabolites:_PC1;Tassel_branch_number	0	0	1	0	0	0	0	0	0	0	0	0	1	0	0	0	0	0	0	0	0	0	0	0	0	0	2	dispensable
pan_gene_1801	pan_gene_5240	Boxcox-transformed_leaf_angle	100_Kernel_weight;Boxcox-transformed_leaf_angle;Glucose	0	0	1	0	0	0	1	0	0	1	0	1	0	0	0	0	0	0	0	1	0	0	0	1	0	0	6	dispensable
pan_gene_1801	pan_gene_5482	Boxcox-transformed_leaf_angle	Boxcox-transformed_leaf_angle;Cob_diameter	0	0	1	0	0	0	0	0	0	0	0	0	0	0	0	0	0	0	0	0	0	0	0	0	0	0	1	private
pan_gene_1801	pan_gene_646	Boxcox-transformed_leaf_angle	Average_internode_length_(below_ear);Boxcox-transformed_leaf_angle;Tassel_length	0	0	1	0	0	0	0	0	0	0	0	0	0	0	0	0	0	0	0	0	0	0	0	0	0	0	1	private
pan_gene_1822	pan_gene_23713	Boxcox-transformed_leaf_angle;Nodes_to_ear	Boxcox-transformed_leaf_angle	0	0	1	0	0	0	0	0	0	0	0	0	0	0	0	0	0	0	0	0	0	0	0	0	0	0	1	private
pan_gene_1822	pan_gene_24756	Boxcox-transformed_leaf_angle;Nodes_to_ear	Boxcox-transformed_leaf_angle	0	0	1	0	0	0	1	1	0	0	0	0	0	0	1	0	0	0	0	1	1	0	0	0	0	1	7	dispensable
pan_gene_1822	pan_gene_25042	Boxcox-transformed_leaf_angle;Nodes_to_ear	Boxcox-transformed_leaf_angle;Ear_row_number;Nitrate;Plant_height	0	0	1	0	0	0	0	0	0	0	0	0	0	0	0	0	0	0	0	0	0	0	0	0	0	0	1	private
pan_gene_1822	pan_gene_27689	Boxcox-transformed_leaf_angle;Nodes_to_ear	Boxcox-transformed_leaf_angle;Ear_row_number	0	0	1	0	0	0	0	0	0	0	0	0	0	0	0	0	0	0	1	0	0	0	0	0	1	0	3	dispensable
pan_gene_1822	pan_gene_42468	Boxcox-transformed_leaf_angle;Nodes_to_ear	Boxcox-transformed_leaf_angle;Height_above_ear;Starch;Total_amino_acids	0	0	1	0	1	0	0	0	1	0	0	0	0	0	0	0	0	0	1	0	1	0	0	0	0	1	6	dispensable
pan_gene_18405	pan_gene_26428	Boxcox-transformed_leaf_angle;Height_above_ear	Boxcox-transformed_leaf_angle;Cob_diameter;Leaf_length;Nodes_above_ear;Plant_height;Tassel_length	0	0	1	0	0	0	0	0	0	0	1	1	0	0	0	0	0	0	0	0	0	0	0	0	0	1	4	dispensable
pan_gene_18405	pan_gene_29666	Boxcox-transformed_leaf_angle;Height_above_ear	Boxcox-transformed_leaf_angle;Starch	0	0	1	0	0	0	0	0	0	0	0	0	0	0	0	0	0	0	0	0	0	0	0	0	0	0	1	private
pan_gene_18846	pan_gene_22308	Boxcox-transformed_leaf_angle;Days_to_anthesis	Boxcox-transformed_leaf_angle;Days_to_anthesis;Days_to_silk;Tassel_branch_number	0	0	1	0	0	0	0	0	0	0	0	0	0	0	0	0	0	0	0	0	0	0	0	0	0	0	1	private
pan_gene_18846	pan_gene_23883	Boxcox-transformed_leaf_angle;Days_to_anthesis	Boxcox-transformed_leaf_angle	0	0	1	1	0	0	0	0	0	0	0	1	0	0	0	0	0	0	0	0	0	0	1	0	0	0	4	dispensable
pan_gene_18846	pan_gene_26689	Boxcox-transformed_leaf_angle;Days_to_anthesis	Anthesis-silking_interval;Boxcox-transformed_leaf_angle;Ear_height;Nodes_per_plant	0	0	1	0	0	0	0	0	0	0	0	0	0	0	1	0	0	0	0	0	0	0	0	1	0	0	3	dispensable
pan_gene_18846	pan_gene_27721	Boxcox-transformed_leaf_angle;Days_to_anthesis	Boxcox-transformed_leaf_angle;Days_to_anthesis	0	0	1	0	0	0	0	0	0	0	0	0	0	1	0	0	0	0	0	0	0	0	0	0	0	1	3	dispensable
pan_gene_18952	pan_gene_24733	Boxcox-transformed_leaf_angle	Average_internode_length_(below_ear);Boxcox-transformed_leaf_angle	0	0	0	1	1	0	0	0	0	0	1	0	0	0	0	0	0	0	0	0	0	0	1	1	0	0	5	dispensable
pan_gene_18952	pan_gene_25551	Boxcox-transformed_leaf_angle	Boxcox-transformed_leaf_angle;Southern_leaf_blight	0	0	1	0	0	0	0	1	0	0	0	0	0	0	0	0	0	0	0	0	0	1	0	0	0	0	3	dispensable
pan_gene_18954	pan_gene_19120	Boxcox-transformed_leaf_angle;Leaf_width;Nodes_to_ear	Boxcox-transformed_leaf_angle;Ear_height;Height_above_ear	0	0	1	0	0	0	0	0	0	0	0	0	0	0	0	0	0	0	0	0	0	0	0	0	0	0	1	private
pan_gene_18954	pan_gene_26510	Boxcox-transformed_leaf_angle;Leaf_width;Nodes_to_ear	Boxcox-transformed_leaf_angle;Tassel_length	0	0	1	0	0	0	1	0	0	0	0	0	0	0	0	0	0	0	0	0	0	0	0	0	0	0	2	dispensable
pan_gene_18954	pan_gene_76698	Boxcox-transformed_leaf_angle;Leaf_width;Nodes_to_ear	Average_internode_length_(whole_plant);Boxcox-transformed_leaf_angle	0	0	1	0	0	0	0	0	0	0	0	0	0	0	0	0	0	0	0	0	0	0	0	0	0	0	1	private
pan_gene_18979	pan_gene_26805	Boxcox-transformed_leaf_angle	Boxcox-transformed_leaf_angle;Cob_diameter	0	0	1	0	0	0	0	1	0	0	0	0	0	0	0	1	0	0	0	0	0	0	0	0	0	0	3	dispensable
pan_gene_18979	pan_gene_4210	Boxcox-transformed_leaf_angle	Boxcox-transformed_leaf_angle	0	0	1	0	0	0	0	1	1	0	0	0	0	0	0	0	0	0	0	0	0	0	0	0	0	0	3	dispensable
pan_gene_18979	pan_gene_5505	Boxcox-transformed_leaf_angle	Boxcox-transformed_leaf_angle;Photoperiod_Growing-degree_days_to_silk;Starch	0	0	1	0	0	0	1	0	0	0	0	0	0	0	0	0	0	0	0	0	0	0	0	0	0	0	2	dispensable
pan_gene_18979	pan_gene_8131	Boxcox-transformed_leaf_angle	100_Kernel_weight;Boxcox-transformed_leaf_angle;Leaf_length	0	0	1	0	0	0	0	0	1	0	0	0	0	0	0	0	1	0	0	0	0	0	0	0	0	0	3	dispensable
pan_gene_18982	pan_gene_19138	Anthesis-silking_interval;Boxcox-transformed_leaf_angle;Plant_height	Boxcox-transformed_leaf_angle;Height_per_day_(until_flowering);Nodes_to_ear	0	0	0	0	0	0	0	0	0	0	0	0	0	0	0	0	0	1	0	0	0	0	1	0	0	1	3	dispensable
pan_gene_18982	pan_gene_5593	Anthesis-silking_interval;Boxcox-transformed_leaf_angle;Plant_height	Boxcox-transformed_leaf_angle;Leaf_length	0	0	1	0	0	0	0	0	0	0	0	0	0	0	0	0	0	0	0	1	1	0	0	0	0	1	4	dispensable
pan_gene_18989	pan_gene_855	Boxcox-transformed_leaf_angle;Nodes_to_ear	Boxcox-transformed_leaf_angle	0	0	0	0	0	1	0	0	0	0	0	0	0	0	0	0	0	0	0	0	0	0	1	0	0	0	2	dispensable
pan_gene_19096	pan_gene_24757	Boxcox-transformed_leaf_angle;Ear_height	Boxcox-transformed_leaf_angle;Southern_leaf_blight	0	0	0	0	1	0	0	0	0	0	0	0	0	1	0	0	0	0	1	0	0	0	0	0	0	1	4	dispensable
pan_gene_19119	pan_gene_4869	Boxcox-transformed_leaf_angle;Ear_height;Height_above_ear	Boxcox-transformed_leaf_angle;Tassel_length	0	0	0	1	1	1	0	0	0	0	0	0	0	0	0	0	0	1	0	0	0	1	0	1	0	0	6	dispensable
pan_gene_19214	pan_gene_4301	Average_internode_length_(above_ear);Average_internode_length_(below_ear);Average_internode_length_(whole_plant);Boxcox-transformed_leaf_angle;Height_per_day_(until_flowering);Leaf_width;Plant_height	Boxcox-transformed_leaf_angle	0	0	0	0	0	0	0	0	0	0	0	0	1	0	0	0	0	0	0	0	0	0	0	0	0	0	1	private
pan_gene_19214	pan_gene_665	Average_internode_length_(above_ear);Average_internode_length_(below_ear);Average_internode_length_(whole_plant);Boxcox-transformed_leaf_angle;Height_per_day_(until_flowering);Leaf_width;Plant_height	Boxcox-transformed_leaf_angle;Plant_height	0	0	0	0	0	0	0	0	0	0	0	0	1	0	0	0	0	0	0	0	0	0	0	0	0	0	1	private
pan_gene_19215	pan_gene_27864	Average_internode_length_(below_ear);Average_internode_length_(whole_plant);Boxcox-transformed_leaf_angle	Boxcox-transformed_leaf_angle;Nodes_above_ear	0	0	1	1	0	1	0	1	0	0	1	0	1	0	0	0	0	0	0	0	0	0	1	0	0	0	7	dispensable
pan_gene_19215	pan_gene_30227	Average_internode_length_(below_ear);Average_internode_length_(whole_plant);Boxcox-transformed_leaf_angle	Boxcox-transformed_leaf_angle	0	0	1	0	0	0	0	0	0	0	0	0	0	0	0	0	1	0	0	0	0	1	0	0	0	0	3	dispensable
pan_gene_19215	pan_gene_32808	Average_internode_length_(below_ear);Average_internode_length_(whole_plant);Boxcox-transformed_leaf_angle	Average_internode_length_(above_ear);Boxcox-transformed_leaf_angle;Total_amino_acids	0	0	1	0	0	0	0	1	0	0	0	1	0	0	0	0	0	0	0	0	0	0	0	0	0	0	3	dispensable
pan_gene_19216	pan_gene_24587	Average_internode_length_(whole_plant);Boxcox-transformed_leaf_angle;Days_to_anthesis;Height_per_day_(until_flowering)	Boxcox-transformed_leaf_angle	0	0	1	0	0	0	0	0	0	0	0	0	0	0	0	0	0	0	0	0	0	0	0	0	0	0	1	private
pan_gene_19216	pan_gene_25065	Average_internode_length_(whole_plant);Boxcox-transformed_leaf_angle;Days_to_anthesis;Height_per_day_(until_flowering)	Boxcox-transformed_leaf_angle;Plant_height	0	0	1	0	0	0	0	0	0	0	0	0	0	0	0	1	0	0	0	0	0	0	0	0	0	0	2	dispensable
pan_gene_19216	pan_gene_30207	Average_internode_length_(whole_plant);Boxcox-transformed_leaf_angle;Days_to_anthesis;Height_per_day_(until_flowering)	Boxcox-transformed_leaf_angle	0	0	1	0	0	0	0	0	0	0	0	0	0	0	0	0	0	0	0	0	0	0	0	0	0	0	1	private
pan_gene_19216	pan_gene_31618	Average_internode_length_(whole_plant);Boxcox-transformed_leaf_angle;Days_to_anthesis;Height_per_day_(until_flowering)	Boxcox-transformed_leaf_angle;Tassel_branch_number	0	0	1	0	1	0	0	0	0	0	0	0	0	0	0	0	0	0	0	0	0	0	0	0	0	0	2	dispensable
pan_gene_19216	pan_gene_5148	Average_internode_length_(whole_plant);Boxcox-transformed_leaf_angle;Days_to_anthesis;Height_per_day_(until_flowering)	Boxcox-transformed_leaf_angle;Cob_diameter;Tassel_branch_number	0	0	1	0	1	1	0	0	0	0	0	0	0	0	0	1	0	0	0	0	0	0	0	0	0	0	4	dispensable
pan_gene_19493	pan_gene_30226	Boxcox-transformed_leaf_angle;Height_above_ear;Nodes_per_plant	Boxcox-transformed_leaf_angle;Ratio_of_ear_height_to_total_height	0	0	1	0	0	1	1	1	0	0	1	0	0	0	0	0	0	0	0	0	0	0	0	0	0	0	5	dispensable
pan_gene_19493	pan_gene_4236	Boxcox-transformed_leaf_angle;Height_above_ear;Nodes_per_plant	Boxcox-transformed_leaf_angle	0	0	1	0	0	0	0	0	0	0	0	0	0	0	0	0	0	0	0	0	0	0	0	1	0	0	2	dispensable
pan_gene_1963	pan_gene_26817	Boxcox-transformed_leaf_angle	Boxcox-transformed_leaf_angle;Nodes_per_plant	0	0	1	0	1	0	1	1	0	1	0	0	0	0	0	0	0	0	0	0	0	0	0	0	1	0	6	dispensable
pan_gene_1963	pan_gene_4210	Boxcox-transformed_leaf_angle	Boxcox-transformed_leaf_angle	0	0	1	0	0	0	0	0	1	0	0	0	0	0	0	0	0	0	0	0	0	0	0	0	0	0	2	dispensable
pan_gene_1963	pan_gene_5128	Boxcox-transformed_leaf_angle	Boxcox-transformed_leaf_angle;Chlorophyll_A;Chlorophyll_B;Glucose;Starch;Tassel_branch_number	0	0	1	0	0	0	0	1	1	0	0	0	0	0	0	0	0	0	1	0	0	1	0	1	0	0	6	dispensable
pan_gene_19957	pan_gene_25095	Boxcox-transformed_leaf_angle	Boxcox-transformed_leaf_angle;Leaf_width	0	0	1	0	0	0	0	0	0	0	0	0	1	0	0	0	0	0	0	0	0	0	0	0	0	0	2	dispensable
pan_gene_20029	pan_gene_24391	Boxcox-transformed_leaf_angle	Boxcox-transformed_leaf_angle;Chlorophyll_B;Height_per_day_(until_flowering)	0	0	1	0	0	0	1	0	0	0	0	0	0	0	0	0	0	0	1	0	1	0	0	1	0	0	5	dispensable
pan_gene_20029	pan_gene_24556	Boxcox-transformed_leaf_angle	Boxcox-transformed_leaf_angle	0	0	1	0	0	0	0	0	0	0	0	0	0	0	0	0	0	0	0	0	0	0	0	0	0	0	1	private
pan_gene_20029	pan_gene_27377	Boxcox-transformed_leaf_angle	Boxcox-transformed_leaf_angle	0	0	1	0	0	0	0	0	0	0	0	0	0	0	0	0	0	0	0	0	0	0	0	0	0	0	1	private
pan_gene_20029	pan_gene_27772	Boxcox-transformed_leaf_angle	Boxcox-transformed_leaf_angle;Southern_leaf_blight	0	0	1	0	1	1	1	0	0	0	1	0	0	1	0	0	0	0	0	0	1	0	0	0	0	0	7	dispensable
pan_gene_20029	pan_gene_30350	Boxcox-transformed_leaf_angle	Average_internode_length_(above_ear);Boxcox-transformed_leaf_angle;Height_above_ear	0	0	1	0	0	0	0	0	0	0	0	0	0	0	0	0	0	0	0	0	0	0	0	0	0	0	1	private
pan_gene_20029	pan_gene_31044	Boxcox-transformed_leaf_angle	Boxcox-transformed_leaf_angle;Ear_height;Height_per_day_(until_flowering)	0	0	1	1	1	1	1	0	1	1	1	0	0	1	0	0	0	1	1	0	1	0	0	0	0	0	12	near-core
pan_gene_20029	pan_gene_32496	Boxcox-transformed_leaf_angle	Boxcox-transformed_leaf_angle	0	0	1	0	1	0	1	0	0	1	1	1	0	1	1	1	0	1	0	1	1	0	1	0	1	0	14	near-core
pan_gene_20029	pan_gene_9439	Boxcox-transformed_leaf_angle	Boxcox-transformed_leaf_angle	0	0	1	0	0	0	0	0	1	0	0	0	0	0	0	0	0	0	0	0	1	0	0	0	1	0	4	dispensable
pan_gene_201	pan_gene_30060	Boxcox-transformed_leaf_angle;Height_per_day_(until_flowering);Starch	Boxcox-transformed_leaf_angle;Cob_diameter;Height_above_ear	0	0	0	0	0	0	0	1	0	0	0	1	1	1	0	1	0	0	0	0	0	1	0	0	0	1	7	dispensable
pan_gene_201	pan_gene_30920	Boxcox-transformed_leaf_angle;Height_per_day_(until_flowering);Starch	Boxcox-transformed_leaf_angle	0	0	0	0	0	1	0	1	0	0	0	1	1	1	0	1	0	0	0	0	0	1	0	0	0	0	7	dispensable
pan_gene_201	pan_gene_32662	Boxcox-transformed_leaf_angle;Height_per_day_(until_flowering);Starch	Average_internode_length_(above_ear);Average_internode_length_(whole_plant);Boxcox-transformed_leaf_angle;PCA_of_metabolites:_PC2	0	0	0	0	0	0	1	1	0	0	0	1	0	0	1	1	0	0	0	0	0	0	0	0	0	1	6	dispensable
pan_gene_201	pan_gene_4823	Boxcox-transformed_leaf_angle;Height_per_day_(until_flowering);Starch	Boxcox-transformed_leaf_angle;Ratio_of_ear_height_to_total_height	0	0	0	0	0	0	0	1	1	0	0	0	0	1	0	1	0	0	0	0	0	0	0	0	0	0	4	dispensable
pan_gene_20652	pan_gene_24084	Boxcox-transformed_leaf_angle;Height_per_day_(until_flowering);Plant_height	Boxcox-transformed_leaf_angle;Days_to_anthesis	0	0	1	0	0	1	1	0	0	1	0	0	0	1	0	0	0	0	0	1	0	1	0	0	0	0	7	dispensable
pan_gene_20652	pan_gene_4460	Boxcox-transformed_leaf_angle;Height_per_day_(until_flowering);Plant_height	Boxcox-transformed_leaf_angle	0	0	1	0	1	0	0	0	1	0	0	1	0	0	1	1	0	0	0	1	0	0	1	1	0	0	9	dispensable
pan_gene_20652	pan_gene_837	Boxcox-transformed_leaf_angle;Height_per_day_(until_flowering);Plant_height	Boxcox-transformed_leaf_angle	0	0	0	0	0	0	0	0	0	0	0	1	0	0	0	0	0	0	0	0	0	0	0	0	0	0	1	private
pan_gene_20701	pan_gene_32091	Boxcox-transformed_leaf_angle	Boxcox-transformed_leaf_angle;Nodes_above_ear;Ratio_of_ear_height_to_total_height	0	0	1	1	0	0	0	0	0	0	0	0	1	1	0	0	0	0	1	0	0	1	0	0	0	0	6	dispensable
pan_gene_20701	pan_gene_32496	Boxcox-transformed_leaf_angle	Boxcox-transformed_leaf_angle	0	0	1	0	0	0	0	0	0	0	0	1	1	1	0	0	0	0	0	0	1	1	0	1	1	0	8	dispensable
pan_gene_20701	pan_gene_4301	Boxcox-transformed_leaf_angle	Boxcox-transformed_leaf_angle	0	0	1	1	0	0	0	0	0	0	0	1	1	0	0	0	0	0	0	0	0	1	0	0	0	1	6	dispensable
pan_gene_20701	pan_gene_5243	Boxcox-transformed_leaf_angle	100_Kernel_weight;Boxcox-transformed_leaf_angle	0	0	1	0	0	0	0	0	0	0	0	0	0	1	0	0	0	0	0	0	0	0	0	0	0	0	2	dispensable
pan_gene_20744	pan_gene_5116	Boxcox-transformed_leaf_angle	Boxcox-transformed_leaf_angle;Height_above_ear;Leaf_length;Nodes_above_ear;Northern_Leaf_Blight	0	0	1	0	0	0	0	0	0	0	0	0	0	0	0	0	0	0	0	0	0	0	0	0	0	0	1	private
pan_gene_22308	pan_gene_26689	Boxcox-transformed_leaf_angle;Days_to_anthesis;Days_to_silk;Tassel_branch_number	Anthesis-silking_interval;Boxcox-transformed_leaf_angle;Ear_height;Nodes_per_plant	0	0	1	0	0	0	0	0	0	0	0	0	0	0	0	1	0	0	0	0	0	0	0	0	0	0	2	dispensable
pan_gene_22308	pan_gene_5505	Boxcox-transformed_leaf_angle;Days_to_anthesis;Days_to_silk;Tassel_branch_number	Boxcox-transformed_leaf_angle;Photoperiod_Growing-degree_days_to_silk;Starch	0	0	1	0	0	0	0	0	0	0	0	0	0	0	0	1	0	0	0	0	0	0	0	0	0	0	2	dispensable
pan_gene_22773	pan_gene_24084	Boxcox-transformed_leaf_angle;Ear_row_number;Nodes_to_ear;Ratio_of_ear_height_to_total_height	Boxcox-transformed_leaf_angle;Days_to_anthesis	0	0	1	0	0	1	1	1	0	1	1	0	0	1	1	1	0	0	0	0	1	0	1	1	0	0	12	near-core
pan_gene_23713	pan_gene_24412	Boxcox-transformed_leaf_angle	Boxcox-transformed_leaf_angle	0	0	1	0	0	0	0	0	0	0	0	0	0	0	0	0	0	0	0	0	0	0	0	0	0	0	1	private
pan_gene_23713	pan_gene_32329	Boxcox-transformed_leaf_angle	Boxcox-transformed_leaf_angle	0	0	1	0	0	0	0	0	0	0	0	0	0	0	0	0	0	0	0	0	0	0	0	0	0	0	1	private
pan_gene_23713	pan_gene_5482	Boxcox-transformed_leaf_angle	Boxcox-transformed_leaf_angle;Cob_diameter	0	0	1	0	0	0	0	0	1	0	0	0	0	0	0	0	0	0	0	0	0	0	0	0	0	0	2	dispensable
pan_gene_23713	pan_gene_8219	Boxcox-transformed_leaf_angle	Boxcox-transformed_leaf_angle	0	0	1	0	0	0	0	0	0	0	0	0	0	0	0	0	0	0	0	0	0	0	0	0	0	0	1	private
pan_gene_23742	pan_gene_26813	Boxcox-transformed_leaf_angle;Days_to_silk;Tassel_length	100_Kernel_weight;Boxcox-transformed_leaf_angle;Photoperiod_Growing-degree_days_to_silk;Photoperiod_growing-degree_days_to_anthesis;Tassel_branch_number	0	0	1	0	0	0	0	0	0	0	0	0	0	0	0	0	0	0	0	0	0	0	0	0	0	0	1	private
pan_gene_23799	pan_gene_24294	Boxcox-transformed_leaf_angle;Tassel_length	Anthesis-silking_interval;Boxcox-transformed_leaf_angle	0	0	1	0	0	0	0	0	0	0	0	0	0	0	0	0	0	0	0	0	0	0	0	0	0	0	1	private
pan_gene_23799	pan_gene_24757	Boxcox-transformed_leaf_angle;Tassel_length	Boxcox-transformed_leaf_angle;Southern_leaf_blight	0	0	1	0	0	0	0	0	0	0	0	0	0	0	0	0	0	0	0	0	0	0	0	0	0	0	1	private
pan_gene_23799	pan_gene_29017	Boxcox-transformed_leaf_angle;Tassel_length	Boxcox-transformed_leaf_angle;Plant_height	0	0	1	0	0	0	0	0	0	0	0	0	0	0	0	0	0	0	0	0	0	0	0	0	0	0	1	private
pan_gene_23799	pan_gene_30186	Boxcox-transformed_leaf_angle;Tassel_length	Boxcox-transformed_leaf_angle	0	0	1	0	0	0	0	0	0	0	0	0	0	0	0	0	0	0	0	0	0	0	0	0	0	0	1	private
pan_gene_23799	pan_gene_32091	Boxcox-transformed_leaf_angle;Tassel_length	Boxcox-transformed_leaf_angle;Nodes_above_ear;Ratio_of_ear_height_to_total_height	0	0	1	0	0	0	0	0	0	0	0	0	0	0	0	0	0	0	0	0	0	0	0	0	0	0	1	private
pan_gene_23799	pan_gene_665	Boxcox-transformed_leaf_angle;Tassel_length	Boxcox-transformed_leaf_angle;Plant_height	0	0	1	0	0	0	0	0	0	0	0	0	0	0	0	0	0	0	0	0	0	0	0	0	0	0	1	private
pan_gene_23799	pan_gene_7505	Boxcox-transformed_leaf_angle;Tassel_length	Boxcox-transformed_leaf_angle	0	0	1	0	0	0	0	0	0	0	0	0	0	0	0	0	0	0	0	0	0	0	0	0	0	0	1	private
pan_gene_23860	pan_gene_5064	Boxcox-transformed_leaf_angle;Ear_height	Boxcox-transformed_leaf_angle	0	0	1	0	0	0	0	0	0	0	0	0	0	0	1	0	0	0	0	0	1	0	0	0	0	0	3	dispensable
pan_gene_23860	pan_gene_7505	Boxcox-transformed_leaf_angle;Ear_height	Boxcox-transformed_leaf_angle	0	0	1	0	0	1	0	0	0	0	0	0	0	0	0	0	0	0	0	0	0	0	0	0	0	0	2	dispensable
pan_gene_23882	pan_gene_24084	Anthesis-silking_interval;Boxcox-transformed_leaf_angle	Boxcox-transformed_leaf_angle;Days_to_anthesis	0	0	1	0	0	0	0	0	0	0	0	0	0	0	0	0	0	0	1	0	1	0	0	0	0	0	3	dispensable
pan_gene_23882	pan_gene_29222	Anthesis-silking_interval;Boxcox-transformed_leaf_angle	Boxcox-transformed_leaf_angle;Photoperiod_growing-degree_days_to_anthesis	0	0	1	0	1	0	0	0	0	1	0	0	1	1	1	0	0	0	1	0	0	0	0	0	0	0	7	dispensable
pan_gene_23882	pan_gene_4460	Anthesis-silking_interval;Boxcox-transformed_leaf_angle	Boxcox-transformed_leaf_angle	0	0	1	0	1	0	0	0	0	1	0	1	0	0	1	0	0	1	1	1	0	1	1	1	1	0	12	near-core
pan_gene_23883	pan_gene_24728	Boxcox-transformed_leaf_angle	Boxcox-transformed_leaf_angle	0	0	1	0	0	0	0	0	0	0	0	0	1	0	0	0	1	0	0	1	1	0	0	0	0	1	6	dispensable
pan_gene_23883	pan_gene_24733	Boxcox-transformed_leaf_angle	Average_internode_length_(below_ear);Boxcox-transformed_leaf_angle	0	0	0	1	0	0	0	0	1	0	0	0	1	0	0	0	1	0	0	1	1	0	1	0	0	0	7	dispensable
pan_gene_24084	pan_gene_4437	Boxcox-transformed_leaf_angle;Days_to_anthesis	Boxcox-transformed_leaf_angle	0	0	1	1	0	0	0	0	0	0	0	0	0	0	0	0	0	0	0	0	0	0	0	0	0	0	2	dispensable
pan_gene_24261	pan_gene_5781	Boxcox-transformed_leaf_angle	Boxcox-transformed_leaf_angle;PCA_of_metabolites:_PC2;Sucrose;Tassel_branch_number	0	0	1	0	0	0	0	0	0	1	0	0	0	0	0	0	0	0	0	0	0	0	0	0	0	0	2	dispensable
pan_gene_24294	pan_gene_25501	Anthesis-silking_interval;Boxcox-transformed_leaf_angle	Boxcox-transformed_leaf_angle;Nodes_to_ear	0	0	1	0	0	0	0	0	0	0	0	0	0	0	0	0	0	0	0	0	0	0	0	0	0	0	1	private
pan_gene_24294	pan_gene_31974	Anthesis-silking_interval;Boxcox-transformed_leaf_angle	Boxcox-transformed_leaf_angle;Days_to_anthesis;Ear_height;Tassel_branch_number;Tassel_length	0	0	1	1	0	0	1	1	0	1	0	0	0	1	0	0	0	0	0	0	1	0	1	0	0	0	8	dispensable
pan_gene_24294	pan_gene_32091	Anthesis-silking_interval;Boxcox-transformed_leaf_angle	Boxcox-transformed_leaf_angle;Nodes_above_ear;Ratio_of_ear_height_to_total_height	0	0	1	1	1	1	1	1	1	0	1	0	1	1	0	0	0	1	0	0	1	0	1	1	0	0	14	near-core
pan_gene_24294	pan_gene_5617	Anthesis-silking_interval;Boxcox-transformed_leaf_angle	Boxcox-transformed_leaf_angle;Nodes_per_plant	0	0	1	0	0	0	0	0	0	0	1	0	0	0	0	0	0	0	0	0	1	0	0	0	0	0	3	dispensable
pan_gene_24391	pan_gene_24556	Boxcox-transformed_leaf_angle;Chlorophyll_B;Height_per_day_(until_flowering)	Boxcox-transformed_leaf_angle	0	0	1	0	0	0	0	0	0	0	0	0	0	0	0	0	0	0	0	0	0	0	0	0	0	0	1	private
pan_gene_24391	pan_gene_27772	Boxcox-transformed_leaf_angle;Chlorophyll_B;Height_per_day_(until_flowering)	Boxcox-transformed_leaf_angle;Southern_leaf_blight	0	0	1	0	0	0	0	1	0	0	1	0	1	0	0	0	0	0	0	0	1	0	0	0	0	0	5	dispensable
pan_gene_24391	pan_gene_30350	Boxcox-transformed_leaf_angle;Chlorophyll_B;Height_per_day_(until_flowering)	Average_internode_length_(above_ear);Boxcox-transformed_leaf_angle;Height_above_ear	0	0	1	0	0	0	0	0	1	0	0	0	0	0	0	0	0	1	0	0	0	0	0	0	0	0	3	dispensable
pan_gene_24391	pan_gene_31044	Boxcox-transformed_leaf_angle;Chlorophyll_B;Height_per_day_(until_flowering)	Boxcox-transformed_leaf_angle;Ear_height;Height_per_day_(until_flowering)	0	0	1	0	0	0	0	0	0	0	0	0	0	0	1	0	0	0	1	0	1	0	0	0	0	0	4	dispensable
pan_gene_24391	pan_gene_32616	Boxcox-transformed_leaf_angle;Chlorophyll_B;Height_per_day_(until_flowering)	Boxcox-transformed_leaf_angle;Days_to_anthesis;Southern_leaf_blight	0	0	1	0	0	1	0	0	0	0	0	0	0	0	0	0	0	0	0	0	0	0	0	0	0	0	2	dispensable
pan_gene_24391	pan_gene_39487	Boxcox-transformed_leaf_angle;Chlorophyll_B;Height_per_day_(until_flowering)	Boxcox-transformed_leaf_angle	0	0	1	0	0	0	0	0	0	0	0	0	0	0	0	0	0	0	0	0	0	0	0	0	0	0	1	private
pan_gene_24391	pan_gene_4210	Boxcox-transformed_leaf_angle;Chlorophyll_B;Height_per_day_(until_flowering)	Boxcox-transformed_leaf_angle	0	0	1	0	0	0	0	0	1	0	0	0	0	0	0	0	0	0	0	0	0	0	0	0	0	0	2	dispensable
pan_gene_24391	pan_gene_8131	Boxcox-transformed_leaf_angle;Chlorophyll_B;Height_per_day_(until_flowering)	100_Kernel_weight;Boxcox-transformed_leaf_angle;Leaf_length	0	0	1	0	0	0	0	0	0	0	1	0	0	0	0	0	0	0	0	0	0	0	0	0	0	0	2	dispensable
pan_gene_24412	pan_gene_25042	Boxcox-transformed_leaf_angle	Boxcox-transformed_leaf_angle;Ear_row_number;Nitrate;Plant_height	0	0	1	0	0	0	0	0	0	1	0	0	0	0	0	0	0	0	0	0	0	0	0	0	0	0	2	dispensable
pan_gene_24412	pan_gene_26817	Boxcox-transformed_leaf_angle	Boxcox-transformed_leaf_angle;Nodes_per_plant	0	0	1	1	0	1	0	1	0	0	0	0	0	0	0	0	0	0	0	0	0	0	1	0	0	0	5	dispensable
pan_gene_24412	pan_gene_27058	Boxcox-transformed_leaf_angle	Boxcox-transformed_leaf_angle	0	0	1	0	0	0	0	0	0	0	0	0	0	0	0	0	0	0	0	0	0	0	0	0	0	0	1	private
pan_gene_24412	pan_gene_32329	Boxcox-transformed_leaf_angle	Boxcox-transformed_leaf_angle	0	0	1	0	0	0	0	0	0	0	0	0	0	0	0	0	0	0	0	0	0	0	0	0	0	0	1	private
pan_gene_24412	pan_gene_7675	Boxcox-transformed_leaf_angle	Boxcox-transformed_leaf_angle	0	0	1	0	0	0	1	0	0	0	0	0	0	0	0	0	0	0	0	0	0	0	0	0	0	1	3	dispensable
pan_gene_24412	pan_gene_8219	Boxcox-transformed_leaf_angle	Boxcox-transformed_leaf_angle	0	0	1	0	0	0	0	0	0	0	0	0	0	0	0	0	0	0	0	0	0	0	0	0	0	0	1	private
pan_gene_24500	pan_gene_26428	100_Kernel_weight;Boxcox-transformed_leaf_angle;Chlorophyll_B	Boxcox-transformed_leaf_angle;Cob_diameter;Leaf_length;Nodes_above_ear;Plant_height;Tassel_length	0	0	1	0	0	0	0	0	0	0	0	0	0	0	0	0	0	0	0	0	0	0	0	0	0	0	1	private
pan_gene_24500	pan_gene_27721	100_Kernel_weight;Boxcox-transformed_leaf_angle;Chlorophyll_B	Boxcox-transformed_leaf_angle;Days_to_anthesis	0	0	1	0	0	0	0	0	0	0	0	0	0	0	0	0	0	0	0	0	0	0	0	0	0	0	1	private
pan_gene_24500	pan_gene_30312	100_Kernel_weight;Boxcox-transformed_leaf_angle;Chlorophyll_B	Boxcox-transformed_leaf_angle	0	0	1	0	0	0	0	0	0	0	1	0	0	0	0	0	0	0	0	0	0	0	0	0	0	0	2	dispensable
pan_gene_24500	pan_gene_6849	100_Kernel_weight;Boxcox-transformed_leaf_angle;Chlorophyll_B	Boxcox-transformed_leaf_angle	0	0	1	0	0	0	0	0	0	0	0	0	0	0	0	0	0	0	0	0	0	0	0	0	0	1	2	dispensable
pan_gene_24500	pan_gene_7497	100_Kernel_weight;Boxcox-transformed_leaf_angle;Chlorophyll_B	Average_internode_length_(whole_plant);Boxcox-transformed_leaf_angle	0	0	1	1	0	0	0	0	0	0	0	0	0	0	1	0	0	0	1	1	0	1	0	0	0	0	6	dispensable
pan_gene_24518	pan_gene_4469	Boxcox-transformed_leaf_angle;Chlorophyll_B;Stalk_strength	Boxcox-transformed_leaf_angle	0	0	1	0	1	1	0	0	1	0	0	0	0	0	0	0	0	0	0	0	0	0	0	0	0	0	4	dispensable
pan_gene_24556	pan_gene_27377	Boxcox-transformed_leaf_angle	Boxcox-transformed_leaf_angle	0	0	1	0	0	0	0	0	0	0	0	0	0	0	0	0	0	0	0	0	0	0	0	0	0	0	1	private
pan_gene_24556	pan_gene_27525	Boxcox-transformed_leaf_angle	Boxcox-transformed_leaf_angle;Height_above_ear;Leaf_width	0	0	1	0	0	0	0	0	0	0	0	0	0	0	0	0	0	0	0	0	0	0	0	0	0	0	1	private
pan_gene_24556	pan_gene_27772	Boxcox-transformed_leaf_angle	Boxcox-transformed_leaf_angle;Southern_leaf_blight	0	0	1	0	0	0	0	0	0	0	1	0	0	0	0	0	0	0	0	0	0	0	0	0	0	0	2	dispensable
pan_gene_24556	pan_gene_30350	Boxcox-transformed_leaf_angle	Average_internode_length_(above_ear);Boxcox-transformed_leaf_angle;Height_above_ear	0	0	1	0	0	0	0	0	0	0	0	0	0	0	0	0	0	0	0	0	0	0	0	0	0	0	1	private
pan_gene_24556	pan_gene_31044	Boxcox-transformed_leaf_angle	Boxcox-transformed_leaf_angle;Ear_height;Height_per_day_(until_flowering)	0	0	1	0	0	0	0	0	0	0	0	0	0	0	0	0	0	0	0	0	0	0	0	0	0	0	1	private
pan_gene_24556	pan_gene_32616	Boxcox-transformed_leaf_angle	Boxcox-transformed_leaf_angle;Days_to_anthesis;Southern_leaf_blight	0	0	1	0	0	0	0	0	0	0	0	0	0	0	0	0	0	0	0	0	0	0	0	0	0	0	1	private
pan_gene_24556	pan_gene_8131	Boxcox-transformed_leaf_angle	100_Kernel_weight;Boxcox-transformed_leaf_angle;Leaf_length	0	0	1	0	0	0	0	0	0	0	0	0	0	0	0	0	0	0	0	0	0	0	0	0	0	0	1	private
pan_gene_24587	pan_gene_25065	Boxcox-transformed_leaf_angle	Boxcox-transformed_leaf_angle;Plant_height	0	0	1	0	1	0	0	0	0	0	0	0	0	1	0	0	0	0	0	0	0	0	0	0	0	0	3	dispensable
pan_gene_24588	pan_gene_4468	Boxcox-transformed_leaf_angle;Glucose	Boxcox-transformed_leaf_angle	0	0	0	0	0	0	0	0	0	0	0	0	0	0	0	0	0	0	0	0	0	0	0	1	0	0	1	private
pan_gene_24640	pan_gene_26511	Boxcox-transformed_leaf_angle	Boxcox-transformed_leaf_angle;Nodes_to_ear	0	0	1	1	0	0	0	1	0	0	0	0	0	0	0	0	0	0	0	0	0	0	0	0	0	0	3	dispensable
pan_gene_24728	pan_gene_24733	Boxcox-transformed_leaf_angle	Average_internode_length_(below_ear);Boxcox-transformed_leaf_angle	0	0	0	1	1	0	0	0	0	0	1	0	1	1	0	0	1	0	0	1	0	0	0	0	0	0	7	dispensable
pan_gene_24733	pan_gene_27721	Average_internode_length_(below_ear);Boxcox-transformed_leaf_angle	Boxcox-transformed_leaf_angle;Days_to_anthesis	0	0	0	0	1	0	0	0	1	0	0	0	0	1	0	0	0	0	0	0	1	0	0	0	0	0	4	dispensable
pan_gene_24734	pan_gene_27804	Boxcox-transformed_leaf_angle	Boxcox-transformed_leaf_angle;Photoperiod_Growing-degree_days_to_silk;Photoperiod_growing-degree_days_to_anthesis;Southern_leaf_blight	0	0	1	0	0	0	0	0	0	0	0	0	0	0	0	0	0	0	0	0	0	0	0	0	0	0	1	private
pan_gene_24756	pan_gene_4459	Boxcox-transformed_leaf_angle	Boxcox-transformed_leaf_angle;Days_to_anthesis;Nodes_above_ear;Tassel_length	0	0	1	1	0	0	0	0	1	0	0	0	0	0	1	0	1	0	0	0	0	0	0	0	0	0	5	dispensable
pan_gene_24756	pan_gene_5617	Boxcox-transformed_leaf_angle	Boxcox-transformed_leaf_angle;Nodes_per_plant	0	0	1	0	1	0	0	0	0	0	0	0	0	0	0	0	0	0	0	0	0	0	0	0	0	0	2	dispensable
pan_gene_24757	pan_gene_29017	Boxcox-transformed_leaf_angle;Southern_leaf_blight	Boxcox-transformed_leaf_angle;Plant_height	0	0	1	0	1	0	0	1	1	0	1	0	1	1	0	0	0	1	1	0	1	0	1	0	1	1	13	near-core
pan_gene_24757	pan_gene_49221	Boxcox-transformed_leaf_angle;Southern_leaf_blight	Anthesis-silking_interval;Boxcox-transformed_leaf_angle;Ratio_of_ear_height_to_total_height	0	0	1	0	0	0	0	1	0	0	0	0	0	0	0	0	0	0	0	0	0	0	0	0	0	0	2	dispensable
pan_gene_24757	pan_gene_665	Boxcox-transformed_leaf_angle;Southern_leaf_blight	Boxcox-transformed_leaf_angle;Plant_height	0	0	1	0	1	0	0	0	0	1	0	0	1	0	0	0	0	1	0	1	0	0	0	0	1	1	8	dispensable
pan_gene_25042	pan_gene_25900	Boxcox-transformed_leaf_angle;Ear_row_number;Nitrate;Plant_height	Boxcox-transformed_leaf_angle	0	0	1	0	1	0	0	0	0	0	0	0	0	0	0	0	0	0	0	0	0	0	0	0	0	0	2	dispensable
pan_gene_25042	pan_gene_27058	Boxcox-transformed_leaf_angle;Ear_row_number;Nitrate;Plant_height	Boxcox-transformed_leaf_angle	0	0	1	0	1	0	0	0	0	0	0	0	0	0	0	0	0	0	0	0	0	1	1	0	1	0	5	dispensable
pan_gene_25042	pan_gene_32329	Boxcox-transformed_leaf_angle;Ear_row_number;Nitrate;Plant_height	Boxcox-transformed_leaf_angle	0	0	1	0	0	0	0	0	1	0	0	0	0	0	0	0	0	1	0	0	1	0	0	0	0	0	4	dispensable
pan_gene_25042	pan_gene_5115	Boxcox-transformed_leaf_angle;Ear_row_number;Nitrate;Plant_height	Boxcox-transformed_leaf_angle;Leaf_length;Nodes_above_ear;Northern_Leaf_Blight	0	0	1	0	0	0	0	0	0	0	0	0	0	0	0	0	0	0	0	0	0	0	0	0	0	0	1	private
pan_gene_25042	pan_gene_5482	Boxcox-transformed_leaf_angle;Ear_row_number;Nitrate;Plant_height	Boxcox-transformed_leaf_angle;Cob_diameter	0	0	1	0	0	0	0	0	0	0	0	0	0	0	0	0	0	0	0	0	0	0	0	0	0	0	1	private
pan_gene_25057	pan_gene_4869	Boxcox-transformed_leaf_angle	Boxcox-transformed_leaf_angle;Tassel_length	0	0	1	0	1	0	1	0	1	0	0	0	0	1	0	0	0	1	0	1	1	1	0	1	1	1	12	near-core
pan_gene_25065	pan_gene_27887	Boxcox-transformed_leaf_angle;Plant_height	Boxcox-transformed_leaf_angle	0	0	1	1	0	0	0	1	0	0	1	1	0	1	0	1	0	1	0	0	0	0	0	0	0	0	8	dispensable
pan_gene_25065	pan_gene_31618	Boxcox-transformed_leaf_angle;Plant_height	Boxcox-transformed_leaf_angle;Tassel_branch_number	0	0	1	0	0	0	0	0	0	0	0	0	0	0	0	0	0	0	0	0	1	0	0	0	0	0	2	dispensable
pan_gene_25065	pan_gene_5148	Boxcox-transformed_leaf_angle;Plant_height	Boxcox-transformed_leaf_angle;Cob_diameter;Tassel_branch_number	0	0	1	0	0	0	1	0	0	0	0	0	0	0	0	1	0	0	0	0	0	0	0	0	0	0	3	dispensable
pan_gene_25095	pan_gene_32644	Boxcox-transformed_leaf_angle;Leaf_width	Boxcox-transformed_leaf_angle;Glutamate;PCA_of_metabolites:_PC2;Southern_leaf_blight;Tassel_branch_number;Total_amino_acids	0	0	0	0	0	0	0	0	0	0	0	0	1	0	0	0	0	0	0	0	0	0	0	0	0	0	1	private
pan_gene_25095	pan_gene_4515	Boxcox-transformed_leaf_angle;Leaf_width	Boxcox-transformed_leaf_angle	0	0	1	0	0	0	0	0	0	0	0	0	0	0	0	0	0	0	0	0	0	1	0	0	0	0	2	dispensable
pan_gene_25095	pan_gene_5593	Boxcox-transformed_leaf_angle;Leaf_width	Boxcox-transformed_leaf_angle;Leaf_length	0	0	1	0	0	0	0	0	0	0	0	0	0	0	0	0	0	0	0	0	0	1	0	0	0	0	2	dispensable
pan_gene_25501	pan_gene_30186	Boxcox-transformed_leaf_angle;Nodes_to_ear	Boxcox-transformed_leaf_angle	0	0	1	0	0	0	0	0	0	0	0	0	0	0	0	0	0	0	0	0	0	0	0	0	0	0	1	private
pan_gene_25501	pan_gene_39487	Boxcox-transformed_leaf_angle;Nodes_to_ear	Boxcox-transformed_leaf_angle	0	0	1	0	0	0	0	0	0	0	0	0	0	0	0	0	0	0	0	0	0	0	0	0	0	0	1	private
pan_gene_25502	pan_gene_30312	Boxcox-transformed_leaf_angle;Ear_height;Tassel_length	Boxcox-transformed_leaf_angle	0	0	1	0	0	0	0	0	0	0	0	0	0	0	0	0	0	0	0	0	0	0	0	0	0	0	1	private
pan_gene_25550	pan_gene_4869	Boxcox-transformed_leaf_angle	Boxcox-transformed_leaf_angle;Tassel_length	0	0	0	1	0	0	1	0	0	1	0	0	0	0	0	0	0	0	0	0	1	1	0	0	1	0	6	dispensable
pan_gene_25551	pan_gene_27525	Boxcox-transformed_leaf_angle;Southern_leaf_blight	Boxcox-transformed_leaf_angle;Height_above_ear;Leaf_width	0	0	1	0	1	0	0	0	0	0	0	1	0	0	0	0	0	0	0	0	0	0	0	0	0	0	3	dispensable
pan_gene_25551	pan_gene_27887	Boxcox-transformed_leaf_angle;Southern_leaf_blight	Boxcox-transformed_leaf_angle	0	0	1	1	0	0	0	1	0	0	0	0	0	1	0	0	0	0	0	0	0	0	0	0	0	0	4	dispensable
pan_gene_25551	pan_gene_5148	Boxcox-transformed_leaf_angle;Southern_leaf_blight	Boxcox-transformed_leaf_angle;Cob_diameter;Tassel_branch_number	0	0	1	1	1	1	0	1	1	0	0	0	1	1	0	0	1	0	0	0	0	0	1	0	0	0	10	dispensable
pan_gene_25551	pan_gene_9404	Boxcox-transformed_leaf_angle;Southern_leaf_blight	Boxcox-transformed_leaf_angle;PCA_of_metabolites:_PC2;Starch	0	0	0	0	1	0	0	0	0	0	0	0	0	0	0	0	0	0	0	0	0	0	0	0	0	1	2	dispensable
pan_gene_25900	pan_gene_32329	Boxcox-transformed_leaf_angle	Boxcox-transformed_leaf_angle	0	0	1	0	0	0	0	1	0	0	0	0	0	0	0	0	0	0	0	0	0	0	0	0	0	0	2	dispensable
pan_gene_25900	pan_gene_5115	Boxcox-transformed_leaf_angle	Boxcox-transformed_leaf_angle;Leaf_length;Nodes_above_ear;Northern_Leaf_Blight	0	0	1	0	0	0	0	0	0	0	0	0	0	0	0	0	0	0	0	0	0	0	0	0	0	0	1	private
pan_gene_25900	pan_gene_5240	Boxcox-transformed_leaf_angle	100_Kernel_weight;Boxcox-transformed_leaf_angle;Glucose	0	0	1	0	0	0	0	0	0	0	0	0	0	0	0	0	0	0	0	0	0	0	0	0	0	0	1	private
pan_gene_26070	pan_gene_27712	Boxcox-transformed_leaf_angle	Boxcox-transformed_leaf_angle;Height_above_ear	0	0	1	0	0	0	0	0	1	0	1	0	0	0	0	0	0	0	0	0	0	0	0	0	0	0	3	dispensable
pan_gene_26070	pan_gene_5240	Boxcox-transformed_leaf_angle	100_Kernel_weight;Boxcox-transformed_leaf_angle;Glucose	0	0	1	0	0	1	1	0	0	0	0	0	0	0	0	0	0	0	0	0	0	0	0	0	0	0	3	dispensable
pan_gene_26070	pan_gene_5482	Boxcox-transformed_leaf_angle	Boxcox-transformed_leaf_angle;Cob_diameter	0	0	1	0	0	0	0	0	0	0	0	0	0	0	0	0	0	0	0	0	0	0	0	0	0	1	2	dispensable
pan_gene_26070	pan_gene_632	Boxcox-transformed_leaf_angle	Boxcox-transformed_leaf_angle;Ear_height	0	0	1	0	0	0	0	0	0	0	0	0	0	0	0	0	0	0	0	0	0	0	0	0	0	0	1	private
pan_gene_26428	pan_gene_27721	Boxcox-transformed_leaf_angle;Cob_diameter;Leaf_length;Nodes_above_ear;Plant_height;Tassel_length	Boxcox-transformed_leaf_angle;Days_to_anthesis	0	0	1	0	0	0	0	0	0	1	0	0	0	0	0	0	0	0	0	0	0	0	0	0	0	0	2	dispensable
pan_gene_26428	pan_gene_29666	Boxcox-transformed_leaf_angle;Cob_diameter;Leaf_length;Nodes_above_ear;Plant_height;Tassel_length	Boxcox-transformed_leaf_angle;Starch	0	0	1	0	0	0	0	0	0	0	0	0	0	0	0	0	0	0	0	0	0	0	0	0	0	0	1	private
pan_gene_26428	pan_gene_30312	Boxcox-transformed_leaf_angle;Cob_diameter;Leaf_length;Nodes_above_ear;Plant_height;Tassel_length	Boxcox-transformed_leaf_angle	0	0	1	0	0	0	0	0	0	0	0	0	0	0	0	0	0	0	0	0	0	0	0	0	0	0	1	private
pan_gene_26428	pan_gene_7497	Boxcox-transformed_leaf_angle;Cob_diameter;Leaf_length;Nodes_above_ear;Plant_height;Tassel_length	Average_internode_length_(whole_plant);Boxcox-transformed_leaf_angle	0	0	1	0	1	0	1	0	0	1	0	1	0	0	0	0	0	0	0	0	1	0	0	0	0	0	6	dispensable
pan_gene_26510	pan_gene_5882	Boxcox-transformed_leaf_angle;Tassel_length	Boxcox-transformed_leaf_angle	0	0	1	1	0	0	0	1	0	1	0	0	0	1	0	0	0	0	0	0	1	0	0	0	0	1	7	dispensable
pan_gene_26510	pan_gene_76698	Boxcox-transformed_leaf_angle;Tassel_length	Average_internode_length_(whole_plant);Boxcox-transformed_leaf_angle	0	0	1	1	0	0	0	1	0	0	0	0	0	0	0	0	0	0	0	0	0	0	0	0	0	1	4	dispensable
pan_gene_26689	pan_gene_8219	Anthesis-silking_interval;Boxcox-transformed_leaf_angle;Ear_height;Nodes_per_plant	Boxcox-transformed_leaf_angle	0	0	1	0	0	0	1	0	1	0	0	1	0	0	0	0	0	0	1	1	0	0	0	0	1	0	7	dispensable
pan_gene_26805	pan_gene_27525	Boxcox-transformed_leaf_angle;Cob_diameter	Boxcox-transformed_leaf_angle;Height_above_ear;Leaf_width	0	0	1	0	0	0	0	0	0	0	0	0	0	0	0	0	0	0	0	0	0	0	0	0	0	0	1	private
pan_gene_26805	pan_gene_29017	Boxcox-transformed_leaf_angle;Cob_diameter	Boxcox-transformed_leaf_angle;Plant_height	0	0	1	0	0	0	0	1	0	0	0	1	0	0	0	1	0	1	0	0	0	0	0	1	0	0	6	dispensable
pan_gene_26805	pan_gene_5505	Boxcox-transformed_leaf_angle;Cob_diameter	Boxcox-transformed_leaf_angle;Photoperiod_Growing-degree_days_to_silk;Starch	0	0	1	0	0	0	0	0	0	0	0	0	0	0	0	0	0	0	0	0	0	0	0	0	0	0	1	private
pan_gene_26805	pan_gene_9439	Boxcox-transformed_leaf_angle;Cob_diameter	Boxcox-transformed_leaf_angle	0	0	1	0	0	0	0	1	0	0	0	0	0	0	0	0	0	0	0	0	0	0	0	0	0	0	2	dispensable
pan_gene_26817	pan_gene_5121	Boxcox-transformed_leaf_angle;Nodes_per_plant	Average_internode_length_(above_ear);Boxcox-transformed_leaf_angle;Tassel_branch_number	0	0	1	0	0	0	0	0	0	0	0	0	0	0	0	0	0	0	0	0	0	0	0	0	0	0	1	private
pan_gene_26825	pan_gene_30227	Boxcox-transformed_leaf_angle	Boxcox-transformed_leaf_angle	0	0	1	0	0	0	0	0	0	0	0	0	0	0	0	0	0	0	0	0	0	0	0	0	0	0	1	private
pan_gene_26825	pan_gene_5482	Boxcox-transformed_leaf_angle	Boxcox-transformed_leaf_angle;Cob_diameter	0	0	1	1	0	0	0	0	0	0	0	0	0	0	0	0	0	0	0	0	0	1	0	0	0	0	3	dispensable
pan_gene_26825	pan_gene_647	Boxcox-transformed_leaf_angle	Boxcox-transformed_leaf_angle;PCA_of_metabolites:_PC2;Tassel_length	0	0	1	0	0	0	0	0	0	0	0	0	0	0	0	0	0	0	0	0	0	0	0	1	0	0	2	dispensable
pan_gene_2692	pan_gene_632	Boxcox-transformed_leaf_angle;Ear_height;Height_above_ear;Nodes_per_plant	Boxcox-transformed_leaf_angle;Ear_height	0	0	1	0	0	0	0	0	0	0	0	0	0	0	0	0	0	0	0	0	0	0	0	0	0	0	1	private
pan_gene_27058	pan_gene_32329	Boxcox-transformed_leaf_angle	Boxcox-transformed_leaf_angle	0	0	1	0	0	0	0	0	0	0	0	0	0	0	0	0	0	0	0	0	0	0	0	0	0	0	1	private
pan_gene_27058	pan_gene_5115	Boxcox-transformed_leaf_angle	Boxcox-transformed_leaf_angle;Leaf_length;Nodes_above_ear;Northern_Leaf_Blight	0	0	1	1	1	0	0	0	0	0	0	1	1	0	0	1	0	1	0	0	0	0	0	0	0	0	7	dispensable
pan_gene_27377	pan_gene_32616	Boxcox-transformed_leaf_angle	Boxcox-transformed_leaf_angle;Days_to_anthesis;Southern_leaf_blight	0	0	1	1	0	0	0	0	1	0	0	0	1	0	0	0	0	0	0	0	0	0	0	0	0	0	4	dispensable
pan_gene_27377	pan_gene_7739	Boxcox-transformed_leaf_angle	Boxcox-transformed_leaf_angle;Cob_diameter	0	0	1	1	0	0	0	0	0	0	0	0	0	1	0	0	0	0	0	0	0	0	0	0	0	0	3	dispensable
pan_gene_27377	pan_gene_8131	Boxcox-transformed_leaf_angle	100_Kernel_weight;Boxcox-transformed_leaf_angle;Leaf_length	0	0	1	0	0	0	0	1	0	0	0	0	0	0	0	0	0	0	0	0	0	0	0	0	0	0	2	dispensable
pan_gene_2746	pan_gene_30312	Boxcox-transformed_leaf_angle	Boxcox-transformed_leaf_angle	0	0	1	0	0	0	0	0	0	0	0	0	0	0	0	0	0	0	0	0	0	0	0	0	0	0	1	private
pan_gene_2746	pan_gene_32705	Boxcox-transformed_leaf_angle	Boxcox-transformed_leaf_angle;Chlorophyll_A;Days_to_silk;Nodes_per_plant;Nodes_to_ear;Total_amino_acids	0	0	1	0	0	0	0	0	0	0	0	0	0	0	0	0	0	0	0	0	0	0	0	0	0	0	1	private
pan_gene_27525	pan_gene_32616	Boxcox-transformed_leaf_angle;Height_above_ear;Leaf_width	Boxcox-transformed_leaf_angle;Days_to_anthesis;Southern_leaf_blight	0	0	1	0	1	0	0	0	0	0	0	1	0	0	0	1	0	0	1	0	0	0	0	0	0	0	5	dispensable
pan_gene_27689	pan_gene_30227	Boxcox-transformed_leaf_angle;Ear_row_number	Boxcox-transformed_leaf_angle	0	0	1	0	0	0	0	0	0	0	0	0	0	0	0	0	0	0	0	0	0	0	0	0	0	0	1	private
pan_gene_27689	pan_gene_30253	Boxcox-transformed_leaf_angle;Ear_row_number	Boxcox-transformed_leaf_angle;Tassel_length	0	0	1	0	0	0	0	0	0	0	0	0	0	0	0	0	0	0	0	0	0	0	0	0	0	0	1	private
pan_gene_27712	pan_gene_4486	Boxcox-transformed_leaf_angle;Height_above_ear	Boxcox-transformed_leaf_angle	0	0	1	0	0	0	0	0	1	0	0	0	1	0	0	0	0	0	0	0	0	0	0	0	0	0	3	dispensable
pan_gene_27712	pan_gene_5240	Boxcox-transformed_leaf_angle;Height_above_ear	100_Kernel_weight;Boxcox-transformed_leaf_angle;Glucose	0	0	1	0	0	0	0	0	0	0	0	0	0	0	0	0	0	0	0	0	0	0	0	0	0	0	1	private
pan_gene_27712	pan_gene_5482	Boxcox-transformed_leaf_angle;Height_above_ear	Boxcox-transformed_leaf_angle;Cob_diameter	0	0	1	0	0	0	0	0	0	0	0	0	0	0	0	0	0	0	0	0	0	0	0	0	0	0	1	private
pan_gene_27712	pan_gene_632	Boxcox-transformed_leaf_angle;Height_above_ear	Boxcox-transformed_leaf_angle;Ear_height	0	0	1	0	0	0	0	0	0	0	0	0	0	0	0	0	0	0	0	0	0	0	0	0	0	0	1	private
pan_gene_27712	pan_gene_646	Boxcox-transformed_leaf_angle;Height_above_ear	Average_internode_length_(below_ear);Boxcox-transformed_leaf_angle;Tassel_length	0	0	1	1	0	0	0	0	0	0	0	0	0	0	0	0	0	0	0	0	0	0	0	0	0	1	3	dispensable
pan_gene_27721	pan_gene_7497	Boxcox-transformed_leaf_angle;Days_to_anthesis	Average_internode_length_(whole_plant);Boxcox-transformed_leaf_angle	0	0	1	0	0	0	1	0	0	0	0	0	0	0	0	0	0	0	0	0	0	0	0	0	0	0	2	dispensable
pan_gene_27746	pan_gene_30060	Average_internode_length_(below_ear);Boxcox-transformed_leaf_angle	Boxcox-transformed_leaf_angle;Cob_diameter;Height_above_ear	0	0	1	0	1	1	1	0	0	1	1	1	1	0	1	1	0	0	1	1	0	0	0	0	1	1	14	near-core
pan_gene_27746	pan_gene_4460	Average_internode_length_(below_ear);Boxcox-transformed_leaf_angle	Boxcox-transformed_leaf_angle	0	0	1	0	1	1	0	0	0	1	0	1	1	0	1	1	0	0	0	1	0	0	0	0	1	0	10	dispensable
pan_gene_27746	pan_gene_5341	Average_internode_length_(below_ear);Boxcox-transformed_leaf_angle	Boxcox-transformed_leaf_angle;Tassel_length	0	0	1	0	1	0	1	0	0	1	0	0	1	0	0	1	0	0	1	1	0	0	0	0	0	0	8	dispensable
pan_gene_27746	pan_gene_5781	Average_internode_length_(below_ear);Boxcox-transformed_leaf_angle	Boxcox-transformed_leaf_angle;PCA_of_metabolites:_PC2;Sucrose;Tassel_branch_number	0	0	1	0	0	0	1	0	0	1	0	0	0	0	0	0	0	0	0	1	0	0	0	0	1	0	5	dispensable
pan_gene_27771	pan_gene_5531	Boxcox-transformed_leaf_angle;Southern_leaf_blight	Boxcox-transformed_leaf_angle;Ear_height;Leaf_length;Leaf_width	0	0	0	0	0	0	0	0	0	0	0	0	0	0	0	0	0	1	0	0	1	0	0	0	0	0	2	dispensable
pan_gene_27772	pan_gene_30350	Boxcox-transformed_leaf_angle;Southern_leaf_blight	Average_internode_length_(above_ear);Boxcox-transformed_leaf_angle;Height_above_ear	0	0	1	0	0	0	0	0	0	0	0	0	0	0	0	0	0	0	0	0	0	0	1	0	0	0	2	dispensable
pan_gene_27772	pan_gene_39487	Boxcox-transformed_leaf_angle;Southern_leaf_blight	Boxcox-transformed_leaf_angle	0	0	1	0	0	0	0	0	0	0	0	0	0	0	0	0	0	0	0	0	0	0	0	0	0	0	1	private
pan_gene_27772	pan_gene_4210	Boxcox-transformed_leaf_angle;Southern_leaf_blight	Boxcox-transformed_leaf_angle	0	0	1	0	0	0	1	0	1	0	0	0	1	0	0	0	0	1	0	0	0	0	0	0	0	0	5	dispensable
pan_gene_27772	pan_gene_5505	Boxcox-transformed_leaf_angle;Southern_leaf_blight	Boxcox-transformed_leaf_angle;Photoperiod_Growing-degree_days_to_silk;Starch	0	0	1	0	0	0	0	0	1	1	0	0	1	0	1	0	1	0	1	0	1	1	0	0	0	0	9	dispensable
pan_gene_27772	pan_gene_7739	Boxcox-transformed_leaf_angle;Southern_leaf_blight	Boxcox-transformed_leaf_angle;Cob_diameter	0	0	1	0	0	0	0	1	0	0	0	0	0	0	0	0	0	1	1	0	1	0	0	1	0	0	6	dispensable
pan_gene_27822	pan_gene_30186	Anthesis-silking_interval;Boxcox-transformed_leaf_angle;Ear_height;Nitrate;Photoperiod_Growing-degree_days_to_silk;Ratio_of_ear_height_to_total_height	Boxcox-transformed_leaf_angle	0	0	1	0	0	0	0	0	0	0	0	0	0	0	0	0	0	0	0	0	0	0	0	0	0	0	1	private
pan_gene_27823	pan_gene_30227	Average_internode_length_(whole_plant);Boxcox-transformed_leaf_angle	Boxcox-transformed_leaf_angle	0	0	1	0	0	0	0	0	0	0	0	0	0	0	0	0	0	0	0	0	0	0	0	0	0	0	1	private
pan_gene_27864	pan_gene_800	Boxcox-transformed_leaf_angle;Nodes_above_ear	Boxcox-transformed_leaf_angle	0	0	1	1	0	0	0	1	0	0	0	0	0	0	0	0	0	0	0	0	0	0	0	0	0	0	3	dispensable
pan_gene_27872	pan_gene_5882	100_Kernel_weight;Average_internode_length_(whole_plant);Boxcox-transformed_leaf_angle	Boxcox-transformed_leaf_angle	0	0	0	0	0	0	0	0	0	0	0	0	0	0	0	0	0	0	0	0	0	0	0	1	0	0	1	private
pan_gene_27898	pan_gene_32609	Boxcox-transformed_leaf_angle	Boxcox-transformed_leaf_angle;Tassel_branch_number	0	0	1	0	0	0	0	0	0	0	0	0	0	0	0	0	0	0	0	0	0	0	0	0	0	0	1	private
pan_gene_29017	pan_gene_9439	Boxcox-transformed_leaf_angle;Plant_height	Boxcox-transformed_leaf_angle	0	0	1	0	0	1	1	1	1	0	1	0	0	1	1	1	0	1	0	0	1	0	1	0	0	0	12	near-core
pan_gene_29666	pan_gene_4515	Boxcox-transformed_leaf_angle;Starch	Boxcox-transformed_leaf_angle	0	0	1	1	0	0	0	1	0	1	0	0	0	0	0	0	0	0	0	0	0	0	0	0	0	0	4	dispensable
pan_gene_30060	pan_gene_5484	Boxcox-transformed_leaf_angle;Cob_diameter;Height_above_ear	Boxcox-transformed_leaf_angle	0	0	1	0	0	0	0	0	1	0	1	0	0	0	0	0	0	0	0	0	0	0	0	0	0	0	3	dispensable
pan_gene_30186	pan_gene_39487	Boxcox-transformed_leaf_angle	Boxcox-transformed_leaf_angle	0	0	1	0	0	0	0	0	0	0	0	0	0	0	0	0	0	0	0	0	0	0	0	0	0	0	1	private
pan_gene_30186	pan_gene_7505	Boxcox-transformed_leaf_angle	Boxcox-transformed_leaf_angle	0	0	1	0	1	0	0	0	0	0	1	0	0	0	1	0	0	0	0	0	1	0	0	0	0	0	5	dispensable
pan_gene_30205	pan_gene_5132	Boxcox-transformed_leaf_angle;Tassel_length	Boxcox-transformed_leaf_angle;Glucose	0	0	0	0	0	0	0	0	0	0	0	0	1	0	0	0	0	0	0	0	0	0	0	0	0	0	1	private
pan_gene_30205	pan_gene_96116	Boxcox-transformed_leaf_angle;Tassel_length	Boxcox-transformed_leaf_angle	0	0	0	0	0	0	0	0	0	0	0	0	1	0	0	0	0	0	0	0	0	0	0	0	0	0	1	private
pan_gene_30207	pan_gene_30226	Boxcox-transformed_leaf_angle	Boxcox-transformed_leaf_angle;Ratio_of_ear_height_to_total_height	0	0	1	0	0	0	0	0	0	0	0	0	0	0	0	0	0	0	0	0	0	0	0	0	0	0	1	private
pan_gene_30207	pan_gene_31618	Boxcox-transformed_leaf_angle	Boxcox-transformed_leaf_angle;Tassel_branch_number	0	0	1	0	0	0	0	0	0	0	0	0	0	0	0	0	0	0	0	0	0	0	0	0	0	0	1	private
pan_gene_30227	pan_gene_30253	Boxcox-transformed_leaf_angle	Boxcox-transformed_leaf_angle;Tassel_length	0	0	1	0	0	0	0	0	0	0	0	1	0	0	0	0	0	0	0	0	0	0	0	0	0	0	2	dispensable
pan_gene_30227	pan_gene_32568	Boxcox-transformed_leaf_angle	Boxcox-transformed_leaf_angle;Height_above_ear;Height_per_day_(until_flowering);Nodes_above_ear;Nodes_per_plant;PCA_of_metabolites:_PC2	0	0	1	0	0	0	0	0	0	0	0	0	0	0	0	0	1	0	0	0	0	1	0	0	0	0	3	dispensable
pan_gene_30227	pan_gene_32808	Boxcox-transformed_leaf_angle	Average_internode_length_(above_ear);Boxcox-transformed_leaf_angle;Total_amino_acids	0	0	1	0	0	0	0	0	0	0	0	0	0	0	0	0	0	0	0	0	0	0	0	0	0	0	1	private
pan_gene_30227	pan_gene_5482	Boxcox-transformed_leaf_angle	Boxcox-transformed_leaf_angle;Cob_diameter	0	0	1	0	0	0	0	0	0	0	0	0	0	0	0	0	0	0	0	0	0	0	0	0	0	0	1	private
pan_gene_30227	pan_gene_646	Boxcox-transformed_leaf_angle	Average_internode_length_(below_ear);Boxcox-transformed_leaf_angle;Tassel_length	0	0	1	0	0	0	0	0	0	0	0	0	0	0	0	0	0	0	0	0	0	0	0	0	0	0	1	private
pan_gene_30228	pan_gene_4515	Boxcox-transformed_leaf_angle;Ratio_of_ear_height_to_total_height	Boxcox-transformed_leaf_angle	0	0	1	0	1	1	0	0	1	0	0	1	0	0	0	0	0	0	0	0	0	1	1	1	1	0	9	dispensable
pan_gene_30294	pan_gene_3780	Boxcox-transformed_leaf_angle;Glutamate	Average_internode_length_(above_ear);Boxcox-transformed_leaf_angle;Height_per_day_(until_flowering);Leaf_length	0	0	0	0	0	0	0	0	0	0	0	1	0	0	0	0	0	0	0	0	0	0	0	1	0	0	2	dispensable
pan_gene_30305	pan_gene_4869	Average_internode_length_(whole_plant);Boxcox-transformed_leaf_angle	Boxcox-transformed_leaf_angle;Tassel_length	0	0	0	0	0	0	0	0	0	1	0	0	0	0	0	0	0	0	0	0	0	0	0	0	0	0	1	private
pan_gene_30312	pan_gene_7497	Boxcox-transformed_leaf_angle	Average_internode_length_(whole_plant);Boxcox-transformed_leaf_angle	0	0	1	0	0	0	0	0	0	0	1	0	0	0	0	0	0	0	0	0	0	0	0	0	0	0	2	dispensable
pan_gene_30350	pan_gene_31044	Average_internode_length_(above_ear);Boxcox-transformed_leaf_angle;Height_above_ear	Boxcox-transformed_leaf_angle;Ear_height;Height_per_day_(until_flowering)	0	0	1	0	0	0	1	0	0	0	0	0	0	0	0	0	0	0	0	0	0	0	0	0	0	0	2	dispensable
pan_gene_30350	pan_gene_8131	Average_internode_length_(above_ear);Boxcox-transformed_leaf_angle;Height_above_ear	100_Kernel_weight;Boxcox-transformed_leaf_angle;Leaf_length	0	0	1	0	0	0	0	0	0	0	0	0	0	0	0	0	0	0	0	0	0	0	0	0	0	0	1	private
pan_gene_30920	pan_gene_5484	Boxcox-transformed_leaf_angle	Boxcox-transformed_leaf_angle	0	0	1	0	0	0	0	0	1	0	1	0	0	0	0	0	0	0	0	0	0	0	0	0	0	0	3	dispensable
pan_gene_31044	pan_gene_32091	Boxcox-transformed_leaf_angle;Ear_height;Height_per_day_(until_flowering)	Boxcox-transformed_leaf_angle;Nodes_above_ear;Ratio_of_ear_height_to_total_height	0	0	1	1	1	1	0	1	1	0	0	0	0	1	0	0	0	1	1	0	1	1	0	0	1	0	12	near-core
pan_gene_31044	pan_gene_4210	Boxcox-transformed_leaf_angle;Ear_height;Height_per_day_(until_flowering)	Boxcox-transformed_leaf_angle	0	0	1	0	0	0	0	0	1	0	0	0	0	0	0	0	0	0	0	0	0	0	0	0	0	0	2	dispensable
pan_gene_31044	pan_gene_9439	Boxcox-transformed_leaf_angle;Ear_height;Height_per_day_(until_flowering)	Boxcox-transformed_leaf_angle	0	0	1	0	0	1	0	0	1	0	0	0	0	0	0	0	0	0	0	0	1	0	0	0	0	0	4	dispensable
pan_gene_31618	pan_gene_5148	Boxcox-transformed_leaf_angle;Tassel_branch_number	Boxcox-transformed_leaf_angle;Cob_diameter;Tassel_branch_number	0	0	1	0	0	0	0	0	0	0	0	0	0	0	0	0	0	0	0	0	0	0	0	0	0	0	1	private
pan_gene_31697	pan_gene_6849	Boxcox-transformed_leaf_angle	Boxcox-transformed_leaf_angle	0	0	1	0	0	0	0	0	0	0	0	0	0	0	0	0	0	1	0	0	0	0	0	0	0	0	2	dispensable
pan_gene_32091	pan_gene_32496	Boxcox-transformed_leaf_angle;Nodes_above_ear;Ratio_of_ear_height_to_total_height	Boxcox-transformed_leaf_angle	0	0	1	0	1	0	1	1	0	0	1	0	1	1	0	0	0	1	0	0	0	1	1	0	0	0	10	dispensable
pan_gene_32091	pan_gene_7505	Boxcox-transformed_leaf_angle;Nodes_above_ear;Ratio_of_ear_height_to_total_height	Boxcox-transformed_leaf_angle	0	0	1	0	1	1	0	1	0	0	1	0	0	1	0	1	0	0	1	1	1	1	1	1	1	1	15	near-core
pan_gene_32329	pan_gene_7739	Boxcox-transformed_leaf_angle	Boxcox-transformed_leaf_angle;Cob_diameter	0	0	1	0	0	0	0	0	1	0	0	1	0	0	0	0	0	0	0	0	1	0	0	0	0	0	4	dispensable
pan_gene_32329	pan_gene_8219	Boxcox-transformed_leaf_angle	Boxcox-transformed_leaf_angle	0	0	1	0	0	0	0	0	0	0	0	0	0	0	0	0	0	0	0	0	0	0	0	0	0	0	1	private
pan_gene_32496	pan_gene_4301	Boxcox-transformed_leaf_angle	Boxcox-transformed_leaf_angle	0	0	1	0	0	0	1	0	0	0	1	1	1	0	1	0	0	1	0	1	1	1	1	0	1	1	13	near-core
pan_gene_32496	pan_gene_4870	Boxcox-transformed_leaf_angle	Boxcox-transformed_leaf_angle;Tassel_length	0	0	0	0	0	0	0	0	0	1	0	0	0	0	0	0	0	0	0	0	0	0	0	0	0	0	1	private
pan_gene_32496	pan_gene_49221	Boxcox-transformed_leaf_angle	Anthesis-silking_interval;Boxcox-transformed_leaf_angle;Ratio_of_ear_height_to_total_height	0	0	1	0	0	0	0	0	0	0	0	0	0	0	0	0	0	0	0	0	0	0	0	0	0	0	1	private
pan_gene_32496	pan_gene_9439	Boxcox-transformed_leaf_angle	Boxcox-transformed_leaf_angle	0	0	1	0	0	0	0	0	0	1	0	0	0	0	0	0	0	0	0	0	0	0	1	0	0	0	3	dispensable
pan_gene_32662	pan_gene_4460	Average_internode_length_(above_ear);Average_internode_length_(whole_plant);Boxcox-transformed_leaf_angle;PCA_of_metabolites:_PC2	Boxcox-transformed_leaf_angle	0	0	1	0	0	0	0	1	0	1	0	0	0	0	0	0	0	0	0	0	0	0	0	0	1	0	4	dispensable
pan_gene_32662	pan_gene_4823	Average_internode_length_(above_ear);Average_internode_length_(whole_plant);Boxcox-transformed_leaf_angle;PCA_of_metabolites:_PC2	Boxcox-transformed_leaf_angle;Ratio_of_ear_height_to_total_height	0	0	1	0	0	0	0	1	0	0	1	0	0	0	0	1	1	1	0	0	0	0	1	0	0	1	8	dispensable
pan_gene_32662	pan_gene_5484	Average_internode_length_(above_ear);Average_internode_length_(whole_plant);Boxcox-transformed_leaf_angle;PCA_of_metabolites:_PC2	Boxcox-transformed_leaf_angle	0	0	1	0	0	0	0	0	0	0	0	0	0	0	0	0	0	0	0	0	0	0	0	0	1	0	2	dispensable
pan_gene_32663	pan_gene_4869	Average_internode_length_(above_ear);Boxcox-transformed_leaf_angle;PCA_of_metabolites:_PC2;Southern_leaf_blight	Boxcox-transformed_leaf_angle;Tassel_length	0	0	0	0	0	1	0	0	0	0	0	0	0	0	0	0	0	0	0	0	0	0	0	0	0	0	1	private
pan_gene_3924	pan_gene_49221	Boxcox-transformed_leaf_angle	Anthesis-silking_interval;Boxcox-transformed_leaf_angle;Ratio_of_ear_height_to_total_height	0	0	1	0	0	0	0	0	0	0	0	0	0	0	0	0	0	0	0	0	0	0	0	0	0	0	1	private
pan_gene_39487	pan_gene_4210	Boxcox-transformed_leaf_angle	Boxcox-transformed_leaf_angle	0	0	1	0	0	0	0	0	0	0	0	0	0	0	0	0	0	0	0	0	0	0	0	0	0	0	1	private
pan_gene_3993	pan_gene_5116	Boxcox-transformed_leaf_angle;Days_to_anthesis;Total_amino_acids	Boxcox-transformed_leaf_angle;Height_above_ear;Leaf_length;Nodes_above_ear;Northern_Leaf_Blight	0	0	1	0	0	0	0	0	0	0	0	0	0	0	0	0	0	0	0	0	0	0	0	0	0	0	1	private
pan_gene_4301	pan_gene_49221	Boxcox-transformed_leaf_angle	Anthesis-silking_interval;Boxcox-transformed_leaf_angle;Ratio_of_ear_height_to_total_height	0	0	1	0	0	0	0	0	0	0	0	0	0	0	0	0	0	0	0	0	0	0	0	0	0	0	1	private
pan_gene_4437	pan_gene_5781	Boxcox-transformed_leaf_angle	Boxcox-transformed_leaf_angle;PCA_of_metabolites:_PC2;Sucrose;Tassel_branch_number	0	0	1	0	0	0	1	0	0	1	0	0	0	0	0	0	0	0	0	1	0	0	0	0	0	0	4	dispensable
pan_gene_4437	pan_gene_837	Boxcox-transformed_leaf_angle	Boxcox-transformed_leaf_angle	0	0	0	0	0	0	0	0	0	0	0	0	0	0	0	0	0	1	0	0	0	0	1	0	0	0	2	dispensable
pan_gene_4458	pan_gene_5617	Anthesis-silking_interval;Boxcox-transformed_leaf_angle;Days_to_silk;Nodes_above_ear;Photoperiod_Growing-degree_days_to_silk	Boxcox-transformed_leaf_angle;Nodes_per_plant	0	0	1	0	0	0	0	0	0	0	0	0	0	0	1	0	0	0	0	0	0	0	0	0	0	0	2	dispensable
pan_gene_4458	pan_gene_9468	Anthesis-silking_interval;Boxcox-transformed_leaf_angle;Days_to_silk;Nodes_above_ear;Photoperiod_Growing-degree_days_to_silk	Anthesis-silking_interval;Boxcox-transformed_leaf_angle;Nodes_to_ear;PCA_of_metabolites:_PC2	0	0	1	0	0	0	0	0	1	0	1	0	0	0	1	0	0	0	0	0	0	0	0	0	0	0	4	dispensable
pan_gene_4459	pan_gene_5485	Boxcox-transformed_leaf_angle;Days_to_anthesis;Nodes_above_ear;Tassel_length	Boxcox-transformed_leaf_angle	0	0	1	0	0	0	0	0	1	1	1	0	0	0	0	0	1	0	0	0	0	0	0	0	0	0	5	dispensable
pan_gene_4460	pan_gene_4475	Boxcox-transformed_leaf_angle	Boxcox-transformed_leaf_angle	0	0	1	0	1	0	0	0	0	1	0	0	0	0	0	0	0	0	0	0	0	0	1	0	1	0	5	dispensable
pan_gene_4460	pan_gene_4823	Boxcox-transformed_leaf_angle	Boxcox-transformed_leaf_angle;Ratio_of_ear_height_to_total_height	0	0	1	0	0	0	0	1	0	0	0	0	0	0	0	1	0	1	0	1	0	0	1	0	0	1	7	dispensable
pan_gene_4460	pan_gene_5781	Boxcox-transformed_leaf_angle	Boxcox-transformed_leaf_angle;PCA_of_metabolites:_PC2;Sucrose;Tassel_branch_number	0	0	1	0	0	0	0	0	0	1	0	0	0	0	0	0	0	0	0	0	0	0	0	0	1	0	3	dispensable
pan_gene_4460	pan_gene_837	Boxcox-transformed_leaf_angle	Boxcox-transformed_leaf_angle	0	0	0	1	0	0	0	0	0	0	0	0	0	0	0	0	0	1	0	0	0	0	0	0	1	0	3	dispensable
pan_gene_4469	pan_gene_9404	Boxcox-transformed_leaf_angle	Boxcox-transformed_leaf_angle;PCA_of_metabolites:_PC2;Starch	0	0	0	0	1	0	0	0	0	0	0	0	0	0	0	0	0	0	0	0	0	0	0	0	0	0	1	private
pan_gene_4475	pan_gene_5484	Boxcox-transformed_leaf_angle	Boxcox-transformed_leaf_angle	0	0	1	0	0	0	0	0	1	0	1	0	0	0	0	0	0	0	0	0	0	0	0	0	0	0	3	dispensable
pan_gene_4486	pan_gene_5240	Boxcox-transformed_leaf_angle	100_Kernel_weight;Boxcox-transformed_leaf_angle;Glucose	0	0	1	0	0	0	0	0	0	0	0	0	0	0	0	0	0	0	0	0	0	0	0	0	0	0	1	private
pan_gene_4486	pan_gene_632	Boxcox-transformed_leaf_angle	Boxcox-transformed_leaf_angle;Ear_height	0	0	1	0	0	0	0	0	0	0	0	0	0	0	0	0	0	0	0	0	0	0	0	0	0	0	1	private
pan_gene_4600	pan_gene_99724	Boxcox-transformed_leaf_angle;Days_to_anthesis	Boxcox-transformed_leaf_angle	0	0	1	0	0	0	0	0	0	0	0	0	0	0	0	0	0	0	0	1	0	0	0	0	0	0	2	dispensable
pan_gene_4823	pan_gene_5484	Boxcox-transformed_leaf_angle;Ratio_of_ear_height_to_total_height	Boxcox-transformed_leaf_angle	0	0	1	1	0	1	0	0	1	0	0	0	0	0	0	0	0	0	0	1	0	0	1	0	0	0	6	dispensable
pan_gene_4869	pan_gene_9359	Boxcox-transformed_leaf_angle;Tassel_length	Boxcox-transformed_leaf_angle	0	0	1	0	0	0	0	0	0	0	0	0	0	0	0	0	0	0	0	0	0	0	0	0	1	1	3	dispensable
pan_gene_49221	pan_gene_665	Anthesis-silking_interval;Boxcox-transformed_leaf_angle;Ratio_of_ear_height_to_total_height	Boxcox-transformed_leaf_angle;Plant_height	0	0	1	0	0	0	0	0	0	0	0	0	0	0	0	0	0	0	0	0	0	0	0	0	0	0	1	private
pan_gene_5115	pan_gene_5175	Boxcox-transformed_leaf_angle;Leaf_length;Nodes_above_ear;Northern_Leaf_Blight	Boxcox-transformed_leaf_angle;PCA_of_metabolites:_PC1;Tassel_branch_number	0	0	1	0	0	0	0	0	0	0	0	0	0	0	0	0	0	0	0	0	0	0	0	0	0	0	1	private
pan_gene_5115	pan_gene_5482	Boxcox-transformed_leaf_angle;Leaf_length;Nodes_above_ear;Northern_Leaf_Blight	Boxcox-transformed_leaf_angle;Cob_diameter	0	0	1	0	0	0	0	0	0	0	0	0	0	0	0	0	0	0	0	0	0	0	0	0	0	0	1	private
pan_gene_5121	pan_gene_7739	Average_internode_length_(above_ear);Boxcox-transformed_leaf_angle;Tassel_branch_number	Boxcox-transformed_leaf_angle;Cob_diameter	0	0	1	0	0	0	0	0	0	0	0	1	0	0	0	0	0	0	1	0	0	0	0	1	0	0	4	dispensable
pan_gene_5148	pan_gene_9404	Boxcox-transformed_leaf_angle;Cob_diameter;Tassel_branch_number	Boxcox-transformed_leaf_angle;PCA_of_metabolites:_PC2;Starch	0	0	0	0	1	0	0	0	0	1	0	0	0	0	0	1	0	0	0	0	1	0	1	0	0	0	5	dispensable
pan_gene_5240	pan_gene_5482	100_Kernel_weight;Boxcox-transformed_leaf_angle;Glucose	Boxcox-transformed_leaf_angle;Cob_diameter	0	0	1	0	0	0	0	0	0	0	0	0	0	0	0	0	0	0	0	0	0	0	0	0	0	0	1	private
pan_gene_5240	pan_gene_632	100_Kernel_weight;Boxcox-transformed_leaf_angle;Glucose	Boxcox-transformed_leaf_angle;Ear_height	0	0	1	0	0	0	0	0	0	0	0	0	0	0	0	0	0	0	0	0	0	0	0	0	0	0	1	private
pan_gene_5341	pan_gene_5484	Boxcox-transformed_leaf_angle;Tassel_length	Boxcox-transformed_leaf_angle	0	0	1	0	1	0	1	0	1	0	1	0	0	1	0	0	1	0	0	1	0	0	1	0	0	0	9	dispensable
pan_gene_5480	pan_gene_665	Anthesis-silking_interval;Boxcox-transformed_leaf_angle;Days_to_silk;Protein	Boxcox-transformed_leaf_angle;Plant_height	0	0	0	0	0	0	0	0	0	0	0	0	0	0	1	0	0	0	0	0	0	0	0	0	0	0	1	private
pan_gene_5482	pan_gene_646	Boxcox-transformed_leaf_angle;Cob_diameter	Average_internode_length_(below_ear);Boxcox-transformed_leaf_angle;Tassel_length	0	0	1	0	0	1	0	0	0	0	1	1	0	0	0	0	0	0	0	0	0	0	0	0	0	0	4	dispensable
pan_gene_5485	pan_gene_5617	Boxcox-transformed_leaf_angle	Boxcox-transformed_leaf_angle;Nodes_per_plant	0	0	1	0	0	0	1	0	0	0	1	0	0	0	0	0	1	0	0	0	0	0	0	0	0	0	4	dispensable
pan_gene_5485	pan_gene_9468	Boxcox-transformed_leaf_angle	Anthesis-silking_interval;Boxcox-transformed_leaf_angle;Nodes_to_ear;PCA_of_metabolites:_PC2	0	0	1	0	0	0	0	0	0	0	1	0	0	0	0	0	0	0	0	0	0	0	0	0	0	0	2	dispensable
pan_gene_5505	pan_gene_8131	Boxcox-transformed_leaf_angle;Photoperiod_Growing-degree_days_to_silk;Starch	100_Kernel_weight;Boxcox-transformed_leaf_angle;Leaf_length	0	0	1	0	0	0	0	0	1	0	0	0	0	0	0	0	0	0	0	0	0	0	0	0	0	0	2	dispensable
pan_gene_5505	pan_gene_9439	Boxcox-transformed_leaf_angle;Photoperiod_Growing-degree_days_to_silk;Starch	Boxcox-transformed_leaf_angle	0	0	1	0	0	0	0	1	0	0	0	0	0	0	0	1	1	0	0	0	0	0	0	0	0	0	4	dispensable
pan_gene_5782	pan_gene_5882	Boxcox-transformed_leaf_angle;Tassel_branch_number	Boxcox-transformed_leaf_angle	0	0	1	0	0	0	0	0	0	0	0	0	0	0	0	0	0	0	0	0	0	0	0	0	0	0	1	private
pan_gene_5782	pan_gene_76698	Boxcox-transformed_leaf_angle;Tassel_branch_number	Average_internode_length_(whole_plant);Boxcox-transformed_leaf_angle	0	0	1	0	0	0	0	0	0	0	0	0	0	0	0	0	0	0	0	0	0	0	0	0	0	0	1	private
pan_gene_5882	pan_gene_7582	Boxcox-transformed_leaf_angle	Boxcox-transformed_leaf_angle;Glutamate;PCA_of_metabolites:_PC1	0	0	1	0	0	0	0	0	0	0	0	0	0	0	0	0	0	0	0	0	0	0	0	0	0	0	1	private
pan_gene_5882	pan_gene_76698	Boxcox-transformed_leaf_angle	Average_internode_length_(whole_plant);Boxcox-transformed_leaf_angle	0	0	1	0	0	0	0	0	0	0	0	0	0	0	0	0	0	0	0	0	0	0	0	0	0	0	1	private
pan_gene_62310	pan_gene_85966	Boxcox-transformed_leaf_angle	Boxcox-transformed_leaf_angle	0	0	1	0	0	0	0	0	0	0	0	0	0	0	0	0	0	0	0	0	0	0	0	0	0	0	1	private
pan_gene_665	pan_gene_7505	Boxcox-transformed_leaf_angle;Plant_height	Boxcox-transformed_leaf_angle	0	0	1	0	1	0	0	0	0	1	1	0	0	0	1	0	0	0	1	1	1	1	1	0	1	1	12	near-core
pan_gene_7505	pan_gene_9173	Boxcox-transformed_leaf_angle	Boxcox-transformed_leaf_angle	0	0	0	0	1	0	0	0	0	0	0	0	0	0	0	0	0	0	0	0	0	0	0	0	0	0	1	private
pan_gene_80095	pan_gene_8219	Boxcox-transformed_leaf_angle;Nodes_per_plant	Boxcox-transformed_leaf_angle	0	0	1	0	0	0	0	0	0	0	0	0	0	0	0	0	0	0	0	0	0	0	0	0	0	0	1	private
pan_gene_8131	pan_gene_9439	100_Kernel_weight;Boxcox-transformed_leaf_angle;Leaf_length	Boxcox-transformed_leaf_angle	0	0	1	0	0	1	0	0	0	0	0	0	0	0	1	0	0	0	0	0	0	0	0	0	0	0	3	dispensable
pan_gene_10077	pan_gene_102338	Boxcox-transformed_leaf_angle	Boxcox-transformed_leaf_angle;Photoperiod_Growing-degree_days_to_silk	0	0	0	0	0	0	0	0	0	0	0	0	0	0	0	0	0	0	0	0	0	0	0	0	0	1	1	private
pan_gene_10077	pan_gene_10892	Boxcox-transformed_leaf_angle	Boxcox-transformed_leaf_angle;Ratio_of_ear_height_to_total_height	0	0	0	1	0	0	0	0	0	0	0	0	0	0	0	0	0	0	0	0	0	0	0	0	0	0	1	private
pan_gene_10077	pan_gene_14162	Boxcox-transformed_leaf_angle	Anthesis-silking_interval;Boxcox-transformed_leaf_angle;Nitrate	0	0	0	1	0	0	0	0	0	0	0	0	0	0	0	0	0	1	0	0	0	0	0	0	0	0	2	dispensable
pan_gene_10077	pan_gene_23563	Boxcox-transformed_leaf_angle	100_Kernel_weight;Boxcox-transformed_leaf_angle;Cob_diameter;Sucrose	0	0	0	1	0	0	0	0	0	0	0	0	0	0	0	0	0	0	0	0	0	0	0	0	0	0	1	private
pan_gene_10077	pan_gene_27711	Boxcox-transformed_leaf_angle	Boxcox-transformed_leaf_angle;Nodes_to_ear;Photoperiod_Growing-degree_days_to_silk;Photoperiod_growing-degree_days_to_anthesis;Stalk_strength;Tassel_branch_number	0	0	0	1	0	0	0	0	0	0	0	0	0	0	0	0	0	0	0	0	0	0	0	0	0	1	2	dispensable
pan_gene_101663	pan_gene_26510	Boxcox-transformed_leaf_angle	Boxcox-transformed_leaf_angle;Tassel_length	0	0	0	1	0	1	0	0	1	0	0	0	1	1	0	0	0	0	1	1	0	0	0	0	0	1	8	dispensable
pan_gene_102338	pan_gene_15715	Boxcox-transformed_leaf_angle;Photoperiod_Growing-degree_days_to_silk	Boxcox-transformed_leaf_angle;Nitrate;Southern_leaf_blight	0	0	0	0	0	0	0	0	0	0	0	0	0	0	0	0	0	0	0	1	0	0	0	0	0	1	2	dispensable
pan_gene_102338	pan_gene_25057	Boxcox-transformed_leaf_angle;Photoperiod_Growing-degree_days_to_silk	Boxcox-transformed_leaf_angle	0	0	0	0	0	0	0	0	0	0	0	0	0	0	0	0	0	0	0	1	0	0	0	0	0	1	2	dispensable
pan_gene_102338	pan_gene_9359	Boxcox-transformed_leaf_angle;Photoperiod_Growing-degree_days_to_silk	Boxcox-transformed_leaf_angle	0	0	0	0	0	0	0	0	0	0	0	0	0	0	0	0	0	0	0	0	0	0	0	0	0	1	1	private
pan_gene_102908	pan_gene_10754	Boxcox-transformed_leaf_angle;Photoperiod_Growing-degree_days_to_silk;Photoperiod_growing-degree_days_to_anthesis	Boxcox-transformed_leaf_angle	0	0	0	1	0	0	0	0	0	0	0	0	0	0	0	1	0	0	0	0	0	0	0	0	0	0	2	dispensable
pan_gene_102908	pan_gene_11260	Boxcox-transformed_leaf_angle;Photoperiod_Growing-degree_days_to_silk;Photoperiod_growing-degree_days_to_anthesis	Boxcox-transformed_leaf_angle	0	0	0	1	0	0	0	0	0	0	0	0	0	0	0	0	0	0	0	0	0	0	0	0	0	0	1	private
pan_gene_102908	pan_gene_20084	Boxcox-transformed_leaf_angle;Photoperiod_Growing-degree_days_to_silk;Photoperiod_growing-degree_days_to_anthesis	Boxcox-transformed_leaf_angle	0	0	0	1	0	0	0	0	0	0	0	1	0	0	0	0	0	0	0	0	0	0	0	0	0	0	2	dispensable
pan_gene_102908	pan_gene_27864	Boxcox-transformed_leaf_angle;Photoperiod_Growing-degree_days_to_silk;Photoperiod_growing-degree_days_to_anthesis	Boxcox-transformed_leaf_angle;Nodes_above_ear	0	0	0	1	0	0	0	0	0	0	0	0	0	0	0	0	0	0	0	0	0	0	0	0	0	0	1	private
pan_gene_102908	pan_gene_5882	Boxcox-transformed_leaf_angle;Photoperiod_Growing-degree_days_to_silk;Photoperiod_growing-degree_days_to_anthesis	Boxcox-transformed_leaf_angle	0	0	0	1	0	0	0	0	0	0	0	0	0	0	0	0	0	0	0	0	0	0	0	0	0	0	1	private
pan_gene_102939	pan_gene_103500	Boxcox-transformed_leaf_angle	Boxcox-transformed_leaf_angle;Southern_leaf_blight	0	0	0	1	0	0	0	0	0	0	0	0	0	0	0	0	0	0	0	0	0	0	0	1	0	0	2	dispensable
pan_gene_102939	pan_gene_10753	Boxcox-transformed_leaf_angle	Boxcox-transformed_leaf_angle	0	0	0	1	0	0	0	0	0	0	0	0	0	0	0	0	0	0	0	0	0	0	0	0	0	0	1	private
pan_gene_102939	pan_gene_10773	Boxcox-transformed_leaf_angle	Boxcox-transformed_leaf_angle;Ear_height;Photoperiod_Growing-degree_days_to_silk;Photoperiod_growing-degree_days_to_anthesis;Plant_height;Southern_leaf_blight	0	0	0	0	0	0	1	0	0	0	0	0	0	0	0	0	0	0	0	0	0	0	0	0	0	0	1	private
pan_gene_102939	pan_gene_14154	Boxcox-transformed_leaf_angle	Boxcox-transformed_leaf_angle;Nitrate;Nodes_above_ear;Nodes_per_plant;Northern_Leaf_Blight;Tassel_length	0	0	0	1	0	0	0	0	0	0	0	0	0	0	0	0	0	0	0	0	0	0	0	0	0	0	1	private
pan_gene_102939	pan_gene_14616	Boxcox-transformed_leaf_angle	Boxcox-transformed_leaf_angle	0	0	0	1	0	1	1	0	0	0	0	0	0	0	0	0	0	0	0	0	0	0	0	0	0	0	3	dispensable
pan_gene_102939	pan_gene_18873	Boxcox-transformed_leaf_angle	Boxcox-transformed_leaf_angle	0	0	0	1	0	0	0	0	0	0	0	0	0	0	0	0	0	0	0	0	0	0	0	0	0	0	1	private
pan_gene_102939	pan_gene_19216	Boxcox-transformed_leaf_angle	Average_internode_length_(whole_plant);Boxcox-transformed_leaf_angle;Days_to_anthesis;Height_per_day_(until_flowering)	0	0	0	1	0	0	0	0	0	0	0	0	0	0	0	0	0	0	0	0	0	0	0	0	0	0	1	private
pan_gene_102939	pan_gene_20029	Boxcox-transformed_leaf_angle	Boxcox-transformed_leaf_angle	0	0	0	1	0	1	0	0	0	0	0	0	0	0	0	0	0	0	0	0	0	0	0	0	0	0	2	dispensable
pan_gene_102939	pan_gene_24294	Boxcox-transformed_leaf_angle	Anthesis-silking_interval;Boxcox-transformed_leaf_angle	0	0	0	1	0	1	1	0	0	0	1	0	0	0	0	0	0	0	0	0	0	0	0	0	0	0	4	dispensable
pan_gene_102939	pan_gene_30059	Boxcox-transformed_leaf_angle	Boxcox-transformed_leaf_angle;Cob_diameter;Height_above_ear	0	0	0	1	0	0	0	0	0	0	0	0	0	0	0	0	0	0	0	0	0	0	0	0	0	0	1	private
pan_gene_102939	pan_gene_32091	Boxcox-transformed_leaf_angle	Boxcox-transformed_leaf_angle;Nodes_above_ear;Ratio_of_ear_height_to_total_height	0	0	0	1	0	0	0	0	0	0	0	0	0	0	0	0	0	0	0	0	0	0	0	0	0	0	1	private
pan_gene_102939	pan_gene_32496	Boxcox-transformed_leaf_angle	Boxcox-transformed_leaf_angle	0	0	0	0	0	0	0	0	0	0	0	1	0	0	0	0	0	0	0	0	0	0	0	1	0	0	2	dispensable
pan_gene_102939	pan_gene_4301	Boxcox-transformed_leaf_angle	Boxcox-transformed_leaf_angle	0	0	0	1	0	1	0	0	0	0	0	0	0	0	0	0	0	0	0	0	0	0	0	0	0	0	2	dispensable
pan_gene_102939	pan_gene_5132	Boxcox-transformed_leaf_angle	Boxcox-transformed_leaf_angle;Glucose	0	0	0	1	0	0	0	0	0	0	0	0	0	0	0	0	0	0	0	0	0	0	0	0	0	0	1	private
pan_gene_102939	pan_gene_855	Boxcox-transformed_leaf_angle	Boxcox-transformed_leaf_angle	0	0	0	1	0	0	0	0	0	0	0	0	0	0	0	0	0	0	0	0	0	0	0	0	0	0	1	private
pan_gene_102939	pan_gene_9524	Boxcox-transformed_leaf_angle	Boxcox-transformed_leaf_angle	0	0	0	1	0	0	0	0	0	0	0	0	0	0	0	0	0	0	0	0	0	0	0	0	0	0	1	private
pan_gene_103500	pan_gene_15777	Boxcox-transformed_leaf_angle;Southern_leaf_blight	Boxcox-transformed_leaf_angle	0	0	0	1	0	0	0	0	0	0	0	0	0	0	0	0	0	0	0	0	0	0	0	0	0	0	1	private
pan_gene_103500	pan_gene_18873	Boxcox-transformed_leaf_angle;Southern_leaf_blight	Boxcox-transformed_leaf_angle	0	0	0	1	0	0	0	0	0	0	0	0	0	0	0	0	0	0	0	0	0	0	0	0	0	0	1	private
pan_gene_103500	pan_gene_19216	Boxcox-transformed_leaf_angle;Southern_leaf_blight	Average_internode_length_(whole_plant);Boxcox-transformed_leaf_angle;Days_to_anthesis;Height_per_day_(until_flowering)	0	0	0	1	0	0	0	0	0	0	0	0	0	0	0	0	0	0	0	0	0	0	0	0	0	0	1	private
pan_gene_103500	pan_gene_31974	Boxcox-transformed_leaf_angle;Southern_leaf_blight	Boxcox-transformed_leaf_angle;Days_to_anthesis;Ear_height;Tassel_branch_number;Tassel_length	0	0	0	1	0	0	0	0	0	0	0	0	0	0	0	0	0	0	0	0	0	1	0	1	0	0	3	dispensable
pan_gene_10416	pan_gene_15697	Boxcox-transformed_leaf_angle;Starch	Boxcox-transformed_leaf_angle	0	0	0	0	0	0	0	0	0	1	0	0	0	0	0	0	0	0	0	0	0	0	0	0	0	0	1	private
pan_gene_10416	pan_gene_15790	Boxcox-transformed_leaf_angle;Starch	Boxcox-transformed_leaf_angle	0	0	0	0	0	0	0	0	0	0	0	0	0	0	0	0	0	0	0	0	1	0	0	0	0	0	1	private
pan_gene_10416	pan_gene_15792	Boxcox-transformed_leaf_angle;Starch	Boxcox-transformed_leaf_angle	0	0	0	0	0	0	0	0	0	0	0	0	0	1	0	0	0	0	0	0	1	0	1	0	0	0	3	dispensable
pan_gene_10416	pan_gene_15795	Boxcox-transformed_leaf_angle;Starch	Boxcox-transformed_leaf_angle	0	0	0	0	0	0	0	0	0	0	0	0	0	0	0	0	0	0	1	0	0	0	0	0	0	0	1	private
pan_gene_10416	pan_gene_16983	Boxcox-transformed_leaf_angle;Starch	Boxcox-transformed_leaf_angle;Height_per_day_(until_flowering);Plant_height	0	0	0	0	0	1	0	1	0	0	0	0	0	0	0	0	0	0	0	0	0	0	1	0	0	0	3	dispensable
pan_gene_10416	pan_gene_19096	Boxcox-transformed_leaf_angle;Starch	Boxcox-transformed_leaf_angle;Ear_height	0	0	0	0	0	0	0	0	0	0	0	0	0	0	0	0	1	0	0	0	0	0	0	0	0	0	1	private
pan_gene_10416	pan_gene_29017	Boxcox-transformed_leaf_angle;Starch	Boxcox-transformed_leaf_angle;Plant_height	0	0	0	0	0	0	1	0	0	0	0	0	1	1	0	0	0	1	1	1	1	0	1	0	0	0	8	dispensable
pan_gene_10416	pan_gene_4870	Boxcox-transformed_leaf_angle;Starch	Boxcox-transformed_leaf_angle;Tassel_length	0	0	0	0	0	0	0	0	0	1	0	0	0	0	0	0	0	0	0	0	0	0	0	0	0	0	1	private
pan_gene_10673	pan_gene_12354	Boxcox-transformed_leaf_angle	Boxcox-transformed_leaf_angle;Nodes_to_ear	0	0	0	1	0	0	0	0	0	0	0	0	0	0	0	0	0	0	0	0	0	0	0	0	0	0	1	private
pan_gene_10673	pan_gene_5128	Boxcox-transformed_leaf_angle	Boxcox-transformed_leaf_angle;Chlorophyll_A;Chlorophyll_B;Glucose;Starch;Tassel_branch_number	0	0	0	1	0	0	0	0	0	0	0	0	0	0	0	0	0	0	0	0	0	0	0	0	0	0	1	private
pan_gene_10673	pan_gene_7675	Boxcox-transformed_leaf_angle	Boxcox-transformed_leaf_angle	0	0	0	0	0	1	0	0	0	0	0	0	0	0	0	0	0	0	0	0	0	1	0	0	0	0	2	dispensable
pan_gene_10673	pan_gene_9552	Boxcox-transformed_leaf_angle	Average_internode_length_(above_ear);Boxcox-transformed_leaf_angle;Ear_height	0	0	0	1	0	0	0	0	0	0	0	0	0	0	0	0	0	0	0	0	0	0	0	0	0	0	1	private
pan_gene_10681	pan_gene_12815	Boxcox-transformed_leaf_angle	Boxcox-transformed_leaf_angle	0	0	0	1	0	0	0	0	0	0	0	0	0	0	0	0	0	0	0	0	0	0	0	0	0	0	1	private
pan_gene_10681	pan_gene_14621	Boxcox-transformed_leaf_angle	Average_internode_length_(below_ear);Boxcox-transformed_leaf_angle;Ear_height;Fumarate;Nodes_above_ear;PCA_of_metabolites:_PC1;Total_amino_acids	0	0	0	1	0	0	0	0	0	1	0	0	0	0	0	0	1	1	0	0	0	0	1	0	0	0	5	dispensable
pan_gene_10681	pan_gene_20879	Boxcox-transformed_leaf_angle	Boxcox-transformed_leaf_angle;Total_amino_acids	0	0	0	1	0	0	0	0	0	0	0	0	0	0	0	0	0	0	0	0	0	0	0	0	0	0	1	private
pan_gene_10681	pan_gene_32616	Boxcox-transformed_leaf_angle	Boxcox-transformed_leaf_angle;Days_to_anthesis;Southern_leaf_blight	0	0	0	1	0	0	0	0	0	0	0	0	0	0	0	0	0	0	0	0	0	0	0	0	0	0	1	private
pan_gene_10681	pan_gene_5121	Boxcox-transformed_leaf_angle	Average_internode_length_(above_ear);Boxcox-transformed_leaf_angle;Tassel_branch_number	0	0	0	1	0	0	0	0	0	0	0	0	0	0	0	0	0	0	0	0	0	0	0	0	0	0	1	private
pan_gene_10686	pan_gene_25042	Average_internode_length_(whole_plant);Boxcox-transformed_leaf_angle;Height_per_day_(until_flowering);Nodes_to_ear;Plant_height	Boxcox-transformed_leaf_angle;Ear_row_number;Nitrate;Plant_height	0	0	0	1	1	1	0	0	1	0	0	0	0	1	0	0	0	0	0	1	0	0	0	0	0	0	6	dispensable
pan_gene_10686	pan_gene_25989	Average_internode_length_(whole_plant);Boxcox-transformed_leaf_angle;Height_per_day_(until_flowering);Nodes_to_ear;Plant_height	Boxcox-transformed_leaf_angle	0	0	0	1	0	0	0	0	1	0	0	0	0	0	0	0	0	0	0	0	0	0	0	0	1	0	3	dispensable
pan_gene_10686	pan_gene_30226	Average_internode_length_(whole_plant);Boxcox-transformed_leaf_angle;Height_per_day_(until_flowering);Nodes_to_ear;Plant_height	Boxcox-transformed_leaf_angle;Ratio_of_ear_height_to_total_height	0	0	0	1	0	0	0	0	0	0	0	0	0	0	0	0	0	0	0	0	0	0	0	0	0	0	1	private
pan_gene_10686	pan_gene_4215	Average_internode_length_(whole_plant);Boxcox-transformed_leaf_angle;Height_per_day_(until_flowering);Nodes_to_ear;Plant_height	Boxcox-transformed_leaf_angle;Days_to_silk	0	0	0	1	1	0	0	0	1	0	0	0	0	0	0	0	0	0	0	0	0	0	0	0	0	0	3	dispensable
pan_gene_10686	pan_gene_4460	Average_internode_length_(whole_plant);Boxcox-transformed_leaf_angle;Height_per_day_(until_flowering);Nodes_to_ear;Plant_height	Boxcox-transformed_leaf_angle	0	0	0	1	0	0	0	0	0	0	0	0	0	0	0	0	0	0	0	0	1	0	0	0	0	0	2	dispensable
pan_gene_10704	pan_gene_10717	Boxcox-transformed_leaf_angle	Boxcox-transformed_leaf_angle;Days_to_anthesis;Nodes_per_plant;Nodes_to_ear;Tassel_branch_number	0	0	0	1	1	0	0	1	0	0	0	0	0	1	0	0	0	0	0	0	0	0	0	0	0	0	4	dispensable
pan_gene_10704	pan_gene_10719	Boxcox-transformed_leaf_angle	Boxcox-transformed_leaf_angle	0	0	0	1	0	0	0	0	0	0	0	1	0	1	0	0	0	1	0	0	0	0	0	0	0	0	4	dispensable
pan_gene_10704	pan_gene_15696	Boxcox-transformed_leaf_angle	Boxcox-transformed_leaf_angle;Leaf_length;Starch;Tassel_length	0	0	0	1	1	0	1	1	1	0	0	1	0	1	0	0	0	0	0	0	0	0	0	1	0	0	8	dispensable
pan_gene_10704	pan_gene_18952	Boxcox-transformed_leaf_angle	Boxcox-transformed_leaf_angle	0	0	0	1	1	0	0	1	0	0	1	1	0	0	0	0	0	0	0	0	0	0	0	0	0	0	5	dispensable
pan_gene_10704	pan_gene_23860	Boxcox-transformed_leaf_angle	Boxcox-transformed_leaf_angle;Ear_height	0	0	0	0	1	0	0	0	0	0	0	0	0	1	0	1	0	0	0	0	0	0	0	0	0	0	3	dispensable
pan_gene_10704	pan_gene_24640	Boxcox-transformed_leaf_angle	Boxcox-transformed_leaf_angle	0	0	0	1	0	0	0	0	0	0	0	0	0	0	0	0	0	0	0	0	0	0	0	0	0	0	1	private
pan_gene_10704	pan_gene_24728	Boxcox-transformed_leaf_angle	Boxcox-transformed_leaf_angle	0	0	0	1	1	0	0	1	0	0	1	0	0	0	0	1	0	0	0	0	0	0	0	1	0	0	6	dispensable
pan_gene_10704	pan_gene_25065	Boxcox-transformed_leaf_angle	Boxcox-transformed_leaf_angle;Plant_height	0	0	0	1	0	0	0	1	0	0	1	0	0	0	0	1	0	0	0	0	0	0	0	0	0	0	4	dispensable
pan_gene_10704	pan_gene_25551	Boxcox-transformed_leaf_angle	Boxcox-transformed_leaf_angle;Southern_leaf_blight	0	0	0	1	1	0	1	0	1	0	0	0	0	1	0	0	0	0	0	0	0	0	0	0	0	0	5	dispensable
pan_gene_10704	pan_gene_25989	Boxcox-transformed_leaf_angle	Boxcox-transformed_leaf_angle	0	0	0	1	1	0	0	1	1	0	1	0	0	1	0	0	0	0	0	0	0	0	0	0	0	0	6	dispensable
pan_gene_10704	pan_gene_26511	Boxcox-transformed_leaf_angle	Boxcox-transformed_leaf_angle;Nodes_to_ear	0	0	0	1	1	0	1	1	0	0	1	0	1	0	0	0	0	0	0	0	0	0	1	1	0	0	8	dispensable
pan_gene_10704	pan_gene_27887	Boxcox-transformed_leaf_angle	Boxcox-transformed_leaf_angle	0	0	0	1	1	0	0	1	1	0	0	0	0	1	0	1	0	0	0	0	0	0	0	0	0	0	6	dispensable
pan_gene_10704	pan_gene_29821	Boxcox-transformed_leaf_angle	Boxcox-transformed_leaf_angle	0	0	0	1	1	0	0	1	1	0	0	0	0	0	0	0	0	0	0	0	0	0	0	0	0	0	4	dispensable
pan_gene_10704	pan_gene_32657	Boxcox-transformed_leaf_angle	Boxcox-transformed_leaf_angle;Southern_leaf_blight	0	0	0	1	1	0	0	1	0	0	0	0	0	0	0	0	0	0	0	0	0	0	0	0	0	0	3	dispensable
pan_gene_10704	pan_gene_9404	Boxcox-transformed_leaf_angle	Boxcox-transformed_leaf_angle;PCA_of_metabolites:_PC2;Starch	0	0	0	0	1	0	0	0	0	0	0	0	0	0	0	0	0	0	0	0	0	0	0	0	0	0	1	private
pan_gene_10704	pan_gene_9439	Boxcox-transformed_leaf_angle	Boxcox-transformed_leaf_angle	0	0	0	1	0	0	0	0	0	0	0	0	0	0	0	0	0	0	0	0	0	0	0	0	0	0	1	private
pan_gene_10708	pan_gene_10753	Boxcox-transformed_leaf_angle;Nodes_per_plant	Boxcox-transformed_leaf_angle	0	0	0	1	0	1	0	0	0	0	0	0	0	0	0	0	1	1	0	1	1	1	0	0	0	0	7	dispensable
pan_gene_10708	pan_gene_12724	Boxcox-transformed_leaf_angle;Nodes_per_plant	Boxcox-transformed_leaf_angle	0	0	0	1	1	1	0	0	0	0	0	0	0	0	0	0	0	0	0	0	0	0	0	0	0	0	3	dispensable
pan_gene_10708	pan_gene_15777	Boxcox-transformed_leaf_angle;Nodes_per_plant	Boxcox-transformed_leaf_angle	0	0	0	1	0	0	0	1	0	0	1	0	0	0	0	0	0	0	0	0	0	0	0	0	0	0	3	dispensable
pan_gene_10708	pan_gene_16983	Boxcox-transformed_leaf_angle;Nodes_per_plant	Boxcox-transformed_leaf_angle;Height_per_day_(until_flowering);Plant_height	0	0	0	1	1	1	0	1	0	0	0	0	1	0	0	0	0	0	0	0	0	0	1	0	0	0	6	dispensable
pan_gene_10708	pan_gene_18434	Boxcox-transformed_leaf_angle;Nodes_per_plant	Boxcox-transformed_leaf_angle	0	0	0	1	0	1	0	0	0	0	0	0	0	0	0	0	0	0	0	0	0	0	0	0	0	0	2	dispensable
pan_gene_10708	pan_gene_19216	Boxcox-transformed_leaf_angle;Nodes_per_plant	Average_internode_length_(whole_plant);Boxcox-transformed_leaf_angle;Days_to_anthesis;Height_per_day_(until_flowering)	0	0	0	1	0	0	0	0	0	0	0	0	0	0	0	0	0	0	0	0	0	0	0	0	0	0	1	private
pan_gene_10708	pan_gene_27886	Boxcox-transformed_leaf_angle;Nodes_per_plant	Boxcox-transformed_leaf_angle;Nodes_per_plant;Nodes_to_ear	0	0	0	1	0	0	0	0	0	0	0	0	0	0	0	0	0	0	0	0	0	0	0	0	0	0	1	private
pan_gene_10708	pan_gene_30059	Boxcox-transformed_leaf_angle;Nodes_per_plant	Boxcox-transformed_leaf_angle;Cob_diameter;Height_above_ear	0	0	0	1	0	1	0	0	0	0	0	0	0	0	0	0	1	1	0	0	0	0	0	0	0	0	4	dispensable
pan_gene_10708	pan_gene_31974	Boxcox-transformed_leaf_angle;Nodes_per_plant	Boxcox-transformed_leaf_angle;Days_to_anthesis;Ear_height;Tassel_branch_number;Tassel_length	0	0	0	1	0	0	0	0	0	0	0	0	0	0	0	0	0	0	0	0	0	0	0	0	0	0	1	private
pan_gene_10708	pan_gene_32705	Boxcox-transformed_leaf_angle;Nodes_per_plant	Boxcox-transformed_leaf_angle;Chlorophyll_A;Days_to_silk;Nodes_per_plant;Nodes_to_ear;Total_amino_acids	0	0	0	1	0	0	0	0	0	0	0	0	0	0	0	0	0	0	0	1	0	0	0	0	0	0	2	dispensable
pan_gene_10708	pan_gene_47252	Boxcox-transformed_leaf_angle;Nodes_per_plant	Boxcox-transformed_leaf_angle;Days_to_anthesis	0	0	0	1	0	0	0	0	0	0	0	0	0	0	0	0	0	0	0	0	0	0	0	0	0	0	1	private
pan_gene_10708	pan_gene_4870	Boxcox-transformed_leaf_angle;Nodes_per_plant	Boxcox-transformed_leaf_angle;Tassel_length	0	0	0	0	1	0	0	0	0	0	0	0	0	0	0	0	0	0	0	0	0	0	0	0	0	0	1	private
pan_gene_10708	pan_gene_5132	Boxcox-transformed_leaf_angle;Nodes_per_plant	Boxcox-transformed_leaf_angle;Glucose	0	0	0	1	0	0	0	0	0	0	0	0	0	0	0	0	0	0	0	0	0	0	0	0	0	0	1	private
pan_gene_10708	pan_gene_5505	Boxcox-transformed_leaf_angle;Nodes_per_plant	Boxcox-transformed_leaf_angle;Photoperiod_Growing-degree_days_to_silk;Starch	0	0	0	1	0	0	0	0	0	0	0	0	0	0	0	0	0	0	0	0	0	0	0	0	0	0	1	private
pan_gene_10708	pan_gene_665	Boxcox-transformed_leaf_angle;Nodes_per_plant	Boxcox-transformed_leaf_angle;Plant_height	0	0	0	0	1	0	0	0	0	0	0	0	0	0	0	0	0	1	0	0	0	0	0	0	0	0	2	dispensable
pan_gene_10708	pan_gene_7505	Boxcox-transformed_leaf_angle;Nodes_per_plant	Boxcox-transformed_leaf_angle	0	0	0	0	1	1	0	0	0	0	0	0	0	0	0	0	0	0	0	1	0	0	0	0	0	0	3	dispensable
pan_gene_10708	pan_gene_855	Boxcox-transformed_leaf_angle;Nodes_per_plant	Boxcox-transformed_leaf_angle	0	0	0	1	0	0	0	0	0	0	0	0	0	0	0	0	0	0	0	0	0	0	0	0	0	0	1	private
pan_gene_10708	pan_gene_97089	Boxcox-transformed_leaf_angle;Nodes_per_plant	Boxcox-transformed_leaf_angle;Ear_height	0	0	0	1	1	1	0	0	0	0	1	0	0	0	0	0	1	0	1	0	1	0	0	0	0	0	7	dispensable
pan_gene_10717	pan_gene_17250	Boxcox-transformed_leaf_angle;Days_to_anthesis;Nodes_per_plant;Nodes_to_ear;Tassel_branch_number	Boxcox-transformed_leaf_angle;Nodes_above_ear	0	0	0	1	1	0	0	1	0	0	0	0	0	1	0	1	0	0	0	0	0	0	0	0	0	0	5	dispensable
pan_gene_10717	pan_gene_23860	Boxcox-transformed_leaf_angle;Days_to_anthesis;Nodes_per_plant;Nodes_to_ear;Tassel_branch_number	Boxcox-transformed_leaf_angle;Ear_height	0	0	0	0	0	0	0	0	0	0	0	0	0	1	0	0	0	0	0	0	0	0	0	0	0	0	1	private
pan_gene_10717	pan_gene_24316	Boxcox-transformed_leaf_angle;Days_to_anthesis;Nodes_per_plant;Nodes_to_ear;Tassel_branch_number	Boxcox-transformed_leaf_angle;Glucose	0	0	0	1	0	0	0	0	0	0	0	0	0	0	0	0	0	0	0	0	0	0	0	0	0	0	1	private
pan_gene_10717	pan_gene_24733	Boxcox-transformed_leaf_angle;Days_to_anthesis;Nodes_per_plant;Nodes_to_ear;Tassel_branch_number	Average_internode_length_(below_ear);Boxcox-transformed_leaf_angle	0	0	0	1	1	0	0	0	0	0	0	0	0	1	0	0	0	0	0	0	0	0	0	0	1	0	4	dispensable
pan_gene_10717	pan_gene_26511	Boxcox-transformed_leaf_angle;Days_to_anthesis;Nodes_per_plant;Nodes_to_ear;Tassel_branch_number	Boxcox-transformed_leaf_angle;Nodes_to_ear	0	0	0	1	0	0	0	1	0	1	0	0	0	0	0	0	0	0	0	0	0	0	0	0	0	0	3	dispensable
pan_gene_10717	pan_gene_27817	Boxcox-transformed_leaf_angle;Days_to_anthesis;Nodes_per_plant;Nodes_to_ear;Tassel_branch_number	Boxcox-transformed_leaf_angle	0	0	0	1	0	0	0	0	0	0	0	0	0	1	0	0	0	0	0	0	0	0	0	0	0	0	2	dispensable
pan_gene_10717	pan_gene_5148	Boxcox-transformed_leaf_angle;Days_to_anthesis;Nodes_per_plant;Nodes_to_ear;Tassel_branch_number	Boxcox-transformed_leaf_angle;Cob_diameter;Tassel_branch_number	0	0	0	1	0	0	0	0	0	0	0	0	0	0	0	1	0	0	0	0	0	0	0	0	0	0	2	dispensable
pan_gene_10717	pan_gene_5489	Boxcox-transformed_leaf_angle;Days_to_anthesis;Nodes_per_plant;Nodes_to_ear;Tassel_branch_number	Boxcox-transformed_leaf_angle;Cob_diameter	0	0	0	1	0	0	0	0	0	0	0	0	0	0	0	0	0	0	0	0	0	0	0	0	0	0	1	private
pan_gene_10717	pan_gene_9404	Boxcox-transformed_leaf_angle;Days_to_anthesis;Nodes_per_plant;Nodes_to_ear;Tassel_branch_number	Boxcox-transformed_leaf_angle;PCA_of_metabolites:_PC2;Starch	0	0	0	0	0	0	0	0	0	0	0	0	0	0	0	1	0	0	0	0	0	0	0	0	1	0	2	dispensable
pan_gene_10718	pan_gene_19138	Boxcox-transformed_leaf_angle	Boxcox-transformed_leaf_angle;Height_per_day_(until_flowering);Nodes_to_ear	0	0	0	0	0	0	0	0	0	0	0	0	0	0	0	0	0	0	0	1	0	0	0	0	0	0	1	private
pan_gene_10718	pan_gene_31697	Boxcox-transformed_leaf_angle	Boxcox-transformed_leaf_angle	0	0	0	0	1	0	0	0	0	0	0	0	0	0	0	0	0	0	0	0	0	0	0	0	0	0	1	private
pan_gene_10718	pan_gene_4515	Boxcox-transformed_leaf_angle	Boxcox-transformed_leaf_angle	0	0	0	0	1	0	0	0	0	0	0	0	0	0	0	0	0	0	0	0	0	0	0	0	0	0	1	private
pan_gene_10718	pan_gene_632	Boxcox-transformed_leaf_angle	Boxcox-transformed_leaf_angle;Ear_height	0	0	0	0	0	0	0	0	0	0	0	0	0	0	0	0	0	0	0	1	0	0	0	0	0	0	1	private
pan_gene_10719	pan_gene_32657	Boxcox-transformed_leaf_angle	Boxcox-transformed_leaf_angle;Southern_leaf_blight	0	0	0	1	0	0	0	0	1	0	0	0	0	0	0	0	0	0	0	0	0	0	0	0	0	0	2	dispensable
pan_gene_10724	pan_gene_12815	Boxcox-transformed_leaf_angle;Days_to_anthesis;Days_to_silk;Ear_row_number;Nodes_per_plant;Nodes_to_ear	Boxcox-transformed_leaf_angle	0	0	0	1	0	0	0	0	1	0	0	0	0	0	0	0	0	0	0	0	0	0	1	0	0	0	3	dispensable
pan_gene_10724	pan_gene_5121	Boxcox-transformed_leaf_angle;Days_to_anthesis;Days_to_silk;Ear_row_number;Nodes_per_plant;Nodes_to_ear	Average_internode_length_(above_ear);Boxcox-transformed_leaf_angle;Tassel_branch_number	0	0	0	1	0	0	0	0	0	0	0	0	0	0	0	0	0	0	0	0	0	0	0	0	0	0	1	private
pan_gene_10728	pan_gene_30209	Boxcox-transformed_leaf_angle	Boxcox-transformed_leaf_angle;Leaf_width	0	0	0	0	0	0	0	0	0	0	0	0	1	0	0	0	0	0	0	0	0	0	0	0	0	0	1	private
pan_gene_10730	pan_gene_18846	Boxcox-transformed_leaf_angle	Boxcox-transformed_leaf_angle;Days_to_anthesis	0	0	0	0	0	0	0	0	0	0	0	0	0	1	0	0	0	0	0	0	0	0	0	0	0	0	1	private
pan_gene_10753	pan_gene_10773	Boxcox-transformed_leaf_angle	Boxcox-transformed_leaf_angle;Ear_height;Photoperiod_Growing-degree_days_to_silk;Photoperiod_growing-degree_days_to_anthesis;Plant_height;Southern_leaf_blight	0	0	0	0	1	1	0	1	1	0	0	1	0	0	0	0	0	0	0	0	0	0	0	0	0	0	5	dispensable
pan_gene_10753	pan_gene_11018	Boxcox-transformed_leaf_angle	Boxcox-transformed_leaf_angle;Tassel_branch_number	0	0	0	1	0	1	0	0	1	0	0	1	0	0	0	1	0	0	0	0	0	0	0	1	0	0	6	dispensable
pan_gene_10753	pan_gene_12724	Boxcox-transformed_leaf_angle	Boxcox-transformed_leaf_angle	0	0	0	1	0	1	0	0	0	0	0	0	1	0	0	0	0	0	0	0	0	0	0	0	0	0	3	dispensable
pan_gene_10753	pan_gene_14587	Boxcox-transformed_leaf_angle	Boxcox-transformed_leaf_angle;Height_above_ear;Ratio_of_ear_height_to_total_height	0	0	0	0	1	0	0	0	0	0	0	0	0	0	0	0	0	0	0	0	0	0	0	0	0	0	1	private
pan_gene_10753	pan_gene_14616	Boxcox-transformed_leaf_angle	Boxcox-transformed_leaf_angle	0	0	0	1	1	1	0	1	1	0	0	1	0	1	0	0	1	1	0	0	0	1	0	1	0	0	11	near-core
pan_gene_10753	pan_gene_15716	Boxcox-transformed_leaf_angle	Boxcox-transformed_leaf_angle;Nitrate;Southern_leaf_blight	0	0	0	1	1	1	1	0	1	0	0	0	0	0	0	1	0	1	0	0	1	1	0	0	0	0	9	dispensable
pan_gene_10753	pan_gene_15777	Boxcox-transformed_leaf_angle	Boxcox-transformed_leaf_angle	0	0	0	1	0	0	0	0	0	0	0	0	0	0	0	0	0	0	0	0	0	0	0	0	0	0	1	private
pan_gene_10753	pan_gene_16983	Boxcox-transformed_leaf_angle	Boxcox-transformed_leaf_angle;Height_per_day_(until_flowering);Plant_height	0	0	0	1	0	1	0	0	0	0	1	0	0	0	0	0	0	0	1	0	0	0	0	0	0	0	4	dispensable
pan_gene_10753	pan_gene_1963	Boxcox-transformed_leaf_angle	Boxcox-transformed_leaf_angle	0	0	0	1	1	1	1	0	1	0	0	1	0	0	0	0	0	0	0	0	0	1	1	0	0	0	8	dispensable
pan_gene_10753	pan_gene_20029	Boxcox-transformed_leaf_angle	Boxcox-transformed_leaf_angle	0	0	0	1	0	1	0	0	1	0	1	1	0	1	0	1	1	1	0	1	1	1	1	0	0	0	13	near-core
pan_gene_10753	pan_gene_20701	Boxcox-transformed_leaf_angle	Boxcox-transformed_leaf_angle	0	0	0	1	0	0	0	0	0	0	0	1	0	1	0	0	0	0	1	0	1	0	0	0	0	0	5	dispensable
pan_gene_10753	pan_gene_23742	Boxcox-transformed_leaf_angle	Boxcox-transformed_leaf_angle;Days_to_silk;Tassel_length	0	0	0	1	0	0	0	0	0	0	0	0	0	0	0	0	0	0	0	0	0	0	0	0	0	0	1	private
pan_gene_10753	pan_gene_24483	Boxcox-transformed_leaf_angle	Anthesis-silking_interval;Boxcox-transformed_leaf_angle;Starch	0	0	0	1	0	0	0	0	0	0	0	0	0	0	0	0	0	0	0	0	0	0	0	0	0	0	1	private
pan_gene_10753	pan_gene_29017	Boxcox-transformed_leaf_angle	Boxcox-transformed_leaf_angle;Plant_height	0	0	0	1	0	1	1	0	1	0	0	0	0	0	0	0	0	1	0	1	0	1	1	0	0	0	8	dispensable
pan_gene_10753	pan_gene_30312	Boxcox-transformed_leaf_angle	Boxcox-transformed_leaf_angle	0	0	0	1	0	0	0	0	0	0	0	0	0	0	0	0	0	0	0	0	0	0	0	0	0	0	1	private
pan_gene_10753	pan_gene_31044	Boxcox-transformed_leaf_angle	Boxcox-transformed_leaf_angle;Ear_height;Height_per_day_(until_flowering)	0	0	0	1	0	1	0	0	1	0	0	0	0	1	0	0	0	1	0	1	1	1	0	0	1	0	9	dispensable
pan_gene_10753	pan_gene_31974	Boxcox-transformed_leaf_angle	Boxcox-transformed_leaf_angle;Days_to_anthesis;Ear_height;Tassel_branch_number;Tassel_length	0	0	0	1	0	0	0	0	0	0	0	0	0	0	0	0	0	0	0	0	0	0	0	0	0	0	1	private
pan_gene_10753	pan_gene_32609	Boxcox-transformed_leaf_angle	Boxcox-transformed_leaf_angle;Tassel_branch_number	0	0	0	0	0	0	0	0	0	0	0	0	0	0	0	0	0	0	1	0	0	0	0	0	0	0	1	private
pan_gene_10753	pan_gene_47252	Boxcox-transformed_leaf_angle	Boxcox-transformed_leaf_angle;Days_to_anthesis	0	0	0	1	0	0	0	0	0	0	0	0	0	0	0	0	0	0	0	0	0	0	0	0	0	0	1	private
pan_gene_10753	pan_gene_5480	Boxcox-transformed_leaf_angle	Anthesis-silking_interval;Boxcox-transformed_leaf_angle;Days_to_silk;Protein	0	0	0	0	0	0	0	0	0	0	0	0	0	0	1	0	0	0	0	0	0	0	0	0	0	0	1	private
pan_gene_10753	pan_gene_855	Boxcox-transformed_leaf_angle	Boxcox-transformed_leaf_angle	0	0	0	1	0	0	0	0	1	0	0	0	0	0	0	0	0	0	0	0	0	0	0	0	0	0	2	dispensable
pan_gene_10753	pan_gene_9524	Boxcox-transformed_leaf_angle	Boxcox-transformed_leaf_angle	0	0	0	1	1	0	0	1	0	0	0	0	0	0	0	0	0	0	0	0	0	0	0	0	0	0	3	dispensable
pan_gene_10753	pan_gene_97089	Boxcox-transformed_leaf_angle	Boxcox-transformed_leaf_angle;Ear_height	0	0	0	1	0	0	0	0	0	0	0	1	0	0	0	0	0	0	0	0	0	0	0	0	0	0	2	dispensable
pan_gene_10754	pan_gene_1473	Boxcox-transformed_leaf_angle	Boxcox-transformed_leaf_angle	0	0	0	1	0	0	0	0	0	0	0	0	0	0	0	0	0	0	0	0	0	0	0	0	0	0	1	private
pan_gene_10754	pan_gene_76698	Boxcox-transformed_leaf_angle	Average_internode_length_(whole_plant);Boxcox-transformed_leaf_angle	0	0	0	1	0	0	0	0	0	0	0	0	0	0	0	0	0	0	0	0	0	0	0	0	0	1	2	dispensable
pan_gene_10762	pan_gene_26689	Boxcox-transformed_leaf_angle;Photoperiod_Growing-degree_days_to_silk	Anthesis-silking_interval;Boxcox-transformed_leaf_angle;Ear_height;Nodes_per_plant	0	0	0	1	0	0	1	0	0	0	0	0	0	0	0	0	0	0	0	0	0	0	0	0	0	0	2	dispensable
pan_gene_10762	pan_gene_30226	Boxcox-transformed_leaf_angle;Photoperiod_Growing-degree_days_to_silk	Boxcox-transformed_leaf_angle;Ratio_of_ear_height_to_total_height	0	0	0	1	0	0	0	0	0	0	0	0	0	0	0	0	0	0	0	0	0	0	0	0	0	0	1	private
pan_gene_10762	pan_gene_31618	Boxcox-transformed_leaf_angle;Photoperiod_Growing-degree_days_to_silk	Boxcox-transformed_leaf_angle;Tassel_branch_number	0	0	0	1	1	0	0	0	1	0	0	0	0	0	0	0	0	0	0	0	0	0	0	0	0	0	3	dispensable
pan_gene_10762	pan_gene_32616	Boxcox-transformed_leaf_angle;Photoperiod_Growing-degree_days_to_silk	Boxcox-transformed_leaf_angle;Days_to_anthesis;Southern_leaf_blight	0	0	0	1	1	1	0	0	0	0	0	0	0	0	0	0	0	0	0	0	0	0	0	0	0	0	3	dispensable
pan_gene_10762	pan_gene_4460	Boxcox-transformed_leaf_angle;Photoperiod_Growing-degree_days_to_silk	Boxcox-transformed_leaf_angle	0	0	0	1	0	0	0	0	0	0	0	0	0	0	0	0	0	0	0	0	0	0	0	0	0	0	1	private
pan_gene_10762	pan_gene_837	Boxcox-transformed_leaf_angle;Photoperiod_Growing-degree_days_to_silk	Boxcox-transformed_leaf_angle	0	0	0	1	0	0	0	0	0	0	0	0	0	0	0	0	0	0	0	0	0	0	0	0	0	0	1	private
pan_gene_10773	pan_gene_11018	Boxcox-transformed_leaf_angle;Ear_height;Photoperiod_Growing-degree_days_to_silk;Photoperiod_growing-degree_days_to_anthesis;Plant_height;Southern_leaf_blight	Boxcox-transformed_leaf_angle;Tassel_branch_number	0	0	0	0	0	1	0	0	1	0	0	0	0	0	0	0	0	0	0	0	0	0	1	0	0	0	3	dispensable
pan_gene_10773	pan_gene_12724	Boxcox-transformed_leaf_angle;Ear_height;Photoperiod_Growing-degree_days_to_silk;Photoperiod_growing-degree_days_to_anthesis;Plant_height;Southern_leaf_blight	Boxcox-transformed_leaf_angle	0	0	0	0	0	1	0	0	0	0	0	0	0	0	0	0	0	0	0	0	0	0	0	0	0	0	1	private
pan_gene_10773	pan_gene_13982	Boxcox-transformed_leaf_angle;Ear_height;Photoperiod_Growing-degree_days_to_silk;Photoperiod_growing-degree_days_to_anthesis;Plant_height;Southern_leaf_blight	Boxcox-transformed_leaf_angle	0	0	0	0	0	0	0	0	1	0	0	1	0	0	0	0	0	0	0	0	0	0	0	0	0	0	2	dispensable
pan_gene_10773	pan_gene_15716	Boxcox-transformed_leaf_angle;Ear_height;Photoperiod_Growing-degree_days_to_silk;Photoperiod_growing-degree_days_to_anthesis;Plant_height;Southern_leaf_blight	Boxcox-transformed_leaf_angle;Nitrate;Southern_leaf_blight	0	0	0	0	1	1	0	0	1	0	0	0	0	0	0	0	0	0	0	0	0	1	0	0	0	0	4	dispensable
pan_gene_10773	pan_gene_15792	Boxcox-transformed_leaf_angle;Ear_height;Photoperiod_Growing-degree_days_to_silk;Photoperiod_growing-degree_days_to_anthesis;Plant_height;Southern_leaf_blight	Boxcox-transformed_leaf_angle	0	0	0	0	0	0	0	0	1	0	0	0	0	0	0	0	0	0	0	0	0	0	0	0	0	0	1	private
pan_gene_10773	pan_gene_20029	Boxcox-transformed_leaf_angle;Ear_height;Photoperiod_Growing-degree_days_to_silk;Photoperiod_growing-degree_days_to_anthesis;Plant_height;Southern_leaf_blight	Boxcox-transformed_leaf_angle	0	0	0	0	0	1	0	0	1	0	0	0	0	0	0	0	0	0	0	0	0	0	0	0	0	0	2	dispensable
pan_gene_10773	pan_gene_24294	Boxcox-transformed_leaf_angle;Ear_height;Photoperiod_Growing-degree_days_to_silk;Photoperiod_growing-degree_days_to_anthesis;Plant_height;Southern_leaf_blight	Anthesis-silking_interval;Boxcox-transformed_leaf_angle	0	0	0	0	1	1	0	0	1	1	0	0	0	0	0	1	0	0	1	0	0	0	1	0	0	0	7	dispensable
pan_gene_10773	pan_gene_30059	Boxcox-transformed_leaf_angle;Ear_height;Photoperiod_Growing-degree_days_to_silk;Photoperiod_growing-degree_days_to_anthesis;Plant_height;Southern_leaf_blight	Boxcox-transformed_leaf_angle;Cob_diameter;Height_above_ear	0	0	0	0	1	1	0	0	1	0	0	0	0	0	0	0	0	0	0	0	0	1	0	0	0	0	4	dispensable
pan_gene_10773	pan_gene_30186	Boxcox-transformed_leaf_angle;Ear_height;Photoperiod_Growing-degree_days_to_silk;Photoperiod_growing-degree_days_to_anthesis;Plant_height;Southern_leaf_blight	Boxcox-transformed_leaf_angle	0	0	0	0	0	0	0	0	1	0	0	0	0	0	0	0	0	0	0	0	0	0	1	0	0	0	2	dispensable
pan_gene_10773	pan_gene_31044	Boxcox-transformed_leaf_angle;Ear_height;Photoperiod_Growing-degree_days_to_silk;Photoperiod_growing-degree_days_to_anthesis;Plant_height;Southern_leaf_blight	Boxcox-transformed_leaf_angle;Ear_height;Height_per_day_(until_flowering)	0	0	0	0	0	1	0	0	0	1	0	0	0	0	0	0	0	0	0	0	0	0	0	0	0	0	2	dispensable
pan_gene_10773	pan_gene_32091	Boxcox-transformed_leaf_angle;Ear_height;Photoperiod_Growing-degree_days_to_silk;Photoperiod_growing-degree_days_to_anthesis;Plant_height;Southern_leaf_blight	Boxcox-transformed_leaf_angle;Nodes_above_ear;Ratio_of_ear_height_to_total_height	0	0	0	0	0	1	0	1	1	0	0	0	0	0	0	0	0	0	0	0	0	1	0	0	0	0	4	dispensable
pan_gene_10773	pan_gene_4301	Boxcox-transformed_leaf_angle;Ear_height;Photoperiod_Growing-degree_days_to_silk;Photoperiod_growing-degree_days_to_anthesis;Plant_height;Southern_leaf_blight	Boxcox-transformed_leaf_angle	0	0	0	0	1	1	0	1	1	0	0	0	0	0	0	0	0	1	0	0	0	0	0	0	0	0	5	dispensable
pan_gene_10773	pan_gene_5132	Boxcox-transformed_leaf_angle;Ear_height;Photoperiod_Growing-degree_days_to_silk;Photoperiod_growing-degree_days_to_anthesis;Plant_height;Southern_leaf_blight	Boxcox-transformed_leaf_angle;Glucose	0	0	0	0	1	1	0	0	1	0	0	0	0	0	0	0	0	0	0	0	0	0	0	0	0	0	3	dispensable
pan_gene_10773	pan_gene_7505	Boxcox-transformed_leaf_angle;Ear_height;Photoperiod_Growing-degree_days_to_silk;Photoperiod_growing-degree_days_to_anthesis;Plant_height;Southern_leaf_blight	Boxcox-transformed_leaf_angle	0	0	0	0	0	1	0	0	0	0	0	0	0	0	0	0	0	0	0	0	0	1	0	1	0	0	3	dispensable
pan_gene_10773	pan_gene_855	Boxcox-transformed_leaf_angle;Ear_height;Photoperiod_Growing-degree_days_to_silk;Photoperiod_growing-degree_days_to_anthesis;Plant_height;Southern_leaf_blight	Boxcox-transformed_leaf_angle	0	0	0	0	0	0	0	0	1	0	0	0	0	0	0	0	0	0	0	1	1	1	0	0	0	0	4	dispensable
pan_gene_10773	pan_gene_9524	Boxcox-transformed_leaf_angle;Ear_height;Photoperiod_Growing-degree_days_to_silk;Photoperiod_growing-degree_days_to_anthesis;Plant_height;Southern_leaf_blight	Boxcox-transformed_leaf_angle	0	0	0	0	0	0	0	0	0	0	0	1	0	0	0	0	0	0	0	0	0	0	0	0	0	0	1	private
pan_gene_10773	pan_gene_97089	Boxcox-transformed_leaf_angle;Ear_height;Photoperiod_Growing-degree_days_to_silk;Photoperiod_growing-degree_days_to_anthesis;Plant_height;Southern_leaf_blight	Boxcox-transformed_leaf_angle;Ear_height	0	0	0	0	0	0	0	0	0	0	0	1	0	0	0	0	0	0	0	0	0	0	0	0	0	0	1	private
pan_gene_10777	pan_gene_20652	Boxcox-transformed_leaf_angle	Boxcox-transformed_leaf_angle;Height_per_day_(until_flowering);Plant_height	0	0	0	1	0	0	0	0	0	0	0	0	0	0	0	0	0	0	0	0	0	0	0	0	0	0	1	private
pan_gene_10785	pan_gene_9119	Boxcox-transformed_leaf_angle	Anthesis-silking_interval;Boxcox-transformed_leaf_angle;Ear_height;Ratio_of_ear_height_to_total_height	0	0	0	1	0	0	0	0	0	0	0	0	0	0	0	0	0	0	0	0	0	0	0	0	0	0	1	private
pan_gene_10812	pan_gene_27886	Boxcox-transformed_leaf_angle;Ear_height;Fructose;Leaf_width;Tassel_branch_number	Boxcox-transformed_leaf_angle;Nodes_per_plant;Nodes_to_ear	0	0	0	1	0	0	0	0	0	0	0	0	0	0	0	0	0	0	0	0	0	0	0	0	0	0	1	private
pan_gene_10812	pan_gene_30226	Boxcox-transformed_leaf_angle;Ear_height;Fructose;Leaf_width;Tassel_branch_number	Boxcox-transformed_leaf_angle;Ratio_of_ear_height_to_total_height	0	0	0	1	0	0	0	0	0	0	0	0	0	0	0	0	0	0	0	0	0	0	0	1	0	0	2	dispensable
pan_gene_10812	pan_gene_47252	Boxcox-transformed_leaf_angle;Ear_height;Fructose;Leaf_width;Tassel_branch_number	Boxcox-transformed_leaf_angle;Days_to_anthesis	0	0	0	1	0	0	0	0	0	0	0	0	0	0	0	0	0	0	0	0	0	0	0	0	0	0	1	private
pan_gene_10892	pan_gene_14162	Boxcox-transformed_leaf_angle;Ratio_of_ear_height_to_total_height	Anthesis-silking_interval;Boxcox-transformed_leaf_angle;Nitrate	0	0	0	1	0	0	0	1	0	0	0	0	0	0	0	0	0	0	0	0	0	0	0	0	0	0	2	dispensable
pan_gene_10892	pan_gene_15715	Boxcox-transformed_leaf_angle;Ratio_of_ear_height_to_total_height	Boxcox-transformed_leaf_angle;Nitrate;Southern_leaf_blight	0	0	0	1	0	0	0	0	0	0	0	0	0	0	0	0	0	0	0	0	0	0	0	0	0	0	1	private
pan_gene_10892	pan_gene_19119	Boxcox-transformed_leaf_angle;Ratio_of_ear_height_to_total_height	Boxcox-transformed_leaf_angle;Ear_height;Height_above_ear	0	0	0	1	1	0	0	0	0	0	0	0	0	0	0	0	0	0	0	0	0	0	0	0	0	0	2	dispensable
pan_gene_10892	pan_gene_23562	Boxcox-transformed_leaf_angle;Ratio_of_ear_height_to_total_height	100_Kernel_weight;Boxcox-transformed_leaf_angle;Cob_diameter;Sucrose	0	0	0	1	0	0	0	0	0	0	0	0	0	0	0	0	0	0	0	0	0	0	0	0	0	0	1	private
pan_gene_10892	pan_gene_23563	Boxcox-transformed_leaf_angle;Ratio_of_ear_height_to_total_height	100_Kernel_weight;Boxcox-transformed_leaf_angle;Cob_diameter;Sucrose	0	0	0	1	0	0	0	0	0	0	0	0	0	1	0	0	0	0	0	0	0	0	0	0	0	0	2	dispensable
pan_gene_10892	pan_gene_25057	Boxcox-transformed_leaf_angle;Ratio_of_ear_height_to_total_height	Boxcox-transformed_leaf_angle	0	0	0	1	1	0	0	0	0	0	0	0	0	0	0	0	0	0	0	0	0	0	0	0	0	0	2	dispensable
pan_gene_10892	pan_gene_25550	Boxcox-transformed_leaf_angle;Ratio_of_ear_height_to_total_height	Boxcox-transformed_leaf_angle	0	0	0	1	0	0	0	0	0	0	0	0	0	0	0	0	0	0	0	0	0	0	0	0	0	0	1	private
pan_gene_10892	pan_gene_29273	Boxcox-transformed_leaf_angle;Ratio_of_ear_height_to_total_height	Boxcox-transformed_leaf_angle;Nodes_per_plant	0	0	0	1	0	0	0	0	0	0	0	0	0	0	0	0	0	0	0	0	0	0	0	0	0	0	1	private
pan_gene_10892	pan_gene_4869	Boxcox-transformed_leaf_angle;Ratio_of_ear_height_to_total_height	Boxcox-transformed_leaf_angle;Tassel_length	0	0	0	1	1	0	0	0	1	0	0	0	0	0	0	0	0	0	0	0	0	0	0	0	0	0	3	dispensable
pan_gene_10892	pan_gene_9359	Boxcox-transformed_leaf_angle;Ratio_of_ear_height_to_total_height	Boxcox-transformed_leaf_angle	0	0	0	1	0	0	0	1	0	0	0	0	0	0	0	0	0	0	0	0	0	0	0	0	0	0	2	dispensable
pan_gene_11018	pan_gene_12724	Boxcox-transformed_leaf_angle;Tassel_branch_number	Boxcox-transformed_leaf_angle	0	0	0	1	0	1	0	0	0	0	0	0	0	0	0	0	0	0	0	0	0	0	0	0	0	0	2	dispensable
pan_gene_11018	pan_gene_14616	Boxcox-transformed_leaf_angle;Tassel_branch_number	Boxcox-transformed_leaf_angle	0	0	0	1	1	1	0	0	1	0	1	1	1	0	0	0	0	0	0	0	0	0	1	0	0	0	8	dispensable
pan_gene_11018	pan_gene_16983	Boxcox-transformed_leaf_angle;Tassel_branch_number	Boxcox-transformed_leaf_angle;Height_per_day_(until_flowering);Plant_height	0	0	0	1	1	0	0	0	0	0	0	0	0	0	0	0	0	0	0	0	0	0	0	0	0	0	2	dispensable
pan_gene_11018	pan_gene_18979	Boxcox-transformed_leaf_angle;Tassel_branch_number	Boxcox-transformed_leaf_angle	0	0	0	0	1	0	0	0	1	0	0	0	0	0	0	0	0	0	1	0	0	0	0	0	0	0	3	dispensable
pan_gene_11018	pan_gene_19216	Boxcox-transformed_leaf_angle;Tassel_branch_number	Average_internode_length_(whole_plant);Boxcox-transformed_leaf_angle;Days_to_anthesis;Height_per_day_(until_flowering)	0	0	0	1	0	0	0	0	0	0	0	0	0	0	0	0	0	0	0	0	0	0	0	0	0	0	1	private
pan_gene_11018	pan_gene_31044	Boxcox-transformed_leaf_angle;Tassel_branch_number	Boxcox-transformed_leaf_angle;Ear_height;Height_per_day_(until_flowering)	0	0	0	1	0	1	0	0	0	0	0	0	0	0	0	0	0	0	0	0	0	0	0	0	0	0	2	dispensable
pan_gene_11018	pan_gene_32705	Boxcox-transformed_leaf_angle;Tassel_branch_number	Boxcox-transformed_leaf_angle;Chlorophyll_A;Days_to_silk;Nodes_per_plant;Nodes_to_ear;Total_amino_acids	0	0	0	1	0	0	1	0	1	0	0	0	0	0	0	0	0	0	0	0	0	0	0	0	0	0	3	dispensable
pan_gene_11018	pan_gene_5132	Boxcox-transformed_leaf_angle;Tassel_branch_number	Boxcox-transformed_leaf_angle;Glucose	0	0	0	1	0	0	0	0	1	0	0	0	0	1	0	0	0	0	0	0	0	0	0	0	0	1	4	dispensable
pan_gene_11047	pan_gene_20084	Boxcox-transformed_leaf_angle	Boxcox-transformed_leaf_angle	0	0	0	1	0	0	0	0	0	0	0	0	0	0	0	0	0	0	0	0	0	0	0	0	0	0	1	private
pan_gene_11066	pan_gene_15776	Boxcox-transformed_leaf_angle	Boxcox-transformed_leaf_angle	0	0	0	1	0	0	0	1	0	0	0	0	0	0	0	0	0	0	0	0	0	0	0	0	0	0	2	dispensable
pan_gene_11066	pan_gene_15792	Boxcox-transformed_leaf_angle	Boxcox-transformed_leaf_angle	0	0	0	1	0	0	0	1	0	0	0	0	0	0	0	0	0	0	0	0	0	0	0	0	0	1	3	dispensable
pan_gene_11066	pan_gene_15795	Boxcox-transformed_leaf_angle	Boxcox-transformed_leaf_angle	0	0	0	1	0	0	0	0	0	0	0	0	0	0	0	0	0	0	0	0	0	0	0	0	0	0	1	private
pan_gene_11066	pan_gene_16983	Boxcox-transformed_leaf_angle	Boxcox-transformed_leaf_angle;Height_per_day_(until_flowering);Plant_height	0	0	0	1	0	0	0	0	0	0	0	0	0	0	0	0	0	0	0	0	0	0	0	0	0	0	1	private
pan_gene_11066	pan_gene_1742	Boxcox-transformed_leaf_angle	Boxcox-transformed_leaf_angle;Ear_height;Height_per_day_(until_flowering);Leaf_width;Nodes_per_plant;Nodes_to_ear;Plant_height;Ratio_of_ear_height_to_total_height	0	0	0	1	0	0	0	0	0	0	0	0	0	0	0	0	0	0	0	0	0	0	0	0	0	0	1	private
pan_gene_11066	pan_gene_23883	Boxcox-transformed_leaf_angle	Boxcox-transformed_leaf_angle	0	0	0	1	0	0	0	0	0	0	0	0	0	0	0	0	0	0	0	0	0	0	0	0	0	0	1	private
pan_gene_11066	pan_gene_24556	Boxcox-transformed_leaf_angle	Boxcox-transformed_leaf_angle	0	0	0	1	0	0	0	1	0	0	0	0	0	0	0	0	0	0	0	0	0	0	0	0	0	0	2	dispensable
pan_gene_11066	pan_gene_25551	Boxcox-transformed_leaf_angle	Boxcox-transformed_leaf_angle;Southern_leaf_blight	0	0	0	1	0	0	0	1	0	0	0	0	0	0	0	0	0	0	0	0	0	0	0	0	0	0	2	dispensable
pan_gene_11066	pan_gene_25989	Boxcox-transformed_leaf_angle	Boxcox-transformed_leaf_angle	0	0	0	1	0	0	0	1	0	0	0	0	0	0	0	0	0	0	0	1	0	0	1	0	0	1	5	dispensable
pan_gene_11066	pan_gene_26689	Boxcox-transformed_leaf_angle	Anthesis-silking_interval;Boxcox-transformed_leaf_angle;Ear_height;Nodes_per_plant	0	0	0	1	0	0	1	0	0	0	0	1	0	0	0	0	0	0	0	0	0	0	0	0	0	0	3	dispensable
pan_gene_11066	pan_gene_26805	Boxcox-transformed_leaf_angle	Boxcox-transformed_leaf_angle;Cob_diameter	0	0	0	1	0	0	0	0	0	0	0	0	0	0	0	0	0	0	0	0	0	0	0	0	0	0	1	private
pan_gene_11066	pan_gene_27525	Boxcox-transformed_leaf_angle	Boxcox-transformed_leaf_angle;Height_above_ear;Leaf_width	0	0	0	1	1	0	0	1	0	0	0	0	0	0	0	0	0	0	0	0	0	0	0	0	0	0	3	dispensable
pan_gene_11066	pan_gene_27886	Boxcox-transformed_leaf_angle	Boxcox-transformed_leaf_angle;Nodes_per_plant;Nodes_to_ear	0	0	0	1	0	0	0	0	1	0	0	0	0	0	0	0	0	0	0	0	0	0	0	0	0	0	2	dispensable
pan_gene_11066	pan_gene_30350	Boxcox-transformed_leaf_angle	Average_internode_length_(above_ear);Boxcox-transformed_leaf_angle;Height_above_ear	0	0	0	1	1	0	0	0	0	0	0	0	0	0	0	0	0	0	0	0	0	0	0	0	0	0	2	dispensable
pan_gene_11066	pan_gene_31618	Boxcox-transformed_leaf_angle	Boxcox-transformed_leaf_angle;Tassel_branch_number	0	0	0	1	1	0	0	0	0	0	0	0	0	0	0	0	0	0	0	1	0	0	1	0	1	0	5	dispensable
pan_gene_11066	pan_gene_32705	Boxcox-transformed_leaf_angle	Boxcox-transformed_leaf_angle;Chlorophyll_A;Days_to_silk;Nodes_per_plant;Nodes_to_ear;Total_amino_acids	0	0	0	1	0	0	0	1	0	0	0	0	0	0	0	0	0	0	0	0	0	0	0	0	0	0	2	dispensable
pan_gene_11066	pan_gene_5505	Boxcox-transformed_leaf_angle	Boxcox-transformed_leaf_angle;Photoperiod_Growing-degree_days_to_silk;Starch	0	0	0	1	0	0	0	0	0	0	0	0	0	0	0	0	0	0	0	0	0	0	0	0	0	0	1	private
pan_gene_11066	pan_gene_9439	Boxcox-transformed_leaf_angle	Boxcox-transformed_leaf_angle	0	0	0	1	0	0	0	1	0	0	0	0	0	0	0	0	0	0	0	0	0	0	0	0	0	0	2	dispensable
pan_gene_11164	pan_gene_7675	Boxcox-transformed_leaf_angle;Cob_diameter;Nodes_above_ear;Southern_leaf_blight	Boxcox-transformed_leaf_angle	0	0	0	0	0	0	0	0	0	0	0	0	0	0	0	0	0	0	0	1	0	0	0	1	0	0	2	dispensable
pan_gene_11164	pan_gene_7739	Boxcox-transformed_leaf_angle;Cob_diameter;Nodes_above_ear;Southern_leaf_blight	Boxcox-transformed_leaf_angle;Cob_diameter	0	0	0	1	0	1	0	0	0	0	0	0	0	0	0	0	0	0	0	0	0	0	0	0	0	0	2	dispensable
pan_gene_11260	pan_gene_25066	Boxcox-transformed_leaf_angle	Boxcox-transformed_leaf_angle;Fructose;Leaf_width	0	0	0	1	0	0	0	0	0	0	0	0	0	0	0	0	0	0	0	0	0	0	0	0	0	0	1	private
pan_gene_11260	pan_gene_27864	Boxcox-transformed_leaf_angle	Boxcox-transformed_leaf_angle;Nodes_above_ear	0	0	0	1	0	1	0	0	0	0	0	0	0	0	0	0	0	0	0	0	0	0	0	0	0	0	2	dispensable
pan_gene_11260	pan_gene_32661	Boxcox-transformed_leaf_angle	Boxcox-transformed_leaf_angle;Southern_leaf_blight	0	0	0	1	0	1	0	0	0	0	0	0	1	0	0	0	0	0	0	0	0	0	0	0	0	0	3	dispensable
pan_gene_11260	pan_gene_4468	Boxcox-transformed_leaf_angle	Boxcox-transformed_leaf_angle	0	0	0	1	0	0	0	0	0	0	0	0	0	0	0	0	0	0	0	0	0	0	0	0	0	0	1	private
pan_gene_11289	pan_gene_24741	Boxcox-transformed_leaf_angle	Boxcox-transformed_leaf_angle	0	0	0	1	0	0	0	0	0	0	0	0	1	0	0	0	0	0	0	0	0	0	0	0	0	0	2	dispensable
pan_gene_11634	pan_gene_14155	Average_internode_length_(above_ear);Boxcox-transformed_leaf_angle	Average_internode_length_(above_ear);Boxcox-transformed_leaf_angle;Nitrate;Nodes_above_ear;Nodes_per_plant;Northern_Leaf_Blight;Tassel_length	0	0	0	0	0	0	0	0	0	0	0	0	1	0	0	0	0	0	0	0	0	0	0	0	0	0	1	private
pan_gene_11651	pan_gene_18204	Average_internode_length_(above_ear);Boxcox-transformed_leaf_angle;Days_to_silk;Height_above_ear;Leaf_width	Boxcox-transformed_leaf_angle;Chlorophyll_A;Days_to_silk;Height_above_ear;Nodes_per_plant;Ratio_of_ear_height_to_total_height	0	0	0	0	0	0	0	0	0	0	0	0	0	0	0	0	0	1	0	0	0	0	0	0	0	0	1	private
pan_gene_12255	pan_gene_30218	Boxcox-transformed_leaf_angle	Boxcox-transformed_leaf_angle	0	0	0	1	0	0	0	0	0	0	0	0	0	0	0	0	0	0	0	0	0	0	0	0	0	0	1	private
pan_gene_12256	pan_gene_19215	Boxcox-transformed_leaf_angle;Glutamate;Ratio_of_ear_height_to_total_height	Average_internode_length_(below_ear);Average_internode_length_(whole_plant);Boxcox-transformed_leaf_angle	0	0	0	1	0	0	0	0	0	0	0	0	0	0	0	0	0	0	0	0	0	0	0	0	0	0	1	private
pan_gene_12335	pan_gene_12815	Boxcox-transformed_leaf_angle	Boxcox-transformed_leaf_angle	0	0	0	1	0	0	0	0	0	0	0	0	0	0	0	0	0	0	0	0	0	0	0	0	0	0	1	private
pan_gene_12335	pan_gene_20879	Boxcox-transformed_leaf_angle	Boxcox-transformed_leaf_angle;Total_amino_acids	0	0	0	1	0	0	0	0	0	0	0	0	0	0	0	0	0	0	0	0	0	0	0	0	0	0	1	private
pan_gene_12335	pan_gene_29222	Boxcox-transformed_leaf_angle	Boxcox-transformed_leaf_angle;Photoperiod_growing-degree_days_to_anthesis	0	0	0	1	1	0	1	0	0	1	0	1	0	0	1	1	1	0	1	0	0	1	1	1	1	1	14	near-core
pan_gene_12335	pan_gene_5121	Boxcox-transformed_leaf_angle	Average_internode_length_(above_ear);Boxcox-transformed_leaf_angle;Tassel_branch_number	0	0	0	1	0	0	0	0	0	0	0	0	0	0	0	0	0	0	0	0	0	0	0	0	0	0	1	private
pan_gene_12354	pan_gene_24391	Boxcox-transformed_leaf_angle;Nodes_to_ear	Boxcox-transformed_leaf_angle;Chlorophyll_B;Height_per_day_(until_flowering)	0	0	0	1	0	0	0	0	0	0	0	0	0	0	0	0	0	0	0	0	0	0	0	0	0	0	1	private
pan_gene_12354	pan_gene_5128	Boxcox-transformed_leaf_angle;Nodes_to_ear	Boxcox-transformed_leaf_angle;Chlorophyll_A;Chlorophyll_B;Glucose;Starch;Tassel_branch_number	0	0	0	1	0	0	0	0	0	1	1	1	0	0	0	0	0	0	1	0	0	0	1	0	0	0	6	dispensable
pan_gene_12354	pan_gene_9552	Boxcox-transformed_leaf_angle;Nodes_to_ear	Average_internode_length_(above_ear);Boxcox-transformed_leaf_angle;Ear_height	0	0	0	1	0	0	0	0	1	0	0	0	0	0	0	0	0	0	0	0	0	0	0	0	0	0	2	dispensable
pan_gene_12652	pan_gene_15697	Boxcox-transformed_leaf_angle;Ratio_of_ear_height_to_total_height	Boxcox-transformed_leaf_angle	0	0	0	0	0	0	0	0	0	0	0	0	0	0	0	0	0	0	0	0	0	0	0	0	1	0	1	private
pan_gene_12657	pan_gene_2513	Boxcox-transformed_leaf_angle;Days_to_anthesis	Average_internode_length_(below_ear);Average_internode_length_(whole_plant);Boxcox-transformed_leaf_angle;Glutamate;Height_above_ear;Height_per_day_(until_flowering)	0	0	0	1	0	0	0	1	1	0	1	0	0	0	0	0	0	0	0	0	0	0	1	0	0	1	6	dispensable
pan_gene_12724	pan_gene_13982	Boxcox-transformed_leaf_angle	Boxcox-transformed_leaf_angle	0	0	0	1	0	0	0	0	0	0	0	0	0	0	0	0	0	0	0	0	0	0	0	0	0	0	1	private
pan_gene_12724	pan_gene_14616	Boxcox-transformed_leaf_angle	Boxcox-transformed_leaf_angle	0	0	0	1	0	1	0	0	0	0	0	0	0	0	0	0	0	0	0	0	0	0	0	0	0	0	2	dispensable
pan_gene_12724	pan_gene_15716	Boxcox-transformed_leaf_angle	Boxcox-transformed_leaf_angle;Nitrate;Southern_leaf_blight	0	0	0	1	0	1	0	0	0	0	0	0	0	0	0	0	0	0	0	0	0	0	0	0	0	0	2	dispensable
pan_gene_12724	pan_gene_15791	Boxcox-transformed_leaf_angle	Boxcox-transformed_leaf_angle	0	0	0	0	0	1	0	0	0	0	0	0	0	0	0	0	0	0	0	0	0	0	0	0	0	0	1	private
pan_gene_12724	pan_gene_15792	Boxcox-transformed_leaf_angle	Boxcox-transformed_leaf_angle	0	0	0	1	0	0	0	0	0	0	0	0	0	0	0	0	0	0	0	0	0	0	0	0	0	0	1	private
pan_gene_12724	pan_gene_16086	Boxcox-transformed_leaf_angle	Boxcox-transformed_leaf_angle	0	0	0	1	0	0	0	1	1	0	0	0	0	0	0	0	0	0	0	0	0	0	0	0	0	0	3	dispensable
pan_gene_12724	pan_gene_18434	Boxcox-transformed_leaf_angle	Boxcox-transformed_leaf_angle	0	0	0	1	0	0	0	0	0	0	0	0	0	0	0	0	0	0	0	0	0	0	0	0	0	0	1	private
pan_gene_12724	pan_gene_19216	Boxcox-transformed_leaf_angle	Average_internode_length_(whole_plant);Boxcox-transformed_leaf_angle;Days_to_anthesis;Height_per_day_(until_flowering)	0	0	0	1	0	0	0	0	0	0	0	0	0	0	0	0	0	0	0	0	0	0	0	0	0	0	1	private
pan_gene_12724	pan_gene_1963	Boxcox-transformed_leaf_angle	Boxcox-transformed_leaf_angle	0	0	0	1	0	1	0	0	0	0	0	0	0	0	0	0	0	0	0	0	0	0	0	0	0	0	2	dispensable
pan_gene_12724	pan_gene_20029	Boxcox-transformed_leaf_angle	Boxcox-transformed_leaf_angle	0	0	0	1	0	1	0	1	1	0	0	0	0	0	0	0	0	0	0	0	0	0	0	0	0	0	4	dispensable
pan_gene_12724	pan_gene_24294	Boxcox-transformed_leaf_angle	Anthesis-silking_interval;Boxcox-transformed_leaf_angle	0	0	0	1	0	0	0	0	0	0	0	0	0	0	0	0	0	0	0	0	0	0	0	0	0	0	1	private
pan_gene_12724	pan_gene_29017	Boxcox-transformed_leaf_angle	Boxcox-transformed_leaf_angle;Plant_height	0	0	0	1	0	0	0	0	0	0	0	0	0	0	0	0	0	0	0	0	0	0	0	0	0	0	1	private
pan_gene_12724	pan_gene_30059	Boxcox-transformed_leaf_angle	Boxcox-transformed_leaf_angle;Cob_diameter;Height_above_ear	0	0	0	1	0	1	0	0	0	0	0	0	0	0	0	0	0	0	0	0	0	0	0	0	0	0	2	dispensable
pan_gene_12724	pan_gene_30186	Boxcox-transformed_leaf_angle	Boxcox-transformed_leaf_angle	0	0	0	1	0	0	0	0	0	0	0	0	0	0	0	0	0	0	0	0	0	0	0	0	0	0	1	private
pan_gene_12724	pan_gene_31044	Boxcox-transformed_leaf_angle	Boxcox-transformed_leaf_angle;Ear_height;Height_per_day_(until_flowering)	0	0	0	1	1	1	0	0	0	0	0	0	0	0	0	0	0	0	0	0	0	0	0	0	0	0	3	dispensable
pan_gene_12724	pan_gene_4301	Boxcox-transformed_leaf_angle	Boxcox-transformed_leaf_angle	0	0	0	1	0	1	0	1	0	0	0	0	0	0	0	0	0	0	0	0	0	0	0	0	0	0	3	dispensable
pan_gene_12724	pan_gene_47252	Boxcox-transformed_leaf_angle	Boxcox-transformed_leaf_angle;Days_to_anthesis	0	0	0	1	0	0	0	0	0	0	0	0	0	0	0	0	0	0	0	0	0	0	0	0	0	0	1	private
pan_gene_12724	pan_gene_97089	Boxcox-transformed_leaf_angle	Boxcox-transformed_leaf_angle;Ear_height	0	0	0	1	0	0	0	0	0	0	0	0	0	0	0	0	0	0	0	0	0	0	0	0	0	0	1	private
pan_gene_12741	pan_gene_837	Boxcox-transformed_leaf_angle	Boxcox-transformed_leaf_angle	0	0	0	1	0	0	0	0	0	1	0	0	0	0	0	0	0	0	0	0	0	0	0	0	1	0	3	dispensable
pan_gene_12815	pan_gene_24734	Boxcox-transformed_leaf_angle	Boxcox-transformed_leaf_angle	0	0	0	1	0	0	0	0	0	0	0	0	0	0	0	0	0	0	0	0	0	0	0	0	0	0	1	private
pan_gene_12815	pan_gene_32616	Boxcox-transformed_leaf_angle	Boxcox-transformed_leaf_angle;Days_to_anthesis;Southern_leaf_blight	0	0	0	1	0	0	0	0	1	0	0	0	0	0	0	0	0	0	0	0	1	0	0	0	1	0	4	dispensable
pan_gene_12815	pan_gene_4437	Boxcox-transformed_leaf_angle	Boxcox-transformed_leaf_angle	0	0	0	1	0	0	0	0	0	0	0	0	0	0	0	0	0	0	0	0	0	0	0	0	0	0	1	private
pan_gene_12815	pan_gene_5121	Boxcox-transformed_leaf_angle	Average_internode_length_(above_ear);Boxcox-transformed_leaf_angle;Tassel_branch_number	0	0	0	1	1	1	0	0	1	0	0	0	0	0	0	0	0	0	1	0	0	0	1	0	0	0	6	dispensable
pan_gene_12815	pan_gene_7739	Boxcox-transformed_leaf_angle	Boxcox-transformed_leaf_angle;Cob_diameter	0	0	0	1	0	0	0	1	0	0	0	0	0	0	0	0	0	0	1	0	1	1	0	0	0	0	5	dispensable
pan_gene_1300	pan_gene_17463	Boxcox-transformed_leaf_angle	Boxcox-transformed_leaf_angle	0	0	0	1	0	0	0	0	1	0	0	1	0	1	0	0	0	1	0	0	1	1	1	0	0	0	8	dispensable
pan_gene_13982	pan_gene_15716	Boxcox-transformed_leaf_angle	Boxcox-transformed_leaf_angle;Nitrate;Southern_leaf_blight	0	0	0	1	1	0	1	0	1	0	0	0	0	0	0	0	0	1	0	0	1	0	0	0	0	0	6	dispensable
pan_gene_13982	pan_gene_15792	Boxcox-transformed_leaf_angle	Boxcox-transformed_leaf_angle	0	0	0	1	0	0	0	0	1	0	1	0	0	0	0	0	0	0	0	0	0	0	1	0	0	0	4	dispensable
pan_gene_13982	pan_gene_16983	Boxcox-transformed_leaf_angle	Boxcox-transformed_leaf_angle;Height_per_day_(until_flowering);Plant_height	0	0	0	1	0	0	0	1	0	0	0	0	0	0	0	0	0	0	0	0	0	0	0	0	0	0	2	dispensable
pan_gene_13982	pan_gene_18434	Boxcox-transformed_leaf_angle	Boxcox-transformed_leaf_angle	0	0	0	1	0	1	0	0	0	0	0	0	0	0	0	0	0	0	0	0	0	0	0	1	0	1	4	dispensable
pan_gene_13982	pan_gene_20701	Boxcox-transformed_leaf_angle	Boxcox-transformed_leaf_angle	0	0	0	1	0	0	0	0	0	0	0	0	0	1	0	0	0	0	0	0	0	0	0	0	0	0	2	dispensable
pan_gene_13982	pan_gene_30312	Boxcox-transformed_leaf_angle	Boxcox-transformed_leaf_angle	0	0	0	1	0	0	0	0	0	0	0	0	0	0	0	0	0	0	0	0	0	0	0	0	1	0	2	dispensable
pan_gene_13982	pan_gene_4301	Boxcox-transformed_leaf_angle	Boxcox-transformed_leaf_angle	0	0	0	1	1	0	0	0	1	0	1	0	0	0	0	0	0	1	1	0	0	0	1	0	0	0	7	dispensable
pan_gene_13982	pan_gene_47252	Boxcox-transformed_leaf_angle	Boxcox-transformed_leaf_angle;Days_to_anthesis	0	0	0	1	0	0	0	0	0	0	0	0	0	0	0	0	0	0	0	0	0	0	0	0	0	0	1	private
pan_gene_13982	pan_gene_5132	Boxcox-transformed_leaf_angle	Boxcox-transformed_leaf_angle;Glucose	0	0	0	1	0	0	0	0	1	0	0	0	0	0	0	0	0	0	0	0	0	0	0	0	0	0	2	dispensable
pan_gene_13982	pan_gene_5505	Boxcox-transformed_leaf_angle	Boxcox-transformed_leaf_angle;Photoperiod_Growing-degree_days_to_silk;Starch	0	0	0	1	0	0	0	1	1	0	0	0	1	0	0	0	0	0	0	0	1	0	0	0	0	0	5	dispensable
pan_gene_13982	pan_gene_855	Boxcox-transformed_leaf_angle	Boxcox-transformed_leaf_angle	0	0	0	1	0	0	0	0	1	0	0	0	0	0	0	0	0	0	0	0	0	0	0	0	0	0	2	dispensable
[truncated: 4,463 more rows]
