# Supplementary material for: Co-expression pan-network reveals genes involved in complex traits within maize pan-genome
Source: BMC Plant Biol. 2022 Dec 19;22:595. doi: 10.1186/s12870-022-03985-z (PMC9762053; doi:10.1186/s12870-022-03985-z)
Supplement: Supplementary file 7 — Additional file 7. [file 12870_2022_3985_MOESM7_ESM.zip › SupplementaryData5/Southern_leaf_blight.pannetwork.csv]

gene1	gene2	trait1	trait2	B73	B97	CML103	CML228	CML247	CML277	CML322	CML333	CML52	CML69	HP301	IL14H	Ki11	Ki3	Ky21	M162W	M37W	Mo18W	MS71	NC350	NC358	Oh43	Oh7b	P39	Tx303	Tzi8	sum	sub-category
pan_gene_1007	pan_gene_11359	Days_to_anthesis;Days_to_silk;Leaf_width;Southern_leaf_blight	Southern_leaf_blight	1	0	0	0	0	0	1	0	1	0	1	1	0	0	0	0	0	0	0	0	1	1	1	0	1	1	10	dispensable
pan_gene_1007	pan_gene_23409	Days_to_anthesis;Days_to_silk;Leaf_width;Southern_leaf_blight	Southern_leaf_blight	1	1	1	0	0	0	1	0	0	0	0	0	0	0	0	0	0	1	0	1	1	1	1	0	1	0	10	dispensable
pan_gene_10116	pan_gene_11174	Southern_leaf_blight	Average_internode_length_(below_ear);Nodes_to_ear;Southern_leaf_blight	0	0	0	0	0	0	0	0	0	1	0	0	0	0	0	0	0	0	0	0	0	0	0	0	0	0	1	private
pan_gene_10116	pan_gene_11317	Southern_leaf_blight	Average_internode_length_(above_ear);Average_internode_length_(below_ear);Plant_height;Southern_leaf_blight	0	0	0	0	1	0	0	0	0	1	0	0	0	0	0	0	0	0	0	0	0	0	0	0	0	0	2	dispensable
pan_gene_10116	pan_gene_12496	Southern_leaf_blight	Southern_leaf_blight;Tassel_branch_number	0	0	0	0	1	0	0	0	0	0	0	0	0	0	0	0	0	0	0	0	0	0	0	0	0	0	1	private
pan_gene_10116	pan_gene_16824	Southern_leaf_blight	Southern_leaf_blight	0	0	0	0	0	0	0	0	0	1	0	0	0	0	0	0	0	0	0	0	0	0	0	0	0	0	1	private
pan_gene_10116	pan_gene_21999	Southern_leaf_blight	Ear_row_number;Southern_leaf_blight	0	0	0	0	0	0	0	0	0	1	0	0	0	0	0	0	0	0	0	0	0	0	0	0	0	0	1	private
pan_gene_10116	pan_gene_23829	Southern_leaf_blight	Average_internode_length_(below_ear);Photoperiod_Growing-degree_days_to_silk;Southern_leaf_blight	0	0	0	0	1	0	0	0	0	1	0	0	0	0	0	0	0	0	0	0	0	0	0	0	0	0	2	dispensable
pan_gene_10116	pan_gene_26602	Southern_leaf_blight	Anthesis-silking_interval;Height_above_ear;Nodes_per_plant;Southern_leaf_blight	0	0	0	0	1	0	0	0	0	0	0	0	0	0	0	0	0	0	0	0	0	0	0	0	0	0	1	private
pan_gene_10116	pan_gene_27470	Southern_leaf_blight	Southern_leaf_blight	0	0	0	0	0	0	0	0	0	1	0	0	0	0	0	0	0	0	0	0	0	0	0	0	0	0	1	private
pan_gene_10116	pan_gene_27932	Southern_leaf_blight	Southern_leaf_blight	0	0	0	0	1	0	0	0	0	1	0	0	0	0	0	0	0	0	0	0	0	0	0	0	0	0	2	dispensable
pan_gene_10116	pan_gene_29563	Southern_leaf_blight	Ear_row_number;Southern_leaf_blight	0	0	0	0	1	0	0	0	0	0	0	0	0	0	0	0	0	0	0	0	0	0	0	0	0	0	1	private
pan_gene_10116	pan_gene_31283	Southern_leaf_blight	Average_internode_length_(above_ear);Southern_leaf_blight	0	0	0	0	1	0	0	0	0	0	0	0	0	0	0	0	0	0	0	0	0	0	0	0	0	0	1	private
pan_gene_10116	pan_gene_3154	Southern_leaf_blight	Southern_leaf_blight	0	0	0	0	0	0	0	0	0	1	0	0	0	0	0	0	0	0	0	0	0	0	0	0	0	0	1	private
pan_gene_10116	pan_gene_32793	Southern_leaf_blight	Leaf_length;Southern_leaf_blight	0	0	0	0	1	0	0	0	0	1	0	0	0	0	0	0	0	0	0	0	0	0	0	0	0	0	2	dispensable
pan_gene_10116	pan_gene_8961	Southern_leaf_blight	Southern_leaf_blight	0	0	0	0	1	0	0	0	0	1	0	0	0	0	0	0	0	0	0	0	0	0	0	0	0	0	2	dispensable
pan_gene_102475	pan_gene_25399	Southern_leaf_blight	Southern_leaf_blight	1	1	0	0	0	0	0	1	0	0	1	1	1	0	0	1	1	1	0	0	0	0	1	0	0	0	10	dispensable
pan_gene_102475	pan_gene_29460	Southern_leaf_blight	Days_to_anthesis;Nodes_per_plant;Southern_leaf_blight	1	1	0	1	1	0	1	0	0	1	1	1	1	0	0	1	1	1	1	0	0	1	1	0	0	0	15	near-core
pan_gene_102475	pan_gene_5978	Southern_leaf_blight	100_Kernel_weight;Malate;Southern_leaf_blight	1	0	0	0	0	0	0	0	0	0	0	0	0	0	0	0	0	0	0	0	0	0	0	0	0	0	1	private
pan_gene_10283	pan_gene_1581	Southern_leaf_blight	Southern_leaf_blight	1	0	0	0	0	0	1	1	1	0	1	0	0	1	0	0	0	0	0	0	0	0	1	0	0	0	7	dispensable
pan_gene_10283	pan_gene_27914	Southern_leaf_blight	Nodes_per_plant;Southern_leaf_blight	1	0	0	0	0	0	0	0	0	0	0	0	0	0	0	0	0	0	0	0	0	0	0	0	0	0	1	private
pan_gene_10283	pan_gene_32698	Southern_leaf_blight	Southern_leaf_blight	1	0	0	0	0	0	0	0	0	0	0	0	0	0	0	0	0	0	0	0	0	0	0	0	0	0	1	private
pan_gene_10283	pan_gene_32792	Southern_leaf_blight	Southern_leaf_blight	1	0	0	0	0	0	1	0	1	0	1	0	0	0	1	0	0	1	0	0	1	0	1	0	0	0	8	dispensable
pan_gene_10290	pan_gene_11175	Anthesis-silking_interval;Southern_leaf_blight	Average_internode_length_(below_ear);Nodes_to_ear;Southern_leaf_blight	1	0	0	0	0	1	0	0	1	0	0	0	0	1	0	0	0	1	0	0	0	0	0	1	0	0	6	dispensable
pan_gene_10290	pan_gene_15715	Anthesis-silking_interval;Southern_leaf_blight	Boxcox-transformed_leaf_angle;Nitrate;Southern_leaf_blight	1	1	1	0	1	1	1	1	1	1	1	1	1	1	1	1	1	1	1	0	0	1	1	1	1	1	23	core
pan_gene_10290	pan_gene_1592	Anthesis-silking_interval;Southern_leaf_blight	Southern_leaf_blight	0	0	0	0	0	0	0	0	0	0	0	0	0	0	0	0	0	0	0	0	0	0	0	1	0	0	1	private
pan_gene_10290	pan_gene_16529	Anthesis-silking_interval;Southern_leaf_blight	Southern_leaf_blight	0	1	0	0	0	0	1	0	0	0	1	1	1	0	0	0	1	1	1	0	0	1	1	1	1	1	13	near-core
pan_gene_10290	pan_gene_27803	Anthesis-silking_interval;Southern_leaf_blight	Average_internode_length_(whole_plant);Southern_leaf_blight	1	0	1	0	0	0	0	0	0	0	0	0	0	0	0	0	0	0	0	0	0	0	0	0	0	0	2	dispensable
pan_gene_10290	pan_gene_27960	Anthesis-silking_interval;Southern_leaf_blight	Southern_leaf_blight;Starch	0	1	1	0	1	0	0	0	0	0	0	0	0	0	0	1	0	0	0	0	0	0	0	0	1	0	5	dispensable
pan_gene_10290	pan_gene_32348	Anthesis-silking_interval;Southern_leaf_blight	Southern_leaf_blight	1	0	1	0	1	1	1	1	1	1	1	1	1	1	1	1	1	1	1	0	1	0	1	1	1	1	22	core
pan_gene_10369	pan_gene_29514	Southern_leaf_blight	Leaf_width;Nodes_per_plant;Southern_leaf_blight	1	0	0	0	0	0	0	0	0	0	0	0	0	0	0	0	0	0	0	0	0	0	0	0	0	0	1	private
pan_gene_10369	pan_gene_98662	Southern_leaf_blight	Southern_leaf_blight	1	1	0	0	0	0	0	0	0	0	0	0	0	0	0	0	0	0	0	0	0	0	0	0	0	0	2	dispensable
pan_gene_10773	pan_gene_12120	Boxcox-transformed_leaf_angle;Ear_height;Photoperiod_Growing-degree_days_to_silk;Photoperiod_growing-degree_days_to_anthesis;Plant_height;Southern_leaf_blight	Southern_leaf_blight;Total_amino_acids	1	1	0	0	0	0	0	0	1	0	0	0	0	0	0	0	0	0	0	1	0	0	0	0	0	0	4	dispensable
pan_gene_10773	pan_gene_20619	Boxcox-transformed_leaf_angle;Ear_height;Photoperiod_Growing-degree_days_to_silk;Photoperiod_growing-degree_days_to_anthesis;Plant_height;Southern_leaf_blight	Average_internode_length_(above_ear);Southern_leaf_blight;Total_amino_acids	1	1	0	0	1	0	1	0	1	1	1	1	0	0	0	0	0	0	0	1	0	1	1	0	1	1	13	near-core
pan_gene_10773	pan_gene_25545	Boxcox-transformed_leaf_angle;Ear_height;Photoperiod_Growing-degree_days_to_silk;Photoperiod_growing-degree_days_to_anthesis;Plant_height;Southern_leaf_blight	Southern_leaf_blight	1	0	0	0	0	0	0	0	0	0	0	0	0	0	0	0	0	0	0	0	0	0	1	0	0	0	2	dispensable
pan_gene_10773	pan_gene_27757	Boxcox-transformed_leaf_angle;Ear_height;Photoperiod_Growing-degree_days_to_silk;Photoperiod_growing-degree_days_to_anthesis;Plant_height;Southern_leaf_blight	Glutamate;Photoperiod_Growing-degree_days_to_silk;Photoperiod_growing-degree_days_to_anthesis;Southern_leaf_blight;Tassel_branch_number	1	0	0	0	0	0	0	0	1	0	0	0	0	0	0	0	0	1	0	0	0	1	1	1	0	0	6	dispensable
pan_gene_10773	pan_gene_29339	Boxcox-transformed_leaf_angle;Ear_height;Photoperiod_Growing-degree_days_to_silk;Photoperiod_growing-degree_days_to_anthesis;Plant_height;Southern_leaf_blight	Average_internode_length_(whole_plant);Southern_leaf_blight	1	0	0	0	1	1	0	1	1	1	0	1	1	0	1	1	0	1	1	0	0	1	0	0	0	0	13	near-core
pan_gene_10773	pan_gene_29473	Boxcox-transformed_leaf_angle;Ear_height;Photoperiod_Growing-degree_days_to_silk;Photoperiod_growing-degree_days_to_anthesis;Plant_height;Southern_leaf_blight	Average_internode_length_(whole_plant);Nodes_to_ear;Southern_leaf_blight;Stalk_strength	1	0	0	0	0	0	0	0	0	0	0	0	0	0	0	0	0	0	0	0	0	0	0	1	0	0	2	dispensable
pan_gene_10773	pan_gene_31281	Boxcox-transformed_leaf_angle;Ear_height;Photoperiod_Growing-degree_days_to_silk;Photoperiod_growing-degree_days_to_anthesis;Plant_height;Southern_leaf_blight	Ratio_of_ear_height_to_total_height;Southern_leaf_blight	1	0	0	0	0	1	0	0	1	0	0	0	0	0	0	1	0	0	0	0	0	0	0	0	0	0	4	dispensable
pan_gene_10773	pan_gene_32770	Boxcox-transformed_leaf_angle;Ear_height;Photoperiod_Growing-degree_days_to_silk;Photoperiod_growing-degree_days_to_anthesis;Plant_height;Southern_leaf_blight	Chlorophyll_A;Leaf_width;Nodes_per_plant;Southern_leaf_blight	1	1	0	0	1	1	1	1	1	1	1	1	1	0	1	1	1	1	0	1	1	1	1	1	1	1	22	core
pan_gene_10773	pan_gene_3819	Boxcox-transformed_leaf_angle;Ear_height;Photoperiod_Growing-degree_days_to_silk;Photoperiod_growing-degree_days_to_anthesis;Plant_height;Southern_leaf_blight	Average_internode_length_(whole_plant);Nitrate;Southern_leaf_blight	1	1	0	0	1	0	1	0	1	1	1	1	1	0	1	0	1	1	1	1	1	1	1	1	0	1	19	near-core
pan_gene_10773	pan_gene_6990	Boxcox-transformed_leaf_angle;Ear_height;Photoperiod_Growing-degree_days_to_silk;Photoperiod_growing-degree_days_to_anthesis;Plant_height;Southern_leaf_blight	Anthesis-silking_interval;Southern_leaf_blight	1	0	0	0	0	0	0	1	1	1	0	0	1	0	0	0	0	0	0	1	1	0	0	0	0	0	7	dispensable
pan_gene_10773	pan_gene_8970	Boxcox-transformed_leaf_angle;Ear_height;Photoperiod_Growing-degree_days_to_silk;Photoperiod_growing-degree_days_to_anthesis;Plant_height;Southern_leaf_blight	Leaf_length;Southern_leaf_blight;Tassel_length	0	0	0	0	0	1	1	0	1	1	0	0	0	0	1	1	0	0	0	0	0	1	1	0	0	0	8	dispensable
pan_gene_10773	pan_gene_90365	Boxcox-transformed_leaf_angle;Ear_height;Photoperiod_Growing-degree_days_to_silk;Photoperiod_growing-degree_days_to_anthesis;Plant_height;Southern_leaf_blight	Southern_leaf_blight	1	0	0	0	0	1	0	0	0	1	0	1	0	0	1	0	0	1	0	0	1	0	1	1	1	0	10	dispensable
pan_gene_10864	pan_gene_11302	Southern_leaf_blight	Southern_leaf_blight	1	0	1	1	1	1	0	1	0	1	1	1	0	1	1	0	1	0	0	1	1	0	1	1	0	0	16	near-core
pan_gene_10864	pan_gene_11319	Southern_leaf_blight	Southern_leaf_blight	1	1	1	0	1	0	1	1	1	1	0	1	0	1	1	1	0	0	0	1	1	0	1	1	0	1	17	near-core
pan_gene_10864	pan_gene_12061	Southern_leaf_blight	Photoperiod_growing-degree_days_to_anthesis;Southern_leaf_blight	1	1	1	1	1	1	0	1	1	1	1	1	0	1	1	1	1	0	0	1	1	0	1	1	1	0	20	core
pan_gene_10864	pan_gene_16674	Southern_leaf_blight	Southern_leaf_blight;Stalk_strength;Starch	0	1	0	0	0	0	0	0	0	0	1	0	0	0	0	0	1	0	0	0	0	0	0	0	0	0	3	dispensable
pan_gene_10864	pan_gene_22631	Southern_leaf_blight	Southern_leaf_blight	0	0	0	0	0	1	0	0	0	0	0	0	0	0	0	0	1	0	0	0	0	0	1	0	0	0	3	dispensable
pan_gene_10864	pan_gene_24377	Southern_leaf_blight	Southern_leaf_blight	1	1	1	1	1	1	1	1	1	1	1	1	0	1	1	1	1	0	0	1	1	0	1	1	1	0	21	core
pan_gene_10864	pan_gene_30352	Southern_leaf_blight	Average_internode_length_(above_ear);Average_internode_length_(whole_plant);Southern_leaf_blight	1	0	0	0	0	0	0	0	0	0	0	0	0	0	1	0	1	0	0	0	0	0	0	0	0	0	3	dispensable
pan_gene_10864	pan_gene_4426	Southern_leaf_blight	Height_per_day_(until_flowering);Southern_leaf_blight	1	1	1	0	1	0	1	0	1	1	0	1	0	1	1	0	1	0	0	1	1	0	1	1	0	1	16	near-core
pan_gene_10864	pan_gene_9072	Southern_leaf_blight	Average_internode_length_(whole_plant);Southern_leaf_blight	1	0	0	0	0	0	1	1	0	1	0	1	0	1	1	1	0	0	0	1	1	0	0	0	0	1	11	near-core
pan_gene_1100	pan_gene_11174	Southern_leaf_blight	Average_internode_length_(below_ear);Nodes_to_ear;Southern_leaf_blight	1	1	0	0	0	1	0	0	0	0	1	0	0	1	0	0	0	0	0	0	0	1	0	0	1	0	7	dispensable
pan_gene_1100	pan_gene_11358	Southern_leaf_blight	Southern_leaf_blight	1	1	1	0	0	0	1	1	0	1	1	1	1	0	0	1	1	0	1	1	0	0	1	0	0	0	14	near-core
pan_gene_1100	pan_gene_1248	Southern_leaf_blight	Southern_leaf_blight	1	0	0	1	1	0	1	1	0	1	1	0	1	1	0	0	0	1	0	0	1	0	0	0	0	0	11	near-core
pan_gene_1100	pan_gene_1777	Southern_leaf_blight	Southern_leaf_blight	1	1	1	0	1	1	0	1	1	1	1	0	1	0	0	1	1	1	0	0	1	0	0	0	1	1	16	near-core
pan_gene_1100	pan_gene_18747	Southern_leaf_blight	Southern_leaf_blight	1	0	1	1	0	1	0	0	0	1	1	0	1	1	0	0	1	1	0	0	0	1	1	1	1	1	15	near-core
pan_gene_1100	pan_gene_21998	Southern_leaf_blight	Northern_Leaf_Blight;Southern_leaf_blight	1	1	1	1	1	1	1	1	1	1	1	1	1	1	0	1	1	1	1	1	1	1	1	1	1	1	25	core
pan_gene_1100	pan_gene_22313	Southern_leaf_blight	Southern_leaf_blight	1	1	0	1	1	1	1	1	1	1	1	0	1	1	1	1	1	1	1	1	1	1	1	0	1	1	23	core
pan_gene_1100	pan_gene_24758	Southern_leaf_blight	Southern_leaf_blight	1	0	0	1	0	1	0	0	1	0	1	1	1	1	0	1	1	1	0	0	1	0	1	0	1	1	15	near-core
pan_gene_1100	pan_gene_26602	Southern_leaf_blight	Anthesis-silking_interval;Height_above_ear;Nodes_per_plant;Southern_leaf_blight	1	1	0	1	0	0	0	1	0	1	0	0	1	0	0	1	0	1	0	0	0	1	0	0	0	1	10	dispensable
pan_gene_1100	pan_gene_27961	Southern_leaf_blight	Southern_leaf_blight;Starch	1	0	0	0	1	0	1	1	1	1	1	1	0	1	0	1	0	0	0	1	1	0	1	1	1	0	15	near-core
pan_gene_1100	pan_gene_29563	Southern_leaf_blight	Ear_row_number;Southern_leaf_blight	1	0	0	0	1	0	1	0	0	0	0	0	0	0	0	1	0	1	0	0	1	0	0	0	1	1	8	dispensable
pan_gene_1100	pan_gene_29988	Southern_leaf_blight	Height_per_day_(until_flowering);Southern_leaf_blight	1	0	0	1	0	0	1	1	1	0	1	1	1	1	0	1	0	1	0	1	0	0	1	0	0	0	13	near-core
pan_gene_1100	pan_gene_31317	Southern_leaf_blight	Southern_leaf_blight	1	1	1	1	0	1	1	0	1	0	1	0	1	1	1	1	1	1	1	1	1	1	1	1	1	1	22	core
pan_gene_1100	pan_gene_32730	Southern_leaf_blight	Ear_height;Southern_leaf_blight	1	1	0	0	0	0	1	0	1	1	1	0	0	0	0	0	0	0	0	0	1	0	0	0	0	1	8	dispensable
pan_gene_1100	pan_gene_9073	Southern_leaf_blight	Southern_leaf_blight	1	1	1	1	0	1	1	1	1	1	0	1	1	0	0	1	0	1	0	1	1	0	0	0	1	1	17	near-core
pan_gene_11164	pan_gene_30655	Boxcox-transformed_leaf_angle;Cob_diameter;Nodes_above_ear;Southern_leaf_blight	Southern_leaf_blight;Sucrose	1	0	0	0	0	0	0	0	0	0	0	0	0	0	0	0	0	0	0	0	0	0	0	0	0	0	1	private
pan_gene_11174	pan_gene_11317	Average_internode_length_(below_ear);Nodes_to_ear;Southern_leaf_blight	Average_internode_length_(above_ear);Average_internode_length_(below_ear);Plant_height;Southern_leaf_blight	0	0	0	0	0	0	1	0	0	1	0	0	0	0	1	1	1	0	0	1	1	0	0	0	0	1	8	dispensable
pan_gene_11174	pan_gene_12474	Average_internode_length_(below_ear);Nodes_to_ear;Southern_leaf_blight	Ear_row_number;Southern_leaf_blight	1	1	1	0	0	1	1	0	0	0	1	1	1	0	1	1	1	1	0	0	1	1	1	0	1	1	17	near-core
pan_gene_11174	pan_gene_12496	Average_internode_length_(below_ear);Nodes_to_ear;Southern_leaf_blight	Southern_leaf_blight;Tassel_branch_number	1	1	0	0	0	1	0	0	0	1	0	1	1	1	0	1	1	0	0	1	1	0	0	1	1	0	13	near-core
pan_gene_11174	pan_gene_16666	Average_internode_length_(below_ear);Nodes_to_ear;Southern_leaf_blight	Southern_leaf_blight	1	0	0	0	0	0	0	0	0	0	0	0	0	0	0	0	0	0	0	0	0	0	0	0	0	0	1	private
pan_gene_11174	pan_gene_16824	Average_internode_length_(below_ear);Nodes_to_ear;Southern_leaf_blight	Southern_leaf_blight	1	1	1	0	0	1	1	0	0	1	1	1	1	0	1	1	1	1	1	0	1	1	1	1	1	1	20	core
pan_gene_11174	pan_gene_18747	Average_internode_length_(below_ear);Nodes_to_ear;Southern_leaf_blight	Southern_leaf_blight	1	0	1	0	0	1	0	0	0	0	1	0	1	1	0	1	1	1	0	1	0	1	1	0	1	1	14	near-core
pan_gene_11174	pan_gene_21999	Average_internode_length_(below_ear);Nodes_to_ear;Southern_leaf_blight	Ear_row_number;Southern_leaf_blight	0	0	0	0	0	0	0	0	0	1	0	0	0	0	0	0	0	0	0	1	0	0	0	0	0	1	3	dispensable
pan_gene_11174	pan_gene_22313	Average_internode_length_(below_ear);Nodes_to_ear;Southern_leaf_blight	Southern_leaf_blight	1	0	0	0	0	1	1	0	0	0	1	1	0	1	0	1	1	0	0	0	0	1	1	0	1	0	11	near-core
pan_gene_11174	pan_gene_24758	Average_internode_length_(below_ear);Nodes_to_ear;Southern_leaf_blight	Southern_leaf_blight	1	0	1	0	0	1	1	1	0	1	1	0	1	1	0	0	0	1	0	1	0	0	0	0	0	1	12	near-core
pan_gene_11174	pan_gene_26602	Average_internode_length_(below_ear);Nodes_to_ear;Southern_leaf_blight	Anthesis-silking_interval;Height_above_ear;Nodes_per_plant;Southern_leaf_blight	1	1	0	0	0	0	0	0	0	0	0	0	1	0	0	0	0	0	0	0	0	0	0	0	0	0	3	dispensable
pan_gene_11174	pan_gene_29563	Average_internode_length_(below_ear);Nodes_to_ear;Southern_leaf_blight	Ear_row_number;Southern_leaf_blight	1	0	0	0	0	0	1	0	0	0	0	0	0	0	1	0	0	1	0	1	1	0	0	0	1	1	8	dispensable
pan_gene_11174	pan_gene_31317	Average_internode_length_(below_ear);Nodes_to_ear;Southern_leaf_blight	Southern_leaf_blight	1	0	0	0	0	1	0	0	0	0	0	0	0	1	1	0	0	0	0	0	0	1	1	0	1	0	7	dispensable
pan_gene_11174	pan_gene_32730	Average_internode_length_(below_ear);Nodes_to_ear;Southern_leaf_blight	Ear_height;Southern_leaf_blight	1	1	0	0	0	0	1	0	0	0	1	1	0	0	1	1	1	1	0	0	0	0	1	0	0	0	10	dispensable
pan_gene_11174	pan_gene_9073	Average_internode_length_(below_ear);Nodes_to_ear;Southern_leaf_blight	Southern_leaf_blight	1	1	0	0	0	1	0	0	0	0	0	1	0	0	0	1	1	0	0	0	0	0	0	1	0	0	7	dispensable
pan_gene_11175	pan_gene_12454	Average_internode_length_(below_ear);Nodes_to_ear;Southern_leaf_blight	Leaf_width;Southern_leaf_blight;Stalk_strength	1	0	0	0	0	0	0	1	0	0	0	0	0	0	0	0	0	0	0	0	0	0	0	0	0	0	2	dispensable
pan_gene_11175	pan_gene_15715	Average_internode_length_(below_ear);Nodes_to_ear;Southern_leaf_blight	Boxcox-transformed_leaf_angle;Nitrate;Southern_leaf_blight	1	0	0	0	0	1	0	0	1	0	0	0	0	1	0	0	0	1	0	0	0	0	0	0	0	0	5	dispensable
pan_gene_11175	pan_gene_1592	Average_internode_length_(below_ear);Nodes_to_ear;Southern_leaf_blight	Southern_leaf_blight	0	0	0	0	0	0	0	0	0	0	0	0	0	0	0	0	0	0	0	0	0	0	0	1	0	0	1	private
pan_gene_11175	pan_gene_16529	Average_internode_length_(below_ear);Nodes_to_ear;Southern_leaf_blight	Southern_leaf_blight	0	0	0	0	0	0	0	0	0	0	0	0	0	0	0	0	0	1	0	0	0	0	0	1	0	0	2	dispensable
pan_gene_11175	pan_gene_23789	Average_internode_length_(below_ear);Nodes_to_ear;Southern_leaf_blight	Average_internode_length_(below_ear);Southern_leaf_blight	1	0	0	0	0	1	0	0	0	0	0	0	0	0	0	0	0	0	0	0	0	0	0	0	0	0	2	dispensable
pan_gene_11175	pan_gene_32348	Average_internode_length_(below_ear);Nodes_to_ear;Southern_leaf_blight	Southern_leaf_blight	1	0	0	0	0	1	0	0	1	0	0	0	0	1	0	0	0	1	0	0	0	0	0	1	0	0	6	dispensable
pan_gene_11178	pan_gene_17398	Southern_leaf_blight	Southern_leaf_blight	1	0	0	0	0	0	0	0	0	0	0	0	0	0	0	0	0	0	0	0	0	0	0	0	0	0	1	private
pan_gene_11178	pan_gene_1789	Southern_leaf_blight	Height_per_day_(until_flowering);Nodes_to_ear;PCA_of_metabolites:_PC2;Southern_leaf_blight	1	0	0	0	0	0	0	0	0	0	0	0	0	0	0	0	0	0	0	0	0	0	0	0	0	0	1	private
pan_gene_11180	pan_gene_31615	Height_above_ear;Southern_leaf_blight	Anthesis-silking_interval;Boxcox-transformed_leaf_angle;Ear_row_number;Southern_leaf_blight	0	0	0	1	0	0	0	0	0	0	0	0	0	0	0	0	0	0	0	0	0	0	0	0	0	0	1	private
pan_gene_11302	pan_gene_11322	Southern_leaf_blight	Southern_leaf_blight	1	1	1	1	1	1	1	1	1	1	1	1	0	1	1	1	0	1	1	1	1	1	1	1	1	1	24	core
pan_gene_11302	pan_gene_22631	Southern_leaf_blight	Southern_leaf_blight	0	1	1	1	1	1	0	1	1	1	1	1	0	1	1	1	1	1	1	1	1	1	1	1	0	1	22	core
pan_gene_11302	pan_gene_24377	Southern_leaf_blight	Southern_leaf_blight	1	0	1	1	1	1	0	0	1	1	0	1	1	1	0	0	0	0	0	1	1	1	1	0	0	0	14	near-core
pan_gene_11302	pan_gene_30352	Southern_leaf_blight	Average_internode_length_(above_ear);Average_internode_length_(whole_plant);Southern_leaf_blight	1	0	0	0	0	0	0	1	1	0	1	1	0	0	1	0	1	0	1	1	0	0	1	1	0	0	11	near-core
pan_gene_11302	pan_gene_4434	Southern_leaf_blight	Southern_leaf_blight	1	1	1	1	1	1	1	1	1	1	1	1	0	1	1	1	0	1	1	1	0	0	1	1	1	1	22	core
pan_gene_11302	pan_gene_4812	Southern_leaf_blight	Cob_diameter;Southern_leaf_blight	1	1	1	1	1	0	1	0	0	0	1	0	0	1	1	1	0	0	1	1	1	1	1	0	0	0	15	near-core
pan_gene_11302	pan_gene_9072	Southern_leaf_blight	Average_internode_length_(whole_plant);Southern_leaf_blight	1	0	0	0	0	0	0	0	1	1	0	1	1	0	1	1	0	1	1	1	0	0	0	1	0	1	12	near-core
pan_gene_11302	pan_gene_9321	Southern_leaf_blight	Southern_leaf_blight;Starch	1	0	1	1	0	0	1	1	0	1	0	1	0	1	1	1	1	1	0	1	0	0	0	0	0	1	14	near-core
pan_gene_11317	pan_gene_12496	Average_internode_length_(above_ear);Average_internode_length_(below_ear);Plant_height;Southern_leaf_blight	Southern_leaf_blight;Tassel_branch_number	0	0	0	0	1	0	1	0	0	0	0	0	1	0	0	1	0	0	0	1	1	0	0	0	0	0	6	dispensable
pan_gene_11317	pan_gene_16824	Average_internode_length_(above_ear);Average_internode_length_(below_ear);Plant_height;Southern_leaf_blight	Southern_leaf_blight	0	0	0	0	0	0	1	0	0	0	0	0	1	0	1	1	1	0	1	1	1	0	0	0	0	1	9	dispensable
pan_gene_11317	pan_gene_21999	Average_internode_length_(above_ear);Average_internode_length_(below_ear);Plant_height;Southern_leaf_blight	Ear_row_number;Southern_leaf_blight	0	0	0	0	0	0	1	0	0	1	0	0	0	0	1	0	0	0	0	1	0	0	0	0	0	1	5	dispensable
pan_gene_11317	pan_gene_23829	Average_internode_length_(above_ear);Average_internode_length_(below_ear);Plant_height;Southern_leaf_blight	Average_internode_length_(below_ear);Photoperiod_Growing-degree_days_to_silk;Southern_leaf_blight	0	0	0	0	1	0	1	0	0	0	0	0	1	1	1	1	1	0	0	0	1	0	0	0	0	1	9	dispensable
pan_gene_11317	pan_gene_24757	Average_internode_length_(above_ear);Average_internode_length_(below_ear);Plant_height;Southern_leaf_blight	Boxcox-transformed_leaf_angle;Southern_leaf_blight	0	0	0	0	1	0	0	0	0	0	0	0	1	1	0	1	0	0	1	0	0	0	0	0	0	1	6	dispensable
pan_gene_11317	pan_gene_26602	Average_internode_length_(above_ear);Average_internode_length_(below_ear);Plant_height;Southern_leaf_blight	Anthesis-silking_interval;Height_above_ear;Nodes_per_plant;Southern_leaf_blight	0	0	0	0	1	0	0	0	0	0	0	0	1	1	0	0	0	0	0	0	0	0	0	0	0	0	3	dispensable
pan_gene_11317	pan_gene_27470	Average_internode_length_(above_ear);Average_internode_length_(below_ear);Plant_height;Southern_leaf_blight	Southern_leaf_blight	0	0	0	0	1	0	0	0	0	1	0	0	0	1	1	0	0	0	0	0	0	0	0	0	0	0	4	dispensable
pan_gene_11317	pan_gene_27932	Average_internode_length_(above_ear);Average_internode_length_(below_ear);Plant_height;Southern_leaf_blight	Southern_leaf_blight	0	0	0	0	1	0	1	0	0	1	0	0	1	0	1	1	1	0	1	1	1	0	0	0	0	1	11	near-core
pan_gene_11317	pan_gene_29339	Average_internode_length_(above_ear);Average_internode_length_(below_ear);Plant_height;Southern_leaf_blight	Average_internode_length_(whole_plant);Southern_leaf_blight	0	0	0	0	0	0	1	0	0	1	0	0	1	1	1	0	1	0	1	1	1	0	0	0	0	1	10	dispensable
pan_gene_11317	pan_gene_29563	Average_internode_length_(above_ear);Average_internode_length_(below_ear);Plant_height;Southern_leaf_blight	Ear_row_number;Southern_leaf_blight	0	0	0	0	0	0	1	0	0	0	0	0	0	0	1	0	0	0	1	1	1	0	0	0	0	1	6	dispensable
pan_gene_11317	pan_gene_29885	Average_internode_length_(above_ear);Average_internode_length_(below_ear);Plant_height;Southern_leaf_blight	Days_to_silk;Height_above_ear;Southern_leaf_blight	0	0	0	0	0	0	0	0	0	0	0	0	1	0	0	0	0	0	0	0	1	0	0	0	0	1	3	dispensable
pan_gene_11317	pan_gene_31283	Average_internode_length_(above_ear);Average_internode_length_(below_ear);Plant_height;Southern_leaf_blight	Average_internode_length_(above_ear);Southern_leaf_blight	0	0	0	0	1	0	0	0	0	0	0	0	0	0	0	0	0	0	0	0	0	0	0	0	0	0	1	private
pan_gene_11317	pan_gene_3154	Average_internode_length_(above_ear);Average_internode_length_(below_ear);Plant_height;Southern_leaf_blight	Southern_leaf_blight	0	0	0	0	1	0	1	0	0	1	0	0	1	1	1	1	1	0	0	1	1	0	0	0	0	1	11	near-core
pan_gene_11317	pan_gene_32793	Average_internode_length_(above_ear);Average_internode_length_(below_ear);Plant_height;Southern_leaf_blight	Leaf_length;Southern_leaf_blight	0	0	0	0	1	0	1	0	0	1	0	0	1	1	1	1	1	0	1	1	1	0	0	0	0	1	12	near-core
pan_gene_11317	pan_gene_8961	Average_internode_length_(above_ear);Average_internode_length_(below_ear);Plant_height;Southern_leaf_blight	Southern_leaf_blight	0	0	0	0	1	0	0	0	0	1	0	0	0	0	0	0	0	0	0	1	0	0	0	0	0	1	4	dispensable
pan_gene_11319	pan_gene_11320	Southern_leaf_blight	Southern_leaf_blight	1	1	0	1	1	0	0	0	1	1	1	1	1	0	1	0	1	1	1	0	1	0	1	0	0	1	16	near-core
pan_gene_11319	pan_gene_16674	Southern_leaf_blight	Southern_leaf_blight;Stalk_strength;Starch	0	1	0	0	0	0	0	0	0	0	0	0	0	0	0	0	1	0	0	0	0	0	0	0	0	0	2	dispensable
pan_gene_11319	pan_gene_24377	Southern_leaf_blight	Southern_leaf_blight	1	1	1	0	1	1	1	1	0	1	0	1	1	1	1	1	0	0	1	1	1	1	0	1	1	0	19	near-core
pan_gene_11319	pan_gene_4426	Southern_leaf_blight	Height_per_day_(until_flowering);Southern_leaf_blight	1	1	1	0	1	0	1	1	1	1	1	1	1	1	1	1	1	1	1	1	1	1	1	1	1	1	24	core
pan_gene_11320	pan_gene_18280	Southern_leaf_blight	Southern_leaf_blight	1	1	0	1	0	1	0	1	0	0	0	1	0	0	1	0	1	1	0	0	0	0	1	1	0	1	12	near-core
pan_gene_11320	pan_gene_19777	Southern_leaf_blight	Chlorophyll_A;Cob_diameter;Malate;Southern_leaf_blight;Tassel_branch_number	1	0	1	0	0	1	0	0	0	0	0	0	0	0	0	0	0	0	0	0	0	0	0	0	0	0	3	dispensable
pan_gene_11320	pan_gene_22000	Southern_leaf_blight	Southern_leaf_blight	1	0	1	0	0	0	0	0	0	0	0	0	0	1	0	1	0	0	0	0	0	0	0	0	0	0	4	dispensable
pan_gene_11320	pan_gene_32767	Southern_leaf_blight	Glutamate;Nitrate;Nodes_to_ear;Plant_height;Southern_leaf_blight;Starch	1	0	0	0	0	0	0	0	0	0	0	0	0	0	0	0	0	0	0	0	0	0	0	0	0	0	1	private
pan_gene_11320	pan_gene_6752	Southern_leaf_blight	Southern_leaf_blight	0	0	0	0	0	0	0	0	0	0	0	0	0	1	0	0	0	0	0	0	0	0	0	0	0	0	1	private
pan_gene_11320	pan_gene_9214	Southern_leaf_blight	Height_per_day_(until_flowering);PCA_of_metabolites:_PC2;Southern_leaf_blight;Starch	1	1	1	0	0	0	0	0	0	0	0	0	0	0	0	0	0	0	0	0	0	0	0	0	0	0	3	dispensable
pan_gene_11320	pan_gene_9228	Southern_leaf_blight	Height_per_day_(until_flowering);Southern_leaf_blight	0	0	0	1	0	1	0	0	0	0	0	0	1	1	0	0	1	0	0	0	0	0	0	0	0	0	5	dispensable
pan_gene_11322	pan_gene_16718	Southern_leaf_blight	Southern_leaf_blight	1	1	1	1	0	1	1	1	1	1	1	0	1	0	0	1	1	1	1	1	1	1	1	0	0	1	20	core
pan_gene_11322	pan_gene_22631	Southern_leaf_blight	Southern_leaf_blight	0	1	1	1	1	1	0	1	1	0	0	1	1	1	1	0	1	1	1	1	1	1	1	1	0	1	20	core
pan_gene_11322	pan_gene_4434	Southern_leaf_blight	Southern_leaf_blight	1	1	1	1	1	1	1	1	1	1	1	1	1	1	1	1	1	1	1	1	1	1	1	1	1	1	26	core
pan_gene_11322	pan_gene_4812	Southern_leaf_blight	Cob_diameter;Southern_leaf_blight	1	1	1	1	1	0	0	0	0	0	0	0	1	1	1	1	1	1	1	1	1	1	1	0	0	1	17	near-core
pan_gene_11358	pan_gene_1248	Southern_leaf_blight	Southern_leaf_blight	1	1	1	0	0	0	1	1	0	0	0	1	0	0	0	1	0	1	0	0	0	0	0	1	0	0	9	dispensable
pan_gene_11358	pan_gene_16062	Southern_leaf_blight	Days_to_anthesis;Nodes_to_ear;Southern_leaf_blight	1	1	1	1	1	1	1	1	1	1	1	1	1	1	0	1	1	1	1	1	1	1	1	1	1	1	25	core
pan_gene_11358	pan_gene_18747	Southern_leaf_blight	Southern_leaf_blight	1	0	0	0	0	0	0	0	0	0	0	0	0	0	0	0	0	0	0	0	0	0	0	0	0	0	1	private
pan_gene_11358	pan_gene_27961	Southern_leaf_blight	Southern_leaf_blight;Starch	1	1	1	0	1	0	1	0	0	1	0	1	0	0	0	0	0	0	0	0	0	0	0	0	1	1	9	dispensable
pan_gene_11358	pan_gene_29988	Southern_leaf_blight	Height_per_day_(until_flowering);Southern_leaf_blight	1	1	0	0	0	0	1	1	1	0	1	1	0	0	0	1	0	0	1	0	0	1	1	1	1	1	14	near-core
pan_gene_11359	pan_gene_19776	Southern_leaf_blight	Cob_diameter;Southern_leaf_blight	1	0	0	0	0	0	1	0	0	0	0	0	0	1	0	0	0	0	0	0	0	1	0	1	0	0	5	dispensable
pan_gene_11359	pan_gene_23409	Southern_leaf_blight	Southern_leaf_blight	1	1	1	0	0	0	1	0	0	1	1	1	1	1	0	0	0	0	0	1	1	0	1	1	1	0	14	near-core
pan_gene_11359	pan_gene_31317	Southern_leaf_blight	Southern_leaf_blight	1	1	1	0	0	0	0	0	0	1	0	0	0	0	0	1	0	0	0	1	0	0	0	0	0	1	7	dispensable
pan_gene_1137	pan_gene_3234	Southern_leaf_blight	Southern_leaf_blight	1	0	0	0	0	0	0	0	0	0	0	0	0	0	0	0	0	0	0	0	0	0	0	0	0	0	1	private
pan_gene_11397	pan_gene_16851	Southern_leaf_blight;Starch	Southern_leaf_blight	0	0	0	0	0	0	0	0	0	0	0	0	0	0	0	0	0	0	0	0	0	0	0	0	0	1	1	private
pan_gene_12006	pan_gene_58621	Average_internode_length_(above_ear);Average_internode_length_(whole_plant);Glucose;Southern_leaf_blight	Southern_leaf_blight	0	0	0	0	0	0	1	0	0	0	0	0	0	0	0	0	0	0	0	0	0	0	0	0	0	0	1	private
pan_gene_12016	pan_gene_20574	Nodes_per_plant;Nodes_to_ear;Photoperiod_Growing-degree_days_to_silk;Photoperiod_growing-degree_days_to_anthesis;Southern_leaf_blight	Height_above_ear;Southern_leaf_blight;Tassel_branch_number	1	1	1	0	0	1	0	0	0	0	1	0	1	0	1	1	1	0	0	0	0	0	1	1	1	0	12	near-core
pan_gene_12016	pan_gene_22626	Nodes_per_plant;Nodes_to_ear;Photoperiod_Growing-degree_days_to_silk;Photoperiod_growing-degree_days_to_anthesis;Southern_leaf_blight	Southern_leaf_blight	1	0	1	0	0	0	0	0	0	0	0	0	0	0	1	1	1	1	0	0	0	1	0	1	1	0	9	dispensable
pan_gene_12016	pan_gene_23829	Nodes_per_plant;Nodes_to_ear;Photoperiod_Growing-degree_days_to_silk;Photoperiod_growing-degree_days_to_anthesis;Southern_leaf_blight	Average_internode_length_(below_ear);Photoperiod_Growing-degree_days_to_silk;Southern_leaf_blight	1	1	1	1	1	1	1	1	1	0	1	1	1	1	0	0	0	1	0	0	0	1	1	1	0	1	18	near-core
pan_gene_12016	pan_gene_32793	Nodes_per_plant;Nodes_to_ear;Photoperiod_Growing-degree_days_to_silk;Photoperiod_growing-degree_days_to_anthesis;Southern_leaf_blight	Leaf_length;Southern_leaf_blight	1	0	1	1	1	1	0	0	1	0	1	0	1	0	1	0	0	0	0	0	0	0	1	0	0	0	10	dispensable
pan_gene_12016	pan_gene_9130	Nodes_per_plant;Nodes_to_ear;Photoperiod_Growing-degree_days_to_silk;Photoperiod_growing-degree_days_to_anthesis;Southern_leaf_blight	Southern_leaf_blight	1	1	0	0	0	1	1	0	1	0	0	0	0	0	1	1	1	0	0	0	0	0	1	0	1	0	10	dispensable
pan_gene_12061	pan_gene_16674	Photoperiod_growing-degree_days_to_anthesis;Southern_leaf_blight	Southern_leaf_blight;Stalk_strength;Starch	0	1	0	0	0	0	0	0	0	0	0	0	0	0	0	0	0	0	0	0	0	0	0	0	0	0	1	private
pan_gene_12061	pan_gene_30352	Photoperiod_growing-degree_days_to_anthesis;Southern_leaf_blight	Average_internode_length_(above_ear);Average_internode_length_(whole_plant);Southern_leaf_blight	1	0	0	0	0	0	0	0	1	0	0	0	0	0	1	0	1	0	0	1	0	0	0	0	0	0	5	dispensable
pan_gene_12062	pan_gene_25552	Days_to_anthesis;Days_to_silk;Photoperiod_growing-degree_days_to_anthesis;Southern_leaf_blight	Southern_leaf_blight	0	0	0	0	0	0	0	0	0	0	0	0	0	0	0	0	0	0	0	0	0	0	1	0	0	0	1	private
pan_gene_12062	pan_gene_5982	Days_to_anthesis;Days_to_silk;Photoperiod_growing-degree_days_to_anthesis;Southern_leaf_blight	Southern_leaf_blight	0	0	0	0	0	0	0	0	0	0	0	0	0	0	0	0	0	0	0	0	0	0	1	0	0	0	1	private
pan_gene_12094	pan_gene_12446	Average_internode_length_(whole_plant);Southern_leaf_blight	Southern_leaf_blight	1	0	0	0	0	0	0	0	0	0	0	0	0	0	0	0	0	0	0	0	0	0	0	0	0	0	1	private
pan_gene_12103	pan_gene_2647	Southern_leaf_blight	Southern_leaf_blight	1	0	0	0	1	0	0	0	1	0	0	0	0	0	0	0	0	0	0	0	0	0	0	1	0	0	4	dispensable
pan_gene_12109	pan_gene_27929	Days_to_anthesis;Ear_row_number;Photoperiod_Growing-degree_days_to_silk;Southern_leaf_blight	Southern_leaf_blight	0	0	0	0	0	0	0	0	0	0	0	1	0	0	0	0	0	0	0	0	0	0	0	0	0	0	1	private
pan_gene_12109	pan_gene_30517	Days_to_anthesis;Ear_row_number;Photoperiod_Growing-degree_days_to_silk;Southern_leaf_blight	Southern_leaf_blight;Tassel_branch_number	0	0	0	0	0	0	0	0	0	1	0	0	0	0	0	0	0	0	0	0	0	0	0	0	0	0	1	private
pan_gene_12120	pan_gene_12500	Southern_leaf_blight;Total_amino_acids	Average_internode_length_(below_ear);Leaf_length;Ratio_of_ear_height_to_total_height;Southern_leaf_blight	0	0	0	0	0	0	0	0	0	0	0	0	0	0	0	0	0	0	0	0	0	1	0	0	0	0	1	private
pan_gene_12120	pan_gene_12504	Southern_leaf_blight;Total_amino_acids	Southern_leaf_blight	1	0	0	0	0	0	0	0	0	0	0	0	0	0	0	0	0	0	0	0	0	0	1	0	0	0	2	dispensable
pan_gene_12120	pan_gene_20619	Southern_leaf_blight;Total_amino_acids	Average_internode_length_(above_ear);Southern_leaf_blight;Total_amino_acids	1	1	0	1	0	0	0	0	1	0	0	0	0	1	0	0	0	0	0	1	1	0	0	0	0	1	8	dispensable
pan_gene_12120	pan_gene_21606	Southern_leaf_blight;Total_amino_acids	Average_internode_length_(above_ear);Southern_leaf_blight	1	0	0	1	1	0	0	0	1	0	0	0	0	0	0	0	0	0	0	0	0	0	1	0	0	0	5	dispensable
pan_gene_12120	pan_gene_27470	Southern_leaf_blight;Total_amino_acids	Southern_leaf_blight	1	0	0	1	0	0	0	0	1	0	0	0	0	1	1	0	0	0	0	0	0	0	1	0	0	0	6	dispensable
pan_gene_12120	pan_gene_27995	Southern_leaf_blight;Total_amino_acids	Average_internode_length_(below_ear);Southern_leaf_blight;Tassel_length	1	0	0	1	1	0	0	0	0	0	0	0	0	0	1	0	0	0	1	0	1	0	1	0	0	0	7	dispensable
pan_gene_12120	pan_gene_29339	Southern_leaf_blight;Total_amino_acids	Average_internode_length_(whole_plant);Southern_leaf_blight	1	0	0	0	0	0	0	0	1	0	0	0	0	0	1	0	0	0	1	0	0	1	0	0	0	0	5	dispensable
pan_gene_12120	pan_gene_29473	Southern_leaf_blight;Total_amino_acids	Average_internode_length_(whole_plant);Nodes_to_ear;Southern_leaf_blight;Stalk_strength	1	0	0	0	0	0	0	0	0	0	0	0	0	0	0	0	0	0	0	0	0	0	0	0	0	0	1	private
pan_gene_12120	pan_gene_31281	Southern_leaf_blight;Total_amino_acids	Ratio_of_ear_height_to_total_height;Southern_leaf_blight	1	0	0	1	1	0	0	0	0	0	0	0	1	1	1	0	0	1	1	0	0	1	1	0	0	0	10	dispensable
pan_gene_12120	pan_gene_32770	Southern_leaf_blight;Total_amino_acids	Chlorophyll_A;Leaf_width;Nodes_per_plant;Southern_leaf_blight	1	0	0	1	0	0	0	1	1	0	0	0	0	0	0	0	0	0	0	1	0	0	0	0	0	0	5	dispensable
pan_gene_12120	pan_gene_3819	Southern_leaf_blight;Total_amino_acids	Average_internode_length_(whole_plant);Nitrate;Southern_leaf_blight	1	0	0	1	0	0	0	1	1	0	0	0	0	0	0	0	0	0	0	0	0	1	0	0	0	0	5	dispensable
pan_gene_12120	pan_gene_6990	Southern_leaf_blight;Total_amino_acids	Anthesis-silking_interval;Southern_leaf_blight	1	0	0	1	0	0	0	1	1	0	0	0	0	0	0	0	0	0	0	0	0	0	0	0	0	0	4	dispensable
pan_gene_12120	pan_gene_90365	Southern_leaf_blight;Total_amino_acids	Southern_leaf_blight	1	1	0	1	0	0	0	0	0	0	0	0	0	0	1	0	0	0	1	1	0	0	0	0	0	0	6	dispensable
pan_gene_12120	pan_gene_9316	Southern_leaf_blight;Total_amino_acids	Southern_leaf_blight	0	1	0	0	0	0	0	0	0	0	0	0	0	0	0	0	0	0	1	0	0	0	0	0	0	0	2	dispensable
pan_gene_12219	pan_gene_16550	Southern_leaf_blight	Glucose;Northern_Leaf_Blight;Southern_leaf_blight	1	1	0	0	0	0	1	0	0	0	0	1	1	0	1	1	0	0	0	1	1	0	0	0	1	0	10	dispensable
pan_gene_12219	pan_gene_27896	Southern_leaf_blight	Ratio_of_ear_height_to_total_height;Southern_leaf_blight	1	0	0	0	0	0	0	0	0	0	0	1	0	0	1	0	0	0	0	0	0	0	0	1	0	1	5	dispensable
pan_gene_12219	pan_gene_30655	Southern_leaf_blight	Southern_leaf_blight;Sucrose	1	0	0	0	0	0	0	0	0	0	0	0	0	0	0	0	0	0	0	0	0	0	0	0	0	0	1	private
pan_gene_12219	pan_gene_32732	Southern_leaf_blight	Chlorophyll_A;Ear_height;Glutamate;Southern_leaf_blight	1	0	0	0	0	0	0	0	0	0	0	0	0	0	0	0	0	0	0	1	0	0	0	0	0	0	2	dispensable
pan_gene_12351	pan_gene_16734	Southern_leaf_blight	Southern_leaf_blight	0	0	0	1	0	0	0	0	0	0	0	0	0	1	0	0	0	0	0	0	0	0	0	0	0	0	2	dispensable
pan_gene_12448	pan_gene_23744	Southern_leaf_blight	Southern_leaf_blight	0	0	0	0	0	0	0	0	0	0	0	0	0	0	0	0	0	0	0	0	0	0	0	1	0	0	1	private
pan_gene_12454	pan_gene_23789	Leaf_width;Southern_leaf_blight;Stalk_strength	Average_internode_length_(below_ear);Southern_leaf_blight	1	0	0	1	0	0	0	0	0	0	0	0	0	0	0	0	0	1	0	0	0	0	0	0	0	0	3	dispensable
pan_gene_12454	pan_gene_28001	Leaf_width;Southern_leaf_blight;Stalk_strength	Average_internode_length_(below_ear);Cob_diameter;Southern_leaf_blight;Tassel_length	1	0	0	0	0	0	0	1	0	1	1	0	0	0	1	0	1	1	1	0	0	0	0	1	0	0	9	dispensable
pan_gene_12474	pan_gene_16824	Ear_row_number;Southern_leaf_blight	Southern_leaf_blight	1	1	1	1	1	1	1	1	0	1	1	1	1	0	1	1	1	1	1	1	1	1	1	1	1	1	24	core
pan_gene_12474	pan_gene_1777	Ear_row_number;Southern_leaf_blight	Southern_leaf_blight	1	1	1	0	1	1	1	1	1	0	1	1	1	0	1	1	0	1	1	0	1	1	1	1	0	1	20	core
pan_gene_12474	pan_gene_20574	Ear_row_number;Southern_leaf_blight	Height_above_ear;Southern_leaf_blight;Tassel_branch_number	1	1	1	1	1	1	1	1	1	1	1	1	1	1	1	1	1	1	1	1	1	0	1	1	1	1	25	core
pan_gene_12474	pan_gene_22313	Ear_row_number;Southern_leaf_blight	Southern_leaf_blight	1	1	0	1	1	1	1	1	1	0	1	0	1	1	0	1	1	1	0	1	1	1	1	0	1	1	20	core
pan_gene_12474	pan_gene_22565	Ear_row_number;Southern_leaf_blight	Average_internode_length_(below_ear);Southern_leaf_blight	1	0	1	0	1	1	1	1	1	0	1	0	1	0	0	1	1	1	0	0	1	0	0	0	0	0	13	near-core
pan_gene_12474	pan_gene_22626	Ear_row_number;Southern_leaf_blight	Southern_leaf_blight	1	0	1	0	1	1	1	1	1	0	1	1	1	0	1	0	0	1	1	1	1	1	1	1	0	0	18	near-core
pan_gene_12474	pan_gene_27470	Ear_row_number;Southern_leaf_blight	Southern_leaf_blight	1	1	1	1	1	1	1	1	1	0	1	1	1	1	1	1	0	1	1	0	1	1	1	1	0	0	21	core
pan_gene_12474	pan_gene_27757	Ear_row_number;Southern_leaf_blight	Glutamate;Photoperiod_Growing-degree_days_to_silk;Photoperiod_growing-degree_days_to_anthesis;Southern_leaf_blight;Tassel_branch_number	1	1	0	0	0	0	0	0	1	0	1	1	0	1	1	0	0	1	1	0	0	1	1	1	1	0	13	near-core
pan_gene_12474	pan_gene_27788	Ear_row_number;Southern_leaf_blight	Average_internode_length_(below_ear);Southern_leaf_blight	0	0	0	0	0	0	0	0	0	0	0	0	0	0	0	0	1	0	0	0	0	0	0	0	0	0	1	private
pan_gene_12474	pan_gene_29563	Ear_row_number;Southern_leaf_blight	Ear_row_number;Southern_leaf_blight	1	0	0	0	0	0	1	0	0	1	0	0	0	0	1	1	0	1	1	1	1	0	0	0	1	1	11	near-core
pan_gene_1248	pan_gene_18747	Southern_leaf_blight	Southern_leaf_blight	1	0	0	1	0	0	0	0	0	1	1	0	1	0	0	0	0	1	0	1	0	0	0	0	0	0	7	dispensable
pan_gene_1248	pan_gene_21998	Southern_leaf_blight	Northern_Leaf_Blight;Southern_leaf_blight	1	1	1	1	1	0	1	1	1	0	1	1	1	1	0	1	0	0	0	0	0	0	1	0	0	0	14	near-core
pan_gene_1248	pan_gene_27788	Southern_leaf_blight	Average_internode_length_(below_ear);Southern_leaf_blight	0	0	0	0	0	0	0	0	0	0	0	0	0	0	0	0	1	0	0	0	0	0	0	0	0	0	1	private
pan_gene_1248	pan_gene_27961	Southern_leaf_blight	Southern_leaf_blight;Starch	1	0	1	0	1	0	0	0	0	0	0	1	0	1	0	1	0	0	0	0	0	0	1	0	0	0	7	dispensable
pan_gene_1248	pan_gene_29966	Southern_leaf_blight	Leaf_length;PCA_of_metabolites:_PC2;Southern_leaf_blight	1	0	1	1	1	0	0	1	0	1	1	1	1	1	0	1	0	0	0	0	0	0	1	0	0	0	12	near-core
pan_gene_1248	pan_gene_29988	Southern_leaf_blight	Height_per_day_(until_flowering);Southern_leaf_blight	1	1	1	1	0	0	0	0	0	0	1	1	1	0	0	1	0	0	0	0	0	0	0	0	0	0	8	dispensable
pan_gene_1248	pan_gene_32730	Southern_leaf_blight	Ear_height;Southern_leaf_blight	1	0	0	0	0	0	0	0	0	0	1	0	0	0	0	0	0	0	0	0	0	0	0	0	0	0	2	dispensable
pan_gene_12494	pan_gene_1539	Southern_leaf_blight	Average_internode_length_(above_ear);Height_per_day_(until_flowering);Nodes_above_ear;PCA_of_metabolites:_PC2;Protein;Southern_leaf_blight	1	0	1	1	1	1	1	1	1	0	0	0	0	1	0	1	0	0	1	0	1	0	0	0	0	0	12	near-core
pan_gene_12494	pan_gene_46138	Southern_leaf_blight	Southern_leaf_blight	1	0	0	0	0	0	0	0	0	0	0	0	0	0	0	0	0	0	0	0	0	0	0	0	0	0	1	private
pan_gene_12496	pan_gene_16824	Southern_leaf_blight;Tassel_branch_number	Southern_leaf_blight	1	1	1	1	0	1	1	0	0	0	1	1	1	0	0	1	0	0	0	1	1	1	0	1	1	1	16	near-core
pan_gene_12496	pan_gene_21999	Southern_leaf_blight;Tassel_branch_number	Ear_row_number;Southern_leaf_blight	0	0	0	0	0	0	1	0	0	1	0	0	0	0	1	1	0	0	1	1	0	0	0	0	0	1	7	dispensable
pan_gene_12496	pan_gene_23829	Southern_leaf_blight;Tassel_branch_number	Average_internode_length_(below_ear);Photoperiod_Growing-degree_days_to_silk;Southern_leaf_blight	1	1	1	0	0	1	1	0	1	0	1	1	1	0	1	0	0	1	1	1	1	1	1	1	0	0	17	near-core
pan_gene_12496	pan_gene_26602	Southern_leaf_blight;Tassel_branch_number	Anthesis-silking_interval;Height_above_ear;Nodes_per_plant;Southern_leaf_blight	1	1	0	1	1	0	0	0	1	0	1	0	1	0	0	0	0	1	1	0	0	0	1	0	0	1	11	near-core
pan_gene_12496	pan_gene_27932	Southern_leaf_blight;Tassel_branch_number	Southern_leaf_blight	0	0	0	0	1	1	0	0	0	0	0	0	1	0	1	1	0	0	1	1	1	1	0	0	0	0	9	dispensable
pan_gene_12496	pan_gene_31283	Southern_leaf_blight;Tassel_branch_number	Average_internode_length_(above_ear);Southern_leaf_blight	0	0	0	0	1	0	0	0	0	0	0	0	0	0	0	0	0	0	0	0	0	0	0	0	0	0	1	private
pan_gene_12496	pan_gene_32730	Southern_leaf_blight;Tassel_branch_number	Ear_height;Southern_leaf_blight	1	1	0	1	1	1	1	0	1	1	0	1	0	0	0	1	0	0	0	1	1	0	0	0	1	1	14	near-core
pan_gene_12496	pan_gene_32793	Southern_leaf_blight;Tassel_branch_number	Leaf_length;Southern_leaf_blight	1	0	1	0	0	1	0	1	1	0	1	1	1	0	0	0	0	1	0	1	1	1	0	0	1	0	13	near-core
pan_gene_12496	pan_gene_9073	Southern_leaf_blight;Tassel_branch_number	Southern_leaf_blight	1	1	1	1	0	1	1	0	1	1	1	1	1	0	1	1	1	1	0	1	1	1	1	1	1	1	22	core
pan_gene_12500	pan_gene_12504	Average_internode_length_(below_ear);Leaf_length;Ratio_of_ear_height_to_total_height;Southern_leaf_blight	Southern_leaf_blight	0	0	0	0	0	0	0	0	0	0	0	0	0	0	0	0	0	0	0	0	0	1	0	0	0	0	1	private
pan_gene_12500	pan_gene_21606	Average_internode_length_(below_ear);Leaf_length;Ratio_of_ear_height_to_total_height;Southern_leaf_blight	Average_internode_length_(above_ear);Southern_leaf_blight	0	0	0	0	0	0	0	0	0	0	1	0	0	0	0	0	0	0	0	0	0	0	0	0	0	0	1	private
pan_gene_12504	pan_gene_18764	Southern_leaf_blight	Southern_leaf_blight	1	0	0	0	0	0	1	0	0	0	0	0	0	0	0	0	1	0	0	1	1	1	1	0	0	0	7	dispensable
pan_gene_12504	pan_gene_21606	Southern_leaf_blight	Average_internode_length_(above_ear);Southern_leaf_blight	1	0	0	0	0	0	1	0	0	0	0	0	0	0	0	0	1	0	0	1	1	0	1	0	0	0	6	dispensable
pan_gene_12504	pan_gene_29473	Southern_leaf_blight	Average_internode_length_(whole_plant);Nodes_to_ear;Southern_leaf_blight;Stalk_strength	1	0	0	0	0	0	0	0	0	0	0	0	0	0	0	0	0	0	0	0	0	0	0	0	0	0	1	private
pan_gene_12504	pan_gene_31281	Southern_leaf_blight	Ratio_of_ear_height_to_total_height;Southern_leaf_blight	1	0	0	0	0	0	1	0	0	1	0	0	0	0	0	0	0	0	0	0	1	0	0	0	0	0	4	dispensable
pan_gene_12504	pan_gene_32770	Southern_leaf_blight	Chlorophyll_A;Leaf_width;Nodes_per_plant;Southern_leaf_blight	1	0	0	0	0	0	0	0	0	0	0	0	0	0	0	0	1	0	0	0	0	1	0	1	0	0	4	dispensable
pan_gene_12504	pan_gene_90365	Southern_leaf_blight	Southern_leaf_blight	1	0	0	0	0	0	1	0	0	0	0	0	0	0	0	0	1	0	0	0	1	0	1	0	0	0	5	dispensable
pan_gene_1538	pan_gene_31068	Southern_leaf_blight	Southern_leaf_blight	0	0	0	1	0	0	0	1	0	0	0	0	0	1	0	0	0	0	0	0	0	0	0	0	0	1	4	dispensable
pan_gene_1539	pan_gene_15562	Average_internode_length_(above_ear);Height_per_day_(until_flowering);Nodes_above_ear;PCA_of_metabolites:_PC2;Protein;Southern_leaf_blight	Southern_leaf_blight	1	0	0	0	0	1	0	0	0	1	0	0	0	0	0	0	0	0	0	0	0	0	0	0	0	0	3	dispensable
pan_gene_1539	pan_gene_9316	Average_internode_length_(above_ear);Height_per_day_(until_flowering);Nodes_above_ear;PCA_of_metabolites:_PC2;Protein;Southern_leaf_blight	Southern_leaf_blight	0	1	0	0	0	0	0	0	0	0	0	0	0	0	0	0	0	0	0	0	0	0	0	0	0	0	1	private
pan_gene_15562	pan_gene_90365	Southern_leaf_blight	Southern_leaf_blight	1	0	1	1	1	1	1	0	0	0	0	1	0	0	1	0	1	1	0	0	1	0	1	0	0	0	12	near-core
pan_gene_15715	pan_gene_16529	Boxcox-transformed_leaf_angle;Nitrate;Southern_leaf_blight	Southern_leaf_blight	0	1	0	0	0	0	1	0	0	0	1	1	1	0	0	0	0	1	0	0	0	1	1	1	1	1	11	near-core
pan_gene_15715	pan_gene_27960	Boxcox-transformed_leaf_angle;Nitrate;Southern_leaf_blight	Southern_leaf_blight;Starch	0	1	1	0	1	0	0	0	0	0	0	0	0	0	0	1	0	0	0	0	0	0	0	0	1	0	5	dispensable
pan_gene_15715	pan_gene_32348	Boxcox-transformed_leaf_angle;Nitrate;Southern_leaf_blight	Southern_leaf_blight	1	0	1	0	1	1	1	1	1	1	1	1	1	1	1	1	0	1	1	1	0	0	0	1	1	0	19	near-core
pan_gene_15716	pan_gene_16857	Boxcox-transformed_leaf_angle;Nitrate;Southern_leaf_blight	Southern_leaf_blight	1	0	0	0	0	0	0	0	0	0	0	0	1	0	0	0	0	1	0	0	0	1	0	0	1	0	5	dispensable
pan_gene_15716	pan_gene_22626	Boxcox-transformed_leaf_angle;Nitrate;Southern_leaf_blight	Southern_leaf_blight	1	0	0	0	0	0	1	0	1	0	0	1	0	0	0	0	1	1	0	0	1	1	0	0	0	0	8	dispensable
pan_gene_15716	pan_gene_29975	Boxcox-transformed_leaf_angle;Nitrate;Southern_leaf_blight	Cob_diameter;Southern_leaf_blight	1	1	0	0	0	1	0	0	1	1	0	1	1	0	0	0	0	0	0	0	1	0	0	0	0	0	8	dispensable
pan_gene_15716	pan_gene_8981	Boxcox-transformed_leaf_angle;Nitrate;Southern_leaf_blight	Average_internode_length_(below_ear);Leaf_length;Southern_leaf_blight;Sucrose	0	0	0	0	0	0	0	0	0	1	0	0	0	0	0	0	0	0	0	0	0	0	0	0	0	0	1	private
pan_gene_15716	pan_gene_9130	Boxcox-transformed_leaf_angle;Nitrate;Southern_leaf_blight	Southern_leaf_blight	1	1	1	0	0	1	1	0	1	1	0	1	1	1	0	0	1	1	1	0	1	0	1	0	0	0	15	near-core
pan_gene_1581	pan_gene_18738	Southern_leaf_blight	Southern_leaf_blight	1	0	0	0	0	0	0	0	0	0	0	1	0	0	0	0	0	0	0	0	0	0	0	1	0	0	3	dispensable
pan_gene_1581	pan_gene_32768	Southern_leaf_blight	Chlorophyll_A;Ear_height;Leaf_length;Nodes_to_ear;Southern_leaf_blight	1	0	0	0	0	0	0	0	1	0	0	0	0	0	1	0	0	0	0	0	0	0	1	0	0	0	4	dispensable
pan_gene_1581	pan_gene_32792	Southern_leaf_blight	Southern_leaf_blight	1	0	0	0	0	0	1	1	1	0	1	1	1	0	0	0	0	0	0	0	0	1	0	1	0	1	10	dispensable
pan_gene_1581	pan_gene_65416	Southern_leaf_blight	Southern_leaf_blight	1	0	0	0	0	0	0	0	0	0	0	0	0	0	0	0	0	0	0	0	0	0	0	0	0	0	1	private
pan_gene_1581	pan_gene_90365	Southern_leaf_blight	Southern_leaf_blight	1	0	1	0	0	0	0	0	0	0	0	1	0	0	0	0	0	0	0	0	1	0	0	1	0	0	5	dispensable
pan_gene_1592	pan_gene_16529	Southern_leaf_blight	Southern_leaf_blight	0	0	0	0	0	0	0	0	0	0	0	0	0	0	0	0	0	0	0	0	0	0	0	1	0	0	1	private
pan_gene_1592	pan_gene_32348	Southern_leaf_blight	Southern_leaf_blight	0	0	0	0	0	0	0	0	0	0	0	0	0	0	0	0	0	0	0	0	0	0	0	1	0	0	1	private
pan_gene_16062	pan_gene_27961	Days_to_anthesis;Nodes_to_ear;Southern_leaf_blight	Southern_leaf_blight;Starch	1	1	0	0	1	0	0	0	0	0	0	1	0	1	0	1	1	0	0	1	0	0	0	1	0	1	10	dispensable
pan_gene_16062	pan_gene_29988	Days_to_anthesis;Nodes_to_ear;Southern_leaf_blight	Height_per_day_(until_flowering);Southern_leaf_blight	1	1	0	1	1	0	0	1	1	0	0	1	1	1	0	1	1	1	1	0	0	0	1	1	0	1	16	near-core
pan_gene_16529	pan_gene_27960	Southern_leaf_blight	Southern_leaf_blight;Starch	0	1	0	0	0	0	0	0	0	0	0	0	0	0	0	0	0	0	0	0	0	0	0	0	1	0	2	dispensable
pan_gene_16529	pan_gene_32348	Southern_leaf_blight	Southern_leaf_blight	0	0	0	0	0	0	1	0	0	0	1	1	1	0	0	0	1	1	1	0	0	0	1	1	1	1	11	near-core
pan_gene_16550	pan_gene_27896	Glucose;Northern_Leaf_Blight;Southern_leaf_blight	Ratio_of_ear_height_to_total_height;Southern_leaf_blight	1	0	1	1	1	1	1	0	0	0	1	1	0	0	0	0	0	0	1	0	1	1	0	0	0	1	12	near-core
pan_gene_16550	pan_gene_30655	Glucose;Northern_Leaf_Blight;Southern_leaf_blight	Southern_leaf_blight;Sucrose	1	0	1	1	0	0	1	0	0	0	1	1	0	0	0	0	0	1	1	1	1	1	0	0	0	1	12	near-core
pan_gene_16550	pan_gene_32732	Glucose;Northern_Leaf_Blight;Southern_leaf_blight	Chlorophyll_A;Ear_height;Glutamate;Southern_leaf_blight	1	0	0	0	0	0	1	0	1	0	0	0	0	0	0	0	0	0	0	0	0	0	0	0	0	0	3	dispensable
pan_gene_16658	pan_gene_27772	Southern_leaf_blight	Boxcox-transformed_leaf_angle;Southern_leaf_blight	1	0	0	0	0	1	0	0	1	0	1	0	0	0	0	0	0	0	0	0	0	0	0	0	0	0	4	dispensable
pan_gene_16658	pan_gene_30496	Southern_leaf_blight	Southern_leaf_blight	1	0	0	0	0	0	0	0	1	0	1	1	1	1	0	0	1	0	0	0	1	0	0	0	0	0	8	dispensable
pan_gene_16658	pan_gene_30686	Southern_leaf_blight	Southern_leaf_blight	1	0	0	1	1	1	0	0	1	0	1	0	0	1	0	0	1	0	0	0	0	0	0	0	0	0	8	dispensable
pan_gene_16658	pan_gene_8981	Southern_leaf_blight	Average_internode_length_(below_ear);Leaf_length;Southern_leaf_blight;Sucrose	0	0	0	0	1	0	0	0	0	1	0	0	0	0	0	0	0	0	0	0	0	0	0	0	0	0	2	dispensable
pan_gene_16658	pan_gene_9130	Southern_leaf_blight	Southern_leaf_blight	1	1	1	1	1	1	1	1	1	0	1	0	0	1	1	1	1	1	1	1	0	0	1	0	0	1	19	near-core
pan_gene_16664	pan_gene_27896	Average_internode_length_(above_ear);Southern_leaf_blight	Ratio_of_ear_height_to_total_height;Southern_leaf_blight	1	0	0	0	0	1	0	0	0	0	0	0	0	0	0	0	0	0	0	0	0	0	0	0	0	0	2	dispensable
pan_gene_16664	pan_gene_27929	Average_internode_length_(above_ear);Southern_leaf_blight	Southern_leaf_blight	1	0	1	1	1	0	0	0	1	0	0	1	0	1	0	0	0	0	1	0	0	0	1	0	1	0	10	dispensable
pan_gene_16666	pan_gene_16824	Southern_leaf_blight	Southern_leaf_blight	1	0	1	0	0	1	0	0	0	0	0	0	1	0	0	0	0	0	0	0	0	1	0	0	0	0	5	dispensable
pan_gene_16666	pan_gene_21981	Southern_leaf_blight	Southern_leaf_blight	1	1	0	0	0	0	0	0	0	0	0	0	0	0	0	0	0	0	1	0	1	0	0	1	0	0	5	dispensable
pan_gene_16666	pan_gene_24757	Southern_leaf_blight	Boxcox-transformed_leaf_angle;Southern_leaf_blight	1	0	1	0	0	0	0	0	0	0	0	0	1	0	0	0	0	0	0	0	1	1	0	1	0	0	6	dispensable
pan_gene_16666	pan_gene_27470	Southern_leaf_blight	Southern_leaf_blight	1	1	1	0	0	0	0	0	0	0	0	0	1	0	0	0	0	0	0	0	0	1	0	0	0	0	5	dispensable
pan_gene_16674	pan_gene_4426	Southern_leaf_blight;Stalk_strength;Starch	Height_per_day_(until_flowering);Southern_leaf_blight	0	1	0	0	0	0	0	0	0	0	0	0	0	0	0	0	1	0	0	0	0	0	0	0	0	0	2	dispensable
pan_gene_16718	pan_gene_22631	Southern_leaf_blight	Southern_leaf_blight	0	0	1	0	0	1	0	0	0	0	0	0	0	0	0	0	1	1	0	1	0	1	1	0	0	1	8	dispensable
pan_gene_16718	pan_gene_24377	Southern_leaf_blight	Southern_leaf_blight	1	1	1	1	1	1	1	1	0	1	1	1	0	0	1	1	1	0	1	1	1	0	1	1	1	1	21	core
pan_gene_16718	pan_gene_4434	Southern_leaf_blight	Southern_leaf_blight	1	1	1	1	0	1	0	1	0	1	0	0	1	0	1	0	1	1	0	1	0	0	1	0	0	1	14	near-core
pan_gene_16718	pan_gene_4812	Southern_leaf_blight	Cob_diameter;Southern_leaf_blight	1	0	0	1	0	0	0	0	0	0	0	0	0	0	0	0	1	1	0	1	0	1	1	0	0	0	7	dispensable
pan_gene_16783	pan_gene_27804	PCA_of_metabolites:_PC2;Southern_leaf_blight	Boxcox-transformed_leaf_angle;Photoperiod_Growing-degree_days_to_silk;Photoperiod_growing-degree_days_to_anthesis;Southern_leaf_blight	1	0	0	0	0	0	0	0	0	0	0	0	0	0	0	0	0	0	0	1	0	0	0	0	0	0	2	dispensable
pan_gene_16789	pan_gene_30053	Southern_leaf_blight	100_Kernel_weight;Southern_leaf_blight	0	0	0	0	0	1	1	0	1	0	0	0	0	0	0	0	0	0	0	0	0	0	0	0	0	0	3	dispensable
pan_gene_16824	pan_gene_20574	Southern_leaf_blight	Height_above_ear;Southern_leaf_blight;Tassel_branch_number	1	1	1	1	0	1	1	1	0	1	1	1	1	0	1	1	0	1	1	1	1	0	1	1	1	1	21	core
pan_gene_16824	pan_gene_22313	Southern_leaf_blight	Southern_leaf_blight	1	1	0	1	0	1	1	1	0	0	1	1	1	0	1	1	1	1	0	0	0	1	1	0	1	1	17	near-core
pan_gene_16824	pan_gene_22565	Southern_leaf_blight	Average_internode_length_(below_ear);Southern_leaf_blight	1	0	1	0	1	0	1	1	0	0	1	0	1	0	0	0	0	1	1	0	0	0	0	0	0	0	9	dispensable
pan_gene_16824	pan_gene_22626	Southern_leaf_blight	Southern_leaf_blight	1	0	1	1	0	1	1	1	0	0	1	1	1	0	1	0	0	1	1	1	1	1	1	1	0	0	17	near-core
pan_gene_16824	pan_gene_24757	Southern_leaf_blight	Boxcox-transformed_leaf_angle;Southern_leaf_blight	1	1	1	0	1	1	1	1	0	1	1	1	1	0	0	1	1	1	1	0	1	1	1	0	0	1	19	near-core
pan_gene_16824	pan_gene_25545	Southern_leaf_blight	Southern_leaf_blight	1	0	0	0	0	0	0	0	0	0	0	0	0	0	0	0	0	0	0	0	0	0	0	0	1	0	2	dispensable
pan_gene_16824	pan_gene_25886	Southern_leaf_blight	Southern_leaf_blight;Total_amino_acids	1	1	0	0	1	0	1	0	0	0	0	0	1	0	1	0	0	1	0	0	0	0	1	1	0	1	10	dispensable
pan_gene_16824	pan_gene_27470	Southern_leaf_blight	Southern_leaf_blight	1	1	1	0	1	1	1	1	0	1	1	1	1	0	1	1	1	1	1	0	1	1	1	1	1	1	22	core
pan_gene_16824	pan_gene_27757	Southern_leaf_blight	Glutamate;Photoperiod_Growing-degree_days_to_silk;Photoperiod_growing-degree_days_to_anthesis;Southern_leaf_blight;Tassel_branch_number	1	1	0	0	0	0	0	0	0	0	1	1	0	0	1	1	1	1	1	0	1	1	1	1	1	0	14	near-core
pan_gene_16824	pan_gene_27932	Southern_leaf_blight	Southern_leaf_blight	0	0	0	0	0	1	1	0	0	0	0	0	1	0	1	1	1	0	0	1	1	1	0	0	0	1	10	dispensable
pan_gene_16824	pan_gene_29563	Southern_leaf_blight	Ear_row_number;Southern_leaf_blight	1	0	0	0	0	0	1	0	0	1	0	0	0	0	1	0	0	1	1	1	1	0	0	0	1	1	10	dispensable
pan_gene_16824	pan_gene_32730	Southern_leaf_blight	Ear_height;Southern_leaf_blight	1	1	0	1	1	1	1	1	0	0	1	0	1	0	1	0	1	1	0	1	0	0	1	1	1	1	17	near-core
pan_gene_16824	pan_gene_32793	Southern_leaf_blight	Leaf_length;Southern_leaf_blight	1	1	1	0	1	1	1	0	0	1	1	1	1	0	1	1	1	1	1	1	1	1	1	0	1	1	21	core
pan_gene_16826	pan_gene_24758	Southern_leaf_blight	Southern_leaf_blight	1	0	1	0	0	0	0	0	0	0	0	0	0	1	0	0	0	1	0	0	0	1	1	1	0	0	7	dispensable
pan_gene_16837	pan_gene_27896	Southern_leaf_blight	Ratio_of_ear_height_to_total_height;Southern_leaf_blight	1	0	0	0	0	0	0	0	0	0	0	0	0	0	0	0	0	0	0	0	0	0	0	0	0	0	1	private
pan_gene_16837	pan_gene_27929	Southern_leaf_blight	Southern_leaf_blight	1	0	0	0	0	0	0	1	0	0	0	0	0	0	0	0	0	0	0	0	0	0	0	0	0	0	2	dispensable
pan_gene_16837	pan_gene_30655	Southern_leaf_blight	Southern_leaf_blight;Sucrose	1	0	0	0	0	0	0	0	0	0	0	0	0	0	0	0	0	0	0	0	0	0	0	0	0	0	1	private
pan_gene_16851	pan_gene_18280	Southern_leaf_blight	Southern_leaf_blight	1	0	0	0	0	0	0	1	1	0	0	0	0	1	0	0	0	0	0	0	0	0	0	0	0	0	4	dispensable
pan_gene_16851	pan_gene_19777	Southern_leaf_blight	Chlorophyll_A;Cob_diameter;Malate;Southern_leaf_blight;Tassel_branch_number	1	0	1	1	1	0	1	0	1	0	0	0	0	1	1	1	1	1	0	1	0	1	0	0	0	0	13	near-core
pan_gene_16851	pan_gene_28433	Southern_leaf_blight	Southern_leaf_blight	0	0	0	0	0	0	0	0	0	0	0	0	0	1	0	0	0	0	0	0	0	0	0	0	0	0	1	private
pan_gene_16851	pan_gene_32767	Southern_leaf_blight	Glutamate;Nitrate;Nodes_to_ear;Plant_height;Southern_leaf_blight;Starch	1	0	0	0	0	0	0	0	0	0	0	0	0	0	0	0	0	0	0	0	0	0	0	0	0	0	1	private
pan_gene_16851	pan_gene_6752	Southern_leaf_blight	Southern_leaf_blight	0	0	0	0	0	0	0	0	0	0	0	0	0	1	0	0	0	0	0	0	0	0	0	0	0	0	1	private
pan_gene_16851	pan_gene_9214	Southern_leaf_blight	Height_per_day_(until_flowering);PCA_of_metabolites:_PC2;Southern_leaf_blight;Starch	1	0	0	0	0	0	0	1	0	0	1	0	0	0	0	0	0	0	0	0	0	0	0	0	0	0	3	dispensable
pan_gene_16857	pan_gene_20619	Southern_leaf_blight	Average_internode_length_(above_ear);Southern_leaf_blight;Total_amino_acids	1	0	0	0	0	0	0	0	0	0	0	0	0	0	0	0	0	0	0	0	0	0	0	0	1	0	2	dispensable
pan_gene_16857	pan_gene_27470	Southern_leaf_blight	Southern_leaf_blight	1	0	0	0	0	0	0	0	0	0	0	0	0	0	0	0	0	0	0	0	0	1	0	0	0	0	2	dispensable
pan_gene_16857	pan_gene_29339	Southern_leaf_blight	Average_internode_length_(whole_plant);Southern_leaf_blight	1	0	0	0	0	0	0	0	0	0	0	0	1	0	0	0	0	1	0	0	0	1	0	1	1	0	6	dispensable
pan_gene_16857	pan_gene_31281	Southern_leaf_blight	Ratio_of_ear_height_to_total_height;Southern_leaf_blight	1	0	0	0	0	0	0	0	0	0	0	0	1	0	0	0	0	1	0	0	0	0	0	0	1	0	4	dispensable
pan_gene_16857	pan_gene_3154	Southern_leaf_blight	Southern_leaf_blight	1	0	0	0	0	0	0	0	0	0	0	0	1	0	0	0	0	1	0	0	0	1	0	1	0	0	5	dispensable
pan_gene_16857	pan_gene_9130	Southern_leaf_blight	Southern_leaf_blight	1	0	0	0	0	0	0	0	0	0	0	0	0	0	0	0	0	1	0	0	0	0	0	0	1	0	3	dispensable
pan_gene_17565	pan_gene_31228	Boxcox-transformed_leaf_angle;Southern_leaf_blight	Photoperiod_Growing-degree_days_to_silk;Southern_leaf_blight	1	0	0	0	0	0	0	0	0	0	0	0	0	0	0	0	0	0	0	0	0	0	0	0	0	0	1	private
pan_gene_1777	pan_gene_18747	Southern_leaf_blight	Southern_leaf_blight	1	0	1	0	0	1	0	1	0	1	1	1	1	1	1	0	0	1	0	1	0	1	1	1	1	1	17	near-core
pan_gene_1777	pan_gene_24758	Southern_leaf_blight	Southern_leaf_blight	1	1	0	0	0	1	1	0	1	1	1	1	0	0	0	1	1	1	1	0	0	0	0	1	0	0	13	near-core
pan_gene_1777	pan_gene_29563	Southern_leaf_blight	Ear_row_number;Southern_leaf_blight	1	0	0	0	1	0	1	0	0	0	0	0	0	0	1	1	0	1	1	0	1	0	0	0	1	1	10	dispensable
pan_gene_1777	pan_gene_29966	Southern_leaf_blight	Leaf_length;PCA_of_metabolites:_PC2;Southern_leaf_blight	1	0	0	0	1	1	0	1	0	0	0	0	1	0	0	0	0	0	1	0	0	0	0	1	0	0	7	dispensable
pan_gene_1789	pan_gene_9421	Height_per_day_(until_flowering);Nodes_to_ear;PCA_of_metabolites:_PC2;Southern_leaf_blight	Southern_leaf_blight	1	0	0	0	0	0	0	0	0	0	0	0	0	1	0	0	1	0	0	0	0	0	0	0	0	0	3	dispensable
pan_gene_18280	pan_gene_19777	Southern_leaf_blight	Chlorophyll_A;Cob_diameter;Malate;Southern_leaf_blight;Tassel_branch_number	1	0	0	0	0	0	0	0	1	0	0	0	0	1	0	0	0	0	0	0	0	0	0	0	0	0	3	dispensable
pan_gene_18280	pan_gene_28433	Southern_leaf_blight	Southern_leaf_blight	0	0	0	0	0	0	0	0	0	0	0	0	0	1	0	0	0	0	0	0	0	0	0	0	0	0	1	private
pan_gene_18280	pan_gene_32767	Southern_leaf_blight	Glutamate;Nitrate;Nodes_to_ear;Plant_height;Southern_leaf_blight;Starch	1	0	0	0	0	0	0	0	0	0	0	0	0	0	0	0	0	0	0	0	0	0	0	0	0	0	1	private
pan_gene_18280	pan_gene_6752	Southern_leaf_blight	Southern_leaf_blight	0	0	0	0	0	0	0	0	0	0	0	0	0	1	0	0	0	0	0	0	0	0	0	0	0	0	1	private
pan_gene_18280	pan_gene_9214	Southern_leaf_blight	Height_per_day_(until_flowering);PCA_of_metabolites:_PC2;Southern_leaf_blight;Starch	1	1	0	0	0	0	0	1	0	0	0	0	0	0	0	0	0	0	0	0	0	0	0	0	0	0	3	dispensable
pan_gene_18658	pan_gene_32248	Southern_leaf_blight;Tassel_branch_number	Southern_leaf_blight	1	0	0	0	0	0	0	0	0	0	0	0	0	0	0	0	0	0	0	0	0	0	0	0	0	0	1	private
pan_gene_18658	pan_gene_4825	Southern_leaf_blight;Tassel_branch_number	Ear_height;Ratio_of_ear_height_to_total_height;Southern_leaf_blight;Stalk_strength	1	0	0	0	0	0	0	0	0	0	0	0	0	1	0	0	0	0	0	0	0	0	0	0	0	0	2	dispensable
pan_gene_18666	pan_gene_23445	Southern_leaf_blight	Southern_leaf_blight	1	1	1	0	0	0	0	0	0	1	0	1	1	0	1	1	1	1	0	1	1	1	1	1	1	1	17	near-core
pan_gene_18738	pan_gene_18764	Southern_leaf_blight	Southern_leaf_blight	1	1	0	1	0	1	0	0	0	1	1	1	0	0	0	0	0	0	0	0	0	0	1	1	0	0	9	dispensable
pan_gene_18738	pan_gene_20212	Southern_leaf_blight	Southern_leaf_blight	1	0	0	0	0	0	0	0	0	0	0	0	0	0	0	0	0	0	0	0	0	0	0	0	0	0	1	private
pan_gene_18738	pan_gene_65416	Southern_leaf_blight	Southern_leaf_blight	1	0	0	0	0	0	0	0	0	0	0	0	0	0	0	0	0	0	0	0	0	0	0	0	0	0	1	private
pan_gene_18738	pan_gene_90365	Southern_leaf_blight	Southern_leaf_blight	1	1	0	1	0	0	0	0	0	0	0	1	0	0	0	0	0	0	0	0	0	0	1	1	0	0	6	dispensable
pan_gene_18747	pan_gene_22313	Southern_leaf_blight	Southern_leaf_blight	1	0	0	1	1	1	0	1	0	0	1	1	0	1	0	1	1	0	0	1	0	1	1	0	1	1	15	near-core
pan_gene_18747	pan_gene_24758	Southern_leaf_blight	Southern_leaf_blight	1	0	1	1	0	0	0	0	0	0	1	1	0	1	0	1	0	1	0	0	0	0	1	0	0	1	10	dispensable
pan_gene_18747	pan_gene_27961	Southern_leaf_blight	Southern_leaf_blight;Starch	1	0	0	0	0	0	0	0	0	0	0	0	0	0	0	0	0	0	0	0	0	0	0	1	0	0	2	dispensable
pan_gene_18747	pan_gene_29988	Southern_leaf_blight	Height_per_day_(until_flowering);Southern_leaf_blight	1	0	0	0	0	0	0	0	0	0	0	0	0	0	0	0	0	0	0	0	0	0	0	0	0	0	1	private
pan_gene_18747	pan_gene_31317	Southern_leaf_blight	Southern_leaf_blight	1	0	1	1	1	1	0	1	0	0	1	0	0	1	0	1	1	1	0	0	0	1	1	1	1	0	15	near-core
pan_gene_18764	pan_gene_27976	Southern_leaf_blight	PCA_of_metabolites:_PC2;Southern_leaf_blight	1	0	0	1	0	0	0	0	0	0	0	1	0	0	1	0	0	0	0	0	0	1	0	0	0	1	6	dispensable
pan_gene_18764	pan_gene_32792	Southern_leaf_blight	Southern_leaf_blight	1	1	1	1	1	0	1	0	1	0	1	1	0	1	1	1	0	1	0	0	1	0	1	1	1	1	18	near-core
pan_gene_18764	pan_gene_90365	Southern_leaf_blight	Southern_leaf_blight	1	1	1	1	1	1	1	1	1	1	0	1	1	1	1	1	1	1	0	1	1	0	1	1	1	1	23	core
pan_gene_18764	pan_gene_9316	Southern_leaf_blight	Southern_leaf_blight	0	1	0	0	1	0	0	1	0	0	1	1	1	1	1	0	0	1	1	0	1	0	0	0	1	1	13	near-core
pan_gene_18766	pan_gene_46138	Average_internode_length_(whole_plant);Ear_height;Height_per_day_(until_flowering);Plant_height;Southern_leaf_blight	Southern_leaf_blight	1	0	0	1	0	0	0	0	1	1	0	0	0	0	0	0	0	1	0	0	0	0	0	0	0	0	5	dispensable
pan_gene_19070	pan_gene_4513	Average_internode_length_(above_ear);Average_internode_length_(whole_plant);Height_per_day_(until_flowering);Plant_height;Ratio_of_ear_height_to_total_height;Southern_leaf_blight	Chlorophyll_A;Southern_leaf_blight	1	0	0	1	0	0	0	0	1	0	0	0	0	1	0	0	0	0	1	0	0	0	0	0	0	0	5	dispensable
pan_gene_19776	pan_gene_23409	Cob_diameter;Southern_leaf_blight	Southern_leaf_blight	1	0	0	0	0	0	1	0	0	0	0	0	1	0	1	0	0	1	0	0	0	1	1	1	0	0	8	dispensable
pan_gene_19777	pan_gene_28433	Chlorophyll_A;Cob_diameter;Malate;Southern_leaf_blight;Tassel_branch_number	Southern_leaf_blight	0	0	0	1	0	0	0	0	0	0	0	0	0	1	0	0	0	0	0	0	0	0	0	0	0	0	2	dispensable
pan_gene_19777	pan_gene_32767	Chlorophyll_A;Cob_diameter;Malate;Southern_leaf_blight;Tassel_branch_number	Glutamate;Nitrate;Nodes_to_ear;Plant_height;Southern_leaf_blight;Starch	1	0	0	0	0	0	0	0	0	0	0	0	0	0	0	0	0	0	0	0	0	0	0	0	0	0	1	private
pan_gene_19777	pan_gene_6752	Chlorophyll_A;Cob_diameter;Malate;Southern_leaf_blight;Tassel_branch_number	Southern_leaf_blight	0	0	0	0	0	0	0	0	0	0	0	0	0	1	0	0	0	0	0	0	0	0	0	0	0	0	1	private
pan_gene_19777	pan_gene_9214	Chlorophyll_A;Cob_diameter;Malate;Southern_leaf_blight;Tassel_branch_number	Height_per_day_(until_flowering);PCA_of_metabolites:_PC2;Southern_leaf_blight;Starch	1	0	1	0	0	0	0	0	0	0	0	0	0	0	0	0	0	0	0	0	0	0	0	0	0	0	2	dispensable
pan_gene_20212	pan_gene_20625	Southern_leaf_blight	Southern_leaf_blight	1	0	0	0	0	0	0	0	0	0	0	0	0	0	0	0	0	0	0	0	0	0	0	0	0	0	1	private
pan_gene_20574	pan_gene_22565	Height_above_ear;Southern_leaf_blight;Tassel_branch_number	Average_internode_length_(below_ear);Southern_leaf_blight	1	0	0	0	1	0	0	1	1	0	0	0	0	0	0	0	0	0	0	0	0	0	0	0	0	0	4	dispensable
pan_gene_20574	pan_gene_27470	Height_above_ear;Southern_leaf_blight;Tassel_branch_number	Southern_leaf_blight	1	1	1	1	1	0	1	1	1	0	0	1	0	0	0	1	0	1	0	0	0	0	1	1	0	0	13	near-core
pan_gene_20574	pan_gene_27757	Height_above_ear;Southern_leaf_blight;Tassel_branch_number	Glutamate;Photoperiod_Growing-degree_days_to_silk;Photoperiod_growing-degree_days_to_anthesis;Southern_leaf_blight;Tassel_branch_number	1	1	1	0	0	0	0	1	1	0	0	0	0	0	0	0	0	1	1	0	0	0	1	1	1	0	10	dispensable
pan_gene_20574	pan_gene_9316	Height_above_ear;Southern_leaf_blight;Tassel_branch_number	Southern_leaf_blight	0	0	1	0	1	0	0	1	0	1	1	1	0	1	1	1	1	1	0	0	1	1	1	0	0	1	15	near-core
pan_gene_20619	pan_gene_27470	Average_internode_length_(above_ear);Southern_leaf_blight;Total_amino_acids	Southern_leaf_blight	1	0	0	1	0	0	1	0	1	0	0	0	0	1	0	0	0	0	0	0	0	0	1	0	0	0	6	dispensable
pan_gene_20619	pan_gene_29339	Average_internode_length_(above_ear);Southern_leaf_blight;Total_amino_acids	Average_internode_length_(whole_plant);Southern_leaf_blight	1	1	1	1	0	0	1	0	1	0	0	0	0	1	0	0	0	0	0	0	0	0	1	0	0	1	9	dispensable
pan_gene_20619	pan_gene_29473	Average_internode_length_(above_ear);Southern_leaf_blight;Total_amino_acids	Average_internode_length_(whole_plant);Nodes_to_ear;Southern_leaf_blight;Stalk_strength	1	0	0	0	0	0	0	0	0	0	0	0	0	0	0	0	0	0	0	0	0	0	0	0	0	0	1	private
pan_gene_20619	pan_gene_31281	Average_internode_length_(above_ear);Southern_leaf_blight;Total_amino_acids	Ratio_of_ear_height_to_total_height;Southern_leaf_blight	1	0	0	1	0	0	1	0	1	0	0	0	0	1	0	0	0	0	0	0	0	0	0	0	1	0	6	dispensable
pan_gene_20619	pan_gene_3154	Average_internode_length_(above_ear);Southern_leaf_blight;Total_amino_acids	Southern_leaf_blight	1	0	1	1	0	0	1	0	1	0	0	0	0	0	0	0	0	0	0	0	0	0	1	0	0	0	6	dispensable
pan_gene_20619	pan_gene_8970	Average_internode_length_(above_ear);Southern_leaf_blight;Total_amino_acids	Leaf_length;Southern_leaf_blight;Tassel_length	0	1	0	0	0	0	1	0	1	0	0	0	0	0	0	0	0	0	0	0	0	0	1	0	0	0	4	dispensable
pan_gene_20625	pan_gene_4068	Southern_leaf_blight	Southern_leaf_blight	1	0	0	0	0	0	0	0	0	0	0	0	0	0	0	0	0	0	0	0	0	0	0	0	0	0	1	private
pan_gene_21606	pan_gene_29474	Average_internode_length_(above_ear);Southern_leaf_blight	Southern_leaf_blight	1	0	1	1	1	0	0	0	1	1	1	0	1	0	0	0	0	0	0	0	0	0	1	0	1	0	10	dispensable
pan_gene_21606	pan_gene_31281	Average_internode_length_(above_ear);Southern_leaf_blight	Ratio_of_ear_height_to_total_height;Southern_leaf_blight	1	1	1	1	1	0	1	0	1	1	0	1	1	1	1	1	0	0	1	1	1	0	1	0	1	0	18	near-core
pan_gene_21606	pan_gene_32698	Average_internode_length_(above_ear);Southern_leaf_blight	Southern_leaf_blight	1	0	0	0	0	0	0	0	0	0	0	0	0	0	0	0	0	0	0	0	0	0	0	0	0	0	1	private
pan_gene_21606	pan_gene_9196	Average_internode_length_(above_ear);Southern_leaf_blight	Average_internode_length_(whole_plant);Ear_height;Height_above_ear;Nodes_to_ear;PCA_of_metabolites:_PC1;Ratio_of_ear_height_to_total_height;Southern_leaf_blight	1	0	0	1	0	0	0	1	0	0	0	0	0	0	0	0	0	1	0	0	0	0	0	0	0	0	4	dispensable
pan_gene_21606	pan_gene_9316	Average_internode_length_(above_ear);Southern_leaf_blight	Southern_leaf_blight	0	0	1	0	0	0	0	0	0	0	1	0	1	1	0	0	1	0	0	1	1	0	1	0	0	0	8	dispensable
pan_gene_21815	pan_gene_29974	Northern_Leaf_Blight;Southern_leaf_blight	Southern_leaf_blight	1	0	0	0	0	0	0	0	0	0	0	0	0	0	0	0	0	0	0	0	0	0	0	0	0	0	1	private
pan_gene_21987	pan_gene_30076	Ear_height;Southern_leaf_blight;Tassel_branch_number;Tassel_length	Southern_leaf_blight;Total_amino_acids	0	0	0	0	1	0	0	0	1	0	0	1	0	0	0	0	0	0	0	0	1	0	0	0	0	0	4	dispensable
pan_gene_21998	pan_gene_29966	Northern_Leaf_Blight;Southern_leaf_blight	Leaf_length;PCA_of_metabolites:_PC2;Southern_leaf_blight	1	0	1	1	1	1	0	1	1	1	0	1	1	1	0	1	1	0	0	1	0	0	1	1	0	0	16	near-core
pan_gene_21998	pan_gene_9597	Northern_Leaf_Blight;Southern_leaf_blight	Southern_leaf_blight	1	0	1	1	0	0	0	0	0	0	0	0	0	0	1	0	0	0	0	0	0	0	0	0	0	0	4	dispensable
pan_gene_21999	pan_gene_23829	Ear_row_number;Southern_leaf_blight	Average_internode_length_(below_ear);Photoperiod_Growing-degree_days_to_silk;Southern_leaf_blight	0	0	0	0	0	0	1	0	0	1	0	0	0	0	1	0	0	0	1	1	0	0	0	0	0	1	6	dispensable
pan_gene_21999	pan_gene_26602	Ear_row_number;Southern_leaf_blight	Anthesis-silking_interval;Height_above_ear;Nodes_per_plant;Southern_leaf_blight	0	0	0	0	0	0	0	0	0	0	0	0	0	0	0	0	0	0	1	0	0	0	0	0	0	1	2	dispensable
pan_gene_21999	pan_gene_27932	Ear_row_number;Southern_leaf_blight	Southern_leaf_blight	0	0	0	0	0	0	1	0	0	0	0	0	0	0	1	0	0	0	1	1	0	0	0	0	0	1	5	dispensable
pan_gene_21999	pan_gene_32730	Ear_row_number;Southern_leaf_blight	Ear_height;Southern_leaf_blight	0	0	0	0	0	0	1	0	0	1	0	0	0	0	0	0	0	0	0	1	0	0	0	0	0	1	4	dispensable
pan_gene_21999	pan_gene_32793	Ear_row_number;Southern_leaf_blight	Leaf_length;Southern_leaf_blight	0	0	0	0	0	0	0	0	0	0	0	0	0	0	0	0	0	0	0	1	0	0	0	0	0	0	1	private
pan_gene_21999	pan_gene_8961	Ear_row_number;Southern_leaf_blight	Southern_leaf_blight	0	0	0	0	0	0	0	0	0	0	0	0	0	0	0	0	0	0	0	0	0	0	0	0	0	1	1	private
pan_gene_22000	pan_gene_32248	Southern_leaf_blight	Southern_leaf_blight	1	0	0	0	0	0	0	0	0	0	0	0	0	0	0	0	0	0	0	0	0	0	0	0	0	0	1	private
pan_gene_22000	pan_gene_4825	Southern_leaf_blight	Ear_height;Ratio_of_ear_height_to_total_height;Southern_leaf_blight;Stalk_strength	1	0	0	0	0	0	0	0	0	0	0	0	0	1	0	0	0	0	0	0	0	0	0	0	0	0	2	dispensable
pan_gene_22313	pan_gene_31317	Southern_leaf_blight	Southern_leaf_blight	1	1	0	1	1	1	1	0	0	1	0	0	1	1	0	1	0	1	0	0	1	1	1	0	1	0	15	near-core
pan_gene_22313	pan_gene_32730	Southern_leaf_blight	Ear_height;Southern_leaf_blight	1	0	0	1	1	0	1	0	1	1	1	1	0	0	0	0	1	1	0	0	1	0	1	0	1	0	13	near-core
pan_gene_22517	pan_gene_23445	100_Kernel_weight;Leaf_width;Southern_leaf_blight	Southern_leaf_blight	1	1	1	1	1	0	1	0	0	0	0	0	0	0	1	0	1	0	0	0	0	0	0	1	0	1	10	dispensable
pan_gene_22517	pan_gene_9532	100_Kernel_weight;Leaf_width;Southern_leaf_blight	Southern_leaf_blight	1	0	0	0	0	0	0	0	0	0	0	0	0	0	0	0	0	0	0	0	0	0	0	1	0	0	2	dispensable
pan_gene_22565	pan_gene_22626	Average_internode_length_(below_ear);Southern_leaf_blight	Southern_leaf_blight	1	0	0	0	0	0	1	1	1	1	0	0	1	0	0	1	0	0	0	0	0	0	0	0	0	0	7	dispensable
pan_gene_22565	pan_gene_27470	Average_internode_length_(below_ear);Southern_leaf_blight	Southern_leaf_blight	1	0	1	1	1	1	1	1	1	0	1	1	0	0	0	1	0	1	1	0	1	0	0	0	0	0	14	near-core
pan_gene_22565	pan_gene_27757	Average_internode_length_(below_ear);Southern_leaf_blight	Glutamate;Photoperiod_Growing-degree_days_to_silk;Photoperiod_growing-degree_days_to_anthesis;Southern_leaf_blight;Tassel_branch_number	1	0	0	0	0	0	0	0	1	0	0	0	0	0	0	0	0	0	0	0	1	0	0	0	0	0	3	dispensable
pan_gene_22565	pan_gene_29563	Average_internode_length_(below_ear);Southern_leaf_blight	Ear_row_number;Southern_leaf_blight	1	0	0	0	0	0	1	0	0	1	0	0	0	0	0	1	0	0	1	0	1	0	0	0	0	0	6	dispensable
pan_gene_22565	pan_gene_3154	Average_internode_length_(below_ear);Southern_leaf_blight	Southern_leaf_blight	1	0	0	0	0	0	0	0	1	0	0	0	0	0	0	0	0	0	0	0	0	0	0	0	0	0	2	dispensable
pan_gene_22565	pan_gene_32793	Average_internode_length_(below_ear);Southern_leaf_blight	Leaf_length;Southern_leaf_blight	1	0	0	0	1	0	0	0	1	0	1	0	0	0	0	0	0	0	0	0	0	0	0	0	0	0	4	dispensable
pan_gene_22566	pan_gene_27976	Average_internode_length_(below_ear);Southern_leaf_blight	PCA_of_metabolites:_PC2;Southern_leaf_blight	1	0	0	0	0	0	0	0	0	0	0	0	0	0	0	0	0	0	0	0	0	0	0	0	0	0	1	private
pan_gene_22626	pan_gene_26602	Southern_leaf_blight	Anthesis-silking_interval;Height_above_ear;Nodes_per_plant;Southern_leaf_blight	1	1	0	0	1	0	0	1	1	0	0	1	1	0	1	1	0	1	0	0	0	1	0	0	0	0	11	near-core
pan_gene_22626	pan_gene_27470	Southern_leaf_blight	Southern_leaf_blight	1	0	1	0	0	1	0	0	1	0	1	1	0	0	1	0	0	0	0	0	0	0	1	1	0	0	9	dispensable
pan_gene_22626	pan_gene_29563	Southern_leaf_blight	Ear_row_number;Southern_leaf_blight	1	0	0	0	1	0	1	0	0	1	0	0	0	0	1	1	0	1	0	1	1	0	0	0	0	0	9	dispensable
pan_gene_22626	pan_gene_29975	Southern_leaf_blight	Cob_diameter;Southern_leaf_blight	1	1	0	1	1	1	1	1	1	0	0	1	1	1	0	1	0	0	0	0	0	0	0	1	0	0	13	near-core
pan_gene_22626	pan_gene_8981	Southern_leaf_blight	Average_internode_length_(below_ear);Leaf_length;Southern_leaf_blight;Sucrose	0	0	0	0	1	0	0	0	0	0	0	0	0	0	0	0	0	0	0	1	0	0	0	0	0	0	2	dispensable
pan_gene_22626	pan_gene_9130	Southern_leaf_blight	Southern_leaf_blight	1	1	1	1	1	1	1	1	1	0	1	1	1	1	1	1	1	1	0	1	1	0	1	0	1	0	21	core
pan_gene_22626	pan_gene_9597	Southern_leaf_blight	Southern_leaf_blight	1	0	1	1	1	1	0	1	1	1	0	0	0	1	0	1	0	0	0	0	1	0	0	0	0	0	11	near-core
pan_gene_22631	pan_gene_24377	Southern_leaf_blight	Southern_leaf_blight	0	0	1	0	0	0	0	0	0	0	0	0	0	0	0	0	1	0	0	0	0	0	1	0	0	0	3	dispensable
pan_gene_22631	pan_gene_4434	Southern_leaf_blight	Southern_leaf_blight	0	1	1	1	1	1	1	1	1	0	1	1	1	1	0	1	1	1	1	1	1	1	1	1	1	1	23	core
pan_gene_22631	pan_gene_4812	Southern_leaf_blight	Cob_diameter;Southern_leaf_blight	0	1	1	0	1	1	1	1	1	1	1	1	1	1	1	1	1	1	1	1	1	1	1	1	1	1	24	core
pan_gene_22631	pan_gene_9321	Southern_leaf_blight	Southern_leaf_blight;Starch	0	1	1	1	1	1	1	1	1	1	1	1	1	1	1	1	1	1	1	1	1	0	0	1	1	1	23	core
pan_gene_23445	pan_gene_9532	Southern_leaf_blight	Southern_leaf_blight	1	1	0	0	0	0	0	0	0	0	0	0	0	0	1	0	0	0	0	0	1	0	0	0	1	0	5	dispensable
pan_gene_23744	pan_gene_27772	Southern_leaf_blight	Boxcox-transformed_leaf_angle;Southern_leaf_blight	1	0	0	0	0	1	0	1	0	0	0	0	0	0	0	1	0	0	0	1	1	0	0	1	1	1	9	dispensable
pan_gene_23744	pan_gene_30686	Southern_leaf_blight	Southern_leaf_blight	1	0	0	1	0	0	0	1	0	0	0	0	0	0	0	0	0	0	0	0	0	0	0	0	0	0	3	dispensable
pan_gene_23744	pan_gene_32698	Southern_leaf_blight	Southern_leaf_blight	1	0	0	0	0	0	0	1	0	0	0	0	0	0	0	0	0	0	0	0	0	0	0	0	0	0	2	dispensable
pan_gene_23744	pan_gene_9316	Southern_leaf_blight	Southern_leaf_blight	0	0	0	0	0	0	0	1	0	0	0	0	0	0	0	0	0	0	0	0	0	0	0	0	0	0	1	private
pan_gene_23829	pan_gene_24757	Average_internode_length_(below_ear);Photoperiod_Growing-degree_days_to_silk;Southern_leaf_blight	Boxcox-transformed_leaf_angle;Southern_leaf_blight	1	1	1	0	1	0	0	1	1	1	0	0	1	1	0	0	0	0	1	0	1	1	0	0	0	1	13	near-core
pan_gene_23829	pan_gene_25886	Average_internode_length_(below_ear);Photoperiod_Growing-degree_days_to_silk;Southern_leaf_blight	Southern_leaf_blight;Total_amino_acids	1	1	0	0	1	1	1	1	0	0	0	1	1	0	1	1	0	1	1	0	0	1	1	1	0	1	16	near-core
pan_gene_23829	pan_gene_27932	Average_internode_length_(below_ear);Photoperiod_Growing-degree_days_to_silk;Southern_leaf_blight	Southern_leaf_blight	0	0	0	0	0	1	1	0	0	0	0	0	1	0	1	1	1	0	1	0	1	1	0	0	0	1	10	dispensable
pan_gene_23829	pan_gene_29885	Average_internode_length_(below_ear);Photoperiod_Growing-degree_days_to_silk;Southern_leaf_blight	Days_to_silk;Height_above_ear;Southern_leaf_blight	0	0	0	0	0	0	0	0	0	0	0	0	1	0	0	0	0	0	0	0	1	0	0	0	0	0	2	dispensable
pan_gene_23829	pan_gene_31283	Average_internode_length_(below_ear);Photoperiod_Growing-degree_days_to_silk;Southern_leaf_blight	Average_internode_length_(above_ear);Southern_leaf_blight	0	0	0	0	1	0	0	0	0	0	0	0	0	0	0	0	0	0	0	0	0	0	0	0	0	0	1	private
pan_gene_23829	pan_gene_32793	Average_internode_length_(below_ear);Photoperiod_Growing-degree_days_to_silk;Southern_leaf_blight	Leaf_length;Southern_leaf_blight	1	1	1	1	1	1	1	1	1	1	1	1	1	1	1	1	1	0	1	1	1	1	1	0	0	1	23	core
pan_gene_24377	pan_gene_4426	Southern_leaf_blight	Height_per_day_(until_flowering);Southern_leaf_blight	1	1	0	0	1	0	1	1	1	1	0	1	1	1	0	1	1	1	1	1	1	0	1	1	0	0	18	near-core
pan_gene_24377	pan_gene_4434	Southern_leaf_blight	Southern_leaf_blight	1	0	1	1	0	1	0	0	0	1	0	0	0	1	0	0	1	0	0	0	0	0	1	0	0	0	8	dispensable
pan_gene_24757	pan_gene_25886	Boxcox-transformed_leaf_angle;Southern_leaf_blight	Southern_leaf_blight;Total_amino_acids	1	1	0	0	1	0	1	1	0	1	0	0	1	0	0	0	0	1	1	0	0	0	0	0	0	1	10	dispensable
pan_gene_24757	pan_gene_27470	Boxcox-transformed_leaf_angle;Southern_leaf_blight	Southern_leaf_blight	1	1	1	0	1	0	1	1	0	0	1	0	0	1	0	1	0	1	0	0	1	0	0	0	0	1	12	near-core
pan_gene_24757	pan_gene_32730	Boxcox-transformed_leaf_angle;Southern_leaf_blight	Ear_height;Southern_leaf_blight	1	0	1	0	1	1	1	1	1	0	1	0	1	1	0	0	1	1	0	0	1	0	1	0	0	1	15	near-core
pan_gene_24757	pan_gene_32793	Boxcox-transformed_leaf_angle;Southern_leaf_blight	Leaf_length;Southern_leaf_blight	1	1	1	0	1	1	0	1	1	1	1	0	1	1	0	1	1	1	1	1	1	1	0	0	0	1	19	near-core
pan_gene_24757	pan_gene_9073	Boxcox-transformed_leaf_angle;Southern_leaf_blight	Southern_leaf_blight	1	0	1	0	0	0	0	0	1	0	1	1	1	1	0	0	0	0	0	1	1	1	0	0	1	0	11	near-core
pan_gene_24758	pan_gene_26602	Southern_leaf_blight	Anthesis-silking_interval;Height_above_ear;Nodes_per_plant;Southern_leaf_blight	1	0	0	1	0	0	0	0	1	0	1	0	1	0	0	1	0	1	0	0	0	0	0	0	0	0	7	dispensable
pan_gene_24758	pan_gene_29563	Southern_leaf_blight	Ear_row_number;Southern_leaf_blight	1	0	0	0	0	0	1	0	0	1	0	0	0	0	0	1	0	1	0	0	1	0	0	0	0	1	7	dispensable
pan_gene_24758	pan_gene_29966	Southern_leaf_blight	Leaf_length;PCA_of_metabolites:_PC2;Southern_leaf_blight	1	0	0	0	0	1	0	0	0	0	0	0	0	1	0	0	0	0	0	0	0	0	0	0	0	0	3	dispensable
pan_gene_25099	pan_gene_5988	Southern_leaf_blight;Tassel_branch_number	Days_to_anthesis;Southern_leaf_blight	1	0	0	1	1	1	1	0	0	1	0	1	0	1	0	1	1	0	0	1	0	0	0	0	0	1	12	near-core
pan_gene_25372	pan_gene_26472	Southern_leaf_blight;Tassel_branch_number	Southern_leaf_blight	0	1	0	0	0	0	0	0	0	0	0	0	0	0	0	0	0	0	0	0	0	0	0	0	0	0	1	private
pan_gene_25372	pan_gene_29974	Southern_leaf_blight;Tassel_branch_number	Southern_leaf_blight	1	0	0	0	0	0	0	1	0	0	0	1	0	1	0	0	0	1	1	0	0	0	1	0	0	0	7	dispensable
pan_gene_25372	pan_gene_4810	Southern_leaf_blight;Tassel_branch_number	Cob_diameter;Ear_row_number;Southern_leaf_blight	1	0	0	0	0	0	0	0	0	0	0	0	0	0	0	0	0	0	1	0	0	0	0	0	1	0	3	dispensable
pan_gene_25399	pan_gene_29460	Southern_leaf_blight	Days_to_anthesis;Nodes_per_plant;Southern_leaf_blight	1	1	0	0	0	0	0	0	0	0	1	1	1	0	0	1	1	1	0	0	1	0	1	1	0	1	12	near-core
pan_gene_25399	pan_gene_5978	Southern_leaf_blight	100_Kernel_weight;Malate;Southern_leaf_blight	1	0	0	0	0	0	0	0	0	0	0	0	0	0	0	0	0	0	0	0	0	0	0	0	0	0	1	private
pan_gene_25442	pan_gene_27949	Southern_leaf_blight	Nodes_above_ear;Southern_leaf_blight	1	0	0	0	0	0	0	0	0	0	0	0	0	0	0	0	0	0	0	0	0	0	0	0	0	0	1	private
pan_gene_25545	pan_gene_27470	Southern_leaf_blight	Southern_leaf_blight	1	0	0	0	0	0	0	0	0	1	0	0	0	0	0	0	0	0	0	0	0	0	0	0	0	0	2	dispensable
pan_gene_25545	pan_gene_27757	Southern_leaf_blight	Glutamate;Photoperiod_Growing-degree_days_to_silk;Photoperiod_growing-degree_days_to_anthesis;Southern_leaf_blight;Tassel_branch_number	1	0	0	0	0	0	0	0	0	0	0	0	0	0	0	0	0	0	0	0	0	0	0	0	1	0	2	dispensable
pan_gene_25545	pan_gene_31281	Southern_leaf_blight	Ratio_of_ear_height_to_total_height;Southern_leaf_blight	1	0	0	0	0	0	0	0	0	0	0	0	0	1	0	1	0	0	0	0	0	0	0	0	1	0	4	dispensable
pan_gene_25545	pan_gene_3819	Southern_leaf_blight	Average_internode_length_(whole_plant);Nitrate;Southern_leaf_blight	1	0	0	0	0	0	0	0	0	0	0	0	0	0	0	0	0	0	1	0	0	0	0	0	0	0	2	dispensable
pan_gene_25552	pan_gene_32657	Southern_leaf_blight	Boxcox-transformed_leaf_angle;Southern_leaf_blight	1	0	0	0	0	0	0	0	0	0	1	0	0	0	0	0	0	1	0	0	0	1	0	1	0	1	6	dispensable
pan_gene_25552	pan_gene_32688	Southern_leaf_blight	Average_internode_length_(below_ear);Average_internode_length_(whole_plant);Plant_height;Southern_leaf_blight	1	1	0	0	0	0	0	0	0	0	0	1	0	1	0	0	1	1	0	0	0	1	1	1	0	1	10	dispensable
pan_gene_25552	pan_gene_32720	Southern_leaf_blight	Chlorophyll_A;Ear_height;Glutamate;Malate;Southern_leaf_blight;Total_amino_acids	1	1	0	0	0	0	0	0	0	0	1	1	0	1	1	0	1	1	1	0	0	1	0	0	1	1	12	near-core
pan_gene_25552	pan_gene_58621	Southern_leaf_blight	Southern_leaf_blight	1	1	0	0	0	0	0	0	0	0	1	1	0	0	1	1	1	1	1	0	0	1	1	1	0	1	13	near-core
pan_gene_25552	pan_gene_5982	Southern_leaf_blight	Southern_leaf_blight	0	0	0	0	0	0	0	0	0	0	0	0	0	0	0	0	0	0	0	0	0	0	1	0	0	0	1	private
pan_gene_25820	pan_gene_2690	Average_internode_length_(below_ear);Height_per_day_(until_flowering);Southern_leaf_blight	Height_above_ear;Nodes_to_ear;Southern_leaf_blight	0	0	0	0	1	0	0	0	0	0	0	0	0	0	0	0	0	0	0	0	0	0	0	0	0	0	1	private
pan_gene_25886	pan_gene_27470	Southern_leaf_blight;Total_amino_acids	Southern_leaf_blight	1	1	0	0	1	0	1	1	0	0	0	0	0	0	0	0	0	0	0	0	0	0	1	1	0	0	7	dispensable
pan_gene_25941	pan_gene_4825	Southern_leaf_blight	Ear_height;Ratio_of_ear_height_to_total_height;Southern_leaf_blight;Stalk_strength	1	0	0	0	0	0	0	1	0	0	0	0	0	0	0	0	0	0	0	0	0	0	0	0	0	0	2	dispensable
pan_gene_26602	pan_gene_27788	Anthesis-silking_interval;Height_above_ear;Nodes_per_plant;Southern_leaf_blight	Average_internode_length_(below_ear);Southern_leaf_blight	0	0	0	0	0	0	0	0	0	0	0	0	0	0	0	0	1	0	0	0	0	0	0	0	0	0	1	private
pan_gene_26602	pan_gene_27932	Anthesis-silking_interval;Height_above_ear;Nodes_per_plant;Southern_leaf_blight	Southern_leaf_blight	0	0	0	0	1	0	0	0	0	0	0	0	1	0	0	0	0	0	0	0	0	1	0	0	0	1	4	dispensable
pan_gene_26602	pan_gene_29563	Anthesis-silking_interval;Height_above_ear;Nodes_per_plant;Southern_leaf_blight	Ear_row_number;Southern_leaf_blight	1	0	0	0	1	0	0	0	0	0	0	0	0	0	1	1	0	1	1	0	0	0	0	0	0	0	6	dispensable
pan_gene_26602	pan_gene_31283	Anthesis-silking_interval;Height_above_ear;Nodes_per_plant;Southern_leaf_blight	Average_internode_length_(above_ear);Southern_leaf_blight	0	0	0	0	1	0	0	0	0	0	0	0	0	0	0	0	0	0	0	0	0	0	0	0	0	0	1	private
pan_gene_26602	pan_gene_32730	Anthesis-silking_interval;Height_above_ear;Nodes_per_plant;Southern_leaf_blight	Ear_height;Southern_leaf_blight	1	0	0	1	1	0	0	0	1	0	0	0	0	1	0	0	0	0	0	0	0	0	0	0	0	1	6	dispensable
pan_gene_26602	pan_gene_32793	Anthesis-silking_interval;Height_above_ear;Nodes_per_plant;Southern_leaf_blight	Leaf_length;Southern_leaf_blight	1	0	0	0	0	0	0	0	1	0	0	0	1	0	1	0	0	0	0	0	0	0	1	0	0	0	5	dispensable
pan_gene_26602	pan_gene_9073	Anthesis-silking_interval;Height_above_ear;Nodes_per_plant;Southern_leaf_blight	Southern_leaf_blight	1	1	0	1	0	1	0	1	1	0	1	0	1	1	0	1	0	1	1	0	0	1	1	0	0	1	15	near-core
pan_gene_27470	pan_gene_27757	Southern_leaf_blight	Glutamate;Photoperiod_Growing-degree_days_to_silk;Photoperiod_growing-degree_days_to_anthesis;Southern_leaf_blight;Tassel_branch_number	1	1	0	0	0	0	1	1	1	0	1	1	0	1	1	1	1	1	1	0	1	1	1	0	0	0	16	near-core
pan_gene_27470	pan_gene_29339	Southern_leaf_blight	Average_internode_length_(whole_plant);Southern_leaf_blight	1	0	0	0	0	0	0	0	1	0	0	0	0	0	1	0	0	0	0	0	0	0	1	0	0	1	5	dispensable
pan_gene_27470	pan_gene_29563	Southern_leaf_blight	Ear_row_number;Southern_leaf_blight	1	0	0	0	0	0	0	0	0	0	0	0	0	0	1	1	0	1	1	0	1	0	0	0	0	0	6	dispensable
pan_gene_27470	pan_gene_30517	Southern_leaf_blight	Southern_leaf_blight;Tassel_branch_number	1	1	1	0	0	1	1	0	1	0	1	0	0	0	0	0	1	1	0	0	1	0	1	1	0	0	12	near-core
pan_gene_27470	pan_gene_31281	Southern_leaf_blight	Ratio_of_ear_height_to_total_height;Southern_leaf_blight	1	1	0	1	1	1	1	0	1	0	0	1	0	0	0	0	0	0	0	0	0	0	0	0	0	0	8	dispensable
pan_gene_27470	pan_gene_3154	Southern_leaf_blight	Southern_leaf_blight	1	0	0	1	0	1	1	0	0	1	1	1	0	0	0	0	0	1	1	0	1	1	1	1	0	0	13	near-core
pan_gene_27470	pan_gene_32793	Southern_leaf_blight	Leaf_length;Southern_leaf_blight	1	1	1	1	1	1	1	1	1	1	1	1	1	1	1	0	0	0	1	0	1	1	1	0	1	1	21	core
pan_gene_27470	pan_gene_3819	Southern_leaf_blight	Average_internode_length_(whole_plant);Nitrate;Southern_leaf_blight	1	0	0	1	0	0	1	0	1	0	0	0	0	0	1	0	0	0	0	0	0	1	1	1	0	0	8	dispensable
pan_gene_27755	pan_gene_29819	Southern_leaf_blight	Nodes_per_plant;Southern_leaf_blight	1	1	0	0	0	0	0	0	0	0	0	0	0	0	0	0	0	0	0	0	0	0	0	0	0	0	2	dispensable
pan_gene_27755	pan_gene_31228	Southern_leaf_blight	Photoperiod_Growing-degree_days_to_silk;Southern_leaf_blight	1	0	0	0	0	0	0	0	0	0	0	0	0	0	0	0	0	0	0	0	0	0	1	0	0	0	2	dispensable
pan_gene_27757	pan_gene_32793	Glutamate;Photoperiod_Growing-degree_days_to_silk;Photoperiod_growing-degree_days_to_anthesis;Southern_leaf_blight;Tassel_branch_number	Leaf_length;Southern_leaf_blight	1	1	1	0	0	0	1	1	1	0	1	1	0	1	1	0	1	1	1	0	1	1	1	1	1	0	18	near-core
pan_gene_27772	pan_gene_30686	Boxcox-transformed_leaf_angle;Southern_leaf_blight	Southern_leaf_blight	1	0	0	0	0	1	0	0	0	0	0	0	0	0	1	0	0	1	0	0	0	0	0	0	0	0	4	dispensable
pan_gene_27772	pan_gene_3084	Boxcox-transformed_leaf_angle;Southern_leaf_blight	Southern_leaf_blight	1	0	0	0	0	0	0	0	0	0	0	1	0	0	0	0	0	0	0	0	0	0	0	0	0	0	2	dispensable
pan_gene_27803	pan_gene_27960	Average_internode_length_(whole_plant);Southern_leaf_blight	Southern_leaf_blight;Starch	0	0	1	0	0	0	0	0	0	0	0	0	0	0	0	0	0	0	0	0	0	0	0	0	0	0	1	private
pan_gene_27803	pan_gene_32348	Average_internode_length_(whole_plant);Southern_leaf_blight	Southern_leaf_blight	1	0	1	0	0	1	0	0	0	1	0	0	0	0	0	0	0	0	0	0	0	0	0	0	0	0	4	dispensable
pan_gene_27896	pan_gene_27929	Ratio_of_ear_height_to_total_height;Southern_leaf_blight	Southern_leaf_blight	1	0	0	0	0	1	0	0	0	1	0	0	1	0	0	0	0	0	0	0	0	0	0	0	1	0	5	dispensable
pan_gene_27896	pan_gene_30568	Ratio_of_ear_height_to_total_height;Southern_leaf_blight	Southern_leaf_blight	1	0	0	0	0	0	0	0	0	0	1	0	0	0	0	0	0	0	1	0	0	0	0	0	0	0	3	dispensable
pan_gene_27896	pan_gene_30655	Ratio_of_ear_height_to_total_height;Southern_leaf_blight	Southern_leaf_blight;Sucrose	1	1	1	1	0	0	1	1	1	0	0	1	1	0	1	1	0	0	0	1	0	1	0	1	1	0	15	near-core
pan_gene_27896	pan_gene_32405	Ratio_of_ear_height_to_total_height;Southern_leaf_blight	Average_internode_length_(whole_plant);Cob_diameter;Leaf_width;Southern_leaf_blight	1	0	1	0	0	0	0	0	0	1	1	0	0	0	1	0	0	0	1	1	0	0	1	0	1	0	9	dispensable
pan_gene_27914	pan_gene_31228	Nodes_per_plant;Southern_leaf_blight	Photoperiod_Growing-degree_days_to_silk;Southern_leaf_blight	1	0	0	0	0	0	0	0	0	0	0	0	0	0	1	0	0	0	0	0	0	0	1	0	0	0	3	dispensable
pan_gene_27914	pan_gene_32698	Nodes_per_plant;Southern_leaf_blight	Southern_leaf_blight	1	0	0	0	0	0	0	0	0	0	0	0	0	0	0	0	0	0	0	0	0	0	0	0	0	0	1	private
pan_gene_27927	pan_gene_31317	Average_internode_length_(whole_plant);Southern_leaf_blight	Southern_leaf_blight	0	0	0	0	0	0	0	0	0	0	0	0	0	0	0	0	1	0	0	0	0	0	0	0	0	0	1	private
pan_gene_27932	pan_gene_29339	Southern_leaf_blight	Average_internode_length_(whole_plant);Southern_leaf_blight	0	0	0	0	0	1	1	0	0	1	0	0	1	0	1	0	1	0	0	1	1	1	0	0	0	1	10	dispensable
pan_gene_27932	pan_gene_29885	Southern_leaf_blight	Days_to_silk;Height_above_ear;Southern_leaf_blight	0	0	0	0	0	0	0	0	0	0	0	0	1	0	0	0	0	0	0	0	1	0	0	0	0	1	3	dispensable
pan_gene_27932	pan_gene_31283	Southern_leaf_blight	Average_internode_length_(above_ear);Southern_leaf_blight	0	0	0	0	1	0	0	0	0	0	0	0	0	0	0	0	0	0	0	0	0	0	0	0	0	0	1	private
pan_gene_27932	pan_gene_3154	Southern_leaf_blight	Southern_leaf_blight	0	0	0	0	0	1	1	0	0	1	0	0	1	0	1	1	1	0	0	1	1	1	0	0	0	1	11	near-core
pan_gene_27932	pan_gene_32793	Southern_leaf_blight	Leaf_length;Southern_leaf_blight	0	0	0	0	0	1	1	0	0	1	0	0	1	0	1	1	1	0	0	1	1	1	0	0	0	1	11	near-core
pan_gene_27932	pan_gene_8961	Southern_leaf_blight	Southern_leaf_blight	0	0	0	0	1	0	0	0	0	1	0	0	0	0	0	0	0	0	0	1	0	0	0	0	0	1	4	dispensable
pan_gene_27960	pan_gene_32348	Southern_leaf_blight;Starch	Southern_leaf_blight	0	0	1	0	1	0	0	0	0	0	0	0	0	0	0	1	0	0	0	0	0	0	0	0	1	0	4	dispensable
pan_gene_27961	pan_gene_29988	Southern_leaf_blight;Starch	Height_per_day_(until_flowering);Southern_leaf_blight	1	1	1	0	1	1	1	1	0	1	0	1	1	1	1	1	1	1	0	1	0	0	0	1	1	1	19	near-core
pan_gene_27961	pan_gene_32730	Southern_leaf_blight;Starch	Ear_height;Southern_leaf_blight	1	0	0	1	0	0	0	0	1	0	0	0	0	0	0	0	0	0	0	0	0	0	0	0	0	0	3	dispensable
pan_gene_27976	pan_gene_90365	PCA_of_metabolites:_PC2;Southern_leaf_blight	Southern_leaf_blight	1	0	0	1	0	0	0	0	0	1	0	1	0	0	0	1	0	0	0	0	0	0	0	1	0	0	6	dispensable
pan_gene_27976	pan_gene_9316	PCA_of_metabolites:_PC2;Southern_leaf_blight	Southern_leaf_blight	0	0	0	0	0	0	0	0	0	0	1	0	0	0	0	0	0	0	0	0	0	0	0	0	0	1	2	dispensable
pan_gene_27995	pan_gene_32792	Average_internode_length_(below_ear);Southern_leaf_blight;Tassel_length	Southern_leaf_blight	1	0	1	1	0	0	0	1	0	0	0	0	0	0	0	0	0	0	0	0	0	0	0	1	0	1	6	dispensable
pan_gene_27995	pan_gene_9316	Average_internode_length_(below_ear);Southern_leaf_blight;Tassel_length	Southern_leaf_blight	0	0	0	0	1	0	0	0	0	0	0	0	0	0	0	0	0	0	0	0	1	0	0	0	0	1	3	dispensable
pan_gene_28433	pan_gene_6752	Southern_leaf_blight	Southern_leaf_blight	0	0	0	0	0	0	0	0	0	0	0	0	0	1	0	0	0	0	0	0	0	0	0	0	0	0	1	private
pan_gene_28433	pan_gene_9214	Southern_leaf_blight	Height_per_day_(until_flowering);PCA_of_metabolites:_PC2;Southern_leaf_blight;Starch	0	0	0	0	0	0	0	1	0	0	0	0	0	0	0	0	0	0	0	0	0	0	0	0	0	0	1	private
pan_gene_28842	pan_gene_30496	Southern_leaf_blight	Southern_leaf_blight	1	0	0	0	0	0	0	0	0	1	0	0	0	0	0	0	0	0	0	0	0	0	0	0	0	0	2	dispensable
pan_gene_29339	pan_gene_29473	Average_internode_length_(whole_plant);Southern_leaf_blight	Average_internode_length_(whole_plant);Nodes_to_ear;Southern_leaf_blight;Stalk_strength	1	0	0	0	0	0	0	0	0	0	0	0	0	0	0	0	0	0	0	0	0	0	0	0	0	0	1	private
pan_gene_29339	pan_gene_29885	Average_internode_length_(whole_plant);Southern_leaf_blight	Days_to_silk;Height_above_ear;Southern_leaf_blight	0	0	0	0	0	0	0	0	0	0	1	0	1	0	0	0	0	1	0	0	1	0	0	0	0	1	5	dispensable
pan_gene_29339	pan_gene_31281	Average_internode_length_(whole_plant);Southern_leaf_blight	Ratio_of_ear_height_to_total_height;Southern_leaf_blight	1	0	0	1	1	1	1	0	1	1	0	1	1	1	1	1	0	1	1	1	0	0	1	0	1	0	17	near-core
pan_gene_29339	pan_gene_3154	Average_internode_length_(whole_plant);Southern_leaf_blight	Southern_leaf_blight	1	0	1	1	1	1	0	0	1	1	1	1	1	1	0	0	1	1	0	0	1	1	1	0	0	1	17	near-core
pan_gene_29339	pan_gene_8961	Average_internode_length_(whole_plant);Southern_leaf_blight	Southern_leaf_blight	0	0	0	0	0	0	0	0	0	1	0	0	0	0	0	0	0	0	0	0	0	0	0	0	0	1	2	dispensable
pan_gene_29339	pan_gene_8970	Average_internode_length_(whole_plant);Southern_leaf_blight	Leaf_length;Southern_leaf_blight;Tassel_length	0	1	0	0	0	1	0	0	1	0	1	0	0	0	1	1	0	0	0	0	0	1	1	0	0	0	8	dispensable
pan_gene_29339	pan_gene_8981	Average_internode_length_(whole_plant);Southern_leaf_blight	Average_internode_length_(below_ear);Leaf_length;Southern_leaf_blight;Sucrose	0	0	0	0	0	0	0	0	0	0	0	0	0	0	0	0	0	0	0	1	0	0	0	0	0	0	1	private
pan_gene_29339	pan_gene_90365	Average_internode_length_(whole_plant);Southern_leaf_blight	Southern_leaf_blight	1	1	1	1	1	1	0	0	0	1	0	1	0	0	1	0	0	1	1	1	1	0	1	0	0	1	15	near-core
pan_gene_29339	pan_gene_9316	Average_internode_length_(whole_plant);Southern_leaf_blight	Southern_leaf_blight	0	1	0	0	1	0	0	0	0	0	1	0	0	1	0	0	1	1	1	0	1	0	0	0	0	1	9	dispensable
pan_gene_29349	pan_gene_32348	Protein;Southern_leaf_blight	Southern_leaf_blight	0	0	0	0	1	0	0	0	0	0	0	0	0	0	0	0	0	0	0	0	0	0	0	0	0	0	1	private
pan_gene_29460	pan_gene_29514	Days_to_anthesis;Nodes_per_plant;Southern_leaf_blight	Leaf_width;Nodes_per_plant;Southern_leaf_blight	1	1	0	0	0	0	0	0	0	0	0	0	0	0	0	0	0	0	0	0	0	0	0	0	0	0	2	dispensable
pan_gene_29460	pan_gene_5978	Days_to_anthesis;Nodes_per_plant;Southern_leaf_blight	100_Kernel_weight;Malate;Southern_leaf_blight	1	0	0	0	0	0	0	0	0	0	0	0	0	0	0	0	0	0	0	0	0	0	0	0	0	0	1	private
pan_gene_29460	pan_gene_98662	Days_to_anthesis;Nodes_per_plant;Southern_leaf_blight	Southern_leaf_blight	1	1	0	1	0	0	0	0	0	0	0	1	0	0	0	1	0	1	0	0	0	1	1	1	0	0	9	dispensable
pan_gene_29473	pan_gene_31281	Average_internode_length_(whole_plant);Nodes_to_ear;Southern_leaf_blight;Stalk_strength	Ratio_of_ear_height_to_total_height;Southern_leaf_blight	1	0	0	0	0	0	0	0	0	0	0	0	0	0	0	0	0	0	0	0	0	0	0	0	0	0	1	private
pan_gene_29473	pan_gene_32770	Average_internode_length_(whole_plant);Nodes_to_ear;Southern_leaf_blight;Stalk_strength	Chlorophyll_A;Leaf_width;Nodes_per_plant;Southern_leaf_blight	1	0	0	0	0	0	0	0	0	0	0	0	0	0	0	0	0	0	0	0	0	0	0	0	0	0	1	private
pan_gene_29473	pan_gene_3819	Average_internode_length_(whole_plant);Nodes_to_ear;Southern_leaf_blight;Stalk_strength	Average_internode_length_(whole_plant);Nitrate;Southern_leaf_blight	1	0	0	0	0	0	0	0	0	0	0	0	0	0	0	0	0	0	0	0	0	0	0	1	0	0	2	dispensable
pan_gene_29473	pan_gene_6990	Average_internode_length_(whole_plant);Nodes_to_ear;Southern_leaf_blight;Stalk_strength	Anthesis-silking_interval;Southern_leaf_blight	1	0	0	0	0	0	0	0	0	0	0	0	0	0	0	0	0	0	0	0	0	0	0	0	0	0	1	private
pan_gene_29473	pan_gene_90365	Average_internode_length_(whole_plant);Nodes_to_ear;Southern_leaf_blight;Stalk_strength	Southern_leaf_blight	1	0	0	0	0	0	0	0	0	0	0	0	0	0	0	0	0	0	0	0	0	0	0	0	0	0	1	private
pan_gene_29514	pan_gene_9421	Leaf_width;Nodes_per_plant;Southern_leaf_blight	Southern_leaf_blight	1	0	0	0	0	0	0	0	0	0	0	0	0	0	0	0	0	0	0	0	0	0	0	0	0	0	1	private
pan_gene_29514	pan_gene_98662	Leaf_width;Nodes_per_plant;Southern_leaf_blight	Southern_leaf_blight	1	1	0	0	0	0	0	0	0	0	0	0	0	0	0	0	0	0	0	0	0	0	0	0	0	0	2	dispensable
pan_gene_29563	pan_gene_31283	Ear_row_number;Southern_leaf_blight	Average_internode_length_(above_ear);Southern_leaf_blight	0	0	0	0	1	0	0	0	0	0	0	0	0	0	0	0	0	0	0	0	0	0	0	0	0	0	1	private
pan_gene_29563	pan_gene_3154	Ear_row_number;Southern_leaf_blight	Southern_leaf_blight	1	0	0	0	0	0	0	0	0	0	0	0	0	0	1	0	0	1	0	0	1	0	0	0	1	0	5	dispensable
pan_gene_29819	pan_gene_31228	Nodes_per_plant;Southern_leaf_blight	Photoperiod_Growing-degree_days_to_silk;Southern_leaf_blight	1	0	0	0	0	0	0	0	0	0	0	0	0	0	0	0	0	0	0	0	0	0	0	0	0	0	1	private
pan_gene_29868	pan_gene_4825	Southern_leaf_blight	Ear_height;Ratio_of_ear_height_to_total_height;Southern_leaf_blight;Stalk_strength	1	0	0	0	0	0	0	0	0	0	0	0	0	0	0	0	0	0	0	0	0	0	0	0	0	0	1	private
pan_gene_29885	pan_gene_3154	Days_to_silk;Height_above_ear;Southern_leaf_blight	Southern_leaf_blight	0	0	0	0	0	0	0	0	0	0	1	0	1	0	0	0	0	1	0	0	0	0	0	0	0	1	4	dispensable
pan_gene_29885	pan_gene_32793	Days_to_silk;Height_above_ear;Southern_leaf_blight	Leaf_length;Southern_leaf_blight	0	0	0	0	0	0	0	0	0	0	0	0	1	0	0	0	0	1	0	0	1	0	0	0	0	1	4	dispensable
pan_gene_29885	pan_gene_8961	Days_to_silk;Height_above_ear;Southern_leaf_blight	Southern_leaf_blight	0	0	0	0	0	0	0	0	0	0	0	0	0	0	0	0	0	0	0	0	0	0	0	0	0	1	1	private
pan_gene_29974	pan_gene_3668	Southern_leaf_blight	Southern_leaf_blight;Tassel_branch_number	1	0	0	0	0	0	0	0	0	0	0	0	0	0	0	0	0	0	0	0	0	0	0	0	0	0	1	private
pan_gene_29975	pan_gene_9130	Cob_diameter;Southern_leaf_blight	Southern_leaf_blight	1	1	1	1	1	1	1	1	1	1	0	0	1	1	0	1	0	0	0	0	0	0	0	0	0	0	13	near-core
pan_gene_29988	pan_gene_31317	Height_per_day_(until_flowering);Southern_leaf_blight	Southern_leaf_blight	1	0	0	0	0	0	0	0	1	0	0	0	1	0	0	0	0	0	0	0	0	0	0	1	0	0	4	dispensable
pan_gene_30352	pan_gene_9072	Average_internode_length_(above_ear);Average_internode_length_(whole_plant);Southern_leaf_blight	Average_internode_length_(whole_plant);Southern_leaf_blight	1	0	0	0	0	0	0	0	0	0	0	0	0	0	1	0	0	0	0	0	0	0	0	0	0	0	2	dispensable
pan_gene_30495	pan_gene_32405	Southern_leaf_blight	Average_internode_length_(whole_plant);Cob_diameter;Leaf_width;Southern_leaf_blight	1	0	0	0	0	0	0	0	0	0	0	0	1	0	1	0	1	0	0	0	1	1	1	0	1	0	8	dispensable
pan_gene_30496	pan_gene_9130	Southern_leaf_blight	Southern_leaf_blight	1	0	0	1	0	1	1	0	1	0	1	1	0	1	0	0	0	0	0	1	1	0	0	0	1	0	11	near-core
pan_gene_30517	pan_gene_3819	Southern_leaf_blight;Tassel_branch_number	Average_internode_length_(whole_plant);Nitrate;Southern_leaf_blight	1	0	0	1	0	0	1	1	0	0	1	0	0	0	0	0	0	0	1	0	0	1	1	0	0	0	8	dispensable
pan_gene_30568	pan_gene_32732	Southern_leaf_blight	Chlorophyll_A;Ear_height;Glutamate;Southern_leaf_blight	1	0	0	0	0	1	0	0	1	0	0	0	0	0	0	0	0	1	0	0	0	0	0	0	0	1	5	dispensable
pan_gene_30686	pan_gene_9130	Southern_leaf_blight	Southern_leaf_blight	1	0	1	1	1	1	0	1	1	1	0	1	1	0	1	0	0	0	1	1	0	0	0	0	1	0	14	near-core
pan_gene_30686	pan_gene_9316	Southern_leaf_blight	Southern_leaf_blight	0	0	1	0	1	0	0	1	0	1	1	1	0	1	0	0	1	1	1	0	0	1	0	0	1	1	13	near-core
pan_gene_31228	pan_gene_32698	Photoperiod_Growing-degree_days_to_silk;Southern_leaf_blight	Southern_leaf_blight	1	0	0	0	0	0	0	0	0	0	0	0	0	0	0	0	0	0	0	0	0	0	0	0	0	0	1	private
pan_gene_31281	pan_gene_3154	Ratio_of_ear_height_to_total_height;Southern_leaf_blight	Southern_leaf_blight	1	1	0	1	1	1	0	0	0	0	0	0	0	0	0	0	0	0	0	0	0	0	0	0	0	0	5	dispensable
pan_gene_31281	pan_gene_3819	Ratio_of_ear_height_to_total_height;Southern_leaf_blight	Average_internode_length_(whole_plant);Nitrate;Southern_leaf_blight	1	0	0	1	1	1	1	0	0	0	0	0	0	1	0	0	0	0	0	0	0	0	0	0	0	0	6	dispensable
pan_gene_31281	pan_gene_8961	Ratio_of_ear_height_to_total_height;Southern_leaf_blight	Southern_leaf_blight	0	0	0	0	0	0	0	0	0	1	0	0	0	0	0	0	0	0	0	0	0	0	0	0	0	0	1	private
pan_gene_31281	pan_gene_8970	Ratio_of_ear_height_to_total_height;Southern_leaf_blight	Leaf_length;Southern_leaf_blight;Tassel_length	0	0	0	0	0	0	0	0	0	0	0	0	0	0	0	1	0	0	0	0	0	0	0	0	0	0	1	private
pan_gene_31281	pan_gene_8981	Ratio_of_ear_height_to_total_height;Southern_leaf_blight	Average_internode_length_(below_ear);Leaf_length;Southern_leaf_blight;Sucrose	0	0	0	0	0	0	0	0	0	0	0	0	0	0	0	0	0	0	0	1	0	0	0	0	0	0	1	private
pan_gene_31281	pan_gene_90365	Ratio_of_ear_height_to_total_height;Southern_leaf_blight	Southern_leaf_blight	1	0	1	1	1	0	1	0	1	1	0	1	0	0	1	1	0	1	1	1	1	0	0	1	1	0	16	near-core
pan_gene_31281	pan_gene_9316	Ratio_of_ear_height_to_total_height;Southern_leaf_blight	Southern_leaf_blight	0	0	1	0	1	0	0	0	0	1	0	1	1	1	0	0	0	1	1	0	1	0	1	0	1	0	11	near-core
pan_gene_31283	pan_gene_32730	Average_internode_length_(above_ear);Southern_leaf_blight	Ear_height;Southern_leaf_blight	0	0	0	0	1	0	0	0	0	0	0	0	0	0	0	0	0	0	0	0	0	0	0	0	0	0	1	private
pan_gene_31283	pan_gene_32793	Average_internode_length_(above_ear);Southern_leaf_blight	Leaf_length;Southern_leaf_blight	0	0	0	0	1	0	0	0	0	0	0	0	0	0	0	0	0	0	0	0	0	0	0	0	0	0	1	private
pan_gene_31283	pan_gene_8961	Average_internode_length_(above_ear);Southern_leaf_blight	Southern_leaf_blight	0	0	0	0	1	0	0	0	0	0	0	0	0	0	0	0	0	0	0	0	0	0	0	0	0	0	1	private
pan_gene_3154	pan_gene_32793	Southern_leaf_blight	Leaf_length;Southern_leaf_blight	1	0	1	1	1	1	1	0	1	1	1	1	1	1	0	1	1	1	1	1	1	1	1	0	1	1	22	core
pan_gene_3154	pan_gene_8961	Southern_leaf_blight	Southern_leaf_blight	0	0	0	0	0	0	0	0	0	1	0	0	0	0	0	0	0	0	0	1	0	0	0	0	0	1	3	dispensable
pan_gene_32248	pan_gene_71091	Southern_leaf_blight	Southern_leaf_blight	1	0	0	0	1	0	0	0	0	0	0	0	0	0	0	1	0	0	0	0	0	0	0	0	0	0	3	dispensable
pan_gene_32248	pan_gene_9072	Southern_leaf_blight	Average_internode_length_(whole_plant);Southern_leaf_blight	1	0	0	1	0	1	1	0	1	1	1	1	1	1	1	0	0	0	0	1	0	0	0	1	1	0	14	near-core
pan_gene_32657	pan_gene_32720	Boxcox-transformed_leaf_angle;Southern_leaf_blight	Chlorophyll_A;Ear_height;Glutamate;Malate;Southern_leaf_blight;Total_amino_acids	1	0	1	0	0	0	0	0	0	1	1	0	1	0	0	0	1	1	0	1	1	1	0	1	1	1	13	near-core
pan_gene_32688	pan_gene_32720	Average_internode_length_(below_ear);Average_internode_length_(whole_plant);Plant_height;Southern_leaf_blight	Chlorophyll_A;Ear_height;Glutamate;Malate;Southern_leaf_blight;Total_amino_acids	1	1	0	0	0	0	0	0	0	1	0	0	0	0	0	0	1	1	0	1	1	0	0	0	0	0	7	dispensable
pan_gene_32688	pan_gene_58621	Average_internode_length_(below_ear);Average_internode_length_(whole_plant);Plant_height;Southern_leaf_blight	Southern_leaf_blight	1	0	0	0	0	0	0	0	0	0	1	1	1	0	1	0	1	1	1	1	1	1	1	0	0	1	13	near-core
pan_gene_32688	pan_gene_5982	Average_internode_length_(below_ear);Average_internode_length_(whole_plant);Plant_height;Southern_leaf_blight	Southern_leaf_blight	0	0	0	0	0	0	0	0	0	0	0	0	0	0	0	0	0	0	0	0	0	0	1	0	0	0	1	private
pan_gene_32698	pan_gene_9196	Southern_leaf_blight	Average_internode_length_(whole_plant);Ear_height;Height_above_ear;Nodes_to_ear;PCA_of_metabolites:_PC1;Ratio_of_ear_height_to_total_height;Southern_leaf_blight	1	0	0	0	0	0	0	0	0	0	0	0	0	0	0	0	0	0	0	0	0	0	0	0	0	0	1	private
pan_gene_32720	pan_gene_58621	Chlorophyll_A;Ear_height;Glutamate;Malate;Southern_leaf_blight;Total_amino_acids	Southern_leaf_blight	1	1	0	0	0	0	1	0	0	1	1	1	1	0	1	0	1	1	1	1	1	1	0	0	0	1	15	near-core
pan_gene_32730	pan_gene_9073	Ear_height;Southern_leaf_blight	Southern_leaf_blight	1	1	1	1	0	0	1	1	1	1	1	0	0	1	0	0	1	0	0	1	1	0	1	1	1	1	17	near-core
pan_gene_32733	pan_gene_9132	Ear_height;Malate;Nodes_per_plant;Nodes_to_ear;Plant_height;Southern_leaf_blight	Anthesis-silking_interval;Days_to_anthesis;Ear_height;Glucose;Leaf_length;Southern_leaf_blight;Stalk_strength	1	0	0	0	0	0	0	0	0	0	0	0	0	0	0	0	0	0	0	0	0	0	0	0	0	0	1	private
pan_gene_32767	pan_gene_9214	Glutamate;Nitrate;Nodes_to_ear;Plant_height;Southern_leaf_blight;Starch	Height_per_day_(until_flowering);PCA_of_metabolites:_PC2;Southern_leaf_blight;Starch	1	0	0	0	0	0	0	0	0	0	0	0	0	0	0	0	0	0	0	0	0	0	0	0	0	0	1	private
pan_gene_32770	pan_gene_6990	Chlorophyll_A;Leaf_width;Nodes_per_plant;Southern_leaf_blight	Anthesis-silking_interval;Southern_leaf_blight	1	0	0	1	1	0	0	1	1	1	0	0	1	1	0	0	0	0	0	1	1	0	0	0	0	0	10	dispensable
pan_gene_32770	pan_gene_8970	Chlorophyll_A;Leaf_width;Nodes_per_plant;Southern_leaf_blight	Leaf_length;Southern_leaf_blight;Tassel_length	0	0	0	0	0	1	1	0	1	0	1	0	0	1	1	1	0	0	0	0	0	1	1	0	0	0	9	dispensable
pan_gene_32770	pan_gene_90365	Chlorophyll_A;Leaf_width;Nodes_per_plant;Southern_leaf_blight	Southern_leaf_blight	1	0	0	1	0	1	0	0	0	1	0	0	0	0	0	1	0	0	0	0	0	0	1	1	1	0	8	dispensable
pan_gene_32792	pan_gene_65416	Southern_leaf_blight	Southern_leaf_blight	1	0	0	0	0	0	1	0	0	0	0	0	0	0	0	0	0	0	0	0	0	0	0	0	0	0	2	dispensable
pan_gene_32792	pan_gene_90365	Southern_leaf_blight	Southern_leaf_blight	1	1	1	1	1	0	1	0	1	0	0	1	0	0	1	1	0	1	0	0	0	0	1	1	1	1	15	near-core
pan_gene_32792	pan_gene_9316	Southern_leaf_blight	Southern_leaf_blight	0	1	0	0	1	0	0	0	0	0	0	0	0	1	0	0	1	1	0	0	0	0	0	0	1	1	7	dispensable
pan_gene_32793	pan_gene_8961	Leaf_length;Southern_leaf_blight	Southern_leaf_blight	0	0	0	0	0	0	0	0	0	1	0	0	0	0	0	0	0	0	0	0	0	0	0	0	0	1	2	dispensable
pan_gene_3668	pan_gene_4810	Southern_leaf_blight;Tassel_branch_number	Cob_diameter;Ear_row_number;Southern_leaf_blight	1	0	0	0	0	0	1	0	0	0	0	0	0	0	0	0	0	1	0	1	0	0	0	0	1	0	5	dispensable
pan_gene_3819	pan_gene_6990	Average_internode_length_(whole_plant);Nitrate;Southern_leaf_blight	Anthesis-silking_interval;Southern_leaf_blight	1	0	0	1	1	1	0	1	1	1	0	0	1	1	0	0	0	0	0	1	1	0	0	0	1	0	12	near-core
pan_gene_4426	pan_gene_9228	Height_per_day_(until_flowering);Southern_leaf_blight	Height_per_day_(until_flowering);Southern_leaf_blight	0	0	0	0	0	1	0	0	0	0	0	0	1	0	0	0	0	0	0	0	0	0	0	0	1	0	3	dispensable
pan_gene_4434	pan_gene_4812	Southern_leaf_blight	Cob_diameter;Southern_leaf_blight	1	1	1	1	0	0	1	0	1	0	1	1	1	1	1	1	1	1	1	1	1	1	1	1	0	1	21	core
pan_gene_58621	pan_gene_5982	Southern_leaf_blight	Southern_leaf_blight	0	0	0	0	0	0	0	0	0	0	0	0	0	0	0	0	0	0	0	0	0	0	1	0	0	0	1	private
pan_gene_65416	pan_gene_73678	Southern_leaf_blight	Southern_leaf_blight	1	1	0	0	0	1	1	1	0	0	0	0	0	1	0	0	1	1	0	0	0	0	0	0	0	0	8	dispensable
pan_gene_65416	pan_gene_90365	Southern_leaf_blight	Southern_leaf_blight	1	0	0	0	0	0	0	0	0	0	0	0	0	0	0	0	0	0	0	0	0	0	0	0	0	0	1	private
pan_gene_6752	pan_gene_9228	Southern_leaf_blight	Height_per_day_(until_flowering);Southern_leaf_blight	0	0	0	0	0	0	0	0	0	0	0	0	0	1	0	0	0	0	0	0	0	0	0	0	0	0	1	private
pan_gene_71091	pan_gene_9072	Southern_leaf_blight	Average_internode_length_(whole_plant);Southern_leaf_blight	1	0	0	0	0	0	0	0	0	0	0	0	0	0	0	0	0	0	1	0	0	0	0	0	0	0	2	dispensable
pan_gene_8970	pan_gene_90365	Leaf_length;Southern_leaf_blight;Tassel_length	Southern_leaf_blight	0	1	0	0	0	1	1	0	0	0	0	0	0	0	1	1	0	0	0	0	0	0	1	0	0	0	6	dispensable
pan_gene_8981	pan_gene_9130	Average_internode_length_(below_ear);Leaf_length;Southern_leaf_blight;Sucrose	Southern_leaf_blight	0	0	0	0	1	0	0	0	0	1	0	0	0	0	0	0	0	0	0	1	0	0	0	0	0	0	3	dispensable
pan_gene_90365	pan_gene_9316	Southern_leaf_blight	Southern_leaf_blight	0	1	1	0	1	0	0	1	0	1	0	1	1	0	1	0	1	1	1	1	1	0	1	0	1	1	16	near-core
pan_gene_9090	pan_gene_9091	Height_per_day_(until_flowering);Plant_height;Southern_leaf_blight	Height_per_day_(until_flowering);Plant_height;Southern_leaf_blight	1	0	1	1	1	1	1	1	1	1	0	0	0	0	1	0	1	0	1	0	0	1	0	1	0	1	15	near-core
pan_gene_9421	pan_gene_98662	Southern_leaf_blight	Southern_leaf_blight	1	0	0	0	0	0	0	0	0	0	1	0	0	0	0	0	0	0	0	0	0	0	0	0	0	0	2	dispensable
pan_gene_10017	pan_gene_25803	Southern_leaf_blight	Southern_leaf_blight	0	1	0	0	0	0	0	0	0	0	0	0	0	0	0	0	0	0	0	0	0	0	0	0	0	0	1	private
pan_gene_1007	pan_gene_32730	Days_to_anthesis;Days_to_silk;Leaf_width;Southern_leaf_blight	Ear_height;Southern_leaf_blight	0	1	0	0	0	0	0	0	0	1	0	0	1	0	0	0	0	0	0	0	0	0	0	0	0	0	3	dispensable
pan_gene_10115	pan_gene_11358	Southern_leaf_blight	Southern_leaf_blight	0	1	1	0	1	0	1	1	0	0	0	1	0	0	0	1	0	1	0	0	0	0	0	0	0	0	8	dispensable
pan_gene_10115	pan_gene_1248	Southern_leaf_blight	Southern_leaf_blight	0	1	1	0	1	0	1	1	0	1	0	1	1	0	0	0	1	1	0	1	0	0	1	1	0	1	14	near-core
pan_gene_10115	pan_gene_16062	Southern_leaf_blight	Days_to_anthesis;Nodes_to_ear;Southern_leaf_blight	0	1	0	0	1	0	1	1	0	0	0	1	1	0	0	1	0	1	0	0	0	0	0	0	0	0	8	dispensable
pan_gene_10115	pan_gene_16826	Southern_leaf_blight	Southern_leaf_blight	0	1	0	0	1	0	1	1	1	0	0	1	1	0	0	1	0	0	0	0	0	0	0	0	0	0	8	dispensable
pan_gene_10115	pan_gene_1777	Southern_leaf_blight	Southern_leaf_blight	0	1	0	0	0	0	1	1	0	0	0	0	0	0	0	0	0	0	0	0	0	0	0	0	0	1	4	dispensable
pan_gene_10115	pan_gene_19296	Southern_leaf_blight	Chlorophyll_A;Glutamate;Ratio_of_ear_height_to_total_height;Southern_leaf_blight	0	1	0	0	0	0	0	0	0	0	0	0	0	0	0	0	0	0	0	0	0	0	0	0	0	0	1	private
pan_gene_10115	pan_gene_21998	Southern_leaf_blight	Northern_Leaf_Blight;Southern_leaf_blight	0	1	0	1	1	0	1	0	0	0	0	0	1	0	0	0	0	0	0	0	0	0	0	0	0	1	6	dispensable
pan_gene_10115	pan_gene_22314	Southern_leaf_blight	Southern_leaf_blight	0	1	0	0	1	0	0	0	0	1	0	0	1	0	0	0	0	0	0	0	0	0	0	0	0	0	4	dispensable
pan_gene_10115	pan_gene_22626	Southern_leaf_blight	Southern_leaf_blight	0	1	0	0	0	0	0	0	0	0	0	0	0	0	0	0	0	0	0	0	0	0	0	0	0	0	1	private
pan_gene_10115	pan_gene_28842	Southern_leaf_blight	Southern_leaf_blight	0	1	0	0	0	0	1	0	0	0	0	0	0	0	0	0	0	0	0	0	1	0	0	1	0	0	4	dispensable
pan_gene_10116	pan_gene_20574	Southern_leaf_blight	Height_above_ear;Southern_leaf_blight;Tassel_branch_number	0	0	0	0	1	0	0	0	0	1	0	0	0	0	0	0	0	0	0	0	0	0	0	0	0	0	2	dispensable
pan_gene_10116	pan_gene_31281	Southern_leaf_blight	Ratio_of_ear_height_to_total_height;Southern_leaf_blight	0	0	0	0	0	0	0	0	0	1	0	0	0	0	0	0	0	0	0	0	0	0	0	0	0	0	1	private
pan_gene_10116	pan_gene_32730	Southern_leaf_blight	Ear_height;Southern_leaf_blight	0	0	0	0	1	0	0	0	0	0	0	0	0	0	0	0	0	0	0	0	0	0	0	0	0	0	1	private
pan_gene_102475	pan_gene_20281	Southern_leaf_blight	Southern_leaf_blight	0	1	0	0	0	0	0	0	0	0	0	0	0	0	0	0	0	0	0	0	0	0	0	0	0	0	1	private
pan_gene_102475	pan_gene_30834	Southern_leaf_blight	Southern_leaf_blight	0	1	0	0	0	0	0	0	0	0	0	0	0	0	0	0	0	0	0	0	0	0	0	0	0	0	1	private
pan_gene_102475	pan_gene_98662	Southern_leaf_blight	Southern_leaf_blight	0	1	0	1	0	0	0	1	0	0	1	0	0	1	0	0	1	1	0	1	0	0	1	0	0	0	9	dispensable
pan_gene_10290	pan_gene_1172	Anthesis-silking_interval;Southern_leaf_blight	Southern_leaf_blight;Starch	0	1	1	0	1	0	0	1	1	1	1	1	1	1	1	1	1	1	1	0	1	0	1	1	1	1	20	core
pan_gene_10290	pan_gene_29349	Anthesis-silking_interval;Southern_leaf_blight	Protein;Southern_leaf_blight	0	0	0	0	1	0	0	0	0	0	0	0	0	0	0	0	0	0	0	0	0	0	0	0	0	0	1	private
pan_gene_103440	pan_gene_35490	Average_internode_length_(whole_plant);Southern_leaf_blight	Plant_height;Southern_leaf_blight	0	1	0	0	0	0	0	0	0	0	0	0	0	0	0	0	0	0	0	0	0	0	0	0	0	0	1	private
pan_gene_10369	pan_gene_9533	Southern_leaf_blight	Southern_leaf_blight	0	1	0	0	0	0	0	0	0	0	0	0	0	0	0	0	0	0	0	0	0	0	0	0	0	0	1	private
pan_gene_10773	pan_gene_9316	Boxcox-transformed_leaf_angle;Ear_height;Photoperiod_Growing-degree_days_to_silk;Photoperiod_growing-degree_days_to_anthesis;Plant_height;Southern_leaf_blight	Southern_leaf_blight	0	1	0	0	0	0	0	0	0	0	0	0	0	0	0	0	0	0	1	0	0	0	0	0	1	0	3	dispensable
pan_gene_10864	pan_gene_27034	Southern_leaf_blight	Southern_leaf_blight	0	1	1	0	0	1	0	0	0	1	0	1	0	0	0	0	1	0	0	1	0	0	1	1	0	0	9	dispensable
pan_gene_10864	pan_gene_32248	Southern_leaf_blight	Southern_leaf_blight	0	1	0	0	1	0	1	1	1	1	0	1	0	0	1	1	0	0	0	1	1	0	0	1	0	0	12	near-core
pan_gene_10864	pan_gene_6009	Southern_leaf_blight	Southern_leaf_blight	0	0	0	0	0	0	0	0	1	0	0	0	0	0	0	0	0	0	0	0	0	0	0	1	0	0	2	dispensable
pan_gene_1100	pan_gene_12016	Southern_leaf_blight	Nodes_per_plant;Nodes_to_ear;Photoperiod_Growing-degree_days_to_silk;Photoperiod_growing-degree_days_to_anthesis;Southern_leaf_blight	0	1	0	0	0	0	0	0	0	0	0	0	0	0	0	0	0	1	0	0	0	0	0	0	0	0	2	dispensable
pan_gene_1100	pan_gene_12474	Southern_leaf_blight	Ear_row_number;Southern_leaf_blight	0	1	1	0	0	1	0	0	1	0	1	0	1	0	0	0	0	1	0	0	1	1	0	0	0	1	10	dispensable
pan_gene_1100	pan_gene_16821	Southern_leaf_blight	Southern_leaf_blight	0	1	1	0	0	0	0	0	0	1	0	0	1	1	0	1	0	0	0	0	0	0	1	0	0	0	7	dispensable
pan_gene_1100	pan_gene_16824	Southern_leaf_blight	Southern_leaf_blight	0	1	1	1	0	1	0	0	0	0	1	0	1	0	0	0	0	1	0	0	0	1	0	0	0	1	9	dispensable
pan_gene_1100	pan_gene_16826	Southern_leaf_blight	Southern_leaf_blight	0	1	1	0	1	0	0	1	0	1	0	1	1	1	0	1	0	1	1	1	1	1	1	0	1	1	17	near-core
pan_gene_1100	pan_gene_25887	Southern_leaf_blight	Southern_leaf_blight	0	1	1	0	1	0	1	1	0	0	0	0	1	0	0	1	0	1	0	1	0	0	1	0	0	0	10	dispensable
pan_gene_1100	pan_gene_2647	Southern_leaf_blight	Southern_leaf_blight	0	1	0	1	0	0	0	0	0	0	1	0	0	0	0	0	0	0	0	0	0	0	0	0	0	0	3	dispensable
pan_gene_1101	pan_gene_25442	Southern_leaf_blight	Southern_leaf_blight	0	1	0	0	0	1	0	0	0	0	0	1	1	0	1	0	0	0	0	1	0	0	0	0	1	0	7	dispensable
pan_gene_1101	pan_gene_32644	Southern_leaf_blight	Boxcox-transformed_leaf_angle;Glutamate;PCA_of_metabolites:_PC2;Southern_leaf_blight;Tassel_branch_number;Total_amino_acids	0	0	0	0	0	1	0	0	0	0	0	0	0	0	0	0	0	0	0	0	0	0	0	0	0	0	1	private
pan_gene_11174	pan_gene_12016	Average_internode_length_(below_ear);Nodes_to_ear;Southern_leaf_blight	Nodes_per_plant;Nodes_to_ear;Photoperiod_Growing-degree_days_to_silk;Photoperiod_growing-degree_days_to_anthesis;Southern_leaf_blight	0	1	0	0	1	0	0	0	0	0	0	0	0	0	0	0	0	0	0	0	0	0	0	0	0	0	2	dispensable
pan_gene_11174	pan_gene_1248	Average_internode_length_(below_ear);Nodes_to_ear;Southern_leaf_blight	Southern_leaf_blight	0	1	0	0	0	0	0	0	0	0	0	0	1	0	0	0	0	0	0	0	0	0	0	0	0	0	2	dispensable
pan_gene_11174	pan_gene_15716	Average_internode_length_(below_ear);Nodes_to_ear;Southern_leaf_blight	Boxcox-transformed_leaf_angle;Nitrate;Southern_leaf_blight	0	1	0	0	1	0	0	0	0	0	0	0	0	0	0	0	0	0	0	0	0	0	0	0	0	0	2	dispensable
pan_gene_11174	pan_gene_1777	Average_internode_length_(below_ear);Nodes_to_ear;Southern_leaf_blight	Southern_leaf_blight	0	1	0	0	0	1	0	0	0	0	0	0	1	0	0	0	0	0	1	0	0	0	1	0	0	0	5	dispensable
pan_gene_11174	pan_gene_20045	Average_internode_length_(below_ear);Nodes_to_ear;Southern_leaf_blight	Southern_leaf_blight	0	1	0	0	0	0	0	0	0	0	0	1	0	0	0	0	0	0	0	0	0	0	0	0	1	0	3	dispensable
pan_gene_11174	pan_gene_20574	Average_internode_length_(below_ear);Nodes_to_ear;Southern_leaf_blight	Height_above_ear;Southern_leaf_blight;Tassel_branch_number	0	1	0	1	0	1	0	0	0	0	1	1	1	0	0	1	0	1	0	0	1	0	0	0	0	1	10	dispensable
pan_gene_11174	pan_gene_27470	Average_internode_length_(below_ear);Nodes_to_ear;Southern_leaf_blight	Southern_leaf_blight	0	1	0	1	0	1	0	0	0	1	1	1	1	0	1	1	0	1	1	0	0	1	0	0	0	0	12	near-core
pan_gene_11174	pan_gene_27932	Average_internode_length_(below_ear);Nodes_to_ear;Southern_leaf_blight	Southern_leaf_blight	0	0	0	0	0	1	1	0	0	1	0	0	0	0	1	1	1	0	0	1	1	1	0	0	0	1	10	dispensable
pan_gene_11174	pan_gene_29975	Average_internode_length_(below_ear);Nodes_to_ear;Southern_leaf_blight	Cob_diameter;Southern_leaf_blight	0	1	0	0	0	0	0	0	0	1	0	0	0	0	0	0	0	0	0	0	0	0	0	0	0	0	2	dispensable
pan_gene_11174	pan_gene_3154	Average_internode_length_(below_ear);Nodes_to_ear;Southern_leaf_blight	Southern_leaf_blight	0	1	1	1	1	1	1	1	0	1	1	1	1	0	1	1	1	1	0	1	1	1	0	1	0	1	20	core
pan_gene_11174	pan_gene_8961	Average_internode_length_(below_ear);Nodes_to_ear;Southern_leaf_blight	Southern_leaf_blight	0	0	0	0	0	0	0	0	0	1	0	0	0	0	0	0	0	0	0	1	0	0	0	0	0	1	3	dispensable
pan_gene_11174	pan_gene_9130	Average_internode_length_(below_ear);Nodes_to_ear;Southern_leaf_blight	Southern_leaf_blight	0	1	0	0	0	0	0	0	0	0	0	1	0	0	0	0	0	1	0	0	1	0	0	0	0	0	4	dispensable
pan_gene_11175	pan_gene_1172	Average_internode_length_(below_ear);Nodes_to_ear;Southern_leaf_blight	Southern_leaf_blight;Starch	0	0	0	0	0	0	0	0	1	0	0	0	0	1	0	0	0	1	0	0	0	0	0	0	0	0	3	dispensable
pan_gene_11175	pan_gene_25627	Average_internode_length_(below_ear);Nodes_to_ear;Southern_leaf_blight	Southern_leaf_blight	0	0	0	0	0	0	0	0	0	0	0	0	0	0	0	0	0	1	0	0	0	0	0	0	0	0	1	private
pan_gene_11180	pan_gene_13356	Height_above_ear;Southern_leaf_blight	Southern_leaf_blight	0	0	0	1	0	0	0	0	0	0	0	0	0	0	0	0	0	0	0	0	0	0	0	0	0	0	1	private
pan_gene_11302	pan_gene_12061	Southern_leaf_blight	Photoperiod_growing-degree_days_to_anthesis;Southern_leaf_blight	0	1	1	1	1	1	1	0	1	1	1	1	1	1	1	0	1	1	0	1	1	1	1	0	0	0	19	near-core
pan_gene_11317	pan_gene_11667	Average_internode_length_(above_ear);Average_internode_length_(below_ear);Plant_height;Southern_leaf_blight	Cob_diameter;Southern_leaf_blight;Tassel_length	0	0	0	0	0	0	0	0	0	0	0	0	0	0	0	0	0	0	0	0	0	0	0	0	0	1	1	private
pan_gene_11317	pan_gene_20574	Average_internode_length_(above_ear);Average_internode_length_(below_ear);Plant_height;Southern_leaf_blight	Height_above_ear;Southern_leaf_blight;Tassel_branch_number	0	0	0	0	1	0	1	0	0	0	0	0	1	1	0	1	0	0	1	1	1	0	0	0	0	1	9	dispensable
pan_gene_11317	pan_gene_31281	Average_internode_length_(above_ear);Average_internode_length_(below_ear);Plant_height;Southern_leaf_blight	Ratio_of_ear_height_to_total_height;Southern_leaf_blight	0	0	0	0	0	0	1	0	0	0	0	0	0	1	0	0	0	0	1	0	0	0	0	0	0	0	3	dispensable
pan_gene_11319	pan_gene_18280	Southern_leaf_blight	Southern_leaf_blight	0	1	0	1	0	0	0	0	0	0	0	1	0	0	1	0	0	0	0	0	0	0	0	0	0	0	4	dispensable
pan_gene_11319	pan_gene_27034	Southern_leaf_blight	Southern_leaf_blight	0	1	1	0	0	1	0	0	0	1	1	1	0	0	1	1	0	0	0	1	0	0	1	0	0	0	10	dispensable
pan_gene_11319	pan_gene_32248	Southern_leaf_blight	Southern_leaf_blight	0	1	0	1	1	0	1	1	1	1	0	1	1	1	0	1	1	1	0	1	1	0	1	1	0	0	17	near-core
pan_gene_11319	pan_gene_6009	Southern_leaf_blight	Southern_leaf_blight	0	0	0	0	0	0	0	0	0	0	0	0	0	0	0	0	0	0	0	0	0	0	0	1	0	0	1	private
pan_gene_11320	pan_gene_27034	Southern_leaf_blight	Southern_leaf_blight	0	1	0	0	0	0	0	0	0	1	0	1	0	0	0	1	0	0	0	1	0	0	0	0	0	0	5	dispensable
pan_gene_11320	pan_gene_32248	Southern_leaf_blight	Southern_leaf_blight	0	1	0	0	1	1	1	0	0	1	0	1	1	1	1	1	1	1	1	1	1	1	1	0	1	0	18	near-core
pan_gene_11320	pan_gene_4426	Southern_leaf_blight	Height_per_day_(until_flowering);Southern_leaf_blight	0	1	1	0	1	1	1	1	0	1	1	0	1	0	0	1	0	1	1	1	0	0	0	0	0	0	13	near-core
pan_gene_11322	pan_gene_12061	Southern_leaf_blight	Photoperiod_growing-degree_days_to_anthesis;Southern_leaf_blight	0	1	1	1	0	1	1	0	1	1	1	0	0	1	0	0	0	0	0	1	0	0	0	0	0	0	10	dispensable
pan_gene_11358	pan_gene_16821	Southern_leaf_blight	Southern_leaf_blight	0	1	0	0	1	0	0	0	1	1	0	0	0	1	0	1	0	0	0	0	0	0	1	0	0	0	7	dispensable
pan_gene_11358	pan_gene_16826	Southern_leaf_blight	Southern_leaf_blight	0	1	1	1	1	1	1	1	1	1	1	1	0	0	0	1	0	0	1	1	1	1	1	1	1	0	19	near-core
pan_gene_11358	pan_gene_1777	Southern_leaf_blight	Southern_leaf_blight	0	1	0	0	0	0	0	1	0	0	1	0	0	0	0	0	0	0	0	0	0	0	0	0	0	0	3	dispensable
pan_gene_11358	pan_gene_19296	Southern_leaf_blight	Chlorophyll_A;Glutamate;Ratio_of_ear_height_to_total_height;Southern_leaf_blight	0	1	0	0	0	0	0	0	0	0	0	0	0	0	0	0	0	0	0	0	0	0	0	0	0	0	1	private
pan_gene_11358	pan_gene_21998	Southern_leaf_blight	Northern_Leaf_Blight;Southern_leaf_blight	0	1	1	0	0	1	1	0	1	1	1	1	0	0	0	1	1	0	0	1	1	0	1	0	0	1	14	near-core
pan_gene_11358	pan_gene_22626	Southern_leaf_blight	Southern_leaf_blight	0	1	0	0	0	0	0	0	0	0	0	0	0	0	0	0	0	0	0	0	0	0	0	0	0	0	1	private
pan_gene_11358	pan_gene_26602	Southern_leaf_blight	Anthesis-silking_interval;Height_above_ear;Nodes_per_plant;Southern_leaf_blight	0	1	0	0	0	0	0	0	0	0	0	0	0	0	0	0	0	0	0	0	0	0	0	0	0	0	1	private
pan_gene_11358	pan_gene_28842	Southern_leaf_blight	Southern_leaf_blight	0	1	0	0	0	0	0	0	0	0	0	0	0	0	0	0	0	0	0	0	0	0	0	0	0	0	1	private
pan_gene_11358	pan_gene_32820	Southern_leaf_blight	Southern_leaf_blight	0	1	0	0	0	0	0	0	0	0	0	0	0	0	0	1	0	0	0	0	0	0	0	0	0	0	2	dispensable
pan_gene_11359	pan_gene_30594	Southern_leaf_blight	Southern_leaf_blight	0	1	0	0	0	0	0	0	0	0	0	0	0	0	0	0	0	0	0	0	0	0	0	0	0	0	1	private
pan_gene_1137	pan_gene_4434	Southern_leaf_blight	Southern_leaf_blight	0	1	0	0	0	0	0	0	0	0	0	0	0	0	0	0	0	0	0	0	0	0	0	0	0	0	1	private
pan_gene_11667	pan_gene_12474	Cob_diameter;Southern_leaf_blight;Tassel_length	Ear_row_number;Southern_leaf_blight	0	0	0	0	0	0	0	0	0	1	0	0	0	0	0	0	0	0	0	0	0	0	0	0	0	1	2	dispensable
pan_gene_11667	pan_gene_20574	Cob_diameter;Southern_leaf_blight;Tassel_length	Height_above_ear;Southern_leaf_blight;Tassel_branch_number	0	0	0	0	0	0	0	0	0	0	0	0	0	0	0	0	0	0	0	0	0	0	0	0	0	1	1	private
pan_gene_11667	pan_gene_22313	Cob_diameter;Southern_leaf_blight;Tassel_length	Southern_leaf_blight	0	0	0	0	0	0	0	0	0	0	0	0	0	0	0	0	0	0	0	0	0	0	0	0	0	1	1	private
pan_gene_11667	pan_gene_24757	Cob_diameter;Southern_leaf_blight;Tassel_length	Boxcox-transformed_leaf_angle;Southern_leaf_blight	0	0	0	0	0	0	0	0	0	1	0	0	0	0	0	0	0	0	0	0	0	0	0	0	0	1	2	dispensable
pan_gene_11667	pan_gene_24758	Cob_diameter;Southern_leaf_blight;Tassel_length	Southern_leaf_blight	0	0	0	0	0	0	0	0	0	0	0	0	0	0	0	0	0	0	0	0	0	0	0	0	0	1	1	private
pan_gene_11667	pan_gene_27470	Cob_diameter;Southern_leaf_blight;Tassel_length	Southern_leaf_blight	0	0	0	0	0	1	0	0	0	0	0	0	0	0	0	0	0	0	0	0	0	0	0	0	0	0	1	private
pan_gene_11667	pan_gene_32793	Cob_diameter;Southern_leaf_blight;Tassel_length	Leaf_length;Southern_leaf_blight	0	0	0	0	0	0	0	0	0	0	0	0	0	0	0	0	0	0	0	0	0	0	0	0	0	1	1	private
pan_gene_11667	pan_gene_8961	Cob_diameter;Southern_leaf_blight;Tassel_length	Southern_leaf_blight	0	0	0	0	0	0	0	0	0	0	0	0	0	0	0	0	0	0	0	0	0	0	0	0	0	1	1	private
pan_gene_1172	pan_gene_1592	Southern_leaf_blight;Starch	Southern_leaf_blight	0	0	0	0	0	0	0	0	0	0	0	0	0	0	0	0	0	0	0	0	0	0	0	1	0	0	1	private
pan_gene_1172	pan_gene_16529	Southern_leaf_blight;Starch	Southern_leaf_blight	0	1	0	0	0	0	0	0	0	0	1	1	1	0	0	0	1	1	0	0	0	0	1	1	0	1	9	dispensable
pan_gene_1172	pan_gene_25627	Southern_leaf_blight;Starch	Southern_leaf_blight	0	0	0	1	0	0	0	0	0	0	0	0	0	0	0	0	0	0	0	0	0	0	0	0	0	0	1	private
pan_gene_1172	pan_gene_27960	Southern_leaf_blight;Starch	Southern_leaf_blight;Starch	0	1	1	0	1	0	0	0	0	0	0	0	0	0	0	1	0	0	0	0	0	0	0	0	0	0	4	dispensable
pan_gene_1172	pan_gene_29349	Southern_leaf_blight;Starch	Protein;Southern_leaf_blight	0	0	0	0	1	0	0	0	0	0	0	0	0	0	0	0	0	0	0	0	0	0	0	0	0	0	1	private
pan_gene_1172	pan_gene_4451	Southern_leaf_blight;Starch	Nodes_per_plant;Photoperiod_growing-degree_days_to_anthesis;Southern_leaf_blight	0	1	0	0	0	0	0	0	0	0	0	0	0	0	0	0	0	0	0	0	0	0	0	0	0	0	1	private
pan_gene_1172	pan_gene_4825	Southern_leaf_blight;Starch	Ear_height;Ratio_of_ear_height_to_total_height;Southern_leaf_blight;Stalk_strength	0	1	0	0	0	0	0	0	0	0	0	0	0	0	0	0	0	0	0	0	0	0	0	0	0	0	1	private
pan_gene_1172	pan_gene_77012	Southern_leaf_blight;Starch	Southern_leaf_blight	0	1	0	0	0	0	0	0	0	0	0	0	0	0	0	0	0	0	0	0	0	0	0	0	0	0	1	private
pan_gene_1192	pan_gene_16787	Ear_row_number;Southern_leaf_blight	Southern_leaf_blight	0	1	0	0	0	0	0	0	0	0	0	0	0	0	0	0	0	0	0	0	0	0	0	0	0	0	1	private
pan_gene_12016	pan_gene_12496	Nodes_per_plant;Nodes_to_ear;Photoperiod_Growing-degree_days_to_silk;Photoperiod_growing-degree_days_to_anthesis;Southern_leaf_blight	Southern_leaf_blight;Tassel_branch_number	0	1	1	0	0	0	0	0	0	0	1	0	0	0	0	1	0	1	0	0	0	1	0	1	0	0	7	dispensable
pan_gene_12016	pan_gene_15716	Nodes_per_plant;Nodes_to_ear;Photoperiod_Growing-degree_days_to_silk;Photoperiod_growing-degree_days_to_anthesis;Southern_leaf_blight	Boxcox-transformed_leaf_angle;Nitrate;Southern_leaf_blight	0	1	0	1	1	1	1	0	1	0	0	0	0	0	0	0	0	0	0	0	0	0	1	0	0	0	7	dispensable
pan_gene_12016	pan_gene_16824	Nodes_per_plant;Nodes_to_ear;Photoperiod_Growing-degree_days_to_silk;Photoperiod_growing-degree_days_to_anthesis;Southern_leaf_blight	Southern_leaf_blight	0	1	1	0	0	1	0	0	0	0	1	0	1	0	0	1	0	1	0	0	0	0	1	1	0	1	10	dispensable
pan_gene_12016	pan_gene_18747	Nodes_per_plant;Nodes_to_ear;Photoperiod_Growing-degree_days_to_silk;Photoperiod_growing-degree_days_to_anthesis;Southern_leaf_blight	Southern_leaf_blight	0	0	0	0	0	0	0	0	0	0	0	0	0	0	0	0	0	1	0	0	0	0	0	0	0	0	1	private
pan_gene_12016	pan_gene_20045	Nodes_per_plant;Nodes_to_ear;Photoperiod_Growing-degree_days_to_silk;Photoperiod_growing-degree_days_to_anthesis;Southern_leaf_blight	Southern_leaf_blight	0	1	0	0	0	0	0	0	0	0	0	0	0	0	0	0	0	0	0	0	0	0	0	0	0	0	1	private
pan_gene_12016	pan_gene_2647	Nodes_per_plant;Nodes_to_ear;Photoperiod_Growing-degree_days_to_silk;Photoperiod_growing-degree_days_to_anthesis;Southern_leaf_blight	Southern_leaf_blight	0	1	0	0	0	0	0	0	0	0	0	0	0	0	0	0	0	0	0	0	0	0	0	0	0	0	1	private
pan_gene_12016	pan_gene_26602	Nodes_per_plant;Nodes_to_ear;Photoperiod_Growing-degree_days_to_silk;Photoperiod_growing-degree_days_to_anthesis;Southern_leaf_blight	Anthesis-silking_interval;Height_above_ear;Nodes_per_plant;Southern_leaf_blight	0	1	0	0	0	0	0	0	1	0	1	0	1	0	1	1	0	1	1	0	0	1	1	0	0	1	11	near-core
pan_gene_12016	pan_gene_27932	Nodes_per_plant;Nodes_to_ear;Photoperiod_Growing-degree_days_to_silk;Photoperiod_growing-degree_days_to_anthesis;Southern_leaf_blight	Southern_leaf_blight	0	0	0	0	0	1	0	0	0	0	0	0	0	0	0	0	0	0	0	0	0	1	0	0	0	0	2	dispensable
pan_gene_12016	pan_gene_29563	Nodes_per_plant;Nodes_to_ear;Photoperiod_Growing-degree_days_to_silk;Photoperiod_growing-degree_days_to_anthesis;Southern_leaf_blight	Ear_row_number;Southern_leaf_blight	0	0	0	0	0	0	0	0	0	0	0	0	0	0	0	1	0	1	0	0	0	0	0	0	0	0	2	dispensable
pan_gene_12016	pan_gene_3154	Nodes_per_plant;Nodes_to_ear;Photoperiod_Growing-degree_days_to_silk;Photoperiod_growing-degree_days_to_anthesis;Southern_leaf_blight	Southern_leaf_blight	0	1	0	0	1	1	0	0	0	0	0	0	0	0	0	0	0	1	0	0	0	0	0	0	0	0	4	dispensable
pan_gene_12016	pan_gene_32730	Nodes_per_plant;Nodes_to_ear;Photoperiod_Growing-degree_days_to_silk;Photoperiod_growing-degree_days_to_anthesis;Southern_leaf_blight	Ear_height;Southern_leaf_blight	0	1	1	0	0	1	0	0	0	0	0	0	1	0	0	0	0	0	0	0	0	0	0	0	1	1	6	dispensable
pan_gene_12016	pan_gene_9073	Nodes_per_plant;Nodes_to_ear;Photoperiod_Growing-degree_days_to_silk;Photoperiod_growing-degree_days_to_anthesis;Southern_leaf_blight	Southern_leaf_blight	0	1	1	0	0	0	0	0	0	0	1	0	0	0	0	1	0	1	0	0	0	1	1	1	0	0	8	dispensable
pan_gene_12061	pan_gene_24377	Photoperiod_growing-degree_days_to_anthesis;Southern_leaf_blight	Southern_leaf_blight	0	1	1	1	1	1	0	1	1	1	1	1	0	1	1	1	1	1	0	1	1	1	1	1	1	0	21	core
pan_gene_12061	pan_gene_9072	Photoperiod_growing-degree_days_to_anthesis;Southern_leaf_blight	Average_internode_length_(whole_plant);Southern_leaf_blight	0	1	0	0	0	0	0	1	0	1	1	1	1	0	1	0	0	1	0	1	0	1	0	1	0	1	12	near-core
pan_gene_12103	pan_gene_25803	Southern_leaf_blight	Southern_leaf_blight	0	1	0	0	0	0	0	0	1	0	0	0	0	0	0	0	0	0	0	1	1	1	0	0	0	0	5	dispensable
pan_gene_12109	pan_gene_16837	Days_to_anthesis;Ear_row_number;Photoperiod_Growing-degree_days_to_silk;Southern_leaf_blight	Southern_leaf_blight	0	0	0	0	0	0	0	0	0	0	1	0	0	0	0	0	0	0	0	0	0	0	0	0	0	1	2	dispensable
pan_gene_12109	pan_gene_19312	Days_to_anthesis;Ear_row_number;Photoperiod_Growing-degree_days_to_silk;Southern_leaf_blight	Leaf_width;Nitrate;PCA_of_metabolites:_PC2;Southern_leaf_blight	0	0	0	0	0	0	0	1	0	0	0	0	0	0	0	0	0	0	0	0	0	0	0	0	0	0	1	private
pan_gene_12109	pan_gene_21981	Days_to_anthesis;Ear_row_number;Photoperiod_Growing-degree_days_to_silk;Southern_leaf_blight	Southern_leaf_blight	0	0	0	0	0	0	0	0	0	0	1	0	0	0	0	0	0	0	0	0	1	0	1	0	0	0	3	dispensable
pan_gene_12109	pan_gene_23829	Days_to_anthesis;Ear_row_number;Photoperiod_Growing-degree_days_to_silk;Southern_leaf_blight	Average_internode_length_(below_ear);Photoperiod_Growing-degree_days_to_silk;Southern_leaf_blight	0	0	0	0	0	0	0	0	0	0	1	0	0	0	0	0	0	0	0	0	0	0	1	0	0	0	2	dispensable
pan_gene_12109	pan_gene_25886	Days_to_anthesis;Ear_row_number;Photoperiod_Growing-degree_days_to_silk;Southern_leaf_blight	Southern_leaf_blight;Total_amino_acids	0	0	0	0	0	0	0	0	0	1	0	0	0	0	0	0	0	0	0	0	0	0	0	0	0	0	1	private
pan_gene_12109	pan_gene_2647	Days_to_anthesis;Ear_row_number;Photoperiod_Growing-degree_days_to_silk;Southern_leaf_blight	Southern_leaf_blight	0	0	0	0	0	0	0	0	0	1	0	0	0	0	0	0	0	0	0	0	0	0	0	0	0	0	1	private
pan_gene_12120	pan_gene_18764	Southern_leaf_blight;Total_amino_acids	Southern_leaf_blight	0	1	0	1	0	0	0	0	1	0	0	0	0	0	0	0	0	0	1	0	0	0	1	0	0	0	5	dispensable
pan_gene_12120	pan_gene_23022	Southern_leaf_blight;Total_amino_acids	Southern_leaf_blight	0	1	0	0	0	0	0	0	0	0	0	0	0	0	0	0	0	0	0	0	0	0	0	0	0	0	1	private
pan_gene_12173	pan_gene_1593	Days_to_anthesis;Southern_leaf_blight	Nodes_per_plant;Southern_leaf_blight	0	1	0	0	0	0	0	0	0	0	0	0	0	1	0	0	0	0	0	0	0	0	0	0	0	0	2	dispensable
pan_gene_12173	pan_gene_18666	Days_to_anthesis;Southern_leaf_blight	Southern_leaf_blight	0	1	0	0	0	0	0	0	0	0	0	0	0	0	0	0	1	0	0	0	0	0	0	0	0	0	2	dispensable
pan_gene_12173	pan_gene_22517	Days_to_anthesis;Southern_leaf_blight	100_Kernel_weight;Leaf_width;Southern_leaf_blight	0	1	0	1	0	0	0	0	0	0	0	0	0	0	0	0	1	0	0	0	0	0	0	0	0	0	3	dispensable
pan_gene_12173	pan_gene_5988	Days_to_anthesis;Southern_leaf_blight	Days_to_anthesis;Southern_leaf_blight	0	1	0	1	0	0	0	0	0	0	0	0	0	1	0	0	1	0	0	0	0	0	0	0	0	0	4	dispensable
pan_gene_12217	pan_gene_12487	Malate;Southern_leaf_blight	Southern_leaf_blight	0	0	0	0	0	0	0	0	0	0	1	0	0	0	0	0	0	0	0	0	0	0	0	0	0	0	1	private
pan_gene_12217	pan_gene_30149	Malate;Southern_leaf_blight	Southern_leaf_blight	0	0	0	0	0	0	0	0	0	0	0	0	0	0	0	0	0	0	0	0	0	0	0	0	0	1	1	private
pan_gene_12219	pan_gene_4816	Southern_leaf_blight	Ear_row_number;Southern_leaf_blight	0	1	0	0	0	0	0	1	1	0	1	0	0	0	0	1	0	1	0	0	0	0	0	0	1	1	8	dispensable
pan_gene_12446	pan_gene_42472	Southern_leaf_blight	Southern_leaf_blight	0	1	0	0	0	0	0	0	0	0	0	0	0	0	0	0	0	0	0	0	1	0	0	0	1	0	3	dispensable
pan_gene_12448	pan_gene_16734	Southern_leaf_blight	Southern_leaf_blight	0	0	0	0	0	0	0	0	0	0	0	0	0	0	0	0	0	1	0	0	0	0	0	0	0	0	1	private
pan_gene_12448	pan_gene_18764	Southern_leaf_blight	Southern_leaf_blight	0	1	0	0	0	0	0	0	0	0	0	0	0	0	0	0	0	0	0	0	0	0	0	0	0	0	1	private
pan_gene_12448	pan_gene_20574	Southern_leaf_blight	Height_above_ear;Southern_leaf_blight;Tassel_branch_number	0	1	0	0	0	0	0	0	0	0	0	0	0	0	0	0	0	0	0	1	0	0	0	0	0	0	2	dispensable
pan_gene_12448	pan_gene_24757	Southern_leaf_blight	Boxcox-transformed_leaf_angle;Southern_leaf_blight	0	1	0	0	0	0	0	0	0	0	0	0	0	0	0	0	0	0	0	0	0	0	0	0	0	0	1	private
pan_gene_12448	pan_gene_32793	Southern_leaf_blight	Leaf_length;Southern_leaf_blight	0	1	0	0	0	0	0	0	0	0	0	0	0	0	0	0	0	0	0	0	0	0	0	0	0	0	1	private
pan_gene_12448	pan_gene_90365	Southern_leaf_blight	Southern_leaf_blight	0	1	0	0	0	0	0	0	0	0	0	0	0	0	0	0	0	1	0	0	0	0	0	0	0	0	2	dispensable
pan_gene_12448	pan_gene_9316	Southern_leaf_blight	Southern_leaf_blight	0	1	0	0	0	0	0	0	0	0	0	0	0	0	0	0	0	1	1	1	0	0	0	0	0	0	4	dispensable
pan_gene_12474	pan_gene_15716	Ear_row_number;Southern_leaf_blight	Boxcox-transformed_leaf_angle;Nitrate;Southern_leaf_blight	0	1	0	0	0	0	0	0	0	0	0	0	0	0	0	0	0	0	0	0	0	1	0	0	0	0	2	dispensable
pan_gene_12474	pan_gene_16666	Ear_row_number;Southern_leaf_blight	Southern_leaf_blight	0	1	1	0	0	0	0	0	0	0	0	0	1	0	0	0	0	0	1	0	0	1	0	0	0	0	5	dispensable
pan_gene_12474	pan_gene_16821	Ear_row_number;Southern_leaf_blight	Southern_leaf_blight	0	1	0	0	0	0	0	0	0	0	0	0	0	0	0	0	0	0	0	0	0	0	0	1	0	0	2	dispensable
pan_gene_12474	pan_gene_16826	Ear_row_number;Southern_leaf_blight	Southern_leaf_blight	0	1	1	0	1	0	0	0	0	0	0	0	0	0	0	0	0	1	0	1	1	1	0	0	0	0	7	dispensable
pan_gene_12474	pan_gene_18747	Ear_row_number;Southern_leaf_blight	Southern_leaf_blight	0	0	1	1	1	1	0	1	0	0	1	0	0	0	0	1	1	1	0	0	0	1	1	1	1	1	14	near-core
pan_gene_12474	pan_gene_20045	Ear_row_number;Southern_leaf_blight	Southern_leaf_blight	0	1	0	0	0	0	0	0	0	0	0	1	0	0	0	0	0	0	0	0	0	0	0	0	1	0	3	dispensable
pan_gene_12474	pan_gene_24757	Ear_row_number;Southern_leaf_blight	Boxcox-transformed_leaf_angle;Southern_leaf_blight	0	1	1	0	1	0	1	1	1	1	1	0	1	1	0	0	1	1	1	1	1	1	1	0	1	1	19	near-core
pan_gene_12474	pan_gene_24758	Ear_row_number;Southern_leaf_blight	Southern_leaf_blight	0	1	0	1	0	0	1	0	1	0	0	0	1	0	0	1	0	1	0	0	0	0	0	0	0	1	8	dispensable
pan_gene_12474	pan_gene_25886	Ear_row_number;Southern_leaf_blight	Southern_leaf_blight;Total_amino_acids	0	1	0	0	1	0	1	0	0	0	0	0	0	0	1	0	0	1	0	0	0	1	1	0	0	1	8	dispensable
pan_gene_12474	pan_gene_25887	Ear_row_number;Southern_leaf_blight	Southern_leaf_blight	0	1	1	0	0	0	0	0	0	0	0	0	1	0	0	0	0	0	0	0	0	0	1	0	0	0	4	dispensable
pan_gene_12474	pan_gene_2647	Ear_row_number;Southern_leaf_blight	Southern_leaf_blight	0	1	1	0	0	0	1	1	0	1	1	0	1	0	0	1	0	0	0	1	0	0	1	1	0	0	11	near-core
pan_gene_12474	pan_gene_27995	Ear_row_number;Southern_leaf_blight	Average_internode_length_(below_ear);Southern_leaf_blight;Tassel_length	0	0	1	1	1	1	0	0	0	0	0	0	1	0	0	1	0	0	1	1	1	0	1	0	0	0	10	dispensable
pan_gene_12474	pan_gene_30517	Ear_row_number;Southern_leaf_blight	Southern_leaf_blight;Tassel_branch_number	0	1	0	0	0	1	0	0	1	0	1	0	0	0	0	0	0	1	0	1	1	0	1	0	0	0	8	dispensable
pan_gene_12474	pan_gene_30686	Ear_row_number;Southern_leaf_blight	Southern_leaf_blight	0	1	0	0	0	0	0	1	0	0	0	0	0	0	1	0	0	0	0	1	0	0	0	0	1	0	5	dispensable
pan_gene_12474	pan_gene_31283	Ear_row_number;Southern_leaf_blight	Average_internode_length_(above_ear);Southern_leaf_blight	0	0	0	0	1	0	0	0	0	0	0	0	0	0	0	0	0	0	0	0	0	0	0	0	0	0	1	private
pan_gene_12474	pan_gene_32793	Ear_row_number;Southern_leaf_blight	Leaf_length;Southern_leaf_blight	0	1	1	0	1	0	1	0	1	0	1	0	1	0	1	0	0	1	1	1	1	1	1	0	1	1	16	near-core
pan_gene_12474	pan_gene_71411	Ear_row_number;Southern_leaf_blight	Southern_leaf_blight	0	1	0	0	0	0	0	0	0	0	0	0	0	0	0	0	0	0	0	0	0	0	0	0	0	0	1	private
pan_gene_12474	pan_gene_79140	Ear_row_number;Southern_leaf_blight	Southern_leaf_blight	0	1	0	0	0	0	0	0	0	0	0	0	0	0	0	0	0	0	0	0	0	0	0	0	0	0	1	private
pan_gene_1248	pan_gene_12496	Southern_leaf_blight	Southern_leaf_blight;Tassel_branch_number	0	1	0	0	0	0	0	0	0	0	0	0	0	0	0	0	0	0	0	0	1	0	0	1	0	0	3	dispensable
pan_gene_1248	pan_gene_16826	Southern_leaf_blight	Southern_leaf_blight	0	1	0	0	1	0	0	1	0	1	0	0	1	1	0	1	0	1	0	0	0	0	0	1	0	0	9	dispensable
pan_gene_1248	pan_gene_1777	Southern_leaf_blight	Southern_leaf_blight	0	1	0	0	1	0	1	1	1	1	1	0	1	0	0	0	0	1	0	0	1	0	0	0	0	1	11	near-core
pan_gene_1248	pan_gene_19296	Southern_leaf_blight	Chlorophyll_A;Glutamate;Ratio_of_ear_height_to_total_height;Southern_leaf_blight	0	1	0	1	1	0	0	0	0	0	0	0	0	0	0	1	0	0	0	0	0	0	1	0	0	0	5	dispensable
pan_gene_1248	pan_gene_22626	Southern_leaf_blight	Southern_leaf_blight	0	1	1	1	1	0	0	1	0	1	1	0	1	1	0	1	0	0	0	0	0	0	0	0	0	0	10	dispensable
pan_gene_1248	pan_gene_25099	Southern_leaf_blight	Southern_leaf_blight;Tassel_branch_number	0	1	1	1	1	0	0	1	0	0	0	0	0	1	0	1	0	0	0	0	0	0	1	0	0	0	8	dispensable
pan_gene_1248	pan_gene_26602	Southern_leaf_blight	Anthesis-silking_interval;Height_above_ear;Nodes_per_plant;Southern_leaf_blight	0	1	1	1	0	0	0	1	0	0	1	0	1	0	0	0	1	1	0	0	0	0	1	0	0	0	9	dispensable
pan_gene_1248	pan_gene_28842	Southern_leaf_blight	Southern_leaf_blight	0	1	0	1	0	0	0	0	1	0	0	0	0	0	0	1	0	0	0	0	0	0	0	0	0	0	4	dispensable
pan_gene_1248	pan_gene_29563	Southern_leaf_blight	Ear_row_number;Southern_leaf_blight	0	0	0	0	1	0	0	0	0	1	0	0	0	0	0	0	0	0	0	1	0	0	0	0	0	0	3	dispensable
pan_gene_1248	pan_gene_29975	Southern_leaf_blight	Cob_diameter;Southern_leaf_blight	0	1	0	0	0	0	0	0	0	0	0	0	0	0	0	0	0	0	0	0	1	0	0	0	0	0	2	dispensable
pan_gene_1248	pan_gene_30496	Southern_leaf_blight	Southern_leaf_blight	0	0	0	1	0	0	0	0	0	0	0	0	0	0	0	0	0	0	0	0	0	0	0	0	0	0	1	private
pan_gene_1248	pan_gene_32657	Southern_leaf_blight	Boxcox-transformed_leaf_angle;Southern_leaf_blight	0	1	0	0	1	0	0	0	0	0	0	1	0	0	0	0	0	0	0	0	0	0	0	0	0	0	3	dispensable
pan_gene_1248	pan_gene_32820	Southern_leaf_blight	Southern_leaf_blight	0	1	0	0	1	0	0	0	0	0	0	1	0	1	0	1	0	0	0	0	0	0	0	1	0	0	6	dispensable
pan_gene_1248	pan_gene_9130	Southern_leaf_blight	Southern_leaf_blight	0	1	0	0	0	0	0	1	0	0	0	0	0	0	0	0	0	0	0	0	0	0	0	0	0	0	2	dispensable
pan_gene_12487	pan_gene_32350	Southern_leaf_blight	Southern_leaf_blight	0	0	0	1	0	0	0	0	0	0	0	0	1	1	0	0	0	0	0	1	0	0	0	0	0	0	4	dispensable
pan_gene_12496	pan_gene_15562	Southern_leaf_blight;Tassel_branch_number	Southern_leaf_blight	0	1	1	0	1	0	0	1	1	0	0	0	0	0	0	0	0	0	0	0	1	0	0	0	0	0	6	dispensable
pan_gene_12496	pan_gene_15716	Southern_leaf_blight;Tassel_branch_number	Boxcox-transformed_leaf_angle;Nitrate;Southern_leaf_blight	0	1	0	0	0	1	0	0	1	0	0	0	1	0	0	0	0	0	0	0	0	0	0	0	0	0	4	dispensable
pan_gene_12496	pan_gene_18747	Southern_leaf_blight;Tassel_branch_number	Southern_leaf_blight	0	0	0	1	0	0	0	1	0	0	0	1	0	1	0	1	1	1	0	0	0	1	0	1	1	1	11	near-core
pan_gene_12496	pan_gene_20045	Southern_leaf_blight;Tassel_branch_number	Southern_leaf_blight	0	1	0	0	0	0	0	0	0	0	0	1	0	0	0	0	0	0	0	0	0	0	0	0	1	0	3	dispensable
pan_gene_12496	pan_gene_20574	Southern_leaf_blight;Tassel_branch_number	Height_above_ear;Southern_leaf_blight;Tassel_branch_number	0	1	0	1	1	0	0	1	1	0	0	1	1	0	0	0	0	0	0	1	1	0	0	0	1	0	10	dispensable
pan_gene_12496	pan_gene_29563	Southern_leaf_blight;Tassel_branch_number	Ear_row_number;Southern_leaf_blight	0	0	0	0	1	0	1	0	0	0	0	0	0	0	0	0	0	1	0	1	1	0	0	0	1	1	7	dispensable
pan_gene_12496	pan_gene_29975	Southern_leaf_blight;Tassel_branch_number	Cob_diameter;Southern_leaf_blight	0	1	0	1	1	1	1	1	1	1	1	0	1	1	0	0	0	1	0	1	1	1	0	1	1	1	18	near-core
pan_gene_12496	pan_gene_31281	Southern_leaf_blight;Tassel_branch_number	Ratio_of_ear_height_to_total_height;Southern_leaf_blight	0	1	0	0	0	1	0	0	0	0	1	0	0	0	0	0	0	0	0	0	0	0	1	0	0	1	5	dispensable
pan_gene_12496	pan_gene_3154	Southern_leaf_blight;Tassel_branch_number	Southern_leaf_blight	0	1	0	0	0	1	0	1	1	1	1	1	1	0	0	1	0	1	0	0	1	0	0	0	0	0	11	near-core
pan_gene_12496	pan_gene_8961	Southern_leaf_blight;Tassel_branch_number	Southern_leaf_blight	0	0	0	0	1	0	0	0	0	0	0	0	0	0	0	0	0	0	0	0	0	0	0	0	0	1	2	dispensable
pan_gene_12496	pan_gene_9130	Southern_leaf_blight;Tassel_branch_number	Southern_leaf_blight	0	1	0	1	1	1	0	1	1	0	0	1	1	0	0	0	0	0	0	0	0	0	0	0	1	0	9	dispensable
pan_gene_13356	pan_gene_25442	Southern_leaf_blight	Southern_leaf_blight	0	0	0	0	0	0	0	0	1	0	0	1	0	0	0	0	0	0	0	0	0	0	0	0	0	0	2	dispensable
pan_gene_13356	pan_gene_32644	Southern_leaf_blight	Boxcox-transformed_leaf_angle;Glutamate;PCA_of_metabolites:_PC2;Southern_leaf_blight;Tassel_branch_number;Total_amino_acids	0	0	0	0	0	0	0	0	1	0	0	0	0	0	0	0	0	0	0	0	0	0	0	0	0	0	1	private
pan_gene_13356	pan_gene_35490	Southern_leaf_blight	Plant_height;Southern_leaf_blight	0	0	0	0	0	0	0	0	1	0	0	0	0	0	0	0	0	0	0	0	0	0	0	0	0	0	1	private
pan_gene_13356	pan_gene_9598	Southern_leaf_blight	Southern_leaf_blight	0	0	0	0	0	0	0	0	1	0	0	0	0	0	0	0	0	0	0	0	0	0	0	0	0	0	1	private
pan_gene_1539	pan_gene_18738	Average_internode_length_(above_ear);Height_per_day_(until_flowering);Nodes_above_ear;PCA_of_metabolites:_PC2;Protein;Southern_leaf_blight	Southern_leaf_blight	0	1	0	0	0	1	0	0	1	0	0	1	0	0	0	0	0	0	0	0	0	0	1	0	0	0	5	dispensable
pan_gene_1539	pan_gene_18764	Average_internode_length_(above_ear);Height_per_day_(until_flowering);Nodes_above_ear;PCA_of_metabolites:_PC2;Protein;Southern_leaf_blight	Southern_leaf_blight	0	1	0	1	1	1	0	0	1	0	0	0	0	1	0	0	0	0	0	0	0	0	0	0	0	0	6	dispensable
pan_gene_1539	pan_gene_24757	Average_internode_length_(above_ear);Height_per_day_(until_flowering);Nodes_above_ear;PCA_of_metabolites:_PC2;Protein;Southern_leaf_blight	Boxcox-transformed_leaf_angle;Southern_leaf_blight	0	1	0	0	0	0	0	0	0	0	0	0	0	0	0	0	0	0	0	0	0	0	0	0	0	0	1	private
pan_gene_1539	pan_gene_25820	Average_internode_length_(above_ear);Height_per_day_(until_flowering);Nodes_above_ear;PCA_of_metabolites:_PC2;Protein;Southern_leaf_blight	Average_internode_length_(below_ear);Height_per_day_(until_flowering);Southern_leaf_blight	0	0	0	0	0	0	0	0	0	0	0	1	0	0	0	0	0	0	0	0	0	0	0	0	0	0	1	private
pan_gene_1539	pan_gene_27470	Average_internode_length_(above_ear);Height_per_day_(until_flowering);Nodes_above_ear;PCA_of_metabolites:_PC2;Protein;Southern_leaf_blight	Southern_leaf_blight	0	1	0	0	0	0	0	0	1	0	0	0	0	0	0	0	0	0	0	0	0	0	0	0	0	0	2	dispensable
pan_gene_1539	pan_gene_27757	Average_internode_length_(above_ear);Height_per_day_(until_flowering);Nodes_above_ear;PCA_of_metabolites:_PC2;Protein;Southern_leaf_blight	Glutamate;Photoperiod_Growing-degree_days_to_silk;Photoperiod_growing-degree_days_to_anthesis;Southern_leaf_blight;Tassel_branch_number	0	1	0	0	0	0	0	0	0	0	0	0	0	0	0	0	0	0	0	0	0	0	0	0	0	0	1	private
pan_gene_1539	pan_gene_27772	Average_internode_length_(above_ear);Height_per_day_(until_flowering);Nodes_above_ear;PCA_of_metabolites:_PC2;Protein;Southern_leaf_blight	Boxcox-transformed_leaf_angle;Southern_leaf_blight	0	1	0	0	0	1	0	0	1	0	0	1	1	0	1	0	0	1	0	0	0	1	1	0	0	0	9	dispensable
pan_gene_1539	pan_gene_30517	Average_internode_length_(above_ear);Height_per_day_(until_flowering);Nodes_above_ear;PCA_of_metabolites:_PC2;Protein;Southern_leaf_blight	Southern_leaf_blight;Tassel_branch_number	0	1	0	0	0	0	0	0	0	0	0	0	0	0	0	0	0	0	0	0	0	0	0	0	0	0	1	private
pan_gene_1539	pan_gene_32792	Average_internode_length_(above_ear);Height_per_day_(until_flowering);Nodes_above_ear;PCA_of_metabolites:_PC2;Protein;Southern_leaf_blight	Southern_leaf_blight	0	1	0	0	1	0	0	0	1	0	0	0	0	0	0	0	0	0	0	0	0	0	0	0	0	0	3	dispensable
pan_gene_1539	pan_gene_32793	Average_internode_length_(above_ear);Height_per_day_(until_flowering);Nodes_above_ear;PCA_of_metabolites:_PC2;Protein;Southern_leaf_blight	Leaf_length;Southern_leaf_blight	0	1	0	0	0	1	0	0	0	0	0	0	0	0	0	0	0	0	0	0	0	0	0	0	0	0	2	dispensable
pan_gene_1539	pan_gene_90365	Average_internode_length_(above_ear);Height_per_day_(until_flowering);Nodes_above_ear;PCA_of_metabolites:_PC2;Protein;Southern_leaf_blight	Southern_leaf_blight	0	1	0	0	1	1	0	1	1	0	0	0	0	0	0	0	0	1	0	0	0	0	0	0	0	0	6	dispensable
pan_gene_15561	pan_gene_71411	Southern_leaf_blight	Southern_leaf_blight	0	1	0	0	0	0	0	0	0	0	0	0	0	0	0	0	0	0	0	0	0	0	0	0	0	0	1	private
pan_gene_15562	pan_gene_15716	Southern_leaf_blight	Boxcox-transformed_leaf_angle;Nitrate;Southern_leaf_blight	0	1	0	1	0	0	1	0	1	0	0	1	0	0	0	0	0	1	0	0	1	0	0	0	0	0	7	dispensable
pan_gene_15562	pan_gene_20574	Southern_leaf_blight	Height_above_ear;Southern_leaf_blight;Tassel_branch_number	0	1	1	1	1	1	0	0	1	0	1	1	0	1	1	1	0	1	1	0	1	1	1	1	0	1	18	near-core
pan_gene_15562	pan_gene_22565	Southern_leaf_blight	Average_internode_length_(below_ear);Southern_leaf_blight	0	0	0	0	0	0	0	0	1	0	0	0	0	0	0	0	0	0	0	0	0	0	0	0	0	0	1	private
pan_gene_15562	pan_gene_29975	Southern_leaf_blight	Cob_diameter;Southern_leaf_blight	0	1	1	1	0	0	0	0	0	0	0	0	0	0	0	0	0	0	0	0	0	0	0	0	0	0	3	dispensable
pan_gene_15562	pan_gene_9130	Southern_leaf_blight	Southern_leaf_blight	0	1	1	1	1	1	0	0	1	1	1	1	1	0	0	1	0	1	0	0	1	0	1	0	0	0	14	near-core
pan_gene_15716	pan_gene_16658	Boxcox-transformed_leaf_angle;Nitrate;Southern_leaf_blight	Southern_leaf_blight	0	1	1	0	0	1	0	0	1	0	0	0	0	1	0	0	1	0	1	0	0	1	1	0	0	0	9	dispensable
pan_gene_15716	pan_gene_16824	Boxcox-transformed_leaf_angle;Nitrate;Southern_leaf_blight	Southern_leaf_blight	0	1	0	0	0	0	1	0	0	0	0	1	0	0	0	0	0	0	0	0	1	1	0	0	0	0	5	dispensable
pan_gene_15716	pan_gene_1777	Boxcox-transformed_leaf_angle;Nitrate;Southern_leaf_blight	Southern_leaf_blight	0	1	0	0	0	0	0	0	0	0	0	0	0	0	0	0	0	0	0	0	0	0	0	0	0	0	1	private
pan_gene_15716	pan_gene_20045	Boxcox-transformed_leaf_angle;Nitrate;Southern_leaf_blight	Southern_leaf_blight	0	1	0	0	0	0	0	0	0	0	0	0	0	0	0	0	0	0	0	0	0	0	0	0	0	0	1	private
pan_gene_15716	pan_gene_20574	Boxcox-transformed_leaf_angle;Nitrate;Southern_leaf_blight	Height_above_ear;Southern_leaf_blight;Tassel_branch_number	0	1	0	1	0	0	0	0	1	0	0	1	1	1	0	0	0	1	0	0	1	0	0	0	0	0	8	dispensable
pan_gene_15716	pan_gene_22565	Boxcox-transformed_leaf_angle;Nitrate;Southern_leaf_blight	Average_internode_length_(below_ear);Southern_leaf_blight	0	0	0	0	0	0	0	0	1	0	0	0	0	0	0	0	0	0	0	0	0	0	0	0	0	0	1	private
pan_gene_15716	pan_gene_26602	Boxcox-transformed_leaf_angle;Nitrate;Southern_leaf_blight	Anthesis-silking_interval;Height_above_ear;Nodes_per_plant;Southern_leaf_blight	0	1	0	0	0	0	0	0	1	0	0	1	0	1	0	0	0	0	0	0	0	1	1	0	0	0	6	dispensable
pan_gene_15716	pan_gene_27470	Boxcox-transformed_leaf_angle;Nitrate;Southern_leaf_blight	Southern_leaf_blight	0	1	0	1	1	0	0	0	1	0	0	0	0	1	0	0	0	0	0	0	0	0	0	0	0	0	5	dispensable
pan_gene_15716	pan_gene_27995	Boxcox-transformed_leaf_angle;Nitrate;Southern_leaf_blight	Average_internode_length_(below_ear);Southern_leaf_blight;Tassel_length	0	0	0	0	1	1	1	0	0	0	0	0	0	0	0	0	0	0	0	0	1	0	0	0	0	0	4	dispensable
pan_gene_15716	pan_gene_31281	Boxcox-transformed_leaf_angle;Nitrate;Southern_leaf_blight	Ratio_of_ear_height_to_total_height;Southern_leaf_blight	0	1	0	1	1	0	1	0	1	1	0	1	1	1	0	1	1	1	0	0	1	1	0	0	0	0	14	near-core
pan_gene_15716	pan_gene_3154	Boxcox-transformed_leaf_angle;Nitrate;Southern_leaf_blight	Southern_leaf_blight	0	1	0	1	1	1	1	0	1	0	0	0	1	0	0	0	0	1	0	0	1	1	0	0	0	0	10	dispensable
pan_gene_15716	pan_gene_8961	Boxcox-transformed_leaf_angle;Nitrate;Southern_leaf_blight	Southern_leaf_blight	0	0	0	0	0	0	0	0	0	1	0	0	0	0	0	0	0	0	0	0	0	0	0	0	0	0	1	private
pan_gene_1593	pan_gene_5988	Nodes_per_plant;Southern_leaf_blight	Days_to_anthesis;Southern_leaf_blight	0	1	0	0	1	0	0	0	0	0	0	1	0	1	0	0	0	0	0	0	0	0	0	0	0	0	4	dispensable
pan_gene_1601	pan_gene_25552	Southern_leaf_blight	Southern_leaf_blight	0	1	0	0	0	0	0	0	0	0	0	0	0	0	0	0	0	1	0	0	0	0	0	0	1	1	4	dispensable
pan_gene_1601	pan_gene_32720	Southern_leaf_blight	Chlorophyll_A;Ear_height;Glutamate;Malate;Southern_leaf_blight;Total_amino_acids	0	1	0	0	0	0	0	0	0	0	0	0	0	1	0	0	0	1	0	0	0	0	0	0	1	1	5	dispensable
pan_gene_1601	pan_gene_58621	Southern_leaf_blight	Southern_leaf_blight	0	1	0	0	0	0	0	0	0	0	0	0	0	0	0	0	0	1	0	0	0	0	0	0	1	1	4	dispensable
pan_gene_1601	pan_gene_5982	Southern_leaf_blight	Southern_leaf_blight	0	0	0	0	0	0	1	0	0	0	0	0	0	0	0	0	0	0	0	0	0	0	0	0	0	0	1	private
pan_gene_16062	pan_gene_16821	Days_to_anthesis;Nodes_to_ear;Southern_leaf_blight	Southern_leaf_blight	0	1	0	0	1	0	0	0	1	1	0	0	0	1	0	1	0	0	0	0	0	0	1	0	0	0	7	dispensable
pan_gene_16062	pan_gene_19296	Days_to_anthesis;Nodes_to_ear;Southern_leaf_blight	Chlorophyll_A;Glutamate;Ratio_of_ear_height_to_total_height;Southern_leaf_blight	0	1	0	0	0	0	0	0	0	0	0	0	0	0	0	0	0	0	0	0	0	0	0	0	0	0	1	private
pan_gene_16062	pan_gene_21998	Days_to_anthesis;Nodes_to_ear;Southern_leaf_blight	Northern_Leaf_Blight;Southern_leaf_blight	0	1	1	1	0	0	1	0	1	1	0	1	1	0	0	1	1	0	0	1	1	0	1	1	0	1	15	near-core
pan_gene_16062	pan_gene_22314	Days_to_anthesis;Nodes_to_ear;Southern_leaf_blight	Southern_leaf_blight	0	1	0	1	0	0	0	0	0	0	0	1	1	0	0	0	0	0	0	0	1	0	1	0	0	0	6	dispensable
pan_gene_16062	pan_gene_22626	Days_to_anthesis;Nodes_to_ear;Southern_leaf_blight	Southern_leaf_blight	0	1	0	0	0	0	0	0	0	0	0	0	0	0	0	0	0	0	0	0	0	0	0	0	0	0	1	private
pan_gene_16529	pan_gene_25627	Southern_leaf_blight	Southern_leaf_blight	0	0	0	0	0	0	1	0	0	0	0	0	0	0	0	0	0	0	0	0	0	0	0	0	0	0	1	private
pan_gene_16529	pan_gene_4451	Southern_leaf_blight	Nodes_per_plant;Photoperiod_growing-degree_days_to_anthesis;Southern_leaf_blight	0	1	0	0	0	0	0	0	0	0	0	0	0	0	0	0	0	0	0	0	0	0	0	0	0	0	1	private
pan_gene_16529	pan_gene_4825	Southern_leaf_blight	Ear_height;Ratio_of_ear_height_to_total_height;Southern_leaf_blight;Stalk_strength	0	1	0	0	0	0	0	0	0	0	0	0	0	0	0	0	0	0	0	0	0	0	0	0	0	0	1	private
pan_gene_16658	pan_gene_25551	Southern_leaf_blight	Boxcox-transformed_leaf_angle;Southern_leaf_blight	0	1	0	0	1	1	0	0	0	0	0	1	0	0	0	0	0	0	0	0	0	0	0	0	0	0	4	dispensable
pan_gene_16658	pan_gene_29975	Southern_leaf_blight	Cob_diameter;Southern_leaf_blight	0	1	0	1	1	1	0	0	1	0	0	1	0	0	0	0	0	0	0	0	0	0	0	0	0	0	6	dispensable
pan_gene_16666	pan_gene_16837	Southern_leaf_blight	Southern_leaf_blight	0	1	1	0	1	0	0	0	0	0	1	0	0	0	0	0	0	0	0	0	0	0	0	0	0	1	5	dispensable
pan_gene_16666	pan_gene_23829	Southern_leaf_blight	Average_internode_length_(below_ear);Photoperiod_Growing-degree_days_to_silk;Southern_leaf_blight	0	1	1	0	0	0	0	0	0	0	1	0	1	0	0	0	0	0	0	0	1	1	0	0	0	0	6	dispensable
pan_gene_16666	pan_gene_25886	Southern_leaf_blight	Southern_leaf_blight;Total_amino_acids	0	1	0	0	0	0	0	0	0	0	0	1	1	0	0	0	0	0	0	0	0	1	0	0	0	0	4	dispensable
pan_gene_16666	pan_gene_2690	Southern_leaf_blight	Height_above_ear;Nodes_to_ear;Southern_leaf_blight	0	1	0	0	0	0	0	0	0	0	0	0	1	0	0	0	0	0	0	0	1	1	0	0	0	0	4	dispensable
pan_gene_16666	pan_gene_27757	Southern_leaf_blight	Glutamate;Photoperiod_Growing-degree_days_to_silk;Photoperiod_growing-degree_days_to_anthesis;Southern_leaf_blight;Tassel_branch_number	0	1	0	0	0	0	0	0	0	0	0	0	0	0	0	0	0	0	0	0	0	1	0	0	0	0	2	dispensable
pan_gene_16666	pan_gene_27995	Southern_leaf_blight	Average_internode_length_(below_ear);Southern_leaf_blight;Tassel_length	0	0	1	0	0	0	0	0	0	0	0	0	0	0	0	0	0	0	0	0	0	0	0	0	0	0	1	private
pan_gene_16666	pan_gene_30517	Southern_leaf_blight	Southern_leaf_blight;Tassel_branch_number	0	1	1	0	0	0	0	0	0	0	0	0	1	0	0	0	0	0	0	0	0	0	0	0	0	0	3	dispensable
pan_gene_16666	pan_gene_32793	Southern_leaf_blight	Leaf_length;Southern_leaf_blight	0	1	1	0	0	0	0	0	0	0	0	0	0	0	0	0	0	0	0	0	0	1	0	0	0	0	3	dispensable
pan_gene_16674	pan_gene_24377	Southern_leaf_blight;Stalk_strength;Starch	Southern_leaf_blight	0	1	0	0	0	0	0	0	0	0	1	0	0	0	0	0	0	0	0	0	0	0	0	0	0	0	2	dispensable
pan_gene_16674	pan_gene_27034	Southern_leaf_blight;Stalk_strength;Starch	Southern_leaf_blight	0	1	0	0	0	0	0	0	0	0	0	0	0	0	0	0	0	0	0	0	0	0	0	0	0	0	1	private
pan_gene_16674	pan_gene_32248	Southern_leaf_blight;Stalk_strength;Starch	Southern_leaf_blight	0	1	0	0	0	0	0	0	0	0	0	0	0	0	0	0	1	0	0	0	0	0	0	0	0	0	2	dispensable
pan_gene_16718	pan_gene_6009	Southern_leaf_blight	Southern_leaf_blight	0	0	0	0	0	0	0	0	1	0	0	0	0	0	0	0	0	0	0	0	0	0	0	1	0	0	2	dispensable
pan_gene_16718	pan_gene_9072	Southern_leaf_blight	Average_internode_length_(whole_plant);Southern_leaf_blight	0	1	0	0	0	0	0	1	1	1	0	1	0	0	0	0	0	0	0	0	1	0	0	0	0	1	7	dispensable
pan_gene_16734	pan_gene_9316	Southern_leaf_blight	Southern_leaf_blight	0	0	0	0	0	0	0	0	0	0	0	0	0	0	0	0	0	1	0	0	0	0	0	0	0	0	1	private
pan_gene_16789	pan_gene_27755	Southern_leaf_blight	Southern_leaf_blight	0	1	0	0	0	0	0	0	0	0	0	0	0	0	0	0	0	0	0	0	0	0	0	0	0	0	1	private
pan_gene_16821	pan_gene_16826	Southern_leaf_blight	Southern_leaf_blight	0	1	0	0	1	0	0	0	0	1	0	0	1	1	0	1	0	0	0	0	0	0	0	0	0	0	6	dispensable
pan_gene_16821	pan_gene_1777	Southern_leaf_blight	Southern_leaf_blight	0	1	0	0	0	0	0	0	0	0	0	0	0	0	0	0	0	0	0	0	0	0	0	0	0	0	1	private
pan_gene_16821	pan_gene_21998	Southern_leaf_blight	Northern_Leaf_Blight;Southern_leaf_blight	0	1	1	0	0	0	0	0	0	1	0	0	1	1	0	1	0	0	0	0	1	0	1	1	0	0	9	dispensable
pan_gene_16821	pan_gene_22313	Southern_leaf_blight	Southern_leaf_blight	0	1	0	0	0	0	0	0	0	0	0	0	1	1	0	0	0	0	0	0	0	0	1	0	0	0	4	dispensable
pan_gene_16821	pan_gene_22314	Southern_leaf_blight	Southern_leaf_blight	0	1	0	0	0	0	0	0	0	0	0	0	0	0	0	0	0	0	0	0	1	0	0	0	0	0	2	dispensable
pan_gene_16821	pan_gene_25887	Southern_leaf_blight	Southern_leaf_blight	0	1	0	0	0	0	0	0	0	0	0	0	1	0	0	0	0	0	0	0	0	0	1	0	0	0	3	dispensable
pan_gene_16821	pan_gene_27961	Southern_leaf_blight	Southern_leaf_blight;Starch	0	1	0	0	1	0	0	0	0	1	0	0	1	0	0	0	0	0	0	0	0	0	1	1	0	0	6	dispensable
pan_gene_16824	pan_gene_16826	Southern_leaf_blight	Southern_leaf_blight	0	1	1	0	0	0	0	0	0	0	0	0	0	0	0	0	0	1	0	0	0	0	0	0	0	0	3	dispensable
pan_gene_16824	pan_gene_1777	Southern_leaf_blight	Southern_leaf_blight	0	1	0	0	0	1	0	1	0	0	1	1	1	0	1	0	0	1	1	0	0	1	1	1	0	0	12	near-core
pan_gene_16824	pan_gene_18747	Southern_leaf_blight	Southern_leaf_blight	0	0	1	1	1	1	0	1	0	0	1	0	0	0	0	1	1	1	0	0	0	1	1	1	1	1	14	near-core
pan_gene_16824	pan_gene_20045	Southern_leaf_blight	Southern_leaf_blight	0	1	0	0	0	0	0	0	0	0	0	1	0	0	0	0	0	0	0	0	0	0	0	0	1	0	3	dispensable
pan_gene_16824	pan_gene_21999	Southern_leaf_blight	Ear_row_number;Southern_leaf_blight	0	0	0	0	0	0	0	0	0	1	0	0	0	0	0	0	0	0	0	0	0	0	0	0	0	1	2	dispensable
pan_gene_16824	pan_gene_23829	Southern_leaf_blight	Average_internode_length_(below_ear);Photoperiod_Growing-degree_days_to_silk;Southern_leaf_blight	0	1	1	0	1	1	1	0	0	1	0	1	1	0	1	0	1	0	0	1	0	1	1	1	0	1	15	near-core
pan_gene_16824	pan_gene_25887	Southern_leaf_blight	Southern_leaf_blight	0	1	1	0	0	0	0	0	0	0	0	0	0	0	0	0	0	0	0	1	0	0	1	0	0	0	4	dispensable
pan_gene_16824	pan_gene_2647	Southern_leaf_blight	Southern_leaf_blight	0	1	0	0	0	0	0	0	0	1	1	0	1	0	0	1	0	0	0	0	0	0	0	1	0	0	6	dispensable
pan_gene_16824	pan_gene_26602	Southern_leaf_blight	Anthesis-silking_interval;Height_above_ear;Nodes_per_plant;Southern_leaf_blight	0	1	0	1	0	0	0	1	0	0	1	1	1	0	1	0	0	1	1	0	0	1	1	0	0	1	12	near-core
pan_gene_16824	pan_gene_27995	Southern_leaf_blight	Average_internode_length_(below_ear);Southern_leaf_blight;Tassel_length	0	0	1	1	1	1	0	0	0	0	0	0	0	0	0	1	0	0	1	0	1	0	1	0	0	1	9	dispensable
pan_gene_16824	pan_gene_30517	Southern_leaf_blight	Southern_leaf_blight;Tassel_branch_number	0	1	1	0	0	1	1	0	0	0	1	0	1	0	0	0	1	1	0	1	1	0	1	1	0	0	12	near-core
pan_gene_16824	pan_gene_31281	Southern_leaf_blight	Ratio_of_ear_height_to_total_height;Southern_leaf_blight	0	1	0	0	0	1	1	0	0	1	1	1	0	0	1	0	0	0	1	1	1	0	1	0	1	0	12	near-core
pan_gene_16824	pan_gene_31317	Southern_leaf_blight	Southern_leaf_blight	0	1	1	1	1	1	0	1	0	0	1	0	1	0	1	0	0	1	0	0	0	1	0	0	1	0	12	near-core
pan_gene_16824	pan_gene_3154	Southern_leaf_blight	Southern_leaf_blight	0	1	1	0	0	1	1	0	0	1	1	1	1	0	1	1	1	1	1	0	1	1	1	1	0	1	18	near-core
pan_gene_16824	pan_gene_8961	Southern_leaf_blight	Southern_leaf_blight	0	0	0	0	0	0	0	0	0	0	0	0	0	0	0	0	0	0	0	0	0	0	0	0	0	1	1	private
pan_gene_16826	pan_gene_1777	Southern_leaf_blight	Southern_leaf_blight	0	1	0	0	1	0	0	0	0	0	0	0	0	1	0	1	0	1	0	0	1	0	0	0	0	0	6	dispensable
pan_gene_16826	pan_gene_18747	Southern_leaf_blight	Southern_leaf_blight	0	0	0	0	0	0	0	0	0	0	0	0	1	1	0	0	0	1	0	0	0	1	0	1	0	0	5	dispensable
pan_gene_16826	pan_gene_19296	Southern_leaf_blight	Chlorophyll_A;Glutamate;Ratio_of_ear_height_to_total_height;Southern_leaf_blight	0	1	1	0	1	0	0	0	0	0	0	0	0	0	0	0	0	0	0	0	0	0	0	0	0	0	3	dispensable
pan_gene_16826	pan_gene_21998	Southern_leaf_blight	Northern_Leaf_Blight;Southern_leaf_blight	0	1	0	1	1	1	1	0	1	1	0	0	1	1	0	1	0	1	0	1	0	0	0	1	1	1	15	near-core
pan_gene_16826	pan_gene_22313	Southern_leaf_blight	Southern_leaf_blight	0	1	0	0	1	0	0	1	0	1	0	0	1	0	0	1	0	1	0	1	1	1	0	0	0	0	10	dispensable
pan_gene_16826	pan_gene_25887	Southern_leaf_blight	Southern_leaf_blight	0	1	1	0	1	0	0	1	0	0	0	0	1	0	0	0	0	1	0	1	0	0	0	0	0	1	8	dispensable
pan_gene_16826	pan_gene_2647	Southern_leaf_blight	Southern_leaf_blight	0	1	0	1	0	0	0	0	0	0	0	0	0	0	0	1	0	0	0	0	1	0	0	0	0	0	4	dispensable
pan_gene_16826	pan_gene_26602	Southern_leaf_blight	Anthesis-silking_interval;Height_above_ear;Nodes_per_plant;Southern_leaf_blight	0	1	0	0	0	0	0	0	0	0	0	0	0	0	0	0	0	0	0	0	0	0	0	0	0	0	1	private
pan_gene_16826	pan_gene_27961	Southern_leaf_blight	Southern_leaf_blight;Starch	0	1	0	0	1	0	0	0	0	1	0	0	1	1	0	0	0	0	0	1	0	0	0	1	1	1	9	dispensable
pan_gene_16826	pan_gene_29563	Southern_leaf_blight	Ear_row_number;Southern_leaf_blight	0	0	0	0	1	0	0	0	0	0	0	0	0	0	0	0	0	1	0	1	0	0	0	0	0	0	3	dispensable
pan_gene_16826	pan_gene_31317	Southern_leaf_blight	Southern_leaf_blight	0	1	1	0	1	0	0	1	0	0	0	0	1	1	1	1	0	1	0	1	1	1	0	1	1	1	15	near-core
pan_gene_16826	pan_gene_71411	Southern_leaf_blight	Southern_leaf_blight	0	1	0	0	0	0	0	0	0	0	0	0	0	0	0	1	0	0	0	0	0	0	0	0	0	0	2	dispensable
pan_gene_16851	pan_gene_28430	Southern_leaf_blight	Southern_leaf_blight	0	0	1	0	0	0	0	0	0	0	0	0	0	0	0	0	1	0	0	0	0	0	1	0	0	1	4	dispensable
pan_gene_17398	pan_gene_20281	Southern_leaf_blight	Southern_leaf_blight	0	1	0	0	0	0	0	0	0	0	0	0	0	0	0	0	0	0	0	0	0	0	0	0	0	0	1	private
pan_gene_17398	pan_gene_30834	Southern_leaf_blight	Southern_leaf_blight	0	1	0	0	0	0	0	0	0	0	0	0	0	0	0	0	0	0	0	0	0	0	0	0	0	0	1	private
pan_gene_17398	pan_gene_98662	Southern_leaf_blight	Southern_leaf_blight	0	1	0	0	0	0	0	0	0	0	0	0	0	0	0	0	0	0	0	0	0	0	0	0	0	0	1	private
pan_gene_17408	pan_gene_28842	Southern_leaf_blight;Tassel_length	Southern_leaf_blight	0	1	1	0	0	0	0	0	0	0	0	0	0	0	0	0	0	0	1	0	0	0	0	0	0	0	3	dispensable
pan_gene_17497	pan_gene_23022	Nodes_above_ear;Southern_leaf_blight	Southern_leaf_blight	0	1	0	0	0	0	0	0	0	0	0	0	0	0	0	0	0	0	0	0	0	0	0	0	0	0	1	private
pan_gene_17497	pan_gene_9196	Nodes_above_ear;Southern_leaf_blight	Average_internode_length_(whole_plant);Ear_height;Height_above_ear;Nodes_to_ear;PCA_of_metabolites:_PC1;Ratio_of_ear_height_to_total_height;Southern_leaf_blight	0	1	0	0	0	0	0	0	0	0	0	0	0	0	0	0	0	0	0	0	0	0	0	0	0	0	1	private
pan_gene_1777	pan_gene_19296	Southern_leaf_blight	Chlorophyll_A;Glutamate;Ratio_of_ear_height_to_total_height;Southern_leaf_blight	0	1	0	0	1	1	0	0	0	0	0	0	0	0	0	0	0	0	1	1	0	0	1	1	1	0	8	dispensable
pan_gene_1777	pan_gene_20574	Southern_leaf_blight	Height_above_ear;Southern_leaf_blight;Tassel_branch_number	0	1	0	0	0	0	0	1	1	0	0	0	0	0	0	0	0	0	0	0	1	0	1	0	0	0	5	dispensable
pan_gene_1777	pan_gene_21998	Southern_leaf_blight	Northern_Leaf_Blight;Southern_leaf_blight	0	1	0	0	0	1	1	1	1	0	1	0	0	0	0	1	0	1	0	0	1	0	0	1	1	1	12	near-core
pan_gene_1777	pan_gene_22313	Southern_leaf_blight	Southern_leaf_blight	0	1	0	0	1	1	0	1	1	0	0	0	0	1	0	1	1	1	0	1	1	0	1	0	0	0	12	near-core
pan_gene_1777	pan_gene_22565	Southern_leaf_blight	Average_internode_length_(below_ear);Southern_leaf_blight	0	0	1	0	0	1	1	0	0	0	1	0	1	0	0	1	0	0	1	0	0	0	0	0	0	0	7	dispensable
pan_gene_1777	pan_gene_22626	Southern_leaf_blight	Southern_leaf_blight	0	1	0	0	1	1	0	1	1	0	0	1	0	1	1	1	0	1	0	0	0	0	1	1	0	0	12	near-core
pan_gene_1777	pan_gene_25551	Southern_leaf_blight	Boxcox-transformed_leaf_angle;Southern_leaf_blight	0	1	0	0	1	1	1	1	1	0	1	0	0	1	0	1	0	1	0	0	1	0	1	1	0	0	13	near-core
pan_gene_1777	pan_gene_25887	Southern_leaf_blight	Southern_leaf_blight	0	1	0	0	0	0	1	1	0	0	0	0	1	0	0	0	0	1	0	0	0	0	1	0	0	0	6	dispensable
pan_gene_1777	pan_gene_2647	Southern_leaf_blight	Southern_leaf_blight	0	1	1	0	0	0	1	1	0	0	1	0	0	0	0	1	0	0	0	0	0	0	0	1	0	0	7	dispensable
pan_gene_1777	pan_gene_26602	Southern_leaf_blight	Anthesis-silking_interval;Height_above_ear;Nodes_per_plant;Southern_leaf_blight	0	1	0	0	1	1	0	1	1	1	0	0	1	0	1	1	0	0	1	0	0	0	0	0	0	0	10	dispensable
pan_gene_1777	pan_gene_27961	Southern_leaf_blight	Southern_leaf_blight;Starch	0	1	0	0	0	0	0	0	0	0	0	0	0	0	0	0	0	0	0	0	0	0	0	1	0	0	2	dispensable
pan_gene_1777	pan_gene_27995	Southern_leaf_blight	Average_internode_length_(below_ear);Southern_leaf_blight;Tassel_length	0	0	0	0	0	1	0	0	0	0	0	0	0	0	0	0	0	0	0	0	1	0	1	0	0	0	3	dispensable
pan_gene_1777	pan_gene_30496	Southern_leaf_blight	Southern_leaf_blight	0	0	0	0	0	1	0	0	0	0	0	0	0	0	0	0	0	0	0	0	0	0	0	0	1	0	2	dispensable
pan_gene_1777	pan_gene_30686	Southern_leaf_blight	Southern_leaf_blight	0	1	0	0	0	0	0	1	0	0	0	0	0	0	0	0	0	0	0	0	0	0	0	0	0	0	2	dispensable
pan_gene_1777	pan_gene_71411	Southern_leaf_blight	Southern_leaf_blight	0	1	0	0	0	0	0	0	0	0	0	0	0	0	0	0	0	0	0	0	0	0	0	0	0	0	1	private
pan_gene_1777	pan_gene_9130	Southern_leaf_blight	Southern_leaf_blight	0	1	0	0	1	1	0	1	0	0	0	1	0	0	0	0	0	0	0	0	0	0	0	0	0	0	5	dispensable
pan_gene_18280	pan_gene_27034	Southern_leaf_blight	Southern_leaf_blight	0	1	0	0	0	0	0	0	0	0	0	0	1	0	0	0	0	0	0	0	0	0	0	0	0	0	2	dispensable
pan_gene_18280	pan_gene_32248	Southern_leaf_blight	Southern_leaf_blight	0	1	0	0	0	0	0	0	0	0	0	0	0	0	0	0	0	0	0	0	0	0	1	0	0	0	2	dispensable
pan_gene_18280	pan_gene_32616	Southern_leaf_blight	Boxcox-transformed_leaf_angle;Days_to_anthesis;Southern_leaf_blight	0	1	0	0	0	0	0	0	0	0	0	0	0	0	0	0	0	0	0	0	0	0	0	0	0	0	1	private
pan_gene_18280	pan_gene_4426	Southern_leaf_blight	Height_per_day_(until_flowering);Southern_leaf_blight	0	1	0	0	1	0	0	0	0	0	0	0	0	0	0	0	0	0	0	0	0	0	0	0	0	0	2	dispensable
pan_gene_18560	pan_gene_9072	Southern_leaf_blight	Average_internode_length_(whole_plant);Southern_leaf_blight	0	1	0	0	0	0	0	0	0	0	0	0	0	0	0	1	0	0	0	0	0	0	0	0	0	0	2	dispensable
pan_gene_18647	pan_gene_25442	Southern_leaf_blight	Southern_leaf_blight	0	0	0	1	0	0	0	0	0	0	0	0	0	0	0	0	0	0	0	0	0	0	0	0	0	0	1	private
pan_gene_18666	pan_gene_22517	Southern_leaf_blight	100_Kernel_weight;Leaf_width;Southern_leaf_blight	0	1	1	0	1	0	0	0	0	0	0	0	0	0	1	0	1	0	0	0	0	0	0	0	0	1	6	dispensable
pan_gene_18666	pan_gene_5988	Southern_leaf_blight	Days_to_anthesis;Southern_leaf_blight	0	1	1	1	0	0	0	0	0	1	0	1	1	1	1	1	1	0	0	0	0	1	0	0	1	1	13	near-core
pan_gene_18666	pan_gene_9532	Southern_leaf_blight	Southern_leaf_blight	0	1	0	0	0	0	0	0	0	0	0	0	0	0	0	0	0	0	0	0	1	0	0	0	0	0	2	dispensable
pan_gene_18666	pan_gene_9597	Southern_leaf_blight	Southern_leaf_blight	0	1	0	0	0	0	0	0	0	0	0	0	0	0	0	0	0	0	0	0	0	1	0	0	1	0	3	dispensable
pan_gene_18738	pan_gene_27772	Southern_leaf_blight	Boxcox-transformed_leaf_angle;Southern_leaf_blight	0	1	0	0	1	0	0	1	1	1	1	1	0	1	0	0	0	1	0	0	1	0	1	1	0	1	13	near-core
pan_gene_18738	pan_gene_7242	Southern_leaf_blight	Southern_leaf_blight	0	0	0	1	0	0	0	0	0	0	1	0	0	0	0	0	0	0	0	0	0	0	0	0	0	0	2	dispensable
pan_gene_18747	pan_gene_19296	Southern_leaf_blight	Chlorophyll_A;Glutamate;Ratio_of_ear_height_to_total_height;Southern_leaf_blight	0	0	0	0	0	1	0	0	0	0	0	0	1	0	0	0	0	0	0	0	0	0	1	0	0	0	3	dispensable
pan_gene_18747	pan_gene_20574	Southern_leaf_blight	Height_above_ear;Southern_leaf_blight;Tassel_branch_number	0	0	0	0	0	0	0	1	0	0	0	0	0	0	0	0	0	0	0	0	0	0	0	0	0	0	1	private
pan_gene_18747	pan_gene_21998	Southern_leaf_blight	Northern_Leaf_Blight;Southern_leaf_blight	0	0	0	1	0	0	0	0	0	1	1	0	1	1	0	0	1	1	0	0	0	0	0	0	0	0	7	dispensable
pan_gene_18747	pan_gene_22565	Southern_leaf_blight	Average_internode_length_(below_ear);Southern_leaf_blight	0	0	1	0	1	1	0	1	0	0	1	0	0	0	0	1	0	0	0	0	0	0	0	0	0	0	6	dispensable
pan_gene_18747	pan_gene_22626	Southern_leaf_blight	Southern_leaf_blight	0	0	0	1	0	1	0	1	0	1	1	1	0	1	0	0	0	1	0	0	0	1	0	0	0	0	9	dispensable
pan_gene_18747	pan_gene_26602	Southern_leaf_blight	Anthesis-silking_interval;Height_above_ear;Nodes_per_plant;Southern_leaf_blight	0	0	0	1	1	1	0	1	0	1	0	1	0	0	0	0	0	1	0	0	0	1	0	0	0	1	9	dispensable
pan_gene_18747	pan_gene_29563	Southern_leaf_blight	Ear_row_number;Southern_leaf_blight	0	0	0	0	0	0	0	0	0	0	0	0	0	0	1	0	0	1	0	0	0	0	0	0	1	1	4	dispensable
pan_gene_18747	pan_gene_29975	Southern_leaf_blight	Cob_diameter;Southern_leaf_blight	0	0	0	0	0	0	0	1	0	0	0	0	0	0	0	0	0	0	0	0	0	0	0	0	0	0	1	private
pan_gene_18747	pan_gene_30496	Southern_leaf_blight	Southern_leaf_blight	0	0	0	1	0	1	0	0	0	0	0	0	0	0	0	0	0	0	0	0	0	0	0	0	0	0	2	dispensable
pan_gene_18747	pan_gene_9130	Southern_leaf_blight	Southern_leaf_blight	0	0	0	1	0	1	0	1	0	0	0	0	0	0	0	0	0	0	0	0	0	0	0	0	0	0	3	dispensable
pan_gene_18762	pan_gene_18764	Southern_leaf_blight	Southern_leaf_blight	0	1	0	0	0	0	0	0	0	0	0	0	0	0	0	0	0	0	0	0	0	0	0	0	0	0	1	private
pan_gene_18762	pan_gene_24757	Southern_leaf_blight	Boxcox-transformed_leaf_angle;Southern_leaf_blight	0	1	0	0	0	0	0	0	0	0	0	0	0	0	0	0	0	0	0	0	0	0	0	0	0	0	1	private
pan_gene_18762	pan_gene_29339	Southern_leaf_blight	Average_internode_length_(whole_plant);Southern_leaf_blight	0	1	0	0	0	0	0	1	0	0	0	0	0	0	0	0	0	0	0	0	0	0	0	0	0	0	2	dispensable
pan_gene_18762	pan_gene_31281	Southern_leaf_blight	Ratio_of_ear_height_to_total_height;Southern_leaf_blight	0	1	0	0	0	0	0	0	0	0	0	0	0	0	0	0	0	0	0	0	0	0	0	0	0	0	1	private
pan_gene_18762	pan_gene_32792	Southern_leaf_blight	Southern_leaf_blight	0	1	0	0	0	0	0	0	0	0	0	0	0	0	0	0	0	0	0	0	0	0	0	0	0	0	1	private
pan_gene_18762	pan_gene_90365	Southern_leaf_blight	Southern_leaf_blight	0	1	0	0	0	0	0	0	0	0	0	0	0	0	0	0	0	0	0	0	0	0	0	0	0	0	1	private
pan_gene_18762	pan_gene_9316	Southern_leaf_blight	Southern_leaf_blight	0	1	0	0	0	0	0	0	0	0	0	0	0	0	0	0	0	0	0	0	0	0	0	0	0	0	1	private
pan_gene_18764	pan_gene_22565	Southern_leaf_blight	Average_internode_length_(below_ear);Southern_leaf_blight	0	0	0	0	0	0	0	0	1	0	0	0	0	0	0	0	0	0	0	0	0	0	0	0	0	0	1	private
pan_gene_18764	pan_gene_23829	Southern_leaf_blight	Average_internode_length_(below_ear);Photoperiod_Growing-degree_days_to_silk;Southern_leaf_blight	0	1	0	1	1	0	0	1	1	0	0	0	1	0	0	0	0	0	1	0	1	1	1	0	0	0	10	dispensable
pan_gene_18764	pan_gene_24757	Southern_leaf_blight	Boxcox-transformed_leaf_angle;Southern_leaf_blight	0	1	0	0	1	0	0	1	1	0	1	0	0	0	0	0	0	0	1	0	1	0	0	0	0	0	7	dispensable
pan_gene_18764	pan_gene_25820	Southern_leaf_blight	Average_internode_length_(below_ear);Height_per_day_(until_flowering);Southern_leaf_blight	0	0	0	0	0	1	1	1	0	0	0	1	0	0	0	0	0	0	0	0	0	0	0	0	0	1	5	dispensable
pan_gene_18764	pan_gene_27757	Southern_leaf_blight	Glutamate;Photoperiod_Growing-degree_days_to_silk;Photoperiod_growing-degree_days_to_anthesis;Southern_leaf_blight;Tassel_branch_number	0	1	0	0	0	0	1	1	1	0	1	0	0	0	0	0	0	1	1	1	1	1	1	0	1	0	12	near-core
pan_gene_18764	pan_gene_27772	Southern_leaf_blight	Boxcox-transformed_leaf_angle;Southern_leaf_blight	0	1	0	0	1	0	1	0	1	1	1	0	1	1	1	1	1	1	0	0	0	0	1	1	0	1	15	near-core
pan_gene_18764	pan_gene_29339	Southern_leaf_blight	Average_internode_length_(whole_plant);Southern_leaf_blight	0	1	1	1	1	0	0	0	1	0	1	1	1	0	1	0	0	1	1	0	1	1	1	0	1	1	16	near-core
pan_gene_18764	pan_gene_32793	Southern_leaf_blight	Leaf_length;Southern_leaf_blight	0	1	1	1	1	0	1	1	1	1	1	1	1	0	1	1	0	1	1	0	1	1	1	1	1	0	20	core
pan_gene_18766	pan_gene_27755	Average_internode_length_(whole_plant);Ear_height;Height_per_day_(until_flowering);Plant_height;Southern_leaf_blight	Southern_leaf_blight	0	1	0	0	0	0	0	0	0	0	0	0	0	0	0	0	0	0	0	0	0	0	0	0	0	0	1	private
pan_gene_18766	pan_gene_30687	Average_internode_length_(whole_plant);Ear_height;Height_per_day_(until_flowering);Plant_height;Southern_leaf_blight	Southern_leaf_blight	0	1	0	0	0	0	0	0	0	0	0	0	0	0	0	0	0	0	0	0	0	0	0	0	0	0	1	private
pan_gene_18766	pan_gene_9196	Average_internode_length_(whole_plant);Ear_height;Height_per_day_(until_flowering);Plant_height;Southern_leaf_blight	Average_internode_length_(whole_plant);Ear_height;Height_above_ear;Nodes_to_ear;PCA_of_metabolites:_PC1;Ratio_of_ear_height_to_total_height;Southern_leaf_blight	0	1	0	0	0	0	0	0	0	0	0	0	0	0	0	0	0	0	0	0	0	0	0	0	0	0	1	private
pan_gene_19159	pan_gene_3668	Ear_row_number;Southern_leaf_blight	Southern_leaf_blight;Tassel_branch_number	0	0	0	0	0	0	1	0	0	0	0	0	0	0	0	0	0	0	0	0	0	0	0	0	0	0	1	private
pan_gene_19296	pan_gene_21998	Chlorophyll_A;Glutamate;Ratio_of_ear_height_to_total_height;Southern_leaf_blight	Northern_Leaf_Blight;Southern_leaf_blight	0	1	0	0	1	0	0	0	0	0	0	0	0	0	0	1	1	0	0	0	0	0	1	0	0	0	5	dispensable
pan_gene_19296	pan_gene_22626	Chlorophyll_A;Glutamate;Ratio_of_ear_height_to_total_height;Southern_leaf_blight	Southern_leaf_blight	0	1	0	1	1	0	0	0	0	0	0	0	0	0	0	1	0	0	0	0	0	0	0	0	0	0	4	dispensable
pan_gene_19296	pan_gene_26602	Chlorophyll_A;Glutamate;Ratio_of_ear_height_to_total_height;Southern_leaf_blight	Anthesis-silking_interval;Height_above_ear;Nodes_per_plant;Southern_leaf_blight	0	1	0	0	0	0	0	0	0	0	0	0	0	0	0	0	0	0	0	0	0	0	1	0	0	0	2	dispensable
pan_gene_19296	pan_gene_28842	Chlorophyll_A;Glutamate;Ratio_of_ear_height_to_total_height;Southern_leaf_blight	Southern_leaf_blight	0	1	0	0	0	0	0	0	0	1	0	0	0	0	0	1	0	0	0	0	0	0	0	0	0	0	3	dispensable
pan_gene_19296	pan_gene_29988	Chlorophyll_A;Glutamate;Ratio_of_ear_height_to_total_height;Southern_leaf_blight	Height_per_day_(until_flowering);Southern_leaf_blight	0	1	0	1	0	0	0	0	0	0	0	0	0	0	0	1	0	0	0	0	0	0	0	0	0	0	3	dispensable
pan_gene_19312	pan_gene_25803	Leaf_width;Nitrate;PCA_of_metabolites:_PC2;Southern_leaf_blight	Southern_leaf_blight	0	1	0	0	0	0	0	0	0	0	0	0	0	0	0	0	0	0	0	0	0	0	0	0	0	0	1	private
pan_gene_19312	pan_gene_71411	Leaf_width;Nitrate;PCA_of_metabolites:_PC2;Southern_leaf_blight	Southern_leaf_blight	0	1	0	0	0	0	0	0	0	0	0	0	0	0	0	0	0	0	0	0	0	0	0	0	0	0	1	private
pan_gene_20045	pan_gene_20574	Southern_leaf_blight	Height_above_ear;Southern_leaf_blight;Tassel_branch_number	0	1	0	0	0	0	0	0	0	0	0	1	0	0	0	0	0	0	0	0	0	0	0	0	1	0	3	dispensable
pan_gene_20045	pan_gene_22313	Southern_leaf_blight	Southern_leaf_blight	0	1	0	0	0	0	0	0	0	0	0	0	0	0	0	0	0	0	0	0	0	0	0	0	0	0	1	private
pan_gene_20045	pan_gene_23829	Southern_leaf_blight	Average_internode_length_(below_ear);Photoperiod_Growing-degree_days_to_silk;Southern_leaf_blight	0	1	0	0	0	0	0	0	0	0	0	1	0	0	0	0	0	0	0	0	0	0	0	0	0	0	2	dispensable
pan_gene_20045	pan_gene_24757	Southern_leaf_blight	Boxcox-transformed_leaf_angle;Southern_leaf_blight	0	1	0	0	0	0	0	0	0	0	0	0	0	0	0	0	0	0	0	0	0	0	0	0	0	0	1	private
pan_gene_20045	pan_gene_24758	Southern_leaf_blight	Southern_leaf_blight	0	1	0	0	0	0	0	0	0	0	0	0	0	0	0	0	0	0	0	0	0	0	0	0	0	0	1	private
pan_gene_20045	pan_gene_25887	Southern_leaf_blight	Southern_leaf_blight	0	1	0	0	0	0	0	0	0	0	0	0	0	0	0	0	0	0	0	0	0	0	0	0	0	0	1	private
pan_gene_20045	pan_gene_26602	Southern_leaf_blight	Anthesis-silking_interval;Height_above_ear;Nodes_per_plant;Southern_leaf_blight	0	1	0	0	0	0	0	0	0	0	0	0	0	0	0	0	0	0	0	0	0	0	0	0	0	0	1	private
pan_gene_20045	pan_gene_27470	Southern_leaf_blight	Southern_leaf_blight	0	1	0	0	0	0	0	0	0	0	0	1	0	0	0	0	0	0	0	0	0	0	0	0	0	0	2	dispensable
pan_gene_20045	pan_gene_29563	Southern_leaf_blight	Ear_row_number;Southern_leaf_blight	0	0	0	0	0	0	0	0	0	0	0	0	0	0	0	0	0	0	0	0	0	0	0	0	1	0	1	private
pan_gene_20045	pan_gene_31281	Southern_leaf_blight	Ratio_of_ear_height_to_total_height;Southern_leaf_blight	0	1	0	0	0	0	0	0	0	0	0	0	0	0	0	0	0	0	0	0	0	0	0	0	0	0	1	private
pan_gene_20045	pan_gene_3154	Southern_leaf_blight	Southern_leaf_blight	0	1	0	0	0	0	0	0	0	0	0	1	0	0	0	0	0	0	0	0	0	0	0	0	0	0	2	dispensable
pan_gene_20045	pan_gene_32793	Southern_leaf_blight	Leaf_length;Southern_leaf_blight	0	1	0	0	0	0	0	0	0	0	0	1	0	0	0	0	0	0	0	0	0	0	0	0	1	0	3	dispensable
pan_gene_20281	pan_gene_30834	Southern_leaf_blight	Southern_leaf_blight	0	1	0	0	0	0	0	0	0	0	0	0	0	0	0	0	0	0	0	0	0	0	0	0	0	0	1	private
pan_gene_20281	pan_gene_98662	Southern_leaf_blight	Southern_leaf_blight	0	1	0	0	0	0	0	0	1	0	0	0	0	0	0	0	0	1	0	0	0	0	0	0	0	1	4	dispensable
pan_gene_20574	pan_gene_22313	Height_above_ear;Southern_leaf_blight;Tassel_branch_number	Southern_leaf_blight	0	1	0	1	1	0	0	0	1	0	1	1	1	0	0	1	0	0	0	0	0	0	0	0	0	0	8	dispensable
pan_gene_20574	pan_gene_23829	Height_above_ear;Southern_leaf_blight;Tassel_branch_number	Average_internode_length_(below_ear);Photoperiod_Growing-degree_days_to_silk;Southern_leaf_blight	0	1	0	1	1	0	0	0	1	0	0	0	1	0	0	0	1	0	1	1	0	0	0	0	0	0	8	dispensable
pan_gene_20574	pan_gene_24757	Height_above_ear;Southern_leaf_blight;Tassel_branch_number	Boxcox-transformed_leaf_angle;Southern_leaf_blight	0	1	1	0	1	0	0	1	1	1	0	1	1	1	0	1	1	1	1	0	0	0	0	0	1	1	15	near-core
pan_gene_20574	pan_gene_24758	Height_above_ear;Southern_leaf_blight;Tassel_branch_number	Southern_leaf_blight	0	1	0	1	0	0	0	0	1	0	0	0	1	0	0	0	0	0	0	0	0	0	0	0	0	1	5	dispensable
pan_gene_20574	pan_gene_25887	Height_above_ear;Southern_leaf_blight;Tassel_branch_number	Southern_leaf_blight	0	1	1	0	0	0	0	0	0	0	0	0	0	0	0	0	0	0	0	1	0	0	0	0	0	0	3	dispensable
pan_gene_20574	pan_gene_27932	Height_above_ear;Southern_leaf_blight;Tassel_branch_number	Southern_leaf_blight	0	0	0	0	1	1	1	0	0	0	0	0	1	0	0	1	0	0	0	1	0	0	0	0	0	1	7	dispensable
pan_gene_20574	pan_gene_27995	Height_above_ear;Southern_leaf_blight;Tassel_branch_number	Average_internode_length_(below_ear);Southern_leaf_blight;Tassel_length	0	0	1	1	0	1	1	0	0	0	0	0	0	0	0	0	0	0	1	0	1	0	1	1	0	1	9	dispensable
pan_gene_20574	pan_gene_29563	Height_above_ear;Southern_leaf_blight;Tassel_branch_number	Ear_row_number;Southern_leaf_blight	0	0	0	0	1	0	1	0	0	1	0	0	0	0	0	1	0	1	0	1	1	0	0	0	1	1	9	dispensable
pan_gene_20574	pan_gene_31281	Height_above_ear;Southern_leaf_blight;Tassel_branch_number	Ratio_of_ear_height_to_total_height;Southern_leaf_blight	0	1	1	1	0	1	1	0	0	1	1	1	0	1	0	0	0	0	1	1	1	0	1	0	1	0	14	near-core
pan_gene_20574	pan_gene_31283	Height_above_ear;Southern_leaf_blight;Tassel_branch_number	Average_internode_length_(above_ear);Southern_leaf_blight	0	0	0	0	1	0	0	0	0	0	0	0	0	0	0	0	0	0	0	0	0	0	0	0	0	0	1	private
pan_gene_20574	pan_gene_32793	Height_above_ear;Southern_leaf_blight;Tassel_branch_number	Leaf_length;Southern_leaf_blight	0	1	1	1	0	1	1	1	1	1	1	1	1	1	1	0	1	1	1	1	1	0	1	1	1	1	22	core
pan_gene_20574	pan_gene_8961	Height_above_ear;Southern_leaf_blight;Tassel_branch_number	Southern_leaf_blight	0	0	0	0	1	0	0	0	0	0	0	0	0	0	0	0	0	0	0	0	0	0	0	0	0	1	2	dispensable
pan_gene_20574	pan_gene_8981	Height_above_ear;Southern_leaf_blight;Tassel_branch_number	Average_internode_length_(below_ear);Leaf_length;Southern_leaf_blight;Sucrose	0	0	0	0	1	0	0	0	0	0	0	0	0	0	0	0	0	0	0	1	0	0	0	0	0	0	2	dispensable
pan_gene_20619	pan_gene_32770	Average_internode_length_(above_ear);Southern_leaf_blight;Total_amino_acids	Chlorophyll_A;Leaf_width;Nodes_per_plant;Southern_leaf_blight	0	1	1	1	1	0	1	0	1	0	0	0	0	0	0	0	0	0	0	1	0	1	0	0	1	1	10	dispensable
pan_gene_20619	pan_gene_3819	Average_internode_length_(above_ear);Southern_leaf_blight;Total_amino_acids	Average_internode_length_(whole_plant);Nitrate;Southern_leaf_blight	0	1	1	1	1	0	1	0	1	1	0	1	0	1	0	0	0	0	0	0	0	1	1	0	0	1	12	near-core
pan_gene_20619	pan_gene_6990	Average_internode_length_(above_ear);Southern_leaf_blight;Total_amino_acids	Anthesis-silking_interval;Southern_leaf_blight	0	0	0	1	1	0	0	0	1	0	0	0	0	1	0	0	0	0	0	1	0	0	0	0	0	0	5	dispensable
pan_gene_20619	pan_gene_90365	Average_internode_length_(above_ear);Southern_leaf_blight;Total_amino_acids	Southern_leaf_blight	0	1	0	1	0	0	0	0	0	0	0	0	0	0	0	0	0	0	0	0	0	0	1	0	1	1	5	dispensable
pan_gene_20619	pan_gene_9316	Average_internode_length_(above_ear);Southern_leaf_blight;Total_amino_acids	Southern_leaf_blight	0	1	0	0	0	0	0	0	0	0	0	0	0	0	0	0	0	0	0	0	0	0	0	0	1	1	3	dispensable
pan_gene_21981	pan_gene_23829	Southern_leaf_blight	Average_internode_length_(below_ear);Photoperiod_Growing-degree_days_to_silk;Southern_leaf_blight	0	1	0	0	0	1	1	0	0	1	0	1	0	1	0	1	1	1	1	1	1	0	1	1	1	1	16	near-core
pan_gene_21981	pan_gene_25886	Southern_leaf_blight	Southern_leaf_blight;Total_amino_acids	0	1	0	0	0	1	0	0	0	0	0	0	0	0	1	0	0	1	1	0	0	0	0	0	0	1	6	dispensable
pan_gene_21981	pan_gene_27470	Southern_leaf_blight	Southern_leaf_blight	0	1	0	0	0	1	0	0	0	0	1	1	0	0	0	0	1	0	0	0	0	0	0	0	0	0	5	dispensable
pan_gene_21981	pan_gene_30517	Southern_leaf_blight	Southern_leaf_blight;Tassel_branch_number	0	1	0	0	1	1	0	1	1	0	0	1	0	1	1	1	1	1	0	1	1	0	0	0	1	1	15	near-core
pan_gene_21981	pan_gene_31281	Southern_leaf_blight	Ratio_of_ear_height_to_total_height;Southern_leaf_blight	0	1	0	0	0	1	0	0	0	0	0	0	0	1	0	0	0	1	0	1	0	0	0	0	0	0	5	dispensable
pan_gene_21998	pan_gene_22314	Northern_Leaf_Blight;Southern_leaf_blight	Southern_leaf_blight	0	1	1	1	1	0	1	1	1	1	1	1	1	1	0	1	0	1	0	1	1	0	1	0	0	0	17	near-core
pan_gene_21998	pan_gene_22626	Northern_Leaf_Blight;Southern_leaf_blight	Southern_leaf_blight	0	1	1	1	1	0	0	1	1	1	1	0	1	1	0	1	0	1	1	1	0	1	1	0	1	0	17	near-core
pan_gene_21998	pan_gene_25099	Northern_Leaf_Blight;Southern_leaf_blight	Southern_leaf_blight;Tassel_branch_number	0	1	0	1	1	0	0	1	0	0	0	0	1	1	0	0	0	0	0	0	0	0	0	0	0	0	6	dispensable
pan_gene_21998	pan_gene_25551	Northern_Leaf_Blight;Southern_leaf_blight	Boxcox-transformed_leaf_angle;Southern_leaf_blight	0	1	1	1	0	0	0	0	0	0	0	0	1	0	0	0	1	1	0	0	0	0	1	0	0	0	7	dispensable
pan_gene_21998	pan_gene_27961	Northern_Leaf_Blight;Southern_leaf_blight	Southern_leaf_blight;Starch	0	1	1	0	1	0	0	1	0	0	1	0	1	1	0	1	1	0	0	1	0	0	1	1	1	1	14	near-core
pan_gene_21998	pan_gene_28842	Northern_Leaf_Blight;Southern_leaf_blight	Southern_leaf_blight	0	1	1	0	0	0	0	0	0	0	0	0	0	0	0	1	0	0	0	0	0	0	0	0	0	0	3	dispensable
pan_gene_21998	pan_gene_29563	Northern_Leaf_Blight;Southern_leaf_blight	Ear_row_number;Southern_leaf_blight	0	0	0	0	1	0	0	0	0	0	0	0	0	0	0	1	0	0	1	1	0	0	0	0	0	0	4	dispensable
pan_gene_21998	pan_gene_29988	Northern_Leaf_Blight;Southern_leaf_blight	Height_per_day_(until_flowering);Southern_leaf_blight	0	1	1	1	0	0	1	1	1	0	1	1	1	1	0	1	0	0	0	0	0	0	1	0	0	1	13	near-core
pan_gene_21999	pan_gene_3154	Ear_row_number;Southern_leaf_blight	Southern_leaf_blight	0	0	0	0	0	0	0	0	0	1	0	0	0	0	1	0	0	0	0	0	0	0	0	0	0	1	3	dispensable
pan_gene_22313	pan_gene_24757	Southern_leaf_blight	Boxcox-transformed_leaf_angle;Southern_leaf_blight	0	1	0	0	1	0	0	0	0	0	1	1	1	0	0	0	0	0	0	1	1	1	1	0	1	0	10	dispensable
pan_gene_22313	pan_gene_25887	Southern_leaf_blight	Southern_leaf_blight	0	1	0	0	0	0	1	1	0	0	0	0	1	0	0	0	0	1	0	0	0	0	1	0	0	0	6	dispensable
pan_gene_22313	pan_gene_2647	Southern_leaf_blight	Southern_leaf_blight	0	1	0	0	0	0	1	0	0	0	0	0	0	0	0	1	0	0	0	0	1	0	1	0	0	0	5	dispensable
pan_gene_22313	pan_gene_27470	Southern_leaf_blight	Southern_leaf_blight	0	1	0	0	0	1	0	0	1	0	1	1	0	0	1	1	0	1	0	0	1	1	1	0	0	0	11	near-core
pan_gene_22313	pan_gene_27757	Southern_leaf_blight	Glutamate;Photoperiod_Growing-degree_days_to_silk;Photoperiod_growing-degree_days_to_anthesis;Southern_leaf_blight;Tassel_branch_number	0	1	0	0	0	0	0	0	1	0	1	0	0	0	1	0	0	0	0	0	0	1	0	0	0	0	5	dispensable
pan_gene_22313	pan_gene_27995	Southern_leaf_blight	Average_internode_length_(below_ear);Southern_leaf_blight;Tassel_length	0	0	0	0	0	0	0	0	0	0	0	0	0	0	0	0	0	0	0	0	1	0	0	0	0	0	1	private
pan_gene_22313	pan_gene_29563	Southern_leaf_blight	Ear_row_number;Southern_leaf_blight	0	0	0	0	1	0	1	0	0	0	0	0	0	0	1	1	0	0	0	1	1	0	0	0	1	0	7	dispensable
pan_gene_22313	pan_gene_30686	Southern_leaf_blight	Southern_leaf_blight	0	1	0	0	0	0	0	0	0	0	1	0	1	0	0	0	0	0	0	0	0	0	0	0	0	0	3	dispensable
pan_gene_22313	pan_gene_32793	Southern_leaf_blight	Leaf_length;Southern_leaf_blight	0	1	0	0	0	0	0	0	1	0	1	1	0	0	0	0	0	0	0	0	0	1	1	0	0	0	6	dispensable
pan_gene_22517	pan_gene_5988	100_Kernel_weight;Leaf_width;Southern_leaf_blight	Days_to_anthesis;Southern_leaf_blight	0	1	0	0	0	0	0	0	0	0	0	0	0	0	0	0	0	0	0	0	0	0	0	0	0	0	1	private
pan_gene_22565	pan_gene_24758	Average_internode_length_(below_ear);Southern_leaf_blight	Southern_leaf_blight	0	0	0	0	0	0	1	0	1	0	0	0	0	0	0	1	0	0	0	0	0	0	0	0	0	0	3	dispensable
pan_gene_22565	pan_gene_25551	Average_internode_length_(below_ear);Southern_leaf_blight	Boxcox-transformed_leaf_angle;Southern_leaf_blight	0	0	0	0	1	0	1	1	1	0	0	0	0	0	0	0	0	0	0	0	0	0	0	0	0	0	4	dispensable
pan_gene_22565	pan_gene_27995	Average_internode_length_(below_ear);Southern_leaf_blight	Average_internode_length_(below_ear);Southern_leaf_blight;Tassel_length	0	0	0	1	1	0	0	0	0	0	0	0	0	0	0	0	0	0	0	0	0	0	0	0	0	0	2	dispensable
pan_gene_22565	pan_gene_29975	Average_internode_length_(below_ear);Southern_leaf_blight	Cob_diameter;Southern_leaf_blight	0	0	0	0	0	0	0	0	1	0	0	0	0	0	0	0	0	0	0	0	0	0	0	0	0	0	1	private
pan_gene_22565	pan_gene_30496	Average_internode_length_(below_ear);Southern_leaf_blight	Southern_leaf_blight	0	0	0	0	0	1	1	0	1	0	0	0	0	0	0	0	0	0	0	0	0	0	0	0	0	0	3	dispensable
pan_gene_22565	pan_gene_30686	Average_internode_length_(below_ear);Southern_leaf_blight	Southern_leaf_blight	0	0	0	0	0	0	0	1	0	1	0	0	0	0	0	0	0	0	0	0	0	0	0	0	0	0	2	dispensable
pan_gene_22565	pan_gene_9130	Average_internode_length_(below_ear);Southern_leaf_blight	Southern_leaf_blight	0	0	0	0	1	0	0	0	1	0	0	0	0	0	0	0	0	0	0	0	0	0	0	0	0	0	2	dispensable
pan_gene_22626	pan_gene_23446	Southern_leaf_blight	Leaf_width;Photoperiod_Growing-degree_days_to_silk;Southern_leaf_blight	0	1	0	0	0	0	0	0	0	0	0	0	0	0	0	0	0	0	0	0	0	0	0	0	0	0	1	private
pan_gene_22626	pan_gene_25099	Southern_leaf_blight	Southern_leaf_blight;Tassel_branch_number	0	1	0	1	1	1	0	0	1	0	0	0	1	1	0	1	0	1	0	0	0	0	0	0	0	0	9	dispensable
pan_gene_22626	pan_gene_25551	Southern_leaf_blight	Boxcox-transformed_leaf_angle;Southern_leaf_blight	0	1	1	1	1	1	0	1	1	0	0	0	1	1	0	1	0	1	0	0	0	0	1	0	0	0	12	near-core
pan_gene_22626	pan_gene_27961	Southern_leaf_blight	Southern_leaf_blight;Starch	0	1	0	0	1	0	0	1	1	1	0	0	1	1	0	1	0	0	0	0	0	0	0	0	1	0	9	dispensable
pan_gene_22626	pan_gene_28842	Southern_leaf_blight	Southern_leaf_blight	0	1	1	0	0	0	0	0	0	0	0	0	0	0	0	0	0	0	0	0	0	0	0	0	0	0	2	dispensable
pan_gene_22626	pan_gene_29966	Southern_leaf_blight	Leaf_length;PCA_of_metabolites:_PC2;Southern_leaf_blight	0	1	1	1	0	1	0	1	0	1	0	0	0	1	0	1	0	0	0	0	0	0	0	0	0	0	8	dispensable
pan_gene_22626	pan_gene_29988	Southern_leaf_blight	Height_per_day_(until_flowering);Southern_leaf_blight	0	1	1	1	1	0	0	0	0	1	0	0	1	1	0	1	0	0	1	0	0	0	0	0	1	0	10	dispensable
pan_gene_22626	pan_gene_30496	Southern_leaf_blight	Southern_leaf_blight	0	0	0	1	0	0	1	0	1	0	0	1	0	0	0	0	0	0	0	0	1	0	0	0	0	0	5	dispensable
pan_gene_22626	pan_gene_32657	Southern_leaf_blight	Boxcox-transformed_leaf_angle;Southern_leaf_blight	0	1	0	1	0	0	0	0	0	0	0	0	0	0	0	0	0	0	0	0	0	0	0	0	0	0	2	dispensable
pan_gene_22626	pan_gene_32820	Southern_leaf_blight	Southern_leaf_blight	0	1	0	1	1	1	1	0	0	1	0	0	1	1	0	1	0	0	0	0	0	1	0	0	1	0	11	near-core
pan_gene_23022	pan_gene_9196	Southern_leaf_blight	Average_internode_length_(whole_plant);Ear_height;Height_above_ear;Nodes_to_ear;PCA_of_metabolites:_PC1;Ratio_of_ear_height_to_total_height;Southern_leaf_blight	0	1	0	0	0	0	0	0	0	0	0	0	0	0	0	0	0	0	0	0	0	0	0	0	0	0	1	private
pan_gene_23409	pan_gene_31317	Southern_leaf_blight	Southern_leaf_blight	0	1	0	0	0	0	0	0	0	0	0	0	0	0	0	0	0	0	0	0	0	0	0	0	0	0	1	private
pan_gene_23409	pan_gene_32730	Southern_leaf_blight	Ear_height;Southern_leaf_blight	0	1	0	0	0	0	0	0	0	0	0	0	0	0	0	0	0	0	0	0	0	0	0	0	0	0	1	private
pan_gene_23409	pan_gene_9441	Southern_leaf_blight	Southern_leaf_blight	0	1	0	0	0	0	0	0	0	0	0	0	0	0	0	0	0	0	0	0	0	0	0	1	0	0	2	dispensable
pan_gene_23566	pan_gene_26446	Southern_leaf_blight;Sucrose	Height_per_day_(until_flowering);Southern_leaf_blight;Total_amino_acids	0	1	0	0	0	1	1	0	1	0	1	1	0	1	0	0	0	1	0	0	1	0	0	0	0	1	10	dispensable
pan_gene_23829	pan_gene_27470	Average_internode_length_(below_ear);Photoperiod_Growing-degree_days_to_silk;Southern_leaf_blight	Southern_leaf_blight	0	1	0	1	1	1	0	1	1	0	0	1	0	0	0	0	0	0	0	0	0	0	1	0	0	1	9	dispensable
pan_gene_23829	pan_gene_27757	Average_internode_length_(below_ear);Photoperiod_Growing-degree_days_to_silk;Southern_leaf_blight	Glutamate;Photoperiod_Growing-degree_days_to_silk;Photoperiod_growing-degree_days_to_anthesis;Southern_leaf_blight;Tassel_branch_number	0	1	1	0	0	0	0	1	1	0	0	1	0	1	1	0	1	0	1	0	1	0	0	0	0	0	10	dispensable
pan_gene_23829	pan_gene_29474	Average_internode_length_(below_ear);Photoperiod_Growing-degree_days_to_silk;Southern_leaf_blight	Southern_leaf_blight	0	1	0	0	0	0	0	0	0	1	1	1	0	1	0	0	0	0	1	0	0	1	0	1	1	0	9	dispensable
pan_gene_23829	pan_gene_30517	Average_internode_length_(below_ear);Photoperiod_Growing-degree_days_to_silk;Southern_leaf_blight	Southern_leaf_blight;Tassel_branch_number	0	1	0	1	0	0	0	0	1	1	0	1	1	1	0	0	1	1	0	1	0	0	0	0	0	0	10	dispensable
pan_gene_23829	pan_gene_31281	Average_internode_length_(below_ear);Photoperiod_Growing-degree_days_to_silk;Southern_leaf_blight	Ratio_of_ear_height_to_total_height;Southern_leaf_blight	0	1	1	1	1	1	1	0	1	1	1	1	1	1	1	0	0	1	0	1	0	0	1	0	0	0	16	near-core
pan_gene_23829	pan_gene_3154	Average_internode_length_(below_ear);Photoperiod_Growing-degree_days_to_silk;Southern_leaf_blight	Southern_leaf_blight	0	1	0	1	1	0	0	0	1	0	0	1	1	1	1	1	1	0	0	0	0	0	1	0	0	0	11	near-core
pan_gene_23829	pan_gene_32241	Average_internode_length_(below_ear);Photoperiod_Growing-degree_days_to_silk;Southern_leaf_blight	Southern_leaf_blight	0	1	0	1	0	0	0	0	0	0	0	0	0	0	0	0	0	0	0	0	0	0	0	0	0	0	2	dispensable
pan_gene_23829	pan_gene_32730	Average_internode_length_(below_ear);Photoperiod_Growing-degree_days_to_silk;Southern_leaf_blight	Ear_height;Southern_leaf_blight	0	1	1	0	1	1	1	0	1	0	0	1	1	1	1	1	1	0	0	1	1	0	1	0	1	1	17	near-core
pan_gene_23829	pan_gene_8961	Average_internode_length_(below_ear);Photoperiod_Growing-degree_days_to_silk;Southern_leaf_blight	Southern_leaf_blight	0	0	0	0	0	0	0	0	0	0	0	0	0	0	0	0	0	0	0	0	0	0	0	0	0	1	1	private
pan_gene_23829	pan_gene_97360	Average_internode_length_(below_ear);Photoperiod_Growing-degree_days_to_silk;Southern_leaf_blight	100_Kernel_weight;Southern_leaf_blight	0	1	1	0	0	0	0	0	0	0	1	1	0	0	0	0	0	1	0	0	0	0	1	0	0	0	6	dispensable
pan_gene_24377	pan_gene_27034	Southern_leaf_blight	Southern_leaf_blight	0	1	1	0	0	1	0	0	0	0	0	0	0	0	0	1	0	0	0	1	0	0	1	0	0	0	6	dispensable
pan_gene_24377	pan_gene_32248	Southern_leaf_blight	Southern_leaf_blight	0	1	0	0	1	0	1	1	1	1	1	1	1	0	1	1	0	0	0	0	1	1	0	1	0	0	14	near-core
pan_gene_24377	pan_gene_6009	Southern_leaf_blight	Southern_leaf_blight	0	0	0	0	0	0	0	0	1	0	0	0	0	0	0	0	0	0	0	0	0	0	0	1	0	0	2	dispensable
pan_gene_24757	pan_gene_2690	Boxcox-transformed_leaf_angle;Southern_leaf_blight	Height_above_ear;Nodes_to_ear;Southern_leaf_blight	0	1	0	0	0	0	0	0	0	0	0	0	1	0	0	0	0	0	0	0	1	0	0	0	0	0	3	dispensable
pan_gene_24757	pan_gene_27757	Boxcox-transformed_leaf_angle;Southern_leaf_blight	Glutamate;Photoperiod_Growing-degree_days_to_silk;Photoperiod_growing-degree_days_to_anthesis;Southern_leaf_blight;Tassel_branch_number	0	1	0	0	0	0	0	1	0	0	0	0	0	1	0	0	0	1	1	0	1	0	0	0	0	0	6	dispensable
pan_gene_24757	pan_gene_30517	Boxcox-transformed_leaf_angle;Southern_leaf_blight	Southern_leaf_blight;Tassel_branch_number	0	1	1	0	0	1	1	1	1	1	1	0	1	1	0	0	0	1	0	0	1	0	0	0	0	1	13	near-core
pan_gene_24757	pan_gene_32792	Boxcox-transformed_leaf_angle;Southern_leaf_blight	Southern_leaf_blight	0	1	1	0	1	0	0	0	0	0	0	0	0	0	0	0	0	0	0	0	0	0	0	0	0	0	3	dispensable
pan_gene_24757	pan_gene_8961	Boxcox-transformed_leaf_angle;Southern_leaf_blight	Southern_leaf_blight	0	0	0	0	0	0	0	0	0	0	0	0	0	0	0	0	0	0	0	0	0	0	0	0	0	1	1	private
pan_gene_24757	pan_gene_90365	Boxcox-transformed_leaf_angle;Southern_leaf_blight	Southern_leaf_blight	0	1	0	0	0	0	0	0	0	0	0	0	0	0	0	0	0	0	0	0	0	0	0	0	0	0	1	private
pan_gene_24757	pan_gene_97360	Boxcox-transformed_leaf_angle;Southern_leaf_blight	100_Kernel_weight;Southern_leaf_blight	0	1	0	0	0	0	0	0	0	0	0	0	0	0	0	0	0	0	0	0	0	0	0	0	0	0	1	private
pan_gene_24758	pan_gene_30686	Southern_leaf_blight	Southern_leaf_blight	0	1	0	0	0	0	0	0	0	0	0	0	1	0	0	0	0	0	0	0	0	0	0	0	0	0	2	dispensable
pan_gene_25099	pan_gene_25551	Southern_leaf_blight;Tassel_branch_number	Boxcox-transformed_leaf_angle;Southern_leaf_blight	0	1	0	0	0	1	0	0	1	0	0	0	0	1	0	0	0	0	0	0	0	0	0	0	0	0	4	dispensable
pan_gene_25099	pan_gene_28842	Southern_leaf_blight;Tassel_branch_number	Southern_leaf_blight	0	1	0	0	0	0	0	0	0	1	0	0	0	0	0	0	0	0	0	0	1	0	0	0	0	0	3	dispensable
pan_gene_25099	pan_gene_29966	Southern_leaf_blight;Tassel_branch_number	Leaf_length;PCA_of_metabolites:_PC2;Southern_leaf_blight	0	1	1	1	1	0	1	1	0	1	0	1	0	1	1	1	0	1	0	0	0	1	0	0	1	1	15	near-core
pan_gene_25099	pan_gene_29988	Southern_leaf_blight;Tassel_branch_number	Height_per_day_(until_flowering);Southern_leaf_blight	0	1	0	1	0	0	0	0	0	0	0	0	0	0	0	1	0	0	0	0	0	0	0	0	0	0	3	dispensable
pan_gene_25099	pan_gene_30496	Southern_leaf_blight;Tassel_branch_number	Southern_leaf_blight	0	0	0	1	0	1	0	0	1	1	0	0	1	0	0	0	0	0	0	0	0	0	0	0	0	0	5	dispensable
pan_gene_25099	pan_gene_32657	Southern_leaf_blight;Tassel_branch_number	Boxcox-transformed_leaf_angle;Southern_leaf_blight	0	1	0	0	1	0	0	0	0	0	0	0	0	0	0	0	0	0	0	0	0	0	0	0	0	0	2	dispensable
pan_gene_25099	pan_gene_32820	Southern_leaf_blight;Tassel_branch_number	Southern_leaf_blight	0	1	1	0	1	0	0	0	0	0	0	0	0	1	0	0	0	1	0	0	0	0	0	0	0	0	5	dispensable
pan_gene_25099	pan_gene_9597	Southern_leaf_blight;Tassel_branch_number	Southern_leaf_blight	0	1	0	0	0	1	1	0	1	1	0	1	0	0	0	0	1	0	1	0	0	0	0	0	1	1	10	dispensable
pan_gene_25399	pan_gene_32670	Southern_leaf_blight	Average_internode_length_(whole_plant);Southern_leaf_blight	0	1	0	0	0	0	0	0	0	0	0	0	0	0	0	0	0	0	0	0	0	0	0	0	0	0	1	private
pan_gene_25442	pan_gene_32644	Southern_leaf_blight	Boxcox-transformed_leaf_angle;Glutamate;PCA_of_metabolites:_PC2;Southern_leaf_blight;Tassel_branch_number;Total_amino_acids	0	0	0	0	0	1	1	1	1	1	0	0	1	1	0	1	1	0	1	0	0	0	0	0	0	0	10	dispensable
pan_gene_25442	pan_gene_35490	Southern_leaf_blight	Plant_height;Southern_leaf_blight	0	1	0	0	1	0	0	0	0	1	1	0	0	0	0	0	0	0	0	0	0	0	0	0	0	0	4	dispensable
pan_gene_25442	pan_gene_9598	Southern_leaf_blight	Southern_leaf_blight	0	1	0	1	0	1	0	0	1	0	0	0	1	1	0	0	0	1	0	0	0	0	0	1	1	0	9	dispensable
pan_gene_25545	pan_gene_27895	Southern_leaf_blight	Plant_height;Southern_leaf_blight	0	1	0	0	0	0	0	0	0	0	0	0	0	0	0	0	0	0	0	0	0	1	0	0	0	0	2	dispensable
pan_gene_25551	pan_gene_29988	Boxcox-transformed_leaf_angle;Southern_leaf_blight	Height_per_day_(until_flowering);Southern_leaf_blight	0	1	1	0	0	0	0	0	0	0	0	0	0	0	0	0	0	0	0	0	0	0	0	0	0	0	2	dispensable
pan_gene_25551	pan_gene_30496	Boxcox-transformed_leaf_angle;Southern_leaf_blight	Southern_leaf_blight	0	0	0	1	0	1	1	0	1	0	0	1	0	0	0	0	0	0	0	0	0	0	0	0	1	0	6	dispensable
pan_gene_25551	pan_gene_8981	Boxcox-transformed_leaf_angle;Southern_leaf_blight	Average_internode_length_(below_ear);Leaf_length;Southern_leaf_blight;Sucrose	0	0	0	0	1	0	0	0	0	0	0	0	0	0	0	0	0	0	0	0	0	0	0	0	0	0	1	private
pan_gene_25552	pan_gene_30691	Southern_leaf_blight	Average_internode_length_(above_ear);Leaf_length;Southern_leaf_blight	0	1	0	0	0	0	0	0	0	0	1	0	0	0	1	0	1	1	0	0	0	1	0	1	0	1	8	dispensable
pan_gene_25552	pan_gene_32730	Southern_leaf_blight	Ear_height;Southern_leaf_blight	0	1	0	0	0	0	0	0	0	0	0	0	0	0	0	0	0	0	0	0	0	0	0	0	0	0	1	private
pan_gene_25820	pan_gene_27772	Average_internode_length_(below_ear);Height_per_day_(until_flowering);Southern_leaf_blight	Boxcox-transformed_leaf_angle;Southern_leaf_blight	0	0	0	0	0	0	1	1	0	0	0	1	0	0	0	0	0	1	0	0	0	0	0	0	0	1	5	dispensable
pan_gene_25820	pan_gene_90365	Average_internode_length_(below_ear);Height_per_day_(until_flowering);Southern_leaf_blight	Southern_leaf_blight	0	0	0	0	0	0	0	1	0	0	0	1	0	0	0	0	0	0	0	0	0	0	0	0	0	0	2	dispensable
pan_gene_25820	pan_gene_9196	Average_internode_length_(below_ear);Height_per_day_(until_flowering);Southern_leaf_blight	Average_internode_length_(whole_plant);Ear_height;Height_above_ear;Nodes_to_ear;PCA_of_metabolites:_PC1;Ratio_of_ear_height_to_total_height;Southern_leaf_blight	0	0	0	0	0	0	0	0	0	0	0	1	0	0	0	0	0	0	0	0	0	0	0	0	0	0	1	private
pan_gene_25886	pan_gene_27757	Southern_leaf_blight;Total_amino_acids	Glutamate;Photoperiod_Growing-degree_days_to_silk;Photoperiod_growing-degree_days_to_anthesis;Southern_leaf_blight;Tassel_branch_number	0	1	0	0	0	0	1	1	0	0	0	0	0	0	0	0	0	1	1	0	0	1	1	1	0	0	8	dispensable
pan_gene_25886	pan_gene_30517	Southern_leaf_blight;Total_amino_acids	Southern_leaf_blight;Tassel_branch_number	0	1	0	0	0	0	1	0	0	1	0	1	1	0	1	0	0	1	0	1	0	0	1	1	0	0	10	dispensable
pan_gene_25886	pan_gene_31281	Southern_leaf_blight;Total_amino_acids	Ratio_of_ear_height_to_total_height;Southern_leaf_blight	0	1	0	0	0	0	1	0	0	1	0	0	1	0	1	0	0	1	0	1	0	1	1	0	0	0	9	dispensable
pan_gene_25886	pan_gene_3154	Southern_leaf_blight;Total_amino_acids	Southern_leaf_blight	0	1	0	0	0	0	0	0	0	0	0	0	0	0	0	0	0	1	0	0	0	0	1	1	0	0	4	dispensable
pan_gene_25886	pan_gene_32241	Southern_leaf_blight;Total_amino_acids	Southern_leaf_blight	0	1	0	0	0	0	0	0	0	0	0	0	0	0	0	0	0	0	0	0	0	0	0	0	0	0	1	private
pan_gene_25886	pan_gene_32730	Southern_leaf_blight;Total_amino_acids	Ear_height;Southern_leaf_blight	0	1	0	0	1	0	1	0	0	0	0	1	1	0	1	0	0	1	0	0	0	0	1	0	0	1	9	dispensable
pan_gene_25886	pan_gene_32793	Southern_leaf_blight;Total_amino_acids	Leaf_length;Southern_leaf_blight	0	1	0	0	0	0	1	1	0	1	0	0	1	0	0	0	0	1	0	0	0	0	1	1	0	0	8	dispensable
pan_gene_25886	pan_gene_97360	Southern_leaf_blight;Total_amino_acids	100_Kernel_weight;Southern_leaf_blight	0	1	0	0	0	0	0	0	0	0	0	1	0	0	0	1	0	0	0	0	0	0	0	0	0	0	3	dispensable
pan_gene_25887	pan_gene_2647	Southern_leaf_blight	Southern_leaf_blight	0	1	0	0	0	0	0	0	0	0	0	0	0	0	0	0	0	0	0	0	0	0	1	0	0	0	2	dispensable
pan_gene_25887	pan_gene_27470	Southern_leaf_blight	Southern_leaf_blight	0	1	0	0	0	0	0	0	0	0	0	0	0	0	0	0	0	0	0	0	0	0	0	0	0	0	1	private
pan_gene_25887	pan_gene_27757	Southern_leaf_blight	Glutamate;Photoperiod_Growing-degree_days_to_silk;Photoperiod_growing-degree_days_to_anthesis;Southern_leaf_blight;Tassel_branch_number	0	1	1	0	0	0	0	0	0	0	0	0	0	0	0	0	0	0	0	0	0	0	0	0	0	0	2	dispensable
pan_gene_25887	pan_gene_29563	Southern_leaf_blight	Ear_row_number;Southern_leaf_blight	0	0	0	0	1	0	1	0	0	0	0	0	0	0	0	0	0	0	0	1	0	0	0	0	0	0	3	dispensable
pan_gene_25887	pan_gene_31317	Southern_leaf_blight	Southern_leaf_blight	0	1	1	0	0	0	1	0	0	0	0	0	1	0	0	0	0	1	0	0	0	0	1	0	0	0	6	dispensable
pan_gene_25887	pan_gene_32793	Southern_leaf_blight	Leaf_length;Southern_leaf_blight	0	1	1	0	0	0	0	0	0	0	0	0	0	0	0	0	0	0	0	0	0	0	0	0	0	0	2	dispensable
pan_gene_2647	pan_gene_27757	Southern_leaf_blight	Glutamate;Photoperiod_Growing-degree_days_to_silk;Photoperiod_growing-degree_days_to_anthesis;Southern_leaf_blight;Tassel_branch_number	0	1	0	0	0	0	0	0	0	0	0	0	0	0	0	0	0	0	0	0	0	0	0	0	0	0	1	private
pan_gene_2647	pan_gene_27995	Southern_leaf_blight	Average_internode_length_(below_ear);Southern_leaf_blight;Tassel_length	0	0	0	0	0	0	0	0	0	0	0	0	0	0	0	0	0	0	0	1	0	0	0	0	0	0	1	private
pan_gene_2647	pan_gene_31317	Southern_leaf_blight	Southern_leaf_blight	0	1	1	1	0	0	1	0	0	0	1	0	0	0	0	1	0	0	0	0	1	0	1	1	0	0	9	dispensable
pan_gene_2647	pan_gene_71411	Southern_leaf_blight	Southern_leaf_blight	0	1	0	1	0	0	0	0	0	0	0	0	0	0	0	0	0	0	0	0	0	0	0	0	0	0	2	dispensable
pan_gene_26602	pan_gene_27995	Anthesis-silking_interval;Height_above_ear;Nodes_per_plant;Southern_leaf_blight	Average_internode_length_(below_ear);Southern_leaf_blight;Tassel_length	0	0	0	1	0	1	0	0	0	0	0	0	0	0	0	0	0	0	0	0	0	0	0	0	0	0	2	dispensable
pan_gene_26602	pan_gene_28842	Anthesis-silking_interval;Height_above_ear;Nodes_per_plant;Southern_leaf_blight	Southern_leaf_blight	0	1	0	0	0	1	0	1	0	0	0	0	0	0	0	0	0	0	1	0	0	0	0	0	0	0	4	dispensable
pan_gene_26602	pan_gene_29975	Anthesis-silking_interval;Height_above_ear;Nodes_per_plant;Southern_leaf_blight	Cob_diameter;Southern_leaf_blight	0	1	0	1	1	0	0	0	1	0	1	1	1	1	0	1	0	1	0	0	0	0	0	0	0	1	11	near-core
pan_gene_26602	pan_gene_3154	Anthesis-silking_interval;Height_above_ear;Nodes_per_plant;Southern_leaf_blight	Southern_leaf_blight	0	1	0	0	0	0	0	0	1	0	0	0	1	0	0	0	0	1	0	0	0	0	0	0	0	0	4	dispensable
pan_gene_26602	pan_gene_9130	Anthesis-silking_interval;Height_above_ear;Nodes_per_plant;Southern_leaf_blight	Southern_leaf_blight	0	1	0	1	1	1	0	1	1	0	0	1	1	1	1	1	0	1	0	0	0	0	1	0	0	0	13	near-core
pan_gene_26671	pan_gene_28842	Southern_leaf_blight	Southern_leaf_blight	0	1	0	0	0	0	0	0	0	0	0	0	0	0	0	0	0	0	0	0	0	0	0	0	0	0	1	private
pan_gene_2690	pan_gene_27757	Height_above_ear;Nodes_to_ear;Southern_leaf_blight	Glutamate;Photoperiod_Growing-degree_days_to_silk;Photoperiod_growing-degree_days_to_anthesis;Southern_leaf_blight;Tassel_branch_number	0	1	0	0	0	0	0	0	0	0	0	0	0	0	0	0	0	1	0	0	0	0	0	0	0	0	2	dispensable
pan_gene_27034	pan_gene_32248	Southern_leaf_blight	Southern_leaf_blight	0	1	0	0	0	0	0	0	0	1	0	1	0	0	0	1	0	0	0	1	0	0	0	0	0	0	5	dispensable
pan_gene_27034	pan_gene_4426	Southern_leaf_blight	Height_per_day_(until_flowering);Southern_leaf_blight	0	1	0	1	0	0	0	0	0	1	1	1	1	0	1	1	0	0	1	1	0	0	1	1	1	0	13	near-core
pan_gene_27470	pan_gene_27995	Southern_leaf_blight	Average_internode_length_(below_ear);Southern_leaf_blight;Tassel_length	0	0	1	1	1	1	1	0	1	0	0	1	1	0	0	1	0	0	1	0	1	0	1	0	0	1	13	near-core
pan_gene_27470	pan_gene_31283	Southern_leaf_blight	Average_internode_length_(above_ear);Southern_leaf_blight	0	0	0	0	1	0	0	0	0	0	0	0	0	0	0	0	0	0	0	0	0	0	0	0	0	0	1	private
pan_gene_27470	pan_gene_7242	Southern_leaf_blight	Southern_leaf_blight	0	0	0	1	0	1	1	1	0	0	1	0	1	0	1	0	1	1	1	0	1	1	0	0	1	0	13	near-core
pan_gene_27757	pan_gene_27995	Glutamate;Photoperiod_Growing-degree_days_to_silk;Photoperiod_growing-degree_days_to_anthesis;Southern_leaf_blight;Tassel_branch_number	Average_internode_length_(below_ear);Southern_leaf_blight;Tassel_length	0	0	0	0	0	0	0	0	0	0	0	0	0	0	0	1	0	0	1	0	1	0	1	1	0	0	5	dispensable
pan_gene_27757	pan_gene_30517	Glutamate;Photoperiod_Growing-degree_days_to_silk;Photoperiod_growing-degree_days_to_anthesis;Southern_leaf_blight;Tassel_branch_number	Southern_leaf_blight;Tassel_branch_number	0	1	0	0	0	0	1	0	0	0	0	0	0	1	0	0	1	1	0	0	1	0	1	0	0	0	7	dispensable
pan_gene_27757	pan_gene_32792	Glutamate;Photoperiod_Growing-degree_days_to_silk;Photoperiod_growing-degree_days_to_anthesis;Southern_leaf_blight;Tassel_branch_number	Southern_leaf_blight	0	1	0	0	0	0	1	0	1	0	0	1	0	0	1	0	1	0	0	0	1	1	1	0	1	0	10	dispensable
pan_gene_27757	pan_gene_97360	Glutamate;Photoperiod_Growing-degree_days_to_silk;Photoperiod_growing-degree_days_to_anthesis;Southern_leaf_blight;Tassel_branch_number	100_Kernel_weight;Southern_leaf_blight	0	1	1	0	0	0	0	0	0	0	0	0	0	0	0	0	0	0	0	1	0	0	0	0	1	0	4	dispensable
pan_gene_27772	pan_gene_3819	Boxcox-transformed_leaf_angle;Southern_leaf_blight	Average_internode_length_(whole_plant);Nitrate;Southern_leaf_blight	0	1	0	0	1	0	0	0	1	1	0	0	0	1	0	0	0	1	0	0	0	0	0	0	0	0	6	dispensable
pan_gene_27772	pan_gene_7242	Boxcox-transformed_leaf_angle;Southern_leaf_blight	Southern_leaf_blight	0	0	0	0	0	0	0	0	0	0	1	0	0	1	1	0	0	0	0	0	0	1	0	0	1	0	5	dispensable
pan_gene_27772	pan_gene_90365	Boxcox-transformed_leaf_angle;Southern_leaf_blight	Southern_leaf_blight	0	1	1	0	1	1	1	0	1	1	0	1	0	0	1	1	1	1	0	0	1	0	1	1	1	0	16	near-core
pan_gene_27804	pan_gene_32241	Boxcox-transformed_leaf_angle;Photoperiod_Growing-degree_days_to_silk;Photoperiod_growing-degree_days_to_anthesis;Southern_leaf_blight	Southern_leaf_blight	0	1	0	0	0	0	0	0	0	0	0	0	0	0	0	0	0	0	0	0	0	0	0	0	0	0	1	private
pan_gene_27914	pan_gene_4068	Nodes_per_plant;Southern_leaf_blight	Southern_leaf_blight	0	1	0	0	0	0	1	0	0	0	0	0	0	1	0	0	0	0	0	0	0	0	0	0	0	0	3	dispensable
pan_gene_27932	pan_gene_31281	Southern_leaf_blight	Ratio_of_ear_height_to_total_height;Southern_leaf_blight	0	0	0	0	0	1	1	0	0	1	0	0	0	0	0	0	0	0	0	0	0	0	0	0	0	0	3	dispensable
pan_gene_27932	pan_gene_32730	Southern_leaf_blight	Ear_height;Southern_leaf_blight	0	0	0	0	1	1	0	0	0	0	0	0	0	0	0	0	1	0	0	1	0	0	0	0	0	0	4	dispensable
pan_gene_27960	pan_gene_29349	Southern_leaf_blight;Starch	Protein;Southern_leaf_blight	0	0	0	0	1	0	0	0	0	0	0	0	0	0	0	0	0	0	0	0	0	0	0	0	0	0	1	private
pan_gene_27960	pan_gene_4451	Southern_leaf_blight;Starch	Nodes_per_plant;Photoperiod_growing-degree_days_to_anthesis;Southern_leaf_blight	0	1	0	0	0	0	0	0	0	0	0	0	0	0	0	0	0	0	0	0	0	0	0	0	0	0	1	private
pan_gene_27960	pan_gene_4825	Southern_leaf_blight;Starch	Ear_height;Ratio_of_ear_height_to_total_height;Southern_leaf_blight;Stalk_strength	0	1	0	0	0	0	0	0	0	0	0	0	0	0	0	0	0	0	0	0	0	0	0	0	0	0	1	private
pan_gene_27995	pan_gene_29563	Average_internode_length_(below_ear);Southern_leaf_blight;Tassel_length	Ear_row_number;Southern_leaf_blight	0	0	0	0	0	0	0	0	0	0	0	0	0	0	0	0	0	0	0	0	1	0	0	0	0	0	1	private
pan_gene_27995	pan_gene_30496	Average_internode_length_(below_ear);Southern_leaf_blight;Tassel_length	Southern_leaf_blight	0	0	0	0	0	1	0	0	0	0	0	0	0	0	0	0	0	0	0	0	1	0	0	0	0	0	2	dispensable
pan_gene_28842	pan_gene_29988	Southern_leaf_blight	Height_per_day_(until_flowering);Southern_leaf_blight	0	1	0	0	0	0	0	0	0	0	0	0	0	0	0	0	0	0	0	0	0	0	0	0	0	0	1	private
pan_gene_28842	pan_gene_32657	Southern_leaf_blight	Boxcox-transformed_leaf_angle;Southern_leaf_blight	0	1	0	0	0	0	0	0	0	0	0	0	0	0	0	0	0	0	0	0	0	0	0	0	0	0	1	private
pan_gene_28842	pan_gene_32820	Southern_leaf_blight	Southern_leaf_blight	0	1	0	0	0	0	0	0	0	0	0	1	0	0	0	1	0	0	0	0	0	0	0	0	0	0	3	dispensable
pan_gene_29349	pan_gene_32663	Protein;Southern_leaf_blight	Average_internode_length_(above_ear);Boxcox-transformed_leaf_angle;PCA_of_metabolites:_PC2;Southern_leaf_blight	0	0	0	0	0	1	0	0	0	0	0	0	0	0	0	0	0	0	0	0	0	0	0	0	0	0	1	private
pan_gene_29460	pan_gene_9533	Days_to_anthesis;Nodes_per_plant;Southern_leaf_blight	Southern_leaf_blight	0	1	0	0	0	0	0	0	0	0	0	0	0	0	0	0	0	0	0	0	0	0	0	0	0	0	1	private
pan_gene_29460	pan_gene_9563	Days_to_anthesis;Nodes_per_plant;Southern_leaf_blight	Ear_height;Height_above_ear;Plant_height;Southern_leaf_blight	0	1	0	1	0	0	0	0	0	0	1	0	1	0	0	0	0	0	0	1	1	0	0	0	0	0	6	dispensable
pan_gene_29474	pan_gene_31281	Southern_leaf_blight	Ratio_of_ear_height_to_total_height;Southern_leaf_blight	0	1	1	1	0	0	1	0	0	1	1	0	0	0	0	0	0	0	0	0	1	0	1	0	1	0	9	dispensable
pan_gene_29563	pan_gene_9130	Ear_row_number;Southern_leaf_blight	Southern_leaf_blight	0	0	0	0	1	0	0	0	0	0	0	0	0	0	0	1	0	1	0	0	0	0	0	0	1	0	4	dispensable
pan_gene_29966	pan_gene_29988	Leaf_length;PCA_of_metabolites:_PC2;Southern_leaf_blight	Height_per_day_(until_flowering);Southern_leaf_blight	0	1	1	1	1	0	0	0	1	0	0	0	1	1	0	1	0	1	0	0	1	0	0	0	0	0	10	dispensable
pan_gene_29966	pan_gene_32657	Leaf_length;PCA_of_metabolites:_PC2;Southern_leaf_blight	Boxcox-transformed_leaf_angle;Southern_leaf_blight	0	1	0	1	1	1	0	1	1	0	0	0	0	0	0	0	0	0	0	0	0	0	0	0	0	0	6	dispensable
pan_gene_29966	pan_gene_32820	Leaf_length;PCA_of_metabolites:_PC2;Southern_leaf_blight	Southern_leaf_blight	0	1	0	0	1	1	1	0	0	1	0	1	0	1	0	1	0	1	1	1	0	0	0	1	0	0	12	near-core
pan_gene_29966	pan_gene_5988	Leaf_length;PCA_of_metabolites:_PC2;Southern_leaf_blight	Days_to_anthesis;Southern_leaf_blight	0	1	0	1	1	1	0	1	0	0	0	1	0	1	0	1	0	0	0	0	0	0	0	0	0	0	8	dispensable
pan_gene_29966	pan_gene_9597	Leaf_length;PCA_of_metabolites:_PC2;Southern_leaf_blight	Southern_leaf_blight	0	1	0	0	0	1	0	0	0	0	0	0	0	0	0	1	0	0	0	0	0	0	0	0	0	0	3	dispensable
pan_gene_29974	pan_gene_35490	Southern_leaf_blight	Plant_height;Southern_leaf_blight	0	0	0	0	0	0	0	0	0	0	0	0	0	0	1	0	0	0	0	0	0	0	0	0	0	0	1	private
pan_gene_29975	pan_gene_32820	Cob_diameter;Southern_leaf_blight	Southern_leaf_blight	0	1	0	1	0	0	0	0	0	0	0	0	0	0	0	1	0	0	0	0	0	0	0	0	0	0	3	dispensable
pan_gene_29988	pan_gene_32657	Height_per_day_(until_flowering);Southern_leaf_blight	Boxcox-transformed_leaf_angle;Southern_leaf_blight	0	1	0	1	1	0	0	1	1	1	0	1	0	0	0	0	1	0	0	0	0	0	0	0	0	0	8	dispensable
pan_gene_29988	pan_gene_32820	Height_per_day_(until_flowering);Southern_leaf_blight	Southern_leaf_blight	0	1	0	0	1	0	1	0	0	1	0	1	0	1	0	1	0	0	0	0	0	0	0	0	1	0	8	dispensable
pan_gene_30517	pan_gene_31281	Southern_leaf_blight;Tassel_branch_number	Ratio_of_ear_height_to_total_height;Southern_leaf_blight	0	1	1	1	0	1	1	0	1	1	0	1	0	1	1	1	0	1	0	1	1	0	1	0	0	0	15	near-core
pan_gene_30517	pan_gene_32793	Southern_leaf_blight;Tassel_branch_number	Leaf_length;Southern_leaf_blight	0	1	0	0	0	1	1	0	1	1	0	0	0	0	0	0	1	1	0	1	1	0	1	0	0	0	10	dispensable
pan_gene_30517	pan_gene_7242	Southern_leaf_blight;Tassel_branch_number	Southern_leaf_blight	0	0	0	1	0	0	0	0	1	0	0	0	0	0	0	0	0	0	0	0	0	0	0	0	0	0	2	dispensable
pan_gene_30567	pan_gene_31867	Southern_leaf_blight	Southern_leaf_blight	0	1	0	0	0	0	0	0	0	0	0	0	0	0	0	0	0	0	0	0	0	1	0	0	0	0	2	dispensable
pan_gene_30567	pan_gene_9076	Southern_leaf_blight	Southern_leaf_blight	0	1	0	0	0	0	0	0	0	0	0	0	0	0	0	0	0	0	0	0	0	0	0	0	0	0	1	private
pan_gene_30686	pan_gene_8981	Southern_leaf_blight	Average_internode_length_(below_ear);Leaf_length;Southern_leaf_blight;Sucrose	0	0	0	0	1	0	0	0	0	0	0	0	0	0	0	0	0	0	0	1	0	0	0	0	0	0	2	dispensable
pan_gene_30691	pan_gene_32688	Average_internode_length_(above_ear);Leaf_length;Southern_leaf_blight	Average_internode_length_(below_ear);Average_internode_length_(whole_plant);Plant_height;Southern_leaf_blight	0	1	0	0	0	0	0	0	0	0	1	0	0	0	0	0	0	1	1	0	0	1	0	1	0	1	7	dispensable
pan_gene_30691	pan_gene_32720	Average_internode_length_(above_ear);Leaf_length;Southern_leaf_blight	Chlorophyll_A;Ear_height;Glutamate;Malate;Southern_leaf_blight;Total_amino_acids	0	1	1	0	0	0	1	0	0	0	1	0	1	0	0	0	1	1	1	0	0	1	0	1	0	1	11	near-core
pan_gene_30691	pan_gene_58621	Average_internode_length_(above_ear);Leaf_length;Southern_leaf_blight	Southern_leaf_blight	0	1	0	0	0	0	1	0	0	0	1	0	1	0	1	0	1	1	1	1	0	1	0	0	0	1	11	near-core
pan_gene_30691	pan_gene_9073	Average_internode_length_(above_ear);Leaf_length;Southern_leaf_blight	Southern_leaf_blight	0	1	0	0	0	0	0	0	0	0	0	0	0	0	0	0	0	0	0	0	0	0	0	0	0	0	1	private
pan_gene_30834	pan_gene_98662	Southern_leaf_blight	Southern_leaf_blight	0	1	0	0	0	0	0	0	0	0	0	0	0	0	0	0	0	0	0	0	0	0	0	0	0	0	1	private
pan_gene_3084	pan_gene_9316	Southern_leaf_blight	Southern_leaf_blight	0	0	0	0	0	0	0	0	0	0	0	1	0	0	0	0	0	0	0	0	0	0	0	0	0	0	1	private
pan_gene_31283	pan_gene_3154	Average_internode_length_(above_ear);Southern_leaf_blight	Southern_leaf_blight	0	0	0	0	1	0	0	0	0	0	0	0	0	0	0	0	0	0	0	0	0	0	0	0	0	0	1	private
pan_gene_31317	pan_gene_32730	Southern_leaf_blight	Ear_height;Southern_leaf_blight	0	1	0	1	0	0	1	1	0	1	1	1	1	0	0	0	0	1	0	0	1	0	1	1	1	1	14	near-core
pan_gene_3154	pan_gene_32730	Southern_leaf_blight	Ear_height;Southern_leaf_blight	0	1	0	1	0	1	0	0	1	0	1	0	0	1	1	1	1	1	0	0	1	1	1	0	0	1	14	near-core
pan_gene_3154	pan_gene_9073	Southern_leaf_blight	Southern_leaf_blight	0	1	0	0	0	1	0	0	1	0	1	0	0	1	0	0	0	0	0	0	0	0	0	1	0	0	6	dispensable
pan_gene_32248	pan_gene_4426	Southern_leaf_blight	Height_per_day_(until_flowering);Southern_leaf_blight	0	1	0	0	0	1	1	1	1	1	0	1	1	0	0	1	1	1	0	1	1	0	0	0	0	0	13	near-core
pan_gene_32248	pan_gene_6009	Southern_leaf_blight	Southern_leaf_blight	0	0	0	1	0	0	0	0	1	0	0	0	0	0	0	0	0	0	0	0	0	0	0	1	0	0	3	dispensable
pan_gene_32616	pan_gene_4426	Boxcox-transformed_leaf_angle;Days_to_anthesis;Southern_leaf_blight	Height_per_day_(until_flowering);Southern_leaf_blight	0	1	0	0	0	0	0	0	0	0	0	0	0	0	0	0	0	0	0	0	0	0	0	0	0	0	1	private
pan_gene_32644	pan_gene_35490	Boxcox-transformed_leaf_angle;Glutamate;PCA_of_metabolites:_PC2;Southern_leaf_blight;Tassel_branch_number;Total_amino_acids	Plant_height;Southern_leaf_blight	0	0	0	0	0	0	0	0	0	1	0	0	0	0	0	0	1	0	0	0	0	0	0	0	0	0	2	dispensable
pan_gene_32644	pan_gene_9598	Boxcox-transformed_leaf_angle;Glutamate;PCA_of_metabolites:_PC2;Southern_leaf_blight;Tassel_branch_number;Total_amino_acids	Southern_leaf_blight	0	0	0	0	0	1	0	0	1	0	0	0	1	1	0	0	0	0	0	0	0	0	0	0	0	0	4	dispensable
pan_gene_32657	pan_gene_32820	Boxcox-transformed_leaf_angle;Southern_leaf_blight	Southern_leaf_blight	0	1	0	0	1	0	0	0	0	0	0	1	0	0	0	0	0	0	0	0	0	0	0	0	0	0	3	dispensable
pan_gene_32688	pan_gene_32730	Average_internode_length_(below_ear);Average_internode_length_(whole_plant);Plant_height;Southern_leaf_blight	Ear_height;Southern_leaf_blight	0	1	0	0	0	0	0	0	0	0	0	0	0	0	0	0	0	0	0	0	0	0	0	0	0	0	1	private
pan_gene_32688	pan_gene_9073	Average_internode_length_(below_ear);Average_internode_length_(whole_plant);Plant_height;Southern_leaf_blight	Southern_leaf_blight	0	1	0	0	0	0	0	0	0	0	0	0	0	0	0	0	0	0	0	1	0	0	0	0	0	0	2	dispensable
pan_gene_32770	pan_gene_3819	Chlorophyll_A;Leaf_width;Nodes_per_plant;Southern_leaf_blight	Average_internode_length_(whole_plant);Nitrate;Southern_leaf_blight	0	1	0	1	1	0	0	0	1	1	0	0	0	1	0	0	1	1	0	1	0	0	0	0	0	0	9	dispensable
pan_gene_32792	pan_gene_32793	Southern_leaf_blight	Leaf_length;Southern_leaf_blight	0	1	1	1	0	1	0	0	1	0	0	1	0	1	1	1	1	1	1	0	0	1	0	1	1	0	15	near-core
pan_gene_32793	pan_gene_97360	Leaf_length;Southern_leaf_blight	100_Kernel_weight;Southern_leaf_blight	0	1	0	0	0	0	0	0	0	0	0	0	0	0	0	0	0	0	0	0	0	0	0	0	0	0	1	private
pan_gene_32820	pan_gene_9130	Southern_leaf_blight	Southern_leaf_blight	0	1	0	1	0	0	0	0	0	0	0	0	0	0	0	0	0	0	0	0	0	0	0	0	0	0	2	dispensable
pan_gene_3819	pan_gene_7242	Average_internode_length_(whole_plant);Nitrate;Southern_leaf_blight	Southern_leaf_blight	0	0	0	1	0	0	0	0	0	0	0	0	0	0	0	0	0	0	0	0	0	1	0	0	0	0	2	dispensable
pan_gene_3819	pan_gene_90365	Average_internode_length_(whole_plant);Nitrate;Southern_leaf_blight	Southern_leaf_blight	0	1	0	0	0	0	1	0	0	1	0	0	0	0	0	0	0	0	0	0	0	0	0	0	0	0	3	dispensable
pan_gene_4426	pan_gene_9214	Height_per_day_(until_flowering);Southern_leaf_blight	Height_per_day_(until_flowering);PCA_of_metabolites:_PC2;Southern_leaf_blight;Starch	0	1	0	0	0	0	0	0	0	0	0	0	0	0	0	0	0	0	0	0	0	0	0	0	0	0	1	private
pan_gene_4451	pan_gene_4825	Nodes_per_plant;Photoperiod_growing-degree_days_to_anthesis;Southern_leaf_blight	Ear_height;Ratio_of_ear_height_to_total_height;Southern_leaf_blight;Stalk_strength	0	1	0	0	0	0	0	0	0	0	0	0	0	1	0	0	0	0	0	0	0	0	0	0	0	0	2	dispensable
pan_gene_4812	pan_gene_9321	Cob_diameter;Southern_leaf_blight	Southern_leaf_blight;Starch	0	1	0	1	1	1	1	1	1	1	1	1	1	1	0	1	1	1	1	1	1	0	0	0	0	0	18	near-core
pan_gene_5988	pan_gene_9597	Days_to_anthesis;Southern_leaf_blight	Southern_leaf_blight	0	1	0	0	0	1	1	0	0	0	0	1	0	0	0	1	0	1	0	0	0	1	0	0	1	1	9	dispensable
pan_gene_65416	pan_gene_95277	Southern_leaf_blight	Height_per_day_(until_flowering);Southern_leaf_blight	0	1	0	0	0	0	0	0	0	0	0	0	0	0	0	0	0	0	0	0	0	0	0	0	0	0	1	private
pan_gene_7242	pan_gene_90365	Southern_leaf_blight	Southern_leaf_blight	0	0	0	0	0	0	0	0	0	0	0	0	0	0	1	0	0	0	0	0	0	0	0	0	0	0	1	private
pan_gene_8970	pan_gene_9316	Leaf_length;Southern_leaf_blight;Tassel_length	Southern_leaf_blight	0	1	0	0	0	0	0	0	0	0	1	0	0	0	0	0	0	0	0	0	0	0	0	0	0	0	2	dispensable
pan_gene_9421	pan_gene_9563	Southern_leaf_blight	Ear_height;Height_above_ear;Plant_height;Southern_leaf_blight	0	1	0	1	0	0	0	0	0	0	0	0	0	0	0	0	0	0	0	0	0	0	0	0	0	0	2	dispensable
pan_gene_9533	pan_gene_98662	Southern_leaf_blight	Southern_leaf_blight	0	1	0	0	0	0	0	0	0	0	0	0	0	0	0	0	0	0	0	0	0	0	0	0	0	0	1	private
pan_gene_10017	pan_gene_16664	Southern_leaf_blight	Average_internode_length_(above_ear);Southern_leaf_blight	0	0	1	1	0	0	1	0	0	0	0	0	0	0	0	0	0	0	0	0	0	0	0	0	0	0	3	dispensable
pan_gene_10017	pan_gene_16789	Southern_leaf_blight	Southern_leaf_blight	0	0	1	0	0	0	0	0	0	0	1	0	0	0	0	0	0	0	0	0	1	0	0	0	0	0	3	dispensable
pan_gene_10017	pan_gene_27929	Southern_leaf_blight	Southern_leaf_blight	0	0	1	0	0	0	0	0	0	0	0	0	0	0	0	0	0	0	0	0	1	0	0	0	0	0	2	dispensable
pan_gene_1007	pan_gene_25803	Days_to_anthesis;Days_to_silk;Leaf_width;Southern_leaf_blight	Southern_leaf_blight	0	0	1	0	0	0	0	0	0	0	0	0	0	0	0	0	0	0	0	0	0	0	0	0	0	0	1	private
pan_gene_1007	pan_gene_2647	Days_to_anthesis;Days_to_silk;Leaf_width;Southern_leaf_blight	Southern_leaf_blight	0	0	1	0	0	0	0	0	1	0	0	0	0	1	0	0	0	0	0	0	0	0	0	0	0	0	3	dispensable
pan_gene_1007	pan_gene_30567	Days_to_anthesis;Days_to_silk;Leaf_width;Southern_leaf_blight	Southern_leaf_blight	0	0	1	0	0	0	0	0	0	0	0	0	0	0	0	0	0	0	0	0	0	0	0	0	0	0	1	private
pan_gene_1007	pan_gene_30594	Days_to_anthesis;Days_to_silk;Leaf_width;Southern_leaf_blight	Southern_leaf_blight	0	0	1	0	0	0	0	0	0	0	0	0	0	0	0	0	0	0	0	0	0	0	1	0	0	0	2	dispensable
pan_gene_1007	pan_gene_31317	Days_to_anthesis;Days_to_silk;Leaf_width;Southern_leaf_blight	Southern_leaf_blight	0	0	1	0	0	0	1	0	0	1	0	0	0	0	0	0	0	0	1	1	0	0	0	0	0	0	5	dispensable
pan_gene_10115	pan_gene_27961	Southern_leaf_blight	Southern_leaf_blight;Starch	0	0	1	0	1	0	0	0	0	0	0	1	0	0	0	0	0	1	0	0	0	0	0	0	0	0	4	dispensable
pan_gene_10115	pan_gene_29966	Southern_leaf_blight	Leaf_length;PCA_of_metabolites:_PC2;Southern_leaf_blight	0	0	1	0	1	0	0	0	0	0	0	0	1	0	0	0	0	0	0	0	1	0	1	0	0	0	5	dispensable
pan_gene_10116	pan_gene_24757	Southern_leaf_blight	Boxcox-transformed_leaf_angle;Southern_leaf_blight	0	0	0	0	1	0	0	0	0	0	0	0	0	0	0	0	0	0	0	0	0	0	0	0	0	0	1	private
pan_gene_10116	pan_gene_27757	Southern_leaf_blight	Glutamate;Photoperiod_Growing-degree_days_to_silk;Photoperiod_growing-degree_days_to_anthesis;Southern_leaf_blight;Tassel_branch_number	0	0	0	0	0	0	0	0	0	1	0	0	0	0	0	0	0	0	0	0	0	0	0	0	0	0	1	private
pan_gene_10283	pan_gene_12447	Southern_leaf_blight	Southern_leaf_blight	0	0	1	0	0	0	0	0	1	0	0	0	0	0	0	0	0	0	0	0	0	0	0	0	0	0	2	dispensable
pan_gene_10289	pan_gene_1581	Southern_leaf_blight	Southern_leaf_blight	0	0	1	0	0	0	0	0	0	0	0	0	0	0	0	0	0	0	0	0	0	0	0	0	0	0	1	private
pan_gene_10289	pan_gene_18764	Southern_leaf_blight	Southern_leaf_blight	0	0	1	0	0	0	0	0	0	0	0	0	0	0	0	0	0	1	0	0	0	0	0	0	0	0	2	dispensable
pan_gene_10289	pan_gene_18766	Southern_leaf_blight	Average_internode_length_(whole_plant);Ear_height;Height_per_day_(until_flowering);Plant_height;Southern_leaf_blight	0	0	1	0	0	0	0	0	0	0	0	0	0	0	0	0	0	1	0	0	0	0	0	0	0	0	2	dispensable
pan_gene_10289	pan_gene_25886	Southern_leaf_blight	Southern_leaf_blight;Total_amino_acids	0	0	0	0	1	0	0	0	0	0	0	0	0	0	0	0	0	0	0	0	0	0	0	1	0	0	2	dispensable
pan_gene_10289	pan_gene_31281	Southern_leaf_blight	Ratio_of_ear_height_to_total_height;Southern_leaf_blight	0	0	1	1	0	0	0	0	0	1	0	0	0	0	0	0	0	1	0	0	0	0	0	0	0	0	4	dispensable
pan_gene_10289	pan_gene_32792	Southern_leaf_blight	Southern_leaf_blight	0	0	1	0	1	0	0	0	0	0	0	0	0	0	0	0	0	1	0	0	1	0	0	0	0	0	4	dispensable
pan_gene_10289	pan_gene_90365	Southern_leaf_blight	Southern_leaf_blight	0	0	1	0	0	0	0	0	1	0	0	0	0	0	0	0	0	1	0	0	0	0	0	0	0	0	3	dispensable
pan_gene_10290	pan_gene_19045	Anthesis-silking_interval;Southern_leaf_blight	Chlorophyll_A;PCA_of_metabolites:_PC2;Southern_leaf_blight;Tassel_length	0	0	1	0	0	0	0	0	0	0	0	0	0	0	0	0	0	0	0	0	0	0	0	0	0	0	1	private
pan_gene_10290	pan_gene_25627	Anthesis-silking_interval;Southern_leaf_blight	Southern_leaf_blight	0	0	0	0	0	0	1	0	0	0	0	0	0	0	0	0	0	0	0	0	0	0	0	0	0	0	1	private
pan_gene_10290	pan_gene_27750	Anthesis-silking_interval;Southern_leaf_blight	Southern_leaf_blight;Tassel_branch_number	0	0	0	0	1	0	0	0	0	0	0	0	0	0	0	0	0	0	0	0	0	0	0	0	0	0	1	private
pan_gene_10864	pan_gene_11322	Southern_leaf_blight	Southern_leaf_blight	0	0	1	1	1	1	1	0	0	1	1	0	0	1	1	1	1	0	0	1	1	0	1	0	0	0	14	near-core
pan_gene_10864	pan_gene_16718	Southern_leaf_blight	Southern_leaf_blight	0	0	1	1	1	1	1	1	0	1	1	1	0	0	1	1	1	0	0	1	1	0	1	1	1	0	17	near-core
pan_gene_10864	pan_gene_19251	Southern_leaf_blight	Average_internode_length_(whole_plant);Days_to_silk;Leaf_width;Ratio_of_ear_height_to_total_height;Southern_leaf_blight	0	0	1	0	1	0	0	0	0	0	0	0	0	1	0	1	0	0	0	1	0	0	1	1	1	0	8	dispensable
pan_gene_1100	pan_gene_16062	Southern_leaf_blight	Days_to_anthesis;Nodes_to_ear;Southern_leaf_blight	0	0	1	1	0	0	1	0	0	0	0	1	1	0	0	1	1	0	0	1	0	0	1	1	0	0	10	dispensable
pan_gene_1100	pan_gene_19296	Southern_leaf_blight	Chlorophyll_A;Glutamate;Ratio_of_ear_height_to_total_height;Southern_leaf_blight	0	0	1	0	1	0	0	0	0	0	0	0	0	0	0	0	0	0	0	1	0	1	1	0	0	0	5	dispensable
pan_gene_1100	pan_gene_22314	Southern_leaf_blight	Southern_leaf_blight	0	0	1	1	1	0	0	1	0	0	0	0	1	1	0	0	0	0	0	0	0	0	1	0	0	0	7	dispensable
pan_gene_1100	pan_gene_22565	Southern_leaf_blight	Average_internode_length_(below_ear);Southern_leaf_blight	0	0	1	0	0	0	0	0	1	0	1	0	1	0	1	1	0	0	0	0	1	0	0	0	0	0	7	dispensable
pan_gene_1100	pan_gene_22626	Southern_leaf_blight	Southern_leaf_blight	0	0	1	1	1	1	0	1	1	0	1	0	1	1	0	1	0	1	0	0	0	1	0	0	1	1	14	near-core
pan_gene_1101	pan_gene_9598	Southern_leaf_blight	Southern_leaf_blight	0	0	1	0	0	1	0	0	0	0	0	0	1	0	0	0	0	0	1	0	0	0	1	0	0	0	5	dispensable
pan_gene_11164	pan_gene_16789	Boxcox-transformed_leaf_angle;Cob_diameter;Nodes_above_ear;Southern_leaf_blight	Southern_leaf_blight	0	0	1	1	0	0	0	0	0	0	0	0	0	0	0	0	0	0	0	0	1	0	0	0	0	0	3	dispensable
pan_gene_11164	pan_gene_27895	Boxcox-transformed_leaf_angle;Cob_diameter;Nodes_above_ear;Southern_leaf_blight	Plant_height;Southern_leaf_blight	0	0	1	0	0	0	0	0	0	0	1	0	0	0	0	0	0	0	1	0	0	0	0	0	0	0	3	dispensable
pan_gene_11174	pan_gene_20619	Average_internode_length_(below_ear);Nodes_to_ear;Southern_leaf_blight	Average_internode_length_(above_ear);Southern_leaf_blight;Total_amino_acids	0	0	1	0	0	0	0	0	0	0	0	0	0	0	0	0	0	0	0	0	0	0	0	0	0	0	1	private
pan_gene_11174	pan_gene_24757	Average_internode_length_(below_ear);Nodes_to_ear;Southern_leaf_blight	Boxcox-transformed_leaf_angle;Southern_leaf_blight	0	0	1	0	0	0	0	1	0	0	1	0	0	0	0	0	0	1	0	0	0	0	0	0	1	1	6	dispensable
pan_gene_11174	pan_gene_27995	Average_internode_length_(below_ear);Nodes_to_ear;Southern_leaf_blight	Average_internode_length_(below_ear);Southern_leaf_blight;Tassel_length	0	0	1	0	1	0	0	0	0	0	0	0	0	0	0	0	0	0	0	0	0	0	0	0	0	1	3	dispensable
pan_gene_11174	pan_gene_32793	Average_internode_length_(below_ear);Nodes_to_ear;Southern_leaf_blight	Leaf_length;Southern_leaf_blight	0	0	1	1	1	0	0	0	0	0	1	1	0	0	0	0	1	1	0	1	1	1	0	0	1	1	12	near-core
pan_gene_11273	pan_gene_9231	Southern_leaf_blight	Chlorophyll_A;Ratio_of_ear_height_to_total_height;Southern_leaf_blight	0	0	1	0	0	0	0	0	0	0	0	0	0	0	0	0	0	0	0	0	0	0	0	0	0	0	1	private
pan_gene_11301	pan_gene_16837	Southern_leaf_blight	Southern_leaf_blight	0	0	1	0	0	0	0	0	0	0	0	0	0	0	0	0	0	0	0	0	0	0	0	0	0	0	1	private
pan_gene_11301	pan_gene_22630	Southern_leaf_blight	Southern_leaf_blight	0	0	1	0	0	0	0	0	0	0	0	0	0	0	0	0	0	0	0	0	0	0	0	0	0	0	1	private
pan_gene_11301	pan_gene_23829	Southern_leaf_blight	Average_internode_length_(below_ear);Photoperiod_Growing-degree_days_to_silk;Southern_leaf_blight	0	0	1	0	0	0	0	0	0	0	0	0	0	0	0	0	0	0	0	0	1	0	0	0	0	0	2	dispensable
pan_gene_11302	pan_gene_11319	Southern_leaf_blight	Southern_leaf_blight	0	0	1	0	0	0	0	0	0	0	0	0	1	0	0	0	0	0	0	1	0	1	0	1	0	0	5	dispensable
pan_gene_11302	pan_gene_16674	Southern_leaf_blight	Southern_leaf_blight;Stalk_strength;Starch	0	0	0	0	0	0	0	0	0	0	0	0	0	0	0	0	1	0	0	0	0	0	0	0	0	0	1	private
pan_gene_11302	pan_gene_16718	Southern_leaf_blight	Southern_leaf_blight	0	0	1	1	1	1	0	0	1	1	0	1	0	0	0	0	0	0	1	1	1	1	1	0	0	1	13	near-core
pan_gene_11302	pan_gene_32248	Southern_leaf_blight	Southern_leaf_blight	0	0	0	0	0	0	0	0	0	1	0	0	1	0	0	0	0	0	0	0	0	0	0	1	0	0	3	dispensable
pan_gene_11302	pan_gene_6009	Southern_leaf_blight	Southern_leaf_blight	0	0	0	0	0	0	0	0	1	0	0	0	0	0	0	0	0	0	0	0	0	0	0	0	0	0	1	private
pan_gene_11317	pan_gene_12016	Average_internode_length_(above_ear);Average_internode_length_(below_ear);Plant_height;Southern_leaf_blight	Nodes_per_plant;Nodes_to_ear;Photoperiod_Growing-degree_days_to_silk;Photoperiod_growing-degree_days_to_anthesis;Southern_leaf_blight	0	0	0	0	0	0	0	0	0	0	0	0	1	0	0	0	0	0	0	0	0	0	0	0	0	0	1	private
pan_gene_11317	pan_gene_15562	Average_internode_length_(above_ear);Average_internode_length_(below_ear);Plant_height;Southern_leaf_blight	Southern_leaf_blight	0	0	0	0	1	0	0	0	0	0	0	0	0	0	0	0	0	0	0	0	1	0	0	0	0	0	2	dispensable
pan_gene_11317	pan_gene_17492	Average_internode_length_(above_ear);Average_internode_length_(below_ear);Plant_height;Southern_leaf_blight	Boxcox-transformed_leaf_angle;Southern_leaf_blight	0	0	0	0	0	0	0	0	0	0	0	0	0	0	0	0	0	0	0	0	1	0	0	0	0	0	1	private
pan_gene_11317	pan_gene_27757	Average_internode_length_(above_ear);Average_internode_length_(below_ear);Plant_height;Southern_leaf_blight	Glutamate;Photoperiod_Growing-degree_days_to_silk;Photoperiod_growing-degree_days_to_anthesis;Southern_leaf_blight;Tassel_branch_number	0	0	0	0	0	0	0	0	0	1	0	0	0	1	1	0	1	0	1	0	1	0	0	0	0	0	6	dispensable
pan_gene_11317	pan_gene_9073	Average_internode_length_(above_ear);Average_internode_length_(below_ear);Plant_height;Southern_leaf_blight	Southern_leaf_blight	0	0	0	0	0	0	1	0	0	0	0	0	1	0	0	0	0	0	0	0	1	0	0	0	0	0	3	dispensable
pan_gene_11319	pan_gene_11322	Southern_leaf_blight	Southern_leaf_blight	0	0	1	0	0	0	0	0	0	1	0	0	0	0	0	0	0	0	0	1	0	1	0	0	0	0	4	dispensable
pan_gene_11319	pan_gene_12061	Southern_leaf_blight	Photoperiod_growing-degree_days_to_anthesis;Southern_leaf_blight	0	0	1	0	0	0	0	1	0	1	0	1	0	0	0	0	0	1	0	1	1	1	1	1	0	0	10	dispensable
pan_gene_11319	pan_gene_16718	Southern_leaf_blight	Southern_leaf_blight	0	0	1	0	1	0	1	0	0	1	1	1	0	0	1	1	0	0	1	1	0	1	0	1	0	0	12	near-core
pan_gene_11320	pan_gene_16851	Southern_leaf_blight	Southern_leaf_blight	0	0	1	0	0	0	0	1	0	0	1	0	0	1	0	0	0	0	0	0	1	0	0	0	0	0	5	dispensable
pan_gene_11322	pan_gene_24377	Southern_leaf_blight	Southern_leaf_blight	0	0	1	1	0	1	1	0	1	1	1	0	0	1	0	0	1	0	0	1	0	0	1	0	0	0	11	near-core
pan_gene_11322	pan_gene_32248	Southern_leaf_blight	Southern_leaf_blight	0	0	0	0	0	0	0	0	0	1	0	0	0	0	0	0	0	0	0	0	0	0	0	1	0	0	2	dispensable
pan_gene_11322	pan_gene_9321	Southern_leaf_blight	Southern_leaf_blight;Starch	0	0	1	0	1	0	0	1	0	0	0	1	0	0	1	0	1	1	0	1	0	0	0	0	0	1	9	dispensable
pan_gene_11358	pan_gene_29966	Southern_leaf_blight	Leaf_length;PCA_of_metabolites:_PC2;Southern_leaf_blight	0	0	1	0	0	1	0	0	1	1	0	0	0	0	0	0	0	0	0	1	0	0	0	0	0	0	5	dispensable
pan_gene_11358	pan_gene_31317	Southern_leaf_blight	Southern_leaf_blight	0	0	1	0	0	0	1	1	0	1	1	0	0	1	0	0	0	0	0	0	0	0	1	1	0	0	8	dispensable
pan_gene_11372	pan_gene_12446	Southern_leaf_blight	Southern_leaf_blight	0	0	1	0	0	0	0	0	0	0	0	0	0	0	1	0	0	0	0	1	0	0	0	0	0	0	3	dispensable
pan_gene_11667	pan_gene_3154	Cob_diameter;Southern_leaf_blight;Tassel_length	Southern_leaf_blight	0	0	0	0	0	0	0	0	0	0	0	0	0	0	0	0	0	0	0	0	0	0	0	0	0	1	1	private
pan_gene_1172	pan_gene_15715	Southern_leaf_blight;Starch	Boxcox-transformed_leaf_angle;Nitrate;Southern_leaf_blight	0	0	1	1	1	0	0	1	1	1	1	1	1	1	1	1	0	1	1	1	0	0	1	0	0	1	17	near-core
pan_gene_1172	pan_gene_27750	Southern_leaf_blight;Starch	Southern_leaf_blight;Tassel_branch_number	0	0	0	0	1	0	0	0	0	0	0	0	0	0	0	0	0	0	0	0	0	0	0	0	0	0	1	private
pan_gene_1172	pan_gene_27758	Southern_leaf_blight;Starch	PCA_of_metabolites:_PC2;Photoperiod_Growing-degree_days_to_silk;Southern_leaf_blight	0	0	1	0	0	0	0	0	1	0	0	0	0	0	0	0	0	0	0	0	0	0	0	0	0	0	2	dispensable
pan_gene_1172	pan_gene_27803	Southern_leaf_blight;Starch	Average_internode_length_(whole_plant);Southern_leaf_blight	0	0	1	0	0	0	0	0	0	0	0	0	0	0	0	0	0	0	0	0	0	0	0	0	0	0	1	private
pan_gene_1172	pan_gene_32348	Southern_leaf_blight;Starch	Southern_leaf_blight	0	0	1	0	1	0	0	1	1	1	1	1	1	1	1	1	1	1	1	1	1	0	1	1	0	1	19	near-core
pan_gene_1176	pan_gene_16851	Southern_leaf_blight	Southern_leaf_blight	0	0	1	0	0	0	0	0	0	0	0	0	0	0	0	0	0	0	0	0	0	0	0	0	0	0	1	private
pan_gene_1176	pan_gene_28430	Southern_leaf_blight	Southern_leaf_blight	0	0	1	1	1	0	1	0	0	0	0	0	1	0	0	0	1	0	0	1	1	0	0	0	0	1	9	dispensable
pan_gene_12016	pan_gene_15562	Nodes_per_plant;Nodes_to_ear;Photoperiod_Growing-degree_days_to_silk;Photoperiod_growing-degree_days_to_anthesis;Southern_leaf_blight	Southern_leaf_blight	0	0	1	0	0	1	0	0	0	0	0	0	0	0	0	1	0	0	0	0	0	0	0	0	0	0	3	dispensable
pan_gene_12016	pan_gene_16826	Nodes_per_plant;Nodes_to_ear;Photoperiod_Growing-degree_days_to_silk;Photoperiod_growing-degree_days_to_anthesis;Southern_leaf_blight	Southern_leaf_blight	0	0	1	0	0	0	0	0	0	0	0	0	0	0	0	0	0	1	0	0	0	1	0	0	0	0	3	dispensable
pan_gene_12016	pan_gene_17408	Nodes_per_plant;Nodes_to_ear;Photoperiod_Growing-degree_days_to_silk;Photoperiod_growing-degree_days_to_anthesis;Southern_leaf_blight	Southern_leaf_blight;Tassel_length	0	0	1	0	0	0	0	0	0	0	0	0	0	0	0	0	0	0	0	0	0	1	0	0	0	0	2	dispensable
pan_gene_12016	pan_gene_18766	Nodes_per_plant;Nodes_to_ear;Photoperiod_Growing-degree_days_to_silk;Photoperiod_growing-degree_days_to_anthesis;Southern_leaf_blight	Average_internode_length_(whole_plant);Ear_height;Height_per_day_(until_flowering);Plant_height;Southern_leaf_blight	0	0	1	0	0	0	1	0	0	0	0	0	0	0	0	0	0	0	0	0	0	0	1	0	0	0	3	dispensable
pan_gene_12016	pan_gene_22313	Nodes_per_plant;Nodes_to_ear;Photoperiod_Growing-degree_days_to_silk;Photoperiod_growing-degree_days_to_anthesis;Southern_leaf_blight	Southern_leaf_blight	0	0	0	0	0	0	0	0	0	0	1	0	0	0	0	1	0	0	0	0	0	0	0	0	0	0	2	dispensable
pan_gene_12016	pan_gene_24757	Nodes_per_plant;Nodes_to_ear;Photoperiod_Growing-degree_days_to_silk;Photoperiod_growing-degree_days_to_anthesis;Southern_leaf_blight	Boxcox-transformed_leaf_angle;Southern_leaf_blight	0	0	1	0	0	0	0	0	0	0	0	0	1	0	0	1	1	0	0	0	0	0	0	0	0	0	4	dispensable
pan_gene_12016	pan_gene_25887	Nodes_per_plant;Nodes_to_ear;Photoperiod_Growing-degree_days_to_silk;Photoperiod_growing-degree_days_to_anthesis;Southern_leaf_blight	Southern_leaf_blight	0	0	1	0	0	0	0	0	0	0	0	0	0	0	0	0	0	0	0	0	0	0	0	0	0	0	1	private
pan_gene_12016	pan_gene_2690	Nodes_per_plant;Nodes_to_ear;Photoperiod_Growing-degree_days_to_silk;Photoperiod_growing-degree_days_to_anthesis;Southern_leaf_blight	Height_above_ear;Nodes_to_ear;Southern_leaf_blight	0	0	1	0	0	0	1	0	1	0	0	0	1	0	0	0	0	0	1	0	0	0	0	0	0	0	5	dispensable
pan_gene_12016	pan_gene_27757	Nodes_per_plant;Nodes_to_ear;Photoperiod_Growing-degree_days_to_silk;Photoperiod_growing-degree_days_to_anthesis;Southern_leaf_blight	Glutamate;Photoperiod_Growing-degree_days_to_silk;Photoperiod_growing-degree_days_to_anthesis;Southern_leaf_blight;Tassel_branch_number	0	0	1	0	0	0	0	0	1	0	0	0	0	0	0	0	0	0	0	0	0	0	0	1	0	0	3	dispensable
pan_gene_12016	pan_gene_28842	Nodes_per_plant;Nodes_to_ear;Photoperiod_Growing-degree_days_to_silk;Photoperiod_growing-degree_days_to_anthesis;Southern_leaf_blight	Southern_leaf_blight	0	0	1	0	0	0	0	0	0	0	0	0	0	0	0	0	0	0	0	0	0	0	0	0	0	0	1	private
pan_gene_12016	pan_gene_29975	Nodes_per_plant;Nodes_to_ear;Photoperiod_Growing-degree_days_to_silk;Photoperiod_growing-degree_days_to_anthesis;Southern_leaf_blight	Cob_diameter;Southern_leaf_blight	0	0	1	0	0	1	1	0	1	0	1	0	0	0	0	1	0	1	0	0	0	1	1	1	1	0	11	near-core
pan_gene_12016	pan_gene_30686	Nodes_per_plant;Nodes_to_ear;Photoperiod_Growing-degree_days_to_silk;Photoperiod_growing-degree_days_to_anthesis;Southern_leaf_blight	Southern_leaf_blight	0	0	1	0	0	1	0	1	0	0	0	0	0	0	0	0	0	0	0	0	0	0	0	0	0	0	3	dispensable
pan_gene_12016	pan_gene_31281	Nodes_per_plant;Nodes_to_ear;Photoperiod_Growing-degree_days_to_silk;Photoperiod_growing-degree_days_to_anthesis;Southern_leaf_blight	Ratio_of_ear_height_to_total_height;Southern_leaf_blight	0	0	1	1	1	1	1	0	1	0	1	0	0	0	1	0	1	0	0	1	0	1	1	0	0	0	12	near-core
pan_gene_12016	pan_gene_50749	Nodes_per_plant;Nodes_to_ear;Photoperiod_Growing-degree_days_to_silk;Photoperiod_growing-degree_days_to_anthesis;Southern_leaf_blight	PCA_of_metabolites:_PC2;Southern_leaf_blight	0	0	1	0	0	0	0	0	0	0	0	0	0	0	0	0	0	0	0	0	0	0	0	0	0	0	1	private
pan_gene_12016	pan_gene_9316	Nodes_per_plant;Nodes_to_ear;Photoperiod_Growing-degree_days_to_silk;Photoperiod_growing-degree_days_to_anthesis;Southern_leaf_blight	Southern_leaf_blight	0	0	1	0	0	0	0	1	0	0	0	0	0	0	0	0	0	0	0	0	0	0	1	0	0	0	3	dispensable
pan_gene_12061	pan_gene_6009	Photoperiod_growing-degree_days_to_anthesis;Southern_leaf_blight	Southern_leaf_blight	0	0	0	0	0	0	0	0	1	0	0	0	0	0	0	0	0	0	0	0	0	0	0	1	0	0	2	dispensable
pan_gene_12120	pan_gene_1581	Southern_leaf_blight;Total_amino_acids	Southern_leaf_blight	0	0	1	0	0	0	0	0	0	0	0	0	0	0	0	0	0	0	0	0	0	0	0	0	0	0	1	private
pan_gene_12120	pan_gene_16664	Southern_leaf_blight;Total_amino_acids	Average_internode_length_(above_ear);Southern_leaf_blight	0	0	1	0	0	1	0	0	0	0	0	0	1	0	0	0	0	0	0	0	0	0	0	0	0	0	3	dispensable
pan_gene_12120	pan_gene_30655	Southern_leaf_blight;Total_amino_acids	Southern_leaf_blight;Sucrose	0	0	1	0	1	0	0	0	0	0	0	0	0	0	0	0	0	0	0	0	0	0	0	0	0	0	2	dispensable
pan_gene_12448	pan_gene_32768	Southern_leaf_blight	Chlorophyll_A;Ear_height;Leaf_length;Nodes_to_ear;Southern_leaf_blight	0	0	1	0	0	0	0	0	0	0	0	0	0	0	0	0	0	0	0	0	0	0	0	0	0	0	1	private
pan_gene_12474	pan_gene_18766	Ear_row_number;Southern_leaf_blight	Average_internode_length_(whole_plant);Ear_height;Height_per_day_(until_flowering);Plant_height;Southern_leaf_blight	0	0	1	1	0	0	0	0	0	0	0	0	0	0	0	0	0	1	0	0	1	0	1	0	0	0	5	dispensable
pan_gene_12474	pan_gene_19296	Ear_row_number;Southern_leaf_blight	Chlorophyll_A;Glutamate;Ratio_of_ear_height_to_total_height;Southern_leaf_blight	0	0	1	0	0	0	0	0	0	0	0	0	0	0	0	0	0	0	0	0	0	0	0	1	0	0	2	dispensable
pan_gene_12474	pan_gene_31317	Ear_row_number;Southern_leaf_blight	Southern_leaf_blight	0	0	1	1	1	1	0	1	1	0	1	0	1	0	0	0	0	1	1	0	1	1	1	0	1	1	15	near-core
pan_gene_12474	pan_gene_50749	Ear_row_number;Southern_leaf_blight	PCA_of_metabolites:_PC2;Southern_leaf_blight	0	0	1	0	0	0	0	0	0	0	0	0	0	0	0	0	0	0	0	0	0	0	0	0	0	0	1	private
pan_gene_12474	pan_gene_9073	Ear_row_number;Southern_leaf_blight	Southern_leaf_blight	0	0	1	1	0	1	0	1	1	0	1	0	1	0	0	1	0	0	1	0	0	0	0	1	1	1	12	near-core
pan_gene_1248	pan_gene_22314	Southern_leaf_blight	Southern_leaf_blight	0	0	1	1	1	1	1	1	1	1	0	0	1	1	0	1	1	0	0	0	0	0	1	0	0	0	13	near-core
pan_gene_1248	pan_gene_25551	Southern_leaf_blight	Boxcox-transformed_leaf_angle;Southern_leaf_blight	0	0	1	1	1	0	0	1	0	0	0	0	1	1	0	0	0	0	0	0	0	0	0	0	0	0	6	dispensable
pan_gene_12494	pan_gene_1593	Southern_leaf_blight	Nodes_per_plant;Southern_leaf_blight	0	0	1	0	0	0	0	1	0	0	0	0	1	0	0	0	0	0	0	0	0	0	0	0	0	0	3	dispensable
pan_gene_12494	pan_gene_16367	Southern_leaf_blight	Southern_leaf_blight	0	0	1	1	0	0	0	1	0	0	0	1	0	0	0	0	0	0	1	0	0	0	0	0	0	1	6	dispensable
pan_gene_12494	pan_gene_63044	Southern_leaf_blight	Southern_leaf_blight	0	0	1	0	0	0	0	0	0	0	0	0	0	0	0	0	0	0	0	0	0	0	0	0	0	0	1	private
pan_gene_12495	pan_gene_25627	Southern_leaf_blight	Southern_leaf_blight	0	0	0	1	0	0	0	0	0	0	0	0	0	0	0	0	0	0	0	0	0	0	0	0	0	0	1	private
pan_gene_12496	pan_gene_16666	Southern_leaf_blight;Tassel_branch_number	Southern_leaf_blight	0	0	1	0	0	0	0	0	0	0	0	0	0	0	0	0	0	0	0	0	0	1	0	1	0	0	3	dispensable
pan_gene_12496	pan_gene_16826	Southern_leaf_blight;Tassel_branch_number	Southern_leaf_blight	0	0	1	0	0	0	0	0	0	0	0	0	0	0	0	0	0	0	0	1	0	1	0	0	1	0	4	dispensable
pan_gene_12496	pan_gene_17492	Southern_leaf_blight;Tassel_branch_number	Boxcox-transformed_leaf_angle;Southern_leaf_blight	0	0	1	0	0	1	0	0	0	1	0	0	0	0	0	0	1	0	0	1	1	1	0	1	1	0	9	dispensable
pan_gene_12496	pan_gene_22565	Southern_leaf_blight;Tassel_branch_number	Average_internode_length_(below_ear);Southern_leaf_blight	0	0	1	0	0	0	0	0	1	0	0	0	0	0	0	0	0	0	0	0	1	0	0	0	0	0	3	dispensable
pan_gene_12496	pan_gene_24757	Southern_leaf_blight;Tassel_branch_number	Boxcox-transformed_leaf_angle;Southern_leaf_blight	0	0	1	0	1	1	0	1	0	0	0	1	1	0	0	0	0	0	0	1	1	1	0	0	1	0	10	dispensable
pan_gene_12496	pan_gene_24758	Southern_leaf_blight;Tassel_branch_number	Southern_leaf_blight	0	0	1	1	0	0	1	1	1	1	1	0	1	1	0	1	0	1	1	1	1	0	0	0	1	1	16	near-core
pan_gene_12496	pan_gene_25305	Southern_leaf_blight;Tassel_branch_number	Average_internode_length_(below_ear);Ear_row_number;Southern_leaf_blight	0	0	1	0	0	0	0	0	0	0	0	0	0	0	0	0	0	0	0	0	0	0	0	0	0	0	1	private
pan_gene_12496	pan_gene_25887	Southern_leaf_blight;Tassel_branch_number	Southern_leaf_blight	0	0	1	0	0	0	1	0	0	0	0	0	0	0	0	0	0	0	0	0	0	0	0	0	0	0	2	dispensable
pan_gene_12496	pan_gene_27757	Southern_leaf_blight;Tassel_branch_number	Glutamate;Photoperiod_Growing-degree_days_to_silk;Photoperiod_growing-degree_days_to_anthesis;Southern_leaf_blight;Tassel_branch_number	0	0	1	0	0	0	0	1	1	1	0	1	0	0	0	0	0	0	0	0	1	0	0	1	0	0	7	dispensable
pan_gene_12496	pan_gene_29885	Southern_leaf_blight;Tassel_branch_number	Days_to_silk;Height_above_ear;Southern_leaf_blight	0	0	0	0	0	0	0	0	0	0	0	0	1	0	0	0	0	0	0	0	1	0	0	0	0	0	2	dispensable
pan_gene_12496	pan_gene_50749	Southern_leaf_blight;Tassel_branch_number	PCA_of_metabolites:_PC2;Southern_leaf_blight	0	0	1	0	0	0	0	0	0	0	0	0	0	0	0	0	0	0	0	0	0	0	0	0	0	0	1	private
pan_gene_12496	pan_gene_97360	Southern_leaf_blight;Tassel_branch_number	100_Kernel_weight;Southern_leaf_blight	0	0	1	1	0	0	0	0	0	0	0	0	0	0	0	0	0	0	0	0	0	0	0	0	0	0	2	dispensable
pan_gene_12500	pan_gene_30655	Average_internode_length_(below_ear);Leaf_length;Ratio_of_ear_height_to_total_height;Southern_leaf_blight	Southern_leaf_blight;Sucrose	0	0	0	0	0	0	0	0	0	0	1	0	1	0	0	0	0	0	0	0	0	0	0	0	0	0	2	dispensable
pan_gene_12501	pan_gene_15563	Leaf_length;Ratio_of_ear_height_to_total_height;Southern_leaf_blight	Southern_leaf_blight	0	0	1	0	0	0	0	0	0	0	0	0	0	0	0	0	0	0	0	0	0	0	0	0	0	0	1	private
pan_gene_12501	pan_gene_19045	Leaf_length;Ratio_of_ear_height_to_total_height;Southern_leaf_blight	Chlorophyll_A;PCA_of_metabolites:_PC2;Southern_leaf_blight;Tassel_length	0	0	1	0	0	0	0	0	0	0	0	0	0	0	0	0	0	0	0	0	0	0	0	0	0	0	1	private
pan_gene_12501	pan_gene_27758	Leaf_length;Ratio_of_ear_height_to_total_height;Southern_leaf_blight	PCA_of_metabolites:_PC2;Photoperiod_Growing-degree_days_to_silk;Southern_leaf_blight	0	0	1	0	0	0	0	0	0	0	0	0	0	0	0	0	0	0	0	0	0	0	0	0	0	0	1	private
pan_gene_12501	pan_gene_27803	Leaf_length;Ratio_of_ear_height_to_total_height;Southern_leaf_blight	Average_internode_length_(whole_plant);Southern_leaf_blight	0	0	1	0	0	0	0	0	0	0	0	0	0	0	0	0	0	0	0	0	0	0	0	0	0	0	1	private
pan_gene_13356	pan_gene_29974	Southern_leaf_blight	Southern_leaf_blight	0	0	0	0	0	1	0	0	0	0	0	0	0	0	0	0	0	0	0	0	0	0	0	0	0	0	1	private
pan_gene_14873	pan_gene_55610	Southern_leaf_blight	Ear_row_number;Southern_leaf_blight;Tassel_branch_number;Tassel_length	0	0	1	0	0	0	0	1	0	0	0	0	0	0	0	0	0	0	0	0	0	0	0	0	0	0	2	dispensable
pan_gene_1539	pan_gene_16367	Average_internode_length_(above_ear);Height_per_day_(until_flowering);Nodes_above_ear;PCA_of_metabolites:_PC2;Protein;Southern_leaf_blight	Southern_leaf_blight	0	0	1	1	0	0	0	1	0	0	0	0	0	0	0	0	0	0	0	0	0	0	0	0	0	0	3	dispensable
pan_gene_1539	pan_gene_16658	Average_internode_length_(above_ear);Height_per_day_(until_flowering);Nodes_above_ear;PCA_of_metabolites:_PC2;Protein;Southern_leaf_blight	Southern_leaf_blight	0	0	1	1	1	1	1	1	1	1	0	0	0	1	0	1	1	0	0	0	1	0	0	0	0	0	12	near-core
pan_gene_1539	pan_gene_32616	Average_internode_length_(above_ear);Height_per_day_(until_flowering);Nodes_above_ear;PCA_of_metabolites:_PC2;Protein;Southern_leaf_blight	Boxcox-transformed_leaf_angle;Days_to_anthesis;Southern_leaf_blight	0	0	1	0	0	0	0	0	0	0	0	0	0	0	0	0	0	0	0	0	0	0	0	0	0	0	1	private
pan_gene_1539	pan_gene_46138	Average_internode_length_(above_ear);Height_per_day_(until_flowering);Nodes_above_ear;PCA_of_metabolites:_PC2;Protein;Southern_leaf_blight	Southern_leaf_blight	0	0	1	1	0	0	0	0	0	0	0	0	0	0	0	0	0	0	0	0	1	0	0	0	0	0	3	dispensable
pan_gene_1539	pan_gene_48417	Average_internode_length_(above_ear);Height_per_day_(until_flowering);Nodes_above_ear;PCA_of_metabolites:_PC2;Protein;Southern_leaf_blight	Southern_leaf_blight	0	0	1	0	0	0	0	0	0	0	0	0	0	0	0	0	0	0	0	0	0	0	0	0	0	0	1	private
pan_gene_15562	pan_gene_16824	Southern_leaf_blight	Southern_leaf_blight	0	0	1	0	0	1	0	0	0	0	0	1	0	0	0	0	0	1	0	1	1	0	1	0	0	0	7	dispensable
pan_gene_15562	pan_gene_16826	Southern_leaf_blight	Southern_leaf_blight	0	0	1	0	0	0	0	0	0	0	0	0	0	0	0	0	0	0	0	0	0	0	0	0	0	0	1	private
pan_gene_15562	pan_gene_18764	Southern_leaf_blight	Southern_leaf_blight	0	0	1	1	1	0	1	1	1	0	1	1	0	1	1	0	0	1	0	0	1	0	1	0	1	0	14	near-core
pan_gene_15562	pan_gene_18766	Southern_leaf_blight	Average_internode_length_(whole_plant);Ear_height;Height_per_day_(until_flowering);Plant_height;Southern_leaf_blight	0	0	1	0	0	0	0	0	1	0	0	0	0	0	0	0	0	1	0	0	1	0	1	0	0	0	5	dispensable
pan_gene_15562	pan_gene_22313	Southern_leaf_blight	Southern_leaf_blight	0	0	0	0	0	0	0	0	1	0	1	1	0	0	0	0	0	0	0	0	0	0	0	0	0	0	3	dispensable
pan_gene_15562	pan_gene_23829	Southern_leaf_blight	Average_internode_length_(below_ear);Photoperiod_Growing-degree_days_to_silk;Southern_leaf_blight	0	0	1	1	0	1	0	0	1	0	0	0	0	0	0	0	0	0	0	0	0	0	0	0	0	0	4	dispensable
pan_gene_15562	pan_gene_24757	Southern_leaf_blight	Boxcox-transformed_leaf_angle;Southern_leaf_blight	0	0	1	0	0	0	0	0	0	0	0	0	0	0	0	0	0	0	0	0	0	0	0	0	0	0	1	private
pan_gene_15562	pan_gene_25887	Southern_leaf_blight	Southern_leaf_blight	0	0	1	0	0	0	0	0	0	0	0	0	0	0	0	0	0	0	0	0	0	0	0	0	0	0	1	private
pan_gene_15562	pan_gene_27757	Southern_leaf_blight	Glutamate;Photoperiod_Growing-degree_days_to_silk;Photoperiod_growing-degree_days_to_anthesis;Southern_leaf_blight;Tassel_branch_number	0	0	1	0	0	0	1	1	1	0	1	0	0	0	0	0	0	1	0	0	1	0	1	1	0	0	9	dispensable
pan_gene_15562	pan_gene_27995	Southern_leaf_blight	Average_internode_length_(below_ear);Southern_leaf_blight;Tassel_length	0	0	1	0	0	1	0	0	0	0	0	0	0	0	0	0	0	0	0	1	1	0	1	0	0	1	6	dispensable
pan_gene_15562	pan_gene_30686	Southern_leaf_blight	Southern_leaf_blight	0	0	1	1	1	1	1	0	0	0	1	1	0	1	0	0	1	1	0	1	0	1	0	0	0	1	13	near-core
pan_gene_15562	pan_gene_31281	Southern_leaf_blight	Ratio_of_ear_height_to_total_height;Southern_leaf_blight	0	0	1	1	0	1	1	0	0	0	0	1	0	0	0	0	0	0	0	0	0	0	0	0	0	0	5	dispensable
pan_gene_15562	pan_gene_32792	Southern_leaf_blight	Southern_leaf_blight	0	0	1	1	0	0	1	0	1	0	0	1	0	1	0	0	0	0	0	1	0	0	0	0	0	1	8	dispensable
pan_gene_15562	pan_gene_32793	Southern_leaf_blight	Leaf_length;Southern_leaf_blight	0	0	1	1	0	1	1	1	1	0	1	1	1	1	1	0	0	1	1	1	1	0	1	1	0	1	18	near-core
pan_gene_15562	pan_gene_50749	Southern_leaf_blight	PCA_of_metabolites:_PC2;Southern_leaf_blight	0	0	1	0	0	0	0	0	0	0	0	0	0	0	0	0	0	0	0	0	0	0	0	0	0	0	1	private
pan_gene_15562	pan_gene_8961	Southern_leaf_blight	Southern_leaf_blight	0	0	0	0	1	0	0	0	0	0	0	0	0	0	0	0	0	0	0	0	0	0	0	0	0	1	2	dispensable
pan_gene_15562	pan_gene_8981	Southern_leaf_blight	Average_internode_length_(below_ear);Leaf_length;Southern_leaf_blight;Sucrose	0	0	0	0	0	0	0	0	0	1	0	0	0	0	0	0	0	0	0	0	0	0	0	0	0	0	1	private
pan_gene_15562	pan_gene_9073	Southern_leaf_blight	Southern_leaf_blight	0	0	1	0	0	0	0	0	1	0	0	0	0	0	0	0	0	0	0	0	0	0	0	0	0	0	2	dispensable
pan_gene_15562	pan_gene_9316	Southern_leaf_blight	Southern_leaf_blight	0	0	1	0	0	0	0	0	0	0	1	1	0	1	1	0	1	1	0	0	1	0	1	0	0	0	9	dispensable
pan_gene_15563	pan_gene_32583	Southern_leaf_blight	Ear_row_number;Southern_leaf_blight;Total_amino_acids	0	0	1	0	0	0	0	0	0	0	0	0	0	0	0	0	0	0	1	0	0	0	0	0	0	0	2	dispensable
pan_gene_15715	pan_gene_19045	Boxcox-transformed_leaf_angle;Nitrate;Southern_leaf_blight	Chlorophyll_A;PCA_of_metabolites:_PC2;Southern_leaf_blight;Tassel_length	0	0	1	0	0	0	0	0	0	0	0	0	0	0	0	0	0	0	0	0	0	0	0	0	0	0	1	private
pan_gene_15715	pan_gene_27750	Boxcox-transformed_leaf_angle;Nitrate;Southern_leaf_blight	Southern_leaf_blight;Tassel_branch_number	0	0	0	0	1	0	0	0	0	0	0	0	0	0	0	0	0	0	0	0	0	0	0	0	0	0	1	private
pan_gene_15715	pan_gene_27803	Boxcox-transformed_leaf_angle;Nitrate;Southern_leaf_blight	Average_internode_length_(whole_plant);Southern_leaf_blight	0	0	1	0	0	0	0	0	0	1	0	0	0	0	0	0	0	0	0	0	0	0	0	0	0	0	2	dispensable
pan_gene_15715	pan_gene_29349	Boxcox-transformed_leaf_angle;Nitrate;Southern_leaf_blight	Protein;Southern_leaf_blight	0	0	0	0	1	0	0	0	0	0	0	0	0	0	0	0	0	0	0	0	0	0	0	0	0	0	1	private
pan_gene_15716	pan_gene_46138	Boxcox-transformed_leaf_angle;Nitrate;Southern_leaf_blight	Southern_leaf_blight	0	0	1	0	0	0	0	0	1	0	0	0	0	0	0	0	0	1	0	0	0	0	0	0	0	0	3	dispensable
pan_gene_1581	pan_gene_18764	Southern_leaf_blight	Southern_leaf_blight	0	0	1	0	0	0	0	0	0	0	0	1	0	0	0	0	0	0	0	0	1	0	0	1	0	0	4	dispensable
pan_gene_1581	pan_gene_18766	Southern_leaf_blight	Average_internode_length_(whole_plant);Ear_height;Height_per_day_(until_flowering);Plant_height;Southern_leaf_blight	0	0	1	0	0	0	0	0	0	0	0	0	0	0	0	0	0	0	0	0	0	0	0	0	0	0	1	private
pan_gene_1581	pan_gene_20574	Southern_leaf_blight	Height_above_ear;Southern_leaf_blight;Tassel_branch_number	0	0	1	0	0	0	0	0	0	0	0	0	0	0	0	0	0	0	0	0	0	0	0	0	0	0	1	private
pan_gene_1581	pan_gene_27995	Southern_leaf_blight	Average_internode_length_(below_ear);Southern_leaf_blight;Tassel_length	0	0	1	0	0	0	0	0	0	0	0	0	0	0	0	0	0	0	0	0	0	0	0	1	0	0	2	dispensable
pan_gene_1581	pan_gene_29339	Southern_leaf_blight	Average_internode_length_(whole_plant);Southern_leaf_blight	0	0	1	1	0	0	0	0	0	0	0	1	0	0	0	0	0	0	0	0	1	0	0	0	0	0	4	dispensable
pan_gene_1581	pan_gene_6990	Southern_leaf_blight	Anthesis-silking_interval;Southern_leaf_blight	0	0	0	0	0	0	0	0	0	0	0	0	0	1	0	0	0	0	0	0	0	0	0	0	0	0	1	private
pan_gene_1581	pan_gene_79950	Southern_leaf_blight	Southern_leaf_blight	0	0	1	0	0	0	0	1	0	0	0	0	0	0	0	0	0	0	0	0	0	0	0	1	0	0	3	dispensable
pan_gene_1581	pan_gene_9130	Southern_leaf_blight	Southern_leaf_blight	0	0	1	0	0	0	0	0	0	0	0	0	0	0	0	0	0	0	0	0	1	0	0	0	0	0	2	dispensable
pan_gene_16062	pan_gene_16826	Days_to_anthesis;Nodes_to_ear;Southern_leaf_blight	Southern_leaf_blight	0	0	1	1	1	1	1	1	1	1	1	1	1	1	0	1	0	1	0	1	1	0	1	1	0	0	18	near-core
pan_gene_16062	pan_gene_1777	Days_to_anthesis;Nodes_to_ear;Southern_leaf_blight	Southern_leaf_blight	0	0	1	0	0	0	0	0	0	0	1	0	0	0	0	0	0	0	0	0	0	0	0	0	0	0	2	dispensable
pan_gene_16062	pan_gene_18747	Days_to_anthesis;Nodes_to_ear;Southern_leaf_blight	Southern_leaf_blight	0	0	1	0	0	0	0	0	0	0	0	0	0	0	0	0	0	0	0	0	0	0	1	0	0	0	2	dispensable
pan_gene_16062	pan_gene_31317	Days_to_anthesis;Nodes_to_ear;Southern_leaf_blight	Southern_leaf_blight	0	0	1	0	0	0	0	0	0	0	0	0	1	1	0	0	0	0	0	0	0	0	1	1	0	0	5	dispensable
pan_gene_16550	pan_gene_16664	Glucose;Northern_Leaf_Blight;Southern_leaf_blight	Average_internode_length_(above_ear);Southern_leaf_blight	0	0	1	0	0	0	0	0	0	1	0	0	0	0	0	0	0	0	0	0	0	0	0	0	0	0	2	dispensable
pan_gene_16631	pan_gene_27949	Southern_leaf_blight	Nodes_above_ear;Southern_leaf_blight	0	0	0	0	0	0	0	0	1	0	0	0	0	0	0	0	0	0	0	0	0	0	0	0	0	0	1	private
pan_gene_16631	pan_gene_30594	Southern_leaf_blight	Southern_leaf_blight	0	0	1	0	0	0	0	0	0	0	0	0	0	0	0	0	0	0	0	0	0	0	0	0	0	0	1	private
pan_gene_16631	pan_gene_31867	Southern_leaf_blight	Southern_leaf_blight	0	0	1	0	1	0	0	0	1	1	0	0	0	0	0	0	0	1	1	0	0	0	0	0	1	0	7	dispensable
pan_gene_16631	pan_gene_98449	Southern_leaf_blight	Southern_leaf_blight;Stalk_strength	0	0	1	0	1	1	0	0	1	1	0	0	0	1	0	0	0	1	0	0	1	0	1	1	0	0	10	dispensable
pan_gene_16658	pan_gene_19312	Southern_leaf_blight	Leaf_width;Nitrate;PCA_of_metabolites:_PC2;Southern_leaf_blight	0	0	1	0	0	0	0	0	0	0	0	0	0	0	0	0	0	0	0	0	0	0	0	0	0	0	1	private
pan_gene_16658	pan_gene_32616	Southern_leaf_blight	Boxcox-transformed_leaf_angle;Days_to_anthesis;Southern_leaf_blight	0	0	1	0	0	0	0	0	0	0	0	0	0	0	0	0	0	0	0	0	0	0	0	0	0	0	1	private
pan_gene_16658	pan_gene_46138	Southern_leaf_blight	Southern_leaf_blight	0	0	1	1	1	0	0	0	1	0	0	0	0	0	0	0	0	0	0	0	1	0	1	0	0	0	6	dispensable
pan_gene_16658	pan_gene_48417	Southern_leaf_blight	Southern_leaf_blight	0	0	1	0	0	0	0	0	0	0	0	0	0	0	0	0	0	0	0	0	0	0	0	0	0	0	1	private
pan_gene_16664	pan_gene_30069	Average_internode_length_(above_ear);Southern_leaf_blight	PCA_of_metabolites:_PC2;Southern_leaf_blight;Starch	0	0	1	0	0	0	0	0	0	0	0	1	0	0	0	0	0	0	0	0	0	0	0	0	0	0	2	dispensable
pan_gene_16666	pan_gene_22565	Southern_leaf_blight	Average_internode_length_(below_ear);Southern_leaf_blight	0	0	1	0	0	0	0	0	0	0	0	0	1	0	0	0	0	0	0	0	0	1	0	0	0	0	3	dispensable
pan_gene_16666	pan_gene_25887	Southern_leaf_blight	Southern_leaf_blight	0	0	1	0	0	0	0	0	0	0	0	0	0	0	0	0	0	0	0	0	0	0	0	0	0	0	1	private
pan_gene_16666	pan_gene_31281	Southern_leaf_blight	Ratio_of_ear_height_to_total_height;Southern_leaf_blight	0	0	1	0	0	1	0	0	0	0	0	0	0	0	0	0	0	0	0	0	0	0	0	0	0	0	2	dispensable
pan_gene_16666	pan_gene_32792	Southern_leaf_blight	Southern_leaf_blight	0	0	1	0	0	0	0	0	0	0	0	0	0	0	0	0	0	0	0	0	0	0	0	0	0	0	1	private
pan_gene_16666	pan_gene_50749	Southern_leaf_blight	PCA_of_metabolites:_PC2;Southern_leaf_blight	0	0	1	0	0	0	0	0	0	0	0	0	0	0	0	0	0	0	0	0	0	0	0	0	0	0	1	private
pan_gene_16666	pan_gene_9073	Southern_leaf_blight	Southern_leaf_blight	0	0	1	0	0	0	0	0	0	0	0	0	0	0	0	0	0	0	0	0	1	1	0	0	0	0	3	dispensable
pan_gene_16718	pan_gene_27034	Southern_leaf_blight	Southern_leaf_blight	0	0	1	0	0	0	0	0	0	1	0	1	0	0	1	1	1	0	0	0	0	0	1	0	0	0	7	dispensable
pan_gene_16718	pan_gene_32248	Southern_leaf_blight	Southern_leaf_blight	0	0	0	0	1	0	1	0	0	1	0	1	0	0	0	1	0	0	0	0	0	0	0	0	0	0	5	dispensable
pan_gene_16734	pan_gene_32793	Southern_leaf_blight	Leaf_length;Southern_leaf_blight	0	0	0	1	0	0	0	0	0	0	0	0	0	0	0	0	0	0	0	0	0	0	0	0	0	0	1	private
pan_gene_16783	pan_gene_32241	PCA_of_metabolites:_PC2;Southern_leaf_blight	Southern_leaf_blight	0	0	1	0	0	0	0	0	0	0	0	0	0	0	0	0	0	0	0	0	0	0	0	0	0	0	1	private
pan_gene_16783	pan_gene_4425	PCA_of_metabolites:_PC2;Southern_leaf_blight	Southern_leaf_blight	0	0	1	0	0	0	0	0	0	0	0	0	0	0	0	0	0	0	0	0	0	0	0	0	0	0	1	private
pan_gene_16783	pan_gene_9091	PCA_of_metabolites:_PC2;Southern_leaf_blight	Height_per_day_(until_flowering);Plant_height;Southern_leaf_blight	0	0	1	0	0	0	0	0	0	0	0	0	0	0	0	0	0	0	0	0	0	0	0	0	0	0	1	private
pan_gene_16789	pan_gene_27895	Southern_leaf_blight	Plant_height;Southern_leaf_blight	0	0	1	0	0	0	0	0	0	0	1	0	0	0	0	0	0	0	0	0	1	0	0	0	0	0	3	dispensable
pan_gene_16789	pan_gene_9076	Southern_leaf_blight	Southern_leaf_blight	0	0	1	0	0	0	0	0	0	0	0	0	0	0	0	0	0	0	0	0	0	0	0	0	0	0	1	private
pan_gene_16821	pan_gene_22626	Southern_leaf_blight	Southern_leaf_blight	0	0	1	0	0	0	0	0	0	0	0	0	1	0	0	0	0	0	0	0	0	0	1	0	0	0	3	dispensable
pan_gene_16824	pan_gene_16837	Southern_leaf_blight	Southern_leaf_blight	0	0	1	0	0	1	0	0	0	0	0	0	0	0	0	0	0	0	0	0	0	0	0	0	0	0	2	dispensable
pan_gene_16824	pan_gene_18766	Southern_leaf_blight	Average_internode_length_(whole_plant);Ear_height;Height_per_day_(until_flowering);Plant_height;Southern_leaf_blight	0	0	1	1	0	1	1	0	0	0	0	0	0	0	0	0	0	1	0	1	1	0	1	0	0	0	8	dispensable
pan_gene_16824	pan_gene_30686	Southern_leaf_blight	Southern_leaf_blight	0	0	1	0	0	1	0	1	0	0	0	0	0	0	1	0	0	0	0	1	0	0	0	0	1	0	6	dispensable
pan_gene_16824	pan_gene_32792	Southern_leaf_blight	Southern_leaf_blight	0	0	1	0	0	0	0	0	0	0	0	1	0	0	1	0	0	0	0	0	0	0	0	0	1	0	4	dispensable
pan_gene_16824	pan_gene_50749	Southern_leaf_blight	PCA_of_metabolites:_PC2;Southern_leaf_blight	0	0	1	0	0	0	0	0	0	0	0	0	0	0	0	0	0	0	0	0	0	0	0	0	0	0	1	private
pan_gene_16824	pan_gene_9073	Southern_leaf_blight	Southern_leaf_blight	0	0	1	1	0	1	0	1	0	1	1	1	1	0	0	1	0	0	1	0	0	1	1	1	0	1	14	near-core
pan_gene_16824	pan_gene_9316	Southern_leaf_blight	Southern_leaf_blight	0	0	1	0	0	0	0	0	0	0	0	0	0	0	0	0	0	0	0	0	1	0	0	0	0	0	2	dispensable
pan_gene_16826	pan_gene_22565	Southern_leaf_blight	Average_internode_length_(below_ear);Southern_leaf_blight	0	0	1	0	0	0	0	0	0	0	0	0	0	0	0	0	0	0	0	0	0	1	0	0	0	0	2	dispensable
pan_gene_16826	pan_gene_22626	Southern_leaf_blight	Southern_leaf_blight	0	0	1	0	1	0	0	0	0	1	0	0	1	1	0	0	0	1	0	0	0	1	0	0	1	0	8	dispensable
pan_gene_16826	pan_gene_23829	Southern_leaf_blight	Average_internode_length_(below_ear);Photoperiod_Growing-degree_days_to_silk;Southern_leaf_blight	0	0	1	0	0	0	0	0	0	0	0	0	0	0	0	0	0	0	0	0	0	1	0	0	0	0	2	dispensable
pan_gene_16826	pan_gene_24757	Southern_leaf_blight	Boxcox-transformed_leaf_angle;Southern_leaf_blight	0	0	1	0	0	0	0	0	0	0	0	0	0	0	0	0	0	0	0	0	1	1	0	1	1	0	5	dispensable
pan_gene_16826	pan_gene_27757	Southern_leaf_blight	Glutamate;Photoperiod_Growing-degree_days_to_silk;Photoperiod_growing-degree_days_to_anthesis;Southern_leaf_blight;Tassel_branch_number	0	0	1	0	0	0	0	0	0	0	0	0	0	0	0	0	0	0	0	0	0	0	0	0	0	0	1	private
pan_gene_16826	pan_gene_28842	Southern_leaf_blight	Southern_leaf_blight	0	0	1	0	0	0	0	0	0	0	0	0	0	0	0	1	0	0	0	0	0	0	0	0	0	0	2	dispensable
pan_gene_16826	pan_gene_32730	Southern_leaf_blight	Ear_height;Southern_leaf_blight	0	0	1	0	0	0	0	1	0	0	0	0	0	0	0	0	0	0	0	1	1	0	0	1	1	0	6	dispensable
pan_gene_16826	pan_gene_50749	Southern_leaf_blight	PCA_of_metabolites:_PC2;Southern_leaf_blight	0	0	1	0	0	0	0	0	0	0	0	0	0	0	0	0	0	0	0	0	0	0	0	0	0	0	1	private
pan_gene_16826	pan_gene_9073	Southern_leaf_blight	Southern_leaf_blight	0	0	1	0	0	0	0	0	0	0	0	0	0	0	0	1	0	1	0	1	0	0	0	0	1	1	6	dispensable
pan_gene_16837	pan_gene_22565	Southern_leaf_blight	Average_internode_length_(below_ear);Southern_leaf_blight	0	0	1	0	0	0	0	0	0	0	0	0	0	0	0	0	0	0	0	0	0	0	0	0	0	0	1	private
pan_gene_16837	pan_gene_23829	Southern_leaf_blight	Average_internode_length_(below_ear);Photoperiod_Growing-degree_days_to_silk;Southern_leaf_blight	0	0	1	0	0	0	0	0	0	0	1	0	0	0	0	0	0	0	0	0	0	0	0	0	0	0	2	dispensable
pan_gene_16837	pan_gene_24757	Southern_leaf_blight	Boxcox-transformed_leaf_angle;Southern_leaf_blight	0	0	1	0	0	0	0	0	0	0	0	0	0	0	0	0	0	0	0	0	0	0	0	0	0	0	1	private
pan_gene_16837	pan_gene_30517	Southern_leaf_blight	Southern_leaf_blight;Tassel_branch_number	0	0	1	0	0	1	0	0	0	0	0	0	0	0	0	0	0	0	0	0	0	0	0	0	0	0	2	dispensable
pan_gene_16837	pan_gene_31281	Southern_leaf_blight	Ratio_of_ear_height_to_total_height;Southern_leaf_blight	0	0	1	0	0	1	0	0	0	0	0	0	0	0	0	0	0	0	0	0	0	0	0	0	0	0	2	dispensable
pan_gene_16837	pan_gene_32730	Southern_leaf_blight	Ear_height;Southern_leaf_blight	0	0	1	0	0	0	0	0	0	0	0	0	0	0	0	0	0	0	0	0	0	0	0	0	0	0	1	private
pan_gene_16837	pan_gene_50749	Southern_leaf_blight	PCA_of_metabolites:_PC2;Southern_leaf_blight	0	0	1	0	0	0	0	0	0	0	0	0	0	0	0	0	0	0	0	0	0	0	0	0	0	0	1	private
pan_gene_16851	pan_gene_22000	Southern_leaf_blight	Southern_leaf_blight	0	0	1	0	0	0	0	1	0	0	0	0	0	1	0	0	1	0	0	0	1	0	0	0	0	0	5	dispensable
pan_gene_17408	pan_gene_18766	Southern_leaf_blight;Tassel_length	Average_internode_length_(whole_plant);Ear_height;Height_per_day_(until_flowering);Plant_height;Southern_leaf_blight	0	0	1	0	0	0	0	0	0	0	0	0	0	0	0	0	0	0	0	0	0	0	0	0	0	0	1	private
pan_gene_17408	pan_gene_22626	Southern_leaf_blight;Tassel_length	Southern_leaf_blight	0	0	1	0	0	0	0	0	0	0	0	0	0	0	0	0	0	0	0	0	0	0	0	0	0	0	1	private
pan_gene_17408	pan_gene_2690	Southern_leaf_blight;Tassel_length	Height_above_ear;Nodes_to_ear;Southern_leaf_blight	0	0	1	1	0	0	0	0	0	0	0	0	0	0	0	0	0	0	0	0	0	0	0	0	0	0	2	dispensable
pan_gene_17408	pan_gene_27772	Southern_leaf_blight;Tassel_length	Boxcox-transformed_leaf_angle;Southern_leaf_blight	0	0	1	0	0	0	0	0	0	0	0	0	0	0	0	0	0	0	0	0	0	0	0	0	0	0	1	private
pan_gene_17408	pan_gene_31281	Southern_leaf_blight;Tassel_length	Ratio_of_ear_height_to_total_height;Southern_leaf_blight	0	0	1	0	0	0	0	0	0	0	0	0	0	0	0	0	0	0	0	0	0	1	0	0	1	0	3	dispensable
pan_gene_17408	pan_gene_9316	Southern_leaf_blight;Tassel_length	Southern_leaf_blight	0	0	1	0	0	0	0	0	0	0	0	0	0	0	0	0	0	0	0	0	0	0	0	0	0	0	1	private
pan_gene_17491	pan_gene_4825	Boxcox-transformed_leaf_angle;Southern_leaf_blight	Ear_height;Ratio_of_ear_height_to_total_height;Southern_leaf_blight;Stalk_strength	0	0	0	0	0	0	0	0	0	0	0	0	0	1	0	0	0	0	0	0	0	0	0	0	0	0	1	private
pan_gene_17491	pan_gene_9214	Boxcox-transformed_leaf_angle;Southern_leaf_blight	Height_per_day_(until_flowering);PCA_of_metabolites:_PC2;Southern_leaf_blight;Starch	0	0	1	0	0	0	0	1	0	0	0	0	0	0	0	0	0	0	0	0	0	0	0	0	0	0	2	dispensable
pan_gene_17491	pan_gene_9228	Boxcox-transformed_leaf_angle;Southern_leaf_blight	Height_per_day_(until_flowering);Southern_leaf_blight	0	0	0	0	0	0	0	0	0	0	0	0	1	0	0	0	0	0	0	0	0	0	0	0	0	0	1	private
pan_gene_17492	pan_gene_22565	Boxcox-transformed_leaf_angle;Southern_leaf_blight	Average_internode_length_(below_ear);Southern_leaf_blight	0	0	1	0	0	0	0	0	0	0	1	0	0	0	0	0	0	0	0	0	0	0	0	0	0	0	2	dispensable
pan_gene_17492	pan_gene_25887	Boxcox-transformed_leaf_angle;Southern_leaf_blight	Southern_leaf_blight	0	0	1	0	0	0	1	0	0	0	0	1	1	0	0	0	0	0	0	0	0	0	1	0	0	0	5	dispensable
pan_gene_17492	pan_gene_31317	Boxcox-transformed_leaf_angle;Southern_leaf_blight	Southern_leaf_blight	0	0	1	0	1	1	1	1	0	1	1	1	0	1	0	0	1	0	0	1	0	1	1	1	1	0	15	near-core
pan_gene_17492	pan_gene_32730	Boxcox-transformed_leaf_angle;Southern_leaf_blight	Ear_height;Southern_leaf_blight	0	0	1	0	0	0	0	0	0	1	1	0	0	0	0	1	0	0	0	0	0	0	1	1	0	0	6	dispensable
pan_gene_17492	pan_gene_9073	Boxcox-transformed_leaf_angle;Southern_leaf_blight	Southern_leaf_blight	0	0	1	0	0	1	1	0	0	0	1	0	1	1	0	0	1	0	0	1	0	0	0	0	1	0	9	dispensable
pan_gene_17514	pan_gene_28003	Northern_Leaf_Blight;Southern_leaf_blight	Southern_leaf_blight;Tassel_branch_number;Tassel_length	0	0	1	0	0	0	0	0	0	0	0	0	0	0	0	0	0	0	0	0	0	0	0	0	0	0	1	private
pan_gene_17514	pan_gene_78812	Northern_Leaf_Blight;Southern_leaf_blight	Boxcox-transformed_leaf_angle;Days_to_anthesis;Northern_Leaf_Blight;Southern_leaf_blight	0	0	1	1	0	0	1	1	1	1	1	0	1	1	1	1	0	1	0	0	0	0	1	1	0	1	15	near-core
pan_gene_1777	pan_gene_30594	Southern_leaf_blight	Southern_leaf_blight	0	0	1	0	0	1	0	0	0	0	0	0	0	0	0	0	0	0	0	0	0	0	0	0	0	0	2	dispensable
pan_gene_1777	pan_gene_31317	Southern_leaf_blight	Southern_leaf_blight	0	0	1	0	1	1	1	1	1	0	1	0	1	0	0	1	1	1	0	0	1	1	1	1	0	1	16	near-core
pan_gene_1780	pan_gene_27914	Northern_Leaf_Blight;Southern_leaf_blight	Nodes_per_plant;Southern_leaf_blight	0	0	1	0	0	0	0	0	0	0	0	0	0	0	0	0	0	0	0	0	0	0	0	0	0	0	1	private
pan_gene_18560	pan_gene_9321	Southern_leaf_blight	Southern_leaf_blight;Starch	0	0	1	0	0	0	0	0	0	0	0	0	0	0	0	0	0	0	0	0	0	0	0	0	0	0	1	private
pan_gene_18637	pan_gene_18760	Leaf_length;Southern_leaf_blight	Southern_leaf_blight	0	0	0	0	0	0	0	0	0	0	0	0	0	0	0	1	0	0	0	1	0	0	0	0	0	0	2	dispensable
pan_gene_18637	pan_gene_27896	Leaf_length;Southern_leaf_blight	Ratio_of_ear_height_to_total_height;Southern_leaf_blight	0	0	1	0	0	0	0	0	0	0	0	1	0	0	1	0	0	0	1	0	0	1	0	1	0	1	7	dispensable
pan_gene_18637	pan_gene_30655	Leaf_length;Southern_leaf_blight	Southern_leaf_blight;Sucrose	0	0	1	1	0	0	0	0	0	0	0	1	0	0	1	0	0	0	0	0	0	0	0	0	0	0	4	dispensable
pan_gene_18637	pan_gene_32350	Leaf_length;Southern_leaf_blight	Southern_leaf_blight	0	0	0	0	0	0	0	0	0	0	0	0	0	0	0	0	0	1	0	0	0	0	0	0	0	0	1	private
pan_gene_18637	pan_gene_95369	Leaf_length;Southern_leaf_blight	Southern_leaf_blight	0	0	1	0	0	0	0	0	0	0	0	0	0	0	0	0	0	0	0	0	0	0	0	0	0	0	1	private
pan_gene_18666	pan_gene_63044	Southern_leaf_blight	Southern_leaf_blight	0	0	1	0	0	0	0	0	0	0	0	1	0	0	0	0	0	0	0	0	0	0	0	0	0	0	2	dispensable
pan_gene_18738	pan_gene_22630	Southern_leaf_blight	Southern_leaf_blight	0	0	1	1	1	0	0	0	1	0	0	0	0	0	0	1	0	0	0	0	0	0	0	0	0	0	5	dispensable
pan_gene_18738	pan_gene_23744	Southern_leaf_blight	Southern_leaf_blight	0	0	1	1	0	0	0	0	0	0	0	0	0	0	0	0	0	0	0	0	0	0	0	0	0	0	2	dispensable
pan_gene_18747	pan_gene_24757	Southern_leaf_blight	Boxcox-transformed_leaf_angle;Southern_leaf_blight	0	0	1	0	0	0	0	1	0	0	0	1	0	0	0	0	0	0	0	1	0	0	1	0	1	0	6	dispensable
pan_gene_18747	pan_gene_25887	Southern_leaf_blight	Southern_leaf_blight	0	0	1	0	0	0	0	1	0	0	0	0	0	0	0	0	0	1	0	0	0	0	1	0	0	0	4	dispensable
pan_gene_18760	pan_gene_32405	Southern_leaf_blight	Average_internode_length_(whole_plant);Cob_diameter;Leaf_width;Southern_leaf_blight	0	0	0	0	1	0	0	0	0	0	0	0	0	0	0	0	0	0	0	0	0	0	0	0	0	0	1	private
pan_gene_18762	pan_gene_9218	Southern_leaf_blight	Average_internode_length_(below_ear);PCA_of_metabolites:_PC2;Southern_leaf_blight	0	0	0	0	0	1	0	0	0	0	0	0	0	0	0	0	0	0	0	0	0	0	0	0	0	0	1	private
pan_gene_18764	pan_gene_18766	Southern_leaf_blight	Average_internode_length_(whole_plant);Ear_height;Height_per_day_(until_flowering);Plant_height;Southern_leaf_blight	0	0	1	0	0	0	0	0	1	0	0	0	0	0	0	0	0	0	0	0	1	0	1	0	0	0	4	dispensable
pan_gene_18764	pan_gene_20574	Southern_leaf_blight	Height_above_ear;Southern_leaf_blight;Tassel_branch_number	0	0	1	1	1	1	0	1	1	0	0	0	1	1	1	0	0	1	1	0	0	0	1	0	1	0	13	near-core
pan_gene_18764	pan_gene_25886	Southern_leaf_blight	Southern_leaf_blight;Total_amino_acids	0	0	0	0	1	0	1	1	0	0	0	0	0	0	0	0	0	1	0	0	0	0	1	0	0	0	5	dispensable
pan_gene_18764	pan_gene_27995	Southern_leaf_blight	Average_internode_length_(below_ear);Southern_leaf_blight;Tassel_length	0	0	1	1	1	0	1	0	0	0	0	0	0	0	0	0	0	0	1	0	1	0	1	1	0	1	9	dispensable
pan_gene_18764	pan_gene_31281	Southern_leaf_blight	Ratio_of_ear_height_to_total_height;Southern_leaf_blight	0	0	1	1	1	0	1	0	1	0	0	1	1	1	0	1	0	1	1	0	1	0	0	1	1	0	14	near-core
pan_gene_18764	pan_gene_50749	Southern_leaf_blight	PCA_of_metabolites:_PC2;Southern_leaf_blight	0	0	1	0	0	0	0	0	0	0	0	0	0	0	0	0	0	0	0	0	1	0	0	0	0	0	2	dispensable
pan_gene_18766	pan_gene_20574	Average_internode_length_(whole_plant);Ear_height;Height_per_day_(until_flowering);Plant_height;Southern_leaf_blight	Height_above_ear;Southern_leaf_blight;Tassel_branch_number	0	0	1	1	0	0	1	0	1	0	0	0	0	0	0	0	0	1	0	0	1	0	1	0	0	0	7	dispensable
pan_gene_18766	pan_gene_22313	Average_internode_length_(whole_plant);Ear_height;Height_per_day_(until_flowering);Plant_height;Southern_leaf_blight	Southern_leaf_blight	0	0	0	1	0	0	0	0	1	0	0	0	0	1	0	0	0	0	0	0	1	0	1	0	0	0	5	dispensable
pan_gene_18766	pan_gene_22626	Average_internode_length_(whole_plant);Ear_height;Height_per_day_(until_flowering);Plant_height;Southern_leaf_blight	Southern_leaf_blight	0	0	1	1	1	1	1	1	1	1	0	0	0	1	0	1	0	1	0	0	1	0	1	0	0	0	13	near-core
pan_gene_18766	pan_gene_27470	Average_internode_length_(whole_plant);Ear_height;Height_per_day_(until_flowering);Plant_height;Southern_leaf_blight	Southern_leaf_blight	0	0	1	0	0	1	0	0	1	0	0	0	0	0	0	0	0	0	0	0	1	0	1	0	0	0	5	dispensable
pan_gene_18766	pan_gene_27757	Average_internode_length_(whole_plant);Ear_height;Height_per_day_(until_flowering);Plant_height;Southern_leaf_blight	Glutamate;Photoperiod_Growing-degree_days_to_silk;Photoperiod_growing-degree_days_to_anthesis;Southern_leaf_blight;Tassel_branch_number	0	0	1	0	0	0	0	0	0	0	0	0	0	0	0	0	0	0	0	0	1	0	1	0	0	0	3	dispensable
pan_gene_18766	pan_gene_27772	Average_internode_length_(whole_plant);Ear_height;Height_per_day_(until_flowering);Plant_height;Southern_leaf_blight	Boxcox-transformed_leaf_angle;Southern_leaf_blight	0	0	1	0	0	1	0	0	0	0	0	0	0	0	0	0	0	0	0	0	1	0	1	0	0	0	4	dispensable
pan_gene_18766	pan_gene_27995	Average_internode_length_(whole_plant);Ear_height;Height_per_day_(until_flowering);Plant_height;Southern_leaf_blight	Average_internode_length_(below_ear);Southern_leaf_blight;Tassel_length	0	0	1	0	0	1	0	0	0	0	0	0	0	0	0	0	0	0	0	0	1	0	1	0	0	0	4	dispensable
pan_gene_18766	pan_gene_29975	Average_internode_length_(whole_plant);Ear_height;Height_per_day_(until_flowering);Plant_height;Southern_leaf_blight	Cob_diameter;Southern_leaf_blight	0	0	1	1	0	1	0	1	1	0	0	0	0	1	0	1	0	0	0	0	0	0	0	0	0	0	7	dispensable
pan_gene_18766	pan_gene_30686	Average_internode_length_(whole_plant);Ear_height;Height_per_day_(until_flowering);Plant_height;Southern_leaf_blight	Southern_leaf_blight	0	0	1	0	0	0	0	1	1	0	0	0	1	0	0	0	0	0	0	0	0	1	0	0	0	0	5	dispensable
pan_gene_18766	pan_gene_31281	Average_internode_length_(whole_plant);Ear_height;Height_per_day_(until_flowering);Plant_height;Southern_leaf_blight	Ratio_of_ear_height_to_total_height;Southern_leaf_blight	0	0	1	0	0	1	1	0	1	0	0	0	0	0	0	0	0	1	0	0	1	1	1	0	0	0	8	dispensable
pan_gene_18766	pan_gene_32793	Average_internode_length_(whole_plant);Ear_height;Height_per_day_(until_flowering);Plant_height;Southern_leaf_blight	Leaf_length;Southern_leaf_blight	0	0	1	0	0	1	0	0	1	0	0	0	0	0	0	0	0	1	0	0	1	0	1	0	0	0	6	dispensable
pan_gene_18766	pan_gene_50749	Average_internode_length_(whole_plant);Ear_height;Height_per_day_(until_flowering);Plant_height;Southern_leaf_blight	PCA_of_metabolites:_PC2;Southern_leaf_blight	0	0	1	0	0	0	0	0	0	0	0	0	0	0	0	0	0	0	0	0	0	0	0	0	0	0	1	private
pan_gene_18766	pan_gene_90365	Average_internode_length_(whole_plant);Ear_height;Height_per_day_(until_flowering);Plant_height;Southern_leaf_blight	Southern_leaf_blight	0	0	1	0	0	1	0	0	0	0	0	0	0	0	1	0	0	0	0	0	1	0	1	0	0	0	5	dispensable
pan_gene_18766	pan_gene_9130	Average_internode_length_(whole_plant);Ear_height;Height_per_day_(until_flowering);Plant_height;Southern_leaf_blight	Southern_leaf_blight	0	0	1	1	0	1	1	1	1	0	0	0	1	1	0	1	0	1	0	0	1	0	1	0	0	0	12	near-core
pan_gene_18766	pan_gene_9316	Average_internode_length_(whole_plant);Ear_height;Height_per_day_(until_flowering);Plant_height;Southern_leaf_blight	Southern_leaf_blight	0	0	1	0	0	0	0	0	0	0	0	0	0	0	0	0	0	1	0	0	1	0	1	0	0	0	4	dispensable
pan_gene_19159	pan_gene_32767	Ear_row_number;Southern_leaf_blight	Glutamate;Nitrate;Nodes_to_ear;Plant_height;Southern_leaf_blight;Starch	0	0	0	0	0	1	0	0	0	0	0	0	0	0	0	0	0	0	0	0	0	0	0	0	0	0	1	private
pan_gene_19251	pan_gene_24377	Average_internode_length_(whole_plant);Days_to_silk;Leaf_width;Ratio_of_ear_height_to_total_height;Southern_leaf_blight	Southern_leaf_blight	0	0	1	0	1	0	0	0	1	0	0	0	0	1	0	0	0	0	0	1	1	0	1	1	0	0	8	dispensable
pan_gene_19251	pan_gene_27034	Average_internode_length_(whole_plant);Days_to_silk;Leaf_width;Ratio_of_ear_height_to_total_height;Southern_leaf_blight	Southern_leaf_blight	0	0	1	0	0	0	0	1	1	0	0	0	0	1	0	0	0	0	0	1	0	1	1	1	0	0	8	dispensable
pan_gene_19251	pan_gene_4426	Average_internode_length_(whole_plant);Days_to_silk;Leaf_width;Ratio_of_ear_height_to_total_height;Southern_leaf_blight	Height_per_day_(until_flowering);Southern_leaf_blight	0	0	1	0	0	0	0	1	0	0	0	0	0	1	0	0	1	0	0	1	1	0	1	1	0	0	8	dispensable
pan_gene_19296	pan_gene_22565	Chlorophyll_A;Glutamate;Ratio_of_ear_height_to_total_height;Southern_leaf_blight	Average_internode_length_(below_ear);Southern_leaf_blight	0	0	1	0	0	1	0	0	0	0	0	0	0	0	0	0	0	0	0	0	0	0	0	0	0	0	2	dispensable
pan_gene_19296	pan_gene_22630	Chlorophyll_A;Glutamate;Ratio_of_ear_height_to_total_height;Southern_leaf_blight	Southern_leaf_blight	0	0	1	0	0	0	0	0	0	0	0	0	0	0	0	0	0	0	0	0	0	0	0	0	0	0	1	private
pan_gene_19296	pan_gene_25887	Chlorophyll_A;Glutamate;Ratio_of_ear_height_to_total_height;Southern_leaf_blight	Southern_leaf_blight	0	0	1	0	1	0	0	0	0	0	0	0	0	0	0	1	0	0	0	0	0	0	1	0	0	0	4	dispensable
pan_gene_19296	pan_gene_9073	Chlorophyll_A;Glutamate;Ratio_of_ear_height_to_total_height;Southern_leaf_blight	Southern_leaf_blight	0	0	1	0	0	0	0	0	0	0	0	0	0	0	0	0	0	0	0	0	0	0	1	0	0	0	2	dispensable
pan_gene_19312	pan_gene_27772	Leaf_width;Nitrate;PCA_of_metabolites:_PC2;Southern_leaf_blight	Boxcox-transformed_leaf_angle;Southern_leaf_blight	0	0	1	0	0	0	1	0	1	0	0	0	0	0	0	0	0	0	0	0	0	0	0	0	0	0	3	dispensable
pan_gene_19312	pan_gene_32616	Leaf_width;Nitrate;PCA_of_metabolites:_PC2;Southern_leaf_blight	Boxcox-transformed_leaf_angle;Days_to_anthesis;Southern_leaf_blight	0	0	1	1	0	0	0	1	0	0	0	0	0	0	0	0	0	0	0	0	0	0	0	0	0	0	3	dispensable
pan_gene_19312	pan_gene_48417	Leaf_width;Nitrate;PCA_of_metabolites:_PC2;Southern_leaf_blight	Southern_leaf_blight	0	0	1	0	0	0	0	0	0	0	0	0	0	0	0	0	0	0	0	0	0	0	0	0	0	0	1	private
pan_gene_19777	pan_gene_22000	Chlorophyll_A;Cob_diameter;Malate;Southern_leaf_blight;Tassel_branch_number	Southern_leaf_blight	0	0	1	0	0	0	0	0	0	0	0	0	0	1	0	0	1	0	0	0	0	0	0	0	0	0	3	dispensable
pan_gene_19777	pan_gene_4825	Chlorophyll_A;Cob_diameter;Malate;Southern_leaf_blight;Tassel_branch_number	Ear_height;Ratio_of_ear_height_to_total_height;Southern_leaf_blight;Stalk_strength	0	0	0	0	1	0	1	1	1	0	0	0	0	1	0	0	0	0	0	0	0	0	0	0	0	0	5	dispensable
pan_gene_20079	pan_gene_32732	Ear_row_number;Nodes_per_plant;Photoperiod_growing-degree_days_to_anthesis;Southern_leaf_blight	Chlorophyll_A;Ear_height;Glutamate;Southern_leaf_blight	0	0	1	0	0	0	1	1	0	0	0	1	0	0	0	0	0	0	0	0	0	0	0	0	0	0	4	dispensable
pan_gene_20574	pan_gene_22626	Height_above_ear;Southern_leaf_blight;Tassel_branch_number	Southern_leaf_blight	0	0	1	0	1	0	1	1	1	0	1	1	1	0	1	0	0	1	0	1	1	0	1	1	1	0	15	near-core
pan_gene_20574	pan_gene_25886	Height_above_ear;Southern_leaf_blight;Tassel_branch_number	Southern_leaf_blight;Total_amino_acids	0	0	0	0	1	0	0	1	0	1	0	0	1	0	0	0	0	0	0	1	0	0	1	0	0	0	6	dispensable
pan_gene_20574	pan_gene_29339	Height_above_ear;Southern_leaf_blight;Tassel_branch_number	Average_internode_length_(whole_plant);Southern_leaf_blight	0	0	1	0	0	1	1	0	1	0	0	0	1	1	0	0	0	1	1	1	0	0	1	0	1	1	12	near-core
pan_gene_20574	pan_gene_29975	Height_above_ear;Southern_leaf_blight;Tassel_branch_number	Cob_diameter;Southern_leaf_blight	0	0	1	1	1	1	0	1	1	0	0	0	1	0	0	0	0	0	0	1	1	0	0	0	0	0	9	dispensable
pan_gene_20574	pan_gene_30686	Height_above_ear;Southern_leaf_blight;Tassel_branch_number	Southern_leaf_blight	0	0	1	1	1	1	0	1	1	1	0	1	1	1	1	0	1	1	1	1	0	1	0	0	1	0	17	near-core
pan_gene_20574	pan_gene_3154	Height_above_ear;Southern_leaf_blight;Tassel_branch_number	Southern_leaf_blight	0	0	1	1	0	1	1	0	1	0	1	1	1	0	0	0	0	1	0	0	1	0	1	1	1	1	14	near-core
pan_gene_20574	pan_gene_32792	Height_above_ear;Southern_leaf_blight;Tassel_branch_number	Southern_leaf_blight	0	0	1	1	1	0	0	0	1	0	0	1	0	0	0	0	0	0	0	0	0	0	0	0	0	0	5	dispensable
pan_gene_20574	pan_gene_50749	Height_above_ear;Southern_leaf_blight;Tassel_branch_number	PCA_of_metabolites:_PC2;Southern_leaf_blight	0	0	1	0	0	0	0	0	0	0	0	0	0	0	0	0	0	0	0	0	0	0	0	0	0	0	1	private
pan_gene_20574	pan_gene_90365	Height_above_ear;Southern_leaf_blight;Tassel_branch_number	Southern_leaf_blight	0	0	1	1	1	1	0	1	0	0	1	1	0	0	1	0	0	1	0	0	1	1	1	1	1	0	14	near-core
pan_gene_20574	pan_gene_9073	Height_above_ear;Southern_leaf_blight;Tassel_branch_number	Southern_leaf_blight	0	0	1	1	0	0	0	1	1	0	1	1	1	0	0	1	0	0	0	1	1	0	0	1	1	0	12	near-core
pan_gene_20574	pan_gene_9130	Height_above_ear;Southern_leaf_blight;Tassel_branch_number	Southern_leaf_blight	0	0	1	1	1	1	1	1	1	0	1	1	1	1	1	0	0	1	0	0	1	0	1	1	1	0	17	near-core
pan_gene_20574	pan_gene_9597	Height_above_ear;Southern_leaf_blight;Tassel_branch_number	Southern_leaf_blight	0	0	1	0	1	0	0	1	1	0	0	0	0	0	0	0	0	0	0	0	1	0	0	0	0	0	5	dispensable
pan_gene_20619	pan_gene_25886	Average_internode_length_(above_ear);Southern_leaf_blight;Total_amino_acids	Southern_leaf_blight;Total_amino_acids	0	0	0	0	0	0	1	0	0	0	0	0	0	0	0	0	0	0	0	0	0	0	0	0	0	0	1	private
pan_gene_20619	pan_gene_27995	Average_internode_length_(above_ear);Southern_leaf_blight;Total_amino_acids	Average_internode_length_(below_ear);Southern_leaf_blight;Tassel_length	0	0	1	0	0	0	0	0	0	0	0	0	0	0	0	0	0	0	0	0	0	0	1	0	0	1	3	dispensable
pan_gene_20619	pan_gene_32793	Average_internode_length_(above_ear);Southern_leaf_blight;Total_amino_acids	Leaf_length;Southern_leaf_blight	0	0	1	1	0	0	1	0	1	0	0	0	0	1	0	0	0	0	0	0	0	0	1	0	1	1	8	dispensable
pan_gene_21606	pan_gene_27772	Average_internode_length_(above_ear);Southern_leaf_blight	Boxcox-transformed_leaf_angle;Southern_leaf_blight	0	0	1	0	0	1	1	0	1	0	1	1	1	1	0	1	0	1	0	0	1	0	1	0	0	0	12	near-core
pan_gene_21606	pan_gene_4425	Average_internode_length_(above_ear);Southern_leaf_blight	Southern_leaf_blight	0	0	1	0	0	0	0	0	0	1	0	0	0	0	0	0	0	0	0	0	0	0	0	0	1	0	3	dispensable
pan_gene_21606	pan_gene_90365	Average_internode_length_(above_ear);Southern_leaf_blight	Southern_leaf_blight	0	0	1	1	0	1	1	1	1	1	0	1	1	0	0	1	0	1	0	1	1	0	1	0	1	0	15	near-core
pan_gene_21815	pan_gene_30053	Northern_Leaf_Blight;Southern_leaf_blight	100_Kernel_weight;Southern_leaf_blight	0	0	1	0	0	0	0	0	0	0	0	0	0	0	0	0	0	1	1	0	0	0	0	0	0	0	3	dispensable
pan_gene_21815	pan_gene_32732	Northern_Leaf_Blight;Southern_leaf_blight	Chlorophyll_A;Ear_height;Glutamate;Southern_leaf_blight	0	0	1	0	0	0	0	0	0	0	1	0	0	0	0	1	0	0	0	0	1	0	0	0	0	0	4	dispensable
pan_gene_21965	pan_gene_29819	Average_internode_length_(whole_plant);Leaf_length;Nodes_to_ear;Southern_leaf_blight	Nodes_per_plant;Southern_leaf_blight	0	0	1	0	0	0	0	0	0	0	0	0	0	0	1	0	0	0	0	0	0	0	0	0	0	0	2	dispensable
pan_gene_21998	pan_gene_27788	Northern_Leaf_Blight;Southern_leaf_blight	Average_internode_length_(below_ear);Southern_leaf_blight	0	0	0	0	0	0	0	0	0	0	0	0	0	0	0	0	1	0	0	0	0	0	0	0	0	0	1	private
pan_gene_22313	pan_gene_22626	Southern_leaf_blight	Southern_leaf_blight	0	0	0	1	1	1	1	1	1	0	1	1	1	1	0	1	0	0	0	1	0	1	1	0	0	1	15	near-core
pan_gene_22313	pan_gene_24758	Southern_leaf_blight	Southern_leaf_blight	0	0	0	1	0	0	1	0	1	0	1	0	0	0	0	1	0	1	0	0	0	0	0	0	0	0	6	dispensable
pan_gene_22313	pan_gene_3154	Southern_leaf_blight	Southern_leaf_blight	0	0	0	0	0	1	0	0	1	0	1	0	0	0	0	0	0	0	0	0	1	1	1	0	0	0	6	dispensable
pan_gene_22313	pan_gene_8981	Southern_leaf_blight	Average_internode_length_(below_ear);Leaf_length;Southern_leaf_blight;Sucrose	0	0	0	0	1	0	0	0	0	0	0	0	0	0	0	0	0	0	0	0	0	0	0	0	0	0	1	private
pan_gene_22314	pan_gene_22626	Southern_leaf_blight	Southern_leaf_blight	0	0	1	1	0	0	0	0	0	0	0	0	0	1	0	1	0	0	0	0	0	0	0	0	0	0	4	dispensable
pan_gene_22314	pan_gene_25551	Southern_leaf_blight	Boxcox-transformed_leaf_angle;Southern_leaf_blight	0	0	1	0	0	0	0	0	0	0	0	0	0	1	0	0	0	0	0	0	0	0	0	0	0	0	2	dispensable
pan_gene_22314	pan_gene_28842	Southern_leaf_blight	Southern_leaf_blight	0	0	1	0	0	0	0	0	0	0	0	0	0	0	0	0	0	0	0	0	0	0	0	0	0	0	1	private
pan_gene_22314	pan_gene_29966	Southern_leaf_blight	Leaf_length;PCA_of_metabolites:_PC2;Southern_leaf_blight	0	0	1	1	1	0	1	1	0	1	0	1	1	1	0	0	0	0	0	1	0	0	0	0	1	1	12	near-core
pan_gene_22565	pan_gene_22630	Average_internode_length_(below_ear);Southern_leaf_blight	Southern_leaf_blight	0	0	1	0	0	0	0	0	0	0	0	0	0	0	0	0	0	0	0	0	0	0	0	0	0	0	1	private
pan_gene_22565	pan_gene_23829	Average_internode_length_(below_ear);Southern_leaf_blight	Average_internode_length_(below_ear);Photoperiod_Growing-degree_days_to_silk;Southern_leaf_blight	0	0	1	0	1	0	0	0	1	0	0	0	0	0	0	0	0	0	0	0	0	0	0	0	0	0	3	dispensable
pan_gene_22565	pan_gene_24757	Average_internode_length_(below_ear);Southern_leaf_blight	Boxcox-transformed_leaf_angle;Southern_leaf_blight	0	0	1	0	1	0	0	0	1	0	0	0	1	0	0	0	0	0	0	0	0	0	0	0	0	0	4	dispensable
pan_gene_22565	pan_gene_25887	Average_internode_length_(below_ear);Southern_leaf_blight	Southern_leaf_blight	0	0	1	0	0	0	0	0	0	0	0	0	0	0	0	0	0	0	0	0	0	0	0	0	0	0	1	private
pan_gene_22565	pan_gene_31317	Average_internode_length_(below_ear);Southern_leaf_blight	Southern_leaf_blight	0	0	1	0	1	0	0	0	0	0	1	0	1	0	0	0	0	0	0	0	1	0	0	0	0	0	5	dispensable
pan_gene_22565	pan_gene_32730	Average_internode_length_(below_ear);Southern_leaf_blight	Ear_height;Southern_leaf_blight	0	0	1	0	1	0	1	0	1	0	1	0	1	0	0	0	0	1	0	0	1	0	0	0	0	0	8	dispensable
pan_gene_22565	pan_gene_50749	Average_internode_length_(below_ear);Southern_leaf_blight	PCA_of_metabolites:_PC2;Southern_leaf_blight	0	0	1	0	0	0	0	0	0	0	0	0	0	0	0	0	0	0	0	0	0	0	0	0	0	0	1	private
pan_gene_22565	pan_gene_9073	Average_internode_length_(below_ear);Southern_leaf_blight	Southern_leaf_blight	0	0	1	0	0	0	0	0	1	0	0	0	0	0	0	1	0	0	0	0	0	1	0	0	0	0	4	dispensable
pan_gene_22626	pan_gene_30686	Southern_leaf_blight	Southern_leaf_blight	0	0	1	0	1	0	0	1	0	0	0	0	1	0	1	0	0	0	0	1	0	0	0	0	0	0	6	dispensable
pan_gene_22630	pan_gene_32792	Southern_leaf_blight	Southern_leaf_blight	0	0	1	1	0	0	0	0	1	0	1	0	0	0	0	0	0	0	0	0	0	0	0	0	0	0	4	dispensable
pan_gene_22630	pan_gene_50749	Southern_leaf_blight	PCA_of_metabolites:_PC2;Southern_leaf_blight	0	0	1	0	0	0	0	0	0	0	0	0	0	0	0	0	0	0	0	0	0	0	0	0	0	0	1	private
pan_gene_23445	pan_gene_5988	Southern_leaf_blight	Days_to_anthesis;Southern_leaf_blight	0	0	1	0	0	0	0	0	0	0	0	0	0	0	0	0	1	0	0	0	0	0	0	0	1	1	4	dispensable
pan_gene_23744	pan_gene_7242	Southern_leaf_blight	Southern_leaf_blight	0	0	1	1	0	0	0	0	0	0	0	0	0	0	0	0	0	0	0	0	0	0	0	0	0	0	2	dispensable
pan_gene_23829	pan_gene_25887	Average_internode_length_(below_ear);Photoperiod_Growing-degree_days_to_silk;Southern_leaf_blight	Southern_leaf_blight	0	0	1	0	0	0	0	0	0	0	0	0	0	0	0	0	0	0	0	1	0	0	0	0	0	0	2	dispensable
pan_gene_23829	pan_gene_2690	Average_internode_length_(below_ear);Photoperiod_Growing-degree_days_to_silk;Southern_leaf_blight	Height_above_ear;Nodes_to_ear;Southern_leaf_blight	0	0	1	0	0	0	0	0	1	0	1	0	1	0	0	0	0	1	0	0	1	1	1	0	0	0	8	dispensable
pan_gene_23829	pan_gene_32792	Average_internode_length_(below_ear);Photoperiod_Growing-degree_days_to_silk;Southern_leaf_blight	Southern_leaf_blight	0	0	1	1	1	1	0	0	1	0	0	1	0	1	0	0	1	0	0	0	0	0	0	0	0	0	8	dispensable
pan_gene_23829	pan_gene_50749	Average_internode_length_(below_ear);Photoperiod_Growing-degree_days_to_silk;Southern_leaf_blight	PCA_of_metabolites:_PC2;Southern_leaf_blight	0	0	1	0	0	0	0	0	0	0	0	0	0	0	0	0	0	0	0	0	0	0	0	0	0	0	1	private
pan_gene_23829	pan_gene_58621	Average_internode_length_(below_ear);Photoperiod_Growing-degree_days_to_silk;Southern_leaf_blight	Southern_leaf_blight	0	0	1	0	0	0	0	0	0	0	0	0	0	0	0	0	0	0	0	0	0	0	0	0	0	0	1	private
pan_gene_23829	pan_gene_9073	Average_internode_length_(below_ear);Photoperiod_Growing-degree_days_to_silk;Southern_leaf_blight	Southern_leaf_blight	0	0	1	0	0	0	1	0	1	0	1	0	0	0	0	0	0	1	1	1	1	1	1	1	0	0	11	near-core
pan_gene_24757	pan_gene_25887	Boxcox-transformed_leaf_angle;Southern_leaf_blight	Southern_leaf_blight	0	0	1	0	0	0	0	0	0	0	0	0	0	0	0	0	0	0	0	0	0	0	1	0	0	0	2	dispensable
pan_gene_24757	pan_gene_27995	Boxcox-transformed_leaf_angle;Southern_leaf_blight	Average_internode_length_(below_ear);Southern_leaf_blight;Tassel_length	0	0	1	0	1	0	0	0	0	0	0	0	0	0	0	1	0	0	1	0	1	0	0	0	0	1	6	dispensable
pan_gene_24757	pan_gene_29563	Boxcox-transformed_leaf_angle;Southern_leaf_blight	Ear_row_number;Southern_leaf_blight	0	0	0	0	0	0	0	0	0	1	0	0	0	0	0	0	0	1	0	1	1	0	0	0	1	1	6	dispensable
pan_gene_24757	pan_gene_31281	Boxcox-transformed_leaf_angle;Southern_leaf_blight	Ratio_of_ear_height_to_total_height;Southern_leaf_blight	0	0	1	0	1	1	1	0	1	1	1	0	0	1	0	1	0	1	1	0	0	0	0	0	0	0	11	near-core
pan_gene_24757	pan_gene_50749	Boxcox-transformed_leaf_angle;Southern_leaf_blight	PCA_of_metabolites:_PC2;Southern_leaf_blight	0	0	1	0	0	0	0	0	0	0	0	0	0	0	0	0	0	0	0	0	0	0	0	0	0	0	1	private
pan_gene_25026	pan_gene_3668	Southern_leaf_blight	Southern_leaf_blight;Tassel_branch_number	0	0	0	0	0	0	0	0	1	0	0	0	0	0	0	0	0	1	0	0	0	0	0	0	0	1	3	dispensable
pan_gene_25099	pan_gene_25451	Southern_leaf_blight;Tassel_branch_number	Ear_height;Southern_leaf_blight	0	0	1	0	0	0	0	0	0	0	0	1	0	0	0	0	0	0	0	0	0	0	0	0	1	0	3	dispensable
pan_gene_25099	pan_gene_26602	Southern_leaf_blight;Tassel_branch_number	Anthesis-silking_interval;Height_above_ear;Nodes_per_plant;Southern_leaf_blight	0	0	1	0	0	1	1	0	1	0	0	0	0	0	0	0	0	0	0	0	1	1	1	1	1	0	9	dispensable
pan_gene_25305	pan_gene_29885	Average_internode_length_(below_ear);Ear_row_number;Southern_leaf_blight	Days_to_silk;Height_above_ear;Southern_leaf_blight	0	0	0	0	0	0	0	0	0	0	0	0	0	0	0	0	0	1	0	0	0	0	0	0	0	0	1	private
pan_gene_25305	pan_gene_58621	Average_internode_length_(below_ear);Ear_row_number;Southern_leaf_blight	Southern_leaf_blight	0	0	1	0	0	0	0	0	0	0	0	0	0	0	0	0	0	0	0	0	0	1	0	0	0	0	2	dispensable
pan_gene_25305	pan_gene_97360	Average_internode_length_(below_ear);Ear_row_number;Southern_leaf_blight	100_Kernel_weight;Southern_leaf_blight	0	0	1	0	0	0	0	0	0	0	0	0	0	0	0	0	0	0	0	0	0	0	0	0	0	0	1	private
pan_gene_25372	pan_gene_3819	Southern_leaf_blight;Tassel_branch_number	Average_internode_length_(whole_plant);Nitrate;Southern_leaf_blight	0	0	1	0	0	0	0	0	0	0	0	0	0	0	0	0	0	0	0	0	0	0	0	0	0	0	1	private
pan_gene_25372	pan_gene_3837	Southern_leaf_blight;Tassel_branch_number	Southern_leaf_blight	0	0	0	0	0	0	0	0	0	0	0	0	0	0	0	0	0	0	0	0	1	0	0	0	0	0	1	private
pan_gene_25399	pan_gene_4816	Southern_leaf_blight	Ear_row_number;Southern_leaf_blight	0	0	1	1	0	0	0	1	0	0	0	0	0	0	0	0	0	0	0	0	0	0	1	0	0	1	5	dispensable
pan_gene_25399	pan_gene_55610	Southern_leaf_blight	Ear_row_number;Southern_leaf_blight;Tassel_branch_number;Tassel_length	0	0	1	1	0	0	0	0	0	0	0	0	0	0	0	0	0	0	0	0	0	0	0	0	0	0	2	dispensable
pan_gene_25442	pan_gene_29974	Southern_leaf_blight	Southern_leaf_blight	0	0	0	0	0	1	0	0	0	0	0	0	1	0	0	0	0	0	1	0	0	0	0	0	0	0	3	dispensable
pan_gene_25442	pan_gene_30076	Southern_leaf_blight	Southern_leaf_blight;Total_amino_acids	0	0	1	0	0	0	0	0	0	0	0	0	0	0	0	0	0	0	0	0	1	0	0	0	0	0	2	dispensable
pan_gene_25442	pan_gene_3848	Southern_leaf_blight	Southern_leaf_blight	0	0	0	0	0	0	0	0	0	0	0	1	0	0	0	0	0	0	0	0	0	0	0	0	0	0	1	private
pan_gene_25451	pan_gene_26602	Ear_height;Southern_leaf_blight	Anthesis-silking_interval;Height_above_ear;Nodes_per_plant;Southern_leaf_blight	0	0	1	0	0	0	0	0	0	1	0	0	0	0	0	0	0	0	0	0	0	0	0	0	1	0	3	dispensable
pan_gene_25551	pan_gene_29966	Boxcox-transformed_leaf_angle;Southern_leaf_blight	Leaf_length;PCA_of_metabolites:_PC2;Southern_leaf_blight	0	0	1	0	0	0	0	0	0	0	0	1	0	0	0	0	0	0	0	0	0	0	0	0	0	0	2	dispensable
pan_gene_25551	pan_gene_9597	Boxcox-transformed_leaf_angle;Southern_leaf_blight	Southern_leaf_blight	0	0	1	1	1	1	0	1	1	0	0	0	1	1	1	0	0	0	0	0	1	0	0	0	0	0	10	dispensable
pan_gene_25627	pan_gene_27750	Southern_leaf_blight	Southern_leaf_blight;Tassel_branch_number	0	0	0	0	0	0	1	0	0	0	0	0	0	0	0	0	0	0	0	0	0	0	0	0	0	0	1	private
pan_gene_25820	pan_gene_27470	Average_internode_length_(below_ear);Height_per_day_(until_flowering);Southern_leaf_blight	Southern_leaf_blight	0	0	0	0	0	0	1	0	0	0	0	0	0	0	0	0	0	0	0	0	0	0	0	0	0	0	1	private
pan_gene_25886	pan_gene_27995	Southern_leaf_blight;Total_amino_acids	Average_internode_length_(below_ear);Southern_leaf_blight;Tassel_length	0	0	0	0	1	1	1	0	0	0	0	0	0	0	0	0	0	0	1	0	0	0	1	0	0	0	5	dispensable
pan_gene_25886	pan_gene_29339	Southern_leaf_blight;Total_amino_acids	Average_internode_length_(whole_plant);Southern_leaf_blight	0	0	0	0	0	0	1	0	0	0	0	0	0	0	0	0	0	1	0	0	0	0	0	0	0	0	2	dispensable
pan_gene_25886	pan_gene_32792	Southern_leaf_blight;Total_amino_acids	Southern_leaf_blight	0	0	0	0	1	0	0	0	0	0	0	0	0	0	0	0	0	0	0	0	0	0	0	0	0	0	1	private
pan_gene_25886	pan_gene_90365	Southern_leaf_blight;Total_amino_acids	Southern_leaf_blight	0	0	0	0	0	0	0	1	0	0	0	0	0	0	0	0	0	0	0	0	0	0	1	0	0	0	2	dispensable
pan_gene_25887	pan_gene_30686	Southern_leaf_blight	Southern_leaf_blight	0	0	1	0	0	0	0	0	0	0	0	0	0	0	0	0	0	0	0	0	0	0	0	0	0	0	1	private
pan_gene_25887	pan_gene_32730	Southern_leaf_blight	Ear_height;Southern_leaf_blight	0	0	1	0	0	0	1	0	0	0	0	0	0	0	0	0	0	0	0	1	0	0	1	0	0	0	4	dispensable
pan_gene_25887	pan_gene_50749	Southern_leaf_blight	PCA_of_metabolites:_PC2;Southern_leaf_blight	0	0	1	0	0	0	0	0	0	0	0	0	0	0	0	0	0	0	0	0	0	0	0	0	0	0	1	private
pan_gene_25887	pan_gene_9073	Southern_leaf_blight	Southern_leaf_blight	0	0	1	0	0	0	1	1	0	0	0	0	0	0	0	0	0	0	0	1	0	0	0	0	0	0	4	dispensable
pan_gene_2647	pan_gene_30594	Southern_leaf_blight	Southern_leaf_blight	0	0	1	0	0	0	0	0	0	0	1	0	1	0	0	0	0	1	0	0	0	0	1	0	0	1	6	dispensable
pan_gene_26602	pan_gene_29966	Anthesis-silking_interval;Height_above_ear;Nodes_per_plant;Southern_leaf_blight	Leaf_length;PCA_of_metabolites:_PC2;Southern_leaf_blight	0	0	1	0	0	0	1	0	0	0	1	1	0	0	0	0	0	0	1	0	0	0	1	0	0	0	6	dispensable
pan_gene_26602	pan_gene_32820	Anthesis-silking_interval;Height_above_ear;Nodes_per_plant;Southern_leaf_blight	Southern_leaf_blight	0	0	1	1	0	0	0	0	0	1	0	0	0	0	0	1	0	0	0	0	0	1	0	0	0	0	5	dispensable
pan_gene_26772	pan_gene_3154	Southern_leaf_blight	Southern_leaf_blight	0	0	0	1	1	0	0	0	0	0	0	0	0	0	0	0	0	0	0	0	0	0	0	0	0	0	2	dispensable
pan_gene_26772	pan_gene_32770	Southern_leaf_blight	Chlorophyll_A;Leaf_width;Nodes_per_plant;Southern_leaf_blight	0	0	0	1	0	0	0	0	0	0	0	0	0	0	0	0	0	0	0	0	0	0	0	0	0	0	1	private
pan_gene_2690	pan_gene_27772	Height_above_ear;Nodes_to_ear;Southern_leaf_blight	Boxcox-transformed_leaf_angle;Southern_leaf_blight	0	0	1	0	0	0	1	0	1	0	1	0	0	0	0	0	0	0	0	0	0	1	0	0	0	0	5	dispensable
pan_gene_2690	pan_gene_28842	Height_above_ear;Nodes_to_ear;Southern_leaf_blight	Southern_leaf_blight	0	0	1	0	0	0	0	1	0	0	0	0	0	0	0	0	0	0	0	0	0	0	0	0	0	0	2	dispensable
pan_gene_2690	pan_gene_31281	Height_above_ear;Nodes_to_ear;Southern_leaf_blight	Ratio_of_ear_height_to_total_height;Southern_leaf_blight	0	0	1	0	0	0	0	0	0	0	0	0	0	0	0	0	0	0	0	0	0	0	1	0	0	0	2	dispensable
pan_gene_27470	pan_gene_32792	Southern_leaf_blight	Southern_leaf_blight	0	0	1	1	1	0	0	0	1	0	0	1	0	0	0	0	0	0	0	0	0	1	1	0	1	0	8	dispensable
pan_gene_27470	pan_gene_50749	Southern_leaf_blight	PCA_of_metabolites:_PC2;Southern_leaf_blight	0	0	1	0	0	0	0	0	0	0	0	0	0	0	0	0	0	0	0	1	0	0	0	0	0	0	2	dispensable
pan_gene_27470	pan_gene_90365	Southern_leaf_blight	Southern_leaf_blight	0	0	1	0	0	0	0	0	1	0	0	1	0	0	0	0	0	0	0	0	0	0	1	0	0	1	5	dispensable
pan_gene_27470	pan_gene_9316	Southern_leaf_blight	Southern_leaf_blight	0	0	1	0	1	0	0	0	0	0	0	0	0	0	0	1	0	0	0	0	0	0	0	0	0	0	3	dispensable
pan_gene_27750	pan_gene_27960	Southern_leaf_blight;Tassel_branch_number	Southern_leaf_blight;Starch	0	0	0	0	1	0	0	0	0	0	0	0	0	0	0	0	0	0	0	0	0	0	0	0	0	0	1	private
pan_gene_27750	pan_gene_29349	Southern_leaf_blight;Tassel_branch_number	Protein;Southern_leaf_blight	0	0	0	0	1	0	0	0	0	0	0	0	0	0	0	0	0	0	0	0	0	0	0	0	0	0	1	private
pan_gene_27750	pan_gene_32348	Southern_leaf_blight;Tassel_branch_number	Southern_leaf_blight	0	0	0	0	1	0	0	0	0	0	0	0	0	0	0	0	0	0	0	0	0	0	0	0	0	0	1	private
pan_gene_27757	pan_gene_27932	Glutamate;Photoperiod_Growing-degree_days_to_silk;Photoperiod_growing-degree_days_to_anthesis;Southern_leaf_blight;Tassel_branch_number	Southern_leaf_blight	0	0	0	0	0	0	0	0	0	0	0	0	0	0	0	0	1	0	0	0	1	0	0	0	0	0	2	dispensable
pan_gene_27757	pan_gene_29885	Glutamate;Photoperiod_Growing-degree_days_to_silk;Photoperiod_growing-degree_days_to_anthesis;Southern_leaf_blight;Tassel_branch_number	Days_to_silk;Height_above_ear;Southern_leaf_blight	0	0	0	0	0	0	0	0	0	0	1	0	0	0	0	0	0	1	0	0	1	0	0	0	0	0	3	dispensable
pan_gene_27757	pan_gene_29975	Glutamate;Photoperiod_Growing-degree_days_to_silk;Photoperiod_growing-degree_days_to_anthesis;Southern_leaf_blight;Tassel_branch_number	Cob_diameter;Southern_leaf_blight	0	0	1	0	0	0	0	0	1	1	0	0	0	0	0	0	0	0	0	0	0	0	0	1	0	0	4	dispensable
pan_gene_27757	pan_gene_30686	Glutamate;Photoperiod_Growing-degree_days_to_silk;Photoperiod_growing-degree_days_to_anthesis;Southern_leaf_blight;Tassel_branch_number	Southern_leaf_blight	0	0	1	0	0	0	1	0	0	0	0	0	0	0	0	0	0	0	0	0	0	0	0	0	0	0	2	dispensable
pan_gene_27757	pan_gene_50749	Glutamate;Photoperiod_Growing-degree_days_to_silk;Photoperiod_growing-degree_days_to_anthesis;Southern_leaf_blight;Tassel_branch_number	PCA_of_metabolites:_PC2;Southern_leaf_blight	0	0	1	0	0	0	0	0	0	0	0	0	0	0	0	0	0	0	0	0	0	0	0	0	0	0	1	private
pan_gene_27757	pan_gene_58621	Glutamate;Photoperiod_Growing-degree_days_to_silk;Photoperiod_growing-degree_days_to_anthesis;Southern_leaf_blight;Tassel_branch_number	Southern_leaf_blight	0	0	1	0	0	0	0	0	0	0	0	0	0	0	0	0	0	0	0	0	0	0	0	0	0	0	1	private
pan_gene_27757	pan_gene_9073	Glutamate;Photoperiod_Growing-degree_days_to_silk;Photoperiod_growing-degree_days_to_anthesis;Southern_leaf_blight;Tassel_branch_number	Southern_leaf_blight	0	0	1	0	0	0	0	0	1	0	0	0	0	0	0	0	0	0	0	0	0	0	0	0	0	0	2	dispensable
pan_gene_27758	pan_gene_27803	PCA_of_metabolites:_PC2;Photoperiod_Growing-degree_days_to_silk;Southern_leaf_blight	Average_internode_length_(whole_plant);Southern_leaf_blight	0	0	1	0	0	0	0	0	0	0	0	0	0	0	0	0	0	0	0	0	0	0	0	0	0	0	1	private
pan_gene_27758	pan_gene_32348	PCA_of_metabolites:_PC2;Photoperiod_Growing-degree_days_to_silk;Southern_leaf_blight	Southern_leaf_blight	0	0	1	0	0	1	0	0	1	0	0	0	0	0	0	0	0	0	0	0	0	0	0	0	0	0	3	dispensable
pan_gene_27772	pan_gene_28842	Boxcox-transformed_leaf_angle;Southern_leaf_blight	Southern_leaf_blight	0	0	1	0	0	0	0	0	0	0	0	0	0	0	0	0	0	0	0	0	0	0	0	0	0	0	1	private
pan_gene_27772	pan_gene_31281	Boxcox-transformed_leaf_angle;Southern_leaf_blight	Ratio_of_ear_height_to_total_height;Southern_leaf_blight	0	0	1	0	1	0	0	0	0	0	0	0	1	0	0	0	0	0	1	0	0	0	0	1	0	0	5	dispensable
pan_gene_27772	pan_gene_9130	Boxcox-transformed_leaf_angle;Southern_leaf_blight	Southern_leaf_blight	0	0	1	0	0	1	0	0	1	0	1	0	0	0	0	0	0	0	1	0	1	0	1	0	0	0	7	dispensable
pan_gene_27772	pan_gene_9316	Boxcox-transformed_leaf_angle;Southern_leaf_blight	Southern_leaf_blight	0	0	1	0	0	0	0	0	0	0	0	0	0	1	0	0	0	0	0	0	1	0	1	0	0	0	4	dispensable
pan_gene_27794	pan_gene_32820	Southern_leaf_blight	Southern_leaf_blight	0	0	1	0	0	0	0	0	0	0	0	1	0	0	0	0	0	0	1	0	0	1	0	0	0	0	4	dispensable
pan_gene_27895	pan_gene_32732	Plant_height;Southern_leaf_blight	Chlorophyll_A;Ear_height;Glutamate;Southern_leaf_blight	0	0	1	0	0	0	0	0	0	0	0	0	0	0	0	0	0	0	0	0	0	0	0	0	0	0	1	private
pan_gene_27895	pan_gene_41284	Plant_height;Southern_leaf_blight	Southern_leaf_blight	0	0	1	0	0	0	0	0	0	0	0	0	0	0	0	0	0	0	0	0	0	0	0	0	0	0	1	private
pan_gene_27895	pan_gene_9076	Plant_height;Southern_leaf_blight	Southern_leaf_blight	0	0	1	0	0	0	1	1	0	0	1	0	0	0	0	0	0	0	0	0	0	0	0	0	0	0	4	dispensable
pan_gene_27896	pan_gene_30495	Ratio_of_ear_height_to_total_height;Southern_leaf_blight	Southern_leaf_blight	0	0	1	0	0	0	0	0	0	0	0	1	0	0	0	0	0	0	0	1	1	0	1	0	0	0	5	dispensable
pan_gene_27932	pan_gene_9073	Southern_leaf_blight	Southern_leaf_blight	0	0	0	0	0	0	0	0	0	0	0	0	0	0	0	0	0	0	0	0	1	1	0	0	0	0	2	dispensable
pan_gene_27932	pan_gene_97078	Southern_leaf_blight	Days_to_anthesis;Days_to_silk;Leaf_width;Southern_leaf_blight	0	0	0	0	0	0	0	0	0	0	0	0	1	0	0	0	0	0	0	0	0	0	0	0	0	0	1	private
pan_gene_27949	pan_gene_31867	Nodes_above_ear;Southern_leaf_blight	Southern_leaf_blight	0	0	0	0	0	0	0	0	1	0	0	0	0	0	0	0	0	0	0	0	0	0	0	0	0	0	1	private
pan_gene_27949	pan_gene_98449	Nodes_above_ear;Southern_leaf_blight	Southern_leaf_blight;Stalk_strength	0	0	0	0	0	0	0	0	1	0	0	0	0	0	0	0	0	0	0	0	0	0	0	0	0	0	1	private
pan_gene_27953	pan_gene_28001	Height_above_ear;Nodes_above_ear;Southern_leaf_blight	Average_internode_length_(below_ear);Cob_diameter;Southern_leaf_blight;Tassel_length	0	0	1	0	0	0	0	0	1	0	1	0	0	0	0	0	1	0	0	0	0	0	0	0	0	0	4	dispensable
pan_gene_27961	pan_gene_29966	Southern_leaf_blight;Starch	Leaf_length;PCA_of_metabolites:_PC2;Southern_leaf_blight	0	0	1	0	1	0	0	1	0	0	0	0	0	1	0	1	0	0	0	0	0	0	1	1	0	0	7	dispensable
pan_gene_27995	pan_gene_29339	Average_internode_length_(below_ear);Southern_leaf_blight;Tassel_length	Average_internode_length_(whole_plant);Southern_leaf_blight	0	0	1	0	1	1	0	0	0	0	0	0	0	0	0	0	0	0	1	0	0	0	0	0	0	1	5	dispensable
pan_gene_27995	pan_gene_30517	Average_internode_length_(below_ear);Southern_leaf_blight;Tassel_length	Southern_leaf_blight;Tassel_branch_number	0	0	1	0	0	0	0	0	0	0	0	0	0	0	0	0	0	0	1	0	1	0	1	0	0	0	4	dispensable
pan_gene_27995	pan_gene_3154	Average_internode_length_(below_ear);Southern_leaf_blight;Tassel_length	Southern_leaf_blight	0	0	1	1	1	1	0	0	0	0	0	0	0	0	0	0	0	0	0	0	1	0	1	0	0	0	6	dispensable
pan_gene_27995	pan_gene_32793	Average_internode_length_(below_ear);Southern_leaf_blight;Tassel_length	Leaf_length;Southern_leaf_blight	0	0	1	1	1	1	1	1	0	0	0	0	0	0	0	1	0	0	1	1	1	0	1	1	0	1	13	near-core
pan_gene_27995	pan_gene_50749	Average_internode_length_(below_ear);Southern_leaf_blight;Tassel_length	PCA_of_metabolites:_PC2;Southern_leaf_blight	0	0	1	0	0	0	0	0	0	0	0	0	0	0	0	0	0	0	0	0	1	0	0	0	0	0	2	dispensable
pan_gene_27995	pan_gene_90365	Average_internode_length_(below_ear);Southern_leaf_blight;Tassel_length	Southern_leaf_blight	0	0	1	0	0	1	0	0	0	0	0	0	0	0	0	0	0	0	0	0	1	0	1	1	0	1	6	dispensable
pan_gene_28001	pan_gene_32733	Average_internode_length_(below_ear);Cob_diameter;Southern_leaf_blight;Tassel_length	Ear_height;Malate;Nodes_per_plant;Nodes_to_ear;Plant_height;Southern_leaf_blight	0	0	1	0	0	0	0	0	0	0	0	0	0	0	0	0	0	0	0	0	0	0	0	0	0	0	1	private
pan_gene_29339	pan_gene_32792	Average_internode_length_(whole_plant);Southern_leaf_blight	Southern_leaf_blight	0	0	1	1	0	0	0	0	1	0	0	1	0	1	1	0	1	1	0	0	0	0	0	0	1	0	9	dispensable
pan_gene_29339	pan_gene_32793	Average_internode_length_(whole_plant);Southern_leaf_blight	Leaf_length;Southern_leaf_blight	0	0	1	1	1	1	1	0	1	1	1	1	1	1	1	1	1	1	1	1	1	1	1	0	1	1	22	core
pan_gene_29339	pan_gene_6990	Average_internode_length_(whole_plant);Southern_leaf_blight	Anthesis-silking_interval;Southern_leaf_blight	0	0	0	1	0	0	0	1	1	0	0	0	1	0	0	0	0	0	0	0	0	0	0	0	0	0	4	dispensable
pan_gene_29563	pan_gene_30686	Ear_row_number;Southern_leaf_blight	Southern_leaf_blight	0	0	0	0	1	0	0	0	0	1	0	0	0	0	0	0	0	0	0	1	0	0	0	0	1	0	4	dispensable
pan_gene_29563	pan_gene_31317	Ear_row_number;Southern_leaf_blight	Southern_leaf_blight	0	0	0	0	0	0	0	0	0	0	0	0	0	0	0	0	0	1	1	0	1	0	0	0	1	0	4	dispensable
pan_gene_29563	pan_gene_32793	Ear_row_number;Southern_leaf_blight	Leaf_length;Southern_leaf_blight	0	0	0	0	0	0	0	0	0	0	0	0	0	0	1	0	0	1	0	1	1	0	0	0	1	1	6	dispensable
pan_gene_29563	pan_gene_8961	Ear_row_number;Southern_leaf_blight	Southern_leaf_blight	0	0	0	0	1	0	0	0	0	0	0	0	0	0	0	0	0	0	0	1	0	0	0	0	0	1	3	dispensable
pan_gene_29563	pan_gene_9073	Ear_row_number;Southern_leaf_blight	Southern_leaf_blight	0	0	0	0	0	0	0	0	0	1	0	0	0	0	0	0	0	1	0	1	0	0	0	0	1	0	4	dispensable
pan_gene_29819	pan_gene_31068	Nodes_per_plant;Southern_leaf_blight	Southern_leaf_blight	0	0	1	0	0	0	0	0	0	0	0	0	0	0	0	0	0	0	0	0	0	0	0	0	0	1	2	dispensable
pan_gene_29975	pan_gene_30686	Cob_diameter;Southern_leaf_blight	Southern_leaf_blight	0	0	1	0	1	0	0	1	0	0	0	0	0	0	0	0	0	0	0	0	0	0	0	0	0	0	3	dispensable
pan_gene_29975	pan_gene_31281	Cob_diameter;Southern_leaf_blight	Ratio_of_ear_height_to_total_height;Southern_leaf_blight	0	0	1	0	0	1	1	0	1	1	1	0	1	0	0	0	1	0	0	1	1	0	1	0	1	1	13	near-core
pan_gene_29975	pan_gene_8981	Cob_diameter;Southern_leaf_blight	Average_internode_length_(below_ear);Leaf_length;Southern_leaf_blight;Sucrose	0	0	0	0	1	0	0	0	0	1	0	0	0	0	0	0	0	0	0	1	0	0	0	0	0	0	3	dispensable
pan_gene_29988	pan_gene_9597	Height_per_day_(until_flowering);Southern_leaf_blight	Southern_leaf_blight	0	0	1	0	0	0	0	0	0	0	0	0	0	0	0	0	0	0	0	0	0	0	0	0	0	0	1	private
pan_gene_30496	pan_gene_30686	Southern_leaf_blight	Southern_leaf_blight	0	0	0	0	0	1	0	0	1	0	0	0	1	0	0	0	0	0	0	0	0	0	0	0	1	0	4	dispensable
pan_gene_30496	pan_gene_46138	Southern_leaf_blight	Southern_leaf_blight	0	0	0	0	0	0	0	0	1	0	0	0	0	0	0	0	0	0	0	0	0	0	0	0	0	0	1	private
pan_gene_30496	pan_gene_9597	Southern_leaf_blight	Southern_leaf_blight	0	0	0	1	0	0	0	0	1	1	1	0	0	0	0	0	1	0	0	0	1	0	0	0	0	0	6	dispensable
pan_gene_30594	pan_gene_31317	Southern_leaf_blight	Southern_leaf_blight	0	0	1	0	0	0	0	0	0	0	0	0	0	0	0	0	0	1	0	0	0	0	1	0	0	0	3	dispensable
pan_gene_30655	pan_gene_32405	Southern_leaf_blight;Sucrose	Average_internode_length_(whole_plant);Cob_diameter;Leaf_width;Southern_leaf_blight	0	0	1	0	0	0	0	0	0	0	0	0	0	0	0	0	0	0	0	0	0	0	0	0	1	0	2	dispensable
pan_gene_30686	pan_gene_32793	Southern_leaf_blight	Leaf_length;Southern_leaf_blight	0	0	1	1	0	1	1	0	1	1	0	1	0	0	1	0	0	1	1	1	0	1	0	1	1	0	14	near-core
pan_gene_30686	pan_gene_8961	Southern_leaf_blight	Southern_leaf_blight	0	0	0	0	1	0	0	0	0	0	0	0	0	0	0	0	0	0	0	0	0	0	0	0	0	0	1	private
pan_gene_3084	pan_gene_3154	Southern_leaf_blight	Southern_leaf_blight	0	0	0	0	0	0	0	0	0	0	0	1	0	0	0	0	0	0	0	0	0	0	0	0	0	0	1	private
pan_gene_31281	pan_gene_50749	Ratio_of_ear_height_to_total_height;Southern_leaf_blight	PCA_of_metabolites:_PC2;Southern_leaf_blight	0	0	1	0	0	0	0	0	0	0	0	0	0	0	0	0	0	0	0	0	0	0	0	0	0	0	1	private
pan_gene_31867	pan_gene_98449	Southern_leaf_blight	Southern_leaf_blight;Stalk_strength	0	0	1	0	1	1	0	0	0	0	0	0	0	0	0	0	0	1	0	0	0	0	0	0	0	0	4	dispensable
pan_gene_32616	pan_gene_48417	Boxcox-transformed_leaf_angle;Days_to_anthesis;Southern_leaf_blight	Southern_leaf_blight	0	0	1	0	0	0	0	0	0	0	0	0	0	0	0	0	0	0	0	0	0	0	0	0	0	0	1	private
pan_gene_32730	pan_gene_50749	Ear_height;Southern_leaf_blight	PCA_of_metabolites:_PC2;Southern_leaf_blight	0	0	1	0	0	0	0	0	0	0	0	0	0	0	0	0	0	0	0	0	0	0	0	0	0	0	1	private
pan_gene_32732	pan_gene_3668	Chlorophyll_A;Ear_height;Glutamate;Southern_leaf_blight	Southern_leaf_blight;Tassel_branch_number	0	0	0	0	0	1	0	0	0	0	0	0	0	0	0	0	0	0	0	0	0	0	0	0	0	0	1	private
pan_gene_32767	pan_gene_35490	Glutamate;Nitrate;Nodes_to_ear;Plant_height;Southern_leaf_blight;Starch	Plant_height;Southern_leaf_blight	0	0	1	0	0	0	0	0	0	0	0	0	0	0	0	0	0	0	0	0	0	0	0	0	0	0	1	private
pan_gene_32768	pan_gene_9316	Chlorophyll_A;Ear_height;Leaf_length;Nodes_to_ear;Southern_leaf_blight	Southern_leaf_blight	0	0	1	0	0	0	0	0	0	0	0	0	0	1	0	0	0	0	0	0	1	0	0	0	0	0	3	dispensable
pan_gene_32770	pan_gene_87426	Chlorophyll_A;Leaf_width;Nodes_per_plant;Southern_leaf_blight	Southern_leaf_blight	0	0	0	0	0	0	0	0	0	0	0	0	0	0	0	0	0	0	0	0	0	0	1	0	0	0	1	private
pan_gene_32792	pan_gene_50749	Southern_leaf_blight	PCA_of_metabolites:_PC2;Southern_leaf_blight	0	0	1	0	0	0	0	0	0	0	0	0	0	0	0	0	0	0	0	0	0	0	0	0	0	0	1	private
pan_gene_32793	pan_gene_50749	Leaf_length;Southern_leaf_blight	PCA_of_metabolites:_PC2;Southern_leaf_blight	0	0	1	0	0	0	0	0	0	0	0	0	0	0	0	0	0	0	0	0	0	0	0	0	0	0	1	private
pan_gene_32793	pan_gene_90365	Leaf_length;Southern_leaf_blight	Southern_leaf_blight	0	0	1	1	1	1	0	1	0	1	0	1	0	0	1	1	0	1	0	0	1	0	1	0	1	1	14	near-core
pan_gene_41284	pan_gene_9076	Southern_leaf_blight	Southern_leaf_blight	0	0	1	0	0	0	0	0	0	0	0	0	1	0	0	0	0	0	0	0	0	0	1	0	0	0	3	dispensable
pan_gene_4425	pan_gene_9091	Southern_leaf_blight	Height_per_day_(until_flowering);Plant_height;Southern_leaf_blight	0	0	1	0	0	0	0	0	0	0	0	0	0	0	0	0	0	0	0	0	0	0	0	0	0	0	1	private
pan_gene_4426	pan_gene_6009	Height_per_day_(until_flowering);Southern_leaf_blight	Southern_leaf_blight	0	0	0	0	0	0	0	0	1	0	0	0	0	0	0	0	0	0	0	0	0	0	0	1	0	0	2	dispensable
pan_gene_46138	pan_gene_48417	Southern_leaf_blight	Southern_leaf_blight	0	0	1	0	0	0	0	0	0	0	0	0	0	0	0	0	0	0	0	0	0	0	0	0	0	0	1	private
pan_gene_46138	pan_gene_9130	Southern_leaf_blight	Southern_leaf_blight	0	0	1	1	0	0	0	0	1	0	0	0	0	0	0	0	0	1	0	0	0	0	1	0	0	0	5	dispensable
pan_gene_4816	pan_gene_55610	Ear_row_number;Southern_leaf_blight	Ear_row_number;Southern_leaf_blight;Tassel_branch_number;Tassel_length	0	0	1	0	0	0	0	0	0	0	0	0	0	0	0	0	0	0	0	0	0	0	0	0	0	0	1	private
pan_gene_48417	pan_gene_9130	Southern_leaf_blight	Southern_leaf_blight	0	0	1	0	0	0	0	0	0	0	0	0	0	0	0	0	0	0	0	0	0	0	0	0	0	0	1	private
pan_gene_50749	pan_gene_90365	PCA_of_metabolites:_PC2;Southern_leaf_blight	Southern_leaf_blight	0	0	1	0	0	0	0	0	0	0	0	0	0	0	0	0	0	0	0	0	0	0	0	0	0	0	1	private
pan_gene_50749	pan_gene_9073	PCA_of_metabolites:_PC2;Southern_leaf_blight	Southern_leaf_blight	0	0	1	0	0	0	0	0	0	0	0	0	0	0	0	0	0	0	0	0	0	0	0	0	0	0	1	private
pan_gene_58621	pan_gene_97360	Southern_leaf_blight	100_Kernel_weight;Southern_leaf_blight	0	0	1	0	0	0	0	0	0	0	0	0	0	0	0	0	0	0	0	0	0	0	0	0	0	0	1	private
pan_gene_5988	pan_gene_63044	Days_to_anthesis;Southern_leaf_blight	Southern_leaf_blight	0	0	1	0	1	0	0	0	0	0	0	1	0	0	1	0	0	0	0	0	0	0	0	0	0	0	4	dispensable
pan_gene_6990	pan_gene_8970	Anthesis-silking_interval;Southern_leaf_blight	Leaf_length;Southern_leaf_blight;Tassel_length	0	0	0	0	0	0	0	0	1	0	0	0	0	0	0	0	0	0	0	0	0	0	0	0	0	0	1	private
pan_gene_79950	pan_gene_87426	Southern_leaf_blight	Southern_leaf_blight	0	0	0	0	0	0	0	0	0	0	0	0	0	0	0	0	0	0	1	0	0	0	0	0	0	0	1	private
pan_gene_79950	pan_gene_90365	Southern_leaf_blight	Southern_leaf_blight	0	0	1	0	0	0	1	0	0	1	0	0	0	0	0	0	0	0	0	0	0	0	0	0	1	0	4	dispensable
pan_gene_79950	pan_gene_9130	Southern_leaf_blight	Southern_leaf_blight	0	0	1	0	0	0	0	0	0	0	0	0	0	0	0	0	0	0	0	0	0	0	0	0	0	0	1	private
pan_gene_87426	pan_gene_8970	Southern_leaf_blight	Leaf_length;Southern_leaf_blight;Tassel_length	0	0	0	0	0	0	0	0	0	0	0	0	0	0	0	0	0	0	0	0	0	0	1	0	0	0	1	private
pan_gene_8981	pan_gene_9597	Average_internode_length_(below_ear);Leaf_length;Southern_leaf_blight;Sucrose	Southern_leaf_blight	0	0	0	0	1	0	0	0	0	1	0	0	0	0	0	0	0	0	0	0	0	0	0	0	0	0	2	dispensable
pan_gene_90365	pan_gene_9130	Southern_leaf_blight	Southern_leaf_blight	0	0	1	0	1	1	0	0	0	1	0	0	0	0	1	0	0	0	1	0	1	0	1	0	0	0	8	dispensable
pan_gene_9130	pan_gene_9316	Southern_leaf_blight	Southern_leaf_blight	0	0	1	0	1	0	0	0	0	1	1	0	0	0	0	0	0	0	0	0	1	0	1	0	0	0	6	dispensable
pan_gene_9130	pan_gene_9597	Southern_leaf_blight	Southern_leaf_blight	0	0	1	0	1	1	0	1	1	0	1	0	0	0	1	0	0	0	0	0	1	0	0	0	0	0	8	dispensable
pan_gene_10017	pan_gene_12109	Southern_leaf_blight	Days_to_anthesis;Ear_row_number;Photoperiod_Growing-degree_days_to_silk;Southern_leaf_blight	0	0	0	0	0	0	0	1	0	0	0	0	0	0	0	0	0	0	0	0	0	0	0	0	0	0	1	private
pan_gene_10017	pan_gene_19312	Southern_leaf_blight	Leaf_width;Nitrate;PCA_of_metabolites:_PC2;Southern_leaf_blight	0	0	0	1	0	0	0	1	1	0	0	0	0	0	0	0	0	0	0	0	0	0	0	0	0	0	3	dispensable
pan_gene_10017	pan_gene_32616	Southern_leaf_blight	Boxcox-transformed_leaf_angle;Days_to_anthesis;Southern_leaf_blight	0	0	0	1	1	0	0	0	0	0	0	0	0	0	0	0	0	0	0	0	0	0	0	0	0	0	2	dispensable
pan_gene_1007	pan_gene_12103	Days_to_anthesis;Days_to_silk;Leaf_width;Southern_leaf_blight	Southern_leaf_blight	0	0	0	1	0	1	0	0	0	0	0	0	0	0	0	0	0	0	0	0	0	0	0	1	0	0	3	dispensable
pan_gene_1007	pan_gene_16631	Days_to_anthesis;Days_to_silk;Leaf_width;Southern_leaf_blight	Southern_leaf_blight	0	0	0	1	0	0	0	0	1	0	0	0	0	0	0	0	0	0	0	0	1	0	1	0	0	0	4	dispensable
pan_gene_10115	pan_gene_1100	Southern_leaf_blight	Southern_leaf_blight	0	0	0	1	0	0	0	0	0	0	0	1	0	0	0	0	0	0	0	0	0	0	0	0	0	0	2	dispensable
pan_gene_10115	pan_gene_25551	Southern_leaf_blight	Boxcox-transformed_leaf_angle;Southern_leaf_blight	0	0	0	1	0	0	0	0	0	0	0	0	0	0	0	0	0	0	0	0	0	0	0	0	0	0	1	private
pan_gene_10115	pan_gene_2647	Southern_leaf_blight	Southern_leaf_blight	0	0	0	1	0	0	1	0	1	0	0	0	0	0	0	1	0	0	0	0	0	0	0	0	0	0	4	dispensable
pan_gene_10115	pan_gene_31317	Southern_leaf_blight	Southern_leaf_blight	0	0	0	1	0	0	0	1	0	0	0	0	0	0	0	1	0	0	0	0	0	0	0	0	0	0	3	dispensable
pan_gene_10115	pan_gene_32820	Southern_leaf_blight	Southern_leaf_blight	0	0	0	1	1	0	0	0	0	0	0	1	0	0	0	0	0	0	0	0	0	0	0	0	0	0	3	dispensable
pan_gene_10115	pan_gene_71411	Southern_leaf_blight	Southern_leaf_blight	0	0	0	1	0	0	0	0	0	0	0	0	0	0	0	1	0	0	0	0	0	0	0	0	0	0	2	dispensable
pan_gene_10116	pan_gene_15562	Southern_leaf_blight	Southern_leaf_blight	0	0	0	0	1	0	0	0	0	0	0	0	0	0	0	0	0	0	0	0	0	0	0	0	0	0	1	private
pan_gene_10116	pan_gene_18764	Southern_leaf_blight	Southern_leaf_blight	0	0	0	0	1	0	0	0	0	0	0	0	0	0	0	0	0	0	0	0	0	0	0	0	0	0	1	private
pan_gene_10116	pan_gene_21606	Southern_leaf_blight	Average_internode_length_(above_ear);Southern_leaf_blight	0	0	0	0	0	0	0	0	0	1	0	0	0	0	0	0	0	0	0	0	0	0	0	0	0	0	1	private
pan_gene_10116	pan_gene_29339	Southern_leaf_blight	Average_internode_length_(whole_plant);Southern_leaf_blight	0	0	0	0	0	0	0	0	0	1	0	0	0	0	0	0	0	0	0	0	0	0	0	0	0	0	1	private
pan_gene_10116	pan_gene_30686	Southern_leaf_blight	Southern_leaf_blight	0	0	0	0	1	0	0	0	0	0	0	0	0	0	0	0	0	0	0	0	0	0	0	0	0	0	1	private
pan_gene_10116	pan_gene_32792	Southern_leaf_blight	Southern_leaf_blight	0	0	0	0	1	0	0	0	0	0	0	0	0	0	0	0	0	0	0	0	0	0	0	0	0	0	1	private
pan_gene_10116	pan_gene_8970	Southern_leaf_blight	Leaf_length;Southern_leaf_blight;Tassel_length	0	0	0	0	1	0	0	0	0	0	0	0	0	0	0	0	0	0	0	0	0	0	0	0	0	0	1	private
pan_gene_10116	pan_gene_9130	Southern_leaf_blight	Southern_leaf_blight	0	0	0	0	1	0	0	0	0	0	0	0	0	0	0	0	0	0	0	0	0	0	0	0	0	0	1	private
pan_gene_10116	pan_gene_9316	Southern_leaf_blight	Southern_leaf_blight	0	0	0	0	1	0	0	0	0	0	0	0	0	0	0	0	0	0	0	0	0	0	0	0	0	0	1	private
pan_gene_102475	pan_gene_9563	Southern_leaf_blight	Ear_height;Height_above_ear;Plant_height;Southern_leaf_blight	0	0	0	1	0	0	0	0	0	0	1	0	0	0	0	0	0	0	0	1	0	0	0	0	0	0	3	dispensable
pan_gene_10283	pan_gene_9090	Southern_leaf_blight	Height_per_day_(until_flowering);Plant_height;Southern_leaf_blight	0	0	0	1	0	0	0	0	0	0	0	0	0	0	0	0	0	0	0	0	0	0	0	0	0	0	1	private
pan_gene_10289	pan_gene_12016	Southern_leaf_blight	Nodes_per_plant;Nodes_to_ear;Photoperiod_Growing-degree_days_to_silk;Photoperiod_growing-degree_days_to_anthesis;Southern_leaf_blight	0	0	0	1	0	0	0	0	0	0	0	0	0	0	0	0	0	0	0	0	0	0	0	0	0	0	1	private
pan_gene_10289	pan_gene_12120	Southern_leaf_blight	Southern_leaf_blight;Total_amino_acids	0	0	0	1	0	0	0	0	0	0	0	0	0	0	0	0	0	0	0	0	0	0	0	0	0	0	1	private
pan_gene_10289	pan_gene_15716	Southern_leaf_blight	Boxcox-transformed_leaf_angle;Nitrate;Southern_leaf_blight	0	0	0	1	0	0	0	0	0	0	0	0	0	0	0	0	0	1	0	0	0	0	0	0	1	0	3	dispensable
pan_gene_10289	pan_gene_21965	Southern_leaf_blight	Average_internode_length_(whole_plant);Leaf_length;Nodes_to_ear;Southern_leaf_blight	0	0	0	1	0	0	0	0	0	0	0	0	0	0	0	0	0	0	0	0	0	0	0	0	0	0	1	private
pan_gene_10290	pan_gene_23789	Anthesis-silking_interval;Southern_leaf_blight	Average_internode_length_(below_ear);Southern_leaf_blight	0	0	0	0	1	0	0	0	0	0	0	0	0	0	0	0	0	0	0	0	0	0	0	0	0	0	1	private
pan_gene_10290	pan_gene_27953	Anthesis-silking_interval;Southern_leaf_blight	Height_above_ear;Nodes_above_ear;Southern_leaf_blight	0	0	0	0	0	0	1	1	0	1	1	0	0	0	1	1	1	0	0	0	1	0	1	0	0	1	10	dispensable
pan_gene_10334	pan_gene_99935	Southern_leaf_blight	Southern_leaf_blight	0	0	0	1	0	0	0	0	0	0	0	0	0	0	0	0	0	0	0	0	0	0	0	0	0	0	1	private
pan_gene_103500	pan_gene_12016	Boxcox-transformed_leaf_angle;Southern_leaf_blight	Nodes_per_plant;Nodes_to_ear;Photoperiod_Growing-degree_days_to_silk;Photoperiod_growing-degree_days_to_anthesis;Southern_leaf_blight	0	0	0	1	0	0	0	0	0	0	0	0	0	0	0	0	0	0	0	0	0	0	0	0	0	0	1	private
pan_gene_103500	pan_gene_27914	Boxcox-transformed_leaf_angle;Southern_leaf_blight	Nodes_per_plant;Southern_leaf_blight	0	0	0	1	0	0	0	0	0	0	0	0	0	0	0	0	0	0	0	0	0	0	0	0	0	0	1	private
pan_gene_103500	pan_gene_27976	Boxcox-transformed_leaf_angle;Southern_leaf_blight	PCA_of_metabolites:_PC2;Southern_leaf_blight	0	0	0	1	0	0	0	0	0	0	0	0	0	0	0	0	0	0	0	0	0	0	0	0	0	0	1	private
pan_gene_103500	pan_gene_29819	Boxcox-transformed_leaf_angle;Southern_leaf_blight	Nodes_per_plant;Southern_leaf_blight	0	0	0	1	0	0	0	0	0	0	0	0	0	0	0	0	0	0	0	0	0	0	0	0	0	0	1	private
pan_gene_103500	pan_gene_90365	Boxcox-transformed_leaf_angle;Southern_leaf_blight	Southern_leaf_blight	0	0	0	1	0	0	0	0	0	0	0	0	0	0	0	0	0	0	0	0	0	0	0	0	0	0	1	private
pan_gene_103500	pan_gene_95277	Boxcox-transformed_leaf_angle;Southern_leaf_blight	Height_per_day_(until_flowering);Southern_leaf_blight	0	0	0	1	0	0	0	0	0	0	0	0	0	0	0	0	0	0	0	0	0	0	0	0	0	0	1	private
pan_gene_10773	pan_gene_11174	Boxcox-transformed_leaf_angle;Ear_height;Photoperiod_Growing-degree_days_to_silk;Photoperiod_growing-degree_days_to_anthesis;Plant_height;Southern_leaf_blight	Average_internode_length_(below_ear);Nodes_to_ear;Southern_leaf_blight	0	0	0	0	1	0	0	0	0	0	0	0	0	0	0	0	0	0	0	0	0	1	0	0	0	0	2	dispensable
pan_gene_10773	pan_gene_11317	Boxcox-transformed_leaf_angle;Ear_height;Photoperiod_Growing-degree_days_to_silk;Photoperiod_growing-degree_days_to_anthesis;Plant_height;Southern_leaf_blight	Average_internode_length_(above_ear);Average_internode_length_(below_ear);Plant_height;Southern_leaf_blight	0	0	0	0	0	0	0	0	0	1	0	0	0	0	0	0	0	0	0	0	0	0	0	0	0	0	1	private
pan_gene_10773	pan_gene_12016	Boxcox-transformed_leaf_angle;Ear_height;Photoperiod_Growing-degree_days_to_silk;Photoperiod_growing-degree_days_to_anthesis;Plant_height;Southern_leaf_blight	Nodes_per_plant;Nodes_to_ear;Photoperiod_Growing-degree_days_to_silk;Photoperiod_growing-degree_days_to_anthesis;Southern_leaf_blight	0	0	0	0	0	1	0	0	1	0	0	0	0	0	0	0	0	0	0	0	0	0	0	0	0	0	2	dispensable
pan_gene_10773	pan_gene_15562	Boxcox-transformed_leaf_angle;Ear_height;Photoperiod_Growing-degree_days_to_silk;Photoperiod_growing-degree_days_to_anthesis;Plant_height;Southern_leaf_blight	Southern_leaf_blight	0	0	0	0	0	0	0	0	1	0	0	0	0	0	0	0	0	0	0	0	0	0	0	0	0	0	1	private
pan_gene_10773	pan_gene_15716	Boxcox-transformed_leaf_angle;Ear_height;Photoperiod_Growing-degree_days_to_silk;Photoperiod_growing-degree_days_to_anthesis;Plant_height;Southern_leaf_blight	Boxcox-transformed_leaf_angle;Nitrate;Southern_leaf_blight	0	0	0	0	1	1	0	0	1	0	0	0	0	0	0	0	0	0	0	0	0	1	0	0	0	0	4	dispensable
pan_gene_10773	pan_gene_1581	Boxcox-transformed_leaf_angle;Ear_height;Photoperiod_Growing-degree_days_to_silk;Photoperiod_growing-degree_days_to_anthesis;Plant_height;Southern_leaf_blight	Southern_leaf_blight	0	0	0	0	0	0	0	0	0	0	0	1	0	0	0	0	0	0	0	0	0	1	0	1	0	0	3	dispensable
pan_gene_10773	pan_gene_18764	Boxcox-transformed_leaf_angle;Ear_height;Photoperiod_Growing-degree_days_to_silk;Photoperiod_growing-degree_days_to_anthesis;Plant_height;Southern_leaf_blight	Southern_leaf_blight	0	0	0	0	0	0	1	0	1	0	0	1	0	0	0	0	0	1	0	0	0	0	1	1	1	1	8	dispensable
pan_gene_10773	pan_gene_21981	Boxcox-transformed_leaf_angle;Ear_height;Photoperiod_Growing-degree_days_to_silk;Photoperiod_growing-degree_days_to_anthesis;Plant_height;Southern_leaf_blight	Southern_leaf_blight	0	0	0	0	0	1	0	0	0	0	0	0	0	0	0	0	0	0	0	0	0	0	0	0	0	0	1	private
pan_gene_10773	pan_gene_22630	Boxcox-transformed_leaf_angle;Ear_height;Photoperiod_Growing-degree_days_to_silk;Photoperiod_growing-degree_days_to_anthesis;Plant_height;Southern_leaf_blight	Southern_leaf_blight	0	0	0	0	0	0	0	0	1	0	0	0	0	0	0	0	0	0	0	0	0	0	0	0	0	0	1	private
pan_gene_10773	pan_gene_23744	Boxcox-transformed_leaf_angle;Ear_height;Photoperiod_Growing-degree_days_to_silk;Photoperiod_growing-degree_days_to_anthesis;Plant_height;Southern_leaf_blight	Southern_leaf_blight	0	0	0	0	0	0	0	0	0	0	1	0	0	0	0	0	0	0	0	0	0	0	0	0	0	0	1	private
pan_gene_10773	pan_gene_23829	Boxcox-transformed_leaf_angle;Ear_height;Photoperiod_Growing-degree_days_to_silk;Photoperiod_growing-degree_days_to_anthesis;Plant_height;Southern_leaf_blight	Average_internode_length_(below_ear);Photoperiod_Growing-degree_days_to_silk;Southern_leaf_blight	0	0	0	0	0	0	0	0	1	0	0	0	0	0	0	0	0	0	0	0	0	0	0	0	0	0	1	private
pan_gene_10773	pan_gene_26772	Boxcox-transformed_leaf_angle;Ear_height;Photoperiod_Growing-degree_days_to_silk;Photoperiod_growing-degree_days_to_anthesis;Plant_height;Southern_leaf_blight	Southern_leaf_blight	0	0	0	0	1	0	0	0	0	0	0	0	0	0	0	0	0	0	0	0	0	0	0	0	0	0	1	private
pan_gene_10773	pan_gene_27932	Boxcox-transformed_leaf_angle;Ear_height;Photoperiod_Growing-degree_days_to_silk;Photoperiod_growing-degree_days_to_anthesis;Plant_height;Southern_leaf_blight	Southern_leaf_blight	0	0	0	0	0	1	0	0	0	1	0	0	0	0	0	0	0	0	0	0	0	0	0	0	0	0	2	dispensable
pan_gene_10773	pan_gene_27976	Boxcox-transformed_leaf_angle;Ear_height;Photoperiod_Growing-degree_days_to_silk;Photoperiod_growing-degree_days_to_anthesis;Plant_height;Southern_leaf_blight	PCA_of_metabolites:_PC2;Southern_leaf_blight	0	0	0	0	0	0	0	0	0	1	0	0	0	0	0	0	0	0	0	0	0	0	0	0	0	0	1	private
pan_gene_10773	pan_gene_30686	Boxcox-transformed_leaf_angle;Ear_height;Photoperiod_Growing-degree_days_to_silk;Photoperiod_growing-degree_days_to_anthesis;Plant_height;Southern_leaf_blight	Southern_leaf_blight	0	0	0	0	0	1	0	0	0	0	0	0	0	0	0	0	0	0	0	0	0	0	0	0	0	0	1	private
pan_gene_10773	pan_gene_3154	Boxcox-transformed_leaf_angle;Ear_height;Photoperiod_Growing-degree_days_to_silk;Photoperiod_growing-degree_days_to_anthesis;Plant_height;Southern_leaf_blight	Southern_leaf_blight	0	0	0	0	1	1	0	0	1	0	0	0	0	0	0	0	0	0	0	0	0	1	0	1	0	0	5	dispensable
pan_gene_10773	pan_gene_32792	Boxcox-transformed_leaf_angle;Ear_height;Photoperiod_Growing-degree_days_to_silk;Photoperiod_growing-degree_days_to_anthesis;Plant_height;Southern_leaf_blight	Southern_leaf_blight	0	0	0	0	0	0	1	0	1	0	0	0	0	0	0	0	1	1	0	0	0	1	0	0	1	1	7	dispensable
pan_gene_10773	pan_gene_32793	Boxcox-transformed_leaf_angle;Ear_height;Photoperiod_Growing-degree_days_to_silk;Photoperiod_growing-degree_days_to_anthesis;Plant_height;Southern_leaf_blight	Leaf_length;Southern_leaf_blight	0	0	0	0	0	1	0	0	1	0	0	0	0	0	1	0	0	0	0	0	0	0	0	0	0	0	3	dispensable
pan_gene_10773	pan_gene_8961	Boxcox-transformed_leaf_angle;Ear_height;Photoperiod_Growing-degree_days_to_silk;Photoperiod_growing-degree_days_to_anthesis;Plant_height;Southern_leaf_blight	Southern_leaf_blight	0	0	0	0	0	0	0	0	0	1	0	0	0	0	0	0	0	0	0	0	0	0	0	0	0	0	1	private
pan_gene_10864	pan_gene_4068	Southern_leaf_blight	Southern_leaf_blight	0	0	0	1	0	0	0	0	1	0	0	0	0	0	0	0	0	0	0	0	0	0	0	0	0	0	2	dispensable
pan_gene_10864	pan_gene_4434	Southern_leaf_blight	Southern_leaf_blight	0	0	0	1	0	1	0	0	0	1	1	0	0	0	1	0	1	0	0	0	0	0	0	0	0	0	6	dispensable
pan_gene_10864	pan_gene_4812	Southern_leaf_blight	Cob_diameter;Southern_leaf_blight	0	0	0	1	0	0	0	0	0	0	0	0	0	0	0	0	0	0	0	0	0	0	0	0	0	0	1	private
pan_gene_10864	pan_gene_9321	Southern_leaf_blight	Southern_leaf_blight;Starch	0	0	0	1	0	0	0	0	0	0	0	0	0	0	0	0	0	0	0	0	0	0	0	0	0	0	1	private
pan_gene_1100	pan_gene_12496	Southern_leaf_blight	Southern_leaf_blight;Tassel_branch_number	0	0	0	1	0	0	1	0	1	0	0	0	0	1	0	0	0	1	0	1	1	1	0	0	1	1	10	dispensable
pan_gene_1100	pan_gene_1593	Southern_leaf_blight	Nodes_per_plant;Southern_leaf_blight	0	0	0	1	0	0	0	0	0	0	0	0	0	0	0	0	0	0	0	0	0	0	0	0	0	0	1	private
pan_gene_1100	pan_gene_18766	Southern_leaf_blight	Average_internode_length_(whole_plant);Ear_height;Height_per_day_(until_flowering);Plant_height;Southern_leaf_blight	0	0	0	1	1	0	0	0	0	0	0	0	0	1	0	0	0	0	0	0	0	0	0	0	0	0	3	dispensable
pan_gene_1100	pan_gene_21999	Southern_leaf_blight	Ear_row_number;Southern_leaf_blight	0	0	0	0	1	0	1	0	0	0	0	0	0	0	0	0	0	0	0	0	0	0	0	0	0	1	3	dispensable
pan_gene_1100	pan_gene_25099	Southern_leaf_blight	Southern_leaf_blight;Tassel_branch_number	0	0	0	1	1	1	0	1	1	0	0	0	0	1	0	0	0	0	0	0	0	0	0	0	0	0	6	dispensable
pan_gene_1100	pan_gene_25551	Southern_leaf_blight	Boxcox-transformed_leaf_angle;Southern_leaf_blight	0	0	0	1	1	1	0	1	0	0	1	0	0	1	0	1	0	0	0	0	0	0	0	0	0	0	7	dispensable
pan_gene_1100	pan_gene_29966	Southern_leaf_blight	Leaf_length;PCA_of_metabolites:_PC2;Southern_leaf_blight	0	0	0	1	1	1	0	1	0	0	0	0	1	1	0	0	0	0	0	1	0	0	0	1	0	0	8	dispensable
pan_gene_1100	pan_gene_30496	Southern_leaf_blight	Southern_leaf_blight	0	0	0	1	0	0	0	0	0	0	0	0	0	0	0	0	0	0	0	0	0	0	0	0	0	0	1	private
pan_gene_1100	pan_gene_32820	Southern_leaf_blight	Southern_leaf_blight	0	0	0	1	1	0	1	0	0	1	0	0	0	1	0	1	0	0	0	0	0	1	0	1	0	0	8	dispensable
pan_gene_1100	pan_gene_71411	Southern_leaf_blight	Southern_leaf_blight	0	0	0	1	0	0	0	0	0	0	0	0	0	0	0	0	0	0	0	0	0	0	0	0	0	0	1	private
pan_gene_1100	pan_gene_9597	Southern_leaf_blight	Southern_leaf_blight	0	0	0	1	0	0	0	0	0	0	0	0	0	0	0	0	0	0	0	0	0	0	0	0	0	0	1	private
pan_gene_11164	pan_gene_25372	Boxcox-transformed_leaf_angle;Cob_diameter;Nodes_above_ear;Southern_leaf_blight	Southern_leaf_blight;Tassel_branch_number	0	0	0	1	0	0	0	0	0	0	0	0	0	0	0	0	0	0	0	0	0	0	0	0	0	0	1	private
pan_gene_11174	pan_gene_18764	Average_internode_length_(below_ear);Nodes_to_ear;Southern_leaf_blight	Southern_leaf_blight	0	0	0	1	0	0	0	0	0	0	0	0	0	0	0	0	0	0	0	0	0	0	0	0	0	0	1	private
pan_gene_11174	pan_gene_23829	Average_internode_length_(below_ear);Nodes_to_ear;Southern_leaf_blight	Average_internode_length_(below_ear);Photoperiod_Growing-degree_days_to_silk;Southern_leaf_blight	0	0	0	1	1	0	0	0	0	0	0	1	0	0	0	0	0	0	0	0	0	0	0	0	0	0	3	dispensable
pan_gene_11174	pan_gene_27961	Average_internode_length_(below_ear);Nodes_to_ear;Southern_leaf_blight	Southern_leaf_blight;Starch	0	0	0	1	0	0	0	0	0	0	0	0	0	1	0	0	0	0	0	0	0	0	0	0	0	0	2	dispensable
pan_gene_11174	pan_gene_32792	Average_internode_length_(below_ear);Nodes_to_ear;Southern_leaf_blight	Southern_leaf_blight	0	0	0	1	0	0	0	0	0	0	0	1	0	0	0	0	0	0	0	0	0	0	0	0	0	0	2	dispensable
pan_gene_11174	pan_gene_3819	Average_internode_length_(below_ear);Nodes_to_ear;Southern_leaf_blight	Average_internode_length_(whole_plant);Nitrate;Southern_leaf_blight	0	0	0	1	1	0	0	0	0	0	0	0	0	0	0	0	0	0	0	0	0	1	1	0	0	0	4	dispensable
pan_gene_11273	pan_gene_26863	Southern_leaf_blight	Ratio_of_ear_height_to_total_height;Southern_leaf_blight	0	0	0	1	0	0	0	0	0	0	0	0	0	0	0	0	0	0	0	0	0	0	0	0	0	0	1	private
pan_gene_11301	pan_gene_12120	Southern_leaf_blight	Southern_leaf_blight;Total_amino_acids	0	0	0	1	0	0	0	0	0	0	0	0	0	0	0	0	0	0	0	0	0	0	0	0	0	0	1	private
pan_gene_11301	pan_gene_32792	Southern_leaf_blight	Southern_leaf_blight	0	0	0	1	0	0	0	0	0	0	0	0	0	0	0	0	0	0	0	0	1	0	0	0	0	0	2	dispensable
pan_gene_11312	pan_gene_25399	Photoperiod_growing-degree_days_to_anthesis;Southern_leaf_blight	Southern_leaf_blight	0	0	0	1	0	0	0	0	0	0	1	0	0	0	0	0	0	0	0	0	0	0	0	0	0	0	2	dispensable
pan_gene_11312	pan_gene_29460	Photoperiod_growing-degree_days_to_anthesis;Southern_leaf_blight	Days_to_anthesis;Nodes_per_plant;Southern_leaf_blight	0	0	0	1	0	0	1	0	1	0	1	0	0	0	0	0	0	0	0	0	0	0	1	0	0	0	5	dispensable
pan_gene_11312	pan_gene_9421	Photoperiod_growing-degree_days_to_anthesis;Southern_leaf_blight	Southern_leaf_blight	0	0	0	1	0	0	0	0	0	0	0	0	0	0	0	0	0	0	0	0	0	0	0	0	0	0	1	private
pan_gene_11312	pan_gene_9563	Photoperiod_growing-degree_days_to_anthesis;Southern_leaf_blight	Ear_height;Height_above_ear;Plant_height;Southern_leaf_blight	0	0	0	1	0	0	0	0	0	0	1	0	0	0	0	0	0	0	0	0	0	0	0	0	0	0	2	dispensable
pan_gene_11312	pan_gene_98662	Photoperiod_growing-degree_days_to_anthesis;Southern_leaf_blight	Southern_leaf_blight	0	0	0	1	0	0	0	0	0	0	0	0	1	0	0	0	0	0	0	0	0	0	0	0	0	0	2	dispensable
pan_gene_11317	pan_gene_12120	Average_internode_length_(above_ear);Average_internode_length_(below_ear);Plant_height;Southern_leaf_blight	Southern_leaf_blight;Total_amino_acids	0	0	0	0	0	0	0	0	0	0	0	0	0	1	0	0	0	0	1	0	0	0	0	0	0	0	2	dispensable
pan_gene_11317	pan_gene_15716	Average_internode_length_(above_ear);Average_internode_length_(below_ear);Plant_height;Southern_leaf_blight	Boxcox-transformed_leaf_angle;Nitrate;Southern_leaf_blight	0	0	0	0	0	0	0	0	0	0	0	0	0	1	0	0	0	0	0	0	0	0	0	0	0	0	1	private
pan_gene_11317	pan_gene_18764	Average_internode_length_(above_ear);Average_internode_length_(below_ear);Plant_height;Southern_leaf_blight	Southern_leaf_blight	0	0	0	0	1	0	0	0	0	0	0	0	0	0	0	0	0	0	1	0	0	0	0	0	0	0	2	dispensable
pan_gene_11317	pan_gene_20619	Average_internode_length_(above_ear);Average_internode_length_(below_ear);Plant_height;Southern_leaf_blight	Average_internode_length_(above_ear);Southern_leaf_blight;Total_amino_acids	0	0	0	0	0	0	0	0	0	0	0	0	0	1	0	0	0	0	0	0	0	0	0	0	0	0	1	private
pan_gene_11317	pan_gene_29975	Average_internode_length_(above_ear);Average_internode_length_(below_ear);Plant_height;Southern_leaf_blight	Cob_diameter;Southern_leaf_blight	0	0	0	0	1	0	1	0	0	0	0	0	0	0	0	0	0	0	0	0	1	0	0	0	0	0	3	dispensable
pan_gene_11317	pan_gene_30686	Average_internode_length_(above_ear);Average_internode_length_(below_ear);Plant_height;Southern_leaf_blight	Southern_leaf_blight	0	0	0	0	1	0	0	0	0	0	0	0	0	0	0	0	0	0	1	0	0	0	0	0	0	0	2	dispensable
pan_gene_11317	pan_gene_32730	Average_internode_length_(above_ear);Average_internode_length_(below_ear);Plant_height;Southern_leaf_blight	Ear_height;Southern_leaf_blight	0	0	0	0	1	0	1	0	0	0	0	0	1	1	0	1	1	0	0	1	0	0	0	0	0	0	7	dispensable
pan_gene_11317	pan_gene_32792	Average_internode_length_(above_ear);Average_internode_length_(below_ear);Plant_height;Southern_leaf_blight	Southern_leaf_blight	0	0	0	0	1	0	0	0	0	0	0	0	0	0	0	0	0	0	0	0	0	0	0	0	0	0	1	private
pan_gene_11317	pan_gene_7242	Average_internode_length_(above_ear);Average_internode_length_(below_ear);Plant_height;Southern_leaf_blight	Southern_leaf_blight	0	0	0	0	0	0	0	0	0	0	0	0	0	0	1	0	0	0	0	0	0	0	0	0	0	0	1	private
pan_gene_11317	pan_gene_8970	Average_internode_length_(above_ear);Average_internode_length_(below_ear);Plant_height;Southern_leaf_blight	Leaf_length;Southern_leaf_blight;Tassel_length	0	0	0	0	1	0	0	0	0	0	0	0	0	0	0	0	0	0	0	0	0	0	0	0	0	0	1	private
pan_gene_11317	pan_gene_8981	Average_internode_length_(above_ear);Average_internode_length_(below_ear);Plant_height;Southern_leaf_blight	Average_internode_length_(below_ear);Leaf_length;Southern_leaf_blight;Sucrose	0	0	0	0	0	0	0	0	0	0	0	0	0	0	0	0	0	0	0	1	0	0	0	0	0	0	1	private
pan_gene_11317	pan_gene_9130	Average_internode_length_(above_ear);Average_internode_length_(below_ear);Plant_height;Southern_leaf_blight	Southern_leaf_blight	0	0	0	0	1	0	0	0	0	0	0	0	0	1	0	0	0	0	0	0	0	0	0	0	0	0	2	dispensable
pan_gene_11317	pan_gene_9316	Average_internode_length_(above_ear);Average_internode_length_(below_ear);Plant_height;Southern_leaf_blight	Southern_leaf_blight	0	0	0	0	1	0	0	0	0	0	0	0	0	0	0	0	0	0	0	0	0	0	0	0	0	0	1	private
pan_gene_11322	pan_gene_4068	Southern_leaf_blight	Southern_leaf_blight	0	0	0	1	0	0	0	0	0	0	0	0	0	0	0	0	0	0	0	0	0	0	0	0	0	0	1	private
pan_gene_11358	pan_gene_42754	Southern_leaf_blight	Southern_leaf_blight	0	0	0	1	0	0	0	0	0	0	0	0	0	0	0	0	0	0	0	0	1	0	0	0	0	0	2	dispensable
pan_gene_11359	pan_gene_16631	Southern_leaf_blight	Southern_leaf_blight	0	0	0	1	0	0	0	1	1	0	0	0	0	0	0	0	0	1	0	0	0	0	1	1	0	0	6	dispensable
pan_gene_11600	pan_gene_22565	Southern_leaf_blight	Average_internode_length_(below_ear);Southern_leaf_blight	0	0	0	1	0	0	0	0	0	0	0	0	0	0	0	0	0	0	0	0	0	0	0	0	0	0	1	private
pan_gene_11667	pan_gene_27932	Cob_diameter;Southern_leaf_blight;Tassel_length	Southern_leaf_blight	0	0	0	0	0	0	0	0	0	0	0	0	0	0	0	0	0	0	0	0	0	0	0	0	0	1	1	private
pan_gene_11667	pan_gene_29975	Cob_diameter;Southern_leaf_blight;Tassel_length	Cob_diameter;Southern_leaf_blight	0	0	0	0	0	0	0	0	0	0	0	0	0	0	0	0	0	0	0	0	0	0	0	0	0	1	1	private
pan_gene_1172	pan_gene_27953	Southern_leaf_blight;Starch	Height_above_ear;Nodes_above_ear;Southern_leaf_blight	0	0	0	1	0	0	0	1	0	1	1	0	0	1	1	1	1	0	0	1	1	0	1	0	0	1	12	near-core
pan_gene_1176	pan_gene_19777	Southern_leaf_blight	Chlorophyll_A;Cob_diameter;Malate;Southern_leaf_blight;Tassel_branch_number	0	0	0	1	0	0	0	0	0	0	0	0	0	0	0	0	0	1	0	1	0	0	0	0	0	0	3	dispensable
pan_gene_12016	pan_gene_12120	Nodes_per_plant;Nodes_to_ear;Photoperiod_Growing-degree_days_to_silk;Photoperiod_growing-degree_days_to_anthesis;Southern_leaf_blight	Southern_leaf_blight;Total_amino_acids	0	0	0	1	1	0	0	0	1	0	0	0	0	0	0	0	0	1	0	0	0	1	0	0	0	0	5	dispensable
pan_gene_12016	pan_gene_12500	Nodes_per_plant;Nodes_to_ear;Photoperiod_Growing-degree_days_to_silk;Photoperiod_growing-degree_days_to_anthesis;Southern_leaf_blight	Average_internode_length_(below_ear);Leaf_length;Ratio_of_ear_height_to_total_height;Southern_leaf_blight	0	0	0	0	0	0	0	0	0	0	0	0	0	0	0	0	0	0	0	0	0	1	0	0	0	0	1	private
pan_gene_12016	pan_gene_18738	Nodes_per_plant;Nodes_to_ear;Photoperiod_Growing-degree_days_to_silk;Photoperiod_growing-degree_days_to_anthesis;Southern_leaf_blight	Southern_leaf_blight	0	0	0	1	0	0	0	0	1	0	0	0	0	0	0	0	0	0	0	0	0	0	0	0	0	0	2	dispensable
pan_gene_12016	pan_gene_18764	Nodes_per_plant;Nodes_to_ear;Photoperiod_Growing-degree_days_to_silk;Photoperiod_growing-degree_days_to_anthesis;Southern_leaf_blight	Southern_leaf_blight	0	0	0	1	0	1	0	1	1	0	0	0	0	0	0	0	0	0	0	0	0	0	0	0	0	0	4	dispensable
pan_gene_12016	pan_gene_20619	Nodes_per_plant;Nodes_to_ear;Photoperiod_Growing-degree_days_to_silk;Photoperiod_growing-degree_days_to_anthesis;Southern_leaf_blight	Average_internode_length_(above_ear);Southern_leaf_blight;Total_amino_acids	0	0	0	1	1	0	0	0	0	0	0	0	0	0	0	0	0	0	0	0	0	0	0	0	0	0	2	dispensable
pan_gene_12016	pan_gene_21606	Nodes_per_plant;Nodes_to_ear;Photoperiod_Growing-degree_days_to_silk;Photoperiod_growing-degree_days_to_anthesis;Southern_leaf_blight	Average_internode_length_(above_ear);Southern_leaf_blight	0	0	0	1	0	1	0	1	1	0	0	1	0	1	0	0	0	0	0	0	0	0	0	0	0	0	6	dispensable
pan_gene_12016	pan_gene_21965	Nodes_per_plant;Nodes_to_ear;Photoperiod_Growing-degree_days_to_silk;Photoperiod_growing-degree_days_to_anthesis;Southern_leaf_blight	Average_internode_length_(whole_plant);Leaf_length;Nodes_to_ear;Southern_leaf_blight	0	0	0	1	0	0	0	0	0	0	0	0	0	0	0	0	0	0	0	0	0	0	0	0	0	0	1	private
pan_gene_12016	pan_gene_21981	Nodes_per_plant;Nodes_to_ear;Photoperiod_Growing-degree_days_to_silk;Photoperiod_growing-degree_days_to_anthesis;Southern_leaf_blight	Southern_leaf_blight	0	0	0	0	0	1	0	0	0	0	0	0	0	0	0	0	0	1	0	0	0	0	0	1	0	1	4	dispensable
pan_gene_12016	pan_gene_22630	Nodes_per_plant;Nodes_to_ear;Photoperiod_Growing-degree_days_to_silk;Photoperiod_growing-degree_days_to_anthesis;Southern_leaf_blight	Southern_leaf_blight	0	0	0	1	0	0	0	0	1	0	0	0	0	0	0	0	0	0	0	0	0	0	0	0	0	0	2	dispensable
pan_gene_12016	pan_gene_23744	Nodes_per_plant;Nodes_to_ear;Photoperiod_Growing-degree_days_to_silk;Photoperiod_growing-degree_days_to_anthesis;Southern_leaf_blight	Southern_leaf_blight	0	0	0	1	0	0	0	1	0	0	0	0	0	0	0	0	0	0	0	0	0	0	0	0	0	0	2	dispensable
pan_gene_12016	pan_gene_25820	Nodes_per_plant;Nodes_to_ear;Photoperiod_Growing-degree_days_to_silk;Photoperiod_growing-degree_days_to_anthesis;Southern_leaf_blight	Average_internode_length_(below_ear);Height_per_day_(until_flowering);Southern_leaf_blight	0	0	0	0	0	0	0	1	0	0	0	1	0	0	0	0	0	0	0	0	0	0	0	0	0	0	2	dispensable
pan_gene_12016	pan_gene_26772	Nodes_per_plant;Nodes_to_ear;Photoperiod_Growing-degree_days_to_silk;Photoperiod_growing-degree_days_to_anthesis;Southern_leaf_blight	Southern_leaf_blight	0	0	0	1	0	0	0	0	0	0	0	0	0	0	0	0	0	0	0	0	0	0	0	0	0	0	1	private
pan_gene_12016	pan_gene_27470	Nodes_per_plant;Nodes_to_ear;Photoperiod_Growing-degree_days_to_silk;Photoperiod_growing-degree_days_to_anthesis;Southern_leaf_blight	Southern_leaf_blight	0	0	0	1	0	0	0	1	1	0	0	0	0	0	0	1	0	0	0	0	0	0	0	0	0	0	4	dispensable
pan_gene_12016	pan_gene_27995	Nodes_per_plant;Nodes_to_ear;Photoperiod_Growing-degree_days_to_silk;Photoperiod_growing-degree_days_to_anthesis;Southern_leaf_blight	Average_internode_length_(below_ear);Southern_leaf_blight;Tassel_length	0	0	0	1	1	1	1	0	0	0	0	0	0	0	0	1	0	0	0	0	0	0	1	0	0	0	6	dispensable
pan_gene_12016	pan_gene_30517	Nodes_per_plant;Nodes_to_ear;Photoperiod_Growing-degree_days_to_silk;Photoperiod_growing-degree_days_to_anthesis;Southern_leaf_blight	Southern_leaf_blight;Tassel_branch_number	0	0	0	1	0	1	0	0	0	0	0	1	1	0	0	0	0	0	0	0	0	0	0	0	0	0	4	dispensable
pan_gene_12016	pan_gene_32770	Nodes_per_plant;Nodes_to_ear;Photoperiod_Growing-degree_days_to_silk;Photoperiod_growing-degree_days_to_anthesis;Southern_leaf_blight	Chlorophyll_A;Leaf_width;Nodes_per_plant;Southern_leaf_blight	0	0	0	1	0	1	0	0	0	0	0	0	0	0	0	0	0	0	0	0	0	0	0	0	0	0	2	dispensable
pan_gene_12016	pan_gene_3819	Nodes_per_plant;Nodes_to_ear;Photoperiod_Growing-degree_days_to_silk;Photoperiod_growing-degree_days_to_anthesis;Southern_leaf_blight	Average_internode_length_(whole_plant);Nitrate;Southern_leaf_blight	0	0	0	1	1	0	0	0	1	0	0	0	0	0	0	0	0	0	0	0	0	0	0	0	0	0	3	dispensable
pan_gene_12016	pan_gene_6990	Nodes_per_plant;Nodes_to_ear;Photoperiod_Growing-degree_days_to_silk;Photoperiod_growing-degree_days_to_anthesis;Southern_leaf_blight	Anthesis-silking_interval;Southern_leaf_blight	0	0	0	1	0	0	0	0	1	0	0	0	0	0	0	0	0	0	0	0	0	0	0	0	0	0	2	dispensable
pan_gene_12016	pan_gene_7242	Nodes_per_plant;Nodes_to_ear;Photoperiod_Growing-degree_days_to_silk;Photoperiod_growing-degree_days_to_anthesis;Southern_leaf_blight	Southern_leaf_blight	0	0	0	1	0	0	0	0	0	0	1	0	0	1	0	0	0	0	0	0	0	0	0	0	0	0	3	dispensable
pan_gene_12016	pan_gene_90365	Nodes_per_plant;Nodes_to_ear;Photoperiod_Growing-degree_days_to_silk;Photoperiod_growing-degree_days_to_anthesis;Southern_leaf_blight	Southern_leaf_blight	0	0	0	1	1	1	0	1	1	0	1	0	0	0	1	0	0	0	0	0	0	0	0	0	0	0	7	dispensable
pan_gene_12016	pan_gene_95277	Nodes_per_plant;Nodes_to_ear;Photoperiod_Growing-degree_days_to_silk;Photoperiod_growing-degree_days_to_anthesis;Southern_leaf_blight	Height_per_day_(until_flowering);Southern_leaf_blight	0	0	0	1	0	0	0	0	1	0	0	0	0	0	0	0	0	0	0	0	0	0	0	0	0	0	2	dispensable
pan_gene_12061	pan_gene_16718	Photoperiod_growing-degree_days_to_anthesis;Southern_leaf_blight	Southern_leaf_blight	0	0	0	1	0	0	0	0	1	1	0	1	0	0	0	1	0	0	0	1	1	1	0	0	0	0	8	dispensable
pan_gene_12061	pan_gene_32248	Photoperiod_growing-degree_days_to_anthesis;Southern_leaf_blight	Southern_leaf_blight	0	0	0	1	0	0	0	1	0	1	1	1	0	0	1	1	0	1	0	0	1	0	1	1	0	0	11	near-core
pan_gene_12061	pan_gene_4434	Photoperiod_growing-degree_days_to_anthesis;Southern_leaf_blight	Southern_leaf_blight	0	0	0	1	0	0	0	0	1	1	0	0	0	0	0	0	0	0	0	1	0	0	0	0	0	0	4	dispensable
pan_gene_12061	pan_gene_4812	Photoperiod_growing-degree_days_to_anthesis;Southern_leaf_blight	Cob_diameter;Southern_leaf_blight	0	0	0	1	0	0	0	0	0	0	0	0	0	0	0	0	0	0	0	1	0	0	0	0	0	0	2	dispensable
pan_gene_12061	pan_gene_9321	Photoperiod_growing-degree_days_to_anthesis;Southern_leaf_blight	Southern_leaf_blight;Starch	0	0	0	1	0	0	0	0	0	0	0	0	0	0	0	0	0	0	0	0	0	0	0	0	0	0	1	private
pan_gene_12094	pan_gene_18658	Average_internode_length_(whole_plant);Southern_leaf_blight	Southern_leaf_blight;Tassel_branch_number	0	0	0	1	0	0	0	0	0	0	0	0	0	1	0	0	0	0	0	0	0	1	0	0	0	0	3	dispensable
pan_gene_12103	pan_gene_16631	Southern_leaf_blight	Southern_leaf_blight	0	0	0	1	1	0	0	0	0	0	0	0	0	0	0	0	0	0	0	0	0	0	0	0	0	0	2	dispensable
pan_gene_12109	pan_gene_12120	Days_to_anthesis;Ear_row_number;Photoperiod_Growing-degree_days_to_silk;Southern_leaf_blight	Southern_leaf_blight;Total_amino_acids	0	0	0	0	0	1	0	0	0	0	0	0	0	0	0	0	0	0	0	0	0	0	1	0	0	0	2	dispensable
pan_gene_12109	pan_gene_16664	Days_to_anthesis;Ear_row_number;Photoperiod_Growing-degree_days_to_silk;Southern_leaf_blight	Average_internode_length_(above_ear);Southern_leaf_blight	0	0	0	0	0	0	1	1	1	1	0	1	0	0	0	0	0	0	0	0	0	0	0	0	0	0	5	dispensable
pan_gene_12109	pan_gene_21606	Days_to_anthesis;Ear_row_number;Photoperiod_Growing-degree_days_to_silk;Southern_leaf_blight	Average_internode_length_(above_ear);Southern_leaf_blight	0	0	0	0	0	0	0	0	0	0	0	0	0	0	0	0	0	1	0	0	0	0	0	0	0	0	1	private
pan_gene_12109	pan_gene_25820	Days_to_anthesis;Ear_row_number;Photoperiod_Growing-degree_days_to_silk;Southern_leaf_blight	Average_internode_length_(below_ear);Height_per_day_(until_flowering);Southern_leaf_blight	0	0	0	0	0	0	0	0	0	0	0	0	0	0	0	0	0	1	0	0	0	0	0	0	0	0	1	private
pan_gene_12109	pan_gene_2690	Days_to_anthesis;Ear_row_number;Photoperiod_Growing-degree_days_to_silk;Southern_leaf_blight	Height_above_ear;Nodes_to_ear;Southern_leaf_blight	0	0	0	0	0	0	0	0	1	0	1	1	0	0	0	0	0	0	0	0	0	0	1	0	0	0	4	dispensable
pan_gene_12109	pan_gene_32616	Days_to_anthesis;Ear_row_number;Photoperiod_Growing-degree_days_to_silk;Southern_leaf_blight	Boxcox-transformed_leaf_angle;Days_to_anthesis;Southern_leaf_blight	0	0	0	0	0	0	0	0	1	0	1	0	0	0	0	0	0	0	0	0	0	0	0	0	0	0	2	dispensable
pan_gene_12109	pan_gene_9196	Days_to_anthesis;Ear_row_number;Photoperiod_Growing-degree_days_to_silk;Southern_leaf_blight	Average_internode_length_(whole_plant);Ear_height;Height_above_ear;Nodes_to_ear;PCA_of_metabolites:_PC1;Ratio_of_ear_height_to_total_height;Southern_leaf_blight	0	0	0	0	0	0	0	0	1	0	0	0	0	0	0	0	0	0	0	0	0	0	0	0	0	0	1	private
pan_gene_12120	pan_gene_15716	Southern_leaf_blight;Total_amino_acids	Boxcox-transformed_leaf_angle;Nitrate;Southern_leaf_blight	0	0	0	1	1	0	1	0	1	0	0	1	0	1	0	0	0	1	0	0	0	1	0	0	0	0	8	dispensable
pan_gene_12120	pan_gene_18738	Southern_leaf_blight;Total_amino_acids	Southern_leaf_blight	0	0	0	1	0	0	0	0	0	0	0	0	0	0	0	0	0	0	0	0	0	0	1	0	0	0	2	dispensable
pan_gene_12120	pan_gene_21981	Southern_leaf_blight;Total_amino_acids	Southern_leaf_blight	0	0	0	0	0	0	0	1	0	0	0	0	0	0	0	0	0	1	0	0	0	0	0	0	0	0	2	dispensable
pan_gene_12120	pan_gene_22630	Southern_leaf_blight;Total_amino_acids	Southern_leaf_blight	0	0	0	1	0	0	0	0	1	0	0	0	0	0	0	0	0	0	0	0	0	0	0	0	0	0	2	dispensable
pan_gene_12120	pan_gene_23744	Southern_leaf_blight;Total_amino_acids	Southern_leaf_blight	0	0	0	1	0	0	0	0	0	0	1	0	0	0	0	0	0	0	0	0	1	0	0	0	0	0	3	dispensable
pan_gene_12120	pan_gene_23829	Southern_leaf_blight;Total_amino_acids	Average_internode_length_(below_ear);Photoperiod_Growing-degree_days_to_silk;Southern_leaf_blight	0	0	0	1	1	0	0	1	1	0	0	0	0	0	0	0	0	0	0	0	0	1	1	0	0	0	6	dispensable
pan_gene_12120	pan_gene_25545	Southern_leaf_blight;Total_amino_acids	Southern_leaf_blight	0	0	0	1	0	0	0	0	0	0	0	0	0	0	0	0	0	0	0	0	0	0	0	0	0	0	1	private
pan_gene_12120	pan_gene_26772	Southern_leaf_blight;Total_amino_acids	Southern_leaf_blight	0	0	0	1	0	0	0	0	0	0	0	0	0	0	0	0	0	0	0	0	0	0	0	0	0	0	1	private
pan_gene_12120	pan_gene_29474	Southern_leaf_blight;Total_amino_acids	Southern_leaf_blight	0	0	0	1	0	0	0	0	0	0	0	0	0	0	0	0	0	0	0	0	0	1	0	0	0	0	2	dispensable
pan_gene_12120	pan_gene_30517	Southern_leaf_blight;Total_amino_acids	Southern_leaf_blight;Tassel_branch_number	0	0	0	1	0	0	0	0	1	0	0	0	0	0	1	0	0	0	0	0	0	0	0	0	0	0	3	dispensable
pan_gene_12120	pan_gene_3154	Southern_leaf_blight;Total_amino_acids	Southern_leaf_blight	0	0	0	1	0	0	0	0	1	0	0	0	0	0	0	0	0	1	0	0	0	1	1	0	0	0	5	dispensable
pan_gene_12120	pan_gene_32241	Southern_leaf_blight;Total_amino_acids	Southern_leaf_blight	0	0	0	1	0	0	0	0	0	0	0	0	0	0	0	0	0	0	0	0	0	0	0	0	0	0	1	private
pan_gene_12120	pan_gene_32792	Southern_leaf_blight;Total_amino_acids	Southern_leaf_blight	0	0	0	1	0	0	0	0	1	0	0	0	0	0	0	0	0	0	0	0	0	0	0	0	0	0	2	dispensable
pan_gene_12120	pan_gene_32793	Southern_leaf_blight;Total_amino_acids	Leaf_length;Southern_leaf_blight	0	0	0	1	0	0	0	1	1	0	0	0	0	1	1	0	0	1	1	0	0	1	1	0	0	0	9	dispensable
pan_gene_12120	pan_gene_7242	Southern_leaf_blight;Total_amino_acids	Southern_leaf_blight	0	0	0	1	1	0	0	0	0	0	0	0	0	0	1	0	0	0	0	0	0	0	0	0	0	0	3	dispensable
pan_gene_12120	pan_gene_9196	Southern_leaf_blight;Total_amino_acids	Average_internode_length_(whole_plant);Ear_height;Height_above_ear;Nodes_to_ear;PCA_of_metabolites:_PC1;Ratio_of_ear_height_to_total_height;Southern_leaf_blight	0	0	0	1	0	0	0	0	0	0	0	0	0	0	0	0	0	0	0	0	0	0	0	0	0	0	1	private
pan_gene_12173	pan_gene_30691	Days_to_anthesis;Southern_leaf_blight	Average_internode_length_(above_ear);Leaf_length;Southern_leaf_blight	0	0	0	1	0	0	0	0	0	0	0	0	0	0	0	0	0	0	0	0	0	0	0	0	0	0	1	private
pan_gene_12219	pan_gene_55610	Southern_leaf_blight	Ear_row_number;Southern_leaf_blight;Tassel_branch_number;Tassel_length	0	0	0	1	0	0	0	0	0	0	0	0	0	0	0	0	0	0	0	0	0	0	0	0	0	0	1	private
pan_gene_12351	pan_gene_30543	Southern_leaf_blight	Nodes_per_plant;Plant_height;Southern_leaf_blight	0	0	0	1	0	1	0	0	0	0	0	0	0	0	0	0	0	0	0	0	0	0	1	0	0	0	3	dispensable
pan_gene_12351	pan_gene_30686	Southern_leaf_blight	Southern_leaf_blight	0	0	0	1	1	0	0	0	0	0	1	0	0	1	0	0	0	0	0	0	0	0	0	0	0	0	4	dispensable
pan_gene_12446	pan_gene_29868	Southern_leaf_blight	Southern_leaf_blight	0	0	0	1	0	0	0	0	0	0	0	0	0	1	0	0	0	0	0	1	0	1	0	0	0	0	4	dispensable
pan_gene_12474	pan_gene_12496	Ear_row_number;Southern_leaf_blight	Southern_leaf_blight;Tassel_branch_number	0	0	0	1	1	0	1	0	1	0	0	0	1	0	0	1	0	1	0	1	1	1	0	0	1	1	12	near-core
pan_gene_12474	pan_gene_17408	Ear_row_number;Southern_leaf_blight	Southern_leaf_blight;Tassel_length	0	0	0	1	0	0	0	0	0	0	0	0	0	0	0	0	0	0	0	0	0	0	0	0	0	0	1	private
pan_gene_12474	pan_gene_21998	Ear_row_number;Southern_leaf_blight	Northern_Leaf_Blight;Southern_leaf_blight	0	0	0	1	0	0	0	0	1	0	1	0	1	0	0	0	0	0	1	0	1	1	0	0	0	0	7	dispensable
pan_gene_12474	pan_gene_25551	Ear_row_number;Southern_leaf_blight	Boxcox-transformed_leaf_angle;Southern_leaf_blight	0	0	0	1	1	1	1	1	1	0	1	0	0	0	0	1	0	0	0	0	1	0	0	1	0	0	10	dispensable
pan_gene_12474	pan_gene_26602	Ear_row_number;Southern_leaf_blight	Anthesis-silking_interval;Height_above_ear;Nodes_per_plant;Southern_leaf_blight	0	0	0	1	1	1	0	1	1	0	0	0	1	1	1	1	0	1	1	0	0	1	0	0	0	1	13	near-core
pan_gene_12474	pan_gene_2690	Ear_row_number;Southern_leaf_blight	Height_above_ear;Nodes_to_ear;Southern_leaf_blight	0	0	0	1	0	0	1	0	0	0	1	0	1	0	0	1	0	1	0	0	1	0	1	0	0	0	8	dispensable
pan_gene_12474	pan_gene_27961	Ear_row_number;Southern_leaf_blight	Southern_leaf_blight;Starch	0	0	0	1	0	0	0	0	1	0	0	0	0	0	0	0	0	0	0	0	0	0	0	0	0	0	2	dispensable
pan_gene_12474	pan_gene_29975	Ear_row_number;Southern_leaf_blight	Cob_diameter;Southern_leaf_blight	0	0	0	1	1	0	0	0	1	0	0	0	0	0	0	0	0	0	0	0	0	0	0	0	0	0	3	dispensable
pan_gene_12474	pan_gene_30496	Ear_row_number;Southern_leaf_blight	Southern_leaf_blight	0	0	0	1	0	1	0	0	1	0	1	0	0	1	0	0	0	0	0	0	0	0	0	0	0	0	5	dispensable
pan_gene_12474	pan_gene_3154	Ear_row_number;Southern_leaf_blight	Southern_leaf_blight	0	0	0	1	0	1	1	0	1	0	1	1	1	0	0	0	0	1	0	0	1	1	1	1	1	1	14	near-core
pan_gene_12474	pan_gene_32730	Ear_row_number;Southern_leaf_blight	Ear_height;Southern_leaf_blight	0	0	0	1	1	0	1	1	1	0	1	0	0	0	1	0	1	1	0	1	1	1	1	1	1	1	16	near-core
pan_gene_12474	pan_gene_32820	Ear_row_number;Southern_leaf_blight	Southern_leaf_blight	0	0	0	1	0	0	0	0	0	0	0	0	0	0	0	0	0	0	0	0	0	1	0	1	0	0	3	dispensable
pan_gene_12474	pan_gene_8981	Ear_row_number;Southern_leaf_blight	Average_internode_length_(below_ear);Leaf_length;Southern_leaf_blight;Sucrose	0	0	0	0	1	0	0	0	0	0	0	0	0	0	0	0	0	0	0	1	0	0	0	0	0	0	2	dispensable
pan_gene_12474	pan_gene_9130	Ear_row_number;Southern_leaf_blight	Southern_leaf_blight	0	0	0	1	1	1	0	1	1	0	1	1	0	1	1	1	1	1	0	0	0	0	0	1	0	0	13	near-core
pan_gene_12474	pan_gene_9597	Ear_row_number;Southern_leaf_blight	Southern_leaf_blight	0	0	0	1	1	0	0	1	1	0	0	0	1	1	0	0	0	0	0	0	1	0	0	0	0	0	7	dispensable
pan_gene_1248	pan_gene_1593	Southern_leaf_blight	Nodes_per_plant;Southern_leaf_blight	0	0	0	1	1	0	0	0	0	0	0	0	0	0	0	0	0	0	0	0	0	0	0	0	0	0	2	dispensable
pan_gene_1248	pan_gene_16062	Southern_leaf_blight	Days_to_anthesis;Nodes_to_ear;Southern_leaf_blight	0	0	0	1	0	0	1	0	0	0	0	1	1	0	0	1	0	1	0	0	0	0	0	0	0	0	6	dispensable
pan_gene_1248	pan_gene_18766	Southern_leaf_blight	Average_internode_length_(whole_plant);Ear_height;Height_per_day_(until_flowering);Plant_height;Southern_leaf_blight	0	0	0	1	1	0	0	0	0	0	0	1	0	1	0	0	0	0	0	0	1	0	0	0	0	0	5	dispensable
pan_gene_1248	pan_gene_25552	Southern_leaf_blight	Southern_leaf_blight	0	0	0	1	0	0	0	0	0	0	0	0	0	0	0	0	0	0	0	0	0	0	0	0	0	0	1	private
pan_gene_1248	pan_gene_2647	Southern_leaf_blight	Southern_leaf_blight	0	0	0	1	0	0	0	0	1	0	0	0	0	0	0	0	0	0	0	0	0	0	0	0	0	0	2	dispensable
pan_gene_1248	pan_gene_27743	Southern_leaf_blight	Southern_leaf_blight	0	0	0	1	0	0	0	0	0	0	0	0	0	0	0	0	0	0	0	0	0	0	0	0	0	0	1	private
pan_gene_1248	pan_gene_30567	Southern_leaf_blight	Southern_leaf_blight	0	0	0	1	0	0	0	1	0	0	0	0	0	0	0	0	0	0	0	0	0	0	0	0	0	0	2	dispensable
pan_gene_1248	pan_gene_31317	Southern_leaf_blight	Southern_leaf_blight	0	0	0	1	0	0	0	0	1	0	1	0	1	0	0	0	0	1	0	0	0	0	0	1	0	0	6	dispensable
pan_gene_1248	pan_gene_5988	Southern_leaf_blight	Days_to_anthesis;Southern_leaf_blight	0	0	0	1	1	0	0	1	0	0	0	0	0	1	0	1	0	0	0	0	0	0	0	0	0	0	5	dispensable
pan_gene_1248	pan_gene_71411	Southern_leaf_blight	Southern_leaf_blight	0	0	0	1	0	0	0	0	0	0	0	0	0	0	0	0	0	0	0	0	0	0	0	0	0	0	1	private
pan_gene_1248	pan_gene_9597	Southern_leaf_blight	Southern_leaf_blight	0	0	0	1	0	0	0	0	1	0	0	0	1	0	0	0	0	0	0	0	0	0	0	0	0	0	3	dispensable
pan_gene_12487	pan_gene_27962	Southern_leaf_blight	Southern_leaf_blight;Starch	0	0	0	0	0	0	0	0	0	0	0	0	1	0	0	0	0	0	0	0	0	0	0	0	0	0	1	private
pan_gene_12487	pan_gene_32661	Southern_leaf_blight	Boxcox-transformed_leaf_angle;Southern_leaf_blight	0	0	0	1	0	0	0	0	0	0	1	0	1	0	0	0	0	0	0	0	0	0	0	0	0	0	3	dispensable
pan_gene_12494	pan_gene_16658	Southern_leaf_blight	Southern_leaf_blight	0	0	0	1	1	1	1	1	0	0	0	0	0	0	0	1	0	0	1	0	1	0	1	0	0	0	9	dispensable
pan_gene_12494	pan_gene_16837	Southern_leaf_blight	Southern_leaf_blight	0	0	0	1	0	0	0	0	0	0	0	0	0	0	0	0	0	0	0	0	0	0	0	0	0	0	1	private
pan_gene_12494	pan_gene_18766	Southern_leaf_blight	Average_internode_length_(whole_plant);Ear_height;Height_per_day_(until_flowering);Plant_height;Southern_leaf_blight	0	0	0	1	0	0	0	0	0	0	0	0	0	0	0	1	0	0	0	0	0	0	0	0	0	0	2	dispensable
pan_gene_12494	pan_gene_25451	Southern_leaf_blight	Ear_height;Southern_leaf_blight	0	0	0	1	0	0	0	0	0	0	0	0	0	0	0	0	0	0	0	0	0	0	0	0	0	0	1	private
pan_gene_12494	pan_gene_2690	Southern_leaf_blight	Height_above_ear;Nodes_to_ear;Southern_leaf_blight	0	0	0	1	1	0	0	1	0	0	0	0	0	0	0	0	0	0	0	0	0	0	0	0	0	0	3	dispensable
pan_gene_12494	pan_gene_30496	Southern_leaf_blight	Southern_leaf_blight	0	0	0	1	0	1	0	0	0	0	0	0	0	0	0	0	0	0	0	0	0	0	0	0	0	0	2	dispensable
pan_gene_12494	pan_gene_9130	Southern_leaf_blight	Southern_leaf_blight	0	0	0	1	1	1	0	0	0	0	0	0	0	0	0	0	0	0	0	0	0	0	0	0	0	0	3	dispensable
pan_gene_12496	pan_gene_1539	Southern_leaf_blight;Tassel_branch_number	Average_internode_length_(above_ear);Height_per_day_(until_flowering);Nodes_above_ear;PCA_of_metabolites:_PC2;Protein;Southern_leaf_blight	0	0	0	1	0	0	0	0	0	0	0	0	0	0	0	0	0	0	0	0	0	0	0	0	0	0	1	private
pan_gene_12496	pan_gene_1593	Southern_leaf_blight;Tassel_branch_number	Nodes_per_plant;Southern_leaf_blight	0	0	0	1	0	0	0	0	0	0	0	0	0	0	0	0	0	0	0	0	0	0	0	0	0	0	1	private
pan_gene_12496	pan_gene_16658	Southern_leaf_blight;Tassel_branch_number	Southern_leaf_blight	0	0	0	1	1	1	0	0	1	0	0	0	0	0	0	0	0	0	0	0	0	0	0	0	0	0	4	dispensable
pan_gene_12496	pan_gene_1777	Southern_leaf_blight;Tassel_branch_number	Southern_leaf_blight	0	0	0	0	0	1	0	0	1	0	0	0	0	0	0	0	0	0	0	0	0	0	0	1	0	1	4	dispensable
pan_gene_12496	pan_gene_18766	Southern_leaf_blight;Tassel_branch_number	Average_internode_length_(whole_plant);Ear_height;Height_per_day_(until_flowering);Plant_height;Southern_leaf_blight	0	0	0	1	0	1	0	0	0	0	0	0	0	0	0	0	0	0	0	0	0	0	0	0	0	0	2	dispensable
pan_gene_12496	pan_gene_22313	Southern_leaf_blight;Tassel_branch_number	Southern_leaf_blight	0	0	0	1	1	0	1	0	1	0	1	1	0	1	0	1	1	0	0	0	0	0	0	0	1	1	11	near-core
pan_gene_12496	pan_gene_22626	Southern_leaf_blight;Tassel_branch_number	Southern_leaf_blight	0	0	0	1	1	1	1	0	1	0	0	1	1	1	0	0	0	1	0	1	0	0	0	1	1	0	12	near-core
pan_gene_12496	pan_gene_25551	Southern_leaf_blight;Tassel_branch_number	Boxcox-transformed_leaf_angle;Southern_leaf_blight	0	0	0	1	1	1	0	0	1	0	0	0	1	0	0	0	0	0	0	0	0	0	0	0	0	0	5	dispensable
pan_gene_12496	pan_gene_2690	Southern_leaf_blight;Tassel_branch_number	Height_above_ear;Nodes_to_ear;Southern_leaf_blight	0	0	0	1	0	0	0	0	0	0	0	0	0	0	0	0	0	0	0	0	1	0	0	0	0	0	2	dispensable
pan_gene_12496	pan_gene_30496	Southern_leaf_blight;Tassel_branch_number	Southern_leaf_blight	0	0	0	1	0	0	0	0	1	0	0	0	0	0	0	0	0	0	0	0	0	0	0	0	0	0	2	dispensable
pan_gene_12496	pan_gene_31317	Southern_leaf_blight;Tassel_branch_number	Southern_leaf_blight	0	0	0	1	0	0	1	0	0	0	0	1	1	1	0	1	0	0	0	1	1	1	0	0	1	0	10	dispensable
pan_gene_12496	pan_gene_32820	Southern_leaf_blight;Tassel_branch_number	Southern_leaf_blight	0	0	0	1	0	0	1	0	0	0	0	0	0	1	0	0	0	0	0	0	0	0	0	0	0	0	3	dispensable
pan_gene_12496	pan_gene_46138	Southern_leaf_blight;Tassel_branch_number	Southern_leaf_blight	0	0	0	1	0	0	0	0	0	0	0	0	0	0	0	0	0	0	0	0	0	0	0	0	0	0	1	private
pan_gene_12496	pan_gene_8981	Southern_leaf_blight;Tassel_branch_number	Average_internode_length_(below_ear);Leaf_length;Southern_leaf_blight;Sucrose	0	0	0	0	1	0	0	0	0	0	0	0	0	0	0	0	0	0	0	1	0	0	0	0	0	0	2	dispensable
pan_gene_12496	pan_gene_9597	Southern_leaf_blight;Tassel_branch_number	Southern_leaf_blight	0	0	0	1	1	0	0	1	1	0	0	0	0	0	0	0	0	0	0	0	0	0	0	0	0	0	4	dispensable
pan_gene_12497	pan_gene_21979	Southern_leaf_blight;Tassel_branch_number	Southern_leaf_blight	0	0	0	1	0	0	0	0	0	0	0	0	0	0	0	0	0	0	0	0	0	0	0	0	0	0	1	private
pan_gene_12497	pan_gene_30536	Southern_leaf_blight;Tassel_branch_number	Southern_leaf_blight	0	0	0	1	0	0	0	0	0	0	0	0	0	0	0	0	0	0	0	0	0	0	1	0	0	0	2	dispensable
pan_gene_12500	pan_gene_15716	Average_internode_length_(below_ear);Leaf_length;Ratio_of_ear_height_to_total_height;Southern_leaf_blight	Boxcox-transformed_leaf_angle;Nitrate;Southern_leaf_blight	0	0	0	0	0	0	0	0	0	0	0	0	0	0	0	0	0	0	0	0	0	1	0	0	0	0	1	private
pan_gene_12500	pan_gene_18764	Average_internode_length_(below_ear);Leaf_length;Ratio_of_ear_height_to_total_height;Southern_leaf_blight	Southern_leaf_blight	0	0	0	0	0	0	0	0	0	0	0	0	0	0	0	0	0	0	0	0	0	1	0	0	0	0	1	private
pan_gene_12500	pan_gene_23829	Average_internode_length_(below_ear);Leaf_length;Ratio_of_ear_height_to_total_height;Southern_leaf_blight	Average_internode_length_(below_ear);Photoperiod_Growing-degree_days_to_silk;Southern_leaf_blight	0	0	0	0	0	0	0	0	0	0	0	0	0	0	0	0	0	0	0	0	0	1	0	0	0	0	1	private
pan_gene_12500	pan_gene_27470	Average_internode_length_(below_ear);Leaf_length;Ratio_of_ear_height_to_total_height;Southern_leaf_blight	Southern_leaf_blight	0	0	0	0	0	0	0	0	0	0	0	0	0	0	0	0	0	0	0	0	0	1	0	0	0	0	1	private
pan_gene_12500	pan_gene_31281	Average_internode_length_(below_ear);Leaf_length;Ratio_of_ear_height_to_total_height;Southern_leaf_blight	Ratio_of_ear_height_to_total_height;Southern_leaf_blight	0	0	0	0	0	0	0	0	0	0	0	0	0	0	0	0	0	0	0	0	0	1	0	0	0	0	1	private
pan_gene_12500	pan_gene_32793	Average_internode_length_(below_ear);Leaf_length;Ratio_of_ear_height_to_total_height;Southern_leaf_blight	Leaf_length;Southern_leaf_blight	0	0	0	0	0	0	0	0	0	0	0	0	0	0	0	0	0	0	0	0	0	1	0	0	0	0	1	private
pan_gene_14873	pan_gene_20281	Southern_leaf_blight	Southern_leaf_blight	0	0	0	1	0	0	0	0	1	0	0	0	0	0	0	0	0	1	0	0	0	0	0	0	0	0	3	dispensable
pan_gene_1539	pan_gene_16824	Average_internode_length_(above_ear);Height_per_day_(until_flowering);Nodes_above_ear;PCA_of_metabolites:_PC2;Protein;Southern_leaf_blight	Southern_leaf_blight	0	0	0	1	0	0	0	0	0	0	0	0	0	0	0	0	0	0	0	0	0	0	0	0	0	0	1	private
pan_gene_1539	pan_gene_16837	Average_internode_length_(above_ear);Height_per_day_(until_flowering);Nodes_above_ear;PCA_of_metabolites:_PC2;Protein;Southern_leaf_blight	Southern_leaf_blight	0	0	0	1	0	0	0	0	0	0	0	0	0	0	0	0	0	0	0	0	0	0	0	0	0	0	1	private
pan_gene_1539	pan_gene_18766	Average_internode_length_(above_ear);Height_per_day_(until_flowering);Nodes_above_ear;PCA_of_metabolites:_PC2;Protein;Southern_leaf_blight	Average_internode_length_(whole_plant);Ear_height;Height_per_day_(until_flowering);Plant_height;Southern_leaf_blight	0	0	0	1	0	0	0	0	0	0	0	0	0	0	0	1	0	0	0	0	0	0	0	0	0	0	2	dispensable
pan_gene_1539	pan_gene_20574	Average_internode_length_(above_ear);Height_per_day_(until_flowering);Nodes_above_ear;PCA_of_metabolites:_PC2;Protein;Southern_leaf_blight	Height_above_ear;Southern_leaf_blight;Tassel_branch_number	0	0	0	1	1	1	0	0	0	0	0	0	0	0	0	0	0	0	0	0	0	0	0	0	0	0	3	dispensable
pan_gene_1539	pan_gene_21606	Average_internode_length_(above_ear);Height_per_day_(until_flowering);Nodes_above_ear;PCA_of_metabolites:_PC2;Protein;Southern_leaf_blight	Average_internode_length_(above_ear);Southern_leaf_blight	0	0	0	1	0	1	0	0	1	0	0	1	0	0	0	0	0	0	0	0	0	0	0	0	0	0	4	dispensable
pan_gene_1539	pan_gene_26602	Average_internode_length_(above_ear);Height_per_day_(until_flowering);Nodes_above_ear;PCA_of_metabolites:_PC2;Protein;Southern_leaf_blight	Anthesis-silking_interval;Height_above_ear;Nodes_per_plant;Southern_leaf_blight	0	0	0	1	1	1	0	0	0	0	0	0	0	0	0	0	0	0	0	0	1	0	0	0	0	0	4	dispensable
pan_gene_1539	pan_gene_2690	Average_internode_length_(above_ear);Height_per_day_(until_flowering);Nodes_above_ear;PCA_of_metabolites:_PC2;Protein;Southern_leaf_blight	Height_above_ear;Nodes_to_ear;Southern_leaf_blight	0	0	0	1	0	0	0	1	1	0	0	0	0	0	0	0	0	0	0	0	0	0	0	0	0	0	3	dispensable
pan_gene_1539	pan_gene_27995	Average_internode_length_(above_ear);Height_per_day_(until_flowering);Nodes_above_ear;PCA_of_metabolites:_PC2;Protein;Southern_leaf_blight	Average_internode_length_(below_ear);Southern_leaf_blight;Tassel_length	0	0	0	1	0	1	0	0	0	0	0	0	0	0	1	0	0	0	0	0	0	0	0	0	0	0	3	dispensable
pan_gene_1539	pan_gene_29975	Average_internode_length_(above_ear);Height_per_day_(until_flowering);Nodes_above_ear;PCA_of_metabolites:_PC2;Protein;Southern_leaf_blight	Cob_diameter;Southern_leaf_blight	0	0	0	1	0	0	0	0	0	0	0	0	0	0	0	0	0	0	0	0	0	0	0	0	0	0	1	private
pan_gene_1539	pan_gene_30496	Average_internode_length_(above_ear);Height_per_day_(until_flowering);Nodes_above_ear;PCA_of_metabolites:_PC2;Protein;Southern_leaf_blight	Southern_leaf_blight	0	0	0	1	0	1	0	0	1	0	0	0	0	0	0	0	1	0	0	0	0	0	0	0	0	0	4	dispensable
pan_gene_1539	pan_gene_32730	Average_internode_length_(above_ear);Height_per_day_(until_flowering);Nodes_above_ear;PCA_of_metabolites:_PC2;Protein;Southern_leaf_blight	Ear_height;Southern_leaf_blight	0	0	0	1	0	0	0	0	0	0	0	0	0	0	0	0	0	0	0	0	0	0	0	0	0	0	1	private
pan_gene_1539	pan_gene_8981	Average_internode_length_(above_ear);Height_per_day_(until_flowering);Nodes_above_ear;PCA_of_metabolites:_PC2;Protein;Southern_leaf_blight	Average_internode_length_(below_ear);Leaf_length;Southern_leaf_blight;Sucrose	0	0	0	0	0	0	0	0	0	1	0	0	0	0	0	0	0	0	0	0	0	0	0	0	0	0	1	private
pan_gene_1539	pan_gene_9130	Average_internode_length_(above_ear);Height_per_day_(until_flowering);Nodes_above_ear;PCA_of_metabolites:_PC2;Protein;Southern_leaf_blight	Southern_leaf_blight	0	0	0	1	1	1	0	0	0	0	0	0	0	0	0	1	0	0	0	0	0	0	0	0	0	0	4	dispensable
pan_gene_1539	pan_gene_97360	Average_internode_length_(above_ear);Height_per_day_(until_flowering);Nodes_above_ear;PCA_of_metabolites:_PC2;Protein;Southern_leaf_blight	100_Kernel_weight;Southern_leaf_blight	0	0	0	1	0	0	0	0	0	0	0	0	0	0	0	0	0	0	0	0	0	0	0	0	0	0	1	private
pan_gene_15561	pan_gene_16664	Southern_leaf_blight	Average_internode_length_(above_ear);Southern_leaf_blight	0	0	0	1	1	1	1	1	1	1	0	0	0	0	0	0	0	1	1	1	1	1	0	0	1	1	14	near-core
pan_gene_15561	pan_gene_19312	Southern_leaf_blight	Leaf_width;Nitrate;PCA_of_metabolites:_PC2;Southern_leaf_blight	0	0	0	1	0	0	0	0	0	0	0	0	0	0	0	0	0	0	0	0	0	0	0	0	0	0	1	private
pan_gene_15561	pan_gene_27929	Southern_leaf_blight	Southern_leaf_blight	0	0	0	1	0	0	0	0	1	0	0	0	0	0	0	0	0	0	0	0	0	1	0	0	0	0	3	dispensable
pan_gene_15562	pan_gene_16734	Southern_leaf_blight	Southern_leaf_blight	0	0	0	1	0	0	0	0	0	0	0	0	0	1	0	0	0	0	0	0	0	0	0	0	0	0	2	dispensable
pan_gene_15562	pan_gene_18738	Southern_leaf_blight	Southern_leaf_blight	0	0	0	1	0	0	0	0	0	0	1	0	0	0	0	0	0	0	0	0	0	0	1	0	0	0	3	dispensable
pan_gene_15562	pan_gene_20619	Southern_leaf_blight	Average_internode_length_(above_ear);Southern_leaf_blight;Total_amino_acids	0	0	0	1	0	0	1	0	1	0	0	0	0	0	0	0	0	0	0	0	0	0	1	0	0	0	4	dispensable
pan_gene_15562	pan_gene_21606	Southern_leaf_blight	Average_internode_length_(above_ear);Southern_leaf_blight	0	0	0	1	0	0	0	0	0	0	0	0	0	0	0	0	0	0	0	0	0	0	1	0	0	0	2	dispensable
pan_gene_15562	pan_gene_22630	Southern_leaf_blight	Southern_leaf_blight	0	0	0	1	0	0	0	0	1	0	0	0	1	0	0	0	0	0	1	0	0	0	0	0	0	0	4	dispensable
pan_gene_15562	pan_gene_23744	Southern_leaf_blight	Southern_leaf_blight	0	0	0	1	0	1	0	0	0	0	0	0	0	0	0	0	0	0	0	0	0	0	0	0	0	0	2	dispensable
pan_gene_15562	pan_gene_27932	Southern_leaf_blight	Southern_leaf_blight	0	0	0	0	1	1	1	0	0	0	0	0	0	0	0	0	0	0	0	0	1	0	0	0	0	1	5	dispensable
pan_gene_15562	pan_gene_29339	Southern_leaf_blight	Average_internode_length_(whole_plant);Southern_leaf_blight	0	0	0	1	0	0	1	0	1	0	1	0	0	0	0	0	0	1	0	0	1	1	1	0	0	1	9	dispensable
pan_gene_15562	pan_gene_29885	Southern_leaf_blight	Days_to_silk;Height_above_ear;Southern_leaf_blight	0	0	0	0	0	0	0	0	0	0	0	0	0	0	0	0	0	1	0	0	1	0	0	0	0	0	2	dispensable
pan_gene_15562	pan_gene_31283	Southern_leaf_blight	Average_internode_length_(above_ear);Southern_leaf_blight	0	0	0	0	1	0	0	0	0	0	0	0	0	0	0	0	0	0	0	0	0	0	0	0	0	0	1	private
pan_gene_15562	pan_gene_3154	Southern_leaf_blight	Southern_leaf_blight	0	0	0	1	1	1	0	0	1	0	1	1	1	0	0	0	0	1	0	0	1	0	1	1	0	0	11	near-core
pan_gene_15562	pan_gene_32241	Southern_leaf_blight	Southern_leaf_blight	0	0	0	1	0	0	0	0	0	0	0	0	0	1	0	0	0	0	0	0	0	0	0	0	0	0	2	dispensable
pan_gene_15562	pan_gene_32770	Southern_leaf_blight	Chlorophyll_A;Leaf_width;Nodes_per_plant;Southern_leaf_blight	0	0	0	1	0	0	0	0	1	0	0	0	0	0	0	0	0	0	0	0	0	0	0	0	0	0	2	dispensable
pan_gene_15562	pan_gene_8970	Southern_leaf_blight	Leaf_length;Southern_leaf_blight;Tassel_length	0	0	0	0	1	0	1	0	1	0	1	0	0	1	0	0	0	0	0	0	0	0	1	0	0	0	6	dispensable
pan_gene_15716	pan_gene_18738	Boxcox-transformed_leaf_angle;Nitrate;Southern_leaf_blight	Southern_leaf_blight	0	0	0	1	0	0	0	0	0	0	0	0	0	0	0	0	0	0	0	0	0	0	0	0	0	0	1	private
pan_gene_15716	pan_gene_18764	Boxcox-transformed_leaf_angle;Nitrate;Southern_leaf_blight	Southern_leaf_blight	0	0	0	1	1	0	0	0	1	0	0	0	1	0	0	1	0	1	0	0	0	1	0	0	0	0	7	dispensable
pan_gene_15716	pan_gene_20619	Boxcox-transformed_leaf_angle;Nitrate;Southern_leaf_blight	Average_internode_length_(above_ear);Southern_leaf_blight;Total_amino_acids	0	0	0	1	0	0	0	0	1	0	0	0	0	0	0	0	0	0	0	0	0	1	0	0	1	0	4	dispensable
pan_gene_15716	pan_gene_21606	Boxcox-transformed_leaf_angle;Nitrate;Southern_leaf_blight	Average_internode_length_(above_ear);Southern_leaf_blight	0	0	0	1	1	1	0	0	1	1	0	1	1	0	0	1	0	0	0	0	1	0	0	0	0	0	9	dispensable
pan_gene_15716	pan_gene_21981	Boxcox-transformed_leaf_angle;Nitrate;Southern_leaf_blight	Southern_leaf_blight	0	0	0	0	0	1	0	0	0	0	0	0	0	0	0	1	0	0	0	0	0	0	0	0	0	0	2	dispensable
pan_gene_15716	pan_gene_22630	Boxcox-transformed_leaf_angle;Nitrate;Southern_leaf_blight	Southern_leaf_blight	0	0	0	1	1	0	0	0	0	0	0	0	0	0	0	0	0	0	0	0	0	0	0	0	0	0	2	dispensable
pan_gene_15716	pan_gene_23744	Boxcox-transformed_leaf_angle;Nitrate;Southern_leaf_blight	Southern_leaf_blight	0	0	0	1	0	0	0	0	0	0	0	0	0	0	0	0	0	0	0	0	0	0	0	0	0	0	1	private
pan_gene_15716	pan_gene_23829	Boxcox-transformed_leaf_angle;Nitrate;Southern_leaf_blight	Average_internode_length_(below_ear);Photoperiod_Growing-degree_days_to_silk;Southern_leaf_blight	0	0	0	1	1	1	0	0	1	0	0	0	1	1	0	1	0	0	0	0	0	0	0	0	0	0	7	dispensable
pan_gene_15716	pan_gene_26772	Boxcox-transformed_leaf_angle;Nitrate;Southern_leaf_blight	Southern_leaf_blight	0	0	0	1	0	0	0	0	0	0	0	0	0	0	0	0	0	0	0	0	0	0	0	0	0	0	1	private
pan_gene_15716	pan_gene_27932	Boxcox-transformed_leaf_angle;Nitrate;Southern_leaf_blight	Southern_leaf_blight	0	0	0	0	0	1	0	0	0	0	0	0	1	0	0	0	0	0	0	0	0	1	0	0	0	0	3	dispensable
pan_gene_15716	pan_gene_27976	Boxcox-transformed_leaf_angle;Nitrate;Southern_leaf_blight	PCA_of_metabolites:_PC2;Southern_leaf_blight	0	0	0	1	0	0	0	0	0	1	0	0	0	0	0	0	0	0	0	0	0	0	0	0	0	0	2	dispensable
pan_gene_15716	pan_gene_29339	Boxcox-transformed_leaf_angle;Nitrate;Southern_leaf_blight	Average_internode_length_(whole_plant);Southern_leaf_blight	0	0	0	1	1	1	0	0	1	1	0	0	1	1	0	1	0	1	0	0	1	1	0	0	0	0	11	near-core
pan_gene_15716	pan_gene_29474	Boxcox-transformed_leaf_angle;Nitrate;Southern_leaf_blight	Southern_leaf_blight	0	0	0	1	0	0	0	0	0	0	0	0	0	1	0	0	0	0	0	0	0	0	0	0	0	0	2	dispensable
pan_gene_15716	pan_gene_29885	Boxcox-transformed_leaf_angle;Nitrate;Southern_leaf_blight	Days_to_silk;Height_above_ear;Southern_leaf_blight	0	0	0	0	0	0	0	0	0	0	0	0	0	0	0	0	0	1	0	0	0	0	0	0	0	0	1	private
pan_gene_15716	pan_gene_30517	Boxcox-transformed_leaf_angle;Nitrate;Southern_leaf_blight	Southern_leaf_blight;Tassel_branch_number	0	0	0	1	0	0	0	0	1	0	0	0	0	1	0	0	0	0	0	0	1	0	0	0	0	0	4	dispensable
pan_gene_15716	pan_gene_30686	Boxcox-transformed_leaf_angle;Nitrate;Southern_leaf_blight	Southern_leaf_blight	0	0	0	1	0	1	0	0	1	0	0	0	0	0	0	0	0	0	0	0	0	0	0	0	0	0	3	dispensable
pan_gene_15716	pan_gene_32241	Boxcox-transformed_leaf_angle;Nitrate;Southern_leaf_blight	Southern_leaf_blight	0	0	0	1	0	0	0	0	0	0	0	0	0	0	0	0	0	0	0	0	0	0	0	0	0	0	1	private
pan_gene_15716	pan_gene_32770	Boxcox-transformed_leaf_angle;Nitrate;Southern_leaf_blight	Chlorophyll_A;Leaf_width;Nodes_per_plant;Southern_leaf_blight	0	0	0	1	1	1	0	0	1	0	0	0	0	0	0	0	0	0	0	0	0	1	0	0	0	0	5	dispensable
pan_gene_15716	pan_gene_32792	Boxcox-transformed_leaf_angle;Nitrate;Southern_leaf_blight	Southern_leaf_blight	0	0	0	1	1	0	0	0	1	0	0	0	0	0	0	1	0	0	0	0	0	0	0	0	0	0	4	dispensable
pan_gene_15716	pan_gene_32793	Boxcox-transformed_leaf_angle;Nitrate;Southern_leaf_blight	Leaf_length;Southern_leaf_blight	0	0	0	1	1	1	1	0	1	0	0	0	1	1	0	1	0	1	0	0	1	1	0	0	0	0	11	near-core
pan_gene_15716	pan_gene_58621	Boxcox-transformed_leaf_angle;Nitrate;Southern_leaf_blight	Southern_leaf_blight	0	0	0	1	0	1	0	0	0	0	0	0	0	0	0	0	0	0	0	0	0	0	0	0	0	0	2	dispensable
pan_gene_15716	pan_gene_6990	Boxcox-transformed_leaf_angle;Nitrate;Southern_leaf_blight	Anthesis-silking_interval;Southern_leaf_blight	0	0	0	1	0	0	0	0	1	0	0	0	0	0	0	0	0	0	0	0	0	0	0	0	0	0	2	dispensable
pan_gene_15716	pan_gene_7242	Boxcox-transformed_leaf_angle;Nitrate;Southern_leaf_blight	Southern_leaf_blight	0	0	0	1	0	0	0	0	0	0	0	0	0	0	0	0	0	0	0	0	0	0	0	0	0	0	1	private
pan_gene_15716	pan_gene_8970	Boxcox-transformed_leaf_angle;Nitrate;Southern_leaf_blight	Leaf_length;Southern_leaf_blight;Tassel_length	0	0	0	0	0	1	0	0	1	0	0	0	0	0	0	1	0	0	0	0	0	0	0	0	0	0	3	dispensable
pan_gene_15716	pan_gene_90365	Boxcox-transformed_leaf_angle;Nitrate;Southern_leaf_blight	Southern_leaf_blight	0	0	0	1	1	1	1	0	1	1	0	0	0	0	0	1	0	1	0	0	1	0	0	0	0	0	9	dispensable
pan_gene_15716	pan_gene_9316	Boxcox-transformed_leaf_angle;Nitrate;Southern_leaf_blight	Southern_leaf_blight	0	0	0	0	1	0	0	0	0	0	0	0	1	1	0	0	0	1	0	0	1	0	0	0	0	0	5	dispensable
pan_gene_1581	pan_gene_20619	Southern_leaf_blight	Average_internode_length_(above_ear);Southern_leaf_blight;Total_amino_acids	0	0	0	1	0	0	0	0	0	0	0	1	0	0	0	0	0	0	0	0	0	0	0	0	0	0	2	dispensable
pan_gene_1593	pan_gene_16367	Nodes_per_plant;Southern_leaf_blight	Southern_leaf_blight	0	0	0	1	1	0	0	1	0	0	0	0	0	1	0	0	0	0	0	0	0	0	0	0	0	0	4	dispensable
pan_gene_1593	pan_gene_16664	Nodes_per_plant;Southern_leaf_blight	Average_internode_length_(above_ear);Southern_leaf_blight	0	0	0	1	0	0	0	0	0	0	0	0	0	0	0	0	0	0	0	0	0	0	0	0	0	0	1	private
pan_gene_1593	pan_gene_16824	Nodes_per_plant;Southern_leaf_blight	Southern_leaf_blight	0	0	0	1	0	0	0	0	0	0	0	0	0	0	0	0	0	0	0	0	0	0	0	0	0	0	1	private
pan_gene_1593	pan_gene_18747	Nodes_per_plant;Southern_leaf_blight	Southern_leaf_blight	0	0	0	1	0	0	0	0	0	0	0	0	0	0	0	0	0	0	0	0	0	0	0	0	0	0	1	private
pan_gene_1593	pan_gene_18766	Nodes_per_plant;Southern_leaf_blight	Average_internode_length_(whole_plant);Ear_height;Height_per_day_(until_flowering);Plant_height;Southern_leaf_blight	0	0	0	1	1	0	0	0	0	0	0	0	0	0	0	0	0	0	0	0	0	0	0	0	0	0	2	dispensable
pan_gene_1593	pan_gene_19312	Nodes_per_plant;Southern_leaf_blight	Leaf_width;Nitrate;PCA_of_metabolites:_PC2;Southern_leaf_blight	0	0	0	1	0	0	0	0	0	0	0	0	0	0	0	0	0	0	0	0	0	0	0	0	0	0	1	private
pan_gene_1593	pan_gene_21998	Nodes_per_plant;Southern_leaf_blight	Northern_Leaf_Blight;Southern_leaf_blight	0	0	0	1	1	0	0	0	0	0	0	0	0	0	0	0	0	0	0	0	0	0	0	0	0	0	2	dispensable
pan_gene_1593	pan_gene_22313	Nodes_per_plant;Southern_leaf_blight	Southern_leaf_blight	0	0	0	1	0	0	0	0	0	0	0	0	0	0	0	0	0	0	0	0	0	0	0	0	0	0	1	private
pan_gene_1593	pan_gene_22314	Nodes_per_plant;Southern_leaf_blight	Southern_leaf_blight	0	0	0	1	1	0	0	0	0	0	0	0	0	0	0	0	0	0	0	0	0	0	0	0	0	0	2	dispensable
pan_gene_1593	pan_gene_22626	Nodes_per_plant;Southern_leaf_blight	Southern_leaf_blight	0	0	0	1	0	0	0	0	0	0	0	0	0	0	0	0	0	0	0	0	0	0	0	0	0	0	1	private
pan_gene_1593	pan_gene_25099	Nodes_per_plant;Southern_leaf_blight	Southern_leaf_blight;Tassel_branch_number	0	0	0	1	1	0	0	0	0	0	0	0	0	1	0	0	0	0	0	0	0	0	0	0	0	0	3	dispensable
pan_gene_1593	pan_gene_25451	Nodes_per_plant;Southern_leaf_blight	Ear_height;Southern_leaf_blight	0	0	0	1	0	0	0	0	0	0	0	1	0	0	0	0	0	0	0	0	0	0	0	1	0	0	3	dispensable
pan_gene_1593	pan_gene_25551	Nodes_per_plant;Southern_leaf_blight	Boxcox-transformed_leaf_angle;Southern_leaf_blight	0	0	0	1	0	0	0	0	0	0	0	0	0	0	0	0	0	0	0	0	0	0	0	0	0	0	1	private
pan_gene_1593	pan_gene_2647	Nodes_per_plant;Southern_leaf_blight	Southern_leaf_blight	0	0	0	1	0	0	0	0	0	0	0	0	0	0	0	0	0	0	0	0	0	0	0	0	0	0	1	private
pan_gene_1593	pan_gene_26602	Nodes_per_plant;Southern_leaf_blight	Anthesis-silking_interval;Height_above_ear;Nodes_per_plant;Southern_leaf_blight	0	0	0	1	0	0	0	0	0	0	0	0	0	0	0	0	0	0	0	0	0	0	0	0	0	0	1	private
pan_gene_1593	pan_gene_2690	Nodes_per_plant;Southern_leaf_blight	Height_above_ear;Nodes_to_ear;Southern_leaf_blight	0	0	0	1	1	0	0	0	0	0	0	0	0	0	0	0	0	0	0	0	0	0	0	0	0	0	2	dispensable
pan_gene_1593	pan_gene_29966	Nodes_per_plant;Southern_leaf_blight	Leaf_length;PCA_of_metabolites:_PC2;Southern_leaf_blight	0	0	0	1	1	0	0	0	0	0	0	0	0	0	0	0	0	0	0	0	0	0	0	0	0	0	2	dispensable
pan_gene_1593	pan_gene_30496	Nodes_per_plant;Southern_leaf_blight	Southern_leaf_blight	0	0	0	1	0	0	0	0	0	0	0	0	0	0	0	0	0	0	0	0	0	0	0	0	0	0	1	private
pan_gene_1593	pan_gene_31317	Nodes_per_plant;Southern_leaf_blight	Southern_leaf_blight	0	0	0	1	0	0	0	0	0	0	0	0	0	0	0	0	0	0	0	0	0	0	0	0	0	0	1	private
pan_gene_1593	pan_gene_32820	Nodes_per_plant;Southern_leaf_blight	Southern_leaf_blight	0	0	0	1	1	0	0	0	0	0	0	0	0	0	0	0	0	0	0	0	0	0	0	0	0	0	2	dispensable
pan_gene_1593	pan_gene_71411	Nodes_per_plant;Southern_leaf_blight	Southern_leaf_blight	0	0	0	1	0	0	0	0	0	0	0	0	0	0	0	0	0	0	0	0	0	0	0	0	0	0	1	private
pan_gene_1593	pan_gene_9597	Nodes_per_plant;Southern_leaf_blight	Southern_leaf_blight	0	0	0	1	0	0	0	0	0	0	0	0	0	0	0	0	0	0	0	0	0	0	0	0	0	0	1	private
pan_gene_16062	pan_gene_2647	Days_to_anthesis;Nodes_to_ear;Southern_leaf_blight	Southern_leaf_blight	0	0	0	1	1	0	0	0	0	0	0	0	0	0	0	0	0	0	0	0	0	0	0	0	0	0	2	dispensable
pan_gene_16062	pan_gene_32657	Days_to_anthesis;Nodes_to_ear;Southern_leaf_blight	Boxcox-transformed_leaf_angle;Southern_leaf_blight	0	0	0	1	0	0	0	0	1	0	0	0	0	0	0	0	1	0	0	0	0	0	0	0	0	0	3	dispensable
pan_gene_16062	pan_gene_5988	Days_to_anthesis;Nodes_to_ear;Southern_leaf_blight	Days_to_anthesis;Southern_leaf_blight	0	0	0	1	0	0	0	1	1	0	0	0	0	0	0	0	0	0	0	0	0	0	0	0	0	0	3	dispensable
pan_gene_16062	pan_gene_71411	Days_to_anthesis;Nodes_to_ear;Southern_leaf_blight	Southern_leaf_blight	0	0	0	1	0	0	0	0	0	0	0	0	0	0	0	0	0	0	0	0	0	0	0	0	0	0	1	private
pan_gene_16063	pan_gene_18738	Days_to_anthesis;Leaf_length;Nodes_to_ear;Southern_leaf_blight	Southern_leaf_blight	0	0	0	0	0	0	0	0	0	0	0	0	0	0	0	0	1	0	0	0	0	0	0	0	0	0	1	private
pan_gene_16146	pan_gene_20079	Southern_leaf_blight	Ear_row_number;Nodes_per_plant;Photoperiod_growing-degree_days_to_anthesis;Southern_leaf_blight	0	0	0	0	0	0	0	0	0	0	0	1	0	0	0	0	0	0	0	0	0	0	0	0	0	0	1	private
pan_gene_16367	pan_gene_16664	Southern_leaf_blight	Average_internode_length_(above_ear);Southern_leaf_blight	0	0	0	1	0	0	0	0	0	0	0	0	0	0	0	0	0	0	0	0	0	0	0	0	0	0	1	private
pan_gene_16367	pan_gene_18766	Southern_leaf_blight	Average_internode_length_(whole_plant);Ear_height;Height_per_day_(until_flowering);Plant_height;Southern_leaf_blight	0	0	0	1	0	0	0	0	0	0	0	0	0	0	0	0	0	0	0	0	0	0	0	0	0	0	1	private
pan_gene_16367	pan_gene_19312	Southern_leaf_blight	Leaf_width;Nitrate;PCA_of_metabolites:_PC2;Southern_leaf_blight	0	0	0	1	0	0	0	0	0	0	0	0	0	0	0	0	0	0	0	0	0	0	0	0	0	0	1	private
pan_gene_16367	pan_gene_25451	Southern_leaf_blight	Ear_height;Southern_leaf_blight	0	0	0	1	0	0	0	0	0	0	0	0	0	0	0	0	0	0	0	0	0	0	0	0	0	0	1	private
pan_gene_16367	pan_gene_2690	Southern_leaf_blight	Height_above_ear;Nodes_to_ear;Southern_leaf_blight	0	0	0	1	1	0	0	1	0	0	0	0	0	0	0	0	0	0	0	0	0	0	0	0	0	0	3	dispensable
pan_gene_16367	pan_gene_32820	Southern_leaf_blight	Southern_leaf_blight	0	0	0	1	1	0	0	0	0	0	0	0	0	0	0	0	0	0	0	0	0	0	0	0	0	0	2	dispensable
pan_gene_16529	pan_gene_27953	Southern_leaf_blight	Height_above_ear;Nodes_above_ear;Southern_leaf_blight	0	0	0	0	0	0	1	0	0	0	1	0	0	0	0	0	1	0	0	0	0	0	1	0	1	1	6	dispensable
pan_gene_16550	pan_gene_18637	Glucose;Northern_Leaf_Blight;Southern_leaf_blight	Leaf_length;Southern_leaf_blight	0	0	0	1	0	0	0	0	0	0	0	0	0	0	0	0	0	0	1	0	0	0	0	0	0	0	2	dispensable
pan_gene_16550	pan_gene_55610	Glucose;Northern_Leaf_Blight;Southern_leaf_blight	Ear_row_number;Southern_leaf_blight;Tassel_branch_number;Tassel_length	0	0	0	1	0	0	0	1	1	0	0	0	0	0	0	0	0	0	0	0	0	0	0	0	0	0	3	dispensable
pan_gene_16550	pan_gene_99935	Glucose;Northern_Leaf_Blight;Southern_leaf_blight	Southern_leaf_blight	0	0	0	1	0	0	0	0	0	0	0	0	0	0	0	0	0	0	0	0	0	0	0	0	0	0	1	private
pan_gene_16658	pan_gene_16824	Southern_leaf_blight	Southern_leaf_blight	0	0	0	1	0	1	0	0	0	0	1	0	0	0	0	0	0	0	0	0	0	0	0	0	0	0	3	dispensable
pan_gene_16658	pan_gene_18764	Southern_leaf_blight	Southern_leaf_blight	0	0	0	1	1	0	0	0	1	0	1	0	0	0	0	0	0	0	0	0	0	0	0	0	0	0	4	dispensable
pan_gene_16658	pan_gene_18766	Southern_leaf_blight	Average_internode_length_(whole_plant);Ear_height;Height_per_day_(until_flowering);Plant_height;Southern_leaf_blight	0	0	0	1	0	1	0	1	1	0	0	1	0	1	0	1	0	1	0	0	0	1	0	0	1	0	10	dispensable
pan_gene_16658	pan_gene_20574	Southern_leaf_blight	Height_above_ear;Southern_leaf_blight;Tassel_branch_number	0	0	0	1	1	1	0	0	1	0	1	0	0	1	0	0	0	0	0	0	0	0	0	0	0	0	6	dispensable
pan_gene_16658	pan_gene_21606	Southern_leaf_blight	Average_internode_length_(above_ear);Southern_leaf_blight	0	0	0	1	0	1	0	0	1	0	1	0	0	0	0	0	0	0	0	0	0	0	0	0	0	0	4	dispensable
pan_gene_16658	pan_gene_31283	Southern_leaf_blight	Average_internode_length_(above_ear);Southern_leaf_blight	0	0	0	0	1	0	0	0	0	0	0	0	0	0	0	0	0	0	0	0	0	0	0	0	0	0	1	private
pan_gene_16658	pan_gene_32730	Southern_leaf_blight	Ear_height;Southern_leaf_blight	0	0	0	1	1	1	0	0	0	0	0	0	0	0	0	0	0	0	0	0	0	0	0	0	0	0	3	dispensable
pan_gene_16658	pan_gene_9316	Southern_leaf_blight	Southern_leaf_blight	0	0	0	0	1	0	0	0	0	0	1	0	0	1	0	0	0	0	1	0	0	0	0	0	0	0	4	dispensable
pan_gene_16658	pan_gene_97360	Southern_leaf_blight	100_Kernel_weight;Southern_leaf_blight	0	0	0	1	1	0	0	0	0	0	0	0	0	0	0	0	0	0	0	0	0	0	0	0	0	0	2	dispensable
pan_gene_16664	pan_gene_17408	Average_internode_length_(above_ear);Southern_leaf_blight	Southern_leaf_blight;Tassel_length	0	0	0	1	0	0	1	0	0	0	0	0	0	0	0	0	0	0	0	0	1	0	0	0	0	0	3	dispensable
pan_gene_16664	pan_gene_19312	Average_internode_length_(above_ear);Southern_leaf_blight	Leaf_width;Nitrate;PCA_of_metabolites:_PC2;Southern_leaf_blight	0	0	0	1	0	0	0	1	0	0	0	0	0	0	0	0	0	0	0	0	0	0	0	0	0	0	2	dispensable
pan_gene_16664	pan_gene_2690	Average_internode_length_(above_ear);Southern_leaf_blight	Height_above_ear;Nodes_to_ear;Southern_leaf_blight	0	0	0	1	0	0	1	0	0	0	0	0	0	0	0	0	0	0	0	0	0	0	0	0	0	0	2	dispensable
pan_gene_16664	pan_gene_32820	Average_internode_length_(above_ear);Southern_leaf_blight	Southern_leaf_blight	0	0	0	1	0	0	0	0	0	0	0	0	0	0	0	0	0	0	0	0	0	0	0	0	0	0	1	private
pan_gene_16664	pan_gene_4810	Average_internode_length_(above_ear);Southern_leaf_blight	Cob_diameter;Ear_row_number;Southern_leaf_blight	0	0	0	1	1	0	0	0	0	0	0	0	0	0	0	0	0	0	0	0	0	0	0	0	0	0	2	dispensable
pan_gene_16734	pan_gene_18764	Southern_leaf_blight	Southern_leaf_blight	0	0	0	1	0	0	0	0	0	0	0	0	0	0	0	0	0	0	0	0	0	0	0	0	0	0	1	private
pan_gene_16734	pan_gene_20574	Southern_leaf_blight	Height_above_ear;Southern_leaf_blight;Tassel_branch_number	0	0	0	1	0	0	0	0	0	0	0	0	0	0	0	0	0	0	0	0	0	0	0	0	0	0	1	private
pan_gene_16734	pan_gene_21606	Southern_leaf_blight	Average_internode_length_(above_ear);Southern_leaf_blight	0	0	0	1	0	0	0	0	0	0	0	0	0	0	0	0	0	0	0	0	0	0	0	0	0	0	1	private
pan_gene_16734	pan_gene_30686	Southern_leaf_blight	Southern_leaf_blight	0	0	0	1	0	0	0	0	0	0	0	0	0	1	0	0	0	1	0	0	0	0	0	0	0	0	3	dispensable
pan_gene_16734	pan_gene_32792	Southern_leaf_blight	Southern_leaf_blight	0	0	0	1	0	0	0	0	0	0	0	0	0	0	0	0	0	1	0	0	0	0	0	0	0	0	2	dispensable
pan_gene_16734	pan_gene_46138	Southern_leaf_blight	Southern_leaf_blight	0	0	0	1	0	0	0	0	0	0	0	0	0	0	0	0	0	0	0	0	0	0	0	0	0	0	1	private
pan_gene_16734	pan_gene_90365	Southern_leaf_blight	Southern_leaf_blight	0	0	0	1	0	0	0	0	0	0	0	0	0	1	0	0	0	0	0	0	0	0	0	0	0	0	2	dispensable
pan_gene_16783	pan_gene_32399	PCA_of_metabolites:_PC2;Southern_leaf_blight	Ear_row_number;Leaf_width;Northern_Leaf_Blight;Southern_leaf_blight	0	0	0	1	0	0	0	0	0	0	0	0	0	0	0	0	0	0	0	0	0	0	0	0	0	0	1	private
pan_gene_16824	pan_gene_17408	Southern_leaf_blight	Southern_leaf_blight;Tassel_length	0	0	0	1	0	0	0	0	0	0	0	0	0	0	0	0	0	0	0	0	0	0	0	0	0	0	1	private
pan_gene_16824	pan_gene_21998	Southern_leaf_blight	Northern_Leaf_Blight;Southern_leaf_blight	0	0	0	1	0	0	0	0	0	0	1	0	0	0	0	0	0	0	1	0	0	1	0	0	0	0	4	dispensable
pan_gene_16824	pan_gene_24758	Southern_leaf_blight	Southern_leaf_blight	0	0	0	1	0	1	1	0	0	0	1	0	0	0	0	0	0	1	0	0	0	0	0	0	0	1	6	dispensable
pan_gene_16824	pan_gene_25551	Southern_leaf_blight	Boxcox-transformed_leaf_angle;Southern_leaf_blight	0	0	0	1	0	1	0	1	0	0	0	0	0	0	0	0	0	0	0	0	0	0	0	0	1	0	4	dispensable
pan_gene_16824	pan_gene_2690	Southern_leaf_blight	Height_above_ear;Nodes_to_ear;Southern_leaf_blight	0	0	0	1	0	0	1	0	0	0	1	0	1	0	0	0	0	1	0	0	0	0	1	0	0	0	6	dispensable
pan_gene_16824	pan_gene_27929	Southern_leaf_blight	Southern_leaf_blight	0	0	0	1	0	0	0	0	0	0	0	0	0	0	0	0	0	0	0	0	0	0	0	0	0	0	1	private
pan_gene_16824	pan_gene_29975	Southern_leaf_blight	Cob_diameter;Southern_leaf_blight	0	0	0	1	0	1	1	0	0	0	0	0	0	0	0	0	0	0	0	1	1	0	0	0	0	0	5	dispensable
pan_gene_16824	pan_gene_30496	Southern_leaf_blight	Southern_leaf_blight	0	0	0	1	0	1	1	0	0	0	0	0	0	0	0	0	0	0	0	0	1	0	0	0	0	0	4	dispensable
pan_gene_16824	pan_gene_32820	Southern_leaf_blight	Southern_leaf_blight	0	0	0	1	0	1	0	0	0	0	0	0	0	0	0	0	0	0	0	0	0	0	0	0	0	0	2	dispensable
pan_gene_16824	pan_gene_46138	Southern_leaf_blight	Southern_leaf_blight	0	0	0	1	0	0	0	0	0	0	0	0	0	0	0	0	0	0	0	0	0	0	0	0	0	0	1	private
pan_gene_16824	pan_gene_8981	Southern_leaf_blight	Average_internode_length_(below_ear);Leaf_length;Southern_leaf_blight;Sucrose	0	0	0	0	0	0	0	0	0	0	0	0	0	0	0	0	0	0	0	1	0	0	0	0	0	0	1	private
pan_gene_16824	pan_gene_9130	Southern_leaf_blight	Southern_leaf_blight	0	0	0	1	0	1	1	1	0	0	1	1	0	0	0	0	0	1	0	1	1	0	1	1	0	0	11	near-core
pan_gene_16824	pan_gene_9597	Southern_leaf_blight	Southern_leaf_blight	0	0	0	1	0	1	0	1	0	0	0	0	0	0	0	0	0	0	0	0	1	0	0	0	0	0	4	dispensable
pan_gene_16824	pan_gene_97360	Southern_leaf_blight	100_Kernel_weight;Southern_leaf_blight	0	0	0	1	0	0	0	0	0	0	0	0	0	0	0	0	0	0	0	0	0	0	0	0	0	0	1	private
pan_gene_16837	pan_gene_18766	Southern_leaf_blight	Average_internode_length_(whole_plant);Ear_height;Height_per_day_(until_flowering);Plant_height;Southern_leaf_blight	0	0	0	1	0	1	0	0	0	0	0	0	0	0	0	0	0	0	0	0	0	0	0	0	0	0	2	dispensable
pan_gene_16851	pan_gene_4825	Southern_leaf_blight	Ear_height;Ratio_of_ear_height_to_total_height;Southern_leaf_blight;Stalk_strength	0	0	0	1	0	0	1	0	1	0	0	0	0	1	0	0	0	0	0	0	0	0	0	0	0	0	4	dispensable
pan_gene_17408	pan_gene_19312	Southern_leaf_blight;Tassel_length	Leaf_width;Nitrate;PCA_of_metabolites:_PC2;Southern_leaf_blight	0	0	0	1	0	0	0	0	0	0	0	0	0	0	0	0	0	0	0	0	0	0	0	0	0	0	1	private
pan_gene_17408	pan_gene_24758	Southern_leaf_blight;Tassel_length	Southern_leaf_blight	0	0	0	1	0	0	0	0	0	0	0	0	0	0	0	0	0	0	0	0	0	0	0	0	0	0	1	private
pan_gene_17408	pan_gene_25451	Southern_leaf_blight;Tassel_length	Ear_height;Southern_leaf_blight	0	0	0	1	0	0	0	0	0	0	0	0	0	0	0	0	0	0	0	0	0	0	0	0	0	0	1	private
pan_gene_17408	pan_gene_26602	Southern_leaf_blight;Tassel_length	Anthesis-silking_interval;Height_above_ear;Nodes_per_plant;Southern_leaf_blight	0	0	0	1	0	0	0	0	0	0	0	0	0	0	0	0	0	0	0	0	0	0	0	0	0	0	1	private
pan_gene_17408	pan_gene_27929	Southern_leaf_blight;Tassel_length	Southern_leaf_blight	0	0	0	1	0	0	1	0	0	0	0	1	0	1	0	0	1	0	0	0	0	1	0	0	0	0	6	dispensable
pan_gene_17408	pan_gene_32730	Southern_leaf_blight;Tassel_length	Ear_height;Southern_leaf_blight	0	0	0	1	0	0	0	0	0	0	0	0	0	0	0	0	0	0	0	0	0	0	0	0	1	0	2	dispensable
pan_gene_17408	pan_gene_32820	Southern_leaf_blight;Tassel_length	Southern_leaf_blight	0	0	0	1	0	0	0	0	0	0	0	0	0	0	0	0	0	0	0	0	0	0	0	0	0	0	1	private
pan_gene_17492	pan_gene_22313	Boxcox-transformed_leaf_angle;Southern_leaf_blight	Southern_leaf_blight	0	0	0	1	1	1	1	0	0	1	0	0	1	1	0	0	1	0	0	1	0	1	1	0	1	0	12	near-core
pan_gene_17492	pan_gene_27961	Boxcox-transformed_leaf_angle;Southern_leaf_blight	Southern_leaf_blight;Starch	0	0	0	1	0	0	0	0	0	0	0	0	0	0	0	0	0	0	0	0	0	0	0	0	0	0	1	private
pan_gene_1777	pan_gene_18766	Southern_leaf_blight	Average_internode_length_(whole_plant);Ear_height;Height_per_day_(until_flowering);Plant_height;Southern_leaf_blight	0	0	0	0	0	0	0	0	0	0	0	0	0	1	0	0	0	0	0	0	1	0	1	0	0	0	3	dispensable
pan_gene_1777	pan_gene_2690	Southern_leaf_blight	Height_above_ear;Nodes_to_ear;Southern_leaf_blight	0	0	0	0	1	0	0	1	0	0	0	0	0	0	0	0	0	0	0	0	1	1	0	0	0	0	4	dispensable
pan_gene_1777	pan_gene_32730	Southern_leaf_blight	Ear_height;Southern_leaf_blight	0	0	0	0	0	0	0	0	1	0	1	0	0	0	0	0	0	0	0	0	1	0	1	1	0	0	5	dispensable
pan_gene_1777	pan_gene_32820	Southern_leaf_blight	Southern_leaf_blight	0	0	0	0	1	1	0	0	0	0	0	0	0	0	0	0	0	0	1	0	0	0	0	1	0	0	4	dispensable
pan_gene_1777	pan_gene_9073	Southern_leaf_blight	Southern_leaf_blight	0	0	0	0	0	1	0	1	0	0	0	0	0	0	0	0	0	0	0	0	0	0	0	1	0	0	3	dispensable
pan_gene_1777	pan_gene_9597	Southern_leaf_blight	Southern_leaf_blight	0	0	0	0	0	0	0	0	1	0	0	0	0	1	0	0	0	0	0	0	0	0	0	0	0	0	2	dispensable
pan_gene_18637	pan_gene_32732	Leaf_length;Southern_leaf_blight	Chlorophyll_A;Ear_height;Glutamate;Southern_leaf_blight	0	0	0	1	0	0	0	0	0	0	0	0	0	0	0	0	0	0	0	0	0	0	0	0	0	0	1	private
pan_gene_18637	pan_gene_99935	Leaf_length;Southern_leaf_blight	Southern_leaf_blight	0	0	0	1	0	0	0	0	0	0	0	0	0	0	0	0	0	0	0	0	0	0	0	0	0	0	1	private
pan_gene_18658	pan_gene_20055	Southern_leaf_blight;Tassel_branch_number	Southern_leaf_blight	0	0	0	1	0	0	0	0	0	0	0	0	0	1	0	0	0	0	0	0	0	0	0	0	0	0	2	dispensable
pan_gene_18666	pan_gene_19296	Southern_leaf_blight	Chlorophyll_A;Glutamate;Ratio_of_ear_height_to_total_height;Southern_leaf_blight	0	0	0	1	0	0	0	0	0	0	0	0	0	0	0	0	0	0	0	0	0	0	0	0	0	0	1	private
pan_gene_18666	pan_gene_22314	Southern_leaf_blight	Southern_leaf_blight	0	0	0	1	1	0	0	0	0	0	0	0	0	0	0	0	0	0	0	0	0	0	0	0	0	0	2	dispensable
pan_gene_18666	pan_gene_25099	Southern_leaf_blight	Southern_leaf_blight;Tassel_branch_number	0	0	0	1	0	0	0	1	0	0	0	1	0	0	0	0	1	0	0	0	0	0	0	0	0	0	4	dispensable
pan_gene_18666	pan_gene_25552	Southern_leaf_blight	Southern_leaf_blight	0	0	0	1	0	0	0	0	0	0	0	0	0	0	0	0	0	0	0	0	0	0	0	0	0	0	1	private
pan_gene_18666	pan_gene_29966	Southern_leaf_blight	Leaf_length;PCA_of_metabolites:_PC2;Southern_leaf_blight	0	0	0	1	0	0	0	1	0	0	0	0	0	0	0	0	0	0	0	0	0	0	0	0	0	0	2	dispensable
pan_gene_18666	pan_gene_29988	Southern_leaf_blight	Height_per_day_(until_flowering);Southern_leaf_blight	0	0	0	1	0	0	0	0	0	0	0	0	0	1	0	0	0	0	0	0	0	0	0	0	0	0	2	dispensable
pan_gene_18666	pan_gene_30691	Southern_leaf_blight	Average_internode_length_(above_ear);Leaf_length;Southern_leaf_blight	0	0	0	1	0	0	0	0	0	0	0	0	0	1	0	0	0	0	0	0	0	0	0	0	0	0	2	dispensable
pan_gene_18738	pan_gene_20619	Southern_leaf_blight	Average_internode_length_(above_ear);Southern_leaf_blight;Total_amino_acids	0	0	0	1	0	0	0	0	0	0	0	0	0	0	0	0	0	0	0	0	0	0	0	0	0	0	1	private
pan_gene_18738	pan_gene_23829	Southern_leaf_blight	Average_internode_length_(below_ear);Photoperiod_Growing-degree_days_to_silk;Southern_leaf_blight	0	0	0	1	0	0	0	0	0	0	0	0	0	0	0	0	0	0	0	0	0	0	0	0	0	0	1	private
pan_gene_18738	pan_gene_25820	Southern_leaf_blight	Average_internode_length_(below_ear);Height_per_day_(until_flowering);Southern_leaf_blight	0	0	0	0	0	1	0	1	0	0	0	1	0	0	0	0	0	0	0	0	0	0	0	0	0	0	3	dispensable
pan_gene_18738	pan_gene_26772	Southern_leaf_blight	Southern_leaf_blight	0	0	0	1	0	0	0	0	0	0	0	0	0	0	0	0	0	1	0	0	0	0	0	0	0	0	2	dispensable
pan_gene_18738	pan_gene_27470	Southern_leaf_blight	Southern_leaf_blight	0	0	0	1	0	0	0	0	1	0	0	0	0	0	0	0	0	0	0	0	0	0	0	0	0	0	2	dispensable
pan_gene_18738	pan_gene_29339	Southern_leaf_blight	Average_internode_length_(whole_plant);Southern_leaf_blight	0	0	0	1	0	0	0	0	0	0	0	0	0	0	0	0	0	0	0	0	0	0	0	0	0	0	1	private
pan_gene_18738	pan_gene_30686	Southern_leaf_blight	Southern_leaf_blight	0	0	0	1	0	0	0	0	0	0	0	0	0	0	0	0	0	0	0	0	0	0	0	0	0	0	1	private
pan_gene_18738	pan_gene_31281	Southern_leaf_blight	Ratio_of_ear_height_to_total_height;Southern_leaf_blight	0	0	0	1	0	0	0	0	0	0	0	0	0	0	0	0	0	0	0	0	0	0	0	1	0	0	2	dispensable
pan_gene_18738	pan_gene_3154	Southern_leaf_blight	Southern_leaf_blight	0	0	0	1	1	0	0	0	0	0	0	0	0	0	0	0	0	0	0	0	0	0	1	0	0	0	3	dispensable
pan_gene_18738	pan_gene_32241	Southern_leaf_blight	Southern_leaf_blight	0	0	0	1	0	0	0	0	0	0	0	0	0	0	0	0	0	0	0	0	0	0	0	0	0	0	1	private
pan_gene_18738	pan_gene_32770	Southern_leaf_blight	Chlorophyll_A;Leaf_width;Nodes_per_plant;Southern_leaf_blight	0	0	0	1	0	0	0	0	0	1	0	1	0	0	0	0	0	1	0	0	0	0	0	0	0	0	4	dispensable
pan_gene_18738	pan_gene_32792	Southern_leaf_blight	Southern_leaf_blight	0	0	0	1	0	0	0	0	1	1	1	0	0	0	0	0	0	1	0	0	0	0	0	0	0	0	5	dispensable
pan_gene_18738	pan_gene_32793	Southern_leaf_blight	Leaf_length;Southern_leaf_blight	0	0	0	1	1	0	0	0	0	0	1	0	0	0	0	0	0	0	0	0	0	0	1	0	0	0	4	dispensable
pan_gene_18738	pan_gene_3819	Southern_leaf_blight	Average_internode_length_(whole_plant);Nitrate;Southern_leaf_blight	0	0	0	1	0	0	0	0	0	0	0	0	0	0	0	0	0	0	0	0	0	0	0	0	0	0	1	private
pan_gene_18738	pan_gene_6990	Southern_leaf_blight	Anthesis-silking_interval;Southern_leaf_blight	0	0	0	1	0	0	0	0	0	1	0	0	0	0	0	0	0	0	0	0	0	0	0	0	0	0	2	dispensable
pan_gene_18738	pan_gene_9316	Southern_leaf_blight	Southern_leaf_blight	0	0	0	0	0	0	0	0	0	0	0	0	0	0	0	0	0	0	0	0	0	0	1	0	0	0	1	private
pan_gene_18747	pan_gene_18766	Southern_leaf_blight	Average_internode_length_(whole_plant);Ear_height;Height_per_day_(until_flowering);Plant_height;Southern_leaf_blight	0	0	0	1	0	0	0	0	0	0	0	1	0	1	0	0	0	0	0	0	0	0	0	0	0	0	3	dispensable
pan_gene_18747	pan_gene_22314	Southern_leaf_blight	Southern_leaf_blight	0	0	0	1	0	1	0	0	0	0	0	0	1	0	0	0	0	0	0	0	0	0	0	0	0	0	3	dispensable
pan_gene_18747	pan_gene_25099	Southern_leaf_blight	Southern_leaf_blight;Tassel_branch_number	0	0	0	1	0	1	0	0	0	0	0	0	0	0	0	0	0	0	0	0	0	0	0	0	0	0	2	dispensable
pan_gene_18747	pan_gene_25551	Southern_leaf_blight	Boxcox-transformed_leaf_angle;Southern_leaf_blight	0	0	0	1	0	1	0	1	0	0	1	0	1	1	0	0	0	1	0	0	0	1	0	0	0	1	9	dispensable
pan_gene_18747	pan_gene_2647	Southern_leaf_blight	Southern_leaf_blight	0	0	0	1	0	0	0	0	0	0	1	0	0	0	0	1	0	0	0	0	0	0	0	1	0	0	4	dispensable
pan_gene_18747	pan_gene_2690	Southern_leaf_blight	Height_above_ear;Nodes_to_ear;Southern_leaf_blight	0	0	0	1	0	0	0	0	0	0	0	0	0	0	0	0	0	0	0	0	0	0	0	0	0	0	1	private
pan_gene_18747	pan_gene_29966	Southern_leaf_blight	Leaf_length;PCA_of_metabolites:_PC2;Southern_leaf_blight	0	0	0	1	0	0	0	0	0	1	0	0	0	1	0	0	0	0	0	0	0	0	0	1	0	0	4	dispensable
pan_gene_18747	pan_gene_32730	Southern_leaf_blight	Ear_height;Southern_leaf_blight	0	0	0	1	0	0	0	0	0	0	1	0	0	0	0	1	1	1	0	0	0	0	1	1	0	0	7	dispensable
pan_gene_18747	pan_gene_32820	Southern_leaf_blight	Southern_leaf_blight	0	0	0	1	0	0	0	0	0	1	0	0	0	0	0	0	0	0	0	0	0	0	0	1	0	0	3	dispensable
pan_gene_18747	pan_gene_71411	Southern_leaf_blight	Southern_leaf_blight	0	0	0	1	0	0	0	0	0	0	0	0	0	0	0	0	0	0	0	0	0	0	0	0	0	0	1	private
pan_gene_18747	pan_gene_9073	Southern_leaf_blight	Southern_leaf_blight	0	0	0	1	0	1	0	1	0	0	0	1	0	0	0	1	1	0	0	0	0	0	0	1	0	1	8	dispensable
pan_gene_18747	pan_gene_9597	Southern_leaf_blight	Southern_leaf_blight	0	0	0	1	0	0	0	1	0	0	0	0	1	1	0	0	0	0	0	0	0	0	0	0	0	0	4	dispensable
pan_gene_18762	pan_gene_27896	Southern_leaf_blight	Ratio_of_ear_height_to_total_height;Southern_leaf_blight	0	0	0	1	1	0	0	0	0	0	0	0	0	0	1	0	0	0	0	0	1	0	0	0	0	1	5	dispensable
pan_gene_18762	pan_gene_27914	Southern_leaf_blight	Nodes_per_plant;Southern_leaf_blight	0	0	0	1	0	0	0	0	0	0	0	0	0	0	0	0	0	0	0	0	0	0	0	0	0	0	1	private
pan_gene_18762	pan_gene_29819	Southern_leaf_blight	Nodes_per_plant;Southern_leaf_blight	0	0	0	1	0	0	0	0	0	0	0	0	0	0	0	0	0	0	0	0	0	0	0	0	0	0	1	private
pan_gene_18764	pan_gene_20619	Southern_leaf_blight	Average_internode_length_(above_ear);Southern_leaf_blight;Total_amino_acids	0	0	0	1	0	0	1	0	1	0	0	1	0	0	0	0	0	0	0	0	0	1	1	0	1	1	8	dispensable
pan_gene_18764	pan_gene_21606	Southern_leaf_blight	Average_internode_length_(above_ear);Southern_leaf_blight	0	0	0	1	1	1	0	0	1	1	1	1	1	1	0	0	0	0	0	1	1	0	1	0	0	0	12	near-core
pan_gene_18764	pan_gene_21981	Southern_leaf_blight	Southern_leaf_blight	0	0	0	0	0	0	0	0	0	0	0	1	0	0	0	0	0	0	1	0	0	0	0	0	0	0	2	dispensable
pan_gene_18764	pan_gene_22630	Southern_leaf_blight	Southern_leaf_blight	0	0	0	1	0	0	0	0	1	0	0	0	0	0	0	0	0	0	0	0	0	0	0	0	0	0	2	dispensable
pan_gene_18764	pan_gene_23744	Southern_leaf_blight	Southern_leaf_blight	0	0	0	1	0	0	0	0	0	0	0	0	0	0	0	0	0	0	0	0	0	0	0	0	0	0	1	private
pan_gene_18764	pan_gene_26772	Southern_leaf_blight	Southern_leaf_blight	0	0	0	1	0	0	0	0	0	0	0	0	0	0	0	0	0	0	0	0	0	0	0	0	0	0	1	private
pan_gene_18764	pan_gene_27470	Southern_leaf_blight	Southern_leaf_blight	0	0	0	1	0	0	1	1	1	0	1	0	0	0	0	0	0	0	0	0	1	0	1	0	0	0	7	dispensable
pan_gene_18764	pan_gene_27932	Southern_leaf_blight	Southern_leaf_blight	0	0	0	0	1	0	0	0	0	0	0	0	1	0	0	0	0	0	1	0	0	0	0	0	0	0	3	dispensable
pan_gene_18764	pan_gene_29474	Southern_leaf_blight	Southern_leaf_blight	0	0	0	1	1	0	0	0	0	0	1	0	0	0	0	0	0	0	1	0	0	1	1	1	0	0	7	dispensable
pan_gene_18764	pan_gene_29885	Southern_leaf_blight	Days_to_silk;Height_above_ear;Southern_leaf_blight	0	0	0	0	0	0	0	0	0	0	0	0	0	0	0	0	0	1	0	0	0	0	0	0	0	0	1	private
pan_gene_18764	pan_gene_29975	Southern_leaf_blight	Cob_diameter;Southern_leaf_blight	0	0	0	1	1	0	0	1	1	0	0	0	0	0	0	0	0	0	0	0	0	0	0	0	0	0	4	dispensable
pan_gene_18764	pan_gene_30686	Southern_leaf_blight	Southern_leaf_blight	0	0	0	1	1	0	1	0	1	0	1	1	0	1	1	0	0	1	1	0	0	0	0	0	1	1	12	near-core
pan_gene_18764	pan_gene_31283	Southern_leaf_blight	Average_internode_length_(above_ear);Southern_leaf_blight	0	0	0	0	1	0	0	0	0	0	0	0	0	0	0	0	0	0	0	0	0	0	0	0	0	0	1	private
pan_gene_18764	pan_gene_3154	Southern_leaf_blight	Southern_leaf_blight	0	0	0	1	0	0	0	0	0	0	0	1	0	0	0	0	0	0	0	0	1	1	1	0	0	0	5	dispensable
pan_gene_18764	pan_gene_32241	Southern_leaf_blight	Southern_leaf_blight	0	0	0	1	0	0	0	0	0	0	0	0	0	0	0	0	0	0	0	0	0	1	0	0	0	0	2	dispensable
pan_gene_18764	pan_gene_32730	Southern_leaf_blight	Ear_height;Southern_leaf_blight	0	0	0	1	1	0	0	0	0	0	0	0	0	0	0	0	0	0	0	0	0	1	0	0	0	0	3	dispensable
pan_gene_18764	pan_gene_32770	Southern_leaf_blight	Chlorophyll_A;Leaf_width;Nodes_per_plant;Southern_leaf_blight	0	0	0	1	0	0	1	0	1	1	0	1	0	0	0	0	0	0	0	0	0	1	0	1	1	1	9	dispensable
pan_gene_18764	pan_gene_3819	Southern_leaf_blight	Average_internode_length_(whole_plant);Nitrate;Southern_leaf_blight	0	0	0	1	0	0	1	0	1	0	0	0	0	0	0	0	0	0	0	0	0	1	0	0	0	0	4	dispensable
pan_gene_18764	pan_gene_46138	Southern_leaf_blight	Southern_leaf_blight	0	0	0	1	1	0	0	0	1	0	0	0	0	0	0	0	0	0	0	0	0	0	0	0	0	0	3	dispensable
pan_gene_18764	pan_gene_8961	Southern_leaf_blight	Southern_leaf_blight	0	0	0	0	1	0	0	0	0	0	0	0	0	0	0	0	0	0	0	0	0	0	0	0	0	0	1	private
pan_gene_18764	pan_gene_8970	Southern_leaf_blight	Leaf_length;Southern_leaf_blight;Tassel_length	0	0	0	0	0	0	1	0	0	0	0	0	0	1	0	1	0	0	0	0	0	0	1	0	0	0	4	dispensable
pan_gene_18764	pan_gene_9130	Southern_leaf_blight	Southern_leaf_blight	0	0	0	1	1	0	0	0	1	0	1	0	0	0	0	0	0	0	0	0	0	0	0	0	0	0	4	dispensable
pan_gene_18764	pan_gene_97360	Southern_leaf_blight	100_Kernel_weight;Southern_leaf_blight	0	0	0	1	0	0	0	0	0	0	0	0	0	0	0	0	0	0	0	0	0	0	0	0	0	0	1	private
pan_gene_18766	pan_gene_21998	Average_internode_length_(whole_plant);Ear_height;Height_per_day_(until_flowering);Plant_height;Southern_leaf_blight	Northern_Leaf_Blight;Southern_leaf_blight	0	0	0	1	1	0	0	0	0	0	0	1	0	0	0	0	0	0	0	0	0	0	0	0	0	0	3	dispensable
pan_gene_18766	pan_gene_21999	Average_internode_length_(whole_plant);Ear_height;Height_per_day_(until_flowering);Plant_height;Southern_leaf_blight	Ear_row_number;Southern_leaf_blight	0	0	0	0	1	0	0	0	0	0	0	0	0	0	0	0	0	0	0	0	0	0	0	0	0	0	1	private
pan_gene_18766	pan_gene_24758	Average_internode_length_(whole_plant);Ear_height;Height_per_day_(until_flowering);Plant_height;Southern_leaf_blight	Southern_leaf_blight	0	0	0	1	0	0	0	0	0	0	0	1	0	0	0	0	0	0	0	0	0	0	0	0	0	0	2	dispensable
pan_gene_18766	pan_gene_25099	Average_internode_length_(whole_plant);Ear_height;Height_per_day_(until_flowering);Plant_height;Southern_leaf_blight	Southern_leaf_blight;Tassel_branch_number	0	0	0	1	1	1	0	1	1	1	0	0	0	1	0	1	0	0	0	0	0	0	0	0	0	0	8	dispensable
pan_gene_18766	pan_gene_25451	Average_internode_length_(whole_plant);Ear_height;Height_per_day_(until_flowering);Plant_height;Southern_leaf_blight	Ear_height;Southern_leaf_blight	0	0	0	1	0	0	0	0	0	0	0	0	0	0	0	0	0	0	0	0	0	0	0	0	0	0	1	private
pan_gene_18766	pan_gene_25551	Average_internode_length_(whole_plant);Ear_height;Height_per_day_(until_flowering);Plant_height;Southern_leaf_blight	Boxcox-transformed_leaf_angle;Southern_leaf_blight	0	0	0	1	0	0	0	0	0	0	0	1	0	1	0	0	0	0	0	0	0	0	0	0	0	0	3	dispensable
pan_gene_18766	pan_gene_26602	Average_internode_length_(whole_plant);Ear_height;Height_per_day_(until_flowering);Plant_height;Southern_leaf_blight	Anthesis-silking_interval;Height_above_ear;Nodes_per_plant;Southern_leaf_blight	0	0	0	1	0	0	0	0	0	0	0	1	0	0	0	1	1	0	0	0	0	0	1	0	0	0	5	dispensable
pan_gene_18766	pan_gene_2690	Average_internode_length_(whole_plant);Ear_height;Height_per_day_(until_flowering);Plant_height;Southern_leaf_blight	Height_above_ear;Nodes_to_ear;Southern_leaf_blight	0	0	0	1	0	0	0	0	0	0	0	1	0	1	0	0	0	0	0	0	1	0	1	0	0	0	5	dispensable
pan_gene_18766	pan_gene_29563	Average_internode_length_(whole_plant);Ear_height;Height_per_day_(until_flowering);Plant_height;Southern_leaf_blight	Ear_row_number;Southern_leaf_blight	0	0	0	0	1	0	0	0	0	0	0	0	0	0	0	1	0	0	0	0	1	0	0	0	0	0	3	dispensable
pan_gene_18766	pan_gene_29966	Average_internode_length_(whole_plant);Ear_height;Height_per_day_(until_flowering);Plant_height;Southern_leaf_blight	Leaf_length;PCA_of_metabolites:_PC2;Southern_leaf_blight	0	0	0	1	0	0	0	0	0	0	0	1	0	1	0	1	0	0	0	0	0	0	0	0	0	0	4	dispensable
pan_gene_18766	pan_gene_30496	Average_internode_length_(whole_plant);Ear_height;Height_per_day_(until_flowering);Plant_height;Southern_leaf_blight	Southern_leaf_blight	0	0	0	1	0	0	1	0	1	1	0	1	1	1	0	0	0	0	0	0	1	0	0	0	0	0	8	dispensable
pan_gene_18766	pan_gene_31317	Average_internode_length_(whole_plant);Ear_height;Height_per_day_(until_flowering);Plant_height;Southern_leaf_blight	Southern_leaf_blight	0	0	0	1	0	0	0	0	0	0	0	0	0	0	0	0	0	0	0	0	0	0	0	0	0	0	1	private
[truncated: 3,712 more rows]
