# Supplementary material for: Co-expression pan-network reveals genes involved in complex traits within maize pan-genome
Source: BMC Plant Biol. 2022 Dec 19;22:595. doi: 10.1186/s12870-022-03985-z (PMC9762053; doi:10.1186/s12870-022-03985-z)
Supplement: Supplementary file 7 — Additional file 7. [file 12870_2022_3985_MOESM7_ESM.zip › SupplementaryData5/Leaf_length.pannetwork.csv]

gene1	gene2	trait1	trait2	B73	B97	CML103	CML228	CML247	CML277	CML322	CML333	CML52	CML69	HP301	IL14H	Ki11	Ki3	Ky21	M162W	M37W	Mo18W	MS71	NC350	NC358	Oh43	Oh7b	P39	Tx303	Tzi8	sum	sub-category
pan_gene_1035	pan_gene_14741	Leaf_length	Leaf_length;Tassel_branch_number	1	0	0	0	0	0	0	0	0	0	0	0	0	0	0	0	1	0	0	0	0	0	0	0	0	0	2	dispensable
pan_gene_1035	pan_gene_17267	Leaf_length	Days_to_silk;Leaf_length	1	1	1	0	0	0	0	0	0	1	0	0	0	0	0	1	1	0	1	0	0	0	0	0	0	0	7	dispensable
pan_gene_1035	pan_gene_24873	Leaf_length	Days_to_anthesis;Days_to_silk;Leaf_length	0	0	1	0	0	0	0	0	0	0	0	0	0	0	0	0	0	0	0	0	0	0	0	0	0	0	1	private
pan_gene_1094	pan_gene_27423	Average_internode_length_(whole_plant);Leaf_length	Leaf_length	1	0	0	0	0	0	0	0	0	1	0	0	0	0	0	1	0	0	0	0	0	0	0	0	0	0	3	dispensable
pan_gene_1094	pan_gene_32539	Average_internode_length_(whole_plant);Leaf_length	Average_internode_length_(below_ear);Leaf_length	1	0	1	1	0	0	0	0	0	1	0	1	0	0	0	1	0	0	0	0	0	0	0	1	0	1	8	dispensable
pan_gene_1094	pan_gene_4659	Average_internode_length_(whole_plant);Leaf_length	Leaf_length	1	0	1	0	0	0	0	0	0	1	0	1	0	1	0	0	1	0	0	0	0	0	1	0	0	0	7	dispensable
pan_gene_11247	pan_gene_13126	Leaf_length	Height_above_ear;Leaf_length;Plant_height	1	0	0	0	0	0	0	0	0	0	0	0	0	0	0	0	0	0	0	0	0	0	0	0	0	0	1	private
pan_gene_11247	pan_gene_30720	Leaf_length	Chlorophyll_B;Leaf_length;Stalk_strength	1	0	0	0	0	0	0	0	0	0	0	0	0	0	0	0	0	0	0	0	0	0	0	0	1	0	2	dispensable
pan_gene_11400	pan_gene_12483	Leaf_length	Ear_row_number;Leaf_length	1	0	0	0	0	1	1	0	0	0	0	0	0	0	0	0	1	0	0	0	0	0	0	0	0	1	5	dispensable
pan_gene_11400	pan_gene_12500	Leaf_length	Average_internode_length_(below_ear);Leaf_length;Ratio_of_ear_height_to_total_height;Southern_leaf_blight	0	0	0	0	0	0	0	0	0	0	0	0	0	0	0	0	0	0	0	0	0	1	0	0	0	0	1	private
pan_gene_11400	pan_gene_23985	Leaf_length	Leaf_length	0	0	0	0	0	0	1	0	0	0	0	0	0	0	0	0	0	0	0	0	0	0	0	0	0	1	2	dispensable
pan_gene_11400	pan_gene_27110	Leaf_length	Leaf_length;Tassel_branch_number;Tassel_length	1	0	0	0	0	0	0	0	0	0	0	0	0	0	0	0	0	0	0	0	0	0	0	0	0	0	1	private
pan_gene_11400	pan_gene_30722	Leaf_length	Leaf_length	1	0	0	1	0	0	1	0	0	0	0	0	0	0	0	0	0	1	0	0	0	1	0	0	0	0	5	dispensable
pan_gene_11400	pan_gene_618	Leaf_length	100_Kernel_weight;Height_above_ear;Leaf_length	1	1	0	0	0	0	1	0	0	0	0	0	0	0	0	0	0	1	0	0	0	1	0	0	0	1	6	dispensable
pan_gene_11400	pan_gene_8719	Leaf_length	Leaf_length;Nodes_per_plant	1	1	0	0	0	0	0	0	0	0	0	0	0	0	0	0	0	1	0	0	0	0	0	0	0	0	3	dispensable
pan_gene_11729	pan_gene_21890	Leaf_length	Leaf_length;Tassel_branch_number	1	0	1	1	0	0	0	0	0	1	0	1	0	0	1	0	1	0	1	0	0	0	1	0	0	0	9	dispensable
pan_gene_11729	pan_gene_24538	Leaf_length	Leaf_length;Leaf_width;Stalk_strength;Tassel_branch_number	0	1	1	0	1	0	0	1	0	1	1	1	0	0	1	1	0	0	1	1	0	0	1	0	0	1	13	near-core
pan_gene_11729	pan_gene_26951	Leaf_length	100_Kernel_weight;Leaf_length;Plant_height	1	0	1	0	0	0	0	0	1	0	1	0	0	0	0	0	0	0	0	0	0	0	0	0	0	1	5	dispensable
pan_gene_11729	pan_gene_31390	Leaf_length	Leaf_length	0	0	0	0	0	0	0	0	0	0	0	1	0	0	1	0	0	0	0	0	0	0	1	0	0	0	3	dispensable
pan_gene_11729	pan_gene_3684	Leaf_length	Leaf_length	1	0	0	0	0	0	0	0	0	1	0	1	0	0	0	0	0	0	0	0	0	1	1	1	0	0	6	dispensable
pan_gene_11729	pan_gene_3903	Leaf_length	Leaf_length	1	1	1	1	0	0	0	0	0	1	1	1	0	0	1	1	1	0	1	1	1	1	1	0	1	1	17	near-core
pan_gene_11729	pan_gene_8089	Leaf_length	Ear_row_number;Height_per_day_(until_flowering);Leaf_length	1	0	0	0	1	0	0	0	0	1	1	1	0	0	1	1	1	0	1	0	0	0	1	0	0	0	10	dispensable
pan_gene_11729	pan_gene_8735	Leaf_length	Leaf_length	1	0	1	0	0	0	0	0	0	1	0	1	0	0	1	0	1	0	1	0	0	0	1	0	0	1	9	dispensable
pan_gene_11729	pan_gene_8966	Leaf_length	Leaf_length	1	0	1	0	0	0	0	0	0	0	0	0	0	0	0	0	0	0	0	0	0	0	0	0	0	0	2	dispensable
pan_gene_1181	pan_gene_11969	Chlorophyll_A;Leaf_length;Photoperiod_Growing-degree_days_to_silk;Photoperiod_growing-degree_days_to_anthesis;Tassel_length	Days_to_anthesis;Days_to_silk;Leaf_length;Nodes_per_plant;PCA_of_metabolites:_PC1	0	0	0	0	0	0	0	0	0	0	0	0	0	0	0	0	0	0	0	0	0	0	1	0	0	0	1	private
pan_gene_1181	pan_gene_15669	Chlorophyll_A;Leaf_length;Photoperiod_Growing-degree_days_to_silk;Photoperiod_growing-degree_days_to_anthesis;Tassel_length	Leaf_length;Starch	0	0	0	0	0	0	0	0	0	0	0	0	0	0	0	0	0	0	0	0	0	0	1	0	0	0	1	private
pan_gene_1181	pan_gene_20455	Chlorophyll_A;Leaf_length;Photoperiod_Growing-degree_days_to_silk;Photoperiod_growing-degree_days_to_anthesis;Tassel_length	Leaf_length;Photoperiod_growing-degree_days_to_anthesis	0	0	0	0	0	0	0	0	0	0	0	0	0	0	0	0	0	0	0	0	0	0	1	0	0	0	1	private
pan_gene_1181	pan_gene_31391	Chlorophyll_A;Leaf_length;Photoperiod_Growing-degree_days_to_silk;Photoperiod_growing-degree_days_to_anthesis;Tassel_length	Leaf_length	0	0	0	0	0	0	0	0	0	0	0	1	0	0	0	0	0	0	0	0	0	0	1	1	0	0	3	dispensable
pan_gene_1181	pan_gene_32793	Chlorophyll_A;Leaf_length;Photoperiod_Growing-degree_days_to_silk;Photoperiod_growing-degree_days_to_anthesis;Tassel_length	Leaf_length;Southern_leaf_blight	0	0	0	0	0	0	0	0	0	0	0	1	0	0	0	0	0	0	0	0	0	0	1	0	0	0	2	dispensable
pan_gene_1181	pan_gene_618	Chlorophyll_A;Leaf_length;Photoperiod_Growing-degree_days_to_silk;Photoperiod_growing-degree_days_to_anthesis;Tassel_length	100_Kernel_weight;Height_above_ear;Leaf_length	0	0	0	0	0	0	0	0	0	0	0	1	0	0	0	0	0	0	0	0	0	0	1	0	0	0	2	dispensable
pan_gene_1181	pan_gene_8000	Chlorophyll_A;Leaf_length;Photoperiod_Growing-degree_days_to_silk;Photoperiod_growing-degree_days_to_anthesis;Tassel_length	Days_to_silk;Leaf_length;Ratio_of_ear_height_to_total_height	0	0	0	0	0	0	0	0	0	0	0	0	0	0	0	0	0	0	0	0	0	0	1	0	0	0	1	private
pan_gene_1181	pan_gene_8076	Chlorophyll_A;Leaf_length;Photoperiod_Growing-degree_days_to_silk;Photoperiod_growing-degree_days_to_anthesis;Tassel_length	Average_internode_length_(below_ear);Leaf_length;Tassel_length	0	0	0	0	0	0	0	0	0	0	0	0	0	0	0	0	0	0	0	0	0	0	1	0	0	0	1	private
pan_gene_1181	pan_gene_8731	Chlorophyll_A;Leaf_length;Photoperiod_Growing-degree_days_to_silk;Photoperiod_growing-degree_days_to_anthesis;Tassel_length	Leaf_length	0	0	0	0	0	0	0	0	0	0	0	0	0	0	0	0	0	0	0	0	0	0	1	0	0	0	1	private
pan_gene_1181	pan_gene_8970	Chlorophyll_A;Leaf_length;Photoperiod_Growing-degree_days_to_silk;Photoperiod_growing-degree_days_to_anthesis;Tassel_length	Leaf_length;Southern_leaf_blight;Tassel_length	0	0	0	0	0	0	0	0	0	0	0	0	0	0	0	0	0	0	0	0	0	0	1	0	0	0	1	private
pan_gene_11958	pan_gene_11998	Leaf_length;Leaf_width;Nodes_above_ear	Leaf_length	1	0	0	0	0	0	0	0	0	0	0	0	0	0	0	0	0	0	0	0	0	0	0	0	0	0	1	private
pan_gene_11958	pan_gene_12887	Leaf_length;Leaf_width;Nodes_above_ear	Leaf_length;Tassel_branch_number	1	0	0	0	0	0	0	0	0	0	0	0	0	0	0	0	0	0	0	0	0	0	0	0	0	0	1	private
pan_gene_11958	pan_gene_4508	Leaf_length;Leaf_width;Nodes_above_ear	Leaf_length	1	0	0	0	0	0	0	0	0	0	0	0	0	0	0	0	0	0	0	0	0	0	0	0	0	0	1	private
pan_gene_11964	pan_gene_14741	Glutamate;Leaf_length;Total_amino_acids	Leaf_length;Tassel_branch_number	0	0	0	0	0	0	0	0	0	0	1	0	0	0	0	1	0	0	0	0	0	0	0	0	0	0	2	dispensable
pan_gene_11964	pan_gene_1942	Glutamate;Leaf_length;Total_amino_acids	Leaf_length;Nodes_per_plant	0	0	0	0	0	0	0	0	0	0	0	0	0	0	0	0	0	0	1	0	0	0	0	1	0	0	2	dispensable
pan_gene_11964	pan_gene_24873	Glutamate;Leaf_length;Total_amino_acids	Days_to_anthesis;Days_to_silk;Leaf_length	0	0	0	0	0	0	0	0	0	0	0	0	0	0	1	0	0	0	0	0	0	0	0	0	0	0	1	private
pan_gene_11964	pan_gene_3523	Glutamate;Leaf_length;Total_amino_acids	Leaf_length	0	0	0	0	0	0	0	0	0	0	1	0	0	0	1	0	0	0	0	0	0	0	0	0	0	0	2	dispensable
pan_gene_11969	pan_gene_15669	Days_to_anthesis;Days_to_silk;Leaf_length;Nodes_per_plant;PCA_of_metabolites:_PC1	Leaf_length;Starch	1	1	1	0	0	1	0	0	0	1	1	0	1	1	0	0	1	0	0	1	0	0	1	1	0	1	13	near-core
pan_gene_11969	pan_gene_30722	Days_to_anthesis;Days_to_silk;Leaf_length;Nodes_per_plant;PCA_of_metabolites:_PC1	Leaf_length	1	1	1	1	0	1	0	0	1	1	1	1	1	1	1	1	1	1	1	1	1	0	0	1	1	1	21	core
pan_gene_11969	pan_gene_8731	Days_to_anthesis;Days_to_silk;Leaf_length;Nodes_per_plant;PCA_of_metabolites:_PC1	Leaf_length	1	0	0	1	0	0	0	0	1	0	0	0	1	1	0	0	0	0	0	0	0	0	1	0	1	0	7	dispensable
pan_gene_11969	pan_gene_8970	Days_to_anthesis;Days_to_silk;Leaf_length;Nodes_per_plant;PCA_of_metabolites:_PC1	Leaf_length;Southern_leaf_blight;Tassel_length	0	0	0	0	0	0	0	0	1	0	0	0	0	0	0	0	0	0	0	0	0	0	0	0	0	0	1	private
pan_gene_11973	pan_gene_14852	Leaf_length;Malate;Nodes_to_ear;PCA_of_metabolites:_PC1	Height_per_day_(until_flowering);Leaf_length;Nodes_above_ear	0	0	0	0	0	0	0	0	0	0	0	0	0	0	0	0	0	0	0	0	0	1	1	0	0	0	2	dispensable
pan_gene_11973	pan_gene_5346	Leaf_length;Malate;Nodes_to_ear;PCA_of_metabolites:_PC1	100_Kernel_weight;Leaf_length;Nodes_above_ear;Nodes_per_plant	1	0	0	0	0	0	0	0	0	1	0	0	0	0	0	0	0	0	0	0	0	0	0	0	0	0	2	dispensable
pan_gene_11973	pan_gene_9858	Leaf_length;Malate;Nodes_to_ear;PCA_of_metabolites:_PC1	Leaf_length	0	0	0	0	0	0	0	0	0	0	1	0	0	0	0	0	1	0	0	0	0	0	1	0	0	0	3	dispensable
pan_gene_11998	pan_gene_12887	Leaf_length	Leaf_length;Tassel_branch_number	1	1	1	0	1	0	1	1	1	0	1	1	1	1	1	1	1	1	1	1	1	0	1	0	1	1	21	core
pan_gene_11998	pan_gene_15586	Leaf_length	Leaf_length	1	0	1	1	0	1	1	0	1	1	0	0	1	1	1	0	1	1	0	1	0	0	1	0	1	1	16	near-core
pan_gene_11998	pan_gene_16873	Leaf_length	Leaf_length	1	1	1	0	1	0	1	0	0	1	0	1	1	1	1	1	0	0	0	1	1	0	1	0	1	1	16	near-core
pan_gene_11998	pan_gene_20322	Leaf_length	Leaf_length	1	0	0	0	0	1	1	1	1	0	0	1	0	0	0	1	0	1	1	1	0	0	0	0	0	1	11	near-core
pan_gene_11998	pan_gene_22776	Leaf_length	Days_to_silk;Ear_height;Ear_row_number;Leaf_length;Nodes_above_ear	1	1	1	0	1	1	1	0	1	0	0	1	0	1	1	0	0	1	1	1	1	0	1	1	0	0	16	near-core
pan_gene_11998	pan_gene_30046	Leaf_length	Height_per_day_(until_flowering);Leaf_length	1	0	0	0	0	0	0	0	0	1	0	1	0	1	0	0	0	0	0	1	0	0	1	0	0	0	6	dispensable
pan_gene_11998	pan_gene_3780	Leaf_length	Average_internode_length_(above_ear);Boxcox-transformed_leaf_angle;Height_per_day_(until_flowering);Leaf_length	1	0	0	0	0	1	0	0	1	0	0	1	0	0	0	1	0	1	1	1	0	0	1	0	0	0	9	dispensable
pan_gene_11998	pan_gene_3882	Leaf_length	Leaf_length	1	1	1	1	1	1	1	0	1	1	0	1	0	1	1	1	0	1	1	0	1	0	1	0	1	1	19	near-core
pan_gene_11998	pan_gene_4508	Leaf_length	Leaf_length	1	0	0	0	0	0	1	0	0	1	0	1	0	1	0	0	0	0	0	0	0	0	1	0	0	1	7	dispensable
pan_gene_12026	pan_gene_14069	Leaf_length;Photoperiod_Growing-degree_days_to_silk;Photoperiod_growing-degree_days_to_anthesis;Protein	Leaf_length;Plant_height	1	0	0	0	0	1	0	0	0	1	0	0	0	0	1	0	0	0	1	0	0	1	1	1	0	0	8	dispensable
pan_gene_12035	pan_gene_12541	Ear_row_number;Leaf_length	Days_to_anthesis;Leaf_length	1	0	1	0	0	0	1	0	0	0	0	0	0	0	1	0	0	0	1	0	0	1	0	0	0	0	6	dispensable
pan_gene_12035	pan_gene_19461	Ear_row_number;Leaf_length	Average_internode_length_(whole_plant);Leaf_length;Plant_height	1	0	1	0	0	0	1	0	1	0	0	0	1	0	1	0	0	0	0	0	0	0	0	0	1	0	7	dispensable
pan_gene_12035	pan_gene_27110	Ear_row_number;Leaf_length	Leaf_length;Tassel_branch_number;Tassel_length	1	0	1	1	1	1	1	1	1	1	1	1	1	0	1	1	0	1	1	0	1	1	1	0	1	0	20	core
pan_gene_12035	pan_gene_53195	Ear_row_number;Leaf_length	Leaf_length	1	0	0	0	0	0	0	0	0	0	0	0	0	0	0	0	0	0	0	0	0	0	0	0	0	0	1	private
pan_gene_12035	pan_gene_5382	Ear_row_number;Leaf_length	Cob_diameter;Leaf_length;Photoperiod_growing-degree_days_to_anthesis	1	0	0	0	1	0	1	0	0	0	0	1	0	0	1	0	0	0	1	0	0	1	0	0	1	0	8	dispensable
pan_gene_1213	pan_gene_15696	Leaf_length	Boxcox-transformed_leaf_angle;Leaf_length;Starch;Tassel_length	1	1	1	1	1	1	0	1	1	1	0	1	0	1	0	1	0	0	0	0	1	0	1	0	0	0	14	near-core
pan_gene_1213	pan_gene_25074	Leaf_length	Leaf_length	1	1	0	1	0	0	0	1	1	1	0	1	0	1	0	1	1	0	0	0	0	0	0	0	0	0	10	dispensable
pan_gene_12483	pan_gene_20455	Ear_row_number;Leaf_length	Leaf_length;Photoperiod_growing-degree_days_to_anthesis	0	0	0	0	0	0	0	0	0	0	0	0	0	0	0	0	0	0	1	0	0	0	1	0	0	0	2	dispensable
pan_gene_12483	pan_gene_32310	Ear_row_number;Leaf_length	Leaf_length	1	1	1	0	0	0	1	1	0	0	1	0	0	1	1	0	1	0	0	0	1	0	1	0	0	0	11	near-core
pan_gene_12483	pan_gene_32793	Ear_row_number;Leaf_length	Leaf_length;Southern_leaf_blight	1	0	1	0	0	0	1	1	1	1	0	1	0	1	0	0	1	0	0	0	1	0	0	0	0	0	10	dispensable
pan_gene_12483	pan_gene_4419	Ear_row_number;Leaf_length	Anthesis-silking_interval;Average_internode_length_(above_ear);Average_internode_length_(below_ear);Leaf_length;Tassel_length	0	0	0	0	0	0	0	0	0	0	0	0	0	0	0	0	0	0	0	0	1	0	0	0	0	0	1	private
pan_gene_12483	pan_gene_4507	Ear_row_number;Leaf_length	Leaf_length	1	0	0	0	0	0	0	0	0	0	0	0	0	0	0	0	0	0	0	1	0	0	0	0	0	0	2	dispensable
pan_gene_12483	pan_gene_618	Ear_row_number;Leaf_length	100_Kernel_weight;Height_above_ear;Leaf_length	1	1	1	0	0	0	1	0	1	0	1	1	0	0	0	1	1	0	0	0	1	0	1	0	0	0	11	near-core
pan_gene_12484	pan_gene_16037	Ear_row_number;Leaf_length	Average_internode_length_(above_ear);Leaf_length	0	0	0	0	0	0	0	0	0	1	0	0	0	0	0	0	0	0	0	0	0	0	0	0	0	0	1	private
pan_gene_12484	pan_gene_21869	Ear_row_number;Leaf_length	Height_above_ear;Leaf_length	0	0	0	0	0	0	0	0	0	1	0	0	0	0	0	0	0	0	0	1	0	0	0	0	0	0	2	dispensable
pan_gene_12484	pan_gene_31391	Ear_row_number;Leaf_length	Leaf_length	0	0	0	0	1	0	0	0	0	0	0	0	0	0	0	0	0	0	0	1	0	0	0	0	0	0	2	dispensable
pan_gene_12484	pan_gene_32793	Ear_row_number;Leaf_length	Leaf_length;Southern_leaf_blight	0	0	0	0	1	0	0	0	0	0	0	0	0	0	0	0	0	0	0	1	0	0	0	0	0	0	2	dispensable
pan_gene_12484	pan_gene_618	Ear_row_number;Leaf_length	100_Kernel_weight;Height_above_ear;Leaf_length	0	0	0	0	0	0	0	0	0	1	0	0	0	0	0	0	0	0	0	1	0	0	0	0	0	0	2	dispensable
pan_gene_12484	pan_gene_8000	Ear_row_number;Leaf_length	Days_to_silk;Leaf_length;Ratio_of_ear_height_to_total_height	0	0	0	0	0	0	0	0	0	1	0	0	0	0	0	0	0	0	0	1	0	0	0	0	0	0	2	dispensable
pan_gene_12484	pan_gene_8076	Ear_row_number;Leaf_length	Average_internode_length_(below_ear);Leaf_length;Tassel_length	0	0	0	0	1	0	0	0	0	0	0	0	0	0	0	0	0	0	0	1	0	0	0	0	0	0	2	dispensable
pan_gene_12485	pan_gene_15390	Leaf_length	Leaf_length	0	0	0	0	0	1	0	0	0	0	0	0	0	0	0	0	0	0	0	0	0	0	0	0	0	0	1	private
pan_gene_12485	pan_gene_29511	Leaf_length	Leaf_length;Leaf_width;Starch	0	0	0	0	0	1	0	0	0	0	0	0	0	0	0	0	0	0	0	0	0	0	0	0	0	0	1	private
pan_gene_12540	pan_gene_25033	Days_to_anthesis;Leaf_length	Chlorophyll_B;Leaf_length	0	0	0	0	0	1	0	0	0	0	0	0	0	0	0	0	0	0	0	0	0	0	0	0	0	0	1	private
pan_gene_12541	pan_gene_53195	Days_to_anthesis;Leaf_length	Leaf_length	1	0	0	0	0	0	0	0	0	1	1	0	0	0	0	0	0	0	0	0	0	0	0	0	0	0	3	dispensable
pan_gene_12578	pan_gene_19108	Ear_row_number;Leaf_length	Leaf_length	1	1	1	0	0	1	0	0	1	0	0	1	0	0	0	0	0	0	0	0	0	0	0	0	0	0	6	dispensable
pan_gene_12578	pan_gene_25037	Ear_row_number;Leaf_length	Leaf_length	1	0	0	0	0	0	1	0	0	0	0	0	0	1	0	0	0	0	0	0	0	0	0	0	0	0	3	dispensable
pan_gene_12578	pan_gene_32780	Ear_row_number;Leaf_length	Average_internode_length_(above_ear);Average_internode_length_(below_ear);Ear_height;Glutamate;Height_per_day_(until_flowering);Leaf_length;Plant_height;Starch	1	0	0	0	0	0	0	0	0	0	0	0	0	1	0	0	0	0	0	0	0	0	0	0	0	0	2	dispensable
pan_gene_12840	pan_gene_25114	Average_internode_length_(below_ear);Boxcox-transformed_leaf_angle;Leaf_length;Nitrate	Leaf_length;Leaf_width	0	0	0	0	0	0	0	0	0	0	0	1	0	0	1	0	0	0	0	0	0	0	0	0	0	1	3	dispensable
pan_gene_12887	pan_gene_15586	Leaf_length;Tassel_branch_number	Leaf_length	1	1	1	1	1	1	1	1	1	0	1	1	1	1	1	0	1	1	0	1	1	0	1	0	1	1	21	core
pan_gene_12887	pan_gene_20221	Leaf_length;Tassel_branch_number	Leaf_length	1	0	1	1	1	1	1	1	1	1	1	1	0	1	1	1	1	1	1	1	0	0	0	0	0	1	19	near-core
pan_gene_12887	pan_gene_20322	Leaf_length;Tassel_branch_number	Leaf_length	1	0	0	0	1	0	1	1	1	1	1	1	0	0	0	1	1	1	1	1	1	1	0	1	0	1	17	near-core
pan_gene_12887	pan_gene_22776	Leaf_length;Tassel_branch_number	Days_to_silk;Ear_height;Ear_row_number;Leaf_length;Nodes_above_ear	1	1	1	1	0	0	1	0	1	0	0	1	0	1	1	0	0	1	0	0	0	1	1	1	0	0	13	near-core
pan_gene_12887	pan_gene_3882	Leaf_length;Tassel_branch_number	Leaf_length	1	1	1	1	1	1	1	1	1	1	1	1	1	1	1	1	1	1	1	1	1	1	1	1	1	1	26	core
pan_gene_12887	pan_gene_4508	Leaf_length;Tassel_branch_number	Leaf_length	1	0	0	1	0	1	1	0	0	1	0	1	0	1	0	0	0	0	0	0	1	1	1	1	0	1	12	near-core
pan_gene_13294	pan_gene_31364	Leaf_length	Average_internode_length_(above_ear);Leaf_length	1	0	0	0	0	0	0	0	0	0	0	0	0	0	0	0	0	0	0	0	0	0	0	0	0	0	1	private
pan_gene_1404	pan_gene_16039	Leaf_length	Average_internode_length_(above_ear);Leaf_length	1	0	1	0	0	0	1	0	1	1	1	0	0	0	0	0	1	0	0	1	0	1	0	1	0	0	10	dispensable
pan_gene_1404	pan_gene_17511	Leaf_length	Leaf_length	1	0	0	0	0	0	0	0	1	0	1	0	0	0	0	0	0	0	0	0	1	1	0	1	0	0	6	dispensable
pan_gene_1404	pan_gene_24167	Leaf_length	Leaf_length	1	0	0	1	1	0	1	0	0	0	1	0	0	0	0	1	1	0	0	0	1	1	0	1	0	0	10	dispensable
pan_gene_14069	pan_gene_25114	Leaf_length;Plant_height	Leaf_length;Leaf_width	0	0	0	1	1	1	0	0	0	0	0	1	1	0	1	1	0	0	0	0	0	1	1	0	1	1	11	near-core
pan_gene_14544	pan_gene_23985	Leaf_length	Leaf_length	0	0	0	0	0	0	0	1	1	0	0	0	0	0	0	0	0	0	0	0	0	0	0	0	0	1	3	dispensable
pan_gene_14544	pan_gene_31254	Leaf_length	Leaf_length	1	0	0	1	0	1	1	0	1	0	1	0	1	0	0	1	0	1	0	0	1	0	1	0	0	0	11	near-core
pan_gene_14544	pan_gene_4419	Leaf_length	Anthesis-silking_interval;Average_internode_length_(above_ear);Average_internode_length_(below_ear);Leaf_length;Tassel_length	0	0	0	0	0	0	0	0	0	0	0	0	0	0	0	0	0	0	0	0	1	0	0	0	0	0	1	private
pan_gene_14544	pan_gene_8000	Leaf_length	Days_to_silk;Leaf_length;Ratio_of_ear_height_to_total_height	1	0	1	1	0	1	0	1	1	0	1	1	1	1	1	1	0	1	0	1	1	1	0	0	0	0	16	near-core
pan_gene_14544	pan_gene_8719	Leaf_length	Leaf_length;Nodes_per_plant	1	0	0	1	1	1	1	0	1	1	1	1	1	1	0	1	1	1	0	0	1	1	1	0	0	1	18	near-core
pan_gene_14544	pan_gene_9033	Leaf_length	Leaf_length	1	0	0	1	1	1	0	0	1	0	1	1	0	0	1	0	0	1	1	0	1	1	1	1	0	0	14	near-core
pan_gene_14597	pan_gene_8131	100_Kernel_weight;Leaf_length	100_Kernel_weight;Boxcox-transformed_leaf_angle;Leaf_length	0	0	0	0	0	0	0	0	0	0	0	0	0	0	0	0	0	0	1	0	0	0	0	0	0	0	1	private
pan_gene_14736	pan_gene_29385	Leaf_length	Average_internode_length_(whole_plant);Leaf_length;Photoperiod_Growing-degree_days_to_silk;Tassel_branch_number	1	0	0	0	0	0	0	0	0	0	0	0	0	0	0	0	0	0	0	0	0	0	0	0	0	0	1	private
pan_gene_14741	pan_gene_17267	Leaf_length;Tassel_branch_number	Days_to_silk;Leaf_length	1	0	0	0	0	0	0	0	0	0	0	0	1	0	0	0	1	0	0	0	1	0	0	0	0	0	4	dispensable
pan_gene_14741	pan_gene_1942	Leaf_length;Tassel_branch_number	Leaf_length;Nodes_per_plant	1	0	0	0	0	0	0	0	0	0	0	0	0	0	0	0	0	0	0	0	0	0	0	0	0	1	2	dispensable
pan_gene_14741	pan_gene_24873	Leaf_length;Tassel_branch_number	Days_to_anthesis;Days_to_silk;Leaf_length	0	0	0	0	0	0	0	0	0	0	0	0	1	0	1	0	0	0	0	0	0	0	0	0	0	0	2	dispensable
pan_gene_14741	pan_gene_3523	Leaf_length;Tassel_branch_number	Leaf_length	0	0	0	0	0	0	0	0	0	0	1	0	0	0	0	0	0	0	0	0	0	0	0	0	0	0	1	private
pan_gene_14741	pan_gene_8088	Leaf_length;Tassel_branch_number	Ear_row_number;Height_per_day_(until_flowering);Leaf_length;Malate	1	0	0	0	0	0	0	0	0	0	0	0	1	0	0	0	0	0	0	0	1	0	0	0	0	0	3	dispensable
pan_gene_14742	pan_gene_21423	Leaf_length;Tassel_branch_number	Chlorophyll_B;Days_to_anthesis;Leaf_length	0	0	0	0	0	1	0	0	0	0	0	0	0	0	0	0	0	0	0	0	0	0	0	0	0	0	1	private
pan_gene_14742	pan_gene_23985	Leaf_length;Tassel_branch_number	Leaf_length	0	0	0	0	0	0	0	0	0	0	0	0	0	0	0	0	0	0	0	1	0	0	0	0	0	0	1	private
pan_gene_14742	pan_gene_8731	Leaf_length;Tassel_branch_number	Leaf_length	0	0	0	0	0	0	0	1	0	0	0	0	0	0	0	0	0	0	0	0	0	0	0	0	0	0	1	private
pan_gene_14768	pan_gene_15390	Leaf_length	Leaf_length	1	0	0	0	0	0	0	0	0	0	0	0	0	0	0	0	0	0	0	0	0	0	0	0	0	0	1	private
pan_gene_14851	pan_gene_17526	Height_per_day_(until_flowering);Leaf_length;Nodes_above_ear	Boxcox-transformed_leaf_angle;Leaf_length	1	0	0	0	0	0	0	0	0	0	0	0	0	0	0	0	0	0	0	0	0	0	0	0	0	0	1	private
pan_gene_14852	pan_gene_9858	Height_per_day_(until_flowering);Leaf_length;Nodes_above_ear	Leaf_length	0	0	0	0	0	0	0	0	0	0	0	0	0	0	0	0	0	0	0	0	0	0	1	0	0	0	1	private
pan_gene_14980	pan_gene_618	Leaf_length	100_Kernel_weight;Height_above_ear;Leaf_length	1	1	0	1	1	0	0	0	0	0	0	1	0	1	0	1	1	1	0	0	1	1	1	0	1	0	13	near-core
pan_gene_14980	pan_gene_8076	Leaf_length	Average_internode_length_(below_ear);Leaf_length;Tassel_length	1	1	0	1	0	0	0	0	0	0	0	1	0	1	0	0	0	0	0	0	0	1	1	1	1	0	9	dispensable
pan_gene_15112	pan_gene_15696	Leaf_length	Boxcox-transformed_leaf_angle;Leaf_length;Starch;Tassel_length	1	0	0	0	1	0	0	1	1	0	1	0	0	0	0	1	1	0	1	1	1	1	0	1	1	1	14	near-core
pan_gene_15112	pan_gene_32076	Leaf_length	Days_to_silk;Leaf_length	1	0	0	0	0	1	0	0	0	0	0	0	0	0	0	0	0	0	0	0	0	0	0	0	0	0	2	dispensable
pan_gene_15112	pan_gene_5368	Leaf_length	Anthesis-silking_interval;Cob_diameter;Leaf_length;Nodes_above_ear;Photoperiod_growing-degree_days_to_anthesis	1	1	1	0	0	0	0	0	1	1	0	0	0	0	1	0	1	0	1	1	1	1	1	1	1	1	15	near-core
pan_gene_15112	pan_gene_9288	Leaf_length	Leaf_length	1	1	0	0	1	1	1	1	1	0	0	0	0	0	1	1	0	0	1	0	1	1	0	1	0	1	14	near-core
pan_gene_15214	pan_gene_5641	Leaf_length	Height_above_ear;Leaf_length;Ratio_of_ear_height_to_total_height	1	0	0	0	0	1	0	0	0	0	0	0	1	0	0	0	0	0	0	0	0	0	0	0	0	0	3	dispensable
pan_gene_15390	pan_gene_15590	Leaf_length	Leaf_length	0	1	0	0	0	0	0	0	0	0	0	0	0	0	0	0	0	0	0	0	0	0	1	0	0	0	2	dispensable
pan_gene_15390	pan_gene_29511	Leaf_length	Leaf_length;Leaf_width;Starch	1	0	1	1	1	1	1	0	1	1	1	0	0	0	0	1	1	1	0	0	1	0	0	1	1	1	16	near-core
pan_gene_15390	pan_gene_8068	Leaf_length	Leaf_length;Nodes_above_ear	0	0	1	0	0	0	0	0	0	0	0	0	0	0	0	0	0	0	0	0	0	0	0	0	0	0	1	private
pan_gene_15571	pan_gene_4427	Ear_row_number;Leaf_length	Leaf_length;Tassel_length	1	0	0	0	0	0	1	0	1	0	0	0	0	0	0	0	0	0	1	1	1	1	1	0	0	0	8	dispensable
pan_gene_15586	pan_gene_16873	Leaf_length	Leaf_length	1	1	1	0	1	1	1	1	0	1	0	1	1	1	1	1	0	0	0	1	1	0	1	1	1	1	19	near-core
pan_gene_15586	pan_gene_22776	Leaf_length	Days_to_silk;Ear_height;Ear_row_number;Leaf_length;Nodes_above_ear	1	0	1	0	0	0	0	0	1	0	0	0	0	1	1	0	0	1	0	0	0	0	1	0	0	0	7	dispensable
pan_gene_15586	pan_gene_30046	Leaf_length	Height_per_day_(until_flowering);Leaf_length	1	1	1	1	1	0	1	0	1	1	1	1	0	1	1	1	1	0	0	1	1	1	1	1	1	0	20	core
pan_gene_15586	pan_gene_3780	Leaf_length	Average_internode_length_(above_ear);Boxcox-transformed_leaf_angle;Height_per_day_(until_flowering);Leaf_length	1	0	0	0	0	1	0	0	1	0	1	0	0	1	1	0	1	0	0	0	0	1	0	0	0	1	9	dispensable
pan_gene_15586	pan_gene_3882	Leaf_length	Leaf_length	1	1	1	1	1	1	1	1	1	1	1	1	1	1	1	1	1	1	0	1	1	0	1	0	1	1	23	core
pan_gene_15590	pan_gene_21925	Leaf_length	Leaf_length;Nodes_per_plant;Starch	0	0	0	0	0	0	0	0	0	0	0	0	0	0	0	0	0	0	1	0	0	0	1	0	0	0	2	dispensable
pan_gene_15590	pan_gene_29511	Leaf_length	Leaf_length;Leaf_width;Starch	0	0	0	0	0	0	0	0	0	0	0	0	0	0	0	0	0	0	1	0	0	0	0	0	0	0	1	private
pan_gene_15591	pan_gene_29385	Cob_diameter;Leaf_length	Average_internode_length_(whole_plant);Leaf_length;Photoperiod_Growing-degree_days_to_silk;Tassel_branch_number	1	0	1	0	1	1	0	0	0	1	1	1	0	0	0	0	1	0	1	0	0	1	0	0	0	0	10	dispensable
pan_gene_15591	pan_gene_3780	Cob_diameter;Leaf_length	Average_internode_length_(above_ear);Boxcox-transformed_leaf_angle;Height_per_day_(until_flowering);Leaf_length	1	0	0	0	0	0	0	0	1	1	1	0	1	0	0	0	0	0	1	0	0	1	0	0	0	0	7	dispensable
pan_gene_15669	pan_gene_17525	Leaf_length;Starch	Boxcox-transformed_leaf_angle;Leaf_length	1	0	0	0	0	0	0	0	0	0	0	0	0	0	0	0	0	0	0	0	0	0	0	0	0	0	1	private
pan_gene_15669	pan_gene_30722	Leaf_length;Starch	Leaf_length	1	1	1	1	1	1	1	1	1	1	1	1	1	1	0	1	1	0	1	1	1	1	0	1	1	1	23	core
pan_gene_15669	pan_gene_5585	Leaf_length;Starch	Leaf_length	1	0	0	0	0	1	1	0	0	0	0	0	0	1	0	0	0	0	0	1	0	0	1	1	0	0	7	dispensable
pan_gene_15669	pan_gene_624	Leaf_length;Starch	Cob_diameter;Ear_height;Leaf_length	1	0	0	0	0	0	1	0	0	1	1	1	0	1	0	0	0	0	1	0	0	0	0	0	0	0	7	dispensable
pan_gene_15669	pan_gene_8731	Leaf_length;Starch	Leaf_length	1	0	0	1	0	0	1	1	1	0	0	0	0	1	0	0	0	0	0	0	0	1	1	1	0	0	9	dispensable
pan_gene_15669	pan_gene_8970	Leaf_length;Starch	Leaf_length;Southern_leaf_blight;Tassel_length	0	1	0	0	0	1	1	0	0	1	1	0	0	1	0	1	0	0	0	0	0	0	1	0	0	0	8	dispensable
pan_gene_15686	pan_gene_1922	Leaf_length	Anthesis-silking_interval;Leaf_length	1	0	0	0	0	0	0	0	0	0	0	0	0	0	0	0	0	0	0	0	0	0	0	0	0	0	1	private
pan_gene_15686	pan_gene_20857	Leaf_length	Average_internode_length_(below_ear);Leaf_length	0	0	0	0	0	0	0	0	0	0	0	1	0	1	0	0	0	0	0	0	0	1	0	0	0	0	3	dispensable
pan_gene_15686	pan_gene_25807	Leaf_length	Leaf_length	1	0	0	0	0	1	0	1	1	0	0	0	1	0	0	0	0	0	0	1	1	0	1	0	0	1	9	dispensable
pan_gene_15686	pan_gene_29792	Leaf_length	Leaf_length	0	0	0	0	0	0	0	0	0	1	0	0	0	1	0	0	0	0	0	0	0	0	0	0	0	0	2	dispensable
pan_gene_15686	pan_gene_31565	Leaf_length	Leaf_length	1	0	0	1	0	0	0	1	1	1	1	0	1	1	1	1	1	1	0	1	1	0	1	0	0	1	16	near-core
pan_gene_15696	pan_gene_21264	Boxcox-transformed_leaf_angle;Leaf_length;Starch;Tassel_length	Leaf_length	1	1	1	1	1	0	1	0	0	1	1	1	1	1	0	1	0	1	0	1	1	1	1	0	0	0	17	near-core
pan_gene_15696	pan_gene_25074	Boxcox-transformed_leaf_angle;Leaf_length;Starch;Tassel_length	Leaf_length	1	1	1	1	0	0	0	1	0	1	0	1	1	1	0	1	0	0	0	0	1	0	0	0	0	0	11	near-core
pan_gene_15696	pan_gene_29966	Boxcox-transformed_leaf_angle;Leaf_length;Starch;Tassel_length	Leaf_length;PCA_of_metabolites:_PC2;Southern_leaf_blight	1	1	1	1	1	1	0	0	0	1	1	1	0	1	1	1	0	0	1	1	0	0	1	1	0	0	16	near-core
pan_gene_15696	pan_gene_5368	Boxcox-transformed_leaf_angle;Leaf_length;Starch;Tassel_length	Anthesis-silking_interval;Cob_diameter;Leaf_length;Nodes_above_ear;Photoperiod_growing-degree_days_to_anthesis	1	0	1	0	0	1	1	0	1	1	1	1	1	0	1	0	1	1	1	0	0	1	0	1	1	1	17	near-core
pan_gene_15696	pan_gene_9288	Boxcox-transformed_leaf_angle;Leaf_length;Starch;Tassel_length	Leaf_length	1	0	1	1	1	1	1	1	1	0	1	1	1	1	1	1	0	1	1	0	1	1	1	1	1	1	22	core
pan_gene_15925	pan_gene_27592	Days_to_silk;Leaf_length;Total_amino_acids	Leaf_length;Northern_Leaf_Blight	1	0	0	1	1	1	0	0	1	1	0	0	1	0	1	1	0	0	0	1	1	0	0	0	1	1	13	near-core
pan_gene_15925	pan_gene_9183	Days_to_silk;Leaf_length;Total_amino_acids	Average_internode_length_(below_ear);Leaf_length	1	1	0	1	1	0	0	1	1	1	0	0	0	0	0	0	0	0	1	0	0	0	0	0	1	0	9	dispensable
pan_gene_16037	pan_gene_21869	Average_internode_length_(above_ear);Leaf_length	Height_above_ear;Leaf_length	1	1	1	1	1	1	1	0	0	1	0	1	1	1	1	1	1	0	1	1	0	1	1	1	0	1	20	core
pan_gene_16037	pan_gene_28732	Average_internode_length_(above_ear);Leaf_length	Anthesis-silking_interval;Days_to_anthesis;Ear_height;Leaf_length;Leaf_width;Nodes_per_plant;Photoperiod_Growing-degree_days_to_silk;Photoperiod_growing-degree_days_to_anthesis	1	1	1	0	1	1	1	0	1	1	1	0	1	1	0	0	1	1	0	1	0	1	0	0	0	0	15	near-core
pan_gene_16037	pan_gene_30144	Average_internode_length_(above_ear);Leaf_length	Leaf_length	1	1	1	1	0	1	1	0	1	0	0	0	1	0	0	0	0	1	0	1	1	0	1	0	0	1	13	near-core
pan_gene_16037	pan_gene_31391	Average_internode_length_(above_ear);Leaf_length	Leaf_length	0	0	0	0	1	1	0	0	0	0	0	0	1	1	1	0	0	0	0	0	1	0	1	0	0	0	7	dispensable
pan_gene_16037	pan_gene_32793	Average_internode_length_(above_ear);Leaf_length	Leaf_length;Southern_leaf_blight	1	0	0	0	0	0	0	0	0	0	0	0	1	0	1	0	0	0	0	0	0	0	1	0	0	0	4	dispensable
pan_gene_16037	pan_gene_5044	Average_internode_length_(above_ear);Leaf_length	Average_internode_length_(below_ear);Average_internode_length_(whole_plant);Ear_height;Leaf_length	0	0	0	0	0	0	0	0	0	0	0	0	0	0	0	0	0	0	0	0	0	0	0	0	0	1	1	private
pan_gene_16037	pan_gene_8000	Average_internode_length_(above_ear);Leaf_length	Days_to_silk;Leaf_length;Ratio_of_ear_height_to_total_height	1	1	0	1	0	1	0	0	0	0	1	1	1	0	0	1	0	0	1	0	1	0	1	1	1	1	14	near-core
pan_gene_16039	pan_gene_8100	Average_internode_length_(above_ear);Leaf_length	Average_internode_length_(above_ear);Days_to_anthesis;Leaf_length;Ratio_of_ear_height_to_total_height	1	1	0	0	0	0	0	0	1	0	0	1	1	0	0	0	0	0	0	0	0	0	1	0	0	0	6	dispensable
pan_gene_16049	pan_gene_21264	Leaf_length	Leaf_length	1	1	0	1	0	0	0	0	0	1	0	1	0	1	0	1	0	0	0	1	0	0	1	0	0	0	9	dispensable
pan_gene_16049	pan_gene_25063	Leaf_length	Leaf_length	1	0	1	0	1	1	1	1	1	1	1	1	0	1	0	1	1	1	0	1	1	1	1	1	1	1	21	core
pan_gene_16049	pan_gene_5368	Leaf_length	Anthesis-silking_interval;Cob_diameter;Leaf_length;Nodes_above_ear;Photoperiod_growing-degree_days_to_anthesis	1	0	1	0	0	1	1	0	1	1	1	1	1	0	0	0	0	1	1	1	1	1	1	1	0	0	16	near-core
pan_gene_16066	pan_gene_19237	Leaf_length;Malate	Average_internode_length_(above_ear);Leaf_length;Leaf_width;Protein	1	0	0	0	0	0	0	0	0	0	0	0	0	0	0	0	0	0	0	0	0	0	0	0	0	0	1	private
pan_gene_16066	pan_gene_20796	Leaf_length;Malate	Leaf_length;Tassel_branch_number	0	0	0	0	0	0	1	0	0	1	0	1	1	0	0	0	0	0	0	0	1	0	0	0	0	1	6	dispensable
pan_gene_16066	pan_gene_26386	Leaf_length;Malate	Leaf_length	0	0	0	1	0	0	0	0	1	0	0	0	0	0	0	0	0	0	0	1	0	0	0	0	0	0	3	dispensable
pan_gene_16066	pan_gene_26964	Leaf_length;Malate	Height_above_ear;Leaf_length	1	1	0	0	0	1	1	1	1	1	1	1	1	0	1	1	1	1	1	0	1	1	1	1	0	1	20	core
pan_gene_16066	pan_gene_31390	Leaf_length;Malate	Leaf_length	0	1	1	0	0	1	1	0	1	1	1	1	1	0	1	1	0	1	0	1	0	1	1	1	1	1	18	near-core
pan_gene_16066	pan_gene_31565	Leaf_length;Malate	Leaf_length	1	0	0	0	0	1	0	0	1	1	1	0	1	0	0	1	0	0	0	1	1	0	1	0	1	0	11	near-core
pan_gene_16066	pan_gene_3684	Leaf_length;Malate	Leaf_length	1	1	1	0	0	1	0	1	0	1	1	0	1	0	1	0	0	1	0	1	0	0	0	0	0	0	11	near-core
pan_gene_16066	pan_gene_3903	Leaf_length;Malate	Leaf_length	1	0	0	0	0	0	0	0	0	1	0	0	0	1	0	0	0	0	0	0	0	0	0	0	0	0	3	dispensable
pan_gene_16067	pan_gene_32310	Leaf_length	Leaf_length	1	1	0	0	0	0	0	1	0	0	0	0	1	0	0	1	0	1	0	1	0	0	0	0	0	0	7	dispensable
pan_gene_16067	pan_gene_4406	Leaf_length	Average_internode_length_(above_ear);Average_internode_length_(below_ear);Average_internode_length_(whole_plant);Height_above_ear;Height_per_day_(until_flowering);Leaf_length;Plant_height;Stalk_strength;Tassel_length	0	0	0	0	0	0	0	0	0	0	0	0	0	0	0	0	0	0	0	0	0	0	0	0	0	1	1	private
pan_gene_16067	pan_gene_618	Leaf_length	100_Kernel_weight;Height_above_ear;Leaf_length	1	1	1	0	0	0	0	1	0	1	0	1	0	1	0	1	0	1	0	0	0	0	0	0	0	0	9	dispensable
pan_gene_16527	pan_gene_18352	Ear_row_number;Leaf_length;PCA_of_metabolites:_PC1	Leaf_length	0	0	0	0	0	1	0	0	0	0	0	0	0	0	0	0	0	0	0	0	0	0	0	1	0	0	2	dispensable
pan_gene_16527	pan_gene_30632	Ear_row_number;Leaf_length;PCA_of_metabolites:_PC1	Leaf_length	0	1	0	1	0	0	0	1	0	0	0	0	0	1	0	1	1	1	0	0	0	0	0	1	1	1	10	dispensable
pan_gene_16873	pan_gene_30046	Leaf_length	Height_per_day_(until_flowering);Leaf_length	1	1	1	0	1	1	1	1	0	1	0	0	0	1	1	1	0	0	1	1	0	1	1	1	1	0	17	near-core
pan_gene_16873	pan_gene_3780	Leaf_length	Average_internode_length_(above_ear);Boxcox-transformed_leaf_angle;Height_per_day_(until_flowering);Leaf_length	1	0	0	0	0	0	0	0	0	0	0	1	0	1	0	0	0	0	1	0	0	0	0	1	0	0	5	dispensable
pan_gene_16873	pan_gene_3882	Leaf_length	Leaf_length	1	1	1	0	1	0	1	0	0	1	0	1	1	0	1	1	0	0	0	1	1	1	1	1	1	1	17	near-core
pan_gene_16873	pan_gene_3903	Leaf_length	Leaf_length	1	1	1	0	1	0	1	0	0	1	0	1	1	0	1	1	0	0	1	1	1	1	1	0	1	0	16	near-core
pan_gene_17164	pan_gene_17527	Leaf_length	Leaf_length	0	0	0	0	0	0	1	0	0	0	1	0	0	0	0	0	0	1	0	0	1	0	0	0	1	0	5	dispensable
pan_gene_17165	pan_gene_19477	Leaf_length	Leaf_length;Nodes_per_plant	1	0	1	0	1	1	1	0	0	1	0	1	1	1	1	1	0	0	0	1	1	1	0	1	1	1	17	near-core
pan_gene_17267	pan_gene_24873	Days_to_silk;Leaf_length	Days_to_anthesis;Days_to_silk;Leaf_length	0	0	0	0	0	0	0	0	0	0	0	0	1	0	1	0	0	0	0	0	0	0	0	0	0	0	2	dispensable
pan_gene_17393	pan_gene_20321	Leaf_length	Leaf_length	1	0	0	1	1	0	1	1	0	1	0	0	0	1	0	1	0	0	0	0	0	0	1	0	0	0	9	dispensable
pan_gene_17393	pan_gene_21264	Leaf_length	Leaf_length	1	1	1	1	1	1	1	1	0	1	1	1	1	1	1	1	0	1	0	1	1	1	0	1	1	1	22	core
pan_gene_17393	pan_gene_27200	Leaf_length	Anthesis-silking_interval;Leaf_length;Photoperiod_Growing-degree_days_to_silk	1	0	1	1	1	0	0	1	1	0	1	1	1	1	0	1	1	0	0	0	0	0	0	0	0	1	13	near-core
pan_gene_17393	pan_gene_27423	Leaf_length	Leaf_length	1	0	1	1	1	0	1	1	1	0	1	1	0	1	1	1	1	1	0	1	1	1	1	1	0	0	19	near-core
pan_gene_17393	pan_gene_29966	Leaf_length	Leaf_length;PCA_of_metabolites:_PC2;Southern_leaf_blight	1	1	1	1	1	0	0	0	1	1	0	1	0	1	0	1	1	1	0	1	1	0	0	0	0	0	14	near-core
pan_gene_17393	pan_gene_32539	Leaf_length	Average_internode_length_(below_ear);Leaf_length	1	1	1	1	1	0	1	1	1	1	1	1	1	1	1	1	1	1	1	1	1	1	1	1	1	1	25	core
pan_gene_17393	pan_gene_4659	Leaf_length	Leaf_length	1	1	1	1	1	0	1	1	1	1	0	1	1	1	1	1	0	1	0	1	1	1	1	1	1	1	22	core
pan_gene_17511	pan_gene_17535	Leaf_length	Leaf_length	1	1	1	1	0	1	1	0	1	1	1	1	1	1	0	0	0	1	0	1	1	0	1	1	1	1	19	near-core
pan_gene_17511	pan_gene_19145	Leaf_length	Leaf_length	1	1	1	1	1	1	1	1	1	1	1	1	1	1	0	1	1	1	0	1	1	0	1	1	1	0	22	core
pan_gene_17511	pan_gene_20321	Leaf_length	Leaf_length	1	0	1	1	0	1	1	1	1	1	1	1	1	0	0	1	0	1	1	1	1	1	1	1	1	1	21	core
pan_gene_17511	pan_gene_21264	Leaf_length	Leaf_length	1	0	0	1	0	0	0	0	0	0	1	1	0	0	0	0	0	0	0	0	0	0	0	0	0	0	4	dispensable
pan_gene_17511	pan_gene_21869	Leaf_length	Height_above_ear;Leaf_length	1	0	0	1	1	1	1	0	0	1	1	0	1	1	0	0	0	1	1	1	0	0	1	0	0	1	14	near-core
pan_gene_17511	pan_gene_24167	Leaf_length	Leaf_length	1	0	0	1	0	1	0	0	1	0	0	0	0	1	0	0	0	1	1	1	0	1	1	0	1	0	11	near-core
pan_gene_17511	pan_gene_25063	Leaf_length	Leaf_length	1	0	1	0	0	1	0	0	1	0	1	0	0	0	0	0	0	1	1	1	1	1	1	0	1	1	13	near-core
pan_gene_17511	pan_gene_27423	Leaf_length	Leaf_length	1	1	1	1	1	0	1	0	1	1	1	1	0	1	0	1	0	1	0	0	1	0	0	0	1	1	16	near-core
pan_gene_17511	pan_gene_28732	Leaf_length	Anthesis-silking_interval;Days_to_anthesis;Ear_height;Leaf_length;Leaf_width;Nodes_per_plant;Photoperiod_Growing-degree_days_to_silk;Photoperiod_growing-degree_days_to_anthesis	1	0	1	0	1	0	1	0	1	1	0	1	1	1	0	0	0	0	1	1	0	0	0	1	0	0	12	near-core
pan_gene_17511	pan_gene_30144	Leaf_length	Leaf_length	1	0	0	1	1	0	1	0	0	0	0	0	1	1	0	0	0	1	0	1	0	0	0	0	0	0	8	dispensable
pan_gene_17511	pan_gene_31491	Leaf_length	Leaf_length	1	1	1	0	0	0	0	0	1	0	1	0	0	0	0	1	0	0	0	0	0	0	1	0	0	0	7	dispensable
pan_gene_17511	pan_gene_5368	Leaf_length	Anthesis-silking_interval;Cob_diameter;Leaf_length;Nodes_above_ear;Photoperiod_growing-degree_days_to_anthesis	1	0	1	0	0	1	1	0	1	0	1	1	0	1	0	1	0	1	0	1	1	0	0	0	1	1	14	near-core
pan_gene_17511	pan_gene_8718	Leaf_length	Leaf_length;Nodes_per_plant	1	0	1	1	0	1	1	1	1	1	1	1	1	1	0	1	0	1	1	1	1	1	1	1	0	1	21	core
pan_gene_17526	pan_gene_24796	Boxcox-transformed_leaf_angle;Leaf_length	Leaf_length	1	0	0	0	0	0	0	0	0	0	0	0	0	0	0	0	0	0	0	0	0	0	0	0	0	0	1	private
pan_gene_17526	pan_gene_24798	Boxcox-transformed_leaf_angle;Leaf_length	Chlorophyll_B;Days_to_silk;Leaf_length;Tassel_branch_number	1	0	0	0	1	0	0	0	0	0	0	0	0	0	0	0	0	0	0	0	0	0	0	0	0	0	2	dispensable
pan_gene_17533	pan_gene_31837	Leaf_length	Leaf_length	1	0	0	0	0	0	0	0	0	0	1	0	0	0	0	0	0	0	0	0	0	0	0	0	0	0	2	dispensable
pan_gene_17535	pan_gene_23985	Leaf_length	Leaf_length	0	0	0	0	0	0	0	0	1	0	0	0	0	0	0	0	0	0	1	0	0	0	1	0	1	0	4	dispensable
pan_gene_17535	pan_gene_29966	Leaf_length	Leaf_length;PCA_of_metabolites:_PC2;Southern_leaf_blight	1	0	0	1	1	1	0	1	0	1	0	0	1	1	0	0	0	0	0	1	0	0	1	1	0	0	11	near-core
pan_gene_17535	pan_gene_30144	Leaf_length	Leaf_length	1	1	0	1	0	0	1	0	1	1	1	0	1	1	0	0	0	0	0	0	0	0	1	0	0	0	10	dispensable
pan_gene_17535	pan_gene_31254	Leaf_length	Leaf_length	1	1	1	1	0	1	1	1	1	1	1	1	1	1	0	0	1	1	1	1	1	0	1	1	1	1	22	core
pan_gene_17535	pan_gene_5368	Leaf_length	Anthesis-silking_interval;Cob_diameter;Leaf_length;Nodes_above_ear;Photoperiod_growing-degree_days_to_anthesis	1	0	1	0	0	1	1	0	1	1	0	1	1	0	0	0	1	0	0	1	0	0	0	0	1	0	11	near-core
pan_gene_17535	pan_gene_9288	Leaf_length	Leaf_length	1	1	1	1	1	1	0	1	1	1	1	1	1	1	1	1	1	1	1	1	1	1	1	1	1	1	25	core
pan_gene_18094	pan_gene_8939	Leaf_length	Ear_row_number;Leaf_length	1	1	0	0	0	0	0	0	0	0	0	1	0	1	0	0	0	0	0	0	0	0	0	0	0	0	4	dispensable
pan_gene_18335	pan_gene_21939	Leaf_length;Nodes_per_plant	Leaf_length	1	0	1	0	0	0	0	0	0	0	0	1	1	1	0	0	1	0	1	1	0	0	0	1	1	0	10	dispensable
pan_gene_18335	pan_gene_26083	Leaf_length;Nodes_per_plant	Ear_height;Leaf_length	1	1	0	0	0	0	0	0	0	0	0	1	0	0	0	0	0	0	0	0	0	1	0	1	0	0	5	dispensable
pan_gene_18352	pan_gene_30632	Leaf_length	Leaf_length	0	0	0	0	0	0	0	0	0	0	0	0	0	1	0	0	1	0	0	0	1	0	0	0	0	0	3	dispensable
pan_gene_19067	pan_gene_26554	Leaf_length;PCA_of_metabolites:_PC2;Stalk_strength;Tassel_branch_number	Leaf_length	0	0	0	0	0	1	0	0	0	0	1	1	1	0	0	0	0	0	0	0	0	0	0	0	0	0	4	dispensable
pan_gene_19108	pan_gene_25037	Leaf_length	Leaf_length	1	0	0	0	0	0	0	0	0	0	0	0	0	1	0	0	0	0	0	0	0	0	0	0	0	0	2	dispensable
pan_gene_19108	pan_gene_32780	Leaf_length	Average_internode_length_(above_ear);Average_internode_length_(below_ear);Ear_height;Glutamate;Height_per_day_(until_flowering);Leaf_length;Plant_height;Starch	1	0	0	0	0	0	0	0	0	0	0	0	0	0	0	0	0	0	0	0	0	0	0	0	0	0	1	private
pan_gene_19145	pan_gene_20321	Leaf_length	Leaf_length	1	1	1	1	1	1	1	1	1	0	1	1	1	1	1	1	1	1	0	1	1	0	1	1	1	1	23	core
pan_gene_19145	pan_gene_27423	Leaf_length	Leaf_length	1	0	0	1	1	0	1	1	1	1	0	1	0	1	0	0	0	1	0	1	1	0	0	0	0	1	13	near-core
pan_gene_19145	pan_gene_4659	Leaf_length	Leaf_length	1	0	0	1	1	0	1	1	1	0	1	0	0	0	0	0	0	0	0	0	1	0	0	1	0	0	9	dispensable
pan_gene_19145	pan_gene_8718	Leaf_length	Leaf_length;Nodes_per_plant	1	0	1	1	1	0	1	1	1	0	1	1	1	1	0	1	0	1	0	0	1	0	1	1	1	1	18	near-core
pan_gene_1917	pan_gene_21965	Leaf_length	Average_internode_length_(whole_plant);Leaf_length;Nodes_to_ear;Southern_leaf_blight	1	0	1	0	0	0	1	0	0	0	0	1	0	0	0	0	0	0	0	0	1	1	1	0	0	0	7	dispensable
pan_gene_1917	pan_gene_99797	Leaf_length	Days_to_anthesis;Leaf_length;Nodes_to_ear	1	0	0	0	1	0	0	0	0	0	0	0	0	0	0	0	0	0	0	0	0	0	0	0	0	0	2	dispensable
pan_gene_1922	pan_gene_20857	Anthesis-silking_interval;Leaf_length	Average_internode_length_(below_ear);Leaf_length	0	0	0	0	0	0	0	0	0	0	0	0	1	0	0	0	0	1	0	0	1	0	0	0	0	0	3	dispensable
pan_gene_1922	pan_gene_25807	Anthesis-silking_interval;Leaf_length	Leaf_length	1	0	0	0	0	1	0	0	0	1	0	0	0	0	0	0	0	0	0	0	0	0	0	0	0	0	3	dispensable
pan_gene_1922	pan_gene_26964	Anthesis-silking_interval;Leaf_length	Height_above_ear;Leaf_length	1	0	0	0	0	1	0	0	0	0	0	0	0	0	0	0	0	0	0	0	0	0	0	0	0	0	2	dispensable
pan_gene_1922	pan_gene_28734	Anthesis-silking_interval;Leaf_length	Leaf_length;Nodes_per_plant	1	0	0	0	0	0	0	0	0	0	0	0	0	0	0	0	0	0	0	0	0	0	0	0	0	0	1	private
pan_gene_1922	pan_gene_29792	Anthesis-silking_interval;Leaf_length	Leaf_length	0	0	0	0	0	0	0	0	0	0	0	0	0	0	0	1	0	0	0	0	0	0	0	0	0	0	1	private
pan_gene_1922	pan_gene_31565	Anthesis-silking_interval;Leaf_length	Leaf_length	1	0	0	0	0	0	0	0	0	0	0	0	0	0	0	0	0	0	0	0	0	0	0	0	0	0	1	private
pan_gene_1922	pan_gene_4463	Anthesis-silking_interval;Leaf_length	Anthesis-silking_interval;Leaf_length;Nodes_per_plant	1	0	0	0	0	0	0	0	0	1	0	0	0	0	0	0	0	0	0	0	0	0	0	0	0	0	2	dispensable
pan_gene_19237	pan_gene_20675	Average_internode_length_(above_ear);Leaf_length;Leaf_width;Protein	Average_internode_length_(whole_plant);Boxcox-transformed_leaf_angle;Leaf_length;Plant_height	1	0	0	0	0	0	0	0	0	0	0	0	0	0	0	0	0	0	0	0	0	0	0	0	0	0	1	private
pan_gene_19237	pan_gene_21890	Average_internode_length_(above_ear);Leaf_length;Leaf_width;Protein	Leaf_length;Tassel_branch_number	1	0	0	0	0	0	0	0	0	0	0	0	0	0	0	0	0	0	0	0	0	0	0	0	0	0	1	private
pan_gene_19237	pan_gene_26964	Average_internode_length_(above_ear);Leaf_length;Leaf_width;Protein	Height_above_ear;Leaf_length	1	0	0	0	0	0	0	0	0	0	0	0	0	0	0	0	0	0	0	0	0	0	0	0	0	0	1	private
pan_gene_19237	pan_gene_28825	Average_internode_length_(above_ear);Leaf_length;Leaf_width;Protein	Days_to_anthesis;Leaf_length	1	0	0	0	0	0	0	0	0	0	0	0	0	0	0	0	0	0	0	0	0	0	0	0	0	0	1	private
pan_gene_19237	pan_gene_31565	Average_internode_length_(above_ear);Leaf_length;Leaf_width;Protein	Leaf_length	1	0	0	0	0	0	0	0	0	0	0	0	0	0	0	0	0	0	0	0	0	0	0	0	0	0	1	private
pan_gene_19237	pan_gene_3684	Average_internode_length_(above_ear);Leaf_length;Leaf_width;Protein	Leaf_length	1	0	0	0	0	0	0	0	0	0	0	0	0	0	0	0	0	0	0	0	0	0	0	0	0	0	1	private
pan_gene_19237	pan_gene_8966	Average_internode_length_(above_ear);Leaf_length;Leaf_width;Protein	Leaf_length	1	0	0	0	0	0	0	0	0	0	0	0	0	0	0	0	0	0	0	0	0	0	0	0	0	0	1	private
pan_gene_1942	pan_gene_19972	Leaf_length;Nodes_per_plant	Average_internode_length_(whole_plant);Cob_diameter;Height_above_ear;Leaf_length;Plant_height	1	1	0	0	1	0	0	0	0	0	0	0	0	0	0	0	0	0	0	0	0	0	0	0	0	0	3	dispensable
pan_gene_1942	pan_gene_24873	Leaf_length;Nodes_per_plant	Days_to_anthesis;Days_to_silk;Leaf_length	0	0	0	0	1	0	0	0	0	0	0	0	0	0	0	0	0	0	0	0	0	0	0	0	0	0	1	private
pan_gene_19461	pan_gene_53195	Average_internode_length_(whole_plant);Leaf_length;Plant_height	Leaf_length	1	0	0	0	0	0	0	0	0	0	0	0	0	0	0	0	0	0	0	0	0	0	0	0	0	0	1	private
pan_gene_19461	pan_gene_5382	Average_internode_length_(whole_plant);Leaf_length;Plant_height	Cob_diameter;Leaf_length;Photoperiod_growing-degree_days_to_anthesis	1	1	1	1	0	0	1	1	1	0	1	0	1	0	1	0	1	1	0	0	1	0	0	0	0	0	13	near-core
pan_gene_20221	pan_gene_20322	Leaf_length	Leaf_length	1	1	1	0	1	1	1	1	1	1	1	1	1	0	1	1	1	1	1	1	1	1	1	1	1	1	24	core
pan_gene_20221	pan_gene_3882	Leaf_length	Leaf_length	1	0	0	0	0	1	0	1	1	0	0	0	0	1	0	0	1	1	1	1	0	0	0	1	0	1	11	near-core
pan_gene_20321	pan_gene_21264	Leaf_length	Leaf_length	1	1	0	1	0	0	1	0	0	1	1	1	0	1	0	1	0	0	0	1	0	0	0	0	0	0	10	dispensable
pan_gene_20321	pan_gene_25063	Leaf_length	Leaf_length	1	1	0	0	1	1	1	1	1	1	1	0	0	1	0	1	1	1	0	1	0	0	0	0	1	1	16	near-core
pan_gene_20321	pan_gene_27423	Leaf_length	Leaf_length	1	1	0	1	0	1	1	1	0	1	1	1	0	1	0	1	0	1	0	1	1	0	0	0	0	1	15	near-core
pan_gene_20321	pan_gene_29966	Leaf_length	Leaf_length;PCA_of_metabolites:_PC2;Southern_leaf_blight	1	0	0	1	1	1	0	1	0	1	0	0	1	1	0	0	0	0	0	1	0	0	0	1	0	0	10	dispensable
pan_gene_20321	pan_gene_30144	Leaf_length	Leaf_length	1	1	0	0	1	0	1	0	1	1	0	1	1	0	0	0	0	0	0	0	0	0	0	0	0	0	8	dispensable
pan_gene_20321	pan_gene_31491	Leaf_length	Leaf_length	1	1	1	1	1	0	1	1	0	0	0	0	0	1	0	1	0	0	0	0	0	0	1	0	0	0	10	dispensable
pan_gene_20321	pan_gene_32539	Leaf_length	Average_internode_length_(below_ear);Leaf_length	1	1	0	1	0	0	1	1	0	1	1	1	0	1	0	1	1	0	0	1	0	0	0	1	0	1	14	near-core
pan_gene_20321	pan_gene_4659	Leaf_length	Leaf_length	1	1	0	1	1	0	1	1	1	1	1	1	0	1	0	1	1	0	0	1	1	0	0	1	0	0	16	near-core
pan_gene_20321	pan_gene_8718	Leaf_length	Leaf_length;Nodes_per_plant	1	1	1	1	1	1	1	1	1	1	1	1	1	1	0	1	1	1	1	1	1	1	1	1	0	1	24	core
pan_gene_20322	pan_gene_22776	Leaf_length	Days_to_silk;Ear_height;Ear_row_number;Leaf_length;Nodes_above_ear	1	1	0	0	1	1	0	0	0	0	0	1	0	0	0	0	0	1	1	0	0	1	1	1	0	0	10	dispensable
pan_gene_20322	pan_gene_3882	Leaf_length	Leaf_length	1	0	0	0	0	1	0	0	1	0	1	0	0	0	0	0	1	0	1	0	1	1	0	1	0	0	9	dispensable
pan_gene_20322	pan_gene_4508	Leaf_length	Leaf_length	1	0	0	0	0	0	0	0	0	0	0	1	0	0	0	0	0	0	0	0	1	0	0	0	0	0	3	dispensable
pan_gene_20454	pan_gene_25439	Leaf_length;Photoperiod_growing-degree_days_to_anthesis	Leaf_length	1	0	0	0	0	1	0	0	0	1	0	0	0	0	0	1	0	0	1	0	0	0	0	0	0	0	5	dispensable
pan_gene_20455	pan_gene_32793	Leaf_length;Photoperiod_growing-degree_days_to_anthesis	Leaf_length;Southern_leaf_blight	0	0	0	0	0	1	0	0	0	0	0	0	0	0	0	0	1	0	0	0	0	0	1	0	0	0	3	dispensable
pan_gene_20455	pan_gene_618	Leaf_length;Photoperiod_growing-degree_days_to_anthesis	100_Kernel_weight;Height_above_ear;Leaf_length	0	0	0	0	0	1	0	0	0	0	0	0	0	0	0	0	1	0	1	0	0	0	1	0	0	0	4	dispensable
pan_gene_20455	pan_gene_8076	Leaf_length;Photoperiod_growing-degree_days_to_anthesis	Average_internode_length_(below_ear);Leaf_length;Tassel_length	0	0	0	0	0	1	0	0	0	0	0	0	0	0	0	0	0	0	0	0	0	0	1	0	0	0	2	dispensable
pan_gene_20660	pan_gene_77366	Boxcox-transformed_leaf_angle;Leaf_length;Stalk_strength	Leaf_length	1	0	0	0	0	0	0	0	0	0	0	0	0	0	0	0	0	0	0	0	0	0	0	0	0	0	1	private
pan_gene_20675	pan_gene_21890	Average_internode_length_(whole_plant);Boxcox-transformed_leaf_angle;Leaf_length;Plant_height	Leaf_length;Tassel_branch_number	1	0	0	0	0	0	0	0	0	0	0	0	1	0	0	0	0	0	0	1	0	1	0	0	0	0	4	dispensable
pan_gene_20675	pan_gene_21892	Average_internode_length_(whole_plant);Boxcox-transformed_leaf_angle;Leaf_length;Plant_height	Leaf_length	1	0	0	0	0	0	0	0	0	0	0	0	0	0	0	0	0	0	0	0	0	0	0	0	0	0	1	private
pan_gene_20675	pan_gene_26964	Average_internode_length_(whole_plant);Boxcox-transformed_leaf_angle;Leaf_length;Plant_height	Height_above_ear;Leaf_length	1	0	0	0	0	0	0	0	0	0	0	0	1	0	0	0	0	0	0	0	0	1	0	0	1	0	4	dispensable
pan_gene_20675	pan_gene_28734	Average_internode_length_(whole_plant);Boxcox-transformed_leaf_angle;Leaf_length;Plant_height	Leaf_length;Nodes_per_plant	1	0	0	0	0	0	0	0	0	0	0	0	0	0	0	0	0	0	0	0	0	0	0	0	0	0	1	private
pan_gene_20675	pan_gene_3684	Average_internode_length_(whole_plant);Boxcox-transformed_leaf_angle;Leaf_length;Plant_height	Leaf_length	1	0	0	0	0	0	0	0	0	0	0	0	0	0	0	0	0	0	0	0	0	0	0	0	0	0	1	private
pan_gene_20675	pan_gene_8735	Average_internode_length_(whole_plant);Boxcox-transformed_leaf_angle;Leaf_length;Plant_height	Leaf_length	1	0	0	0	0	0	0	0	0	0	0	0	0	0	0	0	0	0	0	0	0	1	0	0	0	0	2	dispensable
pan_gene_20795	pan_gene_26699	Leaf_length;Total_amino_acids	Anthesis-silking_interval;Days_to_silk;Leaf_length;Nodes_above_ear;Nodes_per_plant;Photoperiod_growing-degree_days_to_anthesis;Plant_height;Ratio_of_ear_height_to_total_height	1	0	0	0	0	0	0	0	0	1	0	0	0	0	1	0	0	0	0	0	0	0	0	0	0	0	3	dispensable
pan_gene_20796	pan_gene_31565	Leaf_length;Tassel_branch_number	Leaf_length	0	1	0	0	0	0	1	1	0	1	0	0	1	1	0	0	1	0	0	0	1	0	0	0	1	0	9	dispensable
pan_gene_20836	pan_gene_25103	Leaf_length	Leaf_length;Leaf_width;Nodes_to_ear	1	0	0	0	0	0	0	0	0	0	0	0	0	0	0	0	0	0	0	0	0	1	0	0	0	0	2	dispensable
pan_gene_20836	pan_gene_5334	Leaf_length	Cob_diameter;Leaf_length;Total_amino_acids	1	0	0	0	0	0	0	0	0	0	0	0	0	0	0	0	0	0	0	0	0	0	0	0	0	0	1	private
pan_gene_20836	pan_gene_616	Leaf_length	100_Kernel_weight;Height_above_ear;Leaf_length	1	0	0	0	0	0	0	0	0	0	0	0	0	0	0	0	0	0	0	0	0	0	0	0	0	0	1	private
pan_gene_20857	pan_gene_25807	Average_internode_length_(below_ear);Leaf_length	Leaf_length	0	0	0	0	0	0	0	1	0	0	0	0	0	0	0	0	0	0	0	0	0	1	0	0	0	0	2	dispensable
pan_gene_20857	pan_gene_4463	Average_internode_length_(below_ear);Leaf_length	Anthesis-silking_interval;Leaf_length;Nodes_per_plant	0	0	0	0	0	0	0	1	0	0	0	1	1	0	0	0	0	0	0	0	0	0	0	0	0	0	3	dispensable
pan_gene_21264	pan_gene_25063	Leaf_length	Leaf_length	1	1	0	0	0	0	0	0	0	1	1	1	0	1	0	1	0	0	0	1	0	0	0	0	0	0	8	dispensable
pan_gene_21264	pan_gene_27200	Leaf_length	Anthesis-silking_interval;Leaf_length;Photoperiod_Growing-degree_days_to_silk	1	0	1	0	1	0	0	0	0	1	0	1	1	1	1	1	0	0	0	1	0	0	0	0	0	0	10	dispensable
pan_gene_21264	pan_gene_27423	Leaf_length	Leaf_length	1	1	1	1	1	1	1	1	0	1	1	1	1	1	0	1	0	1	0	1	0	1	1	1	0	0	19	near-core
pan_gene_21264	pan_gene_29966	Leaf_length	Leaf_length;PCA_of_metabolites:_PC2;Southern_leaf_blight	1	0	1	1	1	0	0	0	0	1	1	1	0	1	1	1	0	0	0	1	1	0	1	0	1	1	15	near-core
pan_gene_21264	pan_gene_30144	Leaf_length	Leaf_length	1	1	0	1	0	0	1	0	0	1	1	1	0	0	0	0	0	0	0	1	0	0	0	1	0	0	9	dispensable
pan_gene_21264	pan_gene_32539	Leaf_length	Average_internode_length_(below_ear);Leaf_length	1	1	1	1	1	1	1	0	0	1	1	1	1	1	1	1	0	1	1	1	1	1	1	0	1	0	21	core
pan_gene_21264	pan_gene_4659	Leaf_length	Leaf_length	1	1	1	1	1	0	1	1	0	1	1	1	1	1	1	1	0	1	0	1	0	1	0	0	1	1	19	near-core
pan_gene_21264	pan_gene_5368	Leaf_length	Anthesis-silking_interval;Cob_diameter;Leaf_length;Nodes_above_ear;Photoperiod_growing-degree_days_to_anthesis	1	0	0	0	0	0	0	0	0	0	1	0	0	0	0	0	0	0	0	0	0	0	0	0	0	0	2	dispensable
pan_gene_21336	pan_gene_5557	Leaf_length	Leaf_length	1	0	0	0	0	0	0	0	0	0	0	0	0	0	0	0	0	0	0	0	0	0	0	0	0	0	1	private
pan_gene_21423	pan_gene_23985	Chlorophyll_B;Days_to_anthesis;Leaf_length	Leaf_length	0	0	0	0	1	0	0	1	1	0	0	0	1	0	0	0	0	0	1	0	1	0	1	0	0	0	7	dispensable
pan_gene_21423	pan_gene_30722	Chlorophyll_B;Days_to_anthesis;Leaf_length	Leaf_length	1	0	0	0	0	1	0	0	1	0	1	1	1	0	0	0	0	0	1	0	1	1	0	1	0	1	11	near-core
pan_gene_21423	pan_gene_69125	Chlorophyll_B;Days_to_anthesis;Leaf_length	Leaf_length	1	0	0	0	0	1	0	0	0	0	0	0	0	0	0	0	0	0	0	0	1	0	0	0	0	0	3	dispensable
pan_gene_21423	pan_gene_8731	Chlorophyll_B;Days_to_anthesis;Leaf_length	Leaf_length	1	1	1	0	0	0	0	0	1	1	0	1	1	0	1	0	0	0	1	0	1	1	0	1	0	0	12	near-core
pan_gene_21423	pan_gene_8981	Chlorophyll_B;Days_to_anthesis;Leaf_length	Average_internode_length_(below_ear);Leaf_length;Southern_leaf_blight;Sucrose	0	0	0	0	1	0	0	0	0	1	0	0	0	0	0	0	0	0	0	1	0	0	0	0	0	0	3	dispensable
pan_gene_21869	pan_gene_23985	Height_above_ear;Leaf_length	Leaf_length	0	0	0	0	0	0	0	0	0	0	0	1	0	0	0	0	0	0	0	0	0	0	1	0	0	1	3	dispensable
pan_gene_21869	pan_gene_24167	Height_above_ear;Leaf_length	Leaf_length	1	1	1	1	0	1	1	1	0	1	1	1	1	1	1	1	1	1	1	1	1	1	1	1	1	1	24	core
pan_gene_21869	pan_gene_28732	Height_above_ear;Leaf_length	Anthesis-silking_interval;Days_to_anthesis;Ear_height;Leaf_length;Leaf_width;Nodes_per_plant;Photoperiod_Growing-degree_days_to_silk;Photoperiod_growing-degree_days_to_anthesis	1	1	0	0	1	1	1	1	0	1	0	1	1	1	0	0	1	0	1	1	0	0	0	0	0	0	13	near-core
pan_gene_21869	pan_gene_30144	Height_above_ear;Leaf_length	Leaf_length	1	1	0	1	1	1	1	1	0	0	1	0	1	0	0	0	0	1	0	1	1	0	1	0	0	1	14	near-core
pan_gene_21869	pan_gene_31391	Height_above_ear;Leaf_length	Leaf_length	0	0	0	0	0	1	1	0	0	0	0	1	0	1	0	1	1	1	0	0	1	0	1	0	1	1	11	near-core
pan_gene_21869	pan_gene_32793	Height_above_ear;Leaf_length	Leaf_length;Southern_leaf_blight	1	0	1	0	0	0	0	0	0	0	1	1	0	1	1	1	1	1	0	1	1	1	1	0	1	1	15	near-core
pan_gene_21869	pan_gene_4419	Height_above_ear;Leaf_length	Anthesis-silking_interval;Average_internode_length_(above_ear);Average_internode_length_(below_ear);Leaf_length;Tassel_length	0	0	0	0	0	0	0	0	0	0	0	0	0	0	0	0	0	0	0	0	1	0	0	0	0	0	1	private
pan_gene_21869	pan_gene_8000	Height_above_ear;Leaf_length	Days_to_silk;Leaf_length;Ratio_of_ear_height_to_total_height	1	1	0	1	1	1	1	1	0	0	1	1	0	1	1	1	0	1	1	1	1	1	1	1	1	1	21	core
pan_gene_21869	pan_gene_8719	Height_above_ear;Leaf_length	Leaf_length;Nodes_per_plant	1	1	0	1	1	1	1	1	0	0	1	1	0	1	0	0	1	1	1	0	1	1	1	1	0	1	18	near-core
pan_gene_21890	pan_gene_24538	Leaf_length;Tassel_branch_number	Leaf_length;Leaf_width;Stalk_strength;Tassel_branch_number	0	1	1	0	0	0	0	1	1	1	1	1	1	0	1	0	1	0	1	1	0	1	1	1	0	1	16	near-core
pan_gene_21890	pan_gene_26951	Leaf_length;Tassel_branch_number	100_Kernel_weight;Leaf_length;Plant_height	1	0	1	0	0	0	0	0	0	0	0	0	0	1	0	0	0	0	0	0	0	0	0	0	0	0	3	dispensable
pan_gene_21890	pan_gene_26964	Leaf_length;Tassel_branch_number	Height_above_ear;Leaf_length	1	0	1	0	0	0	0	1	0	1	0	1	1	1	0	1	0	1	1	0	0	1	0	1	0	0	12	near-core
pan_gene_21890	pan_gene_31390	Leaf_length;Tassel_branch_number	Leaf_length	0	0	1	0	1	1	0	0	0	1	0	1	0	0	1	1	0	0	1	1	1	0	1	1	1	1	14	near-core
pan_gene_21890	pan_gene_3684	Leaf_length;Tassel_branch_number	Leaf_length	1	1	1	0	1	1	1	1	1	1	0	1	1	0	1	0	1	1	0	1	1	0	1	1	1	1	20	core
pan_gene_21890	pan_gene_8089	Leaf_length;Tassel_branch_number	Ear_row_number;Height_per_day_(until_flowering);Leaf_length	1	0	1	0	1	0	0	1	0	1	1	1	1	0	1	0	1	1	0	1	1	1	1	1	0	1	17	near-core
pan_gene_21890	pan_gene_8735	Leaf_length;Tassel_branch_number	Leaf_length	1	1	1	1	1	0	0	0	1	1	1	1	1	1	1	0	1	1	1	1	1	1	1	1	1	0	21	core
pan_gene_21890	pan_gene_8966	Leaf_length;Tassel_branch_number	Leaf_length	1	0	1	0	0	0	0	0	0	0	0	0	0	1	0	0	0	1	1	1	0	0	0	0	0	0	6	dispensable
pan_gene_22776	pan_gene_3780	Days_to_silk;Ear_height;Ear_row_number;Leaf_length;Nodes_above_ear	Average_internode_length_(above_ear);Boxcox-transformed_leaf_angle;Height_per_day_(until_flowering);Leaf_length	1	0	0	0	0	1	0	0	0	0	0	1	0	0	0	0	0	0	0	0	0	0	0	0	0	0	3	dispensable
pan_gene_22776	pan_gene_3882	Days_to_silk;Ear_height;Ear_row_number;Leaf_length;Nodes_above_ear	Leaf_length	1	0	1	1	1	1	0	0	1	0	0	1	0	1	1	0	0	1	0	0	1	1	1	0	0	0	13	near-core
pan_gene_23985	pan_gene_31254	Leaf_length	Leaf_length	0	0	0	0	0	0	0	0	1	0	0	0	0	0	0	0	0	0	0	0	0	0	1	0	0	0	2	dispensable
pan_gene_23985	pan_gene_32793	Leaf_length	Leaf_length;Southern_leaf_blight	0	0	0	0	0	0	1	0	1	0	0	1	0	0	0	0	1	0	1	1	0	0	1	0	0	1	8	dispensable
pan_gene_23985	pan_gene_618	Leaf_length	100_Kernel_weight;Height_above_ear;Leaf_length	0	0	0	0	0	0	1	1	1	0	0	1	1	0	0	0	1	0	1	0	1	0	1	0	0	1	10	dispensable
pan_gene_23985	pan_gene_8000	Leaf_length	Days_to_silk;Leaf_length;Ratio_of_ear_height_to_total_height	0	0	0	0	1	0	1	1	1	0	0	1	1	0	0	0	1	0	1	0	0	0	1	0	1	1	11	near-core
pan_gene_23985	pan_gene_8719	Leaf_length	Leaf_length;Nodes_per_plant	0	0	0	0	0	0	0	0	1	0	0	0	0	0	0	0	0	0	0	0	0	0	0	0	0	0	1	private
pan_gene_23985	pan_gene_8731	Leaf_length	Leaf_length	0	0	0	0	0	0	0	0	0	0	0	1	1	0	0	0	0	0	1	0	1	0	1	0	0	0	5	dispensable
pan_gene_23985	pan_gene_8981	Leaf_length	Average_internode_length_(below_ear);Leaf_length;Southern_leaf_blight;Sucrose	0	0	0	0	1	0	0	0	0	0	0	0	0	0	0	0	0	0	0	1	0	0	0	0	0	0	2	dispensable
pan_gene_24167	pan_gene_4419	Leaf_length	Anthesis-silking_interval;Average_internode_length_(above_ear);Average_internode_length_(below_ear);Leaf_length;Tassel_length	0	0	0	0	0	0	0	0	0	0	0	0	0	0	0	0	0	0	0	0	1	0	0	0	0	0	1	private
pan_gene_24167	pan_gene_8719	Leaf_length	Leaf_length;Nodes_per_plant	1	1	1	1	1	1	1	0	1	0	1	1	1	1	0	0	0	1	1	0	1	1	1	0	1	1	19	near-core
pan_gene_24538	pan_gene_26951	Leaf_length;Leaf_width;Stalk_strength;Tassel_branch_number	100_Kernel_weight;Leaf_length;Plant_height	0	0	1	0	0	0	1	0	0	0	0	0	0	0	0	0	0	0	0	0	0	0	0	0	0	0	2	dispensable
pan_gene_24538	pan_gene_29385	Leaf_length;Leaf_width;Stalk_strength;Tassel_branch_number	Average_internode_length_(whole_plant);Leaf_length;Photoperiod_Growing-degree_days_to_silk;Tassel_branch_number	0	0	0	0	0	0	0	1	1	0	0	1	0	0	0	0	0	0	1	0	0	1	0	1	0	0	6	dispensable
pan_gene_24538	pan_gene_8089	Leaf_length;Leaf_width;Stalk_strength;Tassel_branch_number	Ear_row_number;Height_per_day_(until_flowering);Leaf_length	0	1	1	1	1	0	1	1	0	1	0	1	1	0	1	1	1	0	1	1	0	1	1	1	0	1	18	near-core
pan_gene_24538	pan_gene_8735	Leaf_length;Leaf_width;Stalk_strength;Tassel_branch_number	Leaf_length	0	1	1	0	0	0	1	0	0	1	0	1	0	0	1	0	1	0	1	0	0	1	1	1	0	0	11	near-core
pan_gene_24776	pan_gene_5382	Leaf_length	Cob_diameter;Leaf_length;Photoperiod_growing-degree_days_to_anthesis	1	0	0	0	0	0	0	0	0	0	0	1	0	0	0	0	0	0	0	0	0	0	0	0	0	0	2	dispensable
pan_gene_24776	pan_gene_659	Leaf_length	Leaf_length	1	0	0	0	0	0	0	0	0	0	0	0	0	0	0	0	0	0	0	0	0	0	0	0	0	0	1	private
pan_gene_24776	pan_gene_8131	Leaf_length	100_Kernel_weight;Boxcox-transformed_leaf_angle;Leaf_length	1	0	0	0	0	0	0	0	0	0	0	0	0	0	0	0	0	0	0	0	0	0	0	0	0	0	1	private
pan_gene_24798	pan_gene_464	Chlorophyll_B;Days_to_silk;Leaf_length;Tassel_branch_number	Cob_diameter;Leaf_length	0	0	0	1	0	0	1	1	1	0	1	0	1	1	0	0	1	1	0	1	0	0	0	0	0	1	11	near-core
pan_gene_24873	pan_gene_3523	Days_to_anthesis;Days_to_silk;Leaf_length	Leaf_length	0	0	0	0	0	0	0	0	0	0	0	0	0	0	1	0	0	0	0	0	0	0	0	0	0	0	1	private
pan_gene_25003	pan_gene_32310	Leaf_length	Leaf_length	1	0	0	0	0	0	1	0	0	0	1	0	1	0	1	0	0	1	1	0	1	0	1	0	0	1	10	dispensable
pan_gene_25003	pan_gene_32793	Leaf_length	Leaf_length;Southern_leaf_blight	1	1	0	0	0	0	0	0	1	0	1	0	0	0	0	0	0	0	0	0	1	0	1	1	0	1	8	dispensable
pan_gene_25003	pan_gene_618	Leaf_length	100_Kernel_weight;Height_above_ear;Leaf_length	1	0	1	1	0	0	1	0	1	0	1	1	0	0	0	0	0	1	0	1	1	0	1	1	0	1	13	near-core
pan_gene_25033	pan_gene_8735	Chlorophyll_B;Leaf_length	Leaf_length	0	0	0	0	0	1	0	0	0	0	1	0	0	0	0	0	0	0	0	0	1	0	0	0	0	0	3	dispensable
pan_gene_25037	pan_gene_26083	Leaf_length	Ear_height;Leaf_length	1	1	0	0	0	0	1	0	1	0	0	1	1	0	0	0	1	0	0	1	1	0	1	0	1	0	11	near-core
pan_gene_25037	pan_gene_32780	Leaf_length	Average_internode_length_(above_ear);Average_internode_length_(below_ear);Ear_height;Glutamate;Height_per_day_(until_flowering);Leaf_length;Plant_height;Starch	1	0	0	0	0	0	0	0	0	0	0	0	0	1	0	0	0	0	0	0	0	0	0	0	0	0	2	dispensable
pan_gene_25063	pan_gene_27200	Leaf_length	Anthesis-silking_interval;Leaf_length;Photoperiod_Growing-degree_days_to_silk	1	1	1	0	1	0	0	0	0	0	1	0	0	0	0	1	0	0	0	1	0	0	0	1	0	0	8	dispensable
pan_gene_25063	pan_gene_27423	Leaf_length	Leaf_length	1	1	1	0	0	0	0	0	0	0	1	1	0	1	0	1	0	1	0	1	1	0	1	0	0	1	12	near-core
pan_gene_25063	pan_gene_28732	Leaf_length	Anthesis-silking_interval;Days_to_anthesis;Ear_height;Leaf_length;Leaf_width;Nodes_per_plant;Photoperiod_Growing-degree_days_to_silk;Photoperiod_growing-degree_days_to_anthesis	1	1	1	0	0	1	0	1	0	0	0	0	0	0	1	0	1	1	1	1	1	1	1	0	1	1	15	near-core
pan_gene_25063	pan_gene_30144	Leaf_length	Leaf_length	1	1	0	0	0	0	0	0	0	0	0	1	0	1	0	0	0	0	0	1	0	0	0	0	0	1	6	dispensable
pan_gene_25063	pan_gene_5368	Leaf_length	Anthesis-silking_interval;Cob_diameter;Leaf_length;Nodes_above_ear;Photoperiod_growing-degree_days_to_anthesis	1	0	1	0	0	1	1	0	1	0	1	0	0	0	0	0	0	1	1	1	1	1	0	0	0	1	12	near-core
pan_gene_25074	pan_gene_29966	Leaf_length	Leaf_length;PCA_of_metabolites:_PC2;Southern_leaf_blight	1	1	0	1	1	0	0	1	0	1	0	1	0	1	0	1	0	0	0	0	0	0	0	0	1	0	10	dispensable
pan_gene_25103	pan_gene_5333	Leaf_length;Leaf_width;Nodes_to_ear	Cob_diameter;Leaf_length	1	0	0	0	0	0	0	0	0	0	0	0	0	0	0	0	0	0	0	0	0	0	0	0	0	0	1	private
pan_gene_25103	pan_gene_5334	Leaf_length;Leaf_width;Nodes_to_ear	Cob_diameter;Leaf_length;Total_amino_acids	1	0	0	0	0	0	0	0	0	0	0	0	0	0	0	0	0	0	0	0	0	0	0	0	0	0	1	private
pan_gene_25103	pan_gene_616	Leaf_length;Leaf_width;Nodes_to_ear	100_Kernel_weight;Height_above_ear;Leaf_length	1	0	0	0	0	0	0	0	0	0	0	0	0	0	0	0	0	0	0	0	0	0	0	0	0	0	1	private
pan_gene_25114	pan_gene_5601	Leaf_length;Leaf_width	100_Kernel_weight;Leaf_length;Ratio_of_ear_height_to_total_height	0	0	0	0	1	1	0	0	1	0	0	0	1	0	1	1	0	0	0	0	0	0	0	0	0	0	6	dispensable
pan_gene_25439	pan_gene_9132	Leaf_length	Anthesis-silking_interval;Days_to_anthesis;Ear_height;Glucose;Leaf_length;Southern_leaf_blight;Stalk_strength	1	0	0	0	0	0	0	0	0	0	0	0	0	0	0	0	0	0	0	0	0	0	0	0	0	0	1	private
pan_gene_25807	pan_gene_26964	Leaf_length	Height_above_ear;Leaf_length	1	0	0	0	0	1	0	0	1	0	0	0	0	0	0	0	0	0	0	1	1	0	0	0	0	0	5	dispensable
pan_gene_25807	pan_gene_28734	Leaf_length	Leaf_length;Nodes_per_plant	1	0	0	0	0	0	0	0	0	0	0	0	0	0	0	0	0	0	0	0	0	0	0	0	0	0	1	private
pan_gene_25807	pan_gene_31390	Leaf_length	Leaf_length	0	0	0	0	0	0	0	1	1	0	0	0	0	0	0	0	0	0	0	0	1	0	0	0	0	0	3	dispensable
pan_gene_25807	pan_gene_31565	Leaf_length	Leaf_length	1	1	0	0	0	0	1	1	1	0	0	0	1	0	0	0	1	1	0	0	1	0	0	1	0	1	11	near-core
pan_gene_25807	pan_gene_4463	Leaf_length	Anthesis-silking_interval;Leaf_length;Nodes_per_plant	1	0	0	0	0	0	0	0	0	0	0	0	1	0	0	1	0	0	0	0	0	0	0	1	0	0	4	dispensable
pan_gene_25807	pan_gene_8966	Leaf_length	Leaf_length	1	0	0	0	0	0	0	0	0	0	0	0	0	0	0	0	0	0	0	0	0	0	0	0	0	1	2	dispensable
pan_gene_26386	pan_gene_31390	Leaf_length	Leaf_length	0	0	0	0	0	0	0	0	1	0	0	0	0	0	0	0	0	0	0	1	0	0	0	0	0	0	2	dispensable
pan_gene_26386	pan_gene_31565	Leaf_length	Leaf_length	0	0	0	0	0	0	0	0	0	0	0	0	0	0	0	0	0	0	0	1	0	0	0	0	0	0	1	private
pan_gene_26386	pan_gene_3684	Leaf_length	Leaf_length	0	0	0	0	0	0	0	0	0	0	0	0	0	0	0	0	0	0	0	0	0	0	1	0	0	0	1	private
pan_gene_26386	pan_gene_3903	Leaf_length	Leaf_length	0	0	0	0	0	0	0	0	1	0	0	0	0	0	0	0	0	0	0	0	0	0	1	0	0	0	2	dispensable
pan_gene_26554	pan_gene_5531	Leaf_length	Boxcox-transformed_leaf_angle;Ear_height;Leaf_length;Leaf_width	1	0	0	0	0	0	0	0	0	0	0	0	0	0	0	1	0	1	1	0	0	0	0	1	1	0	6	dispensable
pan_gene_26554	pan_gene_9183	Leaf_length	Average_internode_length_(below_ear);Leaf_length	1	0	1	0	0	1	1	1	1	0	0	0	1	0	1	0	0	1	0	1	1	1	1	0	1	1	15	near-core
pan_gene_26699	pan_gene_28586	Anthesis-silking_interval;Days_to_silk;Leaf_length;Nodes_above_ear;Nodes_per_plant;Photoperiod_growing-degree_days_to_anthesis;Plant_height;Ratio_of_ear_height_to_total_height	Leaf_length;Total_amino_acids	1	0	1	0	0	0	0	0	0	0	1	0	0	0	0	0	0	0	1	0	0	0	0	0	0	0	4	dispensable
pan_gene_26890	pan_gene_31340	Leaf_length	Leaf_length;Ratio_of_ear_height_to_total_height	1	0	1	0	1	0	0	1	1	0	0	1	1	1	0	1	0	0	1	1	1	1	0	1	1	0	15	near-core
pan_gene_26951	pan_gene_29385	100_Kernel_weight;Leaf_length;Plant_height	Average_internode_length_(whole_plant);Leaf_length;Photoperiod_Growing-degree_days_to_silk;Tassel_branch_number	1	0	0	0	0	0	0	1	0	0	0	0	0	0	0	0	0	0	1	1	1	0	0	1	0	0	6	dispensable
pan_gene_26951	pan_gene_8089	100_Kernel_weight;Leaf_length;Plant_height	Ear_row_number;Height_per_day_(until_flowering);Leaf_length	1	0	1	1	0	0	1	1	0	0	0	0	0	0	0	0	0	0	0	1	0	0	0	0	0	0	6	dispensable
pan_gene_26951	pan_gene_8735	100_Kernel_weight;Leaf_length;Plant_height	Leaf_length	1	0	0	0	0	0	1	0	0	0	0	0	0	1	0	0	0	0	0	1	0	0	0	0	0	0	4	dispensable
pan_gene_26964	pan_gene_28734	Height_above_ear;Leaf_length	Leaf_length;Nodes_per_plant	1	0	0	0	0	0	0	0	0	0	0	0	0	0	0	0	0	0	0	0	0	0	0	0	0	0	1	private
pan_gene_26964	pan_gene_29792	Height_above_ear;Leaf_length	Leaf_length	0	0	1	0	0	0	0	0	0	0	0	0	0	0	0	0	0	0	0	0	0	0	0	0	0	0	1	private
pan_gene_26964	pan_gene_31390	Height_above_ear;Leaf_length	Leaf_length	0	0	1	1	1	1	1	1	1	0	1	0	1	0	1	1	0	1	1	0	1	0	1	1	1	1	18	near-core
pan_gene_26964	pan_gene_31565	Height_above_ear;Leaf_length	Leaf_length	1	0	0	1	1	1	0	1	1	0	1	0	1	0	0	0	1	1	0	1	1	0	0	0	0	1	13	near-core
pan_gene_26964	pan_gene_3684	Height_above_ear;Leaf_length	Leaf_length	1	1	1	0	1	0	0	0	0	1	0	0	0	0	0	0	0	0	0	0	0	0	0	0	1	0	6	dispensable
pan_gene_26964	pan_gene_8966	Height_above_ear;Leaf_length	Leaf_length	1	0	0	0	0	0	0	0	0	0	0	0	0	1	0	0	0	1	1	0	0	0	0	0	0	0	4	dispensable
pan_gene_27200	pan_gene_32539	Anthesis-silking_interval;Leaf_length;Photoperiod_Growing-degree_days_to_silk	Average_internode_length_(below_ear);Leaf_length	1	0	1	1	1	0	0	1	1	1	1	1	1	1	1	1	1	1	0	1	0	0	0	1	0	1	18	near-core
pan_gene_27200	pan_gene_4659	Anthesis-silking_interval;Leaf_length;Photoperiod_Growing-degree_days_to_silk	Leaf_length	1	0	1	1	1	0	1	1	1	1	1	1	0	1	1	1	1	1	0	1	0	0	1	1	0	1	19	near-core
pan_gene_27423	pan_gene_28732	Leaf_length	Anthesis-silking_interval;Days_to_anthesis;Ear_height;Leaf_length;Leaf_width;Nodes_per_plant;Photoperiod_Growing-degree_days_to_silk;Photoperiod_growing-degree_days_to_anthesis	1	0	1	0	0	0	1	1	1	0	1	1	1	0	0	1	0	1	0	1	0	0	0	0	0	1	12	near-core
pan_gene_27423	pan_gene_29966	Leaf_length	Leaf_length;PCA_of_metabolites:_PC2;Southern_leaf_blight	1	0	1	1	1	1	0	0	1	0	0	0	1	1	0	0	0	0	1	1	1	0	1	1	0	0	13	near-core
pan_gene_27423	pan_gene_30144	Leaf_length	Leaf_length	1	1	1	1	0	0	1	1	0	1	0	1	1	0	0	0	0	1	0	1	1	0	0	1	0	1	14	near-core
pan_gene_27423	pan_gene_32539	Leaf_length	Average_internode_length_(below_ear);Leaf_length	1	0	1	1	1	1	1	1	1	1	1	1	1	1	0	1	1	1	0	1	1	0	1	1	0	1	21	core
pan_gene_27423	pan_gene_4659	Leaf_length	Leaf_length	1	1	1	1	1	1	1	1	1	1	1	1	1	1	0	1	1	1	1	1	1	1	1	1	0	0	23	core
pan_gene_27423	pan_gene_5368	Leaf_length	Anthesis-silking_interval;Cob_diameter;Leaf_length;Nodes_above_ear;Photoperiod_growing-degree_days_to_anthesis	1	0	1	0	0	0	1	0	0	0	1	1	1	0	0	0	0	1	0	1	0	0	0	0	0	0	8	dispensable
pan_gene_27482	pan_gene_3551	Leaf_length	Leaf_length;Tassel_length	1	0	0	0	0	0	0	0	0	1	0	0	0	0	0	0	0	0	0	0	0	0	0	1	0	0	3	dispensable
pan_gene_28167	pan_gene_30722	Leaf_length	Leaf_length	0	0	0	0	0	1	0	0	0	0	0	0	0	0	0	0	0	1	0	0	0	0	0	0	0	0	2	dispensable
pan_gene_28167	pan_gene_624	Leaf_length	Cob_diameter;Ear_height;Leaf_length	0	0	0	0	0	0	0	0	0	0	0	0	0	0	0	0	0	1	0	0	0	1	0	0	0	0	2	dispensable
pan_gene_28167	pan_gene_8970	Leaf_length	Leaf_length;Southern_leaf_blight;Tassel_length	0	0	0	0	0	1	0	0	0	0	0	0	0	0	0	0	0	0	0	0	0	1	0	0	0	0	2	dispensable
pan_gene_28365	pan_gene_618	Leaf_length;Tassel_length	100_Kernel_weight;Height_above_ear;Leaf_length	1	0	0	0	0	0	0	0	0	1	1	1	1	0	0	0	1	1	0	0	1	1	1	0	0	1	11	near-core
pan_gene_28365	pan_gene_8000	Leaf_length;Tassel_length	Days_to_silk;Leaf_length;Ratio_of_ear_height_to_total_height	1	0	0	0	0	0	0	0	0	0	1	1	0	0	1	0	1	1	0	0	1	1	1	0	1	1	11	near-core
pan_gene_28365	pan_gene_8076	Leaf_length;Tassel_length	Average_internode_length_(below_ear);Leaf_length;Tassel_length	1	0	0	1	0	0	0	0	0	0	0	1	0	0	0	0	0	0	0	0	0	1	1	0	0	0	5	dispensable
pan_gene_28365	pan_gene_8731	Leaf_length;Tassel_length	Leaf_length	1	0	0	1	1	0	0	0	0	1	1	1	1	0	0	0	0	1	0	0	1	1	1	0	0	1	12	near-core
pan_gene_28365	pan_gene_8981	Leaf_length;Tassel_length	Average_internode_length_(below_ear);Leaf_length;Southern_leaf_blight;Sucrose	0	0	0	0	0	0	0	0	0	1	0	0	0	0	0	0	0	0	0	0	0	0	0	0	0	0	1	private
pan_gene_28439	pan_gene_5585	Leaf_length	Leaf_length	1	0	0	0	0	0	0	0	0	0	0	0	0	0	1	0	1	0	0	0	0	0	0	0	0	0	3	dispensable
pan_gene_28439	pan_gene_659	Leaf_length	Leaf_length	1	0	0	1	1	1	0	0	0	0	1	0	0	0	1	1	1	0	0	0	1	0	0	0	0	0	9	dispensable
pan_gene_28439	pan_gene_8131	Leaf_length	100_Kernel_weight;Boxcox-transformed_leaf_angle;Leaf_length	1	0	0	0	1	0	0	0	0	1	0	0	0	0	1	0	1	0	0	0	1	0	0	0	0	0	6	dispensable
pan_gene_28732	pan_gene_30144	Anthesis-silking_interval;Days_to_anthesis;Ear_height;Leaf_length;Leaf_width;Nodes_per_plant;Photoperiod_Growing-degree_days_to_silk;Photoperiod_growing-degree_days_to_anthesis	Leaf_length	1	1	0	0	1	0	1	1	1	0	0	1	1	0	0	0	0	1	0	1	0	0	0	0	0	0	10	dispensable
pan_gene_28732	pan_gene_31491	Anthesis-silking_interval;Days_to_anthesis;Ear_height;Leaf_length;Leaf_width;Nodes_per_plant;Photoperiod_Growing-degree_days_to_silk;Photoperiod_growing-degree_days_to_anthesis	Leaf_length	1	0	0	0	0	0	0	1	0	0	0	0	0	0	0	1	0	0	0	0	0	0	0	0	0	0	3	dispensable
pan_gene_28732	pan_gene_5368	Anthesis-silking_interval;Days_to_anthesis;Ear_height;Leaf_length;Leaf_width;Nodes_per_plant;Photoperiod_Growing-degree_days_to_silk;Photoperiod_growing-degree_days_to_anthesis	Anthesis-silking_interval;Cob_diameter;Leaf_length;Nodes_above_ear;Photoperiod_growing-degree_days_to_anthesis	1	1	0	0	0	1	1	0	1	0	1	0	0	1	0	0	0	1	0	1	0	0	0	1	0	1	11	near-core
pan_gene_28734	pan_gene_3684	Leaf_length;Nodes_per_plant	Leaf_length	1	0	0	0	0	0	0	0	0	0	0	0	0	0	0	0	0	0	0	0	0	0	0	0	0	0	1	private
pan_gene_29385	pan_gene_8089	Average_internode_length_(whole_plant);Leaf_length;Photoperiod_Growing-degree_days_to_silk;Tassel_branch_number	Ear_row_number;Height_per_day_(until_flowering);Leaf_length	1	0	0	1	0	0	0	0	0	0	0	1	0	1	1	0	0	1	1	0	0	1	0	1	0	0	9	dispensable
pan_gene_29695	pan_gene_31391	Leaf_length;Photoperiod_Growing-degree_days_to_silk;Photoperiod_growing-degree_days_to_anthesis	Leaf_length	0	0	1	0	0	0	0	0	0	1	0	0	1	0	0	0	0	0	0	0	0	0	0	0	0	0	3	dispensable
pan_gene_29792	pan_gene_31565	Leaf_length	Leaf_length	0	0	0	0	0	0	0	0	0	1	0	0	0	1	0	0	0	0	0	0	0	0	0	0	0	0	2	dispensable
pan_gene_29792	pan_gene_62181	Leaf_length	Leaf_length;Starch	0	0	0	0	0	0	0	0	0	0	0	0	0	1	0	0	0	0	0	0	0	0	0	0	0	0	1	private
pan_gene_29966	pan_gene_30144	Leaf_length;PCA_of_metabolites:_PC2;Southern_leaf_blight	Leaf_length	1	0	0	1	0	0	0	0	0	1	0	0	1	0	0	0	0	0	0	0	0	0	1	0	0	0	5	dispensable
pan_gene_29966	pan_gene_31254	Leaf_length;PCA_of_metabolites:_PC2;Southern_leaf_blight	Leaf_length	1	0	0	0	1	1	0	1	0	0	0	1	1	0	0	0	0	0	1	1	0	0	1	1	0	0	10	dispensable
pan_gene_29966	pan_gene_4659	Leaf_length;PCA_of_metabolites:_PC2;Southern_leaf_blight	Leaf_length	1	1	1	0	1	0	0	1	1	0	0	1	0	1	1	1	0	1	1	1	1	0	0	0	1	1	16	near-core
pan_gene_29966	pan_gene_5368	Leaf_length;PCA_of_metabolites:_PC2;Southern_leaf_blight	Anthesis-silking_interval;Cob_diameter;Leaf_length;Nodes_above_ear;Photoperiod_growing-degree_days_to_anthesis	1	0	1	0	0	0	0	0	0	1	1	0	0	0	0	0	0	0	0	0	0	0	1	1	0	0	6	dispensable
pan_gene_29966	pan_gene_8718	Leaf_length;PCA_of_metabolites:_PC2;Southern_leaf_blight	Leaf_length;Nodes_per_plant	1	0	0	1	1	1	0	1	1	1	0	0	1	1	0	1	0	0	0	1	0	0	1	1	0	0	13	near-core
pan_gene_29966	pan_gene_9288	Leaf_length;PCA_of_metabolites:_PC2;Southern_leaf_blight	Leaf_length	1	0	1	1	1	0	1	1	0	0	0	0	1	1	0	0	0	0	1	0	0	0	1	0	0	0	10	dispensable
pan_gene_30046	pan_gene_3780	Height_per_day_(until_flowering);Leaf_length	Average_internode_length_(above_ear);Boxcox-transformed_leaf_angle;Height_per_day_(until_flowering);Leaf_length	1	0	0	0	0	0	0	0	1	0	0	0	0	1	0	0	1	0	0	0	0	1	0	0	0	0	5	dispensable
pan_gene_30046	pan_gene_3882	Height_per_day_(until_flowering);Leaf_length	Leaf_length	1	0	0	0	1	0	0	0	0	0	0	1	0	0	0	1	0	0	1	0	0	1	1	1	0	0	8	dispensable
pan_gene_30046	pan_gene_3903	Height_per_day_(until_flowering);Leaf_length	Leaf_length	1	1	0	0	1	0	1	0	0	1	0	1	1	1	0	1	0	0	1	1	0	1	0	0	1	1	14	near-core
pan_gene_30046	pan_gene_8932	Height_per_day_(until_flowering);Leaf_length	Leaf_length;Sucrose;Tassel_branch_number	0	0	0	1	1	0	0	0	0	0	0	1	0	0	0	0	0	0	0	0	0	0	0	1	0	0	4	dispensable
pan_gene_30144	pan_gene_31254	Leaf_length	Leaf_length	1	1	0	1	1	0	1	1	1	1	1	0	1	1	0	0	0	0	0	1	0	0	1	0	0	1	14	near-core
pan_gene_30144	pan_gene_4419	Leaf_length	Anthesis-silking_interval;Average_internode_length_(above_ear);Average_internode_length_(below_ear);Leaf_length;Tassel_length	0	0	0	0	0	0	0	0	0	0	0	0	0	0	0	0	0	0	0	0	1	0	0	0	0	0	1	private
pan_gene_30144	pan_gene_5368	Leaf_length	Anthesis-silking_interval;Cob_diameter;Leaf_length;Nodes_above_ear;Photoperiod_growing-degree_days_to_anthesis	1	1	1	0	0	0	1	0	1	1	0	0	1	0	0	0	0	1	0	0	0	0	0	0	0	0	8	dispensable
pan_gene_30722	pan_gene_8731	Leaf_length	Leaf_length	1	0	0	1	0	0	1	0	0	0	0	0	0	1	0	1	0	1	0	0	0	1	0	1	1	0	9	dispensable
pan_gene_30722	pan_gene_8970	Leaf_length	Leaf_length;Southern_leaf_blight;Tassel_length	0	0	0	0	0	1	1	0	1	0	1	0	0	0	0	1	0	0	0	0	0	0	0	0	0	0	5	dispensable
pan_gene_31254	pan_gene_8000	Leaf_length	Days_to_silk;Leaf_length;Ratio_of_ear_height_to_total_height	1	1	0	1	1	1	0	1	1	1	0	1	1	1	0	1	0	0	1	1	1	0	0	1	0	1	17	near-core
pan_gene_31254	pan_gene_9288	Leaf_length	Leaf_length	1	1	0	1	1	1	0	1	1	0	1	1	1	1	0	1	0	1	0	0	0	0	0	1	1	0	15	near-core
pan_gene_31340	pan_gene_3551	Leaf_length;Ratio_of_ear_height_to_total_height	Leaf_length;Tassel_length	1	0	1	0	1	1	1	1	1	1	1	0	0	0	1	1	0	0	1	1	1	1	1	1	1	1	19	near-core
pan_gene_31390	pan_gene_31565	Leaf_length	Leaf_length	0	0	0	1	1	1	1	1	1	1	1	0	1	0	0	1	0	1	0	1	1	0	1	0	0	1	15	near-core
pan_gene_31390	pan_gene_3684	Leaf_length	Leaf_length	0	0	1	0	0	0	0	0	0	0	0	1	0	0	1	0	0	0	0	0	0	0	0	0	1	0	4	dispensable
pan_gene_31390	pan_gene_8966	Leaf_length	Leaf_length	0	0	0	0	0	0	0	0	0	0	0	0	0	0	0	0	0	1	1	1	0	0	0	0	0	0	3	dispensable
pan_gene_31391	pan_gene_32793	Leaf_length	Leaf_length;Southern_leaf_blight	0	1	1	1	1	1	1	1	1	0	0	1	1	1	0	1	1	1	1	0	1	1	1	1	1	1	21	core
pan_gene_31391	pan_gene_4419	Leaf_length	Anthesis-silking_interval;Average_internode_length_(above_ear);Average_internode_length_(below_ear);Leaf_length;Tassel_length	0	0	0	0	0	0	0	0	0	0	0	0	0	0	0	0	0	0	0	0	1	0	0	0	0	0	1	private
pan_gene_31391	pan_gene_5044	Leaf_length	Average_internode_length_(below_ear);Average_internode_length_(whole_plant);Ear_height;Leaf_length	0	0	1	0	0	1	0	0	0	0	0	0	0	0	0	1	0	0	0	1	0	0	0	0	0	0	4	dispensable
pan_gene_31391	pan_gene_618	Leaf_length	100_Kernel_weight;Height_above_ear;Leaf_length	0	1	0	0	1	1	1	0	1	0	0	1	1	1	0	1	1	1	1	0	1	1	1	1	0	1	17	near-core
pan_gene_31391	pan_gene_8000	Leaf_length	Days_to_silk;Leaf_length;Ratio_of_ear_height_to_total_height	0	0	0	0	0	1	1	0	1	0	0	0	0	0	0	0	0	1	1	0	1	1	0	0	1	1	9	dispensable
pan_gene_31391	pan_gene_8731	Leaf_length	Leaf_length	0	0	0	1	0	0	1	0	0	0	0	0	0	1	0	0	0	1	1	0	1	0	1	0	1	1	9	dispensable
pan_gene_31565	pan_gene_3684	Leaf_length	Leaf_length	1	0	0	0	0	0	0	0	0	0	0	0	0	0	0	0	0	0	0	0	0	0	0	0	0	0	1	private
pan_gene_31565	pan_gene_4463	Leaf_length	Anthesis-silking_interval;Leaf_length;Nodes_per_plant	1	0	0	0	1	0	0	0	0	1	0	0	0	0	1	1	0	0	0	0	0	0	0	1	0	0	6	dispensable
pan_gene_32310	pan_gene_5368	Leaf_length	Anthesis-silking_interval;Cob_diameter;Leaf_length;Nodes_above_ear;Photoperiod_growing-degree_days_to_anthesis	1	1	0	0	0	0	0	0	0	0	0	0	0	0	1	0	0	0	0	0	0	0	0	0	0	0	3	dispensable
pan_gene_32310	pan_gene_618	Leaf_length	100_Kernel_weight;Height_above_ear;Leaf_length	1	1	1	0	0	0	0	0	1	0	1	0	1	1	0	1	1	1	1	1	1	1	1	0	1	1	17	near-core
pan_gene_32539	pan_gene_4659	Average_internode_length_(below_ear);Leaf_length	Leaf_length	1	1	1	1	1	1	1	1	1	1	1	1	1	1	1	1	1	1	0	1	1	1	1	1	1	1	25	core
pan_gene_32793	pan_gene_4419	Leaf_length;Southern_leaf_blight	Anthesis-silking_interval;Average_internode_length_(above_ear);Average_internode_length_(below_ear);Leaf_length;Tassel_length	0	0	0	0	0	0	0	0	0	0	0	0	0	0	0	0	0	0	0	0	1	0	0	0	0	0	1	private
pan_gene_32793	pan_gene_618	Leaf_length;Southern_leaf_blight	100_Kernel_weight;Height_above_ear;Leaf_length	1	1	1	1	1	1	1	1	1	1	1	1	1	1	0	1	1	1	1	1	1	1	1	1	1	1	25	core
pan_gene_32793	pan_gene_8000	Leaf_length;Southern_leaf_blight	Days_to_silk;Leaf_length;Ratio_of_ear_height_to_total_height	1	0	1	0	0	1	1	0	1	0	1	1	1	0	1	0	1	1	1	1	1	1	1	0	1	1	18	near-core
pan_gene_32793	pan_gene_8731	Leaf_length;Southern_leaf_blight	Leaf_length	1	1	1	1	1	0	1	1	1	1	1	1	1	1	0	1	0	1	1	1	1	1	1	0	1	1	22	core
pan_gene_3684	pan_gene_8735	Leaf_length	Leaf_length	1	1	0	1	1	0	1	1	0	1	0	1	1	1	1	1	1	1	0	1	1	0	1	1	0	1	19	near-core
pan_gene_3684	pan_gene_8966	Leaf_length	Leaf_length	1	0	0	0	0	0	0	0	1	0	0	0	0	0	0	0	0	1	0	1	0	0	0	0	0	0	4	dispensable
pan_gene_3882	pan_gene_4508	Leaf_length	Leaf_length	1	0	0	1	1	1	1	1	0	1	1	1	0	1	1	0	0	1	0	1	1	1	1	1	0	1	18	near-core
pan_gene_3903	pan_gene_8089	Leaf_length	Ear_row_number;Height_per_day_(until_flowering);Leaf_length	1	0	0	0	0	0	0	0	0	1	0	1	1	0	0	1	0	0	0	0	0	0	0	0	0	0	5	dispensable
pan_gene_4406	pan_gene_5044	Average_internode_length_(above_ear);Average_internode_length_(below_ear);Average_internode_length_(whole_plant);Height_above_ear;Height_per_day_(until_flowering);Leaf_length;Plant_height;Stalk_strength;Tassel_length	Average_internode_length_(below_ear);Average_internode_length_(whole_plant);Ear_height;Leaf_length	0	0	0	0	0	0	0	0	0	0	0	0	0	0	0	0	0	0	0	0	0	0	0	0	0	1	1	private
pan_gene_4406	pan_gene_618	Average_internode_length_(above_ear);Average_internode_length_(below_ear);Average_internode_length_(whole_plant);Height_above_ear;Height_per_day_(until_flowering);Leaf_length;Plant_height;Stalk_strength;Tassel_length	100_Kernel_weight;Height_above_ear;Leaf_length	0	0	0	0	0	0	0	0	0	0	0	0	0	0	0	0	0	0	0	0	0	0	0	0	0	1	1	private
pan_gene_4406	pan_gene_8000	Average_internode_length_(above_ear);Average_internode_length_(below_ear);Average_internode_length_(whole_plant);Height_above_ear;Height_per_day_(until_flowering);Leaf_length;Plant_height;Stalk_strength;Tassel_length	Days_to_silk;Leaf_length;Ratio_of_ear_height_to_total_height	0	0	0	0	0	0	0	0	0	0	0	0	0	0	0	0	0	0	0	0	0	0	0	0	0	1	1	private
pan_gene_4419	pan_gene_618	Anthesis-silking_interval;Average_internode_length_(above_ear);Average_internode_length_(below_ear);Leaf_length;Tassel_length	100_Kernel_weight;Height_above_ear;Leaf_length	0	0	0	0	0	0	0	0	0	0	0	0	0	0	0	0	0	0	0	0	1	0	0	0	0	0	1	private
pan_gene_4419	pan_gene_8000	Anthesis-silking_interval;Average_internode_length_(above_ear);Average_internode_length_(below_ear);Leaf_length;Tassel_length	Days_to_silk;Leaf_length;Ratio_of_ear_height_to_total_height	0	0	0	0	0	0	0	0	0	0	0	0	0	0	0	0	0	0	0	0	1	0	0	0	0	0	1	private
pan_gene_4427	pan_gene_8997	Leaf_length;Tassel_length	Leaf_length	1	0	0	0	1	0	1	0	1	1	0	0	0	0	0	0	0	0	1	0	0	0	0	0	0	0	6	dispensable
pan_gene_4463	pan_gene_8966	Anthesis-silking_interval;Leaf_length;Nodes_per_plant	Leaf_length	1	0	0	0	1	0	0	0	0	0	0	0	1	0	0	0	1	0	0	0	0	1	0	0	0	1	6	dispensable
pan_gene_5044	pan_gene_8000	Average_internode_length_(below_ear);Average_internode_length_(whole_plant);Ear_height;Leaf_length	Days_to_silk;Leaf_length;Ratio_of_ear_height_to_total_height	0	0	0	0	0	1	0	0	0	0	0	0	0	0	0	0	0	0	0	0	0	0	0	0	0	1	2	dispensable
pan_gene_5115	pan_gene_8946	Boxcox-transformed_leaf_angle;Leaf_length;Nodes_above_ear;Northern_Leaf_Blight	Leaf_length	1	0	0	0	0	0	0	0	0	0	0	0	0	0	0	0	0	1	0	0	1	0	1	0	0	0	4	dispensable
pan_gene_5333	pan_gene_616	Cob_diameter;Leaf_length	100_Kernel_weight;Height_above_ear;Leaf_length	1	0	0	0	0	0	0	0	0	0	0	0	0	0	0	0	0	0	0	0	0	0	0	0	0	0	1	private
pan_gene_5334	pan_gene_616	Cob_diameter;Leaf_length;Total_amino_acids	100_Kernel_weight;Height_above_ear;Leaf_length	1	0	0	0	0	0	0	0	0	0	0	0	0	0	0	0	0	0	0	0	0	0	0	0	0	0	1	private
pan_gene_5368	pan_gene_9288	Anthesis-silking_interval;Cob_diameter;Leaf_length;Nodes_above_ear;Photoperiod_growing-degree_days_to_anthesis	Leaf_length	1	0	1	0	0	1	0	0	1	1	1	1	1	0	0	0	0	0	0	0	0	1	0	1	1	0	11	near-core
pan_gene_5585	pan_gene_82330	Leaf_length	Leaf_length;Tassel_length	0	0	0	0	0	0	0	0	1	0	0	0	0	0	0	0	0	0	0	0	0	0	0	0	0	0	1	private
pan_gene_5585	pan_gene_8731	Leaf_length	Leaf_length	1	0	0	1	1	0	0	0	1	1	0	1	1	1	0	1	1	1	0	0	1	0	1	1	0	1	15	near-core
pan_gene_618	pan_gene_8000	100_Kernel_weight;Height_above_ear;Leaf_length	Days_to_silk;Leaf_length;Ratio_of_ear_height_to_total_height	1	1	1	1	1	1	1	1	1	1	1	1	1	1	0	0	1	1	1	1	1	1	1	1	1	1	24	core
pan_gene_618	pan_gene_8076	100_Kernel_weight;Height_above_ear;Leaf_length	Average_internode_length_(below_ear);Leaf_length;Tassel_length	1	1	0	1	0	1	0	1	1	0	0	1	1	1	0	0	0	0	1	1	0	0	1	0	0	0	12	near-core
pan_gene_618	pan_gene_8719	100_Kernel_weight;Height_above_ear;Leaf_length	Leaf_length;Nodes_per_plant	1	0	0	1	1	0	0	0	1	1	0	1	0	1	0	0	1	0	0	0	0	0	0	0	0	0	8	dispensable
pan_gene_618	pan_gene_8731	100_Kernel_weight;Height_above_ear;Leaf_length	Leaf_length	1	1	1	1	1	0	1	1	1	1	1	1	1	1	0	1	0	1	1	1	1	1	1	1	1	1	23	core
pan_gene_618	pan_gene_8981	100_Kernel_weight;Height_above_ear;Leaf_length	Average_internode_length_(below_ear);Leaf_length;Southern_leaf_blight;Sucrose	0	0	0	0	0	0	0	0	0	1	0	0	0	0	0	0	0	0	0	1	0	0	0	0	0	0	2	dispensable
pan_gene_624	pan_gene_8970	Cob_diameter;Ear_height;Leaf_length	Leaf_length;Southern_leaf_blight;Tassel_length	0	0	0	0	1	0	1	0	1	1	1	0	0	1	1	1	0	0	0	0	0	1	1	0	0	0	10	dispensable
pan_gene_659	pan_gene_8131	Leaf_length	100_Kernel_weight;Boxcox-transformed_leaf_angle;Leaf_length	1	0	1	0	1	0	1	0	1	1	1	0	0	1	1	1	1	0	1	0	1	0	1	0	1	0	15	near-core
pan_gene_8000	pan_gene_8076	Days_to_silk;Leaf_length;Ratio_of_ear_height_to_total_height	Average_internode_length_(below_ear);Leaf_length;Tassel_length	1	1	0	1	0	1	0	0	1	0	0	1	1	0	0	0	0	0	1	1	0	0	0	0	0	0	9	dispensable
pan_gene_8000	pan_gene_8731	Days_to_silk;Leaf_length;Ratio_of_ear_height_to_total_height	Leaf_length	1	1	1	1	0	0	0	0	0	0	1	1	1	0	0	0	0	1	1	0	1	1	1	1	0	0	13	near-core
pan_gene_8000	pan_gene_8981	Days_to_silk;Leaf_length;Ratio_of_ear_height_to_total_height	Average_internode_length_(below_ear);Leaf_length;Southern_leaf_blight;Sucrose	0	0	0	0	1	0	0	0	0	1	0	0	0	0	0	0	0	0	0	1	0	0	0	0	0	0	3	dispensable
pan_gene_8076	pan_gene_8731	Average_internode_length_(below_ear);Leaf_length;Tassel_length	Leaf_length	1	1	0	1	0	0	0	1	1	0	0	1	1	1	0	0	0	0	1	1	1	1	1	1	1	0	15	near-core
pan_gene_8076	pan_gene_8981	Average_internode_length_(below_ear);Leaf_length;Tassel_length	Average_internode_length_(below_ear);Leaf_length;Southern_leaf_blight;Sucrose	0	0	0	0	0	0	0	0	0	1	0	0	0	0	0	0	0	0	0	1	0	0	0	0	0	0	2	dispensable
pan_gene_8089	pan_gene_8735	Ear_row_number;Height_per_day_(until_flowering);Leaf_length	Leaf_length	1	0	1	0	1	0	0	0	0	1	1	1	1	1	1	0	1	0	1	1	1	1	1	1	1	0	17	near-core
pan_gene_8731	pan_gene_8970	Leaf_length	Leaf_length;Southern_leaf_blight;Tassel_length	0	0	0	0	0	0	0	0	0	0	0	0	0	1	0	1	0	0	0	0	0	0	0	0	0	0	2	dispensable
pan_gene_8940	pan_gene_9132	Leaf_length	Anthesis-silking_interval;Days_to_anthesis;Ear_height;Glucose;Leaf_length;Southern_leaf_blight;Stalk_strength	1	0	0	0	0	0	0	0	0	0	0	0	0	0	0	0	0	0	0	0	0	0	0	0	0	0	1	private
pan_gene_102199	pan_gene_30632	Leaf_length;Photoperiod_growing-degree_days_to_anthesis	Leaf_length	0	1	0	0	0	0	0	0	0	0	0	0	0	0	0	0	0	0	0	0	0	0	0	0	0	0	1	private
pan_gene_1035	pan_gene_18634	Leaf_length	Leaf_length	0	1	0	0	0	0	0	0	0	1	0	0	0	0	0	1	1	0	0	0	0	0	0	0	0	0	4	dispensable
pan_gene_1035	pan_gene_4462	Leaf_length	Leaf_length	0	1	0	0	0	0	0	0	0	0	0	0	0	0	0	0	0	0	0	0	0	0	0	0	0	0	1	private
pan_gene_1035	pan_gene_9034	Leaf_length	Leaf_length	0	1	0	0	0	0	0	0	0	0	0	0	0	0	0	0	0	0	0	0	0	0	0	0	0	0	1	private
pan_gene_1094	pan_gene_16039	Average_internode_length_(whole_plant);Leaf_length	Average_internode_length_(above_ear);Leaf_length	0	1	0	0	0	0	0	0	0	0	0	0	0	0	0	0	1	0	0	0	0	0	0	1	0	0	3	dispensable
pan_gene_1094	pan_gene_17511	Average_internode_length_(whole_plant);Leaf_length	Leaf_length	0	1	0	0	0	0	0	0	0	0	0	0	0	0	0	0	0	0	0	0	0	0	0	0	0	0	1	private
pan_gene_1094	pan_gene_19145	Average_internode_length_(whole_plant);Leaf_length	Leaf_length	0	1	0	0	0	0	0	0	0	0	0	0	0	0	0	0	0	0	0	0	0	0	0	0	0	0	1	private
pan_gene_1094	pan_gene_26428	Average_internode_length_(whole_plant);Leaf_length	Boxcox-transformed_leaf_angle;Cob_diameter;Leaf_length;Nodes_above_ear;Plant_height;Tassel_length	0	1	0	0	0	0	0	0	0	0	0	0	0	0	0	0	0	0	0	0	0	0	0	0	0	0	1	private
pan_gene_1094	pan_gene_27200	Average_internode_length_(whole_plant);Leaf_length	Anthesis-silking_interval;Leaf_length;Photoperiod_Growing-degree_days_to_silk	0	1	0	1	1	0	0	0	0	1	1	0	1	1	0	0	0	0	0	0	0	0	1	0	0	1	9	dispensable
pan_gene_1094	pan_gene_31491	Average_internode_length_(whole_plant);Leaf_length	Leaf_length	0	1	0	0	0	0	0	0	0	0	0	0	0	0	0	1	0	0	0	0	0	0	0	0	0	0	2	dispensable
pan_gene_11247	pan_gene_27592	Leaf_length	Leaf_length;Northern_Leaf_Blight	0	1	1	0	1	0	1	0	1	0	1	1	1	0	0	0	0	1	1	0	1	0	1	0	1	0	13	near-core
pan_gene_11247	pan_gene_31340	Leaf_length	Leaf_length;Ratio_of_ear_height_to_total_height	0	1	1	0	1	0	0	0	1	0	1	0	1	0	0	0	0	0	1	0	0	0	0	0	1	0	8	dispensable
pan_gene_11400	pan_gene_11969	Leaf_length	Days_to_anthesis;Days_to_silk;Leaf_length;Nodes_per_plant;PCA_of_metabolites:_PC1	0	1	0	1	0	0	0	0	0	0	0	0	0	0	0	0	1	1	0	0	0	0	1	0	0	0	5	dispensable
pan_gene_11400	pan_gene_12484	Leaf_length	Ear_row_number;Leaf_length	0	0	0	0	1	0	0	0	0	0	0	0	0	0	0	0	0	0	0	0	0	0	0	0	0	0	1	private
pan_gene_11400	pan_gene_15669	Leaf_length	Leaf_length;Starch	0	1	0	1	0	0	0	0	0	0	1	0	0	0	0	0	0	0	1	0	0	1	1	0	0	0	6	dispensable
pan_gene_11400	pan_gene_21423	Leaf_length	Chlorophyll_B;Days_to_anthesis;Leaf_length	0	1	0	0	0	0	1	0	0	0	0	0	0	0	0	0	0	1	0	0	0	1	0	0	0	1	5	dispensable
pan_gene_11400	pan_gene_30614	Leaf_length	Leaf_length	0	1	1	1	0	0	0	0	1	0	1	1	1	1	0	1	1	0	1	1	1	0	1	1	0	0	15	near-core
pan_gene_11400	pan_gene_30761	Leaf_length	Leaf_length;Nodes_above_ear;PCA_of_metabolites:_PC2;Plant_height;Starch;Tassel_length	0	1	0	1	0	0	0	0	0	0	0	0	0	0	0	0	0	1	0	0	0	1	0	0	0	1	5	dispensable
pan_gene_11400	pan_gene_32793	Leaf_length	Leaf_length;Southern_leaf_blight	0	1	0	1	0	0	1	0	0	0	0	0	0	0	0	0	0	1	0	0	0	1	0	0	0	1	6	dispensable
pan_gene_11400	pan_gene_3547	Leaf_length	Ear_height;Leaf_length	0	1	0	0	0	0	0	0	0	0	0	0	0	0	0	0	0	0	0	0	0	0	0	0	0	0	1	private
pan_gene_11400	pan_gene_5368	Leaf_length	Anthesis-silking_interval;Cob_diameter;Leaf_length;Nodes_above_ear;Photoperiod_growing-degree_days_to_anthesis	0	1	0	0	0	0	0	0	0	0	0	0	0	0	0	0	0	1	0	0	0	0	0	0	0	0	2	dispensable
pan_gene_11400	pan_gene_8076	Leaf_length	Average_internode_length_(below_ear);Leaf_length;Tassel_length	0	1	0	0	1	0	0	0	0	0	0	0	0	0	0	0	0	0	0	0	0	0	0	0	0	0	2	dispensable
pan_gene_11400	pan_gene_8131	Leaf_length	100_Kernel_weight;Boxcox-transformed_leaf_angle;Leaf_length	0	1	0	0	0	0	0	0	0	0	0	0	0	0	0	0	0	0	0	0	0	1	0	0	0	0	2	dispensable
pan_gene_11400	pan_gene_8731	Leaf_length	Leaf_length	0	1	0	1	1	0	1	0	0	0	0	0	0	0	0	0	0	1	0	0	0	1	0	0	0	0	6	dispensable
pan_gene_11400	pan_gene_8936	Leaf_length	Leaf_length;Tassel_branch_number	0	1	0	0	0	0	0	0	0	0	0	0	0	0	0	0	0	0	0	0	0	1	0	0	0	0	2	dispensable
pan_gene_11729	pan_gene_11998	Leaf_length	Leaf_length	0	1	0	1	1	0	0	0	1	1	0	0	1	0	1	1	0	1	0	1	1	0	0	0	0	1	12	near-core
pan_gene_11729	pan_gene_12887	Leaf_length	Leaf_length;Tassel_branch_number	0	1	1	1	1	0	0	0	1	0	0	1	1	0	1	1	1	1	1	1	1	1	0	1	0	1	17	near-core
pan_gene_11729	pan_gene_15586	Leaf_length	Leaf_length	0	1	1	1	1	0	0	0	1	1	1	1	1	0	1	1	1	1	1	1	1	1	0	1	1	1	20	core
pan_gene_11729	pan_gene_15591	Leaf_length	Cob_diameter;Leaf_length	0	1	0	0	0	0	0	0	0	0	0	1	0	0	0	0	0	0	1	0	0	0	0	0	0	0	3	dispensable
pan_gene_11729	pan_gene_16873	Leaf_length	Leaf_length	0	1	1	0	1	0	0	1	0	1	0	1	1	0	0	1	0	0	1	1	1	0	0	1	0	1	13	near-core
pan_gene_11729	pan_gene_19477	Leaf_length	Leaf_length;Nodes_per_plant	0	1	1	1	1	0	0	1	1	1	1	1	1	0	1	1	0	1	1	1	1	1	0	1	0	1	19	near-core
pan_gene_11729	pan_gene_30046	Leaf_length	Height_per_day_(until_flowering);Leaf_length	0	1	1	1	1	0	0	1	1	1	1	1	0	0	0	1	1	1	1	1	1	1	0	1	0	1	18	near-core
pan_gene_11729	pan_gene_3882	Leaf_length	Leaf_length	0	1	0	1	1	0	0	0	1	0	0	1	1	0	1	1	0	0	1	0	1	1	0	1	0	0	12	near-core
pan_gene_11740	pan_gene_4427	Leaf_length;Tassel_length	Leaf_length;Tassel_length	0	1	0	1	1	0	1	1	1	1	0	0	0	0	0	0	0	0	1	0	1	0	0	1	1	0	11	near-core
pan_gene_11742	pan_gene_16527	Days_to_silk;Leaf_length;Protein	Ear_row_number;Leaf_length;PCA_of_metabolites:_PC1	0	1	0	1	0	0	0	0	0	0	0	0	0	1	0	0	0	1	0	1	0	0	1	0	0	0	6	dispensable
pan_gene_11783	pan_gene_1213	Leaf_length	Leaf_length	0	1	0	0	0	0	0	0	0	0	0	0	0	0	0	0	0	0	0	0	0	0	0	0	0	0	1	private
pan_gene_11783	pan_gene_15696	Leaf_length	Boxcox-transformed_leaf_angle;Leaf_length;Starch;Tassel_length	0	1	0	0	0	0	0	0	0	0	0	0	0	0	0	0	0	0	0	0	0	0	0	0	0	0	1	private
pan_gene_11783	pan_gene_16049	Leaf_length	Leaf_length	0	1	0	0	0	0	0	0	0	0	0	0	0	1	0	0	0	0	0	0	0	0	0	0	0	0	2	dispensable
pan_gene_11783	pan_gene_17267	Leaf_length	Days_to_silk;Leaf_length	0	1	0	0	0	0	0	0	0	0	0	1	0	0	0	1	0	0	0	0	0	0	0	0	0	0	3	dispensable
pan_gene_11783	pan_gene_17393	Leaf_length	Leaf_length	0	1	0	0	0	0	0	0	0	0	0	0	0	0	0	0	0	0	0	0	0	0	0	0	0	0	1	private
pan_gene_11783	pan_gene_24832	Leaf_length	Leaf_length;Tassel_branch_number	0	1	0	0	0	0	0	0	0	0	0	0	0	0	0	0	0	0	0	0	0	0	0	0	0	0	1	private
pan_gene_11783	pan_gene_25074	Leaf_length	Leaf_length	0	1	0	0	0	0	0	0	0	1	0	0	0	0	0	0	0	0	0	0	0	0	0	0	0	0	2	dispensable
pan_gene_11783	pan_gene_29966	Leaf_length	Leaf_length;PCA_of_metabolites:_PC2;Southern_leaf_blight	0	1	0	0	0	0	0	0	0	0	0	0	0	0	0	1	0	0	0	0	0	0	0	0	0	0	2	dispensable
pan_gene_1181	pan_gene_12483	Chlorophyll_A;Leaf_length;Photoperiod_Growing-degree_days_to_silk;Photoperiod_growing-degree_days_to_anthesis;Tassel_length	Ear_row_number;Leaf_length	0	0	0	0	0	0	0	0	0	0	0	1	0	0	0	0	0	0	0	0	0	0	1	1	0	0	3	dispensable
pan_gene_11958	pan_gene_1745	Leaf_length;Leaf_width;Nodes_above_ear	Days_to_silk;Ear_height;Leaf_length;Nodes_per_plant;Plant_height;Ratio_of_ear_height_to_total_height	0	0	0	0	0	0	0	0	0	0	1	0	0	0	0	0	0	0	0	1	0	0	0	0	0	0	2	dispensable
pan_gene_11969	pan_gene_12484	Days_to_anthesis;Days_to_silk;Leaf_length;Nodes_per_plant;PCA_of_metabolites:_PC1	Ear_row_number;Leaf_length	0	0	0	0	1	0	0	0	0	0	0	0	0	0	0	0	0	0	0	0	0	0	0	0	0	0	1	private
pan_gene_11969	pan_gene_14544	Days_to_anthesis;Days_to_silk;Leaf_length;Nodes_per_plant;PCA_of_metabolites:_PC1	Leaf_length	0	1	0	1	1	1	1	0	1	0	1	1	0	1	0	0	0	1	1	0	1	0	1	1	1	1	16	near-core
pan_gene_11969	pan_gene_20455	Days_to_anthesis;Days_to_silk;Leaf_length;Nodes_per_plant;PCA_of_metabolites:_PC1	Leaf_length;Photoperiod_growing-degree_days_to_anthesis	0	0	0	0	0	1	0	0	0	0	0	0	0	0	0	0	0	0	0	0	0	0	1	0	0	0	2	dispensable
pan_gene_11969	pan_gene_21423	Days_to_anthesis;Days_to_silk;Leaf_length;Nodes_per_plant;PCA_of_metabolites:_PC1	Chlorophyll_B;Days_to_anthesis;Leaf_length	0	1	0	0	0	1	0	0	1	0	0	0	1	0	0	0	0	0	1	0	0	0	0	1	0	0	6	dispensable
pan_gene_11969	pan_gene_30761	Days_to_anthesis;Days_to_silk;Leaf_length;Nodes_per_plant;PCA_of_metabolites:_PC1	Leaf_length;Nodes_above_ear;PCA_of_metabolites:_PC2;Plant_height;Starch;Tassel_length	0	1	1	1	0	0	0	0	1	0	0	0	1	0	1	0	0	1	1	0	1	0	0	1	1	0	11	near-core
pan_gene_11969	pan_gene_31391	Days_to_anthesis;Days_to_silk;Leaf_length;Nodes_per_plant;PCA_of_metabolites:_PC1	Leaf_length	0	1	0	1	0	1	0	0	1	1	0	1	1	1	0	0	0	0	0	0	1	0	1	0	1	1	12	near-core
pan_gene_11969	pan_gene_32793	Days_to_anthesis;Days_to_silk;Leaf_length;Nodes_per_plant;PCA_of_metabolites:_PC1	Leaf_length;Southern_leaf_blight	0	1	1	1	1	1	0	0	1	0	1	1	1	1	1	1	0	0	1	0	1	0	1	1	1	1	18	near-core
pan_gene_11969	pan_gene_5044	Days_to_anthesis;Days_to_silk;Leaf_length;Nodes_per_plant;PCA_of_metabolites:_PC1	Average_internode_length_(below_ear);Average_internode_length_(whole_plant);Ear_height;Leaf_length	0	0	0	0	0	1	0	0	0	0	0	0	0	0	0	0	0	0	0	0	0	0	0	0	0	0	1	private
pan_gene_11969	pan_gene_618	Days_to_anthesis;Days_to_silk;Leaf_length;Nodes_per_plant;PCA_of_metabolites:_PC1	100_Kernel_weight;Height_above_ear;Leaf_length	0	1	0	1	0	1	0	0	1	0	0	0	1	0	0	0	0	0	0	0	0	0	1	0	0	0	6	dispensable
pan_gene_11969	pan_gene_8131	Days_to_anthesis;Days_to_silk;Leaf_length;Nodes_per_plant;PCA_of_metabolites:_PC1	100_Kernel_weight;Boxcox-transformed_leaf_angle;Leaf_length	0	1	0	0	0	1	0	0	0	0	0	0	0	0	0	0	0	0	0	0	0	0	0	0	0	0	2	dispensable
pan_gene_11969	pan_gene_82330	Days_to_anthesis;Days_to_silk;Leaf_length;Nodes_per_plant;PCA_of_metabolites:_PC1	Leaf_length;Tassel_length	0	0	0	0	0	0	0	0	0	0	0	0	0	0	0	0	0	1	0	0	0	0	1	0	0	0	2	dispensable
pan_gene_11969	pan_gene_8936	Days_to_anthesis;Days_to_silk;Leaf_length;Nodes_per_plant;PCA_of_metabolites:_PC1	Leaf_length;Tassel_branch_number	0	1	0	1	0	0	0	0	0	0	0	0	0	0	0	0	0	0	0	0	0	0	1	0	1	0	4	dispensable
pan_gene_11971	pan_gene_8100	Days_to_silk;Glutamate;Leaf_length;Leaf_width;PCA_of_metabolites:_PC1;Photoperiod_Growing-degree_days_to_silk;Photoperiod_growing-degree_days_to_anthesis;Protein;Stalk_strength	Average_internode_length_(above_ear);Days_to_anthesis;Leaf_length;Ratio_of_ear_height_to_total_height	0	1	0	0	0	0	0	0	0	0	0	0	0	1	0	0	0	0	0	0	0	0	0	0	0	0	2	dispensable
pan_gene_11972	pan_gene_14069	Glutamate;Leaf_length;Nitrate;Nodes_per_plant;PCA_of_metabolites:_PC1;Protein	Leaf_length;Plant_height	0	1	0	0	0	0	0	0	0	1	0	0	0	0	0	0	0	0	0	0	0	0	0	0	0	0	2	dispensable
pan_gene_11973	pan_gene_15685	Leaf_length;Malate;Nodes_to_ear;PCA_of_metabolites:_PC1	Leaf_length	0	1	1	0	0	1	0	1	0	0	0	0	1	1	0	0	1	1	0	1	0	0	1	1	0	1	12	near-core
pan_gene_11973	pan_gene_30691	Leaf_length;Malate;Nodes_to_ear;PCA_of_metabolites:_PC1	Average_internode_length_(above_ear);Leaf_length;Southern_leaf_blight	0	1	1	0	0	0	0	0	0	0	1	0	1	0	1	0	0	1	0	0	0	1	0	1	0	1	9	dispensable
pan_gene_11973	pan_gene_32845	Leaf_length;Malate;Nodes_to_ear;PCA_of_metabolites:_PC1	Average_internode_length_(whole_plant);Leaf_length;Stalk_strength	0	1	0	1	0	0	0	0	1	0	0	0	0	0	0	0	0	0	0	0	0	0	0	0	0	0	3	dispensable
pan_gene_11973	pan_gene_3520	Leaf_length;Malate;Nodes_to_ear;PCA_of_metabolites:_PC1	Leaf_length	0	0	0	0	0	0	0	0	0	0	1	0	0	0	0	0	0	0	0	0	0	0	0	0	0	0	1	private
pan_gene_11998	pan_gene_3903	Leaf_length	Leaf_length	0	1	1	1	0	1	1	0	0	1	0	1	1	1	1	1	0	0	0	1	0	0	0	0	1	0	13	near-core
pan_gene_12026	pan_gene_25114	Leaf_length;Photoperiod_Growing-degree_days_to_silk;Photoperiod_growing-degree_days_to_anthesis;Protein	Leaf_length;Leaf_width	0	0	0	0	1	1	0	0	0	0	0	0	0	0	1	0	0	0	0	0	0	1	0	0	0	0	4	dispensable
pan_gene_12035	pan_gene_14980	Ear_row_number;Leaf_length	Leaf_length	0	1	0	1	1	0	0	0	0	0	0	0	0	0	0	0	0	1	0	0	0	0	0	0	0	0	4	dispensable
pan_gene_12035	pan_gene_15112	Ear_row_number;Leaf_length	Leaf_length	0	1	1	0	0	0	0	0	0	0	0	0	0	0	0	0	1	0	0	0	0	0	0	0	0	0	3	dispensable
pan_gene_12035	pan_gene_32310	Ear_row_number;Leaf_length	Leaf_length	0	1	0	0	0	0	0	0	0	0	0	0	0	0	0	0	0	0	0	0	0	0	1	0	0	0	2	dispensable
pan_gene_12035	pan_gene_5368	Ear_row_number;Leaf_length	Anthesis-silking_interval;Cob_diameter;Leaf_length;Nodes_above_ear;Photoperiod_growing-degree_days_to_anthesis	0	1	0	0	0	0	0	0	0	0	0	0	0	0	0	0	0	0	0	0	0	0	0	0	0	0	1	private
pan_gene_12035	pan_gene_8000	Ear_row_number;Leaf_length	Days_to_silk;Leaf_length;Ratio_of_ear_height_to_total_height	0	1	0	0	0	0	0	0	0	0	0	0	0	0	0	0	0	0	0	0	0	0	0	0	0	0	1	private
pan_gene_12035	pan_gene_8076	Ear_row_number;Leaf_length	Average_internode_length_(below_ear);Leaf_length;Tassel_length	0	1	0	0	0	1	0	1	1	0	0	0	0	0	0	0	1	0	0	0	0	0	0	0	0	0	5	dispensable
pan_gene_12035	pan_gene_8731	Ear_row_number;Leaf_length	Leaf_length	0	1	0	0	0	0	0	0	0	0	0	0	0	0	0	0	0	0	0	0	0	0	1	0	0	0	2	dispensable
pan_gene_1213	pan_gene_16049	Leaf_length	Leaf_length	0	1	0	1	1	1	0	1	1	1	0	1	0	1	0	1	0	0	0	1	0	0	1	0	0	1	13	near-core
pan_gene_1213	pan_gene_17393	Leaf_length	Leaf_length	0	1	0	0	0	0	0	0	0	1	0	1	0	0	0	0	1	0	0	0	0	0	0	0	0	0	4	dispensable
pan_gene_1213	pan_gene_21264	Leaf_length	Leaf_length	0	1	0	1	0	0	0	0	0	1	1	1	0	0	0	0	0	0	0	0	0	0	1	0	0	0	6	dispensable
pan_gene_1213	pan_gene_24832	Leaf_length	Leaf_length;Tassel_branch_number	0	1	0	0	0	0	0	0	0	0	0	0	0	0	0	0	0	0	0	0	0	0	0	0	0	0	1	private
pan_gene_1213	pan_gene_29966	Leaf_length	Leaf_length;PCA_of_metabolites:_PC2;Southern_leaf_blight	0	1	1	1	0	0	1	1	0	1	0	1	0	1	1	0	0	0	0	0	0	1	0	0	1	1	12	near-core
pan_gene_1213	pan_gene_32539	Leaf_length	Average_internode_length_(below_ear);Leaf_length	0	1	0	0	0	0	0	0	0	0	0	0	0	0	0	0	0	0	0	0	0	0	0	0	0	0	1	private
pan_gene_1213	pan_gene_4659	Leaf_length	Leaf_length	0	1	0	0	0	0	0	1	0	0	0	0	0	0	0	0	0	1	0	0	0	0	0	0	0	1	4	dispensable
pan_gene_12484	pan_gene_15112	Ear_row_number;Leaf_length	Leaf_length	0	0	0	0	0	0	0	0	0	1	0	0	0	0	0	0	0	0	0	0	0	0	0	0	0	0	1	private
pan_gene_12484	pan_gene_23985	Ear_row_number;Leaf_length	Leaf_length	0	0	0	0	0	0	0	0	0	0	0	0	0	0	0	0	0	0	0	1	0	0	0	0	0	0	1	private
pan_gene_12484	pan_gene_24167	Ear_row_number;Leaf_length	Leaf_length	0	0	0	0	0	0	0	0	0	1	0	0	0	0	0	0	0	0	0	0	0	0	0	0	0	0	1	private
pan_gene_12484	pan_gene_30144	Ear_row_number;Leaf_length	Leaf_length	0	0	0	0	0	0	0	0	0	1	0	0	0	0	0	0	0	0	0	0	0	0	0	0	0	0	1	private
pan_gene_12484	pan_gene_30761	Ear_row_number;Leaf_length	Leaf_length;Nodes_above_ear;PCA_of_metabolites:_PC2;Plant_height;Starch;Tassel_length	0	0	0	0	0	0	0	0	0	1	0	0	0	0	0	0	0	0	0	1	0	0	0	0	0	0	2	dispensable
pan_gene_12484	pan_gene_8719	Ear_row_number;Leaf_length	Leaf_length;Nodes_per_plant	0	0	0	0	0	0	0	0	0	1	0	0	0	0	0	0	0	0	0	0	0	0	0	0	0	0	1	private
pan_gene_12484	pan_gene_8731	Ear_row_number;Leaf_length	Leaf_length	0	0	0	0	1	0	0	0	0	0	0	0	0	0	0	0	0	0	0	1	0	0	0	0	0	0	2	dispensable
pan_gene_12578	pan_gene_16527	Ear_row_number;Leaf_length	Ear_row_number;Leaf_length;PCA_of_metabolites:_PC1	0	1	1	0	0	0	0	1	1	0	0	0	0	0	0	0	0	0	0	0	0	0	0	0	0	1	5	dispensable
pan_gene_12578	pan_gene_21939	Ear_row_number;Leaf_length	Leaf_length	0	1	0	0	0	0	0	0	0	0	0	0	0	0	0	0	0	0	0	0	0	0	0	0	0	0	1	private
pan_gene_12578	pan_gene_30632	Ear_row_number;Leaf_length	Leaf_length	0	1	0	0	0	0	0	0	0	0	0	1	0	0	0	1	0	0	0	0	0	0	0	0	0	1	4	dispensable
pan_gene_12578	pan_gene_32307	Ear_row_number;Leaf_length	Leaf_length	0	0	0	0	0	0	1	0	0	0	0	0	0	0	0	0	0	0	0	0	0	0	0	0	0	0	1	private
pan_gene_12887	pan_gene_15591	Leaf_length;Tassel_branch_number	Cob_diameter;Leaf_length	0	1	0	0	0	0	0	0	0	0	0	1	0	0	0	0	0	0	0	0	0	0	0	0	0	0	2	dispensable
pan_gene_12887	pan_gene_16873	Leaf_length;Tassel_branch_number	Leaf_length	0	1	1	0	1	0	1	1	0	1	0	1	1	1	1	1	0	0	1	1	1	1	1	1	1	1	19	near-core
pan_gene_12887	pan_gene_3903	Leaf_length;Tassel_branch_number	Leaf_length	0	1	1	0	0	1	1	0	0	0	0	1	0	0	1	1	0	0	1	1	1	1	0	0	1	0	12	near-core
pan_gene_13126	pan_gene_31340	Height_above_ear;Leaf_length;Plant_height	Leaf_length;Ratio_of_ear_height_to_total_height	0	1	0	0	1	0	0	0	0	0	0	0	0	0	0	0	0	0	0	0	0	0	0	0	0	0	2	dispensable
pan_gene_13126	pan_gene_9183	Height_above_ear;Leaf_length;Plant_height	Average_internode_length_(below_ear);Leaf_length	0	1	0	0	0	0	0	0	1	0	0	0	0	0	0	0	0	0	0	0	0	0	0	0	0	0	2	dispensable
pan_gene_13399	pan_gene_16069	Leaf_length	Leaf_length;Nodes_to_ear	0	1	0	0	0	0	0	0	0	0	0	0	0	0	0	0	0	0	0	0	0	0	0	0	0	0	1	private
pan_gene_13399	pan_gene_30900	Leaf_length	Average_internode_length_(above_ear);Leaf_length	0	1	0	0	0	0	0	0	0	0	0	0	0	1	0	0	0	0	0	0	0	0	0	0	0	0	2	dispensable
pan_gene_13399	pan_gene_8071	Leaf_length	Leaf_length	0	1	1	0	0	0	0	0	0	0	0	1	1	0	1	0	0	0	1	1	1	1	1	1	1	1	13	near-core
pan_gene_1404	pan_gene_16332	Leaf_length	Height_per_day_(until_flowering);Leaf_length;Plant_height	0	0	0	0	0	1	0	0	1	0	0	0	0	0	0	0	0	0	0	0	1	1	0	0	0	0	4	dispensable
pan_gene_1404	pan_gene_30761	Leaf_length	Leaf_length;Nodes_above_ear;PCA_of_metabolites:_PC2;Plant_height;Starch;Tassel_length	0	0	0	1	0	0	0	0	0	0	0	0	0	0	0	0	0	0	0	0	1	1	0	0	0	0	3	dispensable
pan_gene_1404	pan_gene_32793	Leaf_length	Leaf_length;Southern_leaf_blight	0	0	0	0	0	0	0	0	0	0	0	0	0	0	0	0	0	0	0	0	1	1	0	0	0	0	2	dispensable
pan_gene_14069	pan_gene_14096	Leaf_length;Plant_height	Average_internode_length_(below_ear);Height_above_ear;Leaf_length;Stalk_strength	0	0	0	0	0	1	0	0	0	0	0	0	0	0	1	0	0	0	0	0	0	0	0	0	0	1	3	dispensable
pan_gene_14069	pan_gene_30900	Leaf_length;Plant_height	Average_internode_length_(above_ear);Leaf_length	0	1	0	0	0	1	0	0	1	0	0	1	1	1	0	0	0	0	0	0	1	0	0	0	0	0	7	dispensable
pan_gene_14069	pan_gene_5601	Leaf_length;Plant_height	100_Kernel_weight;Leaf_length;Ratio_of_ear_height_to_total_height	0	1	0	0	0	1	0	0	0	0	1	0	0	1	1	0	0	1	0	0	0	0	0	0	0	0	6	dispensable
pan_gene_14096	pan_gene_25114	Average_internode_length_(below_ear);Height_above_ear;Leaf_length;Stalk_strength	Leaf_length;Leaf_width	0	0	0	0	0	0	0	0	0	0	0	0	0	0	1	0	0	0	0	0	0	0	0	0	0	1	2	dispensable
pan_gene_14097	pan_gene_23671	Leaf_length	Leaf_length	0	1	0	0	0	0	0	0	0	0	0	0	0	0	0	0	0	0	0	0	0	0	0	0	0	0	1	private
pan_gene_14097	pan_gene_24024	Leaf_length	Leaf_length;Tassel_branch_number	0	1	0	0	0	0	0	1	0	0	0	1	0	0	0	0	0	0	0	0	1	0	0	0	0	0	4	dispensable
pan_gene_14097	pan_gene_24832	Leaf_length	Leaf_length;Tassel_branch_number	0	1	0	0	0	0	0	0	0	0	0	0	0	0	0	0	0	0	0	0	0	0	0	0	0	0	1	private
pan_gene_14097	pan_gene_25074	Leaf_length	Leaf_length	0	1	0	0	0	0	0	0	0	0	0	0	0	0	0	0	0	0	0	0	0	0	0	0	0	0	1	private
pan_gene_14097	pan_gene_29966	Leaf_length	Leaf_length;PCA_of_metabolites:_PC2;Southern_leaf_blight	0	1	0	0	0	0	0	0	0	0	0	0	0	0	0	0	0	0	0	0	0	0	0	0	0	0	1	private
pan_gene_14543	pan_gene_1942	Average_internode_length_(whole_plant);Leaf_length	Leaf_length;Nodes_per_plant	0	1	0	0	0	0	0	0	0	0	0	1	0	0	0	0	0	0	0	0	0	0	0	0	0	0	2	dispensable
pan_gene_14543	pan_gene_19972	Average_internode_length_(whole_plant);Leaf_length	Average_internode_length_(whole_plant);Cob_diameter;Height_above_ear;Leaf_length;Plant_height	0	1	0	0	0	0	0	0	0	0	0	0	0	0	0	0	0	0	0	0	0	0	0	0	0	0	1	private
pan_gene_14543	pan_gene_8088	Average_internode_length_(whole_plant);Leaf_length	Ear_row_number;Height_per_day_(until_flowering);Leaf_length;Malate	0	1	0	0	0	0	0	0	0	0	0	1	0	0	0	0	0	0	0	0	0	0	0	0	0	0	2	dispensable
pan_gene_14544	pan_gene_21423	Leaf_length	Chlorophyll_B;Days_to_anthesis;Leaf_length	0	1	0	0	0	1	0	0	1	1	0	1	1	0	0	1	0	0	1	0	1	0	0	1	0	0	10	dispensable
pan_gene_14544	pan_gene_30722	Leaf_length	Leaf_length	0	1	1	1	0	1	1	0	1	0	1	0	0	1	0	0	1	1	1	0	1	1	0	1	1	1	16	near-core
pan_gene_14544	pan_gene_30761	Leaf_length	Leaf_length;Nodes_above_ear;PCA_of_metabolites:_PC2;Plant_height;Starch;Tassel_length	0	1	1	1	0	1	0	1	1	1	0	0	1	0	0	0	1	1	1	1	1	1	0	1	1	1	17	near-core
pan_gene_14544	pan_gene_32793	Leaf_length	Leaf_length;Southern_leaf_blight	0	1	1	1	1	1	1	1	1	1	1	1	1	1	1	0	0	1	0	1	1	1	1	1	1	1	22	core
pan_gene_14544	pan_gene_5044	Leaf_length	Average_internode_length_(below_ear);Average_internode_length_(whole_plant);Ear_height;Leaf_length	0	0	1	0	0	1	0	0	0	0	0	0	0	0	0	1	0	0	0	0	0	0	0	0	0	0	3	dispensable
pan_gene_14544	pan_gene_618	Leaf_length	100_Kernel_weight;Height_above_ear;Leaf_length	0	1	1	1	1	1	1	1	1	1	0	1	1	1	0	0	0	1	1	0	1	1	0	0	0	1	17	near-core
pan_gene_14544	pan_gene_8131	Leaf_length	100_Kernel_weight;Boxcox-transformed_leaf_angle;Leaf_length	0	1	0	0	1	0	0	0	0	0	0	0	0	0	0	0	0	0	0	0	0	0	0	0	0	0	2	dispensable
pan_gene_14544	pan_gene_82330	Leaf_length	Leaf_length;Tassel_length	0	0	0	0	0	0	0	0	1	0	0	0	0	0	0	0	0	0	0	0	0	0	1	0	0	0	2	dispensable
pan_gene_14741	pan_gene_5557	Leaf_length;Tassel_branch_number	Leaf_length	0	0	0	0	0	0	0	0	0	0	1	0	1	0	0	1	0	0	0	0	0	0	0	0	0	1	4	dispensable
pan_gene_14801	pan_gene_15390	Leaf_length	Leaf_length	0	1	0	0	0	0	0	0	0	0	0	0	0	0	0	0	1	0	0	0	0	0	0	0	0	0	2	dispensable
pan_gene_14801	pan_gene_15590	Leaf_length	Leaf_length	0	1	0	0	0	0	0	0	0	0	0	0	0	0	0	0	0	0	1	0	0	0	0	0	0	0	2	dispensable
pan_gene_14801	pan_gene_620	Leaf_length	Average_internode_length_(below_ear);Leaf_length	0	1	0	0	1	0	0	0	0	0	1	0	0	0	0	0	0	1	1	0	0	0	1	0	0	0	6	dispensable
pan_gene_14851	pan_gene_14852	Height_per_day_(until_flowering);Leaf_length;Nodes_above_ear	Height_per_day_(until_flowering);Leaf_length;Nodes_above_ear	0	1	0	0	0	0	0	0	0	0	0	0	0	0	0	0	0	0	0	0	0	0	0	0	0	0	1	private
pan_gene_14852	pan_gene_15685	Height_per_day_(until_flowering);Leaf_length;Nodes_above_ear	Leaf_length	0	1	0	0	0	0	0	0	0	0	0	0	0	0	0	0	0	0	0	0	0	0	1	0	0	0	2	dispensable
pan_gene_14980	pan_gene_16067	Leaf_length	Leaf_length	0	1	0	1	0	0	0	1	0	0	0	0	0	0	0	0	0	1	0	0	0	0	0	0	0	0	4	dispensable
pan_gene_14980	pan_gene_21423	Leaf_length	Chlorophyll_B;Days_to_anthesis;Leaf_length	0	1	0	0	0	0	0	0	0	0	0	0	0	0	0	0	0	0	0	0	0	0	0	0	0	0	1	private
pan_gene_14980	pan_gene_32310	Leaf_length	Leaf_length	0	1	0	0	0	0	0	0	0	0	0	0	0	0	0	0	0	0	0	0	1	1	0	0	0	0	3	dispensable
pan_gene_14980	pan_gene_5585	Leaf_length	Leaf_length	0	1	0	0	0	0	0	0	0	0	0	0	0	0	0	0	0	0	0	0	0	0	0	0	0	1	2	dispensable
pan_gene_14980	pan_gene_8000	Leaf_length	Days_to_silk;Leaf_length;Ratio_of_ear_height_to_total_height	0	1	0	1	0	0	0	0	0	0	0	1	0	0	0	0	0	0	0	0	0	0	1	0	0	0	4	dispensable
pan_gene_15112	pan_gene_16037	Leaf_length	Average_internode_length_(above_ear);Leaf_length	0	1	0	0	0	0	0	0	0	0	0	0	0	0	0	0	0	0	0	0	0	0	1	0	0	0	2	dispensable
pan_gene_15112	pan_gene_16067	Leaf_length	Leaf_length	0	1	0	0	0	0	0	0	0	1	0	0	0	0	0	0	0	0	0	0	0	0	0	0	0	0	2	dispensable
pan_gene_15112	pan_gene_16332	Leaf_length	Height_per_day_(until_flowering);Leaf_length;Plant_height	0	1	0	0	0	0	0	1	0	0	0	0	0	0	0	0	0	0	0	0	0	1	1	0	0	1	5	dispensable
pan_gene_15112	pan_gene_17535	Leaf_length	Leaf_length	0	1	1	0	0	1	0	1	1	1	0	0	0	0	0	1	0	0	1	0	0	0	1	0	0	1	10	dispensable
pan_gene_15112	pan_gene_20455	Leaf_length	Leaf_length;Photoperiod_growing-degree_days_to_anthesis	0	0	0	0	0	1	0	0	0	0	0	0	0	0	0	0	0	0	0	0	0	0	0	0	0	0	1	private
pan_gene_15112	pan_gene_21423	Leaf_length	Chlorophyll_B;Days_to_anthesis;Leaf_length	0	1	1	0	1	1	0	1	1	1	0	0	0	0	1	1	1	0	1	1	1	1	1	1	1	0	17	near-core
pan_gene_15112	pan_gene_21869	Leaf_length	Height_above_ear;Leaf_length	0	1	0	0	0	1	0	0	0	0	0	0	0	0	0	0	0	0	0	0	0	1	1	0	0	1	5	dispensable
pan_gene_15112	pan_gene_23985	Leaf_length	Leaf_length	0	0	0	0	0	0	0	0	1	0	0	0	0	0	0	0	0	0	1	0	0	0	1	0	0	0	3	dispensable
pan_gene_15112	pan_gene_24167	Leaf_length	Leaf_length	0	1	0	0	0	0	0	0	1	0	0	0	0	0	0	0	0	0	1	0	0	0	0	0	0	0	3	dispensable
pan_gene_15112	pan_gene_25003	Leaf_length	Leaf_length	0	1	1	0	1	0	0	0	1	0	0	0	0	0	0	1	0	0	0	1	0	1	1	0	0	0	8	dispensable
pan_gene_15112	pan_gene_27423	Leaf_length	Leaf_length	0	1	0	0	1	0	0	0	0	0	0	0	0	0	0	1	0	0	1	0	1	0	0	0	0	1	6	dispensable
pan_gene_15112	pan_gene_30144	Leaf_length	Leaf_length	0	1	0	0	1	0	0	0	1	1	1	0	0	0	0	0	0	0	0	0	1	0	1	0	0	1	8	dispensable
pan_gene_15112	pan_gene_31254	Leaf_length	Leaf_length	0	1	1	0	1	1	0	1	1	0	0	0	0	0	0	1	0	0	1	1	0	0	1	1	1	1	13	near-core
pan_gene_15112	pan_gene_32310	Leaf_length	Leaf_length	0	1	0	0	0	0	0	0	1	0	0	0	0	0	0	0	0	0	1	0	0	0	1	0	0	0	4	dispensable
pan_gene_15112	pan_gene_5585	Leaf_length	Leaf_length	0	1	0	0	0	0	0	0	0	0	0	0	0	0	0	0	0	0	0	0	0	0	0	0	0	0	1	private
pan_gene_15112	pan_gene_618	Leaf_length	100_Kernel_weight;Height_above_ear;Leaf_length	0	1	1	0	0	1	0	0	1	1	0	0	0	0	0	0	0	0	1	0	0	0	1	0	0	1	8	dispensable
pan_gene_15112	pan_gene_8000	Leaf_length	Days_to_silk;Leaf_length;Ratio_of_ear_height_to_total_height	0	1	0	0	1	1	0	1	1	1	0	0	0	0	1	1	0	0	1	0	0	0	1	1	0	1	12	near-core
pan_gene_15112	pan_gene_8076	Leaf_length	Average_internode_length_(below_ear);Leaf_length;Tassel_length	0	1	0	0	0	0	0	0	1	0	1	0	0	0	0	0	1	0	0	0	0	0	0	0	0	0	4	dispensable
pan_gene_15112	pan_gene_8719	Leaf_length	Leaf_length;Nodes_per_plant	0	1	1	0	1	1	0	0	1	1	0	0	0	0	0	1	0	0	0	0	0	0	0	0	0	0	7	dispensable
pan_gene_15112	pan_gene_8731	Leaf_length	Leaf_length	0	1	0	0	0	0	0	0	1	0	0	0	0	0	1	0	0	0	1	0	1	1	1	0	0	0	7	dispensable
pan_gene_15390	pan_gene_21925	Leaf_length	Leaf_length;Nodes_per_plant;Starch	0	1	1	0	1	0	1	1	1	1	1	0	1	1	1	1	0	0	0	0	1	0	1	1	0	0	15	near-core
pan_gene_15571	pan_gene_19260	Ear_row_number;Leaf_length	Glutamate;Leaf_length	0	0	0	0	0	1	0	0	1	0	0	0	0	1	0	0	0	0	0	0	0	0	0	0	0	0	3	dispensable
pan_gene_15581	pan_gene_15685	Leaf_length	Leaf_length	0	1	0	0	0	0	0	0	0	0	0	0	0	0	0	0	0	0	0	0	0	0	0	0	0	0	1	private
pan_gene_15581	pan_gene_28732	Leaf_length	Anthesis-silking_interval;Days_to_anthesis;Ear_height;Leaf_length;Leaf_width;Nodes_per_plant;Photoperiod_Growing-degree_days_to_silk;Photoperiod_growing-degree_days_to_anthesis	0	1	0	0	0	0	0	0	0	0	0	0	0	0	0	0	0	0	0	0	0	0	0	0	0	0	1	private
pan_gene_15582	pan_gene_15585	Leaf_length;Plant_height	Average_internode_length_(below_ear);Leaf_length	0	1	0	0	0	0	0	0	0	0	0	0	0	0	0	0	0	0	0	0	0	0	0	0	0	0	1	private
pan_gene_15582	pan_gene_32826	Leaf_length;Plant_height	Leaf_length	0	0	0	0	0	0	0	0	0	0	0	0	0	0	0	0	0	0	0	0	0	0	1	0	0	0	1	private
pan_gene_15582	pan_gene_65522	Leaf_length;Plant_height	Anthesis-silking_interval;Leaf_length	0	1	0	0	0	0	0	0	0	0	0	0	0	0	0	0	0	0	0	0	0	0	0	0	0	0	1	private
pan_gene_15582	pan_gene_8739	Leaf_length;Plant_height	Leaf_length	0	1	0	0	0	0	0	0	0	0	0	0	0	0	0	0	0	0	0	0	0	0	0	0	0	1	2	dispensable
pan_gene_15585	pan_gene_8739	Average_internode_length_(below_ear);Leaf_length	Leaf_length	0	1	0	0	0	0	0	0	0	0	0	0	0	0	0	0	0	0	0	0	0	1	0	0	0	0	2	dispensable
pan_gene_15586	pan_gene_17165	Leaf_length	Leaf_length	0	1	1	1	1	1	1	1	0	1	0	1	1	1	0	1	1	0	1	1	1	0	1	0	1	1	19	near-core
pan_gene_15586	pan_gene_19477	Leaf_length	Leaf_length;Nodes_per_plant	0	1	1	1	1	1	1	1	1	1	1	1	1	1	1	1	1	1	1	1	1	1	1	1	1	1	25	core
pan_gene_15586	pan_gene_24538	Leaf_length	Leaf_length;Leaf_width;Stalk_strength;Tassel_branch_number	0	1	1	0	1	0	1	0	0	1	1	1	0	0	1	1	0	0	1	0	0	1	0	1	0	0	12	near-core
pan_gene_15586	pan_gene_3903	Leaf_length	Leaf_length	0	1	1	0	1	1	1	0	0	1	1	1	0	1	1	1	0	0	0	1	0	1	0	1	1	0	15	near-core
pan_gene_15591	pan_gene_16873	Cob_diameter;Leaf_length	Leaf_length	0	1	0	0	0	0	0	0	0	0	0	1	0	0	0	0	0	0	0	0	0	0	0	0	0	0	2	dispensable
pan_gene_15669	pan_gene_30614	Leaf_length;Starch	Leaf_length	0	1	0	1	0	0	0	0	0	0	0	0	0	1	0	0	1	0	0	0	0	0	0	0	0	0	4	dispensable
pan_gene_15669	pan_gene_8131	Leaf_length;Starch	100_Kernel_weight;Boxcox-transformed_leaf_angle;Leaf_length	0	1	0	0	0	1	0	0	0	1	0	1	0	1	1	1	1	0	0	0	0	0	0	0	1	0	9	dispensable
pan_gene_15669	pan_gene_82330	Leaf_length;Starch	Leaf_length;Tassel_length	0	0	0	0	0	0	0	0	0	1	0	0	0	0	0	1	0	0	0	0	0	0	1	0	0	0	3	dispensable
pan_gene_15685	pan_gene_28732	Leaf_length	Anthesis-silking_interval;Days_to_anthesis;Ear_height;Leaf_length;Leaf_width;Nodes_per_plant;Photoperiod_Growing-degree_days_to_silk;Photoperiod_growing-degree_days_to_anthesis	0	1	0	0	0	0	0	0	0	0	0	0	0	0	0	0	0	0	0	0	0	0	0	0	0	0	1	private
pan_gene_15686	pan_gene_16066	Leaf_length	Leaf_length;Malate	0	1	0	0	0	0	1	0	0	1	1	1	1	0	1	1	0	1	1	0	1	1	1	0	0	1	14	near-core
pan_gene_15686	pan_gene_26964	Leaf_length	Height_above_ear;Leaf_length	0	1	0	1	0	1	1	1	1	0	1	1	1	0	1	1	1	1	0	1	1	0	1	0	1	1	18	near-core
pan_gene_15686	pan_gene_31390	Leaf_length	Leaf_length	0	1	0	1	0	0	0	1	1	1	0	0	1	0	0	1	0	1	0	0	1	1	1	0	0	1	12	near-core
pan_gene_15686	pan_gene_4463	Leaf_length	Anthesis-silking_interval;Leaf_length;Nodes_per_plant	0	1	0	0	0	0	0	0	0	0	0	1	0	0	0	1	0	0	0	0	0	0	0	0	0	0	3	dispensable
pan_gene_15696	pan_gene_16049	Boxcox-transformed_leaf_angle;Leaf_length;Starch;Tassel_length	Leaf_length	0	1	1	1	1	1	1	1	1	1	1	1	1	1	0	1	1	1	1	1	0	1	1	1	0	0	21	core
pan_gene_15696	pan_gene_17393	Boxcox-transformed_leaf_angle;Leaf_length;Starch;Tassel_length	Leaf_length	0	1	1	1	1	0	1	1	0	1	1	0	1	1	0	1	1	1	0	1	1	0	1	0	0	0	16	near-core
pan_gene_15696	pan_gene_17533	Boxcox-transformed_leaf_angle;Leaf_length;Starch;Tassel_length	Leaf_length	0	1	0	0	0	0	0	0	1	0	0	0	0	0	0	0	0	0	0	0	0	0	0	0	0	0	2	dispensable
pan_gene_15696	pan_gene_24024	Boxcox-transformed_leaf_angle;Leaf_length;Starch;Tassel_length	Leaf_length;Tassel_branch_number	0	1	0	1	0	0	0	0	0	0	0	0	0	0	0	1	0	0	0	0	0	0	0	0	0	0	3	dispensable
pan_gene_15696	pan_gene_24832	Boxcox-transformed_leaf_angle;Leaf_length;Starch;Tassel_length	Leaf_length;Tassel_branch_number	0	1	0	0	0	0	0	0	0	0	0	0	0	1	0	0	0	0	0	0	0	0	0	0	0	0	2	dispensable
pan_gene_15696	pan_gene_31254	Boxcox-transformed_leaf_angle;Leaf_length;Starch;Tassel_length	Leaf_length	0	1	0	0	1	1	1	1	1	0	1	1	0	1	0	0	0	0	0	1	0	0	0	1	1	1	13	near-core
pan_gene_15696	pan_gene_32539	Boxcox-transformed_leaf_angle;Leaf_length;Starch;Tassel_length	Average_internode_length_(below_ear);Leaf_length	0	1	1	1	1	0	0	1	0	1	0	0	1	1	0	1	0	1	0	0	0	0	1	0	0	0	11	near-core
pan_gene_15696	pan_gene_4659	Boxcox-transformed_leaf_angle;Leaf_length;Starch;Tassel_length	Leaf_length	0	1	1	1	1	0	1	0	1	0	0	1	1	1	0	1	0	1	1	1	0	1	0	0	0	0	14	near-core
pan_gene_15696	pan_gene_8718	Boxcox-transformed_leaf_angle;Leaf_length;Starch;Tassel_length	Leaf_length;Nodes_per_plant	0	1	0	1	1	1	1	1	1	0	0	0	0	1	0	1	0	0	0	0	0	1	0	0	0	1	11	near-core
pan_gene_15711	pan_gene_26424	Leaf_length	Leaf_length	0	1	0	0	0	0	0	0	0	0	0	0	0	0	0	0	0	1	0	0	0	0	1	0	0	0	3	dispensable
pan_gene_15925	pan_gene_31340	Days_to_silk;Leaf_length;Total_amino_acids	Leaf_length;Ratio_of_ear_height_to_total_height	0	1	0	1	1	1	0	1	0	0	1	0	1	1	0	0	0	0	1	1	0	1	0	1	1	0	13	near-core
pan_gene_15925	pan_gene_4507	Days_to_silk;Leaf_length;Total_amino_acids	Leaf_length	0	1	0	0	1	1	0	1	1	1	0	0	0	0	0	0	0	0	1	0	0	0	0	0	0	0	7	dispensable
pan_gene_16037	pan_gene_16332	Average_internode_length_(above_ear);Leaf_length	Height_per_day_(until_flowering);Leaf_length;Plant_height	0	1	0	0	0	0	0	0	0	0	1	0	0	0	1	0	0	0	0	0	1	0	0	0	0	1	5	dispensable
pan_gene_16037	pan_gene_24167	Average_internode_length_(above_ear);Leaf_length	Leaf_length	0	1	0	0	0	1	1	0	1	0	0	0	1	0	0	0	1	0	0	0	0	1	0	0	0	0	7	dispensable
pan_gene_16037	pan_gene_25063	Average_internode_length_(above_ear);Leaf_length	Leaf_length	0	1	0	0	0	0	0	0	0	0	0	0	0	0	0	0	0	0	0	1	0	0	0	0	0	1	3	dispensable
pan_gene_16037	pan_gene_31254	Average_internode_length_(above_ear);Leaf_length	Leaf_length	0	1	0	1	0	1	1	0	1	1	0	0	1	0	0	1	0	0	0	1	0	0	1	1	0	1	12	near-core
pan_gene_16037	pan_gene_5368	Average_internode_length_(above_ear);Leaf_length	Anthesis-silking_interval;Cob_diameter;Leaf_length;Nodes_above_ear;Photoperiod_growing-degree_days_to_anthesis	0	1	0	0	0	0	0	0	0	0	0	0	1	0	0	0	0	0	0	0	0	0	0	0	0	0	2	dispensable
pan_gene_16039	pan_gene_19145	Average_internode_length_(above_ear);Leaf_length	Leaf_length	0	1	0	1	1	0	0	0	1	1	0	0	1	1	0	1	0	1	0	0	1	0	1	0	1	0	12	near-core
pan_gene_16039	pan_gene_20321	Average_internode_length_(above_ear);Leaf_length	Leaf_length	0	1	1	0	0	0	0	0	0	0	1	0	0	1	0	1	1	1	0	0	1	0	1	0	1	0	10	dispensable
pan_gene_16039	pan_gene_26428	Average_internode_length_(above_ear);Leaf_length	Boxcox-transformed_leaf_angle;Cob_diameter;Leaf_length;Nodes_above_ear;Plant_height;Tassel_length	0	1	0	0	0	0	0	0	0	0	0	0	0	0	0	0	0	0	0	0	0	0	0	0	0	0	1	private
pan_gene_16039	pan_gene_27200	Average_internode_length_(above_ear);Leaf_length	Anthesis-silking_interval;Leaf_length;Photoperiod_Growing-degree_days_to_silk	0	1	1	0	0	0	0	0	0	1	1	0	0	0	0	0	0	0	0	0	0	0	0	0	0	0	4	dispensable
pan_gene_16039	pan_gene_31491	Average_internode_length_(above_ear);Leaf_length	Leaf_length	0	1	1	0	0	0	0	0	0	0	1	0	0	0	0	1	0	0	0	0	0	0	1	0	0	0	5	dispensable
pan_gene_16049	pan_gene_17393	Leaf_length	Leaf_length	0	1	0	1	1	0	0	0	0	1	0	0	1	1	0	1	1	0	0	0	0	0	0	0	0	0	8	dispensable
pan_gene_16049	pan_gene_24024	Leaf_length	Leaf_length;Tassel_branch_number	0	1	0	1	0	0	0	0	0	0	0	0	0	0	0	1	0	0	0	0	0	0	0	0	0	0	3	dispensable
pan_gene_16049	pan_gene_29966	Leaf_length	Leaf_length;PCA_of_metabolites:_PC2;Southern_leaf_blight	0	1	1	1	1	0	1	1	0	1	0	1	0	1	0	1	0	0	0	0	0	0	1	1	0	1	13	near-core
pan_gene_16049	pan_gene_32539	Leaf_length	Average_internode_length_(below_ear);Leaf_length	0	1	0	1	0	0	0	0	0	0	0	0	1	1	0	1	1	0	0	0	0	0	0	0	0	0	6	dispensable
pan_gene_16049	pan_gene_4659	Leaf_length	Leaf_length	0	1	1	1	1	0	0	0	0	1	0	1	1	1	0	1	1	1	0	1	1	0	0	0	1	1	15	near-core
pan_gene_16066	pan_gene_32783	Leaf_length;Malate	Average_internode_length_(above_ear);Average_internode_length_(whole_plant);Height_per_day_(until_flowering);Leaf_length;Plant_height	0	1	1	0	0	0	0	0	0	1	1	0	0	0	1	1	0	0	1	0	0	0	0	1	0	0	8	dispensable
pan_gene_16066	pan_gene_4463	Leaf_length;Malate	Anthesis-silking_interval;Leaf_length;Nodes_per_plant	0	1	0	1	0	0	0	0	0	0	0	0	0	0	0	0	0	0	0	0	0	1	0	0	0	0	3	dispensable
pan_gene_16067	pan_gene_21423	Leaf_length	Chlorophyll_B;Days_to_anthesis;Leaf_length	0	1	1	0	0	0	0	0	0	1	0	0	0	1	0	0	0	0	0	0	0	0	0	0	0	1	5	dispensable
pan_gene_16067	pan_gene_23985	Leaf_length	Leaf_length	0	0	0	0	0	0	0	0	0	0	0	1	0	0	0	0	0	0	0	0	0	0	0	0	0	0	1	private
pan_gene_16067	pan_gene_25003	Leaf_length	Leaf_length	0	1	0	0	0	0	0	0	0	0	0	1	0	1	0	0	0	0	0	0	0	0	0	0	0	0	3	dispensable
pan_gene_16067	pan_gene_30144	Leaf_length	Leaf_length	0	1	1	0	0	0	0	0	0	0	0	0	0	0	0	0	0	1	0	0	0	0	0	0	0	0	3	dispensable
pan_gene_16067	pan_gene_30761	Leaf_length	Leaf_length;Nodes_above_ear;PCA_of_metabolites:_PC2;Plant_height;Starch;Tassel_length	0	1	0	0	0	0	0	0	0	0	0	0	0	0	0	0	0	0	0	0	0	0	0	0	0	1	2	dispensable
pan_gene_16067	pan_gene_31391	Leaf_length	Leaf_length	0	1	0	0	0	0	0	0	0	0	0	0	0	0	0	0	0	1	0	0	0	0	0	0	0	0	2	dispensable
pan_gene_16067	pan_gene_31837	Leaf_length	Leaf_length	0	0	0	0	0	1	0	0	1	0	0	0	0	0	0	1	0	0	0	0	0	0	0	0	0	0	3	dispensable
pan_gene_16067	pan_gene_32793	Leaf_length	Leaf_length;Southern_leaf_blight	0	1	0	0	0	0	0	1	0	0	0	0	1	0	0	1	0	1	0	0	0	0	0	0	0	0	5	dispensable
pan_gene_16067	pan_gene_5368	Leaf_length	Anthesis-silking_interval;Cob_diameter;Leaf_length;Nodes_above_ear;Photoperiod_growing-degree_days_to_anthesis	0	1	1	0	0	0	0	0	0	0	0	0	0	0	0	0	0	1	0	0	0	0	0	0	0	0	3	dispensable
pan_gene_16067	pan_gene_5585	Leaf_length	Leaf_length	0	1	0	0	0	0	0	1	0	1	0	0	0	0	0	1	0	1	0	0	0	0	0	0	0	0	5	dispensable
pan_gene_16067	pan_gene_8000	Leaf_length	Days_to_silk;Leaf_length;Ratio_of_ear_height_to_total_height	0	1	1	0	0	0	0	0	0	1	0	0	0	1	0	0	0	1	0	0	0	0	0	0	0	0	5	dispensable
pan_gene_16067	pan_gene_8076	Leaf_length	Average_internode_length_(below_ear);Leaf_length;Tassel_length	0	1	1	0	0	0	0	1	0	0	0	0	0	0	0	0	0	0	0	0	0	0	0	0	0	1	4	dispensable
pan_gene_16067	pan_gene_8731	Leaf_length	Leaf_length	0	1	0	0	0	0	0	1	0	1	0	1	0	0	0	1	1	1	0	0	0	0	0	0	0	0	7	dispensable
pan_gene_16069	pan_gene_30900	Leaf_length;Nodes_to_ear	Average_internode_length_(above_ear);Leaf_length	0	1	0	0	0	0	0	0	1	0	0	0	0	0	0	0	0	0	0	0	0	0	0	0	0	0	2	dispensable
pan_gene_16069	pan_gene_8071	Leaf_length;Nodes_to_ear	Leaf_length	0	1	0	1	1	0	1	0	1	0	0	0	0	0	0	0	0	0	0	0	0	0	0	0	0	1	6	dispensable
pan_gene_16332	pan_gene_17535	Height_per_day_(until_flowering);Leaf_length;Plant_height	Leaf_length	0	1	1	1	1	0	0	1	1	1	0	0	0	1	0	0	1	0	0	0	0	0	0	0	0	0	9	dispensable
pan_gene_16332	pan_gene_19145	Height_per_day_(until_flowering);Leaf_length;Plant_height	Leaf_length	0	1	0	1	1	0	0	1	1	0	0	0	0	1	0	1	1	0	0	0	0	0	0	0	0	0	8	dispensable
pan_gene_16332	pan_gene_20321	Height_per_day_(until_flowering);Leaf_length;Plant_height	Leaf_length	0	1	0	1	1	1	1	1	1	1	0	0	0	0	0	1	1	1	0	0	0	0	0	0	0	0	11	near-core
pan_gene_16332	pan_gene_21264	Height_per_day_(until_flowering);Leaf_length;Plant_height	Leaf_length	0	1	0	0	0	0	0	0	0	1	1	1	1	0	0	1	0	1	0	0	0	0	0	0	0	0	7	dispensable
pan_gene_16332	pan_gene_21869	Height_per_day_(until_flowering);Leaf_length;Plant_height	Height_above_ear;Leaf_length	0	1	0	0	0	0	0	0	0	0	0	0	0	0	0	0	0	0	0	0	0	1	0	0	0	1	3	dispensable
pan_gene_16332	pan_gene_24167	Height_per_day_(until_flowering);Leaf_length;Plant_height	Leaf_length	0	1	0	0	0	0	0	0	0	0	0	0	0	0	0	0	0	0	0	0	0	1	0	0	0	0	2	dispensable
pan_gene_16332	pan_gene_25063	Height_per_day_(until_flowering);Leaf_length;Plant_height	Leaf_length	0	1	1	0	1	0	1	1	1	1	1	1	0	1	0	1	0	1	0	1	1	0	0	0	1	1	16	near-core
pan_gene_16332	pan_gene_27200	Height_per_day_(until_flowering);Leaf_length;Plant_height	Anthesis-silking_interval;Leaf_length;Photoperiod_Growing-degree_days_to_silk	0	1	0	0	1	0	0	0	1	0	1	1	1	0	0	1	0	0	0	0	0	0	0	0	0	0	7	dispensable
pan_gene_16332	pan_gene_27423	Height_per_day_(until_flowering);Leaf_length;Plant_height	Leaf_length	0	1	1	1	0	1	1	1	1	0	1	0	1	1	0	1	0	1	0	0	1	1	0	0	0	1	15	near-core
pan_gene_16332	pan_gene_28732	Height_per_day_(until_flowering);Leaf_length;Plant_height	Anthesis-silking_interval;Days_to_anthesis;Ear_height;Leaf_length;Leaf_width;Nodes_per_plant;Photoperiod_Growing-degree_days_to_silk;Photoperiod_growing-degree_days_to_anthesis	0	1	1	0	0	1	1	1	1	0	1	0	0	0	0	0	1	1	0	1	1	0	0	0	0	0	11	near-core
pan_gene_16332	pan_gene_30144	Height_per_day_(until_flowering);Leaf_length;Plant_height	Leaf_length	0	1	1	1	0	0	1	0	0	1	0	0	0	1	0	0	0	1	1	0	1	0	0	0	1	1	11	near-core
pan_gene_16332	pan_gene_31254	Height_per_day_(until_flowering);Leaf_length;Plant_height	Leaf_length	0	1	1	0	0	1	1	1	1	0	0	0	0	1	0	0	1	0	0	1	1	1	1	0	0	1	13	near-core
pan_gene_16332	pan_gene_31491	Height_per_day_(until_flowering);Leaf_length;Plant_height	Leaf_length	0	1	0	1	0	0	0	1	1	0	0	0	0	1	0	1	0	0	0	0	0	0	0	0	0	0	6	dispensable
pan_gene_16332	pan_gene_8100	Height_per_day_(until_flowering);Leaf_length;Plant_height	Average_internode_length_(above_ear);Days_to_anthesis;Leaf_length;Ratio_of_ear_height_to_total_height	0	1	0	0	0	0	0	0	0	0	0	0	0	0	0	0	0	0	0	0	0	0	0	0	0	0	1	private
pan_gene_16332	pan_gene_8718	Height_per_day_(until_flowering);Leaf_length;Plant_height	Leaf_length;Nodes_per_plant	0	1	1	1	1	0	1	1	1	0	0	0	1	1	0	1	0	1	0	0	1	0	0	0	0	1	13	near-core
pan_gene_16332	pan_gene_9288	Height_per_day_(until_flowering);Leaf_length;Plant_height	Leaf_length	0	1	0	1	0	0	0	1	1	0	0	0	0	1	0	0	0	0	0	0	0	1	0	0	0	0	6	dispensable
pan_gene_16527	pan_gene_19108	Ear_row_number;Leaf_length;PCA_of_metabolites:_PC1	Leaf_length	0	1	0	1	0	0	1	1	0	0	1	0	0	1	0	1	0	1	0	1	0	0	1	1	1	0	12	near-core
pan_gene_16527	pan_gene_21939	Ear_row_number;Leaf_length;PCA_of_metabolites:_PC1	Leaf_length	0	1	1	1	0	0	1	0	1	0	1	0	0	1	0	0	1	1	1	0	0	0	1	1	0	1	13	near-core
pan_gene_16527	pan_gene_32780	Ear_row_number;Leaf_length;PCA_of_metabolites:_PC1	Average_internode_length_(above_ear);Average_internode_length_(below_ear);Ear_height;Glutamate;Height_per_day_(until_flowering);Leaf_length;Plant_height;Starch	0	0	0	0	0	0	0	0	0	0	0	0	0	0	0	0	0	0	0	0	0	0	0	0	0	1	1	private
pan_gene_16873	pan_gene_19477	Leaf_length	Leaf_length;Nodes_per_plant	0	1	1	0	1	1	1	1	0	1	0	1	1	1	0	1	0	0	1	1	1	0	1	1	0	1	17	near-core
pan_gene_16873	pan_gene_24538	Leaf_length	Leaf_length;Leaf_width;Stalk_strength;Tassel_branch_number	0	1	1	0	1	0	1	0	0	1	0	0	0	0	0	1	0	0	1	1	0	0	0	0	0	1	9	dispensable
pan_gene_17165	pan_gene_21890	Leaf_length	Leaf_length;Tassel_branch_number	0	1	0	0	1	0	0	0	0	0	0	0	0	0	0	0	0	0	1	0	0	0	0	0	0	0	3	dispensable
pan_gene_17165	pan_gene_24538	Leaf_length	Leaf_length;Leaf_width;Stalk_strength;Tassel_branch_number	0	1	1	0	1	0	0	0	0	1	0	0	0	0	1	1	0	0	0	0	0	1	0	0	0	1	8	dispensable
pan_gene_17165	pan_gene_8735	Leaf_length	Leaf_length	0	1	1	0	0	0	0	0	0	1	0	0	0	0	0	0	0	1	0	0	0	0	0	0	1	1	6	dispensable
pan_gene_17267	pan_gene_18634	Days_to_silk;Leaf_length	Leaf_length	0	1	1	0	0	0	0	1	0	1	0	1	1	1	0	1	1	1	1	0	1	0	1	0	0	0	13	near-core
pan_gene_17267	pan_gene_1942	Days_to_silk;Leaf_length	Leaf_length;Nodes_per_plant	0	1	0	0	0	0	0	1	0	0	0	1	0	0	0	0	1	0	0	0	0	0	0	0	0	1	5	dispensable
pan_gene_17267	pan_gene_29966	Days_to_silk;Leaf_length	Leaf_length;PCA_of_metabolites:_PC2;Southern_leaf_blight	0	1	0	0	1	0	0	0	0	0	0	0	0	1	0	1	0	0	0	0	0	0	0	0	0	0	4	dispensable
pan_gene_17267	pan_gene_3523	Days_to_silk;Leaf_length	Leaf_length	0	0	0	0	0	0	0	0	0	0	0	0	0	0	1	0	0	0	0	0	0	0	0	0	0	1	2	dispensable
pan_gene_17267	pan_gene_508	Days_to_silk;Leaf_length	Height_above_ear;Leaf_length	0	1	0	0	0	0	0	0	0	0	0	1	1	0	0	0	0	0	0	0	0	0	0	0	0	0	3	dispensable
pan_gene_17393	pan_gene_24832	Leaf_length	Leaf_length;Tassel_branch_number	0	1	0	0	0	0	0	0	0	0	0	1	0	1	0	0	0	0	0	0	0	0	0	0	0	0	3	dispensable
pan_gene_17393	pan_gene_25074	Leaf_length	Leaf_length	0	1	1	1	1	0	0	1	0	1	0	0	1	1	0	1	1	0	0	0	1	0	0	0	0	0	11	near-core
pan_gene_1749	pan_gene_30722	Chlorophyll_A;Leaf_length;Nodes_per_plant	Leaf_length	0	1	0	1	0	0	0	0	1	0	0	0	0	0	0	0	0	0	0	0	0	0	0	0	0	0	3	dispensable
pan_gene_1749	pan_gene_624	Chlorophyll_A;Leaf_length;Nodes_per_plant	Cob_diameter;Ear_height;Leaf_length	0	1	0	0	0	0	1	0	0	0	1	0	0	0	0	0	0	0	0	0	0	0	1	0	1	1	6	dispensable
pan_gene_17511	pan_gene_9288	Leaf_length	Leaf_length	0	1	1	1	1	1	1	1	1	1	1	1	1	1	1	1	0	1	0	0	1	1	0	0	1	1	20	core
pan_gene_17533	pan_gene_17535	Leaf_length	Leaf_length	0	1	1	0	0	0	0	0	1	0	0	0	0	0	0	0	0	0	0	0	0	0	0	0	0	0	3	dispensable
pan_gene_17533	pan_gene_21264	Leaf_length	Leaf_length	0	1	0	0	0	0	0	0	0	0	0	0	0	0	0	0	0	0	0	0	0	0	0	1	0	0	2	dispensable
pan_gene_17533	pan_gene_23985	Leaf_length	Leaf_length	0	0	0	0	1	0	0	1	1	0	0	1	1	0	0	0	1	0	0	0	0	1	1	0	1	0	9	dispensable
pan_gene_17533	pan_gene_27423	Leaf_length	Leaf_length	0	1	0	0	0	0	0	0	0	0	0	0	0	0	0	0	0	0	0	0	0	0	0	0	0	0	1	private
pan_gene_17533	pan_gene_30144	Leaf_length	Leaf_length	0	1	0	1	0	0	0	1	1	0	0	0	0	0	0	0	0	1	1	0	1	0	1	0	0	0	8	dispensable
pan_gene_17533	pan_gene_31254	Leaf_length	Leaf_length	0	1	1	1	0	0	0	0	1	0	0	0	0	0	0	0	0	0	0	0	0	0	0	0	0	0	4	dispensable
pan_gene_17533	pan_gene_4659	Leaf_length	Leaf_length	0	1	0	0	0	0	0	0	0	0	0	0	0	0	0	0	0	0	0	0	0	0	0	0	0	0	1	private
pan_gene_17533	pan_gene_8718	Leaf_length	Leaf_length;Nodes_per_plant	0	1	0	0	0	0	0	1	0	0	0	0	0	0	0	0	0	0	0	0	0	0	0	0	0	0	2	dispensable
pan_gene_17535	pan_gene_20321	Leaf_length	Leaf_length	0	1	0	1	1	1	0	1	1	1	1	0	1	1	0	1	1	1	0	0	1	1	1	1	0	0	17	near-core
pan_gene_17535	pan_gene_21264	Leaf_length	Leaf_length	0	1	0	1	0	0	0	0	0	1	1	0	0	0	0	0	0	0	0	0	0	0	0	0	0	0	4	dispensable
pan_gene_17535	pan_gene_25063	Leaf_length	Leaf_length	0	1	1	0	1	1	0	1	1	1	0	0	0	1	0	1	0	0	0	0	0	0	0	0	0	0	9	dispensable
pan_gene_17535	pan_gene_27423	Leaf_length	Leaf_length	0	1	0	1	0	0	0	0	0	0	0	0	1	0	0	0	0	0	0	0	0	0	0	0	0	0	3	dispensable
pan_gene_17535	pan_gene_31491	Leaf_length	Leaf_length	0	1	1	0	0	0	0	0	0	0	1	0	0	1	0	0	0	0	0	0	1	0	1	0	0	0	6	dispensable
pan_gene_17535	pan_gene_8718	Leaf_length	Leaf_length;Nodes_per_plant	0	1	1	1	1	0	1	1	0	1	1	0	1	1	0	1	0	0	1	0	1	0	1	1	0	0	15	near-core
pan_gene_18094	pan_gene_30721	Leaf_length	Leaf_length	0	1	0	0	0	0	0	0	0	0	0	0	0	0	0	0	0	0	0	0	0	0	0	0	0	0	1	private
pan_gene_18335	pan_gene_25037	Leaf_length;Nodes_per_plant	Leaf_length	0	1	0	0	0	0	0	0	0	0	0	1	0	0	0	0	0	0	0	0	0	0	0	0	0	0	2	dispensable
pan_gene_18352	pan_gene_27025	Leaf_length	Leaf_length	0	0	0	0	0	0	0	0	0	0	0	0	0	0	0	0	1	0	0	0	0	0	0	0	0	0	1	private
pan_gene_18634	pan_gene_1942	Leaf_length	Leaf_length;Nodes_per_plant	0	1	0	0	1	0	0	1	0	0	0	1	0	0	0	0	0	0	1	0	0	0	0	0	0	0	5	dispensable
pan_gene_18634	pan_gene_24873	Leaf_length	Days_to_anthesis;Days_to_silk;Leaf_length	0	0	0	0	1	0	0	0	0	0	0	0	1	0	1	0	0	1	0	0	0	0	0	0	0	0	4	dispensable
pan_gene_18634	pan_gene_508	Leaf_length	Height_above_ear;Leaf_length	0	1	0	0	0	0	0	0	0	0	0	0	0	1	0	0	1	0	0	0	0	0	0	0	0	0	3	dispensable
pan_gene_18634	pan_gene_9414	Leaf_length	Leaf_length	0	1	0	0	0	0	0	0	0	1	0	0	0	0	0	0	1	0	0	0	0	0	0	0	0	0	3	dispensable
pan_gene_18637	pan_gene_1917	Leaf_length;Southern_leaf_blight	Leaf_length	0	1	0	1	0	0	0	0	0	1	0	1	0	0	0	0	0	0	0	1	0	0	1	0	0	0	6	dispensable
pan_gene_19067	pan_gene_5549	Leaf_length;PCA_of_metabolites:_PC2;Stalk_strength;Tassel_branch_number	Ear_row_number;Leaf_length	0	0	0	0	0	1	0	0	0	0	0	0	0	0	0	0	0	0	0	0	0	0	0	0	0	0	1	private
pan_gene_19090	pan_gene_27025	Leaf_length;Nodes_to_ear	Leaf_length	0	0	0	0	0	1	0	0	0	0	0	0	0	0	0	0	0	0	0	0	0	0	0	0	0	0	1	private
pan_gene_19145	pan_gene_31491	Leaf_length	Leaf_length	0	1	1	1	1	0	1	0	1	1	0	0	0	1	0	1	0	0	0	0	0	0	1	0	0	0	10	dispensable
pan_gene_19145	pan_gene_9288	Leaf_length	Leaf_length	0	1	0	1	1	0	0	1	0	0	0	0	0	1	0	1	0	0	0	0	1	0	0	0	0	0	7	dispensable
pan_gene_19149	pan_gene_5593	Days_to_anthesis;Leaf_length	Boxcox-transformed_leaf_angle;Leaf_length	0	1	0	0	0	0	0	0	0	0	0	0	0	0	0	0	0	0	0	0	0	0	0	0	0	0	1	private
pan_gene_1917	pan_gene_25102	Leaf_length	Leaf_length;Leaf_width;Nodes_to_ear	0	1	0	1	0	1	0	1	0	0	0	0	0	0	0	0	0	0	0	0	0	0	1	0	0	0	5	dispensable
pan_gene_1942	pan_gene_508	Leaf_length;Nodes_per_plant	Height_above_ear;Leaf_length	0	1	0	0	0	0	0	0	0	0	0	0	0	0	0	0	1	0	0	0	0	0	0	0	0	0	2	dispensable
pan_gene_1942	pan_gene_8088	Leaf_length;Nodes_per_plant	Ear_row_number;Height_per_day_(until_flowering);Leaf_length;Malate	0	1	0	0	0	0	0	0	0	0	0	1	0	0	0	0	0	0	0	0	0	0	0	0	0	0	2	dispensable
pan_gene_19461	pan_gene_3547	Average_internode_length_(whole_plant);Leaf_length;Plant_height	Ear_height;Leaf_length	0	1	0	0	0	0	0	0	0	0	0	0	0	0	0	0	0	0	0	0	0	0	0	0	0	0	1	private
pan_gene_19477	pan_gene_24538	Leaf_length;Nodes_per_plant	Leaf_length;Leaf_width;Stalk_strength;Tassel_branch_number	0	1	1	0	1	1	1	1	0	1	0	1	0	0	1	1	0	0	1	1	0	1	0	0	0	0	13	near-core
pan_gene_19477	pan_gene_30046	Leaf_length;Nodes_per_plant	Height_per_day_(until_flowering);Leaf_length	0	1	1	0	0	0	1	1	1	1	0	1	0	1	0	1	0	0	1	1	0	0	1	1	1	0	14	near-core
pan_gene_20034	pan_gene_8739	Anthesis-silking_interval;Leaf_length;Plant_height	Leaf_length	0	0	0	0	0	0	0	0	0	0	0	0	0	0	0	0	0	0	0	0	0	0	0	0	1	0	1	private
pan_gene_20221	pan_gene_22776	Leaf_length	Days_to_silk;Ear_height;Ear_row_number;Leaf_length;Nodes_above_ear	0	1	1	1	0	1	1	0	1	0	0	1	0	1	0	0	0	1	0	0	0	0	0	0	0	0	9	dispensable
pan_gene_20221	pan_gene_3780	Leaf_length	Average_internode_length_(above_ear);Boxcox-transformed_leaf_angle;Height_per_day_(until_flowering);Leaf_length	0	1	0	0	1	1	1	0	1	1	1	0	0	0	1	1	0	0	1	0	1	1	0	1	1	1	15	near-core
pan_gene_20321	pan_gene_31254	Leaf_length	Leaf_length	0	1	0	0	1	1	1	1	1	1	1	0	0	0	1	1	0	1	1	0	1	0	1	0	1	0	15	near-core
pan_gene_20321	pan_gene_8100	Leaf_length	Average_internode_length_(above_ear);Days_to_anthesis;Leaf_length;Ratio_of_ear_height_to_total_height	0	1	0	0	0	0	0	0	0	0	0	0	0	0	0	0	0	0	0	0	0	0	0	0	0	0	1	private
pan_gene_20321	pan_gene_9288	Leaf_length	Leaf_length	0	1	0	1	1	0	0	1	1	0	1	0	1	0	0	1	0	1	0	0	1	1	0	0	0	0	11	near-core
pan_gene_20322	pan_gene_3780	Leaf_length	Average_internode_length_(above_ear);Boxcox-transformed_leaf_angle;Height_per_day_(until_flowering);Leaf_length	0	1	0	1	1	1	1	0	1	1	1	1	0	0	0	1	1	1	1	1	0	1	0	0	1	0	16	near-core
pan_gene_20455	pan_gene_21423	Leaf_length;Photoperiod_growing-degree_days_to_anthesis	Chlorophyll_B;Days_to_anthesis;Leaf_length	0	0	0	0	0	1	0	0	0	0	0	0	0	0	0	0	0	0	1	0	0	0	0	0	0	0	2	dispensable
pan_gene_20455	pan_gene_25003	Leaf_length;Photoperiod_growing-degree_days_to_anthesis	Leaf_length	0	0	0	0	0	0	0	0	0	0	0	0	0	0	0	0	0	0	0	0	0	0	1	0	0	0	1	private
pan_gene_20455	pan_gene_30761	Leaf_length;Photoperiod_growing-degree_days_to_anthesis	Leaf_length;Nodes_above_ear;PCA_of_metabolites:_PC2;Plant_height;Starch;Tassel_length	0	0	0	0	0	1	0	0	0	0	0	0	0	0	0	0	0	0	1	0	0	0	0	0	0	0	2	dispensable
pan_gene_20455	pan_gene_31391	Leaf_length;Photoperiod_growing-degree_days_to_anthesis	Leaf_length	0	0	0	0	0	1	0	0	0	0	0	0	0	0	0	0	1	0	0	0	0	0	1	0	0	0	3	dispensable
pan_gene_20455	pan_gene_31837	Leaf_length;Photoperiod_growing-degree_days_to_anthesis	Leaf_length	0	0	0	0	0	0	0	0	0	0	0	0	0	0	0	0	0	0	1	0	0	0	0	0	0	0	1	private
pan_gene_20455	pan_gene_32310	Leaf_length;Photoperiod_growing-degree_days_to_anthesis	Leaf_length	0	0	0	0	0	0	0	0	0	0	0	0	0	0	0	0	1	0	0	0	0	0	1	0	0	0	2	dispensable
pan_gene_20455	pan_gene_5044	Leaf_length;Photoperiod_growing-degree_days_to_anthesis	Average_internode_length_(below_ear);Average_internode_length_(whole_plant);Ear_height;Leaf_length	0	0	0	0	0	1	0	0	0	0	0	0	0	0	0	0	0	0	0	0	0	0	0	0	0	0	1	private
pan_gene_20455	pan_gene_5585	Leaf_length;Photoperiod_growing-degree_days_to_anthesis	Leaf_length	0	0	0	0	0	1	0	0	0	0	0	0	0	0	0	0	0	0	0	0	0	0	0	0	0	0	1	private
pan_gene_20455	pan_gene_8000	Leaf_length;Photoperiod_growing-degree_days_to_anthesis	Days_to_silk;Leaf_length;Ratio_of_ear_height_to_total_height	0	0	0	0	0	1	0	0	0	0	0	0	0	0	0	0	0	0	0	0	0	0	0	0	0	0	1	private
pan_gene_20455	pan_gene_8131	Leaf_length;Photoperiod_growing-degree_days_to_anthesis	100_Kernel_weight;Boxcox-transformed_leaf_angle;Leaf_length	0	0	0	0	0	1	0	0	0	0	0	0	0	0	0	0	0	0	0	0	0	0	0	0	0	0	1	private
pan_gene_20455	pan_gene_82330	Leaf_length;Photoperiod_growing-degree_days_to_anthesis	Leaf_length;Tassel_length	0	0	0	0	0	0	0	0	0	0	0	0	0	0	0	0	0	0	0	0	0	0	1	0	0	0	1	private
pan_gene_20455	pan_gene_8731	Leaf_length;Photoperiod_growing-degree_days_to_anthesis	Leaf_length	0	0	0	0	0	0	0	0	0	0	0	0	0	0	0	0	0	0	0	0	0	0	1	0	0	0	1	private
pan_gene_20455	pan_gene_8936	Leaf_length;Photoperiod_growing-degree_days_to_anthesis	Leaf_length;Tassel_branch_number	0	0	0	0	0	0	0	0	0	0	0	0	0	0	0	0	0	0	0	0	0	0	1	0	0	0	1	private
pan_gene_20504	pan_gene_24024	Leaf_length	Leaf_length;Tassel_branch_number	0	1	0	0	0	0	1	0	0	0	0	1	0	1	0	0	0	0	0	0	0	0	0	0	0	0	4	dispensable
pan_gene_20773	pan_gene_23671	Leaf_length	Leaf_length	0	1	0	0	0	0	0	0	0	0	0	0	0	0	0	0	0	0	0	0	0	0	0	0	0	0	1	private
pan_gene_20773	pan_gene_2980	Leaf_length	Leaf_length	0	1	0	1	0	0	0	0	0	0	0	1	1	0	0	0	0	0	0	0	0	0	1	0	0	0	5	dispensable
pan_gene_20773	pan_gene_4507	Leaf_length	Leaf_length	0	1	0	0	0	0	0	0	0	0	0	0	0	0	0	0	0	0	0	0	0	0	0	0	0	0	1	private
pan_gene_21264	pan_gene_31254	Leaf_length	Leaf_length	0	1	0	0	0	0	0	0	0	0	1	0	0	1	0	0	0	0	0	1	0	0	0	0	0	0	4	dispensable
pan_gene_21264	pan_gene_31491	Leaf_length	Leaf_length	0	1	0	1	1	0	0	1	0	0	1	0	0	1	0	1	0	0	0	0	0	0	0	0	0	0	7	dispensable
pan_gene_21264	pan_gene_8100	Leaf_length	Average_internode_length_(above_ear);Days_to_anthesis;Leaf_length;Ratio_of_ear_height_to_total_height	0	1	0	0	0	0	0	0	0	0	0	0	0	0	0	0	0	0	0	0	0	0	0	0	0	0	1	private
pan_gene_21264	pan_gene_8718	Leaf_length	Leaf_length;Nodes_per_plant	0	1	0	1	1	0	0	0	0	1	1	1	0	1	0	1	0	0	0	1	0	0	0	0	0	0	9	dispensable
pan_gene_21423	pan_gene_27423	Chlorophyll_B;Days_to_anthesis;Leaf_length	Leaf_length	0	1	0	0	0	0	0	0	0	0	0	0	0	0	0	0	0	0	0	0	0	0	0	0	0	0	1	private
pan_gene_21423	pan_gene_30761	Chlorophyll_B;Days_to_anthesis;Leaf_length	Leaf_length;Nodes_above_ear;PCA_of_metabolites:_PC2;Plant_height;Starch;Tassel_length	0	1	1	0	1	1	0	1	1	1	0	0	1	0	0	0	0	0	1	0	1	1	0	1	0	1	13	near-core
pan_gene_21423	pan_gene_31391	Chlorophyll_B;Days_to_anthesis;Leaf_length	Leaf_length	0	1	0	0	0	1	0	0	1	0	0	0	1	0	0	0	0	0	0	0	0	0	0	0	0	0	4	dispensable
pan_gene_21423	pan_gene_31837	Chlorophyll_B;Days_to_anthesis;Leaf_length	Leaf_length	0	0	0	0	0	0	0	0	0	0	0	0	0	0	0	0	0	0	1	0	0	0	0	0	0	0	1	private
pan_gene_21423	pan_gene_32310	Chlorophyll_B;Days_to_anthesis;Leaf_length	Leaf_length	0	1	0	0	0	0	0	0	1	0	0	0	0	0	0	0	0	0	0	0	0	0	0	0	0	0	2	dispensable
pan_gene_21423	pan_gene_32793	Chlorophyll_B;Days_to_anthesis;Leaf_length	Leaf_length;Southern_leaf_blight	0	1	0	0	0	1	0	0	1	1	0	1	1	0	0	0	0	0	0	0	1	0	0	1	0	1	9	dispensable
pan_gene_21423	pan_gene_4419	Chlorophyll_B;Days_to_anthesis;Leaf_length	Anthesis-silking_interval;Average_internode_length_(above_ear);Average_internode_length_(below_ear);Leaf_length;Tassel_length	0	0	0	0	0	0	0	0	0	0	0	0	0	0	0	0	0	0	0	0	1	0	0	0	0	0	1	private
pan_gene_21423	pan_gene_5044	Chlorophyll_B;Days_to_anthesis;Leaf_length	Average_internode_length_(below_ear);Average_internode_length_(whole_plant);Ear_height;Leaf_length	0	0	0	0	0	1	0	0	0	0	0	0	0	0	0	0	0	0	0	0	0	0	0	0	0	0	1	private
pan_gene_21423	pan_gene_618	Chlorophyll_B;Days_to_anthesis;Leaf_length	100_Kernel_weight;Height_above_ear;Leaf_length	0	1	1	0	0	1	1	1	1	1	0	1	1	0	0	0	1	0	1	0	1	1	0	1	0	1	15	near-core
pan_gene_21423	pan_gene_8000	Chlorophyll_B;Days_to_anthesis;Leaf_length	Days_to_silk;Leaf_length;Ratio_of_ear_height_to_total_height	0	1	1	0	1	1	0	1	1	0	0	1	1	1	1	1	1	0	1	0	1	1	1	1	0	0	17	near-core
pan_gene_21423	pan_gene_8076	Chlorophyll_B;Days_to_anthesis;Leaf_length	Average_internode_length_(below_ear);Leaf_length;Tassel_length	0	1	1	0	0	1	0	0	1	0	0	1	1	0	1	0	1	0	0	0	1	0	0	0	0	0	9	dispensable
pan_gene_21423	pan_gene_8131	Chlorophyll_B;Days_to_anthesis;Leaf_length	100_Kernel_weight;Boxcox-transformed_leaf_angle;Leaf_length	0	1	1	0	0	1	0	0	0	0	0	1	1	0	0	0	0	0	0	0	0	0	0	0	0	0	5	dispensable
pan_gene_21869	pan_gene_25063	Height_above_ear;Leaf_length	Leaf_length	0	1	0	0	0	1	0	0	0	0	0	0	0	0	0	0	0	0	1	1	0	0	0	0	0	0	4	dispensable
pan_gene_21869	pan_gene_27423	Height_above_ear;Leaf_length	Leaf_length	0	1	0	0	0	0	0	1	0	1	1	0	0	0	0	0	0	0	0	0	0	1	0	0	0	0	5	dispensable
pan_gene_21869	pan_gene_31254	Height_above_ear;Leaf_length	Leaf_length	0	1	1	1	1	1	1	1	0	1	1	0	1	0	0	0	0	1	0	0	1	1	1	1	0	1	16	near-core
pan_gene_21869	pan_gene_5368	Height_above_ear;Leaf_length	Anthesis-silking_interval;Cob_diameter;Leaf_length;Nodes_above_ear;Photoperiod_growing-degree_days_to_anthesis	0	1	0	0	0	1	0	0	0	0	0	0	0	1	0	0	0	1	1	1	0	0	0	0	0	1	7	dispensable
pan_gene_21869	pan_gene_8854	Height_above_ear;Leaf_length	Anthesis-silking_interval;Average_internode_length_(above_ear);Average_internode_length_(whole_plant);Height_above_ear;Leaf_length;Nodes_above_ear	0	1	0	0	0	0	0	0	0	0	0	0	1	0	0	0	0	0	0	0	0	0	0	0	0	0	2	dispensable
pan_gene_21869	pan_gene_8936	Height_above_ear;Leaf_length	Leaf_length;Tassel_branch_number	0	1	0	0	0	1	0	0	0	0	0	0	0	0	0	0	0	0	0	0	0	0	1	0	0	0	3	dispensable
pan_gene_21869	pan_gene_9288	Height_above_ear;Leaf_length	Leaf_length	0	1	0	1	0	1	0	0	0	0	1	0	0	0	0	0	0	0	0	0	0	1	0	0	1	0	6	dispensable
pan_gene_21939	pan_gene_26083	Leaf_length	Ear_height;Leaf_length	0	1	1	1	0	0	1	0	1	0	1	0	0	0	0	0	0	0	0	0	1	0	1	1	0	1	10	dispensable
pan_gene_21939	pan_gene_26554	Leaf_length	Leaf_length	0	1	1	0	0	0	0	0	0	0	1	0	0	1	0	0	0	0	0	0	1	0	0	1	0	1	7	dispensable
pan_gene_21939	pan_gene_30632	Leaf_length	Leaf_length	0	1	0	1	0	0	0	0	0	0	0	0	0	1	0	0	1	0	0	0	0	0	0	0	1	0	5	dispensable
pan_gene_21939	pan_gene_5115	Leaf_length	Boxcox-transformed_leaf_angle;Leaf_length;Nodes_above_ear;Northern_Leaf_Blight	0	1	1	0	0	0	0	0	0	0	0	0	0	0	0	0	0	0	0	0	0	0	0	0	0	0	2	dispensable
pan_gene_21939	pan_gene_5549	Leaf_length	Ear_row_number;Leaf_length	0	1	0	0	0	0	0	0	0	0	0	0	0	0	0	0	0	0	0	0	0	0	0	0	0	0	1	private
pan_gene_23671	pan_gene_24024	Leaf_length	Leaf_length;Tassel_branch_number	0	1	0	1	0	0	0	0	0	0	0	0	0	0	0	0	0	0	0	0	0	0	0	0	0	0	2	dispensable
pan_gene_23673	pan_gene_27592	Ear_row_number;Leaf_length;Tassel_length	Leaf_length;Northern_Leaf_Blight	0	1	1	0	0	0	0	0	0	0	0	0	0	0	0	0	0	0	0	0	0	0	0	0	0	0	2	dispensable
pan_gene_23985	pan_gene_30144	Leaf_length	Leaf_length	0	0	0	0	0	0	0	1	1	0	0	1	0	0	0	0	0	0	0	0	1	0	1	0	0	0	5	dispensable
pan_gene_23985	pan_gene_32310	Leaf_length	Leaf_length	0	0	0	0	0	0	1	0	1	0	0	1	0	0	0	0	1	0	1	0	0	0	0	0	0	1	6	dispensable
pan_gene_23985	pan_gene_8718	Leaf_length	Leaf_length;Nodes_per_plant	0	0	0	0	0	0	0	1	0	0	0	0	0	0	0	0	0	0	0	0	0	0	0	0	0	0	1	private
pan_gene_23985	pan_gene_9288	Leaf_length	Leaf_length	0	0	0	0	0	0	0	0	1	0	0	0	0	0	0	0	0	0	0	0	0	0	0	0	0	0	1	private
pan_gene_24024	pan_gene_24832	Leaf_length;Tassel_branch_number	Leaf_length;Tassel_branch_number	0	1	0	0	0	0	0	0	0	0	0	0	0	0	0	1	0	0	0	0	0	0	0	1	0	0	3	dispensable
pan_gene_24024	pan_gene_29966	Leaf_length;Tassel_branch_number	Leaf_length;PCA_of_metabolites:_PC2;Southern_leaf_blight	0	1	0	1	0	0	0	0	0	0	0	0	0	0	0	1	0	0	0	0	0	0	0	0	0	0	3	dispensable
pan_gene_24167	pan_gene_25003	Leaf_length	Leaf_length	0	1	0	0	0	0	0	0	0	0	0	0	0	0	0	0	0	0	0	0	0	0	0	0	0	0	1	private
pan_gene_24167	pan_gene_25063	Leaf_length	Leaf_length	0	1	0	0	0	1	0	0	1	0	0	0	0	0	0	0	0	0	0	0	0	0	0	0	0	0	3	dispensable
pan_gene_24167	pan_gene_28732	Leaf_length	Anthesis-silking_interval;Days_to_anthesis;Ear_height;Leaf_length;Leaf_width;Nodes_per_plant;Photoperiod_Growing-degree_days_to_silk;Photoperiod_growing-degree_days_to_anthesis	0	1	0	1	0	1	1	0	1	1	0	0	0	1	0	0	1	1	0	0	0	0	0	0	0	0	9	dispensable
pan_gene_24167	pan_gene_30144	Leaf_length	Leaf_length	0	1	0	1	0	1	0	0	1	0	1	0	1	0	0	0	0	1	0	1	1	0	0	0	0	0	9	dispensable
pan_gene_24167	pan_gene_30761	Leaf_length	Leaf_length;Nodes_above_ear;PCA_of_metabolites:_PC2;Plant_height;Starch;Tassel_length	0	1	1	1	0	0	0	0	1	0	0	0	1	0	0	0	0	0	1	1	1	1	0	0	1	1	11	near-core
pan_gene_24167	pan_gene_32793	Leaf_length	Leaf_length;Southern_leaf_blight	0	1	1	0	0	0	0	0	1	1	1	1	1	0	0	0	0	1	0	1	1	1	0	0	1	1	13	near-core
pan_gene_24167	pan_gene_3547	Leaf_length	Ear_height;Leaf_length	0	1	0	0	0	0	0	0	0	0	0	1	0	0	0	0	0	1	0	0	0	0	0	0	0	0	3	dispensable
pan_gene_24167	pan_gene_5368	Leaf_length	Anthesis-silking_interval;Cob_diameter;Leaf_length;Nodes_above_ear;Photoperiod_growing-degree_days_to_anthesis	0	1	0	0	0	1	0	0	1	0	0	0	0	1	0	0	0	1	0	1	0	0	0	0	0	0	6	dispensable
pan_gene_24167	pan_gene_8854	Leaf_length	Anthesis-silking_interval;Average_internode_length_(above_ear);Average_internode_length_(whole_plant);Height_above_ear;Leaf_length;Nodes_above_ear	0	1	0	0	0	0	0	0	0	0	0	0	0	1	0	0	0	0	0	0	0	0	0	0	0	0	2	dispensable
pan_gene_24167	pan_gene_8936	Leaf_length	Leaf_length;Tassel_branch_number	0	1	0	0	0	1	0	0	0	0	0	0	1	0	0	0	0	0	0	0	0	0	0	0	0	0	3	dispensable
pan_gene_24538	pan_gene_30046	Leaf_length;Leaf_width;Stalk_strength;Tassel_branch_number	Height_per_day_(until_flowering);Leaf_length	0	1	1	0	0	0	1	0	0	1	1	1	0	0	0	1	0	0	1	1	0	0	0	0	0	1	10	dispensable
pan_gene_24538	pan_gene_3684	Leaf_length;Leaf_width;Stalk_strength;Tassel_branch_number	Leaf_length	0	1	0	0	0	0	1	1	0	0	0	1	1	0	0	1	1	0	0	0	0	0	1	1	0	1	10	dispensable
pan_gene_24794	pan_gene_9293	Leaf_length	Average_internode_length_(whole_plant);Leaf_length;Leaf_width	0	1	0	0	0	0	0	0	0	0	0	0	0	0	0	0	0	0	0	0	0	0	0	0	0	0	1	private
pan_gene_24832	pan_gene_25074	Leaf_length;Tassel_branch_number	Leaf_length	0	1	0	0	0	0	0	0	0	0	0	0	0	1	0	0	0	0	0	0	0	0	0	0	0	0	2	dispensable
pan_gene_24832	pan_gene_29966	Leaf_length;Tassel_branch_number	Leaf_length;PCA_of_metabolites:_PC2;Southern_leaf_blight	0	1	0	0	0	0	0	0	0	0	0	0	0	1	0	0	0	0	0	0	0	0	0	0	0	0	2	dispensable
pan_gene_24832	pan_gene_4659	Leaf_length;Tassel_branch_number	Leaf_length	0	1	0	0	0	0	0	0	0	0	0	0	0	1	0	0	0	0	0	0	0	0	0	0	0	0	2	dispensable
pan_gene_25003	pan_gene_30761	Leaf_length	Leaf_length;Nodes_above_ear;PCA_of_metabolites:_PC2;Plant_height;Starch;Tassel_length	0	1	1	1	1	0	0	0	1	1	0	0	0	0	0	0	0	0	0	0	1	0	0	1	0	0	8	dispensable
pan_gene_25003	pan_gene_3547	Leaf_length	Ear_height;Leaf_length	0	1	0	0	0	0	0	0	0	0	0	0	0	0	0	0	0	0	0	0	0	0	0	0	0	0	1	private
pan_gene_25003	pan_gene_5368	Leaf_length	Anthesis-silking_interval;Cob_diameter;Leaf_length;Nodes_above_ear;Photoperiod_growing-degree_days_to_anthesis	0	1	0	0	0	0	0	0	1	0	0	0	0	0	1	0	0	0	0	1	0	0	1	0	0	0	5	dispensable
pan_gene_25003	pan_gene_8131	Leaf_length	100_Kernel_weight;Boxcox-transformed_leaf_angle;Leaf_length	0	1	0	0	0	0	0	0	0	0	0	0	0	0	0	0	1	0	0	0	0	0	0	0	0	0	2	dispensable
pan_gene_25003	pan_gene_8719	Leaf_length	Leaf_length;Nodes_per_plant	0	1	0	1	1	0	0	0	1	0	0	1	0	0	0	0	0	0	0	0	0	0	0	0	0	0	5	dispensable
pan_gene_25003	pan_gene_8731	Leaf_length	Leaf_length	0	1	1	0	0	1	1	0	1	0	1	1	0	0	0	0	1	0	0	0	1	1	1	0	0	0	11	near-core
pan_gene_25003	pan_gene_8936	Leaf_length	Leaf_length;Tassel_branch_number	0	1	0	0	0	0	0	0	0	0	0	0	1	0	0	0	0	0	0	0	0	0	1	0	0	0	3	dispensable
pan_gene_25037	pan_gene_30632	Leaf_length	Leaf_length	0	1	0	0	0	0	0	0	0	0	0	0	1	1	0	1	0	0	0	0	1	0	0	0	0	0	5	dispensable
pan_gene_25063	pan_gene_31254	Leaf_length	Leaf_length	0	1	0	0	0	0	0	0	0	0	0	0	0	0	0	0	0	0	0	0	0	0	0	0	0	1	2	dispensable
pan_gene_25063	pan_gene_31491	Leaf_length	Leaf_length	0	1	1	0	0	0	0	0	0	0	0	0	0	1	0	0	0	0	0	0	0	0	0	0	0	0	3	dispensable
pan_gene_25063	pan_gene_8100	Leaf_length	Average_internode_length_(above_ear);Days_to_anthesis;Leaf_length;Ratio_of_ear_height_to_total_height	0	1	0	0	0	0	0	0	0	0	0	0	0	0	0	0	0	0	0	0	0	1	1	0	0	0	3	dispensable
pan_gene_25063	pan_gene_8718	Leaf_length	Leaf_length;Nodes_per_plant	0	1	1	0	1	1	0	1	1	0	1	1	0	1	0	1	1	1	0	1	1	1	1	0	0	1	17	near-core
pan_gene_25063	pan_gene_9288	Leaf_length	Leaf_length	0	1	0	0	1	1	0	1	0	0	1	0	0	1	0	0	0	0	0	0	0	1	0	0	0	1	8	dispensable
pan_gene_2507	pan_gene_5517	Leaf_length	Cob_diameter;Days_to_anthesis;Leaf_length;Nodes_to_ear	0	1	0	0	0	0	0	0	1	0	0	0	0	0	0	0	0	0	0	0	0	0	0	0	0	0	2	dispensable
pan_gene_25074	pan_gene_4462	Leaf_length	Leaf_length	0	1	0	0	1	0	0	0	0	1	0	1	0	0	0	1	1	0	0	0	0	0	0	0	0	0	6	dispensable
pan_gene_25074	pan_gene_4659	Leaf_length	Leaf_length	0	1	0	1	1	0	0	1	0	0	0	1	0	1	0	1	0	0	1	0	0	0	0	0	0	0	8	dispensable
pan_gene_25114	pan_gene_30900	Leaf_length;Leaf_width	Average_internode_length_(above_ear);Leaf_length	0	0	0	0	1	1	1	0	0	0	0	1	0	0	0	0	0	0	0	0	0	0	0	0	0	0	4	dispensable
pan_gene_26083	pan_gene_26554	Ear_height;Leaf_length	Leaf_length	0	1	1	0	0	0	0	1	0	0	1	1	1	1	0	0	1	1	1	1	1	1	0	1	1	1	16	near-core
pan_gene_26083	pan_gene_30632	Ear_height;Leaf_length	Leaf_length	0	1	0	1	0	0	0	1	0	0	0	1	1	0	0	0	0	0	0	0	0	0	0	0	0	0	5	dispensable
pan_gene_26083	pan_gene_32780	Ear_height;Leaf_length	Average_internode_length_(above_ear);Average_internode_length_(below_ear);Ear_height;Glutamate;Height_per_day_(until_flowering);Leaf_length;Plant_height;Starch	0	0	0	0	0	0	0	0	0	0	0	0	0	0	0	0	0	0	0	0	0	0	0	0	0	1	1	private
pan_gene_26083	pan_gene_5115	Ear_height;Leaf_length	Boxcox-transformed_leaf_angle;Leaf_length;Nodes_above_ear;Northern_Leaf_Blight	0	1	0	0	0	0	0	0	0	0	0	0	1	0	0	0	0	0	0	0	0	0	0	0	0	0	2	dispensable
pan_gene_26386	pan_gene_32783	Leaf_length	Average_internode_length_(above_ear);Average_internode_length_(whole_plant);Height_per_day_(until_flowering);Leaf_length;Plant_height	0	0	0	1	0	0	0	0	1	0	0	0	0	0	0	0	0	0	0	1	0	1	1	0	0	0	5	dispensable
pan_gene_26387	pan_gene_28825	Leaf_length;Plant_height	Days_to_anthesis;Leaf_length	0	1	0	1	0	0	0	0	0	0	0	0	0	1	0	0	0	1	0	1	0	0	0	0	0	0	5	dispensable
pan_gene_26554	pan_gene_5549	Leaf_length	Ear_row_number;Leaf_length	0	1	0	0	1	1	0	0	1	0	0	1	1	1	1	1	0	1	0	1	1	0	1	1	1	1	16	near-core
pan_gene_26809	pan_gene_27110	Leaf_length	Leaf_length;Tassel_branch_number;Tassel_length	0	1	0	0	0	0	0	0	0	0	0	0	0	0	0	0	0	0	0	0	0	0	0	0	0	0	1	private
pan_gene_26890	pan_gene_4507	Leaf_length	Leaf_length	0	1	1	0	1	1	0	1	1	1	1	0	0	0	0	0	1	0	0	0	0	1	0	0	0	0	10	dispensable
pan_gene_26948	pan_gene_28493	Leaf_length	Average_internode_length_(above_ear);Leaf_length;Northern_Leaf_Blight	0	1	0	0	0	0	0	0	0	0	0	0	0	0	0	0	0	0	0	0	0	0	0	0	0	0	1	private
pan_gene_26973	pan_gene_30721	Cob_diameter;Leaf_length;Ratio_of_ear_height_to_total_height	Leaf_length	0	1	0	0	0	0	0	0	0	0	1	0	0	0	0	0	0	1	0	0	0	0	0	0	0	0	3	dispensable
pan_gene_26973	pan_gene_5517	Cob_diameter;Leaf_length;Ratio_of_ear_height_to_total_height	Cob_diameter;Days_to_anthesis;Leaf_length;Nodes_to_ear	0	1	0	0	0	0	0	0	1	0	0	0	0	1	0	0	1	0	0	0	0	0	0	0	0	0	4	dispensable
pan_gene_27110	pan_gene_27592	Leaf_length;Tassel_branch_number;Tassel_length	Leaf_length;Northern_Leaf_Blight	0	1	0	1	1	1	0	0	0	0	0	1	1	1	0	0	0	0	1	1	0	0	0	0	1	0	10	dispensable
pan_gene_27110	pan_gene_5382	Leaf_length;Tassel_branch_number;Tassel_length	Cob_diameter;Leaf_length;Photoperiod_growing-degree_days_to_anthesis	0	1	1	0	0	0	1	0	1	1	0	1	1	0	0	1	0	1	1	0	0	0	0	0	1	1	12	near-core
pan_gene_27110	pan_gene_659	Leaf_length;Tassel_branch_number;Tassel_length	Leaf_length	0	1	0	0	0	0	0	1	0	0	0	0	0	0	0	0	0	0	1	0	0	0	0	0	0	0	3	dispensable
pan_gene_27110	pan_gene_8131	Leaf_length;Tassel_branch_number;Tassel_length	100_Kernel_weight;Boxcox-transformed_leaf_angle;Leaf_length	0	1	0	0	0	0	0	0	0	0	0	0	0	0	0	0	0	0	0	0	0	0	0	0	0	0	1	private
pan_gene_27110	pan_gene_8737	Leaf_length;Tassel_branch_number;Tassel_length	Anthesis-silking_interval;Leaf_length	0	0	1	0	0	0	0	0	1	0	0	0	0	0	0	1	0	0	0	1	1	0	0	0	0	0	5	dispensable
pan_gene_27200	pan_gene_31491	Anthesis-silking_interval;Leaf_length;Photoperiod_Growing-degree_days_to_silk	Leaf_length	0	1	0	0	0	0	1	1	1	0	0	0	0	0	0	0	0	0	0	0	0	0	0	0	0	0	4	dispensable
pan_gene_27200	pan_gene_8100	Anthesis-silking_interval;Leaf_length;Photoperiod_Growing-degree_days_to_silk	Average_internode_length_(above_ear);Days_to_anthesis;Leaf_length;Ratio_of_ear_height_to_total_height	0	1	0	0	0	0	0	0	0	0	0	0	0	0	0	0	0	0	0	0	0	0	0	0	0	0	1	private
pan_gene_27423	pan_gene_30761	Leaf_length	Leaf_length;Nodes_above_ear;PCA_of_metabolites:_PC2;Plant_height;Starch;Tassel_length	0	1	0	0	0	0	0	1	0	0	0	0	0	0	0	0	0	0	1	0	0	0	0	0	0	0	3	dispensable
pan_gene_27423	pan_gene_31254	Leaf_length	Leaf_length	0	1	0	0	1	0	1	1	0	0	1	0	1	1	0	1	0	0	0	0	1	0	0	0	0	1	10	dispensable
pan_gene_27423	pan_gene_31491	Leaf_length	Leaf_length	0	1	1	1	1	0	0	1	1	1	1	0	0	1	0	1	0	0	0	0	0	0	0	1	0	0	11	near-core
pan_gene_27423	pan_gene_8000	Leaf_length	Days_to_silk;Leaf_length;Ratio_of_ear_height_to_total_height	0	1	0	0	0	0	0	1	0	0	0	0	0	0	0	0	0	0	0	0	0	0	0	0	0	0	2	dispensable
pan_gene_27423	pan_gene_8100	Leaf_length	Average_internode_length_(above_ear);Days_to_anthesis;Leaf_length;Ratio_of_ear_height_to_total_height	0	1	0	0	0	0	0	0	0	0	0	0	0	0	0	0	0	0	0	0	0	0	0	0	0	0	1	private
pan_gene_27423	pan_gene_8718	Leaf_length	Leaf_length;Nodes_per_plant	0	1	1	1	1	1	1	1	1	1	1	1	0	1	0	1	1	0	0	1	1	0	0	0	0	1	17	near-core
pan_gene_27423	pan_gene_9288	Leaf_length	Leaf_length	0	1	0	1	0	0	0	0	0	0	1	0	1	0	0	0	0	0	0	0	0	0	0	0	0	0	4	dispensable
pan_gene_27592	pan_gene_8737	Leaf_length;Northern_Leaf_Blight	Anthesis-silking_interval;Leaf_length	0	0	0	0	0	0	0	0	0	0	0	0	0	0	0	0	0	0	0	0	1	0	0	0	0	0	1	private
pan_gene_27592	pan_gene_88561	Leaf_length;Northern_Leaf_Blight	Leaf_length	0	1	0	0	0	0	0	0	0	0	0	0	0	0	0	0	0	0	0	0	0	0	0	0	0	0	1	private
pan_gene_28167	pan_gene_5044	Leaf_length	Average_internode_length_(below_ear);Average_internode_length_(whole_plant);Ear_height;Leaf_length	0	0	0	0	0	1	0	0	0	0	0	0	0	0	0	0	0	0	0	0	0	0	0	0	0	0	1	private
pan_gene_28439	pan_gene_8731	Leaf_length	Leaf_length	0	0	0	1	1	0	0	0	1	0	0	0	0	0	0	0	0	0	0	0	0	0	0	0	0	0	3	dispensable
pan_gene_28732	pan_gene_30691	Anthesis-silking_interval;Days_to_anthesis;Ear_height;Leaf_length;Leaf_width;Nodes_per_plant;Photoperiod_Growing-degree_days_to_silk;Photoperiod_growing-degree_days_to_anthesis	Average_internode_length_(above_ear);Leaf_length;Southern_leaf_blight	0	1	0	0	0	0	0	0	0	0	0	0	0	0	0	0	0	0	0	0	0	0	0	0	0	0	1	private
pan_gene_28825	pan_gene_30721	Days_to_anthesis;Leaf_length	Leaf_length	0	1	0	0	0	0	0	0	0	1	0	0	0	0	1	1	0	1	0	0	0	0	0	0	1	0	6	dispensable
pan_gene_29559	pan_gene_5585	Leaf_length;Nodes_to_ear;Photoperiod_Growing-degree_days_to_silk;Photoperiod_growing-degree_days_to_anthesis;Ratio_of_ear_height_to_total_height	Leaf_length	0	0	0	0	0	0	0	0	0	1	0	0	0	0	0	0	0	0	0	0	0	0	0	0	0	0	1	private
pan_gene_29559	pan_gene_8000	Leaf_length;Nodes_to_ear;Photoperiod_Growing-degree_days_to_silk;Photoperiod_growing-degree_days_to_anthesis;Ratio_of_ear_height_to_total_height	Days_to_silk;Leaf_length;Ratio_of_ear_height_to_total_height	0	0	0	0	0	0	0	0	0	0	0	0	0	0	0	1	0	0	0	0	0	0	0	0	0	0	1	private
pan_gene_29695	pan_gene_624	Leaf_length;Photoperiod_Growing-degree_days_to_silk;Photoperiod_growing-degree_days_to_anthesis	Cob_diameter;Ear_height;Leaf_length	0	0	0	0	0	0	0	0	0	0	0	0	1	0	0	0	0	0	0	0	0	0	0	0	0	0	1	private
pan_gene_29966	pan_gene_32539	Leaf_length;PCA_of_metabolites:_PC2;Southern_leaf_blight	Average_internode_length_(below_ear);Leaf_length	0	1	1	1	1	0	0	0	1	1	0	0	1	1	0	1	1	0	0	1	1	0	1	1	0	0	14	near-core
pan_gene_30046	pan_gene_8735	Height_per_day_(until_flowering);Leaf_length	Leaf_length	0	1	1	0	1	0	1	0	1	1	1	1	1	0	0	1	0	1	1	0	0	0	0	0	0	1	13	near-core
pan_gene_30144	pan_gene_8000	Leaf_length	Days_to_silk;Leaf_length;Ratio_of_ear_height_to_total_height	0	1	1	1	1	0	0	1	1	1	1	0	1	0	0	0	0	1	0	0	1	0	1	0	0	1	13	near-core
pan_gene_30144	pan_gene_8100	Leaf_length	Average_internode_length_(above_ear);Days_to_anthesis;Leaf_length;Ratio_of_ear_height_to_total_height	0	1	0	0	0	0	0	0	0	0	0	0	0	0	0	0	0	0	0	0	0	0	0	0	0	0	1	private
pan_gene_30144	pan_gene_8718	Leaf_length	Leaf_length;Nodes_per_plant	0	1	0	1	0	0	1	1	0	1	0	0	1	1	0	0	0	0	0	0	0	0	0	0	0	0	7	dispensable
pan_gene_30614	pan_gene_31391	Leaf_length	Leaf_length	0	1	0	1	0	0	0	1	0	0	0	0	0	0	0	0	1	0	0	0	0	0	0	0	0	1	5	dispensable
pan_gene_30632	pan_gene_32780	Leaf_length	Average_internode_length_(above_ear);Average_internode_length_(below_ear);Ear_height;Glutamate;Height_per_day_(until_flowering);Leaf_length;Plant_height;Starch	0	0	0	0	0	0	0	0	0	0	0	0	0	1	0	0	0	0	0	0	0	0	0	0	0	1	2	dispensable
pan_gene_30632	pan_gene_5514	Leaf_length	Cob_diameter;Days_to_silk;Leaf_length	0	0	0	0	0	0	0	0	0	0	0	0	0	0	0	0	0	1	0	0	0	0	0	0	0	1	2	dispensable
pan_gene_30691	pan_gene_32845	Average_internode_length_(above_ear);Leaf_length;Southern_leaf_blight	Average_internode_length_(whole_plant);Leaf_length;Stalk_strength	0	1	0	0	1	0	0	0	0	0	0	0	0	0	0	0	0	0	0	0	0	0	0	0	0	0	2	dispensable
pan_gene_30691	pan_gene_3520	Average_internode_length_(above_ear);Leaf_length;Southern_leaf_blight	Leaf_length	0	0	0	0	0	0	0	0	0	0	1	0	0	0	0	0	0	0	0	0	0	0	0	0	0	0	1	private
pan_gene_30722	pan_gene_624	Leaf_length	Cob_diameter;Ear_height;Leaf_length	0	1	0	0	0	0	0	1	1	0	0	1	0	0	0	1	0	0	1	0	0	0	0	0	0	1	7	dispensable
pan_gene_30722	pan_gene_82330	Leaf_length	Leaf_length;Tassel_length	0	0	0	0	1	0	0	0	0	1	0	0	0	0	0	1	0	0	0	0	0	0	0	0	0	0	3	dispensable
pan_gene_30761	pan_gene_31837	Leaf_length;Nodes_above_ear;PCA_of_metabolites:_PC2;Plant_height;Starch;Tassel_length	Leaf_length	0	0	0	0	0	0	0	0	0	0	0	0	0	0	0	0	0	0	1	0	0	0	0	0	0	0	1	private
pan_gene_30761	pan_gene_32310	Leaf_length;Nodes_above_ear;PCA_of_metabolites:_PC2;Plant_height;Starch;Tassel_length	Leaf_length	0	1	0	0	0	0	0	0	0	0	0	0	1	0	0	0	0	0	1	1	0	1	0	0	0	0	5	dispensable
pan_gene_30761	pan_gene_32793	Leaf_length;Nodes_above_ear;PCA_of_metabolites:_PC2;Plant_height;Starch;Tassel_length	Leaf_length;Southern_leaf_blight	0	1	1	1	0	1	0	0	1	1	0	0	1	0	1	0	1	1	1	1	1	1	0	1	1	1	17	near-core
pan_gene_30761	pan_gene_4419	Leaf_length;Nodes_above_ear;PCA_of_metabolites:_PC2;Plant_height;Starch;Tassel_length	Anthesis-silking_interval;Average_internode_length_(above_ear);Average_internode_length_(below_ear);Leaf_length;Tassel_length	0	0	0	0	0	0	0	0	0	0	0	0	0	0	0	0	0	0	0	0	1	0	0	0	0	0	1	private
pan_gene_30761	pan_gene_5368	Leaf_length;Nodes_above_ear;PCA_of_metabolites:_PC2;Plant_height;Starch;Tassel_length	Anthesis-silking_interval;Cob_diameter;Leaf_length;Nodes_above_ear;Photoperiod_growing-degree_days_to_anthesis	0	1	0	1	0	0	0	0	1	0	0	0	1	0	1	0	0	0	0	1	0	0	0	0	1	0	7	dispensable
pan_gene_30761	pan_gene_618	Leaf_length;Nodes_above_ear;PCA_of_metabolites:_PC2;Plant_height;Starch;Tassel_length	100_Kernel_weight;Height_above_ear;Leaf_length	0	1	1	1	0	1	0	1	1	1	0	0	1	0	0	0	0	0	1	1	0	1	0	1	0	1	13	near-core
pan_gene_30761	pan_gene_8076	Leaf_length;Nodes_above_ear;PCA_of_metabolites:_PC2;Plant_height;Starch;Tassel_length	Average_internode_length_(below_ear);Leaf_length;Tassel_length	0	1	0	1	0	0	0	0	0	0	0	0	0	0	0	0	0	0	0	1	0	0	0	0	0	0	3	dispensable
pan_gene_30761	pan_gene_8131	Leaf_length;Nodes_above_ear;PCA_of_metabolites:_PC2;Plant_height;Starch;Tassel_length	100_Kernel_weight;Boxcox-transformed_leaf_angle;Leaf_length	0	1	0	0	0	1	0	0	0	0	0	0	0	0	1	0	0	0	0	0	0	0	0	0	0	0	3	dispensable
pan_gene_30761	pan_gene_8719	Leaf_length;Nodes_above_ear;PCA_of_metabolites:_PC2;Plant_height;Starch;Tassel_length	Leaf_length;Nodes_per_plant	0	1	1	1	1	0	0	1	1	1	0	0	1	0	1	0	0	1	1	1	1	1	0	1	1	1	17	near-core
pan_gene_30761	pan_gene_8731	Leaf_length;Nodes_above_ear;PCA_of_metabolites:_PC2;Plant_height;Starch;Tassel_length	Leaf_length	0	1	0	1	0	0	0	0	0	1	0	0	1	0	0	0	0	0	1	1	0	1	0	0	0	0	7	dispensable
pan_gene_30761	pan_gene_8936	Leaf_length;Nodes_above_ear;PCA_of_metabolites:_PC2;Plant_height;Starch;Tassel_length	Leaf_length;Tassel_branch_number	0	1	0	1	0	1	0	0	1	0	0	0	1	0	0	0	0	0	1	0	0	1	0	0	0	0	7	dispensable
pan_gene_30900	pan_gene_8071	Average_internode_length_(above_ear);Leaf_length	Leaf_length	0	1	0	0	0	0	0	0	0	0	0	1	0	0	0	0	0	0	0	0	0	0	0	0	0	0	2	dispensable
pan_gene_31254	pan_gene_31491	Leaf_length	Leaf_length	0	1	1	0	0	0	1	1	0	0	1	0	1	1	1	1	0	0	0	0	1	0	1	0	0	0	11	near-core
pan_gene_31254	pan_gene_4659	Leaf_length	Leaf_length	0	1	0	0	0	0	0	0	0	0	0	0	0	0	0	0	0	0	0	0	1	0	0	0	0	0	2	dispensable
pan_gene_31254	pan_gene_8718	Leaf_length	Leaf_length;Nodes_per_plant	0	1	1	0	1	0	1	1	0	1	1	0	1	1	0	0	0	1	1	0	1	0	1	0	0	1	14	near-core
pan_gene_31340	pan_gene_32779	Leaf_length;Ratio_of_ear_height_to_total_height	Average_internode_length_(above_ear);Glutamate;Height_per_day_(until_flowering);Leaf_length;Nodes_to_ear;Plant_height	0	1	0	0	0	0	0	0	1	0	0	0	1	0	0	0	0	0	0	0	0	1	0	0	0	0	4	dispensable
pan_gene_31340	pan_gene_32805	Leaf_length;Ratio_of_ear_height_to_total_height	Leaf_length	0	1	1	1	1	0	1	0	0	0	1	0	0	0	0	0	0	0	0	0	1	0	0	1	0	1	9	dispensable
pan_gene_31340	pan_gene_9183	Leaf_length;Ratio_of_ear_height_to_total_height	Average_internode_length_(below_ear);Leaf_length	0	1	1	1	1	0	1	1	1	0	1	0	1	0	0	0	0	0	1	0	1	0	0	0	1	0	12	near-core
pan_gene_31390	pan_gene_32783	Leaf_length	Average_internode_length_(above_ear);Average_internode_length_(whole_plant);Height_per_day_(until_flowering);Leaf_length;Plant_height	0	1	1	0	1	0	0	0	0	1	1	1	1	0	0	1	0	0	0	0	1	0	0	1	0	0	10	dispensable
pan_gene_31390	pan_gene_4463	Leaf_length	Anthesis-silking_interval;Leaf_length;Nodes_per_plant	0	1	0	0	0	0	0	0	0	1	0	0	0	0	0	0	0	0	0	0	0	0	1	0	0	0	3	dispensable
pan_gene_31391	pan_gene_32310	Leaf_length	Leaf_length	0	1	0	0	0	0	0	1	0	0	0	0	0	1	1	0	0	1	0	0	1	1	0	1	0	0	8	dispensable
pan_gene_31391	pan_gene_82330	Leaf_length	Leaf_length;Tassel_length	0	0	0	0	1	0	0	0	1	0	0	0	0	0	0	0	0	0	0	0	0	0	0	0	0	0	2	dispensable
pan_gene_31491	pan_gene_4659	Leaf_length	Leaf_length	0	1	0	1	1	0	0	1	1	0	0	0	0	1	0	1	0	0	0	0	0	0	0	0	0	0	7	dispensable
pan_gene_31491	pan_gene_8100	Leaf_length	Average_internode_length_(above_ear);Days_to_anthesis;Leaf_length;Ratio_of_ear_height_to_total_height	0	1	0	0	0	0	0	0	0	0	0	0	0	0	0	0	0	0	0	0	0	0	0	0	0	0	1	private
pan_gene_31491	pan_gene_8718	Leaf_length	Leaf_length;Nodes_per_plant	0	1	1	1	1	0	0	1	1	1	1	0	1	1	0	1	1	1	0	0	1	0	1	0	0	0	15	near-core
pan_gene_31491	pan_gene_9288	Leaf_length	Leaf_length	0	1	0	1	0	0	0	0	0	0	1	0	0	1	0	0	0	0	0	0	0	0	0	0	0	0	4	dispensable
pan_gene_31837	pan_gene_32310	Leaf_length	Leaf_length	0	0	0	0	0	0	0	0	0	0	1	0	0	0	0	0	0	0	0	0	0	0	0	0	1	0	2	dispensable
pan_gene_31837	pan_gene_32793	Leaf_length	Leaf_length;Southern_leaf_blight	0	0	0	0	0	0	1	0	0	0	1	0	0	0	0	1	0	0	1	0	0	0	0	0	1	1	6	dispensable
pan_gene_31837	pan_gene_5368	Leaf_length	Anthesis-silking_interval;Cob_diameter;Leaf_length;Nodes_above_ear;Photoperiod_growing-degree_days_to_anthesis	0	0	0	0	0	0	0	0	0	0	1	0	0	0	0	0	0	0	0	0	0	0	0	0	0	0	1	private
pan_gene_31837	pan_gene_618	Leaf_length	100_Kernel_weight;Height_above_ear;Leaf_length	0	0	0	0	0	0	1	0	0	0	0	0	0	0	0	1	0	0	1	0	0	0	0	0	1	0	4	dispensable
pan_gene_31837	pan_gene_8000	Leaf_length	Days_to_silk;Leaf_length;Ratio_of_ear_height_to_total_height	0	0	0	0	0	0	0	0	0	0	1	0	0	0	0	0	0	0	1	0	0	0	0	0	0	0	2	dispensable
pan_gene_31837	pan_gene_8131	Leaf_length	100_Kernel_weight;Boxcox-transformed_leaf_angle;Leaf_length	0	0	0	0	0	0	0	0	0	0	0	0	0	0	0	1	0	0	0	0	0	0	0	0	0	0	1	private
pan_gene_31837	pan_gene_8731	Leaf_length	Leaf_length	0	0	0	0	0	0	1	0	1	0	0	0	0	0	0	1	0	0	1	0	0	0	0	0	1	0	5	dispensable
pan_gene_32310	pan_gene_32793	Leaf_length	Leaf_length;Southern_leaf_blight	0	1	1	0	0	0	0	0	1	1	1	0	1	0	0	1	1	0	1	1	1	1	1	0	1	0	14	near-core
pan_gene_32310	pan_gene_4419	Leaf_length	Anthesis-silking_interval;Average_internode_length_(above_ear);Average_internode_length_(below_ear);Leaf_length;Tassel_length	0	0	0	0	0	0	0	0	0	0	0	0	0	0	0	0	0	0	0	0	1	0	0	0	0	0	1	private
pan_gene_32310	pan_gene_5585	Leaf_length	Leaf_length	0	1	1	0	0	0	0	0	0	0	0	0	0	0	0	0	0	0	0	0	1	0	0	0	0	0	3	dispensable
pan_gene_32310	pan_gene_8000	Leaf_length	Days_to_silk;Leaf_length;Ratio_of_ear_height_to_total_height	0	1	0	0	0	0	0	0	1	0	1	0	0	0	0	0	1	0	1	0	0	1	0	0	0	0	6	dispensable
pan_gene_32310	pan_gene_8076	Leaf_length	Average_internode_length_(below_ear);Leaf_length;Tassel_length	0	1	0	0	0	0	0	0	0	0	0	0	0	0	0	0	0	0	0	0	0	1	0	0	0	0	2	dispensable
pan_gene_32310	pan_gene_8131	Leaf_length	100_Kernel_weight;Boxcox-transformed_leaf_angle;Leaf_length	0	1	0	0	0	0	0	0	0	0	0	0	0	0	0	0	0	0	0	0	0	0	0	0	0	0	1	private
pan_gene_32310	pan_gene_82330	Leaf_length	Leaf_length;Tassel_length	0	0	0	0	0	0	0	0	0	0	0	0	0	0	0	0	0	0	0	0	0	0	1	0	0	0	1	private
pan_gene_32310	pan_gene_8731	Leaf_length	Leaf_length	0	1	1	1	0	0	0	0	0	0	1	0	0	0	0	0	0	1	1	0	0	1	1	0	0	0	8	dispensable
pan_gene_32310	pan_gene_8936	Leaf_length	Leaf_length;Tassel_branch_number	0	1	0	0	0	0	1	0	1	0	0	0	1	0	0	0	0	0	0	0	0	1	1	0	0	0	6	dispensable
pan_gene_32779	pan_gene_32805	Average_internode_length_(above_ear);Glutamate;Height_per_day_(until_flowering);Leaf_length;Nodes_to_ear;Plant_height	Leaf_length	0	1	0	0	0	0	1	0	0	0	0	0	0	0	0	0	0	0	0	0	0	1	0	0	0	0	3	dispensable
pan_gene_32780	pan_gene_5514	Average_internode_length_(above_ear);Average_internode_length_(below_ear);Ear_height;Glutamate;Height_per_day_(until_flowering);Leaf_length;Plant_height;Starch	Cob_diameter;Days_to_silk;Leaf_length	0	0	0	0	0	0	0	0	0	0	0	0	0	0	0	0	0	0	0	0	0	0	0	0	0	1	1	private
pan_gene_32793	pan_gene_3547	Leaf_length;Southern_leaf_blight	Ear_height;Leaf_length	0	1	0	0	0	0	0	0	0	0	0	0	0	0	0	0	0	0	0	0	0	0	0	0	0	0	1	private
pan_gene_32793	pan_gene_5044	Leaf_length;Southern_leaf_blight	Average_internode_length_(below_ear);Average_internode_length_(whole_plant);Ear_height;Leaf_length	0	0	1	0	0	1	0	0	0	0	0	0	0	0	0	1	0	0	0	0	0	0	0	0	0	0	3	dispensable
pan_gene_32793	pan_gene_5368	Leaf_length;Southern_leaf_blight	Anthesis-silking_interval;Cob_diameter;Leaf_length;Nodes_above_ear;Photoperiod_growing-degree_days_to_anthesis	0	1	0	0	0	0	0	0	1	0	1	0	0	1	0	0	0	0	0	1	0	0	0	0	1	0	6	dispensable
pan_gene_32793	pan_gene_8076	Leaf_length;Southern_leaf_blight	Average_internode_length_(below_ear);Leaf_length;Tassel_length	0	1	0	1	1	1	0	0	1	0	0	0	0	1	0	0	0	0	0	1	0	0	0	0	0	0	7	dispensable
pan_gene_32793	pan_gene_8131	Leaf_length;Southern_leaf_blight	100_Kernel_weight;Boxcox-transformed_leaf_angle;Leaf_length	0	1	0	0	1	1	0	0	0	0	0	0	0	0	1	0	0	0	0	0	0	0	0	0	0	0	4	dispensable
pan_gene_32793	pan_gene_82330	Leaf_length;Southern_leaf_blight	Leaf_length;Tassel_length	0	0	0	0	1	0	0	0	1	1	0	0	0	0	0	0	0	0	0	0	0	0	1	0	0	0	4	dispensable
pan_gene_32793	pan_gene_8936	Leaf_length;Southern_leaf_blight	Leaf_length;Tassel_branch_number	0	1	1	1	0	0	1	0	1	0	0	1	1	0	0	0	0	0	1	0	0	1	1	0	0	0	10	dispensable
pan_gene_32805	pan_gene_5382	Leaf_length	Cob_diameter;Leaf_length;Photoperiod_growing-degree_days_to_anthesis	0	1	1	0	0	0	0	0	0	0	0	0	0	0	0	0	0	0	0	0	0	0	0	0	0	1	3	dispensable
pan_gene_3547	pan_gene_5368	Ear_height;Leaf_length	Anthesis-silking_interval;Cob_diameter;Leaf_length;Nodes_above_ear;Photoperiod_growing-degree_days_to_anthesis	0	1	0	0	0	0	0	0	0	0	0	0	0	0	0	0	0	0	0	0	0	0	0	0	0	0	1	private
pan_gene_3547	pan_gene_8731	Ear_height;Leaf_length	Leaf_length	0	1	0	0	0	0	0	0	0	0	0	0	0	0	0	0	0	0	0	0	0	0	0	0	0	0	1	private
pan_gene_3547	pan_gene_8936	Ear_height;Leaf_length	Leaf_length;Tassel_branch_number	0	1	0	0	0	0	1	0	0	0	0	0	0	0	0	0	0	0	0	0	0	0	1	0	0	0	3	dispensable
pan_gene_3551	pan_gene_7949	Leaf_length;Tassel_length	Cob_diameter;Leaf_length	0	1	0	0	0	0	1	0	0	0	0	0	0	0	0	0	0	0	0	0	0	0	0	0	0	0	2	dispensable
pan_gene_3684	pan_gene_4463	Leaf_length	Anthesis-silking_interval;Leaf_length;Nodes_per_plant	0	1	0	0	0	0	0	0	0	0	0	0	0	0	0	0	0	0	0	0	0	0	0	0	0	0	1	private
pan_gene_3882	pan_gene_3903	Leaf_length	Leaf_length	0	1	0	0	1	1	0	0	0	0	0	1	0	0	1	1	0	0	1	0	0	1	0	0	0	0	8	dispensable
pan_gene_4419	pan_gene_8731	Anthesis-silking_interval;Average_internode_length_(above_ear);Average_internode_length_(below_ear);Leaf_length;Tassel_length	Leaf_length	0	0	0	0	0	0	0	0	0	0	0	0	0	0	0	0	0	0	0	0	1	0	0	0	0	0	1	private
pan_gene_4659	pan_gene_8718	Leaf_length	Leaf_length;Nodes_per_plant	0	1	1	1	1	0	1	1	1	0	1	1	0	1	0	1	1	0	0	0	1	1	0	1	0	0	15	near-core
pan_gene_5044	pan_gene_618	Average_internode_length_(below_ear);Average_internode_length_(whole_plant);Ear_height;Leaf_length	100_Kernel_weight;Height_above_ear;Leaf_length	0	0	1	0	0	1	0	0	0	0	1	0	0	0	0	1	0	0	0	0	0	0	0	0	0	1	5	dispensable
pan_gene_5368	pan_gene_5585	Anthesis-silking_interval;Cob_diameter;Leaf_length;Nodes_above_ear;Photoperiod_growing-degree_days_to_anthesis	Leaf_length	0	1	0	0	0	0	0	0	0	0	0	0	0	0	0	0	0	0	0	0	0	0	0	0	0	0	1	private
pan_gene_5368	pan_gene_8000	Anthesis-silking_interval;Cob_diameter;Leaf_length;Nodes_above_ear;Photoperiod_growing-degree_days_to_anthesis	Days_to_silk;Leaf_length;Ratio_of_ear_height_to_total_height	0	1	1	0	0	1	0	0	1	1	1	1	1	1	1	0	1	1	0	1	0	0	0	0	0	1	14	near-core
pan_gene_5368	pan_gene_8076	Anthesis-silking_interval;Cob_diameter;Leaf_length;Nodes_above_ear;Photoperiod_growing-degree_days_to_anthesis	Average_internode_length_(below_ear);Leaf_length;Tassel_length	0	1	0	0	1	0	0	0	0	0	0	1	1	0	1	0	0	0	0	1	0	1	0	0	1	0	8	dispensable
pan_gene_5368	pan_gene_8719	Anthesis-silking_interval;Cob_diameter;Leaf_length;Nodes_above_ear;Photoperiod_growing-degree_days_to_anthesis	Leaf_length;Nodes_per_plant	0	1	0	0	0	1	0	0	1	0	0	0	0	1	0	0	0	0	0	0	0	0	0	0	1	0	5	dispensable
pan_gene_5368	pan_gene_8731	Anthesis-silking_interval;Cob_diameter;Leaf_length;Nodes_above_ear;Photoperiod_growing-degree_days_to_anthesis	Leaf_length	0	1	0	0	0	0	0	0	0	0	1	0	1	0	0	0	0	0	0	0	0	0	0	0	0	0	3	dispensable
pan_gene_5368	pan_gene_8854	Anthesis-silking_interval;Cob_diameter;Leaf_length;Nodes_above_ear;Photoperiod_growing-degree_days_to_anthesis	Anthesis-silking_interval;Average_internode_length_(above_ear);Average_internode_length_(whole_plant);Height_above_ear;Leaf_length;Nodes_above_ear	0	1	0	1	0	0	0	0	0	0	0	0	0	0	0	0	0	0	0	0	0	0	0	0	0	0	2	dispensable
pan_gene_5368	pan_gene_8936	Anthesis-silking_interval;Cob_diameter;Leaf_length;Nodes_above_ear;Photoperiod_growing-degree_days_to_anthesis	Leaf_length;Tassel_branch_number	0	1	0	0	0	1	0	0	0	0	0	0	1	0	0	0	0	0	0	0	0	0	0	0	0	0	3	dispensable
pan_gene_5382	pan_gene_8737	Cob_diameter;Leaf_length;Photoperiod_growing-degree_days_to_anthesis	Anthesis-silking_interval;Leaf_length	0	0	1	1	0	0	0	0	0	0	0	0	0	0	0	0	0	0	0	0	0	0	0	0	0	0	2	dispensable
pan_gene_5517	pan_gene_5593	Cob_diameter;Days_to_anthesis;Leaf_length;Nodes_to_ear	Boxcox-transformed_leaf_angle;Leaf_length	0	1	0	0	0	0	0	0	0	0	0	0	0	0	0	0	0	0	0	0	0	0	0	0	0	0	1	private
pan_gene_5570	pan_gene_7710	Ear_row_number;Leaf_length;Nodes_above_ear	Leaf_length	0	1	0	0	0	0	0	0	0	0	0	0	0	0	0	0	0	0	0	1	0	0	1	0	0	0	3	dispensable
pan_gene_5585	pan_gene_618	Leaf_length	100_Kernel_weight;Height_above_ear;Leaf_length	0	1	1	1	0	0	0	0	1	0	0	1	1	1	0	0	0	1	0	0	1	0	1	0	0	0	10	dispensable
pan_gene_5585	pan_gene_8000	Leaf_length	Days_to_silk;Leaf_length;Ratio_of_ear_height_to_total_height	0	1	0	0	1	0	0	0	1	0	1	1	0	0	1	0	0	1	0	0	1	1	1	1	0	0	11	near-core
pan_gene_5585	pan_gene_8076	Leaf_length	Average_internode_length_(below_ear);Leaf_length;Tassel_length	0	1	0	1	0	0	0	0	0	0	0	1	1	1	0	0	0	0	0	0	0	0	0	0	0	0	5	dispensable
pan_gene_618	pan_gene_8131	100_Kernel_weight;Height_above_ear;Leaf_length	100_Kernel_weight;Boxcox-transformed_leaf_angle;Leaf_length	0	1	1	0	1	1	0	0	1	0	0	0	0	0	0	0	0	0	0	0	0	1	0	0	0	0	6	dispensable
pan_gene_618	pan_gene_82330	100_Kernel_weight;Height_above_ear;Leaf_length	Leaf_length;Tassel_length	0	0	0	0	1	0	0	0	1	0	0	0	0	0	0	0	0	0	0	0	0	0	0	0	0	0	2	dispensable
pan_gene_618	pan_gene_8936	100_Kernel_weight;Height_above_ear;Leaf_length	Leaf_length;Tassel_branch_number	0	1	0	1	0	0	0	0	0	0	0	0	1	0	0	0	0	0	0	0	0	1	1	0	0	0	5	dispensable
pan_gene_62349	pan_gene_99797	Leaf_length;Nodes_to_ear	Days_to_anthesis;Leaf_length;Nodes_to_ear	0	1	0	0	0	0	0	1	0	0	0	0	0	0	0	0	0	0	0	0	0	0	0	0	0	0	2	dispensable
pan_gene_65522	pan_gene_8739	Anthesis-silking_interval;Leaf_length	Leaf_length	0	1	0	0	0	0	0	0	0	0	0	0	0	0	0	0	0	0	0	0	0	0	0	0	0	0	1	private
pan_gene_659	pan_gene_9033	Leaf_length	Leaf_length	0	1	0	0	0	0	0	0	0	1	0	0	1	0	0	0	0	0	0	0	0	0	0	0	0	0	3	dispensable
pan_gene_68012	pan_gene_8106	Boxcox-transformed_leaf_angle;Height_above_ear;Leaf_length;Leaf_width;Photoperiod_Growing-degree_days_to_silk	Leaf_length	0	1	0	0	0	0	0	0	0	0	0	0	0	0	0	0	0	0	0	1	0	0	0	0	0	0	2	dispensable
pan_gene_80654	pan_gene_8739	Leaf_length	Leaf_length	0	1	0	0	0	0	0	0	0	0	0	0	0	0	0	0	0	0	0	0	0	0	0	0	0	0	1	private
pan_gene_8076	pan_gene_8131	Average_internode_length_(below_ear);Leaf_length;Tassel_length	100_Kernel_weight;Boxcox-transformed_leaf_angle;Leaf_length	0	1	1	0	0	1	0	0	1	0	0	0	0	0	0	0	0	0	0	0	1	0	0	0	0	0	5	dispensable
pan_gene_8100	pan_gene_8718	Average_internode_length_(above_ear);Days_to_anthesis;Leaf_length;Ratio_of_ear_height_to_total_height	Leaf_length;Nodes_per_plant	0	1	0	0	0	0	0	0	0	0	0	0	0	0	0	0	0	0	0	0	0	1	1	0	0	0	3	dispensable
pan_gene_8131	pan_gene_82330	100_Kernel_weight;Boxcox-transformed_leaf_angle;Leaf_length	Leaf_length;Tassel_length	0	0	0	0	0	0	0	0	0	1	0	0	0	0	0	1	0	0	0	0	0	0	0	0	0	0	2	dispensable
pan_gene_8131	pan_gene_8731	100_Kernel_weight;Boxcox-transformed_leaf_angle;Leaf_length	Leaf_length	0	1	0	0	1	0	0	1	1	0	1	0	0	1	0	0	1	0	0	0	0	0	1	0	0	0	8	dispensable
pan_gene_8131	pan_gene_8936	100_Kernel_weight;Boxcox-transformed_leaf_angle;Leaf_length	Leaf_length;Tassel_branch_number	0	1	0	0	0	0	0	0	0	0	0	0	0	0	0	0	0	0	0	0	0	0	0	0	0	0	1	private
pan_gene_8131	pan_gene_9033	100_Kernel_weight;Boxcox-transformed_leaf_angle;Leaf_length	Leaf_length	0	1	0	0	1	0	0	0	0	1	0	0	1	0	0	0	0	0	0	0	0	0	0	0	0	0	4	dispensable
pan_gene_8718	pan_gene_9288	Leaf_length;Nodes_per_plant	Leaf_length	0	1	1	1	1	0	0	1	0	1	1	0	1	1	0	1	0	0	0	0	0	1	0	0	0	0	11	near-core
pan_gene_8719	pan_gene_8731	Leaf_length;Nodes_per_plant	Leaf_length	0	1	0	1	0	0	0	0	0	0	0	1	0	0	0	0	0	0	0	0	0	0	0	0	0	0	3	dispensable
pan_gene_8719	pan_gene_8936	Leaf_length;Nodes_per_plant	Leaf_length;Tassel_branch_number	0	1	0	0	0	1	1	0	0	0	0	0	1	0	0	0	0	0	0	0	0	0	1	0	0	0	5	dispensable
pan_gene_8719	pan_gene_9033	Leaf_length;Nodes_per_plant	Leaf_length	0	1	1	0	0	1	1	0	1	0	1	1	0	0	0	1	0	1	1	0	1	1	1	1	0	0	14	near-core
pan_gene_8719	pan_gene_9288	Leaf_length;Nodes_per_plant	Leaf_length	0	1	0	0	0	1	0	0	1	1	1	0	0	1	0	0	0	0	0	0	0	0	0	0	1	0	7	dispensable
pan_gene_8731	pan_gene_8936	Leaf_length	Leaf_length;Tassel_branch_number	0	1	0	1	0	0	0	0	0	0	0	0	1	0	0	0	0	0	0	0	0	0	1	0	0	0	4	dispensable
pan_gene_8940	pan_gene_9488	Leaf_length	Leaf_length;Malate	0	0	0	0	0	0	0	0	1	0	0	0	0	0	0	0	0	0	0	0	0	0	0	0	0	0	1	private
pan_gene_100706	pan_gene_12035	Leaf_length	Ear_row_number;Leaf_length	0	0	0	0	0	0	0	0	0	0	0	0	1	0	1	0	0	0	0	0	0	0	0	0	0	0	2	dispensable
pan_gene_100706	pan_gene_15112	Leaf_length	Leaf_length	0	0	0	0	0	0	0	0	0	0	0	0	0	0	0	0	0	0	0	0	0	0	0	0	0	1	1	private
pan_gene_100706	pan_gene_19461	Leaf_length	Average_internode_length_(whole_plant);Leaf_length;Plant_height	0	0	0	0	0	0	0	0	0	0	0	0	0	0	1	0	0	0	0	0	0	0	0	0	0	0	1	private
pan_gene_100706	pan_gene_27110	Leaf_length	Leaf_length;Tassel_branch_number;Tassel_length	0	0	0	0	0	0	0	0	0	0	0	0	1	0	1	0	0	0	0	0	0	0	0	0	0	0	2	dispensable
pan_gene_100706	pan_gene_4507	Leaf_length	Leaf_length	0	0	0	0	0	0	0	0	0	0	0	0	1	0	0	0	0	0	0	0	0	0	0	0	0	0	1	private
pan_gene_100706	pan_gene_8719	Leaf_length	Leaf_length;Nodes_per_plant	0	0	0	0	0	0	0	0	0	0	0	0	0	0	0	0	0	0	0	0	0	0	0	0	0	1	1	private
pan_gene_102294	pan_gene_16066	Leaf_length	Leaf_length;Malate	0	0	1	0	0	0	0	0	0	0	0	0	0	0	0	0	0	0	0	0	0	0	0	0	0	0	1	private
pan_gene_102294	pan_gene_26386	Leaf_length	Leaf_length	0	0	0	0	0	0	0	0	0	0	0	0	0	0	0	0	0	0	0	1	0	0	0	0	0	0	1	private
pan_gene_102294	pan_gene_31390	Leaf_length	Leaf_length	0	0	1	0	0	0	0	0	0	0	0	0	0	0	0	0	0	0	0	0	0	0	0	0	0	0	1	private
pan_gene_102294	pan_gene_31565	Leaf_length	Leaf_length	0	0	1	0	0	0	0	0	0	0	0	0	0	0	0	0	0	0	0	0	0	0	0	0	0	0	1	private
pan_gene_102294	pan_gene_32783	Leaf_length	Average_internode_length_(above_ear);Average_internode_length_(whole_plant);Height_per_day_(until_flowering);Leaf_length;Plant_height	0	0	1	0	0	1	0	0	0	0	1	0	0	0	0	0	1	0	0	1	0	0	0	0	0	1	6	dispensable
pan_gene_1035	pan_gene_31842	Leaf_length	Leaf_length	0	0	1	0	0	0	0	0	0	0	0	0	0	0	0	0	0	0	0	0	1	0	1	0	0	0	3	dispensable
pan_gene_1035	pan_gene_8088	Leaf_length	Ear_row_number;Height_per_day_(until_flowering);Leaf_length;Malate	0	0	1	0	0	0	0	0	0	1	0	0	0	0	0	0	0	0	0	0	0	0	0	0	0	0	2	dispensable
pan_gene_103523	pan_gene_12035	Leaf_length	Ear_row_number;Leaf_length	0	0	1	0	0	0	0	0	0	0	0	0	0	0	0	0	0	0	0	0	0	0	0	0	0	0	1	private
pan_gene_103523	pan_gene_12483	Leaf_length	Ear_row_number;Leaf_length	0	0	1	0	0	0	0	0	0	0	0	0	0	0	0	0	0	0	0	0	0	0	0	0	0	0	1	private
pan_gene_103523	pan_gene_25003	Leaf_length	Leaf_length	0	0	1	0	0	0	0	0	0	0	0	0	0	0	0	0	0	0	0	0	0	0	0	0	0	0	1	private
pan_gene_103523	pan_gene_32310	Leaf_length	Leaf_length	0	0	1	0	0	0	0	0	0	0	0	0	0	0	0	0	0	0	0	0	0	0	0	0	0	0	1	private
pan_gene_103523	pan_gene_32845	Leaf_length	Average_internode_length_(whole_plant);Leaf_length;Stalk_strength	0	0	1	0	0	0	0	0	0	0	0	0	0	0	0	0	0	0	0	0	0	0	0	0	0	0	1	private
pan_gene_103523	pan_gene_5585	Leaf_length	Leaf_length	0	0	1	0	0	0	0	0	0	0	0	0	0	0	0	0	0	0	0	0	0	0	0	0	0	0	1	private
pan_gene_103523	pan_gene_8731	Leaf_length	Leaf_length	0	0	1	0	0	0	0	0	0	0	0	0	0	0	0	0	0	0	0	0	0	0	0	0	0	0	1	private
pan_gene_1094	pan_gene_17393	Average_internode_length_(whole_plant);Leaf_length	Leaf_length	0	0	1	1	0	0	0	0	0	1	0	1	0	1	0	0	0	0	1	0	0	0	0	1	0	1	8	dispensable
pan_gene_1094	pan_gene_25074	Average_internode_length_(whole_plant);Leaf_length	Leaf_length	0	0	1	0	0	0	0	0	0	0	0	0	0	0	0	0	0	0	0	0	0	0	0	0	0	0	1	private
pan_gene_11247	pan_gene_12035	Leaf_length	Ear_row_number;Leaf_length	0	0	1	1	1	0	1	1	0	0	0	0	0	0	0	0	0	0	0	0	0	0	0	0	0	0	5	dispensable
pan_gene_11247	pan_gene_27110	Leaf_length	Leaf_length;Tassel_branch_number;Tassel_length	0	0	1	0	1	0	0	1	1	0	1	0	1	0	0	0	0	0	0	1	0	0	1	0	1	0	9	dispensable
pan_gene_11247	pan_gene_32805	Leaf_length	Leaf_length	0	0	1	1	1	0	0	0	0	0	0	0	0	0	0	0	0	0	0	0	0	0	0	0	0	0	3	dispensable
pan_gene_11247	pan_gene_5382	Leaf_length	Cob_diameter;Leaf_length;Photoperiod_growing-degree_days_to_anthesis	0	0	1	1	1	0	0	0	0	0	0	0	0	0	0	0	0	0	0	0	0	0	1	0	1	0	5	dispensable
pan_gene_11247	pan_gene_8737	Leaf_length	Anthesis-silking_interval;Leaf_length	0	0	1	1	1	0	0	0	0	0	0	0	0	0	0	0	0	0	0	0	0	0	0	0	0	0	3	dispensable
pan_gene_11247	pan_gene_9034	Leaf_length	Leaf_length	0	0	1	0	0	0	0	0	0	0	0	0	0	0	0	0	0	0	0	0	1	0	0	0	0	0	2	dispensable
pan_gene_11729	pan_gene_17165	Leaf_length	Leaf_length	0	0	1	0	1	0	0	0	0	1	1	1	1	0	1	1	0	1	0	1	1	0	1	1	0	1	14	near-core
pan_gene_11729	pan_gene_3780	Leaf_length	Average_internode_length_(above_ear);Boxcox-transformed_leaf_angle;Height_per_day_(until_flowering);Leaf_length	0	0	1	1	1	0	0	0	1	0	0	0	0	0	1	0	1	1	1	0	1	1	0	1	0	1	12	near-core
pan_gene_11740	pan_gene_13399	Leaf_length;Tassel_length	Leaf_length	0	0	1	0	0	0	0	0	0	0	0	0	0	0	0	0	0	1	0	0	1	0	0	0	0	0	3	dispensable
pan_gene_11740	pan_gene_18335	Leaf_length;Tassel_length	Leaf_length;Nodes_per_plant	0	0	1	0	0	0	0	0	0	0	0	0	0	0	0	0	0	0	0	0	0	0	0	0	0	0	1	private
pan_gene_11740	pan_gene_28493	Leaf_length;Tassel_length	Average_internode_length_(above_ear);Leaf_length;Northern_Leaf_Blight	0	0	1	0	0	0	0	0	0	0	0	0	0	0	0	0	0	0	1	0	0	0	0	0	0	0	2	dispensable
pan_gene_11740	pan_gene_30063	Leaf_length;Tassel_length	Leaf_length	0	0	1	0	0	0	0	0	0	0	0	0	0	0	0	0	0	0	0	0	1	0	1	0	0	0	3	dispensable
pan_gene_11740	pan_gene_32826	Leaf_length;Tassel_length	Leaf_length	0	0	1	0	0	0	0	0	0	0	0	0	0	0	0	0	0	0	0	0	1	0	0	0	0	0	2	dispensable
pan_gene_11740	pan_gene_8071	Leaf_length;Tassel_length	Leaf_length	0	0	1	0	0	0	0	1	0	0	0	0	0	0	0	0	0	0	0	0	1	0	0	0	0	0	3	dispensable
pan_gene_11740	pan_gene_8997	Leaf_length;Tassel_length	Leaf_length	0	0	1	0	1	0	0	0	0	0	0	0	0	0	0	0	0	0	0	0	0	0	0	0	0	0	2	dispensable
pan_gene_11772	pan_gene_22776	Leaf_length	Days_to_silk;Ear_height;Ear_row_number;Leaf_length;Nodes_above_ear	0	0	1	0	0	0	0	0	0	0	0	0	0	0	0	0	0	0	0	0	0	0	0	0	0	0	1	private
pan_gene_11772	pan_gene_3882	Leaf_length	Leaf_length	0	0	1	0	0	1	0	0	0	0	0	0	0	0	0	0	0	0	0	0	0	0	0	0	0	0	2	dispensable
pan_gene_11772	pan_gene_4508	Leaf_length	Leaf_length	0	0	0	0	0	1	0	0	0	0	0	0	0	0	0	0	0	0	0	0	0	1	1	0	0	0	3	dispensable
pan_gene_1181	pan_gene_28365	Chlorophyll_A;Leaf_length;Photoperiod_Growing-degree_days_to_silk;Photoperiod_growing-degree_days_to_anthesis;Tassel_length	Leaf_length;Tassel_length	0	0	0	0	0	0	0	0	0	0	0	1	0	0	0	0	0	0	0	0	0	0	1	0	0	0	2	dispensable
pan_gene_1181	pan_gene_30722	Chlorophyll_A;Leaf_length;Photoperiod_Growing-degree_days_to_silk;Photoperiod_growing-degree_days_to_anthesis;Tassel_length	Leaf_length	0	0	0	0	0	0	0	0	0	0	0	1	0	0	0	0	0	0	0	0	0	0	0	0	0	0	1	private
pan_gene_1181	pan_gene_32310	Chlorophyll_A;Leaf_length;Photoperiod_Growing-degree_days_to_silk;Photoperiod_growing-degree_days_to_anthesis;Tassel_length	Leaf_length	0	0	0	0	0	0	0	0	0	0	0	0	0	0	0	0	0	0	0	0	0	0	1	1	0	0	2	dispensable
pan_gene_11969	pan_gene_17525	Days_to_anthesis;Days_to_silk;Leaf_length;Nodes_per_plant;PCA_of_metabolites:_PC1	Boxcox-transformed_leaf_angle;Leaf_length	0	0	1	0	0	0	0	0	0	0	0	0	0	0	0	0	0	0	0	0	0	0	0	0	0	0	1	private
pan_gene_11969	pan_gene_20857	Days_to_anthesis;Days_to_silk;Leaf_length;Nodes_per_plant;PCA_of_metabolites:_PC1	Average_internode_length_(below_ear);Leaf_length	0	0	1	0	0	0	0	0	0	0	0	0	0	0	0	0	0	0	0	0	0	0	0	0	0	0	1	private
pan_gene_11969	pan_gene_27483	Days_to_anthesis;Days_to_silk;Leaf_length;Nodes_per_plant;PCA_of_metabolites:_PC1	Leaf_length	0	0	1	1	0	0	0	0	0	0	0	0	0	0	0	0	1	0	0	0	0	0	0	0	0	0	3	dispensable
pan_gene_11969	pan_gene_28365	Days_to_anthesis;Days_to_silk;Leaf_length;Nodes_per_plant;PCA_of_metabolites:_PC1	Leaf_length;Tassel_length	0	0	0	1	0	0	0	0	0	0	0	0	0	0	0	0	0	0	0	0	0	0	1	0	0	0	2	dispensable
pan_gene_11969	pan_gene_8719	Days_to_anthesis;Days_to_silk;Leaf_length;Nodes_per_plant;PCA_of_metabolites:_PC1	Leaf_length;Nodes_per_plant	0	0	1	1	1	1	0	0	0	0	1	1	1	0	1	0	1	1	0	0	1	0	1	0	1	0	13	near-core
pan_gene_11971	pan_gene_24527	Days_to_silk;Glutamate;Leaf_length;Leaf_width;PCA_of_metabolites:_PC1;Photoperiod_Growing-degree_days_to_silk;Photoperiod_growing-degree_days_to_anthesis;Protein;Stalk_strength	Average_internode_length_(whole_plant);Leaf_length	0	0	1	0	0	0	0	0	0	0	0	0	0	0	0	0	0	0	0	0	0	0	0	0	0	0	1	private
pan_gene_11972	pan_gene_5517	Glutamate;Leaf_length;Nitrate;Nodes_per_plant;PCA_of_metabolites:_PC1;Protein	Cob_diameter;Days_to_anthesis;Leaf_length;Nodes_to_ear	0	0	1	0	0	0	0	0	1	1	0	0	0	0	0	1	0	0	0	0	0	0	0	0	0	0	4	dispensable
pan_gene_11973	pan_gene_24794	Leaf_length;Malate;Nodes_to_ear;PCA_of_metabolites:_PC1	Leaf_length	0	0	1	0	0	0	0	0	0	0	0	0	0	0	0	0	0	0	0	0	0	0	0	0	0	0	1	private
pan_gene_11998	pan_gene_19477	Leaf_length	Leaf_length;Nodes_per_plant	0	0	1	1	0	1	1	1	1	1	0	0	1	1	0	1	0	1	0	1	0	0	1	0	0	0	13	near-core
pan_gene_11998	pan_gene_20221	Leaf_length	Leaf_length	0	0	1	0	0	1	0	0	1	0	0	0	0	1	0	1	0	0	0	0	0	0	0	0	0	0	5	dispensable
pan_gene_11998	pan_gene_24538	Leaf_length	Leaf_length;Leaf_width;Stalk_strength;Tassel_branch_number	0	0	1	0	0	0	0	0	0	1	0	0	0	0	0	1	0	0	0	1	0	0	0	0	0	0	4	dispensable
pan_gene_12026	pan_gene_12840	Leaf_length;Photoperiod_Growing-degree_days_to_silk;Photoperiod_growing-degree_days_to_anthesis;Protein	Average_internode_length_(below_ear);Boxcox-transformed_leaf_angle;Leaf_length;Nitrate	0	0	0	0	0	0	0	0	0	0	0	0	0	0	1	0	0	0	0	0	0	0	0	0	0	0	1	private
pan_gene_12026	pan_gene_21909	Leaf_length;Photoperiod_Growing-degree_days_to_silk;Photoperiod_growing-degree_days_to_anthesis;Protein	Leaf_length;Photoperiod_Growing-degree_days_to_silk	0	0	0	0	0	1	0	0	0	1	0	0	0	0	1	0	0	0	0	0	0	0	0	0	0	0	3	dispensable
pan_gene_1203	pan_gene_30721	Ear_row_number;Glutamate;Leaf_length	Leaf_length	0	0	1	0	0	0	0	0	0	0	0	0	0	0	0	0	0	0	0	0	0	0	0	0	0	0	1	private
pan_gene_12035	pan_gene_32805	Ear_row_number;Leaf_length	Leaf_length	0	0	1	1	0	0	0	0	0	1	0	0	0	0	1	0	0	0	0	0	0	0	0	0	0	0	4	dispensable
pan_gene_12035	pan_gene_4507	Ear_row_number;Leaf_length	Leaf_length	0	0	1	1	0	0	0	0	0	0	0	1	0	0	0	0	0	0	0	0	1	1	0	0	0	0	5	dispensable
pan_gene_12035	pan_gene_659	Ear_row_number;Leaf_length	Leaf_length	0	0	1	0	1	1	1	1	1	0	0	0	0	0	0	0	0	0	0	0	1	0	1	0	0	0	8	dispensable
pan_gene_12035	pan_gene_8737	Ear_row_number;Leaf_length	Anthesis-silking_interval;Leaf_length	0	0	1	1	1	0	0	0	1	0	0	0	0	0	0	1	0	0	0	0	1	0	0	0	0	0	6	dispensable
pan_gene_12035	pan_gene_8739	Ear_row_number;Leaf_length	Leaf_length	0	0	1	0	0	0	0	0	1	0	0	0	0	0	0	0	0	0	0	0	0	0	0	0	0	0	2	dispensable
pan_gene_1213	pan_gene_23985	Leaf_length	Leaf_length	0	0	0	0	1	0	0	0	0	0	0	0	0	0	0	0	0	0	0	0	1	0	0	0	0	0	2	dispensable
pan_gene_12483	pan_gene_14100	Ear_row_number;Leaf_length	Leaf_length	0	0	1	0	0	0	0	0	0	0	0	0	0	0	0	0	0	0	0	0	0	0	0	0	0	0	1	private
pan_gene_12483	pan_gene_14980	Ear_row_number;Leaf_length	Leaf_length	0	0	1	0	0	0	0	1	0	0	1	0	0	0	0	0	0	0	0	0	0	0	0	0	0	0	3	dispensable
pan_gene_12483	pan_gene_28365	Ear_row_number;Leaf_length	Leaf_length;Tassel_length	0	0	0	0	0	0	0	0	0	0	0	1	0	0	0	0	0	0	0	0	1	0	1	0	0	0	3	dispensable
pan_gene_12483	pan_gene_30722	Ear_row_number;Leaf_length	Leaf_length	0	0	1	0	0	0	1	1	0	0	0	1	0	1	0	0	0	0	0	0	0	0	0	0	0	0	5	dispensable
pan_gene_12483	pan_gene_31391	Ear_row_number;Leaf_length	Leaf_length	0	0	1	0	0	0	1	1	0	0	0	1	0	1	0	0	0	0	0	0	0	0	1	1	0	0	7	dispensable
pan_gene_12483	pan_gene_469	Ear_row_number;Leaf_length	Leaf_length	0	0	0	0	0	0	0	1	0	0	0	0	0	0	0	0	0	0	0	0	1	0	0	0	0	0	2	dispensable
pan_gene_12483	pan_gene_5044	Ear_row_number;Leaf_length	Average_internode_length_(below_ear);Average_internode_length_(whole_plant);Ear_height;Leaf_length	0	0	1	0	0	1	0	0	0	0	1	0	0	0	0	0	0	0	0	0	0	0	0	0	0	0	3	dispensable
pan_gene_12483	pan_gene_8731	Ear_row_number;Leaf_length	Leaf_length	0	0	1	1	0	0	1	0	1	0	1	1	0	0	0	0	0	0	0	0	0	0	0	0	0	0	6	dispensable
pan_gene_12484	pan_gene_14544	Ear_row_number;Leaf_length	Leaf_length	0	0	0	0	0	0	0	0	0	1	0	0	0	0	0	0	0	0	0	0	0	0	0	0	0	0	1	private
pan_gene_12484	pan_gene_28365	Ear_row_number;Leaf_length	Leaf_length;Tassel_length	0	0	0	0	1	0	0	0	0	0	0	0	0	0	0	0	0	0	0	0	0	0	0	0	0	0	1	private
pan_gene_12484	pan_gene_30722	Ear_row_number;Leaf_length	Leaf_length	0	0	0	0	1	0	0	0	0	0	0	0	0	0	0	0	0	0	0	0	0	0	0	0	0	0	1	private
pan_gene_12484	pan_gene_8981	Ear_row_number;Leaf_length	Average_internode_length_(below_ear);Leaf_length;Southern_leaf_blight;Sucrose	0	0	0	0	0	0	0	0	0	0	0	0	0	0	0	0	0	0	0	1	0	0	0	0	0	0	1	private
pan_gene_12500	pan_gene_12541	Average_internode_length_(below_ear);Leaf_length;Ratio_of_ear_height_to_total_height;Southern_leaf_blight	Days_to_anthesis;Leaf_length	0	0	0	0	0	0	0	0	0	0	0	0	1	0	0	0	0	0	0	0	0	1	0	0	0	0	2	dispensable
pan_gene_12500	pan_gene_19461	Average_internode_length_(below_ear);Leaf_length;Ratio_of_ear_height_to_total_height;Southern_leaf_blight	Average_internode_length_(whole_plant);Leaf_length;Plant_height	0	0	0	0	0	0	0	1	0	0	1	0	1	0	0	0	0	0	0	0	0	0	0	0	0	0	3	dispensable
pan_gene_12500	pan_gene_26809	Average_internode_length_(below_ear);Leaf_length;Ratio_of_ear_height_to_total_height;Southern_leaf_blight	Leaf_length	0	0	0	0	0	1	0	0	0	0	0	0	0	0	0	0	0	0	0	0	0	0	0	1	0	0	2	dispensable
pan_gene_12500	pan_gene_27592	Average_internode_length_(below_ear);Leaf_length;Ratio_of_ear_height_to_total_height;Southern_leaf_blight	Leaf_length;Northern_Leaf_Blight	0	0	0	0	0	0	0	0	0	0	1	0	0	0	0	0	0	0	0	0	0	0	0	0	0	0	1	private
pan_gene_12500	pan_gene_3551	Average_internode_length_(below_ear);Leaf_length;Ratio_of_ear_height_to_total_height;Southern_leaf_blight	Leaf_length;Tassel_length	0	0	0	0	0	0	0	0	0	0	1	0	0	0	0	0	0	0	0	0	1	0	0	0	0	0	2	dispensable
pan_gene_12500	pan_gene_8663	Average_internode_length_(below_ear);Leaf_length;Ratio_of_ear_height_to_total_height;Southern_leaf_blight	Leaf_length	0	0	0	0	0	0	0	0	0	0	1	0	0	0	0	0	0	0	0	0	0	0	0	0	0	0	1	private
pan_gene_12501	pan_gene_21925	Leaf_length;Ratio_of_ear_height_to_total_height;Southern_leaf_blight	Leaf_length;Nodes_per_plant;Starch	0	0	1	0	0	0	0	0	0	0	0	0	0	0	0	0	0	0	0	0	0	1	0	0	0	0	2	dispensable
pan_gene_12501	pan_gene_26699	Leaf_length;Ratio_of_ear_height_to_total_height;Southern_leaf_blight	Anthesis-silking_interval;Days_to_silk;Leaf_length;Nodes_above_ear;Nodes_per_plant;Photoperiod_growing-degree_days_to_anthesis;Plant_height;Ratio_of_ear_height_to_total_height	0	0	1	0	0	0	0	0	0	0	0	0	0	0	0	0	0	0	0	0	0	1	0	0	0	0	2	dispensable
pan_gene_12501	pan_gene_26776	Leaf_length;Ratio_of_ear_height_to_total_height;Southern_leaf_blight	Leaf_length;Photoperiod_growing-degree_days_to_anthesis	0	0	1	1	0	0	0	0	0	0	0	0	0	0	0	0	0	0	0	0	0	0	0	0	0	0	2	dispensable
pan_gene_12501	pan_gene_28586	Leaf_length;Ratio_of_ear_height_to_total_height;Southern_leaf_blight	Leaf_length;Total_amino_acids	0	0	1	0	0	0	0	0	0	0	0	0	0	0	0	0	0	0	0	0	0	0	0	0	0	0	1	private
pan_gene_12501	pan_gene_5116	Leaf_length;Ratio_of_ear_height_to_total_height;Southern_leaf_blight	Boxcox-transformed_leaf_angle;Height_above_ear;Leaf_length;Nodes_above_ear;Northern_Leaf_Blight	0	0	1	0	0	0	0	0	0	0	0	0	0	0	0	0	0	0	0	0	0	1	0	0	0	0	2	dispensable
pan_gene_12501	pan_gene_97911	Leaf_length;Ratio_of_ear_height_to_total_height;Southern_leaf_blight	Days_to_anthesis;Leaf_length;Tassel_branch_number	0	0	1	0	0	0	0	0	0	0	0	0	0	0	0	0	0	0	0	0	0	0	0	0	0	0	1	private
pan_gene_12541	pan_gene_19461	Days_to_anthesis;Leaf_length	Average_internode_length_(whole_plant);Leaf_length;Plant_height	0	0	1	0	0	0	1	0	0	1	0	0	0	0	0	0	0	0	0	0	0	0	0	0	0	0	3	dispensable
pan_gene_12541	pan_gene_32805	Days_to_anthesis;Leaf_length	Leaf_length	0	0	1	0	0	0	0	0	0	0	0	0	0	0	0	0	0	0	0	0	0	1	0	0	0	0	2	dispensable
pan_gene_12541	pan_gene_8663	Days_to_anthesis;Leaf_length	Leaf_length	0	0	1	0	0	0	0	0	0	0	1	0	0	0	0	0	0	0	0	0	0	0	0	0	0	0	2	dispensable
pan_gene_12578	pan_gene_1917	Ear_row_number;Leaf_length	Leaf_length	0	0	1	1	0	0	0	0	1	0	0	0	0	0	0	0	0	1	0	0	0	0	1	0	0	1	6	dispensable
pan_gene_12578	pan_gene_21965	Ear_row_number;Leaf_length	Average_internode_length_(whole_plant);Leaf_length;Nodes_to_ear;Southern_leaf_blight	0	0	1	0	0	0	0	0	0	0	0	0	0	0	0	0	0	0	0	0	0	0	0	0	0	0	1	private
pan_gene_12578	pan_gene_26083	Ear_row_number;Leaf_length	Ear_height;Leaf_length	0	0	1	0	0	0	0	0	0	0	0	0	0	0	0	0	0	0	0	0	0	0	0	0	0	0	1	private
pan_gene_12578	pan_gene_5531	Ear_row_number;Leaf_length	Boxcox-transformed_leaf_angle;Ear_height;Leaf_length;Leaf_width	0	0	0	0	0	0	0	0	0	0	0	0	0	1	0	0	0	0	0	0	0	0	0	0	0	0	1	private
pan_gene_12578	pan_gene_8939	Ear_row_number;Leaf_length	Ear_row_number;Leaf_length	0	0	1	0	0	1	0	0	0	0	0	0	0	0	0	0	0	0	0	0	0	0	0	0	0	0	2	dispensable
pan_gene_12840	pan_gene_26973	Average_internode_length_(below_ear);Boxcox-transformed_leaf_angle;Leaf_length;Nitrate	Cob_diameter;Leaf_length;Ratio_of_ear_height_to_total_height	0	0	1	0	0	0	0	1	0	0	0	0	0	0	0	0	0	0	0	0	0	0	0	0	0	0	2	dispensable
pan_gene_12840	pan_gene_5517	Average_internode_length_(below_ear);Boxcox-transformed_leaf_angle;Leaf_length;Nitrate	Cob_diameter;Days_to_anthesis;Leaf_length;Nodes_to_ear	0	0	1	0	0	0	0	0	0	0	0	0	0	0	0	0	0	0	0	0	0	0	0	0	0	0	1	private
pan_gene_12840	pan_gene_8071	Average_internode_length_(below_ear);Boxcox-transformed_leaf_angle;Leaf_length;Nitrate	Leaf_length	0	0	1	0	0	0	0	1	0	0	1	1	0	0	1	0	0	0	0	0	0	0	0	1	0	0	6	dispensable
pan_gene_12887	pan_gene_17165	Leaf_length;Tassel_branch_number	Leaf_length	0	0	1	1	1	0	1	1	0	0	0	1	1	1	0	1	1	0	0	1	1	0	0	0	0	1	13	near-core
pan_gene_12887	pan_gene_19477	Leaf_length;Tassel_branch_number	Leaf_length;Nodes_per_plant	0	0	1	1	1	0	1	1	1	0	1	1	0	1	0	1	1	1	0	1	1	0	1	0	0	1	16	near-core
pan_gene_12887	pan_gene_24538	Leaf_length;Tassel_branch_number	Leaf_length;Leaf_width;Stalk_strength;Tassel_branch_number	0	0	1	0	1	0	0	0	0	0	0	0	0	0	0	0	0	0	0	0	0	0	0	0	0	0	2	dispensable
pan_gene_12887	pan_gene_26951	Leaf_length;Tassel_branch_number	100_Kernel_weight;Leaf_length;Plant_height	0	0	1	0	1	0	0	0	1	0	1	0	0	0	1	0	0	0	0	0	1	0	1	0	0	1	8	dispensable
pan_gene_12887	pan_gene_30046	Leaf_length;Tassel_branch_number	Height_per_day_(until_flowering);Leaf_length	0	0	1	1	0	0	0	0	1	0	0	1	0	1	1	0	1	0	1	1	0	1	1	1	0	0	12	near-core
pan_gene_12887	pan_gene_8966	Leaf_length;Tassel_branch_number	Leaf_length	0	0	1	0	0	0	0	0	0	0	0	0	0	0	0	0	0	0	0	0	0	0	0	0	0	0	1	private
pan_gene_13294	pan_gene_30699	Leaf_length	Leaf_length	0	0	1	0	0	0	0	0	0	0	1	0	0	0	0	0	0	0	0	0	0	1	0	0	0	1	4	dispensable
pan_gene_13399	pan_gene_18335	Leaf_length	Leaf_length;Nodes_per_plant	0	0	1	0	0	0	0	0	0	0	0	0	0	0	0	0	0	0	0	0	0	0	0	0	0	0	1	private
pan_gene_13399	pan_gene_28493	Leaf_length	Average_internode_length_(above_ear);Leaf_length;Northern_Leaf_Blight	0	0	1	0	0	0	0	0	0	0	0	0	0	0	0	0	0	0	0	0	0	0	0	0	0	0	1	private
pan_gene_13399	pan_gene_32806	Leaf_length	Leaf_length	0	0	1	0	0	0	0	0	0	0	0	0	0	0	0	0	0	0	0	0	0	0	0	0	0	0	1	private
pan_gene_13399	pan_gene_32826	Leaf_length	Leaf_length	0	0	1	1	1	1	0	0	0	0	1	0	1	0	1	1	0	0	1	0	1	0	0	0	0	1	11	near-core
pan_gene_13399	pan_gene_8997	Leaf_length	Leaf_length	0	0	1	0	0	0	0	0	0	0	0	0	0	0	0	0	0	0	0	0	0	0	0	0	0	0	1	private
pan_gene_1404	pan_gene_28732	Leaf_length	Anthesis-silking_interval;Days_to_anthesis;Ear_height;Leaf_length;Leaf_width;Nodes_per_plant;Photoperiod_Growing-degree_days_to_silk;Photoperiod_growing-degree_days_to_anthesis	0	0	1	1	0	0	1	0	0	0	0	1	0	1	1	0	1	0	1	0	0	0	0	0	1	0	9	dispensable
pan_gene_1404	pan_gene_31491	Leaf_length	Leaf_length	0	0	1	0	0	0	0	0	0	0	1	0	0	0	0	0	0	0	0	0	1	0	0	1	0	0	4	dispensable
pan_gene_14069	pan_gene_21909	Leaf_length;Plant_height	Leaf_length;Photoperiod_Growing-degree_days_to_silk	0	0	0	0	0	1	0	0	0	1	0	0	1	0	0	0	0	0	0	0	1	0	0	0	1	1	6	dispensable
pan_gene_14097	pan_gene_30719	Leaf_length	Leaf_length	0	0	1	0	0	0	0	0	0	0	0	0	0	0	0	0	0	0	0	0	0	0	0	0	0	0	1	private
pan_gene_14543	pan_gene_30105	Average_internode_length_(whole_plant);Leaf_length	Leaf_length	0	0	1	0	0	0	0	0	0	1	0	0	0	0	0	0	0	0	0	0	0	0	0	0	0	0	2	dispensable
pan_gene_14543	pan_gene_8090	Average_internode_length_(whole_plant);Leaf_length	Leaf_length	0	0	1	1	0	0	0	0	0	0	0	0	0	0	0	0	0	0	0	0	0	0	0	0	0	0	2	dispensable
pan_gene_14544	pan_gene_17649	Leaf_length	Leaf_length	0	0	1	1	0	0	0	0	0	0	0	0	0	0	0	0	0	1	0	0	1	0	1	0	0	0	5	dispensable
pan_gene_14544	pan_gene_24167	Leaf_length	Leaf_length	0	0	1	1	0	1	1	0	1	1	1	1	1	0	0	1	0	1	0	1	1	1	1	0	1	1	17	near-core
pan_gene_14544	pan_gene_30144	Leaf_length	Leaf_length	0	0	1	0	0	0	0	0	1	0	0	0	0	0	0	0	0	1	0	0	1	0	1	0	0	0	5	dispensable
pan_gene_14544	pan_gene_31391	Leaf_length	Leaf_length	0	0	1	1	0	1	1	0	1	0	0	0	0	1	0	0	0	1	0	0	1	1	0	0	1	1	11	near-core
pan_gene_14544	pan_gene_31491	Leaf_length	Leaf_length	0	0	1	0	0	0	0	0	0	0	1	0	1	0	0	0	0	0	0	0	1	0	1	0	0	0	5	dispensable
pan_gene_14596	pan_gene_15390	100_Kernel_weight;Leaf_length;Tassel_length	Leaf_length	0	0	1	0	0	0	0	0	0	0	0	0	0	0	0	0	0	0	0	0	0	0	0	0	0	0	1	private
pan_gene_14596	pan_gene_19466	100_Kernel_weight;Leaf_length;Tassel_length	Glutamate;Leaf_length;Tassel_branch_number	0	0	1	0	0	0	0	0	0	0	0	0	0	0	0	0	0	0	0	0	0	0	0	0	0	0	1	private
pan_gene_14596	pan_gene_21925	100_Kernel_weight;Leaf_length;Tassel_length	Leaf_length;Nodes_per_plant;Starch	0	0	1	0	0	0	0	0	0	0	0	0	0	0	0	0	0	0	0	0	0	0	0	0	0	0	1	private
pan_gene_14596	pan_gene_9294	100_Kernel_weight;Leaf_length;Tassel_length	Average_internode_length_(whole_plant);Ear_row_number;Leaf_length	0	0	1	0	0	0	0	0	0	0	0	0	0	0	0	0	0	0	0	0	0	0	0	0	0	0	1	private
pan_gene_14664	pan_gene_32826	Height_per_day_(until_flowering);Leaf_length;Tassel_branch_number	Leaf_length	0	0	0	0	0	1	0	0	0	0	0	0	0	0	0	0	0	0	0	0	0	0	0	0	0	0	1	private
pan_gene_14736	pan_gene_31391	Leaf_length	Leaf_length	0	0	1	0	0	0	0	0	0	0	0	0	0	0	0	0	0	0	0	0	0	0	0	0	0	0	1	private
pan_gene_14741	pan_gene_18634	Leaf_length;Tassel_branch_number	Leaf_length	0	0	0	0	0	0	0	0	0	0	0	1	1	0	0	1	1	0	1	0	0	0	0	0	0	0	5	dispensable
pan_gene_14741	pan_gene_8727	Leaf_length;Tassel_branch_number	Leaf_length	0	0	0	0	0	0	1	0	0	0	0	0	0	0	0	0	0	0	0	0	0	0	0	0	0	0	1	private
pan_gene_14742	pan_gene_15585	Leaf_length;Tassel_branch_number	Average_internode_length_(below_ear);Leaf_length	0	0	1	0	0	0	0	0	0	0	0	0	0	0	0	0	0	0	0	0	0	0	0	0	0	0	1	private
pan_gene_14742	pan_gene_24832	Leaf_length;Tassel_branch_number	Leaf_length;Tassel_branch_number	0	0	1	0	0	0	0	0	0	0	0	0	0	0	0	0	0	0	0	0	0	0	0	0	0	0	1	private
pan_gene_14742	pan_gene_25074	Leaf_length;Tassel_branch_number	Leaf_length	0	0	1	0	0	0	0	0	0	0	0	0	0	0	0	0	0	0	0	0	0	0	0	0	0	0	1	private
pan_gene_14743	pan_gene_2507	Leaf_length;Plant_height;Tassel_branch_number	Leaf_length	0	0	1	0	0	0	0	0	1	0	0	0	0	0	0	0	0	0	0	0	0	0	0	0	0	0	2	dispensable
pan_gene_14743	pan_gene_26973	Leaf_length;Plant_height;Tassel_branch_number	Cob_diameter;Leaf_length;Ratio_of_ear_height_to_total_height	0	0	1	0	0	0	1	0	0	0	0	0	0	0	0	0	0	0	0	0	0	0	0	0	0	0	2	dispensable
pan_gene_14769	pan_gene_28826	Leaf_length	Leaf_length	0	0	1	0	0	0	0	0	0	0	0	0	0	0	0	0	0	0	0	0	0	0	0	0	0	0	1	private
pan_gene_14769	pan_gene_32826	Leaf_length	Leaf_length	0	0	1	1	0	0	0	0	0	0	0	0	0	0	1	0	0	0	0	0	0	0	0	0	0	0	3	dispensable
pan_gene_14801	pan_gene_24528	Leaf_length	100_Kernel_weight;Height_above_ear;Leaf_length	0	0	1	0	0	0	0	0	0	0	0	0	0	0	0	0	0	0	0	0	0	0	0	0	0	0	1	private
pan_gene_14980	pan_gene_8731	Leaf_length	Leaf_length	0	0	1	1	1	0	1	1	1	0	0	1	0	1	0	1	0	1	0	0	0	1	0	0	1	1	13	near-core
pan_gene_15112	pan_gene_17533	Leaf_length	Leaf_length	0	0	1	0	1	1	0	0	1	1	0	0	0	0	0	0	0	0	0	0	0	1	1	0	0	0	7	dispensable
pan_gene_15112	pan_gene_27110	Leaf_length	Leaf_length;Tassel_branch_number;Tassel_length	0	0	1	0	0	0	0	0	0	0	0	0	0	0	0	0	0	0	0	0	0	0	0	0	0	0	1	private
pan_gene_15112	pan_gene_30761	Leaf_length	Leaf_length;Nodes_above_ear;PCA_of_metabolites:_PC2;Plant_height;Starch;Tassel_length	0	0	1	0	1	1	0	1	1	1	0	0	0	0	1	0	0	0	1	0	0	1	0	0	0	1	10	dispensable
pan_gene_15112	pan_gene_32768	Leaf_length	Chlorophyll_A;Ear_height;Leaf_length;Nodes_to_ear;Southern_leaf_blight	0	0	1	0	0	0	0	0	0	0	0	0	0	0	0	0	0	0	0	0	0	0	0	0	0	0	1	private
pan_gene_15112	pan_gene_4507	Leaf_length	Leaf_length	0	0	1	0	0	0	0	0	0	0	0	0	0	0	0	0	0	0	0	0	0	0	0	0	0	0	1	private
pan_gene_15112	pan_gene_659	Leaf_length	Leaf_length	0	0	1	0	0	0	0	0	1	0	0	0	0	0	0	0	0	0	0	0	0	0	1	0	0	0	3	dispensable
pan_gene_15112	pan_gene_9033	Leaf_length	Leaf_length	0	0	1	0	0	1	0	0	1	0	0	0	0	0	0	0	0	0	0	0	0	0	0	0	0	0	3	dispensable
pan_gene_15390	pan_gene_9294	Leaf_length	Average_internode_length_(whole_plant);Ear_row_number;Leaf_length	0	0	1	0	0	0	0	1	0	0	0	0	0	0	0	1	1	0	0	0	0	0	0	0	0	0	4	dispensable
pan_gene_15582	pan_gene_24829	Leaf_length;Plant_height	Leaf_length;Tassel_branch_number	0	0	1	0	0	0	0	0	0	0	0	0	0	0	0	0	0	0	0	0	0	0	0	0	0	0	1	private
pan_gene_15585	pan_gene_15696	Average_internode_length_(below_ear);Leaf_length	Boxcox-transformed_leaf_angle;Leaf_length;Starch;Tassel_length	0	0	1	0	0	0	0	0	0	0	0	0	0	0	0	0	0	0	0	0	0	0	0	0	0	0	1	private
pan_gene_15585	pan_gene_24832	Average_internode_length_(below_ear);Leaf_length	Leaf_length;Tassel_branch_number	0	0	1	0	0	0	0	0	0	0	0	0	0	0	0	0	0	0	0	0	0	0	0	0	0	0	1	private
pan_gene_15585	pan_gene_25074	Average_internode_length_(below_ear);Leaf_length	Leaf_length	0	0	1	0	0	0	0	0	0	0	0	0	0	0	0	0	0	0	0	0	0	0	0	0	0	0	1	private
pan_gene_15585	pan_gene_5368	Average_internode_length_(below_ear);Leaf_length	Anthesis-silking_interval;Cob_diameter;Leaf_length;Nodes_above_ear;Photoperiod_growing-degree_days_to_anthesis	0	0	1	0	0	0	0	0	0	0	0	0	0	0	0	0	0	0	0	0	0	0	0	0	0	0	1	private
pan_gene_15585	pan_gene_8718	Average_internode_length_(below_ear);Leaf_length	Leaf_length;Nodes_per_plant	0	0	1	0	0	0	0	0	0	0	0	0	0	0	0	0	0	0	0	0	0	0	0	0	0	0	1	private
pan_gene_15585	pan_gene_9288	Average_internode_length_(below_ear);Leaf_length	Leaf_length	0	0	1	0	0	0	0	0	0	0	0	0	0	0	0	0	0	0	0	0	0	0	0	0	0	0	1	private
pan_gene_15586	pan_gene_20221	Leaf_length	Leaf_length	0	0	1	0	0	1	0	0	1	0	0	0	0	1	0	0	1	0	0	1	1	0	0	0	0	1	8	dispensable
pan_gene_15586	pan_gene_8966	Leaf_length	Leaf_length	0	0	1	0	0	0	0	0	0	0	0	0	0	0	0	0	0	0	0	0	0	0	0	0	0	0	1	private
pan_gene_15669	pan_gene_20857	Leaf_length;Starch	Average_internode_length_(below_ear);Leaf_length	0	0	1	0	0	0	0	0	0	0	0	0	0	0	0	0	0	0	0	0	0	0	0	0	0	0	1	private
pan_gene_15669	pan_gene_27483	Leaf_length;Starch	Leaf_length	0	0	1	0	0	1	0	0	0	0	0	0	0	0	0	0	1	0	1	0	0	0	0	0	1	0	5	dispensable
pan_gene_15669	pan_gene_8719	Leaf_length;Starch	Leaf_length;Nodes_per_plant	0	0	1	0	0	0	0	0	0	0	0	0	0	0	0	0	0	0	0	0	0	0	1	0	0	0	2	dispensable
pan_gene_15685	pan_gene_24794	Leaf_length	Leaf_length	0	0	1	0	0	0	0	0	0	0	0	0	0	0	0	0	0	0	0	0	0	0	1	0	0	0	2	dispensable
pan_gene_15686	pan_gene_20796	Leaf_length	Leaf_length;Tassel_branch_number	0	0	0	0	0	1	1	1	1	1	0	1	1	1	0	0	1	0	0	0	1	1	0	1	0	1	13	near-core
pan_gene_15696	pan_gene_27423	Boxcox-transformed_leaf_angle;Leaf_length;Starch;Tassel_length	Leaf_length	0	0	1	1	1	0	1	1	1	0	1	1	1	1	1	1	1	1	1	0	0	1	1	1	1	1	20	core
pan_gene_15696	pan_gene_30144	Boxcox-transformed_leaf_angle;Leaf_length;Starch;Tassel_length	Leaf_length	0	0	1	1	1	0	1	1	1	1	1	0	0	1	0	0	0	1	0	1	0	0	1	0	0	1	13	near-core
pan_gene_15711	pan_gene_26387	Leaf_length	Leaf_length;Plant_height	0	0	1	0	0	0	0	0	1	0	0	0	0	0	0	0	0	0	0	0	0	0	0	0	0	0	2	dispensable
pan_gene_15711	pan_gene_30721	Leaf_length	Leaf_length	0	0	1	0	0	0	0	0	0	0	0	0	0	0	0	0	0	0	0	0	0	0	0	0	0	0	1	private
pan_gene_15711	pan_gene_62309	Leaf_length	Leaf_length	0	0	0	1	0	0	0	0	0	0	0	0	0	0	0	0	0	0	0	0	0	0	0	0	0	0	1	private
pan_gene_15925	pan_gene_23671	Days_to_silk;Leaf_length;Total_amino_acids	Leaf_length	0	0	1	0	0	0	0	0	0	0	0	0	0	0	0	0	0	0	0	0	1	0	0	0	0	0	2	dispensable
pan_gene_15925	pan_gene_26890	Days_to_silk;Leaf_length;Total_amino_acids	Leaf_length	0	0	1	0	1	1	1	0	0	1	1	1	1	0	0	0	0	0	1	0	1	1	0	1	1	1	14	near-core
pan_gene_15925	pan_gene_29791	Days_to_silk;Leaf_length;Total_amino_acids	Days_to_anthesis;Days_to_silk;Ear_height;Leaf_length;Leaf_width;Nodes_per_plant;Nodes_to_ear	0	0	1	0	0	0	0	0	0	0	0	0	0	0	0	0	0	0	0	0	0	0	0	0	0	0	1	private
pan_gene_15925	pan_gene_8946	Days_to_silk;Leaf_length;Total_amino_acids	Leaf_length	0	0	1	0	0	0	0	1	0	0	0	0	0	0	0	0	0	0	0	0	0	0	0	1	0	0	3	dispensable
pan_gene_15925	pan_gene_9034	Days_to_silk;Leaf_length;Total_amino_acids	Leaf_length	0	0	1	1	1	0	1	1	1	0	0	0	1	1	0	1	0	0	1	1	1	0	1	0	0	0	13	near-core
pan_gene_16039	pan_gene_16068	Average_internode_length_(above_ear);Leaf_length	Leaf_length;Malate	0	0	1	0	0	0	1	0	0	0	0	1	0	0	0	0	0	0	0	0	0	0	0	0	0	0	3	dispensable
pan_gene_16039	pan_gene_17511	Average_internode_length_(above_ear);Leaf_length	Leaf_length	0	0	1	1	1	0	0	0	1	1	1	0	0	1	0	1	0	1	1	0	0	0	1	0	1	0	12	near-core
pan_gene_16039	pan_gene_17535	Average_internode_length_(above_ear);Leaf_length	Leaf_length	0	0	1	1	0	0	0	0	0	0	0	0	0	0	0	0	0	0	0	0	1	0	0	0	0	0	3	dispensable
pan_gene_16039	pan_gene_25003	Average_internode_length_(above_ear);Leaf_length	Leaf_length	0	0	1	0	0	0	0	0	0	0	0	0	0	0	0	0	0	0	0	0	0	0	0	0	0	0	1	private
pan_gene_16039	pan_gene_25063	Average_internode_length_(above_ear);Leaf_length	Leaf_length	0	0	1	0	0	0	0	0	1	0	1	0	0	0	0	0	1	1	0	0	0	0	1	0	1	0	7	dispensable
pan_gene_16039	pan_gene_27423	Average_internode_length_(above_ear);Leaf_length	Leaf_length	0	0	1	1	1	0	0	1	1	1	1	0	0	1	0	1	0	1	1	1	1	0	0	0	1	1	15	near-core
pan_gene_16039	pan_gene_30761	Average_internode_length_(above_ear);Leaf_length	Leaf_length;Nodes_above_ear;PCA_of_metabolites:_PC2;Plant_height;Starch;Tassel_length	0	0	1	0	0	0	0	1	0	0	0	0	0	0	0	0	0	0	0	0	0	1	0	0	0	0	3	dispensable
pan_gene_16039	pan_gene_32539	Average_internode_length_(above_ear);Leaf_length	Average_internode_length_(below_ear);Leaf_length	0	0	1	0	1	0	0	0	0	0	0	0	0	1	0	0	0	0	0	0	0	0	0	1	0	0	4	dispensable
pan_gene_16039	pan_gene_4659	Average_internode_length_(above_ear);Leaf_length	Leaf_length	0	0	1	1	1	0	0	0	1	0	1	0	0	1	0	0	1	0	1	0	1	0	0	1	0	0	10	dispensable
pan_gene_16039	pan_gene_8718	Average_internode_length_(above_ear);Leaf_length	Leaf_length;Nodes_per_plant	0	0	1	0	1	0	0	0	1	0	1	0	0	1	0	0	0	0	1	0	1	0	1	0	0	1	9	dispensable
pan_gene_16039	pan_gene_9033	Average_internode_length_(above_ear);Leaf_length	Leaf_length	0	0	1	0	0	0	0	1	0	0	1	0	0	0	0	0	0	0	0	0	0	1	0	0	0	0	4	dispensable
pan_gene_16039	pan_gene_9190	Average_internode_length_(above_ear);Leaf_length	Chlorophyll_A;Glucose;Leaf_length	0	0	1	0	0	0	0	0	0	0	0	0	0	1	0	0	0	0	0	0	0	0	0	0	0	1	3	dispensable
pan_gene_16049	pan_gene_16332	Leaf_length	Height_per_day_(until_flowering);Leaf_length;Plant_height	0	0	1	1	0	0	0	1	1	1	0	0	1	0	0	1	0	1	0	1	1	0	1	0	1	0	12	near-core
pan_gene_16049	pan_gene_17511	Leaf_length	Leaf_length	0	0	1	1	1	1	0	0	1	0	1	0	1	1	0	1	0	1	0	1	0	0	0	0	0	0	11	near-core
pan_gene_16049	pan_gene_17533	Leaf_length	Leaf_length	0	0	1	0	0	0	0	0	1	0	0	0	0	0	0	0	0	0	0	0	0	0	0	0	0	0	2	dispensable
pan_gene_16049	pan_gene_27200	Leaf_length	Anthesis-silking_interval;Leaf_length;Photoperiod_Growing-degree_days_to_silk	0	0	1	0	0	0	0	0	0	0	0	0	0	0	0	1	1	0	0	0	0	0	0	0	0	0	3	dispensable
pan_gene_16049	pan_gene_27423	Leaf_length	Leaf_length	0	0	1	1	1	0	0	0	0	0	0	0	1	1	0	1	1	1	0	1	0	0	0	0	0	0	9	dispensable
pan_gene_16049	pan_gene_8718	Leaf_length	Leaf_length;Nodes_per_plant	0	0	1	1	1	0	0	1	1	0	0	0	0	1	0	1	1	0	0	0	0	1	0	0	0	0	9	dispensable
pan_gene_16049	pan_gene_9190	Leaf_length	Chlorophyll_A;Glucose;Leaf_length	0	0	1	1	0	0	0	0	0	0	0	0	0	1	0	1	0	0	0	0	0	0	1	0	0	0	5	dispensable
pan_gene_16049	pan_gene_9288	Leaf_length	Leaf_length	0	0	1	1	1	1	0	1	1	0	0	0	1	1	0	1	0	0	0	0	0	1	1	0	0	0	11	near-core
pan_gene_16066	pan_gene_20773	Leaf_length;Malate	Leaf_length	0	0	1	0	0	0	0	0	0	1	0	0	1	1	0	0	0	0	0	0	0	0	0	0	0	0	4	dispensable
pan_gene_16066	pan_gene_8932	Leaf_length;Malate	Leaf_length;Sucrose;Tassel_branch_number	0	0	0	0	0	0	0	0	0	0	0	1	0	0	0	0	0	0	0	0	0	0	0	0	0	0	1	private
pan_gene_16067	pan_gene_17533	Leaf_length	Leaf_length	0	0	1	0	1	0	0	0	0	1	0	0	0	0	0	0	0	1	0	0	0	0	0	0	0	0	4	dispensable
pan_gene_16067	pan_gene_32845	Leaf_length	Average_internode_length_(whole_plant);Leaf_length;Stalk_strength	0	0	1	0	0	0	0	0	0	0	0	0	0	0	0	0	0	0	0	0	0	0	0	0	0	0	1	private
pan_gene_16067	pan_gene_8981	Leaf_length	Average_internode_length_(below_ear);Leaf_length;Southern_leaf_blight;Sucrose	0	0	0	0	0	0	0	0	0	1	0	0	0	0	0	0	0	0	0	0	0	0	0	0	0	0	1	private
pan_gene_16067	pan_gene_9190	Leaf_length	Chlorophyll_A;Glucose;Leaf_length	0	0	1	0	0	0	0	0	0	0	0	0	0	0	0	0	0	0	0	0	0	0	0	0	0	0	1	private
pan_gene_16068	pan_gene_25003	Leaf_length;Malate	Leaf_length	0	0	1	1	0	0	0	0	0	0	0	0	0	0	0	0	0	0	0	0	0	0	0	0	0	0	2	dispensable
pan_gene_16068	pan_gene_31491	Leaf_length;Malate	Leaf_length	0	0	1	0	0	0	0	0	0	0	0	0	0	0	0	0	0	0	0	0	0	0	0	0	0	0	1	private
pan_gene_16068	pan_gene_38199	Leaf_length;Malate	Leaf_length	0	0	1	0	0	0	0	0	0	0	0	0	0	0	0	0	0	0	0	0	0	0	0	0	0	0	1	private
pan_gene_16068	pan_gene_9033	Leaf_length;Malate	Leaf_length	0	0	1	1	0	0	1	1	0	0	0	0	0	0	0	1	0	0	1	0	0	0	0	0	1	0	7	dispensable
pan_gene_16332	pan_gene_17511	Height_per_day_(until_flowering);Leaf_length;Plant_height	Leaf_length	0	0	1	1	0	0	1	0	1	0	0	0	0	1	0	0	0	1	0	0	1	0	0	0	0	0	7	dispensable
pan_gene_16332	pan_gene_17533	Height_per_day_(until_flowering);Leaf_length;Plant_height	Leaf_length	0	0	1	0	0	0	0	0	0	0	0	0	0	0	0	0	0	0	0	0	0	1	0	0	0	0	2	dispensable
pan_gene_16332	pan_gene_29966	Height_per_day_(until_flowering);Leaf_length;Plant_height	Leaf_length;PCA_of_metabolites:_PC2;Southern_leaf_blight	0	0	1	1	1	1	0	1	1	1	1	0	1	1	0	0	0	0	0	0	1	0	1	0	0	0	12	near-core
pan_gene_16332	pan_gene_5368	Height_per_day_(until_flowering);Leaf_length;Plant_height	Anthesis-silking_interval;Cob_diameter;Leaf_length;Nodes_above_ear;Photoperiod_growing-degree_days_to_anthesis	0	0	1	0	0	0	1	0	0	1	1	0	0	0	0	0	1	1	0	0	0	0	0	0	0	1	7	dispensable
pan_gene_16527	pan_gene_26083	Ear_row_number;Leaf_length;PCA_of_metabolites:_PC1	Ear_height;Leaf_length	0	0	1	1	0	0	0	0	0	0	0	0	0	0	0	0	0	0	0	0	0	0	1	1	0	1	5	dispensable
pan_gene_16527	pan_gene_26554	Ear_row_number;Leaf_length;PCA_of_metabolites:_PC1	Leaf_length	0	0	1	0	0	0	0	0	0	0	0	0	0	0	0	0	0	0	0	0	0	0	0	1	0	1	3	dispensable
pan_gene_16527	pan_gene_9183	Ear_row_number;Leaf_length;PCA_of_metabolites:_PC1	Average_internode_length_(below_ear);Leaf_length	0	0	1	0	0	0	0	0	0	0	0	0	0	0	0	0	0	0	0	0	0	0	0	0	0	0	1	private
pan_gene_16873	pan_gene_17165	Leaf_length	Leaf_length	0	0	1	0	1	1	1	0	0	1	0	1	0	1	0	1	0	0	0	1	1	0	1	1	0	0	12	near-core
pan_gene_16873	pan_gene_22776	Leaf_length	Days_to_silk;Ear_height;Ear_row_number;Leaf_length;Nodes_above_ear	0	0	1	0	0	0	0	0	0	0	0	1	0	0	1	0	0	0	0	1	0	1	1	0	0	0	6	dispensable
pan_gene_16873	pan_gene_26951	Leaf_length	100_Kernel_weight;Leaf_length;Plant_height	0	0	1	0	0	0	1	0	0	1	0	0	0	0	1	0	0	0	1	0	1	0	1	0	0	1	8	dispensable
pan_gene_16873	pan_gene_8966	Leaf_length	Leaf_length	0	0	1	0	0	0	0	0	0	0	0	0	0	0	0	0	0	0	0	0	0	0	0	0	0	0	1	private
pan_gene_17165	pan_gene_26951	Leaf_length	100_Kernel_weight;Leaf_length;Plant_height	0	0	1	0	0	0	0	0	0	1	0	1	0	0	0	0	0	0	0	0	0	0	0	0	0	0	3	dispensable
pan_gene_17165	pan_gene_30046	Leaf_length	Height_per_day_(until_flowering);Leaf_length	0	0	1	1	1	1	1	0	0	1	0	0	0	1	0	1	1	1	0	1	1	0	1	0	0	0	13	near-core
pan_gene_17165	pan_gene_3780	Leaf_length	Average_internode_length_(above_ear);Boxcox-transformed_leaf_angle;Height_per_day_(until_flowering);Leaf_length	0	0	1	0	0	0	0	0	0	0	0	1	1	0	1	0	1	1	0	0	1	0	1	1	0	1	10	dispensable
pan_gene_17165	pan_gene_3903	Leaf_length	Leaf_length	0	0	1	0	0	1	0	0	0	1	0	1	0	0	0	1	0	0	0	1	0	0	0	0	0	0	6	dispensable
pan_gene_17165	pan_gene_8966	Leaf_length	Leaf_length	0	0	1	0	0	0	0	0	0	0	0	0	0	0	0	0	0	0	0	0	0	0	0	0	0	0	1	private
pan_gene_17267	pan_gene_56783	Days_to_silk;Leaf_length	Leaf_length	0	0	1	0	0	0	0	0	0	0	0	0	0	0	0	0	0	0	0	0	0	0	0	0	0	0	1	private
pan_gene_17393	pan_gene_25063	Leaf_length	Leaf_length	0	0	1	0	0	0	0	0	0	0	0	0	0	1	0	1	0	0	0	0	0	0	0	0	0	0	3	dispensable
pan_gene_17511	pan_gene_31254	Leaf_length	Leaf_length	0	0	1	1	1	1	1	1	1	0	1	1	1	1	0	1	0	1	0	1	1	0	1	0	1	1	18	near-core
pan_gene_17511	pan_gene_4659	Leaf_length	Leaf_length	0	0	1	1	0	0	1	0	1	0	1	1	0	0	0	0	0	0	0	0	1	0	0	1	0	0	8	dispensable
pan_gene_17525	pan_gene_20857	Boxcox-transformed_leaf_angle;Leaf_length	Average_internode_length_(below_ear);Leaf_length	0	0	1	0	0	0	0	0	0	0	0	0	0	0	0	0	0	0	0	0	0	0	0	0	0	0	1	private
pan_gene_17525	pan_gene_32793	Boxcox-transformed_leaf_angle;Leaf_length	Leaf_length;Southern_leaf_blight	0	0	1	0	0	0	0	0	0	0	0	0	0	0	0	0	0	0	0	0	0	0	0	0	0	0	1	private
pan_gene_17533	pan_gene_17649	Leaf_length	Leaf_length	0	0	1	1	1	0	1	1	1	1	1	1	0	1	0	1	0	0	0	0	1	0	0	0	0	0	12	near-core
pan_gene_17533	pan_gene_21423	Leaf_length	Chlorophyll_B;Days_to_anthesis;Leaf_length	0	0	1	0	1	0	0	1	1	1	0	0	1	0	0	0	0	0	0	0	0	0	1	0	0	0	7	dispensable
pan_gene_17533	pan_gene_25003	Leaf_length	Leaf_length	0	0	1	1	0	0	0	0	1	1	1	1	0	0	0	0	1	0	0	0	1	0	0	0	0	0	8	dispensable
pan_gene_17533	pan_gene_30761	Leaf_length	Leaf_length;Nodes_above_ear;PCA_of_metabolites:_PC2;Plant_height;Starch;Tassel_length	0	0	1	1	1	0	0	1	1	1	0	0	1	0	0	0	0	0	0	1	1	0	0	0	0	0	9	dispensable
pan_gene_17533	pan_gene_32793	Leaf_length	Leaf_length;Southern_leaf_blight	0	0	1	0	0	1	0	0	1	1	1	0	1	0	0	0	1	0	0	1	1	1	1	0	0	0	11	near-core
pan_gene_17533	pan_gene_4419	Leaf_length	Anthesis-silking_interval;Average_internode_length_(above_ear);Average_internode_length_(below_ear);Leaf_length;Tassel_length	0	0	0	0	0	0	0	0	0	0	0	0	0	0	0	0	0	0	0	0	1	0	0	0	0	0	1	private
pan_gene_17533	pan_gene_5368	Leaf_length	Anthesis-silking_interval;Cob_diameter;Leaf_length;Nodes_above_ear;Photoperiod_growing-degree_days_to_anthesis	0	0	1	0	0	0	1	0	1	0	1	0	1	1	0	0	0	1	0	0	1	0	1	0	0	1	10	dispensable
pan_gene_17533	pan_gene_618	Leaf_length	100_Kernel_weight;Height_above_ear;Leaf_length	0	0	1	1	0	1	0	1	1	1	1	0	1	0	0	0	1	0	0	1	1	0	1	0	0	0	12	near-core
pan_gene_17533	pan_gene_8000	Leaf_length	Days_to_silk;Leaf_length;Ratio_of_ear_height_to_total_height	0	0	1	1	1	0	0	1	1	0	1	0	1	1	0	0	1	1	0	1	1	0	1	0	0	0	13	near-core
pan_gene_17533	pan_gene_8131	Leaf_length	100_Kernel_weight;Boxcox-transformed_leaf_angle;Leaf_length	0	0	1	0	0	1	0	0	0	0	0	0	0	0	0	0	0	0	0	0	0	0	1	0	0	0	3	dispensable
pan_gene_17533	pan_gene_8731	Leaf_length	Leaf_length	0	0	1	1	0	0	0	0	0	1	1	0	1	0	0	0	1	0	0	0	1	1	1	0	0	0	9	dispensable
pan_gene_17533	pan_gene_9190	Leaf_length	Chlorophyll_A;Glucose;Leaf_length	0	0	1	0	0	0	0	0	0	0	1	0	0	0	0	0	0	0	0	0	0	0	0	0	0	0	2	dispensable
pan_gene_17535	pan_gene_21423	Leaf_length	Chlorophyll_B;Days_to_anthesis;Leaf_length	0	0	1	0	1	0	0	1	1	0	1	0	0	1	1	0	0	1	1	0	0	0	1	0	0	0	10	dispensable
pan_gene_17535	pan_gene_21869	Leaf_length	Height_above_ear;Leaf_length	0	0	1	1	0	1	1	0	0	0	1	1	0	0	0	0	1	1	1	0	1	1	1	1	0	0	13	near-core
pan_gene_17535	pan_gene_30761	Leaf_length	Leaf_length;Nodes_above_ear;PCA_of_metabolites:_PC2;Plant_height;Starch;Tassel_length	0	0	1	0	0	0	0	0	1	0	0	0	1	0	1	0	0	1	1	0	1	0	0	0	1	1	9	dispensable
pan_gene_17535	pan_gene_32793	Leaf_length	Leaf_length;Southern_leaf_blight	0	0	1	0	0	0	0	0	1	0	1	0	0	0	0	0	0	0	1	0	0	0	1	0	0	0	5	dispensable
pan_gene_17535	pan_gene_618	Leaf_length	100_Kernel_weight;Height_above_ear;Leaf_length	0	0	1	0	0	0	0	0	1	0	0	0	0	0	0	0	0	0	0	0	0	0	0	0	0	1	3	dispensable
pan_gene_17535	pan_gene_8000	Leaf_length	Days_to_silk;Leaf_length;Ratio_of_ear_height_to_total_height	0	0	1	1	0	1	1	1	1	1	1	1	1	1	1	0	1	1	1	1	1	0	0	1	1	1	20	core
pan_gene_17649	pan_gene_20455	Leaf_length	Leaf_length;Photoperiod_growing-degree_days_to_anthesis	0	0	0	0	0	0	0	0	0	0	0	0	0	0	0	0	0	0	0	0	0	0	1	0	0	0	1	private
pan_gene_17649	pan_gene_21869	Leaf_length	Height_above_ear;Leaf_length	0	0	1	1	0	0	1	1	0	0	0	0	1	0	0	0	0	1	0	0	0	0	1	0	0	0	7	dispensable
pan_gene_17649	pan_gene_31391	Leaf_length	Leaf_length	0	0	1	0	0	0	0	0	0	0	0	0	0	0	0	0	0	1	0	0	0	0	0	0	0	0	2	dispensable
pan_gene_17649	pan_gene_32793	Leaf_length	Leaf_length;Southern_leaf_blight	0	0	1	0	0	0	0	0	0	0	0	0	0	0	0	0	0	1	0	0	1	0	1	0	0	0	4	dispensable
pan_gene_17649	pan_gene_618	Leaf_length	100_Kernel_weight;Height_above_ear;Leaf_length	0	0	1	1	0	0	0	0	0	1	0	0	0	0	0	0	0	1	0	1	0	0	0	0	0	0	5	dispensable
pan_gene_17649	pan_gene_8731	Leaf_length	Leaf_length	0	0	1	0	0	0	0	0	0	1	0	0	0	0	0	0	0	1	0	0	0	0	1	0	0	0	4	dispensable
pan_gene_17649	pan_gene_9190	Leaf_length	Chlorophyll_A;Glucose;Leaf_length	0	0	1	1	0	0	0	0	0	0	0	1	0	0	0	0	0	0	0	0	0	0	0	0	0	0	3	dispensable
pan_gene_18335	pan_gene_26973	Leaf_length;Nodes_per_plant	Cob_diameter;Leaf_length;Ratio_of_ear_height_to_total_height	0	0	1	0	0	0	1	1	1	0	0	0	0	0	0	0	0	0	0	0	0	0	0	0	0	1	5	dispensable
pan_gene_18335	pan_gene_28493	Leaf_length;Nodes_per_plant	Average_internode_length_(above_ear);Leaf_length;Northern_Leaf_Blight	0	0	1	0	0	0	1	1	0	0	0	0	0	0	0	0	0	0	0	0	0	0	0	0	0	1	4	dispensable
pan_gene_18335	pan_gene_30063	Leaf_length;Nodes_per_plant	Leaf_length	0	0	1	0	0	0	0	0	0	0	0	0	0	0	0	0	0	0	0	0	0	0	0	0	0	1	2	dispensable
pan_gene_18335	pan_gene_32826	Leaf_length;Nodes_per_plant	Leaf_length	0	0	1	0	0	0	0	0	0	0	0	0	0	0	0	0	0	0	1	0	0	0	0	0	0	0	2	dispensable
pan_gene_18335	pan_gene_7710	Leaf_length;Nodes_per_plant	Leaf_length	0	0	1	0	0	0	0	0	0	0	1	0	0	0	0	0	0	1	0	0	0	0	0	0	0	0	3	dispensable
pan_gene_18335	pan_gene_8071	Leaf_length;Nodes_per_plant	Leaf_length	0	0	1	0	0	0	1	0	1	0	0	0	0	0	0	0	0	0	0	0	1	0	0	0	0	0	4	dispensable
pan_gene_18352	pan_gene_26083	Leaf_length	Ear_height;Leaf_length	0	0	0	0	0	1	0	0	0	0	0	0	0	0	0	0	0	0	0	0	0	0	0	0	0	0	1	private
pan_gene_18352	pan_gene_26554	Leaf_length	Leaf_length	0	0	0	0	0	0	0	0	0	0	0	0	0	1	0	0	0	0	0	0	0	0	0	1	0	1	3	dispensable
pan_gene_18637	pan_gene_23673	Leaf_length;Southern_leaf_blight	Ear_row_number;Leaf_length;Tassel_length	0	0	1	0	0	0	0	0	0	0	0	1	0	0	1	0	0	1	1	0	0	1	1	1	0	0	8	dispensable
pan_gene_18637	pan_gene_27592	Leaf_length;Southern_leaf_blight	Leaf_length;Northern_Leaf_Blight	0	0	1	0	0	0	0	0	0	0	0	0	0	0	0	0	0	0	1	0	0	0	0	0	0	0	2	dispensable
pan_gene_18637	pan_gene_3551	Leaf_length;Southern_leaf_blight	Leaf_length;Tassel_length	0	0	1	0	0	0	0	0	0	0	0	0	0	0	0	0	0	0	0	0	0	0	1	0	0	0	2	dispensable
pan_gene_18637	pan_gene_5549	Leaf_length;Southern_leaf_blight	Ear_row_number;Leaf_length	0	0	1	0	0	0	0	0	0	0	0	0	0	0	0	0	0	0	0	0	0	0	0	0	0	0	1	private
pan_gene_18938	pan_gene_22538	Leaf_length;Tassel_branch_number	Anthesis-silking_interval;Average_internode_length_(below_ear);Leaf_length	0	0	1	0	0	0	0	0	0	0	0	0	0	0	0	0	0	0	0	0	0	0	0	0	0	0	1	private
pan_gene_19067	pan_gene_30632	Leaf_length;PCA_of_metabolites:_PC2;Stalk_strength;Tassel_branch_number	Leaf_length	0	0	0	0	0	0	0	0	0	0	0	1	0	0	0	0	0	0	0	0	0	0	0	0	0	0	1	private
pan_gene_19108	pan_gene_21965	Leaf_length	Average_internode_length_(whole_plant);Leaf_length;Nodes_to_ear;Southern_leaf_blight	0	0	1	0	0	0	0	0	0	0	0	0	0	0	0	0	0	0	1	0	0	0	0	0	0	0	2	dispensable
pan_gene_19108	pan_gene_5531	Leaf_length	Boxcox-transformed_leaf_angle;Ear_height;Leaf_length;Leaf_width	0	0	0	0	0	0	0	0	0	0	0	0	0	1	0	0	0	0	0	0	0	0	0	0	0	0	1	private
pan_gene_1917	pan_gene_26083	Leaf_length	Ear_height;Leaf_length	0	0	1	0	0	0	0	0	0	0	0	0	0	0	0	0	0	1	1	1	0	0	0	0	1	0	5	dispensable
pan_gene_1917	pan_gene_7949	Leaf_length	Cob_diameter;Leaf_length	0	0	1	0	0	1	0	0	1	0	0	0	0	0	0	0	0	0	0	0	0	0	0	0	0	0	3	dispensable
pan_gene_1917	pan_gene_8939	Leaf_length	Ear_row_number;Leaf_length	0	0	1	0	0	0	0	0	0	0	0	0	0	0	0	0	0	0	0	0	0	0	0	0	0	0	1	private
pan_gene_1917	pan_gene_9183	Leaf_length	Average_internode_length_(below_ear);Leaf_length	0	0	1	0	0	0	0	0	0	0	0	0	0	0	0	0	0	0	0	1	1	1	1	0	0	0	5	dispensable
pan_gene_19461	pan_gene_23673	Average_internode_length_(whole_plant);Leaf_length;Plant_height	Ear_row_number;Leaf_length;Tassel_length	0	0	1	0	0	0	0	0	0	0	0	0	0	0	1	0	0	0	0	0	0	1	0	0	0	0	3	dispensable
pan_gene_19461	pan_gene_32805	Average_internode_length_(whole_plant);Leaf_length;Plant_height	Leaf_length	0	0	1	0	0	0	0	0	0	0	0	0	0	0	0	0	0	0	0	0	0	0	0	0	0	0	1	private
pan_gene_19461	pan_gene_3551	Average_internode_length_(whole_plant);Leaf_length;Plant_height	Leaf_length;Tassel_length	0	0	1	1	0	1	1	0	0	0	0	0	0	1	0	0	0	0	1	0	0	1	0	0	0	0	7	dispensable
pan_gene_19461	pan_gene_8663	Average_internode_length_(whole_plant);Leaf_length;Plant_height	Leaf_length	0	0	1	0	0	1	0	0	0	0	1	0	0	0	0	0	0	0	0	0	0	0	0	0	0	0	3	dispensable
pan_gene_19461	pan_gene_8737	Average_internode_length_(whole_plant);Leaf_length;Plant_height	Anthesis-silking_interval;Leaf_length	0	0	1	0	0	0	0	0	1	0	0	0	0	0	0	1	0	0	0	0	0	0	0	0	0	0	3	dispensable
pan_gene_19477	pan_gene_21890	Leaf_length;Nodes_per_plant	Leaf_length;Tassel_branch_number	0	0	1	0	0	0	0	0	0	1	0	0	0	0	0	0	0	0	1	0	0	0	0	0	0	0	3	dispensable
pan_gene_19477	pan_gene_26951	Leaf_length;Nodes_per_plant	100_Kernel_weight;Leaf_length;Plant_height	0	0	1	0	0	0	0	0	1	0	1	0	0	0	0	0	0	0	0	0	0	0	0	0	0	1	4	dispensable
pan_gene_19477	pan_gene_3903	Leaf_length;Nodes_per_plant	Leaf_length	0	0	1	1	0	1	1	1	0	1	0	1	0	1	0	1	0	0	0	1	0	0	0	0	0	0	10	dispensable
pan_gene_19477	pan_gene_8735	Leaf_length;Nodes_per_plant	Leaf_length	0	0	1	0	1	0	0	0	0	1	0	0	0	0	0	0	0	0	0	0	0	0	0	0	0	0	3	dispensable
pan_gene_19477	pan_gene_8966	Leaf_length;Nodes_per_plant	Leaf_length	0	0	1	0	0	0	0	0	0	0	0	0	0	0	0	0	0	0	0	0	0	0	0	0	0	0	1	private
pan_gene_20504	pan_gene_32076	Leaf_length	Days_to_silk;Leaf_length	0	0	0	0	0	1	0	0	0	0	0	0	0	0	0	0	0	0	0	0	0	0	0	0	0	0	1	private
pan_gene_20773	pan_gene_31390	Leaf_length	Leaf_length	0	0	1	0	0	0	0	0	0	1	0	1	1	0	0	0	0	0	0	0	0	0	0	0	0	0	4	dispensable
pan_gene_20773	pan_gene_4463	Leaf_length	Anthesis-silking_interval;Leaf_length;Nodes_per_plant	0	0	1	0	1	0	0	0	0	1	0	0	0	0	0	0	0	0	0	0	1	0	0	0	0	1	5	dispensable
pan_gene_20773	pan_gene_8932	Leaf_length	Leaf_length;Sucrose;Tassel_branch_number	0	0	0	0	0	0	0	0	0	1	0	1	0	0	0	1	0	0	0	0	0	0	0	0	0	0	3	dispensable
pan_gene_20796	pan_gene_26964	Leaf_length;Tassel_branch_number	Height_above_ear;Leaf_length	0	0	0	0	0	1	1	1	0	1	0	1	0	0	0	0	1	0	0	0	1	0	0	0	0	0	7	dispensable
pan_gene_20796	pan_gene_29792	Leaf_length;Tassel_branch_number	Leaf_length	0	0	0	0	0	0	0	0	1	1	0	0	0	1	0	0	0	0	0	0	0	0	0	0	0	0	3	dispensable
pan_gene_20796	pan_gene_2980	Leaf_length;Tassel_branch_number	Leaf_length	0	0	0	1	0	0	0	0	0	0	0	0	0	0	0	0	0	0	0	0	0	0	0	0	0	0	1	private
pan_gene_20796	pan_gene_31390	Leaf_length;Tassel_branch_number	Leaf_length	0	0	0	1	0	0	1	1	0	0	0	0	0	0	0	0	0	0	0	0	1	1	0	0	0	0	5	dispensable
pan_gene_20857	pan_gene_30722	Average_internode_length_(below_ear);Leaf_length	Leaf_length	0	0	1	0	0	0	0	0	0	0	0	0	0	0	0	0	0	0	0	0	0	0	0	0	0	0	1	private
pan_gene_21423	pan_gene_25003	Chlorophyll_B;Days_to_anthesis;Leaf_length	Leaf_length	0	0	1	0	1	0	0	0	1	0	0	0	0	1	0	1	0	0	0	1	1	1	0	0	0	0	8	dispensable
pan_gene_21423	pan_gene_5368	Chlorophyll_B;Days_to_anthesis;Leaf_length	Anthesis-silking_interval;Cob_diameter;Leaf_length;Nodes_above_ear;Photoperiod_growing-degree_days_to_anthesis	0	0	1	0	0	0	0	0	1	0	0	0	0	0	1	0	0	0	0	0	0	0	0	0	1	0	4	dispensable
pan_gene_21869	pan_gene_30761	Height_above_ear;Leaf_length	Leaf_length;Nodes_above_ear;PCA_of_metabolites:_PC2;Plant_height;Starch;Tassel_length	0	0	1	1	1	0	0	1	0	0	0	0	1	0	1	0	0	1	1	1	1	1	0	0	1	1	13	near-core
pan_gene_21878	pan_gene_24798	Leaf_length;Leaf_width;Nodes_above_ear	Chlorophyll_B;Days_to_silk;Leaf_length;Tassel_branch_number	0	0	0	0	0	0	0	0	1	0	0	0	1	1	0	0	1	0	0	1	0	0	0	0	0	0	5	dispensable
pan_gene_21878	pan_gene_71811	Leaf_length;Leaf_width;Nodes_above_ear	Leaf_length;Leaf_width	0	0	0	0	1	0	1	0	0	0	0	0	0	0	0	0	0	0	0	0	0	0	0	0	0	0	2	dispensable
pan_gene_21890	pan_gene_30046	Leaf_length;Tassel_branch_number	Height_per_day_(until_flowering);Leaf_length	0	0	1	1	0	1	0	0	0	1	1	0	1	0	0	0	0	0	0	0	0	0	0	0	0	1	7	dispensable
pan_gene_21909	pan_gene_25114	Leaf_length;Photoperiod_Growing-degree_days_to_silk	Leaf_length;Leaf_width	0	0	0	0	0	1	0	0	1	0	0	0	1	0	0	0	0	0	0	0	0	0	0	0	1	1	5	dispensable
pan_gene_21925	pan_gene_29511	Leaf_length;Nodes_per_plant;Starch	Leaf_length;Leaf_width;Starch	0	0	1	0	0	0	1	0	1	0	1	1	0	0	0	1	0	0	0	0	1	0	0	1	0	0	8	dispensable
pan_gene_21925	pan_gene_9294	Leaf_length;Nodes_per_plant;Starch	Average_internode_length_(whole_plant);Ear_row_number;Leaf_length	0	0	1	0	0	0	0	1	0	0	0	0	0	0	0	1	0	0	0	0	0	0	0	0	0	0	3	dispensable
pan_gene_21939	pan_gene_28493	Leaf_length	Average_internode_length_(above_ear);Leaf_length;Northern_Leaf_Blight	0	0	1	0	0	0	0	0	0	0	0	0	0	0	0	0	0	0	0	0	1	0	0	0	0	0	2	dispensable
pan_gene_21939	pan_gene_30063	Leaf_length	Leaf_length	0	0	1	0	0	0	0	0	0	0	0	0	0	0	0	0	0	0	0	0	0	0	0	0	0	0	1	private
pan_gene_21939	pan_gene_7710	Leaf_length	Leaf_length	0	0	1	0	0	1	0	0	1	0	0	0	0	0	0	1	0	0	0	0	0	0	0	1	0	1	6	dispensable
pan_gene_21939	pan_gene_9183	Leaf_length	Average_internode_length_(below_ear);Leaf_length	0	0	1	0	0	0	0	0	1	0	0	0	0	0	0	0	0	0	0	0	1	0	1	1	0	1	6	dispensable
pan_gene_21965	pan_gene_23950	Average_internode_length_(whole_plant);Leaf_length;Nodes_to_ear;Southern_leaf_blight	Average_internode_length_(whole_plant);Leaf_length	0	0	1	0	1	0	0	0	0	0	0	1	0	1	0	0	0	0	0	0	0	1	0	1	0	1	7	dispensable
pan_gene_22776	pan_gene_4508	Days_to_silk;Ear_height;Ear_row_number;Leaf_length;Nodes_above_ear	Leaf_length	0	0	0	1	0	0	1	0	0	0	0	1	0	1	0	0	0	0	0	0	0	1	1	0	0	0	6	dispensable
pan_gene_23671	pan_gene_26890	Leaf_length	Leaf_length	0	0	1	0	0	0	0	0	0	0	0	0	0	0	0	0	0	0	0	0	1	0	0	0	0	0	2	dispensable
pan_gene_23671	pan_gene_27110	Leaf_length	Leaf_length;Tassel_branch_number;Tassel_length	0	0	1	0	0	0	0	0	1	0	0	0	0	0	0	0	0	0	0	0	1	0	0	0	0	0	3	dispensable
pan_gene_23671	pan_gene_4507	Leaf_length	Leaf_length	0	0	1	0	0	0	0	0	0	0	0	0	0	0	0	0	0	0	0	0	0	0	0	0	0	0	1	private
pan_gene_23671	pan_gene_9034	Leaf_length	Leaf_length	0	0	1	1	0	0	0	0	0	1	0	0	0	0	0	0	0	0	0	1	0	0	0	0	0	0	4	dispensable
pan_gene_23673	pan_gene_3551	Ear_row_number;Leaf_length;Tassel_length	Leaf_length;Tassel_length	0	0	1	0	1	0	0	0	1	1	1	1	0	0	1	1	0	0	0	0	0	0	1	0	0	0	9	dispensable
pan_gene_23673	pan_gene_8728	Ear_row_number;Leaf_length;Tassel_length	Leaf_length;Nodes_per_plant	0	0	1	0	0	0	0	0	0	0	0	0	0	0	0	0	0	0	0	0	0	0	0	0	0	0	1	private
pan_gene_23950	pan_gene_99797	Average_internode_length_(whole_plant);Leaf_length	Days_to_anthesis;Leaf_length;Nodes_to_ear	0	0	1	0	0	0	0	0	0	0	1	1	0	0	0	0	0	0	0	0	0	0	0	0	0	0	3	dispensable
pan_gene_23985	pan_gene_5368	Leaf_length	Anthesis-silking_interval;Cob_diameter;Leaf_length;Nodes_above_ear;Photoperiod_growing-degree_days_to_anthesis	0	0	0	0	0	0	0	0	1	0	0	0	1	0	0	0	0	0	0	0	0	0	0	0	0	0	2	dispensable
pan_gene_24024	pan_gene_8076	Leaf_length;Tassel_branch_number	Average_internode_length_(below_ear);Leaf_length;Tassel_length	0	0	1	0	0	0	0	0	0	0	0	0	0	0	0	0	1	0	0	0	0	0	0	1	0	0	3	dispensable
pan_gene_24024	pan_gene_8131	Leaf_length;Tassel_branch_number	100_Kernel_weight;Boxcox-transformed_leaf_angle;Leaf_length	0	0	1	0	0	0	0	0	0	0	1	0	0	0	0	0	0	0	0	0	0	0	1	0	0	0	3	dispensable
pan_gene_24167	pan_gene_30722	Leaf_length	Leaf_length	0	0	1	0	0	1	0	0	1	0	1	0	1	0	1	0	0	1	0	0	1	1	0	0	1	0	10	dispensable
pan_gene_24167	pan_gene_31491	Leaf_length	Leaf_length	0	0	1	0	0	0	0	0	0	0	1	0	0	0	1	0	0	0	0	0	0	0	1	0	0	0	4	dispensable
pan_gene_24538	pan_gene_3903	Leaf_length;Leaf_width;Stalk_strength;Tassel_branch_number	Leaf_length	0	0	1	0	0	0	1	1	1	1	0	1	0	0	1	1	0	0	0	1	0	0	1	1	0	1	12	near-core
pan_gene_24538	pan_gene_8966	Leaf_length;Leaf_width;Stalk_strength;Tassel_branch_number	Leaf_length	0	0	1	0	0	0	0	0	0	0	0	0	0	0	0	0	0	0	0	0	0	0	0	0	0	0	1	private
pan_gene_24793	pan_gene_31364	Leaf_length;Tassel_branch_number	Average_internode_length_(above_ear);Leaf_length	0	0	1	0	0	0	0	0	0	0	0	0	0	0	0	0	0	0	0	0	0	0	1	0	0	0	2	dispensable
pan_gene_24794	pan_gene_30691	Leaf_length	Average_internode_length_(above_ear);Leaf_length;Southern_leaf_blight	0	0	1	0	0	0	0	0	0	0	1	0	0	0	0	0	0	0	0	0	0	0	0	0	0	0	2	dispensable
pan_gene_24798	pan_gene_71811	Chlorophyll_B;Days_to_silk;Leaf_length;Tassel_branch_number	Leaf_length;Leaf_width	0	0	0	0	1	0	0	0	0	0	0	0	0	0	0	0	0	0	0	0	0	0	0	0	0	0	1	private
pan_gene_24832	pan_gene_4463	Leaf_length;Tassel_branch_number	Anthesis-silking_interval;Leaf_length;Nodes_per_plant	0	0	1	0	0	0	1	0	0	0	0	0	0	0	0	0	0	0	0	0	0	0	0	0	0	0	2	dispensable
pan_gene_24832	pan_gene_4507	Leaf_length;Tassel_branch_number	Leaf_length	0	0	1	0	1	0	0	0	0	0	0	0	0	0	0	0	0	0	0	0	0	0	0	0	0	0	2	dispensable
pan_gene_24873	pan_gene_31842	Days_to_anthesis;Days_to_silk;Leaf_length	Leaf_length	0	0	1	0	0	0	0	0	0	0	0	0	0	0	1	0	0	0	0	0	0	0	0	0	0	0	2	dispensable
pan_gene_24873	pan_gene_8088	Days_to_anthesis;Days_to_silk;Leaf_length	Ear_row_number;Height_per_day_(until_flowering);Leaf_length;Malate	0	0	1	0	0	0	0	0	0	0	0	0	1	0	1	0	0	0	0	0	0	0	0	0	0	0	3	dispensable
pan_gene_25003	pan_gene_9033	Leaf_length	Leaf_length	0	0	1	0	0	0	0	0	1	0	0	0	0	0	1	0	0	0	0	0	0	0	0	0	0	0	3	dispensable
pan_gene_25003	pan_gene_9190	Leaf_length	Chlorophyll_A;Glucose;Leaf_length	0	0	1	0	1	0	0	0	0	0	0	0	0	0	0	0	0	0	0	0	0	0	0	0	0	0	2	dispensable
pan_gene_25063	pan_gene_32539	Leaf_length	Average_internode_length_(below_ear);Leaf_length	0	0	1	0	0	0	0	0	0	0	0	0	0	1	0	1	0	0	0	1	0	0	0	1	0	0	5	dispensable
pan_gene_25063	pan_gene_4659	Leaf_length	Leaf_length	0	0	1	0	1	0	1	1	1	1	1	1	0	1	0	1	1	0	0	1	1	1	1	1	0	0	16	near-core
pan_gene_25074	pan_gene_9288	Leaf_length	Leaf_length	0	0	1	1	0	0	0	1	0	0	0	0	1	1	0	1	0	0	0	0	0	0	0	0	0	0	6	dispensable
pan_gene_25102	pan_gene_26083	Leaf_length;Leaf_width;Nodes_to_ear	Ear_height;Leaf_length	0	0	1	1	0	1	1	1	0	0	0	0	0	0	0	0	0	0	0	0	0	1	1	0	0	0	7	dispensable
pan_gene_25102	pan_gene_3551	Leaf_length;Leaf_width;Nodes_to_ear	Leaf_length;Tassel_length	0	0	1	1	0	0	0	0	0	0	0	0	0	0	0	0	0	0	1	0	0	1	1	0	1	1	7	dispensable
pan_gene_25102	pan_gene_5549	Leaf_length;Leaf_width;Nodes_to_ear	Ear_row_number;Leaf_length	0	0	1	0	0	0	1	0	0	0	0	0	0	0	0	0	0	0	0	0	0	0	1	1	0	0	4	dispensable
pan_gene_25102	pan_gene_9183	Leaf_length;Leaf_width;Nodes_to_ear	Average_internode_length_(below_ear);Leaf_length	0	0	1	0	0	1	0	1	0	0	0	0	0	0	0	0	0	0	0	0	0	1	1	0	1	0	6	dispensable
pan_gene_25114	pan_gene_5517	Leaf_length;Leaf_width	Cob_diameter;Days_to_anthesis;Leaf_length;Nodes_to_ear	0	0	0	1	0	0	0	0	1	0	0	0	0	0	1	0	0	0	0	0	0	0	0	0	1	1	5	dispensable
pan_gene_25114	pan_gene_8071	Leaf_length;Leaf_width	Leaf_length	0	0	0	0	0	0	0	0	0	0	0	1	0	0	1	0	0	0	0	0	0	0	0	0	0	1	3	dispensable
pan_gene_26083	pan_gene_7949	Ear_height;Leaf_length	Cob_diameter;Leaf_length	0	0	1	0	0	0	0	0	0	0	0	0	0	0	0	0	0	0	0	0	0	0	0	0	0	0	1	private
pan_gene_26083	pan_gene_9183	Ear_height;Leaf_length	Average_internode_length_(below_ear);Leaf_length	0	0	1	0	0	1	0	0	1	0	1	0	1	0	1	0	0	1	1	1	1	1	1	0	1	1	14	near-core
pan_gene_26387	pan_gene_30721	Leaf_length;Plant_height	Leaf_length	0	0	1	0	0	0	0	0	0	1	1	0	1	0	1	0	0	0	0	1	0	0	0	0	0	0	6	dispensable
pan_gene_26428	pan_gene_28826	Boxcox-transformed_leaf_angle;Cob_diameter;Leaf_length;Nodes_above_ear;Plant_height;Tassel_length	Leaf_length	0	0	1	0	0	0	0	0	0	0	0	0	0	0	0	0	0	0	0	0	0	0	0	0	0	0	1	private
pan_gene_26428	pan_gene_32806	Boxcox-transformed_leaf_angle;Cob_diameter;Leaf_length;Nodes_above_ear;Plant_height;Tassel_length	Leaf_length	0	0	1	1	0	0	0	0	0	0	1	0	0	0	0	0	0	1	0	0	0	0	0	0	0	0	4	dispensable
pan_gene_26428	pan_gene_8100	Boxcox-transformed_leaf_angle;Cob_diameter;Leaf_length;Nodes_above_ear;Plant_height;Tassel_length	Average_internode_length_(above_ear);Days_to_anthesis;Leaf_length;Ratio_of_ear_height_to_total_height	0	0	1	1	0	0	0	0	0	0	0	0	0	0	0	0	0	0	0	0	0	0	0	0	0	0	2	dispensable
pan_gene_26554	pan_gene_30632	Leaf_length	Leaf_length	0	0	0	0	0	0	0	0	0	0	0	1	1	1	0	0	0	0	0	0	0	0	0	1	0	1	5	dispensable
pan_gene_26691	pan_gene_32804	Average_internode_length_(whole_plant);Leaf_length;Nodes_per_plant;Photoperiod_growing-degree_days_to_anthesis;Plant_height;Ratio_of_ear_height_to_total_height	Leaf_length	0	0	1	0	0	0	0	0	0	0	0	0	0	0	0	0	0	0	0	0	0	0	0	0	0	0	1	private
pan_gene_26699	pan_gene_28376	Anthesis-silking_interval;Days_to_silk;Leaf_length;Nodes_above_ear;Nodes_per_plant;Photoperiod_growing-degree_days_to_anthesis;Plant_height;Ratio_of_ear_height_to_total_height	Height_above_ear;Leaf_length;Nodes_above_ear;Ratio_of_ear_height_to_total_height	0	0	1	0	0	0	0	0	0	0	0	0	0	0	0	0	0	0	1	0	0	0	0	0	0	0	2	dispensable
pan_gene_26890	pan_gene_27110	Leaf_length	Leaf_length;Tassel_branch_number;Tassel_length	0	0	1	0	1	0	0	0	0	0	1	1	0	0	0	0	0	0	1	0	1	1	0	1	1	1	10	dispensable
pan_gene_26890	pan_gene_29791	Leaf_length	Days_to_anthesis;Days_to_silk;Ear_height;Leaf_length;Leaf_width;Nodes_per_plant;Nodes_to_ear	0	0	1	0	0	0	1	0	0	0	0	0	0	0	0	0	0	0	0	0	1	0	1	0	1	1	6	dispensable
pan_gene_26890	pan_gene_8737	Leaf_length	Anthesis-silking_interval;Leaf_length	0	0	1	0	0	0	0	0	0	0	0	0	0	0	0	0	0	0	0	0	1	0	0	0	0	0	2	dispensable
pan_gene_26890	pan_gene_9034	Leaf_length	Leaf_length	0	0	1	0	0	0	1	0	1	0	0	0	1	0	0	0	0	0	1	0	0	0	0	0	0	0	5	dispensable
pan_gene_26948	pan_gene_4427	Leaf_length	Leaf_length;Tassel_length	0	0	1	0	0	0	1	1	0	0	0	0	0	0	0	0	0	0	0	0	1	0	1	0	0	0	5	dispensable
pan_gene_26948	pan_gene_5517	Leaf_length	Cob_diameter;Days_to_anthesis;Leaf_length;Nodes_to_ear	0	0	1	0	0	0	0	0	0	0	0	0	0	0	0	0	0	0	0	0	0	0	0	0	0	0	1	private
pan_gene_26951	pan_gene_30046	100_Kernel_weight;Leaf_length;Plant_height	Height_per_day_(until_flowering);Leaf_length	0	0	1	0	0	0	1	0	1	0	0	0	0	0	0	0	0	0	0	0	0	0	0	0	0	0	3	dispensable
pan_gene_26951	pan_gene_3903	100_Kernel_weight;Leaf_length;Plant_height	Leaf_length	0	0	1	0	0	0	1	0	0	0	0	0	0	0	1	0	1	0	0	0	0	0	0	0	0	0	4	dispensable
pan_gene_26964	pan_gene_64738	Height_above_ear;Leaf_length	Leaf_length	0	0	1	1	0	0	0	0	0	0	0	0	0	0	0	0	0	0	1	0	0	0	0	0	0	0	3	dispensable
pan_gene_26973	pan_gene_28493	Cob_diameter;Leaf_length;Ratio_of_ear_height_to_total_height	Average_internode_length_(above_ear);Leaf_length;Northern_Leaf_Blight	0	0	1	0	0	0	0	0	0	0	0	0	0	0	0	0	0	0	0	0	0	0	0	0	0	1	2	dispensable
pan_gene_26973	pan_gene_7710	Cob_diameter;Leaf_length;Ratio_of_ear_height_to_total_height	Leaf_length	0	0	1	0	0	1	1	0	0	0	1	0	0	1	0	0	1	1	1	0	0	1	1	1	0	0	11	near-core
pan_gene_26973	pan_gene_8071	Cob_diameter;Leaf_length;Ratio_of_ear_height_to_total_height	Leaf_length	0	0	1	0	0	1	1	0	1	0	0	0	0	0	0	0	1	0	0	0	0	0	0	0	0	0	5	dispensable
pan_gene_27110	pan_gene_31340	Leaf_length;Tassel_branch_number;Tassel_length	Leaf_length;Ratio_of_ear_height_to_total_height	0	0	1	0	1	0	1	0	0	1	0	1	0	0	0	0	0	0	0	1	1	1	0	0	1	1	10	dispensable
pan_gene_27110	pan_gene_4507	Leaf_length;Tassel_branch_number;Tassel_length	Leaf_length	0	0	1	0	1	0	0	1	0	0	0	1	1	0	0	0	0	0	0	0	1	1	0	0	0	0	7	dispensable
pan_gene_27110	pan_gene_9034	Leaf_length;Tassel_branch_number;Tassel_length	Leaf_length	0	0	1	0	0	0	0	1	0	0	0	0	0	0	0	0	0	0	0	0	0	0	0	0	0	0	2	dispensable
pan_gene_27200	pan_gene_27423	Anthesis-silking_interval;Leaf_length;Photoperiod_Growing-degree_days_to_silk	Leaf_length	0	0	1	1	1	0	1	0	1	1	1	0	0	0	0	0	1	0	0	0	0	0	0	0	0	0	8	dispensable
pan_gene_27200	pan_gene_29966	Anthesis-silking_interval;Leaf_length;Photoperiod_Growing-degree_days_to_silk	Leaf_length;PCA_of_metabolites:_PC2;Southern_leaf_blight	0	0	1	0	1	0	0	1	1	0	0	0	0	0	0	1	0	1	0	1	0	0	0	0	0	1	8	dispensable
pan_gene_27200	pan_gene_8718	Anthesis-silking_interval;Leaf_length;Photoperiod_Growing-degree_days_to_silk	Leaf_length;Nodes_per_plant	0	0	1	1	1	0	0	1	0	0	1	1	0	0	0	1	1	0	0	0	0	0	0	0	0	0	8	dispensable
pan_gene_27423	pan_gene_9190	Leaf_length	Chlorophyll_A;Glucose;Leaf_length	0	0	1	1	0	0	0	0	1	0	0	1	0	1	0	0	1	0	0	0	0	1	0	0	0	1	8	dispensable
pan_gene_27482	pan_gene_28826	Leaf_length	Leaf_length	0	0	1	0	0	0	0	0	0	0	0	0	0	0	0	0	0	0	0	0	0	0	0	0	0	1	2	dispensable
pan_gene_27483	pan_gene_8970	Leaf_length	Leaf_length;Southern_leaf_blight;Tassel_length	0	0	0	0	0	1	0	0	0	0	0	0	0	0	0	0	0	0	0	0	0	0	0	0	0	0	1	private
pan_gene_27592	pan_gene_30699	Leaf_length;Northern_Leaf_Blight	Leaf_length	0	0	1	0	0	0	0	0	0	0	0	0	0	0	0	0	0	0	1	0	0	0	0	1	0	0	3	dispensable
pan_gene_27592	pan_gene_31340	Leaf_length;Northern_Leaf_Blight	Leaf_length;Ratio_of_ear_height_to_total_height	0	0	1	0	0	0	0	0	1	0	1	0	1	1	1	0	0	0	1	1	0	0	0	0	1	0	9	dispensable
pan_gene_27592	pan_gene_32805	Leaf_length;Northern_Leaf_Blight	Leaf_length	0	0	1	0	1	0	0	0	0	0	0	0	0	0	0	0	0	0	0	0	0	0	0	0	0	0	2	dispensable
pan_gene_27592	pan_gene_3551	Leaf_length;Northern_Leaf_Blight	Leaf_length;Tassel_length	0	0	1	0	0	0	0	0	1	0	1	0	0	0	0	0	0	0	0	0	0	0	1	0	0	0	4	dispensable
pan_gene_27592	pan_gene_5382	Leaf_length;Northern_Leaf_Blight	Cob_diameter;Leaf_length;Photoperiod_growing-degree_days_to_anthesis	0	0	1	0	0	1	1	0	1	0	0	1	1	0	0	0	1	0	0	1	0	1	1	0	0	0	10	dispensable
pan_gene_2765	pan_gene_5346	Anthesis-silking_interval;Leaf_length	100_Kernel_weight;Leaf_length;Nodes_above_ear;Nodes_per_plant	0	0	0	0	0	0	0	0	0	0	0	0	1	0	0	0	0	0	0	1	0	0	0	0	0	1	3	dispensable
pan_gene_28365	pan_gene_30722	Leaf_length;Tassel_length	Leaf_length	0	0	0	1	0	0	0	0	0	0	1	0	0	0	1	1	1	1	0	0	0	0	0	0	0	0	6	dispensable
pan_gene_28365	pan_gene_32310	Leaf_length;Tassel_length	Leaf_length	0	0	0	0	0	0	0	0	0	0	1	0	0	0	1	0	0	0	0	0	1	1	0	0	0	0	4	dispensable
pan_gene_28365	pan_gene_32793	Leaf_length;Tassel_length	Leaf_length;Southern_leaf_blight	0	0	0	1	0	0	0	0	0	0	1	1	0	0	1	1	1	1	0	0	1	1	1	0	0	1	11	near-core
pan_gene_28365	pan_gene_5044	Leaf_length;Tassel_length	Average_internode_length_(below_ear);Average_internode_length_(whole_plant);Ear_height;Leaf_length	0	0	0	0	1	0	0	0	0	0	0	0	0	0	0	1	0	0	0	0	0	1	0	0	0	0	3	dispensable
pan_gene_28493	pan_gene_30063	Average_internode_length_(above_ear);Leaf_length;Northern_Leaf_Blight	Leaf_length	0	0	1	0	0	0	0	0	0	0	1	0	0	0	0	0	0	0	0	0	0	0	0	0	0	0	2	dispensable
pan_gene_28493	pan_gene_32826	Average_internode_length_(above_ear);Leaf_length;Northern_Leaf_Blight	Leaf_length	0	0	1	0	0	0	0	0	0	0	0	0	0	0	0	0	0	0	0	0	0	0	0	0	0	0	1	private
pan_gene_28493	pan_gene_8071	Average_internode_length_(above_ear);Leaf_length;Northern_Leaf_Blight	Leaf_length	0	0	1	0	0	0	0	1	1	0	0	0	0	0	0	0	0	0	0	0	0	1	0	0	0	0	4	dispensable
pan_gene_28493	pan_gene_8997	Average_internode_length_(above_ear);Leaf_length;Northern_Leaf_Blight	Leaf_length	0	0	1	0	0	0	0	0	0	0	0	0	0	0	0	0	0	0	0	0	0	0	0	0	0	0	1	private
pan_gene_28826	pan_gene_32806	Leaf_length	Leaf_length	0	0	1	0	0	0	0	0	0	0	0	0	0	0	0	0	0	0	0	0	0	0	0	0	0	0	1	private
pan_gene_28826	pan_gene_32826	Leaf_length	Leaf_length	0	0	1	0	0	0	0	0	0	0	0	0	0	0	0	0	0	0	0	0	0	0	0	0	0	0	1	private
pan_gene_28826	pan_gene_3547	Leaf_length	Ear_height;Leaf_length	0	0	1	0	0	0	0	0	0	0	0	0	0	0	0	0	0	0	0	0	0	0	0	0	0	0	1	private
pan_gene_28826	pan_gene_38199	Leaf_length	Leaf_length	0	0	1	0	0	0	0	0	0	0	0	0	0	0	0	0	0	0	0	0	0	0	0	0	0	0	1	private
pan_gene_28826	pan_gene_5334	Leaf_length	Cob_diameter;Leaf_length;Total_amino_acids	0	0	1	0	0	0	0	0	0	0	0	0	0	0	0	0	0	0	0	0	0	0	0	0	0	0	1	private
pan_gene_29511	pan_gene_9294	Leaf_length;Leaf_width;Starch	Average_internode_length_(whole_plant);Ear_row_number;Leaf_length	0	0	1	0	0	0	0	0	0	0	0	0	0	0	0	1	0	0	0	0	0	0	0	0	0	0	2	dispensable
pan_gene_29695	pan_gene_5346	Leaf_length;Photoperiod_Growing-degree_days_to_silk;Photoperiod_growing-degree_days_to_anthesis	100_Kernel_weight;Leaf_length;Nodes_above_ear;Nodes_per_plant	0	0	0	0	0	0	0	0	0	0	0	0	0	0	0	0	0	1	0	0	0	0	0	0	0	0	1	private
pan_gene_29791	pan_gene_31340	Days_to_anthesis;Days_to_silk;Ear_height;Leaf_length;Leaf_width;Nodes_per_plant;Nodes_to_ear	Leaf_length;Ratio_of_ear_height_to_total_height	0	0	1	0	0	0	0	0	0	0	0	0	0	0	0	0	0	0	0	0	0	0	0	0	0	0	1	private
pan_gene_29791	pan_gene_8737	Days_to_anthesis;Days_to_silk;Ear_height;Leaf_length;Leaf_width;Nodes_per_plant;Nodes_to_ear	Anthesis-silking_interval;Leaf_length	0	0	1	0	0	0	0	0	1	0	0	0	0	0	0	0	0	0	0	0	0	0	0	0	0	0	2	dispensable
pan_gene_29792	pan_gene_64738	Leaf_length	Leaf_length	0	0	1	0	0	0	0	0	0	0	0	0	0	0	0	0	0	0	0	0	0	0	0	0	0	0	1	private
pan_gene_2980	pan_gene_3684	Leaf_length	Leaf_length	0	0	1	0	0	0	0	0	0	0	0	1	0	0	0	0	0	0	0	0	0	0	0	0	0	0	2	dispensable
pan_gene_30046	pan_gene_3684	Height_per_day_(until_flowering);Leaf_length	Leaf_length	0	0	1	0	1	0	1	0	0	1	0	1	1	0	1	1	0	0	1	0	0	0	0	1	0	1	11	near-core
pan_gene_30046	pan_gene_8966	Height_per_day_(until_flowering);Leaf_length	Leaf_length	0	0	1	0	0	0	0	0	0	0	0	0	0	0	0	0	0	0	0	0	0	0	0	0	0	0	1	private
pan_gene_30063	pan_gene_9183	Leaf_length	Average_internode_length_(below_ear);Leaf_length	0	0	1	0	0	1	0	0	0	0	0	0	0	0	0	0	0	0	0	0	0	0	0	0	1	0	3	dispensable
pan_gene_30144	pan_gene_618	Leaf_length	100_Kernel_weight;Height_above_ear;Leaf_length	0	0	1	0	0	0	0	1	1	0	0	0	0	0	0	0	0	1	0	1	1	0	0	0	0	0	6	dispensable
pan_gene_30144	pan_gene_8981	Leaf_length	Average_internode_length_(below_ear);Leaf_length;Southern_leaf_blight;Sucrose	0	0	0	0	1	0	0	0	0	0	0	0	0	0	0	0	0	0	0	0	0	0	0	0	0	0	1	private
pan_gene_30166	pan_gene_31340	Days_to_anthesis;Leaf_length;Tassel_length	Leaf_length;Ratio_of_ear_height_to_total_height	0	0	0	0	0	0	0	0	0	0	0	0	0	0	0	0	0	0	1	0	1	0	0	0	0	0	2	dispensable
pan_gene_30166	pan_gene_3551	Days_to_anthesis;Leaf_length;Tassel_length	Leaf_length;Tassel_length	0	0	0	0	0	0	0	0	0	0	0	0	0	0	0	0	0	0	1	0	1	0	0	0	0	0	2	dispensable
pan_gene_30720	pan_gene_31976	Chlorophyll_B;Leaf_length;Stalk_strength	Leaf_length	0	0	1	0	0	0	0	0	0	0	0	0	0	0	0	0	0	0	0	0	1	0	0	0	1	0	3	dispensable
pan_gene_30722	pan_gene_30761	Leaf_length	Leaf_length;Nodes_above_ear;PCA_of_metabolites:_PC2;Plant_height;Starch;Tassel_length	0	0	1	1	0	1	0	0	1	0	0	0	1	0	1	0	1	1	1	0	1	1	0	1	1	0	13	near-core
pan_gene_30722	pan_gene_32310	Leaf_length	Leaf_length	0	0	1	0	0	0	0	0	0	0	0	0	0	0	0	0	0	0	0	0	0	0	0	0	0	0	1	private
pan_gene_30722	pan_gene_32793	Leaf_length	Leaf_length;Southern_leaf_blight	0	0	1	1	1	1	1	1	1	1	1	1	1	1	1	1	1	1	0	0	1	1	0	1	1	1	21	core
pan_gene_30722	pan_gene_4419	Leaf_length	Anthesis-silking_interval;Average_internode_length_(above_ear);Average_internode_length_(below_ear);Leaf_length;Tassel_length	0	0	0	0	0	0	0	0	0	0	0	0	0	0	0	0	0	0	0	0	1	0	0	0	0	0	1	private
pan_gene_30722	pan_gene_469	Leaf_length	Leaf_length	0	0	0	0	0	0	0	0	0	0	0	0	0	0	0	0	0	1	0	0	0	0	0	0	0	0	1	private
pan_gene_30722	pan_gene_5044	Leaf_length	Average_internode_length_(below_ear);Average_internode_length_(whole_plant);Ear_height;Leaf_length	0	0	1	0	0	1	0	0	0	0	0	0	0	0	0	0	0	0	0	0	0	0	0	0	0	0	2	dispensable
pan_gene_30722	pan_gene_53195	Leaf_length	Leaf_length	0	0	0	0	0	0	0	0	0	0	0	0	0	0	0	0	0	1	0	0	0	0	0	0	0	0	1	private
pan_gene_30722	pan_gene_618	Leaf_length	100_Kernel_weight;Height_above_ear;Leaf_length	0	0	1	0	0	1	1	0	1	0	0	0	0	0	0	0	1	1	1	0	0	1	0	1	0	0	9	dispensable
pan_gene_30722	pan_gene_8719	Leaf_length	Leaf_length;Nodes_per_plant	0	0	1	0	0	0	0	0	1	0	1	0	1	0	1	0	1	1	0	1	1	1	0	0	1	0	11	near-core
pan_gene_30761	pan_gene_31254	Leaf_length;Nodes_above_ear;PCA_of_metabolites:_PC2;Plant_height;Starch;Tassel_length	Leaf_length	0	0	1	1	1	1	0	1	1	0	0	0	1	0	0	0	0	1	1	1	1	1	0	0	0	0	12	near-core
pan_gene_30761	pan_gene_31491	Leaf_length;Nodes_above_ear;PCA_of_metabolites:_PC2;Plant_height;Starch;Tassel_length	Leaf_length	0	0	1	0	0	0	0	0	0	0	0	0	0	0	0	0	0	0	0	0	1	0	0	0	0	0	2	dispensable
pan_gene_30761	pan_gene_8000	Leaf_length;Nodes_above_ear;PCA_of_metabolites:_PC2;Plant_height;Starch;Tassel_length	Days_to_silk;Leaf_length;Ratio_of_ear_height_to_total_height	0	0	1	1	1	1	0	1	1	0	0	0	1	0	1	0	0	1	1	1	1	1	0	1	0	1	15	near-core
pan_gene_30761	pan_gene_9033	Leaf_length;Nodes_above_ear;PCA_of_metabolites:_PC2;Plant_height;Starch;Tassel_length	Leaf_length	0	0	1	1	0	1	0	0	1	0	0	0	0	0	1	0	0	1	1	0	1	1	0	1	0	0	10	dispensable
pan_gene_31254	pan_gene_32768	Leaf_length	Chlorophyll_A;Ear_height;Leaf_length;Nodes_to_ear;Southern_leaf_blight	0	0	1	0	1	0	0	0	0	0	1	0	0	0	0	0	0	0	0	0	0	0	0	0	0	0	3	dispensable
pan_gene_31254	pan_gene_618	Leaf_length	100_Kernel_weight;Height_above_ear;Leaf_length	0	0	1	1	0	1	0	0	1	0	0	0	0	0	0	0	0	0	0	1	0	0	0	0	0	1	6	dispensable
pan_gene_31254	pan_gene_8719	Leaf_length	Leaf_length;Nodes_per_plant	0	0	1	1	1	1	1	1	1	0	1	0	1	1	1	1	0	1	1	0	1	0	1	0	1	0	17	near-core
pan_gene_31254	pan_gene_8936	Leaf_length	Leaf_length;Tassel_branch_number	0	0	1	0	0	1	0	0	1	0	0	0	1	0	0	0	0	0	0	0	0	0	1	0	0	0	5	dispensable
pan_gene_31254	pan_gene_9033	Leaf_length	Leaf_length	0	0	1	0	0	1	0	0	1	0	1	0	0	0	0	0	0	1	0	0	1	0	0	0	0	0	6	dispensable
pan_gene_31340	pan_gene_4507	Leaf_length;Ratio_of_ear_height_to_total_height	Leaf_length	0	0	1	0	1	0	0	1	1	0	0	0	0	1	0	0	0	0	1	0	0	1	0	0	0	0	7	dispensable
pan_gene_31340	pan_gene_5382	Leaf_length;Ratio_of_ear_height_to_total_height	Cob_diameter;Leaf_length;Photoperiod_growing-degree_days_to_anthesis	0	0	1	0	1	1	1	0	0	0	0	0	1	0	0	0	0	0	0	0	1	0	1	0	0	0	7	dispensable
pan_gene_31340	pan_gene_8737	Leaf_length;Ratio_of_ear_height_to_total_height	Anthesis-silking_interval;Leaf_length	0	0	1	0	0	0	0	0	0	0	0	0	0	0	0	0	0	0	0	0	0	0	0	0	0	0	1	private
pan_gene_31340	pan_gene_9034	Leaf_length;Ratio_of_ear_height_to_total_height	Leaf_length	0	0	1	0	0	0	0	0	1	0	0	0	0	0	0	0	0	0	0	0	0	0	0	0	0	0	2	dispensable
pan_gene_31390	pan_gene_44723	Leaf_length	Leaf_length	0	0	0	0	0	0	0	0	0	0	0	0	0	0	1	0	0	0	0	0	0	0	0	0	0	0	1	private
pan_gene_31390	pan_gene_8932	Leaf_length	Leaf_length;Sucrose;Tassel_branch_number	0	0	0	0	1	0	0	0	0	0	0	1	0	0	0	0	0	0	0	0	0	0	0	0	0	0	2	dispensable
pan_gene_31391	pan_gene_469	Leaf_length	Leaf_length	0	0	0	1	0	0	0	1	0	0	0	0	0	0	0	0	0	1	0	0	0	0	0	0	0	0	3	dispensable
pan_gene_31491	pan_gene_32539	Leaf_length	Average_internode_length_(below_ear);Leaf_length	0	0	1	1	1	0	0	1	1	0	0	0	0	1	0	1	0	0	0	0	0	0	0	0	0	0	7	dispensable
pan_gene_31565	pan_gene_8932	Leaf_length	Leaf_length;Sucrose;Tassel_branch_number	0	0	0	0	0	0	0	0	0	1	0	0	0	0	1	0	0	0	0	0	0	0	0	0	0	0	2	dispensable
pan_gene_31837	pan_gene_32845	Leaf_length	Average_internode_length_(whole_plant);Leaf_length;Stalk_strength	0	0	0	0	0	0	0	0	1	0	0	0	0	0	0	0	0	0	0	0	0	0	0	0	0	0	1	private
pan_gene_31842	pan_gene_3523	Leaf_length	Leaf_length	0	0	0	0	0	0	0	0	0	0	0	0	0	0	1	0	0	0	0	0	0	0	0	0	0	0	1	private
pan_gene_31842	pan_gene_8088	Leaf_length	Ear_row_number;Height_per_day_(until_flowering);Leaf_length;Malate	0	0	1	0	0	0	0	0	0	0	0	0	0	0	1	0	0	0	0	0	0	0	0	1	0	0	3	dispensable
pan_gene_32310	pan_gene_469	Leaf_length	Leaf_length	0	0	0	1	0	0	0	0	0	0	1	0	0	0	0	0	0	0	0	0	1	0	0	0	0	0	3	dispensable
pan_gene_32310	pan_gene_53195	Leaf_length	Leaf_length	0	0	0	1	0	0	0	0	0	0	1	0	0	0	0	0	0	0	0	0	0	0	0	0	0	0	2	dispensable
pan_gene_32310	pan_gene_8077	Leaf_length	Days_to_silk;Leaf_length	0	0	1	0	0	0	0	0	0	0	0	0	0	0	0	0	0	0	0	1	0	1	0	0	0	0	3	dispensable
pan_gene_32539	pan_gene_8718	Average_internode_length_(below_ear);Leaf_length	Leaf_length;Nodes_per_plant	0	0	1	1	1	0	0	0	1	1	0	1	0	1	0	1	1	0	0	0	0	0	0	0	1	0	10	dispensable
pan_gene_32793	pan_gene_469	Leaf_length;Southern_leaf_blight	Leaf_length	0	0	0	1	0	0	0	1	0	0	0	0	0	0	0	0	0	1	0	0	1	0	0	0	0	0	4	dispensable
pan_gene_32793	pan_gene_8719	Leaf_length;Southern_leaf_blight	Leaf_length;Nodes_per_plant	0	0	1	0	0	0	0	0	1	0	1	1	1	0	0	0	1	0	0	0	0	0	1	0	0	1	8	dispensable
pan_gene_32793	pan_gene_9190	Leaf_length;Southern_leaf_blight	Chlorophyll_A;Glucose;Leaf_length	0	0	1	0	0	0	0	0	0	0	1	0	0	0	0	0	0	0	0	0	0	0	0	1	0	0	3	dispensable
pan_gene_32805	pan_gene_3551	Leaf_length	Leaf_length;Tassel_length	0	0	1	1	0	0	1	0	0	0	0	0	0	0	0	0	0	0	0	0	1	0	0	1	0	1	6	dispensable
pan_gene_32805	pan_gene_4507	Leaf_length	Leaf_length	0	0	1	1	1	0	0	0	0	0	0	0	0	1	0	0	0	1	1	1	0	0	1	0	0	0	8	dispensable
pan_gene_32805	pan_gene_8737	Leaf_length	Anthesis-silking_interval;Leaf_length	0	0	1	0	0	0	0	0	0	0	0	0	0	0	0	0	0	0	0	0	0	0	0	0	0	0	1	private
pan_gene_32806	pan_gene_32826	Leaf_length	Leaf_length	0	0	1	0	0	0	1	0	0	0	1	0	0	0	0	0	0	0	0	0	0	0	1	0	0	0	4	dispensable
pan_gene_32806	pan_gene_8071	Leaf_length	Leaf_length	0	0	1	0	0	0	0	0	0	0	0	0	0	0	0	0	0	0	0	0	0	0	0	0	0	0	1	private
pan_gene_32806	pan_gene_8997	Leaf_length	Leaf_length	0	0	1	0	1	0	0	0	1	1	0	0	0	0	0	0	0	0	0	0	0	0	0	0	0	0	4	dispensable
pan_gene_32826	pan_gene_5382	Leaf_length	Cob_diameter;Leaf_length;Photoperiod_growing-degree_days_to_anthesis	0	0	1	0	0	0	0	0	0	0	0	0	0	0	0	0	0	0	0	0	0	0	0	0	0	0	1	private
pan_gene_32826	pan_gene_8071	Leaf_length	Leaf_length	0	0	1	0	0	1	0	0	0	1	0	0	0	0	0	0	0	0	1	1	1	0	0	0	0	0	6	dispensable
pan_gene_32826	pan_gene_8997	Leaf_length	Leaf_length	0	0	1	0	0	0	0	0	0	0	0	0	0	0	0	0	0	0	0	0	1	0	0	0	0	0	2	dispensable
pan_gene_3523	pan_gene_8088	Leaf_length	Ear_row_number;Height_per_day_(until_flowering);Leaf_length;Malate	0	0	0	0	0	0	0	0	0	0	0	0	0	0	1	0	0	0	0	0	0	0	0	0	0	1	2	dispensable
pan_gene_3551	pan_gene_5382	Leaf_length;Tassel_length	Cob_diameter;Leaf_length;Photoperiod_growing-degree_days_to_anthesis	0	0	1	1	0	1	1	0	0	0	1	0	0	0	0	0	0	0	0	0	1	0	1	0	1	1	9	dispensable
pan_gene_3551	pan_gene_5549	Leaf_length;Tassel_length	Ear_row_number;Leaf_length	0	0	1	0	0	0	0	0	0	0	0	1	0	0	0	0	0	0	0	0	0	0	0	0	0	0	2	dispensable
pan_gene_3684	pan_gene_8089	Leaf_length	Ear_row_number;Height_per_day_(until_flowering);Leaf_length	0	0	1	0	1	0	0	0	0	0	0	1	1	1	0	0	1	1	0	1	0	0	0	0	0	1	9	dispensable
pan_gene_3780	pan_gene_8735	Average_internode_length_(above_ear);Boxcox-transformed_leaf_angle;Height_per_day_(until_flowering);Leaf_length	Leaf_length	0	0	1	0	0	0	0	0	0	0	0	0	0	0	1	0	0	0	0	0	0	0	0	0	0	0	2	dispensable
pan_gene_44723	pan_gene_64738	Leaf_length	Leaf_length	0	0	0	0	0	0	0	0	1	0	0	0	0	1	1	0	0	0	0	0	0	0	0	0	0	0	3	dispensable
pan_gene_4507	pan_gene_8737	Leaf_length	Anthesis-silking_interval;Leaf_length	0	0	1	1	0	0	0	0	0	0	0	0	0	0	0	0	0	0	0	0	0	0	0	0	0	0	2	dispensable
pan_gene_4507	pan_gene_9033	Leaf_length	Leaf_length	0	0	1	0	0	0	0	0	0	0	0	0	0	0	0	0	0	0	0	0	1	0	0	0	0	0	2	dispensable
pan_gene_4507	pan_gene_9034	Leaf_length	Leaf_length	0	0	1	0	0	0	0	1	1	0	0	0	0	0	0	0	0	0	0	0	0	0	0	0	0	0	3	dispensable
pan_gene_4659	pan_gene_9288	Leaf_length	Leaf_length	0	0	1	0	0	0	0	0	0	0	0	0	0	0	0	0	0	0	0	0	1	0	0	0	0	0	2	dispensable
pan_gene_469	pan_gene_53195	Leaf_length	Leaf_length	0	0	0	1	0	0	0	1	0	0	1	0	1	0	0	1	0	1	0	0	0	0	0	0	0	0	6	dispensable
pan_gene_469	pan_gene_618	Leaf_length	100_Kernel_weight;Height_above_ear;Leaf_length	0	0	0	0	0	0	0	0	0	0	0	0	0	0	0	0	0	0	0	0	1	0	0	0	0	0	1	private
pan_gene_508	pan_gene_8088	Height_above_ear;Leaf_length	Ear_row_number;Height_per_day_(until_flowering);Leaf_length;Malate	0	0	1	0	0	0	0	0	0	0	0	0	1	0	0	0	0	0	0	0	0	0	0	0	0	0	2	dispensable
pan_gene_5115	pan_gene_9183	Boxcox-transformed_leaf_angle;Leaf_length;Nodes_above_ear;Northern_Leaf_Blight	Average_internode_length_(below_ear);Leaf_length	0	0	1	0	0	0	0	0	0	0	0	0	1	0	0	0	0	0	0	0	0	0	0	0	0	0	2	dispensable
pan_gene_53195	pan_gene_8739	Leaf_length	Leaf_length	0	0	0	1	0	0	0	0	0	0	0	0	0	0	0	0	0	0	0	0	0	0	0	0	0	0	1	private
pan_gene_53195	pan_gene_9033	Leaf_length	Leaf_length	0	0	0	0	0	0	0	0	0	0	0	0	1	0	0	0	0	0	0	0	0	0	0	0	0	0	1	private
pan_gene_5334	pan_gene_8739	Cob_diameter;Leaf_length;Total_amino_acids	Leaf_length	0	0	1	0	0	0	0	0	0	1	0	0	0	0	0	0	0	0	0	0	0	1	0	0	0	0	3	dispensable
pan_gene_5368	pan_gene_618	Anthesis-silking_interval;Cob_diameter;Leaf_length;Nodes_above_ear;Photoperiod_growing-degree_days_to_anthesis	100_Kernel_weight;Height_above_ear;Leaf_length	0	0	1	0	0	0	0	0	1	0	1	0	1	1	0	0	0	1	0	1	0	0	0	0	1	1	9	dispensable
pan_gene_5368	pan_gene_8981	Anthesis-silking_interval;Cob_diameter;Leaf_length;Nodes_above_ear;Photoperiod_growing-degree_days_to_anthesis	Average_internode_length_(below_ear);Leaf_length;Southern_leaf_blight;Sucrose	0	0	0	0	0	0	0	0	0	1	0	0	0	0	0	0	0	0	0	0	0	0	0	0	0	0	1	private
pan_gene_5368	pan_gene_9190	Anthesis-silking_interval;Cob_diameter;Leaf_length;Nodes_above_ear;Photoperiod_growing-degree_days_to_anthesis	Chlorophyll_A;Glucose;Leaf_length	0	0	1	0	0	0	0	0	0	0	0	1	0	0	0	0	0	0	0	0	0	0	0	0	0	1	3	dispensable
pan_gene_5517	pan_gene_8071	Cob_diameter;Days_to_anthesis;Leaf_length;Nodes_to_ear	Leaf_length	0	0	1	1	0	0	0	0	0	0	1	0	0	1	0	1	1	0	0	1	0	0	0	0	0	0	7	dispensable
pan_gene_5549	pan_gene_9183	Ear_row_number;Leaf_length	Average_internode_length_(below_ear);Leaf_length	0	0	1	0	0	0	1	0	1	0	0	0	1	0	0	0	0	0	0	0	0	1	0	0	0	1	6	dispensable
pan_gene_5585	pan_gene_659	Leaf_length	Leaf_length	0	0	1	0	0	0	0	0	0	0	0	0	0	0	0	1	0	0	0	0	0	0	0	0	0	0	2	dispensable
pan_gene_618	pan_gene_9190	100_Kernel_weight;Height_above_ear;Leaf_length	Chlorophyll_A;Glucose;Leaf_length	0	0	1	0	0	0	0	0	0	0	0	0	0	0	0	0	0	0	0	0	0	0	0	0	0	1	2	dispensable
pan_gene_8000	pan_gene_8131	Days_to_silk;Leaf_length;Ratio_of_ear_height_to_total_height	100_Kernel_weight;Boxcox-transformed_leaf_angle;Leaf_length	0	0	1	0	0	1	0	0	0	0	0	0	0	0	1	0	0	0	0	0	0	0	0	0	0	0	3	dispensable
pan_gene_8071	pan_gene_8997	Leaf_length	Leaf_length	0	0	1	0	0	0	0	0	0	0	0	0	0	0	0	0	0	0	0	0	0	0	0	0	0	0	1	private
pan_gene_82330	pan_gene_8719	Leaf_length;Tassel_length	Leaf_length;Nodes_per_plant	0	0	0	0	0	0	0	0	0	0	0	0	0	0	0	0	0	1	0	0	0	0	1	0	0	0	2	dispensable
pan_gene_82330	pan_gene_8970	Leaf_length;Tassel_length	Leaf_length;Southern_leaf_blight;Tassel_length	0	0	0	0	0	0	0	0	1	0	0	0	0	0	0	1	0	0	0	0	0	0	0	0	0	0	2	dispensable
pan_gene_8735	pan_gene_8966	Leaf_length	Leaf_length	0	0	1	0	0	0	0	0	0	0	0	0	0	0	0	0	0	0	1	0	0	0	0	0	0	0	2	dispensable
pan_gene_8946	pan_gene_9034	Leaf_length	Leaf_length	0	0	1	0	0	0	0	0	0	0	0	0	0	0	0	0	0	0	0	0	0	0	0	0	0	0	1	private
pan_gene_9033	pan_gene_9190	Leaf_length	Chlorophyll_A;Glucose;Leaf_length	0	0	1	0	0	0	0	0	0	0	0	0	0	0	0	0	0	0	0	0	0	0	0	0	0	0	1	private
pan_gene_100706	pan_gene_618	Leaf_length	100_Kernel_weight;Height_above_ear;Leaf_length	0	0	0	0	0	0	0	0	0	0	0	0	0	0	0	0	0	0	0	0	0	0	0	0	0	1	1	private
pan_gene_103071	pan_gene_15704	Leaf_length	Cob_diameter;Leaf_length;Nodes_above_ear	0	0	0	1	0	0	0	0	0	0	0	0	0	0	0	0	0	0	0	0	0	0	0	0	0	0	1	private
pan_gene_103071	pan_gene_17165	Leaf_length	Leaf_length	0	0	0	1	0	0	0	0	0	0	0	0	0	0	1	0	1	0	0	0	0	0	0	0	0	0	3	dispensable
pan_gene_103071	pan_gene_21890	Leaf_length	Leaf_length;Tassel_branch_number	0	0	0	1	0	0	0	0	0	0	0	0	0	0	1	0	0	0	0	0	0	0	0	0	0	0	2	dispensable
pan_gene_103071	pan_gene_30046	Leaf_length	Height_per_day_(until_flowering);Leaf_length	0	0	0	1	0	0	0	0	0	0	0	0	0	0	0	0	0	0	0	0	0	0	0	0	0	0	1	private
pan_gene_11247	pan_gene_12500	Leaf_length	Average_internode_length_(below_ear);Leaf_length;Ratio_of_ear_height_to_total_height;Southern_leaf_blight	0	0	0	0	0	0	0	0	0	0	1	0	0	0	0	0	0	0	0	0	0	0	0	0	0	0	1	private
pan_gene_11247	pan_gene_28439	Leaf_length	Leaf_length	0	0	0	1	0	0	0	0	0	0	0	0	0	0	0	0	0	0	0	0	0	0	0	0	0	0	1	private
pan_gene_11247	pan_gene_3551	Leaf_length	Leaf_length;Tassel_length	0	0	0	1	0	0	0	0	0	0	1	0	0	0	0	0	0	0	0	0	0	0	0	0	1	0	3	dispensable
pan_gene_11247	pan_gene_3553	Leaf_length	Cob_diameter;Leaf_length;Tassel_length	0	0	0	1	0	0	0	0	0	0	0	0	0	0	0	0	0	0	0	0	0	0	0	0	0	0	1	private
pan_gene_11247	pan_gene_4507	Leaf_length	Leaf_length	0	0	0	1	0	0	0	0	1	0	0	0	0	0	0	0	0	0	0	0	0	0	0	0	0	0	2	dispensable
pan_gene_11400	pan_gene_16067	Leaf_length	Leaf_length	0	0	0	1	0	0	0	0	0	0	0	0	0	0	0	0	0	1	0	0	0	1	0	0	0	0	3	dispensable
pan_gene_11400	pan_gene_27483	Leaf_length	Leaf_length	0	0	0	1	0	0	0	0	1	0	0	0	0	0	0	0	0	0	0	1	0	0	0	0	1	0	4	dispensable
pan_gene_11400	pan_gene_28365	Leaf_length	Leaf_length;Tassel_length	0	0	0	1	0	0	0	0	0	0	0	0	0	0	0	0	0	0	0	0	0	1	0	0	0	0	2	dispensable
pan_gene_11400	pan_gene_31391	Leaf_length	Leaf_length	0	0	0	1	0	0	0	0	0	0	0	0	0	0	0	0	0	1	0	0	0	0	0	0	0	0	2	dispensable
pan_gene_11400	pan_gene_38203	Leaf_length	Leaf_length	0	0	0	1	0	0	0	0	0	0	0	0	0	0	0	0	0	0	0	0	0	0	0	0	0	0	1	private
pan_gene_11400	pan_gene_4406	Leaf_length	Average_internode_length_(above_ear);Average_internode_length_(below_ear);Average_internode_length_(whole_plant);Height_above_ear;Height_per_day_(until_flowering);Leaf_length;Plant_height;Stalk_strength;Tassel_length	0	0	0	0	0	0	0	0	0	0	0	0	0	0	0	0	0	0	0	0	0	0	0	0	0	1	1	private
pan_gene_11400	pan_gene_469	Leaf_length	Leaf_length	0	0	0	1	0	0	0	0	0	0	0	0	0	0	0	0	0	0	0	0	0	0	0	0	0	0	1	private
pan_gene_11400	pan_gene_53195	Leaf_length	Leaf_length	0	0	0	1	0	0	0	0	0	0	0	0	0	0	0	0	0	0	0	0	0	0	0	0	0	0	1	private
pan_gene_11400	pan_gene_69125	Leaf_length	Leaf_length	0	0	0	1	0	0	0	0	0	0	0	0	0	0	0	0	0	0	0	0	0	0	0	0	0	0	1	private
pan_gene_11400	pan_gene_82330	Leaf_length	Leaf_length;Tassel_length	0	0	0	0	0	0	0	0	0	0	0	0	0	0	0	0	0	1	0	0	0	0	0	0	0	0	1	private
pan_gene_11400	pan_gene_8737	Leaf_length	Anthesis-silking_interval;Leaf_length	0	0	0	1	0	0	0	0	0	0	0	0	0	0	0	0	0	0	0	0	0	0	0	0	0	0	1	private
pan_gene_11400	pan_gene_8739	Leaf_length	Leaf_length	0	0	0	1	0	0	0	0	0	0	0	0	0	0	0	0	0	0	0	0	0	0	0	0	0	0	1	private
pan_gene_11728	pan_gene_24528	Leaf_length;Tassel_branch_number	100_Kernel_weight;Height_above_ear;Leaf_length	0	0	0	1	0	0	0	0	0	0	0	0	0	0	0	0	0	0	0	0	0	0	0	0	0	0	1	private
pan_gene_11729	pan_gene_25033	Leaf_length	Chlorophyll_B;Leaf_length	0	0	0	0	0	0	0	0	0	0	0	0	0	0	0	0	0	0	0	0	1	0	0	0	0	0	1	private
pan_gene_11740	pan_gene_15925	Leaf_length;Tassel_length	Days_to_silk;Leaf_length;Total_amino_acids	0	0	0	1	1	0	0	0	0	1	0	0	0	0	0	0	0	1	1	0	0	1	1	1	1	0	9	dispensable
pan_gene_11740	pan_gene_27592	Leaf_length;Tassel_length	Leaf_length;Northern_Leaf_Blight	0	0	0	1	1	0	0	0	0	1	0	0	0	0	0	0	0	0	0	0	1	0	0	0	0	0	4	dispensable
pan_gene_11740	pan_gene_32806	Leaf_length;Tassel_length	Leaf_length	0	0	0	1	1	0	0	0	0	0	0	0	0	0	0	0	0	0	0	0	0	0	1	0	0	0	3	dispensable
pan_gene_11740	pan_gene_4420	Leaf_length;Tassel_length	Anthesis-silking_interval;Average_internode_length_(above_ear);Average_internode_length_(below_ear);Leaf_length;Photoperiod_Growing-degree_days_to_silk;Tassel_length	0	0	0	1	1	0	0	0	0	0	0	0	0	1	0	0	0	0	0	0	0	0	0	0	0	0	3	dispensable
pan_gene_11740	pan_gene_8100	Leaf_length;Tassel_length	Average_internode_length_(above_ear);Days_to_anthesis;Leaf_length;Ratio_of_ear_height_to_total_height	0	0	0	1	0	0	0	0	1	0	0	0	0	0	0	0	0	0	0	0	0	0	0	0	0	0	2	dispensable
pan_gene_11742	pan_gene_19108	Days_to_silk;Leaf_length;Protein	Leaf_length	0	0	0	1	0	1	0	0	1	0	1	1	0	1	0	1	0	0	0	1	0	0	1	0	0	1	10	dispensable
pan_gene_11742	pan_gene_21878	Days_to_silk;Leaf_length;Protein	Leaf_length;Leaf_width;Nodes_above_ear	0	0	0	1	0	1	0	0	0	0	0	0	0	0	0	0	0	0	0	0	0	0	0	0	0	0	2	dispensable
pan_gene_11742	pan_gene_21939	Days_to_silk;Leaf_length;Protein	Leaf_length	0	0	0	1	0	0	0	0	0	0	0	0	0	0	0	0	0	0	0	0	0	0	1	0	0	0	2	dispensable
pan_gene_11742	pan_gene_25037	Days_to_silk;Leaf_length;Protein	Leaf_length	0	0	0	0	0	0	0	0	0	0	0	0	0	1	0	0	0	0	0	0	0	0	1	0	0	0	2	dispensable
pan_gene_11742	pan_gene_27025	Days_to_silk;Leaf_length;Protein	Leaf_length	0	0	0	0	0	1	0	0	0	0	0	0	0	0	0	0	0	0	0	0	0	0	1	0	0	0	2	dispensable
pan_gene_11783	pan_gene_3523	Leaf_length	Leaf_length	0	0	0	1	0	0	0	0	0	0	0	0	0	0	0	0	0	0	0	0	0	0	0	0	0	0	1	private
pan_gene_11783	pan_gene_4462	Leaf_length	Leaf_length	0	0	0	1	1	0	0	0	0	0	0	0	0	0	0	1	0	0	0	0	0	0	0	0	0	0	3	dispensable
pan_gene_1181	pan_gene_29695	Chlorophyll_A;Leaf_length;Photoperiod_Growing-degree_days_to_silk;Photoperiod_growing-degree_days_to_anthesis;Tassel_length	Leaf_length;Photoperiod_Growing-degree_days_to_silk;Photoperiod_growing-degree_days_to_anthesis	0	0	0	0	0	0	0	0	0	0	0	0	0	0	0	0	0	1	0	0	0	0	0	0	0	0	1	private
pan_gene_1181	pan_gene_3520	Chlorophyll_A;Leaf_length;Photoperiod_Growing-degree_days_to_silk;Photoperiod_growing-degree_days_to_anthesis;Tassel_length	Leaf_length	0	0	0	0	0	0	0	0	0	0	0	0	0	0	0	0	0	0	0	0	0	0	0	1	0	0	1	private
pan_gene_1181	pan_gene_5585	Chlorophyll_A;Leaf_length;Photoperiod_Growing-degree_days_to_silk;Photoperiod_growing-degree_days_to_anthesis;Tassel_length	Leaf_length	0	0	0	0	0	0	0	0	0	0	0	1	0	0	0	0	0	0	0	0	0	0	1	0	0	0	2	dispensable
pan_gene_1181	pan_gene_624	Chlorophyll_A;Leaf_length;Photoperiod_Growing-degree_days_to_silk;Photoperiod_growing-degree_days_to_anthesis;Tassel_length	Cob_diameter;Ear_height;Leaf_length	0	0	0	0	0	0	0	0	0	0	0	1	0	0	0	0	0	0	0	0	0	0	0	0	0	0	1	private
pan_gene_1181	pan_gene_69125	Chlorophyll_A;Leaf_length;Photoperiod_Growing-degree_days_to_silk;Photoperiod_growing-degree_days_to_anthesis;Tassel_length	Leaf_length	0	0	0	0	0	0	0	0	0	0	0	0	0	0	0	0	0	0	0	0	0	0	1	0	0	0	1	private
pan_gene_1193	pan_gene_9294	100_Kernel_weight;Average_internode_length_(whole_plant);Cob_diameter;Ear_row_number;Glutamate;Leaf_length;PCA_of_metabolites:_PC1;Tassel_length	Average_internode_length_(whole_plant);Ear_row_number;Leaf_length	0	0	0	1	0	0	0	0	0	0	0	0	0	0	0	0	0	0	0	0	0	0	0	0	0	0	1	private
pan_gene_11969	pan_gene_14742	Days_to_anthesis;Days_to_silk;Leaf_length;Nodes_per_plant;PCA_of_metabolites:_PC1	Leaf_length;Tassel_branch_number	0	0	0	0	1	1	0	0	0	0	0	0	0	0	0	0	0	0	0	1	0	0	0	0	0	0	3	dispensable
pan_gene_11969	pan_gene_14980	Days_to_anthesis;Days_to_silk;Leaf_length;Nodes_per_plant;PCA_of_metabolites:_PC1	Leaf_length	0	0	0	1	0	0	0	0	0	0	0	0	0	0	0	0	0	0	0	0	0	0	0	0	0	1	2	dispensable
pan_gene_11969	pan_gene_28439	Days_to_anthesis;Days_to_silk;Leaf_length;Nodes_per_plant;PCA_of_metabolites:_PC1	Leaf_length	0	0	0	1	0	0	0	0	0	0	0	0	0	0	0	0	0	0	0	0	0	0	0	0	0	0	1	private
pan_gene_11969	pan_gene_29695	Days_to_anthesis;Days_to_silk;Leaf_length;Nodes_per_plant;PCA_of_metabolites:_PC1	Leaf_length;Photoperiod_Growing-degree_days_to_silk;Photoperiod_growing-degree_days_to_anthesis	0	0	0	0	0	0	0	0	0	0	0	0	1	0	0	0	0	0	0	0	0	0	0	0	0	0	1	private
pan_gene_11969	pan_gene_30614	Days_to_anthesis;Days_to_silk;Leaf_length;Nodes_per_plant;PCA_of_metabolites:_PC1	Leaf_length	0	0	0	1	0	0	0	0	0	0	0	0	0	0	0	0	1	0	0	0	0	0	0	0	0	1	3	dispensable
pan_gene_11969	pan_gene_32076	Days_to_anthesis;Days_to_silk;Leaf_length;Nodes_per_plant;PCA_of_metabolites:_PC1	Days_to_silk;Leaf_length	0	0	0	0	0	1	0	0	0	0	0	0	0	0	0	0	0	0	0	0	0	0	0	0	0	0	1	private
pan_gene_11969	pan_gene_38203	Days_to_anthesis;Days_to_silk;Leaf_length;Nodes_per_plant;PCA_of_metabolites:_PC1	Leaf_length	0	0	0	1	0	0	0	0	0	0	0	0	0	0	0	0	0	0	0	0	0	0	0	0	0	0	1	private
pan_gene_11969	pan_gene_469	Days_to_anthesis;Days_to_silk;Leaf_length;Nodes_per_plant;PCA_of_metabolites:_PC1	Leaf_length	0	0	0	1	0	0	0	0	0	0	0	0	0	0	0	0	0	0	0	0	0	0	0	0	0	0	1	private
pan_gene_11969	pan_gene_53195	Days_to_anthesis;Days_to_silk;Leaf_length;Nodes_per_plant;PCA_of_metabolites:_PC1	Leaf_length	0	0	0	1	0	0	0	0	0	0	0	0	0	0	0	0	0	0	0	0	0	0	0	0	0	0	1	private
pan_gene_11969	pan_gene_5585	Days_to_anthesis;Days_to_silk;Leaf_length;Nodes_per_plant;PCA_of_metabolites:_PC1	Leaf_length	0	0	0	1	0	0	0	0	1	0	0	0	0	0	0	0	0	0	0	1	0	0	1	0	0	0	4	dispensable
pan_gene_11969	pan_gene_624	Days_to_anthesis;Days_to_silk;Leaf_length;Nodes_per_plant;PCA_of_metabolites:_PC1	Cob_diameter;Ear_height;Leaf_length	0	0	0	1	0	0	0	0	1	0	0	0	0	0	0	0	0	0	0	0	0	0	0	0	1	1	4	dispensable
pan_gene_11969	pan_gene_69125	Days_to_anthesis;Days_to_silk;Leaf_length;Nodes_per_plant;PCA_of_metabolites:_PC1	Leaf_length	0	0	0	1	0	1	0	0	0	0	0	0	0	0	0	0	0	0	0	0	1	0	1	0	0	0	4	dispensable
pan_gene_11969	pan_gene_8000	Days_to_anthesis;Days_to_silk;Leaf_length;Nodes_per_plant;PCA_of_metabolites:_PC1	Days_to_silk;Leaf_length;Ratio_of_ear_height_to_total_height	0	0	0	1	1	1	0	0	1	0	0	0	0	0	0	0	0	0	0	0	0	0	1	0	0	0	5	dispensable
pan_gene_11969	pan_gene_8076	Days_to_anthesis;Days_to_silk;Leaf_length;Nodes_per_plant;PCA_of_metabolites:_PC1	Average_internode_length_(below_ear);Leaf_length;Tassel_length	0	0	0	1	0	1	0	0	1	0	0	0	0	1	0	0	0	0	0	0	0	0	0	0	0	0	4	dispensable
pan_gene_11969	pan_gene_8737	Days_to_anthesis;Days_to_silk;Leaf_length;Nodes_per_plant;PCA_of_metabolites:_PC1	Anthesis-silking_interval;Leaf_length	0	0	0	1	0	0	0	0	0	0	0	0	0	0	0	0	0	0	0	0	0	0	0	0	0	0	1	private
pan_gene_11971	pan_gene_15585	Days_to_silk;Glutamate;Leaf_length;Leaf_width;PCA_of_metabolites:_PC1;Photoperiod_Growing-degree_days_to_silk;Photoperiod_growing-degree_days_to_anthesis;Protein;Stalk_strength	Average_internode_length_(below_ear);Leaf_length	0	0	0	1	1	0	0	0	0	0	0	0	0	0	0	0	0	0	0	0	0	0	0	0	0	0	2	dispensable
pan_gene_11971	pan_gene_16036	Days_to_silk;Glutamate;Leaf_length;Leaf_width;PCA_of_metabolites:_PC1;Photoperiod_Growing-degree_days_to_silk;Photoperiod_growing-degree_days_to_anthesis;Protein;Stalk_strength	Average_internode_length_(above_ear);Leaf_length	0	0	0	1	0	0	0	0	1	0	0	0	0	0	0	0	0	0	0	0	0	0	0	0	0	0	2	dispensable
pan_gene_12035	pan_gene_15582	Ear_row_number;Leaf_length	Leaf_length;Plant_height	0	0	0	0	1	0	0	0	0	0	0	0	0	0	0	0	0	0	0	0	0	0	0	0	0	0	1	private
pan_gene_12035	pan_gene_16067	Ear_row_number;Leaf_length	Leaf_length	0	0	0	1	0	0	0	0	0	0	0	0	0	0	0	0	0	0	0	0	0	0	0	0	0	0	1	private
pan_gene_12035	pan_gene_25003	Ear_row_number;Leaf_length	Leaf_length	0	0	0	1	1	0	0	0	0	1	0	1	0	0	0	0	0	0	0	0	0	0	1	0	0	0	5	dispensable
pan_gene_12035	pan_gene_28439	Ear_row_number;Leaf_length	Leaf_length	0	0	0	1	1	1	0	0	1	0	0	0	0	0	0	0	0	0	0	0	0	0	0	0	0	0	4	dispensable
pan_gene_1213	pan_gene_15112	Leaf_length	Leaf_length	0	0	0	0	1	0	0	1	0	0	0	0	0	0	0	1	0	0	0	0	0	0	0	0	0	0	3	dispensable
pan_gene_1213	pan_gene_16039	Leaf_length	Average_internode_length_(above_ear);Leaf_length	0	0	0	1	0	0	0	0	1	0	0	0	0	0	0	0	0	0	0	0	0	0	0	0	0	0	2	dispensable
pan_gene_1213	pan_gene_16332	Leaf_length	Height_per_day_(until_flowering);Leaf_length;Plant_height	0	0	0	1	0	0	0	1	1	1	0	0	0	1	0	0	0	0	0	0	0	0	0	0	0	0	5	dispensable
pan_gene_1213	pan_gene_17511	Leaf_length	Leaf_length	0	0	0	1	1	1	0	1	1	0	0	0	0	0	0	0	0	0	0	1	0	0	0	0	0	0	6	dispensable
pan_gene_1213	pan_gene_17533	Leaf_length	Leaf_length	0	0	0	1	1	0	0	0	0	0	1	0	0	0	0	0	0	0	0	0	0	0	0	0	0	0	3	dispensable
pan_gene_1213	pan_gene_17535	Leaf_length	Leaf_length	0	0	0	1	0	1	0	1	0	1	1	0	0	1	0	1	0	0	0	1	0	0	0	0	0	0	8	dispensable
pan_gene_1213	pan_gene_17649	Leaf_length	Leaf_length	0	0	0	1	0	0	0	1	1	0	0	0	0	0	0	0	0	0	0	0	0	0	0	0	0	0	3	dispensable
pan_gene_1213	pan_gene_19145	Leaf_length	Leaf_length	0	0	0	1	0	0	0	1	1	0	0	0	0	1	0	0	0	0	0	0	0	0	0	0	0	0	4	dispensable
pan_gene_1213	pan_gene_20504	Leaf_length	Leaf_length	0	0	0	1	1	0	0	0	0	0	0	0	0	0	0	1	0	0	0	0	0	0	0	0	0	0	3	dispensable
pan_gene_1213	pan_gene_21423	Leaf_length	Chlorophyll_B;Days_to_anthesis;Leaf_length	0	0	0	0	1	0	0	1	0	0	0	0	0	0	0	0	0	0	0	0	1	0	0	0	0	0	3	dispensable
pan_gene_1213	pan_gene_21869	Leaf_length	Height_above_ear;Leaf_length	0	0	0	1	1	1	0	0	0	0	0	0	0	0	0	0	0	0	0	1	0	0	0	0	0	0	4	dispensable
pan_gene_1213	pan_gene_25003	Leaf_length	Leaf_length	0	0	0	1	1	0	0	0	0	0	1	0	0	0	0	0	0	0	0	0	0	0	0	0	0	0	3	dispensable
pan_gene_1213	pan_gene_27423	Leaf_length	Leaf_length	0	0	0	1	0	0	0	0	0	0	0	0	0	0	0	0	0	0	0	0	0	0	0	0	0	0	1	private
pan_gene_1213	pan_gene_30144	Leaf_length	Leaf_length	0	0	0	1	1	0	0	0	0	1	1	0	0	1	0	0	0	0	0	0	0	0	0	0	0	0	5	dispensable
pan_gene_1213	pan_gene_31254	Leaf_length	Leaf_length	0	0	0	1	1	1	0	1	0	0	1	0	0	1	0	0	0	0	0	1	0	0	0	0	0	0	7	dispensable
pan_gene_1213	pan_gene_8000	Leaf_length	Days_to_silk;Leaf_length;Ratio_of_ear_height_to_total_height	0	0	0	1	1	1	0	1	0	0	1	0	0	0	0	1	0	0	0	1	0	0	0	0	0	0	7	dispensable
pan_gene_1213	pan_gene_8718	Leaf_length	Leaf_length;Nodes_per_plant	0	0	0	1	0	0	0	1	1	0	0	0	0	1	0	0	0	0	0	1	0	0	0	0	0	0	5	dispensable
pan_gene_1213	pan_gene_8719	Leaf_length	Leaf_length;Nodes_per_plant	0	0	0	1	1	1	0	0	0	0	0	0	0	0	0	0	0	0	0	0	0	0	0	0	0	0	3	dispensable
pan_gene_1213	pan_gene_8981	Leaf_length	Average_internode_length_(below_ear);Leaf_length;Southern_leaf_blight;Sucrose	0	0	0	0	1	0	0	0	0	0	0	0	0	0	0	0	0	0	0	0	0	0	0	0	0	0	1	private
pan_gene_1213	pan_gene_9190	Leaf_length	Chlorophyll_A;Glucose;Leaf_length	0	0	0	1	0	0	0	0	0	0	1	0	0	0	0	1	0	0	0	0	0	0	0	0	0	0	3	dispensable
pan_gene_1213	pan_gene_9288	Leaf_length	Leaf_length	0	0	0	1	1	1	0	1	0	0	1	0	1	1	0	1	0	0	0	0	0	0	0	0	0	0	8	dispensable
pan_gene_12483	pan_gene_30685	Ear_row_number;Leaf_length	Average_internode_length_(below_ear);Leaf_length	0	0	0	1	1	0	0	0	0	0	0	0	0	0	0	0	0	0	0	0	0	0	0	0	0	0	2	dispensable
pan_gene_12483	pan_gene_31364	Ear_row_number;Leaf_length	Average_internode_length_(above_ear);Leaf_length	0	0	0	1	0	0	0	0	0	0	0	0	0	0	0	0	0	0	0	0	0	0	0	0	0	0	1	private
pan_gene_12483	pan_gene_3553	Ear_row_number;Leaf_length	Cob_diameter;Leaf_length;Tassel_length	0	0	0	1	0	0	0	0	0	0	0	0	0	0	0	0	0	0	0	0	0	0	0	0	0	0	1	private
pan_gene_12483	pan_gene_89490	Ear_row_number;Leaf_length	Leaf_length;Nodes_per_plant	0	0	0	1	0	0	0	0	0	0	0	0	0	0	0	0	0	0	0	0	0	0	0	0	0	0	1	private
pan_gene_12484	pan_gene_17533	Ear_row_number;Leaf_length	Leaf_length	0	0	0	0	0	0	0	0	0	1	0	0	0	0	0	0	0	0	0	1	0	0	0	0	0	0	2	dispensable
pan_gene_12484	pan_gene_17649	Ear_row_number;Leaf_length	Leaf_length	0	0	0	0	0	0	0	0	0	1	0	0	0	0	0	0	0	0	0	0	0	0	0	0	0	0	1	private
pan_gene_12484	pan_gene_31254	Ear_row_number;Leaf_length	Leaf_length	0	0	0	0	0	0	0	0	0	1	0	0	0	0	0	0	0	0	0	0	0	0	0	0	0	0	1	private
pan_gene_12484	pan_gene_82330	Ear_row_number;Leaf_length	Leaf_length;Tassel_length	0	0	0	0	1	0	0	0	0	0	0	0	0	0	0	0	0	0	0	0	0	0	0	0	0	0	1	private
pan_gene_12484	pan_gene_8970	Ear_row_number;Leaf_length	Leaf_length;Southern_leaf_blight;Tassel_length	0	0	0	0	1	0	0	0	0	0	0	0	0	0	0	0	0	0	0	0	0	0	0	0	0	0	1	private
pan_gene_12500	pan_gene_14544	Average_internode_length_(below_ear);Leaf_length;Ratio_of_ear_height_to_total_height;Southern_leaf_blight	Leaf_length	0	0	0	0	0	0	0	0	0	0	0	0	0	0	0	0	0	0	0	0	0	1	0	0	0	0	1	private
pan_gene_12500	pan_gene_14980	Average_internode_length_(below_ear);Leaf_length;Ratio_of_ear_height_to_total_height;Southern_leaf_blight	Leaf_length	0	0	0	0	0	0	0	0	0	0	0	0	0	0	0	0	0	0	0	0	0	1	0	0	0	0	1	private
pan_gene_12500	pan_gene_15582	Average_internode_length_(below_ear);Leaf_length;Ratio_of_ear_height_to_total_height;Southern_leaf_blight	Leaf_length;Plant_height	0	0	0	0	0	0	0	0	0	0	0	0	0	0	0	0	0	0	0	0	0	1	0	0	0	0	1	private
pan_gene_12500	pan_gene_30166	Average_internode_length_(below_ear);Leaf_length;Ratio_of_ear_height_to_total_height;Southern_leaf_blight	Days_to_anthesis;Leaf_length;Tassel_length	0	0	0	0	0	0	0	0	0	0	0	0	0	0	0	0	0	0	0	0	1	0	0	0	0	0	1	private
pan_gene_12500	pan_gene_30761	Average_internode_length_(below_ear);Leaf_length;Ratio_of_ear_height_to_total_height;Southern_leaf_blight	Leaf_length;Nodes_above_ear;PCA_of_metabolites:_PC2;Plant_height;Starch;Tassel_length	0	0	0	0	0	0	0	0	0	0	0	0	0	0	0	0	0	0	0	0	0	1	0	0	0	0	1	private
pan_gene_12500	pan_gene_31364	Average_internode_length_(below_ear);Leaf_length;Ratio_of_ear_height_to_total_height;Southern_leaf_blight	Average_internode_length_(above_ear);Leaf_length	0	0	0	0	0	0	0	0	0	0	0	0	0	0	0	0	0	0	0	0	0	1	0	0	0	0	1	private
pan_gene_12500	pan_gene_32310	Average_internode_length_(below_ear);Leaf_length;Ratio_of_ear_height_to_total_height;Southern_leaf_blight	Leaf_length	0	0	0	0	0	0	0	0	0	0	0	0	0	0	0	0	0	0	0	0	0	1	0	0	0	0	1	private
pan_gene_12500	pan_gene_32793	Average_internode_length_(below_ear);Leaf_length;Ratio_of_ear_height_to_total_height;Southern_leaf_blight	Leaf_length;Southern_leaf_blight	0	0	0	0	0	0	0	0	0	0	0	0	0	0	0	0	0	0	0	0	0	1	0	0	0	0	1	private
pan_gene_12500	pan_gene_5382	Average_internode_length_(below_ear);Leaf_length;Ratio_of_ear_height_to_total_height;Southern_leaf_blight	Cob_diameter;Leaf_length;Photoperiod_growing-degree_days_to_anthesis	0	0	0	0	0	0	0	0	0	0	1	0	1	0	0	0	0	0	0	0	1	0	0	0	0	0	3	dispensable
pan_gene_12500	pan_gene_618	Average_internode_length_(below_ear);Leaf_length;Ratio_of_ear_height_to_total_height;Southern_leaf_blight	100_Kernel_weight;Height_above_ear;Leaf_length	0	0	0	0	0	0	0	0	0	0	0	0	0	0	0	0	0	0	0	0	0	1	0	0	0	0	1	private
pan_gene_12500	pan_gene_8731	Average_internode_length_(below_ear);Leaf_length;Ratio_of_ear_height_to_total_height;Southern_leaf_blight	Leaf_length	0	0	0	0	0	0	0	0	0	0	0	0	0	0	0	0	0	0	0	0	0	1	0	0	0	0	1	private
pan_gene_12540	pan_gene_16039	Days_to_anthesis;Leaf_length	Average_internode_length_(above_ear);Leaf_length	0	0	0	1	0	0	0	0	0	0	0	0	0	0	0	0	0	0	0	0	0	0	0	0	0	0	1	private
pan_gene_12540	pan_gene_16049	Days_to_anthesis;Leaf_length	Leaf_length	0	0	0	1	0	0	0	0	0	0	0	0	0	0	0	0	0	0	0	0	0	0	0	0	0	0	1	private
pan_gene_12540	pan_gene_25074	Days_to_anthesis;Leaf_length	Leaf_length	0	0	0	1	0	0	0	0	0	0	0	0	0	0	0	0	0	0	0	0	0	0	0	0	0	0	1	private
pan_gene_12540	pan_gene_32806	Days_to_anthesis;Leaf_length	Leaf_length	0	0	0	1	0	0	0	0	0	0	0	0	0	0	0	0	0	0	0	0	0	0	0	0	0	0	1	private
pan_gene_12540	pan_gene_4427	Days_to_anthesis;Leaf_length	Leaf_length;Tassel_length	0	0	0	1	0	0	0	1	0	0	0	0	0	0	0	0	0	0	0	0	0	0	0	0	0	0	2	dispensable
pan_gene_12540	pan_gene_5116	Days_to_anthesis;Leaf_length	Boxcox-transformed_leaf_angle;Height_above_ear;Leaf_length;Nodes_above_ear;Northern_Leaf_Blight	0	0	0	1	0	0	0	0	0	0	0	0	0	0	0	0	0	0	0	0	0	0	0	0	0	0	1	private
pan_gene_12540	pan_gene_8100	Days_to_anthesis;Leaf_length	Average_internode_length_(above_ear);Days_to_anthesis;Leaf_length;Ratio_of_ear_height_to_total_height	0	0	0	1	0	0	0	0	0	0	0	0	0	0	0	0	0	0	0	0	0	0	0	0	0	0	1	private
pan_gene_12541	pan_gene_24673	Days_to_anthesis;Leaf_length	100_Kernel_weight;Leaf_length	0	0	0	1	0	0	0	0	0	0	0	0	0	0	0	0	0	0	0	0	0	0	0	0	0	0	1	private
pan_gene_12840	pan_gene_30900	Average_internode_length_(below_ear);Boxcox-transformed_leaf_angle;Leaf_length;Nitrate	Average_internode_length_(above_ear);Leaf_length	0	0	0	0	0	0	0	0	0	0	0	1	0	0	0	0	0	0	0	0	1	0	0	0	0	0	2	dispensable
pan_gene_12887	pan_gene_8932	Leaf_length;Tassel_branch_number	Leaf_length;Sucrose;Tassel_branch_number	0	0	0	1	0	1	0	0	0	0	0	0	0	0	0	0	0	0	0	0	0	0	0	0	0	0	2	dispensable
pan_gene_1319	pan_gene_32826	Cob_diameter;Leaf_length	Leaf_length	0	0	0	0	0	0	0	0	0	0	0	0	0	0	0	0	0	0	0	0	0	0	0	0	1	0	1	private
pan_gene_13399	pan_gene_14695	Leaf_length	Average_internode_length_(whole_plant);Height_per_day_(until_flowering);Leaf_length;Nodes_above_ear	0	0	0	0	0	0	0	0	0	0	0	0	0	0	0	0	1	0	0	0	0	0	0	0	0	0	1	private
pan_gene_13399	pan_gene_14769	Leaf_length	Leaf_length	0	0	0	1	0	0	0	0	0	0	0	0	0	0	0	0	0	0	0	0	0	0	0	0	0	0	1	private
pan_gene_13399	pan_gene_24527	Leaf_length	Average_internode_length_(whole_plant);Leaf_length	0	0	0	1	1	0	0	1	0	0	0	0	0	0	0	0	0	0	0	0	1	0	0	0	0	0	4	dispensable
pan_gene_13399	pan_gene_25114	Leaf_length	Leaf_length;Leaf_width	0	0	0	1	0	0	0	0	1	0	0	0	1	0	0	0	0	0	0	0	0	1	0	0	0	0	4	dispensable
pan_gene_13558	pan_gene_5585	Leaf_length	Leaf_length	0	0	0	1	0	0	0	0	0	0	0	0	0	0	0	0	0	0	0	0	0	0	0	0	0	0	1	private
pan_gene_1404	pan_gene_14544	Leaf_length	Leaf_length	0	0	0	1	0	0	0	0	0	0	0	0	0	0	0	0	0	0	0	0	1	1	0	0	0	0	3	dispensable
pan_gene_1404	pan_gene_16068	Leaf_length	Leaf_length;Malate	0	0	0	1	1	0	0	0	0	0	0	0	0	0	0	0	0	0	0	0	0	0	0	0	0	0	2	dispensable
pan_gene_1404	pan_gene_27482	Leaf_length	Leaf_length	0	0	0	1	1	0	0	0	1	0	0	0	0	1	0	0	0	0	0	0	0	0	0	0	0	0	4	dispensable
pan_gene_1404	pan_gene_30722	Leaf_length	Leaf_length	0	0	0	1	0	0	0	0	0	0	0	0	0	0	0	0	0	0	0	0	0	1	0	0	0	0	2	dispensable
pan_gene_1404	pan_gene_5368	Leaf_length	Anthesis-silking_interval;Cob_diameter;Leaf_length;Nodes_above_ear;Photoperiod_growing-degree_days_to_anthesis	0	0	0	1	1	0	0	0	1	0	0	0	0	1	0	0	0	0	0	0	0	0	0	0	0	0	4	dispensable
pan_gene_1404	pan_gene_9033	Leaf_length	Leaf_length	0	0	0	1	0	0	0	0	0	0	1	0	0	0	0	0	0	0	0	0	1	1	0	0	0	0	4	dispensable
pan_gene_14069	pan_gene_5517	Leaf_length;Plant_height	Cob_diameter;Days_to_anthesis;Leaf_length;Nodes_to_ear	0	0	0	1	0	0	0	0	0	1	0	0	0	0	0	0	1	0	0	0	0	0	0	0	1	0	4	dispensable
pan_gene_14543	pan_gene_15390	Average_internode_length_(whole_plant);Leaf_length	Leaf_length	0	0	0	1	0	0	0	0	0	0	0	0	0	0	0	0	0	0	0	0	0	0	0	0	0	0	1	private
pan_gene_14543	pan_gene_22791	Average_internode_length_(whole_plant);Leaf_length	Leaf_length	0	0	0	1	0	0	0	0	0	0	0	0	0	0	0	0	0	0	0	0	0	0	0	0	0	0	1	private
pan_gene_14543	pan_gene_24528	Average_internode_length_(whole_plant);Leaf_length	100_Kernel_weight;Height_above_ear;Leaf_length	0	0	0	1	0	0	1	0	0	0	0	0	0	0	0	0	0	0	0	0	0	0	0	0	0	0	2	dispensable
pan_gene_14543	pan_gene_32299	Average_internode_length_(whole_plant);Leaf_length	Leaf_length;Plant_height	0	0	0	1	0	0	0	0	0	0	0	0	0	0	0	0	0	0	0	0	0	0	0	0	0	0	1	private
pan_gene_14544	pan_gene_14742	Leaf_length	Leaf_length;Tassel_branch_number	0	0	0	0	0	1	0	0	0	0	0	0	0	0	0	0	0	0	0	0	0	0	0	0	0	0	1	private
pan_gene_14544	pan_gene_14980	Leaf_length	Leaf_length	0	0	0	1	1	0	0	0	0	0	0	0	0	0	0	0	0	0	0	0	0	0	0	0	0	0	2	dispensable
pan_gene_14544	pan_gene_15582	Leaf_length	Leaf_length;Plant_height	0	0	0	0	0	0	0	1	0	0	0	0	0	0	0	0	0	0	0	0	0	0	0	0	0	0	1	private
pan_gene_14544	pan_gene_16037	Leaf_length	Average_internode_length_(above_ear);Leaf_length	0	0	0	1	0	0	0	0	0	0	0	0	1	1	1	0	0	0	0	0	1	0	0	0	0	0	5	dispensable
pan_gene_14544	pan_gene_16068	Leaf_length	Leaf_length;Malate	0	0	0	1	0	0	0	1	0	0	0	0	0	0	0	0	0	0	0	0	0	0	0	0	0	0	2	dispensable
pan_gene_14544	pan_gene_21869	Leaf_length	Height_above_ear;Leaf_length	0	0	0	1	0	1	1	1	0	1	1	1	0	1	0	1	0	1	0	0	1	1	1	0	1	1	15	near-core
pan_gene_14544	pan_gene_27482	Leaf_length	Leaf_length	0	0	0	1	0	0	0	0	0	0	0	0	0	0	0	0	0	0	0	0	0	0	0	0	0	0	1	private
pan_gene_14544	pan_gene_28439	Leaf_length	Leaf_length	0	0	0	1	0	0	0	0	0	0	0	0	0	0	0	0	0	0	0	0	0	0	0	0	0	0	1	private
pan_gene_14544	pan_gene_31837	Leaf_length	Leaf_length	0	0	0	0	0	0	1	0	0	0	1	0	0	0	0	0	0	0	1	0	0	0	0	0	0	0	3	dispensable
pan_gene_14544	pan_gene_32768	Leaf_length	Chlorophyll_A;Ear_height;Leaf_length;Nodes_to_ear;Southern_leaf_blight	0	0	0	1	0	0	0	1	1	0	0	0	0	1	0	0	0	0	0	1	0	0	0	0	0	0	5	dispensable
pan_gene_14544	pan_gene_69125	Leaf_length	Leaf_length	0	0	0	1	0	0	0	0	0	0	0	0	0	0	0	0	0	0	0	0	0	0	1	0	0	0	2	dispensable
pan_gene_14544	pan_gene_8076	Leaf_length	Average_internode_length_(below_ear);Leaf_length;Tassel_length	0	0	0	1	0	1	0	0	1	0	0	1	0	1	1	0	0	0	0	0	0	0	0	0	0	0	6	dispensable
pan_gene_14544	pan_gene_8731	Leaf_length	Leaf_length	0	0	0	1	1	0	0	1	0	0	1	1	1	0	0	0	0	1	0	0	1	0	0	0	0	0	8	dispensable
pan_gene_14544	pan_gene_8737	Leaf_length	Anthesis-silking_interval;Leaf_length	0	0	0	1	0	0	0	0	0	0	0	0	0	0	0	0	0	0	0	0	0	0	0	0	0	0	1	private
pan_gene_14544	pan_gene_8936	Leaf_length	Leaf_length;Tassel_branch_number	0	0	0	1	0	1	1	0	1	0	0	1	1	0	0	0	0	0	0	0	0	1	1	0	0	0	8	dispensable
pan_gene_14597	pan_gene_30614	100_Kernel_weight;Leaf_length	Leaf_length	0	0	0	1	0	0	0	0	0	0	0	0	0	0	0	0	0	0	0	0	0	0	0	0	0	0	1	private
pan_gene_14597	pan_gene_31391	100_Kernel_weight;Leaf_length	Leaf_length	0	0	0	1	0	0	0	0	0	0	0	0	0	0	0	0	0	0	0	0	0	0	0	0	0	0	1	private
pan_gene_14597	pan_gene_469	100_Kernel_weight;Leaf_length	Leaf_length	0	0	0	1	0	0	0	0	0	0	0	0	0	0	0	0	0	0	0	0	0	0	0	0	0	0	1	private
pan_gene_14597	pan_gene_53195	100_Kernel_weight;Leaf_length	Leaf_length	0	0	0	1	0	0	0	0	0	0	0	0	0	0	0	1	0	0	0	0	0	0	0	0	0	0	2	dispensable
pan_gene_14597	pan_gene_624	100_Kernel_weight;Leaf_length	Cob_diameter;Ear_height;Leaf_length	0	0	0	1	0	0	0	0	0	0	0	0	0	0	0	0	0	0	0	0	0	0	0	0	0	0	1	private
pan_gene_14741	pan_gene_20321	Leaf_length;Tassel_branch_number	Leaf_length	0	0	0	0	0	0	0	0	0	0	0	0	0	1	0	0	0	0	0	0	0	0	0	0	0	0	1	private
pan_gene_14741	pan_gene_25063	Leaf_length;Tassel_branch_number	Leaf_length	0	0	0	0	0	0	0	0	0	0	0	0	0	1	0	0	0	0	0	0	0	0	0	0	0	0	1	private
pan_gene_14741	pan_gene_30691	Leaf_length;Tassel_branch_number	Average_internode_length_(above_ear);Leaf_length;Southern_leaf_blight	0	0	0	0	0	0	0	0	0	0	0	0	0	1	0	0	0	1	0	0	0	0	0	0	0	0	2	dispensable
pan_gene_14742	pan_gene_14980	Leaf_length;Tassel_branch_number	Leaf_length	0	0	0	0	0	0	0	1	0	0	0	0	0	0	0	0	0	0	0	0	0	0	0	0	0	0	1	private
pan_gene_14742	pan_gene_32076	Leaf_length;Tassel_branch_number	Days_to_silk;Leaf_length	0	0	0	0	0	1	0	0	0	0	0	0	0	0	0	0	0	0	0	0	0	0	0	0	0	0	1	private
pan_gene_14742	pan_gene_32793	Leaf_length;Tassel_branch_number	Leaf_length;Southern_leaf_blight	0	0	0	0	0	1	0	0	0	0	0	0	0	0	0	0	0	0	0	0	0	0	0	0	0	0	1	private
pan_gene_14742	pan_gene_5585	Leaf_length;Tassel_branch_number	Leaf_length	0	0	0	0	0	0	0	0	0	0	0	0	0	0	0	0	0	0	0	1	0	0	0	0	0	0	1	private
pan_gene_14742	pan_gene_618	Leaf_length;Tassel_branch_number	100_Kernel_weight;Height_above_ear;Leaf_length	0	0	0	0	0	1	0	1	0	0	0	0	0	0	0	0	0	0	0	0	0	0	0	0	0	0	2	dispensable
pan_gene_14742	pan_gene_8000	Leaf_length;Tassel_branch_number	Days_to_silk;Leaf_length;Ratio_of_ear_height_to_total_height	0	0	0	0	0	1	0	0	0	0	0	0	0	0	1	0	0	0	0	0	0	0	0	0	1	0	3	dispensable
pan_gene_14742	pan_gene_8076	Leaf_length;Tassel_branch_number	Average_internode_length_(below_ear);Leaf_length;Tassel_length	0	0	0	0	0	1	0	0	0	0	0	0	0	0	0	0	0	0	0	0	0	0	0	0	0	0	1	private
pan_gene_14769	pan_gene_16079	Leaf_length	Leaf_length	0	0	0	0	0	0	0	0	0	0	0	0	0	0	0	0	0	0	0	0	1	0	0	0	0	0	1	private
pan_gene_14852	pan_gene_20773	Height_per_day_(until_flowering);Leaf_length;Nodes_above_ear	Leaf_length	0	0	0	1	0	0	0	0	0	0	0	0	0	0	0	0	0	0	0	0	0	0	0	0	0	0	1	private
pan_gene_14852	pan_gene_31390	Height_per_day_(until_flowering);Leaf_length;Nodes_above_ear	Leaf_length	0	0	0	1	0	0	0	0	0	0	0	0	0	0	0	0	0	0	0	0	0	0	0	0	0	0	1	private
pan_gene_14883	pan_gene_8071	Leaf_length;Nodes_to_ear	Leaf_length	0	0	0	1	0	0	0	0	0	0	0	0	0	0	0	0	0	0	0	0	0	0	0	0	0	0	1	private
pan_gene_14980	pan_gene_16068	Leaf_length	Leaf_length;Malate	0	0	0	1	0	0	0	0	0	0	0	0	0	0	0	0	0	0	0	0	0	0	0	0	0	0	1	private
pan_gene_14980	pan_gene_17533	Leaf_length	Leaf_length	0	0	0	1	0	0	0	0	0	0	0	0	0	0	0	0	0	0	0	0	0	0	1	0	0	0	2	dispensable
pan_gene_14980	pan_gene_25003	Leaf_length	Leaf_length	0	0	0	1	0	0	0	0	0	0	0	0	0	0	0	0	0	0	0	0	0	0	0	0	0	0	1	private
pan_gene_14980	pan_gene_27483	Leaf_length	Leaf_length	0	0	0	1	0	0	0	0	0	0	0	0	0	0	0	0	0	0	0	0	0	0	0	0	0	0	1	private
pan_gene_14980	pan_gene_28439	Leaf_length	Leaf_length	0	0	0	1	1	0	0	0	1	0	0	0	0	0	0	0	0	0	0	0	0	0	0	0	0	0	3	dispensable
pan_gene_14980	pan_gene_30761	Leaf_length	Leaf_length;Nodes_above_ear;PCA_of_metabolites:_PC2;Plant_height;Starch;Tassel_length	0	0	0	1	0	0	0	0	0	0	0	0	0	0	0	0	0	0	0	0	0	0	0	0	0	0	1	private
pan_gene_14980	pan_gene_31254	Leaf_length	Leaf_length	0	0	0	1	0	0	0	0	0	0	0	0	0	0	0	0	0	0	0	0	0	0	0	0	0	0	1	private
pan_gene_14980	pan_gene_31837	Leaf_length	Leaf_length	0	0	0	0	0	0	0	0	0	0	0	0	0	0	0	1	0	0	0	0	0	0	0	0	0	0	1	private
pan_gene_14980	pan_gene_32793	Leaf_length	Leaf_length;Southern_leaf_blight	0	0	0	1	1	0	0	0	0	0	0	0	0	0	0	1	0	0	0	0	0	0	0	0	0	0	3	dispensable
pan_gene_14980	pan_gene_69125	Leaf_length	Leaf_length	0	0	0	1	0	0	0	0	0	0	0	0	0	0	0	0	0	0	0	0	0	0	0	0	0	0	1	private
pan_gene_14980	pan_gene_8719	Leaf_length	Leaf_length;Nodes_per_plant	0	0	0	1	1	0	0	0	0	0	0	0	0	0	0	0	0	0	0	0	0	0	0	0	0	0	2	dispensable
pan_gene_14980	pan_gene_8737	Leaf_length	Anthesis-silking_interval;Leaf_length	0	0	0	1	1	0	0	0	1	0	0	0	0	0	0	1	0	0	0	0	0	0	0	0	0	0	4	dispensable
pan_gene_15112	pan_gene_15685	Leaf_length	Leaf_length	0	0	0	0	0	1	0	0	0	0	0	0	0	0	0	0	0	0	0	0	0	0	0	0	0	0	1	private
pan_gene_15112	pan_gene_16039	Leaf_length	Average_internode_length_(above_ear);Leaf_length	0	0	0	0	1	0	0	0	0	0	0	0	0	0	0	0	0	0	0	0	0	0	0	0	0	1	2	dispensable
pan_gene_15112	pan_gene_16049	Leaf_length	Leaf_length	0	0	0	0	1	0	0	1	0	0	0	0	0	0	0	1	0	0	0	0	1	0	1	1	0	0	6	dispensable
pan_gene_15112	pan_gene_17649	Leaf_length	Leaf_length	0	0	0	0	0	0	0	0	0	1	0	0	0	0	0	0	0	0	0	0	0	0	0	0	0	0	1	private
pan_gene_15112	pan_gene_20504	Leaf_length	Leaf_length	0	0	0	0	0	0	0	1	1	0	0	0	0	0	0	0	0	0	0	0	0	0	0	0	0	0	2	dispensable
pan_gene_15112	pan_gene_25074	Leaf_length	Leaf_length	0	0	0	0	0	0	0	1	0	0	0	0	0	0	0	1	0	0	0	0	0	0	0	0	0	0	2	dispensable
pan_gene_15112	pan_gene_29966	Leaf_length	Leaf_length;PCA_of_metabolites:_PC2;Southern_leaf_blight	0	0	0	0	1	0	1	1	0	0	0	0	0	0	0	0	0	0	1	0	1	0	0	1	0	0	6	dispensable
pan_gene_15112	pan_gene_32845	Leaf_length	Average_internode_length_(whole_plant);Leaf_length;Stalk_strength	0	0	0	0	0	0	0	0	1	1	0	0	0	0	0	0	0	0	0	0	0	0	0	0	0	0	2	dispensable
pan_gene_15112	pan_gene_8981	Leaf_length	Average_internode_length_(below_ear);Leaf_length;Southern_leaf_blight;Sucrose	0	0	0	0	1	0	0	0	0	1	0	0	0	0	0	0	0	0	0	0	0	0	0	0	0	0	2	dispensable
pan_gene_15112	pan_gene_9190	Leaf_length	Chlorophyll_A;Glucose;Leaf_length	0	0	0	0	0	0	0	0	0	0	0	0	0	0	0	1	0	0	0	0	0	0	0	0	0	1	2	dispensable
pan_gene_15390	pan_gene_17164	Leaf_length	Leaf_length	0	0	0	1	0	0	0	0	0	0	0	0	0	0	0	0	0	0	0	0	0	0	0	0	0	0	1	private
pan_gene_15390	pan_gene_22791	Leaf_length	Leaf_length	0	0	0	1	0	0	0	1	0	0	0	0	0	0	0	0	0	0	0	0	0	0	0	0	0	0	2	dispensable
pan_gene_15390	pan_gene_24528	Leaf_length	100_Kernel_weight;Height_above_ear;Leaf_length	0	0	0	1	0	0	0	0	1	0	0	0	0	0	0	0	0	0	0	0	0	0	0	0	0	0	2	dispensable
pan_gene_15390	pan_gene_7978	Leaf_length	Days_to_silk;Leaf_length	0	0	0	1	0	0	0	0	0	0	0	0	0	0	0	0	0	0	0	0	0	0	0	0	0	0	1	private
pan_gene_15390	pan_gene_8090	Leaf_length	Leaf_length	0	0	0	1	0	0	0	0	0	0	0	0	0	0	0	0	0	0	0	0	0	0	0	0	0	0	1	private
pan_gene_15582	pan_gene_17533	Leaf_length;Plant_height	Leaf_length	0	0	0	0	0	0	0	1	0	0	0	0	0	0	0	0	0	0	0	0	0	1	0	0	0	0	2	dispensable
pan_gene_15582	pan_gene_25003	Leaf_length;Plant_height	Leaf_length	0	0	0	0	0	0	0	0	0	0	0	0	0	0	0	0	0	0	0	0	0	1	0	0	0	0	1	private
pan_gene_15582	pan_gene_28439	Leaf_length;Plant_height	Leaf_length	0	0	0	0	0	0	0	0	0	0	0	0	0	0	0	0	0	0	0	0	0	0	0	0	0	1	1	private
pan_gene_15582	pan_gene_30722	Leaf_length;Plant_height	Leaf_length	0	0	0	0	0	0	0	0	0	0	0	0	0	0	0	0	0	0	0	0	0	1	0	0	0	0	1	private
pan_gene_15582	pan_gene_30761	Leaf_length;Plant_height	Leaf_length;Nodes_above_ear;PCA_of_metabolites:_PC2;Plant_height;Starch;Tassel_length	0	0	0	0	0	0	0	0	0	0	0	0	0	0	0	0	0	0	0	0	0	1	0	0	0	0	1	private
pan_gene_15582	pan_gene_32793	Leaf_length;Plant_height	Leaf_length;Southern_leaf_blight	0	0	0	0	0	0	0	1	0	0	0	0	0	0	0	0	0	0	0	0	0	1	0	0	0	0	2	dispensable
pan_gene_15582	pan_gene_469	Leaf_length;Plant_height	Leaf_length	0	0	0	0	0	0	0	1	0	0	0	0	0	0	0	0	0	0	0	0	0	0	0	0	0	0	1	private
pan_gene_15582	pan_gene_618	Leaf_length;Plant_height	100_Kernel_weight;Height_above_ear;Leaf_length	0	0	0	0	0	0	0	1	0	0	0	0	0	0	0	0	0	0	0	0	0	1	0	0	0	0	2	dispensable
pan_gene_15582	pan_gene_8731	Leaf_length;Plant_height	Leaf_length	0	0	0	0	0	0	0	1	0	0	0	0	0	0	0	0	0	0	0	0	0	1	0	0	0	0	2	dispensable
pan_gene_15586	pan_gene_8932	Leaf_length	Leaf_length;Sucrose;Tassel_branch_number	0	0	0	1	1	1	0	0	0	0	0	1	0	0	0	0	0	0	0	0	0	0	0	0	0	0	4	dispensable
pan_gene_15590	pan_gene_24025	Leaf_length	Leaf_length;Malate	0	0	0	0	0	0	0	0	0	0	0	0	0	0	0	0	0	0	0	0	0	0	1	0	0	0	1	private
pan_gene_15669	pan_gene_32793	Leaf_length;Starch	Leaf_length;Southern_leaf_blight	0	0	0	1	0	1	1	0	1	0	0	0	0	1	0	0	0	0	0	0	0	1	1	0	0	0	7	dispensable
pan_gene_15669	pan_gene_38203	Leaf_length;Starch	Leaf_length	0	0	0	1	0	0	0	0	0	0	0	0	0	0	0	0	0	0	0	0	0	0	0	0	0	0	1	private
pan_gene_15669	pan_gene_5044	Leaf_length;Starch	Average_internode_length_(below_ear);Average_internode_length_(whole_plant);Ear_height;Leaf_length	0	0	0	0	0	1	0	0	0	0	0	0	0	0	0	0	0	0	0	0	0	0	0	0	0	0	1	private
pan_gene_15669	pan_gene_8739	Leaf_length;Starch	Leaf_length	0	0	0	1	0	0	0	0	0	0	0	0	0	0	0	0	0	0	0	0	0	0	0	0	0	0	1	private
pan_gene_15669	pan_gene_9293	Leaf_length;Starch	Average_internode_length_(whole_plant);Leaf_length;Leaf_width	0	0	0	1	0	0	0	0	0	0	0	0	0	0	0	0	0	0	0	0	0	0	0	0	0	0	1	private
pan_gene_15685	pan_gene_17533	Leaf_length	Leaf_length	0	0	0	0	0	1	0	0	0	0	0	0	0	0	0	0	0	0	0	0	0	0	0	0	0	0	1	private
pan_gene_15685	pan_gene_21423	Leaf_length	Chlorophyll_B;Days_to_anthesis;Leaf_length	0	0	0	0	0	1	0	0	0	0	0	0	0	0	0	0	0	0	0	0	0	0	0	0	0	0	1	private
pan_gene_15685	pan_gene_618	Leaf_length	100_Kernel_weight;Height_above_ear;Leaf_length	0	0	0	0	0	1	0	0	0	0	0	0	0	0	0	0	0	0	0	0	0	0	0	0	0	0	1	private
pan_gene_15696	pan_gene_16039	Boxcox-transformed_leaf_angle;Leaf_length;Starch;Tassel_length	Average_internode_length_(above_ear);Leaf_length	0	0	0	1	1	0	0	1	1	0	0	0	0	1	0	0	0	1	0	0	0	0	0	0	1	1	8	dispensable
pan_gene_15696	pan_gene_16332	Boxcox-transformed_leaf_angle;Leaf_length;Starch;Tassel_length	Height_per_day_(until_flowering);Leaf_length;Plant_height	0	0	0	1	0	1	1	1	1	1	0	0	1	1	0	0	0	1	0	0	0	1	0	0	0	1	11	near-core
pan_gene_15696	pan_gene_17267	Boxcox-transformed_leaf_angle;Leaf_length;Starch;Tassel_length	Days_to_silk;Leaf_length	0	0	0	1	0	0	0	0	0	0	0	0	0	0	0	0	0	0	0	0	0	0	0	0	0	0	1	private
pan_gene_15696	pan_gene_17511	Boxcox-transformed_leaf_angle;Leaf_length;Starch;Tassel_length	Leaf_length	0	0	0	1	1	1	1	1	1	0	1	1	0	1	0	1	0	1	0	0	0	1	0	1	1	1	15	near-core
pan_gene_15696	pan_gene_17535	Boxcox-transformed_leaf_angle;Leaf_length;Starch;Tassel_length	Leaf_length	0	0	0	1	0	1	1	0	1	1	1	1	0	1	0	1	0	0	0	1	0	1	1	1	1	1	15	near-core
pan_gene_15696	pan_gene_19145	Boxcox-transformed_leaf_angle;Leaf_length;Starch;Tassel_length	Leaf_length	0	0	0	1	1	1	1	1	0	0	0	0	0	1	0	0	0	0	0	0	0	0	0	0	1	0	7	dispensable
pan_gene_15696	pan_gene_20321	Boxcox-transformed_leaf_angle;Leaf_length;Starch;Tassel_length	Leaf_length	0	0	0	1	1	1	1	1	1	1	0	0	0	1	0	1	1	1	0	0	0	1	0	1	1	1	15	near-core
pan_gene_15696	pan_gene_21423	Boxcox-transformed_leaf_angle;Leaf_length;Starch;Tassel_length	Chlorophyll_B;Days_to_anthesis;Leaf_length	0	0	0	0	1	0	0	1	1	0	0	0	0	0	1	0	0	0	0	0	0	1	1	0	0	0	6	dispensable
pan_gene_15696	pan_gene_25063	Boxcox-transformed_leaf_angle;Leaf_length;Starch;Tassel_length	Leaf_length	0	0	0	0	0	1	1	0	1	1	1	0	0	1	0	1	0	1	0	1	0	1	0	0	1	1	12	near-core
pan_gene_15696	pan_gene_29964	Boxcox-transformed_leaf_angle;Leaf_length;Starch;Tassel_length	Ear_height;Leaf_length	0	0	0	1	0	0	0	0	0	0	0	0	0	0	0	0	0	0	0	0	0	0	0	0	0	0	1	private
pan_gene_15696	pan_gene_31491	Boxcox-transformed_leaf_angle;Leaf_length;Starch;Tassel_length	Leaf_length	0	0	0	1	1	0	0	0	0	0	0	0	0	1	0	1	0	0	0	0	0	0	0	0	0	0	4	dispensable
pan_gene_15696	pan_gene_9190	Boxcox-transformed_leaf_angle;Leaf_length;Starch;Tassel_length	Chlorophyll_A;Glucose;Leaf_length	0	0	0	1	0	0	0	0	0	0	0	0	0	1	0	1	1	0	0	0	0	0	0	0	0	1	5	dispensable
pan_gene_15704	pan_gene_21890	Cob_diameter;Leaf_length;Nodes_above_ear	Leaf_length;Tassel_branch_number	0	0	0	1	0	1	0	0	0	0	0	0	0	0	0	0	0	0	0	0	0	0	0	0	0	1	3	dispensable
pan_gene_15704	pan_gene_3684	Cob_diameter;Leaf_length;Nodes_above_ear	Leaf_length	0	0	0	1	0	1	1	0	0	0	0	0	0	0	0	0	0	0	0	0	1	0	0	1	0	1	6	dispensable
pan_gene_15704	pan_gene_8735	Cob_diameter;Leaf_length;Nodes_above_ear	Leaf_length	0	0	0	1	0	0	1	0	0	0	0	0	0	0	0	0	0	0	0	0	0	0	0	1	0	1	4	dispensable
pan_gene_15924	pan_gene_29511	Days_to_silk;Leaf_length;Total_amino_acids	Leaf_length;Leaf_width;Starch	0	0	0	1	0	0	0	0	0	0	1	0	0	0	0	1	0	0	0	0	0	0	0	0	0	0	3	dispensable
pan_gene_15925	pan_gene_4420	Days_to_silk;Leaf_length;Total_amino_acids	Anthesis-silking_interval;Average_internode_length_(above_ear);Average_internode_length_(below_ear);Leaf_length;Photoperiod_Growing-degree_days_to_silk;Tassel_length	0	0	0	1	1	0	0	0	0	0	0	0	0	0	0	0	0	0	0	0	0	0	0	0	0	0	2	dispensable
pan_gene_16037	pan_gene_17533	Average_internode_length_(above_ear);Leaf_length	Leaf_length	0	0	0	1	0	0	0	0	0	0	0	0	1	0	0	0	0	0	0	0	0	0	0	0	0	0	2	dispensable
pan_gene_16037	pan_gene_17649	Average_internode_length_(above_ear);Leaf_length	Leaf_length	0	0	0	1	0	0	0	0	0	0	0	0	1	0	0	0	0	0	0	0	0	0	0	0	0	0	2	dispensable
pan_gene_16037	pan_gene_25003	Average_internode_length_(above_ear);Leaf_length	Leaf_length	0	0	0	1	0	0	0	0	0	0	0	0	0	0	0	0	0	0	0	0	0	0	1	0	0	0	2	dispensable
pan_gene_16037	pan_gene_30761	Average_internode_length_(above_ear);Leaf_length	Leaf_length;Nodes_above_ear;PCA_of_metabolites:_PC2;Plant_height;Starch;Tassel_length	0	0	0	1	0	1	0	0	1	0	0	0	1	0	0	0	0	0	0	0	0	0	0	0	0	0	4	dispensable
pan_gene_16037	pan_gene_32768	Average_internode_length_(above_ear);Leaf_length	Chlorophyll_A;Ear_height;Leaf_length;Nodes_to_ear;Southern_leaf_blight	0	0	0	1	0	0	0	0	0	0	0	0	0	0	0	0	0	0	0	0	0	0	0	0	0	0	1	private
pan_gene_16037	pan_gene_618	Average_internode_length_(above_ear);Leaf_length	100_Kernel_weight;Height_above_ear;Leaf_length	0	0	0	1	0	0	0	0	0	0	1	1	1	1	0	0	0	0	0	0	1	0	1	0	0	0	7	dispensable
pan_gene_16037	pan_gene_8719	Average_internode_length_(above_ear);Leaf_length	Leaf_length;Nodes_per_plant	0	0	0	1	0	0	0	0	0	0	0	0	1	1	0	0	0	0	0	0	0	0	0	0	0	0	3	dispensable
pan_gene_16039	pan_gene_16049	Average_internode_length_(above_ear);Leaf_length	Leaf_length	0	0	0	1	1	0	0	0	1	0	0	0	0	1	0	0	0	1	0	0	0	0	0	0	0	0	5	dispensable
pan_gene_16039	pan_gene_21264	Average_internode_length_(above_ear);Leaf_length	Leaf_length	0	0	0	1	1	0	0	0	0	0	1	0	0	1	0	0	0	1	0	0	0	0	0	0	0	0	5	dispensable
pan_gene_16039	pan_gene_24167	Average_internode_length_(above_ear);Leaf_length	Leaf_length	0	0	0	1	0	0	0	0	0	0	0	0	0	0	0	0	0	0	0	0	0	0	1	0	0	0	2	dispensable
pan_gene_16039	pan_gene_25074	Average_internode_length_(above_ear);Leaf_length	Leaf_length	0	0	0	1	1	0	0	0	1	0	0	0	0	1	0	0	0	0	0	0	0	0	0	0	0	0	4	dispensable
pan_gene_16039	pan_gene_29966	Average_internode_length_(above_ear);Leaf_length	Leaf_length;PCA_of_metabolites:_PC2;Southern_leaf_blight	0	0	0	1	1	0	0	0	1	0	0	0	0	0	0	0	0	0	0	0	0	0	0	0	0	0	3	dispensable
pan_gene_16039	pan_gene_30144	Average_internode_length_(above_ear);Leaf_length	Leaf_length	0	0	0	1	0	0	0	1	0	0	0	0	1	0	0	0	0	0	0	0	0	0	0	0	0	0	3	dispensable
pan_gene_16039	pan_gene_4427	Average_internode_length_(above_ear);Leaf_length	Leaf_length;Tassel_length	0	0	0	1	1	0	0	0	1	1	0	1	0	0	0	0	0	0	0	0	0	0	0	0	0	0	5	dispensable
pan_gene_16039	pan_gene_9288	Average_internode_length_(above_ear);Leaf_length	Leaf_length	0	0	0	1	1	0	0	0	0	0	1	0	0	0	0	0	0	0	0	0	0	0	0	0	0	0	3	dispensable
pan_gene_16049	pan_gene_17267	Leaf_length	Days_to_silk;Leaf_length	0	0	0	1	1	0	0	1	0	0	0	0	0	1	0	0	0	0	0	0	0	0	0	0	0	0	4	dispensable
pan_gene_16049	pan_gene_17535	Leaf_length	Leaf_length	0	0	0	1	0	1	0	1	1	1	0	0	1	1	0	0	0	0	0	1	0	0	0	0	0	0	8	dispensable
pan_gene_16049	pan_gene_19145	Leaf_length	Leaf_length	0	0	0	1	1	0	0	0	0	0	0	0	0	1	0	0	0	0	0	0	0	0	0	0	0	0	3	dispensable
pan_gene_16049	pan_gene_20321	Leaf_length	Leaf_length	0	0	0	1	1	0	0	0	1	1	0	0	0	1	0	1	1	0	0	1	0	0	0	0	0	0	8	dispensable
pan_gene_16049	pan_gene_25074	Leaf_length	Leaf_length	0	0	0	1	1	0	0	1	0	0	0	1	1	1	0	1	0	0	0	0	0	0	0	0	0	0	7	dispensable
pan_gene_16049	pan_gene_30144	Leaf_length	Leaf_length	0	0	0	1	0	0	0	0	0	0	0	0	1	0	0	0	0	0	0	1	0	0	0	0	0	0	3	dispensable
pan_gene_16049	pan_gene_31491	Leaf_length	Leaf_length	0	0	0	1	0	0	0	0	0	0	0	0	0	1	0	1	0	0	0	0	0	0	0	0	0	0	3	dispensable
pan_gene_16066	pan_gene_2980	Leaf_length;Malate	Leaf_length	0	0	0	1	0	0	0	0	1	0	0	0	0	0	0	1	0	1	0	1	1	0	0	0	0	1	7	dispensable
pan_gene_16067	pan_gene_3553	Leaf_length	Cob_diameter;Leaf_length;Tassel_length	0	0	0	1	0	0	0	1	0	0	0	0	0	0	0	0	0	0	0	0	0	0	0	0	0	0	2	dispensable
pan_gene_16067	pan_gene_4507	Leaf_length	Leaf_length	0	0	0	1	0	0	0	0	0	0	0	0	0	0	0	0	0	0	0	0	0	0	0	0	0	0	1	private
pan_gene_16067	pan_gene_8737	Leaf_length	Anthesis-silking_interval;Leaf_length	0	0	0	1	0	0	0	0	0	0	0	0	0	0	0	0	0	0	0	0	0	0	0	0	0	0	1	private
pan_gene_16068	pan_gene_21869	Leaf_length;Malate	Height_above_ear;Leaf_length	0	0	0	1	0	0	0	0	0	0	0	0	0	0	0	0	0	0	0	0	0	0	0	0	0	0	1	private
pan_gene_16068	pan_gene_24167	Leaf_length;Malate	Leaf_length	0	0	0	1	1	0	0	0	0	0	0	0	0	0	0	0	0	0	0	0	0	0	0	0	0	0	2	dispensable
pan_gene_16068	pan_gene_27482	Leaf_length;Malate	Leaf_length	0	0	0	1	0	0	0	0	1	0	0	0	0	0	0	0	0	0	0	0	0	0	0	0	0	0	2	dispensable
pan_gene_16068	pan_gene_28439	Leaf_length;Malate	Leaf_length	0	0	0	1	0	0	0	0	0	0	0	0	0	0	0	0	0	0	0	0	0	0	0	0	0	0	1	private
pan_gene_16068	pan_gene_28732	Leaf_length;Malate	Anthesis-silking_interval;Days_to_anthesis;Ear_height;Leaf_length;Leaf_width;Nodes_per_plant;Photoperiod_Growing-degree_days_to_silk;Photoperiod_growing-degree_days_to_anthesis	0	0	0	1	0	0	0	0	0	0	0	0	0	0	0	0	0	0	0	0	0	0	0	0	0	0	1	private
pan_gene_16068	pan_gene_30761	Leaf_length;Malate	Leaf_length;Nodes_above_ear;PCA_of_metabolites:_PC2;Plant_height;Starch;Tassel_length	0	0	0	1	0	0	0	0	0	0	0	0	0	0	0	0	0	0	1	0	0	0	0	0	0	0	2	dispensable
pan_gene_16068	pan_gene_5368	Leaf_length;Malate	Anthesis-silking_interval;Cob_diameter;Leaf_length;Nodes_above_ear;Photoperiod_growing-degree_days_to_anthesis	0	0	0	1	1	0	0	0	0	0	0	0	0	0	0	0	0	0	0	0	0	0	0	0	0	0	2	dispensable
pan_gene_16068	pan_gene_618	Leaf_length;Malate	100_Kernel_weight;Height_above_ear;Leaf_length	0	0	0	1	0	0	0	0	0	0	0	0	0	0	0	0	0	0	0	0	0	0	0	0	0	0	1	private
pan_gene_16068	pan_gene_8719	Leaf_length;Malate	Leaf_length;Nodes_per_plant	0	0	0	1	0	0	0	0	0	0	0	0	0	0	0	0	0	0	1	0	0	0	0	0	0	0	2	dispensable
pan_gene_16068	pan_gene_8737	Leaf_length;Malate	Anthesis-silking_interval;Leaf_length	0	0	0	1	0	0	0	0	0	0	0	0	0	0	0	0	0	0	0	0	0	0	0	0	0	0	1	private
pan_gene_16068	pan_gene_8936	Leaf_length;Malate	Leaf_length;Tassel_branch_number	0	0	0	1	0	0	0	0	0	0	0	0	0	0	0	0	0	0	1	0	0	0	0	0	0	0	2	dispensable
pan_gene_16069	pan_gene_24527	Leaf_length;Nodes_to_ear	Average_internode_length_(whole_plant);Leaf_length	0	0	0	1	0	0	0	0	0	0	0	0	0	0	0	0	0	1	0	0	0	0	0	0	0	0	2	dispensable
pan_gene_16332	pan_gene_21423	Height_per_day_(until_flowering);Leaf_length;Plant_height	Chlorophyll_B;Days_to_anthesis;Leaf_length	0	0	0	0	0	0	0	1	0	0	0	0	0	0	0	0	0	0	0	0	0	1	0	0	0	0	2	dispensable
pan_gene_16332	pan_gene_23985	Height_per_day_(until_flowering);Leaf_length;Plant_height	Leaf_length	0	0	0	0	0	0	0	0	1	0	0	0	0	0	0	0	0	0	0	0	0	0	0	0	0	0	1	private
pan_gene_16332	pan_gene_25074	Height_per_day_(until_flowering);Leaf_length;Plant_height	Leaf_length	0	0	0	1	1	0	0	1	0	0	0	0	1	0	0	0	0	0	0	0	0	0	0	0	0	0	4	dispensable
pan_gene_16332	pan_gene_9190	Height_per_day_(until_flowering);Leaf_length;Plant_height	Chlorophyll_A;Glucose;Leaf_length	0	0	0	1	0	0	0	0	1	0	0	0	0	1	0	0	0	0	0	0	0	0	0	0	0	1	4	dispensable
pan_gene_16527	pan_gene_21878	Ear_row_number;Leaf_length;PCA_of_metabolites:_PC1	Leaf_length;Leaf_width;Nodes_above_ear	0	0	0	1	0	0	0	1	0	0	0	0	0	0	0	0	0	0	0	0	0	0	0	0	0	0	2	dispensable
pan_gene_16527	pan_gene_25037	Ear_row_number;Leaf_length;PCA_of_metabolites:_PC1	Leaf_length	0	0	0	0	0	0	0	0	0	0	0	0	0	1	0	0	0	0	0	0	0	0	1	1	0	0	3	dispensable
pan_gene_16873	pan_gene_21890	Leaf_length	Leaf_length;Tassel_branch_number	0	0	0	1	0	0	0	0	0	0	0	0	0	0	0	0	0	0	0	0	0	0	0	0	0	0	1	private
pan_gene_16873	pan_gene_8089	Leaf_length	Ear_row_number;Height_per_day_(until_flowering);Leaf_length	0	0	0	1	1	0	0	0	0	1	0	0	0	1	0	1	0	0	1	0	0	0	0	0	0	0	6	dispensable
pan_gene_1704	pan_gene_29482	Leaf_length;Plant_height	Days_to_silk;Ear_row_number;Leaf_length;Ratio_of_ear_height_to_total_height	0	0	0	1	0	0	0	0	0	0	0	0	0	0	0	0	0	0	0	0	0	0	0	0	0	1	2	dispensable
pan_gene_1704	pan_gene_8035	Leaf_length;Plant_height	Days_to_anthesis;Leaf_length;Tassel_branch_number	0	0	0	1	0	0	0	0	0	0	0	0	0	0	0	0	0	0	0	0	0	0	0	0	0	0	1	private
pan_gene_17164	pan_gene_24528	Leaf_length	100_Kernel_weight;Height_above_ear;Leaf_length	0	0	0	1	0	0	0	0	1	0	0	0	0	0	0	0	0	0	0	0	0	0	0	0	0	0	2	dispensable
pan_gene_17164	pan_gene_7978	Leaf_length	Days_to_silk;Leaf_length	0	0	0	1	0	0	0	0	0	0	0	0	0	0	0	0	0	0	0	0	0	0	0	0	0	0	1	private
pan_gene_17267	pan_gene_20321	Days_to_silk;Leaf_length	Leaf_length	0	0	0	1	0	0	0	0	0	0	0	0	0	1	0	0	0	0	0	0	0	0	0	0	0	0	2	dispensable
pan_gene_17267	pan_gene_24024	Days_to_silk;Leaf_length	Leaf_length;Tassel_branch_number	0	0	0	1	0	0	0	0	0	0	0	0	0	0	0	0	0	0	0	0	0	0	0	0	0	0	1	private
pan_gene_17267	pan_gene_25063	Days_to_silk;Leaf_length	Leaf_length	0	0	0	0	1	0	0	1	0	0	0	0	0	1	0	0	0	0	0	0	0	0	0	0	0	0	3	dispensable
pan_gene_17267	pan_gene_25074	Days_to_silk;Leaf_length	Leaf_length	0	0	0	1	1	0	0	0	1	0	0	0	0	1	0	0	0	0	0	0	0	0	0	0	0	0	4	dispensable
pan_gene_17267	pan_gene_27200	Days_to_silk;Leaf_length	Anthesis-silking_interval;Leaf_length;Photoperiod_Growing-degree_days_to_silk	0	0	0	1	1	0	0	0	0	0	0	0	0	0	0	0	0	0	0	0	0	0	0	0	0	0	2	dispensable
pan_gene_17267	pan_gene_32539	Days_to_silk;Leaf_length	Average_internode_length_(below_ear);Leaf_length	0	0	0	1	0	0	0	0	0	0	0	0	0	0	0	0	0	0	0	0	0	0	0	0	0	0	1	private
pan_gene_17393	pan_gene_19145	Leaf_length	Leaf_length	0	0	0	1	1	0	1	1	1	0	0	0	0	1	0	0	0	0	0	0	0	0	0	0	0	0	6	dispensable
pan_gene_17393	pan_gene_31491	Leaf_length	Leaf_length	0	0	0	1	1	0	0	1	1	0	0	0	0	1	0	1	0	0	0	0	0	0	0	0	0	0	6	dispensable
pan_gene_17393	pan_gene_8718	Leaf_length	Leaf_length;Nodes_per_plant	0	0	0	1	1	0	0	0	1	1	0	0	0	1	0	1	1	0	0	0	0	1	1	0	1	0	10	dispensable
pan_gene_17511	pan_gene_17649	Leaf_length	Leaf_length	0	0	0	1	0	0	0	1	1	0	0	0	1	0	0	0	0	1	0	0	0	0	0	0	0	0	5	dispensable
pan_gene_17511	pan_gene_25074	Leaf_length	Leaf_length	0	0	0	1	0	0	0	1	1	0	0	0	0	0	0	1	0	0	0	0	0	0	0	0	0	0	4	dispensable
pan_gene_17533	pan_gene_20455	Leaf_length	Leaf_length;Photoperiod_growing-degree_days_to_anthesis	0	0	0	0	0	1	0	0	0	0	0	0	0	0	0	0	0	0	0	0	0	0	0	0	0	0	1	private
pan_gene_17533	pan_gene_20504	Leaf_length	Leaf_length	0	0	0	1	1	1	0	1	1	0	0	0	0	1	0	0	0	0	0	0	0	0	0	0	0	0	6	dispensable
pan_gene_17533	pan_gene_21869	Leaf_length	Height_above_ear;Leaf_length	0	0	0	1	0	0	0	0	0	0	0	0	0	0	0	0	1	0	0	1	0	0	0	0	0	1	4	dispensable
pan_gene_17533	pan_gene_659	Leaf_length	Leaf_length	0	0	0	1	0	0	0	0	0	0	0	0	0	0	0	0	0	0	0	0	1	0	1	0	0	0	3	dispensable
pan_gene_17533	pan_gene_8076	Leaf_length	Average_internode_length_(below_ear);Leaf_length;Tassel_length	0	0	0	1	0	1	0	1	0	0	0	0	1	0	1	0	0	0	0	1	1	0	1	0	0	0	8	dispensable
pan_gene_17533	pan_gene_8719	Leaf_length	Leaf_length;Nodes_per_plant	0	0	0	1	0	0	0	0	1	0	1	0	0	0	0	0	0	0	0	0	0	0	0	0	0	0	3	dispensable
pan_gene_17533	pan_gene_8981	Leaf_length	Average_internode_length_(below_ear);Leaf_length;Southern_leaf_blight;Sucrose	0	0	0	0	1	0	0	0	0	1	0	0	0	0	0	0	0	0	0	0	0	0	0	0	0	0	2	dispensable
pan_gene_17535	pan_gene_17649	Leaf_length	Leaf_length	0	0	0	1	0	0	0	0	0	0	0	0	1	0	0	0	0	0	0	0	0	0	0	0	0	0	2	dispensable
pan_gene_17535	pan_gene_19145	Leaf_length	Leaf_length	0	0	0	1	1	0	0	1	0	0	0	0	1	1	0	1	1	0	0	0	1	0	1	0	1	0	10	dispensable
pan_gene_17535	pan_gene_20504	Leaf_length	Leaf_length	0	0	0	1	0	0	0	0	0	0	0	0	0	1	0	0	0	0	0	0	0	0	0	0	0	0	2	dispensable
pan_gene_17535	pan_gene_25003	Leaf_length	Leaf_length	0	0	0	1	0	0	0	0	1	0	0	0	0	0	0	0	0	0	0	0	0	0	0	0	0	0	2	dispensable
pan_gene_17535	pan_gene_25074	Leaf_length	Leaf_length	0	0	0	1	1	0	0	1	0	0	0	0	0	1	0	1	0	0	0	0	0	0	0	0	0	0	5	dispensable
pan_gene_17535	pan_gene_9190	Leaf_length	Chlorophyll_A;Glucose;Leaf_length	0	0	0	1	0	0	0	0	1	0	0	0	0	1	0	1	0	0	0	0	0	0	0	0	0	0	4	dispensable
pan_gene_17649	pan_gene_20504	Leaf_length	Leaf_length	0	0	0	1	0	0	0	0	0	0	0	0	0	0	0	0	0	0	0	0	0	0	0	0	0	0	1	private
pan_gene_17649	pan_gene_24167	Leaf_length	Leaf_length	0	0	0	1	0	0	1	0	0	0	0	0	1	0	0	0	0	1	0	1	0	0	0	0	0	0	5	dispensable
pan_gene_17649	pan_gene_25003	Leaf_length	Leaf_length	0	0	0	1	0	0	0	0	0	1	0	0	0	0	0	0	0	1	0	0	1	0	0	0	0	0	4	dispensable
pan_gene_17649	pan_gene_30144	Leaf_length	Leaf_length	0	0	0	1	0	0	0	1	0	1	0	1	1	1	0	1	0	1	0	0	0	0	0	0	0	0	8	dispensable
pan_gene_17649	pan_gene_30761	Leaf_length	Leaf_length;Nodes_above_ear;PCA_of_metabolites:_PC2;Plant_height;Starch;Tassel_length	0	0	0	1	0	0	0	1	1	1	0	0	1	0	0	0	0	0	0	1	1	0	0	0	0	0	7	dispensable
pan_gene_17649	pan_gene_31254	Leaf_length	Leaf_length	0	0	0	1	0	0	0	0	0	0	0	0	1	0	0	0	0	0	0	0	0	0	0	0	0	0	2	dispensable
pan_gene_17649	pan_gene_8000	Leaf_length	Days_to_silk;Leaf_length;Ratio_of_ear_height_to_total_height	0	0	0	1	0	0	0	1	0	0	0	0	1	0	0	0	0	1	0	0	0	0	0	0	0	0	4	dispensable
pan_gene_17649	pan_gene_8719	Leaf_length	Leaf_length;Nodes_per_plant	0	0	0	1	0	0	1	1	1	0	0	0	1	0	0	0	0	0	0	0	0	0	1	0	0	0	6	dispensable
pan_gene_17649	pan_gene_9288	Leaf_length	Leaf_length	0	0	0	1	0	0	0	0	1	0	0	0	1	0	0	0	0	0	0	0	0	0	0	0	0	0	3	dispensable
pan_gene_18335	pan_gene_5115	Leaf_length;Nodes_per_plant	Boxcox-transformed_leaf_angle;Leaf_length;Nodes_above_ear;Northern_Leaf_Blight	0	0	0	1	0	0	0	0	0	0	0	0	0	0	0	0	0	0	0	0	0	0	0	0	0	0	1	private
pan_gene_18335	pan_gene_5570	Leaf_length;Nodes_per_plant	Ear_row_number;Leaf_length;Nodes_above_ear	0	0	0	1	0	0	0	0	0	0	0	0	0	0	0	0	0	0	0	0	0	0	0	0	0	0	1	private
pan_gene_18634	pan_gene_19972	Leaf_length	Average_internode_length_(whole_plant);Cob_diameter;Height_above_ear;Leaf_length;Plant_height	0	0	0	1	1	0	0	0	0	0	0	0	0	0	0	0	0	0	0	0	0	0	0	0	0	0	2	dispensable
pan_gene_18634	pan_gene_25063	Leaf_length	Leaf_length	0	0	0	0	1	0	0	1	0	0	0	0	0	0	0	0	0	0	0	0	0	0	0	0	0	0	2	dispensable
pan_gene_18634	pan_gene_29964	Leaf_length	Ear_height;Leaf_length	0	0	0	1	1	0	0	1	0	1	0	0	0	0	0	1	0	0	0	0	1	0	1	0	0	0	7	dispensable
pan_gene_18634	pan_gene_30691	Leaf_length	Average_internode_length_(above_ear);Leaf_length;Southern_leaf_blight	0	0	0	1	0	0	0	1	0	0	0	0	0	1	0	0	0	0	0	0	0	0	0	0	0	0	3	dispensable
pan_gene_18634	pan_gene_5557	Leaf_length	Leaf_length	0	0	0	1	1	0	0	1	0	1	0	0	1	1	0	1	0	0	0	0	1	0	1	0	1	0	10	dispensable
pan_gene_18634	pan_gene_5558	Leaf_length	Leaf_length	0	0	0	1	0	0	0	0	0	0	0	0	0	0	0	0	0	0	0	0	0	0	0	0	0	0	1	private
pan_gene_18637	pan_gene_23950	Leaf_length;Southern_leaf_blight	Average_internode_length_(whole_plant);Leaf_length	0	0	0	1	0	0	0	0	0	0	0	0	0	1	0	0	0	0	0	1	0	1	0	0	0	0	4	dispensable
pan_gene_19067	pan_gene_24799	Leaf_length;PCA_of_metabolites:_PC2;Stalk_strength;Tassel_branch_number	Average_internode_length_(below_ear);Boxcox-transformed_leaf_angle;Chlorophyll_B;Days_to_anthesis;Leaf_length;Leaf_width	0	0	0	0	0	0	0	0	0	0	1	0	0	0	0	0	0	0	0	0	0	0	0	0	0	0	1	private
pan_gene_19090	pan_gene_19108	Leaf_length;Nodes_to_ear	Leaf_length	0	0	0	0	0	1	0	0	0	0	0	0	0	0	0	0	0	0	0	0	0	0	0	0	0	0	1	private
pan_gene_19108	pan_gene_21878	Leaf_length	Leaf_length;Leaf_width;Nodes_above_ear	0	0	0	1	0	1	0	1	0	0	1	0	0	0	0	0	0	1	0	0	0	0	0	0	0	0	5	dispensable
pan_gene_19108	pan_gene_27025	Leaf_length	Leaf_length	0	0	0	0	0	1	0	0	0	0	0	0	0	0	0	0	0	0	0	0	0	0	1	0	0	0	2	dispensable
pan_gene_19145	pan_gene_21264	Leaf_length	Leaf_length	0	0	0	1	1	0	0	0	0	0	0	0	0	0	0	0	0	0	0	1	0	0	0	0	0	0	3	dispensable
pan_gene_19145	pan_gene_25063	Leaf_length	Leaf_length	0	0	0	0	1	0	0	1	1	0	0	0	0	1	0	0	0	0	0	0	0	0	1	0	1	1	7	dispensable
pan_gene_19145	pan_gene_25074	Leaf_length	Leaf_length	0	0	0	1	1	0	0	1	1	0	0	0	0	1	0	1	0	0	0	0	0	0	0	0	0	0	6	dispensable
pan_gene_19145	pan_gene_27200	Leaf_length	Anthesis-silking_interval;Leaf_length;Photoperiod_Growing-degree_days_to_silk	0	0	0	1	1	0	1	1	0	0	0	0	0	0	0	0	0	0	0	0	0	0	0	0	0	0	4	dispensable
pan_gene_19145	pan_gene_29966	Leaf_length	Leaf_length;PCA_of_metabolites:_PC2;Southern_leaf_blight	0	0	0	1	1	1	0	1	1	0	0	0	1	1	0	0	0	0	0	1	0	0	0	0	0	0	8	dispensable
pan_gene_19145	pan_gene_30144	Leaf_length	Leaf_length	0	0	0	1	1	0	1	0	0	0	0	1	1	1	0	0	0	0	0	0	0	0	0	0	0	0	6	dispensable
pan_gene_19145	pan_gene_32539	Leaf_length	Average_internode_length_(below_ear);Leaf_length	0	0	0	1	1	0	1	1	1	0	0	0	0	1	0	1	0	0	0	1	0	0	0	0	0	0	8	dispensable
pan_gene_1917	pan_gene_23950	Leaf_length	Average_internode_length_(whole_plant);Leaf_length	0	0	0	1	0	0	0	0	0	0	0	0	0	0	0	0	0	0	0	0	0	1	0	0	0	1	3	dispensable
pan_gene_1917	pan_gene_9083	Leaf_length	100_Kernel_weight;Leaf_length;Leaf_width	0	0	0	1	0	0	0	0	0	1	0	1	0	0	0	0	1	1	0	0	0	0	0	0	0	0	5	dispensable
pan_gene_19461	pan_gene_38203	Average_internode_length_(whole_plant);Leaf_length;Plant_height	Leaf_length	0	0	0	1	0	0	0	0	0	0	0	0	0	0	0	0	0	0	0	0	0	0	0	0	0	0	1	private
pan_gene_19461	pan_gene_4507	Average_internode_length_(whole_plant);Leaf_length;Plant_height	Leaf_length	0	0	0	1	0	0	0	0	0	0	0	0	0	0	0	0	0	0	0	0	0	0	0	0	0	0	1	private
pan_gene_19477	pan_gene_3882	Leaf_length;Nodes_per_plant	Leaf_length	0	0	0	1	1	0	1	0	1	1	0	1	0	0	0	1	0	0	0	1	0	0	1	1	0	1	11	near-core
pan_gene_19972	pan_gene_30691	Average_internode_length_(whole_plant);Cob_diameter;Height_above_ear;Leaf_length;Plant_height	Average_internode_length_(above_ear);Leaf_length;Southern_leaf_blight	0	0	0	1	0	0	0	0	0	0	0	0	0	0	0	0	0	0	0	0	0	0	0	0	0	0	1	private
pan_gene_19972	pan_gene_5557	Average_internode_length_(whole_plant);Cob_diameter;Height_above_ear;Leaf_length;Plant_height	Leaf_length	0	0	0	1	1	0	0	0	0	0	0	0	0	0	0	0	0	0	0	0	0	0	0	0	0	0	2	dispensable
pan_gene_19972	pan_gene_5558	Average_internode_length_(whole_plant);Cob_diameter;Height_above_ear;Leaf_length;Plant_height	Leaf_length	0	0	0	1	0	0	0	0	0	0	0	0	0	0	0	0	0	0	0	0	0	0	0	0	0	0	1	private
pan_gene_20034	pan_gene_8076	Anthesis-silking_interval;Leaf_length;Plant_height	Average_internode_length_(below_ear);Leaf_length;Tassel_length	0	0	0	0	0	0	0	0	0	0	0	0	0	0	0	0	0	0	0	0	0	0	0	0	1	0	1	private
pan_gene_20321	pan_gene_25074	Leaf_length	Leaf_length	0	0	0	1	1	0	0	1	0	0	0	0	0	1	0	1	0	0	0	0	0	0	0	0	0	0	5	dispensable
pan_gene_20321	pan_gene_27200	Leaf_length	Anthesis-silking_interval;Leaf_length;Photoperiod_Growing-degree_days_to_silk	0	0	0	1	1	0	1	1	0	1	0	0	0	1	0	1	0	0	0	0	0	0	0	0	0	0	7	dispensable
pan_gene_20455	pan_gene_27483	Leaf_length;Photoperiod_growing-degree_days_to_anthesis	Leaf_length	0	0	0	0	0	1	0	0	0	0	0	0	0	0	0	0	0	0	0	0	0	0	0	0	0	0	1	private
pan_gene_20455	pan_gene_28167	Leaf_length;Photoperiod_growing-degree_days_to_anthesis	Leaf_length	0	0	0	0	0	1	0	0	0	0	0	0	0	0	0	0	0	0	0	0	0	0	0	0	0	0	1	private
pan_gene_20455	pan_gene_28365	Leaf_length;Photoperiod_growing-degree_days_to_anthesis	Leaf_length;Tassel_length	0	0	0	0	0	0	0	0	0	0	0	0	0	0	0	0	0	0	0	0	0	0	1	0	0	0	1	private
pan_gene_20455	pan_gene_30722	Leaf_length;Photoperiod_growing-degree_days_to_anthesis	Leaf_length	0	0	0	0	0	1	0	0	0	0	0	0	0	0	0	0	0	0	0	0	0	0	0	0	0	0	1	private
pan_gene_20455	pan_gene_69125	Leaf_length;Photoperiod_growing-degree_days_to_anthesis	Leaf_length	0	0	0	0	0	1	0	0	0	0	0	0	0	0	0	0	0	0	0	0	0	0	0	0	0	0	1	private
pan_gene_20455	pan_gene_8970	Leaf_length;Photoperiod_growing-degree_days_to_anthesis	Leaf_length;Southern_leaf_blight;Tassel_length	0	0	0	0	0	1	0	0	0	0	0	0	0	0	0	0	0	0	0	0	0	0	0	0	0	0	1	private
pan_gene_20504	pan_gene_21423	Leaf_length	Chlorophyll_B;Days_to_anthesis;Leaf_length	0	0	0	0	0	0	0	1	1	0	0	0	0	0	0	0	0	0	0	0	0	0	0	0	0	0	2	dispensable
pan_gene_20504	pan_gene_23985	Leaf_length	Leaf_length	0	0	0	0	1	0	0	1	0	0	0	0	0	0	0	0	0	0	0	0	0	0	0	0	0	0	2	dispensable
pan_gene_20504	pan_gene_25003	Leaf_length	Leaf_length	0	0	0	1	0	0	0	0	1	0	0	0	0	0	0	0	0	0	0	0	0	0	0	0	0	0	2	dispensable
pan_gene_20504	pan_gene_32845	Leaf_length	Average_internode_length_(whole_plant);Leaf_length;Stalk_strength	0	0	0	1	0	0	0	0	0	0	0	0	0	0	0	0	0	0	0	0	0	0	0	0	0	0	1	private
pan_gene_20504	pan_gene_618	Leaf_length	100_Kernel_weight;Height_above_ear;Leaf_length	0	0	0	1	0	1	0	0	1	0	0	0	0	0	0	0	0	0	0	0	0	0	0	0	0	0	3	dispensable
pan_gene_20504	pan_gene_659	Leaf_length	Leaf_length	0	0	0	1	0	0	0	0	1	0	0	0	0	0	0	0	0	0	0	0	0	0	0	0	0	0	2	dispensable
pan_gene_20504	pan_gene_8000	Leaf_length	Days_to_silk;Leaf_length;Ratio_of_ear_height_to_total_height	0	0	0	1	1	0	0	1	1	0	0	0	0	1	0	0	0	0	0	0	0	0	0	0	0	0	5	dispensable
pan_gene_20504	pan_gene_8076	Leaf_length	Average_internode_length_(below_ear);Leaf_length;Tassel_length	0	0	0	1	0	1	0	1	1	0	1	1	0	0	0	1	0	0	0	0	0	0	0	0	0	1	8	dispensable
pan_gene_20773	pan_gene_26386	Leaf_length	Leaf_length	0	0	0	1	0	0	0	0	0	0	0	0	0	0	0	0	0	0	0	0	0	0	0	0	0	0	1	private
pan_gene_20773	pan_gene_32783	Leaf_length	Average_internode_length_(above_ear);Average_internode_length_(whole_plant);Height_per_day_(until_flowering);Leaf_length;Plant_height	0	0	0	1	1	0	0	0	0	0	0	0	0	0	0	0	0	0	0	0	0	0	1	0	0	0	3	dispensable
pan_gene_20857	pan_gene_25439	Average_internode_length_(below_ear);Leaf_length	Leaf_length	0	0	0	1	0	0	0	0	0	0	0	0	0	0	0	0	0	0	0	0	0	0	0	0	0	0	1	private
pan_gene_21264	pan_gene_24832	Leaf_length	Leaf_length;Tassel_branch_number	0	0	0	1	0	0	0	0	0	0	0	0	0	1	0	1	0	0	0	0	0	0	1	0	0	0	4	dispensable
pan_gene_21264	pan_gene_25074	Leaf_length	Leaf_length	0	0	0	1	0	0	0	0	0	0	0	0	0	0	0	1	0	0	0	0	0	0	0	0	0	1	3	dispensable
pan_gene_21264	pan_gene_9288	Leaf_length	Leaf_length	0	0	0	1	0	0	0	0	0	0	1	0	0	0	0	0	0	0	0	0	0	0	1	0	0	0	3	dispensable
pan_gene_21423	pan_gene_21869	Chlorophyll_B;Days_to_anthesis;Leaf_length	Height_above_ear;Leaf_length	0	0	0	0	0	0	0	0	0	0	1	0	0	0	0	0	0	0	0	0	1	1	0	0	0	0	3	dispensable
pan_gene_21423	pan_gene_29966	Chlorophyll_B;Days_to_anthesis;Leaf_length	Leaf_length;PCA_of_metabolites:_PC2;Southern_leaf_blight	0	0	0	0	0	0	0	1	0	0	0	0	0	0	0	0	0	0	1	0	0	0	0	0	0	0	2	dispensable
pan_gene_21423	pan_gene_30144	Chlorophyll_B;Days_to_anthesis;Leaf_length	Leaf_length	0	0	0	0	1	0	0	1	1	0	1	0	0	0	0	0	0	0	0	0	1	0	1	0	0	0	6	dispensable
pan_gene_21423	pan_gene_31254	Chlorophyll_B;Days_to_anthesis;Leaf_length	Leaf_length	0	0	0	0	1	0	0	1	1	0	1	0	0	0	0	1	0	1	0	0	0	0	0	1	0	0	7	dispensable
pan_gene_21423	pan_gene_32845	Chlorophyll_B;Days_to_anthesis;Leaf_length	Average_internode_length_(whole_plant);Leaf_length;Stalk_strength	0	0	0	0	1	0	0	1	1	0	0	0	0	0	0	0	0	0	0	0	0	0	0	0	0	0	3	dispensable
pan_gene_21423	pan_gene_8719	Chlorophyll_B;Days_to_anthesis;Leaf_length	Leaf_length;Nodes_per_plant	0	0	0	0	0	0	0	0	1	1	1	1	0	1	0	1	0	0	0	0	0	0	0	0	0	0	6	dispensable
pan_gene_21423	pan_gene_9190	Chlorophyll_B;Days_to_anthesis;Leaf_length	Chlorophyll_A;Glucose;Leaf_length	0	0	0	0	1	0	0	0	0	0	0	0	0	0	0	0	0	0	0	0	0	0	0	0	0	0	1	private
pan_gene_21423	pan_gene_9288	Chlorophyll_B;Days_to_anthesis;Leaf_length	Leaf_length	0	0	0	0	1	1	0	1	1	0	1	0	0	1	1	1	0	1	1	0	0	0	1	0	0	0	11	near-core
pan_gene_21869	pan_gene_25003	Height_above_ear;Leaf_length	Leaf_length	0	0	0	1	0	0	0	0	0	0	0	0	0	0	0	0	0	0	0	0	0	0	1	0	0	0	2	dispensable
pan_gene_21869	pan_gene_618	Height_above_ear;Leaf_length	100_Kernel_weight;Height_above_ear;Leaf_length	0	0	0	1	0	0	0	1	0	0	0	1	0	1	0	1	1	1	0	1	0	0	1	0	0	1	10	dispensable
pan_gene_21869	pan_gene_8076	Height_above_ear;Leaf_length	Average_internode_length_(below_ear);Leaf_length;Tassel_length	0	0	0	1	0	0	0	0	0	0	0	0	0	0	0	0	0	0	0	1	0	0	0	0	0	0	2	dispensable
pan_gene_21869	pan_gene_82330	Height_above_ear;Leaf_length	Leaf_length;Tassel_length	0	0	0	0	0	0	0	0	0	0	0	0	0	0	0	0	0	0	0	0	0	0	1	0	0	0	1	private
pan_gene_21869	pan_gene_8981	Height_above_ear;Leaf_length	Average_internode_length_(below_ear);Leaf_length;Southern_leaf_blight;Sucrose	0	0	0	0	1	0	0	0	0	0	0	0	0	0	0	0	0	0	0	1	0	0	0	0	0	0	2	dispensable
pan_gene_21878	pan_gene_21939	Leaf_length;Leaf_width;Nodes_above_ear	Leaf_length	0	0	0	1	0	0	0	0	0	0	0	0	0	0	0	0	0	0	0	0	0	0	0	0	0	0	1	private
pan_gene_21939	pan_gene_25037	Leaf_length	Leaf_length	0	0	0	0	0	0	1	0	1	0	0	0	0	1	0	1	0	0	0	0	0	0	1	0	0	0	5	dispensable
pan_gene_21960	pan_gene_9293	Leaf_length	Average_internode_length_(whole_plant);Leaf_length;Leaf_width	0	0	0	1	0	0	0	0	0	0	0	0	0	0	0	0	0	0	0	0	0	0	0	0	0	0	1	private
pan_gene_21965	pan_gene_32310	Average_internode_length_(whole_plant);Leaf_length;Nodes_to_ear;Southern_leaf_blight	Leaf_length	0	0	0	1	0	0	0	0	0	0	0	0	0	0	0	0	0	0	0	0	0	0	0	0	0	0	1	private
pan_gene_22120	pan_gene_25439	Days_to_anthesis;Days_to_silk;Leaf_length;Nitrate;Ratio_of_ear_height_to_total_height;Sucrose	Leaf_length	0	0	0	1	0	0	0	0	0	0	0	0	0	1	0	0	0	0	0	0	0	0	0	0	0	1	3	dispensable
pan_gene_22791	pan_gene_24025	Leaf_length	Leaf_length;Malate	0	0	0	1	0	0	0	0	0	0	0	0	0	0	0	0	0	0	0	0	0	0	0	0	0	0	1	private
pan_gene_22791	pan_gene_27440	Leaf_length	Leaf_length;Nodes_above_ear	0	0	0	1	0	0	0	0	0	0	0	0	0	0	0	0	0	0	0	0	0	0	0	0	0	0	1	private
pan_gene_22791	pan_gene_8090	Leaf_length	Leaf_length	0	0	0	1	0	0	0	0	0	0	0	0	0	0	0	0	0	0	0	0	0	0	0	0	0	0	1	private
pan_gene_23673	pan_gene_8663	Ear_row_number;Leaf_length;Tassel_length	Leaf_length	0	0	0	0	0	1	0	0	0	0	1	0	0	0	0	0	0	0	0	0	0	0	0	0	0	0	2	dispensable
pan_gene_23985	pan_gene_9190	Leaf_length	Chlorophyll_A;Glucose;Leaf_length	0	0	0	0	0	0	0	0	0	1	0	0	0	0	0	0	0	0	0	0	0	0	0	0	0	0	1	private
pan_gene_24024	pan_gene_29964	Leaf_length;Tassel_branch_number	Ear_height;Leaf_length	0	0	0	1	0	0	0	0	0	0	0	0	0	0	0	0	0	0	0	0	0	0	0	0	0	0	1	private
pan_gene_24024	pan_gene_30691	Leaf_length;Tassel_branch_number	Average_internode_length_(above_ear);Leaf_length;Southern_leaf_blight	0	0	0	1	1	0	0	1	0	0	0	0	0	0	0	0	0	0	0	0	0	0	0	0	0	0	3	dispensable
pan_gene_24024	pan_gene_9034	Leaf_length;Tassel_branch_number	Leaf_length	0	0	0	1	0	0	0	0	0	0	0	0	0	0	0	0	0	0	0	0	0	0	0	0	0	0	1	private
pan_gene_24025	pan_gene_27440	Leaf_length;Malate	Leaf_length;Nodes_above_ear	0	0	0	1	0	0	0	0	0	0	0	0	0	0	0	0	0	0	0	0	0	0	0	0	0	0	1	private
pan_gene_24025	pan_gene_8090	Leaf_length;Malate	Leaf_length	0	0	0	1	0	0	0	0	0	0	0	0	0	0	0	0	0	0	0	0	0	0	0	0	0	0	1	private
pan_gene_24142	pan_gene_5375	Leaf_length	Average_internode_length_(below_ear);Leaf_length	0	0	0	1	0	0	0	0	0	0	0	0	0	0	0	0	0	0	0	0	0	0	0	0	0	0	1	private
pan_gene_24167	pan_gene_31254	Leaf_length	Leaf_length	0	0	0	1	0	1	1	0	1	0	1	0	0	0	0	0	0	0	1	0	1	1	1	0	0	0	9	dispensable
pan_gene_24167	pan_gene_618	Leaf_length	100_Kernel_weight;Height_above_ear;Leaf_length	0	0	0	1	0	0	0	0	0	1	0	0	0	0	0	1	0	1	0	1	0	1	0	0	0	0	6	dispensable
pan_gene_24527	pan_gene_32826	Average_internode_length_(whole_plant);Leaf_length	Leaf_length	0	0	0	1	1	0	0	0	0	0	1	0	0	0	0	0	0	0	0	0	0	0	0	0	0	0	3	dispensable
pan_gene_24528	pan_gene_8090	100_Kernel_weight;Height_above_ear;Leaf_length	Leaf_length	0	0	0	1	0	0	0	0	0	0	0	0	0	0	0	0	0	0	0	0	0	0	0	0	0	0	1	private
pan_gene_24673	pan_gene_31364	100_Kernel_weight;Leaf_length	Average_internode_length_(above_ear);Leaf_length	0	0	0	1	1	0	0	0	0	0	0	1	0	0	0	0	0	0	0	0	0	0	0	0	0	0	3	dispensable
pan_gene_24673	pan_gene_3553	100_Kernel_weight;Leaf_length	Cob_diameter;Leaf_length;Tassel_length	0	0	0	1	0	0	0	0	0	0	0	0	0	0	0	0	0	0	0	0	0	0	0	0	0	0	1	private
pan_gene_24793	pan_gene_25059	Leaf_length;Tassel_branch_number	Chlorophyll_B;Leaf_length	0	0	0	1	0	0	0	0	0	0	0	1	0	0	0	0	0	0	0	0	0	0	0	0	0	0	2	dispensable
pan_gene_24793	pan_gene_8076	Leaf_length;Tassel_branch_number	Average_internode_length_(below_ear);Leaf_length;Tassel_length	0	0	0	1	0	0	0	0	1	0	0	1	0	0	0	0	0	0	0	0	1	0	0	0	0	0	4	dispensable
pan_gene_24873	pan_gene_29964	Days_to_anthesis;Days_to_silk;Leaf_length	Ear_height;Leaf_length	0	0	0	0	1	0	0	0	0	0	0	0	0	0	0	0	0	0	0	0	0	0	0	0	0	0	1	private
pan_gene_24873	pan_gene_5557	Days_to_anthesis;Days_to_silk;Leaf_length	Leaf_length	0	0	0	0	1	0	0	0	0	0	0	0	1	0	0	0	0	0	0	0	0	0	0	0	0	0	2	dispensable
pan_gene_25003	pan_gene_28439	Leaf_length	Leaf_length	0	0	0	1	0	0	0	0	0	0	0	0	0	0	0	0	0	0	0	0	0	0	0	0	0	0	1	private
pan_gene_25003	pan_gene_30144	Leaf_length	Leaf_length	0	0	0	1	0	0	0	0	0	0	0	0	0	0	0	0	0	1	0	0	1	0	0	0	0	0	3	dispensable
pan_gene_25003	pan_gene_31254	Leaf_length	Leaf_length	0	0	0	1	0	0	0	0	1	0	0	0	0	0	0	1	0	0	0	1	0	0	0	0	0	0	4	dispensable
pan_gene_25003	pan_gene_32845	Leaf_length	Average_internode_length_(whole_plant);Leaf_length;Stalk_strength	0	0	0	1	0	0	0	0	1	0	0	0	0	0	0	0	0	0	0	0	0	0	0	0	0	0	2	dispensable
pan_gene_25003	pan_gene_4419	Leaf_length	Anthesis-silking_interval;Average_internode_length_(above_ear);Average_internode_length_(below_ear);Leaf_length;Tassel_length	0	0	0	0	0	0	0	0	0	0	0	0	0	0	0	0	0	0	0	0	1	0	0	0	0	0	1	private
pan_gene_25003	pan_gene_659	Leaf_length	Leaf_length	0	0	0	1	0	0	0	0	1	0	0	0	0	0	0	0	0	0	0	0	0	0	1	0	0	0	3	dispensable
pan_gene_25003	pan_gene_8000	Leaf_length	Days_to_silk;Leaf_length;Ratio_of_ear_height_to_total_height	0	0	0	1	0	0	0	0	1	0	0	1	0	0	0	1	0	0	0	0	1	0	0	0	0	0	5	dispensable
pan_gene_25003	pan_gene_8076	Leaf_length	Average_internode_length_(below_ear);Leaf_length;Tassel_length	0	0	0	1	0	0	0	0	1	0	0	0	0	0	0	0	0	0	0	0	0	0	1	0	0	0	3	dispensable
pan_gene_25003	pan_gene_8981	Leaf_length	Average_internode_length_(below_ear);Leaf_length;Southern_leaf_blight;Sucrose	0	0	0	0	1	0	0	0	0	0	0	0	0	0	0	0	0	0	0	0	0	0	0	0	0	0	1	private
pan_gene_25033	pan_gene_3903	Chlorophyll_B;Leaf_length	Leaf_length	0	0	0	0	0	0	0	0	0	0	0	0	0	0	0	0	0	0	0	0	1	0	0	0	0	0	1	private
pan_gene_25037	pan_gene_32307	Leaf_length	Leaf_length	0	0	0	0	0	0	1	0	0	0	0	0	0	0	0	0	0	0	0	0	0	0	0	0	0	0	1	private
pan_gene_25063	pan_gene_25074	Leaf_length	Leaf_length	0	0	0	0	1	0	0	1	0	0	0	0	0	1	0	1	0	0	0	0	0	0	0	0	0	0	4	dispensable
pan_gene_25063	pan_gene_29964	Leaf_length	Ear_height;Leaf_length	0	0	0	0	1	0	0	0	0	0	0	0	0	0	0	0	0	0	0	0	0	0	0	0	0	0	1	private
pan_gene_25063	pan_gene_29966	Leaf_length	Leaf_length;PCA_of_metabolites:_PC2;Southern_leaf_blight	0	0	0	0	1	1	0	1	0	0	0	0	0	1	0	1	0	0	0	0	0	0	1	0	0	0	6	dispensable
pan_gene_25063	pan_gene_30691	Leaf_length	Average_internode_length_(above_ear);Leaf_length;Southern_leaf_blight	0	0	0	0	0	0	0	0	0	1	0	0	0	1	0	1	1	0	0	0	0	0	0	0	0	0	4	dispensable
pan_gene_25074	pan_gene_27200	Leaf_length	Anthesis-silking_interval;Leaf_length;Photoperiod_Growing-degree_days_to_silk	0	0	0	1	1	0	0	1	0	0	0	0	0	0	0	1	0	0	0	0	0	0	0	1	0	0	5	dispensable
pan_gene_25074	pan_gene_27423	Leaf_length	Leaf_length	0	0	0	1	1	0	0	1	0	0	0	0	0	1	0	0	0	0	0	0	0	0	0	0	0	0	4	dispensable
pan_gene_25074	pan_gene_30144	Leaf_length	Leaf_length	0	0	0	1	0	0	0	0	0	0	0	0	0	0	0	0	0	0	0	0	0	0	0	0	0	0	1	private
pan_gene_25074	pan_gene_31491	Leaf_length	Leaf_length	0	0	0	1	1	0	0	1	1	0	0	0	0	1	0	0	0	0	0	0	0	0	0	0	0	0	5	dispensable
pan_gene_25074	pan_gene_32539	Leaf_length	Average_internode_length_(below_ear);Leaf_length	0	0	0	1	0	0	0	1	0	0	0	0	0	1	0	1	0	0	0	0	0	0	0	0	0	0	4	dispensable
pan_gene_25074	pan_gene_8718	Leaf_length	Leaf_length;Nodes_per_plant	0	0	0	1	1	0	0	1	1	0	0	0	0	1	0	1	0	0	0	0	0	0	0	0	0	0	6	dispensable
pan_gene_25102	pan_gene_9083	Leaf_length;Leaf_width;Nodes_to_ear	100_Kernel_weight;Leaf_length;Leaf_width	0	0	0	1	0	0	0	0	0	0	0	0	0	0	1	0	0	0	1	0	0	0	0	0	0	0	3	dispensable
pan_gene_25114	pan_gene_26973	Leaf_length;Leaf_width	Cob_diameter;Leaf_length;Ratio_of_ear_height_to_total_height	0	0	0	1	0	0	1	1	1	0	0	0	0	0	0	0	0	0	0	0	0	0	0	0	0	1	5	dispensable
pan_gene_26428	pan_gene_4427	Boxcox-transformed_leaf_angle;Cob_diameter;Leaf_length;Nodes_above_ear;Plant_height;Tassel_length	Leaf_length;Tassel_length	0	0	0	1	1	0	1	0	0	0	1	0	0	0	0	1	0	1	0	0	0	0	0	0	0	0	6	dispensable
pan_gene_26687	pan_gene_28253	Cob_diameter;Leaf_length	Leaf_length	0	0	0	1	0	0	0	0	0	0	0	0	0	0	0	0	0	0	0	0	0	0	0	0	0	0	1	private
pan_gene_26890	pan_gene_4420	Leaf_length	Anthesis-silking_interval;Average_internode_length_(above_ear);Average_internode_length_(below_ear);Leaf_length;Photoperiod_Growing-degree_days_to_silk;Tassel_length	0	0	0	1	0	0	0	0	0	0	0	0	0	0	1	0	0	0	0	0	0	0	0	0	0	0	2	dispensable
pan_gene_26890	pan_gene_9183	Leaf_length	Average_internode_length_(below_ear);Leaf_length	0	0	0	1	1	0	0	1	1	1	0	0	0	0	1	1	0	0	0	0	0	0	0	0	0	0	7	dispensable
pan_gene_26973	pan_gene_84302	Cob_diameter;Leaf_length;Ratio_of_ear_height_to_total_height	Average_internode_length_(above_ear);Height_per_day_(until_flowering);Leaf_length;Stalk_strength;Tassel_branch_number	0	0	0	0	0	0	1	0	1	0	0	0	0	0	0	0	0	0	0	0	0	0	0	0	0	0	2	dispensable
pan_gene_27110	pan_gene_2980	Leaf_length;Tassel_branch_number;Tassel_length	Leaf_length	0	0	0	1	0	0	0	0	0	0	0	0	0	0	0	0	0	0	0	0	0	0	0	0	0	0	1	private
pan_gene_27110	pan_gene_30166	Leaf_length;Tassel_branch_number;Tassel_length	Days_to_anthesis;Leaf_length;Tassel_length	0	0	0	0	0	0	0	0	0	0	0	0	0	0	0	0	0	0	1	0	0	0	0	0	0	0	1	private
pan_gene_27110	pan_gene_32805	Leaf_length;Tassel_branch_number;Tassel_length	Leaf_length	0	0	0	1	1	0	0	0	0	1	0	0	0	0	1	1	0	0	0	0	0	0	1	0	1	0	7	dispensable
pan_gene_27110	pan_gene_4420	Leaf_length;Tassel_branch_number;Tassel_length	Anthesis-silking_interval;Average_internode_length_(above_ear);Average_internode_length_(below_ear);Leaf_length;Photoperiod_Growing-degree_days_to_silk;Tassel_length	0	0	0	1	0	0	0	0	0	0	0	0	0	0	0	0	0	0	0	0	0	0	0	0	1	0	2	dispensable
pan_gene_27110	pan_gene_4463	Leaf_length;Tassel_branch_number;Tassel_length	Anthesis-silking_interval;Leaf_length;Nodes_per_plant	0	0	0	1	0	0	0	0	1	0	0	0	0	0	0	0	0	0	0	0	0	0	0	0	0	0	2	dispensable
pan_gene_27200	pan_gene_4462	Anthesis-silking_interval;Leaf_length;Photoperiod_Growing-degree_days_to_silk	Leaf_length	0	0	0	1	1	0	0	0	0	0	0	0	0	0	0	1	0	0	0	0	0	0	0	0	0	0	3	dispensable
pan_gene_27440	pan_gene_32299	Leaf_length;Nodes_above_ear	Leaf_length;Plant_height	0	0	0	1	0	0	0	0	0	0	0	0	0	0	0	0	0	0	0	0	0	0	0	0	0	0	1	private
pan_gene_27440	pan_gene_8090	Leaf_length;Nodes_above_ear	Leaf_length	0	0	0	1	0	0	0	0	0	0	0	0	0	0	0	0	0	0	0	0	0	0	0	0	0	0	1	private
pan_gene_27482	pan_gene_30722	Leaf_length	Leaf_length	0	0	0	1	0	0	0	0	0	0	0	0	0	0	0	0	0	0	0	0	0	0	0	0	0	0	1	private
pan_gene_27482	pan_gene_30761	Leaf_length	Leaf_length;Nodes_above_ear;PCA_of_metabolites:_PC2;Plant_height;Starch;Tassel_length	0	0	0	1	0	0	0	0	0	0	0	0	0	0	0	0	0	0	0	0	0	0	0	0	0	0	1	private
pan_gene_27482	pan_gene_8936	Leaf_length	Leaf_length;Tassel_branch_number	0	0	0	1	0	0	0	0	0	0	0	0	0	0	0	0	0	0	0	0	0	0	0	0	0	0	1	private
pan_gene_27482	pan_gene_9033	Leaf_length	Leaf_length	0	0	0	1	0	0	0	0	0	0	1	0	0	0	0	0	0	0	0	0	1	0	0	0	0	0	3	dispensable
pan_gene_27483	pan_gene_28365	Leaf_length	Leaf_length;Tassel_length	0	0	0	1	0	0	0	0	0	0	0	0	0	0	0	0	0	0	0	0	0	0	0	0	0	0	1	private
pan_gene_27483	pan_gene_28439	Leaf_length	Leaf_length	0	0	0	1	0	0	0	0	0	0	0	0	0	0	0	0	0	0	0	0	0	0	0	0	0	0	1	private
pan_gene_27483	pan_gene_30614	Leaf_length	Leaf_length	0	0	0	1	0	0	0	1	1	0	0	0	0	0	0	0	0	0	0	0	0	0	0	0	0	0	3	dispensable
pan_gene_27483	pan_gene_31391	Leaf_length	Leaf_length	0	0	0	1	0	1	0	0	0	0	0	0	0	0	0	0	0	0	0	0	0	0	0	0	0	0	2	dispensable
pan_gene_27483	pan_gene_32793	Leaf_length	Leaf_length;Southern_leaf_blight	0	0	0	1	0	0	0	0	0	0	0	0	0	0	0	0	0	0	0	0	0	0	0	0	0	0	1	private
pan_gene_27483	pan_gene_469	Leaf_length	Leaf_length	0	0	0	1	0	0	0	0	0	0	0	0	0	0	0	0	0	0	0	0	0	0	0	0	0	0	1	private
pan_gene_27483	pan_gene_53195	Leaf_length	Leaf_length	0	0	0	1	0	0	0	0	0	0	0	0	0	0	0	0	0	0	0	0	0	0	0	0	0	0	1	private
pan_gene_27483	pan_gene_5585	Leaf_length	Leaf_length	0	0	0	1	0	1	0	0	0	0	0	0	0	0	0	0	0	0	0	0	0	0	0	0	0	0	2	dispensable
pan_gene_27483	pan_gene_618	Leaf_length	100_Kernel_weight;Height_above_ear;Leaf_length	0	0	0	1	0	0	0	0	0	0	0	0	0	0	0	0	0	0	0	0	0	0	0	0	0	0	1	private
pan_gene_27483	pan_gene_69125	Leaf_length	Leaf_length	0	0	0	1	0	1	0	0	0	0	0	0	0	0	0	0	0	0	1	0	0	0	0	0	0	0	3	dispensable
pan_gene_27483	pan_gene_8076	Leaf_length	Average_internode_length_(below_ear);Leaf_length;Tassel_length	0	0	0	1	0	0	0	0	0	0	0	0	0	0	0	0	0	0	0	0	0	0	0	0	0	0	1	private
pan_gene_27483	pan_gene_8731	Leaf_length	Leaf_length	0	0	0	1	0	0	0	0	0	0	0	0	0	0	0	0	0	0	0	0	0	0	0	0	0	0	1	private
pan_gene_27592	pan_gene_32806	Leaf_length;Northern_Leaf_Blight	Leaf_length	0	0	0	1	1	0	0	0	0	0	0	0	0	0	0	0	0	0	0	0	1	0	0	0	0	0	3	dispensable
pan_gene_27592	pan_gene_4420	Leaf_length;Northern_Leaf_Blight	Anthesis-silking_interval;Average_internode_length_(above_ear);Average_internode_length_(below_ear);Leaf_length;Photoperiod_Growing-degree_days_to_silk;Tassel_length	0	0	0	1	1	0	0	0	0	0	0	0	0	0	0	0	0	0	0	0	0	0	0	0	0	0	2	dispensable
pan_gene_27592	pan_gene_4427	Leaf_length;Northern_Leaf_Blight	Leaf_length;Tassel_length	0	0	0	1	1	0	0	0	0	1	0	0	1	0	0	0	0	0	0	0	1	0	0	0	0	0	5	dispensable
pan_gene_28167	pan_gene_31391	Leaf_length	Leaf_length	0	0	0	0	0	1	0	0	0	0	0	0	0	0	0	0	0	0	0	0	0	1	0	0	0	0	2	dispensable
pan_gene_28167	pan_gene_32076	Leaf_length	Days_to_silk;Leaf_length	0	0	0	0	0	1	0	0	0	0	0	0	0	0	0	0	0	0	0	0	0	0	0	0	0	0	1	private
pan_gene_28167	pan_gene_32793	Leaf_length	Leaf_length;Southern_leaf_blight	0	0	0	0	0	1	0	0	0	0	0	0	0	0	0	0	0	1	0	0	0	0	0	0	0	0	2	dispensable
pan_gene_28167	pan_gene_469	Leaf_length	Leaf_length	0	0	0	0	0	0	0	0	0	0	0	0	0	0	0	0	0	1	0	0	0	0	0	0	0	0	1	private
pan_gene_28167	pan_gene_53195	Leaf_length	Leaf_length	0	0	0	0	0	0	0	0	0	0	0	0	0	0	0	0	0	1	0	0	0	0	0	0	0	0	1	private
pan_gene_28167	pan_gene_5585	Leaf_length	Leaf_length	0	0	0	0	0	0	0	0	0	0	0	0	0	0	0	0	0	1	0	0	0	0	0	0	0	0	1	private
pan_gene_28167	pan_gene_69125	Leaf_length	Leaf_length	0	0	0	0	0	1	0	0	0	0	0	0	0	0	0	0	0	1	0	0	0	1	0	0	0	0	3	dispensable
pan_gene_28365	pan_gene_29559	Leaf_length;Tassel_length	Leaf_length;Nodes_to_ear;Photoperiod_Growing-degree_days_to_silk;Photoperiod_growing-degree_days_to_anthesis;Ratio_of_ear_height_to_total_height	0	0	0	0	0	0	0	0	0	1	0	0	0	0	0	0	0	0	0	0	0	0	0	0	0	0	1	private
pan_gene_28365	pan_gene_29695	Leaf_length;Tassel_length	Leaf_length;Photoperiod_Growing-degree_days_to_silk;Photoperiod_growing-degree_days_to_anthesis	0	0	0	0	0	0	0	0	0	0	0	0	1	0	0	0	0	0	0	0	0	0	0	0	0	0	1	private
pan_gene_28365	pan_gene_30614	Leaf_length;Tassel_length	Leaf_length	0	0	0	1	0	0	0	0	0	0	0	0	0	0	0	0	0	0	0	0	0	0	0	0	0	0	1	private
pan_gene_28365	pan_gene_31391	Leaf_length;Tassel_length	Leaf_length	0	0	0	1	1	0	0	0	0	0	0	1	1	0	1	0	1	1	0	0	1	1	1	1	0	1	12	near-core
pan_gene_28365	pan_gene_3520	Leaf_length;Tassel_length	Leaf_length	0	0	0	0	0	0	0	0	0	0	0	0	0	0	0	0	0	0	0	0	0	0	0	0	0	1	1	private
pan_gene_28365	pan_gene_4419	Leaf_length;Tassel_length	Anthesis-silking_interval;Average_internode_length_(above_ear);Average_internode_length_(below_ear);Leaf_length;Tassel_length	0	0	0	0	0	0	0	0	0	0	0	0	0	0	0	0	0	0	0	0	1	0	0	0	0	0	1	private
pan_gene_28365	pan_gene_469	Leaf_length;Tassel_length	Leaf_length	0	0	0	1	0	0	0	0	0	0	0	0	0	0	0	0	0	1	0	0	0	0	0	0	0	0	2	dispensable
pan_gene_28365	pan_gene_53195	Leaf_length;Tassel_length	Leaf_length	0	0	0	1	0	0	0	0	0	0	0	0	0	0	0	0	0	1	0	0	0	0	0	0	0	0	2	dispensable
pan_gene_28365	pan_gene_5585	Leaf_length;Tassel_length	Leaf_length	0	0	0	1	0	0	0	0	0	1	1	1	1	0	0	0	0	1	0	0	1	0	1	0	0	0	8	dispensable
pan_gene_28365	pan_gene_624	Leaf_length;Tassel_length	Cob_diameter;Ear_height;Leaf_length	0	0	0	1	1	0	0	0	0	0	0	0	0	0	0	1	0	0	0	0	0	0	0	0	0	0	3	dispensable
pan_gene_28365	pan_gene_69125	Leaf_length;Tassel_length	Leaf_length	0	0	0	1	0	0	0	0	0	0	0	0	1	0	1	0	0	0	0	0	1	0	1	0	0	0	5	dispensable
pan_gene_28365	pan_gene_82330	Leaf_length;Tassel_length	Leaf_length;Tassel_length	0	0	0	0	0	0	0	0	0	0	0	0	0	0	0	1	0	0	0	0	0	0	0	0	0	0	1	private
pan_gene_28365	pan_gene_8970	Leaf_length;Tassel_length	Leaf_length;Southern_leaf_blight;Tassel_length	0	0	0	0	1	0	0	0	0	0	1	0	0	0	1	1	0	0	0	0	0	0	0	0	0	0	4	dispensable
pan_gene_28439	pan_gene_30761	Leaf_length	Leaf_length;Nodes_above_ear;PCA_of_metabolites:_PC2;Plant_height;Starch;Tassel_length	0	0	0	1	0	0	0	0	0	0	0	0	0	0	1	0	0	0	0	0	1	0	0	0	0	0	3	dispensable
pan_gene_28439	pan_gene_3553	Leaf_length	Cob_diameter;Leaf_length;Tassel_length	0	0	0	1	0	1	0	0	0	0	0	0	0	0	0	0	0	0	0	0	0	0	0	0	0	0	2	dispensable
pan_gene_28439	pan_gene_5368	Leaf_length	Anthesis-silking_interval;Cob_diameter;Leaf_length;Nodes_above_ear;Photoperiod_growing-degree_days_to_anthesis	0	0	0	1	0	0	0	0	0	0	0	0	0	0	0	0	0	0	0	0	0	0	0	0	0	0	1	private
pan_gene_28439	pan_gene_618	Leaf_length	100_Kernel_weight;Height_above_ear;Leaf_length	0	0	0	1	0	0	0	0	0	0	0	0	0	0	0	0	0	0	0	0	0	0	0	0	0	0	1	private
pan_gene_28439	pan_gene_8000	Leaf_length	Days_to_silk;Leaf_length;Ratio_of_ear_height_to_total_height	0	0	0	1	0	0	0	0	0	0	0	0	0	0	1	0	0	0	0	0	0	0	0	0	0	0	2	dispensable
pan_gene_28439	pan_gene_8076	Leaf_length	Average_internode_length_(below_ear);Leaf_length;Tassel_length	0	0	0	1	0	1	0	0	1	0	0	0	0	0	0	0	0	0	0	0	0	0	0	0	0	0	3	dispensable
pan_gene_28439	pan_gene_8719	Leaf_length	Leaf_length;Nodes_per_plant	0	0	0	1	0	0	0	0	0	0	1	0	0	0	0	0	0	0	0	0	0	0	0	0	0	0	2	dispensable
pan_gene_28439	pan_gene_8737	Leaf_length	Anthesis-silking_interval;Leaf_length	0	0	0	1	0	0	0	0	0	0	0	0	0	0	0	0	0	0	0	0	0	0	0	0	0	0	1	private
pan_gene_28439	pan_gene_9033	Leaf_length	Leaf_length	0	0	0	1	0	0	0	0	0	0	0	0	0	0	0	0	0	0	0	0	0	0	0	0	0	0	1	private
pan_gene_28586	pan_gene_8940	Leaf_length;Total_amino_acids	Leaf_length	0	0	0	1	0	0	0	0	0	0	0	0	0	0	0	0	0	0	0	0	0	0	0	0	0	0	1	private
pan_gene_28732	pan_gene_8719	Anthesis-silking_interval;Days_to_anthesis;Ear_height;Leaf_length;Leaf_width;Nodes_per_plant;Photoperiod_Growing-degree_days_to_silk;Photoperiod_growing-degree_days_to_anthesis	Leaf_length;Nodes_per_plant	0	0	0	1	1	1	1	1	1	0	0	0	0	1	0	0	0	0	0	0	0	0	0	0	0	0	7	dispensable
pan_gene_29559	pan_gene_29695	Leaf_length;Nodes_to_ear;Photoperiod_Growing-degree_days_to_silk;Photoperiod_growing-degree_days_to_anthesis;Ratio_of_ear_height_to_total_height	Leaf_length;Photoperiod_Growing-degree_days_to_silk;Photoperiod_growing-degree_days_to_anthesis	0	0	0	0	0	0	0	0	0	1	0	0	0	0	0	0	0	0	0	0	0	0	0	0	0	0	1	private
pan_gene_29559	pan_gene_31391	Leaf_length;Nodes_to_ear;Photoperiod_Growing-degree_days_to_silk;Photoperiod_growing-degree_days_to_anthesis;Ratio_of_ear_height_to_total_height	Leaf_length	0	0	0	0	0	0	0	0	0	1	0	0	0	0	0	0	0	0	0	0	0	0	0	0	0	0	1	private
pan_gene_29559	pan_gene_8970	Leaf_length;Nodes_to_ear;Photoperiod_Growing-degree_days_to_silk;Photoperiod_growing-degree_days_to_anthesis;Ratio_of_ear_height_to_total_height	Leaf_length;Southern_leaf_blight;Tassel_length	0	0	0	0	0	0	0	0	0	1	0	0	0	0	0	0	0	0	0	0	0	0	0	0	0	0	1	private
pan_gene_29562	pan_gene_8936	Ear_height;Ear_row_number;Leaf_length	Leaf_length;Tassel_branch_number	0	0	0	1	0	0	0	0	0	0	0	0	0	0	0	0	0	0	0	0	0	0	0	0	0	0	1	private
pan_gene_29695	pan_gene_32793	Leaf_length;Photoperiod_Growing-degree_days_to_silk;Photoperiod_growing-degree_days_to_anthesis	Leaf_length;Southern_leaf_blight	0	0	0	0	0	0	0	0	0	0	0	0	1	0	0	0	0	0	0	0	0	0	0	0	0	0	1	private
pan_gene_29695	pan_gene_5585	Leaf_length;Photoperiod_Growing-degree_days_to_silk;Photoperiod_growing-degree_days_to_anthesis	Leaf_length	0	0	0	0	0	0	0	0	0	1	0	0	0	0	0	0	0	0	0	0	0	0	0	0	0	0	1	private
pan_gene_2980	pan_gene_31390	Leaf_length	Leaf_length	0	0	0	1	1	0	0	0	1	0	0	0	0	0	0	1	0	1	0	1	1	0	0	0	0	1	8	dispensable
pan_gene_2980	pan_gene_32805	Leaf_length	Leaf_length	0	0	0	1	0	0	0	0	0	0	0	0	0	0	0	0	0	0	0	0	0	0	0	0	0	0	1	private
pan_gene_2980	pan_gene_4463	Leaf_length	Anthesis-silking_interval;Leaf_length;Nodes_per_plant	0	0	0	1	0	0	0	0	0	0	0	0	0	0	0	0	0	0	0	0	0	0	0	0	0	0	1	private
pan_gene_29964	pan_gene_30691	Ear_height;Leaf_length	Average_internode_length_(above_ear);Leaf_length;Southern_leaf_blight	0	0	0	1	1	0	0	1	0	0	0	0	0	1	0	0	0	0	0	0	1	0	0	0	0	0	5	dispensable
pan_gene_29966	pan_gene_31491	Leaf_length;PCA_of_metabolites:_PC2;Southern_leaf_blight	Leaf_length	0	0	0	1	1	0	0	1	1	0	0	0	0	1	0	0	0	0	0	0	0	0	0	0	0	0	5	dispensable
pan_gene_29966	pan_gene_9190	Leaf_length;PCA_of_metabolites:_PC2;Southern_leaf_blight	Chlorophyll_A;Glucose;Leaf_length	0	0	0	1	0	0	0	0	1	0	0	0	0	1	0	1	0	0	0	0	0	0	1	0	0	0	5	dispensable
pan_gene_30144	pan_gene_8719	Leaf_length	Leaf_length;Nodes_per_plant	0	0	0	1	0	0	0	1	1	0	1	0	1	0	0	0	0	0	0	0	0	0	0	0	0	0	5	dispensable
pan_gene_30144	pan_gene_9190	Leaf_length	Chlorophyll_A;Glucose;Leaf_length	0	0	0	1	0	0	0	0	0	1	0	0	0	0	0	0	0	0	0	0	0	0	0	0	0	0	2	dispensable
pan_gene_30144	pan_gene_9288	Leaf_length	Leaf_length	0	0	0	1	1	0	0	0	1	0	1	0	1	1	0	0	0	0	0	0	0	0	1	0	0	0	7	dispensable
pan_gene_30614	pan_gene_30722	Leaf_length	Leaf_length	0	0	0	1	0	0	0	0	0	0	0	0	0	0	0	0	1	0	0	0	0	0	0	0	0	0	2	dispensable
pan_gene_30614	pan_gene_32793	Leaf_length	Leaf_length;Southern_leaf_blight	0	0	0	1	0	0	0	0	0	0	0	0	0	0	0	0	0	0	0	0	0	0	0	0	0	0	1	private
pan_gene_30614	pan_gene_38203	Leaf_length	Leaf_length	0	0	0	1	0	0	0	0	0	0	0	0	0	0	0	0	0	0	0	0	0	0	0	0	0	0	1	private
pan_gene_30614	pan_gene_469	Leaf_length	Leaf_length	0	0	0	1	0	0	0	0	0	0	0	0	0	0	0	0	0	0	0	0	0	0	0	0	0	0	1	private
pan_gene_30614	pan_gene_53195	Leaf_length	Leaf_length	0	0	0	1	0	0	0	0	0	0	0	0	0	0	0	0	0	0	0	0	0	0	0	0	0	0	1	private
pan_gene_30614	pan_gene_5585	Leaf_length	Leaf_length	0	0	0	1	0	0	0	0	0	0	0	0	0	0	0	0	0	0	0	0	0	0	0	0	0	0	1	private
pan_gene_30614	pan_gene_624	Leaf_length	Cob_diameter;Ear_height;Leaf_length	0	0	0	1	0	1	0	1	0	0	0	0	0	0	0	0	0	0	0	0	0	0	0	0	0	0	3	dispensable
pan_gene_30614	pan_gene_69125	Leaf_length	Leaf_length	0	0	0	1	0	0	0	0	0	0	0	0	0	0	0	0	0	0	0	0	0	0	0	0	0	0	1	private
pan_gene_30614	pan_gene_8731	Leaf_length	Leaf_length	0	0	0	1	0	0	0	0	0	0	0	0	0	0	0	0	0	0	0	0	0	0	0	0	0	0	1	private
pan_gene_30685	pan_gene_30761	Average_internode_length_(below_ear);Leaf_length	Leaf_length;Nodes_above_ear;PCA_of_metabolites:_PC2;Plant_height;Starch;Tassel_length	0	0	0	1	0	0	0	0	0	0	0	0	0	0	0	0	0	0	0	0	0	0	0	0	0	0	1	private
pan_gene_30691	pan_gene_5557	Average_internode_length_(above_ear);Leaf_length;Southern_leaf_blight	Leaf_length	0	0	0	1	0	0	0	0	0	0	0	1	0	1	0	0	0	0	0	0	0	0	0	0	0	0	3	dispensable
pan_gene_30691	pan_gene_5558	Average_internode_length_(above_ear);Leaf_length;Southern_leaf_blight	Leaf_length	0	0	0	1	0	0	0	0	0	0	0	0	0	0	0	0	0	0	0	0	0	0	0	0	0	0	1	private
pan_gene_30699	pan_gene_38203	Leaf_length	Leaf_length	0	0	0	1	0	0	0	0	0	0	0	0	0	0	0	0	0	0	0	0	0	0	0	0	0	0	1	private
pan_gene_30722	pan_gene_31391	Leaf_length	Leaf_length	0	0	0	1	0	1	1	1	1	1	0	1	1	1	0	0	1	1	0	1	1	1	0	1	1	1	17	near-core
pan_gene_30722	pan_gene_32076	Leaf_length	Days_to_silk;Leaf_length	0	0	0	0	0	1	0	0	0	0	0	0	0	0	0	0	0	0	0	0	0	0	0	0	0	0	1	private
pan_gene_30722	pan_gene_38203	Leaf_length	Leaf_length	0	0	0	1	0	0	0	0	0	0	0	0	0	0	0	0	0	0	0	0	0	0	0	0	0	0	1	private
pan_gene_30722	pan_gene_8739	Leaf_length	Leaf_length	0	0	0	1	0	0	0	0	0	1	0	0	0	0	0	0	0	0	0	0	0	0	0	0	0	0	2	dispensable
pan_gene_30722	pan_gene_8936	Leaf_length	Leaf_length;Tassel_branch_number	0	0	0	1	0	0	1	0	0	0	0	0	0	0	0	0	0	0	0	0	0	0	0	0	0	0	2	dispensable
pan_gene_30761	pan_gene_4406	Leaf_length;Nodes_above_ear;PCA_of_metabolites:_PC2;Plant_height;Starch;Tassel_length	Average_internode_length_(above_ear);Average_internode_length_(below_ear);Average_internode_length_(whole_plant);Height_above_ear;Height_per_day_(until_flowering);Leaf_length;Plant_height;Stalk_strength;Tassel_length	0	0	0	0	0	0	0	0	0	0	0	0	0	0	0	0	0	0	0	0	0	0	0	0	0	1	1	private
pan_gene_30761	pan_gene_5044	Leaf_length;Nodes_above_ear;PCA_of_metabolites:_PC2;Plant_height;Starch;Tassel_length	Average_internode_length_(below_ear);Average_internode_length_(whole_plant);Ear_height;Leaf_length	0	0	0	0	0	1	0	0	0	0	0	0	0	0	0	0	0	0	0	0	0	0	0	0	0	1	2	dispensable
pan_gene_30761	pan_gene_69125	Leaf_length;Nodes_above_ear;PCA_of_metabolites:_PC2;Plant_height;Starch;Tassel_length	Leaf_length	0	0	0	1	0	1	0	0	0	0	0	0	0	0	0	0	0	0	0	0	0	0	0	0	0	0	2	dispensable
pan_gene_30761	pan_gene_8737	Leaf_length;Nodes_above_ear;PCA_of_metabolites:_PC2;Plant_height;Starch;Tassel_length	Anthesis-silking_interval;Leaf_length	0	0	0	1	0	0	0	0	0	0	0	0	0	0	0	0	0	0	0	0	0	0	0	0	0	0	1	private
pan_gene_30761	pan_gene_8981	Leaf_length;Nodes_above_ear;PCA_of_metabolites:_PC2;Plant_height;Starch;Tassel_length	Average_internode_length_(below_ear);Leaf_length;Southern_leaf_blight;Sucrose	0	0	0	0	1	0	0	0	0	0	0	0	0	0	0	0	0	0	0	1	0	0	0	0	0	0	2	dispensable
pan_gene_31254	pan_gene_8981	Leaf_length	Average_internode_length_(below_ear);Leaf_length;Southern_leaf_blight;Sucrose	0	0	0	0	1	0	0	0	0	0	0	0	0	0	0	0	0	0	0	0	0	0	0	0	0	0	1	private
pan_gene_31364	pan_gene_3553	Average_internode_length_(above_ear);Leaf_length	Cob_diameter;Leaf_length;Tassel_length	0	0	0	1	0	0	0	0	0	0	0	0	0	1	0	0	0	0	0	0	0	0	0	0	0	0	2	dispensable
pan_gene_31364	pan_gene_38203	Average_internode_length_(above_ear);Leaf_length	Leaf_length	0	0	0	1	0	0	0	0	0	0	0	0	0	0	0	0	0	0	0	0	0	0	0	0	0	0	1	private
pan_gene_31364	pan_gene_469	Average_internode_length_(above_ear);Leaf_length	Leaf_length	0	0	0	1	0	0	0	0	0	0	1	0	1	0	0	0	0	0	0	0	1	0	0	0	0	0	4	dispensable
pan_gene_31364	pan_gene_53195	Average_internode_length_(above_ear);Leaf_length	Leaf_length	0	0	0	1	0	0	0	0	0	0	1	0	0	0	0	1	0	0	0	0	0	0	0	0	0	0	3	dispensable
pan_gene_31364	pan_gene_63116	Average_internode_length_(above_ear);Leaf_length	Anthesis-silking_interval;Average_internode_length_(below_ear);Boxcox-transformed_leaf_angle;Leaf_length	0	0	0	0	0	0	0	0	0	0	0	0	0	1	0	0	0	0	0	0	0	0	0	0	0	0	1	private
pan_gene_31364	pan_gene_8731	Average_internode_length_(above_ear);Leaf_length	Leaf_length	0	0	0	1	0	0	0	0	0	0	0	0	0	0	0	0	0	0	0	0	0	0	0	0	0	0	1	private
pan_gene_31364	pan_gene_8739	Average_internode_length_(above_ear);Leaf_length	Leaf_length	0	0	0	1	0	1	0	0	0	0	0	0	0	0	0	0	0	0	0	0	0	0	0	0	0	0	2	dispensable
pan_gene_31364	pan_gene_89490	Average_internode_length_(above_ear);Leaf_length	Leaf_length;Nodes_per_plant	0	0	0	1	0	0	0	0	0	0	0	0	0	0	0	0	0	0	0	0	0	0	0	0	0	0	1	private
pan_gene_31390	pan_gene_64738	Leaf_length	Leaf_length	0	0	0	1	1	0	0	0	0	0	0	0	0	0	0	0	0	0	0	0	0	0	0	0	0	0	2	dispensable
pan_gene_31391	pan_gene_31837	Leaf_length	Leaf_length	0	0	0	0	0	0	1	0	0	0	0	0	0	0	0	0	0	0	1	0	0	0	0	0	0	1	3	dispensable
pan_gene_31391	pan_gene_32076	Leaf_length	Days_to_silk;Leaf_length	0	0	0	0	0	1	0	0	0	0	0	0	0	0	0	0	0	0	0	0	0	0	0	0	0	0	1	private
pan_gene_31391	pan_gene_3520	Leaf_length	Leaf_length	0	0	0	0	0	0	0	0	0	0	0	0	0	0	0	0	0	0	0	0	0	0	0	1	0	0	1	private
pan_gene_31391	pan_gene_53195	Leaf_length	Leaf_length	0	0	0	1	0	0	0	0	0	0	0	0	0	0	0	0	0	1	0	0	0	0	0	0	0	0	2	dispensable
pan_gene_31391	pan_gene_5585	Leaf_length	Leaf_length	0	0	0	1	0	1	0	0	1	0	0	1	0	1	0	0	0	1	0	0	0	0	0	0	0	0	6	dispensable
pan_gene_31391	pan_gene_622	Leaf_length	Leaf_length;PCA_of_metabolites:_PC2;Sucrose	0	0	0	0	0	0	0	0	0	0	0	0	0	0	0	0	0	0	0	0	0	1	0	0	0	0	1	private
[truncated: 3,134 more rows]
