# Supplementary material for: Co-expression pan-network reveals genes involved in complex traits within maize pan-genome
Source: BMC Plant Biol. 2022 Dec 19;22:595. doi: 10.1186/s12870-022-03985-z (PMC9762053; doi:10.1186/s12870-022-03985-z)
Supplement: Supplementary file 7 — Additional file 7. [file 12870_2022_3985_MOESM7_ESM.zip › SupplementaryData5/Photoperiod_growing-degree_days_to_anthesis.pannetwork.csv]

gene1	gene2	trait1	trait2	B73	B97	CML103	CML228	CML247	CML277	CML322	CML333	CML52	CML69	HP301	IL14H	Ki11	Ki3	Ky21	M162W	M37W	Mo18W	MS71	NC350	NC358	Oh43	Oh7b	P39	Tx303	Tzi8	sum	sub-category
pan_gene_10178	pan_gene_20380	Photoperiod_growing-degree_days_to_anthesis	Photoperiod_growing-degree_days_to_anthesis	1	0	1	1	0	0	1	0	1	0	0	0	0	0	0	0	0	0	0	0	0	0	0	0	0	0	5	dispensable
pan_gene_10178	pan_gene_29767	Photoperiod_growing-degree_days_to_anthesis	Photoperiod_growing-degree_days_to_anthesis	1	0	0	0	0	0	0	0	1	0	0	0	0	0	0	0	0	0	0	0	0	0	0	0	0	0	2	dispensable
pan_gene_102810	pan_gene_29695	Photoperiod_Growing-degree_days_to_silk;Photoperiod_growing-degree_days_to_anthesis	Leaf_length;Photoperiod_Growing-degree_days_to_silk;Photoperiod_growing-degree_days_to_anthesis	0	0	0	0	0	0	1	0	0	1	0	0	1	0	0	0	0	0	0	0	0	0	0	0	0	0	3	dispensable
pan_gene_102908	pan_gene_29756	Boxcox-transformed_leaf_angle;Photoperiod_Growing-degree_days_to_silk;Photoperiod_growing-degree_days_to_anthesis	Leaf_width;Nodes_per_plant;Nodes_to_ear;Photoperiod_Growing-degree_days_to_silk;Photoperiod_growing-degree_days_to_anthesis	1	1	1	1	1	1	1	1	1	0	1	0	1	1	0	1	0	1	0	1	0	0	0	0	0	1	16	near-core
pan_gene_10355	pan_gene_10773	Photoperiod_growing-degree_days_to_anthesis	Boxcox-transformed_leaf_angle;Ear_height;Photoperiod_Growing-degree_days_to_silk;Photoperiod_growing-degree_days_to_anthesis;Plant_height;Southern_leaf_blight	0	0	0	0	1	0	0	0	1	1	0	1	0	0	0	0	0	0	0	1	1	0	1	0	1	1	9	dispensable
pan_gene_10355	pan_gene_1119	Photoperiod_growing-degree_days_to_anthesis	Photoperiod_growing-degree_days_to_anthesis	0	0	0	0	0	0	0	0	1	1	0	1	1	0	1	0	0	0	1	0	1	0	0	0	1	1	9	dispensable
pan_gene_10355	pan_gene_1181	Photoperiod_growing-degree_days_to_anthesis	Chlorophyll_A;Leaf_length;Photoperiod_Growing-degree_days_to_silk;Photoperiod_growing-degree_days_to_anthesis;Tassel_length	0	0	0	0	0	0	0	0	0	0	0	1	0	0	0	0	0	0	0	0	0	0	1	0	0	0	2	dispensable
pan_gene_10355	pan_gene_12020	Photoperiod_growing-degree_days_to_anthesis	Photoperiod_growing-degree_days_to_anthesis	0	0	0	0	0	0	0	0	1	0	0	0	0	0	0	0	0	0	0	0	0	0	0	0	0	0	1	private
pan_gene_10355	pan_gene_16497	Photoperiod_growing-degree_days_to_anthesis	Days_to_anthesis;Days_to_silk;Height_above_ear;Photoperiod_growing-degree_days_to_anthesis	0	0	0	0	0	0	0	0	0	1	0	0	1	0	0	0	0	0	0	1	0	0	0	0	0	1	4	dispensable
pan_gene_10355	pan_gene_21896	Photoperiod_growing-degree_days_to_anthesis	Photoperiod_Growing-degree_days_to_silk;Photoperiod_growing-degree_days_to_anthesis	0	0	0	1	1	0	0	0	1	1	0	0	1	0	0	0	0	0	0	1	0	0	1	0	0	0	7	dispensable
pan_gene_10355	pan_gene_26812	Photoperiod_growing-degree_days_to_anthesis	100_Kernel_weight;Height_above_ear;Photoperiod_Growing-degree_days_to_silk;Photoperiod_growing-degree_days_to_anthesis	0	0	0	1	1	0	0	0	1	1	0	1	1	0	1	0	0	0	1	0	1	0	1	0	1	0	11	near-core
pan_gene_10355	pan_gene_27659	Photoperiod_growing-degree_days_to_anthesis	Days_to_anthesis;Nodes_per_plant;Photoperiod_Growing-degree_days_to_silk;Photoperiod_growing-degree_days_to_anthesis;Ratio_of_ear_height_to_total_height	0	0	0	0	0	0	0	0	0	1	0	0	0	0	1	0	0	0	1	0	0	0	0	0	0	0	3	dispensable
pan_gene_10355	pan_gene_29528	Photoperiod_growing-degree_days_to_anthesis	Average_internode_length_(below_ear);Photoperiod_growing-degree_days_to_anthesis	0	0	0	1	1	0	0	0	0	1	0	1	1	0	1	0	0	0	1	1	1	0	1	0	1	1	12	near-core
pan_gene_10355	pan_gene_30771	Photoperiod_growing-degree_days_to_anthesis	Photoperiod_growing-degree_days_to_anthesis	0	0	0	0	0	0	0	0	0	0	0	0	0	0	1	0	0	0	1	1	1	0	0	0	0	1	5	dispensable
pan_gene_1036	pan_gene_1106	Days_to_silk;Fructose;Photoperiod_growing-degree_days_to_anthesis	Photoperiod_growing-degree_days_to_anthesis	1	0	0	0	0	0	0	0	0	0	1	0	0	0	0	0	0	0	0	1	0	0	0	0	0	0	3	dispensable
pan_gene_10773	pan_gene_12020	Boxcox-transformed_leaf_angle;Ear_height;Photoperiod_Growing-degree_days_to_silk;Photoperiod_growing-degree_days_to_anthesis;Plant_height;Southern_leaf_blight	Photoperiod_growing-degree_days_to_anthesis	0	0	0	0	0	0	0	0	1	0	0	0	0	0	0	0	0	0	0	0	0	0	0	0	0	0	1	private
pan_gene_10773	pan_gene_16497	Boxcox-transformed_leaf_angle;Ear_height;Photoperiod_Growing-degree_days_to_silk;Photoperiod_growing-degree_days_to_anthesis;Plant_height;Southern_leaf_blight	Days_to_anthesis;Days_to_silk;Height_above_ear;Photoperiod_growing-degree_days_to_anthesis	1	0	0	0	0	1	0	0	0	1	1	1	1	0	0	1	1	0	0	1	0	0	0	0	0	1	10	dispensable
pan_gene_10773	pan_gene_25373	Boxcox-transformed_leaf_angle;Ear_height;Photoperiod_Growing-degree_days_to_silk;Photoperiod_growing-degree_days_to_anthesis;Plant_height;Southern_leaf_blight	Fructose;Nodes_to_ear;Photoperiod_growing-degree_days_to_anthesis	0	1	0	0	0	0	0	0	0	0	1	0	0	0	0	0	0	0	0	0	0	0	0	0	1	0	3	dispensable
pan_gene_10773	pan_gene_26812	Boxcox-transformed_leaf_angle;Ear_height;Photoperiod_Growing-degree_days_to_silk;Photoperiod_growing-degree_days_to_anthesis;Plant_height;Southern_leaf_blight	100_Kernel_weight;Height_above_ear;Photoperiod_Growing-degree_days_to_silk;Photoperiod_growing-degree_days_to_anthesis	1	0	0	0	0	1	1	1	1	1	0	1	0	0	1	0	1	0	1	0	1	1	1	0	1	0	14	near-core
pan_gene_10773	pan_gene_27757	Boxcox-transformed_leaf_angle;Ear_height;Photoperiod_Growing-degree_days_to_silk;Photoperiod_growing-degree_days_to_anthesis;Plant_height;Southern_leaf_blight	Glutamate;Photoperiod_Growing-degree_days_to_silk;Photoperiod_growing-degree_days_to_anthesis;Southern_leaf_blight;Tassel_branch_number	1	0	0	0	0	0	0	0	1	0	0	0	0	0	0	0	0	1	0	0	0	1	1	1	0	0	6	dispensable
pan_gene_10773	pan_gene_29528	Boxcox-transformed_leaf_angle;Ear_height;Photoperiod_Growing-degree_days_to_silk;Photoperiod_growing-degree_days_to_anthesis;Plant_height;Southern_leaf_blight	Average_internode_length_(below_ear);Photoperiod_growing-degree_days_to_anthesis	1	0	0	0	1	0	0	1	0	1	1	1	0	0	1	1	1	1	1	1	1	1	1	1	1	1	18	near-core
pan_gene_10773	pan_gene_30919	Boxcox-transformed_leaf_angle;Ear_height;Photoperiod_Growing-degree_days_to_silk;Photoperiod_growing-degree_days_to_anthesis;Plant_height;Southern_leaf_blight	Photoperiod_growing-degree_days_to_anthesis	1	0	0	0	1	1	0	0	1	1	0	1	0	0	1	1	0	0	0	0	0	1	0	1	1	0	11	near-core
pan_gene_10803	pan_gene_28759	Ear_height;Photoperiod_Growing-degree_days_to_silk;Photoperiod_growing-degree_days_to_anthesis;Plant_height	Photoperiod_growing-degree_days_to_anthesis	1	0	0	0	0	0	0	0	0	0	0	0	0	0	0	0	0	0	0	0	0	0	0	0	0	0	1	private
pan_gene_10804	pan_gene_19362	Ear_height;Photoperiod_growing-degree_days_to_anthesis;Plant_height	Anthesis-silking_interval;Photoperiod_growing-degree_days_to_anthesis	1	0	0	0	0	0	0	0	0	0	0	0	0	0	0	0	0	0	0	0	0	0	0	0	0	0	1	private
pan_gene_10813	pan_gene_28616	Height_per_day_(until_flowering);Photoperiod_growing-degree_days_to_anthesis	Photoperiod_Growing-degree_days_to_silk;Photoperiod_growing-degree_days_to_anthesis	1	0	1	0	1	0	1	0	1	0	1	0	0	0	0	0	0	0	0	1	0	1	0	0	1	1	10	dispensable
pan_gene_1106	pan_gene_29756	Photoperiod_growing-degree_days_to_anthesis	Leaf_width;Nodes_per_plant;Nodes_to_ear;Photoperiod_Growing-degree_days_to_silk;Photoperiod_growing-degree_days_to_anthesis	1	0	1	0	0	1	0	1	0	0	0	0	0	0	0	0	1	0	0	0	0	0	0	0	1	0	6	dispensable
pan_gene_1106	pan_gene_8394	Photoperiod_growing-degree_days_to_anthesis	Ear_height;Photoperiod_Growing-degree_days_to_silk;Photoperiod_growing-degree_days_to_anthesis	0	0	0	0	0	0	0	0	0	0	0	0	0	1	0	0	0	0	0	0	0	0	0	0	0	0	1	private
pan_gene_1107	pan_gene_29756	Photoperiod_growing-degree_days_to_anthesis	Leaf_width;Nodes_per_plant;Nodes_to_ear;Photoperiod_Growing-degree_days_to_silk;Photoperiod_growing-degree_days_to_anthesis	1	0	1	1	0	1	0	0	1	0	0	0	0	0	0	1	0	1	1	1	0	0	0	0	1	0	10	dispensable
pan_gene_1107	pan_gene_29979	Photoperiod_growing-degree_days_to_anthesis	Photoperiod_growing-degree_days_to_anthesis	1	0	0	0	0	0	1	0	0	0	0	0	0	0	0	1	0	0	0	0	0	0	0	0	1	0	4	dispensable
pan_gene_1119	pan_gene_11311	Photoperiod_growing-degree_days_to_anthesis	Photoperiod_growing-degree_days_to_anthesis	1	1	0	0	1	1	1	0	1	0	1	0	0	1	0	0	0	1	1	1	0	0	1	1	1	1	15	near-core
pan_gene_1119	pan_gene_1181	Photoperiod_growing-degree_days_to_anthesis	Chlorophyll_A;Leaf_length;Photoperiod_Growing-degree_days_to_silk;Photoperiod_growing-degree_days_to_anthesis;Tassel_length	0	0	0	0	0	0	0	0	0	0	0	1	0	0	0	0	0	0	0	0	0	0	1	0	0	0	2	dispensable
pan_gene_1119	pan_gene_16497	Photoperiod_growing-degree_days_to_anthesis	Days_to_anthesis;Days_to_silk;Height_above_ear;Photoperiod_growing-degree_days_to_anthesis	1	0	0	0	0	1	0	0	0	0	1	0	1	0	0	0	0	0	0	0	0	0	0	0	0	0	4	dispensable
pan_gene_1119	pan_gene_17168	Photoperiod_growing-degree_days_to_anthesis	Photoperiod_growing-degree_days_to_anthesis	1	0	0	0	0	0	0	0	1	0	0	0	1	0	1	0	1	0	0	1	0	0	1	1	0	0	8	dispensable
pan_gene_1119	pan_gene_21896	Photoperiod_growing-degree_days_to_anthesis	Photoperiod_Growing-degree_days_to_silk;Photoperiod_growing-degree_days_to_anthesis	1	1	0	0	0	1	1	0	1	1	1	1	1	1	0	1	1	1	0	0	0	0	1	1	0	1	16	near-core
pan_gene_1119	pan_gene_26577	Photoperiod_growing-degree_days_to_anthesis	Photoperiod_growing-degree_days_to_anthesis	1	0	0	0	0	0	1	0	0	0	0	0	0	1	1	1	1	0	1	1	0	0	0	0	0	1	9	dispensable
pan_gene_1119	pan_gene_26812	Photoperiod_growing-degree_days_to_anthesis	100_Kernel_weight;Height_above_ear;Photoperiod_Growing-degree_days_to_silk;Photoperiod_growing-degree_days_to_anthesis	1	1	0	0	0	1	0	0	1	1	1	0	1	0	1	1	0	0	0	0	1	0	1	0	1	0	12	near-core
pan_gene_1119	pan_gene_27659	Photoperiod_growing-degree_days_to_anthesis	Days_to_anthesis;Nodes_per_plant;Photoperiod_Growing-degree_days_to_silk;Photoperiod_growing-degree_days_to_anthesis;Ratio_of_ear_height_to_total_height	0	1	0	0	1	1	1	0	0	1	0	0	0	0	1	1	0	0	1	1	0	0	0	0	0	0	9	dispensable
pan_gene_1119	pan_gene_27708	Photoperiod_growing-degree_days_to_anthesis	Chlorophyll_A;Height_above_ear;Leaf_width;Photoperiod_Growing-degree_days_to_silk;Photoperiod_growing-degree_days_to_anthesis	1	1	0	0	0	1	0	0	0	0	1	1	0	0	0	0	0	0	0	0	0	0	0	0	0	0	5	dispensable
pan_gene_1119	pan_gene_28065	Photoperiod_growing-degree_days_to_anthesis	Photoperiod_Growing-degree_days_to_silk;Photoperiod_growing-degree_days_to_anthesis	1	1	0	0	1	0	1	0	1	1	0	1	0	0	1	0	0	0	0	0	0	0	1	1	0	1	11	near-core
pan_gene_1119	pan_gene_29528	Photoperiod_growing-degree_days_to_anthesis	Average_internode_length_(below_ear);Photoperiod_growing-degree_days_to_anthesis	1	1	0	0	0	0	1	0	0	1	1	1	1	0	1	1	1	0	0	0	1	0	1	1	1	0	14	near-core
pan_gene_1119	pan_gene_31783	Photoperiod_growing-degree_days_to_anthesis	Photoperiod_growing-degree_days_to_anthesis	0	0	0	0	1	0	0	0	0	1	0	0	0	0	0	1	0	0	0	0	0	0	0	0	0	1	4	dispensable
pan_gene_1119	pan_gene_7783	Photoperiod_growing-degree_days_to_anthesis	100_Kernel_weight;Days_to_anthesis;Photoperiod_growing-degree_days_to_anthesis	1	1	0	0	0	1	1	0	1	0	1	1	0	1	1	1	1	1	1	1	1	0	1	1	1	1	19	near-core
pan_gene_1119	pan_gene_8525	Photoperiod_growing-degree_days_to_anthesis	Photoperiod_growing-degree_days_to_anthesis	0	0	0	0	0	1	0	0	1	1	0	1	0	0	0	0	0	0	0	0	1	0	0	0	0	1	6	dispensable
pan_gene_1119	pan_gene_8787	Photoperiod_growing-degree_days_to_anthesis	Photoperiod_growing-degree_days_to_anthesis	1	1	0	0	0	1	1	0	1	0	1	0	1	1	1	1	1	1	1	1	1	0	1	1	1	1	19	near-core
pan_gene_11311	pan_gene_17168	Photoperiod_growing-degree_days_to_anthesis	Photoperiod_growing-degree_days_to_anthesis	1	1	0	0	0	0	0	0	1	0	0	1	0	0	0	0	0	0	0	0	0	1	0	0	0	0	5	dispensable
pan_gene_11311	pan_gene_26775	Photoperiod_growing-degree_days_to_anthesis	Photoperiod_growing-degree_days_to_anthesis	1	0	0	0	0	0	0	0	0	1	0	0	0	0	0	0	0	0	0	0	0	1	0	0	0	0	3	dispensable
pan_gene_11311	pan_gene_28065	Photoperiod_growing-degree_days_to_anthesis	Photoperiod_Growing-degree_days_to_silk;Photoperiod_growing-degree_days_to_anthesis	1	1	0	0	0	0	0	0	1	0	0	0	0	0	0	0	0	0	0	0	0	0	0	0	0	1	4	dispensable
pan_gene_11311	pan_gene_28732	Photoperiod_growing-degree_days_to_anthesis	Anthesis-silking_interval;Days_to_anthesis;Ear_height;Leaf_length;Leaf_width;Nodes_per_plant;Photoperiod_Growing-degree_days_to_silk;Photoperiod_growing-degree_days_to_anthesis	1	0	0	0	1	0	1	1	1	1	0	1	1	0	0	0	0	0	1	0	0	0	0	0	1	0	10	dispensable
pan_gene_11311	pan_gene_29217	Photoperiod_growing-degree_days_to_anthesis	Photoperiod_growing-degree_days_to_anthesis	1	1	1	1	1	1	1	1	1	1	1	1	1	1	0	0	0	1	1	1	1	1	1	1	1	1	23	core
pan_gene_11311	pan_gene_31783	Photoperiod_growing-degree_days_to_anthesis	Photoperiod_growing-degree_days_to_anthesis	0	0	0	0	1	0	0	0	0	1	0	0	0	0	0	0	0	0	0	0	0	0	0	0	0	1	3	dispensable
pan_gene_11311	pan_gene_5350	Photoperiod_growing-degree_days_to_anthesis	Photoperiod_growing-degree_days_to_anthesis;Tassel_length	1	0	0	0	0	0	0	1	1	0	0	0	1	0	1	0	0	0	0	0	0	0	1	0	1	0	7	dispensable
pan_gene_11311	pan_gene_8787	Photoperiod_growing-degree_days_to_anthesis	Photoperiod_growing-degree_days_to_anthesis	1	1	1	0	0	1	1	0	1	1	1	1	1	1	0	0	0	1	1	1	1	1	1	1	1	1	20	core
pan_gene_11311	pan_gene_8815	Photoperiod_growing-degree_days_to_anthesis	Days_to_anthesis;Photoperiod_Growing-degree_days_to_silk;Photoperiod_growing-degree_days_to_anthesis;Tassel_branch_number	0	1	0	0	0	1	0	0	0	0	0	0	1	0	0	0	0	0	1	0	1	0	0	0	0	0	5	dispensable
pan_gene_11804	pan_gene_11971	Photoperiod_growing-degree_days_to_anthesis	Days_to_silk;Glutamate;Leaf_length;Leaf_width;PCA_of_metabolites:_PC1;Photoperiod_Growing-degree_days_to_silk;Photoperiod_growing-degree_days_to_anthesis;Protein;Stalk_strength	1	0	1	0	0	0	1	0	0	0	0	1	0	1	0	0	0	1	0	0	0	0	1	0	0	0	7	dispensable
pan_gene_1181	pan_gene_17168	Chlorophyll_A;Leaf_length;Photoperiod_Growing-degree_days_to_silk;Photoperiod_growing-degree_days_to_anthesis;Tassel_length	Photoperiod_growing-degree_days_to_anthesis	0	0	0	0	0	0	0	0	0	0	0	0	0	0	0	0	0	1	0	0	0	0	0	0	0	0	1	private
pan_gene_1181	pan_gene_20455	Chlorophyll_A;Leaf_length;Photoperiod_Growing-degree_days_to_silk;Photoperiod_growing-degree_days_to_anthesis;Tassel_length	Leaf_length;Photoperiod_growing-degree_days_to_anthesis	0	0	0	0	0	0	0	0	0	0	0	0	0	0	0	0	0	0	0	0	0	0	1	0	0	0	1	private
pan_gene_1181	pan_gene_26812	Chlorophyll_A;Leaf_length;Photoperiod_Growing-degree_days_to_silk;Photoperiod_growing-degree_days_to_anthesis;Tassel_length	100_Kernel_weight;Height_above_ear;Photoperiod_Growing-degree_days_to_silk;Photoperiod_growing-degree_days_to_anthesis	0	0	0	0	0	0	0	0	0	0	0	1	0	0	0	0	0	0	0	0	0	0	1	0	0	0	2	dispensable
pan_gene_1181	pan_gene_28065	Chlorophyll_A;Leaf_length;Photoperiod_Growing-degree_days_to_silk;Photoperiod_growing-degree_days_to_anthesis;Tassel_length	Photoperiod_Growing-degree_days_to_silk;Photoperiod_growing-degree_days_to_anthesis	0	0	0	0	0	0	0	0	0	0	0	1	0	0	0	0	0	0	0	0	0	0	1	0	0	0	2	dispensable
pan_gene_1181	pan_gene_29528	Chlorophyll_A;Leaf_length;Photoperiod_Growing-degree_days_to_silk;Photoperiod_growing-degree_days_to_anthesis;Tassel_length	Average_internode_length_(below_ear);Photoperiod_growing-degree_days_to_anthesis	0	0	0	0	0	0	0	0	0	0	0	1	0	0	0	0	0	0	0	0	0	0	1	0	0	0	2	dispensable
pan_gene_1181	pan_gene_7783	Chlorophyll_A;Leaf_length;Photoperiod_Growing-degree_days_to_silk;Photoperiod_growing-degree_days_to_anthesis;Tassel_length	100_Kernel_weight;Days_to_anthesis;Photoperiod_growing-degree_days_to_anthesis	0	0	0	0	0	0	0	0	0	0	0	0	0	0	0	0	0	0	0	0	0	0	1	0	0	0	1	private
pan_gene_1181	pan_gene_8525	Chlorophyll_A;Leaf_length;Photoperiod_Growing-degree_days_to_silk;Photoperiod_growing-degree_days_to_anthesis;Tassel_length	Photoperiod_growing-degree_days_to_anthesis	0	0	0	0	0	0	0	0	0	0	0	1	0	0	0	0	0	0	0	0	0	0	0	0	0	0	1	private
pan_gene_12016	pan_gene_21896	Nodes_per_plant;Nodes_to_ear;Photoperiod_Growing-degree_days_to_silk;Photoperiod_growing-degree_days_to_anthesis;Southern_leaf_blight	Photoperiod_Growing-degree_days_to_silk;Photoperiod_growing-degree_days_to_anthesis	1	0	0	0	0	1	0	0	0	0	0	0	0	0	1	1	0	0	0	0	0	0	0	1	0	0	5	dispensable
pan_gene_12016	pan_gene_27708	Nodes_per_plant;Nodes_to_ear;Photoperiod_Growing-degree_days_to_silk;Photoperiod_growing-degree_days_to_anthesis;Southern_leaf_blight	Chlorophyll_A;Height_above_ear;Leaf_width;Photoperiod_Growing-degree_days_to_silk;Photoperiod_growing-degree_days_to_anthesis	1	0	0	0	0	1	0	0	0	0	1	0	0	0	0	0	0	0	0	0	0	0	0	0	0	0	3	dispensable
pan_gene_12016	pan_gene_29370	Nodes_per_plant;Nodes_to_ear;Photoperiod_Growing-degree_days_to_silk;Photoperiod_growing-degree_days_to_anthesis;Southern_leaf_blight	Photoperiod_growing-degree_days_to_anthesis	1	0	1	0	1	1	1	1	1	0	1	0	1	0	1	1	0	1	0	0	0	0	1	1	0	0	14	near-core
pan_gene_12016	pan_gene_29528	Nodes_per_plant;Nodes_to_ear;Photoperiod_Growing-degree_days_to_silk;Photoperiod_growing-degree_days_to_anthesis;Southern_leaf_blight	Average_internode_length_(below_ear);Photoperiod_growing-degree_days_to_anthesis	1	0	0	0	0	0	0	0	0	0	0	0	0	0	0	0	0	0	0	0	0	0	0	0	0	0	1	private
pan_gene_12016	pan_gene_5816	Nodes_per_plant;Nodes_to_ear;Photoperiod_Growing-degree_days_to_silk;Photoperiod_growing-degree_days_to_anthesis;Southern_leaf_blight	Days_to_anthesis;Days_to_silk;Ear_row_number;Photoperiod_growing-degree_days_to_anthesis	1	1	0	0	0	1	0	0	0	0	1	0	1	0	0	1	1	0	1	1	0	0	1	0	0	1	11	near-core
pan_gene_12020	pan_gene_30919	Photoperiod_growing-degree_days_to_anthesis	Photoperiod_growing-degree_days_to_anthesis	0	0	0	0	0	0	0	0	1	0	0	0	0	0	0	0	0	0	0	0	0	0	0	0	0	0	1	private
pan_gene_12061	pan_gene_26702	Photoperiod_growing-degree_days_to_anthesis;Southern_leaf_blight	Ear_height;Leaf_width;Photoperiod_growing-degree_days_to_anthesis	0	1	0	1	0	1	1	0	1	1	1	0	0	1	0	1	1	1	0	1	1	0	1	1	0	0	15	near-core
pan_gene_12061	pan_gene_28689	Photoperiod_growing-degree_days_to_anthesis;Southern_leaf_blight	Photoperiod_Growing-degree_days_to_silk;Photoperiod_growing-degree_days_to_anthesis	0	0	0	1	0	0	1	0	1	0	0	0	0	0	1	0	1	0	0	0	0	0	1	0	0	0	6	dispensable
pan_gene_12080	pan_gene_17257	Average_internode_length_(whole_plant);Height_per_day_(until_flowering);Photoperiod_growing-degree_days_to_anthesis	Leaf_width;Photoperiod_growing-degree_days_to_anthesis	0	0	1	0	0	1	0	0	0	0	0	0	0	1	0	0	0	0	0	0	0	0	0	0	0	0	3	dispensable
pan_gene_12080	pan_gene_20477	Average_internode_length_(whole_plant);Height_per_day_(until_flowering);Photoperiod_growing-degree_days_to_anthesis	Photoperiod_Growing-degree_days_to_silk;Photoperiod_growing-degree_days_to_anthesis	0	0	1	0	0	1	0	0	0	0	0	0	0	1	0	0	0	1	0	0	0	0	0	0	0	0	4	dispensable
pan_gene_12080	pan_gene_9035	Average_internode_length_(whole_plant);Height_per_day_(until_flowering);Photoperiod_growing-degree_days_to_anthesis	Height_above_ear;Photoperiod_growing-degree_days_to_anthesis	0	0	1	0	0	0	0	0	0	0	0	0	0	0	0	0	0	0	0	0	0	0	0	0	0	0	1	private
pan_gene_13086	pan_gene_29157	Photoperiod_growing-degree_days_to_anthesis	Ear_height;Photoperiod_growing-degree_days_to_anthesis	0	1	0	0	1	0	1	1	1	0	1	1	0	0	1	1	1	1	1	0	0	1	0	1	0	1	15	near-core
pan_gene_13086	pan_gene_30688	Photoperiod_growing-degree_days_to_anthesis	Photoperiod_growing-degree_days_to_anthesis	1	0	0	0	0	0	0	0	0	0	0	0	0	1	0	0	1	0	0	0	0	0	0	0	0	0	3	dispensable
pan_gene_13086	pan_gene_30948	Photoperiod_growing-degree_days_to_anthesis	Photoperiod_growing-degree_days_to_anthesis	1	0	0	0	0	0	0	0	0	0	0	0	0	0	0	0	0	0	0	0	0	0	0	0	0	0	1	private
pan_gene_13086	pan_gene_5470	Photoperiod_growing-degree_days_to_anthesis	Boxcox-transformed_leaf_angle;Nodes_to_ear;Photoperiod_growing-degree_days_to_anthesis	1	0	0	0	0	0	0	0	0	0	0	0	0	0	0	0	0	0	0	0	0	0	0	0	0	0	1	private
pan_gene_13086	pan_gene_8450	Photoperiod_growing-degree_days_to_anthesis	Nodes_to_ear;Photoperiod_growing-degree_days_to_anthesis;Ratio_of_ear_height_to_total_height	1	1	1	1	1	1	0	1	1	1	1	1	1	1	1	1	0	1	0	1	1	0	1	1	1	1	22	core
pan_gene_13086	pan_gene_97091	Photoperiod_growing-degree_days_to_anthesis	Nodes_above_ear;Photoperiod_growing-degree_days_to_anthesis;Stalk_strength	1	1	1	1	1	1	1	1	1	1	1	1	1	1	1	1	1	1	0	1	1	1	1	1	1	1	25	core
pan_gene_14230	pan_gene_28732	Average_internode_length_(whole_plant);Photoperiod_growing-degree_days_to_anthesis;Tassel_branch_number	Anthesis-silking_interval;Days_to_anthesis;Ear_height;Leaf_length;Leaf_width;Nodes_per_plant;Photoperiod_Growing-degree_days_to_silk;Photoperiod_growing-degree_days_to_anthesis	1	1	0	0	0	0	0	0	0	0	0	0	1	0	0	0	0	0	1	0	1	1	1	1	0	0	8	dispensable
pan_gene_14230	pan_gene_29217	Average_internode_length_(whole_plant);Photoperiod_growing-degree_days_to_anthesis;Tassel_branch_number	Photoperiod_growing-degree_days_to_anthesis	1	1	0	0	1	0	0	0	0	0	0	0	0	0	0	0	0	0	0	0	0	0	0	0	1	0	4	dispensable
pan_gene_14230	pan_gene_5350	Average_internode_length_(whole_plant);Photoperiod_growing-degree_days_to_anthesis;Tassel_branch_number	Photoperiod_growing-degree_days_to_anthesis;Tassel_length	1	0	0	1	0	0	0	1	0	0	0	0	0	0	0	0	0	0	0	0	0	0	0	0	0	0	3	dispensable
pan_gene_14291	pan_gene_17257	Photoperiod_Growing-degree_days_to_silk;Photoperiod_growing-degree_days_to_anthesis	Leaf_width;Photoperiod_growing-degree_days_to_anthesis	1	0	1	0	1	0	1	1	1	1	1	1	1	0	0	1	0	1	1	1	1	1	1	1	1	1	20	core
pan_gene_14739	pan_gene_19790	Days_to_anthesis;Photoperiod_Growing-degree_days_to_silk;Photoperiod_growing-degree_days_to_anthesis	Photoperiod_growing-degree_days_to_anthesis	1	1	1	1	1	1	1	0	1	1	1	1	0	1	1	1	1	1	1	1	1	1	1	0	0	0	21	core
pan_gene_14739	pan_gene_26155	Days_to_anthesis;Photoperiod_Growing-degree_days_to_silk;Photoperiod_growing-degree_days_to_anthesis	Photoperiod_growing-degree_days_to_anthesis	0	0	1	1	0	0	0	0	1	0	0	0	0	0	0	0	0	0	0	0	0	0	0	0	0	1	4	dispensable
pan_gene_14739	pan_gene_29222	Days_to_anthesis;Photoperiod_Growing-degree_days_to_silk;Photoperiod_growing-degree_days_to_anthesis	Boxcox-transformed_leaf_angle;Photoperiod_growing-degree_days_to_anthesis	1	1	1	1	0	1	1	1	1	1	1	1	0	1	1	1	1	1	1	1	1	1	1	1	0	1	23	core
pan_gene_16497	pan_gene_26577	Days_to_anthesis;Days_to_silk;Height_above_ear;Photoperiod_growing-degree_days_to_anthesis	Photoperiod_growing-degree_days_to_anthesis	1	0	0	0	0	0	0	0	0	0	0	0	0	0	0	0	0	0	0	0	0	0	0	0	0	0	1	private
pan_gene_16497	pan_gene_26812	Days_to_anthesis;Days_to_silk;Height_above_ear;Photoperiod_growing-degree_days_to_anthesis	100_Kernel_weight;Height_above_ear;Photoperiod_Growing-degree_days_to_silk;Photoperiod_growing-degree_days_to_anthesis	1	0	0	0	0	1	0	0	0	1	1	1	1	0	0	1	1	0	0	0	0	0	0	0	0	1	9	dispensable
pan_gene_16497	pan_gene_27659	Days_to_anthesis;Days_to_silk;Height_above_ear;Photoperiod_growing-degree_days_to_anthesis	Days_to_anthesis;Nodes_per_plant;Photoperiod_Growing-degree_days_to_silk;Photoperiod_growing-degree_days_to_anthesis;Ratio_of_ear_height_to_total_height	0	0	0	0	0	1	0	0	0	0	0	0	0	0	0	0	0	0	0	0	0	0	0	0	0	0	1	private
pan_gene_16497	pan_gene_27757	Days_to_anthesis;Days_to_silk;Height_above_ear;Photoperiod_growing-degree_days_to_anthesis	Glutamate;Photoperiod_Growing-degree_days_to_silk;Photoperiod_growing-degree_days_to_anthesis;Southern_leaf_blight;Tassel_branch_number	1	0	0	0	0	0	0	0	0	0	1	0	0	0	0	0	0	1	0	0	0	0	0	0	0	0	3	dispensable
pan_gene_16497	pan_gene_28802	Days_to_anthesis;Days_to_silk;Height_above_ear;Photoperiod_growing-degree_days_to_anthesis	Photoperiod_growing-degree_days_to_anthesis	1	0	0	0	0	1	0	0	0	0	0	0	0	0	0	1	0	1	0	0	0	0	0	0	0	1	5	dispensable
pan_gene_16497	pan_gene_29528	Days_to_anthesis;Days_to_silk;Height_above_ear;Photoperiod_growing-degree_days_to_anthesis	Average_internode_length_(below_ear);Photoperiod_growing-degree_days_to_anthesis	1	0	0	0	0	0	0	0	0	1	1	1	1	0	0	1	1	0	0	1	0	0	0	0	0	1	9	dispensable
pan_gene_16497	pan_gene_7783	Days_to_anthesis;Days_to_silk;Height_above_ear;Photoperiod_growing-degree_days_to_anthesis	100_Kernel_weight;Days_to_anthesis;Photoperiod_growing-degree_days_to_anthesis	1	0	0	0	0	1	0	0	0	0	1	0	0	0	0	0	0	0	0	0	0	0	0	0	0	0	3	dispensable
pan_gene_16815	pan_gene_27854	Photoperiod_growing-degree_days_to_anthesis	100_Kernel_weight;Ear_height;Ear_row_number;Nodes_to_ear;Photoperiod_growing-degree_days_to_anthesis	1	0	1	0	0	1	0	0	0	0	0	1	0	0	0	0	0	0	0	0	0	0	0	0	0	0	4	dispensable
pan_gene_16815	pan_gene_8814	Photoperiod_growing-degree_days_to_anthesis	Nitrate;Photoperiod_growing-degree_days_to_anthesis	1	0	1	1	0	0	0	1	1	0	0	1	0	0	0	0	0	1	0	0	0	0	1	0	0	0	8	dispensable
pan_gene_17168	pan_gene_27659	Photoperiod_growing-degree_days_to_anthesis	Days_to_anthesis;Nodes_per_plant;Photoperiod_Growing-degree_days_to_silk;Photoperiod_growing-degree_days_to_anthesis;Ratio_of_ear_height_to_total_height	0	0	0	0	0	0	0	0	0	0	0	0	0	0	1	0	0	0	0	0	0	0	0	0	0	0	1	private
pan_gene_17168	pan_gene_28065	Photoperiod_growing-degree_days_to_anthesis	Photoperiod_Growing-degree_days_to_silk;Photoperiod_growing-degree_days_to_anthesis	1	1	1	0	0	0	0	0	1	1	0	1	0	0	1	1	0	0	1	0	0	1	1	0	0	0	11	near-core
pan_gene_17168	pan_gene_28732	Photoperiod_growing-degree_days_to_anthesis	Anthesis-silking_interval;Days_to_anthesis;Ear_height;Leaf_length;Leaf_width;Nodes_per_plant;Photoperiod_Growing-degree_days_to_silk;Photoperiod_growing-degree_days_to_anthesis	1	1	1	0	0	0	0	0	1	1	0	1	1	0	0	0	0	1	0	1	1	0	0	0	1	1	12	near-core
pan_gene_17168	pan_gene_29528	Photoperiod_growing-degree_days_to_anthesis	Average_internode_length_(below_ear);Photoperiod_growing-degree_days_to_anthesis	1	0	0	0	0	0	0	0	0	0	0	0	0	0	1	0	0	0	0	0	0	0	0	0	0	0	2	dispensable
pan_gene_17168	pan_gene_31783	Photoperiod_growing-degree_days_to_anthesis	Photoperiod_growing-degree_days_to_anthesis	0	0	0	0	0	0	0	0	0	1	0	0	0	0	0	0	0	0	0	0	0	0	0	0	0	1	2	dispensable
pan_gene_17168	pan_gene_5350	Photoperiod_growing-degree_days_to_anthesis	Photoperiod_growing-degree_days_to_anthesis;Tassel_length	1	1	0	0	0	0	0	0	0	0	0	0	0	0	0	0	0	0	0	0	0	0	0	0	0	1	3	dispensable
pan_gene_17168	pan_gene_8787	Photoperiod_growing-degree_days_to_anthesis	Photoperiod_growing-degree_days_to_anthesis	1	1	1	1	0	0	0	0	1	0	0	1	1	0	1	0	1	0	0	0	0	1	0	1	0	0	11	near-core
pan_gene_17168	pan_gene_8815	Photoperiod_growing-degree_days_to_anthesis	Days_to_anthesis;Photoperiod_Growing-degree_days_to_silk;Photoperiod_growing-degree_days_to_anthesis;Tassel_branch_number	0	1	0	0	0	0	0	0	0	0	0	0	0	0	0	0	0	0	0	0	0	0	0	0	1	1	3	dispensable
pan_gene_17176	pan_gene_20419	Days_to_silk;Ear_row_number;Photoperiod_growing-degree_days_to_anthesis	Photoperiod_growing-degree_days_to_anthesis	1	0	1	1	1	0	0	0	0	0	1	1	1	1	0	1	0	0	1	0	1	1	1	1	0	1	15	near-core
pan_gene_17176	pan_gene_31756	Days_to_silk;Ear_row_number;Photoperiod_growing-degree_days_to_anthesis	Chlorophyll_B;Photoperiod_growing-degree_days_to_anthesis	1	0	1	0	0	0	0	0	0	1	0	1	1	0	0	1	1	0	1	0	1	1	1	1	0	0	12	near-core
pan_gene_17176	pan_gene_5368	Days_to_silk;Ear_row_number;Photoperiod_growing-degree_days_to_anthesis	Anthesis-silking_interval;Cob_diameter;Leaf_length;Nodes_above_ear;Photoperiod_growing-degree_days_to_anthesis	1	0	0	0	0	0	0	0	0	1	1	1	0	0	0	0	0	0	1	1	1	0	0	1	0	1	9	dispensable
pan_gene_17257	pan_gene_20477	Leaf_width;Photoperiod_growing-degree_days_to_anthesis	Photoperiod_Growing-degree_days_to_silk;Photoperiod_growing-degree_days_to_anthesis	1	0	1	0	1	1	1	1	1	1	1	1	1	0	1	1	0	1	1	1	1	1	1	1	0	1	21	core
pan_gene_17257	pan_gene_9035	Leaf_width;Photoperiod_growing-degree_days_to_anthesis	Height_above_ear;Photoperiod_growing-degree_days_to_anthesis	1	0	1	0	0	0	0	1	0	1	1	0	1	0	0	0	0	0	1	0	0	0	0	1	0	0	8	dispensable
pan_gene_19201	pan_gene_19429	Photoperiod_growing-degree_days_to_anthesis	Photoperiod_growing-degree_days_to_anthesis	1	1	1	1	0	1	1	1	1	1	1	0	1	1	1	0	1	1	0	1	1	0	1	1	1	1	21	core
pan_gene_19201	pan_gene_28883	Photoperiod_growing-degree_days_to_anthesis	Height_per_day_(until_flowering);Nodes_per_plant;Photoperiod_Growing-degree_days_to_silk;Photoperiod_growing-degree_days_to_anthesis;Ratio_of_ear_height_to_total_height	0	1	1	0	1	1	1	1	1	1	0	1	1	1	0	1	1	1	0	0	1	0	0	0	1	1	17	near-core
pan_gene_19429	pan_gene_26577	Photoperiod_growing-degree_days_to_anthesis	Photoperiod_growing-degree_days_to_anthesis	1	0	0	1	0	0	1	0	0	1	0	0	0	0	0	0	0	0	0	0	0	0	0	0	0	1	5	dispensable
pan_gene_19429	pan_gene_27757	Photoperiod_growing-degree_days_to_anthesis	Glutamate;Photoperiod_Growing-degree_days_to_silk;Photoperiod_growing-degree_days_to_anthesis;Southern_leaf_blight;Tassel_branch_number	1	0	0	0	0	0	0	0	1	0	0	0	0	0	0	0	0	1	1	0	0	0	0	0	0	0	4	dispensable
pan_gene_19429	pan_gene_28883	Photoperiod_growing-degree_days_to_anthesis	Height_per_day_(until_flowering);Nodes_per_plant;Photoperiod_Growing-degree_days_to_silk;Photoperiod_growing-degree_days_to_anthesis;Ratio_of_ear_height_to_total_height	0	1	1	0	1	1	1	1	1	1	0	0	1	1	1	1	1	1	0	1	1	0	0	0	0	1	17	near-core
pan_gene_19429	pan_gene_29370	Photoperiod_growing-degree_days_to_anthesis	Photoperiod_growing-degree_days_to_anthesis	1	0	1	0	0	1	1	0	1	1	1	0	1	0	1	0	0	1	1	1	1	0	0	0	0	1	14	near-core
pan_gene_19429	pan_gene_5368	Photoperiod_growing-degree_days_to_anthesis	Anthesis-silking_interval;Cob_diameter;Leaf_length;Nodes_above_ear;Photoperiod_growing-degree_days_to_anthesis	1	0	1	0	0	1	1	0	1	0	1	1	1	0	1	0	1	1	1	1	1	0	0	0	1	1	16	near-core
pan_gene_19429	pan_gene_8787	Photoperiod_growing-degree_days_to_anthesis	Photoperiod_growing-degree_days_to_anthesis	1	1	1	0	0	1	1	0	1	1	1	1	1	0	0	0	1	1	1	0	1	0	0	0	1	1	16	near-core
pan_gene_19790	pan_gene_26155	Photoperiod_growing-degree_days_to_anthesis	Photoperiod_growing-degree_days_to_anthesis	0	0	1	1	0	0	0	0	0	0	0	0	0	0	0	0	0	0	0	0	0	0	0	0	0	1	3	dispensable
pan_gene_19790	pan_gene_26574	Photoperiod_growing-degree_days_to_anthesis	Average_internode_length_(below_ear);Days_to_silk;Photoperiod_growing-degree_days_to_anthesis;Ratio_of_ear_height_to_total_height	0	0	0	0	0	0	0	0	1	0	0	0	0	1	0	0	0	0	0	0	0	0	0	0	0	0	2	dispensable
pan_gene_19790	pan_gene_26702	Photoperiod_growing-degree_days_to_anthesis	Ear_height;Leaf_width;Photoperiod_growing-degree_days_to_anthesis	0	1	0	1	0	0	1	0	1	1	1	1	0	1	0	1	1	1	0	1	1	1	1	1	1	1	18	near-core
pan_gene_19790	pan_gene_28689	Photoperiod_growing-degree_days_to_anthesis	Photoperiod_Growing-degree_days_to_silk;Photoperiod_growing-degree_days_to_anthesis	0	0	0	0	0	0	0	0	1	0	0	0	0	0	1	0	0	0	0	0	0	0	1	0	0	0	3	dispensable
pan_gene_19790	pan_gene_29222	Photoperiod_growing-degree_days_to_anthesis	Boxcox-transformed_leaf_angle;Photoperiod_growing-degree_days_to_anthesis	1	1	1	1	1	1	1	1	1	1	1	1	0	1	1	1	1	1	1	1	1	0	1	1	1	1	24	core
pan_gene_20380	pan_gene_5382	Photoperiod_growing-degree_days_to_anthesis	Cob_diameter;Leaf_length;Photoperiod_growing-degree_days_to_anthesis	1	0	1	0	1	0	0	0	1	0	0	0	0	0	0	0	0	0	0	0	0	0	1	0	0	0	5	dispensable
pan_gene_20419	pan_gene_5368	Photoperiod_growing-degree_days_to_anthesis	Anthesis-silking_interval;Cob_diameter;Leaf_length;Nodes_above_ear;Photoperiod_growing-degree_days_to_anthesis	1	0	0	0	0	1	1	0	0	1	1	0	0	0	0	1	1	0	1	0	0	0	0	1	0	0	9	dispensable
pan_gene_20455	pan_gene_26812	Leaf_length;Photoperiod_growing-degree_days_to_anthesis	100_Kernel_weight;Height_above_ear;Photoperiod_Growing-degree_days_to_silk;Photoperiod_growing-degree_days_to_anthesis	0	0	0	0	0	1	0	0	0	0	0	0	0	0	0	0	0	0	1	0	0	0	1	0	0	0	3	dispensable
pan_gene_20455	pan_gene_28065	Leaf_length;Photoperiod_growing-degree_days_to_anthesis	Photoperiod_Growing-degree_days_to_silk;Photoperiod_growing-degree_days_to_anthesis	0	0	0	0	0	0	0	0	0	0	0	0	0	0	0	0	0	0	0	0	0	0	1	0	0	0	1	private
pan_gene_20455	pan_gene_28802	Leaf_length;Photoperiod_growing-degree_days_to_anthesis	Photoperiod_growing-degree_days_to_anthesis	0	0	0	0	0	1	0	0	0	0	0	0	0	0	0	0	0	0	0	0	0	0	0	0	0	0	1	private
pan_gene_20455	pan_gene_7783	Leaf_length;Photoperiod_growing-degree_days_to_anthesis	100_Kernel_weight;Days_to_anthesis;Photoperiod_growing-degree_days_to_anthesis	0	0	0	0	0	1	0	0	0	0	0	0	0	0	0	0	1	0	0	0	0	0	1	0	0	0	3	dispensable
pan_gene_20477	pan_gene_9035	Photoperiod_Growing-degree_days_to_silk;Photoperiod_growing-degree_days_to_anthesis	Height_above_ear;Photoperiod_growing-degree_days_to_anthesis	1	0	1	0	0	0	0	1	0	1	1	0	1	0	1	0	1	0	1	0	0	0	0	1	1	0	11	near-core
pan_gene_21896	pan_gene_27708	Photoperiod_Growing-degree_days_to_silk;Photoperiod_growing-degree_days_to_anthesis	Chlorophyll_A;Height_above_ear;Leaf_width;Photoperiod_Growing-degree_days_to_silk;Photoperiod_growing-degree_days_to_anthesis	1	1	1	0	0	1	0	1	0	0	0	0	0	0	0	0	0	0	0	0	0	0	0	0	0	0	5	dispensable
pan_gene_21896	pan_gene_29528	Photoperiod_Growing-degree_days_to_silk;Photoperiod_growing-degree_days_to_anthesis	Average_internode_length_(below_ear);Photoperiod_growing-degree_days_to_anthesis	1	0	1	1	1	0	1	1	0	1	0	1	1	1	0	0	1	1	0	1	0	0	1	1	0	0	15	near-core
pan_gene_21896	pan_gene_30771	Photoperiod_Growing-degree_days_to_silk;Photoperiod_growing-degree_days_to_anthesis	Photoperiod_growing-degree_days_to_anthesis	1	0	1	1	1	1	0	0	0	0	1	1	1	1	1	1	0	1	0	1	1	0	0	1	1	1	17	near-core
pan_gene_25373	pan_gene_29370	Fructose;Nodes_to_ear;Photoperiod_growing-degree_days_to_anthesis	Photoperiod_growing-degree_days_to_anthesis	0	0	0	0	1	0	0	1	0	1	1	0	0	0	0	1	0	0	1	0	0	0	0	0	1	0	7	dispensable
pan_gene_26574	pan_gene_26702	Average_internode_length_(below_ear);Days_to_silk;Photoperiod_growing-degree_days_to_anthesis;Ratio_of_ear_height_to_total_height	Ear_height;Leaf_width;Photoperiod_growing-degree_days_to_anthesis	0	0	0	1	0	0	0	0	0	0	0	0	0	0	0	0	0	0	0	0	0	1	0	0	0	0	2	dispensable
pan_gene_26576	pan_gene_8393	Photoperiod_growing-degree_days_to_anthesis	Photoperiod_Growing-degree_days_to_silk;Photoperiod_growing-degree_days_to_anthesis;Plant_height;Ratio_of_ear_height_to_total_height	0	0	1	0	0	0	0	0	0	0	0	0	0	0	1	0	0	0	0	0	0	0	0	0	0	1	3	dispensable
pan_gene_26577	pan_gene_27659	Photoperiod_growing-degree_days_to_anthesis	Days_to_anthesis;Nodes_per_plant;Photoperiod_Growing-degree_days_to_silk;Photoperiod_growing-degree_days_to_anthesis;Ratio_of_ear_height_to_total_height	0	0	0	0	0	0	1	0	0	0	0	0	0	0	0	1	0	0	0	1	0	0	0	0	0	0	3	dispensable
pan_gene_26577	pan_gene_28802	Photoperiod_growing-degree_days_to_anthesis	Photoperiod_growing-degree_days_to_anthesis	1	0	0	0	0	0	1	0	0	0	0	0	0	0	0	0	0	0	0	0	0	1	0	0	0	1	4	dispensable
pan_gene_26577	pan_gene_29528	Photoperiod_growing-degree_days_to_anthesis	Average_internode_length_(below_ear);Photoperiod_growing-degree_days_to_anthesis	1	0	0	0	0	0	1	0	0	0	0	0	0	0	1	0	0	0	0	0	0	1	0	0	0	0	4	dispensable
pan_gene_26577	pan_gene_8787	Photoperiod_growing-degree_days_to_anthesis	Photoperiod_growing-degree_days_to_anthesis	1	0	0	1	1	0	1	0	0	0	0	0	0	1	0	1	1	0	1	1	0	1	0	0	0	1	11	near-core
pan_gene_26702	pan_gene_28689	Ear_height;Leaf_width;Photoperiod_growing-degree_days_to_anthesis	Photoperiod_Growing-degree_days_to_silk;Photoperiod_growing-degree_days_to_anthesis	0	0	0	1	0	0	1	0	1	0	0	0	0	0	0	0	1	0	1	0	0	0	1	0	0	0	6	dispensable
pan_gene_26775	pan_gene_28732	Photoperiod_growing-degree_days_to_anthesis	Anthesis-silking_interval;Days_to_anthesis;Ear_height;Leaf_length;Leaf_width;Nodes_per_plant;Photoperiod_Growing-degree_days_to_silk;Photoperiod_growing-degree_days_to_anthesis	1	0	0	1	0	0	1	0	0	0	0	0	0	0	1	1	0	0	0	0	0	0	0	0	0	0	5	dispensable
pan_gene_26775	pan_gene_28802	Photoperiod_growing-degree_days_to_anthesis	Photoperiod_growing-degree_days_to_anthesis	1	1	1	0	0	0	1	0	0	0	1	0	1	0	0	0	0	0	0	0	1	1	0	0	0	0	8	dispensable
pan_gene_26775	pan_gene_29217	Photoperiod_growing-degree_days_to_anthesis	Photoperiod_growing-degree_days_to_anthesis	1	0	1	0	0	0	1	0	0	0	1	0	0	0	1	0	0	0	0	0	0	1	0	0	0	0	6	dispensable
pan_gene_26775	pan_gene_29724	Photoperiod_growing-degree_days_to_anthesis	Photoperiod_growing-degree_days_to_anthesis	1	0	0	0	0	0	1	1	0	1	1	1	0	0	0	0	0	1	0	0	0	0	0	0	0	0	7	dispensable
pan_gene_26812	pan_gene_27659	100_Kernel_weight;Height_above_ear;Photoperiod_Growing-degree_days_to_silk;Photoperiod_growing-degree_days_to_anthesis	Days_to_anthesis;Nodes_per_plant;Photoperiod_Growing-degree_days_to_silk;Photoperiod_growing-degree_days_to_anthesis;Ratio_of_ear_height_to_total_height	0	0	0	0	0	1	0	0	0	0	0	0	0	0	1	0	0	0	1	0	0	0	0	0	0	0	3	dispensable
pan_gene_26812	pan_gene_27757	100_Kernel_weight;Height_above_ear;Photoperiod_Growing-degree_days_to_silk;Photoperiod_growing-degree_days_to_anthesis	Glutamate;Photoperiod_Growing-degree_days_to_silk;Photoperiod_growing-degree_days_to_anthesis;Southern_leaf_blight;Tassel_branch_number	1	1	0	0	0	0	1	0	1	0	1	0	0	0	1	0	1	1	1	1	1	1	1	0	1	0	14	near-core
pan_gene_26812	pan_gene_28802	100_Kernel_weight;Height_above_ear;Photoperiod_Growing-degree_days_to_silk;Photoperiod_growing-degree_days_to_anthesis	Photoperiod_growing-degree_days_to_anthesis	1	1	0	0	0	1	0	0	0	0	0	0	1	0	0	0	0	0	0	0	0	1	1	0	0	0	6	dispensable
pan_gene_26812	pan_gene_29528	100_Kernel_weight;Height_above_ear;Photoperiod_Growing-degree_days_to_silk;Photoperiod_growing-degree_days_to_anthesis	Average_internode_length_(below_ear);Photoperiod_growing-degree_days_to_anthesis	1	1	1	1	1	0	0	1	0	0	1	1	1	1	1	1	1	0	1	1	1	1	1	1	1	0	20	core
pan_gene_26812	pan_gene_29724	100_Kernel_weight;Height_above_ear;Photoperiod_Growing-degree_days_to_silk;Photoperiod_growing-degree_days_to_anthesis	Photoperiod_growing-degree_days_to_anthesis	1	0	0	1	0	0	1	0	1	1	1	0	1	1	1	0	1	0	1	0	0	0	1	0	0	1	13	near-core
pan_gene_26812	pan_gene_30919	100_Kernel_weight;Height_above_ear;Photoperiod_Growing-degree_days_to_silk;Photoperiod_growing-degree_days_to_anthesis	Photoperiod_growing-degree_days_to_anthesis	1	1	1	1	0	1	1	1	1	1	1	1	1	0	1	0	1	1	1	1	1	1	0	1	1	0	21	core
pan_gene_26812	pan_gene_7783	100_Kernel_weight;Height_above_ear;Photoperiod_Growing-degree_days_to_silk;Photoperiod_growing-degree_days_to_anthesis	100_Kernel_weight;Days_to_anthesis;Photoperiod_growing-degree_days_to_anthesis	1	0	0	0	1	1	0	0	1	0	1	0	0	0	1	0	0	0	0	0	1	0	1	0	0	0	8	dispensable
pan_gene_27425	pan_gene_8450	Photoperiod_growing-degree_days_to_anthesis	Nodes_to_ear;Photoperiod_growing-degree_days_to_anthesis;Ratio_of_ear_height_to_total_height	1	1	1	1	1	0	1	0	1	1	1	1	1	0	1	1	1	1	1	0	1	0	1	1	0	0	19	near-core
pan_gene_27659	pan_gene_27708	Days_to_anthesis;Nodes_per_plant;Photoperiod_Growing-degree_days_to_silk;Photoperiod_growing-degree_days_to_anthesis;Ratio_of_ear_height_to_total_height	Chlorophyll_A;Height_above_ear;Leaf_width;Photoperiod_Growing-degree_days_to_silk;Photoperiod_growing-degree_days_to_anthesis	0	1	0	0	0	1	0	0	0	0	0	0	0	0	0	0	0	0	0	0	0	0	0	0	0	0	2	dispensable
pan_gene_27659	pan_gene_27757	Days_to_anthesis;Nodes_per_plant;Photoperiod_Growing-degree_days_to_silk;Photoperiod_growing-degree_days_to_anthesis;Ratio_of_ear_height_to_total_height	Glutamate;Photoperiod_Growing-degree_days_to_silk;Photoperiod_growing-degree_days_to_anthesis;Southern_leaf_blight;Tassel_branch_number	0	0	0	0	0	0	0	0	0	0	0	0	0	0	0	0	0	0	1	0	0	0	0	0	0	0	1	private
pan_gene_27659	pan_gene_28065	Days_to_anthesis;Nodes_per_plant;Photoperiod_Growing-degree_days_to_silk;Photoperiod_growing-degree_days_to_anthesis;Ratio_of_ear_height_to_total_height	Photoperiod_Growing-degree_days_to_silk;Photoperiod_growing-degree_days_to_anthesis	0	1	0	0	0	0	1	0	0	1	0	0	0	0	1	1	0	0	0	0	0	0	0	0	0	0	5	dispensable
pan_gene_27659	pan_gene_29528	Days_to_anthesis;Nodes_per_plant;Photoperiod_Growing-degree_days_to_silk;Photoperiod_growing-degree_days_to_anthesis;Ratio_of_ear_height_to_total_height	Average_internode_length_(below_ear);Photoperiod_growing-degree_days_to_anthesis	0	1	0	0	0	0	1	0	0	1	0	0	0	0	1	0	0	0	1	0	0	0	0	0	0	0	5	dispensable
pan_gene_27659	pan_gene_7783	Days_to_anthesis;Nodes_per_plant;Photoperiod_Growing-degree_days_to_silk;Photoperiod_growing-degree_days_to_anthesis;Ratio_of_ear_height_to_total_height	100_Kernel_weight;Days_to_anthesis;Photoperiod_growing-degree_days_to_anthesis	0	1	0	0	0	1	1	0	0	0	0	0	0	0	1	1	0	0	0	1	0	0	0	0	0	0	6	dispensable
pan_gene_27659	pan_gene_8525	Days_to_anthesis;Nodes_per_plant;Photoperiod_Growing-degree_days_to_silk;Photoperiod_growing-degree_days_to_anthesis;Ratio_of_ear_height_to_total_height	Photoperiod_growing-degree_days_to_anthesis	0	0	0	0	0	1	0	0	0	1	0	0	0	0	0	0	0	0	0	0	0	0	0	0	0	0	2	dispensable
pan_gene_27708	pan_gene_29370	Chlorophyll_A;Height_above_ear;Leaf_width;Photoperiod_Growing-degree_days_to_silk;Photoperiod_growing-degree_days_to_anthesis	Photoperiod_growing-degree_days_to_anthesis	1	1	1	0	0	1	0	0	0	0	1	0	0	0	0	0	0	0	0	0	0	0	0	0	0	0	5	dispensable
pan_gene_27708	pan_gene_29528	Chlorophyll_A;Height_above_ear;Leaf_width;Photoperiod_Growing-degree_days_to_silk;Photoperiod_growing-degree_days_to_anthesis	Average_internode_length_(below_ear);Photoperiod_growing-degree_days_to_anthesis	1	1	0	0	0	0	0	0	0	0	0	0	0	0	0	0	0	0	0	0	0	1	0	0	0	0	3	dispensable
pan_gene_27708	pan_gene_30771	Chlorophyll_A;Height_above_ear;Leaf_width;Photoperiod_Growing-degree_days_to_silk;Photoperiod_growing-degree_days_to_anthesis	Photoperiod_growing-degree_days_to_anthesis	1	0	0	0	0	1	0	0	0	0	0	0	0	0	0	0	0	0	0	0	0	0	0	0	0	0	2	dispensable
pan_gene_27708	pan_gene_7783	Chlorophyll_A;Height_above_ear;Leaf_width;Photoperiod_Growing-degree_days_to_silk;Photoperiod_growing-degree_days_to_anthesis	100_Kernel_weight;Days_to_anthesis;Photoperiod_growing-degree_days_to_anthesis	1	0	0	0	0	1	0	0	0	0	1	1	0	0	0	0	0	0	0	0	0	0	0	0	0	0	4	dispensable
pan_gene_27715	pan_gene_3379	Photoperiod_Growing-degree_days_to_silk;Photoperiod_growing-degree_days_to_anthesis;Stalk_strength;Sucrose	Photoperiod_growing-degree_days_to_anthesis	1	0	0	0	0	0	0	0	0	0	0	0	0	0	0	0	0	0	0	0	0	0	0	0	0	0	1	private
pan_gene_27757	pan_gene_28802	Glutamate;Photoperiod_Growing-degree_days_to_silk;Photoperiod_growing-degree_days_to_anthesis;Southern_leaf_blight;Tassel_branch_number	Photoperiod_growing-degree_days_to_anthesis	1	1	0	0	0	0	0	0	1	0	0	0	0	0	0	1	0	1	0	0	1	1	1	0	0	0	8	dispensable
pan_gene_27757	pan_gene_29528	Glutamate;Photoperiod_Growing-degree_days_to_silk;Photoperiod_growing-degree_days_to_anthesis;Southern_leaf_blight;Tassel_branch_number	Average_internode_length_(below_ear);Photoperiod_growing-degree_days_to_anthesis	1	1	0	0	0	0	1	1	0	0	1	1	0	1	0	0	1	1	1	0	1	1	1	1	1	0	15	near-core
pan_gene_27854	pan_gene_5368	100_Kernel_weight;Ear_height;Ear_row_number;Nodes_to_ear;Photoperiod_growing-degree_days_to_anthesis	Anthesis-silking_interval;Cob_diameter;Leaf_length;Nodes_above_ear;Photoperiod_growing-degree_days_to_anthesis	1	0	0	1	1	0	0	0	0	0	0	0	0	0	0	0	0	0	0	0	0	0	0	0	1	0	4	dispensable
pan_gene_27854	pan_gene_5816	100_Kernel_weight;Ear_height;Ear_row_number;Nodes_to_ear;Photoperiod_growing-degree_days_to_anthesis	Days_to_anthesis;Days_to_silk;Ear_row_number;Photoperiod_growing-degree_days_to_anthesis	1	0	0	1	0	1	0	0	0	0	0	0	0	0	0	0	0	0	0	0	0	0	0	0	0	0	3	dispensable
pan_gene_27854	pan_gene_8787	100_Kernel_weight;Ear_height;Ear_row_number;Nodes_to_ear;Photoperiod_growing-degree_days_to_anthesis	Photoperiod_growing-degree_days_to_anthesis	1	0	0	0	0	0	0	1	0	0	0	0	0	0	0	1	0	0	0	0	0	0	0	0	0	0	3	dispensable
pan_gene_28065	pan_gene_29528	Photoperiod_Growing-degree_days_to_silk;Photoperiod_growing-degree_days_to_anthesis	Average_internode_length_(below_ear);Photoperiod_growing-degree_days_to_anthesis	1	1	0	0	0	0	0	0	0	1	0	1	0	0	1	0	0	0	0	0	0	1	0	1	0	0	7	dispensable
pan_gene_28065	pan_gene_29695	Photoperiod_Growing-degree_days_to_silk;Photoperiod_growing-degree_days_to_anthesis	Leaf_length;Photoperiod_Growing-degree_days_to_silk;Photoperiod_growing-degree_days_to_anthesis	0	0	1	0	0	0	0	0	0	0	0	0	0	0	0	0	0	0	0	0	0	0	0	0	0	0	1	private
pan_gene_28065	pan_gene_31783	Photoperiod_Growing-degree_days_to_silk;Photoperiod_growing-degree_days_to_anthesis	Photoperiod_growing-degree_days_to_anthesis	0	0	0	0	1	0	0	0	0	1	0	0	0	0	0	0	0	0	0	0	0	0	0	0	0	1	3	dispensable
pan_gene_28065	pan_gene_7783	Photoperiod_Growing-degree_days_to_silk;Photoperiod_growing-degree_days_to_anthesis	100_Kernel_weight;Days_to_anthesis;Photoperiod_growing-degree_days_to_anthesis	1	1	1	0	1	0	1	1	1	0	0	1	0	0	1	1	0	0	0	0	0	0	1	0	0	1	12	near-core
pan_gene_28065	pan_gene_8525	Photoperiod_Growing-degree_days_to_silk;Photoperiod_growing-degree_days_to_anthesis	Photoperiod_growing-degree_days_to_anthesis	0	0	0	0	0	0	0	0	1	1	0	1	0	0	0	0	0	0	0	0	0	0	0	0	0	1	4	dispensable
pan_gene_28065	pan_gene_8787	Photoperiod_Growing-degree_days_to_silk;Photoperiod_growing-degree_days_to_anthesis	Photoperiod_growing-degree_days_to_anthesis	1	0	0	0	1	0	1	1	1	0	0	0	0	0	1	0	0	0	0	0	0	0	1	1	0	1	9	dispensable
pan_gene_28065	pan_gene_8815	Photoperiod_Growing-degree_days_to_silk;Photoperiod_growing-degree_days_to_anthesis	Days_to_anthesis;Photoperiod_Growing-degree_days_to_silk;Photoperiod_growing-degree_days_to_anthesis;Tassel_branch_number	0	1	0	0	0	0	0	0	0	0	0	0	0	0	0	0	0	0	1	0	0	0	0	0	0	0	2	dispensable
pan_gene_28616	pan_gene_29817	Photoperiod_Growing-degree_days_to_silk;Photoperiod_growing-degree_days_to_anthesis	Days_to_anthesis;Photoperiod_Growing-degree_days_to_silk;Photoperiod_growing-degree_days_to_anthesis;Tassel_length	1	1	1	0	1	0	1	1	1	0	0	0	1	0	1	0	0	0	1	0	1	1	1	0	1	0	14	near-core
pan_gene_28690	pan_gene_28814	Photoperiod_growing-degree_days_to_anthesis;Ratio_of_ear_height_to_total_height	Photoperiod_growing-degree_days_to_anthesis	1	0	0	0	0	0	0	0	0	0	1	0	0	0	0	0	0	0	0	0	0	0	0	0	0	0	2	dispensable
pan_gene_28732	pan_gene_29217	Anthesis-silking_interval;Days_to_anthesis;Ear_height;Leaf_length;Leaf_width;Nodes_per_plant;Photoperiod_Growing-degree_days_to_silk;Photoperiod_growing-degree_days_to_anthesis	Photoperiod_growing-degree_days_to_anthesis	1	1	1	1	1	1	1	1	1	1	1	1	1	1	1	0	1	0	0	1	1	1	0	1	1	1	22	core
pan_gene_28732	pan_gene_31783	Anthesis-silking_interval;Days_to_anthesis;Ear_height;Leaf_length;Leaf_width;Nodes_per_plant;Photoperiod_Growing-degree_days_to_silk;Photoperiod_growing-degree_days_to_anthesis	Photoperiod_growing-degree_days_to_anthesis	0	0	0	0	1	0	0	0	0	1	0	0	0	0	0	0	0	0	0	0	0	0	0	0	0	1	3	dispensable
pan_gene_28732	pan_gene_5350	Anthesis-silking_interval;Days_to_anthesis;Ear_height;Leaf_length;Leaf_width;Nodes_per_plant;Photoperiod_Growing-degree_days_to_silk;Photoperiod_growing-degree_days_to_anthesis	Photoperiod_growing-degree_days_to_anthesis;Tassel_length	1	0	1	0	0	0	0	1	1	0	1	1	0	0	0	0	1	1	0	0	0	1	1	0	1	1	12	near-core
pan_gene_28732	pan_gene_5368	Anthesis-silking_interval;Days_to_anthesis;Ear_height;Leaf_length;Leaf_width;Nodes_per_plant;Photoperiod_Growing-degree_days_to_silk;Photoperiod_growing-degree_days_to_anthesis	Anthesis-silking_interval;Cob_diameter;Leaf_length;Nodes_above_ear;Photoperiod_growing-degree_days_to_anthesis	1	1	0	0	0	1	1	0	1	0	1	0	0	1	0	0	0	1	0	1	0	0	0	1	0	1	11	near-core
pan_gene_28732	pan_gene_8787	Anthesis-silking_interval;Days_to_anthesis;Ear_height;Leaf_length;Leaf_width;Nodes_per_plant;Photoperiod_Growing-degree_days_to_silk;Photoperiod_growing-degree_days_to_anthesis	Photoperiod_growing-degree_days_to_anthesis	1	0	0	0	1	1	1	0	1	0	0	1	1	1	1	0	0	0	0	0	0	0	0	0	0	0	9	dispensable
pan_gene_28732	pan_gene_8815	Anthesis-silking_interval;Days_to_anthesis;Ear_height;Leaf_length;Leaf_width;Nodes_per_plant;Photoperiod_Growing-degree_days_to_silk;Photoperiod_growing-degree_days_to_anthesis	Days_to_anthesis;Photoperiod_Growing-degree_days_to_silk;Photoperiod_growing-degree_days_to_anthesis;Tassel_branch_number	0	1	0	0	0	0	0	0	0	0	0	0	1	0	0	1	0	0	1	0	0	0	0	0	1	0	5	dispensable
pan_gene_28802	pan_gene_29724	Photoperiod_growing-degree_days_to_anthesis	Photoperiod_growing-degree_days_to_anthesis	1	1	0	0	0	1	0	0	1	0	1	0	1	0	0	0	0	0	0	0	0	0	1	0	0	0	7	dispensable
pan_gene_28802	pan_gene_30117	Photoperiod_growing-degree_days_to_anthesis	Photoperiod_growing-degree_days_to_anthesis	0	0	0	0	0	1	0	0	0	0	0	0	0	0	0	0	0	0	0	0	0	0	0	0	0	0	1	private
pan_gene_28802	pan_gene_5539	Photoperiod_growing-degree_days_to_anthesis	Average_internode_length_(whole_plant);Leaf_width;Photoperiod_growing-degree_days_to_anthesis	1	0	0	0	0	0	0	0	0	0	0	0	0	0	0	0	0	0	0	0	0	0	0	0	0	0	1	private
pan_gene_28883	pan_gene_29370	Height_per_day_(until_flowering);Nodes_per_plant;Photoperiod_Growing-degree_days_to_silk;Photoperiod_growing-degree_days_to_anthesis;Ratio_of_ear_height_to_total_height	Photoperiod_growing-degree_days_to_anthesis	0	0	1	0	0	0	1	0	1	1	0	0	1	1	0	0	0	1	0	1	1	0	0	0	1	1	11	near-core
pan_gene_29157	pan_gene_30688	Ear_height;Photoperiod_growing-degree_days_to_anthesis	Photoperiod_growing-degree_days_to_anthesis	0	0	0	0	0	0	0	0	0	0	0	0	0	1	0	0	1	0	0	0	0	0	0	0	0	0	2	dispensable
pan_gene_29157	pan_gene_8450	Ear_height;Photoperiod_growing-degree_days_to_anthesis	Nodes_to_ear;Photoperiod_growing-degree_days_to_anthesis;Ratio_of_ear_height_to_total_height	0	1	0	0	1	1	1	1	1	0	1	1	0	0	1	1	0	1	0	0	0	1	0	0	1	0	13	near-core
pan_gene_29157	pan_gene_97091	Ear_height;Photoperiod_growing-degree_days_to_anthesis	Nodes_above_ear;Photoperiod_growing-degree_days_to_anthesis;Stalk_strength	0	1	0	0	1	0	1	1	1	0	1	1	0	1	1	1	1	0	0	0	0	1	0	1	1	1	15	near-core
pan_gene_29217	pan_gene_31783	Photoperiod_growing-degree_days_to_anthesis	Photoperiod_growing-degree_days_to_anthesis	0	0	0	0	1	0	0	0	0	1	0	0	0	0	0	0	0	0	0	0	0	0	0	0	0	1	3	dispensable
pan_gene_29217	pan_gene_5350	Photoperiod_growing-degree_days_to_anthesis	Photoperiod_growing-degree_days_to_anthesis;Tassel_length	1	1	0	0	0	0	0	1	1	1	0	0	0	0	0	0	0	0	0	0	0	1	1	0	0	0	7	dispensable
pan_gene_29217	pan_gene_5368	Photoperiod_growing-degree_days_to_anthesis	Anthesis-silking_interval;Cob_diameter;Leaf_length;Nodes_above_ear;Photoperiod_growing-degree_days_to_anthesis	1	1	0	0	0	1	1	0	1	0	1	1	1	1	0	0	1	1	0	1	0	1	0	1	0	1	15	near-core
pan_gene_29217	pan_gene_8787	Photoperiod_growing-degree_days_to_anthesis	Photoperiod_growing-degree_days_to_anthesis	1	1	1	1	1	1	1	0	1	1	1	1	1	1	1	1	1	1	1	0	1	1	1	0	0	1	22	core
pan_gene_29217	pan_gene_8815	Photoperiod_growing-degree_days_to_anthesis	Days_to_anthesis;Photoperiod_Growing-degree_days_to_silk;Photoperiod_growing-degree_days_to_anthesis;Tassel_branch_number	0	1	0	0	0	1	0	0	0	0	0	0	1	0	0	0	0	0	0	0	0	0	0	0	0	0	3	dispensable
pan_gene_29370	pan_gene_7783	Photoperiod_growing-degree_days_to_anthesis	100_Kernel_weight;Days_to_anthesis;Photoperiod_growing-degree_days_to_anthesis	1	0	0	1	1	1	1	1	1	0	1	0	0	1	0	1	0	1	1	1	1	1	1	0	0	0	16	near-core
pan_gene_29370	pan_gene_8821	Photoperiod_growing-degree_days_to_anthesis	Ear_height;Photoperiod_growing-degree_days_to_anthesis	1	0	0	0	0	0	0	0	0	1	0	0	0	0	1	0	0	0	0	0	0	1	0	0	0	0	4	dispensable
pan_gene_29528	pan_gene_30771	Average_internode_length_(below_ear);Photoperiod_growing-degree_days_to_anthesis	Photoperiod_growing-degree_days_to_anthesis	1	0	1	0	0	0	0	0	0	0	1	0	0	0	1	0	0	1	1	1	1	1	0	1	0	1	11	near-core
pan_gene_29528	pan_gene_7783	Average_internode_length_(below_ear);Photoperiod_growing-degree_days_to_anthesis	100_Kernel_weight;Days_to_anthesis;Photoperiod_growing-degree_days_to_anthesis	1	0	0	1	1	0	1	0	0	0	1	0	0	1	1	0	1	1	0	0	0	0	1	0	0	0	10	dispensable
pan_gene_29528	pan_gene_8525	Average_internode_length_(below_ear);Photoperiod_growing-degree_days_to_anthesis	Photoperiod_growing-degree_days_to_anthesis	0	0	0	0	0	0	0	0	0	1	0	1	0	0	0	0	0	0	0	0	0	0	0	0	0	0	2	dispensable
pan_gene_29695	pan_gene_8525	Leaf_length;Photoperiod_Growing-degree_days_to_silk;Photoperiod_growing-degree_days_to_anthesis	Photoperiod_growing-degree_days_to_anthesis	0	0	0	0	0	0	0	0	0	1	0	0	0	0	0	0	0	0	0	0	0	0	0	0	0	0	1	private
pan_gene_29724	pan_gene_30117	Photoperiod_growing-degree_days_to_anthesis	Photoperiod_growing-degree_days_to_anthesis	0	0	0	0	0	1	0	0	0	0	0	0	0	0	0	0	0	0	0	0	0	0	0	0	0	0	1	private
pan_gene_29724	pan_gene_4391	Photoperiod_growing-degree_days_to_anthesis	Photoperiod_growing-degree_days_to_anthesis	1	0	1	1	1	1	0	1	1	0	1	0	0	0	0	0	0	0	0	0	1	0	1	0	0	0	10	dispensable
pan_gene_29724	pan_gene_7783	Photoperiod_growing-degree_days_to_anthesis	100_Kernel_weight;Days_to_anthesis;Photoperiod_growing-degree_days_to_anthesis	1	0	0	0	0	1	0	0	1	0	1	0	0	0	0	0	0	0	0	0	0	0	0	0	0	0	4	dispensable
pan_gene_29756	pan_gene_29979	Leaf_width;Nodes_per_plant;Nodes_to_ear;Photoperiod_Growing-degree_days_to_silk;Photoperiod_growing-degree_days_to_anthesis	Photoperiod_growing-degree_days_to_anthesis	1	0	0	1	0	0	1	1	0	0	1	0	0	0	0	1	0	0	0	0	0	0	0	0	0	0	6	dispensable
pan_gene_30688	pan_gene_30948	Photoperiod_growing-degree_days_to_anthesis	Photoperiod_growing-degree_days_to_anthesis	1	0	0	0	0	0	0	0	0	0	0	0	0	0	0	0	0	0	0	0	0	0	0	0	0	0	1	private
pan_gene_30688	pan_gene_5470	Photoperiod_growing-degree_days_to_anthesis	Boxcox-transformed_leaf_angle;Nodes_to_ear;Photoperiod_growing-degree_days_to_anthesis	1	0	0	0	0	0	0	0	0	0	0	0	0	0	0	0	0	0	0	0	0	0	0	0	0	0	1	private
pan_gene_30688	pan_gene_97091	Photoperiod_growing-degree_days_to_anthesis	Nodes_above_ear;Photoperiod_growing-degree_days_to_anthesis;Stalk_strength	1	0	0	0	0	0	0	0	0	0	0	0	0	0	0	0	1	0	0	0	0	0	0	0	0	0	2	dispensable
pan_gene_30948	pan_gene_5470	Photoperiod_growing-degree_days_to_anthesis	Boxcox-transformed_leaf_angle;Nodes_to_ear;Photoperiod_growing-degree_days_to_anthesis	1	0	0	0	0	0	0	0	0	0	0	0	0	0	0	0	0	0	0	0	0	0	0	0	0	0	1	private
pan_gene_30948	pan_gene_8450	Photoperiod_growing-degree_days_to_anthesis	Nodes_to_ear;Photoperiod_growing-degree_days_to_anthesis;Ratio_of_ear_height_to_total_height	1	0	0	0	0	0	0	0	0	0	0	0	0	0	0	0	0	0	0	0	0	0	0	0	0	0	1	private
pan_gene_30948	pan_gene_97091	Photoperiod_growing-degree_days_to_anthesis	Nodes_above_ear;Photoperiod_growing-degree_days_to_anthesis;Stalk_strength	1	0	0	0	0	0	0	0	0	0	0	0	0	0	0	0	0	0	0	0	0	0	0	0	0	0	1	private
pan_gene_31756	pan_gene_5368	Chlorophyll_B;Photoperiod_growing-degree_days_to_anthesis	Anthesis-silking_interval;Cob_diameter;Leaf_length;Nodes_above_ear;Photoperiod_growing-degree_days_to_anthesis	1	0	1	0	0	0	1	0	1	0	1	0	1	0	0	0	0	0	1	0	1	0	1	1	0	0	10	dispensable
pan_gene_31783	pan_gene_8525	Photoperiod_growing-degree_days_to_anthesis	Photoperiod_growing-degree_days_to_anthesis	0	0	0	0	0	0	0	0	0	0	0	0	0	0	0	0	0	0	0	0	0	0	0	0	0	1	1	private
pan_gene_31783	pan_gene_8787	Photoperiod_growing-degree_days_to_anthesis	Photoperiod_growing-degree_days_to_anthesis	0	0	0	0	1	0	0	0	0	0	0	0	0	0	0	1	0	0	0	0	0	0	0	0	0	1	3	dispensable
pan_gene_31783	pan_gene_8815	Photoperiod_growing-degree_days_to_anthesis	Days_to_anthesis;Photoperiod_Growing-degree_days_to_silk;Photoperiod_growing-degree_days_to_anthesis;Tassel_branch_number	0	0	0	0	0	0	0	0	0	0	0	0	0	0	0	1	0	0	0	0	0	0	0	0	0	0	1	private
pan_gene_3379	pan_gene_4535	Photoperiod_growing-degree_days_to_anthesis	Nodes_per_plant;Photoperiod_growing-degree_days_to_anthesis	0	0	0	0	0	0	0	0	0	0	1	1	0	0	0	0	0	0	0	0	1	0	1	0	0	0	4	dispensable
pan_gene_5350	pan_gene_5816	Photoperiod_growing-degree_days_to_anthesis;Tassel_length	Days_to_anthesis;Days_to_silk;Ear_row_number;Photoperiod_growing-degree_days_to_anthesis	1	1	0	0	0	0	0	0	0	0	0	0	0	0	0	0	0	0	0	0	0	0	0	0	0	0	2	dispensable
pan_gene_5350	pan_gene_8787	Photoperiod_growing-degree_days_to_anthesis;Tassel_length	Photoperiod_growing-degree_days_to_anthesis	1	0	0	0	0	0	0	0	1	0	0	0	0	0	0	0	0	0	0	0	0	0	1	0	1	0	4	dispensable
pan_gene_5350	pan_gene_8815	Photoperiod_growing-degree_days_to_anthesis;Tassel_length	Days_to_anthesis;Photoperiod_Growing-degree_days_to_silk;Photoperiod_growing-degree_days_to_anthesis;Tassel_branch_number	0	1	0	0	0	0	0	0	0	1	0	0	0	0	0	1	0	0	0	0	0	0	0	0	1	0	4	dispensable
pan_gene_5368	pan_gene_5816	Anthesis-silking_interval;Cob_diameter;Leaf_length;Nodes_above_ear;Photoperiod_growing-degree_days_to_anthesis	Days_to_anthesis;Days_to_silk;Ear_row_number;Photoperiod_growing-degree_days_to_anthesis	1	1	0	0	0	1	0	0	0	0	1	0	1	0	0	0	1	0	0	1	0	0	0	0	0	1	8	dispensable
pan_gene_5368	pan_gene_8787	Anthesis-silking_interval;Cob_diameter;Leaf_length;Nodes_above_ear;Photoperiod_growing-degree_days_to_anthesis	Photoperiod_growing-degree_days_to_anthesis	1	1	0	0	0	1	1	0	1	1	1	1	1	1	1	0	0	1	0	0	0	0	0	0	1	0	13	near-core
pan_gene_5470	pan_gene_97091	Boxcox-transformed_leaf_angle;Nodes_to_ear;Photoperiod_growing-degree_days_to_anthesis	Nodes_above_ear;Photoperiod_growing-degree_days_to_anthesis;Stalk_strength	1	0	0	0	0	0	0	0	0	0	0	0	0	0	0	0	0	0	0	0	0	0	0	0	0	0	1	private
pan_gene_5816	pan_gene_7783	Days_to_anthesis;Days_to_silk;Ear_row_number;Photoperiod_growing-degree_days_to_anthesis	100_Kernel_weight;Days_to_anthesis;Photoperiod_growing-degree_days_to_anthesis	1	1	0	1	0	1	0	0	0	1	1	1	0	0	0	1	0	0	1	1	0	0	1	0	0	1	12	near-core
pan_gene_5816	pan_gene_8787	Days_to_anthesis;Days_to_silk;Ear_row_number;Photoperiod_growing-degree_days_to_anthesis	Photoperiod_growing-degree_days_to_anthesis	1	1	0	1	1	1	0	0	0	0	1	1	1	1	0	1	1	0	1	0	0	0	1	0	0	0	13	near-core
pan_gene_7783	pan_gene_8525	100_Kernel_weight;Days_to_anthesis;Photoperiod_growing-degree_days_to_anthesis	Photoperiod_growing-degree_days_to_anthesis	0	0	0	0	0	0	0	0	1	0	0	1	0	0	0	0	0	0	0	0	1	0	0	0	0	1	4	dispensable
pan_gene_8335	pan_gene_8821	Average_internode_length_(whole_plant);Photoperiod_Growing-degree_days_to_silk;Photoperiod_growing-degree_days_to_anthesis	Ear_height;Photoperiod_growing-degree_days_to_anthesis	1	0	0	0	0	0	0	0	0	1	0	1	0	0	0	0	0	0	0	0	0	1	1	0	0	0	5	dispensable
pan_gene_8450	pan_gene_97091	Nodes_to_ear;Photoperiod_growing-degree_days_to_anthesis;Ratio_of_ear_height_to_total_height	Nodes_above_ear;Photoperiod_growing-degree_days_to_anthesis;Stalk_strength	1	1	1	1	1	1	1	1	1	1	1	1	1	1	1	1	1	1	1	1	1	1	1	1	1	1	26	core
pan_gene_8787	pan_gene_8815	Photoperiod_growing-degree_days_to_anthesis	Days_to_anthesis;Photoperiod_Growing-degree_days_to_silk;Photoperiod_growing-degree_days_to_anthesis;Tassel_branch_number	0	0	0	0	0	1	0	0	0	0	0	0	0	0	0	1	0	0	0	0	0	0	0	0	0	0	2	dispensable
pan_gene_102199	pan_gene_1107	Leaf_length;Photoperiod_growing-degree_days_to_anthesis	Photoperiod_growing-degree_days_to_anthesis	0	1	0	0	0	1	0	0	0	0	0	0	0	0	0	0	0	0	0	0	0	0	0	0	0	0	2	dispensable
pan_gene_10304	pan_gene_12026	Height_above_ear;Photoperiod_Growing-degree_days_to_silk;Photoperiod_growing-degree_days_to_anthesis	Leaf_length;Photoperiod_Growing-degree_days_to_silk;Photoperiod_growing-degree_days_to_anthesis;Protein	0	0	0	0	0	1	0	0	0	0	0	0	0	0	1	0	0	0	0	0	0	1	0	0	0	0	3	dispensable
pan_gene_10304	pan_gene_14251	Height_above_ear;Photoperiod_Growing-degree_days_to_silk;Photoperiod_growing-degree_days_to_anthesis	Boxcox-transformed_leaf_angle;Photoperiod_Growing-degree_days_to_silk;Photoperiod_growing-degree_days_to_anthesis	0	0	0	0	0	0	0	0	0	0	0	0	1	0	0	0	0	0	0	0	0	0	0	0	0	0	1	private
pan_gene_10304	pan_gene_22739	Height_above_ear;Photoperiod_Growing-degree_days_to_silk;Photoperiod_growing-degree_days_to_anthesis	Photoperiod_Growing-degree_days_to_silk;Photoperiod_growing-degree_days_to_anthesis	0	1	0	0	0	0	0	0	0	0	0	0	0	0	0	0	0	0	0	0	0	0	0	0	0	0	1	private
pan_gene_10304	pan_gene_31442	Height_above_ear;Photoperiod_Growing-degree_days_to_silk;Photoperiod_growing-degree_days_to_anthesis	Anthesis-silking_interval;Average_internode_length_(above_ear);Photoperiod_growing-degree_days_to_anthesis	0	1	0	0	0	0	0	0	0	0	0	0	0	1	1	0	0	0	0	0	0	1	0	0	0	0	4	dispensable
pan_gene_10355	pan_gene_26576	Photoperiod_growing-degree_days_to_anthesis	Photoperiod_growing-degree_days_to_anthesis	0	0	0	0	0	0	0	0	1	0	0	0	0	0	0	0	0	0	0	0	0	0	1	0	0	0	2	dispensable
pan_gene_10355	pan_gene_28057	Photoperiod_growing-degree_days_to_anthesis	Photoperiod_growing-degree_days_to_anthesis	0	0	0	0	0	0	0	0	0	0	0	0	0	0	0	0	0	0	1	0	0	0	0	0	0	0	1	private
pan_gene_10355	pan_gene_28802	Photoperiod_growing-degree_days_to_anthesis	Photoperiod_growing-degree_days_to_anthesis	0	0	0	0	0	0	0	0	0	0	0	0	0	0	0	0	0	0	0	0	0	0	1	0	0	1	2	dispensable
pan_gene_10355	pan_gene_29370	Photoperiod_growing-degree_days_to_anthesis	Photoperiod_growing-degree_days_to_anthesis	0	0	0	1	0	0	0	0	1	0	0	0	0	0	0	0	0	0	0	0	1	0	1	0	1	1	6	dispensable
pan_gene_10355	pan_gene_30919	Photoperiod_growing-degree_days_to_anthesis	Photoperiod_growing-degree_days_to_anthesis	0	0	0	1	1	0	0	0	1	1	0	1	1	0	1	0	0	0	1	0	1	0	0	0	1	0	10	dispensable
pan_gene_10355	pan_gene_8525	Photoperiod_growing-degree_days_to_anthesis	Photoperiod_growing-degree_days_to_anthesis	0	0	0	0	0	0	0	0	1	1	0	1	0	0	0	0	0	0	0	0	1	0	0	0	0	0	4	dispensable
pan_gene_10773	pan_gene_26576	Boxcox-transformed_leaf_angle;Ear_height;Photoperiod_Growing-degree_days_to_silk;Photoperiod_growing-degree_days_to_anthesis;Plant_height;Southern_leaf_blight	Photoperiod_growing-degree_days_to_anthesis	0	1	0	0	0	1	0	1	1	0	0	0	0	0	0	0	0	0	0	0	0	0	0	0	0	0	4	dispensable
pan_gene_10773	pan_gene_27489	Boxcox-transformed_leaf_angle;Ear_height;Photoperiod_Growing-degree_days_to_silk;Photoperiod_growing-degree_days_to_anthesis;Plant_height;Southern_leaf_blight	Days_to_anthesis;Photoperiod_growing-degree_days_to_anthesis	0	0	0	0	0	0	0	0	0	0	0	0	1	0	0	0	0	0	0	0	0	0	0	0	0	0	1	private
pan_gene_10773	pan_gene_29695	Boxcox-transformed_leaf_angle;Ear_height;Photoperiod_Growing-degree_days_to_silk;Photoperiod_growing-degree_days_to_anthesis;Plant_height;Southern_leaf_blight	Leaf_length;Photoperiod_Growing-degree_days_to_silk;Photoperiod_growing-degree_days_to_anthesis	0	0	0	0	0	0	0	0	0	1	0	0	1	0	0	0	0	0	0	0	0	0	0	0	0	0	2	dispensable
pan_gene_10804	pan_gene_26880	Ear_height;Photoperiod_growing-degree_days_to_anthesis;Plant_height	Days_to_anthesis;Photoperiod_growing-degree_days_to_anthesis	0	1	0	0	1	0	0	0	0	0	0	0	0	0	0	0	0	0	0	0	0	0	0	0	0	0	2	dispensable
pan_gene_1116	pan_gene_12083	Photoperiod_growing-degree_days_to_anthesis	Average_internode_length_(whole_plant);Height_per_day_(until_flowering);Photoperiod_growing-degree_days_to_anthesis	0	1	0	0	0	0	0	0	0	0	0	0	0	0	0	0	1	0	0	0	0	0	0	0	0	0	2	dispensable
pan_gene_1116	pan_gene_21337	Photoperiod_growing-degree_days_to_anthesis	Leaf_width;Photoperiod_growing-degree_days_to_anthesis	0	1	0	0	0	0	0	0	0	0	0	0	0	0	0	0	1	0	0	0	0	0	0	0	0	0	2	dispensable
pan_gene_1119	pan_gene_19201	Photoperiod_growing-degree_days_to_anthesis	Photoperiod_growing-degree_days_to_anthesis	0	1	0	0	1	1	1	0	1	0	1	0	0	1	1	0	0	1	0	0	1	0	1	0	0	1	12	near-core
pan_gene_1119	pan_gene_20455	Photoperiod_growing-degree_days_to_anthesis	Leaf_length;Photoperiod_growing-degree_days_to_anthesis	0	0	0	0	0	1	0	0	0	0	0	0	0	0	0	0	1	0	0	0	0	0	1	0	0	0	3	dispensable
pan_gene_1119	pan_gene_27757	Photoperiod_growing-degree_days_to_anthesis	Glutamate;Photoperiod_Growing-degree_days_to_silk;Photoperiod_growing-degree_days_to_anthesis;Southern_leaf_blight;Tassel_branch_number	0	1	0	0	0	0	0	0	1	0	1	1	0	1	1	0	1	1	1	0	1	0	0	1	0	0	11	near-core
pan_gene_1119	pan_gene_28802	Photoperiod_growing-degree_days_to_anthesis	Photoperiod_growing-degree_days_to_anthesis	0	1	0	0	1	1	1	0	0	0	0	0	0	0	0	0	0	1	0	0	1	0	0	0	0	1	7	dispensable
pan_gene_1119	pan_gene_29370	Photoperiod_growing-degree_days_to_anthesis	Photoperiod_growing-degree_days_to_anthesis	0	1	0	0	0	1	1	0	1	1	1	0	1	1	0	1	0	1	0	1	1	0	1	0	0	1	14	near-core
pan_gene_1119	pan_gene_29595	Photoperiod_growing-degree_days_to_anthesis	Nodes_to_ear;PCA_of_metabolites:_PC1;Photoperiod_Growing-degree_days_to_silk;Photoperiod_growing-degree_days_to_anthesis;Tassel_length	0	1	0	0	0	0	0	0	0	0	1	0	0	0	0	0	0	1	0	0	0	0	1	0	0	0	4	dispensable
pan_gene_1119	pan_gene_30919	Photoperiod_growing-degree_days_to_anthesis	Photoperiod_growing-degree_days_to_anthesis	0	1	0	0	0	1	0	0	1	1	1	1	0	0	0	0	0	0	0	0	1	0	0	0	0	0	7	dispensable
pan_gene_1119	pan_gene_31657	Photoperiod_growing-degree_days_to_anthesis	Photoperiod_growing-degree_days_to_anthesis	0	1	0	0	0	0	0	0	0	0	0	0	0	0	0	0	0	0	0	0	0	0	0	0	0	0	1	private
pan_gene_1119	pan_gene_3379	Photoperiod_growing-degree_days_to_anthesis	Photoperiod_growing-degree_days_to_anthesis	0	1	0	0	0	0	0	0	0	0	0	1	0	0	0	0	0	0	0	0	0	0	0	0	0	0	2	dispensable
pan_gene_1119	pan_gene_4391	Photoperiod_growing-degree_days_to_anthesis	Photoperiod_growing-degree_days_to_anthesis	0	1	0	0	0	1	1	0	1	0	1	1	0	1	1	0	1	1	1	0	1	0	1	1	1	1	16	near-core
pan_gene_1119	pan_gene_5368	Photoperiod_growing-degree_days_to_anthesis	Anthesis-silking_interval;Cob_diameter;Leaf_length;Nodes_above_ear;Photoperiod_growing-degree_days_to_anthesis	0	1	0	0	0	0	0	0	0	0	0	0	0	1	0	0	0	1	0	0	0	0	0	0	0	0	3	dispensable
pan_gene_1119	pan_gene_5816	Photoperiod_growing-degree_days_to_anthesis	Days_to_anthesis;Days_to_silk;Ear_row_number;Photoperiod_growing-degree_days_to_anthesis	0	1	0	0	1	1	0	0	0	1	1	0	0	1	0	0	0	0	1	1	1	0	1	0	0	1	11	near-core
pan_gene_1119	pan_gene_8335	Photoperiod_growing-degree_days_to_anthesis	Average_internode_length_(whole_plant);Photoperiod_Growing-degree_days_to_silk;Photoperiod_growing-degree_days_to_anthesis	0	1	0	0	0	1	1	0	1	1	1	1	1	1	1	1	1	1	1	1	1	0	1	1	1	1	20	core
pan_gene_1119	pan_gene_8815	Photoperiod_growing-degree_days_to_anthesis	Days_to_anthesis;Photoperiod_Growing-degree_days_to_silk;Photoperiod_growing-degree_days_to_anthesis;Tassel_branch_number	0	1	0	0	0	1	0	0	0	0	0	0	0	0	0	0	0	0	1	0	1	0	0	0	0	0	4	dispensable
pan_gene_11311	pan_gene_12016	Photoperiod_growing-degree_days_to_anthesis	Nodes_per_plant;Nodes_to_ear;Photoperiod_Growing-degree_days_to_silk;Photoperiod_growing-degree_days_to_anthesis;Southern_leaf_blight	0	1	1	0	0	0	0	0	0	0	0	0	0	0	1	0	0	1	0	0	0	0	0	1	1	0	6	dispensable
pan_gene_11311	pan_gene_19201	Photoperiod_growing-degree_days_to_anthesis	Photoperiod_growing-degree_days_to_anthesis	0	1	1	1	1	1	1	1	1	1	1	1	1	1	1	0	0	1	0	1	1	1	1	0	1	1	21	core
pan_gene_11311	pan_gene_19429	Photoperiod_growing-degree_days_to_anthesis	Photoperiod_growing-degree_days_to_anthesis	0	1	1	1	1	1	1	1	1	1	1	0	1	1	0	1	1	1	1	1	1	1	1	1	1	1	23	core
pan_gene_11311	pan_gene_26577	Photoperiod_growing-degree_days_to_anthesis	Photoperiod_growing-degree_days_to_anthesis	0	0	0	1	0	0	1	0	0	1	0	0	0	0	0	0	0	0	1	1	0	1	0	0	0	1	7	dispensable
pan_gene_11311	pan_gene_27659	Photoperiod_growing-degree_days_to_anthesis	Days_to_anthesis;Nodes_per_plant;Photoperiod_Growing-degree_days_to_silk;Photoperiod_growing-degree_days_to_anthesis;Ratio_of_ear_height_to_total_height	0	1	0	0	1	0	1	0	0	0	0	0	0	0	0	0	0	0	0	1	0	0	0	0	0	0	4	dispensable
pan_gene_11311	pan_gene_27757	Photoperiod_growing-degree_days_to_anthesis	Glutamate;Photoperiod_Growing-degree_days_to_silk;Photoperiod_growing-degree_days_to_anthesis;Southern_leaf_blight;Tassel_branch_number	0	1	0	0	0	0	0	0	1	0	1	0	0	0	0	0	0	1	0	0	0	1	0	1	0	0	6	dispensable
pan_gene_11311	pan_gene_28802	Photoperiod_growing-degree_days_to_anthesis	Photoperiod_growing-degree_days_to_anthesis	0	1	0	0	1	1	1	0	1	0	0	0	0	0	1	0	0	1	0	0	1	0	0	0	0	0	8	dispensable
pan_gene_11311	pan_gene_28883	Photoperiod_growing-degree_days_to_anthesis	Height_per_day_(until_flowering);Nodes_per_plant;Photoperiod_Growing-degree_days_to_silk;Photoperiod_growing-degree_days_to_anthesis;Ratio_of_ear_height_to_total_height	0	1	1	0	1	0	1	1	1	1	0	1	1	1	0	0	0	1	0	0	1	0	0	0	1	1	14	near-core
pan_gene_11311	pan_gene_29370	Photoperiod_growing-degree_days_to_anthesis	Photoperiod_growing-degree_days_to_anthesis	0	1	0	0	0	0	0	0	1	0	1	0	0	0	0	0	0	1	0	1	1	1	0	0	0	0	7	dispensable
pan_gene_11311	pan_gene_29528	Photoperiod_growing-degree_days_to_anthesis	Average_internode_length_(below_ear);Photoperiod_growing-degree_days_to_anthesis	0	1	0	0	0	0	0	0	0	0	0	0	0	0	0	0	0	0	0	0	0	0	0	0	0	0	1	private
pan_gene_11311	pan_gene_29595	Photoperiod_growing-degree_days_to_anthesis	Nodes_to_ear;PCA_of_metabolites:_PC1;Photoperiod_Growing-degree_days_to_silk;Photoperiod_growing-degree_days_to_anthesis;Tassel_length	0	1	0	0	0	0	0	0	0	0	0	0	0	0	0	0	0	0	0	0	0	1	0	0	0	0	2	dispensable
pan_gene_11311	pan_gene_29724	Photoperiod_growing-degree_days_to_anthesis	Photoperiod_growing-degree_days_to_anthesis	0	1	0	0	0	1	0	0	1	0	0	0	0	0	0	0	0	0	0	0	0	0	0	1	0	0	4	dispensable
pan_gene_11311	pan_gene_4391	Photoperiod_growing-degree_days_to_anthesis	Photoperiod_growing-degree_days_to_anthesis	0	1	0	0	0	1	1	0	1	1	1	1	1	0	0	0	0	1	1	0	1	0	1	1	1	1	15	near-core
pan_gene_11311	pan_gene_5368	Photoperiod_growing-degree_days_to_anthesis	Anthesis-silking_interval;Cob_diameter;Leaf_length;Nodes_above_ear;Photoperiod_growing-degree_days_to_anthesis	0	1	1	0	0	1	1	0	1	0	1	1	1	0	1	0	0	1	1	0	0	0	0	0	1	1	13	near-core
pan_gene_11311	pan_gene_5816	Photoperiod_growing-degree_days_to_anthesis	Days_to_anthesis;Days_to_silk;Ear_row_number;Photoperiod_growing-degree_days_to_anthesis	0	1	0	0	1	0	0	0	0	1	1	0	1	0	0	0	0	0	1	0	1	0	1	0	0	1	9	dispensable
pan_gene_11311	pan_gene_7783	Photoperiod_growing-degree_days_to_anthesis	100_Kernel_weight;Days_to_anthesis;Photoperiod_growing-degree_days_to_anthesis	0	1	0	0	0	1	0	0	1	1	1	1	0	0	0	0	0	1	0	0	0	1	1	1	1	1	12	near-core
pan_gene_11311	pan_gene_8335	Photoperiod_growing-degree_days_to_anthesis	Average_internode_length_(whole_plant);Photoperiod_Growing-degree_days_to_silk;Photoperiod_growing-degree_days_to_anthesis	0	1	0	0	0	0	0	0	1	0	1	0	0	1	1	0	0	1	1	1	1	1	1	1	1	0	13	near-core
pan_gene_11804	pan_gene_17176	Photoperiod_growing-degree_days_to_anthesis	Days_to_silk;Ear_row_number;Photoperiod_growing-degree_days_to_anthesis	0	1	0	1	1	0	0	0	1	0	0	0	0	0	0	1	0	0	0	0	0	0	0	0	1	0	6	dispensable
pan_gene_11804	pan_gene_29258	Photoperiod_growing-degree_days_to_anthesis	Ear_row_number;Photoperiod_growing-degree_days_to_anthesis	0	1	0	1	1	0	0	0	0	0	0	0	0	0	0	1	0	0	0	0	0	0	0	0	0	0	4	dispensable
pan_gene_1181	pan_gene_28057	Chlorophyll_A;Leaf_length;Photoperiod_Growing-degree_days_to_silk;Photoperiod_growing-degree_days_to_anthesis;Tassel_length	Photoperiod_growing-degree_days_to_anthesis	0	0	0	0	0	0	0	0	0	0	0	0	0	0	0	0	0	0	0	0	0	0	1	1	0	0	2	dispensable
pan_gene_12016	pan_gene_14230	Nodes_per_plant;Nodes_to_ear;Photoperiod_Growing-degree_days_to_silk;Photoperiod_growing-degree_days_to_anthesis;Southern_leaf_blight	Average_internode_length_(whole_plant);Photoperiod_growing-degree_days_to_anthesis;Tassel_branch_number	0	1	0	0	0	0	0	0	0	0	0	0	0	0	0	0	0	0	0	0	0	0	0	0	0	0	1	private
pan_gene_12016	pan_gene_14301	Nodes_per_plant;Nodes_to_ear;Photoperiod_Growing-degree_days_to_silk;Photoperiod_growing-degree_days_to_anthesis;Southern_leaf_blight	Photoperiod_Growing-degree_days_to_silk;Photoperiod_growing-degree_days_to_anthesis;Plant_height	0	1	0	1	0	0	0	0	0	0	0	1	1	0	0	0	0	0	0	0	0	0	1	0	0	0	5	dispensable
pan_gene_12016	pan_gene_17168	Nodes_per_plant;Nodes_to_ear;Photoperiod_Growing-degree_days_to_silk;Photoperiod_growing-degree_days_to_anthesis;Southern_leaf_blight	Photoperiod_growing-degree_days_to_anthesis	0	1	1	0	0	0	0	0	0	0	0	0	1	0	1	0	0	1	0	0	0	1	1	1	0	0	8	dispensable
pan_gene_12016	pan_gene_19201	Nodes_per_plant;Nodes_to_ear;Photoperiod_Growing-degree_days_to_silk;Photoperiod_growing-degree_days_to_anthesis;Southern_leaf_blight	Photoperiod_growing-degree_days_to_anthesis	0	1	1	0	0	1	0	0	0	0	0	0	1	0	1	1	1	0	0	0	0	1	1	0	1	0	10	dispensable
pan_gene_12016	pan_gene_28065	Nodes_per_plant;Nodes_to_ear;Photoperiod_Growing-degree_days_to_silk;Photoperiod_growing-degree_days_to_anthesis;Southern_leaf_blight	Photoperiod_Growing-degree_days_to_silk;Photoperiod_growing-degree_days_to_anthesis	0	1	1	0	0	0	0	0	0	0	0	0	0	0	0	0	0	0	0	0	0	0	1	1	0	1	5	dispensable
pan_gene_12016	pan_gene_28732	Nodes_per_plant;Nodes_to_ear;Photoperiod_Growing-degree_days_to_silk;Photoperiod_growing-degree_days_to_anthesis;Southern_leaf_blight	Anthesis-silking_interval;Days_to_anthesis;Ear_height;Leaf_length;Leaf_width;Nodes_per_plant;Photoperiod_Growing-degree_days_to_silk;Photoperiod_growing-degree_days_to_anthesis	0	1	1	0	0	0	0	0	0	0	0	0	0	0	0	0	0	1	0	0	0	1	0	0	0	0	4	dispensable
pan_gene_12016	pan_gene_28883	Nodes_per_plant;Nodes_to_ear;Photoperiod_Growing-degree_days_to_silk;Photoperiod_growing-degree_days_to_anthesis;Southern_leaf_blight	Height_per_day_(until_flowering);Nodes_per_plant;Photoperiod_Growing-degree_days_to_silk;Photoperiod_growing-degree_days_to_anthesis;Ratio_of_ear_height_to_total_height	0	1	0	0	0	0	0	0	0	0	0	0	0	0	0	0	0	0	0	0	0	0	0	0	0	0	1	private
pan_gene_12016	pan_gene_29217	Nodes_per_plant;Nodes_to_ear;Photoperiod_Growing-degree_days_to_silk;Photoperiod_growing-degree_days_to_anthesis;Southern_leaf_blight	Photoperiod_growing-degree_days_to_anthesis	0	1	0	0	0	0	0	0	0	0	0	0	1	0	0	0	0	1	0	0	0	0	0	0	0	0	3	dispensable
pan_gene_12016	pan_gene_31783	Nodes_per_plant;Nodes_to_ear;Photoperiod_Growing-degree_days_to_silk;Photoperiod_growing-degree_days_to_anthesis;Southern_leaf_blight	Photoperiod_growing-degree_days_to_anthesis	0	0	0	0	0	0	0	0	0	0	0	0	0	0	0	1	0	0	0	0	0	0	0	0	0	0	1	private
pan_gene_12016	pan_gene_4391	Nodes_per_plant;Nodes_to_ear;Photoperiod_Growing-degree_days_to_silk;Photoperiod_growing-degree_days_to_anthesis;Southern_leaf_blight	Photoperiod_growing-degree_days_to_anthesis	0	1	0	0	0	0	0	0	0	0	0	0	1	0	0	0	0	1	0	0	0	0	0	1	0	0	4	dispensable
pan_gene_12016	pan_gene_5350	Nodes_per_plant;Nodes_to_ear;Photoperiod_Growing-degree_days_to_silk;Photoperiod_growing-degree_days_to_anthesis;Southern_leaf_blight	Photoperiod_growing-degree_days_to_anthesis;Tassel_length	0	1	1	0	0	0	0	0	0	0	0	0	0	0	0	0	0	0	0	0	0	0	0	0	1	0	3	dispensable
pan_gene_12016	pan_gene_5368	Nodes_per_plant;Nodes_to_ear;Photoperiod_Growing-degree_days_to_silk;Photoperiod_growing-degree_days_to_anthesis;Southern_leaf_blight	Anthesis-silking_interval;Cob_diameter;Leaf_length;Nodes_above_ear;Photoperiod_growing-degree_days_to_anthesis	0	1	1	0	1	0	0	0	1	0	1	0	1	0	1	0	1	1	0	1	0	0	1	0	0	1	12	near-core
pan_gene_12016	pan_gene_7783	Nodes_per_plant;Nodes_to_ear;Photoperiod_Growing-degree_days_to_silk;Photoperiod_growing-degree_days_to_anthesis;Southern_leaf_blight	100_Kernel_weight;Days_to_anthesis;Photoperiod_growing-degree_days_to_anthesis	0	1	1	0	0	1	0	0	0	0	0	0	0	0	0	1	0	1	0	0	0	1	1	0	1	0	8	dispensable
pan_gene_12016	pan_gene_8335	Nodes_per_plant;Nodes_to_ear;Photoperiod_Growing-degree_days_to_silk;Photoperiod_growing-degree_days_to_anthesis;Southern_leaf_blight	Average_internode_length_(whole_plant);Photoperiod_Growing-degree_days_to_silk;Photoperiod_growing-degree_days_to_anthesis	0	1	1	0	0	1	1	1	0	0	1	0	1	0	1	1	0	1	1	0	0	1	1	1	1	1	16	near-core
pan_gene_12016	pan_gene_8815	Nodes_per_plant;Nodes_to_ear;Photoperiod_Growing-degree_days_to_silk;Photoperiod_growing-degree_days_to_anthesis;Southern_leaf_blight	Days_to_anthesis;Photoperiod_Growing-degree_days_to_silk;Photoperiod_growing-degree_days_to_anthesis;Tassel_branch_number	0	1	0	0	0	0	0	0	0	0	0	0	0	0	0	1	0	0	1	0	0	0	0	0	0	0	3	dispensable
pan_gene_12061	pan_gene_29222	Photoperiod_growing-degree_days_to_anthesis;Southern_leaf_blight	Boxcox-transformed_leaf_angle;Photoperiod_growing-degree_days_to_anthesis	0	1	0	1	1	0	1	0	1	1	1	0	0	0	0	0	1	0	0	1	0	0	0	0	0	0	9	dispensable
pan_gene_12080	pan_gene_4451	Average_internode_length_(whole_plant);Height_per_day_(until_flowering);Photoperiod_growing-degree_days_to_anthesis	Nodes_per_plant;Photoperiod_growing-degree_days_to_anthesis;Southern_leaf_blight	0	1	0	0	0	0	0	0	0	0	0	0	0	0	0	0	0	0	0	0	0	0	0	0	0	0	1	private
pan_gene_12083	pan_gene_21337	Average_internode_length_(whole_plant);Height_per_day_(until_flowering);Photoperiod_growing-degree_days_to_anthesis	Leaf_width;Photoperiod_growing-degree_days_to_anthesis	0	1	0	0	0	0	0	0	0	0	0	0	0	0	0	0	1	0	0	0	0	0	0	0	0	0	2	dispensable
pan_gene_13070	pan_gene_16497	Photoperiod_growing-degree_days_to_anthesis	Days_to_anthesis;Days_to_silk;Height_above_ear;Photoperiod_growing-degree_days_to_anthesis	0	0	0	0	0	0	0	0	0	0	0	0	0	0	0	1	0	0	0	0	0	0	0	0	0	1	2	dispensable
pan_gene_13070	pan_gene_26812	Photoperiod_growing-degree_days_to_anthesis	100_Kernel_weight;Height_above_ear;Photoperiod_Growing-degree_days_to_silk;Photoperiod_growing-degree_days_to_anthesis	0	0	0	1	1	1	0	1	1	0	0	0	0	1	0	1	0	0	0	1	0	0	0	0	0	0	8	dispensable
pan_gene_14230	pan_gene_17168	Average_internode_length_(whole_plant);Photoperiod_growing-degree_days_to_anthesis;Tassel_branch_number	Photoperiod_growing-degree_days_to_anthesis	0	1	0	0	0	0	0	0	0	0	0	0	0	0	0	0	0	0	0	0	0	0	0	0	0	0	1	private
pan_gene_14230	pan_gene_4391	Average_internode_length_(whole_plant);Photoperiod_growing-degree_days_to_anthesis;Tassel_branch_number	Photoperiod_growing-degree_days_to_anthesis	0	1	1	0	0	0	0	0	0	0	0	0	0	0	0	0	0	0	0	0	0	0	1	0	1	0	4	dispensable
pan_gene_14230	pan_gene_5816	Average_internode_length_(whole_plant);Photoperiod_growing-degree_days_to_anthesis;Tassel_branch_number	Days_to_anthesis;Days_to_silk;Ear_row_number;Photoperiod_growing-degree_days_to_anthesis	0	1	0	0	0	0	0	0	0	0	0	0	0	0	0	0	0	0	0	0	0	0	0	0	0	0	1	private
pan_gene_14230	pan_gene_7783	Average_internode_length_(whole_plant);Photoperiod_growing-degree_days_to_anthesis;Tassel_branch_number	100_Kernel_weight;Days_to_anthesis;Photoperiod_growing-degree_days_to_anthesis	0	1	0	0	0	0	0	0	0	0	0	0	0	0	0	0	0	0	0	0	0	0	0	0	0	0	1	private
pan_gene_14230	pan_gene_8815	Average_internode_length_(whole_plant);Photoperiod_growing-degree_days_to_anthesis;Tassel_branch_number	Days_to_anthesis;Photoperiod_Growing-degree_days_to_silk;Photoperiod_growing-degree_days_to_anthesis;Tassel_branch_number	0	1	0	0	0	0	0	0	0	0	0	0	0	0	0	0	0	0	0	0	0	0	0	0	0	0	1	private
pan_gene_14291	pan_gene_20477	Photoperiod_Growing-degree_days_to_silk;Photoperiod_growing-degree_days_to_anthesis	Photoperiod_Growing-degree_days_to_silk;Photoperiod_growing-degree_days_to_anthesis	0	1	1	1	1	0	0	1	1	1	1	1	1	1	1	1	1	1	0	1	1	1	1	1	1	1	22	core
pan_gene_14301	pan_gene_5816	Photoperiod_Growing-degree_days_to_silk;Photoperiod_growing-degree_days_to_anthesis;Plant_height	Days_to_anthesis;Days_to_silk;Ear_row_number;Photoperiod_growing-degree_days_to_anthesis	0	1	0	1	0	0	0	0	0	0	0	0	0	0	0	0	0	0	0	0	0	0	0	0	0	0	2	dispensable
pan_gene_14485	pan_gene_29979	Ear_height;Photoperiod_growing-degree_days_to_anthesis;Plant_height	Photoperiod_growing-degree_days_to_anthesis	0	1	0	0	0	1	0	0	0	0	0	0	0	0	0	0	0	0	0	0	0	0	1	0	0	0	3	dispensable
pan_gene_16497	pan_gene_26576	Days_to_anthesis;Days_to_silk;Height_above_ear;Photoperiod_growing-degree_days_to_anthesis	Photoperiod_growing-degree_days_to_anthesis	0	0	0	0	0	1	0	0	0	0	0	0	0	0	0	0	0	0	0	0	0	0	0	0	0	0	1	private
pan_gene_16497	pan_gene_29724	Days_to_anthesis;Days_to_silk;Height_above_ear;Photoperiod_growing-degree_days_to_anthesis	Photoperiod_growing-degree_days_to_anthesis	0	0	0	0	0	1	0	0	0	0	1	0	1	0	0	1	0	1	0	0	0	0	0	0	0	0	5	dispensable
pan_gene_16497	pan_gene_30919	Days_to_anthesis;Days_to_silk;Height_above_ear;Photoperiod_growing-degree_days_to_anthesis	Photoperiod_growing-degree_days_to_anthesis	0	0	0	0	0	1	0	0	0	0	1	1	0	0	0	1	1	0	0	0	0	0	0	0	0	0	5	dispensable
pan_gene_16815	pan_gene_26836	Photoperiod_growing-degree_days_to_anthesis	Cob_diameter;Photoperiod_growing-degree_days_to_anthesis;Ratio_of_ear_height_to_total_height	0	1	0	0	0	0	0	0	0	0	0	0	0	0	0	0	0	0	0	0	0	0	0	0	0	0	1	private
pan_gene_16815	pan_gene_27111	Photoperiod_growing-degree_days_to_anthesis	Northern_Leaf_Blight;Photoperiod_growing-degree_days_to_anthesis	0	1	0	0	0	0	0	0	0	0	0	1	0	0	0	0	0	1	0	0	0	0	0	0	0	0	3	dispensable
pan_gene_16815	pan_gene_31756	Photoperiod_growing-degree_days_to_anthesis	Chlorophyll_B;Photoperiod_growing-degree_days_to_anthesis	0	1	0	0	0	0	0	0	0	0	0	0	0	0	0	1	0	0	0	1	0	0	0	0	0	0	3	dispensable
pan_gene_16815	pan_gene_8286	Photoperiod_growing-degree_days_to_anthesis	Average_internode_length_(below_ear);Days_to_silk;Photoperiod_growing-degree_days_to_anthesis;Stalk_strength	0	1	1	1	1	0	0	1	1	1	1	1	1	1	0	1	1	1	0	0	1	1	1	0	0	0	17	near-core
pan_gene_17168	pan_gene_26577	Photoperiod_growing-degree_days_to_anthesis	Photoperiod_growing-degree_days_to_anthesis	0	0	0	1	0	0	0	0	0	0	0	0	0	0	0	0	1	0	0	1	0	0	0	0	0	0	3	dispensable
pan_gene_17168	pan_gene_28883	Photoperiod_growing-degree_days_to_anthesis	Height_per_day_(until_flowering);Nodes_per_plant;Photoperiod_Growing-degree_days_to_silk;Photoperiod_growing-degree_days_to_anthesis;Ratio_of_ear_height_to_total_height	0	1	0	0	0	0	0	0	1	0	0	1	0	0	0	0	0	0	0	0	0	0	0	0	0	0	3	dispensable
pan_gene_17168	pan_gene_29217	Photoperiod_growing-degree_days_to_anthesis	Photoperiod_growing-degree_days_to_anthesis	0	1	1	0	0	0	0	0	1	0	0	1	0	0	1	0	1	0	0	1	0	0	0	0	0	1	8	dispensable
pan_gene_17168	pan_gene_4391	Photoperiod_growing-degree_days_to_anthesis	Photoperiod_growing-degree_days_to_anthesis	0	1	1	1	1	1	0	0	0	0	0	1	0	0	0	0	1	1	0	1	0	0	0	1	0	1	11	near-core
pan_gene_17168	pan_gene_4535	Photoperiod_growing-degree_days_to_anthesis	Nodes_per_plant;Photoperiod_growing-degree_days_to_anthesis	0	1	0	0	0	0	0	0	0	0	0	1	0	0	0	0	0	0	0	1	0	0	0	0	0	0	3	dispensable
pan_gene_17168	pan_gene_5368	Photoperiod_growing-degree_days_to_anthesis	Anthesis-silking_interval;Cob_diameter;Leaf_length;Nodes_above_ear;Photoperiod_growing-degree_days_to_anthesis	0	1	0	1	1	0	0	0	1	0	0	1	0	0	1	0	1	1	0	1	0	1	1	0	0	1	12	near-core
pan_gene_17168	pan_gene_5816	Photoperiod_growing-degree_days_to_anthesis	Days_to_anthesis;Days_to_silk;Ear_row_number;Photoperiod_growing-degree_days_to_anthesis	0	1	0	0	0	0	0	0	0	0	0	0	1	0	0	0	1	0	0	1	1	0	1	0	0	1	7	dispensable
pan_gene_17168	pan_gene_7783	Photoperiod_growing-degree_days_to_anthesis	100_Kernel_weight;Days_to_anthesis;Photoperiod_growing-degree_days_to_anthesis	0	1	1	1	0	1	0	0	1	1	0	1	0	0	1	0	1	0	0	0	0	1	1	1	1	0	13	near-core
pan_gene_17168	pan_gene_8335	Photoperiod_growing-degree_days_to_anthesis	Average_internode_length_(whole_plant);Photoperiod_Growing-degree_days_to_silk;Photoperiod_growing-degree_days_to_anthesis	0	1	1	0	0	0	0	0	1	0	0	1	1	0	1	0	1	0	0	1	0	1	1	1	0	0	11	near-core
pan_gene_17176	pan_gene_19201	Days_to_silk;Ear_row_number;Photoperiod_growing-degree_days_to_anthesis	Photoperiod_growing-degree_days_to_anthesis	0	1	0	0	0	0	0	0	0	1	0	0	0	0	0	0	0	0	0	0	0	0	0	0	0	0	2	dispensable
pan_gene_17176	pan_gene_19429	Days_to_silk;Ear_row_number;Photoperiod_growing-degree_days_to_anthesis	Photoperiod_growing-degree_days_to_anthesis	0	1	0	0	0	0	0	0	0	0	0	1	0	0	0	1	0	0	1	0	1	0	1	0	0	0	6	dispensable
pan_gene_17176	pan_gene_26775	Days_to_silk;Ear_row_number;Photoperiod_growing-degree_days_to_anthesis	Photoperiod_growing-degree_days_to_anthesis	0	1	0	0	0	0	1	0	1	0	1	0	0	0	1	0	0	1	0	0	0	0	1	0	0	0	7	dispensable
pan_gene_17176	pan_gene_28883	Days_to_silk;Ear_row_number;Photoperiod_growing-degree_days_to_anthesis	Height_per_day_(until_flowering);Nodes_per_plant;Photoperiod_Growing-degree_days_to_silk;Photoperiod_growing-degree_days_to_anthesis;Ratio_of_ear_height_to_total_height	0	1	0	0	0	0	0	0	0	0	0	0	0	0	0	0	0	0	0	0	1	0	0	0	0	0	2	dispensable
pan_gene_17176	pan_gene_29217	Days_to_silk;Ear_row_number;Photoperiod_growing-degree_days_to_anthesis	Photoperiod_growing-degree_days_to_anthesis	0	1	0	0	0	0	0	0	0	0	1	0	0	0	0	0	0	0	0	1	1	0	0	0	0	1	5	dispensable
pan_gene_17176	pan_gene_5350	Days_to_silk;Ear_row_number;Photoperiod_growing-degree_days_to_anthesis	Photoperiod_growing-degree_days_to_anthesis;Tassel_length	0	1	0	0	0	0	0	0	0	0	0	0	1	0	0	0	0	0	0	0	0	0	0	0	0	1	3	dispensable
pan_gene_17176	pan_gene_5816	Days_to_silk;Ear_row_number;Photoperiod_growing-degree_days_to_anthesis	Days_to_anthesis;Days_to_silk;Ear_row_number;Photoperiod_growing-degree_days_to_anthesis	0	1	0	0	0	0	0	0	0	0	0	0	0	0	0	0	0	0	0	1	0	0	0	0	0	0	2	dispensable
pan_gene_17176	pan_gene_8787	Days_to_silk;Ear_row_number;Photoperiod_growing-degree_days_to_anthesis	Photoperiod_growing-degree_days_to_anthesis	0	1	0	0	0	0	0	0	0	1	0	0	0	0	0	0	0	0	0	0	0	0	0	0	0	0	2	dispensable
pan_gene_19201	pan_gene_20455	Photoperiod_growing-degree_days_to_anthesis	Leaf_length;Photoperiod_growing-degree_days_to_anthesis	0	0	0	0	0	1	0	0	0	0	0	0	0	0	0	0	0	0	0	0	0	0	0	0	0	0	1	private
pan_gene_19201	pan_gene_21896	Photoperiod_growing-degree_days_to_anthesis	Photoperiod_Growing-degree_days_to_silk;Photoperiod_growing-degree_days_to_anthesis	0	1	0	0	0	1	0	0	1	0	0	1	0	1	1	0	0	0	0	0	0	0	1	0	0	1	8	dispensable
pan_gene_19201	pan_gene_26577	Photoperiod_growing-degree_days_to_anthesis	Photoperiod_growing-degree_days_to_anthesis	0	0	0	1	0	0	1	0	0	0	0	0	0	1	1	0	0	0	0	0	0	0	0	0	0	1	5	dispensable
pan_gene_19201	pan_gene_27757	Photoperiod_growing-degree_days_to_anthesis	Glutamate;Photoperiod_Growing-degree_days_to_silk;Photoperiod_growing-degree_days_to_anthesis;Southern_leaf_blight;Tassel_branch_number	0	1	0	0	0	0	0	0	0	0	0	0	0	0	1	0	0	0	0	0	0	0	0	0	0	0	2	dispensable
pan_gene_19201	pan_gene_28802	Photoperiod_growing-degree_days_to_anthesis	Photoperiod_growing-degree_days_to_anthesis	0	1	1	0	1	1	1	0	1	0	0	0	1	0	1	0	0	1	0	0	1	0	0	0	0	0	10	dispensable
pan_gene_19201	pan_gene_29217	Photoperiod_growing-degree_days_to_anthesis	Photoperiod_growing-degree_days_to_anthesis	0	1	1	1	1	1	1	0	1	0	1	1	1	1	1	0	0	1	0	1	1	0	1	0	1	1	18	near-core
pan_gene_19201	pan_gene_29370	Photoperiod_growing-degree_days_to_anthesis	Photoperiod_growing-degree_days_to_anthesis	0	1	1	1	1	1	1	1	1	0	1	0	1	1	1	0	0	1	0	1	1	1	1	0	1	1	19	near-core
pan_gene_19201	pan_gene_4391	Photoperiod_growing-degree_days_to_anthesis	Photoperiod_growing-degree_days_to_anthesis	0	1	1	1	1	1	1	0	1	0	1	0	1	1	1	0	0	0	0	0	1	1	1	0	1	1	16	near-core
pan_gene_19201	pan_gene_5816	Photoperiod_growing-degree_days_to_anthesis	Days_to_anthesis;Days_to_silk;Ear_row_number;Photoperiod_growing-degree_days_to_anthesis	0	1	0	1	1	1	0	0	0	0	1	0	1	1	0	0	0	0	0	0	1	0	1	0	0	0	9	dispensable
pan_gene_19201	pan_gene_7783	Photoperiod_growing-degree_days_to_anthesis	100_Kernel_weight;Days_to_anthesis;Photoperiod_growing-degree_days_to_anthesis	0	1	0	1	0	1	1	0	1	0	1	1	0	0	1	0	0	1	0	0	1	1	1	0	1	1	14	near-core
pan_gene_19201	pan_gene_8335	Photoperiod_growing-degree_days_to_anthesis	Average_internode_length_(whole_plant);Photoperiod_Growing-degree_days_to_silk;Photoperiod_growing-degree_days_to_anthesis	0	1	0	1	1	1	1	1	1	0	1	0	1	1	1	0	1	1	0	1	1	1	1	0	1	1	19	near-core
pan_gene_19201	pan_gene_8787	Photoperiod_growing-degree_days_to_anthesis	Photoperiod_growing-degree_days_to_anthesis	0	1	1	1	1	1	1	0	1	1	1	1	1	1	1	0	0	1	0	0	1	1	1	0	1	1	19	near-core
pan_gene_19429	pan_gene_26775	Photoperiod_growing-degree_days_to_anthesis	Photoperiod_growing-degree_days_to_anthesis	0	1	1	0	0	0	1	0	0	1	1	0	0	0	0	0	0	0	0	0	1	0	1	0	0	0	7	dispensable
pan_gene_19429	pan_gene_28802	Photoperiod_growing-degree_days_to_anthesis	Photoperiod_growing-degree_days_to_anthesis	0	1	1	0	0	1	1	0	1	0	0	0	1	0	0	0	0	1	0	0	1	0	0	0	0	1	9	dispensable
pan_gene_19429	pan_gene_29217	Photoperiod_growing-degree_days_to_anthesis	Photoperiod_growing-degree_days_to_anthesis	0	1	1	1	0	1	1	1	1	0	1	0	1	0	0	0	0	1	1	1	1	0	0	1	0	1	15	near-core
pan_gene_19429	pan_gene_5350	Photoperiod_growing-degree_days_to_anthesis	Photoperiod_growing-degree_days_to_anthesis;Tassel_length	0	1	0	0	1	0	0	1	1	0	0	0	0	0	0	0	0	0	0	0	0	0	0	0	0	0	4	dispensable
pan_gene_19429	pan_gene_5816	Photoperiod_growing-degree_days_to_anthesis	Days_to_anthesis;Days_to_silk;Ear_row_number;Photoperiod_growing-degree_days_to_anthesis	0	1	0	1	0	1	0	0	0	1	1	0	1	0	0	0	1	0	0	0	0	0	0	0	0	0	7	dispensable
pan_gene_19429	pan_gene_8335	Photoperiod_growing-degree_days_to_anthesis	Average_internode_length_(whole_plant);Photoperiod_Growing-degree_days_to_silk;Photoperiod_growing-degree_days_to_anthesis	0	1	1	1	0	1	1	0	1	1	1	0	1	1	0	0	0	1	1	1	0	0	0	0	0	1	14	near-core
pan_gene_20380	pan_gene_28610	Photoperiod_growing-degree_days_to_anthesis	Nitrate;PCA_of_metabolites:_PC1;Photoperiod_Growing-degree_days_to_silk;Photoperiod_growing-degree_days_to_anthesis;Plant_height	0	0	1	1	0	0	0	0	0	0	0	0	0	0	0	0	0	0	0	0	1	0	0	0	0	0	3	dispensable
pan_gene_20419	pan_gene_27111	Photoperiod_growing-degree_days_to_anthesis	Northern_Leaf_Blight;Photoperiod_growing-degree_days_to_anthesis	0	1	0	1	0	0	0	0	0	0	0	1	1	1	0	1	1	0	0	0	1	0	1	0	0	1	10	dispensable
pan_gene_20419	pan_gene_31756	Photoperiod_growing-degree_days_to_anthesis	Chlorophyll_B;Photoperiod_growing-degree_days_to_anthesis	0	1	1	0	0	0	1	0	0	0	0	1	1	0	0	0	0	0	0	0	1	0	1	1	1	0	9	dispensable
pan_gene_20419	pan_gene_5350	Photoperiod_growing-degree_days_to_anthesis	Photoperiod_growing-degree_days_to_anthesis;Tassel_length	0	1	0	0	0	0	1	0	0	1	1	0	1	0	0	0	0	1	0	0	0	0	0	0	0	1	7	dispensable
pan_gene_20455	pan_gene_21896	Leaf_length;Photoperiod_growing-degree_days_to_anthesis	Photoperiod_Growing-degree_days_to_silk;Photoperiod_growing-degree_days_to_anthesis	0	0	0	0	0	1	0	0	0	0	0	0	0	0	0	0	0	0	0	0	0	0	0	0	0	0	1	private
pan_gene_20455	pan_gene_26576	Leaf_length;Photoperiod_growing-degree_days_to_anthesis	Photoperiod_growing-degree_days_to_anthesis	0	0	0	0	0	1	0	0	0	0	0	0	0	0	0	0	0	0	0	0	0	0	1	0	0	0	2	dispensable
pan_gene_20455	pan_gene_26577	Leaf_length;Photoperiod_growing-degree_days_to_anthesis	Photoperiod_growing-degree_days_to_anthesis	0	0	0	0	0	0	0	0	0	0	0	0	0	0	0	0	1	0	0	0	0	0	0	0	0	0	1	private
pan_gene_20455	pan_gene_27659	Leaf_length;Photoperiod_growing-degree_days_to_anthesis	Days_to_anthesis;Nodes_per_plant;Photoperiod_Growing-degree_days_to_silk;Photoperiod_growing-degree_days_to_anthesis;Ratio_of_ear_height_to_total_height	0	0	0	0	0	1	0	0	0	0	0	0	0	0	0	0	0	0	1	0	0	0	0	0	0	0	2	dispensable
pan_gene_20455	pan_gene_27708	Leaf_length;Photoperiod_growing-degree_days_to_anthesis	Chlorophyll_A;Height_above_ear;Leaf_width;Photoperiod_Growing-degree_days_to_silk;Photoperiod_growing-degree_days_to_anthesis	0	0	0	0	0	1	0	0	0	0	0	0	0	0	0	0	0	0	0	0	0	0	0	0	0	0	1	private
pan_gene_20455	pan_gene_27757	Leaf_length;Photoperiod_growing-degree_days_to_anthesis	Glutamate;Photoperiod_Growing-degree_days_to_silk;Photoperiod_growing-degree_days_to_anthesis;Southern_leaf_blight;Tassel_branch_number	0	0	0	0	0	0	0	0	0	0	0	0	0	0	0	0	1	0	1	0	0	0	0	0	0	0	2	dispensable
pan_gene_20455	pan_gene_29370	Leaf_length;Photoperiod_growing-degree_days_to_anthesis	Photoperiod_growing-degree_days_to_anthesis	0	0	0	0	0	1	0	0	0	0	0	0	0	0	0	0	0	0	1	0	0	0	1	0	0	0	3	dispensable
pan_gene_20455	pan_gene_29595	Leaf_length;Photoperiod_growing-degree_days_to_anthesis	Nodes_to_ear;PCA_of_metabolites:_PC1;Photoperiod_Growing-degree_days_to_silk;Photoperiod_growing-degree_days_to_anthesis;Tassel_length	0	0	0	0	0	0	0	0	0	0	0	0	0	0	0	0	0	0	0	0	0	0	1	0	0	0	1	private
pan_gene_20455	pan_gene_30919	Leaf_length;Photoperiod_growing-degree_days_to_anthesis	Photoperiod_growing-degree_days_to_anthesis	0	0	0	0	0	1	0	0	0	0	0	0	0	0	0	0	0	0	0	0	0	0	0	0	0	0	1	private
pan_gene_20455	pan_gene_4391	Leaf_length;Photoperiod_growing-degree_days_to_anthesis	Photoperiod_growing-degree_days_to_anthesis	0	0	0	0	0	0	0	0	0	0	0	0	0	0	0	0	0	0	0	0	0	0	1	0	0	0	1	private
pan_gene_20455	pan_gene_5816	Leaf_length;Photoperiod_growing-degree_days_to_anthesis	Days_to_anthesis;Days_to_silk;Ear_row_number;Photoperiod_growing-degree_days_to_anthesis	0	0	0	0	0	1	0	0	0	0	0	0	0	0	0	0	0	0	0	0	0	0	1	0	0	0	2	dispensable
pan_gene_20455	pan_gene_8335	Leaf_length;Photoperiod_growing-degree_days_to_anthesis	Average_internode_length_(whole_plant);Photoperiod_Growing-degree_days_to_silk;Photoperiod_growing-degree_days_to_anthesis	0	0	0	0	0	1	0	0	0	0	0	0	0	0	0	0	1	0	0	0	0	0	1	0	0	0	3	dispensable
pan_gene_20455	pan_gene_8525	Leaf_length;Photoperiod_growing-degree_days_to_anthesis	Photoperiod_growing-degree_days_to_anthesis	0	0	0	0	0	1	0	0	0	0	0	0	0	0	0	0	0	0	0	0	0	0	0	0	0	0	1	private
pan_gene_20455	pan_gene_8787	Leaf_length;Photoperiod_growing-degree_days_to_anthesis	Photoperiod_growing-degree_days_to_anthesis	0	0	0	0	0	0	0	0	0	0	0	0	0	0	0	0	1	0	1	0	0	0	1	0	0	0	3	dispensable
pan_gene_20477	pan_gene_4451	Photoperiod_Growing-degree_days_to_silk;Photoperiod_growing-degree_days_to_anthesis	Nodes_per_plant;Photoperiod_growing-degree_days_to_anthesis;Southern_leaf_blight	0	1	0	0	0	0	0	0	0	0	0	0	0	0	0	0	0	0	0	0	0	0	0	0	0	0	1	private
pan_gene_21896	pan_gene_27659	Photoperiod_Growing-degree_days_to_silk;Photoperiod_growing-degree_days_to_anthesis	Days_to_anthesis;Nodes_per_plant;Photoperiod_Growing-degree_days_to_silk;Photoperiod_growing-degree_days_to_anthesis;Ratio_of_ear_height_to_total_height	0	1	0	0	0	1	1	0	0	1	0	0	0	0	0	0	0	0	0	0	0	0	0	0	0	0	4	dispensable
pan_gene_21896	pan_gene_28802	Photoperiod_Growing-degree_days_to_silk;Photoperiod_growing-degree_days_to_anthesis	Photoperiod_growing-degree_days_to_anthesis	0	1	0	0	0	1	0	0	0	0	0	0	0	0	0	0	0	1	0	0	0	0	0	0	0	0	3	dispensable
pan_gene_21896	pan_gene_29370	Photoperiod_Growing-degree_days_to_silk;Photoperiod_growing-degree_days_to_anthesis	Photoperiod_growing-degree_days_to_anthesis	0	1	1	1	1	1	1	1	1	1	1	0	1	1	1	1	0	1	0	0	0	0	1	1	0	1	18	near-core
pan_gene_21896	pan_gene_29559	Photoperiod_Growing-degree_days_to_silk;Photoperiod_growing-degree_days_to_anthesis	Leaf_length;Nodes_to_ear;Photoperiod_Growing-degree_days_to_silk;Photoperiod_growing-degree_days_to_anthesis;Ratio_of_ear_height_to_total_height	0	0	0	0	0	0	0	0	0	1	0	0	0	0	0	0	0	0	0	0	0	0	0	0	0	0	1	private
pan_gene_21896	pan_gene_29595	Photoperiod_Growing-degree_days_to_silk;Photoperiod_growing-degree_days_to_anthesis	Nodes_to_ear;PCA_of_metabolites:_PC1;Photoperiod_Growing-degree_days_to_silk;Photoperiod_growing-degree_days_to_anthesis;Tassel_length	0	1	1	1	1	0	0	1	0	0	0	0	0	1	0	0	0	1	0	0	0	0	0	0	0	0	7	dispensable
pan_gene_21896	pan_gene_3379	Photoperiod_Growing-degree_days_to_silk;Photoperiod_growing-degree_days_to_anthesis	Photoperiod_growing-degree_days_to_anthesis	0	1	0	0	0	0	0	0	0	0	0	1	0	0	0	0	0	0	0	0	0	0	0	0	0	0	2	dispensable
pan_gene_21896	pan_gene_5816	Photoperiod_Growing-degree_days_to_silk;Photoperiod_growing-degree_days_to_anthesis	Days_to_anthesis;Days_to_silk;Ear_row_number;Photoperiod_growing-degree_days_to_anthesis	0	1	0	1	0	1	0	0	0	1	0	0	0	0	0	1	0	0	0	0	0	0	1	0	0	0	6	dispensable
pan_gene_21896	pan_gene_8335	Photoperiod_Growing-degree_days_to_silk;Photoperiod_growing-degree_days_to_anthesis	Average_internode_length_(whole_plant);Photoperiod_Growing-degree_days_to_silk;Photoperiod_growing-degree_days_to_anthesis	0	1	1	1	1	1	1	1	1	1	0	1	0	1	1	1	1	1	0	0	0	0	1	1	0	0	17	near-core
pan_gene_21896	pan_gene_8787	Photoperiod_Growing-degree_days_to_silk;Photoperiod_growing-degree_days_to_anthesis	Photoperiod_growing-degree_days_to_anthesis	0	1	1	1	0	1	1	1	1	0	0	1	0	1	0	1	1	1	0	1	0	0	1	1	0	1	16	near-core
pan_gene_21896	pan_gene_8814	Photoperiod_Growing-degree_days_to_silk;Photoperiod_growing-degree_days_to_anthesis	Nitrate;Photoperiod_growing-degree_days_to_anthesis	0	1	1	0	0	1	0	1	1	0	0	0	0	0	0	0	0	1	0	0	0	0	1	1	0	0	8	dispensable
pan_gene_22409	pan_gene_26702	Photoperiod_growing-degree_days_to_anthesis;Ratio_of_ear_height_to_total_height	Ear_height;Leaf_width;Photoperiod_growing-degree_days_to_anthesis	0	1	0	0	0	0	0	0	0	1	0	0	0	0	0	0	0	0	1	0	0	1	0	1	0	0	5	dispensable
pan_gene_22409	pan_gene_26880	Photoperiod_growing-degree_days_to_anthesis;Ratio_of_ear_height_to_total_height	Days_to_anthesis;Photoperiod_growing-degree_days_to_anthesis	0	1	0	0	1	0	0	0	0	1	1	1	1	0	0	1	0	0	1	0	0	1	0	0	1	0	10	dispensable
pan_gene_25373	pan_gene_26576	Fructose;Nodes_to_ear;Photoperiod_growing-degree_days_to_anthesis	Photoperiod_growing-degree_days_to_anthesis	0	1	0	0	0	0	0	0	0	0	0	0	0	0	0	0	0	0	0	0	0	0	0	0	0	0	1	private
pan_gene_25373	pan_gene_26812	Fructose;Nodes_to_ear;Photoperiod_growing-degree_days_to_anthesis	100_Kernel_weight;Height_above_ear;Photoperiod_Growing-degree_days_to_silk;Photoperiod_growing-degree_days_to_anthesis	0	1	0	0	1	0	0	1	0	0	1	0	0	0	0	0	0	0	1	0	0	0	0	0	1	0	6	dispensable
pan_gene_26574	pan_gene_29222	Average_internode_length_(below_ear);Days_to_silk;Photoperiod_growing-degree_days_to_anthesis;Ratio_of_ear_height_to_total_height	Boxcox-transformed_leaf_angle;Photoperiod_growing-degree_days_to_anthesis	0	0	0	1	0	0	0	0	1	0	0	0	0	1	0	0	0	0	0	0	0	0	0	0	0	0	3	dispensable
pan_gene_26576	pan_gene_26812	Photoperiod_growing-degree_days_to_anthesis	100_Kernel_weight;Height_above_ear;Photoperiod_Growing-degree_days_to_silk;Photoperiod_growing-degree_days_to_anthesis	0	1	0	0	0	0	0	1	1	0	0	0	0	1	0	0	0	0	0	0	0	0	1	0	0	0	5	dispensable
pan_gene_26576	pan_gene_27715	Photoperiod_growing-degree_days_to_anthesis	Photoperiod_Growing-degree_days_to_silk;Photoperiod_growing-degree_days_to_anthesis;Stalk_strength;Sucrose	0	0	0	0	0	0	0	0	0	0	0	0	0	0	0	0	0	0	0	0	0	0	1	0	0	0	1	private
pan_gene_26576	pan_gene_29370	Photoperiod_growing-degree_days_to_anthesis	Photoperiod_growing-degree_days_to_anthesis	0	1	0	0	0	0	0	0	1	0	0	0	0	0	0	0	0	1	0	0	0	1	1	1	0	0	6	dispensable
pan_gene_26576	pan_gene_29528	Photoperiod_growing-degree_days_to_anthesis	Average_internode_length_(below_ear);Photoperiod_growing-degree_days_to_anthesis	0	1	0	0	0	0	0	1	0	0	0	0	0	1	0	0	0	0	0	0	0	1	1	0	0	0	5	dispensable
pan_gene_26576	pan_gene_30771	Photoperiod_growing-degree_days_to_anthesis	Photoperiod_growing-degree_days_to_anthesis	0	0	0	0	0	0	0	0	0	0	0	1	0	0	0	0	0	0	0	0	0	0	0	1	0	0	2	dispensable
pan_gene_26576	pan_gene_30919	Photoperiod_growing-degree_days_to_anthesis	Photoperiod_growing-degree_days_to_anthesis	0	1	0	0	0	0	0	0	1	0	0	0	0	0	0	0	0	0	0	0	0	0	0	0	0	0	2	dispensable
pan_gene_26576	pan_gene_3379	Photoperiod_growing-degree_days_to_anthesis	Photoperiod_growing-degree_days_to_anthesis	0	1	0	0	0	0	0	0	0	0	1	1	0	0	0	0	0	0	0	0	0	0	0	0	0	0	3	dispensable
pan_gene_26577	pan_gene_28065	Photoperiod_growing-degree_days_to_anthesis	Photoperiod_Growing-degree_days_to_silk;Photoperiod_growing-degree_days_to_anthesis	0	0	0	0	0	0	0	0	0	0	0	0	0	0	0	0	0	0	0	0	0	0	0	0	0	1	1	private
pan_gene_26577	pan_gene_28883	Photoperiod_growing-degree_days_to_anthesis	Height_per_day_(until_flowering);Nodes_per_plant;Photoperiod_Growing-degree_days_to_silk;Photoperiod_growing-degree_days_to_anthesis;Ratio_of_ear_height_to_total_height	0	0	0	0	0	0	1	0	0	0	0	0	0	0	0	0	0	0	0	0	0	0	0	0	0	0	1	private
pan_gene_26577	pan_gene_29217	Photoperiod_growing-degree_days_to_anthesis	Photoperiod_growing-degree_days_to_anthesis	0	0	0	1	0	0	1	0	0	0	0	0	0	1	0	0	1	0	1	0	0	0	0	0	0	1	6	dispensable
pan_gene_26577	pan_gene_31783	Photoperiod_growing-degree_days_to_anthesis	Photoperiod_growing-degree_days_to_anthesis	0	0	0	0	0	0	0	0	0	1	0	0	0	0	0	1	0	0	0	0	0	0	0	0	0	1	3	dispensable
pan_gene_26577	pan_gene_4391	Photoperiod_growing-degree_days_to_anthesis	Photoperiod_growing-degree_days_to_anthesis	0	0	0	1	1	0	1	0	0	0	0	0	0	1	0	1	1	0	1	0	0	0	0	0	0	1	8	dispensable
pan_gene_26577	pan_gene_5368	Photoperiod_growing-degree_days_to_anthesis	Anthesis-silking_interval;Cob_diameter;Leaf_length;Nodes_above_ear;Photoperiod_growing-degree_days_to_anthesis	0	0	0	0	0	0	0	0	0	0	0	0	0	1	0	0	0	0	0	0	0	0	0	0	0	0	1	private
pan_gene_26577	pan_gene_5816	Photoperiod_growing-degree_days_to_anthesis	Days_to_anthesis;Days_to_silk;Ear_row_number;Photoperiod_growing-degree_days_to_anthesis	0	0	0	1	0	0	0	0	0	0	0	0	0	0	0	0	0	0	0	0	0	0	0	0	0	1	2	dispensable
pan_gene_26577	pan_gene_7783	Photoperiod_growing-degree_days_to_anthesis	100_Kernel_weight;Days_to_anthesis;Photoperiod_growing-degree_days_to_anthesis	0	0	0	1	0	0	1	0	0	0	0	0	0	1	1	0	1	0	0	1	0	0	0	0	0	1	7	dispensable
pan_gene_26577	pan_gene_8335	Photoperiod_growing-degree_days_to_anthesis	Average_internode_length_(whole_plant);Photoperiod_Growing-degree_days_to_silk;Photoperiod_growing-degree_days_to_anthesis	0	0	0	1	0	0	1	0	0	0	0	0	0	1	0	1	1	0	0	1	0	0	0	0	0	0	6	dispensable
pan_gene_26702	pan_gene_8450	Ear_height;Leaf_width;Photoperiod_growing-degree_days_to_anthesis	Nodes_to_ear;Photoperiod_growing-degree_days_to_anthesis;Ratio_of_ear_height_to_total_height	0	1	0	0	0	1	0	0	0	1	0	0	0	0	0	0	0	1	0	0	0	0	0	0	0	0	4	dispensable
pan_gene_26775	pan_gene_27757	Photoperiod_growing-degree_days_to_anthesis	Glutamate;Photoperiod_Growing-degree_days_to_silk;Photoperiod_growing-degree_days_to_anthesis;Southern_leaf_blight;Tassel_branch_number	0	1	0	0	0	0	0	0	0	0	0	1	0	0	0	0	0	1	0	0	0	1	0	1	0	0	5	dispensable
pan_gene_26775	pan_gene_8787	Photoperiod_growing-degree_days_to_anthesis	Photoperiod_growing-degree_days_to_anthesis	0	1	1	1	1	0	1	1	0	0	1	1	0	1	0	1	0	0	0	0	1	1	0	1	0	0	13	near-core
pan_gene_26812	pan_gene_29370	100_Kernel_weight;Height_above_ear;Photoperiod_Growing-degree_days_to_silk;Photoperiod_growing-degree_days_to_anthesis	Photoperiod_growing-degree_days_to_anthesis	0	1	0	1	1	1	0	0	1	0	1	0	1	1	0	0	0	0	1	0	1	1	1	0	1	0	13	near-core
pan_gene_26836	pan_gene_27111	Cob_diameter;Photoperiod_growing-degree_days_to_anthesis;Ratio_of_ear_height_to_total_height	Northern_Leaf_Blight;Photoperiod_growing-degree_days_to_anthesis	0	1	0	0	0	0	0	0	0	0	0	1	0	0	0	0	0	0	0	0	0	0	0	0	0	0	2	dispensable
pan_gene_26836	pan_gene_8286	Cob_diameter;Photoperiod_growing-degree_days_to_anthesis;Ratio_of_ear_height_to_total_height	Average_internode_length_(below_ear);Days_to_silk;Photoperiod_growing-degree_days_to_anthesis;Stalk_strength	0	1	0	0	0	0	0	0	0	0	0	0	0	0	0	0	0	0	0	0	0	0	0	0	0	0	1	private
pan_gene_26880	pan_gene_71398	Days_to_anthesis;Photoperiod_growing-degree_days_to_anthesis	Anthesis-silking_interval;Photoperiod_growing-degree_days_to_anthesis	0	1	0	0	0	0	0	0	0	0	0	0	0	0	0	0	0	0	0	0	0	0	0	0	0	0	1	private
pan_gene_27111	pan_gene_31756	Northern_Leaf_Blight;Photoperiod_growing-degree_days_to_anthesis	Chlorophyll_B;Photoperiod_growing-degree_days_to_anthesis	0	1	0	1	0	0	0	0	1	0	0	1	1	0	0	0	0	0	0	0	1	0	1	0	0	0	7	dispensable
pan_gene_27111	pan_gene_5350	Northern_Leaf_Blight;Photoperiod_growing-degree_days_to_anthesis	Photoperiod_growing-degree_days_to_anthesis;Tassel_length	0	1	0	0	0	0	0	0	1	0	0	0	0	0	0	0	0	0	0	0	0	0	1	0	0	0	3	dispensable
pan_gene_27111	pan_gene_8286	Northern_Leaf_Blight;Photoperiod_growing-degree_days_to_anthesis	Average_internode_length_(below_ear);Days_to_silk;Photoperiod_growing-degree_days_to_anthesis;Stalk_strength	0	1	0	0	0	0	0	1	0	0	0	1	0	0	0	0	0	1	0	0	1	0	0	0	0	0	5	dispensable
pan_gene_27425	pan_gene_29157	Photoperiod_growing-degree_days_to_anthesis	Ear_height;Photoperiod_growing-degree_days_to_anthesis	0	1	0	0	1	0	0	0	0	0	1	1	0	0	1	1	0	1	0	1	0	0	0	0	1	0	9	dispensable
pan_gene_27659	pan_gene_28057	Days_to_anthesis;Nodes_per_plant;Photoperiod_Growing-degree_days_to_silk;Photoperiod_growing-degree_days_to_anthesis;Ratio_of_ear_height_to_total_height	Photoperiod_growing-degree_days_to_anthesis	0	1	0	0	0	0	0	0	0	0	0	0	0	0	0	0	0	0	1	1	0	0	0	0	0	0	3	dispensable
pan_gene_27659	pan_gene_28802	Days_to_anthesis;Nodes_per_plant;Photoperiod_Growing-degree_days_to_silk;Photoperiod_growing-degree_days_to_anthesis;Ratio_of_ear_height_to_total_height	Photoperiod_growing-degree_days_to_anthesis	0	1	0	0	0	1	1	0	0	0	0	0	0	0	0	0	0	0	0	0	0	0	0	0	0	0	3	dispensable
pan_gene_27659	pan_gene_29370	Days_to_anthesis;Nodes_per_plant;Photoperiod_Growing-degree_days_to_silk;Photoperiod_growing-degree_days_to_anthesis;Ratio_of_ear_height_to_total_height	Photoperiod_growing-degree_days_to_anthesis	0	1	0	0	0	1	0	0	0	0	0	0	0	0	0	0	0	0	1	0	0	0	0	0	0	0	3	dispensable
pan_gene_27659	pan_gene_29595	Days_to_anthesis;Nodes_per_plant;Photoperiod_Growing-degree_days_to_silk;Photoperiod_growing-degree_days_to_anthesis;Ratio_of_ear_height_to_total_height	Nodes_to_ear;PCA_of_metabolites:_PC1;Photoperiod_Growing-degree_days_to_silk;Photoperiod_growing-degree_days_to_anthesis;Tassel_length	0	1	0	0	0	0	0	0	0	0	0	0	0	0	0	0	0	0	1	0	0	0	0	0	0	0	2	dispensable
pan_gene_27659	pan_gene_31657	Days_to_anthesis;Nodes_per_plant;Photoperiod_Growing-degree_days_to_silk;Photoperiod_growing-degree_days_to_anthesis;Ratio_of_ear_height_to_total_height	Photoperiod_growing-degree_days_to_anthesis	0	1	0	0	0	0	0	0	0	0	0	0	0	0	0	0	0	0	0	0	0	0	0	0	0	0	1	private
pan_gene_27659	pan_gene_31783	Days_to_anthesis;Nodes_per_plant;Photoperiod_Growing-degree_days_to_silk;Photoperiod_growing-degree_days_to_anthesis;Ratio_of_ear_height_to_total_height	Photoperiod_growing-degree_days_to_anthesis	0	0	0	0	1	0	0	0	0	1	0	0	0	0	0	1	0	0	0	0	0	0	0	0	0	0	3	dispensable
pan_gene_27659	pan_gene_3379	Days_to_anthesis;Nodes_per_plant;Photoperiod_Growing-degree_days_to_silk;Photoperiod_growing-degree_days_to_anthesis;Ratio_of_ear_height_to_total_height	Photoperiod_growing-degree_days_to_anthesis	0	1	0	0	0	0	0	0	0	0	0	0	0	0	0	1	0	0	0	0	0	0	0	0	0	0	2	dispensable
pan_gene_27659	pan_gene_4391	Days_to_anthesis;Nodes_per_plant;Photoperiod_Growing-degree_days_to_silk;Photoperiod_growing-degree_days_to_anthesis;Ratio_of_ear_height_to_total_height	Photoperiod_growing-degree_days_to_anthesis	0	1	0	0	0	0	1	0	0	0	0	0	0	0	0	0	0	0	0	0	0	0	0	0	0	0	2	dispensable
pan_gene_27659	pan_gene_5368	Days_to_anthesis;Nodes_per_plant;Photoperiod_Growing-degree_days_to_silk;Photoperiod_growing-degree_days_to_anthesis;Ratio_of_ear_height_to_total_height	Anthesis-silking_interval;Cob_diameter;Leaf_length;Nodes_above_ear;Photoperiod_growing-degree_days_to_anthesis	0	1	0	0	0	0	0	0	0	0	0	0	0	0	0	0	0	0	0	0	0	0	0	0	0	0	1	private
pan_gene_27659	pan_gene_5816	Days_to_anthesis;Nodes_per_plant;Photoperiod_Growing-degree_days_to_silk;Photoperiod_growing-degree_days_to_anthesis;Ratio_of_ear_height_to_total_height	Days_to_anthesis;Days_to_silk;Ear_row_number;Photoperiod_growing-degree_days_to_anthesis	0	1	0	0	0	1	0	0	0	1	0	0	0	0	0	0	0	0	0	0	0	0	0	0	0	0	3	dispensable
pan_gene_27659	pan_gene_8335	Days_to_anthesis;Nodes_per_plant;Photoperiod_Growing-degree_days_to_silk;Photoperiod_growing-degree_days_to_anthesis;Ratio_of_ear_height_to_total_height	Average_internode_length_(whole_plant);Photoperiod_Growing-degree_days_to_silk;Photoperiod_growing-degree_days_to_anthesis	0	1	0	0	0	1	1	0	0	1	0	0	0	0	1	1	0	0	1	1	0	0	0	0	0	0	8	dispensable
pan_gene_27659	pan_gene_8815	Days_to_anthesis;Nodes_per_plant;Photoperiod_Growing-degree_days_to_silk;Photoperiod_growing-degree_days_to_anthesis;Ratio_of_ear_height_to_total_height	Days_to_anthesis;Photoperiod_Growing-degree_days_to_silk;Photoperiod_growing-degree_days_to_anthesis;Tassel_branch_number	0	1	0	0	0	1	0	0	0	0	0	0	0	0	0	1	0	0	0	0	0	0	0	0	0	0	3	dispensable
pan_gene_27708	pan_gene_28065	Chlorophyll_A;Height_above_ear;Leaf_width;Photoperiod_Growing-degree_days_to_silk;Photoperiod_growing-degree_days_to_anthesis	Photoperiod_Growing-degree_days_to_silk;Photoperiod_growing-degree_days_to_anthesis	0	1	0	0	0	0	0	0	0	0	0	0	0	0	0	0	0	0	0	0	0	1	0	0	0	0	2	dispensable
pan_gene_27708	pan_gene_8335	Chlorophyll_A;Height_above_ear;Leaf_width;Photoperiod_Growing-degree_days_to_silk;Photoperiod_growing-degree_days_to_anthesis	Average_internode_length_(whole_plant);Photoperiod_Growing-degree_days_to_silk;Photoperiod_growing-degree_days_to_anthesis	0	1	1	0	0	1	0	0	0	1	1	1	0	0	0	0	0	0	0	0	0	1	0	0	0	0	7	dispensable
pan_gene_27708	pan_gene_8525	Chlorophyll_A;Height_above_ear;Leaf_width;Photoperiod_Growing-degree_days_to_silk;Photoperiod_growing-degree_days_to_anthesis	Photoperiod_growing-degree_days_to_anthesis	0	0	0	0	0	1	0	0	0	0	1	1	0	0	0	0	0	0	0	0	0	0	0	0	0	0	3	dispensable
pan_gene_27757	pan_gene_28883	Glutamate;Photoperiod_Growing-degree_days_to_silk;Photoperiod_growing-degree_days_to_anthesis;Southern_leaf_blight;Tassel_branch_number	Height_per_day_(until_flowering);Nodes_per_plant;Photoperiod_Growing-degree_days_to_silk;Photoperiod_growing-degree_days_to_anthesis;Ratio_of_ear_height_to_total_height	0	1	0	0	0	0	0	0	1	0	0	0	0	0	0	0	0	0	0	1	0	0	0	0	0	0	3	dispensable
pan_gene_27757	pan_gene_29370	Glutamate;Photoperiod_Growing-degree_days_to_silk;Photoperiod_growing-degree_days_to_anthesis;Southern_leaf_blight;Tassel_branch_number	Photoperiod_growing-degree_days_to_anthesis	0	1	1	0	0	0	1	1	1	0	1	0	0	1	0	0	0	1	1	0	1	1	1	1	1	0	14	near-core
pan_gene_27757	pan_gene_29724	Glutamate;Photoperiod_Growing-degree_days_to_silk;Photoperiod_growing-degree_days_to_anthesis;Southern_leaf_blight;Tassel_branch_number	Photoperiod_growing-degree_days_to_anthesis	0	1	0	0	0	0	0	0	1	0	0	0	0	1	0	0	1	1	0	1	0	0	1	0	0	0	7	dispensable
pan_gene_27757	pan_gene_4391	Glutamate;Photoperiod_Growing-degree_days_to_silk;Photoperiod_growing-degree_days_to_anthesis;Southern_leaf_blight;Tassel_branch_number	Photoperiod_growing-degree_days_to_anthesis	0	1	0	0	0	0	0	0	1	0	1	0	0	0	1	0	0	0	1	0	1	0	0	0	0	0	6	dispensable
pan_gene_27757	pan_gene_8787	Glutamate;Photoperiod_Growing-degree_days_to_silk;Photoperiod_growing-degree_days_to_anthesis;Southern_leaf_blight;Tassel_branch_number	Photoperiod_growing-degree_days_to_anthesis	0	1	1	0	0	0	0	1	1	0	1	1	0	1	0	0	1	1	1	0	1	1	1	1	1	0	15	near-core
pan_gene_27804	pan_gene_5268	Boxcox-transformed_leaf_angle;Photoperiod_Growing-degree_days_to_silk;Photoperiod_growing-degree_days_to_anthesis;Southern_leaf_blight	Photoperiod_growing-degree_days_to_anthesis	0	1	0	0	0	0	0	0	0	0	0	0	0	0	0	0	0	0	0	0	0	0	0	0	0	0	1	private
pan_gene_28057	pan_gene_8525	Photoperiod_growing-degree_days_to_anthesis	Photoperiod_growing-degree_days_to_anthesis	0	0	0	0	0	0	0	0	0	0	0	1	0	0	0	0	0	0	0	0	0	0	0	0	0	0	1	private
pan_gene_28065	pan_gene_28732	Photoperiod_Growing-degree_days_to_silk;Photoperiod_growing-degree_days_to_anthesis	Anthesis-silking_interval;Days_to_anthesis;Ear_height;Leaf_length;Leaf_width;Nodes_per_plant;Photoperiod_Growing-degree_days_to_silk;Photoperiod_growing-degree_days_to_anthesis	0	1	0	0	1	0	0	0	1	0	0	0	0	0	1	0	0	0	0	0	0	0	0	0	0	0	4	dispensable
pan_gene_28065	pan_gene_28802	Photoperiod_Growing-degree_days_to_silk;Photoperiod_growing-degree_days_to_anthesis	Photoperiod_growing-degree_days_to_anthesis	0	1	0	0	0	0	1	0	1	0	0	0	0	0	0	0	0	0	0	0	0	1	0	0	0	1	5	dispensable
pan_gene_28065	pan_gene_29370	Photoperiod_Growing-degree_days_to_silk;Photoperiod_growing-degree_days_to_anthesis	Photoperiod_growing-degree_days_to_anthesis	0	1	0	0	1	0	1	1	1	0	0	0	0	0	0	0	0	0	0	0	0	1	1	0	0	1	8	dispensable
pan_gene_28065	pan_gene_31657	Photoperiod_Growing-degree_days_to_silk;Photoperiod_growing-degree_days_to_anthesis	Photoperiod_growing-degree_days_to_anthesis	0	1	0	0	0	0	0	0	0	0	0	0	0	0	0	0	0	0	0	0	0	0	0	0	0	0	1	private
pan_gene_28065	pan_gene_3379	Photoperiod_Growing-degree_days_to_silk;Photoperiod_growing-degree_days_to_anthesis	Photoperiod_growing-degree_days_to_anthesis	0	1	0	0	0	0	0	0	0	0	0	1	0	0	0	0	0	0	0	0	0	0	0	0	0	0	2	dispensable
pan_gene_28065	pan_gene_4391	Photoperiod_Growing-degree_days_to_silk;Photoperiod_growing-degree_days_to_anthesis	Photoperiod_growing-degree_days_to_anthesis	0	1	0	0	0	0	0	0	1	0	0	0	0	0	0	0	0	0	0	0	0	1	1	0	0	1	5	dispensable
pan_gene_28065	pan_gene_5368	Photoperiod_Growing-degree_days_to_silk;Photoperiod_growing-degree_days_to_anthesis	Anthesis-silking_interval;Cob_diameter;Leaf_length;Nodes_above_ear;Photoperiod_growing-degree_days_to_anthesis	0	1	0	0	0	0	0	0	1	0	0	0	0	0	0	0	0	0	0	0	0	0	0	0	0	0	2	dispensable
pan_gene_28065	pan_gene_5816	Photoperiod_Growing-degree_days_to_silk;Photoperiod_growing-degree_days_to_anthesis	Days_to_anthesis;Days_to_silk;Ear_row_number;Photoperiod_growing-degree_days_to_anthesis	0	1	0	0	1	0	0	0	0	1	0	0	0	0	1	0	0	0	0	0	0	0	1	0	0	1	6	dispensable
pan_gene_28065	pan_gene_8335	Photoperiod_Growing-degree_days_to_silk;Photoperiod_growing-degree_days_to_anthesis	Average_internode_length_(whole_plant);Photoperiod_Growing-degree_days_to_silk;Photoperiod_growing-degree_days_to_anthesis	0	1	0	0	1	0	1	1	1	0	0	1	0	0	1	1	0	0	0	0	0	1	1	1	0	1	12	near-core
pan_gene_28616	pan_gene_5382	Photoperiod_Growing-degree_days_to_silk;Photoperiod_growing-degree_days_to_anthesis	Cob_diameter;Leaf_length;Photoperiod_growing-degree_days_to_anthesis	0	1	1	1	0	1	1	0	1	1	0	0	1	0	0	0	0	0	0	0	1	1	0	0	1	1	12	near-core
pan_gene_28689	pan_gene_29222	Photoperiod_Growing-degree_days_to_silk;Photoperiod_growing-degree_days_to_anthesis	Boxcox-transformed_leaf_angle;Photoperiod_growing-degree_days_to_anthesis	0	0	0	1	0	0	1	0	0	0	0	0	0	0	1	0	1	0	1	0	0	0	1	0	0	0	6	dispensable
pan_gene_28732	pan_gene_4391	Anthesis-silking_interval;Days_to_anthesis;Ear_height;Leaf_length;Leaf_width;Nodes_per_plant;Photoperiod_Growing-degree_days_to_silk;Photoperiod_growing-degree_days_to_anthesis	Photoperiod_growing-degree_days_to_anthesis	0	1	0	1	1	1	1	1	1	1	0	1	1	1	1	0	1	1	1	1	0	0	1	1	1	1	20	core
pan_gene_28732	pan_gene_5816	Anthesis-silking_interval;Days_to_anthesis;Ear_height;Leaf_length;Leaf_width;Nodes_per_plant;Photoperiod_Growing-degree_days_to_silk;Photoperiod_growing-degree_days_to_anthesis	Days_to_anthesis;Days_to_silk;Ear_row_number;Photoperiod_growing-degree_days_to_anthesis	0	1	0	0	1	0	0	0	0	0	0	1	1	0	1	0	0	0	1	1	1	0	1	0	0	0	9	dispensable
pan_gene_28732	pan_gene_7783	Anthesis-silking_interval;Days_to_anthesis;Ear_height;Leaf_length;Leaf_width;Nodes_per_plant;Photoperiod_Growing-degree_days_to_silk;Photoperiod_growing-degree_days_to_anthesis	100_Kernel_weight;Days_to_anthesis;Photoperiod_growing-degree_days_to_anthesis	0	1	1	0	0	1	1	0	1	1	0	1	0	0	0	0	0	0	0	0	0	1	0	0	1	0	9	dispensable
pan_gene_28759	pan_gene_8286	Photoperiod_growing-degree_days_to_anthesis	Average_internode_length_(below_ear);Days_to_silk;Photoperiod_growing-degree_days_to_anthesis;Stalk_strength	0	1	0	0	0	0	0	0	0	0	0	0	0	0	0	0	0	0	0	0	0	0	0	0	0	0	1	private
pan_gene_28802	pan_gene_28883	Photoperiod_growing-degree_days_to_anthesis	Height_per_day_(until_flowering);Nodes_per_plant;Photoperiod_Growing-degree_days_to_silk;Photoperiod_growing-degree_days_to_anthesis;Ratio_of_ear_height_to_total_height	0	1	0	0	1	0	1	0	1	0	0	0	0	0	0	0	0	1	0	0	1	0	0	0	0	0	6	dispensable
pan_gene_28802	pan_gene_29217	Photoperiod_growing-degree_days_to_anthesis	Photoperiod_growing-degree_days_to_anthesis	0	1	1	0	1	1	1	0	1	0	1	0	1	0	1	0	0	1	0	0	1	0	0	0	0	0	11	near-core
pan_gene_28802	pan_gene_29370	Photoperiod_growing-degree_days_to_anthesis	Photoperiod_growing-degree_days_to_anthesis	0	1	0	0	0	1	1	0	1	0	0	0	1	0	1	0	0	1	0	0	1	1	1	0	0	1	11	near-core
pan_gene_28802	pan_gene_29528	Photoperiod_growing-degree_days_to_anthesis	Average_internode_length_(below_ear);Photoperiod_growing-degree_days_to_anthesis	0	1	0	0	0	0	1	0	0	0	0	0	0	0	1	0	0	0	0	0	0	1	1	0	0	1	6	dispensable
pan_gene_28802	pan_gene_29595	Photoperiod_growing-degree_days_to_anthesis	Nodes_to_ear;PCA_of_metabolites:_PC1;Photoperiod_Growing-degree_days_to_silk;Photoperiod_growing-degree_days_to_anthesis;Tassel_length	0	1	0	0	0	0	0	0	0	0	0	0	0	0	0	0	0	0	0	0	0	0	0	0	0	0	1	private
pan_gene_28802	pan_gene_3379	Photoperiod_growing-degree_days_to_anthesis	Photoperiod_growing-degree_days_to_anthesis	0	1	0	0	0	0	0	0	0	0	0	0	0	0	0	0	0	0	0	0	0	0	0	0	0	0	1	private
pan_gene_28802	pan_gene_4391	Photoperiod_growing-degree_days_to_anthesis	Photoperiod_growing-degree_days_to_anthesis	0	1	1	0	0	1	1	0	1	0	1	0	1	0	0	0	0	1	0	0	1	1	0	0	0	0	10	dispensable
pan_gene_28802	pan_gene_5368	Photoperiod_growing-degree_days_to_anthesis	Anthesis-silking_interval;Cob_diameter;Leaf_length;Nodes_above_ear;Photoperiod_growing-degree_days_to_anthesis	0	1	0	0	0	1	0	0	1	0	0	0	1	0	1	0	0	1	0	0	0	0	0	0	0	0	6	dispensable
pan_gene_28802	pan_gene_5816	Photoperiod_growing-degree_days_to_anthesis	Days_to_anthesis;Days_to_silk;Ear_row_number;Photoperiod_growing-degree_days_to_anthesis	0	1	0	0	1	1	0	0	0	0	0	0	1	0	0	0	0	0	0	0	1	0	0	0	0	0	5	dispensable
pan_gene_28802	pan_gene_7783	Photoperiod_growing-degree_days_to_anthesis	100_Kernel_weight;Days_to_anthesis;Photoperiod_growing-degree_days_to_anthesis	0	1	1	0	0	1	1	0	1	0	0	0	0	0	0	0	0	1	0	0	1	0	0	0	0	0	7	dispensable
pan_gene_28802	pan_gene_8335	Photoperiod_growing-degree_days_to_anthesis	Average_internode_length_(whole_plant);Photoperiod_Growing-degree_days_to_silk;Photoperiod_growing-degree_days_to_anthesis	0	1	0	0	0	1	1	0	1	0	0	0	1	0	1	0	0	1	0	0	1	1	0	0	0	0	9	dispensable
pan_gene_28802	pan_gene_8787	Photoperiod_growing-degree_days_to_anthesis	Photoperiod_growing-degree_days_to_anthesis	0	1	1	0	1	1	1	0	1	0	0	0	1	0	1	0	0	1	0	0	1	1	1	0	0	1	13	near-core
pan_gene_28883	pan_gene_29217	Height_per_day_(until_flowering);Nodes_per_plant;Photoperiod_Growing-degree_days_to_silk;Photoperiod_growing-degree_days_to_anthesis;Ratio_of_ear_height_to_total_height	Photoperiod_growing-degree_days_to_anthesis	0	1	0	0	0	0	1	1	1	0	0	1	1	1	0	1	0	1	0	0	1	0	0	0	0	0	10	dispensable
pan_gene_28883	pan_gene_4391	Height_per_day_(until_flowering);Nodes_per_plant;Photoperiod_Growing-degree_days_to_silk;Photoperiod_growing-degree_days_to_anthesis;Ratio_of_ear_height_to_total_height	Photoperiod_growing-degree_days_to_anthesis	0	1	0	0	0	1	0	0	1	0	0	0	1	0	0	0	0	0	1	0	1	0	0	0	1	0	7	dispensable
pan_gene_28883	pan_gene_5368	Height_per_day_(until_flowering);Nodes_per_plant;Photoperiod_Growing-degree_days_to_silk;Photoperiod_growing-degree_days_to_anthesis;Ratio_of_ear_height_to_total_height	Anthesis-silking_interval;Cob_diameter;Leaf_length;Nodes_above_ear;Photoperiod_growing-degree_days_to_anthesis	0	1	1	0	0	1	0	0	1	0	0	1	1	0	0	0	1	1	0	0	1	0	0	0	1	0	10	dispensable
pan_gene_28883	pan_gene_5816	Height_per_day_(until_flowering);Nodes_per_plant;Photoperiod_Growing-degree_days_to_silk;Photoperiod_growing-degree_days_to_anthesis;Ratio_of_ear_height_to_total_height	Days_to_anthesis;Days_to_silk;Ear_row_number;Photoperiod_growing-degree_days_to_anthesis	0	1	0	0	1	0	0	0	0	1	0	0	1	1	0	0	0	0	0	0	0	0	0	0	0	0	5	dispensable
pan_gene_28883	pan_gene_7783	Height_per_day_(until_flowering);Nodes_per_plant;Photoperiod_Growing-degree_days_to_silk;Photoperiod_growing-degree_days_to_anthesis;Ratio_of_ear_height_to_total_height	100_Kernel_weight;Days_to_anthesis;Photoperiod_growing-degree_days_to_anthesis	0	1	0	0	0	1	1	0	1	0	0	1	0	0	0	0	0	0	0	1	0	0	0	0	0	0	6	dispensable
pan_gene_28883	pan_gene_8335	Height_per_day_(until_flowering);Nodes_per_plant;Photoperiod_Growing-degree_days_to_silk;Photoperiod_growing-degree_days_to_anthesis;Ratio_of_ear_height_to_total_height	Average_internode_length_(whole_plant);Photoperiod_Growing-degree_days_to_silk;Photoperiod_growing-degree_days_to_anthesis	0	1	1	0	0	1	1	0	1	1	0	1	0	1	0	0	0	0	0	1	1	0	0	0	1	0	11	near-core
pan_gene_28883	pan_gene_8787	Height_per_day_(until_flowering);Nodes_per_plant;Photoperiod_Growing-degree_days_to_silk;Photoperiod_growing-degree_days_to_anthesis;Ratio_of_ear_height_to_total_height	Photoperiod_growing-degree_days_to_anthesis	0	1	0	0	0	0	1	0	1	1	0	1	0	1	0	0	0	1	0	0	1	0	0	0	1	0	9	dispensable
pan_gene_29217	pan_gene_4391	Photoperiod_growing-degree_days_to_anthesis	Photoperiod_growing-degree_days_to_anthesis	0	1	1	1	1	1	1	0	1	1	1	1	1	1	1	0	1	1	1	1	1	0	1	1	1	1	22	core
pan_gene_29217	pan_gene_5816	Photoperiod_growing-degree_days_to_anthesis	Days_to_anthesis;Days_to_silk;Ear_row_number;Photoperiod_growing-degree_days_to_anthesis	0	1	0	1	0	0	0	0	0	0	1	0	1	0	0	0	0	0	0	1	0	0	1	0	0	1	7	dispensable
pan_gene_29217	pan_gene_7783	Photoperiod_growing-degree_days_to_anthesis	100_Kernel_weight;Days_to_anthesis;Photoperiod_growing-degree_days_to_anthesis	0	1	0	0	0	1	1	0	1	1	1	1	0	0	1	0	0	1	0	0	0	1	1	0	0	1	12	near-core
pan_gene_29217	pan_gene_8335	Photoperiod_growing-degree_days_to_anthesis	Average_internode_length_(whole_plant);Photoperiod_Growing-degree_days_to_silk;Photoperiod_growing-degree_days_to_anthesis	0	1	0	1	0	0	0	0	1	0	0	0	0	1	0	0	0	1	1	1	0	0	1	0	0	0	8	dispensable
pan_gene_29370	pan_gene_29528	Photoperiod_growing-degree_days_to_anthesis	Average_internode_length_(below_ear);Photoperiod_growing-degree_days_to_anthesis	0	1	1	1	0	0	1	0	0	0	1	0	1	1	1	0	0	1	1	0	1	1	1	1	1	1	16	near-core
pan_gene_29370	pan_gene_29595	Photoperiod_growing-degree_days_to_anthesis	Nodes_to_ear;PCA_of_metabolites:_PC1;Photoperiod_Growing-degree_days_to_silk;Photoperiod_growing-degree_days_to_anthesis;Tassel_length	0	1	1	1	0	0	0	0	0	0	1	0	0	0	0	0	0	1	0	0	0	1	1	0	0	0	7	dispensable
pan_gene_29370	pan_gene_30771	Photoperiod_growing-degree_days_to_anthesis	Photoperiod_growing-degree_days_to_anthesis	0	0	1	1	1	1	0	0	0	0	0	0	1	1	1	1	0	1	1	1	0	0	0	1	0	1	13	near-core
pan_gene_29370	pan_gene_30919	Photoperiod_growing-degree_days_to_anthesis	Photoperiod_growing-degree_days_to_anthesis	0	1	0	0	0	1	0	0	1	0	1	0	0	0	0	0	0	0	1	0	1	1	0	1	1	0	9	dispensable
pan_gene_29370	pan_gene_3379	Photoperiod_growing-degree_days_to_anthesis	Photoperiod_growing-degree_days_to_anthesis	0	1	0	0	0	0	0	0	0	0	0	0	0	0	0	0	0	0	0	0	0	0	0	0	0	0	1	private
pan_gene_29370	pan_gene_5816	Photoperiod_growing-degree_days_to_anthesis	Days_to_anthesis;Days_to_silk;Ear_row_number;Photoperiod_growing-degree_days_to_anthesis	0	1	0	1	1	1	0	0	0	1	1	0	1	1	0	1	0	0	0	0	0	0	1	0	0	0	10	dispensable
pan_gene_29370	pan_gene_8335	Photoperiod_growing-degree_days_to_anthesis	Average_internode_length_(whole_plant);Photoperiod_Growing-degree_days_to_silk;Photoperiod_growing-degree_days_to_anthesis	0	1	1	1	1	1	1	1	1	1	1	0	1	1	1	1	0	1	1	1	1	1	1	1	1	1	23	core
pan_gene_29370	pan_gene_8525	Photoperiod_growing-degree_days_to_anthesis	Photoperiod_growing-degree_days_to_anthesis	0	0	0	0	0	1	0	0	1	0	0	0	0	0	0	0	0	0	0	0	0	0	0	0	0	0	2	dispensable
pan_gene_29370	pan_gene_8787	Photoperiod_growing-degree_days_to_anthesis	Photoperiod_growing-degree_days_to_anthesis	0	1	1	1	1	1	1	1	1	0	1	0	1	1	1	1	0	1	1	1	1	1	1	0	1	0	20	core
pan_gene_29528	pan_gene_29595	Average_internode_length_(below_ear);Photoperiod_growing-degree_days_to_anthesis	Nodes_to_ear;PCA_of_metabolites:_PC1;Photoperiod_Growing-degree_days_to_silk;Photoperiod_growing-degree_days_to_anthesis;Tassel_length	0	1	0	1	0	0	0	0	0	0	1	0	0	0	0	0	0	1	1	0	0	0	1	0	0	0	6	dispensable
pan_gene_29528	pan_gene_30919	Average_internode_length_(below_ear);Photoperiod_growing-degree_days_to_anthesis	Photoperiod_growing-degree_days_to_anthesis	0	1	0	1	1	0	1	0	0	1	1	1	1	0	1	0	1	1	1	1	1	1	0	1	1	0	17	near-core
pan_gene_29528	pan_gene_3379	Average_internode_length_(below_ear);Photoperiod_growing-degree_days_to_anthesis	Photoperiod_growing-degree_days_to_anthesis	0	1	0	0	0	0	0	0	0	0	0	0	0	0	0	0	0	0	0	0	0	0	0	0	0	0	1	private
pan_gene_29528	pan_gene_8335	Average_internode_length_(below_ear);Photoperiod_growing-degree_days_to_anthesis	Average_internode_length_(whole_plant);Photoperiod_Growing-degree_days_to_silk;Photoperiod_growing-degree_days_to_anthesis	0	1	1	1	0	0	1	0	0	0	1	1	1	0	1	0	1	0	0	0	0	1	1	1	1	0	13	near-core
pan_gene_29528	pan_gene_8787	Average_internode_length_(below_ear);Photoperiod_growing-degree_days_to_anthesis	Photoperiod_growing-degree_days_to_anthesis	0	1	1	0	0	0	1	0	0	0	1	0	1	0	1	0	1	0	0	1	0	1	1	0	1	0	11	near-core
pan_gene_29595	pan_gene_5368	Nodes_to_ear;PCA_of_metabolites:_PC1;Photoperiod_Growing-degree_days_to_silk;Photoperiod_growing-degree_days_to_anthesis;Tassel_length	Anthesis-silking_interval;Cob_diameter;Leaf_length;Nodes_above_ear;Photoperiod_growing-degree_days_to_anthesis	0	1	0	0	0	0	0	0	0	0	0	0	1	0	0	0	0	0	0	0	0	0	0	0	0	0	2	dispensable
pan_gene_29595	pan_gene_5816	Nodes_to_ear;PCA_of_metabolites:_PC1;Photoperiod_Growing-degree_days_to_silk;Photoperiod_growing-degree_days_to_anthesis;Tassel_length	Days_to_anthesis;Days_to_silk;Ear_row_number;Photoperiod_growing-degree_days_to_anthesis	0	1	0	1	0	0	0	0	0	0	1	0	0	0	0	0	0	0	0	0	0	0	0	0	0	0	3	dispensable
pan_gene_29595	pan_gene_7783	Nodes_to_ear;PCA_of_metabolites:_PC1;Photoperiod_Growing-degree_days_to_silk;Photoperiod_growing-degree_days_to_anthesis;Tassel_length	100_Kernel_weight;Days_to_anthesis;Photoperiod_growing-degree_days_to_anthesis	0	1	0	1	1	0	0	1	0	0	1	0	0	0	0	0	0	0	0	0	0	0	1	0	0	0	6	dispensable
pan_gene_29595	pan_gene_8335	Nodes_to_ear;PCA_of_metabolites:_PC1;Photoperiod_Growing-degree_days_to_silk;Photoperiod_growing-degree_days_to_anthesis;Tassel_length	Average_internode_length_(whole_plant);Photoperiod_Growing-degree_days_to_silk;Photoperiod_growing-degree_days_to_anthesis	0	1	1	1	1	0	0	0	1	0	1	0	0	0	0	0	0	0	0	0	0	1	1	0	0	0	8	dispensable
pan_gene_29595	pan_gene_8787	Nodes_to_ear;PCA_of_metabolites:_PC1;Photoperiod_Growing-degree_days_to_silk;Photoperiod_growing-degree_days_to_anthesis;Tassel_length	Photoperiod_growing-degree_days_to_anthesis	0	1	0	1	1	0	0	0	0	0	1	0	0	0	0	0	0	0	0	0	0	1	0	0	0	0	5	dispensable
pan_gene_30771	pan_gene_8814	Photoperiod_growing-degree_days_to_anthesis	Nitrate;Photoperiod_growing-degree_days_to_anthesis	0	0	1	0	0	1	0	0	0	0	0	0	0	0	0	0	0	1	0	0	0	0	0	0	0	0	3	dispensable
pan_gene_31657	pan_gene_3379	Photoperiod_growing-degree_days_to_anthesis	Photoperiod_growing-degree_days_to_anthesis	0	1	0	0	0	0	0	0	0	0	0	0	0	0	1	0	0	0	0	1	0	0	0	0	0	0	3	dispensable
pan_gene_31657	pan_gene_7783	Photoperiod_growing-degree_days_to_anthesis	100_Kernel_weight;Days_to_anthesis;Photoperiod_growing-degree_days_to_anthesis	0	1	0	0	0	0	0	0	0	0	0	0	0	0	0	0	0	0	0	0	0	0	0	0	0	0	1	private
pan_gene_31756	pan_gene_8286	Chlorophyll_B;Photoperiod_growing-degree_days_to_anthesis	Average_internode_length_(below_ear);Days_to_silk;Photoperiod_growing-degree_days_to_anthesis;Stalk_strength	0	1	0	0	0	0	0	0	0	0	0	1	0	0	0	1	0	0	0	0	0	0	0	0	0	0	3	dispensable
pan_gene_31783	pan_gene_4391	Photoperiod_growing-degree_days_to_anthesis	Photoperiod_growing-degree_days_to_anthesis	0	0	0	0	0	0	0	0	0	0	0	0	0	0	0	0	0	0	0	0	0	0	0	0	0	1	1	private
pan_gene_31783	pan_gene_5368	Photoperiod_growing-degree_days_to_anthesis	Anthesis-silking_interval;Cob_diameter;Leaf_length;Nodes_above_ear;Photoperiod_growing-degree_days_to_anthesis	0	0	0	0	0	0	0	0	0	0	0	0	0	0	0	0	0	0	0	0	0	0	0	0	0	1	1	private
pan_gene_31783	pan_gene_5816	Photoperiod_growing-degree_days_to_anthesis	Days_to_anthesis;Days_to_silk;Ear_row_number;Photoperiod_growing-degree_days_to_anthesis	0	0	0	0	1	0	0	0	0	1	0	0	0	0	0	0	0	0	0	0	0	0	0	0	0	1	3	dispensable
pan_gene_31783	pan_gene_7783	Photoperiod_growing-degree_days_to_anthesis	100_Kernel_weight;Days_to_anthesis;Photoperiod_growing-degree_days_to_anthesis	0	0	0	0	0	0	0	0	0	1	0	0	0	0	0	1	0	0	0	0	0	0	0	0	0	1	3	dispensable
pan_gene_31783	pan_gene_8335	Photoperiod_growing-degree_days_to_anthesis	Average_internode_length_(whole_plant);Photoperiod_Growing-degree_days_to_silk;Photoperiod_growing-degree_days_to_anthesis	0	0	0	0	1	0	0	0	0	1	0	0	0	0	0	1	0	0	0	0	0	0	0	0	0	0	3	dispensable
pan_gene_3183	pan_gene_5351	Photoperiod_growing-degree_days_to_anthesis	Photoperiod_Growing-degree_days_to_silk;Photoperiod_growing-degree_days_to_anthesis;Tassel_length	0	0	0	0	0	0	0	0	0	1	0	0	1	0	0	0	0	0	0	0	0	0	0	0	0	0	2	dispensable
pan_gene_3183	pan_gene_8265	Photoperiod_growing-degree_days_to_anthesis	Photoperiod_growing-degree_days_to_anthesis	0	0	0	0	0	0	0	0	1	0	0	0	0	0	0	0	0	0	0	0	0	0	0	0	0	0	1	private
pan_gene_3379	pan_gene_8335	Photoperiod_growing-degree_days_to_anthesis	Average_internode_length_(whole_plant);Photoperiod_Growing-degree_days_to_silk;Photoperiod_growing-degree_days_to_anthesis	0	1	0	0	0	0	0	0	0	0	0	1	0	0	0	0	0	0	0	0	0	0	0	0	0	0	2	dispensable
pan_gene_3379	pan_gene_8525	Photoperiod_growing-degree_days_to_anthesis	Photoperiod_growing-degree_days_to_anthesis	0	0	0	0	0	0	0	0	0	0	1	0	0	0	0	1	0	0	0	0	0	1	0	1	0	0	4	dispensable
pan_gene_34244	pan_gene_4535	Photoperiod_growing-degree_days_to_anthesis	Nodes_per_plant;Photoperiod_growing-degree_days_to_anthesis	0	1	0	0	0	0	0	0	0	0	0	0	0	0	0	0	0	0	0	0	0	0	1	0	0	0	2	dispensable
pan_gene_4391	pan_gene_5368	Photoperiod_growing-degree_days_to_anthesis	Anthesis-silking_interval;Cob_diameter;Leaf_length;Nodes_above_ear;Photoperiod_growing-degree_days_to_anthesis	0	1	0	1	1	1	0	0	1	0	1	0	1	1	0	0	0	1	0	1	0	0	0	0	0	1	11	near-core
pan_gene_4391	pan_gene_5816	Photoperiod_growing-degree_days_to_anthesis	Days_to_anthesis;Days_to_silk;Ear_row_number;Photoperiod_growing-degree_days_to_anthesis	0	1	0	1	0	1	0	0	0	0	1	0	1	0	1	0	0	0	1	1	1	0	1	0	0	1	11	near-core
pan_gene_4391	pan_gene_7783	Photoperiod_growing-degree_days_to_anthesis	100_Kernel_weight;Days_to_anthesis;Photoperiod_growing-degree_days_to_anthesis	0	1	0	1	1	1	1	1	1	1	1	1	0	0	1	0	0	1	1	0	1	0	1	1	1	1	18	near-core
pan_gene_4391	pan_gene_8335	Photoperiod_growing-degree_days_to_anthesis	Average_internode_length_(whole_plant);Photoperiod_Growing-degree_days_to_silk;Photoperiod_growing-degree_days_to_anthesis	0	1	0	1	1	1	0	1	1	0	1	0	0	0	1	0	0	1	1	1	1	1	1	0	0	0	14	near-core
pan_gene_4391	pan_gene_8787	Photoperiod_growing-degree_days_to_anthesis	Photoperiod_growing-degree_days_to_anthesis	0	1	1	1	1	1	1	1	1	0	1	0	1	1	0	0	0	1	1	0	1	1	1	1	1	0	18	near-core
pan_gene_4391	pan_gene_8815	Photoperiod_growing-degree_days_to_anthesis	Days_to_anthesis;Photoperiod_Growing-degree_days_to_silk;Photoperiod_growing-degree_days_to_anthesis;Tassel_branch_number	0	1	0	0	0	0	0	0	0	0	0	0	1	0	0	0	0	0	1	0	1	0	0	0	0	1	5	dispensable
pan_gene_4535	pan_gene_7783	Nodes_per_plant;Photoperiod_growing-degree_days_to_anthesis	100_Kernel_weight;Days_to_anthesis;Photoperiod_growing-degree_days_to_anthesis	0	1	0	0	0	0	0	0	0	0	0	1	0	0	0	0	0	0	0	1	0	0	0	0	0	0	3	dispensable
pan_gene_5368	pan_gene_7783	Anthesis-silking_interval;Cob_diameter;Leaf_length;Nodes_above_ear;Photoperiod_growing-degree_days_to_anthesis	100_Kernel_weight;Days_to_anthesis;Photoperiod_growing-degree_days_to_anthesis	0	1	0	0	0	1	0	0	1	0	0	0	0	1	1	0	0	1	0	0	0	0	0	0	0	0	6	dispensable
pan_gene_5368	pan_gene_8335	Anthesis-silking_interval;Cob_diameter;Leaf_length;Nodes_above_ear;Photoperiod_growing-degree_days_to_anthesis	Average_internode_length_(whole_plant);Photoperiod_Growing-degree_days_to_silk;Photoperiod_growing-degree_days_to_anthesis	0	1	0	0	0	1	0	0	0	0	1	0	1	0	1	0	0	1	0	1	0	0	0	0	1	1	9	dispensable
pan_gene_5368	pan_gene_8815	Anthesis-silking_interval;Cob_diameter;Leaf_length;Nodes_above_ear;Photoperiod_growing-degree_days_to_anthesis	Days_to_anthesis;Photoperiod_Growing-degree_days_to_silk;Photoperiod_growing-degree_days_to_anthesis;Tassel_branch_number	0	1	0	0	0	0	0	0	0	0	0	0	1	0	0	0	0	0	0	0	0	0	0	0	0	0	2	dispensable
pan_gene_5816	pan_gene_8335	Days_to_anthesis;Days_to_silk;Ear_row_number;Photoperiod_growing-degree_days_to_anthesis	Average_internode_length_(whole_plant);Photoperiod_Growing-degree_days_to_silk;Photoperiod_growing-degree_days_to_anthesis	0	1	0	1	1	1	0	0	0	1	1	0	1	1	1	1	1	0	1	1	1	0	1	0	0	1	16	near-core
pan_gene_5816	pan_gene_8815	Days_to_anthesis;Days_to_silk;Ear_row_number;Photoperiod_growing-degree_days_to_anthesis	Days_to_anthesis;Photoperiod_Growing-degree_days_to_silk;Photoperiod_growing-degree_days_to_anthesis;Tassel_branch_number	0	1	0	0	0	0	0	0	0	0	0	0	1	0	0	0	0	0	1	0	1	0	0	0	0	1	5	dispensable
pan_gene_7624	pan_gene_8286	Average_internode_length_(below_ear);Ear_height;Photoperiod_growing-degree_days_to_anthesis	Average_internode_length_(below_ear);Days_to_silk;Photoperiod_growing-degree_days_to_anthesis;Stalk_strength	0	1	0	1	0	0	0	0	0	0	0	0	0	0	0	0	0	0	0	0	0	0	0	0	0	0	2	dispensable
pan_gene_7783	pan_gene_8335	100_Kernel_weight;Days_to_anthesis;Photoperiod_growing-degree_days_to_anthesis	Average_internode_length_(whole_plant);Photoperiod_Growing-degree_days_to_silk;Photoperiod_growing-degree_days_to_anthesis	0	1	1	1	1	1	1	1	1	1	1	1	0	0	1	1	1	1	1	1	1	1	1	1	1	1	23	core
pan_gene_7783	pan_gene_8787	100_Kernel_weight;Days_to_anthesis;Photoperiod_growing-degree_days_to_anthesis	Photoperiod_growing-degree_days_to_anthesis	0	1	1	1	1	1	1	1	1	0	1	1	0	1	1	1	1	1	1	1	1	1	1	1	1	1	23	core
pan_gene_7783	pan_gene_8815	100_Kernel_weight;Days_to_anthesis;Photoperiod_growing-degree_days_to_anthesis	Days_to_anthesis;Photoperiod_Growing-degree_days_to_silk;Photoperiod_growing-degree_days_to_anthesis;Tassel_branch_number	0	1	0	0	0	1	0	0	0	0	0	0	0	0	0	1	0	0	1	0	1	0	0	0	1	0	6	dispensable
pan_gene_8335	pan_gene_8525	Average_internode_length_(whole_plant);Photoperiod_Growing-degree_days_to_silk;Photoperiod_growing-degree_days_to_anthesis	Photoperiod_growing-degree_days_to_anthesis	0	0	0	0	0	1	0	0	1	0	1	1	0	0	0	0	0	0	0	0	1	0	0	0	0	1	6	dispensable
pan_gene_8335	pan_gene_8787	Average_internode_length_(whole_plant);Photoperiod_Growing-degree_days_to_silk;Photoperiod_growing-degree_days_to_anthesis	Photoperiod_growing-degree_days_to_anthesis	0	1	1	1	1	1	1	1	1	0	1	1	1	1	1	1	1	1	1	1	1	1	1	1	1	0	23	core
pan_gene_8335	pan_gene_8815	Average_internode_length_(whole_plant);Photoperiod_Growing-degree_days_to_silk;Photoperiod_growing-degree_days_to_anthesis	Days_to_anthesis;Photoperiod_Growing-degree_days_to_silk;Photoperiod_growing-degree_days_to_anthesis;Tassel_branch_number	0	1	0	0	0	1	0	0	0	0	0	0	0	0	0	0	0	0	1	0	1	0	0	0	0	0	4	dispensable
pan_gene_8549	pan_gene_8821	Photoperiod_growing-degree_days_to_anthesis	Ear_height;Photoperiod_growing-degree_days_to_anthesis	0	1	0	0	0	0	0	0	0	0	0	0	0	0	0	0	0	0	0	0	0	0	0	1	0	0	2	dispensable
pan_gene_10178	pan_gene_28610	Photoperiod_growing-degree_days_to_anthesis	Nitrate;PCA_of_metabolites:_PC1;Photoperiod_Growing-degree_days_to_silk;Photoperiod_growing-degree_days_to_anthesis;Plant_height	0	0	1	0	0	0	0	0	0	0	0	0	0	0	0	0	0	0	0	0	0	0	0	0	0	0	1	private
pan_gene_10178	pan_gene_29817	Photoperiod_growing-degree_days_to_anthesis	Days_to_anthesis;Photoperiod_Growing-degree_days_to_silk;Photoperiod_growing-degree_days_to_anthesis;Tassel_length	0	0	1	1	1	0	1	1	0	0	0	1	0	1	0	1	1	1	1	0	1	0	1	0	1	0	14	near-core
pan_gene_10178	pan_gene_5382	Photoperiod_growing-degree_days_to_anthesis	Cob_diameter;Leaf_length;Photoperiod_growing-degree_days_to_anthesis	0	0	1	0	0	0	0	0	0	0	0	0	0	0	0	0	0	0	0	0	0	0	0	0	0	0	1	private
pan_gene_10178	pan_gene_8455	Photoperiod_growing-degree_days_to_anthesis	Ear_height;Photoperiod_growing-degree_days_to_anthesis	0	0	1	0	1	0	0	0	0	0	0	0	0	0	0	0	0	0	0	0	0	0	0	0	0	0	2	dispensable
pan_gene_102810	pan_gene_26812	Photoperiod_Growing-degree_days_to_silk;Photoperiod_growing-degree_days_to_anthesis	100_Kernel_weight;Height_above_ear;Photoperiod_Growing-degree_days_to_silk;Photoperiod_growing-degree_days_to_anthesis	0	0	1	0	0	0	0	0	0	0	0	0	0	0	0	0	0	0	0	0	0	0	0	0	0	0	1	private
pan_gene_102908	pan_gene_1106	Boxcox-transformed_leaf_angle;Photoperiod_Growing-degree_days_to_silk;Photoperiod_growing-degree_days_to_anthesis	Photoperiod_growing-degree_days_to_anthesis	0	0	1	0	0	1	0	1	0	0	0	0	0	0	0	0	0	1	0	1	0	0	0	0	0	0	5	dispensable
pan_gene_10355	pan_gene_26577	Photoperiod_growing-degree_days_to_anthesis	Photoperiod_growing-degree_days_to_anthesis	0	0	0	0	0	0	0	0	0	0	0	0	0	0	1	0	0	0	0	0	0	0	0	0	0	0	1	private
pan_gene_10355	pan_gene_8787	Photoperiod_growing-degree_days_to_anthesis	Photoperiod_growing-degree_days_to_anthesis	0	0	0	0	0	0	0	0	1	0	0	0	0	0	1	0	0	0	0	1	0	0	0	0	0	0	3	dispensable
pan_gene_10813	pan_gene_20380	Height_per_day_(until_flowering);Photoperiod_growing-degree_days_to_anthesis	Photoperiod_growing-degree_days_to_anthesis	0	0	1	0	0	0	0	0	0	0	0	0	0	0	0	0	0	0	0	0	1	0	0	0	1	0	3	dispensable
pan_gene_10813	pan_gene_8455	Height_per_day_(until_flowering);Photoperiod_growing-degree_days_to_anthesis	Ear_height;Photoperiod_growing-degree_days_to_anthesis	0	0	1	0	0	0	0	0	0	0	0	0	0	0	0	0	0	0	0	0	0	0	0	0	0	0	1	private
pan_gene_1106	pan_gene_8321	Photoperiod_growing-degree_days_to_anthesis	Photoperiod_Growing-degree_days_to_silk;Photoperiod_growing-degree_days_to_anthesis;Tassel_branch_number	0	0	1	0	0	0	0	0	0	0	0	0	1	0	0	0	0	0	0	0	0	0	0	1	0	0	3	dispensable
pan_gene_1107	pan_gene_14485	Photoperiod_growing-degree_days_to_anthesis	Ear_height;Photoperiod_growing-degree_days_to_anthesis;Plant_height	0	0	1	0	0	0	0	0	0	0	0	1	0	0	0	0	0	0	0	0	1	0	1	0	0	0	4	dispensable
pan_gene_1119	pan_gene_12016	Photoperiod_growing-degree_days_to_anthesis	Nodes_per_plant;Nodes_to_ear;Photoperiod_Growing-degree_days_to_silk;Photoperiod_growing-degree_days_to_anthesis;Southern_leaf_blight	0	0	0	0	0	1	0	0	0	0	0	0	0	0	0	1	0	1	0	0	0	0	1	1	0	0	5	dispensable
pan_gene_1119	pan_gene_28057	Photoperiod_growing-degree_days_to_anthesis	Photoperiod_growing-degree_days_to_anthesis	0	0	0	0	0	0	0	0	0	0	0	1	0	0	0	0	0	0	0	0	0	0	0	0	0	0	1	private
pan_gene_11311	pan_gene_27111	Photoperiod_growing-degree_days_to_anthesis	Northern_Leaf_Blight;Photoperiod_growing-degree_days_to_anthesis	0	0	1	0	0	0	0	0	0	0	0	0	0	0	0	0	0	1	0	0	0	0	1	0	0	1	4	dispensable
pan_gene_11311	pan_gene_8814	Photoperiod_growing-degree_days_to_anthesis	Nitrate;Photoperiod_growing-degree_days_to_anthesis	0	0	1	1	1	1	0	0	1	0	1	0	1	1	0	0	0	1	0	0	0	0	1	1	0	0	11	near-core
pan_gene_1181	pan_gene_27715	Chlorophyll_A;Leaf_length;Photoperiod_Growing-degree_days_to_silk;Photoperiod_growing-degree_days_to_anthesis;Tassel_length	Photoperiod_Growing-degree_days_to_silk;Photoperiod_growing-degree_days_to_anthesis;Stalk_strength;Sucrose	0	0	0	0	0	0	0	0	0	0	0	0	0	0	0	0	0	0	0	0	0	0	1	0	0	0	1	private
pan_gene_1181	pan_gene_5816	Chlorophyll_A;Leaf_length;Photoperiod_Growing-degree_days_to_silk;Photoperiod_growing-degree_days_to_anthesis;Tassel_length	Days_to_anthesis;Days_to_silk;Ear_row_number;Photoperiod_growing-degree_days_to_anthesis	0	0	0	0	0	0	0	0	0	0	0	0	0	0	0	0	0	0	0	0	0	0	1	0	0	0	1	private
pan_gene_1181	pan_gene_8335	Chlorophyll_A;Leaf_length;Photoperiod_Growing-degree_days_to_silk;Photoperiod_growing-degree_days_to_anthesis;Tassel_length	Average_internode_length_(whole_plant);Photoperiod_Growing-degree_days_to_silk;Photoperiod_growing-degree_days_to_anthesis	0	0	0	0	0	0	0	0	0	0	0	1	0	0	0	0	0	0	0	0	0	0	1	0	0	0	2	dispensable
pan_gene_12016	pan_gene_19429	Nodes_per_plant;Nodes_to_ear;Photoperiod_Growing-degree_days_to_silk;Photoperiod_growing-degree_days_to_anthesis;Southern_leaf_blight	Photoperiod_growing-degree_days_to_anthesis	0	0	1	0	0	0	1	0	1	0	0	0	1	0	0	0	1	0	0	0	0	0	0	0	1	0	6	dispensable
pan_gene_12016	pan_gene_27757	Nodes_per_plant;Nodes_to_ear;Photoperiod_Growing-degree_days_to_silk;Photoperiod_growing-degree_days_to_anthesis;Southern_leaf_blight	Glutamate;Photoperiod_Growing-degree_days_to_silk;Photoperiod_growing-degree_days_to_anthesis;Southern_leaf_blight;Tassel_branch_number	0	0	1	0	0	0	0	0	1	0	0	0	0	0	0	0	0	0	0	0	0	0	0	1	0	0	3	dispensable
pan_gene_12016	pan_gene_28802	Nodes_per_plant;Nodes_to_ear;Photoperiod_Growing-degree_days_to_silk;Photoperiod_growing-degree_days_to_anthesis;Southern_leaf_blight	Photoperiod_growing-degree_days_to_anthesis	0	0	1	0	0	1	0	0	0	0	0	0	1	0	1	0	0	1	0	0	0	0	0	0	0	0	5	dispensable
pan_gene_12016	pan_gene_29595	Nodes_per_plant;Nodes_to_ear;Photoperiod_Growing-degree_days_to_silk;Photoperiod_growing-degree_days_to_anthesis;Southern_leaf_blight	Nodes_to_ear;PCA_of_metabolites:_PC1;Photoperiod_Growing-degree_days_to_silk;Photoperiod_growing-degree_days_to_anthesis;Tassel_length	0	0	1	0	0	0	0	0	0	0	0	0	0	0	0	0	0	0	0	0	0	0	0	0	0	0	1	private
pan_gene_12016	pan_gene_4535	Nodes_per_plant;Nodes_to_ear;Photoperiod_Growing-degree_days_to_silk;Photoperiod_growing-degree_days_to_anthesis;Southern_leaf_blight	Nodes_per_plant;Photoperiod_growing-degree_days_to_anthesis	0	0	0	0	0	0	0	0	0	0	1	0	0	0	0	0	0	0	1	0	0	0	0	0	0	0	2	dispensable
pan_gene_12016	pan_gene_8787	Nodes_per_plant;Nodes_to_ear;Photoperiod_Growing-degree_days_to_silk;Photoperiod_growing-degree_days_to_anthesis;Southern_leaf_blight	Photoperiod_growing-degree_days_to_anthesis	0	0	1	0	0	0	0	0	0	0	0	0	1	0	1	1	0	1	0	0	0	0	0	1	1	0	7	dispensable
pan_gene_12016	pan_gene_8814	Nodes_per_plant;Nodes_to_ear;Photoperiod_Growing-degree_days_to_silk;Photoperiod_growing-degree_days_to_anthesis;Southern_leaf_blight	Nitrate;Photoperiod_growing-degree_days_to_anthesis	0	0	1	0	0	1	0	0	0	0	0	0	0	0	1	0	0	0	0	0	0	0	1	0	0	0	4	dispensable
pan_gene_12020	pan_gene_26812	Photoperiod_growing-degree_days_to_anthesis	100_Kernel_weight;Height_above_ear;Photoperiod_Growing-degree_days_to_silk;Photoperiod_growing-degree_days_to_anthesis	0	0	0	0	0	0	0	0	1	0	0	0	0	0	0	0	0	0	0	0	0	0	0	0	0	0	1	private
pan_gene_12020	pan_gene_29528	Photoperiod_growing-degree_days_to_anthesis	Average_internode_length_(below_ear);Photoperiod_growing-degree_days_to_anthesis	0	0	0	0	0	0	0	1	0	0	0	0	0	0	0	0	0	0	0	0	0	0	0	0	0	0	1	private
pan_gene_12026	pan_gene_31467	Leaf_length;Photoperiod_Growing-degree_days_to_silk;Photoperiod_growing-degree_days_to_anthesis;Protein	Ear_row_number;Northern_Leaf_Blight;Photoperiod_growing-degree_days_to_anthesis;Ratio_of_ear_height_to_total_height;Tassel_branch_number	0	0	0	0	0	1	0	0	0	0	0	0	0	0	0	0	0	0	0	0	0	0	0	0	0	0	1	private
pan_gene_12061	pan_gene_19790	Photoperiod_growing-degree_days_to_anthesis;Southern_leaf_blight	Photoperiod_growing-degree_days_to_anthesis	0	0	1	1	1	1	1	0	1	0	0	1	0	1	0	0	0	1	0	1	1	1	1	1	0	0	14	near-core
pan_gene_12061	pan_gene_27425	Photoperiod_growing-degree_days_to_anthesis;Southern_leaf_blight	Photoperiod_growing-degree_days_to_anthesis	0	0	1	0	0	0	0	0	0	1	0	1	0	0	0	1	0	0	0	1	1	0	1	0	1	0	8	dispensable
pan_gene_12080	pan_gene_14291	Average_internode_length_(whole_plant);Height_per_day_(until_flowering);Photoperiod_growing-degree_days_to_anthesis	Photoperiod_Growing-degree_days_to_silk;Photoperiod_growing-degree_days_to_anthesis	0	0	1	0	0	0	0	0	0	0	0	0	0	1	0	0	0	1	0	0	0	0	0	0	0	0	3	dispensable
pan_gene_12081	pan_gene_28759	Photoperiod_growing-degree_days_to_anthesis	Photoperiod_growing-degree_days_to_anthesis	0	0	1	0	0	0	0	0	0	0	0	0	0	0	0	0	0	1	0	0	1	0	0	0	0	1	4	dispensable
pan_gene_13070	pan_gene_25373	Photoperiod_growing-degree_days_to_anthesis	Fructose;Nodes_to_ear;Photoperiod_growing-degree_days_to_anthesis	0	0	0	0	1	0	0	1	0	0	0	0	0	0	0	0	0	0	0	0	0	0	0	0	0	0	2	dispensable
pan_gene_13086	pan_gene_27425	Photoperiod_growing-degree_days_to_anthesis	Photoperiod_growing-degree_days_to_anthesis	0	0	1	1	1	0	0	0	0	1	0	1	1	0	1	1	0	0	0	0	0	0	0	1	0	0	9	dispensable
pan_gene_14291	pan_gene_9035	Photoperiod_Growing-degree_days_to_silk;Photoperiod_growing-degree_days_to_anthesis	Height_above_ear;Photoperiod_growing-degree_days_to_anthesis	0	0	1	0	0	0	0	1	0	1	1	0	1	0	1	0	1	0	0	0	0	0	0	1	1	0	9	dispensable
pan_gene_14301	pan_gene_30919	Photoperiod_Growing-degree_days_to_silk;Photoperiod_growing-degree_days_to_anthesis;Plant_height	Photoperiod_growing-degree_days_to_anthesis	0	0	1	0	0	0	0	0	0	0	0	0	0	0	0	0	0	0	0	0	0	0	0	0	0	0	1	private
pan_gene_14485	pan_gene_29756	Ear_height;Photoperiod_growing-degree_days_to_anthesis;Plant_height	Leaf_width;Nodes_per_plant;Nodes_to_ear;Photoperiod_Growing-degree_days_to_silk;Photoperiod_growing-degree_days_to_anthesis	0	0	1	0	0	0	0	0	0	0	0	0	0	0	0	0	0	0	0	0	0	0	0	0	0	1	2	dispensable
pan_gene_14739	pan_gene_26574	Days_to_anthesis;Photoperiod_Growing-degree_days_to_silk;Photoperiod_growing-degree_days_to_anthesis	Average_internode_length_(below_ear);Days_to_silk;Photoperiod_growing-degree_days_to_anthesis;Ratio_of_ear_height_to_total_height	0	0	0	0	0	0	0	0	0	0	0	0	0	1	0	0	0	0	0	0	0	0	0	0	0	0	1	private
pan_gene_14739	pan_gene_26702	Days_to_anthesis;Photoperiod_Growing-degree_days_to_silk;Photoperiod_growing-degree_days_to_anthesis	Ear_height;Leaf_width;Photoperiod_growing-degree_days_to_anthesis	0	0	0	0	0	0	0	0	0	0	0	0	0	1	0	0	1	0	1	1	1	0	1	0	0	0	6	dispensable
pan_gene_14739	pan_gene_28689	Days_to_anthesis;Photoperiod_Growing-degree_days_to_silk;Photoperiod_growing-degree_days_to_anthesis	Photoperiod_Growing-degree_days_to_silk;Photoperiod_growing-degree_days_to_anthesis	0	0	0	0	0	0	0	0	0	0	0	0	0	0	0	0	1	0	1	0	0	0	1	0	0	0	3	dispensable
pan_gene_14773	pan_gene_29528	Photoperiod_growing-degree_days_to_anthesis	Average_internode_length_(below_ear);Photoperiod_growing-degree_days_to_anthesis	0	0	0	0	0	0	0	0	0	0	0	0	0	0	0	1	0	0	0	0	0	0	0	0	0	0	1	private
pan_gene_16497	pan_gene_4391	Days_to_anthesis;Days_to_silk;Height_above_ear;Photoperiod_growing-degree_days_to_anthesis	Photoperiod_growing-degree_days_to_anthesis	0	0	0	0	0	0	0	0	0	0	1	0	0	0	0	0	0	0	0	0	0	0	0	0	0	0	1	private
pan_gene_16497	pan_gene_8787	Days_to_anthesis;Days_to_silk;Height_above_ear;Photoperiod_growing-degree_days_to_anthesis	Photoperiod_growing-degree_days_to_anthesis	0	0	0	0	0	1	0	0	0	0	1	0	0	0	0	0	0	1	0	0	0	0	0	0	0	0	3	dispensable
pan_gene_16612	pan_gene_29533	Days_to_silk;Photoperiod_growing-degree_days_to_anthesis	Days_to_anthesis;Photoperiod_growing-degree_days_to_anthesis	0	0	1	0	0	0	0	0	0	0	0	0	0	0	0	0	0	0	0	0	0	0	0	0	0	0	1	private
pan_gene_16815	pan_gene_26576	Photoperiod_growing-degree_days_to_anthesis	Photoperiod_growing-degree_days_to_anthesis	0	0	1	0	0	0	0	0	1	0	0	1	0	0	0	0	0	0	0	0	0	0	0	0	0	0	3	dispensable
pan_gene_16815	pan_gene_29370	Photoperiod_growing-degree_days_to_anthesis	Photoperiod_growing-degree_days_to_anthesis	0	0	1	1	0	1	0	0	1	0	0	0	0	0	1	0	0	1	0	0	0	1	0	0	0	0	7	dispensable
pan_gene_16815	pan_gene_29595	Photoperiod_growing-degree_days_to_anthesis	Nodes_to_ear;PCA_of_metabolites:_PC1;Photoperiod_Growing-degree_days_to_silk;Photoperiod_growing-degree_days_to_anthesis;Tassel_length	0	0	1	0	0	0	0	0	0	0	0	0	0	0	0	0	0	0	0	0	0	1	0	0	0	0	2	dispensable
pan_gene_16815	pan_gene_5368	Photoperiod_growing-degree_days_to_anthesis	Anthesis-silking_interval;Cob_diameter;Leaf_length;Nodes_above_ear;Photoperiod_growing-degree_days_to_anthesis	0	0	1	0	0	0	0	0	1	0	0	1	0	0	1	0	0	0	0	0	0	0	0	0	0	0	4	dispensable
pan_gene_17168	pan_gene_19201	Photoperiod_growing-degree_days_to_anthesis	Photoperiod_growing-degree_days_to_anthesis	0	0	1	0	0	0	0	0	0	0	0	0	0	0	0	0	0	0	0	0	0	1	0	0	0	0	2	dispensable
pan_gene_17168	pan_gene_19429	Photoperiod_growing-degree_days_to_anthesis	Photoperiod_growing-degree_days_to_anthesis	0	0	1	0	0	0	0	0	0	0	0	0	0	0	0	0	0	0	0	0	0	0	0	0	0	0	1	private
pan_gene_17168	pan_gene_20455	Photoperiod_growing-degree_days_to_anthesis	Leaf_length;Photoperiod_growing-degree_days_to_anthesis	0	0	0	0	0	0	0	0	0	0	0	0	0	0	0	0	0	0	0	0	0	0	1	0	0	0	1	private
pan_gene_17168	pan_gene_27757	Photoperiod_growing-degree_days_to_anthesis	Glutamate;Photoperiod_Growing-degree_days_to_silk;Photoperiod_growing-degree_days_to_anthesis;Southern_leaf_blight;Tassel_branch_number	0	0	1	0	0	0	0	0	1	1	0	1	0	0	0	0	1	0	0	0	0	0	0	0	0	0	5	dispensable
pan_gene_17168	pan_gene_28802	Photoperiod_growing-degree_days_to_anthesis	Photoperiod_growing-degree_days_to_anthesis	0	0	1	0	0	0	0	0	1	0	0	0	1	0	1	0	0	0	0	0	0	0	0	0	0	0	4	dispensable
pan_gene_17176	pan_gene_21337	Days_to_silk;Ear_row_number;Photoperiod_growing-degree_days_to_anthesis	Leaf_width;Photoperiod_growing-degree_days_to_anthesis	0	0	1	0	0	0	0	0	0	0	0	0	0	0	0	0	0	0	0	0	0	0	0	0	0	0	1	private
pan_gene_17176	pan_gene_21897	Days_to_silk;Ear_row_number;Photoperiod_growing-degree_days_to_anthesis	Photoperiod_growing-degree_days_to_anthesis	0	0	1	0	0	0	0	0	0	0	0	0	0	0	0	0	0	0	0	0	0	0	0	0	0	0	1	private
pan_gene_19201	pan_gene_31783	Photoperiod_growing-degree_days_to_anthesis	Photoperiod_growing-degree_days_to_anthesis	0	0	0	0	1	0	0	0	0	0	0	0	0	0	0	0	0	0	0	0	0	0	0	0	0	1	2	dispensable
pan_gene_19201	pan_gene_5368	Photoperiod_growing-degree_days_to_anthesis	Anthesis-silking_interval;Cob_diameter;Leaf_length;Nodes_above_ear;Photoperiod_growing-degree_days_to_anthesis	0	0	1	0	0	1	0	0	1	1	0	0	1	1	1	0	0	0	0	0	0	0	0	0	1	0	8	dispensable
pan_gene_19201	pan_gene_8814	Photoperiod_growing-degree_days_to_anthesis	Nitrate;Photoperiod_growing-degree_days_to_anthesis	0	0	1	1	1	1	0	1	1	1	0	1	1	0	1	0	0	1	0	1	1	1	1	0	0	0	15	near-core
pan_gene_19429	pan_gene_27111	Photoperiod_growing-degree_days_to_anthesis	Northern_Leaf_Blight;Photoperiod_growing-degree_days_to_anthesis	0	0	1	0	0	0	0	0	0	0	0	1	0	0	0	0	0	0	0	0	1	0	1	0	0	0	4	dispensable
pan_gene_19429	pan_gene_8814	Photoperiod_growing-degree_days_to_anthesis	Nitrate;Photoperiod_growing-degree_days_to_anthesis	0	0	1	1	0	1	0	0	1	0	1	1	1	1	1	1	0	1	1	0	0	0	1	0	1	0	14	near-core
pan_gene_20380	pan_gene_28616	Photoperiod_growing-degree_days_to_anthesis	Photoperiod_Growing-degree_days_to_silk;Photoperiod_growing-degree_days_to_anthesis	0	0	1	0	0	0	0	0	1	0	0	1	0	0	1	0	0	0	0	0	1	0	0	0	1	0	6	dispensable
pan_gene_20380	pan_gene_29817	Photoperiod_growing-degree_days_to_anthesis	Days_to_anthesis;Photoperiod_Growing-degree_days_to_silk;Photoperiod_growing-degree_days_to_anthesis;Tassel_length	0	0	1	1	1	0	0	0	1	0	0	1	0	0	1	0	0	1	0	0	1	0	1	0	1	0	10	dispensable
pan_gene_20380	pan_gene_8455	Photoperiod_growing-degree_days_to_anthesis	Ear_height;Photoperiod_growing-degree_days_to_anthesis	0	0	1	0	0	0	0	0	1	1	0	0	0	0	0	0	0	0	0	0	0	0	1	0	0	0	4	dispensable
pan_gene_21896	pan_gene_27715	Photoperiod_Growing-degree_days_to_silk;Photoperiod_growing-degree_days_to_anthesis	Photoperiod_Growing-degree_days_to_silk;Photoperiod_growing-degree_days_to_anthesis;Stalk_strength;Sucrose	0	0	0	0	0	0	0	0	0	0	0	0	0	0	0	0	1	0	0	0	0	0	0	0	0	0	1	private
pan_gene_21896	pan_gene_27757	Photoperiod_Growing-degree_days_to_silk;Photoperiod_growing-degree_days_to_anthesis	Glutamate;Photoperiod_Growing-degree_days_to_silk;Photoperiod_growing-degree_days_to_anthesis;Southern_leaf_blight;Tassel_branch_number	0	0	1	0	0	0	0	1	1	0	1	0	0	0	0	0	1	1	0	0	0	0	1	1	0	0	8	dispensable
pan_gene_21896	pan_gene_8393	Photoperiod_Growing-degree_days_to_silk;Photoperiod_growing-degree_days_to_anthesis	Photoperiod_Growing-degree_days_to_silk;Photoperiod_growing-degree_days_to_anthesis;Plant_height;Ratio_of_ear_height_to_total_height	0	0	1	0	0	0	0	0	0	0	0	0	0	0	0	0	0	0	0	0	0	0	0	0	0	0	1	private
pan_gene_21897	pan_gene_31756	Photoperiod_growing-degree_days_to_anthesis	Chlorophyll_B;Photoperiod_growing-degree_days_to_anthesis	0	0	1	0	0	0	0	0	0	0	0	0	0	0	0	0	0	0	0	0	0	0	0	0	0	0	1	private
pan_gene_24687	pan_gene_91053	Photoperiod_growing-degree_days_to_anthesis	Photoperiod_growing-degree_days_to_anthesis	0	0	1	0	0	0	0	0	0	0	0	0	0	0	0	0	0	0	0	0	0	0	0	0	0	0	1	private
pan_gene_26155	pan_gene_29222	Photoperiod_growing-degree_days_to_anthesis	Boxcox-transformed_leaf_angle;Photoperiod_growing-degree_days_to_anthesis	0	0	1	1	0	0	0	0	1	0	0	0	0	0	0	0	0	0	0	0	0	0	0	0	0	1	4	dispensable
pan_gene_26576	pan_gene_27854	Photoperiod_growing-degree_days_to_anthesis	100_Kernel_weight;Ear_height;Ear_row_number;Nodes_to_ear;Photoperiod_growing-degree_days_to_anthesis	0	0	1	0	0	1	0	1	0	0	0	0	0	0	0	0	0	0	0	0	0	1	0	0	0	0	4	dispensable
pan_gene_26702	pan_gene_29157	Ear_height;Leaf_width;Photoperiod_growing-degree_days_to_anthesis	Ear_height;Photoperiod_growing-degree_days_to_anthesis	0	0	0	0	0	1	0	0	0	0	0	0	0	0	0	0	0	0	0	1	0	0	0	0	0	0	2	dispensable
pan_gene_26702	pan_gene_29222	Ear_height;Leaf_width;Photoperiod_growing-degree_days_to_anthesis	Boxcox-transformed_leaf_angle;Photoperiod_growing-degree_days_to_anthesis	0	0	0	1	0	0	1	0	0	1	1	1	0	1	0	1	1	0	1	1	1	0	1	1	1	1	15	near-core
pan_gene_26775	pan_gene_29370	Photoperiod_growing-degree_days_to_anthesis	Photoperiod_growing-degree_days_to_anthesis	0	0	1	0	0	0	0	0	0	0	1	0	0	0	0	0	0	0	0	0	1	0	0	0	0	0	3	dispensable
pan_gene_26812	pan_gene_27715	100_Kernel_weight;Height_above_ear;Photoperiod_Growing-degree_days_to_silk;Photoperiod_growing-degree_days_to_anthesis	Photoperiod_Growing-degree_days_to_silk;Photoperiod_growing-degree_days_to_anthesis;Stalk_strength;Sucrose	0	0	0	0	0	0	0	0	0	0	0	0	0	0	0	0	0	0	0	0	1	0	1	0	0	0	2	dispensable
pan_gene_26836	pan_gene_3379	Cob_diameter;Photoperiod_growing-degree_days_to_anthesis;Ratio_of_ear_height_to_total_height	Photoperiod_growing-degree_days_to_anthesis	0	0	1	0	0	0	0	0	0	0	0	0	0	0	0	0	0	0	0	0	0	0	0	0	0	0	1	private
pan_gene_26836	pan_gene_5350	Cob_diameter;Photoperiod_growing-degree_days_to_anthesis;Ratio_of_ear_height_to_total_height	Photoperiod_growing-degree_days_to_anthesis;Tassel_length	0	0	1	0	0	0	0	0	0	0	0	0	0	1	0	0	0	0	0	0	0	0	0	0	0	0	2	dispensable
pan_gene_27111	pan_gene_5368	Northern_Leaf_Blight;Photoperiod_growing-degree_days_to_anthesis	Anthesis-silking_interval;Cob_diameter;Leaf_length;Nodes_above_ear;Photoperiod_growing-degree_days_to_anthesis	0	0	1	0	0	0	1	0	0	0	1	1	0	0	0	1	0	1	1	0	1	0	1	0	0	0	9	dispensable
pan_gene_27111	pan_gene_8814	Northern_Leaf_Blight;Photoperiod_growing-degree_days_to_anthesis	Nitrate;Photoperiod_growing-degree_days_to_anthesis	0	0	1	0	0	0	0	0	0	0	0	0	0	0	0	0	0	0	0	0	0	0	0	0	0	0	1	private
pan_gene_27425	pan_gene_97091	Photoperiod_growing-degree_days_to_anthesis	Nodes_above_ear;Photoperiod_growing-degree_days_to_anthesis;Stalk_strength	0	0	1	1	1	0	0	0	1	1	1	1	1	0	1	1	0	0	1	0	0	0	1	1	0	0	13	near-core
pan_gene_27659	pan_gene_29695	Days_to_anthesis;Nodes_per_plant;Photoperiod_Growing-degree_days_to_silk;Photoperiod_growing-degree_days_to_anthesis;Ratio_of_ear_height_to_total_height	Leaf_length;Photoperiod_Growing-degree_days_to_silk;Photoperiod_growing-degree_days_to_anthesis	0	0	0	0	0	0	0	0	0	1	0	0	0	0	0	0	0	0	0	0	0	0	0	0	0	0	1	private
pan_gene_27715	pan_gene_29528	Photoperiod_Growing-degree_days_to_silk;Photoperiod_growing-degree_days_to_anthesis;Stalk_strength;Sucrose	Average_internode_length_(below_ear);Photoperiod_growing-degree_days_to_anthesis	0	0	0	0	0	0	0	0	0	0	0	0	0	0	0	0	1	0	0	0	0	0	1	0	0	0	2	dispensable
pan_gene_27757	pan_gene_28065	Glutamate;Photoperiod_Growing-degree_days_to_silk;Photoperiod_growing-degree_days_to_anthesis;Southern_leaf_blight;Tassel_branch_number	Photoperiod_Growing-degree_days_to_silk;Photoperiod_growing-degree_days_to_anthesis	0	0	1	0	0	0	0	1	1	1	0	1	0	0	0	0	0	0	0	0	0	0	0	1	0	0	6	dispensable
pan_gene_27757	pan_gene_28732	Glutamate;Photoperiod_Growing-degree_days_to_silk;Photoperiod_growing-degree_days_to_anthesis;Southern_leaf_blight;Tassel_branch_number	Anthesis-silking_interval;Days_to_anthesis;Ear_height;Leaf_length;Leaf_width;Nodes_per_plant;Photoperiod_Growing-degree_days_to_silk;Photoperiod_growing-degree_days_to_anthesis	0	0	1	0	0	0	0	0	0	0	0	0	0	0	0	0	0	0	0	0	0	0	0	0	0	0	1	private
pan_gene_27757	pan_gene_29595	Glutamate;Photoperiod_Growing-degree_days_to_silk;Photoperiod_growing-degree_days_to_anthesis;Southern_leaf_blight;Tassel_branch_number	Nodes_to_ear;PCA_of_metabolites:_PC1;Photoperiod_Growing-degree_days_to_silk;Photoperiod_growing-degree_days_to_anthesis;Tassel_length	0	0	1	0	0	0	0	0	0	0	1	0	0	0	0	0	0	1	0	0	0	0	1	0	0	0	4	dispensable
pan_gene_27757	pan_gene_4535	Glutamate;Photoperiod_Growing-degree_days_to_silk;Photoperiod_growing-degree_days_to_anthesis;Southern_leaf_blight;Tassel_branch_number	Nodes_per_plant;Photoperiod_growing-degree_days_to_anthesis	0	0	0	0	0	0	0	0	0	0	0	1	0	0	0	0	0	0	0	0	0	0	0	0	0	0	1	private
pan_gene_27757	pan_gene_5350	Glutamate;Photoperiod_Growing-degree_days_to_silk;Photoperiod_growing-degree_days_to_anthesis;Southern_leaf_blight;Tassel_branch_number	Photoperiod_growing-degree_days_to_anthesis;Tassel_length	0	0	1	0	0	0	0	0	1	0	0	0	0	0	0	0	0	0	0	0	0	0	0	0	0	0	2	dispensable
pan_gene_27757	pan_gene_5816	Glutamate;Photoperiod_Growing-degree_days_to_silk;Photoperiod_growing-degree_days_to_anthesis;Southern_leaf_blight;Tassel_branch_number	Days_to_anthesis;Days_to_silk;Ear_row_number;Photoperiod_growing-degree_days_to_anthesis	0	0	0	0	0	0	0	0	0	0	1	0	0	0	1	0	0	0	1	0	0	0	0	0	0	0	3	dispensable
pan_gene_27757	pan_gene_7783	Glutamate;Photoperiod_Growing-degree_days_to_silk;Photoperiod_growing-degree_days_to_anthesis;Southern_leaf_blight;Tassel_branch_number	100_Kernel_weight;Days_to_anthesis;Photoperiod_growing-degree_days_to_anthesis	0	0	1	0	0	0	0	1	1	1	1	1	0	1	1	0	1	1	1	1	1	1	0	1	0	0	15	near-core
pan_gene_27757	pan_gene_8335	Glutamate;Photoperiod_Growing-degree_days_to_silk;Photoperiod_growing-degree_days_to_anthesis;Southern_leaf_blight;Tassel_branch_number	Average_internode_length_(whole_plant);Photoperiod_Growing-degree_days_to_silk;Photoperiod_growing-degree_days_to_anthesis	0	0	1	0	0	0	0	1	1	0	1	1	0	0	0	0	1	1	1	0	1	1	1	1	1	0	13	near-core
pan_gene_27757	pan_gene_8815	Glutamate;Photoperiod_Growing-degree_days_to_silk;Photoperiod_growing-degree_days_to_anthesis;Southern_leaf_blight;Tassel_branch_number	Days_to_anthesis;Photoperiod_Growing-degree_days_to_silk;Photoperiod_growing-degree_days_to_anthesis;Tassel_branch_number	0	0	0	0	0	0	0	0	0	0	0	0	0	0	0	0	0	0	0	0	1	0	0	0	0	0	1	private
pan_gene_28057	pan_gene_28065	Photoperiod_growing-degree_days_to_anthesis	Photoperiod_Growing-degree_days_to_silk;Photoperiod_growing-degree_days_to_anthesis	0	0	1	0	0	0	0	0	0	0	0	1	0	0	0	0	0	0	0	0	0	1	0	1	0	0	4	dispensable
pan_gene_28057	pan_gene_5268	Photoperiod_growing-degree_days_to_anthesis	Photoperiod_growing-degree_days_to_anthesis	0	0	1	0	0	0	0	0	0	0	0	0	0	0	0	0	0	0	0	0	0	0	0	0	0	0	1	private
pan_gene_28057	pan_gene_7783	Photoperiod_growing-degree_days_to_anthesis	100_Kernel_weight;Days_to_anthesis;Photoperiod_growing-degree_days_to_anthesis	0	0	1	0	0	0	0	0	0	0	0	0	0	0	0	0	0	0	0	0	0	0	0	0	0	0	1	private
pan_gene_28065	pan_gene_5352	Photoperiod_Growing-degree_days_to_silk;Photoperiod_growing-degree_days_to_anthesis	Photoperiod_Growing-degree_days_to_silk;Photoperiod_growing-degree_days_to_anthesis	0	0	1	0	0	0	0	0	0	0	0	0	0	0	0	0	0	0	1	0	0	0	0	0	0	1	3	dispensable
pan_gene_28610	pan_gene_29817	Nitrate;PCA_of_metabolites:_PC1;Photoperiod_Growing-degree_days_to_silk;Photoperiod_growing-degree_days_to_anthesis;Plant_height	Days_to_anthesis;Photoperiod_Growing-degree_days_to_silk;Photoperiod_growing-degree_days_to_anthesis;Tassel_length	0	0	1	0	1	0	0	0	0	0	0	0	0	0	0	0	0	0	0	1	0	0	0	0	0	0	3	dispensable
pan_gene_28616	pan_gene_29257	Photoperiod_Growing-degree_days_to_silk;Photoperiod_growing-degree_days_to_anthesis	Photoperiod_growing-degree_days_to_anthesis	0	0	1	0	0	0	0	0	0	0	0	0	0	0	0	0	0	0	0	0	0	0	0	0	0	0	1	private
pan_gene_28616	pan_gene_29258	Photoperiod_Growing-degree_days_to_silk;Photoperiod_growing-degree_days_to_anthesis	Ear_row_number;Photoperiod_growing-degree_days_to_anthesis	0	0	1	0	0	0	0	0	0	0	0	0	0	0	0	0	0	0	0	0	0	0	0	0	0	0	1	private
pan_gene_28616	pan_gene_8455	Photoperiod_Growing-degree_days_to_silk;Photoperiod_growing-degree_days_to_anthesis	Ear_height;Photoperiod_growing-degree_days_to_anthesis	0	0	1	0	1	0	0	0	0	0	0	0	0	0	0	0	0	0	0	0	0	0	1	0	0	0	3	dispensable
pan_gene_28732	pan_gene_28802	Anthesis-silking_interval;Days_to_anthesis;Ear_height;Leaf_length;Leaf_width;Nodes_per_plant;Photoperiod_Growing-degree_days_to_silk;Photoperiod_growing-degree_days_to_anthesis	Photoperiod_growing-degree_days_to_anthesis	0	0	1	0	1	0	1	0	1	0	0	0	1	0	0	0	0	0	0	0	0	0	0	0	0	0	5	dispensable
pan_gene_28802	pan_gene_29258	Photoperiod_growing-degree_days_to_anthesis	Ear_row_number;Photoperiod_growing-degree_days_to_anthesis	0	0	1	0	0	0	0	0	0	0	0	0	0	0	0	0	0	0	0	0	0	1	0	0	0	0	2	dispensable
pan_gene_28802	pan_gene_31783	Photoperiod_growing-degree_days_to_anthesis	Photoperiod_growing-degree_days_to_anthesis	0	0	0	0	1	0	0	0	0	0	0	0	0	0	0	0	0	0	0	0	0	0	0	0	0	0	1	private
pan_gene_28846	pan_gene_31756	Photoperiod_Growing-degree_days_to_silk;Photoperiod_growing-degree_days_to_anthesis;Plant_height	Chlorophyll_B;Photoperiod_growing-degree_days_to_anthesis	0	0	0	0	1	0	0	0	0	0	0	0	0	0	0	0	0	0	0	0	0	0	0	0	0	0	1	private
pan_gene_28883	pan_gene_8814	Height_per_day_(until_flowering);Nodes_per_plant;Photoperiod_Growing-degree_days_to_silk;Photoperiod_growing-degree_days_to_anthesis;Ratio_of_ear_height_to_total_height	Nitrate;Photoperiod_growing-degree_days_to_anthesis	0	0	1	0	0	0	0	0	1	0	0	0	1	0	0	0	0	1	0	0	0	0	0	0	0	0	4	dispensable
pan_gene_29258	pan_gene_29724	Ear_row_number;Photoperiod_growing-degree_days_to_anthesis	Photoperiod_growing-degree_days_to_anthesis	0	0	1	0	0	0	0	0	0	0	0	0	0	0	0	0	0	0	0	0	0	0	0	0	0	0	1	private
pan_gene_29370	pan_gene_30117	Photoperiod_growing-degree_days_to_anthesis	Photoperiod_growing-degree_days_to_anthesis	0	0	0	0	0	1	0	0	0	0	0	0	0	0	0	0	0	0	0	0	0	0	0	0	0	0	1	private
pan_gene_29370	pan_gene_5368	Photoperiod_growing-degree_days_to_anthesis	Anthesis-silking_interval;Cob_diameter;Leaf_length;Nodes_above_ear;Photoperiod_growing-degree_days_to_anthesis	0	0	1	0	0	0	0	0	1	0	1	0	1	0	1	0	0	1	0	1	0	0	0	0	1	0	8	dispensable
pan_gene_29370	pan_gene_8393	Photoperiod_growing-degree_days_to_anthesis	Photoperiod_Growing-degree_days_to_silk;Photoperiod_growing-degree_days_to_anthesis;Plant_height;Ratio_of_ear_height_to_total_height	0	0	1	0	0	0	0	0	0	0	0	0	0	0	0	0	0	0	0	0	0	0	0	0	0	0	1	private
pan_gene_29370	pan_gene_8814	Photoperiod_growing-degree_days_to_anthesis	Nitrate;Photoperiod_growing-degree_days_to_anthesis	0	0	1	0	0	1	0	1	0	0	0	0	1	0	1	0	0	1	0	0	1	0	1	1	0	0	9	dispensable
pan_gene_29528	pan_gene_8393	Average_internode_length_(below_ear);Photoperiod_growing-degree_days_to_anthesis	Photoperiod_Growing-degree_days_to_silk;Photoperiod_growing-degree_days_to_anthesis;Plant_height;Ratio_of_ear_height_to_total_height	0	0	1	0	0	0	0	0	0	0	0	0	0	0	0	0	0	0	0	0	0	0	0	0	0	0	1	private
pan_gene_29595	pan_gene_8814	Nodes_to_ear;PCA_of_metabolites:_PC1;Photoperiod_Growing-degree_days_to_silk;Photoperiod_growing-degree_days_to_anthesis;Tassel_length	Nitrate;Photoperiod_growing-degree_days_to_anthesis	0	0	1	0	0	0	0	0	0	0	0	0	1	0	0	0	0	0	0	0	0	0	0	0	0	0	2	dispensable
pan_gene_29724	pan_gene_30919	Photoperiod_growing-degree_days_to_anthesis	Photoperiod_growing-degree_days_to_anthesis	0	0	1	0	0	0	0	0	0	0	0	0	0	0	0	0	0	0	0	0	0	0	0	0	0	0	1	private
pan_gene_29783	pan_gene_8335	Leaf_width;Photoperiod_growing-degree_days_to_anthesis	Average_internode_length_(whole_plant);Photoperiod_Growing-degree_days_to_silk;Photoperiod_growing-degree_days_to_anthesis	0	0	1	0	0	0	1	0	0	0	0	0	0	0	0	0	0	0	0	0	0	0	0	0	0	0	2	dispensable
pan_gene_29817	pan_gene_5382	Days_to_anthesis;Photoperiod_Growing-degree_days_to_silk;Photoperiod_growing-degree_days_to_anthesis;Tassel_length	Cob_diameter;Leaf_length;Photoperiod_growing-degree_days_to_anthesis	0	0	1	0	0	0	0	0	1	1	0	0	1	0	0	0	0	0	0	0	0	0	0	0	0	0	4	dispensable
pan_gene_29817	pan_gene_8455	Days_to_anthesis;Photoperiod_Growing-degree_days_to_silk;Photoperiod_growing-degree_days_to_anthesis;Tassel_length	Ear_height;Photoperiod_growing-degree_days_to_anthesis	0	0	1	0	1	0	0	0	0	0	0	0	0	0	0	0	0	0	1	0	0	1	1	0	1	0	6	dispensable
pan_gene_30117	pan_gene_5816	Photoperiod_growing-degree_days_to_anthesis	Days_to_anthesis;Days_to_silk;Ear_row_number;Photoperiod_growing-degree_days_to_anthesis	0	0	0	0	0	1	0	0	0	0	0	0	0	0	0	0	0	0	0	0	0	0	0	0	0	0	1	private
pan_gene_30919	pan_gene_5816	Photoperiod_growing-degree_days_to_anthesis	Days_to_anthesis;Days_to_silk;Ear_row_number;Photoperiod_growing-degree_days_to_anthesis	0	0	0	0	0	1	0	0	0	0	1	0	0	0	0	0	0	0	0	0	0	0	0	0	0	0	2	dispensable
pan_gene_30919	pan_gene_8335	Photoperiod_growing-degree_days_to_anthesis	Average_internode_length_(whole_plant);Photoperiod_Growing-degree_days_to_silk;Photoperiod_growing-degree_days_to_anthesis	0	0	1	0	0	1	0	0	1	0	1	0	0	0	1	0	0	0	0	0	1	1	0	1	0	0	8	dispensable
pan_gene_31756	pan_gene_31795	Chlorophyll_B;Photoperiod_growing-degree_days_to_anthesis	Photoperiod_growing-degree_days_to_anthesis	0	0	0	0	0	0	0	0	0	1	0	0	0	0	0	0	0	0	0	0	0	0	0	0	0	0	1	private
pan_gene_4535	pan_gene_5816	Nodes_per_plant;Photoperiod_growing-degree_days_to_anthesis	Days_to_anthesis;Days_to_silk;Ear_row_number;Photoperiod_growing-degree_days_to_anthesis	0	0	0	0	0	0	0	0	0	0	0	1	0	0	0	0	1	0	0	1	0	0	0	0	0	0	3	dispensable
pan_gene_5350	pan_gene_7783	Photoperiod_growing-degree_days_to_anthesis;Tassel_length	100_Kernel_weight;Days_to_anthesis;Photoperiod_growing-degree_days_to_anthesis	0	0	1	0	0	0	0	0	1	0	0	0	0	0	0	0	0	0	0	0	0	0	0	0	1	0	3	dispensable
pan_gene_5368	pan_gene_8814	Anthesis-silking_interval;Cob_diameter;Leaf_length;Nodes_above_ear;Photoperiod_growing-degree_days_to_anthesis	Nitrate;Photoperiod_growing-degree_days_to_anthesis	0	0	1	0	0	0	0	0	1	0	0	0	1	0	1	0	0	0	0	1	0	0	0	0	0	0	5	dispensable
pan_gene_5382	pan_gene_8455	Cob_diameter;Leaf_length;Photoperiod_growing-degree_days_to_anthesis	Ear_height;Photoperiod_growing-degree_days_to_anthesis	0	0	1	0	0	0	0	0	0	0	0	0	0	0	0	0	0	0	0	0	0	0	0	0	0	0	1	private
pan_gene_8321	pan_gene_8394	Photoperiod_Growing-degree_days_to_silk;Photoperiod_growing-degree_days_to_anthesis;Tassel_branch_number	Ear_height;Photoperiod_Growing-degree_days_to_silk;Photoperiod_growing-degree_days_to_anthesis	0	0	0	0	0	0	0	0	1	0	0	0	1	0	0	0	0	0	0	0	0	0	0	0	0	0	2	dispensable
pan_gene_8335	pan_gene_8393	Average_internode_length_(whole_plant);Photoperiod_Growing-degree_days_to_silk;Photoperiod_growing-degree_days_to_anthesis	Photoperiod_Growing-degree_days_to_silk;Photoperiod_growing-degree_days_to_anthesis;Plant_height;Ratio_of_ear_height_to_total_height	0	0	1	0	0	0	0	0	0	0	0	0	0	0	0	0	0	0	0	0	0	0	0	0	0	0	1	private
pan_gene_8335	pan_gene_8814	Average_internode_length_(whole_plant);Photoperiod_Growing-degree_days_to_silk;Photoperiod_growing-degree_days_to_anthesis	Nitrate;Photoperiod_growing-degree_days_to_anthesis	0	0	1	1	0	1	0	1	0	0	0	0	1	0	0	0	0	0	0	0	0	0	1	0	0	0	6	dispensable
pan_gene_8393	pan_gene_8787	Photoperiod_Growing-degree_days_to_silk;Photoperiod_growing-degree_days_to_anthesis;Plant_height;Ratio_of_ear_height_to_total_height	Photoperiod_growing-degree_days_to_anthesis	0	0	1	0	0	0	0	0	0	0	0	0	0	0	0	0	0	0	0	0	0	0	0	0	0	0	1	private
pan_gene_10178	pan_gene_13086	Photoperiod_growing-degree_days_to_anthesis	Photoperiod_growing-degree_days_to_anthesis	0	0	0	1	0	0	0	0	0	0	0	0	0	0	0	0	0	0	0	0	0	0	0	0	0	0	1	private
pan_gene_10178	pan_gene_22410	Photoperiod_growing-degree_days_to_anthesis	Photoperiod_growing-degree_days_to_anthesis;Ratio_of_ear_height_to_total_height	0	0	0	1	0	0	0	0	0	0	0	0	0	0	0	0	0	0	0	0	0	0	0	0	0	0	1	private
pan_gene_102908	pan_gene_11312	Boxcox-transformed_leaf_angle;Photoperiod_Growing-degree_days_to_silk;Photoperiod_growing-degree_days_to_anthesis	Photoperiod_growing-degree_days_to_anthesis;Southern_leaf_blight	0	0	0	1	0	0	0	0	1	0	1	0	0	0	0	0	0	0	0	0	0	0	1	0	0	0	4	dispensable
pan_gene_102908	pan_gene_29979	Boxcox-transformed_leaf_angle;Photoperiod_Growing-degree_days_to_silk;Photoperiod_growing-degree_days_to_anthesis	Photoperiod_growing-degree_days_to_anthesis	0	0	0	1	0	0	0	1	0	0	1	0	0	0	1	0	0	1	0	0	0	0	1	0	0	0	6	dispensable
pan_gene_102908	pan_gene_8321	Boxcox-transformed_leaf_angle;Photoperiod_Growing-degree_days_to_silk;Photoperiod_growing-degree_days_to_anthesis	Photoperiod_Growing-degree_days_to_silk;Photoperiod_growing-degree_days_to_anthesis;Tassel_branch_number	0	0	0	1	0	0	0	0	0	0	0	0	1	0	0	0	0	0	0	0	0	0	0	0	0	0	2	dispensable
pan_gene_10355	pan_gene_13070	Photoperiod_growing-degree_days_to_anthesis	Photoperiod_growing-degree_days_to_anthesis	0	0	0	1	1	0	0	0	1	0	0	0	0	0	0	0	0	0	0	0	0	0	0	0	0	1	4	dispensable
pan_gene_10355	pan_gene_14301	Photoperiod_growing-degree_days_to_anthesis	Photoperiod_Growing-degree_days_to_silk;Photoperiod_growing-degree_days_to_anthesis;Plant_height	0	0	0	1	0	0	0	0	0	0	0	0	0	0	0	0	0	0	0	0	0	0	0	0	0	0	1	private
pan_gene_10355	pan_gene_28065	Photoperiod_growing-degree_days_to_anthesis	Photoperiod_Growing-degree_days_to_silk;Photoperiod_growing-degree_days_to_anthesis	0	0	0	0	0	0	0	0	1	1	0	1	0	0	1	0	0	0	0	0	0	0	0	0	0	0	4	dispensable
pan_gene_10355	pan_gene_29559	Photoperiod_growing-degree_days_to_anthesis	Leaf_length;Nodes_to_ear;Photoperiod_Growing-degree_days_to_silk;Photoperiod_growing-degree_days_to_anthesis;Ratio_of_ear_height_to_total_height	0	0	0	0	0	0	0	0	0	1	0	0	0	0	0	0	0	0	0	0	0	0	0	0	0	0	1	private
pan_gene_10355	pan_gene_29595	Photoperiod_growing-degree_days_to_anthesis	Nodes_to_ear;PCA_of_metabolites:_PC1;Photoperiod_Growing-degree_days_to_silk;Photoperiod_growing-degree_days_to_anthesis;Tassel_length	0	0	0	1	0	0	0	0	1	0	0	0	0	0	0	0	0	0	1	0	0	0	1	0	1	0	5	dispensable
pan_gene_10355	pan_gene_29695	Photoperiod_growing-degree_days_to_anthesis	Leaf_length;Photoperiod_Growing-degree_days_to_silk;Photoperiod_growing-degree_days_to_anthesis	0	0	0	0	0	0	0	0	0	1	0	0	1	0	0	0	0	0	0	0	0	0	0	0	0	0	2	dispensable
pan_gene_1036	pan_gene_20478	Days_to_silk;Fructose;Photoperiod_growing-degree_days_to_anthesis	Photoperiod_Growing-degree_days_to_silk;Photoperiod_growing-degree_days_to_anthesis	0	0	0	1	0	0	0	0	0	0	0	0	0	0	0	0	0	0	0	0	0	0	0	0	0	0	1	private
pan_gene_10773	pan_gene_1181	Boxcox-transformed_leaf_angle;Ear_height;Photoperiod_Growing-degree_days_to_silk;Photoperiod_growing-degree_days_to_anthesis;Plant_height;Southern_leaf_blight	Chlorophyll_A;Leaf_length;Photoperiod_Growing-degree_days_to_silk;Photoperiod_growing-degree_days_to_anthesis;Tassel_length	0	0	0	0	0	0	0	0	0	0	0	1	0	0	0	0	0	0	0	0	0	0	0	0	0	0	1	private
pan_gene_10773	pan_gene_12016	Boxcox-transformed_leaf_angle;Ear_height;Photoperiod_Growing-degree_days_to_silk;Photoperiod_growing-degree_days_to_anthesis;Plant_height;Southern_leaf_blight	Nodes_per_plant;Nodes_to_ear;Photoperiod_Growing-degree_days_to_silk;Photoperiod_growing-degree_days_to_anthesis;Southern_leaf_blight	0	0	0	0	0	1	0	0	1	0	0	0	0	0	0	0	0	0	0	0	0	0	0	0	0	0	2	dispensable
pan_gene_10773	pan_gene_13070	Boxcox-transformed_leaf_angle;Ear_height;Photoperiod_Growing-degree_days_to_silk;Photoperiod_growing-degree_days_to_anthesis;Plant_height;Southern_leaf_blight	Photoperiod_growing-degree_days_to_anthesis	0	0	0	0	0	0	0	1	1	0	0	0	0	0	0	0	0	0	0	0	0	0	0	0	0	0	2	dispensable
pan_gene_10773	pan_gene_20455	Boxcox-transformed_leaf_angle;Ear_height;Photoperiod_Growing-degree_days_to_silk;Photoperiod_growing-degree_days_to_anthesis;Plant_height;Southern_leaf_blight	Leaf_length;Photoperiod_growing-degree_days_to_anthesis	0	0	0	0	0	1	0	0	0	0	0	0	0	0	0	0	0	0	0	0	0	0	0	0	0	0	1	private
pan_gene_10773	pan_gene_21896	Boxcox-transformed_leaf_angle;Ear_height;Photoperiod_Growing-degree_days_to_silk;Photoperiod_growing-degree_days_to_anthesis;Plant_height;Southern_leaf_blight	Photoperiod_Growing-degree_days_to_silk;Photoperiod_growing-degree_days_to_anthesis	0	0	0	0	0	1	0	0	1	1	0	0	0	0	0	0	0	0	0	0	0	0	0	0	0	0	3	dispensable
pan_gene_10773	pan_gene_27649	Boxcox-transformed_leaf_angle;Ear_height;Photoperiod_Growing-degree_days_to_silk;Photoperiod_growing-degree_days_to_anthesis;Plant_height;Southern_leaf_blight	Anthesis-silking_interval;Photoperiod_growing-degree_days_to_anthesis;Tassel_length	0	0	0	0	0	0	0	0	0	0	0	0	0	0	0	0	0	0	0	0	0	0	0	1	0	0	1	private
pan_gene_10773	pan_gene_27708	Boxcox-transformed_leaf_angle;Ear_height;Photoperiod_Growing-degree_days_to_silk;Photoperiod_growing-degree_days_to_anthesis;Plant_height;Southern_leaf_blight	Chlorophyll_A;Height_above_ear;Leaf_width;Photoperiod_Growing-degree_days_to_silk;Photoperiod_growing-degree_days_to_anthesis	0	0	0	0	0	1	0	0	0	0	0	0	0	0	0	0	0	0	0	0	0	0	0	0	0	0	1	private
pan_gene_10773	pan_gene_27715	Boxcox-transformed_leaf_angle;Ear_height;Photoperiod_Growing-degree_days_to_silk;Photoperiod_growing-degree_days_to_anthesis;Plant_height;Southern_leaf_blight	Photoperiod_Growing-degree_days_to_silk;Photoperiod_growing-degree_days_to_anthesis;Stalk_strength;Sucrose	0	0	0	0	0	0	0	0	0	0	0	0	0	0	0	0	1	0	0	0	1	0	0	0	0	0	2	dispensable
pan_gene_10773	pan_gene_28065	Boxcox-transformed_leaf_angle;Ear_height;Photoperiod_Growing-degree_days_to_silk;Photoperiod_growing-degree_days_to_anthesis;Plant_height;Southern_leaf_blight	Photoperiod_Growing-degree_days_to_silk;Photoperiod_growing-degree_days_to_anthesis	0	0	0	0	0	0	0	0	1	0	0	0	0	0	0	0	0	0	0	0	0	0	0	0	0	0	1	private
pan_gene_10773	pan_gene_29370	Boxcox-transformed_leaf_angle;Ear_height;Photoperiod_Growing-degree_days_to_silk;Photoperiod_growing-degree_days_to_anthesis;Plant_height;Southern_leaf_blight	Photoperiod_growing-degree_days_to_anthesis	0	0	0	0	0	1	0	0	1	0	0	0	0	0	0	0	0	0	0	0	0	1	0	1	0	0	4	dispensable
pan_gene_10773	pan_gene_29724	Boxcox-transformed_leaf_angle;Ear_height;Photoperiod_Growing-degree_days_to_silk;Photoperiod_growing-degree_days_to_anthesis;Plant_height;Southern_leaf_blight	Photoperiod_growing-degree_days_to_anthesis	0	0	0	0	0	0	0	0	1	0	0	0	0	0	0	0	0	0	0	0	0	0	0	0	0	0	1	private
pan_gene_10773	pan_gene_8787	Boxcox-transformed_leaf_angle;Ear_height;Photoperiod_Growing-degree_days_to_silk;Photoperiod_growing-degree_days_to_anthesis;Plant_height;Southern_leaf_blight	Photoperiod_growing-degree_days_to_anthesis	0	0	0	0	0	1	0	0	1	0	0	0	0	0	0	0	0	0	0	0	0	1	0	0	0	0	3	dispensable
pan_gene_1119	pan_gene_14301	Photoperiod_growing-degree_days_to_anthesis	Photoperiod_Growing-degree_days_to_silk;Photoperiod_growing-degree_days_to_anthesis;Plant_height	0	0	0	0	0	0	0	0	0	0	0	0	0	0	0	0	0	0	0	1	0	0	0	0	0	0	1	private
pan_gene_1119	pan_gene_16815	Photoperiod_growing-degree_days_to_anthesis	Photoperiod_growing-degree_days_to_anthesis	0	0	0	0	1	0	0	0	1	0	0	0	0	1	0	0	0	0	0	0	0	0	0	0	0	0	3	dispensable
pan_gene_1119	pan_gene_19429	Photoperiod_growing-degree_days_to_anthesis	Photoperiod_growing-degree_days_to_anthesis	0	0	0	0	1	1	1	0	1	0	1	0	0	1	0	0	0	1	1	0	0	0	0	0	0	1	9	dispensable
pan_gene_1119	pan_gene_26576	Photoperiod_growing-degree_days_to_anthesis	Photoperiod_growing-degree_days_to_anthesis	0	0	0	0	0	0	0	0	1	0	0	0	0	0	0	0	0	1	0	0	0	0	1	0	0	0	3	dispensable
pan_gene_1119	pan_gene_29217	Photoperiod_growing-degree_days_to_anthesis	Photoperiod_growing-degree_days_to_anthesis	0	0	0	0	0	1	0	0	1	0	0	0	0	1	1	0	0	1	1	1	0	0	1	0	1	0	9	dispensable
pan_gene_1119	pan_gene_30771	Photoperiod_growing-degree_days_to_anthesis	Photoperiod_growing-degree_days_to_anthesis	0	0	0	0	1	1	0	0	0	0	0	0	1	1	0	0	0	1	0	0	0	0	0	1	0	0	6	dispensable
pan_gene_1119	pan_gene_8286	Photoperiod_growing-degree_days_to_anthesis	Average_internode_length_(below_ear);Days_to_silk;Photoperiod_growing-degree_days_to_anthesis;Stalk_strength	0	0	0	0	1	1	0	0	1	0	0	0	0	1	0	0	0	1	0	0	0	0	0	0	1	1	7	dispensable
pan_gene_1119	pan_gene_8814	Photoperiod_growing-degree_days_to_anthesis	Nitrate;Photoperiod_growing-degree_days_to_anthesis	0	0	0	0	0	1	0	0	0	0	0	0	0	0	0	0	0	0	0	0	0	0	0	0	0	0	1	private
pan_gene_11311	pan_gene_16815	Photoperiod_growing-degree_days_to_anthesis	Photoperiod_growing-degree_days_to_anthesis	0	0	0	1	1	0	0	0	1	0	0	0	0	1	0	1	0	0	0	0	0	1	0	0	0	0	6	dispensable
pan_gene_11311	pan_gene_20419	Photoperiod_growing-degree_days_to_anthesis	Photoperiod_growing-degree_days_to_anthesis	0	0	0	1	0	1	0	0	0	0	0	0	1	0	0	0	0	0	0	0	0	0	0	0	0	0	3	dispensable
pan_gene_11311	pan_gene_5352	Photoperiod_growing-degree_days_to_anthesis	Photoperiod_Growing-degree_days_to_silk;Photoperiod_growing-degree_days_to_anthesis	0	0	0	1	1	0	0	0	1	1	0	0	1	0	0	0	0	1	0	0	1	0	0	0	0	1	8	dispensable
pan_gene_11312	pan_gene_29756	Photoperiod_growing-degree_days_to_anthesis;Southern_leaf_blight	Leaf_width;Nodes_per_plant;Nodes_to_ear;Photoperiod_Growing-degree_days_to_silk;Photoperiod_growing-degree_days_to_anthesis	0	0	0	1	0	1	1	0	1	0	1	0	0	0	0	0	0	0	0	0	0	0	0	0	0	0	5	dispensable
pan_gene_11312	pan_gene_29979	Photoperiod_growing-degree_days_to_anthesis;Southern_leaf_blight	Photoperiod_growing-degree_days_to_anthesis	0	0	0	1	0	0	1	0	0	0	1	0	0	0	0	0	0	0	0	0	0	0	0	0	0	0	3	dispensable
pan_gene_11804	pan_gene_20419	Photoperiod_growing-degree_days_to_anthesis	Photoperiod_growing-degree_days_to_anthesis	0	0	0	1	1	0	0	0	1	0	0	0	0	0	0	1	1	1	0	0	0	0	0	0	0	0	6	dispensable
pan_gene_11804	pan_gene_27111	Photoperiod_growing-degree_days_to_anthesis	Northern_Leaf_Blight;Photoperiod_growing-degree_days_to_anthesis	0	0	0	1	1	0	0	0	0	0	1	0	0	0	0	0	0	0	0	0	0	0	0	0	0	0	3	dispensable
pan_gene_11804	pan_gene_30929	Photoperiod_growing-degree_days_to_anthesis	Northern_Leaf_Blight;Photoperiod_growing-degree_days_to_anthesis	0	0	0	1	0	0	0	0	0	0	0	0	0	0	0	0	0	0	0	0	0	0	0	0	0	0	1	private
pan_gene_11804	pan_gene_31756	Photoperiod_growing-degree_days_to_anthesis	Chlorophyll_B;Photoperiod_growing-degree_days_to_anthesis	0	0	0	1	0	0	0	0	1	0	0	0	0	0	0	0	0	0	0	0	0	0	0	0	0	0	2	dispensable
pan_gene_11804	pan_gene_5350	Photoperiod_growing-degree_days_to_anthesis	Photoperiod_growing-degree_days_to_anthesis;Tassel_length	0	0	0	1	0	0	0	0	1	0	0	0	0	0	0	0	0	0	0	0	0	0	0	0	0	0	2	dispensable
pan_gene_11804	pan_gene_5352	Photoperiod_growing-degree_days_to_anthesis	Photoperiod_Growing-degree_days_to_silk;Photoperiod_growing-degree_days_to_anthesis	0	0	0	1	0	0	0	0	0	0	0	0	0	0	0	0	0	1	0	0	0	0	0	0	0	0	2	dispensable
pan_gene_1181	pan_gene_26576	Chlorophyll_A;Leaf_length;Photoperiod_Growing-degree_days_to_silk;Photoperiod_growing-degree_days_to_anthesis;Tassel_length	Photoperiod_growing-degree_days_to_anthesis	0	0	0	0	0	0	0	0	0	0	0	0	0	0	0	0	0	0	0	0	0	0	1	0	0	0	1	private
pan_gene_1181	pan_gene_29370	Chlorophyll_A;Leaf_length;Photoperiod_Growing-degree_days_to_silk;Photoperiod_growing-degree_days_to_anthesis;Tassel_length	Photoperiod_growing-degree_days_to_anthesis	0	0	0	0	0	0	0	0	0	0	0	0	0	0	0	0	0	0	0	0	0	0	1	0	0	0	1	private
pan_gene_1181	pan_gene_29595	Chlorophyll_A;Leaf_length;Photoperiod_Growing-degree_days_to_silk;Photoperiod_growing-degree_days_to_anthesis;Tassel_length	Nodes_to_ear;PCA_of_metabolites:_PC1;Photoperiod_Growing-degree_days_to_silk;Photoperiod_growing-degree_days_to_anthesis;Tassel_length	0	0	0	0	0	0	0	0	0	0	0	0	0	0	0	0	0	0	0	0	0	0	1	0	0	0	1	private
pan_gene_1181	pan_gene_29695	Chlorophyll_A;Leaf_length;Photoperiod_Growing-degree_days_to_silk;Photoperiod_growing-degree_days_to_anthesis;Tassel_length	Leaf_length;Photoperiod_Growing-degree_days_to_silk;Photoperiod_growing-degree_days_to_anthesis	0	0	0	0	0	0	0	0	0	0	0	0	0	0	0	0	0	1	0	0	0	0	0	0	0	0	1	private
pan_gene_1181	pan_gene_30919	Chlorophyll_A;Leaf_length;Photoperiod_Growing-degree_days_to_silk;Photoperiod_growing-degree_days_to_anthesis;Tassel_length	Photoperiod_growing-degree_days_to_anthesis	0	0	0	0	0	0	0	0	0	0	0	1	0	0	0	0	0	0	0	0	0	0	0	0	0	0	1	private
pan_gene_12016	pan_gene_13070	Nodes_per_plant;Nodes_to_ear;Photoperiod_Growing-degree_days_to_silk;Photoperiod_growing-degree_days_to_anthesis;Southern_leaf_blight	Photoperiod_growing-degree_days_to_anthesis	0	0	0	1	0	0	0	0	0	0	0	0	0	0	0	0	0	0	0	0	0	0	0	0	0	0	1	private
pan_gene_12016	pan_gene_16497	Nodes_per_plant;Nodes_to_ear;Photoperiod_Growing-degree_days_to_silk;Photoperiod_growing-degree_days_to_anthesis;Southern_leaf_blight	Days_to_anthesis;Days_to_silk;Height_above_ear;Photoperiod_growing-degree_days_to_anthesis	0	0	0	0	0	1	0	0	0	0	0	0	0	0	0	0	0	0	0	0	0	0	0	0	0	0	1	private
pan_gene_12016	pan_gene_20455	Nodes_per_plant;Nodes_to_ear;Photoperiod_Growing-degree_days_to_silk;Photoperiod_growing-degree_days_to_anthesis;Southern_leaf_blight	Leaf_length;Photoperiod_growing-degree_days_to_anthesis	0	0	0	0	0	1	0	0	0	0	0	0	0	0	0	0	0	0	0	0	0	0	0	0	0	0	1	private
pan_gene_12016	pan_gene_26576	Nodes_per_plant;Nodes_to_ear;Photoperiod_Growing-degree_days_to_silk;Photoperiod_growing-degree_days_to_anthesis;Southern_leaf_blight	Photoperiod_growing-degree_days_to_anthesis	0	0	0	0	0	0	0	0	0	0	0	0	0	1	0	0	0	0	0	0	0	1	1	1	0	0	4	dispensable
pan_gene_12016	pan_gene_26812	Nodes_per_plant;Nodes_to_ear;Photoperiod_Growing-degree_days_to_silk;Photoperiod_growing-degree_days_to_anthesis;Southern_leaf_blight	100_Kernel_weight;Height_above_ear;Photoperiod_Growing-degree_days_to_silk;Photoperiod_growing-degree_days_to_anthesis	0	0	0	1	1	1	0	0	1	0	0	0	0	1	0	0	0	0	0	0	0	0	0	0	0	0	5	dispensable
pan_gene_12016	pan_gene_27649	Nodes_per_plant;Nodes_to_ear;Photoperiod_Growing-degree_days_to_silk;Photoperiod_growing-degree_days_to_anthesis;Southern_leaf_blight	Anthesis-silking_interval;Photoperiod_growing-degree_days_to_anthesis;Tassel_length	0	0	0	1	0	0	0	0	1	0	0	0	0	0	0	0	0	0	0	0	0	0	0	0	0	0	2	dispensable
pan_gene_12016	pan_gene_27854	Nodes_per_plant;Nodes_to_ear;Photoperiod_Growing-degree_days_to_silk;Photoperiod_growing-degree_days_to_anthesis;Southern_leaf_blight	100_Kernel_weight;Ear_height;Ear_row_number;Nodes_to_ear;Photoperiod_growing-degree_days_to_anthesis	0	0	0	1	1	0	0	1	0	0	0	0	0	0	0	0	0	0	0	0	0	1	0	0	0	0	4	dispensable
pan_gene_12016	pan_gene_28651	Nodes_per_plant;Nodes_to_ear;Photoperiod_Growing-degree_days_to_silk;Photoperiod_growing-degree_days_to_anthesis;Southern_leaf_blight	Photoperiod_growing-degree_days_to_anthesis	0	0	0	1	0	0	0	0	0	0	0	0	0	0	0	0	0	0	0	0	0	0	0	0	0	0	1	private
pan_gene_12016	pan_gene_29724	Nodes_per_plant;Nodes_to_ear;Photoperiod_Growing-degree_days_to_silk;Photoperiod_growing-degree_days_to_anthesis;Southern_leaf_blight	Photoperiod_growing-degree_days_to_anthesis	0	0	0	1	0	0	0	1	1	0	0	1	1	0	0	0	0	0	0	0	0	0	0	0	0	0	5	dispensable
pan_gene_12016	pan_gene_98803	Nodes_per_plant;Nodes_to_ear;Photoperiod_Growing-degree_days_to_silk;Photoperiod_growing-degree_days_to_anthesis;Southern_leaf_blight	Days_to_silk;Photoperiod_growing-degree_days_to_anthesis	0	0	0	1	0	0	0	0	0	0	0	0	0	0	0	0	0	0	0	0	0	1	0	0	0	0	2	dispensable
pan_gene_12020	pan_gene_13070	Photoperiod_growing-degree_days_to_anthesis	Photoperiod_growing-degree_days_to_anthesis	0	0	0	0	0	0	0	0	1	0	0	0	0	0	0	0	0	0	0	0	0	0	0	0	0	0	1	private
pan_gene_12020	pan_gene_26576	Photoperiod_growing-degree_days_to_anthesis	Photoperiod_growing-degree_days_to_anthesis	0	0	0	0	0	0	0	0	1	0	0	0	0	0	0	0	0	0	0	0	0	0	0	0	0	0	1	private
pan_gene_12020	pan_gene_29595	Photoperiod_growing-degree_days_to_anthesis	Nodes_to_ear;PCA_of_metabolites:_PC1;Photoperiod_Growing-degree_days_to_silk;Photoperiod_growing-degree_days_to_anthesis;Tassel_length	0	0	0	0	0	0	0	0	1	0	0	0	0	0	0	0	0	0	0	0	0	0	0	0	0	0	1	private
pan_gene_12026	pan_gene_22739	Leaf_length;Photoperiod_Growing-degree_days_to_silk;Photoperiod_growing-degree_days_to_anthesis;Protein	Photoperiod_Growing-degree_days_to_silk;Photoperiod_growing-degree_days_to_anthesis	0	0	0	0	0	0	0	0	0	0	0	0	0	0	0	0	0	0	0	0	0	0	1	0	0	0	1	private
pan_gene_12061	pan_gene_26574	Photoperiod_growing-degree_days_to_anthesis;Southern_leaf_blight	Average_internode_length_(below_ear);Days_to_silk;Photoperiod_growing-degree_days_to_anthesis;Ratio_of_ear_height_to_total_height	0	0	0	1	0	0	0	1	1	0	0	0	0	0	0	0	0	0	0	0	0	1	0	0	0	0	4	dispensable
pan_gene_12078	pan_gene_16815	Days_to_anthesis;Days_to_silk;Photoperiod_growing-degree_days_to_anthesis	Photoperiod_growing-degree_days_to_anthesis	0	0	0	1	1	0	0	0	0	0	0	0	0	1	0	0	0	0	0	0	0	0	0	0	0	0	3	dispensable
pan_gene_12078	pan_gene_27111	Days_to_anthesis;Days_to_silk;Photoperiod_growing-degree_days_to_anthesis	Northern_Leaf_Blight;Photoperiod_growing-degree_days_to_anthesis	0	0	0	1	0	0	0	0	0	0	0	0	0	0	0	0	0	0	0	0	0	0	0	0	0	0	1	private
pan_gene_13070	pan_gene_14301	Photoperiod_growing-degree_days_to_anthesis	Photoperiod_Growing-degree_days_to_silk;Photoperiod_growing-degree_days_to_anthesis;Plant_height	0	0	0	1	0	0	0	0	0	0	0	0	0	0	0	1	0	0	0	0	0	0	0	0	0	0	2	dispensable
pan_gene_13070	pan_gene_21896	Photoperiod_growing-degree_days_to_anthesis	Photoperiod_Growing-degree_days_to_silk;Photoperiod_growing-degree_days_to_anthesis	0	0	0	1	1	1	0	1	1	0	0	0	0	1	0	0	0	0	0	0	0	0	0	0	0	0	6	dispensable
pan_gene_13070	pan_gene_26576	Photoperiod_growing-degree_days_to_anthesis	Photoperiod_growing-degree_days_to_anthesis	0	0	0	0	0	0	0	0	1	0	0	0	0	0	0	0	0	0	0	0	0	0	0	0	0	0	1	private
pan_gene_13070	pan_gene_27708	Photoperiod_growing-degree_days_to_anthesis	Chlorophyll_A;Height_above_ear;Leaf_width;Photoperiod_Growing-degree_days_to_silk;Photoperiod_growing-degree_days_to_anthesis	0	0	0	0	0	1	0	0	0	0	0	0	0	0	0	0	0	0	0	0	0	0	0	0	0	0	1	private
pan_gene_13070	pan_gene_28065	Photoperiod_growing-degree_days_to_anthesis	Photoperiod_Growing-degree_days_to_silk;Photoperiod_growing-degree_days_to_anthesis	0	0	0	0	0	0	0	0	1	0	0	0	0	0	0	0	0	0	0	0	0	0	0	0	0	0	1	private
pan_gene_13070	pan_gene_29370	Photoperiod_growing-degree_days_to_anthesis	Photoperiod_growing-degree_days_to_anthesis	0	0	0	1	1	1	0	1	1	0	0	0	0	1	0	0	0	0	0	0	0	0	0	0	0	0	6	dispensable
pan_gene_13070	pan_gene_29528	Photoperiod_growing-degree_days_to_anthesis	Average_internode_length_(below_ear);Photoperiod_growing-degree_days_to_anthesis	0	0	0	1	0	0	0	1	0	0	0	0	0	1	0	1	0	0	0	0	0	0	0	0	0	0	4	dispensable
pan_gene_13070	pan_gene_29595	Photoperiod_growing-degree_days_to_anthesis	Nodes_to_ear;PCA_of_metabolites:_PC1;Photoperiod_Growing-degree_days_to_silk;Photoperiod_growing-degree_days_to_anthesis;Tassel_length	0	0	0	1	0	0	0	0	1	0	0	0	0	0	0	0	0	0	0	0	0	0	0	0	0	0	2	dispensable
pan_gene_13070	pan_gene_30919	Photoperiod_growing-degree_days_to_anthesis	Photoperiod_growing-degree_days_to_anthesis	0	0	0	1	0	1	0	0	1	0	0	0	0	0	0	1	0	0	0	1	0	0	0	0	0	0	5	dispensable
pan_gene_13070	pan_gene_7783	Photoperiod_growing-degree_days_to_anthesis	100_Kernel_weight;Days_to_anthesis;Photoperiod_growing-degree_days_to_anthesis	0	0	0	1	1	0	0	0	0	0	0	0	0	0	0	0	0	0	0	0	0	0	0	0	0	0	2	dispensable
pan_gene_13070	pan_gene_8286	Photoperiod_growing-degree_days_to_anthesis	Average_internode_length_(below_ear);Days_to_silk;Photoperiod_growing-degree_days_to_anthesis;Stalk_strength	0	0	0	1	0	0	0	0	1	0	0	0	0	0	0	0	0	0	0	0	0	0	0	0	0	0	2	dispensable
pan_gene_13070	pan_gene_8335	Photoperiod_growing-degree_days_to_anthesis	Average_internode_length_(whole_plant);Photoperiod_Growing-degree_days_to_silk;Photoperiod_growing-degree_days_to_anthesis	0	0	0	1	1	0	0	0	1	0	0	0	0	0	0	0	0	0	0	0	0	0	0	0	0	0	3	dispensable
pan_gene_13070	pan_gene_8549	Photoperiod_growing-degree_days_to_anthesis	Photoperiod_growing-degree_days_to_anthesis	0	0	0	1	1	0	0	0	0	0	0	0	0	0	0	0	0	0	0	0	0	0	0	0	0	0	2	dispensable
pan_gene_14301	pan_gene_16497	Photoperiod_Growing-degree_days_to_silk;Photoperiod_growing-degree_days_to_anthesis;Plant_height	Days_to_anthesis;Days_to_silk;Height_above_ear;Photoperiod_growing-degree_days_to_anthesis	0	0	0	0	0	0	0	0	0	0	0	0	1	0	0	0	0	0	0	0	0	0	0	0	0	0	1	private
pan_gene_14301	pan_gene_16815	Photoperiod_Growing-degree_days_to_silk;Photoperiod_growing-degree_days_to_anthesis;Plant_height	Photoperiod_growing-degree_days_to_anthesis	0	0	0	1	0	0	0	0	1	0	0	0	0	0	0	0	0	0	0	0	0	0	0	0	0	0	2	dispensable
pan_gene_14301	pan_gene_21896	Photoperiod_Growing-degree_days_to_silk;Photoperiod_growing-degree_days_to_anthesis;Plant_height	Photoperiod_Growing-degree_days_to_silk;Photoperiod_growing-degree_days_to_anthesis	0	0	0	1	0	0	0	0	1	0	0	0	0	0	0	0	0	0	0	0	0	0	0	0	0	0	2	dispensable
pan_gene_14301	pan_gene_26577	Photoperiod_Growing-degree_days_to_silk;Photoperiod_growing-degree_days_to_anthesis;Plant_height	Photoperiod_growing-degree_days_to_anthesis	0	0	0	1	0	0	0	0	0	0	0	0	0	0	0	0	0	0	0	1	0	0	0	0	0	0	2	dispensable
pan_gene_14301	pan_gene_26812	Photoperiod_Growing-degree_days_to_silk;Photoperiod_growing-degree_days_to_anthesis;Plant_height	100_Kernel_weight;Height_above_ear;Photoperiod_Growing-degree_days_to_silk;Photoperiod_growing-degree_days_to_anthesis	0	0	0	1	0	0	0	0	0	0	0	1	1	0	0	0	0	0	0	0	0	0	0	0	0	0	3	dispensable
pan_gene_14301	pan_gene_27659	Photoperiod_Growing-degree_days_to_silk;Photoperiod_growing-degree_days_to_anthesis;Plant_height	Days_to_anthesis;Nodes_per_plant;Photoperiod_Growing-degree_days_to_silk;Photoperiod_growing-degree_days_to_anthesis;Ratio_of_ear_height_to_total_height	0	0	0	0	0	0	0	0	0	0	0	0	0	0	0	0	0	0	0	1	0	0	0	0	0	0	1	private
pan_gene_14301	pan_gene_27854	Photoperiod_Growing-degree_days_to_silk;Photoperiod_growing-degree_days_to_anthesis;Plant_height	100_Kernel_weight;Ear_height;Ear_row_number;Nodes_to_ear;Photoperiod_growing-degree_days_to_anthesis	0	0	0	1	0	0	0	0	0	0	0	0	0	0	0	0	0	0	0	0	0	0	0	0	0	0	1	private
pan_gene_14301	pan_gene_28065	Photoperiod_Growing-degree_days_to_silk;Photoperiod_growing-degree_days_to_anthesis;Plant_height	Photoperiod_Growing-degree_days_to_silk;Photoperiod_growing-degree_days_to_anthesis	0	0	0	0	0	0	0	0	1	0	0	0	0	0	0	0	0	0	0	0	0	0	0	0	0	0	1	private
pan_gene_14301	pan_gene_29370	Photoperiod_Growing-degree_days_to_silk;Photoperiod_growing-degree_days_to_anthesis;Plant_height	Photoperiod_growing-degree_days_to_anthesis	0	0	0	1	0	0	0	0	1	0	0	0	1	0	0	0	0	0	0	0	0	1	1	0	0	0	5	dispensable
pan_gene_14301	pan_gene_29528	Photoperiod_Growing-degree_days_to_silk;Photoperiod_growing-degree_days_to_anthesis;Plant_height	Average_internode_length_(below_ear);Photoperiod_growing-degree_days_to_anthesis	0	0	0	1	0	0	0	0	0	0	0	0	0	0	0	0	0	0	0	0	0	0	0	0	0	0	1	private
pan_gene_14301	pan_gene_29595	Photoperiod_Growing-degree_days_to_silk;Photoperiod_growing-degree_days_to_anthesis;Plant_height	Nodes_to_ear;PCA_of_metabolites:_PC1;Photoperiod_Growing-degree_days_to_silk;Photoperiod_growing-degree_days_to_anthesis;Tassel_length	0	0	0	1	0	0	0	0	0	0	0	0	0	0	0	0	0	0	0	0	0	0	0	0	0	0	1	private
pan_gene_14301	pan_gene_30771	Photoperiod_Growing-degree_days_to_silk;Photoperiod_growing-degree_days_to_anthesis;Plant_height	Photoperiod_growing-degree_days_to_anthesis	0	0	0	1	0	0	0	0	0	0	0	0	0	0	0	0	0	0	0	0	0	0	0	0	0	0	1	private
pan_gene_14301	pan_gene_4391	Photoperiod_Growing-degree_days_to_silk;Photoperiod_growing-degree_days_to_anthesis;Plant_height	Photoperiod_growing-degree_days_to_anthesis	0	0	0	1	0	0	0	0	1	0	0	0	0	0	0	0	0	0	0	0	0	0	0	0	0	0	2	dispensable
pan_gene_14301	pan_gene_7783	Photoperiod_Growing-degree_days_to_silk;Photoperiod_growing-degree_days_to_anthesis;Plant_height	100_Kernel_weight;Days_to_anthesis;Photoperiod_growing-degree_days_to_anthesis	0	0	0	1	0	0	0	0	1	0	0	0	0	0	0	0	0	0	1	1	0	0	0	0	0	0	4	dispensable
pan_gene_14301	pan_gene_8286	Photoperiod_Growing-degree_days_to_silk;Photoperiod_growing-degree_days_to_anthesis;Plant_height	Average_internode_length_(below_ear);Days_to_silk;Photoperiod_growing-degree_days_to_anthesis;Stalk_strength	0	0	0	1	0	0	0	0	1	0	0	0	0	0	0	0	0	0	0	0	0	0	0	0	0	0	2	dispensable
pan_gene_14301	pan_gene_8335	Photoperiod_Growing-degree_days_to_silk;Photoperiod_growing-degree_days_to_anthesis;Plant_height	Average_internode_length_(whole_plant);Photoperiod_Growing-degree_days_to_silk;Photoperiod_growing-degree_days_to_anthesis	0	0	0	1	0	0	1	0	1	0	0	1	1	1	0	0	0	0	0	1	0	0	0	0	0	0	7	dispensable
pan_gene_14301	pan_gene_8549	Photoperiod_Growing-degree_days_to_silk;Photoperiod_growing-degree_days_to_anthesis;Plant_height	Photoperiod_growing-degree_days_to_anthesis	0	0	0	1	0	1	0	0	0	0	0	0	0	0	0	0	0	0	0	0	0	0	0	0	0	0	2	dispensable
pan_gene_14301	pan_gene_8787	Photoperiod_Growing-degree_days_to_silk;Photoperiod_growing-degree_days_to_anthesis;Plant_height	Photoperiod_growing-degree_days_to_anthesis	0	0	0	1	0	0	0	0	1	0	0	0	0	0	0	0	0	0	0	0	0	0	0	0	0	0	2	dispensable
pan_gene_16497	pan_gene_20455	Days_to_anthesis;Days_to_silk;Height_above_ear;Photoperiod_growing-degree_days_to_anthesis	Leaf_length;Photoperiod_growing-degree_days_to_anthesis	0	0	0	0	0	1	0	0	0	0	0	0	0	0	0	0	0	0	0	0	0	0	0	0	0	0	1	private
pan_gene_16497	pan_gene_21896	Days_to_anthesis;Days_to_silk;Height_above_ear;Photoperiod_growing-degree_days_to_anthesis	Photoperiod_Growing-degree_days_to_silk;Photoperiod_growing-degree_days_to_anthesis	0	0	0	0	0	1	0	0	0	1	0	0	0	0	0	0	1	0	0	1	0	0	0	0	0	0	4	dispensable
pan_gene_16497	pan_gene_27708	Days_to_anthesis;Days_to_silk;Height_above_ear;Photoperiod_growing-degree_days_to_anthesis	Chlorophyll_A;Height_above_ear;Leaf_width;Photoperiod_Growing-degree_days_to_silk;Photoperiod_growing-degree_days_to_anthesis	0	0	0	0	0	1	0	0	0	0	0	0	0	0	0	0	0	0	0	0	0	0	0	0	0	0	1	private
pan_gene_16497	pan_gene_27715	Days_to_anthesis;Days_to_silk;Height_above_ear;Photoperiod_growing-degree_days_to_anthesis	Photoperiod_Growing-degree_days_to_silk;Photoperiod_growing-degree_days_to_anthesis;Stalk_strength;Sucrose	0	0	0	0	0	0	0	0	0	0	0	0	0	0	0	0	1	0	0	0	0	0	0	0	0	0	1	private
pan_gene_16497	pan_gene_29370	Days_to_anthesis;Days_to_silk;Height_above_ear;Photoperiod_growing-degree_days_to_anthesis	Photoperiod_growing-degree_days_to_anthesis	0	0	0	0	0	1	0	0	0	0	1	0	0	0	0	0	0	0	0	0	0	0	0	0	0	0	2	dispensable
pan_gene_16497	pan_gene_29695	Days_to_anthesis;Days_to_silk;Height_above_ear;Photoperiod_growing-degree_days_to_anthesis	Leaf_length;Photoperiod_Growing-degree_days_to_silk;Photoperiod_growing-degree_days_to_anthesis	0	0	0	0	0	0	0	0	0	0	0	0	1	0	0	0	0	0	0	0	0	0	0	0	0	0	1	private
pan_gene_16815	pan_gene_19201	Photoperiod_growing-degree_days_to_anthesis	Photoperiod_growing-degree_days_to_anthesis	0	0	0	1	1	0	0	1	1	0	0	0	0	1	0	0	0	0	0	0	0	1	0	0	0	0	6	dispensable
pan_gene_16815	pan_gene_19429	Photoperiod_growing-degree_days_to_anthesis	Photoperiod_growing-degree_days_to_anthesis	0	0	0	1	1	0	0	1	1	0	0	1	0	1	1	0	0	0	0	0	0	0	1	0	0	0	8	dispensable
pan_gene_16815	pan_gene_26577	Photoperiod_growing-degree_days_to_anthesis	Photoperiod_growing-degree_days_to_anthesis	0	0	0	1	0	0	0	0	0	0	0	0	0	0	0	0	0	0	0	0	0	0	0	0	0	0	1	private
pan_gene_16815	pan_gene_27659	Photoperiod_growing-degree_days_to_anthesis	Days_to_anthesis;Nodes_per_plant;Photoperiod_Growing-degree_days_to_silk;Photoperiod_growing-degree_days_to_anthesis;Ratio_of_ear_height_to_total_height	0	0	0	0	1	0	0	0	0	0	0	0	0	0	0	0	0	0	0	0	0	0	0	0	0	0	1	private
pan_gene_16815	pan_gene_29217	Photoperiod_growing-degree_days_to_anthesis	Photoperiod_growing-degree_days_to_anthesis	0	0	0	1	0	0	0	0	1	0	0	0	0	1	0	0	0	0	0	0	0	0	0	0	0	0	3	dispensable
pan_gene_16815	pan_gene_30771	Photoperiod_growing-degree_days_to_anthesis	Photoperiod_growing-degree_days_to_anthesis	0	0	0	1	1	0	0	0	0	0	0	1	0	1	0	0	0	1	0	0	0	0	0	0	0	0	5	dispensable
pan_gene_16815	pan_gene_31783	Photoperiod_growing-degree_days_to_anthesis	Photoperiod_growing-degree_days_to_anthesis	0	0	0	0	1	0	0	0	0	0	0	0	0	0	0	0	0	0	0	0	0	0	0	0	0	0	1	private
pan_gene_16815	pan_gene_5816	Photoperiod_growing-degree_days_to_anthesis	Days_to_anthesis;Days_to_silk;Ear_row_number;Photoperiod_growing-degree_days_to_anthesis	0	0	0	1	1	0	0	0	0	0	0	0	0	0	0	0	0	0	0	0	0	0	0	0	0	0	2	dispensable
pan_gene_16815	pan_gene_7624	Photoperiod_growing-degree_days_to_anthesis	Average_internode_length_(below_ear);Ear_height;Photoperiod_growing-degree_days_to_anthesis	0	0	0	1	0	0	0	0	0	0	0	0	1	0	0	0	1	0	0	0	0	0	0	0	0	0	3	dispensable
pan_gene_16815	pan_gene_8335	Photoperiod_growing-degree_days_to_anthesis	Average_internode_length_(whole_plant);Photoperiod_Growing-degree_days_to_silk;Photoperiod_growing-degree_days_to_anthesis	0	0	0	1	0	1	0	1	1	0	0	0	0	1	0	0	0	0	0	0	0	1	0	0	0	0	6	dispensable
pan_gene_17168	pan_gene_29370	Photoperiod_growing-degree_days_to_anthesis	Photoperiod_growing-degree_days_to_anthesis	0	0	0	1	0	0	0	0	1	0	0	0	0	0	0	0	0	0	0	0	0	1	0	0	0	0	3	dispensable
pan_gene_17176	pan_gene_5352	Days_to_silk;Ear_row_number;Photoperiod_growing-degree_days_to_anthesis	Photoperiod_Growing-degree_days_to_silk;Photoperiod_growing-degree_days_to_anthesis	0	0	0	1	0	0	0	0	0	0	0	0	0	1	0	0	0	0	0	0	0	0	0	0	0	0	2	dispensable
pan_gene_19201	pan_gene_20419	Photoperiod_growing-degree_days_to_anthesis	Photoperiod_growing-degree_days_to_anthesis	0	0	0	1	0	1	0	0	0	0	0	0	0	0	0	0	0	0	0	0	0	0	0	0	0	0	2	dispensable
pan_gene_19201	pan_gene_26775	Photoperiod_growing-degree_days_to_anthesis	Photoperiod_growing-degree_days_to_anthesis	0	0	0	1	0	0	1	0	0	0	0	0	0	0	0	0	0	0	0	0	0	0	0	0	0	0	2	dispensable
pan_gene_19201	pan_gene_28732	Photoperiod_growing-degree_days_to_anthesis	Anthesis-silking_interval;Days_to_anthesis;Ear_height;Leaf_length;Leaf_width;Nodes_per_plant;Photoperiod_Growing-degree_days_to_silk;Photoperiod_growing-degree_days_to_anthesis	0	0	0	1	1	1	1	0	1	0	0	0	1	1	0	0	0	0	0	0	0	0	0	0	0	0	7	dispensable
pan_gene_19201	pan_gene_5352	Photoperiod_growing-degree_days_to_anthesis	Photoperiod_Growing-degree_days_to_silk;Photoperiod_growing-degree_days_to_anthesis	0	0	0	1	1	0	0	0	0	0	0	0	1	0	0	0	0	0	0	0	1	0	0	0	0	1	5	dispensable
pan_gene_19201	pan_gene_8286	Photoperiod_growing-degree_days_to_anthesis	Average_internode_length_(below_ear);Days_to_silk;Photoperiod_growing-degree_days_to_anthesis;Stalk_strength	0	0	0	1	1	1	0	1	1	0	0	0	0	1	0	0	0	0	0	0	0	1	1	0	1	0	9	dispensable
pan_gene_19201	pan_gene_8815	Photoperiod_growing-degree_days_to_anthesis	Days_to_anthesis;Photoperiod_Growing-degree_days_to_silk;Photoperiod_growing-degree_days_to_anthesis;Tassel_branch_number	0	0	0	0	0	1	0	0	0	0	0	0	1	0	0	0	0	0	0	0	1	0	0	0	0	0	3	dispensable
pan_gene_19429	pan_gene_20419	Photoperiod_growing-degree_days_to_anthesis	Photoperiod_growing-degree_days_to_anthesis	0	0	0	1	0	1	0	0	0	0	0	0	0	0	0	0	0	0	0	0	0	0	0	0	0	0	2	dispensable
pan_gene_19429	pan_gene_30771	Photoperiod_growing-degree_days_to_anthesis	Photoperiod_growing-degree_days_to_anthesis	0	0	0	1	0	1	0	0	0	0	0	0	0	1	0	0	0	0	0	0	0	0	0	0	0	1	4	dispensable
pan_gene_19429	pan_gene_31783	Photoperiod_growing-degree_days_to_anthesis	Photoperiod_growing-degree_days_to_anthesis	0	0	0	0	0	0	0	0	0	0	0	0	0	0	0	0	0	0	0	0	0	0	0	0	0	1	1	private
pan_gene_19429	pan_gene_5352	Photoperiod_growing-degree_days_to_anthesis	Photoperiod_Growing-degree_days_to_silk;Photoperiod_growing-degree_days_to_anthesis	0	0	0	1	0	0	0	0	0	0	0	0	0	0	0	0	0	0	0	0	0	0	0	0	0	0	1	private
pan_gene_19429	pan_gene_8286	Photoperiod_growing-degree_days_to_anthesis	Average_internode_length_(below_ear);Days_to_silk;Photoperiod_growing-degree_days_to_anthesis;Stalk_strength	0	0	0	1	0	1	0	1	1	0	0	1	0	1	0	1	0	0	0	0	0	0	1	0	0	1	9	dispensable
pan_gene_19429	pan_gene_8815	Photoperiod_growing-degree_days_to_anthesis	Days_to_anthesis;Photoperiod_Growing-degree_days_to_silk;Photoperiod_growing-degree_days_to_anthesis;Tassel_branch_number	0	0	0	0	0	1	0	0	0	0	0	0	1	0	0	0	0	0	0	0	0	0	0	0	0	0	2	dispensable
pan_gene_20380	pan_gene_22410	Photoperiod_growing-degree_days_to_anthesis	Photoperiod_growing-degree_days_to_anthesis;Ratio_of_ear_height_to_total_height	0	0	0	1	1	0	0	0	1	0	0	0	0	0	0	0	0	0	0	0	0	0	0	0	0	0	3	dispensable
pan_gene_20419	pan_gene_29217	Photoperiod_growing-degree_days_to_anthesis	Photoperiod_growing-degree_days_to_anthesis	0	0	0	1	1	1	0	0	0	0	0	0	0	0	0	1	0	0	0	0	0	0	0	0	0	0	4	dispensable
pan_gene_20419	pan_gene_5352	Photoperiod_growing-degree_days_to_anthesis	Photoperiod_Growing-degree_days_to_silk;Photoperiod_growing-degree_days_to_anthesis	0	0	0	1	0	0	0	0	0	0	0	0	0	1	0	0	0	0	0	0	0	0	0	0	0	0	2	dispensable
pan_gene_20455	pan_gene_29724	Leaf_length;Photoperiod_growing-degree_days_to_anthesis	Photoperiod_growing-degree_days_to_anthesis	0	0	0	0	0	1	0	0	0	0	0	0	0	0	0	0	0	0	0	0	0	0	1	0	0	0	2	dispensable
pan_gene_20455	pan_gene_8286	Leaf_length;Photoperiod_growing-degree_days_to_anthesis	Average_internode_length_(below_ear);Days_to_silk;Photoperiod_growing-degree_days_to_anthesis;Stalk_strength	0	0	0	0	0	1	0	0	0	0	0	0	0	0	0	0	0	0	0	0	0	0	0	0	0	0	1	private
pan_gene_20477	pan_gene_27711	Photoperiod_Growing-degree_days_to_silk;Photoperiod_growing-degree_days_to_anthesis	Boxcox-transformed_leaf_angle;Nodes_to_ear;Photoperiod_Growing-degree_days_to_silk;Photoperiod_growing-degree_days_to_anthesis;Stalk_strength;Tassel_branch_number	0	0	0	1	0	0	0	0	0	1	0	0	0	0	0	0	0	0	0	1	1	0	0	0	0	0	4	dispensable
pan_gene_20477	pan_gene_31657	Photoperiod_Growing-degree_days_to_silk;Photoperiod_growing-degree_days_to_anthesis	Photoperiod_growing-degree_days_to_anthesis	0	0	0	1	0	0	0	0	0	0	0	0	0	0	0	0	0	0	0	0	0	0	0	0	0	0	1	private
pan_gene_21337	pan_gene_5350	Leaf_width;Photoperiod_growing-degree_days_to_anthesis	Photoperiod_growing-degree_days_to_anthesis;Tassel_length	0	0	0	1	0	0	0	0	0	0	0	0	0	0	0	0	0	0	0	0	0	0	0	0	0	0	1	private
pan_gene_21896	pan_gene_26576	Photoperiod_Growing-degree_days_to_silk;Photoperiod_growing-degree_days_to_anthesis	Photoperiod_growing-degree_days_to_anthesis	0	0	0	0	0	0	0	0	0	0	0	1	0	0	0	0	0	1	0	0	0	0	1	1	0	0	4	dispensable
pan_gene_21896	pan_gene_26577	Photoperiod_Growing-degree_days_to_silk;Photoperiod_growing-degree_days_to_anthesis	Photoperiod_growing-degree_days_to_anthesis	0	0	0	1	0	0	1	0	0	0	0	0	0	1	0	1	0	0	0	0	0	0	0	0	0	1	5	dispensable
pan_gene_21896	pan_gene_26812	Photoperiod_Growing-degree_days_to_silk;Photoperiod_growing-degree_days_to_anthesis	100_Kernel_weight;Height_above_ear;Photoperiod_Growing-degree_days_to_silk;Photoperiod_growing-degree_days_to_anthesis	0	0	0	1	1	1	0	0	1	1	0	0	0	0	0	0	0	0	0	0	0	0	1	0	0	0	6	dispensable
pan_gene_21896	pan_gene_28065	Photoperiod_Growing-degree_days_to_silk;Photoperiod_growing-degree_days_to_anthesis	Photoperiod_Growing-degree_days_to_silk;Photoperiod_growing-degree_days_to_anthesis	0	0	0	0	1	0	0	1	1	1	0	0	0	0	0	0	0	0	0	0	0	0	0	1	0	1	6	dispensable
pan_gene_21896	pan_gene_29695	Photoperiod_Growing-degree_days_to_silk;Photoperiod_growing-degree_days_to_anthesis	Leaf_length;Photoperiod_Growing-degree_days_to_silk;Photoperiod_growing-degree_days_to_anthesis	0	0	0	0	0	0	0	0	0	1	0	0	0	0	0	0	0	0	0	0	0	0	0	0	0	0	1	private
pan_gene_21896	pan_gene_30919	Photoperiod_Growing-degree_days_to_silk;Photoperiod_growing-degree_days_to_anthesis	Photoperiod_growing-degree_days_to_anthesis	0	0	0	1	0	1	0	0	1	1	0	0	0	0	0	0	0	1	0	0	0	0	0	0	0	0	5	dispensable
pan_gene_21896	pan_gene_31783	Photoperiod_Growing-degree_days_to_silk;Photoperiod_growing-degree_days_to_anthesis	Photoperiod_growing-degree_days_to_anthesis	0	0	0	0	0	0	0	0	0	0	0	0	0	0	0	1	0	0	0	0	0	0	0	0	0	0	1	private
pan_gene_21896	pan_gene_4391	Photoperiod_Growing-degree_days_to_silk;Photoperiod_growing-degree_days_to_anthesis	Photoperiod_growing-degree_days_to_anthesis	0	0	0	1	0	0	0	0	1	0	0	0	0	0	0	0	0	0	0	0	0	0	0	0	0	0	2	dispensable
pan_gene_21896	pan_gene_7783	Photoperiod_Growing-degree_days_to_silk;Photoperiod_growing-degree_days_to_anthesis	100_Kernel_weight;Days_to_anthesis;Photoperiod_growing-degree_days_to_anthesis	0	0	0	1	1	1	0	1	1	0	0	1	0	1	0	1	1	1	0	0	0	0	1	0	0	1	12	near-core
pan_gene_21896	pan_gene_8286	Photoperiod_Growing-degree_days_to_silk;Photoperiod_growing-degree_days_to_anthesis	Average_internode_length_(below_ear);Days_to_silk;Photoperiod_growing-degree_days_to_anthesis;Stalk_strength	0	0	0	1	0	1	0	0	1	0	1	0	0	0	0	0	0	1	1	0	1	0	1	0	0	1	9	dispensable
pan_gene_21896	pan_gene_8815	Photoperiod_Growing-degree_days_to_silk;Photoperiod_growing-degree_days_to_anthesis	Days_to_anthesis;Photoperiod_Growing-degree_days_to_silk;Photoperiod_growing-degree_days_to_anthesis;Tassel_branch_number	0	0	0	0	0	1	0	0	0	0	0	0	0	0	0	0	0	0	0	0	0	0	0	0	0	0	1	private
pan_gene_26155	pan_gene_26702	Photoperiod_growing-degree_days_to_anthesis	Ear_height;Leaf_width;Photoperiod_growing-degree_days_to_anthesis	0	0	0	1	0	0	0	0	0	0	0	0	0	0	0	0	0	0	0	0	0	0	0	0	0	0	1	private
pan_gene_26576	pan_gene_28065	Photoperiod_growing-degree_days_to_anthesis	Photoperiod_Growing-degree_days_to_silk;Photoperiod_growing-degree_days_to_anthesis	0	0	0	0	0	0	0	0	1	0	0	0	0	0	0	0	0	0	0	0	0	0	1	0	0	0	2	dispensable
pan_gene_26576	pan_gene_29595	Photoperiod_growing-degree_days_to_anthesis	Nodes_to_ear;PCA_of_metabolites:_PC1;Photoperiod_Growing-degree_days_to_silk;Photoperiod_growing-degree_days_to_anthesis;Tassel_length	0	0	0	0	0	0	0	0	1	0	0	0	0	0	0	0	0	1	0	0	0	0	0	0	0	0	2	dispensable
pan_gene_26576	pan_gene_29724	Photoperiod_growing-degree_days_to_anthesis	Photoperiod_growing-degree_days_to_anthesis	0	0	0	0	0	1	0	0	0	0	0	0	0	1	0	0	0	0	0	0	0	0	0	0	0	0	2	dispensable
pan_gene_26576	pan_gene_7783	Photoperiod_growing-degree_days_to_anthesis	100_Kernel_weight;Days_to_anthesis;Photoperiod_growing-degree_days_to_anthesis	0	0	0	0	0	0	0	0	0	0	0	0	0	0	0	0	0	0	0	0	0	0	1	0	0	0	1	private
pan_gene_26576	pan_gene_8335	Photoperiod_growing-degree_days_to_anthesis	Average_internode_length_(whole_plant);Photoperiod_Growing-degree_days_to_silk;Photoperiod_growing-degree_days_to_anthesis	0	0	0	0	0	1	0	0	1	0	0	0	1	0	0	0	0	1	0	0	0	1	1	1	0	0	7	dispensable
pan_gene_26576	pan_gene_8787	Photoperiod_growing-degree_days_to_anthesis	Photoperiod_growing-degree_days_to_anthesis	0	0	0	0	0	1	0	0	0	0	0	1	1	0	0	0	0	1	0	0	0	0	1	0	0	0	5	dispensable
pan_gene_26577	pan_gene_29370	Photoperiod_growing-degree_days_to_anthesis	Photoperiod_growing-degree_days_to_anthesis	0	0	0	1	0	0	0	0	0	0	0	0	0	1	0	0	0	0	0	0	0	1	0	0	0	0	3	dispensable
pan_gene_26577	pan_gene_29595	Photoperiod_growing-degree_days_to_anthesis	Nodes_to_ear;PCA_of_metabolites:_PC1;Photoperiod_Growing-degree_days_to_silk;Photoperiod_growing-degree_days_to_anthesis;Tassel_length	0	0	0	1	0	0	0	0	0	0	0	0	0	0	1	0	0	0	0	0	0	1	0	0	0	0	3	dispensable
pan_gene_26577	pan_gene_30771	Photoperiod_growing-degree_days_to_anthesis	Photoperiod_growing-degree_days_to_anthesis	0	0	0	1	0	0	0	0	0	0	0	0	0	1	1	0	0	0	0	0	0	0	0	0	0	0	3	dispensable
pan_gene_26577	pan_gene_8286	Photoperiod_growing-degree_days_to_anthesis	Average_internode_length_(below_ear);Days_to_silk;Photoperiod_growing-degree_days_to_anthesis;Stalk_strength	0	0	0	1	0	0	0	0	0	0	0	0	0	0	0	0	0	0	0	0	0	0	0	0	0	1	2	dispensable
pan_gene_26577	pan_gene_8814	Photoperiod_growing-degree_days_to_anthesis	Nitrate;Photoperiod_growing-degree_days_to_anthesis	0	0	0	1	0	0	0	0	0	0	0	0	0	0	0	0	0	0	0	0	0	0	0	0	0	0	1	private
pan_gene_26775	pan_gene_27854	Photoperiod_growing-degree_days_to_anthesis	100_Kernel_weight;Ear_height;Ear_row_number;Nodes_to_ear;Photoperiod_growing-degree_days_to_anthesis	0	0	0	1	0	0	0	1	0	0	0	0	1	0	0	0	0	0	0	0	0	0	0	0	0	0	3	dispensable
pan_gene_26812	pan_gene_27649	100_Kernel_weight;Height_above_ear;Photoperiod_Growing-degree_days_to_silk;Photoperiod_growing-degree_days_to_anthesis	Anthesis-silking_interval;Photoperiod_growing-degree_days_to_anthesis;Tassel_length	0	0	0	1	0	0	0	0	1	0	0	0	0	0	0	0	0	0	0	0	0	0	0	0	0	0	2	dispensable
pan_gene_26812	pan_gene_27708	100_Kernel_weight;Height_above_ear;Photoperiod_Growing-degree_days_to_silk;Photoperiod_growing-degree_days_to_anthesis	Chlorophyll_A;Height_above_ear;Leaf_width;Photoperiod_Growing-degree_days_to_silk;Photoperiod_growing-degree_days_to_anthesis	0	0	0	0	0	1	0	0	0	0	1	0	0	0	0	0	0	0	0	0	0	1	0	0	0	0	3	dispensable
pan_gene_26812	pan_gene_28065	100_Kernel_weight;Height_above_ear;Photoperiod_Growing-degree_days_to_silk;Photoperiod_growing-degree_days_to_anthesis	Photoperiod_Growing-degree_days_to_silk;Photoperiod_growing-degree_days_to_anthesis	0	0	0	0	0	0	0	0	1	0	0	0	0	0	0	0	0	0	0	0	0	1	0	0	0	0	2	dispensable
pan_gene_26812	pan_gene_28651	100_Kernel_weight;Height_above_ear;Photoperiod_Growing-degree_days_to_silk;Photoperiod_growing-degree_days_to_anthesis	Photoperiod_growing-degree_days_to_anthesis	0	0	0	1	0	0	0	0	0	0	0	0	0	1	0	0	0	0	0	0	0	1	0	0	0	0	3	dispensable
pan_gene_26812	pan_gene_29595	100_Kernel_weight;Height_above_ear;Photoperiod_Growing-degree_days_to_silk;Photoperiod_growing-degree_days_to_anthesis	Nodes_to_ear;PCA_of_metabolites:_PC1;Photoperiod_Growing-degree_days_to_silk;Photoperiod_growing-degree_days_to_anthesis;Tassel_length	0	0	0	1	0	0	0	0	1	0	1	0	0	0	1	0	0	0	0	0	0	0	1	0	0	0	5	dispensable
pan_gene_26812	pan_gene_29695	100_Kernel_weight;Height_above_ear;Photoperiod_Growing-degree_days_to_silk;Photoperiod_growing-degree_days_to_anthesis	Leaf_length;Photoperiod_Growing-degree_days_to_silk;Photoperiod_growing-degree_days_to_anthesis	0	0	0	0	0	0	0	0	0	0	0	0	1	0	0	0	0	0	0	0	0	0	0	0	0	0	1	private
pan_gene_26812	pan_gene_98803	100_Kernel_weight;Height_above_ear;Photoperiod_Growing-degree_days_to_silk;Photoperiod_growing-degree_days_to_anthesis	Days_to_silk;Photoperiod_growing-degree_days_to_anthesis	0	0	0	1	0	0	0	0	0	0	0	0	0	0	0	0	0	0	0	0	0	0	0	0	0	0	1	private
pan_gene_26872	pan_gene_8285	Photoperiod_growing-degree_days_to_anthesis	Average_internode_length_(below_ear);Photoperiod_growing-degree_days_to_anthesis;Stalk_strength	0	0	0	1	0	0	0	0	0	0	0	0	0	1	0	0	0	0	0	0	0	0	0	0	0	0	2	dispensable
pan_gene_27111	pan_gene_29258	Northern_Leaf_Blight;Photoperiod_growing-degree_days_to_anthesis	Ear_row_number;Photoperiod_growing-degree_days_to_anthesis	0	0	0	1	0	0	0	0	0	0	0	0	0	1	0	0	0	0	0	0	0	0	0	0	0	0	2	dispensable
pan_gene_27111	pan_gene_5352	Northern_Leaf_Blight;Photoperiod_growing-degree_days_to_anthesis	Photoperiod_Growing-degree_days_to_silk;Photoperiod_growing-degree_days_to_anthesis	0	0	0	1	0	0	0	0	0	0	0	0	0	1	0	0	0	0	0	0	0	0	0	0	0	0	2	dispensable
pan_gene_27121	pan_gene_29157	Nodes_above_ear;Northern_Leaf_Blight;Photoperiod_growing-degree_days_to_anthesis	Ear_height;Photoperiod_growing-degree_days_to_anthesis	0	0	0	1	0	0	0	0	0	0	0	0	0	0	0	0	0	0	0	0	0	0	0	0	0	0	1	private
pan_gene_27649	pan_gene_29724	Anthesis-silking_interval;Photoperiod_growing-degree_days_to_anthesis;Tassel_length	Photoperiod_growing-degree_days_to_anthesis	0	0	0	1	0	0	0	0	1	0	0	0	0	0	0	0	0	0	0	0	0	0	0	1	0	0	3	dispensable
pan_gene_27649	pan_gene_8821	Anthesis-silking_interval;Photoperiod_growing-degree_days_to_anthesis;Tassel_length	Ear_height;Photoperiod_growing-degree_days_to_anthesis	0	0	0	1	0	0	0	0	1	0	0	0	0	0	0	0	0	0	0	0	0	0	0	0	0	0	2	dispensable
pan_gene_27649	pan_gene_98803	Anthesis-silking_interval;Photoperiod_growing-degree_days_to_anthesis;Tassel_length	Days_to_silk;Photoperiod_growing-degree_days_to_anthesis	0	0	0	1	0	0	0	0	0	0	0	0	0	0	0	0	0	0	0	0	0	0	0	0	0	0	1	private
pan_gene_27659	pan_gene_29559	Days_to_anthesis;Nodes_per_plant;Photoperiod_Growing-degree_days_to_silk;Photoperiod_growing-degree_days_to_anthesis;Ratio_of_ear_height_to_total_height	Leaf_length;Nodes_to_ear;Photoperiod_Growing-degree_days_to_silk;Photoperiod_growing-degree_days_to_anthesis;Ratio_of_ear_height_to_total_height	0	0	0	0	0	0	0	0	0	1	0	0	0	0	0	0	0	0	0	0	0	0	0	0	0	0	1	private
pan_gene_27659	pan_gene_30771	Days_to_anthesis;Nodes_per_plant;Photoperiod_Growing-degree_days_to_silk;Photoperiod_growing-degree_days_to_anthesis;Ratio_of_ear_height_to_total_height	Photoperiod_growing-degree_days_to_anthesis	0	0	0	0	0	1	0	0	0	0	0	0	0	0	0	0	0	0	1	0	0	0	0	0	0	0	2	dispensable
pan_gene_27659	pan_gene_8286	Days_to_anthesis;Nodes_per_plant;Photoperiod_Growing-degree_days_to_silk;Photoperiod_growing-degree_days_to_anthesis;Ratio_of_ear_height_to_total_height	Average_internode_length_(below_ear);Days_to_silk;Photoperiod_growing-degree_days_to_anthesis;Stalk_strength	0	0	0	0	0	1	0	0	0	0	0	0	0	0	0	0	0	0	0	0	0	0	0	0	0	0	1	private
pan_gene_27659	pan_gene_8787	Days_to_anthesis;Nodes_per_plant;Photoperiod_Growing-degree_days_to_silk;Photoperiod_growing-degree_days_to_anthesis;Ratio_of_ear_height_to_total_height	Photoperiod_growing-degree_days_to_anthesis	0	0	0	0	0	1	1	0	0	0	0	0	0	0	1	1	0	0	1	1	0	0	0	0	0	0	6	dispensable
pan_gene_27659	pan_gene_8814	Days_to_anthesis;Nodes_per_plant;Photoperiod_Growing-degree_days_to_silk;Photoperiod_growing-degree_days_to_anthesis;Ratio_of_ear_height_to_total_height	Nitrate;Photoperiod_growing-degree_days_to_anthesis	0	0	0	0	0	1	0	0	0	0	0	0	0	0	0	0	0	0	0	0	0	0	0	0	0	0	1	private
pan_gene_27708	pan_gene_29595	Chlorophyll_A;Height_above_ear;Leaf_width;Photoperiod_Growing-degree_days_to_silk;Photoperiod_growing-degree_days_to_anthesis	Nodes_to_ear;PCA_of_metabolites:_PC1;Photoperiod_Growing-degree_days_to_silk;Photoperiod_growing-degree_days_to_anthesis;Tassel_length	0	0	0	0	0	0	0	0	0	0	1	0	0	0	0	0	0	0	0	0	0	0	0	0	0	0	1	private
pan_gene_27708	pan_gene_30919	Chlorophyll_A;Height_above_ear;Leaf_width;Photoperiod_Growing-degree_days_to_silk;Photoperiod_growing-degree_days_to_anthesis	Photoperiod_growing-degree_days_to_anthesis	0	0	0	0	0	1	0	0	0	0	1	0	0	0	0	0	0	0	0	0	0	1	0	0	0	0	3	dispensable
pan_gene_27708	pan_gene_4391	Chlorophyll_A;Height_above_ear;Leaf_width;Photoperiod_Growing-degree_days_to_silk;Photoperiod_growing-degree_days_to_anthesis	Photoperiod_growing-degree_days_to_anthesis	0	0	0	0	0	1	0	0	0	0	1	1	0	0	0	0	0	0	0	0	0	1	0	0	0	0	4	dispensable
pan_gene_27708	pan_gene_5816	Chlorophyll_A;Height_above_ear;Leaf_width;Photoperiod_Growing-degree_days_to_silk;Photoperiod_growing-degree_days_to_anthesis	Days_to_anthesis;Days_to_silk;Ear_row_number;Photoperiod_growing-degree_days_to_anthesis	0	0	0	0	0	1	0	0	0	0	1	0	0	0	0	0	0	0	0	0	0	0	0	0	0	0	2	dispensable
pan_gene_27708	pan_gene_8286	Chlorophyll_A;Height_above_ear;Leaf_width;Photoperiod_Growing-degree_days_to_silk;Photoperiod_growing-degree_days_to_anthesis	Average_internode_length_(below_ear);Days_to_silk;Photoperiod_growing-degree_days_to_anthesis;Stalk_strength	0	0	0	0	0	1	0	0	0	0	0	0	0	0	0	0	0	0	0	0	0	0	0	0	0	0	1	private
pan_gene_27708	pan_gene_8787	Chlorophyll_A;Height_above_ear;Leaf_width;Photoperiod_Growing-degree_days_to_silk;Photoperiod_growing-degree_days_to_anthesis	Photoperiod_growing-degree_days_to_anthesis	0	0	0	0	0	1	0	0	0	0	1	0	0	0	0	0	0	0	0	0	0	0	0	0	0	0	2	dispensable
pan_gene_27708	pan_gene_8815	Chlorophyll_A;Height_above_ear;Leaf_width;Photoperiod_Growing-degree_days_to_silk;Photoperiod_growing-degree_days_to_anthesis	Days_to_anthesis;Photoperiod_Growing-degree_days_to_silk;Photoperiod_growing-degree_days_to_anthesis;Tassel_branch_number	0	0	0	0	0	1	0	0	0	0	0	0	0	0	0	0	0	0	0	0	0	0	0	0	0	0	1	private
pan_gene_27715	pan_gene_28065	Photoperiod_Growing-degree_days_to_silk;Photoperiod_growing-degree_days_to_anthesis;Stalk_strength;Sucrose	Photoperiod_Growing-degree_days_to_silk;Photoperiod_growing-degree_days_to_anthesis	0	0	0	0	0	0	0	0	0	0	0	0	0	0	0	0	0	0	0	0	0	0	1	0	0	0	1	private
pan_gene_27854	pan_gene_29724	100_Kernel_weight;Ear_height;Ear_row_number;Nodes_to_ear;Photoperiod_growing-degree_days_to_anthesis	Photoperiod_growing-degree_days_to_anthesis	0	0	0	1	1	1	0	1	0	0	0	0	0	0	0	0	0	0	0	0	0	0	0	0	0	0	4	dispensable
pan_gene_27854	pan_gene_5382	100_Kernel_weight;Ear_height;Ear_row_number;Nodes_to_ear;Photoperiod_growing-degree_days_to_anthesis	Cob_diameter;Leaf_length;Photoperiod_growing-degree_days_to_anthesis	0	0	0	1	0	0	0	1	0	0	0	0	0	0	0	0	0	0	0	0	0	1	0	0	0	0	3	dispensable
pan_gene_27854	pan_gene_8393	100_Kernel_weight;Ear_height;Ear_row_number;Nodes_to_ear;Photoperiod_growing-degree_days_to_anthesis	Photoperiod_Growing-degree_days_to_silk;Photoperiod_growing-degree_days_to_anthesis;Plant_height;Ratio_of_ear_height_to_total_height	0	0	0	0	1	0	0	0	0	0	0	0	0	0	0	0	0	0	0	0	0	1	0	0	0	0	2	dispensable
pan_gene_28064	pan_gene_29156	Photoperiod_Growing-degree_days_to_silk;Photoperiod_growing-degree_days_to_anthesis	Photoperiod_growing-degree_days_to_anthesis	0	0	0	1	0	0	0	0	0	0	1	0	0	0	0	0	0	0	0	0	1	0	1	0	0	0	4	dispensable
pan_gene_28065	pan_gene_29595	Photoperiod_Growing-degree_days_to_silk;Photoperiod_growing-degree_days_to_anthesis	Nodes_to_ear;PCA_of_metabolites:_PC1;Photoperiod_Growing-degree_days_to_silk;Photoperiod_growing-degree_days_to_anthesis;Tassel_length	0	0	0	0	0	0	0	1	0	0	0	0	0	0	0	0	0	0	0	0	0	1	1	0	0	0	3	dispensable
pan_gene_28065	pan_gene_29724	Photoperiod_Growing-degree_days_to_silk;Photoperiod_growing-degree_days_to_anthesis	Photoperiod_growing-degree_days_to_anthesis	0	0	0	0	0	0	0	0	1	0	0	0	0	0	0	0	0	0	0	0	0	0	0	0	0	0	1	private
pan_gene_28065	pan_gene_30771	Photoperiod_Growing-degree_days_to_silk;Photoperiod_growing-degree_days_to_anthesis	Photoperiod_growing-degree_days_to_anthesis	0	0	0	0	1	0	0	0	0	0	0	0	0	0	0	0	0	0	0	0	0	0	0	1	0	0	2	dispensable
pan_gene_28065	pan_gene_30919	Photoperiod_Growing-degree_days_to_silk;Photoperiod_growing-degree_days_to_anthesis	Photoperiod_growing-degree_days_to_anthesis	0	0	0	0	0	0	0	0	1	1	0	1	0	0	0	0	0	0	0	0	0	1	0	0	0	0	4	dispensable
pan_gene_28651	pan_gene_29724	Photoperiod_growing-degree_days_to_anthesis	Photoperiod_growing-degree_days_to_anthesis	0	0	0	1	0	0	0	0	0	0	1	0	0	0	0	0	0	0	0	0	0	0	0	0	0	0	2	dispensable
pan_gene_28651	pan_gene_98803	Photoperiod_growing-degree_days_to_anthesis	Days_to_silk;Photoperiod_growing-degree_days_to_anthesis	0	0	0	1	0	0	0	0	0	0	0	0	0	0	0	0	0	0	0	0	0	0	0	0	0	0	1	private
pan_gene_28883	pan_gene_8286	Height_per_day_(until_flowering);Nodes_per_plant;Photoperiod_Growing-degree_days_to_silk;Photoperiod_growing-degree_days_to_anthesis;Ratio_of_ear_height_to_total_height	Average_internode_length_(below_ear);Days_to_silk;Photoperiod_growing-degree_days_to_anthesis;Stalk_strength	0	0	0	0	0	0	0	1	1	0	0	0	0	1	0	0	0	0	0	0	0	0	0	0	1	1	5	dispensable
pan_gene_29217	pan_gene_5352	Photoperiod_growing-degree_days_to_anthesis	Photoperiod_Growing-degree_days_to_silk;Photoperiod_growing-degree_days_to_anthesis	0	0	0	1	1	0	0	0	1	1	1	0	1	1	0	1	0	1	0	0	1	0	0	0	0	1	11	near-core
pan_gene_29217	pan_gene_8286	Photoperiod_growing-degree_days_to_anthesis	Average_internode_length_(below_ear);Days_to_silk;Photoperiod_growing-degree_days_to_anthesis;Stalk_strength	0	0	0	1	0	0	0	0	1	0	0	0	0	1	0	0	0	0	0	0	0	0	0	0	0	0	3	dispensable
pan_gene_29217	pan_gene_8814	Photoperiod_growing-degree_days_to_anthesis	Nitrate;Photoperiod_growing-degree_days_to_anthesis	0	0	0	1	0	1	0	0	1	0	1	0	1	0	0	0	0	0	0	0	0	0	0	0	0	0	5	dispensable
pan_gene_29370	pan_gene_29559	Photoperiod_growing-degree_days_to_anthesis	Leaf_length;Nodes_to_ear;Photoperiod_Growing-degree_days_to_silk;Photoperiod_growing-degree_days_to_anthesis;Ratio_of_ear_height_to_total_height	0	0	0	0	0	0	0	0	0	0	0	0	0	0	0	1	0	0	0	0	0	0	0	0	0	0	1	private
pan_gene_29370	pan_gene_29724	Photoperiod_growing-degree_days_to_anthesis	Photoperiod_growing-degree_days_to_anthesis	0	0	0	1	0	1	0	0	1	0	1	0	0	0	0	0	0	0	0	0	0	0	1	0	0	0	5	dispensable
pan_gene_29370	pan_gene_4391	Photoperiod_growing-degree_days_to_anthesis	Photoperiod_growing-degree_days_to_anthesis	0	0	0	1	1	1	0	1	1	0	1	0	0	0	0	0	0	1	0	0	1	1	0	0	0	0	9	dispensable
pan_gene_29370	pan_gene_8286	Photoperiod_growing-degree_days_to_anthesis	Average_internode_length_(below_ear);Days_to_silk;Photoperiod_growing-degree_days_to_anthesis;Stalk_strength	0	0	0	1	1	1	0	0	1	0	0	0	0	0	0	0	0	1	0	0	0	0	0	0	1	1	7	dispensable
pan_gene_29370	pan_gene_8549	Photoperiod_growing-degree_days_to_anthesis	Photoperiod_growing-degree_days_to_anthesis	0	0	0	1	0	0	0	0	0	0	0	0	0	0	0	0	0	0	0	0	0	0	0	0	0	0	1	private
pan_gene_29528	pan_gene_29559	Average_internode_length_(below_ear);Photoperiod_growing-degree_days_to_anthesis	Leaf_length;Nodes_to_ear;Photoperiod_Growing-degree_days_to_silk;Photoperiod_growing-degree_days_to_anthesis;Ratio_of_ear_height_to_total_height	0	0	0	0	0	0	0	0	0	1	0	0	0	0	0	0	0	0	0	0	0	0	0	0	0	0	1	private
pan_gene_29528	pan_gene_29695	Average_internode_length_(below_ear);Photoperiod_growing-degree_days_to_anthesis	Leaf_length;Photoperiod_Growing-degree_days_to_silk;Photoperiod_growing-degree_days_to_anthesis	0	0	0	0	0	0	0	0	0	1	0	0	1	0	0	0	0	0	0	0	0	0	0	0	0	0	2	dispensable
pan_gene_29528	pan_gene_29724	Average_internode_length_(below_ear);Photoperiod_growing-degree_days_to_anthesis	Photoperiod_growing-degree_days_to_anthesis	0	0	0	1	0	0	0	0	0	0	0	0	0	1	0	0	0	0	0	0	0	0	0	0	0	0	2	dispensable
pan_gene_29559	pan_gene_29695	Leaf_length;Nodes_to_ear;Photoperiod_Growing-degree_days_to_silk;Photoperiod_growing-degree_days_to_anthesis;Ratio_of_ear_height_to_total_height	Leaf_length;Photoperiod_Growing-degree_days_to_silk;Photoperiod_growing-degree_days_to_anthesis	0	0	0	0	0	0	0	0	0	1	0	0	0	0	0	0	0	0	0	0	0	0	0	0	0	0	1	private
pan_gene_29559	pan_gene_30771	Leaf_length;Nodes_to_ear;Photoperiod_Growing-degree_days_to_silk;Photoperiod_growing-degree_days_to_anthesis;Ratio_of_ear_height_to_total_height	Photoperiod_growing-degree_days_to_anthesis	0	0	0	0	0	0	0	0	0	0	0	0	0	0	0	1	0	0	0	0	0	0	0	0	0	0	1	private
pan_gene_29559	pan_gene_8335	Leaf_length;Nodes_to_ear;Photoperiod_Growing-degree_days_to_silk;Photoperiod_growing-degree_days_to_anthesis;Ratio_of_ear_height_to_total_height	Average_internode_length_(whole_plant);Photoperiod_Growing-degree_days_to_silk;Photoperiod_growing-degree_days_to_anthesis	0	0	0	0	0	0	0	0	0	1	0	0	0	0	0	0	0	0	0	0	0	0	0	0	0	0	1	private
pan_gene_29595	pan_gene_30771	Nodes_to_ear;PCA_of_metabolites:_PC1;Photoperiod_Growing-degree_days_to_silk;Photoperiod_growing-degree_days_to_anthesis;Tassel_length	Photoperiod_growing-degree_days_to_anthesis	0	0	0	1	0	0	0	0	0	0	0	0	0	0	0	0	0	1	1	0	0	0	0	0	0	0	3	dispensable
pan_gene_29595	pan_gene_4391	Nodes_to_ear;PCA_of_metabolites:_PC1;Photoperiod_Growing-degree_days_to_silk;Photoperiod_growing-degree_days_to_anthesis;Tassel_length	Photoperiod_growing-degree_days_to_anthesis	0	0	0	1	0	0	0	0	0	0	1	0	0	0	0	0	0	0	0	0	0	1	0	0	0	0	3	dispensable
pan_gene_29595	pan_gene_8286	Nodes_to_ear;PCA_of_metabolites:_PC1;Photoperiod_Growing-degree_days_to_silk;Photoperiod_growing-degree_days_to_anthesis;Tassel_length	Average_internode_length_(below_ear);Days_to_silk;Photoperiod_growing-degree_days_to_anthesis;Stalk_strength	0	0	0	1	0	0	0	0	0	0	0	0	1	0	0	0	0	1	0	0	1	0	0	0	0	0	4	dispensable
pan_gene_29695	pan_gene_30919	Leaf_length;Photoperiod_Growing-degree_days_to_silk;Photoperiod_growing-degree_days_to_anthesis	Photoperiod_growing-degree_days_to_anthesis	0	0	0	0	0	0	0	0	0	1	0	0	1	0	0	0	0	0	0	0	0	0	0	0	0	0	2	dispensable
pan_gene_29724	pan_gene_98803	Photoperiod_growing-degree_days_to_anthesis	Days_to_silk;Photoperiod_growing-degree_days_to_anthesis	0	0	0	1	0	0	0	0	0	0	0	0	0	0	0	0	0	0	0	0	0	0	0	0	0	0	1	private
pan_gene_29783	pan_gene_8549	Leaf_width;Photoperiod_growing-degree_days_to_anthesis	Photoperiod_growing-degree_days_to_anthesis	0	0	0	1	0	0	0	0	0	0	0	0	0	0	0	0	0	0	0	0	0	0	0	0	0	0	1	private
pan_gene_30771	pan_gene_31783	Photoperiod_growing-degree_days_to_anthesis	Photoperiod_growing-degree_days_to_anthesis	0	0	0	0	1	0	0	0	0	0	0	0	0	0	0	0	0	0	0	0	0	0	0	0	0	0	1	private
pan_gene_30771	pan_gene_5816	Photoperiod_growing-degree_days_to_anthesis	Days_to_anthesis;Days_to_silk;Ear_row_number;Photoperiod_growing-degree_days_to_anthesis	0	0	0	1	1	1	0	0	0	0	0	0	1	0	0	0	0	0	0	0	0	0	0	0	0	0	4	dispensable
pan_gene_30771	pan_gene_7783	Photoperiod_growing-degree_days_to_anthesis	100_Kernel_weight;Days_to_anthesis;Photoperiod_growing-degree_days_to_anthesis	0	0	0	1	1	1	0	0	0	0	0	1	0	0	0	0	0	0	0	0	0	0	0	0	1	0	5	dispensable
pan_gene_30771	pan_gene_8286	Photoperiod_growing-degree_days_to_anthesis	Average_internode_length_(below_ear);Days_to_silk;Photoperiod_growing-degree_days_to_anthesis;Stalk_strength	0	0	0	1	1	1	0	0	0	1	0	0	0	1	0	0	0	1	0	0	0	0	0	0	0	1	7	dispensable
pan_gene_30771	pan_gene_8335	Photoperiod_growing-degree_days_to_anthesis	Average_internode_length_(whole_plant);Photoperiod_Growing-degree_days_to_silk;Photoperiod_growing-degree_days_to_anthesis	0	0	0	1	1	1	0	0	0	0	0	1	0	1	1	1	0	0	0	0	0	0	0	1	0	0	8	dispensable
pan_gene_30771	pan_gene_8815	Photoperiod_growing-degree_days_to_anthesis	Days_to_anthesis;Photoperiod_Growing-degree_days_to_silk;Photoperiod_growing-degree_days_to_anthesis;Tassel_branch_number	0	0	0	0	0	1	0	0	0	0	0	0	0	0	0	0	0	0	0	0	0	0	0	0	0	0	1	private
pan_gene_30929	pan_gene_31756	Northern_Leaf_Blight;Photoperiod_growing-degree_days_to_anthesis	Chlorophyll_B;Photoperiod_growing-degree_days_to_anthesis	0	0	0	1	1	0	0	1	0	0	0	0	0	0	0	0	0	0	0	0	1	0	0	0	0	1	5	dispensable
pan_gene_30929	pan_gene_5350	Northern_Leaf_Blight;Photoperiod_growing-degree_days_to_anthesis	Photoperiod_growing-degree_days_to_anthesis;Tassel_length	0	0	0	1	1	0	0	0	0	0	0	0	0	0	0	0	0	0	0	0	0	0	0	0	0	0	2	dispensable
pan_gene_31756	pan_gene_5350	Chlorophyll_B;Photoperiod_growing-degree_days_to_anthesis	Photoperiod_growing-degree_days_to_anthesis;Tassel_length	0	0	0	1	1	0	0	1	1	0	0	0	1	1	0	0	0	0	0	0	0	0	0	0	0	0	6	dispensable
pan_gene_31783	pan_gene_8286	Photoperiod_growing-degree_days_to_anthesis	Average_internode_length_(below_ear);Days_to_silk;Photoperiod_growing-degree_days_to_anthesis;Stalk_strength	0	0	0	0	1	0	0	0	0	0	0	0	0	0	0	0	0	0	0	0	0	0	0	0	0	0	1	private
pan_gene_4391	pan_gene_8286	Photoperiod_growing-degree_days_to_anthesis	Average_internode_length_(below_ear);Days_to_silk;Photoperiod_growing-degree_days_to_anthesis;Stalk_strength	0	0	0	1	0	1	0	0	1	0	0	0	0	0	0	0	0	0	0	0	0	0	0	0	0	0	3	dispensable
pan_gene_5352	pan_gene_8814	Photoperiod_Growing-degree_days_to_silk;Photoperiod_growing-degree_days_to_anthesis	Nitrate;Photoperiod_growing-degree_days_to_anthesis	0	0	0	1	0	0	0	0	0	0	0	0	0	0	0	0	0	0	0	0	0	0	0	0	0	0	1	private
pan_gene_5382	pan_gene_98803	Cob_diameter;Leaf_length;Photoperiod_growing-degree_days_to_anthesis	Days_to_silk;Photoperiod_growing-degree_days_to_anthesis	0	0	0	1	0	0	0	0	0	0	0	0	0	0	0	0	0	0	0	0	0	0	0	0	0	0	1	private
pan_gene_5816	pan_gene_8286	Days_to_anthesis;Days_to_silk;Ear_row_number;Photoperiod_growing-degree_days_to_anthesis	Average_internode_length_(below_ear);Days_to_silk;Photoperiod_growing-degree_days_to_anthesis;Stalk_strength	0	0	0	1	1	1	0	0	0	0	0	0	0	0	0	0	0	0	0	0	0	0	1	0	0	0	4	dispensable
pan_gene_7783	pan_gene_8286	100_Kernel_weight;Days_to_anthesis;Photoperiod_growing-degree_days_to_anthesis	Average_internode_length_(below_ear);Days_to_silk;Photoperiod_growing-degree_days_to_anthesis;Stalk_strength	0	0	0	1	0	1	0	0	1	0	0	0	0	0	0	0	0	0	0	0	0	0	0	0	1	1	5	dispensable
pan_gene_8286	pan_gene_8335	Average_internode_length_(below_ear);Days_to_silk;Photoperiod_growing-degree_days_to_anthesis;Stalk_strength	Average_internode_length_(whole_plant);Photoperiod_Growing-degree_days_to_silk;Photoperiod_growing-degree_days_to_anthesis	0	0	0	1	1	1	0	1	1	0	0	0	0	1	0	0	0	1	0	0	0	0	1	0	1	1	10	dispensable
pan_gene_8286	pan_gene_8549	Average_internode_length_(below_ear);Days_to_silk;Photoperiod_growing-degree_days_to_anthesis;Stalk_strength	Photoperiod_growing-degree_days_to_anthesis	0	0	0	1	0	0	0	0	0	0	0	0	0	0	0	0	0	0	0	0	0	0	0	0	0	0	1	private
pan_gene_8286	pan_gene_8787	Average_internode_length_(below_ear);Days_to_silk;Photoperiod_growing-degree_days_to_anthesis;Stalk_strength	Photoperiod_growing-degree_days_to_anthesis	0	0	0	1	1	1	0	0	1	0	0	0	0	0	0	0	0	1	0	0	0	0	0	0	1	1	7	dispensable
pan_gene_8286	pan_gene_8814	Average_internode_length_(below_ear);Days_to_silk;Photoperiod_growing-degree_days_to_anthesis;Stalk_strength	Nitrate;Photoperiod_growing-degree_days_to_anthesis	0	0	0	1	0	1	0	1	1	0	0	0	0	1	0	1	0	0	0	0	1	0	1	0	0	0	8	dispensable
pan_gene_8335	pan_gene_8549	Average_internode_length_(whole_plant);Photoperiod_Growing-degree_days_to_silk;Photoperiod_growing-degree_days_to_anthesis	Photoperiod_growing-degree_days_to_anthesis	0	0	0	1	0	0	0	0	0	0	0	0	0	0	0	0	0	0	0	0	0	0	0	0	0	0	1	private
pan_gene_8787	pan_gene_8814	Photoperiod_growing-degree_days_to_anthesis	Nitrate;Photoperiod_growing-degree_days_to_anthesis	0	0	0	1	0	1	0	0	1	1	0	1	1	0	0	0	0	1	0	0	0	0	1	1	0	0	9	dispensable
pan_gene_8814	pan_gene_8815	Nitrate;Photoperiod_growing-degree_days_to_anthesis	Days_to_anthesis;Photoperiod_Growing-degree_days_to_silk;Photoperiod_growing-degree_days_to_anthesis;Tassel_branch_number	0	0	0	0	0	1	0	0	0	0	0	0	0	0	0	0	0	0	0	0	0	0	0	0	0	0	1	private
pan_gene_102193	pan_gene_1116	Days_to_anthesis;Photoperiod_growing-degree_days_to_anthesis	Photoperiod_growing-degree_days_to_anthesis	0	0	0	0	1	0	0	0	0	0	0	0	0	0	0	0	0	0	0	0	0	0	0	0	0	0	1	private
pan_gene_102199	pan_gene_19429	Leaf_length;Photoperiod_growing-degree_days_to_anthesis	Photoperiod_growing-degree_days_to_anthesis	0	0	0	0	1	0	0	0	0	0	0	0	0	0	0	0	0	0	0	0	0	0	0	0	0	0	1	private
pan_gene_102199	pan_gene_30929	Leaf_length;Photoperiod_growing-degree_days_to_anthesis	Northern_Leaf_Blight;Photoperiod_growing-degree_days_to_anthesis	0	0	0	0	1	0	0	0	0	0	0	0	0	0	0	0	0	0	0	0	0	0	0	0	0	0	1	private
pan_gene_102810	pan_gene_13070	Photoperiod_Growing-degree_days_to_silk;Photoperiod_growing-degree_days_to_anthesis	Photoperiod_growing-degree_days_to_anthesis	0	0	0	0	1	0	0	0	0	0	0	0	0	0	0	0	0	0	0	0	0	0	0	0	0	0	1	private
pan_gene_102908	pan_gene_12845	Boxcox-transformed_leaf_angle;Photoperiod_Growing-degree_days_to_silk;Photoperiod_growing-degree_days_to_anthesis	Average_internode_length_(below_ear);Photoperiod_growing-degree_days_to_anthesis;Plant_height	0	0	0	0	0	0	0	0	0	0	1	0	0	0	0	0	0	1	0	0	0	0	0	0	0	0	2	dispensable
pan_gene_10355	pan_gene_25373	Photoperiod_growing-degree_days_to_anthesis	Fructose;Nodes_to_ear;Photoperiod_growing-degree_days_to_anthesis	0	0	0	0	1	0	0	0	0	0	0	0	0	0	0	0	0	0	1	0	0	0	0	0	1	0	3	dispensable
pan_gene_10355	pan_gene_7624	Photoperiod_growing-degree_days_to_anthesis	Average_internode_length_(below_ear);Ear_height;Photoperiod_growing-degree_days_to_anthesis	0	0	0	0	1	0	0	0	1	0	0	0	0	0	0	0	0	0	0	0	0	0	0	0	0	0	2	dispensable
pan_gene_10355	pan_gene_7783	Photoperiod_growing-degree_days_to_anthesis	100_Kernel_weight;Days_to_anthesis;Photoperiod_growing-degree_days_to_anthesis	0	0	0	0	1	0	0	0	1	0	0	0	0	0	1	0	0	0	1	0	1	0	0	0	0	0	5	dispensable
pan_gene_10355	pan_gene_8335	Photoperiod_growing-degree_days_to_anthesis	Average_internode_length_(whole_plant);Photoperiod_Growing-degree_days_to_silk;Photoperiod_growing-degree_days_to_anthesis	0	0	0	0	1	0	0	0	1	0	0	0	0	0	1	0	0	0	1	0	0	0	1	0	0	0	5	dispensable
pan_gene_1036	pan_gene_8321	Days_to_silk;Fructose;Photoperiod_growing-degree_days_to_anthesis	Photoperiod_Growing-degree_days_to_silk;Photoperiod_growing-degree_days_to_anthesis;Tassel_branch_number	0	0	0	0	1	0	0	0	0	0	0	0	1	1	0	1	1	1	0	0	0	0	0	0	0	0	6	dispensable
pan_gene_10773	pan_gene_98803	Boxcox-transformed_leaf_angle;Ear_height;Photoperiod_Growing-degree_days_to_silk;Photoperiod_growing-degree_days_to_anthesis;Plant_height;Southern_leaf_blight	Days_to_silk;Photoperiod_growing-degree_days_to_anthesis	0	0	0	0	1	0	0	0	0	0	0	0	0	0	0	0	0	0	0	0	0	0	0	0	0	0	1	private
pan_gene_10804	pan_gene_22409	Ear_height;Photoperiod_growing-degree_days_to_anthesis;Plant_height	Photoperiod_growing-degree_days_to_anthesis;Ratio_of_ear_height_to_total_height	0	0	0	0	1	0	0	0	0	0	0	0	0	0	0	0	0	0	0	0	0	0	0	0	0	1	2	dispensable
pan_gene_10813	pan_gene_26775	Height_per_day_(until_flowering);Photoperiod_growing-degree_days_to_anthesis	Photoperiod_growing-degree_days_to_anthesis	0	0	0	0	1	0	0	0	1	0	1	0	1	0	0	0	0	0	0	0	0	0	0	0	0	0	4	dispensable
pan_gene_10813	pan_gene_29257	Height_per_day_(until_flowering);Photoperiod_growing-degree_days_to_anthesis	Photoperiod_growing-degree_days_to_anthesis	0	0	0	0	1	0	0	0	0	0	0	1	0	0	0	0	0	0	0	0	0	0	0	1	0	0	3	dispensable
pan_gene_10813	pan_gene_29817	Height_per_day_(until_flowering);Photoperiod_growing-degree_days_to_anthesis	Days_to_anthesis;Photoperiod_Growing-degree_days_to_silk;Photoperiod_growing-degree_days_to_anthesis;Tassel_length	0	0	0	0	1	0	1	1	1	1	1	0	0	0	0	1	0	0	0	1	0	1	1	1	1	1	13	near-core
pan_gene_10813	pan_gene_8393	Height_per_day_(until_flowering);Photoperiod_growing-degree_days_to_anthesis	Photoperiod_Growing-degree_days_to_silk;Photoperiod_growing-degree_days_to_anthesis;Plant_height;Ratio_of_ear_height_to_total_height	0	0	0	0	1	0	0	0	0	0	0	0	0	0	1	0	0	0	0	0	0	0	0	0	0	0	2	dispensable
pan_gene_1106	pan_gene_27833	Photoperiod_growing-degree_days_to_anthesis	Photoperiod_growing-degree_days_to_anthesis	0	0	0	0	1	0	0	0	0	0	0	0	0	0	0	0	0	0	0	0	1	0	0	0	0	0	2	dispensable
pan_gene_1119	pan_gene_12078	Photoperiod_growing-degree_days_to_anthesis	Days_to_anthesis;Days_to_silk;Photoperiod_growing-degree_days_to_anthesis	0	0	0	0	1	0	0	0	0	0	0	0	0	0	0	0	0	0	0	0	0	0	0	0	0	0	1	private
pan_gene_1119	pan_gene_28732	Photoperiod_growing-degree_days_to_anthesis	Anthesis-silking_interval;Days_to_anthesis;Ear_height;Leaf_length;Leaf_width;Nodes_per_plant;Photoperiod_Growing-degree_days_to_silk;Photoperiod_growing-degree_days_to_anthesis	0	0	0	0	1	0	1	0	1	0	0	0	0	0	0	0	0	0	0	0	0	0	1	0	0	0	4	dispensable
pan_gene_1119	pan_gene_28883	Photoperiod_growing-degree_days_to_anthesis	Height_per_day_(until_flowering);Nodes_per_plant;Photoperiod_Growing-degree_days_to_silk;Photoperiod_growing-degree_days_to_anthesis;Ratio_of_ear_height_to_total_height	0	0	0	0	1	0	1	0	1	0	0	0	0	1	0	0	0	1	0	1	0	0	0	0	1	0	7	dispensable
pan_gene_11311	pan_gene_28846	Photoperiod_growing-degree_days_to_anthesis	Photoperiod_Growing-degree_days_to_silk;Photoperiod_growing-degree_days_to_anthesis;Plant_height	0	0	0	0	1	0	0	0	0	0	0	0	0	0	0	0	0	0	0	0	0	0	0	0	0	0	1	private
pan_gene_11311	pan_gene_31756	Photoperiod_growing-degree_days_to_anthesis	Chlorophyll_B;Photoperiod_growing-degree_days_to_anthesis	0	0	0	0	1	0	0	1	0	0	0	0	0	0	0	1	0	0	0	0	0	0	1	0	0	0	4	dispensable
pan_gene_11311	pan_gene_8286	Photoperiod_growing-degree_days_to_anthesis	Average_internode_length_(below_ear);Days_to_silk;Photoperiod_growing-degree_days_to_anthesis;Stalk_strength	0	0	0	0	1	0	0	1	1	0	0	0	0	1	0	1	1	1	0	0	0	0	0	0	1	0	8	dispensable
pan_gene_11804	pan_gene_19788	Photoperiod_growing-degree_days_to_anthesis	Photoperiod_growing-degree_days_to_anthesis	0	0	0	0	1	0	0	0	0	0	0	0	0	0	0	0	0	0	0	0	0	0	0	0	0	0	1	private
pan_gene_11804	pan_gene_28802	Photoperiod_growing-degree_days_to_anthesis	Photoperiod_growing-degree_days_to_anthesis	0	0	0	0	1	0	0	0	1	0	1	0	0	0	0	0	0	0	0	0	0	0	0	0	0	0	3	dispensable
pan_gene_11804	pan_gene_29217	Photoperiod_growing-degree_days_to_anthesis	Photoperiod_growing-degree_days_to_anthesis	0	0	0	0	1	0	0	0	0	0	0	0	0	0	0	0	0	0	0	0	0	0	0	0	0	0	1	private
pan_gene_11971	pan_gene_27649	Days_to_silk;Glutamate;Leaf_length;Leaf_width;PCA_of_metabolites:_PC1;Photoperiod_Growing-degree_days_to_silk;Photoperiod_growing-degree_days_to_anthesis;Protein;Stalk_strength	Anthesis-silking_interval;Photoperiod_growing-degree_days_to_anthesis;Tassel_length	0	0	0	0	1	0	0	0	0	0	0	0	0	0	0	0	0	0	0	0	0	0	0	0	0	0	1	private
pan_gene_12016	pan_gene_25373	Nodes_per_plant;Nodes_to_ear;Photoperiod_Growing-degree_days_to_silk;Photoperiod_growing-degree_days_to_anthesis;Southern_leaf_blight	Fructose;Nodes_to_ear;Photoperiod_growing-degree_days_to_anthesis	0	0	0	0	1	0	0	0	0	0	0	0	0	0	1	0	0	0	0	0	0	0	0	0	0	0	2	dispensable
pan_gene_12016	pan_gene_30919	Nodes_per_plant;Nodes_to_ear;Photoperiod_Growing-degree_days_to_silk;Photoperiod_growing-degree_days_to_anthesis;Southern_leaf_blight	Photoperiod_growing-degree_days_to_anthesis	0	0	0	0	1	1	0	0	0	0	0	0	0	0	0	0	0	0	0	0	0	0	0	0	0	0	2	dispensable
pan_gene_12016	pan_gene_8821	Nodes_per_plant;Nodes_to_ear;Photoperiod_Growing-degree_days_to_silk;Photoperiod_growing-degree_days_to_anthesis;Southern_leaf_blight	Ear_height;Photoperiod_growing-degree_days_to_anthesis	0	0	0	0	0	0	0	0	0	0	0	1	0	0	0	0	0	0	0	0	0	1	1	0	0	0	3	dispensable
pan_gene_12020	pan_gene_7624	Photoperiod_growing-degree_days_to_anthesis	Average_internode_length_(below_ear);Ear_height;Photoperiod_growing-degree_days_to_anthesis	0	0	0	0	0	0	0	0	1	0	0	0	0	0	0	0	0	0	0	0	0	0	0	0	0	0	1	private
pan_gene_12078	pan_gene_19201	Days_to_anthesis;Days_to_silk;Photoperiod_growing-degree_days_to_anthesis	Photoperiod_growing-degree_days_to_anthesis	0	0	0	0	1	0	0	0	0	0	0	0	0	0	0	0	0	0	0	0	0	0	0	0	0	0	1	private
pan_gene_12078	pan_gene_28802	Days_to_anthesis;Days_to_silk;Photoperiod_growing-degree_days_to_anthesis	Photoperiod_growing-degree_days_to_anthesis	0	0	0	0	1	0	0	0	0	0	0	0	0	0	0	0	0	1	0	0	0	0	0	0	0	0	2	dispensable
pan_gene_12078	pan_gene_31783	Days_to_anthesis;Days_to_silk;Photoperiod_growing-degree_days_to_anthesis	Photoperiod_growing-degree_days_to_anthesis	0	0	0	0	1	0	0	0	0	0	0	0	0	0	0	0	0	0	0	0	0	0	0	0	0	0	1	private
pan_gene_12078	pan_gene_8286	Days_to_anthesis;Days_to_silk;Photoperiod_growing-degree_days_to_anthesis	Average_internode_length_(below_ear);Days_to_silk;Photoperiod_growing-degree_days_to_anthesis;Stalk_strength	0	0	0	0	1	0	0	0	0	0	0	0	0	1	0	0	0	0	0	0	0	0	0	0	0	0	2	dispensable
pan_gene_12845	pan_gene_29756	Average_internode_length_(below_ear);Photoperiod_growing-degree_days_to_anthesis;Plant_height	Leaf_width;Nodes_per_plant;Nodes_to_ear;Photoperiod_Growing-degree_days_to_silk;Photoperiod_growing-degree_days_to_anthesis	0	0	0	0	0	0	0	0	0	0	0	0	0	0	0	0	0	1	0	0	0	0	0	0	0	0	1	private
pan_gene_13070	pan_gene_30771	Photoperiod_growing-degree_days_to_anthesis	Photoperiod_growing-degree_days_to_anthesis	0	0	0	0	1	0	0	0	0	0	0	0	0	0	0	0	0	0	0	0	0	0	0	0	0	0	1	private
pan_gene_13070	pan_gene_7624	Photoperiod_growing-degree_days_to_anthesis	Average_internode_length_(below_ear);Ear_height;Photoperiod_growing-degree_days_to_anthesis	0	0	0	0	1	0	0	0	1	0	0	0	0	0	0	0	0	0	0	0	0	0	0	0	0	0	2	dispensable
pan_gene_13086	pan_gene_26574	Photoperiod_growing-degree_days_to_anthesis	Average_internode_length_(below_ear);Days_to_silk;Photoperiod_growing-degree_days_to_anthesis;Ratio_of_ear_height_to_total_height	0	0	0	0	0	0	0	0	0	0	0	0	0	0	0	0	0	0	0	0	0	1	0	0	0	0	1	private
pan_gene_13086	pan_gene_26880	Photoperiod_growing-degree_days_to_anthesis	Days_to_anthesis;Photoperiod_growing-degree_days_to_anthesis	0	0	0	0	1	0	0	0	0	1	0	1	0	0	0	1	0	0	0	0	0	0	0	0	0	0	4	dispensable
pan_gene_13086	pan_gene_28741	Photoperiod_growing-degree_days_to_anthesis	Photoperiod_growing-degree_days_to_anthesis	0	0	0	0	1	0	0	0	0	0	0	0	0	0	0	0	0	0	0	0	0	0	0	0	0	0	1	private
pan_gene_14230	pan_gene_21897	Average_internode_length_(whole_plant);Photoperiod_growing-degree_days_to_anthesis;Tassel_branch_number	Photoperiod_growing-degree_days_to_anthesis	0	0	0	0	1	0	0	0	0	0	0	0	0	0	0	0	0	0	0	0	0	0	0	0	0	0	1	private
pan_gene_14230	pan_gene_5352	Average_internode_length_(whole_plant);Photoperiod_growing-degree_days_to_anthesis;Tassel_branch_number	Photoperiod_Growing-degree_days_to_silk;Photoperiod_growing-degree_days_to_anthesis	0	0	0	0	1	0	0	0	0	1	0	0	1	0	0	0	0	0	0	0	1	0	0	0	0	0	4	dispensable
pan_gene_14291	pan_gene_29712	Photoperiod_Growing-degree_days_to_silk;Photoperiod_growing-degree_days_to_anthesis	Photoperiod_Growing-degree_days_to_silk;Photoperiod_growing-degree_days_to_anthesis	0	0	0	0	1	0	0	0	0	0	0	0	0	0	0	0	0	0	0	0	0	0	1	0	0	0	2	dispensable
pan_gene_14773	pan_gene_16497	Photoperiod_growing-degree_days_to_anthesis	Days_to_anthesis;Days_to_silk;Height_above_ear;Photoperiod_growing-degree_days_to_anthesis	0	0	0	0	0	0	0	0	0	0	0	0	0	0	0	1	0	0	0	0	0	0	0	0	0	0	1	private
pan_gene_14773	pan_gene_26812	Photoperiod_growing-degree_days_to_anthesis	100_Kernel_weight;Height_above_ear;Photoperiod_Growing-degree_days_to_silk;Photoperiod_growing-degree_days_to_anthesis	0	0	0	0	0	0	0	0	0	0	0	0	0	0	0	1	0	0	0	0	0	0	0	0	0	0	1	private
pan_gene_14773	pan_gene_29724	Photoperiod_growing-degree_days_to_anthesis	Photoperiod_growing-degree_days_to_anthesis	0	0	0	0	0	0	0	0	1	0	0	0	0	0	0	1	0	0	0	0	0	0	0	0	0	0	2	dispensable
pan_gene_16497	pan_gene_27854	Days_to_anthesis;Days_to_silk;Height_above_ear;Photoperiod_growing-degree_days_to_anthesis	100_Kernel_weight;Ear_height;Ear_row_number;Nodes_to_ear;Photoperiod_growing-degree_days_to_anthesis	0	0	0	0	0	1	0	0	0	0	0	0	1	0	0	0	0	0	0	0	0	0	0	0	0	0	2	dispensable
pan_gene_16815	pan_gene_28065	Photoperiod_growing-degree_days_to_anthesis	Photoperiod_Growing-degree_days_to_silk;Photoperiod_growing-degree_days_to_anthesis	0	0	0	0	1	0	0	0	1	0	0	0	0	0	0	0	0	0	0	0	0	1	0	0	0	0	3	dispensable
pan_gene_16815	pan_gene_28732	Photoperiod_growing-degree_days_to_anthesis	Anthesis-silking_interval;Days_to_anthesis;Ear_height;Leaf_length;Leaf_width;Nodes_per_plant;Photoperiod_Growing-degree_days_to_silk;Photoperiod_growing-degree_days_to_anthesis	0	0	0	0	1	0	0	0	1	0	0	0	0	0	0	0	0	0	0	0	0	0	0	0	0	0	2	dispensable
pan_gene_16815	pan_gene_28802	Photoperiod_growing-degree_days_to_anthesis	Photoperiod_growing-degree_days_to_anthesis	0	0	0	0	1	0	0	0	1	0	0	0	0	0	0	0	0	0	0	0	0	0	0	0	0	0	2	dispensable
pan_gene_16815	pan_gene_28883	Photoperiod_growing-degree_days_to_anthesis	Height_per_day_(until_flowering);Nodes_per_plant;Photoperiod_Growing-degree_days_to_silk;Photoperiod_growing-degree_days_to_anthesis;Ratio_of_ear_height_to_total_height	0	0	0	0	1	0	0	0	1	0	0	0	0	1	0	0	0	1	0	0	0	0	0	0	0	0	4	dispensable
pan_gene_17168	pan_gene_29724	Photoperiod_growing-degree_days_to_anthesis	Photoperiod_growing-degree_days_to_anthesis	0	0	0	0	1	0	0	0	0	0	0	0	0	0	0	0	0	0	0	0	0	0	0	0	0	0	1	private
pan_gene_17168	pan_gene_30919	Photoperiod_growing-degree_days_to_anthesis	Photoperiod_growing-degree_days_to_anthesis	0	0	0	0	1	0	0	0	0	0	0	0	0	0	0	0	0	0	0	0	0	0	0	0	0	0	1	private
pan_gene_17176	pan_gene_27111	Days_to_silk;Ear_row_number;Photoperiod_growing-degree_days_to_anthesis	Northern_Leaf_Blight;Photoperiod_growing-degree_days_to_anthesis	0	0	0	0	1	0	0	0	0	0	0	1	0	1	0	0	0	0	1	0	1	0	1	0	0	0	6	dispensable
pan_gene_17176	pan_gene_29258	Days_to_silk;Ear_row_number;Photoperiod_growing-degree_days_to_anthesis	Ear_row_number;Photoperiod_growing-degree_days_to_anthesis	0	0	0	0	1	0	0	0	0	0	0	0	0	0	0	0	0	0	0	1	0	0	0	0	0	0	2	dispensable
pan_gene_17257	pan_gene_29712	Leaf_width;Photoperiod_growing-degree_days_to_anthesis	Photoperiod_Growing-degree_days_to_silk;Photoperiod_growing-degree_days_to_anthesis	0	0	0	0	1	0	0	1	0	1	0	0	0	0	0	0	0	0	0	0	1	0	0	0	0	0	4	dispensable
pan_gene_19201	pan_gene_28065	Photoperiod_growing-degree_days_to_anthesis	Photoperiod_Growing-degree_days_to_silk;Photoperiod_growing-degree_days_to_anthesis	0	0	0	0	1	0	1	0	1	0	0	0	0	0	0	0	0	0	0	0	0	1	0	0	0	1	5	dispensable
pan_gene_19201	pan_gene_30771	Photoperiod_growing-degree_days_to_anthesis	Photoperiod_growing-degree_days_to_anthesis	0	0	0	0	1	1	0	0	0	0	0	0	0	1	0	0	0	0	0	0	0	0	0	0	0	0	3	dispensable
pan_gene_19429	pan_gene_27659	Photoperiod_growing-degree_days_to_anthesis	Days_to_anthesis;Nodes_per_plant;Photoperiod_Growing-degree_days_to_silk;Photoperiod_growing-degree_days_to_anthesis;Ratio_of_ear_height_to_total_height	0	0	0	0	1	0	0	0	0	0	0	0	0	0	0	0	0	0	0	0	0	0	0	0	0	0	1	private
pan_gene_19429	pan_gene_28846	Photoperiod_growing-degree_days_to_anthesis	Photoperiod_Growing-degree_days_to_silk;Photoperiod_growing-degree_days_to_anthesis;Plant_height	0	0	0	0	1	0	0	0	0	0	0	0	0	0	0	0	0	0	0	0	0	0	0	0	0	0	1	private
pan_gene_19429	pan_gene_30929	Photoperiod_growing-degree_days_to_anthesis	Northern_Leaf_Blight;Photoperiod_growing-degree_days_to_anthesis	0	0	0	0	1	0	0	1	0	0	0	0	0	0	0	0	0	0	0	0	0	0	0	0	0	0	2	dispensable
pan_gene_19429	pan_gene_31756	Photoperiod_growing-degree_days_to_anthesis	Chlorophyll_B;Photoperiod_growing-degree_days_to_anthesis	0	0	0	0	1	0	0	1	0	0	1	1	0	1	1	1	0	0	0	0	1	1	1	1	1	0	12	near-core
pan_gene_19788	pan_gene_20419	Photoperiod_growing-degree_days_to_anthesis	Photoperiod_growing-degree_days_to_anthesis	0	0	0	0	1	0	0	0	0	0	0	0	0	0	0	0	0	0	0	0	0	0	0	0	0	0	1	private
pan_gene_19788	pan_gene_29258	Photoperiod_growing-degree_days_to_anthesis	Ear_row_number;Photoperiod_growing-degree_days_to_anthesis	0	0	0	0	1	0	0	0	0	0	0	0	0	0	0	0	0	0	0	0	0	0	0	0	0	0	1	private
pan_gene_20380	pan_gene_27111	Photoperiod_growing-degree_days_to_anthesis	Northern_Leaf_Blight;Photoperiod_growing-degree_days_to_anthesis	0	0	0	0	1	0	0	0	0	0	0	0	0	0	0	0	0	0	0	0	0	0	0	0	0	0	1	private
pan_gene_20419	pan_gene_29258	Photoperiod_growing-degree_days_to_anthesis	Ear_row_number;Photoperiod_growing-degree_days_to_anthesis	0	0	0	0	1	0	0	0	0	0	0	0	0	0	0	0	0	0	0	0	0	0	0	0	0	0	1	private
pan_gene_20455	pan_gene_25373	Leaf_length;Photoperiod_growing-degree_days_to_anthesis	Fructose;Nodes_to_ear;Photoperiod_growing-degree_days_to_anthesis	0	0	0	0	0	0	0	0	0	0	0	0	0	0	0	0	0	0	1	0	0	0	0	0	0	0	1	private
pan_gene_20477	pan_gene_29712	Photoperiod_Growing-degree_days_to_silk;Photoperiod_growing-degree_days_to_anthesis	Photoperiod_Growing-degree_days_to_silk;Photoperiod_growing-degree_days_to_anthesis	0	0	0	0	1	0	0	1	0	0	0	0	0	0	0	0	0	0	0	0	1	0	0	0	0	0	3	dispensable
pan_gene_21896	pan_gene_25373	Photoperiod_Growing-degree_days_to_silk;Photoperiod_growing-degree_days_to_anthesis	Fructose;Nodes_to_ear;Photoperiod_growing-degree_days_to_anthesis	0	0	0	0	1	0	0	1	0	0	1	0	0	0	0	1	0	0	0	0	0	0	0	0	0	0	4	dispensable
pan_gene_21896	pan_gene_7624	Photoperiod_Growing-degree_days_to_silk;Photoperiod_growing-degree_days_to_anthesis	Average_internode_length_(below_ear);Ear_height;Photoperiod_growing-degree_days_to_anthesis	0	0	0	0	1	0	0	0	0	0	0	0	1	0	0	0	0	0	0	0	0	0	0	0	0	0	2	dispensable
pan_gene_21897	pan_gene_5352	Photoperiod_growing-degree_days_to_anthesis	Photoperiod_Growing-degree_days_to_silk;Photoperiod_growing-degree_days_to_anthesis	0	0	0	0	1	0	0	0	0	0	0	0	0	0	0	0	0	0	0	0	0	0	0	0	0	0	1	private
pan_gene_22409	pan_gene_28689	Photoperiod_growing-degree_days_to_anthesis;Ratio_of_ear_height_to_total_height	Photoperiod_Growing-degree_days_to_silk;Photoperiod_growing-degree_days_to_anthesis	0	0	0	0	0	0	0	0	0	0	0	0	0	0	1	0	0	0	0	0	0	0	0	0	0	0	1	private
pan_gene_22409	pan_gene_28741	Photoperiod_growing-degree_days_to_anthesis;Ratio_of_ear_height_to_total_height	Photoperiod_growing-degree_days_to_anthesis	0	0	0	0	1	0	0	0	0	0	0	0	0	0	0	0	0	0	0	0	0	0	0	0	0	0	1	private
pan_gene_22410	pan_gene_29817	Photoperiod_growing-degree_days_to_anthesis;Ratio_of_ear_height_to_total_height	Days_to_anthesis;Photoperiod_Growing-degree_days_to_silk;Photoperiod_growing-degree_days_to_anthesis;Tassel_length	0	0	0	0	1	0	0	0	0	0	0	0	0	0	0	0	0	0	0	0	0	0	0	0	0	0	1	private
pan_gene_22410	pan_gene_8455	Photoperiod_growing-degree_days_to_anthesis;Ratio_of_ear_height_to_total_height	Ear_height;Photoperiod_growing-degree_days_to_anthesis	0	0	0	0	1	0	0	0	0	0	0	0	0	0	0	0	0	0	0	0	0	0	0	0	0	0	1	private
pan_gene_25373	pan_gene_27757	Fructose;Nodes_to_ear;Photoperiod_growing-degree_days_to_anthesis	Glutamate;Photoperiod_Growing-degree_days_to_silk;Photoperiod_growing-degree_days_to_anthesis;Southern_leaf_blight;Tassel_branch_number	0	0	0	0	0	0	0	1	0	0	1	0	0	0	0	0	0	0	1	0	0	0	0	0	1	0	4	dispensable
pan_gene_25373	pan_gene_27854	Fructose;Nodes_to_ear;Photoperiod_growing-degree_days_to_anthesis	100_Kernel_weight;Ear_height;Ear_row_number;Nodes_to_ear;Photoperiod_growing-degree_days_to_anthesis	0	0	0	0	1	0	0	1	0	0	0	0	0	0	0	0	0	0	0	0	0	0	0	0	0	0	2	dispensable
pan_gene_25373	pan_gene_28065	Fructose;Nodes_to_ear;Photoperiod_growing-degree_days_to_anthesis	Photoperiod_Growing-degree_days_to_silk;Photoperiod_growing-degree_days_to_anthesis	0	0	0	0	1	0	0	0	0	0	0	0	0	0	0	0	0	0	0	0	0	0	0	0	0	0	1	private
pan_gene_25373	pan_gene_29528	Fructose;Nodes_to_ear;Photoperiod_growing-degree_days_to_anthesis	Average_internode_length_(below_ear);Photoperiod_growing-degree_days_to_anthesis	0	0	0	0	1	0	0	1	0	0	1	0	0	0	0	1	0	0	1	0	0	0	0	0	1	0	6	dispensable
pan_gene_25373	pan_gene_30771	Fructose;Nodes_to_ear;Photoperiod_growing-degree_days_to_anthesis	Photoperiod_growing-degree_days_to_anthesis	0	0	0	0	1	0	0	0	0	0	1	0	0	0	0	1	0	0	1	0	0	0	0	0	0	0	4	dispensable
pan_gene_25373	pan_gene_7624	Fructose;Nodes_to_ear;Photoperiod_growing-degree_days_to_anthesis	Average_internode_length_(below_ear);Ear_height;Photoperiod_growing-degree_days_to_anthesis	0	0	0	0	1	0	0	0	0	0	0	0	0	0	0	0	0	0	0	0	0	0	0	0	0	0	1	private
pan_gene_25373	pan_gene_7783	Fructose;Nodes_to_ear;Photoperiod_growing-degree_days_to_anthesis	100_Kernel_weight;Days_to_anthesis;Photoperiod_growing-degree_days_to_anthesis	0	0	0	0	1	0	0	0	0	0	0	0	0	0	0	0	0	0	0	0	0	0	0	0	0	0	1	private
pan_gene_25373	pan_gene_8286	Fructose;Nodes_to_ear;Photoperiod_growing-degree_days_to_anthesis	Average_internode_length_(below_ear);Days_to_silk;Photoperiod_growing-degree_days_to_anthesis;Stalk_strength	0	0	0	0	1	0	0	0	0	0	0	0	0	0	0	0	0	0	0	0	0	0	0	0	1	0	2	dispensable
pan_gene_25373	pan_gene_8335	Fructose;Nodes_to_ear;Photoperiod_growing-degree_days_to_anthesis	Average_internode_length_(whole_plant);Photoperiod_Growing-degree_days_to_silk;Photoperiod_growing-degree_days_to_anthesis	0	0	0	0	1	0	0	0	0	0	0	0	0	0	0	1	0	0	0	0	0	0	0	0	1	0	3	dispensable
pan_gene_25373	pan_gene_8787	Fructose;Nodes_to_ear;Photoperiod_growing-degree_days_to_anthesis	Photoperiod_growing-degree_days_to_anthesis	0	0	0	0	1	0	0	0	0	0	1	0	0	0	0	0	0	0	0	0	0	0	0	0	1	0	3	dispensable
pan_gene_26574	pan_gene_26880	Average_internode_length_(below_ear);Days_to_silk;Photoperiod_growing-degree_days_to_anthesis;Ratio_of_ear_height_to_total_height	Days_to_anthesis;Photoperiod_growing-degree_days_to_anthesis	0	0	0	0	0	0	0	0	0	0	0	0	0	0	0	0	0	0	0	0	0	1	0	0	0	0	1	private
pan_gene_26576	pan_gene_8525	Photoperiod_growing-degree_days_to_anthesis	Photoperiod_growing-degree_days_to_anthesis	0	0	0	0	1	1	0	0	1	0	0	0	0	0	0	0	0	0	0	0	0	0	0	0	0	0	3	dispensable
pan_gene_26577	pan_gene_26775	Photoperiod_growing-degree_days_to_anthesis	Photoperiod_growing-degree_days_to_anthesis	0	0	0	0	1	0	0	0	0	1	0	0	0	0	0	1	0	0	0	0	0	0	0	0	0	0	3	dispensable
pan_gene_26577	pan_gene_5352	Photoperiod_growing-degree_days_to_anthesis	Photoperiod_Growing-degree_days_to_silk;Photoperiod_growing-degree_days_to_anthesis	0	0	0	0	1	0	0	0	0	0	0	0	0	0	0	1	0	0	0	0	0	0	0	0	0	1	3	dispensable
pan_gene_26691	pan_gene_31657	Average_internode_length_(whole_plant);Leaf_length;Nodes_per_plant;Photoperiod_growing-degree_days_to_anthesis;Plant_height;Ratio_of_ear_height_to_total_height	Photoperiod_growing-degree_days_to_anthesis	0	0	0	0	1	0	0	0	0	0	0	0	0	0	0	0	0	0	0	0	0	0	0	0	0	0	1	private
pan_gene_26812	pan_gene_27854	100_Kernel_weight;Height_above_ear;Photoperiod_Growing-degree_days_to_silk;Photoperiod_growing-degree_days_to_anthesis	100_Kernel_weight;Ear_height;Ear_row_number;Nodes_to_ear;Photoperiod_growing-degree_days_to_anthesis	0	0	0	0	1	0	0	0	0	0	0	0	0	0	0	0	0	0	0	0	0	0	0	0	0	0	1	private
pan_gene_26812	pan_gene_30771	100_Kernel_weight;Height_above_ear;Photoperiod_Growing-degree_days_to_silk;Photoperiod_growing-degree_days_to_anthesis	Photoperiod_growing-degree_days_to_anthesis	0	0	0	0	1	1	0	0	0	0	0	0	0	0	0	0	0	0	1	0	0	0	0	0	0	0	3	dispensable
pan_gene_26812	pan_gene_7624	100_Kernel_weight;Height_above_ear;Photoperiod_Growing-degree_days_to_silk;Photoperiod_growing-degree_days_to_anthesis	Average_internode_length_(below_ear);Ear_height;Photoperiod_growing-degree_days_to_anthesis	0	0	0	0	1	0	0	0	0	0	0	0	0	0	0	0	0	0	0	0	0	0	0	0	0	0	1	private
pan_gene_26812	pan_gene_8335	100_Kernel_weight;Height_above_ear;Photoperiod_Growing-degree_days_to_silk;Photoperiod_growing-degree_days_to_anthesis	Average_internode_length_(whole_plant);Photoperiod_Growing-degree_days_to_silk;Photoperiod_growing-degree_days_to_anthesis	0	0	0	0	1	1	0	0	1	0	1	0	1	0	1	1	0	0	0	0	1	1	1	0	0	0	10	dispensable
pan_gene_26836	pan_gene_8814	Cob_diameter;Photoperiod_growing-degree_days_to_anthesis;Ratio_of_ear_height_to_total_height	Nitrate;Photoperiod_growing-degree_days_to_anthesis	0	0	0	0	1	0	0	0	0	0	0	0	0	0	0	0	0	0	0	0	0	0	0	0	0	0	1	private
pan_gene_26880	pan_gene_27425	Days_to_anthesis;Photoperiod_growing-degree_days_to_anthesis	Photoperiod_growing-degree_days_to_anthesis	0	0	0	0	1	0	0	0	0	1	0	0	0	0	0	1	0	0	0	0	0	0	0	0	0	0	3	dispensable
pan_gene_26880	pan_gene_28741	Days_to_anthesis;Photoperiod_growing-degree_days_to_anthesis	Photoperiod_growing-degree_days_to_anthesis	0	0	0	0	1	0	0	0	0	0	0	0	0	0	0	0	0	0	0	0	0	0	1	0	0	0	2	dispensable
pan_gene_26880	pan_gene_29157	Days_to_anthesis;Photoperiod_growing-degree_days_to_anthesis	Ear_height;Photoperiod_growing-degree_days_to_anthesis	0	0	0	0	1	0	0	0	0	0	0	1	0	0	0	0	0	0	0	0	0	0	0	0	0	0	2	dispensable
pan_gene_26880	pan_gene_30688	Days_to_anthesis;Photoperiod_growing-degree_days_to_anthesis	Photoperiod_growing-degree_days_to_anthesis	0	0	0	0	0	0	0	0	0	1	0	0	0	0	0	0	0	0	0	0	0	0	0	0	0	0	1	private
pan_gene_26880	pan_gene_8450	Days_to_anthesis;Photoperiod_growing-degree_days_to_anthesis	Nodes_to_ear;Photoperiod_growing-degree_days_to_anthesis;Ratio_of_ear_height_to_total_height	0	0	0	0	1	0	1	0	0	1	0	0	0	0	0	1	0	0	0	0	0	0	0	0	0	0	4	dispensable
pan_gene_26880	pan_gene_97091	Days_to_anthesis;Photoperiod_growing-degree_days_to_anthesis	Nodes_above_ear;Photoperiod_growing-degree_days_to_anthesis;Stalk_strength	0	0	0	0	1	0	0	0	0	1	0	1	0	0	1	1	0	0	0	0	0	0	0	0	0	0	5	dispensable
pan_gene_27111	pan_gene_29817	Northern_Leaf_Blight;Photoperiod_growing-degree_days_to_anthesis	Days_to_anthesis;Photoperiod_Growing-degree_days_to_silk;Photoperiod_growing-degree_days_to_anthesis;Tassel_length	0	0	0	0	1	0	0	0	0	0	0	0	0	0	0	0	0	0	0	0	0	0	0	0	0	0	1	private
pan_gene_27425	pan_gene_28741	Photoperiod_growing-degree_days_to_anthesis	Photoperiod_growing-degree_days_to_anthesis	0	0	0	0	1	0	0	0	0	0	0	0	0	0	0	0	0	0	0	0	0	0	0	0	0	0	1	private
pan_gene_27659	pan_gene_28883	Days_to_anthesis;Nodes_per_plant;Photoperiod_Growing-degree_days_to_silk;Photoperiod_growing-degree_days_to_anthesis;Ratio_of_ear_height_to_total_height	Height_per_day_(until_flowering);Nodes_per_plant;Photoperiod_Growing-degree_days_to_silk;Photoperiod_growing-degree_days_to_anthesis;Ratio_of_ear_height_to_total_height	0	0	0	0	1	0	0	0	0	0	0	0	0	0	0	0	0	0	0	0	0	0	0	0	0	0	1	private
pan_gene_27659	pan_gene_30929	Days_to_anthesis;Nodes_per_plant;Photoperiod_Growing-degree_days_to_silk;Photoperiod_growing-degree_days_to_anthesis;Ratio_of_ear_height_to_total_height	Northern_Leaf_Blight;Photoperiod_growing-degree_days_to_anthesis	0	0	0	0	1	0	0	0	0	0	0	0	0	0	0	0	0	0	0	0	0	0	0	0	0	0	1	private
pan_gene_27854	pan_gene_29370	100_Kernel_weight;Ear_height;Ear_row_number;Nodes_to_ear;Photoperiod_growing-degree_days_to_anthesis	Photoperiod_growing-degree_days_to_anthesis	0	0	0	0	1	1	0	1	0	0	0	0	0	0	0	0	0	0	0	0	0	0	0	0	1	0	4	dispensable
pan_gene_27854	pan_gene_8335	100_Kernel_weight;Ear_height;Ear_row_number;Nodes_to_ear;Photoperiod_growing-degree_days_to_anthesis	Average_internode_length_(whole_plant);Photoperiod_Growing-degree_days_to_silk;Photoperiod_growing-degree_days_to_anthesis	0	0	0	0	1	1	0	1	0	0	0	0	0	0	0	0	0	0	0	0	0	0	0	0	1	0	4	dispensable
pan_gene_27854	pan_gene_98803	100_Kernel_weight;Ear_height;Ear_row_number;Nodes_to_ear;Photoperiod_growing-degree_days_to_anthesis	Days_to_silk;Photoperiod_growing-degree_days_to_anthesis	0	0	0	0	1	0	0	0	0	0	0	0	0	0	0	0	0	0	0	0	0	0	0	0	0	0	1	private
pan_gene_28065	pan_gene_8286	Photoperiod_Growing-degree_days_to_silk;Photoperiod_growing-degree_days_to_anthesis	Average_internode_length_(below_ear);Days_to_silk;Photoperiod_growing-degree_days_to_anthesis;Stalk_strength	0	0	0	0	1	0	0	1	1	0	0	0	0	0	0	0	0	0	0	0	0	0	0	0	0	1	4	dispensable
pan_gene_28616	pan_gene_5368	Photoperiod_Growing-degree_days_to_silk;Photoperiod_growing-degree_days_to_anthesis	Anthesis-silking_interval;Cob_diameter;Leaf_length;Nodes_above_ear;Photoperiod_growing-degree_days_to_anthesis	0	0	0	0	1	0	0	0	0	0	0	0	0	0	0	0	0	0	0	0	0	0	0	0	0	0	1	private
pan_gene_28732	pan_gene_29595	Anthesis-silking_interval;Days_to_anthesis;Ear_height;Leaf_length;Leaf_width;Nodes_per_plant;Photoperiod_Growing-degree_days_to_silk;Photoperiod_growing-degree_days_to_anthesis	Nodes_to_ear;PCA_of_metabolites:_PC1;Photoperiod_Growing-degree_days_to_silk;Photoperiod_growing-degree_days_to_anthesis;Tassel_length	0	0	0	0	1	0	0	0	0	0	0	0	0	0	0	0	0	0	0	0	0	0	0	0	0	0	1	private
pan_gene_28732	pan_gene_5352	Anthesis-silking_interval;Days_to_anthesis;Ear_height;Leaf_length;Leaf_width;Nodes_per_plant;Photoperiod_Growing-degree_days_to_silk;Photoperiod_growing-degree_days_to_anthesis	Photoperiod_Growing-degree_days_to_silk;Photoperiod_growing-degree_days_to_anthesis	0	0	0	0	1	0	0	0	0	1	0	0	1	0	0	0	0	1	0	0	1	0	0	0	1	0	6	dispensable
pan_gene_28732	pan_gene_8286	Anthesis-silking_interval;Days_to_anthesis;Ear_height;Leaf_length;Leaf_width;Nodes_per_plant;Photoperiod_Growing-degree_days_to_silk;Photoperiod_growing-degree_days_to_anthesis	Average_internode_length_(below_ear);Days_to_silk;Photoperiod_growing-degree_days_to_anthesis;Stalk_strength	0	0	0	0	1	0	0	1	1	0	0	0	0	0	0	0	0	0	0	0	0	0	0	0	0	0	3	dispensable
pan_gene_28741	pan_gene_29157	Photoperiod_growing-degree_days_to_anthesis	Ear_height;Photoperiod_growing-degree_days_to_anthesis	0	0	0	0	1	0	0	0	0	0	0	0	0	0	0	0	0	0	0	0	0	0	0	0	0	0	1	private
pan_gene_28741	pan_gene_8450	Photoperiod_growing-degree_days_to_anthesis	Nodes_to_ear;Photoperiod_growing-degree_days_to_anthesis;Ratio_of_ear_height_to_total_height	0	0	0	0	1	0	0	0	0	0	0	0	0	0	0	0	0	0	0	0	0	0	0	0	0	0	1	private
pan_gene_28741	pan_gene_97091	Photoperiod_growing-degree_days_to_anthesis	Nodes_above_ear;Photoperiod_growing-degree_days_to_anthesis;Stalk_strength	0	0	0	0	1	0	0	1	0	0	0	0	0	0	0	0	0	0	0	0	0	0	0	0	0	0	2	dispensable
pan_gene_28802	pan_gene_28846	Photoperiod_growing-degree_days_to_anthesis	Photoperiod_Growing-degree_days_to_silk;Photoperiod_growing-degree_days_to_anthesis;Plant_height	0	0	0	0	1	0	0	0	0	0	0	0	0	0	0	0	0	0	0	0	0	0	0	0	0	0	1	private
pan_gene_28802	pan_gene_5352	Photoperiod_growing-degree_days_to_anthesis	Photoperiod_Growing-degree_days_to_silk;Photoperiod_growing-degree_days_to_anthesis	0	0	0	0	1	0	0	0	0	0	1	0	0	0	0	0	0	0	0	0	0	0	0	0	0	0	2	dispensable
pan_gene_28802	pan_gene_8286	Photoperiod_growing-degree_days_to_anthesis	Average_internode_length_(below_ear);Days_to_silk;Photoperiod_growing-degree_days_to_anthesis;Stalk_strength	0	0	0	0	1	1	1	0	1	0	0	0	0	0	0	0	0	1	0	0	0	0	0	0	0	1	6	dispensable
pan_gene_28802	pan_gene_8814	Photoperiod_growing-degree_days_to_anthesis	Nitrate;Photoperiod_growing-degree_days_to_anthesis	0	0	0	0	1	1	0	0	1	0	0	0	1	0	0	0	0	0	0	0	1	0	0	0	0	0	5	dispensable
pan_gene_28802	pan_gene_8815	Photoperiod_growing-degree_days_to_anthesis	Days_to_anthesis;Photoperiod_Growing-degree_days_to_silk;Photoperiod_growing-degree_days_to_anthesis;Tassel_branch_number	0	0	0	0	0	1	0	0	0	0	0	0	0	0	0	0	0	0	0	0	1	0	0	0	0	0	2	dispensable
pan_gene_28846	pan_gene_28883	Photoperiod_Growing-degree_days_to_silk;Photoperiod_growing-degree_days_to_anthesis;Plant_height	Height_per_day_(until_flowering);Nodes_per_plant;Photoperiod_Growing-degree_days_to_silk;Photoperiod_growing-degree_days_to_anthesis;Ratio_of_ear_height_to_total_height	0	0	0	0	1	0	0	0	0	0	0	0	0	0	0	0	0	0	0	0	0	0	0	0	0	0	1	private
pan_gene_28846	pan_gene_5350	Photoperiod_Growing-degree_days_to_silk;Photoperiod_growing-degree_days_to_anthesis;Plant_height	Photoperiod_growing-degree_days_to_anthesis;Tassel_length	0	0	0	0	1	0	0	0	0	0	0	0	0	0	0	0	0	0	0	0	0	0	0	0	0	0	1	private
pan_gene_28846	pan_gene_8814	Photoperiod_Growing-degree_days_to_silk;Photoperiod_growing-degree_days_to_anthesis;Plant_height	Nitrate;Photoperiod_growing-degree_days_to_anthesis	0	0	0	0	1	0	0	0	0	0	0	0	0	0	0	0	0	0	0	0	0	0	0	0	0	0	1	private
pan_gene_28883	pan_gene_31756	Height_per_day_(until_flowering);Nodes_per_plant;Photoperiod_Growing-degree_days_to_silk;Photoperiod_growing-degree_days_to_anthesis;Ratio_of_ear_height_to_total_height	Chlorophyll_B;Photoperiod_growing-degree_days_to_anthesis	0	0	0	0	1	0	0	1	0	0	0	0	0	0	0	0	0	0	0	0	0	0	0	0	0	0	2	dispensable
pan_gene_28883	pan_gene_31783	Height_per_day_(until_flowering);Nodes_per_plant;Photoperiod_Growing-degree_days_to_silk;Photoperiod_growing-degree_days_to_anthesis;Ratio_of_ear_height_to_total_height	Photoperiod_growing-degree_days_to_anthesis	0	0	0	0	1	0	0	0	0	0	0	0	0	0	0	0	0	0	0	0	0	0	0	0	0	0	1	private
pan_gene_28883	pan_gene_5350	Height_per_day_(until_flowering);Nodes_per_plant;Photoperiod_Growing-degree_days_to_silk;Photoperiod_growing-degree_days_to_anthesis;Ratio_of_ear_height_to_total_height	Photoperiod_growing-degree_days_to_anthesis;Tassel_length	0	0	0	0	1	0	0	1	1	0	0	0	0	0	0	0	0	0	0	0	0	0	0	0	0	0	3	dispensable
pan_gene_29258	pan_gene_31756	Ear_row_number;Photoperiod_growing-degree_days_to_anthesis	Chlorophyll_B;Photoperiod_growing-degree_days_to_anthesis	0	0	0	0	1	0	0	0	0	0	0	0	0	0	0	0	0	0	0	0	0	0	0	0	0	0	1	private
pan_gene_29258	pan_gene_5350	Ear_row_number;Photoperiod_growing-degree_days_to_anthesis	Photoperiod_growing-degree_days_to_anthesis;Tassel_length	0	0	0	0	1	0	0	0	0	0	0	0	0	0	0	0	0	0	0	0	0	0	0	0	0	0	1	private
pan_gene_29370	pan_gene_7624	Photoperiod_growing-degree_days_to_anthesis	Average_internode_length_(below_ear);Ear_height;Photoperiod_growing-degree_days_to_anthesis	0	0	0	0	1	0	0	0	0	0	0	0	0	0	0	0	0	0	0	0	0	0	0	0	0	0	1	private
pan_gene_29528	pan_gene_7624	Average_internode_length_(below_ear);Photoperiod_growing-degree_days_to_anthesis	Average_internode_length_(below_ear);Ear_height;Photoperiod_growing-degree_days_to_anthesis	0	0	0	0	1	0	0	0	0	0	0	0	0	0	0	0	0	0	0	0	0	0	0	0	0	0	1	private
pan_gene_29712	pan_gene_9035	Photoperiod_Growing-degree_days_to_silk;Photoperiod_growing-degree_days_to_anthesis	Height_above_ear;Photoperiod_growing-degree_days_to_anthesis	0	0	0	0	0	0	0	1	0	0	0	0	0	0	0	0	0	0	0	0	0	0	0	0	0	0	1	private
pan_gene_29724	pan_gene_5368	Photoperiod_growing-degree_days_to_anthesis	Anthesis-silking_interval;Cob_diameter;Leaf_length;Nodes_above_ear;Photoperiod_growing-degree_days_to_anthesis	0	0	0	0	1	1	0	0	1	0	0	0	0	0	0	0	0	0	0	0	0	0	0	0	0	0	3	dispensable
pan_gene_30771	pan_gene_7624	Photoperiod_growing-degree_days_to_anthesis	Average_internode_length_(below_ear);Ear_height;Photoperiod_growing-degree_days_to_anthesis	0	0	0	0	1	0	0	0	0	0	0	0	1	0	0	0	0	0	0	0	0	0	0	0	0	0	2	dispensable
pan_gene_30771	pan_gene_8787	Photoperiod_growing-degree_days_to_anthesis	Photoperiod_growing-degree_days_to_anthesis	0	0	0	0	1	1	0	0	0	0	0	1	1	1	0	1	0	0	0	1	0	0	0	0	0	0	7	dispensable
pan_gene_31756	pan_gene_8814	Chlorophyll_B;Photoperiod_growing-degree_days_to_anthesis	Nitrate;Photoperiod_growing-degree_days_to_anthesis	0	0	0	0	1	0	0	0	1	1	1	0	0	1	1	1	0	0	0	1	0	0	0	0	0	0	8	dispensable
pan_gene_4391	pan_gene_5352	Photoperiod_growing-degree_days_to_anthesis	Photoperiod_Growing-degree_days_to_silk;Photoperiod_growing-degree_days_to_anthesis	0	0	0	0	1	0	0	0	0	1	1	1	1	1	0	0	0	1	0	0	1	0	0	0	0	1	9	dispensable
pan_gene_4535	pan_gene_98803	Nodes_per_plant;Photoperiod_growing-degree_days_to_anthesis	Days_to_silk;Photoperiod_growing-degree_days_to_anthesis	0	0	0	0	1	0	0	0	0	0	0	0	0	0	0	0	0	0	0	0	0	0	0	0	0	0	1	private
pan_gene_5352	pan_gene_8787	Photoperiod_Growing-degree_days_to_silk;Photoperiod_growing-degree_days_to_anthesis	Photoperiod_growing-degree_days_to_anthesis	0	0	0	0	1	0	0	0	0	0	0	0	0	0	0	1	0	0	0	0	1	0	0	0	0	1	4	dispensable
pan_gene_5382	pan_gene_8393	Cob_diameter;Leaf_length;Photoperiod_growing-degree_days_to_anthesis	Photoperiod_Growing-degree_days_to_silk;Photoperiod_growing-degree_days_to_anthesis;Plant_height;Ratio_of_ear_height_to_total_height	0	0	0	0	1	0	0	0	0	0	0	0	0	0	0	0	0	0	0	0	0	0	0	0	0	0	1	private
pan_gene_7624	pan_gene_7783	Average_internode_length_(below_ear);Ear_height;Photoperiod_growing-degree_days_to_anthesis	100_Kernel_weight;Days_to_anthesis;Photoperiod_growing-degree_days_to_anthesis	0	0	0	0	1	0	0	0	0	0	0	0	0	0	0	0	0	0	0	0	0	0	0	0	0	0	1	private
pan_gene_7624	pan_gene_8335	Average_internode_length_(below_ear);Ear_height;Photoperiod_growing-degree_days_to_anthesis	Average_internode_length_(whole_plant);Photoperiod_Growing-degree_days_to_silk;Photoperiod_growing-degree_days_to_anthesis	0	0	0	0	1	0	0	0	1	0	0	0	0	0	0	0	0	1	0	0	0	0	0	0	0	0	3	dispensable
pan_gene_101361	pan_gene_22409	Photoperiod_growing-degree_days_to_anthesis	Photoperiod_growing-degree_days_to_anthesis;Ratio_of_ear_height_to_total_height	0	0	0	0	0	0	0	0	0	0	0	0	0	0	1	0	0	1	0	0	0	0	0	0	0	0	2	dispensable
pan_gene_102199	pan_gene_102908	Leaf_length;Photoperiod_growing-degree_days_to_anthesis	Boxcox-transformed_leaf_angle;Photoperiod_Growing-degree_days_to_silk;Photoperiod_growing-degree_days_to_anthesis	0	0	0	0	0	1	0	0	0	0	0	0	0	0	0	0	0	0	0	0	0	0	0	0	0	0	1	private
pan_gene_102199	pan_gene_11312	Leaf_length;Photoperiod_growing-degree_days_to_anthesis	Photoperiod_growing-degree_days_to_anthesis;Southern_leaf_blight	0	0	0	0	0	1	0	0	0	0	0	0	0	0	0	0	0	0	0	0	0	0	0	0	0	0	1	private
pan_gene_102199	pan_gene_29756	Leaf_length;Photoperiod_growing-degree_days_to_anthesis	Leaf_width;Nodes_per_plant;Nodes_to_ear;Photoperiod_Growing-degree_days_to_silk;Photoperiod_growing-degree_days_to_anthesis	0	0	0	0	0	1	0	0	0	0	0	0	0	0	0	0	0	0	0	0	0	0	0	0	0	0	1	private
pan_gene_10266	pan_gene_14178	Photoperiod_growing-degree_days_to_anthesis	Boxcox-transformed_leaf_angle;Nodes_above_ear;Photoperiod_growing-degree_days_to_anthesis;Starch	0	0	0	0	0	1	0	0	0	0	0	0	0	0	0	0	0	0	0	0	0	0	0	0	0	0	1	private
pan_gene_10266	pan_gene_5351	Photoperiod_growing-degree_days_to_anthesis	Photoperiod_Growing-degree_days_to_silk;Photoperiod_growing-degree_days_to_anthesis;Tassel_length	0	0	0	0	0	1	0	0	0	0	0	0	0	0	0	0	0	0	0	0	0	0	0	0	0	1	2	dispensable
pan_gene_102908	pan_gene_1107	Boxcox-transformed_leaf_angle;Photoperiod_Growing-degree_days_to_silk;Photoperiod_growing-degree_days_to_anthesis	Photoperiod_growing-degree_days_to_anthesis	0	0	0	0	0	1	0	0	1	0	0	0	0	1	0	0	0	0	0	0	0	0	0	1	0	0	4	dispensable
pan_gene_10355	pan_gene_8286	Photoperiod_growing-degree_days_to_anthesis	Average_internode_length_(below_ear);Days_to_silk;Photoperiod_growing-degree_days_to_anthesis;Stalk_strength	0	0	0	0	0	0	0	0	1	0	0	0	0	0	0	0	0	0	0	0	0	0	0	0	1	0	2	dispensable
pan_gene_10394	pan_gene_3183	Height_above_ear;Photoperiod_growing-degree_days_to_anthesis	Photoperiod_growing-degree_days_to_anthesis	0	0	0	0	0	1	0	0	0	0	0	0	0	0	0	0	0	0	0	0	0	0	0	0	0	0	1	private
pan_gene_10773	pan_gene_1119	Boxcox-transformed_leaf_angle;Ear_height;Photoperiod_Growing-degree_days_to_silk;Photoperiod_growing-degree_days_to_anthesis;Plant_height;Southern_leaf_blight	Photoperiod_growing-degree_days_to_anthesis	0	0	0	0	0	1	0	0	1	1	0	0	0	0	0	0	0	0	0	0	0	0	0	0	0	0	3	dispensable
pan_gene_10773	pan_gene_19201	Boxcox-transformed_leaf_angle;Ear_height;Photoperiod_Growing-degree_days_to_silk;Photoperiod_growing-degree_days_to_anthesis;Plant_height;Southern_leaf_blight	Photoperiod_growing-degree_days_to_anthesis	0	0	0	0	0	1	0	0	0	0	0	0	0	0	1	0	0	0	0	0	0	0	0	0	0	0	2	dispensable
pan_gene_10773	pan_gene_26577	Boxcox-transformed_leaf_angle;Ear_height;Photoperiod_Growing-degree_days_to_silk;Photoperiod_growing-degree_days_to_anthesis;Plant_height;Southern_leaf_blight	Photoperiod_growing-degree_days_to_anthesis	0	0	0	0	0	0	0	0	0	0	0	0	0	0	1	0	0	0	0	0	0	1	0	0	0	0	2	dispensable
pan_gene_10773	pan_gene_27659	Boxcox-transformed_leaf_angle;Ear_height;Photoperiod_Growing-degree_days_to_silk;Photoperiod_growing-degree_days_to_anthesis;Plant_height;Southern_leaf_blight	Days_to_anthesis;Nodes_per_plant;Photoperiod_Growing-degree_days_to_silk;Photoperiod_growing-degree_days_to_anthesis;Ratio_of_ear_height_to_total_height	0	0	0	0	0	1	0	0	0	1	0	0	0	0	0	0	0	0	0	0	0	0	0	0	0	0	2	dispensable
pan_gene_10773	pan_gene_28802	Boxcox-transformed_leaf_angle;Ear_height;Photoperiod_Growing-degree_days_to_silk;Photoperiod_growing-degree_days_to_anthesis;Plant_height;Southern_leaf_blight	Photoperiod_growing-degree_days_to_anthesis	0	0	0	0	0	1	0	0	0	0	0	0	0	0	0	0	0	0	0	0	0	1	1	0	0	0	3	dispensable
pan_gene_10773	pan_gene_30771	Boxcox-transformed_leaf_angle;Ear_height;Photoperiod_Growing-degree_days_to_silk;Photoperiod_growing-degree_days_to_anthesis;Plant_height;Southern_leaf_blight	Photoperiod_growing-degree_days_to_anthesis	0	0	0	0	0	1	0	0	0	0	0	0	0	0	1	0	0	0	0	0	0	0	0	0	0	0	2	dispensable
pan_gene_10773	pan_gene_8286	Boxcox-transformed_leaf_angle;Ear_height;Photoperiod_Growing-degree_days_to_silk;Photoperiod_growing-degree_days_to_anthesis;Plant_height;Southern_leaf_blight	Average_internode_length_(below_ear);Days_to_silk;Photoperiod_growing-degree_days_to_anthesis;Stalk_strength	0	0	0	0	0	1	0	0	1	0	0	0	0	0	0	0	0	0	0	0	0	0	0	0	0	0	2	dispensable
pan_gene_10773	pan_gene_8335	Boxcox-transformed_leaf_angle;Ear_height;Photoperiod_Growing-degree_days_to_silk;Photoperiod_growing-degree_days_to_anthesis;Plant_height;Southern_leaf_blight	Average_internode_length_(whole_plant);Photoperiod_Growing-degree_days_to_silk;Photoperiod_growing-degree_days_to_anthesis	0	0	0	0	0	1	0	0	1	0	0	0	0	0	0	0	0	0	0	0	0	0	0	0	0	0	2	dispensable
pan_gene_10773	pan_gene_8525	Boxcox-transformed_leaf_angle;Ear_height;Photoperiod_Growing-degree_days_to_silk;Photoperiod_growing-degree_days_to_anthesis;Plant_height;Southern_leaf_blight	Photoperiod_growing-degree_days_to_anthesis	0	0	0	0	0	1	0	0	1	1	0	0	0	0	0	0	0	1	0	0	0	0	0	0	0	0	4	dispensable
pan_gene_10773	pan_gene_8814	Boxcox-transformed_leaf_angle;Ear_height;Photoperiod_Growing-degree_days_to_silk;Photoperiod_growing-degree_days_to_anthesis;Plant_height;Southern_leaf_blight	Nitrate;Photoperiod_growing-degree_days_to_anthesis	0	0	0	0	0	1	0	0	0	0	0	0	0	0	0	0	0	0	0	0	0	0	0	0	0	0	1	private
pan_gene_10773	pan_gene_8815	Boxcox-transformed_leaf_angle;Ear_height;Photoperiod_Growing-degree_days_to_silk;Photoperiod_growing-degree_days_to_anthesis;Plant_height;Southern_leaf_blight	Days_to_anthesis;Photoperiod_Growing-degree_days_to_silk;Photoperiod_growing-degree_days_to_anthesis;Tassel_branch_number	0	0	0	0	0	1	0	0	0	0	0	0	0	0	0	0	0	0	0	0	0	0	0	0	0	0	1	private
pan_gene_1119	pan_gene_20419	Photoperiod_growing-degree_days_to_anthesis	Photoperiod_growing-degree_days_to_anthesis	0	0	0	0	0	1	0	0	0	0	0	0	0	0	0	0	0	0	0	0	0	0	0	0	0	0	1	private
pan_gene_1119	pan_gene_27489	Photoperiod_growing-degree_days_to_anthesis	Days_to_anthesis;Photoperiod_growing-degree_days_to_anthesis	0	0	0	0	0	1	0	0	0	0	0	0	1	0	0	0	0	0	0	0	0	0	0	0	0	0	2	dispensable
pan_gene_1119	pan_gene_29189	Photoperiod_growing-degree_days_to_anthesis	Photoperiod_growing-degree_days_to_anthesis;Protein	0	0	0	0	0	1	0	0	0	0	0	0	0	0	0	0	0	0	0	0	0	0	0	0	0	0	1	private
pan_gene_1119	pan_gene_29695	Photoperiod_growing-degree_days_to_anthesis	Leaf_length;Photoperiod_Growing-degree_days_to_silk;Photoperiod_growing-degree_days_to_anthesis	0	0	0	0	0	0	0	0	0	0	0	0	1	0	0	0	0	0	0	0	0	0	0	0	0	0	1	private
pan_gene_1119	pan_gene_29724	Photoperiod_growing-degree_days_to_anthesis	Photoperiod_growing-degree_days_to_anthesis	0	0	0	0	0	1	0	0	0	0	0	0	0	0	0	0	0	0	0	0	0	0	1	0	0	0	2	dispensable
pan_gene_11311	pan_gene_27489	Photoperiod_growing-degree_days_to_anthesis	Days_to_anthesis;Photoperiod_growing-degree_days_to_anthesis	0	0	0	0	0	1	0	0	0	0	0	0	0	0	0	0	0	0	0	0	0	0	0	0	0	0	1	private
pan_gene_11311	pan_gene_30771	Photoperiod_growing-degree_days_to_anthesis	Photoperiod_growing-degree_days_to_anthesis	0	0	0	0	0	1	0	0	0	0	0	0	0	1	0	0	0	0	0	0	0	0	0	0	0	0	2	dispensable
pan_gene_11312	pan_gene_14485	Photoperiod_growing-degree_days_to_anthesis;Southern_leaf_blight	Ear_height;Photoperiod_growing-degree_days_to_anthesis;Plant_height	0	0	0	0	0	1	0	0	0	0	0	0	1	0	0	0	0	0	0	0	0	0	1	1	0	0	4	dispensable
pan_gene_12016	pan_gene_12020	Nodes_per_plant;Nodes_to_ear;Photoperiod_Growing-degree_days_to_silk;Photoperiod_growing-degree_days_to_anthesis;Southern_leaf_blight	Photoperiod_growing-degree_days_to_anthesis	0	0	0	0	0	0	0	0	1	0	0	0	0	0	0	0	0	0	0	0	0	0	0	0	0	0	1	private
pan_gene_12016	pan_gene_27659	Nodes_per_plant;Nodes_to_ear;Photoperiod_Growing-degree_days_to_silk;Photoperiod_growing-degree_days_to_anthesis;Southern_leaf_blight	Days_to_anthesis;Nodes_per_plant;Photoperiod_Growing-degree_days_to_silk;Photoperiod_growing-degree_days_to_anthesis;Ratio_of_ear_height_to_total_height	0	0	0	0	0	1	0	0	0	0	0	0	0	0	0	1	0	0	0	0	0	0	0	0	0	0	2	dispensable
pan_gene_12016	pan_gene_29189	Nodes_per_plant;Nodes_to_ear;Photoperiod_Growing-degree_days_to_silk;Photoperiod_growing-degree_days_to_anthesis;Southern_leaf_blight	Photoperiod_growing-degree_days_to_anthesis;Protein	0	0	0	0	0	1	0	0	0	0	0	0	0	0	0	0	0	0	0	0	0	0	0	0	0	0	1	private
pan_gene_12016	pan_gene_30771	Nodes_per_plant;Nodes_to_ear;Photoperiod_Growing-degree_days_to_silk;Photoperiod_growing-degree_days_to_anthesis;Southern_leaf_blight	Photoperiod_growing-degree_days_to_anthesis	0	0	0	0	0	1	0	0	0	0	0	0	0	0	0	0	1	0	0	0	0	0	0	1	1	0	4	dispensable
pan_gene_12016	pan_gene_8286	Nodes_per_plant;Nodes_to_ear;Photoperiod_Growing-degree_days_to_silk;Photoperiod_growing-degree_days_to_anthesis;Southern_leaf_blight	Average_internode_length_(below_ear);Days_to_silk;Photoperiod_growing-degree_days_to_anthesis;Stalk_strength	0	0	0	0	0	1	0	0	1	0	0	0	0	0	0	0	0	1	1	0	0	1	1	0	1	0	7	dispensable
pan_gene_12016	pan_gene_8525	Nodes_per_plant;Nodes_to_ear;Photoperiod_Growing-degree_days_to_silk;Photoperiod_growing-degree_days_to_anthesis;Southern_leaf_blight	Photoperiod_growing-degree_days_to_anthesis	0	0	0	0	0	1	0	0	0	0	0	0	0	0	0	0	0	0	0	0	0	0	0	0	0	1	2	dispensable
pan_gene_12020	pan_gene_16815	Photoperiod_growing-degree_days_to_anthesis	Photoperiod_growing-degree_days_to_anthesis	0	0	0	0	0	0	0	0	1	0	0	0	0	0	0	0	0	0	0	0	0	0	0	0	0	0	1	private
pan_gene_12020	pan_gene_29370	Photoperiod_growing-degree_days_to_anthesis	Photoperiod_growing-degree_days_to_anthesis	0	0	0	0	0	0	0	0	1	0	0	0	0	0	0	0	0	0	0	0	0	0	0	0	0	0	1	private
pan_gene_12020	pan_gene_8286	Photoperiod_growing-degree_days_to_anthesis	Average_internode_length_(below_ear);Days_to_silk;Photoperiod_growing-degree_days_to_anthesis;Stalk_strength	0	0	0	0	0	0	0	0	1	0	0	0	0	0	0	0	0	0	0	0	0	0	0	0	0	0	1	private
pan_gene_12020	pan_gene_8335	Photoperiod_growing-degree_days_to_anthesis	Average_internode_length_(whole_plant);Photoperiod_Growing-degree_days_to_silk;Photoperiod_growing-degree_days_to_anthesis	0	0	0	0	0	0	0	0	1	0	0	0	0	0	0	0	0	0	0	0	0	0	0	0	0	0	1	private
pan_gene_12020	pan_gene_8525	Photoperiod_growing-degree_days_to_anthesis	Photoperiod_growing-degree_days_to_anthesis	0	0	0	0	0	0	0	0	1	0	0	0	0	0	0	0	0	0	0	0	0	0	0	0	0	0	1	private
pan_gene_12026	pan_gene_31442	Leaf_length;Photoperiod_Growing-degree_days_to_silk;Photoperiod_growing-degree_days_to_anthesis;Protein	Anthesis-silking_interval;Average_internode_length_(above_ear);Photoperiod_growing-degree_days_to_anthesis	0	0	0	0	0	1	0	0	0	0	0	0	0	0	1	0	0	0	0	0	0	0	0	0	0	0	2	dispensable
pan_gene_13070	pan_gene_14838	Photoperiod_growing-degree_days_to_anthesis	Nodes_above_ear;Photoperiod_growing-degree_days_to_anthesis;Tassel_length	0	0	0	0	0	1	0	0	0	0	0	0	0	0	0	0	0	0	0	0	0	0	0	0	0	0	1	private
pan_gene_13070	pan_gene_16815	Photoperiod_growing-degree_days_to_anthesis	Photoperiod_growing-degree_days_to_anthesis	0	0	0	0	0	1	0	0	1	0	0	0	0	0	0	0	0	0	0	0	0	0	0	0	0	0	2	dispensable
pan_gene_13070	pan_gene_29189	Photoperiod_growing-degree_days_to_anthesis	Photoperiod_growing-degree_days_to_anthesis;Protein	0	0	0	0	0	1	0	0	0	0	0	0	0	0	0	0	0	0	0	0	0	0	0	0	0	0	1	private
pan_gene_14178	pan_gene_5351	Boxcox-transformed_leaf_angle;Nodes_above_ear;Photoperiod_growing-degree_days_to_anthesis;Starch	Photoperiod_Growing-degree_days_to_silk;Photoperiod_growing-degree_days_to_anthesis;Tassel_length	0	0	0	0	0	1	0	0	0	0	0	0	0	0	0	0	0	0	0	0	0	0	0	0	0	0	1	private
pan_gene_14301	pan_gene_28790	Photoperiod_Growing-degree_days_to_silk;Photoperiod_growing-degree_days_to_anthesis;Plant_height	Glucose;Photoperiod_growing-degree_days_to_anthesis	0	0	0	0	0	1	0	0	0	0	0	0	0	0	0	0	0	0	0	0	0	0	0	0	0	0	1	private
pan_gene_14485	pan_gene_28814	Ear_height;Photoperiod_growing-degree_days_to_anthesis;Plant_height	Photoperiod_growing-degree_days_to_anthesis	0	0	0	0	0	1	0	0	0	0	0	0	1	0	0	0	1	0	0	0	0	0	0	0	0	0	3	dispensable
pan_gene_14739	pan_gene_27425	Days_to_anthesis;Photoperiod_Growing-degree_days_to_silk;Photoperiod_growing-degree_days_to_anthesis	Photoperiod_growing-degree_days_to_anthesis	0	0	0	0	0	1	0	0	0	0	0	0	0	0	0	0	0	0	0	0	0	0	0	0	0	0	1	private
pan_gene_16375	pan_gene_21897	Height_above_ear;Height_per_day_(until_flowering);Photoperiod_growing-degree_days_to_anthesis;Ratio_of_ear_height_to_total_height	Photoperiod_growing-degree_days_to_anthesis	0	0	0	0	0	1	0	0	0	0	0	0	0	0	0	0	0	0	0	0	0	0	0	0	0	0	1	private
pan_gene_16497	pan_gene_19201	Days_to_anthesis;Days_to_silk;Height_above_ear;Photoperiod_growing-degree_days_to_anthesis	Photoperiod_growing-degree_days_to_anthesis	0	0	0	0	0	1	0	0	0	0	1	0	0	0	0	0	0	0	0	0	0	0	0	0	0	0	2	dispensable
pan_gene_16497	pan_gene_19429	Days_to_anthesis;Days_to_silk;Height_above_ear;Photoperiod_growing-degree_days_to_anthesis	Photoperiod_growing-degree_days_to_anthesis	0	0	0	0	0	1	0	0	0	0	1	0	0	0	0	0	0	1	0	0	0	0	0	0	0	0	3	dispensable
pan_gene_16497	pan_gene_20419	Days_to_anthesis;Days_to_silk;Height_above_ear;Photoperiod_growing-degree_days_to_anthesis	Photoperiod_growing-degree_days_to_anthesis	0	0	0	0	0	1	0	0	0	0	0	0	0	0	0	0	0	0	0	0	0	0	0	0	0	0	1	private
pan_gene_16497	pan_gene_27489	Days_to_anthesis;Days_to_silk;Height_above_ear;Photoperiod_growing-degree_days_to_anthesis	Days_to_anthesis;Photoperiod_growing-degree_days_to_anthesis	0	0	0	0	0	1	0	0	0	0	0	0	1	0	0	0	0	0	0	0	0	0	0	0	0	0	2	dispensable
pan_gene_16497	pan_gene_29189	Days_to_anthesis;Days_to_silk;Height_above_ear;Photoperiod_growing-degree_days_to_anthesis	Photoperiod_growing-degree_days_to_anthesis;Protein	0	0	0	0	0	1	0	0	0	0	0	0	0	0	0	0	0	0	0	0	0	0	0	0	0	0	1	private
pan_gene_16497	pan_gene_30771	Days_to_anthesis;Days_to_silk;Height_above_ear;Photoperiod_growing-degree_days_to_anthesis	Photoperiod_growing-degree_days_to_anthesis	0	0	0	0	0	1	0	0	0	0	0	0	0	0	0	0	0	0	0	0	0	0	0	0	0	0	1	private
pan_gene_16497	pan_gene_5816	Days_to_anthesis;Days_to_silk;Height_above_ear;Photoperiod_growing-degree_days_to_anthesis	Days_to_anthesis;Days_to_silk;Ear_row_number;Photoperiod_growing-degree_days_to_anthesis	0	0	0	0	0	1	0	0	0	0	0	0	0	0	0	0	0	0	0	0	0	0	0	0	0	0	1	private
pan_gene_16497	pan_gene_8286	Days_to_anthesis;Days_to_silk;Height_above_ear;Photoperiod_growing-degree_days_to_anthesis	Average_internode_length_(below_ear);Days_to_silk;Photoperiod_growing-degree_days_to_anthesis;Stalk_strength	0	0	0	0	0	1	0	0	0	0	0	0	0	0	0	0	0	0	0	0	0	0	0	0	0	0	1	private
pan_gene_16497	pan_gene_8335	Days_to_anthesis;Days_to_silk;Height_above_ear;Photoperiod_growing-degree_days_to_anthesis	Average_internode_length_(whole_plant);Photoperiod_Growing-degree_days_to_silk;Photoperiod_growing-degree_days_to_anthesis	0	0	0	0	0	1	0	0	0	0	1	0	1	0	0	0	0	0	0	0	0	0	0	0	0	0	3	dispensable
pan_gene_16497	pan_gene_8525	Days_to_anthesis;Days_to_silk;Height_above_ear;Photoperiod_growing-degree_days_to_anthesis	Photoperiod_growing-degree_days_to_anthesis	0	0	0	0	0	1	0	0	0	1	0	0	0	0	0	0	0	0	0	0	0	0	0	0	0	0	2	dispensable
pan_gene_16497	pan_gene_8814	Days_to_anthesis;Days_to_silk;Height_above_ear;Photoperiod_growing-degree_days_to_anthesis	Nitrate;Photoperiod_growing-degree_days_to_anthesis	0	0	0	0	0	1	0	0	0	0	0	0	0	0	0	0	0	0	0	0	0	0	0	0	0	0	1	private
pan_gene_16815	pan_gene_30919	Photoperiod_growing-degree_days_to_anthesis	Photoperiod_growing-degree_days_to_anthesis	0	0	0	0	0	1	0	0	1	0	0	0	0	0	0	0	0	0	0	0	0	1	0	0	0	0	3	dispensable
pan_gene_16815	pan_gene_4535	Photoperiod_growing-degree_days_to_anthesis	Nodes_per_plant;Photoperiod_growing-degree_days_to_anthesis	0	0	0	0	0	1	0	1	0	0	0	0	0	0	0	0	0	0	0	0	0	0	0	0	0	1	3	dispensable
pan_gene_17168	pan_gene_20419	Photoperiod_growing-degree_days_to_anthesis	Photoperiod_growing-degree_days_to_anthesis	0	0	0	0	0	1	0	0	0	0	0	0	0	0	0	0	0	0	0	0	0	0	0	0	0	0	1	private
pan_gene_19201	pan_gene_26576	Photoperiod_growing-degree_days_to_anthesis	Photoperiod_growing-degree_days_to_anthesis	0	0	0	0	0	1	0	0	0	0	0	0	0	0	0	0	0	0	0	0	0	0	0	0	0	0	1	private
pan_gene_19201	pan_gene_26812	Photoperiod_growing-degree_days_to_anthesis	100_Kernel_weight;Height_above_ear;Photoperiod_Growing-degree_days_to_silk;Photoperiod_growing-degree_days_to_anthesis	0	0	0	0	0	1	0	0	0	0	0	0	0	0	1	0	0	0	0	0	0	0	0	0	0	0	2	dispensable
pan_gene_19201	pan_gene_27489	Photoperiod_growing-degree_days_to_anthesis	Days_to_anthesis;Photoperiod_growing-degree_days_to_anthesis	0	0	0	0	0	1	0	0	0	0	0	0	0	0	0	0	0	0	0	0	0	0	0	0	0	0	1	private
pan_gene_19201	pan_gene_27659	Photoperiod_growing-degree_days_to_anthesis	Days_to_anthesis;Nodes_per_plant;Photoperiod_Growing-degree_days_to_silk;Photoperiod_growing-degree_days_to_anthesis;Ratio_of_ear_height_to_total_height	0	0	0	0	0	1	1	0	0	0	0	0	0	0	0	0	0	0	0	0	0	0	0	0	0	0	2	dispensable
pan_gene_19201	pan_gene_27708	Photoperiod_growing-degree_days_to_anthesis	Chlorophyll_A;Height_above_ear;Leaf_width;Photoperiod_Growing-degree_days_to_silk;Photoperiod_growing-degree_days_to_anthesis	0	0	0	0	0	1	0	0	0	0	0	0	0	0	0	0	0	0	0	0	0	0	0	0	0	0	1	private
pan_gene_19201	pan_gene_29724	Photoperiod_growing-degree_days_to_anthesis	Photoperiod_growing-degree_days_to_anthesis	0	0	0	0	0	1	0	0	1	0	1	0	0	0	0	0	0	0	0	0	0	0	0	0	0	0	3	dispensable
pan_gene_19201	pan_gene_8525	Photoperiod_growing-degree_days_to_anthesis	Photoperiod_growing-degree_days_to_anthesis	0	0	0	0	0	1	0	0	1	0	0	0	0	0	0	0	0	0	0	0	0	0	0	0	0	0	2	dispensable
pan_gene_19429	pan_gene_27489	Photoperiod_growing-degree_days_to_anthesis	Days_to_anthesis;Photoperiod_growing-degree_days_to_anthesis	0	0	0	0	0	1	0	0	0	0	0	0	0	0	0	0	0	0	0	0	0	0	0	0	0	0	1	private
pan_gene_19429	pan_gene_27708	Photoperiod_growing-degree_days_to_anthesis	Chlorophyll_A;Height_above_ear;Leaf_width;Photoperiod_Growing-degree_days_to_silk;Photoperiod_growing-degree_days_to_anthesis	0	0	0	0	0	1	0	0	0	0	0	0	0	0	0	0	0	0	0	0	0	0	0	0	0	0	1	private
pan_gene_19429	pan_gene_28065	Photoperiod_growing-degree_days_to_anthesis	Photoperiod_Growing-degree_days_to_silk;Photoperiod_growing-degree_days_to_anthesis	0	0	0	0	0	0	0	0	1	0	0	0	0	0	0	0	0	0	0	0	0	0	0	0	0	1	2	dispensable
pan_gene_19429	pan_gene_29724	Photoperiod_growing-degree_days_to_anthesis	Photoperiod_growing-degree_days_to_anthesis	0	0	0	0	0	1	0	0	1	0	1	0	0	0	0	0	0	1	0	0	0	0	0	0	0	0	4	dispensable
pan_gene_19429	pan_gene_4391	Photoperiod_growing-degree_days_to_anthesis	Photoperiod_growing-degree_days_to_anthesis	0	0	0	0	0	1	0	0	1	0	1	0	1	0	0	0	0	0	1	0	1	0	0	1	0	0	7	dispensable
pan_gene_19429	pan_gene_7783	Photoperiod_growing-degree_days_to_anthesis	100_Kernel_weight;Days_to_anthesis;Photoperiod_growing-degree_days_to_anthesis	0	0	0	0	0	1	0	0	1	0	1	0	0	0	0	0	0	1	1	1	0	0	0	0	0	1	7	dispensable
pan_gene_19790	pan_gene_27425	Photoperiod_growing-degree_days_to_anthesis	Photoperiod_growing-degree_days_to_anthesis	0	0	0	0	0	1	0	0	0	0	0	0	0	0	0	0	0	0	0	1	0	0	0	0	0	0	2	dispensable
pan_gene_20419	pan_gene_27489	Photoperiod_growing-degree_days_to_anthesis	Days_to_anthesis;Photoperiod_growing-degree_days_to_anthesis	0	0	0	0	0	1	0	0	0	0	0	0	0	0	0	0	0	0	0	0	0	0	0	0	0	0	1	private
pan_gene_20419	pan_gene_27708	Photoperiod_growing-degree_days_to_anthesis	Chlorophyll_A;Height_above_ear;Leaf_width;Photoperiod_Growing-degree_days_to_silk;Photoperiod_growing-degree_days_to_anthesis	0	0	0	0	0	1	0	0	0	0	0	0	0	0	0	0	0	0	0	0	0	0	0	0	0	0	1	private
pan_gene_20419	pan_gene_28732	Photoperiod_growing-degree_days_to_anthesis	Anthesis-silking_interval;Days_to_anthesis;Ear_height;Leaf_length;Leaf_width;Nodes_per_plant;Photoperiod_Growing-degree_days_to_silk;Photoperiod_growing-degree_days_to_anthesis	0	0	0	0	0	1	0	0	0	0	0	0	0	0	0	0	0	0	0	0	0	0	0	0	0	0	1	private
pan_gene_20419	pan_gene_28802	Photoperiod_growing-degree_days_to_anthesis	Photoperiod_growing-degree_days_to_anthesis	0	0	0	0	0	1	0	0	0	0	0	0	0	0	0	0	0	0	0	0	0	0	0	0	0	0	1	private
pan_gene_20419	pan_gene_28883	Photoperiod_growing-degree_days_to_anthesis	Height_per_day_(until_flowering);Nodes_per_plant;Photoperiod_Growing-degree_days_to_silk;Photoperiod_growing-degree_days_to_anthesis;Ratio_of_ear_height_to_total_height	0	0	0	0	0	1	0	0	0	0	0	0	0	0	0	0	0	0	0	0	0	0	0	0	0	0	1	private
pan_gene_20419	pan_gene_29370	Photoperiod_growing-degree_days_to_anthesis	Photoperiod_growing-degree_days_to_anthesis	0	0	0	0	0	1	0	0	0	0	0	0	0	0	0	0	0	0	0	0	0	0	0	0	0	0	1	private
pan_gene_20419	pan_gene_29724	Photoperiod_growing-degree_days_to_anthesis	Photoperiod_growing-degree_days_to_anthesis	0	0	0	0	0	1	0	0	0	0	0	0	0	0	0	0	0	0	0	0	0	0	0	0	0	0	1	private
pan_gene_20419	pan_gene_30771	Photoperiod_growing-degree_days_to_anthesis	Photoperiod_growing-degree_days_to_anthesis	0	0	0	0	0	1	0	0	0	0	0	0	0	0	0	0	0	0	0	0	0	0	0	0	0	0	1	private
pan_gene_20419	pan_gene_4391	Photoperiod_growing-degree_days_to_anthesis	Photoperiod_growing-degree_days_to_anthesis	0	0	0	0	0	1	0	0	0	0	0	0	0	0	0	0	0	0	0	0	0	0	0	0	0	0	1	private
pan_gene_20419	pan_gene_5816	Photoperiod_growing-degree_days_to_anthesis	Days_to_anthesis;Days_to_silk;Ear_row_number;Photoperiod_growing-degree_days_to_anthesis	0	0	0	0	0	1	0	0	0	0	0	0	0	0	0	0	0	0	0	0	0	0	0	0	0	0	1	private
pan_gene_20419	pan_gene_7783	Photoperiod_growing-degree_days_to_anthesis	100_Kernel_weight;Days_to_anthesis;Photoperiod_growing-degree_days_to_anthesis	0	0	0	0	0	1	0	0	0	0	0	0	0	0	0	0	0	0	0	0	0	0	0	0	0	0	1	private
pan_gene_20419	pan_gene_8286	Photoperiod_growing-degree_days_to_anthesis	Average_internode_length_(below_ear);Days_to_silk;Photoperiod_growing-degree_days_to_anthesis;Stalk_strength	0	0	0	0	0	1	0	0	0	0	0	0	0	1	0	1	1	0	0	0	0	0	0	0	0	0	4	dispensable
pan_gene_20419	pan_gene_8335	Photoperiod_growing-degree_days_to_anthesis	Average_internode_length_(whole_plant);Photoperiod_Growing-degree_days_to_silk;Photoperiod_growing-degree_days_to_anthesis	0	0	0	0	0	1	0	0	0	0	0	0	0	0	0	0	0	0	0	0	0	0	0	0	0	0	1	private
pan_gene_20419	pan_gene_8787	Photoperiod_growing-degree_days_to_anthesis	Photoperiod_growing-degree_days_to_anthesis	0	0	0	0	0	1	0	0	0	0	0	0	0	0	0	0	0	0	0	0	0	0	0	0	0	0	1	private
pan_gene_20419	pan_gene_8814	Photoperiod_growing-degree_days_to_anthesis	Nitrate;Photoperiod_growing-degree_days_to_anthesis	0	0	0	0	0	1	0	0	0	0	0	0	0	0	0	0	0	0	0	0	0	0	0	0	0	0	1	private
pan_gene_20455	pan_gene_29189	Leaf_length;Photoperiod_growing-degree_days_to_anthesis	Photoperiod_growing-degree_days_to_anthesis;Protein	0	0	0	0	0	1	0	0	0	0	0	0	0	0	0	0	0	0	0	0	0	0	0	0	0	0	1	private
pan_gene_20455	pan_gene_30771	Leaf_length;Photoperiod_growing-degree_days_to_anthesis	Photoperiod_growing-degree_days_to_anthesis	0	0	0	0	0	1	0	0	0	0	0	0	0	0	0	0	0	0	0	0	0	0	0	0	0	0	1	private
pan_gene_20455	pan_gene_8814	Leaf_length;Photoperiod_growing-degree_days_to_anthesis	Nitrate;Photoperiod_growing-degree_days_to_anthesis	0	0	0	0	0	1	0	0	0	0	0	0	0	0	0	0	0	0	0	0	0	0	0	0	0	0	1	private
pan_gene_21896	pan_gene_29189	Photoperiod_Growing-degree_days_to_silk;Photoperiod_growing-degree_days_to_anthesis	Photoperiod_growing-degree_days_to_anthesis;Protein	0	0	0	0	0	1	0	0	0	0	0	0	0	0	0	0	0	0	0	0	0	0	0	0	0	0	1	private
pan_gene_21896	pan_gene_8525	Photoperiod_Growing-degree_days_to_silk;Photoperiod_growing-degree_days_to_anthesis	Photoperiod_growing-degree_days_to_anthesis	0	0	0	0	0	1	0	0	1	1	0	1	0	0	0	0	0	0	0	0	0	0	0	0	0	0	4	dispensable
pan_gene_26576	pan_gene_27489	Photoperiod_growing-degree_days_to_anthesis	Days_to_anthesis;Photoperiod_growing-degree_days_to_anthesis	0	0	0	0	0	1	0	0	0	0	0	0	0	0	0	0	0	0	0	0	0	0	0	0	0	0	1	private
pan_gene_26576	pan_gene_28802	Photoperiod_growing-degree_days_to_anthesis	Photoperiod_growing-degree_days_to_anthesis	0	0	0	0	0	1	0	0	0	0	0	0	1	0	0	0	0	1	0	0	0	0	0	0	0	0	3	dispensable
pan_gene_26576	pan_gene_8286	Photoperiod_growing-degree_days_to_anthesis	Average_internode_length_(below_ear);Days_to_silk;Photoperiod_growing-degree_days_to_anthesis;Stalk_strength	0	0	0	0	0	1	0	0	1	0	0	0	0	0	0	0	0	1	1	0	0	0	1	0	0	0	5	dispensable
pan_gene_26576	pan_gene_8814	Photoperiod_growing-degree_days_to_anthesis	Nitrate;Photoperiod_growing-degree_days_to_anthesis	0	0	0	0	0	1	0	0	0	0	0	0	0	0	0	0	0	0	0	0	0	0	0	0	0	0	1	private
pan_gene_26577	pan_gene_28732	Photoperiod_growing-degree_days_to_anthesis	Anthesis-silking_interval;Days_to_anthesis;Ear_height;Leaf_length;Leaf_width;Nodes_per_plant;Photoperiod_Growing-degree_days_to_silk;Photoperiod_growing-degree_days_to_anthesis	0	0	0	0	0	0	1	0	0	0	0	0	0	1	0	0	0	0	0	0	0	0	0	0	0	0	2	dispensable
pan_gene_26577	pan_gene_8525	Photoperiod_growing-degree_days_to_anthesis	Photoperiod_growing-degree_days_to_anthesis	0	0	0	0	0	0	0	0	0	0	0	0	0	0	0	0	0	0	0	0	0	0	0	0	0	1	1	private
pan_gene_26775	pan_gene_3379	Photoperiod_growing-degree_days_to_anthesis	Photoperiod_growing-degree_days_to_anthesis	0	0	0	0	0	1	0	0	0	0	0	1	0	0	0	0	0	0	0	0	0	0	0	0	0	0	2	dispensable
pan_gene_26812	pan_gene_29189	100_Kernel_weight;Height_above_ear;Photoperiod_Growing-degree_days_to_silk;Photoperiod_growing-degree_days_to_anthesis	Photoperiod_growing-degree_days_to_anthesis;Protein	0	0	0	0	0	1	0	0	0	0	0	0	0	0	0	0	0	0	0	0	0	0	0	0	0	0	1	private
pan_gene_26812	pan_gene_5816	100_Kernel_weight;Height_above_ear;Photoperiod_Growing-degree_days_to_silk;Photoperiod_growing-degree_days_to_anthesis	Days_to_anthesis;Days_to_silk;Ear_row_number;Photoperiod_growing-degree_days_to_anthesis	0	0	0	0	0	1	0	0	0	0	1	0	1	0	0	0	0	0	0	0	0	0	1	0	0	0	4	dispensable
pan_gene_26812	pan_gene_8286	100_Kernel_weight;Height_above_ear;Photoperiod_Growing-degree_days_to_silk;Photoperiod_growing-degree_days_to_anthesis	Average_internode_length_(below_ear);Days_to_silk;Photoperiod_growing-degree_days_to_anthesis;Stalk_strength	0	0	0	0	0	1	0	0	1	0	0	0	0	0	0	0	0	0	0	0	0	0	0	0	1	0	3	dispensable
pan_gene_26812	pan_gene_8525	100_Kernel_weight;Height_above_ear;Photoperiod_Growing-degree_days_to_silk;Photoperiod_growing-degree_days_to_anthesis	Photoperiod_growing-degree_days_to_anthesis	0	0	0	0	0	1	0	0	1	1	0	1	0	0	0	0	0	0	0	0	0	0	0	0	0	0	4	dispensable
pan_gene_26812	pan_gene_8787	100_Kernel_weight;Height_above_ear;Photoperiod_Growing-degree_days_to_silk;Photoperiod_growing-degree_days_to_anthesis	Photoperiod_growing-degree_days_to_anthesis	0	0	0	0	0	1	0	0	1	0	1	0	1	0	1	0	0	0	1	0	0	1	1	0	0	0	8	dispensable
pan_gene_26812	pan_gene_8814	100_Kernel_weight;Height_above_ear;Photoperiod_Growing-degree_days_to_silk;Photoperiod_growing-degree_days_to_anthesis	Nitrate;Photoperiod_growing-degree_days_to_anthesis	0	0	0	0	0	1	0	0	0	0	0	0	0	0	0	0	0	0	0	0	0	0	1	0	0	0	2	dispensable
pan_gene_27425	pan_gene_29222	Photoperiod_growing-degree_days_to_anthesis	Boxcox-transformed_leaf_angle;Photoperiod_growing-degree_days_to_anthesis	0	0	0	0	0	1	0	0	0	0	0	0	0	1	0	0	0	0	0	1	0	0	0	0	0	0	3	dispensable
pan_gene_27489	pan_gene_27659	Days_to_anthesis;Photoperiod_growing-degree_days_to_anthesis	Days_to_anthesis;Nodes_per_plant;Photoperiod_Growing-degree_days_to_silk;Photoperiod_growing-degree_days_to_anthesis;Ratio_of_ear_height_to_total_height	0	0	0	0	0	1	0	0	0	0	0	0	0	0	0	0	0	0	0	0	0	0	0	0	0	0	1	private
pan_gene_27489	pan_gene_28802	Days_to_anthesis;Photoperiod_growing-degree_days_to_anthesis	Photoperiod_growing-degree_days_to_anthesis	0	0	0	0	0	1	0	0	0	0	0	0	0	0	0	0	0	0	0	0	0	0	0	0	0	0	1	private
pan_gene_27489	pan_gene_29217	Days_to_anthesis;Photoperiod_growing-degree_days_to_anthesis	Photoperiod_growing-degree_days_to_anthesis	0	0	0	0	0	1	0	0	0	0	0	0	0	0	0	0	0	0	0	0	0	0	0	0	0	0	1	private
pan_gene_27489	pan_gene_29724	Days_to_anthesis;Photoperiod_growing-degree_days_to_anthesis	Photoperiod_growing-degree_days_to_anthesis	0	0	0	0	0	1	0	0	0	0	0	0	0	0	0	0	0	0	0	0	0	0	0	0	0	0	1	private
pan_gene_27489	pan_gene_30771	Days_to_anthesis;Photoperiod_growing-degree_days_to_anthesis	Photoperiod_growing-degree_days_to_anthesis	0	0	0	0	0	1	0	0	0	0	0	0	0	0	0	0	0	0	0	0	0	0	0	0	0	0	1	private
pan_gene_27489	pan_gene_5368	Days_to_anthesis;Photoperiod_growing-degree_days_to_anthesis	Anthesis-silking_interval;Cob_diameter;Leaf_length;Nodes_above_ear;Photoperiod_growing-degree_days_to_anthesis	0	0	0	0	0	1	0	0	0	0	0	0	0	0	0	0	0	0	0	0	0	0	0	0	0	0	1	private
pan_gene_27489	pan_gene_5816	Days_to_anthesis;Photoperiod_growing-degree_days_to_anthesis	Days_to_anthesis;Days_to_silk;Ear_row_number;Photoperiod_growing-degree_days_to_anthesis	0	0	0	0	0	1	0	0	0	0	0	0	0	0	0	0	0	0	0	0	0	0	0	0	0	0	1	private
pan_gene_27489	pan_gene_7783	Days_to_anthesis;Photoperiod_growing-degree_days_to_anthesis	100_Kernel_weight;Days_to_anthesis;Photoperiod_growing-degree_days_to_anthesis	0	0	0	0	0	1	0	0	0	0	0	0	0	0	0	0	0	0	0	0	0	0	0	0	0	0	1	private
pan_gene_27489	pan_gene_8286	Days_to_anthesis;Photoperiod_growing-degree_days_to_anthesis	Average_internode_length_(below_ear);Days_to_silk;Photoperiod_growing-degree_days_to_anthesis;Stalk_strength	0	0	0	0	0	1	0	0	0	0	0	0	0	0	0	0	0	0	0	0	0	0	0	0	0	0	1	private
pan_gene_27489	pan_gene_8335	Days_to_anthesis;Photoperiod_growing-degree_days_to_anthesis	Average_internode_length_(whole_plant);Photoperiod_Growing-degree_days_to_silk;Photoperiod_growing-degree_days_to_anthesis	0	0	0	0	0	1	0	0	0	0	0	0	0	0	0	0	0	0	0	0	0	0	0	0	0	0	1	private
pan_gene_27489	pan_gene_8525	Days_to_anthesis;Photoperiod_growing-degree_days_to_anthesis	Photoperiod_growing-degree_days_to_anthesis	0	0	0	0	0	1	0	0	0	0	0	0	0	0	0	0	0	0	0	0	0	0	0	0	0	0	1	private
pan_gene_27489	pan_gene_8787	Days_to_anthesis;Photoperiod_growing-degree_days_to_anthesis	Photoperiod_growing-degree_days_to_anthesis	0	0	0	0	0	1	0	0	0	0	0	0	0	0	0	0	0	0	0	0	0	0	0	0	0	0	1	private
pan_gene_27489	pan_gene_8814	Days_to_anthesis;Photoperiod_growing-degree_days_to_anthesis	Nitrate;Photoperiod_growing-degree_days_to_anthesis	0	0	0	0	0	1	0	0	0	0	0	0	0	0	0	0	0	0	0	0	0	0	0	0	0	0	1	private
pan_gene_27659	pan_gene_29189	Days_to_anthesis;Nodes_per_plant;Photoperiod_Growing-degree_days_to_silk;Photoperiod_growing-degree_days_to_anthesis;Ratio_of_ear_height_to_total_height	Photoperiod_growing-degree_days_to_anthesis;Protein	0	0	0	0	0	1	0	0	0	0	0	0	0	0	0	0	0	0	0	0	0	0	0	0	0	0	1	private
pan_gene_27659	pan_gene_30919	Days_to_anthesis;Nodes_per_plant;Photoperiod_Growing-degree_days_to_silk;Photoperiod_growing-degree_days_to_anthesis;Ratio_of_ear_height_to_total_height	Photoperiod_growing-degree_days_to_anthesis	0	0	0	0	0	1	0	0	0	1	0	0	0	0	0	0	0	0	1	0	0	0	0	0	0	0	3	dispensable
pan_gene_27708	pan_gene_28802	Chlorophyll_A;Height_above_ear;Leaf_width;Photoperiod_Growing-degree_days_to_silk;Photoperiod_growing-degree_days_to_anthesis	Photoperiod_growing-degree_days_to_anthesis	0	0	0	0	0	1	0	0	0	0	0	0	0	0	0	0	0	0	0	0	0	0	0	0	0	0	1	private
pan_gene_27708	pan_gene_29189	Chlorophyll_A;Height_above_ear;Leaf_width;Photoperiod_Growing-degree_days_to_silk;Photoperiod_growing-degree_days_to_anthesis	Photoperiod_growing-degree_days_to_anthesis;Protein	0	0	0	0	0	1	0	0	0	0	0	0	0	0	0	0	0	0	0	0	0	0	0	0	0	0	1	private
pan_gene_27708	pan_gene_29724	Chlorophyll_A;Height_above_ear;Leaf_width;Photoperiod_Growing-degree_days_to_silk;Photoperiod_growing-degree_days_to_anthesis	Photoperiod_growing-degree_days_to_anthesis	0	0	0	0	0	1	0	0	0	0	0	0	0	0	0	0	0	0	0	0	0	0	0	0	0	0	1	private
pan_gene_27708	pan_gene_8814	Chlorophyll_A;Height_above_ear;Leaf_width;Photoperiod_Growing-degree_days_to_silk;Photoperiod_growing-degree_days_to_anthesis	Nitrate;Photoperiod_growing-degree_days_to_anthesis	0	0	0	0	0	1	0	0	0	0	0	0	0	0	0	0	0	0	0	0	0	0	0	0	0	0	1	private
pan_gene_27804	pan_gene_7624	Boxcox-transformed_leaf_angle;Photoperiod_Growing-degree_days_to_silk;Photoperiod_growing-degree_days_to_anthesis;Southern_leaf_blight	Average_internode_length_(below_ear);Ear_height;Photoperiod_growing-degree_days_to_anthesis	0	0	0	0	0	1	0	0	0	0	0	0	0	0	0	0	0	0	0	0	0	0	0	0	0	0	1	private
pan_gene_27854	pan_gene_28802	100_Kernel_weight;Ear_height;Ear_row_number;Nodes_to_ear;Photoperiod_growing-degree_days_to_anthesis	Photoperiod_growing-degree_days_to_anthesis	0	0	0	0	0	1	0	0	0	0	0	0	1	0	0	0	0	0	0	0	0	0	0	0	0	0	2	dispensable
pan_gene_27854	pan_gene_4535	100_Kernel_weight;Ear_height;Ear_row_number;Nodes_to_ear;Photoperiod_growing-degree_days_to_anthesis	Nodes_per_plant;Photoperiod_growing-degree_days_to_anthesis	0	0	0	0	0	1	0	0	0	0	0	0	0	0	0	0	0	0	0	0	0	0	1	0	0	0	2	dispensable
pan_gene_27854	pan_gene_8525	100_Kernel_weight;Ear_height;Ear_row_number;Nodes_to_ear;Photoperiod_growing-degree_days_to_anthesis	Photoperiod_growing-degree_days_to_anthesis	0	0	0	0	0	1	0	0	0	0	0	0	0	0	0	0	0	0	0	0	0	0	0	0	0	0	1	private
pan_gene_28065	pan_gene_29217	Photoperiod_Growing-degree_days_to_silk;Photoperiod_growing-degree_days_to_anthesis	Photoperiod_growing-degree_days_to_anthesis	0	0	0	0	0	0	0	0	1	0	0	0	0	0	0	0	0	0	0	0	0	0	0	0	0	1	2	dispensable
pan_gene_28065	pan_gene_8814	Photoperiod_Growing-degree_days_to_silk;Photoperiod_growing-degree_days_to_anthesis	Nitrate;Photoperiod_growing-degree_days_to_anthesis	0	0	0	0	0	0	0	1	1	0	0	0	0	0	0	0	0	0	0	0	0	0	0	0	0	0	2	dispensable
pan_gene_28610	pan_gene_28616	Nitrate;PCA_of_metabolites:_PC1;Photoperiod_Growing-degree_days_to_silk;Photoperiod_growing-degree_days_to_anthesis;Plant_height	Photoperiod_Growing-degree_days_to_silk;Photoperiod_growing-degree_days_to_anthesis	0	0	0	0	0	1	0	0	0	0	1	0	1	0	1	0	0	1	0	0	1	0	1	0	0	0	7	dispensable
pan_gene_28610	pan_gene_8455	Nitrate;PCA_of_metabolites:_PC1;Photoperiod_Growing-degree_days_to_silk;Photoperiod_growing-degree_days_to_anthesis;Plant_height	Ear_height;Photoperiod_growing-degree_days_to_anthesis	0	0	0	0	0	1	0	0	0	0	0	0	0	0	0	0	0	0	0	0	0	0	0	0	0	0	1	private
pan_gene_28732	pan_gene_28883	Anthesis-silking_interval;Days_to_anthesis;Ear_height;Leaf_length;Leaf_width;Nodes_per_plant;Photoperiod_Growing-degree_days_to_silk;Photoperiod_growing-degree_days_to_anthesis	Height_per_day_(until_flowering);Nodes_per_plant;Photoperiod_Growing-degree_days_to_silk;Photoperiod_growing-degree_days_to_anthesis;Ratio_of_ear_height_to_total_height	0	0	0	0	0	1	1	1	1	0	0	0	0	0	0	0	0	0	0	0	0	0	0	0	0	0	4	dispensable
pan_gene_28732	pan_gene_29724	Anthesis-silking_interval;Days_to_anthesis;Ear_height;Leaf_length;Leaf_width;Nodes_per_plant;Photoperiod_Growing-degree_days_to_silk;Photoperiod_growing-degree_days_to_anthesis	Photoperiod_growing-degree_days_to_anthesis	0	0	0	0	0	1	0	0	1	0	0	0	0	0	0	0	0	0	0	0	0	0	0	0	0	0	2	dispensable
pan_gene_28732	pan_gene_8814	Anthesis-silking_interval;Days_to_anthesis;Ear_height;Leaf_length;Leaf_width;Nodes_per_plant;Photoperiod_Growing-degree_days_to_silk;Photoperiod_growing-degree_days_to_anthesis	Nitrate;Photoperiod_growing-degree_days_to_anthesis	0	0	0	0	0	1	0	0	1	0	0	0	0	0	0	0	0	0	0	0	0	0	0	0	0	0	2	dispensable
pan_gene_28790	pan_gene_28883	Glucose;Photoperiod_growing-degree_days_to_anthesis	Height_per_day_(until_flowering);Nodes_per_plant;Photoperiod_Growing-degree_days_to_silk;Photoperiod_growing-degree_days_to_anthesis;Ratio_of_ear_height_to_total_height	0	0	0	0	0	1	0	0	0	0	0	0	0	0	0	0	0	0	0	0	0	0	0	0	0	0	1	private
pan_gene_28790	pan_gene_8549	Glucose;Photoperiod_growing-degree_days_to_anthesis	Photoperiod_growing-degree_days_to_anthesis	0	0	0	0	0	1	0	0	0	0	0	0	0	0	0	0	0	0	0	0	0	0	0	0	0	0	1	private
pan_gene_28802	pan_gene_29189	Photoperiod_growing-degree_days_to_anthesis	Photoperiod_growing-degree_days_to_anthesis;Protein	0	0	0	0	0	1	0	0	0	0	0	0	0	0	0	0	0	0	0	0	0	0	0	0	0	0	1	private
pan_gene_28802	pan_gene_30771	Photoperiod_growing-degree_days_to_anthesis	Photoperiod_growing-degree_days_to_anthesis	0	0	0	0	0	1	0	0	0	0	0	0	0	0	0	0	0	0	0	0	0	0	0	0	0	0	1	private
pan_gene_28802	pan_gene_30919	Photoperiod_growing-degree_days_to_anthesis	Photoperiod_growing-degree_days_to_anthesis	0	0	0	0	0	1	0	0	0	0	0	0	0	0	0	0	0	0	0	0	1	1	0	0	0	0	3	dispensable
pan_gene_28802	pan_gene_4535	Photoperiod_growing-degree_days_to_anthesis	Nodes_per_plant;Photoperiod_growing-degree_days_to_anthesis	0	0	0	0	0	1	0	0	0	0	0	0	0	0	0	0	0	0	0	0	0	0	0	0	0	0	1	private
pan_gene_28802	pan_gene_8525	Photoperiod_growing-degree_days_to_anthesis	Photoperiod_growing-degree_days_to_anthesis	0	0	0	0	0	1	0	0	0	0	0	0	0	0	0	0	0	0	0	0	0	0	0	0	0	0	1	private
pan_gene_28883	pan_gene_29724	Height_per_day_(until_flowering);Nodes_per_plant;Photoperiod_Growing-degree_days_to_silk;Photoperiod_growing-degree_days_to_anthesis;Ratio_of_ear_height_to_total_height	Photoperiod_growing-degree_days_to_anthesis	0	0	0	0	0	1	0	0	1	0	0	0	0	0	0	0	0	0	0	0	0	0	0	0	0	0	2	dispensable
pan_gene_28883	pan_gene_8549	Height_per_day_(until_flowering);Nodes_per_plant;Photoperiod_Growing-degree_days_to_silk;Photoperiod_growing-degree_days_to_anthesis;Ratio_of_ear_height_to_total_height	Photoperiod_growing-degree_days_to_anthesis	0	0	0	0	0	1	0	0	0	0	0	0	0	0	0	0	0	0	0	0	0	0	0	0	0	0	1	private
pan_gene_29189	pan_gene_29370	Photoperiod_growing-degree_days_to_anthesis;Protein	Photoperiod_growing-degree_days_to_anthesis	0	0	0	0	0	1	0	0	0	0	0	0	0	0	0	0	0	0	0	0	0	0	0	0	0	0	1	private
pan_gene_29189	pan_gene_30771	Photoperiod_growing-degree_days_to_anthesis;Protein	Photoperiod_growing-degree_days_to_anthesis	0	0	0	0	0	1	0	0	0	0	0	0	0	0	0	0	0	0	0	0	0	0	0	0	0	0	1	private
pan_gene_29189	pan_gene_30919	Photoperiod_growing-degree_days_to_anthesis;Protein	Photoperiod_growing-degree_days_to_anthesis	0	0	0	0	0	1	0	0	0	0	0	0	0	0	0	0	0	0	0	0	0	0	0	0	0	0	1	private
pan_gene_29189	pan_gene_5816	Photoperiod_growing-degree_days_to_anthesis;Protein	Days_to_anthesis;Days_to_silk;Ear_row_number;Photoperiod_growing-degree_days_to_anthesis	0	0	0	0	0	1	0	0	0	0	0	0	0	0	0	0	0	0	0	0	0	0	0	0	0	0	1	private
pan_gene_29189	pan_gene_8286	Photoperiod_growing-degree_days_to_anthesis;Protein	Average_internode_length_(below_ear);Days_to_silk;Photoperiod_growing-degree_days_to_anthesis;Stalk_strength	0	0	0	0	0	1	0	0	0	0	0	0	0	0	0	0	0	0	0	0	0	0	0	0	0	0	1	private
pan_gene_29189	pan_gene_8335	Photoperiod_growing-degree_days_to_anthesis;Protein	Average_internode_length_(whole_plant);Photoperiod_Growing-degree_days_to_silk;Photoperiod_growing-degree_days_to_anthesis	0	0	0	0	0	1	0	0	0	0	0	0	0	0	0	0	0	0	0	0	0	0	0	0	0	0	1	private
pan_gene_29189	pan_gene_8525	Photoperiod_growing-degree_days_to_anthesis;Protein	Photoperiod_growing-degree_days_to_anthesis	0	0	0	0	0	1	0	0	0	0	0	0	0	0	0	0	0	0	0	0	0	0	0	1	0	0	2	dispensable
pan_gene_29217	pan_gene_29724	Photoperiod_growing-degree_days_to_anthesis	Photoperiod_growing-degree_days_to_anthesis	0	0	0	0	0	1	0	0	1	0	1	0	0	0	0	0	0	0	0	0	0	0	0	0	0	0	3	dispensable
pan_gene_29370	pan_gene_4535	Photoperiod_growing-degree_days_to_anthesis	Nodes_per_plant;Photoperiod_growing-degree_days_to_anthesis	0	0	0	0	0	1	0	0	0	0	0	0	0	0	0	0	0	0	0	0	0	0	0	0	0	0	1	private
pan_gene_29528	pan_gene_8286	Average_internode_length_(below_ear);Photoperiod_growing-degree_days_to_anthesis	Average_internode_length_(below_ear);Days_to_silk;Photoperiod_growing-degree_days_to_anthesis;Stalk_strength	0	0	0	0	0	0	0	0	0	0	0	0	0	0	0	0	0	0	0	0	0	0	0	0	1	0	1	private
pan_gene_29528	pan_gene_8814	Average_internode_length_(below_ear);Photoperiod_growing-degree_days_to_anthesis	Nitrate;Photoperiod_growing-degree_days_to_anthesis	0	0	0	0	0	0	0	0	0	0	0	0	0	0	0	0	0	0	0	0	0	0	1	0	0	0	1	private
pan_gene_29559	pan_gene_8525	Leaf_length;Nodes_to_ear;Photoperiod_Growing-degree_days_to_silk;Photoperiod_growing-degree_days_to_anthesis;Ratio_of_ear_height_to_total_height	Photoperiod_growing-degree_days_to_anthesis	0	0	0	0	0	0	0	0	0	1	0	0	0	0	0	0	0	0	0	0	0	0	0	0	0	0	1	private
pan_gene_29724	pan_gene_30771	Photoperiod_growing-degree_days_to_anthesis	Photoperiod_growing-degree_days_to_anthesis	0	0	0	0	0	1	0	0	0	0	0	0	0	0	0	0	0	0	0	0	0	0	0	0	0	0	1	private
pan_gene_29724	pan_gene_5816	Photoperiod_growing-degree_days_to_anthesis	Days_to_anthesis;Days_to_silk;Ear_row_number;Photoperiod_growing-degree_days_to_anthesis	0	0	0	0	0	1	0	0	0	1	0	0	0	0	0	0	0	0	0	0	0	0	1	0	0	0	3	dispensable
pan_gene_29724	pan_gene_8286	Photoperiod_growing-degree_days_to_anthesis	Average_internode_length_(below_ear);Days_to_silk;Photoperiod_growing-degree_days_to_anthesis;Stalk_strength	0	0	0	0	0	1	0	0	1	0	0	0	0	0	0	0	0	0	0	0	0	0	0	0	0	0	2	dispensable
pan_gene_29724	pan_gene_8335	Photoperiod_growing-degree_days_to_anthesis	Average_internode_length_(whole_plant);Photoperiod_Growing-degree_days_to_silk;Photoperiod_growing-degree_days_to_anthesis	0	0	0	0	0	1	0	0	1	0	1	0	1	0	0	0	0	0	0	0	0	0	1	0	0	0	5	dispensable
pan_gene_29724	pan_gene_8525	Photoperiod_growing-degree_days_to_anthesis	Photoperiod_growing-degree_days_to_anthesis	0	0	0	0	0	1	0	0	1	0	0	0	0	0	0	0	0	1	0	0	0	0	0	0	0	0	3	dispensable
pan_gene_29724	pan_gene_8787	Photoperiod_growing-degree_days_to_anthesis	Photoperiod_growing-degree_days_to_anthesis	0	0	0	0	0	1	0	0	1	0	1	0	0	0	0	0	0	0	0	0	0	0	1	0	0	0	4	dispensable
pan_gene_29724	pan_gene_8814	Photoperiod_growing-degree_days_to_anthesis	Nitrate;Photoperiod_growing-degree_days_to_anthesis	0	0	0	0	0	1	0	0	1	0	0	0	0	0	0	0	0	0	0	0	0	0	0	0	0	0	2	dispensable
pan_gene_30771	pan_gene_30919	Photoperiod_growing-degree_days_to_anthesis	Photoperiod_growing-degree_days_to_anthesis	0	0	0	0	0	1	0	0	0	0	0	0	0	0	0	0	0	0	1	0	0	0	0	1	0	0	3	dispensable
pan_gene_30771	pan_gene_4391	Photoperiod_growing-degree_days_to_anthesis	Photoperiod_growing-degree_days_to_anthesis	0	0	0	0	0	1	0	0	0	0	0	0	0	0	0	0	0	0	0	0	0	0	0	0	0	0	1	private
pan_gene_30771	pan_gene_8525	Photoperiod_growing-degree_days_to_anthesis	Photoperiod_growing-degree_days_to_anthesis	0	0	0	0	0	1	0	0	0	0	0	0	0	0	0	0	0	0	0	0	0	0	0	0	0	0	1	private
pan_gene_30919	pan_gene_7783	Photoperiod_growing-degree_days_to_anthesis	100_Kernel_weight;Days_to_anthesis;Photoperiod_growing-degree_days_to_anthesis	0	0	0	0	0	1	0	0	1	0	1	0	0	0	1	0	0	0	0	0	1	0	0	0	0	0	5	dispensable
pan_gene_30919	pan_gene_8286	Photoperiod_growing-degree_days_to_anthesis	Average_internode_length_(below_ear);Days_to_silk;Photoperiod_growing-degree_days_to_anthesis;Stalk_strength	0	0	0	0	0	1	0	0	1	0	0	0	0	0	0	0	0	0	0	0	0	0	0	0	0	0	2	dispensable
pan_gene_30919	pan_gene_8525	Photoperiod_growing-degree_days_to_anthesis	Photoperiod_growing-degree_days_to_anthesis	0	0	0	0	0	1	0	0	1	1	0	1	0	0	0	0	0	0	0	0	1	0	0	0	0	0	5	dispensable
pan_gene_31442	pan_gene_31467	Anthesis-silking_interval;Average_internode_length_(above_ear);Photoperiod_growing-degree_days_to_anthesis	Ear_row_number;Northern_Leaf_Blight;Photoperiod_growing-degree_days_to_anthesis;Ratio_of_ear_height_to_total_height;Tassel_branch_number	0	0	0	0	0	1	0	0	0	0	0	0	0	0	0	0	0	0	0	0	0	0	0	0	0	0	1	private
pan_gene_4391	pan_gene_8814	Photoperiod_growing-degree_days_to_anthesis	Nitrate;Photoperiod_growing-degree_days_to_anthesis	0	0	0	0	0	1	0	0	1	0	0	0	1	0	0	0	0	0	0	1	0	0	0	0	0	0	4	dispensable
pan_gene_4535	pan_gene_8335	Nodes_per_plant;Photoperiod_growing-degree_days_to_anthesis	Average_internode_length_(whole_plant);Photoperiod_Growing-degree_days_to_silk;Photoperiod_growing-degree_days_to_anthesis	0	0	0	0	0	1	0	0	0	0	0	1	0	0	0	0	0	0	1	1	0	0	0	0	0	0	4	dispensable
pan_gene_5351	pan_gene_9131	Photoperiod_Growing-degree_days_to_silk;Photoperiod_growing-degree_days_to_anthesis;Tassel_length	Anthesis-silking_interval;Height_above_ear;Leaf_width;Photoperiod_growing-degree_days_to_anthesis	0	0	0	0	0	1	0	0	0	0	0	0	0	0	0	0	0	0	0	0	0	0	0	0	0	0	1	private
pan_gene_5816	pan_gene_8525	Days_to_anthesis;Days_to_silk;Ear_row_number;Photoperiod_growing-degree_days_to_anthesis	Photoperiod_growing-degree_days_to_anthesis	0	0	0	0	0	1	0	0	0	0	0	0	0	0	0	0	0	0	0	0	1	0	0	0	0	1	3	dispensable
pan_gene_5816	pan_gene_8814	Days_to_anthesis;Days_to_silk;Ear_row_number;Photoperiod_growing-degree_days_to_anthesis	Nitrate;Photoperiod_growing-degree_days_to_anthesis	0	0	0	0	0	1	0	0	0	0	0	0	1	0	0	0	0	0	0	0	0	0	0	0	0	0	2	dispensable
pan_gene_7783	pan_gene_8814	100_Kernel_weight;Days_to_anthesis;Photoperiod_growing-degree_days_to_anthesis	Nitrate;Photoperiod_growing-degree_days_to_anthesis	0	0	0	0	0	1	0	1	1	0	0	0	0	0	0	0	0	0	0	0	0	0	1	0	0	0	4	dispensable
pan_gene_8286	pan_gene_8525	Average_internode_length_(below_ear);Days_to_silk;Photoperiod_growing-degree_days_to_anthesis;Stalk_strength	Photoperiod_growing-degree_days_to_anthesis	0	0	0	0	0	1	0	0	1	0	0	0	0	0	0	0	0	0	0	0	0	0	0	0	0	0	2	dispensable
pan_gene_8525	pan_gene_8787	Photoperiod_growing-degree_days_to_anthesis	Photoperiod_growing-degree_days_to_anthesis	0	0	0	0	0	1	0	0	1	0	0	0	0	0	0	0	0	0	0	0	0	0	0	0	0	0	2	dispensable
pan_gene_8525	pan_gene_8814	Photoperiod_growing-degree_days_to_anthesis	Nitrate;Photoperiod_growing-degree_days_to_anthesis	0	0	0	0	0	1	0	0	0	0	0	0	0	0	0	0	0	0	0	0	0	0	0	0	0	0	1	private
pan_gene_10178	pan_gene_10813	Photoperiod_growing-degree_days_to_anthesis	Height_per_day_(until_flowering);Photoperiod_growing-degree_days_to_anthesis	0	0	0	0	0	0	1	0	0	0	0	0	0	0	0	0	0	0	0	0	0	0	0	0	0	0	1	private
pan_gene_10178	pan_gene_28616	Photoperiod_growing-degree_days_to_anthesis	Photoperiod_Growing-degree_days_to_silk;Photoperiod_growing-degree_days_to_anthesis	0	0	0	0	0	0	1	1	0	0	0	0	0	0	0	0	0	0	0	0	0	0	0	0	0	0	2	dispensable
pan_gene_10355	pan_gene_27757	Photoperiod_growing-degree_days_to_anthesis	Glutamate;Photoperiod_Growing-degree_days_to_silk;Photoperiod_growing-degree_days_to_anthesis;Southern_leaf_blight;Tassel_branch_number	0	0	0	0	0	0	0	0	1	0	0	1	0	0	0	0	0	0	1	0	1	0	1	0	0	0	5	dispensable
pan_gene_1119	pan_gene_25373	Photoperiod_growing-degree_days_to_anthesis	Fructose;Nodes_to_ear;Photoperiod_growing-degree_days_to_anthesis	0	0	0	0	0	0	0	0	0	0	1	0	0	0	0	1	0	0	0	0	0	0	0	0	0	0	2	dispensable
pan_gene_11311	pan_gene_21896	Photoperiod_growing-degree_days_to_anthesis	Photoperiod_Growing-degree_days_to_silk;Photoperiod_growing-degree_days_to_anthesis	0	0	0	0	0	0	1	0	1	0	0	0	0	0	1	0	0	1	0	0	0	0	1	0	0	1	6	dispensable
pan_gene_11804	pan_gene_8165	Photoperiod_growing-degree_days_to_anthesis	Days_to_anthesis;Photoperiod_growing-degree_days_to_anthesis	0	0	0	0	0	0	1	1	0	0	0	0	0	1	0	1	0	0	0	0	0	0	0	0	0	0	4	dispensable
pan_gene_12020	pan_gene_27757	Photoperiod_growing-degree_days_to_anthesis	Glutamate;Photoperiod_Growing-degree_days_to_silk;Photoperiod_growing-degree_days_to_anthesis;Southern_leaf_blight;Tassel_branch_number	0	0	0	0	0	0	0	0	1	0	0	0	0	0	0	0	0	0	0	0	0	0	0	0	0	0	1	private
pan_gene_14485	pan_gene_20079	Ear_height;Photoperiod_growing-degree_days_to_anthesis;Plant_height	Ear_row_number;Nodes_per_plant;Photoperiod_growing-degree_days_to_anthesis;Southern_leaf_blight	0	0	0	0	0	0	1	0	0	0	0	1	0	0	0	0	0	0	0	0	0	0	0	0	0	0	2	dispensable
pan_gene_16815	pan_gene_5350	Photoperiod_growing-degree_days_to_anthesis	Photoperiod_growing-degree_days_to_anthesis;Tassel_length	0	0	0	0	0	0	1	0	0	0	0	0	0	0	0	0	0	0	0	0	0	0	0	0	0	0	1	private
pan_gene_17168	pan_gene_5352	Photoperiod_growing-degree_days_to_anthesis	Photoperiod_Growing-degree_days_to_silk;Photoperiod_growing-degree_days_to_anthesis	0	0	0	0	0	0	1	0	1	0	0	0	0	0	0	0	0	1	0	0	0	0	0	0	0	0	3	dispensable
pan_gene_19429	pan_gene_21896	Photoperiod_growing-degree_days_to_anthesis	Photoperiod_Growing-degree_days_to_silk;Photoperiod_growing-degree_days_to_anthesis	0	0	0	0	0	0	1	0	1	0	0	0	0	0	0	0	0	0	0	0	0	0	0	0	0	1	3	dispensable
pan_gene_19429	pan_gene_28732	Photoperiod_growing-degree_days_to_anthesis	Anthesis-silking_interval;Days_to_anthesis;Ear_height;Leaf_length;Leaf_width;Nodes_per_plant;Photoperiod_Growing-degree_days_to_silk;Photoperiod_growing-degree_days_to_anthesis	0	0	0	0	0	0	1	1	1	0	0	0	1	0	0	0	0	0	0	0	0	0	0	0	0	0	4	dispensable
pan_gene_20419	pan_gene_8815	Photoperiod_growing-degree_days_to_anthesis	Days_to_anthesis;Photoperiod_Growing-degree_days_to_silk;Photoperiod_growing-degree_days_to_anthesis;Tassel_branch_number	0	0	0	0	0	0	0	0	0	1	0	0	0	0	0	0	0	0	0	0	0	0	0	0	0	0	1	private
pan_gene_20455	pan_gene_27715	Leaf_length;Photoperiod_growing-degree_days_to_anthesis	Photoperiod_Growing-degree_days_to_silk;Photoperiod_growing-degree_days_to_anthesis;Stalk_strength;Sucrose	0	0	0	0	0	0	0	0	0	0	0	0	0	0	0	0	0	0	0	0	0	0	1	0	0	0	1	private
pan_gene_21896	pan_gene_28883	Photoperiod_Growing-degree_days_to_silk;Photoperiod_growing-degree_days_to_anthesis	Height_per_day_(until_flowering);Nodes_per_plant;Photoperiod_Growing-degree_days_to_silk;Photoperiod_growing-degree_days_to_anthesis;Ratio_of_ear_height_to_total_height	0	0	0	0	0	0	1	0	1	0	0	1	0	1	0	0	0	0	0	0	0	0	0	0	0	1	5	dispensable
pan_gene_22409	pan_gene_4423	Photoperiod_growing-degree_days_to_anthesis;Ratio_of_ear_height_to_total_height	Chlorophyll_A;Photoperiod_Growing-degree_days_to_silk;Photoperiod_growing-degree_days_to_anthesis	0	0	0	0	0	0	0	0	0	0	0	1	0	0	0	0	0	0	0	0	0	0	0	0	0	0	1	private
pan_gene_25373	pan_gene_28883	Fructose;Nodes_to_ear;Photoperiod_growing-degree_days_to_anthesis	Height_per_day_(until_flowering);Nodes_per_plant;Photoperiod_Growing-degree_days_to_silk;Photoperiod_growing-degree_days_to_anthesis;Ratio_of_ear_height_to_total_height	0	0	0	0	0	0	0	0	0	0	0	0	0	0	0	0	0	0	0	0	0	0	0	0	1	0	1	private
pan_gene_26702	pan_gene_27425	Ear_height;Leaf_width;Photoperiod_growing-degree_days_to_anthesis	Photoperiod_growing-degree_days_to_anthesis	0	0	0	0	0	0	1	0	0	1	0	0	0	0	0	1	0	1	0	1	0	0	0	0	0	0	5	dispensable
pan_gene_26775	pan_gene_28883	Photoperiod_growing-degree_days_to_anthesis	Height_per_day_(until_flowering);Nodes_per_plant;Photoperiod_Growing-degree_days_to_silk;Photoperiod_growing-degree_days_to_anthesis;Ratio_of_ear_height_to_total_height	0	0	0	0	0	0	1	0	0	0	0	1	0	0	0	0	0	0	0	0	0	0	0	0	0	0	2	dispensable
pan_gene_26812	pan_gene_5382	100_Kernel_weight;Height_above_ear;Photoperiod_Growing-degree_days_to_silk;Photoperiod_growing-degree_days_to_anthesis	Cob_diameter;Leaf_length;Photoperiod_growing-degree_days_to_anthesis	0	0	0	0	0	0	1	0	0	0	0	0	0	0	0	0	0	0	0	0	0	0	0	0	0	0	1	private
pan_gene_26812	pan_gene_8821	100_Kernel_weight;Height_above_ear;Photoperiod_Growing-degree_days_to_silk;Photoperiod_growing-degree_days_to_anthesis	Ear_height;Photoperiod_growing-degree_days_to_anthesis	0	0	0	0	0	0	1	0	1	0	0	0	0	1	0	0	0	0	0	1	0	0	0	0	0	0	4	dispensable
pan_gene_27111	pan_gene_28732	Northern_Leaf_Blight;Photoperiod_growing-degree_days_to_anthesis	Anthesis-silking_interval;Days_to_anthesis;Ear_height;Leaf_length;Leaf_width;Nodes_per_plant;Photoperiod_Growing-degree_days_to_silk;Photoperiod_growing-degree_days_to_anthesis	0	0	0	0	0	0	1	1	0	0	0	0	0	0	0	0	0	0	0	0	0	0	0	0	0	0	2	dispensable
pan_gene_27111	pan_gene_29217	Northern_Leaf_Blight;Photoperiod_growing-degree_days_to_anthesis	Photoperiod_growing-degree_days_to_anthesis	0	0	0	0	0	0	1	0	0	0	0	0	0	0	0	0	0	0	0	0	0	0	0	0	0	0	1	private
pan_gene_27708	pan_gene_27757	Chlorophyll_A;Height_above_ear;Leaf_width;Photoperiod_Growing-degree_days_to_silk;Photoperiod_growing-degree_days_to_anthesis	Glutamate;Photoperiod_Growing-degree_days_to_silk;Photoperiod_growing-degree_days_to_anthesis;Southern_leaf_blight;Tassel_branch_number	0	0	0	0	0	0	0	0	0	1	1	0	0	0	0	0	0	0	0	0	0	0	0	0	0	0	2	dispensable
pan_gene_27757	pan_gene_30919	Glutamate;Photoperiod_Growing-degree_days_to_silk;Photoperiod_growing-degree_days_to_anthesis;Southern_leaf_blight;Tassel_branch_number	Photoperiod_growing-degree_days_to_anthesis	0	0	0	0	0	0	1	0	1	0	1	1	0	0	0	0	0	1	1	0	1	1	0	1	0	0	9	dispensable
pan_gene_28732	pan_gene_29370	Anthesis-silking_interval;Days_to_anthesis;Ear_height;Leaf_length;Leaf_width;Nodes_per_plant;Photoperiod_Growing-degree_days_to_silk;Photoperiod_growing-degree_days_to_anthesis	Photoperiod_growing-degree_days_to_anthesis	0	0	0	0	0	0	1	0	1	0	0	0	0	0	0	0	0	0	0	0	0	0	0	0	0	0	2	dispensable
pan_gene_28883	pan_gene_29528	Height_per_day_(until_flowering);Nodes_per_plant;Photoperiod_Growing-degree_days_to_silk;Photoperiod_growing-degree_days_to_anthesis;Ratio_of_ear_height_to_total_height	Average_internode_length_(below_ear);Photoperiod_growing-degree_days_to_anthesis	0	0	0	0	0	0	1	0	0	0	0	0	0	0	0	0	0	0	0	0	0	0	0	0	1	0	2	dispensable
pan_gene_29501	pan_gene_8335	Photoperiod_growing-degree_days_to_anthesis	Average_internode_length_(whole_plant);Photoperiod_Growing-degree_days_to_silk;Photoperiod_growing-degree_days_to_anthesis	0	0	0	0	0	0	1	0	0	0	0	0	0	0	0	0	0	1	0	0	0	0	0	0	0	0	2	dispensable
pan_gene_4535	pan_gene_8821	Nodes_per_plant;Photoperiod_growing-degree_days_to_anthesis	Ear_height;Photoperiod_growing-degree_days_to_anthesis	0	0	0	0	0	0	1	0	0	0	0	0	0	0	0	0	0	0	0	0	0	0	0	0	0	0	1	private
pan_gene_5350	pan_gene_5368	Photoperiod_growing-degree_days_to_anthesis;Tassel_length	Anthesis-silking_interval;Cob_diameter;Leaf_length;Nodes_above_ear;Photoperiod_growing-degree_days_to_anthesis	0	0	0	0	0	0	1	0	1	0	0	0	0	0	0	0	0	0	0	0	0	0	0	0	0	0	2	dispensable
pan_gene_5368	pan_gene_8286	Anthesis-silking_interval;Cob_diameter;Leaf_length;Nodes_above_ear;Photoperiod_growing-degree_days_to_anthesis	Average_internode_length_(below_ear);Days_to_silk;Photoperiod_growing-degree_days_to_anthesis;Stalk_strength	0	0	0	0	0	0	1	0	1	0	0	1	0	0	0	0	1	1	0	0	0	0	0	0	1	1	7	dispensable
pan_gene_5382	pan_gene_8525	Cob_diameter;Leaf_length;Photoperiod_growing-degree_days_to_anthesis	Photoperiod_growing-degree_days_to_anthesis	0	0	0	0	0	0	1	0	0	0	0	0	0	0	0	0	0	0	0	0	0	0	0	0	0	0	1	private
pan_gene_102512	pan_gene_5436	Nitrate;PCA_of_metabolites:_PC1;Photoperiod_Growing-degree_days_to_silk;Photoperiod_growing-degree_days_to_anthesis;Plant_height	Photoperiod_Growing-degree_days_to_silk;Photoperiod_growing-degree_days_to_anthesis;Tassel_branch_number	0	0	0	0	0	0	0	1	0	0	0	0	0	0	0	0	0	0	0	0	0	0	0	0	0	0	1	private
pan_gene_10266	pan_gene_14739	Photoperiod_growing-degree_days_to_anthesis	Days_to_anthesis;Photoperiod_Growing-degree_days_to_silk;Photoperiod_growing-degree_days_to_anthesis	0	0	0	0	0	0	0	1	0	0	0	0	0	0	0	0	0	0	0	0	1	0	0	0	0	0	2	dispensable
pan_gene_103306	pan_gene_28814	Photoperiod_growing-degree_days_to_anthesis	Photoperiod_growing-degree_days_to_anthesis	0	0	0	0	0	0	0	1	0	0	0	0	0	0	0	0	0	0	0	0	0	0	0	0	1	0	2	dispensable
pan_gene_1106	pan_gene_29979	Photoperiod_growing-degree_days_to_anthesis	Photoperiod_growing-degree_days_to_anthesis	0	0	0	0	0	0	0	1	0	0	1	1	1	1	1	1	0	1	1	0	0	0	1	0	0	1	11	near-core
pan_gene_1107	pan_gene_12845	Photoperiod_growing-degree_days_to_anthesis	Average_internode_length_(below_ear);Photoperiod_growing-degree_days_to_anthesis;Plant_height	0	0	0	0	0	0	0	1	0	0	0	1	0	0	0	0	1	1	0	0	0	0	0	0	0	0	4	dispensable
pan_gene_11311	pan_gene_14230	Photoperiod_growing-degree_days_to_anthesis	Average_internode_length_(whole_plant);Photoperiod_growing-degree_days_to_anthesis;Tassel_branch_number	0	0	0	0	0	0	0	1	0	0	0	0	0	0	0	0	0	0	0	0	0	0	0	0	0	0	1	private
pan_gene_11311	pan_gene_30929	Photoperiod_growing-degree_days_to_anthesis	Northern_Leaf_Blight;Photoperiod_growing-degree_days_to_anthesis	0	0	0	0	0	0	0	1	0	0	0	0	0	0	0	0	0	0	0	0	0	0	0	0	0	0	1	private
pan_gene_11971	pan_gene_5368	Days_to_silk;Glutamate;Leaf_length;Leaf_width;PCA_of_metabolites:_PC1;Photoperiod_Growing-degree_days_to_silk;Photoperiod_growing-degree_days_to_anthesis;Protein;Stalk_strength	Anthesis-silking_interval;Cob_diameter;Leaf_length;Nodes_above_ear;Photoperiod_growing-degree_days_to_anthesis	0	0	0	0	0	0	0	1	0	0	0	0	0	0	0	0	0	0	0	0	0	0	0	0	0	0	1	private
pan_gene_11971	pan_gene_8165	Days_to_silk;Glutamate;Leaf_length;Leaf_width;PCA_of_metabolites:_PC1;Photoperiod_Growing-degree_days_to_silk;Photoperiod_growing-degree_days_to_anthesis;Protein;Stalk_strength	Days_to_anthesis;Photoperiod_growing-degree_days_to_anthesis	0	0	0	0	0	0	0	1	0	0	1	0	0	0	0	1	0	0	0	0	0	0	0	0	0	0	3	dispensable
pan_gene_12016	pan_gene_26775	Nodes_per_plant;Nodes_to_ear;Photoperiod_Growing-degree_days_to_silk;Photoperiod_growing-degree_days_to_anthesis;Southern_leaf_blight	Photoperiod_growing-degree_days_to_anthesis	0	0	0	0	0	0	0	1	0	0	0	1	0	0	0	0	0	0	0	0	0	0	0	0	0	0	2	dispensable
pan_gene_12016	pan_gene_5382	Nodes_per_plant;Nodes_to_ear;Photoperiod_Growing-degree_days_to_silk;Photoperiod_growing-degree_days_to_anthesis;Southern_leaf_blight	Cob_diameter;Leaf_length;Photoperiod_growing-degree_days_to_anthesis	0	0	0	0	0	0	0	1	0	0	0	1	0	0	0	0	0	0	0	0	0	0	0	0	0	0	2	dispensable
pan_gene_12052	pan_gene_8549	Photoperiod_growing-degree_days_to_anthesis	Photoperiod_growing-degree_days_to_anthesis	0	0	0	0	0	0	0	1	0	0	0	0	0	0	0	0	0	0	0	0	0	0	0	0	0	0	1	private
pan_gene_12052	pan_gene_98803	Photoperiod_growing-degree_days_to_anthesis	Days_to_silk;Photoperiod_growing-degree_days_to_anthesis	0	0	0	0	0	0	0	1	0	0	0	0	0	0	0	0	0	0	0	0	0	0	0	0	0	0	1	private
pan_gene_12080	pan_gene_19362	Average_internode_length_(whole_plant);Height_per_day_(until_flowering);Photoperiod_growing-degree_days_to_anthesis	Anthesis-silking_interval;Photoperiod_growing-degree_days_to_anthesis	0	0	0	0	0	0	0	0	0	0	0	0	0	0	0	0	0	1	0	0	0	0	0	0	0	0	1	private
pan_gene_13070	pan_gene_27757	Photoperiod_growing-degree_days_to_anthesis	Glutamate;Photoperiod_Growing-degree_days_to_silk;Photoperiod_growing-degree_days_to_anthesis;Southern_leaf_blight;Tassel_branch_number	0	0	0	0	0	0	0	1	0	0	0	0	0	0	0	0	0	0	0	0	0	0	0	0	0	0	1	private
pan_gene_13070	pan_gene_8437	Photoperiod_growing-degree_days_to_anthesis	Days_to_anthesis;Photoperiod_growing-degree_days_to_anthesis	0	0	0	0	0	0	0	1	0	0	0	0	0	0	0	0	0	0	0	0	0	0	0	0	0	0	1	private
pan_gene_13086	pan_gene_28774	Photoperiod_growing-degree_days_to_anthesis	Ear_row_number;Photoperiod_Growing-degree_days_to_silk;Photoperiod_growing-degree_days_to_anthesis	0	0	0	0	0	0	0	1	0	0	0	0	0	0	0	0	1	0	0	0	0	0	0	0	0	0	2	dispensable
pan_gene_14301	pan_gene_28883	Photoperiod_Growing-degree_days_to_silk;Photoperiod_growing-degree_days_to_anthesis;Plant_height	Height_per_day_(until_flowering);Nodes_per_plant;Photoperiod_Growing-degree_days_to_silk;Photoperiod_growing-degree_days_to_anthesis;Ratio_of_ear_height_to_total_height	0	0	0	0	0	0	0	1	1	0	0	0	0	0	0	0	0	0	0	1	1	0	0	0	0	0	4	dispensable
pan_gene_14301	pan_gene_29217	Photoperiod_Growing-degree_days_to_silk;Photoperiod_growing-degree_days_to_anthesis;Plant_height	Photoperiod_growing-degree_days_to_anthesis	0	0	0	0	0	0	0	1	1	0	0	0	0	0	0	0	0	0	0	0	0	0	0	0	0	0	2	dispensable
pan_gene_14838	pan_gene_8821	Nodes_above_ear;Photoperiod_growing-degree_days_to_anthesis;Tassel_length	Ear_height;Photoperiod_growing-degree_days_to_anthesis	0	0	0	0	0	0	0	1	0	0	0	0	0	0	0	0	0	0	0	0	0	0	0	0	0	0	1	private
pan_gene_19429	pan_gene_3463	Photoperiod_growing-degree_days_to_anthesis	100_Kernel_weight;Days_to_anthesis;Leaf_width;Photoperiod_Growing-degree_days_to_silk;Photoperiod_growing-degree_days_to_anthesis	0	0	0	0	0	0	0	1	0	0	0	0	0	0	0	0	0	0	0	0	0	0	0	0	0	0	1	private
pan_gene_20419	pan_gene_8165	Photoperiod_growing-degree_days_to_anthesis	Days_to_anthesis;Photoperiod_growing-degree_days_to_anthesis	0	0	0	0	0	0	0	1	0	0	0	0	0	0	0	1	0	0	0	0	0	0	0	0	0	0	2	dispensable
pan_gene_21337	pan_gene_31756	Leaf_width;Photoperiod_growing-degree_days_to_anthesis	Chlorophyll_B;Photoperiod_growing-degree_days_to_anthesis	0	0	0	0	0	0	0	1	0	0	0	1	0	0	0	1	0	0	0	0	0	0	0	0	0	0	3	dispensable
pan_gene_22409	pan_gene_97091	Photoperiod_growing-degree_days_to_anthesis;Ratio_of_ear_height_to_total_height	Nodes_above_ear;Photoperiod_growing-degree_days_to_anthesis;Stalk_strength	0	0	0	0	0	0	0	1	0	0	0	0	0	0	0	0	0	0	0	0	0	0	0	0	0	1	2	dispensable
pan_gene_26775	pan_gene_4391	Photoperiod_growing-degree_days_to_anthesis	Photoperiod_growing-degree_days_to_anthesis	0	0	0	0	0	0	0	1	0	0	1	0	0	0	0	1	0	0	0	0	0	0	0	0	0	0	3	dispensable
pan_gene_26775	pan_gene_7783	Photoperiod_growing-degree_days_to_anthesis	100_Kernel_weight;Days_to_anthesis;Photoperiod_growing-degree_days_to_anthesis	0	0	0	0	0	0	0	1	0	0	1	1	0	0	0	0	0	0	0	0	0	1	0	0	0	0	4	dispensable
pan_gene_26775	pan_gene_8335	Photoperiod_growing-degree_days_to_anthesis	Average_internode_length_(whole_plant);Photoperiod_Growing-degree_days_to_silk;Photoperiod_growing-degree_days_to_anthesis	0	0	0	0	0	0	0	1	0	0	1	1	0	0	0	0	0	0	0	0	0	0	0	0	0	0	3	dispensable
pan_gene_26812	pan_gene_8437	100_Kernel_weight;Height_above_ear;Photoperiod_Growing-degree_days_to_silk;Photoperiod_growing-degree_days_to_anthesis	Days_to_anthesis;Photoperiod_growing-degree_days_to_anthesis	0	0	0	0	0	0	0	1	0	0	0	0	0	0	0	0	0	0	0	0	0	0	0	0	0	0	1	private
pan_gene_26880	pan_gene_4423	Days_to_anthesis;Photoperiod_growing-degree_days_to_anthesis	Chlorophyll_A;Photoperiod_Growing-degree_days_to_silk;Photoperiod_growing-degree_days_to_anthesis	0	0	0	0	0	0	0	1	0	0	0	0	0	0	0	0	0	0	0	0	0	0	0	0	0	0	1	private
pan_gene_27111	pan_gene_28802	Northern_Leaf_Blight;Photoperiod_growing-degree_days_to_anthesis	Photoperiod_growing-degree_days_to_anthesis	0	0	0	0	0	0	0	0	0	0	0	0	0	0	0	0	0	1	0	0	0	0	0	0	0	0	1	private
pan_gene_27111	pan_gene_28883	Northern_Leaf_Blight;Photoperiod_growing-degree_days_to_anthesis	Height_per_day_(until_flowering);Nodes_per_plant;Photoperiod_Growing-degree_days_to_silk;Photoperiod_growing-degree_days_to_anthesis;Ratio_of_ear_height_to_total_height	0	0	0	0	0	0	0	1	0	0	0	0	0	0	0	0	0	0	0	0	0	0	0	0	0	0	1	private
pan_gene_27111	pan_gene_4391	Northern_Leaf_Blight;Photoperiod_growing-degree_days_to_anthesis	Photoperiod_growing-degree_days_to_anthesis	0	0	0	0	0	0	0	1	0	0	0	0	0	0	0	0	0	0	0	0	0	0	0	0	0	0	1	private
pan_gene_27757	pan_gene_27854	Glutamate;Photoperiod_Growing-degree_days_to_silk;Photoperiod_growing-degree_days_to_anthesis;Southern_leaf_blight;Tassel_branch_number	100_Kernel_weight;Ear_height;Ear_row_number;Nodes_to_ear;Photoperiod_growing-degree_days_to_anthesis	0	0	0	0	0	0	0	1	0	0	0	0	0	0	0	0	0	0	0	0	0	0	0	0	0	0	1	private
pan_gene_27757	pan_gene_30771	Glutamate;Photoperiod_Growing-degree_days_to_silk;Photoperiod_growing-degree_days_to_anthesis;Southern_leaf_blight;Tassel_branch_number	Photoperiod_growing-degree_days_to_anthesis	0	0	0	0	0	0	0	0	0	0	1	0	0	0	0	0	0	0	0	0	0	0	0	1	0	0	2	dispensable
pan_gene_27833	pan_gene_8336	Photoperiod_growing-degree_days_to_anthesis	Photoperiod_growing-degree_days_to_anthesis	0	0	0	0	0	0	0	0	0	0	0	0	0	0	0	0	0	0	0	1	0	0	0	0	0	0	1	private
pan_gene_27854	pan_gene_29528	100_Kernel_weight;Ear_height;Ear_row_number;Nodes_to_ear;Photoperiod_growing-degree_days_to_anthesis	Average_internode_length_(below_ear);Photoperiod_growing-degree_days_to_anthesis	0	0	0	0	0	0	0	1	0	0	0	0	0	0	0	0	0	0	0	0	0	0	0	0	0	0	1	private
pan_gene_27854	pan_gene_4391	100_Kernel_weight;Ear_height;Ear_row_number;Nodes_to_ear;Photoperiod_growing-degree_days_to_anthesis	Photoperiod_growing-degree_days_to_anthesis	0	0	0	0	0	0	0	1	0	0	0	0	0	0	0	0	0	0	0	0	0	0	0	0	0	0	1	private
pan_gene_27854	pan_gene_7783	100_Kernel_weight;Ear_height;Ear_row_number;Nodes_to_ear;Photoperiod_growing-degree_days_to_anthesis	100_Kernel_weight;Days_to_anthesis;Photoperiod_growing-degree_days_to_anthesis	0	0	0	0	0	0	0	1	0	0	0	0	0	0	0	0	0	0	0	0	0	0	0	0	0	0	1	private
pan_gene_28732	pan_gene_31756	Anthesis-silking_interval;Days_to_anthesis;Ear_height;Leaf_length;Leaf_width;Nodes_per_plant;Photoperiod_Growing-degree_days_to_silk;Photoperiod_growing-degree_days_to_anthesis	Chlorophyll_B;Photoperiod_growing-degree_days_to_anthesis	0	0	0	0	0	0	0	1	0	0	0	0	0	0	0	0	0	0	0	0	0	0	0	1	0	0	2	dispensable
pan_gene_28774	pan_gene_30688	Ear_row_number;Photoperiod_Growing-degree_days_to_silk;Photoperiod_growing-degree_days_to_anthesis	Photoperiod_growing-degree_days_to_anthesis	0	0	0	0	0	0	0	0	0	0	0	0	0	0	0	0	1	0	0	0	0	0	0	0	0	0	1	private
pan_gene_28774	pan_gene_4451	Ear_row_number;Photoperiod_Growing-degree_days_to_silk;Photoperiod_growing-degree_days_to_anthesis	Nodes_per_plant;Photoperiod_growing-degree_days_to_anthesis;Southern_leaf_blight	0	0	0	0	0	0	0	1	0	0	0	0	0	0	0	0	0	0	0	0	0	0	0	0	0	0	1	private
pan_gene_28774	pan_gene_97091	Ear_row_number;Photoperiod_Growing-degree_days_to_silk;Photoperiod_growing-degree_days_to_anthesis	Nodes_above_ear;Photoperiod_growing-degree_days_to_anthesis;Stalk_strength	0	0	0	0	0	0	0	1	0	0	0	0	0	0	0	0	0	0	0	0	0	0	0	0	0	0	1	private
pan_gene_28802	pan_gene_5350	Photoperiod_growing-degree_days_to_anthesis	Photoperiod_growing-degree_days_to_anthesis;Tassel_length	0	0	0	0	0	0	0	0	1	0	0	0	0	0	0	0	0	0	0	0	0	0	0	0	0	0	1	private
pan_gene_28883	pan_gene_30929	Height_per_day_(until_flowering);Nodes_per_plant;Photoperiod_Growing-degree_days_to_silk;Photoperiod_growing-degree_days_to_anthesis;Ratio_of_ear_height_to_total_height	Northern_Leaf_Blight;Photoperiod_growing-degree_days_to_anthesis	0	0	0	0	0	0	0	1	0	0	0	0	0	0	0	0	0	0	0	0	0	0	0	0	0	0	1	private
pan_gene_29258	pan_gene_5368	Ear_row_number;Photoperiod_growing-degree_days_to_anthesis	Anthesis-silking_interval;Cob_diameter;Leaf_length;Nodes_above_ear;Photoperiod_growing-degree_days_to_anthesis	0	0	0	0	0	0	0	1	0	0	0	1	0	0	0	0	0	0	0	0	0	0	0	0	0	0	2	dispensable
pan_gene_29258	pan_gene_8165	Ear_row_number;Photoperiod_growing-degree_days_to_anthesis	Days_to_anthesis;Photoperiod_growing-degree_days_to_anthesis	0	0	0	0	0	0	0	1	0	0	0	0	0	0	0	1	0	0	0	0	0	0	0	0	0	0	2	dispensable
pan_gene_30919	pan_gene_8437	Photoperiod_growing-degree_days_to_anthesis	Days_to_anthesis;Photoperiod_growing-degree_days_to_anthesis	0	0	0	0	0	0	0	1	0	0	0	0	0	0	0	0	0	0	0	0	0	0	0	0	0	0	1	private
pan_gene_31756	pan_gene_5816	Chlorophyll_B;Photoperiod_growing-degree_days_to_anthesis	Days_to_anthesis;Days_to_silk;Ear_row_number;Photoperiod_growing-degree_days_to_anthesis	0	0	0	0	0	0	0	0	0	0	0	0	0	0	0	0	0	0	0	0	0	0	1	0	0	0	1	private
pan_gene_3463	pan_gene_5350	100_Kernel_weight;Days_to_anthesis;Leaf_width;Photoperiod_Growing-degree_days_to_silk;Photoperiod_growing-degree_days_to_anthesis	Photoperiod_growing-degree_days_to_anthesis;Tassel_length	0	0	0	0	0	0	0	1	0	0	0	0	0	0	0	0	0	0	0	0	0	0	0	0	0	0	1	private
pan_gene_5350	pan_gene_8286	Photoperiod_growing-degree_days_to_anthesis;Tassel_length	Average_internode_length_(below_ear);Days_to_silk;Photoperiod_growing-degree_days_to_anthesis;Stalk_strength	0	0	0	0	0	0	0	1	1	0	0	0	0	1	0	0	0	0	0	0	0	0	0	0	0	0	3	dispensable
pan_gene_5368	pan_gene_8165	Anthesis-silking_interval;Cob_diameter;Leaf_length;Nodes_above_ear;Photoperiod_growing-degree_days_to_anthesis	Days_to_anthesis;Photoperiod_growing-degree_days_to_anthesis	0	0	0	0	0	0	0	1	0	0	0	0	0	0	0	1	0	0	0	0	0	0	0	0	0	0	2	dispensable
pan_gene_8549	pan_gene_98803	Photoperiod_growing-degree_days_to_anthesis	Days_to_silk;Photoperiod_growing-degree_days_to_anthesis	0	0	0	0	0	0	0	1	0	0	0	0	0	0	0	0	0	0	0	0	0	0	0	0	0	0	1	private
pan_gene_102512	pan_gene_22739	Nitrate;PCA_of_metabolites:_PC1;Photoperiod_Growing-degree_days_to_silk;Photoperiod_growing-degree_days_to_anthesis;Plant_height	Photoperiod_Growing-degree_days_to_silk;Photoperiod_growing-degree_days_to_anthesis	0	0	0	0	0	0	0	0	1	0	0	0	0	0	0	0	0	0	0	0	0	0	0	0	0	0	1	private
pan_gene_10355	pan_gene_16815	Photoperiod_growing-degree_days_to_anthesis	Photoperiod_growing-degree_days_to_anthesis	0	0	0	0	0	0	0	0	1	0	0	0	0	0	0	0	0	0	0	0	0	0	0	0	0	0	1	private
pan_gene_10355	pan_gene_17168	Photoperiod_growing-degree_days_to_anthesis	Photoperiod_growing-degree_days_to_anthesis	0	0	0	0	0	0	0	0	1	0	0	0	0	0	1	0	0	0	0	0	0	0	0	0	0	0	2	dispensable
pan_gene_10355	pan_gene_28883	Photoperiod_growing-degree_days_to_anthesis	Height_per_day_(until_flowering);Nodes_per_plant;Photoperiod_Growing-degree_days_to_silk;Photoperiod_growing-degree_days_to_anthesis;Ratio_of_ear_height_to_total_height	0	0	0	0	0	0	0	0	1	0	0	0	0	0	0	0	0	0	0	0	0	0	0	0	0	0	1	private
pan_gene_10355	pan_gene_4391	Photoperiod_growing-degree_days_to_anthesis	Photoperiod_growing-degree_days_to_anthesis	0	0	0	0	0	0	0	0	1	0	0	0	0	0	0	0	0	0	0	0	0	0	0	0	0	0	1	private
pan_gene_1036	pan_gene_29979	Days_to_silk;Fructose;Photoperiod_growing-degree_days_to_anthesis	Photoperiod_growing-degree_days_to_anthesis	0	0	0	0	0	0	0	0	1	0	0	0	1	0	0	0	0	1	0	0	0	0	0	0	0	1	4	dispensable
pan_gene_10773	pan_gene_14301	Boxcox-transformed_leaf_angle;Ear_height;Photoperiod_Growing-degree_days_to_silk;Photoperiod_growing-degree_days_to_anthesis;Plant_height;Southern_leaf_blight	Photoperiod_Growing-degree_days_to_silk;Photoperiod_growing-degree_days_to_anthesis;Plant_height	0	0	0	0	0	0	0	0	1	0	0	0	0	0	0	0	0	0	0	0	0	0	0	0	0	0	1	private
pan_gene_10773	pan_gene_16815	Boxcox-transformed_leaf_angle;Ear_height;Photoperiod_Growing-degree_days_to_silk;Photoperiod_growing-degree_days_to_anthesis;Plant_height;Southern_leaf_blight	Photoperiod_growing-degree_days_to_anthesis	0	0	0	0	0	0	0	0	1	0	0	0	0	0	0	0	0	0	0	0	0	0	0	0	0	0	1	private
pan_gene_10773	pan_gene_19429	Boxcox-transformed_leaf_angle;Ear_height;Photoperiod_Growing-degree_days_to_silk;Photoperiod_growing-degree_days_to_anthesis;Plant_height;Southern_leaf_blight	Photoperiod_growing-degree_days_to_anthesis	0	0	0	0	0	0	0	0	1	0	0	0	0	0	0	0	0	0	0	0	0	0	0	0	0	0	1	private
pan_gene_10773	pan_gene_28732	Boxcox-transformed_leaf_angle;Ear_height;Photoperiod_Growing-degree_days_to_silk;Photoperiod_growing-degree_days_to_anthesis;Plant_height;Southern_leaf_blight	Anthesis-silking_interval;Days_to_anthesis;Ear_height;Leaf_length;Leaf_width;Nodes_per_plant;Photoperiod_Growing-degree_days_to_silk;Photoperiod_growing-degree_days_to_anthesis	0	0	0	0	0	0	0	0	1	0	0	0	0	0	0	0	0	0	0	0	0	0	0	0	0	0	1	private
pan_gene_10773	pan_gene_28883	Boxcox-transformed_leaf_angle;Ear_height;Photoperiod_Growing-degree_days_to_silk;Photoperiod_growing-degree_days_to_anthesis;Plant_height;Southern_leaf_blight	Height_per_day_(until_flowering);Nodes_per_plant;Photoperiod_Growing-degree_days_to_silk;Photoperiod_growing-degree_days_to_anthesis;Ratio_of_ear_height_to_total_height	0	0	0	0	0	0	0	0	1	0	0	0	0	0	0	0	0	0	0	0	0	0	0	0	0	0	1	private
pan_gene_10773	pan_gene_4391	Boxcox-transformed_leaf_angle;Ear_height;Photoperiod_Growing-degree_days_to_silk;Photoperiod_growing-degree_days_to_anthesis;Plant_height;Southern_leaf_blight	Photoperiod_growing-degree_days_to_anthesis	0	0	0	0	0	0	0	0	1	0	0	0	0	0	0	0	0	0	0	0	0	0	0	0	0	0	1	private
pan_gene_10773	pan_gene_7783	Boxcox-transformed_leaf_angle;Ear_height;Photoperiod_Growing-degree_days_to_silk;Photoperiod_growing-degree_days_to_anthesis;Plant_height;Southern_leaf_blight	100_Kernel_weight;Days_to_anthesis;Photoperiod_growing-degree_days_to_anthesis	0	0	0	0	0	0	0	0	1	0	0	0	0	0	0	0	0	0	0	0	0	0	0	0	0	0	1	private
pan_gene_10813	pan_gene_5382	Height_per_day_(until_flowering);Photoperiod_growing-degree_days_to_anthesis	Cob_diameter;Leaf_length;Photoperiod_growing-degree_days_to_anthesis	0	0	0	0	0	0	0	0	1	0	0	1	0	0	1	0	0	0	0	0	0	0	0	0	1	0	4	dispensable
pan_gene_1107	pan_gene_20079	Photoperiod_growing-degree_days_to_anthesis	Ear_row_number;Nodes_per_plant;Photoperiod_growing-degree_days_to_anthesis;Southern_leaf_blight	0	0	0	0	0	0	0	0	1	0	0	1	0	0	0	0	0	0	0	0	0	1	1	1	0	0	5	dispensable
pan_gene_1119	pan_gene_13070	Photoperiod_growing-degree_days_to_anthesis	Photoperiod_growing-degree_days_to_anthesis	0	0	0	0	0	0	0	0	1	0	0	0	0	0	0	0	0	0	0	0	0	0	0	0	0	0	1	private
pan_gene_1119	pan_gene_27715	Photoperiod_growing-degree_days_to_anthesis	Photoperiod_Growing-degree_days_to_silk;Photoperiod_growing-degree_days_to_anthesis;Stalk_strength;Sucrose	0	0	0	0	0	0	0	0	0	0	0	0	0	0	0	0	1	0	0	0	0	0	1	0	0	0	2	dispensable
pan_gene_1119	pan_gene_4535	Photoperiod_growing-degree_days_to_anthesis	Nodes_per_plant;Photoperiod_growing-degree_days_to_anthesis	0	0	0	0	0	0	0	0	0	0	0	1	0	0	0	0	0	0	0	1	0	0	0	0	0	0	2	dispensable
pan_gene_1119	pan_gene_7624	Photoperiod_growing-degree_days_to_anthesis	Average_internode_length_(below_ear);Ear_height;Photoperiod_growing-degree_days_to_anthesis	0	0	0	0	0	0	0	0	1	0	0	0	0	0	0	0	0	0	0	0	0	0	0	0	0	0	1	private
pan_gene_11311	pan_gene_14301	Photoperiod_growing-degree_days_to_anthesis	Photoperiod_Growing-degree_days_to_silk;Photoperiod_growing-degree_days_to_anthesis;Plant_height	0	0	0	0	0	0	0	0	1	0	0	0	0	0	0	0	0	0	0	0	0	0	0	0	0	0	1	private
pan_gene_11311	pan_gene_8525	Photoperiod_growing-degree_days_to_anthesis	Photoperiod_growing-degree_days_to_anthesis	0	0	0	0	0	0	0	0	1	0	0	0	0	0	0	0	0	0	0	0	0	0	0	0	0	0	1	private
pan_gene_11804	pan_gene_5368	Photoperiod_growing-degree_days_to_anthesis	Anthesis-silking_interval;Cob_diameter;Leaf_length;Nodes_above_ear;Photoperiod_growing-degree_days_to_anthesis	0	0	0	0	0	0	0	0	1	0	1	0	0	0	0	0	0	0	0	0	0	0	0	0	0	0	2	dispensable
pan_gene_1181	pan_gene_4535	Chlorophyll_A;Leaf_length;Photoperiod_Growing-degree_days_to_silk;Photoperiod_growing-degree_days_to_anthesis;Tassel_length	Nodes_per_plant;Photoperiod_growing-degree_days_to_anthesis	0	0	0	0	0	0	0	0	0	0	0	1	0	0	0	0	0	0	0	0	0	0	0	1	0	0	2	dispensable
pan_gene_12016	pan_gene_16815	Nodes_per_plant;Nodes_to_ear;Photoperiod_Growing-degree_days_to_silk;Photoperiod_growing-degree_days_to_anthesis;Southern_leaf_blight	Photoperiod_growing-degree_days_to_anthesis	0	0	0	0	0	0	0	0	1	0	0	0	0	0	1	0	0	0	0	0	0	0	1	0	0	0	3	dispensable
pan_gene_12020	pan_gene_29783	Photoperiod_growing-degree_days_to_anthesis	Leaf_width;Photoperiod_growing-degree_days_to_anthesis	0	0	0	0	0	0	0	0	1	0	0	0	0	0	0	0	0	0	0	0	0	0	0	0	0	0	1	private
pan_gene_12845	pan_gene_20079	Average_internode_length_(below_ear);Photoperiod_growing-degree_days_to_anthesis;Plant_height	Ear_row_number;Nodes_per_plant;Photoperiod_growing-degree_days_to_anthesis;Southern_leaf_blight	0	0	0	0	0	0	0	0	0	0	0	1	0	0	0	0	1	0	0	0	0	0	0	0	0	0	2	dispensable
pan_gene_13070	pan_gene_8525	Photoperiod_growing-degree_days_to_anthesis	Photoperiod_growing-degree_days_to_anthesis	0	0	0	0	0	0	0	0	1	0	0	0	0	0	0	0	0	0	0	0	0	0	0	0	0	0	1	private
pan_gene_13070	pan_gene_8787	Photoperiod_growing-degree_days_to_anthesis	Photoperiod_growing-degree_days_to_anthesis	0	0	0	0	0	0	0	0	1	0	0	0	0	0	0	0	0	0	0	0	0	0	0	0	0	0	1	private
pan_gene_14301	pan_gene_17168	Photoperiod_Growing-degree_days_to_silk;Photoperiod_growing-degree_days_to_anthesis;Plant_height	Photoperiod_growing-degree_days_to_anthesis	0	0	0	0	0	0	0	0	1	0	0	0	0	0	0	0	0	0	0	0	0	0	0	0	0	0	1	private
pan_gene_14301	pan_gene_19201	Photoperiod_Growing-degree_days_to_silk;Photoperiod_growing-degree_days_to_anthesis;Plant_height	Photoperiod_growing-degree_days_to_anthesis	0	0	0	0	0	0	0	0	1	0	0	0	0	0	0	0	0	0	0	0	0	0	0	0	0	0	1	private
pan_gene_14301	pan_gene_19429	Photoperiod_Growing-degree_days_to_silk;Photoperiod_growing-degree_days_to_anthesis;Plant_height	Photoperiod_growing-degree_days_to_anthesis	0	0	0	0	0	0	0	0	1	0	0	0	0	0	0	0	0	0	0	0	1	0	0	0	0	0	2	dispensable
pan_gene_14301	pan_gene_27757	Photoperiod_Growing-degree_days_to_silk;Photoperiod_growing-degree_days_to_anthesis;Plant_height	Glutamate;Photoperiod_Growing-degree_days_to_silk;Photoperiod_growing-degree_days_to_anthesis;Southern_leaf_blight;Tassel_branch_number	0	0	0	0	0	0	0	0	1	0	0	0	0	0	0	0	0	0	0	0	0	0	0	0	0	0	1	private
pan_gene_14301	pan_gene_28802	Photoperiod_Growing-degree_days_to_silk;Photoperiod_growing-degree_days_to_anthesis;Plant_height	Photoperiod_growing-degree_days_to_anthesis	0	0	0	0	0	0	0	0	1	0	0	0	1	0	0	0	0	0	0	0	0	0	0	0	0	0	2	dispensable
pan_gene_14301	pan_gene_29724	Photoperiod_Growing-degree_days_to_silk;Photoperiod_growing-degree_days_to_anthesis;Plant_height	Photoperiod_growing-degree_days_to_anthesis	0	0	0	0	0	0	0	0	1	0	0	0	1	0	0	0	0	0	0	0	0	0	0	0	0	0	2	dispensable
pan_gene_14301	pan_gene_5350	Photoperiod_Growing-degree_days_to_silk;Photoperiod_growing-degree_days_to_anthesis;Plant_height	Photoperiod_growing-degree_days_to_anthesis;Tassel_length	0	0	0	0	0	0	0	0	1	0	0	0	0	0	0	0	0	0	0	0	0	0	0	0	0	0	1	private
pan_gene_14301	pan_gene_5368	Photoperiod_Growing-degree_days_to_silk;Photoperiod_growing-degree_days_to_anthesis;Plant_height	Anthesis-silking_interval;Cob_diameter;Leaf_length;Nodes_above_ear;Photoperiod_growing-degree_days_to_anthesis	0	0	0	0	0	0	0	0	1	0	0	0	0	0	0	0	0	0	0	0	1	0	0	0	0	0	2	dispensable
pan_gene_14301	pan_gene_8814	Photoperiod_Growing-degree_days_to_silk;Photoperiod_growing-degree_days_to_anthesis;Plant_height	Nitrate;Photoperiod_growing-degree_days_to_anthesis	0	0	0	0	0	0	0	0	1	0	0	0	0	0	0	0	0	0	0	0	0	0	0	0	0	0	1	private
pan_gene_14485	pan_gene_20378	Ear_height;Photoperiod_growing-degree_days_to_anthesis;Plant_height	Photoperiod_growing-degree_days_to_anthesis	0	0	0	0	0	0	0	0	1	0	0	0	0	0	0	0	0	0	0	1	0	0	0	1	0	0	3	dispensable
pan_gene_14739	pan_gene_30968	Days_to_anthesis;Photoperiod_Growing-degree_days_to_silk;Photoperiod_growing-degree_days_to_anthesis	Photoperiod_growing-degree_days_to_anthesis	0	0	0	0	0	0	0	0	0	0	0	1	0	0	0	1	1	0	0	0	0	0	0	0	0	0	3	dispensable
pan_gene_14739	pan_gene_5455	Days_to_anthesis;Photoperiod_Growing-degree_days_to_silk;Photoperiod_growing-degree_days_to_anthesis	Cob_diameter;Ear_height;Photoperiod_Growing-degree_days_to_silk;Photoperiod_growing-degree_days_to_anthesis;Ratio_of_ear_height_to_total_height	0	0	0	0	0	0	0	0	1	0	0	0	0	0	0	0	0	0	0	0	0	0	0	0	0	0	1	private
pan_gene_14773	pan_gene_26775	Photoperiod_growing-degree_days_to_anthesis	Photoperiod_growing-degree_days_to_anthesis	0	0	0	0	0	0	0	0	1	0	0	0	0	0	0	0	0	0	0	0	0	0	0	0	0	0	1	private
pan_gene_14773	pan_gene_27649	Photoperiod_growing-degree_days_to_anthesis	Anthesis-silking_interval;Photoperiod_growing-degree_days_to_anthesis;Tassel_length	0	0	0	0	0	0	0	0	1	0	0	0	0	0	0	0	0	0	0	0	0	0	0	0	0	0	1	private
pan_gene_14838	pan_gene_26812	Nodes_above_ear;Photoperiod_growing-degree_days_to_anthesis;Tassel_length	100_Kernel_weight;Height_above_ear;Photoperiod_Growing-degree_days_to_silk;Photoperiod_growing-degree_days_to_anthesis	0	0	0	0	0	0	0	0	1	0	0	0	0	0	0	0	0	0	0	0	0	0	0	0	0	0	1	private
pan_gene_14838	pan_gene_27649	Nodes_above_ear;Photoperiod_growing-degree_days_to_anthesis;Tassel_length	Anthesis-silking_interval;Photoperiod_growing-degree_days_to_anthesis;Tassel_length	0	0	0	0	0	0	0	0	1	0	0	0	0	0	0	0	0	0	0	0	0	0	0	0	0	0	1	private
pan_gene_16497	pan_gene_29217	Days_to_anthesis;Days_to_silk;Height_above_ear;Photoperiod_growing-degree_days_to_anthesis	Photoperiod_growing-degree_days_to_anthesis	0	0	0	0	0	0	0	0	0	0	0	0	0	0	0	0	0	1	0	0	0	0	0	0	0	0	1	private
pan_gene_16815	pan_gene_21896	Photoperiod_growing-degree_days_to_anthesis	Photoperiod_Growing-degree_days_to_silk;Photoperiod_growing-degree_days_to_anthesis	0	0	0	0	0	0	0	0	1	0	1	0	0	0	1	0	0	0	0	0	1	0	1	0	1	0	6	dispensable
pan_gene_16815	pan_gene_26812	Photoperiod_growing-degree_days_to_anthesis	100_Kernel_weight;Height_above_ear;Photoperiod_Growing-degree_days_to_silk;Photoperiod_growing-degree_days_to_anthesis	0	0	0	0	0	0	0	0	1	0	0	0	0	0	0	0	0	0	0	0	0	0	0	0	0	0	1	private
pan_gene_16815	pan_gene_27757	Photoperiod_growing-degree_days_to_anthesis	Glutamate;Photoperiod_Growing-degree_days_to_silk;Photoperiod_growing-degree_days_to_anthesis;Southern_leaf_blight;Tassel_branch_number	0	0	0	0	0	0	0	0	1	0	0	0	0	0	0	0	0	0	0	0	0	1	0	0	0	0	2	dispensable
pan_gene_16815	pan_gene_29528	Photoperiod_growing-degree_days_to_anthesis	Average_internode_length_(below_ear);Photoperiod_growing-degree_days_to_anthesis	0	0	0	0	0	0	0	0	0	0	0	0	0	0	0	0	0	0	0	0	0	1	0	0	0	0	1	private
pan_gene_16815	pan_gene_29724	Photoperiod_growing-degree_days_to_anthesis	Photoperiod_growing-degree_days_to_anthesis	0	0	0	0	0	0	0	0	1	0	0	0	0	0	0	0	0	0	0	0	0	0	0	0	0	0	1	private
pan_gene_16815	pan_gene_4391	Photoperiod_growing-degree_days_to_anthesis	Photoperiod_growing-degree_days_to_anthesis	0	0	0	0	0	0	0	0	1	0	0	0	0	0	0	0	0	0	0	0	0	0	0	0	0	0	1	private
pan_gene_16815	pan_gene_7783	Photoperiod_growing-degree_days_to_anthesis	100_Kernel_weight;Days_to_anthesis;Photoperiod_growing-degree_days_to_anthesis	0	0	0	0	0	0	0	0	1	0	0	0	0	0	0	0	0	0	0	0	0	1	0	0	0	0	2	dispensable
pan_gene_16815	pan_gene_8525	Photoperiod_growing-degree_days_to_anthesis	Photoperiod_growing-degree_days_to_anthesis	0	0	0	0	0	0	0	0	1	0	0	0	0	0	0	0	0	0	0	0	0	0	0	0	0	0	1	private
pan_gene_16815	pan_gene_8787	Photoperiod_growing-degree_days_to_anthesis	Photoperiod_growing-degree_days_to_anthesis	0	0	0	0	0	0	0	0	1	0	0	0	0	1	0	0	0	1	0	0	0	1	0	0	0	0	4	dispensable
pan_gene_17168	pan_gene_21896	Photoperiod_growing-degree_days_to_anthesis	Photoperiod_Growing-degree_days_to_silk;Photoperiod_growing-degree_days_to_anthesis	0	0	0	0	0	0	0	0	1	0	0	1	0	0	0	0	0	0	0	0	0	0	0	0	0	0	2	dispensable
pan_gene_17168	pan_gene_8286	Photoperiod_growing-degree_days_to_anthesis	Average_internode_length_(below_ear);Days_to_silk;Photoperiod_growing-degree_days_to_anthesis;Stalk_strength	0	0	0	0	0	0	0	0	1	0	0	0	0	0	0	0	0	0	0	0	0	1	0	0	0	0	2	dispensable
pan_gene_17176	pan_gene_28616	Days_to_silk;Ear_row_number;Photoperiod_growing-degree_days_to_anthesis	Photoperiod_Growing-degree_days_to_silk;Photoperiod_growing-degree_days_to_anthesis	0	0	0	0	0	0	0	0	1	0	0	0	0	0	0	0	0	0	0	0	0	0	0	0	0	0	1	private
pan_gene_17176	pan_gene_5382	Days_to_silk;Ear_row_number;Photoperiod_growing-degree_days_to_anthesis	Cob_diameter;Leaf_length;Photoperiod_growing-degree_days_to_anthesis	0	0	0	0	0	0	0	0	1	0	0	0	0	0	0	0	0	1	0	0	0	0	0	0	0	0	2	dispensable
pan_gene_17257	pan_gene_31814	Leaf_width;Photoperiod_growing-degree_days_to_anthesis	Boxcox-transformed_leaf_angle;Ear_height;Photoperiod_growing-degree_days_to_anthesis	0	0	0	0	0	0	0	0	1	0	0	0	0	0	0	0	0	0	0	0	0	0	0	0	0	0	1	private
pan_gene_19201	pan_gene_5350	Photoperiod_growing-degree_days_to_anthesis	Photoperiod_growing-degree_days_to_anthesis;Tassel_length	0	0	0	0	0	0	0	0	1	0	0	0	0	0	0	0	0	0	0	0	0	0	0	0	0	0	1	private
pan_gene_19429	pan_gene_26812	Photoperiod_growing-degree_days_to_anthesis	100_Kernel_weight;Height_above_ear;Photoperiod_Growing-degree_days_to_silk;Photoperiod_growing-degree_days_to_anthesis	0	0	0	0	0	0	0	0	1	0	0	0	0	0	0	0	0	0	0	0	0	0	0	0	0	0	1	private
pan_gene_19429	pan_gene_27649	Photoperiod_growing-degree_days_to_anthesis	Anthesis-silking_interval;Photoperiod_growing-degree_days_to_anthesis;Tassel_length	0	0	0	0	0	0	0	0	1	0	0	0	0	0	0	0	0	0	0	0	0	0	0	0	0	0	1	private
pan_gene_19429	pan_gene_30919	Photoperiod_growing-degree_days_to_anthesis	Photoperiod_growing-degree_days_to_anthesis	0	0	0	0	0	0	0	0	1	0	0	0	0	0	0	0	0	0	0	0	0	0	0	0	0	0	1	private
pan_gene_19429	pan_gene_8525	Photoperiod_growing-degree_days_to_anthesis	Photoperiod_growing-degree_days_to_anthesis	0	0	0	0	0	0	0	0	1	0	0	0	0	0	0	0	0	0	0	0	0	0	0	0	0	0	1	private
pan_gene_21896	pan_gene_28732	Photoperiod_Growing-degree_days_to_silk;Photoperiod_growing-degree_days_to_anthesis	Anthesis-silking_interval;Days_to_anthesis;Ear_height;Leaf_length;Leaf_width;Nodes_per_plant;Photoperiod_Growing-degree_days_to_silk;Photoperiod_growing-degree_days_to_anthesis	0	0	0	0	0	0	0	0	1	0	0	0	0	0	0	0	0	0	0	0	0	0	0	0	0	0	1	private
pan_gene_21896	pan_gene_29217	Photoperiod_Growing-degree_days_to_silk;Photoperiod_growing-degree_days_to_anthesis	Photoperiod_growing-degree_days_to_anthesis	0	0	0	0	0	0	0	0	1	0	0	0	0	0	0	0	0	0	0	0	0	0	1	0	0	0	2	dispensable
pan_gene_21896	pan_gene_29724	Photoperiod_Growing-degree_days_to_silk;Photoperiod_growing-degree_days_to_anthesis	Photoperiod_growing-degree_days_to_anthesis	0	0	0	0	0	0	0	0	1	0	0	0	0	0	0	0	0	0	0	0	0	0	0	0	0	0	1	private
pan_gene_26577	pan_gene_27757	Photoperiod_growing-degree_days_to_anthesis	Glutamate;Photoperiod_Growing-degree_days_to_silk;Photoperiod_growing-degree_days_to_anthesis;Southern_leaf_blight;Tassel_branch_number	0	0	0	0	0	0	0	0	0	0	0	0	0	1	0	0	1	0	0	0	0	1	0	0	0	0	3	dispensable
pan_gene_26775	pan_gene_28616	Photoperiod_growing-degree_days_to_anthesis	Photoperiod_Growing-degree_days_to_silk;Photoperiod_growing-degree_days_to_anthesis	0	0	0	0	0	0	0	0	1	1	0	0	1	0	0	0	0	0	0	0	0	1	0	0	0	0	4	dispensable
pan_gene_26775	pan_gene_29817	Photoperiod_growing-degree_days_to_anthesis	Days_to_anthesis;Photoperiod_Growing-degree_days_to_silk;Photoperiod_growing-degree_days_to_anthesis;Tassel_length	0	0	0	0	0	0	0	0	1	0	0	0	0	0	0	0	0	0	0	0	0	0	0	0	0	0	1	private
pan_gene_26775	pan_gene_5382	Photoperiod_growing-degree_days_to_anthesis	Cob_diameter;Leaf_length;Photoperiod_growing-degree_days_to_anthesis	0	0	0	0	0	0	0	0	1	0	0	1	0	0	0	0	0	1	0	0	1	1	0	0	0	0	5	dispensable
pan_gene_27649	pan_gene_29370	Anthesis-silking_interval;Photoperiod_growing-degree_days_to_anthesis;Tassel_length	Photoperiod_growing-degree_days_to_anthesis	0	0	0	0	0	0	0	0	1	0	0	0	0	0	0	0	0	0	0	0	0	0	0	0	0	0	1	private
pan_gene_27708	pan_gene_4535	Chlorophyll_A;Height_above_ear;Leaf_width;Photoperiod_Growing-degree_days_to_silk;Photoperiod_growing-degree_days_to_anthesis	Nodes_per_plant;Photoperiod_growing-degree_days_to_anthesis	0	0	0	0	0	0	0	0	0	1	0	1	0	0	0	0	0	0	0	0	0	0	0	0	0	0	2	dispensable
pan_gene_27711	pan_gene_9731	Boxcox-transformed_leaf_angle;Nodes_to_ear;Photoperiod_Growing-degree_days_to_silk;Photoperiod_growing-degree_days_to_anthesis;Stalk_strength;Tassel_branch_number	Photoperiod_growing-degree_days_to_anthesis;Starch	0	0	0	0	0	0	0	0	1	0	0	0	0	0	0	0	0	0	0	0	0	0	0	0	0	0	1	private
pan_gene_27715	pan_gene_4391	Photoperiod_Growing-degree_days_to_silk;Photoperiod_growing-degree_days_to_anthesis;Stalk_strength;Sucrose	Photoperiod_growing-degree_days_to_anthesis	0	0	0	0	0	0	0	0	0	0	0	0	0	0	0	0	0	0	0	0	0	0	1	0	0	0	1	private
pan_gene_27715	pan_gene_7783	Photoperiod_Growing-degree_days_to_silk;Photoperiod_growing-degree_days_to_anthesis;Stalk_strength;Sucrose	100_Kernel_weight;Days_to_anthesis;Photoperiod_growing-degree_days_to_anthesis	0	0	0	0	0	0	0	0	0	0	0	0	0	0	0	0	1	0	0	0	0	0	1	0	0	0	2	dispensable
pan_gene_27715	pan_gene_8335	Photoperiod_Growing-degree_days_to_silk;Photoperiod_growing-degree_days_to_anthesis;Stalk_strength;Sucrose	Average_internode_length_(whole_plant);Photoperiod_Growing-degree_days_to_silk;Photoperiod_growing-degree_days_to_anthesis	0	0	0	0	0	0	0	0	0	0	0	0	0	0	0	0	1	0	0	0	0	0	1	0	0	0	2	dispensable
pan_gene_27715	pan_gene_8787	Photoperiod_Growing-degree_days_to_silk;Photoperiod_growing-degree_days_to_anthesis;Stalk_strength;Sucrose	Photoperiod_growing-degree_days_to_anthesis	0	0	0	0	0	0	0	0	0	0	0	0	0	0	0	0	0	0	0	0	0	0	1	0	0	0	1	private
pan_gene_27757	pan_gene_29217	Glutamate;Photoperiod_Growing-degree_days_to_silk;Photoperiod_growing-degree_days_to_anthesis;Southern_leaf_blight;Tassel_branch_number	Photoperiod_growing-degree_days_to_anthesis	0	0	0	0	0	0	0	0	1	0	0	0	0	0	1	0	0	1	0	0	0	0	0	0	0	0	3	dispensable
pan_gene_27757	pan_gene_31783	Glutamate;Photoperiod_Growing-degree_days_to_silk;Photoperiod_growing-degree_days_to_anthesis;Southern_leaf_blight;Tassel_branch_number	Photoperiod_growing-degree_days_to_anthesis	0	0	0	0	0	0	0	0	0	1	0	0	0	0	0	0	0	0	0	0	0	0	0	0	0	0	1	private
pan_gene_27757	pan_gene_5368	Glutamate;Photoperiod_Growing-degree_days_to_silk;Photoperiod_growing-degree_days_to_anthesis;Southern_leaf_blight;Tassel_branch_number	Anthesis-silking_interval;Cob_diameter;Leaf_length;Nodes_above_ear;Photoperiod_growing-degree_days_to_anthesis	0	0	0	0	0	0	0	0	1	0	0	0	0	1	0	0	0	0	0	0	0	0	0	0	0	0	2	dispensable
pan_gene_27757	pan_gene_8286	Glutamate;Photoperiod_Growing-degree_days_to_silk;Photoperiod_growing-degree_days_to_anthesis;Southern_leaf_blight;Tassel_branch_number	Average_internode_length_(below_ear);Days_to_silk;Photoperiod_growing-degree_days_to_anthesis;Stalk_strength	0	0	0	0	0	0	0	0	1	0	0	0	0	0	0	0	0	0	0	0	0	0	0	0	1	0	2	dispensable
pan_gene_27757	pan_gene_8525	Glutamate;Photoperiod_Growing-degree_days_to_silk;Photoperiod_growing-degree_days_to_anthesis;Southern_leaf_blight;Tassel_branch_number	Photoperiod_growing-degree_days_to_anthesis	0	0	0	0	0	0	0	0	1	0	0	1	0	0	0	0	0	0	0	0	1	0	0	0	0	0	3	dispensable
pan_gene_27850	pan_gene_29257	Ear_row_number;Photoperiod_growing-degree_days_to_anthesis	Photoperiod_growing-degree_days_to_anthesis	0	0	0	0	0	0	0	0	1	0	0	0	0	0	0	0	0	0	0	0	0	0	0	0	0	0	1	private
pan_gene_28065	pan_gene_28883	Photoperiod_Growing-degree_days_to_silk;Photoperiod_growing-degree_days_to_anthesis	Height_per_day_(until_flowering);Nodes_per_plant;Photoperiod_Growing-degree_days_to_silk;Photoperiod_growing-degree_days_to_anthesis;Ratio_of_ear_height_to_total_height	0	0	0	0	0	0	0	0	1	0	0	0	0	0	0	0	0	0	0	0	0	0	0	0	0	0	1	private
pan_gene_28732	pan_gene_8335	Anthesis-silking_interval;Days_to_anthesis;Ear_height;Leaf_length;Leaf_width;Nodes_per_plant;Photoperiod_Growing-degree_days_to_silk;Photoperiod_growing-degree_days_to_anthesis	Average_internode_length_(whole_plant);Photoperiod_Growing-degree_days_to_silk;Photoperiod_growing-degree_days_to_anthesis	0	0	0	0	0	0	0	0	1	0	0	0	0	0	0	0	0	0	0	1	0	0	0	0	0	0	2	dispensable
pan_gene_28732	pan_gene_8525	Anthesis-silking_interval;Days_to_anthesis;Ear_height;Leaf_length;Leaf_width;Nodes_per_plant;Photoperiod_Growing-degree_days_to_silk;Photoperiod_growing-degree_days_to_anthesis	Photoperiod_growing-degree_days_to_anthesis	0	0	0	0	0	0	0	0	1	0	0	0	0	0	0	0	0	0	0	0	0	0	0	0	0	0	1	private
pan_gene_28802	pan_gene_31756	Photoperiod_growing-degree_days_to_anthesis	Chlorophyll_B;Photoperiod_growing-degree_days_to_anthesis	0	0	0	0	0	0	0	0	1	0	0	0	0	0	0	0	0	0	0	0	0	0	0	0	0	0	1	private
pan_gene_28883	pan_gene_30771	Height_per_day_(until_flowering);Nodes_per_plant;Photoperiod_Growing-degree_days_to_silk;Photoperiod_growing-degree_days_to_anthesis;Ratio_of_ear_height_to_total_height	Photoperiod_growing-degree_days_to_anthesis	0	0	0	0	0	0	0	0	0	0	0	0	0	1	0	0	0	1	0	0	0	0	0	0	0	1	3	dispensable
pan_gene_28883	pan_gene_8525	Height_per_day_(until_flowering);Nodes_per_plant;Photoperiod_Growing-degree_days_to_silk;Photoperiod_growing-degree_days_to_anthesis;Ratio_of_ear_height_to_total_height	Photoperiod_growing-degree_days_to_anthesis	0	0	0	0	0	0	0	0	1	0	0	0	0	0	0	0	0	0	0	0	0	0	0	0	0	0	1	private
pan_gene_29217	pan_gene_29370	Photoperiod_growing-degree_days_to_anthesis	Photoperiod_growing-degree_days_to_anthesis	0	0	0	0	0	0	0	0	1	0	1	0	0	0	0	1	0	1	0	1	0	0	0	0	0	0	5	dispensable
pan_gene_29217	pan_gene_31756	Photoperiod_growing-degree_days_to_anthesis	Chlorophyll_B;Photoperiod_growing-degree_days_to_anthesis	0	0	0	0	0	0	0	0	1	0	0	0	0	0	0	0	0	0	0	0	0	0	0	1	0	0	2	dispensable
pan_gene_29217	pan_gene_8525	Photoperiod_growing-degree_days_to_anthesis	Photoperiod_growing-degree_days_to_anthesis	0	0	0	0	0	0	0	0	1	0	0	0	0	0	0	0	0	0	0	0	0	0	0	0	0	0	1	private
pan_gene_29595	pan_gene_8525	Nodes_to_ear;PCA_of_metabolites:_PC1;Photoperiod_Growing-degree_days_to_silk;Photoperiod_growing-degree_days_to_anthesis;Tassel_length	Photoperiod_growing-degree_days_to_anthesis	0	0	0	0	0	0	0	0	1	0	0	0	0	0	0	0	0	0	0	0	0	0	0	0	0	0	1	private
pan_gene_29724	pan_gene_5350	Photoperiod_growing-degree_days_to_anthesis	Photoperiod_growing-degree_days_to_anthesis;Tassel_length	0	0	0	0	0	0	0	0	1	0	0	0	0	0	0	0	0	0	0	0	0	0	0	0	0	0	1	private
pan_gene_30919	pan_gene_7624	Photoperiod_growing-degree_days_to_anthesis	Average_internode_length_(below_ear);Ear_height;Photoperiod_growing-degree_days_to_anthesis	0	0	0	0	0	0	0	0	1	0	0	0	0	0	0	0	0	0	0	0	0	0	0	0	0	0	1	private
pan_gene_30919	pan_gene_8787	Photoperiod_growing-degree_days_to_anthesis	Photoperiod_growing-degree_days_to_anthesis	0	0	0	0	0	0	0	0	1	0	1	0	0	0	0	0	0	0	0	0	1	0	0	0	0	0	3	dispensable
pan_gene_31783	pan_gene_5352	Photoperiod_growing-degree_days_to_anthesis	Photoperiod_Growing-degree_days_to_silk;Photoperiod_growing-degree_days_to_anthesis	0	0	0	0	0	0	0	0	0	0	0	0	0	0	0	1	0	0	0	0	0	0	0	0	0	1	2	dispensable
pan_gene_4391	pan_gene_5350	Photoperiod_growing-degree_days_to_anthesis	Photoperiod_growing-degree_days_to_anthesis;Tassel_length	0	0	0	0	0	0	0	0	1	1	0	0	0	0	0	0	0	0	0	0	0	0	1	0	0	0	3	dispensable
pan_gene_4391	pan_gene_8525	Photoperiod_growing-degree_days_to_anthesis	Photoperiod_growing-degree_days_to_anthesis	0	0	0	0	0	0	0	0	1	0	0	0	0	0	0	0	0	0	0	0	0	0	0	0	0	1	2	dispensable
pan_gene_5350	pan_gene_8814	Photoperiod_growing-degree_days_to_anthesis;Tassel_length	Nitrate;Photoperiod_growing-degree_days_to_anthesis	0	0	0	0	0	0	0	0	1	0	0	0	1	1	0	0	0	0	0	0	0	0	0	0	0	0	3	dispensable
pan_gene_8821	pan_gene_98803	Ear_height;Photoperiod_growing-degree_days_to_anthesis	Days_to_silk;Photoperiod_growing-degree_days_to_anthesis	0	0	0	0	0	0	0	0	1	0	0	0	0	0	0	0	0	0	0	0	0	0	0	0	0	0	1	private
pan_gene_102199	pan_gene_16815	Leaf_length;Photoperiod_growing-degree_days_to_anthesis	Photoperiod_growing-degree_days_to_anthesis	0	0	0	0	0	0	0	0	0	1	0	0	0	0	0	0	0	0	0	0	0	0	0	0	0	0	1	private
pan_gene_102810	pan_gene_1119	Photoperiod_Growing-degree_days_to_silk;Photoperiod_growing-degree_days_to_anthesis	Photoperiod_growing-degree_days_to_anthesis	0	0	0	0	0	0	0	0	0	1	0	0	0	0	0	0	0	0	0	0	0	0	0	0	0	0	1	private
pan_gene_102810	pan_gene_25373	Photoperiod_Growing-degree_days_to_silk;Photoperiod_growing-degree_days_to_anthesis	Fructose;Nodes_to_ear;Photoperiod_growing-degree_days_to_anthesis	0	0	0	0	0	0	0	0	0	1	0	0	0	0	0	0	0	0	0	0	0	0	0	0	0	0	1	private
pan_gene_102810	pan_gene_8821	Photoperiod_Growing-degree_days_to_silk;Photoperiod_growing-degree_days_to_anthesis	Ear_height;Photoperiod_growing-degree_days_to_anthesis	0	0	0	0	0	0	0	0	0	1	0	0	0	0	0	0	0	0	0	0	0	0	0	0	0	0	1	private
pan_gene_1106	pan_gene_4423	Photoperiod_growing-degree_days_to_anthesis	Chlorophyll_A;Photoperiod_Growing-degree_days_to_silk;Photoperiod_growing-degree_days_to_anthesis	0	0	0	0	0	0	0	0	0	0	0	0	1	0	0	0	0	0	0	0	0	0	0	0	0	0	1	private
pan_gene_1116	pan_gene_16815	Photoperiod_growing-degree_days_to_anthesis	Photoperiod_growing-degree_days_to_anthesis	0	0	0	0	0	0	0	0	0	1	0	0	0	0	0	0	0	0	0	0	0	0	0	0	0	0	1	private
pan_gene_1116	pan_gene_8286	Photoperiod_growing-degree_days_to_anthesis	Average_internode_length_(below_ear);Days_to_silk;Photoperiod_growing-degree_days_to_anthesis;Stalk_strength	0	0	0	0	0	0	0	0	0	1	0	0	0	0	0	0	0	0	0	0	0	0	0	0	0	0	1	private
pan_gene_11748	pan_gene_9035	Photoperiod_growing-degree_days_to_anthesis	Height_above_ear;Photoperiod_growing-degree_days_to_anthesis	0	0	0	0	0	0	0	0	0	1	0	0	0	0	0	0	0	0	0	0	0	0	0	0	0	0	1	private
pan_gene_12026	pan_gene_20079	Leaf_length;Photoperiod_Growing-degree_days_to_silk;Photoperiod_growing-degree_days_to_anthesis;Protein	Ear_row_number;Nodes_per_plant;Photoperiod_growing-degree_days_to_anthesis;Southern_leaf_blight	0	0	0	0	0	0	0	0	0	1	0	0	0	0	0	0	0	0	0	0	0	0	0	0	0	0	1	private
pan_gene_12061	pan_gene_26880	Photoperiod_growing-degree_days_to_anthesis;Southern_leaf_blight	Days_to_anthesis;Photoperiod_growing-degree_days_to_anthesis	0	0	0	0	0	0	0	0	0	1	0	1	0	0	0	0	0	0	0	0	0	1	0	1	0	0	4	dispensable
pan_gene_12061	pan_gene_8450	Photoperiod_growing-degree_days_to_anthesis;Southern_leaf_blight	Nodes_to_ear;Photoperiod_growing-degree_days_to_anthesis;Ratio_of_ear_height_to_total_height	0	0	0	0	0	0	0	0	0	1	0	0	0	0	0	0	0	1	0	0	0	0	1	0	0	0	3	dispensable
pan_gene_12061	pan_gene_97091	Photoperiod_growing-degree_days_to_anthesis;Southern_leaf_blight	Nodes_above_ear;Photoperiod_growing-degree_days_to_anthesis;Stalk_strength	0	0	0	0	0	0	0	0	0	1	0	1	0	0	0	0	0	0	0	0	0	0	1	0	1	0	4	dispensable
pan_gene_14178	pan_gene_20445	Boxcox-transformed_leaf_angle;Nodes_above_ear;Photoperiod_growing-degree_days_to_anthesis;Starch	Photoperiod_growing-degree_days_to_anthesis;Tassel_branch_number	0	0	0	0	0	0	0	0	0	1	0	0	0	0	0	0	0	0	0	0	0	0	0	0	0	0	1	private
pan_gene_16497	pan_gene_5382	Days_to_anthesis;Days_to_silk;Height_above_ear;Photoperiod_growing-degree_days_to_anthesis	Cob_diameter;Leaf_length;Photoperiod_growing-degree_days_to_anthesis	0	0	0	0	0	0	0	0	0	1	1	0	0	0	0	0	0	0	0	0	0	0	0	0	0	0	2	dispensable
pan_gene_17168	pan_gene_27804	Photoperiod_growing-degree_days_to_anthesis	Boxcox-transformed_leaf_angle;Photoperiod_Growing-degree_days_to_silk;Photoperiod_growing-degree_days_to_anthesis;Southern_leaf_blight	0	0	0	0	0	0	0	0	0	1	0	0	0	1	0	0	0	0	0	0	0	0	0	0	0	0	2	dispensable
pan_gene_17176	pan_gene_8814	Days_to_silk;Ear_row_number;Photoperiod_growing-degree_days_to_anthesis	Nitrate;Photoperiod_growing-degree_days_to_anthesis	0	0	0	0	0	0	0	0	0	1	0	0	0	0	0	1	0	0	0	0	0	0	0	0	0	0	2	dispensable
pan_gene_17257	pan_gene_9731	Leaf_width;Photoperiod_growing-degree_days_to_anthesis	Photoperiod_growing-degree_days_to_anthesis;Starch	0	0	0	0	0	0	0	0	0	1	1	0	0	0	0	0	0	0	0	0	0	0	0	0	0	0	2	dispensable
pan_gene_19201	pan_gene_28759	Photoperiod_growing-degree_days_to_anthesis	Photoperiod_growing-degree_days_to_anthesis	0	0	0	0	0	0	0	0	0	1	0	0	0	0	0	0	0	0	0	0	0	0	0	0	0	0	1	private
pan_gene_20454	pan_gene_28759	Leaf_length;Photoperiod_growing-degree_days_to_anthesis	Photoperiod_growing-degree_days_to_anthesis	0	0	0	0	0	0	0	0	0	1	0	0	0	0	0	0	0	0	0	0	0	0	0	0	0	0	1	private
pan_gene_20477	pan_gene_9731	Photoperiod_Growing-degree_days_to_silk;Photoperiod_growing-degree_days_to_anthesis	Photoperiod_growing-degree_days_to_anthesis;Starch	0	0	0	0	0	0	0	0	0	1	0	0	0	0	0	0	0	0	0	0	0	0	0	0	0	0	1	private
pan_gene_21897	pan_gene_28759	Photoperiod_growing-degree_days_to_anthesis	Photoperiod_growing-degree_days_to_anthesis	0	0	0	0	0	0	0	0	0	1	0	0	0	0	0	0	0	0	0	0	0	0	0	0	0	0	1	private
pan_gene_22409	pan_gene_97085	Photoperiod_growing-degree_days_to_anthesis;Ratio_of_ear_height_to_total_height	Photoperiod_growing-degree_days_to_anthesis;Southern_leaf_blight	0	0	0	0	0	0	0	0	0	1	0	0	0	0	0	0	0	0	0	0	0	0	0	0	0	0	1	private
pan_gene_22410	pan_gene_30771	Photoperiod_growing-degree_days_to_anthesis;Ratio_of_ear_height_to_total_height	Photoperiod_growing-degree_days_to_anthesis	0	0	0	0	0	0	0	0	0	1	0	0	0	0	0	0	0	0	0	0	0	0	0	0	0	0	1	private
pan_gene_25373	pan_gene_29783	Fructose;Nodes_to_ear;Photoperiod_growing-degree_days_to_anthesis	Leaf_width;Photoperiod_growing-degree_days_to_anthesis	0	0	0	0	0	0	0	0	0	1	0	0	0	0	0	0	0	0	0	0	0	0	0	0	0	0	1	private
pan_gene_26702	pan_gene_26880	Ear_height;Leaf_width;Photoperiod_growing-degree_days_to_anthesis	Days_to_anthesis;Photoperiod_growing-degree_days_to_anthesis	0	0	0	0	0	0	0	0	0	1	0	0	0	0	0	0	0	0	1	0	0	0	1	1	0	0	4	dispensable
pan_gene_26702	pan_gene_97085	Ear_height;Leaf_width;Photoperiod_growing-degree_days_to_anthesis	Photoperiod_growing-degree_days_to_anthesis;Southern_leaf_blight	0	0	0	0	0	0	0	0	0	1	0	0	0	0	0	0	0	0	0	0	0	0	0	0	0	0	1	private
pan_gene_26702	pan_gene_97091	Ear_height;Leaf_width;Photoperiod_growing-degree_days_to_anthesis	Nodes_above_ear;Photoperiod_growing-degree_days_to_anthesis;Stalk_strength	0	0	0	0	0	0	0	0	0	1	0	0	0	0	0	0	0	0	0	0	0	0	0	0	0	0	1	private
pan_gene_26880	pan_gene_28689	Days_to_anthesis;Photoperiod_growing-degree_days_to_anthesis	Photoperiod_Growing-degree_days_to_silk;Photoperiod_growing-degree_days_to_anthesis	0	0	0	0	0	0	0	0	0	0	0	0	0	0	0	0	0	0	0	0	0	0	1	0	0	0	1	private
pan_gene_28610	pan_gene_8165	Nitrate;PCA_of_metabolites:_PC1;Photoperiod_Growing-degree_days_to_silk;Photoperiod_growing-degree_days_to_anthesis;Plant_height	Days_to_anthesis;Photoperiod_growing-degree_days_to_anthesis	0	0	0	0	0	0	0	0	0	1	0	0	0	0	0	0	0	0	0	0	0	0	0	0	0	0	1	private
pan_gene_28616	pan_gene_29724	Photoperiod_Growing-degree_days_to_silk;Photoperiod_growing-degree_days_to_anthesis	Photoperiod_growing-degree_days_to_anthesis	0	0	0	0	0	0	0	0	0	1	0	0	0	0	0	0	0	0	0	0	0	1	0	0	1	0	3	dispensable
pan_gene_28759	pan_gene_8787	Photoperiod_growing-degree_days_to_anthesis	Photoperiod_growing-degree_days_to_anthesis	0	0	0	0	0	0	0	0	0	1	0	0	0	0	0	0	0	0	0	0	0	0	0	0	0	0	1	private
pan_gene_28802	pan_gene_5382	Photoperiod_growing-degree_days_to_anthesis	Cob_diameter;Leaf_length;Photoperiod_growing-degree_days_to_anthesis	0	0	0	0	0	0	0	0	0	0	0	0	0	0	0	0	0	0	0	0	0	1	0	0	0	0	1	private
pan_gene_29370	pan_gene_29783	Photoperiod_growing-degree_days_to_anthesis	Leaf_width;Photoperiod_growing-degree_days_to_anthesis	0	0	0	0	0	0	0	0	0	1	0	0	0	0	0	0	0	0	0	0	0	0	1	0	0	0	2	dispensable
pan_gene_29528	pan_gene_98803	Average_internode_length_(below_ear);Photoperiod_growing-degree_days_to_anthesis	Days_to_silk;Photoperiod_growing-degree_days_to_anthesis	0	0	0	0	0	0	0	0	0	0	0	0	0	0	0	0	0	0	0	0	0	1	0	0	0	0	1	private
pan_gene_29724	pan_gene_31783	Photoperiod_growing-degree_days_to_anthesis	Photoperiod_growing-degree_days_to_anthesis	0	0	0	0	0	0	0	0	0	1	0	0	0	0	0	0	0	0	0	0	0	0	0	0	0	0	1	private
pan_gene_29724	pan_gene_5382	Photoperiod_growing-degree_days_to_anthesis	Cob_diameter;Leaf_length;Photoperiod_growing-degree_days_to_anthesis	0	0	0	0	0	0	0	0	0	1	1	0	0	0	0	0	0	0	1	0	0	0	0	0	0	0	3	dispensable
pan_gene_31756	pan_gene_3463	Chlorophyll_B;Photoperiod_growing-degree_days_to_anthesis	100_Kernel_weight;Days_to_anthesis;Leaf_width;Photoperiod_Growing-degree_days_to_silk;Photoperiod_growing-degree_days_to_anthesis	0	0	0	0	0	0	0	0	0	1	0	0	0	0	0	0	0	0	0	0	0	0	0	0	0	0	1	private
pan_gene_3379	pan_gene_4391	Photoperiod_growing-degree_days_to_anthesis	Photoperiod_growing-degree_days_to_anthesis	0	0	0	0	0	0	0	0	0	1	0	1	0	0	0	0	0	0	0	0	0	0	0	0	0	0	2	dispensable
pan_gene_3379	pan_gene_5350	Photoperiod_growing-degree_days_to_anthesis	Photoperiod_growing-degree_days_to_anthesis;Tassel_length	0	0	0	0	0	0	0	0	0	1	0	0	0	0	0	0	0	0	0	0	0	0	0	0	0	0	1	private
pan_gene_3379	pan_gene_8815	Photoperiod_growing-degree_days_to_anthesis	Days_to_anthesis;Photoperiod_Growing-degree_days_to_silk;Photoperiod_growing-degree_days_to_anthesis;Tassel_branch_number	0	0	0	0	0	0	0	0	0	1	0	0	0	0	0	0	0	0	0	0	0	0	0	0	0	1	2	dispensable
pan_gene_3463	pan_gene_8286	100_Kernel_weight;Days_to_anthesis;Leaf_width;Photoperiod_Growing-degree_days_to_silk;Photoperiod_growing-degree_days_to_anthesis	Average_internode_length_(below_ear);Days_to_silk;Photoperiod_growing-degree_days_to_anthesis;Stalk_strength	0	0	0	0	0	0	0	0	0	1	0	0	0	0	0	0	0	0	0	0	0	0	0	0	0	0	1	private
pan_gene_4378	pan_gene_8549	Ear_row_number;Photoperiod_Growing-degree_days_to_silk;Photoperiod_growing-degree_days_to_anthesis	Photoperiod_growing-degree_days_to_anthesis	0	0	0	0	0	0	0	0	0	1	0	0	0	0	0	0	0	0	0	0	0	0	0	0	0	0	1	private
pan_gene_5350	pan_gene_5352	Photoperiod_growing-degree_days_to_anthesis;Tassel_length	Photoperiod_Growing-degree_days_to_silk;Photoperiod_growing-degree_days_to_anthesis	0	0	0	0	0	0	0	0	0	1	0	0	0	0	0	0	0	0	0	0	0	0	0	0	0	0	1	private
pan_gene_5816	pan_gene_8821	Days_to_anthesis;Days_to_silk;Ear_row_number;Photoperiod_growing-degree_days_to_anthesis	Ear_height;Photoperiod_growing-degree_days_to_anthesis	0	0	0	0	0	0	0	0	0	1	0	0	0	0	0	0	0	0	0	0	0	0	0	0	0	0	1	private
pan_gene_9035	pan_gene_9731	Height_above_ear;Photoperiod_growing-degree_days_to_anthesis	Photoperiod_growing-degree_days_to_anthesis;Starch	0	0	0	0	0	0	0	0	0	1	1	0	0	0	0	0	0	0	0	0	0	0	0	0	0	0	2	dispensable
pan_gene_101361	pan_gene_26880	Photoperiod_growing-degree_days_to_anthesis	Days_to_anthesis;Photoperiod_growing-degree_days_to_anthesis	0	0	0	0	0	0	0	0	0	0	1	0	0	0	1	0	0	1	0	0	0	0	0	0	0	0	3	dispensable
pan_gene_10773	pan_gene_5382	Boxcox-transformed_leaf_angle;Ear_height;Photoperiod_Growing-degree_days_to_silk;Photoperiod_growing-degree_days_to_anthesis;Plant_height;Southern_leaf_blight	Cob_diameter;Leaf_length;Photoperiod_growing-degree_days_to_anthesis	0	0	0	0	0	0	0	0	0	0	1	0	0	0	0	0	0	0	0	0	0	0	0	0	0	0	1	private
pan_gene_10813	pan_gene_28802	Height_per_day_(until_flowering);Photoperiod_growing-degree_days_to_anthesis	Photoperiod_growing-degree_days_to_anthesis	0	0	0	0	0	0	0	0	0	0	1	0	0	0	0	0	0	0	0	0	0	0	0	0	0	0	1	private
pan_gene_1106	pan_gene_11312	Photoperiod_growing-degree_days_to_anthesis	Photoperiod_growing-degree_days_to_anthesis;Southern_leaf_blight	0	0	0	0	0	0	0	0	0	0	1	0	0	0	0	0	0	0	0	0	0	0	1	0	0	0	2	dispensable
pan_gene_11312	pan_gene_12845	Photoperiod_growing-degree_days_to_anthesis;Southern_leaf_blight	Average_internode_length_(below_ear);Photoperiod_growing-degree_days_to_anthesis;Plant_height	0	0	0	0	0	0	0	0	0	0	1	0	0	0	0	0	0	0	0	0	0	0	0	0	0	0	1	private
pan_gene_1181	pan_gene_27757	Chlorophyll_A;Leaf_length;Photoperiod_Growing-degree_days_to_silk;Photoperiod_growing-degree_days_to_anthesis;Tassel_length	Glutamate;Photoperiod_Growing-degree_days_to_silk;Photoperiod_growing-degree_days_to_anthesis;Southern_leaf_blight;Tassel_branch_number	0	0	0	0	0	0	0	0	0	0	0	1	0	0	0	0	0	0	0	0	0	0	0	0	0	0	1	private
pan_gene_12845	pan_gene_29979	Average_internode_length_(below_ear);Photoperiod_growing-degree_days_to_anthesis;Plant_height	Photoperiod_growing-degree_days_to_anthesis	0	0	0	0	0	0	0	0	0	0	1	0	0	0	0	0	0	0	0	0	0	0	0	0	0	0	1	private
pan_gene_13070	pan_gene_8821	Photoperiod_growing-degree_days_to_anthesis	Ear_height;Photoperiod_growing-degree_days_to_anthesis	0	0	0	0	0	0	0	0	0	0	0	0	0	0	0	0	0	0	0	1	0	0	0	0	0	0	1	private
pan_gene_16497	pan_gene_26775	Days_to_anthesis;Days_to_silk;Height_above_ear;Photoperiod_growing-degree_days_to_anthesis	Photoperiod_growing-degree_days_to_anthesis	0	0	0	0	0	0	0	0	0	0	1	0	0	0	0	0	0	1	0	0	0	0	0	0	0	0	2	dispensable
pan_gene_17168	pan_gene_29189	Photoperiod_growing-degree_days_to_anthesis	Photoperiod_growing-degree_days_to_anthesis;Protein	0	0	0	0	0	0	0	0	0	0	1	0	0	0	0	0	0	0	0	0	0	0	1	0	0	0	2	dispensable
pan_gene_17169	pan_gene_17257	Nodes_above_ear;Photoperiod_growing-degree_days_to_anthesis	Leaf_width;Photoperiod_growing-degree_days_to_anthesis	0	0	0	0	0	0	0	0	0	0	1	0	0	0	0	0	0	0	0	0	0	0	0	0	0	0	1	private
pan_gene_17169	pan_gene_9731	Nodes_above_ear;Photoperiod_growing-degree_days_to_anthesis	Photoperiod_growing-degree_days_to_anthesis;Starch	0	0	0	0	0	0	0	0	0	0	1	0	0	0	0	0	0	0	0	0	0	0	0	0	0	0	1	private
pan_gene_17176	pan_gene_28732	Days_to_silk;Ear_row_number;Photoperiod_growing-degree_days_to_anthesis	Anthesis-silking_interval;Days_to_anthesis;Ear_height;Leaf_length;Leaf_width;Nodes_per_plant;Photoperiod_Growing-degree_days_to_silk;Photoperiod_growing-degree_days_to_anthesis	0	0	0	0	0	0	0	0	0	0	1	0	0	0	0	0	0	0	0	0	0	0	0	0	0	1	2	dispensable
pan_gene_17257	pan_gene_26699	Leaf_width;Photoperiod_growing-degree_days_to_anthesis	Anthesis-silking_interval;Days_to_silk;Leaf_length;Nodes_above_ear;Nodes_per_plant;Photoperiod_growing-degree_days_to_anthesis;Plant_height;Ratio_of_ear_height_to_total_height	0	0	0	0	0	0	0	0	0	0	1	1	0	0	0	0	0	0	0	1	0	1	0	0	0	0	4	dispensable
pan_gene_19429	pan_gene_28651	Photoperiod_growing-degree_days_to_anthesis	Photoperiod_growing-degree_days_to_anthesis	0	0	0	0	0	0	0	0	0	0	1	0	0	0	0	0	0	0	0	0	0	0	0	0	0	0	1	private
pan_gene_25373	pan_gene_8821	Fructose;Nodes_to_ear;Photoperiod_growing-degree_days_to_anthesis	Ear_height;Photoperiod_growing-degree_days_to_anthesis	0	0	0	0	0	0	0	0	0	0	1	0	0	0	0	0	0	0	0	0	0	0	0	0	0	0	1	private
pan_gene_26699	pan_gene_29712	Anthesis-silking_interval;Days_to_silk;Leaf_length;Nodes_above_ear;Nodes_per_plant;Photoperiod_growing-degree_days_to_anthesis;Plant_height;Ratio_of_ear_height_to_total_height	Photoperiod_Growing-degree_days_to_silk;Photoperiod_growing-degree_days_to_anthesis	0	0	0	0	0	0	0	0	0	0	1	0	0	0	0	0	0	0	0	0	0	0	0	0	0	0	1	private
pan_gene_26775	pan_gene_26812	Photoperiod_growing-degree_days_to_anthesis	100_Kernel_weight;Height_above_ear;Photoperiod_Growing-degree_days_to_silk;Photoperiod_growing-degree_days_to_anthesis	0	0	0	0	0	0	0	0	0	0	1	0	0	0	0	0	0	0	0	0	0	0	0	0	0	0	1	private
pan_gene_26775	pan_gene_27111	Photoperiod_growing-degree_days_to_anthesis	Northern_Leaf_Blight;Photoperiod_growing-degree_days_to_anthesis	0	0	0	0	0	0	0	0	0	0	1	0	0	0	0	0	0	0	0	0	0	0	1	0	0	0	2	dispensable
pan_gene_26775	pan_gene_31783	Photoperiod_growing-degree_days_to_anthesis	Photoperiod_growing-degree_days_to_anthesis	0	0	0	0	0	0	0	0	0	0	0	0	0	0	0	1	0	0	0	0	0	0	0	0	0	0	1	private
pan_gene_26775	pan_gene_5352	Photoperiod_growing-degree_days_to_anthesis	Photoperiod_Growing-degree_days_to_silk;Photoperiod_growing-degree_days_to_anthesis	0	0	0	0	0	0	0	0	0	0	1	0	0	0	0	0	0	0	0	0	0	0	0	0	0	0	1	private
pan_gene_26775	pan_gene_5368	Photoperiod_growing-degree_days_to_anthesis	Anthesis-silking_interval;Cob_diameter;Leaf_length;Nodes_above_ear;Photoperiod_growing-degree_days_to_anthesis	0	0	0	0	0	0	0	0	0	0	1	0	0	0	0	0	0	0	0	0	0	0	0	0	0	0	1	private
pan_gene_26775	pan_gene_5816	Photoperiod_growing-degree_days_to_anthesis	Days_to_anthesis;Days_to_silk;Ear_row_number;Photoperiod_growing-degree_days_to_anthesis	0	0	0	0	0	0	0	0	0	0	1	1	0	0	0	0	0	0	0	0	0	0	0	0	0	0	2	dispensable
pan_gene_26812	pan_gene_4391	100_Kernel_weight;Height_above_ear;Photoperiod_Growing-degree_days_to_silk;Photoperiod_growing-degree_days_to_anthesis	Photoperiod_growing-degree_days_to_anthesis	0	0	0	0	0	0	0	0	0	0	1	0	0	0	1	0	0	0	0	0	0	1	0	0	0	0	3	dispensable
pan_gene_27111	pan_gene_29370	Northern_Leaf_Blight;Photoperiod_growing-degree_days_to_anthesis	Photoperiod_growing-degree_days_to_anthesis	0	0	0	0	0	0	0	0	0	0	1	0	0	0	0	0	0	1	0	0	0	0	0	0	0	0	2	dispensable
pan_gene_27854	pan_gene_28759	100_Kernel_weight;Ear_height;Ear_row_number;Nodes_to_ear;Photoperiod_growing-degree_days_to_anthesis	Photoperiod_growing-degree_days_to_anthesis	0	0	0	0	0	0	0	0	0	0	1	0	0	0	0	0	0	0	0	0	0	0	0	0	0	0	1	private
pan_gene_28651	pan_gene_8814	Photoperiod_growing-degree_days_to_anthesis	Nitrate;Photoperiod_growing-degree_days_to_anthesis	0	0	0	0	0	0	0	0	0	0	1	0	0	0	0	0	0	0	0	0	0	0	0	0	0	0	1	private
pan_gene_29528	pan_gene_8821	Average_internode_length_(below_ear);Photoperiod_growing-degree_days_to_anthesis	Ear_height;Photoperiod_growing-degree_days_to_anthesis	0	0	0	0	0	0	0	0	0	0	1	0	0	0	0	0	0	0	0	0	0	0	0	0	0	0	1	private
pan_gene_29595	pan_gene_30919	Nodes_to_ear;PCA_of_metabolites:_PC1;Photoperiod_Growing-degree_days_to_silk;Photoperiod_growing-degree_days_to_anthesis;Tassel_length	Photoperiod_growing-degree_days_to_anthesis	0	0	0	0	0	0	0	0	0	0	1	0	0	0	0	0	0	0	1	0	0	1	0	0	0	0	3	dispensable
pan_gene_29724	pan_gene_5352	Photoperiod_growing-degree_days_to_anthesis	Photoperiod_Growing-degree_days_to_silk;Photoperiod_growing-degree_days_to_anthesis	0	0	0	0	0	0	0	0	0	0	1	0	0	0	0	0	0	0	0	0	0	0	0	0	0	0	1	private
pan_gene_30919	pan_gene_4391	Photoperiod_growing-degree_days_to_anthesis	Photoperiod_growing-degree_days_to_anthesis	0	0	0	0	0	0	0	0	0	0	1	0	0	0	0	0	0	0	0	0	1	1	0	0	0	0	3	dispensable
pan_gene_4535	pan_gene_8525	Nodes_per_plant;Photoperiod_growing-degree_days_to_anthesis	Photoperiod_growing-degree_days_to_anthesis	0	0	0	0	0	0	0	0	0	0	1	1	0	0	0	0	0	0	0	0	0	0	0	0	0	0	2	dispensable
pan_gene_101361	pan_gene_27425	Photoperiod_growing-degree_days_to_anthesis	Photoperiod_growing-degree_days_to_anthesis	0	0	0	0	0	0	0	0	0	0	0	0	0	0	1	0	0	0	0	0	0	0	0	0	0	0	1	private
pan_gene_101361	pan_gene_29157	Photoperiod_growing-degree_days_to_anthesis	Ear_height;Photoperiod_growing-degree_days_to_anthesis	0	0	0	0	0	0	0	0	0	0	0	0	0	0	1	0	0	0	0	0	0	0	0	0	0	0	1	private
pan_gene_102810	pan_gene_1181	Photoperiod_Growing-degree_days_to_silk;Photoperiod_growing-degree_days_to_anthesis	Chlorophyll_A;Leaf_length;Photoperiod_Growing-degree_days_to_silk;Photoperiod_growing-degree_days_to_anthesis;Tassel_length	0	0	0	0	0	0	0	0	0	0	0	1	0	0	0	0	0	0	0	0	0	0	0	0	0	0	1	private
pan_gene_102810	pan_gene_14301	Photoperiod_Growing-degree_days_to_silk;Photoperiod_growing-degree_days_to_anthesis	Photoperiod_Growing-degree_days_to_silk;Photoperiod_growing-degree_days_to_anthesis;Plant_height	0	0	0	0	0	0	0	0	0	0	0	1	0	0	0	0	0	0	0	0	0	0	0	0	0	0	1	private
pan_gene_102810	pan_gene_28065	Photoperiod_Growing-degree_days_to_silk;Photoperiod_growing-degree_days_to_anthesis	Photoperiod_Growing-degree_days_to_silk;Photoperiod_growing-degree_days_to_anthesis	0	0	0	0	0	0	0	0	0	0	0	1	0	0	0	0	0	0	1	0	0	0	0	0	0	0	2	dispensable
pan_gene_102810	pan_gene_8335	Photoperiod_Growing-degree_days_to_silk;Photoperiod_growing-degree_days_to_anthesis	Average_internode_length_(whole_plant);Photoperiod_Growing-degree_days_to_silk;Photoperiod_growing-degree_days_to_anthesis	0	0	0	0	0	0	0	0	0	0	0	1	0	0	0	0	0	0	0	0	0	0	0	0	0	0	1	private
pan_gene_102908	pan_gene_14485	Boxcox-transformed_leaf_angle;Photoperiod_Growing-degree_days_to_silk;Photoperiod_growing-degree_days_to_anthesis	Ear_height;Photoperiod_growing-degree_days_to_anthesis;Plant_height	0	0	0	0	0	0	0	0	0	0	0	1	0	0	0	0	0	0	0	0	0	0	1	0	0	1	3	dispensable
pan_gene_102908	pan_gene_27833	Boxcox-transformed_leaf_angle;Photoperiod_Growing-degree_days_to_silk;Photoperiod_growing-degree_days_to_anthesis	Photoperiod_growing-degree_days_to_anthesis	0	0	0	0	0	0	0	0	0	0	0	1	0	0	0	0	0	0	0	0	0	0	0	0	0	0	1	private
pan_gene_10355	pan_gene_1835	Photoperiod_growing-degree_days_to_anthesis	Photoperiod_growing-degree_days_to_anthesis	0	0	0	0	0	0	0	0	0	0	0	1	0	0	0	0	0	0	0	0	0	0	0	0	0	0	1	private
pan_gene_11311	pan_gene_3379	Photoperiod_growing-degree_days_to_anthesis	Photoperiod_growing-degree_days_to_anthesis	0	0	0	0	0	0	0	0	0	0	0	1	0	0	0	0	0	0	0	0	0	0	0	0	0	0	1	private
pan_gene_1181	pan_gene_1835	Chlorophyll_A;Leaf_length;Photoperiod_Growing-degree_days_to_silk;Photoperiod_growing-degree_days_to_anthesis;Tassel_length	Photoperiod_growing-degree_days_to_anthesis	0	0	0	0	0	0	0	0	0	0	0	1	0	0	0	0	0	0	0	0	0	0	1	0	0	0	2	dispensable
pan_gene_12061	pan_gene_29157	Photoperiod_growing-degree_days_to_anthesis;Southern_leaf_blight	Ear_height;Photoperiod_growing-degree_days_to_anthesis	0	0	0	0	0	0	0	0	0	0	0	1	0	0	0	0	0	0	0	0	0	0	0	0	1	0	2	dispensable
pan_gene_12083	pan_gene_5436	Average_internode_length_(whole_plant);Height_per_day_(until_flowering);Photoperiod_growing-degree_days_to_anthesis	Photoperiod_Growing-degree_days_to_silk;Photoperiod_growing-degree_days_to_anthesis;Tassel_branch_number	0	0	0	0	0	0	0	0	0	0	0	1	0	0	0	0	0	0	1	0	0	0	0	0	0	0	2	dispensable
pan_gene_14291	pan_gene_26699	Photoperiod_Growing-degree_days_to_silk;Photoperiod_growing-degree_days_to_anthesis	Anthesis-silking_interval;Days_to_silk;Leaf_length;Nodes_above_ear;Nodes_per_plant;Photoperiod_growing-degree_days_to_anthesis;Plant_height;Ratio_of_ear_height_to_total_height	0	0	0	0	0	0	0	0	0	0	0	1	0	0	0	0	0	0	0	1	0	1	0	0	0	0	3	dispensable
pan_gene_14301	pan_gene_8821	Photoperiod_Growing-degree_days_to_silk;Photoperiod_growing-degree_days_to_anthesis;Plant_height	Ear_height;Photoperiod_growing-degree_days_to_anthesis	0	0	0	0	0	0	0	0	0	0	0	1	0	0	0	0	0	0	0	0	0	0	0	0	0	0	1	private
pan_gene_14838	pan_gene_16815	Nodes_above_ear;Photoperiod_growing-degree_days_to_anthesis;Tassel_length	Photoperiod_growing-degree_days_to_anthesis	0	0	0	0	0	0	0	0	0	0	0	1	0	0	0	0	0	0	0	0	0	1	0	0	0	0	2	dispensable
pan_gene_14838	pan_gene_21896	Nodes_above_ear;Photoperiod_growing-degree_days_to_anthesis;Tassel_length	Photoperiod_Growing-degree_days_to_silk;Photoperiod_growing-degree_days_to_anthesis	0	0	0	0	0	0	0	0	0	0	0	1	0	0	0	0	0	0	1	0	0	0	0	0	0	0	2	dispensable
pan_gene_14838	pan_gene_26576	Nodes_above_ear;Photoperiod_growing-degree_days_to_anthesis;Tassel_length	Photoperiod_growing-degree_days_to_anthesis	0	0	0	0	0	0	0	0	0	0	0	1	0	0	0	0	0	0	0	0	0	0	0	0	0	0	1	private
pan_gene_14838	pan_gene_30771	Nodes_above_ear;Photoperiod_growing-degree_days_to_anthesis;Tassel_length	Photoperiod_growing-degree_days_to_anthesis	0	0	0	0	0	0	0	0	0	0	0	1	0	0	0	0	0	0	0	0	0	0	0	0	0	0	1	private
pan_gene_16612	pan_gene_8321	Days_to_silk;Photoperiod_growing-degree_days_to_anthesis	Photoperiod_Growing-degree_days_to_silk;Photoperiod_growing-degree_days_to_anthesis;Tassel_branch_number	0	0	0	0	0	0	0	0	0	0	0	1	0	0	0	0	0	0	0	0	0	0	0	0	0	0	1	private
pan_gene_16815	pan_gene_17176	Photoperiod_growing-degree_days_to_anthesis	Days_to_silk;Ear_row_number;Photoperiod_growing-degree_days_to_anthesis	0	0	0	0	0	0	0	0	0	0	0	1	0	0	0	0	0	0	0	0	0	0	0	1	0	0	2	dispensable
pan_gene_17168	pan_gene_29501	Photoperiod_growing-degree_days_to_anthesis	Photoperiod_growing-degree_days_to_anthesis	0	0	0	0	0	0	0	0	0	0	0	0	0	0	0	0	0	1	0	0	0	0	0	0	0	0	1	private
pan_gene_17168	pan_gene_3379	Photoperiod_growing-degree_days_to_anthesis	Photoperiod_growing-degree_days_to_anthesis	0	0	0	0	0	0	0	0	0	0	0	1	0	0	0	0	0	0	0	0	0	0	0	0	0	1	2	dispensable
pan_gene_17176	pan_gene_26836	Days_to_silk;Ear_row_number;Photoperiod_growing-degree_days_to_anthesis	Cob_diameter;Photoperiod_growing-degree_days_to_anthesis;Ratio_of_ear_height_to_total_height	0	0	0	0	0	0	0	0	0	0	0	1	0	0	0	0	0	0	0	0	0	0	0	0	0	0	1	private
pan_gene_17176	pan_gene_8286	Days_to_silk;Ear_row_number;Photoperiod_growing-degree_days_to_anthesis	Average_internode_length_(below_ear);Days_to_silk;Photoperiod_growing-degree_days_to_anthesis;Stalk_strength	0	0	0	0	0	0	0	0	0	0	0	1	0	0	0	1	1	0	0	0	0	0	0	0	0	0	3	dispensable
pan_gene_1835	pan_gene_29528	Photoperiod_growing-degree_days_to_anthesis	Average_internode_length_(below_ear);Photoperiod_growing-degree_days_to_anthesis	0	0	0	0	0	0	0	0	0	0	0	1	0	0	0	0	0	0	0	0	0	0	0	0	0	0	1	private
pan_gene_20419	pan_gene_26836	Photoperiod_growing-degree_days_to_anthesis	Cob_diameter;Photoperiod_growing-degree_days_to_anthesis;Ratio_of_ear_height_to_total_height	0	0	0	0	0	0	0	0	0	0	0	1	0	0	0	0	0	0	0	0	0	0	0	0	0	0	1	private
pan_gene_21337	pan_gene_26836	Leaf_width;Photoperiod_growing-degree_days_to_anthesis	Cob_diameter;Photoperiod_growing-degree_days_to_anthesis;Ratio_of_ear_height_to_total_height	0	0	0	0	0	0	0	0	0	0	0	1	0	0	0	0	0	0	0	0	0	0	0	0	0	0	1	private
pan_gene_21897	pan_gene_32308	Photoperiod_growing-degree_days_to_anthesis	Photoperiod_growing-degree_days_to_anthesis	0	0	0	0	0	0	0	0	0	0	0	1	0	0	0	0	0	0	0	0	0	0	0	0	0	0	1	private
pan_gene_22410	pan_gene_27854	Photoperiod_growing-degree_days_to_anthesis;Ratio_of_ear_height_to_total_height	100_Kernel_weight;Ear_height;Ear_row_number;Nodes_to_ear;Photoperiod_growing-degree_days_to_anthesis	0	0	0	0	0	0	0	0	0	0	0	1	0	0	0	0	0	0	0	0	0	0	0	0	0	0	1	private
pan_gene_22410	pan_gene_31756	Photoperiod_growing-degree_days_to_anthesis;Ratio_of_ear_height_to_total_height	Chlorophyll_B;Photoperiod_growing-degree_days_to_anthesis	0	0	0	0	0	0	0	0	0	0	0	1	0	0	0	0	0	0	0	0	0	0	0	0	0	0	1	private
pan_gene_25373	pan_gene_26577	Fructose;Nodes_to_ear;Photoperiod_growing-degree_days_to_anthesis	Photoperiod_growing-degree_days_to_anthesis	0	0	0	0	0	0	0	0	0	0	0	0	0	0	0	1	0	0	0	0	0	0	0	0	0	0	1	private
pan_gene_26576	pan_gene_26775	Photoperiod_growing-degree_days_to_anthesis	Photoperiod_growing-degree_days_to_anthesis	0	0	0	0	0	0	0	0	0	0	0	1	1	0	0	0	0	0	0	0	0	0	0	0	0	0	2	dispensable
pan_gene_26775	pan_gene_4535	Photoperiod_growing-degree_days_to_anthesis	Nodes_per_plant;Photoperiod_growing-degree_days_to_anthesis	0	0	0	0	0	0	0	0	0	0	0	1	0	0	0	0	0	0	0	0	0	0	0	0	0	0	1	private
pan_gene_26775	pan_gene_8821	Photoperiod_growing-degree_days_to_anthesis	Ear_height;Photoperiod_growing-degree_days_to_anthesis	0	0	0	0	0	0	0	0	0	0	0	1	0	0	0	0	0	0	0	0	0	0	0	0	0	0	1	private
pan_gene_26836	pan_gene_31756	Cob_diameter;Photoperiod_growing-degree_days_to_anthesis;Ratio_of_ear_height_to_total_height	Chlorophyll_B;Photoperiod_growing-degree_days_to_anthesis	0	0	0	0	0	0	0	0	0	0	0	1	0	0	0	0	0	0	0	0	0	0	0	0	0	0	1	private
pan_gene_27659	pan_gene_4535	Days_to_anthesis;Nodes_per_plant;Photoperiod_Growing-degree_days_to_silk;Photoperiod_growing-degree_days_to_anthesis;Ratio_of_ear_height_to_total_height	Nodes_per_plant;Photoperiod_growing-degree_days_to_anthesis	0	0	0	0	0	0	0	0	0	0	0	0	0	0	0	0	0	0	0	1	0	0	0	0	0	0	1	private
pan_gene_27708	pan_gene_28057	Chlorophyll_A;Height_above_ear;Leaf_width;Photoperiod_Growing-degree_days_to_silk;Photoperiod_growing-degree_days_to_anthesis	Photoperiod_growing-degree_days_to_anthesis	0	0	0	0	0	0	0	0	0	0	0	1	0	0	0	0	0	0	0	0	0	0	0	0	0	0	1	private
pan_gene_27757	pan_gene_3379	Glutamate;Photoperiod_Growing-degree_days_to_silk;Photoperiod_growing-degree_days_to_anthesis;Southern_leaf_blight;Tassel_branch_number	Photoperiod_growing-degree_days_to_anthesis	0	0	0	0	0	0	0	0	0	0	0	1	0	0	0	0	0	0	0	0	0	0	0	0	0	0	1	private
pan_gene_27854	pan_gene_31756	100_Kernel_weight;Ear_height;Ear_row_number;Nodes_to_ear;Photoperiod_growing-degree_days_to_anthesis	Chlorophyll_B;Photoperiod_growing-degree_days_to_anthesis	0	0	0	0	0	0	0	0	0	0	0	1	0	0	0	0	0	0	0	0	0	0	0	0	0	1	2	dispensable
pan_gene_27854	pan_gene_8286	100_Kernel_weight;Ear_height;Ear_row_number;Nodes_to_ear;Photoperiod_growing-degree_days_to_anthesis	Average_internode_length_(below_ear);Days_to_silk;Photoperiod_growing-degree_days_to_anthesis;Stalk_strength	0	0	0	0	0	0	0	0	0	0	0	1	0	0	0	0	0	0	0	0	0	0	0	0	1	0	2	dispensable
pan_gene_28057	pan_gene_4535	Photoperiod_growing-degree_days_to_anthesis	Nodes_per_plant;Photoperiod_growing-degree_days_to_anthesis	0	0	0	0	0	0	0	0	0	0	0	1	0	0	0	0	0	0	0	1	0	0	0	1	0	0	3	dispensable
pan_gene_28065	pan_gene_4535	Photoperiod_Growing-degree_days_to_silk;Photoperiod_growing-degree_days_to_anthesis	Nodes_per_plant;Photoperiod_growing-degree_days_to_anthesis	0	0	0	0	0	0	0	0	0	0	0	1	0	0	0	0	0	0	0	0	0	0	0	0	0	0	1	private
pan_gene_28732	pan_gene_3379	Anthesis-silking_interval;Days_to_anthesis;Ear_height;Leaf_length;Leaf_width;Nodes_per_plant;Photoperiod_Growing-degree_days_to_silk;Photoperiod_growing-degree_days_to_anthesis	Photoperiod_growing-degree_days_to_anthesis	0	0	0	0	0	0	0	0	0	0	0	1	0	0	0	0	0	0	0	1	0	0	0	0	0	0	2	dispensable
pan_gene_28878	pan_gene_29156	Nodes_per_plant;Photoperiod_Growing-degree_days_to_silk;Photoperiod_growing-degree_days_to_anthesis	Photoperiod_growing-degree_days_to_anthesis	0	0	0	0	0	0	0	0	0	0	0	1	0	0	0	0	0	0	0	0	0	0	0	0	0	0	1	private
pan_gene_28883	pan_gene_3379	Height_per_day_(until_flowering);Nodes_per_plant;Photoperiod_Growing-degree_days_to_silk;Photoperiod_growing-degree_days_to_anthesis;Ratio_of_ear_height_to_total_height	Photoperiod_growing-degree_days_to_anthesis	0	0	0	0	0	0	0	0	0	0	0	1	0	0	0	0	0	0	0	0	0	0	0	0	0	0	1	private
pan_gene_3379	pan_gene_5816	Photoperiod_growing-degree_days_to_anthesis	Days_to_anthesis;Days_to_silk;Ear_row_number;Photoperiod_growing-degree_days_to_anthesis	0	0	0	0	0	0	0	0	0	0	0	1	0	0	0	0	0	0	0	0	0	0	0	0	0	0	1	private
pan_gene_3379	pan_gene_7783	Photoperiod_growing-degree_days_to_anthesis	100_Kernel_weight;Days_to_anthesis;Photoperiod_growing-degree_days_to_anthesis	0	0	0	0	0	0	0	0	0	0	0	1	0	0	0	0	0	0	0	0	0	0	0	0	0	0	1	private
pan_gene_3379	pan_gene_8787	Photoperiod_growing-degree_days_to_anthesis	Photoperiod_growing-degree_days_to_anthesis	0	0	0	0	0	0	0	0	0	0	0	1	0	0	0	0	0	0	0	0	0	0	0	0	0	0	1	private
pan_gene_3463	pan_gene_5436	100_Kernel_weight;Days_to_anthesis;Leaf_width;Photoperiod_Growing-degree_days_to_silk;Photoperiod_growing-degree_days_to_anthesis	Photoperiod_Growing-degree_days_to_silk;Photoperiod_growing-degree_days_to_anthesis;Tassel_branch_number	0	0	0	0	0	0	0	0	0	0	0	1	0	0	0	0	0	0	0	0	0	0	0	0	0	0	1	private
pan_gene_4391	pan_gene_4535	Photoperiod_growing-degree_days_to_anthesis	Nodes_per_plant;Photoperiod_growing-degree_days_to_anthesis	0	0	0	0	0	0	0	0	0	0	0	1	0	0	0	0	0	0	0	0	0	0	0	0	0	0	1	private
pan_gene_4535	pan_gene_8787	Nodes_per_plant;Photoperiod_growing-degree_days_to_anthesis	Photoperiod_growing-degree_days_to_anthesis	0	0	0	0	0	0	0	0	0	0	0	1	0	0	0	0	0	0	0	0	0	0	0	0	0	0	1	private
pan_gene_4535	pan_gene_8815	Nodes_per_plant;Photoperiod_growing-degree_days_to_anthesis	Days_to_anthesis;Photoperiod_Growing-degree_days_to_silk;Photoperiod_growing-degree_days_to_anthesis;Tassel_branch_number	0	0	0	0	0	0	0	0	0	0	0	0	0	0	0	0	0	0	1	0	0	0	0	0	0	0	1	private
pan_gene_7783	pan_gene_8821	100_Kernel_weight;Days_to_anthesis;Photoperiod_growing-degree_days_to_anthesis	Ear_height;Photoperiod_growing-degree_days_to_anthesis	0	0	0	0	0	0	0	0	0	0	0	1	0	0	0	0	0	0	0	0	0	0	0	0	0	0	1	private
pan_gene_102193	pan_gene_29782	Days_to_anthesis;Photoperiod_growing-degree_days_to_anthesis	Photoperiod_growing-degree_days_to_anthesis	0	0	0	0	0	0	0	0	0	0	0	0	1	0	0	0	0	0	0	0	0	0	0	0	0	0	1	private
pan_gene_102908	pan_gene_1036	Boxcox-transformed_leaf_angle;Photoperiod_Growing-degree_days_to_silk;Photoperiod_growing-degree_days_to_anthesis	Days_to_silk;Fructose;Photoperiod_growing-degree_days_to_anthesis	0	0	0	0	0	0	0	0	0	0	0	0	1	0	0	0	0	0	0	1	0	0	0	0	0	0	2	dispensable
pan_gene_10355	pan_gene_27489	Photoperiod_growing-degree_days_to_anthesis	Days_to_anthesis;Photoperiod_growing-degree_days_to_anthesis	0	0	0	0	0	0	0	0	0	0	0	0	1	0	0	0	0	0	0	0	0	0	0	0	0	0	1	private
pan_gene_1036	pan_gene_29756	Days_to_silk;Fructose;Photoperiod_growing-degree_days_to_anthesis	Leaf_width;Nodes_per_plant;Nodes_to_ear;Photoperiod_Growing-degree_days_to_silk;Photoperiod_growing-degree_days_to_anthesis	0	0	0	0	0	0	0	0	0	0	0	0	1	0	0	0	0	0	0	0	0	0	0	0	0	0	1	private
pan_gene_10813	pan_gene_27854	Height_per_day_(until_flowering);Photoperiod_growing-degree_days_to_anthesis	100_Kernel_weight;Ear_height;Ear_row_number;Nodes_to_ear;Photoperiod_growing-degree_days_to_anthesis	0	0	0	0	0	0	0	0	0	0	0	0	1	0	0	1	0	0	0	0	0	0	0	0	0	0	2	dispensable
pan_gene_12056	pan_gene_28814	Days_to_silk;Ear_row_number;Photoperiod_growing-degree_days_to_anthesis;Southern_leaf_blight	Photoperiod_growing-degree_days_to_anthesis	0	0	0	0	0	0	0	0	0	0	0	0	1	0	0	0	0	0	0	0	0	0	0	0	0	0	1	private
pan_gene_12845	pan_gene_14251	Average_internode_length_(below_ear);Photoperiod_growing-degree_days_to_anthesis;Plant_height	Boxcox-transformed_leaf_angle;Photoperiod_Growing-degree_days_to_silk;Photoperiod_growing-degree_days_to_anthesis	0	0	0	0	0	0	0	0	0	0	0	0	1	0	0	0	0	0	0	0	0	0	0	0	0	0	1	private
pan_gene_16375	pan_gene_98803	Height_above_ear;Height_per_day_(until_flowering);Photoperiod_growing-degree_days_to_anthesis;Ratio_of_ear_height_to_total_height	Days_to_silk;Photoperiod_growing-degree_days_to_anthesis	0	0	0	0	0	0	0	0	0	0	0	0	1	0	0	0	0	0	0	0	0	0	0	0	0	0	1	private
pan_gene_21337	pan_gene_27111	Leaf_width;Photoperiod_growing-degree_days_to_anthesis	Northern_Leaf_Blight;Photoperiod_growing-degree_days_to_anthesis	0	0	0	0	0	0	0	0	0	0	0	0	1	0	0	0	0	0	0	0	0	0	0	0	0	0	1	private
pan_gene_22409	pan_gene_8336	Photoperiod_growing-degree_days_to_anthesis;Ratio_of_ear_height_to_total_height	Photoperiod_growing-degree_days_to_anthesis	0	0	0	0	0	0	0	0	0	0	0	0	1	0	0	0	0	0	0	0	0	0	0	0	0	0	1	private
pan_gene_25373	pan_gene_28651	Fructose;Nodes_to_ear;Photoperiod_growing-degree_days_to_anthesis	Photoperiod_growing-degree_days_to_anthesis	0	0	0	0	0	0	0	0	0	0	0	0	1	0	0	0	0	0	0	0	0	0	0	0	0	0	1	private
pan_gene_26576	pan_gene_5368	Photoperiod_growing-degree_days_to_anthesis	Anthesis-silking_interval;Cob_diameter;Leaf_length;Nodes_above_ear;Photoperiod_growing-degree_days_to_anthesis	0	0	0	0	0	0	0	0	0	0	0	0	1	0	0	0	0	0	0	0	0	0	0	0	0	0	1	private
pan_gene_27489	pan_gene_29528	Days_to_anthesis;Photoperiod_growing-degree_days_to_anthesis	Average_internode_length_(below_ear);Photoperiod_growing-degree_days_to_anthesis	0	0	0	0	0	0	0	0	0	0	0	0	1	0	0	0	0	0	0	0	0	0	0	0	0	0	1	private
pan_gene_27489	pan_gene_29695	Days_to_anthesis;Photoperiod_growing-degree_days_to_anthesis	Leaf_length;Photoperiod_Growing-degree_days_to_silk;Photoperiod_growing-degree_days_to_anthesis	0	0	0	0	0	0	0	0	0	0	0	0	1	0	0	0	0	0	0	0	0	0	0	0	0	0	1	private
pan_gene_27854	pan_gene_29258	100_Kernel_weight;Ear_height;Ear_row_number;Nodes_to_ear;Photoperiod_growing-degree_days_to_anthesis	Ear_row_number;Photoperiod_growing-degree_days_to_anthesis	0	0	0	0	0	0	0	0	0	0	0	0	1	0	0	0	0	0	0	0	0	0	0	0	0	0	1	private
pan_gene_29979	pan_gene_4423	Photoperiod_growing-degree_days_to_anthesis	Chlorophyll_A;Photoperiod_Growing-degree_days_to_silk;Photoperiod_growing-degree_days_to_anthesis	0	0	0	0	0	0	0	0	0	0	0	0	1	0	0	0	0	0	0	0	0	0	0	0	0	0	1	private
pan_gene_30771	pan_gene_5368	Photoperiod_growing-degree_days_to_anthesis	Anthesis-silking_interval;Cob_diameter;Leaf_length;Nodes_above_ear;Photoperiod_growing-degree_days_to_anthesis	0	0	0	0	0	0	0	0	0	0	0	0	1	0	0	0	0	0	0	0	0	0	0	0	0	0	1	private
pan_gene_5352	pan_gene_8815	Photoperiod_Growing-degree_days_to_silk;Photoperiod_growing-degree_days_to_anthesis	Days_to_anthesis;Photoperiod_Growing-degree_days_to_silk;Photoperiod_growing-degree_days_to_anthesis;Tassel_branch_number	0	0	0	0	0	0	0	0	0	0	0	0	1	0	0	0	0	0	0	0	0	0	0	0	1	1	3	dispensable
pan_gene_102199	pan_gene_12083	Leaf_length;Photoperiod_growing-degree_days_to_anthesis	Average_internode_length_(whole_plant);Height_per_day_(until_flowering);Photoperiod_growing-degree_days_to_anthesis	0	0	0	0	0	0	0	0	0	0	0	0	0	1	0	0	0	0	0	0	0	0	0	0	0	0	1	private
pan_gene_10266	pan_gene_27425	Photoperiod_growing-degree_days_to_anthesis	Photoperiod_growing-degree_days_to_anthesis	0	0	0	0	0	0	0	0	0	0	0	0	0	1	0	0	0	0	0	0	0	0	0	0	0	0	1	private
pan_gene_10266	pan_gene_29222	Photoperiod_growing-degree_days_to_anthesis	Boxcox-transformed_leaf_angle;Photoperiod_growing-degree_days_to_anthesis	0	0	0	0	0	0	0	0	0	0	0	0	0	1	0	0	0	0	0	0	1	0	0	0	0	0	2	dispensable
pan_gene_10804	pan_gene_28741	Ear_height;Photoperiod_growing-degree_days_to_anthesis;Plant_height	Photoperiod_growing-degree_days_to_anthesis	0	0	0	0	0	0	0	0	0	0	0	0	0	1	0	0	0	0	0	0	0	0	0	0	0	0	1	private
pan_gene_11311	pan_gene_12078	Photoperiod_growing-degree_days_to_anthesis	Days_to_anthesis;Days_to_silk;Photoperiod_growing-degree_days_to_anthesis	0	0	0	0	0	0	0	0	0	0	0	0	0	1	0	0	0	0	0	0	0	0	0	0	0	0	1	private
pan_gene_12061	pan_gene_14739	Photoperiod_growing-degree_days_to_anthesis;Southern_leaf_blight	Days_to_anthesis;Photoperiod_Growing-degree_days_to_silk;Photoperiod_growing-degree_days_to_anthesis	0	0	0	0	0	0	0	0	0	0	0	0	0	1	0	0	1	0	0	0	0	0	0	0	0	0	2	dispensable
pan_gene_12078	pan_gene_19429	Days_to_anthesis;Days_to_silk;Photoperiod_growing-degree_days_to_anthesis	Photoperiod_growing-degree_days_to_anthesis	0	0	0	0	0	0	0	0	0	0	0	0	0	1	0	0	0	0	0	0	0	0	0	0	0	0	1	private
pan_gene_12081	pan_gene_17176	Photoperiod_growing-degree_days_to_anthesis	Days_to_silk;Ear_row_number;Photoperiod_growing-degree_days_to_anthesis	0	0	0	0	0	0	0	0	0	0	0	0	0	1	0	0	0	0	0	0	0	0	0	0	0	0	1	private
pan_gene_14301	pan_gene_29783	Photoperiod_Growing-degree_days_to_silk;Photoperiod_growing-degree_days_to_anthesis;Plant_height	Leaf_width;Photoperiod_growing-degree_days_to_anthesis	0	0	0	0	0	0	0	0	0	0	0	0	0	1	0	0	0	0	0	0	0	0	0	0	0	0	1	private
pan_gene_19790	pan_gene_8450	Photoperiod_growing-degree_days_to_anthesis	Nodes_to_ear;Photoperiod_growing-degree_days_to_anthesis;Ratio_of_ear_height_to_total_height	0	0	0	0	0	0	0	0	0	0	0	0	0	1	0	0	1	0	0	0	0	0	0	0	0	0	2	dispensable
pan_gene_26880	pan_gene_5455	Days_to_anthesis;Photoperiod_growing-degree_days_to_anthesis	Cob_diameter;Ear_height;Photoperiod_Growing-degree_days_to_silk;Photoperiod_growing-degree_days_to_anthesis;Ratio_of_ear_height_to_total_height	0	0	0	0	0	0	0	0	0	0	0	0	0	1	0	0	0	0	0	0	0	0	0	0	0	0	1	private
pan_gene_27715	pan_gene_29724	Photoperiod_Growing-degree_days_to_silk;Photoperiod_growing-degree_days_to_anthesis;Stalk_strength;Sucrose	Photoperiod_growing-degree_days_to_anthesis	0	0	0	0	0	0	0	0	0	0	0	0	0	0	0	0	0	0	0	0	0	0	1	0	0	0	1	private
pan_gene_27725	pan_gene_32180	PCA_of_metabolites:_PC2;Photoperiod_growing-degree_days_to_anthesis;Southern_leaf_blight	Photoperiod_growing-degree_days_to_anthesis	0	0	0	0	0	0	0	0	0	0	0	0	0	1	0	0	0	0	0	0	0	0	0	0	0	0	1	private
pan_gene_27833	pan_gene_28147	Photoperiod_growing-degree_days_to_anthesis	Photoperiod_growing-degree_days_to_anthesis	0	0	0	0	0	0	0	0	0	0	0	0	0	1	0	0	0	0	0	0	0	0	0	0	0	0	1	private
pan_gene_28651	pan_gene_8821	Photoperiod_growing-degree_days_to_anthesis	Ear_height;Photoperiod_growing-degree_days_to_anthesis	0	0	0	0	0	0	0	0	0	0	0	0	0	1	0	0	0	0	0	0	0	0	0	0	0	0	1	private
pan_gene_28732	pan_gene_32308	Anthesis-silking_interval;Days_to_anthesis;Ear_height;Leaf_length;Leaf_width;Nodes_per_plant;Photoperiod_Growing-degree_days_to_silk;Photoperiod_growing-degree_days_to_anthesis	Photoperiod_growing-degree_days_to_anthesis	0	0	0	0	0	0	0	0	0	0	0	0	0	1	0	0	0	0	0	0	0	0	0	0	0	0	1	private
pan_gene_29217	pan_gene_30771	Photoperiod_growing-degree_days_to_anthesis	Photoperiod_growing-degree_days_to_anthesis	0	0	0	0	0	0	0	0	0	0	0	0	0	1	0	0	0	0	0	0	0	0	0	0	0	0	1	private
pan_gene_29979	pan_gene_8394	Photoperiod_growing-degree_days_to_anthesis	Ear_height;Photoperiod_Growing-degree_days_to_silk;Photoperiod_growing-degree_days_to_anthesis	0	0	0	0	0	0	0	0	0	0	0	0	0	1	0	0	0	0	0	0	0	0	0	0	0	0	1	private
pan_gene_101361	pan_gene_12061	Photoperiod_growing-degree_days_to_anthesis	Photoperiod_growing-degree_days_to_anthesis;Southern_leaf_blight	0	0	0	0	0	0	0	0	0	0	0	0	0	0	1	0	0	0	0	0	0	0	0	0	0	0	1	private
pan_gene_101361	pan_gene_28689	Photoperiod_growing-degree_days_to_anthesis	Photoperiod_Growing-degree_days_to_silk;Photoperiod_growing-degree_days_to_anthesis	0	0	0	0	0	0	0	0	0	0	0	0	0	0	1	0	0	0	0	0	0	0	0	0	0	0	1	private
pan_gene_11311	pan_gene_25373	Photoperiod_growing-degree_days_to_anthesis	Fructose;Nodes_to_ear;Photoperiod_growing-degree_days_to_anthesis	0	0	0	0	0	0	0	0	0	0	0	0	0	0	1	0	0	0	0	0	0	0	1	0	0	0	2	dispensable
pan_gene_1181	pan_gene_3379	Chlorophyll_A;Leaf_length;Photoperiod_Growing-degree_days_to_silk;Photoperiod_growing-degree_days_to_anthesis;Tassel_length	Photoperiod_growing-degree_days_to_anthesis	0	0	0	0	0	0	0	0	0	0	0	0	0	0	0	0	0	1	0	0	0	0	0	0	0	0	1	private
pan_gene_19201	pan_gene_29528	Photoperiod_growing-degree_days_to_anthesis	Average_internode_length_(below_ear);Photoperiod_growing-degree_days_to_anthesis	0	0	0	0	0	0	0	0	0	0	0	0	0	0	1	0	0	0	0	0	0	1	0	0	0	0	2	dispensable
pan_gene_19201	pan_gene_30919	Photoperiod_growing-degree_days_to_anthesis	Photoperiod_growing-degree_days_to_anthesis	0	0	0	0	0	0	0	0	0	0	0	0	0	0	1	0	0	0	0	0	0	0	0	0	0	0	1	private
pan_gene_19201	pan_gene_8821	Photoperiod_growing-degree_days_to_anthesis	Ear_height;Photoperiod_growing-degree_days_to_anthesis	0	0	0	0	0	0	0	0	0	0	0	0	0	0	1	0	0	0	0	0	0	0	0	0	0	0	1	private
pan_gene_24687	pan_gene_4378	Photoperiod_growing-degree_days_to_anthesis	Ear_row_number;Photoperiod_Growing-degree_days_to_silk;Photoperiod_growing-degree_days_to_anthesis	0	0	0	0	0	0	0	0	0	0	0	0	0	0	1	0	0	0	0	0	0	0	0	0	0	0	1	private
pan_gene_26577	pan_gene_26812	Photoperiod_growing-degree_days_to_anthesis	100_Kernel_weight;Height_above_ear;Photoperiod_Growing-degree_days_to_silk;Photoperiod_growing-degree_days_to_anthesis	0	0	0	0	0	0	0	0	0	0	0	0	0	0	1	0	0	0	0	0	0	1	0	0	0	0	2	dispensable
pan_gene_26577	pan_gene_30919	Photoperiod_growing-degree_days_to_anthesis	Photoperiod_growing-degree_days_to_anthesis	0	0	0	0	0	0	0	0	0	0	0	0	0	0	1	0	0	0	0	0	0	1	0	0	0	0	2	dispensable
pan_gene_26880	pan_gene_5470	Days_to_anthesis;Photoperiod_growing-degree_days_to_anthesis	Boxcox-transformed_leaf_angle;Nodes_to_ear;Photoperiod_growing-degree_days_to_anthesis	0	0	0	0	0	0	0	0	0	0	0	0	0	0	1	0	0	0	0	0	0	0	0	0	0	0	1	private
pan_gene_27111	pan_gene_5470	Northern_Leaf_Blight;Photoperiod_growing-degree_days_to_anthesis	Boxcox-transformed_leaf_angle;Nodes_to_ear;Photoperiod_growing-degree_days_to_anthesis	0	0	0	0	0	0	0	0	0	0	0	0	0	0	1	0	0	0	0	0	0	0	0	0	0	0	1	private
pan_gene_27854	pan_gene_3379	100_Kernel_weight;Ear_height;Ear_row_number;Nodes_to_ear;Photoperiod_growing-degree_days_to_anthesis	Photoperiod_growing-degree_days_to_anthesis	0	0	0	0	0	0	0	0	0	0	0	0	0	0	1	0	0	0	0	0	0	0	0	0	0	0	1	private
pan_gene_28689	pan_gene_29157	Photoperiod_Growing-degree_days_to_silk;Photoperiod_growing-degree_days_to_anthesis	Ear_height;Photoperiod_growing-degree_days_to_anthesis	0	0	0	0	0	0	0	0	0	0	0	0	0	0	1	0	0	0	0	0	0	0	0	0	0	0	1	private
pan_gene_29157	pan_gene_29222	Ear_height;Photoperiod_growing-degree_days_to_anthesis	Boxcox-transformed_leaf_angle;Photoperiod_growing-degree_days_to_anthesis	0	0	0	0	0	0	0	0	0	0	0	0	0	0	1	0	0	0	0	0	0	0	0	0	0	0	1	private
pan_gene_29695	pan_gene_3379	Leaf_length;Photoperiod_Growing-degree_days_to_silk;Photoperiod_growing-degree_days_to_anthesis	Photoperiod_growing-degree_days_to_anthesis	0	0	0	0	0	0	0	0	0	0	0	0	0	0	0	0	0	1	0	0	0	0	0	0	0	0	1	private
pan_gene_12078	pan_gene_29783	Days_to_anthesis;Days_to_silk;Photoperiod_growing-degree_days_to_anthesis	Leaf_width;Photoperiod_growing-degree_days_to_anthesis	0	0	0	0	0	0	0	0	0	0	0	0	0	0	0	1	0	0	0	0	0	0	0	0	0	0	1	private
pan_gene_12078	pan_gene_8335	Days_to_anthesis;Days_to_silk;Photoperiod_growing-degree_days_to_anthesis	Average_internode_length_(whole_plant);Photoperiod_Growing-degree_days_to_silk;Photoperiod_growing-degree_days_to_anthesis	0	0	0	0	0	0	0	0	0	0	0	0	0	0	0	1	0	0	0	0	0	0	0	0	0	0	1	private
pan_gene_14773	pan_gene_4391	Photoperiod_growing-degree_days_to_anthesis	Photoperiod_growing-degree_days_to_anthesis	0	0	0	0	0	0	0	0	0	0	0	0	0	0	0	1	0	0	0	0	0	0	0	0	0	0	1	private
pan_gene_17176	pan_gene_8165	Days_to_silk;Ear_row_number;Photoperiod_growing-degree_days_to_anthesis	Days_to_anthesis;Photoperiod_growing-degree_days_to_anthesis	0	0	0	0	0	0	0	0	0	0	0	0	0	0	0	1	0	0	0	0	0	0	0	0	0	0	1	private
pan_gene_21337	pan_gene_3463	Leaf_width;Photoperiod_growing-degree_days_to_anthesis	100_Kernel_weight;Days_to_anthesis;Leaf_width;Photoperiod_Growing-degree_days_to_silk;Photoperiod_growing-degree_days_to_anthesis	0	0	0	0	0	0	0	0	0	0	0	0	0	0	0	1	0	0	0	0	0	0	0	0	0	0	1	private
pan_gene_22410	pan_gene_3463	Photoperiod_growing-degree_days_to_anthesis;Ratio_of_ear_height_to_total_height	100_Kernel_weight;Days_to_anthesis;Leaf_width;Photoperiod_Growing-degree_days_to_silk;Photoperiod_growing-degree_days_to_anthesis	0	0	0	0	0	0	0	0	0	0	0	0	0	0	0	1	0	0	0	0	0	0	0	0	0	0	1	private
pan_gene_29217	pan_gene_8165	Photoperiod_growing-degree_days_to_anthesis	Days_to_anthesis;Photoperiod_growing-degree_days_to_anthesis	0	0	0	0	0	0	0	0	0	0	0	0	0	0	0	1	0	0	0	0	0	0	0	0	0	0	1	private
pan_gene_10803	pan_gene_31657	Ear_height;Photoperiod_Growing-degree_days_to_silk;Photoperiod_growing-degree_days_to_anthesis;Plant_height	Photoperiod_growing-degree_days_to_anthesis	0	0	0	0	0	0	0	0	0	0	0	0	0	0	0	0	1	0	0	0	0	0	0	0	0	0	1	private
pan_gene_11312	pan_gene_8394	Photoperiod_growing-degree_days_to_anthesis;Southern_leaf_blight	Ear_height;Photoperiod_Growing-degree_days_to_silk;Photoperiod_growing-degree_days_to_anthesis	0	0	0	0	0	0	0	0	0	0	0	0	0	0	0	0	1	0	0	0	0	0	0	0	0	0	1	private
pan_gene_28774	pan_gene_5470	Ear_row_number;Photoperiod_Growing-degree_days_to_silk;Photoperiod_growing-degree_days_to_anthesis	Boxcox-transformed_leaf_angle;Nodes_to_ear;Photoperiod_growing-degree_days_to_anthesis	0	0	0	0	0	0	0	0	0	0	0	0	0	0	0	0	1	0	0	0	0	0	0	0	0	0	1	private
pan_gene_29222	pan_gene_30968	Boxcox-transformed_leaf_angle;Photoperiod_growing-degree_days_to_anthesis	Photoperiod_growing-degree_days_to_anthesis	0	0	0	0	0	0	0	0	0	0	0	0	0	0	0	0	1	0	0	0	0	0	0	0	0	0	1	private
pan_gene_4451	pan_gene_5470	Nodes_per_plant;Photoperiod_growing-degree_days_to_anthesis;Southern_leaf_blight	Boxcox-transformed_leaf_angle;Nodes_to_ear;Photoperiod_growing-degree_days_to_anthesis	0	0	0	0	0	0	0	0	0	0	0	0	0	0	0	0	1	0	0	0	0	0	0	0	0	0	1	private
pan_gene_102512	pan_gene_31442	Nitrate;PCA_of_metabolites:_PC1;Photoperiod_Growing-degree_days_to_silk;Photoperiod_growing-degree_days_to_anthesis;Plant_height	Anthesis-silking_interval;Average_internode_length_(above_ear);Photoperiod_growing-degree_days_to_anthesis	0	0	0	0	0	0	0	0	0	0	0	0	0	0	0	0	0	1	0	0	0	0	0	0	0	0	1	private
pan_gene_10266	pan_gene_20445	Photoperiod_growing-degree_days_to_anthesis	Photoperiod_growing-degree_days_to_anthesis;Tassel_branch_number	0	0	0	0	0	0	0	0	0	0	0	0	0	0	0	0	0	1	0	0	0	0	0	0	0	0	1	private
pan_gene_1119	pan_gene_29501	Photoperiod_growing-degree_days_to_anthesis	Photoperiod_growing-degree_days_to_anthesis	0	0	0	0	0	0	0	0	0	0	0	0	0	0	0	0	0	1	0	0	0	0	0	0	0	0	1	private
pan_gene_12016	pan_gene_27111	Nodes_per_plant;Nodes_to_ear;Photoperiod_Growing-degree_days_to_silk;Photoperiod_growing-degree_days_to_anthesis;Southern_leaf_blight	Northern_Leaf_Blight;Photoperiod_growing-degree_days_to_anthesis	0	0	0	0	0	0	0	0	0	0	0	0	0	0	0	0	0	1	0	0	0	0	0	0	0	0	1	private
pan_gene_12016	pan_gene_29501	Nodes_per_plant;Nodes_to_ear;Photoperiod_Growing-degree_days_to_silk;Photoperiod_growing-degree_days_to_anthesis;Southern_leaf_blight	Photoperiod_growing-degree_days_to_anthesis	0	0	0	0	0	0	0	0	0	0	0	0	0	0	0	0	0	1	0	0	0	0	0	0	0	0	1	private
pan_gene_12016	pan_gene_5352	Nodes_per_plant;Nodes_to_ear;Photoperiod_Growing-degree_days_to_silk;Photoperiod_growing-degree_days_to_anthesis;Southern_leaf_blight	Photoperiod_Growing-degree_days_to_silk;Photoperiod_growing-degree_days_to_anthesis	0	0	0	0	0	0	0	0	0	0	0	0	0	0	0	0	0	1	0	0	0	0	0	0	0	0	1	private
pan_gene_12078	pan_gene_16497	Days_to_anthesis;Days_to_silk;Photoperiod_growing-degree_days_to_anthesis	Days_to_anthesis;Days_to_silk;Height_above_ear;Photoperiod_growing-degree_days_to_anthesis	0	0	0	0	0	0	0	0	0	0	0	0	0	0	0	0	0	1	0	0	0	0	0	0	0	0	1	private
pan_gene_12078	pan_gene_21896	Days_to_anthesis;Days_to_silk;Photoperiod_growing-degree_days_to_anthesis	Photoperiod_Growing-degree_days_to_silk;Photoperiod_growing-degree_days_to_anthesis	0	0	0	0	0	0	0	0	0	0	0	0	0	0	0	0	0	1	0	0	0	0	0	0	0	0	1	private
pan_gene_12078	pan_gene_27757	Days_to_anthesis;Days_to_silk;Photoperiod_growing-degree_days_to_anthesis	Glutamate;Photoperiod_Growing-degree_days_to_silk;Photoperiod_growing-degree_days_to_anthesis;Southern_leaf_blight;Tassel_branch_number	0	0	0	0	0	0	0	0	0	0	0	0	0	0	0	0	0	1	0	0	0	0	0	0	0	0	1	private
pan_gene_12078	pan_gene_29370	Days_to_anthesis;Days_to_silk;Photoperiod_growing-degree_days_to_anthesis	Photoperiod_growing-degree_days_to_anthesis	0	0	0	0	0	0	0	0	0	0	0	0	0	0	0	0	0	1	0	0	0	0	0	0	0	0	1	private
pan_gene_12078	pan_gene_7783	Days_to_anthesis;Days_to_silk;Photoperiod_growing-degree_days_to_anthesis	100_Kernel_weight;Days_to_anthesis;Photoperiod_growing-degree_days_to_anthesis	0	0	0	0	0	0	0	0	0	0	0	0	0	0	0	0	0	1	0	0	0	0	0	0	0	0	1	private
pan_gene_12078	pan_gene_8787	Days_to_anthesis;Days_to_silk;Photoperiod_growing-degree_days_to_anthesis	Photoperiod_growing-degree_days_to_anthesis	0	0	0	0	0	0	0	0	0	0	0	0	0	0	0	0	0	1	0	0	0	0	0	0	0	0	1	private
[truncated: 174 more rows]
