# Supplementary material for: Co-expression pan-network reveals genes involved in complex traits within maize pan-genome
Source: BMC Plant Biol. 2022 Dec 19;22:595. doi: 10.1186/s12870-022-03985-z (PMC9762053; doi:10.1186/s12870-022-03985-z)
Supplement: Supplementary file 7 — Additional file 7. [file 12870_2022_3985_MOESM7_ESM.zip › SupplementaryData5/Ear_height.pannetwork.csv]

gene1	gene2	trait1	trait2	B73	B97	CML103	CML228	CML247	CML277	CML322	CML333	CML52	CML69	HP301	IL14H	Ki11	Ki3	Ky21	M162W	M37W	Mo18W	MS71	NC350	NC358	Oh43	Oh7b	P39	Tx303	Tzi8	sum	sub-category
pan_gene_10159	pan_gene_10160	Ear_height	Ear_height	1	1	0	0	1	0	0	0	1	0	0	0	1	0	0	0	0	0	0	0	0	0	0	0	0	0	5	dispensable
pan_gene_10159	pan_gene_19123	Ear_height	Anthesis-silking_interval;Chlorophyll_A;Ear_height;Nodes_to_ear;Tassel_branch_number	1	0	0	0	0	0	0	0	0	0	0	0	0	0	0	0	0	0	0	0	0	0	0	0	0	0	1	private
pan_gene_10159	pan_gene_19454	Ear_height	Average_internode_length_(above_ear);Ear_height;Ear_row_number;Leaf_width	1	0	0	0	0	0	0	0	0	0	0	0	0	0	0	0	0	0	0	0	0	0	0	0	0	0	1	private
pan_gene_10159	pan_gene_4330	Ear_height	Ear_height;Photoperiod_Growing-degree_days_to_silk	1	0	0	0	0	0	0	0	1	0	0	0	0	0	0	0	0	0	0	0	0	0	0	0	0	0	2	dispensable
pan_gene_10160	pan_gene_29176	Ear_height	Ear_height	1	0	0	0	0	0	0	0	0	0	0	0	0	0	0	0	0	0	0	0	0	0	0	0	0	0	1	private
pan_gene_10160	pan_gene_4330	Ear_height	Ear_height;Photoperiod_Growing-degree_days_to_silk	1	0	0	0	0	0	0	0	1	0	0	0	0	0	0	0	0	0	0	0	0	0	0	0	0	0	2	dispensable
pan_gene_10173	pan_gene_273	Ear_height	Ear_height;Tassel_branch_number	1	0	0	0	0	0	0	0	0	0	0	0	0	0	0	1	0	0	0	0	0	0	0	0	0	0	2	dispensable
pan_gene_10667	pan_gene_10756	Ear_height	Ear_height;Photoperiod_Growing-degree_days_to_silk;Tassel_branch_number	0	0	0	0	0	0	0	0	0	0	1	0	0	1	1	0	0	0	0	0	0	0	1	0	0	0	4	dispensable
pan_gene_10667	pan_gene_10773	Ear_height	Boxcox-transformed_leaf_angle;Ear_height;Photoperiod_Growing-degree_days_to_silk;Photoperiod_growing-degree_days_to_anthesis;Plant_height;Southern_leaf_blight	1	1	0	0	0	0	0	1	0	0	0	1	0	0	1	0	1	1	0	1	1	1	1	0	1	1	13	near-core
pan_gene_10667	pan_gene_14228	Ear_height	Average_internode_length_(above_ear);Ear_height;Height_per_day_(until_flowering);Plant_height	1	0	0	1	0	0	1	1	0	0	0	0	0	0	1	0	1	1	0	0	0	0	1	0	1	1	10	dispensable
pan_gene_10667	pan_gene_19069	Ear_height	Average_internode_length_(below_ear);Ear_height;Ratio_of_ear_height_to_total_height	0	0	0	0	0	0	0	0	0	0	0	0	0	0	0	0	0	0	1	0	1	0	1	0	1	1	5	dispensable
pan_gene_10667	pan_gene_31579	Ear_height	Ear_height	0	0	0	1	0	0	1	0	1	0	0	0	0	0	0	0	0	0	0	0	0	0	0	0	0	0	3	dispensable
pan_gene_10667	pan_gene_32431	Ear_height	Average_internode_length_(above_ear);Average_internode_length_(below_ear);Ear_height	1	0	0	1	0	0	1	1	1	1	1	1	0	1	1	0	1	0	1	0	1	1	1	1	1	1	18	near-core
pan_gene_10667	pan_gene_4485	Ear_height	Anthesis-silking_interval;Ear_height	0	0	0	0	0	0	0	0	0	0	0	0	0	0	0	0	0	0	0	0	0	1	0	0	0	0	1	private
pan_gene_10667	pan_gene_5296	Ear_height	Ear_height;Ratio_of_ear_height_to_total_height	1	0	0	1	0	0	0	0	0	0	0	0	0	1	0	0	0	0	0	0	0	0	1	0	0	0	4	dispensable
pan_gene_10667	pan_gene_624	Ear_height	Cob_diameter;Ear_height;Leaf_length	1	1	0	1	0	0	1	1	1	1	1	1	1	1	1	0	1	1	1	1	1	1	1	1	1	1	22	core
pan_gene_10667	pan_gene_9063	Ear_height	Ear_height;Fructose;Height_per_day_(until_flowering);Plant_height;Tassel_length	1	0	0	1	0	0	1	1	1	0	0	0	0	1	0	0	0	0	0	0	1	0	0	0	0	1	8	dispensable
pan_gene_10723	pan_gene_16782	Days_to_anthesis;Ear_height;Tassel_branch_number	Ear_height;Leaf_width	1	0	0	0	0	0	0	0	0	0	0	0	0	0	0	0	0	0	0	0	0	0	0	0	0	0	1	private
pan_gene_10723	pan_gene_97089	Days_to_anthesis;Ear_height;Tassel_branch_number	Boxcox-transformed_leaf_angle;Ear_height	1	0	0	0	0	0	0	0	0	0	0	0	0	0	0	0	0	0	0	0	0	0	0	0	0	0	1	private
pan_gene_10756	pan_gene_14228	Ear_height;Photoperiod_Growing-degree_days_to_silk;Tassel_branch_number	Average_internode_length_(above_ear);Ear_height;Height_per_day_(until_flowering);Plant_height	0	0	0	0	0	0	0	0	0	0	0	0	0	0	1	0	0	0	0	0	0	0	1	0	0	0	2	dispensable
pan_gene_10756	pan_gene_19069	Ear_height;Photoperiod_Growing-degree_days_to_silk;Tassel_branch_number	Average_internode_length_(below_ear);Ear_height;Ratio_of_ear_height_to_total_height	0	0	0	0	0	0	0	0	0	0	0	0	0	0	0	0	0	0	0	0	0	0	1	0	0	0	1	private
pan_gene_10756	pan_gene_24897	Ear_height;Photoperiod_Growing-degree_days_to_silk;Tassel_branch_number	Ear_height	0	0	0	0	1	0	0	0	0	0	0	0	0	0	1	0	0	0	0	0	0	0	0	0	0	0	2	dispensable
pan_gene_10756	pan_gene_30115	Ear_height;Photoperiod_Growing-degree_days_to_silk;Tassel_branch_number	Ear_height	0	0	0	0	1	0	0	0	0	0	1	0	0	0	0	0	0	0	0	0	0	0	0	0	0	0	2	dispensable
pan_gene_10756	pan_gene_30807	Ear_height;Photoperiod_Growing-degree_days_to_silk;Tassel_branch_number	Ear_height;Height_per_day_(until_flowering)	0	0	0	0	1	0	0	0	0	0	0	0	0	1	0	0	0	0	0	0	0	0	0	0	0	0	2	dispensable
pan_gene_10756	pan_gene_31579	Ear_height;Photoperiod_Growing-degree_days_to_silk;Tassel_branch_number	Ear_height	0	0	0	0	1	0	0	0	0	0	0	0	0	1	0	0	0	0	0	0	0	0	0	0	0	0	2	dispensable
pan_gene_10756	pan_gene_32431	Ear_height;Photoperiod_Growing-degree_days_to_silk;Tassel_branch_number	Average_internode_length_(above_ear);Average_internode_length_(below_ear);Ear_height	0	0	0	0	0	0	0	0	0	0	1	0	0	1	1	0	0	0	0	0	0	0	1	0	0	0	4	dispensable
pan_gene_10756	pan_gene_4485	Ear_height;Photoperiod_Growing-degree_days_to_silk;Tassel_branch_number	Anthesis-silking_interval;Ear_height	0	0	0	0	0	0	0	0	0	0	0	0	0	0	1	0	0	0	0	0	0	0	0	0	0	0	1	private
pan_gene_10756	pan_gene_5296	Ear_height;Photoperiod_Growing-degree_days_to_silk;Tassel_branch_number	Ear_height;Ratio_of_ear_height_to_total_height	0	0	0	0	0	0	0	0	0	0	1	0	0	1	0	0	0	0	0	0	0	0	1	0	0	0	3	dispensable
pan_gene_10756	pan_gene_5521	Ear_height;Photoperiod_Growing-degree_days_to_silk;Tassel_branch_number	Ear_height	0	0	0	0	1	0	0	0	0	0	1	0	0	1	0	0	0	0	0	0	0	0	1	0	0	0	4	dispensable
pan_gene_10756	pan_gene_9063	Ear_height;Photoperiod_Growing-degree_days_to_silk;Tassel_branch_number	Ear_height;Fructose;Height_per_day_(until_flowering);Plant_height;Tassel_length	0	0	0	0	1	0	0	0	0	0	0	0	0	1	1	0	0	0	0	0	0	0	1	0	0	0	4	dispensable
pan_gene_10765	pan_gene_19454	Days_to_anthesis;Ear_height	Average_internode_length_(above_ear);Ear_height;Ear_row_number;Leaf_width	1	0	1	1	0	0	0	0	0	0	0	0	0	0	0	0	0	0	1	0	0	0	0	0	1	0	5	dispensable
pan_gene_10773	pan_gene_14228	Boxcox-transformed_leaf_angle;Ear_height;Photoperiod_Growing-degree_days_to_silk;Photoperiod_growing-degree_days_to_anthesis;Plant_height;Southern_leaf_blight	Average_internode_length_(above_ear);Ear_height;Height_per_day_(until_flowering);Plant_height	1	0	0	0	1	1	1	1	0	1	0	0	0	0	1	1	0	1	0	0	0	1	1	1	1	1	14	near-core
pan_gene_10773	pan_gene_19069	Boxcox-transformed_leaf_angle;Ear_height;Photoperiod_Growing-degree_days_to_silk;Photoperiod_growing-degree_days_to_anthesis;Plant_height;Southern_leaf_blight	Average_internode_length_(below_ear);Ear_height;Ratio_of_ear_height_to_total_height	0	0	0	0	1	1	0	0	0	1	0	1	0	0	1	1	0	1	0	1	1	0	1	0	1	1	12	near-core
pan_gene_10773	pan_gene_20530	Boxcox-transformed_leaf_angle;Ear_height;Photoperiod_Growing-degree_days_to_silk;Photoperiod_growing-degree_days_to_anthesis;Plant_height;Southern_leaf_blight	Ear_height	1	0	0	0	0	0	0	0	1	0	0	0	0	0	0	0	0	0	0	0	0	0	0	1	0	0	3	dispensable
pan_gene_10773	pan_gene_21445	Boxcox-transformed_leaf_angle;Ear_height;Photoperiod_Growing-degree_days_to_silk;Photoperiod_growing-degree_days_to_anthesis;Plant_height;Southern_leaf_blight	Ear_height;Ratio_of_ear_height_to_total_height	1	0	0	0	0	1	0	0	1	0	0	0	0	0	0	0	0	0	0	0	0	0	0	0	0	0	3	dispensable
pan_gene_10773	pan_gene_23323	Boxcox-transformed_leaf_angle;Ear_height;Photoperiod_Growing-degree_days_to_silk;Photoperiod_growing-degree_days_to_anthesis;Plant_height;Southern_leaf_blight	Ear_height;Ratio_of_ear_height_to_total_height	1	0	0	0	0	0	0	0	1	0	0	0	0	0	0	1	1	0	1	0	0	0	0	0	0	0	5	dispensable
pan_gene_10773	pan_gene_2352	Boxcox-transformed_leaf_angle;Ear_height;Photoperiod_Growing-degree_days_to_silk;Photoperiod_growing-degree_days_to_anthesis;Plant_height;Southern_leaf_blight	Ear_height	1	0	0	0	0	0	0	0	0	0	0	0	0	0	0	0	0	0	0	0	0	0	0	0	0	0	1	private
pan_gene_10773	pan_gene_24897	Boxcox-transformed_leaf_angle;Ear_height;Photoperiod_Growing-degree_days_to_silk;Photoperiod_growing-degree_days_to_anthesis;Plant_height;Southern_leaf_blight	Ear_height	0	0	0	0	0	0	0	0	0	0	0	0	0	0	1	1	0	0	0	0	0	0	0	0	0	0	2	dispensable
pan_gene_10773	pan_gene_25481	Boxcox-transformed_leaf_angle;Ear_height;Photoperiod_Growing-degree_days_to_silk;Photoperiod_growing-degree_days_to_anthesis;Plant_height;Southern_leaf_blight	Ear_height;Nodes_per_plant;Nodes_to_ear	1	0	0	0	1	1	0	1	1	0	0	1	0	0	1	1	0	1	0	0	0	0	0	0	1	0	10	dispensable
pan_gene_10773	pan_gene_25497	Boxcox-transformed_leaf_angle;Ear_height;Photoperiod_Growing-degree_days_to_silk;Photoperiod_growing-degree_days_to_anthesis;Plant_height;Southern_leaf_blight	Ear_height;Plant_height	1	0	0	0	1	1	0	1	1	1	0	0	0	0	1	0	0	1	0	0	1	0	1	1	0	0	11	near-core
pan_gene_10773	pan_gene_2568	Boxcox-transformed_leaf_angle;Ear_height;Photoperiod_Growing-degree_days_to_silk;Photoperiod_growing-degree_days_to_anthesis;Plant_height;Southern_leaf_blight	Ear_height;Ear_row_number;Glutamate;Nodes_per_plant;Nodes_to_ear;Plant_height	1	0	0	0	1	1	0	1	1	1	0	1	0	0	1	0	1	1	1	0	1	1	0	0	0	0	13	near-core
pan_gene_10773	pan_gene_29154	Boxcox-transformed_leaf_angle;Ear_height;Photoperiod_Growing-degree_days_to_silk;Photoperiod_growing-degree_days_to_anthesis;Plant_height;Southern_leaf_blight	Ear_height;Stalk_strength	1	1	0	0	1	1	1	1	1	1	1	1	1	0	1	1	1	1	1	1	1	1	1	1	1	1	23	core
pan_gene_10773	pan_gene_30807	Boxcox-transformed_leaf_angle;Ear_height;Photoperiod_Growing-degree_days_to_silk;Photoperiod_growing-degree_days_to_anthesis;Plant_height;Southern_leaf_blight	Ear_height;Height_per_day_(until_flowering)	1	0	0	0	0	1	0	0	0	0	0	0	0	0	0	0	0	0	0	0	0	0	0	0	0	0	2	dispensable
pan_gene_10773	pan_gene_31579	Boxcox-transformed_leaf_angle;Ear_height;Photoperiod_Growing-degree_days_to_silk;Photoperiod_growing-degree_days_to_anthesis;Plant_height;Southern_leaf_blight	Ear_height	0	0	0	0	0	1	0	0	1	1	0	0	0	0	0	0	0	0	0	0	0	0	0	0	0	0	3	dispensable
pan_gene_10773	pan_gene_32106	Boxcox-transformed_leaf_angle;Ear_height;Photoperiod_Growing-degree_days_to_silk;Photoperiod_growing-degree_days_to_anthesis;Plant_height;Southern_leaf_blight	Ear_height	0	0	0	0	0	0	0	0	0	0	0	0	0	0	0	0	0	1	0	0	0	0	0	0	0	0	1	private
pan_gene_10773	pan_gene_32431	Boxcox-transformed_leaf_angle;Ear_height;Photoperiod_Growing-degree_days_to_silk;Photoperiod_growing-degree_days_to_anthesis;Plant_height;Southern_leaf_blight	Average_internode_length_(above_ear);Average_internode_length_(below_ear);Ear_height	1	0	0	0	0	1	1	1	1	1	1	1	0	0	1	0	1	1	0	0	1	1	1	1	1	1	17	near-core
pan_gene_10773	pan_gene_4485	Boxcox-transformed_leaf_angle;Ear_height;Photoperiod_Growing-degree_days_to_silk;Photoperiod_growing-degree_days_to_anthesis;Plant_height;Southern_leaf_blight	Anthesis-silking_interval;Ear_height	0	0	0	0	0	0	0	0	0	0	0	0	0	0	1	0	0	0	0	0	0	1	0	0	0	0	2	dispensable
pan_gene_10773	pan_gene_5296	Boxcox-transformed_leaf_angle;Ear_height;Photoperiod_Growing-degree_days_to_silk;Photoperiod_growing-degree_days_to_anthesis;Plant_height;Southern_leaf_blight	Ear_height;Ratio_of_ear_height_to_total_height	1	0	0	0	0	1	0	1	0	1	1	0	0	0	0	1	0	0	0	0	0	1	1	1	0	1	10	dispensable
pan_gene_10773	pan_gene_7599	Boxcox-transformed_leaf_angle;Ear_height;Photoperiod_Growing-degree_days_to_silk;Photoperiod_growing-degree_days_to_anthesis;Plant_height;Southern_leaf_blight	Ear_height;Northern_Leaf_Blight;Stalk_strength;Starch	1	1	0	0	0	0	0	0	0	1	0	1	0	0	1	0	0	0	0	0	1	1	1	0	0	1	9	dispensable
pan_gene_10780	pan_gene_11267	Ear_height;Height_per_day_(until_flowering);Plant_height	Ear_height;Ratio_of_ear_height_to_total_height	1	0	0	0	0	0	0	0	0	0	0	0	0	0	0	0	0	0	1	1	0	0	0	0	0	1	4	dispensable
pan_gene_10780	pan_gene_15384	Ear_height;Height_per_day_(until_flowering);Plant_height	Ear_height	1	0	0	0	0	0	0	0	1	1	0	0	1	1	1	0	0	1	1	0	1	1	1	0	1	1	13	near-core
pan_gene_10780	pan_gene_16698	Ear_height;Height_per_day_(until_flowering);Plant_height	Ear_height	0	1	0	0	0	0	0	0	0	0	0	0	0	0	0	0	0	0	0	0	0	0	0	0	0	0	1	private
pan_gene_10780	pan_gene_21971	Ear_height;Height_per_day_(until_flowering);Plant_height	Ear_height;Height_per_day_(until_flowering)	0	0	0	0	0	0	0	0	0	0	0	0	0	0	0	0	0	0	0	0	1	0	1	1	0	0	3	dispensable
pan_gene_10780	pan_gene_23770	Ear_height;Height_per_day_(until_flowering);Plant_height	Ear_height	1	0	1	0	0	0	0	0	1	1	0	0	0	0	1	0	1	0	0	0	0	0	1	0	0	0	7	dispensable
pan_gene_10780	pan_gene_23992	Ear_height;Height_per_day_(until_flowering);Plant_height	Ear_height	1	1	1	0	0	0	0	0	1	1	0	0	0	0	0	0	1	0	0	0	0	0	0	0	0	0	6	dispensable
pan_gene_10780	pan_gene_23996	Ear_height;Height_per_day_(until_flowering);Plant_height	Ear_height;Height_per_day_(until_flowering);Plant_height	1	0	0	0	0	0	1	1	0	1	0	0	1	1	1	0	1	1	1	0	1	1	0	0	0	1	13	near-core
pan_gene_10780	pan_gene_25053	Ear_height;Height_per_day_(until_flowering);Plant_height	Ear_height	1	1	1	1	0	0	1	0	1	1	0	0	0	0	0	0	1	0	0	1	0	0	1	0	1	1	12	near-core
pan_gene_10780	pan_gene_26522	Ear_height;Height_per_day_(until_flowering);Plant_height	Ear_height	0	1	0	0	0	0	0	0	0	0	0	0	0	0	0	0	0	0	0	0	0	1	0	1	1	1	5	dispensable
pan_gene_10780	pan_gene_26702	Ear_height;Height_per_day_(until_flowering);Plant_height	Ear_height;Leaf_width;Photoperiod_growing-degree_days_to_anthesis	0	0	0	1	0	1	1	0	0	1	0	0	0	0	0	0	0	0	0	1	0	0	1	1	0	0	7	dispensable
pan_gene_10780	pan_gene_29157	Ear_height;Height_per_day_(until_flowering);Plant_height	Ear_height;Photoperiod_growing-degree_days_to_anthesis	0	0	0	1	1	1	0	0	0	0	0	0	0	1	0	0	0	0	1	1	0	0	0	0	1	1	8	dispensable
pan_gene_10780	pan_gene_32191	Ear_height;Height_per_day_(until_flowering);Plant_height	Ear_height	0	0	0	0	0	0	0	1	1	0	0	0	0	0	0	0	0	0	0	0	1	0	0	0	1	0	4	dispensable
pan_gene_10780	pan_gene_5031	Ear_height;Height_per_day_(until_flowering);Plant_height	Ear_height	1	1	1	0	0	1	0	0	1	1	0	0	0	0	0	0	1	0	0	1	0	0	1	0	1	0	10	dispensable
pan_gene_10780	pan_gene_6299	Ear_height;Height_per_day_(until_flowering);Plant_height	Ear_height;Ratio_of_ear_height_to_total_height	1	0	1	0	0	0	0	0	1	1	0	0	0	0	0	0	1	0	0	0	0	0	1	0	1	0	7	dispensable
pan_gene_10780	pan_gene_7600	Ear_height;Height_per_day_(until_flowering);Plant_height	Ear_height;Northern_Leaf_Blight	1	0	1	0	0	0	0	0	1	0	0	0	0	1	0	0	1	0	0	0	1	0	1	0	0	0	7	dispensable
pan_gene_10780	pan_gene_7715	Ear_height;Height_per_day_(until_flowering);Plant_height	Average_internode_length_(below_ear);Average_internode_length_(whole_plant);Ear_height;Height_per_day_(until_flowering);Plant_height	1	0	1	0	0	0	0	0	1	0	0	0	0	0	0	0	0	0	1	0	0	1	0	1	0	1	7	dispensable
pan_gene_10780	pan_gene_8652	Ear_height;Height_per_day_(until_flowering);Plant_height	Ear_height;Ear_row_number;Nodes_to_ear;Ratio_of_ear_height_to_total_height	1	0	0	0	0	0	0	0	0	0	0	0	0	0	0	0	0	0	0	0	0	0	0	0	0	0	1	private
pan_gene_10803	pan_gene_32444	Ear_height;Photoperiod_Growing-degree_days_to_silk;Photoperiod_growing-degree_days_to_anthesis;Plant_height	Average_internode_length_(whole_plant);Ear_height	1	0	0	0	0	0	0	0	0	0	0	0	0	0	0	0	0	0	0	0	0	0	0	0	0	0	1	private
pan_gene_10812	pan_gene_31044	Boxcox-transformed_leaf_angle;Ear_height;Fructose;Leaf_width;Tassel_branch_number	Boxcox-transformed_leaf_angle;Ear_height;Height_per_day_(until_flowering)	0	0	0	0	0	1	1	0	0	0	0	1	0	0	0	0	0	0	0	0	0	0	0	0	0	0	3	dispensable
pan_gene_10823	pan_gene_19049	Ear_height;Leaf_width;Plant_height	Ear_height	0	0	0	0	1	0	0	0	0	0	0	0	0	0	0	0	0	0	0	0	0	0	0	0	0	0	1	private
pan_gene_10823	pan_gene_239	Ear_height;Leaf_width;Plant_height	Ear_height	0	0	0	0	1	0	0	0	0	0	0	0	0	0	0	0	0	0	0	0	1	0	0	0	0	0	2	dispensable
pan_gene_10823	pan_gene_32013	Ear_height;Leaf_width;Plant_height	Ear_height	0	0	0	0	0	0	0	0	0	0	0	0	0	0	0	0	0	0	0	0	1	0	0	0	0	0	1	private
pan_gene_10823	pan_gene_32786	Ear_height;Leaf_width;Plant_height	Average_internode_length_(above_ear);Ear_height;Height_per_day_(until_flowering);Plant_height	0	0	0	0	1	0	0	0	0	0	0	0	0	0	0	0	0	0	0	0	1	0	0	0	0	0	2	dispensable
pan_gene_10824	pan_gene_32225	Ear_height;Nodes_to_ear;Photoperiod_Growing-degree_days_to_silk;Plant_height	Ear_height	1	0	1	1	0	0	0	1	0	0	0	1	1	0	0	0	0	0	0	1	0	0	0	0	0	0	7	dispensable
pan_gene_10824	pan_gene_3861	Ear_height;Nodes_to_ear;Photoperiod_Growing-degree_days_to_silk;Plant_height	Average_internode_length_(whole_plant);Ear_height;Glucose;Plant_height;Protein	1	0	1	0	0	0	0	0	0	0	0	0	0	0	0	0	0	0	0	0	0	0	0	0	0	0	2	dispensable
pan_gene_10827	pan_gene_11920	Ear_height;Ratio_of_ear_height_to_total_height	Ear_height;Nodes_per_plant;Nodes_to_ear;Tassel_branch_number;Total_amino_acids	1	0	0	0	0	0	0	0	0	0	0	0	0	0	0	0	0	0	0	0	0	0	0	0	0	0	1	private
pan_gene_10827	pan_gene_192	Ear_height;Ratio_of_ear_height_to_total_height	Ear_height	1	0	0	0	0	0	0	0	0	0	1	0	0	0	1	0	0	0	0	0	0	0	0	1	0	0	4	dispensable
pan_gene_10827	pan_gene_26965	Ear_height;Ratio_of_ear_height_to_total_height	Ear_height;Tassel_length	0	0	0	0	0	0	0	0	0	1	1	1	0	0	1	0	1	0	0	0	0	0	0	0	0	0	5	dispensable
pan_gene_10827	pan_gene_28321	Ear_height;Ratio_of_ear_height_to_total_height	Ear_height;Nodes_to_ear;Ratio_of_ear_height_to_total_height	1	0	0	0	0	0	0	0	0	0	0	0	0	0	0	0	0	0	0	0	0	0	0	0	0	0	1	private
pan_gene_10830	pan_gene_29209	100_Kernel_weight;Ear_height;Height_per_day_(until_flowering);Nodes_above_ear;Plant_height	Ear_height	1	0	0	0	0	0	0	0	0	1	0	1	1	0	1	1	0	0	0	1	0	0	0	0	0	0	7	dispensable
pan_gene_10830	pan_gene_3860	100_Kernel_weight;Ear_height;Height_per_day_(until_flowering);Nodes_above_ear;Plant_height	Ear_height;Plant_height;Stalk_strength	0	0	0	0	0	0	0	0	0	0	0	0	0	0	0	0	0	0	0	0	0	0	0	0	0	1	1	private
pan_gene_11253	pan_gene_19181	Ear_height	Ear_height;Height_per_day_(until_flowering)	1	0	0	0	0	0	0	0	0	0	0	0	0	0	0	0	0	0	0	0	0	1	0	0	0	0	2	dispensable
pan_gene_11253	pan_gene_2601	Ear_height	Ear_height;Nodes_per_plant;PCA_of_metabolites:_PC2	1	0	0	0	0	0	0	0	0	0	0	0	0	0	0	0	0	0	0	0	0	0	0	0	0	0	1	private
pan_gene_11253	pan_gene_4825	Ear_height	Ear_height;Ratio_of_ear_height_to_total_height;Southern_leaf_blight;Stalk_strength	1	0	0	0	0	0	0	0	0	0	0	0	0	0	0	0	0	0	0	0	0	0	0	0	0	0	1	private
pan_gene_11253	pan_gene_4973	Ear_height	Ear_height	1	0	0	0	0	0	0	0	0	0	0	0	0	0	0	0	0	0	0	0	0	1	0	0	0	0	2	dispensable
pan_gene_11253	pan_gene_5024	Ear_height	Average_internode_length_(above_ear);Average_internode_length_(below_ear);Average_internode_length_(whole_plant);Ear_height	1	0	0	0	0	0	0	0	0	0	0	0	0	0	0	0	0	0	0	0	0	0	0	0	0	0	1	private
pan_gene_11267	pan_gene_15384	Ear_height;Ratio_of_ear_height_to_total_height	Ear_height	1	1	0	0	0	0	1	0	0	0	1	0	0	0	0	1	0	0	1	0	0	0	1	0	0	0	7	dispensable
pan_gene_11267	pan_gene_19049	Ear_height;Ratio_of_ear_height_to_total_height	Ear_height	0	1	1	0	0	0	1	0	0	0	1	0	1	0	0	0	0	0	0	0	1	0	0	0	0	1	7	dispensable
pan_gene_11267	pan_gene_23770	Ear_height;Ratio_of_ear_height_to_total_height	Ear_height	1	1	1	0	1	0	1	0	0	1	1	0	1	0	0	1	1	0	0	1	1	1	1	0	0	0	14	near-core
pan_gene_11267	pan_gene_23992	Ear_height;Ratio_of_ear_height_to_total_height	Ear_height	1	0	0	0	0	0	0	0	0	1	1	0	0	0	0	0	1	0	0	0	0	0	0	0	0	0	4	dispensable
pan_gene_11267	pan_gene_23996	Ear_height;Ratio_of_ear_height_to_total_height	Ear_height;Height_per_day_(until_flowering);Plant_height	1	0	0	0	0	0	0	0	0	0	1	0	0	0	0	0	1	0	1	0	0	0	1	0	1	1	7	dispensable
pan_gene_11267	pan_gene_26702	Ear_height;Ratio_of_ear_height_to_total_height	Ear_height;Leaf_width;Photoperiod_growing-degree_days_to_anthesis	0	0	0	0	0	0	0	0	0	0	0	0	0	0	0	0	0	0	1	0	0	0	0	0	1	0	2	dispensable
pan_gene_11267	pan_gene_26940	Ear_height;Ratio_of_ear_height_to_total_height	Ear_height;Nodes_above_ear;Nodes_per_plant	1	1	0	0	0	0	1	0	0	1	0	0	1	0	0	0	1	0	1	0	0	0	0	0	0	1	8	dispensable
pan_gene_11267	pan_gene_29157	Ear_height;Ratio_of_ear_height_to_total_height	Ear_height;Photoperiod_growing-degree_days_to_anthesis	0	1	0	1	1	0	1	1	0	0	1	0	0	0	0	1	0	0	0	1	0	1	0	0	0	1	10	dispensable
pan_gene_11267	pan_gene_58159	Ear_height;Ratio_of_ear_height_to_total_height	Anthesis-silking_interval;Ear_height;Ratio_of_ear_height_to_total_height	1	0	0	0	0	0	0	0	0	0	0	0	0	0	0	0	0	0	0	0	0	0	0	0	0	0	1	private
pan_gene_11267	pan_gene_7600	Ear_height;Ratio_of_ear_height_to_total_height	Ear_height;Northern_Leaf_Blight	1	1	1	0	0	0	1	0	0	0	1	0	1	0	0	0	0	0	0	1	0	1	0	0	0	0	8	dispensable
pan_gene_11267	pan_gene_7715	Ear_height;Ratio_of_ear_height_to_total_height	Average_internode_length_(below_ear);Average_internode_length_(whole_plant);Ear_height;Height_per_day_(until_flowering);Plant_height	1	0	0	0	0	0	0	0	0	1	1	0	0	0	0	0	1	0	1	1	0	0	0	0	0	1	7	dispensable
pan_gene_11833	pan_gene_14191	Ear_height;Height_above_ear	Ear_height;Glutamate	0	0	0	0	0	0	0	1	0	0	0	0	0	0	0	0	0	0	0	0	0	0	0	0	0	0	1	private
pan_gene_11833	pan_gene_239	Ear_height;Height_above_ear	Ear_height	0	0	0	0	0	0	0	1	0	0	0	0	0	0	0	0	0	0	0	0	0	0	0	0	0	0	1	private
pan_gene_11833	pan_gene_31561	Ear_height;Height_above_ear	Ear_height	0	0	0	1	0	0	0	0	0	0	0	0	0	0	0	0	0	0	0	0	0	0	0	0	0	0	1	private
pan_gene_11833	pan_gene_32013	Ear_height;Height_above_ear	Ear_height	0	0	0	0	0	0	0	1	0	0	0	0	0	0	0	0	0	0	0	0	0	0	0	0	0	0	1	private
pan_gene_11888	pan_gene_28732	Cob_diameter;Ear_height;Nodes_above_ear;Ratio_of_ear_height_to_total_height;Tassel_branch_number	Anthesis-silking_interval;Days_to_anthesis;Ear_height;Leaf_length;Leaf_width;Nodes_per_plant;Photoperiod_Growing-degree_days_to_silk;Photoperiod_growing-degree_days_to_anthesis	0	0	0	0	0	1	0	0	0	0	0	0	0	0	0	0	0	0	0	0	0	0	0	0	0	0	1	private
pan_gene_11888	pan_gene_29852	Cob_diameter;Ear_height;Nodes_above_ear;Ratio_of_ear_height_to_total_height;Tassel_branch_number	Days_to_anthesis;Ear_height	0	0	0	0	0	1	0	0	0	0	0	0	0	0	0	0	0	0	0	0	0	0	0	0	0	0	1	private
pan_gene_11888	pan_gene_30004	Cob_diameter;Ear_height;Nodes_above_ear;Ratio_of_ear_height_to_total_height;Tassel_branch_number	Ear_height	0	0	0	0	0	1	0	0	0	0	0	0	0	0	0	0	0	0	0	0	0	0	0	0	0	0	1	private
pan_gene_11888	pan_gene_5532	Cob_diameter;Ear_height;Nodes_above_ear;Ratio_of_ear_height_to_total_height;Tassel_branch_number	100_Kernel_weight;Ear_height;Nodes_per_plant;Ratio_of_ear_height_to_total_height	0	0	0	0	0	1	0	0	0	0	0	0	0	0	0	0	0	0	0	0	0	0	0	0	0	0	1	private
pan_gene_11888	pan_gene_5838	Cob_diameter;Ear_height;Nodes_above_ear;Ratio_of_ear_height_to_total_height;Tassel_branch_number	100_Kernel_weight;Cob_diameter;Ear_height;Sucrose;Tassel_branch_number	0	0	0	0	0	1	0	0	0	0	0	0	0	0	0	0	0	0	0	0	0	0	0	0	0	0	1	private
pan_gene_11888	pan_gene_8250	Cob_diameter;Ear_height;Nodes_above_ear;Ratio_of_ear_height_to_total_height;Tassel_branch_number	Ear_height;Ratio_of_ear_height_to_total_height	0	0	0	0	0	1	0	0	0	0	0	0	0	0	0	0	0	0	0	0	0	0	0	0	0	0	1	private
pan_gene_11904	pan_gene_14621	Days_to_anthesis;Ear_height	Average_internode_length_(below_ear);Boxcox-transformed_leaf_angle;Ear_height;Fumarate;Nodes_above_ear;PCA_of_metabolites:_PC1;Total_amino_acids	1	1	1	0	1	1	1	0	1	1	1	1	1	1	0	0	1	1	0	0	0	1	1	1	1	1	19	near-core
pan_gene_11904	pan_gene_15403	Days_to_anthesis;Ear_height	Ear_height	1	1	0	0	0	1	1	1	0	0	0	0	1	1	0	0	1	1	0	1	1	1	1	1	0	0	14	near-core
pan_gene_11904	pan_gene_21377	Days_to_anthesis;Ear_height	Ear_height	1	1	0	0	0	1	1	1	0	1	0	1	0	1	0	0	1	1	0	1	1	1	0	0	0	1	14	near-core
pan_gene_11904	pan_gene_2982	Days_to_anthesis;Ear_height	Ear_height	1	1	1	0	0	1	1	1	1	0	0	1	1	1	0	0	1	1	1	1	1	0	1	1	1	0	18	near-core
pan_gene_11904	pan_gene_31238	Days_to_anthesis;Ear_height	Ear_height	1	1	0	0	1	0	1	1	1	1	1	1	1	1	0	0	1	1	0	1	1	1	1	0	1	1	19	near-core
pan_gene_11904	pan_gene_4994	Days_to_anthesis;Ear_height	Average_internode_length_(below_ear);Ear_height;Nitrate;Northern_Leaf_Blight;Ratio_of_ear_height_to_total_height	1	0	0	0	0	1	1	1	1	0	0	0	1	1	1	0	1	1	0	1	1	1	1	1	0	1	16	near-core
pan_gene_11904	pan_gene_5237	Days_to_anthesis;Ear_height	Ear_height;Nodes_above_ear;Ratio_of_ear_height_to_total_height	1	0	0	0	0	0	0	0	0	0	0	0	0	0	0	0	1	0	0	1	1	1	0	0	0	0	5	dispensable
pan_gene_11920	pan_gene_192	Ear_height;Nodes_per_plant;Nodes_to_ear;Tassel_branch_number;Total_amino_acids	Ear_height	1	0	0	0	0	0	0	0	0	0	0	0	0	0	0	0	0	0	0	0	0	0	0	0	0	0	1	private
pan_gene_11920	pan_gene_26965	Ear_height;Nodes_per_plant;Nodes_to_ear;Tassel_branch_number;Total_amino_acids	Ear_height;Tassel_length	0	0	0	0	0	0	0	0	0	0	0	1	1	0	0	0	0	0	0	0	0	0	0	0	0	0	2	dispensable
pan_gene_12257	pan_gene_9346	Ear_height	Ear_height;Nodes_per_plant;Nodes_to_ear	1	0	0	0	0	0	0	0	0	0	0	0	0	1	0	0	0	1	0	0	0	0	0	0	0	0	3	dispensable
pan_gene_12277	pan_gene_12558	Ear_height;Tassel_length	Ear_height	1	0	0	0	0	0	0	0	0	0	0	0	0	0	0	0	0	0	0	0	0	0	0	0	0	0	1	private
pan_gene_12291	pan_gene_26689	Ear_height;Nodes_per_plant	Anthesis-silking_interval;Boxcox-transformed_leaf_angle;Ear_height;Nodes_per_plant	0	0	0	0	0	0	0	0	1	0	0	0	0	0	0	0	0	0	0	0	0	1	0	0	0	0	2	dispensable
pan_gene_12308	pan_gene_30842	Ear_height	Ear_height	1	0	0	0	0	0	0	0	0	0	0	0	1	0	0	0	0	0	0	0	0	0	0	0	0	0	2	dispensable
pan_gene_12558	pan_gene_2672	Ear_height	Days_to_anthesis;Ear_height;Nodes_per_plant;Nodes_to_ear	1	0	1	0	0	0	1	1	1	0	1	1	1	0	1	0	1	0	1	1	1	0	0	0	1	0	14	near-core
pan_gene_12558	pan_gene_30806	Ear_height	Ear_height;Height_per_day_(until_flowering)	1	0	0	0	0	0	0	0	0	0	0	0	0	0	0	0	0	0	0	0	0	0	0	0	0	0	1	private
pan_gene_13539	pan_gene_13893	Ear_height	Ear_height	1	1	0	0	1	0	0	0	0	1	1	0	1	0	1	1	1	0	1	1	1	1	1	0	0	1	15	near-core
pan_gene_13539	pan_gene_19069	Ear_height	Average_internode_length_(below_ear);Ear_height;Ratio_of_ear_height_to_total_height	0	0	0	0	0	1	1	0	0	0	0	1	1	0	0	0	0	1	1	0	1	1	1	0	0	0	9	dispensable
pan_gene_13539	pan_gene_20296	Ear_height	Ear_height	1	0	0	1	0	1	0	1	1	1	1	1	0	0	0	1	0	1	1	0	0	1	1	1	0	0	14	near-core
pan_gene_13539	pan_gene_23757	Ear_height	Ear_height;Northern_Leaf_Blight	1	0	0	0	0	0	0	0	1	0	0	0	1	0	0	0	0	0	1	1	0	1	1	0	0	0	7	dispensable
pan_gene_13539	pan_gene_24897	Ear_height	Ear_height	0	0	0	0	1	0	0	0	0	0	0	0	0	0	0	0	0	1	0	0	1	0	0	0	0	0	3	dispensable
pan_gene_13539	pan_gene_25481	Ear_height	Ear_height;Nodes_per_plant;Nodes_to_ear	1	1	1	1	1	1	1	1	1	0	1	1	1	0	0	0	1	1	1	1	1	1	1	1	0	1	21	core
pan_gene_13539	pan_gene_2568	Ear_height	Ear_height;Ear_row_number;Glutamate;Nodes_per_plant;Nodes_to_ear;Plant_height	1	0	1	1	0	1	0	0	1	0	1	0	0	0	0	0	0	0	0	1	1	0	1	0	0	0	9	dispensable
pan_gene_13539	pan_gene_26979	Ear_height	Ear_height	1	0	0	0	0	0	0	0	0	0	1	1	0	0	0	0	0	1	0	0	0	0	0	0	0	1	5	dispensable
pan_gene_13539	pan_gene_30115	Ear_height	Ear_height	0	0	0	0	1	0	0	0	0	0	1	0	0	0	0	0	0	0	0	0	0	0	0	0	0	0	2	dispensable
pan_gene_13539	pan_gene_32449	Ear_height	Ear_height;Plant_height	0	0	0	0	0	0	0	0	0	1	0	0	1	0	0	1	0	0	0	0	0	0	0	0	0	0	3	dispensable
pan_gene_13539	pan_gene_4485	Ear_height	Anthesis-silking_interval;Ear_height	0	0	0	0	0	0	0	0	0	0	0	0	0	0	0	0	0	0	0	0	0	1	0	0	0	0	1	private
pan_gene_13539	pan_gene_5044	Ear_height	Average_internode_length_(below_ear);Average_internode_length_(whole_plant);Ear_height;Leaf_length	0	0	1	0	0	1	0	0	0	0	1	0	0	0	0	1	0	0	0	0	0	0	0	0	0	0	4	dispensable
pan_gene_13539	pan_gene_5521	Ear_height	Ear_height	1	1	1	1	1	1	1	1	1	0	1	1	1	1	0	1	0	1	1	1	1	1	1	1	1	1	23	core
pan_gene_13539	pan_gene_5974	Ear_height	Ear_height	0	0	0	0	1	0	1	0	0	1	0	0	0	0	0	0	0	0	0	0	1	0	0	0	0	0	4	dispensable
pan_gene_138	pan_gene_226	Average_internode_length_(above_ear);Ear_height;Nodes_per_plant;Nodes_to_ear	Cob_diameter;Ear_height;Nodes_above_ear;Ratio_of_ear_height_to_total_height	1	0	0	0	0	0	0	0	0	0	0	0	0	0	0	0	0	0	0	0	0	0	0	0	0	0	1	private
pan_gene_13893	pan_gene_23860	Ear_height	Boxcox-transformed_leaf_angle;Ear_height	1	0	0	0	0	0	0	0	0	1	1	0	1	0	1	0	1	0	1	0	1	0	1	0	0	0	9	dispensable
pan_gene_13893	pan_gene_25394	Ear_height	Ear_height	0	0	0	0	0	0	0	0	0	0	0	0	0	0	0	0	0	0	1	0	0	0	0	0	0	1	2	dispensable
pan_gene_13893	pan_gene_27854	Ear_height	100_Kernel_weight;Ear_height;Ear_row_number;Nodes_to_ear;Photoperiod_growing-degree_days_to_anthesis	1	0	0	0	0	0	0	0	0	0	0	0	0	0	0	0	0	0	0	0	0	0	0	0	0	0	1	private
pan_gene_13893	pan_gene_28732	Ear_height	Anthesis-silking_interval;Days_to_anthesis;Ear_height;Leaf_length;Leaf_width;Nodes_per_plant;Photoperiod_Growing-degree_days_to_silk;Photoperiod_growing-degree_days_to_anthesis	1	0	0	0	1	0	0	0	0	0	0	0	0	0	0	0	1	0	0	0	0	0	0	0	0	0	3	dispensable
pan_gene_13893	pan_gene_29852	Ear_height	Days_to_anthesis;Ear_height	1	1	0	0	1	0	0	0	0	0	0	0	1	0	1	0	0	0	0	1	0	0	0	0	1	0	7	dispensable
pan_gene_13893	pan_gene_32449	Ear_height	Ear_height;Plant_height	0	0	0	0	1	0	0	0	0	1	0	0	1	0	0	1	0	0	0	0	0	0	0	0	0	0	4	dispensable
pan_gene_13893	pan_gene_5044	Ear_height	Average_internode_length_(below_ear);Average_internode_length_(whole_plant);Ear_height;Leaf_length	0	0	0	0	0	0	0	0	0	0	1	0	0	0	0	1	0	0	0	0	0	1	0	1	0	1	5	dispensable
pan_gene_13893	pan_gene_5521	Ear_height	Ear_height	1	1	0	0	1	0	1	0	0	1	1	0	1	0	1	1	1	0	1	1	1	1	1	0	1	1	17	near-core
pan_gene_13893	pan_gene_5532	Ear_height	100_Kernel_weight;Ear_height;Nodes_per_plant;Ratio_of_ear_height_to_total_height	1	1	0	0	1	0	0	0	0	0	1	0	1	0	0	0	0	0	1	0	1	0	1	1	1	1	11	near-core
pan_gene_13894	pan_gene_21002	Ear_height;Nitrate	Ear_height;Ratio_of_ear_height_to_total_height	1	1	0	1	1	1	0	0	1	1	1	1	1	0	1	0	1	1	1	0	0	0	1	1	0	0	16	near-core
pan_gene_13894	pan_gene_22477	Ear_height;Nitrate	Average_internode_length_(below_ear);Ear_height;Sucrose	1	0	0	0	0	0	0	0	0	0	0	1	0	0	0	0	0	1	0	0	0	1	1	0	0	1	6	dispensable
pan_gene_13894	pan_gene_30490	Ear_height;Nitrate	Ear_height	1	0	0	0	0	1	0	0	1	0	0	0	0	0	0	1	0	1	0	0	0	0	0	0	0	0	5	dispensable
pan_gene_14001	pan_gene_1742	Ear_height;Plant_height;Sucrose	Boxcox-transformed_leaf_angle;Ear_height;Height_per_day_(until_flowering);Leaf_width;Nodes_per_plant;Nodes_to_ear;Plant_height;Ratio_of_ear_height_to_total_height	1	0	1	0	0	0	0	0	0	0	0	0	0	0	0	0	0	0	0	0	0	1	0	0	0	0	3	dispensable
pan_gene_14001	pan_gene_22414	Ear_height;Plant_height;Sucrose	Ear_height;Leaf_width;Nodes_to_ear;Ratio_of_ear_height_to_total_height	1	0	1	0	1	1	1	0	1	1	1	0	1	1	1	1	1	1	1	1	1	1	1	0	0	0	19	near-core
pan_gene_14001	pan_gene_23323	Ear_height;Plant_height;Sucrose	Ear_height;Ratio_of_ear_height_to_total_height	1	0	1	0	0	0	1	1	1	1	1	0	0	1	0	0	1	1	1	0	0	0	0	0	0	0	11	near-core
pan_gene_14001	pan_gene_26653	Ear_height;Plant_height;Sucrose	Ear_height;Leaf_width;Nodes_above_ear;Nodes_per_plant;Nodes_to_ear;Plant_height	1	0	0	0	1	1	1	0	1	0	0	0	1	1	1	1	0	1	1	1	0	0	0	0	0	0	12	near-core
pan_gene_14001	pan_gene_30115	Ear_height;Plant_height;Sucrose	Ear_height	0	0	0	0	1	0	0	0	0	0	1	0	0	0	0	0	0	0	0	0	0	0	0	0	0	0	2	dispensable
pan_gene_14001	pan_gene_30807	Ear_height;Plant_height;Sucrose	Ear_height;Height_per_day_(until_flowering)	1	0	0	0	1	0	0	0	0	0	0	0	0	1	1	0	1	0	0	0	0	0	0	0	0	0	5	dispensable
pan_gene_14001	pan_gene_31044	Ear_height;Plant_height;Sucrose	Boxcox-transformed_leaf_angle;Ear_height;Height_per_day_(until_flowering)	1	1	1	0	1	1	1	1	1	1	0	0	1	1	1	1	0	1	0	1	1	1	0	0	1	0	18	near-core
pan_gene_14001	pan_gene_31579	Ear_height;Plant_height;Sucrose	Ear_height	0	0	0	0	1	1	1	0	1	0	0	0	0	1	0	0	0	0	1	0	0	0	0	0	0	0	6	dispensable
pan_gene_14001	pan_gene_32148	Ear_height;Plant_height;Sucrose	Ear_height;Height_per_day_(until_flowering)	1	0	0	0	1	0	0	0	1	0	0	1	0	0	0	0	0	0	1	0	0	1	1	0	1	0	8	dispensable
pan_gene_14001	pan_gene_5296	Ear_height;Plant_height;Sucrose	Ear_height;Ratio_of_ear_height_to_total_height	1	0	0	0	0	0	1	0	0	0	1	1	0	0	0	0	1	0	1	1	1	1	1	0	0	1	11	near-core
pan_gene_14001	pan_gene_68454	Ear_height;Plant_height;Sucrose	Average_internode_length_(whole_plant);Chlorophyll_B;Days_to_silk;Ear_height	0	0	0	0	0	0	0	0	0	0	0	0	0	0	0	0	0	1	0	0	0	0	0	0	0	0	1	private
pan_gene_14001	pan_gene_8667	Ear_height;Plant_height;Sucrose	Ear_height;Ratio_of_ear_height_to_total_height	1	0	0	0	0	0	0	0	1	0	1	1	0	1	0	0	1	1	1	1	1	0	1	0	0	0	11	near-core
pan_gene_14001	pan_gene_8821	Ear_height;Plant_height;Sucrose	Ear_height;Photoperiod_growing-degree_days_to_anthesis	1	0	0	0	0	0	0	0	0	0	0	1	0	0	0	0	0	0	0	0	0	0	0	0	0	0	2	dispensable
pan_gene_14116	pan_gene_31216	Ear_height;Height_per_day_(until_flowering);Plant_height	Ear_height	1	0	0	0	0	0	0	0	0	0	0	0	0	0	0	0	0	0	0	0	0	0	0	0	0	0	1	private
pan_gene_14191	pan_gene_15384	Ear_height;Glutamate	Ear_height	1	0	0	0	0	0	0	0	0	0	0	0	0	0	0	0	0	0	0	0	0	0	0	0	0	0	1	private
pan_gene_14191	pan_gene_239	Ear_height;Glutamate	Ear_height	1	1	1	1	1	0	0	1	1	1	0	1	1	1	0	0	0	1	0	1	0	0	1	0	1	1	16	near-core
pan_gene_14191	pan_gene_26940	Ear_height;Glutamate	Ear_height;Nodes_above_ear;Nodes_per_plant	1	0	0	0	0	0	0	0	0	0	0	0	0	0	0	0	0	0	0	0	0	0	0	0	0	0	1	private
pan_gene_14191	pan_gene_29157	Ear_height;Glutamate	Ear_height;Photoperiod_growing-degree_days_to_anthesis	0	1	0	1	1	0	0	0	1	0	0	0	0	1	0	1	0	0	0	1	0	0	0	0	0	0	7	dispensable
pan_gene_14191	pan_gene_31561	Ear_height;Glutamate	Ear_height	1	0	0	0	0	0	0	0	0	0	0	0	0	0	0	0	0	0	0	0	0	0	0	0	0	0	1	private
pan_gene_14191	pan_gene_32013	Ear_height;Glutamate	Ear_height	1	0	1	1	1	0	0	1	1	0	0	0	0	0	0	0	0	0	0	0	0	0	0	0	1	0	7	dispensable
pan_gene_14228	pan_gene_14696	Average_internode_length_(above_ear);Ear_height;Height_per_day_(until_flowering);Plant_height	Ear_height;Height_per_day_(until_flowering)	1	0	0	1	0	0	1	0	0	0	1	0	0	1	0	1	1	1	1	1	0	1	1	1	0	1	14	near-core
pan_gene_14228	pan_gene_19069	Average_internode_length_(above_ear);Ear_height;Height_per_day_(until_flowering);Plant_height	Average_internode_length_(below_ear);Ear_height;Ratio_of_ear_height_to_total_height	0	1	0	0	1	1	1	0	0	1	0	0	0	0	1	1	0	1	1	0	0	1	1	0	1	1	13	near-core
pan_gene_14228	pan_gene_20530	Average_internode_length_(above_ear);Ear_height;Height_per_day_(until_flowering);Plant_height	Ear_height	1	0	0	0	0	0	0	0	0	0	0	0	0	0	0	0	0	0	0	0	0	1	0	0	0	0	2	dispensable
pan_gene_14228	pan_gene_24897	Average_internode_length_(above_ear);Ear_height;Height_per_day_(until_flowering);Plant_height	Ear_height	0	0	0	0	0	0	0	0	0	0	0	0	0	0	1	0	0	1	0	0	0	0	0	0	0	0	2	dispensable
pan_gene_14228	pan_gene_25481	Average_internode_length_(above_ear);Ear_height;Height_per_day_(until_flowering);Plant_height	Ear_height;Nodes_per_plant;Nodes_to_ear	1	0	0	1	1	1	1	1	0	0	1	0	0	1	1	1	0	1	0	0	1	1	1	0	0	0	14	near-core
pan_gene_14228	pan_gene_25497	Average_internode_length_(above_ear);Ear_height;Height_per_day_(until_flowering);Plant_height	Ear_height;Plant_height	1	0	0	1	0	1	1	1	0	1	1	0	0	0	1	0	0	1	0	0	0	0	1	1	0	0	11	near-core
pan_gene_14228	pan_gene_2568	Average_internode_length_(above_ear);Ear_height;Height_per_day_(until_flowering);Plant_height	Ear_height;Ear_row_number;Glutamate;Nodes_per_plant;Nodes_to_ear;Plant_height	1	1	0	1	1	1	1	1	0	1	0	0	0	0	1	1	0	1	0	0	1	1	0	0	0	0	13	near-core
pan_gene_14228	pan_gene_30115	Average_internode_length_(above_ear);Ear_height;Height_per_day_(until_flowering);Plant_height	Ear_height	0	0	0	0	1	0	0	0	0	0	1	0	0	0	0	0	0	0	0	0	0	0	0	0	0	0	2	dispensable
pan_gene_14228	pan_gene_30807	Average_internode_length_(above_ear);Ear_height;Height_per_day_(until_flowering);Plant_height	Ear_height;Height_per_day_(until_flowering)	1	0	0	0	1	1	0	0	0	0	0	0	0	0	0	0	0	0	0	0	1	0	0	0	0	0	4	dispensable
pan_gene_14228	pan_gene_31579	Average_internode_length_(above_ear);Ear_height;Height_per_day_(until_flowering);Plant_height	Ear_height	0	0	0	0	0	0	1	0	0	0	0	0	0	0	0	0	0	0	0	0	0	0	0	0	0	1	2	dispensable
pan_gene_14228	pan_gene_32431	Average_internode_length_(above_ear);Ear_height;Height_per_day_(until_flowering);Plant_height	Average_internode_length_(above_ear);Average_internode_length_(below_ear);Ear_height	1	1	0	1	0	1	1	1	0	1	1	0	0	1	1	0	1	1	0	0	0	1	1	0	1	1	16	near-core
pan_gene_14228	pan_gene_4485	Average_internode_length_(above_ear);Ear_height;Height_per_day_(until_flowering);Plant_height	Anthesis-silking_interval;Ear_height	0	0	0	0	0	0	0	0	0	0	0	0	0	0	1	0	0	0	0	0	0	1	0	0	0	0	2	dispensable
pan_gene_14228	pan_gene_5296	Average_internode_length_(above_ear);Ear_height;Height_per_day_(until_flowering);Plant_height	Ear_height;Ratio_of_ear_height_to_total_height	1	0	0	1	0	1	1	1	0	1	1	0	0	0	0	1	1	0	0	0	1	1	1	0	0	1	13	near-core
pan_gene_14228	pan_gene_5974	Average_internode_length_(above_ear);Ear_height;Height_per_day_(until_flowering);Plant_height	Ear_height	0	0	0	0	1	0	1	0	0	0	0	0	0	0	0	0	0	0	0	0	1	0	0	0	0	0	3	dispensable
pan_gene_14228	pan_gene_7599	Average_internode_length_(above_ear);Ear_height;Height_per_day_(until_flowering);Plant_height	Ear_height;Northern_Leaf_Blight;Stalk_strength;Starch	1	1	0	1	0	0	0	0	0	0	1	0	0	0	1	0	0	0	0	0	0	1	1	0	0	1	8	dispensable
pan_gene_14485	pan_gene_14632	Ear_height;Photoperiod_growing-degree_days_to_anthesis;Plant_height	Ear_height	1	0	0	0	0	1	0	0	0	0	0	0	0	0	0	0	0	0	0	0	0	0	0	0	0	0	2	dispensable
pan_gene_14485	pan_gene_14754	Ear_height;Photoperiod_growing-degree_days_to_anthesis;Plant_height	Ear_height	1	0	1	0	0	1	1	1	1	0	1	1	0	1	0	0	1	1	1	0	1	1	1	0	0	1	16	near-core
pan_gene_14485	pan_gene_22471	Ear_height;Photoperiod_growing-degree_days_to_anthesis;Plant_height	Ear_height;Tassel_length	1	0	0	0	0	0	0	0	0	0	0	0	0	0	0	1	0	0	0	0	0	0	0	0	0	0	2	dispensable
pan_gene_14485	pan_gene_28377	Ear_height;Photoperiod_growing-degree_days_to_anthesis;Plant_height	Ear_height;Nodes_above_ear	1	0	0	0	0	0	0	0	0	0	0	0	0	0	0	0	0	0	0	0	0	0	0	0	0	0	1	private
pan_gene_14485	pan_gene_32780	Ear_height;Photoperiod_growing-degree_days_to_anthesis;Plant_height	Average_internode_length_(above_ear);Average_internode_length_(below_ear);Ear_height;Glutamate;Height_per_day_(until_flowering);Leaf_length;Plant_height;Starch	1	0	0	0	0	0	0	0	0	0	0	0	0	0	0	0	0	1	0	0	0	0	0	0	0	1	3	dispensable
pan_gene_14621	pan_gene_23992	Average_internode_length_(below_ear);Boxcox-transformed_leaf_angle;Ear_height;Fumarate;Nodes_above_ear;PCA_of_metabolites:_PC1;Total_amino_acids	Ear_height	1	1	0	1	1	1	0	0	1	1	0	1	1	1	0	1	0	1	0	0	0	0	0	1	1	0	14	near-core
pan_gene_14621	pan_gene_26702	Average_internode_length_(below_ear);Boxcox-transformed_leaf_angle;Ear_height;Fumarate;Nodes_above_ear;PCA_of_metabolites:_PC1;Total_amino_acids	Ear_height;Leaf_width;Photoperiod_growing-degree_days_to_anthesis	0	1	0	1	0	0	1	0	1	1	1	1	0	1	0	1	1	1	1	0	0	0	1	1	1	1	16	near-core
pan_gene_14621	pan_gene_2982	Average_internode_length_(below_ear);Boxcox-transformed_leaf_angle;Ear_height;Fumarate;Nodes_above_ear;PCA_of_metabolites:_PC1;Total_amino_acids	Ear_height	1	1	1	1	1	1	1	0	1	1	1	1	1	1	1	1	1	1	1	0	0	0	1	1	1	1	22	core
pan_gene_14621	pan_gene_31238	Average_internode_length_(below_ear);Boxcox-transformed_leaf_angle;Ear_height;Fumarate;Nodes_above_ear;PCA_of_metabolites:_PC1;Total_amino_acids	Ear_height	1	1	1	0	1	0	1	0	1	1	1	1	1	1	1	1	1	1	1	0	0	1	1	1	1	1	21	core
pan_gene_14621	pan_gene_32191	Average_internode_length_(below_ear);Boxcox-transformed_leaf_angle;Ear_height;Fumarate;Nodes_above_ear;PCA_of_metabolites:_PC1;Total_amino_acids	Ear_height	0	0	0	0	0	0	0	0	0	0	0	0	0	0	0	0	0	0	0	0	0	0	0	1	0	0	1	private
pan_gene_14621	pan_gene_343	Average_internode_length_(below_ear);Boxcox-transformed_leaf_angle;Ear_height;Fumarate;Nodes_above_ear;PCA_of_metabolites:_PC1;Total_amino_acids	Ear_height;Plant_height	0	0	0	0	0	0	0	0	1	0	0	0	0	0	0	0	0	0	0	0	0	1	0	0	0	0	2	dispensable
pan_gene_14621	pan_gene_4994	Average_internode_length_(below_ear);Boxcox-transformed_leaf_angle;Ear_height;Fumarate;Nodes_above_ear;PCA_of_metabolites:_PC1;Total_amino_acids	Average_internode_length_(below_ear);Ear_height;Nitrate;Northern_Leaf_Blight;Ratio_of_ear_height_to_total_height	1	0	1	0	1	1	1	0	1	0	0	1	0	1	1	1	1	1	1	0	0	1	1	0	0	0	15	near-core
pan_gene_14621	pan_gene_5447	Average_internode_length_(below_ear);Boxcox-transformed_leaf_angle;Ear_height;Fumarate;Nodes_above_ear;PCA_of_metabolites:_PC1;Total_amino_acids	Average_internode_length_(below_ear);Average_internode_length_(whole_plant);Days_to_anthesis;Ear_height;Nodes_to_ear;Tassel_length	1	0	1	1	0	0	0	0	1	1	1	0	1	1	0	0	1	1	0	0	0	0	0	0	0	0	10	dispensable
pan_gene_14621	pan_gene_7483	Average_internode_length_(below_ear);Boxcox-transformed_leaf_angle;Ear_height;Fumarate;Nodes_above_ear;PCA_of_metabolites:_PC1;Total_amino_acids	Ear_height;Nitrate	1	1	1	1	1	0	1	0	1	1	1	1	1	1	1	1	1	1	1	0	0	1	1	1	0	1	21	core
pan_gene_14696	pan_gene_17277	Ear_height;Height_per_day_(until_flowering)	Ear_height	1	0	0	0	0	0	0	0	0	0	0	0	0	0	0	0	0	0	0	0	0	0	0	0	0	0	1	private
pan_gene_14696	pan_gene_20530	Ear_height;Height_per_day_(until_flowering)	Ear_height	1	0	0	0	0	0	0	0	1	1	0	0	0	0	0	0	0	0	1	0	0	0	1	0	0	0	5	dispensable
pan_gene_14696	pan_gene_23323	Ear_height;Height_per_day_(until_flowering)	Ear_height;Ratio_of_ear_height_to_total_height	1	0	0	1	0	0	1	1	1	1	0	0	0	0	0	0	0	1	1	0	0	1	0	1	0	0	10	dispensable
pan_gene_14696	pan_gene_25481	Ear_height;Height_per_day_(until_flowering)	Ear_height;Nodes_per_plant;Nodes_to_ear	1	0	0	1	1	1	1	1	1	1	1	1	1	1	0	1	1	1	1	0	0	1	1	0	1	1	20	core
pan_gene_14696	pan_gene_25497	Ear_height;Height_per_day_(until_flowering)	Ear_height;Plant_height	1	0	0	1	1	0	0	0	1	0	1	1	0	1	0	0	0	1	0	0	0	0	0	0	0	1	9	dispensable
pan_gene_14696	pan_gene_2568	Ear_height;Height_per_day_(until_flowering)	Ear_height;Ear_row_number;Glutamate;Nodes_per_plant;Nodes_to_ear;Plant_height	1	1	1	1	0	0	1	1	1	0	0	0	1	1	0	0	0	1	0	0	0	1	0	1	0	0	12	near-core
pan_gene_14696	pan_gene_30490	Ear_height;Height_per_day_(until_flowering)	Ear_height	1	0	0	1	1	1	1	0	1	0	1	1	0	1	1	0	1	1	1	0	0	0	0	0	0	0	13	near-core
pan_gene_14696	pan_gene_30807	Ear_height;Height_per_day_(until_flowering)	Ear_height;Height_per_day_(until_flowering)	1	0	0	0	0	0	0	0	0	0	0	0	0	1	0	0	0	0	0	0	0	0	0	0	0	0	2	dispensable
pan_gene_14696	pan_gene_32577	Ear_height;Height_per_day_(until_flowering)	Ear_height;Nitrate;Tassel_branch_number	1	0	0	0	0	0	0	0	0	0	0	1	0	0	0	0	0	0	1	0	0	0	0	1	0	0	4	dispensable
pan_gene_14696	pan_gene_32724	Ear_height;Height_per_day_(until_flowering)	Chlorophyll_A;Ear_height;Malate;Nodes_to_ear;Total_amino_acids	1	0	0	1	0	0	0	0	0	1	0	0	0	1	0	0	0	0	0	0	0	0	0	0	1	1	6	dispensable
pan_gene_14696	pan_gene_5296	Ear_height;Height_per_day_(until_flowering)	Ear_height;Ratio_of_ear_height_to_total_height	1	0	0	1	0	0	1	0	0	0	1	1	1	1	0	1	1	0	1	0	0	1	1	0	0	1	13	near-core
pan_gene_14696	pan_gene_8667	Ear_height;Height_per_day_(until_flowering)	Ear_height;Ratio_of_ear_height_to_total_height	1	0	0	1	0	1	0	0	1	0	0	0	0	1	0	0	0	1	0	0	0	0	1	0	0	0	7	dispensable
pan_gene_14698	pan_gene_26664	Ear_height	Ear_height;Leaf_width;Nodes_per_plant	1	0	0	0	1	0	1	0	0	1	0	0	0	1	0	1	0	0	0	1	0	0	0	1	0	0	8	dispensable
pan_gene_14698	pan_gene_29995	Ear_height	Ear_height;Height_per_day_(until_flowering)	1	1	0	1	0	0	0	0	0	0	0	0	0	1	0	1	1	0	0	0	0	0	0	0	0	0	6	dispensable
pan_gene_14698	pan_gene_32215	Ear_height	Ear_height	1	1	0	0	0	0	0	0	0	0	0	0	0	0	0	0	0	0	0	0	0	0	0	1	0	0	3	dispensable
pan_gene_14698	pan_gene_5286	Ear_height	Ear_height;Leaf_width	1	0	0	1	0	0	0	0	0	0	0	0	0	0	0	1	0	0	0	0	0	0	0	0	0	0	3	dispensable
pan_gene_14698	pan_gene_8396	Ear_height	Days_to_anthesis;Ear_height;Height_per_day_(until_flowering);Plant_height;Stalk_strength	1	1	0	1	0	0	0	0	0	0	0	0	0	1	0	1	0	0	0	0	0	0	0	0	0	0	5	dispensable
pan_gene_14719	pan_gene_21445	Ear_height;Nodes_to_ear;Tassel_branch_number	Ear_height;Ratio_of_ear_height_to_total_height	1	1	1	1	1	1	1	1	1	1	1	1	1	1	1	1	0	0	1	1	1	1	1	1	1	0	23	core
pan_gene_14719	pan_gene_22414	Ear_height;Nodes_to_ear;Tassel_branch_number	Ear_height;Leaf_width;Nodes_to_ear;Ratio_of_ear_height_to_total_height	1	1	1	1	0	0	1	1	1	1	1	0	1	1	0	0	1	1	1	1	1	1	1	1	0	0	19	near-core
pan_gene_14719	pan_gene_23323	Ear_height;Nodes_to_ear;Tassel_branch_number	Ear_height;Ratio_of_ear_height_to_total_height	1	0	1	1	1	1	1	0	0	1	1	0	1	0	0	0	0	1	1	0	0	0	1	0	1	0	13	near-core
pan_gene_14719	pan_gene_25481	Ear_height;Nodes_to_ear;Tassel_branch_number	Ear_height;Nodes_per_plant;Nodes_to_ear	1	1	1	0	1	1	1	0	1	1	1	1	0	1	0	0	0	1	0	0	1	0	1	0	1	0	15	near-core
pan_gene_14719	pan_gene_26292	Ear_height;Nodes_to_ear;Tassel_branch_number	Average_internode_length_(below_ear);Ear_height;Plant_height	1	0	0	0	0	0	0	0	0	1	0	0	0	0	0	0	0	0	1	0	0	0	0	0	0	0	3	dispensable
pan_gene_14719	pan_gene_26694	Ear_height;Nodes_to_ear;Tassel_branch_number	Days_to_anthesis;Days_to_silk;Ear_height;Nodes_to_ear;Photoperiod_Growing-degree_days_to_silk;Plant_height;Tassel_branch_number	1	1	1	1	1	1	1	1	1	1	1	1	0	1	1	0	0	1	1	0	1	0	1	1	1	0	20	core
pan_gene_14729	pan_gene_22471	Ear_height	Ear_height;Tassel_length	1	0	0	0	0	0	0	0	0	0	0	0	0	0	0	1	0	0	0	0	0	0	0	0	0	0	2	dispensable
pan_gene_14729	pan_gene_23822	Ear_height	Anthesis-silking_interval;Ear_height;Northern_Leaf_Blight	1	0	0	0	0	1	0	0	0	0	0	1	0	0	0	0	1	0	0	0	1	1	1	0	0	1	8	dispensable
pan_gene_14729	pan_gene_25994	Ear_height	Ear_height	1	1	1	1	1	1	1	1	1	0	1	1	1	1	0	1	1	1	0	0	1	1	1	1	1	1	22	core
pan_gene_14729	pan_gene_5837	Ear_height	100_Kernel_weight;Ear_height;Sucrose;Tassel_branch_number	1	0	0	1	1	1	1	0	0	0	0	0	0	0	0	1	1	0	0	0	0	0	0	0	0	0	7	dispensable
pan_gene_14729	pan_gene_6780	Ear_height	Ear_height	1	0	0	0	0	0	0	1	0	0	1	0	1	0	0	0	1	1	0	0	0	1	1	0	1	0	9	dispensable
pan_gene_14754	pan_gene_22471	Ear_height	Ear_height;Tassel_length	1	0	0	0	0	0	0	0	0	0	0	0	0	0	0	0	0	0	0	0	0	0	0	0	0	0	1	private
pan_gene_14754	pan_gene_32780	Ear_height	Average_internode_length_(above_ear);Average_internode_length_(below_ear);Ear_height;Glutamate;Height_per_day_(until_flowering);Leaf_length;Plant_height;Starch	1	0	0	0	0	0	0	0	0	0	0	0	0	1	0	0	0	1	0	0	0	0	0	0	0	1	4	dispensable
pan_gene_15281	pan_gene_15453	Ear_height	Ear_height	1	0	0	0	0	0	0	0	0	0	0	0	0	0	0	0	0	0	0	0	0	0	0	0	0	0	1	private
pan_gene_15281	pan_gene_387	Ear_height	Ear_height;Malate;Northern_Leaf_Blight	1	0	0	0	0	0	0	0	0	0	0	0	0	0	0	0	0	0	0	0	0	0	0	0	0	0	1	private
pan_gene_15384	pan_gene_216	Ear_height	Days_to_anthesis;Ear_height	1	0	0	0	0	0	0	0	0	0	0	0	0	0	0	0	0	0	0	0	0	0	0	0	0	0	1	private
pan_gene_15384	pan_gene_21971	Ear_height	Ear_height;Height_per_day_(until_flowering)	0	0	0	0	0	0	0	0	0	0	0	1	0	0	1	0	1	0	1	0	1	0	1	1	0	1	8	dispensable
pan_gene_15384	pan_gene_23770	Ear_height	Ear_height	1	1	1	1	0	1	1	1	1	1	1	1	1	1	1	1	1	1	0	0	1	1	1	1	1	1	23	core
pan_gene_15384	pan_gene_23992	Ear_height	Ear_height	1	1	1	1	0	0	0	1	1	1	1	1	0	1	1	0	1	1	0	0	0	0	0	0	0	0	13	near-core
pan_gene_15384	pan_gene_23996	Ear_height	Ear_height;Height_per_day_(until_flowering);Plant_height	1	1	1	1	0	0	1	1	1	1	1	1	1	1	1	1	1	1	1	0	1	1	1	1	1	1	23	core
pan_gene_15384	pan_gene_26522	Ear_height	Ear_height	0	1	0	1	0	0	0	0	0	0	0	0	0	1	0	1	0	0	0	0	0	1	1	1	1	1	9	dispensable
pan_gene_15384	pan_gene_26702	Ear_height	Ear_height;Leaf_width;Photoperiod_growing-degree_days_to_anthesis	0	0	0	0	0	1	0	0	0	1	0	0	0	0	0	1	0	1	1	0	0	0	0	0	0	0	5	dispensable
pan_gene_15384	pan_gene_26940	Ear_height	Ear_height;Nodes_above_ear;Nodes_per_plant	1	1	1	1	0	1	1	0	1	1	1	1	1	0	0	1	1	1	1	0	0	1	1	1	0	0	18	near-core
pan_gene_15384	pan_gene_29157	Ear_height	Ear_height;Photoperiod_growing-degree_days_to_anthesis	0	0	0	0	0	0	1	1	0	0	1	1	0	0	1	1	0	0	0	0	0	1	0	0	1	0	8	dispensable
pan_gene_15384	pan_gene_32191	Ear_height	Ear_height	0	1	0	1	0	0	0	1	1	0	0	0	0	0	0	1	0	0	0	0	1	0	0	1	1	0	8	dispensable
pan_gene_15384	pan_gene_4973	Ear_height	Ear_height	1	0	0	0	0	0	1	0	0	1	0	1	0	1	1	0	0	1	1	0	1	1	1	1	1	1	14	near-core
pan_gene_15384	pan_gene_7600	Ear_height	Ear_height;Northern_Leaf_Blight	1	1	1	0	0	0	1	1	1	1	1	1	1	1	1	1	1	1	0	0	1	1	1	1	1	1	21	core
pan_gene_15384	pan_gene_7715	Ear_height	Average_internode_length_(below_ear);Average_internode_length_(whole_plant);Ear_height;Height_per_day_(until_flowering);Plant_height	1	1	1	1	0	1	1	1	1	1	1	1	1	0	1	1	1	1	1	0	1	1	1	1	1	1	23	core
pan_gene_15401	pan_gene_1742	Ear_height	Boxcox-transformed_leaf_angle;Ear_height;Height_per_day_(until_flowering);Leaf_width;Nodes_per_plant;Nodes_to_ear;Plant_height;Ratio_of_ear_height_to_total_height	1	0	1	0	0	0	0	0	1	0	0	1	0	0	0	1	0	0	0	0	0	0	0	0	0	1	6	dispensable
pan_gene_15401	pan_gene_31044	Ear_height	Boxcox-transformed_leaf_angle;Ear_height;Height_per_day_(until_flowering)	1	0	1	1	0	0	1	0	1	0	0	1	1	0	1	0	0	1	1	0	1	0	0	0	0	0	11	near-core
pan_gene_15403	pan_gene_21377	Ear_height	Ear_height	1	1	1	1	1	1	1	1	1	0	1	1	1	1	1	1	1	1	1	1	1	1	0	1	1	0	23	core
pan_gene_15403	pan_gene_22776	Ear_height	Days_to_silk;Ear_height;Ear_row_number;Leaf_length;Nodes_above_ear	1	1	1	1	1	1	1	0	1	0	0	1	0	1	1	0	0	1	0	0	1	0	1	0	0	0	14	near-core
pan_gene_15403	pan_gene_2982	Ear_height	Ear_height	1	1	1	0	1	1	1	1	1	0	1	1	1	1	1	1	1	0	0	1	0	1	1	1	1	0	20	core
pan_gene_15403	pan_gene_5237	Ear_height	Ear_height;Nodes_above_ear;Ratio_of_ear_height_to_total_height	1	1	1	0	0	0	1	1	1	0	0	1	0	0	1	1	1	0	0	1	1	1	1	1	1	0	16	near-core
pan_gene_15413	pan_gene_23860	Cob_diameter;Ear_height	Boxcox-transformed_leaf_angle;Ear_height	1	0	0	0	0	1	0	0	0	0	1	0	0	0	1	0	0	0	0	0	1	0	0	1	0	0	6	dispensable
pan_gene_15413	pan_gene_26979	Cob_diameter;Ear_height	Ear_height	1	0	0	0	0	1	0	0	0	0	1	0	0	0	0	0	0	0	0	0	0	0	0	0	0	0	3	dispensable
pan_gene_15413	pan_gene_30817	Cob_diameter;Ear_height	Chlorophyll_B;Days_to_silk;Ear_height	1	1	0	0	0	1	1	0	0	1	1	0	0	1	1	1	1	0	0	1	1	0	0	0	0	0	12	near-core
pan_gene_15478	pan_gene_5453	Ear_height;Plant_height	Cob_diameter;Days_to_anthesis;Ear_height;Total_amino_acids	1	0	0	0	0	0	0	0	1	0	0	0	0	0	0	1	0	0	0	0	0	0	0	1	0	0	4	dispensable
pan_gene_15488	pan_gene_7624	Days_to_anthesis;Ear_height;Plant_height	Average_internode_length_(below_ear);Ear_height;Photoperiod_growing-degree_days_to_anthesis	1	0	1	0	0	0	0	0	0	0	0	0	0	0	0	0	0	0	0	0	0	0	0	0	0	0	2	dispensable
pan_gene_16003	pan_gene_24016	Ear_height;Glucose;Northern_Leaf_Blight	Ear_height	1	0	0	0	0	0	0	0	0	0	0	0	0	0	0	0	0	0	0	0	0	0	0	0	0	0	1	private
pan_gene_16116	pan_gene_21881	Average_internode_length_(above_ear);Days_to_anthesis;Ear_height	Anthesis-silking_interval;Ear_height;Leaf_width;Nodes_to_ear;Ratio_of_ear_height_to_total_height	0	0	0	0	0	0	0	1	0	0	0	0	0	0	0	0	0	0	0	0	0	0	0	0	0	0	1	private
pan_gene_16116	pan_gene_26292	Average_internode_length_(above_ear);Days_to_anthesis;Ear_height	Average_internode_length_(below_ear);Ear_height;Plant_height	0	0	0	0	0	0	1	0	0	0	0	1	1	0	0	0	0	0	0	0	0	0	0	0	0	0	3	dispensable
pan_gene_16116	pan_gene_3861	Average_internode_length_(above_ear);Days_to_anthesis;Ear_height	Average_internode_length_(whole_plant);Ear_height;Glucose;Plant_height;Protein	0	0	0	0	0	0	0	0	0	0	0	0	1	0	0	0	0	0	0	0	0	0	0	0	0	0	1	private
pan_gene_16322	pan_gene_30783	Ear_height;Ear_row_number;Ratio_of_ear_height_to_total_height	Ear_height;Glutamate;Photoperiod_Growing-degree_days_to_silk	1	0	0	0	0	0	0	0	0	0	0	0	0	0	0	0	0	0	0	0	0	0	0	0	0	0	1	private
pan_gene_16782	pan_gene_32768	Ear_height;Leaf_width	Chlorophyll_A;Ear_height;Leaf_length;Nodes_to_ear;Southern_leaf_blight	1	0	0	0	0	0	0	0	0	0	0	0	0	0	0	0	0	0	0	0	0	0	0	0	0	0	1	private
pan_gene_16782	pan_gene_97089	Ear_height;Leaf_width	Boxcox-transformed_leaf_angle;Ear_height	1	0	0	0	0	0	0	0	0	0	0	0	0	0	0	0	0	0	0	0	1	0	0	0	0	0	2	dispensable
pan_gene_17277	pan_gene_25497	Ear_height	Ear_height;Plant_height	1	0	0	0	0	0	0	0	0	0	0	0	0	0	0	0	0	0	0	0	0	0	0	0	0	0	1	private
pan_gene_17277	pan_gene_32577	Ear_height	Ear_height;Nitrate;Tassel_branch_number	1	0	0	0	0	0	0	0	0	0	0	0	0	0	0	0	0	0	0	0	0	0	0	0	0	0	1	private
pan_gene_1735	pan_gene_56116	Ear_height;Nodes_to_ear;Ratio_of_ear_height_to_total_height	Ear_height;Ratio_of_ear_height_to_total_height	1	0	0	0	0	0	0	0	0	0	0	0	0	0	0	0	0	0	0	0	0	0	0	0	0	0	1	private
pan_gene_1742	pan_gene_22414	Boxcox-transformed_leaf_angle;Ear_height;Height_per_day_(until_flowering);Leaf_width;Nodes_per_plant;Nodes_to_ear;Plant_height;Ratio_of_ear_height_to_total_height	Ear_height;Leaf_width;Nodes_to_ear;Ratio_of_ear_height_to_total_height	1	0	0	0	0	0	0	0	0	0	0	1	0	0	0	0	0	0	0	0	0	0	0	0	0	0	2	dispensable
pan_gene_1742	pan_gene_31044	Boxcox-transformed_leaf_angle;Ear_height;Height_per_day_(until_flowering);Leaf_width;Nodes_per_plant;Nodes_to_ear;Plant_height;Ratio_of_ear_height_to_total_height	Boxcox-transformed_leaf_angle;Ear_height;Height_per_day_(until_flowering)	1	0	1	0	0	0	0	0	0	0	0	1	0	0	0	0	0	0	0	0	0	1	0	1	0	1	6	dispensable
pan_gene_17964	pan_gene_6780	Ear_height	Ear_height	0	0	0	0	0	1	0	0	0	0	0	0	0	0	0	0	0	0	0	0	0	0	0	0	0	0	1	private
pan_gene_18244	pan_gene_31287	Ear_height;Nitrate;Nodes_per_plant;Nodes_to_ear;Ratio_of_ear_height_to_total_height	Ear_height	0	0	0	0	0	0	0	0	0	0	1	0	1	0	0	0	0	0	0	0	0	0	0	0	0	0	2	dispensable
pan_gene_18282	pan_gene_192	Average_internode_length_(below_ear);Ear_height	Ear_height	1	1	0	0	0	0	0	0	0	0	0	0	1	0	1	0	0	1	0	1	0	0	0	0	0	1	7	dispensable
pan_gene_18282	pan_gene_5286	Average_internode_length_(below_ear);Ear_height	Ear_height;Leaf_width	1	0	1	1	1	0	1	0	1	0	0	1	0	0	0	1	1	0	0	0	1	0	0	0	0	0	10	dispensable
pan_gene_18730	pan_gene_22464	Average_internode_length_(above_ear);Average_internode_length_(below_ear);Average_internode_length_(whole_plant);Days_to_anthesis;Ear_height;Height_per_day_(until_flowering);Plant_height;Starch	Ear_height	0	0	0	0	0	0	0	0	0	0	0	0	0	0	0	0	0	1	0	0	0	0	0	0	0	0	1	private
pan_gene_18730	pan_gene_31645	Average_internode_length_(above_ear);Average_internode_length_(below_ear);Average_internode_length_(whole_plant);Days_to_anthesis;Ear_height;Height_per_day_(until_flowering);Plant_height;Starch	Ear_height	0	0	0	0	1	0	0	1	0	0	0	1	1	1	0	1	0	1	1	1	1	0	1	0	1	0	12	near-core
pan_gene_18730	pan_gene_32676	Average_internode_length_(above_ear);Average_internode_length_(below_ear);Average_internode_length_(whole_plant);Days_to_anthesis;Ear_height;Height_per_day_(until_flowering);Plant_height;Starch	Days_to_anthesis;Ear_height;PCA_of_metabolites:_PC2;Ratio_of_ear_height_to_total_height	0	0	0	1	0	1	1	0	0	0	0	0	1	1	0	0	0	0	0	0	1	0	1	0	0	0	7	dispensable
pan_gene_18777	pan_gene_5353	Average_internode_length_(below_ear);Ear_height;Plant_height	100_Kernel_weight;Cob_diameter;Ear_height;Height_per_day_(until_flowering)	1	0	0	0	0	0	0	0	0	0	0	0	0	0	0	0	0	0	0	0	0	0	0	0	0	0	1	private
pan_gene_18975	pan_gene_21002	Ear_height;Height_per_day_(until_flowering)	Ear_height;Ratio_of_ear_height_to_total_height	1	1	1	1	0	1	0	0	1	1	1	0	1	1	0	0	0	1	1	0	1	0	1	1	0	0	15	near-core
pan_gene_18975	pan_gene_21445	Ear_height;Height_per_day_(until_flowering)	Ear_height;Ratio_of_ear_height_to_total_height	1	1	1	1	1	1	1	1	1	1	1	1	1	1	1	1	0	1	1	0	1	1	1	1	1	0	23	core
pan_gene_18975	pan_gene_23757	Ear_height;Height_per_day_(until_flowering)	Ear_height;Northern_Leaf_Blight	1	1	1	1	0	1	1	0	1	1	1	1	1	0	1	0	0	1	0	0	0	1	1	1	1	0	17	near-core
pan_gene_18975	pan_gene_25479	Ear_height;Height_per_day_(until_flowering)	Ear_height;Height_per_day_(until_flowering)	1	0	1	0	0	1	0	0	1	0	1	0	0	0	0	0	0	1	1	0	1	1	1	0	0	1	11	near-core
pan_gene_18975	pan_gene_305	Ear_height;Height_per_day_(until_flowering)	Ear_height;Height_above_ear;Height_per_day_(until_flowering);Plant_height	1	1	1	0	1	0	0	0	0	1	1	0	0	0	0	0	0	0	1	0	1	0	0	1	1	0	10	dispensable
pan_gene_18975	pan_gene_4979	Ear_height;Height_per_day_(until_flowering)	Ear_height	1	0	1	0	0	0	0	1	0	0	0	0	0	0	0	0	0	0	0	0	0	0	0	0	0	0	3	dispensable
pan_gene_19042	pan_gene_21880	Ear_height	Average_internode_length_(below_ear);Ear_height	1	0	0	0	0	0	0	0	0	0	1	0	0	0	0	0	1	0	0	0	0	0	0	0	0	0	3	dispensable
pan_gene_19049	pan_gene_239	Ear_height	Ear_height	0	1	0	1	1	1	1	0	1	1	0	0	1	1	1	0	0	0	0	0	0	1	0	0	0	0	11	near-core
pan_gene_19049	pan_gene_26522	Ear_height	Ear_height	0	0	0	0	0	0	0	0	0	0	0	0	0	0	0	1	0	0	0	0	0	0	0	1	0	1	3	dispensable
pan_gene_19049	pan_gene_26940	Ear_height	Ear_height;Nodes_above_ear;Nodes_per_plant	0	1	1	0	0	0	1	0	0	1	0	0	1	0	0	0	1	0	1	0	0	1	0	1	0	1	10	dispensable
pan_gene_19049	pan_gene_29157	Ear_height	Ear_height;Photoperiod_growing-degree_days_to_anthesis	0	0	0	0	0	0	1	0	0	0	0	1	0	1	1	0	0	0	0	0	0	1	0	0	0	1	6	dispensable
pan_gene_19049	pan_gene_31561	Ear_height	Ear_height	0	0	0	0	0	0	1	0	0	0	0	0	0	0	0	0	0	0	0	0	0	0	0	0	0	0	1	private
pan_gene_19049	pan_gene_32013	Ear_height	Ear_height	0	1	0	1	1	1	0	0	1	1	0	0	0	0	0	0	0	0	0	0	0	0	0	0	0	0	6	dispensable
pan_gene_19069	pan_gene_20296	Average_internode_length_(below_ear);Ear_height;Ratio_of_ear_height_to_total_height	Ear_height	0	0	0	0	0	1	0	0	0	0	0	0	0	0	0	0	0	1	0	0	0	1	1	0	1	0	5	dispensable
pan_gene_19069	pan_gene_20530	Average_internode_length_(below_ear);Ear_height;Ratio_of_ear_height_to_total_height	Ear_height	0	0	0	0	0	0	0	0	0	0	0	0	0	0	0	0	0	0	1	0	0	1	0	0	0	0	2	dispensable
pan_gene_19069	pan_gene_23323	Average_internode_length_(below_ear);Ear_height;Ratio_of_ear_height_to_total_height	Ear_height;Ratio_of_ear_height_to_total_height	0	0	0	0	0	0	1	0	0	0	0	0	0	0	0	0	0	1	0	0	0	0	0	0	1	0	3	dispensable
pan_gene_19069	pan_gene_23757	Average_internode_length_(below_ear);Ear_height;Ratio_of_ear_height_to_total_height	Ear_height;Northern_Leaf_Blight	0	1	0	0	0	0	0	0	0	0	0	0	1	0	1	0	0	0	1	0	0	1	0	0	0	0	5	dispensable
pan_gene_19069	pan_gene_24897	Average_internode_length_(below_ear);Ear_height;Ratio_of_ear_height_to_total_height	Ear_height	0	0	0	0	1	0	0	0	0	0	0	0	0	0	1	1	0	1	0	0	1	0	0	0	0	0	5	dispensable
pan_gene_19069	pan_gene_25481	Average_internode_length_(below_ear);Ear_height;Ratio_of_ear_height_to_total_height	Ear_height;Nodes_per_plant;Nodes_to_ear	0	0	0	0	1	1	1	0	0	0	0	1	1	0	1	1	0	1	0	0	1	1	1	0	1	0	12	near-core
pan_gene_19069	pan_gene_25497	Average_internode_length_(below_ear);Ear_height;Ratio_of_ear_height_to_total_height	Ear_height;Plant_height	0	0	0	0	1	1	1	0	0	1	0	1	0	0	1	0	0	1	1	1	1	0	1	0	1	1	13	near-core
pan_gene_19069	pan_gene_2568	Average_internode_length_(below_ear);Ear_height;Ratio_of_ear_height_to_total_height	Ear_height;Ear_row_number;Glutamate;Nodes_per_plant;Nodes_to_ear;Plant_height	0	1	0	0	1	1	1	0	0	1	0	1	1	0	1	1	0	1	1	0	1	0	1	0	1	0	14	near-core
pan_gene_19069	pan_gene_30807	Average_internode_length_(below_ear);Ear_height;Ratio_of_ear_height_to_total_height	Ear_height;Height_per_day_(until_flowering)	0	0	0	0	1	1	0	0	0	0	0	0	0	0	1	0	0	0	0	0	0	0	0	0	0	0	3	dispensable
pan_gene_19069	pan_gene_31579	Average_internode_length_(below_ear);Ear_height;Ratio_of_ear_height_to_total_height	Ear_height	0	1	0	0	0	1	1	0	0	1	0	0	1	0	0	0	0	0	1	1	0	0	0	0	0	1	8	dispensable
pan_gene_19069	pan_gene_32431	Average_internode_length_(below_ear);Ear_height;Ratio_of_ear_height_to_total_height	Average_internode_length_(above_ear);Average_internode_length_(below_ear);Ear_height	0	1	0	0	0	1	1	0	0	1	0	1	0	0	1	0	0	1	1	1	1	1	1	0	1	1	14	near-core
pan_gene_19069	pan_gene_4485	Average_internode_length_(below_ear);Ear_height;Ratio_of_ear_height_to_total_height	Anthesis-silking_interval;Ear_height	0	0	0	0	0	0	0	0	0	0	0	0	0	0	1	0	0	0	0	0	0	1	0	0	0	0	2	dispensable
pan_gene_19069	pan_gene_5296	Average_internode_length_(below_ear);Ear_height;Ratio_of_ear_height_to_total_height	Ear_height;Ratio_of_ear_height_to_total_height	0	0	0	0	0	1	1	0	0	1	0	1	1	0	0	1	0	0	1	0	1	1	1	0	1	1	12	near-core
pan_gene_19069	pan_gene_5521	Average_internode_length_(below_ear);Ear_height;Ratio_of_ear_height_to_total_height	Ear_height	0	0	0	0	0	1	1	0	0	1	0	1	1	0	0	0	0	1	0	1	1	1	1	0	1	0	11	near-core
pan_gene_19069	pan_gene_5974	Average_internode_length_(below_ear);Ear_height;Ratio_of_ear_height_to_total_height	Ear_height	0	0	0	0	1	0	1	0	0	0	0	0	0	0	0	0	0	0	0	0	0	0	0	0	0	0	2	dispensable
pan_gene_19069	pan_gene_7599	Average_internode_length_(below_ear);Ear_height;Ratio_of_ear_height_to_total_height	Ear_height;Northern_Leaf_Blight;Stalk_strength;Starch	0	1	0	0	0	0	0	0	0	1	0	1	1	0	1	0	0	0	0	0	1	1	1	0	1	1	10	dispensable
pan_gene_19096	pan_gene_20417	Boxcox-transformed_leaf_angle;Ear_height	Ear_height	1	0	0	0	1	0	0	0	0	0	0	1	0	1	0	0	1	0	1	0	0	0	0	0	0	1	7	dispensable
pan_gene_19096	pan_gene_23757	Boxcox-transformed_leaf_angle;Ear_height	Ear_height;Northern_Leaf_Blight	1	0	0	0	0	0	0	0	0	0	0	0	0	0	0	0	0	0	0	0	0	0	1	0	0	0	2	dispensable
pan_gene_19096	pan_gene_24508	Boxcox-transformed_leaf_angle;Ear_height	Ear_height;Height_per_day_(until_flowering);Plant_height	1	0	0	0	0	0	0	0	0	0	0	0	0	0	0	0	0	0	0	0	0	0	0	1	0	0	2	dispensable
pan_gene_19096	pan_gene_25479	Boxcox-transformed_leaf_angle;Ear_height	Ear_height;Height_per_day_(until_flowering)	1	0	0	0	1	0	0	0	0	0	0	0	0	1	0	0	0	0	1	0	0	0	1	1	0	0	6	dispensable
pan_gene_19096	pan_gene_28732	Boxcox-transformed_leaf_angle;Ear_height	Anthesis-silking_interval;Days_to_anthesis;Ear_height;Leaf_length;Leaf_width;Nodes_per_plant;Photoperiod_Growing-degree_days_to_silk;Photoperiod_growing-degree_days_to_anthesis	1	0	0	0	1	0	0	0	0	0	0	1	0	1	0	0	0	0	1	0	0	0	0	0	0	1	6	dispensable
pan_gene_19096	pan_gene_31840	Boxcox-transformed_leaf_angle;Ear_height	Anthesis-silking_interval;Days_to_anthesis;Ear_height;Total_amino_acids	1	0	0	0	1	0	0	0	0	0	0	0	0	0	0	0	0	0	0	0	0	0	1	0	0	1	4	dispensable
pan_gene_19096	pan_gene_32449	Boxcox-transformed_leaf_angle;Ear_height	Ear_height;Plant_height	0	0	0	0	1	0	0	0	0	0	0	0	0	0	0	0	0	0	0	0	0	0	0	0	0	0	1	private
pan_gene_19096	pan_gene_32730	Boxcox-transformed_leaf_angle;Ear_height	Ear_height;Southern_leaf_blight	1	0	0	0	1	0	0	0	0	0	0	1	0	1	0	0	1	0	1	0	0	0	1	1	0	1	9	dispensable
pan_gene_19096	pan_gene_4329	Boxcox-transformed_leaf_angle;Ear_height	Ear_height;Photoperiod_Growing-degree_days_to_silk	1	0	0	0	0	0	0	0	0	0	0	0	0	1	0	0	1	0	0	0	0	0	0	0	0	1	4	dispensable
pan_gene_19096	pan_gene_5838	Boxcox-transformed_leaf_angle;Ear_height	100_Kernel_weight;Cob_diameter;Ear_height;Sucrose;Tassel_branch_number	1	0	0	0	1	0	0	0	0	0	0	1	0	0	0	0	0	0	0	0	0	0	0	0	0	1	4	dispensable
pan_gene_19096	pan_gene_8250	Boxcox-transformed_leaf_angle;Ear_height	Ear_height;Ratio_of_ear_height_to_total_height	1	0	0	0	1	0	0	0	0	0	0	0	0	1	0	0	1	0	0	0	0	0	0	0	0	1	5	dispensable
pan_gene_19118	pan_gene_212	Ear_height;Stalk_strength;Tassel_length	Average_internode_length_(below_ear);Cob_diameter;Ear_height	1	0	0	1	1	1	1	0	1	1	1	1	0	1	1	1	1	1	0	1	1	0	1	1	0	0	18	near-core
pan_gene_19118	pan_gene_24508	Ear_height;Stalk_strength;Tassel_length	Ear_height;Height_per_day_(until_flowering);Plant_height	1	0	0	0	0	0	0	0	0	0	1	0	0	0	0	0	1	1	1	0	0	0	1	1	0	0	7	dispensable
pan_gene_19118	pan_gene_25047	Ear_height;Stalk_strength;Tassel_length	Ear_height;Height_per_day_(until_flowering);Plant_height	1	1	1	1	0	0	0	0	0	0	1	0	0	1	0	0	0	1	0	0	0	0	1	0	0	0	8	dispensable
pan_gene_19118	pan_gene_25094	Ear_height;Stalk_strength;Tassel_length	Ear_height	1	1	1	1	1	0	1	0	0	0	0	1	1	1	0	1	1	1	0	0	1	0	1	1	0	1	16	near-core
pan_gene_19118	pan_gene_28293	Ear_height;Stalk_strength;Tassel_length	Ear_height	1	1	1	1	1	1	1	1	1	0	1	1	1	1	0	1	1	1	1	1	1	0	1	1	1	0	22	core
pan_gene_19118	pan_gene_32762	Ear_height;Stalk_strength;Tassel_length	Chlorophyll_A;Ear_height;Height_per_day_(until_flowering);Nodes_per_plant;Plant_height	1	0	1	1	1	1	0	1	1	0	1	0	0	1	0	1	0	0	0	1	0	1	0	1	1	1	15	near-core
pan_gene_19118	pan_gene_9377	Ear_height;Stalk_strength;Tassel_length	Ear_height	1	1	0	1	1	1	0	0	0	0	0	1	0	1	0	0	0	0	1	1	0	1	1	1	0	0	12	near-core
pan_gene_19119	pan_gene_27879	Boxcox-transformed_leaf_angle;Ear_height;Height_above_ear	Average_internode_length_(below_ear);Ear_height;Nodes_above_ear;Plant_height	0	0	0	0	0	0	0	0	0	0	0	0	0	0	0	1	0	1	0	0	0	1	1	1	0	0	5	dispensable
pan_gene_19119	pan_gene_8397	Boxcox-transformed_leaf_angle;Ear_height;Height_above_ear	Ear_height;Height_per_day_(until_flowering);Plant_height;Stalk_strength	0	0	0	1	0	0	0	0	0	0	0	0	0	0	0	0	0	0	0	0	0	0	0	0	0	0	1	private
pan_gene_19120	pan_gene_7717	Boxcox-transformed_leaf_angle;Ear_height;Height_above_ear	100_Kernel_weight;Average_internode_length_(below_ear);Average_internode_length_(whole_plant);Ear_height	0	0	0	1	0	0	0	0	0	0	0	0	0	0	0	0	0	1	0	0	0	0	0	0	0	0	2	dispensable
pan_gene_19120	pan_gene_8452	Boxcox-transformed_leaf_angle;Ear_height;Height_above_ear	Ear_height;Plant_height;Stalk_strength	0	0	0	0	0	0	0	0	0	0	0	0	0	0	0	0	1	0	0	0	0	0	0	0	0	0	1	private
pan_gene_19123	pan_gene_19454	Anthesis-silking_interval;Chlorophyll_A;Ear_height;Nodes_to_ear;Tassel_branch_number	Average_internode_length_(above_ear);Ear_height;Ear_row_number;Leaf_width	1	0	0	1	0	0	0	0	0	0	1	0	0	0	0	0	0	0	0	0	0	0	0	0	0	0	3	dispensable
pan_gene_19123	pan_gene_26314	Anthesis-silking_interval;Chlorophyll_A;Ear_height;Nodes_to_ear;Tassel_branch_number	Ear_height	1	0	0	0	0	0	0	0	0	0	0	0	0	0	1	0	0	0	1	0	0	0	0	0	0	0	3	dispensable
pan_gene_19181	pan_gene_2601	Ear_height;Height_per_day_(until_flowering)	Ear_height;Nodes_per_plant;PCA_of_metabolites:_PC2	1	0	0	0	1	0	1	0	0	0	0	0	0	0	0	0	0	0	0	0	1	0	0	0	0	0	4	dispensable
pan_gene_19181	pan_gene_29155	Ear_height;Height_per_day_(until_flowering)	Ear_height	1	1	1	0	1	1	1	0	1	0	0	0	0	1	0	1	1	0	0	0	1	0	1	0	0	0	12	near-core
pan_gene_19181	pan_gene_4825	Ear_height;Height_per_day_(until_flowering)	Ear_height;Ratio_of_ear_height_to_total_height;Southern_leaf_blight;Stalk_strength	1	0	0	0	0	0	0	0	0	0	0	0	0	0	0	0	0	0	0	0	0	0	0	0	0	0	1	private
pan_gene_19181	pan_gene_4973	Ear_height;Height_per_day_(until_flowering)	Ear_height	1	0	0	0	1	1	1	0	0	1	0	0	0	0	1	0	0	0	1	1	1	1	0	0	1	1	12	near-core
pan_gene_19181	pan_gene_8271	Ear_height;Height_per_day_(until_flowering)	Ear_height	0	0	0	0	0	0	0	0	0	0	0	0	0	0	0	0	0	0	0	0	0	0	0	0	1	0	1	private
pan_gene_192	pan_gene_26965	Ear_height	Ear_height;Tassel_length	0	0	0	0	0	0	0	0	0	0	1	0	1	0	1	0	0	1	0	0	0	0	1	0	0	1	6	dispensable
pan_gene_192	pan_gene_28321	Ear_height	Ear_height;Nodes_to_ear;Ratio_of_ear_height_to_total_height	1	1	0	0	0	0	0	0	0	0	0	0	1	0	0	0	0	0	0	0	0	0	0	0	0	0	3	dispensable
pan_gene_20296	pan_gene_20417	Ear_height	Ear_height	1	0	0	0	0	1	0	0	1	1	0	1	0	0	0	1	0	0	0	0	0	0	0	0	1	0	7	dispensable
pan_gene_20296	pan_gene_20530	Ear_height	Ear_height	1	0	0	0	0	1	0	0	1	0	1	0	0	0	1	0	0	1	0	0	0	0	0	0	0	0	6	dispensable
pan_gene_20296	pan_gene_21002	Ear_height	Ear_height;Ratio_of_ear_height_to_total_height	1	0	0	1	0	1	0	0	1	1	0	1	0	0	0	1	0	1	0	0	0	0	1	0	1	0	10	dispensable
pan_gene_20296	pan_gene_22477	Ear_height	Average_internode_length_(below_ear);Ear_height;Sucrose	1	0	0	0	0	0	0	0	0	0	0	1	0	0	0	0	0	1	1	0	0	1	1	0	1	0	7	dispensable
pan_gene_20296	pan_gene_24897	Ear_height	Ear_height	0	0	0	0	0	0	0	0	0	1	0	0	0	0	0	1	0	1	0	0	0	0	0	0	0	0	3	dispensable
pan_gene_20296	pan_gene_25479	Ear_height	Ear_height;Height_per_day_(until_flowering)	1	0	0	0	0	1	0	1	1	1	1	1	0	0	1	1	0	1	0	0	0	1	1	1	1	0	14	near-core
pan_gene_20296	pan_gene_25481	Ear_height	Ear_height;Nodes_per_plant;Nodes_to_ear	1	0	0	1	0	1	0	1	1	0	1	0	0	1	0	0	1	1	0	0	0	0	1	0	1	1	12	near-core
pan_gene_20296	pan_gene_25497	Ear_height	Ear_height;Plant_height	1	0	0	1	0	1	0	1	1	0	0	0	0	0	0	0	0	1	1	0	0	0	0	1	1	0	9	dispensable
pan_gene_20296	pan_gene_30115	Ear_height	Ear_height	0	0	0	0	0	0	0	0	0	0	1	0	0	0	0	0	0	0	0	0	0	0	0	0	0	0	1	private
pan_gene_20296	pan_gene_30490	Ear_height	Ear_height	1	0	0	0	0	1	0	1	1	1	1	0	0	0	0	0	0	1	0	0	0	0	0	0	0	1	8	dispensable
pan_gene_20296	pan_gene_308	Ear_height	Ear_height	1	0	0	0	0	1	0	0	1	0	0	0	0	0	0	0	0	0	0	0	0	0	1	0	0	0	4	dispensable
pan_gene_20296	pan_gene_30807	Ear_height	Ear_height;Height_per_day_(until_flowering)	1	0	0	0	0	1	0	0	0	0	0	0	0	0	1	0	0	0	0	0	0	0	0	0	0	0	3	dispensable
pan_gene_20296	pan_gene_31840	Ear_height	Anthesis-silking_interval;Days_to_anthesis;Ear_height;Total_amino_acids	1	0	0	0	0	0	0	0	0	1	0	0	0	0	0	0	0	0	0	0	0	0	0	0	0	0	2	dispensable
pan_gene_20296	pan_gene_32449	Ear_height	Ear_height;Plant_height	0	0	0	0	0	0	0	0	0	1	0	0	0	0	0	1	0	0	0	0	0	0	0	0	0	0	2	dispensable
pan_gene_20296	pan_gene_5521	Ear_height	Ear_height	1	0	0	1	0	1	0	1	1	0	1	1	0	0	0	1	0	1	0	0	0	1	1	0	1	0	12	near-core
pan_gene_20296	pan_gene_5974	Ear_height	Ear_height	0	0	0	0	0	0	0	0	0	1	0	0	0	0	0	0	0	0	0	0	0	0	0	0	0	0	1	private
pan_gene_20296	pan_gene_8446	Ear_height	Ear_height;Nodes_per_plant;Nodes_to_ear;Stalk_strength;Tassel_branch_number	0	0	0	0	0	0	0	0	0	0	0	0	0	0	0	0	1	1	0	0	0	0	0	0	0	0	2	dispensable
pan_gene_20417	pan_gene_21002	Ear_height	Ear_height;Ratio_of_ear_height_to_total_height	1	0	0	1	1	1	1	1	1	0	0	1	1	1	1	1	1	0	1	0	1	0	0	0	1	1	17	near-core
pan_gene_20417	pan_gene_23757	Ear_height	Ear_height;Northern_Leaf_Blight	1	0	0	1	0	0	1	0	1	0	0	1	1	0	1	0	0	0	0	1	1	0	0	0	1	0	10	dispensable
pan_gene_20417	pan_gene_25479	Ear_height	Ear_height;Height_per_day_(until_flowering)	1	0	0	1	1	1	1	0	1	0	0	1	1	1	1	1	0	0	1	1	1	0	0	0	1	1	16	near-core
pan_gene_20417	pan_gene_26979	Ear_height	Ear_height	1	0	0	0	0	0	0	0	0	0	0	1	0	0	0	0	0	0	0	0	0	0	0	0	1	1	4	dispensable
pan_gene_20417	pan_gene_28732	Ear_height	Anthesis-silking_interval;Days_to_anthesis;Ear_height;Leaf_length;Leaf_width;Nodes_per_plant;Photoperiod_Growing-degree_days_to_silk;Photoperiod_growing-degree_days_to_anthesis	1	0	0	0	1	1	1	0	1	1	0	0	1	1	0	0	0	0	0	0	0	0	0	0	0	0	8	dispensable
pan_gene_20417	pan_gene_29852	Ear_height	Days_to_anthesis;Ear_height	1	0	0	1	1	1	1	1	1	0	0	0	1	1	1	0	0	0	1	1	1	0	0	0	1	0	14	near-core
pan_gene_20417	pan_gene_30723	Ear_height	Ear_height;Nodes_above_ear	0	0	0	1	0	0	0	0	0	1	0	0	0	0	0	1	0	0	0	0	1	0	0	0	0	0	4	dispensable
pan_gene_20417	pan_gene_308	Ear_height	Ear_height	1	0	0	0	0	1	0	0	0	0	0	0	0	0	0	0	0	0	0	0	0	0	0	0	0	0	2	dispensable
pan_gene_20417	pan_gene_31840	Ear_height	Anthesis-silking_interval;Days_to_anthesis;Ear_height;Total_amino_acids	1	0	0	1	0	0	0	0	0	1	0	0	1	0	0	0	0	0	0	0	1	0	0	0	0	0	5	dispensable
pan_gene_20417	pan_gene_32449	Ear_height	Ear_height;Plant_height	0	0	0	0	1	0	0	0	0	1	0	0	1	0	0	1	0	0	0	0	0	0	0	0	0	0	4	dispensable
pan_gene_20417	pan_gene_32730	Ear_height	Ear_height;Southern_leaf_blight	1	0	0	1	1	0	1	1	1	1	0	1	1	1	0	0	1	0	0	1	1	0	0	0	0	0	13	near-core
pan_gene_20417	pan_gene_5838	Ear_height	100_Kernel_weight;Cob_diameter;Ear_height;Sucrose;Tassel_branch_number	1	0	0	0	1	1	1	0	0	1	0	1	1	0	1	1	0	0	0	0	0	0	0	0	0	1	10	dispensable
pan_gene_20417	pan_gene_5974	Ear_height	Ear_height	0	0	0	0	0	0	1	0	0	0	0	0	0	0	0	0	0	0	0	0	1	0	0	0	0	0	2	dispensable
pan_gene_20417	pan_gene_64567	Ear_height	Average_internode_length_(below_ear);Ear_height;Photoperiod_Growing-degree_days_to_silk	1	0	0	0	0	0	1	0	1	0	0	0	0	0	0	1	0	0	0	0	1	0	0	0	0	1	6	dispensable
pan_gene_20417	pan_gene_8250	Ear_height	Ear_height;Ratio_of_ear_height_to_total_height	1	0	0	1	1	1	1	1	1	0	0	0	0	1	0	0	0	0	0	1	1	0	0	0	0	1	11	near-core
pan_gene_20530	pan_gene_23323	Ear_height	Ear_height;Ratio_of_ear_height_to_total_height	1	0	0	0	0	0	0	0	1	0	0	0	0	0	0	0	0	1	0	0	0	0	0	0	0	0	3	dispensable
pan_gene_20530	pan_gene_24897	Ear_height	Ear_height	0	0	0	0	0	0	0	0	0	0	0	0	0	0	0	0	0	1	0	0	0	0	0	0	0	0	1	private
pan_gene_20530	pan_gene_25481	Ear_height	Ear_height;Nodes_per_plant;Nodes_to_ear	1	0	0	0	0	0	0	0	1	0	0	0	0	0	0	0	0	0	0	0	0	0	0	1	0	0	3	dispensable
pan_gene_20530	pan_gene_25497	Ear_height	Ear_height;Plant_height	1	0	0	0	0	0	0	0	1	0	0	0	0	1	0	0	0	0	0	0	0	0	0	1	0	0	4	dispensable
pan_gene_20530	pan_gene_29154	Ear_height	Ear_height;Stalk_strength	1	0	0	0	0	0	0	0	0	0	0	0	0	0	0	0	0	0	1	0	0	0	0	1	0	0	3	dispensable
pan_gene_20530	pan_gene_30490	Ear_height	Ear_height	1	1	0	0	0	1	0	0	1	0	1	0	1	0	0	0	0	0	1	0	0	0	0	1	0	0	8	dispensable
pan_gene_20530	pan_gene_30807	Ear_height	Ear_height;Height_per_day_(until_flowering)	1	0	0	0	0	0	0	0	0	0	0	0	0	1	0	0	0	0	0	0	0	0	0	0	0	0	2	dispensable
pan_gene_20530	pan_gene_32431	Ear_height	Average_internode_length_(above_ear);Average_internode_length_(below_ear);Ear_height	1	0	0	0	0	0	0	0	1	0	0	0	0	0	0	0	0	0	0	0	0	0	0	1	0	0	3	dispensable
pan_gene_20530	pan_gene_5296	Ear_height	Ear_height;Ratio_of_ear_height_to_total_height	1	0	0	0	0	0	0	0	0	0	0	0	0	0	0	0	0	1	1	0	0	0	0	1	0	0	4	dispensable
pan_gene_20530	pan_gene_7599	Ear_height	Ear_height;Northern_Leaf_Blight;Stalk_strength;Starch	1	0	0	0	0	0	0	0	0	0	0	0	0	0	0	0	0	0	0	0	0	0	0	0	0	0	1	private
pan_gene_20669	pan_gene_29702	Ear_height;Plant_height	Ear_height;Photoperiod_Growing-degree_days_to_silk	1	0	0	0	0	0	0	0	0	0	0	0	0	0	0	0	0	0	0	0	0	0	0	0	0	0	1	private
pan_gene_20678	pan_gene_9099	Average_internode_length_(whole_plant);Ear_height;Height_per_day_(until_flowering);Plant_height	Anthesis-silking_interval;Days_to_silk;Ear_height	1	0	0	0	0	0	0	0	0	0	0	0	0	0	0	0	0	0	0	0	0	0	0	0	0	0	1	private
pan_gene_20818	pan_gene_31580	Days_to_anthesis;Ear_height	Ear_height	1	0	1	1	1	0	0	1	0	1	0	0	1	0	0	1	1	1	0	1	1	0	0	0	0	0	12	near-core
pan_gene_21002	pan_gene_22477	Ear_height;Ratio_of_ear_height_to_total_height	Average_internode_length_(below_ear);Ear_height;Sucrose	1	0	0	0	1	0	0	0	0	0	0	1	0	0	0	0	0	1	0	0	0	0	1	0	0	0	5	dispensable
pan_gene_21002	pan_gene_25479	Ear_height;Ratio_of_ear_height_to_total_height	Ear_height;Height_per_day_(until_flowering)	1	1	1	0	1	1	1	1	1	0	1	1	1	1	1	1	1	1	1	1	1	1	1	0	1	1	23	core
pan_gene_21002	pan_gene_25497	Ear_height;Ratio_of_ear_height_to_total_height	Ear_height;Plant_height	1	0	0	1	0	1	0	0	1	0	0	1	0	1	0	0	0	1	0	0	1	0	0	0	1	1	10	dispensable
pan_gene_21002	pan_gene_30490	Ear_height;Ratio_of_ear_height_to_total_height	Ear_height	1	1	0	0	0	1	0	0	1	1	0	0	0	0	0	0	0	1	1	0	0	0	0	0	0	0	7	dispensable
pan_gene_21002	pan_gene_30807	Ear_height;Ratio_of_ear_height_to_total_height	Ear_height;Height_per_day_(until_flowering)	1	0	0	0	0	1	0	0	0	0	0	0	0	0	1	0	0	0	0	0	1	0	0	0	0	0	4	dispensable
pan_gene_21002	pan_gene_31840	Ear_height;Ratio_of_ear_height_to_total_height	Anthesis-silking_interval;Days_to_anthesis;Ear_height;Total_amino_acids	1	1	1	1	1	0	1	1	0	0	0	0	1	0	0	0	0	0	0	1	1	0	1	0	0	0	11	near-core
pan_gene_21002	pan_gene_32721	Ear_height;Ratio_of_ear_height_to_total_height	Ear_height;Malate;Nodes_per_plant;Total_amino_acids	1	0	0	0	0	0	0	0	0	0	0	0	0	0	0	0	0	0	0	0	0	0	0	0	0	0	1	private
pan_gene_21002	pan_gene_5974	Ear_height;Ratio_of_ear_height_to_total_height	Ear_height	0	0	0	0	0	0	1	0	0	1	0	0	0	0	0	0	0	0	0	0	1	0	0	0	0	0	3	dispensable
pan_gene_212	pan_gene_25094	Average_internode_length_(below_ear);Cob_diameter;Ear_height	Ear_height	1	1	1	1	1	1	1	1	1	0	0	0	0	1	0	1	1	1	0	0	1	0	1	1	0	1	17	near-core
pan_gene_212	pan_gene_28293	Average_internode_length_(below_ear);Cob_diameter;Ear_height	Ear_height	1	0	1	1	1	1	1	1	1	0	1	0	1	1	0	0	1	1	1	1	0	0	1	1	0	1	18	near-core
pan_gene_212	pan_gene_29703	Average_internode_length_(below_ear);Cob_diameter;Ear_height	Average_internode_length_(below_ear);Ear_height;Photoperiod_Growing-degree_days_to_silk	1	0	0	0	0	0	0	0	0	0	1	0	0	0	0	0	0	0	0	0	0	0	1	0	0	0	3	dispensable
pan_gene_212	pan_gene_29995	Average_internode_length_(below_ear);Cob_diameter;Ear_height	Ear_height;Height_per_day_(until_flowering)	1	0	0	1	1	1	0	1	1	0	0	0	0	1	0	0	0	0	0	0	0	0	0	0	0	0	7	dispensable
pan_gene_212	pan_gene_32762	Average_internode_length_(below_ear);Cob_diameter;Ear_height	Chlorophyll_A;Ear_height;Height_per_day_(until_flowering);Nodes_per_plant;Plant_height	1	0	0	1	0	1	0	1	1	0	0	0	0	1	0	0	1	0	0	0	0	0	0	0	0	0	7	dispensable
pan_gene_212	pan_gene_32769	Average_internode_length_(below_ear);Cob_diameter;Ear_height	Chlorophyll_A;Ear_height;Nodes_to_ear;Plant_height	1	0	0	0	1	0	0	0	0	0	0	0	0	1	0	0	0	0	0	0	0	0	0	0	0	1	4	dispensable
pan_gene_212	pan_gene_8396	Average_internode_length_(below_ear);Cob_diameter;Ear_height	Days_to_anthesis;Ear_height;Height_per_day_(until_flowering);Plant_height;Stalk_strength	1	0	0	0	1	0	0	1	1	0	1	0	1	1	1	0	0	1	0	0	1	0	1	1	0	1	13	near-core
pan_gene_212	pan_gene_8417	Average_internode_length_(below_ear);Cob_diameter;Ear_height	Ear_height;Plant_height	1	0	0	0	0	0	0	0	0	0	0	0	0	0	0	0	0	0	0	0	0	0	0	0	0	0	1	private
pan_gene_212	pan_gene_9377	Average_internode_length_(below_ear);Cob_diameter;Ear_height	Ear_height	1	0	0	0	1	0	0	0	0	0	0	0	0	1	0	0	1	0	0	0	0	0	0	0	0	1	5	dispensable
pan_gene_21377	pan_gene_22776	Ear_height	Days_to_silk;Ear_height;Ear_row_number;Leaf_length;Nodes_above_ear	1	1	1	0	1	1	1	0	1	0	0	1	0	1	0	0	0	1	0	0	1	0	0	0	0	0	11	near-core
pan_gene_21377	pan_gene_2982	Ear_height	Ear_height	1	1	1	1	1	1	1	1	1	1	1	1	1	1	1	1	1	1	0	1	0	1	0	1	1	1	23	core
pan_gene_21377	pan_gene_31238	Ear_height	Ear_height	1	0	0	0	0	0	1	1	0	1	1	1	0	1	1	1	1	1	0	0	1	1	0	1	0	1	15	near-core
pan_gene_21377	pan_gene_5237	Ear_height	Ear_height;Nodes_above_ear;Ratio_of_ear_height_to_total_height	1	1	1	0	0	1	1	1	1	1	0	1	0	0	1	1	1	0	1	1	1	1	0	1	1	1	19	near-core
pan_gene_21445	pan_gene_23757	Ear_height;Ratio_of_ear_height_to_total_height	Ear_height;Northern_Leaf_Blight	1	0	0	1	1	0	1	0	1	1	1	1	1	1	1	0	1	1	0	0	1	1	1	1	0	0	17	near-core
pan_gene_21445	pan_gene_26292	Ear_height;Ratio_of_ear_height_to_total_height	Average_internode_length_(below_ear);Ear_height;Plant_height	1	0	0	0	0	0	0	0	0	0	0	0	0	0	0	0	0	0	0	0	0	0	0	0	0	0	1	private
pan_gene_21445	pan_gene_26694	Ear_height;Ratio_of_ear_height_to_total_height	Days_to_anthesis;Days_to_silk;Ear_height;Nodes_to_ear;Photoperiod_Growing-degree_days_to_silk;Plant_height;Tassel_branch_number	1	1	0	1	1	1	1	0	1	1	0	0	0	1	1	0	1	1	0	0	0	0	0	1	1	1	15	near-core
pan_gene_21445	pan_gene_305	Ear_height;Ratio_of_ear_height_to_total_height	Ear_height;Height_above_ear;Height_per_day_(until_flowering);Plant_height	1	1	0	1	0	0	1	1	0	1	1	1	0	0	0	0	0	0	1	0	1	1	1	1	1	1	15	near-core
pan_gene_216	pan_gene_23996	Days_to_anthesis;Ear_height	Ear_height;Height_per_day_(until_flowering);Plant_height	1	0	0	0	0	0	0	1	0	0	0	0	0	0	0	0	0	0	0	0	0	0	0	0	0	0	2	dispensable
pan_gene_216	pan_gene_2601	Days_to_anthesis;Ear_height	Ear_height;Nodes_per_plant;PCA_of_metabolites:_PC2	1	0	0	0	0	0	0	0	0	0	0	0	0	0	0	0	0	0	0	0	0	0	0	0	0	0	1	private
pan_gene_216	pan_gene_26940	Days_to_anthesis;Ear_height	Ear_height;Nodes_above_ear;Nodes_per_plant	1	0	0	0	0	0	0	0	0	0	0	0	0	0	0	0	0	0	0	0	0	0	0	0	0	0	1	private
pan_gene_216	pan_gene_31561	Days_to_anthesis;Ear_height	Ear_height	1	0	0	0	0	0	0	0	0	0	0	0	0	0	0	0	0	0	0	0	0	0	0	0	0	0	1	private
pan_gene_216	pan_gene_7715	Days_to_anthesis;Ear_height	Average_internode_length_(below_ear);Average_internode_length_(whole_plant);Ear_height;Height_per_day_(until_flowering);Plant_height	1	0	0	0	0	0	0	0	0	0	0	0	0	0	0	0	0	0	0	0	0	0	0	0	0	0	1	private
pan_gene_216	pan_gene_9397	Days_to_anthesis;Ear_height	Ear_height;Plant_height	0	0	0	0	0	0	0	0	0	0	0	0	0	1	0	0	0	0	0	0	0	0	0	0	0	0	1	private
pan_gene_21918	pan_gene_27647	Ear_height;Height_above_ear;Plant_height	Days_to_silk;Ear_height;PCA_of_metabolites:_PC1;Ratio_of_ear_height_to_total_height;Total_amino_acids	1	0	0	0	0	0	0	1	0	1	0	0	0	0	0	0	0	0	0	0	0	0	0	0	0	0	3	dispensable
pan_gene_21918	pan_gene_5061	Ear_height;Height_above_ear;Plant_height	Average_internode_length_(above_ear);Ear_height;Height_above_ear;Northern_Leaf_Blight;Plant_height;Tassel_branch_number	1	0	1	0	0	0	1	1	1	1	1	0	0	0	0	1	0	0	0	0	0	0	1	1	0	0	10	dispensable
pan_gene_21971	pan_gene_23770	Ear_height;Height_per_day_(until_flowering)	Ear_height	0	0	0	0	0	0	0	0	0	0	0	0	0	0	1	0	0	0	0	0	0	0	1	0	0	1	3	dispensable
pan_gene_21971	pan_gene_23992	Ear_height;Height_per_day_(until_flowering)	Ear_height	0	1	0	0	1	0	0	0	0	0	0	0	0	0	1	0	1	0	0	0	0	0	0	0	0	0	4	dispensable
pan_gene_21971	pan_gene_23996	Ear_height;Height_per_day_(until_flowering)	Ear_height;Height_per_day_(until_flowering);Plant_height	0	0	0	0	0	1	0	0	0	0	0	1	0	0	1	0	0	0	1	0	0	0	0	1	0	0	5	dispensable
pan_gene_21971	pan_gene_26522	Ear_height;Height_per_day_(until_flowering)	Ear_height	0	1	0	1	0	0	0	0	0	0	0	0	0	0	0	0	0	0	0	0	0	1	1	1	0	1	6	dispensable
pan_gene_21971	pan_gene_26702	Ear_height;Height_per_day_(until_flowering)	Ear_height;Leaf_width;Photoperiod_growing-degree_days_to_anthesis	0	1	0	0	0	0	0	1	1	0	0	0	0	0	0	0	0	0	1	1	0	0	1	1	1	1	9	dispensable
pan_gene_21971	pan_gene_29851	Ear_height;Height_per_day_(until_flowering)	Days_to_anthesis;Ear_height	0	1	0	1	1	0	0	0	0	0	0	1	0	0	1	0	0	0	0	0	1	0	1	1	0	1	9	dispensable
pan_gene_21971	pan_gene_343	Ear_height;Height_per_day_(until_flowering)	Ear_height;Plant_height	0	0	0	0	0	0	0	0	0	0	0	0	0	0	0	0	0	0	0	0	0	1	0	0	0	0	1	private
pan_gene_21971	pan_gene_7600	Ear_height;Height_per_day_(until_flowering)	Ear_height;Northern_Leaf_Blight	0	0	0	0	0	0	0	0	0	0	0	0	0	0	1	0	0	0	0	0	0	0	1	0	0	0	2	dispensable
pan_gene_21971	pan_gene_7715	Ear_height;Height_per_day_(until_flowering)	Average_internode_length_(below_ear);Average_internode_length_(whole_plant);Ear_height;Height_per_day_(until_flowering);Plant_height	0	1	0	0	0	0	0	0	0	0	0	1	0	0	1	0	0	0	1	0	0	0	1	1	0	0	6	dispensable
pan_gene_21972	pan_gene_89065	Ear_height;Height_per_day_(until_flowering)	Ear_height;Plant_height;Stalk_strength	1	0	0	0	0	0	0	0	0	0	0	0	0	0	1	0	0	0	0	0	0	0	0	0	0	0	2	dispensable
pan_gene_21987	pan_gene_22464	Ear_height;Southern_leaf_blight;Tassel_branch_number;Tassel_length	Ear_height	0	0	0	0	0	0	0	0	0	0	0	0	0	0	0	0	0	0	0	0	0	0	0	1	0	0	1	private
pan_gene_22414	pan_gene_23323	Ear_height;Leaf_width;Nodes_to_ear;Ratio_of_ear_height_to_total_height	Ear_height;Ratio_of_ear_height_to_total_height	1	0	0	1	0	1	1	0	1	0	0	0	1	1	0	0	0	1	1	0	0	0	0	0	0	0	9	dispensable
pan_gene_22414	pan_gene_26653	Ear_height;Leaf_width;Nodes_to_ear;Ratio_of_ear_height_to_total_height	Ear_height;Leaf_width;Nodes_above_ear;Nodes_per_plant;Nodes_to_ear;Plant_height	1	1	0	1	1	1	1	1	1	1	0	0	0	1	0	0	1	1	1	1	0	0	0	0	1	1	16	near-core
pan_gene_22414	pan_gene_30807	Ear_height;Leaf_width;Nodes_to_ear;Ratio_of_ear_height_to_total_height	Ear_height;Height_per_day_(until_flowering)	1	0	0	0	0	0	0	0	1	0	0	0	0	0	0	0	0	0	0	0	0	0	0	0	0	0	2	dispensable
pan_gene_22414	pan_gene_31044	Ear_height;Leaf_width;Nodes_to_ear;Ratio_of_ear_height_to_total_height	Boxcox-transformed_leaf_angle;Ear_height;Height_per_day_(until_flowering)	1	0	1	1	1	0	1	0	1	1	0	1	1	0	0	0	1	0	0	1	1	0	0	0	0	1	13	near-core
pan_gene_22414	pan_gene_32148	Ear_height;Leaf_width;Nodes_to_ear;Ratio_of_ear_height_to_total_height	Ear_height;Height_per_day_(until_flowering)	1	0	0	0	0	0	0	0	0	1	0	0	0	0	0	0	0	0	0	0	0	0	1	0	0	0	3	dispensable
pan_gene_22414	pan_gene_8667	Ear_height;Leaf_width;Nodes_to_ear;Ratio_of_ear_height_to_total_height	Ear_height;Ratio_of_ear_height_to_total_height	1	0	0	1	1	0	1	1	1	0	1	0	1	1	0	0	1	1	0	1	1	1	1	0	0	0	15	near-core
pan_gene_22414	pan_gene_8821	Ear_height;Leaf_width;Nodes_to_ear;Ratio_of_ear_height_to_total_height	Ear_height;Photoperiod_growing-degree_days_to_anthesis	1	0	0	0	0	0	0	0	0	1	0	0	0	0	0	0	0	0	0	0	0	0	0	0	0	0	2	dispensable
pan_gene_22460	pan_gene_30806	Ear_height	Ear_height;Height_per_day_(until_flowering)	1	0	0	0	0	0	0	0	0	0	0	0	0	0	0	0	0	0	0	0	0	0	0	0	0	0	1	private
pan_gene_22460	pan_gene_31287	Ear_height	Ear_height	0	0	0	0	0	0	0	0	0	0	1	0	0	0	0	0	0	0	0	0	0	0	0	0	0	0	1	private
pan_gene_22464	pan_gene_31645	Ear_height	Ear_height	0	0	0	0	0	0	0	0	0	0	0	0	1	0	0	0	0	1	0	0	0	0	0	1	0	0	3	dispensable
pan_gene_22471	pan_gene_26083	Ear_height;Tassel_length	Ear_height;Leaf_length	1	0	0	0	0	0	0	0	0	0	0	0	0	0	0	0	0	0	0	0	0	0	0	0	0	0	1	private
pan_gene_22471	pan_gene_32780	Ear_height;Tassel_length	Average_internode_length_(above_ear);Average_internode_length_(below_ear);Ear_height;Glutamate;Height_per_day_(until_flowering);Leaf_length;Plant_height;Starch	1	0	0	0	0	0	0	0	0	0	0	0	0	0	0	0	0	0	0	0	0	0	0	0	0	0	1	private
pan_gene_226	pan_gene_27385	Cob_diameter;Ear_height;Nodes_above_ear;Ratio_of_ear_height_to_total_height	Ear_height	0	0	0	0	0	0	0	0	1	0	0	0	0	0	0	0	0	0	0	0	0	0	0	0	0	0	1	private
pan_gene_226	pan_gene_5032	Cob_diameter;Ear_height;Nodes_above_ear;Ratio_of_ear_height_to_total_height	Ear_height;Ratio_of_ear_height_to_total_height	1	0	0	0	0	0	0	0	0	0	0	0	0	0	0	0	0	0	0	0	0	0	0	0	0	0	1	private
pan_gene_22776	pan_gene_31238	Days_to_silk;Ear_height;Ear_row_number;Leaf_length;Nodes_above_ear	Ear_height	1	0	0	0	0	0	0	0	0	0	0	1	0	0	1	0	0	1	0	1	0	0	1	1	0	0	7	dispensable
pan_gene_22776	pan_gene_5237	Days_to_silk;Ear_height;Ear_row_number;Leaf_length;Nodes_above_ear	Ear_height;Nodes_above_ear;Ratio_of_ear_height_to_total_height	1	1	0	0	0	1	1	0	1	0	0	1	0	0	1	0	0	0	0	0	0	0	1	0	0	0	8	dispensable
pan_gene_23323	pan_gene_24897	Ear_height;Ratio_of_ear_height_to_total_height	Ear_height	0	0	0	0	0	0	0	0	0	0	0	0	0	0	0	0	0	1	0	0	0	0	0	0	0	0	1	private
pan_gene_23323	pan_gene_25481	Ear_height;Ratio_of_ear_height_to_total_height	Ear_height;Nodes_per_plant;Nodes_to_ear	1	0	0	1	1	1	1	1	1	0	1	0	1	0	1	0	0	1	1	0	0	0	0	0	1	0	13	near-core
pan_gene_23323	pan_gene_25497	Ear_height;Ratio_of_ear_height_to_total_height	Ear_height;Plant_height	1	0	1	1	0	0	1	1	1	0	0	0	1	1	0	0	0	1	1	0	0	0	0	0	1	0	11	near-core
pan_gene_23323	pan_gene_2568	Ear_height;Ratio_of_ear_height_to_total_height	Ear_height;Ear_row_number;Glutamate;Nodes_per_plant;Nodes_to_ear;Plant_height	1	1	0	1	0	1	1	0	1	0	1	1	0	0	1	0	0	0	1	0	0	1	1	1	1	0	14	near-core
pan_gene_23323	pan_gene_26653	Ear_height;Ratio_of_ear_height_to_total_height	Ear_height;Leaf_width;Nodes_above_ear;Nodes_per_plant;Nodes_to_ear;Plant_height	1	0	0	1	0	1	1	1	1	0	1	0	1	1	0	0	0	1	1	0	0	0	0	0	0	0	11	near-core
pan_gene_23323	pan_gene_26694	Ear_height;Ratio_of_ear_height_to_total_height	Days_to_anthesis;Days_to_silk;Ear_height;Nodes_to_ear;Photoperiod_Growing-degree_days_to_silk;Plant_height;Tassel_branch_number	1	0	1	1	0	1	1	1	1	0	1	0	1	1	1	0	0	1	1	0	0	0	0	0	1	0	14	near-core
pan_gene_23323	pan_gene_30115	Ear_height;Ratio_of_ear_height_to_total_height	Ear_height	0	0	0	0	0	0	0	0	0	0	1	0	0	0	0	0	0	0	0	0	0	0	0	0	0	0	1	private
pan_gene_23323	pan_gene_30807	Ear_height;Ratio_of_ear_height_to_total_height	Ear_height;Height_per_day_(until_flowering)	1	0	0	0	0	0	0	0	1	0	0	0	0	0	0	0	0	0	0	0	0	0	0	0	0	0	2	dispensable
pan_gene_23323	pan_gene_31044	Ear_height;Ratio_of_ear_height_to_total_height	Boxcox-transformed_leaf_angle;Ear_height;Height_per_day_(until_flowering)	1	0	0	1	0	0	0	0	0	0	0	0	0	0	0	0	0	1	1	0	0	0	0	0	1	0	5	dispensable
pan_gene_23323	pan_gene_31579	Ear_height;Ratio_of_ear_height_to_total_height	Ear_height	0	0	0	1	0	1	1	0	1	0	0	0	1	1	0	0	0	0	1	0	0	0	0	0	0	0	7	dispensable
pan_gene_23323	pan_gene_32431	Ear_height;Ratio_of_ear_height_to_total_height	Average_internode_length_(above_ear);Average_internode_length_(below_ear);Ear_height	1	0	0	1	0	1	1	0	1	0	0	0	0	0	0	0	1	1	0	0	0	0	0	0	1	0	8	dispensable
pan_gene_23323	pan_gene_5296	Ear_height;Ratio_of_ear_height_to_total_height	Ear_height;Ratio_of_ear_height_to_total_height	1	0	0	1	0	0	1	0	0	0	0	0	1	0	0	1	1	1	1	0	0	0	0	0	1	0	9	dispensable
pan_gene_23323	pan_gene_5974	Ear_height;Ratio_of_ear_height_to_total_height	Ear_height	0	0	0	0	0	0	1	0	0	0	0	0	0	0	0	0	0	0	0	0	0	0	0	0	0	0	1	private
pan_gene_23323	pan_gene_68454	Ear_height;Ratio_of_ear_height_to_total_height	Average_internode_length_(whole_plant);Chlorophyll_B;Days_to_silk;Ear_height	0	0	0	0	0	0	0	0	0	0	0	0	1	0	0	0	0	1	0	0	0	0	0	0	0	0	2	dispensable
pan_gene_23323	pan_gene_8446	Ear_height;Ratio_of_ear_height_to_total_height	Ear_height;Nodes_per_plant;Nodes_to_ear;Stalk_strength;Tassel_branch_number	0	0	0	0	0	0	0	0	0	0	0	0	0	0	0	0	0	1	0	0	0	0	0	0	0	0	1	private
pan_gene_23323	pan_gene_8667	Ear_height;Ratio_of_ear_height_to_total_height	Ear_height;Ratio_of_ear_height_to_total_height	1	0	1	1	0	0	0	0	0	0	0	0	0	1	0	0	0	1	1	0	0	0	0	0	0	0	6	dispensable
pan_gene_2352	pan_gene_7599	Ear_height	Ear_height;Northern_Leaf_Blight;Stalk_strength;Starch	1	0	0	0	0	0	0	0	0	0	0	0	0	0	0	0	0	0	0	0	0	0	0	0	0	0	1	private
pan_gene_23757	pan_gene_24897	Ear_height;Northern_Leaf_Blight	Ear_height	0	0	0	0	0	0	0	0	0	1	0	0	0	0	1	0	0	0	0	0	0	0	0	0	0	0	2	dispensable
pan_gene_23757	pan_gene_25479	Ear_height;Northern_Leaf_Blight	Ear_height;Height_per_day_(until_flowering)	1	1	1	0	0	0	0	0	1	0	1	0	0	0	1	0	0	1	0	1	0	1	1	0	0	0	10	dispensable
pan_gene_23757	pan_gene_25497	Ear_height;Northern_Leaf_Blight	Ear_height;Plant_height	1	0	0	0	0	0	0	0	1	1	0	1	1	0	1	0	1	0	1	1	0	1	0	1	1	0	12	near-core
pan_gene_23757	pan_gene_305	Ear_height;Northern_Leaf_Blight	Ear_height;Height_above_ear;Height_per_day_(until_flowering);Plant_height	1	0	1	0	0	0	0	0	0	0	0	0	0	0	0	0	0	0	0	0	0	0	0	1	0	0	3	dispensable
pan_gene_23757	pan_gene_5838	Ear_height;Northern_Leaf_Blight	100_Kernel_weight;Cob_diameter;Ear_height;Sucrose;Tassel_branch_number	1	0	0	0	0	0	1	0	0	0	0	1	0	0	0	0	0	0	0	0	0	1	0	0	1	0	5	dispensable
pan_gene_23757	pan_gene_5974	Ear_height;Northern_Leaf_Blight	Ear_height	0	0	0	0	0	0	0	0	0	1	0	0	0	0	0	0	0	0	0	0	1	0	0	0	0	0	2	dispensable
pan_gene_23770	pan_gene_239	Ear_height	Ear_height	1	0	1	0	1	1	0	0	1	0	1	1	1	0	0	1	0	0	0	1	1	0	1	1	0	0	13	near-core
pan_gene_23770	pan_gene_23992	Ear_height	Ear_height	1	0	1	0	0	0	0	1	1	1	1	0	0	1	1	0	1	1	0	0	0	0	0	0	0	0	10	dispensable
pan_gene_23770	pan_gene_23996	Ear_height	Ear_height;Height_per_day_(until_flowering);Plant_height	1	1	1	0	1	0	1	1	1	1	1	1	1	0	1	1	1	1	0	1	1	1	1	0	0	1	20	core
pan_gene_23770	pan_gene_25053	Ear_height	Ear_height	1	1	1	1	1	0	1	1	1	1	1	1	1	1	1	1	1	1	1	1	1	0	1	1	1	1	24	core
pan_gene_23770	pan_gene_26522	Ear_height	Ear_height	0	0	0	0	0	0	0	0	0	0	0	0	0	0	0	1	0	0	0	0	0	0	1	0	0	1	3	dispensable
pan_gene_23770	pan_gene_26940	Ear_height	Ear_height;Nodes_above_ear;Nodes_per_plant	1	1	1	0	1	0	1	0	1	1	1	1	1	1	1	0	1	1	0	1	0	0	1	1	0	0	17	near-core
pan_gene_23770	pan_gene_29157	Ear_height	Ear_height;Photoperiod_growing-degree_days_to_anthesis	0	0	0	0	1	0	1	0	0	0	1	1	0	0	1	1	1	0	0	0	0	1	0	1	0	0	9	dispensable
pan_gene_23770	pan_gene_32191	Ear_height	Ear_height	0	1	0	1	0	0	0	1	1	0	0	0	0	0	0	1	0	0	0	0	1	0	0	0	1	0	7	dispensable
pan_gene_23770	pan_gene_343	Ear_height	Ear_height;Plant_height	0	0	0	0	0	0	0	0	0	0	0	1	0	0	0	0	0	0	0	0	0	0	0	0	0	0	1	private
pan_gene_23770	pan_gene_5031	Ear_height	Ear_height	1	1	1	1	1	0	1	1	1	1	1	1	1	1	1	1	1	1	1	1	1	1	1	1	1	1	25	core
pan_gene_23770	pan_gene_6299	Ear_height	Ear_height;Ratio_of_ear_height_to_total_height	1	1	1	1	1	1	1	1	1	1	1	1	1	1	1	1	1	1	0	1	1	1	1	1	1	1	25	core
pan_gene_23770	pan_gene_7600	Ear_height	Ear_height;Northern_Leaf_Blight	1	1	1	1	1	1	1	1	1	1	1	1	1	1	1	1	1	1	1	1	1	1	1	1	1	1	26	core
pan_gene_23770	pan_gene_7715	Ear_height	Average_internode_length_(below_ear);Average_internode_length_(whole_plant);Ear_height;Height_per_day_(until_flowering);Plant_height	1	1	1	0	1	1	0	1	1	1	1	1	1	1	1	1	1	1	0	1	1	1	0	0	1	1	21	core
pan_gene_23770	pan_gene_8652	Ear_height	Ear_height;Ear_row_number;Nodes_to_ear;Ratio_of_ear_height_to_total_height	1	0	1	0	0	0	0	0	0	0	0	0	0	0	0	0	0	0	0	0	0	0	0	0	0	0	2	dispensable
pan_gene_23822	pan_gene_25994	Anthesis-silking_interval;Ear_height;Northern_Leaf_Blight	Ear_height	1	0	0	1	0	1	0	0	0	0	1	0	0	0	0	0	1	0	0	0	1	1	1	0	0	1	9	dispensable
pan_gene_23836	pan_gene_4979	Ear_height;Nodes_per_plant;Tassel_length	Ear_height	1	0	0	0	0	0	0	0	0	0	0	0	0	0	0	0	0	0	0	0	0	0	0	0	0	0	1	private
pan_gene_23860	pan_gene_26979	Boxcox-transformed_leaf_angle;Ear_height	Ear_height	1	0	0	0	0	0	0	0	0	0	1	0	1	0	0	0	0	0	0	0	0	1	0	0	0	0	4	dispensable
pan_gene_23860	pan_gene_29852	Boxcox-transformed_leaf_angle;Ear_height	Days_to_anthesis;Ear_height	1	0	0	0	0	0	0	1	0	0	0	0	1	0	0	0	0	0	0	0	0	0	0	0	0	0	3	dispensable
pan_gene_23860	pan_gene_30817	Boxcox-transformed_leaf_angle;Ear_height	Chlorophyll_B;Days_to_silk;Ear_height	1	0	0	0	0	1	0	0	0	0	0	0	0	0	0	0	0	0	0	0	1	1	0	0	0	0	4	dispensable
pan_gene_23860	pan_gene_32449	Boxcox-transformed_leaf_angle;Ear_height	Ear_height;Plant_height	0	0	0	0	0	0	0	0	0	1	0	0	1	0	0	0	0	0	0	0	0	0	0	0	0	0	2	dispensable
pan_gene_23860	pan_gene_32730	Boxcox-transformed_leaf_angle;Ear_height	Ear_height;Southern_leaf_blight	1	0	0	0	0	1	0	0	0	0	0	1	1	0	0	0	1	0	0	0	0	0	0	0	0	0	5	dispensable
pan_gene_23860	pan_gene_5044	Boxcox-transformed_leaf_angle;Ear_height	Average_internode_length_(below_ear);Average_internode_length_(whole_plant);Ear_height;Leaf_length	0	0	0	0	0	1	0	0	0	0	1	0	0	0	0	0	0	0	0	0	0	0	0	0	0	0	2	dispensable
pan_gene_239	pan_gene_26940	Ear_height	Ear_height;Nodes_above_ear;Nodes_per_plant	1	0	0	0	0	0	0	0	0	1	0	0	1	0	0	1	0	1	0	0	0	0	1	0	0	1	7	dispensable
pan_gene_239	pan_gene_29157	Ear_height	Ear_height;Photoperiod_growing-degree_days_to_anthesis	0	1	0	0	1	0	1	0	1	0	0	1	0	1	0	0	0	0	0	0	0	1	0	1	0	1	9	dispensable
pan_gene_239	pan_gene_29308	Ear_height	Average_internode_length_(below_ear);Ear_height	0	0	0	0	0	0	0	0	0	0	1	0	0	0	0	0	0	0	0	0	0	0	0	0	0	0	1	private
pan_gene_239	pan_gene_29441	Ear_height	Ear_height	1	0	1	1	0	0	1	0	1	0	1	0	1	0	0	0	0	0	0	1	0	0	0	0	1	0	9	dispensable
pan_gene_239	pan_gene_32013	Ear_height	Ear_height	1	1	1	1	1	1	0	1	1	1	1	0	1	0	0	1	0	0	0	0	1	0	0	1	1	1	16	near-core
pan_gene_239	pan_gene_5068	Ear_height	Chlorophyll_A;Ear_height;Height_above_ear;Nodes_per_plant	0	0	0	0	1	0	0	0	0	0	0	0	0	0	0	0	0	0	0	0	0	0	0	0	0	0	1	private
pan_gene_239	pan_gene_7600	Ear_height	Ear_height;Northern_Leaf_Blight	1	0	0	0	1	1	1	1	0	0	1	1	1	0	1	1	0	1	0	1	0	0	0	1	1	0	14	near-core
pan_gene_23962	pan_gene_5669	Ear_height	100_Kernel_weight;Cob_diameter;Ear_height	1	0	0	0	0	0	0	1	0	0	0	0	0	0	0	0	0	0	0	0	0	0	0	0	0	1	3	dispensable
pan_gene_23962	pan_gene_9099	Ear_height	Anthesis-silking_interval;Days_to_silk;Ear_height	1	0	0	1	0	0	0	0	0	0	0	0	0	0	0	0	0	0	0	0	0	0	0	0	0	0	2	dispensable
pan_gene_23964	pan_gene_26689	Ear_height	Anthesis-silking_interval;Boxcox-transformed_leaf_angle;Ear_height;Nodes_per_plant	1	0	0	0	0	0	0	0	0	0	0	0	0	0	0	0	0	0	0	0	0	0	0	0	0	0	1	private
pan_gene_23964	pan_gene_2802	Ear_height	Ear_height;Height_per_day_(until_flowering);Plant_height	1	0	0	0	0	0	0	0	0	0	0	0	0	0	0	0	0	0	0	0	0	0	0	0	0	1	2	dispensable
pan_gene_23982	pan_gene_28377	Days_to_anthesis;Ear_height	Ear_height;Nodes_above_ear	1	0	0	0	0	0	0	0	0	0	0	0	0	0	0	0	0	0	0	0	0	0	0	0	0	0	1	private
pan_gene_23982	pan_gene_2915	Days_to_anthesis;Ear_height	Ear_height	1	0	0	0	0	0	0	0	0	0	1	0	0	0	0	0	0	0	0	0	0	0	0	0	0	0	2	dispensable
pan_gene_23992	pan_gene_23996	Ear_height	Ear_height;Height_per_day_(until_flowering);Plant_height	1	1	1	1	1	0	0	1	0	1	1	0	1	0	1	0	1	1	0	0	0	0	0	0	0	0	12	near-core
pan_gene_23992	pan_gene_25053	Ear_height	Ear_height	1	1	1	1	1	1	0	1	1	1	1	0	1	1	1	0	1	1	0	0	0	1	0	0	0	0	16	near-core
pan_gene_23992	pan_gene_26522	Ear_height	Ear_height	0	0	0	1	0	0	0	0	0	0	0	0	0	0	0	0	0	0	0	0	0	0	0	1	0	0	2	dispensable
pan_gene_23992	pan_gene_26702	Ear_height	Ear_height;Leaf_width;Photoperiod_growing-degree_days_to_anthesis	0	1	0	0	0	0	0	0	1	1	0	1	0	1	0	0	0	1	0	0	0	0	0	0	0	0	6	dispensable
pan_gene_23992	pan_gene_29157	Ear_height	Ear_height;Photoperiod_growing-degree_days_to_anthesis	0	0	0	0	0	0	0	0	0	0	1	0	0	0	1	0	0	0	0	0	0	0	0	0	0	0	2	dispensable
pan_gene_23992	pan_gene_31238	Ear_height	Ear_height	1	1	0	1	1	0	0	1	1	1	0	1	1	1	0	1	0	0	0	0	0	0	0	1	0	0	12	near-core
pan_gene_23992	pan_gene_32191	Ear_height	Ear_height	0	0	0	0	0	0	0	1	1	0	0	0	0	0	0	0	0	0	0	0	0	0	0	1	0	0	3	dispensable
pan_gene_23992	pan_gene_343	Ear_height	Ear_height;Plant_height	0	0	0	0	0	0	0	0	0	0	0	1	0	0	0	0	0	0	0	0	0	1	0	0	0	0	2	dispensable
pan_gene_23992	pan_gene_5031	Ear_height	Ear_height	1	1	1	0	1	0	0	0	1	0	1	0	0	1	1	0	1	1	0	0	0	0	0	0	0	0	10	dispensable
pan_gene_23992	pan_gene_6299	Ear_height	Ear_height;Ratio_of_ear_height_to_total_height	1	0	1	0	0	0	0	0	1	0	0	0	0	1	1	0	1	1	0	0	0	0	0	0	0	0	7	dispensable
pan_gene_23992	pan_gene_7600	Ear_height	Ear_height;Northern_Leaf_Blight	1	0	1	0	0	0	0	1	0	0	0	0	0	0	1	0	1	1	0	0	0	0	0	0	0	0	6	dispensable
pan_gene_23992	pan_gene_7715	Ear_height	Average_internode_length_(below_ear);Average_internode_length_(whole_plant);Ear_height;Height_per_day_(until_flowering);Plant_height	1	0	1	0	1	0	0	1	1	1	1	1	0	1	1	0	1	1	0	0	0	0	0	1	0	0	13	near-core
pan_gene_23996	pan_gene_25053	Ear_height;Height_per_day_(until_flowering);Plant_height	Ear_height	1	1	1	1	1	0	1	1	1	1	1	1	1	0	0	1	1	1	1	1	0	0	1	0	1	1	20	core
pan_gene_23996	pan_gene_26522	Ear_height;Height_per_day_(until_flowering);Plant_height	Ear_height	0	0	0	0	0	0	0	0	0	0	0	0	0	0	0	1	0	0	0	0	0	0	0	1	0	1	3	dispensable
pan_gene_23996	pan_gene_26702	Ear_height;Height_per_day_(until_flowering);Plant_height	Ear_height;Leaf_width;Photoperiod_growing-degree_days_to_anthesis	0	0	0	0	0	1	0	0	0	1	0	0	0	0	0	1	0	1	1	0	0	0	0	1	1	0	7	dispensable
pan_gene_23996	pan_gene_26940	Ear_height;Height_per_day_(until_flowering);Plant_height	Ear_height;Nodes_above_ear;Nodes_per_plant	1	1	1	0	1	1	1	0	0	1	1	1	1	0	0	0	1	1	1	1	0	1	1	1	0	1	18	near-core
pan_gene_23996	pan_gene_29157	Ear_height;Height_per_day_(until_flowering);Plant_height	Ear_height;Photoperiod_growing-degree_days_to_anthesis	0	0	0	0	1	1	1	1	1	0	1	1	0	1	1	0	1	0	0	0	0	1	0	0	1	1	13	near-core
pan_gene_23996	pan_gene_32191	Ear_height;Height_per_day_(until_flowering);Plant_height	Ear_height	0	1	0	0	0	0	0	1	1	0	0	0	0	0	0	1	0	0	0	0	1	0	0	0	0	0	5	dispensable
pan_gene_23996	pan_gene_4973	Ear_height;Height_per_day_(until_flowering);Plant_height	Ear_height	1	0	0	0	1	0	1	0	0	1	0	1	0	1	1	0	0	1	1	1	1	1	0	1	1	1	15	near-core
pan_gene_23996	pan_gene_5031	Ear_height;Height_per_day_(until_flowering);Plant_height	Ear_height	1	1	1	0	1	1	1	1	1	1	1	1	1	0	1	1	1	1	0	1	1	1	1	0	1	1	22	core
pan_gene_23996	pan_gene_6299	Ear_height;Height_per_day_(until_flowering);Plant_height	Ear_height;Ratio_of_ear_height_to_total_height	1	1	1	0	0	0	1	1	1	1	0	1	0	0	0	1	1	0	0	1	1	1	0	0	0	1	14	near-core
pan_gene_23996	pan_gene_7600	Ear_height;Height_per_day_(until_flowering);Plant_height	Ear_height;Northern_Leaf_Blight	1	1	1	0	0	0	1	1	0	1	1	1	1	1	1	1	1	1	0	1	1	1	1	1	0	1	20	core
pan_gene_23996	pan_gene_7715	Ear_height;Height_per_day_(until_flowering);Plant_height	Average_internode_length_(below_ear);Average_internode_length_(whole_plant);Ear_height;Height_per_day_(until_flowering);Plant_height	1	1	1	0	1	0	1	1	1	1	1	1	1	0	1	1	1	1	1	1	1	1	0	0	0	1	20	core
pan_gene_24018	pan_gene_9199	Ear_height;Nitrate;Northern_Leaf_Blight	Anthesis-silking_interval;Chlorophyll_A;Days_to_anthesis;Days_to_silk;Ear_height;Height_per_day_(until_flowering);Plant_height	1	0	0	0	0	0	0	0	0	0	0	0	0	0	0	0	0	0	0	0	0	0	0	0	0	0	1	private
pan_gene_24508	pan_gene_26605	Ear_height;Height_per_day_(until_flowering);Plant_height	Ear_height;Height_per_day_(until_flowering);Plant_height	1	0	0	0	0	0	0	0	0	0	0	0	0	0	0	0	0	0	0	0	0	0	0	0	0	0	1	private
pan_gene_24508	pan_gene_26689	Ear_height;Height_per_day_(until_flowering);Plant_height	Anthesis-silking_interval;Boxcox-transformed_leaf_angle;Ear_height;Nodes_per_plant	1	0	0	0	0	0	0	0	0	0	0	0	0	0	0	0	0	0	0	0	0	1	0	1	0	0	3	dispensable
pan_gene_24508	pan_gene_27396	Ear_height;Height_per_day_(until_flowering);Plant_height	Ear_height	0	0	0	0	0	1	0	0	0	0	1	0	0	0	0	0	0	1	0	0	0	0	0	0	0	0	3	dispensable
pan_gene_24508	pan_gene_28293	Ear_height;Height_per_day_(until_flowering);Plant_height	Ear_height	1	0	0	0	0	0	0	0	0	0	1	0	0	0	0	0	0	0	0	0	0	0	1	1	0	0	4	dispensable
pan_gene_24897	pan_gene_25479	Ear_height	Ear_height;Height_per_day_(until_flowering)	0	0	0	0	1	0	0	0	0	0	0	0	0	0	1	0	0	1	0	0	1	0	0	0	0	0	4	dispensable
pan_gene_24897	pan_gene_25481	Ear_height	Ear_height;Nodes_per_plant;Nodes_to_ear	0	0	0	0	1	0	0	0	0	1	0	0	0	0	0	1	0	1	0	0	1	0	0	0	0	0	5	dispensable
pan_gene_24897	pan_gene_25497	Ear_height	Ear_height;Plant_height	0	0	0	0	1	0	0	0	0	1	0	0	0	0	1	1	0	1	0	0	1	0	0	0	0	0	6	dispensable
pan_gene_24897	pan_gene_2568	Ear_height	Ear_height;Ear_row_number;Glutamate;Nodes_per_plant;Nodes_to_ear;Plant_height	0	0	0	0	0	0	0	0	0	0	0	0	0	0	1	0	0	0	0	0	1	0	0	0	0	0	2	dispensable
pan_gene_24897	pan_gene_26694	Ear_height	Days_to_anthesis;Days_to_silk;Ear_height;Nodes_to_ear;Photoperiod_Growing-degree_days_to_silk;Plant_height;Tassel_branch_number	0	0	0	0	1	0	0	0	0	1	0	0	0	0	0	1	0	1	0	0	0	0	0	0	0	0	4	dispensable
pan_gene_24897	pan_gene_30115	Ear_height	Ear_height	0	0	0	0	1	0	0	0	0	0	0	0	0	0	0	0	0	0	0	0	0	0	0	0	0	0	1	private
pan_gene_24897	pan_gene_30807	Ear_height	Ear_height;Height_per_day_(until_flowering)	0	0	0	0	1	0	0	0	0	0	0	0	0	0	0	0	0	0	0	0	1	0	0	0	0	0	2	dispensable
pan_gene_24897	pan_gene_31579	Ear_height	Ear_height	0	0	0	0	1	0	0	0	0	1	0	0	0	0	0	0	0	0	0	0	0	0	0	0	0	0	2	dispensable
pan_gene_24897	pan_gene_32431	Ear_height	Average_internode_length_(above_ear);Average_internode_length_(below_ear);Ear_height	0	0	0	0	0	0	0	0	0	0	0	0	0	0	1	0	0	1	0	0	1	0	0	0	0	0	3	dispensable
pan_gene_24897	pan_gene_4485	Ear_height	Anthesis-silking_interval;Ear_height	0	0	0	0	0	0	0	0	0	0	0	0	0	0	1	0	0	0	0	0	0	0	0	0	0	0	1	private
pan_gene_24897	pan_gene_5296	Ear_height	Ear_height;Ratio_of_ear_height_to_total_height	0	0	0	0	0	0	0	0	0	0	0	0	0	0	0	1	0	1	0	0	1	0	0	0	0	0	3	dispensable
pan_gene_24897	pan_gene_5521	Ear_height	Ear_height	0	0	0	0	1	0	0	0	0	0	0	0	0	0	0	0	0	1	0	0	1	0	0	0	0	0	3	dispensable
pan_gene_24897	pan_gene_5974	Ear_height	Ear_height	0	0	0	0	1	0	0	0	0	1	0	0	0	0	0	0	0	0	0	0	1	0	0	0	0	0	3	dispensable
pan_gene_24897	pan_gene_68454	Ear_height	Average_internode_length_(whole_plant);Chlorophyll_B;Days_to_silk;Ear_height	0	0	0	0	0	0	0	0	0	0	0	0	0	0	0	0	0	1	0	0	0	0	0	0	0	0	1	private
pan_gene_24897	pan_gene_7599	Ear_height	Ear_height;Northern_Leaf_Blight;Stalk_strength;Starch	0	0	0	0	0	0	0	0	0	0	0	0	0	0	1	0	0	0	0	0	1	0	0	0	0	0	2	dispensable
pan_gene_25019	pan_gene_5091	Ear_height;Height_per_day_(until_flowering);Plant_height	Average_internode_length_(above_ear);Average_internode_length_(below_ear);Ear_height;Nodes_per_plant;Tassel_branch_number	0	0	0	0	0	0	0	0	0	0	1	0	0	0	1	0	0	0	0	0	0	0	0	0	0	0	2	dispensable
pan_gene_25047	pan_gene_29703	Ear_height;Height_per_day_(until_flowering);Plant_height	Average_internode_length_(below_ear);Ear_height;Photoperiod_Growing-degree_days_to_silk	1	1	0	1	0	0	1	0	1	0	1	1	1	0	0	0	1	0	0	0	1	0	0	0	0	0	10	dispensable
pan_gene_25047	pan_gene_30004	Ear_height;Height_per_day_(until_flowering);Plant_height	Ear_height	1	1	1	1	1	1	1	1	1	0	0	0	1	1	0	1	0	0	0	0	1	0	1	0	0	1	15	near-core
pan_gene_25047	pan_gene_32769	Ear_height;Height_per_day_(until_flowering);Plant_height	Chlorophyll_A;Ear_height;Nodes_to_ear;Plant_height	1	1	0	1	1	1	0	1	0	1	0	1	0	1	0	1	0	0	0	1	0	0	0	0	0	1	12	near-core
pan_gene_25047	pan_gene_5831	Ear_height;Height_per_day_(until_flowering);Plant_height	Ear_height;PCA_of_metabolites:_PC1	1	1	0	1	1	1	1	1	1	1	1	0	1	1	1	1	1	1	1	1	1	0	1	1	0	0	21	core
pan_gene_25047	pan_gene_64567	Ear_height;Height_per_day_(until_flowering);Plant_height	Average_internode_length_(below_ear);Ear_height;Photoperiod_Growing-degree_days_to_silk	1	0	0	0	0	1	1	0	1	0	0	0	0	0	0	1	0	0	0	0	1	0	1	0	0	0	7	dispensable
pan_gene_25047	pan_gene_8250	Ear_height;Height_per_day_(until_flowering);Plant_height	Ear_height;Ratio_of_ear_height_to_total_height	1	1	0	1	0	1	1	0	1	0	0	1	1	1	0	1	1	0	0	1	1	0	1	1	1	1	17	near-core
pan_gene_25047	pan_gene_8417	Ear_height;Height_per_day_(until_flowering);Plant_height	Ear_height;Plant_height	1	0	0	0	0	0	0	0	0	0	0	0	0	0	0	0	0	0	0	0	0	0	0	0	0	0	1	private
pan_gene_25053	pan_gene_31238	Ear_height	Ear_height	1	0	0	1	0	0	0	0	0	1	0	0	0	1	0	0	0	0	0	1	0	0	0	0	0	1	6	dispensable
pan_gene_25053	pan_gene_32191	Ear_height	Ear_height	0	0	0	0	0	0	0	1	1	0	0	0	0	0	0	1	0	0	0	0	1	0	0	1	0	0	5	dispensable
pan_gene_25053	pan_gene_343	Ear_height	Ear_height;Plant_height	0	0	0	0	0	0	0	0	0	0	0	1	0	0	0	0	0	0	0	0	1	0	0	0	0	0	2	dispensable
pan_gene_25053	pan_gene_3760	Ear_height	Ear_height	1	1	1	1	1	1	1	1	1	1	1	1	1	0	1	1	1	1	1	1	1	0	1	1	1	1	24	core
pan_gene_25053	pan_gene_5031	Ear_height	Ear_height	1	1	1	1	1	1	1	1	1	1	1	1	1	1	1	1	1	1	0	1	1	0	1	1	1	1	24	core
pan_gene_25053	pan_gene_6299	Ear_height	Ear_height;Ratio_of_ear_height_to_total_height	1	1	1	0	1	0	1	1	1	1	1	1	1	1	1	1	1	1	1	0	1	1	1	1	1	1	23	core
pan_gene_25053	pan_gene_7600	Ear_height	Ear_height;Northern_Leaf_Blight	1	1	1	0	1	0	1	1	0	1	1	1	1	0	1	1	1	1	1	1	1	0	1	1	0	1	20	core
pan_gene_25053	pan_gene_8652	Ear_height	Ear_height;Ear_row_number;Nodes_to_ear;Ratio_of_ear_height_to_total_height	1	0	0	0	0	0	0	0	0	0	1	0	0	0	0	0	0	0	0	0	0	0	0	0	0	0	2	dispensable
pan_gene_25094	pan_gene_28293	Ear_height	Ear_height	1	0	1	1	1	0	1	0	0	1	0	1	1	1	0	1	1	1	0	0	1	0	0	1	0	0	14	near-core
pan_gene_25094	pan_gene_29703	Ear_height	Average_internode_length_(below_ear);Ear_height;Photoperiod_Growing-degree_days_to_silk	1	0	0	0	0	0	0	0	0	0	0	1	0	0	0	0	0	0	0	0	0	0	0	1	0	0	3	dispensable
pan_gene_25094	pan_gene_32762	Ear_height	Chlorophyll_A;Ear_height;Height_per_day_(until_flowering);Nodes_per_plant;Plant_height	1	0	0	1	1	0	0	1	0	1	0	1	0	0	0	0	0	0	0	0	0	0	0	0	0	0	6	dispensable
pan_gene_25094	pan_gene_32769	Ear_height	Chlorophyll_A;Ear_height;Nodes_to_ear;Plant_height	1	1	0	1	1	0	0	0	1	1	0	1	0	0	0	1	0	1	0	0	0	0	0	1	0	0	10	dispensable
pan_gene_25094	pan_gene_8417	Ear_height	Ear_height;Plant_height	1	0	0	0	0	0	0	0	0	0	0	0	0	0	0	0	0	0	0	0	0	0	0	0	0	1	2	dispensable
pan_gene_25094	pan_gene_9377	Ear_height	Ear_height	1	0	0	1	0	0	0	0	0	0	0	1	0	0	0	0	0	0	0	0	0	0	0	0	0	0	3	dispensable
pan_gene_25394	pan_gene_28732	Ear_height	Anthesis-silking_interval;Days_to_anthesis;Ear_height;Leaf_length;Leaf_width;Nodes_per_plant;Photoperiod_Growing-degree_days_to_silk;Photoperiod_growing-degree_days_to_anthesis	0	0	0	0	1	0	1	0	0	0	0	0	0	0	0	0	0	0	0	0	0	0	0	0	0	0	2	dispensable
pan_gene_25394	pan_gene_29703	Ear_height	Average_internode_length_(below_ear);Ear_height;Photoperiod_Growing-degree_days_to_silk	0	0	0	0	0	0	0	0	0	1	0	0	0	0	0	0	0	1	0	0	1	0	0	0	0	1	4	dispensable
pan_gene_25394	pan_gene_30004	Ear_height	Ear_height	0	0	0	0	1	0	0	0	0	1	0	1	0	0	0	1	1	1	0	0	1	0	0	0	0	0	7	dispensable
pan_gene_25394	pan_gene_30723	Ear_height	Ear_height;Nodes_above_ear	0	0	0	0	1	0	0	0	0	1	0	0	0	0	0	1	0	0	0	0	0	0	0	0	0	0	3	dispensable
pan_gene_25394	pan_gene_5532	Ear_height	100_Kernel_weight;Ear_height;Nodes_per_plant;Ratio_of_ear_height_to_total_height	0	0	0	0	0	0	1	0	0	0	0	0	0	0	0	0	1	1	1	0	1	0	0	0	0	1	6	dispensable
pan_gene_25394	pan_gene_64567	Ear_height	Average_internode_length_(below_ear);Ear_height;Photoperiod_Growing-degree_days_to_silk	0	0	0	0	0	0	1	0	0	0	0	0	0	0	0	0	0	1	0	0	0	0	0	0	0	0	2	dispensable
pan_gene_25477	pan_gene_31645	Ear_height;Height_per_day_(until_flowering);Nodes_per_plant;Tassel_branch_number	Ear_height	0	1	0	0	0	0	0	0	0	0	0	0	0	0	0	0	0	0	0	0	0	0	1	0	0	0	2	dispensable
pan_gene_25478	pan_gene_31665	Ear_height;Height_per_day_(until_flowering);Nodes_per_plant	Ear_height	1	0	0	0	0	1	1	0	1	0	0	0	0	0	0	0	0	0	1	0	1	0	1	0	0	0	7	dispensable
pan_gene_25478	pan_gene_8675	Ear_height;Height_per_day_(until_flowering);Nodes_per_plant	Ear_height;Nodes_per_plant;Stalk_strength	1	0	0	0	0	0	0	0	0	0	0	0	0	0	0	0	0	0	0	0	0	0	0	0	0	0	1	private
pan_gene_25479	pan_gene_25497	Ear_height;Height_per_day_(until_flowering)	Ear_height;Plant_height	1	0	0	0	0	1	0	0	1	0	1	0	0	0	1	0	0	1	1	0	1	1	0	1	1	1	12	near-core
pan_gene_25479	pan_gene_26694	Ear_height;Height_per_day_(until_flowering)	Days_to_anthesis;Days_to_silk;Ear_height;Nodes_to_ear;Photoperiod_Growing-degree_days_to_silk;Plant_height;Tassel_branch_number	1	0	1	0	1	0	0	1	1	0	0	1	0	0	1	1	0	1	0	0	0	1	0	0	0	1	11	near-core
pan_gene_25479	pan_gene_27648	Ear_height;Height_per_day_(until_flowering)	Ear_height;Nodes_to_ear;PCA_of_metabolites:_PC1;Ratio_of_ear_height_to_total_height	0	0	0	0	0	0	0	0	0	1	0	0	0	0	0	0	0	0	0	0	0	0	0	0	0	0	1	private
pan_gene_25479	pan_gene_30723	Ear_height;Height_per_day_(until_flowering)	Ear_height;Nodes_above_ear	0	0	0	1	0	0	0	0	0	1	0	0	0	0	0	1	0	0	0	0	1	0	0	0	1	0	5	dispensable
pan_gene_25479	pan_gene_308	Ear_height;Height_per_day_(until_flowering)	Ear_height	1	0	0	1	0	1	0	0	1	1	1	0	0	0	0	1	1	0	0	0	0	0	1	0	0	0	9	dispensable
pan_gene_25479	pan_gene_31580	Ear_height;Height_per_day_(until_flowering)	Ear_height	1	1	1	1	1	0	1	0	1	1	1	1	1	0	0	1	1	1	1	1	1	1	1	0	0	1	20	core
pan_gene_25479	pan_gene_31840	Ear_height;Height_per_day_(until_flowering)	Anthesis-silking_interval;Days_to_anthesis;Ear_height;Total_amino_acids	1	0	0	0	0	0	0	0	0	0	0	0	0	0	0	0	0	0	0	0	0	0	1	0	0	0	2	dispensable
pan_gene_25479	pan_gene_32449	Ear_height;Height_per_day_(until_flowering)	Ear_height;Plant_height	0	0	0	0	1	0	0	0	0	0	0	0	1	0	0	0	0	0	0	0	0	0	0	0	0	0	2	dispensable
pan_gene_25479	pan_gene_5838	Ear_height;Height_per_day_(until_flowering)	100_Kernel_weight;Cob_diameter;Ear_height;Sucrose;Tassel_branch_number	1	0	0	1	1	0	1	0	0	1	0	1	0	0	0	1	0	0	0	0	0	1	0	0	0	1	9	dispensable
pan_gene_25479	pan_gene_5974	Ear_height;Height_per_day_(until_flowering)	Ear_height	0	0	0	0	0	0	1	0	0	0	0	0	0	0	0	0	0	0	0	0	1	0	0	0	0	0	2	dispensable
pan_gene_25479	pan_gene_8250	Ear_height;Height_per_day_(until_flowering)	Ear_height;Ratio_of_ear_height_to_total_height	1	1	0	1	1	1	1	1	1	1	1	1	1	1	0	0	1	0	0	1	1	0	1	0	1	1	19	near-core
pan_gene_25481	pan_gene_25497	Ear_height;Nodes_per_plant;Nodes_to_ear	Ear_height;Plant_height	1	0	0	1	1	1	0	1	1	1	1	1	1	1	1	0	1	1	1	1	1	0	1	1	1	1	21	core
pan_gene_25481	pan_gene_2568	Ear_height;Nodes_per_plant;Nodes_to_ear	Ear_height;Ear_row_number;Glutamate;Nodes_per_plant;Nodes_to_ear;Plant_height	1	1	1	1	1	1	1	1	1	1	1	1	1	1	1	1	0	1	0	1	1	1	1	1	1	1	24	core
pan_gene_25481	pan_gene_26653	Ear_height;Nodes_per_plant;Nodes_to_ear	Ear_height;Leaf_width;Nodes_above_ear;Nodes_per_plant;Nodes_to_ear;Plant_height	1	1	0	1	0	1	1	0	1	1	0	0	0	1	0	0	0	1	0	0	0	0	0	0	0	1	10	dispensable
pan_gene_25481	pan_gene_26694	Ear_height;Nodes_per_plant;Nodes_to_ear	Days_to_anthesis;Days_to_silk;Ear_height;Nodes_to_ear;Photoperiod_Growing-degree_days_to_silk;Plant_height;Tassel_branch_number	1	1	0	0	1	1	0	0	1	0	0	0	0	0	1	0	0	1	0	0	0	0	0	0	1	1	9	dispensable
pan_gene_25481	pan_gene_30115	Ear_height;Nodes_per_plant;Nodes_to_ear	Ear_height	0	0	0	0	1	0	0	0	0	0	1	0	0	0	0	0	0	0	0	0	0	0	0	0	0	0	2	dispensable
pan_gene_25481	pan_gene_30490	Ear_height;Nodes_per_plant;Nodes_to_ear	Ear_height	1	0	0	1	1	1	1	0	1	1	1	0	0	1	0	0	1	1	0	0	0	1	0	1	0	1	14	near-core
pan_gene_25481	pan_gene_30807	Ear_height;Nodes_per_plant;Nodes_to_ear	Ear_height;Height_per_day_(until_flowering)	1	0	0	0	1	1	0	0	1	1	0	0	0	1	1	0	1	0	0	0	1	0	0	0	0	0	9	dispensable
pan_gene_25481	pan_gene_31579	Ear_height;Nodes_per_plant;Nodes_to_ear	Ear_height	0	1	0	1	0	1	1	0	1	1	0	0	1	0	0	0	0	0	1	1	0	0	0	0	0	1	10	dispensable
pan_gene_25481	pan_gene_32431	Ear_height;Nodes_per_plant;Nodes_to_ear	Average_internode_length_(above_ear);Average_internode_length_(below_ear);Ear_height	1	0	0	1	0	1	1	1	1	0	1	1	0	1	1	0	1	1	0	1	0	1	1	1	1	0	17	near-core
pan_gene_25481	pan_gene_32577	Ear_height;Nodes_per_plant;Nodes_to_ear	Ear_height;Nitrate;Tassel_branch_number	1	0	0	0	0	0	0	0	0	0	0	0	0	0	0	0	0	0	1	0	0	0	0	0	0	0	2	dispensable
pan_gene_25481	pan_gene_4485	Ear_height;Nodes_per_plant;Nodes_to_ear	Anthesis-silking_interval;Ear_height	0	0	0	0	0	0	0	0	0	0	0	0	0	0	1	0	0	0	0	0	0	1	0	0	0	0	2	dispensable
pan_gene_25481	pan_gene_5296	Ear_height;Nodes_per_plant;Nodes_to_ear	Ear_height;Ratio_of_ear_height_to_total_height	1	0	1	1	0	1	1	1	0	1	1	1	1	1	1	1	1	0	1	1	1	1	1	1	1	1	22	core
pan_gene_25481	pan_gene_5974	Ear_height;Nodes_per_plant;Nodes_to_ear	Ear_height	0	0	0	0	1	0	1	0	0	1	0	0	0	0	0	0	0	0	0	0	1	0	0	0	0	0	4	dispensable
pan_gene_25481	pan_gene_8446	Ear_height;Nodes_per_plant;Nodes_to_ear	Ear_height;Nodes_per_plant;Nodes_to_ear;Stalk_strength;Tassel_branch_number	0	0	0	0	0	0	0	0	0	0	0	0	0	0	0	0	1	1	0	0	1	0	0	0	0	0	3	dispensable
pan_gene_25481	pan_gene_8667	Ear_height;Nodes_per_plant;Nodes_to_ear	Ear_height;Ratio_of_ear_height_to_total_height	1	0	0	0	0	0	0	0	1	0	1	0	0	0	0	0	0	1	1	1	1	0	1	0	1	0	9	dispensable
pan_gene_25497	pan_gene_2568	Ear_height;Plant_height	Ear_height;Ear_row_number;Glutamate;Nodes_per_plant;Nodes_to_ear;Plant_height	1	1	1	1	1	1	0	1	1	1	0	0	1	0	1	0	0	1	1	1	1	0	1	1	1	1	19	near-core
pan_gene_25497	pan_gene_26694	Ear_height;Plant_height	Days_to_anthesis;Days_to_silk;Ear_height;Nodes_to_ear;Photoperiod_Growing-degree_days_to_silk;Plant_height;Tassel_branch_number	1	1	1	1	1	1	1	0	1	0	0	1	1	1	1	1	1	1	0	0	0	1	0	1	1	1	19	near-core
pan_gene_25497	pan_gene_30115	Ear_height;Plant_height	Ear_height	0	0	0	0	1	0	0	0	0	0	1	0	0	0	0	0	0	0	0	0	0	0	0	0	0	0	2	dispensable
pan_gene_25497	pan_gene_30490	Ear_height;Plant_height	Ear_height	1	0	0	0	1	1	0	0	1	0	0	0	0	0	0	0	0	0	0	0	0	0	0	0	0	0	4	dispensable
pan_gene_25497	pan_gene_30807	Ear_height;Plant_height	Ear_height;Height_per_day_(until_flowering)	1	0	0	0	1	1	0	0	0	0	0	0	0	1	0	0	1	0	0	0	0	0	0	0	0	0	5	dispensable
pan_gene_25497	pan_gene_31579	Ear_height;Plant_height	Ear_height	0	0	0	1	0	0	1	0	1	1	0	0	1	1	0	0	0	0	1	1	0	0	0	0	0	1	9	dispensable
pan_gene_25497	pan_gene_32431	Ear_height;Plant_height	Average_internode_length_(above_ear);Average_internode_length_(below_ear);Ear_height	1	1	1	1	0	1	1	1	1	1	1	1	0	1	1	0	1	1	1	1	1	0	1	1	1	0	21	core
pan_gene_25497	pan_gene_32577	Ear_height;Plant_height	Ear_height;Nitrate;Tassel_branch_number	1	0	0	0	0	0	0	0	0	0	0	0	0	0	0	0	0	0	0	0	0	0	0	0	0	0	1	private
pan_gene_25497	pan_gene_4485	Ear_height;Plant_height	Anthesis-silking_interval;Ear_height	0	0	0	0	0	0	0	0	0	0	0	0	0	0	1	0	0	0	0	0	0	0	0	0	0	0	1	private
pan_gene_25497	pan_gene_5296	Ear_height;Plant_height	Ear_height;Ratio_of_ear_height_to_total_height	1	0	1	1	0	1	1	1	0	1	1	1	1	1	1	0	1	0	1	0	1	0	1	1	1	1	19	near-core
pan_gene_25497	pan_gene_5974	Ear_height;Plant_height	Ear_height	0	0	0	0	1	0	1	0	0	1	0	0	0	0	0	0	0	0	0	0	0	0	0	0	0	0	3	dispensable
pan_gene_25497	pan_gene_68454	Ear_height;Plant_height	Average_internode_length_(whole_plant);Chlorophyll_B;Days_to_silk;Ear_height	0	0	0	0	0	0	0	0	0	0	0	0	0	0	0	0	0	1	0	0	0	0	0	0	0	0	1	private
pan_gene_25497	pan_gene_8446	Ear_height;Plant_height	Ear_height;Nodes_per_plant;Nodes_to_ear;Stalk_strength;Tassel_branch_number	0	0	0	0	0	0	0	0	0	0	0	0	0	0	0	0	1	1	0	0	0	0	0	0	0	0	2	dispensable
pan_gene_25497	pan_gene_8667	Ear_height;Plant_height	Ear_height;Ratio_of_ear_height_to_total_height	1	1	0	1	0	0	0	0	1	0	1	1	1	1	0	1	0	1	1	0	1	1	1	1	1	0	16	near-core
pan_gene_2568	pan_gene_30115	Ear_height;Ear_row_number;Glutamate;Nodes_per_plant;Nodes_to_ear;Plant_height	Ear_height	0	0	0	0	1	0	0	0	0	0	1	0	0	0	0	0	0	0	0	0	0	0	0	0	0	0	2	dispensable
pan_gene_2568	pan_gene_30490	Ear_height;Ear_row_number;Glutamate;Nodes_per_plant;Nodes_to_ear;Plant_height	Ear_height	1	0	0	1	1	1	1	0	1	1	0	0	0	1	0	0	1	1	1	0	0	0	0	0	0	0	11	near-core
pan_gene_2568	pan_gene_30807	Ear_height;Ear_row_number;Glutamate;Nodes_per_plant;Nodes_to_ear;Plant_height	Ear_height;Height_per_day_(until_flowering)	1	0	0	0	1	1	0	0	1	1	0	0	0	1	0	0	0	0	0	0	1	0	0	0	0	0	7	dispensable
pan_gene_2568	pan_gene_31579	Ear_height;Ear_row_number;Glutamate;Nodes_per_plant;Nodes_to_ear;Plant_height	Ear_height	0	1	0	1	0	1	1	0	1	1	0	0	1	0	0	0	0	0	0	1	0	0	0	0	0	1	9	dispensable
pan_gene_2568	pan_gene_32431	Ear_height;Ear_row_number;Glutamate;Nodes_per_plant;Nodes_to_ear;Plant_height	Average_internode_length_(above_ear);Average_internode_length_(below_ear);Ear_height	1	1	1	1	0	1	1	1	1	1	0	1	0	1	1	0	1	1	1	1	0	1	1	0	1	1	20	core
pan_gene_2568	pan_gene_4485	Ear_height;Ear_row_number;Glutamate;Nodes_per_plant;Nodes_to_ear;Plant_height	Anthesis-silking_interval;Ear_height	0	0	0	0	0	0	0	0	0	0	0	0	0	0	1	0	0	0	0	0	0	1	0	0	0	0	2	dispensable
pan_gene_2568	pan_gene_5296	Ear_height;Ear_row_number;Glutamate;Nodes_per_plant;Nodes_to_ear;Plant_height	Ear_height;Ratio_of_ear_height_to_total_height	1	0	1	1	0	1	1	1	0	1	0	1	1	1	0	1	0	0	1	1	1	1	1	1	1	1	19	near-core
pan_gene_2568	pan_gene_5974	Ear_height;Ear_row_number;Glutamate;Nodes_per_plant;Nodes_to_ear;Plant_height	Ear_height	0	0	0	0	1	0	1	0	0	0	0	0	0	0	0	0	0	0	0	0	1	0	0	0	0	0	3	dispensable
pan_gene_25994	pan_gene_5837	Ear_height	100_Kernel_weight;Ear_height;Sucrose;Tassel_branch_number	1	0	0	1	1	0	1	0	0	0	0	0	0	0	0	1	1	0	0	1	0	0	0	0	0	0	7	dispensable
pan_gene_25994	pan_gene_6780	Ear_height	Ear_height	1	0	0	0	0	0	0	1	0	0	1	0	0	0	0	0	1	0	0	0	0	1	1	0	0	0	6	dispensable
pan_gene_2601	pan_gene_29155	Ear_height;Nodes_per_plant;PCA_of_metabolites:_PC2	Ear_height	1	0	0	0	0	0	1	0	0	0	0	0	0	0	0	0	0	0	0	0	1	0	0	0	0	0	3	dispensable
pan_gene_2601	pan_gene_31561	Ear_height;Nodes_per_plant;PCA_of_metabolites:_PC2	Ear_height	1	0	0	0	0	0	0	0	0	0	0	0	0	0	0	0	0	0	0	0	1	0	0	0	0	0	2	dispensable
pan_gene_2601	pan_gene_4825	Ear_height;Nodes_per_plant;PCA_of_metabolites:_PC2	Ear_height;Ratio_of_ear_height_to_total_height;Southern_leaf_blight;Stalk_strength	1	0	0	0	0	0	0	0	0	0	0	0	0	1	0	0	0	0	0	0	0	0	0	0	0	0	2	dispensable
pan_gene_2601	pan_gene_4973	Ear_height;Nodes_per_plant;PCA_of_metabolites:_PC2	Ear_height	1	0	0	0	1	0	1	0	0	0	0	0	0	0	0	0	0	0	0	0	0	0	0	0	0	0	3	dispensable
pan_gene_2601	pan_gene_5024	Ear_height;Nodes_per_plant;PCA_of_metabolites:_PC2	Average_internode_length_(above_ear);Average_internode_length_(below_ear);Average_internode_length_(whole_plant);Ear_height	1	0	0	0	0	0	0	0	0	0	0	0	0	0	0	0	0	0	0	0	0	0	0	0	0	0	1	private
pan_gene_2601	pan_gene_7715	Ear_height;Nodes_per_plant;PCA_of_metabolites:_PC2	Average_internode_length_(below_ear);Average_internode_length_(whole_plant);Ear_height;Height_per_day_(until_flowering);Plant_height	1	0	0	0	1	0	0	0	0	0	0	0	0	0	0	0	0	0	0	0	0	0	0	0	0	0	2	dispensable
pan_gene_26231	pan_gene_9552	Ear_height	Average_internode_length_(above_ear);Boxcox-transformed_leaf_angle;Ear_height	0	0	0	0	0	0	0	0	0	1	0	0	0	0	0	0	0	0	0	0	0	0	0	0	0	0	1	private
pan_gene_26294	pan_gene_28732	Days_to_anthesis;Ear_height	Anthesis-silking_interval;Days_to_anthesis;Ear_height;Leaf_length;Leaf_width;Nodes_per_plant;Photoperiod_Growing-degree_days_to_silk;Photoperiod_growing-degree_days_to_anthesis	1	0	1	0	0	1	1	1	0	0	1	1	0	0	0	0	0	1	0	0	1	0	0	0	1	0	10	dispensable
pan_gene_26494	pan_gene_8580	Ear_height	Ear_height	1	0	0	0	0	0	0	0	0	0	0	0	0	0	0	0	0	0	0	0	0	0	0	0	0	0	1	private
pan_gene_26521	pan_gene_3760	Ear_height	Ear_height	1	0	0	0	1	0	0	0	0	1	0	1	0	1	0	1	0	0	1	0	0	0	0	0	0	0	7	dispensable
pan_gene_26521	pan_gene_8652	Ear_height	Ear_height;Ear_row_number;Nodes_to_ear;Ratio_of_ear_height_to_total_height	1	0	0	0	0	1	0	0	0	0	0	0	0	0	0	0	0	0	0	0	0	0	0	0	0	0	2	dispensable
pan_gene_26522	pan_gene_26940	Ear_height	Ear_height;Nodes_above_ear;Nodes_per_plant	0	0	0	1	0	0	0	0	1	0	0	0	0	0	0	0	0	0	0	0	0	1	1	1	0	0	5	dispensable
pan_gene_26522	pan_gene_29157	Ear_height	Ear_height;Photoperiod_growing-degree_days_to_anthesis	0	0	0	0	0	0	0	0	0	0	0	0	0	0	0	1	0	0	0	0	0	0	0	0	0	0	1	private
pan_gene_26522	pan_gene_32191	Ear_height	Ear_height	0	0	0	0	0	0	0	0	0	0	0	0	0	0	0	1	0	0	0	0	0	0	0	1	1	0	3	dispensable
pan_gene_26522	pan_gene_6299	Ear_height	Ear_height;Ratio_of_ear_height_to_total_height	0	0	0	0	0	0	0	0	0	0	0	0	0	0	0	1	0	0	0	0	0	0	1	0	0	0	2	dispensable
pan_gene_26522	pan_gene_7600	Ear_height	Ear_height;Northern_Leaf_Blight	0	0	0	0	0	0	0	0	1	0	0	0	0	1	0	1	0	0	0	0	0	0	1	0	0	1	5	dispensable
pan_gene_26522	pan_gene_7715	Ear_height	Average_internode_length_(below_ear);Average_internode_length_(whole_plant);Ear_height;Height_per_day_(until_flowering);Plant_height	0	1	0	0	0	0	0	0	0	0	0	0	0	0	0	1	0	0	0	0	0	0	1	1	1	1	6	dispensable
pan_gene_26605	pan_gene_305	Ear_height;Height_per_day_(until_flowering);Plant_height	Ear_height;Height_above_ear;Height_per_day_(until_flowering);Plant_height	1	0	0	1	1	0	0	1	1	0	0	0	1	1	0	0	0	1	0	0	1	1	1	0	0	0	11	near-core
pan_gene_26636	pan_gene_30817	Ear_height	Chlorophyll_B;Days_to_silk;Ear_height	0	0	0	0	0	0	0	0	0	0	0	0	0	0	0	0	0	0	0	0	0	1	0	0	0	0	1	private
pan_gene_26636	pan_gene_31030	Ear_height	Ear_height	0	0	0	0	0	0	0	0	0	0	0	0	0	0	0	0	0	0	0	0	0	1	0	1	0	0	2	dispensable
pan_gene_26636	pan_gene_31813	Ear_height	Ear_height	0	0	0	0	0	0	0	0	0	0	0	0	0	0	0	0	0	0	0	0	0	1	0	1	0	0	2	dispensable
pan_gene_26636	pan_gene_32720	Ear_height	Chlorophyll_A;Ear_height;Glutamate;Malate;Southern_leaf_blight;Total_amino_acids	0	0	0	0	0	0	0	0	0	0	0	0	0	0	0	0	0	0	0	0	0	1	0	0	0	0	1	private
pan_gene_26636	pan_gene_639	Ear_height	Ear_height;Nitrate;Stalk_strength	0	0	0	0	0	0	0	0	0	0	0	0	0	0	0	0	0	0	1	0	0	1	0	1	0	0	3	dispensable
pan_gene_26644	pan_gene_26694	Anthesis-silking_interval;Ear_height;Nodes_per_plant;Nodes_to_ear	Days_to_anthesis;Days_to_silk;Ear_height;Nodes_to_ear;Photoperiod_Growing-degree_days_to_silk;Plant_height;Tassel_branch_number	1	0	0	1	1	0	0	0	0	0	0	0	0	1	0	1	0	0	0	0	0	0	0	0	0	0	5	dispensable
pan_gene_26644	pan_gene_4985	Anthesis-silking_interval;Ear_height;Nodes_per_plant;Nodes_to_ear	Average_internode_length_(below_ear);Ear_height;Northern_Leaf_Blight	1	0	0	0	0	0	0	0	0	0	0	0	0	1	0	0	0	0	1	0	1	0	0	0	0	0	4	dispensable
pan_gene_26653	pan_gene_30807	Ear_height;Leaf_width;Nodes_above_ear;Nodes_per_plant;Nodes_to_ear;Plant_height	Ear_height;Height_per_day_(until_flowering)	1	0	0	0	0	1	0	0	0	1	0	0	0	1	0	0	0	0	0	0	0	0	0	0	0	0	4	dispensable
pan_gene_26653	pan_gene_31044	Ear_height;Leaf_width;Nodes_above_ear;Nodes_per_plant;Nodes_to_ear;Plant_height	Boxcox-transformed_leaf_angle;Ear_height;Height_per_day_(until_flowering)	1	0	1	1	1	1	1	0	1	1	1	0	0	1	1	1	1	1	0	1	1	0	0	0	0	1	17	near-core
pan_gene_26653	pan_gene_32148	Ear_height;Leaf_width;Nodes_above_ear;Nodes_per_plant;Nodes_to_ear;Plant_height	Ear_height;Height_per_day_(until_flowering)	1	0	0	0	0	1	0	0	0	0	0	0	1	0	1	0	0	0	1	0	0	0	0	0	0	0	5	dispensable
pan_gene_26653	pan_gene_5296	Ear_height;Leaf_width;Nodes_above_ear;Nodes_per_plant;Nodes_to_ear;Plant_height	Ear_height;Ratio_of_ear_height_to_total_height	1	0	0	1	0	0	1	0	0	0	0	0	0	1	0	0	0	0	1	0	0	0	0	0	0	0	5	dispensable
pan_gene_26653	pan_gene_8667	Ear_height;Leaf_width;Nodes_above_ear;Nodes_per_plant;Nodes_to_ear;Plant_height	Ear_height;Ratio_of_ear_height_to_total_height	1	0	0	1	1	0	1	1	1	0	0	1	0	1	1	0	1	1	0	1	1	0	0	0	0	0	13	near-core
pan_gene_26689	pan_gene_28557	Anthesis-silking_interval;Boxcox-transformed_leaf_angle;Ear_height;Nodes_per_plant	Ear_height	1	0	0	1	0	0	0	0	1	0	0	1	0	0	0	1	1	0	0	0	0	0	0	0	1	0	7	dispensable
pan_gene_26694	pan_gene_30115	Days_to_anthesis;Days_to_silk;Ear_height;Nodes_to_ear;Photoperiod_Growing-degree_days_to_silk;Plant_height;Tassel_branch_number	Ear_height	0	0	0	0	1	0	0	0	0	0	1	0	0	0	0	0	0	0	0	0	0	0	0	0	0	0	2	dispensable
pan_gene_26694	pan_gene_30807	Days_to_anthesis;Days_to_silk;Ear_height;Nodes_to_ear;Photoperiod_Growing-degree_days_to_silk;Plant_height;Tassel_branch_number	Ear_height;Height_per_day_(until_flowering)	1	0	0	0	1	1	0	0	0	0	0	0	0	1	0	0	0	0	0	0	0	0	0	0	0	0	4	dispensable
pan_gene_26694	pan_gene_31579	Days_to_anthesis;Days_to_silk;Ear_height;Nodes_to_ear;Photoperiod_Growing-degree_days_to_silk;Plant_height;Tassel_branch_number	Ear_height	0	1	0	1	1	1	0	0	1	1	0	0	0	1	0	0	0	0	0	0	0	0	0	0	0	1	8	dispensable
pan_gene_26702	pan_gene_5447	Ear_height;Leaf_width;Photoperiod_growing-degree_days_to_anthesis	Average_internode_length_(below_ear);Average_internode_length_(whole_plant);Days_to_anthesis;Ear_height;Nodes_to_ear;Tassel_length	0	1	0	1	0	1	1	0	0	1	1	0	0	1	0	0	1	1	0	1	0	1	1	0	1	1	14	near-core
pan_gene_26702	pan_gene_7483	Ear_height;Leaf_width;Photoperiod_growing-degree_days_to_anthesis	Ear_height;Nitrate	0	1	0	1	0	0	1	0	1	1	0	1	0	1	0	1	1	1	1	1	1	0	1	1	1	1	17	near-core
pan_gene_26702	pan_gene_8469	Ear_height;Leaf_width;Photoperiod_growing-degree_days_to_anthesis	Ear_height;Nodes_per_plant;Plant_height	0	0	0	0	0	0	1	0	0	0	1	0	0	0	0	0	0	0	1	0	0	1	0	1	0	0	5	dispensable
pan_gene_2672	pan_gene_273	Days_to_anthesis;Ear_height;Nodes_per_plant;Nodes_to_ear	Ear_height;Tassel_branch_number	1	0	0	0	0	0	0	0	0	0	0	0	0	0	0	0	0	0	0	0	0	0	0	0	0	0	1	private
pan_gene_2672	pan_gene_5669	Days_to_anthesis;Ear_height;Nodes_per_plant;Nodes_to_ear	100_Kernel_weight;Cob_diameter;Ear_height	1	0	0	0	0	0	0	0	0	0	0	0	0	0	0	0	0	0	0	0	0	0	0	0	0	0	1	private
pan_gene_2672	pan_gene_8394	Days_to_anthesis;Ear_height;Nodes_per_plant;Nodes_to_ear	Ear_height;Photoperiod_Growing-degree_days_to_silk;Photoperiod_growing-degree_days_to_anthesis	0	0	0	0	1	0	0	1	0	0	0	0	1	1	0	0	0	0	0	1	0	0	0	0	0	0	5	dispensable
pan_gene_2672	pan_gene_9099	Days_to_anthesis;Ear_height;Nodes_per_plant;Nodes_to_ear	Anthesis-silking_interval;Days_to_silk;Ear_height	1	0	0	0	0	0	0	0	0	0	0	0	0	0	0	0	0	0	0	0	0	0	0	0	0	0	1	private
pan_gene_26940	pan_gene_29157	Ear_height;Nodes_above_ear;Nodes_per_plant	Ear_height;Photoperiod_growing-degree_days_to_anthesis	0	0	0	0	1	0	1	0	0	0	0	1	0	0	0	1	1	1	0	0	0	0	0	0	0	1	7	dispensable
pan_gene_26940	pan_gene_29441	Ear_height;Nodes_above_ear;Nodes_per_plant	Ear_height	1	0	0	0	0	0	0	0	0	0	0	0	0	0	0	0	0	0	0	0	0	0	0	0	0	0	1	private
pan_gene_26940	pan_gene_31561	Ear_height;Nodes_above_ear;Nodes_per_plant	Ear_height	1	0	0	0	0	0	0	0	0	0	0	0	0	0	0	0	0	0	0	0	0	0	0	0	0	0	1	private
pan_gene_26940	pan_gene_32013	Ear_height;Nodes_above_ear;Nodes_per_plant	Ear_height	1	0	0	0	0	0	1	0	0	1	0	0	0	0	0	0	1	0	0	0	0	0	0	1	0	1	6	dispensable
pan_gene_26940	pan_gene_7600	Ear_height;Nodes_above_ear;Nodes_per_plant	Ear_height;Northern_Leaf_Blight	1	1	1	0	1	0	1	0	1	1	0	1	1	0	1	1	1	1	0	1	0	0	1	1	0	0	16	near-core
pan_gene_26940	pan_gene_7715	Ear_height;Nodes_above_ear;Nodes_per_plant	Average_internode_length_(below_ear);Average_internode_length_(whole_plant);Ear_height;Height_per_day_(until_flowering);Plant_height	1	1	1	0	1	0	0	0	1	1	1	1	0	0	0	0	1	1	1	0	0	0	1	0	0	1	13	near-core
pan_gene_26979	pan_gene_29852	Ear_height	Days_to_anthesis;Ear_height	1	0	0	0	0	0	0	0	0	0	0	0	0	0	0	0	0	1	0	0	0	0	0	0	0	0	2	dispensable
pan_gene_26979	pan_gene_5044	Ear_height	Average_internode_length_(below_ear);Average_internode_length_(whole_plant);Ear_height;Leaf_length	0	0	1	0	0	1	0	0	0	0	1	0	0	0	0	0	0	0	0	1	0	0	0	0	0	0	4	dispensable
pan_gene_26979	pan_gene_5974	Ear_height	Ear_height	0	0	0	0	1	0	0	0	0	0	0	0	0	0	0	0	0	0	0	0	0	0	0	0	0	0	1	private
pan_gene_273	pan_gene_8394	Ear_height;Tassel_branch_number	Ear_height;Photoperiod_Growing-degree_days_to_silk;Photoperiod_growing-degree_days_to_anthesis	0	0	0	0	0	0	0	0	0	0	0	0	0	1	0	0	0	0	0	0	0	0	0	0	0	0	1	private
pan_gene_273	pan_gene_9099	Ear_height;Tassel_branch_number	Anthesis-silking_interval;Days_to_silk;Ear_height	1	0	0	0	0	0	0	0	0	0	0	0	0	0	0	0	0	0	0	0	0	0	0	0	0	0	1	private
pan_gene_27647	pan_gene_5061	Days_to_silk;Ear_height;PCA_of_metabolites:_PC1;Ratio_of_ear_height_to_total_height;Total_amino_acids	Average_internode_length_(above_ear);Ear_height;Height_above_ear;Northern_Leaf_Blight;Plant_height;Tassel_branch_number	1	0	0	0	0	0	0	1	0	0	0	0	0	0	0	0	0	0	0	1	0	0	0	0	0	0	3	dispensable
pan_gene_27648	pan_gene_30723	Ear_height;Nodes_to_ear;PCA_of_metabolites:_PC1;Ratio_of_ear_height_to_total_height	Ear_height;Nodes_above_ear	0	0	0	0	0	0	0	0	0	1	0	0	0	0	0	0	0	0	0	0	0	0	0	0	0	0	1	private
pan_gene_27854	pan_gene_5044	100_Kernel_weight;Ear_height;Ear_row_number;Nodes_to_ear;Photoperiod_growing-degree_days_to_anthesis	Average_internode_length_(below_ear);Average_internode_length_(whole_plant);Ear_height;Leaf_length	0	0	0	0	0	1	0	0	0	0	0	0	0	0	0	0	0	0	0	0	0	0	0	0	0	0	1	private
pan_gene_27854	pan_gene_5532	100_Kernel_weight;Ear_height;Ear_row_number;Nodes_to_ear;Photoperiod_growing-degree_days_to_anthesis	100_Kernel_weight;Ear_height;Nodes_per_plant;Ratio_of_ear_height_to_total_height	1	0	0	0	1	1	0	0	0	0	0	0	0	0	0	0	0	0	0	0	0	0	0	0	0	0	3	dispensable
pan_gene_28277	pan_gene_28319	Ear_height;Ratio_of_ear_height_to_total_height	Ear_height;Nodes_to_ear	1	0	0	0	0	0	0	0	0	0	0	0	0	1	0	0	0	0	0	0	0	0	0	0	0	0	2	dispensable
pan_gene_28293	pan_gene_29703	Ear_height	Average_internode_length_(below_ear);Ear_height;Photoperiod_Growing-degree_days_to_silk	1	0	0	1	0	0	0	0	1	0	1	1	0	0	0	0	0	0	0	0	1	0	1	0	0	0	7	dispensable
pan_gene_28293	pan_gene_29995	Ear_height	Ear_height;Height_per_day_(until_flowering)	1	1	0	1	1	1	0	1	1	1	1	1	1	1	1	1	0	0	0	0	0	0	0	0	0	0	14	near-core
pan_gene_28293	pan_gene_32762	Ear_height	Chlorophyll_A;Ear_height;Height_per_day_(until_flowering);Nodes_per_plant;Plant_height	1	1	0	1	1	1	1	1	1	1	1	1	1	1	1	1	1	1	0	1	1	1	1	1	1	1	24	core
pan_gene_28293	pan_gene_32769	Ear_height	Chlorophyll_A;Ear_height;Nodes_to_ear;Plant_height	1	1	0	1	1	0	1	0	0	1	0	1	1	1	0	1	0	1	0	0	1	0	0	0	0	1	13	near-core
pan_gene_28293	pan_gene_9377	Ear_height	Ear_height	1	1	0	1	1	1	0	0	1	1	1	1	1	1	1	1	1	1	1	1	1	1	1	1	1	1	23	core
pan_gene_28323	pan_gene_32780	Ear_height;Nodes_above_ear;Nodes_to_ear;Ratio_of_ear_height_to_total_height	Average_internode_length_(above_ear);Average_internode_length_(below_ear);Ear_height;Glutamate;Height_per_day_(until_flowering);Leaf_length;Plant_height;Starch	0	0	0	0	0	0	0	0	0	0	0	0	0	0	0	0	0	1	0	0	0	0	0	0	0	0	1	private
pan_gene_28324	pan_gene_8667	Ear_height;Nodes_above_ear;Ratio_of_ear_height_to_total_height	Ear_height;Ratio_of_ear_height_to_total_height	1	0	0	1	0	1	0	0	0	0	0	1	0	0	0	0	0	0	0	0	0	0	1	0	0	0	5	dispensable
pan_gene_28328	pan_gene_28732	Ear_height;Nodes_to_ear;Ratio_of_ear_height_to_total_height	Anthesis-silking_interval;Days_to_anthesis;Ear_height;Leaf_length;Leaf_width;Nodes_per_plant;Photoperiod_Growing-degree_days_to_silk;Photoperiod_growing-degree_days_to_anthesis	1	0	0	0	0	0	0	1	1	0	1	0	0	0	0	0	0	1	0	0	0	0	0	0	0	0	5	dispensable
pan_gene_28328	pan_gene_29703	Ear_height;Nodes_to_ear;Ratio_of_ear_height_to_total_height	Average_internode_length_(below_ear);Ear_height;Photoperiod_Growing-degree_days_to_silk	1	1	0	1	1	0	0	1	1	1	0	0	0	0	0	1	0	0	1	0	1	0	0	0	0	0	10	dispensable
pan_gene_28328	pan_gene_30004	Ear_height;Nodes_to_ear;Ratio_of_ear_height_to_total_height	Ear_height	1	1	0	1	1	0	1	1	1	1	1	0	1	1	0	1	1	1	1	1	1	1	1	0	1	0	20	core
pan_gene_28328	pan_gene_32762	Ear_height;Nodes_to_ear;Ratio_of_ear_height_to_total_height	Chlorophyll_A;Ear_height;Height_per_day_(until_flowering);Nodes_per_plant;Plant_height	1	1	0	1	1	1	1	1	1	1	1	1	1	1	1	1	1	1	0	1	1	1	1	1	1	1	24	core
pan_gene_28328	pan_gene_32769	Ear_height;Nodes_to_ear;Ratio_of_ear_height_to_total_height	Chlorophyll_A;Ear_height;Nodes_to_ear;Plant_height	1	1	0	1	1	1	1	0	1	1	0	0	0	1	0	1	0	1	1	1	1	0	0	0	1	1	16	near-core
pan_gene_28328	pan_gene_64567	Ear_height;Nodes_to_ear;Ratio_of_ear_height_to_total_height	Average_internode_length_(below_ear);Ear_height;Photoperiod_Growing-degree_days_to_silk	1	0	0	0	0	0	0	0	1	0	0	0	0	0	0	0	0	0	0	0	0	0	0	0	0	0	2	dispensable
pan_gene_28328	pan_gene_8417	Ear_height;Nodes_to_ear;Ratio_of_ear_height_to_total_height	Ear_height;Plant_height	1	0	0	0	0	0	0	0	0	0	0	0	0	0	0	0	0	0	0	0	0	0	0	0	0	0	1	private
pan_gene_28328	pan_gene_9377	Ear_height;Nodes_to_ear;Ratio_of_ear_height_to_total_height	Ear_height	1	1	0	1	1	1	0	1	0	1	1	0	1	1	0	1	1	1	0	0	0	1	1	0	0	0	15	near-core
pan_gene_28732	pan_gene_29703	Anthesis-silking_interval;Days_to_anthesis;Ear_height;Leaf_length;Leaf_width;Nodes_per_plant;Photoperiod_Growing-degree_days_to_silk;Photoperiod_growing-degree_days_to_anthesis	Average_internode_length_(below_ear);Ear_height;Photoperiod_Growing-degree_days_to_silk	1	0	0	0	1	0	1	1	1	0	0	1	0	1	0	1	1	0	0	0	0	0	0	0	0	0	9	dispensable
pan_gene_28732	pan_gene_30723	Anthesis-silking_interval;Days_to_anthesis;Ear_height;Leaf_length;Leaf_width;Nodes_per_plant;Photoperiod_Growing-degree_days_to_silk;Photoperiod_growing-degree_days_to_anthesis	Ear_height;Nodes_above_ear	0	0	0	0	1	0	0	0	0	1	0	0	0	0	0	0	0	0	0	0	0	0	0	0	0	0	2	dispensable
pan_gene_28732	pan_gene_308	Anthesis-silking_interval;Days_to_anthesis;Ear_height;Leaf_length;Leaf_width;Nodes_per_plant;Photoperiod_Growing-degree_days_to_silk;Photoperiod_growing-degree_days_to_anthesis	Ear_height	1	0	0	0	1	1	0	1	1	1	0	0	0	0	0	0	0	0	0	1	0	0	0	1	0	0	8	dispensable
pan_gene_28732	pan_gene_31840	Anthesis-silking_interval;Days_to_anthesis;Ear_height;Leaf_length;Leaf_width;Nodes_per_plant;Photoperiod_Growing-degree_days_to_silk;Photoperiod_growing-degree_days_to_anthesis	Anthesis-silking_interval;Days_to_anthesis;Ear_height;Total_amino_acids	1	1	0	1	1	0	0	0	0	1	0	0	1	1	0	1	0	0	1	0	1	0	0	0	1	0	11	near-core
pan_gene_28732	pan_gene_32449	Anthesis-silking_interval;Days_to_anthesis;Ear_height;Leaf_length;Leaf_width;Nodes_per_plant;Photoperiod_Growing-degree_days_to_silk;Photoperiod_growing-degree_days_to_anthesis	Ear_height;Plant_height	0	0	0	0	1	0	0	0	0	1	0	0	1	0	0	0	0	0	0	0	0	0	0	0	0	0	3	dispensable
pan_gene_28732	pan_gene_32730	Anthesis-silking_interval;Days_to_anthesis;Ear_height;Leaf_length;Leaf_width;Nodes_per_plant;Photoperiod_Growing-degree_days_to_silk;Photoperiod_growing-degree_days_to_anthesis	Ear_height;Southern_leaf_blight	1	1	1	0	1	0	1	1	1	1	0	1	1	0	0	1	1	0	0	0	1	0	1	1	1	0	16	near-core
pan_gene_28732	pan_gene_32769	Anthesis-silking_interval;Days_to_anthesis;Ear_height;Leaf_length;Leaf_width;Nodes_per_plant;Photoperiod_Growing-degree_days_to_silk;Photoperiod_growing-degree_days_to_anthesis	Chlorophyll_A;Ear_height;Nodes_to_ear;Plant_height	1	0	1	0	0	0	0	1	0	0	0	1	0	0	0	0	0	1	0	1	0	1	0	0	0	0	7	dispensable
pan_gene_28732	pan_gene_4329	Anthesis-silking_interval;Days_to_anthesis;Ear_height;Leaf_length;Leaf_width;Nodes_per_plant;Photoperiod_Growing-degree_days_to_silk;Photoperiod_growing-degree_days_to_anthesis	Ear_height;Photoperiod_Growing-degree_days_to_silk	1	0	0	0	0	0	1	1	1	0	1	0	1	1	1	0	1	1	1	1	0	1	1	0	0	0	14	near-core
pan_gene_28732	pan_gene_5838	Anthesis-silking_interval;Days_to_anthesis;Ear_height;Leaf_length;Leaf_width;Nodes_per_plant;Photoperiod_Growing-degree_days_to_silk;Photoperiod_growing-degree_days_to_anthesis	100_Kernel_weight;Cob_diameter;Ear_height;Sucrose;Tassel_branch_number	1	0	0	0	1	1	1	0	0	1	0	1	1	0	0	0	0	0	0	0	0	0	0	0	0	0	7	dispensable
pan_gene_28732	pan_gene_64567	Anthesis-silking_interval;Days_to_anthesis;Ear_height;Leaf_length;Leaf_width;Nodes_per_plant;Photoperiod_Growing-degree_days_to_silk;Photoperiod_growing-degree_days_to_anthesis	Average_internode_length_(below_ear);Ear_height;Photoperiod_Growing-degree_days_to_silk	1	0	0	0	0	1	1	0	1	0	0	0	0	0	0	0	0	0	0	0	0	0	0	0	0	0	4	dispensable
pan_gene_28732	pan_gene_8250	Anthesis-silking_interval;Days_to_anthesis;Ear_height;Leaf_length;Leaf_width;Nodes_per_plant;Photoperiod_Growing-degree_days_to_silk;Photoperiod_growing-degree_days_to_anthesis	Ear_height;Ratio_of_ear_height_to_total_height	1	0	0	0	1	1	1	1	1	1	0	1	1	0	0	0	1	1	1	1	0	0	0	0	0	0	13	near-core
pan_gene_2892	pan_gene_32704	100_Kernel_weight;Average_internode_length_(whole_plant);Ear_height;Northern_Leaf_Blight	Days_to_anthesis;Ear_height;Nodes_per_plant;Nodes_to_ear;Starch	1	0	0	0	0	0	0	0	0	0	0	0	0	0	0	0	0	0	0	0	0	0	0	0	0	0	1	private
pan_gene_2908	pan_gene_32607	Ear_height	Ear_height;Total_amino_acids	1	0	0	0	0	0	0	0	0	0	0	0	0	0	0	0	0	0	0	0	0	0	0	0	0	0	1	private
pan_gene_2908	pan_gene_32724	Ear_height	Chlorophyll_A;Ear_height;Malate;Nodes_to_ear;Total_amino_acids	1	0	0	0	0	0	0	0	0	0	0	0	0	0	0	0	0	0	0	0	0	0	0	0	0	0	1	private
pan_gene_2908	pan_gene_9196	Ear_height	Average_internode_length_(whole_plant);Ear_height;Height_above_ear;Nodes_to_ear;PCA_of_metabolites:_PC1;Ratio_of_ear_height_to_total_height;Southern_leaf_blight	1	0	0	0	0	0	0	0	0	0	0	0	0	0	0	0	0	0	0	0	0	0	0	0	0	0	1	private
pan_gene_2915	pan_gene_9552	Ear_height	Average_internode_length_(above_ear);Boxcox-transformed_leaf_angle;Ear_height	1	0	0	0	0	0	0	0	0	0	0	0	0	0	0	0	0	0	0	0	0	0	0	0	0	0	1	private
pan_gene_29154	pan_gene_32106	Ear_height;Stalk_strength	Ear_height	0	0	0	0	0	0	0	0	0	0	0	0	0	0	0	0	0	1	0	1	0	0	0	0	0	1	3	dispensable
pan_gene_29154	pan_gene_5296	Ear_height;Stalk_strength	Ear_height;Ratio_of_ear_height_to_total_height	1	0	1	1	0	1	1	1	0	1	1	1	1	1	1	1	1	0	1	0	0	1	1	1	1	1	20	core
pan_gene_29155	pan_gene_32444	Ear_height	Average_internode_length_(whole_plant);Ear_height	1	0	0	0	0	0	0	0	0	0	0	0	0	0	0	0	0	0	0	0	0	0	0	0	0	0	1	private
pan_gene_29155	pan_gene_4825	Ear_height	Ear_height;Ratio_of_ear_height_to_total_height;Southern_leaf_blight;Stalk_strength	1	0	0	0	0	0	0	0	0	0	0	0	0	0	0	0	0	0	0	0	0	0	0	0	0	0	1	private
pan_gene_29155	pan_gene_4973	Ear_height	Ear_height	1	0	0	0	0	0	1	0	0	0	0	0	1	0	0	0	0	0	0	0	1	0	0	0	0	0	4	dispensable
pan_gene_29155	pan_gene_8271	Ear_height	Ear_height	0	0	0	0	0	0	0	0	0	0	0	0	1	0	0	0	0	0	0	0	0	0	0	0	0	0	1	private
pan_gene_29157	pan_gene_29441	Ear_height;Photoperiod_growing-degree_days_to_anthesis	Ear_height	0	1	0	0	0	0	1	0	0	0	0	0	0	0	0	0	1	0	0	0	0	0	0	1	0	0	4	dispensable
pan_gene_29157	pan_gene_32013	Ear_height;Photoperiod_growing-degree_days_to_anthesis	Ear_height	0	0	0	0	1	0	1	1	1	0	1	0	0	0	0	0	0	0	0	0	0	0	0	1	0	1	7	dispensable
pan_gene_29157	pan_gene_32191	Ear_height;Photoperiod_growing-degree_days_to_anthesis	Ear_height	0	0	0	0	0	0	0	0	0	0	0	0	0	0	0	1	0	0	0	0	0	0	0	0	0	0	1	private
pan_gene_29157	pan_gene_32786	Ear_height;Photoperiod_growing-degree_days_to_anthesis	Average_internode_length_(above_ear);Ear_height;Height_per_day_(until_flowering);Plant_height	0	0	0	0	1	0	0	0	1	0	0	0	0	0	0	0	0	0	0	0	0	0	0	0	0	0	2	dispensable
pan_gene_29157	pan_gene_5068	Ear_height;Photoperiod_growing-degree_days_to_anthesis	Chlorophyll_A;Ear_height;Height_above_ear;Nodes_per_plant	0	0	0	0	1	0	0	0	1	0	0	0	0	0	0	0	0	0	0	0	0	0	0	0	0	0	2	dispensable
pan_gene_29157	pan_gene_6299	Ear_height;Photoperiod_growing-degree_days_to_anthesis	Ear_height;Ratio_of_ear_height_to_total_height	0	0	0	0	1	0	1	1	1	0	1	1	0	0	0	0	1	1	0	0	0	1	0	0	1	0	10	dispensable
pan_gene_29157	pan_gene_7600	Ear_height;Photoperiod_growing-degree_days_to_anthesis	Ear_height;Northern_Leaf_Blight	0	0	0	0	1	0	1	1	0	0	1	1	0	0	0	0	0	1	0	0	0	1	0	0	0	0	7	dispensable
pan_gene_29157	pan_gene_7715	Ear_height;Photoperiod_growing-degree_days_to_anthesis	Average_internode_length_(below_ear);Average_internode_length_(whole_plant);Ear_height;Height_per_day_(until_flowering);Plant_height	0	0	0	0	1	0	0	0	0	0	1	1	0	0	0	0	0	0	0	0	0	0	0	0	0	1	4	dispensable
pan_gene_29157	pan_gene_8652	Ear_height;Photoperiod_growing-degree_days_to_anthesis	Ear_height;Ear_row_number;Nodes_to_ear;Ratio_of_ear_height_to_total_height	0	1	0	1	0	1	0	0	1	0	1	0	0	1	0	1	1	0	0	1	0	0	0	0	0	0	9	dispensable
pan_gene_29176	pan_gene_32225	Ear_height	Ear_height	1	0	0	0	0	0	0	0	0	0	0	0	0	0	0	0	0	0	0	0	0	0	0	0	0	0	1	private
pan_gene_29176	pan_gene_5051	Ear_height	Average_internode_length_(above_ear);Average_internode_length_(whole_plant);Ear_height;Height_per_day_(until_flowering);Plant_height	1	0	0	0	0	0	0	0	0	0	0	0	0	0	0	0	0	0	0	0	0	0	0	0	0	0	1	private
pan_gene_29176	pan_gene_9196	Ear_height	Average_internode_length_(whole_plant);Ear_height;Height_above_ear;Nodes_to_ear;PCA_of_metabolites:_PC1;Ratio_of_ear_height_to_total_height;Southern_leaf_blight	1	0	0	0	0	0	0	0	0	0	0	0	0	0	0	0	0	0	0	0	0	0	0	0	0	0	1	private
pan_gene_29308	pan_gene_29441	Average_internode_length_(below_ear);Ear_height	Ear_height	0	0	0	0	0	0	0	0	0	0	1	0	0	1	0	0	0	0	0	0	0	0	0	0	1	0	3	dispensable
pan_gene_29373	pan_gene_9132	Ear_height;Height_per_day_(until_flowering);PCA_of_metabolites:_PC2;Plant_height	Anthesis-silking_interval;Days_to_anthesis;Ear_height;Glucose;Leaf_length;Southern_leaf_blight;Stalk_strength	1	0	0	0	0	0	0	0	0	0	0	0	0	0	0	0	0	0	0	0	0	0	0	0	0	0	1	private
pan_gene_29441	pan_gene_32013	Ear_height	Ear_height	1	0	0	0	0	0	0	0	1	0	0	0	1	0	0	0	1	0	0	0	0	0	0	0	1	0	5	dispensable
pan_gene_29441	pan_gene_32786	Ear_height	Average_internode_length_(above_ear);Ear_height;Height_per_day_(until_flowering);Plant_height	0	0	0	0	0	0	0	0	1	0	0	0	0	0	0	0	0	0	0	0	0	0	0	0	0	0	1	private
pan_gene_29441	pan_gene_5068	Ear_height	Chlorophyll_A;Ear_height;Height_above_ear;Nodes_per_plant	0	0	0	0	1	0	0	0	0	1	0	0	0	0	0	0	0	0	0	0	0	0	0	0	0	0	2	dispensable
pan_gene_29441	pan_gene_7600	Ear_height	Ear_height;Northern_Leaf_Blight	1	0	1	0	0	0	0	0	0	0	0	0	0	0	0	0	0	0	0	0	0	0	0	0	0	0	2	dispensable
pan_gene_29441	pan_gene_8652	Ear_height	Ear_height;Ear_row_number;Nodes_to_ear;Ratio_of_ear_height_to_total_height	1	1	1	0	1	0	0	1	0	1	0	0	1	0	1	1	0	1	0	0	0	0	1	0	0	1	12	near-core
pan_gene_29664	pan_gene_7429	Ear_height;Plant_height	Ear_height;Tassel_branch_number	1	0	0	0	0	1	0	0	1	0	0	0	0	0	0	0	0	0	0	1	1	0	0	0	0	0	5	dispensable
pan_gene_29703	pan_gene_29995	Average_internode_length_(below_ear);Ear_height;Photoperiod_Growing-degree_days_to_silk	Ear_height;Height_per_day_(until_flowering)	1	0	0	1	0	0	0	0	0	0	0	0	0	0	0	0	0	0	0	0	0	0	1	0	0	0	3	dispensable
pan_gene_29703	pan_gene_30004	Average_internode_length_(below_ear);Ear_height;Photoperiod_Growing-degree_days_to_silk	Ear_height	1	0	1	1	0	0	1	0	1	1	0	0	1	0	1	0	0	1	1	0	1	0	0	1	0	1	13	near-core
pan_gene_29703	pan_gene_32762	Average_internode_length_(below_ear);Ear_height;Photoperiod_Growing-degree_days_to_silk	Chlorophyll_A;Ear_height;Height_per_day_(until_flowering);Nodes_per_plant;Plant_height	1	0	1	1	1	1	1	0	1	1	0	1	0	0	1	1	0	1	0	1	1	0	0	1	0	0	15	near-core
pan_gene_29703	pan_gene_32769	Average_internode_length_(below_ear);Ear_height;Photoperiod_Growing-degree_days_to_silk	Chlorophyll_A;Ear_height;Nodes_to_ear;Plant_height	1	1	0	1	0	1	1	0	1	0	0	1	0	0	0	0	0	0	1	0	1	0	0	1	0	0	10	dispensable
pan_gene_29703	pan_gene_64567	Average_internode_length_(below_ear);Ear_height;Photoperiod_Growing-degree_days_to_silk	Average_internode_length_(below_ear);Ear_height;Photoperiod_Growing-degree_days_to_silk	1	0	1	0	0	1	1	1	1	0	1	0	0	0	1	0	0	1	1	0	1	1	1	1	0	0	14	near-core
pan_gene_29703	pan_gene_8250	Average_internode_length_(below_ear);Ear_height;Photoperiod_Growing-degree_days_to_silk	Ear_height;Ratio_of_ear_height_to_total_height	1	1	1	1	1	0	1	1	1	1	0	1	1	1	0	1	1	0	1	0	1	0	0	1	0	1	18	near-core
pan_gene_29703	pan_gene_8417	Average_internode_length_(below_ear);Ear_height;Photoperiod_Growing-degree_days_to_silk	Ear_height;Plant_height	1	0	0	0	0	0	0	0	0	0	0	0	0	0	0	0	0	0	0	0	0	0	0	0	0	0	1	private
pan_gene_29703	pan_gene_9377	Average_internode_length_(below_ear);Ear_height;Photoperiod_Growing-degree_days_to_silk	Ear_height	1	1	1	1	1	0	1	0	0	1	1	1	1	0	0	0	0	1	0	0	0	0	1	1	1	0	14	near-core
pan_gene_29791	pan_gene_4985	Days_to_anthesis;Days_to_silk;Ear_height;Leaf_length;Leaf_width;Nodes_per_plant;Nodes_to_ear	Average_internode_length_(below_ear);Ear_height;Northern_Leaf_Blight	1	0	0	0	0	0	0	0	0	0	0	0	0	0	0	0	0	0	0	0	0	0	0	0	0	0	1	private
pan_gene_2982	pan_gene_31238	Ear_height	Ear_height	1	1	1	1	1	0	1	1	1	1	1	1	0	1	1	1	1	1	1	1	1	1	1	1	1	1	24	core
pan_gene_2982	pan_gene_343	Ear_height	Ear_height;Plant_height	0	0	0	0	0	0	0	0	1	0	0	0	0	0	0	0	0	0	0	0	1	0	0	0	0	0	2	dispensable
pan_gene_2982	pan_gene_4994	Ear_height	Average_internode_length_(below_ear);Ear_height;Nitrate;Northern_Leaf_Blight;Ratio_of_ear_height_to_total_height	1	0	1	0	1	1	1	1	1	0	0	1	1	1	1	1	1	1	1	1	1	1	1	0	1	1	21	core
pan_gene_2982	pan_gene_5237	Ear_height	Ear_height;Nodes_above_ear;Ratio_of_ear_height_to_total_height	1	1	1	0	0	1	1	1	1	1	0	0	0	0	1	1	1	0	0	1	0	0	1	1	0	1	15	near-core
pan_gene_2982	pan_gene_5447	Ear_height	Average_internode_length_(below_ear);Average_internode_length_(whole_plant);Days_to_anthesis;Ear_height;Nodes_to_ear;Tassel_length	1	0	1	0	0	0	0	0	1	0	0	0	0	1	0	0	1	1	0	1	0	1	1	0	0	0	9	dispensable
pan_gene_2982	pan_gene_7483	Ear_height	Ear_height;Nitrate	1	0	1	0	0	0	1	1	1	0	0	1	0	1	0	1	1	1	0	1	1	0	1	1	0	0	14	near-core
pan_gene_29851	pan_gene_8469	Days_to_anthesis;Ear_height	Ear_height;Nodes_per_plant;Plant_height	1	0	1	0	1	0	1	0	0	0	0	1	0	0	0	0	0	1	0	1	1	1	0	0	0	1	10	dispensable
pan_gene_29852	pan_gene_32449	Days_to_anthesis;Ear_height	Ear_height;Plant_height	0	0	0	0	1	0	0	0	0	0	0	0	1	0	0	0	0	0	0	0	0	0	0	0	0	0	2	dispensable
pan_gene_29852	pan_gene_5044	Days_to_anthesis;Ear_height	Average_internode_length_(below_ear);Average_internode_length_(whole_plant);Ear_height;Leaf_length	0	0	0	0	0	0	0	0	0	0	0	0	0	0	0	0	0	0	0	0	0	0	0	0	0	1	1	private
pan_gene_29852	pan_gene_8250	Days_to_anthesis;Ear_height	Ear_height;Ratio_of_ear_height_to_total_height	1	1	0	1	1	0	1	1	1	0	1	1	1	1	0	0	0	0	0	0	1	0	0	0	0	0	12	near-core
pan_gene_2986	pan_gene_31645	Ear_height;Ear_row_number	Ear_height	1	0	0	0	1	0	0	1	0	0	0	1	0	0	1	1	0	0	0	0	0	0	0	0	0	0	6	dispensable
pan_gene_29995	pan_gene_32762	Ear_height;Height_per_day_(until_flowering)	Chlorophyll_A;Ear_height;Height_per_day_(until_flowering);Nodes_per_plant;Plant_height	1	1	1	1	1	1	1	1	1	1	1	1	1	1	1	1	1	1	1	0	1	1	1	1	0	1	24	core
pan_gene_29995	pan_gene_32769	Ear_height;Height_per_day_(until_flowering)	Chlorophyll_A;Ear_height;Nodes_to_ear;Plant_height	1	0	0	1	1	0	1	0	0	0	0	1	1	1	0	1	0	0	0	0	0	0	1	0	1	1	11	near-core
pan_gene_29995	pan_gene_8396	Ear_height;Height_per_day_(until_flowering)	Days_to_anthesis;Ear_height;Height_per_day_(until_flowering);Plant_height;Stalk_strength	1	1	0	1	1	0	1	1	1	1	1	1	1	1	0	1	1	0	0	0	0	0	0	0	0	0	14	near-core
pan_gene_29995	pan_gene_8417	Ear_height;Height_per_day_(until_flowering)	Ear_height;Plant_height	1	0	0	0	0	0	0	0	0	0	0	0	0	0	0	0	0	0	0	0	0	0	0	0	0	0	1	private
pan_gene_29995	pan_gene_9377	Ear_height;Height_per_day_(until_flowering)	Ear_height	1	0	0	1	1	0	0	0	0	0	0	1	1	1	0	1	1	0	0	0	0	1	1	0	0	0	10	dispensable
pan_gene_30004	pan_gene_30723	Ear_height	Ear_height;Nodes_above_ear	0	0	0	1	1	0	0	0	0	0	0	0	0	0	0	1	0	0	0	0	1	0	0	0	0	1	5	dispensable
pan_gene_30004	pan_gene_32762	Ear_height	Chlorophyll_A;Ear_height;Height_per_day_(until_flowering);Nodes_per_plant;Plant_height	1	1	1	1	0	0	1	0	0	0	0	1	1	1	1	1	0	1	0	1	1	0	0	1	0	1	15	near-core
pan_gene_30004	pan_gene_32769	Ear_height	Chlorophyll_A;Ear_height;Nodes_to_ear;Plant_height	1	1	1	1	1	1	1	1	0	0	0	1	0	1	0	1	0	0	1	0	1	1	1	1	0	1	17	near-core
pan_gene_30004	pan_gene_5532	Ear_height	100_Kernel_weight;Ear_height;Nodes_per_plant;Ratio_of_ear_height_to_total_height	1	0	1	1	0	0	0	1	0	0	1	0	1	0	0	0	0	0	1	1	1	0	0	0	0	0	9	dispensable
pan_gene_30004	pan_gene_64567	Ear_height	Average_internode_length_(below_ear);Ear_height;Photoperiod_Growing-degree_days_to_silk	1	0	0	0	0	1	0	0	1	0	0	0	0	0	0	0	0	0	0	0	1	0	0	0	0	0	4	dispensable
pan_gene_30004	pan_gene_8250	Ear_height	Ear_height;Ratio_of_ear_height_to_total_height	1	1	0	0	0	1	1	1	1	1	1	1	1	1	0	1	0	0	1	0	1	0	1	1	1	0	17	near-core
pan_gene_30004	pan_gene_8417	Ear_height	Ear_height;Plant_height	1	0	0	0	0	0	0	0	0	0	0	0	0	0	0	0	0	0	0	0	0	0	0	0	0	0	1	private
pan_gene_30004	pan_gene_9377	Ear_height	Ear_height	1	1	1	1	0	0	1	0	0	0	0	1	1	1	0	1	1	0	0	0	0	0	1	1	0	0	12	near-core
pan_gene_30114	pan_gene_31974	Ear_height;Plant_height	Boxcox-transformed_leaf_angle;Days_to_anthesis;Ear_height;Tassel_branch_number;Tassel_length	1	0	0	1	1	1	0	0	1	0	0	0	0	0	0	0	0	0	0	0	1	0	0	0	0	0	6	dispensable
pan_gene_30114	pan_gene_32445	Ear_height;Plant_height	Average_internode_length_(below_ear);Ear_height	1	0	0	0	0	0	0	0	0	0	0	0	0	0	0	0	0	0	0	0	0	0	0	0	0	0	1	private
pan_gene_30114	pan_gene_32607	Ear_height;Plant_height	Ear_height;Total_amino_acids	1	0	0	0	0	0	0	1	0	0	0	0	0	1	0	0	0	0	0	0	1	0	0	0	0	0	4	dispensable
pan_gene_30114	pan_gene_8580	Ear_height;Plant_height	Ear_height	1	0	0	0	0	0	0	0	0	0	0	0	0	0	0	0	0	0	0	0	0	0	0	0	0	0	1	private
pan_gene_30115	pan_gene_30490	Ear_height	Ear_height	0	0	0	0	1	0	0	0	0	0	1	0	0	0	0	0	0	0	0	0	0	0	0	0	0	0	2	dispensable
pan_gene_30115	pan_gene_30807	Ear_height	Ear_height;Height_per_day_(until_flowering)	0	0	0	0	1	0	0	0	0	0	0	0	0	0	0	0	0	0	0	0	0	0	0	0	0	0	1	private
pan_gene_30115	pan_gene_31044	Ear_height	Boxcox-transformed_leaf_angle;Ear_height;Height_per_day_(until_flowering)	0	0	0	0	1	0	0	0	0	0	0	0	0	0	0	0	0	0	0	0	0	0	0	0	0	0	1	private
pan_gene_30115	pan_gene_31579	Ear_height	Ear_height	0	0	0	0	1	0	0	0	0	0	0	0	0	0	0	0	0	0	0	0	0	0	0	0	0	0	1	private
pan_gene_30115	pan_gene_32431	Ear_height	Average_internode_length_(above_ear);Average_internode_length_(below_ear);Ear_height	0	0	0	0	0	0	0	0	0	0	1	0	0	0	0	0	0	0	0	0	0	0	0	0	0	0	1	private
pan_gene_30115	pan_gene_5296	Ear_height	Ear_height;Ratio_of_ear_height_to_total_height	0	0	0	0	0	0	0	0	0	0	1	0	0	0	0	0	0	0	0	0	0	0	0	0	0	0	1	private
pan_gene_30115	pan_gene_5521	Ear_height	Ear_height	0	0	0	0	1	0	0	0	0	0	1	0	0	0	0	0	0	0	0	0	0	0	0	0	0	0	2	dispensable
pan_gene_30115	pan_gene_5974	Ear_height	Ear_height	0	0	0	0	1	0	0	0	0	0	0	0	0	0	0	0	0	0	0	0	0	0	0	0	0	0	1	private
pan_gene_30115	pan_gene_7599	Ear_height	Ear_height;Northern_Leaf_Blight;Stalk_strength;Starch	0	0	0	0	0	0	0	0	0	0	1	0	0	0	0	0	0	0	0	0	0	0	0	0	0	0	1	private
pan_gene_30115	pan_gene_8667	Ear_height	Ear_height;Ratio_of_ear_height_to_total_height	0	0	0	0	0	0	0	0	0	0	1	0	0	0	0	0	0	0	0	0	0	0	0	0	0	0	1	private
pan_gene_30490	pan_gene_30807	Ear_height	Ear_height;Height_per_day_(until_flowering)	1	0	0	0	1	1	0	0	1	1	0	0	0	1	0	0	1	0	0	0	0	0	0	0	0	0	7	dispensable
pan_gene_30490	pan_gene_5296	Ear_height	Ear_height;Ratio_of_ear_height_to_total_height	1	0	0	1	0	1	1	0	0	0	0	0	0	1	0	1	1	0	1	0	0	0	0	1	0	0	9	dispensable
pan_gene_30490	pan_gene_5974	Ear_height	Ear_height	0	0	0	0	1	0	1	0	0	1	0	0	0	0	0	0	0	0	0	0	0	0	0	0	0	0	3	dispensable
pan_gene_30490	pan_gene_8446	Ear_height	Ear_height;Nodes_per_plant;Nodes_to_ear;Stalk_strength;Tassel_branch_number	0	0	0	0	0	1	0	0	0	0	0	0	0	0	0	0	0	0	0	0	0	0	0	0	0	0	1	private
pan_gene_305	pan_gene_5021	Ear_height;Height_above_ear;Height_per_day_(until_flowering);Plant_height	Ear_height	1	0	0	0	1	0	0	0	1	0	1	0	0	0	0	0	0	0	0	0	1	0	0	0	1	0	6	dispensable
pan_gene_30509	pan_gene_9552	Ear_height	Average_internode_length_(above_ear);Boxcox-transformed_leaf_angle;Ear_height	1	0	0	0	0	0	0	1	0	0	0	0	0	0	0	0	0	0	0	0	0	0	0	0	0	0	2	dispensable
pan_gene_30723	pan_gene_308	Ear_height;Nodes_above_ear	Ear_height	0	0	0	0	1	0	0	0	0	1	0	0	0	0	0	1	0	0	0	0	0	0	0	0	0	0	3	dispensable
pan_gene_30723	pan_gene_31580	Ear_height;Nodes_above_ear	Ear_height	0	0	0	1	1	0	0	0	0	0	0	0	0	0	0	1	0	0	0	0	1	0	0	0	0	1	5	dispensable
pan_gene_30723	pan_gene_32449	Ear_height;Nodes_above_ear	Ear_height;Plant_height	0	0	0	0	1	0	0	0	0	0	0	0	0	0	0	0	0	0	0	0	0	0	0	0	0	0	1	private
pan_gene_30723	pan_gene_5532	Ear_height;Nodes_above_ear	100_Kernel_weight;Ear_height;Nodes_per_plant;Ratio_of_ear_height_to_total_height	0	0	0	1	0	0	0	0	0	0	0	0	0	0	0	1	0	0	0	0	1	0	0	0	1	0	4	dispensable
pan_gene_30723	pan_gene_5838	Ear_height;Nodes_above_ear	100_Kernel_weight;Cob_diameter;Ear_height;Sucrose;Tassel_branch_number	0	0	0	1	1	0	0	0	0	1	0	0	0	0	0	1	0	0	0	0	0	0	0	0	0	1	5	dispensable
pan_gene_30723	pan_gene_64567	Ear_height;Nodes_above_ear	Average_internode_length_(below_ear);Ear_height;Photoperiod_Growing-degree_days_to_silk	0	0	0	0	0	0	0	0	0	0	0	0	0	0	0	1	0	0	0	0	1	0	0	0	0	0	2	dispensable
pan_gene_30723	pan_gene_8250	Ear_height;Nodes_above_ear	Ear_height;Ratio_of_ear_height_to_total_height	0	0	0	1	1	0	0	0	0	1	0	0	0	0	0	1	0	0	0	0	1	0	0	0	1	1	7	dispensable
pan_gene_30723	pan_gene_9067	Ear_height;Nodes_above_ear	Ear_height;Nodes_to_ear;Plant_height	0	0	0	1	0	0	0	0	0	0	0	0	0	0	0	0	0	0	0	0	0	0	0	0	0	0	1	private
pan_gene_308	pan_gene_31580	Ear_height	Ear_height	1	0	0	0	1	0	0	1	1	0	0	0	0	0	0	1	1	0	0	0	0	0	0	1	0	0	7	dispensable
pan_gene_308	pan_gene_5476	Ear_height	Average_internode_length_(below_ear);Ear_height	1	0	0	0	0	0	1	0	0	0	0	0	0	0	0	0	0	0	0	0	0	0	0	0	0	0	2	dispensable
pan_gene_308	pan_gene_5831	Ear_height	Ear_height;PCA_of_metabolites:_PC1	1	0	1	1	1	0	1	1	1	0	0	0	0	1	0	1	1	1	0	1	0	0	1	0	0	0	13	near-core
pan_gene_308	pan_gene_5838	Ear_height	100_Kernel_weight;Cob_diameter;Ear_height;Sucrose;Tassel_branch_number	1	0	0	1	1	0	0	0	0	0	0	0	0	0	0	1	0	0	0	0	0	0	0	0	0	0	4	dispensable
pan_gene_308	pan_gene_8250	Ear_height	Ear_height;Ratio_of_ear_height_to_total_height	1	0	0	0	1	1	1	0	1	1	1	0	0	1	0	1	0	0	0	0	0	0	1	1	0	0	11	near-core
pan_gene_30807	pan_gene_31044	Ear_height;Height_per_day_(until_flowering)	Boxcox-transformed_leaf_angle;Ear_height;Height_per_day_(until_flowering)	1	0	0	0	1	1	0	0	0	0	0	0	0	1	0	0	0	0	0	0	0	0	0	0	0	0	4	dispensable
pan_gene_30807	pan_gene_31579	Ear_height;Height_per_day_(until_flowering)	Ear_height	0	0	0	0	0	1	0	0	1	1	0	0	0	1	0	0	0	0	0	0	0	0	0	0	0	0	4	dispensable
pan_gene_30807	pan_gene_32431	Ear_height;Height_per_day_(until_flowering)	Average_internode_length_(above_ear);Average_internode_length_(below_ear);Ear_height	1	0	0	0	0	1	0	0	1	0	0	0	0	1	0	0	1	0	0	0	0	0	0	0	0	0	5	dispensable
pan_gene_30807	pan_gene_32577	Ear_height;Height_per_day_(until_flowering)	Ear_height;Nitrate;Tassel_branch_number	1	0	0	0	0	0	0	0	0	0	0	0	0	0	0	0	0	0	0	0	0	0	0	0	0	0	1	private
pan_gene_30807	pan_gene_5296	Ear_height;Height_per_day_(until_flowering)	Ear_height;Ratio_of_ear_height_to_total_height	1	0	0	0	0	1	0	0	0	1	0	0	0	1	0	0	0	0	0	0	1	0	0	0	0	0	5	dispensable
pan_gene_30807	pan_gene_5521	Ear_height;Height_per_day_(until_flowering)	Ear_height	1	0	0	0	1	1	0	0	0	0	0	0	0	0	0	0	0	0	0	0	1	0	0	0	0	0	4	dispensable
pan_gene_30807	pan_gene_5974	Ear_height;Height_per_day_(until_flowering)	Ear_height	0	0	0	0	1	0	0	0	0	1	0	0	0	0	0	0	0	0	0	0	1	0	0	0	0	0	3	dispensable
pan_gene_30807	pan_gene_8446	Ear_height;Height_per_day_(until_flowering)	Ear_height;Nodes_per_plant;Nodes_to_ear;Stalk_strength;Tassel_branch_number	0	0	0	0	0	0	0	0	0	0	0	0	0	0	0	0	1	0	0	0	1	0	0	0	0	0	2	dispensable
pan_gene_30807	pan_gene_8667	Ear_height;Height_per_day_(until_flowering)	Ear_height;Ratio_of_ear_height_to_total_height	1	0	0	0	0	0	0	0	0	0	0	0	0	0	0	0	0	0	0	0	0	0	0	0	0	0	1	private
pan_gene_30815	pan_gene_8455	Ear_height;Leaf_width	Ear_height;Photoperiod_growing-degree_days_to_anthesis	1	0	0	0	0	0	0	0	0	0	0	0	0	0	0	0	0	0	0	0	0	0	0	0	0	0	1	private
pan_gene_30817	pan_gene_31030	Chlorophyll_B;Days_to_silk;Ear_height	Ear_height	1	1	1	0	0	0	1	0	0	1	1	0	0	0	1	0	1	1	1	1	1	1	0	1	1	0	15	near-core
pan_gene_30817	pan_gene_31813	Chlorophyll_B;Days_to_silk;Ear_height	Ear_height	1	1	1	0	0	0	1	0	0	1	1	1	1	0	1	1	1	1	1	1	1	1	0	0	1	0	17	near-core
pan_gene_30817	pan_gene_32720	Chlorophyll_B;Days_to_silk;Ear_height	Chlorophyll_A;Ear_height;Glutamate;Malate;Southern_leaf_blight;Total_amino_acids	1	1	1	0	0	0	1	0	0	1	1	1	1	0	1	0	1	1	1	1	1	1	0	1	1	0	17	near-core
pan_gene_30817	pan_gene_4977	Chlorophyll_B;Days_to_silk;Ear_height	Average_internode_length_(above_ear);Average_internode_length_(below_ear);Ear_height;Plant_height	1	0	0	0	0	0	0	0	0	0	0	0	0	0	0	0	0	0	0	1	1	0	0	0	0	0	3	dispensable
pan_gene_30817	pan_gene_639	Chlorophyll_B;Days_to_silk;Ear_height	Ear_height;Nitrate;Stalk_strength	1	1	0	0	0	0	1	0	1	1	1	1	1	1	1	0	1	1	0	1	1	1	0	1	1	0	17	near-core
pan_gene_30817	pan_gene_9120	Chlorophyll_B;Days_to_silk;Ear_height	Anthesis-silking_interval;Days_to_silk;Ear_height;Ratio_of_ear_height_to_total_height;Stalk_strength	1	0	0	0	0	0	0	0	0	0	0	0	0	0	0	0	0	0	0	0	0	0	0	0	1	0	2	dispensable
pan_gene_31030	pan_gene_31813	Ear_height	Ear_height	1	1	1	0	0	0	1	0	0	1	1	1	0	0	1	0	1	1	1	1	1	1	0	1	1	1	17	near-core
pan_gene_31030	pan_gene_32720	Ear_height	Chlorophyll_A;Ear_height;Glutamate;Malate;Southern_leaf_blight;Total_amino_acids	1	1	0	0	0	0	1	0	0	1	1	1	0	0	1	0	0	1	1	1	1	1	0	0	1	1	14	near-core
pan_gene_31030	pan_gene_639	Ear_height	Ear_height;Nitrate;Stalk_strength	1	0	0	0	0	0	0	0	0	1	1	0	0	0	1	0	0	0	0	1	0	1	0	1	0	1	8	dispensable
pan_gene_31030	pan_gene_9120	Ear_height	Anthesis-silking_interval;Days_to_silk;Ear_height;Ratio_of_ear_height_to_total_height;Stalk_strength	1	0	0	0	0	0	0	0	0	0	0	0	0	0	0	0	0	0	0	0	0	0	0	0	0	0	1	private
pan_gene_31044	pan_gene_31579	Boxcox-transformed_leaf_angle;Ear_height;Height_per_day_(until_flowering)	Ear_height	0	1	0	1	1	1	0	0	0	1	0	0	1	0	0	0	0	0	0	0	0	0	0	0	0	1	7	dispensable
pan_gene_31044	pan_gene_32148	Boxcox-transformed_leaf_angle;Ear_height;Height_per_day_(until_flowering)	Ear_height;Height_per_day_(until_flowering)	1	1	0	0	1	1	0	0	1	1	0	0	1	0	0	0	0	0	0	0	0	1	0	0	1	0	9	dispensable
pan_gene_31044	pan_gene_32704	Boxcox-transformed_leaf_angle;Ear_height;Height_per_day_(until_flowering)	Days_to_anthesis;Ear_height;Nodes_per_plant;Nodes_to_ear;Starch	1	0	0	1	0	0	0	0	0	0	0	1	0	0	0	0	0	0	0	0	0	0	0	1	0	0	4	dispensable
pan_gene_31044	pan_gene_8667	Boxcox-transformed_leaf_angle;Ear_height;Height_per_day_(until_flowering)	Ear_height;Ratio_of_ear_height_to_total_height	1	0	1	0	1	0	0	0	1	0	0	0	1	0	0	0	1	1	1	1	1	0	0	0	1	0	11	near-core
pan_gene_31044	pan_gene_8821	Boxcox-transformed_leaf_angle;Ear_height;Height_per_day_(until_flowering)	Ear_height;Photoperiod_growing-degree_days_to_anthesis	1	0	0	0	0	0	0	0	1	1	0	0	0	1	0	0	0	0	0	0	0	0	0	0	0	0	4	dispensable
pan_gene_31044	pan_gene_9063	Boxcox-transformed_leaf_angle;Ear_height;Height_per_day_(until_flowering)	Ear_height;Fructose;Height_per_day_(until_flowering);Plant_height;Tassel_length	1	0	0	0	1	1	0	1	0	1	0	0	0	1	0	0	1	0	0	0	0	0	0	0	0	0	7	dispensable
pan_gene_31238	pan_gene_343	Ear_height	Ear_height;Plant_height	0	0	0	0	0	0	0	0	0	0	0	0	0	0	0	0	0	0	0	0	1	0	0	0	0	0	1	private
pan_gene_31238	pan_gene_4994	Ear_height	Average_internode_length_(below_ear);Ear_height;Nitrate;Northern_Leaf_Blight;Ratio_of_ear_height_to_total_height	1	0	0	0	1	0	1	0	1	1	1	1	0	1	1	1	1	1	1	1	1	1	1	0	0	1	18	near-core
pan_gene_31238	pan_gene_5031	Ear_height	Ear_height	1	0	0	0	0	1	0	0	0	0	0	0	0	1	0	0	0	0	0	0	0	0	0	0	0	0	3	dispensable
pan_gene_31238	pan_gene_5237	Ear_height	Ear_height;Nodes_above_ear;Ratio_of_ear_height_to_total_height	1	0	1	0	0	0	0	0	0	1	0	1	0	0	1	0	1	0	0	0	0	0	1	1	0	0	8	dispensable
pan_gene_31238	pan_gene_5447	Ear_height	Average_internode_length_(below_ear);Average_internode_length_(whole_plant);Days_to_anthesis;Ear_height;Nodes_to_ear;Tassel_length	1	0	1	0	0	0	0	1	1	1	0	0	1	1	0	0	0	1	0	1	0	0	1	0	0	0	10	dispensable
pan_gene_31238	pan_gene_7483	Ear_height	Ear_height;Nitrate	1	1	0	1	1	1	1	1	1	1	1	0	1	1	0	1	1	0	1	1	1	0	1	1	0	0	19	near-core
pan_gene_31561	pan_gene_32013	Ear_height	Ear_height	1	0	0	0	0	0	0	0	0	0	0	0	0	0	0	0	0	0	0	0	0	0	0	0	0	0	1	private
pan_gene_31561	pan_gene_58159	Ear_height	Anthesis-silking_interval;Ear_height;Ratio_of_ear_height_to_total_height	1	0	0	0	0	0	0	0	0	0	0	0	0	0	0	0	0	0	0	0	0	0	0	0	0	0	1	private
pan_gene_31561	pan_gene_7715	Ear_height	Average_internode_length_(below_ear);Average_internode_length_(whole_plant);Ear_height;Height_per_day_(until_flowering);Plant_height	1	0	0	0	0	0	0	0	0	1	0	0	0	0	0	0	0	0	0	0	0	0	0	0	1	0	3	dispensable
pan_gene_31561	pan_gene_9346	Ear_height	Ear_height;Nodes_per_plant;Nodes_to_ear	1	0	0	0	0	0	0	0	0	0	0	0	0	0	0	0	0	0	0	0	0	0	0	0	0	0	1	private
pan_gene_31579	pan_gene_32431	Ear_height	Average_internode_length_(above_ear);Average_internode_length_(below_ear);Ear_height	0	1	0	1	0	1	1	0	1	0	0	0	0	0	0	0	0	0	1	1	0	0	0	0	0	1	8	dispensable
pan_gene_31579	pan_gene_4485	Ear_height	Anthesis-silking_interval;Ear_height	0	0	0	0	0	0	0	0	0	1	0	0	0	0	0	0	0	0	0	0	0	0	0	0	0	0	1	private
pan_gene_31579	pan_gene_5296	Ear_height	Ear_height;Ratio_of_ear_height_to_total_height	0	0	0	1	0	1	1	0	0	1	0	0	1	1	0	0	0	0	1	0	0	0	0	0	0	1	8	dispensable
pan_gene_31579	pan_gene_7599	Ear_height	Ear_height;Northern_Leaf_Blight;Stalk_strength;Starch	0	0	0	1	0	0	0	0	0	0	0	0	1	0	0	0	0	0	0	0	0	0	0	0	0	0	2	dispensable
pan_gene_31579	pan_gene_8667	Ear_height	Ear_height;Ratio_of_ear_height_to_total_height	0	0	0	1	1	0	0	0	1	0	0	0	1	1	0	0	0	0	0	0	0	0	0	0	0	0	5	dispensable
pan_gene_31580	pan_gene_5831	Ear_height	Ear_height;PCA_of_metabolites:_PC1	1	1	1	1	1	0	1	1	1	1	1	1	1	0	0	1	1	1	1	1	1	1	0	1	1	1	22	core
pan_gene_31580	pan_gene_5838	Ear_height	100_Kernel_weight;Cob_diameter;Ear_height;Sucrose;Tassel_branch_number	1	0	0	1	1	0	0	0	0	1	0	1	1	0	0	0	0	0	0	0	0	1	0	0	0	1	8	dispensable
pan_gene_31645	pan_gene_32676	Ear_height	Days_to_anthesis;Ear_height;PCA_of_metabolites:_PC2;Ratio_of_ear_height_to_total_height	0	1	1	0	0	0	0	0	0	0	1	0	1	1	0	0	1	0	0	0	0	0	1	0	0	0	7	dispensable
pan_gene_31813	pan_gene_32720	Ear_height	Chlorophyll_A;Ear_height;Glutamate;Malate;Southern_leaf_blight;Total_amino_acids	1	1	1	0	0	0	1	0	0	1	1	1	1	0	0	0	1	1	1	1	1	1	0	0	1	1	16	near-core
pan_gene_31813	pan_gene_4977	Ear_height	Average_internode_length_(above_ear);Average_internode_length_(below_ear);Ear_height;Plant_height	1	0	0	0	0	0	0	0	0	1	0	0	0	0	0	0	0	0	0	1	1	0	0	0	0	0	4	dispensable
pan_gene_31813	pan_gene_5353	Ear_height	100_Kernel_weight;Cob_diameter;Ear_height;Height_per_day_(until_flowering)	1	0	0	0	0	0	0	0	0	0	0	0	0	0	0	0	0	0	0	0	0	0	0	0	0	0	1	private
pan_gene_31813	pan_gene_639	Ear_height	Ear_height;Nitrate;Stalk_strength	1	1	0	0	0	0	1	0	0	1	1	1	1	1	1	1	1	1	1	1	1	1	1	1	1	1	20	core
pan_gene_31813	pan_gene_9120	Ear_height	Anthesis-silking_interval;Days_to_silk;Ear_height;Ratio_of_ear_height_to_total_height;Stalk_strength	1	0	0	0	0	0	1	0	0	0	0	0	0	0	0	0	0	0	0	0	0	0	1	0	1	1	5	dispensable
pan_gene_31840	pan_gene_32449	Anthesis-silking_interval;Days_to_anthesis;Ear_height;Total_amino_acids	Ear_height;Plant_height	0	0	0	0	0	0	0	0	0	0	0	0	1	0	0	0	0	0	0	0	0	0	0	0	0	0	1	private
pan_gene_31840	pan_gene_32721	Anthesis-silking_interval;Days_to_anthesis;Ear_height;Total_amino_acids	Ear_height;Malate;Nodes_per_plant;Total_amino_acids	1	0	0	0	0	0	0	0	0	0	0	0	0	0	0	0	0	1	0	0	0	0	0	0	0	0	2	dispensable
pan_gene_31974	pan_gene_32445	Boxcox-transformed_leaf_angle;Days_to_anthesis;Ear_height;Tassel_branch_number;Tassel_length	Average_internode_length_(below_ear);Ear_height	1	0	0	0	0	0	0	0	0	0	0	0	0	0	0	0	0	0	0	0	0	0	0	1	0	0	2	dispensable
pan_gene_32013	pan_gene_32786	Ear_height	Average_internode_length_(above_ear);Ear_height;Height_per_day_(until_flowering);Plant_height	0	0	0	0	1	0	0	1	1	0	0	0	0	0	0	0	0	0	0	0	1	0	0	0	0	1	5	dispensable
pan_gene_32013	pan_gene_5068	Ear_height	Chlorophyll_A;Ear_height;Height_above_ear;Nodes_per_plant	0	0	0	0	1	0	0	0	0	0	0	0	0	0	0	0	0	0	0	0	0	0	0	0	0	0	1	private
pan_gene_32106	pan_gene_4985	Ear_height	Average_internode_length_(below_ear);Ear_height;Northern_Leaf_Blight	0	0	0	0	0	0	0	0	0	0	0	0	0	0	1	0	0	0	0	0	0	0	0	0	0	0	1	private
pan_gene_32148	pan_gene_8821	Ear_height;Height_per_day_(until_flowering)	Ear_height;Photoperiod_growing-degree_days_to_anthesis	1	0	0	0	0	0	0	0	0	1	0	0	0	1	0	0	0	0	1	0	0	0	0	0	0	0	4	dispensable
pan_gene_32191	pan_gene_3760	Ear_height	Ear_height	0	0	0	0	0	0	0	1	1	0	0	0	0	0	0	1	0	0	0	0	1	0	0	0	1	0	5	dispensable
pan_gene_32191	pan_gene_5031	Ear_height	Ear_height	0	1	0	1	0	0	0	0	1	0	0	0	0	0	0	1	0	0	0	0	1	0	0	0	1	0	6	dispensable
pan_gene_32191	pan_gene_5447	Ear_height	Average_internode_length_(below_ear);Average_internode_length_(whole_plant);Days_to_anthesis;Ear_height;Nodes_to_ear;Tassel_length	0	0	0	0	0	0	0	0	0	0	0	0	0	0	0	0	0	0	0	0	1	0	0	0	0	0	1	private
pan_gene_32191	pan_gene_6299	Ear_height	Ear_height;Ratio_of_ear_height_to_total_height	0	1	0	1	0	0	0	1	1	0	0	0	0	0	0	1	0	0	0	0	1	0	0	0	1	0	7	dispensable
pan_gene_32191	pan_gene_7483	Ear_height	Ear_height;Nitrate	0	0	0	0	0	0	0	0	0	0	0	0	0	0	0	0	0	0	0	0	0	0	0	1	0	0	1	private
pan_gene_32191	pan_gene_7600	Ear_height	Ear_height;Northern_Leaf_Blight	0	0	0	1	0	0	0	1	1	0	0	0	0	0	0	1	0	0	0	0	1	0	0	0	1	0	6	dispensable
pan_gene_32191	pan_gene_8652	Ear_height	Ear_height;Ear_row_number;Nodes_to_ear;Ratio_of_ear_height_to_total_height	0	0	0	0	0	0	0	0	0	0	0	0	0	0	0	1	0	0	0	0	0	0	0	0	0	0	1	private
pan_gene_32215	pan_gene_5286	Ear_height	Ear_height;Leaf_width	1	0	0	1	1	0	0	1	0	0	0	1	0	0	0	0	1	0	0	0	0	0	0	0	0	0	6	dispensable
pan_gene_32431	pan_gene_4485	Average_internode_length_(above_ear);Average_internode_length_(below_ear);Ear_height	Anthesis-silking_interval;Ear_height	0	0	0	0	0	0	0	0	0	0	0	0	0	0	1	0	0	0	0	0	0	1	0	0	0	0	2	dispensable
pan_gene_32431	pan_gene_5296	Average_internode_length_(above_ear);Average_internode_length_(below_ear);Ear_height	Ear_height;Ratio_of_ear_height_to_total_height	1	0	1	1	0	1	1	1	0	1	1	0	0	1	0	0	1	0	1	0	0	1	1	0	1	1	15	near-core
pan_gene_32431	pan_gene_5974	Average_internode_length_(above_ear);Average_internode_length_(below_ear);Ear_height	Ear_height	0	0	0	0	0	0	1	0	0	0	0	0	0	0	0	0	0	0	0	0	0	0	0	0	0	0	1	private
pan_gene_32431	pan_gene_7599	Average_internode_length_(above_ear);Average_internode_length_(below_ear);Ear_height	Ear_height;Northern_Leaf_Blight;Stalk_strength;Starch	1	1	0	1	0	0	0	0	0	1	1	1	0	0	1	0	1	0	0	0	1	1	1	0	1	1	13	near-core
pan_gene_32431	pan_gene_9063	Average_internode_length_(above_ear);Average_internode_length_(below_ear);Ear_height	Ear_height;Fructose;Height_per_day_(until_flowering);Plant_height;Tassel_length	1	0	0	1	0	1	1	1	1	1	0	1	0	1	1	0	0	0	0	0	1	0	1	0	0	1	13	near-core
pan_gene_32445	pan_gene_5008	Average_internode_length_(below_ear);Ear_height	Ear_height;Ratio_of_ear_height_to_total_height	1	0	0	0	0	0	0	0	0	0	0	0	0	0	0	0	0	0	0	0	0	0	0	0	0	0	1	private
pan_gene_32445	pan_gene_8580	Average_internode_length_(below_ear);Ear_height	Ear_height	1	0	0	0	0	0	0	0	0	0	0	0	0	0	0	0	0	0	0	0	0	0	0	0	0	0	1	private
pan_gene_32449	pan_gene_32730	Ear_height;Plant_height	Ear_height;Southern_leaf_blight	0	0	0	0	1	0	0	0	0	0	0	0	1	0	0	0	0	0	0	0	0	0	0	0	0	0	2	dispensable
pan_gene_32449	pan_gene_5521	Ear_height;Plant_height	Ear_height	0	0	0	0	0	0	0	0	0	1	0	0	0	0	0	1	0	0	0	0	0	0	0	0	0	0	2	dispensable
pan_gene_32449	pan_gene_5838	Ear_height;Plant_height	100_Kernel_weight;Cob_diameter;Ear_height;Sucrose;Tassel_branch_number	0	0	0	0	1	0	0	0	0	1	0	0	0	0	0	1	0	0	0	0	0	0	0	0	0	0	3	dispensable
pan_gene_32449	pan_gene_5974	Ear_height;Plant_height	Ear_height	0	0	0	0	0	0	0	0	0	1	0	0	0	0	0	0	0	0	0	0	0	0	0	0	0	0	1	private
pan_gene_32449	pan_gene_8250	Ear_height;Plant_height	Ear_height;Ratio_of_ear_height_to_total_height	0	0	0	0	1	0	0	0	0	0	0	0	0	0	0	0	0	0	0	0	0	0	0	0	0	0	1	private
pan_gene_32517	pan_gene_5531	Cob_diameter;Ear_height;Height_per_day_(until_flowering);Nodes_per_plant;Tassel_branch_number	Boxcox-transformed_leaf_angle;Ear_height;Leaf_length;Leaf_width	1	0	0	0	0	0	0	0	0	0	0	0	0	0	0	0	0	1	1	0	1	0	0	0	1	0	5	dispensable
pan_gene_32518	pan_gene_4985	Cob_diameter;Ear_height;Height_per_day_(until_flowering);Nodes_per_plant;Tassel_branch_number	Average_internode_length_(below_ear);Ear_height;Northern_Leaf_Blight	1	0	0	0	0	0	0	0	0	0	0	1	0	0	0	0	0	0	0	0	1	0	0	0	0	0	3	dispensable
pan_gene_32577	pan_gene_5296	Ear_height;Nitrate;Tassel_branch_number	Ear_height;Ratio_of_ear_height_to_total_height	1	0	0	0	0	0	0	0	0	0	0	0	0	0	0	0	0	0	1	0	0	0	0	0	0	0	2	dispensable
pan_gene_32577	pan_gene_8667	Ear_height;Nitrate;Tassel_branch_number	Ear_height;Ratio_of_ear_height_to_total_height	1	0	0	0	0	0	0	0	0	0	0	0	0	0	0	0	0	0	0	0	0	0	0	0	0	0	1	private
pan_gene_32607	pan_gene_8580	Ear_height;Total_amino_acids	Ear_height	1	0	0	0	0	0	0	0	0	0	0	0	0	0	0	0	0	0	0	0	0	0	0	0	0	0	1	private
pan_gene_32607	pan_gene_97089	Ear_height;Total_amino_acids	Boxcox-transformed_leaf_angle;Ear_height	1	0	0	0	0	0	0	0	0	0	0	0	0	0	0	0	0	0	0	0	1	0	0	0	0	1	3	dispensable
pan_gene_32704	pan_gene_8821	Days_to_anthesis;Ear_height;Nodes_per_plant;Nodes_to_ear;Starch	Ear_height;Photoperiod_growing-degree_days_to_anthesis	1	0	0	0	0	0	0	0	1	0	0	0	0	0	1	0	0	0	1	0	1	1	0	0	0	0	6	dispensable
pan_gene_32720	pan_gene_4977	Chlorophyll_A;Ear_height;Glutamate;Malate;Southern_leaf_blight;Total_amino_acids	Average_internode_length_(above_ear);Average_internode_length_(below_ear);Ear_height;Plant_height	1	0	0	0	0	0	0	0	0	0	0	0	0	0	0	0	0	0	0	0	0	0	0	0	0	0	1	private
pan_gene_32720	pan_gene_5353	Chlorophyll_A;Ear_height;Glutamate;Malate;Southern_leaf_blight;Total_amino_acids	100_Kernel_weight;Cob_diameter;Ear_height;Height_per_day_(until_flowering)	1	0	0	0	0	0	0	0	0	0	0	0	0	0	0	0	0	0	0	0	0	0	0	0	0	0	1	private
pan_gene_32720	pan_gene_639	Chlorophyll_A;Ear_height;Glutamate;Malate;Southern_leaf_blight;Total_amino_acids	Ear_height;Nitrate;Stalk_strength	1	1	0	0	0	0	1	0	0	1	1	1	1	0	1	0	1	1	1	1	1	1	0	1	1	1	17	near-core
pan_gene_32720	pan_gene_9120	Chlorophyll_A;Ear_height;Glutamate;Malate;Southern_leaf_blight;Total_amino_acids	Anthesis-silking_interval;Days_to_silk;Ear_height;Ratio_of_ear_height_to_total_height;Stalk_strength	1	0	0	0	0	0	0	0	0	0	0	0	0	0	0	0	1	0	0	0	0	0	0	0	1	1	4	dispensable
pan_gene_32730	pan_gene_4329	Ear_height;Southern_leaf_blight	Ear_height;Photoperiod_Growing-degree_days_to_silk	1	0	0	0	0	0	1	0	1	0	1	0	0	1	0	0	1	0	1	0	1	0	0	0	1	1	10	dispensable
pan_gene_32730	pan_gene_8250	Ear_height;Southern_leaf_blight	Ear_height;Ratio_of_ear_height_to_total_height	1	0	0	1	1	1	1	0	1	1	1	0	1	0	0	0	1	0	0	1	0	0	1	0	0	1	13	near-core
pan_gene_32733	pan_gene_9132	Ear_height;Malate;Nodes_per_plant;Nodes_to_ear;Plant_height;Southern_leaf_blight	Anthesis-silking_interval;Days_to_anthesis;Ear_height;Glucose;Leaf_length;Southern_leaf_blight;Stalk_strength	1	0	0	0	0	0	0	0	0	0	0	0	0	0	0	0	0	0	0	0	0	0	0	0	0	0	1	private
pan_gene_32762	pan_gene_32769	Chlorophyll_A;Ear_height;Height_per_day_(until_flowering);Nodes_per_plant;Plant_height	Chlorophyll_A;Ear_height;Nodes_to_ear;Plant_height	1	1	1	1	1	0	1	1	1	1	0	1	1	1	0	1	0	1	1	1	1	0	1	1	0	1	20	core
pan_gene_32762	pan_gene_8396	Chlorophyll_A;Ear_height;Height_per_day_(until_flowering);Nodes_per_plant;Plant_height	Days_to_anthesis;Ear_height;Height_per_day_(until_flowering);Plant_height;Stalk_strength	1	1	1	0	0	1	1	1	1	0	0	1	1	0	0	0	0	0	0	0	1	0	0	1	0	0	11	near-core
pan_gene_32762	pan_gene_8417	Chlorophyll_A;Ear_height;Height_per_day_(until_flowering);Nodes_per_plant;Plant_height	Ear_height;Plant_height	1	0	0	0	0	0	0	0	0	0	0	0	0	0	0	0	0	0	0	0	0	0	0	0	0	0	1	private
pan_gene_32762	pan_gene_9377	Chlorophyll_A;Ear_height;Height_per_day_(until_flowering);Nodes_per_plant;Plant_height	Ear_height	1	1	1	1	1	1	0	0	0	1	1	1	1	1	0	1	1	1	0	1	0	1	1	1	1	1	20	core
pan_gene_32768	pan_gene_97089	Chlorophyll_A;Ear_height;Leaf_length;Nodes_to_ear;Southern_leaf_blight	Boxcox-transformed_leaf_angle;Ear_height	1	0	0	0	0	0	0	0	1	0	0	0	0	0	0	0	0	0	0	0	1	0	0	0	0	0	3	dispensable
pan_gene_32769	pan_gene_5831	Chlorophyll_A;Ear_height;Nodes_to_ear;Plant_height	Ear_height;PCA_of_metabolites:_PC1	1	1	0	0	1	0	0	0	1	0	0	0	0	0	0	1	0	0	0	0	0	0	0	0	0	0	5	dispensable
pan_gene_32769	pan_gene_8250	Chlorophyll_A;Ear_height;Nodes_to_ear;Plant_height	Ear_height;Ratio_of_ear_height_to_total_height	1	1	0	0	0	0	0	0	0	0	0	1	0	0	0	1	0	1	1	0	0	0	0	0	0	0	6	dispensable
pan_gene_32769	pan_gene_8417	Chlorophyll_A;Ear_height;Nodes_to_ear;Plant_height	Ear_height;Plant_height	1	0	0	0	0	0	0	0	0	0	0	0	0	0	0	0	0	0	0	0	0	0	0	0	0	0	1	private
pan_gene_32769	pan_gene_9080	Chlorophyll_A;Ear_height;Nodes_to_ear;Plant_height	Average_internode_length_(whole_plant);Ear_height;Height_per_day_(until_flowering);Plant_height	1	1	0	1	1	0	1	0	0	0	0	0	0	1	0	0	0	0	0	0	0	0	0	0	0	0	6	dispensable
pan_gene_32769	pan_gene_9377	Chlorophyll_A;Ear_height;Nodes_to_ear;Plant_height	Ear_height	1	1	1	1	1	0	0	0	0	1	0	1	1	1	0	1	0	0	0	0	0	0	1	0	0	1	12	near-core
pan_gene_32780	pan_gene_8452	Average_internode_length_(above_ear);Average_internode_length_(below_ear);Ear_height;Glutamate;Height_per_day_(until_flowering);Leaf_length;Plant_height;Starch	Ear_height;Plant_height;Stalk_strength	0	0	0	0	0	0	0	0	0	0	0	0	0	1	0	0	0	0	0	0	0	0	0	0	0	0	1	private
pan_gene_32780	pan_gene_9081	Average_internode_length_(above_ear);Average_internode_length_(below_ear);Ear_height;Glutamate;Height_per_day_(until_flowering);Leaf_length;Plant_height;Starch	Average_internode_length_(whole_plant);Ear_height;Height_per_day_(until_flowering);Plant_height	1	0	0	0	0	0	0	0	0	0	0	0	0	0	0	0	0	0	0	0	0	0	0	0	0	0	1	private
pan_gene_32786	pan_gene_5068	Average_internode_length_(above_ear);Ear_height;Height_per_day_(until_flowering);Plant_height	Chlorophyll_A;Ear_height;Height_above_ear;Nodes_per_plant	0	0	0	0	1	0	0	0	0	0	0	0	0	0	0	0	0	0	0	0	0	0	0	0	0	0	1	private
pan_gene_343	pan_gene_5031	Ear_height;Plant_height	Ear_height	0	0	0	0	0	0	0	0	0	0	0	1	0	0	0	0	0	0	0	0	0	0	0	0	0	0	1	private
pan_gene_343	pan_gene_6299	Ear_height;Plant_height	Ear_height;Ratio_of_ear_height_to_total_height	0	0	0	0	0	0	0	0	0	0	0	1	0	0	0	0	0	0	0	0	0	0	0	0	0	0	1	private
pan_gene_343	pan_gene_7483	Ear_height;Plant_height	Ear_height;Nitrate	0	0	0	0	0	0	0	0	1	0	0	1	0	0	0	0	0	0	0	0	1	1	0	0	0	0	4	dispensable
pan_gene_343	pan_gene_7600	Ear_height;Plant_height	Ear_height;Northern_Leaf_Blight	0	0	0	0	0	0	0	0	0	0	0	1	0	0	0	0	0	0	0	0	0	0	0	0	0	0	1	private
pan_gene_3760	pan_gene_5031	Ear_height	Ear_height	1	1	1	0	1	1	1	1	1	1	1	1	1	0	1	1	1	1	1	1	1	1	1	1	1	1	24	core
pan_gene_3760	pan_gene_6299	Ear_height	Ear_height;Ratio_of_ear_height_to_total_height	1	1	1	0	1	1	1	1	1	1	1	1	1	0	1	1	1	1	0	0	1	1	1	1	1	1	22	core
pan_gene_3760	pan_gene_8652	Ear_height	Ear_height;Ear_row_number;Nodes_to_ear;Ratio_of_ear_height_to_total_height	1	0	1	1	0	0	0	0	1	0	0	0	1	1	0	1	0	0	0	0	0	0	0	0	0	0	7	dispensable
pan_gene_4329	pan_gene_8250	Ear_height;Photoperiod_Growing-degree_days_to_silk	Ear_height;Ratio_of_ear_height_to_total_height	1	1	0	1	1	0	1	1	1	0	0	0	0	1	1	0	1	1	0	0	0	0	0	1	0	0	12	near-core
pan_gene_43344	pan_gene_9380	Ear_height;Nodes_per_plant;Nodes_to_ear;Starch	Ear_height;Nodes_per_plant;Nodes_to_ear;Starch	1	0	0	0	0	0	0	0	0	0	0	0	0	0	0	0	0	0	0	0	0	0	1	0	0	0	2	dispensable
pan_gene_4485	pan_gene_5296	Anthesis-silking_interval;Ear_height	Ear_height;Ratio_of_ear_height_to_total_height	0	0	0	0	0	0	0	0	0	0	0	0	0	0	0	0	0	0	0	0	0	1	0	0	0	0	1	private
pan_gene_4485	pan_gene_5521	Anthesis-silking_interval;Ear_height	Ear_height	0	0	0	0	0	0	0	0	0	0	0	0	0	0	0	0	0	0	0	0	0	1	0	0	0	0	1	private
pan_gene_4485	pan_gene_7599	Anthesis-silking_interval;Ear_height	Ear_height;Northern_Leaf_Blight;Stalk_strength;Starch	0	0	0	0	0	0	0	0	0	0	0	0	0	0	1	0	0	0	0	0	0	1	0	0	0	0	2	dispensable
pan_gene_4485	pan_gene_9063	Anthesis-silking_interval;Ear_height	Ear_height;Fructose;Height_per_day_(until_flowering);Plant_height;Tassel_length	0	0	0	0	0	0	0	0	0	1	0	0	0	0	1	0	0	0	0	0	0	1	0	0	0	0	3	dispensable
pan_gene_4825	pan_gene_4973	Ear_height;Ratio_of_ear_height_to_total_height;Southern_leaf_blight;Stalk_strength	Ear_height	1	0	0	0	0	0	0	0	0	0	0	0	0	0	0	0	0	0	0	0	0	0	0	0	0	0	1	private
pan_gene_4825	pan_gene_5024	Ear_height;Ratio_of_ear_height_to_total_height;Southern_leaf_blight;Stalk_strength	Average_internode_length_(above_ear);Average_internode_length_(below_ear);Average_internode_length_(whole_plant);Ear_height	1	0	0	1	0	0	0	0	0	0	0	0	0	1	0	0	0	0	0	0	0	0	0	0	0	0	3	dispensable
pan_gene_4973	pan_gene_7715	Ear_height	Average_internode_length_(below_ear);Average_internode_length_(whole_plant);Ear_height;Height_per_day_(until_flowering);Plant_height	1	0	0	0	1	0	0	0	0	1	0	1	0	0	0	0	0	1	1	1	1	1	1	0	0	0	10	dispensable
pan_gene_4973	pan_gene_8271	Ear_height	Ear_height	0	0	0	0	0	0	0	0	0	0	0	0	1	0	0	0	0	1	0	1	0	0	0	0	0	0	3	dispensable
pan_gene_4973	pan_gene_8469	Ear_height	Ear_height;Nodes_per_plant;Plant_height	1	0	0	0	0	0	1	0	0	0	0	0	0	0	1	0	0	0	0	1	0	0	1	1	0	0	6	dispensable
pan_gene_4977	pan_gene_639	Average_internode_length_(above_ear);Average_internode_length_(below_ear);Ear_height;Plant_height	Ear_height;Nitrate;Stalk_strength	1	0	0	0	0	0	0	0	0	0	0	0	0	0	0	0	0	0	0	1	0	0	0	0	0	0	2	dispensable
pan_gene_4994	pan_gene_7483	Average_internode_length_(below_ear);Ear_height;Nitrate;Northern_Leaf_Blight;Ratio_of_ear_height_to_total_height	Ear_height;Nitrate	1	0	1	0	0	0	0	1	1	0	0	0	0	1	0	0	0	0	1	1	0	0	0	0	0	0	7	dispensable
pan_gene_5024	pan_gene_7482	Average_internode_length_(above_ear);Average_internode_length_(below_ear);Average_internode_length_(whole_plant);Ear_height	Ear_height;Nitrate	1	0	0	0	0	0	0	0	0	0	1	0	0	0	0	0	0	0	0	0	0	0	0	0	0	0	2	dispensable
pan_gene_5031	pan_gene_6299	Ear_height	Ear_height;Ratio_of_ear_height_to_total_height	1	1	1	1	1	1	1	1	1	1	1	1	1	1	1	1	1	1	0	1	1	1	1	1	1	1	25	core
pan_gene_5031	pan_gene_7600	Ear_height	Ear_height;Northern_Leaf_Blight	1	1	1	1	1	0	1	1	1	1	1	0	1	1	1	1	1	1	1	1	1	1	1	1	0	1	23	core
pan_gene_5031	pan_gene_8805	Ear_height	Ear_height;Nodes_per_plant;Tassel_branch_number	0	0	0	0	0	0	0	0	0	0	0	0	0	0	0	0	0	0	0	1	0	0	0	0	0	0	1	private
pan_gene_5044	pan_gene_5521	Average_internode_length_(below_ear);Average_internode_length_(whole_plant);Ear_height;Leaf_length	Ear_height	0	0	1	0	0	1	0	0	0	0	0	0	0	0	0	1	0	0	0	1	0	0	0	0	0	1	5	dispensable
pan_gene_5051	pan_gene_9196	Average_internode_length_(above_ear);Average_internode_length_(whole_plant);Ear_height;Height_per_day_(until_flowering);Plant_height	Average_internode_length_(whole_plant);Ear_height;Height_above_ear;Nodes_to_ear;PCA_of_metabolites:_PC1;Ratio_of_ear_height_to_total_height;Southern_leaf_blight	1	0	0	1	0	0	0	1	0	0	0	0	0	0	0	0	0	0	0	0	0	1	0	0	0	0	4	dispensable
pan_gene_5059	pan_gene_8455	Average_internode_length_(above_ear);Ear_height;Height_above_ear;Northern_Leaf_Blight;Plant_height;Tassel_branch_number	Ear_height;Photoperiod_growing-degree_days_to_anthesis	1	0	0	1	0	0	0	0	1	0	0	0	0	0	0	0	0	0	1	0	0	1	0	0	0	0	5	dispensable
pan_gene_5061	pan_gene_8397	Average_internode_length_(above_ear);Ear_height;Height_above_ear;Northern_Leaf_Blight;Plant_height;Tassel_branch_number	Ear_height;Height_per_day_(until_flowering);Plant_height;Stalk_strength	0	0	0	1	0	0	0	0	0	0	0	0	0	0	0	0	0	0	0	0	0	0	0	0	0	0	1	private
pan_gene_5296	pan_gene_5974	Ear_height;Ratio_of_ear_height_to_total_height	Ear_height	0	0	0	0	0	0	1	0	0	0	0	0	0	0	0	0	0	0	0	0	1	0	0	0	0	0	2	dispensable
pan_gene_5296	pan_gene_7599	Ear_height;Ratio_of_ear_height_to_total_height	Ear_height;Northern_Leaf_Blight;Stalk_strength;Starch	1	0	0	1	0	0	0	0	0	1	1	0	1	0	0	0	0	0	0	0	0	1	1	0	0	0	7	dispensable
pan_gene_5296	pan_gene_8667	Ear_height;Ratio_of_ear_height_to_total_height	Ear_height;Ratio_of_ear_height_to_total_height	1	0	0	0	0	0	0	0	0	0	0	0	0	0	0	0	0	0	0	0	1	0	1	0	0	0	3	dispensable
pan_gene_5296	pan_gene_9063	Ear_height;Ratio_of_ear_height_to_total_height	Ear_height;Fructose;Height_per_day_(until_flowering);Plant_height;Tassel_length	1	0	1	1	0	1	1	0	0	1	0	0	0	1	0	0	0	0	0	0	0	0	0	0	0	1	8	dispensable
pan_gene_5338	pan_gene_6780	Ear_height	Ear_height	1	0	0	0	0	0	0	1	0	0	0	0	0	0	0	0	1	0	0	0	0	0	1	0	0	0	4	dispensable
pan_gene_5353	pan_gene_639	100_Kernel_weight;Cob_diameter;Ear_height;Height_per_day_(until_flowering)	Ear_height;Nitrate;Stalk_strength	1	0	0	0	0	0	0	0	0	0	0	0	0	0	0	0	0	0	0	0	0	0	0	0	0	0	1	private
pan_gene_5353	pan_gene_9120	100_Kernel_weight;Cob_diameter;Ear_height;Height_per_day_(until_flowering)	Anthesis-silking_interval;Days_to_silk;Ear_height;Ratio_of_ear_height_to_total_height;Stalk_strength	1	0	0	0	0	0	0	0	0	0	0	0	0	0	0	0	0	0	0	0	0	0	0	0	0	0	1	private
pan_gene_5447	pan_gene_7483	Average_internode_length_(below_ear);Average_internode_length_(whole_plant);Days_to_anthesis;Ear_height;Nodes_to_ear;Tassel_length	Ear_height;Nitrate	1	1	1	1	1	0	1	1	1	1	1	1	0	1	0	0	1	1	0	1	1	0	1	1	1	1	20	core
pan_gene_5447	pan_gene_8469	Average_internode_length_(below_ear);Average_internode_length_(whole_plant);Days_to_anthesis;Ear_height;Nodes_to_ear;Tassel_length	Ear_height;Nodes_per_plant;Plant_height	1	0	0	0	0	0	0	0	0	0	0	0	0	0	1	0	0	0	0	0	0	1	0	0	0	0	3	dispensable
pan_gene_5521	pan_gene_5974	Ear_height	Ear_height	0	0	0	0	1	0	1	0	0	0	0	0	0	0	0	0	0	0	0	0	1	0	0	0	0	0	3	dispensable
pan_gene_5669	pan_gene_9099	100_Kernel_weight;Cob_diameter;Ear_height	Anthesis-silking_interval;Days_to_silk;Ear_height	1	0	0	0	0	0	0	0	0	0	0	0	0	0	0	0	0	0	0	0	0	0	0	0	0	0	1	private
pan_gene_5669	pan_gene_9563	100_Kernel_weight;Cob_diameter;Ear_height	Ear_height;Height_above_ear;Plant_height;Southern_leaf_blight	1	1	0	1	0	0	0	1	0	0	0	0	0	1	1	0	0	0	0	1	0	0	0	0	0	1	8	dispensable
pan_gene_58159	pan_gene_7715	Anthesis-silking_interval;Ear_height;Ratio_of_ear_height_to_total_height	Average_internode_length_(below_ear);Average_internode_length_(whole_plant);Ear_height;Height_per_day_(until_flowering);Plant_height	1	0	0	0	0	0	0	0	0	0	0	0	0	0	0	0	0	0	0	0	0	0	0	0	0	0	1	private
pan_gene_5831	pan_gene_8250	Ear_height;PCA_of_metabolites:_PC1	Ear_height;Ratio_of_ear_height_to_total_height	1	1	1	1	1	0	0	0	1	0	0	1	0	1	0	1	0	1	0	1	0	0	1	1	0	1	14	near-core
pan_gene_5831	pan_gene_8417	Ear_height;PCA_of_metabolites:_PC1	Ear_height;Plant_height	1	0	0	0	0	0	0	0	0	0	0	0	0	0	0	0	0	0	0	0	0	0	0	0	0	0	1	private
pan_gene_5838	pan_gene_64567	100_Kernel_weight;Cob_diameter;Ear_height;Sucrose;Tassel_branch_number	Average_internode_length_(below_ear);Ear_height;Photoperiod_Growing-degree_days_to_silk	1	0	0	0	0	1	1	0	0	0	0	0	0	0	0	1	0	0	0	0	1	0	0	0	0	0	5	dispensable
pan_gene_5838	pan_gene_8250	100_Kernel_weight;Cob_diameter;Ear_height;Sucrose;Tassel_branch_number	Ear_height;Ratio_of_ear_height_to_total_height	1	0	0	1	1	0	1	0	0	1	0	1	0	0	0	0	0	0	0	0	0	0	0	0	0	1	7	dispensable
pan_gene_623	pan_gene_9402	Ear_height	Ear_height;Nodes_above_ear;Nodes_to_ear;PCA_of_metabolites:_PC2	0	0	0	0	1	0	0	0	0	0	0	0	0	0	0	0	0	0	0	0	0	0	0	0	0	0	1	private
pan_gene_6299	pan_gene_7600	Ear_height;Ratio_of_ear_height_to_total_height	Ear_height;Northern_Leaf_Blight	1	1	1	1	1	1	1	1	1	1	1	1	1	0	1	1	1	1	0	1	1	1	1	1	1	1	24	core
pan_gene_6299	pan_gene_8652	Ear_height;Ratio_of_ear_height_to_total_height	Ear_height;Ear_row_number;Nodes_to_ear;Ratio_of_ear_height_to_total_height	1	0	1	0	0	0	0	0	0	0	0	0	0	0	0	0	0	0	0	0	0	0	0	0	0	0	2	dispensable
pan_gene_6299	pan_gene_8805	Ear_height;Ratio_of_ear_height_to_total_height	Ear_height;Nodes_per_plant;Tassel_branch_number	0	0	0	0	0	0	0	1	0	0	0	0	0	0	0	0	0	0	0	1	0	0	0	0	0	0	2	dispensable
pan_gene_639	pan_gene_9120	Ear_height;Nitrate;Stalk_strength	Anthesis-silking_interval;Days_to_silk;Ear_height;Ratio_of_ear_height_to_total_height;Stalk_strength	1	0	0	0	0	0	1	0	0	0	0	0	0	0	0	0	1	0	0	0	0	0	1	0	1	1	6	dispensable
pan_gene_64567	pan_gene_8250	Average_internode_length_(below_ear);Ear_height;Photoperiod_Growing-degree_days_to_silk	Ear_height;Ratio_of_ear_height_to_total_height	1	0	0	0	0	0	1	1	1	0	0	0	0	0	0	0	0	0	0	0	0	0	0	1	0	0	5	dispensable
pan_gene_7443	pan_gene_8394	Days_to_anthesis;Ear_height;Nodes_to_ear	Ear_height;Photoperiod_Growing-degree_days_to_silk;Photoperiod_growing-degree_days_to_anthesis	0	0	0	0	0	0	0	0	0	0	0	0	1	0	0	0	0	0	0	0	0	0	0	0	0	0	1	private
pan_gene_7483	pan_gene_8469	Ear_height;Nitrate	Ear_height;Nodes_per_plant;Plant_height	1	0	0	0	0	0	0	0	0	0	0	0	0	0	0	0	0	0	1	0	0	0	0	0	0	0	2	dispensable
pan_gene_7600	pan_gene_8652	Ear_height;Northern_Leaf_Blight	Ear_height;Ear_row_number;Nodes_to_ear;Ratio_of_ear_height_to_total_height	1	0	0	0	0	0	0	0	0	0	0	0	0	0	0	0	0	0	0	0	0	0	0	0	0	0	1	private
pan_gene_7600	pan_gene_8805	Ear_height;Northern_Leaf_Blight	Ear_height;Nodes_per_plant;Tassel_branch_number	0	0	0	0	0	0	0	0	0	0	0	0	0	0	0	0	0	0	0	1	0	0	0	0	0	0	1	private
pan_gene_7741	pan_gene_9067	Ear_height;Northern_Leaf_Blight;Ratio_of_ear_height_to_total_height	Ear_height;Nodes_to_ear;Plant_height	1	0	0	0	0	0	0	1	0	0	0	0	0	0	0	0	0	0	1	0	0	1	0	0	0	0	4	dispensable
pan_gene_8396	pan_gene_9377	Days_to_anthesis;Ear_height;Height_per_day_(until_flowering);Plant_height;Stalk_strength	Ear_height	1	0	0	0	1	0	0	0	0	0	0	1	1	0	0	0	0	0	0	0	0	0	1	1	0	0	6	dispensable
pan_gene_8417	pan_gene_9377	Ear_height;Plant_height	Ear_height	1	0	0	0	0	0	0	0	0	0	0	0	0	0	0	0	0	0	0	0	0	0	0	0	0	0	1	private
pan_gene_8446	pan_gene_8667	Ear_height;Nodes_per_plant;Nodes_to_ear;Stalk_strength;Tassel_branch_number	Ear_height;Ratio_of_ear_height_to_total_height	0	0	0	0	0	0	0	0	0	0	0	0	0	0	0	0	0	1	0	0	1	0	0	0	0	0	2	dispensable
pan_gene_8452	pan_gene_9081	Ear_height;Plant_height;Stalk_strength	Average_internode_length_(whole_plant);Ear_height;Height_per_day_(until_flowering);Plant_height	0	0	0	1	0	0	0	0	0	0	0	0	0	1	0	1	0	1	0	0	0	1	0	0	0	0	5	dispensable
pan_gene_9346	pan_gene_9397	Ear_height;Nodes_per_plant;Nodes_to_ear	Ear_height;Plant_height	0	0	0	0	0	0	0	0	0	0	0	0	0	1	0	0	0	0	0	0	0	0	0	0	0	0	1	private
pan_gene_10159	pan_gene_15478	Ear_height	Ear_height;Plant_height	0	1	0	0	0	0	0	0	0	0	0	0	0	0	0	0	0	0	0	0	0	0	0	0	0	0	1	private
pan_gene_10159	pan_gene_18766	Ear_height	Average_internode_length_(whole_plant);Ear_height;Height_per_day_(until_flowering);Plant_height;Southern_leaf_blight	0	1	0	0	0	0	0	0	0	0	0	0	0	0	0	0	0	0	0	0	0	0	0	0	0	0	1	private
pan_gene_10160	pan_gene_18766	Ear_height	Average_internode_length_(whole_plant);Ear_height;Height_per_day_(until_flowering);Plant_height;Southern_leaf_blight	0	1	0	0	0	0	0	0	0	0	0	0	0	0	0	0	0	0	0	0	0	0	0	0	0	0	1	private
pan_gene_10173	pan_gene_2672	Ear_height	Days_to_anthesis;Ear_height;Nodes_per_plant;Nodes_to_ear	0	1	0	0	0	0	0	1	0	0	1	0	0	1	0	0	0	0	0	0	1	0	1	0	0	1	7	dispensable
pan_gene_10667	pan_gene_26979	Ear_height	Ear_height	0	1	0	0	0	0	0	1	0	0	0	0	0	0	0	0	0	0	0	0	0	0	0	0	0	0	2	dispensable
pan_gene_10667	pan_gene_29316	Ear_height	Boxcox-transformed_leaf_angle;Ear_height;Glucose	0	1	0	0	0	0	0	1	0	0	0	0	0	1	0	0	0	0	0	0	0	0	0	1	0	1	5	dispensable
pan_gene_10765	pan_gene_10773	Days_to_anthesis;Ear_height	Boxcox-transformed_leaf_angle;Ear_height;Photoperiod_Growing-degree_days_to_silk;Photoperiod_growing-degree_days_to_anthesis;Plant_height;Southern_leaf_blight	0	1	0	0	0	0	1	0	0	0	0	0	0	0	1	0	1	0	1	0	0	1	1	0	0	1	8	dispensable
pan_gene_10765	pan_gene_15281	Days_to_anthesis;Ear_height	Ear_height	0	1	0	0	0	0	0	0	0	0	0	0	0	0	0	0	0	0	0	0	0	0	0	0	0	0	1	private
pan_gene_10765	pan_gene_26979	Days_to_anthesis;Ear_height	Ear_height	0	1	0	0	0	0	0	0	0	0	0	0	0	0	0	0	0	0	0	0	0	0	0	0	0	0	1	private
pan_gene_10765	pan_gene_624	Days_to_anthesis;Ear_height	Cob_diameter;Ear_height;Leaf_length	0	1	0	0	0	0	0	0	0	0	0	0	0	0	1	0	0	0	0	0	0	0	0	0	0	0	2	dispensable
pan_gene_10765	pan_gene_9196	Days_to_anthesis;Ear_height	Average_internode_length_(whole_plant);Ear_height;Height_above_ear;Nodes_to_ear;PCA_of_metabolites:_PC1;Ratio_of_ear_height_to_total_height;Southern_leaf_blight	0	1	0	0	0	0	0	0	0	0	0	0	0	0	0	0	0	0	0	0	0	0	0	0	0	0	1	private
pan_gene_10773	pan_gene_26979	Boxcox-transformed_leaf_angle;Ear_height;Photoperiod_Growing-degree_days_to_silk;Photoperiod_growing-degree_days_to_anthesis;Plant_height;Southern_leaf_blight	Ear_height	0	1	0	0	1	1	0	1	0	0	0	0	0	0	0	0	0	0	0	0	0	0	0	0	0	0	4	dispensable
pan_gene_10773	pan_gene_29316	Boxcox-transformed_leaf_angle;Ear_height;Photoperiod_Growing-degree_days_to_silk;Photoperiod_growing-degree_days_to_anthesis;Plant_height;Southern_leaf_blight	Boxcox-transformed_leaf_angle;Ear_height;Glucose	0	1	0	0	0	0	1	1	0	0	0	0	0	0	0	0	0	0	0	0	1	0	0	0	0	1	5	dispensable
pan_gene_10773	pan_gene_624	Boxcox-transformed_leaf_angle;Ear_height;Photoperiod_Growing-degree_days_to_silk;Photoperiod_growing-degree_days_to_anthesis;Plant_height;Southern_leaf_blight	Cob_diameter;Ear_height;Leaf_length	0	1	0	0	0	0	1	1	1	1	0	1	0	0	1	1	0	0	0	0	1	1	1	0	1	1	13	near-core
pan_gene_10780	pan_gene_26521	Ear_height;Height_per_day_(until_flowering);Plant_height	Ear_height	0	1	1	0	1	1	0	0	0	1	1	0	0	1	1	0	0	0	0	0	1	0	1	0	1	0	11	near-core
pan_gene_10780	pan_gene_7483	Ear_height;Height_per_day_(until_flowering);Plant_height	Ear_height;Nitrate	0	1	1	1	0	0	1	0	0	1	0	0	1	0	0	0	1	0	0	1	1	0	1	1	1	1	13	near-core
pan_gene_10804	pan_gene_18557	Ear_height;Photoperiod_growing-degree_days_to_anthesis;Plant_height	Ear_height;Tassel_branch_number	0	1	0	0	0	0	0	0	0	0	0	0	0	0	0	0	0	0	0	0	0	0	0	0	0	0	1	private
pan_gene_10812	pan_gene_4985	Boxcox-transformed_leaf_angle;Ear_height;Fructose;Leaf_width;Tassel_branch_number	Average_internode_length_(below_ear);Ear_height;Northern_Leaf_Blight	0	1	0	1	0	0	0	0	0	0	0	0	0	0	0	0	0	0	0	0	0	0	0	0	0	0	2	dispensable
pan_gene_10812	pan_gene_8821	Boxcox-transformed_leaf_angle;Ear_height;Fructose;Leaf_width;Tassel_branch_number	Ear_height;Photoperiod_growing-degree_days_to_anthesis	0	1	0	0	0	0	0	0	0	0	0	0	0	0	0	0	0	0	0	0	0	0	1	1	0	0	3	dispensable
pan_gene_10823	pan_gene_29939	Ear_height;Leaf_width;Plant_height	Ear_height;Leaf_width	0	1	0	0	0	0	0	0	0	0	0	0	0	0	0	0	0	0	0	0	1	0	0	0	0	0	2	dispensable
pan_gene_10824	pan_gene_26292	Ear_height;Nodes_to_ear;Photoperiod_Growing-degree_days_to_silk;Plant_height	Average_internode_length_(below_ear);Ear_height;Plant_height	0	1	0	0	0	0	0	0	0	0	0	0	1	0	0	0	0	0	0	0	0	0	0	0	0	0	2	dispensable
pan_gene_10827	pan_gene_18282	Ear_height;Ratio_of_ear_height_to_total_height	Average_internode_length_(below_ear);Ear_height	0	0	0	0	0	0	0	0	0	1	0	1	0	0	1	0	1	0	0	0	0	0	0	0	0	0	4	dispensable
pan_gene_10827	pan_gene_20637	Ear_height;Ratio_of_ear_height_to_total_height	Average_internode_length_(whole_plant);Ear_height;Height_per_day_(until_flowering);Plant_height;Ratio_of_ear_height_to_total_height;Tassel_length	0	0	0	0	0	0	0	0	0	1	0	0	0	0	0	0	0	0	0	0	0	0	0	0	0	0	1	private
pan_gene_10827	pan_gene_27063	Ear_height;Ratio_of_ear_height_to_total_height	Ear_height	0	0	0	0	0	0	0	0	0	1	0	0	0	0	0	0	0	0	0	0	0	0	0	0	0	0	1	private
pan_gene_10827	pan_gene_32176	Ear_height;Ratio_of_ear_height_to_total_height	Days_to_anthesis;Ear_height	0	0	0	0	0	0	0	0	0	1	1	1	0	0	1	0	1	0	0	0	0	0	0	1	0	0	6	dispensable
pan_gene_10827	pan_gene_32433	Ear_height;Ratio_of_ear_height_to_total_height	Ear_height;Plant_height;Ratio_of_ear_height_to_total_height;Stalk_strength	0	0	0	0	0	0	0	0	0	1	0	1	0	0	0	0	0	0	0	0	0	0	0	0	0	0	2	dispensable
pan_gene_10827	pan_gene_344	Ear_height;Ratio_of_ear_height_to_total_height	Average_internode_length_(whole_plant);Chlorophyll_B;Ear_height;Height_per_day_(until_flowering);Plant_height;Tassel_length	0	0	0	0	0	0	0	0	0	0	0	1	0	0	0	0	0	0	0	0	0	0	0	1	0	0	2	dispensable
pan_gene_10828	pan_gene_13893	Ear_height;Ratio_of_ear_height_to_total_height	Ear_height	0	0	0	0	0	0	0	0	0	0	0	0	0	0	0	0	0	0	0	0	0	1	0	1	0	0	2	dispensable
pan_gene_10828	pan_gene_13894	Ear_height;Ratio_of_ear_height_to_total_height	Ear_height;Nitrate	0	0	0	0	0	0	0	0	0	0	0	0	0	0	0	0	0	1	0	0	0	1	0	1	0	0	3	dispensable
pan_gene_10828	pan_gene_14001	Ear_height;Ratio_of_ear_height_to_total_height	Ear_height;Plant_height;Sucrose	0	0	0	0	0	0	0	0	0	0	0	0	0	0	0	0	0	1	0	0	0	1	0	1	0	0	3	dispensable
pan_gene_10828	pan_gene_21002	Ear_height;Ratio_of_ear_height_to_total_height	Ear_height;Ratio_of_ear_height_to_total_height	0	0	0	0	0	0	0	0	0	0	0	0	0	0	0	0	0	1	0	0	0	0	0	0	0	0	1	private
pan_gene_10828	pan_gene_24897	Ear_height;Ratio_of_ear_height_to_total_height	Ear_height	0	0	0	0	0	0	0	0	0	0	0	0	0	0	0	0	0	1	0	0	0	0	0	0	0	0	1	private
pan_gene_10828	pan_gene_25394	Ear_height;Ratio_of_ear_height_to_total_height	Ear_height	0	0	0	0	0	0	0	0	0	0	0	0	0	0	0	0	0	1	0	0	0	0	0	0	0	0	1	private
pan_gene_10828	pan_gene_25479	Ear_height;Ratio_of_ear_height_to_total_height	Ear_height;Height_per_day_(until_flowering)	0	0	1	0	0	0	0	0	0	0	0	0	0	0	0	0	0	1	0	0	0	1	0	1	0	0	4	dispensable
pan_gene_10828	pan_gene_29852	Ear_height;Ratio_of_ear_height_to_total_height	Days_to_anthesis;Ear_height	0	0	1	0	0	0	0	0	0	0	0	0	0	0	0	0	0	1	0	0	0	0	0	0	0	0	2	dispensable
pan_gene_10828	pan_gene_31044	Ear_height;Ratio_of_ear_height_to_total_height	Boxcox-transformed_leaf_angle;Ear_height;Height_per_day_(until_flowering)	0	0	0	0	0	0	0	0	0	0	0	0	0	0	0	0	0	0	0	1	0	1	0	1	0	0	3	dispensable
pan_gene_10828	pan_gene_31580	Ear_height;Ratio_of_ear_height_to_total_height	Ear_height	0	0	1	0	0	0	0	0	0	0	0	0	0	0	0	0	0	1	0	1	0	1	0	0	0	0	4	dispensable
pan_gene_10828	pan_gene_5521	Ear_height;Ratio_of_ear_height_to_total_height	Ear_height	0	0	1	0	0	0	0	0	0	0	0	0	0	0	0	0	0	1	0	0	0	1	0	0	0	0	3	dispensable
pan_gene_10828	pan_gene_5532	Ear_height;Ratio_of_ear_height_to_total_height	100_Kernel_weight;Ear_height;Nodes_per_plant;Ratio_of_ear_height_to_total_height	0	0	1	0	0	0	0	0	0	0	0	0	0	0	0	0	0	1	0	0	0	1	0	1	0	0	4	dispensable
pan_gene_10828	pan_gene_5831	Ear_height;Ratio_of_ear_height_to_total_height	Ear_height;PCA_of_metabolites:_PC1	0	0	1	0	0	0	0	0	0	0	0	0	0	0	0	0	0	0	0	0	0	1	0	0	0	0	2	dispensable
pan_gene_10830	pan_gene_19119	100_Kernel_weight;Ear_height;Height_per_day_(until_flowering);Nodes_above_ear;Plant_height	Boxcox-transformed_leaf_angle;Ear_height;Height_above_ear	0	0	0	0	1	0	0	1	0	0	0	0	0	0	1	1	0	1	0	0	0	1	1	1	0	0	8	dispensable
pan_gene_10830	pan_gene_27879	100_Kernel_weight;Ear_height;Height_per_day_(until_flowering);Nodes_above_ear;Plant_height	Average_internode_length_(below_ear);Ear_height;Nodes_above_ear;Plant_height	0	1	0	0	0	0	1	1	0	0	0	1	0	0	0	1	0	1	1	0	0	1	1	1	0	1	11	near-core
pan_gene_10830	pan_gene_29373	100_Kernel_weight;Ear_height;Height_per_day_(until_flowering);Nodes_above_ear;Plant_height	Ear_height;Height_per_day_(until_flowering);PCA_of_metabolites:_PC2;Plant_height	0	1	0	0	0	0	0	0	0	1	0	0	0	0	0	0	0	1	0	0	0	0	0	0	0	0	3	dispensable
pan_gene_10830	pan_gene_4825	100_Kernel_weight;Ear_height;Height_per_day_(until_flowering);Nodes_above_ear;Plant_height	Ear_height;Ratio_of_ear_height_to_total_height;Southern_leaf_blight;Stalk_strength	0	1	0	0	0	0	0	0	0	0	0	0	0	0	0	0	0	0	0	0	0	0	0	0	0	0	1	private
pan_gene_10830	pan_gene_69229	100_Kernel_weight;Ear_height;Height_per_day_(until_flowering);Nodes_above_ear;Plant_height	Ear_height;Ratio_of_ear_height_to_total_height	0	0	0	0	0	0	0	0	0	0	0	0	0	0	0	0	0	0	1	0	0	0	0	0	0	0	1	private
pan_gene_10830	pan_gene_7742	100_Kernel_weight;Ear_height;Height_per_day_(until_flowering);Nodes_above_ear;Plant_height	Ear_height	0	1	0	0	0	0	0	1	0	0	0	0	0	0	0	0	0	0	0	0	0	0	0	0	0	0	2	dispensable
pan_gene_11192	pan_gene_2802	Ear_height;Nodes_to_ear;Ratio_of_ear_height_to_total_height	Ear_height;Height_per_day_(until_flowering);Plant_height	0	1	0	0	0	0	0	0	0	0	0	0	0	0	0	0	0	0	0	0	0	0	0	0	0	0	1	private
pan_gene_11267	pan_gene_25053	Ear_height;Ratio_of_ear_height_to_total_height	Ear_height	0	1	1	0	0	0	1	0	0	1	1	0	1	0	0	0	1	0	0	1	1	0	1	0	1	0	11	near-core
pan_gene_11267	pan_gene_32013	Ear_height;Ratio_of_ear_height_to_total_height	Ear_height	0	1	0	0	1	0	1	1	0	0	1	0	0	0	0	0	0	0	0	0	1	0	0	0	0	1	7	dispensable
pan_gene_11267	pan_gene_5031	Ear_height;Ratio_of_ear_height_to_total_height	Ear_height	0	1	1	0	1	0	1	1	0	0	1	0	1	0	0	1	1	0	0	1	1	1	1	0	0	0	13	near-core
pan_gene_11267	pan_gene_6299	Ear_height;Ratio_of_ear_height_to_total_height	Ear_height;Ratio_of_ear_height_to_total_height	0	1	1	0	0	0	1	1	0	1	1	0	1	0	0	0	1	0	0	1	1	0	0	0	0	0	10	dispensable
pan_gene_11720	pan_gene_21915	Ear_height	Ear_height;Height_above_ear;Nodes_per_plant;Nodes_to_ear;Plant_height	0	1	0	0	0	0	0	0	0	0	0	0	0	0	0	0	0	1	0	0	0	0	0	1	0	0	3	dispensable
pan_gene_11720	pan_gene_29655	Ear_height	Cob_diameter;Ear_height;Height_per_day_(until_flowering);Nodes_per_plant;Plant_height	0	1	0	0	0	0	0	0	0	0	0	0	0	0	0	0	0	0	0	0	0	0	0	0	0	0	1	private
pan_gene_11861	pan_gene_212	Average_internode_length_(whole_plant);Ear_height;Leaf_width	Average_internode_length_(below_ear);Cob_diameter;Ear_height	0	1	0	0	0	0	0	0	0	1	0	0	0	0	0	0	0	1	0	0	0	0	0	0	0	0	3	dispensable
pan_gene_11861	pan_gene_25094	Average_internode_length_(whole_plant);Ear_height;Leaf_width	Ear_height	0	1	0	1	0	1	1	0	0	0	0	1	0	0	0	0	0	0	0	0	0	0	0	0	0	0	5	dispensable
pan_gene_11861	pan_gene_4329	Average_internode_length_(whole_plant);Ear_height;Leaf_width	Ear_height;Photoperiod_Growing-degree_days_to_silk	0	1	0	1	0	0	0	0	0	0	0	0	0	0	0	0	0	0	0	0	0	0	0	1	0	0	3	dispensable
pan_gene_11888	pan_gene_18765	Cob_diameter;Ear_height;Nodes_above_ear;Ratio_of_ear_height_to_total_height;Tassel_branch_number	Average_internode_length_(whole_plant);Ear_height;Height_per_day_(until_flowering);Plant_height	0	0	0	0	0	1	0	0	0	0	0	0	0	0	0	0	0	0	0	0	0	0	0	0	0	0	1	private
pan_gene_11888	pan_gene_25047	Cob_diameter;Ear_height;Nodes_above_ear;Ratio_of_ear_height_to_total_height;Tassel_branch_number	Ear_height;Height_per_day_(until_flowering);Plant_height	0	0	0	0	0	1	0	0	0	0	0	0	0	0	0	0	0	0	0	0	0	0	0	0	0	0	1	private
pan_gene_11888	pan_gene_28557	Cob_diameter;Ear_height;Nodes_above_ear;Ratio_of_ear_height_to_total_height;Tassel_branch_number	Ear_height	0	0	0	0	0	1	0	0	0	0	0	0	0	0	0	0	0	0	0	0	0	0	0	0	0	0	1	private
pan_gene_11888	pan_gene_308	Cob_diameter;Ear_height;Nodes_above_ear;Ratio_of_ear_height_to_total_height;Tassel_branch_number	Ear_height	0	0	0	0	0	1	0	0	0	0	0	0	0	0	0	0	0	0	0	0	0	0	0	0	0	0	1	private
pan_gene_11888	pan_gene_5021	Cob_diameter;Ear_height;Nodes_above_ear;Ratio_of_ear_height_to_total_height;Tassel_branch_number	Ear_height	0	0	0	0	0	1	0	0	0	0	0	0	0	0	0	0	0	0	0	0	0	0	0	0	0	0	1	private
pan_gene_11888	pan_gene_5831	Cob_diameter;Ear_height;Nodes_above_ear;Ratio_of_ear_height_to_total_height;Tassel_branch_number	Ear_height;PCA_of_metabolites:_PC1	0	0	0	0	0	1	0	0	0	0	0	0	0	0	0	0	0	0	0	0	0	0	0	0	0	0	1	private
pan_gene_11904	pan_gene_26702	Days_to_anthesis;Ear_height	Ear_height;Leaf_width;Photoperiod_growing-degree_days_to_anthesis	0	1	0	0	0	0	1	1	1	1	1	1	0	1	0	1	1	0	1	1	1	0	1	1	1	1	17	near-core
pan_gene_11904	pan_gene_343	Days_to_anthesis;Ear_height	Ear_height;Plant_height	0	0	0	0	0	0	0	0	0	0	0	0	0	0	0	0	0	0	0	0	0	1	0	0	0	0	1	private
pan_gene_11904	pan_gene_7483	Days_to_anthesis;Ear_height	Ear_height;Nitrate	0	1	1	1	1	0	1	1	1	1	1	1	0	1	1	1	1	0	0	1	0	1	1	1	0	0	18	near-core
pan_gene_11920	pan_gene_14790	Ear_height;Nodes_per_plant;Nodes_to_ear;Tassel_branch_number;Total_amino_acids	Ear_height;Plant_height	0	0	0	0	0	0	0	0	1	0	0	1	0	0	1	0	1	1	1	0	1	0	0	0	1	0	8	dispensable
pan_gene_11920	pan_gene_27063	Ear_height;Nodes_per_plant;Nodes_to_ear;Tassel_branch_number;Total_amino_acids	Ear_height	0	0	0	0	0	0	0	0	0	0	0	1	0	0	0	0	0	0	1	0	0	0	0	0	0	0	2	dispensable
pan_gene_11920	pan_gene_28321	Ear_height;Nodes_per_plant;Nodes_to_ear;Tassel_branch_number;Total_amino_acids	Ear_height;Nodes_to_ear;Ratio_of_ear_height_to_total_height	0	0	1	0	0	0	0	0	0	0	0	0	0	0	0	0	0	0	0	0	0	0	0	0	0	0	1	private
pan_gene_11920	pan_gene_344	Ear_height;Nodes_per_plant;Nodes_to_ear;Tassel_branch_number;Total_amino_acids	Average_internode_length_(whole_plant);Chlorophyll_B;Ear_height;Height_per_day_(until_flowering);Plant_height;Tassel_length	0	0	0	0	0	0	0	0	0	0	0	1	0	0	0	0	0	0	0	0	0	0	0	0	0	0	1	private
pan_gene_11920	pan_gene_5475	Ear_height;Nodes_per_plant;Nodes_to_ear;Tassel_branch_number;Total_amino_acids	Average_internode_length_(below_ear);Ear_height	0	0	1	0	0	0	0	0	0	0	0	0	0	0	0	0	0	0	0	0	0	0	0	0	0	0	1	private
pan_gene_12212	pan_gene_18765	Ear_height;Nodes_per_plant	Average_internode_length_(whole_plant);Ear_height;Height_per_day_(until_flowering);Plant_height	0	0	0	1	0	0	0	0	0	0	0	0	0	0	0	0	0	0	0	0	0	0	0	0	0	1	2	dispensable
pan_gene_12212	pan_gene_20818	Ear_height;Nodes_per_plant	Days_to_anthesis;Ear_height	0	1	0	0	0	0	0	0	0	0	0	0	0	0	0	0	0	0	0	0	0	0	0	0	0	1	2	dispensable
pan_gene_12212	pan_gene_25047	Ear_height;Nodes_per_plant	Ear_height;Height_per_day_(until_flowering);Plant_height	0	1	1	0	0	0	0	0	0	0	0	0	0	0	0	0	0	0	0	0	0	0	0	0	0	0	2	dispensable
pan_gene_12212	pan_gene_26294	Ear_height;Nodes_per_plant	Days_to_anthesis;Ear_height	0	0	0	0	0	0	0	0	0	0	0	1	0	0	1	0	0	0	0	0	0	0	0	0	0	0	2	dispensable
pan_gene_12212	pan_gene_28732	Ear_height;Nodes_per_plant	Anthesis-silking_interval;Days_to_anthesis;Ear_height;Leaf_length;Leaf_width;Nodes_per_plant;Photoperiod_Growing-degree_days_to_silk;Photoperiod_growing-degree_days_to_anthesis	0	1	1	0	0	0	0	0	0	0	0	1	1	0	0	0	0	0	0	0	0	0	1	0	0	0	5	dispensable
pan_gene_12212	pan_gene_31840	Ear_height;Nodes_per_plant	Anthesis-silking_interval;Days_to_anthesis;Ear_height;Total_amino_acids	0	1	0	0	0	0	0	0	0	1	0	0	0	0	0	0	0	0	0	0	0	0	0	0	0	1	3	dispensable
pan_gene_12212	pan_gene_32730	Ear_height;Nodes_per_plant	Ear_height;Southern_leaf_blight	0	1	1	0	0	0	0	0	0	1	0	0	1	0	0	0	0	0	0	1	0	0	0	0	0	0	5	dispensable
pan_gene_12212	pan_gene_4329	Ear_height;Nodes_per_plant	Ear_height;Photoperiod_Growing-degree_days_to_silk	0	1	0	0	0	0	0	0	0	0	0	0	1	0	1	0	0	0	0	0	0	0	1	0	1	1	6	dispensable
pan_gene_12212	pan_gene_8250	Ear_height;Nodes_per_plant	Ear_height;Ratio_of_ear_height_to_total_height	0	1	0	0	0	0	0	0	0	0	0	1	1	0	0	0	0	0	0	0	0	0	0	0	0	0	3	dispensable
pan_gene_12556	pan_gene_5338	Ear_height;Ear_row_number	Ear_height	0	1	1	0	0	0	0	1	0	0	0	0	0	0	0	0	1	1	0	0	1	0	0	0	0	0	6	dispensable
pan_gene_12558	pan_gene_19042	Ear_height	Ear_height	0	1	0	0	0	0	0	0	0	0	0	1	0	1	1	0	0	0	0	0	0	0	1	0	0	0	5	dispensable
pan_gene_12858	pan_gene_8652	Ear_height;Height_per_day_(until_flowering);Plant_height	Ear_height;Ear_row_number;Nodes_to_ear;Ratio_of_ear_height_to_total_height	0	0	0	0	0	0	0	0	0	0	0	0	1	0	0	0	0	0	0	0	0	0	0	0	0	0	1	private
pan_gene_13539	pan_gene_15488	Ear_height	Days_to_anthesis;Ear_height;Plant_height	0	1	0	0	0	0	0	0	0	0	0	1	0	0	1	0	1	0	0	0	0	1	1	1	0	1	8	dispensable
pan_gene_13539	pan_gene_19096	Ear_height	Boxcox-transformed_leaf_angle;Ear_height	0	0	0	0	0	0	0	0	0	0	0	1	0	1	0	0	1	0	1	0	0	0	1	0	0	1	6	dispensable
pan_gene_13539	pan_gene_20417	Ear_height	Ear_height	0	0	0	1	0	1	1	0	1	0	0	1	1	1	0	0	1	0	1	1	0	0	0	0	1	1	12	near-core
pan_gene_13539	pan_gene_21002	Ear_height	Ear_height;Ratio_of_ear_height_to_total_height	0	1	0	1	0	1	0	0	1	0	0	1	1	1	0	0	1	0	1	0	0	0	1	0	1	1	12	near-core
pan_gene_13539	pan_gene_215	Ear_height	Ear_height	0	0	0	0	0	0	0	0	0	0	0	0	0	0	0	1	0	1	0	0	0	0	0	0	0	0	2	dispensable
pan_gene_13539	pan_gene_21881	Ear_height	Anthesis-silking_interval;Ear_height;Leaf_width;Nodes_to_ear;Ratio_of_ear_height_to_total_height	0	1	1	0	0	0	1	0	0	0	0	0	0	0	0	0	0	0	0	0	0	0	0	0	0	0	3	dispensable
pan_gene_13539	pan_gene_22414	Ear_height	Ear_height;Leaf_width;Nodes_to_ear;Ratio_of_ear_height_to_total_height	0	1	0	1	1	0	0	0	1	0	0	0	0	0	0	0	0	0	0	0	0	0	0	0	0	0	4	dispensable
pan_gene_13539	pan_gene_26294	Ear_height	Days_to_anthesis;Ear_height	0	0	0	0	0	1	0	0	0	0	1	1	0	0	0	0	0	0	0	0	0	0	0	0	1	0	4	dispensable
pan_gene_13539	pan_gene_26653	Ear_height	Ear_height;Leaf_width;Nodes_above_ear;Nodes_per_plant;Nodes_to_ear;Plant_height	0	1	0	1	0	1	0	0	0	0	1	0	0	0	0	0	0	0	0	1	0	0	1	0	0	1	7	dispensable
pan_gene_13539	pan_gene_26694	Ear_height	Days_to_anthesis;Days_to_silk;Ear_height;Nodes_to_ear;Photoperiod_Growing-degree_days_to_silk;Plant_height;Tassel_branch_number	0	1	0	1	1	1	0	0	0	0	1	0	0	0	0	0	1	1	0	0	0	0	1	0	0	1	9	dispensable
pan_gene_13539	pan_gene_29852	Ear_height	Days_to_anthesis;Ear_height	0	1	1	0	0	0	1	0	1	0	1	0	1	1	0	0	0	1	1	1	1	1	1	0	1	0	14	near-core
pan_gene_13539	pan_gene_30807	Ear_height	Ear_height;Height_per_day_(until_flowering)	0	0	0	0	1	1	0	0	0	0	0	0	0	0	0	0	0	0	0	0	1	0	0	0	0	0	3	dispensable
pan_gene_13539	pan_gene_31579	Ear_height	Ear_height	0	1	0	1	0	1	1	0	1	0	0	0	1	0	0	0	0	0	1	1	0	0	0	0	0	1	9	dispensable
pan_gene_13539	pan_gene_32730	Ear_height	Ear_height;Southern_leaf_blight	0	1	0	1	0	1	1	0	1	0	0	1	0	1	0	1	1	1	0	1	0	0	1	0	1	1	14	near-core
pan_gene_13539	pan_gene_5532	Ear_height	100_Kernel_weight;Ear_height;Nodes_per_plant;Ratio_of_ear_height_to_total_height	0	1	0	0	1	0	0	0	1	0	0	1	0	0	0	0	0	1	1	0	1	0	0	0	0	0	7	dispensable
pan_gene_13539	pan_gene_5831	Ear_height	Ear_height;PCA_of_metabolites:_PC1	0	1	0	0	0	0	1	0	0	0	0	0	0	0	0	0	0	0	0	0	0	1	0	0	0	1	4	dispensable
pan_gene_13539	pan_gene_8250	Ear_height	Ear_height;Ratio_of_ear_height_to_total_height	0	1	0	0	0	1	0	0	0	0	1	1	0	0	0	0	0	0	0	1	1	0	1	0	0	1	8	dispensable
pan_gene_13539	pan_gene_8446	Ear_height	Ear_height;Nodes_per_plant;Nodes_to_ear;Stalk_strength;Tassel_branch_number	0	0	0	0	0	0	0	0	0	0	0	0	0	0	0	0	1	1	0	0	1	0	0	0	0	0	3	dispensable
pan_gene_13539	pan_gene_9065	Ear_height	Ear_height;Height_per_day_(until_flowering);Plant_height	0	1	0	1	0	0	0	0	1	0	0	1	1	1	0	1	1	1	0	0	1	0	0	0	1	1	12	near-core
pan_gene_13847	pan_gene_2763	Ear_height	Ear_height;Height_per_day_(until_flowering)	0	1	0	1	0	0	0	0	0	0	0	0	0	0	0	0	0	0	0	0	0	0	0	0	0	0	2	dispensable
pan_gene_13847	pan_gene_8666	Ear_height	Ear_height;Northern_Leaf_Blight;PCA_of_metabolites:_PC1;Ratio_of_ear_height_to_total_height	0	1	0	0	0	0	0	0	0	1	0	0	0	0	0	0	0	0	0	0	0	0	0	0	0	0	2	dispensable
pan_gene_13893	pan_gene_20417	Ear_height	Ear_height	0	0	0	0	1	0	0	0	0	0	0	0	1	0	1	1	1	0	0	1	0	0	0	0	1	0	7	dispensable
pan_gene_13893	pan_gene_21002	Ear_height	Ear_height;Ratio_of_ear_height_to_total_height	0	1	0	0	1	0	0	0	0	0	0	0	1	0	0	0	0	0	0	0	0	0	0	0	0	1	4	dispensable
pan_gene_13893	pan_gene_215	Ear_height	Ear_height	0	0	0	0	0	0	0	0	0	0	0	0	0	0	0	1	0	0	0	0	0	1	0	0	0	0	2	dispensable
pan_gene_13893	pan_gene_24897	Ear_height	Ear_height	0	0	0	0	1	0	0	0	0	1	0	0	0	0	0	1	0	0	0	0	1	0	0	0	0	0	4	dispensable
pan_gene_13893	pan_gene_25047	Ear_height	Ear_height;Height_per_day_(until_flowering);Plant_height	0	1	0	0	0	0	1	0	0	0	0	0	0	0	0	0	1	0	0	0	0	0	0	0	0	0	3	dispensable
pan_gene_13893	pan_gene_26294	Ear_height	Days_to_anthesis;Ear_height	0	0	0	0	0	0	1	0	0	0	0	0	0	0	0	0	0	0	0	0	0	0	0	0	0	0	1	private
pan_gene_13893	pan_gene_26653	Ear_height	Ear_height;Leaf_width;Nodes_above_ear;Nodes_per_plant;Nodes_to_ear;Plant_height	0	1	0	0	1	0	0	0	0	1	0	0	1	0	0	0	0	0	0	0	0	0	0	0	0	0	4	dispensable
pan_gene_13893	pan_gene_26665	Ear_height	Ear_height;Leaf_width;Nodes_per_plant;Nodes_to_ear	0	1	0	0	0	0	0	0	0	0	0	0	0	0	0	0	0	0	0	0	0	0	0	0	0	0	1	private
pan_gene_13893	pan_gene_26694	Ear_height	Days_to_anthesis;Days_to_silk;Ear_height;Nodes_to_ear;Photoperiod_Growing-degree_days_to_silk;Plant_height;Tassel_branch_number	0	1	0	0	1	0	0	0	0	0	1	0	0	0	0	0	1	0	0	0	0	0	0	0	0	0	4	dispensable
pan_gene_13893	pan_gene_30004	Ear_height	Ear_height	0	1	0	0	0	0	0	0	0	0	1	0	0	0	0	0	0	0	0	0	0	1	1	0	0	0	4	dispensable
pan_gene_13893	pan_gene_30115	Ear_height	Ear_height	0	0	0	0	1	0	0	0	0	0	1	0	0	0	0	0	0	0	0	0	0	0	0	0	0	0	2	dispensable
pan_gene_13893	pan_gene_31579	Ear_height	Ear_height	0	1	0	0	1	0	0	0	0	1	0	0	1	0	0	0	0	0	0	0	0	0	0	0	0	1	5	dispensable
pan_gene_13893	pan_gene_32730	Ear_height	Ear_height;Southern_leaf_blight	0	1	0	0	1	0	0	0	0	0	0	0	0	0	0	1	1	0	0	1	0	0	0	0	0	0	5	dispensable
pan_gene_13893	pan_gene_5831	Ear_height	Ear_height;PCA_of_metabolites:_PC1	0	1	0	0	0	0	1	0	0	0	0	0	0	0	0	0	0	0	0	0	0	1	0	0	0	0	3	dispensable
pan_gene_13893	pan_gene_5974	Ear_height	Ear_height	0	0	0	0	0	0	1	0	0	1	0	0	0	0	0	0	0	0	0	0	1	0	0	0	0	0	3	dispensable
pan_gene_13893	pan_gene_8250	Ear_height	Ear_height;Ratio_of_ear_height_to_total_height	0	1	0	0	0	0	1	0	0	0	1	0	1	0	1	0	1	0	0	1	1	0	1	0	0	1	10	dispensable
pan_gene_13893	pan_gene_8446	Ear_height	Ear_height;Nodes_per_plant;Nodes_to_ear;Stalk_strength;Tassel_branch_number	0	0	0	0	0	0	0	0	0	0	0	0	0	0	0	0	0	0	0	0	1	0	0	0	0	0	1	private
pan_gene_13894	pan_gene_19096	Ear_height;Nitrate	Boxcox-transformed_leaf_angle;Ear_height	0	0	0	0	1	0	0	0	0	0	0	1	0	0	0	0	0	0	1	0	0	0	0	0	0	0	3	dispensable
pan_gene_13894	pan_gene_30807	Ear_height;Nitrate	Ear_height;Height_per_day_(until_flowering)	0	0	0	0	0	0	0	0	0	0	0	0	0	0	1	0	0	0	0	0	0	0	0	0	0	1	2	dispensable
pan_gene_13894	pan_gene_31579	Ear_height;Nitrate	Ear_height	0	1	0	1	0	0	0	0	0	0	0	0	0	1	0	0	0	0	1	0	0	0	0	0	0	0	4	dispensable
pan_gene_13894	pan_gene_31840	Ear_height;Nitrate	Anthesis-silking_interval;Days_to_anthesis;Ear_height;Total_amino_acids	0	1	0	0	1	0	0	0	0	0	0	0	1	0	0	0	0	0	0	0	0	0	0	0	0	0	3	dispensable
pan_gene_13894	pan_gene_32449	Ear_height;Nitrate	Ear_height;Plant_height	0	0	0	0	1	0	0	0	0	0	0	0	1	0	0	0	0	0	0	0	0	0	0	0	0	0	2	dispensable
pan_gene_13894	pan_gene_5532	Ear_height;Nitrate	100_Kernel_weight;Ear_height;Nodes_per_plant;Ratio_of_ear_height_to_total_height	0	1	0	0	1	0	0	1	1	1	1	1	1	1	1	0	0	1	1	0	0	1	1	1	0	0	15	near-core
pan_gene_14001	pan_gene_2352	Ear_height;Plant_height;Sucrose	Ear_height	0	1	0	0	0	0	0	0	0	0	0	0	1	0	0	0	0	0	0	0	0	0	0	0	0	0	2	dispensable
pan_gene_14001	pan_gene_31580	Ear_height;Plant_height;Sucrose	Ear_height	0	1	0	0	0	0	0	0	0	0	0	0	0	1	0	0	0	0	0	1	0	0	1	0	0	0	4	dispensable
pan_gene_14001	pan_gene_5532	Ear_height;Plant_height;Sucrose	100_Kernel_weight;Ear_height;Nodes_per_plant;Ratio_of_ear_height_to_total_height	0	1	0	0	1	0	0	0	1	1	1	0	0	0	1	0	0	1	0	1	1	1	0	0	0	0	10	dispensable
pan_gene_14001	pan_gene_7741	Ear_height;Plant_height;Sucrose	Ear_height;Northern_Leaf_Blight;Ratio_of_ear_height_to_total_height	0	1	0	0	0	0	0	0	0	0	0	0	0	0	0	0	0	0	0	0	0	1	0	0	0	0	2	dispensable
pan_gene_14191	pan_gene_29441	Ear_height;Glutamate	Ear_height	0	1	0	0	0	0	0	0	0	0	0	0	0	0	0	0	0	1	0	0	0	0	0	0	0	1	3	dispensable
pan_gene_14191	pan_gene_29939	Ear_height;Glutamate	Ear_height;Leaf_width	0	1	0	0	0	0	0	1	1	0	0	0	0	0	0	0	0	0	0	0	0	0	0	0	0	0	3	dispensable
pan_gene_14191	pan_gene_3760	Ear_height;Glutamate	Ear_height	0	1	0	1	0	0	0	0	1	0	0	0	1	0	0	1	0	0	0	1	0	0	0	0	0	1	7	dispensable
pan_gene_14191	pan_gene_5068	Ear_height;Glutamate	Chlorophyll_A;Ear_height;Height_above_ear;Nodes_per_plant	0	0	0	0	1	0	0	0	0	0	0	0	0	0	0	0	0	0	0	0	0	0	0	0	0	0	1	private
pan_gene_14191	pan_gene_8652	Ear_height;Glutamate	Ear_height;Ear_row_number;Nodes_to_ear;Ratio_of_ear_height_to_total_height	0	1	0	1	0	0	0	0	1	0	0	0	0	0	0	1	0	0	0	0	0	0	0	0	0	0	4	dispensable
pan_gene_14228	pan_gene_23757	Average_internode_length_(above_ear);Ear_height;Height_per_day_(until_flowering);Plant_height	Ear_height;Northern_Leaf_Blight	0	1	0	1	0	0	0	0	0	0	0	0	0	0	1	0	0	0	1	0	0	1	0	0	0	0	5	dispensable
pan_gene_14228	pan_gene_26979	Average_internode_length_(above_ear);Ear_height;Height_per_day_(until_flowering);Plant_height	Ear_height	0	1	0	0	1	1	0	1	0	0	0	0	0	0	0	0	0	0	0	0	0	0	0	0	0	0	4	dispensable
pan_gene_14228	pan_gene_29154	Average_internode_length_(above_ear);Ear_height;Height_per_day_(until_flowering);Plant_height	Ear_height;Stalk_strength	0	1	0	1	1	0	1	1	0	0	0	0	0	0	1	1	1	1	0	0	0	1	1	1	0	1	13	near-core
pan_gene_14228	pan_gene_30783	Average_internode_length_(above_ear);Ear_height;Height_per_day_(until_flowering);Plant_height	Ear_height;Glutamate;Photoperiod_Growing-degree_days_to_silk	0	0	0	0	0	0	0	0	0	0	1	0	0	0	0	0	1	0	0	0	0	0	0	0	0	0	2	dispensable
pan_gene_14228	pan_gene_9064	Average_internode_length_(above_ear);Ear_height;Height_per_day_(until_flowering);Plant_height	Ear_height;Plant_height	0	1	0	0	0	0	0	0	0	0	0	0	0	0	0	0	0	0	0	0	0	0	1	0	0	0	2	dispensable
pan_gene_14228	pan_gene_97089	Average_internode_length_(above_ear);Ear_height;Height_per_day_(until_flowering);Plant_height	Boxcox-transformed_leaf_angle;Ear_height	0	1	0	1	0	0	0	0	0	0	0	0	0	0	0	0	1	1	0	0	0	0	1	0	0	0	5	dispensable
pan_gene_14485	pan_gene_32517	Ear_height;Photoperiod_growing-degree_days_to_anthesis;Plant_height	Cob_diameter;Ear_height;Height_per_day_(until_flowering);Nodes_per_plant;Tassel_branch_number	0	1	0	0	0	1	0	0	0	0	0	1	1	0	1	0	1	1	1	0	1	1	1	0	0	0	11	near-core
pan_gene_14485	pan_gene_7677	Ear_height;Photoperiod_growing-degree_days_to_anthesis;Plant_height	100_Kernel_weight;Ear_height	0	1	0	0	0	0	0	0	0	0	0	0	0	0	0	0	0	0	0	0	0	0	0	0	0	0	1	private
pan_gene_14621	pan_gene_15403	Average_internode_length_(below_ear);Boxcox-transformed_leaf_angle;Ear_height;Fumarate;Nodes_above_ear;PCA_of_metabolites:_PC1;Total_amino_acids	Ear_height	0	1	1	0	1	1	1	0	0	0	1	1	0	1	1	1	0	0	1	0	0	1	0	1	0	0	13	near-core
pan_gene_14621	pan_gene_21377	Average_internode_length_(below_ear);Boxcox-transformed_leaf_angle;Ear_height;Fumarate;Nodes_above_ear;PCA_of_metabolites:_PC1;Total_amino_acids	Ear_height	0	1	1	1	0	1	1	0	1	1	1	1	0	1	1	1	1	0	0	0	0	1	0	1	0	0	15	near-core
pan_gene_14643	pan_gene_2727	Ear_height;Height_per_day_(until_flowering);Ratio_of_ear_height_to_total_height;Tassel_length	Ear_height;Plant_height	0	1	0	1	0	0	0	1	0	0	0	0	0	0	0	0	0	0	1	0	0	0	0	0	0	0	4	dispensable
pan_gene_14643	pan_gene_32211	Ear_height;Height_per_day_(until_flowering);Ratio_of_ear_height_to_total_height;Tassel_length	Ear_height;Leaf_width	0	0	0	0	0	0	0	1	0	0	0	0	0	0	0	0	0	0	0	0	0	0	0	0	0	0	1	private
pan_gene_14696	pan_gene_23757	Ear_height;Height_per_day_(until_flowering)	Ear_height;Northern_Leaf_Blight	0	1	0	1	0	0	0	0	1	0	0	0	0	0	0	0	0	0	1	0	0	0	0	0	0	0	4	dispensable
pan_gene_14696	pan_gene_9064	Ear_height;Height_per_day_(until_flowering)	Ear_height;Plant_height	0	1	0	1	0	0	0	0	1	0	0	0	0	0	0	0	0	0	0	0	0	0	1	1	0	0	5	dispensable
pan_gene_14698	pan_gene_150	Ear_height	Average_internode_length_(below_ear);Chlorophyll_B;Ear_height;Nodes_per_plant;Ratio_of_ear_height_to_total_height	0	1	1	1	0	0	0	1	0	0	0	0	0	1	0	1	0	0	0	0	0	0	1	1	0	0	8	dispensable
pan_gene_14698	pan_gene_20299	Ear_height	Ear_height	0	0	0	0	0	0	0	0	0	0	0	0	0	1	0	1	0	0	0	0	0	0	0	0	0	0	2	dispensable
pan_gene_14719	pan_gene_18975	Ear_height;Nodes_to_ear;Tassel_branch_number	Ear_height;Height_per_day_(until_flowering)	0	1	1	1	0	1	1	1	0	0	1	1	1	1	1	1	0	0	1	0	1	0	1	0	1	0	16	near-core
pan_gene_14719	pan_gene_21002	Ear_height;Nodes_to_ear;Tassel_branch_number	Ear_height;Ratio_of_ear_height_to_total_height	0	1	0	1	0	1	0	0	1	0	0	0	1	0	0	0	0	1	1	0	1	0	1	0	0	0	9	dispensable
pan_gene_14719	pan_gene_21881	Ear_height;Nodes_to_ear;Tassel_branch_number	Anthesis-silking_interval;Ear_height;Leaf_width;Nodes_to_ear;Ratio_of_ear_height_to_total_height	0	1	1	1	0	0	0	0	0	1	1	0	0	0	0	0	0	0	1	0	1	0	0	0	0	0	7	dispensable
pan_gene_14719	pan_gene_24897	Ear_height;Nodes_to_ear;Tassel_branch_number	Ear_height	0	0	0	0	1	0	0	0	0	0	0	0	0	0	0	0	0	1	0	0	0	0	0	0	0	0	2	dispensable
pan_gene_14719	pan_gene_25497	Ear_height;Nodes_to_ear;Tassel_branch_number	Ear_height;Plant_height	0	1	1	1	1	1	1	1	1	1	1	1	1	1	1	0	0	1	0	0	1	0	1	0	1	0	18	near-core
pan_gene_14719	pan_gene_26653	Ear_height;Nodes_to_ear;Tassel_branch_number	Ear_height;Leaf_width;Nodes_above_ear;Nodes_per_plant;Nodes_to_ear;Plant_height	0	1	0	1	0	1	1	0	1	1	0	1	0	1	0	0	1	1	0	0	0	0	1	1	0	0	12	near-core
pan_gene_14719	pan_gene_28557	Ear_height;Nodes_to_ear;Tassel_branch_number	Ear_height	0	1	0	1	0	1	0	0	0	0	0	0	0	0	1	0	0	0	0	0	0	0	0	0	0	0	4	dispensable
pan_gene_14719	pan_gene_29852	Ear_height;Nodes_to_ear;Tassel_branch_number	Days_to_anthesis;Ear_height	0	1	0	1	0	1	0	0	1	0	1	0	0	0	0	0	0	1	0	0	1	0	1	0	0	0	8	dispensable
pan_gene_14719	pan_gene_30115	Ear_height;Nodes_to_ear;Tassel_branch_number	Ear_height	0	0	0	0	1	0	0	0	0	0	1	0	0	0	0	0	0	0	0	0	0	0	0	0	0	0	2	dispensable
pan_gene_14719	pan_gene_30490	Ear_height;Nodes_to_ear;Tassel_branch_number	Ear_height	0	1	0	1	1	1	0	0	1	0	1	0	0	1	0	0	0	0	0	0	0	0	0	0	0	0	7	dispensable
pan_gene_14719	pan_gene_305	Ear_height;Nodes_to_ear;Tassel_branch_number	Ear_height;Height_above_ear;Height_per_day_(until_flowering);Plant_height	0	1	0	0	0	0	0	0	0	0	0	0	0	0	0	0	0	0	1	0	0	0	0	0	0	0	2	dispensable
pan_gene_14719	pan_gene_30807	Ear_height;Nodes_to_ear;Tassel_branch_number	Ear_height;Height_per_day_(until_flowering)	0	0	0	0	0	1	0	0	0	1	0	0	0	1	0	0	0	0	0	0	1	0	0	0	0	0	4	dispensable
pan_gene_14719	pan_gene_31044	Ear_height;Nodes_to_ear;Tassel_branch_number	Boxcox-transformed_leaf_angle;Ear_height;Height_per_day_(until_flowering)	0	1	1	1	1	1	0	0	1	1	0	0	1	1	0	0	1	1	0	1	1	0	0	0	0	0	13	near-core
pan_gene_14719	pan_gene_31579	Ear_height;Nodes_to_ear;Tassel_branch_number	Ear_height	0	1	0	1	0	1	1	0	1	1	0	0	1	1	0	0	0	0	0	0	0	0	0	0	0	0	8	dispensable
pan_gene_14719	pan_gene_32431	Ear_height;Nodes_to_ear;Tassel_branch_number	Average_internode_length_(above_ear);Average_internode_length_(below_ear);Ear_height	0	1	1	1	0	1	1	0	1	0	0	1	0	1	0	0	0	1	0	0	0	0	0	0	0	0	9	dispensable
pan_gene_14719	pan_gene_5051	Ear_height;Nodes_to_ear;Tassel_branch_number	Average_internode_length_(above_ear);Average_internode_length_(whole_plant);Ear_height;Height_per_day_(until_flowering);Plant_height	0	1	1	1	1	1	1	0	1	1	1	1	1	1	0	0	0	0	1	0	1	1	1	0	1	0	17	near-core
pan_gene_14719	pan_gene_5532	Ear_height;Nodes_to_ear;Tassel_branch_number	100_Kernel_weight;Ear_height;Nodes_per_plant;Ratio_of_ear_height_to_total_height	0	1	0	1	1	1	0	0	1	1	1	1	0	0	0	0	0	1	1	1	0	0	0	0	0	0	11	near-core
pan_gene_14719	pan_gene_5831	Ear_height;Nodes_to_ear;Tassel_branch_number	Ear_height;PCA_of_metabolites:_PC1	0	1	0	1	0	0	0	0	0	0	0	0	0	0	0	0	0	0	0	0	0	0	0	0	0	0	2	dispensable
pan_gene_14719	pan_gene_5974	Ear_height;Nodes_to_ear;Tassel_branch_number	Ear_height	0	0	0	0	1	0	0	0	0	0	0	0	0	0	0	0	0	0	0	0	1	0	0	0	0	0	2	dispensable
pan_gene_14719	pan_gene_8446	Ear_height;Nodes_to_ear;Tassel_branch_number	Ear_height;Nodes_per_plant;Nodes_to_ear;Stalk_strength;Tassel_branch_number	0	0	0	0	0	0	0	0	0	0	0	0	0	0	0	0	0	1	0	0	1	0	0	0	0	0	2	dispensable
pan_gene_14719	pan_gene_9067	Ear_height;Nodes_to_ear;Tassel_branch_number	Ear_height;Nodes_to_ear;Plant_height	0	1	0	0	0	1	0	0	0	1	0	0	0	0	0	0	0	1	0	0	0	0	0	0	0	0	4	dispensable
pan_gene_14729	pan_gene_17964	Ear_height	Ear_height	0	0	0	0	0	0	0	0	0	0	0	1	0	0	0	1	0	0	0	0	0	0	0	0	0	0	2	dispensable
pan_gene_14729	pan_gene_19002	Ear_height	Ear_height;Tassel_length	0	0	0	0	0	0	0	0	0	0	0	0	1	0	0	0	0	0	0	0	0	0	0	0	0	0	1	private
pan_gene_14729	pan_gene_32780	Ear_height	Average_internode_length_(above_ear);Average_internode_length_(below_ear);Ear_height;Glutamate;Height_per_day_(until_flowering);Leaf_length;Plant_height;Starch	0	0	0	0	0	0	0	0	0	0	0	0	0	1	0	0	0	0	0	0	0	0	0	0	0	1	2	dispensable
pan_gene_14729	pan_gene_5285	Ear_height	Ear_height;Leaf_width;Total_amino_acids	0	1	1	1	0	1	0	1	0	0	0	0	0	0	0	0	1	0	0	0	0	0	0	0	0	0	6	dispensable
pan_gene_14729	pan_gene_5338	Ear_height	Ear_height	0	1	0	1	0	0	1	1	1	0	0	1	0	1	0	0	1	0	0	0	0	1	0	1	0	0	10	dispensable
pan_gene_14754	pan_gene_17964	Ear_height	Ear_height	0	0	0	0	0	0	0	0	0	0	0	1	0	0	0	0	0	0	0	0	0	0	0	0	0	0	1	private
pan_gene_14754	pan_gene_25994	Ear_height	Ear_height	0	1	1	1	0	1	1	1	0	0	0	1	0	1	0	0	0	0	0	0	1	0	1	1	0	1	12	near-core
pan_gene_14754	pan_gene_26083	Ear_height	Ear_height;Leaf_length	0	1	1	1	0	1	1	0	1	0	0	1	0	0	0	0	0	0	0	0	1	0	1	0	0	0	9	dispensable
pan_gene_14754	pan_gene_28323	Ear_height	Ear_height;Nodes_above_ear;Nodes_to_ear;Ratio_of_ear_height_to_total_height	0	1	0	1	0	0	0	0	0	0	1	0	1	0	0	0	0	1	0	0	0	0	0	0	0	0	5	dispensable
pan_gene_14754	pan_gene_5531	Ear_height	Boxcox-transformed_leaf_angle;Ear_height;Leaf_length;Leaf_width	0	1	0	0	0	0	0	0	0	0	1	0	0	1	0	0	0	1	0	0	0	0	0	0	0	0	4	dispensable
pan_gene_14790	pan_gene_15628	Ear_height;Plant_height	Cob_diameter;Ear_height	0	1	1	1	0	0	0	1	0	0	0	0	0	0	0	0	0	0	0	0	0	0	0	0	0	0	4	dispensable
pan_gene_14790	pan_gene_1719	Ear_height;Plant_height	Ear_height	0	1	0	0	0	0	0	0	0	0	0	0	0	0	0	0	0	0	0	0	0	0	0	0	0	0	1	private
pan_gene_14790	pan_gene_2653	Ear_height;Plant_height	Days_to_anthesis;Ear_height;Nodes_to_ear	0	1	0	0	0	0	0	0	0	0	0	0	0	0	0	0	0	0	0	0	0	0	0	0	0	0	1	private
pan_gene_14790	pan_gene_26965	Ear_height;Plant_height	Ear_height;Tassel_length	0	0	0	0	0	0	1	0	0	1	0	1	0	0	1	0	0	0	0	0	0	0	0	0	0	1	5	dispensable
pan_gene_14790	pan_gene_344	Ear_height;Plant_height	Average_internode_length_(whole_plant);Chlorophyll_B;Ear_height;Height_per_day_(until_flowering);Plant_height;Tassel_length	0	1	0	0	0	0	0	0	0	0	0	1	0	0	0	0	0	0	0	0	0	0	0	0	0	0	2	dispensable
pan_gene_14790	pan_gene_5475	Ear_height;Plant_height	Average_internode_length_(below_ear);Ear_height	0	1	0	0	0	0	0	0	0	0	0	0	0	0	0	0	0	0	0	0	1	0	1	0	0	0	3	dispensable
pan_gene_14790	pan_gene_6961	Ear_height;Plant_height	Ear_height	0	1	1	0	0	1	0	0	0	0	0	0	0	0	0	0	0	0	0	0	0	0	0	0	0	0	3	dispensable
pan_gene_14790	pan_gene_9223	Ear_height;Plant_height	Average_internode_length_(below_ear);Average_internode_length_(whole_plant);Ear_height;Starch	0	1	1	1	1	0	0	0	1	0	0	0	0	1	0	1	0	0	0	0	1	0	0	0	0	0	8	dispensable
pan_gene_150	pan_gene_2653	Average_internode_length_(below_ear);Chlorophyll_B;Ear_height;Nodes_per_plant;Ratio_of_ear_height_to_total_height	Days_to_anthesis;Ear_height;Nodes_to_ear	0	1	0	0	0	0	0	0	0	0	0	1	0	0	0	1	0	0	0	0	0	0	0	0	1	0	4	dispensable
pan_gene_150	pan_gene_26664	Average_internode_length_(below_ear);Chlorophyll_B;Ear_height;Nodes_per_plant;Ratio_of_ear_height_to_total_height	Ear_height;Leaf_width;Nodes_per_plant	0	0	0	0	0	0	0	0	0	0	0	0	0	1	0	1	0	0	0	0	0	0	0	1	0	0	3	dispensable
pan_gene_150	pan_gene_29995	Average_internode_length_(below_ear);Chlorophyll_B;Ear_height;Nodes_per_plant;Ratio_of_ear_height_to_total_height	Ear_height;Height_per_day_(until_flowering)	0	1	0	1	1	0	0	0	0	0	0	0	0	0	0	0	0	0	0	0	0	0	1	0	0	0	4	dispensable
pan_gene_150	pan_gene_8396	Average_internode_length_(below_ear);Chlorophyll_B;Ear_height;Nodes_per_plant;Ratio_of_ear_height_to_total_height	Days_to_anthesis;Ear_height;Height_per_day_(until_flowering);Plant_height;Stalk_strength	0	1	0	1	1	0	0	1	0	1	1	0	0	1	0	1	0	0	0	0	0	0	0	0	0	0	8	dispensable
pan_gene_15281	pan_gene_26979	Ear_height	Ear_height	0	1	0	0	0	0	0	1	0	0	0	0	0	0	0	0	0	0	0	0	0	0	0	0	0	0	2	dispensable
pan_gene_15281	pan_gene_30114	Ear_height	Ear_height;Plant_height	0	1	0	1	0	0	0	1	0	0	0	0	0	0	0	0	0	0	0	0	0	0	1	0	0	0	4	dispensable
pan_gene_15281	pan_gene_30783	Ear_height	Ear_height;Glutamate;Photoperiod_Growing-degree_days_to_silk	0	0	0	0	0	1	0	0	0	0	0	0	0	0	0	1	0	0	0	0	0	0	0	0	0	0	2	dispensable
pan_gene_15281	pan_gene_7599	Ear_height	Ear_height;Northern_Leaf_Blight;Stalk_strength;Starch	0	1	0	0	0	0	0	0	0	0	0	0	0	0	0	0	0	0	0	0	0	0	1	0	0	0	2	dispensable
pan_gene_15384	pan_gene_19049	Ear_height	Ear_height	0	1	1	1	0	1	1	1	0	1	0	1	1	0	1	1	1	0	0	0	1	1	0	1	0	1	16	near-core
pan_gene_15384	pan_gene_25053	Ear_height	Ear_height	0	1	1	1	0	0	1	1	1	1	1	1	1	0	1	1	0	1	1	0	0	0	1	1	1	1	18	near-core
pan_gene_15384	pan_gene_3760	Ear_height	Ear_height	0	1	1	1	0	1	1	1	1	1	1	1	0	1	1	1	1	1	1	0	0	1	1	1	1	1	21	core
pan_gene_15384	pan_gene_5031	Ear_height	Ear_height	0	1	1	1	0	1	1	1	1	1	1	1	1	1	1	1	0	1	0	0	1	1	1	1	1	1	21	core
pan_gene_15384	pan_gene_6299	Ear_height	Ear_height;Ratio_of_ear_height_to_total_height	0	1	1	0	0	1	1	1	1	1	1	1	0	0	1	1	1	1	0	0	1	1	1	1	1	1	19	near-core
pan_gene_15401	pan_gene_23836	Ear_height	Ear_height;Nodes_per_plant;Tassel_length	0	1	1	1	1	0	1	1	0	1	0	0	1	1	0	1	0	1	0	0	0	0	0	0	0	1	12	near-core
pan_gene_15401	pan_gene_25394	Ear_height	Ear_height	0	0	0	0	0	0	1	0	0	1	0	1	0	0	1	1	1	1	0	0	1	0	0	0	0	1	9	dispensable
pan_gene_15401	pan_gene_317	Ear_height	Days_to_anthesis;Days_to_silk;Ear_height;Nodes_to_ear;Plant_height;Tassel_length	0	1	1	1	1	0	0	1	0	0	0	0	0	0	0	1	0	0	0	0	0	0	0	0	0	0	6	dispensable
pan_gene_15401	pan_gene_7624	Ear_height	Average_internode_length_(below_ear);Ear_height;Photoperiod_growing-degree_days_to_anthesis	0	1	0	0	0	0	0	0	0	0	0	0	0	0	0	0	0	0	0	0	0	0	0	0	0	0	1	private
pan_gene_15401	pan_gene_8667	Ear_height	Ear_height;Ratio_of_ear_height_to_total_height	0	1	1	0	0	0	1	0	0	0	1	0	0	0	1	0	0	0	0	1	1	0	0	0	0	0	7	dispensable
pan_gene_15413	pan_gene_19469	Cob_diameter;Ear_height	Ear_height;Ear_row_number;Malate	0	0	0	0	0	0	0	1	0	0	0	0	0	0	0	0	0	0	0	0	0	0	0	0	0	0	1	private
pan_gene_15413	pan_gene_26665	Cob_diameter;Ear_height	Ear_height;Leaf_width;Nodes_per_plant;Nodes_to_ear	0	1	0	0	0	0	0	0	0	0	0	0	0	0	0	0	1	0	0	1	0	0	0	0	0	0	3	dispensable
pan_gene_15413	pan_gene_28732	Cob_diameter;Ear_height	Anthesis-silking_interval;Days_to_anthesis;Ear_height;Leaf_length;Leaf_width;Nodes_per_plant;Photoperiod_Growing-degree_days_to_silk;Photoperiod_growing-degree_days_to_anthesis	0	1	0	0	0	0	0	0	0	0	0	0	0	0	0	0	0	0	0	0	0	0	0	0	0	0	1	private
pan_gene_15413	pan_gene_31030	Cob_diameter;Ear_height	Ear_height	0	1	0	0	0	0	0	0	0	0	0	0	0	0	0	0	1	0	0	1	0	0	0	0	0	0	3	dispensable
pan_gene_15413	pan_gene_31813	Cob_diameter;Ear_height	Ear_height	0	1	0	0	0	0	0	0	0	0	1	0	0	0	0	1	1	0	0	1	1	0	1	0	0	0	7	dispensable
pan_gene_15413	pan_gene_32720	Cob_diameter;Ear_height	Chlorophyll_A;Ear_height;Glutamate;Malate;Southern_leaf_blight;Total_amino_acids	0	1	0	0	0	0	0	0	0	0	0	0	0	1	0	0	1	0	0	1	0	0	0	0	0	0	4	dispensable
pan_gene_15413	pan_gene_32730	Cob_diameter;Ear_height	Ear_height;Southern_leaf_blight	0	1	0	0	0	1	0	0	0	1	0	0	0	0	0	0	0	0	0	0	0	0	0	0	0	0	3	dispensable
pan_gene_15413	pan_gene_639	Cob_diameter;Ear_height	Ear_height;Nitrate;Stalk_strength	0	1	0	0	0	0	0	0	0	0	1	0	0	0	0	0	1	0	0	0	0	0	1	0	0	0	4	dispensable
pan_gene_15413	pan_gene_9065	Cob_diameter;Ear_height	Ear_height;Height_per_day_(until_flowering);Plant_height	0	1	0	0	0	0	1	0	0	0	1	0	0	0	1	0	0	0	0	0	1	0	1	1	1	0	8	dispensable
pan_gene_15453	pan_gene_5090	Ear_height	Ear_height;Nodes_per_plant	0	1	0	0	0	0	0	0	0	0	0	0	0	0	0	0	0	0	0	0	0	0	0	0	0	0	1	private
pan_gene_15478	pan_gene_18766	Ear_height;Plant_height	Average_internode_length_(whole_plant);Ear_height;Height_per_day_(until_flowering);Plant_height;Southern_leaf_blight	0	1	0	0	0	1	0	0	0	0	0	0	0	0	0	0	0	0	0	0	0	0	0	0	0	0	2	dispensable
pan_gene_15478	pan_gene_25478	Ear_height;Plant_height	Ear_height;Height_per_day_(until_flowering);Nodes_per_plant	0	1	0	1	0	1	1	0	1	0	0	0	0	0	0	0	0	0	1	0	1	0	0	0	0	0	7	dispensable
pan_gene_15478	pan_gene_8455	Ear_height;Plant_height	Ear_height;Photoperiod_growing-degree_days_to_anthesis	0	1	1	0	0	0	0	0	0	1	0	0	0	0	0	0	0	0	1	0	0	1	0	0	0	0	5	dispensable
pan_gene_15488	pan_gene_25481	Days_to_anthesis;Ear_height;Plant_height	Ear_height;Nodes_per_plant;Nodes_to_ear	0	1	0	0	0	0	0	0	0	0	0	0	0	0	0	0	0	0	0	0	0	0	0	0	0	0	1	private
pan_gene_15628	pan_gene_1719	Cob_diameter;Ear_height	Ear_height	0	1	0	0	0	0	0	0	0	0	0	0	0	0	0	0	0	0	0	0	0	0	0	0	0	0	1	private
pan_gene_15628	pan_gene_2653	Cob_diameter;Ear_height	Days_to_anthesis;Ear_height;Nodes_to_ear	0	1	0	0	0	0	0	0	0	0	0	0	0	0	0	0	0	0	0	0	0	0	0	0	0	0	1	private
pan_gene_15628	pan_gene_26664	Cob_diameter;Ear_height	Ear_height;Leaf_width;Nodes_per_plant	0	0	0	0	0	0	0	0	0	0	0	0	0	0	0	1	0	0	0	0	0	0	0	0	0	0	1	private
pan_gene_15628	pan_gene_6961	Cob_diameter;Ear_height	Ear_height	0	1	1	1	1	0	0	0	0	0	0	0	0	1	0	1	0	0	1	0	0	0	1	0	0	0	8	dispensable
pan_gene_15628	pan_gene_7716	Cob_diameter;Ear_height	Average_internode_length_(below_ear);Average_internode_length_(whole_plant);Ear_height;Height_per_day_(until_flowering);Plant_height	0	1	0	0	0	0	0	0	0	0	0	1	0	0	0	0	0	0	0	0	0	0	1	0	0	0	3	dispensable
pan_gene_15628	pan_gene_8653	Cob_diameter;Ear_height	Ear_height;Nodes_to_ear	0	1	0	0	0	0	0	0	0	0	0	0	0	0	0	0	0	0	0	0	0	0	0	0	0	0	1	private
pan_gene_15628	pan_gene_9080	Cob_diameter;Ear_height	Average_internode_length_(whole_plant);Ear_height;Height_per_day_(until_flowering);Plant_height	0	1	0	0	0	0	0	0	0	0	0	0	0	0	0	0	0	0	0	0	0	0	0	0	0	0	1	private
pan_gene_16116	pan_gene_305	Average_internode_length_(above_ear);Days_to_anthesis;Ear_height	Ear_height;Height_above_ear;Height_per_day_(until_flowering);Plant_height	0	0	0	0	0	0	0	0	0	0	0	0	1	0	0	0	0	0	0	0	0	0	0	0	0	0	1	private
pan_gene_16290	pan_gene_2892	Ear_height;Height_per_day_(until_flowering);Plant_height	100_Kernel_weight;Average_internode_length_(whole_plant);Ear_height;Northern_Leaf_Blight	0	1	0	1	0	0	0	0	0	0	0	0	0	0	0	0	0	0	0	0	0	0	0	0	0	0	2	dispensable
pan_gene_16290	pan_gene_32225	Ear_height;Height_per_day_(until_flowering);Plant_height	Ear_height	0	1	0	0	0	0	0	0	0	0	0	0	0	0	0	0	0	0	1	0	0	0	0	1	1	0	4	dispensable
pan_gene_16322	pan_gene_2568	Ear_height;Ear_row_number;Ratio_of_ear_height_to_total_height	Ear_height;Ear_row_number;Glutamate;Nodes_per_plant;Nodes_to_ear;Plant_height	0	0	0	0	0	0	0	0	0	0	0	0	0	0	0	0	0	0	0	0	0	0	0	0	1	0	1	private
pan_gene_16782	pan_gene_29664	Ear_height;Leaf_width	Ear_height;Plant_height	0	1	0	0	0	1	0	0	0	0	1	0	0	0	0	1	0	0	0	0	1	0	0	0	0	0	5	dispensable
pan_gene_16782	pan_gene_29791	Ear_height;Leaf_width	Days_to_anthesis;Days_to_silk;Ear_height;Leaf_length;Leaf_width;Nodes_per_plant;Nodes_to_ear	0	1	0	0	0	0	0	0	0	0	0	0	0	0	1	0	0	0	0	0	0	0	0	0	0	0	2	dispensable
pan_gene_16782	pan_gene_32724	Ear_height;Leaf_width	Chlorophyll_A;Ear_height;Malate;Nodes_to_ear;Total_amino_acids	0	1	0	0	0	0	0	0	0	0	0	0	0	0	0	0	0	0	0	0	0	0	0	0	0	0	1	private
pan_gene_1719	pan_gene_18282	Ear_height	Average_internode_length_(below_ear);Ear_height	0	1	0	0	0	0	0	0	0	0	0	0	0	0	0	0	0	0	0	0	0	0	0	0	0	0	1	private
pan_gene_1719	pan_gene_28400	Ear_height	Ear_height	0	1	0	0	0	0	0	0	0	0	0	0	0	0	0	0	0	0	0	0	0	0	0	0	0	0	1	private
pan_gene_1719	pan_gene_6961	Ear_height	Ear_height	0	1	0	0	0	0	0	0	0	0	0	0	0	1	0	0	0	0	0	0	0	0	0	0	0	0	2	dispensable
pan_gene_1719	pan_gene_8653	Ear_height	Ear_height;Nodes_to_ear	0	1	0	0	0	0	0	0	0	0	0	0	0	0	0	0	0	0	0	0	0	0	0	0	0	0	1	private
pan_gene_1742	pan_gene_23836	Boxcox-transformed_leaf_angle;Ear_height;Height_per_day_(until_flowering);Leaf_width;Nodes_per_plant;Nodes_to_ear;Plant_height;Ratio_of_ear_height_to_total_height	Ear_height;Nodes_per_plant;Tassel_length	0	1	0	1	0	0	0	1	0	0	0	0	0	0	0	0	0	0	0	0	0	0	0	0	0	1	4	dispensable
pan_gene_1742	pan_gene_25394	Boxcox-transformed_leaf_angle;Ear_height;Height_per_day_(until_flowering);Leaf_width;Nodes_per_plant;Nodes_to_ear;Plant_height;Ratio_of_ear_height_to_total_height	Ear_height	0	0	0	0	0	0	0	0	1	0	0	1	0	0	0	1	0	0	0	0	0	0	0	0	0	1	4	dispensable
pan_gene_1742	pan_gene_28557	Boxcox-transformed_leaf_angle;Ear_height;Height_per_day_(until_flowering);Leaf_width;Nodes_per_plant;Nodes_to_ear;Plant_height;Ratio_of_ear_height_to_total_height	Ear_height	0	1	0	1	0	0	0	0	0	0	0	0	0	0	0	0	0	0	0	0	0	0	0	0	0	0	2	dispensable
pan_gene_1742	pan_gene_31450	Boxcox-transformed_leaf_angle;Ear_height;Height_per_day_(until_flowering);Leaf_width;Nodes_per_plant;Nodes_to_ear;Plant_height;Ratio_of_ear_height_to_total_height	Average_internode_length_(below_ear);Ear_height;Glucose;Height_per_day_(until_flowering);Nodes_above_ear;Plant_height	0	1	0	0	0	0	0	0	0	0	0	0	0	0	0	0	0	0	0	0	0	0	0	0	0	0	1	private
pan_gene_17576	pan_gene_18765	Ear_height	Average_internode_length_(whole_plant);Ear_height;Height_per_day_(until_flowering);Plant_height	0	0	0	1	1	0	0	0	0	0	0	0	0	1	0	1	0	0	0	0	0	0	0	0	0	0	4	dispensable
pan_gene_17576	pan_gene_19118	Ear_height	Ear_height;Stalk_strength;Tassel_length	0	1	0	0	0	0	0	0	0	0	0	0	0	1	0	0	0	0	0	0	0	0	1	0	0	0	3	dispensable
pan_gene_17576	pan_gene_25047	Ear_height	Ear_height;Height_per_day_(until_flowering);Plant_height	0	1	0	1	1	0	0	1	0	0	0	0	1	1	0	1	1	1	0	0	0	0	1	1	0	1	12	near-core
pan_gene_17576	pan_gene_25094	Ear_height	Ear_height	0	1	0	1	0	0	0	0	0	0	0	0	0	0	0	1	1	1	0	0	0	0	0	1	0	1	7	dispensable
pan_gene_17576	pan_gene_28293	Ear_height	Ear_height	0	1	0	1	1	0	0	0	0	0	0	0	1	0	0	1	0	0	0	0	0	0	0	0	0	0	5	dispensable
pan_gene_17576	pan_gene_308	Ear_height	Ear_height	0	1	0	1	1	0	0	0	0	0	0	0	0	1	0	0	0	0	0	0	0	0	0	0	0	0	4	dispensable
pan_gene_17576	pan_gene_32762	Ear_height	Chlorophyll_A;Ear_height;Height_per_day_(until_flowering);Nodes_per_plant;Plant_height	0	1	0	0	0	0	0	0	0	0	0	0	0	0	0	0	0	0	0	0	0	0	0	0	0	0	1	private
pan_gene_17576	pan_gene_32769	Ear_height	Chlorophyll_A;Ear_height;Nodes_to_ear;Plant_height	0	1	0	1	1	0	0	0	0	0	0	0	0	1	0	1	0	0	0	0	0	0	0	0	0	0	5	dispensable
pan_gene_17576	pan_gene_5021	Ear_height	Ear_height	0	1	0	1	0	0	0	0	0	0	0	0	0	1	0	1	1	1	0	0	1	0	0	0	0	1	8	dispensable
pan_gene_17576	pan_gene_8250	Ear_height	Ear_height;Ratio_of_ear_height_to_total_height	0	1	0	0	0	0	0	0	0	0	0	0	1	0	0	0	0	1	0	0	0	0	0	0	0	0	3	dispensable
pan_gene_17964	pan_gene_25994	Ear_height	Ear_height	0	0	0	0	0	0	0	0	0	0	0	1	0	0	0	1	0	0	0	0	0	0	0	0	0	0	2	dispensable
pan_gene_17964	pan_gene_5837	Ear_height	100_Kernel_weight;Ear_height;Sucrose;Tassel_branch_number	0	0	0	0	0	0	0	0	0	0	0	0	0	0	0	1	0	0	0	0	0	0	0	0	0	0	1	private
pan_gene_18282	pan_gene_26965	Average_internode_length_(below_ear);Ear_height	Ear_height;Tassel_length	0	0	0	0	0	0	0	0	0	1	0	1	1	0	1	1	1	0	0	0	0	0	0	0	0	1	7	dispensable
pan_gene_18282	pan_gene_27063	Average_internode_length_(below_ear);Ear_height	Ear_height	0	1	0	0	0	0	0	0	0	0	0	1	0	0	0	0	0	0	1	0	0	0	0	0	0	0	3	dispensable
pan_gene_18282	pan_gene_2763	Average_internode_length_(below_ear);Ear_height	Ear_height;Height_per_day_(until_flowering)	0	1	0	0	0	0	0	0	0	0	0	1	0	1	0	0	0	0	0	0	0	0	0	0	1	0	4	dispensable
pan_gene_18282	pan_gene_28321	Average_internode_length_(below_ear);Ear_height	Ear_height;Nodes_to_ear;Ratio_of_ear_height_to_total_height	0	1	0	1	0	0	0	0	0	0	0	1	1	0	0	0	1	0	0	0	0	0	0	0	0	0	5	dispensable
pan_gene_18282	pan_gene_32176	Average_internode_length_(below_ear);Ear_height	Days_to_anthesis;Ear_height	0	0	0	0	0	0	0	0	0	1	0	1	0	0	1	1	1	0	0	0	0	0	0	0	0	1	6	dispensable
pan_gene_18282	pan_gene_32433	Average_internode_length_(below_ear);Ear_height	Ear_height;Plant_height;Ratio_of_ear_height_to_total_height;Stalk_strength	0	1	0	0	0	0	0	0	0	1	0	0	0	0	0	0	0	0	0	0	0	0	0	0	0	0	2	dispensable
pan_gene_18282	pan_gene_344	Average_internode_length_(below_ear);Ear_height	Average_internode_length_(whole_plant);Chlorophyll_B;Ear_height;Height_per_day_(until_flowering);Plant_height;Tassel_length	0	1	0	0	0	0	1	0	0	0	0	0	1	0	0	0	0	0	0	0	0	0	0	0	0	0	3	dispensable
pan_gene_18730	pan_gene_28277	Average_internode_length_(above_ear);Average_internode_length_(below_ear);Average_internode_length_(whole_plant);Days_to_anthesis;Ear_height;Height_per_day_(until_flowering);Plant_height;Starch	Ear_height;Ratio_of_ear_height_to_total_height	0	0	0	1	0	0	0	0	0	0	0	0	1	0	0	0	0	0	0	1	0	0	0	1	0	0	4	dispensable
pan_gene_18730	pan_gene_5518	Average_internode_length_(above_ear);Average_internode_length_(below_ear);Average_internode_length_(whole_plant);Days_to_anthesis;Ear_height;Height_per_day_(until_flowering);Plant_height;Starch	Boxcox-transformed_leaf_angle;Days_to_anthesis;Ear_height;Nodes_to_ear	0	0	0	1	0	0	0	0	0	0	0	0	1	0	0	0	0	0	0	0	0	0	0	0	0	0	2	dispensable
pan_gene_18730	pan_gene_632	Average_internode_length_(above_ear);Average_internode_length_(below_ear);Average_internode_length_(whole_plant);Days_to_anthesis;Ear_height;Height_per_day_(until_flowering);Plant_height;Starch	Boxcox-transformed_leaf_angle;Ear_height	0	0	0	1	0	0	0	0	0	0	0	0	0	0	0	0	0	0	0	0	0	0	0	0	0	0	1	private
pan_gene_18730	pan_gene_8485	Average_internode_length_(above_ear);Average_internode_length_(below_ear);Average_internode_length_(whole_plant);Days_to_anthesis;Ear_height;Height_per_day_(until_flowering);Plant_height;Starch	Ear_height	0	0	0	0	1	1	0	0	0	0	0	0	0	0	0	0	0	0	0	0	0	0	0	0	0	0	2	dispensable
pan_gene_18765	pan_gene_19118	Average_internode_length_(whole_plant);Ear_height;Height_per_day_(until_flowering);Plant_height	Ear_height;Stalk_strength;Tassel_length	0	0	0	0	0	0	0	0	0	0	0	0	0	1	0	0	0	0	0	0	0	0	0	0	0	0	1	private
pan_gene_18765	pan_gene_20417	Average_internode_length_(whole_plant);Ear_height;Height_per_day_(until_flowering);Plant_height	Ear_height	0	0	0	0	0	1	0	0	0	0	0	0	0	0	0	0	0	0	0	0	1	0	0	0	0	0	2	dispensable
pan_gene_18765	pan_gene_25047	Average_internode_length_(whole_plant);Ear_height;Height_per_day_(until_flowering);Plant_height	Ear_height;Height_per_day_(until_flowering);Plant_height	0	0	0	1	1	1	1	1	1	1	0	0	0	1	0	1	0	0	0	1	1	0	0	0	0	1	12	near-core
pan_gene_18765	pan_gene_25094	Average_internode_length_(whole_plant);Ear_height;Height_per_day_(until_flowering);Plant_height	Ear_height	0	0	0	0	0	0	0	0	0	0	0	0	0	0	0	1	0	0	0	0	0	0	0	0	0	0	1	private
pan_gene_18765	pan_gene_25479	Average_internode_length_(whole_plant);Ear_height;Height_per_day_(until_flowering);Plant_height	Ear_height;Height_per_day_(until_flowering)	0	0	0	1	0	1	0	0	1	1	0	0	0	0	0	0	0	0	0	1	0	0	0	0	0	0	5	dispensable
pan_gene_18765	pan_gene_26294	Average_internode_length_(whole_plant);Ear_height;Height_per_day_(until_flowering);Plant_height	Days_to_anthesis;Ear_height	0	0	0	0	1	0	1	1	0	0	0	0	0	0	0	1	0	1	1	0	0	0	0	0	0	0	6	dispensable
pan_gene_18765	pan_gene_27648	Average_internode_length_(whole_plant);Ear_height;Height_per_day_(until_flowering);Plant_height	Ear_height;Nodes_to_ear;PCA_of_metabolites:_PC1;Ratio_of_ear_height_to_total_height	0	0	0	0	0	0	0	0	0	1	0	0	0	0	0	0	0	0	0	0	0	0	0	0	0	0	1	private
pan_gene_18765	pan_gene_28293	Average_internode_length_(whole_plant);Ear_height;Height_per_day_(until_flowering);Plant_height	Ear_height	0	0	0	1	0	0	0	0	0	0	0	0	0	0	0	1	0	0	0	0	1	0	0	0	0	0	3	dispensable
pan_gene_18765	pan_gene_28328	Average_internode_length_(whole_plant);Ear_height;Height_per_day_(until_flowering);Plant_height	Ear_height;Nodes_to_ear;Ratio_of_ear_height_to_total_height	0	0	0	1	0	0	0	0	1	0	0	0	0	0	0	1	0	1	0	1	1	0	0	0	0	0	6	dispensable
pan_gene_18765	pan_gene_29703	Average_internode_length_(whole_plant);Ear_height;Height_per_day_(until_flowering);Plant_height	Average_internode_length_(below_ear);Ear_height;Photoperiod_Growing-degree_days_to_silk	0	0	0	1	0	1	1	0	1	0	0	0	0	0	0	0	0	0	0	0	1	0	0	0	0	0	5	dispensable
pan_gene_18765	pan_gene_29997	Average_internode_length_(whole_plant);Ear_height;Height_per_day_(until_flowering);Plant_height	Ear_height;Ear_row_number;Height_per_day_(until_flowering)	0	0	1	0	0	0	0	0	0	0	0	0	0	0	0	1	0	0	0	0	0	0	0	0	0	0	2	dispensable
pan_gene_18765	pan_gene_30004	Average_internode_length_(whole_plant);Ear_height;Height_per_day_(until_flowering);Plant_height	Ear_height	0	0	0	1	1	1	1	1	1	1	0	0	0	1	0	1	0	0	0	1	1	1	0	0	0	0	12	near-core
pan_gene_18765	pan_gene_30723	Average_internode_length_(whole_plant);Ear_height;Height_per_day_(until_flowering);Plant_height	Ear_height;Nodes_above_ear	0	0	0	1	1	0	0	0	0	1	0	0	0	0	0	1	0	0	0	0	0	0	0	0	0	0	4	dispensable
pan_gene_18765	pan_gene_308	Average_internode_length_(whole_plant);Ear_height;Height_per_day_(until_flowering);Plant_height	Ear_height	0	0	0	1	1	0	0	1	1	1	0	0	0	1	0	1	0	0	0	1	1	0	0	0	0	0	9	dispensable
pan_gene_18765	pan_gene_31580	Average_internode_length_(whole_plant);Ear_height;Height_per_day_(until_flowering);Plant_height	Ear_height	0	0	0	0	1	0	0	1	1	0	0	0	0	0	0	1	0	0	0	1	0	0	0	0	0	0	5	dispensable
pan_gene_18765	pan_gene_31840	Average_internode_length_(whole_plant);Ear_height;Height_per_day_(until_flowering);Plant_height	Anthesis-silking_interval;Days_to_anthesis;Ear_height;Total_amino_acids	0	0	0	0	0	1	0	0	1	0	0	0	0	0	0	0	0	0	0	0	0	0	0	0	0	0	2	dispensable
pan_gene_18765	pan_gene_32762	Average_internode_length_(whole_plant);Ear_height;Height_per_day_(until_flowering);Plant_height	Chlorophyll_A;Ear_height;Height_per_day_(until_flowering);Nodes_per_plant;Plant_height	0	0	0	1	0	0	0	0	0	0	0	0	0	0	0	1	0	0	0	0	1	0	0	0	0	0	3	dispensable
pan_gene_18765	pan_gene_32769	Average_internode_length_(whole_plant);Ear_height;Height_per_day_(until_flowering);Plant_height	Chlorophyll_A;Ear_height;Nodes_to_ear;Plant_height	0	0	0	1	0	1	0	1	1	0	0	0	0	1	0	1	0	1	0	1	1	1	0	0	0	0	10	dispensable
pan_gene_18765	pan_gene_4329	Average_internode_length_(whole_plant);Ear_height;Height_per_day_(until_flowering);Plant_height	Ear_height;Photoperiod_Growing-degree_days_to_silk	0	0	0	1	0	0	1	0	1	1	0	0	0	0	1	0	0	1	1	1	0	0	0	0	0	1	9	dispensable
pan_gene_18765	pan_gene_5021	Average_internode_length_(whole_plant);Ear_height;Height_per_day_(until_flowering);Plant_height	Ear_height	0	0	0	1	0	0	0	0	0	0	0	0	0	1	0	0	0	0	0	0	0	0	0	0	0	0	2	dispensable
pan_gene_18765	pan_gene_5532	Average_internode_length_(whole_plant);Ear_height;Height_per_day_(until_flowering);Plant_height	100_Kernel_weight;Ear_height;Nodes_per_plant;Ratio_of_ear_height_to_total_height	0	0	0	0	0	1	0	0	0	0	0	0	0	0	0	0	0	0	0	0	1	0	0	0	0	0	2	dispensable
pan_gene_18765	pan_gene_5831	Average_internode_length_(whole_plant);Ear_height;Height_per_day_(until_flowering);Plant_height	Ear_height;PCA_of_metabolites:_PC1	0	0	0	0	0	1	0	0	1	1	0	0	0	0	0	1	0	1	0	1	1	0	0	0	0	0	7	dispensable
pan_gene_18765	pan_gene_5838	Average_internode_length_(whole_plant);Ear_height;Height_per_day_(until_flowering);Plant_height	100_Kernel_weight;Cob_diameter;Ear_height;Sucrose;Tassel_branch_number	0	0	0	1	0	1	0	0	0	0	0	0	0	0	0	0	0	0	0	0	0	0	0	0	0	0	2	dispensable
pan_gene_18765	pan_gene_7741	Average_internode_length_(whole_plant);Ear_height;Height_per_day_(until_flowering);Plant_height	Ear_height;Northern_Leaf_Blight;Ratio_of_ear_height_to_total_height	0	0	0	0	0	0	0	1	0	0	0	0	0	0	0	1	0	0	0	1	0	1	0	0	0	0	4	dispensable
pan_gene_18765	pan_gene_8250	Average_internode_length_(whole_plant);Ear_height;Height_per_day_(until_flowering);Plant_height	Ear_height;Ratio_of_ear_height_to_total_height	0	0	0	0	0	1	1	0	0	1	0	0	0	0	0	1	0	1	0	1	1	0	0	0	0	0	7	dispensable
pan_gene_18765	pan_gene_9080	Average_internode_length_(whole_plant);Ear_height;Height_per_day_(until_flowering);Plant_height	Average_internode_length_(whole_plant);Ear_height;Height_per_day_(until_flowering);Plant_height	0	0	0	1	0	0	0	0	0	0	0	0	0	0	0	0	0	0	0	0	0	0	0	0	0	0	1	private
pan_gene_18765	pan_gene_9377	Average_internode_length_(whole_plant);Ear_height;Height_per_day_(until_flowering);Plant_height	Ear_height	0	0	0	1	0	0	1	0	0	0	0	0	0	0	0	1	0	1	0	0	1	0	0	0	0	0	5	dispensable
pan_gene_18766	pan_gene_8672	Average_internode_length_(whole_plant);Ear_height;Height_per_day_(until_flowering);Plant_height;Southern_leaf_blight	Ear_height;Nodes_per_plant;Ratio_of_ear_height_to_total_height	0	1	0	0	0	0	0	0	0	0	0	0	0	0	0	0	0	0	0	0	0	0	0	0	0	0	1	private
pan_gene_18766	pan_gene_9196	Average_internode_length_(whole_plant);Ear_height;Height_per_day_(until_flowering);Plant_height;Southern_leaf_blight	Average_internode_length_(whole_plant);Ear_height;Height_above_ear;Nodes_to_ear;PCA_of_metabolites:_PC1;Ratio_of_ear_height_to_total_height;Southern_leaf_blight	0	1	0	0	0	0	0	0	0	0	0	0	0	0	0	0	0	0	0	0	0	0	0	0	0	0	1	private
pan_gene_18777	pan_gene_7627	Average_internode_length_(below_ear);Ear_height;Plant_height	Average_internode_length_(below_ear);Ear_height	0	1	0	0	0	0	0	0	0	0	0	0	0	0	0	0	0	0	0	0	0	0	0	0	0	0	1	private
pan_gene_18975	pan_gene_19096	Ear_height;Height_per_day_(until_flowering)	Boxcox-transformed_leaf_angle;Ear_height	0	0	0	0	1	0	0	0	0	0	0	0	0	0	0	0	0	0	0	0	0	0	1	0	0	0	2	dispensable
pan_gene_18975	pan_gene_20530	Ear_height;Height_per_day_(until_flowering)	Ear_height	0	1	1	0	0	0	0	1	0	0	0	0	1	0	0	0	0	0	1	0	1	1	1	0	0	0	8	dispensable
pan_gene_18975	pan_gene_22414	Ear_height;Height_per_day_(until_flowering)	Ear_height;Leaf_width;Nodes_to_ear;Ratio_of_ear_height_to_total_height	0	1	1	1	0	0	0	1	0	0	0	0	1	1	0	0	0	1	0	0	0	0	1	0	0	0	8	dispensable
pan_gene_18975	pan_gene_25478	Ear_height;Height_per_day_(until_flowering)	Ear_height;Height_per_day_(until_flowering);Nodes_per_plant	0	1	0	0	0	1	1	1	0	0	0	0	0	0	1	0	0	0	1	1	1	0	1	0	0	1	10	dispensable
pan_gene_18975	pan_gene_26694	Ear_height;Height_per_day_(until_flowering)	Days_to_anthesis;Days_to_silk;Ear_height;Nodes_to_ear;Photoperiod_Growing-degree_days_to_silk;Plant_height;Tassel_branch_number	0	1	1	1	0	1	0	1	1	0	0	0	1	1	1	1	0	0	0	0	0	0	0	1	1	1	13	near-core
pan_gene_18975	pan_gene_30490	Ear_height;Height_per_day_(until_flowering)	Ear_height	0	1	0	0	0	0	0	0	0	0	0	0	0	0	0	0	0	1	0	0	0	0	0	0	0	0	2	dispensable
pan_gene_18975	pan_gene_31579	Ear_height;Height_per_day_(until_flowering)	Ear_height	0	1	0	1	0	0	0	0	0	0	0	0	0	1	0	0	0	0	0	0	0	0	0	0	0	1	4	dispensable
pan_gene_18975	pan_gene_31840	Ear_height;Height_per_day_(until_flowering)	Anthesis-silking_interval;Days_to_anthesis;Ear_height;Total_amino_acids	0	1	0	0	0	0	0	0	0	0	0	0	0	0	0	0	0	0	0	0	0	0	1	0	0	0	2	dispensable
pan_gene_18975	pan_gene_32449	Ear_height;Height_per_day_(until_flowering)	Ear_height;Plant_height	0	0	0	0	0	0	0	0	0	1	0	0	0	0	0	0	0	0	0	0	0	0	0	0	0	0	1	private
pan_gene_18975	pan_gene_3547	Ear_height;Height_per_day_(until_flowering)	Ear_height;Leaf_length	0	1	0	0	0	0	1	0	0	0	0	0	0	0	0	0	0	0	0	0	0	1	1	0	0	0	4	dispensable
pan_gene_18975	pan_gene_4982	Ear_height;Height_per_day_(until_flowering)	Ear_height;Ratio_of_ear_height_to_total_height	0	1	0	0	1	1	0	0	0	0	0	0	0	0	0	0	0	0	0	0	0	0	0	0	0	0	3	dispensable
pan_gene_18975	pan_gene_5532	Ear_height;Height_per_day_(until_flowering)	100_Kernel_weight;Ear_height;Nodes_per_plant;Ratio_of_ear_height_to_total_height	0	1	0	0	1	1	0	1	1	0	1	0	0	1	0	0	0	1	0	0	0	0	0	0	0	0	8	dispensable
pan_gene_18975	pan_gene_5974	Ear_height;Height_per_day_(until_flowering)	Ear_height	0	0	0	0	0	0	0	0	0	1	0	0	0	0	0	0	0	0	0	0	0	0	0	0	0	0	1	private
pan_gene_18977	pan_gene_5285	Ear_height;Height_per_day_(until_flowering);Plant_height;Tassel_branch_number	Ear_height;Leaf_width;Total_amino_acids	0	0	1	0	0	0	0	0	0	0	0	0	0	0	0	0	0	0	0	0	0	0	0	0	0	0	1	private
pan_gene_19002	pan_gene_25994	Ear_height;Tassel_length	Ear_height	0	0	0	0	0	0	0	0	0	0	0	0	1	0	0	0	0	0	0	0	0	0	0	0	0	0	1	private
pan_gene_19002	pan_gene_26083	Ear_height;Tassel_length	Ear_height;Leaf_length	0	0	0	0	0	0	0	0	0	0	0	0	1	0	0	0	0	0	0	0	0	0	0	0	0	0	1	private
pan_gene_19042	pan_gene_5396	Ear_height	Days_to_anthesis;Days_to_silk;Ear_height;Nodes_per_plant;Tassel_branch_number	0	0	0	0	0	0	0	0	0	0	0	0	0	1	0	0	0	0	0	0	0	0	0	0	0	0	1	private
pan_gene_19049	pan_gene_23770	Ear_height	Ear_height	0	1	1	0	1	1	1	0	0	1	1	1	1	0	1	1	1	0	0	0	1	1	0	1	0	1	16	near-core
pan_gene_19049	pan_gene_23996	Ear_height	Ear_height;Height_per_day_(until_flowering);Plant_height	0	1	1	1	0	0	1	1	0	0	0	1	1	0	0	1	1	0	0	0	1	1	0	1	0	1	13	near-core
pan_gene_19049	pan_gene_25053	Ear_height	Ear_height	0	1	0	0	1	0	0	1	0	0	0	0	1	0	0	0	0	0	1	0	0	0	0	1	0	1	7	dispensable
pan_gene_19049	pan_gene_32191	Ear_height	Ear_height	0	1	0	0	0	0	0	1	1	0	0	0	0	0	0	0	0	0	0	0	1	0	0	0	0	0	4	dispensable
pan_gene_19049	pan_gene_5031	Ear_height	Ear_height	0	1	1	0	0	0	1	0	0	0	0	0	1	0	0	1	0	0	0	0	1	1	0	1	0	1	9	dispensable
pan_gene_19049	pan_gene_6299	Ear_height	Ear_height;Ratio_of_ear_height_to_total_height	0	1	1	0	1	1	1	0	0	1	0	1	1	0	1	0	1	0	1	0	1	1	0	1	0	1	15	near-core
pan_gene_19049	pan_gene_7600	Ear_height	Ear_height;Northern_Leaf_Blight	0	1	1	0	1	1	1	1	0	1	0	1	1	0	0	0	1	0	1	0	1	1	0	1	0	1	15	near-core
pan_gene_19069	pan_gene_26979	Average_internode_length_(below_ear);Ear_height;Ratio_of_ear_height_to_total_height	Ear_height	0	1	0	0	1	1	0	0	0	0	0	1	0	0	0	0	0	0	0	1	0	0	0	0	1	1	7	dispensable
pan_gene_19069	pan_gene_29154	Average_internode_length_(below_ear);Ear_height;Ratio_of_ear_height_to_total_height	Ear_height;Stalk_strength	0	1	0	0	1	1	1	0	0	1	0	1	1	0	1	1	0	1	1	0	1	1	1	0	0	1	15	near-core
pan_gene_19069	pan_gene_30783	Average_internode_length_(below_ear);Ear_height;Ratio_of_ear_height_to_total_height	Ear_height;Glutamate;Photoperiod_Growing-degree_days_to_silk	0	0	0	0	0	1	0	0	0	0	0	0	0	0	0	0	0	0	0	0	0	0	0	0	0	0	1	private
pan_gene_19069	pan_gene_35516	Average_internode_length_(below_ear);Ear_height;Ratio_of_ear_height_to_total_height	Ear_height;Height_per_day_(until_flowering);Plant_height;Sucrose	0	1	0	0	0	0	0	0	0	0	0	0	0	0	0	0	0	0	0	0	0	0	0	0	0	0	1	private
pan_gene_19069	pan_gene_5044	Average_internode_length_(below_ear);Ear_height;Ratio_of_ear_height_to_total_height	Average_internode_length_(below_ear);Average_internode_length_(whole_plant);Ear_height;Leaf_length	0	0	0	0	0	1	0	0	0	0	0	0	0	0	0	1	0	0	0	1	0	0	0	0	0	0	3	dispensable
pan_gene_19069	pan_gene_9064	Average_internode_length_(below_ear);Ear_height;Ratio_of_ear_height_to_total_height	Ear_height;Plant_height	0	1	0	0	0	0	0	0	0	0	0	0	0	0	0	0	0	1	0	0	0	0	1	0	0	0	3	dispensable
pan_gene_19096	pan_gene_20818	Boxcox-transformed_leaf_angle;Ear_height	Days_to_anthesis;Ear_height	0	0	0	0	1	0	0	0	0	0	0	0	0	0	0	0	0	0	0	0	0	0	1	0	0	1	3	dispensable
pan_gene_19096	pan_gene_21002	Boxcox-transformed_leaf_angle;Ear_height	Ear_height;Ratio_of_ear_height_to_total_height	0	0	0	0	1	0	0	0	0	0	0	1	0	1	0	0	1	0	1	0	0	0	1	0	0	0	6	dispensable
pan_gene_19096	pan_gene_215	Boxcox-transformed_leaf_angle;Ear_height	Ear_height	0	0	0	0	0	0	0	0	0	0	0	0	0	0	0	0	0	0	0	0	0	0	0	0	0	1	1	private
pan_gene_19096	pan_gene_25047	Boxcox-transformed_leaf_angle;Ear_height	Ear_height;Height_per_day_(until_flowering);Plant_height	0	0	0	0	0	0	0	0	0	0	0	0	0	0	0	0	1	0	1	0	0	0	0	0	0	0	2	dispensable
pan_gene_19096	pan_gene_26694	Boxcox-transformed_leaf_angle;Ear_height	Days_to_anthesis;Days_to_silk;Ear_height;Nodes_to_ear;Photoperiod_Growing-degree_days_to_silk;Plant_height;Tassel_branch_number	0	0	0	0	1	0	0	0	0	0	0	0	0	0	0	0	0	0	1	0	0	0	0	0	0	0	2	dispensable
pan_gene_19096	pan_gene_29703	Boxcox-transformed_leaf_angle;Ear_height	Average_internode_length_(below_ear);Ear_height;Photoperiod_Growing-degree_days_to_silk	0	0	0	0	1	0	0	0	0	0	0	0	0	1	0	0	1	0	0	0	0	0	0	0	0	0	3	dispensable
pan_gene_19096	pan_gene_305	Boxcox-transformed_leaf_angle;Ear_height	Ear_height;Height_above_ear;Height_per_day_(until_flowering);Plant_height	0	0	0	0	0	0	0	0	0	0	0	1	0	0	0	0	0	0	0	0	0	0	0	0	0	1	2	dispensable
pan_gene_19096	pan_gene_30723	Boxcox-transformed_leaf_angle;Ear_height	Ear_height;Nodes_above_ear	0	0	0	0	1	0	0	0	0	0	0	0	0	0	0	0	0	0	0	0	0	0	0	0	0	0	1	private
pan_gene_19096	pan_gene_31579	Boxcox-transformed_leaf_angle;Ear_height	Ear_height	0	0	0	0	0	0	0	0	0	0	0	0	0	0	0	0	0	0	1	0	0	0	0	0	0	0	1	private
pan_gene_19096	pan_gene_5532	Boxcox-transformed_leaf_angle;Ear_height	100_Kernel_weight;Ear_height;Nodes_per_plant;Ratio_of_ear_height_to_total_height	0	0	0	0	1	0	0	0	0	0	0	0	0	1	0	0	0	0	1	0	0	0	0	0	0	0	3	dispensable
pan_gene_19096	pan_gene_5831	Boxcox-transformed_leaf_angle;Ear_height	Ear_height;PCA_of_metabolites:_PC1	0	0	0	0	1	0	0	0	0	0	0	0	0	1	0	0	0	0	0	0	0	0	0	0	0	1	3	dispensable
pan_gene_19096	pan_gene_9067	Boxcox-transformed_leaf_angle;Ear_height	Ear_height;Nodes_to_ear;Plant_height	0	0	0	0	1	0	0	0	0	0	0	1	0	0	0	0	1	0	1	0	0	0	1	0	0	1	6	dispensable
pan_gene_19118	pan_gene_25479	Ear_height;Stalk_strength;Tassel_length	Ear_height;Height_per_day_(until_flowering)	0	1	0	0	0	0	0	0	0	0	0	0	0	0	0	0	0	0	0	0	0	0	0	0	0	0	1	private
pan_gene_19118	pan_gene_28328	Ear_height;Stalk_strength;Tassel_length	Ear_height;Nodes_to_ear;Ratio_of_ear_height_to_total_height	0	1	0	0	0	0	0	0	1	0	0	0	0	1	0	0	0	0	1	0	0	1	0	0	0	0	5	dispensable
pan_gene_19118	pan_gene_29703	Ear_height;Stalk_strength;Tassel_length	Average_internode_length_(below_ear);Ear_height;Photoperiod_Growing-degree_days_to_silk	0	1	0	1	0	0	0	0	1	0	1	1	0	0	0	1	0	0	1	1	0	1	1	1	1	0	12	near-core
pan_gene_19118	pan_gene_308	Ear_height;Stalk_strength;Tassel_length	Ear_height	0	1	0	0	0	0	0	0	0	0	0	0	0	0	0	0	0	0	0	0	0	0	0	0	0	0	1	private
pan_gene_19118	pan_gene_31580	Ear_height;Stalk_strength;Tassel_length	Ear_height	0	1	0	0	0	0	0	0	0	0	0	0	0	0	0	0	0	0	0	0	0	0	0	0	0	0	1	private
pan_gene_19118	pan_gene_32769	Ear_height;Stalk_strength;Tassel_length	Chlorophyll_A;Ear_height;Nodes_to_ear;Plant_height	0	1	0	1	1	0	0	0	1	0	0	1	1	1	0	0	1	0	0	0	0	0	1	1	0	1	11	near-core
pan_gene_19118	pan_gene_5311	Ear_height;Stalk_strength;Tassel_length	Cob_diameter;Ear_height	0	1	0	0	0	0	0	0	0	1	1	0	0	0	0	0	0	0	0	0	0	0	0	0	0	0	3	dispensable
pan_gene_19118	pan_gene_5831	Ear_height;Stalk_strength;Tassel_length	Ear_height;PCA_of_metabolites:_PC1	0	1	0	0	0	0	0	0	1	0	0	0	0	0	0	1	0	0	0	0	0	0	1	0	0	0	4	dispensable
pan_gene_19118	pan_gene_5838	Ear_height;Stalk_strength;Tassel_length	100_Kernel_weight;Cob_diameter;Ear_height;Sucrose;Tassel_branch_number	0	0	0	1	0	0	0	0	0	0	0	0	0	0	0	0	0	0	0	0	0	0	0	0	0	0	1	private
pan_gene_19118	pan_gene_7741	Ear_height;Stalk_strength;Tassel_length	Ear_height;Northern_Leaf_Blight;Ratio_of_ear_height_to_total_height	0	1	0	0	0	0	0	0	0	0	0	0	0	0	0	0	0	0	0	0	0	0	0	0	0	0	1	private
pan_gene_19118	pan_gene_8250	Ear_height;Stalk_strength;Tassel_length	Ear_height;Ratio_of_ear_height_to_total_height	0	1	0	0	0	0	0	0	0	0	0	0	0	0	0	0	0	0	0	0	0	0	0	0	0	0	1	private
pan_gene_19119	pan_gene_5061	Boxcox-transformed_leaf_angle;Ear_height;Height_above_ear	Average_internode_length_(above_ear);Ear_height;Height_above_ear;Northern_Leaf_Blight;Plant_height;Tassel_branch_number	0	0	0	0	0	0	0	0	0	0	0	0	0	0	0	0	0	0	0	0	0	1	0	0	0	0	1	private
pan_gene_19120	pan_gene_32517	Boxcox-transformed_leaf_angle;Ear_height;Height_above_ear	Cob_diameter;Ear_height;Height_per_day_(until_flowering);Nodes_per_plant;Tassel_branch_number	0	1	0	0	0	0	0	0	0	0	0	0	0	0	0	0	0	0	0	0	0	0	0	0	0	0	1	private
pan_gene_19120	pan_gene_5669	Boxcox-transformed_leaf_angle;Ear_height;Height_above_ear	100_Kernel_weight;Cob_diameter;Ear_height	0	1	0	0	0	0	0	1	0	0	0	0	0	0	0	0	0	0	0	0	0	0	0	0	0	1	3	dispensable
pan_gene_19139	pan_gene_5453	Ear_height	Cob_diameter;Days_to_anthesis;Ear_height;Total_amino_acids	0	1	0	0	0	0	0	0	0	0	0	0	0	0	0	0	0	0	0	0	0	0	0	0	0	0	1	private
pan_gene_192	pan_gene_23848	Ear_height	Ear_height	0	1	0	0	0	0	0	0	0	0	0	0	0	0	0	0	0	0	0	0	0	0	0	0	0	0	1	private
pan_gene_192	pan_gene_27063	Ear_height	Ear_height	0	1	0	0	0	0	0	0	0	0	0	0	0	0	0	0	0	0	0	0	0	0	0	0	0	0	1	private
pan_gene_192	pan_gene_2763	Ear_height	Ear_height;Height_per_day_(until_flowering)	0	1	0	0	0	0	0	0	0	0	0	0	0	0	0	0	0	0	0	0	0	0	0	1	0	0	2	dispensable
pan_gene_192	pan_gene_32176	Ear_height	Days_to_anthesis;Ear_height	0	0	0	0	0	0	0	0	0	0	1	0	0	0	1	0	0	1	1	1	0	0	1	1	0	1	8	dispensable
pan_gene_192	pan_gene_32433	Ear_height	Ear_height;Plant_height;Ratio_of_ear_height_to_total_height;Stalk_strength	0	1	0	0	0	0	0	0	0	0	0	0	0	0	0	0	0	0	0	0	0	0	0	0	0	0	1	private
pan_gene_192	pan_gene_344	Ear_height	Average_internode_length_(whole_plant);Chlorophyll_B;Ear_height;Height_per_day_(until_flowering);Plant_height;Tassel_length	0	1	0	0	0	0	0	0	0	0	0	0	0	0	0	0	0	0	0	0	0	0	1	0	0	0	2	dispensable
pan_gene_20296	pan_gene_21881	Ear_height	Anthesis-silking_interval;Ear_height;Leaf_width;Nodes_to_ear;Ratio_of_ear_height_to_total_height	0	0	0	0	0	0	0	0	1	0	0	0	0	0	0	0	0	0	0	0	0	0	0	0	0	0	1	private
pan_gene_20296	pan_gene_26653	Ear_height	Ear_height;Leaf_width;Nodes_above_ear;Nodes_per_plant;Nodes_to_ear;Plant_height	0	0	0	1	0	1	0	0	1	1	1	0	0	0	0	0	0	1	0	0	0	0	0	0	0	0	6	dispensable
pan_gene_20296	pan_gene_26694	Ear_height	Days_to_anthesis;Days_to_silk;Ear_height;Nodes_to_ear;Photoperiod_Growing-degree_days_to_silk;Plant_height;Tassel_branch_number	0	0	0	1	0	0	0	0	1	0	1	0	0	0	0	1	0	1	0	0	0	0	0	1	0	0	6	dispensable
pan_gene_20296	pan_gene_31579	Ear_height	Ear_height	0	0	0	1	0	0	0	0	1	0	0	0	0	0	0	0	0	0	0	0	0	0	0	0	0	0	2	dispensable
pan_gene_20296	pan_gene_32148	Ear_height	Ear_height;Height_per_day_(until_flowering)	0	0	0	0	0	0	0	0	0	0	0	0	0	0	0	0	0	0	1	0	0	1	0	0	1	0	3	dispensable
pan_gene_20296	pan_gene_4982	Ear_height	Ear_height;Ratio_of_ear_height_to_total_height	0	0	0	0	0	1	0	0	0	0	0	0	0	0	0	1	0	0	0	0	0	0	0	0	0	0	2	dispensable
pan_gene_20299	pan_gene_26664	Ear_height	Ear_height;Leaf_width;Nodes_per_plant	0	0	0	0	0	0	0	0	0	0	0	0	0	1	0	1	0	0	0	0	0	0	0	0	0	0	2	dispensable
pan_gene_20417	pan_gene_25047	Ear_height	Ear_height;Height_per_day_(until_flowering);Plant_height	0	0	0	0	0	1	1	0	1	1	0	0	1	0	1	0	1	0	1	1	1	0	0	0	1	0	11	near-core
pan_gene_20417	pan_gene_26294	Ear_height	Days_to_anthesis;Ear_height	0	0	0	0	0	1	1	0	0	0	0	0	0	0	0	0	0	0	0	0	0	0	0	0	0	0	2	dispensable
pan_gene_20417	pan_gene_27648	Ear_height	Ear_height;Nodes_to_ear;PCA_of_metabolites:_PC1;Ratio_of_ear_height_to_total_height	0	0	0	0	0	0	0	0	0	1	0	0	0	0	0	0	0	0	0	0	0	0	0	0	0	0	1	private
pan_gene_20417	pan_gene_31579	Ear_height	Ear_height	0	0	0	1	1	0	0	0	1	0	0	0	0	1	0	0	0	0	1	0	0	0	0	0	0	1	6	dispensable
pan_gene_20417	pan_gene_5831	Ear_height	Ear_height;PCA_of_metabolites:_PC1	0	0	0	1	0	1	1	1	1	1	0	0	1	1	0	0	0	0	1	1	1	0	0	0	0	0	11	near-core
pan_gene_20417	pan_gene_9067	Ear_height	Ear_height;Nodes_to_ear;Plant_height	0	0	0	0	1	1	1	0	1	0	0	1	1	0	1	1	1	0	1	1	0	0	0	0	1	1	13	near-core
pan_gene_20530	pan_gene_21002	Ear_height	Ear_height;Ratio_of_ear_height_to_total_height	0	1	1	0	0	1	0	1	1	0	0	0	1	0	0	0	0	1	1	0	1	1	0	0	0	1	11	near-core
pan_gene_20530	pan_gene_21445	Ear_height	Ear_height;Ratio_of_ear_height_to_total_height	0	1	0	1	0	1	0	1	0	0	0	0	1	0	0	0	0	1	0	0	1	0	0	0	0	1	8	dispensable
pan_gene_20530	pan_gene_25478	Ear_height	Ear_height;Height_per_day_(until_flowering);Nodes_per_plant	0	1	0	0	0	0	0	1	0	0	0	0	0	0	0	0	0	0	0	0	1	0	1	0	0	0	4	dispensable
pan_gene_20530	pan_gene_32607	Ear_height	Ear_height;Total_amino_acids	0	1	0	1	0	1	0	0	1	0	0	0	0	1	0	0	0	0	0	0	1	0	0	0	0	0	6	dispensable
pan_gene_20800	pan_gene_2727	Ear_height	Ear_height;Plant_height	0	1	0	0	0	0	0	0	0	0	0	0	0	0	0	0	0	0	0	0	0	0	0	0	0	0	1	private
pan_gene_20800	pan_gene_30509	Ear_height	Ear_height	0	1	0	0	0	0	0	0	0	0	0	0	0	0	0	0	0	0	0	0	0	0	0	0	0	0	1	private
pan_gene_20800	pan_gene_31974	Ear_height	Boxcox-transformed_leaf_angle;Days_to_anthesis;Ear_height;Tassel_branch_number;Tassel_length	0	1	0	0	0	0	0	0	0	0	0	0	0	0	0	0	0	0	0	0	0	0	0	0	0	0	1	private
pan_gene_20818	pan_gene_25094	Days_to_anthesis;Ear_height	Ear_height	0	1	1	0	0	0	0	1	0	0	0	0	0	0	0	0	0	0	0	0	0	0	0	0	0	0	3	dispensable
pan_gene_20818	pan_gene_29997	Days_to_anthesis;Ear_height	Ear_height;Ear_row_number;Height_per_day_(until_flowering)	0	0	1	0	0	0	0	1	0	0	0	0	0	0	0	0	0	0	0	0	0	0	0	0	0	0	2	dispensable
pan_gene_20818	pan_gene_31840	Days_to_anthesis;Ear_height	Anthesis-silking_interval;Days_to_anthesis;Ear_height;Total_amino_acids	0	1	1	1	0	0	1	0	1	1	0	1	1	1	0	0	0	0	0	0	0	0	1	0	1	1	12	near-core
pan_gene_20818	pan_gene_4329	Days_to_anthesis;Ear_height	Ear_height;Photoperiod_Growing-degree_days_to_silk	0	1	0	1	1	0	0	1	1	0	0	0	0	0	0	0	0	0	0	0	1	0	0	0	0	0	6	dispensable
pan_gene_20818	pan_gene_5838	Days_to_anthesis;Ear_height	100_Kernel_weight;Cob_diameter;Ear_height;Sucrose;Tassel_branch_number	0	0	0	1	1	1	1	0	0	1	0	0	0	0	0	0	0	0	0	0	0	0	0	0	0	0	5	dispensable
pan_gene_21002	pan_gene_21445	Ear_height;Ratio_of_ear_height_to_total_height	Ear_height;Ratio_of_ear_height_to_total_height	0	1	1	1	0	1	1	1	1	1	1	0	1	0	0	0	0	1	1	0	1	0	1	0	0	1	15	near-core
pan_gene_21002	pan_gene_22414	Ear_height;Ratio_of_ear_height_to_total_height	Ear_height;Leaf_width;Nodes_to_ear;Ratio_of_ear_height_to_total_height	0	1	0	1	1	0	0	0	1	0	0	0	1	1	0	0	0	1	1	0	1	0	1	0	0	1	11	near-core
pan_gene_21002	pan_gene_24897	Ear_height;Ratio_of_ear_height_to_total_height	Ear_height	0	0	0	0	1	0	0	0	0	1	0	0	0	0	0	0	0	1	0	0	1	0	0	0	0	0	4	dispensable
pan_gene_21002	pan_gene_25047	Ear_height;Ratio_of_ear_height_to_total_height	Ear_height;Height_per_day_(until_flowering);Plant_height	0	1	1	0	0	1	1	0	1	0	1	1	0	0	1	0	1	0	1	0	1	0	0	1	1	0	13	near-core
pan_gene_21002	pan_gene_26694	Ear_height;Ratio_of_ear_height_to_total_height	Days_to_anthesis;Days_to_silk;Ear_height;Nodes_to_ear;Photoperiod_Growing-degree_days_to_silk;Plant_height;Tassel_branch_number	0	1	0	1	1	1	0	0	1	0	0	1	0	1	0	0	0	1	0	0	0	0	0	0	0	1	9	dispensable
pan_gene_21002	pan_gene_29703	Ear_height;Ratio_of_ear_height_to_total_height	Average_internode_length_(below_ear);Ear_height;Photoperiod_Growing-degree_days_to_silk	0	1	0	0	1	0	1	1	0	0	1	0	1	1	0	0	0	0	0	0	1	0	0	0	0	0	8	dispensable
pan_gene_21002	pan_gene_29852	Ear_height;Ratio_of_ear_height_to_total_height	Days_to_anthesis;Ear_height	0	1	0	1	1	0	1	1	1	0	1	0	1	1	0	0	1	1	0	0	1	0	0	0	1	0	13	near-core
pan_gene_21002	pan_gene_30115	Ear_height;Ratio_of_ear_height_to_total_height	Ear_height	0	0	0	0	0	0	0	0	0	0	1	0	0	0	0	0	0	0	0	0	0	0	0	0	0	0	1	private
pan_gene_21002	pan_gene_305	Ear_height;Ratio_of_ear_height_to_total_height	Ear_height;Height_above_ear;Height_per_day_(until_flowering);Plant_height	0	1	0	0	0	0	0	0	0	0	0	0	0	0	0	0	0	0	0	0	0	0	0	0	0	0	1	private
pan_gene_21002	pan_gene_30723	Ear_height;Ratio_of_ear_height_to_total_height	Ear_height;Nodes_above_ear	0	0	0	1	1	0	0	0	0	0	0	0	0	0	0	1	0	0	0	0	1	0	0	0	1	0	5	dispensable
pan_gene_21002	pan_gene_31044	Ear_height;Ratio_of_ear_height_to_total_height	Boxcox-transformed_leaf_angle;Ear_height;Height_per_day_(until_flowering)	0	1	0	1	1	1	0	0	1	0	0	0	1	0	0	0	0	0	0	1	0	1	0	0	0	0	8	dispensable
pan_gene_21002	pan_gene_31579	Ear_height;Ratio_of_ear_height_to_total_height	Ear_height	0	1	0	1	1	0	0	0	1	0	0	0	1	1	0	0	0	0	1	0	0	0	0	0	0	1	8	dispensable
pan_gene_21002	pan_gene_31580	Ear_height;Ratio_of_ear_height_to_total_height	Ear_height	0	1	1	1	1	0	1	0	1	1	1	1	1	1	0	0	1	1	1	1	1	1	1	1	0	1	20	core
pan_gene_21002	pan_gene_32449	Ear_height;Ratio_of_ear_height_to_total_height	Ear_height;Plant_height	0	0	0	0	1	0	0	0	0	1	0	0	1	0	0	1	0	0	0	0	0	0	0	0	0	0	4	dispensable
pan_gene_21002	pan_gene_32730	Ear_height;Ratio_of_ear_height_to_total_height	Ear_height;Southern_leaf_blight	0	1	0	1	1	1	1	1	1	0	1	1	0	1	0	0	1	1	0	0	1	0	1	1	1	0	16	near-core
pan_gene_21002	pan_gene_3547	Ear_height;Ratio_of_ear_height_to_total_height	Ear_height;Leaf_length	0	1	1	0	0	0	0	0	0	0	0	0	0	0	0	0	0	0	1	0	0	0	1	0	0	0	4	dispensable
pan_gene_21002	pan_gene_35516	Ear_height;Ratio_of_ear_height_to_total_height	Ear_height;Height_per_day_(until_flowering);Plant_height;Sucrose	0	1	0	0	0	0	0	0	0	0	0	0	0	0	0	0	0	0	0	0	0	0	0	0	0	0	1	private
pan_gene_21002	pan_gene_5521	Ear_height;Ratio_of_ear_height_to_total_height	Ear_height	0	1	0	1	0	1	0	0	1	0	0	0	0	1	0	0	0	1	0	0	0	0	1	0	1	1	9	dispensable
pan_gene_21002	pan_gene_5532	Ear_height;Ratio_of_ear_height_to_total_height	100_Kernel_weight;Ear_height;Nodes_per_plant;Ratio_of_ear_height_to_total_height	0	1	0	1	1	1	0	1	1	1	1	1	1	1	1	1	0	1	1	1	0	0	0	0	1	1	18	near-core
pan_gene_21002	pan_gene_5831	Ear_height;Ratio_of_ear_height_to_total_height	Ear_height;PCA_of_metabolites:_PC1	0	1	0	1	0	1	1	1	1	1	1	1	1	1	1	0	1	1	1	1	1	0	0	1	0	1	19	near-core
pan_gene_21002	pan_gene_5838	Ear_height;Ratio_of_ear_height_to_total_height	100_Kernel_weight;Cob_diameter;Ear_height;Sucrose;Tassel_branch_number	0	0	0	0	1	1	1	0	0	1	0	1	0	0	1	1	0	0	0	0	0	0	0	0	0	1	8	dispensable
pan_gene_21002	pan_gene_7741	Ear_height;Ratio_of_ear_height_to_total_height	Ear_height;Northern_Leaf_Blight;Ratio_of_ear_height_to_total_height	0	1	0	0	1	0	1	0	0	0	0	0	0	0	0	0	0	0	1	0	0	0	0	0	0	0	4	dispensable
pan_gene_21002	pan_gene_8250	Ear_height;Ratio_of_ear_height_to_total_height	Ear_height;Ratio_of_ear_height_to_total_height	0	1	0	1	1	1	1	1	1	0	1	1	0	1	0	0	0	0	0	0	0	0	0	1	1	1	13	near-core
pan_gene_21002	pan_gene_9067	Ear_height;Ratio_of_ear_height_to_total_height	Ear_height;Nodes_to_ear;Plant_height	0	1	0	0	1	1	1	1	1	1	0	0	1	0	0	1	1	1	0	0	0	0	1	0	1	1	14	near-core
pan_gene_212	pan_gene_27382	Average_internode_length_(below_ear);Cob_diameter;Ear_height	Ear_height	0	1	0	0	0	0	0	0	0	0	0	0	0	0	0	0	0	0	0	0	0	0	0	0	0	0	1	private
pan_gene_212	pan_gene_4329	Average_internode_length_(below_ear);Cob_diameter;Ear_height	Ear_height;Photoperiod_Growing-degree_days_to_silk	0	1	0	0	0	0	0	0	0	0	0	0	0	0	0	0	0	0	0	0	0	0	0	0	0	0	1	private
pan_gene_212	pan_gene_9220	Average_internode_length_(below_ear);Cob_diameter;Ear_height	Days_to_anthesis;Ear_height	0	1	1	1	0	0	1	0	0	1	0	0	1	0	0	0	0	0	0	0	0	0	0	0	0	0	6	dispensable
pan_gene_21445	pan_gene_22414	Ear_height;Ratio_of_ear_height_to_total_height	Ear_height;Leaf_width;Nodes_to_ear;Ratio_of_ear_height_to_total_height	0	1	1	1	0	0	1	0	0	0	0	0	1	0	0	0	0	0	0	0	1	0	1	0	0	0	7	dispensable
pan_gene_21445	pan_gene_25478	Ear_height;Ratio_of_ear_height_to_total_height	Ear_height;Height_per_day_(until_flowering);Nodes_per_plant	0	1	0	0	0	0	0	1	0	0	0	0	0	0	0	0	0	0	1	0	1	0	1	0	0	1	6	dispensable
pan_gene_21445	pan_gene_30490	Ear_height;Ratio_of_ear_height_to_total_height	Ear_height	0	1	0	0	0	1	0	0	0	0	1	0	0	0	0	0	0	0	0	0	0	0	0	0	0	0	3	dispensable
pan_gene_215	pan_gene_26294	Ear_height	Days_to_anthesis;Ear_height	0	0	0	0	0	0	0	0	0	0	0	0	0	0	0	0	0	0	0	0	0	0	0	0	0	1	1	private
pan_gene_215	pan_gene_26665	Ear_height	Ear_height;Leaf_width;Nodes_per_plant;Nodes_to_ear	0	0	0	0	0	0	0	0	0	0	0	0	0	0	0	0	0	0	0	1	0	0	0	0	0	0	1	private
pan_gene_215	pan_gene_28732	Ear_height	Anthesis-silking_interval;Days_to_anthesis;Ear_height;Leaf_length;Leaf_width;Nodes_per_plant;Photoperiod_Growing-degree_days_to_silk;Photoperiod_growing-degree_days_to_anthesis	0	0	0	0	0	0	0	0	0	0	0	0	0	0	0	0	1	1	0	0	0	0	0	0	0	1	3	dispensable
pan_gene_215	pan_gene_29852	Ear_height	Days_to_anthesis;Ear_height	0	0	0	0	0	0	0	0	0	0	0	0	0	0	0	0	0	1	0	0	0	0	0	0	0	0	1	private
pan_gene_215	pan_gene_32730	Ear_height	Ear_height;Southern_leaf_blight	0	0	0	0	0	0	0	0	0	0	0	0	0	0	0	1	1	1	0	0	0	0	0	0	0	1	4	dispensable
pan_gene_215	pan_gene_5521	Ear_height	Ear_height	0	0	0	0	0	0	0	0	0	0	0	0	0	0	0	1	0	0	0	0	0	0	0	0	0	0	1	private
pan_gene_215	pan_gene_9067	Ear_height	Ear_height;Nodes_to_ear;Plant_height	0	0	0	0	0	0	0	0	0	0	0	0	0	0	0	0	0	1	0	0	0	0	0	0	0	0	1	private
pan_gene_21880	pan_gene_26143	Average_internode_length_(below_ear);Ear_height	Ear_height;Nodes_to_ear	0	1	0	0	0	0	0	0	0	0	0	0	0	0	0	0	0	0	0	0	0	0	0	0	0	0	1	private
pan_gene_21881	pan_gene_22414	Anthesis-silking_interval;Ear_height;Leaf_width;Nodes_to_ear;Ratio_of_ear_height_to_total_height	Ear_height;Leaf_width;Nodes_to_ear;Ratio_of_ear_height_to_total_height	0	1	0	0	0	0	0	0	1	1	0	0	0	0	0	0	0	0	1	0	0	0	0	0	0	0	4	dispensable
pan_gene_21881	pan_gene_25481	Anthesis-silking_interval;Ear_height;Leaf_width;Nodes_to_ear;Ratio_of_ear_height_to_total_height	Ear_height;Nodes_per_plant;Nodes_to_ear	0	1	1	0	0	0	0	0	0	1	0	0	0	0	0	0	0	0	1	0	0	0	0	0	0	0	4	dispensable
pan_gene_21881	pan_gene_26653	Anthesis-silking_interval;Ear_height;Leaf_width;Nodes_to_ear;Ratio_of_ear_height_to_total_height	Ear_height;Leaf_width;Nodes_above_ear;Nodes_per_plant;Nodes_to_ear;Plant_height	0	1	0	1	0	0	0	0	0	0	0	0	0	0	0	0	0	0	0	0	0	0	0	1	0	0	3	dispensable
pan_gene_21881	pan_gene_26694	Anthesis-silking_interval;Ear_height;Leaf_width;Nodes_to_ear;Ratio_of_ear_height_to_total_height	Days_to_anthesis;Days_to_silk;Ear_height;Nodes_to_ear;Photoperiod_Growing-degree_days_to_silk;Plant_height;Tassel_branch_number	0	1	1	0	0	0	0	0	1	1	0	0	0	0	0	0	0	0	1	0	0	0	0	0	0	0	5	dispensable
pan_gene_21881	pan_gene_305	Anthesis-silking_interval;Ear_height;Leaf_width;Nodes_to_ear;Ratio_of_ear_height_to_total_height	Ear_height;Height_above_ear;Height_per_day_(until_flowering);Plant_height	0	1	0	0	0	0	0	0	0	0	1	0	1	0	0	0	0	0	1	0	0	1	0	0	1	1	7	dispensable
pan_gene_21881	pan_gene_32730	Anthesis-silking_interval;Ear_height;Leaf_width;Nodes_to_ear;Ratio_of_ear_height_to_total_height	Ear_height;Southern_leaf_blight	0	1	0	0	0	0	1	0	1	0	0	1	0	1	0	0	0	0	0	0	0	0	0	0	0	0	5	dispensable
pan_gene_21881	pan_gene_3547	Anthesis-silking_interval;Ear_height;Leaf_width;Nodes_to_ear;Ratio_of_ear_height_to_total_height	Ear_height;Leaf_length	0	1	0	0	0	0	0	0	0	0	0	0	0	0	0	0	0	0	0	0	0	0	0	0	0	0	1	private
pan_gene_21881	pan_gene_5974	Anthesis-silking_interval;Ear_height;Leaf_width;Nodes_to_ear;Ratio_of_ear_height_to_total_height	Ear_height	0	0	0	0	0	0	0	0	0	1	0	0	0	0	0	0	0	0	0	0	0	0	0	0	0	0	1	private
pan_gene_21881	pan_gene_623	Anthesis-silking_interval;Ear_height;Leaf_width;Nodes_to_ear;Ratio_of_ear_height_to_total_height	Ear_height	0	1	0	0	0	0	0	0	0	0	0	0	0	0	0	0	0	0	0	0	0	1	1	0	0	1	4	dispensable
pan_gene_21881	pan_gene_9065	Anthesis-silking_interval;Ear_height;Leaf_width;Nodes_to_ear;Ratio_of_ear_height_to_total_height	Ear_height;Height_per_day_(until_flowering);Plant_height	0	1	0	0	0	0	1	0	0	0	0	1	0	0	0	0	0	0	0	0	0	0	0	0	0	0	3	dispensable
pan_gene_21918	pan_gene_24018	Ear_height;Height_above_ear;Plant_height	Ear_height;Nitrate;Northern_Leaf_Blight	0	0	0	0	0	0	1	1	0	0	0	0	0	0	0	0	0	0	0	0	0	0	0	0	0	0	2	dispensable
pan_gene_21918	pan_gene_347	Ear_height;Height_above_ear;Plant_height	Average_internode_length_(whole_plant);Boxcox-transformed_leaf_angle;Ear_height	0	0	0	0	0	0	0	0	0	0	0	0	0	0	0	0	0	1	0	0	0	0	0	0	0	0	1	private
pan_gene_21971	pan_gene_31238	Ear_height;Height_per_day_(until_flowering)	Ear_height	0	1	1	1	1	1	1	1	1	0	0	0	1	0	0	0	0	1	1	1	1	1	1	0	1	0	16	near-core
pan_gene_21971	pan_gene_4973	Ear_height;Height_per_day_(until_flowering)	Ear_height	0	1	1	0	0	0	1	0	0	0	0	1	0	0	0	0	1	0	0	0	1	0	1	1	0	1	9	dispensable
pan_gene_21971	pan_gene_7483	Ear_height;Height_per_day_(until_flowering)	Ear_height;Nitrate	0	1	0	0	0	0	0	0	1	0	0	1	0	0	1	0	0	0	1	1	1	0	1	1	0	0	9	dispensable
pan_gene_22414	pan_gene_24897	Ear_height;Leaf_width;Nodes_to_ear;Ratio_of_ear_height_to_total_height	Ear_height	0	0	0	0	1	0	0	0	0	1	0	0	0	0	0	0	0	1	0	0	1	0	0	0	0	0	4	dispensable
pan_gene_22414	pan_gene_25481	Ear_height;Leaf_width;Nodes_to_ear;Ratio_of_ear_height_to_total_height	Ear_height;Nodes_per_plant;Nodes_to_ear	0	1	0	1	0	0	0	0	1	1	0	0	0	0	0	0	0	1	0	0	0	0	1	0	0	0	6	dispensable
pan_gene_22414	pan_gene_25497	Ear_height;Leaf_width;Nodes_to_ear;Ratio_of_ear_height_to_total_height	Ear_height;Plant_height	0	1	1	1	0	0	1	0	1	1	1	0	1	1	0	0	0	1	0	1	1	0	1	0	0	1	14	near-core
pan_gene_22414	pan_gene_26694	Ear_height;Leaf_width;Nodes_to_ear;Ratio_of_ear_height_to_total_height	Days_to_anthesis;Days_to_silk;Ear_height;Nodes_to_ear;Photoperiod_Growing-degree_days_to_silk;Plant_height;Tassel_branch_number	0	1	1	1	1	1	1	1	1	1	0	1	0	1	0	1	0	1	1	1	0	0	1	0	0	1	17	near-core
pan_gene_22414	pan_gene_29852	Ear_height;Leaf_width;Nodes_to_ear;Ratio_of_ear_height_to_total_height	Days_to_anthesis;Ear_height	0	1	0	1	1	0	0	1	1	0	1	0	0	0	0	0	0	0	0	0	1	0	1	0	0	0	8	dispensable
pan_gene_22414	pan_gene_30115	Ear_height;Leaf_width;Nodes_to_ear;Ratio_of_ear_height_to_total_height	Ear_height	0	0	0	0	1	0	0	0	0	0	1	0	0	0	0	0	0	0	0	0	0	0	0	0	0	0	2	dispensable
pan_gene_22414	pan_gene_305	Ear_height;Leaf_width;Nodes_to_ear;Ratio_of_ear_height_to_total_height	Ear_height;Height_above_ear;Height_per_day_(until_flowering);Plant_height	0	1	0	0	0	0	0	0	0	0	0	0	0	0	0	0	0	0	0	0	0	0	0	0	0	0	1	private
pan_gene_22414	pan_gene_31579	Ear_height;Leaf_width;Nodes_to_ear;Ratio_of_ear_height_to_total_height	Ear_height	0	1	0	1	1	1	1	0	1	1	0	0	1	1	0	0	0	0	1	0	0	0	0	0	0	1	11	near-core
pan_gene_22414	pan_gene_32431	Ear_height;Leaf_width;Nodes_to_ear;Ratio_of_ear_height_to_total_height	Average_internode_length_(above_ear);Average_internode_length_(below_ear);Ear_height	0	1	1	1	0	0	1	0	1	0	1	0	0	0	1	0	0	1	0	0	0	0	1	0	0	0	9	dispensable
pan_gene_22414	pan_gene_5051	Ear_height;Leaf_width;Nodes_to_ear;Ratio_of_ear_height_to_total_height	Average_internode_length_(above_ear);Average_internode_length_(whole_plant);Ear_height;Height_per_day_(until_flowering);Plant_height	0	1	1	1	1	0	1	0	1	1	0	0	1	0	1	1	0	1	1	0	1	0	1	0	0	0	14	near-core
pan_gene_22414	pan_gene_5532	Ear_height;Leaf_width;Nodes_to_ear;Ratio_of_ear_height_to_total_height	100_Kernel_weight;Ear_height;Nodes_per_plant;Ratio_of_ear_height_to_total_height	0	1	0	1	1	0	0	1	1	1	1	0	0	1	1	0	0	1	1	1	1	1	0	1	0	1	16	near-core
pan_gene_22414	pan_gene_5831	Ear_height;Leaf_width;Nodes_to_ear;Ratio_of_ear_height_to_total_height	Ear_height;PCA_of_metabolites:_PC1	0	1	0	1	0	0	0	0	0	0	0	0	0	0	0	0	0	0	1	0	0	0	0	0	0	0	3	dispensable
pan_gene_22414	pan_gene_5974	Ear_height;Leaf_width;Nodes_to_ear;Ratio_of_ear_height_to_total_height	Ear_height	0	0	0	0	0	0	1	0	0	0	0	0	0	0	0	0	0	0	0	0	0	0	0	0	0	0	1	private
pan_gene_22414	pan_gene_8446	Ear_height;Leaf_width;Nodes_to_ear;Ratio_of_ear_height_to_total_height	Ear_height;Nodes_per_plant;Nodes_to_ear;Stalk_strength;Tassel_branch_number	0	0	0	0	0	1	0	0	0	0	0	0	0	0	0	0	0	1	0	0	0	0	0	0	0	0	2	dispensable
pan_gene_22414	pan_gene_9067	Ear_height;Leaf_width;Nodes_to_ear;Ratio_of_ear_height_to_total_height	Ear_height;Nodes_to_ear;Plant_height	0	1	0	0	1	0	0	0	1	1	1	0	0	0	0	0	0	0	0	0	0	0	0	0	0	0	5	dispensable
pan_gene_22477	pan_gene_24897	Average_internode_length_(below_ear);Ear_height;Sucrose	Ear_height	0	0	0	0	1	0	0	0	0	0	0	0	0	0	0	0	0	1	0	0	0	0	0	0	0	0	2	dispensable
pan_gene_22477	pan_gene_4485	Average_internode_length_(below_ear);Ear_height;Sucrose	Anthesis-silking_interval;Ear_height	0	0	0	0	0	0	0	0	0	0	0	0	0	0	0	0	0	0	0	0	0	1	0	0	0	0	1	private
pan_gene_22477	pan_gene_5532	Average_internode_length_(below_ear);Ear_height;Sucrose	100_Kernel_weight;Ear_height;Nodes_per_plant;Ratio_of_ear_height_to_total_height	0	1	0	0	1	0	0	0	0	0	0	1	0	0	0	0	0	1	0	0	0	1	0	0	0	0	5	dispensable
pan_gene_22477	pan_gene_8446	Average_internode_length_(below_ear);Ear_height;Sucrose	Ear_height;Nodes_per_plant;Nodes_to_ear;Stalk_strength;Tassel_branch_number	0	0	0	0	0	0	0	0	0	0	0	0	0	0	0	0	1	1	0	0	0	0	0	0	0	0	2	dispensable
pan_gene_2352	pan_gene_25394	Ear_height	Ear_height	0	0	0	0	1	0	0	0	0	0	0	0	0	0	0	1	0	0	0	0	1	0	0	0	0	0	3	dispensable
pan_gene_2352	pan_gene_25479	Ear_height	Ear_height;Height_per_day_(until_flowering)	0	1	0	1	0	0	0	1	0	0	0	0	0	0	0	0	0	0	1	0	0	0	0	0	0	0	4	dispensable
pan_gene_2352	pan_gene_26689	Ear_height	Anthesis-silking_interval;Boxcox-transformed_leaf_angle;Ear_height;Nodes_per_plant	0	1	0	1	0	0	0	0	0	0	0	1	0	0	0	1	0	0	0	0	0	0	0	0	0	0	4	dispensable
pan_gene_2352	pan_gene_28557	Ear_height	Ear_height	0	1	0	1	0	1	0	0	0	0	1	0	0	0	0	1	0	0	0	0	0	0	0	0	1	0	6	dispensable
pan_gene_2352	pan_gene_29703	Ear_height	Average_internode_length_(below_ear);Ear_height;Photoperiod_Growing-degree_days_to_silk	0	1	0	0	0	0	0	0	0	0	0	0	0	0	0	0	0	0	0	0	0	0	0	0	0	0	1	private
pan_gene_2352	pan_gene_31044	Ear_height	Boxcox-transformed_leaf_angle;Ear_height;Height_per_day_(until_flowering)	0	1	0	0	0	0	0	0	0	0	0	0	1	0	0	0	0	0	0	0	0	0	0	1	0	0	3	dispensable
pan_gene_2352	pan_gene_31450	Ear_height	Average_internode_length_(below_ear);Ear_height;Glucose;Height_per_day_(until_flowering);Nodes_above_ear;Plant_height	0	1	0	0	0	0	0	0	0	0	0	0	0	0	0	1	0	0	0	1	0	0	0	0	0	0	3	dispensable
pan_gene_2352	pan_gene_31580	Ear_height	Ear_height	0	1	0	1	1	0	0	1	0	0	0	0	0	0	0	0	0	0	0	0	0	0	0	0	0	0	4	dispensable
pan_gene_2352	pan_gene_5532	Ear_height	100_Kernel_weight;Ear_height;Nodes_per_plant;Ratio_of_ear_height_to_total_height	0	1	0	1	0	1	0	1	0	0	1	0	0	0	0	0	0	0	0	0	0	0	1	1	1	0	8	dispensable
pan_gene_2352	pan_gene_7741	Ear_height	Ear_height;Northern_Leaf_Blight;Ratio_of_ear_height_to_total_height	0	1	0	0	0	0	0	1	0	0	0	0	0	0	0	0	0	0	0	0	0	0	0	0	0	0	2	dispensable
pan_gene_2352	pan_gene_8672	Ear_height	Ear_height;Nodes_per_plant;Ratio_of_ear_height_to_total_height	0	1	0	0	0	0	0	0	0	0	0	0	0	0	0	0	0	1	0	0	0	0	0	0	0	0	2	dispensable
pan_gene_23757	pan_gene_25478	Ear_height;Northern_Leaf_Blight	Ear_height;Height_per_day_(until_flowering);Nodes_per_plant	0	1	0	0	0	1	0	0	0	0	0	0	0	0	0	0	0	0	0	0	0	0	1	0	0	0	3	dispensable
pan_gene_23757	pan_gene_31044	Ear_height;Northern_Leaf_Blight	Boxcox-transformed_leaf_angle;Ear_height;Height_per_day_(until_flowering)	0	1	0	1	0	0	0	0	0	0	0	0	0	0	0	0	0	0	0	0	0	0	0	0	0	0	2	dispensable
pan_gene_23757	pan_gene_31579	Ear_height;Northern_Leaf_Blight	Ear_height	0	1	0	0	0	0	0	0	1	1	0	0	0	0	0	0	0	0	1	0	0	0	0	0	0	0	4	dispensable
pan_gene_23757	pan_gene_31580	Ear_height;Northern_Leaf_Blight	Ear_height	0	1	1	0	0	0	0	0	1	0	0	0	0	0	0	0	0	0	0	0	0	1	0	0	0	0	4	dispensable
pan_gene_23757	pan_gene_32607	Ear_height;Northern_Leaf_Blight	Ear_height;Total_amino_acids	0	1	0	1	0	0	1	0	0	0	0	0	0	0	0	0	0	0	0	0	0	0	0	0	0	0	3	dispensable
pan_gene_23757	pan_gene_35516	Ear_height;Northern_Leaf_Blight	Ear_height;Height_per_day_(until_flowering);Plant_height;Sucrose	0	1	0	0	0	0	0	0	0	0	0	0	0	0	0	0	0	0	0	0	0	0	0	0	0	0	1	private
pan_gene_23757	pan_gene_9064	Ear_height;Northern_Leaf_Blight	Ear_height;Plant_height	0	1	0	0	0	0	0	0	0	0	0	0	0	0	0	0	0	0	0	0	0	0	0	0	0	0	1	private
pan_gene_23757	pan_gene_97998	Ear_height;Northern_Leaf_Blight	Ear_height;Nodes_to_ear;Ratio_of_ear_height_to_total_height;Tassel_length	0	0	0	0	0	0	0	0	0	0	0	0	0	0	0	0	0	1	0	0	0	0	0	0	0	0	1	private
pan_gene_23770	pan_gene_3760	Ear_height	Ear_height	0	1	1	0	1	1	1	1	1	1	1	1	1	0	1	1	1	1	1	0	1	1	1	1	1	0	21	core
pan_gene_23836	pan_gene_25394	Ear_height;Nodes_per_plant;Tassel_length	Ear_height	0	0	0	0	0	0	1	0	0	1	0	1	0	0	0	0	0	1	0	0	0	0	0	0	0	1	5	dispensable
pan_gene_23836	pan_gene_28328	Ear_height;Nodes_per_plant;Tassel_length	Ear_height;Nodes_to_ear;Ratio_of_ear_height_to_total_height	0	1	0	0	1	0	0	0	0	0	0	0	1	0	0	1	0	0	0	0	0	0	0	0	0	0	4	dispensable
pan_gene_23836	pan_gene_28557	Ear_height;Nodes_per_plant;Tassel_length	Ear_height	0	1	0	1	1	0	1	0	0	1	0	0	0	0	0	1	0	0	0	0	0	0	0	0	0	0	6	dispensable
pan_gene_23836	pan_gene_29703	Ear_height;Nodes_per_plant;Tassel_length	Average_internode_length_(below_ear);Ear_height;Photoperiod_Growing-degree_days_to_silk	0	1	0	1	1	0	0	0	0	1	0	0	0	1	0	1	0	0	0	0	0	0	0	0	0	1	7	dispensable
pan_gene_23836	pan_gene_30004	Ear_height;Nodes_per_plant;Tassel_length	Ear_height	0	1	0	0	1	0	0	0	1	1	0	1	1	0	0	0	1	0	0	0	0	1	0	0	0	0	8	dispensable
pan_gene_23836	pan_gene_317	Ear_height;Nodes_per_plant;Tassel_length	Days_to_anthesis;Days_to_silk;Ear_height;Nodes_to_ear;Plant_height;Tassel_length	0	1	0	1	0	0	0	0	1	0	0	0	0	1	0	0	1	0	0	0	0	0	0	0	0	0	5	dispensable
pan_gene_23836	pan_gene_5532	Ear_height;Nodes_per_plant;Tassel_length	100_Kernel_weight;Ear_height;Nodes_per_plant;Ratio_of_ear_height_to_total_height	0	1	0	1	0	0	1	0	0	0	0	0	0	1	0	1	0	0	0	0	0	0	1	0	0	1	7	dispensable
pan_gene_23836	pan_gene_5831	Ear_height;Nodes_per_plant;Tassel_length	Ear_height;PCA_of_metabolites:_PC1	0	1	0	1	1	0	1	0	0	0	0	1	0	0	0	0	0	0	0	0	0	0	0	0	0	0	5	dispensable
pan_gene_23836	pan_gene_74324	Ear_height;Nodes_per_plant;Tassel_length	Ear_height;Nodes_per_plant	0	1	0	0	0	0	0	0	0	0	0	0	0	0	0	0	0	0	0	0	0	0	0	0	0	0	1	private
pan_gene_23836	pan_gene_7741	Ear_height;Nodes_per_plant;Tassel_length	Ear_height;Northern_Leaf_Blight;Ratio_of_ear_height_to_total_height	0	1	1	0	1	0	0	0	0	0	0	0	0	0	0	0	1	0	0	0	0	0	0	0	0	0	4	dispensable
pan_gene_23836	pan_gene_8250	Ear_height;Nodes_per_plant;Tassel_length	Ear_height;Ratio_of_ear_height_to_total_height	0	1	1	1	1	0	0	1	0	1	0	1	0	1	0	1	1	0	0	0	0	0	1	0	0	0	11	near-core
pan_gene_23836	pan_gene_8667	Ear_height;Nodes_per_plant;Tassel_length	Ear_height;Ratio_of_ear_height_to_total_height	0	1	0	0	0	0	0	0	0	0	0	0	0	0	0	0	0	0	0	0	0	0	0	0	0	0	1	private
pan_gene_23848	pan_gene_27063	Ear_height	Ear_height	0	1	0	0	0	0	0	0	0	0	0	0	0	0	0	0	0	0	0	0	0	0	0	0	0	0	1	private
pan_gene_23848	pan_gene_28321	Ear_height	Ear_height;Nodes_to_ear;Ratio_of_ear_height_to_total_height	0	1	0	0	0	0	0	0	0	0	0	0	0	0	0	0	0	0	0	0	0	0	0	0	0	0	1	private
pan_gene_23860	pan_gene_26294	Boxcox-transformed_leaf_angle;Ear_height	Days_to_anthesis;Ear_height	0	0	1	0	1	1	0	1	0	0	1	1	0	0	1	1	0	1	1	0	1	0	0	1	0	1	13	near-core
pan_gene_23860	pan_gene_26665	Boxcox-transformed_leaf_angle;Ear_height	Ear_height;Leaf_width;Nodes_per_plant;Nodes_to_ear	0	0	0	0	0	0	0	0	0	0	0	0	0	0	0	0	0	0	0	1	0	0	1	0	0	0	2	dispensable
pan_gene_23860	pan_gene_28732	Boxcox-transformed_leaf_angle;Ear_height	Anthesis-silking_interval;Days_to_anthesis;Ear_height;Leaf_length;Leaf_width;Nodes_per_plant;Photoperiod_Growing-degree_days_to_silk;Photoperiod_growing-degree_days_to_anthesis	0	0	1	0	0	1	0	1	0	1	1	1	1	0	1	1	1	1	0	0	1	0	1	0	0	0	13	near-core
pan_gene_23860	pan_gene_30004	Boxcox-transformed_leaf_angle;Ear_height	Ear_height	0	0	0	0	1	0	0	1	0	0	1	0	0	1	0	0	0	0	1	0	0	0	0	0	0	1	6	dispensable
pan_gene_239	pan_gene_32191	Ear_height	Ear_height	0	1	0	0	0	0	0	0	1	0	0	0	0	0	0	1	0	0	0	0	0	0	0	0	1	0	4	dispensable
pan_gene_239	pan_gene_6299	Ear_height	Ear_height;Ratio_of_ear_height_to_total_height	0	1	1	0	1	1	1	1	1	1	1	1	1	0	1	1	0	0	0	1	1	1	0	1	1	0	18	near-core
pan_gene_23962	pan_gene_9563	Ear_height	Ear_height;Height_above_ear;Plant_height;Southern_leaf_blight	0	1	0	0	0	0	0	1	0	0	0	0	0	0	0	0	0	0	0	0	0	0	0	0	0	0	2	dispensable
pan_gene_23964	pan_gene_5059	Ear_height	Average_internode_length_(above_ear);Ear_height;Height_above_ear;Northern_Leaf_Blight;Plant_height;Tassel_branch_number	0	1	0	1	0	0	0	1	0	0	0	0	0	0	0	1	0	0	0	0	0	1	0	0	0	0	5	dispensable
pan_gene_23992	pan_gene_7483	Ear_height	Ear_height;Nitrate	0	1	1	1	1	0	0	0	1	1	1	1	1	1	1	1	1	1	0	0	0	1	0	1	1	0	17	near-core
pan_gene_23996	pan_gene_29155	Ear_height;Height_per_day_(until_flowering);Plant_height	Ear_height	0	1	0	0	1	0	0	0	0	0	1	0	0	0	0	0	0	0	0	0	0	0	0	0	0	0	3	dispensable
pan_gene_24018	pan_gene_347	Ear_height;Nitrate;Northern_Leaf_Blight	Average_internode_length_(whole_plant);Boxcox-transformed_leaf_angle;Ear_height	0	0	0	0	0	0	0	0	1	0	0	0	0	0	0	0	0	0	0	0	0	0	0	0	0	0	1	private
pan_gene_24897	pan_gene_25394	Ear_height	Ear_height	0	0	0	0	0	0	0	0	0	0	0	0	0	0	1	0	0	1	0	0	0	0	0	0	0	0	2	dispensable
pan_gene_24897	pan_gene_29852	Ear_height	Days_to_anthesis;Ear_height	0	0	0	0	1	0	0	0	0	0	0	0	0	0	1	0	0	1	0	0	1	0	0	0	0	0	4	dispensable
pan_gene_24897	pan_gene_31044	Ear_height	Boxcox-transformed_leaf_angle;Ear_height;Height_per_day_(until_flowering)	0	0	0	0	1	0	0	0	0	1	0	0	0	0	0	0	0	1	0	0	0	0	0	0	0	0	3	dispensable
pan_gene_24897	pan_gene_32449	Ear_height	Ear_height;Plant_height	0	0	0	0	1	0	0	0	0	1	0	0	0	0	0	1	0	0	0	0	0	0	0	0	0	0	3	dispensable
pan_gene_24897	pan_gene_5044	Ear_height	Average_internode_length_(below_ear);Average_internode_length_(whole_plant);Ear_height;Leaf_length	0	0	0	0	0	0	0	0	0	0	0	0	0	0	0	1	0	0	0	0	0	0	0	0	0	0	1	private
pan_gene_24897	pan_gene_5532	Ear_height	100_Kernel_weight;Ear_height;Nodes_per_plant;Ratio_of_ear_height_to_total_height	0	0	0	0	1	0	0	0	0	1	0	0	0	0	0	1	0	1	0	0	1	0	0	0	0	0	5	dispensable
pan_gene_24897	pan_gene_8250	Ear_height	Ear_height;Ratio_of_ear_height_to_total_height	0	0	0	0	0	0	0	0	0	0	0	0	0	0	0	0	0	0	0	0	1	0	0	0	0	0	1	private
pan_gene_24897	pan_gene_8446	Ear_height	Ear_height;Nodes_per_plant;Nodes_to_ear;Stalk_strength;Tassel_branch_number	0	0	0	0	0	0	0	0	0	0	0	0	0	0	0	0	0	1	0	0	0	0	0	0	0	0	1	private
pan_gene_24897	pan_gene_9064	Ear_height	Ear_height;Plant_height	0	0	0	0	0	0	0	0	0	1	0	0	0	0	0	0	0	1	0	0	0	0	0	0	0	0	2	dispensable
pan_gene_24897	pan_gene_9067	Ear_height	Ear_height;Nodes_to_ear;Plant_height	0	0	0	0	1	0	0	0	0	1	0	0	0	0	1	1	0	1	0	0	1	0	0	0	0	0	6	dispensable
pan_gene_25047	pan_gene_25094	Ear_height;Height_per_day_(until_flowering);Plant_height	Ear_height	0	1	1	1	0	0	0	0	0	1	0	1	1	0	0	0	0	1	0	0	0	1	0	0	0	0	8	dispensable
pan_gene_25047	pan_gene_25479	Ear_height;Height_per_day_(until_flowering);Plant_height	Ear_height;Height_per_day_(until_flowering)	0	1	0	1	0	1	1	0	1	1	1	1	1	0	1	0	1	0	1	1	1	1	1	0	1	0	17	near-core
pan_gene_25047	pan_gene_26294	Ear_height;Height_per_day_(until_flowering);Plant_height	Days_to_anthesis;Ear_height	0	0	0	0	1	0	1	1	0	0	0	0	0	0	0	1	0	0	0	0	0	0	0	0	1	1	6	dispensable
pan_gene_25047	pan_gene_27648	Ear_height;Height_per_day_(until_flowering);Plant_height	Ear_height;Nodes_to_ear;PCA_of_metabolites:_PC1;Ratio_of_ear_height_to_total_height	0	0	0	0	0	0	0	0	0	1	0	0	0	0	0	0	0	0	0	0	0	0	0	0	0	0	1	private
pan_gene_25047	pan_gene_28293	Ear_height;Height_per_day_(until_flowering);Plant_height	Ear_height	0	1	1	1	0	0	0	0	0	0	1	1	0	0	0	1	0	1	0	0	1	0	0	0	0	0	8	dispensable
pan_gene_25047	pan_gene_28328	Ear_height;Height_per_day_(until_flowering);Plant_height	Ear_height;Nodes_to_ear;Ratio_of_ear_height_to_total_height	0	1	0	1	0	0	0	0	1	0	0	0	0	1	0	0	0	0	0	1	0	0	0	0	0	0	5	dispensable
pan_gene_25047	pan_gene_30723	Ear_height;Height_per_day_(until_flowering);Plant_height	Ear_height;Nodes_above_ear	0	0	0	1	1	0	0	0	0	1	0	0	0	0	0	1	0	0	0	0	1	0	0	0	1	1	7	dispensable
pan_gene_25047	pan_gene_308	Ear_height;Height_per_day_(until_flowering);Plant_height	Ear_height	0	1	1	1	1	1	0	1	1	1	0	0	0	1	0	1	1	0	0	1	0	0	1	1	0	0	14	near-core
pan_gene_25047	pan_gene_31580	Ear_height;Height_per_day_(until_flowering);Plant_height	Ear_height	0	1	1	1	1	0	0	1	0	0	1	1	1	0	0	1	0	0	0	1	1	1	0	1	0	0	13	near-core
pan_gene_25047	pan_gene_32762	Ear_height;Height_per_day_(until_flowering);Plant_height	Chlorophyll_A;Ear_height;Height_per_day_(until_flowering);Nodes_per_plant;Plant_height	0	1	0	1	0	0	0	0	0	1	0	0	0	1	0	0	0	0	0	1	0	0	0	0	0	0	5	dispensable
pan_gene_25047	pan_gene_4329	Ear_height;Height_per_day_(until_flowering);Plant_height	Ear_height;Photoperiod_Growing-degree_days_to_silk	0	1	0	1	0	0	1	1	1	1	0	0	1	0	0	0	1	0	0	1	1	0	1	1	0	0	12	near-core
pan_gene_25047	pan_gene_5021	Ear_height;Height_per_day_(until_flowering);Plant_height	Ear_height	0	1	0	1	0	0	0	0	0	0	0	0	0	1	0	0	0	0	0	0	0	0	0	0	0	0	3	dispensable
pan_gene_25047	pan_gene_5532	Ear_height;Height_per_day_(until_flowering);Plant_height	100_Kernel_weight;Ear_height;Nodes_per_plant;Ratio_of_ear_height_to_total_height	0	1	0	1	0	0	0	1	1	0	0	0	1	0	0	0	0	0	0	0	0	0	0	0	1	0	6	dispensable
pan_gene_25047	pan_gene_5838	Ear_height;Height_per_day_(until_flowering);Plant_height	100_Kernel_weight;Cob_diameter;Ear_height;Sucrose;Tassel_branch_number	0	0	0	1	0	1	1	0	0	0	0	0	1	0	1	0	0	0	0	0	0	1	0	0	0	0	6	dispensable
pan_gene_25047	pan_gene_7741	Ear_height;Height_per_day_(until_flowering);Plant_height	Ear_height;Northern_Leaf_Blight;Ratio_of_ear_height_to_total_height	0	1	0	0	0	0	0	0	0	0	0	0	0	0	0	0	0	0	0	1	0	0	0	0	0	0	2	dispensable
pan_gene_25047	pan_gene_9377	Ear_height;Height_per_day_(until_flowering);Plant_height	Ear_height	0	1	0	1	0	0	1	0	0	1	0	1	0	0	0	1	0	0	0	0	0	0	0	0	0	0	6	dispensable
pan_gene_25053	pan_gene_26702	Ear_height	Ear_height;Leaf_width;Photoperiod_growing-degree_days_to_anthesis	0	1	0	0	0	0	1	0	0	1	0	0	0	1	0	1	0	1	0	1	0	0	1	0	1	1	10	dispensable
pan_gene_25053	pan_gene_26940	Ear_height	Ear_height;Nodes_above_ear;Nodes_per_plant	0	1	1	1	1	0	1	0	1	1	1	1	1	1	1	1	1	1	1	1	0	0	1	1	0	1	20	core
pan_gene_25053	pan_gene_29157	Ear_height	Ear_height;Photoperiod_growing-degree_days_to_anthesis	0	1	0	0	1	1	1	1	1	0	1	1	0	0	1	1	1	0	1	1	0	0	0	0	1	1	15	near-core
pan_gene_25053	pan_gene_7483	Ear_height	Ear_height;Nitrate	0	1	1	1	1	0	1	0	0	1	1	1	1	1	1	1	1	1	0	1	1	1	1	1	1	1	21	core
pan_gene_25094	pan_gene_27382	Ear_height	Ear_height	0	1	0	0	0	0	0	0	0	0	0	0	0	0	0	0	0	0	0	0	0	1	0	0	0	0	2	dispensable
pan_gene_25094	pan_gene_29997	Ear_height	Ear_height;Ear_row_number;Height_per_day_(until_flowering)	0	0	0	0	0	0	0	0	1	0	0	0	0	0	0	1	0	0	0	0	1	0	0	0	0	0	3	dispensable
pan_gene_25094	pan_gene_308	Ear_height	Ear_height	0	1	0	0	0	0	0	0	0	0	0	0	0	0	0	0	0	0	0	0	0	0	0	0	0	0	1	private
pan_gene_25094	pan_gene_4329	Ear_height	Ear_height;Photoperiod_Growing-degree_days_to_silk	0	1	0	0	0	0	0	0	0	1	1	0	0	0	0	0	0	0	0	0	0	0	0	0	0	0	3	dispensable
pan_gene_25094	pan_gene_5311	Ear_height	Cob_diameter;Ear_height	0	1	0	0	0	0	0	0	0	0	0	0	0	0	0	0	0	0	0	0	0	0	0	0	0	0	1	private
pan_gene_25094	pan_gene_8250	Ear_height	Ear_height;Ratio_of_ear_height_to_total_height	0	1	0	0	0	0	0	0	0	0	0	0	0	0	0	0	0	0	1	0	0	0	0	0	0	0	2	dispensable
pan_gene_25094	pan_gene_9220	Ear_height	Days_to_anthesis;Ear_height	0	1	1	1	0	0	1	0	0	0	0	0	0	1	0	0	0	0	0	0	0	0	1	0	0	0	6	dispensable
pan_gene_25394	pan_gene_25479	Ear_height	Ear_height;Height_per_day_(until_flowering)	0	0	0	0	0	0	1	0	0	1	0	1	0	0	1	0	0	1	1	0	0	0	0	0	0	1	7	dispensable
pan_gene_25394	pan_gene_28557	Ear_height	Ear_height	0	0	0	0	0	0	1	0	0	1	0	0	0	0	1	0	1	0	0	0	0	0	0	0	0	0	4	dispensable
pan_gene_25394	pan_gene_29852	Ear_height	Days_to_anthesis;Ear_height	0	0	0	0	0	0	0	0	0	1	0	0	0	0	0	1	0	0	0	0	0	0	0	0	0	0	2	dispensable
pan_gene_25394	pan_gene_5476	Ear_height	Average_internode_length_(below_ear);Ear_height	0	0	0	0	0	0	0	0	0	0	0	0	0	0	0	0	0	0	0	0	1	0	0	0	0	0	1	private
pan_gene_25394	pan_gene_5831	Ear_height	Ear_height;PCA_of_metabolites:_PC1	0	0	0	0	1	0	1	0	0	0	0	1	0	0	0	0	0	1	1	0	0	0	0	0	0	0	5	dispensable
pan_gene_25394	pan_gene_7741	Ear_height	Ear_height;Northern_Leaf_Blight;Ratio_of_ear_height_to_total_height	0	0	0	0	0	0	1	0	0	0	0	0	0	0	0	0	1	0	1	0	0	0	0	0	0	0	3	dispensable
pan_gene_25394	pan_gene_8250	Ear_height	Ear_height;Ratio_of_ear_height_to_total_height	0	0	0	0	0	0	0	0	0	1	0	1	0	0	0	0	0	0	0	0	1	0	0	0	0	0	3	dispensable
pan_gene_25394	pan_gene_9377	Ear_height	Ear_height	0	0	0	0	0	0	0	0	0	0	0	0	0	0	0	0	0	1	0	0	0	0	0	0	0	0	1	private
pan_gene_25477	pan_gene_28277	Ear_height;Height_per_day_(until_flowering);Nodes_per_plant;Tassel_branch_number	Ear_height;Ratio_of_ear_height_to_total_height	0	1	0	0	0	0	0	0	0	0	0	0	0	0	0	0	0	0	0	0	0	0	0	0	0	0	1	private
pan_gene_25477	pan_gene_32676	Ear_height;Height_per_day_(until_flowering);Nodes_per_plant;Tassel_branch_number	Days_to_anthesis;Ear_height;PCA_of_metabolites:_PC2;Ratio_of_ear_height_to_total_height	0	1	0	0	0	0	0	0	0	0	0	0	0	0	0	0	0	0	0	0	0	0	1	0	0	0	2	dispensable
pan_gene_25477	pan_gene_3761	Ear_height;Height_per_day_(until_flowering);Nodes_per_plant;Tassel_branch_number	Ear_height	0	1	0	0	0	0	0	0	0	0	0	0	0	0	0	0	0	0	0	0	0	0	0	0	0	0	1	private
pan_gene_25477	pan_gene_5518	Ear_height;Height_per_day_(until_flowering);Nodes_per_plant;Tassel_branch_number	Boxcox-transformed_leaf_angle;Days_to_anthesis;Ear_height;Nodes_to_ear	0	1	0	0	0	0	0	0	0	0	0	0	0	0	0	0	0	0	0	0	0	0	0	0	0	0	1	private
pan_gene_25478	pan_gene_305	Ear_height;Height_per_day_(until_flowering);Nodes_per_plant	Ear_height;Height_above_ear;Height_per_day_(until_flowering);Plant_height	0	1	0	1	0	0	1	1	0	0	0	0	0	0	0	0	0	0	1	0	1	0	1	0	0	0	7	dispensable
pan_gene_25478	pan_gene_32724	Ear_height;Height_per_day_(until_flowering);Nodes_per_plant	Chlorophyll_A;Ear_height;Malate;Nodes_to_ear;Total_amino_acids	0	1	0	0	0	0	0	0	0	0	0	0	0	0	0	0	0	0	0	1	0	0	0	0	0	0	2	dispensable
pan_gene_25479	pan_gene_28557	Ear_height;Height_per_day_(until_flowering)	Ear_height	0	1	0	0	0	1	1	0	1	1	0	0	0	0	0	1	0	0	0	0	0	0	0	0	0	0	6	dispensable
pan_gene_25479	pan_gene_29703	Ear_height;Height_per_day_(until_flowering)	Average_internode_length_(below_ear);Ear_height;Photoperiod_Growing-degree_days_to_silk	0	1	0	1	1	0	1	1	1	1	0	0	1	1	0	0	1	0	0	0	1	0	0	0	0	0	11	near-core
pan_gene_25479	pan_gene_30114	Ear_height;Height_per_day_(until_flowering)	Ear_height;Plant_height	0	1	1	0	0	0	0	0	0	0	0	0	0	0	0	0	0	0	0	0	0	1	1	0	0	0	4	dispensable
pan_gene_25479	pan_gene_30783	Ear_height;Height_per_day_(until_flowering)	Ear_height;Glutamate;Photoperiod_Growing-degree_days_to_silk	0	0	1	0	0	0	0	0	0	0	1	0	0	0	0	0	0	0	0	0	0	0	0	0	0	0	2	dispensable
pan_gene_25479	pan_gene_30807	Ear_height;Height_per_day_(until_flowering)	Ear_height;Height_per_day_(until_flowering)	0	0	0	0	0	1	0	0	0	0	0	0	0	0	1	0	0	0	0	0	1	0	0	0	0	0	3	dispensable
pan_gene_25479	pan_gene_31044	Ear_height;Height_per_day_(until_flowering)	Boxcox-transformed_leaf_angle;Ear_height;Height_per_day_(until_flowering)	0	1	1	0	1	1	0	0	0	0	0	0	1	0	1	0	0	1	0	1	1	1	0	0	0	0	10	dispensable
pan_gene_25479	pan_gene_5532	Ear_height;Height_per_day_(until_flowering)	100_Kernel_weight;Ear_height;Nodes_per_plant;Ratio_of_ear_height_to_total_height	0	1	1	1	1	1	0	1	1	0	1	1	1	1	1	1	0	1	1	1	1	1	1	0	1	1	21	core
pan_gene_25479	pan_gene_5831	Ear_height;Height_per_day_(until_flowering)	Ear_height;PCA_of_metabolites:_PC1	0	1	1	1	0	1	1	0	1	1	1	1	1	1	0	0	0	1	1	1	1	1	1	0	0	1	18	near-core
pan_gene_25479	pan_gene_7741	Ear_height;Height_per_day_(until_flowering)	Ear_height;Northern_Leaf_Blight;Ratio_of_ear_height_to_total_height	0	1	0	0	1	1	1	1	0	0	0	0	0	0	0	0	0	0	0	0	0	1	0	0	0	0	6	dispensable
pan_gene_25479	pan_gene_9064	Ear_height;Height_per_day_(until_flowering)	Ear_height;Plant_height	0	1	0	0	0	0	0	0	1	0	0	0	0	0	0	0	0	1	0	0	0	0	1	1	0	0	5	dispensable
pan_gene_25481	pan_gene_32449	Ear_height;Nodes_per_plant;Nodes_to_ear	Ear_height;Plant_height	0	0	0	0	0	0	0	0	0	1	0	0	1	0	0	1	0	0	0	0	0	0	0	0	0	0	3	dispensable
pan_gene_25481	pan_gene_3547	Ear_height;Nodes_per_plant;Nodes_to_ear	Ear_height;Leaf_length	0	1	0	0	0	0	0	0	0	0	0	0	0	0	0	0	0	0	0	0	0	0	0	0	0	0	1	private
pan_gene_25481	pan_gene_9065	Ear_height;Nodes_per_plant;Nodes_to_ear	Ear_height;Height_per_day_(until_flowering);Plant_height	0	1	0	1	1	0	0	0	1	1	0	0	1	1	0	0	1	0	0	0	0	0	0	0	0	1	9	dispensable
pan_gene_25497	pan_gene_26653	Ear_height;Plant_height	Ear_height;Leaf_width;Nodes_above_ear;Nodes_per_plant;Nodes_to_ear;Plant_height	0	1	0	1	0	1	1	0	1	1	0	0	0	1	1	1	0	1	0	0	0	0	0	0	0	0	10	dispensable
pan_gene_25497	pan_gene_32148	Ear_height;Plant_height	Ear_height;Height_per_day_(until_flowering)	0	1	0	0	0	0	0	0	0	0	0	0	0	0	0	0	0	0	1	0	0	0	1	0	1	0	4	dispensable
pan_gene_25497	pan_gene_32724	Ear_height;Plant_height	Chlorophyll_A;Ear_height;Malate;Nodes_to_ear;Total_amino_acids	0	1	0	1	0	0	1	0	0	0	0	0	0	0	0	0	0	1	1	0	0	0	0	1	0	0	6	dispensable
pan_gene_25497	pan_gene_5051	Ear_height;Plant_height	Average_internode_length_(above_ear);Average_internode_length_(whole_plant);Ear_height;Height_per_day_(until_flowering);Plant_height	0	1	1	0	0	1	1	1	1	1	1	0	1	0	0	1	1	1	0	0	0	1	1	0	0	0	14	near-core
pan_gene_25497	pan_gene_9064	Ear_height;Plant_height	Ear_height;Plant_height	0	1	0	1	0	0	0	0	1	0	0	0	0	0	0	1	0	1	0	0	0	0	1	1	0	0	7	dispensable
pan_gene_25497	pan_gene_9195	Ear_height;Plant_height	Chlorophyll_A;Ear_height	0	1	0	1	0	0	0	0	0	0	0	0	0	0	0	0	0	0	0	0	0	0	0	0	0	1	3	dispensable
pan_gene_2568	pan_gene_26694	Ear_height;Ear_row_number;Glutamate;Nodes_per_plant;Nodes_to_ear;Plant_height	Days_to_anthesis;Days_to_silk;Ear_height;Nodes_to_ear;Photoperiod_Growing-degree_days_to_silk;Plant_height;Tassel_branch_number	0	1	0	0	0	1	0	0	1	0	1	0	0	0	1	0	0	0	0	0	0	0	1	0	0	1	7	dispensable
pan_gene_2568	pan_gene_26979	Ear_height;Ear_row_number;Glutamate;Nodes_per_plant;Nodes_to_ear;Plant_height	Ear_height	0	1	0	0	1	1	0	1	0	0	1	0	0	0	0	0	0	0	0	0	0	0	0	0	0	0	5	dispensable
pan_gene_2568	pan_gene_29154	Ear_height;Ear_row_number;Glutamate;Nodes_per_plant;Nodes_to_ear;Plant_height	Ear_height;Stalk_strength	0	1	1	1	1	1	0	1	1	0	0	1	1	1	1	0	1	1	1	0	1	1	0	1	0	0	17	near-core
pan_gene_2568	pan_gene_32148	Ear_height;Ear_row_number;Glutamate;Nodes_per_plant;Nodes_to_ear;Plant_height	Ear_height;Height_per_day_(until_flowering)	0	1	0	0	0	1	0	1	0	0	0	0	0	0	0	0	0	0	0	0	0	1	1	1	1	0	7	dispensable
pan_gene_2568	pan_gene_35516	Ear_height;Ear_row_number;Glutamate;Nodes_per_plant;Nodes_to_ear;Plant_height	Ear_height;Height_per_day_(until_flowering);Plant_height;Sucrose	0	1	0	0	0	0	0	0	0	0	0	0	0	0	0	0	0	0	0	0	0	0	0	0	0	0	1	private
pan_gene_2568	pan_gene_5044	Ear_height;Ear_row_number;Glutamate;Nodes_per_plant;Nodes_to_ear;Plant_height	Average_internode_length_(below_ear);Average_internode_length_(whole_plant);Ear_height;Leaf_length	0	0	0	0	0	1	0	0	0	0	0	0	0	0	0	0	0	0	0	0	0	0	0	0	0	0	1	private
pan_gene_2568	pan_gene_7599	Ear_height;Ear_row_number;Glutamate;Nodes_per_plant;Nodes_to_ear;Plant_height	Ear_height;Northern_Leaf_Blight;Stalk_strength;Starch	0	1	0	1	0	0	0	0	0	0	0	0	1	0	1	0	0	0	0	0	1	1	1	1	0	0	8	dispensable
pan_gene_2568	pan_gene_9064	Ear_height;Ear_row_number;Glutamate;Nodes_per_plant;Nodes_to_ear;Plant_height	Ear_height;Plant_height	0	1	0	0	0	0	0	0	0	0	0	0	0	0	0	0	0	1	0	0	0	0	1	1	0	1	5	dispensable
pan_gene_25994	pan_gene_26083	Ear_height	Ear_height;Leaf_length	0	1	1	1	1	0	1	1	1	0	1	1	1	0	0	0	0	0	0	0	1	0	1	0	0	1	13	near-core
pan_gene_25994	pan_gene_32780	Ear_height	Average_internode_length_(above_ear);Average_internode_length_(below_ear);Ear_height;Glutamate;Height_per_day_(until_flowering);Leaf_length;Plant_height;Starch	0	0	0	0	0	0	0	0	0	0	0	0	0	1	0	0	0	0	0	0	0	0	0	0	0	1	2	dispensable
pan_gene_25994	pan_gene_5285	Ear_height	Ear_height;Leaf_width;Total_amino_acids	0	1	1	1	0	1	0	1	0	0	0	0	0	0	0	1	1	0	0	0	0	0	0	0	0	0	7	dispensable
pan_gene_25994	pan_gene_5338	Ear_height	Ear_height	0	1	0	1	0	1	1	1	1	0	0	1	1	1	0	0	1	1	1	0	0	1	1	1	0	0	15	near-core
pan_gene_25994	pan_gene_8452	Ear_height	Ear_height;Plant_height;Stalk_strength	0	0	0	1	0	0	0	0	0	0	0	1	0	1	0	0	1	1	0	0	0	0	0	0	0	0	5	dispensable
pan_gene_26083	pan_gene_32780	Ear_height;Leaf_length	Average_internode_length_(above_ear);Average_internode_length_(below_ear);Ear_height;Glutamate;Height_per_day_(until_flowering);Leaf_length;Plant_height;Starch	0	0	0	0	0	0	0	0	0	0	0	0	0	0	0	0	0	0	0	0	0	0	0	0	0	1	1	private
pan_gene_26083	pan_gene_5837	Ear_height;Leaf_length	100_Kernel_weight;Ear_height;Sucrose;Tassel_branch_number	0	0	0	0	0	0	1	0	0	0	0	0	0	0	0	0	0	0	0	0	0	0	0	0	0	0	1	private
pan_gene_26292	pan_gene_29664	Average_internode_length_(below_ear);Ear_height;Plant_height	Ear_height;Plant_height	0	1	0	0	0	0	0	0	0	0	0	0	0	0	0	0	0	0	0	0	0	0	0	0	0	0	1	private
pan_gene_26292	pan_gene_32225	Average_internode_length_(below_ear);Ear_height;Plant_height	Ear_height	0	1	1	0	0	0	0	0	1	0	0	0	0	0	0	0	0	0	0	0	0	0	0	0	0	0	3	dispensable
pan_gene_26294	pan_gene_28328	Days_to_anthesis;Ear_height	Ear_height;Nodes_to_ear;Ratio_of_ear_height_to_total_height	0	0	0	0	0	0	0	0	0	0	1	0	0	0	0	1	0	0	0	0	0	0	0	0	1	1	4	dispensable
pan_gene_26294	pan_gene_29703	Days_to_anthesis;Ear_height	Average_internode_length_(below_ear);Ear_height;Photoperiod_Growing-degree_days_to_silk	0	0	0	0	0	0	1	0	0	1	0	0	0	0	0	0	0	0	0	0	0	0	0	0	0	1	3	dispensable
pan_gene_26294	pan_gene_29852	Days_to_anthesis;Ear_height	Days_to_anthesis;Ear_height	0	0	0	0	0	0	1	0	0	1	0	1	0	0	0	1	0	0	0	0	0	0	0	0	0	1	5	dispensable
pan_gene_26294	pan_gene_30004	Days_to_anthesis;Ear_height	Ear_height	0	0	0	0	1	0	1	1	0	1	0	1	0	0	0	1	0	0	0	0	0	0	0	1	0	0	7	dispensable
pan_gene_26294	pan_gene_30723	Days_to_anthesis;Ear_height	Ear_height;Nodes_above_ear	0	0	0	0	0	0	0	0	0	0	0	0	0	0	0	1	0	0	0	0	0	0	0	0	1	0	2	dispensable
pan_gene_26294	pan_gene_32730	Days_to_anthesis;Ear_height	Ear_height;Southern_leaf_blight	0	0	1	0	0	1	1	0	0	0	0	0	0	0	0	0	0	0	0	1	0	0	0	0	1	1	6	dispensable
pan_gene_26294	pan_gene_5521	Days_to_anthesis;Ear_height	Ear_height	0	0	0	0	0	1	0	0	0	0	0	0	0	0	0	0	0	0	0	0	0	0	0	0	0	0	1	private
pan_gene_26294	pan_gene_5532	Days_to_anthesis;Ear_height	100_Kernel_weight;Ear_height;Nodes_per_plant;Ratio_of_ear_height_to_total_height	0	0	0	0	0	0	0	0	0	0	0	0	0	0	0	1	0	0	0	0	0	0	0	0	0	0	1	private
pan_gene_26294	pan_gene_5831	Days_to_anthesis;Ear_height	Ear_height;PCA_of_metabolites:_PC1	0	0	0	0	0	0	1	0	0	0	0	1	0	0	0	0	0	0	0	0	0	0	0	0	0	0	2	dispensable
pan_gene_26294	pan_gene_5838	Days_to_anthesis;Ear_height	100_Kernel_weight;Cob_diameter;Ear_height;Sucrose;Tassel_branch_number	0	0	0	0	0	0	1	0	0	0	0	0	0	0	0	0	0	0	0	0	0	0	0	0	0	0	1	private
pan_gene_26294	pan_gene_8250	Days_to_anthesis;Ear_height	Ear_height;Ratio_of_ear_height_to_total_height	0	0	0	0	0	1	1	0	0	0	1	1	0	0	0	1	0	0	0	1	0	0	0	0	1	1	8	dispensable
pan_gene_26294	pan_gene_9377	Days_to_anthesis;Ear_height	Ear_height	0	0	0	0	0	0	0	0	0	0	0	0	0	0	0	1	0	0	0	0	0	0	0	0	0	0	1	private
pan_gene_26522	pan_gene_31238	Ear_height	Ear_height	0	1	0	1	0	0	0	0	0	0	0	0	0	0	0	0	0	0	0	0	0	1	1	0	0	0	4	dispensable
pan_gene_26522	pan_gene_4973	Ear_height	Ear_height	0	1	0	0	0	0	0	0	1	0	0	0	0	1	0	0	0	0	0	0	0	0	1	0	1	1	6	dispensable
pan_gene_26522	pan_gene_7483	Ear_height	Ear_height;Nitrate	0	1	0	1	0	0	0	0	0	0	0	0	0	0	0	0	0	0	0	0	0	0	1	1	0	1	5	dispensable
pan_gene_2653	pan_gene_2802	Days_to_anthesis;Ear_height;Nodes_to_ear	Ear_height;Height_per_day_(until_flowering);Plant_height	0	1	0	0	0	0	0	0	0	0	0	1	0	0	0	0	0	0	0	0	0	0	0	0	0	0	2	dispensable
pan_gene_2653	pan_gene_344	Days_to_anthesis;Ear_height;Nodes_to_ear	Average_internode_length_(whole_plant);Chlorophyll_B;Ear_height;Height_per_day_(until_flowering);Plant_height;Tassel_length	0	1	0	0	0	0	0	0	0	0	0	1	0	0	0	0	1	0	0	0	0	0	0	0	0	0	3	dispensable
pan_gene_2653	pan_gene_5475	Days_to_anthesis;Ear_height;Nodes_to_ear	Average_internode_length_(below_ear);Ear_height	0	1	0	0	1	0	0	0	0	0	0	1	0	0	0	1	1	0	1	0	0	0	0	0	0	0	6	dispensable
pan_gene_2653	pan_gene_6961	Days_to_anthesis;Ear_height;Nodes_to_ear	Ear_height	0	1	0	0	0	0	0	0	0	0	0	0	0	0	0	0	0	0	0	0	0	0	0	0	0	0	1	private
pan_gene_2653	pan_gene_7716	Days_to_anthesis;Ear_height;Nodes_to_ear	Average_internode_length_(below_ear);Average_internode_length_(whole_plant);Ear_height;Height_per_day_(until_flowering);Plant_height	0	1	0	0	0	0	0	0	0	0	0	1	0	0	0	0	0	0	0	0	0	0	0	0	0	0	2	dispensable
pan_gene_26605	pan_gene_2802	Ear_height;Height_per_day_(until_flowering);Plant_height	Ear_height;Height_per_day_(until_flowering);Plant_height	0	1	0	0	0	0	0	0	1	1	0	0	0	0	0	1	0	0	0	0	0	0	0	0	0	1	5	dispensable
pan_gene_26605	pan_gene_28328	Ear_height;Height_per_day_(until_flowering);Plant_height	Ear_height;Nodes_to_ear;Ratio_of_ear_height_to_total_height	0	1	0	0	0	0	0	0	0	0	0	0	0	0	0	0	0	0	0	0	0	0	0	0	0	0	1	private
pan_gene_26605	pan_gene_74324	Ear_height;Height_per_day_(until_flowering);Plant_height	Ear_height;Nodes_per_plant	0	1	0	0	0	0	0	0	0	0	0	0	0	0	0	0	0	0	0	0	0	0	0	0	0	0	1	private
pan_gene_26605	pan_gene_9080	Ear_height;Height_per_day_(until_flowering);Plant_height	Average_internode_length_(whole_plant);Ear_height;Height_per_day_(until_flowering);Plant_height	0	1	0	0	0	0	0	0	0	0	0	0	0	0	0	0	0	0	0	0	0	0	0	0	0	0	1	private
pan_gene_26644	pan_gene_8667	Anthesis-silking_interval;Ear_height;Nodes_per_plant;Nodes_to_ear	Ear_height;Ratio_of_ear_height_to_total_height	0	1	0	1	1	0	0	1	0	0	1	0	0	0	0	1	0	0	0	0	0	0	0	0	0	1	7	dispensable
pan_gene_26653	pan_gene_26694	Ear_height;Leaf_width;Nodes_above_ear;Nodes_per_plant;Nodes_to_ear;Plant_height	Days_to_anthesis;Days_to_silk;Ear_height;Nodes_to_ear;Photoperiod_Growing-degree_days_to_silk;Plant_height;Tassel_branch_number	0	1	1	1	1	1	1	1	1	0	1	1	1	1	1	1	1	1	0	1	1	0	1	1	0	1	21	core
pan_gene_26653	pan_gene_29852	Ear_height;Leaf_width;Nodes_above_ear;Nodes_per_plant;Nodes_to_ear;Plant_height	Days_to_anthesis;Ear_height	0	1	0	0	1	0	0	0	1	0	0	0	1	0	0	0	0	0	0	0	0	0	0	0	0	0	4	dispensable
pan_gene_26653	pan_gene_31579	Ear_height;Leaf_width;Nodes_above_ear;Nodes_per_plant;Nodes_to_ear;Plant_height	Ear_height	0	1	0	1	1	1	1	0	1	1	0	0	0	1	0	0	0	0	1	0	0	0	0	0	0	1	10	dispensable
pan_gene_26653	pan_gene_32449	Ear_height;Leaf_width;Nodes_above_ear;Nodes_per_plant;Nodes_to_ear;Plant_height	Ear_height;Plant_height	0	0	0	0	1	0	0	0	0	1	0	0	0	0	0	0	0	0	0	0	0	0	0	0	0	0	2	dispensable
pan_gene_26653	pan_gene_5974	Ear_height;Leaf_width;Nodes_above_ear;Nodes_per_plant;Nodes_to_ear;Plant_height	Ear_height	0	0	0	0	0	0	1	0	0	1	0	0	0	0	0	0	0	0	0	0	1	0	0	0	0	0	3	dispensable
pan_gene_26653	pan_gene_8446	Ear_height;Leaf_width;Nodes_above_ear;Nodes_per_plant;Nodes_to_ear;Plant_height	Ear_height;Nodes_per_plant;Nodes_to_ear;Stalk_strength;Tassel_branch_number	0	0	0	0	0	1	0	0	0	0	0	0	0	0	0	0	0	1	0	0	1	0	0	0	0	0	3	dispensable
pan_gene_26664	pan_gene_29995	Ear_height;Leaf_width;Nodes_per_plant	Ear_height;Height_per_day_(until_flowering)	0	0	0	0	0	0	0	0	0	1	0	0	0	1	0	1	0	0	0	0	0	0	0	0	0	0	3	dispensable
pan_gene_26664	pan_gene_32762	Ear_height;Leaf_width;Nodes_per_plant	Chlorophyll_A;Ear_height;Height_per_day_(until_flowering);Nodes_per_plant;Plant_height	0	0	1	0	0	0	0	0	0	0	0	0	0	0	0	0	0	0	0	0	1	0	0	0	0	0	2	dispensable
pan_gene_26664	pan_gene_6961	Ear_height;Leaf_width;Nodes_per_plant	Ear_height	0	0	1	0	1	0	0	0	0	1	0	0	0	1	0	1	0	0	0	0	0	0	0	0	0	0	5	dispensable
pan_gene_26664	pan_gene_8396	Ear_height;Leaf_width;Nodes_per_plant	Days_to_anthesis;Ear_height;Height_per_day_(until_flowering);Plant_height;Stalk_strength	0	0	0	0	0	0	0	0	0	0	0	0	0	1	0	1	0	0	0	0	0	0	0	0	0	0	2	dispensable
pan_gene_26664	pan_gene_9080	Ear_height;Leaf_width;Nodes_per_plant	Average_internode_length_(whole_plant);Ear_height;Height_per_day_(until_flowering);Plant_height	0	0	1	0	0	0	1	0	0	1	0	0	0	0	0	0	0	0	0	0	0	0	0	0	0	0	3	dispensable
pan_gene_26665	pan_gene_28732	Ear_height;Leaf_width;Nodes_per_plant;Nodes_to_ear	Anthesis-silking_interval;Days_to_anthesis;Ear_height;Leaf_length;Leaf_width;Nodes_per_plant;Photoperiod_Growing-degree_days_to_silk;Photoperiod_growing-degree_days_to_anthesis	0	1	0	0	0	0	0	0	0	0	0	0	0	0	0	0	0	0	0	0	0	0	0	0	0	0	1	private
pan_gene_26665	pan_gene_30817	Ear_height;Leaf_width;Nodes_per_plant;Nodes_to_ear	Chlorophyll_B;Days_to_silk;Ear_height	0	1	0	0	0	0	0	0	0	0	0	0	0	0	0	0	1	0	0	0	0	0	0	0	0	0	2	dispensable
pan_gene_26665	pan_gene_31813	Ear_height;Leaf_width;Nodes_per_plant;Nodes_to_ear	Ear_height	0	1	0	0	0	0	0	0	0	0	0	0	0	0	0	0	1	0	0	0	0	0	0	0	0	0	2	dispensable
pan_gene_26665	pan_gene_32730	Ear_height;Leaf_width;Nodes_per_plant;Nodes_to_ear	Ear_height;Southern_leaf_blight	0	1	0	0	0	0	0	0	0	1	0	0	0	0	0	0	0	0	0	1	0	0	0	0	0	1	4	dispensable
pan_gene_26689	pan_gene_8672	Anthesis-silking_interval;Boxcox-transformed_leaf_angle;Ear_height;Nodes_per_plant	Ear_height;Nodes_per_plant;Ratio_of_ear_height_to_total_height	0	1	0	0	0	0	0	0	0	0	0	0	0	0	0	0	0	0	0	0	0	0	0	0	0	0	1	private
pan_gene_26694	pan_gene_28557	Days_to_anthesis;Days_to_silk;Ear_height;Nodes_to_ear;Photoperiod_Growing-degree_days_to_silk;Plant_height;Tassel_branch_number	Ear_height	0	1	0	1	0	1	1	0	0	0	1	0	0	0	1	0	0	0	1	0	0	0	1	0	0	0	8	dispensable
pan_gene_26694	pan_gene_29703	Days_to_anthesis;Days_to_silk;Ear_height;Nodes_to_ear;Photoperiod_Growing-degree_days_to_silk;Plant_height;Tassel_branch_number	Average_internode_length_(below_ear);Ear_height;Photoperiod_Growing-degree_days_to_silk	0	1	0	0	0	0	0	0	0	0	0	0	0	0	0	0	0	0	0	0	0	0	0	0	0	0	1	private
pan_gene_26694	pan_gene_29852	Days_to_anthesis;Days_to_silk;Ear_height;Nodes_to_ear;Photoperiod_Growing-degree_days_to_silk;Plant_height;Tassel_branch_number	Days_to_anthesis;Ear_height	0	1	1	1	1	1	0	1	1	0	0	0	0	0	1	1	0	1	0	0	0	0	0	0	0	0	10	dispensable
pan_gene_26694	pan_gene_305	Days_to_anthesis;Days_to_silk;Ear_height;Nodes_to_ear;Photoperiod_Growing-degree_days_to_silk;Plant_height;Tassel_branch_number	Ear_height;Height_above_ear;Height_per_day_(until_flowering);Plant_height	0	1	0	0	0	0	0	0	0	0	0	0	0	0	0	0	0	0	0	0	0	0	0	0	1	0	2	dispensable
pan_gene_26694	pan_gene_31044	Days_to_anthesis;Days_to_silk;Ear_height;Nodes_to_ear;Photoperiod_Growing-degree_days_to_silk;Plant_height;Tassel_branch_number	Boxcox-transformed_leaf_angle;Ear_height;Height_per_day_(until_flowering)	0	1	1	1	1	1	1	0	1	1	1	0	0	1	0	0	0	1	1	1	1	0	0	1	0	1	16	near-core
pan_gene_26694	pan_gene_32449	Days_to_anthesis;Days_to_silk;Ear_height;Nodes_to_ear;Photoperiod_Growing-degree_days_to_silk;Plant_height;Tassel_branch_number	Ear_height;Plant_height	0	0	0	0	1	0	0	0	0	0	0	0	0	0	0	0	0	0	0	0	0	0	0	0	0	0	1	private
pan_gene_26694	pan_gene_3547	Days_to_anthesis;Days_to_silk;Ear_height;Nodes_to_ear;Photoperiod_Growing-degree_days_to_silk;Plant_height;Tassel_branch_number	Ear_height;Leaf_length	0	1	0	0	0	0	0	0	0	0	0	0	0	0	0	0	0	0	0	0	0	0	0	0	0	0	1	private
pan_gene_26694	pan_gene_35516	Days_to_anthesis;Days_to_silk;Ear_height;Nodes_to_ear;Photoperiod_Growing-degree_days_to_silk;Plant_height;Tassel_branch_number	Ear_height;Height_per_day_(until_flowering);Plant_height;Sucrose	0	1	0	0	0	0	0	0	0	0	0	0	0	0	0	0	0	0	0	0	0	0	0	0	0	0	1	private
pan_gene_26694	pan_gene_5051	Days_to_anthesis;Days_to_silk;Ear_height;Nodes_to_ear;Photoperiod_Growing-degree_days_to_silk;Plant_height;Tassel_branch_number	Average_internode_length_(above_ear);Average_internode_length_(whole_plant);Ear_height;Height_per_day_(until_flowering);Plant_height	0	1	1	1	1	1	1	1	1	1	0	0	0	0	0	1	1	0	0	0	1	0	0	0	1	1	14	near-core
pan_gene_26694	pan_gene_5521	Days_to_anthesis;Days_to_silk;Ear_height;Nodes_to_ear;Photoperiod_Growing-degree_days_to_silk;Plant_height;Tassel_branch_number	Ear_height	0	1	0	1	1	1	0	0	0	0	1	0	0	0	0	0	1	1	1	0	0	0	0	0	0	0	8	dispensable
pan_gene_26694	pan_gene_5532	Days_to_anthesis;Days_to_silk;Ear_height;Nodes_to_ear;Photoperiod_Growing-degree_days_to_silk;Plant_height;Tassel_branch_number	100_Kernel_weight;Ear_height;Nodes_per_plant;Ratio_of_ear_height_to_total_height	0	1	0	1	1	1	1	1	1	1	1	1	0	1	0	1	1	1	1	1	1	0	1	1	0	1	20	core
pan_gene_26694	pan_gene_5831	Days_to_anthesis;Days_to_silk;Ear_height;Nodes_to_ear;Photoperiod_Growing-degree_days_to_silk;Plant_height;Tassel_branch_number	Ear_height;PCA_of_metabolites:_PC1	0	1	1	1	0	0	0	0	0	0	0	0	0	0	0	0	0	0	0	0	0	0	0	0	0	0	3	dispensable
pan_gene_26694	pan_gene_68454	Days_to_anthesis;Days_to_silk;Ear_height;Nodes_to_ear;Photoperiod_Growing-degree_days_to_silk;Plant_height;Tassel_branch_number	Average_internode_length_(whole_plant);Chlorophyll_B;Days_to_silk;Ear_height	0	0	0	0	0	0	0	0	0	0	0	0	1	0	0	0	0	0	0	0	0	0	0	0	0	0	1	private
pan_gene_26694	pan_gene_8250	Days_to_anthesis;Days_to_silk;Ear_height;Nodes_to_ear;Photoperiod_Growing-degree_days_to_silk;Plant_height;Tassel_branch_number	Ear_height;Ratio_of_ear_height_to_total_height	0	1	0	0	0	1	0	1	0	0	1	0	0	0	0	0	0	0	1	0	1	0	1	0	0	0	7	dispensable
pan_gene_26694	pan_gene_8446	Days_to_anthesis;Days_to_silk;Ear_height;Nodes_to_ear;Photoperiod_Growing-degree_days_to_silk;Plant_height;Tassel_branch_number	Ear_height;Nodes_per_plant;Nodes_to_ear;Stalk_strength;Tassel_branch_number	0	0	0	0	0	0	0	0	0	0	0	0	0	0	0	1	1	1	0	0	0	0	0	0	0	0	3	dispensable
pan_gene_26694	pan_gene_9067	Days_to_anthesis;Days_to_silk;Ear_height;Nodes_to_ear;Photoperiod_Growing-degree_days_to_silk;Plant_height;Tassel_branch_number	Ear_height;Nodes_to_ear;Plant_height	0	1	0	0	1	0	0	0	0	1	0	0	0	0	0	1	1	1	0	0	0	0	0	0	0	0	6	dispensable
pan_gene_26702	pan_gene_31238	Ear_height;Leaf_width;Photoperiod_growing-degree_days_to_anthesis	Ear_height	0	1	0	0	0	0	1	1	1	1	1	1	0	1	0	1	1	1	1	1	1	0	1	0	0	1	16	near-core
pan_gene_26702	pan_gene_343	Ear_height;Leaf_width;Photoperiod_growing-degree_days_to_anthesis	Ear_height;Plant_height	0	0	0	0	0	0	0	0	0	0	0	0	0	0	0	0	0	0	0	0	1	0	0	0	0	0	1	private
pan_gene_26869	pan_gene_30816	Ear_height	Ear_height;Tassel_length	0	1	0	0	0	0	0	0	0	0	0	0	0	0	0	0	0	0	0	0	0	0	0	0	0	0	1	private
pan_gene_26940	pan_gene_32191	Ear_height;Nodes_above_ear;Nodes_per_plant	Ear_height	0	1	0	0	0	0	0	0	1	0	0	0	0	0	0	1	0	0	0	0	0	0	0	1	0	0	4	dispensable
pan_gene_26940	pan_gene_3760	Ear_height;Nodes_above_ear;Nodes_per_plant	Ear_height	0	1	1	0	1	1	1	0	0	1	0	1	1	1	1	1	1	1	1	0	0	1	1	1	0	1	18	near-core
pan_gene_26940	pan_gene_5031	Ear_height;Nodes_above_ear;Nodes_per_plant	Ear_height	0	1	1	0	1	0	1	0	1	1	0	0	1	1	1	1	1	1	0	1	0	0	1	1	1	1	17	near-core
pan_gene_26940	pan_gene_6299	Ear_height;Nodes_above_ear;Nodes_per_plant	Ear_height;Ratio_of_ear_height_to_total_height	0	1	1	0	0	0	1	0	1	1	0	1	1	1	1	1	1	1	0	0	0	1	1	0	0	1	15	near-core
pan_gene_26965	pan_gene_32176	Ear_height;Tassel_length	Days_to_anthesis;Ear_height	0	0	0	0	0	0	0	0	0	1	1	1	0	0	1	0	1	0	0	0	0	0	1	0	0	0	6	dispensable
pan_gene_26965	pan_gene_344	Ear_height;Tassel_length	Average_internode_length_(whole_plant);Chlorophyll_B;Ear_height;Height_per_day_(until_flowering);Plant_height;Tassel_length	0	0	0	0	0	0	0	0	0	0	0	1	0	0	0	0	0	0	0	0	0	0	1	0	0	0	2	dispensable
pan_gene_26979	pan_gene_29154	Ear_height	Ear_height;Stalk_strength	0	1	0	0	0	0	0	0	0	0	0	0	0	0	0	0	0	0	0	0	0	0	0	0	0	0	1	private
pan_gene_26979	pan_gene_29558	Ear_height	Ear_height	0	1	0	0	0	1	0	0	0	0	0	0	0	0	0	0	0	0	0	0	0	0	0	0	0	0	2	dispensable
pan_gene_26979	pan_gene_32431	Ear_height	Average_internode_length_(above_ear);Average_internode_length_(below_ear);Ear_height	0	1	0	0	0	1	0	1	0	0	0	1	0	0	0	0	0	0	0	1	0	0	0	0	1	0	6	dispensable
pan_gene_26979	pan_gene_624	Ear_height	Cob_diameter;Ear_height;Leaf_length	0	1	0	0	0	0	0	1	0	0	0	0	0	0	0	0	0	0	0	0	0	0	0	0	0	0	2	dispensable
pan_gene_26979	pan_gene_7599	Ear_height	Ear_height;Northern_Leaf_Blight;Stalk_strength;Starch	0	1	0	0	0	0	0	0	0	0	0	1	0	0	0	0	0	0	0	0	0	0	0	0	1	0	3	dispensable
pan_gene_26979	pan_gene_9064	Ear_height	Ear_height;Plant_height	0	1	0	0	0	0	0	0	0	0	0	0	0	0	0	0	0	0	0	0	0	0	0	0	0	0	1	private
pan_gene_27063	pan_gene_2763	Ear_height	Ear_height;Height_per_day_(until_flowering)	0	1	0	0	0	0	0	0	0	0	0	1	0	0	0	0	0	0	0	0	0	0	0	1	0	0	3	dispensable
pan_gene_27063	pan_gene_28321	Ear_height	Ear_height;Nodes_to_ear;Ratio_of_ear_height_to_total_height	0	1	0	0	0	0	0	0	0	0	0	0	0	0	0	0	0	0	0	0	0	0	0	0	0	0	1	private
pan_gene_27063	pan_gene_32176	Ear_height	Days_to_anthesis;Ear_height	0	0	0	0	0	0	0	0	0	1	0	0	0	0	0	0	0	0	0	0	0	0	0	0	0	0	1	private
pan_gene_27063	pan_gene_344	Ear_height	Average_internode_length_(whole_plant);Chlorophyll_B;Ear_height;Height_per_day_(until_flowering);Plant_height;Tassel_length	0	1	0	0	0	0	0	0	0	0	0	0	0	0	0	0	0	0	0	0	0	0	0	0	0	0	1	private
pan_gene_2726	pan_gene_32480	Chlorophyll_B;Ear_height;Plant_height	Cob_diameter;Ear_height	0	1	0	0	0	0	0	0	0	0	0	0	0	0	0	0	0	0	0	0	1	0	0	0	0	0	2	dispensable
pan_gene_2727	pan_gene_2799	Ear_height;Plant_height	Ear_height;Height_per_day_(until_flowering);Plant_height	0	1	0	0	0	0	0	0	0	0	0	0	0	0	0	0	0	0	0	0	0	0	0	0	0	0	1	private
pan_gene_27385	pan_gene_31509	Ear_height	Ear_height	0	0	0	0	0	0	0	0	0	0	0	0	0	0	0	0	0	0	0	0	0	0	0	0	1	0	1	private
pan_gene_27504	pan_gene_7482	Average_internode_length_(below_ear);Ear_height;Nodes_to_ear	Ear_height;Nitrate	0	1	0	0	0	0	0	0	0	0	0	0	0	0	0	0	0	0	0	0	0	0	1	0	0	0	2	dispensable
pan_gene_2763	pan_gene_28321	Ear_height;Height_per_day_(until_flowering)	Ear_height;Nodes_to_ear;Ratio_of_ear_height_to_total_height	0	1	0	0	0	0	0	0	0	0	0	1	0	0	0	0	0	0	0	0	0	0	0	0	0	0	2	dispensable
pan_gene_2763	pan_gene_32176	Ear_height;Height_per_day_(until_flowering)	Days_to_anthesis;Ear_height	0	0	1	0	1	0	0	0	0	0	0	1	0	0	0	1	1	0	0	0	0	0	0	1	0	0	6	dispensable
pan_gene_2763	pan_gene_8666	Ear_height;Height_per_day_(until_flowering)	Ear_height;Northern_Leaf_Blight;PCA_of_metabolites:_PC1;Ratio_of_ear_height_to_total_height	0	1	0	0	0	0	0	0	0	1	0	1	0	0	0	0	1	0	0	0	0	0	1	0	0	0	5	dispensable
pan_gene_27648	pan_gene_31840	Ear_height;Nodes_to_ear;PCA_of_metabolites:_PC1;Ratio_of_ear_height_to_total_height	Anthesis-silking_interval;Days_to_anthesis;Ear_height;Total_amino_acids	0	0	0	0	0	0	0	0	0	1	0	0	0	0	0	0	0	0	0	0	0	0	0	0	0	0	1	private
pan_gene_27648	pan_gene_32769	Ear_height;Nodes_to_ear;PCA_of_metabolites:_PC1;Ratio_of_ear_height_to_total_height	Chlorophyll_A;Ear_height;Nodes_to_ear;Plant_height	0	0	0	0	0	0	0	0	0	1	0	0	0	0	0	0	0	0	0	0	0	0	0	0	0	0	1	private
pan_gene_27648	pan_gene_5831	Ear_height;Nodes_to_ear;PCA_of_metabolites:_PC1;Ratio_of_ear_height_to_total_height	Ear_height;PCA_of_metabolites:_PC1	0	0	0	0	0	0	0	0	0	1	0	0	0	0	0	0	0	0	0	0	0	0	0	0	0	0	1	private
pan_gene_27648	pan_gene_8250	Ear_height;Nodes_to_ear;PCA_of_metabolites:_PC1;Ratio_of_ear_height_to_total_height	Ear_height;Ratio_of_ear_height_to_total_height	0	0	0	0	0	0	0	0	0	1	0	0	0	0	0	0	0	0	0	0	0	0	0	0	0	0	1	private
pan_gene_27839	pan_gene_35921	Ear_height	Average_internode_length_(whole_plant);Ear_height;Height_per_day_(until_flowering);Nodes_to_ear	0	0	0	0	0	0	0	0	0	1	0	0	0	0	0	1	0	0	0	0	0	0	0	0	0	0	2	dispensable
pan_gene_27879	pan_gene_29373	Average_internode_length_(below_ear);Ear_height;Nodes_above_ear;Plant_height	Ear_height;Height_per_day_(until_flowering);PCA_of_metabolites:_PC2;Plant_height	0	1	0	0	0	0	0	0	0	0	1	0	0	0	0	0	1	1	1	0	0	0	1	0	0	0	6	dispensable
pan_gene_27879	pan_gene_4825	Average_internode_length_(below_ear);Ear_height;Nodes_above_ear;Plant_height	Ear_height;Ratio_of_ear_height_to_total_height;Southern_leaf_blight;Stalk_strength	0	1	0	0	0	0	0	0	0	0	0	0	0	0	0	0	0	0	0	0	0	0	0	0	0	0	1	private
pan_gene_27879	pan_gene_5061	Average_internode_length_(below_ear);Ear_height;Nodes_above_ear;Plant_height	Average_internode_length_(above_ear);Ear_height;Height_above_ear;Northern_Leaf_Blight;Plant_height;Tassel_branch_number	0	0	0	0	0	0	0	0	0	0	0	0	0	0	0	0	0	0	1	0	0	1	0	0	1	0	3	dispensable
pan_gene_27879	pan_gene_69229	Average_internode_length_(below_ear);Ear_height;Nodes_above_ear;Plant_height	Ear_height;Ratio_of_ear_height_to_total_height	0	0	0	0	0	0	0	0	0	0	0	0	0	0	0	0	0	0	1	0	0	0	0	0	0	0	1	private
pan_gene_27879	pan_gene_7742	Average_internode_length_(below_ear);Ear_height;Nodes_above_ear;Plant_height	Ear_height	0	1	0	0	0	0	0	0	0	0	0	0	0	0	0	0	0	0	0	0	0	0	0	0	0	0	1	private
pan_gene_2799	pan_gene_32724	Ear_height;Height_per_day_(until_flowering);Plant_height	Chlorophyll_A;Ear_height;Malate;Nodes_to_ear;Total_amino_acids	0	1	0	0	0	0	0	0	0	0	0	0	0	0	0	0	0	0	0	0	0	0	0	0	0	0	1	private
pan_gene_2802	pan_gene_4985	Ear_height;Height_per_day_(until_flowering);Plant_height	Average_internode_length_(below_ear);Ear_height;Northern_Leaf_Blight	0	1	0	0	0	1	0	0	0	0	0	0	0	0	0	0	0	0	0	0	0	0	0	0	0	0	2	dispensable
pan_gene_28277	pan_gene_31645	Ear_height;Ratio_of_ear_height_to_total_height	Ear_height	0	1	0	0	0	0	0	0	0	0	0	0	1	0	0	0	0	0	0	0	0	0	0	0	0	0	2	dispensable
pan_gene_28277	pan_gene_32676	Ear_height;Ratio_of_ear_height_to_total_height	Days_to_anthesis;Ear_height;PCA_of_metabolites:_PC2;Ratio_of_ear_height_to_total_height	0	1	0	1	0	0	0	1	0	0	0	0	1	0	1	0	1	0	0	0	0	0	0	0	0	0	6	dispensable
pan_gene_28277	pan_gene_3761	Ear_height;Ratio_of_ear_height_to_total_height	Ear_height	0	1	0	0	0	0	0	0	0	0	0	0	0	0	0	0	0	0	0	0	0	0	0	0	0	0	1	private
pan_gene_28277	pan_gene_5518	Ear_height;Ratio_of_ear_height_to_total_height	Boxcox-transformed_leaf_angle;Days_to_anthesis;Ear_height;Nodes_to_ear	0	1	0	0	0	0	0	0	0	0	0	0	0	0	0	0	0	0	0	0	0	0	0	0	0	0	1	private
pan_gene_28277	pan_gene_632	Ear_height;Ratio_of_ear_height_to_total_height	Boxcox-transformed_leaf_angle;Ear_height	0	1	0	0	0	0	0	0	0	0	0	0	1	0	1	0	1	0	0	0	1	0	0	0	0	0	5	dispensable
pan_gene_28277	pan_gene_8485	Ear_height;Ratio_of_ear_height_to_total_height	Ear_height	0	0	0	0	0	0	0	0	0	0	0	0	0	0	0	0	1	0	0	0	0	0	0	0	0	0	1	private
pan_gene_28293	pan_gene_28328	Ear_height	Ear_height;Nodes_to_ear;Ratio_of_ear_height_to_total_height	0	1	0	1	1	0	0	0	1	1	0	0	0	1	1	1	1	0	0	0	1	0	0	0	1	0	11	near-core
pan_gene_28293	pan_gene_30004	Ear_height	Ear_height	0	1	0	1	1	0	0	0	0	0	0	0	1	0	0	1	0	0	0	0	1	0	0	0	0	0	6	dispensable
pan_gene_28293	pan_gene_308	Ear_height	Ear_height	0	1	0	0	0	0	0	0	0	0	0	0	0	0	0	0	0	0	0	0	0	0	0	0	0	0	1	private
pan_gene_28293	pan_gene_7716	Ear_height	Average_internode_length_(below_ear);Average_internode_length_(whole_plant);Ear_height;Height_per_day_(until_flowering);Plant_height	0	1	0	0	0	0	0	0	0	0	1	0	0	0	0	0	0	0	0	0	0	0	0	0	0	0	2	dispensable
pan_gene_28293	pan_gene_8396	Ear_height	Days_to_anthesis;Ear_height;Height_per_day_(until_flowering);Plant_height;Stalk_strength	0	1	0	1	1	1	0	0	1	0	1	1	1	1	0	1	0	1	0	0	1	0	1	1	0	0	14	near-core
pan_gene_28293	pan_gene_9080	Ear_height	Average_internode_length_(whole_plant);Ear_height;Height_per_day_(until_flowering);Plant_height	0	1	0	1	1	0	0	0	0	0	0	0	0	0	0	0	0	0	0	0	0	0	0	0	0	0	3	dispensable
pan_gene_28321	pan_gene_32176	Ear_height;Nodes_to_ear;Ratio_of_ear_height_to_total_height	Days_to_anthesis;Ear_height	0	0	1	0	0	0	0	0	0	0	0	0	0	0	0	0	1	0	0	0	0	0	0	0	0	0	2	dispensable
pan_gene_28321	pan_gene_32433	Ear_height;Nodes_to_ear;Ratio_of_ear_height_to_total_height	Ear_height;Plant_height;Ratio_of_ear_height_to_total_height;Stalk_strength	0	1	0	0	0	0	0	0	0	0	0	0	0	0	0	0	0	0	0	0	0	0	0	0	0	0	1	private
pan_gene_28328	pan_gene_28557	Ear_height;Nodes_to_ear;Ratio_of_ear_height_to_total_height	Ear_height	0	1	0	0	0	0	0	0	1	0	1	0	0	0	0	0	0	0	0	0	1	0	0	0	0	0	4	dispensable
pan_gene_28328	pan_gene_29995	Ear_height;Nodes_to_ear;Ratio_of_ear_height_to_total_height	Ear_height;Height_per_day_(until_flowering)	0	1	0	1	0	0	0	0	0	0	0	1	1	1	0	1	1	0	0	0	0	0	0	1	0	0	8	dispensable
pan_gene_28328	pan_gene_308	Ear_height;Nodes_to_ear;Ratio_of_ear_height_to_total_height	Ear_height	0	1	0	1	0	0	0	0	0	0	0	0	0	0	0	1	0	0	0	0	0	0	0	0	0	0	3	dispensable
pan_gene_28328	pan_gene_5021	Ear_height;Nodes_to_ear;Ratio_of_ear_height_to_total_height	Ear_height	0	1	0	1	1	0	0	0	0	0	0	0	0	0	0	1	0	0	0	0	0	0	0	0	0	0	4	dispensable
pan_gene_28328	pan_gene_5532	Ear_height;Nodes_to_ear;Ratio_of_ear_height_to_total_height	100_Kernel_weight;Ear_height;Nodes_per_plant;Ratio_of_ear_height_to_total_height	0	1	0	0	0	0	0	0	0	0	1	0	0	0	0	0	0	0	0	0	1	0	0	0	0	0	3	dispensable
pan_gene_28328	pan_gene_5831	Ear_height;Nodes_to_ear;Ratio_of_ear_height_to_total_height	Ear_height;PCA_of_metabolites:_PC1	0	1	0	0	1	0	0	0	1	0	0	0	0	0	0	0	0	0	0	0	0	0	0	0	0	0	3	dispensable
pan_gene_28328	pan_gene_74324	Ear_height;Nodes_to_ear;Ratio_of_ear_height_to_total_height	Ear_height;Nodes_per_plant	0	1	0	0	0	0	0	0	0	0	0	0	0	0	0	0	0	0	0	0	0	0	0	0	0	0	1	private
pan_gene_28328	pan_gene_7741	Ear_height;Nodes_to_ear;Ratio_of_ear_height_to_total_height	Ear_height;Northern_Leaf_Blight;Ratio_of_ear_height_to_total_height	0	1	0	0	0	0	0	0	0	0	0	0	0	0	0	1	0	0	0	0	0	0	0	0	0	0	2	dispensable
pan_gene_28328	pan_gene_8250	Ear_height;Nodes_to_ear;Ratio_of_ear_height_to_total_height	Ear_height;Ratio_of_ear_height_to_total_height	0	1	0	0	1	0	0	0	1	0	1	0	1	1	0	1	0	1	1	1	0	0	0	0	1	0	11	near-core
pan_gene_28328	pan_gene_8396	Ear_height;Nodes_to_ear;Ratio_of_ear_height_to_total_height	Days_to_anthesis;Ear_height;Height_per_day_(until_flowering);Plant_height;Stalk_strength	0	1	0	1	0	0	0	0	1	0	0	0	0	0	0	0	0	0	0	0	0	0	0	0	0	1	4	dispensable
pan_gene_28328	pan_gene_9080	Ear_height;Nodes_to_ear;Ratio_of_ear_height_to_total_height	Average_internode_length_(whole_plant);Ear_height;Height_per_day_(until_flowering);Plant_height	0	1	0	1	1	0	1	0	0	1	0	0	0	1	0	0	1	0	0	0	0	0	0	0	0	0	7	dispensable
pan_gene_28400	pan_gene_8653	Ear_height	Ear_height;Nodes_to_ear	0	1	0	0	0	0	0	0	0	0	0	0	0	0	0	0	0	0	0	0	0	0	0	0	0	0	1	private
pan_gene_28557	pan_gene_29703	Ear_height	Average_internode_length_(below_ear);Ear_height;Photoperiod_Growing-degree_days_to_silk	0	1	0	0	0	0	0	0	1	1	0	0	0	1	0	0	0	0	0	0	1	0	0	0	0	0	5	dispensable
pan_gene_28557	pan_gene_29852	Ear_height	Days_to_anthesis;Ear_height	0	1	1	1	0	1	0	0	0	0	0	0	0	0	0	0	0	0	0	0	0	0	0	0	0	0	4	dispensable
pan_gene_28557	pan_gene_30004	Ear_height	Ear_height	0	1	1	0	0	1	1	0	1	1	1	0	0	0	1	0	1	0	0	1	1	0	0	0	1	0	12	near-core
pan_gene_28557	pan_gene_30115	Ear_height	Ear_height	0	0	0	0	0	0	0	0	0	0	1	0	0	0	0	0	0	0	0	0	0	0	0	0	0	0	1	private
pan_gene_28557	pan_gene_30723	Ear_height	Ear_height;Nodes_above_ear	0	0	0	0	0	0	0	0	0	1	0	0	0	0	0	0	0	0	0	0	0	0	0	0	0	0	1	private
pan_gene_28557	pan_gene_31044	Ear_height	Boxcox-transformed_leaf_angle;Ear_height;Height_per_day_(until_flowering)	0	1	0	1	0	1	0	0	0	0	0	0	0	0	0	0	0	0	0	0	0	0	0	0	0	0	3	dispensable
pan_gene_28557	pan_gene_31450	Ear_height	Average_internode_length_(below_ear);Ear_height;Glucose;Height_per_day_(until_flowering);Nodes_above_ear;Plant_height	0	1	0	0	0	0	0	0	0	0	0	0	0	0	0	0	0	0	0	0	0	0	0	0	0	0	1	private
pan_gene_28557	pan_gene_5532	Ear_height	100_Kernel_weight;Ear_height;Nodes_per_plant;Ratio_of_ear_height_to_total_height	0	1	1	1	0	1	1	0	0	0	1	0	0	0	0	1	0	0	1	0	1	0	0	0	1	0	10	dispensable
pan_gene_28557	pan_gene_5831	Ear_height	Ear_height;PCA_of_metabolites:_PC1	0	1	0	1	0	0	1	0	1	0	0	0	0	0	0	0	0	0	0	0	0	0	0	0	0	0	4	dispensable
pan_gene_28557	pan_gene_74324	Ear_height	Ear_height;Nodes_per_plant	0	1	0	0	0	0	0	0	0	0	0	0	0	0	0	0	0	0	0	0	0	0	0	0	0	0	1	private
pan_gene_28557	pan_gene_7741	Ear_height	Ear_height;Northern_Leaf_Blight;Ratio_of_ear_height_to_total_height	0	1	0	0	0	0	0	0	0	0	1	0	0	0	0	0	0	0	0	0	0	0	0	0	0	0	2	dispensable
pan_gene_28557	pan_gene_8250	Ear_height	Ear_height;Ratio_of_ear_height_to_total_height	0	1	0	1	0	1	1	0	1	0	1	0	0	0	0	0	0	0	0	0	1	0	0	0	0	0	7	dispensable
pan_gene_28557	pan_gene_9377	Ear_height	Ear_height	0	1	0	0	0	0	0	0	0	0	1	0	0	0	0	0	0	0	0	0	0	0	0	0	0	0	2	dispensable
pan_gene_28732	pan_gene_30817	Anthesis-silking_interval;Days_to_anthesis;Ear_height;Leaf_length;Leaf_width;Nodes_per_plant;Photoperiod_Growing-degree_days_to_silk;Photoperiod_growing-degree_days_to_anthesis	Chlorophyll_B;Days_to_silk;Ear_height	0	1	0	0	0	0	0	0	1	0	0	0	0	0	0	0	1	0	0	0	0	0	0	0	0	0	3	dispensable
pan_gene_28732	pan_gene_31813	Anthesis-silking_interval;Days_to_anthesis;Ear_height;Leaf_length;Leaf_width;Nodes_per_plant;Photoperiod_Growing-degree_days_to_silk;Photoperiod_growing-degree_days_to_anthesis	Ear_height	0	1	0	0	0	1	0	1	0	0	0	0	0	0	0	0	0	0	0	0	0	0	0	0	0	0	3	dispensable
pan_gene_28732	pan_gene_5974	Anthesis-silking_interval;Days_to_anthesis;Ear_height;Leaf_length;Leaf_width;Nodes_per_plant;Photoperiod_Growing-degree_days_to_silk;Photoperiod_growing-degree_days_to_anthesis	Ear_height	0	0	0	0	0	0	0	0	0	1	0	0	0	0	0	0	0	0	0	0	0	0	0	0	0	0	1	private
pan_gene_28963	pan_gene_5531	Ear_height	Boxcox-transformed_leaf_angle;Ear_height;Leaf_length;Leaf_width	0	1	0	0	0	0	0	0	0	0	0	0	0	0	0	0	0	0	0	0	0	0	0	0	0	0	1	private
pan_gene_29154	pan_gene_32431	Ear_height;Stalk_strength	Average_internode_length_(above_ear);Average_internode_length_(below_ear);Ear_height	0	1	1	1	0	1	1	1	1	0	1	1	0	1	1	0	1	1	1	0	1	1	1	1	1	1	20	core
pan_gene_29154	pan_gene_35516	Ear_height;Stalk_strength	Ear_height;Height_per_day_(until_flowering);Plant_height;Sucrose	0	1	1	0	0	0	0	0	0	0	0	0	0	0	0	0	0	0	0	0	0	0	0	0	0	0	2	dispensable
pan_gene_29154	pan_gene_4485	Ear_height;Stalk_strength	Anthesis-silking_interval;Ear_height	0	0	0	0	0	0	0	0	0	0	0	0	0	0	0	0	0	0	0	0	0	1	0	0	0	0	1	private
pan_gene_29154	pan_gene_7599	Ear_height;Stalk_strength	Ear_height;Northern_Leaf_Blight;Stalk_strength;Starch	0	1	0	1	0	0	0	0	0	0	0	1	1	0	1	0	1	0	0	0	0	0	1	0	0	1	8	dispensable
pan_gene_29154	pan_gene_97089	Ear_height;Stalk_strength	Boxcox-transformed_leaf_angle;Ear_height	0	1	0	1	0	0	0	0	0	0	0	1	0	0	0	0	0	0	0	0	0	0	0	0	0	0	3	dispensable
pan_gene_29157	pan_gene_3760	Ear_height;Photoperiod_growing-degree_days_to_anthesis	Ear_height	0	1	0	1	1	1	1	1	1	0	1	1	0	1	1	1	1	1	1	1	0	1	0	1	0	1	19	near-core
pan_gene_29157	pan_gene_5031	Ear_height;Photoperiod_growing-degree_days_to_anthesis	Ear_height	0	1	0	0	1	1	1	1	1	0	1	1	0	0	1	1	1	1	0	0	0	1	0	0	1	1	15	near-core
pan_gene_29157	pan_gene_63378	Ear_height;Photoperiod_growing-degree_days_to_anthesis	Ear_height;Ear_row_number;Glucose;Nodes_to_ear;Ratio_of_ear_height_to_total_height	0	0	0	0	0	0	0	0	1	0	0	0	0	1	0	0	0	0	0	0	0	0	0	0	0	0	2	dispensable
pan_gene_29157	pan_gene_7482	Ear_height;Photoperiod_growing-degree_days_to_anthesis	Ear_height;Nitrate	0	1	0	0	0	0	0	0	0	0	0	0	0	0	0	0	0	0	0	0	0	0	0	0	0	0	1	private
pan_gene_29174	pan_gene_7742	Ear_height;Height_per_day_(until_flowering);Plant_height	Ear_height	0	0	0	0	0	0	0	0	0	0	0	0	0	0	0	0	0	0	0	0	0	0	1	0	0	0	1	private
pan_gene_29316	pan_gene_624	Boxcox-transformed_leaf_angle;Ear_height;Glucose	Cob_diameter;Ear_height;Leaf_length	0	1	0	0	0	0	0	1	0	0	0	0	0	1	0	0	0	0	0	0	0	0	0	0	0	1	4	dispensable
pan_gene_29441	pan_gene_29939	Ear_height	Ear_height;Leaf_width	0	1	0	1	0	0	1	0	1	0	1	0	1	0	0	0	1	0	0	1	0	0	0	0	0	0	8	dispensable
pan_gene_29441	pan_gene_8742	Ear_height	Ear_height	0	1	0	0	0	0	0	1	1	0	0	0	1	0	1	1	0	0	0	0	0	0	0	0	0	0	6	dispensable
pan_gene_29558	pan_gene_30114	Ear_height	Ear_height;Plant_height	0	1	0	0	0	0	0	0	0	0	0	0	0	0	0	0	0	0	0	0	0	0	0	0	0	0	1	private
pan_gene_29558	pan_gene_32148	Ear_height	Ear_height;Height_per_day_(until_flowering)	0	1	0	0	0	0	0	0	0	0	0	0	0	0	0	0	0	0	0	0	0	0	0	0	0	0	1	private
pan_gene_29558	pan_gene_32518	Ear_height	Cob_diameter;Ear_height;Height_per_day_(until_flowering);Nodes_per_plant;Tassel_branch_number	0	1	0	0	0	0	0	0	0	0	0	0	0	0	0	0	0	0	0	0	0	0	0	0	0	0	1	private
pan_gene_29558	pan_gene_5044	Ear_height	Average_internode_length_(below_ear);Average_internode_length_(whole_plant);Ear_height;Leaf_length	0	0	0	0	0	1	0	0	0	0	0	0	0	0	0	0	0	0	0	0	0	0	0	1	0	0	2	dispensable
pan_gene_29558	pan_gene_9064	Ear_height	Ear_height;Plant_height	0	1	0	1	1	0	0	0	1	0	0	0	0	0	0	0	0	0	0	0	0	0	0	0	0	0	4	dispensable
pan_gene_29655	pan_gene_7677	Cob_diameter;Ear_height;Height_per_day_(until_flowering);Nodes_per_plant;Plant_height	100_Kernel_weight;Ear_height	0	1	0	0	0	0	0	0	0	0	0	0	0	0	0	0	0	0	0	0	0	0	0	0	0	0	1	private
pan_gene_29664	pan_gene_29791	Ear_height;Plant_height	Days_to_anthesis;Days_to_silk;Ear_height;Leaf_length;Leaf_width;Nodes_per_plant;Nodes_to_ear	0	1	0	0	1	0	1	0	1	0	0	0	0	0	0	0	0	0	0	0	0	0	0	0	0	0	4	dispensable
pan_gene_29664	pan_gene_9196	Ear_height;Plant_height	Average_internode_length_(whole_plant);Ear_height;Height_above_ear;Nodes_to_ear;PCA_of_metabolites:_PC1;Ratio_of_ear_height_to_total_height;Southern_leaf_blight	0	1	0	0	0	0	0	0	0	0	0	0	0	0	0	0	0	0	0	0	0	0	0	0	0	0	1	private
pan_gene_29703	pan_gene_29852	Average_internode_length_(below_ear);Ear_height;Photoperiod_Growing-degree_days_to_silk	Days_to_anthesis;Ear_height	0	1	0	0	1	0	0	1	0	0	0	0	1	0	0	0	0	0	0	0	1	0	0	0	0	1	6	dispensable
pan_gene_29703	pan_gene_305	Average_internode_length_(below_ear);Ear_height;Photoperiod_Growing-degree_days_to_silk	Ear_height;Height_above_ear;Height_per_day_(until_flowering);Plant_height	0	1	0	0	1	0	0	0	0	0	0	0	0	0	0	0	0	0	1	0	1	0	0	0	0	0	4	dispensable
pan_gene_29703	pan_gene_30723	Average_internode_length_(below_ear);Ear_height;Photoperiod_Growing-degree_days_to_silk	Ear_height;Nodes_above_ear	0	0	0	1	0	0	0	0	0	1	0	0	0	0	0	0	0	0	0	0	1	0	0	0	0	1	4	dispensable
pan_gene_29703	pan_gene_31044	Average_internode_length_(below_ear);Ear_height;Photoperiod_Growing-degree_days_to_silk	Boxcox-transformed_leaf_angle;Ear_height;Height_per_day_(until_flowering)	0	1	0	0	0	0	0	0	0	0	0	0	0	0	0	0	0	0	0	0	0	0	0	0	0	0	1	private
pan_gene_29703	pan_gene_31579	Average_internode_length_(below_ear);Ear_height;Photoperiod_Growing-degree_days_to_silk	Ear_height	0	1	0	0	0	0	0	0	0	0	0	0	0	0	0	0	0	0	0	0	0	0	0	0	0	0	1	private
pan_gene_29703	pan_gene_31580	Average_internode_length_(below_ear);Ear_height;Photoperiod_Growing-degree_days_to_silk	Ear_height	0	1	0	1	0	0	0	0	0	0	1	1	1	0	0	0	0	1	0	0	1	0	0	1	0	0	8	dispensable
pan_gene_29703	pan_gene_5532	Average_internode_length_(below_ear);Ear_height;Photoperiod_Growing-degree_days_to_silk	100_Kernel_weight;Ear_height;Nodes_per_plant;Ratio_of_ear_height_to_total_height	0	1	1	1	1	0	0	0	0	0	0	0	1	1	0	0	0	0	0	0	1	0	0	0	0	0	7	dispensable
pan_gene_29703	pan_gene_5831	Average_internode_length_(below_ear);Ear_height;Photoperiod_Growing-degree_days_to_silk	Ear_height;PCA_of_metabolites:_PC1	0	1	0	1	1	0	0	0	1	0	1	0	1	1	0	0	1	0	0	1	1	0	0	0	0	0	10	dispensable
pan_gene_29703	pan_gene_5838	Average_internode_length_(below_ear);Ear_height;Photoperiod_Growing-degree_days_to_silk	100_Kernel_weight;Cob_diameter;Ear_height;Sucrose;Tassel_branch_number	0	0	0	1	1	1	1	0	0	0	0	0	0	0	0	0	0	0	0	0	0	1	0	0	0	0	5	dispensable
pan_gene_29703	pan_gene_74324	Average_internode_length_(below_ear);Ear_height;Photoperiod_Growing-degree_days_to_silk	Ear_height;Nodes_per_plant	0	1	0	0	0	0	0	0	0	0	0	0	0	0	0	0	0	0	0	0	0	0	0	0	0	0	1	private
pan_gene_29703	pan_gene_7741	Average_internode_length_(below_ear);Ear_height;Photoperiod_Growing-degree_days_to_silk	Ear_height;Northern_Leaf_Blight;Ratio_of_ear_height_to_total_height	0	1	0	0	1	0	0	0	0	0	0	0	0	0	0	1	0	0	0	0	0	0	0	0	0	0	3	dispensable
pan_gene_29852	pan_gene_30115	Days_to_anthesis;Ear_height	Ear_height	0	0	0	0	0	0	0	0	0	0	1	0	0	0	0	0	0	0	0	0	0	0	0	0	0	0	1	private
pan_gene_29852	pan_gene_30723	Days_to_anthesis;Ear_height	Ear_height;Nodes_above_ear	0	0	0	1	1	0	0	0	0	0	0	0	0	0	0	1	0	0	0	0	1	0	0	0	0	1	5	dispensable
pan_gene_29852	pan_gene_30807	Days_to_anthesis;Ear_height	Ear_height;Height_per_day_(until_flowering)	0	0	0	0	0	0	0	0	0	0	0	0	0	0	1	0	0	0	0	0	0	0	0	0	0	0	1	private
pan_gene_29852	pan_gene_31044	Days_to_anthesis;Ear_height	Boxcox-transformed_leaf_angle;Ear_height;Height_per_day_(until_flowering)	0	1	0	0	1	0	0	0	1	0	0	0	0	0	0	0	0	1	0	0	1	0	0	0	0	0	5	dispensable
pan_gene_29852	pan_gene_31579	Days_to_anthesis;Ear_height	Ear_height	0	1	0	0	1	0	0	0	1	0	0	0	0	0	0	0	0	0	1	0	0	0	0	0	0	0	4	dispensable
pan_gene_29852	pan_gene_5521	Days_to_anthesis;Ear_height	Ear_height	0	1	0	0	0	0	1	0	1	0	1	0	0	1	0	0	0	1	0	0	1	0	0	0	1	0	8	dispensable
pan_gene_29852	pan_gene_5532	Days_to_anthesis;Ear_height	100_Kernel_weight;Ear_height;Nodes_per_plant;Ratio_of_ear_height_to_total_height	0	1	1	1	1	0	0	1	1	0	0	0	1	0	0	1	0	1	0	0	1	0	0	0	1	0	11	near-core
pan_gene_29852	pan_gene_5831	Days_to_anthesis;Ear_height	Ear_height;PCA_of_metabolites:_PC1	0	1	1	1	0	0	0	0	0	0	0	0	0	1	0	0	0	0	0	0	1	0	0	0	0	0	5	dispensable
pan_gene_29852	pan_gene_5974	Days_to_anthesis;Ear_height	Ear_height	0	0	0	0	0	0	1	0	0	0	0	0	0	0	0	0	0	0	0	0	1	0	0	0	0	0	2	dispensable
pan_gene_29852	pan_gene_8446	Days_to_anthesis;Ear_height	Ear_height;Nodes_per_plant;Nodes_to_ear;Stalk_strength;Tassel_branch_number	0	0	0	0	0	0	0	0	0	0	0	0	0	0	0	1	0	1	0	0	0	0	0	0	0	0	2	dispensable
pan_gene_29852	pan_gene_9067	Days_to_anthesis;Ear_height	Ear_height;Nodes_to_ear;Plant_height	0	1	0	0	1	0	1	1	1	0	1	0	1	0	1	0	1	1	0	1	1	1	0	0	1	0	14	near-core
pan_gene_29939	pan_gene_8652	Ear_height;Leaf_width	Ear_height;Ear_row_number;Nodes_to_ear;Ratio_of_ear_height_to_total_height	0	1	0	0	0	0	0	0	1	0	0	0	0	0	0	0	0	0	0	0	0	0	0	0	0	0	2	dispensable
pan_gene_29939	pan_gene_8742	Ear_height;Leaf_width	Ear_height	0	1	0	0	0	0	0	0	0	0	0	0	1	0	0	0	0	0	0	0	0	0	0	0	0	0	2	dispensable
pan_gene_29995	pan_gene_308	Ear_height;Height_per_day_(until_flowering)	Ear_height	0	1	0	0	0	0	0	0	0	0	0	0	0	0	0	0	0	0	0	0	0	0	0	0	0	0	1	private
pan_gene_29995	pan_gene_7716	Ear_height;Height_per_day_(until_flowering)	Average_internode_length_(below_ear);Average_internode_length_(whole_plant);Ear_height;Height_per_day_(until_flowering);Plant_height	0	1	0	0	0	0	0	0	0	0	0	1	0	0	0	0	0	0	0	0	0	0	0	0	0	0	2	dispensable
pan_gene_29995	pan_gene_9080	Ear_height;Height_per_day_(until_flowering)	Average_internode_length_(whole_plant);Ear_height;Height_per_day_(until_flowering);Plant_height	0	1	0	1	1	0	1	0	0	1	0	0	0	1	0	0	1	0	0	0	0	0	0	0	0	0	7	dispensable
pan_gene_29997	pan_gene_31840	Ear_height;Ear_row_number;Height_per_day_(until_flowering)	Anthesis-silking_interval;Days_to_anthesis;Ear_height;Total_amino_acids	0	0	0	0	0	0	0	0	0	1	0	0	0	0	0	0	0	0	0	0	0	0	0	0	0	0	1	private
pan_gene_30004	pan_gene_317	Ear_height	Days_to_anthesis;Days_to_silk;Ear_height;Nodes_to_ear;Plant_height;Tassel_length	0	1	0	0	0	0	0	0	0	0	0	1	0	0	0	0	1	0	0	0	0	0	0	0	0	0	3	dispensable
pan_gene_30004	pan_gene_5021	Ear_height	Ear_height	0	1	1	1	0	0	1	0	1	1	0	1	0	1	0	1	1	0	0	0	0	0	1	0	0	0	11	near-core
pan_gene_30004	pan_gene_5831	Ear_height	Ear_height;PCA_of_metabolites:_PC1	0	1	0	1	1	1	0	0	1	0	0	1	0	0	0	1	0	0	0	1	1	1	1	0	0	0	11	near-core
pan_gene_30004	pan_gene_74324	Ear_height	Ear_height;Nodes_per_plant	0	1	0	0	0	0	0	0	0	0	0	0	0	0	0	0	0	0	0	0	0	0	0	0	0	0	1	private
pan_gene_30004	pan_gene_7624	Ear_height	Average_internode_length_(below_ear);Ear_height;Photoperiod_growing-degree_days_to_anthesis	0	1	0	0	0	0	0	0	0	0	0	0	0	0	0	0	0	0	0	0	0	0	0	0	0	0	1	private
pan_gene_30004	pan_gene_8653	Ear_height	Ear_height;Nodes_to_ear	0	1	0	0	0	0	0	0	0	0	0	0	0	0	0	0	0	0	0	0	0	0	0	0	0	0	1	private
pan_gene_30004	pan_gene_9080	Ear_height	Average_internode_length_(whole_plant);Ear_height;Height_per_day_(until_flowering);Plant_height	0	1	1	1	0	0	1	0	0	0	0	0	0	0	0	0	0	0	0	0	0	0	0	0	0	0	4	dispensable
pan_gene_30114	pan_gene_30807	Ear_height;Plant_height	Ear_height;Height_per_day_(until_flowering)	0	0	0	0	0	0	0	0	0	0	0	0	0	1	0	0	0	0	0	0	0	0	0	0	0	0	1	private
pan_gene_30114	pan_gene_31044	Ear_height;Plant_height	Boxcox-transformed_leaf_angle;Ear_height;Height_per_day_(until_flowering)	0	1	1	1	0	1	0	1	1	0	0	0	0	0	0	0	0	0	0	0	0	0	0	0	0	0	6	dispensable
pan_gene_30114	pan_gene_32148	Ear_height;Plant_height	Ear_height;Height_per_day_(until_flowering)	0	1	0	0	0	1	0	0	0	0	0	0	0	0	0	0	0	0	0	0	0	0	1	0	0	0	3	dispensable
pan_gene_30114	pan_gene_9064	Ear_height;Plant_height	Ear_height;Plant_height	0	1	0	1	1	0	0	0	0	0	0	0	0	1	1	0	0	0	1	0	0	0	1	0	0	1	8	dispensable
pan_gene_30115	pan_gene_5532	Ear_height	100_Kernel_weight;Ear_height;Nodes_per_plant;Ratio_of_ear_height_to_total_height	0	0	0	0	1	0	0	0	0	0	1	0	0	0	0	0	0	0	0	0	0	0	0	0	0	0	2	dispensable
pan_gene_30115	pan_gene_8250	Ear_height	Ear_height;Ratio_of_ear_height_to_total_height	0	0	0	0	0	0	0	0	0	0	1	0	0	0	0	0	0	0	0	0	0	0	0	0	0	0	1	private
pan_gene_30490	pan_gene_31579	Ear_height	Ear_height	0	1	0	0	0	1	1	0	1	0	0	0	0	0	0	0	0	0	1	0	0	0	0	0	0	0	5	dispensable
pan_gene_30490	pan_gene_32607	Ear_height	Ear_height;Total_amino_acids	0	1	0	0	0	1	1	1	1	0	0	1	0	1	0	0	0	0	0	0	0	0	0	0	0	0	7	dispensable
pan_gene_30490	pan_gene_3547	Ear_height	Ear_height;Leaf_length	0	1	0	0	0	0	0	0	0	0	0	0	0	0	0	0	0	0	0	0	0	0	0	0	0	0	1	private
pan_gene_30490	pan_gene_9067	Ear_height	Ear_height;Nodes_to_ear;Plant_height	0	1	0	0	0	1	0	0	1	1	0	0	0	0	0	0	0	1	0	0	0	0	0	0	0	0	5	dispensable
pan_gene_30499	pan_gene_8672	Ear_height	Ear_height;Nodes_per_plant;Ratio_of_ear_height_to_total_height	0	1	0	0	0	0	0	0	0	0	0	0	0	0	0	0	0	0	0	0	0	0	0	0	0	0	1	private
pan_gene_305	pan_gene_31840	Ear_height;Height_above_ear;Height_per_day_(until_flowering);Plant_height	Anthesis-silking_interval;Days_to_anthesis;Ear_height;Total_amino_acids	0	1	0	1	0	0	0	0	0	0	0	0	0	0	0	0	0	0	0	0	0	0	0	0	0	0	2	dispensable
pan_gene_305	pan_gene_3547	Ear_height;Height_above_ear;Height_per_day_(until_flowering);Plant_height	Ear_height;Leaf_length	0	1	0	0	0	0	0	0	0	0	0	0	0	0	0	0	0	0	0	0	0	0	0	0	0	0	1	private
pan_gene_305	pan_gene_4982	Ear_height;Height_above_ear;Height_per_day_(until_flowering);Plant_height	Ear_height;Ratio_of_ear_height_to_total_height	0	1	0	0	0	0	0	0	0	0	0	0	0	0	0	0	0	0	0	0	0	0	0	0	0	1	2	dispensable
pan_gene_305	pan_gene_5532	Ear_height;Height_above_ear;Height_per_day_(until_flowering);Plant_height	100_Kernel_weight;Ear_height;Nodes_per_plant;Ratio_of_ear_height_to_total_height	0	1	0	0	0	0	0	0	0	0	0	1	0	0	0	0	0	0	0	0	0	0	0	0	0	0	2	dispensable
pan_gene_305	pan_gene_5831	Ear_height;Height_above_ear;Height_per_day_(until_flowering);Plant_height	Ear_height;PCA_of_metabolites:_PC1	0	1	0	0	0	0	0	0	0	0	0	0	0	0	0	0	0	0	0	0	1	0	0	0	0	0	2	dispensable
pan_gene_305	pan_gene_7741	Ear_height;Height_above_ear;Height_per_day_(until_flowering);Plant_height	Ear_height;Northern_Leaf_Blight;Ratio_of_ear_height_to_total_height	0	1	0	0	0	0	0	0	0	0	0	0	0	0	0	0	0	0	0	0	0	0	0	0	0	0	1	private
pan_gene_305	pan_gene_8250	Ear_height;Height_above_ear;Height_per_day_(until_flowering);Plant_height	Ear_height;Ratio_of_ear_height_to_total_height	0	1	0	0	0	0	0	0	0	1	0	0	0	0	0	0	0	0	1	0	0	0	0	0	0	0	3	dispensable
pan_gene_30723	pan_gene_32769	Ear_height;Nodes_above_ear	Chlorophyll_A;Ear_height;Nodes_to_ear;Plant_height	0	0	0	0	0	0	0	0	0	0	0	0	0	0	0	0	0	0	0	0	0	0	0	0	0	1	1	private
pan_gene_30723	pan_gene_4329	Ear_height;Nodes_above_ear	Ear_height;Photoperiod_Growing-degree_days_to_silk	0	0	0	1	0	0	0	0	0	0	0	0	0	0	0	1	0	0	0	0	1	0	0	0	0	0	3	dispensable
pan_gene_30723	pan_gene_5831	Ear_height;Nodes_above_ear	Ear_height;PCA_of_metabolites:_PC1	0	0	0	1	1	0	0	0	0	1	0	0	0	0	0	1	0	0	0	0	1	0	0	0	0	0	5	dispensable
pan_gene_30783	pan_gene_30807	Ear_height;Glutamate;Photoperiod_Growing-degree_days_to_silk	Ear_height;Height_per_day_(until_flowering)	0	0	0	0	0	1	0	0	0	0	1	0	0	1	0	0	1	0	0	0	0	0	0	0	0	0	4	dispensable
pan_gene_30783	pan_gene_31044	Ear_height;Glutamate;Photoperiod_Growing-degree_days_to_silk	Boxcox-transformed_leaf_angle;Ear_height;Height_per_day_(until_flowering)	0	0	1	0	0	1	0	0	1	0	0	0	1	0	0	0	0	0	0	0	0	0	0	1	0	0	5	dispensable
pan_gene_30783	pan_gene_32607	Ear_height;Glutamate;Photoperiod_Growing-degree_days_to_silk	Ear_height;Total_amino_acids	0	0	0	0	0	0	0	0	1	0	0	0	0	1	0	1	0	0	0	0	0	0	0	0	0	0	3	dispensable
pan_gene_30783	pan_gene_9064	Ear_height;Glutamate;Photoperiod_Growing-degree_days_to_silk	Ear_height;Plant_height	0	0	0	0	0	0	0	0	0	0	0	0	0	0	0	0	0	1	0	0	0	0	0	0	0	0	1	private
pan_gene_308	pan_gene_32762	Ear_height	Chlorophyll_A;Ear_height;Height_per_day_(until_flowering);Nodes_per_plant;Plant_height	0	1	0	1	0	0	0	0	0	0	0	0	0	0	0	1	0	0	0	0	0	0	0	0	0	0	3	dispensable
pan_gene_308	pan_gene_32769	Ear_height	Chlorophyll_A;Ear_height;Nodes_to_ear;Plant_height	0	1	0	1	1	0	0	1	0	0	0	0	0	0	0	1	0	0	0	1	0	0	0	0	0	0	6	dispensable
pan_gene_308	pan_gene_5021	Ear_height	Ear_height	0	1	0	1	0	0	0	0	0	0	0	0	0	1	0	0	0	0	0	0	0	0	1	0	0	0	4	dispensable
pan_gene_308	pan_gene_8396	Ear_height	Days_to_anthesis;Ear_height;Height_per_day_(until_flowering);Plant_height;Stalk_strength	0	1	0	0	0	0	0	1	0	0	0	0	0	0	0	0	0	0	0	0	0	0	0	0	0	0	2	dispensable
pan_gene_308	pan_gene_9080	Ear_height	Average_internode_length_(whole_plant);Ear_height;Height_per_day_(until_flowering);Plant_height	0	1	0	0	1	0	0	1	0	0	0	0	0	0	0	0	0	0	0	0	0	0	0	0	0	0	3	dispensable
pan_gene_30807	pan_gene_32449	Ear_height;Height_per_day_(until_flowering)	Ear_height;Plant_height	0	0	0	0	0	0	0	0	0	1	0	0	0	0	0	0	0	0	0	0	0	0	0	0	0	0	1	private
pan_gene_30807	pan_gene_35516	Ear_height;Height_per_day_(until_flowering)	Ear_height;Height_per_day_(until_flowering);Plant_height;Sucrose	0	0	0	0	0	0	0	0	0	0	0	0	0	0	0	0	0	0	0	0	1	0	0	0	0	0	1	private
pan_gene_30807	pan_gene_5044	Ear_height;Height_per_day_(until_flowering)	Average_internode_length_(below_ear);Average_internode_length_(whole_plant);Ear_height;Leaf_length	0	0	0	0	0	1	0	0	0	0	0	0	0	0	0	0	0	0	0	0	0	0	0	0	0	0	1	private
pan_gene_30807	pan_gene_5532	Ear_height;Height_per_day_(until_flowering)	100_Kernel_weight;Ear_height;Nodes_per_plant;Ratio_of_ear_height_to_total_height	0	0	0	0	1	0	0	0	0	0	0	0	0	0	1	0	0	0	0	0	0	0	0	0	0	0	2	dispensable
pan_gene_30807	pan_gene_9064	Ear_height;Height_per_day_(until_flowering)	Ear_height;Plant_height	0	0	0	0	0	0	0	0	0	1	0	0	0	0	0	0	0	0	0	0	0	0	0	0	0	0	1	private
pan_gene_30807	pan_gene_9067	Ear_height;Height_per_day_(until_flowering)	Ear_height;Nodes_to_ear;Plant_height	0	0	0	0	0	1	0	0	0	1	0	0	0	0	1	0	0	0	0	0	0	0	0	0	0	0	3	dispensable
pan_gene_30816	pan_gene_32398	Ear_height;Tassel_length	Ear_height;Height_per_day_(until_flowering);Plant_height	0	1	0	0	0	0	0	0	0	0	0	0	0	0	0	0	0	0	0	0	0	1	0	0	0	0	2	dispensable
pan_gene_30816	pan_gene_9199	Ear_height;Tassel_length	Anthesis-silking_interval;Chlorophyll_A;Days_to_anthesis;Days_to_silk;Ear_height;Height_per_day_(until_flowering);Plant_height	0	1	1	1	0	0	0	0	0	0	0	1	0	0	1	1	0	1	0	0	0	0	0	0	0	1	8	dispensable
pan_gene_30817	pan_gene_32730	Chlorophyll_B;Days_to_silk;Ear_height	Ear_height;Southern_leaf_blight	0	1	0	0	0	1	0	1	1	0	0	0	0	0	0	0	0	0	0	0	0	0	0	0	0	1	5	dispensable
pan_gene_30817	pan_gene_9065	Chlorophyll_B;Days_to_silk;Ear_height	Ear_height;Height_per_day_(until_flowering);Plant_height	0	1	0	0	0	0	0	0	1	0	0	0	0	0	1	0	0	0	0	0	0	0	0	0	0	0	3	dispensable
pan_gene_309	pan_gene_9563	Average_internode_length_(whole_plant);Ear_height;Nodes_above_ear;Plant_height;Tassel_branch_number	Ear_height;Height_above_ear;Plant_height;Southern_leaf_blight	0	0	0	0	0	0	0	0	1	0	0	0	0	0	0	0	0	0	0	0	0	0	0	0	0	0	1	private
pan_gene_31044	pan_gene_31580	Boxcox-transformed_leaf_angle;Ear_height;Height_per_day_(until_flowering)	Ear_height	0	1	0	1	0	0	0	0	0	0	0	0	0	0	0	0	0	0	0	1	0	0	0	0	0	0	3	dispensable
pan_gene_31044	pan_gene_5532	Boxcox-transformed_leaf_angle;Ear_height;Height_per_day_(until_flowering)	100_Kernel_weight;Ear_height;Nodes_per_plant;Ratio_of_ear_height_to_total_height	0	1	1	1	1	1	1	0	1	1	0	0	0	0	1	0	1	1	1	1	1	1	0	1	0	1	17	near-core
pan_gene_31044	pan_gene_5831	Boxcox-transformed_leaf_angle;Ear_height;Height_per_day_(until_flowering)	Ear_height;PCA_of_metabolites:_PC1	0	1	1	1	0	0	0	0	0	0	0	0	0	0	0	0	0	0	0	0	0	1	0	0	0	0	4	dispensable
pan_gene_31044	pan_gene_7741	Boxcox-transformed_leaf_angle;Ear_height;Height_per_day_(until_flowering)	Ear_height;Northern_Leaf_Blight;Ratio_of_ear_height_to_total_height	0	1	0	0	1	1	0	0	0	0	1	0	0	0	0	0	0	0	1	0	0	1	0	0	0	0	6	dispensable
pan_gene_31044	pan_gene_8250	Boxcox-transformed_leaf_angle;Ear_height;Height_per_day_(until_flowering)	Ear_height;Ratio_of_ear_height_to_total_height	0	1	0	0	0	1	0	0	0	0	0	0	0	0	0	0	0	0	0	0	1	0	0	0	0	0	3	dispensable
pan_gene_31044	pan_gene_9064	Boxcox-transformed_leaf_angle;Ear_height;Height_per_day_(until_flowering)	Ear_height;Plant_height	0	1	0	1	0	0	0	0	0	1	0	0	0	0	0	1	0	1	0	0	0	0	0	1	0	0	6	dispensable
pan_gene_31238	pan_gene_4973	Ear_height	Ear_height	0	1	0	0	0	0	0	0	0	0	0	0	0	0	0	0	0	0	1	0	0	0	1	0	0	0	3	dispensable
pan_gene_31287	pan_gene_4993	Ear_height	Average_internode_length_(below_ear);Ear_height;Nitrate;Northern_Leaf_Blight	0	1	0	0	0	0	0	0	0	0	0	0	0	0	0	0	0	0	0	0	0	0	0	0	0	0	1	private
pan_gene_31450	pan_gene_4985	Average_internode_length_(below_ear);Ear_height;Glucose;Height_per_day_(until_flowering);Nodes_above_ear;Plant_height	Average_internode_length_(below_ear);Ear_height;Northern_Leaf_Blight	0	1	0	0	0	0	0	0	0	0	0	0	0	1	0	0	0	0	0	0	1	0	0	0	0	0	3	dispensable
pan_gene_31450	pan_gene_8667	Average_internode_length_(below_ear);Ear_height;Glucose;Height_per_day_(until_flowering);Nodes_above_ear;Plant_height	Ear_height;Ratio_of_ear_height_to_total_height	0	1	0	0	0	0	0	0	0	0	0	0	0	0	0	0	0	0	0	0	0	0	0	0	0	0	1	private
pan_gene_31450	pan_gene_8821	Average_internode_length_(below_ear);Ear_height;Glucose;Height_per_day_(until_flowering);Nodes_above_ear;Plant_height	Ear_height;Photoperiod_growing-degree_days_to_anthesis	0	1	0	0	0	0	0	0	0	0	0	0	0	0	0	0	0	0	0	0	0	0	0	0	0	0	1	private
pan_gene_31530	pan_gene_9099	Ear_height;Glucose;Photoperiod_Growing-degree_days_to_silk;Plant_height;Sucrose	Anthesis-silking_interval;Days_to_silk;Ear_height	0	0	0	1	0	0	0	0	0	0	1	0	0	0	0	0	0	1	0	0	0	0	0	0	0	0	3	dispensable
pan_gene_31579	pan_gene_32449	Ear_height	Ear_height;Plant_height	0	0	0	0	1	0	0	0	0	1	0	0	1	0	0	0	0	0	0	0	0	0	0	0	0	0	3	dispensable
pan_gene_31579	pan_gene_35516	Ear_height	Ear_height;Height_per_day_(until_flowering);Plant_height;Sucrose	0	1	0	0	0	0	0	0	0	0	0	0	0	0	0	0	0	0	0	0	0	0	0	0	0	0	1	private
pan_gene_31579	pan_gene_5044	Ear_height	Average_internode_length_(below_ear);Average_internode_length_(whole_plant);Ear_height;Leaf_length	0	0	0	0	0	0	0	0	0	0	0	0	0	0	0	0	0	0	0	1	0	0	0	0	0	0	1	private
pan_gene_31579	pan_gene_5521	Ear_height	Ear_height	0	1	0	1	0	1	1	0	1	1	0	0	1	1	0	0	0	0	1	1	0	0	0	0	0	1	11	near-core
pan_gene_31579	pan_gene_5532	Ear_height	100_Kernel_weight;Ear_height;Nodes_per_plant;Ratio_of_ear_height_to_total_height	0	1	0	0	1	0	0	0	1	1	0	0	0	1	0	0	0	0	0	0	0	0	0	0	0	1	6	dispensable
pan_gene_31579	pan_gene_5831	Ear_height	Ear_height;PCA_of_metabolites:_PC1	0	1	0	1	0	0	0	0	0	0	0	0	0	0	0	0	0	0	1	0	0	0	0	0	0	0	3	dispensable
pan_gene_31579	pan_gene_5974	Ear_height	Ear_height	0	0	0	0	0	0	1	0	0	1	0	0	0	0	0	0	0	0	0	0	0	0	0	0	0	0	2	dispensable
pan_gene_31579	pan_gene_8250	Ear_height	Ear_height;Ratio_of_ear_height_to_total_height	0	1	0	0	0	1	0	0	0	0	0	0	0	0	0	0	0	0	0	0	0	0	0	0	0	0	2	dispensable
pan_gene_31579	pan_gene_8446	Ear_height	Ear_height;Nodes_per_plant;Nodes_to_ear;Stalk_strength;Tassel_branch_number	0	0	0	0	0	1	0	0	0	0	0	0	0	0	0	0	0	0	0	0	0	0	0	0	0	0	1	private
pan_gene_31579	pan_gene_9064	Ear_height	Ear_height;Plant_height	0	1	0	1	0	0	0	0	0	0	0	0	0	0	0	0	0	0	0	0	0	0	0	0	0	0	2	dispensable
pan_gene_31579	pan_gene_9067	Ear_height	Ear_height;Nodes_to_ear;Plant_height	0	1	0	0	1	1	0	0	1	1	0	0	0	0	0	0	0	0	1	0	0	0	0	0	0	0	6	dispensable
pan_gene_31580	pan_gene_5532	Ear_height	100_Kernel_weight;Ear_height;Nodes_per_plant;Ratio_of_ear_height_to_total_height	0	1	1	1	0	0	1	1	0	1	1	1	1	1	1	0	1	1	0	1	1	1	0	0	0	1	17	near-core
pan_gene_31580	pan_gene_7741	Ear_height	Ear_height;Northern_Leaf_Blight;Ratio_of_ear_height_to_total_height	0	1	0	0	0	0	1	0	0	0	0	0	0	0	0	0	0	0	0	1	0	0	0	0	0	0	3	dispensable
pan_gene_31580	pan_gene_8250	Ear_height	Ear_height;Ratio_of_ear_height_to_total_height	0	1	0	1	1	0	0	0	0	0	0	1	0	0	0	1	0	0	0	1	1	0	0	1	0	1	9	dispensable
pan_gene_31645	pan_gene_3761	Ear_height	Ear_height	0	1	0	0	0	0	0	0	0	0	0	0	0	0	0	0	0	0	0	0	0	0	0	0	0	0	1	private
pan_gene_31645	pan_gene_8485	Ear_height	Ear_height	0	0	0	0	0	0	0	0	0	0	0	0	0	0	0	0	1	0	0	0	0	0	0	0	0	0	1	private
pan_gene_317	pan_gene_7624	Days_to_anthesis;Days_to_silk;Ear_height;Nodes_to_ear;Plant_height;Tassel_length	Average_internode_length_(below_ear);Ear_height;Photoperiod_growing-degree_days_to_anthesis	0	1	0	1	0	0	0	0	0	0	0	0	0	0	0	0	0	0	0	0	0	0	0	0	0	0	2	dispensable
pan_gene_31813	pan_gene_32730	Ear_height	Ear_height;Southern_leaf_blight	0	1	0	0	0	0	0	0	0	0	0	0	0	0	0	0	0	0	0	0	0	0	0	0	0	0	1	private
pan_gene_31840	pan_gene_32730	Anthesis-silking_interval;Days_to_anthesis;Ear_height;Total_amino_acids	Ear_height;Southern_leaf_blight	0	1	0	1	0	0	0	1	0	1	1	0	1	0	0	1	0	0	0	0	1	0	1	0	1	0	10	dispensable
pan_gene_31840	pan_gene_3547	Anthesis-silking_interval;Days_to_anthesis;Ear_height;Total_amino_acids	Ear_height;Leaf_length	0	1	1	0	0	0	0	0	0	0	0	0	1	0	0	0	0	0	0	0	0	0	1	0	0	0	4	dispensable
pan_gene_31840	pan_gene_4329	Anthesis-silking_interval;Days_to_anthesis;Ear_height;Total_amino_acids	Ear_height;Photoperiod_Growing-degree_days_to_silk	0	1	0	0	0	0	0	0	1	0	1	0	0	0	0	0	0	0	0	0	0	0	0	0	0	0	3	dispensable
pan_gene_31840	pan_gene_5532	Anthesis-silking_interval;Days_to_anthesis;Ear_height;Total_amino_acids	100_Kernel_weight;Ear_height;Nodes_per_plant;Ratio_of_ear_height_to_total_height	0	1	0	1	0	0	0	0	0	0	0	0	0	0	0	0	0	0	0	0	0	0	0	0	0	0	2	dispensable
pan_gene_31840	pan_gene_5831	Anthesis-silking_interval;Days_to_anthesis;Ear_height;Total_amino_acids	Ear_height;PCA_of_metabolites:_PC1	0	1	0	1	0	0	0	0	1	1	1	0	1	0	0	0	0	1	0	0	1	0	1	0	0	0	9	dispensable
pan_gene_31840	pan_gene_5838	Anthesis-silking_interval;Days_to_anthesis;Ear_height;Total_amino_acids	100_Kernel_weight;Cob_diameter;Ear_height;Sucrose;Tassel_branch_number	0	0	0	0	1	1	0	0	0	0	0	0	1	0	0	0	0	0	0	0	0	0	0	0	0	0	3	dispensable
pan_gene_31840	pan_gene_7741	Anthesis-silking_interval;Days_to_anthesis;Ear_height;Total_amino_acids	Ear_height;Northern_Leaf_Blight;Ratio_of_ear_height_to_total_height	0	1	0	0	0	0	0	0	0	0	0	0	0	0	0	0	0	0	0	0	0	0	0	0	0	0	1	private
pan_gene_31840	pan_gene_8250	Anthesis-silking_interval;Days_to_anthesis;Ear_height;Total_amino_acids	Ear_height;Ratio_of_ear_height_to_total_height	0	1	0	1	1	0	0	0	0	0	0	0	0	0	0	0	0	0	0	0	0	0	0	0	0	0	3	dispensable
pan_gene_31840	pan_gene_9067	Anthesis-silking_interval;Days_to_anthesis;Ear_height;Total_amino_acids	Ear_height;Nodes_to_ear;Plant_height	0	1	0	0	0	0	0	0	0	0	0	0	0	0	0	0	0	0	0	0	0	0	0	0	0	0	1	private
pan_gene_32013	pan_gene_6299	Ear_height	Ear_height;Ratio_of_ear_height_to_total_height	0	1	0	0	1	1	1	1	0	1	1	0	1	0	1	0	0	0	0	0	1	0	0	1	1	0	12	near-core
pan_gene_32013	pan_gene_8649	Ear_height	Ear_height	0	1	0	0	0	0	0	0	0	0	0	0	0	0	0	0	0	0	0	0	0	0	0	0	0	0	1	private
pan_gene_32148	pan_gene_4485	Ear_height;Height_per_day_(until_flowering)	Anthesis-silking_interval;Ear_height	0	0	0	0	0	0	0	0	0	1	0	0	0	0	0	0	0	0	0	0	0	1	0	0	0	0	2	dispensable
pan_gene_32148	pan_gene_5051	Ear_height;Height_per_day_(until_flowering)	Average_internode_length_(above_ear);Average_internode_length_(whole_plant);Ear_height;Height_per_day_(until_flowering);Plant_height	0	1	0	0	0	0	0	1	0	1	0	0	0	0	0	0	0	0	0	0	0	0	1	0	0	0	4	dispensable
pan_gene_32148	pan_gene_9064	Ear_height;Height_per_day_(until_flowering)	Ear_height;Plant_height	0	1	1	0	0	0	0	0	0	0	0	0	0	0	0	0	0	0	0	0	0	0	1	1	0	1	5	dispensable
pan_gene_32176	pan_gene_32433	Days_to_anthesis;Ear_height	Ear_height;Plant_height;Ratio_of_ear_height_to_total_height;Stalk_strength	0	0	0	0	0	0	0	0	0	1	0	1	0	0	0	1	0	0	0	0	0	0	0	0	1	0	4	dispensable
pan_gene_32176	pan_gene_8666	Days_to_anthesis;Ear_height	Ear_height;Northern_Leaf_Blight;PCA_of_metabolites:_PC1;Ratio_of_ear_height_to_total_height	0	0	0	0	0	0	0	0	0	1	0	0	0	0	1	0	1	0	0	0	0	0	0	0	0	0	3	dispensable
pan_gene_32191	pan_gene_7482	Ear_height	Ear_height;Nitrate	0	1	0	0	0	0	0	0	0	0	0	0	0	0	0	0	0	0	0	0	0	0	0	0	0	0	1	private
pan_gene_32193	pan_gene_99635	Ear_height;Northern_Leaf_Blight	Ear_height	0	1	0	1	0	0	0	0	0	0	0	0	0	0	0	0	0	0	0	0	0	0	0	0	0	0	2	dispensable
pan_gene_32431	pan_gene_35516	Average_internode_length_(above_ear);Average_internode_length_(below_ear);Ear_height	Ear_height;Height_per_day_(until_flowering);Plant_height;Sucrose	0	1	1	0	0	0	0	0	0	0	0	0	0	0	0	0	0	0	0	0	0	0	0	0	0	0	2	dispensable
pan_gene_32431	pan_gene_5044	Average_internode_length_(above_ear);Average_internode_length_(below_ear);Ear_height	Average_internode_length_(below_ear);Average_internode_length_(whole_plant);Ear_height;Leaf_length	0	0	0	0	0	1	0	0	0	0	0	0	0	0	0	0	0	0	0	1	0	0	0	0	0	0	2	dispensable
pan_gene_32431	pan_gene_8446	Average_internode_length_(above_ear);Average_internode_length_(below_ear);Ear_height	Ear_height;Nodes_per_plant;Nodes_to_ear;Stalk_strength;Tassel_branch_number	0	0	0	0	0	0	0	0	0	0	0	0	0	0	0	0	0	1	0	0	0	0	0	0	0	0	1	private
pan_gene_32433	pan_gene_9061	Ear_height;Plant_height;Ratio_of_ear_height_to_total_height;Stalk_strength	Ear_height;Fructose;Glucose;PCA_of_metabolites:_PC2	0	0	0	0	0	0	0	0	0	0	0	0	0	0	0	1	0	0	0	0	0	0	0	0	0	0	1	private
pan_gene_32449	pan_gene_4982	Ear_height;Plant_height	Ear_height;Ratio_of_ear_height_to_total_height	0	0	0	0	1	0	0	0	0	0	0	0	0	0	0	0	0	0	0	0	0	0	0	0	0	0	1	private
pan_gene_32449	pan_gene_5532	Ear_height;Plant_height	100_Kernel_weight;Ear_height;Nodes_per_plant;Ratio_of_ear_height_to_total_height	0	0	0	0	1	0	0	0	0	0	0	0	0	0	0	0	0	0	0	0	0	0	0	0	0	0	1	private
pan_gene_32449	pan_gene_5831	Ear_height;Plant_height	Ear_height;PCA_of_metabolites:_PC1	0	0	0	0	0	0	0	0	0	0	0	0	1	0	0	0	0	0	0	0	0	0	0	0	0	0	1	private
pan_gene_32449	pan_gene_9065	Ear_height;Plant_height	Ear_height;Height_per_day_(until_flowering);Plant_height	0	0	0	0	1	0	0	0	0	1	0	0	0	0	0	1	0	0	0	0	0	0	0	0	0	0	3	dispensable
pan_gene_32449	pan_gene_9067	Ear_height;Plant_height	Ear_height;Nodes_to_ear;Plant_height	0	0	0	0	1	0	0	0	0	1	0	0	1	0	0	1	0	0	0	0	0	0	0	0	0	0	4	dispensable
pan_gene_32517	pan_gene_5669	Cob_diameter;Ear_height;Height_per_day_(until_flowering);Nodes_per_plant;Tassel_branch_number	100_Kernel_weight;Cob_diameter;Ear_height	0	1	0	0	0	0	0	1	0	0	0	0	0	0	0	0	0	0	0	0	0	0	0	0	0	1	3	dispensable
pan_gene_32517	pan_gene_9081	Cob_diameter;Ear_height;Height_per_day_(until_flowering);Nodes_per_plant;Tassel_branch_number	Average_internode_length_(whole_plant);Ear_height;Height_per_day_(until_flowering);Plant_height	0	1	0	0	0	0	0	0	0	0	0	0	0	0	0	0	0	0	0	0	0	0	1	0	0	1	3	dispensable
pan_gene_32517	pan_gene_9099	Cob_diameter;Ear_height;Height_per_day_(until_flowering);Nodes_per_plant;Tassel_branch_number	Anthesis-silking_interval;Days_to_silk;Ear_height	0	1	0	0	0	0	0	0	0	0	0	0	0	1	0	0	0	0	0	0	0	0	0	0	0	0	2	dispensable
pan_gene_32517	pan_gene_9563	Cob_diameter;Ear_height;Height_per_day_(until_flowering);Nodes_per_plant;Tassel_branch_number	Ear_height;Height_above_ear;Plant_height;Southern_leaf_blight	0	1	0	0	0	0	0	0	0	0	0	0	0	0	0	0	0	0	0	0	0	0	0	0	0	1	2	dispensable
pan_gene_32607	pan_gene_32768	Ear_height;Total_amino_acids	Chlorophyll_A;Ear_height;Leaf_length;Nodes_to_ear;Southern_leaf_blight	0	1	0	1	0	1	0	1	1	0	1	0	0	0	0	0	0	0	0	0	1	0	0	0	0	0	7	dispensable
pan_gene_32607	pan_gene_9064	Ear_height;Total_amino_acids	Ear_height;Plant_height	0	1	0	0	0	0	0	0	1	0	0	0	0	0	0	1	0	0	0	0	0	0	0	0	0	1	4	dispensable
pan_gene_32676	pan_gene_3761	Days_to_anthesis;Ear_height;PCA_of_metabolites:_PC2;Ratio_of_ear_height_to_total_height	Ear_height	0	1	0	0	0	0	0	0	0	0	0	0	0	0	0	0	0	0	0	0	0	0	0	0	0	0	1	private
pan_gene_32676	pan_gene_5518	Days_to_anthesis;Ear_height;PCA_of_metabolites:_PC2;Ratio_of_ear_height_to_total_height	Boxcox-transformed_leaf_angle;Days_to_anthesis;Ear_height;Nodes_to_ear	0	1	0	0	0	0	0	0	0	0	0	0	1	0	0	0	0	0	0	0	0	0	0	0	0	0	2	dispensable
pan_gene_32676	pan_gene_632	Days_to_anthesis;Ear_height;PCA_of_metabolites:_PC2;Ratio_of_ear_height_to_total_height	Boxcox-transformed_leaf_angle;Ear_height	0	1	0	1	0	0	0	0	0	0	0	0	0	0	0	0	1	0	0	0	0	0	0	0	0	0	3	dispensable
pan_gene_32676	pan_gene_8485	Days_to_anthesis;Ear_height;PCA_of_metabolites:_PC2;Ratio_of_ear_height_to_total_height	Ear_height	0	0	0	0	1	1	1	0	0	0	1	0	0	0	0	0	1	0	0	0	0	0	0	0	0	0	5	dispensable
pan_gene_32695	pan_gene_347	Average_internode_length_(whole_plant);Ear_height;Nodes_per_plant	Average_internode_length_(whole_plant);Boxcox-transformed_leaf_angle;Ear_height	0	0	0	0	0	0	0	0	1	0	0	0	0	0	0	0	0	0	0	1	0	0	0	0	0	0	2	dispensable
pan_gene_32717	pan_gene_9195	Ear_height	Chlorophyll_A;Ear_height	0	1	0	1	0	0	0	0	0	1	1	0	0	0	0	0	0	0	1	0	0	0	1	0	0	1	7	dispensable
pan_gene_32724	pan_gene_9195	Chlorophyll_A;Ear_height;Malate;Nodes_to_ear;Total_amino_acids	Chlorophyll_A;Ear_height	0	1	0	1	0	0	0	0	0	0	0	0	0	0	0	0	0	0	0	0	0	0	0	0	0	0	2	dispensable
pan_gene_32730	pan_gene_5974	Ear_height;Southern_leaf_blight	Ear_height	0	0	0	0	0	0	0	0	0	0	0	0	0	0	0	0	0	0	0	0	1	0	0	0	0	0	1	private
pan_gene_32730	pan_gene_9065	Ear_height;Southern_leaf_blight	Ear_height;Height_per_day_(until_flowering);Plant_height	0	1	0	0	1	0	0	0	1	0	0	1	0	1	0	0	1	0	0	0	0	0	0	0	0	1	7	dispensable
pan_gene_32732	pan_gene_570	Chlorophyll_A;Ear_height;Glutamate;Southern_leaf_blight	Average_internode_length_(above_ear);Days_to_silk;Ear_height;Height_above_ear;Plant_height	0	1	0	0	0	0	1	0	0	1	0	1	1	0	0	0	0	0	0	0	0	0	0	0	1	1	7	dispensable
pan_gene_32762	pan_gene_5476	Chlorophyll_A;Ear_height;Height_per_day_(until_flowering);Nodes_per_plant;Plant_height	Average_internode_length_(below_ear);Ear_height	0	0	0	0	0	0	1	0	0	0	0	0	0	0	0	0	0	0	0	0	0	0	0	0	0	0	1	private
pan_gene_32762	pan_gene_7716	Chlorophyll_A;Ear_height;Height_per_day_(until_flowering);Nodes_per_plant;Plant_height	Average_internode_length_(below_ear);Average_internode_length_(whole_plant);Ear_height;Height_per_day_(until_flowering);Plant_height	0	1	0	1	0	0	0	0	0	0	1	0	0	0	0	0	0	0	0	0	1	0	0	0	0	0	4	dispensable
pan_gene_32762	pan_gene_9080	Chlorophyll_A;Ear_height;Height_per_day_(until_flowering);Nodes_per_plant;Plant_height	Average_internode_length_(whole_plant);Ear_height;Height_per_day_(until_flowering);Plant_height	0	1	1	1	1	0	1	1	0	0	0	0	0	1	0	0	1	0	0	0	0	0	0	0	0	0	8	dispensable
pan_gene_32769	pan_gene_5021	Chlorophyll_A;Ear_height;Nodes_to_ear;Plant_height	Ear_height	0	1	0	1	0	0	0	0	0	0	0	0	0	0	0	1	0	0	0	0	0	0	0	0	0	0	3	dispensable
pan_gene_32769	pan_gene_5838	Chlorophyll_A;Ear_height;Nodes_to_ear;Plant_height	100_Kernel_weight;Cob_diameter;Ear_height;Sucrose;Tassel_branch_number	0	0	0	1	1	1	0	0	0	0	0	0	0	0	0	0	0	0	0	0	0	0	0	0	0	0	3	dispensable
pan_gene_32769	pan_gene_7741	Chlorophyll_A;Ear_height;Nodes_to_ear;Plant_height	Ear_height;Northern_Leaf_Blight;Ratio_of_ear_height_to_total_height	0	1	1	0	0	0	0	0	0	0	0	0	0	0	0	1	0	0	0	0	0	1	0	0	0	0	4	dispensable
pan_gene_32769	pan_gene_8396	Chlorophyll_A;Ear_height;Nodes_to_ear;Plant_height	Days_to_anthesis;Ear_height;Height_per_day_(until_flowering);Plant_height;Stalk_strength	0	1	0	1	0	0	0	1	1	0	0	0	1	0	0	1	0	0	0	0	0	0	0	0	0	0	6	dispensable
pan_gene_32780	pan_gene_6780	Average_internode_length_(above_ear);Average_internode_length_(below_ear);Ear_height;Glutamate;Height_per_day_(until_flowering);Leaf_length;Plant_height;Starch	Ear_height	0	0	0	0	0	0	0	0	0	0	0	0	0	0	0	0	0	1	0	0	0	0	0	0	0	0	1	private
pan_gene_344	pan_gene_5475	Average_internode_length_(whole_plant);Chlorophyll_B;Ear_height;Height_per_day_(until_flowering);Plant_height;Tassel_length	Average_internode_length_(below_ear);Ear_height	0	1	1	0	0	0	1	0	0	0	0	0	0	0	0	0	1	0	0	0	0	0	0	0	0	0	4	dispensable
pan_gene_344	pan_gene_6961	Average_internode_length_(whole_plant);Chlorophyll_B;Ear_height;Height_per_day_(until_flowering);Plant_height;Tassel_length	Ear_height	0	1	0	0	0	0	0	1	0	0	0	0	0	0	0	0	0	0	0	0	0	0	0	0	0	0	2	dispensable
pan_gene_3547	pan_gene_4982	Ear_height;Leaf_length	Ear_height;Ratio_of_ear_height_to_total_height	0	1	0	0	0	0	0	0	0	0	0	0	0	0	0	0	0	0	0	0	0	0	0	0	0	0	1	private
pan_gene_35516	pan_gene_4485	Ear_height;Height_per_day_(until_flowering);Plant_height;Sucrose	Anthesis-silking_interval;Ear_height	0	0	0	0	0	0	0	0	0	0	0	0	0	0	0	0	0	0	0	0	0	1	0	0	0	0	1	private
pan_gene_35516	pan_gene_5521	Ear_height;Height_per_day_(until_flowering);Plant_height;Sucrose	Ear_height	0	1	0	0	0	0	0	0	0	0	0	0	0	0	0	0	0	0	0	0	0	1	0	0	0	0	2	dispensable
pan_gene_35516	pan_gene_5974	Ear_height;Height_per_day_(until_flowering);Plant_height;Sucrose	Ear_height	0	0	0	0	0	0	0	0	0	0	0	0	0	0	0	0	0	0	0	0	1	0	0	0	0	0	1	private
pan_gene_35516	pan_gene_7599	Ear_height;Height_per_day_(until_flowering);Plant_height;Sucrose	Ear_height;Northern_Leaf_Blight;Stalk_strength;Starch	0	1	0	0	0	0	0	0	0	0	0	0	0	0	0	0	0	0	0	0	0	0	0	0	0	0	1	private
pan_gene_35516	pan_gene_9064	Ear_height;Height_per_day_(until_flowering);Plant_height;Sucrose	Ear_height;Plant_height	0	1	0	0	0	0	0	0	0	0	0	0	0	0	0	0	0	0	0	0	0	0	0	0	0	0	1	private
pan_gene_3760	pan_gene_5068	Ear_height	Chlorophyll_A;Ear_height;Height_above_ear;Nodes_per_plant	0	0	0	0	1	0	0	0	0	0	0	0	0	0	0	0	0	0	0	0	0	0	0	0	0	0	1	private
pan_gene_3760	pan_gene_7482	Ear_height	Ear_height;Nitrate	0	1	0	0	0	0	0	0	0	0	0	0	0	0	0	0	0	0	0	0	0	0	0	0	0	0	1	private
pan_gene_3761	pan_gene_632	Ear_height	Boxcox-transformed_leaf_angle;Ear_height	0	1	0	0	0	0	0	0	0	0	0	0	0	0	0	0	0	0	0	0	0	0	0	0	0	0	1	private
pan_gene_3761	pan_gene_8485	Ear_height	Ear_height	0	0	0	0	0	0	0	0	0	1	0	0	0	0	0	0	0	0	0	0	0	0	0	0	0	0	1	private
pan_gene_3860	pan_gene_5061	Ear_height;Plant_height;Stalk_strength	Average_internode_length_(above_ear);Ear_height;Height_above_ear;Northern_Leaf_Blight;Plant_height;Tassel_branch_number	0	0	0	0	0	0	0	0	0	0	0	0	1	0	0	0	0	0	0	0	0	0	0	0	0	0	1	private
pan_gene_4329	pan_gene_5838	Ear_height;Photoperiod_Growing-degree_days_to_silk	100_Kernel_weight;Cob_diameter;Ear_height;Sucrose;Tassel_branch_number	0	0	0	1	1	0	1	0	0	0	0	0	0	0	0	1	0	0	0	0	0	0	0	0	0	0	4	dispensable
pan_gene_4825	pan_gene_7742	Ear_height;Ratio_of_ear_height_to_total_height;Southern_leaf_blight;Stalk_strength	Ear_height	0	1	0	0	0	0	0	0	0	0	0	0	0	0	0	0	0	0	0	0	0	0	0	0	0	0	1	private
pan_gene_4985	pan_gene_8251	Average_internode_length_(below_ear);Ear_height;Northern_Leaf_Blight	Ear_height;Ratio_of_ear_height_to_total_height	0	1	0	0	0	1	0	0	1	0	1	0	0	0	0	0	0	0	0	0	0	0	0	1	1	0	6	dispensable
pan_gene_5021	pan_gene_74324	Ear_height	Ear_height;Nodes_per_plant	0	1	0	0	0	0	0	0	0	0	0	0	0	0	0	0	0	0	0	0	0	0	0	0	0	0	1	private
pan_gene_5021	pan_gene_8250	Ear_height	Ear_height;Ratio_of_ear_height_to_total_height	0	1	0	0	0	1	0	0	0	1	0	0	0	0	0	0	0	0	0	0	0	0	1	0	0	0	4	dispensable
pan_gene_5021	pan_gene_9080	Ear_height	Average_internode_length_(whole_plant);Ear_height;Height_per_day_(until_flowering);Plant_height	0	1	0	0	0	0	0	1	0	0	0	0	0	0	0	0	0	0	0	0	0	0	0	0	0	0	2	dispensable
pan_gene_5021	pan_gene_9377	Ear_height	Ear_height	0	1	0	0	1	0	0	0	0	0	0	0	0	0	0	1	1	0	0	0	0	0	0	0	0	0	4	dispensable
pan_gene_5031	pan_gene_7482	Ear_height	Ear_height;Nitrate	0	1	0	0	0	0	0	0	0	0	0	0	0	0	0	0	0	0	0	0	0	0	0	0	0	0	1	private
pan_gene_5031	pan_gene_7483	Ear_height	Ear_height;Nitrate	0	1	1	0	1	1	1	0	0	1	0	0	1	1	1	0	0	1	0	0	0	0	1	0	1	1	13	near-core
pan_gene_5044	pan_gene_7599	Average_internode_length_(below_ear);Average_internode_length_(whole_plant);Ear_height;Leaf_length	Ear_height;Northern_Leaf_Blight;Stalk_strength;Starch	0	0	0	0	0	0	0	0	0	0	0	0	0	0	0	0	0	0	0	0	0	0	0	1	0	0	1	private
pan_gene_5051	pan_gene_8446	Average_internode_length_(above_ear);Average_internode_length_(whole_plant);Ear_height;Height_per_day_(until_flowering);Plant_height	Ear_height;Nodes_per_plant;Nodes_to_ear;Stalk_strength;Tassel_branch_number	0	0	0	0	0	0	0	0	0	0	0	0	0	0	0	1	1	0	0	0	1	0	0	0	0	0	3	dispensable
pan_gene_5061	pan_gene_69229	Average_internode_length_(above_ear);Ear_height;Height_above_ear;Northern_Leaf_Blight;Plant_height;Tassel_branch_number	Ear_height;Ratio_of_ear_height_to_total_height	0	0	0	0	0	0	0	0	0	0	0	0	0	0	0	0	0	0	1	0	0	0	0	0	0	0	1	private
pan_gene_5068	pan_gene_8652	Chlorophyll_A;Ear_height;Height_above_ear;Nodes_per_plant	Ear_height;Ear_row_number;Nodes_to_ear;Ratio_of_ear_height_to_total_height	0	0	0	1	0	0	0	0	1	1	0	0	0	0	0	0	0	0	0	0	0	0	0	0	0	0	3	dispensable
pan_gene_5285	pan_gene_5338	Ear_height;Leaf_width;Total_amino_acids	Ear_height	0	1	0	1	0	0	0	0	0	0	0	0	0	0	0	0	1	0	0	0	0	0	0	0	0	0	3	dispensable
pan_gene_5476	pan_gene_5831	Average_internode_length_(below_ear);Ear_height	Ear_height;PCA_of_metabolites:_PC1	0	0	0	0	0	0	0	0	0	0	0	1	0	0	0	0	0	0	0	0	0	0	0	0	0	0	1	private
pan_gene_5521	pan_gene_5532	Ear_height	100_Kernel_weight;Ear_height;Nodes_per_plant;Ratio_of_ear_height_to_total_height	0	1	0	0	0	0	0	0	1	0	1	0	0	1	0	0	0	1	1	0	1	0	0	0	0	0	7	dispensable
pan_gene_5521	pan_gene_5831	Ear_height	Ear_height;PCA_of_metabolites:_PC1	0	1	0	1	0	0	1	0	0	0	0	0	0	0	0	0	0	0	1	0	0	1	0	0	0	0	5	dispensable
pan_gene_5521	pan_gene_8446	Ear_height	Ear_height;Nodes_per_plant;Nodes_to_ear;Stalk_strength;Tassel_branch_number	0	0	0	0	0	0	0	0	0	0	0	0	0	0	0	0	0	1	0	0	0	0	0	0	0	0	1	private
pan_gene_5532	pan_gene_5831	100_Kernel_weight;Ear_height;Nodes_per_plant;Ratio_of_ear_height_to_total_height	Ear_height;PCA_of_metabolites:_PC1	0	1	1	1	0	0	0	1	0	0	1	1	1	1	1	0	0	1	0	1	0	1	0	0	0	0	12	near-core
pan_gene_5532	pan_gene_5838	100_Kernel_weight;Ear_height;Nodes_per_plant;Ratio_of_ear_height_to_total_height	100_Kernel_weight;Cob_diameter;Ear_height;Sucrose;Tassel_branch_number	0	0	0	1	1	0	0	0	0	0	0	1	0	0	0	1	0	0	0	0	0	0	0	0	0	1	5	dispensable
pan_gene_5532	pan_gene_5974	100_Kernel_weight;Ear_height;Nodes_per_plant;Ratio_of_ear_height_to_total_height	Ear_height	0	0	0	0	1	0	0	0	0	0	0	0	0	0	0	0	0	0	0	0	1	0	0	0	0	0	2	dispensable
pan_gene_5532	pan_gene_7741	100_Kernel_weight;Ear_height;Nodes_per_plant;Ratio_of_ear_height_to_total_height	Ear_height;Northern_Leaf_Blight;Ratio_of_ear_height_to_total_height	0	1	1	0	1	1	0	1	0	0	1	0	0	0	0	0	1	0	1	1	0	1	1	0	0	0	11	near-core
pan_gene_5532	pan_gene_8250	100_Kernel_weight;Ear_height;Nodes_per_plant;Ratio_of_ear_height_to_total_height	Ear_height;Ratio_of_ear_height_to_total_height	0	1	1	1	1	1	0	1	1	0	1	1	1	1	0	0	0	0	1	0	1	0	1	0	1	0	15	near-core
pan_gene_5532	pan_gene_8446	100_Kernel_weight;Ear_height;Nodes_per_plant;Ratio_of_ear_height_to_total_height	Ear_height;Nodes_per_plant;Nodes_to_ear;Stalk_strength;Tassel_branch_number	0	0	0	0	0	1	0	0	0	0	0	0	0	0	0	1	0	1	0	0	0	0	0	0	0	0	3	dispensable
pan_gene_5532	pan_gene_9067	100_Kernel_weight;Ear_height;Nodes_per_plant;Ratio_of_ear_height_to_total_height	Ear_height;Nodes_to_ear;Plant_height	0	1	1	1	1	0	0	0	1	1	1	0	1	0	1	1	0	1	1	0	1	0	0	0	1	0	14	near-core
pan_gene_5669	pan_gene_9081	100_Kernel_weight;Cob_diameter;Ear_height	Average_internode_length_(whole_plant);Ear_height;Height_per_day_(until_flowering);Plant_height	0	1	0	0	0	0	1	0	0	0	0	0	0	0	1	0	0	0	0	0	0	0	0	0	0	1	4	dispensable
pan_gene_5831	pan_gene_5838	Ear_height;PCA_of_metabolites:_PC1	100_Kernel_weight;Cob_diameter;Ear_height;Sucrose;Tassel_branch_number	0	0	0	1	1	1	1	0	0	1	0	0	1	0	1	0	0	0	0	0	0	0	0	0	1	0	8	dispensable
pan_gene_5831	pan_gene_5974	Ear_height;PCA_of_metabolites:_PC1	Ear_height	0	0	0	0	0	0	1	0	0	0	0	0	0	0	0	0	0	0	0	0	1	0	0	0	0	0	2	dispensable
pan_gene_5831	pan_gene_7741	Ear_height;PCA_of_metabolites:_PC1	Ear_height;Northern_Leaf_Blight;Ratio_of_ear_height_to_total_height	0	1	0	0	0	0	1	0	0	0	0	0	0	0	0	0	0	0	1	1	0	1	0	0	0	0	5	dispensable
pan_gene_5831	pan_gene_9067	Ear_height;PCA_of_metabolites:_PC1	Ear_height;Nodes_to_ear;Plant_height	0	1	1	1	0	0	1	0	0	0	0	0	1	0	0	0	0	0	0	1	0	1	0	0	0	1	8	dispensable
pan_gene_5831	pan_gene_9377	Ear_height;PCA_of_metabolites:_PC1	Ear_height	0	1	0	0	1	0	0	0	0	0	0	0	1	0	0	0	0	1	0	0	0	0	0	0	0	0	4	dispensable
pan_gene_5838	pan_gene_9067	100_Kernel_weight;Cob_diameter;Ear_height;Sucrose;Tassel_branch_number	Ear_height;Nodes_to_ear;Plant_height	0	0	0	1	0	0	1	0	0	0	0	1	0	0	0	1	0	0	0	0	0	1	0	0	0	1	6	dispensable
pan_gene_5974	pan_gene_8250	Ear_height	Ear_height;Ratio_of_ear_height_to_total_height	0	0	0	0	0	0	0	0	0	0	0	0	0	0	0	0	0	0	0	0	1	0	0	0	0	0	1	private
pan_gene_5974	pan_gene_8446	Ear_height	Ear_height;Nodes_per_plant;Nodes_to_ear;Stalk_strength;Tassel_branch_number	0	0	0	0	0	0	0	0	0	0	0	0	0	0	0	0	0	0	0	0	1	0	0	0	0	0	1	private
pan_gene_5974	pan_gene_9065	Ear_height	Ear_height;Height_per_day_(until_flowering);Plant_height	0	0	0	0	0	0	0	0	0	1	0	0	0	0	0	0	0	0	0	0	1	0	0	0	0	0	2	dispensable
pan_gene_5974	pan_gene_9067	Ear_height	Ear_height;Nodes_to_ear;Plant_height	0	0	0	0	0	0	1	0	0	1	0	0	0	0	0	0	0	0	0	0	1	0	0	0	0	0	3	dispensable
pan_gene_624	pan_gene_7599	Cob_diameter;Ear_height;Leaf_length	Ear_height;Northern_Leaf_Blight;Stalk_strength;Starch	0	1	0	1	0	0	0	0	0	0	0	1	1	0	1	0	0	0	0	0	0	1	0	0	0	1	7	dispensable
pan_gene_6299	pan_gene_7715	Ear_height;Ratio_of_ear_height_to_total_height	Average_internode_length_(below_ear);Average_internode_length_(whole_plant);Ear_height;Height_per_day_(until_flowering);Plant_height	0	1	1	0	1	0	0	0	1	1	1	1	0	1	0	0	1	0	0	1	1	1	0	0	1	0	13	near-core
pan_gene_632	pan_gene_8485	Boxcox-transformed_leaf_angle;Ear_height	Ear_height	0	0	0	0	0	0	0	0	1	0	1	0	0	0	0	0	1	0	0	0	0	0	0	0	0	0	3	dispensable
pan_gene_67735	pan_gene_8688	Ear_height	Ear_height;Nodes_per_plant	0	0	0	0	0	0	0	0	0	0	1	1	0	0	0	0	0	0	0	0	0	1	0	0	0	0	3	dispensable
pan_gene_6961	pan_gene_7716	Ear_height	Average_internode_length_(below_ear);Average_internode_length_(whole_plant);Ear_height;Height_per_day_(until_flowering);Plant_height	0	1	1	0	0	0	0	0	0	0	1	0	0	1	0	0	0	0	0	0	0	0	0	0	0	0	4	dispensable
pan_gene_6961	pan_gene_8653	Ear_height	Ear_height;Nodes_to_ear	0	1	0	0	0	0	1	0	0	0	0	0	0	0	0	0	0	0	0	0	0	0	0	0	0	0	2	dispensable
pan_gene_7599	pan_gene_9064	Ear_height;Northern_Leaf_Blight;Stalk_strength;Starch	Ear_height;Plant_height	0	1	0	0	0	0	0	0	0	0	0	0	0	0	0	0	0	0	0	0	0	0	1	0	0	0	2	dispensable
pan_gene_7600	pan_gene_7715	Ear_height;Northern_Leaf_Blight	Average_internode_length_(below_ear);Average_internode_length_(whole_plant);Ear_height;Height_per_day_(until_flowering);Plant_height	0	1	1	0	1	1	1	1	1	1	1	1	1	0	1	0	1	1	0	1	1	1	0	0	1	1	19	near-core
pan_gene_7677	pan_gene_9099	100_Kernel_weight;Ear_height	Anthesis-silking_interval;Days_to_silk;Ear_height	0	1	0	0	0	0	0	0	0	0	0	0	0	0	0	0	0	0	0	0	0	0	0	0	0	0	1	private
pan_gene_7716	pan_gene_8396	Average_internode_length_(below_ear);Average_internode_length_(whole_plant);Ear_height;Height_per_day_(until_flowering);Plant_height	Days_to_anthesis;Ear_height;Height_per_day_(until_flowering);Plant_height;Stalk_strength	0	1	0	0	0	0	0	0	0	0	0	0	0	0	0	0	0	0	0	0	0	0	0	0	0	0	1	private
pan_gene_7741	pan_gene_8250	Ear_height;Northern_Leaf_Blight;Ratio_of_ear_height_to_total_height	Ear_height;Ratio_of_ear_height_to_total_height	0	1	1	0	1	0	0	1	0	0	1	0	0	0	0	1	0	0	1	0	0	0	0	0	0	0	7	dispensable
pan_gene_7742	pan_gene_9562	Ear_height	Ear_height	0	1	0	0	0	0	0	0	0	0	0	0	0	0	0	0	0	0	0	0	0	0	0	0	0	0	1	private
pan_gene_8250	pan_gene_9067	Ear_height;Ratio_of_ear_height_to_total_height	Ear_height;Nodes_to_ear;Plant_height	0	1	1	0	0	1	1	1	1	0	1	0	1	0	0	0	0	0	0	1	1	0	0	0	0	1	11	near-core
pan_gene_8250	pan_gene_9377	Ear_height;Ratio_of_ear_height_to_total_height	Ear_height	0	1	1	0	0	0	0	0	0	1	0	1	1	0	0	1	0	1	0	0	0	0	0	0	0	0	7	dispensable
pan_gene_8251	pan_gene_8667	Ear_height;Ratio_of_ear_height_to_total_height	Ear_height;Ratio_of_ear_height_to_total_height	0	1	0	0	0	0	0	0	0	0	0	0	0	0	1	0	0	0	0	0	0	0	0	1	0	0	3	dispensable
pan_gene_8396	pan_gene_9080	Days_to_anthesis;Ear_height;Height_per_day_(until_flowering);Plant_height;Stalk_strength	Average_internode_length_(whole_plant);Ear_height;Height_per_day_(until_flowering);Plant_height	0	1	0	1	0	0	1	1	0	0	0	0	0	0	0	0	0	0	0	0	0	0	0	0	0	0	4	dispensable
pan_gene_8652	pan_gene_8742	Ear_height;Ear_row_number;Nodes_to_ear;Ratio_of_ear_height_to_total_height	Ear_height	0	1	1	1	0	0	1	0	1	1	0	0	0	0	1	1	0	0	0	0	1	0	0	0	0	0	9	dispensable
pan_gene_8653	pan_gene_9080	Ear_height;Nodes_to_ear	Average_internode_length_(whole_plant);Ear_height;Height_per_day_(until_flowering);Plant_height	0	1	0	0	0	0	0	1	0	0	0	0	1	0	0	0	0	0	0	0	0	1	0	0	0	0	4	dispensable
pan_gene_8667	pan_gene_8821	Ear_height;Ratio_of_ear_height_to_total_height	Ear_height;Photoperiod_growing-degree_days_to_anthesis	0	1	0	0	0	0	0	0	0	0	0	0	0	0	0	0	0	0	1	0	0	1	0	0	0	0	3	dispensable
pan_gene_9080	pan_gene_9377	Average_internode_length_(whole_plant);Ear_height;Height_per_day_(until_flowering);Plant_height	Ear_height	0	1	0	1	1	0	0	0	0	0	0	1	0	1	0	0	0	0	0	0	0	0	0	0	0	0	5	dispensable
pan_gene_9081	pan_gene_9099	Average_internode_length_(whole_plant);Ear_height;Height_per_day_(until_flowering);Plant_height	Anthesis-silking_interval;Days_to_silk;Ear_height	0	1	1	1	0	0	0	0	0	0	1	0	0	0	0	0	0	0	0	0	0	0	0	0	0	0	4	dispensable
pan_gene_101568	pan_gene_2727	Ear_height	Ear_height;Plant_height	0	0	0	0	0	0	0	0	0	0	0	0	0	0	0	1	0	0	0	0	0	0	0	0	0	0	1	private
pan_gene_102882	pan_gene_10765	Average_internode_length_(below_ear);Cob_diameter;Ear_height;Nodes_to_ear;Northern_Leaf_Blight;Plant_height	Days_to_anthesis;Ear_height	0	0	1	0	0	0	0	0	0	0	0	0	0	0	0	0	0	0	0	0	0	0	0	0	0	0	1	private
pan_gene_102882	pan_gene_19478	Average_internode_length_(below_ear);Cob_diameter;Ear_height;Nodes_to_ear;Northern_Leaf_Blight;Plant_height	Ear_height;Tassel_length	0	0	1	0	0	0	0	0	0	0	0	0	0	0	0	0	0	0	0	0	0	0	0	0	0	0	1	private
pan_gene_102882	pan_gene_8251	Average_internode_length_(below_ear);Cob_diameter;Ear_height;Nodes_to_ear;Northern_Leaf_Blight;Plant_height	Ear_height;Ratio_of_ear_height_to_total_height	0	0	1	0	0	0	0	0	0	1	0	0	0	0	0	0	0	0	0	0	0	0	0	0	0	0	2	dispensable
pan_gene_103408	pan_gene_67735	Ear_height	Ear_height	0	0	1	0	0	0	0	0	0	0	0	0	1	0	0	0	0	0	0	0	0	0	0	0	0	0	2	dispensable
pan_gene_10667	pan_gene_26912	Ear_height	Days_to_silk;Ear_height	0	0	1	0	0	0	0	0	0	0	0	0	0	0	0	0	1	1	0	0	0	0	0	0	0	0	3	dispensable
pan_gene_10723	pan_gene_226	Days_to_anthesis;Ear_height;Tassel_branch_number	Cob_diameter;Ear_height;Nodes_above_ear;Ratio_of_ear_height_to_total_height	0	0	1	0	0	0	0	0	0	0	0	0	0	0	0	0	0	0	0	0	0	0	0	0	0	0	1	private
pan_gene_10723	pan_gene_31665	Days_to_anthesis;Ear_height;Tassel_branch_number	Ear_height	0	0	1	0	0	0	0	0	0	0	0	0	0	0	0	0	0	0	0	0	0	0	0	0	0	0	1	private
pan_gene_10756	pan_gene_23323	Ear_height;Photoperiod_Growing-degree_days_to_silk;Tassel_branch_number	Ear_height;Ratio_of_ear_height_to_total_height	0	0	0	0	0	0	0	0	0	0	0	0	0	1	0	0	0	0	0	0	0	0	0	0	0	0	1	private
pan_gene_10765	pan_gene_16782	Days_to_anthesis;Ear_height	Ear_height;Leaf_width	0	0	0	0	0	1	0	0	0	0	0	0	1	0	0	0	0	0	0	0	0	0	0	0	0	0	2	dispensable
pan_gene_10765	pan_gene_19478	Days_to_anthesis;Ear_height	Ear_height;Tassel_length	0	0	1	0	0	0	0	0	0	0	0	0	0	0	0	0	0	0	0	0	0	0	0	0	0	0	1	private
pan_gene_10765	pan_gene_23822	Days_to_anthesis;Ear_height	Anthesis-silking_interval;Ear_height;Northern_Leaf_Blight	0	0	1	0	0	0	0	0	0	0	0	0	0	0	0	0	0	0	0	0	0	0	0	0	0	0	1	private
pan_gene_10765	pan_gene_25497	Days_to_anthesis;Ear_height	Ear_height;Plant_height	0	0	1	0	0	1	1	0	0	0	0	0	0	0	1	0	0	0	0	0	0	0	0	0	0	0	4	dispensable
pan_gene_10765	pan_gene_29154	Days_to_anthesis;Ear_height	Ear_height;Stalk_strength	0	0	1	0	0	0	0	0	0	0	0	0	0	0	1	0	0	0	0	0	0	0	0	0	0	1	3	dispensable
pan_gene_10765	pan_gene_32106	Days_to_anthesis;Ear_height	Ear_height	0	0	0	0	0	0	0	0	0	0	0	0	0	0	0	0	0	0	0	0	0	0	0	0	0	1	1	private
pan_gene_10765	pan_gene_4985	Days_to_anthesis;Ear_height	Average_internode_length_(below_ear);Ear_height;Northern_Leaf_Blight	0	0	1	0	0	1	0	0	0	0	0	0	0	0	0	0	0	0	0	0	0	0	1	0	0	0	3	dispensable
pan_gene_10765	pan_gene_5051	Days_to_anthesis;Ear_height	Average_internode_length_(above_ear);Average_internode_length_(whole_plant);Ear_height;Height_per_day_(until_flowering);Plant_height	0	0	1	0	0	1	0	0	0	0	0	0	0	0	1	0	0	0	1	0	0	1	0	0	1	0	6	dispensable
pan_gene_10765	pan_gene_8251	Days_to_anthesis;Ear_height	Ear_height;Ratio_of_ear_height_to_total_height	0	0	1	0	0	0	0	0	0	0	0	0	0	0	0	0	0	0	0	0	0	0	0	0	0	0	1	private
pan_gene_10773	pan_gene_26912	Boxcox-transformed_leaf_angle;Ear_height;Photoperiod_Growing-degree_days_to_silk;Photoperiod_growing-degree_days_to_anthesis;Plant_height;Southern_leaf_blight	Days_to_silk;Ear_height	0	0	0	0	0	0	0	0	0	0	0	0	0	0	0	0	1	0	0	0	0	0	0	0	0	0	1	private
pan_gene_10773	pan_gene_29664	Boxcox-transformed_leaf_angle;Ear_height;Photoperiod_Growing-degree_days_to_silk;Photoperiod_growing-degree_days_to_anthesis;Plant_height;Southern_leaf_blight	Ear_height;Plant_height	0	0	0	0	0	0	1	0	0	0	1	0	1	0	0	1	1	0	0	0	1	0	0	0	0	1	7	dispensable
pan_gene_10780	pan_gene_11904	Ear_height;Height_per_day_(until_flowering);Plant_height	Days_to_anthesis;Ear_height	0	0	1	0	0	0	1	0	0	1	1	0	0	0	1	0	0	0	0	0	0	0	0	1	0	0	6	dispensable
pan_gene_10780	pan_gene_14621	Ear_height;Height_per_day_(until_flowering);Plant_height	Average_internode_length_(below_ear);Boxcox-transformed_leaf_angle;Ear_height;Fumarate;Nodes_above_ear;PCA_of_metabolites:_PC1;Total_amino_acids	0	0	1	0	1	0	0	0	0	1	0	0	0	0	0	0	1	0	0	0	0	1	0	1	0	0	6	dispensable
pan_gene_10780	pan_gene_26940	Ear_height;Height_per_day_(until_flowering);Plant_height	Ear_height;Nodes_above_ear;Nodes_per_plant	0	0	1	0	1	0	0	0	1	1	0	0	0	0	0	0	0	0	0	0	0	1	1	0	0	1	7	dispensable
pan_gene_10780	pan_gene_2982	Ear_height;Height_per_day_(until_flowering);Plant_height	Ear_height	0	0	1	0	0	0	0	0	0	0	0	0	0	0	0	0	0	0	0	0	0	0	0	0	0	0	1	private
pan_gene_10780	pan_gene_29851	Ear_height;Height_per_day_(until_flowering);Plant_height	Days_to_anthesis;Ear_height	0	0	1	0	0	0	0	0	1	0	0	0	0	0	1	0	0	0	0	0	0	0	1	0	0	0	4	dispensable
pan_gene_10780	pan_gene_31238	Ear_height;Height_per_day_(until_flowering);Plant_height	Ear_height	0	0	1	0	1	0	1	0	0	1	0	0	1	0	0	0	0	0	0	1	0	1	0	0	0	0	7	dispensable
pan_gene_10780	pan_gene_3760	Ear_height;Height_per_day_(until_flowering);Plant_height	Ear_height	0	0	1	0	0	1	0	1	0	1	0	0	0	1	0	0	0	0	0	1	0	1	1	0	1	1	10	dispensable
pan_gene_10780	pan_gene_5447	Ear_height;Height_per_day_(until_flowering);Plant_height	Average_internode_length_(below_ear);Average_internode_length_(whole_plant);Days_to_anthesis;Ear_height;Nodes_to_ear;Tassel_length	0	0	1	1	0	1	0	0	0	1	1	0	0	0	1	0	1	1	0	1	1	0	1	0	1	1	13	near-core
pan_gene_10780	pan_gene_8742	Ear_height;Height_per_day_(until_flowering);Plant_height	Ear_height	0	0	1	0	0	0	0	0	0	1	0	0	0	0	0	0	0	0	0	0	0	0	1	0	0	0	3	dispensable
pan_gene_10803	pan_gene_19119	Ear_height;Photoperiod_Growing-degree_days_to_silk;Photoperiod_growing-degree_days_to_anthesis;Plant_height	Boxcox-transformed_leaf_angle;Ear_height;Height_above_ear	0	0	0	1	0	0	0	0	0	0	0	0	0	0	0	0	0	0	0	0	0	0	0	0	0	0	1	private
pan_gene_10803	pan_gene_24902	Ear_height;Photoperiod_Growing-degree_days_to_silk;Photoperiod_growing-degree_days_to_anthesis;Plant_height	Ear_height	0	0	0	1	0	0	0	0	0	0	0	0	0	0	0	0	0	0	0	0	0	0	0	0	0	0	1	private
pan_gene_10803	pan_gene_26701	Ear_height;Photoperiod_Growing-degree_days_to_silk;Photoperiod_growing-degree_days_to_anthesis;Plant_height	Ear_height	0	0	0	1	0	0	0	0	0	0	0	0	0	0	0	0	1	0	0	0	0	0	0	0	0	0	2	dispensable
pan_gene_10807	pan_gene_32676	Ear_height;Ear_row_number;Nodes_above_ear;Northern_Leaf_Blight;Plant_height;Ratio_of_ear_height_to_total_height	Days_to_anthesis;Ear_height;PCA_of_metabolites:_PC2;Ratio_of_ear_height_to_total_height	0	0	1	1	0	1	0	0	0	0	0	0	0	0	0	0	0	0	0	0	0	0	0	0	0	0	3	dispensable
pan_gene_10812	pan_gene_15401	Boxcox-transformed_leaf_angle;Ear_height;Fructose;Leaf_width;Tassel_branch_number	Ear_height	0	0	0	1	0	0	0	0	0	0	0	0	0	0	0	0	0	0	0	0	0	0	0	0	0	0	1	private
pan_gene_10812	pan_gene_8667	Boxcox-transformed_leaf_angle;Ear_height;Fructose;Leaf_width;Tassel_branch_number	Ear_height;Ratio_of_ear_height_to_total_height	0	0	0	1	0	1	0	0	0	0	0	0	0	0	0	0	0	0	0	0	0	0	0	0	0	0	2	dispensable
pan_gene_10824	pan_gene_226	Ear_height;Nodes_to_ear;Photoperiod_Growing-degree_days_to_silk;Plant_height	Cob_diameter;Ear_height;Nodes_above_ear;Ratio_of_ear_height_to_total_height	0	0	1	0	0	0	0	0	0	0	0	0	0	0	0	0	0	0	0	0	0	0	0	0	0	0	1	private
pan_gene_10824	pan_gene_29791	Ear_height;Nodes_to_ear;Photoperiod_Growing-degree_days_to_silk;Plant_height	Days_to_anthesis;Days_to_silk;Ear_height;Leaf_length;Leaf_width;Nodes_per_plant;Nodes_to_ear	0	0	1	0	0	0	0	0	0	0	0	0	0	0	0	0	0	0	0	0	0	0	0	0	0	0	1	private
pan_gene_10824	pan_gene_31705	Ear_height;Nodes_to_ear;Photoperiod_Growing-degree_days_to_silk;Plant_height	Ear_height	0	0	1	0	0	0	0	0	0	0	0	0	0	0	0	0	0	0	0	0	0	0	0	0	0	0	1	private
pan_gene_10824	pan_gene_570	Ear_height;Nodes_to_ear;Photoperiod_Growing-degree_days_to_silk;Plant_height	Average_internode_length_(above_ear);Days_to_silk;Ear_height;Height_above_ear;Plant_height	0	0	1	0	0	1	0	0	0	0	0	0	0	0	0	0	0	0	0	0	0	0	0	0	0	0	2	dispensable
pan_gene_10824	pan_gene_8455	Ear_height;Nodes_to_ear;Photoperiod_Growing-degree_days_to_silk;Plant_height	Ear_height;Photoperiod_growing-degree_days_to_anthesis	0	0	1	0	0	0	0	0	0	0	0	0	0	0	0	0	0	0	0	0	0	0	0	0	0	0	1	private
pan_gene_10824	pan_gene_8649	Ear_height;Nodes_to_ear;Photoperiod_Growing-degree_days_to_silk;Plant_height	Ear_height	0	0	1	0	0	0	0	0	0	0	0	0	0	0	0	0	0	0	0	0	0	0	0	0	0	0	1	private
pan_gene_10827	pan_gene_32177	Ear_height;Ratio_of_ear_height_to_total_height	Days_to_anthesis;Ear_height	0	0	0	0	0	0	0	0	0	0	0	1	0	0	0	0	0	0	0	0	0	0	0	0	0	0	1	private
pan_gene_10828	pan_gene_13539	Ear_height;Ratio_of_ear_height_to_total_height	Ear_height	0	0	1	0	0	0	0	0	0	0	0	0	0	0	0	0	0	0	0	0	0	1	0	0	0	0	2	dispensable
pan_gene_10828	pan_gene_15401	Ear_height;Ratio_of_ear_height_to_total_height	Ear_height	0	0	1	0	0	0	0	0	0	0	0	0	0	0	0	0	0	1	0	0	0	0	0	0	0	0	2	dispensable
pan_gene_10828	pan_gene_18766	Ear_height;Ratio_of_ear_height_to_total_height	Average_internode_length_(whole_plant);Ear_height;Height_per_day_(until_flowering);Plant_height;Southern_leaf_blight	0	0	1	0	0	0	0	0	0	0	0	0	0	0	0	0	0	1	0	0	0	1	0	0	0	0	3	dispensable
pan_gene_10828	pan_gene_20417	Ear_height;Ratio_of_ear_height_to_total_height	Ear_height	0	0	0	0	0	0	0	0	0	0	0	0	0	0	0	0	0	0	0	1	0	0	0	0	0	0	1	private
pan_gene_10828	pan_gene_22477	Ear_height;Ratio_of_ear_height_to_total_height	Average_internode_length_(below_ear);Ear_height;Sucrose	0	0	0	0	0	0	0	0	0	0	0	0	0	0	0	0	0	1	0	1	0	1	0	0	0	0	3	dispensable
pan_gene_10828	pan_gene_23323	Ear_height;Ratio_of_ear_height_to_total_height	Ear_height;Ratio_of_ear_height_to_total_height	0	0	1	0	0	0	0	0	0	0	0	0	0	0	0	0	0	0	0	0	0	0	0	0	0	0	1	private
pan_gene_10828	pan_gene_30114	Ear_height;Ratio_of_ear_height_to_total_height	Ear_height;Plant_height	0	0	1	0	0	0	0	0	0	0	0	0	0	0	0	0	0	0	0	0	0	0	0	0	0	0	1	private
pan_gene_10828	pan_gene_4485	Ear_height;Ratio_of_ear_height_to_total_height	Anthesis-silking_interval;Ear_height	0	0	0	0	0	0	0	0	0	0	0	0	0	0	0	0	0	0	0	0	0	1	0	0	0	0	1	private
pan_gene_10828	pan_gene_5044	Ear_height;Ratio_of_ear_height_to_total_height	Average_internode_length_(below_ear);Average_internode_length_(whole_plant);Ear_height;Leaf_length	0	0	1	0	0	0	0	0	0	0	0	0	0	0	0	0	0	0	0	0	0	0	0	0	0	0	1	private
pan_gene_10828	pan_gene_8446	Ear_height;Ratio_of_ear_height_to_total_height	Ear_height;Nodes_per_plant;Nodes_to_ear;Stalk_strength;Tassel_branch_number	0	0	0	0	0	0	0	0	0	0	0	0	0	0	0	0	0	1	0	0	0	0	0	0	0	0	1	private
pan_gene_10828	pan_gene_9067	Ear_height;Ratio_of_ear_height_to_total_height	Ear_height;Nodes_to_ear;Plant_height	0	0	1	0	0	0	0	0	0	0	0	0	0	0	0	0	0	1	0	0	0	1	0	1	0	0	4	dispensable
pan_gene_10830	pan_gene_18557	100_Kernel_weight;Ear_height;Height_per_day_(until_flowering);Nodes_above_ear;Plant_height	Ear_height;Tassel_branch_number	0	0	1	0	0	0	0	0	0	0	0	0	0	0	0	0	0	0	0	0	0	0	0	0	0	0	1	private
pan_gene_10830	pan_gene_21410	100_Kernel_weight;Ear_height;Height_per_day_(until_flowering);Nodes_above_ear;Plant_height	Ear_height	0	0	1	0	1	0	1	1	1	0	0	0	1	1	0	0	0	1	1	0	0	0	0	0	0	1	10	dispensable
pan_gene_11267	pan_gene_3760	Ear_height;Ratio_of_ear_height_to_total_height	Ear_height	0	0	1	1	0	0	1	0	0	1	1	0	1	0	0	1	1	0	1	1	1	1	0	0	0	1	13	near-core
pan_gene_11457	pan_gene_3547	Ear_height;Nodes_to_ear	Ear_height;Leaf_length	0	0	1	0	0	0	0	0	0	0	0	0	0	0	0	0	0	0	0	0	0	0	0	0	0	0	1	private
pan_gene_11720	pan_gene_12556	Ear_height	Ear_height;Ear_row_number	0	0	1	0	0	0	0	0	0	0	0	0	0	0	0	0	0	1	1	1	0	0	0	0	0	0	4	dispensable
pan_gene_11720	pan_gene_14485	Ear_height	Ear_height;Photoperiod_growing-degree_days_to_anthesis;Plant_height	0	0	1	0	0	0	1	1	0	0	0	1	0	1	0	0	0	1	0	1	1	1	1	1	0	1	12	near-core
pan_gene_11720	pan_gene_14729	Ear_height	Ear_height	0	0	1	0	0	0	1	1	1	0	0	1	0	1	0	0	0	1	0	1	0	1	1	1	0	0	11	near-core
[truncated: 7,819 more rows]
