# Supplementary material for: Co-expression pan-network reveals genes involved in complex traits within maize pan-genome
Source: BMC Plant Biol. 2022 Dec 19;22:595. doi: 10.1186/s12870-022-03985-z (PMC9762053; doi:10.1186/s12870-022-03985-z)
Supplement: Supplementary file 7 — Additional file 7. [file 12870_2022_3985_MOESM7_ESM.zip › SupplementaryData5/Photoperiod_Growing-degree_days_to_silk.pannetwork.csv]

gene1	gene2	trait1	trait2	B73	B97	CML103	CML228	CML247	CML277	CML322	CML333	CML52	CML69	HP301	IL14H	Ki11	Ki3	Ky21	M162W	M37W	Mo18W	MS71	NC350	NC358	Oh43	Oh7b	P39	Tx303	Tzi8	sum	sub-category
pan_gene_102810	pan_gene_29695	Photoperiod_Growing-degree_days_to_silk;Photoperiod_growing-degree_days_to_anthesis	Leaf_length;Photoperiod_Growing-degree_days_to_silk;Photoperiod_growing-degree_days_to_anthesis	0	0	0	0	0	0	1	0	0	1	0	0	1	0	0	0	0	0	0	0	0	0	0	0	0	0	3	dispensable
pan_gene_102846	pan_gene_10925	Anthesis-silking_interval;Photoperiod_Growing-degree_days_to_silk	Average_internode_length_(below_ear);Leaf_width;Photoperiod_Growing-degree_days_to_silk	1	1	1	1	1	1	0	1	0	1	1	1	1	1	1	0	1	0	1	1	1	0	0	1	1	1	20	core
pan_gene_102846	pan_gene_18695	Anthesis-silking_interval;Photoperiod_Growing-degree_days_to_silk	Photoperiod_Growing-degree_days_to_silk	0	0	1	0	0	0	0	1	0	0	0	0	0	0	0	0	0	1	0	0	0	0	0	0	0	0	3	dispensable
pan_gene_102846	pan_gene_21929	Anthesis-silking_interval;Photoperiod_Growing-degree_days_to_silk	Chlorophyll_A;Height_per_day_(until_flowering);Photoperiod_Growing-degree_days_to_silk;Plant_height	1	1	1	1	0	1	0	1	1	1	1	0	0	1	1	1	1	1	0	1	1	0	0	1	1	0	18	near-core
pan_gene_102846	pan_gene_27146	Anthesis-silking_interval;Photoperiod_Growing-degree_days_to_silk	Photoperiod_Growing-degree_days_to_silk	1	1	0	0	0	0	0	0	0	1	0	1	1	0	0	0	0	0	0	0	1	0	0	0	0	1	7	dispensable
pan_gene_102846	pan_gene_27686	Anthesis-silking_interval;Photoperiod_Growing-degree_days_to_silk	Photoperiod_Growing-degree_days_to_silk;Stalk_strength	1	1	1	1	0	0	0	1	1	1	1	0	0	1	1	0	1	1	0	0	0	0	0	0	0	1	13	near-core
pan_gene_102846	pan_gene_29411	Anthesis-silking_interval;Photoperiod_Growing-degree_days_to_silk	Photoperiod_Growing-degree_days_to_silk	0	0	0	0	0	0	0	0	0	1	0	0	1	0	0	0	0	0	0	0	0	0	0	0	0	1	3	dispensable
pan_gene_102846	pan_gene_29657	Anthesis-silking_interval;Photoperiod_Growing-degree_days_to_silk	Photoperiod_Growing-degree_days_to_silk	1	1	0	1	1	0	0	0	1	1	1	0	0	0	0	0	0	0	0	0	0	0	0	0	0	0	7	dispensable
pan_gene_102846	pan_gene_4307	Anthesis-silking_interval;Photoperiod_Growing-degree_days_to_silk	Photoperiod_Growing-degree_days_to_silk	1	1	0	1	0	0	0	1	1	1	1	1	1	0	1	0	0	1	0	0	1	0	0	0	1	0	13	near-core
pan_gene_102846	pan_gene_44979	Anthesis-silking_interval;Photoperiod_Growing-degree_days_to_silk	Photoperiod_Growing-degree_days_to_silk	1	1	1	0	1	0	0	0	0	1	1	1	0	0	1	0	0	1	1	0	1	0	0	0	0	0	11	near-core
pan_gene_102908	pan_gene_18724	Boxcox-transformed_leaf_angle;Photoperiod_Growing-degree_days_to_silk;Photoperiod_growing-degree_days_to_anthesis	Photoperiod_Growing-degree_days_to_silk;Tassel_branch_number	1	0	1	1	1	1	0	1	0	1	1	0	1	1	1	1	0	1	0	1	0	0	1	0	0	0	15	near-core
pan_gene_102908	pan_gene_26826	Boxcox-transformed_leaf_angle;Photoperiod_Growing-degree_days_to_silk;Photoperiod_growing-degree_days_to_anthesis	Photoperiod_Growing-degree_days_to_silk	1	0	1	1	0	1	0	1	0	0	0	0	1	0	1	0	0	1	0	1	0	0	1	1	0	1	12	near-core
pan_gene_102908	pan_gene_29756	Boxcox-transformed_leaf_angle;Photoperiod_Growing-degree_days_to_silk;Photoperiod_growing-degree_days_to_anthesis	Leaf_width;Nodes_per_plant;Nodes_to_ear;Photoperiod_Growing-degree_days_to_silk;Photoperiod_growing-degree_days_to_anthesis	1	1	1	1	1	1	1	1	1	0	1	0	1	1	0	1	0	1	0	1	0	0	0	0	0	1	16	near-core
pan_gene_102908	pan_gene_4540	Boxcox-transformed_leaf_angle;Photoperiod_Growing-degree_days_to_silk;Photoperiod_growing-degree_days_to_anthesis	Nodes_to_ear;Photoperiod_Growing-degree_days_to_silk;Stalk_strength	1	0	1	1	0	1	0	0	0	0	0	0	1	0	0	0	0	1	0	1	0	0	0	0	0	0	7	dispensable
pan_gene_10756	pan_gene_21896	Ear_height;Photoperiod_Growing-degree_days_to_silk;Tassel_branch_number	Photoperiod_Growing-degree_days_to_silk;Photoperiod_growing-degree_days_to_anthesis	0	0	0	0	1	0	0	0	0	0	1	0	0	1	1	0	0	0	0	0	0	0	1	0	0	0	5	dispensable
pan_gene_10756	pan_gene_8432	Ear_height;Photoperiod_Growing-degree_days_to_silk;Tassel_branch_number	Photoperiod_Growing-degree_days_to_silk	0	0	0	0	1	0	0	0	0	0	1	0	0	1	1	0	0	0	0	0	0	0	1	1	0	1	7	dispensable
pan_gene_10762	pan_gene_15101	Boxcox-transformed_leaf_angle;Photoperiod_Growing-degree_days_to_silk	Height_above_ear;Photoperiod_Growing-degree_days_to_silk	1	0	1	0	0	0	0	0	0	0	0	0	0	0	0	0	0	1	0	0	0	0	0	0	1	0	4	dispensable
pan_gene_10762	pan_gene_27988	Boxcox-transformed_leaf_angle;Photoperiod_Growing-degree_days_to_silk	Photoperiod_Growing-degree_days_to_silk	1	0	1	1	1	1	1	0	0	1	0	1	0	0	0	1	0	0	0	0	1	0	0	0	1	0	11	near-core
pan_gene_10762	pan_gene_28616	Boxcox-transformed_leaf_angle;Photoperiod_Growing-degree_days_to_silk	Photoperiod_Growing-degree_days_to_silk;Photoperiod_growing-degree_days_to_anthesis	1	0	0	0	1	1	1	0	0	0	1	0	0	0	0	0	0	0	0	1	0	1	0	0	1	1	9	dispensable
pan_gene_10773	pan_gene_10829	Boxcox-transformed_leaf_angle;Ear_height;Photoperiod_Growing-degree_days_to_silk;Photoperiod_growing-degree_days_to_anthesis;Plant_height;Southern_leaf_blight	100_Kernel_weight;Nodes_to_ear;Photoperiod_Growing-degree_days_to_silk;Plant_height	1	1	0	0	1	0	1	0	1	1	1	1	1	0	0	1	1	1	1	0	1	1	1	1	1	1	19	near-core
pan_gene_10773	pan_gene_23900	Boxcox-transformed_leaf_angle;Ear_height;Photoperiod_Growing-degree_days_to_silk;Photoperiod_growing-degree_days_to_anthesis;Plant_height;Southern_leaf_blight	Days_to_anthesis;Photoperiod_Growing-degree_days_to_silk;Tassel_length	1	0	0	0	0	1	0	0	0	0	0	0	1	0	1	0	0	0	0	0	0	0	0	0	0	0	4	dispensable
pan_gene_10773	pan_gene_26812	Boxcox-transformed_leaf_angle;Ear_height;Photoperiod_Growing-degree_days_to_silk;Photoperiod_growing-degree_days_to_anthesis;Plant_height;Southern_leaf_blight	100_Kernel_weight;Height_above_ear;Photoperiod_Growing-degree_days_to_silk;Photoperiod_growing-degree_days_to_anthesis	1	0	0	0	0	1	1	1	1	1	0	1	0	0	1	0	1	0	1	0	1	1	1	0	1	0	14	near-core
pan_gene_10773	pan_gene_27757	Boxcox-transformed_leaf_angle;Ear_height;Photoperiod_Growing-degree_days_to_silk;Photoperiod_growing-degree_days_to_anthesis;Plant_height;Southern_leaf_blight	Glutamate;Photoperiod_Growing-degree_days_to_silk;Photoperiod_growing-degree_days_to_anthesis;Southern_leaf_blight;Tassel_branch_number	1	0	0	0	0	0	0	0	1	0	0	0	0	0	0	0	0	1	0	0	0	1	1	1	0	0	6	dispensable
pan_gene_10773	pan_gene_31288	Boxcox-transformed_leaf_angle;Ear_height;Photoperiod_Growing-degree_days_to_silk;Photoperiod_growing-degree_days_to_anthesis;Plant_height;Southern_leaf_blight	Nodes_to_ear;Photoperiod_Growing-degree_days_to_silk;Tassel_branch_number	1	0	0	0	0	0	0	0	1	0	0	0	0	0	0	0	0	0	0	0	0	0	0	0	0	0	2	dispensable
pan_gene_10829	pan_gene_26812	100_Kernel_weight;Nodes_to_ear;Photoperiod_Growing-degree_days_to_silk;Plant_height	100_Kernel_weight;Height_above_ear;Photoperiod_Growing-degree_days_to_silk;Photoperiod_growing-degree_days_to_anthesis	1	1	1	1	0	0	1	1	1	1	1	1	0	1	0	0	1	1	1	1	1	1	1	0	1	1	20	core
pan_gene_10829	pan_gene_31288	100_Kernel_weight;Nodes_to_ear;Photoperiod_Growing-degree_days_to_silk;Plant_height	Nodes_to_ear;Photoperiod_Growing-degree_days_to_silk;Tassel_branch_number	1	0	0	0	0	1	0	0	1	0	0	0	0	0	0	0	0	0	0	0	0	0	0	0	0	0	3	dispensable
pan_gene_10925	pan_gene_21929	Average_internode_length_(below_ear);Leaf_width;Photoperiod_Growing-degree_days_to_silk	Chlorophyll_A;Height_per_day_(until_flowering);Photoperiod_Growing-degree_days_to_silk;Plant_height	1	1	1	1	1	1	1	1	0	1	1	0	0	1	1	1	1	0	1	1	1	0	1	1	1	1	21	core
pan_gene_10925	pan_gene_21957	Average_internode_length_(below_ear);Leaf_width;Photoperiod_Growing-degree_days_to_silk	Photoperiod_Growing-degree_days_to_silk	1	0	0	0	0	0	0	1	0	0	0	0	0	0	0	0	0	0	0	0	0	0	0	0	0	0	2	dispensable
pan_gene_10925	pan_gene_27146	Average_internode_length_(below_ear);Leaf_width;Photoperiod_Growing-degree_days_to_silk	Photoperiod_Growing-degree_days_to_silk	1	1	0	0	0	1	0	0	0	1	0	1	1	1	0	1	0	0	0	1	1	0	0	1	0	1	12	near-core
pan_gene_10925	pan_gene_27686	Average_internode_length_(below_ear);Leaf_width;Photoperiod_Growing-degree_days_to_silk	Photoperiod_Growing-degree_days_to_silk;Stalk_strength	1	0	1	0	1	1	0	1	1	0	1	0	0	1	1	1	0	0	0	0	0	0	0	1	0	1	12	near-core
pan_gene_10925	pan_gene_29657	Average_internode_length_(below_ear);Leaf_width;Photoperiod_Growing-degree_days_to_silk	Photoperiod_Growing-degree_days_to_silk	1	1	1	1	1	0	0	1	0	1	1	0	0	0	0	1	0	0	0	1	1	0	1	0	0	0	12	near-core
pan_gene_10925	pan_gene_30923	Average_internode_length_(below_ear);Leaf_width;Photoperiod_Growing-degree_days_to_silk	Photoperiod_Growing-degree_days_to_silk	1	1	1	0	1	1	0	1	0	1	1	1	1	0	1	1	0	0	1	1	0	0	0	1	1	0	16	near-core
pan_gene_10925	pan_gene_4307	Average_internode_length_(below_ear);Leaf_width;Photoperiod_Growing-degree_days_to_silk	Photoperiod_Growing-degree_days_to_silk	1	1	0	1	1	1	1	1	0	1	1	1	1	0	1	0	0	0	0	0	1	0	1	1	1	0	16	near-core
pan_gene_10925	pan_gene_44979	Average_internode_length_(below_ear);Leaf_width;Photoperiod_Growing-degree_days_to_silk	Photoperiod_Growing-degree_days_to_silk	1	1	1	0	1	0	1	1	0	1	1	1	0	0	1	1	0	0	1	0	0	1	1	1	0	0	15	near-core
pan_gene_1181	pan_gene_20452	Chlorophyll_A;Leaf_length;Photoperiod_Growing-degree_days_to_silk;Photoperiod_growing-degree_days_to_anthesis;Tassel_length	Photoperiod_Growing-degree_days_to_silk	0	0	0	0	0	0	0	0	0	0	0	0	0	0	0	0	0	0	0	0	0	0	1	1	0	0	2	dispensable
pan_gene_1181	pan_gene_23900	Chlorophyll_A;Leaf_length;Photoperiod_Growing-degree_days_to_silk;Photoperiod_growing-degree_days_to_anthesis;Tassel_length	Days_to_anthesis;Photoperiod_Growing-degree_days_to_silk;Tassel_length	0	0	0	0	0	0	0	0	0	0	0	0	0	0	0	0	0	0	0	0	0	0	1	0	0	0	1	private
pan_gene_1181	pan_gene_26812	Chlorophyll_A;Leaf_length;Photoperiod_Growing-degree_days_to_silk;Photoperiod_growing-degree_days_to_anthesis;Tassel_length	100_Kernel_weight;Height_above_ear;Photoperiod_Growing-degree_days_to_silk;Photoperiod_growing-degree_days_to_anthesis	0	0	0	0	0	0	0	0	0	0	0	1	0	0	0	0	0	0	0	0	0	0	1	0	0	0	2	dispensable
pan_gene_1181	pan_gene_28065	Chlorophyll_A;Leaf_length;Photoperiod_Growing-degree_days_to_silk;Photoperiod_growing-degree_days_to_anthesis;Tassel_length	Photoperiod_Growing-degree_days_to_silk;Photoperiod_growing-degree_days_to_anthesis	0	0	0	0	0	0	0	0	0	0	0	1	0	0	0	0	0	0	0	0	0	0	1	0	0	0	2	dispensable
pan_gene_1181	pan_gene_5772	Chlorophyll_A;Leaf_length;Photoperiod_Growing-degree_days_to_silk;Photoperiod_growing-degree_days_to_anthesis;Tassel_length	Photoperiod_Growing-degree_days_to_silk	0	0	0	0	0	0	0	0	0	0	0	1	0	0	0	0	0	0	0	0	0	0	1	0	0	0	2	dispensable
pan_gene_1181	pan_gene_8432	Chlorophyll_A;Leaf_length;Photoperiod_Growing-degree_days_to_silk;Photoperiod_growing-degree_days_to_anthesis;Tassel_length	Photoperiod_Growing-degree_days_to_silk	0	0	0	0	0	0	0	0	0	0	0	1	0	0	0	0	0	0	0	0	0	0	1	0	0	0	2	dispensable
pan_gene_12016	pan_gene_16832	Nodes_per_plant;Nodes_to_ear;Photoperiod_Growing-degree_days_to_silk;Photoperiod_growing-degree_days_to_anthesis;Southern_leaf_blight	Days_to_anthesis;Photoperiod_Growing-degree_days_to_silk	1	1	1	0	0	0	1	0	1	0	1	0	1	0	1	0	0	1	1	0	0	0	1	0	1	1	13	near-core
pan_gene_12016	pan_gene_21896	Nodes_per_plant;Nodes_to_ear;Photoperiod_Growing-degree_days_to_silk;Photoperiod_growing-degree_days_to_anthesis;Southern_leaf_blight	Photoperiod_Growing-degree_days_to_silk;Photoperiod_growing-degree_days_to_anthesis	1	0	0	0	0	1	0	0	0	0	0	0	0	0	1	1	0	0	0	0	0	0	0	1	0	0	5	dispensable
pan_gene_12016	pan_gene_23829	Nodes_per_plant;Nodes_to_ear;Photoperiod_Growing-degree_days_to_silk;Photoperiod_growing-degree_days_to_anthesis;Southern_leaf_blight	Average_internode_length_(below_ear);Photoperiod_Growing-degree_days_to_silk;Southern_leaf_blight	1	1	1	1	1	1	1	1	1	0	1	1	1	1	0	0	0	1	0	0	0	1	1	1	0	1	18	near-core
pan_gene_12016	pan_gene_27708	Nodes_per_plant;Nodes_to_ear;Photoperiod_Growing-degree_days_to_silk;Photoperiod_growing-degree_days_to_anthesis;Southern_leaf_blight	Chlorophyll_A;Height_above_ear;Leaf_width;Photoperiod_Growing-degree_days_to_silk;Photoperiod_growing-degree_days_to_anthesis	1	0	0	0	0	1	0	0	0	0	1	0	0	0	0	0	0	0	0	0	0	0	0	0	0	0	3	dispensable
pan_gene_12016	pan_gene_30949	Nodes_per_plant;Nodes_to_ear;Photoperiod_Growing-degree_days_to_silk;Photoperiod_growing-degree_days_to_anthesis;Southern_leaf_blight	Photoperiod_Growing-degree_days_to_silk	1	0	0	0	0	0	0	0	0	0	0	0	0	0	0	0	0	0	0	0	0	1	0	1	0	0	3	dispensable
pan_gene_12016	pan_gene_31288	Nodes_per_plant;Nodes_to_ear;Photoperiod_Growing-degree_days_to_silk;Photoperiod_growing-degree_days_to_anthesis;Southern_leaf_blight	Nodes_to_ear;Photoperiod_Growing-degree_days_to_silk;Tassel_branch_number	1	0	0	0	1	1	0	0	1	0	0	0	0	0	0	0	0	0	0	0	0	1	0	0	0	1	6	dispensable
pan_gene_12016	pan_gene_8432	Nodes_per_plant;Nodes_to_ear;Photoperiod_Growing-degree_days_to_silk;Photoperiod_growing-degree_days_to_anthesis;Southern_leaf_blight	Photoperiod_Growing-degree_days_to_silk	1	0	1	1	1	1	1	1	1	0	0	0	0	0	1	1	0	0	0	0	0	0	1	0	0	0	11	near-core
pan_gene_12109	pan_gene_26694	Days_to_anthesis;Ear_row_number;Photoperiod_Growing-degree_days_to_silk;Southern_leaf_blight	Days_to_anthesis;Days_to_silk;Ear_height;Nodes_to_ear;Photoperiod_Growing-degree_days_to_silk;Plant_height;Tassel_branch_number	0	0	0	0	0	0	0	0	0	1	1	1	0	0	0	0	0	0	0	0	1	0	1	0	0	0	5	dispensable
pan_gene_14291	pan_gene_27758	Photoperiod_Growing-degree_days_to_silk;Photoperiod_growing-degree_days_to_anthesis	PCA_of_metabolites:_PC2;Photoperiod_Growing-degree_days_to_silk;Southern_leaf_blight	1	0	0	0	0	0	0	0	1	0	0	0	0	0	0	0	0	0	0	0	0	0	0	0	0	0	2	dispensable
pan_gene_14361	pan_gene_31288	Photoperiod_Growing-degree_days_to_silk	Nodes_to_ear;Photoperiod_Growing-degree_days_to_silk;Tassel_branch_number	1	0	0	0	1	1	0	0	1	1	0	0	0	0	0	1	0	0	0	0	0	0	0	0	0	1	7	dispensable
pan_gene_14739	pan_gene_29540	Days_to_anthesis;Photoperiod_Growing-degree_days_to_silk;Photoperiod_growing-degree_days_to_anthesis	Nodes_per_plant;Photoperiod_Growing-degree_days_to_silk	1	0	1	0	0	1	1	0	1	0	1	0	0	1	0	1	1	1	0	0	1	0	0	0	1	1	13	near-core
pan_gene_14739	pan_gene_9617	Days_to_anthesis;Photoperiod_Growing-degree_days_to_silk;Photoperiod_growing-degree_days_to_anthesis	Days_to_anthesis;Photoperiod_Growing-degree_days_to_silk	1	0	1	0	1	1	0	1	1	1	1	1	1	1	0	1	1	1	0	1	1	0	1	1	1	1	20	core
pan_gene_14960	pan_gene_16832	Photoperiod_Growing-degree_days_to_silk	Days_to_anthesis;Photoperiod_Growing-degree_days_to_silk	1	1	1	1	0	0	1	1	1	0	1	0	1	0	0	0	0	0	0	0	0	0	1	0	0	0	10	dispensable
pan_gene_14960	pan_gene_20452	Photoperiod_Growing-degree_days_to_silk	Photoperiod_Growing-degree_days_to_silk	0	0	0	0	0	1	0	0	0	0	0	0	0	0	0	0	0	0	0	0	0	0	0	0	1	0	2	dispensable
pan_gene_14960	pan_gene_26812	Photoperiod_Growing-degree_days_to_silk	100_Kernel_weight;Height_above_ear;Photoperiod_Growing-degree_days_to_silk;Photoperiod_growing-degree_days_to_anthesis	1	0	0	0	0	1	0	0	0	0	0	0	0	0	0	0	0	0	0	0	0	1	1	0	1	0	5	dispensable
pan_gene_14960	pan_gene_27659	Photoperiod_Growing-degree_days_to_silk	Days_to_anthesis;Nodes_per_plant;Photoperiod_Growing-degree_days_to_silk;Photoperiod_growing-degree_days_to_anthesis;Ratio_of_ear_height_to_total_height	0	1	0	0	0	1	1	0	0	0	0	0	0	0	0	0	0	0	0	0	0	0	0	0	0	0	3	dispensable
pan_gene_14960	pan_gene_27708	Photoperiod_Growing-degree_days_to_silk	Chlorophyll_A;Height_above_ear;Leaf_width;Photoperiod_Growing-degree_days_to_silk;Photoperiod_growing-degree_days_to_anthesis	1	1	0	0	0	1	0	0	0	0	1	0	0	0	0	0	0	0	0	0	0	0	0	0	0	0	4	dispensable
pan_gene_14960	pan_gene_27757	Photoperiod_Growing-degree_days_to_silk	Glutamate;Photoperiod_Growing-degree_days_to_silk;Photoperiod_growing-degree_days_to_anthesis;Southern_leaf_blight;Tassel_branch_number	1	0	1	0	0	0	0	0	1	0	1	0	0	0	0	0	0	0	0	0	1	0	1	1	1	0	8	dispensable
pan_gene_14960	pan_gene_28691	Photoperiod_Growing-degree_days_to_silk	Photoperiod_Growing-degree_days_to_silk	1	0	0	1	1	1	0	1	1	1	1	0	0	1	0	1	0	0	0	0	0	0	0	0	1	0	11	near-core
pan_gene_14960	pan_gene_28883	Photoperiod_Growing-degree_days_to_silk	Height_per_day_(until_flowering);Nodes_per_plant;Photoperiod_Growing-degree_days_to_silk;Photoperiod_growing-degree_days_to_anthesis;Ratio_of_ear_height_to_total_height	0	1	0	0	1	0	1	0	1	1	0	0	1	1	0	1	0	0	0	0	0	0	0	0	0	0	8	dispensable
pan_gene_14960	pan_gene_31288	Photoperiod_Growing-degree_days_to_silk	Nodes_to_ear;Photoperiod_Growing-degree_days_to_silk;Tassel_branch_number	1	0	0	0	0	1	0	0	0	0	0	0	0	0	0	0	0	0	0	0	0	0	0	0	0	0	2	dispensable
pan_gene_14960	pan_gene_5841	Photoperiod_Growing-degree_days_to_silk	Chlorophyll_A;PCA_of_metabolites:_PC2;Photoperiod_Growing-degree_days_to_silk;Total_amino_acids	1	0	1	0	0	1	0	0	0	0	1	0	0	0	0	0	0	1	0	0	0	0	1	0	0	0	6	dispensable
pan_gene_15101	pan_gene_27166	Height_above_ear;Photoperiod_Growing-degree_days_to_silk	Photoperiod_Growing-degree_days_to_silk	1	0	0	0	1	0	1	0	0	0	1	0	0	0	0	0	0	0	1	0	1	1	1	0	0	0	8	dispensable
pan_gene_15101	pan_gene_27988	Height_above_ear;Photoperiod_Growing-degree_days_to_silk	Photoperiod_Growing-degree_days_to_silk	1	0	0	0	0	0	1	0	0	0	0	0	0	0	0	0	0	0	0	0	0	0	0	0	0	0	2	dispensable
pan_gene_15101	pan_gene_28616	Height_above_ear;Photoperiod_Growing-degree_days_to_silk	Photoperiod_Growing-degree_days_to_silk;Photoperiod_growing-degree_days_to_anthesis	1	0	0	0	0	0	1	1	1	0	0	0	0	0	1	1	0	0	1	0	1	0	1	1	0	0	10	dispensable
pan_gene_15101	pan_gene_29817	Height_above_ear;Photoperiod_Growing-degree_days_to_silk	Days_to_anthesis;Photoperiod_Growing-degree_days_to_silk;Photoperiod_growing-degree_days_to_anthesis;Tassel_length	1	0	1	0	1	0	0	0	1	1	0	0	0	0	0	0	0	0	0	0	0	0	0	0	0	0	5	dispensable
pan_gene_16643	pan_gene_25440	Ear_row_number;Photoperiod_Growing-degree_days_to_silk	Average_internode_length_(whole_plant);Ear_row_number;Height_above_ear;Leaf_width;Nodes_above_ear;Photoperiod_Growing-degree_days_to_silk	0	0	0	0	0	0	0	0	0	0	0	0	0	0	1	0	0	0	0	0	0	0	0	0	0	0	1	private
pan_gene_16643	pan_gene_26826	Ear_row_number;Photoperiod_Growing-degree_days_to_silk	Photoperiod_Growing-degree_days_to_silk	1	1	0	0	0	0	0	0	0	0	0	1	1	0	1	0	1	0	0	0	0	0	1	0	1	1	9	dispensable
pan_gene_16643	pan_gene_28623	Ear_row_number;Photoperiod_Growing-degree_days_to_silk	Photoperiod_Growing-degree_days_to_silk	1	0	0	1	0	1	1	1	1	0	0	0	0	0	0	1	1	1	0	0	1	0	1	0	0	0	11	near-core
pan_gene_16643	pan_gene_4540	Ear_row_number;Photoperiod_Growing-degree_days_to_silk	Nodes_to_ear;Photoperiod_Growing-degree_days_to_silk;Stalk_strength	1	1	0	0	0	1	0	1	0	0	1	1	1	1	0	0	0	0	0	0	0	0	0	1	1	1	11	near-core
pan_gene_16832	pan_gene_28883	Days_to_anthesis;Photoperiod_Growing-degree_days_to_silk	Height_per_day_(until_flowering);Nodes_per_plant;Photoperiod_Growing-degree_days_to_silk;Photoperiod_growing-degree_days_to_anthesis;Ratio_of_ear_height_to_total_height	0	0	1	0	1	0	1	1	1	1	0	0	1	1	0	1	1	1	0	1	0	0	0	0	0	0	12	near-core
pan_gene_16832	pan_gene_31288	Days_to_anthesis;Photoperiod_Growing-degree_days_to_silk	Nodes_to_ear;Photoperiod_Growing-degree_days_to_silk;Tassel_branch_number	1	0	0	0	0	0	0	0	1	0	0	0	0	0	0	1	1	0	0	0	0	1	0	0	0	1	6	dispensable
pan_gene_16832	pan_gene_8335	Days_to_anthesis;Photoperiod_Growing-degree_days_to_silk	Average_internode_length_(whole_plant);Photoperiod_Growing-degree_days_to_silk;Photoperiod_growing-degree_days_to_anthesis	1	1	1	1	0	0	1	0	1	1	1	0	1	1	1	0	0	1	1	1	0	0	1	0	0	1	16	near-core
pan_gene_16832	pan_gene_8432	Days_to_anthesis;Photoperiod_Growing-degree_days_to_silk	Photoperiod_Growing-degree_days_to_silk	1	1	0	0	0	0	1	0	1	1	1	0	1	0	1	0	0	1	0	0	1	0	1	0	0	0	11	near-core
pan_gene_17233	pan_gene_2824	Photoperiod_Growing-degree_days_to_silk	Photoperiod_Growing-degree_days_to_silk	1	0	0	0	0	0	0	0	0	0	0	0	0	0	0	0	0	0	0	0	0	0	0	0	0	0	1	private
pan_gene_17383	pan_gene_20360	Photoperiod_Growing-degree_days_to_silk	Cob_diameter;Photoperiod_Growing-degree_days_to_silk	1	0	0	0	1	0	0	0	0	0	0	1	0	0	0	0	0	0	0	0	0	1	0	0	0	0	4	dispensable
pan_gene_18695	pan_gene_29660	Photoperiod_Growing-degree_days_to_silk	Photoperiod_Growing-degree_days_to_silk	0	0	0	0	0	0	0	0	0	0	0	0	0	1	0	0	0	0	0	0	0	0	0	0	0	0	1	private
pan_gene_18695	pan_gene_30648	Photoperiod_Growing-degree_days_to_silk	Photoperiod_Growing-degree_days_to_silk	0	0	0	1	0	0	0	0	0	0	0	0	0	0	0	0	0	0	0	0	0	0	0	0	0	0	1	private
pan_gene_18695	pan_gene_4307	Photoperiod_Growing-degree_days_to_silk	Photoperiod_Growing-degree_days_to_silk	0	0	0	0	0	0	0	1	0	0	0	1	0	0	0	0	0	1	0	0	0	0	0	0	0	0	3	dispensable
pan_gene_18724	pan_gene_29756	Photoperiod_Growing-degree_days_to_silk;Tassel_branch_number	Leaf_width;Nodes_per_plant;Nodes_to_ear;Photoperiod_Growing-degree_days_to_silk;Photoperiod_growing-degree_days_to_anthesis	1	0	1	1	1	1	0	1	0	1	1	0	1	1	0	1	1	1	0	1	0	0	0	0	1	0	15	near-core
pan_gene_1919	pan_gene_23829	Photoperiod_Growing-degree_days_to_silk	Average_internode_length_(below_ear);Photoperiod_Growing-degree_days_to_silk;Southern_leaf_blight	0	0	0	0	0	0	1	0	0	1	0	0	1	0	1	0	0	0	1	0	0	1	0	0	0	0	6	dispensable
pan_gene_1919	pan_gene_27659	Photoperiod_Growing-degree_days_to_silk	Days_to_anthesis;Nodes_per_plant;Photoperiod_Growing-degree_days_to_silk;Photoperiod_growing-degree_days_to_anthesis;Ratio_of_ear_height_to_total_height	0	0	0	0	1	0	1	0	0	1	0	0	0	0	1	1	0	0	0	1	0	0	0	0	0	0	6	dispensable
pan_gene_1919	pan_gene_28065	Photoperiod_Growing-degree_days_to_silk	Photoperiod_Growing-degree_days_to_silk;Photoperiod_growing-degree_days_to_anthesis	0	0	0	0	0	0	0	0	0	1	0	0	0	0	1	0	0	0	1	0	0	1	0	0	0	0	4	dispensable
pan_gene_1919	pan_gene_28723	Photoperiod_Growing-degree_days_to_silk	Photoperiod_Growing-degree_days_to_silk	0	0	0	0	0	0	0	0	0	1	0	0	0	0	0	0	0	0	0	0	0	0	0	0	0	0	1	private
pan_gene_1919	pan_gene_28732	Photoperiod_Growing-degree_days_to_silk	Anthesis-silking_interval;Days_to_anthesis;Ear_height;Leaf_length;Leaf_width;Nodes_per_plant;Photoperiod_Growing-degree_days_to_silk;Photoperiod_growing-degree_days_to_anthesis	0	0	0	0	0	0	1	0	0	1	0	0	1	0	1	1	1	0	1	0	0	1	0	0	0	0	8	dispensable
pan_gene_1919	pan_gene_8815	Photoperiod_Growing-degree_days_to_silk	Days_to_anthesis;Photoperiod_Growing-degree_days_to_silk;Photoperiod_growing-degree_days_to_anthesis;Tassel_branch_number	0	0	0	0	0	0	0	0	0	0	0	0	1	0	0	1	0	0	1	0	0	0	0	0	0	0	3	dispensable
pan_gene_20256	pan_gene_23829	Nodes_per_plant;Photoperiod_Growing-degree_days_to_silk	Average_internode_length_(below_ear);Photoperiod_Growing-degree_days_to_silk;Southern_leaf_blight	1	0	1	0	1	0	0	0	0	1	1	0	0	0	0	0	0	1	0	0	0	1	1	1	0	0	9	dispensable
pan_gene_20256	pan_gene_28065	Nodes_per_plant;Photoperiod_Growing-degree_days_to_silk	Photoperiod_Growing-degree_days_to_silk;Photoperiod_growing-degree_days_to_anthesis	1	0	0	0	0	0	0	0	0	1	0	0	0	0	0	0	0	0	0	0	0	0	1	1	0	0	4	dispensable
pan_gene_20452	pan_gene_21896	Photoperiod_Growing-degree_days_to_silk	Photoperiod_Growing-degree_days_to_silk;Photoperiod_growing-degree_days_to_anthesis	0	0	0	0	0	1	0	0	1	0	0	0	0	0	0	0	0	1	0	0	0	0	0	1	0	0	4	dispensable
pan_gene_20452	pan_gene_23829	Photoperiod_Growing-degree_days_to_silk	Average_internode_length_(below_ear);Photoperiod_Growing-degree_days_to_silk;Southern_leaf_blight	0	0	0	0	0	0	0	0	1	0	0	0	0	0	1	0	1	1	0	0	1	0	1	1	0	0	7	dispensable
pan_gene_20452	pan_gene_23900	Photoperiod_Growing-degree_days_to_silk	Days_to_anthesis;Photoperiod_Growing-degree_days_to_silk;Tassel_length	0	0	0	0	0	1	0	0	0	0	0	0	0	0	1	0	0	0	0	0	1	0	1	1	0	0	5	dispensable
pan_gene_20452	pan_gene_26812	Photoperiod_Growing-degree_days_to_silk	100_Kernel_weight;Height_above_ear;Photoperiod_Growing-degree_days_to_silk;Photoperiod_growing-degree_days_to_anthesis	0	0	0	0	1	1	0	0	1	0	0	0	0	0	1	0	0	0	0	0	0	0	1	0	1	0	6	dispensable
pan_gene_20452	pan_gene_27659	Photoperiod_Growing-degree_days_to_silk	Days_to_anthesis;Nodes_per_plant;Photoperiod_Growing-degree_days_to_silk;Photoperiod_growing-degree_days_to_anthesis;Ratio_of_ear_height_to_total_height	0	0	0	0	0	1	0	0	0	1	0	0	0	0	1	0	0	0	0	0	0	0	0	0	0	0	3	dispensable
pan_gene_20452	pan_gene_27708	Photoperiod_Growing-degree_days_to_silk	Chlorophyll_A;Height_above_ear;Leaf_width;Photoperiod_Growing-degree_days_to_silk;Photoperiod_growing-degree_days_to_anthesis	0	0	0	0	0	1	0	0	0	0	0	0	0	0	0	0	0	0	0	0	0	0	0	0	0	0	1	private
pan_gene_20452	pan_gene_28065	Photoperiod_Growing-degree_days_to_silk	Photoperiod_Growing-degree_days_to_silk;Photoperiod_growing-degree_days_to_anthesis	0	0	0	0	0	0	0	0	1	1	0	0	0	0	1	0	0	0	0	0	0	0	1	1	0	0	5	dispensable
pan_gene_20452	pan_gene_28723	Photoperiod_Growing-degree_days_to_silk	Photoperiod_Growing-degree_days_to_silk	0	0	0	0	0	0	0	0	0	1	0	0	0	0	0	0	0	0	0	0	0	0	0	0	0	0	1	private
pan_gene_20452	pan_gene_5772	Photoperiod_Growing-degree_days_to_silk	Photoperiod_Growing-degree_days_to_silk	0	0	0	0	0	1	0	0	0	1	0	0	0	0	0	0	0	1	0	0	0	0	1	1	1	0	6	dispensable
pan_gene_20452	pan_gene_8432	Photoperiod_Growing-degree_days_to_silk	Photoperiod_Growing-degree_days_to_silk	0	0	0	0	1	1	0	0	1	0	0	0	0	0	0	0	1	1	0	0	0	0	1	0	1	0	7	dispensable
pan_gene_20477	pan_gene_27758	Photoperiod_Growing-degree_days_to_silk;Photoperiod_growing-degree_days_to_anthesis	PCA_of_metabolites:_PC2;Photoperiod_Growing-degree_days_to_silk;Southern_leaf_blight	1	0	1	0	0	0	0	0	1	0	0	0	0	0	0	0	0	0	0	0	0	0	0	0	0	0	3	dispensable
pan_gene_20477	pan_gene_3574	Photoperiod_Growing-degree_days_to_silk;Photoperiod_growing-degree_days_to_anthesis	Photoperiod_Growing-degree_days_to_silk;Starch	1	0	0	0	0	0	0	0	0	0	0	0	0	0	0	0	0	0	0	0	0	0	0	0	0	0	1	private
pan_gene_20496	pan_gene_24021	Average_internode_length_(below_ear);Photoperiod_Growing-degree_days_to_silk	Photoperiod_Growing-degree_days_to_silk	1	0	0	1	0	0	1	1	0	0	0	0	0	0	0	0	0	1	0	0	1	1	0	0	0	0	7	dispensable
pan_gene_20629	pan_gene_23829	Height_per_day_(until_flowering);Photoperiod_Growing-degree_days_to_silk	Average_internode_length_(below_ear);Photoperiod_Growing-degree_days_to_silk;Southern_leaf_blight	0	0	0	0	0	0	0	0	0	0	0	0	0	0	0	0	0	0	0	0	1	0	0	0	0	0	1	private
pan_gene_21896	pan_gene_27708	Photoperiod_Growing-degree_days_to_silk;Photoperiod_growing-degree_days_to_anthesis	Chlorophyll_A;Height_above_ear;Leaf_width;Photoperiod_Growing-degree_days_to_silk;Photoperiod_growing-degree_days_to_anthesis	1	1	1	0	0	1	0	1	0	0	0	0	0	0	0	0	0	0	0	0	0	0	0	0	0	0	5	dispensable
pan_gene_21896	pan_gene_31288	Photoperiod_Growing-degree_days_to_silk;Photoperiod_growing-degree_days_to_anthesis	Nodes_to_ear;Photoperiod_Growing-degree_days_to_silk;Tassel_branch_number	1	0	0	0	1	0	0	0	0	1	0	0	0	0	0	0	0	0	0	0	0	0	0	0	0	0	3	dispensable
pan_gene_21896	pan_gene_8432	Photoperiod_Growing-degree_days_to_silk;Photoperiod_growing-degree_days_to_anthesis	Photoperiod_Growing-degree_days_to_silk	1	1	1	1	1	1	1	1	1	1	1	1	1	1	1	1	1	1	0	1	1	0	1	0	1	1	23	core
pan_gene_21929	pan_gene_27146	Chlorophyll_A;Height_per_day_(until_flowering);Photoperiod_Growing-degree_days_to_silk;Plant_height	Photoperiod_Growing-degree_days_to_silk	1	1	0	0	0	1	0	0	0	1	0	1	0	1	0	1	0	0	0	0	1	0	1	0	0	1	10	dispensable
pan_gene_21929	pan_gene_27686	Chlorophyll_A;Height_per_day_(until_flowering);Photoperiod_Growing-degree_days_to_silk;Plant_height	Photoperiod_Growing-degree_days_to_silk;Stalk_strength	1	1	1	1	1	1	1	1	1	1	1	0	0	1	0	1	1	1	0	0	0	1	0	0	0	1	17	near-core
pan_gene_21929	pan_gene_29657	Chlorophyll_A;Height_per_day_(until_flowering);Photoperiod_Growing-degree_days_to_silk;Plant_height	Photoperiod_Growing-degree_days_to_silk	1	1	1	1	1	0	1	0	0	1	1	0	0	0	0	0	0	0	0	0	0	1	0	0	0	0	9	dispensable
pan_gene_21929	pan_gene_30923	Chlorophyll_A;Height_per_day_(until_flowering);Photoperiod_Growing-degree_days_to_silk;Plant_height	Photoperiod_Growing-degree_days_to_silk	1	1	1	0	0	1	0	1	1	1	1	1	1	0	1	1	1	0	1	1	0	0	0	1	0	0	16	near-core
pan_gene_21929	pan_gene_4307	Chlorophyll_A;Height_per_day_(until_flowering);Photoperiod_Growing-degree_days_to_silk;Plant_height	Photoperiod_Growing-degree_days_to_silk	1	0	0	0	1	1	0	1	0	1	1	0	0	1	1	0	0	1	0	0	1	0	0	0	0	0	10	dispensable
pan_gene_21929	pan_gene_44979	Chlorophyll_A;Height_per_day_(until_flowering);Photoperiod_Growing-degree_days_to_silk;Plant_height	Photoperiod_Growing-degree_days_to_silk	1	1	1	0	1	0	1	1	1	1	1	0	0	1	1	1	1	1	1	0	1	1	1	0	0	0	18	near-core
pan_gene_21957	pan_gene_27664	Photoperiod_Growing-degree_days_to_silk	Photoperiod_Growing-degree_days_to_silk;Stalk_strength	1	0	0	0	0	0	0	0	0	0	0	0	0	0	0	0	0	0	0	0	0	0	0	0	0	0	1	private
pan_gene_21957	pan_gene_27686	Photoperiod_Growing-degree_days_to_silk	Photoperiod_Growing-degree_days_to_silk;Stalk_strength	1	0	0	0	0	0	0	1	0	0	0	0	0	0	0	0	0	0	0	0	0	0	0	0	0	0	2	dispensable
pan_gene_21957	pan_gene_29657	Photoperiod_Growing-degree_days_to_silk	Photoperiod_Growing-degree_days_to_silk	1	0	0	0	0	0	0	0	0	0	0	0	0	0	0	0	0	0	0	0	0	0	0	0	0	0	1	private
pan_gene_23446	pan_gene_4423	Leaf_width;Photoperiod_Growing-degree_days_to_silk;Southern_leaf_blight	Chlorophyll_A;Photoperiod_Growing-degree_days_to_silk;Photoperiod_growing-degree_days_to_anthesis	1	0	0	0	0	0	0	0	0	0	0	0	0	0	0	0	0	0	0	0	0	0	0	0	0	0	1	private
pan_gene_23829	pan_gene_28065	Average_internode_length_(below_ear);Photoperiod_Growing-degree_days_to_silk;Southern_leaf_blight	Photoperiod_Growing-degree_days_to_silk;Photoperiod_growing-degree_days_to_anthesis	1	1	1	0	1	0	1	0	1	1	0	1	0	0	1	1	0	0	1	0	0	1	1	0	0	1	14	near-core
pan_gene_23829	pan_gene_28723	Average_internode_length_(below_ear);Photoperiod_Growing-degree_days_to_silk;Southern_leaf_blight	Photoperiod_Growing-degree_days_to_silk	0	0	0	0	1	0	0	0	0	1	0	0	0	0	0	0	0	0	0	0	0	0	0	0	0	0	2	dispensable
pan_gene_23900	pan_gene_26694	Days_to_anthesis;Photoperiod_Growing-degree_days_to_silk;Tassel_length	Days_to_anthesis;Days_to_silk;Ear_height;Nodes_to_ear;Photoperiod_Growing-degree_days_to_silk;Plant_height;Tassel_branch_number	1	1	1	0	1	1	1	1	0	0	1	1	0	0	1	1	1	0	1	0	1	1	1	1	1	1	19	near-core
pan_gene_23900	pan_gene_26812	Days_to_anthesis;Photoperiod_Growing-degree_days_to_silk;Tassel_length	100_Kernel_weight;Height_above_ear;Photoperiod_Growing-degree_days_to_silk;Photoperiod_growing-degree_days_to_anthesis	1	0	0	0	1	1	0	0	0	0	1	0	1	0	1	1	0	0	1	0	0	0	1	0	1	1	11	near-core
pan_gene_23900	pan_gene_27659	Days_to_anthesis;Photoperiod_Growing-degree_days_to_silk;Tassel_length	Days_to_anthesis;Nodes_per_plant;Photoperiod_Growing-degree_days_to_silk;Photoperiod_growing-degree_days_to_anthesis;Ratio_of_ear_height_to_total_height	0	1	0	0	0	1	1	0	0	0	0	0	0	0	1	1	0	0	1	0	0	0	0	0	0	0	6	dispensable
pan_gene_23900	pan_gene_27708	Days_to_anthesis;Photoperiod_Growing-degree_days_to_silk;Tassel_length	Chlorophyll_A;Height_above_ear;Leaf_width;Photoperiod_Growing-degree_days_to_silk;Photoperiod_growing-degree_days_to_anthesis	1	0	0	0	0	1	0	0	0	0	1	0	0	0	0	0	0	0	0	0	0	0	0	0	0	0	3	dispensable
pan_gene_23900	pan_gene_27757	Days_to_anthesis;Photoperiod_Growing-degree_days_to_silk;Tassel_length	Glutamate;Photoperiod_Growing-degree_days_to_silk;Photoperiod_growing-degree_days_to_anthesis;Southern_leaf_blight;Tassel_branch_number	1	1	0	0	0	0	0	0	0	0	1	1	0	0	0	0	1	0	1	0	0	1	1	0	1	0	9	dispensable
pan_gene_23900	pan_gene_28065	Days_to_anthesis;Photoperiod_Growing-degree_days_to_silk;Tassel_length	Photoperiod_Growing-degree_days_to_silk;Photoperiod_growing-degree_days_to_anthesis	1	1	0	0	1	0	1	1	0	0	0	1	0	0	0	0	0	0	0	0	0	1	1	1	0	1	10	dispensable
pan_gene_23900	pan_gene_28691	Days_to_anthesis;Photoperiod_Growing-degree_days_to_silk;Tassel_length	Photoperiod_Growing-degree_days_to_silk	1	1	1	0	1	0	0	1	0	0	0	0	1	0	1	1	1	0	0	0	0	0	0	0	0	0	9	dispensable
pan_gene_23900	pan_gene_28723	Days_to_anthesis;Photoperiod_Growing-degree_days_to_silk;Tassel_length	Photoperiod_Growing-degree_days_to_silk	0	0	0	0	1	0	0	0	0	0	0	0	0	0	0	0	0	0	0	0	0	0	0	0	0	0	1	private
pan_gene_23900	pan_gene_31288	Days_to_anthesis;Photoperiod_Growing-degree_days_to_silk;Tassel_length	Nodes_to_ear;Photoperiod_Growing-degree_days_to_silk;Tassel_branch_number	1	0	0	0	1	1	0	0	0	0	0	0	0	0	0	0	0	0	0	0	0	1	0	0	0	1	5	dispensable
pan_gene_23900	pan_gene_5772	Days_to_anthesis;Photoperiod_Growing-degree_days_to_silk;Tassel_length	Photoperiod_Growing-degree_days_to_silk	1	1	1	0	1	1	1	1	0	0	1	1	0	0	1	0	0	0	1	0	1	1	1	1	1	1	17	near-core
pan_gene_23900	pan_gene_8432	Days_to_anthesis;Photoperiod_Growing-degree_days_to_silk;Tassel_length	Photoperiod_Growing-degree_days_to_silk	1	1	1	0	1	1	1	0	0	0	1	1	1	0	1	1	1	0	0	0	0	1	1	0	0	1	15	near-core
pan_gene_25440	pan_gene_26826	Average_internode_length_(whole_plant);Ear_row_number;Height_above_ear;Leaf_width;Nodes_above_ear;Photoperiod_Growing-degree_days_to_silk	Photoperiod_Growing-degree_days_to_silk	0	0	1	0	0	0	0	1	0	0	0	0	0	0	0	0	0	0	0	0	0	0	0	0	0	0	2	dispensable
pan_gene_25440	pan_gene_4540	Average_internode_length_(whole_plant);Ear_row_number;Height_above_ear;Leaf_width;Nodes_above_ear;Photoperiod_Growing-degree_days_to_silk	Nodes_to_ear;Photoperiod_Growing-degree_days_to_silk;Stalk_strength	0	0	1	0	0	0	0	0	0	0	0	1	0	0	0	0	0	0	0	0	0	0	0	0	0	0	2	dispensable
pan_gene_26349	pan_gene_28732	Photoperiod_Growing-degree_days_to_silk	Anthesis-silking_interval;Days_to_anthesis;Ear_height;Leaf_length;Leaf_width;Nodes_per_plant;Photoperiod_Growing-degree_days_to_silk;Photoperiod_growing-degree_days_to_anthesis	1	0	0	0	0	0	0	0	0	0	0	0	0	0	0	0	0	0	0	0	1	0	0	1	0	0	3	dispensable
pan_gene_26349	pan_gene_8433	Photoperiod_Growing-degree_days_to_silk	Photoperiod_Growing-degree_days_to_silk	0	0	0	0	0	0	0	0	0	0	0	0	0	1	0	0	0	0	1	0	0	0	0	0	0	0	2	dispensable
pan_gene_26349	pan_gene_8616	Photoperiod_Growing-degree_days_to_silk	Photoperiod_Growing-degree_days_to_silk;Ratio_of_ear_height_to_total_height	1	0	1	0	0	0	0	0	0	0	0	0	0	0	1	0	0	1	0	0	1	0	0	1	0	0	6	dispensable
pan_gene_26694	pan_gene_26812	Days_to_anthesis;Days_to_silk;Ear_height;Nodes_to_ear;Photoperiod_Growing-degree_days_to_silk;Plant_height;Tassel_branch_number	100_Kernel_weight;Height_above_ear;Photoperiod_Growing-degree_days_to_silk;Photoperiod_growing-degree_days_to_anthesis	1	0	0	1	1	1	0	0	1	0	0	0	0	1	1	1	0	0	0	0	0	0	0	0	1	1	10	dispensable
pan_gene_26694	pan_gene_28883	Days_to_anthesis;Days_to_silk;Ear_height;Nodes_to_ear;Photoperiod_Growing-degree_days_to_silk;Plant_height;Tassel_branch_number	Height_per_day_(until_flowering);Nodes_per_plant;Photoperiod_Growing-degree_days_to_silk;Photoperiod_growing-degree_days_to_anthesis;Ratio_of_ear_height_to_total_height	0	1	0	0	0	0	0	1	1	1	0	1	0	1	0	0	0	0	0	1	0	0	0	0	0	0	7	dispensable
pan_gene_26694	pan_gene_31288	Days_to_anthesis;Days_to_silk;Ear_height;Nodes_to_ear;Photoperiod_Growing-degree_days_to_silk;Plant_height;Tassel_branch_number	Nodes_to_ear;Photoperiod_Growing-degree_days_to_silk;Tassel_branch_number	1	0	0	0	1	1	0	0	1	1	0	0	0	0	1	0	0	0	0	0	0	1	0	0	0	1	8	dispensable
pan_gene_26694	pan_gene_4608	Days_to_anthesis;Days_to_silk;Ear_height;Nodes_to_ear;Photoperiod_Growing-degree_days_to_silk;Plant_height;Tassel_branch_number	Photoperiod_Growing-degree_days_to_silk	1	0	0	0	0	0	0	0	1	1	1	1	0	0	1	1	0	0	1	0	1	0	0	0	1	0	10	dispensable
pan_gene_26694	pan_gene_5772	Days_to_anthesis;Days_to_silk;Ear_height;Nodes_to_ear;Photoperiod_Growing-degree_days_to_silk;Plant_height;Tassel_branch_number	Photoperiod_Growing-degree_days_to_silk	1	1	1	1	1	1	1	0	1	0	0	1	1	1	1	1	0	1	0	0	1	1	1	1	0	1	19	near-core
pan_gene_26694	pan_gene_8432	Days_to_anthesis;Days_to_silk;Ear_height;Nodes_to_ear;Photoperiod_Growing-degree_days_to_silk;Plant_height;Tassel_branch_number	Photoperiod_Growing-degree_days_to_silk	1	1	1	1	1	1	1	0	1	0	0	1	0	1	1	1	1	1	0	1	0	0	1	0	0	1	17	near-core
pan_gene_26812	pan_gene_26858	100_Kernel_weight;Height_above_ear;Photoperiod_Growing-degree_days_to_silk;Photoperiod_growing-degree_days_to_anthesis	Photoperiod_Growing-degree_days_to_silk	0	1	0	0	0	0	0	0	0	0	0	0	0	0	0	0	0	0	0	0	0	0	0	0	0	0	1	private
pan_gene_26812	pan_gene_27659	100_Kernel_weight;Height_above_ear;Photoperiod_Growing-degree_days_to_silk;Photoperiod_growing-degree_days_to_anthesis	Days_to_anthesis;Nodes_per_plant;Photoperiod_Growing-degree_days_to_silk;Photoperiod_growing-degree_days_to_anthesis;Ratio_of_ear_height_to_total_height	0	0	0	0	0	1	0	0	0	0	0	0	0	0	1	0	0	0	1	0	0	0	0	0	0	0	3	dispensable
pan_gene_26812	pan_gene_27757	100_Kernel_weight;Height_above_ear;Photoperiod_Growing-degree_days_to_silk;Photoperiod_growing-degree_days_to_anthesis	Glutamate;Photoperiod_Growing-degree_days_to_silk;Photoperiod_growing-degree_days_to_anthesis;Southern_leaf_blight;Tassel_branch_number	1	1	0	0	0	0	1	0	1	0	1	0	0	0	1	0	1	1	1	1	1	1	1	0	1	0	14	near-core
pan_gene_26812	pan_gene_31288	100_Kernel_weight;Height_above_ear;Photoperiod_Growing-degree_days_to_silk;Photoperiod_growing-degree_days_to_anthesis	Nodes_to_ear;Photoperiod_Growing-degree_days_to_silk;Tassel_branch_number	1	0	0	0	1	1	0	0	1	1	0	0	0	0	0	0	0	0	0	0	0	0	0	0	0	0	5	dispensable
pan_gene_26812	pan_gene_5772	100_Kernel_weight;Height_above_ear;Photoperiod_Growing-degree_days_to_silk;Photoperiod_growing-degree_days_to_anthesis	Photoperiod_Growing-degree_days_to_silk	1	1	0	1	0	1	0	0	1	0	0	0	0	0	0	0	0	0	0	0	0	1	1	0	0	0	7	dispensable
pan_gene_26826	pan_gene_28623	Photoperiod_Growing-degree_days_to_silk	Photoperiod_Growing-degree_days_to_silk	1	0	1	0	0	0	0	0	0	0	0	0	0	0	0	0	1	0	0	0	0	0	0	0	0	0	3	dispensable
pan_gene_26826	pan_gene_29756	Photoperiod_Growing-degree_days_to_silk	Leaf_width;Nodes_per_plant;Nodes_to_ear;Photoperiod_Growing-degree_days_to_silk;Photoperiod_growing-degree_days_to_anthesis	1	0	1	1	0	1	0	1	0	1	0	0	1	1	0	1	1	0	0	1	0	0	0	0	1	1	13	near-core
pan_gene_26826	pan_gene_4540	Photoperiod_Growing-degree_days_to_silk	Nodes_to_ear;Photoperiod_Growing-degree_days_to_silk;Stalk_strength	1	1	1	1	1	1	1	1	1	0	1	1	1	1	0	1	1	1	1	1	1	0	1	1	1	1	23	core
pan_gene_26826	pan_gene_8394	Photoperiod_Growing-degree_days_to_silk	Ear_height;Photoperiod_Growing-degree_days_to_silk;Photoperiod_growing-degree_days_to_anthesis	0	0	0	0	0	0	0	0	0	0	0	0	1	1	0	0	1	0	0	0	0	0	0	0	0	0	3	dispensable
pan_gene_26870	pan_gene_27988	Photoperiod_Growing-degree_days_to_silk	Photoperiod_Growing-degree_days_to_silk	1	1	1	0	0	1	0	0	0	0	0	1	0	0	0	0	0	0	1	0	0	1	1	0	0	0	8	dispensable
pan_gene_26870	pan_gene_4330	Photoperiod_Growing-degree_days_to_silk	Ear_height;Photoperiod_Growing-degree_days_to_silk	1	0	0	0	0	0	0	0	0	0	0	0	0	0	0	0	0	0	0	0	0	0	0	0	0	0	1	private
pan_gene_27146	pan_gene_27686	Photoperiod_Growing-degree_days_to_silk	Photoperiod_Growing-degree_days_to_silk;Stalk_strength	1	0	0	0	0	1	0	0	0	1	0	0	0	1	0	0	0	0	0	0	1	0	0	1	0	1	7	dispensable
pan_gene_27146	pan_gene_29411	Photoperiod_Growing-degree_days_to_silk	Photoperiod_Growing-degree_days_to_silk	0	0	0	0	0	0	0	0	0	0	0	0	0	0	0	0	0	0	0	0	0	0	0	0	0	1	1	private
pan_gene_27146	pan_gene_29657	Photoperiod_Growing-degree_days_to_silk	Photoperiod_Growing-degree_days_to_silk	1	1	0	0	0	1	0	0	1	1	0	0	0	0	0	1	0	0	0	1	1	0	1	1	1	0	11	near-core
pan_gene_27146	pan_gene_4307	Photoperiod_Growing-degree_days_to_silk	Photoperiod_Growing-degree_days_to_silk	1	1	0	0	1	1	0	0	0	1	0	1	0	1	0	0	0	0	0	0	1	0	0	1	0	0	9	dispensable
pan_gene_27146	pan_gene_44979	Photoperiod_Growing-degree_days_to_silk	Photoperiod_Growing-degree_days_to_silk	1	1	0	0	0	0	0	0	0	1	0	1	0	0	0	1	1	0	0	1	1	0	1	1	0	0	10	dispensable
pan_gene_27166	pan_gene_28616	Photoperiod_Growing-degree_days_to_silk	Photoperiod_Growing-degree_days_to_silk;Photoperiod_growing-degree_days_to_anthesis	1	0	0	0	0	1	1	0	1	0	1	0	0	0	1	0	0	0	1	0	0	0	1	0	1	0	9	dispensable
pan_gene_27166	pan_gene_29817	Photoperiod_Growing-degree_days_to_silk	Days_to_anthesis;Photoperiod_Growing-degree_days_to_silk;Photoperiod_growing-degree_days_to_anthesis;Tassel_length	1	1	1	1	1	1	1	1	1	1	1	0	1	1	1	1	0	1	1	1	1	1	1	1	1	0	23	core
pan_gene_27166	pan_gene_31443	Photoperiod_Growing-degree_days_to_silk	Photoperiod_Growing-degree_days_to_silk	1	0	0	0	0	1	1	0	1	0	1	0	0	0	0	0	0	0	0	0	0	0	0	0	0	0	5	dispensable
pan_gene_27202	pan_gene_30663	Anthesis-silking_interval;Northern_Leaf_Blight;Photoperiod_Growing-degree_days_to_silk	Photoperiod_Growing-degree_days_to_silk	1	0	0	0	0	0	0	0	0	0	0	0	0	0	0	0	0	0	0	0	0	0	0	0	0	0	1	private
pan_gene_27659	pan_gene_27708	Days_to_anthesis;Nodes_per_plant;Photoperiod_Growing-degree_days_to_silk;Photoperiod_growing-degree_days_to_anthesis;Ratio_of_ear_height_to_total_height	Chlorophyll_A;Height_above_ear;Leaf_width;Photoperiod_Growing-degree_days_to_silk;Photoperiod_growing-degree_days_to_anthesis	0	1	0	0	0	1	0	0	0	0	0	0	0	0	0	0	0	0	0	0	0	0	0	0	0	0	2	dispensable
pan_gene_27659	pan_gene_27757	Days_to_anthesis;Nodes_per_plant;Photoperiod_Growing-degree_days_to_silk;Photoperiod_growing-degree_days_to_anthesis;Ratio_of_ear_height_to_total_height	Glutamate;Photoperiod_Growing-degree_days_to_silk;Photoperiod_growing-degree_days_to_anthesis;Southern_leaf_blight;Tassel_branch_number	0	0	0	0	0	0	0	0	0	0	0	0	0	0	0	0	0	0	1	0	0	0	0	0	0	0	1	private
pan_gene_27659	pan_gene_28065	Days_to_anthesis;Nodes_per_plant;Photoperiod_Growing-degree_days_to_silk;Photoperiod_growing-degree_days_to_anthesis;Ratio_of_ear_height_to_total_height	Photoperiod_Growing-degree_days_to_silk;Photoperiod_growing-degree_days_to_anthesis	0	1	0	0	0	0	1	0	0	1	0	0	0	0	1	1	0	0	0	0	0	0	0	0	0	0	5	dispensable
pan_gene_27659	pan_gene_28691	Days_to_anthesis;Nodes_per_plant;Photoperiod_Growing-degree_days_to_silk;Photoperiod_growing-degree_days_to_anthesis;Ratio_of_ear_height_to_total_height	Photoperiod_Growing-degree_days_to_silk	0	0	0	0	0	1	0	0	0	0	0	0	0	0	0	0	0	0	0	0	0	0	0	0	0	0	1	private
pan_gene_27659	pan_gene_28723	Days_to_anthesis;Nodes_per_plant;Photoperiod_Growing-degree_days_to_silk;Photoperiod_growing-degree_days_to_anthesis;Ratio_of_ear_height_to_total_height	Photoperiod_Growing-degree_days_to_silk	0	0	0	0	0	0	0	0	0	1	0	0	0	0	0	0	0	0	0	0	0	0	0	0	0	0	1	private
pan_gene_27659	pan_gene_5772	Days_to_anthesis;Nodes_per_plant;Photoperiod_Growing-degree_days_to_silk;Photoperiod_growing-degree_days_to_anthesis;Ratio_of_ear_height_to_total_height	Photoperiod_Growing-degree_days_to_silk	0	1	0	0	0	1	1	0	0	1	0	0	0	0	0	0	0	0	1	0	0	0	0	0	0	0	5	dispensable
pan_gene_27659	pan_gene_8432	Days_to_anthesis;Nodes_per_plant;Photoperiod_Growing-degree_days_to_silk;Photoperiod_growing-degree_days_to_anthesis;Ratio_of_ear_height_to_total_height	Photoperiod_Growing-degree_days_to_silk	0	0	0	0	0	1	1	0	0	0	0	0	0	0	0	0	0	0	1	1	0	0	0	0	0	0	4	dispensable
pan_gene_27686	pan_gene_29657	Photoperiod_Growing-degree_days_to_silk;Stalk_strength	Photoperiod_Growing-degree_days_to_silk	1	1	0	1	0	1	0	1	0	1	1	0	0	0	0	0	0	0	0	0	1	0	0	1	0	0	9	dispensable
pan_gene_27686	pan_gene_4307	Photoperiod_Growing-degree_days_to_silk;Stalk_strength	Photoperiod_Growing-degree_days_to_silk	1	0	0	0	1	0	0	1	0	0	0	0	0	0	0	0	0	1	0	0	0	0	0	0	0	0	4	dispensable
pan_gene_27686	pan_gene_44979	Photoperiod_Growing-degree_days_to_silk;Stalk_strength	Photoperiod_Growing-degree_days_to_silk	1	0	1	0	1	0	0	0	0	0	0	0	0	1	1	0	0	1	0	0	1	1	0	0	0	0	8	dispensable
pan_gene_27692	pan_gene_4378	Average_internode_length_(below_ear);Photoperiod_Growing-degree_days_to_silk;Stalk_strength	Ear_row_number;Photoperiod_Growing-degree_days_to_silk;Photoperiod_growing-degree_days_to_anthesis	1	0	0	0	0	0	0	0	0	0	0	0	0	0	0	0	0	0	0	0	0	0	0	0	0	0	1	private
pan_gene_27708	pan_gene_28691	Chlorophyll_A;Height_above_ear;Leaf_width;Photoperiod_Growing-degree_days_to_silk;Photoperiod_growing-degree_days_to_anthesis	Photoperiod_Growing-degree_days_to_silk	1	0	0	0	0	1	0	0	0	0	0	0	0	0	0	0	0	0	0	0	0	0	0	0	0	0	2	dispensable
pan_gene_27708	pan_gene_31288	Chlorophyll_A;Height_above_ear;Leaf_width;Photoperiod_Growing-degree_days_to_silk;Photoperiod_growing-degree_days_to_anthesis	Nodes_to_ear;Photoperiod_Growing-degree_days_to_silk;Tassel_branch_number	1	0	0	0	0	1	0	0	0	0	0	0	0	0	0	0	0	0	0	0	0	0	0	0	0	0	2	dispensable
pan_gene_27708	pan_gene_8432	Chlorophyll_A;Height_above_ear;Leaf_width;Photoperiod_Growing-degree_days_to_silk;Photoperiod_growing-degree_days_to_anthesis	Photoperiod_Growing-degree_days_to_silk	1	0	0	0	0	1	0	0	0	1	0	0	0	0	0	0	0	0	0	0	0	0	0	0	0	0	3	dispensable
pan_gene_27757	pan_gene_31288	Glutamate;Photoperiod_Growing-degree_days_to_silk;Photoperiod_growing-degree_days_to_anthesis;Southern_leaf_blight;Tassel_branch_number	Nodes_to_ear;Photoperiod_Growing-degree_days_to_silk;Tassel_branch_number	1	0	0	0	0	0	0	0	1	0	0	0	0	0	0	0	0	0	0	0	0	1	0	0	0	0	3	dispensable
pan_gene_27988	pan_gene_28616	Photoperiod_Growing-degree_days_to_silk	Photoperiod_Growing-degree_days_to_silk;Photoperiod_growing-degree_days_to_anthesis	1	0	1	0	1	1	1	0	1	1	1	1	0	0	0	0	0	1	1	0	1	1	1	0	1	0	15	near-core
pan_gene_27988	pan_gene_29817	Photoperiod_Growing-degree_days_to_silk	Days_to_anthesis;Photoperiod_Growing-degree_days_to_silk;Photoperiod_growing-degree_days_to_anthesis;Tassel_length	1	0	0	0	1	0	1	0	1	1	0	1	0	0	0	0	0	1	1	0	1	0	1	0	1	0	11	near-core
pan_gene_28065	pan_gene_28723	Photoperiod_Growing-degree_days_to_silk;Photoperiod_growing-degree_days_to_anthesis	Photoperiod_Growing-degree_days_to_silk	0	0	0	0	1	0	0	0	0	1	0	0	0	0	0	0	0	0	0	0	0	0	0	0	0	0	2	dispensable
pan_gene_28065	pan_gene_29695	Photoperiod_Growing-degree_days_to_silk;Photoperiod_growing-degree_days_to_anthesis	Leaf_length;Photoperiod_Growing-degree_days_to_silk;Photoperiod_growing-degree_days_to_anthesis	0	0	1	0	0	0	0	0	0	0	0	0	0	0	0	0	0	0	0	0	0	0	0	0	0	0	1	private
pan_gene_28065	pan_gene_5772	Photoperiod_Growing-degree_days_to_silk;Photoperiod_growing-degree_days_to_anthesis	Photoperiod_Growing-degree_days_to_silk	1	1	0	0	0	0	1	1	1	1	0	1	0	0	0	1	0	0	0	0	0	1	1	1	0	1	12	near-core
pan_gene_28065	pan_gene_8815	Photoperiod_Growing-degree_days_to_silk;Photoperiod_growing-degree_days_to_anthesis	Days_to_anthesis;Photoperiod_Growing-degree_days_to_silk;Photoperiod_growing-degree_days_to_anthesis;Tassel_branch_number	0	1	0	0	0	0	0	0	0	0	0	0	0	0	0	0	0	0	1	0	0	0	0	0	0	0	2	dispensable
pan_gene_2824	pan_gene_28689	Photoperiod_Growing-degree_days_to_silk	Photoperiod_Growing-degree_days_to_silk;Photoperiod_growing-degree_days_to_anthesis	0	0	0	0	0	0	0	0	1	0	0	0	0	0	0	0	0	0	0	0	0	0	0	0	0	0	1	private
pan_gene_2824	pan_gene_29385	Photoperiod_Growing-degree_days_to_silk	Average_internode_length_(whole_plant);Leaf_length;Photoperiod_Growing-degree_days_to_silk;Tassel_branch_number	1	0	0	0	0	0	1	0	0	0	1	0	0	1	0	1	0	1	0	1	1	1	0	0	1	1	11	near-core
pan_gene_28616	pan_gene_29817	Photoperiod_Growing-degree_days_to_silk;Photoperiod_growing-degree_days_to_anthesis	Days_to_anthesis;Photoperiod_Growing-degree_days_to_silk;Photoperiod_growing-degree_days_to_anthesis;Tassel_length	1	1	1	0	1	0	1	1	1	0	0	0	1	0	1	0	0	0	1	0	1	1	1	0	1	0	14	near-core
pan_gene_28616	pan_gene_31443	Photoperiod_Growing-degree_days_to_silk;Photoperiod_growing-degree_days_to_anthesis	Photoperiod_Growing-degree_days_to_silk	1	0	1	1	1	1	1	0	1	1	1	1	1	1	1	0	1	0	1	1	1	1	1	0	1	0	20	core
pan_gene_28623	pan_gene_4540	Photoperiod_Growing-degree_days_to_silk	Nodes_to_ear;Photoperiod_Growing-degree_days_to_silk;Stalk_strength	1	0	0	1	0	1	0	0	0	0	0	0	1	0	0	0	0	0	0	0	0	0	0	0	0	0	4	dispensable
pan_gene_28689	pan_gene_29385	Photoperiod_Growing-degree_days_to_silk;Photoperiod_growing-degree_days_to_anthesis	Average_internode_length_(whole_plant);Leaf_length;Photoperiod_Growing-degree_days_to_silk;Tassel_branch_number	0	0	0	0	0	0	0	0	1	0	0	0	0	0	1	0	0	0	1	0	0	0	0	0	0	0	3	dispensable
pan_gene_28723	pan_gene_28732	Photoperiod_Growing-degree_days_to_silk	Anthesis-silking_interval;Days_to_anthesis;Ear_height;Leaf_length;Leaf_width;Nodes_per_plant;Photoperiod_Growing-degree_days_to_silk;Photoperiod_growing-degree_days_to_anthesis	0	0	0	0	0	0	0	0	0	1	0	0	0	0	0	0	0	0	0	0	0	0	0	0	0	0	1	private
pan_gene_28724	pan_gene_29411	Photoperiod_Growing-degree_days_to_silk	Photoperiod_Growing-degree_days_to_silk	0	0	0	0	0	1	0	0	0	0	0	0	0	0	0	0	0	0	0	0	0	0	0	0	0	0	1	private
pan_gene_28732	pan_gene_29703	Anthesis-silking_interval;Days_to_anthesis;Ear_height;Leaf_length;Leaf_width;Nodes_per_plant;Photoperiod_Growing-degree_days_to_silk;Photoperiod_growing-degree_days_to_anthesis	Average_internode_length_(below_ear);Ear_height;Photoperiod_Growing-degree_days_to_silk	1	0	0	0	1	0	1	1	1	0	0	1	0	1	0	1	1	0	0	0	0	0	0	0	0	0	9	dispensable
pan_gene_28732	pan_gene_4329	Anthesis-silking_interval;Days_to_anthesis;Ear_height;Leaf_length;Leaf_width;Nodes_per_plant;Photoperiod_Growing-degree_days_to_silk;Photoperiod_growing-degree_days_to_anthesis	Ear_height;Photoperiod_Growing-degree_days_to_silk	1	0	0	0	0	0	1	1	1	0	1	0	1	1	1	0	1	1	1	1	0	1	1	0	0	0	14	near-core
pan_gene_28732	pan_gene_64567	Anthesis-silking_interval;Days_to_anthesis;Ear_height;Leaf_length;Leaf_width;Nodes_per_plant;Photoperiod_Growing-degree_days_to_silk;Photoperiod_growing-degree_days_to_anthesis	Average_internode_length_(below_ear);Ear_height;Photoperiod_Growing-degree_days_to_silk	1	0	0	0	0	1	1	0	1	0	0	0	0	0	0	0	0	0	0	0	0	0	0	0	0	0	4	dispensable
pan_gene_28732	pan_gene_8616	Anthesis-silking_interval;Days_to_anthesis;Ear_height;Leaf_length;Leaf_width;Nodes_per_plant;Photoperiod_Growing-degree_days_to_silk;Photoperiod_growing-degree_days_to_anthesis	Photoperiod_Growing-degree_days_to_silk;Ratio_of_ear_height_to_total_height	1	1	0	0	0	1	1	1	0	0	0	1	1	0	1	0	1	1	1	1	0	0	0	1	0	1	14	near-core
pan_gene_28732	pan_gene_8815	Anthesis-silking_interval;Days_to_anthesis;Ear_height;Leaf_length;Leaf_width;Nodes_per_plant;Photoperiod_Growing-degree_days_to_silk;Photoperiod_growing-degree_days_to_anthesis	Days_to_anthesis;Photoperiod_Growing-degree_days_to_silk;Photoperiod_growing-degree_days_to_anthesis;Tassel_branch_number	0	1	0	0	0	0	0	0	0	0	0	0	1	0	0	1	0	0	1	0	0	0	0	0	1	0	5	dispensable
pan_gene_28883	pan_gene_31288	Height_per_day_(until_flowering);Nodes_per_plant;Photoperiod_Growing-degree_days_to_silk;Photoperiod_growing-degree_days_to_anthesis;Ratio_of_ear_height_to_total_height	Nodes_to_ear;Photoperiod_Growing-degree_days_to_silk;Tassel_branch_number	0	0	0	0	0	0	0	0	1	1	0	0	0	0	0	0	0	0	0	0	0	0	0	0	0	0	2	dispensable
pan_gene_29411	pan_gene_4307	Photoperiod_Growing-degree_days_to_silk	Photoperiod_Growing-degree_days_to_silk	0	0	0	0	0	0	0	0	0	0	0	0	1	0	0	0	0	0	0	0	0	0	0	0	0	0	1	private
pan_gene_29624	pan_gene_5772	Photoperiod_Growing-degree_days_to_silk	Photoperiod_Growing-degree_days_to_silk	0	0	0	1	1	1	0	1	1	1	0	1	0	1	1	1	0	0	0	0	0	0	1	0	0	0	11	near-core
pan_gene_29657	pan_gene_4307	Photoperiod_Growing-degree_days_to_silk	Photoperiod_Growing-degree_days_to_silk	1	1	0	0	0	0	0	1	0	1	0	1	0	0	0	0	0	0	1	0	0	0	0	0	0	0	6	dispensable
pan_gene_29692	pan_gene_29887	Nodes_per_plant;Photoperiod_Growing-degree_days_to_silk;Tassel_length	Anthesis-silking_interval;Days_to_anthesis;Leaf_width;Photoperiod_Growing-degree_days_to_silk	1	0	0	0	0	0	0	0	0	0	0	0	0	0	0	0	0	0	0	0	0	0	0	0	0	0	1	private
pan_gene_29703	pan_gene_64567	Average_internode_length_(below_ear);Ear_height;Photoperiod_Growing-degree_days_to_silk	Average_internode_length_(below_ear);Ear_height;Photoperiod_Growing-degree_days_to_silk	1	0	1	0	0	1	1	1	1	0	1	0	0	0	1	0	0	1	1	0	1	1	1	1	0	0	14	near-core
pan_gene_29756	pan_gene_4540	Leaf_width;Nodes_per_plant;Nodes_to_ear;Photoperiod_Growing-degree_days_to_silk;Photoperiod_growing-degree_days_to_anthesis	Nodes_to_ear;Photoperiod_Growing-degree_days_to_silk;Stalk_strength	1	0	0	1	0	1	0	0	0	0	0	0	0	0	0	0	0	0	0	1	0	0	0	0	1	0	5	dispensable
pan_gene_29817	pan_gene_31443	Days_to_anthesis;Photoperiod_Growing-degree_days_to_silk;Photoperiod_growing-degree_days_to_anthesis;Tassel_length	Photoperiod_Growing-degree_days_to_silk	1	0	0	0	0	0	0	0	1	1	1	0	1	0	1	0	1	0	1	0	0	1	1	0	0	0	10	dispensable
pan_gene_29887	pan_gene_4458	Anthesis-silking_interval;Days_to_anthesis;Leaf_width;Photoperiod_Growing-degree_days_to_silk	Anthesis-silking_interval;Boxcox-transformed_leaf_angle;Days_to_silk;Nodes_above_ear;Photoperiod_Growing-degree_days_to_silk	1	0	0	0	0	0	0	0	0	1	0	0	1	0	1	0	0	0	0	0	0	0	0	0	1	0	5	dispensable
pan_gene_30783	pan_gene_5841	Ear_height;Glutamate;Photoperiod_Growing-degree_days_to_silk	Chlorophyll_A;PCA_of_metabolites:_PC2;Photoperiod_Growing-degree_days_to_silk;Total_amino_acids	1	0	0	0	0	0	0	0	0	0	1	0	0	0	0	0	0	0	0	0	0	0	0	0	0	0	2	dispensable
pan_gene_31288	pan_gene_5772	Nodes_to_ear;Photoperiod_Growing-degree_days_to_silk;Tassel_branch_number	Photoperiod_Growing-degree_days_to_silk	1	0	0	0	1	1	0	0	1	0	0	0	0	0	0	0	0	0	0	0	0	0	0	0	0	1	5	dispensable
pan_gene_31288	pan_gene_8432	Nodes_to_ear;Photoperiod_Growing-degree_days_to_silk;Tassel_branch_number	Photoperiod_Growing-degree_days_to_silk	1	0	0	0	1	1	0	0	1	0	0	0	0	0	0	0	0	0	0	0	0	0	0	0	0	0	4	dispensable
pan_gene_4307	pan_gene_44979	Photoperiod_Growing-degree_days_to_silk	Photoperiod_Growing-degree_days_to_silk	1	1	0	0	1	0	1	1	0	1	1	1	1	0	1	0	0	1	0	0	1	0	0	1	0	0	13	near-core
pan_gene_4329	pan_gene_8616	Ear_height;Photoperiod_Growing-degree_days_to_silk	Photoperiod_Growing-degree_days_to_silk;Ratio_of_ear_height_to_total_height	1	1	0	1	1	0	1	0	1	1	0	0	0	0	1	1	1	1	1	0	1	0	0	1	1	1	16	near-core
pan_gene_5772	pan_gene_8432	Photoperiod_Growing-degree_days_to_silk	Photoperiod_Growing-degree_days_to_silk	1	0	1	1	1	1	1	1	1	0	1	1	1	1	0	1	0	1	0	0	1	0	1	0	1	1	18	near-core
pan_gene_64567	pan_gene_8616	Average_internode_length_(below_ear);Ear_height;Photoperiod_Growing-degree_days_to_silk	Photoperiod_Growing-degree_days_to_silk;Ratio_of_ear_height_to_total_height	1	0	0	0	0	1	0	0	1	0	0	0	0	0	0	1	0	0	0	0	1	0	1	0	0	0	6	dispensable
pan_gene_8433	pan_gene_8616	Photoperiod_Growing-degree_days_to_silk	Photoperiod_Growing-degree_days_to_silk;Ratio_of_ear_height_to_total_height	0	0	1	0	0	0	0	0	0	1	0	0	1	0	0	0	0	0	0	0	1	1	0	0	0	0	5	dispensable
pan_gene_102846	pan_gene_30923	Anthesis-silking_interval;Photoperiod_Growing-degree_days_to_silk	Photoperiod_Growing-degree_days_to_silk	0	1	1	0	1	0	0	0	1	1	1	0	1	0	1	1	0	0	1	1	1	1	0	1	1	1	16	near-core
pan_gene_10304	pan_gene_12026	Height_above_ear;Photoperiod_Growing-degree_days_to_silk;Photoperiod_growing-degree_days_to_anthesis	Leaf_length;Photoperiod_Growing-degree_days_to_silk;Photoperiod_growing-degree_days_to_anthesis;Protein	0	0	0	0	0	1	0	0	0	0	0	0	0	0	1	0	0	0	0	0	0	1	0	0	0	0	3	dispensable
pan_gene_10304	pan_gene_14251	Height_above_ear;Photoperiod_Growing-degree_days_to_silk;Photoperiod_growing-degree_days_to_anthesis	Boxcox-transformed_leaf_angle;Photoperiod_Growing-degree_days_to_silk;Photoperiod_growing-degree_days_to_anthesis	0	0	0	0	0	0	0	0	0	0	0	0	1	0	0	0	0	0	0	0	0	0	0	0	0	0	1	private
pan_gene_10304	pan_gene_22739	Height_above_ear;Photoperiod_Growing-degree_days_to_silk;Photoperiod_growing-degree_days_to_anthesis	Photoperiod_Growing-degree_days_to_silk;Photoperiod_growing-degree_days_to_anthesis	0	1	0	0	0	0	0	0	0	0	0	0	0	0	0	0	0	0	0	0	0	0	0	0	0	0	1	private
pan_gene_10304	pan_gene_27665	Height_above_ear;Photoperiod_Growing-degree_days_to_silk;Photoperiod_growing-degree_days_to_anthesis	Average_internode_length_(below_ear);Photoperiod_Growing-degree_days_to_silk;Stalk_strength	0	1	0	0	0	0	0	0	0	0	0	0	0	0	0	0	0	0	0	0	0	0	0	0	0	1	2	dispensable
pan_gene_10304	pan_gene_5456	Height_above_ear;Photoperiod_Growing-degree_days_to_silk;Photoperiod_growing-degree_days_to_anthesis	Days_to_silk;Northern_Leaf_Blight;Photoperiod_Growing-degree_days_to_silk;Tassel_length;Total_amino_acids	0	1	0	0	0	0	0	0	0	0	0	0	0	0	0	0	0	0	0	1	0	0	0	0	0	0	2	dispensable
pan_gene_10762	pan_gene_27166	Boxcox-transformed_leaf_angle;Photoperiod_Growing-degree_days_to_silk	Photoperiod_Growing-degree_days_to_silk	0	1	0	1	0	1	1	0	0	0	0	1	0	0	1	0	0	0	0	1	0	1	0	0	1	0	9	dispensable
pan_gene_10762	pan_gene_29817	Boxcox-transformed_leaf_angle;Photoperiod_Growing-degree_days_to_silk	Days_to_anthesis;Photoperiod_Growing-degree_days_to_silk;Photoperiod_growing-degree_days_to_anthesis;Tassel_length	0	1	0	0	1	0	0	0	0	1	0	0	0	0	0	0	0	0	0	1	0	1	0	0	1	0	6	dispensable
pan_gene_10762	pan_gene_4608	Boxcox-transformed_leaf_angle;Photoperiod_Growing-degree_days_to_silk	Photoperiod_Growing-degree_days_to_silk	0	1	0	0	0	0	0	0	0	0	0	0	0	0	0	0	0	0	0	0	0	0	0	0	0	0	1	private
pan_gene_10773	pan_gene_14462	Boxcox-transformed_leaf_angle;Ear_height;Photoperiod_Growing-degree_days_to_silk;Photoperiod_growing-degree_days_to_anthesis;Plant_height;Southern_leaf_blight	Photoperiod_Growing-degree_days_to_silk;Total_amino_acids	0	0	0	0	1	0	0	0	0	0	0	0	0	0	0	1	0	0	0	0	0	0	0	0	0	0	2	dispensable
pan_gene_10773	pan_gene_29695	Boxcox-transformed_leaf_angle;Ear_height;Photoperiod_Growing-degree_days_to_silk;Photoperiod_growing-degree_days_to_anthesis;Plant_height;Southern_leaf_blight	Leaf_length;Photoperiod_Growing-degree_days_to_silk;Photoperiod_growing-degree_days_to_anthesis	0	0	0	0	0	0	0	0	0	1	0	0	1	0	0	0	0	0	0	0	0	0	0	0	0	0	2	dispensable
pan_gene_10829	pan_gene_14462	100_Kernel_weight;Nodes_to_ear;Photoperiod_Growing-degree_days_to_silk;Plant_height	Photoperiod_Growing-degree_days_to_silk;Total_amino_acids	0	0	0	0	0	0	0	0	0	0	1	0	0	0	0	1	0	0	0	0	0	0	0	0	0	0	2	dispensable
pan_gene_10829	pan_gene_27715	100_Kernel_weight;Nodes_to_ear;Photoperiod_Growing-degree_days_to_silk;Plant_height	Photoperiod_Growing-degree_days_to_silk;Photoperiod_growing-degree_days_to_anthesis;Stalk_strength;Sucrose	0	0	0	0	0	0	0	0	0	0	0	0	0	0	0	0	0	0	0	0	1	0	0	0	0	0	1	private
pan_gene_10925	pan_gene_4520	Average_internode_length_(below_ear);Leaf_width;Photoperiod_Growing-degree_days_to_silk	Photoperiod_Growing-degree_days_to_silk	0	1	0	0	0	0	0	0	0	0	0	0	0	0	0	0	0	0	0	0	0	0	0	0	0	0	1	private
pan_gene_12016	pan_gene_14301	Nodes_per_plant;Nodes_to_ear;Photoperiod_Growing-degree_days_to_silk;Photoperiod_growing-degree_days_to_anthesis;Southern_leaf_blight	Photoperiod_Growing-degree_days_to_silk;Photoperiod_growing-degree_days_to_anthesis;Plant_height	0	1	0	1	0	0	0	0	0	0	0	1	1	0	0	0	0	0	0	0	0	0	1	0	0	0	5	dispensable
pan_gene_12016	pan_gene_14960	Nodes_per_plant;Nodes_to_ear;Photoperiod_Growing-degree_days_to_silk;Photoperiod_growing-degree_days_to_anthesis;Southern_leaf_blight	Photoperiod_Growing-degree_days_to_silk	0	1	1	0	0	1	0	0	0	0	0	0	1	0	1	0	1	0	0	0	0	0	1	0	0	0	7	dispensable
pan_gene_12016	pan_gene_1919	Nodes_per_plant;Nodes_to_ear;Photoperiod_Growing-degree_days_to_silk;Photoperiod_growing-degree_days_to_anthesis;Southern_leaf_blight	Photoperiod_Growing-degree_days_to_silk	0	0	0	0	0	0	0	0	0	0	0	0	1	0	0	0	0	0	0	0	0	1	0	0	0	0	2	dispensable
pan_gene_12016	pan_gene_20490	Nodes_per_plant;Nodes_to_ear;Photoperiod_Growing-degree_days_to_silk;Photoperiod_growing-degree_days_to_anthesis;Southern_leaf_blight	Photoperiod_Growing-degree_days_to_silk	0	1	0	0	0	0	0	0	0	0	0	0	0	0	0	0	0	0	0	0	0	0	0	0	1	0	2	dispensable
pan_gene_12016	pan_gene_2440	Nodes_per_plant;Nodes_to_ear;Photoperiod_Growing-degree_days_to_silk;Photoperiod_growing-degree_days_to_anthesis;Southern_leaf_blight	Photoperiod_Growing-degree_days_to_silk	0	1	1	0	0	0	0	0	0	0	0	0	1	0	0	0	0	0	0	0	0	0	0	1	0	0	4	dispensable
pan_gene_12016	pan_gene_26694	Nodes_per_plant;Nodes_to_ear;Photoperiod_Growing-degree_days_to_silk;Photoperiod_growing-degree_days_to_anthesis;Southern_leaf_blight	Days_to_anthesis;Days_to_silk;Ear_height;Nodes_to_ear;Photoperiod_Growing-degree_days_to_silk;Plant_height;Tassel_branch_number	0	1	1	0	1	1	1	1	1	0	1	1	1	0	1	1	1	1	0	1	0	1	1	1	0	1	19	near-core
pan_gene_12016	pan_gene_28065	Nodes_per_plant;Nodes_to_ear;Photoperiod_Growing-degree_days_to_silk;Photoperiod_growing-degree_days_to_anthesis;Southern_leaf_blight	Photoperiod_Growing-degree_days_to_silk;Photoperiod_growing-degree_days_to_anthesis	0	1	1	0	0	0	0	0	0	0	0	0	0	0	0	0	0	0	0	0	0	0	1	1	0	1	5	dispensable
pan_gene_12016	pan_gene_28732	Nodes_per_plant;Nodes_to_ear;Photoperiod_Growing-degree_days_to_silk;Photoperiod_growing-degree_days_to_anthesis;Southern_leaf_blight	Anthesis-silking_interval;Days_to_anthesis;Ear_height;Leaf_length;Leaf_width;Nodes_per_plant;Photoperiod_Growing-degree_days_to_silk;Photoperiod_growing-degree_days_to_anthesis	0	1	1	0	0	0	0	0	0	0	0	0	0	0	0	0	0	1	0	0	0	1	0	0	0	0	4	dispensable
pan_gene_12016	pan_gene_28883	Nodes_per_plant;Nodes_to_ear;Photoperiod_Growing-degree_days_to_silk;Photoperiod_growing-degree_days_to_anthesis;Southern_leaf_blight	Height_per_day_(until_flowering);Nodes_per_plant;Photoperiod_Growing-degree_days_to_silk;Photoperiod_growing-degree_days_to_anthesis;Ratio_of_ear_height_to_total_height	0	1	0	0	0	0	0	0	0	0	0	0	0	0	0	0	0	0	0	0	0	0	0	0	0	0	1	private
pan_gene_12016	pan_gene_29703	Nodes_per_plant;Nodes_to_ear;Photoperiod_Growing-degree_days_to_silk;Photoperiod_growing-degree_days_to_anthesis;Southern_leaf_blight	Average_internode_length_(below_ear);Ear_height;Photoperiod_Growing-degree_days_to_silk	0	1	0	0	0	0	0	0	0	0	0	0	0	0	0	0	0	0	0	0	0	0	0	0	0	0	1	private
pan_gene_12016	pan_gene_5841	Nodes_per_plant;Nodes_to_ear;Photoperiod_Growing-degree_days_to_silk;Photoperiod_growing-degree_days_to_anthesis;Southern_leaf_blight	Chlorophyll_A;PCA_of_metabolites:_PC2;Photoperiod_Growing-degree_days_to_silk;Total_amino_acids	0	1	1	0	0	1	0	0	0	0	0	0	0	0	0	0	0	0	0	0	0	0	1	0	0	0	4	dispensable
pan_gene_12016	pan_gene_8335	Nodes_per_plant;Nodes_to_ear;Photoperiod_Growing-degree_days_to_silk;Photoperiod_growing-degree_days_to_anthesis;Southern_leaf_blight	Average_internode_length_(whole_plant);Photoperiod_Growing-degree_days_to_silk;Photoperiod_growing-degree_days_to_anthesis	0	1	1	0	0	1	1	1	0	0	1	0	1	0	1	1	0	1	1	0	0	1	1	1	1	1	16	near-core
pan_gene_12016	pan_gene_8616	Nodes_per_plant;Nodes_to_ear;Photoperiod_Growing-degree_days_to_silk;Photoperiod_growing-degree_days_to_anthesis;Southern_leaf_blight	Photoperiod_Growing-degree_days_to_silk;Ratio_of_ear_height_to_total_height	0	1	0	0	0	0	0	0	0	0	0	0	0	0	0	0	0	1	0	0	0	0	0	0	0	0	2	dispensable
pan_gene_12016	pan_gene_8815	Nodes_per_plant;Nodes_to_ear;Photoperiod_Growing-degree_days_to_silk;Photoperiod_growing-degree_days_to_anthesis;Southern_leaf_blight	Days_to_anthesis;Photoperiod_Growing-degree_days_to_silk;Photoperiod_growing-degree_days_to_anthesis;Tassel_branch_number	0	1	0	0	0	0	0	0	0	0	0	0	0	0	0	1	0	0	1	0	0	0	0	0	0	0	3	dispensable
pan_gene_12026	pan_gene_5456	Leaf_length;Photoperiod_Growing-degree_days_to_silk;Photoperiod_growing-degree_days_to_anthesis;Protein	Days_to_silk;Northern_Leaf_Blight;Photoperiod_Growing-degree_days_to_silk;Tassel_length;Total_amino_acids	0	0	0	0	1	0	0	0	0	0	0	0	0	0	1	0	0	0	0	0	0	0	0	1	0	0	3	dispensable
pan_gene_12109	pan_gene_23829	Days_to_anthesis;Ear_row_number;Photoperiod_Growing-degree_days_to_silk;Southern_leaf_blight	Average_internode_length_(below_ear);Photoperiod_Growing-degree_days_to_silk;Southern_leaf_blight	0	0	0	0	0	0	0	0	0	0	1	0	0	0	0	0	0	0	0	0	0	0	1	0	0	0	2	dispensable
pan_gene_12109	pan_gene_23900	Days_to_anthesis;Ear_row_number;Photoperiod_Growing-degree_days_to_silk;Southern_leaf_blight	Days_to_anthesis;Photoperiod_Growing-degree_days_to_silk;Tassel_length	0	0	0	0	0	0	0	0	0	0	1	0	0	0	0	0	0	0	0	0	1	0	0	0	0	0	2	dispensable
pan_gene_12109	pan_gene_26349	Days_to_anthesis;Ear_row_number;Photoperiod_Growing-degree_days_to_silk;Southern_leaf_blight	Photoperiod_Growing-degree_days_to_silk	0	0	0	0	0	0	0	0	0	0	1	1	0	0	0	0	0	0	0	0	0	0	0	0	0	0	2	dispensable
pan_gene_12109	pan_gene_29624	Days_to_anthesis;Ear_row_number;Photoperiod_Growing-degree_days_to_silk;Southern_leaf_blight	Photoperiod_Growing-degree_days_to_silk	0	0	0	0	0	0	0	0	1	1	0	0	0	0	0	0	0	0	0	0	0	0	0	0	0	0	2	dispensable
pan_gene_12109	pan_gene_8433	Days_to_anthesis;Ear_row_number;Photoperiod_Growing-degree_days_to_silk;Southern_leaf_blight	Photoperiod_Growing-degree_days_to_silk	0	0	0	0	0	0	0	0	0	1	0	0	0	0	0	0	0	0	0	0	0	0	0	0	0	0	1	private
pan_gene_13069	pan_gene_27200	Photoperiod_Growing-degree_days_to_silk	Anthesis-silking_interval;Leaf_length;Photoperiod_Growing-degree_days_to_silk	0	1	0	0	1	0	0	0	0	0	0	1	0	0	0	0	0	0	0	0	0	0	0	1	0	0	4	dispensable
pan_gene_14291	pan_gene_20477	Photoperiod_Growing-degree_days_to_silk;Photoperiod_growing-degree_days_to_anthesis	Photoperiod_Growing-degree_days_to_silk;Photoperiod_growing-degree_days_to_anthesis	0	1	1	1	1	0	0	1	1	1	1	1	1	1	1	1	1	1	0	1	1	1	1	1	1	1	22	core
pan_gene_14301	pan_gene_16832	Photoperiod_Growing-degree_days_to_silk;Photoperiod_growing-degree_days_to_anthesis;Plant_height	Days_to_anthesis;Photoperiod_Growing-degree_days_to_silk	0	1	0	0	0	1	0	0	1	0	0	0	0	0	0	0	0	0	0	1	1	0	1	0	0	0	6	dispensable
pan_gene_14361	pan_gene_23829	Photoperiod_Growing-degree_days_to_silk	Average_internode_length_(below_ear);Photoperiod_Growing-degree_days_to_silk;Southern_leaf_blight	0	1	0	0	1	1	0	0	1	0	0	1	0	0	0	0	1	0	0	0	0	1	1	0	0	1	9	dispensable
pan_gene_14361	pan_gene_23900	Photoperiod_Growing-degree_days_to_silk	Days_to_anthesis;Photoperiod_Growing-degree_days_to_silk;Tassel_length	0	1	0	0	1	1	1	0	0	0	1	0	0	0	0	0	0	0	1	0	1	0	1	1	1	1	11	near-core
pan_gene_14361	pan_gene_26694	Photoperiod_Growing-degree_days_to_silk	Days_to_anthesis;Days_to_silk;Ear_height;Nodes_to_ear;Photoperiod_Growing-degree_days_to_silk;Plant_height;Tassel_branch_number	0	1	0	1	1	1	1	1	1	1	0	0	0	1	0	1	0	1	0	0	1	0	1	0	0	1	14	near-core
pan_gene_14361	pan_gene_27659	Photoperiod_Growing-degree_days_to_silk	Days_to_anthesis;Nodes_per_plant;Photoperiod_Growing-degree_days_to_silk;Photoperiod_growing-degree_days_to_anthesis;Ratio_of_ear_height_to_total_height	0	1	0	0	0	0	0	0	0	1	0	0	0	0	0	0	0	0	0	0	0	0	0	0	0	0	2	dispensable
pan_gene_14361	pan_gene_28065	Photoperiod_Growing-degree_days_to_silk	Photoperiod_Growing-degree_days_to_silk;Photoperiod_growing-degree_days_to_anthesis	0	1	0	0	0	0	1	0	1	1	0	1	0	0	0	0	0	0	0	0	0	1	1	0	0	0	7	dispensable
pan_gene_14361	pan_gene_29624	Photoperiod_Growing-degree_days_to_silk	Photoperiod_Growing-degree_days_to_silk	0	0	1	1	1	1	1	0	0	1	1	1	0	0	0	0	0	0	1	0	0	0	1	0	0	1	11	near-core
pan_gene_14361	pan_gene_5772	Photoperiod_Growing-degree_days_to_silk	Photoperiod_Growing-degree_days_to_silk	0	1	1	1	1	1	1	0	1	1	1	1	0	1	0	0	0	1	1	0	1	1	1	0	1	1	18	near-core
pan_gene_14361	pan_gene_8335	Photoperiod_Growing-degree_days_to_silk	Average_internode_length_(whole_plant);Photoperiod_Growing-degree_days_to_silk;Photoperiod_growing-degree_days_to_anthesis	0	1	0	1	1	1	1	0	1	1	1	0	0	0	1	1	1	0	0	0	1	1	1	1	1	1	17	near-core
pan_gene_14361	pan_gene_8432	Photoperiod_Growing-degree_days_to_silk	Photoperiod_Growing-degree_days_to_silk	0	1	0	1	0	1	0	0	1	1	1	0	0	0	0	0	0	1	0	0	0	0	1	0	0	0	8	dispensable
pan_gene_14739	pan_gene_2824	Days_to_anthesis;Photoperiod_Growing-degree_days_to_silk;Photoperiod_growing-degree_days_to_anthesis	Photoperiod_Growing-degree_days_to_silk	0	1	0	0	0	1	0	1	1	0	0	1	0	1	0	1	0	0	0	0	0	1	0	0	0	0	8	dispensable
pan_gene_14960	pan_gene_1919	Photoperiod_Growing-degree_days_to_silk	Photoperiod_Growing-degree_days_to_silk	0	0	0	0	0	0	0	0	0	0	0	0	1	0	0	0	0	0	0	0	0	0	0	0	0	0	1	private
pan_gene_14960	pan_gene_21896	Photoperiod_Growing-degree_days_to_silk	Photoperiod_Growing-degree_days_to_silk;Photoperiod_growing-degree_days_to_anthesis	0	1	0	1	0	1	1	0	1	0	0	0	0	1	0	0	0	1	0	0	0	0	1	1	0	0	9	dispensable
pan_gene_14960	pan_gene_23829	Photoperiod_Growing-degree_days_to_silk	Average_internode_length_(below_ear);Photoperiod_Growing-degree_days_to_silk;Southern_leaf_blight	0	1	1	0	0	1	0	0	1	1	0	0	1	0	0	0	0	0	0	0	1	0	1	0	0	0	8	dispensable
pan_gene_14960	pan_gene_2440	Photoperiod_Growing-degree_days_to_silk	Photoperiod_Growing-degree_days_to_silk	0	1	1	1	0	0	0	1	1	1	0	0	1	0	0	0	0	0	0	0	1	0	1	0	0	0	9	dispensable
pan_gene_14960	pan_gene_26694	Photoperiod_Growing-degree_days_to_silk	Days_to_anthesis;Days_to_silk;Ear_height;Nodes_to_ear;Photoperiod_Growing-degree_days_to_silk;Plant_height;Tassel_branch_number	0	1	0	1	0	1	0	1	0	0	0	0	0	0	0	0	0	0	0	0	0	0	0	0	0	0	4	dispensable
pan_gene_14960	pan_gene_28065	Photoperiod_Growing-degree_days_to_silk	Photoperiod_Growing-degree_days_to_silk;Photoperiod_growing-degree_days_to_anthesis	0	1	1	0	1	0	0	0	1	0	0	0	0	0	0	0	0	0	0	0	0	0	1	1	0	1	7	dispensable
pan_gene_14960	pan_gene_28723	Photoperiod_Growing-degree_days_to_silk	Photoperiod_Growing-degree_days_to_silk	0	0	0	0	1	0	0	0	0	1	0	0	0	0	0	0	0	0	0	0	0	0	0	0	0	0	2	dispensable
pan_gene_14960	pan_gene_29595	Photoperiod_Growing-degree_days_to_silk	Nodes_to_ear;PCA_of_metabolites:_PC1;Photoperiod_Growing-degree_days_to_silk;Photoperiod_growing-degree_days_to_anthesis;Tassel_length	0	1	0	0	1	0	0	0	0	0	1	0	0	0	0	0	0	0	0	0	0	0	1	0	0	0	4	dispensable
pan_gene_14960	pan_gene_29703	Photoperiod_Growing-degree_days_to_silk	Average_internode_length_(below_ear);Ear_height;Photoperiod_Growing-degree_days_to_silk	0	1	0	1	0	0	0	0	0	0	0	0	0	0	0	0	0	0	0	0	0	0	0	0	0	0	2	dispensable
pan_gene_14960	pan_gene_5772	Photoperiod_Growing-degree_days_to_silk	Photoperiod_Growing-degree_days_to_silk	0	1	0	0	0	1	0	0	0	1	1	0	0	0	0	0	0	1	0	0	1	0	1	0	1	0	8	dispensable
pan_gene_14960	pan_gene_8335	Photoperiod_Growing-degree_days_to_silk	Average_internode_length_(whole_plant);Photoperiod_Growing-degree_days_to_silk;Photoperiod_growing-degree_days_to_anthesis	0	1	1	1	1	1	1	1	1	1	1	0	1	1	1	0	0	1	0	0	1	1	1	0	1	1	19	near-core
pan_gene_14960	pan_gene_8432	Photoperiod_Growing-degree_days_to_silk	Photoperiod_Growing-degree_days_to_silk	0	1	0	0	0	1	1	0	1	0	1	0	0	0	1	0	0	1	0	0	0	0	1	0	1	0	9	dispensable
pan_gene_14960	pan_gene_8616	Photoperiod_Growing-degree_days_to_silk	Photoperiod_Growing-degree_days_to_silk;Ratio_of_ear_height_to_total_height	0	1	0	0	0	0	0	0	0	0	0	0	0	0	0	0	0	0	0	0	0	0	0	0	0	0	1	private
pan_gene_14960	pan_gene_8815	Photoperiod_Growing-degree_days_to_silk	Days_to_anthesis;Photoperiod_Growing-degree_days_to_silk;Photoperiod_growing-degree_days_to_anthesis;Tassel_branch_number	0	1	0	0	0	0	0	0	0	0	0	0	1	0	0	0	0	0	0	0	1	0	0	0	0	0	3	dispensable
pan_gene_16643	pan_gene_8321	Ear_row_number;Photoperiod_Growing-degree_days_to_silk	Photoperiod_Growing-degree_days_to_silk;Photoperiod_growing-degree_days_to_anthesis;Tassel_branch_number	0	1	0	0	0	0	0	0	0	0	1	0	1	0	0	0	0	1	0	0	0	0	0	0	0	1	5	dispensable
pan_gene_16832	pan_gene_20490	Days_to_anthesis;Photoperiod_Growing-degree_days_to_silk	Photoperiod_Growing-degree_days_to_silk	0	1	0	0	0	0	0	0	0	0	1	0	0	0	0	0	0	0	0	0	0	0	0	1	0	0	3	dispensable
pan_gene_16832	pan_gene_21896	Days_to_anthesis;Photoperiod_Growing-degree_days_to_silk	Photoperiod_Growing-degree_days_to_silk;Photoperiod_growing-degree_days_to_anthesis	0	1	0	0	0	0	1	0	1	0	0	0	0	0	1	0	0	1	0	0	1	0	1	0	0	0	7	dispensable
pan_gene_16832	pan_gene_2440	Days_to_anthesis;Photoperiod_Growing-degree_days_to_silk	Photoperiod_Growing-degree_days_to_silk	0	1	1	1	1	0	0	1	1	0	1	0	1	1	0	1	0	1	0	1	0	0	0	0	0	1	13	near-core
pan_gene_17487	pan_gene_20360	Photoperiod_Growing-degree_days_to_silk;Sucrose	Cob_diameter;Photoperiod_Growing-degree_days_to_silk	0	1	0	0	0	0	0	0	0	0	0	0	0	0	0	0	1	0	0	0	0	0	0	0	0	0	2	dispensable
pan_gene_18695	pan_gene_27146	Photoperiod_Growing-degree_days_to_silk	Photoperiod_Growing-degree_days_to_silk	0	1	0	0	0	0	0	0	0	0	0	0	0	0	0	0	0	0	0	0	0	0	0	0	0	0	1	private
pan_gene_18724	pan_gene_26826	Photoperiod_Growing-degree_days_to_silk;Tassel_branch_number	Photoperiod_Growing-degree_days_to_silk	0	1	1	1	0	1	0	1	0	1	1	1	1	1	0	1	0	1	1	1	1	0	1	1	1	0	18	near-core
pan_gene_18724	pan_gene_31530	Photoperiod_Growing-degree_days_to_silk;Tassel_branch_number	Ear_height;Glucose;Photoperiod_Growing-degree_days_to_silk;Plant_height;Sucrose	0	0	0	0	0	0	0	1	0	1	0	0	0	0	0	0	0	0	0	0	0	0	0	0	0	0	2	dispensable
pan_gene_18990	pan_gene_29756	Nodes_to_ear;Photoperiod_Growing-degree_days_to_silk;Plant_height	Leaf_width;Nodes_per_plant;Nodes_to_ear;Photoperiod_Growing-degree_days_to_silk;Photoperiod_growing-degree_days_to_anthesis	0	1	1	1	0	0	1	1	0	0	1	0	0	1	0	0	0	1	0	0	0	0	0	0	0	1	9	dispensable
pan_gene_18990	pan_gene_4540	Nodes_to_ear;Photoperiod_Growing-degree_days_to_silk;Plant_height	Nodes_to_ear;Photoperiod_Growing-degree_days_to_silk;Stalk_strength	0	1	0	0	0	1	0	0	0	0	0	1	0	1	0	0	0	0	0	0	0	0	1	0	0	1	6	dispensable
pan_gene_1919	pan_gene_20452	Photoperiod_Growing-degree_days_to_silk	Photoperiod_Growing-degree_days_to_silk	0	0	0	0	0	0	0	0	0	1	0	0	0	0	0	0	1	0	0	0	0	0	0	0	0	0	2	dispensable
pan_gene_1919	pan_gene_5772	Photoperiod_Growing-degree_days_to_silk	Photoperiod_Growing-degree_days_to_silk	0	0	0	0	0	0	0	0	0	1	0	0	0	0	0	0	0	0	0	0	0	0	0	0	0	0	1	private
pan_gene_1919	pan_gene_8335	Photoperiod_Growing-degree_days_to_silk	Average_internode_length_(whole_plant);Photoperiod_Growing-degree_days_to_silk;Photoperiod_growing-degree_days_to_anthesis	0	0	0	0	0	0	0	0	0	0	0	0	1	0	0	0	0	0	1	0	0	1	0	0	0	0	3	dispensable
pan_gene_1919	pan_gene_8616	Photoperiod_Growing-degree_days_to_silk	Photoperiod_Growing-degree_days_to_silk;Ratio_of_ear_height_to_total_height	0	0	0	0	0	0	0	0	0	0	0	0	1	0	0	0	1	0	0	0	0	1	0	0	0	0	3	dispensable
pan_gene_20256	pan_gene_24021	Nodes_per_plant;Photoperiod_Growing-degree_days_to_silk	Photoperiod_Growing-degree_days_to_silk	0	1	0	0	0	0	0	0	0	0	0	0	0	0	0	0	0	0	0	0	0	0	0	0	0	0	1	private
pan_gene_20256	pan_gene_91366	Nodes_per_plant;Photoperiod_Growing-degree_days_to_silk	Photoperiod_Growing-degree_days_to_silk	0	1	0	0	0	0	0	0	0	0	1	0	0	0	0	0	0	0	0	0	0	0	0	0	0	0	2	dispensable
pan_gene_20360	pan_gene_21929	Cob_diameter;Photoperiod_Growing-degree_days_to_silk	Chlorophyll_A;Height_per_day_(until_flowering);Photoperiod_Growing-degree_days_to_silk;Plant_height	0	1	0	0	0	0	0	0	0	0	0	0	0	0	0	0	0	0	0	0	0	0	0	0	0	0	1	private
pan_gene_20360	pan_gene_27686	Cob_diameter;Photoperiod_Growing-degree_days_to_silk	Photoperiod_Growing-degree_days_to_silk;Stalk_strength	0	1	0	0	0	0	0	0	0	0	0	0	0	0	0	0	0	0	0	0	0	0	0	0	0	0	1	private
pan_gene_20360	pan_gene_29657	Cob_diameter;Photoperiod_Growing-degree_days_to_silk	Photoperiod_Growing-degree_days_to_silk	0	1	0	0	0	0	0	0	0	0	0	0	0	0	0	0	0	0	0	0	0	0	0	0	0	0	1	private
pan_gene_20362	pan_gene_23858	Photoperiod_Growing-degree_days_to_silk	Photoperiod_Growing-degree_days_to_silk	0	1	0	0	0	0	0	1	0	0	1	0	0	0	1	0	0	0	0	0	0	1	0	0	0	0	5	dispensable
pan_gene_20452	pan_gene_26694	Photoperiod_Growing-degree_days_to_silk	Days_to_anthesis;Days_to_silk;Ear_height;Nodes_to_ear;Photoperiod_Growing-degree_days_to_silk;Plant_height;Tassel_branch_number	0	0	0	0	0	1	0	0	0	0	0	0	0	0	0	0	0	1	0	0	0	0	0	0	0	0	2	dispensable
pan_gene_20490	pan_gene_2440	Photoperiod_Growing-degree_days_to_silk	Photoperiod_Growing-degree_days_to_silk	0	1	0	1	1	0	0	0	0	0	0	0	0	0	0	0	0	0	0	0	0	0	1	0	0	0	4	dispensable
pan_gene_20490	pan_gene_28883	Photoperiod_Growing-degree_days_to_silk	Height_per_day_(until_flowering);Nodes_per_plant;Photoperiod_Growing-degree_days_to_silk;Photoperiod_growing-degree_days_to_anthesis;Ratio_of_ear_height_to_total_height	0	1	0	0	1	0	0	0	0	0	0	0	0	0	0	0	0	0	0	0	0	0	0	0	0	0	2	dispensable
pan_gene_20490	pan_gene_29703	Photoperiod_Growing-degree_days_to_silk	Average_internode_length_(below_ear);Ear_height;Photoperiod_Growing-degree_days_to_silk	0	1	0	0	0	0	1	0	0	0	0	0	0	0	0	0	0	0	0	0	0	0	0	0	0	0	2	dispensable
pan_gene_20496	pan_gene_28691	Average_internode_length_(below_ear);Photoperiod_Growing-degree_days_to_silk	Photoperiod_Growing-degree_days_to_silk	0	1	1	0	0	1	1	0	0	0	1	0	1	0	1	0	0	1	0	0	1	0	1	1	0	1	12	near-core
pan_gene_21896	pan_gene_23900	Photoperiod_Growing-degree_days_to_silk;Photoperiod_growing-degree_days_to_anthesis	Days_to_anthesis;Photoperiod_Growing-degree_days_to_silk;Tassel_length	0	1	1	0	1	1	1	0	0	0	0	1	1	0	1	1	0	0	0	0	0	0	1	0	0	0	10	dispensable
pan_gene_21896	pan_gene_2440	Photoperiod_Growing-degree_days_to_silk;Photoperiod_growing-degree_days_to_anthesis	Photoperiod_Growing-degree_days_to_silk	0	1	0	0	0	0	0	0	0	0	0	0	0	0	0	0	0	0	0	0	0	0	0	0	0	0	1	private
pan_gene_21896	pan_gene_26694	Photoperiod_Growing-degree_days_to_silk;Photoperiod_growing-degree_days_to_anthesis	Days_to_anthesis;Days_to_silk;Ear_height;Nodes_to_ear;Photoperiod_Growing-degree_days_to_silk;Plant_height;Tassel_branch_number	0	1	0	1	1	1	0	0	1	0	1	0	0	1	0	1	0	1	0	0	0	0	0	0	0	0	9	dispensable
pan_gene_21896	pan_gene_27659	Photoperiod_Growing-degree_days_to_silk;Photoperiod_growing-degree_days_to_anthesis	Days_to_anthesis;Nodes_per_plant;Photoperiod_Growing-degree_days_to_silk;Photoperiod_growing-degree_days_to_anthesis;Ratio_of_ear_height_to_total_height	0	1	0	0	0	1	1	0	0	1	0	0	0	0	0	0	0	0	0	0	0	0	0	0	0	0	4	dispensable
pan_gene_21896	pan_gene_28723	Photoperiod_Growing-degree_days_to_silk;Photoperiod_growing-degree_days_to_anthesis	Photoperiod_Growing-degree_days_to_silk	0	0	0	0	1	0	0	0	0	1	0	0	0	0	0	0	0	0	0	0	0	0	0	0	0	0	2	dispensable
pan_gene_21896	pan_gene_29559	Photoperiod_Growing-degree_days_to_silk;Photoperiod_growing-degree_days_to_anthesis	Leaf_length;Nodes_to_ear;Photoperiod_Growing-degree_days_to_silk;Photoperiod_growing-degree_days_to_anthesis;Ratio_of_ear_height_to_total_height	0	0	0	0	0	0	0	0	0	1	0	0	0	0	0	0	0	0	0	0	0	0	0	0	0	0	1	private
pan_gene_21896	pan_gene_29595	Photoperiod_Growing-degree_days_to_silk;Photoperiod_growing-degree_days_to_anthesis	Nodes_to_ear;PCA_of_metabolites:_PC1;Photoperiod_Growing-degree_days_to_silk;Photoperiod_growing-degree_days_to_anthesis;Tassel_length	0	1	1	1	1	0	0	1	0	0	0	0	0	1	0	0	0	1	0	0	0	0	0	0	0	0	7	dispensable
pan_gene_21896	pan_gene_29703	Photoperiod_Growing-degree_days_to_silk;Photoperiod_growing-degree_days_to_anthesis	Average_internode_length_(below_ear);Ear_height;Photoperiod_Growing-degree_days_to_silk	0	1	0	0	0	0	0	0	0	0	0	0	0	0	0	0	0	0	0	0	0	0	0	0	0	1	2	dispensable
pan_gene_21896	pan_gene_30949	Photoperiod_Growing-degree_days_to_silk;Photoperiod_growing-degree_days_to_anthesis	Photoperiod_Growing-degree_days_to_silk	0	1	1	0	0	0	0	0	0	0	0	0	0	0	0	0	0	0	1	0	0	0	0	0	0	0	3	dispensable
pan_gene_21896	pan_gene_5772	Photoperiod_Growing-degree_days_to_silk;Photoperiod_growing-degree_days_to_anthesis	Photoperiod_Growing-degree_days_to_silk	0	1	0	1	0	1	0	1	1	0	0	1	0	1	0	0	0	1	0	0	0	0	1	1	0	1	11	near-core
pan_gene_21896	pan_gene_8335	Photoperiod_Growing-degree_days_to_silk;Photoperiod_growing-degree_days_to_anthesis	Average_internode_length_(whole_plant);Photoperiod_Growing-degree_days_to_silk;Photoperiod_growing-degree_days_to_anthesis	0	1	1	1	1	1	1	1	1	1	0	1	0	1	1	1	1	1	0	0	0	0	1	1	0	0	17	near-core
pan_gene_22636	pan_gene_30663	Photoperiod_Growing-degree_days_to_silk	Photoperiod_Growing-degree_days_to_silk	0	0	0	0	0	0	0	0	0	0	0	0	0	0	0	0	0	0	0	0	1	1	0	0	0	0	2	dispensable
pan_gene_22739	pan_gene_5456	Photoperiod_Growing-degree_days_to_silk;Photoperiod_growing-degree_days_to_anthesis	Days_to_silk;Northern_Leaf_Blight;Photoperiod_Growing-degree_days_to_silk;Tassel_length;Total_amino_acids	0	1	0	0	0	0	0	0	0	0	0	0	0	1	0	0	0	0	0	0	0	0	0	0	0	0	2	dispensable
pan_gene_23446	pan_gene_27120	Leaf_width;Photoperiod_Growing-degree_days_to_silk;Southern_leaf_blight	Nodes_above_ear;Northern_Leaf_Blight;Photoperiod_Growing-degree_days_to_silk;Tassel_branch_number	0	1	1	0	0	0	0	0	0	1	0	0	1	1	0	0	0	0	0	1	0	0	0	0	0	1	7	dispensable
pan_gene_23829	pan_gene_23900	Average_internode_length_(below_ear);Photoperiod_Growing-degree_days_to_silk;Southern_leaf_blight	Days_to_anthesis;Photoperiod_Growing-degree_days_to_silk;Tassel_length	0	1	0	0	1	1	1	0	0	0	0	1	1	0	1	0	0	0	1	0	1	1	1	1	1	1	14	near-core
pan_gene_23829	pan_gene_26694	Average_internode_length_(below_ear);Photoperiod_Growing-degree_days_to_silk;Southern_leaf_blight	Days_to_anthesis;Days_to_silk;Ear_height;Nodes_to_ear;Photoperiod_Growing-degree_days_to_silk;Plant_height;Tassel_branch_number	0	1	1	1	1	1	0	0	1	0	1	1	1	0	1	0	1	1	1	0	1	1	1	1	0	1	18	near-core
pan_gene_23829	pan_gene_27659	Average_internode_length_(below_ear);Photoperiod_Growing-degree_days_to_silk;Southern_leaf_blight	Days_to_anthesis;Nodes_per_plant;Photoperiod_Growing-degree_days_to_silk;Photoperiod_growing-degree_days_to_anthesis;Ratio_of_ear_height_to_total_height	0	1	0	0	0	1	1	0	0	0	0	0	0	0	1	0	0	0	0	1	0	0	0	0	0	0	5	dispensable
pan_gene_23829	pan_gene_27757	Average_internode_length_(below_ear);Photoperiod_Growing-degree_days_to_silk;Southern_leaf_blight	Glutamate;Photoperiod_Growing-degree_days_to_silk;Photoperiod_growing-degree_days_to_anthesis;Southern_leaf_blight;Tassel_branch_number	0	1	1	0	0	0	0	1	1	0	0	1	0	1	1	0	1	0	1	0	1	0	0	0	0	0	10	dispensable
pan_gene_23829	pan_gene_29624	Average_internode_length_(below_ear);Photoperiod_Growing-degree_days_to_silk;Southern_leaf_blight	Photoperiod_Growing-degree_days_to_silk	0	0	0	1	1	1	0	0	1	1	0	1	0	0	0	0	0	0	0	0	0	0	1	0	0	0	7	dispensable
pan_gene_23829	pan_gene_31288	Average_internode_length_(below_ear);Photoperiod_Growing-degree_days_to_silk;Southern_leaf_blight	Nodes_to_ear;Photoperiod_Growing-degree_days_to_silk;Tassel_branch_number	0	0	0	0	1	1	0	0	1	0	0	0	0	0	0	0	0	0	0	0	0	1	0	0	0	1	5	dispensable
pan_gene_23829	pan_gene_5772	Average_internode_length_(below_ear);Photoperiod_Growing-degree_days_to_silk;Southern_leaf_blight	Photoperiod_Growing-degree_days_to_silk	0	1	0	1	1	1	1	1	1	1	0	1	0	1	0	0	0	0	0	1	1	1	1	1	0	1	16	near-core
pan_gene_23829	pan_gene_8335	Average_internode_length_(below_ear);Photoperiod_Growing-degree_days_to_silk;Southern_leaf_blight	Average_internode_length_(whole_plant);Photoperiod_Growing-degree_days_to_silk;Photoperiod_growing-degree_days_to_anthesis	0	1	1	1	1	1	1	0	1	1	0	1	1	0	1	0	1	1	1	1	1	1	1	1	0	1	20	core
pan_gene_23829	pan_gene_8433	Average_internode_length_(below_ear);Photoperiod_Growing-degree_days_to_silk;Southern_leaf_blight	Photoperiod_Growing-degree_days_to_silk	0	1	0	0	0	0	1	0	0	0	0	0	0	0	0	0	0	0	0	0	0	0	0	0	0	0	2	dispensable
pan_gene_23829	pan_gene_8616	Average_internode_length_(below_ear);Photoperiod_Growing-degree_days_to_silk;Southern_leaf_blight	Photoperiod_Growing-degree_days_to_silk;Ratio_of_ear_height_to_total_height	0	1	0	0	0	0	0	0	0	0	0	0	0	0	1	0	0	0	1	0	0	0	0	0	0	0	3	dispensable
pan_gene_23829	pan_gene_8815	Average_internode_length_(below_ear);Photoperiod_Growing-degree_days_to_silk;Southern_leaf_blight	Days_to_anthesis;Photoperiod_Growing-degree_days_to_silk;Photoperiod_growing-degree_days_to_anthesis;Tassel_branch_number	0	1	0	0	0	0	0	0	0	0	0	0	0	0	0	0	0	0	1	0	1	0	0	0	0	0	3	dispensable
pan_gene_23858	pan_gene_29799	Photoperiod_Growing-degree_days_to_silk	Anthesis-silking_interval;Photoperiod_Growing-degree_days_to_silk	0	1	1	1	1	0	1	0	0	0	0	0	1	0	0	0	0	0	0	0	1	0	1	0	0	1	9	dispensable
pan_gene_23900	pan_gene_2440	Days_to_anthesis;Photoperiod_Growing-degree_days_to_silk;Tassel_length	Photoperiod_Growing-degree_days_to_silk	0	1	0	0	0	0	0	0	0	0	0	0	0	0	0	0	0	0	0	0	1	1	0	0	1	0	4	dispensable
pan_gene_23900	pan_gene_29595	Days_to_anthesis;Photoperiod_Growing-degree_days_to_silk;Tassel_length	Nodes_to_ear;PCA_of_metabolites:_PC1;Photoperiod_Growing-degree_days_to_silk;Photoperiod_growing-degree_days_to_anthesis;Tassel_length	0	1	1	0	1	0	0	0	0	0	1	0	0	0	0	0	0	0	1	0	0	1	0	0	0	0	6	dispensable
pan_gene_23900	pan_gene_29624	Days_to_anthesis;Photoperiod_Growing-degree_days_to_silk;Tassel_length	Photoperiod_Growing-degree_days_to_silk	0	0	0	0	0	1	1	1	0	0	1	1	0	0	0	0	1	0	0	0	0	0	1	0	0	1	8	dispensable
pan_gene_23900	pan_gene_29703	Days_to_anthesis;Photoperiod_Growing-degree_days_to_silk;Tassel_length	Average_internode_length_(below_ear);Ear_height;Photoperiod_Growing-degree_days_to_silk	0	1	0	0	1	0	0	0	0	0	0	0	0	0	0	0	0	0	0	0	0	0	0	0	0	0	2	dispensable
pan_gene_23900	pan_gene_8335	Days_to_anthesis;Photoperiod_Growing-degree_days_to_silk;Tassel_length	Average_internode_length_(whole_plant);Photoperiod_Growing-degree_days_to_silk;Photoperiod_growing-degree_days_to_anthesis	0	1	1	0	1	1	1	1	0	0	1	1	1	0	1	1	1	0	1	0	1	1	1	1	1	1	19	near-core
pan_gene_23900	pan_gene_8393	Days_to_anthesis;Photoperiod_Growing-degree_days_to_silk;Tassel_length	Photoperiod_Growing-degree_days_to_silk;Photoperiod_growing-degree_days_to_anthesis;Plant_height;Ratio_of_ear_height_to_total_height	0	0	1	0	0	0	0	0	0	0	0	0	0	0	0	0	0	0	0	0	0	0	0	0	0	1	2	dispensable
pan_gene_23900	pan_gene_8433	Days_to_anthesis;Photoperiod_Growing-degree_days_to_silk;Tassel_length	Photoperiod_Growing-degree_days_to_silk	0	1	0	0	0	0	1	0	0	0	0	0	0	0	0	0	1	0	0	0	0	0	0	0	1	0	4	dispensable
pan_gene_24021	pan_gene_91366	Photoperiod_Growing-degree_days_to_silk	Photoperiod_Growing-degree_days_to_silk	0	1	0	0	0	0	0	0	0	0	0	0	0	0	0	0	0	0	0	0	0	0	0	0	0	0	1	private
pan_gene_2440	pan_gene_26694	Photoperiod_Growing-degree_days_to_silk	Days_to_anthesis;Days_to_silk;Ear_height;Nodes_to_ear;Photoperiod_Growing-degree_days_to_silk;Plant_height;Tassel_branch_number	0	1	0	0	0	0	0	0	0	0	0	0	0	0	0	0	0	0	0	0	0	0	0	0	0	0	1	private
pan_gene_2440	pan_gene_27757	Photoperiod_Growing-degree_days_to_silk	Glutamate;Photoperiod_Growing-degree_days_to_silk;Photoperiod_growing-degree_days_to_anthesis;Southern_leaf_blight;Tassel_branch_number	0	1	1	0	0	0	0	0	1	0	0	0	0	0	1	0	1	0	0	0	1	1	0	0	0	0	7	dispensable
pan_gene_2440	pan_gene_28691	Photoperiod_Growing-degree_days_to_silk	Photoperiod_Growing-degree_days_to_silk	0	1	0	0	1	0	0	0	1	0	1	0	0	1	1	1	0	0	0	0	0	0	0	0	0	0	7	dispensable
pan_gene_2440	pan_gene_28883	Photoperiod_Growing-degree_days_to_silk	Height_per_day_(until_flowering);Nodes_per_plant;Photoperiod_Growing-degree_days_to_silk;Photoperiod_growing-degree_days_to_anthesis;Ratio_of_ear_height_to_total_height	0	1	1	0	1	0	0	1	1	1	0	1	1	1	0	1	0	0	0	1	1	0	0	0	1	0	13	near-core
pan_gene_2440	pan_gene_29595	Photoperiod_Growing-degree_days_to_silk	Nodes_to_ear;PCA_of_metabolites:_PC1;Photoperiod_Growing-degree_days_to_silk;Photoperiod_growing-degree_days_to_anthesis;Tassel_length	0	1	0	0	0	0	0	0	0	0	0	0	0	0	0	0	0	0	0	0	0	1	0	0	0	0	2	dispensable
pan_gene_2440	pan_gene_29703	Photoperiod_Growing-degree_days_to_silk	Average_internode_length_(below_ear);Ear_height;Photoperiod_Growing-degree_days_to_silk	0	1	0	1	0	0	0	0	0	1	1	1	1	1	0	0	1	0	0	0	1	1	0	1	0	0	11	near-core
pan_gene_2440	pan_gene_31288	Photoperiod_Growing-degree_days_to_silk	Nodes_to_ear;Photoperiod_Growing-degree_days_to_silk;Tassel_branch_number	0	0	0	0	0	0	0	0	1	0	0	0	0	0	0	0	0	0	0	0	0	0	0	0	0	0	1	private
pan_gene_2440	pan_gene_8335	Photoperiod_Growing-degree_days_to_silk	Average_internode_length_(whole_plant);Photoperiod_Growing-degree_days_to_silk;Photoperiod_growing-degree_days_to_anthesis	0	1	0	0	0	0	0	0	0	0	0	0	0	1	0	0	1	0	1	1	1	1	1	0	0	0	8	dispensable
pan_gene_2440	pan_gene_8432	Photoperiod_Growing-degree_days_to_silk	Photoperiod_Growing-degree_days_to_silk	0	1	0	0	0	0	0	0	0	0	0	0	0	0	0	0	0	0	0	0	0	0	0	0	0	0	1	private
pan_gene_2440	pan_gene_8433	Photoperiod_Growing-degree_days_to_silk	Photoperiod_Growing-degree_days_to_silk	0	1	0	0	0	0	0	0	0	0	0	0	0	0	0	0	0	0	0	0	0	0	0	0	0	0	1	private
pan_gene_2440	pan_gene_8616	Photoperiod_Growing-degree_days_to_silk	Photoperiod_Growing-degree_days_to_silk;Ratio_of_ear_height_to_total_height	0	1	1	1	1	0	1	1	0	0	1	1	1	1	1	1	1	0	1	0	1	1	1	1	0	0	18	near-core
pan_gene_26694	pan_gene_27659	Days_to_anthesis;Days_to_silk;Ear_height;Nodes_to_ear;Photoperiod_Growing-degree_days_to_silk;Plant_height;Tassel_branch_number	Days_to_anthesis;Nodes_per_plant;Photoperiod_Growing-degree_days_to_silk;Photoperiod_growing-degree_days_to_anthesis;Ratio_of_ear_height_to_total_height	0	1	0	0	0	1	0	0	0	0	0	0	0	0	0	0	0	0	0	0	0	0	0	0	0	0	2	dispensable
pan_gene_26694	pan_gene_27757	Days_to_anthesis;Days_to_silk;Ear_height;Nodes_to_ear;Photoperiod_Growing-degree_days_to_silk;Plant_height;Tassel_branch_number	Glutamate;Photoperiod_Growing-degree_days_to_silk;Photoperiod_growing-degree_days_to_anthesis;Southern_leaf_blight;Tassel_branch_number	0	1	1	0	0	0	0	0	1	0	0	0	0	0	0	1	1	1	1	0	0	0	0	0	1	0	8	dispensable
pan_gene_26694	pan_gene_28065	Days_to_anthesis;Days_to_silk;Ear_height;Nodes_to_ear;Photoperiod_Growing-degree_days_to_silk;Plant_height;Tassel_branch_number	Photoperiod_Growing-degree_days_to_silk;Photoperiod_growing-degree_days_to_anthesis	0	1	0	0	1	0	0	1	1	0	0	0	0	0	0	0	0	0	0	0	0	1	1	0	0	1	7	dispensable
pan_gene_26694	pan_gene_28691	Days_to_anthesis;Days_to_silk;Ear_height;Nodes_to_ear;Photoperiod_Growing-degree_days_to_silk;Plant_height;Tassel_branch_number	Photoperiod_Growing-degree_days_to_silk	0	1	0	1	0	0	0	1	1	0	0	1	0	1	1	0	1	0	0	0	0	0	0	0	0	1	9	dispensable
pan_gene_26694	pan_gene_28723	Days_to_anthesis;Days_to_silk;Ear_height;Nodes_to_ear;Photoperiod_Growing-degree_days_to_silk;Plant_height;Tassel_branch_number	Photoperiod_Growing-degree_days_to_silk	0	0	0	0	1	0	0	0	0	0	0	0	0	0	0	0	0	0	0	0	0	0	0	0	0	0	1	private
pan_gene_26694	pan_gene_29595	Days_to_anthesis;Days_to_silk;Ear_height;Nodes_to_ear;Photoperiod_Growing-degree_days_to_silk;Plant_height;Tassel_branch_number	Nodes_to_ear;PCA_of_metabolites:_PC1;Photoperiod_Growing-degree_days_to_silk;Photoperiod_growing-degree_days_to_anthesis;Tassel_length	0	1	0	1	0	0	0	0	0	0	0	0	0	0	0	0	0	1	0	0	0	0	0	0	0	0	3	dispensable
pan_gene_26694	pan_gene_29624	Days_to_anthesis;Days_to_silk;Ear_height;Nodes_to_ear;Photoperiod_Growing-degree_days_to_silk;Plant_height;Tassel_branch_number	Photoperiod_Growing-degree_days_to_silk	0	0	1	1	1	1	1	0	1	1	0	1	1	1	1	1	0	1	0	0	0	0	1	0	0	1	15	near-core
pan_gene_26694	pan_gene_29703	Days_to_anthesis;Days_to_silk;Ear_height;Nodes_to_ear;Photoperiod_Growing-degree_days_to_silk;Plant_height;Tassel_branch_number	Average_internode_length_(below_ear);Ear_height;Photoperiod_Growing-degree_days_to_silk	0	1	0	0	0	0	0	0	0	0	0	0	0	0	0	0	0	0	0	0	0	0	0	0	0	0	1	private
pan_gene_26694	pan_gene_8335	Days_to_anthesis;Days_to_silk;Ear_height;Nodes_to_ear;Photoperiod_Growing-degree_days_to_silk;Plant_height;Tassel_branch_number	Average_internode_length_(whole_plant);Photoperiod_Growing-degree_days_to_silk;Photoperiod_growing-degree_days_to_anthesis	0	1	1	1	1	1	1	1	1	1	1	1	1	1	1	1	1	1	1	1	1	1	1	1	1	1	25	core
pan_gene_26694	pan_gene_8433	Days_to_anthesis;Days_to_silk;Ear_height;Nodes_to_ear;Photoperiod_Growing-degree_days_to_silk;Plant_height;Tassel_branch_number	Photoperiod_Growing-degree_days_to_silk	0	1	0	0	0	0	0	0	0	0	0	0	0	0	0	0	0	0	0	0	0	0	0	0	1	0	2	dispensable
pan_gene_26812	pan_gene_30783	100_Kernel_weight;Height_above_ear;Photoperiod_Growing-degree_days_to_silk;Photoperiod_growing-degree_days_to_anthesis	Ear_height;Glutamate;Photoperiod_Growing-degree_days_to_silk	0	0	0	0	0	1	0	0	1	0	1	0	1	1	0	1	1	0	0	0	0	0	0	0	0	0	7	dispensable
pan_gene_26812	pan_gene_52378	100_Kernel_weight;Height_above_ear;Photoperiod_Growing-degree_days_to_silk;Photoperiod_growing-degree_days_to_anthesis	Ear_row_number;Photoperiod_Growing-degree_days_to_silk	0	1	0	0	0	0	0	0	0	0	0	0	0	0	0	0	0	0	0	0	0	0	0	0	0	0	1	private
pan_gene_26870	pan_gene_31443	Photoperiod_Growing-degree_days_to_silk	Photoperiod_Growing-degree_days_to_silk	0	1	0	0	0	1	0	0	1	1	0	0	1	0	0	0	0	0	0	0	1	1	1	0	0	0	8	dispensable
pan_gene_26870	pan_gene_9738	Photoperiod_Growing-degree_days_to_silk	Days_to_silk;Photoperiod_Growing-degree_days_to_silk	0	1	0	0	0	0	0	0	0	0	0	0	0	0	0	0	0	0	0	0	0	0	0	0	0	0	1	private
pan_gene_27146	pan_gene_30923	Photoperiod_Growing-degree_days_to_silk	Photoperiod_Growing-degree_days_to_silk	0	1	0	0	0	1	0	0	0	1	0	1	1	0	0	1	1	0	0	1	1	0	0	0	0	0	9	dispensable
pan_gene_27166	pan_gene_29887	Photoperiod_Growing-degree_days_to_silk	Anthesis-silking_interval;Days_to_anthesis;Leaf_width;Photoperiod_Growing-degree_days_to_silk	0	1	0	1	1	1	0	0	0	0	0	0	1	1	1	0	0	0	0	0	0	0	0	1	0	0	8	dispensable
pan_gene_27202	pan_gene_4443	Anthesis-silking_interval;Northern_Leaf_Blight;Photoperiod_Growing-degree_days_to_silk	Boxcox-transformed_leaf_angle;Northern_Leaf_Blight;Photoperiod_Growing-degree_days_to_silk	0	1	0	0	0	0	0	0	0	0	0	0	0	0	0	0	0	0	0	0	0	0	0	0	0	0	1	private
pan_gene_27659	pan_gene_29595	Days_to_anthesis;Nodes_per_plant;Photoperiod_Growing-degree_days_to_silk;Photoperiod_growing-degree_days_to_anthesis;Ratio_of_ear_height_to_total_height	Nodes_to_ear;PCA_of_metabolites:_PC1;Photoperiod_Growing-degree_days_to_silk;Photoperiod_growing-degree_days_to_anthesis;Tassel_length	0	1	0	0	0	0	0	0	0	0	0	0	0	0	0	0	0	0	1	0	0	0	0	0	0	0	2	dispensable
pan_gene_27659	pan_gene_8335	Days_to_anthesis;Nodes_per_plant;Photoperiod_Growing-degree_days_to_silk;Photoperiod_growing-degree_days_to_anthesis;Ratio_of_ear_height_to_total_height	Average_internode_length_(whole_plant);Photoperiod_Growing-degree_days_to_silk;Photoperiod_growing-degree_days_to_anthesis	0	1	0	0	0	1	1	0	0	1	0	0	0	0	1	1	0	0	1	1	0	0	0	0	0	0	8	dispensable
pan_gene_27659	pan_gene_8815	Days_to_anthesis;Nodes_per_plant;Photoperiod_Growing-degree_days_to_silk;Photoperiod_growing-degree_days_to_anthesis;Ratio_of_ear_height_to_total_height	Days_to_anthesis;Photoperiod_Growing-degree_days_to_silk;Photoperiod_growing-degree_days_to_anthesis;Tassel_branch_number	0	1	0	0	0	1	0	0	0	0	0	0	0	0	0	1	0	0	0	0	0	0	0	0	0	0	3	dispensable
pan_gene_27665	pan_gene_5456	Average_internode_length_(below_ear);Photoperiod_Growing-degree_days_to_silk;Stalk_strength	Days_to_silk;Northern_Leaf_Blight;Photoperiod_Growing-degree_days_to_silk;Tassel_length;Total_amino_acids	0	1	0	0	0	0	0	0	0	0	0	0	0	0	0	0	0	0	0	0	0	0	0	0	0	0	1	private
pan_gene_27686	pan_gene_30923	Photoperiod_Growing-degree_days_to_silk;Stalk_strength	Photoperiod_Growing-degree_days_to_silk	0	1	1	0	1	1	0	0	1	1	1	0	0	0	1	0	0	0	0	0	0	0	0	0	1	0	9	dispensable
pan_gene_27708	pan_gene_28065	Chlorophyll_A;Height_above_ear;Leaf_width;Photoperiod_Growing-degree_days_to_silk;Photoperiod_growing-degree_days_to_anthesis	Photoperiod_Growing-degree_days_to_silk;Photoperiod_growing-degree_days_to_anthesis	0	1	0	0	0	0	0	0	0	0	0	0	0	0	0	0	0	0	0	0	0	1	0	0	0	0	2	dispensable
pan_gene_27708	pan_gene_5772	Chlorophyll_A;Height_above_ear;Leaf_width;Photoperiod_Growing-degree_days_to_silk;Photoperiod_growing-degree_days_to_anthesis	Photoperiod_Growing-degree_days_to_silk	0	1	0	0	0	1	0	0	0	0	1	0	0	0	0	0	0	0	0	0	0	0	0	0	0	0	3	dispensable
pan_gene_27708	pan_gene_8335	Chlorophyll_A;Height_above_ear;Leaf_width;Photoperiod_Growing-degree_days_to_silk;Photoperiod_growing-degree_days_to_anthesis	Average_internode_length_(whole_plant);Photoperiod_Growing-degree_days_to_silk;Photoperiod_growing-degree_days_to_anthesis	0	1	1	0	0	1	0	0	0	1	1	1	0	0	0	0	0	0	0	0	0	1	0	0	0	0	7	dispensable
pan_gene_27757	pan_gene_28691	Glutamate;Photoperiod_Growing-degree_days_to_silk;Photoperiod_growing-degree_days_to_anthesis;Southern_leaf_blight;Tassel_branch_number	Photoperiod_Growing-degree_days_to_silk	0	1	0	0	0	0	1	1	1	1	0	1	0	0	0	0	1	0	0	0	0	1	1	1	0	0	10	dispensable
pan_gene_27757	pan_gene_28883	Glutamate;Photoperiod_Growing-degree_days_to_silk;Photoperiod_growing-degree_days_to_anthesis;Southern_leaf_blight;Tassel_branch_number	Height_per_day_(until_flowering);Nodes_per_plant;Photoperiod_Growing-degree_days_to_silk;Photoperiod_growing-degree_days_to_anthesis;Ratio_of_ear_height_to_total_height	0	1	0	0	0	0	0	0	1	0	0	0	0	0	0	0	0	0	0	1	0	0	0	0	0	0	3	dispensable
pan_gene_27757	pan_gene_29624	Glutamate;Photoperiod_Growing-degree_days_to_silk;Photoperiod_growing-degree_days_to_anthesis;Southern_leaf_blight;Tassel_branch_number	Photoperiod_Growing-degree_days_to_silk	0	0	0	0	0	0	0	0	0	0	0	1	0	0	0	0	0	0	0	0	0	0	1	0	0	0	2	dispensable
pan_gene_27757	pan_gene_29703	Glutamate;Photoperiod_Growing-degree_days_to_silk;Photoperiod_growing-degree_days_to_anthesis;Southern_leaf_blight;Tassel_branch_number	Average_internode_length_(below_ear);Ear_height;Photoperiod_Growing-degree_days_to_silk	0	1	0	0	0	0	0	0	0	0	0	0	0	0	0	0	0	0	0	0	0	0	0	0	0	0	1	private
pan_gene_27757	pan_gene_30783	Glutamate;Photoperiod_Growing-degree_days_to_silk;Photoperiod_growing-degree_days_to_anthesis;Southern_leaf_blight;Tassel_branch_number	Ear_height;Glutamate;Photoperiod_Growing-degree_days_to_silk	0	0	0	0	0	0	0	0	1	0	1	0	0	0	0	0	0	0	0	0	0	0	0	0	0	0	2	dispensable
pan_gene_27757	pan_gene_5772	Glutamate;Photoperiod_Growing-degree_days_to_silk;Photoperiod_growing-degree_days_to_anthesis;Southern_leaf_blight;Tassel_branch_number	Photoperiod_Growing-degree_days_to_silk	0	1	1	0	0	0	0	1	1	1	1	1	0	0	0	0	0	1	1	0	1	0	0	1	1	0	12	near-core
pan_gene_27757	pan_gene_8433	Glutamate;Photoperiod_Growing-degree_days_to_silk;Photoperiod_growing-degree_days_to_anthesis;Southern_leaf_blight;Tassel_branch_number	Photoperiod_Growing-degree_days_to_silk	0	1	0	0	0	0	0	0	0	0	0	0	0	0	0	0	0	1	0	0	0	1	0	0	0	0	3	dispensable
pan_gene_27804	pan_gene_30924	Boxcox-transformed_leaf_angle;Photoperiod_Growing-degree_days_to_silk;Photoperiod_growing-degree_days_to_anthesis;Southern_leaf_blight	Ear_row_number;Photoperiod_Growing-degree_days_to_silk;Ratio_of_ear_height_to_total_height	0	1	0	0	0	0	0	0	0	0	0	0	0	0	0	0	0	0	0	1	0	0	0	0	0	0	2	dispensable
pan_gene_27808	pan_gene_5436	Average_internode_length_(below_ear);Boxcox-transformed_leaf_angle;Photoperiod_Growing-degree_days_to_silk	Photoperiod_Growing-degree_days_to_silk;Photoperiod_growing-degree_days_to_anthesis;Tassel_branch_number	0	1	0	0	0	0	0	0	0	1	0	1	0	0	0	0	0	0	0	0	0	0	0	0	0	0	3	dispensable
pan_gene_27988	pan_gene_96923	Photoperiod_Growing-degree_days_to_silk	Photoperiod_Growing-degree_days_to_silk	0	1	0	0	0	1	0	1	0	0	0	0	0	0	0	0	0	0	0	0	0	0	0	0	0	0	3	dispensable
pan_gene_28065	pan_gene_28732	Photoperiod_Growing-degree_days_to_silk;Photoperiod_growing-degree_days_to_anthesis	Anthesis-silking_interval;Days_to_anthesis;Ear_height;Leaf_length;Leaf_width;Nodes_per_plant;Photoperiod_Growing-degree_days_to_silk;Photoperiod_growing-degree_days_to_anthesis	0	1	0	0	1	0	0	0	1	0	0	0	0	0	1	0	0	0	0	0	0	0	0	0	0	0	4	dispensable
pan_gene_28065	pan_gene_8335	Photoperiod_Growing-degree_days_to_silk;Photoperiod_growing-degree_days_to_anthesis	Average_internode_length_(whole_plant);Photoperiod_Growing-degree_days_to_silk;Photoperiod_growing-degree_days_to_anthesis	0	1	0	0	1	0	1	1	1	0	0	1	0	0	1	1	0	0	0	0	0	1	1	1	0	1	12	near-core
pan_gene_2824	pan_gene_9617	Photoperiod_Growing-degree_days_to_silk	Days_to_anthesis;Photoperiod_Growing-degree_days_to_silk	0	0	0	0	0	0	0	1	1	0	0	1	0	0	0	0	0	0	1	0	0	0	0	0	0	1	5	dispensable
pan_gene_28689	pan_gene_919	Photoperiod_Growing-degree_days_to_silk;Photoperiod_growing-degree_days_to_anthesis	Photoperiod_Growing-degree_days_to_silk	0	0	0	0	0	0	0	0	1	0	0	0	0	0	1	0	1	0	1	0	0	0	1	0	0	0	5	dispensable
pan_gene_28691	pan_gene_29595	Photoperiod_Growing-degree_days_to_silk	Nodes_to_ear;PCA_of_metabolites:_PC1;Photoperiod_Growing-degree_days_to_silk;Photoperiod_growing-degree_days_to_anthesis;Tassel_length	0	1	0	1	0	0	0	0	0	0	0	0	0	0	1	0	0	0	0	0	0	0	1	0	0	0	4	dispensable
pan_gene_28691	pan_gene_29703	Photoperiod_Growing-degree_days_to_silk	Average_internode_length_(below_ear);Ear_height;Photoperiod_Growing-degree_days_to_silk	0	1	0	0	0	0	0	1	0	0	0	0	1	1	0	0	0	0	0	0	0	1	0	0	0	0	5	dispensable
pan_gene_28691	pan_gene_31288	Photoperiod_Growing-degree_days_to_silk	Nodes_to_ear;Photoperiod_Growing-degree_days_to_silk;Tassel_branch_number	0	0	0	0	1	1	0	0	1	1	0	0	0	0	0	1	1	0	0	0	0	0	0	0	0	0	6	dispensable
pan_gene_28691	pan_gene_5505	Photoperiod_Growing-degree_days_to_silk	Boxcox-transformed_leaf_angle;Photoperiod_Growing-degree_days_to_silk;Starch	0	1	0	1	0	0	0	0	0	0	0	0	0	0	0	1	0	0	0	0	0	0	0	0	0	0	3	dispensable
pan_gene_28691	pan_gene_5772	Photoperiod_Growing-degree_days_to_silk	Photoperiod_Growing-degree_days_to_silk	0	1	0	1	0	1	0	1	1	1	0	1	0	1	1	0	0	0	1	0	0	0	0	0	1	0	11	near-core
pan_gene_28691	pan_gene_8335	Photoperiod_Growing-degree_days_to_silk	Average_internode_length_(whole_plant);Photoperiod_Growing-degree_days_to_silk;Photoperiod_growing-degree_days_to_anthesis	0	1	1	1	1	1	0	1	1	0	0	1	1	1	0	1	1	0	0	0	0	0	1	0	0	0	13	near-core
pan_gene_28691	pan_gene_8393	Photoperiod_Growing-degree_days_to_silk	Photoperiod_Growing-degree_days_to_silk;Photoperiod_growing-degree_days_to_anthesis;Plant_height;Ratio_of_ear_height_to_total_height	0	0	1	0	0	0	0	0	0	0	0	0	0	0	0	0	0	0	0	0	0	0	0	0	0	0	1	private
pan_gene_28723	pan_gene_29595	Photoperiod_Growing-degree_days_to_silk	Nodes_to_ear;PCA_of_metabolites:_PC1;Photoperiod_Growing-degree_days_to_silk;Photoperiod_growing-degree_days_to_anthesis;Tassel_length	0	0	0	0	1	0	0	0	0	0	0	0	0	0	0	0	0	0	0	0	0	0	0	0	0	0	1	private
pan_gene_28723	pan_gene_5772	Photoperiod_Growing-degree_days_to_silk	Photoperiod_Growing-degree_days_to_silk	0	0	0	0	0	0	0	0	0	1	0	0	0	0	0	0	0	0	0	0	0	0	0	0	0	0	1	private
pan_gene_28723	pan_gene_8335	Photoperiod_Growing-degree_days_to_silk	Average_internode_length_(whole_plant);Photoperiod_Growing-degree_days_to_silk;Photoperiod_growing-degree_days_to_anthesis	0	0	0	0	1	0	0	0	0	1	0	0	0	0	0	0	0	0	0	0	0	0	0	0	0	0	2	dispensable
pan_gene_28723	pan_gene_8432	Photoperiod_Growing-degree_days_to_silk	Photoperiod_Growing-degree_days_to_silk	0	0	0	0	1	0	0	0	0	1	0	0	0	0	0	0	0	0	0	0	0	0	0	0	0	0	2	dispensable
pan_gene_28732	pan_gene_30924	Anthesis-silking_interval;Days_to_anthesis;Ear_height;Leaf_length;Leaf_width;Nodes_per_plant;Photoperiod_Growing-degree_days_to_silk;Photoperiod_growing-degree_days_to_anthesis	Ear_row_number;Photoperiod_Growing-degree_days_to_silk;Ratio_of_ear_height_to_total_height	0	1	0	0	0	0	0	0	0	0	0	0	0	0	0	0	0	0	0	0	0	0	0	0	0	0	1	private
pan_gene_28732	pan_gene_5841	Anthesis-silking_interval;Days_to_anthesis;Ear_height;Leaf_length;Leaf_width;Nodes_per_plant;Photoperiod_Growing-degree_days_to_silk;Photoperiod_growing-degree_days_to_anthesis	Chlorophyll_A;PCA_of_metabolites:_PC2;Photoperiod_Growing-degree_days_to_silk;Total_amino_acids	0	1	1	0	0	0	0	0	0	0	0	0	0	0	0	0	0	0	0	0	0	0	1	0	1	0	4	dispensable
pan_gene_28758	pan_gene_8616	Photoperiod_Growing-degree_days_to_silk	Photoperiod_Growing-degree_days_to_silk;Ratio_of_ear_height_to_total_height	0	1	0	0	0	0	0	0	0	1	0	0	0	0	0	0	0	0	0	0	0	0	0	0	0	0	2	dispensable
pan_gene_28883	pan_gene_29703	Height_per_day_(until_flowering);Nodes_per_plant;Photoperiod_Growing-degree_days_to_silk;Photoperiod_growing-degree_days_to_anthesis;Ratio_of_ear_height_to_total_height	Average_internode_length_(below_ear);Ear_height;Photoperiod_Growing-degree_days_to_silk	0	1	0	0	0	0	0	0	1	0	0	0	0	1	0	0	0	1	0	0	1	0	0	0	0	1	6	dispensable
pan_gene_28883	pan_gene_4329	Height_per_day_(until_flowering);Nodes_per_plant;Photoperiod_Growing-degree_days_to_silk;Photoperiod_growing-degree_days_to_anthesis;Ratio_of_ear_height_to_total_height	Ear_height;Photoperiod_Growing-degree_days_to_silk	0	1	0	0	0	0	0	1	1	0	0	0	0	1	0	0	0	0	0	0	1	0	0	0	0	0	5	dispensable
pan_gene_28883	pan_gene_8335	Height_per_day_(until_flowering);Nodes_per_plant;Photoperiod_Growing-degree_days_to_silk;Photoperiod_growing-degree_days_to_anthesis;Ratio_of_ear_height_to_total_height	Average_internode_length_(whole_plant);Photoperiod_Growing-degree_days_to_silk;Photoperiod_growing-degree_days_to_anthesis	0	1	1	0	0	1	1	0	1	1	0	1	0	1	0	0	0	0	0	1	1	0	0	0	1	0	11	near-core
pan_gene_28883	pan_gene_8433	Height_per_day_(until_flowering);Nodes_per_plant;Photoperiod_Growing-degree_days_to_silk;Photoperiod_growing-degree_days_to_anthesis;Ratio_of_ear_height_to_total_height	Photoperiod_Growing-degree_days_to_silk	0	1	0	0	0	0	0	0	0	0	0	0	0	0	0	0	0	0	0	0	0	0	0	0	0	0	1	private
pan_gene_28883	pan_gene_8616	Height_per_day_(until_flowering);Nodes_per_plant;Photoperiod_Growing-degree_days_to_silk;Photoperiod_growing-degree_days_to_anthesis;Ratio_of_ear_height_to_total_height	Photoperiod_Growing-degree_days_to_silk;Ratio_of_ear_height_to_total_height	0	1	0	0	1	1	0	1	0	0	0	0	0	0	0	0	0	0	0	0	1	0	0	0	0	0	5	dispensable
pan_gene_29559	pan_gene_8432	Leaf_length;Nodes_to_ear;Photoperiod_Growing-degree_days_to_silk;Photoperiod_growing-degree_days_to_anthesis;Ratio_of_ear_height_to_total_height	Photoperiod_Growing-degree_days_to_silk	0	0	0	0	0	0	0	0	0	1	0	0	0	0	0	0	0	0	0	0	0	0	0	0	0	0	1	private
pan_gene_29595	pan_gene_29703	Nodes_to_ear;PCA_of_metabolites:_PC1;Photoperiod_Growing-degree_days_to_silk;Photoperiod_growing-degree_days_to_anthesis;Tassel_length	Average_internode_length_(below_ear);Ear_height;Photoperiod_Growing-degree_days_to_silk	0	1	0	0	0	0	0	0	0	0	0	0	0	0	0	0	0	0	0	0	0	1	0	0	0	0	2	dispensable
pan_gene_29595	pan_gene_31288	Nodes_to_ear;PCA_of_metabolites:_PC1;Photoperiod_Growing-degree_days_to_silk;Photoperiod_growing-degree_days_to_anthesis;Tassel_length	Nodes_to_ear;Photoperiod_Growing-degree_days_to_silk;Tassel_branch_number	0	0	0	0	1	0	0	0	0	0	0	0	0	0	0	0	0	0	0	0	0	0	0	0	0	0	1	private
pan_gene_29595	pan_gene_5505	Nodes_to_ear;PCA_of_metabolites:_PC1;Photoperiod_Growing-degree_days_to_silk;Photoperiod_growing-degree_days_to_anthesis;Tassel_length	Boxcox-transformed_leaf_angle;Photoperiod_Growing-degree_days_to_silk;Starch	0	1	0	0	0	0	0	0	0	0	0	0	0	0	0	0	0	0	0	0	0	0	0	0	0	0	1	private
pan_gene_29595	pan_gene_5772	Nodes_to_ear;PCA_of_metabolites:_PC1;Photoperiod_Growing-degree_days_to_silk;Photoperiod_growing-degree_days_to_anthesis;Tassel_length	Photoperiod_Growing-degree_days_to_silk	0	1	1	1	0	0	0	0	0	0	1	0	1	0	0	0	0	1	1	0	0	1	1	0	0	0	9	dispensable
pan_gene_29595	pan_gene_8335	Nodes_to_ear;PCA_of_metabolites:_PC1;Photoperiod_Growing-degree_days_to_silk;Photoperiod_growing-degree_days_to_anthesis;Tassel_length	Average_internode_length_(whole_plant);Photoperiod_Growing-degree_days_to_silk;Photoperiod_growing-degree_days_to_anthesis	0	1	1	1	1	0	0	0	1	0	1	0	0	0	0	0	0	0	0	0	0	1	1	0	0	0	8	dispensable
pan_gene_29595	pan_gene_8432	Nodes_to_ear;PCA_of_metabolites:_PC1;Photoperiod_Growing-degree_days_to_silk;Photoperiod_growing-degree_days_to_anthesis;Tassel_length	Photoperiod_Growing-degree_days_to_silk	0	1	1	1	0	0	0	1	1	0	1	0	0	0	0	0	0	1	0	0	1	0	0	0	0	0	8	dispensable
pan_gene_29624	pan_gene_31288	Photoperiod_Growing-degree_days_to_silk	Nodes_to_ear;Photoperiod_Growing-degree_days_to_silk;Tassel_branch_number	0	0	0	0	0	1	0	0	1	1	0	0	0	0	0	0	0	0	0	0	0	0	0	0	0	0	3	dispensable
pan_gene_29624	pan_gene_4608	Photoperiod_Growing-degree_days_to_silk	Photoperiod_Growing-degree_days_to_silk	0	0	0	0	0	0	0	0	1	1	1	1	0	0	0	0	0	0	0	0	0	0	0	0	0	0	4	dispensable
pan_gene_29624	pan_gene_8335	Photoperiod_Growing-degree_days_to_silk	Average_internode_length_(whole_plant);Photoperiod_Growing-degree_days_to_silk;Photoperiod_growing-degree_days_to_anthesis	0	0	0	1	0	1	0	1	0	0	1	1	0	0	0	0	0	0	0	0	0	0	1	0	0	0	6	dispensable
pan_gene_29624	pan_gene_8393	Photoperiod_Growing-degree_days_to_silk	Photoperiod_Growing-degree_days_to_silk;Photoperiod_growing-degree_days_to_anthesis;Plant_height;Ratio_of_ear_height_to_total_height	0	0	0	0	1	0	0	0	0	0	0	0	0	0	1	0	0	0	0	0	0	0	0	0	0	0	2	dispensable
pan_gene_29657	pan_gene_30923	Photoperiod_Growing-degree_days_to_silk	Photoperiod_Growing-degree_days_to_silk	0	1	1	0	0	1	0	1	0	1	1	0	0	0	0	1	0	0	0	1	0	0	0	0	0	0	8	dispensable
pan_gene_29657	pan_gene_44979	Photoperiod_Growing-degree_days_to_silk	Photoperiod_Growing-degree_days_to_silk	0	1	1	0	0	0	1	1	0	1	1	0	0	0	0	1	0	0	0	1	0	0	1	0	0	0	9	dispensable
pan_gene_29703	pan_gene_31288	Average_internode_length_(below_ear);Ear_height;Photoperiod_Growing-degree_days_to_silk	Nodes_to_ear;Photoperiod_Growing-degree_days_to_silk;Tassel_branch_number	0	0	0	0	1	0	0	0	0	0	0	0	0	0	0	0	0	0	0	0	0	0	0	0	0	0	1	private
pan_gene_29703	pan_gene_8335	Average_internode_length_(below_ear);Ear_height;Photoperiod_Growing-degree_days_to_silk	Average_internode_length_(whole_plant);Photoperiod_Growing-degree_days_to_silk;Photoperiod_growing-degree_days_to_anthesis	0	1	0	0	0	0	0	0	0	0	0	0	0	1	0	0	0	0	0	0	0	0	0	0	0	0	2	dispensable
pan_gene_29703	pan_gene_8433	Average_internode_length_(below_ear);Ear_height;Photoperiod_Growing-degree_days_to_silk	Photoperiod_Growing-degree_days_to_silk	0	1	0	0	0	0	0	0	0	0	0	0	0	0	0	0	0	0	0	0	1	0	0	0	0	0	2	dispensable
pan_gene_29703	pan_gene_8616	Average_internode_length_(below_ear);Ear_height;Photoperiod_Growing-degree_days_to_silk	Photoperiod_Growing-degree_days_to_silk;Ratio_of_ear_height_to_total_height	0	1	0	1	0	0	1	0	1	1	1	1	1	0	0	0	1	1	0	0	1	0	0	0	0	0	11	near-core
pan_gene_29887	pan_gene_4608	Anthesis-silking_interval;Days_to_anthesis;Leaf_width;Photoperiod_Growing-degree_days_to_silk	Photoperiod_Growing-degree_days_to_silk	0	1	1	1	0	0	1	0	1	1	0	0	0	0	0	0	0	0	1	0	1	0	1	0	0	0	9	dispensable
pan_gene_30783	pan_gene_31288	Ear_height;Glutamate;Photoperiod_Growing-degree_days_to_silk	Nodes_to_ear;Photoperiod_Growing-degree_days_to_silk;Tassel_branch_number	0	0	0	0	0	1	0	0	1	0	0	0	0	0	1	0	0	0	0	0	0	0	0	0	0	0	3	dispensable
pan_gene_30923	pan_gene_4307	Photoperiod_Growing-degree_days_to_silk	Photoperiod_Growing-degree_days_to_silk	0	1	0	0	0	1	0	1	0	1	1	0	1	0	0	0	0	0	0	0	1	0	0	0	1	0	8	dispensable
pan_gene_30923	pan_gene_44979	Photoperiod_Growing-degree_days_to_silk	Photoperiod_Growing-degree_days_to_silk	0	1	1	0	1	0	0	1	0	1	1	1	1	0	1	1	1	0	1	0	1	0	0	0	0	0	13	near-core
pan_gene_30949	pan_gene_8335	Photoperiod_Growing-degree_days_to_silk	Average_internode_length_(whole_plant);Photoperiod_Growing-degree_days_to_silk;Photoperiod_growing-degree_days_to_anthesis	0	1	0	0	0	0	0	0	0	1	0	0	1	1	0	0	0	0	0	0	0	1	0	1	0	0	6	dispensable
pan_gene_31288	pan_gene_8335	Nodes_to_ear;Photoperiod_Growing-degree_days_to_silk;Tassel_branch_number	Average_internode_length_(whole_plant);Photoperiod_Growing-degree_days_to_silk;Photoperiod_growing-degree_days_to_anthesis	0	0	0	0	1	1	0	0	1	1	0	0	0	0	1	0	0	0	0	0	0	1	0	0	0	1	7	dispensable
pan_gene_31443	pan_gene_4608	Photoperiod_Growing-degree_days_to_silk	Photoperiod_Growing-degree_days_to_silk	0	1	1	0	0	0	0	0	1	1	0	0	0	0	0	0	0	0	0	0	1	0	0	1	1	0	7	dispensable
pan_gene_4458	pan_gene_4608	Anthesis-silking_interval;Boxcox-transformed_leaf_angle;Days_to_silk;Nodes_above_ear;Photoperiod_Growing-degree_days_to_silk	Photoperiod_Growing-degree_days_to_silk	0	0	0	0	0	0	0	1	0	1	0	0	0	0	0	0	0	0	0	0	0	0	0	0	0	0	2	dispensable
pan_gene_5772	pan_gene_8335	Photoperiod_Growing-degree_days_to_silk	Average_internode_length_(whole_plant);Photoperiod_Growing-degree_days_to_silk;Photoperiod_growing-degree_days_to_anthesis	0	1	1	1	1	1	1	1	1	1	1	1	1	1	0	1	0	1	1	1	1	1	1	1	1	1	23	core
pan_gene_5841	pan_gene_8616	Chlorophyll_A;PCA_of_metabolites:_PC2;Photoperiod_Growing-degree_days_to_silk;Total_amino_acids	Photoperiod_Growing-degree_days_to_silk;Ratio_of_ear_height_to_total_height	0	1	0	0	0	1	0	0	0	0	0	0	0	0	0	0	0	0	0	0	0	0	0	0	0	0	2	dispensable
pan_gene_5841	pan_gene_8815	Chlorophyll_A;PCA_of_metabolites:_PC2;Photoperiod_Growing-degree_days_to_silk;Total_amino_acids	Days_to_anthesis;Photoperiod_Growing-degree_days_to_silk;Photoperiod_growing-degree_days_to_anthesis;Tassel_branch_number	0	1	0	0	0	1	0	0	0	0	0	0	0	0	0	0	0	0	0	0	0	0	0	0	1	0	3	dispensable
pan_gene_8335	pan_gene_8432	Average_internode_length_(whole_plant);Photoperiod_Growing-degree_days_to_silk;Photoperiod_growing-degree_days_to_anthesis	Photoperiod_Growing-degree_days_to_silk	0	1	1	1	1	1	1	1	1	1	1	1	1	1	1	1	1	1	0	1	0	1	1	0	1	1	22	core
pan_gene_8335	pan_gene_8815	Average_internode_length_(whole_plant);Photoperiod_Growing-degree_days_to_silk;Photoperiod_growing-degree_days_to_anthesis	Days_to_anthesis;Photoperiod_Growing-degree_days_to_silk;Photoperiod_growing-degree_days_to_anthesis;Tassel_branch_number	0	1	0	0	0	1	0	0	0	0	0	0	0	0	0	0	0	0	1	0	1	0	0	0	0	0	4	dispensable
pan_gene_8616	pan_gene_8815	Photoperiod_Growing-degree_days_to_silk;Ratio_of_ear_height_to_total_height	Days_to_anthesis;Photoperiod_Growing-degree_days_to_silk;Photoperiod_growing-degree_days_to_anthesis;Tassel_branch_number	0	1	0	0	0	0	0	0	0	0	0	0	1	0	0	0	0	0	1	0	0	0	0	0	0	0	3	dispensable
pan_gene_102810	pan_gene_10829	Photoperiod_Growing-degree_days_to_silk;Photoperiod_growing-degree_days_to_anthesis	100_Kernel_weight;Nodes_to_ear;Photoperiod_Growing-degree_days_to_silk;Plant_height	0	0	1	0	0	0	0	0	0	0	0	0	0	0	0	0	0	0	0	0	0	0	0	0	0	0	1	private
pan_gene_102810	pan_gene_26812	Photoperiod_Growing-degree_days_to_silk;Photoperiod_growing-degree_days_to_anthesis	100_Kernel_weight;Height_above_ear;Photoperiod_Growing-degree_days_to_silk;Photoperiod_growing-degree_days_to_anthesis	0	0	1	0	0	0	0	0	0	0	0	0	0	0	0	0	0	0	0	0	0	0	0	0	0	0	1	private
pan_gene_102908	pan_gene_25440	Boxcox-transformed_leaf_angle;Photoperiod_Growing-degree_days_to_silk;Photoperiod_growing-degree_days_to_anthesis	Average_internode_length_(whole_plant);Ear_row_number;Height_above_ear;Leaf_width;Nodes_above_ear;Photoperiod_Growing-degree_days_to_silk	0	0	1	0	0	1	1	1	1	0	0	0	1	1	0	0	0	1	0	0	0	0	0	0	0	0	8	dispensable
pan_gene_10304	pan_gene_30942	Height_above_ear;Photoperiod_Growing-degree_days_to_silk;Photoperiod_growing-degree_days_to_anthesis	Photoperiod_Growing-degree_days_to_silk	0	0	1	0	0	0	0	0	0	0	0	0	0	0	0	0	0	0	0	0	0	1	0	0	0	0	2	dispensable
pan_gene_10762	pan_gene_29887	Boxcox-transformed_leaf_angle;Photoperiod_Growing-degree_days_to_silk	Anthesis-silking_interval;Days_to_anthesis;Leaf_width;Photoperiod_Growing-degree_days_to_silk	0	0	1	1	1	0	0	0	0	1	0	1	1	0	1	0	0	0	0	0	1	0	0	1	0	0	9	dispensable
pan_gene_10789	pan_gene_27808	Photoperiod_Growing-degree_days_to_silk	Average_internode_length_(below_ear);Boxcox-transformed_leaf_angle;Photoperiod_Growing-degree_days_to_silk	0	0	1	0	0	0	0	0	0	0	0	0	0	0	0	0	0	0	0	0	0	0	0	0	0	0	1	private
pan_gene_10824	pan_gene_15101	Ear_height;Nodes_to_ear;Photoperiod_Growing-degree_days_to_silk;Plant_height	Height_above_ear;Photoperiod_Growing-degree_days_to_silk	0	0	1	0	0	0	0	0	0	0	0	0	0	0	0	0	0	0	0	0	0	0	0	0	0	0	1	private
pan_gene_10824	pan_gene_29887	Ear_height;Nodes_to_ear;Photoperiod_Growing-degree_days_to_silk;Plant_height	Anthesis-silking_interval;Days_to_anthesis;Leaf_width;Photoperiod_Growing-degree_days_to_silk	0	0	1	0	0	0	0	0	0	0	0	1	0	0	0	0	0	0	0	0	0	0	0	0	0	0	2	dispensable
pan_gene_10824	pan_gene_4608	Ear_height;Nodes_to_ear;Photoperiod_Growing-degree_days_to_silk;Plant_height	Photoperiod_Growing-degree_days_to_silk	0	0	1	0	0	1	0	0	0	0	0	0	0	0	0	0	0	0	0	0	0	0	0	0	0	0	2	dispensable
pan_gene_10824	pan_gene_96923	Ear_height;Nodes_to_ear;Photoperiod_Growing-degree_days_to_silk;Plant_height	Photoperiod_Growing-degree_days_to_silk	0	0	1	0	0	0	0	0	0	0	0	0	0	0	0	0	0	0	0	0	0	0	0	0	0	0	1	private
pan_gene_10829	pan_gene_4458	100_Kernel_weight;Nodes_to_ear;Photoperiod_Growing-degree_days_to_silk;Plant_height	Anthesis-silking_interval;Boxcox-transformed_leaf_angle;Days_to_silk;Nodes_above_ear;Photoperiod_Growing-degree_days_to_silk	0	0	1	0	0	0	0	0	0	1	0	0	0	0	0	0	0	0	0	0	0	0	0	0	0	0	2	dispensable
pan_gene_1181	pan_gene_27715	Chlorophyll_A;Leaf_length;Photoperiod_Growing-degree_days_to_silk;Photoperiod_growing-degree_days_to_anthesis;Tassel_length	Photoperiod_Growing-degree_days_to_silk;Photoperiod_growing-degree_days_to_anthesis;Stalk_strength;Sucrose	0	0	0	0	0	0	0	0	0	0	0	0	0	0	0	0	0	0	0	0	0	0	1	0	0	0	1	private
pan_gene_1181	pan_gene_8335	Chlorophyll_A;Leaf_length;Photoperiod_Growing-degree_days_to_silk;Photoperiod_growing-degree_days_to_anthesis;Tassel_length	Average_internode_length_(whole_plant);Photoperiod_Growing-degree_days_to_silk;Photoperiod_growing-degree_days_to_anthesis	0	0	0	0	0	0	0	0	0	0	0	1	0	0	0	0	0	0	0	0	0	0	1	0	0	0	2	dispensable
pan_gene_12016	pan_gene_23900	Nodes_per_plant;Nodes_to_ear;Photoperiod_Growing-degree_days_to_silk;Photoperiod_growing-degree_days_to_anthesis;Southern_leaf_blight	Days_to_anthesis;Photoperiod_Growing-degree_days_to_silk;Tassel_length	0	0	1	0	0	1	1	1	0	0	1	1	0	0	1	1	0	0	0	0	0	1	1	1	0	1	12	near-core
pan_gene_12016	pan_gene_27757	Nodes_per_plant;Nodes_to_ear;Photoperiod_Growing-degree_days_to_silk;Photoperiod_growing-degree_days_to_anthesis;Southern_leaf_blight	Glutamate;Photoperiod_Growing-degree_days_to_silk;Photoperiod_growing-degree_days_to_anthesis;Southern_leaf_blight;Tassel_branch_number	0	0	1	0	0	0	0	0	1	0	0	0	0	0	0	0	0	0	0	0	0	0	0	1	0	0	3	dispensable
pan_gene_12016	pan_gene_29595	Nodes_per_plant;Nodes_to_ear;Photoperiod_Growing-degree_days_to_silk;Photoperiod_growing-degree_days_to_anthesis;Southern_leaf_blight	Nodes_to_ear;PCA_of_metabolites:_PC1;Photoperiod_Growing-degree_days_to_silk;Photoperiod_growing-degree_days_to_anthesis;Tassel_length	0	0	1	0	0	0	0	0	0	0	0	0	0	0	0	0	0	0	0	0	0	0	0	0	0	0	1	private
pan_gene_12016	pan_gene_4329	Nodes_per_plant;Nodes_to_ear;Photoperiod_Growing-degree_days_to_silk;Photoperiod_growing-degree_days_to_anthesis;Southern_leaf_blight	Ear_height;Photoperiod_Growing-degree_days_to_silk	0	0	0	0	0	0	0	0	0	0	0	0	0	0	0	1	0	1	0	0	0	0	0	0	0	0	2	dispensable
pan_gene_12016	pan_gene_5772	Nodes_per_plant;Nodes_to_ear;Photoperiod_Growing-degree_days_to_silk;Photoperiod_growing-degree_days_to_anthesis;Southern_leaf_blight	Photoperiod_Growing-degree_days_to_silk	0	0	1	1	1	1	1	1	1	0	0	0	0	0	0	0	0	1	0	0	0	0	1	1	0	1	11	near-core
pan_gene_12026	pan_gene_21909	Leaf_length;Photoperiod_Growing-degree_days_to_silk;Photoperiod_growing-degree_days_to_anthesis;Protein	Leaf_length;Photoperiod_Growing-degree_days_to_silk	0	0	0	0	0	1	0	0	0	1	0	0	0	0	1	0	0	0	0	0	0	0	0	0	0	0	3	dispensable
pan_gene_12026	pan_gene_30623	Leaf_length;Photoperiod_Growing-degree_days_to_silk;Photoperiod_growing-degree_days_to_anthesis;Protein	Photoperiod_Growing-degree_days_to_silk	0	0	0	0	0	0	0	0	0	0	0	0	0	0	0	0	0	0	1	0	0	0	0	0	0	0	1	private
pan_gene_12109	pan_gene_26870	Days_to_anthesis;Ear_row_number;Photoperiod_Growing-degree_days_to_silk;Southern_leaf_blight	Photoperiod_Growing-degree_days_to_silk	0	0	0	0	0	0	0	0	1	0	1	1	0	0	0	0	0	0	0	0	0	0	1	0	0	0	4	dispensable
pan_gene_12109	pan_gene_27988	Days_to_anthesis;Ear_row_number;Photoperiod_Growing-degree_days_to_silk;Southern_leaf_blight	Photoperiod_Growing-degree_days_to_silk	0	0	0	0	0	0	0	1	0	0	0	0	0	0	0	0	0	0	0	0	0	0	0	0	0	0	1	private
pan_gene_12109	pan_gene_28616	Days_to_anthesis;Ear_row_number;Photoperiod_Growing-degree_days_to_silk;Southern_leaf_blight	Photoperiod_Growing-degree_days_to_silk;Photoperiod_growing-degree_days_to_anthesis	0	0	0	0	0	0	0	0	1	1	0	0	0	0	1	0	0	0	0	0	0	0	0	0	0	0	3	dispensable
pan_gene_12109	pan_gene_29887	Days_to_anthesis;Ear_row_number;Photoperiod_Growing-degree_days_to_silk;Southern_leaf_blight	Anthesis-silking_interval;Days_to_anthesis;Leaf_width;Photoperiod_Growing-degree_days_to_silk	0	0	0	0	0	1	0	1	1	0	0	0	0	0	0	0	0	0	0	0	0	0	0	0	0	0	3	dispensable
pan_gene_12109	pan_gene_4608	Days_to_anthesis;Ear_row_number;Photoperiod_Growing-degree_days_to_silk;Southern_leaf_blight	Photoperiod_Growing-degree_days_to_silk	0	0	0	0	0	0	0	0	1	1	0	0	0	0	0	0	0	0	0	0	0	0	0	0	0	0	2	dispensable
pan_gene_13069	pan_gene_20490	Photoperiod_Growing-degree_days_to_silk	Photoperiod_Growing-degree_days_to_silk	0	0	1	1	1	0	0	0	0	0	0	0	0	1	0	0	0	0	0	1	1	0	0	0	0	0	6	dispensable
pan_gene_14277	pan_gene_14627	Nodes_to_ear;Photoperiod_Growing-degree_days_to_silk	Boxcox-transformed_leaf_angle;Fumarate;Photoperiod_Growing-degree_days_to_silk	0	0	1	0	0	0	1	0	0	0	0	0	0	0	0	0	0	0	0	0	0	0	0	1	0	0	3	dispensable
pan_gene_14277	pan_gene_15101	Nodes_to_ear;Photoperiod_Growing-degree_days_to_silk	Height_above_ear;Photoperiod_Growing-degree_days_to_silk	0	0	1	0	0	0	0	0	0	0	0	0	0	0	0	0	0	0	0	0	0	0	0	0	1	0	2	dispensable
pan_gene_14277	pan_gene_29705	Nodes_to_ear;Photoperiod_Growing-degree_days_to_silk	Photoperiod_Growing-degree_days_to_silk;Tassel_length	0	0	1	0	1	0	1	0	0	0	0	1	0	0	0	0	0	1	0	1	0	0	1	0	0	0	7	dispensable
pan_gene_14301	pan_gene_26694	Photoperiod_Growing-degree_days_to_silk;Photoperiod_growing-degree_days_to_anthesis;Plant_height	Days_to_anthesis;Days_to_silk;Ear_height;Nodes_to_ear;Photoperiod_Growing-degree_days_to_silk;Plant_height;Tassel_branch_number	0	0	1	1	0	0	0	0	0	0	0	0	0	0	0	0	0	0	0	1	0	0	1	0	0	0	4	dispensable
pan_gene_14301	pan_gene_29624	Photoperiod_Growing-degree_days_to_silk;Photoperiod_growing-degree_days_to_anthesis;Plant_height	Photoperiod_Growing-degree_days_to_silk	0	0	1	1	0	0	0	0	0	0	0	0	0	0	0	0	0	0	0	0	0	0	0	0	0	0	2	dispensable
pan_gene_14301	pan_gene_30783	Photoperiod_Growing-degree_days_to_silk;Photoperiod_growing-degree_days_to_anthesis;Plant_height	Ear_height;Glutamate;Photoperiod_Growing-degree_days_to_silk	0	0	1	0	0	0	0	0	0	0	0	0	0	0	0	1	0	0	0	0	0	0	0	0	0	0	2	dispensable
pan_gene_14627	pan_gene_15101	Boxcox-transformed_leaf_angle;Fumarate;Photoperiod_Growing-degree_days_to_silk	Height_above_ear;Photoperiod_Growing-degree_days_to_silk	0	0	1	0	0	0	1	0	1	0	0	0	0	1	0	0	0	0	0	0	0	0	0	0	0	1	5	dispensable
pan_gene_14627	pan_gene_18990	Boxcox-transformed_leaf_angle;Fumarate;Photoperiod_Growing-degree_days_to_silk	Nodes_to_ear;Photoperiod_Growing-degree_days_to_silk;Plant_height	0	0	1	0	0	0	1	0	1	0	0	1	0	0	0	0	0	0	0	0	0	1	0	1	0	0	6	dispensable
pan_gene_14627	pan_gene_27296	Boxcox-transformed_leaf_angle;Fumarate;Photoperiod_Growing-degree_days_to_silk	Photoperiod_Growing-degree_days_to_silk	0	0	1	0	0	0	0	0	0	0	0	0	0	0	0	0	0	0	0	0	1	0	0	0	0	0	2	dispensable
pan_gene_14739	pan_gene_28689	Days_to_anthesis;Photoperiod_Growing-degree_days_to_silk;Photoperiod_growing-degree_days_to_anthesis	Photoperiod_Growing-degree_days_to_silk;Photoperiod_growing-degree_days_to_anthesis	0	0	0	0	0	0	0	0	0	0	0	0	0	0	0	0	1	0	1	0	0	0	1	0	0	0	3	dispensable
pan_gene_14960	pan_gene_20256	Photoperiod_Growing-degree_days_to_silk	Nodes_per_plant;Photoperiod_Growing-degree_days_to_silk	0	0	1	0	0	0	0	0	0	0	0	0	0	0	0	0	0	0	0	0	0	0	0	0	0	1	2	dispensable
pan_gene_14960	pan_gene_28732	Photoperiod_Growing-degree_days_to_silk	Anthesis-silking_interval;Days_to_anthesis;Ear_height;Leaf_length;Leaf_width;Nodes_per_plant;Photoperiod_Growing-degree_days_to_silk;Photoperiod_growing-degree_days_to_anthesis	0	0	1	0	1	0	0	0	1	0	0	0	1	0	0	0	0	0	0	0	0	0	0	0	0	0	4	dispensable
pan_gene_14960	pan_gene_4329	Photoperiod_Growing-degree_days_to_silk	Ear_height;Photoperiod_Growing-degree_days_to_silk	0	0	0	1	0	0	0	1	0	0	0	0	0	0	0	0	0	0	0	0	0	0	0	0	0	0	2	dispensable
pan_gene_15101	pan_gene_29705	Height_above_ear;Photoperiod_Growing-degree_days_to_silk	Photoperiod_Growing-degree_days_to_silk;Tassel_length	0	0	1	0	1	0	0	0	1	0	0	0	0	0	0	0	0	0	0	0	0	0	0	0	0	1	4	dispensable
pan_gene_16832	pan_gene_23900	Days_to_anthesis;Photoperiod_Growing-degree_days_to_silk	Days_to_anthesis;Photoperiod_Growing-degree_days_to_silk;Tassel_length	0	0	1	0	0	0	1	0	0	0	1	0	0	0	0	0	0	0	1	0	0	0	1	0	0	0	5	dispensable
pan_gene_16832	pan_gene_26694	Days_to_anthesis;Photoperiod_Growing-degree_days_to_silk	Days_to_anthesis;Days_to_silk;Ear_height;Nodes_to_ear;Photoperiod_Growing-degree_days_to_silk;Plant_height;Tassel_branch_number	0	0	1	1	0	0	1	1	1	0	1	0	0	0	0	0	0	1	1	1	1	0	1	0	0	0	11	near-core
pan_gene_16832	pan_gene_27757	Days_to_anthesis;Photoperiod_Growing-degree_days_to_silk	Glutamate;Photoperiod_Growing-degree_days_to_silk;Photoperiod_growing-degree_days_to_anthesis;Southern_leaf_blight;Tassel_branch_number	0	0	1	0	0	0	0	0	1	0	1	0	0	0	0	0	0	1	1	0	0	0	0	0	0	0	5	dispensable
pan_gene_16832	pan_gene_28691	Days_to_anthesis;Photoperiod_Growing-degree_days_to_silk	Photoperiod_Growing-degree_days_to_silk	0	0	1	1	1	0	0	0	1	0	0	0	1	1	0	1	1	0	0	0	0	0	0	0	0	0	8	dispensable
pan_gene_16832	pan_gene_5505	Days_to_anthesis;Photoperiod_Growing-degree_days_to_silk	Boxcox-transformed_leaf_angle;Photoperiod_Growing-degree_days_to_silk;Starch	0	0	1	1	0	0	0	0	0	0	0	0	1	1	0	1	0	0	0	0	1	0	0	0	0	0	6	dispensable
pan_gene_16832	pan_gene_5772	Days_to_anthesis;Photoperiod_Growing-degree_days_to_silk	Photoperiod_Growing-degree_days_to_silk	0	0	1	0	0	0	1	0	1	0	1	0	1	0	0	0	1	1	0	0	0	0	1	0	0	1	9	dispensable
pan_gene_16832	pan_gene_8616	Days_to_anthesis;Photoperiod_Growing-degree_days_to_silk	Photoperiod_Growing-degree_days_to_silk;Ratio_of_ear_height_to_total_height	0	0	1	0	0	0	0	0	0	0	0	0	0	0	0	1	0	0	0	0	0	0	0	0	0	0	2	dispensable
pan_gene_18695	pan_gene_21929	Photoperiod_Growing-degree_days_to_silk	Chlorophyll_A;Height_per_day_(until_flowering);Photoperiod_Growing-degree_days_to_silk;Plant_height	0	0	1	0	0	0	0	0	0	0	0	0	0	0	0	0	0	0	0	0	1	0	0	0	0	0	2	dispensable
pan_gene_18724	pan_gene_25440	Photoperiod_Growing-degree_days_to_silk;Tassel_branch_number	Average_internode_length_(whole_plant);Ear_row_number;Height_above_ear;Leaf_width;Nodes_above_ear;Photoperiod_Growing-degree_days_to_silk	0	0	1	0	0	0	0	1	0	0	0	0	1	0	0	0	0	0	0	0	0	0	0	0	1	0	4	dispensable
pan_gene_18724	pan_gene_4540	Photoperiod_Growing-degree_days_to_silk;Tassel_branch_number	Nodes_to_ear;Photoperiod_Growing-degree_days_to_silk;Stalk_strength	0	0	1	1	0	0	0	0	0	0	1	0	1	1	0	0	0	1	0	1	0	0	0	0	0	0	7	dispensable
pan_gene_18724	pan_gene_8321	Photoperiod_Growing-degree_days_to_silk;Tassel_branch_number	Photoperiod_Growing-degree_days_to_silk;Photoperiod_growing-degree_days_to_anthesis;Tassel_branch_number	0	0	1	1	0	1	0	0	0	0	0	0	1	0	0	0	0	0	0	0	0	0	0	0	1	0	5	dispensable
pan_gene_1919	pan_gene_4329	Photoperiod_Growing-degree_days_to_silk	Ear_height;Photoperiod_Growing-degree_days_to_silk	0	0	0	0	0	0	1	0	0	0	0	0	0	0	1	0	1	0	1	0	0	1	0	0	0	0	5	dispensable
pan_gene_20256	pan_gene_27757	Nodes_per_plant;Photoperiod_Growing-degree_days_to_silk	Glutamate;Photoperiod_Growing-degree_days_to_silk;Photoperiod_growing-degree_days_to_anthesis;Southern_leaf_blight;Tassel_branch_number	0	0	1	0	0	0	0	0	0	0	0	0	0	0	0	0	0	0	0	0	0	0	0	0	0	0	1	private
pan_gene_20256	pan_gene_28691	Nodes_per_plant;Photoperiod_Growing-degree_days_to_silk	Photoperiod_Growing-degree_days_to_silk	0	0	1	0	0	0	0	0	0	0	0	0	0	0	0	0	0	0	0	0	0	0	0	0	0	0	1	private
pan_gene_20256	pan_gene_5841	Nodes_per_plant;Photoperiod_Growing-degree_days_to_silk	Chlorophyll_A;PCA_of_metabolites:_PC2;Photoperiod_Growing-degree_days_to_silk;Total_amino_acids	0	0	1	0	0	0	0	0	0	0	0	0	0	0	0	0	0	1	0	0	0	0	1	0	0	0	3	dispensable
pan_gene_20256	pan_gene_8335	Nodes_per_plant;Photoperiod_Growing-degree_days_to_silk	Average_internode_length_(whole_plant);Photoperiod_Growing-degree_days_to_silk;Photoperiod_growing-degree_days_to_anthesis	0	0	1	0	1	0	0	0	0	0	0	0	0	0	0	0	0	1	0	0	0	0	0	1	0	0	4	dispensable
pan_gene_20452	pan_gene_27757	Photoperiod_Growing-degree_days_to_silk	Glutamate;Photoperiod_Growing-degree_days_to_silk;Photoperiod_growing-degree_days_to_anthesis;Southern_leaf_blight;Tassel_branch_number	0	0	0	0	0	0	0	0	0	1	0	0	0	0	0	0	1	1	0	0	0	0	0	1	1	0	5	dispensable
pan_gene_20452	pan_gene_29695	Photoperiod_Growing-degree_days_to_silk	Leaf_length;Photoperiod_Growing-degree_days_to_silk;Photoperiod_growing-degree_days_to_anthesis	0	0	0	0	0	0	0	0	0	1	0	0	0	0	0	0	0	0	0	0	0	0	0	0	0	0	1	private
pan_gene_20452	pan_gene_5841	Photoperiod_Growing-degree_days_to_silk	Chlorophyll_A;PCA_of_metabolites:_PC2;Photoperiod_Growing-degree_days_to_silk;Total_amino_acids	0	0	0	0	0	0	0	0	0	0	0	0	0	0	0	0	0	0	0	0	0	0	1	0	0	0	1	private
pan_gene_20477	pan_gene_27705	Photoperiod_Growing-degree_days_to_silk;Photoperiod_growing-degree_days_to_anthesis	Days_to_anthesis;Height_above_ear;Photoperiod_Growing-degree_days_to_silk;Stalk_strength	0	0	1	0	0	0	0	0	0	0	0	0	0	0	0	0	0	0	0	0	0	0	0	0	0	0	1	private
pan_gene_20496	pan_gene_64567	Average_internode_length_(below_ear);Photoperiod_Growing-degree_days_to_silk	Average_internode_length_(below_ear);Ear_height;Photoperiod_Growing-degree_days_to_silk	0	0	1	0	0	0	0	0	0	0	0	0	0	0	0	0	0	0	0	0	0	0	0	0	0	0	1	private
pan_gene_21305	pan_gene_4458	PCA_of_metabolites:_PC2;Photoperiod_Growing-degree_days_to_silk	Anthesis-silking_interval;Boxcox-transformed_leaf_angle;Days_to_silk;Nodes_above_ear;Photoperiod_Growing-degree_days_to_silk	0	0	1	0	0	0	0	0	0	0	0	0	0	0	1	0	0	1	0	0	0	0	1	0	0	0	4	dispensable
pan_gene_21896	pan_gene_27715	Photoperiod_Growing-degree_days_to_silk;Photoperiod_growing-degree_days_to_anthesis	Photoperiod_Growing-degree_days_to_silk;Photoperiod_growing-degree_days_to_anthesis;Stalk_strength;Sucrose	0	0	0	0	0	0	0	0	0	0	0	0	0	0	0	0	1	0	0	0	0	0	0	0	0	0	1	private
pan_gene_21896	pan_gene_27757	Photoperiod_Growing-degree_days_to_silk;Photoperiod_growing-degree_days_to_anthesis	Glutamate;Photoperiod_Growing-degree_days_to_silk;Photoperiod_growing-degree_days_to_anthesis;Southern_leaf_blight;Tassel_branch_number	0	0	1	0	0	0	0	1	1	0	1	0	0	0	0	0	1	1	0	0	0	0	1	1	0	0	8	dispensable
pan_gene_21896	pan_gene_64567	Photoperiod_Growing-degree_days_to_silk;Photoperiod_growing-degree_days_to_anthesis	Average_internode_length_(below_ear);Ear_height;Photoperiod_Growing-degree_days_to_silk	0	0	1	0	0	0	0	1	1	0	0	0	0	0	0	1	0	1	0	0	0	0	0	0	0	1	6	dispensable
pan_gene_21896	pan_gene_8393	Photoperiod_Growing-degree_days_to_silk;Photoperiod_growing-degree_days_to_anthesis	Photoperiod_Growing-degree_days_to_silk;Photoperiod_growing-degree_days_to_anthesis;Plant_height;Ratio_of_ear_height_to_total_height	0	0	1	0	0	0	0	0	0	0	0	0	0	0	0	0	0	0	0	0	0	0	0	0	0	0	1	private
pan_gene_21929	pan_gene_29411	Chlorophyll_A;Height_per_day_(until_flowering);Photoperiod_Growing-degree_days_to_silk;Plant_height	Photoperiod_Growing-degree_days_to_silk	0	0	1	0	0	0	0	0	0	0	0	0	0	0	0	0	0	0	0	0	0	0	0	0	0	0	1	private
pan_gene_23829	pan_gene_28732	Average_internode_length_(below_ear);Photoperiod_Growing-degree_days_to_silk;Southern_leaf_blight	Anthesis-silking_interval;Days_to_anthesis;Ear_height;Leaf_length;Leaf_width;Nodes_per_plant;Photoperiod_Growing-degree_days_to_silk;Photoperiod_growing-degree_days_to_anthesis	0	0	1	0	0	0	1	0	1	0	1	0	0	0	1	0	0	0	1	1	0	1	1	0	1	0	10	dispensable
pan_gene_23829	pan_gene_5841	Average_internode_length_(below_ear);Photoperiod_Growing-degree_days_to_silk;Southern_leaf_blight	Chlorophyll_A;PCA_of_metabolites:_PC2;Photoperiod_Growing-degree_days_to_silk;Total_amino_acids	0	0	1	0	0	1	0	0	0	0	0	0	0	0	0	0	0	0	0	0	0	0	1	0	1	0	4	dispensable
pan_gene_23900	pan_gene_26870	Days_to_anthesis;Photoperiod_Growing-degree_days_to_silk;Tassel_length	Photoperiod_Growing-degree_days_to_silk	0	0	1	0	0	0	0	0	0	0	1	0	0	0	0	0	0	0	0	0	0	0	0	0	0	0	2	dispensable
pan_gene_23900	pan_gene_30093	Days_to_anthesis;Photoperiod_Growing-degree_days_to_silk;Tassel_length	Photoperiod_Growing-degree_days_to_silk;Plant_height;Ratio_of_ear_height_to_total_height	0	0	1	0	0	1	0	1	0	0	0	0	0	0	0	0	0	0	0	0	1	0	1	0	0	0	5	dispensable
pan_gene_23900	pan_gene_30783	Days_to_anthesis;Photoperiod_Growing-degree_days_to_silk;Tassel_length	Ear_height;Glutamate;Photoperiod_Growing-degree_days_to_silk	0	0	1	0	0	1	0	0	0	0	1	0	0	0	0	0	0	0	0	0	0	0	0	0	0	0	3	dispensable
pan_gene_23970	pan_gene_26694	Photoperiod_Growing-degree_days_to_silk	Days_to_anthesis;Days_to_silk;Ear_height;Nodes_to_ear;Photoperiod_Growing-degree_days_to_silk;Plant_height;Tassel_branch_number	0	0	1	0	0	0	0	0	0	0	0	0	0	0	0	0	0	0	0	0	0	0	0	0	0	0	1	private
pan_gene_2440	pan_gene_28732	Photoperiod_Growing-degree_days_to_silk	Anthesis-silking_interval;Days_to_anthesis;Ear_height;Leaf_length;Leaf_width;Nodes_per_plant;Photoperiod_Growing-degree_days_to_silk;Photoperiod_growing-degree_days_to_anthesis	0	0	1	0	1	0	1	1	0	0	0	1	1	0	0	0	1	0	1	1	1	1	1	1	1	0	14	near-core
pan_gene_2440	pan_gene_4329	Photoperiod_Growing-degree_days_to_silk	Ear_height;Photoperiod_Growing-degree_days_to_silk	0	0	0	1	0	0	1	1	0	0	0	0	0	0	0	0	1	0	0	1	1	0	1	1	0	0	8	dispensable
pan_gene_2440	pan_gene_5505	Photoperiod_Growing-degree_days_to_silk	Boxcox-transformed_leaf_angle;Photoperiod_Growing-degree_days_to_silk;Starch	0	0	1	0	0	0	0	0	0	0	0	0	0	0	0	0	0	0	0	0	0	0	0	0	0	0	1	private
pan_gene_25440	pan_gene_29756	Average_internode_length_(whole_plant);Ear_row_number;Height_above_ear;Leaf_width;Nodes_above_ear;Photoperiod_Growing-degree_days_to_silk	Leaf_width;Nodes_per_plant;Nodes_to_ear;Photoperiod_Growing-degree_days_to_silk;Photoperiod_growing-degree_days_to_anthesis	0	0	1	0	0	0	1	1	1	0	0	0	1	0	0	0	0	1	0	0	0	0	0	0	1	0	7	dispensable
pan_gene_26694	pan_gene_26870	Days_to_anthesis;Days_to_silk;Ear_height;Nodes_to_ear;Photoperiod_Growing-degree_days_to_silk;Plant_height;Tassel_branch_number	Photoperiod_Growing-degree_days_to_silk	0	0	1	0	0	0	0	0	0	1	1	0	0	0	0	0	0	0	0	0	0	0	0	0	0	0	3	dispensable
pan_gene_26694	pan_gene_30783	Days_to_anthesis;Days_to_silk;Ear_height;Nodes_to_ear;Photoperiod_Growing-degree_days_to_silk;Plant_height;Tassel_branch_number	Ear_height;Glutamate;Photoperiod_Growing-degree_days_to_silk	0	0	1	0	0	1	0	0	1	0	0	0	0	0	0	0	0	0	0	0	0	0	0	1	0	0	4	dispensable
pan_gene_26694	pan_gene_8393	Days_to_anthesis;Days_to_silk;Ear_height;Nodes_to_ear;Photoperiod_Growing-degree_days_to_silk;Plant_height;Tassel_branch_number	Photoperiod_Growing-degree_days_to_silk;Photoperiod_growing-degree_days_to_anthesis;Plant_height;Ratio_of_ear_height_to_total_height	0	0	1	0	0	0	0	0	0	0	0	0	0	0	0	0	0	0	0	0	0	0	0	0	0	0	1	private
pan_gene_26705	pan_gene_28689	Nodes_above_ear;Nodes_per_plant;Nodes_to_ear;Photoperiod_Growing-degree_days_to_silk;Tassel_branch_number	Photoperiod_Growing-degree_days_to_silk;Photoperiod_growing-degree_days_to_anthesis	0	0	0	0	0	0	0	0	0	0	0	0	0	0	0	0	0	0	1	0	0	0	1	0	0	0	2	dispensable
pan_gene_26705	pan_gene_919	Nodes_above_ear;Nodes_per_plant;Nodes_to_ear;Photoperiod_Growing-degree_days_to_silk;Tassel_branch_number	Photoperiod_Growing-degree_days_to_silk	0	0	0	0	0	0	0	0	0	0	0	0	0	0	0	0	0	0	1	0	0	0	0	0	0	0	1	private
pan_gene_26812	pan_gene_27715	100_Kernel_weight;Height_above_ear;Photoperiod_Growing-degree_days_to_silk;Photoperiod_growing-degree_days_to_anthesis	Photoperiod_Growing-degree_days_to_silk;Photoperiod_growing-degree_days_to_anthesis;Stalk_strength;Sucrose	0	0	0	0	0	0	0	0	0	0	0	0	0	0	0	0	0	0	0	0	1	0	1	0	0	0	2	dispensable
pan_gene_26826	pan_gene_8321	Photoperiod_Growing-degree_days_to_silk	Photoperiod_Growing-degree_days_to_silk;Photoperiod_growing-degree_days_to_anthesis;Tassel_branch_number	0	0	1	1	0	0	0	0	1	0	0	0	1	0	0	0	0	1	0	0	1	0	0	0	0	1	7	dispensable
pan_gene_26870	pan_gene_27685	Photoperiod_Growing-degree_days_to_silk	Photoperiod_Growing-degree_days_to_silk	0	0	1	0	0	0	0	0	0	0	0	0	0	0	0	0	0	0	0	0	0	0	0	0	0	0	1	private
pan_gene_26870	pan_gene_29887	Photoperiod_Growing-degree_days_to_silk	Anthesis-silking_interval;Days_to_anthesis;Leaf_width;Photoperiod_Growing-degree_days_to_silk	0	0	1	1	0	0	0	1	1	0	0	1	0	1	0	0	0	1	0	0	1	0	0	1	0	1	10	dispensable
pan_gene_26870	pan_gene_4608	Photoperiod_Growing-degree_days_to_silk	Photoperiod_Growing-degree_days_to_silk	0	0	1	1	0	1	0	0	1	1	1	0	1	0	1	0	0	0	0	1	1	0	0	1	0	0	11	near-core
pan_gene_26870	pan_gene_8393	Photoperiod_Growing-degree_days_to_silk	Photoperiod_Growing-degree_days_to_silk;Photoperiod_growing-degree_days_to_anthesis;Plant_height;Ratio_of_ear_height_to_total_height	0	0	1	0	0	0	0	0	0	0	0	0	0	0	1	0	0	0	0	0	0	0	0	0	0	0	2	dispensable
pan_gene_27166	pan_gene_28610	Photoperiod_Growing-degree_days_to_silk	Nitrate;PCA_of_metabolites:_PC1;Photoperiod_Growing-degree_days_to_silk;Photoperiod_growing-degree_days_to_anthesis;Plant_height	0	0	1	0	1	0	0	0	0	0	0	0	0	0	0	0	0	0	0	0	0	0	0	0	0	0	2	dispensable
pan_gene_27659	pan_gene_29695	Days_to_anthesis;Nodes_per_plant;Photoperiod_Growing-degree_days_to_silk;Photoperiod_growing-degree_days_to_anthesis;Ratio_of_ear_height_to_total_height	Leaf_length;Photoperiod_Growing-degree_days_to_silk;Photoperiod_growing-degree_days_to_anthesis	0	0	0	0	0	0	0	0	0	1	0	0	0	0	0	0	0	0	0	0	0	0	0	0	0	0	1	private
pan_gene_27659	pan_gene_5841	Days_to_anthesis;Nodes_per_plant;Photoperiod_Growing-degree_days_to_silk;Photoperiod_growing-degree_days_to_anthesis;Ratio_of_ear_height_to_total_height	Chlorophyll_A;PCA_of_metabolites:_PC2;Photoperiod_Growing-degree_days_to_silk;Total_amino_acids	0	0	0	0	0	1	0	0	0	0	0	0	0	0	0	0	0	0	0	0	0	0	0	0	0	0	1	private
pan_gene_27664	pan_gene_30648	Photoperiod_Growing-degree_days_to_silk;Stalk_strength	Photoperiod_Growing-degree_days_to_silk	0	0	0	0	0	0	0	0	0	0	0	0	0	1	0	0	0	0	0	0	0	0	0	0	0	0	1	private
pan_gene_27685	pan_gene_29887	Photoperiod_Growing-degree_days_to_silk	Anthesis-silking_interval;Days_to_anthesis;Leaf_width;Photoperiod_Growing-degree_days_to_silk	0	0	1	0	0	0	1	0	0	1	0	0	1	0	0	0	0	0	0	0	0	0	0	0	0	0	4	dispensable
pan_gene_27685	pan_gene_64185	Photoperiod_Growing-degree_days_to_silk	Photoperiod_Growing-degree_days_to_silk	0	0	1	0	1	1	0	0	0	0	1	1	1	0	0	0	1	1	0	1	1	0	0	0	0	0	10	dispensable
pan_gene_27705	pan_gene_27758	Days_to_anthesis;Height_above_ear;Photoperiod_Growing-degree_days_to_silk;Stalk_strength	PCA_of_metabolites:_PC2;Photoperiod_Growing-degree_days_to_silk;Southern_leaf_blight	0	0	1	0	0	0	0	0	0	0	0	0	0	0	0	0	0	0	0	0	0	0	0	0	0	0	1	private
pan_gene_27757	pan_gene_28065	Glutamate;Photoperiod_Growing-degree_days_to_silk;Photoperiod_growing-degree_days_to_anthesis;Southern_leaf_blight;Tassel_branch_number	Photoperiod_Growing-degree_days_to_silk;Photoperiod_growing-degree_days_to_anthesis	0	0	1	0	0	0	0	1	1	1	0	1	0	0	0	0	0	0	0	0	0	0	0	1	0	0	6	dispensable
pan_gene_27757	pan_gene_28723	Glutamate;Photoperiod_Growing-degree_days_to_silk;Photoperiod_growing-degree_days_to_anthesis;Southern_leaf_blight;Tassel_branch_number	Photoperiod_Growing-degree_days_to_silk	0	0	0	0	0	0	0	0	0	1	0	0	0	0	0	0	0	0	0	0	0	0	0	0	0	0	1	private
pan_gene_27757	pan_gene_28732	Glutamate;Photoperiod_Growing-degree_days_to_silk;Photoperiod_growing-degree_days_to_anthesis;Southern_leaf_blight;Tassel_branch_number	Anthesis-silking_interval;Days_to_anthesis;Ear_height;Leaf_length;Leaf_width;Nodes_per_plant;Photoperiod_Growing-degree_days_to_silk;Photoperiod_growing-degree_days_to_anthesis	0	0	1	0	0	0	0	0	0	0	0	0	0	0	0	0	0	0	0	0	0	0	0	0	0	0	1	private
pan_gene_27757	pan_gene_29595	Glutamate;Photoperiod_Growing-degree_days_to_silk;Photoperiod_growing-degree_days_to_anthesis;Southern_leaf_blight;Tassel_branch_number	Nodes_to_ear;PCA_of_metabolites:_PC1;Photoperiod_Growing-degree_days_to_silk;Photoperiod_growing-degree_days_to_anthesis;Tassel_length	0	0	1	0	0	0	0	0	0	0	1	0	0	0	0	0	0	1	0	0	0	0	1	0	0	0	4	dispensable
pan_gene_27757	pan_gene_5841	Glutamate;Photoperiod_Growing-degree_days_to_silk;Photoperiod_growing-degree_days_to_anthesis;Southern_leaf_blight;Tassel_branch_number	Chlorophyll_A;PCA_of_metabolites:_PC2;Photoperiod_Growing-degree_days_to_silk;Total_amino_acids	0	0	1	0	0	0	0	0	0	0	0	0	0	0	0	0	0	0	0	0	0	0	0	0	0	0	1	private
pan_gene_27757	pan_gene_8335	Glutamate;Photoperiod_Growing-degree_days_to_silk;Photoperiod_growing-degree_days_to_anthesis;Southern_leaf_blight;Tassel_branch_number	Average_internode_length_(whole_plant);Photoperiod_Growing-degree_days_to_silk;Photoperiod_growing-degree_days_to_anthesis	0	0	1	0	0	0	0	1	1	0	1	1	0	0	0	0	1	1	1	0	1	1	1	1	1	0	13	near-core
pan_gene_27757	pan_gene_8432	Glutamate;Photoperiod_Growing-degree_days_to_silk;Photoperiod_growing-degree_days_to_anthesis;Southern_leaf_blight;Tassel_branch_number	Photoperiod_Growing-degree_days_to_silk	0	0	1	0	0	0	1	1	1	0	1	0	0	1	0	1	1	1	0	0	0	0	1	0	0	0	10	dispensable
pan_gene_27757	pan_gene_8815	Glutamate;Photoperiod_Growing-degree_days_to_silk;Photoperiod_growing-degree_days_to_anthesis;Southern_leaf_blight;Tassel_branch_number	Days_to_anthesis;Photoperiod_Growing-degree_days_to_silk;Photoperiod_growing-degree_days_to_anthesis;Tassel_branch_number	0	0	0	0	0	0	0	0	0	0	0	0	0	0	0	0	0	0	0	0	1	0	0	0	0	0	1	private
pan_gene_27988	pan_gene_29624	Photoperiod_Growing-degree_days_to_silk	Photoperiod_Growing-degree_days_to_silk	0	0	1	0	0	0	0	0	0	0	0	0	0	0	0	0	0	0	0	0	0	0	0	0	0	1	2	dispensable
pan_gene_27988	pan_gene_31443	Photoperiod_Growing-degree_days_to_silk	Photoperiod_Growing-degree_days_to_silk	0	0	1	1	0	1	1	0	0	1	0	0	0	0	0	0	0	0	1	0	0	1	1	0	1	0	9	dispensable
pan_gene_27988	pan_gene_4608	Photoperiod_Growing-degree_days_to_silk	Photoperiod_Growing-degree_days_to_silk	0	0	1	0	1	0	0	0	0	0	0	0	0	0	0	0	0	0	0	0	0	0	0	0	0	0	2	dispensable
pan_gene_28065	pan_gene_5352	Photoperiod_Growing-degree_days_to_silk;Photoperiod_growing-degree_days_to_anthesis	Photoperiod_Growing-degree_days_to_silk;Photoperiod_growing-degree_days_to_anthesis	0	0	1	0	0	0	0	0	0	0	0	0	0	0	0	0	0	0	1	0	0	0	0	0	0	1	3	dispensable
pan_gene_28065	pan_gene_5841	Photoperiod_Growing-degree_days_to_silk;Photoperiod_growing-degree_days_to_anthesis	Chlorophyll_A;PCA_of_metabolites:_PC2;Photoperiod_Growing-degree_days_to_silk;Total_amino_acids	0	0	1	0	0	0	0	0	0	0	0	0	0	0	0	0	0	0	0	0	0	0	1	0	0	0	2	dispensable
pan_gene_28610	pan_gene_29799	Nitrate;PCA_of_metabolites:_PC1;Photoperiod_Growing-degree_days_to_silk;Photoperiod_growing-degree_days_to_anthesis;Plant_height	Anthesis-silking_interval;Photoperiod_Growing-degree_days_to_silk	0	0	1	0	0	0	0	0	0	0	0	0	0	0	0	0	0	0	0	0	0	0	0	0	0	0	1	private
pan_gene_28610	pan_gene_29817	Nitrate;PCA_of_metabolites:_PC1;Photoperiod_Growing-degree_days_to_silk;Photoperiod_growing-degree_days_to_anthesis;Plant_height	Days_to_anthesis;Photoperiod_Growing-degree_days_to_silk;Photoperiod_growing-degree_days_to_anthesis;Tassel_length	0	0	1	0	1	0	0	0	0	0	0	0	0	0	0	0	0	0	0	1	0	0	0	0	0	0	3	dispensable
pan_gene_28616	pan_gene_4608	Photoperiod_Growing-degree_days_to_silk;Photoperiod_growing-degree_days_to_anthesis	Photoperiod_Growing-degree_days_to_silk	0	0	1	0	0	0	0	0	0	1	0	0	0	0	0	0	0	0	0	0	0	0	0	0	0	0	2	dispensable
pan_gene_28623	pan_gene_31530	Photoperiod_Growing-degree_days_to_silk	Ear_height;Glucose;Photoperiod_Growing-degree_days_to_silk;Plant_height;Sucrose	0	0	1	0	0	0	0	0	0	0	0	0	0	0	0	0	0	0	0	0	0	0	0	0	0	0	1	private
pan_gene_28623	pan_gene_8394	Photoperiod_Growing-degree_days_to_silk	Ear_height;Photoperiod_Growing-degree_days_to_silk;Photoperiod_growing-degree_days_to_anthesis	0	0	0	0	0	0	0	0	0	0	0	0	1	0	0	0	0	0	0	0	0	0	0	0	0	0	1	private
pan_gene_28691	pan_gene_64567	Photoperiod_Growing-degree_days_to_silk	Average_internode_length_(below_ear);Ear_height;Photoperiod_Growing-degree_days_to_silk	0	0	1	0	0	0	1	1	1	1	0	0	0	0	0	1	0	1	0	0	0	1	0	0	0	1	9	dispensable
pan_gene_29385	pan_gene_919	Average_internode_length_(whole_plant);Leaf_length;Photoperiod_Growing-degree_days_to_silk;Tassel_branch_number	Photoperiod_Growing-degree_days_to_silk	0	0	1	0	0	0	0	0	0	0	0	1	0	0	1	0	0	0	1	1	0	1	0	1	0	0	7	dispensable
pan_gene_29540	pan_gene_919	Nodes_per_plant;Photoperiod_Growing-degree_days_to_silk	Photoperiod_Growing-degree_days_to_silk	0	0	1	0	0	0	1	0	1	0	0	0	0	1	0	0	0	1	0	0	1	0	0	0	0	1	7	dispensable
pan_gene_29595	pan_gene_30949	Nodes_to_ear;PCA_of_metabolites:_PC1;Photoperiod_Growing-degree_days_to_silk;Photoperiod_growing-degree_days_to_anthesis;Tassel_length	Photoperiod_Growing-degree_days_to_silk	0	0	1	0	1	0	0	0	0	0	0	0	0	0	0	0	0	0	0	0	0	0	0	0	0	0	2	dispensable
pan_gene_29624	pan_gene_30783	Photoperiod_Growing-degree_days_to_silk	Ear_height;Glutamate;Photoperiod_Growing-degree_days_to_silk	0	0	1	0	0	1	0	0	0	0	0	0	0	0	0	0	0	0	0	0	0	0	0	0	0	0	2	dispensable
pan_gene_30623	pan_gene_30942	Photoperiod_Growing-degree_days_to_silk	Photoperiod_Growing-degree_days_to_silk	0	0	0	0	0	0	0	0	0	0	0	0	0	0	1	0	0	0	1	0	0	0	0	0	0	0	2	dispensable
pan_gene_30783	pan_gene_8335	Ear_height;Glutamate;Photoperiod_Growing-degree_days_to_silk	Average_internode_length_(whole_plant);Photoperiod_Growing-degree_days_to_silk;Photoperiod_growing-degree_days_to_anthesis	0	0	1	0	0	1	0	0	1	0	1	0	1	0	0	0	0	0	0	0	0	0	0	1	0	0	6	dispensable
pan_gene_30949	pan_gene_8432	Photoperiod_Growing-degree_days_to_silk	Photoperiod_Growing-degree_days_to_silk	0	0	1	0	0	0	0	0	0	1	0	0	1	0	0	0	0	0	0	0	0	0	0	0	0	0	3	dispensable
pan_gene_31288	pan_gene_5505	Nodes_to_ear;Photoperiod_Growing-degree_days_to_silk;Tassel_branch_number	Boxcox-transformed_leaf_angle;Photoperiod_Growing-degree_days_to_silk;Starch	0	0	0	0	0	0	0	0	1	0	0	0	0	0	0	1	0	0	0	0	0	0	0	0	0	0	2	dispensable
pan_gene_31443	pan_gene_8433	Photoperiod_Growing-degree_days_to_silk	Photoperiod_Growing-degree_days_to_silk	0	0	1	0	0	0	0	1	0	1	0	0	0	0	0	0	0	0	0	0	0	1	0	1	1	0	6	dispensable
pan_gene_31530	pan_gene_5493	Ear_height;Glucose;Photoperiod_Growing-degree_days_to_silk;Plant_height;Sucrose	Photoperiod_Growing-degree_days_to_silk	0	0	1	0	0	0	0	0	0	0	0	0	0	0	0	0	0	0	0	0	0	0	0	0	0	0	1	private
pan_gene_4329	pan_gene_5841	Ear_height;Photoperiod_Growing-degree_days_to_silk	Chlorophyll_A;PCA_of_metabolites:_PC2;Photoperiod_Growing-degree_days_to_silk;Total_amino_acids	0	0	0	0	0	0	0	0	0	0	0	0	0	0	0	0	0	0	0	0	0	0	1	0	0	0	1	private
pan_gene_4329	pan_gene_8815	Ear_height;Photoperiod_Growing-degree_days_to_silk	Days_to_anthesis;Photoperiod_Growing-degree_days_to_silk;Photoperiod_growing-degree_days_to_anthesis;Tassel_branch_number	0	0	0	0	0	0	0	0	0	0	0	0	1	0	0	0	0	0	1	0	0	0	0	0	0	1	3	dispensable
pan_gene_5772	pan_gene_8393	Photoperiod_Growing-degree_days_to_silk	Photoperiod_Growing-degree_days_to_silk;Photoperiod_growing-degree_days_to_anthesis;Plant_height;Ratio_of_ear_height_to_total_height	0	0	1	0	1	0	0	0	0	0	0	0	0	0	0	0	0	0	0	0	0	0	0	0	0	0	2	dispensable
pan_gene_5841	pan_gene_8335	Chlorophyll_A;PCA_of_metabolites:_PC2;Photoperiod_Growing-degree_days_to_silk;Total_amino_acids	Average_internode_length_(whole_plant);Photoperiod_Growing-degree_days_to_silk;Photoperiod_growing-degree_days_to_anthesis	0	0	1	1	0	1	0	0	0	0	1	0	0	0	0	0	0	1	0	0	0	0	1	0	0	0	6	dispensable
pan_gene_8321	pan_gene_8394	Photoperiod_Growing-degree_days_to_silk;Photoperiod_growing-degree_days_to_anthesis;Tassel_branch_number	Ear_height;Photoperiod_Growing-degree_days_to_silk;Photoperiod_growing-degree_days_to_anthesis	0	0	0	0	0	0	0	0	1	0	0	0	1	0	0	0	0	0	0	0	0	0	0	0	0	0	2	dispensable
pan_gene_8335	pan_gene_8393	Average_internode_length_(whole_plant);Photoperiod_Growing-degree_days_to_silk;Photoperiod_growing-degree_days_to_anthesis	Photoperiod_Growing-degree_days_to_silk;Photoperiod_growing-degree_days_to_anthesis;Plant_height;Ratio_of_ear_height_to_total_height	0	0	1	0	0	0	0	0	0	0	0	0	0	0	0	0	0	0	0	0	0	0	0	0	0	0	1	private
pan_gene_8393	pan_gene_8432	Photoperiod_Growing-degree_days_to_silk;Photoperiod_growing-degree_days_to_anthesis;Plant_height;Ratio_of_ear_height_to_total_height	Photoperiod_Growing-degree_days_to_silk	0	0	1	0	0	0	0	0	0	0	0	0	0	0	0	0	0	0	0	0	0	0	0	0	0	0	1	private
pan_gene_102141	pan_gene_10829	Average_internode_length_(above_ear);Days_to_anthesis;Days_to_silk;Nodes_above_ear;Nodes_to_ear;Photoperiod_Growing-degree_days_to_silk;Tassel_branch_number	100_Kernel_weight;Nodes_to_ear;Photoperiod_Growing-degree_days_to_silk;Plant_height	0	0	0	1	0	0	0	0	0	0	0	0	0	0	0	0	0	0	0	0	0	0	0	0	0	0	1	private
pan_gene_102141	pan_gene_12016	Average_internode_length_(above_ear);Days_to_anthesis;Days_to_silk;Nodes_above_ear;Nodes_to_ear;Photoperiod_Growing-degree_days_to_silk;Tassel_branch_number	Nodes_per_plant;Nodes_to_ear;Photoperiod_Growing-degree_days_to_silk;Photoperiod_growing-degree_days_to_anthesis;Southern_leaf_blight	0	0	0	1	0	0	0	0	0	0	0	0	0	0	0	0	0	0	0	0	0	0	0	0	0	0	1	private
pan_gene_102141	pan_gene_20361	Average_internode_length_(above_ear);Days_to_anthesis;Days_to_silk;Nodes_above_ear;Nodes_to_ear;Photoperiod_Growing-degree_days_to_silk;Tassel_branch_number	Average_internode_length_(above_ear);Photoperiod_Growing-degree_days_to_silk	0	0	0	1	0	0	0	0	0	0	0	0	0	0	0	0	0	0	0	0	0	0	0	0	0	0	1	private
pan_gene_102141	pan_gene_23829	Average_internode_length_(above_ear);Days_to_anthesis;Days_to_silk;Nodes_above_ear;Nodes_to_ear;Photoperiod_Growing-degree_days_to_silk;Tassel_branch_number	Average_internode_length_(below_ear);Photoperiod_Growing-degree_days_to_silk;Southern_leaf_blight	0	0	0	1	0	0	0	0	0	0	0	0	0	0	0	0	0	0	0	0	0	0	0	0	0	0	1	private
pan_gene_102141	pan_gene_26812	Average_internode_length_(above_ear);Days_to_anthesis;Days_to_silk;Nodes_above_ear;Nodes_to_ear;Photoperiod_Growing-degree_days_to_silk;Tassel_branch_number	100_Kernel_weight;Height_above_ear;Photoperiod_Growing-degree_days_to_silk;Photoperiod_growing-degree_days_to_anthesis	0	0	0	1	0	0	0	0	0	0	0	0	0	0	0	0	0	0	0	0	0	0	0	0	0	0	1	private
pan_gene_102141	pan_gene_29624	Average_internode_length_(above_ear);Days_to_anthesis;Days_to_silk;Nodes_above_ear;Nodes_to_ear;Photoperiod_Growing-degree_days_to_silk;Tassel_branch_number	Photoperiod_Growing-degree_days_to_silk	0	0	0	1	0	0	0	0	0	0	0	0	0	0	0	0	0	0	0	0	0	0	0	0	0	0	1	private
pan_gene_102338	pan_gene_20477	Boxcox-transformed_leaf_angle;Photoperiod_Growing-degree_days_to_silk	Photoperiod_Growing-degree_days_to_silk;Photoperiod_growing-degree_days_to_anthesis	0	0	0	0	0	0	0	0	0	0	0	0	0	0	0	0	0	0	0	1	0	0	0	0	0	1	2	dispensable
pan_gene_102908	pan_gene_18990	Boxcox-transformed_leaf_angle;Photoperiod_Growing-degree_days_to_silk;Photoperiod_growing-degree_days_to_anthesis	Nodes_to_ear;Photoperiod_Growing-degree_days_to_silk;Plant_height	0	0	0	1	0	0	1	1	0	0	1	0	0	1	0	0	0	0	0	0	0	0	0	0	0	1	6	dispensable
pan_gene_102908	pan_gene_8321	Boxcox-transformed_leaf_angle;Photoperiod_Growing-degree_days_to_silk;Photoperiod_growing-degree_days_to_anthesis	Photoperiod_Growing-degree_days_to_silk;Photoperiod_growing-degree_days_to_anthesis;Tassel_branch_number	0	0	0	1	0	0	0	0	0	0	0	0	1	0	0	0	0	0	0	0	0	0	0	0	0	0	2	dispensable
pan_gene_10304	pan_gene_57934	Height_above_ear;Photoperiod_Growing-degree_days_to_silk;Photoperiod_growing-degree_days_to_anthesis	Photoperiod_Growing-degree_days_to_silk	0	0	0	1	0	0	0	0	0	0	0	0	0	0	0	0	0	0	0	0	0	0	0	0	0	0	1	private
pan_gene_10756	pan_gene_14361	Ear_height;Photoperiod_Growing-degree_days_to_silk;Tassel_branch_number	Photoperiod_Growing-degree_days_to_silk	0	0	0	0	0	0	0	0	0	0	0	0	0	1	1	1	0	0	0	0	0	0	0	0	0	0	3	dispensable
pan_gene_10756	pan_gene_26694	Ear_height;Photoperiod_Growing-degree_days_to_silk;Tassel_branch_number	Days_to_anthesis;Days_to_silk;Ear_height;Nodes_to_ear;Photoperiod_Growing-degree_days_to_silk;Plant_height;Tassel_branch_number	0	0	0	0	0	0	0	0	0	0	0	0	0	1	0	0	0	0	0	0	0	0	0	0	0	0	1	private
pan_gene_10756	pan_gene_28723	Ear_height;Photoperiod_Growing-degree_days_to_silk;Tassel_branch_number	Photoperiod_Growing-degree_days_to_silk	0	0	0	0	1	0	0	0	0	0	0	0	0	0	0	0	0	0	0	0	0	0	0	0	0	0	1	private
pan_gene_10756	pan_gene_29559	Ear_height;Photoperiod_Growing-degree_days_to_silk;Tassel_branch_number	Leaf_length;Nodes_to_ear;Photoperiod_Growing-degree_days_to_silk;Photoperiod_growing-degree_days_to_anthesis;Ratio_of_ear_height_to_total_height	0	0	0	0	0	0	0	0	0	0	0	0	0	0	0	1	0	0	0	0	0	0	0	0	0	0	1	private
pan_gene_10756	pan_gene_30093	Ear_height;Photoperiod_Growing-degree_days_to_silk;Tassel_branch_number	Photoperiod_Growing-degree_days_to_silk;Plant_height;Ratio_of_ear_height_to_total_height	0	0	0	0	0	0	0	0	0	0	0	0	0	0	0	0	0	0	0	0	0	0	1	0	0	0	1	private
pan_gene_10756	pan_gene_8335	Ear_height;Photoperiod_Growing-degree_days_to_silk;Tassel_branch_number	Average_internode_length_(whole_plant);Photoperiod_Growing-degree_days_to_silk;Photoperiod_growing-degree_days_to_anthesis	0	0	0	0	1	0	0	0	0	0	0	0	0	0	0	1	0	0	0	0	0	0	1	0	0	0	3	dispensable
pan_gene_10762	pan_gene_10789	Boxcox-transformed_leaf_angle;Photoperiod_Growing-degree_days_to_silk	Photoperiod_Growing-degree_days_to_silk	0	0	0	1	0	0	0	0	0	0	0	0	0	0	0	0	0	0	0	0	0	0	0	0	0	0	1	private
pan_gene_10762	pan_gene_12109	Boxcox-transformed_leaf_angle;Photoperiod_Growing-degree_days_to_silk	Days_to_anthesis;Ear_row_number;Photoperiod_Growing-degree_days_to_silk;Southern_leaf_blight	0	0	0	0	0	0	0	0	0	0	0	1	0	0	1	0	0	0	0	0	0	0	0	0	0	0	2	dispensable
pan_gene_10762	pan_gene_26870	Boxcox-transformed_leaf_angle;Photoperiod_Growing-degree_days_to_silk	Photoperiod_Growing-degree_days_to_silk	0	0	0	1	0	1	1	1	0	1	1	1	0	0	0	1	0	0	0	0	1	0	1	0	1	1	12	near-core
pan_gene_10773	pan_gene_1181	Boxcox-transformed_leaf_angle;Ear_height;Photoperiod_Growing-degree_days_to_silk;Photoperiod_growing-degree_days_to_anthesis;Plant_height;Southern_leaf_blight	Chlorophyll_A;Leaf_length;Photoperiod_Growing-degree_days_to_silk;Photoperiod_growing-degree_days_to_anthesis;Tassel_length	0	0	0	0	0	0	0	0	0	0	0	1	0	0	0	0	0	0	0	0	0	0	0	0	0	0	1	private
pan_gene_10773	pan_gene_12016	Boxcox-transformed_leaf_angle;Ear_height;Photoperiod_Growing-degree_days_to_silk;Photoperiod_growing-degree_days_to_anthesis;Plant_height;Southern_leaf_blight	Nodes_per_plant;Nodes_to_ear;Photoperiod_Growing-degree_days_to_silk;Photoperiod_growing-degree_days_to_anthesis;Southern_leaf_blight	0	0	0	0	0	1	0	0	1	0	0	0	0	0	0	0	0	0	0	0	0	0	0	0	0	0	2	dispensable
pan_gene_10773	pan_gene_20452	Boxcox-transformed_leaf_angle;Ear_height;Photoperiod_Growing-degree_days_to_silk;Photoperiod_growing-degree_days_to_anthesis;Plant_height;Southern_leaf_blight	Photoperiod_Growing-degree_days_to_silk	0	0	0	0	1	1	0	0	1	0	0	0	0	0	0	0	0	0	0	0	0	0	0	0	1	0	4	dispensable
pan_gene_10773	pan_gene_21896	Boxcox-transformed_leaf_angle;Ear_height;Photoperiod_Growing-degree_days_to_silk;Photoperiod_growing-degree_days_to_anthesis;Plant_height;Southern_leaf_blight	Photoperiod_Growing-degree_days_to_silk;Photoperiod_growing-degree_days_to_anthesis	0	0	0	0	0	1	0	0	1	1	0	0	0	0	0	0	0	0	0	0	0	0	0	0	0	0	3	dispensable
pan_gene_10773	pan_gene_23829	Boxcox-transformed_leaf_angle;Ear_height;Photoperiod_Growing-degree_days_to_silk;Photoperiod_growing-degree_days_to_anthesis;Plant_height;Southern_leaf_blight	Average_internode_length_(below_ear);Photoperiod_Growing-degree_days_to_silk;Southern_leaf_blight	0	0	0	0	0	0	0	0	1	0	0	0	0	0	0	0	0	0	0	0	0	0	0	0	0	0	1	private
pan_gene_10773	pan_gene_27708	Boxcox-transformed_leaf_angle;Ear_height;Photoperiod_Growing-degree_days_to_silk;Photoperiod_growing-degree_days_to_anthesis;Plant_height;Southern_leaf_blight	Chlorophyll_A;Height_above_ear;Leaf_width;Photoperiod_Growing-degree_days_to_silk;Photoperiod_growing-degree_days_to_anthesis	0	0	0	0	0	1	0	0	0	0	0	0	0	0	0	0	0	0	0	0	0	0	0	0	0	0	1	private
pan_gene_10773	pan_gene_27715	Boxcox-transformed_leaf_angle;Ear_height;Photoperiod_Growing-degree_days_to_silk;Photoperiod_growing-degree_days_to_anthesis;Plant_height;Southern_leaf_blight	Photoperiod_Growing-degree_days_to_silk;Photoperiod_growing-degree_days_to_anthesis;Stalk_strength;Sucrose	0	0	0	0	0	0	0	0	0	0	0	0	0	0	0	0	1	0	0	0	1	0	0	0	0	0	2	dispensable
pan_gene_10773	pan_gene_28065	Boxcox-transformed_leaf_angle;Ear_height;Photoperiod_Growing-degree_days_to_silk;Photoperiod_growing-degree_days_to_anthesis;Plant_height;Southern_leaf_blight	Photoperiod_Growing-degree_days_to_silk;Photoperiod_growing-degree_days_to_anthesis	0	0	0	0	0	0	0	0	1	0	0	0	0	0	0	0	0	0	0	0	0	0	0	0	0	0	1	private
pan_gene_10773	pan_gene_29624	Boxcox-transformed_leaf_angle;Ear_height;Photoperiod_Growing-degree_days_to_silk;Photoperiod_growing-degree_days_to_anthesis;Plant_height;Southern_leaf_blight	Photoperiod_Growing-degree_days_to_silk	0	0	0	0	0	1	0	0	0	0	0	0	0	0	0	0	0	0	0	0	0	0	0	0	0	0	1	private
pan_gene_10773	pan_gene_5772	Boxcox-transformed_leaf_angle;Ear_height;Photoperiod_Growing-degree_days_to_silk;Photoperiod_growing-degree_days_to_anthesis;Plant_height;Southern_leaf_blight	Photoperiod_Growing-degree_days_to_silk	0	0	0	0	0	1	0	0	1	0	0	0	0	0	0	0	0	0	0	0	0	0	0	0	0	0	2	dispensable
pan_gene_10773	pan_gene_8432	Boxcox-transformed_leaf_angle;Ear_height;Photoperiod_Growing-degree_days_to_silk;Photoperiod_growing-degree_days_to_anthesis;Plant_height;Southern_leaf_blight	Photoperiod_Growing-degree_days_to_silk	0	0	0	0	0	1	0	0	1	0	0	0	0	0	1	0	0	1	1	0	0	0	0	0	0	0	5	dispensable
pan_gene_10789	pan_gene_18667	Photoperiod_Growing-degree_days_to_silk	Photoperiod_Growing-degree_days_to_silk	0	0	0	1	0	0	0	0	0	0	0	0	0	0	0	0	0	0	0	0	0	0	0	0	0	0	1	private
pan_gene_10789	pan_gene_27988	Photoperiod_Growing-degree_days_to_silk	Photoperiod_Growing-degree_days_to_silk	0	0	0	1	0	0	0	0	0	0	0	0	0	0	0	0	0	0	0	0	0	0	0	0	0	0	1	private
pan_gene_10829	pan_gene_1181	100_Kernel_weight;Nodes_to_ear;Photoperiod_Growing-degree_days_to_silk;Plant_height	Chlorophyll_A;Leaf_length;Photoperiod_Growing-degree_days_to_silk;Photoperiod_growing-degree_days_to_anthesis;Tassel_length	0	0	0	0	0	0	0	0	0	0	0	1	0	0	0	0	0	0	0	0	0	0	1	0	0	0	2	dispensable
pan_gene_10829	pan_gene_12016	100_Kernel_weight;Nodes_to_ear;Photoperiod_Growing-degree_days_to_silk;Plant_height	Nodes_per_plant;Nodes_to_ear;Photoperiod_Growing-degree_days_to_silk;Photoperiod_growing-degree_days_to_anthesis;Southern_leaf_blight	0	0	0	1	1	0	0	0	1	0	0	0	0	0	0	0	0	0	0	0	0	0	0	0	0	0	3	dispensable
pan_gene_10829	pan_gene_20452	100_Kernel_weight;Nodes_to_ear;Photoperiod_Growing-degree_days_to_silk;Plant_height	Photoperiod_Growing-degree_days_to_silk	0	0	0	0	1	0	0	0	0	0	0	0	0	0	0	0	0	0	0	0	0	0	0	0	0	0	1	private
pan_gene_10829	pan_gene_23829	100_Kernel_weight;Nodes_to_ear;Photoperiod_Growing-degree_days_to_silk;Plant_height	Average_internode_length_(below_ear);Photoperiod_Growing-degree_days_to_silk;Southern_leaf_blight	0	0	0	1	0	0	0	0	1	0	0	0	0	0	0	0	0	0	0	0	0	0	0	0	0	0	2	dispensable
pan_gene_10829	pan_gene_29595	100_Kernel_weight;Nodes_to_ear;Photoperiod_Growing-degree_days_to_silk;Plant_height	Nodes_to_ear;PCA_of_metabolites:_PC1;Photoperiod_Growing-degree_days_to_silk;Photoperiod_growing-degree_days_to_anthesis;Tassel_length	0	0	0	1	0	0	0	0	0	0	0	0	0	0	0	0	0	0	0	0	0	0	0	0	0	0	1	private
pan_gene_10829	pan_gene_29624	100_Kernel_weight;Nodes_to_ear;Photoperiod_Growing-degree_days_to_silk;Plant_height	Photoperiod_Growing-degree_days_to_silk	0	0	0	1	0	0	1	0	1	0	0	0	0	0	0	0	0	0	0	0	0	0	0	0	0	0	3	dispensable
pan_gene_10829	pan_gene_5772	100_Kernel_weight;Nodes_to_ear;Photoperiod_Growing-degree_days_to_silk;Plant_height	Photoperiod_Growing-degree_days_to_silk	0	0	0	1	0	0	0	0	1	0	0	0	0	0	0	0	0	0	0	0	0	0	0	0	0	0	2	dispensable
pan_gene_10829	pan_gene_8432	100_Kernel_weight;Nodes_to_ear;Photoperiod_Growing-degree_days_to_silk;Plant_height	Photoperiod_Growing-degree_days_to_silk	0	0	0	1	0	0	0	0	1	0	1	0	0	0	0	0	0	1	1	0	0	0	1	0	0	0	6	dispensable
pan_gene_1181	pan_gene_23829	Chlorophyll_A;Leaf_length;Photoperiod_Growing-degree_days_to_silk;Photoperiod_growing-degree_days_to_anthesis;Tassel_length	Average_internode_length_(below_ear);Photoperiod_Growing-degree_days_to_silk;Southern_leaf_blight	0	0	0	0	0	0	0	0	0	0	0	1	0	0	0	0	0	1	0	0	0	0	1	0	0	0	3	dispensable
pan_gene_1181	pan_gene_29595	Chlorophyll_A;Leaf_length;Photoperiod_Growing-degree_days_to_silk;Photoperiod_growing-degree_days_to_anthesis;Tassel_length	Nodes_to_ear;PCA_of_metabolites:_PC1;Photoperiod_Growing-degree_days_to_silk;Photoperiod_growing-degree_days_to_anthesis;Tassel_length	0	0	0	0	0	0	0	0	0	0	0	0	0	0	0	0	0	0	0	0	0	0	1	0	0	0	1	private
pan_gene_1181	pan_gene_29624	Chlorophyll_A;Leaf_length;Photoperiod_Growing-degree_days_to_silk;Photoperiod_growing-degree_days_to_anthesis;Tassel_length	Photoperiod_Growing-degree_days_to_silk	0	0	0	0	0	0	0	0	0	0	0	1	0	0	0	0	0	0	0	0	0	0	1	0	0	0	2	dispensable
pan_gene_1181	pan_gene_29695	Chlorophyll_A;Leaf_length;Photoperiod_Growing-degree_days_to_silk;Photoperiod_growing-degree_days_to_anthesis;Tassel_length	Leaf_length;Photoperiod_Growing-degree_days_to_silk;Photoperiod_growing-degree_days_to_anthesis	0	0	0	0	0	0	0	0	0	0	0	0	0	0	0	0	0	1	0	0	0	0	0	0	0	0	1	private
pan_gene_11971	pan_gene_26349	Days_to_silk;Glutamate;Leaf_length;Leaf_width;PCA_of_metabolites:_PC1;Photoperiod_Growing-degree_days_to_silk;Photoperiod_growing-degree_days_to_anthesis;Protein;Stalk_strength	Photoperiod_Growing-degree_days_to_silk	0	0	0	1	0	0	0	0	0	0	0	1	0	0	0	0	0	1	0	0	0	0	0	0	0	0	3	dispensable
pan_gene_11971	pan_gene_31228	Days_to_silk;Glutamate;Leaf_length;Leaf_width;PCA_of_metabolites:_PC1;Photoperiod_Growing-degree_days_to_silk;Photoperiod_growing-degree_days_to_anthesis;Protein;Stalk_strength	Photoperiod_Growing-degree_days_to_silk;Southern_leaf_blight	0	0	0	1	0	0	0	0	0	0	0	0	0	0	0	0	0	0	0	0	0	0	0	0	0	1	2	dispensable
pan_gene_12016	pan_gene_26812	Nodes_per_plant;Nodes_to_ear;Photoperiod_Growing-degree_days_to_silk;Photoperiod_growing-degree_days_to_anthesis;Southern_leaf_blight	100_Kernel_weight;Height_above_ear;Photoperiod_Growing-degree_days_to_silk;Photoperiod_growing-degree_days_to_anthesis	0	0	0	1	1	1	0	0	1	0	0	0	0	1	0	0	0	0	0	0	0	0	0	0	0	0	5	dispensable
pan_gene_12016	pan_gene_29624	Nodes_per_plant;Nodes_to_ear;Photoperiod_Growing-degree_days_to_silk;Photoperiod_growing-degree_days_to_anthesis;Southern_leaf_blight	Photoperiod_Growing-degree_days_to_silk	0	0	0	1	0	1	1	1	1	0	0	1	0	0	0	0	0	0	0	0	0	0	1	0	0	0	7	dispensable
pan_gene_12026	pan_gene_22739	Leaf_length;Photoperiod_Growing-degree_days_to_silk;Photoperiod_growing-degree_days_to_anthesis;Protein	Photoperiod_Growing-degree_days_to_silk;Photoperiod_growing-degree_days_to_anthesis	0	0	0	0	0	0	0	0	0	0	0	0	0	0	0	0	0	0	0	0	0	0	1	0	0	0	1	private
pan_gene_12109	pan_gene_27166	Days_to_anthesis;Ear_row_number;Photoperiod_Growing-degree_days_to_silk;Southern_leaf_blight	Photoperiod_Growing-degree_days_to_silk	0	0	0	0	0	0	0	0	1	0	0	1	0	0	1	0	0	0	0	0	0	0	0	0	0	0	3	dispensable
pan_gene_13069	pan_gene_22636	Photoperiod_Growing-degree_days_to_silk	Photoperiod_Growing-degree_days_to_silk	0	0	0	1	1	0	0	1	0	0	0	0	1	1	0	0	0	0	0	0	0	0	1	0	0	0	6	dispensable
pan_gene_13069	pan_gene_2440	Photoperiod_Growing-degree_days_to_silk	Photoperiod_Growing-degree_days_to_silk	0	0	0	1	1	0	0	1	0	0	0	0	0	0	0	0	0	0	0	0	0	0	0	0	0	0	3	dispensable
pan_gene_13069	pan_gene_29703	Photoperiod_Growing-degree_days_to_silk	Average_internode_length_(below_ear);Ear_height;Photoperiod_Growing-degree_days_to_silk	0	0	0	1	0	0	0	0	0	0	0	0	0	0	0	0	0	0	0	0	0	0	0	0	0	0	1	private
pan_gene_13069	pan_gene_4329	Photoperiod_Growing-degree_days_to_silk	Ear_height;Photoperiod_Growing-degree_days_to_silk	0	0	0	1	0	0	0	0	0	0	0	0	0	0	0	0	0	0	0	0	0	0	0	0	0	0	1	private
pan_gene_13069	pan_gene_5352	Photoperiod_Growing-degree_days_to_silk	Photoperiod_Growing-degree_days_to_silk;Photoperiod_growing-degree_days_to_anthesis	0	0	0	1	0	0	0	0	0	0	0	0	0	0	0	0	0	0	0	0	0	0	0	0	0	0	1	private
pan_gene_13069	pan_gene_8616	Photoperiod_Growing-degree_days_to_silk	Photoperiod_Growing-degree_days_to_silk;Ratio_of_ear_height_to_total_height	0	0	0	1	1	0	0	1	0	0	0	0	0	1	0	0	0	0	0	0	0	0	0	0	0	0	4	dispensable
pan_gene_14301	pan_gene_14361	Photoperiod_Growing-degree_days_to_silk;Photoperiod_growing-degree_days_to_anthesis;Plant_height	Photoperiod_Growing-degree_days_to_silk	0	0	0	1	1	0	0	0	1	0	0	0	0	0	0	0	0	0	0	0	1	0	0	0	0	0	4	dispensable
pan_gene_14301	pan_gene_1919	Photoperiod_Growing-degree_days_to_silk;Photoperiod_growing-degree_days_to_anthesis;Plant_height	Photoperiod_Growing-degree_days_to_silk	0	0	0	0	0	0	0	0	0	0	0	0	0	0	0	0	0	0	0	1	0	0	0	0	0	0	1	private
pan_gene_14301	pan_gene_20361	Photoperiod_Growing-degree_days_to_silk;Photoperiod_growing-degree_days_to_anthesis;Plant_height	Average_internode_length_(above_ear);Photoperiod_Growing-degree_days_to_silk	0	0	0	1	0	0	0	0	0	0	0	0	0	0	0	0	0	0	0	0	0	0	0	0	0	0	1	private
pan_gene_14301	pan_gene_20496	Photoperiod_Growing-degree_days_to_silk;Photoperiod_growing-degree_days_to_anthesis;Plant_height	Average_internode_length_(below_ear);Photoperiod_Growing-degree_days_to_silk	0	0	0	1	0	0	0	0	1	0	0	0	0	0	0	0	0	0	0	0	0	0	0	0	0	0	2	dispensable
pan_gene_14301	pan_gene_21896	Photoperiod_Growing-degree_days_to_silk;Photoperiod_growing-degree_days_to_anthesis;Plant_height	Photoperiod_Growing-degree_days_to_silk;Photoperiod_growing-degree_days_to_anthesis	0	0	0	1	0	0	0	0	1	0	0	0	0	0	0	0	0	0	0	0	0	0	0	0	0	0	2	dispensable
pan_gene_14301	pan_gene_23829	Photoperiod_Growing-degree_days_to_silk;Photoperiod_growing-degree_days_to_anthesis;Plant_height	Average_internode_length_(below_ear);Photoperiod_Growing-degree_days_to_silk;Southern_leaf_blight	0	0	0	1	0	0	0	0	1	0	0	1	1	0	0	0	0	0	0	1	0	0	0	0	0	0	5	dispensable
pan_gene_14301	pan_gene_23900	Photoperiod_Growing-degree_days_to_silk;Photoperiod_growing-degree_days_to_anthesis;Plant_height	Days_to_anthesis;Photoperiod_Growing-degree_days_to_silk;Tassel_length	0	0	0	0	0	0	0	0	0	0	0	1	1	0	0	0	0	0	0	0	0	0	0	0	0	0	2	dispensable
pan_gene_14301	pan_gene_26812	Photoperiod_Growing-degree_days_to_silk;Photoperiod_growing-degree_days_to_anthesis;Plant_height	100_Kernel_weight;Height_above_ear;Photoperiod_Growing-degree_days_to_silk;Photoperiod_growing-degree_days_to_anthesis	0	0	0	1	0	0	0	0	0	0	0	1	1	0	0	0	0	0	0	0	0	0	0	0	0	0	3	dispensable
pan_gene_14301	pan_gene_27659	Photoperiod_Growing-degree_days_to_silk;Photoperiod_growing-degree_days_to_anthesis;Plant_height	Days_to_anthesis;Nodes_per_plant;Photoperiod_Growing-degree_days_to_silk;Photoperiod_growing-degree_days_to_anthesis;Ratio_of_ear_height_to_total_height	0	0	0	0	0	0	0	0	0	0	0	0	0	0	0	0	0	0	0	1	0	0	0	0	0	0	1	private
pan_gene_14301	pan_gene_28065	Photoperiod_Growing-degree_days_to_silk;Photoperiod_growing-degree_days_to_anthesis;Plant_height	Photoperiod_Growing-degree_days_to_silk;Photoperiod_growing-degree_days_to_anthesis	0	0	0	0	0	0	0	0	1	0	0	0	0	0	0	0	0	0	0	0	0	0	0	0	0	0	1	private
pan_gene_14301	pan_gene_28691	Photoperiod_Growing-degree_days_to_silk;Photoperiod_growing-degree_days_to_anthesis;Plant_height	Photoperiod_Growing-degree_days_to_silk	0	0	0	1	1	0	0	0	1	0	0	0	1	0	0	0	0	0	0	0	0	0	0	0	0	0	4	dispensable
pan_gene_14301	pan_gene_29595	Photoperiod_Growing-degree_days_to_silk;Photoperiod_growing-degree_days_to_anthesis;Plant_height	Nodes_to_ear;PCA_of_metabolites:_PC1;Photoperiod_Growing-degree_days_to_silk;Photoperiod_growing-degree_days_to_anthesis;Tassel_length	0	0	0	1	0	0	0	0	0	0	0	0	0	0	0	0	0	0	0	0	0	0	0	0	0	0	1	private
pan_gene_14301	pan_gene_31288	Photoperiod_Growing-degree_days_to_silk;Photoperiod_growing-degree_days_to_anthesis;Plant_height	Nodes_to_ear;Photoperiod_Growing-degree_days_to_silk;Tassel_branch_number	0	0	0	0	1	0	0	0	1	0	0	0	0	0	0	0	0	0	0	0	0	0	0	0	0	0	2	dispensable
pan_gene_14301	pan_gene_5505	Photoperiod_Growing-degree_days_to_silk;Photoperiod_growing-degree_days_to_anthesis;Plant_height	Boxcox-transformed_leaf_angle;Photoperiod_Growing-degree_days_to_silk;Starch	0	0	0	1	1	0	0	0	0	0	0	0	0	0	0	0	0	0	0	0	0	0	0	0	0	0	2	dispensable
pan_gene_14301	pan_gene_5772	Photoperiod_Growing-degree_days_to_silk;Photoperiod_growing-degree_days_to_anthesis;Plant_height	Photoperiod_Growing-degree_days_to_silk	0	0	0	1	0	0	0	0	0	0	0	0	0	1	0	0	1	0	0	0	0	0	0	0	0	0	3	dispensable
pan_gene_14301	pan_gene_8335	Photoperiod_Growing-degree_days_to_silk;Photoperiod_growing-degree_days_to_anthesis;Plant_height	Average_internode_length_(whole_plant);Photoperiod_Growing-degree_days_to_silk;Photoperiod_growing-degree_days_to_anthesis	0	0	0	1	0	0	1	0	1	0	0	1	1	1	0	0	0	0	0	1	0	0	0	0	0	0	7	dispensable
pan_gene_14301	pan_gene_8432	Photoperiod_Growing-degree_days_to_silk;Photoperiod_growing-degree_days_to_anthesis;Plant_height	Photoperiod_Growing-degree_days_to_silk	0	0	0	1	0	0	0	0	1	0	0	0	0	1	1	0	0	0	0	1	0	0	0	0	0	0	5	dispensable
pan_gene_14361	pan_gene_16832	Photoperiod_Growing-degree_days_to_silk	Days_to_anthesis;Photoperiod_Growing-degree_days_to_silk	0	0	0	1	0	0	1	1	1	0	1	0	0	0	0	0	0	0	0	0	1	0	0	0	0	0	6	dispensable
pan_gene_14361	pan_gene_18716	Photoperiod_Growing-degree_days_to_silk	Photoperiod_Growing-degree_days_to_silk	0	0	0	1	0	0	0	0	0	0	0	0	0	0	0	0	0	0	0	0	0	0	0	0	0	0	1	private
pan_gene_14361	pan_gene_26870	Photoperiod_Growing-degree_days_to_silk	Photoperiod_Growing-degree_days_to_silk	0	0	0	1	0	0	0	0	0	0	1	0	0	0	0	0	0	0	0	0	0	0	0	0	0	0	2	dispensable
pan_gene_14361	pan_gene_27708	Photoperiod_Growing-degree_days_to_silk	Chlorophyll_A;Height_above_ear;Leaf_width;Photoperiod_Growing-degree_days_to_silk;Photoperiod_growing-degree_days_to_anthesis	0	0	0	0	0	1	0	0	0	0	1	0	0	0	0	0	0	0	0	0	0	0	0	0	0	0	2	dispensable
pan_gene_14361	pan_gene_28691	Photoperiod_Growing-degree_days_to_silk	Photoperiod_Growing-degree_days_to_silk	0	0	0	1	1	1	0	0	1	1	0	0	0	0	0	1	0	0	1	0	0	0	1	0	1	0	9	dispensable
pan_gene_14361	pan_gene_28883	Photoperiod_Growing-degree_days_to_silk	Height_per_day_(until_flowering);Nodes_per_plant;Photoperiod_Growing-degree_days_to_silk;Photoperiod_growing-degree_days_to_anthesis;Ratio_of_ear_height_to_total_height	0	0	0	0	0	0	1	0	0	1	0	0	0	0	0	0	0	0	0	0	0	0	0	0	0	0	2	dispensable
pan_gene_14361	pan_gene_29559	Photoperiod_Growing-degree_days_to_silk	Leaf_length;Nodes_to_ear;Photoperiod_Growing-degree_days_to_silk;Photoperiod_growing-degree_days_to_anthesis;Ratio_of_ear_height_to_total_height	0	0	0	0	0	0	0	0	0	1	0	0	0	0	0	1	0	0	0	0	0	0	0	0	0	0	2	dispensable
pan_gene_14361	pan_gene_30093	Photoperiod_Growing-degree_days_to_silk	Photoperiod_Growing-degree_days_to_silk;Plant_height;Ratio_of_ear_height_to_total_height	0	0	0	0	0	0	0	0	0	0	0	0	0	0	0	0	0	1	0	0	1	0	0	0	0	0	2	dispensable
pan_gene_14361	pan_gene_5505	Photoperiod_Growing-degree_days_to_silk	Boxcox-transformed_leaf_angle;Photoperiod_Growing-degree_days_to_silk;Starch	0	0	0	1	1	1	0	1	1	1	0	0	1	1	1	1	0	0	0	0	1	1	0	0	0	0	12	near-core
pan_gene_14627	pan_gene_29692	Boxcox-transformed_leaf_angle;Fumarate;Photoperiod_Growing-degree_days_to_silk	Nodes_per_plant;Photoperiod_Growing-degree_days_to_silk;Tassel_length	0	0	0	1	0	0	0	0	0	0	0	0	0	1	0	0	0	0	0	0	0	0	0	0	0	0	2	dispensable
pan_gene_14627	pan_gene_29705	Boxcox-transformed_leaf_angle;Fumarate;Photoperiod_Growing-degree_days_to_silk	Photoperiod_Growing-degree_days_to_silk;Tassel_length	0	0	0	1	0	0	1	0	1	0	0	0	0	0	0	0	0	0	0	0	0	1	0	1	0	1	6	dispensable
pan_gene_14739	pan_gene_919	Days_to_anthesis;Photoperiod_Growing-degree_days_to_silk;Photoperiod_growing-degree_days_to_anthesis	Photoperiod_Growing-degree_days_to_silk	0	0	0	1	0	0	1	0	1	1	1	0	0	1	0	0	1	1	0	0	0	1	1	1	0	0	11	near-core
pan_gene_14960	pan_gene_23900	Photoperiod_Growing-degree_days_to_silk	Days_to_anthesis;Photoperiod_Growing-degree_days_to_silk;Tassel_length	0	0	0	0	1	1	1	0	0	0	0	0	0	0	0	0	0	0	0	0	1	0	1	0	0	0	5	dispensable
pan_gene_14960	pan_gene_30663	Photoperiod_Growing-degree_days_to_silk	Photoperiod_Growing-degree_days_to_silk	0	0	0	0	1	0	0	0	0	0	0	1	1	0	0	0	1	0	0	0	0	0	0	0	0	0	4	dispensable
pan_gene_16202	pan_gene_26349	Average_internode_length_(below_ear);Photoperiod_Growing-degree_days_to_silk	Photoperiod_Growing-degree_days_to_silk	0	0	0	1	0	0	0	0	0	0	0	0	0	0	0	0	0	0	0	0	0	0	0	0	0	0	1	private
pan_gene_16643	pan_gene_20478	Ear_row_number;Photoperiod_Growing-degree_days_to_silk	Photoperiod_Growing-degree_days_to_silk;Photoperiod_growing-degree_days_to_anthesis	0	0	0	1	0	0	0	0	0	0	0	0	0	0	0	0	0	0	0	0	0	0	0	0	0	0	1	private
pan_gene_16832	pan_gene_18716	Days_to_anthesis;Photoperiod_Growing-degree_days_to_silk	Photoperiod_Growing-degree_days_to_silk	0	0	0	1	0	0	0	0	0	0	0	0	0	0	0	0	0	0	0	0	0	0	0	0	0	0	1	private
pan_gene_16832	pan_gene_29703	Days_to_anthesis;Photoperiod_Growing-degree_days_to_silk	Average_internode_length_(below_ear);Ear_height;Photoperiod_Growing-degree_days_to_silk	0	0	0	1	0	0	0	0	0	0	0	0	1	1	0	0	0	0	0	0	0	0	0	0	0	0	3	dispensable
pan_gene_16832	pan_gene_30663	Days_to_anthesis;Photoperiod_Growing-degree_days_to_silk	Photoperiod_Growing-degree_days_to_silk	0	0	0	0	0	0	0	0	0	0	0	0	0	1	1	0	0	0	0	0	0	0	0	0	0	0	2	dispensable
pan_gene_18716	pan_gene_26694	Photoperiod_Growing-degree_days_to_silk	Days_to_anthesis;Days_to_silk;Ear_height;Nodes_to_ear;Photoperiod_Growing-degree_days_to_silk;Plant_height;Tassel_branch_number	0	0	0	1	0	0	0	1	0	0	0	0	0	1	0	0	0	0	0	0	0	0	0	0	0	0	3	dispensable
pan_gene_18990	pan_gene_25440	Nodes_to_ear;Photoperiod_Growing-degree_days_to_silk;Plant_height	Average_internode_length_(whole_plant);Ear_row_number;Height_above_ear;Leaf_width;Nodes_above_ear;Photoperiod_Growing-degree_days_to_silk	0	0	0	0	0	0	0	1	0	0	1	1	0	0	0	0	0	0	0	0	0	0	0	0	0	0	3	dispensable
pan_gene_1919	pan_gene_23900	Photoperiod_Growing-degree_days_to_silk	Days_to_anthesis;Photoperiod_Growing-degree_days_to_silk;Tassel_length	0	0	0	0	0	0	1	0	0	0	0	0	0	0	0	0	0	0	0	0	0	1	0	0	0	0	2	dispensable
pan_gene_1919	pan_gene_28691	Photoperiod_Growing-degree_days_to_silk	Photoperiod_Growing-degree_days_to_silk	0	0	0	0	1	0	0	0	0	1	0	0	1	0	0	0	0	0	0	0	0	0	0	0	0	0	3	dispensable
pan_gene_1919	pan_gene_29595	Photoperiod_Growing-degree_days_to_silk	Nodes_to_ear;PCA_of_metabolites:_PC1;Photoperiod_Growing-degree_days_to_silk;Photoperiod_growing-degree_days_to_anthesis;Tassel_length	0	0	0	0	0	0	0	0	0	0	0	0	0	0	0	0	0	0	0	0	0	1	0	0	0	0	1	private
pan_gene_20256	pan_gene_20452	Nodes_per_plant;Photoperiod_Growing-degree_days_to_silk	Photoperiod_Growing-degree_days_to_silk	0	0	0	0	0	0	0	0	0	1	0	0	0	0	0	0	0	0	0	0	0	0	0	1	0	0	2	dispensable
pan_gene_20256	pan_gene_21896	Nodes_per_plant;Photoperiod_Growing-degree_days_to_silk	Photoperiod_Growing-degree_days_to_silk;Photoperiod_growing-degree_days_to_anthesis	0	0	0	0	0	0	0	0	0	0	0	0	0	0	0	0	0	0	0	0	0	0	0	1	0	0	1	private
pan_gene_20256	pan_gene_26812	Nodes_per_plant;Photoperiod_Growing-degree_days_to_silk	100_Kernel_weight;Height_above_ear;Photoperiod_Growing-degree_days_to_silk;Photoperiod_growing-degree_days_to_anthesis	0	0	0	0	1	0	0	1	0	0	0	0	0	0	0	0	0	0	0	0	0	0	0	0	0	0	2	dispensable
pan_gene_20256	pan_gene_27708	Nodes_per_plant;Photoperiod_Growing-degree_days_to_silk	Chlorophyll_A;Height_above_ear;Leaf_width;Photoperiod_Growing-degree_days_to_silk;Photoperiod_growing-degree_days_to_anthesis	0	0	0	0	0	0	0	0	0	0	1	0	0	0	0	0	0	0	0	0	0	0	0	0	0	0	1	private
pan_gene_20256	pan_gene_29624	Nodes_per_plant;Photoperiod_Growing-degree_days_to_silk	Photoperiod_Growing-degree_days_to_silk	0	0	0	0	1	0	0	0	0	0	0	0	0	0	0	0	0	0	0	0	0	0	0	0	0	0	1	private
pan_gene_20256	pan_gene_8432	Nodes_per_plant;Photoperiod_Growing-degree_days_to_silk	Photoperiod_Growing-degree_days_to_silk	0	0	0	0	1	0	0	0	0	0	0	0	0	0	0	0	0	0	0	0	0	0	0	0	0	0	1	private
pan_gene_20361	pan_gene_23829	Average_internode_length_(above_ear);Photoperiod_Growing-degree_days_to_silk	Average_internode_length_(below_ear);Photoperiod_Growing-degree_days_to_silk;Southern_leaf_blight	0	0	0	1	0	0	0	0	0	0	0	0	0	0	0	0	0	0	0	0	0	0	0	0	0	0	1	private
pan_gene_20361	pan_gene_26812	Average_internode_length_(above_ear);Photoperiod_Growing-degree_days_to_silk	100_Kernel_weight;Height_above_ear;Photoperiod_Growing-degree_days_to_silk;Photoperiod_growing-degree_days_to_anthesis	0	0	0	1	0	0	0	0	0	0	0	0	0	0	0	0	0	0	0	0	0	0	0	0	0	0	1	private
pan_gene_20361	pan_gene_29624	Average_internode_length_(above_ear);Photoperiod_Growing-degree_days_to_silk	Photoperiod_Growing-degree_days_to_silk	0	0	0	1	0	0	0	0	0	0	0	0	0	0	0	0	0	0	0	0	0	0	0	0	0	0	1	private
pan_gene_20361	pan_gene_5772	Average_internode_length_(above_ear);Photoperiod_Growing-degree_days_to_silk	Photoperiod_Growing-degree_days_to_silk	0	0	0	1	0	0	0	0	0	0	0	0	0	0	0	0	0	0	0	0	0	0	0	0	0	0	1	private
pan_gene_20361	pan_gene_68012	Average_internode_length_(above_ear);Photoperiod_Growing-degree_days_to_silk	Boxcox-transformed_leaf_angle;Height_above_ear;Leaf_length;Leaf_width;Photoperiod_Growing-degree_days_to_silk	0	0	0	1	0	0	0	0	0	0	0	0	0	0	0	0	0	0	0	0	0	0	0	0	0	0	1	private
pan_gene_20361	pan_gene_8432	Average_internode_length_(above_ear);Photoperiod_Growing-degree_days_to_silk	Photoperiod_Growing-degree_days_to_silk	0	0	0	1	0	0	0	0	0	0	0	0	0	0	0	0	0	0	0	0	0	0	0	0	0	0	1	private
pan_gene_20452	pan_gene_27715	Photoperiod_Growing-degree_days_to_silk	Photoperiod_Growing-degree_days_to_silk;Photoperiod_growing-degree_days_to_anthesis;Stalk_strength;Sucrose	0	0	0	0	0	0	0	0	0	0	0	0	0	0	0	0	1	0	0	0	0	0	1	0	0	0	2	dispensable
pan_gene_20452	pan_gene_29595	Photoperiod_Growing-degree_days_to_silk	Nodes_to_ear;PCA_of_metabolites:_PC1;Photoperiod_Growing-degree_days_to_silk;Photoperiod_growing-degree_days_to_anthesis;Tassel_length	0	0	0	0	0	0	0	0	0	0	0	0	0	0	0	0	0	1	0	0	0	0	1	0	0	0	2	dispensable
pan_gene_20452	pan_gene_29624	Photoperiod_Growing-degree_days_to_silk	Photoperiod_Growing-degree_days_to_silk	0	0	0	0	0	1	0	0	0	0	0	0	0	0	0	0	0	0	0	0	0	0	1	0	0	0	2	dispensable
pan_gene_20452	pan_gene_30093	Photoperiod_Growing-degree_days_to_silk	Photoperiod_Growing-degree_days_to_silk;Plant_height;Ratio_of_ear_height_to_total_height	0	0	0	0	0	1	0	0	0	0	0	0	0	0	0	0	0	0	0	0	0	0	0	0	0	0	1	private
pan_gene_20477	pan_gene_27711	Photoperiod_Growing-degree_days_to_silk;Photoperiod_growing-degree_days_to_anthesis	Boxcox-transformed_leaf_angle;Nodes_to_ear;Photoperiod_Growing-degree_days_to_silk;Photoperiod_growing-degree_days_to_anthesis;Stalk_strength;Tassel_branch_number	0	0	0	1	0	0	0	0	0	1	0	0	0	0	0	0	0	0	0	1	1	0	0	0	0	0	4	dispensable
pan_gene_20490	pan_gene_22636	Photoperiod_Growing-degree_days_to_silk	Photoperiod_Growing-degree_days_to_silk	0	0	0	1	1	0	0	0	0	1	0	0	0	1	0	0	0	0	0	0	0	0	0	1	0	0	5	dispensable
pan_gene_20496	pan_gene_23829	Average_internode_length_(below_ear);Photoperiod_Growing-degree_days_to_silk	Average_internode_length_(below_ear);Photoperiod_Growing-degree_days_to_silk;Southern_leaf_blight	0	0	0	1	0	1	0	1	0	0	0	0	0	0	0	0	0	0	0	0	1	0	0	0	0	0	4	dispensable
pan_gene_20496	pan_gene_31288	Average_internode_length_(below_ear);Photoperiod_Growing-degree_days_to_silk	Nodes_to_ear;Photoperiod_Growing-degree_days_to_silk;Tassel_branch_number	0	0	0	0	0	1	0	0	1	1	0	0	0	0	0	0	0	0	0	0	0	0	0	0	0	0	3	dispensable
pan_gene_20496	pan_gene_5772	Average_internode_length_(below_ear);Photoperiod_Growing-degree_days_to_silk	Photoperiod_Growing-degree_days_to_silk	0	0	0	1	0	1	0	1	0	0	0	0	0	0	0	0	1	0	0	0	0	0	0	0	0	0	4	dispensable
pan_gene_21896	pan_gene_23829	Photoperiod_Growing-degree_days_to_silk;Photoperiod_growing-degree_days_to_anthesis	Average_internode_length_(below_ear);Photoperiod_Growing-degree_days_to_silk;Southern_leaf_blight	0	0	0	1	1	1	0	0	1	0	0	0	0	0	0	0	0	0	0	0	0	0	0	0	0	0	4	dispensable
pan_gene_21896	pan_gene_26812	Photoperiod_Growing-degree_days_to_silk;Photoperiod_growing-degree_days_to_anthesis	100_Kernel_weight;Height_above_ear;Photoperiod_Growing-degree_days_to_silk;Photoperiod_growing-degree_days_to_anthesis	0	0	0	1	1	1	0	0	1	1	0	0	0	0	0	0	0	0	0	0	0	0	1	0	0	0	6	dispensable
pan_gene_21896	pan_gene_28065	Photoperiod_Growing-degree_days_to_silk;Photoperiod_growing-degree_days_to_anthesis	Photoperiod_Growing-degree_days_to_silk;Photoperiod_growing-degree_days_to_anthesis	0	0	0	0	1	0	0	1	1	1	0	0	0	0	0	0	0	0	0	0	0	0	0	1	0	1	6	dispensable
pan_gene_21896	pan_gene_28691	Photoperiod_Growing-degree_days_to_silk;Photoperiod_growing-degree_days_to_anthesis	Photoperiod_Growing-degree_days_to_silk	0	0	0	1	0	1	0	1	1	0	0	1	1	1	0	1	1	0	0	0	0	0	1	0	0	0	10	dispensable
pan_gene_21896	pan_gene_29624	Photoperiod_Growing-degree_days_to_silk;Photoperiod_growing-degree_days_to_anthesis	Photoperiod_Growing-degree_days_to_silk	0	0	0	1	0	0	0	0	0	0	0	0	0	0	0	0	0	0	0	0	0	0	0	0	0	0	1	private
pan_gene_21896	pan_gene_29695	Photoperiod_Growing-degree_days_to_silk;Photoperiod_growing-degree_days_to_anthesis	Leaf_length;Photoperiod_Growing-degree_days_to_silk;Photoperiod_growing-degree_days_to_anthesis	0	0	0	0	0	0	0	0	0	1	0	0	0	0	0	0	0	0	0	0	0	0	0	0	0	0	1	private
pan_gene_21896	pan_gene_30093	Photoperiod_Growing-degree_days_to_silk;Photoperiod_growing-degree_days_to_anthesis	Photoperiod_Growing-degree_days_to_silk;Plant_height;Ratio_of_ear_height_to_total_height	0	0	0	0	0	1	0	0	0	0	0	0	0	0	0	0	0	0	0	0	0	0	0	0	0	0	1	private
pan_gene_21896	pan_gene_30783	Photoperiod_Growing-degree_days_to_silk;Photoperiod_growing-degree_days_to_anthesis	Ear_height;Glutamate;Photoperiod_Growing-degree_days_to_silk	0	0	0	0	0	1	0	0	0	0	0	0	0	0	0	0	0	0	0	0	0	0	0	0	0	0	1	private
pan_gene_21896	pan_gene_8815	Photoperiod_Growing-degree_days_to_silk;Photoperiod_growing-degree_days_to_anthesis	Days_to_anthesis;Photoperiod_Growing-degree_days_to_silk;Photoperiod_growing-degree_days_to_anthesis;Tassel_branch_number	0	0	0	0	0	1	0	0	0	0	0	0	0	0	0	0	0	0	0	0	0	0	0	0	0	0	1	private
pan_gene_22636	pan_gene_2440	Photoperiod_Growing-degree_days_to_silk	Photoperiod_Growing-degree_days_to_silk	0	0	0	1	1	0	0	1	0	0	0	0	0	1	0	0	0	0	0	0	0	0	0	0	0	0	4	dispensable
pan_gene_22636	pan_gene_29703	Photoperiod_Growing-degree_days_to_silk	Average_internode_length_(below_ear);Ear_height;Photoperiod_Growing-degree_days_to_silk	0	0	0	1	0	0	0	0	1	1	0	0	0	0	0	0	0	1	0	0	0	0	0	0	0	0	4	dispensable
pan_gene_22636	pan_gene_4329	Photoperiod_Growing-degree_days_to_silk	Ear_height;Photoperiod_Growing-degree_days_to_silk	0	0	0	1	0	1	0	0	1	0	0	0	0	0	0	0	0	0	0	0	0	0	0	0	0	0	3	dispensable
pan_gene_22636	pan_gene_8616	Photoperiod_Growing-degree_days_to_silk	Photoperiod_Growing-degree_days_to_silk;Ratio_of_ear_height_to_total_height	0	0	0	1	1	1	0	1	0	0	0	0	0	1	0	0	0	0	0	0	0	0	0	0	0	0	5	dispensable
pan_gene_23829	pan_gene_26812	Average_internode_length_(below_ear);Photoperiod_Growing-degree_days_to_silk;Southern_leaf_blight	100_Kernel_weight;Height_above_ear;Photoperiod_Growing-degree_days_to_silk;Photoperiod_growing-degree_days_to_anthesis	0	0	0	1	1	1	0	0	1	0	0	0	1	1	1	0	1	0	0	0	0	0	0	0	0	0	8	dispensable
pan_gene_23829	pan_gene_27708	Average_internode_length_(below_ear);Photoperiod_Growing-degree_days_to_silk;Southern_leaf_blight	Chlorophyll_A;Height_above_ear;Leaf_width;Photoperiod_Growing-degree_days_to_silk;Photoperiod_growing-degree_days_to_anthesis	0	0	0	0	0	1	0	0	0	0	1	0	0	0	0	0	0	0	0	0	0	0	0	0	0	0	2	dispensable
pan_gene_23829	pan_gene_27715	Average_internode_length_(below_ear);Photoperiod_Growing-degree_days_to_silk;Southern_leaf_blight	Photoperiod_Growing-degree_days_to_silk;Photoperiod_growing-degree_days_to_anthesis;Stalk_strength;Sucrose	0	0	0	0	0	0	0	0	0	0	0	0	0	0	0	0	0	0	0	0	0	0	1	0	0	0	1	private
pan_gene_23829	pan_gene_29595	Average_internode_length_(below_ear);Photoperiod_Growing-degree_days_to_silk;Southern_leaf_blight	Nodes_to_ear;PCA_of_metabolites:_PC1;Photoperiod_Growing-degree_days_to_silk;Photoperiod_growing-degree_days_to_anthesis;Tassel_length	0	0	0	1	0	0	0	0	1	0	0	0	0	0	0	0	0	0	0	0	0	0	1	0	0	0	3	dispensable
pan_gene_23829	pan_gene_30783	Average_internode_length_(below_ear);Photoperiod_Growing-degree_days_to_silk;Southern_leaf_blight	Ear_height;Glutamate;Photoperiod_Growing-degree_days_to_silk	0	0	0	0	0	1	0	0	1	0	0	0	1	0	0	0	0	0	0	0	0	0	0	0	0	0	3	dispensable
pan_gene_23829	pan_gene_8432	Average_internode_length_(below_ear);Photoperiod_Growing-degree_days_to_silk;Southern_leaf_blight	Photoperiod_Growing-degree_days_to_silk	0	0	0	1	1	1	0	1	1	0	0	0	1	1	0	0	1	0	0	0	0	0	0	0	0	1	9	dispensable
pan_gene_23900	pan_gene_28883	Days_to_anthesis;Photoperiod_Growing-degree_days_to_silk;Tassel_length	Height_per_day_(until_flowering);Nodes_per_plant;Photoperiod_Growing-degree_days_to_silk;Photoperiod_growing-degree_days_to_anthesis;Ratio_of_ear_height_to_total_height	0	0	0	0	0	0	1	0	0	0	0	1	0	0	0	0	0	0	0	0	1	0	0	0	1	0	4	dispensable
pan_gene_23900	pan_gene_30663	Days_to_anthesis;Photoperiod_Growing-degree_days_to_silk;Tassel_length	Photoperiod_Growing-degree_days_to_silk	0	0	0	0	1	0	0	0	0	0	0	0	0	0	0	0	0	0	0	0	0	0	0	0	0	0	1	private
pan_gene_23900	pan_gene_8815	Days_to_anthesis;Photoperiod_Growing-degree_days_to_silk;Tassel_length	Days_to_anthesis;Photoperiod_Growing-degree_days_to_silk;Photoperiod_growing-degree_days_to_anthesis;Tassel_branch_number	0	0	0	0	0	0	0	0	0	0	0	0	0	0	0	0	0	0	0	0	1	0	0	0	0	0	1	private
pan_gene_23970	pan_gene_27166	Photoperiod_Growing-degree_days_to_silk	Photoperiod_Growing-degree_days_to_silk	0	0	0	1	0	0	0	0	1	0	0	0	0	0	0	0	0	0	0	0	0	0	0	0	0	0	2	dispensable
pan_gene_23970	pan_gene_29817	Photoperiod_Growing-degree_days_to_silk	Days_to_anthesis;Photoperiod_Growing-degree_days_to_silk;Photoperiod_growing-degree_days_to_anthesis;Tassel_length	0	0	0	1	1	0	0	0	0	0	0	0	0	0	0	0	0	0	0	0	0	0	0	0	0	0	2	dispensable
pan_gene_2440	pan_gene_30663	Photoperiod_Growing-degree_days_to_silk	Photoperiod_Growing-degree_days_to_silk	0	0	0	0	0	0	0	0	0	0	0	0	0	1	0	0	0	0	0	0	0	0	0	0	0	0	1	private
pan_gene_2440	pan_gene_5352	Photoperiod_Growing-degree_days_to_silk	Photoperiod_Growing-degree_days_to_silk;Photoperiod_growing-degree_days_to_anthesis	0	0	0	1	0	0	0	0	0	0	0	0	1	0	0	0	0	1	0	0	1	0	0	0	0	0	4	dispensable
pan_gene_26349	pan_gene_31228	Photoperiod_Growing-degree_days_to_silk	Photoperiod_Growing-degree_days_to_silk;Southern_leaf_blight	0	0	0	1	0	0	0	0	1	0	0	0	0	0	0	0	0	0	0	0	0	0	0	0	0	0	2	dispensable
pan_gene_26694	pan_gene_27708	Days_to_anthesis;Days_to_silk;Ear_height;Nodes_to_ear;Photoperiod_Growing-degree_days_to_silk;Plant_height;Tassel_branch_number	Chlorophyll_A;Height_above_ear;Leaf_width;Photoperiod_Growing-degree_days_to_silk;Photoperiod_growing-degree_days_to_anthesis	0	0	0	0	0	1	0	0	0	0	1	0	0	0	0	0	0	0	0	0	0	0	0	0	0	0	2	dispensable
pan_gene_26694	pan_gene_30093	Days_to_anthesis;Days_to_silk;Ear_height;Nodes_to_ear;Photoperiod_Growing-degree_days_to_silk;Plant_height;Tassel_branch_number	Photoperiod_Growing-degree_days_to_silk;Plant_height;Ratio_of_ear_height_to_total_height	0	0	0	0	0	1	1	0	1	0	0	0	0	0	0	0	0	0	0	1	1	0	0	0	0	0	5	dispensable
pan_gene_26694	pan_gene_5505	Days_to_anthesis;Days_to_silk;Ear_height;Nodes_to_ear;Photoperiod_Growing-degree_days_to_silk;Plant_height;Tassel_branch_number	Boxcox-transformed_leaf_angle;Photoperiod_Growing-degree_days_to_silk;Starch	0	0	0	1	0	0	0	1	1	0	0	0	0	0	0	0	0	0	0	0	0	0	0	0	0	0	3	dispensable
pan_gene_26812	pan_gene_27708	100_Kernel_weight;Height_above_ear;Photoperiod_Growing-degree_days_to_silk;Photoperiod_growing-degree_days_to_anthesis	Chlorophyll_A;Height_above_ear;Leaf_width;Photoperiod_Growing-degree_days_to_silk;Photoperiod_growing-degree_days_to_anthesis	0	0	0	0	0	1	0	0	0	0	1	0	0	0	0	0	0	0	0	0	0	1	0	0	0	0	3	dispensable
pan_gene_26812	pan_gene_28065	100_Kernel_weight;Height_above_ear;Photoperiod_Growing-degree_days_to_silk;Photoperiod_growing-degree_days_to_anthesis	Photoperiod_Growing-degree_days_to_silk;Photoperiod_growing-degree_days_to_anthesis	0	0	0	0	0	0	0	0	1	0	0	0	0	0	0	0	0	0	0	0	0	1	0	0	0	0	2	dispensable
pan_gene_26812	pan_gene_28723	100_Kernel_weight;Height_above_ear;Photoperiod_Growing-degree_days_to_silk;Photoperiod_growing-degree_days_to_anthesis	Photoperiod_Growing-degree_days_to_silk	0	0	0	0	1	0	0	0	0	0	0	0	0	0	0	0	0	0	0	0	0	0	0	0	0	0	1	private
pan_gene_26812	pan_gene_29595	100_Kernel_weight;Height_above_ear;Photoperiod_Growing-degree_days_to_silk;Photoperiod_growing-degree_days_to_anthesis	Nodes_to_ear;PCA_of_metabolites:_PC1;Photoperiod_Growing-degree_days_to_silk;Photoperiod_growing-degree_days_to_anthesis;Tassel_length	0	0	0	1	0	0	0	0	1	0	1	0	0	0	1	0	0	0	0	0	0	0	1	0	0	0	5	dispensable
pan_gene_26812	pan_gene_29624	100_Kernel_weight;Height_above_ear;Photoperiod_Growing-degree_days_to_silk;Photoperiod_growing-degree_days_to_anthesis	Photoperiod_Growing-degree_days_to_silk	0	0	0	1	0	1	0	0	0	1	1	0	0	0	0	1	0	0	0	0	0	0	1	0	0	1	7	dispensable
pan_gene_26812	pan_gene_29695	100_Kernel_weight;Height_above_ear;Photoperiod_Growing-degree_days_to_silk;Photoperiod_growing-degree_days_to_anthesis	Leaf_length;Photoperiod_Growing-degree_days_to_silk;Photoperiod_growing-degree_days_to_anthesis	0	0	0	0	0	0	0	0	0	0	0	0	1	0	0	0	0	0	0	0	0	0	0	0	0	0	1	private
pan_gene_26812	pan_gene_30093	100_Kernel_weight;Height_above_ear;Photoperiod_Growing-degree_days_to_silk;Photoperiod_growing-degree_days_to_anthesis	Photoperiod_Growing-degree_days_to_silk;Plant_height;Ratio_of_ear_height_to_total_height	0	0	0	0	0	1	0	0	1	0	0	0	0	0	0	0	0	0	0	0	0	0	0	0	0	0	2	dispensable
pan_gene_26812	pan_gene_8432	100_Kernel_weight;Height_above_ear;Photoperiod_Growing-degree_days_to_silk;Photoperiod_growing-degree_days_to_anthesis	Photoperiod_Growing-degree_days_to_silk	0	0	0	1	1	1	0	0	1	0	1	0	1	1	1	1	1	0	1	0	0	1	1	0	0	0	13	near-core
pan_gene_26812	pan_gene_92871	100_Kernel_weight;Height_above_ear;Photoperiod_Growing-degree_days_to_silk;Photoperiod_growing-degree_days_to_anthesis	Glucose;Height_above_ear;Height_per_day_(until_flowering);Photoperiod_Growing-degree_days_to_silk;Plant_height	0	0	0	0	0	0	0	0	0	0	0	0	0	0	0	0	0	0	0	0	0	0	0	1	0	0	1	private
pan_gene_26870	pan_gene_27166	Photoperiod_Growing-degree_days_to_silk	Photoperiod_Growing-degree_days_to_silk	0	0	0	1	0	0	0	0	1	0	0	0	0	0	0	0	0	0	0	0	0	0	1	0	1	1	5	dispensable
pan_gene_26870	pan_gene_5505	Photoperiod_Growing-degree_days_to_silk	Boxcox-transformed_leaf_angle;Photoperiod_Growing-degree_days_to_silk;Starch	0	0	0	1	0	0	0	0	0	0	0	0	0	0	0	0	0	0	0	0	0	0	0	0	0	0	1	private
pan_gene_27166	pan_gene_4420	Photoperiod_Growing-degree_days_to_silk	Anthesis-silking_interval;Average_internode_length_(above_ear);Average_internode_length_(below_ear);Leaf_length;Photoperiod_Growing-degree_days_to_silk;Tassel_length	0	0	0	1	1	0	0	0	0	0	0	0	0	1	1	0	0	0	0	0	0	0	0	0	0	0	4	dispensable
pan_gene_27200	pan_gene_8616	Anthesis-silking_interval;Leaf_length;Photoperiod_Growing-degree_days_to_silk	Photoperiod_Growing-degree_days_to_silk;Ratio_of_ear_height_to_total_height	0	0	0	1	1	0	1	1	0	0	1	0	0	0	0	0	0	0	0	0	0	0	0	0	0	0	5	dispensable
pan_gene_27659	pan_gene_29559	Days_to_anthesis;Nodes_per_plant;Photoperiod_Growing-degree_days_to_silk;Photoperiod_growing-degree_days_to_anthesis;Ratio_of_ear_height_to_total_height	Leaf_length;Nodes_to_ear;Photoperiod_Growing-degree_days_to_silk;Photoperiod_growing-degree_days_to_anthesis;Ratio_of_ear_height_to_total_height	0	0	0	0	0	0	0	0	0	1	0	0	0	0	0	0	0	0	0	0	0	0	0	0	0	0	1	private
pan_gene_27659	pan_gene_30093	Days_to_anthesis;Nodes_per_plant;Photoperiod_Growing-degree_days_to_silk;Photoperiod_growing-degree_days_to_anthesis;Ratio_of_ear_height_to_total_height	Photoperiod_Growing-degree_days_to_silk;Plant_height;Ratio_of_ear_height_to_total_height	0	0	0	0	0	1	0	0	0	0	0	0	0	0	0	0	0	0	0	0	0	0	0	0	0	0	1	private
pan_gene_27659	pan_gene_30663	Days_to_anthesis;Nodes_per_plant;Photoperiod_Growing-degree_days_to_silk;Photoperiod_growing-degree_days_to_anthesis;Ratio_of_ear_height_to_total_height	Photoperiod_Growing-degree_days_to_silk	0	0	0	0	0	0	1	0	0	0	0	0	0	0	0	0	0	0	0	0	0	0	0	0	0	0	1	private
pan_gene_27708	pan_gene_29595	Chlorophyll_A;Height_above_ear;Leaf_width;Photoperiod_Growing-degree_days_to_silk;Photoperiod_growing-degree_days_to_anthesis	Nodes_to_ear;PCA_of_metabolites:_PC1;Photoperiod_Growing-degree_days_to_silk;Photoperiod_growing-degree_days_to_anthesis;Tassel_length	0	0	0	0	0	0	0	0	0	0	1	0	0	0	0	0	0	0	0	0	0	0	0	0	0	0	1	private
pan_gene_27708	pan_gene_29624	Chlorophyll_A;Height_above_ear;Leaf_width;Photoperiod_Growing-degree_days_to_silk;Photoperiod_growing-degree_days_to_anthesis	Photoperiod_Growing-degree_days_to_silk	0	0	0	0	0	1	0	0	0	0	0	0	0	0	0	0	0	0	0	0	0	0	0	0	0	0	1	private
pan_gene_27708	pan_gene_30093	Chlorophyll_A;Height_above_ear;Leaf_width;Photoperiod_Growing-degree_days_to_silk;Photoperiod_growing-degree_days_to_anthesis	Photoperiod_Growing-degree_days_to_silk;Plant_height;Ratio_of_ear_height_to_total_height	0	0	0	0	0	1	0	0	0	0	0	0	0	0	0	0	0	0	0	0	0	0	0	0	0	0	1	private
pan_gene_27708	pan_gene_30783	Chlorophyll_A;Height_above_ear;Leaf_width;Photoperiod_Growing-degree_days_to_silk;Photoperiod_growing-degree_days_to_anthesis	Ear_height;Glutamate;Photoperiod_Growing-degree_days_to_silk	0	0	0	0	0	1	0	0	0	0	1	0	0	0	0	0	0	0	0	0	0	0	0	0	0	0	2	dispensable
pan_gene_27708	pan_gene_64567	Chlorophyll_A;Height_above_ear;Leaf_width;Photoperiod_Growing-degree_days_to_silk;Photoperiod_growing-degree_days_to_anthesis	Average_internode_length_(below_ear);Ear_height;Photoperiod_Growing-degree_days_to_silk	0	0	0	0	0	0	0	0	0	1	0	0	0	0	0	0	0	0	0	0	0	0	0	0	0	0	1	private
pan_gene_27708	pan_gene_8815	Chlorophyll_A;Height_above_ear;Leaf_width;Photoperiod_Growing-degree_days_to_silk;Photoperiod_growing-degree_days_to_anthesis	Days_to_anthesis;Photoperiod_Growing-degree_days_to_silk;Photoperiod_growing-degree_days_to_anthesis;Tassel_branch_number	0	0	0	0	0	1	0	0	0	0	0	0	0	0	0	0	0	0	0	0	0	0	0	0	0	0	1	private
pan_gene_27715	pan_gene_28065	Photoperiod_Growing-degree_days_to_silk;Photoperiod_growing-degree_days_to_anthesis;Stalk_strength;Sucrose	Photoperiod_Growing-degree_days_to_silk;Photoperiod_growing-degree_days_to_anthesis	0	0	0	0	0	0	0	0	0	0	0	0	0	0	0	0	0	0	0	0	0	0	1	0	0	0	1	private
pan_gene_28065	pan_gene_28691	Photoperiod_Growing-degree_days_to_silk;Photoperiod_growing-degree_days_to_anthesis	Photoperiod_Growing-degree_days_to_silk	0	0	0	0	1	0	0	1	1	0	0	0	0	0	0	0	0	0	0	0	0	0	0	0	0	0	3	dispensable
pan_gene_28065	pan_gene_29595	Photoperiod_Growing-degree_days_to_silk;Photoperiod_growing-degree_days_to_anthesis	Nodes_to_ear;PCA_of_metabolites:_PC1;Photoperiod_Growing-degree_days_to_silk;Photoperiod_growing-degree_days_to_anthesis;Tassel_length	0	0	0	0	0	0	0	1	0	0	0	0	0	0	0	0	0	0	0	0	0	1	1	0	0	0	3	dispensable
pan_gene_28065	pan_gene_29624	Photoperiod_Growing-degree_days_to_silk;Photoperiod_growing-degree_days_to_anthesis	Photoperiod_Growing-degree_days_to_silk	0	0	0	0	0	0	1	0	0	1	0	1	0	0	0	0	0	0	0	0	0	0	1	0	0	0	4	dispensable
pan_gene_28065	pan_gene_31288	Photoperiod_Growing-degree_days_to_silk;Photoperiod_growing-degree_days_to_anthesis	Nodes_to_ear;Photoperiod_Growing-degree_days_to_silk;Tassel_branch_number	0	0	0	0	1	0	0	0	0	0	0	0	0	0	0	0	0	0	0	0	0	0	0	0	0	0	1	private
pan_gene_28065	pan_gene_64567	Photoperiod_Growing-degree_days_to_silk;Photoperiod_growing-degree_days_to_anthesis	Average_internode_length_(below_ear);Ear_height;Photoperiod_Growing-degree_days_to_silk	0	0	0	0	0	0	0	1	1	0	0	0	0	0	0	0	0	0	0	0	0	0	0	0	0	0	2	dispensable
pan_gene_28065	pan_gene_8432	Photoperiod_Growing-degree_days_to_silk;Photoperiod_growing-degree_days_to_anthesis	Photoperiod_Growing-degree_days_to_silk	0	0	0	0	1	0	0	1	1	0	0	0	0	0	0	1	0	0	0	0	0	0	0	0	0	1	5	dispensable
pan_gene_28610	pan_gene_4420	Nitrate;PCA_of_metabolites:_PC1;Photoperiod_Growing-degree_days_to_silk;Photoperiod_growing-degree_days_to_anthesis;Plant_height	Anthesis-silking_interval;Average_internode_length_(above_ear);Average_internode_length_(below_ear);Leaf_length;Photoperiod_Growing-degree_days_to_silk;Tassel_length	0	0	0	1	1	0	0	0	0	0	1	0	1	0	0	0	0	0	0	0	0	0	0	0	0	0	4	dispensable
pan_gene_28689	pan_gene_42520	Photoperiod_Growing-degree_days_to_silk;Photoperiod_growing-degree_days_to_anthesis	Photoperiod_Growing-degree_days_to_silk	0	0	0	1	0	0	0	0	0	0	0	0	0	0	0	0	0	0	0	0	0	0	0	0	0	0	1	private
pan_gene_28691	pan_gene_28723	Photoperiod_Growing-degree_days_to_silk	Photoperiod_Growing-degree_days_to_silk	0	0	0	0	0	0	0	0	0	1	0	0	0	0	0	0	0	0	0	0	0	0	0	0	0	0	1	private
pan_gene_28691	pan_gene_30093	Photoperiod_Growing-degree_days_to_silk	Photoperiod_Growing-degree_days_to_silk;Plant_height;Ratio_of_ear_height_to_total_height	0	0	0	0	0	1	0	0	0	0	0	0	0	0	0	0	0	0	0	0	0	0	0	0	0	0	1	private
pan_gene_28691	pan_gene_30663	Photoperiod_Growing-degree_days_to_silk	Photoperiod_Growing-degree_days_to_silk	0	0	0	0	1	0	0	0	0	0	0	0	0	1	0	0	0	0	0	0	0	0	0	0	0	0	2	dispensable
pan_gene_28691	pan_gene_8432	Photoperiod_Growing-degree_days_to_silk	Photoperiod_Growing-degree_days_to_silk	0	0	0	1	0	1	0	1	1	0	1	1	1	0	0	0	1	0	0	0	0	0	1	0	1	1	11	near-core
pan_gene_28691	pan_gene_8815	Photoperiod_Growing-degree_days_to_silk	Days_to_anthesis;Photoperiod_Growing-degree_days_to_silk;Photoperiod_growing-degree_days_to_anthesis;Tassel_branch_number	0	0	0	0	0	1	0	0	0	0	0	0	0	0	0	0	0	0	0	0	0	0	0	0	0	0	1	private
pan_gene_28723	pan_gene_31288	Photoperiod_Growing-degree_days_to_silk	Nodes_to_ear;Photoperiod_Growing-degree_days_to_silk;Tassel_branch_number	0	0	0	0	1	0	0	0	0	0	0	0	0	0	0	0	0	0	0	0	0	0	0	0	0	0	1	private
pan_gene_28732	pan_gene_4608	Anthesis-silking_interval;Days_to_anthesis;Ear_height;Leaf_length;Leaf_width;Nodes_per_plant;Photoperiod_Growing-degree_days_to_silk;Photoperiod_growing-degree_days_to_anthesis	Photoperiod_Growing-degree_days_to_silk	0	0	0	1	0	0	0	0	1	0	0	0	0	0	0	0	0	0	0	0	0	0	0	0	0	0	2	dispensable
pan_gene_28883	pan_gene_5505	Height_per_day_(until_flowering);Nodes_per_plant;Photoperiod_Growing-degree_days_to_silk;Photoperiod_growing-degree_days_to_anthesis;Ratio_of_ear_height_to_total_height	Boxcox-transformed_leaf_angle;Photoperiod_Growing-degree_days_to_silk;Starch	0	0	0	0	0	0	0	0	0	0	0	0	1	1	0	0	0	0	0	0	0	0	0	0	0	0	2	dispensable
pan_gene_29541	pan_gene_94533	Nodes_per_plant;Photoperiod_Growing-degree_days_to_silk	Nodes_above_ear;Photoperiod_Growing-degree_days_to_silk	0	0	0	1	0	0	0	0	0	0	0	0	0	0	0	0	0	0	0	0	0	0	0	0	0	0	1	private
pan_gene_29559	pan_gene_29695	Leaf_length;Nodes_to_ear;Photoperiod_Growing-degree_days_to_silk;Photoperiod_growing-degree_days_to_anthesis;Ratio_of_ear_height_to_total_height	Leaf_length;Photoperiod_Growing-degree_days_to_silk;Photoperiod_growing-degree_days_to_anthesis	0	0	0	0	0	0	0	0	0	1	0	0	0	0	0	0	0	0	0	0	0	0	0	0	0	0	1	private
pan_gene_29559	pan_gene_8335	Leaf_length;Nodes_to_ear;Photoperiod_Growing-degree_days_to_silk;Photoperiod_growing-degree_days_to_anthesis;Ratio_of_ear_height_to_total_height	Average_internode_length_(whole_plant);Photoperiod_Growing-degree_days_to_silk;Photoperiod_growing-degree_days_to_anthesis	0	0	0	0	0	0	0	0	0	1	0	0	0	0	0	0	0	0	0	0	0	0	0	0	0	0	1	private
pan_gene_29595	pan_gene_29624	Nodes_to_ear;PCA_of_metabolites:_PC1;Photoperiod_Growing-degree_days_to_silk;Photoperiod_growing-degree_days_to_anthesis;Tassel_length	Photoperiod_Growing-degree_days_to_silk	0	0	0	1	0	0	0	0	0	0	0	0	0	0	0	0	0	0	0	0	0	0	1	0	0	0	2	dispensable
pan_gene_29595	pan_gene_30093	Nodes_to_ear;PCA_of_metabolites:_PC1;Photoperiod_Growing-degree_days_to_silk;Photoperiod_growing-degree_days_to_anthesis;Tassel_length	Photoperiod_Growing-degree_days_to_silk;Plant_height;Ratio_of_ear_height_to_total_height	0	0	0	0	0	0	0	0	1	0	0	0	0	0	0	0	0	0	0	0	0	0	0	0	0	0	1	private
pan_gene_29595	pan_gene_64567	Nodes_to_ear;PCA_of_metabolites:_PC1;Photoperiod_Growing-degree_days_to_silk;Photoperiod_growing-degree_days_to_anthesis;Tassel_length	Average_internode_length_(below_ear);Ear_height;Photoperiod_Growing-degree_days_to_silk	0	0	0	0	0	0	0	1	0	0	0	0	0	0	0	0	0	0	0	0	0	0	0	0	0	0	1	private
pan_gene_29624	pan_gene_30093	Photoperiod_Growing-degree_days_to_silk	Photoperiod_Growing-degree_days_to_silk;Plant_height;Ratio_of_ear_height_to_total_height	0	0	0	0	0	1	0	1	1	0	0	0	0	1	0	0	0	0	0	0	1	0	0	0	0	0	5	dispensable
pan_gene_29624	pan_gene_5505	Photoperiod_Growing-degree_days_to_silk	Boxcox-transformed_leaf_angle;Photoperiod_Growing-degree_days_to_silk;Starch	0	0	0	1	0	0	0	0	1	0	0	0	0	0	0	0	0	0	0	0	0	0	0	0	0	0	2	dispensable
pan_gene_29624	pan_gene_8432	Photoperiod_Growing-degree_days_to_silk	Photoperiod_Growing-degree_days_to_silk	0	0	0	1	0	1	0	0	0	0	0	0	0	0	0	0	0	0	0	0	0	0	1	0	0	0	3	dispensable
pan_gene_29695	pan_gene_8432	Leaf_length;Photoperiod_Growing-degree_days_to_silk;Photoperiod_growing-degree_days_to_anthesis	Photoperiod_Growing-degree_days_to_silk	0	0	0	0	0	0	0	0	0	0	0	0	1	0	0	0	0	0	0	0	0	0	0	0	0	0	1	private
pan_gene_29703	pan_gene_30663	Average_internode_length_(below_ear);Ear_height;Photoperiod_Growing-degree_days_to_silk	Photoperiod_Growing-degree_days_to_silk	0	0	0	0	0	0	0	0	0	0	0	0	0	1	0	0	1	0	0	0	0	0	0	0	0	0	2	dispensable
pan_gene_29703	pan_gene_4329	Average_internode_length_(below_ear);Ear_height;Photoperiod_Growing-degree_days_to_silk	Ear_height;Photoperiod_Growing-degree_days_to_silk	0	0	0	1	0	0	1	0	1	0	0	0	0	1	0	0	1	0	0	0	0	0	0	1	0	0	6	dispensable
pan_gene_29703	pan_gene_5352	Average_internode_length_(below_ear);Ear_height;Photoperiod_Growing-degree_days_to_silk	Photoperiod_Growing-degree_days_to_silk;Photoperiod_growing-degree_days_to_anthesis	0	0	0	1	1	0	0	0	1	0	1	0	0	0	0	0	0	0	0	0	1	0	0	1	0	0	6	dispensable
pan_gene_29817	pan_gene_29887	Days_to_anthesis;Photoperiod_Growing-degree_days_to_silk;Photoperiod_growing-degree_days_to_anthesis;Tassel_length	Anthesis-silking_interval;Days_to_anthesis;Leaf_width;Photoperiod_Growing-degree_days_to_silk	0	0	0	1	1	0	0	0	0	0	0	0	1	0	0	0	0	0	0	0	0	0	0	0	0	0	3	dispensable
pan_gene_29817	pan_gene_4420	Days_to_anthesis;Photoperiod_Growing-degree_days_to_silk;Photoperiod_growing-degree_days_to_anthesis;Tassel_length	Anthesis-silking_interval;Average_internode_length_(above_ear);Average_internode_length_(below_ear);Leaf_length;Photoperiod_Growing-degree_days_to_silk;Tassel_length	0	0	0	1	1	0	0	0	0	0	1	0	1	0	1	0	1	0	0	0	0	0	0	0	0	0	6	dispensable
pan_gene_29887	pan_gene_4420	Anthesis-silking_interval;Days_to_anthesis;Leaf_width;Photoperiod_Growing-degree_days_to_silk	Anthesis-silking_interval;Average_internode_length_(above_ear);Average_internode_length_(below_ear);Leaf_length;Photoperiod_Growing-degree_days_to_silk;Tassel_length	0	0	0	1	0	0	0	0	0	0	0	0	0	0	0	0	0	0	0	0	0	0	0	0	0	0	1	private
pan_gene_30093	pan_gene_30949	Photoperiod_Growing-degree_days_to_silk;Plant_height;Ratio_of_ear_height_to_total_height	Photoperiod_Growing-degree_days_to_silk	0	0	0	0	0	0	0	0	0	1	0	0	0	0	0	0	0	0	0	0	0	0	0	0	0	0	1	private
pan_gene_30093	pan_gene_5772	Photoperiod_Growing-degree_days_to_silk;Plant_height;Ratio_of_ear_height_to_total_height	Photoperiod_Growing-degree_days_to_silk	0	0	0	0	0	1	0	0	1	0	0	0	0	0	0	0	0	0	0	1	1	0	0	0	0	0	4	dispensable
pan_gene_30093	pan_gene_8335	Photoperiod_Growing-degree_days_to_silk;Plant_height;Ratio_of_ear_height_to_total_height	Average_internode_length_(whole_plant);Photoperiod_Growing-degree_days_to_silk;Photoperiod_growing-degree_days_to_anthesis	0	0	0	0	0	1	0	0	1	1	0	0	0	0	0	0	0	0	0	1	1	0	0	0	0	0	5	dispensable
pan_gene_30093	pan_gene_8432	Photoperiod_Growing-degree_days_to_silk;Plant_height;Ratio_of_ear_height_to_total_height	Photoperiod_Growing-degree_days_to_silk	0	0	0	0	0	1	0	0	1	1	0	0	0	0	0	0	0	0	1	1	1	0	1	0	0	0	7	dispensable
pan_gene_30664	pan_gene_8335	Photoperiod_Growing-degree_days_to_silk;Starch	Average_internode_length_(whole_plant);Photoperiod_Growing-degree_days_to_silk;Photoperiod_growing-degree_days_to_anthesis	0	0	0	1	0	0	0	0	0	0	0	0	0	0	0	0	0	0	0	0	0	0	0	0	0	0	1	private
pan_gene_30783	pan_gene_8432	Ear_height;Glutamate;Photoperiod_Growing-degree_days_to_silk	Photoperiod_Growing-degree_days_to_silk	0	0	0	0	0	1	0	0	1	0	0	0	0	0	0	0	0	0	0	0	0	0	0	0	0	0	2	dispensable
pan_gene_31673	pan_gene_8382	Photoperiod_Growing-degree_days_to_silk	Photoperiod_Growing-degree_days_to_silk;Photoperiod_growing-degree_days_to_anthesis;Ratio_of_ear_height_to_total_height	0	0	0	1	0	0	0	0	0	0	0	0	0	0	0	0	0	0	0	0	0	0	0	0	0	0	1	private
pan_gene_4329	pan_gene_5352	Ear_height;Photoperiod_Growing-degree_days_to_silk	Photoperiod_Growing-degree_days_to_silk;Photoperiod_growing-degree_days_to_anthesis	0	0	0	1	1	0	0	0	0	1	0	0	1	0	0	1	0	1	0	0	1	0	0	0	0	1	8	dispensable
pan_gene_4420	pan_gene_4608	Anthesis-silking_interval;Average_internode_length_(above_ear);Average_internode_length_(below_ear);Leaf_length;Photoperiod_Growing-degree_days_to_silk;Tassel_length	Photoperiod_Growing-degree_days_to_silk	0	0	0	1	0	0	0	0	0	0	0	0	0	0	0	0	0	0	0	0	0	0	0	0	0	0	1	private
pan_gene_4540	pan_gene_8321	Nodes_to_ear;Photoperiod_Growing-degree_days_to_silk;Stalk_strength	Photoperiod_Growing-degree_days_to_silk;Photoperiod_growing-degree_days_to_anthesis;Tassel_branch_number	0	0	0	1	0	0	0	0	0	0	0	0	1	0	0	0	0	1	0	0	0	0	0	0	0	0	3	dispensable
pan_gene_4608	pan_gene_8433	Photoperiod_Growing-degree_days_to_silk	Photoperiod_Growing-degree_days_to_silk	0	0	0	0	0	0	0	0	1	1	0	0	0	1	0	0	0	0	0	1	1	0	0	0	1	0	6	dispensable
pan_gene_5352	pan_gene_8616	Photoperiod_Growing-degree_days_to_silk;Photoperiod_growing-degree_days_to_anthesis	Photoperiod_Growing-degree_days_to_silk;Ratio_of_ear_height_to_total_height	0	0	0	1	1	0	0	0	0	1	1	0	1	1	0	0	0	1	0	0	1	0	0	1	0	1	10	dispensable
pan_gene_5505	pan_gene_5772	Boxcox-transformed_leaf_angle;Photoperiod_Growing-degree_days_to_silk;Starch	Photoperiod_Growing-degree_days_to_silk	0	0	0	1	0	0	0	0	1	0	0	0	0	0	0	0	0	0	0	0	0	0	0	0	0	0	2	dispensable
pan_gene_5505	pan_gene_8335	Boxcox-transformed_leaf_angle;Photoperiod_Growing-degree_days_to_silk;Starch	Average_internode_length_(whole_plant);Photoperiod_Growing-degree_days_to_silk;Photoperiod_growing-degree_days_to_anthesis	0	0	0	1	0	0	0	0	0	0	0	0	0	0	0	0	0	0	0	0	0	0	0	0	0	0	1	private
pan_gene_5505	pan_gene_8432	Boxcox-transformed_leaf_angle;Photoperiod_Growing-degree_days_to_silk;Starch	Photoperiod_Growing-degree_days_to_silk	0	0	0	1	0	0	0	0	0	0	0	0	0	0	0	0	0	0	0	0	0	0	0	0	0	0	1	private
pan_gene_64567	pan_gene_8432	Average_internode_length_(below_ear);Ear_height;Photoperiod_Growing-degree_days_to_silk	Photoperiod_Growing-degree_days_to_silk	0	0	0	0	0	0	0	1	0	1	0	0	0	0	0	0	0	1	0	0	0	0	0	0	0	0	3	dispensable
pan_gene_8432	pan_gene_8815	Photoperiod_Growing-degree_days_to_silk	Days_to_anthesis;Photoperiod_Growing-degree_days_to_silk;Photoperiod_growing-degree_days_to_anthesis;Tassel_branch_number	0	0	0	0	0	1	0	0	0	0	0	0	0	0	0	0	0	0	0	0	0	0	0	0	0	0	1	private
pan_gene_102846	pan_gene_10831	Anthesis-silking_interval;Photoperiod_Growing-degree_days_to_silk	Boxcox-transformed_leaf_angle;Ear_row_number;Photoperiod_Growing-degree_days_to_silk	0	0	0	0	1	0	0	0	0	0	0	0	0	0	0	0	0	0	0	0	0	0	0	0	0	0	1	private
pan_gene_103264	pan_gene_22636	Photoperiod_Growing-degree_days_to_silk	Photoperiod_Growing-degree_days_to_silk	0	0	0	0	1	0	0	0	0	0	0	0	0	0	0	0	0	0	0	0	0	0	0	0	0	0	1	private
pan_gene_10756	pan_gene_26812	Ear_height;Photoperiod_Growing-degree_days_to_silk;Tassel_branch_number	100_Kernel_weight;Height_above_ear;Photoperiod_Growing-degree_days_to_silk;Photoperiod_growing-degree_days_to_anthesis	0	0	0	0	1	0	0	0	0	0	0	0	0	0	0	0	0	0	0	0	0	0	1	0	0	0	2	dispensable
pan_gene_10762	pan_gene_16202	Boxcox-transformed_leaf_angle;Photoperiod_Growing-degree_days_to_silk	Average_internode_length_(below_ear);Photoperiod_Growing-degree_days_to_silk	0	0	0	0	1	0	0	0	0	0	0	1	0	0	0	0	0	0	0	0	0	0	0	0	0	0	2	dispensable
pan_gene_10762	pan_gene_17383	Boxcox-transformed_leaf_angle;Photoperiod_Growing-degree_days_to_silk	Photoperiod_Growing-degree_days_to_silk	0	0	0	0	1	0	0	0	0	0	0	0	0	0	0	0	0	0	0	0	0	0	0	0	0	0	1	private
pan_gene_10762	pan_gene_31443	Boxcox-transformed_leaf_angle;Photoperiod_Growing-degree_days_to_silk	Photoperiod_Growing-degree_days_to_silk	0	0	0	0	1	0	1	0	0	0	1	0	0	0	0	0	0	0	0	1	1	0	0	0	1	0	6	dispensable
pan_gene_10762	pan_gene_8393	Boxcox-transformed_leaf_angle;Photoperiod_Growing-degree_days_to_silk	Photoperiod_Growing-degree_days_to_silk;Photoperiod_growing-degree_days_to_anthesis;Plant_height;Ratio_of_ear_height_to_total_height	0	0	0	0	1	0	0	0	0	0	0	0	0	0	0	0	0	0	0	0	0	0	0	0	0	0	1	private
pan_gene_10789	pan_gene_5505	Photoperiod_Growing-degree_days_to_silk	Boxcox-transformed_leaf_angle;Photoperiod_Growing-degree_days_to_silk;Starch	0	0	0	0	1	0	0	0	0	0	0	0	0	0	0	0	0	0	0	0	0	0	0	0	0	0	1	private
pan_gene_10824	pan_gene_3463	Ear_height;Nodes_to_ear;Photoperiod_Growing-degree_days_to_silk;Plant_height	100_Kernel_weight;Days_to_anthesis;Leaf_width;Photoperiod_Growing-degree_days_to_silk;Photoperiod_growing-degree_days_to_anthesis	0	0	0	0	1	0	0	0	0	0	0	0	0	0	0	0	0	0	0	0	0	0	0	0	0	0	1	private
pan_gene_10829	pan_gene_20256	100_Kernel_weight;Nodes_to_ear;Photoperiod_Growing-degree_days_to_silk;Plant_height	Nodes_per_plant;Photoperiod_Growing-degree_days_to_silk	0	0	0	0	1	0	0	0	0	0	0	0	0	0	0	0	0	0	0	0	0	0	0	0	0	0	1	private
pan_gene_10831	pan_gene_29660	Boxcox-transformed_leaf_angle;Ear_row_number;Photoperiod_Growing-degree_days_to_silk	Photoperiod_Growing-degree_days_to_silk	0	0	0	0	1	0	0	0	0	0	0	0	0	0	0	0	0	0	0	0	0	0	0	0	0	0	1	private
pan_gene_10925	pan_gene_18695	Average_internode_length_(below_ear);Leaf_width;Photoperiod_Growing-degree_days_to_silk	Photoperiod_Growing-degree_days_to_silk	0	0	0	0	0	0	0	1	0	0	0	1	0	0	0	0	0	0	0	0	1	0	0	0	0	0	3	dispensable
pan_gene_10925	pan_gene_28689	Average_internode_length_(below_ear);Leaf_width;Photoperiod_Growing-degree_days_to_silk	Photoperiod_Growing-degree_days_to_silk;Photoperiod_growing-degree_days_to_anthesis	0	0	0	0	0	0	0	0	0	0	0	0	0	0	0	0	0	0	0	0	0	0	1	0	0	0	1	private
pan_gene_10925	pan_gene_29411	Average_internode_length_(below_ear);Leaf_width;Photoperiod_Growing-degree_days_to_silk	Photoperiod_Growing-degree_days_to_silk	0	0	0	0	0	0	0	0	0	0	0	0	0	0	0	0	0	0	0	0	0	0	0	0	0	1	1	private
pan_gene_1104	pan_gene_27146	Photoperiod_Growing-degree_days_to_silk	Photoperiod_Growing-degree_days_to_silk	0	0	0	0	1	0	0	0	0	0	0	0	0	0	0	0	0	0	0	0	0	0	0	0	0	0	1	private
pan_gene_12016	pan_gene_20256	Nodes_per_plant;Nodes_to_ear;Photoperiod_Growing-degree_days_to_silk;Photoperiod_growing-degree_days_to_anthesis;Southern_leaf_blight	Nodes_per_plant;Photoperiod_Growing-degree_days_to_silk	0	0	0	0	1	0	0	0	0	0	1	0	0	0	0	0	0	0	0	0	0	1	0	1	0	0	4	dispensable
pan_gene_12016	pan_gene_20496	Nodes_per_plant;Nodes_to_ear;Photoperiod_Growing-degree_days_to_silk;Photoperiod_growing-degree_days_to_anthesis;Southern_leaf_blight	Average_internode_length_(below_ear);Photoperiod_Growing-degree_days_to_silk	0	0	0	0	1	1	0	0	1	0	0	0	0	0	0	0	0	0	0	0	0	0	0	0	0	0	3	dispensable
pan_gene_12109	pan_gene_5772	Days_to_anthesis;Ear_row_number;Photoperiod_Growing-degree_days_to_silk;Southern_leaf_blight	Photoperiod_Growing-degree_days_to_silk	0	0	0	0	0	0	0	0	0	1	0	0	0	0	0	0	0	0	0	0	0	0	0	0	0	0	1	private
pan_gene_13069	pan_gene_27808	Photoperiod_Growing-degree_days_to_silk	Average_internode_length_(below_ear);Boxcox-transformed_leaf_angle;Photoperiod_Growing-degree_days_to_silk	0	0	0	0	1	0	0	0	0	0	0	0	0	0	0	0	0	0	0	0	0	0	0	0	0	0	1	private
pan_gene_13069	pan_gene_28883	Photoperiod_Growing-degree_days_to_silk	Height_per_day_(until_flowering);Nodes_per_plant;Photoperiod_Growing-degree_days_to_silk;Photoperiod_growing-degree_days_to_anthesis;Ratio_of_ear_height_to_total_height	0	0	0	0	1	0	0	1	0	0	0	0	0	0	0	0	0	0	0	0	0	0	0	0	0	0	2	dispensable
pan_gene_14291	pan_gene_29712	Photoperiod_Growing-degree_days_to_silk;Photoperiod_growing-degree_days_to_anthesis	Photoperiod_Growing-degree_days_to_silk;Photoperiod_growing-degree_days_to_anthesis	0	0	0	0	1	0	0	0	0	0	0	0	0	0	0	0	0	0	0	0	0	0	1	0	0	0	2	dispensable
pan_gene_14361	pan_gene_29703	Photoperiod_Growing-degree_days_to_silk	Average_internode_length_(below_ear);Ear_height;Photoperiod_Growing-degree_days_to_silk	0	0	0	0	1	0	0	0	0	0	0	0	0	0	0	0	0	0	0	0	0	0	0	0	0	0	1	private
pan_gene_14361	pan_gene_4608	Photoperiod_Growing-degree_days_to_silk	Photoperiod_Growing-degree_days_to_silk	0	0	0	0	1	0	0	0	0	1	1	0	0	0	0	0	0	0	0	0	0	0	0	1	0	0	4	dispensable
pan_gene_14462	pan_gene_20452	Photoperiod_Growing-degree_days_to_silk;Total_amino_acids	Photoperiod_Growing-degree_days_to_silk	0	0	0	0	1	0	0	0	0	0	0	0	0	0	0	0	0	0	0	0	0	0	0	0	0	0	1	private
pan_gene_14945	pan_gene_23858	Days_to_silk;Photoperiod_Growing-degree_days_to_silk	Photoperiod_Growing-degree_days_to_silk	0	0	0	0	1	0	0	0	0	0	0	0	0	0	0	0	0	0	0	0	0	0	0	0	0	0	1	private
pan_gene_14945	pan_gene_29702	Days_to_silk;Photoperiod_Growing-degree_days_to_silk	Ear_height;Photoperiod_Growing-degree_days_to_silk	0	0	0	0	1	0	0	0	0	0	0	0	0	0	0	0	0	0	0	0	0	0	0	0	0	0	1	private
pan_gene_14945	pan_gene_29799	Days_to_silk;Photoperiod_Growing-degree_days_to_silk	Anthesis-silking_interval;Photoperiod_Growing-degree_days_to_silk	0	0	0	0	1	0	0	0	0	0	0	0	0	0	0	0	0	0	0	0	0	0	0	0	0	0	1	private
pan_gene_14960	pan_gene_29559	Photoperiod_Growing-degree_days_to_silk	Leaf_length;Nodes_to_ear;Photoperiod_Growing-degree_days_to_silk;Photoperiod_growing-degree_days_to_anthesis;Ratio_of_ear_height_to_total_height	0	0	0	0	0	0	0	0	0	0	0	0	0	0	0	1	0	0	0	0	0	0	0	0	0	0	1	private
pan_gene_15101	pan_gene_17383	Height_above_ear;Photoperiod_Growing-degree_days_to_silk	Photoperiod_Growing-degree_days_to_silk	0	0	0	0	1	0	0	0	0	0	0	0	0	0	0	0	0	0	0	0	0	0	0	0	0	0	1	private
pan_gene_15101	pan_gene_20360	Height_above_ear;Photoperiod_Growing-degree_days_to_silk	Cob_diameter;Photoperiod_Growing-degree_days_to_silk	0	0	0	0	1	0	0	0	1	0	0	0	0	0	0	0	0	0	0	1	1	0	1	0	0	0	5	dispensable
pan_gene_15101	pan_gene_23858	Height_above_ear;Photoperiod_Growing-degree_days_to_silk	Photoperiod_Growing-degree_days_to_silk	0	0	0	0	1	0	0	0	0	0	0	0	0	0	0	0	0	0	0	0	0	0	0	0	0	0	1	private
pan_gene_15101	pan_gene_27685	Height_above_ear;Photoperiod_Growing-degree_days_to_silk	Photoperiod_Growing-degree_days_to_silk	0	0	0	0	1	1	0	0	0	0	0	0	0	0	0	0	0	0	0	0	0	0	0	0	0	0	2	dispensable
pan_gene_15101	pan_gene_28610	Height_above_ear;Photoperiod_Growing-degree_days_to_silk	Nitrate;PCA_of_metabolites:_PC1;Photoperiod_Growing-degree_days_to_silk;Photoperiod_growing-degree_days_to_anthesis;Plant_height	0	0	0	0	1	1	0	0	0	0	0	0	0	0	0	0	0	0	0	1	0	1	1	0	0	0	5	dispensable
pan_gene_15101	pan_gene_29887	Height_above_ear;Photoperiod_Growing-degree_days_to_silk	Anthesis-silking_interval;Days_to_anthesis;Leaf_width;Photoperiod_Growing-degree_days_to_silk	0	0	0	0	1	0	0	0	0	0	0	0	0	0	0	0	0	0	0	0	0	0	0	0	0	0	1	private
pan_gene_15101	pan_gene_4420	Height_above_ear;Photoperiod_Growing-degree_days_to_silk	Anthesis-silking_interval;Average_internode_length_(above_ear);Average_internode_length_(below_ear);Leaf_length;Photoperiod_Growing-degree_days_to_silk;Tassel_length	0	0	0	0	1	0	0	0	0	0	1	0	0	0	0	0	0	0	0	0	0	0	0	0	0	0	2	dispensable
pan_gene_16202	pan_gene_17383	Average_internode_length_(below_ear);Photoperiod_Growing-degree_days_to_silk	Photoperiod_Growing-degree_days_to_silk	0	0	0	0	1	0	0	0	0	0	0	0	0	0	0	0	0	0	0	0	0	0	0	0	0	0	1	private
pan_gene_16202	pan_gene_27988	Average_internode_length_(below_ear);Photoperiod_Growing-degree_days_to_silk	Photoperiod_Growing-degree_days_to_silk	0	0	0	0	1	0	0	0	0	0	0	0	0	0	0	0	0	0	0	0	0	0	0	0	0	0	1	private
pan_gene_16202	pan_gene_28616	Average_internode_length_(below_ear);Photoperiod_Growing-degree_days_to_silk	Photoperiod_Growing-degree_days_to_silk;Photoperiod_growing-degree_days_to_anthesis	0	0	0	0	1	0	0	0	0	0	0	0	0	0	0	0	0	0	0	0	0	0	0	0	0	0	1	private
pan_gene_16202	pan_gene_29817	Average_internode_length_(below_ear);Photoperiod_Growing-degree_days_to_silk	Days_to_anthesis;Photoperiod_Growing-degree_days_to_silk;Photoperiod_growing-degree_days_to_anthesis;Tassel_length	0	0	0	0	1	0	0	0	0	0	0	0	0	0	0	0	0	0	0	0	0	0	0	0	0	0	1	private
pan_gene_16202	pan_gene_29887	Average_internode_length_(below_ear);Photoperiod_Growing-degree_days_to_silk	Anthesis-silking_interval;Days_to_anthesis;Leaf_width;Photoperiod_Growing-degree_days_to_silk	0	0	0	0	1	0	0	0	0	0	0	1	0	0	0	0	0	0	0	0	0	0	0	0	0	0	2	dispensable
pan_gene_16832	pan_gene_1919	Days_to_anthesis;Photoperiod_Growing-degree_days_to_silk	Photoperiod_Growing-degree_days_to_silk	0	0	0	0	1	0	0	0	0	0	0	0	0	0	0	0	0	0	0	1	0	0	0	0	0	0	2	dispensable
pan_gene_16832	pan_gene_22636	Days_to_anthesis;Photoperiod_Growing-degree_days_to_silk	Photoperiod_Growing-degree_days_to_silk	0	0	0	0	1	0	0	1	1	0	0	0	0	0	0	0	0	0	0	0	0	0	0	1	0	0	4	dispensable
pan_gene_17383	pan_gene_23970	Photoperiod_Growing-degree_days_to_silk	Photoperiod_Growing-degree_days_to_silk	0	0	0	0	1	0	0	0	0	0	0	0	0	0	0	0	0	0	0	0	0	0	0	0	0	0	1	private
pan_gene_17383	pan_gene_27166	Photoperiod_Growing-degree_days_to_silk	Photoperiod_Growing-degree_days_to_silk	0	0	0	0	1	0	0	0	0	0	0	0	0	0	0	0	0	0	0	0	0	0	0	0	0	0	1	private
pan_gene_17383	pan_gene_27988	Photoperiod_Growing-degree_days_to_silk	Photoperiod_Growing-degree_days_to_silk	0	0	0	0	1	0	0	0	0	0	0	0	0	0	0	0	0	0	0	0	0	0	0	0	0	0	1	private
pan_gene_17383	pan_gene_29733	Photoperiod_Growing-degree_days_to_silk	Photoperiod_Growing-degree_days_to_silk	0	0	0	0	1	0	0	0	0	0	0	0	0	0	0	0	0	0	0	0	0	0	0	0	0	0	1	private
pan_gene_17383	pan_gene_29817	Photoperiod_Growing-degree_days_to_silk	Days_to_anthesis;Photoperiod_Growing-degree_days_to_silk;Photoperiod_growing-degree_days_to_anthesis;Tassel_length	0	0	0	0	1	0	0	0	0	0	0	0	0	0	0	0	0	0	0	0	0	0	0	0	0	0	1	private
pan_gene_17383	pan_gene_29887	Photoperiod_Growing-degree_days_to_silk	Anthesis-silking_interval;Days_to_anthesis;Leaf_width;Photoperiod_Growing-degree_days_to_silk	0	0	0	0	1	0	0	0	0	0	0	0	0	0	0	0	0	0	0	0	0	0	0	0	0	0	1	private
pan_gene_18160	pan_gene_42832	Photoperiod_Growing-degree_days_to_silk	Photoperiod_Growing-degree_days_to_silk	0	0	0	0	1	0	0	0	0	0	0	0	0	0	0	0	0	0	0	0	0	0	0	0	0	0	1	private
pan_gene_1919	pan_gene_20490	Photoperiod_Growing-degree_days_to_silk	Photoperiod_Growing-degree_days_to_silk	0	0	0	0	1	0	0	0	0	0	0	0	0	0	0	0	0	0	0	0	0	0	0	0	0	0	1	private
pan_gene_1919	pan_gene_22636	Photoperiod_Growing-degree_days_to_silk	Photoperiod_Growing-degree_days_to_silk	0	0	0	0	1	0	0	0	0	0	0	0	0	0	0	0	0	0	0	0	0	0	0	0	0	0	1	private
pan_gene_1919	pan_gene_2440	Photoperiod_Growing-degree_days_to_silk	Photoperiod_Growing-degree_days_to_silk	0	0	0	0	1	0	0	0	0	0	0	0	0	0	0	0	1	0	0	1	0	1	0	0	0	0	4	dispensable
pan_gene_1919	pan_gene_28846	Photoperiod_Growing-degree_days_to_silk	Photoperiod_Growing-degree_days_to_silk;Photoperiod_growing-degree_days_to_anthesis;Plant_height	0	0	0	0	1	0	0	0	0	0	0	0	0	0	0	0	0	0	0	0	0	0	0	0	0	0	1	private
pan_gene_1919	pan_gene_28883	Photoperiod_Growing-degree_days_to_silk	Height_per_day_(until_flowering);Nodes_per_plant;Photoperiod_Growing-degree_days_to_silk;Photoperiod_growing-degree_days_to_anthesis;Ratio_of_ear_height_to_total_height	0	0	0	0	1	0	0	0	0	0	0	0	0	0	0	0	0	0	0	0	0	0	0	0	0	0	1	private
pan_gene_20256	pan_gene_26694	Nodes_per_plant;Photoperiod_Growing-degree_days_to_silk	Days_to_anthesis;Days_to_silk;Ear_height;Nodes_to_ear;Photoperiod_Growing-degree_days_to_silk;Plant_height;Tassel_branch_number	0	0	0	0	1	0	0	0	0	0	1	0	0	0	0	0	0	0	0	0	0	1	0	1	0	0	4	dispensable
pan_gene_20256	pan_gene_31288	Nodes_per_plant;Photoperiod_Growing-degree_days_to_silk	Nodes_to_ear;Photoperiod_Growing-degree_days_to_silk;Tassel_branch_number	0	0	0	0	1	0	0	0	0	0	0	0	0	0	0	0	0	0	0	0	0	0	0	0	0	0	1	private
pan_gene_20256	pan_gene_5772	Nodes_per_plant;Photoperiod_Growing-degree_days_to_silk	Photoperiod_Growing-degree_days_to_silk	0	0	0	0	1	0	0	1	0	1	0	0	0	0	0	0	0	0	0	0	0	0	0	1	0	0	4	dispensable
pan_gene_20256	pan_gene_8393	Nodes_per_plant;Photoperiod_Growing-degree_days_to_silk	Photoperiod_Growing-degree_days_to_silk;Photoperiod_growing-degree_days_to_anthesis;Plant_height;Ratio_of_ear_height_to_total_height	0	0	0	0	1	0	0	0	0	0	0	0	0	0	0	0	0	0	0	0	0	0	0	0	0	0	1	private
pan_gene_20360	pan_gene_27166	Cob_diameter;Photoperiod_Growing-degree_days_to_silk	Photoperiod_Growing-degree_days_to_silk	0	0	0	0	1	0	1	1	0	0	1	1	0	0	0	1	0	0	0	0	1	0	1	0	0	1	9	dispensable
pan_gene_20360	pan_gene_28610	Cob_diameter;Photoperiod_Growing-degree_days_to_silk	Nitrate;PCA_of_metabolites:_PC1;Photoperiod_Growing-degree_days_to_silk;Photoperiod_growing-degree_days_to_anthesis;Plant_height	0	0	0	0	1	0	0	0	0	0	0	0	0	0	0	0	0	0	0	0	0	0	0	0	0	0	1	private
pan_gene_20360	pan_gene_29733	Cob_diameter;Photoperiod_Growing-degree_days_to_silk	Photoperiod_Growing-degree_days_to_silk	0	0	0	0	1	0	0	0	0	0	0	0	0	0	0	0	0	0	0	0	0	0	0	0	0	0	1	private
pan_gene_20360	pan_gene_29817	Cob_diameter;Photoperiod_Growing-degree_days_to_silk	Days_to_anthesis;Photoperiod_Growing-degree_days_to_silk;Photoperiod_growing-degree_days_to_anthesis;Tassel_length	0	0	0	0	1	0	0	0	0	0	0	0	0	0	0	0	0	0	0	0	0	0	0	0	0	0	1	private
pan_gene_20360	pan_gene_29887	Cob_diameter;Photoperiod_Growing-degree_days_to_silk	Anthesis-silking_interval;Days_to_anthesis;Leaf_width;Photoperiod_Growing-degree_days_to_silk	0	0	0	0	1	0	0	0	0	0	0	0	0	0	0	0	0	0	0	0	0	0	0	0	0	0	1	private
pan_gene_20477	pan_gene_29712	Photoperiod_Growing-degree_days_to_silk;Photoperiod_growing-degree_days_to_anthesis	Photoperiod_Growing-degree_days_to_silk;Photoperiod_growing-degree_days_to_anthesis	0	0	0	0	1	0	0	1	0	0	0	0	0	0	0	0	0	0	0	0	1	0	0	0	0	0	3	dispensable
pan_gene_20490	pan_gene_27659	Photoperiod_Growing-degree_days_to_silk	Days_to_anthesis;Nodes_per_plant;Photoperiod_Growing-degree_days_to_silk;Photoperiod_growing-degree_days_to_anthesis;Ratio_of_ear_height_to_total_height	0	0	0	0	1	0	0	0	0	0	0	0	0	0	0	0	0	0	0	0	0	0	0	0	0	0	1	private
pan_gene_20490	pan_gene_28846	Photoperiod_Growing-degree_days_to_silk	Photoperiod_Growing-degree_days_to_silk;Photoperiod_growing-degree_days_to_anthesis;Plant_height	0	0	0	0	1	0	0	0	0	0	0	0	0	0	0	0	0	0	0	0	0	0	0	0	0	0	1	private
pan_gene_20490	pan_gene_8616	Photoperiod_Growing-degree_days_to_silk	Photoperiod_Growing-degree_days_to_silk;Ratio_of_ear_height_to_total_height	0	0	0	0	1	0	0	0	0	0	0	0	0	0	0	0	0	0	0	1	0	0	1	0	0	0	3	dispensable
pan_gene_21305	pan_gene_29692	PCA_of_metabolites:_PC2;Photoperiod_Growing-degree_days_to_silk	Nodes_per_plant;Photoperiod_Growing-degree_days_to_silk;Tassel_length	0	0	0	0	1	0	0	0	0	0	0	0	0	0	0	0	0	0	0	0	0	0	0	0	0	0	1	private
pan_gene_21929	pan_gene_919	Chlorophyll_A;Height_per_day_(until_flowering);Photoperiod_Growing-degree_days_to_silk;Plant_height	Photoperiod_Growing-degree_days_to_silk	0	0	0	0	1	0	0	0	0	0	0	1	0	1	0	0	0	0	0	0	0	0	0	0	0	0	3	dispensable
pan_gene_22636	pan_gene_27659	Photoperiod_Growing-degree_days_to_silk	Days_to_anthesis;Nodes_per_plant;Photoperiod_Growing-degree_days_to_silk;Photoperiod_growing-degree_days_to_anthesis;Ratio_of_ear_height_to_total_height	0	0	0	0	1	0	0	0	0	0	0	0	0	0	0	0	0	0	0	0	0	0	0	0	0	0	1	private
pan_gene_22636	pan_gene_28691	Photoperiod_Growing-degree_days_to_silk	Photoperiod_Growing-degree_days_to_silk	0	0	0	0	1	0	0	0	1	0	0	0	0	0	0	0	0	0	0	0	0	0	0	0	0	0	2	dispensable
pan_gene_22636	pan_gene_28846	Photoperiod_Growing-degree_days_to_silk	Photoperiod_Growing-degree_days_to_silk;Photoperiod_growing-degree_days_to_anthesis;Plant_height	0	0	0	0	1	0	0	0	0	0	0	0	0	0	0	0	0	0	0	0	0	0	0	0	0	0	1	private
pan_gene_22636	pan_gene_28883	Photoperiod_Growing-degree_days_to_silk	Height_per_day_(until_flowering);Nodes_per_plant;Photoperiod_Growing-degree_days_to_silk;Photoperiod_growing-degree_days_to_anthesis;Ratio_of_ear_height_to_total_height	0	0	0	0	1	1	0	1	1	0	0	0	0	0	0	0	0	1	0	0	0	0	0	0	0	0	5	dispensable
pan_gene_23829	pan_gene_29703	Average_internode_length_(below_ear);Photoperiod_Growing-degree_days_to_silk;Southern_leaf_blight	Average_internode_length_(below_ear);Ear_height;Photoperiod_Growing-degree_days_to_silk	0	0	0	0	1	0	0	0	0	0	0	0	0	0	0	0	0	0	0	0	0	0	0	0	0	0	1	private
pan_gene_23858	pan_gene_27166	Photoperiod_Growing-degree_days_to_silk	Photoperiod_Growing-degree_days_to_silk	0	0	0	0	1	0	0	0	0	0	0	0	0	0	0	0	0	0	0	0	0	0	0	0	0	0	1	private
pan_gene_23858	pan_gene_28610	Photoperiod_Growing-degree_days_to_silk	Nitrate;PCA_of_metabolites:_PC1;Photoperiod_Growing-degree_days_to_silk;Photoperiod_growing-degree_days_to_anthesis;Plant_height	0	0	0	0	1	0	0	0	0	0	0	0	0	0	0	0	0	0	0	0	0	0	0	0	0	0	1	private
pan_gene_23858	pan_gene_29817	Photoperiod_Growing-degree_days_to_silk	Days_to_anthesis;Photoperiod_Growing-degree_days_to_silk;Photoperiod_growing-degree_days_to_anthesis;Tassel_length	0	0	0	0	1	0	0	0	0	0	0	0	0	0	0	0	0	0	1	0	1	0	0	0	1	0	4	dispensable
pan_gene_23858	pan_gene_4420	Photoperiod_Growing-degree_days_to_silk	Anthesis-silking_interval;Average_internode_length_(above_ear);Average_internode_length_(below_ear);Leaf_length;Photoperiod_Growing-degree_days_to_silk;Tassel_length	0	0	0	0	1	0	0	0	0	0	0	0	0	0	0	0	0	0	0	0	0	0	0	0	0	0	1	private
pan_gene_23900	pan_gene_28732	Days_to_anthesis;Photoperiod_Growing-degree_days_to_silk;Tassel_length	Anthesis-silking_interval;Days_to_anthesis;Ear_height;Leaf_length;Leaf_width;Nodes_per_plant;Photoperiod_Growing-degree_days_to_silk;Photoperiod_growing-degree_days_to_anthesis	0	0	0	0	1	0	1	0	0	0	0	0	0	0	0	0	0	0	0	0	0	0	0	0	0	0	2	dispensable
pan_gene_23900	pan_gene_4608	Days_to_anthesis;Photoperiod_Growing-degree_days_to_silk;Tassel_length	Photoperiod_Growing-degree_days_to_silk	0	0	0	0	1	0	0	0	0	0	1	1	1	0	0	1	0	0	0	0	1	0	0	0	1	0	7	dispensable
pan_gene_23970	pan_gene_27988	Photoperiod_Growing-degree_days_to_silk	Photoperiod_Growing-degree_days_to_silk	0	0	0	0	1	0	0	0	0	0	0	0	0	0	0	0	0	0	0	0	0	0	0	0	0	0	1	private
pan_gene_23970	pan_gene_4420	Photoperiod_Growing-degree_days_to_silk	Anthesis-silking_interval;Average_internode_length_(above_ear);Average_internode_length_(below_ear);Leaf_length;Photoperiod_Growing-degree_days_to_silk;Tassel_length	0	0	0	0	1	0	0	0	0	0	0	0	0	0	0	0	0	0	0	0	0	0	0	0	0	0	1	private
pan_gene_2440	pan_gene_27659	Photoperiod_Growing-degree_days_to_silk	Days_to_anthesis;Nodes_per_plant;Photoperiod_Growing-degree_days_to_silk;Photoperiod_growing-degree_days_to_anthesis;Ratio_of_ear_height_to_total_height	0	0	0	0	1	0	0	0	0	0	0	0	0	0	0	0	0	0	0	1	0	0	0	0	0	0	2	dispensable
pan_gene_2440	pan_gene_28846	Photoperiod_Growing-degree_days_to_silk	Photoperiod_Growing-degree_days_to_silk;Photoperiod_growing-degree_days_to_anthesis;Plant_height	0	0	0	0	1	0	0	0	0	0	0	0	0	0	0	0	0	0	0	0	0	0	0	0	0	0	1	private
pan_gene_2440	pan_gene_8815	Photoperiod_Growing-degree_days_to_silk	Days_to_anthesis;Photoperiod_Growing-degree_days_to_silk;Photoperiod_growing-degree_days_to_anthesis;Tassel_branch_number	0	0	0	0	0	0	0	0	0	0	0	0	1	0	0	0	0	0	0	0	1	0	0	0	0	0	2	dispensable
pan_gene_26208	pan_gene_30942	Photoperiod_Growing-degree_days_to_silk	Photoperiod_Growing-degree_days_to_silk	0	0	0	0	0	0	0	0	0	0	0	0	1	0	0	0	0	0	0	0	0	0	0	0	0	0	1	private
pan_gene_26694	pan_gene_30663	Days_to_anthesis;Days_to_silk;Ear_height;Nodes_to_ear;Photoperiod_Growing-degree_days_to_silk;Plant_height;Tassel_branch_number	Photoperiod_Growing-degree_days_to_silk	0	0	0	0	1	0	0	0	0	0	0	0	0	0	0	0	0	0	0	0	0	0	0	0	0	0	1	private
pan_gene_26705	pan_gene_27146	Nodes_above_ear;Nodes_per_plant;Nodes_to_ear;Photoperiod_Growing-degree_days_to_silk;Tassel_branch_number	Photoperiod_Growing-degree_days_to_silk	0	0	0	0	0	0	0	0	0	0	0	0	0	0	0	0	0	0	0	0	0	0	0	1	0	0	1	private
pan_gene_26705	pan_gene_29657	Nodes_above_ear;Nodes_per_plant;Nodes_to_ear;Photoperiod_Growing-degree_days_to_silk;Tassel_branch_number	Photoperiod_Growing-degree_days_to_silk	0	0	0	0	0	0	0	0	0	0	0	0	0	0	0	0	0	0	0	0	0	0	1	0	0	0	1	private
pan_gene_26705	pan_gene_4307	Nodes_above_ear;Nodes_per_plant;Nodes_to_ear;Photoperiod_Growing-degree_days_to_silk;Tassel_branch_number	Photoperiod_Growing-degree_days_to_silk	0	0	0	0	0	0	0	0	0	0	0	0	0	0	0	0	0	0	0	0	0	0	1	1	0	0	2	dispensable
pan_gene_26812	pan_gene_8335	100_Kernel_weight;Height_above_ear;Photoperiod_Growing-degree_days_to_silk;Photoperiod_growing-degree_days_to_anthesis	Average_internode_length_(whole_plant);Photoperiod_Growing-degree_days_to_silk;Photoperiod_growing-degree_days_to_anthesis	0	0	0	0	1	1	0	0	1	0	1	0	1	0	1	1	0	0	0	0	1	1	1	0	0	0	10	dispensable
pan_gene_27166	pan_gene_27988	Photoperiod_Growing-degree_days_to_silk	Photoperiod_Growing-degree_days_to_silk	0	0	0	0	1	1	1	0	1	0	0	0	0	0	0	0	0	0	0	0	1	0	0	0	0	0	5	dispensable
pan_gene_27200	pan_gene_30942	Anthesis-silking_interval;Leaf_length;Photoperiod_Growing-degree_days_to_silk	Photoperiod_Growing-degree_days_to_silk	0	0	0	0	1	0	0	0	0	0	0	0	0	0	0	0	0	0	0	0	0	0	0	0	0	0	1	private
pan_gene_27659	pan_gene_28883	Days_to_anthesis;Nodes_per_plant;Photoperiod_Growing-degree_days_to_silk;Photoperiod_growing-degree_days_to_anthesis;Ratio_of_ear_height_to_total_height	Height_per_day_(until_flowering);Nodes_per_plant;Photoperiod_Growing-degree_days_to_silk;Photoperiod_growing-degree_days_to_anthesis;Ratio_of_ear_height_to_total_height	0	0	0	0	1	0	0	0	0	0	0	0	0	0	0	0	0	0	0	0	0	0	0	0	0	0	1	private
pan_gene_27808	pan_gene_30647	Average_internode_length_(below_ear);Boxcox-transformed_leaf_angle;Photoperiod_Growing-degree_days_to_silk	Photoperiod_Growing-degree_days_to_silk	0	0	0	0	1	0	0	0	0	0	0	0	0	0	0	0	0	0	0	0	0	0	0	0	0	0	1	private
pan_gene_27988	pan_gene_29887	Photoperiod_Growing-degree_days_to_silk	Anthesis-silking_interval;Days_to_anthesis;Leaf_width;Photoperiod_Growing-degree_days_to_silk	0	0	0	0	1	0	0	1	0	0	0	0	0	0	0	0	0	0	0	0	0	0	0	0	0	0	2	dispensable
pan_gene_27988	pan_gene_4420	Photoperiod_Growing-degree_days_to_silk	Anthesis-silking_interval;Average_internode_length_(above_ear);Average_internode_length_(below_ear);Leaf_length;Photoperiod_Growing-degree_days_to_silk;Tassel_length	0	0	0	0	1	0	0	0	0	0	0	0	0	0	0	0	0	0	0	0	0	0	0	0	0	0	1	private
pan_gene_28065	pan_gene_30663	Photoperiod_Growing-degree_days_to_silk;Photoperiod_growing-degree_days_to_anthesis	Photoperiod_Growing-degree_days_to_silk	0	0	0	0	1	0	0	0	0	0	0	0	0	0	0	0	0	0	0	0	0	0	0	0	0	0	1	private
pan_gene_28065	pan_gene_30949	Photoperiod_Growing-degree_days_to_silk;Photoperiod_growing-degree_days_to_anthesis	Photoperiod_Growing-degree_days_to_silk	0	0	0	0	1	0	0	0	0	0	0	0	0	0	0	0	0	0	1	0	0	0	0	0	0	0	2	dispensable
pan_gene_28610	pan_gene_29887	Nitrate;PCA_of_metabolites:_PC1;Photoperiod_Growing-degree_days_to_silk;Photoperiod_growing-degree_days_to_anthesis;Plant_height	Anthesis-silking_interval;Days_to_anthesis;Leaf_width;Photoperiod_Growing-degree_days_to_silk	0	0	0	0	1	0	0	0	0	0	0	0	0	0	0	0	0	0	0	0	0	0	0	0	0	0	1	private
pan_gene_28616	pan_gene_29624	Photoperiod_Growing-degree_days_to_silk;Photoperiod_growing-degree_days_to_anthesis	Photoperiod_Growing-degree_days_to_silk	0	0	0	0	1	0	0	0	0	1	0	0	0	0	0	0	0	0	0	0	0	0	0	0	0	0	2	dispensable
pan_gene_28616	pan_gene_29887	Photoperiod_Growing-degree_days_to_silk;Photoperiod_growing-degree_days_to_anthesis	Anthesis-silking_interval;Days_to_anthesis;Leaf_width;Photoperiod_Growing-degree_days_to_silk	0	0	0	0	1	1	0	0	0	0	0	0	0	0	0	0	0	0	0	0	0	0	0	1	0	0	3	dispensable
pan_gene_28623	pan_gene_8321	Photoperiod_Growing-degree_days_to_silk	Photoperiod_Growing-degree_days_to_silk;Photoperiod_growing-degree_days_to_anthesis;Tassel_branch_number	0	0	0	0	1	1	0	0	0	0	0	0	1	0	0	0	0	1	0	0	0	0	0	0	0	0	4	dispensable
pan_gene_28691	pan_gene_28732	Photoperiod_Growing-degree_days_to_silk	Anthesis-silking_interval;Days_to_anthesis;Ear_height;Leaf_length;Leaf_width;Nodes_per_plant;Photoperiod_Growing-degree_days_to_silk;Photoperiod_growing-degree_days_to_anthesis	0	0	0	0	1	0	0	1	1	1	0	0	0	0	0	0	0	0	0	0	0	0	0	0	0	0	4	dispensable
pan_gene_28691	pan_gene_28883	Photoperiod_Growing-degree_days_to_silk	Height_per_day_(until_flowering);Nodes_per_plant;Photoperiod_Growing-degree_days_to_silk;Photoperiod_growing-degree_days_to_anthesis;Ratio_of_ear_height_to_total_height	0	0	0	0	1	0	1	0	1	0	0	1	0	1	0	1	0	0	0	0	0	0	0	0	0	0	6	dispensable
pan_gene_28723	pan_gene_30663	Photoperiod_Growing-degree_days_to_silk	Photoperiod_Growing-degree_days_to_silk	0	0	0	0	1	0	0	0	0	0	0	0	0	0	0	0	0	0	0	0	0	0	0	0	0	0	1	private
pan_gene_28724	pan_gene_4307	Photoperiod_Growing-degree_days_to_silk	Photoperiod_Growing-degree_days_to_silk	0	0	0	0	1	0	0	0	0	0	0	0	0	0	0	0	0	0	0	0	0	0	0	0	0	0	1	private
pan_gene_28732	pan_gene_29595	Anthesis-silking_interval;Days_to_anthesis;Ear_height;Leaf_length;Leaf_width;Nodes_per_plant;Photoperiod_Growing-degree_days_to_silk;Photoperiod_growing-degree_days_to_anthesis	Nodes_to_ear;PCA_of_metabolites:_PC1;Photoperiod_Growing-degree_days_to_silk;Photoperiod_growing-degree_days_to_anthesis;Tassel_length	0	0	0	0	1	0	0	0	0	0	0	0	0	0	0	0	0	0	0	0	0	0	0	0	0	0	1	private
pan_gene_28732	pan_gene_30663	Anthesis-silking_interval;Days_to_anthesis;Ear_height;Leaf_length;Leaf_width;Nodes_per_plant;Photoperiod_Growing-degree_days_to_silk;Photoperiod_growing-degree_days_to_anthesis	Photoperiod_Growing-degree_days_to_silk	0	0	0	0	1	0	1	0	0	0	0	0	0	1	0	0	0	0	0	0	0	0	0	0	0	0	3	dispensable
pan_gene_28732	pan_gene_5352	Anthesis-silking_interval;Days_to_anthesis;Ear_height;Leaf_length;Leaf_width;Nodes_per_plant;Photoperiod_Growing-degree_days_to_silk;Photoperiod_growing-degree_days_to_anthesis	Photoperiod_Growing-degree_days_to_silk;Photoperiod_growing-degree_days_to_anthesis	0	0	0	0	1	0	0	0	0	1	0	0	1	0	0	0	0	1	0	0	1	0	0	0	1	0	6	dispensable
pan_gene_28846	pan_gene_28883	Photoperiod_Growing-degree_days_to_silk;Photoperiod_growing-degree_days_to_anthesis;Plant_height	Height_per_day_(until_flowering);Nodes_per_plant;Photoperiod_Growing-degree_days_to_silk;Photoperiod_growing-degree_days_to_anthesis;Ratio_of_ear_height_to_total_height	0	0	0	0	1	0	0	0	0	0	0	0	0	0	0	0	0	0	0	0	0	0	0	0	0	0	1	private
pan_gene_28846	pan_gene_8616	Photoperiod_Growing-degree_days_to_silk;Photoperiod_growing-degree_days_to_anthesis;Plant_height	Photoperiod_Growing-degree_days_to_silk;Ratio_of_ear_height_to_total_height	0	0	0	0	1	0	0	0	0	0	0	0	0	0	0	0	0	0	0	0	0	0	0	0	0	0	1	private
pan_gene_29595	pan_gene_30663	Nodes_to_ear;PCA_of_metabolites:_PC1;Photoperiod_Growing-degree_days_to_silk;Photoperiod_growing-degree_days_to_anthesis;Tassel_length	Photoperiod_Growing-degree_days_to_silk	0	0	0	0	1	0	0	0	0	0	0	0	0	0	0	0	0	0	0	0	0	0	0	0	0	0	1	private
pan_gene_29702	pan_gene_30942	Ear_height;Photoperiod_Growing-degree_days_to_silk	Photoperiod_Growing-degree_days_to_silk	0	0	0	0	1	0	0	0	0	0	0	0	0	0	0	0	0	0	0	0	0	0	0	0	0	0	1	private
pan_gene_29703	pan_gene_4608	Average_internode_length_(below_ear);Ear_height;Photoperiod_Growing-degree_days_to_silk	Photoperiod_Growing-degree_days_to_silk	0	0	0	0	1	0	0	0	0	0	0	0	0	0	0	0	0	0	0	0	0	0	0	0	0	0	1	private
pan_gene_29703	pan_gene_5772	Average_internode_length_(below_ear);Ear_height;Photoperiod_Growing-degree_days_to_silk	Photoperiod_Growing-degree_days_to_silk	0	0	0	0	1	0	0	0	0	0	0	0	0	0	0	0	0	0	0	0	0	0	0	0	0	0	1	private
pan_gene_29733	pan_gene_29887	Photoperiod_Growing-degree_days_to_silk	Anthesis-silking_interval;Days_to_anthesis;Leaf_width;Photoperiod_Growing-degree_days_to_silk	0	0	0	0	1	0	0	0	0	0	0	0	1	0	0	0	1	0	0	1	0	0	0	0	1	0	5	dispensable
pan_gene_29799	pan_gene_30942	Anthesis-silking_interval;Photoperiod_Growing-degree_days_to_silk	Photoperiod_Growing-degree_days_to_silk	0	0	0	0	1	0	0	0	0	0	1	0	0	0	0	0	0	1	0	0	0	0	0	0	0	0	3	dispensable
pan_gene_29799	pan_gene_4420	Anthesis-silking_interval;Photoperiod_Growing-degree_days_to_silk	Anthesis-silking_interval;Average_internode_length_(above_ear);Average_internode_length_(below_ear);Leaf_length;Photoperiod_Growing-degree_days_to_silk;Tassel_length	0	0	0	0	1	0	0	0	0	0	1	0	0	0	0	0	0	0	0	0	0	0	0	0	0	0	2	dispensable
pan_gene_29887	pan_gene_8393	Anthesis-silking_interval;Days_to_anthesis;Leaf_width;Photoperiod_Growing-degree_days_to_silk	Photoperiod_Growing-degree_days_to_silk;Photoperiod_growing-degree_days_to_anthesis;Plant_height;Ratio_of_ear_height_to_total_height	0	0	0	0	1	0	0	0	0	0	0	0	0	0	1	0	0	0	0	0	0	0	0	0	0	0	2	dispensable
pan_gene_30663	pan_gene_8335	Photoperiod_Growing-degree_days_to_silk	Average_internode_length_(whole_plant);Photoperiod_Growing-degree_days_to_silk;Photoperiod_growing-degree_days_to_anthesis	0	0	0	0	1	0	0	0	0	0	0	0	0	1	0	0	0	0	0	0	0	0	0	0	0	0	2	dispensable
pan_gene_30942	pan_gene_5436	Photoperiod_Growing-degree_days_to_silk	Photoperiod_Growing-degree_days_to_silk;Photoperiod_growing-degree_days_to_anthesis;Tassel_branch_number	0	0	0	0	1	0	0	1	0	0	0	0	0	0	0	0	0	0	0	0	0	0	0	0	0	0	2	dispensable
pan_gene_102814	pan_gene_15101	Cob_diameter;Photoperiod_Growing-degree_days_to_silk	Height_above_ear;Photoperiod_Growing-degree_days_to_silk	0	0	0	0	0	1	0	0	0	0	0	0	0	0	0	0	0	0	0	0	0	0	0	0	0	0	1	private
pan_gene_102814	pan_gene_28610	Cob_diameter;Photoperiod_Growing-degree_days_to_silk	Nitrate;PCA_of_metabolites:_PC1;Photoperiod_Growing-degree_days_to_silk;Photoperiod_growing-degree_days_to_anthesis;Plant_height	0	0	0	0	0	1	0	0	0	0	0	0	0	0	0	0	0	0	0	0	0	0	0	0	0	0	1	private
pan_gene_102846	pan_gene_28724	Anthesis-silking_interval;Photoperiod_Growing-degree_days_to_silk	Photoperiod_Growing-degree_days_to_silk	0	0	0	0	0	1	0	0	0	0	0	0	0	0	0	0	0	0	0	0	0	0	0	0	0	0	1	private
pan_gene_10756	pan_gene_14960	Ear_height;Photoperiod_Growing-degree_days_to_silk;Tassel_branch_number	Photoperiod_Growing-degree_days_to_silk	0	0	0	0	0	0	0	0	0	0	0	0	0	0	0	1	0	0	0	0	0	0	0	0	0	0	1	private
pan_gene_10756	pan_gene_23900	Ear_height;Photoperiod_Growing-degree_days_to_silk;Tassel_branch_number	Days_to_anthesis;Photoperiod_Growing-degree_days_to_silk;Tassel_length	0	0	0	0	0	0	0	0	0	0	0	0	0	0	1	0	0	0	0	0	0	0	0	0	0	0	1	private
pan_gene_10756	pan_gene_30663	Ear_height;Photoperiod_Growing-degree_days_to_silk;Tassel_branch_number	Photoperiod_Growing-degree_days_to_silk	0	0	0	0	0	0	0	0	0	0	0	0	0	0	0	0	0	0	0	0	0	0	0	0	0	1	1	private
pan_gene_10756	pan_gene_5772	Ear_height;Photoperiod_Growing-degree_days_to_silk;Tassel_branch_number	Photoperiod_Growing-degree_days_to_silk	0	0	0	0	0	0	0	0	0	0	0	0	0	1	0	0	0	0	0	0	0	0	0	0	0	0	1	private
pan_gene_10762	pan_gene_96923	Boxcox-transformed_leaf_angle;Photoperiod_Growing-degree_days_to_silk	Photoperiod_Growing-degree_days_to_silk	0	0	0	0	0	1	0	0	0	0	0	0	0	0	0	0	0	0	0	0	0	0	0	0	0	0	1	private
pan_gene_10773	pan_gene_20496	Boxcox-transformed_leaf_angle;Ear_height;Photoperiod_Growing-degree_days_to_silk;Photoperiod_growing-degree_days_to_anthesis;Plant_height;Southern_leaf_blight	Average_internode_length_(below_ear);Photoperiod_Growing-degree_days_to_silk	0	0	0	0	0	1	0	1	0	0	0	0	0	0	0	0	0	0	0	0	0	0	0	0	0	0	2	dispensable
pan_gene_10773	pan_gene_26694	Boxcox-transformed_leaf_angle;Ear_height;Photoperiod_Growing-degree_days_to_silk;Photoperiod_growing-degree_days_to_anthesis;Plant_height;Southern_leaf_blight	Days_to_anthesis;Days_to_silk;Ear_height;Nodes_to_ear;Photoperiod_Growing-degree_days_to_silk;Plant_height;Tassel_branch_number	0	0	0	0	0	1	0	0	1	0	0	0	0	0	0	0	0	0	0	0	0	0	0	0	0	0	2	dispensable
pan_gene_10773	pan_gene_27659	Boxcox-transformed_leaf_angle;Ear_height;Photoperiod_Growing-degree_days_to_silk;Photoperiod_growing-degree_days_to_anthesis;Plant_height;Southern_leaf_blight	Days_to_anthesis;Nodes_per_plant;Photoperiod_Growing-degree_days_to_silk;Photoperiod_growing-degree_days_to_anthesis;Ratio_of_ear_height_to_total_height	0	0	0	0	0	1	0	0	0	1	0	0	0	0	0	0	0	0	0	0	0	0	0	0	0	0	2	dispensable
pan_gene_10773	pan_gene_28691	Boxcox-transformed_leaf_angle;Ear_height;Photoperiod_Growing-degree_days_to_silk;Photoperiod_growing-degree_days_to_anthesis;Plant_height;Southern_leaf_blight	Photoperiod_Growing-degree_days_to_silk	0	0	0	0	0	1	0	0	1	0	0	0	0	0	1	0	0	0	0	0	0	1	1	0	0	1	6	dispensable
pan_gene_10773	pan_gene_30093	Boxcox-transformed_leaf_angle;Ear_height;Photoperiod_Growing-degree_days_to_silk;Photoperiod_growing-degree_days_to_anthesis;Plant_height;Southern_leaf_blight	Photoperiod_Growing-degree_days_to_silk;Plant_height;Ratio_of_ear_height_to_total_height	0	0	0	0	0	1	0	0	1	0	0	0	0	0	0	0	0	0	0	0	0	0	0	0	0	0	2	dispensable
pan_gene_10773	pan_gene_5841	Boxcox-transformed_leaf_angle;Ear_height;Photoperiod_Growing-degree_days_to_silk;Photoperiod_growing-degree_days_to_anthesis;Plant_height;Southern_leaf_blight	Chlorophyll_A;PCA_of_metabolites:_PC2;Photoperiod_Growing-degree_days_to_silk;Total_amino_acids	0	0	0	0	0	1	0	0	0	0	0	0	0	0	0	0	0	0	0	0	0	0	0	0	0	0	1	private
pan_gene_10773	pan_gene_8335	Boxcox-transformed_leaf_angle;Ear_height;Photoperiod_Growing-degree_days_to_silk;Photoperiod_growing-degree_days_to_anthesis;Plant_height;Southern_leaf_blight	Average_internode_length_(whole_plant);Photoperiod_Growing-degree_days_to_silk;Photoperiod_growing-degree_days_to_anthesis	0	0	0	0	0	1	0	0	1	0	0	0	0	0	0	0	0	0	0	0	0	0	0	0	0	0	2	dispensable
pan_gene_10773	pan_gene_8815	Boxcox-transformed_leaf_angle;Ear_height;Photoperiod_Growing-degree_days_to_silk;Photoperiod_growing-degree_days_to_anthesis;Plant_height;Southern_leaf_blight	Days_to_anthesis;Photoperiod_Growing-degree_days_to_silk;Photoperiod_growing-degree_days_to_anthesis;Tassel_branch_number	0	0	0	0	0	1	0	0	0	0	0	0	0	0	0	0	0	0	0	0	0	0	0	0	0	0	1	private
pan_gene_10824	pan_gene_26870	Ear_height;Nodes_to_ear;Photoperiod_Growing-degree_days_to_silk;Plant_height	Photoperiod_Growing-degree_days_to_silk	0	0	0	0	0	1	0	0	0	0	0	0	0	0	0	0	0	0	0	0	0	0	0	0	0	0	1	private
pan_gene_10824	pan_gene_27166	Ear_height;Nodes_to_ear;Photoperiod_Growing-degree_days_to_silk;Plant_height	Photoperiod_Growing-degree_days_to_silk	0	0	0	0	0	1	0	0	0	0	0	0	0	0	0	0	0	0	0	0	0	0	0	0	0	0	1	private
pan_gene_10824	pan_gene_27988	Ear_height;Nodes_to_ear;Photoperiod_Growing-degree_days_to_silk;Plant_height	Photoperiod_Growing-degree_days_to_silk	0	0	0	0	0	1	0	0	0	0	0	0	0	0	0	0	0	0	0	0	0	0	0	0	0	0	1	private
pan_gene_10824	pan_gene_28616	Ear_height;Nodes_to_ear;Photoperiod_Growing-degree_days_to_silk;Plant_height	Photoperiod_Growing-degree_days_to_silk;Photoperiod_growing-degree_days_to_anthesis	0	0	0	0	0	1	0	0	0	0	0	0	0	0	0	0	0	0	0	0	0	0	0	0	0	0	1	private
pan_gene_10824	pan_gene_31443	Ear_height;Nodes_to_ear;Photoperiod_Growing-degree_days_to_silk;Plant_height	Photoperiod_Growing-degree_days_to_silk	0	0	0	0	0	1	0	0	0	0	0	0	0	0	0	0	0	0	0	0	0	0	0	0	0	0	1	private
pan_gene_10824	pan_gene_64185	Ear_height;Nodes_to_ear;Photoperiod_Growing-degree_days_to_silk;Plant_height	Photoperiod_Growing-degree_days_to_silk	0	0	0	0	0	1	0	0	0	0	0	0	0	0	0	0	0	0	0	0	0	0	0	0	0	0	1	private
pan_gene_10829	pan_gene_26870	100_Kernel_weight;Nodes_to_ear;Photoperiod_Growing-degree_days_to_silk;Plant_height	Photoperiod_Growing-degree_days_to_silk	0	0	0	0	0	1	1	0	1	0	0	0	0	0	0	0	0	0	0	0	0	0	0	0	0	0	3	dispensable
pan_gene_10829	pan_gene_30093	100_Kernel_weight;Nodes_to_ear;Photoperiod_Growing-degree_days_to_silk;Plant_height	Photoperiod_Growing-degree_days_to_silk;Plant_height;Ratio_of_ear_height_to_total_height	0	0	0	0	0	1	0	0	1	0	0	0	0	0	0	0	0	0	1	0	0	0	0	0	0	0	3	dispensable
pan_gene_10829	pan_gene_5841	100_Kernel_weight;Nodes_to_ear;Photoperiod_Growing-degree_days_to_silk;Plant_height	Chlorophyll_A;PCA_of_metabolites:_PC2;Photoperiod_Growing-degree_days_to_silk;Total_amino_acids	0	0	0	0	0	1	0	0	0	0	0	0	0	0	0	0	0	0	0	0	0	0	0	0	0	0	1	private
pan_gene_10829	pan_gene_8335	100_Kernel_weight;Nodes_to_ear;Photoperiod_Growing-degree_days_to_silk;Plant_height	Average_internode_length_(whole_plant);Photoperiod_Growing-degree_days_to_silk;Photoperiod_growing-degree_days_to_anthesis	0	0	0	0	0	1	0	0	1	0	0	0	0	0	0	0	0	0	0	0	0	0	0	1	0	0	3	dispensable
pan_gene_1125	pan_gene_5493	Photoperiod_Growing-degree_days_to_silk;Tassel_branch_number	Photoperiod_Growing-degree_days_to_silk	0	0	0	0	0	1	0	0	0	0	0	0	0	0	0	0	0	0	0	0	0	0	0	0	0	0	1	private
pan_gene_1181	pan_gene_5841	Chlorophyll_A;Leaf_length;Photoperiod_Growing-degree_days_to_silk;Photoperiod_growing-degree_days_to_anthesis;Tassel_length	Chlorophyll_A;PCA_of_metabolites:_PC2;Photoperiod_Growing-degree_days_to_silk;Total_amino_acids	0	0	0	0	0	0	0	0	0	0	0	0	0	0	0	0	0	0	0	0	0	0	1	0	0	0	1	private
pan_gene_12016	pan_gene_20452	Nodes_per_plant;Nodes_to_ear;Photoperiod_Growing-degree_days_to_silk;Photoperiod_growing-degree_days_to_anthesis;Southern_leaf_blight	Photoperiod_Growing-degree_days_to_silk	0	0	0	0	0	1	0	0	0	0	0	0	0	0	0	0	0	0	0	0	0	0	0	1	0	0	2	dispensable
pan_gene_12016	pan_gene_27659	Nodes_per_plant;Nodes_to_ear;Photoperiod_Growing-degree_days_to_silk;Photoperiod_growing-degree_days_to_anthesis;Southern_leaf_blight	Days_to_anthesis;Nodes_per_plant;Photoperiod_Growing-degree_days_to_silk;Photoperiod_growing-degree_days_to_anthesis;Ratio_of_ear_height_to_total_height	0	0	0	0	0	1	0	0	0	0	0	0	0	0	0	1	0	0	0	0	0	0	0	0	0	0	2	dispensable
pan_gene_12016	pan_gene_30093	Nodes_per_plant;Nodes_to_ear;Photoperiod_Growing-degree_days_to_silk;Photoperiod_growing-degree_days_to_anthesis;Southern_leaf_blight	Photoperiod_Growing-degree_days_to_silk;Plant_height;Ratio_of_ear_height_to_total_height	0	0	0	0	0	1	1	0	1	0	0	0	0	0	0	0	0	0	0	0	0	0	0	0	0	0	3	dispensable
pan_gene_12016	pan_gene_30663	Nodes_per_plant;Nodes_to_ear;Photoperiod_Growing-degree_days_to_silk;Photoperiod_growing-degree_days_to_anthesis;Southern_leaf_blight	Photoperiod_Growing-degree_days_to_silk	0	0	0	0	0	0	0	0	0	0	0	0	0	0	1	0	1	0	0	0	0	0	0	0	0	0	2	dispensable
pan_gene_12016	pan_gene_30783	Nodes_per_plant;Nodes_to_ear;Photoperiod_Growing-degree_days_to_silk;Photoperiod_growing-degree_days_to_anthesis;Southern_leaf_blight	Ear_height;Glutamate;Photoperiod_Growing-degree_days_to_silk	0	0	0	0	0	1	0	0	1	0	1	0	0	0	0	0	0	0	0	0	0	0	0	0	0	0	3	dispensable
pan_gene_12026	pan_gene_5297	Leaf_length;Photoperiod_Growing-degree_days_to_silk;Photoperiod_growing-degree_days_to_anthesis;Protein	100_Kernel_weight;Photoperiod_Growing-degree_days_to_silk	0	0	0	0	0	1	0	0	0	1	0	0	0	0	0	0	0	0	0	0	0	0	0	0	0	0	2	dispensable
pan_gene_14277	pan_gene_18990	Nodes_to_ear;Photoperiod_Growing-degree_days_to_silk	Nodes_to_ear;Photoperiod_Growing-degree_days_to_silk;Plant_height	0	0	0	0	0	1	1	0	1	0	0	1	0	0	0	0	0	1	0	1	0	0	0	0	0	0	6	dispensable
pan_gene_14277	pan_gene_27685	Nodes_to_ear;Photoperiod_Growing-degree_days_to_silk	Photoperiod_Growing-degree_days_to_silk	0	0	0	0	0	1	0	0	0	0	0	0	0	0	0	0	0	0	0	0	0	0	0	0	0	0	1	private
pan_gene_14361	pan_gene_14960	Photoperiod_Growing-degree_days_to_silk	Photoperiod_Growing-degree_days_to_silk	0	0	0	0	0	1	0	0	0	0	1	0	0	0	0	1	0	1	0	0	0	0	1	0	0	0	5	dispensable
pan_gene_14361	pan_gene_20496	Photoperiod_Growing-degree_days_to_silk	Average_internode_length_(below_ear);Photoperiod_Growing-degree_days_to_silk	0	0	0	0	0	1	0	0	0	0	0	0	0	0	0	0	0	0	0	0	0	0	1	0	0	0	2	dispensable
pan_gene_14361	pan_gene_30783	Photoperiod_Growing-degree_days_to_silk	Ear_height;Glutamate;Photoperiod_Growing-degree_days_to_silk	0	0	0	0	0	1	0	0	1	0	1	0	0	0	0	0	0	0	0	0	0	0	0	0	0	0	3	dispensable
pan_gene_14361	pan_gene_5841	Photoperiod_Growing-degree_days_to_silk	Chlorophyll_A;PCA_of_metabolites:_PC2;Photoperiod_Growing-degree_days_to_silk;Total_amino_acids	0	0	0	0	0	1	0	0	0	0	0	0	0	0	0	0	0	0	0	0	0	0	0	0	0	0	1	private
pan_gene_14361	pan_gene_64186	Photoperiod_Growing-degree_days_to_silk	Average_internode_length_(below_ear);Photoperiod_Growing-degree_days_to_silk;Stalk_strength	0	0	0	0	0	1	0	0	0	0	0	0	0	0	0	0	0	0	0	0	0	0	1	0	0	0	2	dispensable
pan_gene_14361	pan_gene_97275	Photoperiod_Growing-degree_days_to_silk	Photoperiod_Growing-degree_days_to_silk	0	0	0	0	0	1	0	0	0	0	0	0	0	0	0	0	0	0	0	0	0	0	0	0	0	0	1	private
pan_gene_14462	pan_gene_21896	Photoperiod_Growing-degree_days_to_silk;Total_amino_acids	Photoperiod_Growing-degree_days_to_silk;Photoperiod_growing-degree_days_to_anthesis	0	0	0	0	0	1	0	0	0	0	0	0	0	0	0	0	0	0	0	0	0	0	0	0	0	0	1	private
pan_gene_14627	pan_gene_26813	Boxcox-transformed_leaf_angle;Fumarate;Photoperiod_Growing-degree_days_to_silk	100_Kernel_weight;Boxcox-transformed_leaf_angle;Photoperiod_Growing-degree_days_to_silk;Photoperiod_growing-degree_days_to_anthesis;Tassel_branch_number	0	0	0	0	0	1	0	0	0	0	0	0	0	0	0	0	0	0	0	0	0	0	0	0	0	0	1	private
pan_gene_14960	pan_gene_20496	Photoperiod_Growing-degree_days_to_silk	Average_internode_length_(below_ear);Photoperiod_Growing-degree_days_to_silk	0	0	0	0	0	1	0	0	0	0	1	0	0	0	0	0	0	0	0	0	1	0	0	0	0	0	3	dispensable
pan_gene_14960	pan_gene_29624	Photoperiod_Growing-degree_days_to_silk	Photoperiod_Growing-degree_days_to_silk	0	0	0	0	0	1	0	0	0	0	0	0	0	0	0	0	0	0	0	0	0	0	0	0	0	0	1	private
pan_gene_14960	pan_gene_30093	Photoperiod_Growing-degree_days_to_silk	Photoperiod_Growing-degree_days_to_silk;Plant_height;Ratio_of_ear_height_to_total_height	0	0	0	0	0	1	0	0	0	0	0	0	0	0	0	0	0	0	0	0	0	0	0	0	0	0	1	private
pan_gene_14960	pan_gene_30783	Photoperiod_Growing-degree_days_to_silk	Ear_height;Glutamate;Photoperiod_Growing-degree_days_to_silk	0	0	0	0	0	1	0	0	0	0	1	0	0	0	0	0	0	0	0	0	0	0	0	0	0	0	2	dispensable
pan_gene_15101	pan_gene_64185	Height_above_ear;Photoperiod_Growing-degree_days_to_silk	Photoperiod_Growing-degree_days_to_silk	0	0	0	0	0	1	0	0	0	0	0	0	0	0	0	0	0	0	0	0	0	0	0	0	0	0	1	private
pan_gene_16227	pan_gene_28623	Height_per_day_(until_flowering);Nodes_per_plant;Photoperiod_Growing-degree_days_to_silk	Photoperiod_Growing-degree_days_to_silk	0	0	0	0	0	1	0	0	0	0	0	0	0	0	0	0	0	0	0	0	0	0	0	0	0	0	1	private
pan_gene_16227	pan_gene_4540	Height_per_day_(until_flowering);Nodes_per_plant;Photoperiod_Growing-degree_days_to_silk	Nodes_to_ear;Photoperiod_Growing-degree_days_to_silk;Stalk_strength	0	0	0	0	0	1	0	0	0	0	0	0	0	0	0	0	0	0	0	0	0	0	0	0	0	0	1	private
pan_gene_18695	pan_gene_3566	Photoperiod_Growing-degree_days_to_silk	Photoperiod_Growing-degree_days_to_silk	0	0	0	0	0	0	0	0	0	0	0	1	0	0	0	0	0	0	0	0	0	0	0	0	0	0	1	private
pan_gene_18990	pan_gene_27685	Nodes_to_ear;Photoperiod_Growing-degree_days_to_silk;Plant_height	Photoperiod_Growing-degree_days_to_silk	0	0	0	0	0	1	0	0	0	0	0	0	0	0	0	0	0	0	0	0	0	0	0	0	0	0	1	private
pan_gene_1919	pan_gene_30663	Photoperiod_Growing-degree_days_to_silk	Photoperiod_Growing-degree_days_to_silk	0	0	0	0	0	0	1	0	0	0	0	0	0	0	0	0	0	0	0	0	0	0	0	0	0	0	1	private
pan_gene_20361	pan_gene_27988	Average_internode_length_(above_ear);Photoperiod_Growing-degree_days_to_silk	Photoperiod_Growing-degree_days_to_silk	0	0	0	0	0	1	0	0	0	0	0	0	0	0	0	0	0	0	0	0	0	0	0	0	0	0	1	private
pan_gene_20361	pan_gene_96923	Average_internode_length_(above_ear);Photoperiod_Growing-degree_days_to_silk	Photoperiod_Growing-degree_days_to_silk	0	0	0	0	0	1	0	0	0	0	0	0	0	0	0	0	0	0	0	0	0	0	0	0	0	0	1	private
pan_gene_20452	pan_gene_20496	Photoperiod_Growing-degree_days_to_silk	Average_internode_length_(below_ear);Photoperiod_Growing-degree_days_to_silk	0	0	0	0	0	1	0	0	0	0	0	0	0	0	0	0	0	0	0	0	0	0	0	0	0	0	1	private
pan_gene_20452	pan_gene_30783	Photoperiod_Growing-degree_days_to_silk	Ear_height;Glutamate;Photoperiod_Growing-degree_days_to_silk	0	0	0	0	0	1	0	0	0	0	0	0	0	0	0	0	0	0	0	0	0	0	0	0	0	0	1	private
pan_gene_20452	pan_gene_8335	Photoperiod_Growing-degree_days_to_silk	Average_internode_length_(whole_plant);Photoperiod_Growing-degree_days_to_silk;Photoperiod_growing-degree_days_to_anthesis	0	0	0	0	0	1	0	0	1	0	0	0	0	0	1	0	1	1	0	0	0	0	1	1	0	0	7	dispensable
pan_gene_20496	pan_gene_21896	Average_internode_length_(below_ear);Photoperiod_Growing-degree_days_to_silk	Photoperiod_Growing-degree_days_to_silk;Photoperiod_growing-degree_days_to_anthesis	0	0	0	0	0	1	0	0	0	0	0	0	0	0	0	0	0	0	0	0	0	0	0	0	0	0	1	private
pan_gene_20496	pan_gene_23900	Average_internode_length_(below_ear);Photoperiod_Growing-degree_days_to_silk	Days_to_anthesis;Photoperiod_Growing-degree_days_to_silk;Tassel_length	0	0	0	0	0	1	0	0	0	0	0	0	0	0	0	0	0	0	0	0	0	0	0	0	0	0	1	private
pan_gene_20496	pan_gene_26812	Average_internode_length_(below_ear);Photoperiod_Growing-degree_days_to_silk	100_Kernel_weight;Height_above_ear;Photoperiod_Growing-degree_days_to_silk;Photoperiod_growing-degree_days_to_anthesis	0	0	0	0	0	1	0	0	0	1	1	1	0	0	1	0	0	0	0	0	0	0	0	0	1	0	6	dispensable
pan_gene_20496	pan_gene_27659	Average_internode_length_(below_ear);Photoperiod_Growing-degree_days_to_silk	Days_to_anthesis;Nodes_per_plant;Photoperiod_Growing-degree_days_to_silk;Photoperiod_growing-degree_days_to_anthesis;Ratio_of_ear_height_to_total_height	0	0	0	0	0	1	0	0	0	0	0	0	0	0	0	0	0	0	0	0	0	0	0	0	0	0	1	private
pan_gene_20496	pan_gene_27708	Average_internode_length_(below_ear);Photoperiod_Growing-degree_days_to_silk	Chlorophyll_A;Height_above_ear;Leaf_width;Photoperiod_Growing-degree_days_to_silk;Photoperiod_growing-degree_days_to_anthesis	0	0	0	0	0	1	0	0	0	0	0	0	0	0	0	0	0	0	0	0	0	0	0	0	0	0	1	private
pan_gene_20496	pan_gene_29624	Average_internode_length_(below_ear);Photoperiod_Growing-degree_days_to_silk	Photoperiod_Growing-degree_days_to_silk	0	0	0	0	0	1	0	0	0	0	0	0	0	0	0	0	0	0	0	0	0	0	0	0	0	0	1	private
pan_gene_20496	pan_gene_30093	Average_internode_length_(below_ear);Photoperiod_Growing-degree_days_to_silk	Photoperiod_Growing-degree_days_to_silk;Plant_height;Ratio_of_ear_height_to_total_height	0	0	0	0	0	1	0	0	0	0	0	0	0	0	0	0	0	0	0	0	0	0	0	0	0	0	1	private
pan_gene_20496	pan_gene_5841	Average_internode_length_(below_ear);Photoperiod_Growing-degree_days_to_silk	Chlorophyll_A;PCA_of_metabolites:_PC2;Photoperiod_Growing-degree_days_to_silk;Total_amino_acids	0	0	0	0	0	1	0	0	0	0	0	0	0	0	0	0	0	0	0	0	0	0	0	0	0	0	1	private
pan_gene_20496	pan_gene_8335	Average_internode_length_(below_ear);Photoperiod_Growing-degree_days_to_silk	Average_internode_length_(whole_plant);Photoperiod_Growing-degree_days_to_silk;Photoperiod_growing-degree_days_to_anthesis	0	0	0	0	0	1	0	0	0	0	1	0	0	0	0	0	0	0	0	0	1	0	0	0	0	0	3	dispensable
pan_gene_20496	pan_gene_8432	Average_internode_length_(below_ear);Photoperiod_Growing-degree_days_to_silk	Photoperiod_Growing-degree_days_to_silk	0	0	0	0	0	1	0	0	0	0	1	0	0	0	0	0	0	1	0	0	0	0	0	0	0	0	3	dispensable
pan_gene_20496	pan_gene_97275	Average_internode_length_(below_ear);Photoperiod_Growing-degree_days_to_silk	Photoperiod_Growing-degree_days_to_silk	0	0	0	0	0	1	0	0	0	0	0	0	0	0	0	0	0	0	0	0	0	0	0	0	0	0	1	private
pan_gene_21870	pan_gene_8323	Average_internode_length_(below_ear);Ear_row_number;Height_above_ear;Height_per_day_(until_flowering);Photoperiod_Growing-degree_days_to_silk;Plant_height	Photoperiod_Growing-degree_days_to_silk	0	0	0	0	0	1	0	0	0	0	0	0	0	0	0	0	0	0	0	0	0	0	0	0	0	0	1	private
pan_gene_21896	pan_gene_30663	Photoperiod_Growing-degree_days_to_silk;Photoperiod_growing-degree_days_to_anthesis	Photoperiod_Growing-degree_days_to_silk	0	0	0	0	0	0	0	0	0	0	0	1	0	0	1	0	0	0	0	0	1	0	0	0	1	1	5	dispensable
pan_gene_21896	pan_gene_97275	Photoperiod_Growing-degree_days_to_silk;Photoperiod_growing-degree_days_to_anthesis	Photoperiod_Growing-degree_days_to_silk	0	0	0	0	0	1	0	0	0	0	0	0	0	0	0	0	0	0	0	0	0	0	0	0	0	0	1	private
pan_gene_22636	pan_gene_28732	Photoperiod_Growing-degree_days_to_silk	Anthesis-silking_interval;Days_to_anthesis;Ear_height;Leaf_length;Leaf_width;Nodes_per_plant;Photoperiod_Growing-degree_days_to_silk;Photoperiod_growing-degree_days_to_anthesis	0	0	0	0	0	1	0	1	1	0	0	0	0	0	0	0	0	0	0	0	0	0	0	0	0	0	3	dispensable
pan_gene_22636	pan_gene_5841	Photoperiod_Growing-degree_days_to_silk	Chlorophyll_A;PCA_of_metabolites:_PC2;Photoperiod_Growing-degree_days_to_silk;Total_amino_acids	0	0	0	0	0	1	0	0	0	0	0	0	0	0	0	0	0	0	0	0	0	0	0	0	0	0	1	private
pan_gene_22636	pan_gene_64567	Photoperiod_Growing-degree_days_to_silk	Average_internode_length_(below_ear);Ear_height;Photoperiod_Growing-degree_days_to_silk	0	0	0	0	0	1	0	0	1	0	0	0	0	0	0	0	0	0	0	0	0	0	0	0	0	0	2	dispensable
pan_gene_23829	pan_gene_28691	Average_internode_length_(below_ear);Photoperiod_Growing-degree_days_to_silk;Southern_leaf_blight	Photoperiod_Growing-degree_days_to_silk	0	0	0	0	0	1	0	0	1	1	0	1	1	0	0	0	1	0	0	0	0	0	0	0	0	0	6	dispensable
pan_gene_23829	pan_gene_30093	Average_internode_length_(below_ear);Photoperiod_Growing-degree_days_to_silk;Southern_leaf_blight	Photoperiod_Growing-degree_days_to_silk;Plant_height;Ratio_of_ear_height_to_total_height	0	0	0	0	0	1	0	0	1	0	0	0	0	0	0	0	0	0	0	0	0	0	0	0	0	0	2	dispensable
pan_gene_23829	pan_gene_30663	Average_internode_length_(below_ear);Photoperiod_Growing-degree_days_to_silk;Southern_leaf_blight	Photoperiod_Growing-degree_days_to_silk	0	0	0	0	0	0	1	0	0	0	0	0	0	0	0	0	0	0	0	0	0	0	0	0	0	0	1	private
pan_gene_23829	pan_gene_30664	Average_internode_length_(below_ear);Photoperiod_Growing-degree_days_to_silk;Southern_leaf_blight	Photoperiod_Growing-degree_days_to_silk;Starch	0	0	0	0	0	1	0	0	0	0	0	0	0	0	0	0	0	0	0	0	0	0	0	0	0	0	1	private
pan_gene_23829	pan_gene_64186	Average_internode_length_(below_ear);Photoperiod_Growing-degree_days_to_silk;Southern_leaf_blight	Average_internode_length_(below_ear);Photoperiod_Growing-degree_days_to_silk;Stalk_strength	0	0	0	0	0	1	0	0	0	0	0	0	0	0	0	0	0	0	0	0	0	0	0	0	0	0	1	private
pan_gene_23900	pan_gene_29695	Days_to_anthesis;Photoperiod_Growing-degree_days_to_silk;Tassel_length	Leaf_length;Photoperiod_Growing-degree_days_to_silk;Photoperiod_growing-degree_days_to_anthesis	0	0	0	0	0	0	0	0	0	0	0	0	1	0	0	0	0	0	0	0	0	0	0	0	0	0	1	private
pan_gene_23900	pan_gene_5841	Days_to_anthesis;Photoperiod_Growing-degree_days_to_silk;Tassel_length	Chlorophyll_A;PCA_of_metabolites:_PC2;Photoperiod_Growing-degree_days_to_silk;Total_amino_acids	0	0	0	0	0	1	0	0	0	0	0	0	0	0	0	0	0	0	0	0	0	0	1	0	1	0	3	dispensable
pan_gene_23900	pan_gene_97275	Days_to_anthesis;Photoperiod_Growing-degree_days_to_silk;Tassel_length	Photoperiod_Growing-degree_days_to_silk	0	0	0	0	0	1	0	0	0	0	0	0	0	0	0	0	0	0	0	0	0	0	0	0	0	0	1	private
pan_gene_2440	pan_gene_26349	Photoperiod_Growing-degree_days_to_silk	Photoperiod_Growing-degree_days_to_silk	0	0	0	0	0	1	1	0	0	1	0	1	0	0	1	0	0	1	0	0	1	0	1	1	0	0	9	dispensable
pan_gene_25440	pan_gene_5493	Average_internode_length_(whole_plant);Ear_row_number;Height_above_ear;Leaf_width;Nodes_above_ear;Photoperiod_Growing-degree_days_to_silk	Photoperiod_Growing-degree_days_to_silk	0	0	0	0	0	1	0	0	0	0	0	0	0	0	0	0	0	0	0	0	0	0	0	0	0	0	1	private
pan_gene_26321	pan_gene_30664	Photoperiod_Growing-degree_days_to_silk	Photoperiod_Growing-degree_days_to_silk;Starch	0	0	0	0	0	1	0	0	0	0	0	0	0	0	0	0	0	0	0	0	0	0	0	0	0	0	1	private
pan_gene_26694	pan_gene_5841	Days_to_anthesis;Days_to_silk;Ear_height;Nodes_to_ear;Photoperiod_Growing-degree_days_to_silk;Plant_height;Tassel_branch_number	Chlorophyll_A;PCA_of_metabolites:_PC2;Photoperiod_Growing-degree_days_to_silk;Total_amino_acids	0	0	0	0	0	1	0	0	0	0	0	0	0	0	0	0	0	0	0	0	0	0	0	0	0	0	1	private
pan_gene_26812	pan_gene_28691	100_Kernel_weight;Height_above_ear;Photoperiod_Growing-degree_days_to_silk;Photoperiod_growing-degree_days_to_anthesis	Photoperiod_Growing-degree_days_to_silk	0	0	0	0	0	1	0	0	1	0	0	0	1	0	1	0	0	0	1	0	0	1	1	0	0	0	7	dispensable
pan_gene_26812	pan_gene_5841	100_Kernel_weight;Height_above_ear;Photoperiod_Growing-degree_days_to_silk;Photoperiod_growing-degree_days_to_anthesis	Chlorophyll_A;PCA_of_metabolites:_PC2;Photoperiod_Growing-degree_days_to_silk;Total_amino_acids	0	0	0	0	0	1	0	0	0	0	0	0	0	0	0	0	0	0	0	0	0	0	0	0	0	0	1	private
pan_gene_26870	pan_gene_28616	Photoperiod_Growing-degree_days_to_silk	Photoperiod_Growing-degree_days_to_silk;Photoperiod_growing-degree_days_to_anthesis	0	0	0	0	0	1	0	0	1	0	0	0	1	0	0	0	1	0	0	1	1	0	1	1	1	0	9	dispensable
pan_gene_26870	pan_gene_96923	Photoperiod_Growing-degree_days_to_silk	Photoperiod_Growing-degree_days_to_silk	0	0	0	0	0	1	0	0	0	0	0	0	0	0	0	0	0	0	0	0	0	0	0	0	0	0	1	private
pan_gene_27659	pan_gene_30783	Days_to_anthesis;Nodes_per_plant;Photoperiod_Growing-degree_days_to_silk;Photoperiod_growing-degree_days_to_anthesis;Ratio_of_ear_height_to_total_height	Ear_height;Glutamate;Photoperiod_Growing-degree_days_to_silk	0	0	0	0	0	1	0	0	0	0	0	0	0	0	0	0	0	0	0	0	0	0	0	0	0	0	1	private
pan_gene_27659	pan_gene_31288	Days_to_anthesis;Nodes_per_plant;Photoperiod_Growing-degree_days_to_silk;Photoperiod_growing-degree_days_to_anthesis;Ratio_of_ear_height_to_total_height	Nodes_to_ear;Photoperiod_Growing-degree_days_to_silk;Tassel_branch_number	0	0	0	0	0	1	0	0	0	0	0	0	0	0	0	0	0	0	0	0	0	0	0	0	0	0	1	private
pan_gene_27685	pan_gene_29705	Photoperiod_Growing-degree_days_to_silk	Photoperiod_Growing-degree_days_to_silk;Tassel_length	0	0	0	0	0	1	0	0	0	0	0	0	0	0	0	0	0	0	0	0	0	0	0	0	0	0	1	private
pan_gene_27708	pan_gene_5841	Chlorophyll_A;Height_above_ear;Leaf_width;Photoperiod_Growing-degree_days_to_silk;Photoperiod_growing-degree_days_to_anthesis	Chlorophyll_A;PCA_of_metabolites:_PC2;Photoperiod_Growing-degree_days_to_silk;Total_amino_acids	0	0	0	0	0	1	0	0	0	0	1	0	0	0	0	0	0	0	0	0	0	0	0	0	0	1	3	dispensable
pan_gene_27708	pan_gene_97275	Chlorophyll_A;Height_above_ear;Leaf_width;Photoperiod_Growing-degree_days_to_silk;Photoperiod_growing-degree_days_to_anthesis	Photoperiod_Growing-degree_days_to_silk	0	0	0	0	0	1	0	0	0	0	0	0	0	0	0	0	0	0	0	0	0	0	0	0	0	0	1	private
pan_gene_2824	pan_gene_29540	Photoperiod_Growing-degree_days_to_silk	Nodes_per_plant;Photoperiod_Growing-degree_days_to_silk	0	0	0	0	0	1	1	0	1	0	0	0	0	1	0	1	0	0	0	0	0	0	0	0	0	0	5	dispensable
pan_gene_28610	pan_gene_28616	Nitrate;PCA_of_metabolites:_PC1;Photoperiod_Growing-degree_days_to_silk;Photoperiod_growing-degree_days_to_anthesis;Plant_height	Photoperiod_Growing-degree_days_to_silk;Photoperiod_growing-degree_days_to_anthesis	0	0	0	0	0	1	0	0	0	0	1	0	1	0	1	0	0	1	0	0	1	0	1	0	0	0	7	dispensable
pan_gene_28616	pan_gene_96923	Photoperiod_Growing-degree_days_to_silk;Photoperiod_growing-degree_days_to_anthesis	Photoperiod_Growing-degree_days_to_silk	0	0	0	0	0	1	0	0	0	0	0	0	0	0	0	0	0	0	0	0	0	0	0	0	0	0	1	private
pan_gene_28659	pan_gene_29799	Photoperiod_Growing-degree_days_to_silk	Anthesis-silking_interval;Photoperiod_Growing-degree_days_to_silk	0	0	0	0	0	1	0	0	0	0	0	0	0	0	0	0	0	0	0	0	0	0	0	0	0	0	1	private
pan_gene_28691	pan_gene_29624	Photoperiod_Growing-degree_days_to_silk	Photoperiod_Growing-degree_days_to_silk	0	0	0	0	0	1	0	0	0	0	0	0	0	0	0	0	0	0	0	0	0	0	0	0	0	0	1	private
pan_gene_28691	pan_gene_5841	Photoperiod_Growing-degree_days_to_silk	Chlorophyll_A;PCA_of_metabolites:_PC2;Photoperiod_Growing-degree_days_to_silk;Total_amino_acids	0	0	0	0	0	1	0	0	0	0	0	0	0	0	0	0	0	0	0	0	0	0	0	0	0	0	1	private
pan_gene_28691	pan_gene_64186	Photoperiod_Growing-degree_days_to_silk	Average_internode_length_(below_ear);Photoperiod_Growing-degree_days_to_silk;Stalk_strength	0	0	0	0	0	1	0	0	0	0	0	0	0	0	0	0	0	0	0	0	0	0	0	0	0	0	1	private
pan_gene_28732	pan_gene_28883	Anthesis-silking_interval;Days_to_anthesis;Ear_height;Leaf_length;Leaf_width;Nodes_per_plant;Photoperiod_Growing-degree_days_to_silk;Photoperiod_growing-degree_days_to_anthesis	Height_per_day_(until_flowering);Nodes_per_plant;Photoperiod_Growing-degree_days_to_silk;Photoperiod_growing-degree_days_to_anthesis;Ratio_of_ear_height_to_total_height	0	0	0	0	0	1	1	1	1	0	0	0	0	0	0	0	0	0	0	0	0	0	0	0	0	0	4	dispensable
pan_gene_29540	pan_gene_9617	Nodes_per_plant;Photoperiod_Growing-degree_days_to_silk	Days_to_anthesis;Photoperiod_Growing-degree_days_to_silk	0	0	0	0	0	1	0	0	1	0	0	0	0	0	0	1	1	0	1	0	0	0	0	0	0	0	5	dispensable
pan_gene_29624	pan_gene_5841	Photoperiod_Growing-degree_days_to_silk	Chlorophyll_A;PCA_of_metabolites:_PC2;Photoperiod_Growing-degree_days_to_silk;Total_amino_acids	0	0	0	0	0	1	0	0	0	0	0	0	0	0	0	0	0	0	0	0	0	0	1	0	0	0	2	dispensable
pan_gene_29624	pan_gene_97275	Photoperiod_Growing-degree_days_to_silk	Photoperiod_Growing-degree_days_to_silk	0	0	0	0	0	1	0	0	0	0	0	0	0	0	0	0	0	0	0	0	0	0	0	0	0	0	1	private
pan_gene_29692	pan_gene_4331	Nodes_per_plant;Photoperiod_Growing-degree_days_to_silk;Tassel_length	Anthesis-silking_interval;Ear_height;Photoperiod_Growing-degree_days_to_silk;Ratio_of_ear_height_to_total_height	0	0	0	0	0	1	0	0	0	0	0	0	0	0	0	0	0	0	0	0	0	0	0	0	0	0	1	private
pan_gene_29705	pan_gene_64185	Photoperiod_Growing-degree_days_to_silk;Tassel_length	Photoperiod_Growing-degree_days_to_silk	0	0	0	0	0	1	0	0	0	0	0	0	0	0	0	0	0	0	0	0	0	0	0	0	0	0	1	private
pan_gene_29887	pan_gene_31443	Anthesis-silking_interval;Days_to_anthesis;Leaf_width;Photoperiod_Growing-degree_days_to_silk	Photoperiod_Growing-degree_days_to_silk	0	0	0	0	0	1	0	0	1	0	0	0	1	0	0	0	0	0	0	0	0	0	0	0	0	0	3	dispensable
pan_gene_30093	pan_gene_5841	Photoperiod_Growing-degree_days_to_silk;Plant_height;Ratio_of_ear_height_to_total_height	Chlorophyll_A;PCA_of_metabolites:_PC2;Photoperiod_Growing-degree_days_to_silk;Total_amino_acids	0	0	0	0	0	1	0	0	0	0	0	0	0	0	0	0	0	0	0	0	0	0	0	0	0	0	1	private
pan_gene_30663	pan_gene_8432	Photoperiod_Growing-degree_days_to_silk	Photoperiod_Growing-degree_days_to_silk	0	0	0	0	0	0	0	0	0	0	0	1	0	0	0	0	0	0	0	0	0	0	0	0	0	0	1	private
pan_gene_30664	pan_gene_30783	Photoperiod_Growing-degree_days_to_silk;Starch	Ear_height;Glutamate;Photoperiod_Growing-degree_days_to_silk	0	0	0	0	0	1	0	0	0	0	0	0	0	0	0	0	0	0	0	0	0	0	0	0	0	0	1	private
pan_gene_30924	pan_gene_97275	Ear_row_number;Photoperiod_Growing-degree_days_to_silk;Ratio_of_ear_height_to_total_height	Photoperiod_Growing-degree_days_to_silk	0	0	0	0	0	1	0	0	0	0	0	0	0	0	0	0	0	0	0	0	0	0	0	0	0	0	1	private
pan_gene_31288	pan_gene_5841	Nodes_to_ear;Photoperiod_Growing-degree_days_to_silk;Tassel_branch_number	Chlorophyll_A;PCA_of_metabolites:_PC2;Photoperiod_Growing-degree_days_to_silk;Total_amino_acids	0	0	0	0	0	1	0	0	0	0	0	0	0	0	0	0	0	0	0	0	0	0	0	0	0	0	1	private
pan_gene_31443	pan_gene_96923	Photoperiod_Growing-degree_days_to_silk	Photoperiod_Growing-degree_days_to_silk	0	0	0	0	0	1	0	0	0	0	0	0	0	0	0	0	0	0	0	0	0	0	0	0	0	0	1	private
pan_gene_4329	pan_gene_64567	Ear_height;Photoperiod_Growing-degree_days_to_silk	Average_internode_length_(below_ear);Ear_height;Photoperiod_Growing-degree_days_to_silk	0	0	0	0	0	1	0	0	1	0	0	0	0	0	0	1	0	0	0	0	0	0	0	1	0	0	4	dispensable
pan_gene_5509	pan_gene_9617	Photoperiod_Growing-degree_days_to_silk	Days_to_anthesis;Photoperiod_Growing-degree_days_to_silk	0	0	0	0	0	0	0	0	0	0	0	0	0	1	0	0	0	0	0	0	0	0	0	0	0	0	1	private
pan_gene_5772	pan_gene_5841	Photoperiod_Growing-degree_days_to_silk	Chlorophyll_A;PCA_of_metabolites:_PC2;Photoperiod_Growing-degree_days_to_silk;Total_amino_acids	0	0	0	0	0	1	0	0	0	0	0	0	0	0	0	0	0	0	0	0	0	0	1	0	1	0	3	dispensable
pan_gene_5772	pan_gene_97275	Photoperiod_Growing-degree_days_to_silk	Photoperiod_Growing-degree_days_to_silk	0	0	0	0	0	1	0	0	0	0	0	0	0	0	0	0	0	0	0	0	0	0	0	0	0	0	1	private
pan_gene_5841	pan_gene_8432	Chlorophyll_A;PCA_of_metabolites:_PC2;Photoperiod_Growing-degree_days_to_silk;Total_amino_acids	Photoperiod_Growing-degree_days_to_silk	0	0	0	0	0	1	0	0	0	0	0	0	0	0	0	0	0	0	0	0	0	0	0	0	0	0	1	private
pan_gene_64186	pan_gene_97275	Average_internode_length_(below_ear);Photoperiod_Growing-degree_days_to_silk;Stalk_strength	Photoperiod_Growing-degree_days_to_silk	0	0	0	0	0	1	0	0	0	0	0	0	0	0	0	0	0	0	0	0	0	0	0	0	0	0	1	private
pan_gene_8432	pan_gene_97275	Photoperiod_Growing-degree_days_to_silk	Photoperiod_Growing-degree_days_to_silk	0	0	0	0	0	1	0	0	0	0	0	0	0	0	0	0	0	0	0	0	0	0	0	0	0	0	1	private
pan_gene_102468	pan_gene_23446	Photoperiod_Growing-degree_days_to_silk	Leaf_width;Photoperiod_Growing-degree_days_to_silk;Southern_leaf_blight	0	0	0	0	0	0	1	0	0	0	0	1	0	1	0	0	0	0	0	0	0	0	0	0	0	0	3	dispensable
pan_gene_102810	pan_gene_27822	Photoperiod_Growing-degree_days_to_silk;Photoperiod_growing-degree_days_to_anthesis	Anthesis-silking_interval;Boxcox-transformed_leaf_angle;Ear_height;Nitrate;Photoperiod_Growing-degree_days_to_silk;Ratio_of_ear_height_to_total_height	0	0	0	0	0	0	1	0	0	1	0	1	0	0	0	0	0	0	1	0	1	0	0	1	1	0	7	dispensable
pan_gene_10773	pan_gene_21305	Boxcox-transformed_leaf_angle;Ear_height;Photoperiod_Growing-degree_days_to_silk;Photoperiod_growing-degree_days_to_anthesis;Plant_height;Southern_leaf_blight	PCA_of_metabolites:_PC2;Photoperiod_Growing-degree_days_to_silk	0	0	0	0	0	0	1	0	0	0	0	0	0	0	0	0	0	0	0	0	0	0	0	0	0	0	1	private
pan_gene_10824	pan_gene_4330	Ear_height;Nodes_to_ear;Photoperiod_Growing-degree_days_to_silk;Plant_height	Ear_height;Photoperiod_Growing-degree_days_to_silk	0	0	0	0	0	0	1	0	0	0	0	0	0	0	0	0	0	0	0	0	0	0	0	0	0	0	1	private
pan_gene_10829	pan_gene_27757	100_Kernel_weight;Nodes_to_ear;Photoperiod_Growing-degree_days_to_silk;Plant_height	Glutamate;Photoperiod_Growing-degree_days_to_silk;Photoperiod_growing-degree_days_to_anthesis;Southern_leaf_blight;Tassel_branch_number	0	0	0	0	0	0	1	0	1	0	0	0	0	0	0	0	0	1	1	0	0	1	1	0	0	0	6	dispensable
pan_gene_1104	pan_gene_14945	Photoperiod_Growing-degree_days_to_silk	Days_to_silk;Photoperiod_Growing-degree_days_to_silk	0	0	0	0	0	0	1	0	0	0	0	0	0	0	0	0	0	0	0	0	0	0	0	0	0	0	1	private
pan_gene_12016	pan_gene_14361	Nodes_per_plant;Nodes_to_ear;Photoperiod_Growing-degree_days_to_silk;Photoperiod_growing-degree_days_to_anthesis;Southern_leaf_blight	Photoperiod_Growing-degree_days_to_silk	0	0	0	0	0	0	1	0	1	0	0	1	0	0	0	0	0	0	0	0	0	0	0	0	0	1	4	dispensable
pan_gene_12109	pan_gene_23970	Days_to_anthesis;Ear_row_number;Photoperiod_Growing-degree_days_to_silk;Southern_leaf_blight	Photoperiod_Growing-degree_days_to_silk	0	0	0	0	0	0	1	0	0	0	0	0	0	0	0	0	0	0	0	0	0	0	0	0	0	0	1	private
pan_gene_14960	pan_gene_64567	Photoperiod_Growing-degree_days_to_silk	Average_internode_length_(below_ear);Ear_height;Photoperiod_Growing-degree_days_to_silk	0	0	0	0	0	0	1	0	1	0	0	0	0	0	0	0	0	0	0	0	0	0	0	0	0	0	2	dispensable
pan_gene_16202	pan_gene_26812	Average_internode_length_(below_ear);Photoperiod_Growing-degree_days_to_silk	100_Kernel_weight;Height_above_ear;Photoperiod_Growing-degree_days_to_silk;Photoperiod_growing-degree_days_to_anthesis	0	0	0	0	0	0	1	0	0	0	0	0	0	0	0	0	0	0	0	0	0	0	0	0	0	0	1	private
pan_gene_16202	pan_gene_96923	Average_internode_length_(below_ear);Photoperiod_Growing-degree_days_to_silk	Photoperiod_Growing-degree_days_to_silk	0	0	0	0	0	0	1	1	0	0	0	0	0	0	0	0	0	0	0	0	0	0	0	0	0	0	2	dispensable
pan_gene_16643	pan_gene_4331	Ear_row_number;Photoperiod_Growing-degree_days_to_silk	Anthesis-silking_interval;Ear_height;Photoperiod_Growing-degree_days_to_silk;Ratio_of_ear_height_to_total_height	0	0	0	0	0	0	1	0	0	0	0	0	0	0	0	0	0	1	0	0	0	0	0	0	0	0	2	dispensable
pan_gene_16832	pan_gene_20496	Days_to_anthesis;Photoperiod_Growing-degree_days_to_silk	Average_internode_length_(below_ear);Photoperiod_Growing-degree_days_to_silk	0	0	0	0	0	0	1	0	1	0	0	0	0	0	0	0	0	1	0	0	0	0	0	0	0	0	3	dispensable
pan_gene_16832	pan_gene_27708	Days_to_anthesis;Photoperiod_Growing-degree_days_to_silk	Chlorophyll_A;Height_above_ear;Leaf_width;Photoperiod_Growing-degree_days_to_silk;Photoperiod_growing-degree_days_to_anthesis	0	0	0	0	0	0	0	0	0	0	1	0	0	0	0	0	0	0	0	0	0	0	0	0	0	0	1	private
pan_gene_16832	pan_gene_28732	Days_to_anthesis;Photoperiod_Growing-degree_days_to_silk	Anthesis-silking_interval;Days_to_anthesis;Ear_height;Leaf_length;Leaf_width;Nodes_per_plant;Photoperiod_Growing-degree_days_to_silk;Photoperiod_growing-degree_days_to_anthesis	0	0	0	0	0	0	1	1	1	0	0	0	0	0	0	0	0	0	0	0	0	0	0	0	0	0	3	dispensable
pan_gene_16832	pan_gene_64567	Days_to_anthesis;Photoperiod_Growing-degree_days_to_silk	Average_internode_length_(below_ear);Ear_height;Photoperiod_Growing-degree_days_to_silk	0	0	0	0	0	0	1	0	1	0	0	0	0	0	0	1	0	1	0	0	0	0	0	0	0	0	4	dispensable
pan_gene_1919	pan_gene_8433	Photoperiod_Growing-degree_days_to_silk	Photoperiod_Growing-degree_days_to_silk	0	0	0	0	0	0	1	0	0	0	0	0	0	0	0	0	0	0	0	0	0	0	0	0	0	0	1	private
pan_gene_20256	pan_gene_23900	Nodes_per_plant;Photoperiod_Growing-degree_days_to_silk	Days_to_anthesis;Photoperiod_Growing-degree_days_to_silk;Tassel_length	0	0	0	0	0	0	0	0	0	0	0	0	0	0	0	0	0	0	0	0	0	0	0	1	0	0	1	private
pan_gene_20496	pan_gene_27757	Average_internode_length_(below_ear);Photoperiod_Growing-degree_days_to_silk	Glutamate;Photoperiod_Growing-degree_days_to_silk;Photoperiod_growing-degree_days_to_anthesis;Southern_leaf_blight;Tassel_branch_number	0	0	0	0	0	0	1	1	1	0	1	0	0	0	0	0	0	1	0	0	1	0	0	0	0	0	6	dispensable
pan_gene_20496	pan_gene_28883	Average_internode_length_(below_ear);Photoperiod_Growing-degree_days_to_silk	Height_per_day_(until_flowering);Nodes_per_plant;Photoperiod_Growing-degree_days_to_silk;Photoperiod_growing-degree_days_to_anthesis;Ratio_of_ear_height_to_total_height	0	0	0	0	0	0	1	0	0	0	0	0	0	0	0	0	0	0	0	0	1	0	0	0	0	0	2	dispensable
pan_gene_21896	pan_gene_28883	Photoperiod_Growing-degree_days_to_silk;Photoperiod_growing-degree_days_to_anthesis	Height_per_day_(until_flowering);Nodes_per_plant;Photoperiod_Growing-degree_days_to_silk;Photoperiod_growing-degree_days_to_anthesis;Ratio_of_ear_height_to_total_height	0	0	0	0	0	0	1	0	1	0	0	1	0	1	0	0	0	0	0	0	0	0	0	0	0	1	5	dispensable
pan_gene_23829	pan_gene_2440	Average_internode_length_(below_ear);Photoperiod_Growing-degree_days_to_silk;Southern_leaf_blight	Photoperiod_Growing-degree_days_to_silk	0	0	0	0	0	0	1	0	0	0	0	0	0	0	0	0	0	0	1	1	1	1	1	0	0	0	6	dispensable
pan_gene_23829	pan_gene_4329	Average_internode_length_(below_ear);Photoperiod_Growing-degree_days_to_silk;Southern_leaf_blight	Ear_height;Photoperiod_Growing-degree_days_to_silk	0	0	0	0	0	0	1	0	0	0	0	0	0	0	1	0	0	1	0	1	0	0	0	0	0	0	4	dispensable
pan_gene_2440	pan_gene_27200	Photoperiod_Growing-degree_days_to_silk	Anthesis-silking_interval;Leaf_length;Photoperiod_Growing-degree_days_to_silk	0	0	0	0	0	0	1	0	0	0	0	0	0	0	0	0	0	0	0	0	0	0	0	0	0	0	1	private
pan_gene_26694	pan_gene_29887	Days_to_anthesis;Days_to_silk;Ear_height;Nodes_to_ear;Photoperiod_Growing-degree_days_to_silk;Plant_height;Tassel_branch_number	Anthesis-silking_interval;Days_to_anthesis;Leaf_width;Photoperiod_Growing-degree_days_to_silk	0	0	0	0	0	0	1	1	1	1	0	0	0	0	0	0	0	0	0	0	0	0	1	0	0	0	5	dispensable
pan_gene_26812	pan_gene_96923	100_Kernel_weight;Height_above_ear;Photoperiod_Growing-degree_days_to_silk;Photoperiod_growing-degree_days_to_anthesis	Photoperiod_Growing-degree_days_to_silk	0	0	0	0	0	0	1	0	0	0	0	0	0	0	0	0	0	0	0	0	0	0	0	0	0	0	1	private
pan_gene_26870	pan_gene_29624	Photoperiod_Growing-degree_days_to_silk	Photoperiod_Growing-degree_days_to_silk	0	0	0	0	0	0	1	0	1	1	1	0	1	1	1	0	1	0	0	1	1	0	0	0	0	0	10	dispensable
pan_gene_26870	pan_gene_30093	Photoperiod_Growing-degree_days_to_silk	Photoperiod_Growing-degree_days_to_silk;Plant_height;Ratio_of_ear_height_to_total_height	0	0	0	0	0	0	1	0	0	0	0	0	0	0	0	0	0	0	0	0	0	0	0	0	0	0	1	private
pan_gene_27200	pan_gene_4329	Anthesis-silking_interval;Leaf_length;Photoperiod_Growing-degree_days_to_silk	Ear_height;Photoperiod_Growing-degree_days_to_silk	0	0	0	0	0	0	1	0	0	1	0	0	0	0	0	0	0	0	0	0	0	0	0	0	0	0	2	dispensable
pan_gene_27659	pan_gene_8433	Days_to_anthesis;Nodes_per_plant;Photoperiod_Growing-degree_days_to_silk;Photoperiod_growing-degree_days_to_anthesis;Ratio_of_ear_height_to_total_height	Photoperiod_Growing-degree_days_to_silk	0	0	0	0	0	0	1	0	0	0	0	0	0	0	0	0	0	0	0	0	0	0	0	0	0	0	1	private
pan_gene_27664	pan_gene_35553	Photoperiod_Growing-degree_days_to_silk;Stalk_strength	Photoperiod_Growing-degree_days_to_silk	0	0	0	0	0	0	1	0	0	0	0	0	0	0	0	0	0	0	0	0	0	0	0	0	0	0	1	private
pan_gene_27708	pan_gene_27757	Chlorophyll_A;Height_above_ear;Leaf_width;Photoperiod_Growing-degree_days_to_silk;Photoperiod_growing-degree_days_to_anthesis	Glutamate;Photoperiod_Growing-degree_days_to_silk;Photoperiod_growing-degree_days_to_anthesis;Southern_leaf_blight;Tassel_branch_number	0	0	0	0	0	0	0	0	0	1	1	0	0	0	0	0	0	0	0	0	0	0	0	0	0	0	2	dispensable
pan_gene_27822	pan_gene_29695	Anthesis-silking_interval;Boxcox-transformed_leaf_angle;Ear_height;Nitrate;Photoperiod_Growing-degree_days_to_silk;Ratio_of_ear_height_to_total_height	Leaf_length;Photoperiod_Growing-degree_days_to_silk;Photoperiod_growing-degree_days_to_anthesis	0	0	0	0	0	0	1	0	0	0	0	0	0	0	0	0	0	0	0	0	0	0	0	0	0	0	1	private
pan_gene_28659	pan_gene_30942	Photoperiod_Growing-degree_days_to_silk	Photoperiod_Growing-degree_days_to_silk	0	0	0	0	0	0	1	1	0	0	0	1	0	0	0	0	0	0	0	0	0	1	0	0	0	0	4	dispensable
pan_gene_28723	pan_gene_64567	Photoperiod_Growing-degree_days_to_silk	Average_internode_length_(below_ear);Ear_height;Photoperiod_Growing-degree_days_to_silk	0	0	0	0	0	0	0	0	0	1	0	0	0	0	0	0	0	0	0	0	0	0	0	0	0	0	1	private
pan_gene_28732	pan_gene_5772	Anthesis-silking_interval;Days_to_anthesis;Ear_height;Leaf_length;Leaf_width;Nodes_per_plant;Photoperiod_Growing-degree_days_to_silk;Photoperiod_growing-degree_days_to_anthesis	Photoperiod_Growing-degree_days_to_silk	0	0	0	0	0	0	1	0	1	1	0	0	0	0	0	0	0	0	0	0	0	0	0	0	0	0	3	dispensable
pan_gene_28732	pan_gene_8433	Anthesis-silking_interval;Days_to_anthesis;Ear_height;Leaf_length;Leaf_width;Nodes_per_plant;Photoperiod_Growing-degree_days_to_silk;Photoperiod_growing-degree_days_to_anthesis	Photoperiod_Growing-degree_days_to_silk	0	0	0	0	0	0	1	0	0	0	0	0	0	0	0	0	0	0	0	0	0	0	0	0	0	0	1	private
pan_gene_28883	pan_gene_5772	Height_per_day_(until_flowering);Nodes_per_plant;Photoperiod_Growing-degree_days_to_silk;Photoperiod_growing-degree_days_to_anthesis;Ratio_of_ear_height_to_total_height	Photoperiod_Growing-degree_days_to_silk	0	0	0	0	0	0	1	0	1	0	0	1	1	0	0	0	1	1	0	0	0	0	0	0	1	0	7	dispensable
pan_gene_28883	pan_gene_64567	Height_per_day_(until_flowering);Nodes_per_plant;Photoperiod_Growing-degree_days_to_silk;Photoperiod_growing-degree_days_to_anthesis;Ratio_of_ear_height_to_total_height	Average_internode_length_(below_ear);Ear_height;Photoperiod_Growing-degree_days_to_silk	0	0	0	0	0	0	1	0	1	0	0	0	0	0	0	0	0	1	0	0	1	0	0	0	0	0	4	dispensable
pan_gene_28883	pan_gene_8432	Height_per_day_(until_flowering);Nodes_per_plant;Photoperiod_Growing-degree_days_to_silk;Photoperiod_growing-degree_days_to_anthesis;Ratio_of_ear_height_to_total_height	Photoperiod_Growing-degree_days_to_silk	0	0	0	0	0	0	1	0	1	1	0	1	0	0	0	0	0	0	0	1	0	0	0	0	1	0	6	dispensable
pan_gene_29799	pan_gene_29817	Anthesis-silking_interval;Photoperiod_Growing-degree_days_to_silk	Days_to_anthesis;Photoperiod_Growing-degree_days_to_silk;Photoperiod_growing-degree_days_to_anthesis;Tassel_length	0	0	0	0	0	0	1	0	0	0	1	0	0	0	0	0	0	0	0	0	1	0	0	0	0	0	3	dispensable
pan_gene_29887	pan_gene_30093	Anthesis-silking_interval;Days_to_anthesis;Leaf_width;Photoperiod_Growing-degree_days_to_silk	Photoperiod_Growing-degree_days_to_silk;Plant_height;Ratio_of_ear_height_to_total_height	0	0	0	0	0	0	1	0	0	0	0	0	0	0	0	0	0	0	0	0	0	0	0	0	0	0	1	private
pan_gene_30663	pan_gene_5772	Photoperiod_Growing-degree_days_to_silk	Photoperiod_Growing-degree_days_to_silk	0	0	0	0	0	0	1	0	0	0	0	0	1	0	0	0	0	0	0	0	0	0	0	0	0	0	2	dispensable
pan_gene_30783	pan_gene_5772	Ear_height;Glutamate;Photoperiod_Growing-degree_days_to_silk	Photoperiod_Growing-degree_days_to_silk	0	0	0	0	0	0	0	0	1	0	0	0	0	0	0	0	0	0	0	0	0	0	0	0	0	0	1	private
pan_gene_5772	pan_gene_8433	Photoperiod_Growing-degree_days_to_silk	Photoperiod_Growing-degree_days_to_silk	0	0	0	0	0	0	1	0	0	0	0	0	0	0	0	0	0	0	0	0	0	0	0	0	0	0	1	private
pan_gene_64567	pan_gene_8433	Average_internode_length_(below_ear);Ear_height;Photoperiod_Growing-degree_days_to_silk	Photoperiod_Growing-degree_days_to_silk	0	0	0	0	0	0	1	0	0	0	1	0	0	0	0	0	0	0	0	0	1	0	0	0	0	0	3	dispensable
pan_gene_102512	pan_gene_14945	Nitrate;PCA_of_metabolites:_PC1;Photoperiod_Growing-degree_days_to_silk;Photoperiod_growing-degree_days_to_anthesis;Plant_height	Days_to_silk;Photoperiod_Growing-degree_days_to_silk	0	0	0	0	0	0	0	1	0	0	0	0	0	0	0	0	0	0	0	0	0	0	0	0	0	0	1	private
pan_gene_102512	pan_gene_5436	Nitrate;PCA_of_metabolites:_PC1;Photoperiod_Growing-degree_days_to_silk;Photoperiod_growing-degree_days_to_anthesis;Plant_height	Photoperiod_Growing-degree_days_to_silk;Photoperiod_growing-degree_days_to_anthesis;Tassel_branch_number	0	0	0	0	0	0	0	1	0	0	0	0	0	0	0	0	0	0	0	0	0	0	0	0	0	0	1	private
pan_gene_102846	pan_gene_27664	Anthesis-silking_interval;Photoperiod_Growing-degree_days_to_silk	Photoperiod_Growing-degree_days_to_silk;Stalk_strength	0	0	0	0	0	0	0	1	0	0	0	0	0	0	0	0	0	0	0	0	0	0	0	0	0	0	1	private
pan_gene_10762	pan_gene_27685	Boxcox-transformed_leaf_angle;Photoperiod_Growing-degree_days_to_silk	Photoperiod_Growing-degree_days_to_silk	0	0	0	0	0	0	0	1	0	0	0	1	0	0	0	0	0	0	0	0	0	0	0	0	0	0	2	dispensable
pan_gene_10824	pan_gene_27685	Ear_height;Nodes_to_ear;Photoperiod_Growing-degree_days_to_silk;Plant_height	Photoperiod_Growing-degree_days_to_silk	0	0	0	0	0	0	0	1	0	0	0	0	0	0	0	0	0	0	0	0	0	0	0	0	0	0	1	private
pan_gene_10829	pan_gene_31443	100_Kernel_weight;Nodes_to_ear;Photoperiod_Growing-degree_days_to_silk;Plant_height	Photoperiod_Growing-degree_days_to_silk	0	0	0	0	0	0	0	1	1	0	0	0	0	0	0	0	0	0	0	0	0	0	0	0	0	0	2	dispensable
pan_gene_10829	pan_gene_4608	100_Kernel_weight;Nodes_to_ear;Photoperiod_Growing-degree_days_to_silk;Plant_height	Photoperiod_Growing-degree_days_to_silk	0	0	0	0	0	0	0	1	1	0	0	0	0	0	0	0	0	0	0	0	0	0	0	1	0	0	3	dispensable
pan_gene_10925	pan_gene_27664	Average_internode_length_(below_ear);Leaf_width;Photoperiod_Growing-degree_days_to_silk	Photoperiod_Growing-degree_days_to_silk;Stalk_strength	0	0	0	0	0	0	0	1	0	0	0	0	0	0	0	0	0	0	0	0	0	0	0	0	0	0	1	private
pan_gene_12016	pan_gene_28691	Nodes_per_plant;Nodes_to_ear;Photoperiod_Growing-degree_days_to_silk;Photoperiod_growing-degree_days_to_anthesis;Southern_leaf_blight	Photoperiod_Growing-degree_days_to_silk	0	0	0	0	0	0	0	1	0	0	0	0	1	0	0	1	0	0	0	0	0	0	0	0	0	0	3	dispensable
pan_gene_12016	pan_gene_29887	Nodes_per_plant;Nodes_to_ear;Photoperiod_Growing-degree_days_to_silk;Photoperiod_growing-degree_days_to_anthesis;Southern_leaf_blight	Anthesis-silking_interval;Days_to_anthesis;Leaf_width;Photoperiod_Growing-degree_days_to_silk	0	0	0	0	0	0	0	1	1	0	0	0	0	0	0	0	0	0	0	0	0	0	0	0	0	0	2	dispensable
pan_gene_12016	pan_gene_4608	Nodes_per_plant;Nodes_to_ear;Photoperiod_Growing-degree_days_to_silk;Photoperiod_growing-degree_days_to_anthesis;Southern_leaf_blight	Photoperiod_Growing-degree_days_to_silk	0	0	0	0	0	0	0	1	1	0	1	1	1	0	0	1	0	0	0	0	0	0	0	0	0	0	6	dispensable
pan_gene_12016	pan_gene_96923	Nodes_per_plant;Nodes_to_ear;Photoperiod_Growing-degree_days_to_silk;Photoperiod_growing-degree_days_to_anthesis;Southern_leaf_blight	Photoperiod_Growing-degree_days_to_silk	0	0	0	0	0	0	0	1	0	0	0	0	0	0	0	0	0	0	0	0	0	0	0	0	0	0	1	private
pan_gene_12109	pan_gene_13069	Days_to_anthesis;Ear_row_number;Photoperiod_Growing-degree_days_to_silk;Southern_leaf_blight	Photoperiod_Growing-degree_days_to_silk	0	0	0	0	0	0	0	1	0	0	0	0	0	0	0	0	0	0	0	0	0	0	0	0	0	0	1	private
pan_gene_12109	pan_gene_28883	Days_to_anthesis;Ear_row_number;Photoperiod_Growing-degree_days_to_silk;Southern_leaf_blight	Height_per_day_(until_flowering);Nodes_per_plant;Photoperiod_Growing-degree_days_to_silk;Photoperiod_growing-degree_days_to_anthesis;Ratio_of_ear_height_to_total_height	0	0	0	0	0	0	0	1	0	0	0	0	0	0	0	0	0	0	0	0	0	0	0	0	0	0	1	private
pan_gene_13069	pan_gene_14301	Photoperiod_Growing-degree_days_to_silk	Photoperiod_Growing-degree_days_to_silk;Photoperiod_growing-degree_days_to_anthesis;Plant_height	0	0	0	0	0	0	0	1	0	0	0	0	0	0	0	0	0	0	0	0	1	0	0	0	0	0	2	dispensable
pan_gene_13069	pan_gene_16832	Photoperiod_Growing-degree_days_to_silk	Days_to_anthesis;Photoperiod_Growing-degree_days_to_silk	0	0	0	0	0	0	0	1	1	0	0	0	0	0	0	0	0	0	0	0	0	0	0	0	0	0	2	dispensable
pan_gene_13069	pan_gene_28732	Photoperiod_Growing-degree_days_to_silk	Anthesis-silking_interval;Days_to_anthesis;Ear_height;Leaf_length;Leaf_width;Nodes_per_plant;Photoperiod_Growing-degree_days_to_silk;Photoperiod_growing-degree_days_to_anthesis	0	0	0	0	0	0	0	1	0	0	0	0	0	0	0	0	0	0	0	0	0	0	0	0	0	0	1	private
pan_gene_14301	pan_gene_2440	Photoperiod_Growing-degree_days_to_silk;Photoperiod_growing-degree_days_to_anthesis;Plant_height	Photoperiod_Growing-degree_days_to_silk	0	0	0	0	0	0	0	1	1	0	0	0	0	0	0	0	0	0	0	0	0	0	0	0	0	0	2	dispensable
pan_gene_14301	pan_gene_28883	Photoperiod_Growing-degree_days_to_silk;Photoperiod_growing-degree_days_to_anthesis;Plant_height	Height_per_day_(until_flowering);Nodes_per_plant;Photoperiod_Growing-degree_days_to_silk;Photoperiod_growing-degree_days_to_anthesis;Ratio_of_ear_height_to_total_height	0	0	0	0	0	0	0	1	1	0	0	0	0	0	0	0	0	0	0	1	1	0	0	0	0	0	4	dispensable
pan_gene_14739	pan_gene_26705	Days_to_anthesis;Photoperiod_Growing-degree_days_to_silk;Photoperiod_growing-degree_days_to_anthesis	Nodes_above_ear;Nodes_per_plant;Nodes_to_ear;Photoperiod_Growing-degree_days_to_silk;Tassel_branch_number	0	0	0	0	0	0	0	0	0	0	0	0	0	0	0	0	0	0	1	0	0	0	0	0	0	0	1	private
pan_gene_14945	pan_gene_28659	Days_to_silk;Photoperiod_Growing-degree_days_to_silk	Photoperiod_Growing-degree_days_to_silk	0	0	0	0	0	0	0	1	0	0	0	0	0	0	0	0	0	0	0	0	0	0	0	0	0	0	1	private
pan_gene_16643	pan_gene_27665	Ear_row_number;Photoperiod_Growing-degree_days_to_silk	Average_internode_length_(below_ear);Photoperiod_Growing-degree_days_to_silk;Stalk_strength	0	0	0	0	0	0	0	1	0	0	0	0	0	0	0	0	0	0	0	0	0	0	0	0	0	0	1	private
pan_gene_17235	pan_gene_20256	Photoperiod_Growing-degree_days_to_silk;Plant_height	Nodes_per_plant;Photoperiod_Growing-degree_days_to_silk	0	0	0	0	0	0	0	1	0	0	0	0	0	0	0	0	0	0	0	0	0	0	0	0	0	0	1	private
pan_gene_17235	pan_gene_5772	Photoperiod_Growing-degree_days_to_silk;Plant_height	Photoperiod_Growing-degree_days_to_silk	0	0	0	0	0	0	0	1	0	0	0	0	0	0	0	0	0	0	1	0	0	0	0	0	0	0	2	dispensable
pan_gene_18695	pan_gene_27664	Photoperiod_Growing-degree_days_to_silk	Photoperiod_Growing-degree_days_to_silk;Stalk_strength	0	0	0	0	0	0	0	1	0	0	0	0	0	1	0	0	0	0	0	0	1	0	0	0	0	0	3	dispensable
pan_gene_18695	pan_gene_28774	Photoperiod_Growing-degree_days_to_silk	Ear_row_number;Photoperiod_Growing-degree_days_to_silk;Photoperiod_growing-degree_days_to_anthesis	0	0	0	0	0	0	0	1	0	0	0	0	0	0	0	0	0	0	0	0	0	0	0	0	0	0	1	private
pan_gene_20254	pan_gene_29799	Photoperiod_Growing-degree_days_to_silk	Anthesis-silking_interval;Photoperiod_Growing-degree_days_to_silk	0	0	0	0	0	0	0	1	0	0	0	0	0	0	0	0	0	0	0	0	0	0	0	0	0	0	1	private
pan_gene_20256	pan_gene_93927	Nodes_per_plant;Photoperiod_Growing-degree_days_to_silk	Days_to_anthesis;Days_to_silk;Ear_height;Photoperiod_Growing-degree_days_to_silk;Plant_height	0	0	0	0	0	0	0	1	0	0	0	0	0	0	0	0	0	0	0	0	0	0	0	0	0	0	1	private
pan_gene_20362	pan_gene_29817	Photoperiod_Growing-degree_days_to_silk	Days_to_anthesis;Photoperiod_Growing-degree_days_to_silk;Photoperiod_growing-degree_days_to_anthesis;Tassel_length	0	0	0	0	0	0	0	1	0	0	0	0	0	0	0	0	0	0	0	0	0	0	0	0	0	0	1	private
pan_gene_21909	pan_gene_22739	Leaf_length;Photoperiod_Growing-degree_days_to_silk	Photoperiod_Growing-degree_days_to_silk;Photoperiod_growing-degree_days_to_anthesis	0	0	0	0	0	0	0	1	0	0	0	0	0	0	0	0	0	0	0	0	0	0	0	0	0	0	1	private
pan_gene_22636	pan_gene_3463	Photoperiod_Growing-degree_days_to_silk	100_Kernel_weight;Days_to_anthesis;Leaf_width;Photoperiod_Growing-degree_days_to_silk;Photoperiod_growing-degree_days_to_anthesis	0	0	0	0	0	0	0	1	0	0	0	1	0	0	0	0	0	0	0	0	0	0	0	0	0	0	2	dispensable
pan_gene_23829	pan_gene_31228	Average_internode_length_(below_ear);Photoperiod_Growing-degree_days_to_silk;Southern_leaf_blight	Photoperiod_Growing-degree_days_to_silk;Southern_leaf_blight	0	0	0	0	0	0	0	1	0	0	0	0	0	0	0	0	0	0	0	0	1	0	0	0	0	0	2	dispensable
pan_gene_23900	pan_gene_29887	Days_to_anthesis;Photoperiod_Growing-degree_days_to_silk;Tassel_length	Anthesis-silking_interval;Days_to_anthesis;Leaf_width;Photoperiod_Growing-degree_days_to_silk	0	0	0	0	0	0	0	1	0	0	0	0	0	0	0	0	0	0	0	0	0	0	0	0	0	0	1	private
pan_gene_26349	pan_gene_29799	Photoperiod_Growing-degree_days_to_silk	Anthesis-silking_interval;Photoperiod_Growing-degree_days_to_silk	0	0	0	0	0	0	0	1	0	0	0	0	0	0	0	0	0	0	0	0	0	0	0	0	0	0	1	private
pan_gene_26694	pan_gene_28732	Days_to_anthesis;Days_to_silk;Ear_height;Nodes_to_ear;Photoperiod_Growing-degree_days_to_silk;Plant_height;Tassel_branch_number	Anthesis-silking_interval;Days_to_anthesis;Ear_height;Leaf_length;Leaf_width;Nodes_per_plant;Photoperiod_Growing-degree_days_to_silk;Photoperiod_growing-degree_days_to_anthesis	0	0	0	0	0	0	0	1	1	0	0	0	0	0	0	0	0	0	0	0	0	0	0	0	0	0	2	dispensable
pan_gene_27665	pan_gene_28623	Average_internode_length_(below_ear);Photoperiod_Growing-degree_days_to_silk;Stalk_strength	Photoperiod_Growing-degree_days_to_silk	0	0	0	0	0	0	0	1	0	0	0	0	0	0	0	0	0	0	0	0	0	0	0	0	0	0	1	private
pan_gene_27757	pan_gene_64567	Glutamate;Photoperiod_Growing-degree_days_to_silk;Photoperiod_growing-degree_days_to_anthesis;Southern_leaf_blight;Tassel_branch_number	Average_internode_length_(below_ear);Ear_height;Photoperiod_Growing-degree_days_to_silk	0	0	0	0	0	0	0	1	1	0	0	0	0	0	0	0	0	0	0	0	0	0	0	1	0	0	3	dispensable
pan_gene_27808	pan_gene_4378	Average_internode_length_(below_ear);Boxcox-transformed_leaf_angle;Photoperiod_Growing-degree_days_to_silk	Ear_row_number;Photoperiod_Growing-degree_days_to_silk;Photoperiod_growing-degree_days_to_anthesis	0	0	0	0	0	0	0	1	0	0	0	0	0	0	0	0	0	0	0	0	0	0	0	0	0	0	1	private
pan_gene_28065	pan_gene_29703	Photoperiod_Growing-degree_days_to_silk;Photoperiod_growing-degree_days_to_anthesis	Average_internode_length_(below_ear);Ear_height;Photoperiod_Growing-degree_days_to_silk	0	0	0	0	0	0	0	1	0	0	0	0	0	0	0	0	0	0	0	0	0	0	0	0	0	0	1	private
pan_gene_2824	pan_gene_919	Photoperiod_Growing-degree_days_to_silk	Photoperiod_Growing-degree_days_to_silk	0	0	0	0	0	0	0	1	1	0	0	1	0	1	0	0	0	0	0	0	0	1	0	0	0	1	6	dispensable
pan_gene_28691	pan_gene_4329	Photoperiod_Growing-degree_days_to_silk	Ear_height;Photoperiod_Growing-degree_days_to_silk	0	0	0	0	0	0	0	1	1	0	0	0	0	1	0	1	0	0	0	0	0	0	0	0	0	0	4	dispensable
pan_gene_28774	pan_gene_29657	Ear_row_number;Photoperiod_Growing-degree_days_to_silk;Photoperiod_growing-degree_days_to_anthesis	Photoperiod_Growing-degree_days_to_silk	0	0	0	0	0	0	0	1	0	0	0	0	0	0	0	0	1	0	0	0	0	0	0	0	0	0	2	dispensable
pan_gene_28774	pan_gene_29660	Ear_row_number;Photoperiod_Growing-degree_days_to_silk;Photoperiod_growing-degree_days_to_anthesis	Photoperiod_Growing-degree_days_to_silk	0	0	0	0	0	0	0	1	0	0	0	0	0	0	0	0	0	0	0	0	0	0	0	0	0	0	1	private
pan_gene_29624	pan_gene_93927	Photoperiod_Growing-degree_days_to_silk	Days_to_anthesis;Days_to_silk;Ear_height;Photoperiod_Growing-degree_days_to_silk;Plant_height	0	0	0	0	0	0	0	1	0	0	0	0	0	0	0	0	0	0	0	0	0	0	0	0	0	0	1	private
pan_gene_29657	pan_gene_29660	Photoperiod_Growing-degree_days_to_silk	Photoperiod_Growing-degree_days_to_silk	0	0	0	0	0	0	0	1	0	0	0	0	0	0	0	0	0	0	0	0	0	0	0	0	0	0	1	private
pan_gene_29660	pan_gene_5516	Photoperiod_Growing-degree_days_to_silk	Cob_diameter;Photoperiod_Growing-degree_days_to_silk	0	0	0	0	0	0	0	0	0	0	0	0	0	1	0	0	0	0	0	0	0	0	0	0	0	0	1	private
pan_gene_29703	pan_gene_8432	Average_internode_length_(below_ear);Ear_height;Photoperiod_Growing-degree_days_to_silk	Photoperiod_Growing-degree_days_to_silk	0	0	0	0	0	0	0	1	0	0	0	0	0	0	0	0	0	0	0	0	0	0	0	0	0	0	1	private
pan_gene_29887	pan_gene_31288	Anthesis-silking_interval;Days_to_anthesis;Leaf_width;Photoperiod_Growing-degree_days_to_silk	Nodes_to_ear;Photoperiod_Growing-degree_days_to_silk;Tassel_branch_number	0	0	0	0	0	0	0	0	1	0	0	0	0	0	0	0	0	0	0	0	0	0	0	0	0	0	1	private
pan_gene_29887	pan_gene_96923	Anthesis-silking_interval;Days_to_anthesis;Leaf_width;Photoperiod_Growing-degree_days_to_silk	Photoperiod_Growing-degree_days_to_silk	0	0	0	0	0	0	0	1	0	0	0	0	0	0	0	0	0	0	0	0	0	0	0	0	0	0	1	private
pan_gene_30093	pan_gene_4458	Photoperiod_Growing-degree_days_to_silk;Plant_height;Ratio_of_ear_height_to_total_height	Anthesis-silking_interval;Boxcox-transformed_leaf_angle;Days_to_silk;Nodes_above_ear;Photoperiod_Growing-degree_days_to_silk	0	0	0	0	0	0	0	1	0	0	0	0	0	0	0	0	0	0	0	0	0	0	0	0	0	0	1	private
pan_gene_30663	pan_gene_4329	Photoperiod_Growing-degree_days_to_silk	Ear_height;Photoperiod_Growing-degree_days_to_silk	0	0	0	0	0	0	0	0	0	0	0	0	0	1	0	0	0	0	0	0	0	0	0	0	0	0	1	private
pan_gene_30663	pan_gene_64567	Photoperiod_Growing-degree_days_to_silk	Average_internode_length_(below_ear);Ear_height;Photoperiod_Growing-degree_days_to_silk	0	0	0	0	0	0	0	0	0	0	0	0	0	0	0	0	1	0	0	0	0	0	0	0	0	0	1	private
pan_gene_4416	pan_gene_8382	Average_internode_length_(above_ear);Boxcox-transformed_leaf_angle;Photoperiod_Growing-degree_days_to_silk;Tassel_branch_number	Photoperiod_Growing-degree_days_to_silk;Photoperiod_growing-degree_days_to_anthesis;Ratio_of_ear_height_to_total_height	0	0	0	0	0	0	0	1	0	0	0	0	0	0	0	0	0	0	0	0	0	0	0	0	0	0	1	private
pan_gene_5772	pan_gene_93927	Photoperiod_Growing-degree_days_to_silk	Days_to_anthesis;Days_to_silk;Ear_height;Photoperiod_Growing-degree_days_to_silk;Plant_height	0	0	0	0	0	0	0	1	0	0	0	0	0	0	0	0	0	0	0	0	0	0	0	0	0	0	1	private
pan_gene_8335	pan_gene_96923	Average_internode_length_(whole_plant);Photoperiod_Growing-degree_days_to_silk;Photoperiod_growing-degree_days_to_anthesis	Photoperiod_Growing-degree_days_to_silk	0	0	0	0	0	0	0	1	0	0	0	0	0	0	0	0	0	0	0	0	0	0	0	0	0	0	1	private
pan_gene_93927	pan_gene_96923	Days_to_anthesis;Days_to_silk;Ear_height;Photoperiod_Growing-degree_days_to_silk;Plant_height	Photoperiod_Growing-degree_days_to_silk	0	0	0	0	0	0	0	1	0	0	0	0	0	0	0	0	0	0	0	0	0	0	0	0	0	0	1	private
pan_gene_102512	pan_gene_22739	Nitrate;PCA_of_metabolites:_PC1;Photoperiod_Growing-degree_days_to_silk;Photoperiod_growing-degree_days_to_anthesis;Plant_height	Photoperiod_Growing-degree_days_to_silk;Photoperiod_growing-degree_days_to_anthesis	0	0	0	0	0	0	0	0	1	0	0	0	0	0	0	0	0	0	0	0	0	0	0	0	0	0	1	private
pan_gene_102512	pan_gene_28659	Nitrate;PCA_of_metabolites:_PC1;Photoperiod_Growing-degree_days_to_silk;Photoperiod_growing-degree_days_to_anthesis;Plant_height	Photoperiod_Growing-degree_days_to_silk	0	0	0	0	0	0	0	0	1	0	0	0	0	0	0	0	0	0	0	0	0	0	0	0	0	0	1	private
pan_gene_102846	pan_gene_4520	Anthesis-silking_interval;Photoperiod_Growing-degree_days_to_silk	Photoperiod_Growing-degree_days_to_silk	0	0	0	0	0	0	0	0	1	0	0	0	0	0	0	0	0	0	0	0	0	0	0	0	0	0	1	private
pan_gene_10756	pan_gene_27757	Ear_height;Photoperiod_Growing-degree_days_to_silk;Tassel_branch_number	Glutamate;Photoperiod_Growing-degree_days_to_silk;Photoperiod_growing-degree_days_to_anthesis;Southern_leaf_blight;Tassel_branch_number	0	0	0	0	0	0	0	0	0	0	1	0	0	0	0	0	0	0	0	0	0	0	0	0	0	0	1	private
pan_gene_10762	pan_gene_64185	Boxcox-transformed_leaf_angle;Photoperiod_Growing-degree_days_to_silk	Photoperiod_Growing-degree_days_to_silk	0	0	0	0	0	0	0	0	1	0	0	0	0	0	0	0	0	0	0	0	0	0	0	0	0	0	1	private
pan_gene_10773	pan_gene_14301	Boxcox-transformed_leaf_angle;Ear_height;Photoperiod_Growing-degree_days_to_silk;Photoperiod_growing-degree_days_to_anthesis;Plant_height;Southern_leaf_blight	Photoperiod_Growing-degree_days_to_silk;Photoperiod_growing-degree_days_to_anthesis;Plant_height	0	0	0	0	0	0	0	0	1	0	0	0	0	0	0	0	0	0	0	0	0	0	0	0	0	0	1	private
pan_gene_10773	pan_gene_22636	Boxcox-transformed_leaf_angle;Ear_height;Photoperiod_Growing-degree_days_to_silk;Photoperiod_growing-degree_days_to_anthesis;Plant_height;Southern_leaf_blight	Photoperiod_Growing-degree_days_to_silk	0	0	0	0	0	0	0	0	1	0	0	0	0	0	0	0	0	0	0	0	0	0	0	0	0	0	1	private
pan_gene_10773	pan_gene_28732	Boxcox-transformed_leaf_angle;Ear_height;Photoperiod_Growing-degree_days_to_silk;Photoperiod_growing-degree_days_to_anthesis;Plant_height;Southern_leaf_blight	Anthesis-silking_interval;Days_to_anthesis;Ear_height;Leaf_length;Leaf_width;Nodes_per_plant;Photoperiod_Growing-degree_days_to_silk;Photoperiod_growing-degree_days_to_anthesis	0	0	0	0	0	0	0	0	1	0	0	0	0	0	0	0	0	0	0	0	0	0	0	0	0	0	1	private
pan_gene_10773	pan_gene_28883	Boxcox-transformed_leaf_angle;Ear_height;Photoperiod_Growing-degree_days_to_silk;Photoperiod_growing-degree_days_to_anthesis;Plant_height;Southern_leaf_blight	Height_per_day_(until_flowering);Nodes_per_plant;Photoperiod_Growing-degree_days_to_silk;Photoperiod_growing-degree_days_to_anthesis;Ratio_of_ear_height_to_total_height	0	0	0	0	0	0	0	0	1	0	0	0	0	0	0	0	0	0	0	0	0	0	0	0	0	0	1	private
pan_gene_10773	pan_gene_30783	Boxcox-transformed_leaf_angle;Ear_height;Photoperiod_Growing-degree_days_to_silk;Photoperiod_growing-degree_days_to_anthesis;Plant_height;Southern_leaf_blight	Ear_height;Glutamate;Photoperiod_Growing-degree_days_to_silk	0	0	0	0	0	0	0	0	1	0	0	0	0	0	0	0	1	0	0	0	0	0	0	0	0	0	2	dispensable
pan_gene_10829	pan_gene_12109	100_Kernel_weight;Nodes_to_ear;Photoperiod_Growing-degree_days_to_silk;Plant_height	Days_to_anthesis;Ear_row_number;Photoperiod_Growing-degree_days_to_silk;Southern_leaf_blight	0	0	0	0	0	0	0	0	1	0	0	0	0	0	0	0	0	0	0	0	0	0	0	0	0	0	1	private
pan_gene_10829	pan_gene_16832	100_Kernel_weight;Nodes_to_ear;Photoperiod_Growing-degree_days_to_silk;Plant_height	Days_to_anthesis;Photoperiod_Growing-degree_days_to_silk	0	0	0	0	0	0	0	0	1	0	0	0	0	0	0	0	0	0	0	0	0	0	0	0	0	0	1	private
pan_gene_10829	pan_gene_20496	100_Kernel_weight;Nodes_to_ear;Photoperiod_Growing-degree_days_to_silk;Plant_height	Average_internode_length_(below_ear);Photoperiod_Growing-degree_days_to_silk	0	0	0	0	0	0	0	0	1	0	0	0	0	0	0	0	0	0	0	0	0	0	0	0	0	0	1	private
pan_gene_10829	pan_gene_22636	100_Kernel_weight;Nodes_to_ear;Photoperiod_Growing-degree_days_to_silk;Plant_height	Photoperiod_Growing-degree_days_to_silk	0	0	0	0	0	0	0	0	1	0	0	0	0	0	0	0	0	0	0	0	0	0	0	0	0	0	1	private
pan_gene_10829	pan_gene_23900	100_Kernel_weight;Nodes_to_ear;Photoperiod_Growing-degree_days_to_silk;Plant_height	Days_to_anthesis;Photoperiod_Growing-degree_days_to_silk;Tassel_length	0	0	0	0	0	0	0	0	0	0	0	0	0	0	0	0	0	0	1	0	0	0	0	0	0	0	1	private
pan_gene_10829	pan_gene_26694	100_Kernel_weight;Nodes_to_ear;Photoperiod_Growing-degree_days_to_silk;Plant_height	Days_to_anthesis;Days_to_silk;Ear_height;Nodes_to_ear;Photoperiod_Growing-degree_days_to_silk;Plant_height;Tassel_branch_number	0	0	0	0	0	0	0	0	1	0	0	0	0	0	0	0	0	0	0	0	0	0	0	1	1	0	3	dispensable
pan_gene_10829	pan_gene_28691	100_Kernel_weight;Nodes_to_ear;Photoperiod_Growing-degree_days_to_silk;Plant_height	Photoperiod_Growing-degree_days_to_silk	0	0	0	0	0	0	0	0	1	0	1	0	0	0	0	0	0	0	1	0	0	1	1	0	0	0	5	dispensable
pan_gene_10829	pan_gene_28732	100_Kernel_weight;Nodes_to_ear;Photoperiod_Growing-degree_days_to_silk;Plant_height	Anthesis-silking_interval;Days_to_anthesis;Ear_height;Leaf_length;Leaf_width;Nodes_per_plant;Photoperiod_Growing-degree_days_to_silk;Photoperiod_growing-degree_days_to_anthesis	0	0	0	0	0	0	0	0	1	0	0	0	0	0	0	0	0	0	0	0	0	0	0	0	0	0	1	private
pan_gene_10829	pan_gene_29887	100_Kernel_weight;Nodes_to_ear;Photoperiod_Growing-degree_days_to_silk;Plant_height	Anthesis-silking_interval;Days_to_anthesis;Leaf_width;Photoperiod_Growing-degree_days_to_silk	0	0	0	0	0	0	0	0	1	0	0	0	0	0	0	0	0	0	0	0	0	0	0	0	0	0	1	private
pan_gene_10829	pan_gene_30783	100_Kernel_weight;Nodes_to_ear;Photoperiod_Growing-degree_days_to_silk;Plant_height	Ear_height;Glutamate;Photoperiod_Growing-degree_days_to_silk	0	0	0	0	0	0	0	0	1	0	0	0	0	0	0	1	0	0	0	0	0	0	0	0	0	0	2	dispensable
pan_gene_10829	pan_gene_5505	100_Kernel_weight;Nodes_to_ear;Photoperiod_Growing-degree_days_to_silk;Plant_height	Boxcox-transformed_leaf_angle;Photoperiod_Growing-degree_days_to_silk;Starch	0	0	0	0	0	0	0	0	1	0	0	0	0	0	0	0	0	0	0	0	0	0	0	0	0	0	1	private
pan_gene_12016	pan_gene_5505	Nodes_per_plant;Nodes_to_ear;Photoperiod_Growing-degree_days_to_silk;Photoperiod_growing-degree_days_to_anthesis;Southern_leaf_blight	Boxcox-transformed_leaf_angle;Photoperiod_Growing-degree_days_to_silk;Starch	0	0	0	0	0	0	0	0	1	0	0	0	0	0	0	0	0	0	0	0	0	0	0	0	0	0	1	private
pan_gene_12109	pan_gene_27685	Days_to_anthesis;Ear_row_number;Photoperiod_Growing-degree_days_to_silk;Southern_leaf_blight	Photoperiod_Growing-degree_days_to_silk	0	0	0	0	0	0	0	0	1	1	0	0	0	0	0	0	0	0	0	0	0	0	0	0	0	0	2	dispensable
pan_gene_12109	pan_gene_29817	Days_to_anthesis;Ear_row_number;Photoperiod_Growing-degree_days_to_silk;Southern_leaf_blight	Days_to_anthesis;Photoperiod_Growing-degree_days_to_silk;Photoperiod_growing-degree_days_to_anthesis;Tassel_length	0	0	0	0	0	0	0	0	1	1	0	0	0	0	1	0	0	0	0	0	0	0	0	0	0	0	3	dispensable
pan_gene_12109	pan_gene_31443	Days_to_anthesis;Ear_row_number;Photoperiod_Growing-degree_days_to_silk;Southern_leaf_blight	Photoperiod_Growing-degree_days_to_silk	0	0	0	0	0	0	0	0	1	1	0	0	0	0	0	0	0	1	0	0	0	0	0	0	0	0	3	dispensable
pan_gene_12109	pan_gene_36278	Days_to_anthesis;Ear_row_number;Photoperiod_Growing-degree_days_to_silk;Southern_leaf_blight	Average_internode_length_(below_ear);Photoperiod_Growing-degree_days_to_silk;Stalk_strength	0	0	0	0	0	0	0	0	1	0	0	0	0	0	0	0	0	0	0	0	0	0	0	0	0	0	1	private
pan_gene_14301	pan_gene_14960	Photoperiod_Growing-degree_days_to_silk;Photoperiod_growing-degree_days_to_anthesis;Plant_height	Photoperiod_Growing-degree_days_to_silk	0	0	0	0	0	0	0	0	1	0	0	0	0	0	0	0	0	0	0	0	0	0	0	0	0	0	1	private
pan_gene_14301	pan_gene_27757	Photoperiod_Growing-degree_days_to_silk;Photoperiod_growing-degree_days_to_anthesis;Plant_height	Glutamate;Photoperiod_Growing-degree_days_to_silk;Photoperiod_growing-degree_days_to_anthesis;Southern_leaf_blight;Tassel_branch_number	0	0	0	0	0	0	0	0	1	0	0	0	0	0	0	0	0	0	0	0	0	0	0	0	0	0	1	private
pan_gene_14301	pan_gene_64567	Photoperiod_Growing-degree_days_to_silk;Photoperiod_growing-degree_days_to_anthesis;Plant_height	Average_internode_length_(below_ear);Ear_height;Photoperiod_Growing-degree_days_to_silk	0	0	0	0	0	0	0	0	1	0	0	0	0	0	0	0	0	0	0	0	0	0	0	0	0	0	1	private
pan_gene_14361	pan_gene_26812	Photoperiod_Growing-degree_days_to_silk	100_Kernel_weight;Height_above_ear;Photoperiod_Growing-degree_days_to_silk;Photoperiod_growing-degree_days_to_anthesis	0	0	0	0	0	0	0	0	1	0	1	0	0	0	0	0	1	1	0	0	0	0	1	0	0	0	5	dispensable
pan_gene_14361	pan_gene_27757	Photoperiod_Growing-degree_days_to_silk	Glutamate;Photoperiod_Growing-degree_days_to_silk;Photoperiod_growing-degree_days_to_anthesis;Southern_leaf_blight;Tassel_branch_number	0	0	0	0	0	0	0	0	1	0	0	0	0	0	0	0	1	1	0	0	0	0	0	0	1	0	4	dispensable
pan_gene_14739	pan_gene_5455	Days_to_anthesis;Photoperiod_Growing-degree_days_to_silk;Photoperiod_growing-degree_days_to_anthesis	Cob_diameter;Ear_height;Photoperiod_Growing-degree_days_to_silk;Photoperiod_growing-degree_days_to_anthesis;Ratio_of_ear_height_to_total_height	0	0	0	0	0	0	0	0	1	0	0	0	0	0	0	0	0	0	0	0	0	0	0	0	0	0	1	private
pan_gene_14960	pan_gene_22636	Photoperiod_Growing-degree_days_to_silk	Photoperiod_Growing-degree_days_to_silk	0	0	0	0	0	0	0	0	1	0	0	0	0	0	0	1	0	0	0	0	0	0	0	0	0	0	2	dispensable
pan_gene_15101	pan_gene_27296	Height_above_ear;Photoperiod_Growing-degree_days_to_silk	Photoperiod_Growing-degree_days_to_silk	0	0	0	0	0	0	0	0	1	0	0	0	0	0	0	0	0	0	0	0	0	0	0	0	0	0	1	private
pan_gene_16832	pan_gene_23829	Days_to_anthesis;Photoperiod_Growing-degree_days_to_silk	Average_internode_length_(below_ear);Photoperiod_Growing-degree_days_to_silk;Southern_leaf_blight	0	0	0	0	0	0	0	0	1	0	0	0	0	0	0	0	0	0	1	0	0	0	0	0	0	0	2	dispensable
pan_gene_16832	pan_gene_28065	Days_to_anthesis;Photoperiod_Growing-degree_days_to_silk	Photoperiod_Growing-degree_days_to_silk;Photoperiod_growing-degree_days_to_anthesis	0	0	0	0	0	0	0	0	1	0	0	0	0	0	0	0	0	0	0	0	0	0	0	0	0	0	1	private
pan_gene_17383	pan_gene_29799	Photoperiod_Growing-degree_days_to_silk	Anthesis-silking_interval;Photoperiod_Growing-degree_days_to_silk	0	0	0	0	0	0	0	0	1	0	0	0	0	0	0	0	0	0	0	0	0	0	0	0	0	0	1	private
pan_gene_17487	pan_gene_35587	Photoperiod_Growing-degree_days_to_silk;Sucrose	Photoperiod_Growing-degree_days_to_silk	0	0	0	0	0	0	0	0	1	0	0	0	0	0	0	0	0	0	0	0	0	0	0	0	0	0	1	private
pan_gene_18990	pan_gene_35674	Nodes_to_ear;Photoperiod_Growing-degree_days_to_silk;Plant_height	Nodes_to_ear;Photoperiod_Growing-degree_days_to_silk	0	0	0	0	0	0	0	0	1	0	0	0	0	0	0	0	0	0	0	0	0	0	0	0	0	0	1	private
pan_gene_1919	pan_gene_27757	Photoperiod_Growing-degree_days_to_silk	Glutamate;Photoperiod_Growing-degree_days_to_silk;Photoperiod_growing-degree_days_to_anthesis;Southern_leaf_blight;Tassel_branch_number	0	0	0	0	0	0	0	0	0	1	0	0	0	0	0	0	0	0	0	0	0	0	0	0	0	0	1	private
pan_gene_20256	pan_gene_97275	Nodes_per_plant;Photoperiod_Growing-degree_days_to_silk	Photoperiod_Growing-degree_days_to_silk	0	0	0	0	0	0	0	0	1	0	0	0	0	0	0	0	0	0	0	0	0	0	0	0	0	0	1	private
pan_gene_20360	pan_gene_27296	Cob_diameter;Photoperiod_Growing-degree_days_to_silk	Photoperiod_Growing-degree_days_to_silk	0	0	0	0	0	0	0	0	1	0	0	0	0	0	0	0	0	0	0	0	0	0	0	0	0	0	1	private
pan_gene_20360	pan_gene_29705	Cob_diameter;Photoperiod_Growing-degree_days_to_silk	Photoperiod_Growing-degree_days_to_silk;Tassel_length	0	0	0	0	0	0	0	0	1	0	0	0	0	0	0	0	0	0	0	0	0	0	0	0	0	0	1	private
pan_gene_20452	pan_gene_28691	Photoperiod_Growing-degree_days_to_silk	Photoperiod_Growing-degree_days_to_silk	0	0	0	0	0	0	0	0	1	0	0	0	0	0	0	0	0	0	0	0	0	0	0	0	0	0	1	private
pan_gene_20496	pan_gene_2440	Average_internode_length_(below_ear);Photoperiod_Growing-degree_days_to_silk	Photoperiod_Growing-degree_days_to_silk	0	0	0	0	0	0	0	0	1	0	0	0	0	0	1	0	0	1	0	0	1	0	1	0	0	0	5	dispensable
pan_gene_20496	pan_gene_26349	Average_internode_length_(below_ear);Photoperiod_Growing-degree_days_to_silk	Photoperiod_Growing-degree_days_to_silk	0	0	0	0	0	0	0	0	1	0	0	0	0	0	0	0	0	0	0	0	0	0	0	0	0	0	1	private
pan_gene_20496	pan_gene_31228	Average_internode_length_(below_ear);Photoperiod_Growing-degree_days_to_silk	Photoperiod_Growing-degree_days_to_silk;Southern_leaf_blight	0	0	0	0	0	0	0	0	1	0	0	0	0	0	0	0	0	0	0	0	0	0	0	0	0	0	1	private
pan_gene_20629	pan_gene_29532	Height_per_day_(until_flowering);Photoperiod_Growing-degree_days_to_silk	Days_to_anthesis;Photoperiod_Growing-degree_days_to_silk;Photoperiod_growing-degree_days_to_anthesis	0	0	0	0	0	0	0	0	1	0	0	0	0	0	0	0	0	0	0	0	0	0	0	0	0	0	1	private
pan_gene_21896	pan_gene_22636	Photoperiod_Growing-degree_days_to_silk;Photoperiod_growing-degree_days_to_anthesis	Photoperiod_Growing-degree_days_to_silk	0	0	0	0	0	0	0	0	1	0	0	0	0	0	0	0	0	0	0	0	0	0	0	0	0	0	1	private
pan_gene_21896	pan_gene_28732	Photoperiod_Growing-degree_days_to_silk;Photoperiod_growing-degree_days_to_anthesis	Anthesis-silking_interval;Days_to_anthesis;Ear_height;Leaf_length;Leaf_width;Nodes_per_plant;Photoperiod_Growing-degree_days_to_silk;Photoperiod_growing-degree_days_to_anthesis	0	0	0	0	0	0	0	0	1	0	0	0	0	0	0	0	0	0	0	0	0	0	0	0	0	0	1	private
pan_gene_21909	pan_gene_5456	Leaf_length;Photoperiod_Growing-degree_days_to_silk	Days_to_silk;Northern_Leaf_Blight;Photoperiod_Growing-degree_days_to_silk;Tassel_length;Total_amino_acids	0	0	0	0	0	0	0	0	1	0	0	0	0	0	0	0	0	0	0	1	1	0	0	0	0	0	3	dispensable
pan_gene_22636	pan_gene_23829	Photoperiod_Growing-degree_days_to_silk	Average_internode_length_(below_ear);Photoperiod_Growing-degree_days_to_silk;Southern_leaf_blight	0	0	0	0	0	0	0	0	1	0	0	0	0	0	0	0	0	0	0	0	0	0	0	0	0	0	1	private
pan_gene_22636	pan_gene_26694	Photoperiod_Growing-degree_days_to_silk	Days_to_anthesis;Days_to_silk;Ear_height;Nodes_to_ear;Photoperiod_Growing-degree_days_to_silk;Plant_height;Tassel_branch_number	0	0	0	0	0	0	0	0	1	0	0	0	0	0	0	0	0	0	0	0	0	0	0	0	0	0	1	private
pan_gene_22636	pan_gene_27757	Photoperiod_Growing-degree_days_to_silk	Glutamate;Photoperiod_Growing-degree_days_to_silk;Photoperiod_growing-degree_days_to_anthesis;Southern_leaf_blight;Tassel_branch_number	0	0	0	0	0	0	0	0	1	0	0	0	0	0	0	0	0	0	0	0	0	0	0	0	0	0	1	private
pan_gene_22636	pan_gene_28065	Photoperiod_Growing-degree_days_to_silk	Photoperiod_Growing-degree_days_to_silk;Photoperiod_growing-degree_days_to_anthesis	0	0	0	0	0	0	0	0	1	0	0	0	0	0	0	0	0	0	0	0	0	0	0	0	0	0	1	private
pan_gene_22636	pan_gene_4608	Photoperiod_Growing-degree_days_to_silk	Photoperiod_Growing-degree_days_to_silk	0	0	0	0	0	0	0	0	1	0	0	0	0	0	0	0	0	0	0	0	0	0	0	0	0	0	1	private
pan_gene_22636	pan_gene_5772	Photoperiod_Growing-degree_days_to_silk	Photoperiod_Growing-degree_days_to_silk	0	0	0	0	0	0	0	0	1	0	0	0	0	0	0	0	0	0	0	0	0	0	0	0	0	0	1	private
pan_gene_22636	pan_gene_8335	Photoperiod_Growing-degree_days_to_silk	Average_internode_length_(whole_plant);Photoperiod_Growing-degree_days_to_silk;Photoperiod_growing-degree_days_to_anthesis	0	0	0	0	0	0	0	0	1	0	0	0	0	0	0	0	0	0	0	0	0	0	0	0	0	0	1	private
pan_gene_22636	pan_gene_8432	Photoperiod_Growing-degree_days_to_silk	Photoperiod_Growing-degree_days_to_silk	0	0	0	0	0	0	0	0	1	0	0	0	0	0	0	0	0	0	0	0	0	0	0	1	0	0	2	dispensable
pan_gene_22739	pan_gene_28659	Photoperiod_Growing-degree_days_to_silk;Photoperiod_growing-degree_days_to_anthesis	Photoperiod_Growing-degree_days_to_silk	0	0	0	0	0	0	0	0	1	0	0	0	0	0	0	0	0	0	0	0	0	0	0	0	0	0	1	private
pan_gene_22739	pan_gene_30623	Photoperiod_Growing-degree_days_to_silk;Photoperiod_growing-degree_days_to_anthesis	Photoperiod_Growing-degree_days_to_silk	0	0	0	0	0	0	0	0	0	0	0	0	0	0	0	1	0	0	0	0	0	0	0	0	0	0	1	private
pan_gene_22739	pan_gene_30942	Photoperiod_Growing-degree_days_to_silk;Photoperiod_growing-degree_days_to_anthesis	Photoperiod_Growing-degree_days_to_silk	0	0	0	0	0	0	0	0	1	0	0	0	0	0	0	0	0	0	0	0	0	0	0	0	0	0	1	private
pan_gene_23829	pan_gene_28883	Average_internode_length_(below_ear);Photoperiod_Growing-degree_days_to_silk;Southern_leaf_blight	Height_per_day_(until_flowering);Nodes_per_plant;Photoperiod_Growing-degree_days_to_silk;Photoperiod_growing-degree_days_to_anthesis;Ratio_of_ear_height_to_total_height	0	0	0	0	0	0	0	0	1	0	0	0	0	0	0	0	0	0	0	0	0	0	0	0	0	0	1	private
pan_gene_23829	pan_gene_4608	Average_internode_length_(below_ear);Photoperiod_Growing-degree_days_to_silk;Southern_leaf_blight	Photoperiod_Growing-degree_days_to_silk	0	0	0	0	0	0	0	0	1	1	0	1	1	0	0	0	0	0	0	0	0	0	0	0	0	0	4	dispensable
pan_gene_23829	pan_gene_5505	Average_internode_length_(below_ear);Photoperiod_Growing-degree_days_to_silk;Southern_leaf_blight	Boxcox-transformed_leaf_angle;Photoperiod_Growing-degree_days_to_silk;Starch	0	0	0	0	0	0	0	0	1	0	0	0	0	0	0	0	0	0	0	0	0	0	0	0	0	0	1	private
pan_gene_26813	pan_gene_36278	100_Kernel_weight;Boxcox-transformed_leaf_angle;Photoperiod_Growing-degree_days_to_silk;Photoperiod_growing-degree_days_to_anthesis;Tassel_branch_number	Average_internode_length_(below_ear);Photoperiod_Growing-degree_days_to_silk;Stalk_strength	0	0	0	0	0	0	0	0	1	0	0	0	0	0	0	0	0	0	0	0	0	0	0	0	0	0	1	private
pan_gene_26858	pan_gene_30093	Photoperiod_Growing-degree_days_to_silk	Photoperiod_Growing-degree_days_to_silk;Plant_height;Ratio_of_ear_height_to_total_height	0	0	0	0	0	0	0	0	1	0	0	0	0	0	0	0	0	0	0	0	0	0	0	0	0	0	1	private
pan_gene_26870	pan_gene_29817	Photoperiod_Growing-degree_days_to_silk	Days_to_anthesis;Photoperiod_Growing-degree_days_to_silk;Photoperiod_growing-degree_days_to_anthesis;Tassel_length	0	0	0	0	0	0	0	0	1	1	0	0	0	0	0	0	0	0	0	0	0	0	0	0	0	0	2	dispensable
pan_gene_26870	pan_gene_36278	Photoperiod_Growing-degree_days_to_silk	Average_internode_length_(below_ear);Photoperiod_Growing-degree_days_to_silk;Stalk_strength	0	0	0	0	0	0	0	0	1	0	0	0	0	0	0	0	0	0	0	0	0	0	0	0	0	0	1	private
pan_gene_27166	pan_gene_27685	Photoperiod_Growing-degree_days_to_silk	Photoperiod_Growing-degree_days_to_silk	0	0	0	0	0	0	0	0	1	0	0	1	1	0	1	0	0	0	0	0	0	0	0	0	0	0	4	dispensable
pan_gene_27685	pan_gene_28616	Photoperiod_Growing-degree_days_to_silk	Photoperiod_Growing-degree_days_to_silk;Photoperiod_growing-degree_days_to_anthesis	0	0	0	0	0	0	0	0	1	1	0	0	0	0	1	0	0	0	0	0	0	0	0	0	0	0	3	dispensable
pan_gene_27685	pan_gene_29817	Photoperiod_Growing-degree_days_to_silk	Days_to_anthesis;Photoperiod_Growing-degree_days_to_silk;Photoperiod_growing-degree_days_to_anthesis;Tassel_length	0	0	0	0	0	0	0	0	1	0	0	0	0	0	0	0	0	0	0	0	0	0	0	0	0	0	1	private
pan_gene_27685	pan_gene_31443	Photoperiod_Growing-degree_days_to_silk	Photoperiod_Growing-degree_days_to_silk	0	0	0	0	0	0	0	0	1	0	0	0	0	0	0	0	0	0	0	0	0	0	0	0	0	1	2	dispensable
pan_gene_27686	pan_gene_35530	Photoperiod_Growing-degree_days_to_silk;Stalk_strength	Photoperiod_Growing-degree_days_to_silk	0	0	0	0	0	0	0	0	1	0	0	0	0	0	0	0	0	0	0	0	0	0	0	0	0	0	1	private
pan_gene_27715	pan_gene_5772	Photoperiod_Growing-degree_days_to_silk;Photoperiod_growing-degree_days_to_anthesis;Stalk_strength;Sucrose	Photoperiod_Growing-degree_days_to_silk	0	0	0	0	0	0	0	0	0	0	0	0	0	0	0	0	0	0	0	0	0	0	1	0	0	0	1	private
pan_gene_27715	pan_gene_8335	Photoperiod_Growing-degree_days_to_silk;Photoperiod_growing-degree_days_to_anthesis;Stalk_strength;Sucrose	Average_internode_length_(whole_plant);Photoperiod_Growing-degree_days_to_silk;Photoperiod_growing-degree_days_to_anthesis	0	0	0	0	0	0	0	0	0	0	0	0	0	0	0	0	1	0	0	0	0	0	1	0	0	0	2	dispensable
pan_gene_27715	pan_gene_8432	Photoperiod_Growing-degree_days_to_silk;Photoperiod_growing-degree_days_to_anthesis;Stalk_strength;Sucrose	Photoperiod_Growing-degree_days_to_silk	0	0	0	0	0	0	0	0	0	0	0	0	0	0	0	0	1	0	0	0	0	0	0	0	0	0	1	private
pan_gene_28065	pan_gene_28883	Photoperiod_Growing-degree_days_to_silk;Photoperiod_growing-degree_days_to_anthesis	Height_per_day_(until_flowering);Nodes_per_plant;Photoperiod_Growing-degree_days_to_silk;Photoperiod_growing-degree_days_to_anthesis;Ratio_of_ear_height_to_total_height	0	0	0	0	0	0	0	0	1	0	0	0	0	0	0	0	0	0	0	0	0	0	0	0	0	0	1	private
pan_gene_28065	pan_gene_4329	Photoperiod_Growing-degree_days_to_silk;Photoperiod_growing-degree_days_to_anthesis	Ear_height;Photoperiod_Growing-degree_days_to_silk	0	0	0	0	0	0	0	0	1	0	0	0	0	0	1	0	0	0	0	0	0	0	0	0	0	0	2	dispensable
pan_gene_2824	pan_gene_28764	Photoperiod_Growing-degree_days_to_silk	Photoperiod_Growing-degree_days_to_silk	0	0	0	0	0	0	0	0	0	0	0	0	0	0	0	0	0	0	0	0	0	0	0	0	1	0	1	private
pan_gene_28610	pan_gene_4331	Nitrate;PCA_of_metabolites:_PC1;Photoperiod_Growing-degree_days_to_silk;Photoperiod_growing-degree_days_to_anthesis;Plant_height	Anthesis-silking_interval;Ear_height;Photoperiod_Growing-degree_days_to_silk;Ratio_of_ear_height_to_total_height	0	0	0	0	0	0	0	0	1	0	0	0	0	0	0	0	0	0	0	0	0	0	0	0	0	0	1	private
pan_gene_28691	pan_gene_30783	Photoperiod_Growing-degree_days_to_silk	Ear_height;Glutamate;Photoperiod_Growing-degree_days_to_silk	0	0	0	0	0	0	0	0	1	0	0	0	0	0	0	0	0	0	0	0	0	0	0	0	0	0	1	private
pan_gene_28732	pan_gene_8335	Anthesis-silking_interval;Days_to_anthesis;Ear_height;Leaf_length;Leaf_width;Nodes_per_plant;Photoperiod_Growing-degree_days_to_silk;Photoperiod_growing-degree_days_to_anthesis	Average_internode_length_(whole_plant);Photoperiod_Growing-degree_days_to_silk;Photoperiod_growing-degree_days_to_anthesis	0	0	0	0	0	0	0	0	1	0	0	0	0	0	0	0	0	0	0	1	0	0	0	0	0	0	2	dispensable
pan_gene_28732	pan_gene_8432	Anthesis-silking_interval;Days_to_anthesis;Ear_height;Leaf_length;Leaf_width;Nodes_per_plant;Photoperiod_Growing-degree_days_to_silk;Photoperiod_growing-degree_days_to_anthesis	Photoperiod_Growing-degree_days_to_silk	0	0	0	0	0	0	0	0	1	0	0	0	0	0	0	0	0	0	0	0	0	0	0	0	0	0	1	private
pan_gene_28883	pan_gene_30663	Height_per_day_(until_flowering);Nodes_per_plant;Photoperiod_Growing-degree_days_to_silk;Photoperiod_growing-degree_days_to_anthesis;Ratio_of_ear_height_to_total_height	Photoperiod_Growing-degree_days_to_silk	0	0	0	0	0	0	0	0	0	0	0	0	0	1	0	0	0	0	0	0	0	0	0	0	0	1	2	dispensable
pan_gene_29540	pan_gene_5455	Nodes_per_plant;Photoperiod_Growing-degree_days_to_silk	Cob_diameter;Ear_height;Photoperiod_Growing-degree_days_to_silk;Photoperiod_growing-degree_days_to_anthesis;Ratio_of_ear_height_to_total_height	0	0	0	0	0	0	0	0	1	0	0	0	0	0	0	0	0	0	0	0	0	0	0	0	0	0	1	private
pan_gene_29624	pan_gene_29887	Photoperiod_Growing-degree_days_to_silk	Anthesis-silking_interval;Days_to_anthesis;Leaf_width;Photoperiod_Growing-degree_days_to_silk	0	0	0	0	0	0	0	0	1	1	0	0	0	0	0	0	0	0	0	0	1	0	0	0	0	0	3	dispensable
pan_gene_29624	pan_gene_31443	Photoperiod_Growing-degree_days_to_silk	Photoperiod_Growing-degree_days_to_silk	0	0	0	0	0	0	0	0	1	1	0	0	0	0	0	0	0	0	0	0	0	0	0	0	0	0	2	dispensable
pan_gene_29624	pan_gene_3463	Photoperiod_Growing-degree_days_to_silk	100_Kernel_weight;Days_to_anthesis;Leaf_width;Photoperiod_Growing-degree_days_to_silk;Photoperiod_growing-degree_days_to_anthesis	0	0	0	0	0	0	0	0	1	0	0	0	0	0	0	0	0	0	0	0	0	0	0	0	0	0	1	private
pan_gene_29624	pan_gene_36278	Photoperiod_Growing-degree_days_to_silk	Average_internode_length_(below_ear);Photoperiod_Growing-degree_days_to_silk;Stalk_strength	0	0	0	0	0	0	0	0	1	0	0	0	0	0	0	0	0	0	0	0	0	0	0	0	0	0	1	private
pan_gene_29703	pan_gene_8815	Average_internode_length_(below_ear);Ear_height;Photoperiod_Growing-degree_days_to_silk	Days_to_anthesis;Photoperiod_Growing-degree_days_to_silk;Photoperiod_growing-degree_days_to_anthesis;Tassel_branch_number	0	0	0	0	0	0	0	0	0	0	0	0	0	0	0	1	0	0	0	0	0	0	0	0	0	0	1	private
pan_gene_29756	pan_gene_35674	Leaf_width;Nodes_per_plant;Nodes_to_ear;Photoperiod_Growing-degree_days_to_silk;Photoperiod_growing-degree_days_to_anthesis	Nodes_to_ear;Photoperiod_Growing-degree_days_to_silk	0	0	0	0	0	0	0	0	1	0	0	0	0	0	0	0	0	0	0	0	0	0	0	0	0	0	1	private
pan_gene_29887	pan_gene_36278	Anthesis-silking_interval;Days_to_anthesis;Leaf_width;Photoperiod_Growing-degree_days_to_silk	Average_internode_length_(below_ear);Photoperiod_Growing-degree_days_to_silk;Stalk_strength	0	0	0	0	0	0	0	0	1	0	0	0	0	0	0	0	0	0	0	0	0	0	0	0	0	0	1	private
pan_gene_29887	pan_gene_5772	Anthesis-silking_interval;Days_to_anthesis;Leaf_width;Photoperiod_Growing-degree_days_to_silk	Photoperiod_Growing-degree_days_to_silk	0	0	0	0	0	0	0	0	1	0	0	0	0	0	0	0	0	0	0	0	0	0	0	0	0	0	1	private
pan_gene_30093	pan_gene_30783	Photoperiod_Growing-degree_days_to_silk;Plant_height;Ratio_of_ear_height_to_total_height	Ear_height;Glutamate;Photoperiod_Growing-degree_days_to_silk	0	0	0	0	0	0	0	0	1	0	0	0	0	0	0	0	0	0	0	0	0	0	0	0	0	0	1	private
pan_gene_30093	pan_gene_31288	Photoperiod_Growing-degree_days_to_silk;Plant_height;Ratio_of_ear_height_to_total_height	Nodes_to_ear;Photoperiod_Growing-degree_days_to_silk;Tassel_branch_number	0	0	0	0	0	0	0	0	1	0	0	0	0	0	0	0	0	0	0	0	0	0	0	0	0	0	1	private
pan_gene_3463	pan_gene_5505	100_Kernel_weight;Days_to_anthesis;Leaf_width;Photoperiod_Growing-degree_days_to_silk;Photoperiod_growing-degree_days_to_anthesis	Boxcox-transformed_leaf_angle;Photoperiod_Growing-degree_days_to_silk;Starch	0	0	0	0	0	0	0	0	1	0	0	0	0	0	0	0	0	0	0	0	0	0	0	0	0	0	1	private
pan_gene_35587	pan_gene_4521	Photoperiod_Growing-degree_days_to_silk	Photoperiod_Growing-degree_days_to_silk	0	0	0	0	0	0	0	0	1	0	0	0	0	0	0	0	0	0	0	0	0	0	0	0	0	0	1	private
pan_gene_4608	pan_gene_5772	Photoperiod_Growing-degree_days_to_silk	Photoperiod_Growing-degree_days_to_silk	0	0	0	0	0	0	0	0	1	1	0	0	0	0	0	0	0	1	0	0	0	0	0	0	0	0	3	dispensable
pan_gene_5352	pan_gene_64567	Photoperiod_Growing-degree_days_to_silk;Photoperiod_growing-degree_days_to_anthesis	Average_internode_length_(below_ear);Ear_height;Photoperiod_Growing-degree_days_to_silk	0	0	0	0	0	0	0	0	1	0	1	0	0	0	0	1	0	0	0	0	1	0	0	0	0	0	4	dispensable
pan_gene_102810	pan_gene_23900	Photoperiod_Growing-degree_days_to_silk;Photoperiod_growing-degree_days_to_anthesis	Days_to_anthesis;Photoperiod_Growing-degree_days_to_silk;Tassel_length	0	0	0	0	0	0	0	0	0	0	0	1	0	0	0	0	0	0	0	0	0	0	0	0	0	0	1	private
pan_gene_102846	pan_gene_26705	Anthesis-silking_interval;Photoperiod_Growing-degree_days_to_silk	Nodes_above_ear;Nodes_per_plant;Nodes_to_ear;Photoperiod_Growing-degree_days_to_silk;Tassel_branch_number	0	0	0	0	0	0	0	0	0	0	0	0	0	0	0	0	0	0	0	0	0	0	0	1	0	0	1	private
pan_gene_102908	pan_gene_31530	Boxcox-transformed_leaf_angle;Photoperiod_Growing-degree_days_to_silk;Photoperiod_growing-degree_days_to_anthesis	Ear_height;Glucose;Photoperiod_Growing-degree_days_to_silk;Plant_height;Sucrose	0	0	0	0	0	0	0	0	0	1	0	0	0	0	0	0	0	0	0	0	0	0	0	0	0	0	1	private
pan_gene_10762	pan_gene_26694	Boxcox-transformed_leaf_angle;Photoperiod_Growing-degree_days_to_silk	Days_to_anthesis;Days_to_silk;Ear_height;Nodes_to_ear;Photoperiod_Growing-degree_days_to_silk;Plant_height;Tassel_branch_number	0	0	0	0	0	0	0	0	0	1	0	0	0	0	0	0	0	0	0	0	0	0	0	0	0	0	1	private
pan_gene_10829	pan_gene_18160	100_Kernel_weight;Nodes_to_ear;Photoperiod_Growing-degree_days_to_silk;Plant_height	Photoperiod_Growing-degree_days_to_silk	0	0	0	0	0	0	0	0	0	1	0	0	0	0	0	0	0	0	0	0	0	0	0	0	0	0	1	private
pan_gene_10829	pan_gene_21896	100_Kernel_weight;Nodes_to_ear;Photoperiod_Growing-degree_days_to_silk;Plant_height	Photoperiod_Growing-degree_days_to_silk;Photoperiod_growing-degree_days_to_anthesis	0	0	0	0	0	0	0	0	0	1	0	0	0	0	0	0	0	0	0	0	0	0	0	0	0	0	1	private
pan_gene_10925	pan_gene_26705	Average_internode_length_(below_ear);Leaf_width;Photoperiod_Growing-degree_days_to_silk	Nodes_above_ear;Nodes_per_plant;Nodes_to_ear;Photoperiod_Growing-degree_days_to_silk;Tassel_branch_number	0	0	0	0	0	0	0	0	0	0	0	0	0	0	0	0	0	0	1	0	0	0	1	1	0	0	3	dispensable
pan_gene_14277	pan_gene_16643	Nodes_to_ear;Photoperiod_Growing-degree_days_to_silk	Ear_row_number;Photoperiod_Growing-degree_days_to_silk	0	0	0	0	0	0	0	0	0	1	0	1	0	0	0	0	0	0	0	0	0	0	0	0	0	0	2	dispensable
pan_gene_14361	pan_gene_21896	Photoperiod_Growing-degree_days_to_silk	Photoperiod_Growing-degree_days_to_silk;Photoperiod_growing-degree_days_to_anthesis	0	0	0	0	0	0	0	0	0	1	0	0	0	1	0	0	0	1	0	0	0	0	0	0	0	0	3	dispensable
pan_gene_14361	pan_gene_28723	Photoperiod_Growing-degree_days_to_silk	Photoperiod_Growing-degree_days_to_silk	0	0	0	0	0	0	0	0	0	1	0	0	0	0	0	0	0	0	0	0	0	0	0	0	0	0	1	private
pan_gene_14627	pan_gene_21909	Boxcox-transformed_leaf_angle;Fumarate;Photoperiod_Growing-degree_days_to_silk	Leaf_length;Photoperiod_Growing-degree_days_to_silk	0	0	0	0	0	0	0	0	0	1	0	0	0	0	0	0	0	0	0	0	0	0	0	0	0	0	1	private
pan_gene_14945	pan_gene_28610	Days_to_silk;Photoperiod_Growing-degree_days_to_silk	Nitrate;PCA_of_metabolites:_PC1;Photoperiod_Growing-degree_days_to_silk;Photoperiod_growing-degree_days_to_anthesis;Plant_height	0	0	0	0	0	0	0	0	0	1	0	0	0	0	0	0	0	0	0	0	0	0	0	0	0	0	1	private
pan_gene_14945	pan_gene_8616	Days_to_silk;Photoperiod_Growing-degree_days_to_silk	Photoperiod_Growing-degree_days_to_silk;Ratio_of_ear_height_to_total_height	0	0	0	0	0	0	0	0	0	1	0	0	0	0	0	0	0	0	0	0	0	0	0	0	0	0	1	private
pan_gene_16202	pan_gene_31288	Average_internode_length_(below_ear);Photoperiod_Growing-degree_days_to_silk	Nodes_to_ear;Photoperiod_Growing-degree_days_to_silk;Tassel_branch_number	0	0	0	0	0	0	0	0	0	1	0	0	0	0	0	0	0	0	0	0	0	0	0	0	0	0	1	private
pan_gene_17487	pan_gene_3463	Photoperiod_Growing-degree_days_to_silk;Sucrose	100_Kernel_weight;Days_to_anthesis;Leaf_width;Photoperiod_Growing-degree_days_to_silk;Photoperiod_growing-degree_days_to_anthesis	0	0	0	0	0	0	0	0	0	1	0	0	0	0	0	0	0	0	0	0	0	0	0	0	0	0	1	private
pan_gene_17487	pan_gene_5436	Photoperiod_Growing-degree_days_to_silk;Sucrose	Photoperiod_Growing-degree_days_to_silk;Photoperiod_growing-degree_days_to_anthesis;Tassel_branch_number	0	0	0	0	0	0	0	0	0	1	0	0	0	0	0	0	0	0	0	0	0	0	0	0	0	0	1	private
pan_gene_1919	pan_gene_20256	Photoperiod_Growing-degree_days_to_silk	Nodes_per_plant;Photoperiod_Growing-degree_days_to_silk	0	0	0	0	0	0	0	0	0	1	0	0	0	0	0	0	0	0	0	0	0	0	0	0	0	0	1	private
pan_gene_20256	pan_gene_27659	Nodes_per_plant;Photoperiod_Growing-degree_days_to_silk	Days_to_anthesis;Nodes_per_plant;Photoperiod_Growing-degree_days_to_silk;Photoperiod_growing-degree_days_to_anthesis;Ratio_of_ear_height_to_total_height	0	0	0	0	0	0	0	0	0	1	0	0	0	0	0	0	0	0	0	0	0	0	0	0	0	0	1	private
pan_gene_20490	pan_gene_3463	Photoperiod_Growing-degree_days_to_silk	100_Kernel_weight;Days_to_anthesis;Leaf_width;Photoperiod_Growing-degree_days_to_silk;Photoperiod_growing-degree_days_to_anthesis	0	0	0	0	0	0	0	0	0	1	0	0	0	0	0	0	0	0	0	0	0	0	0	0	0	0	1	private
pan_gene_20496	pan_gene_5505	Average_internode_length_(below_ear);Photoperiod_Growing-degree_days_to_silk	Boxcox-transformed_leaf_angle;Photoperiod_Growing-degree_days_to_silk;Starch	0	0	0	0	0	0	0	0	0	1	0	0	0	0	0	0	0	0	0	0	0	0	0	0	0	0	1	private
pan_gene_21896	pan_gene_5505	Photoperiod_Growing-degree_days_to_silk;Photoperiod_growing-degree_days_to_anthesis	Boxcox-transformed_leaf_angle;Photoperiod_Growing-degree_days_to_silk;Starch	0	0	0	0	0	0	0	0	0	1	0	0	0	0	0	0	0	0	0	0	0	0	0	0	0	0	1	private
pan_gene_26349	pan_gene_28691	Photoperiod_Growing-degree_days_to_silk	Photoperiod_Growing-degree_days_to_silk	0	0	0	0	0	0	0	0	0	1	0	0	0	0	0	0	0	0	0	0	0	0	0	0	0	0	1	private
pan_gene_26694	pan_gene_31443	Days_to_anthesis;Days_to_silk;Ear_height;Nodes_to_ear;Photoperiod_Growing-degree_days_to_silk;Plant_height;Tassel_branch_number	Photoperiod_Growing-degree_days_to_silk	0	0	0	0	0	0	0	0	0	1	0	0	0	0	0	0	0	0	0	0	0	0	0	0	1	0	2	dispensable
pan_gene_26694	pan_gene_4458	Days_to_anthesis;Days_to_silk;Ear_height;Nodes_to_ear;Photoperiod_Growing-degree_days_to_silk;Plant_height;Tassel_branch_number	Anthesis-silking_interval;Boxcox-transformed_leaf_angle;Days_to_silk;Nodes_above_ear;Photoperiod_Growing-degree_days_to_silk	0	0	0	0	0	0	0	0	0	1	0	0	0	0	0	0	0	0	0	0	0	0	0	0	0	0	1	private
pan_gene_26705	pan_gene_44979	Nodes_above_ear;Nodes_per_plant;Nodes_to_ear;Photoperiod_Growing-degree_days_to_silk;Tassel_branch_number	Photoperiod_Growing-degree_days_to_silk	0	0	0	0	0	0	0	0	0	0	0	0	0	0	0	0	0	0	0	0	0	0	1	1	0	0	2	dispensable
pan_gene_26870	pan_gene_4458	Photoperiod_Growing-degree_days_to_silk	Anthesis-silking_interval;Boxcox-transformed_leaf_angle;Days_to_silk;Nodes_above_ear;Photoperiod_Growing-degree_days_to_silk	0	0	0	0	0	0	0	0	0	1	0	0	0	0	0	0	0	0	0	0	0	0	0	0	1	0	2	dispensable
pan_gene_27120	pan_gene_29726	Nodes_above_ear;Northern_Leaf_Blight;Photoperiod_Growing-degree_days_to_silk;Tassel_branch_number	Ear_row_number;Photoperiod_Growing-degree_days_to_silk;Ratio_of_ear_height_to_total_height	0	0	0	0	0	0	0	0	0	1	0	0	0	0	0	0	0	0	0	0	0	0	0	0	0	0	1	private
pan_gene_27200	pan_gene_8815	Anthesis-silking_interval;Leaf_length;Photoperiod_Growing-degree_days_to_silk	Days_to_anthesis;Photoperiod_Growing-degree_days_to_silk;Photoperiod_growing-degree_days_to_anthesis;Tassel_branch_number	0	0	0	0	0	0	0	0	0	1	0	0	0	0	0	0	0	0	0	0	0	0	0	0	0	0	1	private
pan_gene_27202	pan_gene_5509	Anthesis-silking_interval;Northern_Leaf_Blight;Photoperiod_Growing-degree_days_to_silk	Photoperiod_Growing-degree_days_to_silk	0	0	0	0	0	0	0	0	0	1	0	0	0	0	0	0	0	0	0	0	0	0	0	0	0	0	1	private
pan_gene_27708	pan_gene_30949	Chlorophyll_A;Height_above_ear;Leaf_width;Photoperiod_Growing-degree_days_to_silk;Photoperiod_growing-degree_days_to_anthesis	Photoperiod_Growing-degree_days_to_silk	0	0	0	0	0	0	0	0	0	1	0	0	0	0	0	0	0	0	0	0	0	0	0	0	0	0	1	private
pan_gene_27822	pan_gene_4458	Anthesis-silking_interval;Boxcox-transformed_leaf_angle;Ear_height;Nitrate;Photoperiod_Growing-degree_days_to_silk;Ratio_of_ear_height_to_total_height	Anthesis-silking_interval;Boxcox-transformed_leaf_angle;Days_to_silk;Nodes_above_ear;Photoperiod_Growing-degree_days_to_silk	0	0	0	0	0	0	0	0	0	1	0	0	0	0	0	0	0	0	0	0	0	0	0	0	0	0	1	private
pan_gene_28065	pan_gene_4608	Photoperiod_Growing-degree_days_to_silk;Photoperiod_growing-degree_days_to_anthesis	Photoperiod_Growing-degree_days_to_silk	0	0	0	0	0	0	0	0	0	1	0	0	0	0	0	0	0	0	0	0	0	0	0	0	0	0	1	private
pan_gene_28616	pan_gene_28691	Photoperiod_Growing-degree_days_to_silk;Photoperiod_growing-degree_days_to_anthesis	Photoperiod_Growing-degree_days_to_silk	0	0	0	0	0	0	0	0	0	1	0	0	0	0	0	0	0	0	0	0	0	0	0	0	0	0	1	private
pan_gene_28616	pan_gene_31288	Photoperiod_Growing-degree_days_to_silk;Photoperiod_growing-degree_days_to_anthesis	Nodes_to_ear;Photoperiod_Growing-degree_days_to_silk;Tassel_branch_number	0	0	0	0	0	0	0	0	0	1	0	0	0	0	0	0	0	0	0	0	0	0	0	0	0	0	1	private
pan_gene_28616	pan_gene_5772	Photoperiod_Growing-degree_days_to_silk;Photoperiod_growing-degree_days_to_anthesis	Photoperiod_Growing-degree_days_to_silk	0	0	0	0	0	0	0	0	0	1	0	0	0	0	0	0	0	0	0	0	0	0	0	0	0	0	1	private
pan_gene_28691	pan_gene_4608	Photoperiod_Growing-degree_days_to_silk	Photoperiod_Growing-degree_days_to_silk	0	0	0	0	0	0	0	0	0	1	0	0	1	0	0	0	0	0	0	0	0	0	0	0	0	0	2	dispensable
pan_gene_28723	pan_gene_4608	Photoperiod_Growing-degree_days_to_silk	Photoperiod_Growing-degree_days_to_silk	0	0	0	0	0	0	0	0	0	1	0	0	0	0	0	0	0	0	0	0	0	0	0	0	0	0	1	private
pan_gene_28758	pan_gene_4329	Photoperiod_Growing-degree_days_to_silk	Ear_height;Photoperiod_Growing-degree_days_to_silk	0	0	0	0	0	0	0	0	0	1	0	0	0	0	0	0	0	0	0	0	0	0	0	0	0	0	1	private
pan_gene_28758	pan_gene_5352	Photoperiod_Growing-degree_days_to_silk	Photoperiod_Growing-degree_days_to_silk;Photoperiod_growing-degree_days_to_anthesis	0	0	0	0	0	0	0	0	0	1	0	0	0	0	0	0	0	0	0	0	0	0	0	0	0	0	1	private
pan_gene_28883	pan_gene_4608	Height_per_day_(until_flowering);Nodes_per_plant;Photoperiod_Growing-degree_days_to_silk;Photoperiod_growing-degree_days_to_anthesis;Ratio_of_ear_height_to_total_height	Photoperiod_Growing-degree_days_to_silk	0	0	0	0	0	0	0	0	0	1	0	0	0	0	0	0	0	0	0	0	0	0	0	0	0	0	1	private
pan_gene_29624	pan_gene_4458	Photoperiod_Growing-degree_days_to_silk	Anthesis-silking_interval;Boxcox-transformed_leaf_angle;Days_to_silk;Nodes_above_ear;Photoperiod_Growing-degree_days_to_silk	0	0	0	0	0	0	0	0	0	1	0	0	0	0	0	0	0	0	0	0	0	0	0	0	0	0	1	private
pan_gene_30093	pan_gene_5474	Photoperiod_Growing-degree_days_to_silk;Plant_height;Ratio_of_ear_height_to_total_height	Days_to_anthesis;Days_to_silk;Height_per_day_(until_flowering);Photoperiod_Growing-degree_days_to_silk	0	0	0	0	0	0	0	0	0	1	0	0	0	0	0	0	0	0	0	0	0	0	0	0	0	0	1	private
pan_gene_30663	pan_gene_30949	Photoperiod_Growing-degree_days_to_silk	Photoperiod_Growing-degree_days_to_silk	0	0	0	0	0	0	0	0	0	0	0	0	1	0	0	0	0	0	0	0	0	0	0	0	0	0	1	private
pan_gene_30949	pan_gene_5474	Photoperiod_Growing-degree_days_to_silk	Days_to_anthesis;Days_to_silk;Height_per_day_(until_flowering);Photoperiod_Growing-degree_days_to_silk	0	0	0	0	0	0	0	0	0	1	0	0	0	0	0	0	0	0	0	0	0	0	0	0	0	0	1	private
pan_gene_31288	pan_gene_4608	Nodes_to_ear;Photoperiod_Growing-degree_days_to_silk;Tassel_branch_number	Photoperiod_Growing-degree_days_to_silk	0	0	0	0	0	0	0	0	0	1	0	0	0	0	0	0	0	0	0	0	0	0	0	0	0	0	1	private
pan_gene_4608	pan_gene_8335	Photoperiod_Growing-degree_days_to_silk	Average_internode_length_(whole_plant);Photoperiod_Growing-degree_days_to_silk;Photoperiod_growing-degree_days_to_anthesis	0	0	0	0	0	0	0	0	0	1	1	0	1	0	0	1	0	0	0	0	1	0	0	0	0	0	5	dispensable
pan_gene_5352	pan_gene_5841	Photoperiod_Growing-degree_days_to_silk;Photoperiod_growing-degree_days_to_anthesis	Chlorophyll_A;PCA_of_metabolites:_PC2;Photoperiod_Growing-degree_days_to_silk;Total_amino_acids	0	0	0	0	0	0	0	0	0	1	0	0	0	0	0	0	0	0	0	0	0	0	0	0	0	0	1	private
pan_gene_919	pan_gene_9617	Photoperiod_Growing-degree_days_to_silk	Days_to_anthesis;Photoperiod_Growing-degree_days_to_silk	0	0	0	0	0	0	0	0	0	1	1	0	0	0	0	0	0	1	0	0	0	0	0	0	0	0	3	dispensable
pan_gene_1011	pan_gene_10803	Days_to_anthesis;Days_to_silk;Photoperiod_Growing-degree_days_to_silk	Ear_height;Photoperiod_Growing-degree_days_to_silk;Photoperiod_growing-degree_days_to_anthesis;Plant_height	0	0	0	0	0	0	0	0	0	0	1	0	0	0	0	0	0	0	0	1	0	0	0	0	0	0	2	dispensable
pan_gene_10762	pan_gene_29624	Boxcox-transformed_leaf_angle;Photoperiod_Growing-degree_days_to_silk	Photoperiod_Growing-degree_days_to_silk	0	0	0	0	0	0	0	0	0	0	1	0	0	0	0	0	0	0	1	0	0	0	0	0	0	0	2	dispensable
pan_gene_1181	pan_gene_27757	Chlorophyll_A;Leaf_length;Photoperiod_Growing-degree_days_to_silk;Photoperiod_growing-degree_days_to_anthesis;Tassel_length	Glutamate;Photoperiod_Growing-degree_days_to_silk;Photoperiod_growing-degree_days_to_anthesis;Southern_leaf_blight;Tassel_branch_number	0	0	0	0	0	0	0	0	0	0	0	1	0	0	0	0	0	0	0	0	0	0	0	0	0	0	1	private
pan_gene_14296	pan_gene_14627	Photoperiod_Growing-degree_days_to_silk;Photoperiod_growing-degree_days_to_anthesis	Boxcox-transformed_leaf_angle;Fumarate;Photoperiod_Growing-degree_days_to_silk	0	0	0	0	0	0	0	0	0	0	1	0	0	0	0	0	0	0	0	0	0	0	0	0	0	0	1	private
pan_gene_14361	pan_gene_29595	Photoperiod_Growing-degree_days_to_silk	Nodes_to_ear;PCA_of_metabolites:_PC1;Photoperiod_Growing-degree_days_to_silk;Photoperiod_growing-degree_days_to_anthesis;Tassel_length	0	0	0	0	0	0	0	0	0	0	1	0	0	0	0	0	0	0	1	0	0	0	1	0	0	0	3	dispensable
pan_gene_16643	pan_gene_31647	Ear_row_number;Photoperiod_Growing-degree_days_to_silk	Photoperiod_Growing-degree_days_to_silk	0	0	0	0	0	0	0	0	0	0	1	0	0	0	0	0	0	0	0	0	0	0	0	0	0	0	1	private
pan_gene_16832	pan_gene_29595	Days_to_anthesis;Photoperiod_Growing-degree_days_to_silk	Nodes_to_ear;PCA_of_metabolites:_PC1;Photoperiod_Growing-degree_days_to_silk;Photoperiod_growing-degree_days_to_anthesis;Tassel_length	0	0	0	0	0	0	0	0	0	0	1	0	0	0	0	0	0	0	0	0	0	0	0	0	0	0	1	private
pan_gene_16832	pan_gene_30783	Days_to_anthesis;Photoperiod_Growing-degree_days_to_silk	Ear_height;Glutamate;Photoperiod_Growing-degree_days_to_silk	0	0	0	0	0	0	0	0	0	0	1	0	0	0	0	0	0	0	0	0	0	0	0	0	0	0	1	private
pan_gene_16832	pan_gene_4608	Days_to_anthesis;Photoperiod_Growing-degree_days_to_silk	Photoperiod_Growing-degree_days_to_silk	0	0	0	0	0	0	0	0	0	0	1	0	0	0	0	0	0	0	0	0	0	0	0	0	0	0	1	private
pan_gene_17233	pan_gene_29385	Photoperiod_Growing-degree_days_to_silk	Average_internode_length_(whole_plant);Leaf_length;Photoperiod_Growing-degree_days_to_silk;Tassel_branch_number	0	0	0	0	0	0	0	0	0	0	0	0	0	0	1	0	0	0	0	0	0	0	0	0	0	0	1	private
pan_gene_17383	pan_gene_29703	Photoperiod_Growing-degree_days_to_silk	Average_internode_length_(below_ear);Ear_height;Photoperiod_Growing-degree_days_to_silk	0	0	0	0	0	0	0	0	0	0	1	0	0	0	0	0	0	0	0	0	0	0	0	0	0	0	1	private
pan_gene_18160	pan_gene_29624	Photoperiod_Growing-degree_days_to_silk	Photoperiod_Growing-degree_days_to_silk	0	0	0	0	0	0	0	0	0	0	1	0	0	0	0	0	0	0	0	0	0	0	0	0	0	0	1	private
pan_gene_20256	pan_gene_26870	Nodes_per_plant;Photoperiod_Growing-degree_days_to_silk	Photoperiod_Growing-degree_days_to_silk	0	0	0	0	0	0	0	0	0	0	1	0	0	0	0	0	0	0	0	0	0	0	0	0	0	0	1	private
pan_gene_20256	pan_gene_30924	Nodes_per_plant;Photoperiod_Growing-degree_days_to_silk	Ear_row_number;Photoperiod_Growing-degree_days_to_silk;Ratio_of_ear_height_to_total_height	0	0	0	0	0	0	0	0	0	0	1	0	0	0	0	0	0	0	0	0	0	0	0	0	0	0	1	private
pan_gene_20256	pan_gene_30949	Nodes_per_plant;Photoperiod_Growing-degree_days_to_silk	Photoperiod_Growing-degree_days_to_silk	0	0	0	0	0	0	0	0	0	0	1	0	0	0	0	0	0	0	0	0	0	1	0	1	0	0	3	dispensable
pan_gene_20496	pan_gene_29595	Average_internode_length_(below_ear);Photoperiod_Growing-degree_days_to_silk	Nodes_to_ear;PCA_of_metabolites:_PC1;Photoperiod_Growing-degree_days_to_silk;Photoperiod_growing-degree_days_to_anthesis;Tassel_length	0	0	0	0	0	0	0	0	0	0	1	0	0	0	1	0	0	0	0	0	0	0	0	0	0	0	2	dispensable
pan_gene_23829	pan_gene_26870	Average_internode_length_(below_ear);Photoperiod_Growing-degree_days_to_silk;Southern_leaf_blight	Photoperiod_Growing-degree_days_to_silk	0	0	0	0	0	0	0	0	0	0	1	0	0	0	0	0	0	0	0	0	0	0	0	0	0	0	1	private
pan_gene_23829	pan_gene_30924	Average_internode_length_(below_ear);Photoperiod_Growing-degree_days_to_silk;Southern_leaf_blight	Ear_row_number;Photoperiod_Growing-degree_days_to_silk;Ratio_of_ear_height_to_total_height	0	0	0	0	0	0	0	0	0	0	1	0	0	0	0	0	0	0	0	0	0	0	0	0	0	0	1	private
pan_gene_23829	pan_gene_91366	Average_internode_length_(below_ear);Photoperiod_Growing-degree_days_to_silk;Southern_leaf_blight	Photoperiod_Growing-degree_days_to_silk	0	0	0	0	0	0	0	0	0	0	1	0	0	0	0	0	0	0	0	0	0	0	0	0	0	0	1	private
pan_gene_26321	pan_gene_26870	Photoperiod_Growing-degree_days_to_silk	Photoperiod_Growing-degree_days_to_silk	0	0	0	0	0	0	0	0	0	0	1	0	0	0	0	0	0	0	0	0	0	0	0	0	0	0	1	private
pan_gene_26349	pan_gene_31443	Photoperiod_Growing-degree_days_to_silk	Photoperiod_Growing-degree_days_to_silk	0	0	0	0	0	0	0	0	0	0	1	0	0	0	0	0	0	0	0	0	0	0	0	0	0	0	1	private
pan_gene_26812	pan_gene_26870	100_Kernel_weight;Height_above_ear;Photoperiod_Growing-degree_days_to_silk;Photoperiod_growing-degree_days_to_anthesis	Photoperiod_Growing-degree_days_to_silk	0	0	0	0	0	0	0	0	0	0	1	0	0	0	0	0	0	0	0	0	0	0	0	0	0	0	1	private
pan_gene_26812	pan_gene_4608	100_Kernel_weight;Height_above_ear;Photoperiod_Growing-degree_days_to_silk;Photoperiod_growing-degree_days_to_anthesis	Photoperiod_Growing-degree_days_to_silk	0	0	0	0	0	0	0	0	0	0	1	0	1	0	0	0	0	0	0	0	0	0	0	0	0	0	2	dispensable
pan_gene_26870	pan_gene_8335	Photoperiod_Growing-degree_days_to_silk	Average_internode_length_(whole_plant);Photoperiod_Growing-degree_days_to_silk;Photoperiod_growing-degree_days_to_anthesis	0	0	0	0	0	0	0	0	0	0	1	0	0	0	0	0	0	0	0	0	0	0	0	0	0	0	1	private
pan_gene_27665	pan_gene_31647	Average_internode_length_(below_ear);Photoperiod_Growing-degree_days_to_silk;Stalk_strength	Photoperiod_Growing-degree_days_to_silk	0	0	0	0	0	0	0	0	0	0	1	0	0	0	0	0	0	0	0	0	0	0	0	0	0	0	1	private
pan_gene_27686	pan_gene_4521	Photoperiod_Growing-degree_days_to_silk;Stalk_strength	Photoperiod_Growing-degree_days_to_silk	0	0	0	0	0	0	0	0	0	0	1	0	0	0	0	0	0	0	0	0	0	0	0	0	0	0	1	private
pan_gene_27708	pan_gene_91366	Chlorophyll_A;Height_above_ear;Leaf_width;Photoperiod_Growing-degree_days_to_silk;Photoperiod_growing-degree_days_to_anthesis	Photoperiod_Growing-degree_days_to_silk	0	0	0	0	0	0	0	0	0	0	1	0	0	0	0	0	0	0	0	0	0	1	0	0	0	0	2	dispensable
pan_gene_28689	pan_gene_9617	Photoperiod_Growing-degree_days_to_silk;Photoperiod_growing-degree_days_to_anthesis	Days_to_anthesis;Photoperiod_Growing-degree_days_to_silk	0	0	0	0	0	0	0	0	0	0	0	0	0	0	0	0	1	0	0	0	0	0	0	0	0	0	1	private
pan_gene_28696	pan_gene_31673	Photoperiod_Growing-degree_days_to_silk	Photoperiod_Growing-degree_days_to_silk	0	0	0	0	0	0	0	0	0	0	1	0	0	0	0	0	0	0	0	0	0	0	0	0	0	0	1	private
pan_gene_29695	pan_gene_31228	Leaf_length;Photoperiod_Growing-degree_days_to_silk;Photoperiod_growing-degree_days_to_anthesis	Photoperiod_Growing-degree_days_to_silk;Southern_leaf_blight	0	0	0	0	0	0	0	0	0	0	0	0	0	0	0	0	0	1	0	0	0	0	0	0	0	0	1	private
pan_gene_30783	pan_gene_4608	Ear_height;Glutamate;Photoperiod_Growing-degree_days_to_silk	Photoperiod_Growing-degree_days_to_silk	0	0	0	0	0	0	0	0	0	0	1	0	0	0	0	0	0	0	0	0	0	0	0	0	0	0	1	private
pan_gene_30783	pan_gene_91366	Ear_height;Glutamate;Photoperiod_Growing-degree_days_to_silk	Photoperiod_Growing-degree_days_to_silk	0	0	0	0	0	0	0	0	0	0	1	0	0	0	0	0	0	0	0	0	0	0	0	0	0	0	1	private
pan_gene_30924	pan_gene_31228	Ear_row_number;Photoperiod_Growing-degree_days_to_silk;Ratio_of_ear_height_to_total_height	Photoperiod_Growing-degree_days_to_silk;Southern_leaf_blight	0	0	0	0	0	0	0	0	0	0	1	0	0	0	0	0	0	0	0	0	0	0	0	0	0	0	1	private
pan_gene_4608	pan_gene_8432	Photoperiod_Growing-degree_days_to_silk	Photoperiod_Growing-degree_days_to_silk	0	0	0	0	0	0	0	0	0	0	1	0	1	0	0	1	0	0	0	0	0	0	0	0	0	0	3	dispensable
pan_gene_8335	pan_gene_91366	Average_internode_length_(whole_plant);Photoperiod_Growing-degree_days_to_silk;Photoperiod_growing-degree_days_to_anthesis	Photoperiod_Growing-degree_days_to_silk	0	0	0	0	0	0	0	0	0	0	1	0	0	0	0	0	0	0	0	0	0	0	0	0	0	0	1	private
pan_gene_102512	pan_gene_14277	Nitrate;PCA_of_metabolites:_PC1;Photoperiod_Growing-degree_days_to_silk;Photoperiod_growing-degree_days_to_anthesis;Plant_height	Nodes_to_ear;Photoperiod_Growing-degree_days_to_silk	0	0	0	0	0	0	0	0	0	0	0	1	0	0	0	0	0	0	0	0	0	0	0	0	0	0	1	private
pan_gene_102810	pan_gene_1181	Photoperiod_Growing-degree_days_to_silk;Photoperiod_growing-degree_days_to_anthesis	Chlorophyll_A;Leaf_length;Photoperiod_Growing-degree_days_to_silk;Photoperiod_growing-degree_days_to_anthesis;Tassel_length	0	0	0	0	0	0	0	0	0	0	0	1	0	0	0	0	0	0	0	0	0	0	0	0	0	0	1	private
pan_gene_102810	pan_gene_14301	Photoperiod_Growing-degree_days_to_silk;Photoperiod_growing-degree_days_to_anthesis	Photoperiod_Growing-degree_days_to_silk;Photoperiod_growing-degree_days_to_anthesis;Plant_height	0	0	0	0	0	0	0	0	0	0	0	1	0	0	0	0	0	0	0	0	0	0	0	0	0	0	1	private
pan_gene_102810	pan_gene_23829	Photoperiod_Growing-degree_days_to_silk;Photoperiod_growing-degree_days_to_anthesis	Average_internode_length_(below_ear);Photoperiod_Growing-degree_days_to_silk;Southern_leaf_blight	0	0	0	0	0	0	0	0	0	0	0	1	0	0	0	0	0	0	0	0	0	0	0	0	0	0	1	private
pan_gene_102810	pan_gene_28065	Photoperiod_Growing-degree_days_to_silk;Photoperiod_growing-degree_days_to_anthesis	Photoperiod_Growing-degree_days_to_silk;Photoperiod_growing-degree_days_to_anthesis	0	0	0	0	0	0	0	0	0	0	0	1	0	0	0	0	0	0	1	0	0	0	0	0	0	0	2	dispensable
pan_gene_102810	pan_gene_29624	Photoperiod_Growing-degree_days_to_silk;Photoperiod_growing-degree_days_to_anthesis	Photoperiod_Growing-degree_days_to_silk	0	0	0	0	0	0	0	0	0	0	0	1	0	0	0	0	0	0	0	0	0	0	0	0	0	0	1	private
pan_gene_102810	pan_gene_8335	Photoperiod_Growing-degree_days_to_silk;Photoperiod_growing-degree_days_to_anthesis	Average_internode_length_(whole_plant);Photoperiod_Growing-degree_days_to_silk;Photoperiod_growing-degree_days_to_anthesis	0	0	0	0	0	0	0	0	0	0	0	1	0	0	0	0	0	0	0	0	0	0	0	0	0	0	1	private
pan_gene_102908	pan_gene_14277	Boxcox-transformed_leaf_angle;Photoperiod_Growing-degree_days_to_silk;Photoperiod_growing-degree_days_to_anthesis	Nodes_to_ear;Photoperiod_Growing-degree_days_to_silk	0	0	0	0	0	0	0	0	0	0	0	1	0	0	0	0	0	0	0	0	0	0	0	1	0	0	2	dispensable
pan_gene_10762	pan_gene_20360	Boxcox-transformed_leaf_angle;Photoperiod_Growing-degree_days_to_silk	Cob_diameter;Photoperiod_Growing-degree_days_to_silk	0	0	0	0	0	0	0	0	0	0	0	1	0	0	0	0	0	0	0	0	0	0	0	0	0	0	1	private
pan_gene_10925	pan_gene_18667	Average_internode_length_(below_ear);Leaf_width;Photoperiod_Growing-degree_days_to_silk	Photoperiod_Growing-degree_days_to_silk	0	0	0	0	0	0	0	0	0	0	0	1	0	0	0	0	0	0	0	0	0	0	0	0	0	0	1	private
pan_gene_1181	pan_gene_18160	Chlorophyll_A;Leaf_length;Photoperiod_Growing-degree_days_to_silk;Photoperiod_growing-degree_days_to_anthesis;Tassel_length	Photoperiod_Growing-degree_days_to_silk	0	0	0	0	0	0	0	0	0	0	0	1	0	0	0	0	0	0	0	0	0	0	0	0	0	0	1	private
pan_gene_12109	pan_gene_20360	Days_to_anthesis;Ear_row_number;Photoperiod_Growing-degree_days_to_silk;Southern_leaf_blight	Cob_diameter;Photoperiod_Growing-degree_days_to_silk	0	0	0	0	0	0	0	0	0	0	0	1	0	0	0	0	0	0	0	0	0	0	0	0	0	0	1	private
pan_gene_13069	pan_gene_14945	Photoperiod_Growing-degree_days_to_silk	Days_to_silk;Photoperiod_Growing-degree_days_to_silk	0	0	0	0	0	0	0	0	0	0	0	1	0	0	0	0	0	0	0	0	0	0	0	0	0	0	1	private
pan_gene_13069	pan_gene_17383	Photoperiod_Growing-degree_days_to_silk	Photoperiod_Growing-degree_days_to_silk	0	0	0	0	0	0	0	0	0	0	0	1	0	0	0	0	0	0	0	0	0	0	0	0	0	0	1	private
pan_gene_13069	pan_gene_20360	Photoperiod_Growing-degree_days_to_silk	Cob_diameter;Photoperiod_Growing-degree_days_to_silk	0	0	0	0	0	0	0	0	0	0	0	1	0	0	0	0	0	0	0	0	0	0	0	0	0	0	1	private
pan_gene_13069	pan_gene_26349	Photoperiod_Growing-degree_days_to_silk	Photoperiod_Growing-degree_days_to_silk	0	0	0	0	0	0	0	0	0	0	0	1	0	0	0	0	0	0	0	1	0	0	0	0	0	0	2	dispensable
pan_gene_14277	pan_gene_25440	Nodes_to_ear;Photoperiod_Growing-degree_days_to_silk	Average_internode_length_(whole_plant);Ear_row_number;Height_above_ear;Leaf_width;Nodes_above_ear;Photoperiod_Growing-degree_days_to_silk	0	0	0	0	0	0	0	0	0	0	0	1	0	0	0	0	0	0	0	0	0	0	0	0	0	0	1	private
pan_gene_14277	pan_gene_4540	Nodes_to_ear;Photoperiod_Growing-degree_days_to_silk	Nodes_to_ear;Photoperiod_Growing-degree_days_to_silk;Stalk_strength	0	0	0	0	0	0	0	0	0	0	0	1	0	0	0	0	0	0	0	0	0	0	1	0	0	0	2	dispensable
pan_gene_14361	pan_gene_18160	Photoperiod_Growing-degree_days_to_silk	Photoperiod_Growing-degree_days_to_silk	0	0	0	0	0	0	0	0	0	0	0	1	0	0	0	0	0	0	0	0	0	0	0	0	0	0	1	private
pan_gene_16202	pan_gene_27166	Average_internode_length_(below_ear);Photoperiod_Growing-degree_days_to_silk	Photoperiod_Growing-degree_days_to_silk	0	0	0	0	0	0	0	0	0	0	0	1	0	0	0	0	0	0	0	0	0	0	0	0	0	0	1	private
pan_gene_17487	pan_gene_27202	Photoperiod_Growing-degree_days_to_silk;Sucrose	Anthesis-silking_interval;Northern_Leaf_Blight;Photoperiod_Growing-degree_days_to_silk	0	0	0	0	0	0	0	0	0	0	0	1	0	0	0	0	1	0	1	0	0	0	0	0	0	0	3	dispensable
pan_gene_18160	pan_gene_93448	Photoperiod_Growing-degree_days_to_silk	Photoperiod_Growing-degree_days_to_silk	0	0	0	0	0	0	0	0	0	0	0	1	0	0	0	0	0	0	0	0	0	0	0	0	0	0	1	private
pan_gene_18667	pan_gene_27146	Photoperiod_Growing-degree_days_to_silk	Photoperiod_Growing-degree_days_to_silk	0	0	0	0	0	0	0	0	0	0	0	1	0	0	0	1	0	0	0	0	0	0	0	0	0	0	2	dispensable
pan_gene_18667	pan_gene_29385	Photoperiod_Growing-degree_days_to_silk	Average_internode_length_(whole_plant);Leaf_length;Photoperiod_Growing-degree_days_to_silk;Tassel_branch_number	0	0	0	0	0	0	0	0	0	0	0	1	0	0	0	0	0	0	0	0	0	0	0	0	0	0	1	private
pan_gene_18667	pan_gene_4307	Photoperiod_Growing-degree_days_to_silk	Photoperiod_Growing-degree_days_to_silk	0	0	0	0	0	0	0	0	0	0	0	1	0	0	0	0	0	0	0	0	0	0	0	0	0	0	1	private
pan_gene_18667	pan_gene_919	Photoperiod_Growing-degree_days_to_silk	Photoperiod_Growing-degree_days_to_silk	0	0	0	0	0	0	0	0	0	0	0	1	0	0	0	0	0	0	0	0	0	0	0	0	0	0	1	private
pan_gene_18695	pan_gene_4520	Photoperiod_Growing-degree_days_to_silk	Photoperiod_Growing-degree_days_to_silk	0	0	0	0	0	0	0	0	0	0	0	1	0	0	0	0	0	0	0	0	0	0	0	0	0	0	1	private
pan_gene_18990	pan_gene_27296	Nodes_to_ear;Photoperiod_Growing-degree_days_to_silk;Plant_height	Photoperiod_Growing-degree_days_to_silk	0	0	0	0	0	0	0	0	0	0	0	1	1	0	0	0	0	0	0	0	1	0	0	0	0	0	3	dispensable
pan_gene_20360	pan_gene_26349	Cob_diameter;Photoperiod_Growing-degree_days_to_silk	Photoperiod_Growing-degree_days_to_silk	0	0	0	0	0	0	0	0	0	0	0	1	0	0	0	0	0	0	0	0	0	0	0	0	0	0	1	private
pan_gene_20496	pan_gene_55103	Average_internode_length_(below_ear);Photoperiod_Growing-degree_days_to_silk	Photoperiod_Growing-degree_days_to_silk	0	0	0	0	0	0	0	0	0	0	0	1	0	0	0	0	0	0	0	0	0	0	0	0	0	0	1	private
pan_gene_20496	pan_gene_93448	Average_internode_length_(below_ear);Photoperiod_Growing-degree_days_to_silk	Photoperiod_Growing-degree_days_to_silk	0	0	0	0	0	0	0	0	0	0	0	1	0	0	0	0	0	0	0	0	0	0	0	0	0	0	1	private
pan_gene_21929	pan_gene_29385	Chlorophyll_A;Height_per_day_(until_flowering);Photoperiod_Growing-degree_days_to_silk;Plant_height	Average_internode_length_(whole_plant);Leaf_length;Photoperiod_Growing-degree_days_to_silk;Tassel_branch_number	0	0	0	0	0	0	0	0	0	0	0	1	0	1	0	0	0	0	0	0	0	0	0	0	0	0	2	dispensable
pan_gene_23829	pan_gene_27822	Average_internode_length_(below_ear);Photoperiod_Growing-degree_days_to_silk;Southern_leaf_blight	Anthesis-silking_interval;Boxcox-transformed_leaf_angle;Ear_height;Nitrate;Photoperiod_Growing-degree_days_to_silk;Ratio_of_ear_height_to_total_height	0	0	0	0	0	0	0	0	0	0	0	1	0	0	0	0	0	0	0	0	0	0	0	0	0	0	1	private
pan_gene_23900	pan_gene_29733	Days_to_anthesis;Photoperiod_Growing-degree_days_to_silk;Tassel_length	Photoperiod_Growing-degree_days_to_silk	0	0	0	0	0	0	0	0	0	0	0	1	0	0	0	0	0	0	0	0	0	0	0	0	0	0	1	private
pan_gene_24021	pan_gene_4316	Photoperiod_Growing-degree_days_to_silk	Ear_row_number;Photoperiod_Growing-degree_days_to_silk	0	0	0	0	0	0	0	0	0	0	0	1	0	0	0	0	0	0	0	0	0	0	0	0	0	0	1	private
pan_gene_26694	pan_gene_29733	Days_to_anthesis;Days_to_silk;Ear_height;Nodes_to_ear;Photoperiod_Growing-degree_days_to_silk;Plant_height;Tassel_branch_number	Photoperiod_Growing-degree_days_to_silk	0	0	0	0	0	0	0	0	0	0	0	1	0	0	0	0	0	0	0	0	0	0	0	0	1	0	2	dispensable
pan_gene_26812	pan_gene_55103	100_Kernel_weight;Height_above_ear;Photoperiod_Growing-degree_days_to_silk;Photoperiod_growing-degree_days_to_anthesis	Photoperiod_Growing-degree_days_to_silk	0	0	0	0	0	0	0	0	0	0	0	1	0	0	0	0	0	0	0	0	0	0	0	0	0	0	1	private
pan_gene_27202	pan_gene_3463	Anthesis-silking_interval;Northern_Leaf_Blight;Photoperiod_Growing-degree_days_to_silk	100_Kernel_weight;Days_to_anthesis;Leaf_width;Photoperiod_Growing-degree_days_to_silk;Photoperiod_growing-degree_days_to_anthesis	0	0	0	0	0	0	0	0	0	0	0	1	0	0	0	0	0	0	0	0	0	0	0	0	0	0	1	private
pan_gene_27202	pan_gene_5436	Anthesis-silking_interval;Northern_Leaf_Blight;Photoperiod_Growing-degree_days_to_silk	Photoperiod_Growing-degree_days_to_silk;Photoperiod_growing-degree_days_to_anthesis;Tassel_branch_number	0	0	0	0	0	0	0	0	0	0	0	1	0	0	0	0	0	0	0	0	0	0	0	0	0	0	1	private
pan_gene_27822	pan_gene_28065	Anthesis-silking_interval;Boxcox-transformed_leaf_angle;Ear_height;Nitrate;Photoperiod_Growing-degree_days_to_silk;Ratio_of_ear_height_to_total_height	Photoperiod_Growing-degree_days_to_silk;Photoperiod_growing-degree_days_to_anthesis	0	0	0	0	0	0	0	0	0	0	0	1	0	0	0	0	0	0	0	0	0	0	0	0	0	0	1	private
pan_gene_27822	pan_gene_30924	Anthesis-silking_interval;Boxcox-transformed_leaf_angle;Ear_height;Nitrate;Photoperiod_Growing-degree_days_to_silk;Ratio_of_ear_height_to_total_height	Ear_row_number;Photoperiod_Growing-degree_days_to_silk;Ratio_of_ear_height_to_total_height	0	0	0	0	0	0	0	0	0	0	0	1	0	0	0	0	0	0	0	0	0	0	0	0	0	0	1	private
pan_gene_27822	pan_gene_8335	Anthesis-silking_interval;Boxcox-transformed_leaf_angle;Ear_height;Nitrate;Photoperiod_Growing-degree_days_to_silk;Ratio_of_ear_height_to_total_height	Average_internode_length_(whole_plant);Photoperiod_Growing-degree_days_to_silk;Photoperiod_growing-degree_days_to_anthesis	0	0	0	0	0	0	0	0	0	0	0	1	0	0	0	0	0	0	0	0	0	0	0	0	0	0	1	private
pan_gene_29705	pan_gene_5773	Photoperiod_Growing-degree_days_to_silk;Tassel_length	Photoperiod_Growing-degree_days_to_silk	0	0	0	0	0	0	0	0	0	0	0	1	0	0	0	0	0	0	0	0	0	0	0	0	0	0	1	private
pan_gene_29733	pan_gene_4608	Photoperiod_Growing-degree_days_to_silk	Photoperiod_Growing-degree_days_to_silk	0	0	0	0	0	0	0	0	0	0	0	1	0	0	0	0	0	0	0	0	0	0	0	0	0	0	1	private
pan_gene_30923	pan_gene_919	Photoperiod_Growing-degree_days_to_silk	Photoperiod_Growing-degree_days_to_silk	0	0	0	0	0	0	0	0	0	0	0	1	0	0	0	0	0	0	0	0	0	0	0	0	0	0	1	private
pan_gene_3463	pan_gene_5436	100_Kernel_weight;Days_to_anthesis;Leaf_width;Photoperiod_Growing-degree_days_to_silk;Photoperiod_growing-degree_days_to_anthesis	Photoperiod_Growing-degree_days_to_silk;Photoperiod_growing-degree_days_to_anthesis;Tassel_branch_number	0	0	0	0	0	0	0	0	0	0	0	1	0	0	0	0	0	0	0	0	0	0	0	0	0	0	1	private
pan_gene_3566	pan_gene_4423	Photoperiod_Growing-degree_days_to_silk	Chlorophyll_A;Photoperiod_Growing-degree_days_to_silk;Photoperiod_growing-degree_days_to_anthesis	0	0	0	0	0	0	0	0	0	0	0	1	0	0	0	0	0	0	0	0	0	0	0	0	0	0	1	private
pan_gene_55102	pan_gene_55103	Photoperiod_Growing-degree_days_to_silk	Photoperiod_Growing-degree_days_to_silk	0	0	0	0	0	0	0	0	0	0	0	1	0	0	0	0	0	0	0	0	0	0	0	1	0	0	2	dispensable
pan_gene_55102	pan_gene_93448	Photoperiod_Growing-degree_days_to_silk	Photoperiod_Growing-degree_days_to_silk	0	0	0	0	0	0	0	0	0	0	0	1	0	0	0	0	0	0	0	0	0	0	0	1	0	0	2	dispensable
pan_gene_55103	pan_gene_93448	Photoperiod_Growing-degree_days_to_silk	Photoperiod_Growing-degree_days_to_silk	0	0	0	0	0	0	0	0	0	0	0	1	0	0	0	0	0	0	0	0	0	0	0	1	0	0	2	dispensable
pan_gene_10762	pan_gene_10824	Boxcox-transformed_leaf_angle;Photoperiod_Growing-degree_days_to_silk	Ear_height;Nodes_to_ear;Photoperiod_Growing-degree_days_to_silk;Plant_height	0	0	0	0	0	0	0	0	0	0	0	0	1	0	0	0	0	1	0	0	0	0	0	0	0	0	2	dispensable
pan_gene_10831	pan_gene_29411	Boxcox-transformed_leaf_angle;Ear_row_number;Photoperiod_Growing-degree_days_to_silk	Photoperiod_Growing-degree_days_to_silk	0	0	0	0	0	0	0	0	0	0	0	0	1	0	0	0	0	0	0	0	0	0	0	0	0	0	1	private
pan_gene_14301	pan_gene_4608	Photoperiod_Growing-degree_days_to_silk;Photoperiod_growing-degree_days_to_anthesis;Plant_height	Photoperiod_Growing-degree_days_to_silk	0	0	0	0	0	0	0	0	0	0	0	0	1	0	0	0	0	0	0	0	0	0	0	0	0	0	1	private
pan_gene_14960	pan_gene_5352	Photoperiod_Growing-degree_days_to_silk	Photoperiod_Growing-degree_days_to_silk;Photoperiod_growing-degree_days_to_anthesis	0	0	0	0	0	0	0	0	0	0	0	0	1	0	0	0	0	0	0	0	0	0	0	0	0	0	1	private
pan_gene_15101	pan_gene_29692	Height_above_ear;Photoperiod_Growing-degree_days_to_silk	Nodes_per_plant;Photoperiod_Growing-degree_days_to_silk;Tassel_length	0	0	0	0	0	0	0	0	0	0	0	0	1	0	0	0	1	0	0	1	0	1	1	0	1	0	6	dispensable
pan_gene_16643	pan_gene_18724	Ear_row_number;Photoperiod_Growing-degree_days_to_silk	Photoperiod_Growing-degree_days_to_silk;Tassel_branch_number	0	0	0	0	0	0	0	0	0	0	0	0	1	0	0	0	1	0	0	0	0	0	1	0	0	0	3	dispensable
pan_gene_18990	pan_gene_29705	Nodes_to_ear;Photoperiod_Growing-degree_days_to_silk;Plant_height	Photoperiod_Growing-degree_days_to_silk;Tassel_length	0	0	0	0	0	0	0	0	0	0	0	0	1	0	0	0	1	0	0	1	1	0	1	1	0	0	6	dispensable
pan_gene_1919	pan_gene_5352	Photoperiod_Growing-degree_days_to_silk	Photoperiod_Growing-degree_days_to_silk;Photoperiod_growing-degree_days_to_anthesis	0	0	0	0	0	0	0	0	0	0	0	0	1	0	0	0	0	0	0	0	0	0	0	0	0	0	1	private
pan_gene_25440	pan_gene_8321	Average_internode_length_(whole_plant);Ear_row_number;Height_above_ear;Leaf_width;Nodes_above_ear;Photoperiod_Growing-degree_days_to_silk	Photoperiod_Growing-degree_days_to_silk;Photoperiod_growing-degree_days_to_anthesis;Tassel_branch_number	0	0	0	0	0	0	0	0	0	0	0	0	1	0	0	0	0	0	0	0	0	0	0	0	0	0	1	private
pan_gene_27685	pan_gene_29733	Photoperiod_Growing-degree_days_to_silk	Photoperiod_Growing-degree_days_to_silk	0	0	0	0	0	0	0	0	0	0	0	0	1	0	0	0	0	0	0	0	0	0	0	0	0	0	1	private
pan_gene_28065	pan_gene_8616	Photoperiod_Growing-degree_days_to_silk;Photoperiod_growing-degree_days_to_anthesis	Photoperiod_Growing-degree_days_to_silk;Ratio_of_ear_height_to_total_height	0	0	0	0	0	0	0	0	0	0	0	0	0	0	1	0	0	0	0	0	0	0	0	0	0	0	1	private
pan_gene_28616	pan_gene_4420	Photoperiod_Growing-degree_days_to_silk;Photoperiod_growing-degree_days_to_anthesis	Anthesis-silking_interval;Average_internode_length_(above_ear);Average_internode_length_(below_ear);Leaf_length;Photoperiod_Growing-degree_days_to_silk;Tassel_length	0	0	0	0	0	0	0	0	0	0	0	0	1	0	1	0	1	0	0	0	0	0	0	0	0	0	3	dispensable
pan_gene_28691	pan_gene_8616	Photoperiod_Growing-degree_days_to_silk	Photoperiod_Growing-degree_days_to_silk;Ratio_of_ear_height_to_total_height	0	0	0	0	0	0	0	0	0	0	0	0	1	0	1	1	0	0	0	0	0	0	0	0	0	0	3	dispensable
pan_gene_29733	pan_gene_64185	Photoperiod_Growing-degree_days_to_silk	Photoperiod_Growing-degree_days_to_silk	0	0	0	0	0	0	0	0	0	0	0	0	1	0	0	0	0	0	0	0	0	0	0	0	0	0	1	private
pan_gene_29756	pan_gene_4421	Leaf_width;Nodes_per_plant;Nodes_to_ear;Photoperiod_Growing-degree_days_to_silk;Photoperiod_growing-degree_days_to_anthesis	Anthesis-silking_interval;Photoperiod_Growing-degree_days_to_silk	0	0	0	0	0	0	0	0	0	0	0	0	1	0	0	0	0	0	0	0	0	0	0	0	0	0	1	private
pan_gene_29887	pan_gene_64185	Anthesis-silking_interval;Days_to_anthesis;Leaf_width;Photoperiod_Growing-degree_days_to_silk	Photoperiod_Growing-degree_days_to_silk	0	0	0	0	0	0	0	0	0	0	0	0	1	0	0	0	0	0	0	0	0	0	0	0	0	0	1	private
pan_gene_31443	pan_gene_4458	Photoperiod_Growing-degree_days_to_silk	Anthesis-silking_interval;Boxcox-transformed_leaf_angle;Days_to_silk;Nodes_above_ear;Photoperiod_Growing-degree_days_to_silk	0	0	0	0	0	0	0	0	0	0	0	0	1	0	0	0	0	0	0	0	0	0	0	0	0	0	1	private
pan_gene_31647	pan_gene_4423	Photoperiod_Growing-degree_days_to_silk	Chlorophyll_A;Photoperiod_Growing-degree_days_to_silk;Photoperiod_growing-degree_days_to_anthesis	0	0	0	0	0	0	0	0	0	0	0	0	1	1	0	0	0	0	1	0	0	0	0	0	0	0	3	dispensable
pan_gene_4421	pan_gene_4423	Anthesis-silking_interval;Photoperiod_Growing-degree_days_to_silk	Chlorophyll_A;Photoperiod_Growing-degree_days_to_silk;Photoperiod_growing-degree_days_to_anthesis	0	0	0	0	0	0	0	0	0	0	0	0	1	0	0	0	0	0	0	0	0	0	0	0	0	0	1	private
pan_gene_4608	pan_gene_8616	Photoperiod_Growing-degree_days_to_silk	Photoperiod_Growing-degree_days_to_silk;Ratio_of_ear_height_to_total_height	0	0	0	0	0	0	0	0	0	0	0	0	1	0	0	0	0	0	0	0	0	0	0	0	0	0	1	private
pan_gene_5352	pan_gene_8815	Photoperiod_Growing-degree_days_to_silk;Photoperiod_growing-degree_days_to_anthesis	Days_to_anthesis;Photoperiod_Growing-degree_days_to_silk;Photoperiod_growing-degree_days_to_anthesis;Tassel_branch_number	0	0	0	0	0	0	0	0	0	0	0	0	1	0	0	0	0	0	0	0	0	0	0	0	1	1	3	dispensable
pan_gene_10925	pan_gene_14739	Average_internode_length_(below_ear);Leaf_width;Photoperiod_Growing-degree_days_to_silk	Days_to_anthesis;Photoperiod_Growing-degree_days_to_silk;Photoperiod_growing-degree_days_to_anthesis	0	0	0	0	0	0	0	0	0	0	0	0	0	1	0	0	0	0	0	0	0	0	0	0	0	0	1	private
pan_gene_10925	pan_gene_2824	Average_internode_length_(below_ear);Leaf_width;Photoperiod_Growing-degree_days_to_silk	Photoperiod_Growing-degree_days_to_silk	0	0	0	0	0	0	0	0	0	0	0	0	0	1	0	0	0	0	0	0	0	0	0	0	0	0	1	private
pan_gene_10925	pan_gene_29385	Average_internode_length_(below_ear);Leaf_width;Photoperiod_Growing-degree_days_to_silk	Average_internode_length_(whole_plant);Leaf_length;Photoperiod_Growing-degree_days_to_silk;Tassel_branch_number	0	0	0	0	0	0	0	0	0	0	0	0	0	1	0	0	0	0	0	0	0	0	0	0	0	0	1	private
pan_gene_10925	pan_gene_29540	Average_internode_length_(below_ear);Leaf_width;Photoperiod_Growing-degree_days_to_silk	Nodes_per_plant;Photoperiod_Growing-degree_days_to_silk	0	0	0	0	0	0	0	0	0	0	0	0	0	1	0	0	0	0	0	0	0	0	0	0	0	0	1	private
pan_gene_10925	pan_gene_919	Average_internode_length_(below_ear);Leaf_width;Photoperiod_Growing-degree_days_to_silk	Photoperiod_Growing-degree_days_to_silk	0	0	0	0	0	0	0	0	0	0	0	0	0	1	0	0	0	0	1	0	0	0	0	0	0	0	2	dispensable
pan_gene_12016	pan_gene_64186	Nodes_per_plant;Nodes_to_ear;Photoperiod_Growing-degree_days_to_silk;Photoperiod_growing-degree_days_to_anthesis;Southern_leaf_blight	Average_internode_length_(below_ear);Photoperiod_Growing-degree_days_to_silk;Stalk_strength	0	0	0	0	0	0	0	0	0	0	0	0	0	1	0	0	0	0	0	0	0	0	0	0	0	0	1	private
pan_gene_14945	pan_gene_20490	Days_to_silk;Photoperiod_Growing-degree_days_to_silk	Photoperiod_Growing-degree_days_to_silk	0	0	0	0	0	0	0	0	0	0	0	0	0	1	0	0	0	0	0	0	0	0	0	0	0	0	1	private
pan_gene_18695	pan_gene_5516	Photoperiod_Growing-degree_days_to_silk	Cob_diameter;Photoperiod_Growing-degree_days_to_silk	0	0	0	0	0	0	0	0	0	0	0	0	0	1	0	0	0	0	0	0	0	0	0	0	0	0	1	private
pan_gene_18724	pan_gene_18990	Photoperiod_Growing-degree_days_to_silk;Tassel_branch_number	Nodes_to_ear;Photoperiod_Growing-degree_days_to_silk;Plant_height	0	0	0	0	0	0	0	0	0	0	0	0	0	1	0	0	0	0	0	0	0	0	0	1	0	0	2	dispensable
pan_gene_18990	pan_gene_26826	Nodes_to_ear;Photoperiod_Growing-degree_days_to_silk;Plant_height	Photoperiod_Growing-degree_days_to_silk	0	0	0	0	0	0	0	0	0	0	0	0	0	1	0	0	0	0	0	0	0	0	0	0	0	0	1	private
pan_gene_21896	pan_gene_4329	Photoperiod_Growing-degree_days_to_silk;Photoperiod_growing-degree_days_to_anthesis	Ear_height;Photoperiod_Growing-degree_days_to_silk	0	0	0	0	0	0	0	0	0	0	0	0	0	1	0	1	0	0	0	0	0	0	0	0	0	0	2	dispensable
pan_gene_21909	pan_gene_5297	Leaf_length;Photoperiod_Growing-degree_days_to_silk	100_Kernel_weight;Photoperiod_Growing-degree_days_to_silk	0	0	0	0	0	0	0	0	0	0	0	0	0	1	0	0	0	0	0	0	0	0	0	0	0	0	1	private
pan_gene_24021	pan_gene_64186	Photoperiod_Growing-degree_days_to_silk	Average_internode_length_(below_ear);Photoperiod_Growing-degree_days_to_silk;Stalk_strength	0	0	0	0	0	0	0	0	0	0	0	0	0	1	0	0	0	0	0	0	0	0	0	0	0	0	1	private
pan_gene_27664	pan_gene_5516	Photoperiod_Growing-degree_days_to_silk;Stalk_strength	Cob_diameter;Photoperiod_Growing-degree_days_to_silk	0	0	0	0	0	0	0	0	0	0	0	0	0	1	0	0	0	0	0	0	0	0	0	0	0	0	1	private
pan_gene_27705	pan_gene_3462	Days_to_anthesis;Height_above_ear;Photoperiod_Growing-degree_days_to_silk;Stalk_strength	Days_to_anthesis;Leaf_width;Northern_Leaf_Blight;Photoperiod_Growing-degree_days_to_silk	0	0	0	0	0	0	0	0	0	0	0	0	0	1	1	0	0	1	0	0	0	1	0	0	0	1	5	dispensable
pan_gene_28689	pan_gene_29540	Photoperiod_Growing-degree_days_to_silk;Photoperiod_growing-degree_days_to_anthesis	Nodes_per_plant;Photoperiod_Growing-degree_days_to_silk	0	0	0	0	0	0	0	0	0	0	0	0	0	0	0	0	1	0	0	0	0	0	0	0	0	0	1	private
pan_gene_29385	pan_gene_29540	Average_internode_length_(whole_plant);Leaf_length;Photoperiod_Growing-degree_days_to_silk;Tassel_branch_number	Nodes_per_plant;Photoperiod_Growing-degree_days_to_silk	0	0	0	0	0	0	0	0	0	0	0	0	0	1	0	0	0	0	0	0	0	0	0	0	0	0	1	private
pan_gene_30663	pan_gene_5352	Photoperiod_Growing-degree_days_to_silk	Photoperiod_Growing-degree_days_to_silk;Photoperiod_growing-degree_days_to_anthesis	0	0	0	0	0	0	0	0	0	0	0	0	0	1	0	0	0	0	0	0	0	0	0	0	0	0	1	private
pan_gene_30664	pan_gene_4329	Photoperiod_Growing-degree_days_to_silk;Starch	Ear_height;Photoperiod_Growing-degree_days_to_silk	0	0	0	0	0	0	0	0	0	0	0	0	0	1	0	0	0	0	0	0	0	0	0	0	0	0	1	private
pan_gene_4329	pan_gene_5772	Ear_height;Photoperiod_Growing-degree_days_to_silk	Photoperiod_Growing-degree_days_to_silk	0	0	0	0	0	0	0	0	0	0	0	0	0	1	0	0	0	0	0	0	0	0	0	0	0	0	1	private
pan_gene_4329	pan_gene_8335	Ear_height;Photoperiod_Growing-degree_days_to_silk	Average_internode_length_(whole_plant);Photoperiod_Growing-degree_days_to_silk;Photoperiod_growing-degree_days_to_anthesis	0	0	0	0	0	0	0	0	0	0	0	0	0	1	0	1	0	0	0	0	0	0	0	0	0	0	2	dispensable
pan_gene_4329	pan_gene_8432	Ear_height;Photoperiod_Growing-degree_days_to_silk	Photoperiod_Growing-degree_days_to_silk	0	0	0	0	0	0	0	0	0	0	0	0	0	1	0	0	0	0	0	0	0	0	0	0	0	0	1	private
pan_gene_10829	pan_gene_31228	100_Kernel_weight;Nodes_to_ear;Photoperiod_Growing-degree_days_to_silk;Plant_height	Photoperiod_Growing-degree_days_to_silk;Southern_leaf_blight	0	0	0	0	0	0	0	0	0	0	0	0	0	0	1	0	0	0	0	0	0	0	0	0	0	0	1	private
pan_gene_14627	pan_gene_22739	Boxcox-transformed_leaf_angle;Fumarate;Photoperiod_Growing-degree_days_to_silk	Photoperiod_Growing-degree_days_to_silk;Photoperiod_growing-degree_days_to_anthesis	0	0	0	0	0	0	0	0	0	0	0	0	0	0	0	0	0	0	1	0	0	0	0	0	0	0	1	private
pan_gene_14627	pan_gene_29799	Boxcox-transformed_leaf_angle;Fumarate;Photoperiod_Growing-degree_days_to_silk	Anthesis-silking_interval;Photoperiod_Growing-degree_days_to_silk	0	0	0	0	0	0	0	0	0	0	0	0	0	0	1	0	0	0	0	0	0	0	0	0	0	0	1	private
pan_gene_17235	pan_gene_28691	Photoperiod_Growing-degree_days_to_silk;Plant_height	Photoperiod_Growing-degree_days_to_silk	0	0	0	0	0	0	0	0	0	0	0	0	0	0	1	0	0	0	1	0	0	0	0	0	0	0	2	dispensable
pan_gene_17235	pan_gene_29595	Photoperiod_Growing-degree_days_to_silk;Plant_height	Nodes_to_ear;PCA_of_metabolites:_PC1;Photoperiod_Growing-degree_days_to_silk;Photoperiod_growing-degree_days_to_anthesis;Tassel_length	0	0	0	0	0	0	0	0	0	0	0	0	0	0	1	0	0	0	1	0	0	0	0	0	0	0	2	dispensable
pan_gene_18160	pan_gene_4307	Photoperiod_Growing-degree_days_to_silk	Photoperiod_Growing-degree_days_to_silk	0	0	0	0	0	0	0	0	0	0	0	0	0	0	1	0	0	0	0	0	0	0	0	0	0	0	1	private
pan_gene_26694	pan_gene_8616	Days_to_anthesis;Days_to_silk;Ear_height;Nodes_to_ear;Photoperiod_Growing-degree_days_to_silk;Plant_height;Tassel_branch_number	Photoperiod_Growing-degree_days_to_silk;Ratio_of_ear_height_to_total_height	0	0	0	0	0	0	0	0	0	0	0	0	0	0	1	0	0	0	0	0	0	0	0	0	0	0	1	private
pan_gene_27166	pan_gene_4458	Photoperiod_Growing-degree_days_to_silk	Anthesis-silking_interval;Boxcox-transformed_leaf_angle;Days_to_silk;Nodes_above_ear;Photoperiod_Growing-degree_days_to_silk	0	0	0	0	0	0	0	0	0	0	0	0	0	0	1	0	0	0	0	0	0	0	0	0	0	0	1	private
pan_gene_27757	pan_gene_8616	Glutamate;Photoperiod_Growing-degree_days_to_silk;Photoperiod_growing-degree_days_to_anthesis;Southern_leaf_blight;Tassel_branch_number	Photoperiod_Growing-degree_days_to_silk;Ratio_of_ear_height_to_total_height	0	0	0	0	0	0	0	0	0	0	0	0	0	0	1	0	0	0	0	0	0	1	1	0	0	0	3	dispensable
pan_gene_10756	pan_gene_5505	Ear_height;Photoperiod_Growing-degree_days_to_silk;Tassel_branch_number	Boxcox-transformed_leaf_angle;Photoperiod_Growing-degree_days_to_silk;Starch	0	0	0	0	0	0	0	0	0	0	0	0	0	0	0	1	0	0	0	0	0	0	0	0	0	0	1	private
pan_gene_12016	pan_gene_64567	Nodes_per_plant;Nodes_to_ear;Photoperiod_Growing-degree_days_to_silk;Photoperiod_growing-degree_days_to_anthesis;Southern_leaf_blight	Average_internode_length_(below_ear);Ear_height;Photoperiod_Growing-degree_days_to_silk	0	0	0	0	0	0	0	0	0	0	0	0	0	0	0	1	0	0	0	0	0	0	0	1	0	0	2	dispensable
pan_gene_14739	pan_gene_29385	Days_to_anthesis;Photoperiod_Growing-degree_days_to_silk;Photoperiod_growing-degree_days_to_anthesis	Average_internode_length_(whole_plant);Leaf_length;Photoperiod_Growing-degree_days_to_silk;Tassel_branch_number	0	0	0	0	0	0	0	0	0	0	0	0	0	0	0	1	0	0	1	0	0	0	0	0	0	0	2	dispensable
pan_gene_14945	pan_gene_27200	Days_to_silk;Photoperiod_Growing-degree_days_to_silk	Anthesis-silking_interval;Leaf_length;Photoperiod_Growing-degree_days_to_silk	0	0	0	0	0	0	0	0	0	0	0	0	0	0	0	1	0	0	0	0	0	0	1	0	0	0	2	dispensable
pan_gene_14960	pan_gene_5505	Photoperiod_Growing-degree_days_to_silk	Boxcox-transformed_leaf_angle;Photoperiod_Growing-degree_days_to_silk;Starch	0	0	0	0	0	0	0	0	0	0	0	0	0	0	0	1	0	0	0	0	0	0	0	0	0	0	1	private
pan_gene_16832	pan_gene_4329	Days_to_anthesis;Photoperiod_Growing-degree_days_to_silk	Ear_height;Photoperiod_Growing-degree_days_to_silk	0	0	0	0	0	0	0	0	0	0	0	0	0	0	0	1	0	0	0	0	0	0	0	0	0	0	1	private
pan_gene_17383	pan_gene_27200	Photoperiod_Growing-degree_days_to_silk	Anthesis-silking_interval;Leaf_length;Photoperiod_Growing-degree_days_to_silk	0	0	0	0	0	0	0	0	0	0	0	0	0	0	0	1	0	0	0	0	0	0	0	0	0	0	1	private
pan_gene_18667	pan_gene_30923	Photoperiod_Growing-degree_days_to_silk	Photoperiod_Growing-degree_days_to_silk	0	0	0	0	0	0	0	0	0	0	0	0	0	0	0	1	0	0	0	0	0	0	0	0	0	0	1	private
pan_gene_21909	pan_gene_29658	Leaf_length;Photoperiod_Growing-degree_days_to_silk	Photoperiod_Growing-degree_days_to_silk	0	0	0	0	0	0	0	0	0	0	0	0	0	0	0	1	0	0	0	0	0	0	0	0	0	0	1	private
pan_gene_23900	pan_gene_64567	Days_to_anthesis;Photoperiod_Growing-degree_days_to_silk;Tassel_length	Average_internode_length_(below_ear);Ear_height;Photoperiod_Growing-degree_days_to_silk	0	0	0	0	0	0	0	0	0	0	0	0	0	0	0	1	0	0	0	0	0	0	0	0	0	0	1	private
pan_gene_27686	pan_gene_5509	Photoperiod_Growing-degree_days_to_silk;Stalk_strength	Photoperiod_Growing-degree_days_to_silk	0	0	0	0	0	0	0	0	0	0	0	0	0	0	0	1	0	0	0	0	0	0	0	0	0	0	1	private
pan_gene_27716	pan_gene_3420	Photoperiod_Growing-degree_days_to_silk;Photoperiod_growing-degree_days_to_anthesis;Stalk_strength;Sucrose	Chlorophyll_B;Photoperiod_Growing-degree_days_to_silk	0	0	0	0	0	0	0	0	0	0	0	0	0	0	0	1	0	0	0	0	0	0	0	0	0	0	1	private
pan_gene_27757	pan_gene_4608	Glutamate;Photoperiod_Growing-degree_days_to_silk;Photoperiod_growing-degree_days_to_anthesis;Southern_leaf_blight;Tassel_branch_number	Photoperiod_Growing-degree_days_to_silk	0	0	0	0	0	0	0	0	0	0	0	0	0	0	0	1	0	0	0	0	0	0	0	0	0	0	1	private
pan_gene_29541	pan_gene_3420	Nodes_per_plant;Photoperiod_Growing-degree_days_to_silk	Chlorophyll_B;Photoperiod_Growing-degree_days_to_silk	0	0	0	0	0	0	0	0	0	0	0	0	0	0	0	0	0	1	0	0	0	0	0	0	0	0	1	private
pan_gene_29559	pan_gene_5505	Leaf_length;Nodes_to_ear;Photoperiod_Growing-degree_days_to_silk;Photoperiod_growing-degree_days_to_anthesis;Ratio_of_ear_height_to_total_height	Boxcox-transformed_leaf_angle;Photoperiod_Growing-degree_days_to_silk;Starch	0	0	0	0	0	0	0	0	0	0	0	0	0	0	0	1	0	0	0	0	0	0	0	0	0	0	1	private
pan_gene_64567	pan_gene_8335	Average_internode_length_(below_ear);Ear_height;Photoperiod_Growing-degree_days_to_silk	Average_internode_length_(whole_plant);Photoperiod_Growing-degree_days_to_silk;Photoperiod_growing-degree_days_to_anthesis	0	0	0	0	0	0	0	0	0	0	0	0	0	0	0	1	0	0	0	0	0	0	0	1	0	0	2	dispensable
pan_gene_15101	pan_gene_18990	Height_above_ear;Photoperiod_Growing-degree_days_to_silk	Nodes_to_ear;Photoperiod_Growing-degree_days_to_silk;Plant_height	0	0	0	0	0	0	0	0	0	0	0	0	0	0	0	0	1	0	0	0	0	0	0	0	0	0	1	private
pan_gene_21929	pan_gene_5509	Chlorophyll_A;Height_per_day_(until_flowering);Photoperiod_Growing-degree_days_to_silk;Plant_height	Photoperiod_Growing-degree_days_to_silk	0	0	0	0	0	0	0	0	0	0	0	0	0	0	0	0	1	0	0	0	0	0	0	0	1	0	2	dispensable
pan_gene_24021	pan_gene_26812	Photoperiod_Growing-degree_days_to_silk	100_Kernel_weight;Height_above_ear;Photoperiod_Growing-degree_days_to_silk;Photoperiod_growing-degree_days_to_anthesis	0	0	0	0	0	0	0	0	0	0	0	0	0	0	0	0	1	1	0	0	0	0	0	0	0	0	2	dispensable
pan_gene_24021	pan_gene_30783	Photoperiod_Growing-degree_days_to_silk	Ear_height;Glutamate;Photoperiod_Growing-degree_days_to_silk	0	0	0	0	0	0	0	0	0	0	0	0	0	0	0	0	1	0	0	0	0	0	0	0	0	0	1	private
pan_gene_2440	pan_gene_28065	Photoperiod_Growing-degree_days_to_silk	Photoperiod_Growing-degree_days_to_silk;Photoperiod_growing-degree_days_to_anthesis	0	0	0	0	0	0	0	0	0	0	0	0	0	0	0	0	0	0	0	0	0	1	1	0	0	0	2	dispensable
pan_gene_31443	pan_gene_4420	Photoperiod_Growing-degree_days_to_silk	Anthesis-silking_interval;Average_internode_length_(above_ear);Average_internode_length_(below_ear);Leaf_length;Photoperiod_Growing-degree_days_to_silk;Tassel_length	0	0	0	0	0	0	0	0	0	0	0	0	0	0	0	0	1	0	0	0	0	0	0	0	0	0	1	private
pan_gene_102814	pan_gene_29705	Cob_diameter;Photoperiod_Growing-degree_days_to_silk	Photoperiod_Growing-degree_days_to_silk;Tassel_length	0	0	0	0	0	0	0	0	0	0	0	0	0	0	0	0	0	1	0	0	0	0	0	1	0	0	2	dispensable
pan_gene_102846	pan_gene_74666	Anthesis-silking_interval;Photoperiod_Growing-degree_days_to_silk	Average_internode_length_(below_ear);Photoperiod_Growing-degree_days_to_silk	0	0	0	0	0	0	0	0	0	0	0	0	0	0	0	0	0	1	0	0	0	0	0	0	0	0	1	private
pan_gene_10829	pan_gene_24021	100_Kernel_weight;Nodes_to_ear;Photoperiod_Growing-degree_days_to_silk;Plant_height	Photoperiod_Growing-degree_days_to_silk	0	0	0	0	0	0	0	0	0	0	0	0	0	0	0	0	0	1	0	0	0	0	0	0	0	0	1	private
pan_gene_10829	pan_gene_8433	100_Kernel_weight;Nodes_to_ear;Photoperiod_Growing-degree_days_to_silk;Plant_height	Photoperiod_Growing-degree_days_to_silk	0	0	0	0	0	0	0	0	0	0	0	0	0	0	0	0	0	1	0	0	0	0	0	0	0	0	1	private
pan_gene_12016	pan_gene_5352	Nodes_per_plant;Nodes_to_ear;Photoperiod_Growing-degree_days_to_silk;Photoperiod_growing-degree_days_to_anthesis;Southern_leaf_blight	Photoperiod_Growing-degree_days_to_silk;Photoperiod_growing-degree_days_to_anthesis	0	0	0	0	0	0	0	0	0	0	0	0	0	0	0	0	0	1	0	0	0	0	0	0	0	0	1	private
pan_gene_14277	pan_gene_29756	Nodes_to_ear;Photoperiod_Growing-degree_days_to_silk	Leaf_width;Nodes_per_plant;Nodes_to_ear;Photoperiod_Growing-degree_days_to_silk;Photoperiod_growing-degree_days_to_anthesis	0	0	0	0	0	0	0	0	0	0	0	0	0	0	0	0	0	1	0	0	0	0	0	0	0	0	1	private
pan_gene_14361	pan_gene_20452	Photoperiod_Growing-degree_days_to_silk	Photoperiod_Growing-degree_days_to_silk	0	0	0	0	0	0	0	0	0	0	0	0	0	0	0	0	0	1	0	0	0	0	0	0	0	0	1	private
pan_gene_16643	pan_gene_3462	Ear_row_number;Photoperiod_Growing-degree_days_to_silk	Days_to_anthesis;Leaf_width;Northern_Leaf_Blight;Photoperiod_Growing-degree_days_to_silk	0	0	0	0	0	0	0	0	0	0	0	0	0	0	0	0	0	1	0	0	0	0	0	0	0	0	1	private
pan_gene_16832	pan_gene_20452	Days_to_anthesis;Photoperiod_Growing-degree_days_to_silk	Photoperiod_Growing-degree_days_to_silk	0	0	0	0	0	0	0	0	0	0	0	0	0	0	0	0	0	1	0	0	0	0	0	0	0	0	1	private
pan_gene_18695	pan_gene_74666	Photoperiod_Growing-degree_days_to_silk	Average_internode_length_(below_ear);Photoperiod_Growing-degree_days_to_silk	0	0	0	0	0	0	0	0	0	0	0	0	0	0	0	0	0	1	0	0	0	0	0	0	0	0	1	private
pan_gene_21929	pan_gene_74666	Chlorophyll_A;Height_per_day_(until_flowering);Photoperiod_Growing-degree_days_to_silk;Plant_height	Average_internode_length_(below_ear);Photoperiod_Growing-degree_days_to_silk	0	0	0	0	0	0	0	0	0	0	0	0	0	0	0	0	0	1	0	0	0	0	0	0	0	0	1	private
pan_gene_24021	pan_gene_27757	Photoperiod_Growing-degree_days_to_silk	Glutamate;Photoperiod_Growing-degree_days_to_silk;Photoperiod_growing-degree_days_to_anthesis;Southern_leaf_blight;Tassel_branch_number	0	0	0	0	0	0	0	0	0	0	0	0	0	0	0	0	0	1	0	0	0	0	0	0	0	0	1	private
pan_gene_26349	pan_gene_5352	Photoperiod_Growing-degree_days_to_silk	Photoperiod_Growing-degree_days_to_silk;Photoperiod_growing-degree_days_to_anthesis	0	0	0	0	0	0	0	0	0	0	0	0	0	0	0	0	0	1	0	0	1	0	0	0	0	0	2	dispensable
pan_gene_26826	pan_gene_31530	Photoperiod_Growing-degree_days_to_silk	Ear_height;Glucose;Photoperiod_Growing-degree_days_to_silk;Plant_height;Sucrose	0	0	0	0	0	0	0	0	0	0	0	0	0	0	0	0	0	1	0	0	0	0	0	0	0	0	1	private
pan_gene_27120	pan_gene_27200	Nodes_above_ear;Northern_Leaf_Blight;Photoperiod_Growing-degree_days_to_silk;Tassel_branch_number	Anthesis-silking_interval;Leaf_length;Photoperiod_Growing-degree_days_to_silk	0	0	0	0	0	0	0	0	0	0	0	0	0	0	0	0	0	1	0	0	0	0	0	0	0	1	2	dispensable
pan_gene_27686	pan_gene_74666	Photoperiod_Growing-degree_days_to_silk;Stalk_strength	Average_internode_length_(below_ear);Photoperiod_Growing-degree_days_to_silk	0	0	0	0	0	0	0	0	0	0	0	0	0	0	0	0	0	1	0	0	0	0	0	0	0	0	1	private
pan_gene_27988	pan_gene_28610	Photoperiod_Growing-degree_days_to_silk	Nitrate;PCA_of_metabolites:_PC1;Photoperiod_Growing-degree_days_to_silk;Photoperiod_growing-degree_days_to_anthesis;Plant_height	0	0	0	0	0	0	0	0	0	0	0	0	0	0	0	0	0	1	0	0	0	0	0	0	0	0	1	private
pan_gene_29799	pan_gene_5456	Anthesis-silking_interval;Photoperiod_Growing-degree_days_to_silk	Days_to_silk;Northern_Leaf_Blight;Photoperiod_Growing-degree_days_to_silk;Tassel_length;Total_amino_acids	0	0	0	0	0	0	0	0	0	0	0	0	0	0	0	0	0	1	0	0	0	0	0	0	0	0	1	private
pan_gene_30942	pan_gene_5456	Photoperiod_Growing-degree_days_to_silk	Days_to_silk;Northern_Leaf_Blight;Photoperiod_Growing-degree_days_to_silk;Tassel_length;Total_amino_acids	0	0	0	0	0	0	0	0	0	0	0	0	0	0	0	0	0	1	0	0	1	0	0	0	0	1	3	dispensable
pan_gene_31530	pan_gene_4540	Ear_height;Glucose;Photoperiod_Growing-degree_days_to_silk;Plant_height;Sucrose	Nodes_to_ear;Photoperiod_Growing-degree_days_to_silk;Stalk_strength	0	0	0	0	0	0	0	0	0	0	0	0	0	0	0	0	0	1	0	0	0	0	0	0	0	0	1	private
pan_gene_4307	pan_gene_74666	Photoperiod_Growing-degree_days_to_silk	Average_internode_length_(below_ear);Photoperiod_Growing-degree_days_to_silk	0	0	0	0	0	0	0	0	0	0	0	0	0	0	0	0	0	1	0	0	0	0	0	0	0	0	1	private
pan_gene_44979	pan_gene_74666	Photoperiod_Growing-degree_days_to_silk	Average_internode_length_(below_ear);Photoperiod_Growing-degree_days_to_silk	0	0	0	0	0	0	0	0	0	0	0	0	0	0	0	0	0	1	0	0	0	0	0	0	0	0	1	private
pan_gene_5772	pan_gene_64567	Photoperiod_Growing-degree_days_to_silk	Average_internode_length_(below_ear);Ear_height;Photoperiod_Growing-degree_days_to_silk	0	0	0	0	0	0	0	0	0	0	0	0	0	0	0	0	0	1	0	0	0	0	0	1	0	0	2	dispensable
pan_gene_102512	pan_gene_16643	Nitrate;PCA_of_metabolites:_PC1;Photoperiod_Growing-degree_days_to_silk;Photoperiod_growing-degree_days_to_anthesis;Plant_height	Ear_row_number;Photoperiod_Growing-degree_days_to_silk	0	0	0	0	0	0	0	0	0	0	0	0	0	0	0	0	0	0	1	0	0	0	0	0	0	0	1	private
pan_gene_102512	pan_gene_5773	Nitrate;PCA_of_metabolites:_PC1;Photoperiod_Growing-degree_days_to_silk;Photoperiod_growing-degree_days_to_anthesis;Plant_height	Photoperiod_Growing-degree_days_to_silk	0	0	0	0	0	0	0	0	0	0	0	0	0	0	0	0	0	0	1	0	0	0	0	0	0	0	1	private
pan_gene_10756	pan_gene_10829	Ear_height;Photoperiod_Growing-degree_days_to_silk;Tassel_branch_number	100_Kernel_weight;Nodes_to_ear;Photoperiod_Growing-degree_days_to_silk;Plant_height	0	0	0	0	0	0	0	0	0	0	0	0	0	0	0	0	0	0	0	0	0	0	1	0	0	0	1	private
pan_gene_10773	pan_gene_5927	Boxcox-transformed_leaf_angle;Ear_height;Photoperiod_Growing-degree_days_to_silk;Photoperiod_growing-degree_days_to_anthesis;Plant_height;Southern_leaf_blight	Photoperiod_Growing-degree_days_to_silk	0	0	0	0	0	0	0	0	0	0	0	0	0	0	0	0	0	0	1	0	0	0	0	0	0	0	1	private
pan_gene_10829	pan_gene_27659	100_Kernel_weight;Nodes_to_ear;Photoperiod_Growing-degree_days_to_silk;Plant_height	Days_to_anthesis;Nodes_per_plant;Photoperiod_Growing-degree_days_to_silk;Photoperiod_growing-degree_days_to_anthesis;Ratio_of_ear_height_to_total_height	0	0	0	0	0	0	0	0	0	0	0	0	0	0	0	0	0	0	1	0	0	0	0	0	0	0	1	private
pan_gene_10829	pan_gene_5927	100_Kernel_weight;Nodes_to_ear;Photoperiod_Growing-degree_days_to_silk;Plant_height	Photoperiod_Growing-degree_days_to_silk	0	0	0	0	0	0	0	0	0	0	0	0	0	0	0	0	0	0	1	0	0	0	0	0	0	0	1	private
pan_gene_13069	pan_gene_30663	Photoperiod_Growing-degree_days_to_silk	Photoperiod_Growing-degree_days_to_silk	0	0	0	0	0	0	0	0	0	0	0	0	0	0	0	0	0	0	1	0	0	0	0	0	0	0	1	private
pan_gene_14361	pan_gene_17235	Photoperiod_Growing-degree_days_to_silk	Photoperiod_Growing-degree_days_to_silk;Plant_height	0	0	0	0	0	0	0	0	0	0	0	0	0	0	0	0	0	0	1	0	0	0	0	0	0	0	1	private
pan_gene_14945	pan_gene_15101	Days_to_silk;Photoperiod_Growing-degree_days_to_silk	Height_above_ear;Photoperiod_Growing-degree_days_to_silk	0	0	0	0	0	0	0	0	0	0	0	0	0	0	0	0	0	0	1	0	0	0	0	0	0	0	1	private
pan_gene_17235	pan_gene_5505	Photoperiod_Growing-degree_days_to_silk;Plant_height	Boxcox-transformed_leaf_angle;Photoperiod_Growing-degree_days_to_silk;Starch	0	0	0	0	0	0	0	0	0	0	0	0	0	0	0	0	0	0	1	0	0	0	0	0	0	0	1	private
pan_gene_1919	pan_gene_30949	Photoperiod_Growing-degree_days_to_silk	Photoperiod_Growing-degree_days_to_silk	0	0	0	0	0	0	0	0	0	0	0	0	0	0	0	0	0	0	1	0	0	0	0	0	0	0	1	private
pan_gene_20256	pan_gene_26813	Nodes_per_plant;Photoperiod_Growing-degree_days_to_silk	100_Kernel_weight;Boxcox-transformed_leaf_angle;Photoperiod_Growing-degree_days_to_silk;Photoperiod_growing-degree_days_to_anthesis;Tassel_branch_number	0	0	0	0	0	0	0	0	0	0	0	0	0	0	0	0	0	0	1	0	0	0	0	0	0	0	1	private
pan_gene_20496	pan_gene_5927	Average_internode_length_(below_ear);Photoperiod_Growing-degree_days_to_silk	Photoperiod_Growing-degree_days_to_silk	0	0	0	0	0	0	0	0	0	0	0	0	0	0	0	0	0	0	1	0	0	0	0	0	0	0	1	private
pan_gene_21909	pan_gene_28623	Leaf_length;Photoperiod_Growing-degree_days_to_silk	Photoperiod_Growing-degree_days_to_silk	0	0	0	0	0	0	0	0	0	0	0	0	0	0	0	0	0	0	1	0	0	0	0	0	0	0	1	private
pan_gene_26349	pan_gene_27988	Photoperiod_Growing-degree_days_to_silk	Photoperiod_Growing-degree_days_to_silk	0	0	0	0	0	0	0	0	0	0	0	0	0	0	0	0	0	0	1	0	0	0	0	0	0	0	1	private
pan_gene_26705	pan_gene_29385	Nodes_above_ear;Nodes_per_plant;Nodes_to_ear;Photoperiod_Growing-degree_days_to_silk;Tassel_branch_number	Average_internode_length_(whole_plant);Leaf_length;Photoperiod_Growing-degree_days_to_silk;Tassel_branch_number	0	0	0	0	0	0	0	0	0	0	0	0	0	0	0	0	0	0	1	0	0	0	0	0	0	0	1	private
pan_gene_26812	pan_gene_5927	100_Kernel_weight;Height_above_ear;Photoperiod_Growing-degree_days_to_silk;Photoperiod_growing-degree_days_to_anthesis	Photoperiod_Growing-degree_days_to_silk	0	0	0	0	0	0	0	0	0	0	0	0	0	0	0	0	0	0	1	0	0	0	0	0	0	0	1	private
pan_gene_28065	pan_gene_31228	Photoperiod_Growing-degree_days_to_silk;Photoperiod_growing-degree_days_to_anthesis	Photoperiod_Growing-degree_days_to_silk;Southern_leaf_blight	0	0	0	0	0	0	0	0	0	0	0	0	0	0	0	0	0	0	1	0	0	0	0	0	0	0	1	private
pan_gene_28610	pan_gene_29692	Nitrate;PCA_of_metabolites:_PC1;Photoperiod_Growing-degree_days_to_silk;Photoperiod_growing-degree_days_to_anthesis;Plant_height	Nodes_per_plant;Photoperiod_Growing-degree_days_to_silk;Tassel_length	0	0	0	0	0	0	0	0	0	0	0	0	0	0	0	0	0	0	1	0	0	1	1	0	0	0	3	dispensable
pan_gene_28845	pan_gene_4329	Photoperiod_Growing-degree_days_to_silk;Photoperiod_growing-degree_days_to_anthesis;Plant_height	Ear_height;Photoperiod_Growing-degree_days_to_silk	0	0	0	0	0	0	0	0	0	0	0	0	0	0	0	0	0	0	1	0	0	0	0	0	0	0	1	private
pan_gene_30949	pan_gene_8815	Photoperiod_Growing-degree_days_to_silk	Days_to_anthesis;Photoperiod_Growing-degree_days_to_silk;Photoperiod_growing-degree_days_to_anthesis;Tassel_branch_number	0	0	0	0	0	0	0	0	0	0	0	0	0	0	0	0	0	0	1	0	0	0	0	0	0	0	1	private
pan_gene_3566	pan_gene_4520	Photoperiod_Growing-degree_days_to_silk	Photoperiod_Growing-degree_days_to_silk	0	0	0	0	0	0	0	0	0	0	0	0	0	0	0	0	0	0	1	0	0	0	0	1	0	0	2	dispensable
pan_gene_102338	pan_gene_14291	Boxcox-transformed_leaf_angle;Photoperiod_Growing-degree_days_to_silk	Photoperiod_Growing-degree_days_to_silk;Photoperiod_growing-degree_days_to_anthesis	0	0	0	0	0	0	0	0	0	0	0	0	0	0	0	0	0	0	0	1	0	0	0	0	0	1	2	dispensable
pan_gene_102338	pan_gene_27711	Boxcox-transformed_leaf_angle;Photoperiod_Growing-degree_days_to_silk	Boxcox-transformed_leaf_angle;Nodes_to_ear;Photoperiod_Growing-degree_days_to_silk;Photoperiod_growing-degree_days_to_anthesis;Stalk_strength;Tassel_branch_number	0	0	0	0	0	0	0	0	0	0	0	0	0	0	0	0	0	0	0	1	0	0	0	0	0	1	2	dispensable
pan_gene_102846	pan_gene_18716	Anthesis-silking_interval;Photoperiod_Growing-degree_days_to_silk	Photoperiod_Growing-degree_days_to_silk	0	0	0	0	0	0	0	0	0	0	0	0	0	0	0	0	0	0	0	1	0	0	0	0	0	0	1	private
pan_gene_14291	pan_gene_27711	Photoperiod_Growing-degree_days_to_silk;Photoperiod_growing-degree_days_to_anthesis	Boxcox-transformed_leaf_angle;Nodes_to_ear;Photoperiod_Growing-degree_days_to_silk;Photoperiod_growing-degree_days_to_anthesis;Stalk_strength;Tassel_branch_number	0	0	0	0	0	0	0	0	0	0	0	0	0	0	0	0	0	0	0	1	1	0	0	0	0	0	2	dispensable
pan_gene_21909	pan_gene_30993	Leaf_length;Photoperiod_Growing-degree_days_to_silk	Photoperiod_Growing-degree_days_to_silk	0	0	0	0	0	0	0	0	0	0	0	0	0	0	0	0	0	0	0	1	0	0	0	0	0	0	1	private
pan_gene_21909	pan_gene_8382	Leaf_length;Photoperiod_Growing-degree_days_to_silk	Photoperiod_Growing-degree_days_to_silk;Photoperiod_growing-degree_days_to_anthesis;Ratio_of_ear_height_to_total_height	0	0	0	0	0	0	0	0	0	0	0	0	0	0	0	0	0	0	0	1	0	0	0	0	0	0	1	private
pan_gene_28732	pan_gene_31228	Anthesis-silking_interval;Days_to_anthesis;Ear_height;Leaf_length;Leaf_width;Nodes_per_plant;Photoperiod_Growing-degree_days_to_silk;Photoperiod_growing-degree_days_to_anthesis	Photoperiod_Growing-degree_days_to_silk;Southern_leaf_blight	0	0	0	0	0	0	0	0	0	0	0	0	0	0	0	0	0	0	0	1	0	0	0	0	0	0	1	private
pan_gene_5468	pan_gene_94533	Average_internode_length_(whole_plant);Cob_diameter;Photoperiod_Growing-degree_days_to_silk	Nodes_above_ear;Photoperiod_Growing-degree_days_to_silk	0	0	0	0	0	0	0	0	0	0	0	0	0	0	0	0	0	0	0	1	0	0	0	0	0	0	1	private
pan_gene_10831	pan_gene_21909	Boxcox-transformed_leaf_angle;Ear_row_number;Photoperiod_Growing-degree_days_to_silk	Leaf_length;Photoperiod_Growing-degree_days_to_silk	0	0	0	0	0	0	0	0	0	0	0	0	0	0	0	0	0	0	0	0	1	0	0	0	0	0	1	private
pan_gene_10925	pan_gene_18716	Average_internode_length_(below_ear);Leaf_width;Photoperiod_Growing-degree_days_to_silk	Photoperiod_Growing-degree_days_to_silk	0	0	0	0	0	0	0	0	0	0	0	0	0	0	0	0	0	0	0	0	1	0	0	0	0	0	1	private
pan_gene_16202	pan_gene_4608	Average_internode_length_(below_ear);Photoperiod_Growing-degree_days_to_silk	Photoperiod_Growing-degree_days_to_silk	0	0	0	0	0	0	0	0	0	0	0	0	0	0	0	0	0	0	0	0	1	0	0	0	0	0	1	private
pan_gene_16643	pan_gene_21909	Ear_row_number;Photoperiod_Growing-degree_days_to_silk	Leaf_length;Photoperiod_Growing-degree_days_to_silk	0	0	0	0	0	0	0	0	0	0	0	0	0	0	0	0	0	0	0	0	1	0	0	0	0	0	1	private
pan_gene_18716	pan_gene_21929	Photoperiod_Growing-degree_days_to_silk	Chlorophyll_A;Height_per_day_(until_flowering);Photoperiod_Growing-degree_days_to_silk;Plant_height	0	0	0	0	0	0	0	0	0	0	0	0	0	0	0	0	0	0	0	0	1	0	0	0	0	0	1	private
pan_gene_20629	pan_gene_23900	Height_per_day_(until_flowering);Photoperiod_Growing-degree_days_to_silk	Days_to_anthesis;Photoperiod_Growing-degree_days_to_silk;Tassel_length	0	0	0	0	0	0	0	0	0	0	0	0	0	0	0	0	0	0	0	0	1	0	0	0	0	0	1	private
pan_gene_20629	pan_gene_2440	Height_per_day_(until_flowering);Photoperiod_Growing-degree_days_to_silk	Photoperiod_Growing-degree_days_to_silk	0	0	0	0	0	0	0	0	0	0	0	0	0	0	0	0	0	0	0	0	1	0	0	0	0	0	1	private
pan_gene_20629	pan_gene_28732	Height_per_day_(until_flowering);Photoperiod_Growing-degree_days_to_silk	Anthesis-silking_interval;Days_to_anthesis;Ear_height;Leaf_length;Leaf_width;Nodes_per_plant;Photoperiod_Growing-degree_days_to_silk;Photoperiod_growing-degree_days_to_anthesis	0	0	0	0	0	0	0	0	0	0	0	0	0	0	0	0	0	0	0	0	1	0	0	0	0	0	1	private
pan_gene_23858	pan_gene_27988	Photoperiod_Growing-degree_days_to_silk	Photoperiod_Growing-degree_days_to_silk	0	0	0	0	0	0	0	0	0	0	0	0	0	0	0	0	0	0	0	0	1	0	0	0	0	0	1	private
pan_gene_24021	pan_gene_2440	Photoperiod_Growing-degree_days_to_silk	Photoperiod_Growing-degree_days_to_silk	0	0	0	0	0	0	0	0	0	0	0	0	0	0	0	0	0	0	0	0	1	0	0	0	0	0	1	private
pan_gene_26349	pan_gene_28883	Photoperiod_Growing-degree_days_to_silk	Height_per_day_(until_flowering);Nodes_per_plant;Photoperiod_Growing-degree_days_to_silk;Photoperiod_growing-degree_days_to_anthesis;Ratio_of_ear_height_to_total_height	0	0	0	0	0	0	0	0	0	0	0	0	0	0	0	0	0	0	0	0	1	0	0	0	0	0	1	private
pan_gene_26826	pan_gene_5493	Photoperiod_Growing-degree_days_to_silk	Photoperiod_Growing-degree_days_to_silk	0	0	0	0	0	0	0	0	0	0	0	0	0	0	0	0	0	0	0	0	1	0	0	0	0	0	1	private
pan_gene_27200	pan_gene_29799	Anthesis-silking_interval;Leaf_length;Photoperiod_Growing-degree_days_to_silk	Anthesis-silking_interval;Photoperiod_Growing-degree_days_to_silk	0	0	0	0	0	0	0	0	0	0	0	0	0	0	0	0	0	0	0	0	1	0	0	0	0	0	1	private
pan_gene_27988	pan_gene_29799	Photoperiod_Growing-degree_days_to_silk	Anthesis-silking_interval;Photoperiod_Growing-degree_days_to_silk	0	0	0	0	0	0	0	0	0	0	0	0	0	0	0	0	0	0	0	0	1	0	0	0	0	0	1	private
pan_gene_30093	pan_gene_4608	Photoperiod_Growing-degree_days_to_silk;Plant_height;Ratio_of_ear_height_to_total_height	Photoperiod_Growing-degree_days_to_silk	0	0	0	0	0	0	0	0	0	0	0	0	0	0	0	0	0	0	0	0	1	0	0	0	0	0	1	private
pan_gene_4331	pan_gene_4540	Anthesis-silking_interval;Ear_height;Photoperiod_Growing-degree_days_to_silk;Ratio_of_ear_height_to_total_height	Nodes_to_ear;Photoperiod_Growing-degree_days_to_silk;Stalk_strength	0	0	0	0	0	0	0	0	0	0	0	0	0	0	0	0	0	0	0	0	1	0	0	0	0	0	1	private
pan_gene_10803	pan_gene_21909	Ear_height;Photoperiod_Growing-degree_days_to_silk;Photoperiod_growing-degree_days_to_anthesis;Plant_height	Leaf_length;Photoperiod_Growing-degree_days_to_silk	0	0	0	0	0	0	0	0	0	0	0	0	0	0	0	0	0	0	0	0	0	1	0	0	0	0	1	private
pan_gene_10829	pan_gene_14301	100_Kernel_weight;Nodes_to_ear;Photoperiod_Growing-degree_days_to_silk;Plant_height	Photoperiod_Growing-degree_days_to_silk;Photoperiod_growing-degree_days_to_anthesis;Plant_height	0	0	0	0	0	0	0	0	0	0	0	0	0	0	0	0	0	0	0	0	0	1	0	0	0	0	1	private
pan_gene_1125	pan_gene_5351	Photoperiod_Growing-degree_days_to_silk;Tassel_branch_number	Photoperiod_Growing-degree_days_to_silk;Photoperiod_growing-degree_days_to_anthesis;Tassel_length	0	0	0	0	0	0	0	0	0	0	0	0	0	0	0	0	0	0	0	0	0	1	0	0	0	0	1	private
pan_gene_14361	pan_gene_2440	Photoperiod_Growing-degree_days_to_silk	Photoperiod_Growing-degree_days_to_silk	0	0	0	0	0	0	0	0	0	0	0	0	0	0	0	0	0	0	0	0	0	1	1	0	0	0	2	dispensable
pan_gene_14361	pan_gene_27988	Photoperiod_Growing-degree_days_to_silk	Photoperiod_Growing-degree_days_to_silk	0	0	0	0	0	0	0	0	0	0	0	0	0	0	0	0	0	0	0	0	0	1	0	0	0	0	1	private
pan_gene_14627	pan_gene_4331	Boxcox-transformed_leaf_angle;Fumarate;Photoperiod_Growing-degree_days_to_silk	Anthesis-silking_interval;Ear_height;Photoperiod_Growing-degree_days_to_silk;Ratio_of_ear_height_to_total_height	0	0	0	0	0	0	0	0	0	0	0	0	0	0	0	0	0	0	0	0	0	1	0	0	0	0	1	private
pan_gene_18990	pan_gene_4331	Nodes_to_ear;Photoperiod_Growing-degree_days_to_silk;Plant_height	Anthesis-silking_interval;Ear_height;Photoperiod_Growing-degree_days_to_silk;Ratio_of_ear_height_to_total_height	0	0	0	0	0	0	0	0	0	0	0	0	0	0	0	0	0	0	0	0	0	1	0	0	0	0	1	private
pan_gene_20256	pan_gene_28732	Nodes_per_plant;Photoperiod_Growing-degree_days_to_silk	Anthesis-silking_interval;Days_to_anthesis;Ear_height;Leaf_length;Leaf_width;Nodes_per_plant;Photoperiod_Growing-degree_days_to_silk;Photoperiod_growing-degree_days_to_anthesis	0	0	0	0	0	0	0	0	0	0	0	0	0	0	0	0	0	0	0	0	0	1	0	0	0	0	1	private
pan_gene_20256	pan_gene_4329	Nodes_per_plant;Photoperiod_Growing-degree_days_to_silk	Ear_height;Photoperiod_Growing-degree_days_to_silk	0	0	0	0	0	0	0	0	0	0	0	0	0	0	0	0	0	0	0	0	0	1	0	0	0	0	1	private
pan_gene_20452	pan_gene_30949	Photoperiod_Growing-degree_days_to_silk	Photoperiod_Growing-degree_days_to_silk	0	0	0	0	0	0	0	0	0	0	0	0	0	0	0	0	0	0	0	0	0	0	0	1	0	0	1	private
pan_gene_23829	pan_gene_27988	Average_internode_length_(below_ear);Photoperiod_Growing-degree_days_to_silk;Southern_leaf_blight	Photoperiod_Growing-degree_days_to_silk	0	0	0	0	0	0	0	0	0	0	0	0	0	0	0	0	0	0	0	0	0	1	0	0	0	0	1	private
pan_gene_23829	pan_gene_30949	Average_internode_length_(below_ear);Photoperiod_Growing-degree_days_to_silk;Southern_leaf_blight	Photoperiod_Growing-degree_days_to_silk	0	0	0	0	0	0	0	0	0	0	0	0	0	0	0	0	0	0	0	0	0	1	0	1	0	0	2	dispensable
pan_gene_23900	pan_gene_8616	Days_to_anthesis;Photoperiod_Growing-degree_days_to_silk;Tassel_length	Photoperiod_Growing-degree_days_to_silk;Ratio_of_ear_height_to_total_height	0	0	0	0	0	0	0	0	0	0	0	0	0	0	0	0	0	0	0	0	0	1	0	0	0	0	1	private
pan_gene_26694	pan_gene_27988	Days_to_anthesis;Days_to_silk;Ear_height;Nodes_to_ear;Photoperiod_Growing-degree_days_to_silk;Plant_height;Tassel_branch_number	Photoperiod_Growing-degree_days_to_silk	0	0	0	0	0	0	0	0	0	0	0	0	0	0	0	0	0	0	0	0	0	1	0	0	0	0	1	private
pan_gene_26694	pan_gene_30949	Days_to_anthesis;Days_to_silk;Ear_height;Nodes_to_ear;Photoperiod_Growing-degree_days_to_silk;Plant_height;Tassel_branch_number	Photoperiod_Growing-degree_days_to_silk	0	0	0	0	0	0	0	0	0	0	0	0	0	0	0	0	0	0	0	0	0	1	0	1	0	0	2	dispensable
pan_gene_27711	pan_gene_31530	Boxcox-transformed_leaf_angle;Nodes_to_ear;Photoperiod_Growing-degree_days_to_silk;Photoperiod_growing-degree_days_to_anthesis;Stalk_strength;Tassel_branch_number	Ear_height;Glucose;Photoperiod_Growing-degree_days_to_silk;Plant_height;Sucrose	0	0	0	0	0	0	0	0	0	0	0	0	0	0	0	0	0	0	0	0	0	1	0	0	0	0	1	private
pan_gene_28064	pan_gene_28696	Photoperiod_Growing-degree_days_to_silk;Photoperiod_growing-degree_days_to_anthesis	Photoperiod_Growing-degree_days_to_silk	0	0	0	0	0	0	0	0	0	0	0	0	0	0	0	0	0	0	0	0	0	1	0	0	0	0	1	private
pan_gene_28065	pan_gene_91366	Photoperiod_Growing-degree_days_to_silk;Photoperiod_growing-degree_days_to_anthesis	Photoperiod_Growing-degree_days_to_silk	0	0	0	0	0	0	0	0	0	0	0	0	0	0	0	0	0	0	0	0	0	1	0	0	0	0	1	private
pan_gene_29733	pan_gene_4458	Photoperiod_Growing-degree_days_to_silk	Anthesis-silking_interval;Boxcox-transformed_leaf_angle;Days_to_silk;Nodes_above_ear;Photoperiod_Growing-degree_days_to_silk	0	0	0	0	0	0	0	0	0	0	0	0	0	0	0	0	0	0	0	0	0	0	0	0	1	0	1	private
pan_gene_31288	pan_gene_8616	Nodes_to_ear;Photoperiod_Growing-degree_days_to_silk;Tassel_branch_number	Photoperiod_Growing-degree_days_to_silk;Ratio_of_ear_height_to_total_height	0	0	0	0	0	0	0	0	0	0	0	0	0	0	0	0	0	0	0	0	0	1	0	0	0	0	1	private
pan_gene_31530	pan_gene_3420	Ear_height;Glucose;Photoperiod_Growing-degree_days_to_silk;Plant_height;Sucrose	Chlorophyll_B;Photoperiod_Growing-degree_days_to_silk	0	0	0	0	0	0	0	0	0	0	0	0	0	0	0	0	0	0	0	0	0	1	0	0	0	0	1	private
pan_gene_8321	pan_gene_8382	Photoperiod_Growing-degree_days_to_silk;Photoperiod_growing-degree_days_to_anthesis;Tassel_branch_number	Photoperiod_Growing-degree_days_to_silk;Photoperiod_growing-degree_days_to_anthesis;Ratio_of_ear_height_to_total_height	0	0	0	0	0	0	0	0	0	0	0	0	0	0	0	0	0	0	0	0	0	1	0	0	0	0	1	private
pan_gene_10762	pan_gene_14361	Boxcox-transformed_leaf_angle;Photoperiod_Growing-degree_days_to_silk	Photoperiod_Growing-degree_days_to_silk	0	0	0	0	0	0	0	0	0	0	0	0	0	0	0	0	0	0	0	0	0	0	1	0	0	0	1	private
pan_gene_10829	pan_gene_26813	100_Kernel_weight;Nodes_to_ear;Photoperiod_Growing-degree_days_to_silk;Plant_height	100_Kernel_weight;Boxcox-transformed_leaf_angle;Photoperiod_Growing-degree_days_to_silk;Photoperiod_growing-degree_days_to_anthesis;Tassel_branch_number	0	0	0	0	0	0	0	0	0	0	0	0	0	0	0	0	0	0	0	0	0	0	1	0	0	0	1	private
pan_gene_10925	pan_gene_87957	Average_internode_length_(below_ear);Leaf_width;Photoperiod_Growing-degree_days_to_silk	Photoperiod_Growing-degree_days_to_silk	0	0	0	0	0	0	0	0	0	0	0	0	0	0	0	0	0	0	0	0	0	0	1	0	0	0	1	private
pan_gene_12016	pan_gene_87987	Nodes_per_plant;Nodes_to_ear;Photoperiod_Growing-degree_days_to_silk;Photoperiod_growing-degree_days_to_anthesis;Southern_leaf_blight	Photoperiod_Growing-degree_days_to_silk	0	0	0	0	0	0	0	0	0	0	0	0	0	0	0	0	0	0	0	0	0	0	1	0	0	0	1	private
pan_gene_12109	pan_gene_28065	Days_to_anthesis;Ear_row_number;Photoperiod_Growing-degree_days_to_silk;Southern_leaf_blight	Photoperiod_Growing-degree_days_to_silk;Photoperiod_growing-degree_days_to_anthesis	0	0	0	0	0	0	0	0	0	0	0	0	0	0	0	0	0	0	0	0	0	0	1	0	0	0	1	private
pan_gene_14277	pan_gene_18724	Nodes_to_ear;Photoperiod_Growing-degree_days_to_silk	Photoperiod_Growing-degree_days_to_silk;Tassel_branch_number	0	0	0	0	0	0	0	0	0	0	0	0	0	0	0	0	0	0	0	0	0	0	1	1	0	0	2	dispensable
pan_gene_14277	pan_gene_26826	Nodes_to_ear;Photoperiod_Growing-degree_days_to_silk	Photoperiod_Growing-degree_days_to_silk	0	0	0	0	0	0	0	0	0	0	0	0	0	0	0	0	0	0	0	0	0	0	1	0	0	0	1	private
pan_gene_16227	pan_gene_27822	Height_per_day_(until_flowering);Nodes_per_plant;Photoperiod_Growing-degree_days_to_silk	Anthesis-silking_interval;Boxcox-transformed_leaf_angle;Ear_height;Nitrate;Photoperiod_Growing-degree_days_to_silk;Ratio_of_ear_height_to_total_height	0	0	0	0	0	0	0	0	0	0	0	0	0	0	0	0	0	0	0	0	0	0	1	0	0	0	1	private
pan_gene_20254	pan_gene_20490	Photoperiod_Growing-degree_days_to_silk	Photoperiod_Growing-degree_days_to_silk	0	0	0	0	0	0	0	0	0	0	0	0	0	0	0	0	0	0	0	0	0	0	1	0	0	0	1	private
pan_gene_20254	pan_gene_2440	Photoperiod_Growing-degree_days_to_silk	Photoperiod_Growing-degree_days_to_silk	0	0	0	0	0	0	0	0	0	0	0	0	0	0	0	0	0	0	0	0	0	0	1	0	0	0	1	private
pan_gene_20254	pan_gene_8616	Photoperiod_Growing-degree_days_to_silk	Photoperiod_Growing-degree_days_to_silk;Ratio_of_ear_height_to_total_height	0	0	0	0	0	0	0	0	0	0	0	0	0	0	0	0	0	0	0	0	0	0	1	0	0	0	1	private
pan_gene_20256	pan_gene_87987	Nodes_per_plant;Photoperiod_Growing-degree_days_to_silk	Photoperiod_Growing-degree_days_to_silk	0	0	0	0	0	0	0	0	0	0	0	0	0	0	0	0	0	0	0	0	0	0	1	0	0	0	1	private
pan_gene_20452	pan_gene_87987	Photoperiod_Growing-degree_days_to_silk	Photoperiod_Growing-degree_days_to_silk	0	0	0	0	0	0	0	0	0	0	0	0	0	0	0	0	0	0	0	0	0	0	1	0	0	0	1	private
pan_gene_20490	pan_gene_20496	Photoperiod_Growing-degree_days_to_silk	Average_internode_length_(below_ear);Photoperiod_Growing-degree_days_to_silk	0	0	0	0	0	0	0	0	0	0	0	0	0	0	0	0	0	0	0	0	0	0	1	0	0	0	1	private
pan_gene_20490	pan_gene_26349	Photoperiod_Growing-degree_days_to_silk	Photoperiod_Growing-degree_days_to_silk	0	0	0	0	0	0	0	0	0	0	0	0	0	0	0	0	0	0	0	0	0	0	1	0	0	0	1	private
pan_gene_23900	pan_gene_87987	Days_to_anthesis;Photoperiod_Growing-degree_days_to_silk;Tassel_length	Photoperiod_Growing-degree_days_to_silk	0	0	0	0	0	0	0	0	0	0	0	0	0	0	0	0	0	0	0	0	0	0	1	0	0	0	1	private
pan_gene_2440	pan_gene_5841	Photoperiod_Growing-degree_days_to_silk	Chlorophyll_A;PCA_of_metabolites:_PC2;Photoperiod_Growing-degree_days_to_silk;Total_amino_acids	0	0	0	0	0	0	0	0	0	0	0	0	0	0	0	0	0	0	0	0	0	0	1	0	0	0	1	private
pan_gene_26705	pan_gene_87957	Nodes_above_ear;Nodes_per_plant;Nodes_to_ear;Photoperiod_Growing-degree_days_to_silk;Tassel_branch_number	Photoperiod_Growing-degree_days_to_silk	0	0	0	0	0	0	0	0	0	0	0	0	0	0	0	0	0	0	0	0	0	0	1	0	0	0	1	private
pan_gene_26813	pan_gene_33978	100_Kernel_weight;Boxcox-transformed_leaf_angle;Photoperiod_Growing-degree_days_to_silk;Photoperiod_growing-degree_days_to_anthesis;Tassel_branch_number	Photoperiod_Growing-degree_days_to_silk;Photoperiod_growing-degree_days_to_anthesis	0	0	0	0	0	0	0	0	0	0	0	0	0	0	0	0	0	0	0	0	0	0	1	0	0	0	1	private
pan_gene_26870	pan_gene_29733	Photoperiod_Growing-degree_days_to_silk	Photoperiod_Growing-degree_days_to_silk	0	0	0	0	0	0	0	0	0	0	0	0	0	0	0	0	0	0	0	0	0	0	1	0	0	0	1	private
pan_gene_27146	pan_gene_919	Photoperiod_Growing-degree_days_to_silk	Photoperiod_Growing-degree_days_to_silk	0	0	0	0	0	0	0	0	0	0	0	0	0	0	0	0	0	0	0	0	0	0	1	1	0	0	2	dispensable
pan_gene_27715	pan_gene_29624	Photoperiod_Growing-degree_days_to_silk;Photoperiod_growing-degree_days_to_anthesis;Stalk_strength;Sucrose	Photoperiod_Growing-degree_days_to_silk	0	0	0	0	0	0	0	0	0	0	0	0	0	0	0	0	0	0	0	0	0	0	1	0	0	0	1	private
pan_gene_29595	pan_gene_64186	Nodes_to_ear;PCA_of_metabolites:_PC1;Photoperiod_Growing-degree_days_to_silk;Photoperiod_growing-degree_days_to_anthesis;Tassel_length	Average_internode_length_(below_ear);Photoperiod_Growing-degree_days_to_silk;Stalk_strength	0	0	0	0	0	0	0	0	0	0	0	0	0	0	0	0	0	0	0	0	0	0	1	0	0	0	1	private
pan_gene_29657	pan_gene_87957	Photoperiod_Growing-degree_days_to_silk	Photoperiod_Growing-degree_days_to_silk	0	0	0	0	0	0	0	0	0	0	0	0	0	0	0	0	0	0	0	0	0	0	1	0	0	0	1	private
pan_gene_29705	pan_gene_4540	Photoperiod_Growing-degree_days_to_silk;Tassel_length	Nodes_to_ear;Photoperiod_Growing-degree_days_to_silk;Stalk_strength	0	0	0	0	0	0	0	0	0	0	0	0	0	0	0	0	0	0	0	0	0	0	1	0	0	0	1	private
pan_gene_4307	pan_gene_87957	Photoperiod_Growing-degree_days_to_silk	Photoperiod_Growing-degree_days_to_silk	0	0	0	0	0	0	0	0	0	0	0	0	0	0	0	0	0	0	0	0	0	0	1	0	0	0	1	private
pan_gene_44979	pan_gene_919	Photoperiod_Growing-degree_days_to_silk	Photoperiod_Growing-degree_days_to_silk	0	0	0	0	0	0	0	0	0	0	0	0	0	0	0	0	0	0	0	0	0	0	1	0	0	0	1	private
pan_gene_5841	pan_gene_87987	Chlorophyll_A;PCA_of_metabolites:_PC2;Photoperiod_Growing-degree_days_to_silk;Total_amino_acids	Photoperiod_Growing-degree_days_to_silk	0	0	0	0	0	0	0	0	0	0	0	0	0	0	0	0	0	0	0	0	0	0	1	0	0	0	1	private
pan_gene_102908	pan_gene_14627	Boxcox-transformed_leaf_angle;Photoperiod_Growing-degree_days_to_silk;Photoperiod_growing-degree_days_to_anthesis	Boxcox-transformed_leaf_angle;Fumarate;Photoperiod_Growing-degree_days_to_silk	0	0	0	0	0	0	0	0	0	0	0	0	0	0	0	0	0	0	0	0	0	0	0	1	0	0	1	private
pan_gene_10829	pan_gene_14361	100_Kernel_weight;Nodes_to_ear;Photoperiod_Growing-degree_days_to_silk;Plant_height	Photoperiod_Growing-degree_days_to_silk	0	0	0	0	0	0	0	0	0	0	0	0	0	0	0	0	0	0	0	0	0	0	0	1	0	0	1	private
pan_gene_14627	pan_gene_18724	Boxcox-transformed_leaf_angle;Fumarate;Photoperiod_Growing-degree_days_to_silk	Photoperiod_Growing-degree_days_to_silk;Tassel_branch_number	0	0	0	0	0	0	0	0	0	0	0	0	0	0	0	0	0	0	0	0	0	0	0	1	0	0	1	private
pan_gene_14627	pan_gene_26826	Boxcox-transformed_leaf_angle;Fumarate;Photoperiod_Growing-degree_days_to_silk	Photoperiod_Growing-degree_days_to_silk	0	0	0	0	0	0	0	0	0	0	0	0	0	0	0	0	0	0	0	0	0	0	0	1	0	0	1	private
pan_gene_15101	pan_gene_26870	Height_above_ear;Photoperiod_Growing-degree_days_to_silk	Photoperiod_Growing-degree_days_to_silk	0	0	0	0	0	0	0	0	0	0	0	0	0	0	0	0	0	0	0	0	0	0	0	1	1	0	2	dispensable
pan_gene_2440	pan_gene_64567	Photoperiod_Growing-degree_days_to_silk	Average_internode_length_(below_ear);Ear_height;Photoperiod_Growing-degree_days_to_silk	0	0	0	0	0	0	0	0	0	0	0	0	0	0	0	0	0	0	0	0	0	0	0	1	0	0	1	private
pan_gene_28623	pan_gene_4331	Photoperiod_Growing-degree_days_to_silk	Anthesis-silking_interval;Ear_height;Photoperiod_Growing-degree_days_to_silk;Ratio_of_ear_height_to_total_height	0	0	0	0	0	0	0	0	0	0	0	0	0	0	0	0	0	0	0	0	0	0	0	1	0	0	1	private
pan_gene_28696	pan_gene_31443	Photoperiod_Growing-degree_days_to_silk	Photoperiod_Growing-degree_days_to_silk	0	0	0	0	0	0	0	0	0	0	0	0	0	0	0	0	0	0	0	0	0	0	0	1	0	0	1	private
pan_gene_30783	pan_gene_55102	Ear_height;Glutamate;Photoperiod_Growing-degree_days_to_silk	Photoperiod_Growing-degree_days_to_silk	0	0	0	0	0	0	0	0	0	0	0	0	0	0	0	0	0	0	0	0	0	0	0	1	0	0	1	private
pan_gene_4521	pan_gene_5505	Photoperiod_Growing-degree_days_to_silk	Boxcox-transformed_leaf_angle;Photoperiod_Growing-degree_days_to_silk;Starch	0	0	0	0	0	0	0	0	0	0	0	0	0	0	0	0	0	0	0	0	0	0	0	1	0	0	1	private
pan_gene_92871	pan_gene_93448	Glucose;Height_above_ear;Height_per_day_(until_flowering);Photoperiod_Growing-degree_days_to_silk;Plant_height	Photoperiod_Growing-degree_days_to_silk	0	0	0	0	0	0	0	0	0	0	0	0	0	0	0	0	0	0	0	0	0	0	0	1	0	0	1	private
pan_gene_92871	pan_gene_96923	Glucose;Height_above_ear;Height_per_day_(until_flowering);Photoperiod_Growing-degree_days_to_silk;Plant_height	Photoperiod_Growing-degree_days_to_silk	0	0	0	0	0	0	0	0	0	0	0	0	0	0	0	0	0	0	0	0	0	0	0	1	0	0	1	private
pan_gene_102846	pan_gene_5509	Anthesis-silking_interval;Photoperiod_Growing-degree_days_to_silk	Photoperiod_Growing-degree_days_to_silk	0	0	0	0	0	0	0	0	0	0	0	0	0	0	0	0	0	0	0	0	0	0	0	0	1	0	1	private
pan_gene_10304	pan_gene_21909	Height_above_ear;Photoperiod_Growing-degree_days_to_silk;Photoperiod_growing-degree_days_to_anthesis	Leaf_length;Photoperiod_Growing-degree_days_to_silk	0	0	0	0	0	0	0	0	0	0	0	0	0	0	0	0	0	0	0	0	0	0	0	0	1	0	1	private
pan_gene_10762	pan_gene_4420	Boxcox-transformed_leaf_angle;Photoperiod_Growing-degree_days_to_silk	Anthesis-silking_interval;Average_internode_length_(above_ear);Average_internode_length_(below_ear);Leaf_length;Photoperiod_Growing-degree_days_to_silk;Tassel_length	0	0	0	0	0	0	0	0	0	0	0	0	0	0	0	0	0	0	0	0	0	0	0	0	1	0	1	private
pan_gene_10829	pan_gene_28883	100_Kernel_weight;Nodes_to_ear;Photoperiod_Growing-degree_days_to_silk;Plant_height	Height_per_day_(until_flowering);Nodes_per_plant;Photoperiod_Growing-degree_days_to_silk;Photoperiod_growing-degree_days_to_anthesis;Ratio_of_ear_height_to_total_height	0	0	0	0	0	0	0	0	0	0	0	0	0	0	0	0	0	0	0	0	0	0	0	0	1	0	1	private
pan_gene_10925	pan_gene_5509	Average_internode_length_(below_ear);Leaf_width;Photoperiod_Growing-degree_days_to_silk	Photoperiod_Growing-degree_days_to_silk	0	0	0	0	0	0	0	0	0	0	0	0	0	0	0	0	0	0	0	0	0	0	0	0	1	0	1	private
pan_gene_20496	pan_gene_8433	Average_internode_length_(below_ear);Photoperiod_Growing-degree_days_to_silk	Photoperiod_Growing-degree_days_to_silk	0	0	0	0	0	0	0	0	0	0	0	0	0	0	0	0	0	0	0	0	0	0	0	0	1	0	1	private
pan_gene_29589	pan_gene_29712	Days_to_anthesis;Nodes_to_ear;Photoperiod_Growing-degree_days_to_silk	Photoperiod_Growing-degree_days_to_silk;Photoperiod_growing-degree_days_to_anthesis	0	0	0	0	0	0	0	0	0	0	0	0	0	0	0	0	0	0	0	0	0	0	0	0	1	0	1	private
pan_gene_10756	pan_gene_28883	Ear_height;Photoperiod_Growing-degree_days_to_silk;Tassel_branch_number	Height_per_day_(until_flowering);Nodes_per_plant;Photoperiod_Growing-degree_days_to_silk;Photoperiod_growing-degree_days_to_anthesis;Ratio_of_ear_height_to_total_height	0	0	0	0	0	0	0	0	0	0	0	0	0	0	0	0	0	0	0	0	0	0	0	0	0	1	1	private
pan_gene_11971	pan_gene_28732	Days_to_silk;Glutamate;Leaf_length;Leaf_width;PCA_of_metabolites:_PC1;Photoperiod_Growing-degree_days_to_silk;Photoperiod_growing-degree_days_to_anthesis;Protein;Stalk_strength	Anthesis-silking_interval;Days_to_anthesis;Ear_height;Leaf_length;Leaf_width;Nodes_per_plant;Photoperiod_Growing-degree_days_to_silk;Photoperiod_growing-degree_days_to_anthesis	0	0	0	0	0	0	0	0	0	0	0	0	0	0	0	0	0	0	0	0	0	0	0	0	0	1	1	private
pan_gene_14277	pan_gene_18667	Nodes_to_ear;Photoperiod_Growing-degree_days_to_silk	Photoperiod_Growing-degree_days_to_silk	0	0	0	0	0	0	0	0	0	0	0	0	0	0	0	0	0	0	0	0	0	0	0	0	0	1	1	private
pan_gene_23829	pan_gene_5352	Average_internode_length_(below_ear);Photoperiod_Growing-degree_days_to_silk;Southern_leaf_blight	Photoperiod_Growing-degree_days_to_silk;Photoperiod_growing-degree_days_to_anthesis	0	0	0	0	0	0	0	0	0	0	0	0	0	0	0	0	0	0	0	0	0	0	0	0	0	1	1	private
pan_gene_28623	pan_gene_3462	Photoperiod_Growing-degree_days_to_silk	Days_to_anthesis;Leaf_width;Northern_Leaf_Blight;Photoperiod_Growing-degree_days_to_silk	0	0	0	0	0	0	0	0	0	0	0	0	0	0	0	0	0	0	0	0	0	0	0	0	0	1	1	private
pan_gene_5352	pan_gene_5772	Photoperiod_Growing-degree_days_to_silk;Photoperiod_growing-degree_days_to_anthesis	Photoperiod_Growing-degree_days_to_silk	0	0	0	0	0	0	0	0	0	0	0	0	0	0	0	0	0	0	0	0	0	0	0	0	0	1	1	private
pan_gene_5352	pan_gene_8335	Photoperiod_Growing-degree_days_to_silk;Photoperiod_growing-degree_days_to_anthesis	Average_internode_length_(whole_plant);Photoperiod_Growing-degree_days_to_silk;Photoperiod_growing-degree_days_to_anthesis	0	0	0	0	0	0	0	0	0	0	0	0	0	0	0	0	0	0	0	0	0	0	0	0	0	1	1	private
pan_gene_5493	pan_gene_8394	Photoperiod_Growing-degree_days_to_silk	Ear_height;Photoperiod_Growing-degree_days_to_silk;Photoperiod_growing-degree_days_to_anthesis	0	0	0	0	0	0	0	0	0	0	0	0	0	0	0	0	0	0	0	0	0	0	0	0	0	1	1	private
