# Supplementary material for: Co-expression pan-network reveals genes involved in complex traits within maize pan-genome
Source: BMC Plant Biol. 2022 Dec 19;22:595. doi: 10.1186/s12870-022-03985-z (PMC9762053; doi:10.1186/s12870-022-03985-z)
Supplement: Supplementary file 7 — Additional file 7. [file 12870_2022_3985_MOESM7_ESM.zip › SupplementaryData5/Protein.pannetwork.csv]

gene1	gene2	trait1	trait2	B73	B97	CML103	CML228	CML247	CML277	CML322	CML333	CML52	CML69	HP301	IL14H	Ki11	Ki3	Ky21	M162W	M37W	Mo18W	MS71	NC350	NC358	Oh43	Oh7b	P39	Tx303	Tzi8	sum	sub-category
pan_gene_100440	pan_gene_11802	Protein	Protein	0	0	0	0	0	0	0	0	0	0	0	0	0	0	1	0	0	0	0	0	1	0	0	0	0	1	3	dispensable
pan_gene_100440	pan_gene_1271	Protein	Protein	0	1	0	1	0	0	0	0	0	0	1	0	1	0	1	0	1	1	1	0	1	0	0	0	0	1	10	dispensable
pan_gene_100440	pan_gene_18797	Protein	Average_internode_length_(below_ear);Protein	0	0	0	0	0	0	0	0	0	0	0	0	0	0	0	0	1	0	0	0	0	0	0	0	0	0	1	private
pan_gene_100440	pan_gene_5519	Protein	Average_internode_length_(below_ear);Cob_diameter;Nodes_per_plant;Nodes_to_ear;Protein	0	0	0	0	1	0	1	0	0	1	0	1	0	0	0	1	0	0	0	0	0	0	0	1	0	0	6	dispensable
pan_gene_10826	pan_gene_27646	Protein;Total_amino_acids	Days_to_silk;Protein;Total_amino_acids	1	0	0	0	0	1	0	0	0	1	1	1	1	0	1	0	0	0	0	0	1	1	0	1	1	0	11	near-core
pan_gene_10826	pan_gene_29349	Protein;Total_amino_acids	Protein;Southern_leaf_blight	0	0	0	0	1	0	0	0	0	0	0	0	0	0	0	0	0	0	0	0	0	0	0	0	0	0	1	private
pan_gene_11643	pan_gene_5480	Days_to_anthesis;Protein	Anthesis-silking_interval;Boxcox-transformed_leaf_angle;Days_to_silk;Protein	0	0	0	0	0	0	0	0	0	0	0	0	0	0	1	0	0	0	0	0	0	0	0	0	0	0	1	private
pan_gene_11802	pan_gene_1271	Protein	Protein	0	0	0	0	0	0	0	0	0	0	0	0	0	0	1	0	0	0	0	0	0	0	0	0	0	0	1	private
pan_gene_11802	pan_gene_19131	Protein	Protein	0	0	0	0	1	0	0	0	0	1	0	0	0	0	1	1	0	0	0	0	0	0	0	0	0	0	4	dispensable
pan_gene_11983	pan_gene_28528	Nodes_to_ear;Protein;Total_amino_acids	Protein	1	0	0	0	0	0	0	0	0	1	0	0	0	0	1	0	0	1	0	0	0	0	0	0	0	0	4	dispensable
pan_gene_12013	pan_gene_1426	Protein	Cob_diameter;Protein;Tassel_branch_number	1	0	1	1	1	1	0	1	1	1	0	1	1	0	1	0	0	1	0	1	0	0	0	0	1	1	15	near-core
pan_gene_12013	pan_gene_18797	Protein	Average_internode_length_(below_ear);Protein	0	0	0	0	0	0	0	0	0	0	0	0	0	0	0	0	1	0	0	0	0	0	0	0	0	0	1	private
pan_gene_12013	pan_gene_19131	Protein	Protein	0	0	0	0	1	0	0	0	0	0	0	1	0	0	1	0	1	0	0	0	0	0	0	0	0	0	4	dispensable
pan_gene_1271	pan_gene_19131	Protein	Protein	0	0	0	0	0	0	0	0	0	0	0	1	0	0	1	0	1	0	0	0	0	0	0	0	0	1	4	dispensable
pan_gene_1426	pan_gene_19131	Cob_diameter;Protein;Tassel_branch_number	Protein	0	0	0	0	0	0	0	0	0	1	0	1	0	0	0	0	1	0	1	1	0	0	0	0	0	0	5	dispensable
pan_gene_1541	pan_gene_19237	Height_per_day_(until_flowering);Protein	Average_internode_length_(above_ear);Leaf_length;Leaf_width;Protein	1	0	0	0	0	0	0	0	0	0	0	0	0	0	0	0	0	0	0	0	0	0	0	0	0	0	1	private
pan_gene_17705	pan_gene_29697	Anthesis-silking_interval;Days_to_anthesis;Days_to_silk;Protein	Protein	1	1	0	0	0	0	0	0	0	0	0	0	0	0	0	0	0	0	1	1	0	1	0	0	0	1	6	dispensable
pan_gene_18797	pan_gene_19131	Average_internode_length_(below_ear);Protein	Protein	0	0	0	0	0	0	0	0	0	0	0	0	0	0	0	0	1	0	0	0	0	0	0	0	0	0	1	private
pan_gene_19237	pan_gene_22203	Average_internode_length_(above_ear);Leaf_length;Leaf_width;Protein	Malate;Northern_Leaf_Blight;Protein;Tassel_branch_number	1	0	0	0	0	0	0	0	0	0	0	0	0	0	0	0	0	0	0	0	0	0	0	0	0	0	1	private
pan_gene_19238	pan_gene_4635	Nodes_above_ear;Protein	Average_internode_length_(below_ear);Chlorophyll_B;Protein	1	0	0	0	0	0	0	0	0	0	0	0	0	0	0	0	0	0	0	0	0	0	0	0	0	0	1	private
pan_gene_20331	pan_gene_63689	Protein	Protein	1	0	1	1	0	1	0	0	1	0	0	0	0	1	0	0	0	0	1	1	1	0	1	0	1	0	11	near-core
pan_gene_22203	pan_gene_4635	Malate;Northern_Leaf_Blight;Protein;Tassel_branch_number	Average_internode_length_(below_ear);Chlorophyll_B;Protein	1	0	0	0	0	0	0	0	0	0	0	0	0	0	0	0	0	0	0	0	0	0	0	0	0	0	1	private
pan_gene_5480	pan_gene_5519	Anthesis-silking_interval;Boxcox-transformed_leaf_angle;Days_to_silk;Protein	Average_internode_length_(below_ear);Cob_diameter;Nodes_per_plant;Nodes_to_ear;Protein	0	0	0	0	0	0	0	0	0	1	0	0	0	0	0	0	0	0	0	0	0	0	0	0	0	0	1	private
pan_gene_100440	pan_gene_19131	Protein	Protein	0	0	0	0	0	0	0	0	0	1	0	1	0	0	1	1	1	0	0	1	0	0	0	0	0	1	7	dispensable
pan_gene_11742	pan_gene_1202	Days_to_silk;Leaf_length;Protein	Protein;Tassel_length	0	1	0	1	0	0	0	0	0	0	0	1	0	0	0	0	0	0	0	0	0	0	0	0	0	0	3	dispensable
pan_gene_11971	pan_gene_11990	Days_to_silk;Glutamate;Leaf_length;Leaf_width;PCA_of_metabolites:_PC1;Photoperiod_Growing-degree_days_to_silk;Photoperiod_growing-degree_days_to_anthesis;Protein;Stalk_strength	Glucose;Protein;Tassel_branch_number	0	1	0	0	0	0	0	0	0	0	0	0	0	0	0	0	0	0	0	0	0	0	0	0	0	0	1	private
pan_gene_1426	pan_gene_16818	Cob_diameter;Protein;Tassel_branch_number	Protein	0	1	0	0	0	0	0	1	0	0	0	0	0	0	1	0	0	0	1	0	1	0	1	0	0	0	6	dispensable
pan_gene_19131	pan_gene_5519	Protein	Average_internode_length_(below_ear);Cob_diameter;Nodes_per_plant;Nodes_to_ear;Protein	0	0	0	0	0	0	0	0	0	1	0	1	0	0	0	1	0	0	0	0	0	0	0	0	0	0	3	dispensable
pan_gene_22203	pan_gene_29742	Malate;Northern_Leaf_Blight;Protein;Tassel_branch_number	Protein;Tassel_branch_number	0	1	1	1	1	0	0	0	1	0	1	1	0	0	1	0	0	0	0	1	1	0	1	1	0	0	12	near-core
pan_gene_41960	pan_gene_78997	Protein	Protein	0	1	0	0	0	0	0	0	0	0	0	0	0	0	0	0	0	0	0	0	0	0	0	0	0	0	1	private
pan_gene_100440	pan_gene_102500	Protein	Protein	0	0	0	1	0	1	1	0	1	1	1	1	0	0	1	1	1	1	1	1	0	1	1	1	0	1	17	near-core
pan_gene_100440	pan_gene_11643	Protein	Days_to_anthesis;Protein	0	0	0	0	0	0	0	0	0	0	0	0	0	0	0	0	0	0	0	0	0	1	0	0	0	0	1	private
pan_gene_102500	pan_gene_11802	Protein	Protein	0	0	0	0	1	0	0	0	0	1	0	0	0	0	1	1	0	0	0	0	0	0	0	0	0	1	5	dispensable
pan_gene_102500	pan_gene_1271	Protein	Protein	0	0	1	1	0	0	0	0	0	0	0	1	0	0	1	0	0	0	1	0	0	0	0	1	1	1	8	dispensable
pan_gene_102500	pan_gene_19131	Protein	Protein	0	0	0	0	1	0	0	0	0	1	0	1	0	0	1	1	1	0	1	1	0	0	0	0	0	1	9	dispensable
pan_gene_102500	pan_gene_5519	Protein	Average_internode_length_(below_ear);Cob_diameter;Nodes_per_plant;Nodes_to_ear;Protein	0	0	0	0	0	0	1	0	0	1	0	1	0	0	0	1	0	0	0	0	0	1	0	1	1	0	7	dispensable
pan_gene_11802	pan_gene_12013	Protein	Protein	0	0	0	0	1	0	0	0	0	0	0	0	0	0	1	0	0	0	0	0	0	0	0	0	0	0	2	dispensable
pan_gene_1271	pan_gene_5519	Protein	Average_internode_length_(below_ear);Cob_diameter;Nodes_per_plant;Nodes_to_ear;Protein	0	0	0	0	0	0	0	0	0	0	0	1	0	0	0	0	0	0	0	0	0	0	0	0	0	0	1	private
pan_gene_18727	pan_gene_19242	Protein	Chlorophyll_A;Protein	0	0	1	0	0	0	1	0	0	0	0	0	0	0	0	0	0	0	0	0	1	0	1	0	0	0	4	dispensable
pan_gene_102500	pan_gene_11643	Protein	Days_to_anthesis;Protein	0	0	0	0	0	0	0	0	0	0	0	0	0	0	0	0	0	0	0	0	0	1	0	0	0	0	1	private
pan_gene_102500	pan_gene_12013	Protein	Protein	0	0	0	1	1	0	0	1	1	0	0	0	0	0	0	0	0	0	0	0	0	0	0	0	0	0	4	dispensable
pan_gene_102500	pan_gene_1539	Protein	Average_internode_length_(above_ear);Height_per_day_(until_flowering);Nodes_above_ear;PCA_of_metabolites:_PC2;Protein;Southern_leaf_blight	0	0	0	1	1	1	0	0	0	0	0	0	0	0	0	0	0	0	0	0	0	0	0	0	0	0	3	dispensable
pan_gene_102500	pan_gene_5480	Protein	Anthesis-silking_interval;Boxcox-transformed_leaf_angle;Days_to_silk;Protein	0	0	0	0	0	0	0	0	0	0	0	0	0	0	1	0	0	0	0	0	0	0	0	0	0	0	1	private
pan_gene_11802	pan_gene_17705	Protein	Anthesis-silking_interval;Days_to_anthesis;Days_to_silk;Protein	0	0	0	0	1	0	0	0	0	0	0	0	0	0	1	1	0	0	0	0	0	0	0	0	0	0	3	dispensable
pan_gene_11971	pan_gene_19132	Days_to_silk;Glutamate;Leaf_length;Leaf_width;PCA_of_metabolites:_PC1;Photoperiod_Growing-degree_days_to_silk;Photoperiod_growing-degree_days_to_anthesis;Protein;Stalk_strength	Protein	0	0	0	1	0	0	0	0	0	0	0	0	0	0	0	0	0	0	0	1	0	0	0	0	0	0	2	dispensable
pan_gene_12012	pan_gene_30794	Days_to_silk;Nodes_above_ear;Protein	Average_internode_length_(whole_plant);Height_per_day_(until_flowering);Protein	0	0	0	1	0	0	0	0	0	0	0	0	0	0	0	0	0	0	0	0	0	0	0	0	0	0	1	private
pan_gene_12013	pan_gene_1539	Protein	Average_internode_length_(above_ear);Height_per_day_(until_flowering);Nodes_above_ear;PCA_of_metabolites:_PC2;Protein;Southern_leaf_blight	0	0	0	1	0	0	0	0	0	0	0	0	0	0	0	0	0	0	0	0	0	0	0	0	0	0	1	private
pan_gene_12013	pan_gene_17705	Protein	Anthesis-silking_interval;Days_to_anthesis;Days_to_silk;Protein	0	0	0	1	1	0	0	1	1	0	0	0	0	0	0	0	0	0	0	0	0	0	0	0	0	0	4	dispensable
pan_gene_1202	pan_gene_19242	Protein;Tassel_length	Chlorophyll_A;Protein	0	0	0	1	0	0	0	0	0	0	0	0	1	0	0	0	0	0	0	1	0	0	0	1	0	1	5	dispensable
pan_gene_12026	pan_gene_30794	Leaf_length;Photoperiod_Growing-degree_days_to_silk;Photoperiod_growing-degree_days_to_anthesis;Protein	Average_internode_length_(whole_plant);Height_per_day_(until_flowering);Protein	0	0	0	0	0	1	0	0	0	1	0	0	0	0	1	0	0	0	0	0	0	0	0	1	0	0	4	dispensable
pan_gene_1426	pan_gene_1539	Cob_diameter;Protein;Tassel_branch_number	Average_internode_length_(above_ear);Height_per_day_(until_flowering);Nodes_above_ear;PCA_of_metabolites:_PC2;Protein;Southern_leaf_blight	0	0	0	1	0	1	0	0	0	0	0	0	0	0	0	0	0	0	0	0	0	0	0	0	0	0	2	dispensable
pan_gene_1426	pan_gene_17705	Cob_diameter;Protein;Tassel_branch_number	Anthesis-silking_interval;Days_to_anthesis;Days_to_silk;Protein	0	0	0	1	0	1	0	0	1	0	0	0	1	0	0	0	0	0	0	0	0	1	0	0	0	0	5	dispensable
pan_gene_1539	pan_gene_17705	Average_internode_length_(above_ear);Height_per_day_(until_flowering);Nodes_above_ear;PCA_of_metabolites:_PC2;Protein;Southern_leaf_blight	Anthesis-silking_interval;Days_to_anthesis;Days_to_silk;Protein	0	0	0	1	0	0	0	0	0	0	0	0	0	0	0	0	0	0	0	0	0	0	0	0	0	0	1	private
pan_gene_19135	pan_gene_30849	Protein	Protein	0	0	0	1	0	0	0	1	1	0	0	0	0	0	0	0	0	0	0	0	0	0	0	0	0	0	3	dispensable
pan_gene_102500	pan_gene_17705	Protein	Anthesis-silking_interval;Days_to_anthesis;Days_to_silk;Protein	0	0	0	0	1	1	0	1	0	0	0	0	0	1	1	0	0	0	0	0	0	1	0	0	0	0	6	dispensable
pan_gene_1524	pan_gene_3861	Average_internode_length_(above_ear);Protein	Average_internode_length_(whole_plant);Ear_height;Glucose;Plant_height;Protein	0	0	0	0	1	0	0	1	0	0	0	0	0	0	0	0	0	0	0	0	0	0	0	0	0	0	2	dispensable
pan_gene_17705	pan_gene_19131	Anthesis-silking_interval;Days_to_anthesis;Days_to_silk;Protein	Protein	0	0	0	0	1	0	0	0	0	0	0	0	0	0	0	0	0	0	0	0	0	0	0	0	0	0	1	private
pan_gene_32865	pan_gene_3861	Protein	Average_internode_length_(whole_plant);Ear_height;Glucose;Plant_height;Protein	0	0	0	0	1	0	0	0	0	0	0	0	0	0	0	0	0	0	0	0	0	0	0	0	0	0	1	private
pan_gene_100440	pan_gene_1426	Protein	Cob_diameter;Protein;Tassel_branch_number	0	0	0	0	0	1	0	0	0	0	0	0	0	0	0	0	0	0	0	1	0	0	0	0	0	0	2	dispensable
pan_gene_100440	pan_gene_29189	Protein	Photoperiod_growing-degree_days_to_anthesis;Protein	0	0	0	0	0	1	0	0	0	0	0	0	0	0	0	0	0	0	0	0	0	0	0	0	0	0	1	private
pan_gene_102500	pan_gene_1426	Protein	Cob_diameter;Protein;Tassel_branch_number	0	0	0	0	0	1	1	0	0	1	1	0	0	0	0	0	1	0	1	1	0	1	1	0	0	0	9	dispensable
pan_gene_102500	pan_gene_29189	Protein	Photoperiod_growing-degree_days_to_anthesis;Protein	0	0	0	0	0	1	0	0	0	0	0	0	0	0	0	0	0	0	0	0	0	0	0	0	0	0	1	private
pan_gene_11971	pan_gene_11972	Days_to_silk;Glutamate;Leaf_length;Leaf_width;PCA_of_metabolites:_PC1;Photoperiod_Growing-degree_days_to_silk;Photoperiod_growing-degree_days_to_anthesis;Protein;Stalk_strength	Glutamate;Leaf_length;Nitrate;Nodes_per_plant;PCA_of_metabolites:_PC1;Protein	0	0	0	0	0	1	0	0	0	0	0	0	0	0	0	0	0	0	0	0	0	0	0	0	0	0	1	private
pan_gene_11972	pan_gene_12026	Glutamate;Leaf_length;Nitrate;Nodes_per_plant;PCA_of_metabolites:_PC1;Protein	Leaf_length;Photoperiod_Growing-degree_days_to_silk;Photoperiod_growing-degree_days_to_anthesis;Protein	0	0	0	0	0	1	0	0	0	1	0	0	0	0	0	0	0	0	0	0	0	0	0	0	0	0	2	dispensable
pan_gene_11972	pan_gene_30872	Glutamate;Leaf_length;Nitrate;Nodes_per_plant;PCA_of_metabolites:_PC1;Protein	Days_to_silk;Protein;Tassel_branch_number	0	0	0	0	0	1	0	0	0	0	0	0	0	0	0	0	0	0	0	0	0	0	0	0	0	0	1	private
pan_gene_12026	pan_gene_30872	Leaf_length;Photoperiod_Growing-degree_days_to_silk;Photoperiod_growing-degree_days_to_anthesis;Protein	Days_to_silk;Protein;Tassel_branch_number	0	0	0	0	0	1	0	0	0	0	0	0	0	0	0	0	0	0	0	0	0	0	0	0	0	0	1	private
pan_gene_1426	pan_gene_29189	Cob_diameter;Protein;Tassel_branch_number	Photoperiod_growing-degree_days_to_anthesis;Protein	0	0	0	0	0	1	0	0	0	0	0	0	0	0	0	0	0	0	0	0	0	0	0	0	0	0	1	private
pan_gene_1426	pan_gene_5519	Cob_diameter;Protein;Tassel_branch_number	Average_internode_length_(below_ear);Cob_diameter;Nodes_per_plant;Nodes_to_ear;Protein	0	0	0	0	0	0	0	0	0	0	0	0	0	0	0	0	0	0	0	0	0	0	0	1	0	0	1	private
pan_gene_1539	pan_gene_29189	Average_internode_length_(above_ear);Height_per_day_(until_flowering);Nodes_above_ear;PCA_of_metabolites:_PC2;Protein;Southern_leaf_blight	Photoperiod_growing-degree_days_to_anthesis;Protein	0	0	0	0	0	1	0	0	0	0	0	0	0	0	0	0	0	0	0	0	0	0	0	0	0	0	1	private
pan_gene_12013	pan_gene_1271	Protein	Protein	0	0	0	0	0	0	1	0	0	1	0	0	1	0	0	0	0	1	0	1	0	0	1	0	0	0	6	dispensable
pan_gene_16818	pan_gene_29697	Protein	Protein	0	0	0	0	0	0	1	0	0	0	0	0	0	0	0	0	0	0	0	0	0	0	0	1	0	0	2	dispensable
pan_gene_11166	pan_gene_4635	Average_internode_length_(below_ear);Cob_diameter;Nodes_to_ear;Protein;Starch	Average_internode_length_(below_ear);Chlorophyll_B;Protein	0	0	0	0	0	0	0	1	0	0	0	0	0	0	0	0	0	0	0	0	0	0	0	0	0	0	1	private
pan_gene_11982	pan_gene_12026	Nodes_to_ear;Protein;Total_amino_acids	Leaf_length;Photoperiod_Growing-degree_days_to_silk;Photoperiod_growing-degree_days_to_anthesis;Protein	0	0	0	0	0	0	0	0	0	0	0	0	0	0	0	0	0	0	1	0	0	0	0	0	0	0	1	private
pan_gene_11984	pan_gene_19266	Average_internode_length_(whole_plant);Days_to_silk;Glutamate;Nodes_above_ear;Nodes_to_ear;Protein	Protein;Total_amino_acids	0	0	0	0	0	0	0	1	0	0	0	0	0	0	0	0	0	0	0	0	0	0	0	0	0	0	1	private
pan_gene_1426	pan_gene_29697	Cob_diameter;Protein;Tassel_branch_number	Protein	0	0	0	0	0	0	0	1	0	0	1	0	0	0	0	0	0	0	0	0	0	1	0	0	0	0	3	dispensable
pan_gene_1539	pan_gene_5524	Average_internode_length_(above_ear);Height_per_day_(until_flowering);Nodes_above_ear;PCA_of_metabolites:_PC2;Protein;Southern_leaf_blight	Protein	0	0	0	0	0	0	0	1	1	0	0	0	0	0	0	0	0	0	0	0	0	0	0	0	0	0	2	dispensable
pan_gene_1541	pan_gene_18790	Height_per_day_(until_flowering);Protein	Average_internode_length_(whole_plant);Chlorophyll_B;Height_per_day_(until_flowering);Nodes_above_ear;Northern_Leaf_Blight;Protein	0	0	0	0	0	0	0	0	0	0	0	0	0	0	0	0	0	1	0	0	0	0	0	0	0	0	1	private
pan_gene_18790	pan_gene_22203	Average_internode_length_(whole_plant);Chlorophyll_B;Height_per_day_(until_flowering);Nodes_above_ear;Northern_Leaf_Blight;Protein	Malate;Northern_Leaf_Blight;Protein;Tassel_branch_number	0	0	0	0	0	0	0	0	0	0	0	0	0	0	0	0	0	0	0	1	0	0	0	0	0	0	1	private
pan_gene_27646	pan_gene_28528	Days_to_silk;Protein;Total_amino_acids	Protein	0	0	0	0	0	0	0	1	1	0	0	0	0	0	0	0	0	0	0	0	0	0	0	0	0	0	2	dispensable
pan_gene_29742	pan_gene_4635	Protein;Tassel_branch_number	Average_internode_length_(below_ear);Chlorophyll_B;Protein	0	0	0	0	0	0	0	1	0	0	0	0	0	0	0	0	0	0	0	0	0	0	0	0	0	0	1	private
pan_gene_11972	pan_gene_30794	Glutamate;Leaf_length;Nitrate;Nodes_per_plant;PCA_of_metabolites:_PC1;Protein	Average_internode_length_(whole_plant);Height_per_day_(until_flowering);Protein	0	0	0	0	0	0	0	0	1	0	0	0	0	0	0	0	0	0	0	0	0	0	0	0	1	0	2	dispensable
pan_gene_1524	pan_gene_98664	Average_internode_length_(above_ear);Protein	Ear_height;Protein	0	0	0	0	0	0	0	0	1	0	0	0	0	0	0	0	0	0	0	0	0	0	0	0	0	0	1	private
pan_gene_19135	pan_gene_32865	Protein	Protein	0	0	0	0	0	0	0	0	1	0	0	0	0	0	0	0	0	0	0	0	0	0	0	0	0	0	1	private
pan_gene_29084	pan_gene_5524	Days_to_anthesis;Protein	Protein	0	0	0	0	0	0	0	0	1	0	0	0	0	0	0	0	0	0	0	0	0	0	0	0	0	0	1	private
pan_gene_30849	pan_gene_32865	Protein	Protein	0	0	0	0	0	0	0	0	1	0	0	0	0	0	0	0	0	0	0	0	0	0	0	0	0	0	1	private
pan_gene_10826	pan_gene_19266	Protein;Total_amino_acids	Protein;Total_amino_acids	0	0	0	0	0	0	0	0	0	1	0	0	0	0	0	0	0	0	0	0	0	0	0	0	0	0	1	private
pan_gene_11802	pan_gene_5524	Protein	Protein	0	0	0	0	0	0	0	0	0	1	0	0	0	0	0	0	0	0	0	0	0	0	0	0	0	0	1	private
pan_gene_1541	pan_gene_39061	Height_per_day_(until_flowering);Protein	Protein;Ratio_of_ear_height_to_total_height	0	0	0	0	0	0	0	0	0	1	0	0	0	0	0	0	0	0	0	0	0	0	0	0	0	0	1	private
pan_gene_18727	pan_gene_30794	Protein	Average_internode_length_(whole_plant);Height_per_day_(until_flowering);Protein	0	0	0	0	0	0	0	0	0	1	0	0	0	0	0	0	0	0	0	0	0	0	0	0	0	0	1	private
pan_gene_11742	pan_gene_19242	Days_to_silk;Leaf_length;Protein	Chlorophyll_A;Protein	0	0	0	0	0	0	0	0	0	0	0	1	0	0	0	0	0	0	0	0	0	0	1	0	0	0	2	dispensable
pan_gene_12013	pan_gene_16818	Protein	Protein	0	0	0	0	0	0	0	0	0	0	0	1	1	0	0	0	0	0	0	0	0	0	0	0	0	0	2	dispensable
pan_gene_18727	pan_gene_54920	Protein	Nitrate;Protein	0	0	0	0	0	0	0	0	0	0	0	1	0	0	0	0	0	0	0	0	0	0	1	0	0	0	2	dispensable
pan_gene_19242	pan_gene_54920	Chlorophyll_A;Protein	Nitrate;Protein	0	0	0	0	0	0	0	0	0	0	0	1	0	0	0	0	0	0	0	0	0	0	1	0	0	1	3	dispensable
pan_gene_100440	pan_gene_12013	Protein	Protein	0	0	0	0	0	0	0	0	0	0	0	0	1	1	0	0	0	0	0	0	0	0	0	0	0	0	2	dispensable
pan_gene_11742	pan_gene_1364	Days_to_silk;Leaf_length;Protein	Protein	0	0	0	0	0	0	0	0	0	0	0	0	1	0	0	0	0	0	0	0	0	0	0	0	0	0	1	private
pan_gene_1271	pan_gene_5158	Protein	Ear_height;Height_per_day_(until_flowering);PCA_of_metabolites:_PC2;Protein;Tassel_branch_number	0	0	0	0	0	0	0	0	0	0	0	0	1	1	0	0	0	0	0	0	0	0	0	0	0	0	2	dispensable
pan_gene_11982	pan_gene_12012	Nodes_to_ear;Protein;Total_amino_acids	Days_to_silk;Nodes_above_ear;Protein	0	0	0	0	0	0	0	0	0	0	0	0	0	1	0	0	0	0	0	0	0	0	0	0	0	0	1	private
pan_gene_19238	pan_gene_29237	Nodes_above_ear;Protein	Protein	0	0	0	0	0	0	0	0	0	0	0	0	0	1	0	0	0	0	0	0	0	0	0	0	0	0	1	private
pan_gene_61688	pan_gene_92754	Chlorophyll_A;Protein	Chlorophyll_A;Protein	0	0	0	0	0	0	0	0	0	0	0	0	0	0	1	0	0	0	0	0	0	0	0	0	0	0	1	private
pan_gene_11590	pan_gene_98664	Protein	Ear_height;Protein	0	0	0	0	0	0	0	0	0	0	0	0	0	0	0	1	0	0	0	0	0	0	0	0	0	0	1	private
pan_gene_19132	pan_gene_5524	Protein	Protein	0	0	0	0	0	0	0	0	0	0	0	0	0	0	0	0	1	0	0	0	0	0	0	0	0	0	1	private
pan_gene_11983	pan_gene_28539	Nodes_to_ear;Protein;Total_amino_acids	Protein;Total_amino_acids	0	0	0	0	0	0	0	0	0	0	0	0	0	0	0	0	0	1	0	0	0	0	0	0	0	0	1	private
pan_gene_1271	pan_gene_1426	Protein	Cob_diameter;Protein;Tassel_branch_number	0	0	0	0	0	0	0	0	0	0	0	0	0	0	0	0	0	1	0	0	0	0	0	0	0	0	1	private
pan_gene_1519	pan_gene_29189	Protein	Photoperiod_growing-degree_days_to_anthesis;Protein	0	0	0	0	0	0	0	0	0	0	0	0	0	0	0	0	0	1	0	0	0	0	0	0	0	0	1	private
pan_gene_28528	pan_gene_28539	Protein	Protein;Total_amino_acids	0	0	0	0	0	0	0	0	0	0	0	0	0	0	0	0	0	1	0	0	0	0	0	0	0	0	1	private
pan_gene_5524	pan_gene_68759	Protein	Protein	0	0	0	0	0	0	0	0	0	0	0	0	0	0	0	0	0	1	0	0	0	0	0	0	0	0	1	private
pan_gene_11972	pan_gene_5520	Glutamate;Leaf_length;Nitrate;Nodes_per_plant;PCA_of_metabolites:_PC1;Protein	Average_internode_length_(below_ear);Boxcox-transformed_leaf_angle;Nodes_per_plant;Nodes_to_ear;Protein	0	0	0	0	0	0	0	0	0	0	0	0	0	0	0	0	0	0	1	0	0	0	0	0	0	0	1	private
pan_gene_11166	pan_gene_22203	Average_internode_length_(below_ear);Cob_diameter;Nodes_to_ear;Protein;Starch	Malate;Northern_Leaf_Blight;Protein;Tassel_branch_number	0	0	0	0	0	0	0	0	0	0	0	0	0	0	0	0	0	0	0	0	0	0	0	0	0	1	1	private
pan_gene_1271	pan_gene_1519	Protein	Protein	0	0	0	0	0	0	0	0	0	0	0	0	0	0	0	0	0	0	0	1	0	0	0	0	0	0	1	private
pan_gene_1271	pan_gene_28528	Protein	Protein	0	0	0	0	0	0	0	0	0	0	0	0	0	0	0	0	0	0	0	1	0	0	0	0	0	0	1	private
pan_gene_1519	pan_gene_28528	Protein	Protein	0	0	0	0	0	0	0	0	0	0	0	0	0	0	0	0	0	0	0	1	1	0	0	0	0	0	2	dispensable
pan_gene_11972	pan_gene_32342	Glutamate;Leaf_length;Nitrate;Nodes_per_plant;PCA_of_metabolites:_PC1;Protein	Protein	0	0	0	0	0	0	0	0	0	0	0	0	0	0	0	0	0	0	0	0	1	0	0	0	0	0	1	private
pan_gene_11990	pan_gene_12012	Glucose;Protein;Tassel_branch_number	Days_to_silk;Nodes_above_ear;Protein	0	0	0	0	0	0	0	0	0	0	0	0	0	0	0	0	0	0	0	0	1	0	0	0	0	0	1	private
pan_gene_12013	pan_gene_1519	Protein	Protein	0	0	0	0	0	0	0	0	0	0	0	0	0	0	0	0	0	0	0	0	1	0	0	0	0	0	1	private
pan_gene_100440	pan_gene_17705	Protein	Anthesis-silking_interval;Days_to_anthesis;Days_to_silk;Protein	0	0	0	0	0	0	0	0	0	0	0	0	0	0	0	0	0	0	0	0	0	1	0	0	0	0	1	private
pan_gene_11742	pan_gene_18727	Days_to_silk;Leaf_length;Protein	Protein	0	0	0	0	0	0	0	0	0	0	0	0	0	0	0	0	0	0	0	0	0	0	1	0	0	0	1	private
pan_gene_19242	pan_gene_87901	Chlorophyll_A;Protein	Days_to_silk;Protein	0	0	0	0	0	0	0	0	0	0	0	0	0	0	0	0	0	0	0	0	0	0	1	0	0	0	1	private
pan_gene_54920	pan_gene_87901	Nitrate;Protein	Days_to_silk;Protein	0	0	0	0	0	0	0	0	0	0	0	0	0	0	0	0	0	0	0	0	0	0	1	0	0	0	1	private
pan_gene_11990	pan_gene_12013	Glucose;Protein;Tassel_branch_number	Protein	0	0	0	0	0	0	0	0	0	0	0	0	0	0	0	0	0	0	0	0	0	0	0	1	0	0	1	private
pan_gene_1539	pan_gene_19132	Average_internode_length_(above_ear);Height_per_day_(until_flowering);Nodes_above_ear;PCA_of_metabolites:_PC2;Protein;Southern_leaf_blight	Protein	0	0	0	0	0	0	0	0	0	0	0	0	0	0	0	0	0	0	0	0	0	0	0	1	0	0	1	private
pan_gene_11971	pan_gene_12013	Days_to_silk;Glutamate;Leaf_length;Leaf_width;PCA_of_metabolites:_PC1;Photoperiod_Growing-degree_days_to_silk;Photoperiod_growing-degree_days_to_anthesis;Protein;Stalk_strength	Protein	0	0	0	0	0	0	0	0	0	0	0	0	0	0	0	0	0	0	0	0	0	0	0	0	0	1	1	private
pan_gene_12013	pan_gene_5158	Protein	Ear_height;Height_per_day_(until_flowering);PCA_of_metabolites:_PC2;Protein;Tassel_branch_number	0	0	0	0	0	0	0	0	0	0	0	0	0	0	0	0	0	0	0	0	0	0	0	0	0	1	1	private
pan_gene_1202	pan_gene_54920	Protein;Tassel_length	Nitrate;Protein	0	0	0	0	0	0	0	0	0	0	0	0	0	0	0	0	0	0	0	0	0	0	0	0	0	1	1	private
