# Supplementary material for: Co-expression pan-network reveals genes involved in complex traits within maize pan-genome
Source: BMC Plant Biol. 2022 Dec 19;22:595. doi: 10.1186/s12870-022-03985-z (PMC9762053; doi:10.1186/s12870-022-03985-z)
Supplement: Supplementary file 7 — Additional file 7. [file 12870_2022_3985_MOESM7_ESM.zip › SupplementaryData5/Height_per_day_(until_flowering).pannetwork.csv]

gene1	gene2	trait1	trait2	B73	B97	CML103	CML228	CML247	CML277	CML322	CML333	CML52	CML69	HP301	IL14H	Ki11	Ki3	Ky21	M162W	M37W	Mo18W	MS71	NC350	NC358	Oh43	Oh7b	P39	Tx303	Tzi8	sum	sub-category
pan_gene_102957	pan_gene_211	Height_above_ear;Height_per_day_(until_flowering)	Height_per_day_(until_flowering);Nodes_above_ear;Nodes_per_plant;Plant_height;Ratio_of_ear_height_to_total_height	1	0	0	0	0	0	0	0	0	0	0	0	0	0	0	0	0	0	0	0	0	0	0	0	0	0	1	private
pan_gene_103182	pan_gene_10650	Height_per_day_(until_flowering)	Chlorophyll_B;Height_per_day_(until_flowering)	1	0	0	0	0	0	0	0	0	0	0	0	0	0	0	0	0	0	0	0	0	0	0	0	0	0	1	private
pan_gene_10650	pan_gene_18730	Chlorophyll_B;Height_per_day_(until_flowering)	Average_internode_length_(above_ear);Average_internode_length_(below_ear);Average_internode_length_(whole_plant);Days_to_anthesis;Ear_height;Height_per_day_(until_flowering);Plant_height;Starch	0	0	0	0	0	1	0	0	0	0	0	0	1	0	0	0	0	0	0	0	0	0	0	0	0	0	2	dispensable
pan_gene_10650	pan_gene_210	Chlorophyll_B;Height_per_day_(until_flowering)	Height_per_day_(until_flowering);Nodes_above_ear	1	0	0	0	0	0	0	0	0	0	0	0	0	0	0	0	0	0	0	0	0	0	0	0	0	0	1	private
pan_gene_10662	pan_gene_1539	Average_internode_length_(whole_plant);Height_per_day_(until_flowering);Plant_height	Average_internode_length_(above_ear);Height_per_day_(until_flowering);Nodes_above_ear;PCA_of_metabolites:_PC2;Protein;Southern_leaf_blight	1	0	1	1	1	1	1	1	1	1	0	0	0	0	0	1	0	0	0	0	0	0	0	0	0	0	10	dispensable
pan_gene_10662	pan_gene_28883	Average_internode_length_(whole_plant);Height_per_day_(until_flowering);Plant_height	Height_per_day_(until_flowering);Nodes_per_plant;Photoperiod_Growing-degree_days_to_silk;Photoperiod_growing-degree_days_to_anthesis;Ratio_of_ear_height_to_total_height	0	0	0	0	0	1	0	0	1	0	0	0	1	1	1	1	0	0	0	0	0	0	0	0	0	1	7	dispensable
pan_gene_10662	pan_gene_29239	Average_internode_length_(whole_plant);Height_per_day_(until_flowering);Plant_height	Height_per_day_(until_flowering)	1	0	0	0	1	0	0	0	0	0	0	0	0	0	0	0	0	0	0	0	0	0	1	0	0	0	3	dispensable
pan_gene_10662	pan_gene_4345	Average_internode_length_(whole_plant);Height_per_day_(until_flowering);Plant_height	Height_per_day_(until_flowering);Leaf_width	1	0	0	0	0	1	0	0	1	0	1	0	0	0	0	0	0	0	0	0	1	0	0	1	0	0	6	dispensable
pan_gene_10686	pan_gene_8242	Average_internode_length_(whole_plant);Boxcox-transformed_leaf_angle;Height_per_day_(until_flowering);Nodes_to_ear;Plant_height	Height_per_day_(until_flowering)	1	0	0	0	1	0	1	0	0	0	0	0	0	0	0	0	0	0	0	0	0	0	0	0	0	0	3	dispensable
pan_gene_10780	pan_gene_13335	Ear_height;Height_per_day_(until_flowering);Plant_height	Height_per_day_(until_flowering)	0	0	0	0	0	0	0	0	0	0	0	0	0	0	0	0	0	1	0	0	0	1	0	0	0	0	2	dispensable
pan_gene_10780	pan_gene_1541	Ear_height;Height_per_day_(until_flowering);Plant_height	Height_per_day_(until_flowering);Protein	1	0	0	0	0	0	0	1	1	0	0	0	1	0	0	0	0	0	0	0	1	0	0	0	0	0	5	dispensable
pan_gene_10780	pan_gene_16370	Ear_height;Height_per_day_(until_flowering);Plant_height	Height_per_day_(until_flowering);Leaf_width	1	0	0	0	0	0	0	0	0	0	0	0	1	0	1	0	0	0	0	0	0	0	0	1	0	0	4	dispensable
pan_gene_10780	pan_gene_19063	Ear_height;Height_per_day_(until_flowering);Plant_height	Height_per_day_(until_flowering)	1	0	0	0	0	0	0	0	0	0	0	0	0	0	0	0	0	0	0	0	0	0	0	0	0	0	1	private
pan_gene_10780	pan_gene_19473	Ear_height;Height_per_day_(until_flowering);Plant_height	Glutamate;Height_per_day_(until_flowering)	1	0	0	1	0	0	0	0	0	1	0	0	0	0	1	0	0	0	0	1	0	1	0	1	0	0	7	dispensable
pan_gene_10780	pan_gene_20652	Ear_height;Height_per_day_(until_flowering);Plant_height	Boxcox-transformed_leaf_angle;Height_per_day_(until_flowering);Plant_height	1	0	1	0	1	0	1	0	1	1	0	0	0	0	1	0	1	0	1	1	1	1	0	1	0	1	14	near-core
pan_gene_10780	pan_gene_21929	Ear_height;Height_per_day_(until_flowering);Plant_height	Chlorophyll_A;Height_per_day_(until_flowering);Photoperiod_Growing-degree_days_to_silk;Plant_height	1	1	1	0	1	0	1	0	1	1	0	0	0	0	0	0	1	1	0	1	1	0	1	0	1	1	14	near-core
pan_gene_10780	pan_gene_21971	Ear_height;Height_per_day_(until_flowering);Plant_height	Ear_height;Height_per_day_(until_flowering)	0	0	0	0	0	0	0	0	0	0	0	0	0	0	0	0	0	0	0	0	1	0	1	1	0	0	3	dispensable
pan_gene_10780	pan_gene_23996	Ear_height;Height_per_day_(until_flowering);Plant_height	Ear_height;Height_per_day_(until_flowering);Plant_height	1	0	0	0	0	0	1	1	0	1	0	0	1	1	1	0	1	1	1	0	1	1	0	0	0	1	13	near-core
pan_gene_10780	pan_gene_32171	Ear_height;Height_per_day_(until_flowering);Plant_height	Height_per_day_(until_flowering);Plant_height	1	1	0	1	1	0	1	0	1	1	0	0	0	0	1	0	0	1	0	1	0	1	1	1	0	0	13	near-core
pan_gene_10780	pan_gene_409	Ear_height;Height_per_day_(until_flowering);Plant_height	Average_internode_length_(above_ear);Average_internode_length_(whole_plant);Height_per_day_(until_flowering);Nodes_per_plant;Plant_height	1	1	1	1	0	0	1	0	1	1	0	0	0	1	1	0	1	0	0	1	1	1	1	0	1	1	16	near-core
pan_gene_10780	pan_gene_4426	Ear_height;Height_per_day_(until_flowering);Plant_height	Height_per_day_(until_flowering);Southern_leaf_blight	1	0	1	0	0	0	1	0	1	1	0	0	1	0	0	0	1	0	0	1	1	1	1	0	1	1	13	near-core
pan_gene_10780	pan_gene_61596	Ear_height;Height_per_day_(until_flowering);Plant_height	Height_per_day_(until_flowering)	1	0	1	0	0	0	0	0	0	0	0	0	1	0	0	0	0	0	0	1	1	1	0	1	0	0	7	dispensable
pan_gene_10780	pan_gene_7715	Ear_height;Height_per_day_(until_flowering);Plant_height	Average_internode_length_(below_ear);Average_internode_length_(whole_plant);Ear_height;Height_per_day_(until_flowering);Plant_height	1	0	1	0	0	0	0	0	1	0	0	0	0	0	0	0	0	0	1	0	0	1	0	1	0	1	7	dispensable
pan_gene_10780	pan_gene_8089	Ear_height;Height_per_day_(until_flowering);Plant_height	Ear_row_number;Height_per_day_(until_flowering);Leaf_length	1	0	0	0	0	0	0	0	0	0	0	0	0	0	1	0	0	0	0	0	0	1	0	0	0	0	3	dispensable
pan_gene_10780	pan_gene_927	Ear_height;Height_per_day_(until_flowering);Plant_height	Average_internode_length_(whole_plant);Cob_diameter;Height_per_day_(until_flowering)	1	1	0	1	0	1	1	0	1	1	0	0	0	0	0	0	1	0	0	1	1	1	1	0	0	1	13	near-core
pan_gene_10813	pan_gene_24391	Height_per_day_(until_flowering);Photoperiod_growing-degree_days_to_anthesis	Boxcox-transformed_leaf_angle;Chlorophyll_B;Height_per_day_(until_flowering)	1	0	0	0	0	0	0	0	0	0	0	0	1	0	0	0	0	0	0	0	0	0	0	0	0	0	2	dispensable
pan_gene_10814	pan_gene_21784	Height_per_day_(until_flowering)	Height_per_day_(until_flowering)	1	1	0	0	0	0	1	0	0	0	0	0	0	0	1	0	1	0	0	0	0	0	0	0	0	0	5	dispensable
pan_gene_10830	pan_gene_12080	100_Kernel_weight;Ear_height;Height_per_day_(until_flowering);Nodes_above_ear;Plant_height	Average_internode_length_(whole_plant);Height_per_day_(until_flowering);Photoperiod_growing-degree_days_to_anthesis	0	1	1	0	0	1	0	0	0	0	0	0	0	1	0	0	0	1	0	0	0	0	0	0	0	1	6	dispensable
pan_gene_10830	pan_gene_20641	100_Kernel_weight;Ear_height;Height_per_day_(until_flowering);Nodes_above_ear;Plant_height	Height_per_day_(until_flowering);Plant_height;Stalk_strength;Tassel_branch_number	0	0	0	0	0	0	0	1	0	0	0	0	0	0	0	0	0	0	0	0	0	0	1	0	0	0	2	dispensable
pan_gene_10830	pan_gene_30581	100_Kernel_weight;Ear_height;Height_per_day_(until_flowering);Nodes_above_ear;Plant_height	Height_per_day_(until_flowering);Plant_height	1	0	1	0	1	0	1	0	1	1	1	1	1	1	1	1	1	0	1	1	0	0	0	0	0	1	16	near-core
pan_gene_10830	pan_gene_5249	100_Kernel_weight;Ear_height;Height_per_day_(until_flowering);Nodes_above_ear;Plant_height	100_Kernel_weight;Average_internode_length_(whole_plant);Glucose;Height_per_day_(until_flowering)	1	0	1	0	0	0	1	0	1	1	1	1	1	1	1	1	0	0	1	1	0	1	0	0	1	0	15	near-core
pan_gene_10830	pan_gene_7849	100_Kernel_weight;Ear_height;Height_per_day_(until_flowering);Nodes_above_ear;Plant_height	Anthesis-silking_interval;Average_internode_length_(whole_plant);Cob_diameter;Height_per_day_(until_flowering)	1	1	1	0	1	1	1	1	1	1	1	1	1	1	1	1	1	1	1	1	1	1	1	1	0	1	24	core
pan_gene_11344	pan_gene_13335	Height_per_day_(until_flowering)	Height_per_day_(until_flowering)	0	1	0	1	1	0	0	1	1	0	0	0	0	0	0	1	0	1	0	0	0	1	0	0	0	0	8	dispensable
pan_gene_11344	pan_gene_16370	Height_per_day_(until_flowering)	Height_per_day_(until_flowering);Leaf_width	1	1	0	1	0	0	0	0	1	0	0	1	1	1	1	1	0	1	0	1	1	0	0	0	1	1	14	near-core
pan_gene_11344	pan_gene_19037	Height_per_day_(until_flowering)	Average_internode_length_(below_ear);Average_internode_length_(whole_plant);Height_per_day_(until_flowering)	1	0	0	0	1	0	1	1	0	0	0	1	0	1	0	0	0	1	1	1	0	1	1	0	0	0	11	near-core
pan_gene_11344	pan_gene_19473	Height_per_day_(until_flowering)	Glutamate;Height_per_day_(until_flowering)	1	1	1	1	1	1	1	1	1	1	1	1	1	1	1	1	1	1	1	1	1	1	1	0	1	1	25	core
pan_gene_11344	pan_gene_20652	Height_per_day_(until_flowering)	Boxcox-transformed_leaf_angle;Height_per_day_(until_flowering);Plant_height	1	0	1	1	1	1	1	0	0	1	1	0	0	1	0	1	1	0	0	1	1	1	1	0	1	1	17	near-core
pan_gene_11344	pan_gene_21560	Height_per_day_(until_flowering)	Height_above_ear;Height_per_day_(until_flowering);Plant_height	1	1	1	1	1	1	1	1	1	1	1	1	1	1	1	1	1	1	1	1	1	1	0	1	1	1	25	core
pan_gene_11344	pan_gene_2620	Height_per_day_(until_flowering)	Days_to_anthesis;Height_per_day_(until_flowering);Plant_height	1	0	0	0	1	1	0	0	1	0	0	0	0	1	0	1	1	0	1	0	0	1	0	0	0	0	9	dispensable
pan_gene_11344	pan_gene_30023	Height_per_day_(until_flowering)	Height_per_day_(until_flowering)	1	0	0	0	0	1	0	0	0	1	1	1	0	0	1	0	0	0	0	1	0	0	0	0	0	0	7	dispensable
pan_gene_11344	pan_gene_30046	Height_per_day_(until_flowering)	Height_per_day_(until_flowering);Leaf_length	1	1	1	1	1	0	1	1	1	1	1	1	0	1	1	1	1	1	1	1	1	1	1	1	1	1	24	core
pan_gene_11344	pan_gene_3780	Height_per_day_(until_flowering)	Average_internode_length_(above_ear);Boxcox-transformed_leaf_angle;Height_per_day_(until_flowering);Leaf_length	1	0	0	0	0	1	0	0	1	0	1	1	0	1	1	0	1	1	1	1	1	1	0	1	0	1	15	near-core
pan_gene_11344	pan_gene_6072	Height_per_day_(until_flowering)	Height_per_day_(until_flowering);Nodes_above_ear	0	1	0	1	0	1	1	1	0	1	1	1	0	0	0	1	1	1	0	1	1	1	0	1	1	1	17	near-core
pan_gene_11344	pan_gene_7928	Height_per_day_(until_flowering)	Height_per_day_(until_flowering);PCA_of_metabolites:_PC2	1	0	0	1	0	1	1	0	1	1	0	1	0	1	1	1	1	1	1	1	1	0	0	1	0	0	16	near-core
pan_gene_11344	pan_gene_821	Height_per_day_(until_flowering)	Height_per_day_(until_flowering)	1	1	1	1	0	1	1	1	1	1	0	1	1	1	1	1	1	1	1	1	1	1	1	1	0	1	23	core
pan_gene_11489	pan_gene_14694	Height_per_day_(until_flowering);Plant_height	Average_internode_length_(whole_plant);Height_per_day_(until_flowering)	1	0	0	0	0	0	0	0	0	0	1	0	0	1	0	0	0	0	0	0	0	0	0	1	0	0	4	dispensable
pan_gene_11489	pan_gene_20628	Height_per_day_(until_flowering);Plant_height	Height_per_day_(until_flowering)	1	0	0	0	0	0	0	1	0	0	0	0	0	0	0	0	0	0	0	0	0	0	0	1	0	0	3	dispensable
pan_gene_11489	pan_gene_32567	Height_per_day_(until_flowering);Plant_height	Height_above_ear;Height_per_day_(until_flowering);Nodes_above_ear;Nodes_per_plant;PCA_of_metabolites:_PC2	1	0	0	0	0	0	0	0	0	0	0	1	1	0	0	0	0	0	0	0	0	0	0	0	0	0	3	dispensable
pan_gene_11489	pan_gene_32780	Height_per_day_(until_flowering);Plant_height	Average_internode_length_(above_ear);Average_internode_length_(below_ear);Ear_height;Glutamate;Height_per_day_(until_flowering);Leaf_length;Plant_height;Starch	1	0	0	0	0	0	0	0	0	0	0	0	0	0	0	0	0	1	0	0	0	0	0	0	0	1	3	dispensable
pan_gene_11489	pan_gene_68555	Height_per_day_(until_flowering);Plant_height	Cob_diameter;Height_per_day_(until_flowering);Northern_Leaf_Blight	1	0	0	0	0	0	0	0	0	0	0	0	0	0	0	0	0	0	0	1	0	0	0	0	0	0	2	dispensable
pan_gene_11496	pan_gene_27050	Height_per_day_(until_flowering);Plant_height	Height_per_day_(until_flowering)	1	0	0	1	1	0	0	1	1	0	1	1	0	0	0	0	1	0	0	0	1	0	1	1	0	0	11	near-core
pan_gene_11496	pan_gene_687	Height_per_day_(until_flowering);Plant_height	Height_per_day_(until_flowering);Plant_height	1	0	0	0	0	0	0	1	0	0	0	0	0	0	0	0	0	0	0	0	0	0	0	0	0	0	2	dispensable
pan_gene_11498	pan_gene_14228	Height_per_day_(until_flowering)	Average_internode_length_(above_ear);Ear_height;Height_per_day_(until_flowering);Plant_height	1	0	0	1	1	1	1	0	0	0	1	0	0	0	1	1	0	1	0	0	0	0	1	1	1	1	13	near-core
pan_gene_11498	pan_gene_19039	Height_per_day_(until_flowering)	Average_internode_length_(whole_plant);Height_per_day_(until_flowering)	1	0	0	0	0	0	1	0	0	0	0	0	0	0	0	0	0	0	0	0	1	0	0	0	0	0	3	dispensable
pan_gene_11498	pan_gene_20670	Height_per_day_(until_flowering)	Average_internode_length_(whole_plant);Height_per_day_(until_flowering);Plant_height	1	0	0	0	1	0	0	0	1	1	0	1	0	0	1	0	0	0	0	0	0	0	1	1	0	1	9	dispensable
pan_gene_11498	pan_gene_2623	Height_per_day_(until_flowering)	Height_per_day_(until_flowering);Plant_height;Tassel_branch_number;Tassel_length	1	0	0	1	0	1	1	0	0	0	0	0	0	0	1	0	1	0	1	1	1	0	1	0	0	0	10	dispensable
pan_gene_11498	pan_gene_30316	Height_per_day_(until_flowering)	Average_internode_length_(whole_plant);Height_per_day_(until_flowering)	1	0	0	0	1	0	0	0	0	1	0	0	0	0	0	1	1	0	0	0	1	0	0	0	0	0	6	dispensable
pan_gene_11498	pan_gene_30764	Height_per_day_(until_flowering)	Days_to_silk;Height_per_day_(until_flowering);Plant_height	0	0	0	0	1	0	0	0	0	0	0	0	0	0	1	0	0	0	0	0	0	0	0	0	0	0	2	dispensable
pan_gene_11498	pan_gene_30807	Height_per_day_(until_flowering)	Ear_height;Height_per_day_(until_flowering)	1	0	0	0	1	1	0	0	0	1	0	0	0	1	0	0	0	0	0	0	0	0	0	0	0	0	5	dispensable
pan_gene_11498	pan_gene_5046	Height_per_day_(until_flowering)	Height_per_day_(until_flowering);Leaf_width;Plant_height;Tassel_branch_number	1	0	1	1	1	1	0	1	1	1	1	1	1	1	1	1	1	1	0	0	1	1	1	1	1	1	22	core
pan_gene_11498	pan_gene_5263	Height_per_day_(until_flowering)	Fructose;Height_per_day_(until_flowering)	1	1	1	1	1	0	1	1	0	0	1	1	1	1	1	1	1	1	1	0	1	1	1	1	1	1	22	core
pan_gene_11498	pan_gene_66772	Height_per_day_(until_flowering)	Glucose;Height_above_ear;Height_per_day_(until_flowering)	1	0	1	0	0	0	0	0	0	0	0	0	0	0	0	1	0	0	0	0	0	0	1	0	1	0	5	dispensable
pan_gene_11498	pan_gene_9059	Height_per_day_(until_flowering)	Height_per_day_(until_flowering);Plant_height	0	0	1	1	0	1	1	0	1	1	1	1	1	1	1	1	0	1	0	0	1	1	1	1	1	1	19	near-core
pan_gene_12080	pan_gene_30581	Average_internode_length_(whole_plant);Height_per_day_(until_flowering);Photoperiod_growing-degree_days_to_anthesis	Height_per_day_(until_flowering);Plant_height	0	0	1	0	0	1	0	0	0	0	0	0	0	0	0	0	0	0	0	0	0	0	0	0	0	0	2	dispensable
pan_gene_12080	pan_gene_5249	Average_internode_length_(whole_plant);Height_per_day_(until_flowering);Photoperiod_growing-degree_days_to_anthesis	100_Kernel_weight;Average_internode_length_(whole_plant);Glucose;Height_per_day_(until_flowering)	0	0	1	0	0	0	0	0	0	0	0	0	0	0	0	0	0	0	0	0	0	0	0	0	0	0	1	private
pan_gene_12080	pan_gene_7849	Average_internode_length_(whole_plant);Height_per_day_(until_flowering);Photoperiod_growing-degree_days_to_anthesis	Anthesis-silking_interval;Average_internode_length_(whole_plant);Cob_diameter;Height_per_day_(until_flowering)	0	0	1	0	0	1	0	0	0	0	0	0	0	0	0	0	0	1	0	0	0	0	0	0	0	0	3	dispensable
pan_gene_13335	pan_gene_16370	Height_per_day_(until_flowering)	Height_per_day_(until_flowering);Leaf_width	0	0	0	0	0	0	0	0	0	0	0	0	0	0	0	1	0	1	0	0	0	0	0	0	0	0	2	dispensable
pan_gene_13335	pan_gene_19473	Height_per_day_(until_flowering)	Glutamate;Height_per_day_(until_flowering)	0	1	0	1	1	0	0	1	1	0	0	0	0	0	0	1	0	1	0	0	0	1	0	0	0	0	8	dispensable
pan_gene_13335	pan_gene_20652	Height_per_day_(until_flowering)	Boxcox-transformed_leaf_angle;Height_per_day_(until_flowering);Plant_height	0	0	0	0	1	0	0	1	0	0	0	0	0	0	0	1	0	0	0	0	0	1	0	0	0	0	4	dispensable
pan_gene_13335	pan_gene_21560	Height_per_day_(until_flowering)	Height_above_ear;Height_per_day_(until_flowering);Plant_height	0	1	0	0	1	0	0	1	1	0	0	0	0	0	0	1	0	1	0	0	0	1	0	0	0	0	7	dispensable
pan_gene_13335	pan_gene_21929	Height_per_day_(until_flowering)	Chlorophyll_A;Height_per_day_(until_flowering);Photoperiod_Growing-degree_days_to_silk;Plant_height	0	0	0	0	1	0	0	1	0	0	0	0	0	0	0	0	0	0	0	0	0	0	0	0	0	0	2	dispensable
pan_gene_13335	pan_gene_21971	Height_per_day_(until_flowering)	Ear_height;Height_per_day_(until_flowering)	0	0	0	0	0	0	0	0	0	0	0	0	0	0	0	0	0	0	0	0	0	1	0	0	0	0	1	private
pan_gene_13335	pan_gene_30023	Height_per_day_(until_flowering)	Height_per_day_(until_flowering)	0	0	0	0	0	0	0	0	0	0	0	0	0	0	0	1	0	0	0	0	0	0	0	0	0	0	1	private
pan_gene_13335	pan_gene_30046	Height_per_day_(until_flowering)	Height_per_day_(until_flowering);Leaf_length	0	0	0	0	1	0	0	0	1	0	0	0	0	0	0	1	0	0	0	0	0	1	0	0	0	0	4	dispensable
pan_gene_13335	pan_gene_32783	Height_per_day_(until_flowering)	Average_internode_length_(above_ear);Average_internode_length_(whole_plant);Height_per_day_(until_flowering);Leaf_length;Plant_height	0	0	0	0	0	0	0	0	0	0	0	0	0	0	0	0	0	1	0	0	0	0	0	0	0	0	1	private
pan_gene_13335	pan_gene_409	Height_per_day_(until_flowering)	Average_internode_length_(above_ear);Average_internode_length_(whole_plant);Height_per_day_(until_flowering);Nodes_per_plant;Plant_height	0	0	0	0	0	0	0	0	0	0	0	0	0	0	0	0	0	0	0	0	0	1	0	0	0	0	1	private
pan_gene_13335	pan_gene_4426	Height_per_day_(until_flowering)	Height_per_day_(until_flowering);Southern_leaf_blight	0	0	0	0	0	0	0	0	0	0	0	0	0	0	0	0	0	0	0	0	0	1	0	0	0	0	1	private
pan_gene_13335	pan_gene_61596	Height_per_day_(until_flowering)	Height_per_day_(until_flowering)	0	0	0	0	0	0	0	0	0	0	0	0	0	0	0	0	0	0	0	0	0	1	0	0	0	0	1	private
pan_gene_13335	pan_gene_927	Height_per_day_(until_flowering)	Average_internode_length_(whole_plant);Cob_diameter;Height_per_day_(until_flowering)	0	0	0	0	0	0	0	0	0	0	0	0	0	0	0	0	0	1	0	0	0	1	0	0	0	0	2	dispensable
pan_gene_14228	pan_gene_14696	Average_internode_length_(above_ear);Ear_height;Height_per_day_(until_flowering);Plant_height	Ear_height;Height_per_day_(until_flowering)	1	0	0	1	0	0	1	0	0	0	1	0	0	1	0	1	1	1	1	1	0	1	1	1	0	1	14	near-core
pan_gene_14228	pan_gene_19039	Average_internode_length_(above_ear);Ear_height;Height_per_day_(until_flowering);Plant_height	Average_internode_length_(whole_plant);Height_per_day_(until_flowering)	1	0	0	0	0	0	1	1	0	0	0	0	0	0	1	0	0	0	0	0	0	0	0	0	0	0	4	dispensable
pan_gene_14228	pan_gene_30763	Average_internode_length_(above_ear);Ear_height;Height_per_day_(until_flowering);Plant_height	Glucose;Height_per_day_(until_flowering);Plant_height	0	0	0	0	0	0	0	0	0	0	0	0	0	0	0	0	0	0	0	0	0	1	0	0	0	0	1	private
pan_gene_14228	pan_gene_30764	Average_internode_length_(above_ear);Ear_height;Height_per_day_(until_flowering);Plant_height	Days_to_silk;Height_per_day_(until_flowering);Plant_height	0	0	0	0	1	0	0	0	0	0	0	0	0	0	1	0	0	0	0	0	0	0	0	0	0	0	2	dispensable
pan_gene_14228	pan_gene_30807	Average_internode_length_(above_ear);Ear_height;Height_per_day_(until_flowering);Plant_height	Ear_height;Height_per_day_(until_flowering)	1	0	0	0	1	1	0	0	0	0	0	0	0	0	0	0	0	0	0	0	1	0	0	0	0	0	4	dispensable
pan_gene_14228	pan_gene_32516	Average_internode_length_(above_ear);Ear_height;Height_per_day_(until_flowering);Plant_height	Cob_diameter;Height_per_day_(until_flowering);Plant_height	1	0	0	0	0	0	0	0	0	0	0	0	0	0	0	0	0	0	0	0	0	0	0	0	0	0	1	private
pan_gene_14228	pan_gene_5046	Average_internode_length_(above_ear);Ear_height;Height_per_day_(until_flowering);Plant_height	Height_per_day_(until_flowering);Leaf_width;Plant_height;Tassel_branch_number	1	0	0	1	0	1	1	1	0	0	1	0	0	0	1	1	1	1	0	0	0	1	1	0	0	1	13	near-core
pan_gene_14228	pan_gene_6400	Average_internode_length_(above_ear);Ear_height;Height_per_day_(until_flowering);Plant_height	Height_per_day_(until_flowering);Leaf_width	0	0	0	1	1	1	1	0	0	0	1	0	0	0	1	0	0	0	0	0	0	1	1	0	0	1	9	dispensable
pan_gene_14228	pan_gene_66772	Average_internode_length_(above_ear);Ear_height;Height_per_day_(until_flowering);Plant_height	Glucose;Height_above_ear;Height_per_day_(until_flowering)	1	0	0	1	0	0	0	1	0	0	0	0	0	0	0	1	0	0	1	0	1	0	1	0	0	0	7	dispensable
pan_gene_14228	pan_gene_7312	Average_internode_length_(above_ear);Ear_height;Height_per_day_(until_flowering);Plant_height	Height_per_day_(until_flowering)	1	1	0	1	0	0	0	0	0	1	0	0	0	0	1	0	0	0	0	0	0	0	0	0	0	0	5	dispensable
pan_gene_14639	pan_gene_2382	Height_per_day_(until_flowering);Northern_Leaf_Blight;Ratio_of_ear_height_to_total_height	Height_above_ear;Height_per_day_(until_flowering)	0	0	0	0	1	0	0	0	0	0	0	0	0	0	0	0	0	0	0	0	0	0	0	0	0	0	1	private
pan_gene_14667	pan_gene_1471	Chlorophyll_A;Height_per_day_(until_flowering)	Average_internode_length_(above_ear);Height_per_day_(until_flowering)	0	0	0	0	0	0	0	0	0	0	0	0	0	1	0	0	0	0	0	0	0	0	0	0	0	0	1	private
pan_gene_14667	pan_gene_18730	Chlorophyll_A;Height_per_day_(until_flowering)	Average_internode_length_(above_ear);Average_internode_length_(below_ear);Average_internode_length_(whole_plant);Days_to_anthesis;Ear_height;Height_per_day_(until_flowering);Plant_height;Starch	0	0	0	0	1	1	0	1	0	0	0	1	0	1	0	1	0	1	0	0	1	0	0	0	1	0	9	dispensable
pan_gene_14667	pan_gene_210	Chlorophyll_A;Height_per_day_(until_flowering)	Height_per_day_(until_flowering);Nodes_above_ear	1	1	0	0	0	1	0	1	1	0	0	0	0	0	0	0	0	0	0	1	0	0	0	0	0	0	6	dispensable
pan_gene_14667	pan_gene_2803	Chlorophyll_A;Height_per_day_(until_flowering)	Height_above_ear;Height_per_day_(until_flowering);Nodes_to_ear;Plant_height	0	0	0	0	0	1	0	1	0	0	0	1	0	0	0	0	1	0	0	0	0	0	0	0	0	1	5	dispensable
pan_gene_14694	pan_gene_1789	Average_internode_length_(whole_plant);Height_per_day_(until_flowering)	Height_per_day_(until_flowering);Nodes_to_ear;PCA_of_metabolites:_PC2;Southern_leaf_blight	1	0	0	0	0	0	1	0	0	0	0	0	0	0	0	0	1	0	0	0	0	0	0	0	0	0	3	dispensable
pan_gene_14694	pan_gene_20628	Average_internode_length_(whole_plant);Height_per_day_(until_flowering)	Height_per_day_(until_flowering)	1	0	0	0	0	0	0	0	0	0	0	0	0	0	0	0	1	0	0	0	0	0	0	0	0	0	2	dispensable
pan_gene_14694	pan_gene_25464	Average_internode_length_(whole_plant);Height_per_day_(until_flowering)	Cob_diameter;Height_above_ear;Height_per_day_(until_flowering);Plant_height	1	0	0	1	1	0	1	0	0	1	1	0	0	0	1	1	0	0	0	0	0	0	1	0	1	0	10	dispensable
pan_gene_14694	pan_gene_32567	Average_internode_length_(whole_plant);Height_per_day_(until_flowering)	Height_above_ear;Height_per_day_(until_flowering);Nodes_above_ear;Nodes_per_plant;PCA_of_metabolites:_PC2	1	0	0	0	0	0	0	0	0	0	0	0	0	0	0	0	0	0	0	0	0	0	0	0	0	0	1	private
pan_gene_14694	pan_gene_32780	Average_internode_length_(whole_plant);Height_per_day_(until_flowering)	Average_internode_length_(above_ear);Average_internode_length_(below_ear);Ear_height;Glutamate;Height_per_day_(until_flowering);Leaf_length;Plant_height;Starch	1	0	0	0	0	0	0	0	0	0	0	0	0	0	0	0	0	0	0	0	0	0	0	0	0	0	1	private
pan_gene_14694	pan_gene_68555	Average_internode_length_(whole_plant);Height_per_day_(until_flowering)	Cob_diameter;Height_per_day_(until_flowering);Northern_Leaf_Blight	1	1	0	0	0	1	1	0	0	0	0	0	1	0	0	0	0	0	0	1	1	0	1	0	0	1	9	dispensable
pan_gene_14694	pan_gene_9081	Average_internode_length_(whole_plant);Height_per_day_(until_flowering)	Average_internode_length_(whole_plant);Ear_height;Height_per_day_(until_flowering);Plant_height	1	0	1	1	0	0	1	1	0	1	1	0	1	0	1	1	0	0	0	0	0	0	1	0	0	0	11	near-core
pan_gene_14696	pan_gene_19039	Ear_height;Height_per_day_(until_flowering)	Average_internode_length_(whole_plant);Height_per_day_(until_flowering)	1	0	0	0	0	0	1	0	1	0	0	0	0	0	0	0	0	1	0	0	0	0	0	0	0	0	4	dispensable
pan_gene_14696	pan_gene_23989	Ear_height;Height_per_day_(until_flowering)	Height_per_day_(until_flowering);Plant_height	1	1	1	1	0	0	1	0	0	1	1	0	0	0	1	0	1	1	1	0	0	0	0	1	1	1	14	near-core
pan_gene_14696	pan_gene_30316	Ear_height;Height_per_day_(until_flowering)	Average_internode_length_(whole_plant);Height_per_day_(until_flowering)	1	0	0	0	1	0	0	0	0	1	0	0	0	0	0	1	0	0	0	1	0	0	0	0	0	1	6	dispensable
pan_gene_14696	pan_gene_30764	Ear_height;Height_per_day_(until_flowering)	Days_to_silk;Height_per_day_(until_flowering);Plant_height	0	0	0	0	1	0	0	0	0	0	0	0	0	0	0	0	0	0	0	0	0	0	0	0	0	0	1	private
pan_gene_14696	pan_gene_30807	Ear_height;Height_per_day_(until_flowering)	Ear_height;Height_per_day_(until_flowering)	1	0	0	0	0	0	0	0	0	0	0	0	0	1	0	0	0	0	0	0	0	0	0	0	0	0	2	dispensable
pan_gene_14696	pan_gene_66772	Ear_height;Height_per_day_(until_flowering)	Glucose;Height_above_ear;Height_per_day_(until_flowering)	1	0	0	1	0	0	0	1	0	0	0	0	0	0	0	0	0	0	1	0	0	0	1	0	0	1	6	dispensable
pan_gene_14696	pan_gene_7312	Ear_height;Height_per_day_(until_flowering)	Height_per_day_(until_flowering)	1	0	0	1	0	1	0	0	1	0	0	0	0	1	0	0	0	1	0	0	0	0	0	0	0	0	6	dispensable
pan_gene_1471	pan_gene_18730	Average_internode_length_(above_ear);Height_per_day_(until_flowering)	Average_internode_length_(above_ear);Average_internode_length_(below_ear);Average_internode_length_(whole_plant);Days_to_anthesis;Ear_height;Height_per_day_(until_flowering);Plant_height;Starch	0	0	0	1	0	0	0	0	0	0	0	0	0	1	0	0	0	1	0	0	0	0	0	1	0	0	4	dispensable
pan_gene_14852	pan_gene_27052	Height_per_day_(until_flowering);Leaf_length;Nodes_above_ear	Days_to_silk;Height_per_day_(until_flowering)	0	0	0	0	0	0	0	0	0	0	0	0	0	0	0	0	0	0	0	0	0	1	1	0	0	0	2	dispensable
pan_gene_14852	pan_gene_8041	Height_per_day_(until_flowering);Leaf_length;Nodes_above_ear	Days_to_anthesis;Height_per_day_(until_flowering)	0	0	0	0	0	0	0	0	0	0	0	0	0	0	0	0	0	0	0	0	1	1	1	1	0	0	4	dispensable
pan_gene_14854	pan_gene_3487	Height_per_day_(until_flowering);Nodes_above_ear;Tassel_branch_number;Tassel_length	Average_internode_length_(whole_plant);Height_above_ear;Height_per_day_(until_flowering);Plant_height	1	0	0	0	0	0	0	0	0	0	0	0	0	0	0	0	0	0	0	0	0	0	0	0	0	0	1	private
pan_gene_15064	pan_gene_16332	Ear_row_number;Height_per_day_(until_flowering)	Height_per_day_(until_flowering);Leaf_length;Plant_height	1	0	0	1	1	0	1	1	1	1	1	1	1	1	0	1	0	1	0	1	0	0	1	0	1	1	17	near-core
pan_gene_15064	pan_gene_16983	Ear_row_number;Height_per_day_(until_flowering)	Boxcox-transformed_leaf_angle;Height_per_day_(until_flowering);Plant_height	1	0	0	0	1	0	0	0	0	0	1	0	0	0	0	1	0	1	1	1	1	0	1	0	0	0	9	dispensable
pan_gene_15064	pan_gene_1790	Ear_row_number;Height_per_day_(until_flowering)	Height_per_day_(until_flowering);Nodes_to_ear;PCA_of_metabolites:_PC2	1	0	0	0	1	0	0	0	1	0	0	0	1	0	0	1	0	0	1	1	1	0	0	0	0	1	9	dispensable
pan_gene_15064	pan_gene_19141	Ear_row_number;Height_per_day_(until_flowering)	Average_internode_length_(below_ear);Height_per_day_(until_flowering);Nodes_to_ear	1	1	0	0	1	0	1	0	0	0	0	1	1	1	0	1	1	0	0	0	0	0	1	0	1	0	11	near-core
pan_gene_15064	pan_gene_30044	Ear_row_number;Height_per_day_(until_flowering)	100_Kernel_weight;Cob_diameter;Height_per_day_(until_flowering)	1	1	1	0	1	1	1	1	1	1	0	1	1	1	0	1	1	0	0	1	1	0	1	1	0	1	19	near-core
pan_gene_15064	pan_gene_5047	Ear_row_number;Height_per_day_(until_flowering)	Average_internode_length_(above_ear);Height_above_ear;Height_per_day_(until_flowering);Plant_height	1	0	0	0	1	0	0	1	0	0	0	0	0	0	0	1	0	0	0	0	0	0	0	0	1	0	5	dispensable
pan_gene_15370	pan_gene_18766	Height_per_day_(until_flowering)	Average_internode_length_(whole_plant);Ear_height;Height_per_day_(until_flowering);Plant_height;Southern_leaf_blight	1	0	0	0	0	1	0	0	0	0	0	0	0	0	0	0	0	0	0	0	0	0	0	0	0	0	2	dispensable
pan_gene_15370	pan_gene_31450	Height_per_day_(until_flowering)	Average_internode_length_(below_ear);Ear_height;Glucose;Height_per_day_(until_flowering);Nodes_above_ear;Plant_height	1	0	0	0	0	1	0	0	0	0	0	1	0	0	0	1	0	0	0	0	0	0	0	0	0	0	4	dispensable
pan_gene_1539	pan_gene_1742	Average_internode_length_(above_ear);Height_per_day_(until_flowering);Nodes_above_ear;PCA_of_metabolites:_PC2;Protein;Southern_leaf_blight	Boxcox-transformed_leaf_angle;Ear_height;Height_per_day_(until_flowering);Leaf_width;Nodes_per_plant;Nodes_to_ear;Plant_height;Ratio_of_ear_height_to_total_height	1	0	0	0	0	0	0	0	0	0	0	0	0	0	0	1	0	0	0	0	0	0	0	0	0	0	2	dispensable
pan_gene_1539	pan_gene_20648	Average_internode_length_(above_ear);Height_per_day_(until_flowering);Nodes_above_ear;PCA_of_metabolites:_PC2;Protein;Southern_leaf_blight	Height_per_day_(until_flowering)	1	0	0	0	0	0	0	0	0	0	0	0	0	0	0	0	0	0	0	0	0	0	0	0	0	0	1	private
pan_gene_1539	pan_gene_28883	Average_internode_length_(above_ear);Height_per_day_(until_flowering);Nodes_above_ear;PCA_of_metabolites:_PC2;Protein;Southern_leaf_blight	Height_per_day_(until_flowering);Nodes_per_plant;Photoperiod_Growing-degree_days_to_silk;Photoperiod_growing-degree_days_to_anthesis;Ratio_of_ear_height_to_total_height	0	0	0	0	0	1	0	1	0	0	0	0	0	1	0	1	0	0	0	0	0	0	0	0	0	0	4	dispensable
pan_gene_1539	pan_gene_31044	Average_internode_length_(above_ear);Height_per_day_(until_flowering);Nodes_above_ear;PCA_of_metabolites:_PC2;Protein;Southern_leaf_blight	Boxcox-transformed_leaf_angle;Ear_height;Height_per_day_(until_flowering)	1	1	0	1	1	1	1	0	1	0	0	0	0	0	0	0	1	0	0	0	0	1	0	0	0	0	9	dispensable
pan_gene_1541	pan_gene_19181	Height_per_day_(until_flowering);Protein	Ear_height;Height_per_day_(until_flowering)	1	1	1	0	1	1	1	0	0	1	0	0	1	0	0	1	1	1	0	1	1	0	1	0	0	1	15	near-core
pan_gene_1541	pan_gene_21971	Height_per_day_(until_flowering);Protein	Ear_height;Height_per_day_(until_flowering)	0	0	0	0	0	0	0	0	0	0	0	0	0	0	0	0	0	0	1	0	1	0	1	0	0	0	3	dispensable
pan_gene_1541	pan_gene_23996	Height_per_day_(until_flowering);Protein	Ear_height;Height_per_day_(until_flowering);Plant_height	1	0	1	0	1	0	0	1	1	1	1	0	1	0	0	0	0	1	1	1	1	0	1	0	1	1	15	near-core
pan_gene_1541	pan_gene_61596	Height_per_day_(until_flowering);Protein	Height_per_day_(until_flowering)	1	0	1	0	0	0	0	0	0	0	0	0	1	0	0	0	0	0	0	0	0	0	0	0	0	0	3	dispensable
pan_gene_1541	pan_gene_705	Height_per_day_(until_flowering);Protein	Height_per_day_(until_flowering)	1	0	1	0	0	0	1	1	1	1	0	0	0	0	0	0	1	1	0	1	1	0	1	0	0	1	12	near-core
pan_gene_1541	pan_gene_7715	Height_per_day_(until_flowering);Protein	Average_internode_length_(below_ear);Average_internode_length_(whole_plant);Ear_height;Height_per_day_(until_flowering);Plant_height	1	0	1	0	1	1	0	1	1	0	1	0	1	0	0	0	1	1	0	1	1	0	0	0	0	0	12	near-core
pan_gene_16225	pan_gene_27050	Height_per_day_(until_flowering);Leaf_width;Nodes_per_plant;Plant_height;Tassel_length	Height_per_day_(until_flowering)	1	0	0	1	1	0	0	0	0	0	0	0	0	0	0	0	0	0	0	0	0	0	0	0	0	0	3	dispensable
pan_gene_16225	pan_gene_27293	Height_per_day_(until_flowering);Leaf_width;Nodes_per_plant;Plant_height;Tassel_length	Height_per_day_(until_flowering)	1	0	0	0	0	0	0	0	0	0	0	0	0	1	0	0	0	0	0	0	0	0	0	0	0	0	2	dispensable
pan_gene_16225	pan_gene_30320	Height_per_day_(until_flowering);Leaf_width;Nodes_per_plant;Plant_height;Tassel_length	Average_internode_length_(above_ear);Average_internode_length_(whole_plant);Height_above_ear;Height_per_day_(until_flowering)	0	0	0	0	0	1	0	0	0	0	0	0	0	1	0	0	0	0	0	0	0	0	0	0	0	0	2	dispensable
pan_gene_16229	pan_gene_22463	Height_per_day_(until_flowering);Nodes_per_plant;Plant_height	Average_internode_length_(whole_plant);Height_per_day_(until_flowering)	1	1	1	1	0	0	1	1	0	0	1	0	0	0	0	0	0	1	0	0	0	0	1	0	0	0	9	dispensable
pan_gene_16229	pan_gene_32566	Height_per_day_(until_flowering);Nodes_per_plant;Plant_height	Ear_row_number;Height_per_day_(until_flowering);Plant_height;Stalk_strength	1	1	0	0	0	0	1	0	0	0	1	1	0	1	0	0	1	1	0	0	0	0	1	0	0	0	9	dispensable
pan_gene_16229	pan_gene_4370	Height_per_day_(until_flowering);Nodes_per_plant;Plant_height	Height_per_day_(until_flowering);Plant_height	1	1	1	1	1	1	1	1	1	0	1	1	1	1	1	1	1	1	1	1	1	1	1	1	1	1	25	core
pan_gene_16279	pan_gene_18975	Height_per_day_(until_flowering)	Ear_height;Height_per_day_(until_flowering)	1	0	0	0	1	1	1	1	1	0	0	1	0	1	0	0	0	0	0	0	1	1	1	1	0	0	12	near-core
pan_gene_16279	pan_gene_30871	Height_per_day_(until_flowering)	Height_per_day_(until_flowering);Starch	1	1	0	0	1	1	1	0	1	0	1	1	1	0	1	0	0	1	1	0	1	1	0	1	1	1	17	near-core
pan_gene_16323	pan_gene_22771	Ear_row_number;Height_per_day_(until_flowering)	Height_per_day_(until_flowering);Nodes_to_ear	1	0	0	0	0	0	0	0	0	0	0	0	0	0	0	0	0	0	0	0	0	0	0	0	0	0	1	private
pan_gene_16323	pan_gene_30319	Ear_row_number;Height_per_day_(until_flowering)	Height_above_ear;Height_per_day_(until_flowering)	1	0	0	0	0	0	0	0	0	0	0	0	0	0	0	0	0	0	0	0	0	0	0	0	0	0	1	private
pan_gene_16332	pan_gene_18765	Height_per_day_(until_flowering);Leaf_length;Plant_height	Average_internode_length_(whole_plant);Ear_height;Height_per_day_(until_flowering);Plant_height	1	0	0	1	1	1	1	1	1	1	0	0	0	0	1	1	0	1	1	1	1	1	0	0	0	1	16	near-core
pan_gene_16332	pan_gene_51	Height_per_day_(until_flowering);Leaf_length;Plant_height	Height_per_day_(until_flowering)	1	1	0	0	0	0	0	0	0	1	0	1	0	0	0	0	0	0	0	0	1	0	0	1	0	0	6	dispensable
pan_gene_16363	pan_gene_1790	Average_internode_length_(below_ear);Height_per_day_(until_flowering);Plant_height;Tassel_length	Height_per_day_(until_flowering);Nodes_to_ear;PCA_of_metabolites:_PC2	1	0	1	0	0	0	1	0	0	0	0	0	0	0	1	1	0	0	0	0	0	1	0	0	0	0	6	dispensable
pan_gene_16363	pan_gene_18975	Average_internode_length_(below_ear);Height_per_day_(until_flowering);Plant_height;Tassel_length	Ear_height;Height_per_day_(until_flowering)	1	0	0	0	1	0	1	0	0	0	1	0	1	0	0	0	0	0	0	0	0	0	1	0	0	0	6	dispensable
pan_gene_16363	pan_gene_19141	Average_internode_length_(below_ear);Height_per_day_(until_flowering);Plant_height;Tassel_length	Average_internode_length_(below_ear);Height_per_day_(until_flowering);Nodes_to_ear	1	1	1	0	1	0	0	0	0	0	0	0	1	1	1	1	1	0	0	0	1	1	1	0	0	0	12	near-core
pan_gene_16363	pan_gene_21809	Average_internode_length_(below_ear);Height_per_day_(until_flowering);Plant_height;Tassel_length	Height_per_day_(until_flowering)	1	0	0	0	0	0	0	0	0	0	0	0	1	0	0	0	0	0	0	0	0	1	0	0	0	0	3	dispensable
pan_gene_16363	pan_gene_24161	Average_internode_length_(below_ear);Height_per_day_(until_flowering);Plant_height;Tassel_length	Height_above_ear;Height_per_day_(until_flowering)	1	0	0	0	0	0	0	1	0	0	0	1	0	0	1	0	0	0	0	0	0	1	0	0	0	0	5	dispensable
pan_gene_16363	pan_gene_24747	Average_internode_length_(below_ear);Height_per_day_(until_flowering);Plant_height;Tassel_length	Average_internode_length_(whole_plant);Height_above_ear;Height_per_day_(until_flowering)	1	1	1	0	1	0	0	0	0	0	1	0	1	1	1	1	0	0	1	0	1	1	1	0	0	0	13	near-core
pan_gene_16363	pan_gene_25479	Average_internode_length_(below_ear);Height_per_day_(until_flowering);Plant_height;Tassel_length	Ear_height;Height_per_day_(until_flowering)	1	1	0	0	1	0	0	0	0	0	0	0	1	1	1	1	0	0	0	0	1	1	1	0	0	0	10	dispensable
pan_gene_16363	pan_gene_25482	Average_internode_length_(below_ear);Height_per_day_(until_flowering);Plant_height;Tassel_length	Height_per_day_(until_flowering)	0	0	1	0	0	0	0	0	0	0	0	0	1	0	0	0	0	0	0	0	1	0	0	0	0	0	3	dispensable
pan_gene_16363	pan_gene_2623	Average_internode_length_(below_ear);Height_per_day_(until_flowering);Plant_height;Tassel_length	Height_per_day_(until_flowering);Plant_height;Tassel_branch_number;Tassel_length	1	1	0	0	0	0	0	0	0	0	0	0	1	1	0	0	0	0	0	0	0	1	0	0	0	0	5	dispensable
pan_gene_16363	pan_gene_32047	Average_internode_length_(below_ear);Height_per_day_(until_flowering);Plant_height;Tassel_length	Height_per_day_(until_flowering);Leaf_width	1	1	1	0	1	0	0	0	0	0	0	0	1	1	0	1	0	0	0	0	1	1	1	0	0	0	10	dispensable
pan_gene_16363	pan_gene_32834	Average_internode_length_(below_ear);Height_per_day_(until_flowering);Plant_height;Tassel_length	Average_internode_length_(above_ear);Average_internode_length_(whole_plant);Glutamate;Height_per_day_(until_flowering)	1	1	0	0	0	0	0	0	0	0	0	0	0	0	0	0	0	0	0	0	1	0	0	0	0	0	3	dispensable
pan_gene_16363	pan_gene_3422	Average_internode_length_(below_ear);Height_per_day_(until_flowering);Plant_height;Tassel_length	Chlorophyll_B;Height_above_ear;Height_per_day_(until_flowering)	1	0	0	0	1	0	0	0	0	0	0	0	1	0	0	0	0	0	0	0	1	0	0	0	0	0	4	dispensable
pan_gene_16363	pan_gene_4417	Average_internode_length_(below_ear);Height_per_day_(until_flowering);Plant_height;Tassel_length	Height_per_day_(until_flowering);Leaf_width	1	0	1	0	0	0	0	0	0	0	0	0	0	0	0	0	0	0	0	0	0	0	0	0	0	0	2	dispensable
pan_gene_16363	pan_gene_6400	Average_internode_length_(below_ear);Height_per_day_(until_flowering);Plant_height;Tassel_length	Height_per_day_(until_flowering);Leaf_width	0	0	0	0	0	0	0	0	0	0	0	0	0	0	0	0	0	0	0	0	0	0	1	0	0	0	1	private
pan_gene_16363	pan_gene_9036	Average_internode_length_(below_ear);Height_per_day_(until_flowering);Plant_height;Tassel_length	100_Kernel_weight;Average_internode_length_(whole_plant);Height_above_ear;Height_per_day_(until_flowering);Plant_height	1	0	0	1	0	0	0	0	0	0	0	1	0	0	1	0	0	0	0	0	0	0	0	0	0	0	4	dispensable
pan_gene_16370	pan_gene_19473	Height_per_day_(until_flowering);Leaf_width	Glutamate;Height_per_day_(until_flowering)	1	1	0	0	0	0	0	0	0	0	0	1	0	0	1	1	0	1	1	0	0	0	0	1	0	1	9	dispensable
pan_gene_16370	pan_gene_20652	Height_per_day_(until_flowering);Leaf_width	Boxcox-transformed_leaf_angle;Height_per_day_(until_flowering);Plant_height	1	0	0	0	0	0	0	0	0	0	1	0	1	0	1	1	1	0	0	1	0	0	0	1	1	1	10	dispensable
pan_gene_16370	pan_gene_21560	Height_per_day_(until_flowering);Leaf_width	Height_above_ear;Height_per_day_(until_flowering);Plant_height	1	1	0	1	0	0	0	0	1	0	0	0	0	0	1	0	0	0	0	0	0	0	0	0	1	1	7	dispensable
pan_gene_16370	pan_gene_21971	Height_per_day_(until_flowering);Leaf_width	Ear_height;Height_per_day_(until_flowering)	0	1	1	0	0	1	1	1	1	0	0	1	1	0	1	0	1	1	1	1	1	0	0	1	1	1	17	near-core
pan_gene_16370	pan_gene_23996	Height_per_day_(until_flowering);Leaf_width	Ear_height;Height_per_day_(until_flowering);Plant_height	1	0	0	0	0	0	0	0	0	0	1	0	1	0	1	1	0	1	0	0	0	0	0	0	0	0	6	dispensable
pan_gene_16370	pan_gene_30023	Height_per_day_(until_flowering);Leaf_width	Height_per_day_(until_flowering)	1	0	0	0	0	0	0	0	0	0	1	0	0	0	1	1	0	0	0	0	0	0	0	0	0	0	4	dispensable
pan_gene_16370	pan_gene_30046	Height_per_day_(until_flowering);Leaf_width	Height_per_day_(until_flowering);Leaf_length	1	0	1	1	0	1	1	1	1	0	1	1	1	1	1	1	1	1	0	1	1	0	0	0	1	1	19	near-core
pan_gene_16370	pan_gene_32171	Height_per_day_(until_flowering);Leaf_width	Height_per_day_(until_flowering);Plant_height	1	0	0	0	0	0	0	0	0	0	0	0	0	0	0	0	0	0	0	0	0	1	0	1	0	1	4	dispensable
pan_gene_16370	pan_gene_409	Height_per_day_(until_flowering);Leaf_width	Average_internode_length_(above_ear);Average_internode_length_(whole_plant);Height_per_day_(until_flowering);Nodes_per_plant;Plant_height	1	0	0	0	0	0	0	0	0	0	1	0	1	0	0	0	0	0	0	0	0	0	0	0	0	0	3	dispensable
pan_gene_16370	pan_gene_4426	Height_per_day_(until_flowering);Leaf_width	Height_per_day_(until_flowering);Southern_leaf_blight	1	0	0	0	0	0	0	0	0	0	0	1	1	1	0	0	0	0	0	0	0	0	0	0	0	0	4	dispensable
pan_gene_16370	pan_gene_61596	Height_per_day_(until_flowering);Leaf_width	Height_per_day_(until_flowering)	1	0	1	0	0	1	0	0	0	0	0	0	1	1	0	0	1	0	0	1	1	0	0	1	1	0	10	dispensable
pan_gene_16370	pan_gene_8089	Height_per_day_(until_flowering);Leaf_width	Ear_row_number;Height_per_day_(until_flowering);Leaf_length	1	0	0	0	0	0	0	0	0	0	0	1	1	0	0	1	0	0	1	0	0	0	0	0	0	0	5	dispensable
pan_gene_16370	pan_gene_927	Height_per_day_(until_flowering);Leaf_width	Average_internode_length_(whole_plant);Cob_diameter;Height_per_day_(until_flowering)	1	0	0	0	0	0	0	0	0	0	0	0	0	0	0	0	0	0	0	0	0	0	0	0	0	0	1	private
pan_gene_16983	pan_gene_1790	Boxcox-transformed_leaf_angle;Height_per_day_(until_flowering);Plant_height	Height_per_day_(until_flowering);Nodes_to_ear;PCA_of_metabolites:_PC2	1	1	0	0	0	0	0	1	0	0	0	0	0	0	0	0	1	0	0	1	1	0	0	0	0	0	6	dispensable
pan_gene_16983	pan_gene_19141	Boxcox-transformed_leaf_angle;Height_per_day_(until_flowering);Plant_height	Average_internode_length_(below_ear);Height_per_day_(until_flowering);Nodes_to_ear	1	0	0	0	1	0	0	0	0	0	0	0	0	0	0	0	0	1	0	1	0	0	1	0	0	0	5	dispensable
pan_gene_16983	pan_gene_32046	Boxcox-transformed_leaf_angle;Height_per_day_(until_flowering);Plant_height	Days_to_anthesis;Height_per_day_(until_flowering)	1	0	0	1	0	0	0	1	0	0	0	0	0	0	0	0	0	0	0	0	0	0	0	0	0	0	3	dispensable
pan_gene_17232	pan_gene_24508	Height_per_day_(until_flowering)	Ear_height;Height_per_day_(until_flowering);Plant_height	1	0	0	0	0	0	0	0	0	0	0	0	0	0	0	0	0	0	0	0	0	1	1	1	0	0	4	dispensable
pan_gene_17232	pan_gene_26605	Height_per_day_(until_flowering)	Ear_height;Height_per_day_(until_flowering);Plant_height	1	0	0	0	0	0	0	0	0	0	0	0	0	0	0	0	0	0	0	0	0	0	0	0	0	0	1	private
pan_gene_17232	pan_gene_30353	Height_per_day_(until_flowering)	Height_per_day_(until_flowering)	1	0	0	0	0	0	0	0	0	0	0	0	0	0	0	0	0	0	0	0	0	1	0	0	0	0	2	dispensable
pan_gene_1742	pan_gene_19472	Boxcox-transformed_leaf_angle;Ear_height;Height_per_day_(until_flowering);Leaf_width;Nodes_per_plant;Nodes_to_ear;Plant_height;Ratio_of_ear_height_to_total_height	Height_per_day_(until_flowering)	1	0	1	0	0	0	0	0	0	0	1	1	0	0	0	0	0	0	0	0	0	1	0	1	0	0	6	dispensable
pan_gene_1742	pan_gene_28883	Boxcox-transformed_leaf_angle;Ear_height;Height_per_day_(until_flowering);Leaf_width;Nodes_per_plant;Nodes_to_ear;Plant_height;Ratio_of_ear_height_to_total_height	Height_per_day_(until_flowering);Nodes_per_plant;Photoperiod_Growing-degree_days_to_silk;Photoperiod_growing-degree_days_to_anthesis;Ratio_of_ear_height_to_total_height	0	0	0	0	0	0	0	0	0	0	0	1	0	0	0	1	0	0	0	0	0	0	0	0	0	1	3	dispensable
pan_gene_1742	pan_gene_31044	Boxcox-transformed_leaf_angle;Ear_height;Height_per_day_(until_flowering);Leaf_width;Nodes_per_plant;Nodes_to_ear;Plant_height;Ratio_of_ear_height_to_total_height	Boxcox-transformed_leaf_angle;Ear_height;Height_per_day_(until_flowering)	1	0	1	0	0	0	0	0	0	0	0	1	0	0	0	0	0	0	0	0	0	1	0	1	0	1	6	dispensable
pan_gene_17695	pan_gene_3422	Height_per_day_(until_flowering)	Chlorophyll_B;Height_above_ear;Height_per_day_(until_flowering)	0	0	0	0	1	0	0	0	0	0	0	0	0	0	0	0	0	0	0	0	0	0	0	0	0	0	1	private
pan_gene_1790	pan_gene_19141	Height_per_day_(until_flowering);Nodes_to_ear;PCA_of_metabolites:_PC2	Average_internode_length_(below_ear);Height_per_day_(until_flowering);Nodes_to_ear	1	0	0	0	0	0	0	0	0	0	0	0	0	0	1	1	0	0	0	0	0	0	0	0	0	0	3	dispensable
pan_gene_1790	pan_gene_24977	Height_per_day_(until_flowering);Nodes_to_ear;PCA_of_metabolites:_PC2	Days_to_silk;Height_per_day_(until_flowering)	1	1	1	1	1	0	0	0	1	1	1	1	0	0	0	1	1	0	0	1	0	0	0	0	1	0	13	near-core
pan_gene_1790	pan_gene_25047	Height_per_day_(until_flowering);Nodes_to_ear;PCA_of_metabolites:_PC2	Ear_height;Height_per_day_(until_flowering);Plant_height	1	1	1	1	1	0	0	0	1	0	1	1	0	0	0	1	1	0	0	1	0	0	0	0	0	1	12	near-core
pan_gene_1790	pan_gene_25479	Height_per_day_(until_flowering);Nodes_to_ear;PCA_of_metabolites:_PC2	Ear_height;Height_per_day_(until_flowering)	1	0	0	1	0	0	0	1	1	0	1	0	0	0	0	1	1	0	0	1	0	1	0	0	0	0	9	dispensable
pan_gene_1790	pan_gene_30044	Height_per_day_(until_flowering);Nodes_to_ear;PCA_of_metabolites:_PC2	100_Kernel_weight;Cob_diameter;Height_per_day_(until_flowering)	1	1	1	0	1	0	0	0	1	0	1	0	1	0	0	1	1	1	0	1	0	0	1	1	0	1	14	near-core
pan_gene_1790	pan_gene_32834	Height_per_day_(until_flowering);Nodes_to_ear;PCA_of_metabolites:_PC2	Average_internode_length_(above_ear);Average_internode_length_(whole_plant);Glutamate;Height_per_day_(until_flowering)	1	1	1	1	0	0	0	0	1	0	1	0	0	0	0	0	0	0	0	0	1	0	0	1	0	0	8	dispensable
pan_gene_18730	pan_gene_19176	Average_internode_length_(above_ear);Average_internode_length_(below_ear);Average_internode_length_(whole_plant);Days_to_anthesis;Ear_height;Height_per_day_(until_flowering);Plant_height;Starch	Height_per_day_(until_flowering);Northern_Leaf_Blight	0	0	0	0	0	0	0	0	0	0	0	0	0	0	0	0	0	0	0	0	1	0	0	0	0	0	1	private
pan_gene_18730	pan_gene_2803	Average_internode_length_(above_ear);Average_internode_length_(below_ear);Average_internode_length_(whole_plant);Days_to_anthesis;Ear_height;Height_per_day_(until_flowering);Plant_height;Starch	Height_above_ear;Height_per_day_(until_flowering);Nodes_to_ear;Plant_height	0	0	0	0	0	1	0	1	0	0	0	1	0	0	0	0	0	0	1	0	0	0	0	1	0	0	5	dispensable
pan_gene_18795	pan_gene_24508	Height_per_day_(until_flowering);Plant_height	Ear_height;Height_per_day_(until_flowering);Plant_height	1	0	0	0	0	0	0	0	0	1	0	0	1	0	0	0	0	0	0	0	0	0	0	1	0	0	4	dispensable
pan_gene_18906	pan_gene_22807	Height_per_day_(until_flowering);PCA_of_metabolites:_PC2;Starch	Height_above_ear;Height_per_day_(until_flowering);Plant_height	1	1	0	1	1	0	0	0	0	0	0	1	0	0	0	0	0	0	0	0	0	0	0	0	0	0	5	dispensable
pan_gene_18937	pan_gene_30353	Height_per_day_(until_flowering)	Height_per_day_(until_flowering)	1	0	0	0	1	1	0	0	0	0	0	0	0	0	0	0	0	0	1	0	0	0	1	0	0	0	5	dispensable
pan_gene_18937	pan_gene_9230	Height_per_day_(until_flowering)	Height_per_day_(until_flowering);Southern_leaf_blight	1	0	0	0	0	0	0	0	0	0	0	0	0	0	0	0	0	0	0	0	0	0	0	0	0	0	1	private
pan_gene_18970	pan_gene_7849	Height_per_day_(until_flowering)	Anthesis-silking_interval;Average_internode_length_(whole_plant);Cob_diameter;Height_per_day_(until_flowering)	1	0	1	0	0	0	0	0	0	0	1	1	0	0	1	0	1	0	1	0	0	1	1	0	0	0	9	dispensable
pan_gene_18975	pan_gene_25479	Ear_height;Height_per_day_(until_flowering)	Ear_height;Height_per_day_(until_flowering)	1	0	1	0	0	1	0	0	1	0	1	0	0	0	0	0	0	1	1	0	1	1	1	0	0	1	11	near-core
pan_gene_18975	pan_gene_305	Ear_height;Height_per_day_(until_flowering)	Ear_height;Height_above_ear;Height_per_day_(until_flowering);Plant_height	1	1	1	0	1	0	0	0	0	1	1	0	0	0	0	0	0	0	1	0	1	0	0	1	1	0	10	dispensable
pan_gene_18975	pan_gene_32472	Ear_height;Height_per_day_(until_flowering)	Height_per_day_(until_flowering)	1	0	1	1	0	1	1	1	1	0	0	1	0	0	0	0	0	1	1	0	0	0	1	1	0	0	12	near-core
pan_gene_18975	pan_gene_3422	Ear_height;Height_per_day_(until_flowering)	Chlorophyll_B;Height_above_ear;Height_per_day_(until_flowering)	1	0	1	1	0	0	1	1	0	1	1	0	1	1	0	1	0	1	1	0	1	1	0	1	0	1	16	near-core
pan_gene_18975	pan_gene_4417	Ear_height;Height_per_day_(until_flowering)	Height_per_day_(until_flowering);Leaf_width	1	0	1	0	0	0	0	0	0	0	0	1	0	0	0	0	0	0	0	0	0	0	0	1	0	0	4	dispensable
pan_gene_18975	pan_gene_6108	Ear_height;Height_per_day_(until_flowering)	Height_per_day_(until_flowering)	1	0	0	1	0	1	0	0	1	1	0	1	0	0	0	1	0	0	0	0	0	0	0	0	1	0	8	dispensable
pan_gene_19037	pan_gene_21560	Average_internode_length_(below_ear);Average_internode_length_(whole_plant);Height_per_day_(until_flowering)	Height_above_ear;Height_per_day_(until_flowering);Plant_height	1	0	1	0	0	0	1	1	0	0	1	1	0	1	0	1	0	0	1	1	0	1	0	0	0	0	11	near-core
pan_gene_19037	pan_gene_2620	Average_internode_length_(below_ear);Average_internode_length_(whole_plant);Height_per_day_(until_flowering)	Days_to_anthesis;Height_per_day_(until_flowering);Plant_height	1	0	1	1	1	0	0	1	1	1	0	0	1	1	0	1	0	0	1	1	0	1	1	0	0	0	14	near-core
pan_gene_19037	pan_gene_7928	Average_internode_length_(below_ear);Average_internode_length_(whole_plant);Height_per_day_(until_flowering)	Height_per_day_(until_flowering);PCA_of_metabolites:_PC2	1	0	0	1	1	1	1	1	1	0	1	1	0	1	1	1	0	0	1	1	0	0	0	0	0	0	14	near-core
pan_gene_19039	pan_gene_20670	Average_internode_length_(whole_plant);Height_per_day_(until_flowering)	Average_internode_length_(whole_plant);Height_per_day_(until_flowering);Plant_height	1	0	0	0	0	0	0	0	0	0	0	0	0	0	0	0	0	0	0	0	0	0	0	0	0	0	1	private
pan_gene_19039	pan_gene_30316	Average_internode_length_(whole_plant);Height_per_day_(until_flowering)	Average_internode_length_(whole_plant);Height_per_day_(until_flowering)	1	0	0	0	0	0	0	0	0	0	0	0	0	0	0	0	0	0	0	0	0	0	0	0	0	0	1	private
pan_gene_19039	pan_gene_30764	Average_internode_length_(whole_plant);Height_per_day_(until_flowering)	Days_to_silk;Height_per_day_(until_flowering);Plant_height	0	0	0	0	0	0	0	0	0	0	0	0	0	0	1	0	0	0	0	0	0	0	0	0	0	0	1	private
pan_gene_19039	pan_gene_30807	Average_internode_length_(whole_plant);Height_per_day_(until_flowering)	Ear_height;Height_per_day_(until_flowering)	1	0	0	0	0	0	0	0	0	0	0	0	0	0	0	0	0	0	0	0	0	0	0	0	0	0	1	private
pan_gene_19039	pan_gene_32516	Average_internode_length_(whole_plant);Height_per_day_(until_flowering)	Cob_diameter;Height_per_day_(until_flowering);Plant_height	1	0	0	0	0	0	0	0	0	0	0	0	0	0	0	0	0	0	0	0	0	0	0	0	0	0	1	private
pan_gene_19039	pan_gene_5046	Average_internode_length_(whole_plant);Height_per_day_(until_flowering)	Height_per_day_(until_flowering);Leaf_width;Plant_height;Tassel_branch_number	1	0	1	0	0	0	1	1	0	1	0	0	0	0	1	0	0	1	0	0	1	0	0	0	1	0	9	dispensable
pan_gene_19039	pan_gene_5263	Average_internode_length_(whole_plant);Height_per_day_(until_flowering)	Fructose;Height_per_day_(until_flowering)	1	0	0	0	0	0	0	0	0	0	0	0	0	0	1	0	0	0	0	0	0	0	1	0	0	0	3	dispensable
pan_gene_19039	pan_gene_66772	Average_internode_length_(whole_plant);Height_per_day_(until_flowering)	Glucose;Height_above_ear;Height_per_day_(until_flowering)	1	0	0	0	0	0	0	1	0	0	0	0	0	0	0	0	0	0	0	0	0	0	0	0	0	0	2	dispensable
pan_gene_19039	pan_gene_7312	Average_internode_length_(whole_plant);Height_per_day_(until_flowering)	Height_per_day_(until_flowering)	1	0	0	0	0	0	0	0	0	0	0	1	0	0	1	0	0	0	0	0	0	0	0	0	0	0	3	dispensable
pan_gene_19039	pan_gene_9059	Average_internode_length_(whole_plant);Height_per_day_(until_flowering)	Height_per_day_(until_flowering);Plant_height	0	0	1	0	1	0	0	0	0	0	0	0	0	0	1	0	0	0	0	0	0	0	0	0	0	0	3	dispensable
pan_gene_19063	pan_gene_19473	Height_per_day_(until_flowering)	Glutamate;Height_per_day_(until_flowering)	1	0	0	0	0	0	0	0	0	0	0	0	0	0	0	0	0	0	0	0	0	0	0	0	0	0	1	private
pan_gene_19063	pan_gene_20652	Height_per_day_(until_flowering)	Boxcox-transformed_leaf_angle;Height_per_day_(until_flowering);Plant_height	1	0	0	0	0	0	0	0	0	0	0	0	0	0	0	0	0	0	0	0	0	0	0	0	0	0	1	private
pan_gene_19063	pan_gene_23996	Height_per_day_(until_flowering)	Ear_height;Height_per_day_(until_flowering);Plant_height	1	0	0	0	0	0	0	0	0	0	0	0	0	0	0	0	0	0	0	0	0	0	0	0	0	0	1	private
pan_gene_19063	pan_gene_30036	Height_per_day_(until_flowering)	100_Kernel_weight;Height_per_day_(until_flowering)	1	0	0	0	0	0	0	0	0	0	0	0	0	0	0	0	0	0	0	0	0	0	0	0	0	0	1	private
pan_gene_19063	pan_gene_8089	Height_per_day_(until_flowering)	Ear_row_number;Height_per_day_(until_flowering);Leaf_length	1	0	0	0	0	0	0	0	0	0	0	0	0	0	0	0	0	0	0	0	0	0	0	0	0	0	1	private
pan_gene_19070	pan_gene_19178	Average_internode_length_(above_ear);Average_internode_length_(whole_plant);Height_per_day_(until_flowering);Plant_height;Ratio_of_ear_height_to_total_height;Southern_leaf_blight	Height_above_ear;Height_per_day_(until_flowering);Starch;Tassel_branch_number	1	0	0	0	0	0	0	0	0	0	0	0	0	0	0	0	0	0	0	0	0	0	0	0	0	0	1	private
pan_gene_19070	pan_gene_30895	Average_internode_length_(above_ear);Average_internode_length_(whole_plant);Height_per_day_(until_flowering);Plant_height;Ratio_of_ear_height_to_total_height;Southern_leaf_blight	Average_internode_length_(above_ear);Height_per_day_(until_flowering);Leaf_width;Nodes_per_plant;Northern_Leaf_Blight;Tassel_branch_number	1	0	0	0	0	0	0	0	0	0	1	0	0	0	0	0	0	0	0	0	0	0	0	0	0	0	2	dispensable
pan_gene_19077	pan_gene_25047	Height_per_day_(until_flowering);Northern_Leaf_Blight;Plant_height;Tassel_branch_number	Ear_height;Height_per_day_(until_flowering);Plant_height	1	0	0	0	0	0	0	0	0	1	0	0	0	0	0	0	0	0	0	0	0	0	0	0	0	0	2	dispensable
pan_gene_19077	pan_gene_5047	Height_per_day_(until_flowering);Northern_Leaf_Blight;Plant_height;Tassel_branch_number	Average_internode_length_(above_ear);Height_above_ear;Height_per_day_(until_flowering);Plant_height	1	1	0	0	0	0	0	0	0	1	0	0	0	0	0	0	0	1	0	0	0	0	0	0	0	0	4	dispensable
pan_gene_19077	pan_gene_766	Height_per_day_(until_flowering);Northern_Leaf_Blight;Plant_height;Tassel_branch_number	Average_internode_length_(below_ear);Height_per_day_(until_flowering);Leaf_width	1	0	0	0	0	0	0	0	0	0	0	0	0	0	0	1	0	0	0	0	0	0	0	0	0	0	2	dispensable
pan_gene_19138	pan_gene_29174	Boxcox-transformed_leaf_angle;Height_per_day_(until_flowering);Nodes_to_ear	Ear_height;Height_per_day_(until_flowering);Plant_height	1	0	0	0	0	0	0	0	0	0	0	0	0	0	0	0	0	0	0	0	0	0	0	0	0	0	1	private
pan_gene_19141	pan_gene_30044	Average_internode_length_(below_ear);Height_per_day_(until_flowering);Nodes_to_ear	100_Kernel_weight;Cob_diameter;Height_per_day_(until_flowering)	1	1	0	0	1	1	1	0	0	1	1	0	0	1	0	0	0	0	0	0	1	0	1	0	0	0	10	dispensable
pan_gene_19141	pan_gene_32834	Average_internode_length_(below_ear);Height_per_day_(until_flowering);Nodes_to_ear	Average_internode_length_(above_ear);Average_internode_length_(whole_plant);Glutamate;Height_per_day_(until_flowering)	1	0	0	1	1	1	0	0	1	1	0	1	0	0	0	0	0	1	0	0	1	0	0	0	1	1	11	near-core
pan_gene_19176	pan_gene_210	Height_per_day_(until_flowering);Northern_Leaf_Blight	Height_per_day_(until_flowering);Nodes_above_ear	0	0	0	0	0	1	0	0	0	0	0	0	0	0	0	0	0	0	0	0	0	0	0	0	0	0	1	private
pan_gene_19176	pan_gene_2803	Height_per_day_(until_flowering);Northern_Leaf_Blight	Height_above_ear;Height_per_day_(until_flowering);Nodes_to_ear;Plant_height	0	0	0	0	0	0	0	0	0	0	0	0	0	0	0	0	1	0	0	0	0	0	0	0	0	0	1	private
pan_gene_19181	pan_gene_705	Ear_height;Height_per_day_(until_flowering)	Height_per_day_(until_flowering)	1	1	0	1	0	0	1	1	1	1	0	1	0	1	1	0	1	1	0	1	1	1	1	0	1	1	18	near-core
pan_gene_19214	pan_gene_21809	Average_internode_length_(above_ear);Average_internode_length_(below_ear);Average_internode_length_(whole_plant);Boxcox-transformed_leaf_angle;Height_per_day_(until_flowering);Leaf_width;Plant_height	Height_per_day_(until_flowering)	0	0	0	0	0	0	0	0	0	0	0	0	1	0	0	0	0	0	0	0	0	0	0	0	0	0	1	private
pan_gene_19216	pan_gene_30044	Average_internode_length_(whole_plant);Boxcox-transformed_leaf_angle;Days_to_anthesis;Height_per_day_(until_flowering)	100_Kernel_weight;Cob_diameter;Height_per_day_(until_flowering)	1	1	0	0	1	1	0	0	0	0	0	0	0	0	0	1	0	0	0	0	0	0	1	0	0	0	6	dispensable
pan_gene_19472	pan_gene_24896	Height_per_day_(until_flowering)	Height_per_day_(until_flowering)	1	0	0	0	1	0	0	0	0	0	0	0	0	0	0	0	0	0	0	0	0	1	0	0	0	0	3	dispensable
pan_gene_19472	pan_gene_31044	Height_per_day_(until_flowering)	Boxcox-transformed_leaf_angle;Ear_height;Height_per_day_(until_flowering)	1	0	1	1	1	1	1	1	1	0	1	1	1	1	0	0	1	1	1	0	0	1	0	0	0	0	16	near-core
pan_gene_19472	pan_gene_32148	Height_per_day_(until_flowering)	Ear_height;Height_per_day_(until_flowering)	1	1	0	0	1	0	0	1	0	0	0	0	1	1	0	0	0	0	1	0	0	0	0	0	0	0	7	dispensable
pan_gene_19472	pan_gene_687	Height_per_day_(until_flowering)	Height_per_day_(until_flowering);Plant_height	1	1	1	0	0	0	1	1	0	0	1	1	0	0	1	1	0	1	1	0	0	1	1	1	0	0	14	near-core
pan_gene_19473	pan_gene_20652	Glutamate;Height_per_day_(until_flowering)	Boxcox-transformed_leaf_angle;Height_per_day_(until_flowering);Plant_height	1	0	0	0	1	1	1	0	0	1	0	0	0	1	1	1	0	0	1	1	0	1	0	1	0	1	13	near-core
pan_gene_19473	pan_gene_21560	Glutamate;Height_per_day_(until_flowering)	Height_above_ear;Height_per_day_(until_flowering);Plant_height	1	1	1	1	1	1	1	1	1	1	1	1	1	1	1	0	1	1	1	1	1	1	1	0	1	1	24	core
pan_gene_19473	pan_gene_21971	Glutamate;Height_per_day_(until_flowering)	Ear_height;Height_per_day_(until_flowering)	0	0	0	0	1	0	0	1	0	0	0	0	0	0	1	0	0	0	1	0	0	1	1	1	0	1	8	dispensable
pan_gene_19473	pan_gene_30023	Glutamate;Height_per_day_(until_flowering)	Height_per_day_(until_flowering)	1	0	0	0	0	1	0	0	0	1	0	1	0	0	1	1	0	0	0	0	0	0	0	0	0	0	6	dispensable
pan_gene_19473	pan_gene_30046	Glutamate;Height_per_day_(until_flowering)	Height_per_day_(until_flowering);Leaf_length	1	1	0	1	1	0	0	1	1	1	0	1	0	1	1	1	1	0	1	1	1	1	1	0	0	1	18	near-core
pan_gene_19473	pan_gene_3780	Glutamate;Height_per_day_(until_flowering)	Average_internode_length_(above_ear);Boxcox-transformed_leaf_angle;Height_per_day_(until_flowering);Leaf_length	1	0	0	0	0	1	1	0	0	0	1	1	0	0	0	0	0	0	0	0	0	1	1	0	0	0	7	dispensable
pan_gene_19473	pan_gene_61596	Glutamate;Height_per_day_(until_flowering)	Height_per_day_(until_flowering)	1	0	0	0	1	0	0	0	0	0	0	0	0	0	0	0	0	0	0	0	0	1	0	1	0	0	4	dispensable
pan_gene_19473	pan_gene_7928	Glutamate;Height_per_day_(until_flowering)	Height_per_day_(until_flowering);PCA_of_metabolites:_PC2	1	0	0	1	0	1	1	0	1	1	1	1	0	1	0	0	0	0	0	1	0	0	0	0	0	0	10	dispensable
pan_gene_19473	pan_gene_8089	Glutamate;Height_per_day_(until_flowering)	Ear_row_number;Height_per_day_(until_flowering);Leaf_length	1	0	0	0	1	0	0	0	0	1	0	0	0	0	0	1	0	0	1	0	0	0	0	0	0	0	5	dispensable
pan_gene_19473	pan_gene_927	Glutamate;Height_per_day_(until_flowering)	Average_internode_length_(whole_plant);Cob_diameter;Height_per_day_(until_flowering)	1	0	0	1	0	1	0	0	1	1	0	0	0	1	1	1	1	0	1	0	1	1	0	0	1	0	13	near-core
pan_gene_20063	pan_gene_8038	Ear_height;Height_per_day_(until_flowering);Plant_height	Height_per_day_(until_flowering);Plant_height	1	0	0	0	0	0	0	0	0	0	0	0	0	0	0	0	0	0	0	0	0	0	0	0	0	0	1	private
pan_gene_201	pan_gene_32786	Boxcox-transformed_leaf_angle;Height_per_day_(until_flowering);Starch	Average_internode_length_(above_ear);Ear_height;Height_per_day_(until_flowering);Plant_height	0	0	0	0	0	0	0	1	0	0	0	0	0	0	0	0	0	0	0	0	0	0	0	0	0	1	2	dispensable
pan_gene_201	pan_gene_9043	Boxcox-transformed_leaf_angle;Height_per_day_(until_flowering);Starch	Average_internode_length_(below_ear);Average_internode_length_(whole_plant);Height_per_day_(until_flowering);Plant_height	0	0	0	0	0	0	0	0	0	0	0	0	0	0	1	0	0	0	0	0	0	0	0	0	0	0	1	private
pan_gene_202	pan_gene_25047	Height_per_day_(until_flowering);Plant_height	Ear_height;Height_per_day_(until_flowering);Plant_height	1	1	0	1	1	0	0	1	0	1	1	0	1	1	0	1	0	0	0	1	0	0	1	1	0	1	14	near-core
pan_gene_202	pan_gene_29988	Height_per_day_(until_flowering);Plant_height	Height_per_day_(until_flowering);Southern_leaf_blight	1	0	1	1	0	0	0	0	1	0	1	0	1	0	0	1	0	1	0	0	0	0	1	1	0	0	10	dispensable
pan_gene_202	pan_gene_29995	Height_per_day_(until_flowering);Plant_height	Ear_height;Height_per_day_(until_flowering)	1	0	1	1	1	0	1	1	1	0	1	0	1	1	0	1	0	0	0	0	0	0	0	0	1	0	12	near-core
pan_gene_202	pan_gene_30044	Height_per_day_(until_flowering);Plant_height	100_Kernel_weight;Cob_diameter;Height_per_day_(until_flowering)	1	1	0	0	1	0	0	0	1	0	0	0	1	0	0	0	0	1	0	1	0	0	1	0	0	0	8	dispensable
pan_gene_202	pan_gene_32762	Height_per_day_(until_flowering);Plant_height	Chlorophyll_A;Ear_height;Height_per_day_(until_flowering);Nodes_per_plant;Plant_height	1	1	1	1	0	0	1	1	1	1	1	0	1	1	0	1	0	1	1	0	0	0	1	1	0	0	16	near-core
pan_gene_202	pan_gene_5047	Height_per_day_(until_flowering);Plant_height	Average_internode_length_(above_ear);Height_above_ear;Height_per_day_(until_flowering);Plant_height	1	0	1	1	1	0	0	0	1	1	0	0	0	1	0	1	0	0	0	0	0	0	1	0	1	0	10	dispensable
pan_gene_20402	pan_gene_20684	Height_per_day_(until_flowering)	Height_per_day_(until_flowering)	1	0	1	0	1	1	1	1	1	1	1	1	0	1	0	1	1	1	0	0	0	1	0	0	1	1	17	near-core
pan_gene_20402	pan_gene_22807	Height_per_day_(until_flowering)	Height_above_ear;Height_per_day_(until_flowering);Plant_height	1	0	1	0	1	0	1	1	1	1	1	1	1	1	1	1	1	1	0	1	1	0	0	0	0	1	18	near-core
pan_gene_20628	pan_gene_20678	Height_per_day_(until_flowering)	Average_internode_length_(whole_plant);Ear_height;Height_per_day_(until_flowering);Plant_height	1	0	0	0	0	0	0	0	0	0	0	0	1	0	0	0	0	0	0	0	0	0	0	0	0	0	2	dispensable
pan_gene_20628	pan_gene_25464	Height_per_day_(until_flowering)	Cob_diameter;Height_above_ear;Height_per_day_(until_flowering);Plant_height	1	1	0	1	0	0	0	0	0	0	0	0	0	0	1	0	0	0	0	0	0	0	1	0	0	0	5	dispensable
pan_gene_20628	pan_gene_32567	Height_per_day_(until_flowering)	Height_above_ear;Height_per_day_(until_flowering);Nodes_above_ear;Nodes_per_plant;PCA_of_metabolites:_PC2	1	0	0	0	0	0	0	0	0	0	0	0	0	0	0	0	0	0	0	0	0	0	0	0	0	0	1	private
pan_gene_20628	pan_gene_32780	Height_per_day_(until_flowering)	Average_internode_length_(above_ear);Average_internode_length_(below_ear);Ear_height;Glutamate;Height_per_day_(until_flowering);Leaf_length;Plant_height;Starch	1	0	0	0	0	0	0	0	0	0	0	0	0	0	0	0	0	0	0	0	0	0	0	0	0	0	1	private
pan_gene_20628	pan_gene_9081	Height_per_day_(until_flowering)	Average_internode_length_(whole_plant);Ear_height;Height_per_day_(until_flowering);Plant_height	1	0	1	1	0	0	0	1	1	0	0	0	1	0	0	0	1	0	0	0	0	0	1	0	1	0	9	dispensable
pan_gene_20641	pan_gene_7849	Height_per_day_(until_flowering);Plant_height;Stalk_strength;Tassel_branch_number	Anthesis-silking_interval;Average_internode_length_(whole_plant);Cob_diameter;Height_per_day_(until_flowering)	0	0	0	0	0	0	0	1	0	0	0	0	0	0	0	0	0	0	0	0	0	0	1	0	0	0	2	dispensable
pan_gene_20648	pan_gene_32148	Height_per_day_(until_flowering)	Ear_height;Height_per_day_(until_flowering)	1	0	0	0	0	0	0	0	0	0	0	0	0	0	0	0	0	0	0	0	0	0	0	0	0	0	1	private
pan_gene_20648	pan_gene_687	Height_per_day_(until_flowering)	Height_per_day_(until_flowering);Plant_height	1	0	0	0	0	0	0	0	0	0	0	0	0	0	0	0	0	0	0	0	0	0	0	0	0	0	1	private
pan_gene_20652	pan_gene_21929	Boxcox-transformed_leaf_angle;Height_per_day_(until_flowering);Plant_height	Chlorophyll_A;Height_per_day_(until_flowering);Photoperiod_Growing-degree_days_to_silk;Plant_height	1	1	1	1	1	0	0	1	1	1	1	1	0	1	1	1	1	1	0	1	1	0	0	0	0	1	18	near-core
pan_gene_20652	pan_gene_21971	Boxcox-transformed_leaf_angle;Height_per_day_(until_flowering);Plant_height	Ear_height;Height_per_day_(until_flowering)	0	1	0	0	0	0	0	0	0	0	0	1	0	0	1	0	0	0	0	1	1	1	1	1	1	1	10	dispensable
pan_gene_20652	pan_gene_23996	Boxcox-transformed_leaf_angle;Height_per_day_(until_flowering);Plant_height	Ear_height;Height_per_day_(until_flowering);Plant_height	1	1	0	1	1	1	1	0	0	1	1	1	1	0	1	1	1	1	1	0	1	0	0	0	0	1	17	near-core
pan_gene_20652	pan_gene_30023	Boxcox-transformed_leaf_angle;Height_per_day_(until_flowering);Plant_height	Height_per_day_(until_flowering)	1	0	1	0	0	1	0	0	1	1	1	1	0	1	1	1	0	1	0	1	1	0	1	0	0	1	15	near-core
pan_gene_20652	pan_gene_30046	Boxcox-transformed_leaf_angle;Height_per_day_(until_flowering);Plant_height	Height_per_day_(until_flowering);Leaf_length	1	1	1	0	1	1	1	1	1	1	1	1	1	1	0	1	1	0	0	1	0	1	0	1	1	1	20	core
pan_gene_20652	pan_gene_32171	Boxcox-transformed_leaf_angle;Height_per_day_(until_flowering);Plant_height	Height_per_day_(until_flowering);Plant_height	1	1	0	0	1	0	1	0	1	1	0	1	0	1	1	1	0	0	1	1	0	1	1	1	1	0	16	near-core
pan_gene_20652	pan_gene_32783	Boxcox-transformed_leaf_angle;Height_per_day_(until_flowering);Plant_height	Average_internode_length_(above_ear);Average_internode_length_(whole_plant);Height_per_day_(until_flowering);Leaf_length;Plant_height	1	0	0	0	1	0	0	0	0	0	0	0	0	0	0	0	0	0	0	0	0	0	0	0	0	0	2	dispensable
pan_gene_20652	pan_gene_409	Boxcox-transformed_leaf_angle;Height_per_day_(until_flowering);Plant_height	Average_internode_length_(above_ear);Average_internode_length_(whole_plant);Height_per_day_(until_flowering);Nodes_per_plant;Plant_height	1	0	1	1	1	0	1	0	1	1	1	1	1	0	1	1	1	0	0	1	1	0	0	0	0	1	16	near-core
pan_gene_20652	pan_gene_4426	Boxcox-transformed_leaf_angle;Height_per_day_(until_flowering);Plant_height	Height_per_day_(until_flowering);Southern_leaf_blight	1	1	1	1	1	0	1	1	1	1	0	1	1	1	1	0	1	1	0	1	1	0	1	1	0	1	20	core
pan_gene_20652	pan_gene_61596	Boxcox-transformed_leaf_angle;Height_per_day_(until_flowering);Plant_height	Height_per_day_(until_flowering)	1	0	1	0	1	0	0	0	0	0	0	0	1	0	0	0	1	0	0	1	1	1	0	1	1	0	10	dispensable
pan_gene_20652	pan_gene_8089	Boxcox-transformed_leaf_angle;Height_per_day_(until_flowering);Plant_height	Ear_row_number;Height_per_day_(until_flowering);Leaf_length	1	1	0	0	1	0	0	0	0	1	0	1	1	1	1	1	1	1	1	1	1	0	1	0	0	1	16	near-core
pan_gene_20652	pan_gene_927	Boxcox-transformed_leaf_angle;Height_per_day_(until_flowering);Plant_height	Average_internode_length_(whole_plant);Cob_diameter;Height_per_day_(until_flowering)	1	1	0	0	1	1	1	1	1	1	1	1	1	1	1	1	1	0	0	1	1	0	0	1	0	1	19	near-core
pan_gene_20670	pan_gene_30316	Average_internode_length_(whole_plant);Height_per_day_(until_flowering);Plant_height	Average_internode_length_(whole_plant);Height_per_day_(until_flowering)	1	0	0	0	1	0	0	0	0	1	0	1	0	0	0	0	0	0	0	0	0	0	0	0	0	0	4	dispensable
pan_gene_20670	pan_gene_5051	Average_internode_length_(whole_plant);Height_per_day_(until_flowering);Plant_height	Average_internode_length_(above_ear);Average_internode_length_(whole_plant);Ear_height;Height_per_day_(until_flowering);Plant_height	1	0	1	0	1	0	1	0	1	1	1	1	0	0	1	0	0	0	0	1	0	0	1	1	0	0	12	near-core
pan_gene_20670	pan_gene_5263	Average_internode_length_(whole_plant);Height_per_day_(until_flowering);Plant_height	Fructose;Height_per_day_(until_flowering)	1	1	1	0	1	1	1	0	1	0	1	1	0	0	1	0	0	0	0	0	0	0	1	0	0	1	12	near-core
pan_gene_20670	pan_gene_9059	Average_internode_length_(whole_plant);Height_per_day_(until_flowering);Plant_height	Height_per_day_(until_flowering);Plant_height	0	0	0	0	0	0	0	0	0	0	0	1	0	0	1	0	0	0	0	0	0	0	0	0	0	0	2	dispensable
pan_gene_20680	pan_gene_32810	Height_per_day_(until_flowering)	Average_internode_length_(above_ear);Height_per_day_(until_flowering);Nitrate;Tassel_branch_number	1	0	0	0	0	0	0	0	0	0	0	0	0	0	0	0	0	0	0	0	0	0	0	0	0	0	1	private
pan_gene_20680	pan_gene_9214	Height_per_day_(until_flowering)	Height_per_day_(until_flowering);PCA_of_metabolites:_PC2;Southern_leaf_blight;Starch	1	0	0	0	0	0	0	0	0	0	0	0	0	0	0	0	0	0	0	0	0	0	0	0	0	0	1	private
pan_gene_20681	pan_gene_21929	Height_per_day_(until_flowering);Plant_height	Chlorophyll_A;Height_per_day_(until_flowering);Photoperiod_Growing-degree_days_to_silk;Plant_height	1	0	0	0	1	1	0	1	0	1	1	1	0	0	1	1	0	0	0	0	0	1	0	0	1	0	11	near-core
pan_gene_20681	pan_gene_23996	Height_per_day_(until_flowering);Plant_height	Ear_height;Height_per_day_(until_flowering);Plant_height	1	1	0	0	0	0	0	1	0	0	0	1	0	1	0	0	1	0	0	0	0	0	0	0	0	0	6	dispensable
pan_gene_20681	pan_gene_32786	Height_per_day_(until_flowering);Plant_height	Average_internode_length_(above_ear);Ear_height;Height_per_day_(until_flowering);Plant_height	0	0	0	0	1	0	0	1	1	0	0	0	0	1	0	0	0	1	0	0	1	0	0	0	0	1	7	dispensable
pan_gene_20681	pan_gene_4426	Height_per_day_(until_flowering);Plant_height	Height_per_day_(until_flowering);Southern_leaf_blight	1	0	0	0	1	1	0	1	0	1	1	1	0	0	1	1	0	0	0	1	0	1	0	0	1	0	12	near-core
pan_gene_20681	pan_gene_9043	Height_per_day_(until_flowering);Plant_height	Average_internode_length_(below_ear);Average_internode_length_(whole_plant);Height_per_day_(until_flowering);Plant_height	0	0	0	0	0	0	0	0	0	0	0	0	0	0	0	1	0	0	0	0	0	0	0	0	0	0	1	private
pan_gene_20681	pan_gene_9214	Height_per_day_(until_flowering);Plant_height	Height_per_day_(until_flowering);PCA_of_metabolites:_PC2;Southern_leaf_blight;Starch	1	0	1	0	0	0	0	0	0	0	0	0	0	0	0	0	0	0	0	0	0	0	0	0	0	0	2	dispensable
pan_gene_20681	pan_gene_9228	Height_per_day_(until_flowering);Plant_height	Height_per_day_(until_flowering);Southern_leaf_blight	0	0	0	0	0	1	0	0	0	1	0	0	0	1	0	0	1	0	0	0	1	0	0	0	0	0	5	dispensable
pan_gene_20684	pan_gene_22807	Height_per_day_(until_flowering)	Height_above_ear;Height_per_day_(until_flowering);Plant_height	1	1	1	1	1	0	0	1	1	1	1	1	1	1	0	1	1	1	0	0	0	0	0	0	0	1	16	near-core
pan_gene_20684	pan_gene_2573	Height_per_day_(until_flowering)	Height_above_ear;Height_per_day_(until_flowering);Nodes_per_plant;Northern_Leaf_Blight;Plant_height	1	1	1	1	1	0	0	1	0	0	1	0	1	0	0	1	1	0	0	0	0	0	0	0	1	0	11	near-core
pan_gene_20684	pan_gene_3888	Height_per_day_(until_flowering)	Average_internode_length_(whole_plant);Height_per_day_(until_flowering)	1	1	1	1	1	0	1	1	1	1	1	1	1	1	0	1	1	1	0	0	0	0	0	0	1	0	17	near-core
pan_gene_20688	pan_gene_6109	Height_per_day_(until_flowering)	Average_internode_length_(below_ear);Height_per_day_(until_flowering)	1	0	0	0	0	0	0	0	0	0	0	1	0	0	0	0	0	0	0	0	0	0	0	0	1	0	3	dispensable
pan_gene_20820	pan_gene_31044	Average_internode_length_(whole_plant);Height_per_day_(until_flowering)	Boxcox-transformed_leaf_angle;Ear_height;Height_per_day_(until_flowering)	1	0	0	0	0	0	0	0	0	0	1	0	0	0	1	0	0	0	1	1	1	0	0	0	0	0	6	dispensable
pan_gene_20820	pan_gene_7312	Average_internode_length_(whole_plant);Height_per_day_(until_flowering)	Height_per_day_(until_flowering)	1	0	0	0	0	0	0	1	0	0	1	1	0	0	1	0	0	0	0	0	1	0	0	0	0	1	7	dispensable
pan_gene_210	pan_gene_2803	Height_per_day_(until_flowering);Nodes_above_ear	Height_above_ear;Height_per_day_(until_flowering);Nodes_to_ear;Plant_height	0	0	0	0	0	1	0	1	0	0	0	0	0	0	0	0	0	0	1	1	0	0	0	0	0	0	4	dispensable
pan_gene_211	pan_gene_30806	Height_per_day_(until_flowering);Nodes_above_ear;Nodes_per_plant;Plant_height;Ratio_of_ear_height_to_total_height	Ear_height;Height_per_day_(until_flowering)	1	0	0	0	0	0	0	0	0	0	0	0	0	0	0	0	0	0	0	0	0	0	0	0	0	0	1	private
pan_gene_211	pan_gene_5140	Height_per_day_(until_flowering);Nodes_above_ear;Nodes_per_plant;Plant_height;Ratio_of_ear_height_to_total_height	Height_per_day_(until_flowering)	1	0	0	0	0	0	0	0	0	0	0	0	0	0	0	0	0	0	0	0	0	0	0	0	0	0	1	private
pan_gene_21560	pan_gene_2620	Height_above_ear;Height_per_day_(until_flowering);Plant_height	Days_to_anthesis;Height_per_day_(until_flowering);Plant_height	1	0	0	0	0	1	0	0	1	0	0	0	0	0	0	1	1	0	1	0	1	1	0	0	0	1	9	dispensable
pan_gene_21560	pan_gene_30023	Height_above_ear;Height_per_day_(until_flowering);Plant_height	Height_per_day_(until_flowering)	1	0	0	0	0	0	0	0	0	1	0	1	0	0	1	1	0	0	1	1	0	0	0	0	0	0	7	dispensable
pan_gene_21560	pan_gene_30046	Height_above_ear;Height_per_day_(until_flowering);Plant_height	Height_per_day_(until_flowering);Leaf_length	1	1	1	1	1	0	1	0	1	1	0	1	0	1	1	1	0	0	1	1	1	1	1	1	1	0	19	near-core
pan_gene_21560	pan_gene_3780	Height_above_ear;Height_per_day_(until_flowering);Plant_height	Average_internode_length_(above_ear);Boxcox-transformed_leaf_angle;Height_per_day_(until_flowering);Leaf_length	1	0	0	0	0	1	0	0	1	0	1	1	0	1	0	0	0	0	1	0	1	1	0	0	0	1	10	dispensable
pan_gene_21560	pan_gene_6072	Height_above_ear;Height_per_day_(until_flowering);Plant_height	Height_per_day_(until_flowering);Nodes_above_ear	0	1	0	1	0	1	1	1	0	1	1	1	1	0	0	1	1	1	0	1	1	1	0	1	0	1	17	near-core
pan_gene_21560	pan_gene_7928	Height_above_ear;Height_per_day_(until_flowering);Plant_height	Height_per_day_(until_flowering);PCA_of_metabolites:_PC2	1	0	0	1	0	1	0	0	1	1	1	1	0	1	0	1	0	0	1	1	1	0	0	1	0	1	14	near-core
pan_gene_21560	pan_gene_821	Height_above_ear;Height_per_day_(until_flowering);Plant_height	Height_per_day_(until_flowering)	1	1	1	1	0	1	1	1	1	0	1	0	1	1	0	1	1	1	1	1	1	1	1	1	0	1	21	core
pan_gene_21676	pan_gene_25047	Height_per_day_(until_flowering);Plant_height	Ear_height;Height_per_day_(until_flowering);Plant_height	1	1	1	1	1	1	1	1	0	1	1	1	1	1	1	1	0	1	1	1	1	1	1	1	1	1	24	core
pan_gene_21809	pan_gene_25479	Height_per_day_(until_flowering)	Ear_height;Height_per_day_(until_flowering)	1	0	1	0	0	1	1	0	1	0	1	0	1	0	0	0	0	0	0	1	1	1	0	0	0	0	10	dispensable
pan_gene_21809	pan_gene_25482	Height_per_day_(until_flowering)	Height_per_day_(until_flowering)	0	0	1	0	0	0	0	0	0	0	1	0	1	0	0	1	0	1	0	0	1	0	0	0	0	0	6	dispensable
pan_gene_21809	pan_gene_2623	Height_per_day_(until_flowering)	Height_per_day_(until_flowering);Plant_height;Tassel_branch_number;Tassel_length	1	0	1	0	0	0	1	0	0	0	0	0	0	0	0	0	0	1	0	0	0	1	0	1	0	0	6	dispensable
pan_gene_21809	pan_gene_30807	Height_per_day_(until_flowering)	Ear_height;Height_per_day_(until_flowering)	1	0	0	0	0	1	0	0	0	1	0	0	0	0	0	0	0	0	0	0	1	0	0	0	0	0	4	dispensable
pan_gene_21809	pan_gene_3422	Height_per_day_(until_flowering)	Chlorophyll_B;Height_above_ear;Height_per_day_(until_flowering)	1	0	1	1	0	0	1	1	0	1	0	1	1	0	0	1	1	0	1	1	1	1	0	0	0	1	15	near-core
pan_gene_21809	pan_gene_3487	Height_per_day_(until_flowering)	Average_internode_length_(whole_plant);Height_above_ear;Height_per_day_(until_flowering);Plant_height	1	0	0	0	0	0	0	0	0	1	0	0	0	0	0	0	0	0	0	0	0	0	0	0	0	0	2	dispensable
pan_gene_21809	pan_gene_4346	Height_per_day_(until_flowering)	Ear_row_number;Height_per_day_(until_flowering);Leaf_width	0	0	0	0	0	0	0	0	0	1	0	0	0	0	0	0	0	0	0	0	0	0	0	0	0	0	1	private
pan_gene_21809	pan_gene_4417	Height_per_day_(until_flowering)	Height_per_day_(until_flowering);Leaf_width	1	0	0	0	0	0	0	0	0	0	0	0	0	0	0	0	0	0	0	0	0	0	0	0	0	0	1	private
pan_gene_21809	pan_gene_6400	Height_per_day_(until_flowering)	Height_per_day_(until_flowering);Leaf_width	0	1	0	1	1	1	1	1	1	1	1	1	1	0	0	1	1	1	0	0	1	1	0	0	0	0	16	near-core
pan_gene_21809	pan_gene_7947	Height_per_day_(until_flowering)	Height_per_day_(until_flowering)	1	0	0	0	0	0	0	0	0	0	1	1	0	0	0	1	0	0	1	0	0	1	0	0	0	0	6	dispensable
pan_gene_21809	pan_gene_9207	Height_per_day_(until_flowering)	100_Kernel_weight;Height_per_day_(until_flowering)	0	0	0	0	0	0	0	0	0	1	0	0	0	0	0	0	0	0	1	1	0	0	0	0	0	0	3	dispensable
pan_gene_21829	pan_gene_22456	Height_per_day_(until_flowering)	Height_per_day_(until_flowering);Plant_height	1	0	0	0	0	0	0	0	0	0	0	0	0	0	0	0	0	0	0	0	0	1	0	0	0	0	2	dispensable
pan_gene_21829	pan_gene_4207	Height_per_day_(until_flowering)	Days_to_silk;Height_per_day_(until_flowering);Ratio_of_ear_height_to_total_height	1	0	0	0	0	0	0	0	0	0	0	1	0	0	0	0	0	0	0	1	1	0	0	0	1	0	5	dispensable
pan_gene_21929	pan_gene_21971	Chlorophyll_A;Height_per_day_(until_flowering);Photoperiod_Growing-degree_days_to_silk;Plant_height	Ear_height;Height_per_day_(until_flowering)	0	0	0	0	0	0	0	0	0	0	0	0	0	0	0	0	0	0	0	0	0	0	1	0	0	0	1	private
pan_gene_21929	pan_gene_23996	Chlorophyll_A;Height_per_day_(until_flowering);Photoperiod_Growing-degree_days_to_silk;Plant_height	Ear_height;Height_per_day_(until_flowering);Plant_height	1	1	1	1	1	0	1	1	0	1	1	1	1	0	0	1	1	1	1	1	1	0	0	1	0	1	19	near-core
pan_gene_21929	pan_gene_32171	Chlorophyll_A;Height_per_day_(until_flowering);Photoperiod_Growing-degree_days_to_silk;Plant_height	Height_per_day_(until_flowering);Plant_height	1	1	0	0	1	1	1	0	0	1	0	0	1	1	0	1	0	0	0	0	0	0	0	0	0	0	9	dispensable
pan_gene_21929	pan_gene_32783	Chlorophyll_A;Height_per_day_(until_flowering);Photoperiod_Growing-degree_days_to_silk;Plant_height	Average_internode_length_(above_ear);Average_internode_length_(whole_plant);Height_per_day_(until_flowering);Leaf_length;Plant_height	1	0	0	0	1	0	0	0	1	1	1	0	0	0	1	1	0	0	1	0	0	1	1	1	0	1	12	near-core
pan_gene_21929	pan_gene_409	Chlorophyll_A;Height_per_day_(until_flowering);Photoperiod_Growing-degree_days_to_silk;Plant_height	Average_internode_length_(above_ear);Average_internode_length_(whole_plant);Height_per_day_(until_flowering);Nodes_per_plant;Plant_height	1	1	1	1	1	1	1	1	1	1	1	1	1	1	1	1	1	1	1	1	1	0	0	1	0	1	23	core
pan_gene_21929	pan_gene_4426	Chlorophyll_A;Height_per_day_(until_flowering);Photoperiod_Growing-degree_days_to_silk;Plant_height	Height_per_day_(until_flowering);Southern_leaf_blight	1	1	1	0	1	1	1	1	1	1	1	1	1	1	1	1	1	1	1	1	1	1	1	1	1	1	25	core
pan_gene_21929	pan_gene_61596	Chlorophyll_A;Height_per_day_(until_flowering);Photoperiod_Growing-degree_days_to_silk;Plant_height	Height_per_day_(until_flowering)	1	0	1	0	1	1	0	0	0	0	0	0	0	0	0	0	0	0	0	0	0	0	0	0	0	0	4	dispensable
pan_gene_21929	pan_gene_9228	Chlorophyll_A;Height_per_day_(until_flowering);Photoperiod_Growing-degree_days_to_silk;Plant_height	Height_per_day_(until_flowering);Southern_leaf_blight	0	0	0	1	0	1	0	0	0	1	0	0	1	0	0	0	0	0	0	0	0	0	0	0	0	0	4	dispensable
pan_gene_21929	pan_gene_927	Chlorophyll_A;Height_per_day_(until_flowering);Photoperiod_Growing-degree_days_to_silk;Plant_height	Average_internode_length_(whole_plant);Cob_diameter;Height_per_day_(until_flowering)	1	1	0	0	1	0	1	1	0	1	1	0	1	1	1	1	0	0	1	0	1	0	1	0	0	1	15	near-core
pan_gene_21971	pan_gene_23996	Ear_height;Height_per_day_(until_flowering)	Ear_height;Height_per_day_(until_flowering);Plant_height	0	0	0	0	0	1	0	0	0	0	0	1	0	0	1	0	0	0	1	0	0	0	0	1	0	0	5	dispensable
pan_gene_21971	pan_gene_30046	Ear_height;Height_per_day_(until_flowering)	Height_per_day_(until_flowering);Leaf_length	0	1	1	0	0	1	1	1	1	0	0	0	1	0	1	0	0	1	1	1	0	0	0	1	0	1	13	near-core
pan_gene_21971	pan_gene_32171	Ear_height;Height_per_day_(until_flowering)	Height_per_day_(until_flowering);Plant_height	0	0	0	0	0	0	0	0	0	0	0	0	0	0	0	0	0	0	0	0	0	1	1	1	0	0	3	dispensable
pan_gene_21971	pan_gene_409	Ear_height;Height_per_day_(until_flowering)	Average_internode_length_(above_ear);Average_internode_length_(whole_plant);Height_per_day_(until_flowering);Nodes_per_plant;Plant_height	0	0	0	0	0	0	0	0	0	0	0	0	0	0	0	0	0	0	0	0	0	0	1	0	0	0	1	private
pan_gene_21971	pan_gene_4426	Ear_height;Height_per_day_(until_flowering)	Height_per_day_(until_flowering);Southern_leaf_blight	0	0	0	0	0	0	0	0	0	0	0	0	0	0	1	0	0	0	0	0	0	0	1	0	0	1	3	dispensable
pan_gene_21971	pan_gene_61596	Ear_height;Height_per_day_(until_flowering)	Height_per_day_(until_flowering)	0	0	1	1	1	1	0	0	1	0	0	0	0	0	0	0	1	0	0	1	1	1	0	1	1	1	12	near-core
pan_gene_21971	pan_gene_7715	Ear_height;Height_per_day_(until_flowering)	Average_internode_length_(below_ear);Average_internode_length_(whole_plant);Ear_height;Height_per_day_(until_flowering);Plant_height	0	1	0	0	0	0	0	0	0	0	0	1	0	0	1	0	0	0	1	0	0	0	1	1	0	0	6	dispensable
pan_gene_21971	pan_gene_927	Ear_height;Height_per_day_(until_flowering)	Average_internode_length_(whole_plant);Cob_diameter;Height_per_day_(until_flowering)	0	0	0	0	0	0	0	0	0	0	0	0	0	0	0	0	0	0	0	0	0	0	1	1	0	0	2	dispensable
pan_gene_22456	pan_gene_2382	Height_per_day_(until_flowering);Plant_height	Height_above_ear;Height_per_day_(until_flowering)	1	0	1	0	1	1	1	1	1	0	1	1	0	0	1	1	1	0	1	0	1	1	1	0	1	1	18	near-core
pan_gene_22463	pan_gene_32566	Average_internode_length_(whole_plant);Height_per_day_(until_flowering)	Ear_row_number;Height_per_day_(until_flowering);Plant_height;Stalk_strength	1	1	1	0	0	0	1	1	1	0	1	0	0	0	0	0	0	0	1	1	0	0	1	1	1	0	12	near-core
pan_gene_22463	pan_gene_32567	Average_internode_length_(whole_plant);Height_per_day_(until_flowering)	Height_above_ear;Height_per_day_(until_flowering);Nodes_above_ear;Nodes_per_plant;PCA_of_metabolites:_PC2	1	0	0	0	0	0	0	0	0	0	0	1	0	0	0	0	0	0	0	0	0	0	0	0	0	0	2	dispensable
pan_gene_22463	pan_gene_32780	Average_internode_length_(whole_plant);Height_per_day_(until_flowering)	Average_internode_length_(above_ear);Average_internode_length_(below_ear);Ear_height;Glutamate;Height_per_day_(until_flowering);Leaf_length;Plant_height;Starch	1	0	0	0	0	0	0	0	0	0	0	0	0	0	0	0	0	1	0	0	0	0	0	0	0	1	3	dispensable
pan_gene_22771	pan_gene_30319	Height_per_day_(until_flowering);Nodes_to_ear	Height_above_ear;Height_per_day_(until_flowering)	1	0	0	0	0	1	0	0	0	0	0	0	0	0	0	0	0	0	0	0	0	0	0	0	0	0	2	dispensable
pan_gene_22807	pan_gene_2573	Height_above_ear;Height_per_day_(until_flowering);Plant_height	Height_above_ear;Height_per_day_(until_flowering);Nodes_per_plant;Northern_Leaf_Blight;Plant_height	1	1	1	1	0	0	0	1	0	0	1	1	1	1	0	1	0	0	0	1	1	0	0	1	0	1	14	near-core
pan_gene_22807	pan_gene_30044	Height_above_ear;Height_per_day_(until_flowering);Plant_height	100_Kernel_weight;Cob_diameter;Height_per_day_(until_flowering)	1	1	0	0	0	0	1	0	1	1	1	1	0	1	1	0	0	0	1	0	0	0	0	0	1	0	11	near-core
pan_gene_22807	pan_gene_3888	Height_above_ear;Height_per_day_(until_flowering);Plant_height	Average_internode_length_(whole_plant);Height_per_day_(until_flowering)	1	1	1	1	1	0	1	1	1	1	0	1	0	1	0	1	1	0	0	1	0	0	0	0	0	0	14	near-core
pan_gene_22810	pan_gene_24508	Height_per_day_(until_flowering)	Ear_height;Height_per_day_(until_flowering);Plant_height	1	0	0	0	0	0	0	0	0	1	0	0	1	0	1	0	0	1	0	0	0	0	1	0	0	1	7	dispensable
pan_gene_22810	pan_gene_24977	Height_per_day_(until_flowering)	Days_to_silk;Height_per_day_(until_flowering)	1	0	1	1	1	0	0	0	0	0	0	0	0	0	0	0	0	0	0	0	0	0	0	0	0	0	4	dispensable
pan_gene_22810	pan_gene_30895	Height_per_day_(until_flowering)	Average_internode_length_(above_ear);Height_per_day_(until_flowering);Leaf_width;Nodes_per_plant;Northern_Leaf_Blight;Tassel_branch_number	1	0	0	0	1	0	0	0	0	0	0	0	0	0	0	0	0	0	0	0	0	0	0	0	0	0	2	dispensable
pan_gene_2290	pan_gene_30435	Average_internode_length_(whole_plant);Height_per_day_(until_flowering)	Height_per_day_(until_flowering);Plant_height	1	0	0	0	0	0	0	0	0	0	0	0	0	0	0	0	0	0	0	0	0	0	0	0	0	0	1	private
pan_gene_2382	pan_gene_5051	Height_above_ear;Height_per_day_(until_flowering)	Average_internode_length_(above_ear);Average_internode_length_(whole_plant);Ear_height;Height_per_day_(until_flowering);Plant_height	1	0	1	0	0	1	0	0	0	0	1	0	0	0	0	0	0	0	0	0	0	1	1	0	0	0	6	dispensable
pan_gene_2382	pan_gene_5263	Height_above_ear;Height_per_day_(until_flowering)	Fructose;Height_per_day_(until_flowering)	1	0	1	1	0	0	1	0	0	1	0	0	1	1	0	0	1	0	0	0	0	1	1	1	1	0	12	near-core
pan_gene_2382	pan_gene_9059	Height_above_ear;Height_per_day_(until_flowering)	Height_per_day_(until_flowering);Plant_height	0	0	0	1	1	1	1	0	0	0	0	1	1	1	0	0	0	1	0	0	0	0	0	0	0	0	8	dispensable
pan_gene_23989	pan_gene_30871	Height_per_day_(until_flowering);Plant_height	Height_per_day_(until_flowering);Starch	1	0	0	0	0	0	1	0	1	1	1	0	0	0	0	0	0	0	0	0	0	0	0	0	0	0	5	dispensable
pan_gene_23989	pan_gene_5051	Height_per_day_(until_flowering);Plant_height	Average_internode_length_(above_ear);Average_internode_length_(whole_plant);Ear_height;Height_per_day_(until_flowering);Plant_height	1	0	0	0	0	1	0	0	1	1	0	0	0	0	0	0	0	0	0	0	0	0	0	1	0	0	5	dispensable
pan_gene_23989	pan_gene_687	Height_per_day_(until_flowering);Plant_height	Height_per_day_(until_flowering);Plant_height	1	0	0	0	0	0	0	0	0	1	0	0	0	0	0	0	0	0	0	0	0	0	0	0	0	0	2	dispensable
pan_gene_23989	pan_gene_9046	Height_per_day_(until_flowering);Plant_height	Height_per_day_(until_flowering);Plant_height	1	0	0	0	0	0	0	0	0	0	0	0	0	0	0	0	0	0	0	0	0	0	0	0	0	0	1	private
pan_gene_23996	pan_gene_30036	Ear_height;Height_per_day_(until_flowering);Plant_height	100_Kernel_weight;Height_per_day_(until_flowering)	1	0	0	0	0	0	0	0	0	1	0	0	0	0	0	0	1	0	0	0	0	0	0	0	0	0	3	dispensable
pan_gene_23996	pan_gene_32171	Ear_height;Height_per_day_(until_flowering);Plant_height	Height_per_day_(until_flowering);Plant_height	1	0	0	0	1	0	1	0	0	1	0	1	0	0	0	1	0	0	0	0	0	0	0	0	0	0	6	dispensable
pan_gene_23996	pan_gene_409	Ear_height;Height_per_day_(until_flowering);Plant_height	Average_internode_length_(above_ear);Average_internode_length_(whole_plant);Height_per_day_(until_flowering);Nodes_per_plant;Plant_height	1	1	0	0	1	0	1	1	0	1	1	1	1	1	1	1	1	1	1	0	1	1	1	1	1	1	21	core
pan_gene_23996	pan_gene_4426	Ear_height;Height_per_day_(until_flowering);Plant_height	Height_per_day_(until_flowering);Southern_leaf_blight	1	1	1	0	1	0	1	1	0	1	1	1	1	0	0	1	1	1	0	1	1	0	0	0	0	1	16	near-core
pan_gene_23996	pan_gene_61596	Ear_height;Height_per_day_(until_flowering);Plant_height	Height_per_day_(until_flowering)	1	0	1	0	1	0	0	0	0	0	0	0	1	0	0	0	0	0	0	0	0	0	0	0	0	0	4	dispensable
pan_gene_23996	pan_gene_6432	Ear_height;Height_per_day_(until_flowering);Plant_height	Height_per_day_(until_flowering)	0	0	0	0	0	0	0	0	1	0	0	0	0	0	0	0	0	0	0	0	0	0	0	0	0	0	1	private
pan_gene_23996	pan_gene_7715	Ear_height;Height_per_day_(until_flowering);Plant_height	Average_internode_length_(below_ear);Average_internode_length_(whole_plant);Ear_height;Height_per_day_(until_flowering);Plant_height	1	1	1	0	1	0	1	1	1	1	1	1	1	0	1	1	1	1	1	1	1	1	0	0	0	1	20	core
pan_gene_23996	pan_gene_8089	Ear_height;Height_per_day_(until_flowering);Plant_height	Ear_row_number;Height_per_day_(until_flowering);Leaf_length	1	0	1	0	1	0	1	0	1	1	0	1	1	0	1	1	1	0	0	1	1	1	1	1	0	1	17	near-core
pan_gene_23999	pan_gene_32568	Average_internode_length_(above_ear);Average_internode_length_(whole_plant);Days_to_anthesis;Height_per_day_(until_flowering);Plant_height	Boxcox-transformed_leaf_angle;Height_above_ear;Height_per_day_(until_flowering);Nodes_above_ear;Nodes_per_plant;PCA_of_metabolites:_PC2	1	0	0	0	0	0	0	0	0	0	0	0	0	0	0	0	0	0	0	0	0	0	0	0	0	0	1	private
pan_gene_24161	pan_gene_32047	Height_above_ear;Height_per_day_(until_flowering)	Height_per_day_(until_flowering);Leaf_width	1	0	0	0	0	0	0	0	0	1	0	0	0	0	0	0	0	0	0	0	0	0	0	0	0	0	2	dispensable
pan_gene_24161	pan_gene_9036	Height_above_ear;Height_per_day_(until_flowering)	100_Kernel_weight;Average_internode_length_(whole_plant);Height_above_ear;Height_per_day_(until_flowering);Plant_height	1	0	0	0	0	0	0	0	0	0	0	1	0	0	1	0	0	0	1	0	0	1	1	1	0	1	8	dispensable
pan_gene_24257	pan_gene_25478	Height_per_day_(until_flowering)	Ear_height;Height_per_day_(until_flowering);Nodes_per_plant	1	0	0	0	0	1	0	0	0	0	0	0	0	0	1	0	0	0	0	0	0	0	0	0	0	0	3	dispensable
pan_gene_24329	pan_gene_8038	Average_internode_length_(whole_plant);Height_per_day_(until_flowering)	Height_per_day_(until_flowering);Plant_height	1	0	0	0	0	0	0	0	0	0	0	0	0	0	0	0	0	0	0	0	0	0	0	0	0	0	1	private
pan_gene_24329	pan_gene_822	Average_internode_length_(whole_plant);Height_per_day_(until_flowering)	Height_per_day_(until_flowering);Tassel_length	1	0	0	0	0	0	0	0	0	0	0	0	0	0	0	0	0	0	0	0	0	0	0	0	0	0	1	private
pan_gene_24391	pan_gene_7716	Boxcox-transformed_leaf_angle;Chlorophyll_B;Height_per_day_(until_flowering)	Average_internode_length_(below_ear);Average_internode_length_(whole_plant);Ear_height;Height_per_day_(until_flowering);Plant_height	1	0	1	0	0	0	0	0	0	0	0	0	0	0	0	0	0	0	0	0	0	0	0	0	0	0	2	dispensable
pan_gene_24508	pan_gene_24977	Ear_height;Height_per_day_(until_flowering);Plant_height	Days_to_silk;Height_per_day_(until_flowering)	1	0	0	0	0	0	0	0	0	0	1	0	1	0	0	0	1	0	0	0	0	1	0	0	0	1	6	dispensable
pan_gene_24508	pan_gene_26605	Ear_height;Height_per_day_(until_flowering);Plant_height	Ear_height;Height_per_day_(until_flowering);Plant_height	1	0	0	0	0	0	0	0	0	0	0	0	0	0	0	0	0	0	0	0	0	0	0	0	0	0	1	private
pan_gene_24508	pan_gene_766	Ear_height;Height_per_day_(until_flowering);Plant_height	Average_internode_length_(below_ear);Height_per_day_(until_flowering);Leaf_width	1	0	0	0	1	1	0	0	0	0	1	0	1	0	0	0	0	0	0	0	0	0	0	1	0	0	6	dispensable
pan_gene_24511	pan_gene_8088	Height_per_day_(until_flowering);Plant_height	Ear_row_number;Height_per_day_(until_flowering);Leaf_length;Malate	1	0	0	0	0	0	0	0	0	0	0	0	0	0	0	0	0	0	0	0	0	0	0	0	0	0	1	private
pan_gene_24747	pan_gene_25479	Average_internode_length_(whole_plant);Height_above_ear;Height_per_day_(until_flowering)	Ear_height;Height_per_day_(until_flowering)	1	0	0	0	1	1	1	0	1	1	1	1	1	0	1	0	0	1	0	0	0	0	0	0	1	0	12	near-core
pan_gene_24747	pan_gene_2623	Average_internode_length_(whole_plant);Height_above_ear;Height_per_day_(until_flowering)	Height_per_day_(until_flowering);Plant_height;Tassel_branch_number;Tassel_length	1	0	0	0	0	0	0	0	0	0	0	0	0	1	0	0	0	0	0	0	0	0	0	0	0	0	2	dispensable
pan_gene_24747	pan_gene_28883	Average_internode_length_(whole_plant);Height_above_ear;Height_per_day_(until_flowering)	Height_per_day_(until_flowering);Nodes_per_plant;Photoperiod_Growing-degree_days_to_silk;Photoperiod_growing-degree_days_to_anthesis;Ratio_of_ear_height_to_total_height	0	0	1	0	1	1	1	1	1	1	0	1	1	1	0	1	1	1	0	0	1	0	0	0	1	1	16	near-core
pan_gene_24747	pan_gene_30807	Average_internode_length_(whole_plant);Height_above_ear;Height_per_day_(until_flowering)	Ear_height;Height_per_day_(until_flowering)	1	0	0	0	0	1	0	0	0	0	0	0	0	0	0	0	0	0	0	0	0	0	0	0	0	0	2	dispensable
pan_gene_24747	pan_gene_31044	Average_internode_length_(whole_plant);Height_above_ear;Height_per_day_(until_flowering)	Boxcox-transformed_leaf_angle;Ear_height;Height_per_day_(until_flowering)	1	0	1	0	1	1	1	0	1	1	0	1	0	0	0	0	1	0	0	0	1	0	0	0	0	0	10	dispensable
pan_gene_24747	pan_gene_32047	Average_internode_length_(whole_plant);Height_above_ear;Height_per_day_(until_flowering)	Height_per_day_(until_flowering);Leaf_width	1	0	0	1	1	1	1	0	1	1	1	1	0	1	0	0	0	1	0	0	1	0	1	0	1	0	14	near-core
pan_gene_24747	pan_gene_6400	Average_internode_length_(whole_plant);Height_above_ear;Height_per_day_(until_flowering)	Height_per_day_(until_flowering);Leaf_width	0	0	0	0	0	1	0	0	1	0	1	0	0	1	0	0	0	0	0	0	0	0	0	0	0	0	4	dispensable
pan_gene_24747	pan_gene_7312	Average_internode_length_(whole_plant);Height_above_ear;Height_per_day_(until_flowering)	Height_per_day_(until_flowering)	1	0	1	0	0	1	0	0	1	1	1	1	0	1	1	0	0	1	1	0	1	1	1	0	1	0	15	near-core
pan_gene_24747	pan_gene_9036	Average_internode_length_(whole_plant);Height_above_ear;Height_per_day_(until_flowering)	100_Kernel_weight;Average_internode_length_(whole_plant);Height_above_ear;Height_per_day_(until_flowering);Plant_height	1	0	0	0	1	0	0	0	0	0	0	0	0	0	1	0	0	0	0	0	0	0	0	0	0	0	3	dispensable
pan_gene_24896	pan_gene_687	Height_per_day_(until_flowering)	Height_per_day_(until_flowering);Plant_height	1	0	0	0	0	1	0	0	0	0	0	1	0	0	0	1	0	0	0	0	0	0	0	0	0	1	5	dispensable
pan_gene_24977	pan_gene_25047	Days_to_silk;Height_per_day_(until_flowering)	Ear_height;Height_per_day_(until_flowering);Plant_height	1	1	1	1	0	0	1	0	1	1	1	1	1	1	0	1	1	1	0	0	1	1	0	0	0	0	16	near-core
pan_gene_24977	pan_gene_30044	Days_to_silk;Height_per_day_(until_flowering)	100_Kernel_weight;Cob_diameter;Height_per_day_(until_flowering)	1	1	1	0	1	0	0	1	1	0	1	1	1	0	0	1	0	0	1	1	1	1	0	0	0	0	14	near-core
pan_gene_25015	pan_gene_66772	Height_per_day_(until_flowering)	Glucose;Height_above_ear;Height_per_day_(until_flowering)	0	0	0	0	0	0	0	0	0	0	0	0	0	0	0	0	0	0	0	0	0	0	0	0	0	1	1	private
pan_gene_25047	pan_gene_30044	Ear_height;Height_per_day_(until_flowering);Plant_height	100_Kernel_weight;Cob_diameter;Height_per_day_(until_flowering)	1	1	1	0	1	1	1	0	1	0	1	1	1	1	0	1	1	0	1	1	1	1	1	0	1	1	20	core
pan_gene_25464	pan_gene_32566	Cob_diameter;Height_above_ear;Height_per_day_(until_flowering);Plant_height	Ear_row_number;Height_per_day_(until_flowering);Plant_height;Stalk_strength	1	1	1	1	0	0	1	1	1	0	1	1	1	1	0	1	1	1	0	1	1	0	1	1	0	0	18	near-core
pan_gene_25464	pan_gene_32567	Cob_diameter;Height_above_ear;Height_per_day_(until_flowering);Plant_height	Height_above_ear;Height_per_day_(until_flowering);Nodes_above_ear;Nodes_per_plant;PCA_of_metabolites:_PC2	1	0	0	0	0	0	0	0	0	0	0	0	1	0	0	0	0	0	0	0	0	0	0	0	0	0	2	dispensable
pan_gene_25464	pan_gene_32780	Cob_diameter;Height_above_ear;Height_per_day_(until_flowering);Plant_height	Average_internode_length_(above_ear);Average_internode_length_(below_ear);Ear_height;Glutamate;Height_per_day_(until_flowering);Leaf_length;Plant_height;Starch	1	0	0	0	0	0	0	0	0	0	0	0	0	1	0	0	0	0	0	0	0	0	0	0	0	1	3	dispensable
pan_gene_25464	pan_gene_68555	Cob_diameter;Height_above_ear;Height_per_day_(until_flowering);Plant_height	Cob_diameter;Height_per_day_(until_flowering);Northern_Leaf_Blight	1	0	0	0	0	0	0	0	0	0	0	0	0	0	0	0	1	0	0	0	0	0	0	0	0	0	2	dispensable
pan_gene_25464	pan_gene_9081	Cob_diameter;Height_above_ear;Height_per_day_(until_flowering);Plant_height	Average_internode_length_(whole_plant);Ear_height;Height_per_day_(until_flowering);Plant_height	1	1	1	1	1	1	1	0	1	1	1	0	0	1	1	1	0	1	1	1	0	1	1	1	0	0	19	near-core
pan_gene_25478	pan_gene_32472	Ear_height;Height_per_day_(until_flowering);Nodes_per_plant	Height_per_day_(until_flowering)	1	0	0	0	0	1	0	1	0	0	0	0	0	0	0	1	0	0	1	0	0	0	1	0	0	0	6	dispensable
pan_gene_25479	pan_gene_2623	Ear_height;Height_per_day_(until_flowering)	Height_per_day_(until_flowering);Plant_height;Tassel_branch_number;Tassel_length	1	0	1	0	0	0	0	0	0	0	0	0	0	1	0	1	0	0	0	0	0	1	0	0	0	0	5	dispensable
pan_gene_25479	pan_gene_32047	Ear_height;Height_per_day_(until_flowering)	Height_per_day_(until_flowering);Leaf_width	1	0	1	1	1	1	1	1	1	0	1	1	1	1	0	1	0	1	0	1	1	1	1	1	1	1	21	core
pan_gene_25479	pan_gene_32834	Ear_height;Height_per_day_(until_flowering)	Average_internode_length_(above_ear);Average_internode_length_(whole_plant);Glutamate;Height_per_day_(until_flowering)	1	0	1	1	0	0	0	0	1	1	0	1	0	0	0	0	0	0	1	0	0	1	1	0	0	0	9	dispensable
pan_gene_25479	pan_gene_3422	Ear_height;Height_per_day_(until_flowering)	Chlorophyll_B;Height_above_ear;Height_per_day_(until_flowering)	1	0	1	0	1	0	0	0	0	0	1	1	1	0	1	0	0	1	1	1	1	1	0	1	1	1	15	near-core
pan_gene_25479	pan_gene_3487	Ear_height;Height_per_day_(until_flowering)	Average_internode_length_(whole_plant);Height_above_ear;Height_per_day_(until_flowering);Plant_height	1	0	0	0	0	0	0	0	0	0	0	0	0	0	0	0	0	0	0	0	0	0	1	0	1	0	3	dispensable
pan_gene_25479	pan_gene_4417	Ear_height;Height_per_day_(until_flowering)	Height_per_day_(until_flowering);Leaf_width	1	0	0	0	0	0	0	0	0	0	0	0	0	0	0	0	0	0	0	0	0	0	0	0	0	0	1	private
pan_gene_25479	pan_gene_6400	Ear_height;Height_per_day_(until_flowering)	Height_per_day_(until_flowering);Leaf_width	0	1	0	0	0	1	1	1	1	0	1	1	1	1	1	0	0	1	0	1	1	1	1	1	0	1	17	near-core
pan_gene_25479	pan_gene_9207	Ear_height;Height_per_day_(until_flowering)	100_Kernel_weight;Height_per_day_(until_flowering)	0	0	0	0	1	0	0	0	0	0	0	0	0	0	1	1	0	0	1	1	0	0	0	0	0	0	5	dispensable
pan_gene_25482	pan_gene_2623	Height_per_day_(until_flowering)	Height_per_day_(until_flowering);Plant_height;Tassel_branch_number;Tassel_length	0	0	1	0	0	0	0	0	0	0	0	0	1	0	0	1	0	1	0	0	0	0	0	0	0	0	4	dispensable
pan_gene_25482	pan_gene_30316	Height_per_day_(until_flowering)	Average_internode_length_(whole_plant);Height_per_day_(until_flowering)	0	0	0	0	0	0	0	0	0	0	0	0	0	0	0	1	0	1	0	0	0	0	0	0	0	0	2	dispensable
pan_gene_25482	pan_gene_32047	Height_per_day_(until_flowering)	Height_per_day_(until_flowering);Leaf_width	0	0	0	0	0	0	0	0	0	0	0	0	1	0	0	1	0	0	0	0	0	0	0	0	0	0	2	dispensable
pan_gene_25482	pan_gene_3422	Height_per_day_(until_flowering)	Chlorophyll_B;Height_above_ear;Height_per_day_(until_flowering)	0	0	0	0	0	0	0	0	0	0	0	0	0	0	0	1	0	0	0	0	0	0	0	0	0	0	1	private
pan_gene_25482	pan_gene_6400	Height_per_day_(until_flowering)	Height_per_day_(until_flowering);Leaf_width	0	0	0	0	0	0	0	0	0	0	0	0	0	0	0	1	0	0	0	0	0	0	0	0	0	0	1	private
pan_gene_25482	pan_gene_66772	Height_per_day_(until_flowering)	Glucose;Height_above_ear;Height_per_day_(until_flowering)	0	0	0	0	0	0	0	0	0	0	0	0	0	0	0	1	0	0	0	0	0	0	0	0	0	0	1	private
pan_gene_25487	pan_gene_3469	Height_per_day_(until_flowering);Plant_height	Height_per_day_(until_flowering)	0	0	0	0	0	1	0	0	0	0	0	0	0	0	0	0	0	0	0	0	0	0	0	0	0	0	1	private
pan_gene_25487	pan_gene_9044	Height_per_day_(until_flowering);Plant_height	Height_per_day_(until_flowering);Plant_height	1	0	0	0	0	0	0	0	0	0	0	0	0	0	0	0	0	0	0	0	0	0	0	0	0	0	1	private
pan_gene_2573	pan_gene_3888	Height_above_ear;Height_per_day_(until_flowering);Nodes_per_plant;Northern_Leaf_Blight;Plant_height	Average_internode_length_(whole_plant);Height_per_day_(until_flowering)	1	1	1	1	1	1	1	1	0	1	0	1	1	1	0	1	1	1	1	0	1	1	0	0	1	1	20	core
pan_gene_2575	pan_gene_29988	Height_above_ear;Height_per_day_(until_flowering);Nodes_to_ear	Height_per_day_(until_flowering);Southern_leaf_blight	1	0	0	1	0	0	0	1	1	0	0	0	0	0	0	0	0	0	0	0	0	0	0	1	0	0	5	dispensable
pan_gene_2575	pan_gene_30895	Height_above_ear;Height_per_day_(until_flowering);Nodes_to_ear	Average_internode_length_(above_ear);Height_per_day_(until_flowering);Leaf_width;Nodes_per_plant;Northern_Leaf_Blight;Tassel_branch_number	1	0	0	0	0	0	1	0	0	1	1	1	0	1	0	1	0	0	0	0	1	0	0	0	0	0	8	dispensable
pan_gene_25820	pan_gene_27293	Average_internode_length_(below_ear);Height_per_day_(until_flowering);Southern_leaf_blight	Height_per_day_(until_flowering)	0	0	0	0	0	0	0	0	0	0	0	0	0	0	0	0	0	0	1	0	0	0	0	0	0	0	1	private
pan_gene_25820	pan_gene_4345	Average_internode_length_(below_ear);Height_per_day_(until_flowering);Southern_leaf_blight	Height_per_day_(until_flowering);Leaf_width	0	0	0	0	0	0	0	1	0	0	0	1	0	0	0	0	0	0	0	0	0	0	0	0	0	0	2	dispensable
pan_gene_2620	pan_gene_30023	Days_to_anthesis;Height_per_day_(until_flowering);Plant_height	Height_per_day_(until_flowering)	1	0	0	0	0	0	0	0	0	0	0	0	0	0	0	0	0	0	1	0	0	0	0	0	0	0	2	dispensable
pan_gene_2620	pan_gene_7928	Days_to_anthesis;Height_per_day_(until_flowering);Plant_height	Height_per_day_(until_flowering);PCA_of_metabolites:_PC2	1	1	0	1	1	1	1	0	1	0	0	1	0	1	1	1	1	1	1	1	1	0	1	0	0	1	18	near-core
pan_gene_2623	pan_gene_32047	Height_per_day_(until_flowering);Plant_height;Tassel_branch_number;Tassel_length	Height_per_day_(until_flowering);Leaf_width	1	1	0	1	0	1	0	1	0	0	0	1	1	1	0	1	0	0	0	0	0	1	0	0	0	0	10	dispensable
pan_gene_2623	pan_gene_3422	Height_per_day_(until_flowering);Plant_height;Tassel_branch_number;Tassel_length	Chlorophyll_B;Height_above_ear;Height_per_day_(until_flowering)	1	0	1	1	0	0	0	0	0	0	0	0	0	1	0	0	0	0	0	0	0	0	0	0	0	0	4	dispensable
pan_gene_2623	pan_gene_3487	Height_per_day_(until_flowering);Plant_height;Tassel_branch_number;Tassel_length	Average_internode_length_(whole_plant);Height_above_ear;Height_per_day_(until_flowering);Plant_height	1	0	0	0	0	0	0	0	0	0	0	0	0	0	0	0	0	0	0	0	0	0	0	0	0	0	1	private
pan_gene_2623	pan_gene_6400	Height_per_day_(until_flowering);Plant_height;Tassel_branch_number;Tassel_length	Height_per_day_(until_flowering);Leaf_width	0	1	0	1	0	0	1	1	0	0	0	0	0	1	0	0	0	0	0	0	0	1	0	0	0	0	6	dispensable
pan_gene_26446	pan_gene_9042	Height_per_day_(until_flowering);Southern_leaf_blight;Total_amino_acids	Average_internode_length_(below_ear);Average_internode_length_(whole_plant);Height_per_day_(until_flowering);Plant_height	1	0	0	0	0	0	0	0	0	0	0	0	0	0	0	0	0	0	0	0	0	0	0	0	0	0	1	private
pan_gene_26605	pan_gene_305	Ear_height;Height_per_day_(until_flowering);Plant_height	Ear_height;Height_above_ear;Height_per_day_(until_flowering);Plant_height	1	0	0	1	1	0	0	1	1	0	0	0	1	1	0	0	0	1	0	0	1	1	1	0	0	0	11	near-core
pan_gene_27050	pan_gene_27293	Height_per_day_(until_flowering)	Height_per_day_(until_flowering)	1	0	1	1	1	1	0	1	1	0	0	0	0	1	1	1	0	1	0	1	1	0	1	0	1	0	15	near-core
pan_gene_27050	pan_gene_4345	Height_per_day_(until_flowering)	Height_per_day_(until_flowering);Leaf_width	1	0	1	1	1	1	1	0	1	0	0	1	0	1	0	0	1	0	0	0	0	1	1	1	0	0	13	near-core
pan_gene_27293	pan_gene_4345	Height_per_day_(until_flowering)	Height_per_day_(until_flowering);Leaf_width	1	0	0	1	0	0	1	0	1	0	0	0	0	1	0	0	1	0	0	0	0	0	0	0	0	0	6	dispensable
pan_gene_2803	pan_gene_48145	Height_above_ear;Height_per_day_(until_flowering);Nodes_to_ear;Plant_height	Days_to_silk;Height_per_day_(until_flowering);Plant_height	0	0	0	0	0	0	0	0	0	0	0	0	0	0	0	1	0	0	0	0	0	0	0	0	0	0	1	private
pan_gene_28883	pan_gene_31044	Height_per_day_(until_flowering);Nodes_per_plant;Photoperiod_Growing-degree_days_to_silk;Photoperiod_growing-degree_days_to_anthesis;Ratio_of_ear_height_to_total_height	Boxcox-transformed_leaf_angle;Ear_height;Height_per_day_(until_flowering)	0	1	1	0	0	0	0	0	1	0	0	0	0	0	0	0	0	0	0	1	1	0	0	0	1	0	6	dispensable
pan_gene_28883	pan_gene_7312	Height_per_day_(until_flowering);Nodes_per_plant;Photoperiod_Growing-degree_days_to_silk;Photoperiod_growing-degree_days_to_anthesis;Ratio_of_ear_height_to_total_height	Height_per_day_(until_flowering)	0	0	0	0	0	1	0	0	0	0	0	1	0	0	0	0	0	0	0	1	1	0	0	0	1	0	5	dispensable
pan_gene_29981	pan_gene_30895	Average_internode_length_(below_ear);Height_per_day_(until_flowering)	Average_internode_length_(above_ear);Height_per_day_(until_flowering);Leaf_width;Nodes_per_plant;Northern_Leaf_Blight;Tassel_branch_number	1	0	0	0	0	0	1	1	0	0	0	1	0	1	0	0	0	0	0	0	0	0	0	1	0	0	6	dispensable
pan_gene_29982	pan_gene_5141	Average_internode_length_(below_ear);Height_per_day_(until_flowering)	Cob_diameter;Days_to_silk;Height_per_day_(until_flowering)	1	0	0	0	0	0	0	0	0	0	0	0	0	0	0	0	0	0	0	0	0	0	0	0	0	0	1	private
pan_gene_29988	pan_gene_29995	Height_per_day_(until_flowering);Southern_leaf_blight	Ear_height;Height_per_day_(until_flowering)	1	1	0	1	0	0	0	1	1	0	1	1	1	1	0	1	1	0	0	0	0	1	1	0	0	1	14	near-core
pan_gene_29988	pan_gene_32762	Height_per_day_(until_flowering);Southern_leaf_blight	Chlorophyll_A;Ear_height;Height_per_day_(until_flowering);Nodes_per_plant;Plant_height	1	1	1	1	1	1	1	1	1	1	1	1	1	1	1	1	1	1	0	1	1	1	1	1	1	1	25	core
pan_gene_29988	pan_gene_5047	Height_per_day_(until_flowering);Southern_leaf_blight	Average_internode_length_(above_ear);Height_above_ear;Height_per_day_(until_flowering);Plant_height	1	1	1	1	1	1	0	1	1	1	0	1	0	0	0	1	1	0	0	1	0	0	1	1	0	1	16	near-core
pan_gene_29988	pan_gene_766	Height_per_day_(until_flowering);Southern_leaf_blight	Average_internode_length_(below_ear);Height_per_day_(until_flowering);Leaf_width	1	0	0	0	0	0	0	0	1	0	1	0	1	0	0	0	0	0	0	0	0	1	1	1	0	0	7	dispensable
pan_gene_29995	pan_gene_32762	Ear_height;Height_per_day_(until_flowering)	Chlorophyll_A;Ear_height;Height_per_day_(until_flowering);Nodes_per_plant;Plant_height	1	1	1	1	1	1	1	1	1	1	1	1	1	1	1	1	1	1	1	0	1	1	1	1	0	1	24	core
pan_gene_29995	pan_gene_5047	Ear_height;Height_per_day_(until_flowering)	Average_internode_length_(above_ear);Height_above_ear;Height_per_day_(until_flowering);Plant_height	1	1	0	1	1	0	0	0	0	1	0	0	1	1	0	1	1	1	0	0	0	0	0	0	0	0	10	dispensable
pan_gene_29995	pan_gene_8396	Ear_height;Height_per_day_(until_flowering)	Days_to_anthesis;Ear_height;Height_per_day_(until_flowering);Plant_height;Stalk_strength	1	1	0	1	1	0	1	1	1	1	1	1	1	1	0	1	1	0	0	0	0	0	0	0	0	0	14	near-core
pan_gene_30023	pan_gene_30046	Height_per_day_(until_flowering)	Height_per_day_(until_flowering);Leaf_length	1	0	0	0	0	0	0	0	0	1	1	1	0	0	0	1	0	0	1	1	0	0	0	0	0	0	7	dispensable
pan_gene_30023	pan_gene_3780	Height_per_day_(until_flowering)	Average_internode_length_(above_ear);Boxcox-transformed_leaf_angle;Height_per_day_(until_flowering);Leaf_length	1	0	0	0	0	0	0	0	0	0	0	0	0	0	0	0	0	0	0	0	0	0	0	0	0	0	1	private
pan_gene_30023	pan_gene_6072	Height_per_day_(until_flowering)	Height_per_day_(until_flowering);Nodes_above_ear	0	0	0	0	0	0	0	0	0	1	1	1	0	0	0	0	0	0	0	0	0	0	0	0	0	0	3	dispensable
pan_gene_30023	pan_gene_7928	Height_per_day_(until_flowering)	Height_per_day_(until_flowering);PCA_of_metabolites:_PC2	1	0	0	0	0	0	0	0	0	0	0	0	0	1	0	0	0	0	0	0	0	0	0	0	0	0	2	dispensable
pan_gene_30032	pan_gene_97186	100_Kernel_weight;Height_per_day_(until_flowering)	Average_internode_length_(whole_plant);Height_per_day_(until_flowering)	1	0	0	0	0	0	0	0	0	0	0	0	0	0	0	0	0	0	0	0	0	0	0	0	0	0	1	private
pan_gene_30036	pan_gene_7715	100_Kernel_weight;Height_per_day_(until_flowering)	Average_internode_length_(below_ear);Average_internode_length_(whole_plant);Ear_height;Height_per_day_(until_flowering);Plant_height	1	0	0	0	0	0	0	1	1	1	0	0	0	0	0	1	1	0	0	0	0	0	0	1	0	0	7	dispensable
pan_gene_30036	pan_gene_8089	100_Kernel_weight;Height_per_day_(until_flowering)	Ear_row_number;Height_per_day_(until_flowering);Leaf_length	1	0	0	1	0	0	1	0	0	1	0	0	0	1	0	1	1	0	0	1	1	0	0	0	0	0	9	dispensable
pan_gene_30044	pan_gene_32834	100_Kernel_weight;Cob_diameter;Height_per_day_(until_flowering)	Average_internode_length_(above_ear);Average_internode_length_(whole_plant);Glutamate;Height_per_day_(until_flowering)	1	1	1	0	1	0	0	0	1	1	0	1	0	0	0	0	0	1	0	0	1	1	1	0	1	1	13	near-core
pan_gene_30046	pan_gene_3780	Height_per_day_(until_flowering);Leaf_length	Average_internode_length_(above_ear);Boxcox-transformed_leaf_angle;Height_per_day_(until_flowering);Leaf_length	1	0	0	0	0	0	0	0	1	0	0	0	0	1	0	0	1	0	0	0	0	1	0	0	0	0	5	dispensable
pan_gene_30046	pan_gene_4426	Height_per_day_(until_flowering);Leaf_length	Height_per_day_(until_flowering);Southern_leaf_blight	1	0	0	0	0	1	1	0	0	1	0	1	0	1	0	0	0	0	0	1	0	1	0	1	0	1	10	dispensable
pan_gene_30046	pan_gene_6072	Height_per_day_(until_flowering);Leaf_length	Height_per_day_(until_flowering);Nodes_above_ear	0	0	0	1	0	0	1	1	0	1	1	1	0	0	0	0	1	1	0	0	1	1	0	0	0	1	11	near-core
pan_gene_30046	pan_gene_61596	Height_per_day_(until_flowering);Leaf_length	Height_per_day_(until_flowering)	1	0	1	0	1	1	0	0	0	0	0	0	1	0	0	0	1	0	0	1	1	1	0	1	1	1	12	near-core
pan_gene_30046	pan_gene_7928	Height_per_day_(until_flowering);Leaf_length	Height_per_day_(until_flowering);PCA_of_metabolites:_PC2	1	0	0	0	0	0	0	0	1	1	0	0	0	1	0	0	0	0	0	0	0	0	0	1	0	0	5	dispensable
pan_gene_30046	pan_gene_927	Height_per_day_(until_flowering);Leaf_length	Average_internode_length_(whole_plant);Cob_diameter;Height_per_day_(until_flowering)	1	1	0	0	1	0	0	0	1	1	1	0	0	1	0	0	1	0	1	0	0	0	1	0	0	0	10	dispensable
pan_gene_30106	pan_gene_30581	Height_per_day_(until_flowering)	Height_per_day_(until_flowering);Plant_height	1	0	1	0	1	0	1	0	0	0	0	0	0	0	0	1	0	0	0	0	0	0	0	1	0	1	7	dispensable
pan_gene_30106	pan_gene_319	Height_per_day_(until_flowering)	Height_per_day_(until_flowering);Plant_height	1	0	1	0	0	1	0	0	1	0	1	1	1	0	0	0	0	0	0	0	0	1	0	0	0	0	8	dispensable
pan_gene_30106	pan_gene_5249	Height_per_day_(until_flowering)	100_Kernel_weight;Average_internode_length_(whole_plant);Glucose;Height_per_day_(until_flowering)	1	0	1	0	0	0	1	0	0	0	1	0	0	1	0	1	0	0	1	0	0	0	0	1	0	0	8	dispensable
pan_gene_30106	pan_gene_7849	Height_per_day_(until_flowering)	Anthesis-silking_interval;Average_internode_length_(whole_plant);Cob_diameter;Height_per_day_(until_flowering)	1	0	1	0	1	0	1	1	0	0	0	0	0	0	0	1	0	0	1	0	0	0	0	1	0	1	9	dispensable
pan_gene_30316	pan_gene_30764	Average_internode_length_(whole_plant);Height_per_day_(until_flowering)	Days_to_silk;Height_per_day_(until_flowering);Plant_height	0	0	0	0	1	0	0	0	0	0	0	0	0	0	0	0	0	0	0	1	0	0	0	0	0	0	2	dispensable
pan_gene_30316	pan_gene_30807	Average_internode_length_(whole_plant);Height_per_day_(until_flowering)	Ear_height;Height_per_day_(until_flowering)	1	0	0	0	1	0	0	0	0	0	0	0	0	0	0	0	0	0	0	0	1	0	0	0	0	0	3	dispensable
pan_gene_30316	pan_gene_5051	Average_internode_length_(whole_plant);Height_per_day_(until_flowering)	Average_internode_length_(above_ear);Average_internode_length_(whole_plant);Ear_height;Height_per_day_(until_flowering);Plant_height	1	0	0	0	1	0	0	0	0	1	0	0	0	0	0	0	0	0	0	0	0	0	0	0	0	0	3	dispensable
pan_gene_30316	pan_gene_5263	Average_internode_length_(whole_plant);Height_per_day_(until_flowering)	Fructose;Height_per_day_(until_flowering)	1	0	0	0	1	0	0	0	0	0	0	0	0	0	0	1	0	0	0	0	1	0	0	0	0	1	5	dispensable
pan_gene_30316	pan_gene_9059	Average_internode_length_(whole_plant);Height_per_day_(until_flowering)	Height_per_day_(until_flowering);Plant_height	0	0	0	0	0	0	0	0	0	0	0	0	0	0	0	1	1	0	0	0	0	0	0	0	0	0	2	dispensable
pan_gene_30435	pan_gene_64623	Height_per_day_(until_flowering);Plant_height	Ear_height;Height_per_day_(until_flowering)	1	0	0	0	0	0	0	0	0	0	0	0	0	0	0	0	0	0	0	0	0	0	0	0	0	0	1	private
pan_gene_30581	pan_gene_5249	Height_per_day_(until_flowering);Plant_height	100_Kernel_weight;Average_internode_length_(whole_plant);Glucose;Height_per_day_(until_flowering)	1	0	1	0	0	0	1	0	1	1	1	1	1	1	1	1	0	0	0	1	0	0	0	0	1	0	13	near-core
pan_gene_30581	pan_gene_7849	Height_per_day_(until_flowering);Plant_height	Anthesis-silking_interval;Average_internode_length_(whole_plant);Cob_diameter;Height_per_day_(until_flowering)	1	1	1	0	1	0	1	0	1	1	1	1	1	1	1	1	0	0	1	1	0	0	0	1	0	1	17	near-core
pan_gene_30764	pan_gene_5046	Days_to_silk;Height_per_day_(until_flowering);Plant_height	Height_per_day_(until_flowering);Leaf_width;Plant_height;Tassel_branch_number	0	0	0	0	1	0	0	0	0	0	0	0	0	0	1	0	0	0	0	1	0	0	0	0	0	0	3	dispensable
pan_gene_30764	pan_gene_5263	Days_to_silk;Height_per_day_(until_flowering);Plant_height	Fructose;Height_per_day_(until_flowering)	0	0	0	0	1	0	0	0	0	0	0	0	0	0	1	0	0	0	0	0	0	0	0	0	0	0	2	dispensable
pan_gene_30764	pan_gene_6400	Days_to_silk;Height_per_day_(until_flowering);Plant_height	Height_per_day_(until_flowering);Leaf_width	0	0	0	0	1	0	0	0	0	0	0	0	0	0	1	0	0	0	0	1	0	0	0	0	0	0	3	dispensable
pan_gene_30764	pan_gene_9059	Days_to_silk;Height_per_day_(until_flowering);Plant_height	Height_per_day_(until_flowering);Plant_height	0	0	0	0	0	0	0	0	0	0	0	0	0	0	1	0	0	0	0	1	0	0	0	0	0	0	2	dispensable
pan_gene_30807	pan_gene_31044	Ear_height;Height_per_day_(until_flowering)	Boxcox-transformed_leaf_angle;Ear_height;Height_per_day_(until_flowering)	1	0	0	0	1	1	0	0	0	0	0	0	0	1	0	0	0	0	0	0	0	0	0	0	0	0	4	dispensable
pan_gene_30807	pan_gene_3422	Ear_height;Height_per_day_(until_flowering)	Chlorophyll_B;Height_above_ear;Height_per_day_(until_flowering)	1	0	0	0	1	0	0	0	0	1	0	0	0	1	1	0	1	0	0	0	1	0	0	0	0	0	7	dispensable
pan_gene_30807	pan_gene_6400	Ear_height;Height_per_day_(until_flowering)	Height_per_day_(until_flowering);Leaf_width	0	0	0	0	1	1	0	0	0	0	0	0	0	0	1	0	1	0	0	0	1	0	0	0	0	0	5	dispensable
pan_gene_30807	pan_gene_66772	Ear_height;Height_per_day_(until_flowering)	Glucose;Height_above_ear;Height_per_day_(until_flowering)	1	0	0	0	0	0	0	0	0	0	0	0	0	0	0	0	0	0	0	0	1	0	0	0	0	0	2	dispensable
pan_gene_30807	pan_gene_7312	Ear_height;Height_per_day_(until_flowering)	Height_per_day_(until_flowering)	1	0	0	0	1	1	0	0	0	1	0	0	0	1	0	0	0	0	0	0	0	0	0	0	0	0	5	dispensable
pan_gene_30807	pan_gene_9207	Ear_height;Height_per_day_(until_flowering)	100_Kernel_weight;Height_per_day_(until_flowering)	0	0	0	0	0	0	0	0	0	1	0	0	0	0	1	0	0	0	0	0	0	0	0	0	0	0	2	dispensable
pan_gene_30871	pan_gene_5051	Height_per_day_(until_flowering);Starch	Average_internode_length_(above_ear);Average_internode_length_(whole_plant);Ear_height;Height_per_day_(until_flowering);Plant_height	1	0	1	0	0	0	0	0	1	1	0	0	0	0	0	0	0	0	0	0	0	0	0	0	0	0	4	dispensable
pan_gene_30871	pan_gene_687	Height_per_day_(until_flowering);Starch	Height_per_day_(until_flowering);Plant_height	1	0	0	0	0	0	0	0	0	0	0	0	0	0	0	0	0	0	0	0	0	0	0	0	0	0	1	private
pan_gene_30871	pan_gene_7312	Height_per_day_(until_flowering);Starch	Height_per_day_(until_flowering)	1	0	0	0	0	1	1	0	1	1	0	1	0	0	0	0	0	0	1	0	0	0	0	1	0	0	8	dispensable
pan_gene_30871	pan_gene_9046	Height_per_day_(until_flowering);Starch	Height_per_day_(until_flowering);Plant_height	1	0	1	0	0	0	0	0	0	0	0	0	0	0	0	0	0	0	0	0	0	0	0	0	0	0	2	dispensable
pan_gene_31044	pan_gene_32148	Boxcox-transformed_leaf_angle;Ear_height;Height_per_day_(until_flowering)	Ear_height;Height_per_day_(until_flowering)	1	1	0	0	1	1	0	0	1	1	0	0	1	0	0	0	0	0	0	0	0	1	0	0	1	0	9	dispensable
pan_gene_31044	pan_gene_687	Boxcox-transformed_leaf_angle;Ear_height;Height_per_day_(until_flowering)	Height_per_day_(until_flowering);Plant_height	1	1	1	0	0	1	1	1	0	1	1	0	0	0	0	1	0	1	1	0	1	1	0	0	1	1	15	near-core
pan_gene_31044	pan_gene_7312	Boxcox-transformed_leaf_angle;Ear_height;Height_per_day_(until_flowering)	Height_per_day_(until_flowering)	1	1	1	1	1	1	0	1	1	1	0	0	1	1	1	1	0	1	0	1	1	0	0	1	1	1	19	near-core
pan_gene_31044	pan_gene_9063	Boxcox-transformed_leaf_angle;Ear_height;Height_per_day_(until_flowering)	Ear_height;Fructose;Height_per_day_(until_flowering);Plant_height;Tassel_length	1	0	0	0	1	1	0	1	0	1	0	0	0	1	0	0	1	0	0	0	0	0	0	0	0	0	7	dispensable
pan_gene_319	pan_gene_5249	Height_per_day_(until_flowering);Plant_height	100_Kernel_weight;Average_internode_length_(whole_plant);Glucose;Height_per_day_(until_flowering)	1	0	0	0	0	0	0	0	0	0	1	0	0	0	0	0	0	0	0	0	0	0	0	0	0	0	2	dispensable
pan_gene_32047	pan_gene_3422	Height_per_day_(until_flowering);Leaf_width	Chlorophyll_B;Height_above_ear;Height_per_day_(until_flowering)	1	0	0	1	1	0	0	1	0	0	1	1	0	1	0	0	0	1	0	0	1	1	0	1	1	0	12	near-core
pan_gene_32047	pan_gene_4406	Height_per_day_(until_flowering);Leaf_width	Average_internode_length_(above_ear);Average_internode_length_(below_ear);Average_internode_length_(whole_plant);Height_above_ear;Height_per_day_(until_flowering);Leaf_length;Plant_height;Stalk_strength;Tassel_length	0	0	0	0	0	0	0	0	0	0	0	0	0	0	0	0	0	0	0	0	0	0	0	0	0	1	1	private
pan_gene_32047	pan_gene_6400	Height_per_day_(until_flowering);Leaf_width	Height_per_day_(until_flowering);Leaf_width	0	0	0	0	0	1	0	1	1	0	1	1	1	1	0	0	0	1	0	1	1	1	1	1	0	0	13	near-core
pan_gene_32094	pan_gene_687	Height_per_day_(until_flowering);Plant_height;Ratio_of_ear_height_to_total_height	Height_per_day_(until_flowering);Plant_height	1	1	0	0	0	0	0	0	0	1	0	0	0	0	0	0	0	0	0	0	0	0	0	0	0	0	3	dispensable
pan_gene_32148	pan_gene_687	Ear_height;Height_per_day_(until_flowering)	Height_per_day_(until_flowering);Plant_height	1	1	0	0	0	1	0	1	0	1	0	1	0	0	0	0	0	0	1	0	0	0	1	1	1	0	10	dispensable
pan_gene_32148	pan_gene_8243	Ear_height;Height_per_day_(until_flowering)	Height_per_day_(until_flowering)	1	0	0	0	0	0	0	0	0	0	0	0	0	0	0	0	0	0	0	0	0	0	0	0	0	0	1	private
pan_gene_32171	pan_gene_32783	Height_per_day_(until_flowering);Plant_height	Average_internode_length_(above_ear);Average_internode_length_(whole_plant);Height_per_day_(until_flowering);Leaf_length;Plant_height	1	0	0	0	0	0	1	0	0	1	0	0	0	1	0	1	1	0	0	1	0	0	1	0	0	0	8	dispensable
pan_gene_32171	pan_gene_409	Height_per_day_(until_flowering);Plant_height	Average_internode_length_(above_ear);Average_internode_length_(whole_plant);Height_per_day_(until_flowering);Nodes_per_plant;Plant_height	1	1	0	0	1	1	1	0	0	1	0	1	0	0	0	1	0	1	0	1	0	0	1	0	1	0	12	near-core
pan_gene_32171	pan_gene_4426	Height_per_day_(until_flowering);Plant_height	Height_per_day_(until_flowering);Southern_leaf_blight	1	1	0	0	1	1	1	0	0	1	0	1	0	1	0	1	0	0	0	0	0	0	1	1	0	0	11	near-core
pan_gene_32171	pan_gene_61596	Height_per_day_(until_flowering);Plant_height	Height_per_day_(until_flowering)	1	0	0	0	1	0	0	0	0	0	0	0	0	0	0	0	0	0	0	0	1	1	0	1	0	0	5	dispensable
pan_gene_32171	pan_gene_927	Height_per_day_(until_flowering);Plant_height	Average_internode_length_(whole_plant);Cob_diameter;Height_per_day_(until_flowering)	1	1	0	1	1	0	1	0	1	1	0	1	1	1	0	1	1	1	1	1	0	0	1	1	1	0	18	near-core
pan_gene_32472	pan_gene_3422	Height_per_day_(until_flowering)	Chlorophyll_B;Height_above_ear;Height_per_day_(until_flowering)	1	0	0	1	1	0	1	1	0	0	0	0	1	0	0	0	1	1	0	0	1	0	0	1	0	0	10	dispensable
pan_gene_32516	pan_gene_3422	Cob_diameter;Height_per_day_(until_flowering);Plant_height	Chlorophyll_B;Height_above_ear;Height_per_day_(until_flowering)	1	0	0	0	1	0	0	0	0	1	0	0	0	0	0	1	0	0	1	0	0	0	0	0	0	0	5	dispensable
pan_gene_32516	pan_gene_6400	Cob_diameter;Height_per_day_(until_flowering);Plant_height	Height_per_day_(until_flowering);Leaf_width	0	0	0	0	1	0	0	0	0	1	0	0	0	0	0	1	0	0	0	0	0	0	0	0	0	0	3	dispensable
pan_gene_32516	pan_gene_9207	Cob_diameter;Height_per_day_(until_flowering);Plant_height	100_Kernel_weight;Height_per_day_(until_flowering)	0	0	0	0	0	0	0	0	0	1	0	0	0	0	0	1	0	0	1	0	0	0	0	0	0	0	3	dispensable
pan_gene_32562	pan_gene_8121	Height_per_day_(until_flowering);Nodes_per_plant;Stalk_strength;Tassel_length	Average_internode_length_(whole_plant);Days_to_silk;Fumarate;Height_per_day_(until_flowering)	1	0	1	0	0	0	0	0	0	0	0	0	0	0	0	0	0	0	0	0	0	0	0	0	0	0	2	dispensable
pan_gene_32566	pan_gene_9081	Ear_row_number;Height_per_day_(until_flowering);Plant_height;Stalk_strength	Average_internode_length_(whole_plant);Ear_height;Height_per_day_(until_flowering);Plant_height	1	1	1	1	0	0	0	0	1	1	0	1	0	1	0	1	1	1	0	1	0	0	1	1	1	0	15	near-core
pan_gene_32567	pan_gene_32780	Height_above_ear;Height_per_day_(until_flowering);Nodes_above_ear;Nodes_per_plant;PCA_of_metabolites:_PC2	Average_internode_length_(above_ear);Average_internode_length_(below_ear);Ear_height;Glutamate;Height_per_day_(until_flowering);Leaf_length;Plant_height;Starch	1	0	0	0	0	0	0	0	0	0	0	0	0	0	0	0	0	0	0	0	0	0	0	0	0	0	1	private
pan_gene_32567	pan_gene_68555	Height_above_ear;Height_per_day_(until_flowering);Nodes_above_ear;Nodes_per_plant;PCA_of_metabolites:_PC2	Cob_diameter;Height_per_day_(until_flowering);Northern_Leaf_Blight	1	0	0	0	0	0	0	0	0	0	0	0	0	0	0	0	0	0	0	0	0	0	0	0	0	0	1	private
pan_gene_32567	pan_gene_9081	Height_above_ear;Height_per_day_(until_flowering);Nodes_above_ear;Nodes_per_plant;PCA_of_metabolites:_PC2	Average_internode_length_(whole_plant);Ear_height;Height_per_day_(until_flowering);Plant_height	1	0	0	0	0	0	0	0	0	0	0	0	0	0	0	0	0	0	0	0	0	0	0	0	0	1	2	dispensable
pan_gene_32762	pan_gene_5047	Chlorophyll_A;Ear_height;Height_per_day_(until_flowering);Nodes_per_plant;Plant_height	Average_internode_length_(above_ear);Height_above_ear;Height_per_day_(until_flowering);Plant_height	1	1	1	1	1	1	1	0	1	1	0	1	1	0	0	1	1	0	0	0	0	0	1	1	0	1	16	near-core
pan_gene_32762	pan_gene_766	Chlorophyll_A;Ear_height;Height_per_day_(until_flowering);Nodes_per_plant;Plant_height	Average_internode_length_(below_ear);Height_per_day_(until_flowering);Leaf_width	1	0	0	1	1	1	0	1	1	0	1	1	0	1	0	1	0	0	0	0	1	1	0	1	1	0	14	near-core
pan_gene_32762	pan_gene_8396	Chlorophyll_A;Ear_height;Height_per_day_(until_flowering);Nodes_per_plant;Plant_height	Days_to_anthesis;Ear_height;Height_per_day_(until_flowering);Plant_height;Stalk_strength	1	1	1	0	0	1	1	1	1	0	0	1	1	0	0	0	0	0	0	0	1	0	0	1	0	0	11	near-core
pan_gene_32763	pan_gene_32779	Chlorophyll_A;Height_per_day_(until_flowering);Nodes_per_plant;Nodes_to_ear;Plant_height	Average_internode_length_(above_ear);Glutamate;Height_per_day_(until_flowering);Leaf_length;Nodes_to_ear;Plant_height	1	0	0	0	0	0	0	0	0	1	0	0	0	0	0	0	0	0	0	1	0	0	0	0	0	0	3	dispensable
pan_gene_32780	pan_gene_68555	Average_internode_length_(above_ear);Average_internode_length_(below_ear);Ear_height;Glutamate;Height_per_day_(until_flowering);Leaf_length;Plant_height;Starch	Cob_diameter;Height_per_day_(until_flowering);Northern_Leaf_Blight	1	0	0	0	0	0	0	0	0	0	0	0	0	0	0	0	0	0	0	0	0	0	0	0	0	0	1	private
pan_gene_32780	pan_gene_9081	Average_internode_length_(above_ear);Average_internode_length_(below_ear);Ear_height;Glutamate;Height_per_day_(until_flowering);Leaf_length;Plant_height;Starch	Average_internode_length_(whole_plant);Ear_height;Height_per_day_(until_flowering);Plant_height	1	0	0	0	0	0	0	0	0	0	0	0	0	0	0	0	0	0	0	0	0	0	0	0	0	0	1	private
pan_gene_32783	pan_gene_4426	Average_internode_length_(above_ear);Average_internode_length_(whole_plant);Height_per_day_(until_flowering);Leaf_length;Plant_height	Height_per_day_(until_flowering);Southern_leaf_blight	1	1	1	0	1	0	0	0	0	1	1	0	0	0	1	1	0	0	1	0	0	1	1	1	0	0	12	near-core
pan_gene_32783	pan_gene_927	Average_internode_length_(above_ear);Average_internode_length_(whole_plant);Height_per_day_(until_flowering);Leaf_length;Plant_height	Average_internode_length_(whole_plant);Cob_diameter;Height_per_day_(until_flowering)	1	0	0	1	1	0	1	0	0	1	1	0	1	0	1	1	1	1	0	1	0	0	1	1	1	1	16	near-core
pan_gene_32786	pan_gene_9214	Average_internode_length_(above_ear);Ear_height;Height_per_day_(until_flowering);Plant_height	Height_per_day_(until_flowering);PCA_of_metabolites:_PC2;Southern_leaf_blight;Starch	0	0	0	0	0	0	0	1	0	0	0	0	0	0	0	0	0	0	0	0	0	0	0	0	0	0	1	private
pan_gene_32810	pan_gene_9214	Average_internode_length_(above_ear);Height_per_day_(until_flowering);Nitrate;Tassel_branch_number	Height_per_day_(until_flowering);PCA_of_metabolites:_PC2;Southern_leaf_blight;Starch	1	0	0	0	0	0	0	0	0	0	0	0	0	0	0	0	0	0	0	0	0	0	0	0	0	0	1	private
pan_gene_3422	pan_gene_3487	Chlorophyll_B;Height_above_ear;Height_per_day_(until_flowering)	Average_internode_length_(whole_plant);Height_above_ear;Height_per_day_(until_flowering);Plant_height	1	0	0	0	0	0	0	0	0	1	0	0	0	0	0	0	1	0	0	0	0	0	0	0	1	0	4	dispensable
pan_gene_3422	pan_gene_4417	Chlorophyll_B;Height_above_ear;Height_per_day_(until_flowering)	Height_per_day_(until_flowering);Leaf_width	1	0	0	0	0	0	0	0	0	0	0	0	0	0	0	0	0	0	0	0	0	0	0	0	0	0	1	private
pan_gene_3422	pan_gene_6400	Chlorophyll_B;Height_above_ear;Height_per_day_(until_flowering)	Height_per_day_(until_flowering);Leaf_width	0	0	0	1	1	0	1	0	0	0	1	1	1	1	1	1	1	1	0	1	1	1	0	1	0	1	16	near-core
pan_gene_3422	pan_gene_66772	Chlorophyll_B;Height_above_ear;Height_per_day_(until_flowering)	Glucose;Height_above_ear;Height_per_day_(until_flowering)	1	0	1	0	0	0	0	0	0	0	0	0	0	1	1	1	0	0	1	0	1	0	0	0	1	1	9	dispensable
pan_gene_3422	pan_gene_9207	Chlorophyll_B;Height_above_ear;Height_per_day_(until_flowering)	100_Kernel_weight;Height_per_day_(until_flowering)	0	0	0	0	0	0	0	0	0	1	0	0	0	0	1	1	0	0	1	1	0	0	0	0	0	0	5	dispensable
pan_gene_3469	pan_gene_9044	Height_per_day_(until_flowering)	Height_per_day_(until_flowering);Plant_height	0	0	0	0	0	1	0	0	0	0	0	0	0	0	0	0	0	0	0	0	0	0	0	0	0	0	1	private
pan_gene_3487	pan_gene_4346	Average_internode_length_(whole_plant);Height_above_ear;Height_per_day_(until_flowering);Plant_height	Ear_row_number;Height_per_day_(until_flowering);Leaf_width	0	0	0	0	0	0	0	0	0	1	0	0	0	0	0	0	0	0	0	0	0	0	0	0	0	0	1	private
pan_gene_3487	pan_gene_6400	Average_internode_length_(whole_plant);Height_above_ear;Height_per_day_(until_flowering);Plant_height	Height_per_day_(until_flowering);Leaf_width	0	0	0	0	0	0	1	0	0	1	0	0	0	0	0	0	1	0	0	0	0	0	1	0	0	0	4	dispensable
pan_gene_3487	pan_gene_9207	Average_internode_length_(whole_plant);Height_above_ear;Height_per_day_(until_flowering);Plant_height	100_Kernel_weight;Height_per_day_(until_flowering)	0	0	0	0	0	0	0	0	0	1	0	0	0	0	0	0	0	0	0	0	0	0	0	0	0	0	1	private
pan_gene_3780	pan_gene_6072	Average_internode_length_(above_ear);Boxcox-transformed_leaf_angle;Height_per_day_(until_flowering);Leaf_length	Height_per_day_(until_flowering);Nodes_above_ear	0	0	0	1	0	1	1	0	0	0	0	1	0	0	0	1	1	1	0	0	1	1	0	1	1	1	12	near-core
pan_gene_3780	pan_gene_7928	Average_internode_length_(above_ear);Boxcox-transformed_leaf_angle;Height_per_day_(until_flowering);Leaf_length	Height_per_day_(until_flowering);PCA_of_metabolites:_PC2	1	0	1	0	1	1	1	0	1	0	1	1	1	1	1	1	1	1	1	0	1	0	1	1	0	1	19	near-core
pan_gene_3780	pan_gene_821	Average_internode_length_(above_ear);Boxcox-transformed_leaf_angle;Height_per_day_(until_flowering);Leaf_length	Height_per_day_(until_flowering)	1	0	1	1	1	1	1	0	1	0	1	1	1	1	1	1	1	1	1	1	1	1	1	1	1	1	23	core
pan_gene_3888	pan_gene_5049	Average_internode_length_(whole_plant);Height_per_day_(until_flowering)	Height_per_day_(until_flowering)	1	0	1	1	1	1	1	1	1	1	0	1	1	1	1	1	1	1	1	0	1	0	0	1	1	1	21	core
pan_gene_409	pan_gene_4426	Average_internode_length_(above_ear);Average_internode_length_(whole_plant);Height_per_day_(until_flowering);Nodes_per_plant;Plant_height	Height_per_day_(until_flowering);Southern_leaf_blight	1	1	1	0	1	1	1	1	1	1	1	1	1	0	1	1	1	1	1	1	1	1	1	1	1	1	24	core
pan_gene_409	pan_gene_61596	Average_internode_length_(above_ear);Average_internode_length_(whole_plant);Height_per_day_(until_flowering);Nodes_per_plant;Plant_height	Height_per_day_(until_flowering)	1	0	0	0	1	1	0	0	0	0	0	0	0	0	0	0	0	0	0	1	0	0	0	0	0	0	4	dispensable
pan_gene_409	pan_gene_927	Average_internode_length_(above_ear);Average_internode_length_(whole_plant);Height_per_day_(until_flowering);Nodes_per_plant;Plant_height	Average_internode_length_(whole_plant);Cob_diameter;Height_per_day_(until_flowering)	1	1	0	1	1	0	1	1	1	1	1	1	1	1	1	1	1	1	1	1	1	1	1	1	1	1	24	core
pan_gene_4346	pan_gene_9207	Ear_row_number;Height_per_day_(until_flowering);Leaf_width	100_Kernel_weight;Height_per_day_(until_flowering)	0	0	0	0	0	0	0	0	0	1	0	0	0	0	0	0	0	0	0	0	0	0	0	0	0	0	1	private
pan_gene_4426	pan_gene_61596	Height_per_day_(until_flowering);Southern_leaf_blight	Height_per_day_(until_flowering)	1	0	1	1	1	1	0	0	0	0	0	0	0	0	0	0	0	0	0	1	0	0	0	0	0	1	7	dispensable
pan_gene_4426	pan_gene_9228	Height_per_day_(until_flowering);Southern_leaf_blight	Height_per_day_(until_flowering);Southern_leaf_blight	0	0	0	0	0	1	0	0	0	0	0	0	1	0	0	0	0	0	0	0	0	0	0	0	1	0	3	dispensable
pan_gene_4426	pan_gene_927	Height_per_day_(until_flowering);Southern_leaf_blight	Average_internode_length_(whole_plant);Cob_diameter;Height_per_day_(until_flowering)	1	1	0	0	1	0	1	1	1	1	1	0	1	1	1	1	1	0	1	1	1	1	1	1	0	1	20	core
pan_gene_5041	pan_gene_7849	Average_internode_length_(below_ear);Height_per_day_(until_flowering)	Anthesis-silking_interval;Average_internode_length_(whole_plant);Cob_diameter;Height_per_day_(until_flowering)	1	0	0	0	0	0	0	0	0	0	0	0	0	0	0	0	0	0	0	0	0	0	0	0	0	0	1	private
pan_gene_5046	pan_gene_5263	Height_per_day_(until_flowering);Leaf_width;Plant_height;Tassel_branch_number	Fructose;Height_per_day_(until_flowering)	1	0	0	1	1	0	1	0	0	0	0	1	1	0	1	0	0	0	1	0	0	1	0	1	1	1	12	near-core
pan_gene_5046	pan_gene_9063	Height_per_day_(until_flowering);Leaf_width;Plant_height;Tassel_branch_number	Ear_height;Fructose;Height_per_day_(until_flowering);Plant_height;Tassel_length	1	0	0	1	0	1	1	1	1	0	0	1	0	1	1	1	0	1	0	1	1	1	0	0	0	1	15	near-core
pan_gene_5047	pan_gene_9080	Average_internode_length_(above_ear);Height_above_ear;Height_per_day_(until_flowering);Plant_height	Average_internode_length_(whole_plant);Ear_height;Height_per_day_(until_flowering);Plant_height	1	1	0	1	1	0	0	0	0	1	0	1	0	0	0	0	0	0	0	0	0	0	0	0	0	0	6	dispensable
pan_gene_5051	pan_gene_9046	Average_internode_length_(above_ear);Average_internode_length_(whole_plant);Ear_height;Height_per_day_(until_flowering);Plant_height	Height_per_day_(until_flowering);Plant_height	1	0	1	0	0	0	0	0	0	0	0	0	0	0	0	0	0	0	0	0	0	0	0	0	0	0	2	dispensable
pan_gene_51	pan_gene_8041	Height_per_day_(until_flowering)	Days_to_anthesis;Height_per_day_(until_flowering)	1	0	0	0	0	0	0	0	0	0	0	0	0	0	0	0	0	0	0	0	0	0	0	0	0	0	1	private
pan_gene_5249	pan_gene_7849	100_Kernel_weight;Average_internode_length_(whole_plant);Glucose;Height_per_day_(until_flowering)	Anthesis-silking_interval;Average_internode_length_(whole_plant);Cob_diameter;Height_per_day_(until_flowering)	1	0	1	0	0	0	1	0	1	1	1	1	1	1	1	1	0	1	1	1	0	1	0	1	1	0	17	near-core
pan_gene_5263	pan_gene_9059	Fructose;Height_per_day_(until_flowering)	Height_per_day_(until_flowering);Plant_height	0	0	0	0	0	0	1	0	0	0	0	1	1	0	1	1	0	0	1	0	0	1	1	1	1	1	11	near-core
pan_gene_5353	pan_gene_9109	100_Kernel_weight;Cob_diameter;Ear_height;Height_per_day_(until_flowering)	Days_to_anthesis;Height_per_day_(until_flowering);Nitrate	1	0	0	0	0	0	0	0	0	0	0	0	0	0	0	0	0	0	0	0	0	0	0	0	0	0	1	private
pan_gene_5386	pan_gene_705	Height_per_day_(until_flowering);Tassel_branch_number;Tassel_length	Height_per_day_(until_flowering)	1	0	1	0	0	0	1	0	0	0	0	1	0	0	1	0	1	0	0	0	0	0	1	1	0	1	9	dispensable
pan_gene_6072	pan_gene_7928	Height_per_day_(until_flowering);Nodes_above_ear	Height_per_day_(until_flowering);PCA_of_metabolites:_PC2	0	1	0	1	0	1	1	0	0	1	0	1	0	0	0	1	1	0	0	1	1	0	0	1	0	1	12	near-core
pan_gene_6072	pan_gene_821	Height_per_day_(until_flowering);Nodes_above_ear	Height_per_day_(until_flowering)	0	1	0	1	0	1	1	1	0	1	0	1	1	0	0	1	1	1	0	1	1	1	0	1	0	1	16	near-core
pan_gene_61596	pan_gene_8089	Height_per_day_(until_flowering)	Ear_row_number;Height_per_day_(until_flowering);Leaf_length	1	0	1	0	1	0	0	0	0	0	0	0	1	0	0	0	0	0	0	0	0	0	0	0	0	0	4	dispensable
pan_gene_61596	pan_gene_927	Height_per_day_(until_flowering)	Average_internode_length_(whole_plant);Cob_diameter;Height_per_day_(until_flowering)	1	0	0	0	0	0	0	0	0	0	0	0	0	0	0	0	0	0	0	0	0	0	0	0	0	0	1	private
pan_gene_6400	pan_gene_66772	Height_per_day_(until_flowering);Leaf_width	Glucose;Height_above_ear;Height_per_day_(until_flowering)	0	0	0	1	0	0	0	0	0	0	0	0	0	0	1	0	0	0	0	0	1	0	1	0	0	1	5	dispensable
pan_gene_6400	pan_gene_7947	Height_per_day_(until_flowering);Leaf_width	Height_per_day_(until_flowering)	0	0	0	0	0	0	0	0	0	0	0	1	0	0	0	0	0	0	0	0	0	0	0	1	0	0	2	dispensable
pan_gene_6400	pan_gene_9207	Height_per_day_(until_flowering);Leaf_width	100_Kernel_weight;Height_per_day_(until_flowering)	0	0	0	0	0	0	0	0	0	1	0	0	0	0	1	1	0	0	0	1	0	0	0	0	0	0	4	dispensable
pan_gene_6432	pan_gene_7715	Height_per_day_(until_flowering)	Average_internode_length_(below_ear);Average_internode_length_(whole_plant);Ear_height;Height_per_day_(until_flowering);Plant_height	0	0	0	0	0	0	1	0	0	0	0	0	0	0	0	0	0	0	0	0	0	0	0	0	0	0	1	private
pan_gene_66772	pan_gene_7312	Glucose;Height_above_ear;Height_per_day_(until_flowering)	Height_per_day_(until_flowering)	1	0	1	1	0	0	0	0	0	0	0	0	0	0	0	0	0	0	1	0	0	0	1	0	1	1	7	dispensable
pan_gene_68555	pan_gene_9042	Cob_diameter;Height_per_day_(until_flowering);Northern_Leaf_Blight	Average_internode_length_(below_ear);Average_internode_length_(whole_plant);Height_per_day_(until_flowering);Plant_height	1	0	0	0	0	1	0	0	0	0	0	0	0	0	0	0	0	0	0	0	0	0	0	0	0	0	2	dispensable
pan_gene_687	pan_gene_7312	Height_per_day_(until_flowering);Plant_height	Height_per_day_(until_flowering)	1	0	0	0	0	0	0	0	0	1	0	0	0	0	0	1	0	0	0	0	0	0	1	0	0	1	5	dispensable
pan_gene_687	pan_gene_9046	Height_per_day_(until_flowering);Plant_height	Height_per_day_(until_flowering);Plant_height	1	0	0	0	0	0	0	0	0	0	0	0	0	0	0	0	0	0	0	0	0	0	0	0	0	0	1	private
pan_gene_705	pan_gene_7715	Height_per_day_(until_flowering)	Average_internode_length_(below_ear);Average_internode_length_(whole_plant);Ear_height;Height_per_day_(until_flowering);Plant_height	1	1	1	0	0	1	1	0	0	1	0	0	0	0	0	0	0	1	0	1	1	0	0	0	0	0	9	dispensable
pan_gene_7312	pan_gene_8243	Height_per_day_(until_flowering)	Height_per_day_(until_flowering)	1	0	0	1	0	1	1	0	1	0	0	0	0	1	0	0	0	0	0	1	0	1	1	1	0	1	11	near-core
pan_gene_7715	pan_gene_8089	Average_internode_length_(below_ear);Average_internode_length_(whole_plant);Ear_height;Height_per_day_(until_flowering);Plant_height	Ear_row_number;Height_per_day_(until_flowering);Leaf_length	1	1	1	0	1	0	1	1	1	1	0	1	1	1	0	1	1	1	1	1	1	1	1	0	0	1	20	core
pan_gene_7947	pan_gene_9036	Height_per_day_(until_flowering)	100_Kernel_weight;Average_internode_length_(whole_plant);Height_above_ear;Height_per_day_(until_flowering);Plant_height	1	0	0	0	0	1	1	0	0	0	0	0	0	0	0	0	0	0	0	0	0	0	0	0	0	0	3	dispensable
pan_gene_8243	pan_gene_9063	Height_per_day_(until_flowering)	Ear_height;Fructose;Height_per_day_(until_flowering);Plant_height;Tassel_length	1	0	0	1	0	0	0	0	1	1	0	0	0	1	0	0	0	0	0	0	0	0	0	0	0	0	5	dispensable
pan_gene_9043	pan_gene_9228	Average_internode_length_(below_ear);Average_internode_length_(whole_plant);Height_per_day_(until_flowering);Plant_height	Height_per_day_(until_flowering);Southern_leaf_blight	0	0	0	0	0	1	0	0	0	0	0	0	0	0	0	0	0	0	0	0	0	0	0	0	1	0	2	dispensable
pan_gene_9045	pan_gene_9046	Height_per_day_(until_flowering);Plant_height	Height_per_day_(until_flowering);Plant_height	1	0	1	0	0	0	0	0	0	0	0	0	0	0	0	0	0	0	0	0	0	0	0	0	0	0	2	dispensable
pan_gene_9090	pan_gene_9091	Height_per_day_(until_flowering);Plant_height;Southern_leaf_blight	Height_per_day_(until_flowering);Plant_height;Southern_leaf_blight	1	0	1	1	1	1	1	1	1	1	0	0	0	0	1	0	1	0	1	0	0	1	0	1	0	1	15	near-core
pan_gene_9091	pan_gene_9092	Height_per_day_(until_flowering);Plant_height;Southern_leaf_blight	Height_per_day_(until_flowering);Plant_height	1	1	0	1	1	0	1	1	1	1	1	0	0	0	0	0	1	0	0	1	0	1	0	0	0	1	13	near-core
pan_gene_10650	pan_gene_1471	Chlorophyll_B;Height_per_day_(until_flowering)	Average_internode_length_(above_ear);Height_per_day_(until_flowering)	0	0	0	0	0	0	0	1	0	0	0	0	0	0	0	0	0	0	0	0	0	0	0	0	0	0	1	private
pan_gene_10650	pan_gene_2803	Chlorophyll_B;Height_per_day_(until_flowering)	Height_above_ear;Height_per_day_(until_flowering);Nodes_to_ear;Plant_height	0	0	0	0	0	1	0	0	0	0	0	0	0	0	0	0	0	0	0	0	0	0	0	0	0	0	1	private
pan_gene_10662	pan_gene_31450	Average_internode_length_(whole_plant);Height_per_day_(until_flowering);Plant_height	Average_internode_length_(below_ear);Ear_height;Glucose;Height_per_day_(until_flowering);Nodes_above_ear;Plant_height	0	1	0	0	0	1	0	0	0	0	0	0	0	0	0	0	0	0	0	0	1	0	0	0	0	0	3	dispensable
pan_gene_10686	pan_gene_16290	Average_internode_length_(whole_plant);Boxcox-transformed_leaf_angle;Height_per_day_(until_flowering);Nodes_to_ear;Plant_height	Ear_height;Height_per_day_(until_flowering);Plant_height	0	1	0	1	1	0	0	0	0	0	0	0	0	0	0	1	0	0	0	0	0	0	0	0	0	0	4	dispensable
pan_gene_10686	pan_gene_18906	Average_internode_length_(whole_plant);Boxcox-transformed_leaf_angle;Height_per_day_(until_flowering);Nodes_to_ear;Plant_height	Height_per_day_(until_flowering);PCA_of_metabolites:_PC2;Starch	0	1	0	1	0	0	0	0	0	0	0	0	1	0	0	0	0	0	0	0	0	0	0	0	0	0	3	dispensable
pan_gene_10686	pan_gene_22807	Average_internode_length_(whole_plant);Boxcox-transformed_leaf_angle;Height_per_day_(until_flowering);Nodes_to_ear;Plant_height	Height_above_ear;Height_per_day_(until_flowering);Plant_height	0	1	0	0	0	0	0	0	0	0	0	0	0	0	0	0	0	0	0	0	1	0	0	0	0	0	2	dispensable
pan_gene_10686	pan_gene_2573	Average_internode_length_(whole_plant);Boxcox-transformed_leaf_angle;Height_per_day_(until_flowering);Nodes_to_ear;Plant_height	Height_above_ear;Height_per_day_(until_flowering);Nodes_per_plant;Northern_Leaf_Blight;Plant_height	0	1	0	0	0	0	0	0	0	0	0	0	0	0	0	0	0	0	0	0	0	0	0	0	0	0	1	private
pan_gene_10686	pan_gene_2802	Average_internode_length_(whole_plant);Boxcox-transformed_leaf_angle;Height_per_day_(until_flowering);Nodes_to_ear;Plant_height	Ear_height;Height_per_day_(until_flowering);Plant_height	0	1	0	0	0	0	1	1	0	0	0	0	0	0	0	0	0	0	1	0	1	0	0	0	0	0	5	dispensable
pan_gene_10686	pan_gene_29988	Average_internode_length_(whole_plant);Boxcox-transformed_leaf_angle;Height_per_day_(until_flowering);Nodes_to_ear;Plant_height	Height_per_day_(until_flowering);Southern_leaf_blight	0	1	0	0	1	0	0	0	0	0	0	0	0	0	0	0	0	0	0	0	0	0	0	0	0	0	2	dispensable
pan_gene_10686	pan_gene_3888	Average_internode_length_(whole_plant);Boxcox-transformed_leaf_angle;Height_per_day_(until_flowering);Nodes_to_ear;Plant_height	Average_internode_length_(whole_plant);Height_per_day_(until_flowering)	0	1	0	0	0	0	0	0	0	0	0	0	0	0	0	0	0	0	0	0	0	0	0	0	0	0	1	private
pan_gene_10686	pan_gene_7716	Average_internode_length_(whole_plant);Boxcox-transformed_leaf_angle;Height_per_day_(until_flowering);Nodes_to_ear;Plant_height	Average_internode_length_(below_ear);Average_internode_length_(whole_plant);Ear_height;Height_per_day_(until_flowering);Plant_height	0	1	0	0	1	0	0	0	0	0	0	0	0	0	0	0	0	0	0	0	0	0	0	0	0	0	2	dispensable
pan_gene_10780	pan_gene_18790	Ear_height;Height_per_day_(until_flowering);Plant_height	Average_internode_length_(whole_plant);Chlorophyll_B;Height_per_day_(until_flowering);Nodes_above_ear;Northern_Leaf_Blight;Protein	0	0	0	0	0	0	0	0	0	0	0	0	0	0	0	0	0	0	0	1	0	0	0	0	0	0	1	private
pan_gene_10780	pan_gene_30046	Ear_height;Height_per_day_(until_flowering);Plant_height	Height_per_day_(until_flowering);Leaf_length	0	1	1	0	0	0	1	0	0	1	1	0	1	0	0	0	0	0	1	1	0	0	0	1	0	0	9	dispensable
pan_gene_10813	pan_gene_16290	Height_per_day_(until_flowering);Photoperiod_growing-degree_days_to_anthesis	Ear_height;Height_per_day_(until_flowering);Plant_height	0	1	1	1	1	0	1	1	1	0	0	0	1	0	0	0	0	0	0	0	0	1	0	0	1	0	10	dispensable
pan_gene_10813	pan_gene_9036	Height_per_day_(until_flowering);Photoperiod_growing-degree_days_to_anthesis	100_Kernel_weight;Average_internode_length_(whole_plant);Height_above_ear;Height_per_day_(until_flowering);Plant_height	0	1	0	0	0	0	0	0	1	0	0	0	0	0	0	0	0	0	0	0	0	0	0	0	0	0	2	dispensable
pan_gene_10814	pan_gene_12083	Height_per_day_(until_flowering)	Average_internode_length_(whole_plant);Height_per_day_(until_flowering);Photoperiod_growing-degree_days_to_anthesis	0	1	0	0	0	0	0	0	0	0	0	0	0	0	0	0	0	0	0	0	0	0	0	0	0	0	1	private
pan_gene_10814	pan_gene_19936	Height_per_day_(until_flowering)	Chlorophyll_A;Height_per_day_(until_flowering);Plant_height	0	1	1	0	0	0	0	0	0	0	0	0	0	0	0	0	0	0	0	0	0	0	0	0	0	0	2	dispensable
pan_gene_10814	pan_gene_2763	Height_per_day_(until_flowering)	Ear_height;Height_per_day_(until_flowering)	0	1	0	0	0	0	0	0	0	0	0	1	0	1	0	0	0	0	0	0	0	0	0	0	0	0	3	dispensable
pan_gene_10814	pan_gene_344	Height_per_day_(until_flowering)	Average_internode_length_(whole_plant);Chlorophyll_B;Ear_height;Height_per_day_(until_flowering);Plant_height;Tassel_length	0	1	0	0	0	0	0	0	0	0	0	0	0	0	0	0	0	0	0	0	0	0	0	0	0	0	1	private
pan_gene_10814	pan_gene_851	Height_per_day_(until_flowering)	Height_per_day_(until_flowering);Plant_height	0	1	0	0	0	0	0	0	0	1	0	1	0	0	0	0	0	0	0	0	0	0	0	0	0	0	3	dispensable
pan_gene_10818	pan_gene_1471	Ear_row_number;Height_per_day_(until_flowering);Plant_height	Average_internode_length_(above_ear);Height_per_day_(until_flowering)	0	1	0	0	0	0	0	0	0	0	1	0	0	0	0	0	0	0	0	0	0	1	0	0	0	0	3	dispensable
pan_gene_10818	pan_gene_18730	Ear_row_number;Height_per_day_(until_flowering);Plant_height	Average_internode_length_(above_ear);Average_internode_length_(below_ear);Average_internode_length_(whole_plant);Days_to_anthesis;Ear_height;Height_per_day_(until_flowering);Plant_height;Starch	0	0	0	0	0	0	0	0	0	0	0	0	0	0	0	0	0	0	0	1	0	0	0	0	0	0	1	private
pan_gene_10819	pan_gene_2802	Ear_row_number;Height_per_day_(until_flowering);Plant_height	Ear_height;Height_per_day_(until_flowering);Plant_height	0	1	0	0	0	0	0	0	0	0	0	1	0	0	0	0	0	0	0	0	0	0	0	0	0	0	2	dispensable
pan_gene_10819	pan_gene_31450	Ear_row_number;Height_per_day_(until_flowering);Plant_height	Average_internode_length_(below_ear);Ear_height;Glucose;Height_per_day_(until_flowering);Nodes_above_ear;Plant_height	0	1	0	0	0	1	0	0	0	0	0	1	0	0	0	1	0	0	0	0	0	0	0	0	0	0	4	dispensable
pan_gene_10830	pan_gene_2513	100_Kernel_weight;Ear_height;Height_per_day_(until_flowering);Nodes_above_ear;Plant_height	Average_internode_length_(below_ear);Average_internode_length_(whole_plant);Boxcox-transformed_leaf_angle;Glutamate;Height_above_ear;Height_per_day_(until_flowering)	0	1	0	1	0	0	0	0	0	1	0	1	0	0	0	0	1	0	0	0	0	0	1	0	0	0	6	dispensable
pan_gene_10830	pan_gene_29373	100_Kernel_weight;Ear_height;Height_per_day_(until_flowering);Nodes_above_ear;Plant_height	Ear_height;Height_per_day_(until_flowering);PCA_of_metabolites:_PC2;Plant_height	0	1	0	0	0	0	0	0	0	1	0	0	0	0	0	0	0	1	0	0	0	0	0	0	0	0	3	dispensable
pan_gene_10830	pan_gene_29987	100_Kernel_weight;Ear_height;Height_per_day_(until_flowering);Nodes_above_ear;Plant_height	Height_per_day_(until_flowering);Plant_height	0	1	0	0	1	0	1	1	0	0	0	0	1	0	1	1	0	1	0	0	0	0	0	0	0	1	9	dispensable
pan_gene_10897	pan_gene_32408	Average_internode_length_(whole_plant);Height_per_day_(until_flowering)	Average_internode_length_(whole_plant);Cob_diameter;Ear_height;Height_per_day_(until_flowering);Plant_height	0	0	0	0	0	0	0	0	1	0	0	0	0	0	0	0	0	0	0	0	0	0	0	0	0	0	1	private
pan_gene_11344	pan_gene_30036	Height_per_day_(until_flowering)	100_Kernel_weight;Height_per_day_(until_flowering)	0	1	0	0	0	0	1	0	0	1	1	0	0	0	0	1	0	0	0	1	1	0	0	0	0	0	7	dispensable
pan_gene_11489	pan_gene_14118	Height_per_day_(until_flowering);Plant_height	Fructose;Height_per_day_(until_flowering);Tassel_length	0	1	1	1	0	1	1	1	0	0	0	0	1	0	1	1	0	1	1	0	0	0	1	0	0	0	12	near-core
pan_gene_11489	pan_gene_16229	Height_per_day_(until_flowering);Plant_height	Height_per_day_(until_flowering);Nodes_per_plant;Plant_height	0	1	0	1	0	1	0	0	0	0	0	1	0	0	0	0	0	1	0	0	0	0	0	0	0	0	5	dispensable
pan_gene_11489	pan_gene_25464	Height_per_day_(until_flowering);Plant_height	Cob_diameter;Height_above_ear;Height_per_day_(until_flowering);Plant_height	0	1	1	1	0	1	0	1	1	0	1	1	1	0	0	1	0	0	0	1	1	0	1	0	0	1	14	near-core
pan_gene_11489	pan_gene_4370	Height_per_day_(until_flowering);Plant_height	Height_per_day_(until_flowering);Plant_height	0	1	0	1	0	0	0	0	0	0	0	1	0	0	0	0	0	0	0	0	0	0	1	0	0	0	4	dispensable
pan_gene_11496	pan_gene_18766	Height_per_day_(until_flowering);Plant_height	Average_internode_length_(whole_plant);Ear_height;Height_per_day_(until_flowering);Plant_height;Southern_leaf_blight	0	1	0	0	0	0	0	0	0	0	0	0	0	0	0	0	0	0	0	0	0	0	0	0	0	0	1	private
pan_gene_11496	pan_gene_25820	Height_per_day_(until_flowering);Plant_height	Average_internode_length_(below_ear);Height_per_day_(until_flowering);Southern_leaf_blight	0	0	0	0	0	0	0	0	0	0	0	1	0	0	0	0	0	0	0	0	0	0	0	0	0	0	1	private
pan_gene_11496	pan_gene_27293	Height_per_day_(until_flowering);Plant_height	Height_per_day_(until_flowering)	0	1	0	1	0	0	0	1	0	0	0	0	0	0	0	0	0	0	0	0	0	0	0	0	0	0	3	dispensable
pan_gene_11498	pan_gene_19472	Height_per_day_(until_flowering)	Height_per_day_(until_flowering)	0	1	0	0	0	0	0	0	0	0	0	0	0	0	0	0	0	0	0	0	0	0	0	0	0	0	1	private
pan_gene_11498	pan_gene_21809	Height_per_day_(until_flowering)	Height_per_day_(until_flowering)	0	1	0	1	1	1	0	1	1	1	0	0	0	0	0	0	0	0	0	0	0	0	0	0	0	0	7	dispensable
pan_gene_11498	pan_gene_30763	Height_per_day_(until_flowering)	Glucose;Height_per_day_(until_flowering);Plant_height	0	0	0	0	0	0	0	0	0	0	0	0	0	0	0	0	0	0	0	0	0	1	0	0	0	0	1	private
pan_gene_11498	pan_gene_32094	Height_per_day_(until_flowering)	Height_per_day_(until_flowering);Plant_height;Ratio_of_ear_height_to_total_height	0	1	0	0	0	0	0	0	0	0	0	0	0	0	0	0	0	0	0	0	0	0	0	0	0	0	1	private
pan_gene_11498	pan_gene_32148	Height_per_day_(until_flowering)	Ear_height;Height_per_day_(until_flowering)	0	1	0	0	0	0	0	0	0	0	0	0	0	0	0	0	0	0	0	0	0	0	0	0	0	0	1	private
pan_gene_11498	pan_gene_3422	Height_per_day_(until_flowering)	Chlorophyll_B;Height_above_ear;Height_per_day_(until_flowering)	0	0	0	1	0	0	0	0	0	1	0	0	0	0	0	0	0	1	0	0	0	0	0	0	1	0	4	dispensable
pan_gene_11498	pan_gene_35516	Height_per_day_(until_flowering)	Ear_height;Height_per_day_(until_flowering);Plant_height;Sucrose	0	1	0	0	0	0	0	0	0	0	0	0	0	0	0	0	0	0	0	0	0	0	0	0	0	0	1	private
pan_gene_11498	pan_gene_4346	Height_per_day_(until_flowering)	Ear_row_number;Height_per_day_(until_flowering);Leaf_width	0	0	0	0	1	0	0	0	0	1	0	0	0	0	0	0	0	0	0	0	0	0	0	0	0	0	2	dispensable
pan_gene_11498	pan_gene_5051	Height_per_day_(until_flowering)	Average_internode_length_(above_ear);Average_internode_length_(whole_plant);Ear_height;Height_per_day_(until_flowering);Plant_height	0	1	0	0	0	0	1	0	1	1	1	1	0	0	0	0	1	0	1	0	0	1	1	0	0	0	10	dispensable
pan_gene_11498	pan_gene_6400	Height_per_day_(until_flowering)	Height_per_day_(until_flowering);Leaf_width	0	1	0	1	1	1	1	1	1	0	1	1	0	0	1	1	1	1	0	1	1	1	1	0	0	1	18	near-core
pan_gene_11498	pan_gene_687	Height_per_day_(until_flowering)	Height_per_day_(until_flowering);Plant_height	0	1	0	0	0	1	0	0	0	1	0	0	0	0	0	0	1	0	0	0	0	0	0	0	0	0	4	dispensable
pan_gene_11498	pan_gene_9207	Height_per_day_(until_flowering)	100_Kernel_weight;Height_per_day_(until_flowering)	0	0	0	0	0	0	0	0	0	1	0	0	0	0	1	0	0	0	0	0	0	0	0	0	0	0	2	dispensable
pan_gene_11612	pan_gene_30794	Height_per_day_(until_flowering)	Average_internode_length_(whole_plant);Height_per_day_(until_flowering);Protein	0	1	1	0	0	0	0	0	0	1	1	0	0	0	0	0	0	0	1	1	1	0	0	0	1	0	8	dispensable
pan_gene_12080	pan_gene_2513	Average_internode_length_(whole_plant);Height_per_day_(until_flowering);Photoperiod_growing-degree_days_to_anthesis	Average_internode_length_(below_ear);Average_internode_length_(whole_plant);Boxcox-transformed_leaf_angle;Glutamate;Height_above_ear;Height_per_day_(until_flowering)	0	1	0	0	0	0	0	0	0	0	0	0	0	0	0	0	0	0	0	0	0	0	0	0	0	0	1	private
pan_gene_12083	pan_gene_19936	Average_internode_length_(whole_plant);Height_per_day_(until_flowering);Photoperiod_growing-degree_days_to_anthesis	Chlorophyll_A;Height_per_day_(until_flowering);Plant_height	0	1	0	0	0	0	0	0	0	0	0	0	0	0	0	0	0	0	0	0	0	0	0	0	0	0	1	private
pan_gene_12083	pan_gene_2763	Average_internode_length_(whole_plant);Height_per_day_(until_flowering);Photoperiod_growing-degree_days_to_anthesis	Ear_height;Height_per_day_(until_flowering)	0	1	0	0	0	0	0	0	0	0	0	0	0	0	0	0	0	0	0	0	0	0	0	0	0	0	1	private
pan_gene_12083	pan_gene_851	Average_internode_length_(whole_plant);Height_per_day_(until_flowering);Photoperiod_growing-degree_days_to_anthesis	Height_per_day_(until_flowering);Plant_height	0	1	0	0	0	0	0	0	0	0	0	1	0	0	0	0	1	0	0	0	0	0	0	0	0	0	3	dispensable
pan_gene_12858	pan_gene_201	Ear_height;Height_per_day_(until_flowering);Plant_height	Boxcox-transformed_leaf_angle;Height_per_day_(until_flowering);Starch	0	0	0	0	0	0	0	0	0	0	0	0	1	0	0	0	0	0	0	0	0	0	0	0	0	0	1	private
pan_gene_13335	pan_gene_6072	Height_per_day_(until_flowering)	Height_per_day_(until_flowering);Nodes_above_ear	0	1	0	0	0	0	0	0	0	0	0	0	0	0	0	1	0	1	0	0	0	0	0	0	0	0	3	dispensable
pan_gene_13335	pan_gene_821	Height_per_day_(until_flowering)	Height_per_day_(until_flowering)	0	1	0	0	0	0	0	0	0	0	0	0	0	0	0	0	0	1	0	0	0	0	0	0	0	0	2	dispensable
pan_gene_14118	pan_gene_16229	Fructose;Height_per_day_(until_flowering);Tassel_length	Height_per_day_(until_flowering);Nodes_per_plant;Plant_height	0	1	0	1	0	0	0	0	1	0	0	0	1	0	0	0	0	1	0	0	0	0	1	0	0	0	6	dispensable
pan_gene_14118	pan_gene_4370	Fructose;Height_per_day_(until_flowering);Tassel_length	Height_per_day_(until_flowering);Plant_height	0	1	0	1	0	0	0	0	0	0	0	0	0	0	0	0	1	0	0	1	0	0	1	0	0	1	6	dispensable
pan_gene_14205	pan_gene_32779	Boxcox-transformed_leaf_angle;Height_per_day_(until_flowering)	Average_internode_length_(above_ear);Glutamate;Height_per_day_(until_flowering);Leaf_length;Nodes_to_ear;Plant_height	0	1	0	0	0	0	0	0	0	0	0	0	0	0	0	0	0	0	0	0	0	0	0	0	0	0	1	private
pan_gene_14228	pan_gene_1539	Average_internode_length_(above_ear);Ear_height;Height_per_day_(until_flowering);Plant_height	Average_internode_length_(above_ear);Height_per_day_(until_flowering);Nodes_above_ear;PCA_of_metabolites:_PC2;Protein;Southern_leaf_blight	0	1	0	0	0	0	0	0	0	0	0	0	0	0	0	0	0	0	0	0	0	0	0	0	0	0	1	private
pan_gene_14228	pan_gene_16272	Average_internode_length_(above_ear);Ear_height;Height_per_day_(until_flowering);Plant_height	Glucose;Height_per_day_(until_flowering);Plant_height	0	0	0	0	0	0	0	0	0	0	1	0	0	0	0	0	0	0	0	0	0	0	0	1	0	0	2	dispensable
pan_gene_14667	pan_gene_8246	Chlorophyll_A;Height_per_day_(until_flowering)	Height_per_day_(until_flowering);Plant_height	0	1	0	0	0	0	0	0	0	0	0	0	0	0	0	0	0	0	0	0	0	0	0	1	0	0	2	dispensable
pan_gene_14669	pan_gene_16983	Average_internode_length_(below_ear);Height_per_day_(until_flowering);Nodes_above_ear;Northern_Leaf_Blight	Boxcox-transformed_leaf_angle;Height_per_day_(until_flowering);Plant_height	0	1	0	0	0	0	0	0	0	0	0	0	0	0	0	0	0	0	0	0	0	0	0	0	0	0	1	private
pan_gene_14669	pan_gene_18975	Average_internode_length_(below_ear);Height_per_day_(until_flowering);Nodes_above_ear;Northern_Leaf_Blight	Ear_height;Height_per_day_(until_flowering)	0	1	0	0	0	0	0	1	1	1	0	0	0	0	0	0	0	0	0	0	0	0	0	0	0	0	4	dispensable
pan_gene_14669	pan_gene_21809	Average_internode_length_(below_ear);Height_per_day_(until_flowering);Nodes_above_ear;Northern_Leaf_Blight	Height_per_day_(until_flowering)	0	1	1	0	0	0	1	0	1	0	0	0	0	0	0	1	0	0	1	0	1	0	1	0	0	1	9	dispensable
pan_gene_14669	pan_gene_25015	Average_internode_length_(below_ear);Height_per_day_(until_flowering);Nodes_above_ear;Northern_Leaf_Blight	Height_per_day_(until_flowering)	0	1	0	0	0	0	0	0	0	0	0	0	0	0	0	0	0	0	0	0	0	0	0	0	0	0	1	private
pan_gene_14669	pan_gene_25482	Average_internode_length_(below_ear);Height_per_day_(until_flowering);Nodes_above_ear;Northern_Leaf_Blight	Height_per_day_(until_flowering)	0	0	1	0	0	0	0	0	0	0	0	0	0	0	0	0	0	0	0	0	1	0	0	0	0	0	2	dispensable
pan_gene_14669	pan_gene_305	Average_internode_length_(below_ear);Height_per_day_(until_flowering);Nodes_above_ear;Northern_Leaf_Blight	Ear_height;Height_above_ear;Height_per_day_(until_flowering);Plant_height	0	1	1	0	0	0	0	1	0	0	0	0	0	0	0	0	0	0	0	0	0	0	0	0	0	0	3	dispensable
pan_gene_14669	pan_gene_32094	Average_internode_length_(below_ear);Height_per_day_(until_flowering);Nodes_above_ear;Northern_Leaf_Blight	Height_per_day_(until_flowering);Plant_height;Ratio_of_ear_height_to_total_height	0	1	0	0	0	0	0	0	0	0	0	0	0	0	0	0	0	0	0	0	0	0	0	0	0	0	1	private
pan_gene_14669	pan_gene_3422	Average_internode_length_(below_ear);Height_per_day_(until_flowering);Nodes_above_ear;Northern_Leaf_Blight	Chlorophyll_B;Height_above_ear;Height_per_day_(until_flowering)	0	0	1	0	0	0	0	1	0	0	0	0	0	0	0	0	1	0	0	0	0	0	0	0	0	0	3	dispensable
pan_gene_14669	pan_gene_4346	Average_internode_length_(below_ear);Height_per_day_(until_flowering);Nodes_above_ear;Northern_Leaf_Blight	Ear_row_number;Height_per_day_(until_flowering);Leaf_width	0	0	0	0	0	0	0	0	0	1	0	0	0	0	0	0	0	0	0	0	0	0	0	0	0	0	1	private
pan_gene_14669	pan_gene_6108	Average_internode_length_(below_ear);Height_per_day_(until_flowering);Nodes_above_ear;Northern_Leaf_Blight	Height_per_day_(until_flowering)	0	1	0	0	0	0	0	0	0	0	0	0	0	0	0	0	0	0	0	0	0	0	0	0	0	0	1	private
pan_gene_14669	pan_gene_6400	Average_internode_length_(below_ear);Height_per_day_(until_flowering);Nodes_above_ear;Northern_Leaf_Blight	Height_per_day_(until_flowering);Leaf_width	0	1	0	0	0	0	0	0	0	1	0	0	0	0	0	0	0	0	0	0	0	0	0	0	0	0	2	dispensable
pan_gene_14696	pan_gene_1539	Ear_height;Height_per_day_(until_flowering)	Average_internode_length_(above_ear);Height_per_day_(until_flowering);Nodes_above_ear;PCA_of_metabolites:_PC2;Protein;Southern_leaf_blight	0	1	0	0	0	1	0	0	1	0	0	0	0	0	0	0	0	0	0	0	0	0	0	0	0	0	3	dispensable
pan_gene_14696	pan_gene_16272	Ear_height;Height_per_day_(until_flowering)	Glucose;Height_per_day_(until_flowering);Plant_height	0	0	0	0	0	0	0	0	0	0	1	0	1	0	0	1	0	0	0	0	0	0	0	1	0	0	4	dispensable
pan_gene_14696	pan_gene_32094	Ear_height;Height_per_day_(until_flowering)	Height_per_day_(until_flowering);Plant_height;Ratio_of_ear_height_to_total_height	0	1	0	0	0	0	0	0	0	1	1	0	0	1	0	0	0	0	0	0	0	0	0	0	0	0	4	dispensable
pan_gene_14696	pan_gene_91515	Ear_height;Height_per_day_(until_flowering)	Average_internode_length_(below_ear);Height_per_day_(until_flowering)	0	1	0	0	0	0	0	0	0	0	0	0	0	0	0	1	1	0	0	0	0	1	0	0	0	0	4	dispensable
pan_gene_1471	pan_gene_25477	Average_internode_length_(above_ear);Height_per_day_(until_flowering)	Ear_height;Height_per_day_(until_flowering);Nodes_per_plant;Tassel_branch_number	0	1	0	0	0	0	0	0	0	0	0	0	0	0	0	0	0	0	0	0	0	0	0	0	0	0	1	private
pan_gene_1471	pan_gene_30794	Average_internode_length_(above_ear);Height_per_day_(until_flowering)	Average_internode_length_(whole_plant);Height_per_day_(until_flowering);Protein	0	1	0	1	0	0	0	1	0	0	0	0	0	0	0	0	1	0	0	0	0	1	0	0	0	0	5	dispensable
pan_gene_14851	pan_gene_14852	Height_per_day_(until_flowering);Leaf_length;Nodes_above_ear	Height_per_day_(until_flowering);Leaf_length;Nodes_above_ear	0	1	0	0	0	0	0	0	0	0	0	0	0	0	0	0	0	0	0	0	0	0	0	0	0	0	1	private
pan_gene_14855	pan_gene_22456	Height_per_day_(until_flowering)	Height_per_day_(until_flowering);Plant_height	0	1	1	0	0	0	0	0	0	0	1	0	0	0	0	0	0	0	0	0	0	1	1	1	0	1	7	dispensable
pan_gene_15063	pan_gene_32047	Ear_row_number;Height_per_day_(until_flowering)	Height_per_day_(until_flowering);Leaf_width	0	1	0	1	1	0	0	0	0	0	0	0	0	1	0	0	1	0	0	0	1	0	0	0	0	0	6	dispensable
pan_gene_15064	pan_gene_17232	Ear_row_number;Height_per_day_(until_flowering)	Height_per_day_(until_flowering)	0	1	0	0	0	0	0	0	0	0	0	0	0	0	0	0	0	0	0	0	0	0	0	0	0	0	1	private
pan_gene_15064	pan_gene_18906	Ear_row_number;Height_per_day_(until_flowering)	Height_per_day_(until_flowering);PCA_of_metabolites:_PC2;Starch	0	1	0	0	1	0	0	0	0	0	0	1	0	0	0	0	0	0	0	1	0	0	0	0	1	0	5	dispensable
pan_gene_15064	pan_gene_20684	Ear_row_number;Height_per_day_(until_flowering)	Height_per_day_(until_flowering)	0	1	0	0	1	0	0	0	1	1	0	1	1	1	0	0	1	0	0	0	0	0	0	0	1	1	10	dispensable
pan_gene_15064	pan_gene_22807	Ear_row_number;Height_per_day_(until_flowering)	Height_above_ear;Height_per_day_(until_flowering);Plant_height	0	1	0	0	1	0	1	0	1	1	0	1	1	1	0	1	1	0	0	0	1	0	0	0	0	0	11	near-core
pan_gene_15064	pan_gene_2573	Ear_row_number;Height_per_day_(until_flowering)	Height_above_ear;Height_per_day_(until_flowering);Nodes_per_plant;Northern_Leaf_Blight;Plant_height	0	1	0	0	1	0	0	0	0	0	0	1	0	0	0	0	0	0	0	0	0	0	0	0	0	0	3	dispensable
pan_gene_15064	pan_gene_29988	Ear_row_number;Height_per_day_(until_flowering)	Height_per_day_(until_flowering);Southern_leaf_blight	0	1	0	0	1	0	1	1	1	1	0	1	1	0	0	1	1	0	0	1	0	0	0	0	1	0	12	near-core
pan_gene_15064	pan_gene_32047	Ear_row_number;Height_per_day_(until_flowering)	Height_per_day_(until_flowering);Leaf_width	0	1	0	1	1	0	0	1	0	0	0	0	0	0	0	0	0	0	0	0	0	0	0	0	0	0	4	dispensable
pan_gene_15064	pan_gene_3888	Ear_row_number;Height_per_day_(until_flowering)	Average_internode_length_(whole_plant);Height_per_day_(until_flowering)	0	1	0	0	1	0	0	0	1	1	0	1	1	1	0	0	1	0	0	0	0	0	0	0	0	0	8	dispensable
pan_gene_15064	pan_gene_5639	Ear_row_number;Height_per_day_(until_flowering)	100_Kernel_weight;Average_internode_length_(whole_plant);Height_per_day_(until_flowering);Plant_height	0	1	0	0	0	0	0	0	0	0	0	0	0	0	0	0	0	0	0	0	0	0	0	0	0	0	1	private
pan_gene_15064	pan_gene_9080	Ear_row_number;Height_per_day_(until_flowering)	Average_internode_length_(whole_plant);Ear_height;Height_per_day_(until_flowering);Plant_height	0	1	0	0	1	0	0	0	0	0	0	0	0	0	0	0	1	0	0	0	0	0	0	1	0	0	4	dispensable
pan_gene_1539	pan_gene_16272	Average_internode_length_(above_ear);Height_per_day_(until_flowering);Nodes_above_ear;PCA_of_metabolites:_PC2;Protein;Southern_leaf_blight	Glucose;Height_per_day_(until_flowering);Plant_height	0	0	0	0	0	1	0	0	0	0	0	0	0	0	0	0	0	0	0	0	0	0	0	0	0	0	1	private
pan_gene_1539	pan_gene_21790	Average_internode_length_(above_ear);Height_per_day_(until_flowering);Nodes_above_ear;PCA_of_metabolites:_PC2;Protein;Southern_leaf_blight	Height_per_day_(until_flowering)	0	1	0	0	0	0	0	0	1	0	0	0	0	0	0	0	0	0	0	0	0	0	0	0	0	0	2	dispensable
pan_gene_1539	pan_gene_23989	Average_internode_length_(above_ear);Height_per_day_(until_flowering);Nodes_above_ear;PCA_of_metabolites:_PC2;Protein;Southern_leaf_blight	Height_per_day_(until_flowering);Plant_height	0	1	0	0	0	1	0	0	1	0	0	0	0	0	0	0	0	0	0	0	0	0	0	0	0	0	3	dispensable
pan_gene_1539	pan_gene_25820	Average_internode_length_(above_ear);Height_per_day_(until_flowering);Nodes_above_ear;PCA_of_metabolites:_PC2;Protein;Southern_leaf_blight	Average_internode_length_(below_ear);Height_per_day_(until_flowering);Southern_leaf_blight	0	0	0	0	0	0	0	0	0	0	0	1	0	0	0	0	0	0	0	0	0	0	0	0	0	0	1	private
pan_gene_1539	pan_gene_27293	Average_internode_length_(above_ear);Height_per_day_(until_flowering);Nodes_above_ear;PCA_of_metabolites:_PC2;Protein;Southern_leaf_blight	Height_per_day_(until_flowering)	0	1	0	0	1	0	0	0	1	0	0	0	0	0	0	0	0	0	0	0	0	0	0	0	0	0	3	dispensable
pan_gene_1539	pan_gene_32094	Average_internode_length_(above_ear);Height_per_day_(until_flowering);Nodes_above_ear;PCA_of_metabolites:_PC2;Protein;Southern_leaf_blight	Height_per_day_(until_flowering);Plant_height;Ratio_of_ear_height_to_total_height	0	1	0	0	0	0	0	0	0	0	0	0	0	0	0	0	0	0	0	0	0	0	0	0	0	0	1	private
pan_gene_1539	pan_gene_32148	Average_internode_length_(above_ear);Height_per_day_(until_flowering);Nodes_above_ear;PCA_of_metabolites:_PC2;Protein;Southern_leaf_blight	Ear_height;Height_per_day_(until_flowering)	0	1	0	0	0	0	0	0	0	0	0	0	0	0	0	0	0	0	0	0	0	0	0	0	0	0	1	private
pan_gene_1539	pan_gene_4345	Average_internode_length_(above_ear);Height_per_day_(until_flowering);Nodes_above_ear;PCA_of_metabolites:_PC2;Protein;Southern_leaf_blight	Height_per_day_(until_flowering);Leaf_width	0	1	0	0	0	1	0	0	1	0	0	1	0	0	1	0	0	1	0	0	0	1	1	1	0	0	9	dispensable
pan_gene_1539	pan_gene_7312	Average_internode_length_(above_ear);Height_per_day_(until_flowering);Nodes_above_ear;PCA_of_metabolites:_PC2;Protein;Southern_leaf_blight	Height_per_day_(until_flowering)	0	1	0	0	0	1	0	1	1	0	0	1	0	0	1	0	1	1	0	0	0	1	1	0	0	0	10	dispensable
pan_gene_16229	pan_gene_2290	Height_per_day_(until_flowering);Nodes_per_plant;Plant_height	Average_internode_length_(whole_plant);Height_per_day_(until_flowering)	0	1	0	0	0	0	0	0	1	0	0	0	0	0	0	0	0	0	0	0	0	0	0	0	0	0	2	dispensable
pan_gene_16229	pan_gene_25464	Height_per_day_(until_flowering);Nodes_per_plant;Plant_height	Cob_diameter;Height_above_ear;Height_per_day_(until_flowering);Plant_height	0	1	1	1	0	0	0	0	0	0	1	1	0	1	0	0	1	0	0	0	0	0	1	0	0	0	8	dispensable
pan_gene_16229	pan_gene_29655	Height_per_day_(until_flowering);Nodes_per_plant;Plant_height	Cob_diameter;Ear_height;Height_per_day_(until_flowering);Nodes_per_plant;Plant_height	0	1	0	1	0	0	0	0	0	0	0	0	0	1	0	0	1	1	0	0	1	0	1	0	0	1	8	dispensable
pan_gene_16229	pan_gene_32780	Height_per_day_(until_flowering);Nodes_per_plant;Plant_height	Average_internode_length_(above_ear);Average_internode_length_(below_ear);Ear_height;Glutamate;Height_per_day_(until_flowering);Leaf_length;Plant_height;Starch	0	0	0	0	0	0	0	0	0	0	0	0	0	1	0	0	0	1	0	0	0	0	0	0	0	1	3	dispensable
pan_gene_16259	pan_gene_18975	Height_above_ear;Height_per_day_(until_flowering);Plant_height;Stalk_strength	Ear_height;Height_per_day_(until_flowering)	0	1	1	1	1	1	0	1	1	1	0	1	1	1	0	0	0	1	1	0	0	1	1	0	1	1	17	near-core
pan_gene_16259	pan_gene_24977	Height_above_ear;Height_per_day_(until_flowering);Plant_height;Stalk_strength	Days_to_silk;Height_per_day_(until_flowering)	0	1	0	0	0	0	0	0	0	0	0	0	0	0	0	0	0	0	0	0	0	0	0	0	0	0	1	private
pan_gene_16259	pan_gene_25479	Height_above_ear;Height_per_day_(until_flowering);Plant_height;Stalk_strength	Ear_height;Height_per_day_(until_flowering)	0	1	0	1	1	1	1	1	0	0	0	0	0	0	0	0	0	0	1	0	0	1	1	0	0	1	10	dispensable
pan_gene_16259	pan_gene_2575	Height_above_ear;Height_per_day_(until_flowering);Plant_height;Stalk_strength	Height_above_ear;Height_per_day_(until_flowering);Nodes_to_ear	0	1	0	0	0	0	0	0	0	0	0	0	0	0	0	0	0	0	0	0	0	0	1	0	0	0	2	dispensable
pan_gene_16259	pan_gene_25820	Height_above_ear;Height_per_day_(until_flowering);Plant_height;Stalk_strength	Average_internode_length_(below_ear);Height_per_day_(until_flowering);Southern_leaf_blight	0	0	0	0	0	0	0	0	0	0	1	1	0	0	0	0	0	1	0	0	0	0	0	0	0	0	3	dispensable
pan_gene_16259	pan_gene_28883	Height_above_ear;Height_per_day_(until_flowering);Plant_height;Stalk_strength	Height_per_day_(until_flowering);Nodes_per_plant;Photoperiod_Growing-degree_days_to_silk;Photoperiod_growing-degree_days_to_anthesis;Ratio_of_ear_height_to_total_height	0	1	1	0	0	1	1	1	1	0	0	1	0	1	0	1	0	0	1	0	0	0	0	0	1	0	11	near-core
pan_gene_16259	pan_gene_31044	Height_above_ear;Height_per_day_(until_flowering);Plant_height;Stalk_strength	Boxcox-transformed_leaf_angle;Ear_height;Height_per_day_(until_flowering)	0	1	0	1	0	1	0	0	1	0	0	0	0	0	0	0	0	0	0	0	0	1	0	1	0	0	6	dispensable
pan_gene_16259	pan_gene_3422	Height_above_ear;Height_per_day_(until_flowering);Plant_height;Stalk_strength	Chlorophyll_B;Height_above_ear;Height_per_day_(until_flowering)	0	0	0	1	1	0	1	0	0	0	0	0	0	1	0	0	0	1	0	0	0	1	0	0	1	1	8	dispensable
pan_gene_16259	pan_gene_7860	Height_above_ear;Height_per_day_(until_flowering);Plant_height;Stalk_strength	Average_internode_length_(above_ear);Average_internode_length_(whole_plant);Cob_diameter;Height_per_day_(until_flowering)	0	0	0	0	1	0	0	0	0	0	0	0	0	0	0	0	0	0	0	0	0	0	0	1	0	0	2	dispensable
pan_gene_16272	pan_gene_2382	Glucose;Height_per_day_(until_flowering);Plant_height	Height_above_ear;Height_per_day_(until_flowering)	0	0	0	0	0	0	0	0	0	0	0	0	0	0	0	0	0	0	0	0	0	0	0	1	0	0	1	private
pan_gene_16272	pan_gene_23989	Glucose;Height_per_day_(until_flowering);Plant_height	Height_per_day_(until_flowering);Plant_height	0	0	1	0	0	0	0	0	0	0	0	0	0	0	0	0	0	0	1	0	0	0	0	0	0	0	2	dispensable
pan_gene_16272	pan_gene_32094	Glucose;Height_per_day_(until_flowering);Plant_height	Height_per_day_(until_flowering);Plant_height;Ratio_of_ear_height_to_total_height	0	0	1	0	0	0	0	0	0	1	0	0	0	0	0	0	0	0	0	0	0	0	0	0	0	0	2	dispensable
pan_gene_16272	pan_gene_7312	Glucose;Height_per_day_(until_flowering);Plant_height	Height_per_day_(until_flowering)	0	0	0	0	0	1	0	0	0	0	0	0	0	0	0	1	0	1	0	0	0	0	0	0	0	0	3	dispensable
pan_gene_16332	pan_gene_16363	Height_per_day_(until_flowering);Leaf_length;Plant_height	Average_internode_length_(below_ear);Height_per_day_(until_flowering);Plant_height;Tassel_length	0	1	0	0	0	0	0	0	0	0	0	0	0	1	0	0	0	0	0	0	0	1	0	0	0	0	3	dispensable
pan_gene_16332	pan_gene_16983	Height_per_day_(until_flowering);Leaf_length;Plant_height	Boxcox-transformed_leaf_angle;Height_per_day_(until_flowering);Plant_height	0	1	0	0	0	0	0	0	0	0	1	0	0	0	0	0	1	1	0	1	1	0	0	0	0	0	6	dispensable
pan_gene_16332	pan_gene_17232	Height_per_day_(until_flowering);Leaf_length;Plant_height	Height_per_day_(until_flowering)	0	1	0	0	1	0	0	0	0	0	0	0	0	0	0	0	0	0	0	0	0	0	0	0	0	0	2	dispensable
pan_gene_16332	pan_gene_1790	Height_per_day_(until_flowering);Leaf_length;Plant_height	Height_per_day_(until_flowering);Nodes_to_ear;PCA_of_metabolites:_PC2	0	1	1	0	0	0	0	0	1	0	1	0	0	0	0	0	1	1	0	0	0	1	0	0	0	1	8	dispensable
pan_gene_16332	pan_gene_202	Height_per_day_(until_flowering);Leaf_length;Plant_height	Height_per_day_(until_flowering);Plant_height	0	1	0	1	1	0	0	0	1	0	0	0	0	0	0	1	0	1	0	1	0	0	0	0	1	0	8	dispensable
pan_gene_16332	pan_gene_20402	Height_per_day_(until_flowering);Leaf_length;Plant_height	Height_per_day_(until_flowering)	0	1	1	0	0	0	0	1	1	0	0	0	0	1	0	0	0	0	0	0	0	1	0	0	0	0	6	dispensable
pan_gene_16332	pan_gene_21676	Height_per_day_(until_flowering);Leaf_length;Plant_height	Height_per_day_(until_flowering);Plant_height	0	1	1	1	1	0	0	1	1	1	0	0	1	1	0	1	0	1	0	0	0	1	0	0	0	0	12	near-core
pan_gene_16332	pan_gene_24977	Height_per_day_(until_flowering);Leaf_length;Plant_height	Days_to_silk;Height_per_day_(until_flowering)	0	1	0	0	0	0	0	0	1	0	0	0	0	0	0	1	0	0	0	0	1	0	0	0	0	0	4	dispensable
pan_gene_16332	pan_gene_25047	Height_per_day_(until_flowering);Leaf_length;Plant_height	Ear_height;Height_per_day_(until_flowering);Plant_height	0	1	0	1	1	0	1	1	1	1	0	0	0	1	0	1	1	0	0	1	1	0	0	0	0	1	13	near-core
pan_gene_16332	pan_gene_2575	Height_per_day_(until_flowering);Leaf_length;Plant_height	Height_above_ear;Height_per_day_(until_flowering);Nodes_to_ear	0	1	0	1	1	0	0	1	1	0	0	0	0	1	0	0	0	0	0	0	0	0	0	0	0	1	7	dispensable
pan_gene_16332	pan_gene_28883	Height_per_day_(until_flowering);Leaf_length;Plant_height	Height_per_day_(until_flowering);Nodes_per_plant;Photoperiod_Growing-degree_days_to_silk;Photoperiod_growing-degree_days_to_anthesis;Ratio_of_ear_height_to_total_height	0	1	0	0	1	0	0	1	1	0	0	0	0	0	0	0	0	0	0	0	1	0	0	0	0	0	5	dispensable
pan_gene_16332	pan_gene_29997	Height_per_day_(until_flowering);Leaf_length;Plant_height	Ear_height;Ear_row_number;Height_per_day_(until_flowering)	0	0	0	0	0	0	0	0	0	0	0	0	0	0	0	1	0	0	0	0	0	0	0	0	0	0	1	private
pan_gene_16332	pan_gene_30044	Height_per_day_(until_flowering);Leaf_length;Plant_height	100_Kernel_weight;Cob_diameter;Height_per_day_(until_flowering)	0	1	0	0	0	1	1	0	1	1	0	0	0	1	1	1	0	1	0	0	1	1	0	0	0	1	12	near-core
pan_gene_16332	pan_gene_32834	Height_per_day_(until_flowering);Leaf_length;Plant_height	Average_internode_length_(above_ear);Average_internode_length_(whole_plant);Glutamate;Height_per_day_(until_flowering)	0	1	0	0	0	0	0	1	0	1	0	0	0	0	0	0	0	1	0	0	0	1	0	0	0	1	6	dispensable
pan_gene_16332	pan_gene_3422	Height_per_day_(until_flowering);Leaf_length;Plant_height	Chlorophyll_B;Height_above_ear;Height_per_day_(until_flowering)	0	0	0	0	0	0	0	0	0	0	0	0	0	0	0	0	0	0	0	0	0	1	0	0	0	0	1	private
pan_gene_16332	pan_gene_766	Height_per_day_(until_flowering);Leaf_length;Plant_height	Average_internode_length_(below_ear);Height_per_day_(until_flowering);Leaf_width	0	1	0	0	0	0	0	0	0	0	0	0	0	0	0	0	0	0	0	0	0	0	0	0	0	0	1	private
pan_gene_16363	pan_gene_16983	Average_internode_length_(below_ear);Height_per_day_(until_flowering);Plant_height;Tassel_length	Boxcox-transformed_leaf_angle;Height_per_day_(until_flowering);Plant_height	0	1	0	0	1	0	0	0	0	0	0	0	0	0	0	0	0	0	0	0	0	0	1	0	0	0	3	dispensable
pan_gene_16363	pan_gene_17232	Average_internode_length_(below_ear);Height_per_day_(until_flowering);Plant_height;Tassel_length	Height_per_day_(until_flowering)	0	1	0	0	0	0	0	0	0	0	0	0	0	0	0	1	0	0	0	0	0	0	0	0	0	0	2	dispensable
pan_gene_16363	pan_gene_20402	Average_internode_length_(below_ear);Height_per_day_(until_flowering);Plant_height;Tassel_length	Height_per_day_(until_flowering)	0	1	1	0	0	0	0	0	0	0	0	0	1	1	0	1	0	0	0	0	0	1	0	0	0	0	6	dispensable
pan_gene_16363	pan_gene_20820	Average_internode_length_(below_ear);Height_per_day_(until_flowering);Plant_height;Tassel_length	Average_internode_length_(whole_plant);Height_per_day_(until_flowering)	0	0	0	0	0	0	0	0	0	0	0	0	0	0	0	0	0	0	0	0	1	0	0	0	0	0	1	private
pan_gene_16363	pan_gene_24977	Average_internode_length_(below_ear);Height_per_day_(until_flowering);Plant_height;Tassel_length	Days_to_silk;Height_per_day_(until_flowering)	0	1	0	0	0	0	0	0	0	0	0	0	0	0	0	0	0	0	0	0	1	0	0	0	0	0	2	dispensable
pan_gene_16363	pan_gene_25047	Average_internode_length_(below_ear);Height_per_day_(until_flowering);Plant_height;Tassel_length	Ear_height;Height_per_day_(until_flowering);Plant_height	0	1	0	0	0	0	0	0	0	0	0	0	0	1	0	0	0	0	0	0	0	0	0	0	0	0	2	dispensable
pan_gene_16363	pan_gene_28883	Average_internode_length_(below_ear);Height_per_day_(until_flowering);Plant_height;Tassel_length	Height_per_day_(until_flowering);Nodes_per_plant;Photoperiod_Growing-degree_days_to_silk;Photoperiod_growing-degree_days_to_anthesis;Ratio_of_ear_height_to_total_height	0	1	1	0	0	0	0	0	0	0	0	0	1	1	0	1	0	0	0	0	1	0	0	0	0	0	6	dispensable
pan_gene_16363	pan_gene_30044	Average_internode_length_(below_ear);Height_per_day_(until_flowering);Plant_height;Tassel_length	100_Kernel_weight;Cob_diameter;Height_per_day_(until_flowering)	0	1	0	0	0	0	0	0	0	0	0	0	0	1	0	0	0	0	0	0	1	0	1	0	0	0	4	dispensable
pan_gene_16363	pan_gene_305	Average_internode_length_(below_ear);Height_per_day_(until_flowering);Plant_height;Tassel_length	Ear_height;Height_above_ear;Height_per_day_(until_flowering);Plant_height	0	1	0	0	0	0	0	0	0	0	0	0	0	0	0	0	0	0	0	0	0	0	0	0	0	0	1	private
pan_gene_16363	pan_gene_4207	Average_internode_length_(below_ear);Height_per_day_(until_flowering);Plant_height;Tassel_length	Days_to_silk;Height_per_day_(until_flowering);Ratio_of_ear_height_to_total_height	0	1	0	0	0	0	0	0	0	0	0	0	0	0	0	0	0	0	0	0	0	0	0	0	0	0	1	private
pan_gene_16369	pan_gene_28536	Height_per_day_(until_flowering);Leaf_width	Height_per_day_(until_flowering)	0	1	0	0	0	0	0	0	0	0	0	0	0	0	0	0	0	0	0	0	0	0	0	0	0	0	1	private
pan_gene_16370	pan_gene_6072	Height_per_day_(until_flowering);Leaf_width	Height_per_day_(until_flowering);Nodes_above_ear	0	1	0	1	0	0	0	0	0	0	0	0	0	0	0	0	0	1	0	0	1	0	0	0	1	1	6	dispensable
pan_gene_16370	pan_gene_821	Height_per_day_(until_flowering);Leaf_width	Height_per_day_(until_flowering)	0	1	1	1	0	0	0	0	1	0	0	0	0	1	1	0	0	0	0	0	0	0	0	0	0	0	6	dispensable
pan_gene_16376	pan_gene_23989	Height_above_ear;Height_per_day_(until_flowering)	Height_per_day_(until_flowering);Plant_height	0	1	0	0	0	1	0	0	0	0	0	0	0	0	0	0	0	0	0	0	0	0	0	0	1	1	4	dispensable
pan_gene_16376	pan_gene_27050	Height_above_ear;Height_per_day_(until_flowering)	Height_per_day_(until_flowering)	0	1	0	0	0	1	0	0	1	0	0	0	0	0	0	0	0	0	0	0	0	0	0	0	0	0	3	dispensable
pan_gene_16983	pan_gene_17232	Boxcox-transformed_leaf_angle;Height_per_day_(until_flowering);Plant_height	Height_per_day_(until_flowering)	0	1	0	0	0	0	0	0	0	0	0	0	0	0	0	0	0	0	0	0	0	0	0	0	0	0	1	private
pan_gene_16983	pan_gene_18765	Boxcox-transformed_leaf_angle;Height_per_day_(until_flowering);Plant_height	Average_internode_length_(whole_plant);Ear_height;Height_per_day_(until_flowering);Plant_height	0	0	0	0	0	0	0	0	0	1	0	0	0	0	0	0	0	1	0	1	1	0	0	0	0	0	4	dispensable
pan_gene_16983	pan_gene_20402	Boxcox-transformed_leaf_angle;Height_per_day_(until_flowering);Plant_height	Height_per_day_(until_flowering)	0	1	0	0	1	0	0	0	0	0	0	0	0	0	0	0	0	0	0	0	1	0	0	0	0	0	3	dispensable
pan_gene_16983	pan_gene_20820	Boxcox-transformed_leaf_angle;Height_per_day_(until_flowering);Plant_height	Average_internode_length_(whole_plant);Height_per_day_(until_flowering)	0	0	0	0	1	0	0	1	0	0	0	0	0	0	0	1	0	0	0	1	1	0	0	0	0	0	5	dispensable
pan_gene_16983	pan_gene_21809	Boxcox-transformed_leaf_angle;Height_per_day_(until_flowering);Plant_height	Height_per_day_(until_flowering)	0	1	0	1	0	1	0	0	0	0	1	0	0	0	0	0	0	1	0	0	0	0	0	0	0	0	5	dispensable
pan_gene_16983	pan_gene_24977	Boxcox-transformed_leaf_angle;Height_per_day_(until_flowering);Plant_height	Days_to_silk;Height_per_day_(until_flowering)	0	1	0	0	0	0	0	0	0	1	0	0	0	0	0	0	0	0	0	0	0	0	0	0	0	0	2	dispensable
pan_gene_16983	pan_gene_25047	Boxcox-transformed_leaf_angle;Height_per_day_(until_flowering);Plant_height	Ear_height;Height_per_day_(until_flowering);Plant_height	0	1	0	0	0	0	0	0	0	0	0	0	0	0	0	0	0	0	0	1	0	0	0	0	0	0	2	dispensable
pan_gene_16983	pan_gene_25479	Boxcox-transformed_leaf_angle;Height_per_day_(until_flowering);Plant_height	Ear_height;Height_per_day_(until_flowering)	0	1	0	0	1	1	0	1	0	1	0	0	0	1	0	1	0	0	0	0	0	0	1	0	1	0	9	dispensable
pan_gene_16983	pan_gene_25482	Boxcox-transformed_leaf_angle;Height_per_day_(until_flowering);Plant_height	Height_per_day_(until_flowering)	0	0	0	0	0	0	0	0	0	0	1	0	0	0	0	0	0	1	0	0	0	0	0	0	0	0	2	dispensable
pan_gene_16983	pan_gene_305	Boxcox-transformed_leaf_angle;Height_per_day_(until_flowering);Plant_height	Ear_height;Height_above_ear;Height_per_day_(until_flowering);Plant_height	0	1	0	0	0	0	0	0	0	0	0	0	0	0	0	0	0	0	0	0	0	0	0	0	0	0	1	private
pan_gene_16983	pan_gene_30807	Boxcox-transformed_leaf_angle;Height_per_day_(until_flowering);Plant_height	Ear_height;Height_per_day_(until_flowering)	0	0	0	0	0	1	0	0	0	0	0	0	0	0	0	0	0	0	0	0	0	0	0	0	0	0	1	private
pan_gene_16983	pan_gene_3422	Boxcox-transformed_leaf_angle;Height_per_day_(until_flowering);Plant_height	Chlorophyll_B;Height_above_ear;Height_per_day_(until_flowering)	0	0	0	1	1	0	0	1	0	0	0	0	0	0	0	0	0	0	0	0	0	0	0	0	0	0	3	dispensable
pan_gene_16983	pan_gene_6400	Boxcox-transformed_leaf_angle;Height_per_day_(until_flowering);Plant_height	Height_per_day_(until_flowering);Leaf_width	0	1	0	1	0	1	0	0	0	0	0	0	0	0	0	0	0	0	0	0	0	0	0	0	0	0	3	dispensable
pan_gene_16983	pan_gene_687	Boxcox-transformed_leaf_angle;Height_per_day_(until_flowering);Plant_height	Height_per_day_(until_flowering);Plant_height	0	1	0	0	0	0	0	1	0	0	1	0	0	0	0	0	0	0	0	0	0	0	1	0	0	0	4	dispensable
pan_gene_16983	pan_gene_9207	Boxcox-transformed_leaf_angle;Height_per_day_(until_flowering);Plant_height	100_Kernel_weight;Height_per_day_(until_flowering)	0	0	0	0	1	0	0	0	0	0	0	0	0	0	0	0	0	0	0	0	0	0	0	0	0	0	1	private
pan_gene_17232	pan_gene_1790	Height_per_day_(until_flowering)	Height_per_day_(until_flowering);Nodes_to_ear;PCA_of_metabolites:_PC2	0	1	0	1	1	0	0	0	0	0	0	1	0	0	0	0	0	0	0	0	0	0	0	0	0	0	4	dispensable
pan_gene_17232	pan_gene_18765	Height_per_day_(until_flowering)	Average_internode_length_(whole_plant);Ear_height;Height_per_day_(until_flowering);Plant_height	0	0	0	0	1	0	0	0	0	0	0	0	0	0	0	0	0	0	0	0	0	0	0	0	0	0	1	private
pan_gene_17232	pan_gene_202	Height_per_day_(until_flowering)	Height_per_day_(until_flowering);Plant_height	0	1	0	1	0	0	0	0	0	0	0	0	0	0	0	0	0	0	0	0	0	0	0	1	0	0	3	dispensable
pan_gene_17232	pan_gene_20402	Height_per_day_(until_flowering)	Height_per_day_(until_flowering)	0	1	0	1	0	0	0	0	0	0	0	0	0	0	0	0	0	0	0	0	0	0	0	0	0	0	2	dispensable
pan_gene_17232	pan_gene_24977	Height_per_day_(until_flowering)	Days_to_silk;Height_per_day_(until_flowering)	0	1	0	1	0	0	0	0	0	0	1	1	0	0	0	0	0	0	0	0	0	1	0	0	0	0	5	dispensable
pan_gene_17232	pan_gene_25047	Height_per_day_(until_flowering)	Ear_height;Height_per_day_(until_flowering);Plant_height	0	1	0	1	1	0	0	0	0	0	0	1	0	0	0	0	0	0	0	0	0	0	0	1	0	0	5	dispensable
pan_gene_17232	pan_gene_29988	Height_per_day_(until_flowering)	Height_per_day_(until_flowering);Southern_leaf_blight	0	1	0	0	1	0	0	0	0	0	0	0	0	0	0	0	0	0	0	0	0	0	1	1	0	0	4	dispensable
pan_gene_17232	pan_gene_30044	Height_per_day_(until_flowering)	100_Kernel_weight;Cob_diameter;Height_per_day_(until_flowering)	0	1	0	0	0	0	0	0	0	0	0	0	0	0	0	0	0	0	0	0	0	0	0	0	0	0	1	private
pan_gene_17232	pan_gene_32047	Height_per_day_(until_flowering)	Height_per_day_(until_flowering);Leaf_width	0	1	0	1	0	0	0	0	0	0	0	0	0	0	0	1	0	0	0	0	0	0	0	0	0	0	3	dispensable
pan_gene_17232	pan_gene_32762	Height_per_day_(until_flowering)	Chlorophyll_A;Ear_height;Height_per_day_(until_flowering);Nodes_per_plant;Plant_height	0	1	0	1	0	1	0	0	0	0	1	0	0	0	0	0	0	0	0	0	0	0	1	1	0	0	6	dispensable
pan_gene_17232	pan_gene_32834	Height_per_day_(until_flowering)	Average_internode_length_(above_ear);Average_internode_length_(whole_plant);Glutamate;Height_per_day_(until_flowering)	0	1	0	1	0	0	0	0	0	0	0	0	0	0	0	0	0	0	0	0	0	0	0	1	0	0	3	dispensable
pan_gene_17232	pan_gene_51	Height_per_day_(until_flowering)	Height_per_day_(until_flowering)	0	1	0	0	0	0	0	0	0	0	0	0	0	0	0	0	0	0	0	0	0	0	0	0	0	0	1	private
pan_gene_17232	pan_gene_766	Height_per_day_(until_flowering)	Average_internode_length_(below_ear);Height_per_day_(until_flowering);Leaf_width	0	1	0	0	0	0	0	0	0	0	1	1	0	0	0	0	0	0	0	0	0	0	0	0	0	0	3	dispensable
pan_gene_17232	pan_gene_9080	Height_per_day_(until_flowering)	Average_internode_length_(whole_plant);Ear_height;Height_per_day_(until_flowering);Plant_height	0	1	0	0	0	0	0	0	0	0	0	1	0	0	0	0	0	0	0	0	0	0	0	0	0	0	2	dispensable
pan_gene_1742	pan_gene_31450	Boxcox-transformed_leaf_angle;Ear_height;Height_per_day_(until_flowering);Leaf_width;Nodes_per_plant;Nodes_to_ear;Plant_height;Ratio_of_ear_height_to_total_height	Average_internode_length_(below_ear);Ear_height;Glucose;Height_per_day_(until_flowering);Nodes_above_ear;Plant_height	0	1	0	0	0	0	0	0	0	0	0	0	0	0	0	0	0	0	0	0	0	0	0	0	0	0	1	private
pan_gene_17544	pan_gene_18975	Average_internode_length_(below_ear);Height_per_day_(until_flowering);Plant_height	Ear_height;Height_per_day_(until_flowering)	0	0	0	0	1	0	0	0	0	0	0	0	0	0	0	0	0	0	0	0	0	0	0	0	0	0	1	private
pan_gene_17544	pan_gene_25478	Average_internode_length_(below_ear);Height_per_day_(until_flowering);Plant_height	Ear_height;Height_per_day_(until_flowering);Nodes_per_plant	0	0	0	1	0	0	1	0	0	0	0	0	0	0	0	0	0	0	0	0	0	0	0	0	0	0	2	dispensable
pan_gene_17544	pan_gene_305	Average_internode_length_(below_ear);Height_per_day_(until_flowering);Plant_height	Ear_height;Height_above_ear;Height_per_day_(until_flowering);Plant_height	0	0	0	1	1	0	0	0	0	0	0	0	0	0	0	0	0	0	0	0	0	0	0	0	0	0	2	dispensable
pan_gene_17544	pan_gene_32763	Average_internode_length_(below_ear);Height_per_day_(until_flowering);Plant_height	Chlorophyll_A;Height_per_day_(until_flowering);Nodes_per_plant;Nodes_to_ear;Plant_height	0	0	0	1	0	0	0	0	0	1	0	0	0	0	0	0	0	0	0	0	0	0	1	0	0	0	3	dispensable
pan_gene_1790	pan_gene_18765	Height_per_day_(until_flowering);Nodes_to_ear;PCA_of_metabolites:_PC2	Average_internode_length_(whole_plant);Ear_height;Height_per_day_(until_flowering);Plant_height	0	0	0	0	0	0	0	0	1	1	0	0	0	0	0	1	0	0	0	1	0	0	0	0	0	1	5	dispensable
pan_gene_1790	pan_gene_19077	Height_per_day_(until_flowering);Nodes_to_ear;PCA_of_metabolites:_PC2	Height_per_day_(until_flowering);Northern_Leaf_Blight;Plant_height;Tassel_branch_number	0	1	0	0	0	0	0	0	0	0	0	0	0	0	0	0	0	0	0	0	0	0	0	0	0	0	1	private
pan_gene_1790	pan_gene_202	Height_per_day_(until_flowering);Nodes_to_ear;PCA_of_metabolites:_PC2	Height_per_day_(until_flowering);Plant_height	0	1	0	1	1	0	0	0	1	0	1	0	0	0	0	0	1	1	0	0	0	0	0	1	0	1	9	dispensable
pan_gene_1790	pan_gene_20820	Height_per_day_(until_flowering);Nodes_to_ear;PCA_of_metabolites:_PC2	Average_internode_length_(whole_plant);Height_per_day_(until_flowering)	0	0	0	0	0	0	0	1	0	0	0	0	0	0	0	0	0	0	1	1	0	0	0	1	0	0	4	dispensable
pan_gene_1790	pan_gene_21676	Height_per_day_(until_flowering);Nodes_to_ear;PCA_of_metabolites:_PC2	Height_per_day_(until_flowering);Plant_height	0	1	1	0	1	0	0	0	1	0	1	1	0	0	0	1	0	0	0	1	0	0	1	0	0	1	10	dispensable
pan_gene_1790	pan_gene_27049	Height_per_day_(until_flowering);Nodes_to_ear;PCA_of_metabolites:_PC2	Height_per_day_(until_flowering);Northern_Leaf_Blight	0	1	0	0	0	0	0	0	0	0	0	0	0	0	0	0	0	0	0	0	0	0	0	0	0	0	1	private
pan_gene_1790	pan_gene_28883	Height_per_day_(until_flowering);Nodes_to_ear;PCA_of_metabolites:_PC2	Height_per_day_(until_flowering);Nodes_per_plant;Photoperiod_Growing-degree_days_to_silk;Photoperiod_growing-degree_days_to_anthesis;Ratio_of_ear_height_to_total_height	0	1	1	0	1	0	1	0	1	0	0	0	0	1	0	0	0	0	0	0	0	0	0	0	0	0	6	dispensable
pan_gene_1790	pan_gene_766	Height_per_day_(until_flowering);Nodes_to_ear;PCA_of_metabolites:_PC2	Average_internode_length_(below_ear);Height_per_day_(until_flowering);Leaf_width	0	1	0	0	0	0	0	0	0	0	0	1	0	0	0	0	0	0	0	0	0	0	0	0	0	0	2	dispensable
pan_gene_18730	pan_gene_29864	Average_internode_length_(above_ear);Average_internode_length_(below_ear);Average_internode_length_(whole_plant);Days_to_anthesis;Ear_height;Height_per_day_(until_flowering);Plant_height;Starch	Days_to_anthesis;Height_per_day_(until_flowering)	0	0	0	0	0	0	0	0	0	1	0	0	0	0	0	0	0	0	0	0	0	0	0	0	0	0	1	private
pan_gene_18735	pan_gene_7700	Ear_height;Height_per_day_(until_flowering);Plant_height	Height_per_day_(until_flowering)	0	1	0	0	0	0	0	0	0	0	0	0	0	0	0	0	0	0	0	0	0	0	0	0	0	0	1	private
pan_gene_18735	pan_gene_811	Ear_height;Height_per_day_(until_flowering);Plant_height	Chlorophyll_B;Height_per_day_(until_flowering);Starch	0	1	0	0	0	0	0	0	0	0	0	0	0	0	0	0	0	0	0	0	0	0	0	0	0	0	1	private
pan_gene_18765	pan_gene_19077	Average_internode_length_(whole_plant);Ear_height;Height_per_day_(until_flowering);Plant_height	Height_per_day_(until_flowering);Northern_Leaf_Blight;Plant_height;Tassel_branch_number	0	0	1	0	0	0	0	0	0	0	0	0	0	0	0	0	0	0	0	0	0	0	0	0	0	0	1	private
pan_gene_18765	pan_gene_202	Average_internode_length_(whole_plant);Ear_height;Height_per_day_(until_flowering);Plant_height	Height_per_day_(until_flowering);Plant_height	0	0	0	1	1	0	0	0	1	0	0	0	0	1	0	1	0	1	0	1	0	0	0	0	0	1	8	dispensable
pan_gene_18765	pan_gene_20402	Average_internode_length_(whole_plant);Ear_height;Height_per_day_(until_flowering);Plant_height	Height_per_day_(until_flowering)	0	0	0	1	1	1	0	1	1	0	0	0	0	0	0	1	0	0	0	0	0	1	0	0	0	0	7	dispensable
pan_gene_18765	pan_gene_20820	Average_internode_length_(whole_plant);Ear_height;Height_per_day_(until_flowering);Plant_height	Average_internode_length_(whole_plant);Height_per_day_(until_flowering)	0	0	0	0	0	0	0	0	0	0	0	0	0	0	0	0	0	0	0	1	1	0	0	0	0	0	2	dispensable
pan_gene_18765	pan_gene_21676	Average_internode_length_(whole_plant);Ear_height;Height_per_day_(until_flowering);Plant_height	Height_per_day_(until_flowering);Plant_height	0	0	0	1	0	1	1	1	1	1	0	0	0	1	0	1	0	1	0	0	0	0	0	0	0	0	9	dispensable
pan_gene_18765	pan_gene_24977	Average_internode_length_(whole_plant);Ear_height;Height_per_day_(until_flowering);Plant_height	Days_to_silk;Height_per_day_(until_flowering)	0	0	0	0	0	1	0	0	1	0	0	0	0	0	0	1	0	0	0	1	1	0	0	0	0	0	5	dispensable
pan_gene_18765	pan_gene_25047	Average_internode_length_(whole_plant);Ear_height;Height_per_day_(until_flowering);Plant_height	Ear_height;Height_per_day_(until_flowering);Plant_height	0	0	0	1	1	1	1	1	1	1	0	0	0	1	0	1	0	0	0	1	1	0	0	0	0	1	12	near-core
pan_gene_18765	pan_gene_25479	Average_internode_length_(whole_plant);Ear_height;Height_per_day_(until_flowering);Plant_height	Ear_height;Height_per_day_(until_flowering)	0	0	0	1	0	1	0	0	1	1	0	0	0	0	0	0	0	0	0	1	0	0	0	0	0	0	5	dispensable
pan_gene_18765	pan_gene_2575	Average_internode_length_(whole_plant);Ear_height;Height_per_day_(until_flowering);Plant_height	Height_above_ear;Height_per_day_(until_flowering);Nodes_to_ear	0	0	0	1	1	0	1	1	1	0	0	0	0	0	0	0	0	0	1	0	0	0	0	0	0	1	7	dispensable
pan_gene_18765	pan_gene_28883	Average_internode_length_(whole_plant);Ear_height;Height_per_day_(until_flowering);Plant_height	Height_per_day_(until_flowering);Nodes_per_plant;Photoperiod_Growing-degree_days_to_silk;Photoperiod_growing-degree_days_to_anthesis;Ratio_of_ear_height_to_total_height	0	0	0	0	1	0	0	1	0	0	0	0	0	0	0	0	0	0	0	0	1	0	0	0	0	0	3	dispensable
pan_gene_18765	pan_gene_29997	Average_internode_length_(whole_plant);Ear_height;Height_per_day_(until_flowering);Plant_height	Ear_height;Ear_row_number;Height_per_day_(until_flowering)	0	0	1	0	0	0	0	0	0	0	0	0	0	0	0	1	0	0	0	0	0	0	0	0	0	0	2	dispensable
pan_gene_18765	pan_gene_30044	Average_internode_length_(whole_plant);Ear_height;Height_per_day_(until_flowering);Plant_height	100_Kernel_weight;Cob_diameter;Height_per_day_(until_flowering)	0	0	0	0	0	1	1	0	1	0	0	0	0	0	0	1	0	1	0	1	1	0	0	0	0	0	7	dispensable
pan_gene_18765	pan_gene_32762	Average_internode_length_(whole_plant);Ear_height;Height_per_day_(until_flowering);Plant_height	Chlorophyll_A;Ear_height;Height_per_day_(until_flowering);Nodes_per_plant;Plant_height	0	0	0	1	0	0	0	0	0	0	0	0	0	0	0	1	0	0	0	0	1	0	0	0	0	0	3	dispensable
pan_gene_18765	pan_gene_32834	Average_internode_length_(whole_plant);Ear_height;Height_per_day_(until_flowering);Plant_height	Average_internode_length_(above_ear);Average_internode_length_(whole_plant);Glutamate;Height_per_day_(until_flowering)	0	0	0	0	0	0	0	0	1	0	0	0	0	0	0	0	0	1	0	0	1	0	0	0	0	0	3	dispensable
pan_gene_18765	pan_gene_5047	Average_internode_length_(whole_plant);Ear_height;Height_per_day_(until_flowering);Plant_height	Average_internode_length_(above_ear);Height_above_ear;Height_per_day_(until_flowering);Plant_height	0	0	0	1	0	0	0	1	0	0	0	0	0	1	0	1	0	0	0	0	1	0	0	0	0	0	5	dispensable
pan_gene_18765	pan_gene_766	Average_internode_length_(whole_plant);Ear_height;Height_per_day_(until_flowering);Plant_height	Average_internode_length_(below_ear);Height_per_day_(until_flowering);Leaf_width	0	0	0	0	0	0	0	0	0	0	0	0	0	0	0	0	0	0	0	1	0	0	0	0	0	1	2	dispensable
pan_gene_18765	pan_gene_9080	Average_internode_length_(whole_plant);Ear_height;Height_per_day_(until_flowering);Plant_height	Average_internode_length_(whole_plant);Ear_height;Height_per_day_(until_flowering);Plant_height	0	0	0	1	0	0	0	0	0	0	0	0	0	0	0	0	0	0	0	0	0	0	0	0	0	0	1	private
pan_gene_18790	pan_gene_20652	Average_internode_length_(whole_plant);Chlorophyll_B;Height_per_day_(until_flowering);Nodes_above_ear;Northern_Leaf_Blight;Protein	Boxcox-transformed_leaf_angle;Height_per_day_(until_flowering);Plant_height	0	0	0	1	0	0	0	0	0	0	0	0	0	0	0	0	0	1	0	1	0	0	0	0	0	0	3	dispensable
pan_gene_18790	pan_gene_21929	Average_internode_length_(whole_plant);Chlorophyll_B;Height_per_day_(until_flowering);Nodes_above_ear;Northern_Leaf_Blight;Protein	Chlorophyll_A;Height_per_day_(until_flowering);Photoperiod_Growing-degree_days_to_silk;Plant_height	0	0	0	1	0	1	0	0	0	0	0	0	0	0	0	0	0	1	0	1	0	0	0	0	0	0	4	dispensable
pan_gene_18790	pan_gene_23996	Average_internode_length_(whole_plant);Chlorophyll_B;Height_per_day_(until_flowering);Nodes_above_ear;Northern_Leaf_Blight;Protein	Ear_height;Height_per_day_(until_flowering);Plant_height	0	0	0	1	0	0	0	0	0	0	0	0	0	0	0	0	0	1	0	1	0	0	0	0	0	0	3	dispensable
pan_gene_18790	pan_gene_30046	Average_internode_length_(whole_plant);Chlorophyll_B;Height_per_day_(until_flowering);Nodes_above_ear;Northern_Leaf_Blight;Protein	Height_per_day_(until_flowering);Leaf_length	0	0	0	0	0	1	0	0	0	0	0	0	0	0	0	0	0	0	0	0	0	0	0	0	0	0	1	private
pan_gene_18790	pan_gene_32171	Average_internode_length_(whole_plant);Chlorophyll_B;Height_per_day_(until_flowering);Nodes_above_ear;Northern_Leaf_Blight;Protein	Height_per_day_(until_flowering);Plant_height	0	0	0	0	0	1	0	0	0	0	0	0	0	0	0	0	0	0	0	0	0	0	0	0	0	0	1	private
pan_gene_18790	pan_gene_409	Average_internode_length_(whole_plant);Chlorophyll_B;Height_per_day_(until_flowering);Nodes_above_ear;Northern_Leaf_Blight;Protein	Average_internode_length_(above_ear);Average_internode_length_(whole_plant);Height_per_day_(until_flowering);Nodes_per_plant;Plant_height	0	0	0	0	0	1	0	0	0	0	0	0	0	0	0	0	0	1	0	1	0	0	0	0	0	0	3	dispensable
pan_gene_18790	pan_gene_4426	Average_internode_length_(whole_plant);Chlorophyll_B;Height_per_day_(until_flowering);Nodes_above_ear;Northern_Leaf_Blight;Protein	Height_per_day_(until_flowering);Southern_leaf_blight	0	0	0	0	0	1	0	0	0	0	0	0	0	0	0	0	0	1	0	1	0	0	0	0	0	0	3	dispensable
pan_gene_18790	pan_gene_7715	Average_internode_length_(whole_plant);Chlorophyll_B;Height_per_day_(until_flowering);Nodes_above_ear;Northern_Leaf_Blight;Protein	Average_internode_length_(below_ear);Average_internode_length_(whole_plant);Ear_height;Height_per_day_(until_flowering);Plant_height	0	0	0	0	0	1	0	0	0	0	0	0	0	0	0	0	0	1	0	1	0	0	0	0	0	0	3	dispensable
pan_gene_18790	pan_gene_927	Average_internode_length_(whole_plant);Chlorophyll_B;Height_per_day_(until_flowering);Nodes_above_ear;Northern_Leaf_Blight;Protein	Average_internode_length_(whole_plant);Cob_diameter;Height_per_day_(until_flowering)	0	0	0	0	0	0	0	0	0	0	0	0	0	0	0	0	0	0	0	1	0	0	0	0	0	0	1	private
pan_gene_18795	pan_gene_202	Height_per_day_(until_flowering);Plant_height	Height_per_day_(until_flowering);Plant_height	0	1	0	1	0	0	0	1	0	0	0	0	1	1	0	1	0	0	1	0	0	0	0	0	0	0	7	dispensable
pan_gene_18795	pan_gene_766	Height_per_day_(until_flowering);Plant_height	Average_internode_length_(below_ear);Height_per_day_(until_flowering);Leaf_width	0	1	0	0	0	0	0	0	0	0	0	0	0	0	0	0	0	0	0	0	0	0	0	0	0	0	1	private
pan_gene_18906	pan_gene_19141	Height_per_day_(until_flowering);PCA_of_metabolites:_PC2;Starch	Average_internode_length_(below_ear);Height_per_day_(until_flowering);Nodes_to_ear	0	1	0	1	1	0	0	0	0	0	0	0	0	0	0	0	0	0	0	0	0	0	0	0	0	0	3	dispensable
pan_gene_18906	pan_gene_20684	Height_per_day_(until_flowering);PCA_of_metabolites:_PC2;Starch	Height_per_day_(until_flowering)	0	1	0	0	1	1	0	0	0	0	0	0	0	0	0	0	0	0	0	0	0	0	0	0	0	0	3	dispensable
pan_gene_18906	pan_gene_2573	Height_per_day_(until_flowering);PCA_of_metabolites:_PC2;Starch	Height_above_ear;Height_per_day_(until_flowering);Nodes_per_plant;Northern_Leaf_Blight;Plant_height	0	1	0	0	0	0	0	0	0	0	0	1	0	0	0	0	0	0	0	0	0	0	0	0	0	0	2	dispensable
pan_gene_18906	pan_gene_29988	Height_per_day_(until_flowering);PCA_of_metabolites:_PC2;Starch	Height_per_day_(until_flowering);Southern_leaf_blight	0	1	0	0	0	0	0	0	0	0	0	0	0	0	0	0	0	0	0	0	0	0	0	0	0	0	1	private
pan_gene_18906	pan_gene_3888	Height_per_day_(until_flowering);PCA_of_metabolites:_PC2;Starch	Average_internode_length_(whole_plant);Height_per_day_(until_flowering)	0	1	0	0	1	0	0	0	0	0	0	1	0	0	0	0	0	0	0	0	0	0	0	0	0	0	3	dispensable
pan_gene_18975	pan_gene_21790	Ear_height;Height_per_day_(until_flowering)	Height_per_day_(until_flowering)	0	1	0	0	0	0	0	0	0	0	0	0	1	0	0	0	0	0	0	0	0	0	0	1	0	0	3	dispensable
pan_gene_18975	pan_gene_21809	Ear_height;Height_per_day_(until_flowering)	Height_per_day_(until_flowering)	0	1	0	1	0	1	0	0	1	1	1	0	1	0	0	0	0	0	0	0	0	0	0	0	0	0	7	dispensable
pan_gene_18975	pan_gene_25478	Ear_height;Height_per_day_(until_flowering)	Ear_height;Height_per_day_(until_flowering);Nodes_per_plant	0	1	0	0	0	1	1	1	0	0	0	0	0	0	1	0	0	0	1	1	1	0	1	0	0	1	10	dispensable
pan_gene_18975	pan_gene_25482	Ear_height;Height_per_day_(until_flowering)	Height_per_day_(until_flowering)	0	0	0	0	0	0	0	0	0	0	0	0	0	0	0	1	0	0	0	0	0	0	0	0	0	0	1	private
pan_gene_18975	pan_gene_30437	Ear_height;Height_per_day_(until_flowering)	Average_internode_length_(whole_plant);Height_per_day_(until_flowering);Plant_height	0	1	0	0	0	0	0	0	0	1	0	0	0	0	0	0	0	0	0	0	0	1	0	0	1	0	4	dispensable
pan_gene_18975	pan_gene_32094	Ear_height;Height_per_day_(until_flowering)	Height_per_day_(until_flowering);Plant_height;Ratio_of_ear_height_to_total_height	0	1	0	0	0	0	1	0	1	0	0	0	1	0	0	0	0	0	0	0	0	0	0	0	0	0	4	dispensable
pan_gene_18975	pan_gene_32763	Ear_height;Height_per_day_(until_flowering)	Chlorophyll_A;Height_per_day_(until_flowering);Nodes_per_plant;Nodes_to_ear;Plant_height	0	1	1	0	0	0	1	1	0	0	0	0	0	0	0	0	1	0	0	0	0	0	0	0	0	0	5	dispensable
pan_gene_18975	pan_gene_6400	Ear_height;Height_per_day_(until_flowering)	Height_per_day_(until_flowering);Leaf_width	0	1	0	1	0	0	0	0	0	1	1	0	0	0	0	0	0	1	0	0	0	0	0	0	0	0	5	dispensable
pan_gene_18975	pan_gene_7312	Ear_height;Height_per_day_(until_flowering)	Height_per_day_(until_flowering)	0	1	1	1	0	0	0	1	0	0	1	0	0	1	0	0	0	1	0	0	0	0	0	1	0	0	8	dispensable
pan_gene_19063	pan_gene_20681	Height_per_day_(until_flowering)	Height_per_day_(until_flowering);Plant_height	0	1	0	0	0	0	0	0	0	1	0	0	1	0	0	1	0	0	0	0	0	0	0	0	0	1	5	dispensable
pan_gene_19063	pan_gene_32783	Height_per_day_(until_flowering)	Average_internode_length_(above_ear);Average_internode_length_(whole_plant);Height_per_day_(until_flowering);Leaf_length;Plant_height	0	1	0	1	1	0	1	0	0	1	0	0	1	1	0	1	0	1	1	0	0	0	0	0	0	0	10	dispensable
pan_gene_19070	pan_gene_2575	Average_internode_length_(above_ear);Average_internode_length_(whole_plant);Height_per_day_(until_flowering);Plant_height;Ratio_of_ear_height_to_total_height;Southern_leaf_blight	Height_above_ear;Height_per_day_(until_flowering);Nodes_to_ear	0	1	0	0	0	0	0	0	0	0	1	0	0	0	0	0	0	0	0	0	0	0	0	0	0	0	2	dispensable
pan_gene_19077	pan_gene_202	Height_per_day_(until_flowering);Northern_Leaf_Blight;Plant_height;Tassel_branch_number	Height_per_day_(until_flowering);Plant_height	0	1	0	0	0	0	0	0	0	1	0	0	0	0	0	0	0	0	0	0	0	0	0	0	0	0	2	dispensable
pan_gene_19077	pan_gene_21676	Height_per_day_(until_flowering);Northern_Leaf_Blight;Plant_height;Tassel_branch_number	Height_per_day_(until_flowering);Plant_height	0	1	0	0	0	0	0	0	0	1	0	0	0	0	0	0	0	0	0	0	0	0	0	0	0	0	2	dispensable
pan_gene_19077	pan_gene_29995	Height_per_day_(until_flowering);Northern_Leaf_Blight;Plant_height;Tassel_branch_number	Ear_height;Height_per_day_(until_flowering)	0	1	0	0	1	0	1	0	0	0	0	0	0	0	0	0	0	0	0	0	0	0	0	0	0	1	4	dispensable
pan_gene_19077	pan_gene_32762	Height_per_day_(until_flowering);Northern_Leaf_Blight;Plant_height;Tassel_branch_number	Chlorophyll_A;Ear_height;Height_per_day_(until_flowering);Nodes_per_plant;Plant_height	0	1	0	0	0	0	0	0	0	0	0	0	0	0	0	0	0	0	0	0	0	0	0	0	0	0	1	private
pan_gene_19077	pan_gene_8242	Height_per_day_(until_flowering);Northern_Leaf_Blight;Plant_height;Tassel_branch_number	Height_per_day_(until_flowering)	0	1	0	0	0	0	0	0	0	0	0	0	0	0	0	0	0	0	0	0	0	0	0	0	0	0	1	private
pan_gene_19077	pan_gene_8396	Height_per_day_(until_flowering);Northern_Leaf_Blight;Plant_height;Tassel_branch_number	Days_to_anthesis;Ear_height;Height_per_day_(until_flowering);Plant_height;Stalk_strength	0	1	0	0	0	0	0	0	0	0	0	0	1	0	0	0	0	0	0	0	0	0	0	0	0	0	2	dispensable
pan_gene_19077	pan_gene_9080	Height_per_day_(until_flowering);Northern_Leaf_Blight;Plant_height;Tassel_branch_number	Average_internode_length_(whole_plant);Ear_height;Height_per_day_(until_flowering);Plant_height	0	1	1	0	0	0	1	1	0	0	0	0	0	0	0	0	0	0	0	0	0	0	0	0	0	0	4	dispensable
pan_gene_19141	pan_gene_22807	Average_internode_length_(below_ear);Height_per_day_(until_flowering);Nodes_to_ear	Height_above_ear;Height_per_day_(until_flowering);Plant_height	0	1	1	1	1	0	1	1	1	1	1	1	1	1	1	1	1	0	0	1	0	0	0	0	1	1	18	near-core
pan_gene_19141	pan_gene_24747	Average_internode_length_(below_ear);Height_per_day_(until_flowering);Nodes_to_ear	Average_internode_length_(whole_plant);Height_above_ear;Height_per_day_(until_flowering)	0	1	1	1	1	1	0	1	1	0	1	0	1	0	0	1	0	0	0	0	1	0	0	0	0	1	12	near-core
pan_gene_19141	pan_gene_28536	Average_internode_length_(below_ear);Height_per_day_(until_flowering);Nodes_to_ear	Height_per_day_(until_flowering)	0	1	0	0	0	0	0	0	0	0	0	0	0	0	0	0	0	0	0	0	0	0	0	0	0	0	1	private
pan_gene_19141	pan_gene_32047	Average_internode_length_(below_ear);Height_per_day_(until_flowering);Nodes_to_ear	Height_per_day_(until_flowering);Leaf_width	0	1	0	0	1	0	0	0	1	0	0	0	0	0	0	0	1	1	0	0	0	0	0	0	0	0	5	dispensable
pan_gene_19141	pan_gene_3888	Average_internode_length_(below_ear);Height_per_day_(until_flowering);Nodes_to_ear	Average_internode_length_(whole_plant);Height_per_day_(until_flowering)	0	1	1	1	1	1	0	1	1	1	1	1	0	0	0	1	0	0	0	1	0	0	0	0	0	0	12	near-core
pan_gene_19178	pan_gene_2620	Height_above_ear;Height_per_day_(until_flowering);Starch;Tassel_branch_number	Days_to_anthesis;Height_per_day_(until_flowering);Plant_height	0	1	1	0	1	1	1	1	0	1	0	1	1	1	1	0	1	0	1	0	1	1	0	0	0	0	15	near-core
pan_gene_19178	pan_gene_7928	Height_above_ear;Height_per_day_(until_flowering);Starch;Tassel_branch_number	Height_per_day_(until_flowering);PCA_of_metabolites:_PC2	0	1	1	0	0	1	1	1	0	1	0	1	1	0	1	0	1	1	1	0	1	1	0	0	0	0	14	near-core
pan_gene_19214	pan_gene_25482	Average_internode_length_(above_ear);Average_internode_length_(below_ear);Average_internode_length_(whole_plant);Boxcox-transformed_leaf_angle;Height_per_day_(until_flowering);Leaf_width;Plant_height	Height_per_day_(until_flowering)	0	0	0	0	0	0	0	0	0	0	0	0	1	0	0	0	0	0	0	0	0	0	0	0	0	0	1	private
pan_gene_19214	pan_gene_3422	Average_internode_length_(above_ear);Average_internode_length_(below_ear);Average_internode_length_(whole_plant);Boxcox-transformed_leaf_angle;Height_per_day_(until_flowering);Leaf_width;Plant_height	Chlorophyll_B;Height_above_ear;Height_per_day_(until_flowering)	0	0	0	0	0	0	0	0	0	0	0	0	1	0	0	0	0	0	0	0	0	0	0	0	0	0	1	private
pan_gene_19214	pan_gene_6400	Average_internode_length_(above_ear);Average_internode_length_(below_ear);Average_internode_length_(whole_plant);Boxcox-transformed_leaf_angle;Height_per_day_(until_flowering);Leaf_width;Plant_height	Height_per_day_(until_flowering);Leaf_width	0	0	0	0	0	0	0	0	0	0	0	0	1	0	0	0	0	0	0	0	0	0	0	0	0	0	1	private
pan_gene_19216	pan_gene_29988	Average_internode_length_(whole_plant);Boxcox-transformed_leaf_angle;Days_to_anthesis;Height_per_day_(until_flowering)	Height_per_day_(until_flowering);Southern_leaf_blight	0	1	0	0	1	0	0	0	0	0	0	0	0	0	0	1	0	0	0	0	0	0	0	0	0	0	3	dispensable
pan_gene_19216	pan_gene_32762	Average_internode_length_(whole_plant);Boxcox-transformed_leaf_angle;Days_to_anthesis;Height_per_day_(until_flowering)	Chlorophyll_A;Ear_height;Height_per_day_(until_flowering);Nodes_per_plant;Plant_height	0	1	0	0	0	0	0	0	0	0	0	0	0	0	0	0	0	0	0	0	0	0	0	0	0	0	1	private
pan_gene_19216	pan_gene_5047	Average_internode_length_(whole_plant);Boxcox-transformed_leaf_angle;Days_to_anthesis;Height_per_day_(until_flowering)	Average_internode_length_(above_ear);Height_above_ear;Height_per_day_(until_flowering);Plant_height	0	1	0	0	1	0	0	0	0	0	0	0	0	0	0	1	0	0	0	0	0	0	0	0	0	0	3	dispensable
pan_gene_19472	pan_gene_21809	Height_per_day_(until_flowering)	Height_per_day_(until_flowering)	0	1	0	1	0	0	0	1	0	0	0	0	0	0	0	0	0	0	0	0	0	1	0	0	0	0	4	dispensable
pan_gene_19472	pan_gene_2623	Height_per_day_(until_flowering)	Height_per_day_(until_flowering);Plant_height;Tassel_branch_number;Tassel_length	0	1	1	0	0	0	0	0	0	0	0	1	0	0	0	0	0	0	0	0	0	1	0	0	0	0	4	dispensable
pan_gene_19472	pan_gene_32047	Height_per_day_(until_flowering)	Height_per_day_(until_flowering);Leaf_width	0	1	0	0	0	0	0	0	0	0	0	1	0	0	0	0	0	0	0	0	0	1	0	0	0	0	3	dispensable
pan_gene_19472	pan_gene_32094	Height_per_day_(until_flowering)	Height_per_day_(until_flowering);Plant_height;Ratio_of_ear_height_to_total_height	0	1	0	0	0	0	0	0	0	0	0	0	0	0	0	0	1	0	0	0	0	0	0	0	0	0	2	dispensable
pan_gene_19472	pan_gene_5051	Height_per_day_(until_flowering)	Average_internode_length_(above_ear);Average_internode_length_(whole_plant);Ear_height;Height_per_day_(until_flowering);Plant_height	0	1	0	0	0	0	0	1	0	0	0	0	0	1	0	0	0	1	0	0	0	0	0	0	0	0	4	dispensable
pan_gene_19473	pan_gene_6072	Glutamate;Height_per_day_(until_flowering)	Height_per_day_(until_flowering);Nodes_above_ear	0	1	0	1	0	1	1	1	0	1	1	1	1	0	0	0	1	1	0	1	1	1	0	0	0	1	15	near-core
pan_gene_19473	pan_gene_821	Glutamate;Height_per_day_(until_flowering)	Height_per_day_(until_flowering)	0	1	1	1	0	1	1	1	0	0	0	1	1	1	0	0	1	1	0	1	0	1	1	0	0	0	14	near-core
pan_gene_19936	pan_gene_851	Chlorophyll_A;Height_per_day_(until_flowering);Plant_height	Height_per_day_(until_flowering);Plant_height	0	1	0	0	0	0	0	0	0	0	0	0	0	0	0	0	0	0	0	0	0	0	0	0	0	0	1	private
pan_gene_202	pan_gene_20402	Height_per_day_(until_flowering);Plant_height	Height_per_day_(until_flowering)	0	1	0	0	0	0	0	0	0	0	0	0	1	0	0	1	0	0	0	0	0	1	0	0	1	0	5	dispensable
pan_gene_202	pan_gene_21676	Height_per_day_(until_flowering);Plant_height	Height_per_day_(until_flowering);Plant_height	0	1	0	1	1	0	0	0	1	1	1	0	0	0	0	1	0	0	0	0	0	1	1	0	0	0	9	dispensable
pan_gene_202	pan_gene_24977	Height_per_day_(until_flowering);Plant_height	Days_to_silk;Height_per_day_(until_flowering)	0	1	0	1	0	0	1	0	1	1	1	0	1	1	0	0	1	0	0	0	0	0	0	0	0	0	9	dispensable
pan_gene_202	pan_gene_2575	Height_per_day_(until_flowering);Plant_height	Height_above_ear;Height_per_day_(until_flowering);Nodes_to_ear	0	1	0	1	1	0	0	1	1	0	1	0	1	1	0	0	0	0	1	0	0	0	0	1	1	0	11	near-core
pan_gene_202	pan_gene_29997	Height_per_day_(until_flowering);Plant_height	Ear_height;Ear_row_number;Height_per_day_(until_flowering)	0	0	0	0	0	0	0	0	0	0	0	0	0	0	0	1	0	0	0	0	0	0	0	0	0	0	1	private
pan_gene_202	pan_gene_32834	Height_per_day_(until_flowering);Plant_height	Average_internode_length_(above_ear);Average_internode_length_(whole_plant);Glutamate;Height_per_day_(until_flowering)	0	1	0	0	1	0	0	0	0	0	1	0	0	1	0	0	0	1	0	0	0	0	1	1	0	0	7	dispensable
pan_gene_202	pan_gene_51	Height_per_day_(until_flowering);Plant_height	Height_per_day_(until_flowering)	0	1	0	0	0	0	0	0	0	0	0	0	0	0	0	0	0	0	0	0	0	0	0	0	0	0	1	private
pan_gene_202	pan_gene_766	Height_per_day_(until_flowering);Plant_height	Average_internode_length_(below_ear);Height_per_day_(until_flowering);Leaf_width	0	1	0	0	0	0	1	0	1	0	1	0	1	0	0	0	1	0	1	1	0	0	0	1	0	1	10	dispensable
pan_gene_20402	pan_gene_20820	Height_per_day_(until_flowering)	Average_internode_length_(whole_plant);Height_per_day_(until_flowering)	0	0	0	0	1	0	0	1	0	0	1	0	1	0	0	0	0	0	0	0	0	0	0	0	0	0	4	dispensable
pan_gene_20402	pan_gene_24977	Height_per_day_(until_flowering)	Days_to_silk;Height_per_day_(until_flowering)	0	1	0	0	0	0	0	1	0	0	0	0	0	0	0	0	0	0	0	0	0	0	0	0	0	0	2	dispensable
pan_gene_20402	pan_gene_25047	Height_per_day_(until_flowering)	Ear_height;Height_per_day_(until_flowering);Plant_height	0	1	0	1	1	0	0	1	1	0	0	0	0	1	0	1	0	0	0	0	0	0	0	0	0	0	7	dispensable
pan_gene_20402	pan_gene_25479	Height_per_day_(until_flowering)	Ear_height;Height_per_day_(until_flowering)	0	1	0	1	1	1	0	1	1	1	0	0	1	1	0	0	0	0	0	0	0	0	0	0	0	0	9	dispensable
pan_gene_20402	pan_gene_2575	Height_per_day_(until_flowering)	Height_above_ear;Height_per_day_(until_flowering);Nodes_to_ear	0	1	0	1	1	0	0	1	1	0	0	0	0	1	0	0	0	0	0	0	0	0	0	0	0	0	6	dispensable
pan_gene_20402	pan_gene_2623	Height_per_day_(until_flowering)	Height_per_day_(until_flowering);Plant_height;Tassel_branch_number;Tassel_length	0	1	0	0	0	0	0	0	0	0	0	0	0	0	0	0	0	0	0	0	0	1	0	0	0	0	2	dispensable
pan_gene_20402	pan_gene_28883	Height_per_day_(until_flowering)	Height_per_day_(until_flowering);Nodes_per_plant;Photoperiod_Growing-degree_days_to_silk;Photoperiod_growing-degree_days_to_anthesis;Ratio_of_ear_height_to_total_height	0	1	0	0	1	0	0	1	1	0	0	0	1	1	0	0	0	1	0	0	0	0	0	0	0	0	7	dispensable
pan_gene_20402	pan_gene_30044	Height_per_day_(until_flowering)	100_Kernel_weight;Cob_diameter;Height_per_day_(until_flowering)	0	1	0	0	0	1	0	1	0	1	0	1	1	0	0	0	0	0	0	0	0	0	0	0	0	0	6	dispensable
pan_gene_20402	pan_gene_305	Height_per_day_(until_flowering)	Ear_height;Height_above_ear;Height_per_day_(until_flowering);Plant_height	0	1	0	0	0	0	0	0	0	0	0	0	0	0	0	0	0	0	0	0	0	0	0	0	0	0	1	private
pan_gene_20402	pan_gene_30807	Height_per_day_(until_flowering)	Ear_height;Height_per_day_(until_flowering)	0	0	0	0	0	1	0	0	0	0	0	0	0	0	0	0	0	0	0	0	0	0	0	0	0	0	1	private
pan_gene_20402	pan_gene_31044	Height_per_day_(until_flowering)	Boxcox-transformed_leaf_angle;Ear_height;Height_per_day_(until_flowering)	0	1	0	0	0	1	0	0	0	0	0	0	0	0	0	0	0	0	1	0	1	0	0	0	0	0	4	dispensable
pan_gene_20402	pan_gene_32047	Height_per_day_(until_flowering)	Height_per_day_(until_flowering);Leaf_width	0	1	0	1	1	1	1	0	1	0	1	0	0	1	0	0	1	1	1	0	0	1	0	0	0	0	12	near-core
pan_gene_20402	pan_gene_3422	Height_per_day_(until_flowering)	Chlorophyll_B;Height_above_ear;Height_per_day_(until_flowering)	0	0	0	1	0	0	0	0	0	0	0	0	0	0	0	0	0	0	0	0	0	0	0	0	0	0	1	private
pan_gene_20402	pan_gene_4207	Height_per_day_(until_flowering)	Days_to_silk;Height_per_day_(until_flowering);Ratio_of_ear_height_to_total_height	0	1	0	0	0	0	0	0	0	0	0	0	0	0	0	0	0	0	0	0	0	0	0	0	0	0	1	private
pan_gene_20402	pan_gene_51	Height_per_day_(until_flowering)	Height_per_day_(until_flowering)	0	1	0	0	1	0	0	0	0	0	0	0	0	0	0	0	0	0	0	0	0	0	0	0	0	0	2	dispensable
pan_gene_20402	pan_gene_6400	Height_per_day_(until_flowering)	Height_per_day_(until_flowering);Leaf_width	0	1	0	0	0	1	0	0	1	0	0	0	0	0	0	0	0	0	0	0	0	0	0	0	0	0	3	dispensable
pan_gene_20402	pan_gene_766	Height_per_day_(until_flowering)	Average_internode_length_(below_ear);Height_per_day_(until_flowering);Leaf_width	0	1	0	0	0	0	0	0	0	0	0	0	0	0	0	0	0	0	0	0	0	0	0	0	0	0	1	private
pan_gene_20402	pan_gene_9207	Height_per_day_(until_flowering)	100_Kernel_weight;Height_per_day_(until_flowering)	0	0	0	0	1	0	0	0	0	0	0	0	0	0	0	0	0	0	0	0	0	0	0	0	0	0	1	private
pan_gene_20628	pan_gene_32566	Height_per_day_(until_flowering)	Ear_row_number;Height_per_day_(until_flowering);Plant_height;Stalk_strength	0	1	1	1	0	0	0	0	0	1	0	1	1	1	0	0	0	1	1	1	0	1	1	1	0	0	13	near-core
pan_gene_20652	pan_gene_7715	Boxcox-transformed_leaf_angle;Height_per_day_(until_flowering);Plant_height	Average_internode_length_(below_ear);Average_internode_length_(whole_plant);Ear_height;Height_per_day_(until_flowering);Plant_height	0	1	1	0	1	0	0	0	1	1	1	1	1	1	1	1	0	1	1	0	1	0	1	1	0	1	17	near-core
pan_gene_20670	pan_gene_22456	Average_internode_length_(whole_plant);Height_per_day_(until_flowering);Plant_height	Height_per_day_(until_flowering);Plant_height	0	1	1	0	0	1	1	0	1	0	1	1	1	0	1	0	0	0	0	1	0	0	1	0	0	1	12	near-core
pan_gene_20681	pan_gene_32783	Height_per_day_(until_flowering);Plant_height	Average_internode_length_(above_ear);Average_internode_length_(whole_plant);Height_per_day_(until_flowering);Leaf_length;Plant_height	0	1	1	0	1	0	0	0	0	1	1	1	0	0	1	1	0	0	0	0	0	1	0	0	0	0	9	dispensable
pan_gene_20681	pan_gene_409	Height_per_day_(until_flowering);Plant_height	Average_internode_length_(above_ear);Average_internode_length_(whole_plant);Height_per_day_(until_flowering);Nodes_per_plant;Plant_height	0	1	0	0	1	1	0	1	0	1	1	1	1	1	0	1	0	0	0	1	0	0	0	0	1	0	12	near-core
pan_gene_20684	pan_gene_29988	Height_per_day_(until_flowering)	Height_per_day_(until_flowering);Southern_leaf_blight	0	1	0	1	0	0	0	0	1	0	1	0	0	0	0	1	0	1	0	0	0	0	0	0	0	1	7	dispensable
pan_gene_20684	pan_gene_7721	Height_per_day_(until_flowering)	Average_internode_length_(whole_plant);Height_per_day_(until_flowering)	0	1	0	0	0	0	0	0	0	0	0	0	0	0	0	0	0	0	0	0	0	0	0	0	0	0	1	private
pan_gene_20820	pan_gene_21809	Average_internode_length_(whole_plant);Height_per_day_(until_flowering)	Height_per_day_(until_flowering)	0	0	0	0	0	0	0	0	0	0	0	0	0	0	0	0	0	0	0	1	0	0	0	0	0	0	1	private
pan_gene_20820	pan_gene_24977	Average_internode_length_(whole_plant);Height_per_day_(until_flowering)	Days_to_silk;Height_per_day_(until_flowering)	0	0	0	0	0	0	0	0	0	0	0	0	0	0	0	0	0	0	0	1	0	0	0	0	0	0	1	private
pan_gene_20820	pan_gene_25047	Average_internode_length_(whole_plant);Height_per_day_(until_flowering)	Ear_height;Height_per_day_(until_flowering);Plant_height	0	0	0	0	0	0	0	0	0	0	0	0	0	0	0	0	0	0	0	1	0	0	0	0	0	0	1	private
pan_gene_20820	pan_gene_25479	Average_internode_length_(whole_plant);Height_per_day_(until_flowering)	Ear_height;Height_per_day_(until_flowering)	0	0	0	0	1	0	0	1	0	0	1	1	1	0	1	1	0	0	0	1	1	0	0	0	0	1	10	dispensable
pan_gene_20820	pan_gene_28883	Average_internode_length_(whole_plant);Height_per_day_(until_flowering)	Height_per_day_(until_flowering);Nodes_per_plant;Photoperiod_Growing-degree_days_to_silk;Photoperiod_growing-degree_days_to_anthesis;Ratio_of_ear_height_to_total_height	0	0	0	0	0	0	0	1	0	0	0	1	1	0	0	0	0	0	0	1	1	0	0	0	0	1	6	dispensable
pan_gene_20820	pan_gene_30044	Average_internode_length_(whole_plant);Height_per_day_(until_flowering)	100_Kernel_weight;Cob_diameter;Height_per_day_(until_flowering)	0	0	0	0	0	0	0	1	0	0	1	0	1	0	0	0	0	0	1	1	1	0	0	1	0	0	7	dispensable
pan_gene_20820	pan_gene_30807	Average_internode_length_(whole_plant);Height_per_day_(until_flowering)	Ear_height;Height_per_day_(until_flowering)	0	0	0	0	0	0	0	0	0	0	0	0	0	0	1	0	0	0	0	0	0	0	0	0	0	0	1	private
pan_gene_20820	pan_gene_32047	Average_internode_length_(whole_plant);Height_per_day_(until_flowering)	Height_per_day_(until_flowering);Leaf_width	0	0	0	0	1	0	0	1	0	0	1	1	0	0	0	1	0	0	0	0	1	0	0	0	0	1	7	dispensable
pan_gene_20820	pan_gene_3422	Average_internode_length_(whole_plant);Height_per_day_(until_flowering)	Chlorophyll_B;Height_above_ear;Height_per_day_(until_flowering)	0	0	0	0	1	0	0	1	0	0	1	0	1	0	0	0	0	0	0	1	0	0	0	0	0	0	5	dispensable
pan_gene_20820	pan_gene_4346	Average_internode_length_(whole_plant);Height_per_day_(until_flowering)	Ear_row_number;Height_per_day_(until_flowering);Leaf_width	0	0	0	0	1	0	0	0	0	0	0	0	0	0	0	0	0	0	0	0	0	0	0	0	0	0	1	private
pan_gene_20820	pan_gene_6400	Average_internode_length_(whole_plant);Height_per_day_(until_flowering)	Height_per_day_(until_flowering);Leaf_width	0	0	0	0	0	0	0	0	0	0	1	0	0	0	1	1	0	0	0	1	0	0	0	1	0	1	6	dispensable
pan_gene_20820	pan_gene_687	Average_internode_length_(whole_plant);Height_per_day_(until_flowering)	Height_per_day_(until_flowering);Plant_height	0	0	0	0	0	0	0	0	0	0	0	0	0	0	0	0	0	0	0	1	1	0	0	0	0	0	2	dispensable
pan_gene_20820	pan_gene_9207	Average_internode_length_(whole_plant);Height_per_day_(until_flowering)	100_Kernel_weight;Height_per_day_(until_flowering)	0	0	0	0	1	0	0	0	0	0	0	0	0	0	1	1	0	0	0	0	0	0	0	0	0	0	3	dispensable
pan_gene_210	pan_gene_29864	Height_per_day_(until_flowering);Nodes_above_ear	Days_to_anthesis;Height_per_day_(until_flowering)	0	1	0	0	0	0	0	0	0	0	0	0	0	0	0	0	0	0	0	0	0	0	0	0	0	0	1	private
pan_gene_210	pan_gene_8246	Height_per_day_(until_flowering);Nodes_above_ear	Height_per_day_(until_flowering);Plant_height	0	1	0	0	0	0	0	0	0	0	0	0	0	0	0	0	0	0	0	0	0	0	0	0	0	0	1	private
pan_gene_21676	pan_gene_24977	Height_per_day_(until_flowering);Plant_height	Days_to_silk;Height_per_day_(until_flowering)	0	1	1	1	1	1	1	0	1	1	1	1	1	0	0	1	0	1	1	0	0	1	0	0	0	0	15	near-core
pan_gene_21676	pan_gene_29995	Height_per_day_(until_flowering);Plant_height	Ear_height;Height_per_day_(until_flowering)	0	1	0	1	1	0	0	0	0	0	0	0	0	0	0	0	0	0	0	0	0	0	0	0	0	0	3	dispensable
pan_gene_21676	pan_gene_30044	Height_per_day_(until_flowering);Plant_height	100_Kernel_weight;Cob_diameter;Height_per_day_(until_flowering)	0	1	0	0	1	1	1	0	1	1	1	1	1	1	1	1	1	1	1	1	0	1	1	0	0	1	19	near-core
pan_gene_21676	pan_gene_32762	Height_per_day_(until_flowering);Plant_height	Chlorophyll_A;Ear_height;Height_per_day_(until_flowering);Nodes_per_plant;Plant_height	0	1	0	1	0	0	0	0	0	1	0	0	0	0	0	0	0	0	0	0	0	0	0	0	0	0	3	dispensable
pan_gene_21676	pan_gene_32834	Height_per_day_(until_flowering);Plant_height	Average_internode_length_(above_ear);Average_internode_length_(whole_plant);Glutamate;Height_per_day_(until_flowering)	0	1	1	0	1	1	0	1	0	0	1	1	0	0	0	0	0	1	0	0	0	0	1	1	0	0	10	dispensable
pan_gene_21676	pan_gene_5047	Height_per_day_(until_flowering);Plant_height	Average_internode_length_(above_ear);Height_above_ear;Height_per_day_(until_flowering);Plant_height	0	1	0	1	1	0	0	0	0	1	0	0	0	0	0	1	0	0	0	0	0	0	0	0	0	0	5	dispensable
pan_gene_21676	pan_gene_8396	Height_per_day_(until_flowering);Plant_height	Days_to_anthesis;Ear_height;Height_per_day_(until_flowering);Plant_height;Stalk_strength	0	1	0	1	0	0	0	1	0	0	0	0	0	0	0	0	0	0	0	0	0	0	0	1	0	0	4	dispensable
pan_gene_21676	pan_gene_9080	Height_per_day_(until_flowering);Plant_height	Average_internode_length_(whole_plant);Ear_height;Height_per_day_(until_flowering);Plant_height	0	1	1	1	1	0	0	0	0	0	0	0	0	0	0	0	0	0	0	0	0	0	0	0	0	0	4	dispensable
pan_gene_21783	pan_gene_9199	Height_per_day_(until_flowering);Northern_Leaf_Blight	Anthesis-silking_interval;Chlorophyll_A;Days_to_anthesis;Days_to_silk;Ear_height;Height_per_day_(until_flowering);Plant_height	0	1	0	0	0	0	0	0	0	0	0	0	0	0	0	0	0	1	0	0	0	1	0	1	0	0	4	dispensable
pan_gene_21784	pan_gene_2763	Height_per_day_(until_flowering)	Ear_height;Height_per_day_(until_flowering)	0	1	0	0	0	0	1	0	0	0	0	0	0	0	0	0	0	0	0	0	0	0	0	0	0	0	2	dispensable
pan_gene_21790	pan_gene_21809	Height_per_day_(until_flowering)	Height_per_day_(until_flowering)	0	1	1	0	0	0	0	0	0	0	0	0	0	0	0	0	0	1	0	0	0	0	0	0	0	0	3	dispensable
pan_gene_21790	pan_gene_23989	Height_per_day_(until_flowering)	Height_per_day_(until_flowering);Plant_height	0	1	0	0	0	0	0	0	0	0	1	0	0	0	0	0	0	0	0	0	0	0	0	0	0	0	2	dispensable
pan_gene_21790	pan_gene_25478	Height_per_day_(until_flowering)	Ear_height;Height_per_day_(until_flowering);Nodes_per_plant	0	1	0	0	0	0	0	0	0	0	0	0	0	0	0	0	0	0	0	0	0	0	0	0	0	0	1	private
pan_gene_21790	pan_gene_27050	Height_per_day_(until_flowering)	Height_per_day_(until_flowering)	0	1	0	0	0	0	0	0	1	0	0	0	0	0	0	0	0	0	0	0	0	0	0	0	0	0	2	dispensable
pan_gene_21790	pan_gene_30437	Height_per_day_(until_flowering)	Average_internode_length_(whole_plant);Height_per_day_(until_flowering);Plant_height	0	1	0	0	0	0	0	0	0	0	1	0	1	0	0	0	0	0	0	0	1	0	0	0	0	1	5	dispensable
pan_gene_21790	pan_gene_31044	Height_per_day_(until_flowering)	Boxcox-transformed_leaf_angle;Ear_height;Height_per_day_(until_flowering)	0	1	0	0	0	0	0	0	1	0	0	0	0	0	0	0	0	0	0	0	0	0	0	0	0	0	2	dispensable
pan_gene_21790	pan_gene_32763	Height_per_day_(until_flowering)	Chlorophyll_A;Height_per_day_(until_flowering);Nodes_per_plant;Nodes_to_ear;Plant_height	0	1	0	0	0	0	0	0	0	0	0	0	0	0	0	0	0	0	0	0	0	0	0	0	0	0	1	private
pan_gene_21790	pan_gene_7312	Height_per_day_(until_flowering)	Height_per_day_(until_flowering)	0	1	1	0	0	0	1	0	0	0	0	0	0	0	0	0	0	0	0	0	0	0	0	0	0	0	3	dispensable
pan_gene_21809	pan_gene_23989	Height_per_day_(until_flowering)	Height_per_day_(until_flowering);Plant_height	0	1	0	1	0	0	0	0	0	1	0	0	0	0	0	0	0	0	0	0	1	0	0	0	0	0	4	dispensable
pan_gene_21809	pan_gene_25015	Height_per_day_(until_flowering)	Height_per_day_(until_flowering)	0	1	0	0	0	1	0	0	0	0	0	0	0	0	0	0	0	0	0	0	0	0	0	0	0	0	2	dispensable
pan_gene_21809	pan_gene_305	Height_per_day_(until_flowering)	Ear_height;Height_above_ear;Height_per_day_(until_flowering);Plant_height	0	1	1	0	0	0	0	0	0	0	1	0	0	0	0	0	0	0	1	0	0	0	0	0	0	1	5	dispensable
pan_gene_21809	pan_gene_32094	Height_per_day_(until_flowering)	Height_per_day_(until_flowering);Plant_height;Ratio_of_ear_height_to_total_height	0	1	1	0	0	0	0	0	0	1	1	0	0	0	0	0	0	1	0	0	1	1	1	0	1	0	9	dispensable
pan_gene_21809	pan_gene_6108	Height_per_day_(until_flowering)	Height_per_day_(until_flowering)	0	1	0	1	0	0	0	0	1	1	0	1	0	0	0	0	0	0	1	0	0	1	0	0	0	1	8	dispensable
pan_gene_21809	pan_gene_66772	Height_per_day_(until_flowering)	Glucose;Height_above_ear;Height_per_day_(until_flowering)	0	1	1	1	0	0	0	1	0	0	0	0	0	1	1	0	0	0	1	0	1	0	0	0	1	0	9	dispensable
pan_gene_21809	pan_gene_687	Height_per_day_(until_flowering)	Height_per_day_(until_flowering);Plant_height	0	1	0	0	0	0	0	1	0	1	1	1	0	0	0	0	1	1	1	0	0	0	0	0	0	0	8	dispensable
pan_gene_21809	pan_gene_9059	Height_per_day_(until_flowering)	Height_per_day_(until_flowering);Plant_height	0	0	0	0	0	1	0	0	0	1	0	0	0	0	0	0	0	0	0	0	0	0	0	0	0	0	2	dispensable
pan_gene_21809	pan_gene_9065	Height_per_day_(until_flowering)	Ear_height;Height_per_day_(until_flowering);Plant_height	0	1	1	1	0	0	1	0	1	1	1	1	1	0	0	1	1	1	0	0	1	0	1	0	0	1	15	near-core
pan_gene_21929	pan_gene_30046	Chlorophyll_A;Height_per_day_(until_flowering);Photoperiod_Growing-degree_days_to_silk;Plant_height	Height_per_day_(until_flowering);Leaf_length	0	1	1	0	1	1	0	0	0	1	1	1	0	1	0	1	0	0	0	1	0	1	0	1	0	0	12	near-core
pan_gene_21929	pan_gene_4417	Chlorophyll_A;Height_per_day_(until_flowering);Photoperiod_Growing-degree_days_to_silk;Plant_height	Height_per_day_(until_flowering);Leaf_width	0	1	0	0	0	0	0	0	0	0	0	0	0	0	0	0	0	0	0	0	0	0	0	0	0	0	1	private
pan_gene_22463	pan_gene_2290	Average_internode_length_(whole_plant);Height_per_day_(until_flowering)	Average_internode_length_(whole_plant);Height_per_day_(until_flowering)	0	1	0	1	0	1	0	0	1	0	0	0	0	0	0	0	0	0	0	0	0	0	1	0	0	0	5	dispensable
pan_gene_22463	pan_gene_25464	Average_internode_length_(whole_plant);Height_per_day_(until_flowering)	Cob_diameter;Height_above_ear;Height_per_day_(until_flowering);Plant_height	0	1	1	1	0	0	0	1	1	0	0	1	0	0	0	0	0	0	1	0	0	0	1	1	0	1	10	dispensable
pan_gene_22463	pan_gene_28183	Average_internode_length_(whole_plant);Height_per_day_(until_flowering)	Cob_diameter;Height_per_day_(until_flowering)	0	1	1	1	0	0	0	1	1	0	1	1	0	0	0	0	0	1	0	1	0	0	1	0	1	0	11	near-core
pan_gene_22463	pan_gene_4370	Average_internode_length_(whole_plant);Height_per_day_(until_flowering)	Height_per_day_(until_flowering);Plant_height	0	1	1	1	0	0	1	1	0	0	1	0	1	0	0	0	1	1	0	0	1	0	1	0	0	0	11	near-core
pan_gene_22771	pan_gene_68555	Height_per_day_(until_flowering);Nodes_to_ear	Cob_diameter;Height_per_day_(until_flowering);Northern_Leaf_Blight	0	1	0	0	0	0	1	0	0	0	0	0	0	0	0	0	0	0	0	0	0	0	1	0	0	0	3	dispensable
pan_gene_22807	pan_gene_26605	Height_above_ear;Height_per_day_(until_flowering);Plant_height	Ear_height;Height_per_day_(until_flowering);Plant_height	0	1	0	0	0	0	0	0	0	0	0	0	0	0	0	0	0	0	0	0	0	0	0	0	0	0	1	private
pan_gene_22807	pan_gene_29988	Height_above_ear;Height_per_day_(until_flowering);Plant_height	Height_per_day_(until_flowering);Southern_leaf_blight	0	1	1	1	0	0	0	0	0	1	0	0	1	0	0	1	0	0	0	0	0	0	0	0	0	0	6	dispensable
pan_gene_22807	pan_gene_29995	Height_above_ear;Height_per_day_(until_flowering);Plant_height	Ear_height;Height_per_day_(until_flowering)	0	1	0	0	0	0	0	0	0	0	0	0	0	0	0	1	0	0	0	0	0	0	0	0	0	0	2	dispensable
pan_gene_22807	pan_gene_32762	Height_above_ear;Height_per_day_(until_flowering);Plant_height	Chlorophyll_A;Ear_height;Height_per_day_(until_flowering);Nodes_per_plant;Plant_height	0	1	1	0	0	0	1	0	0	0	0	0	1	0	0	0	0	0	0	0	0	0	0	0	0	0	4	dispensable
pan_gene_22807	pan_gene_7716	Height_above_ear;Height_per_day_(until_flowering);Plant_height	Average_internode_length_(below_ear);Average_internode_length_(whole_plant);Ear_height;Height_per_day_(until_flowering);Plant_height	0	1	1	0	0	0	0	0	0	0	0	1	0	1	0	0	0	0	0	0	0	0	0	1	0	0	5	dispensable
pan_gene_22807	pan_gene_9080	Height_above_ear;Height_per_day_(until_flowering);Plant_height	Average_internode_length_(whole_plant);Ear_height;Height_per_day_(until_flowering);Plant_height	0	1	0	1	0	0	0	0	0	0	0	0	0	0	0	0	1	0	0	0	0	0	0	0	0	0	3	dispensable
pan_gene_22810	pan_gene_29997	Height_per_day_(until_flowering)	Ear_height;Ear_row_number;Height_per_day_(until_flowering)	0	0	0	0	0	0	1	0	0	0	0	0	0	0	0	0	0	0	0	0	0	0	0	0	0	0	1	private
pan_gene_22810	pan_gene_30353	Height_per_day_(until_flowering)	Height_per_day_(until_flowering)	0	1	0	0	1	0	0	0	0	0	0	0	0	0	0	0	0	0	0	0	0	0	1	0	0	0	3	dispensable
pan_gene_2290	pan_gene_28183	Average_internode_length_(whole_plant);Height_per_day_(until_flowering)	Cob_diameter;Height_per_day_(until_flowering)	0	1	0	1	0	0	0	0	1	0	1	0	1	0	0	1	0	0	0	0	0	0	1	0	0	0	7	dispensable
pan_gene_2290	pan_gene_32780	Average_internode_length_(whole_plant);Height_per_day_(until_flowering)	Average_internode_length_(above_ear);Average_internode_length_(below_ear);Ear_height;Glutamate;Height_per_day_(until_flowering);Leaf_length;Plant_height;Starch	0	0	0	0	0	0	0	0	0	0	0	0	0	0	0	0	0	1	0	0	0	0	0	0	0	0	1	private
pan_gene_2290	pan_gene_4370	Average_internode_length_(whole_plant);Height_per_day_(until_flowering)	Height_per_day_(until_flowering);Plant_height	0	1	0	1	0	0	0	0	0	0	1	0	0	0	0	0	0	0	0	0	0	0	0	0	0	0	3	dispensable
pan_gene_2382	pan_gene_30980	Height_above_ear;Height_per_day_(until_flowering)	Height_per_day_(until_flowering)	0	1	0	0	0	0	0	0	0	0	0	0	1	0	0	0	0	0	0	0	0	0	0	0	0	0	2	dispensable
pan_gene_23989	pan_gene_25015	Height_per_day_(until_flowering);Plant_height	Height_per_day_(until_flowering)	0	1	0	0	0	1	0	0	1	0	0	0	0	1	0	0	0	0	0	0	0	0	0	0	0	1	5	dispensable
pan_gene_23989	pan_gene_27050	Height_per_day_(until_flowering);Plant_height	Height_per_day_(until_flowering)	0	1	0	0	0	1	0	0	1	0	0	0	0	0	0	0	0	0	0	0	0	0	0	0	0	0	3	dispensable
pan_gene_23989	pan_gene_32094	Height_per_day_(until_flowering);Plant_height	Height_per_day_(until_flowering);Plant_height;Ratio_of_ear_height_to_total_height	0	1	1	0	0	0	1	0	0	0	1	0	0	0	0	0	0	0	0	0	0	0	0	0	0	0	4	dispensable
pan_gene_23989	pan_gene_6108	Height_per_day_(until_flowering);Plant_height	Height_per_day_(until_flowering)	0	1	1	1	0	1	0	0	0	0	0	0	0	0	1	0	0	0	1	0	0	0	0	1	0	0	7	dispensable
pan_gene_23989	pan_gene_66772	Height_per_day_(until_flowering);Plant_height	Glucose;Height_above_ear;Height_per_day_(until_flowering)	0	1	1	1	0	0	0	1	0	0	0	0	0	0	0	0	0	0	1	0	1	0	0	0	0	0	6	dispensable
pan_gene_23996	pan_gene_705	Ear_height;Height_per_day_(until_flowering);Plant_height	Height_per_day_(until_flowering)	0	1	1	0	0	0	1	1	0	1	0	0	0	1	0	0	0	0	0	1	1	1	1	0	0	1	11	near-core
pan_gene_24896	pan_gene_35516	Height_per_day_(until_flowering)	Ear_height;Height_per_day_(until_flowering);Plant_height;Sucrose	0	1	0	0	0	0	0	0	0	0	0	0	0	0	0	0	0	0	0	0	0	0	0	0	0	0	1	private
pan_gene_24896	pan_gene_7312	Height_per_day_(until_flowering)	Height_per_day_(until_flowering)	0	1	0	0	0	1	0	0	0	0	0	0	0	0	0	1	0	1	0	0	0	0	1	1	0	1	7	dispensable
pan_gene_24977	pan_gene_25479	Days_to_silk;Height_per_day_(until_flowering)	Ear_height;Height_per_day_(until_flowering)	0	1	0	1	0	0	0	1	1	1	1	0	0	0	0	1	0	0	0	1	1	0	0	0	0	0	9	dispensable
pan_gene_24977	pan_gene_30895	Days_to_silk;Height_per_day_(until_flowering)	Average_internode_length_(above_ear);Height_per_day_(until_flowering);Leaf_width;Nodes_per_plant;Northern_Leaf_Blight;Tassel_branch_number	0	0	0	0	1	0	1	1	0	0	0	0	0	0	0	0	1	0	0	0	1	0	0	0	0	0	5	dispensable
pan_gene_24977	pan_gene_32834	Days_to_silk;Height_per_day_(until_flowering)	Average_internode_length_(above_ear);Average_internode_length_(whole_plant);Glutamate;Height_per_day_(until_flowering)	0	1	1	1	1	0	0	0	0	0	1	1	0	0	0	0	0	1	0	0	1	0	0	0	0	0	8	dispensable
pan_gene_24977	pan_gene_766	Days_to_silk;Height_per_day_(until_flowering)	Average_internode_length_(below_ear);Height_per_day_(until_flowering);Leaf_width	0	1	1	0	0	0	1	0	0	1	1	0	0	0	0	0	0	0	1	1	0	0	0	0	0	0	7	dispensable
pan_gene_24978	pan_gene_30435	Days_to_silk;Height_per_day_(until_flowering)	Height_per_day_(until_flowering);Plant_height	0	1	0	0	0	0	1	1	0	0	0	0	0	0	0	0	1	0	0	0	1	0	0	0	0	0	5	dispensable
pan_gene_24978	pan_gene_32562	Days_to_silk;Height_per_day_(until_flowering)	Height_per_day_(until_flowering);Nodes_per_plant;Stalk_strength;Tassel_length	0	1	0	0	1	0	0	0	1	0	1	1	0	0	1	0	0	0	1	0	1	0	1	0	1	0	10	dispensable
pan_gene_25015	pan_gene_6400	Height_per_day_(until_flowering)	Height_per_day_(until_flowering);Leaf_width	0	1	0	0	0	1	0	0	0	0	0	0	0	0	0	0	0	0	0	0	0	0	0	0	0	1	3	dispensable
pan_gene_25047	pan_gene_25479	Ear_height;Height_per_day_(until_flowering);Plant_height	Ear_height;Height_per_day_(until_flowering)	0	1	0	1	0	1	1	0	1	1	1	1	1	0	1	0	1	0	1	1	1	1	1	0	1	0	17	near-core
pan_gene_25047	pan_gene_2575	Ear_height;Height_per_day_(until_flowering);Plant_height	Height_above_ear;Height_per_day_(until_flowering);Nodes_to_ear	0	1	1	1	1	0	1	1	1	0	1	0	1	1	1	1	1	0	1	0	1	0	1	1	1	0	18	near-core
pan_gene_25047	pan_gene_28883	Ear_height;Height_per_day_(until_flowering);Plant_height	Height_per_day_(until_flowering);Nodes_per_plant;Photoperiod_Growing-degree_days_to_silk;Photoperiod_growing-degree_days_to_anthesis;Ratio_of_ear_height_to_total_height	0	1	0	0	1	1	0	1	1	0	0	0	0	0	0	1	0	0	1	0	1	0	0	0	0	0	8	dispensable
pan_gene_25047	pan_gene_32762	Ear_height;Height_per_day_(until_flowering);Plant_height	Chlorophyll_A;Ear_height;Height_per_day_(until_flowering);Nodes_per_plant;Plant_height	0	1	0	1	0	0	0	0	0	1	0	0	0	1	0	0	0	0	0	1	0	0	0	0	0	0	5	dispensable
pan_gene_25047	pan_gene_32834	Ear_height;Height_per_day_(until_flowering);Plant_height	Average_internode_length_(above_ear);Average_internode_length_(whole_plant);Glutamate;Height_per_day_(until_flowering)	0	1	1	1	1	1	0	1	1	1	1	1	0	0	0	0	0	1	0	0	1	0	1	1	1	1	16	near-core
pan_gene_25047	pan_gene_3422	Ear_height;Height_per_day_(until_flowering);Plant_height	Chlorophyll_B;Height_above_ear;Height_per_day_(until_flowering)	0	0	0	0	0	0	0	0	0	0	1	0	0	0	1	0	0	0	1	0	1	1	0	0	0	0	5	dispensable
pan_gene_25047	pan_gene_766	Ear_height;Height_per_day_(until_flowering);Plant_height	Average_internode_length_(below_ear);Height_per_day_(until_flowering);Leaf_width	0	1	1	0	0	0	0	0	0	0	0	0	0	0	0	0	0	0	0	0	0	0	0	0	0	0	2	dispensable
pan_gene_2513	pan_gene_29373	Average_internode_length_(below_ear);Average_internode_length_(whole_plant);Boxcox-transformed_leaf_angle;Glutamate;Height_above_ear;Height_per_day_(until_flowering)	Ear_height;Height_per_day_(until_flowering);PCA_of_metabolites:_PC2;Plant_height	0	1	0	0	0	0	0	0	0	1	1	0	0	0	0	0	0	1	0	0	0	0	1	0	0	0	5	dispensable
pan_gene_2513	pan_gene_29987	Average_internode_length_(below_ear);Average_internode_length_(whole_plant);Boxcox-transformed_leaf_angle;Glutamate;Height_above_ear;Height_per_day_(until_flowering)	Height_per_day_(until_flowering);Plant_height	0	1	0	1	0	0	0	0	0	0	0	0	0	0	0	0	0	0	0	0	0	0	0	0	0	0	2	dispensable
pan_gene_2513	pan_gene_30581	Average_internode_length_(below_ear);Average_internode_length_(whole_plant);Boxcox-transformed_leaf_angle;Glutamate;Height_above_ear;Height_per_day_(until_flowering)	Height_per_day_(until_flowering);Plant_height	0	1	0	0	0	0	0	0	0	1	0	0	1	0	0	0	0	0	0	0	0	0	0	0	0	0	3	dispensable
pan_gene_25464	pan_gene_29655	Cob_diameter;Height_above_ear;Height_per_day_(until_flowering);Plant_height	Cob_diameter;Ear_height;Height_per_day_(until_flowering);Nodes_per_plant;Plant_height	0	1	0	1	0	0	0	0	0	0	0	0	0	1	0	0	1	0	0	0	0	0	0	0	0	0	4	dispensable
pan_gene_25464	pan_gene_4370	Cob_diameter;Height_above_ear;Height_per_day_(until_flowering);Plant_height	Height_per_day_(until_flowering);Plant_height	0	1	1	1	0	0	0	0	0	0	0	1	0	1	0	0	1	0	0	0	0	0	1	0	0	0	7	dispensable
pan_gene_25477	pan_gene_29864	Ear_height;Height_per_day_(until_flowering);Nodes_per_plant;Tassel_branch_number	Days_to_anthesis;Height_per_day_(until_flowering)	0	1	0	0	0	0	0	0	0	0	0	0	0	0	0	0	0	0	0	0	0	0	0	0	0	0	1	private
pan_gene_25478	pan_gene_30437	Ear_height;Height_per_day_(until_flowering);Nodes_per_plant	Average_internode_length_(whole_plant);Height_per_day_(until_flowering);Plant_height	0	1	0	0	0	0	0	0	0	0	0	0	0	0	0	0	0	0	0	0	0	0	1	0	0	0	2	dispensable
pan_gene_25478	pan_gene_305	Ear_height;Height_per_day_(until_flowering);Nodes_per_plant	Ear_height;Height_above_ear;Height_per_day_(until_flowering);Plant_height	0	1	0	1	0	0	1	1	0	0	0	0	0	0	0	0	0	0	1	0	1	0	1	0	0	0	7	dispensable
pan_gene_25478	pan_gene_32763	Ear_height;Height_per_day_(until_flowering);Nodes_per_plant	Chlorophyll_A;Height_per_day_(until_flowering);Nodes_per_plant;Nodes_to_ear;Plant_height	0	1	0	0	0	0	1	1	1	0	0	0	0	0	0	0	0	0	0	0	0	0	1	0	0	0	5	dispensable
pan_gene_25479	pan_gene_28883	Ear_height;Height_per_day_(until_flowering)	Height_per_day_(until_flowering);Nodes_per_plant;Photoperiod_Growing-degree_days_to_silk;Photoperiod_growing-degree_days_to_anthesis;Ratio_of_ear_height_to_total_height	0	1	0	0	0	0	1	0	1	1	0	1	1	1	0	0	0	1	0	1	1	0	0	0	1	0	11	near-core
pan_gene_25479	pan_gene_30807	Ear_height;Height_per_day_(until_flowering)	Ear_height;Height_per_day_(until_flowering)	0	0	0	0	0	1	0	0	0	0	0	0	0	0	1	0	0	0	0	0	1	0	0	0	0	0	3	dispensable
pan_gene_25479	pan_gene_30895	Ear_height;Height_per_day_(until_flowering)	Average_internode_length_(above_ear);Height_per_day_(until_flowering);Leaf_width;Nodes_per_plant;Northern_Leaf_Blight;Tassel_branch_number	0	0	0	0	0	0	0	1	0	0	0	0	0	1	0	1	0	0	0	0	0	0	0	0	0	0	3	dispensable
pan_gene_25479	pan_gene_31044	Ear_height;Height_per_day_(until_flowering)	Boxcox-transformed_leaf_angle;Ear_height;Height_per_day_(until_flowering)	0	1	1	0	1	1	0	0	0	0	0	0	1	0	1	0	0	1	0	1	1	1	0	0	0	0	10	dispensable
pan_gene_25479	pan_gene_32046	Ear_height;Height_per_day_(until_flowering)	Days_to_anthesis;Height_per_day_(until_flowering)	0	1	0	0	0	0	0	0	0	0	0	0	0	0	0	1	0	0	0	0	0	0	1	0	0	0	3	dispensable
pan_gene_25479	pan_gene_7312	Ear_height;Height_per_day_(until_flowering)	Height_per_day_(until_flowering)	0	1	1	0	0	0	0	0	0	0	1	1	0	0	1	0	0	1	1	0	1	0	1	1	0	0	10	dispensable
pan_gene_25479	pan_gene_7860	Ear_height;Height_per_day_(until_flowering)	Average_internode_length_(above_ear);Average_internode_length_(whole_plant);Cob_diameter;Height_per_day_(until_flowering)	0	0	0	0	0	0	0	0	0	1	0	0	0	0	0	0	0	0	0	0	0	0	0	0	0	0	1	private
pan_gene_25482	pan_gene_305	Height_per_day_(until_flowering)	Ear_height;Height_above_ear;Height_per_day_(until_flowering);Plant_height	0	0	1	0	0	0	0	0	0	0	0	0	0	0	0	0	0	0	0	0	0	0	0	0	0	0	1	private
pan_gene_25482	pan_gene_31044	Height_per_day_(until_flowering)	Boxcox-transformed_leaf_angle;Ear_height;Height_per_day_(until_flowering)	0	0	0	0	0	0	0	0	0	0	0	0	0	0	0	0	0	1	0	0	0	0	0	0	0	0	1	private
pan_gene_25482	pan_gene_32094	Height_per_day_(until_flowering)	Height_per_day_(until_flowering);Plant_height;Ratio_of_ear_height_to_total_height	0	0	0	0	0	0	0	0	0	0	0	0	0	0	0	0	0	1	0	0	1	0	0	0	0	0	2	dispensable
pan_gene_25482	pan_gene_687	Height_per_day_(until_flowering)	Height_per_day_(until_flowering);Plant_height	0	0	1	0	0	0	0	0	0	0	1	0	0	0	0	1	0	1	0	0	0	0	0	0	0	0	4	dispensable
pan_gene_2573	pan_gene_26605	Height_above_ear;Height_per_day_(until_flowering);Nodes_per_plant;Northern_Leaf_Blight;Plant_height	Ear_height;Height_per_day_(until_flowering);Plant_height	0	1	0	0	0	0	0	0	0	0	0	0	0	0	0	0	0	0	0	0	0	0	0	1	0	0	2	dispensable
pan_gene_2573	pan_gene_29988	Height_above_ear;Height_per_day_(until_flowering);Nodes_per_plant;Northern_Leaf_Blight;Plant_height	Height_per_day_(until_flowering);Southern_leaf_blight	0	1	0	1	0	0	0	0	0	0	0	0	0	0	0	1	0	0	0	0	0	0	0	0	0	0	3	dispensable
pan_gene_2573	pan_gene_29995	Height_above_ear;Height_per_day_(until_flowering);Nodes_per_plant;Northern_Leaf_Blight;Plant_height	Ear_height;Height_per_day_(until_flowering)	0	1	0	1	1	0	0	0	0	0	0	1	1	1	0	1	1	1	0	0	0	0	0	0	0	0	9	dispensable
pan_gene_2573	pan_gene_30997	Height_above_ear;Height_per_day_(until_flowering);Nodes_per_plant;Northern_Leaf_Blight;Plant_height	Height_per_day_(until_flowering)	0	1	0	0	0	0	0	0	0	0	0	0	0	0	0	0	0	0	0	0	0	0	0	0	0	0	1	private
pan_gene_2573	pan_gene_32762	Height_above_ear;Height_per_day_(until_flowering);Nodes_per_plant;Northern_Leaf_Blight;Plant_height	Chlorophyll_A;Ear_height;Height_per_day_(until_flowering);Nodes_per_plant;Plant_height	0	1	1	0	0	0	0	0	0	0	0	0	1	0	0	0	1	0	0	0	0	0	0	1	0	0	5	dispensable
pan_gene_2573	pan_gene_7716	Height_above_ear;Height_per_day_(until_flowering);Nodes_per_plant;Northern_Leaf_Blight;Plant_height	Average_internode_length_(below_ear);Average_internode_length_(whole_plant);Ear_height;Height_per_day_(until_flowering);Plant_height	0	1	0	0	0	0	0	0	0	0	0	0	0	0	0	0	0	0	0	0	0	0	0	0	0	0	1	private
pan_gene_2573	pan_gene_9080	Height_above_ear;Height_per_day_(until_flowering);Nodes_per_plant;Northern_Leaf_Blight;Plant_height	Average_internode_length_(whole_plant);Ear_height;Height_per_day_(until_flowering);Plant_height	0	1	1	1	1	0	1	0	0	0	0	0	0	0	0	0	0	0	0	0	0	0	0	0	0	0	5	dispensable
pan_gene_2575	pan_gene_28883	Height_above_ear;Height_per_day_(until_flowering);Nodes_to_ear	Height_per_day_(until_flowering);Nodes_per_plant;Photoperiod_Growing-degree_days_to_silk;Photoperiod_growing-degree_days_to_anthesis;Ratio_of_ear_height_to_total_height	0	1	0	0	1	0	1	1	1	0	0	0	0	1	0	0	0	0	0	1	0	0	0	0	1	0	8	dispensable
pan_gene_2575	pan_gene_29981	Height_above_ear;Height_per_day_(until_flowering);Nodes_to_ear	Average_internode_length_(below_ear);Height_per_day_(until_flowering)	0	1	0	1	0	0	0	0	0	0	0	1	0	1	0	0	0	0	0	0	0	0	1	0	0	0	5	dispensable
pan_gene_2575	pan_gene_3422	Height_above_ear;Height_per_day_(until_flowering);Nodes_to_ear	Chlorophyll_B;Height_above_ear;Height_per_day_(until_flowering)	0	0	0	0	0	0	0	0	0	0	0	1	1	0	0	0	1	0	0	1	0	1	0	0	0	0	5	dispensable
pan_gene_2575	pan_gene_6400	Height_above_ear;Height_per_day_(until_flowering);Nodes_to_ear	Height_per_day_(until_flowering);Leaf_width	0	1	0	0	0	0	0	0	1	0	0	0	0	0	0	0	0	0	0	0	0	0	0	0	0	0	2	dispensable
pan_gene_2575	pan_gene_766	Height_above_ear;Height_per_day_(until_flowering);Nodes_to_ear	Average_internode_length_(below_ear);Height_per_day_(until_flowering);Leaf_width	0	1	1	0	0	0	0	0	0	0	1	1	1	0	0	0	0	0	0	0	0	0	0	1	0	1	7	dispensable
pan_gene_2575	pan_gene_9207	Height_above_ear;Height_per_day_(until_flowering);Nodes_to_ear	100_Kernel_weight;Height_per_day_(until_flowering)	0	0	0	0	1	0	0	0	0	0	0	0	0	0	0	1	0	0	0	1	0	0	0	0	0	0	3	dispensable
pan_gene_25820	pan_gene_31044	Average_internode_length_(below_ear);Height_per_day_(until_flowering);Southern_leaf_blight	Boxcox-transformed_leaf_angle;Ear_height;Height_per_day_(until_flowering)	0	0	0	0	0	0	0	1	0	0	0	0	0	0	0	0	0	0	0	0	0	0	0	0	0	0	1	private
pan_gene_25820	pan_gene_7312	Average_internode_length_(below_ear);Height_per_day_(until_flowering);Southern_leaf_blight	Height_per_day_(until_flowering)	0	0	0	0	0	0	1	1	0	0	0	0	0	0	0	0	0	0	0	0	0	0	0	0	0	0	2	dispensable
pan_gene_2623	pan_gene_28536	Height_per_day_(until_flowering);Plant_height;Tassel_branch_number;Tassel_length	Height_per_day_(until_flowering)	0	1	0	0	0	0	0	0	0	0	0	0	0	0	0	0	0	0	0	0	0	0	0	0	0	0	1	private
pan_gene_2623	pan_gene_687	Height_per_day_(until_flowering);Plant_height;Tassel_branch_number;Tassel_length	Height_per_day_(until_flowering);Plant_height	0	1	1	0	0	0	0	0	0	0	0	0	0	0	0	0	0	1	0	0	0	0	0	0	0	0	3	dispensable
pan_gene_26605	pan_gene_2802	Ear_height;Height_per_day_(until_flowering);Plant_height	Ear_height;Height_per_day_(until_flowering);Plant_height	0	1	0	0	0	0	0	0	1	1	0	0	0	0	0	1	0	0	0	0	0	0	0	0	0	1	5	dispensable
pan_gene_26605	pan_gene_3888	Ear_height;Height_per_day_(until_flowering);Plant_height	Average_internode_length_(whole_plant);Height_per_day_(until_flowering)	0	1	0	0	0	0	0	0	0	0	0	0	0	0	0	0	0	0	0	0	0	0	0	0	0	0	1	private
pan_gene_26605	pan_gene_9080	Ear_height;Height_per_day_(until_flowering);Plant_height	Average_internode_length_(whole_plant);Ear_height;Height_per_day_(until_flowering);Plant_height	0	1	0	0	0	0	0	0	0	0	0	0	0	0	0	0	0	0	0	0	0	0	0	0	0	0	1	private
pan_gene_27049	pan_gene_29239	Height_per_day_(until_flowering);Northern_Leaf_Blight	Height_per_day_(until_flowering)	0	1	0	0	0	0	0	0	0	0	0	0	0	0	0	0	0	0	0	0	0	0	0	0	0	0	1	private
pan_gene_27049	pan_gene_30353	Height_per_day_(until_flowering);Northern_Leaf_Blight	Height_per_day_(until_flowering)	0	1	0	0	0	0	0	0	0	0	0	0	0	0	0	0	0	0	0	0	0	0	0	0	0	0	1	private
pan_gene_27050	pan_gene_7947	Height_per_day_(until_flowering)	Height_per_day_(until_flowering)	0	1	0	0	0	0	0	0	0	0	0	0	0	0	0	0	0	0	0	0	0	0	0	0	0	0	1	private
pan_gene_2763	pan_gene_851	Ear_height;Height_per_day_(until_flowering)	Height_per_day_(until_flowering);Plant_height	0	1	0	0	0	0	0	0	0	0	0	1	0	0	0	0	0	0	0	0	0	0	0	0	0	0	2	dispensable
pan_gene_2763	pan_gene_915	Ear_height;Height_per_day_(until_flowering)	Average_internode_length_(whole_plant);Height_per_day_(until_flowering);Malate	0	1	0	1	0	0	0	0	0	0	0	1	0	0	0	1	1	0	0	0	0	0	0	0	0	0	5	dispensable
pan_gene_2802	pan_gene_30997	Ear_height;Height_per_day_(until_flowering);Plant_height	Height_per_day_(until_flowering)	0	1	0	0	0	0	0	0	0	0	0	0	0	0	0	0	0	0	0	0	0	0	0	0	0	0	1	private
pan_gene_2802	pan_gene_5049	Ear_height;Height_per_day_(until_flowering);Plant_height	Height_per_day_(until_flowering)	0	1	0	1	1	1	1	1	1	0	0	1	0	1	1	1	0	0	1	0	1	0	0	1	0	0	14	near-core
pan_gene_2802	pan_gene_5105	Ear_height;Height_per_day_(until_flowering);Plant_height	Height_above_ear;Height_per_day_(until_flowering);Plant_height	0	1	0	0	0	0	0	0	0	0	0	0	0	0	0	0	0	0	0	0	0	0	0	0	0	0	1	private
pan_gene_2802	pan_gene_704	Ear_height;Height_per_day_(until_flowering);Plant_height	Height_per_day_(until_flowering)	0	1	0	0	0	0	0	0	0	0	0	1	0	0	0	0	0	0	0	0	0	0	0	0	0	0	2	dispensable
pan_gene_28883	pan_gene_305	Height_per_day_(until_flowering);Nodes_per_plant;Photoperiod_Growing-degree_days_to_silk;Photoperiod_growing-degree_days_to_anthesis;Ratio_of_ear_height_to_total_height	Ear_height;Height_above_ear;Height_per_day_(until_flowering);Plant_height	0	1	0	0	0	0	0	0	0	0	0	0	0	0	0	0	0	0	0	0	0	0	0	0	0	0	1	private
pan_gene_28883	pan_gene_3422	Height_per_day_(until_flowering);Nodes_per_plant;Photoperiod_Growing-degree_days_to_silk;Photoperiod_growing-degree_days_to_anthesis;Ratio_of_ear_height_to_total_height	Chlorophyll_B;Height_above_ear;Height_per_day_(until_flowering)	0	0	0	0	0	0	1	0	0	0	0	1	0	0	0	0	0	1	0	1	1	0	0	0	1	0	6	dispensable
pan_gene_28883	pan_gene_766	Height_per_day_(until_flowering);Nodes_per_plant;Photoperiod_Growing-degree_days_to_silk;Photoperiod_growing-degree_days_to_anthesis;Ratio_of_ear_height_to_total_height	Average_internode_length_(below_ear);Height_per_day_(until_flowering);Leaf_width	0	1	0	0	0	0	0	0	0	0	0	0	0	0	0	0	0	0	0	0	0	0	0	0	0	0	1	private
pan_gene_28883	pan_gene_9207	Height_per_day_(until_flowering);Nodes_per_plant;Photoperiod_Growing-degree_days_to_silk;Photoperiod_growing-degree_days_to_anthesis;Ratio_of_ear_height_to_total_height	100_Kernel_weight;Height_per_day_(until_flowering)	0	0	0	0	1	0	0	0	0	0	0	0	0	0	0	0	0	0	0	1	0	0	0	0	0	0	2	dispensable
pan_gene_29165	pan_gene_9081	Height_per_day_(until_flowering)	Average_internode_length_(whole_plant);Ear_height;Height_per_day_(until_flowering);Plant_height	0	1	0	1	0	0	0	0	1	0	1	0	1	0	0	0	1	1	0	0	0	0	0	0	0	0	7	dispensable
pan_gene_29174	pan_gene_29987	Ear_height;Height_per_day_(until_flowering);Plant_height	Height_per_day_(until_flowering);Plant_height	0	0	0	0	0	0	0	0	0	0	0	0	0	0	0	0	0	0	0	0	0	0	1	0	0	0	1	private
pan_gene_29655	pan_gene_32832	Cob_diameter;Ear_height;Height_per_day_(until_flowering);Nodes_per_plant;Plant_height	Average_internode_length_(whole_plant);Height_per_day_(until_flowering);Plant_height	0	1	0	1	0	0	0	0	0	0	0	0	1	0	0	0	0	0	0	0	0	0	0	0	0	0	3	dispensable
pan_gene_29655	pan_gene_4370	Cob_diameter;Ear_height;Height_per_day_(until_flowering);Nodes_per_plant;Plant_height	Height_per_day_(until_flowering);Plant_height	0	1	0	1	0	0	0	0	0	0	0	0	0	1	0	0	1	1	0	0	0	0	1	0	0	1	7	dispensable
pan_gene_29864	pan_gene_8246	Days_to_anthesis;Height_per_day_(until_flowering)	Height_per_day_(until_flowering);Plant_height	0	1	0	0	0	0	0	0	0	0	0	0	1	0	0	0	0	0	0	0	0	0	0	0	0	0	2	dispensable
pan_gene_29981	pan_gene_766	Average_internode_length_(below_ear);Height_per_day_(until_flowering)	Average_internode_length_(below_ear);Height_per_day_(until_flowering);Leaf_width	0	1	0	0	0	1	0	0	0	0	0	0	0	0	0	0	0	0	1	0	0	0	0	0	0	0	3	dispensable
pan_gene_29987	pan_gene_30581	Height_per_day_(until_flowering);Plant_height	Height_per_day_(until_flowering);Plant_height	0	1	0	1	1	0	1	0	0	0	0	0	1	0	1	1	0	0	0	0	0	0	0	0	0	1	8	dispensable
pan_gene_29987	pan_gene_7849	Height_per_day_(until_flowering);Plant_height	Anthesis-silking_interval;Average_internode_length_(whole_plant);Cob_diameter;Height_per_day_(until_flowering)	0	1	0	0	1	0	1	1	0	0	0	0	1	0	1	1	0	1	0	0	0	0	0	0	0	1	9	dispensable
pan_gene_29987	pan_gene_83576	Height_per_day_(until_flowering);Plant_height	Average_internode_length_(above_ear);Height_per_day_(until_flowering)	0	0	0	0	0	0	0	0	0	0	0	0	1	0	1	0	0	0	0	0	0	0	0	0	0	0	2	dispensable
pan_gene_29988	pan_gene_30044	Height_per_day_(until_flowering);Southern_leaf_blight	100_Kernel_weight;Cob_diameter;Height_per_day_(until_flowering)	0	1	0	0	1	0	1	0	0	1	0	0	1	0	0	0	0	1	0	0	0	0	0	0	0	0	6	dispensable
pan_gene_29988	pan_gene_3888	Height_per_day_(until_flowering);Southern_leaf_blight	Average_internode_length_(whole_plant);Height_per_day_(until_flowering)	0	1	0	1	1	0	0	0	0	1	0	0	0	1	0	1	0	0	0	0	0	0	0	0	0	0	6	dispensable
pan_gene_29988	pan_gene_5639	Height_per_day_(until_flowering);Southern_leaf_blight	100_Kernel_weight;Average_internode_length_(whole_plant);Height_per_day_(until_flowering);Plant_height	0	1	0	0	0	0	0	0	0	0	0	0	0	0	0	0	0	0	0	0	0	0	0	0	0	0	1	private
pan_gene_29988	pan_gene_7716	Height_per_day_(until_flowering);Southern_leaf_blight	Average_internode_length_(below_ear);Average_internode_length_(whole_plant);Ear_height;Height_per_day_(until_flowering);Plant_height	0	1	0	0	1	0	0	0	0	0	1	0	0	0	0	0	0	0	0	0	1	0	0	0	0	0	4	dispensable
pan_gene_29988	pan_gene_8396	Height_per_day_(until_flowering);Southern_leaf_blight	Days_to_anthesis;Ear_height;Height_per_day_(until_flowering);Plant_height;Stalk_strength	0	1	0	1	1	1	0	0	1	0	0	1	1	0	0	1	0	0	1	0	0	0	1	1	0	0	11	near-core
pan_gene_29988	pan_gene_9080	Height_per_day_(until_flowering);Southern_leaf_blight	Average_internode_length_(whole_plant);Ear_height;Height_per_day_(until_flowering);Plant_height	0	1	0	1	0	0	0	0	0	0	0	0	0	0	0	0	0	0	0	0	0	0	0	0	0	0	2	dispensable
pan_gene_29995	pan_gene_3888	Ear_height;Height_per_day_(until_flowering)	Average_internode_length_(whole_plant);Height_per_day_(until_flowering)	0	1	0	1	0	0	0	0	0	1	0	1	1	1	0	1	1	0	0	0	1	0	0	0	0	0	9	dispensable
pan_gene_29995	pan_gene_7716	Ear_height;Height_per_day_(until_flowering)	Average_internode_length_(below_ear);Average_internode_length_(whole_plant);Ear_height;Height_per_day_(until_flowering);Plant_height	0	1	0	0	0	0	0	0	0	0	0	1	0	0	0	0	0	0	0	0	0	0	0	0	0	0	2	dispensable
pan_gene_29995	pan_gene_7721	Ear_height;Height_per_day_(until_flowering)	Average_internode_length_(whole_plant);Height_per_day_(until_flowering)	0	1	0	1	1	0	1	0	0	0	0	1	0	0	0	1	0	0	0	0	0	0	0	0	0	0	6	dispensable
pan_gene_29995	pan_gene_9080	Ear_height;Height_per_day_(until_flowering)	Average_internode_length_(whole_plant);Ear_height;Height_per_day_(until_flowering);Plant_height	0	1	0	1	1	0	1	0	0	1	0	0	0	1	0	0	1	0	0	0	0	0	0	0	0	0	7	dispensable
pan_gene_30044	pan_gene_32047	100_Kernel_weight;Cob_diameter;Height_per_day_(until_flowering)	Height_per_day_(until_flowering);Leaf_width	0	1	0	0	1	1	0	1	1	0	1	0	0	0	0	0	0	1	0	0	1	1	0	0	0	0	9	dispensable
pan_gene_30044	pan_gene_32762	100_Kernel_weight;Cob_diameter;Height_per_day_(until_flowering)	Chlorophyll_A;Ear_height;Height_per_day_(until_flowering);Nodes_per_plant;Plant_height	0	1	0	0	1	0	1	0	0	1	0	0	0	1	0	1	0	1	0	1	0	0	0	0	0	0	8	dispensable
pan_gene_30044	pan_gene_3888	100_Kernel_weight;Cob_diameter;Height_per_day_(until_flowering)	Average_internode_length_(whole_plant);Height_per_day_(until_flowering)	0	1	0	0	1	0	0	0	0	1	0	0	0	1	0	0	0	1	0	0	0	0	0	0	0	0	5	dispensable
pan_gene_30044	pan_gene_9080	100_Kernel_weight;Cob_diameter;Height_per_day_(until_flowering)	Average_internode_length_(whole_plant);Ear_height;Height_per_day_(until_flowering);Plant_height	0	1	0	0	1	0	0	0	0	1	0	0	0	0	0	0	0	0	0	1	0	0	0	0	0	0	4	dispensable
pan_gene_30316	pan_gene_91515	Average_internode_length_(whole_plant);Height_per_day_(until_flowering)	Average_internode_length_(below_ear);Height_per_day_(until_flowering)	0	0	0	0	0	0	0	0	0	0	0	0	0	0	0	1	0	0	0	0	0	0	0	0	0	0	1	private
pan_gene_30435	pan_gene_32562	Height_per_day_(until_flowering);Plant_height	Height_per_day_(until_flowering);Nodes_per_plant;Stalk_strength;Tassel_length	0	1	1	0	0	0	0	0	0	0	0	0	0	0	0	0	0	0	0	0	0	0	1	0	0	0	3	dispensable
pan_gene_305	pan_gene_3422	Ear_height;Height_above_ear;Height_per_day_(until_flowering);Plant_height	Chlorophyll_B;Height_above_ear;Height_per_day_(until_flowering)	0	0	1	0	0	0	0	0	0	0	0	0	0	0	0	0	0	0	0	0	0	0	0	0	0	0	1	private
pan_gene_305	pan_gene_4207	Ear_height;Height_above_ear;Height_per_day_(until_flowering);Plant_height	Days_to_silk;Height_per_day_(until_flowering);Ratio_of_ear_height_to_total_height	0	1	0	1	1	0	0	0	1	1	0	0	1	0	1	0	1	0	0	0	1	0	0	1	0	0	10	dispensable
pan_gene_305	pan_gene_6400	Ear_height;Height_above_ear;Height_per_day_(until_flowering);Plant_height	Height_per_day_(until_flowering);Leaf_width	0	1	0	0	0	0	0	0	0	0	0	0	0	0	0	0	0	0	0	0	0	0	0	0	0	0	1	private
pan_gene_30581	pan_gene_83576	Height_per_day_(until_flowering);Plant_height	Average_internode_length_(above_ear);Height_per_day_(until_flowering)	0	0	0	0	0	0	0	0	0	0	1	0	1	0	1	0	1	0	0	0	0	0	0	0	0	0	4	dispensable
pan_gene_30763	pan_gene_6400	Glucose;Height_per_day_(until_flowering);Plant_height	Height_per_day_(until_flowering);Leaf_width	0	0	0	0	0	0	0	0	0	0	0	0	0	0	0	0	0	0	0	0	0	1	0	0	0	1	2	dispensable
pan_gene_30763	pan_gene_687	Glucose;Height_per_day_(until_flowering);Plant_height	Height_per_day_(until_flowering);Plant_height	0	0	0	0	0	0	0	0	0	0	0	0	0	0	0	0	0	0	0	0	0	0	0	0	0	1	1	private
pan_gene_30763	pan_gene_9059	Glucose;Height_per_day_(until_flowering);Plant_height	Height_per_day_(until_flowering);Plant_height	0	0	0	0	0	0	0	0	0	0	0	0	0	0	0	0	0	0	0	0	0	1	0	0	0	0	1	private
pan_gene_30763	pan_gene_9065	Glucose;Height_per_day_(until_flowering);Plant_height	Ear_height;Height_per_day_(until_flowering);Plant_height	0	0	0	0	0	0	0	0	0	0	0	0	0	0	0	0	0	0	0	0	0	0	0	0	0	1	1	private
pan_gene_30807	pan_gene_32094	Ear_height;Height_per_day_(until_flowering)	Height_per_day_(until_flowering);Plant_height;Ratio_of_ear_height_to_total_height	0	0	0	0	0	0	0	0	0	0	0	0	0	1	0	0	0	0	0	0	0	0	0	0	0	0	1	private
pan_gene_30807	pan_gene_32516	Ear_height;Height_per_day_(until_flowering)	Cob_diameter;Height_per_day_(until_flowering);Plant_height	0	0	0	0	1	0	0	0	0	1	0	0	0	0	0	0	0	0	0	0	0	0	0	0	0	0	2	dispensable
pan_gene_30807	pan_gene_35516	Ear_height;Height_per_day_(until_flowering)	Ear_height;Height_per_day_(until_flowering);Plant_height;Sucrose	0	0	0	0	0	0	0	0	0	0	0	0	0	0	0	0	0	0	0	0	1	0	0	0	0	0	1	private
pan_gene_30807	pan_gene_4346	Ear_height;Height_per_day_(until_flowering)	Ear_row_number;Height_per_day_(until_flowering);Leaf_width	0	0	0	0	1	0	0	0	0	1	0	0	0	0	0	0	0	0	0	0	0	0	0	0	0	0	2	dispensable
pan_gene_30807	pan_gene_687	Ear_height;Height_per_day_(until_flowering)	Height_per_day_(until_flowering);Plant_height	0	0	0	0	0	1	0	0	0	1	0	0	0	0	0	0	1	0	0	0	0	0	0	0	0	0	3	dispensable
pan_gene_30895	pan_gene_766	Average_internode_length_(above_ear);Height_per_day_(until_flowering);Leaf_width;Nodes_per_plant;Northern_Leaf_Blight;Tassel_branch_number	Average_internode_length_(below_ear);Height_per_day_(until_flowering);Leaf_width	0	0	0	0	1	0	1	0	0	0	0	0	0	0	0	0	0	0	0	0	0	0	0	0	0	0	2	dispensable
pan_gene_30997	pan_gene_32844	Height_per_day_(until_flowering)	Average_internode_length_(whole_plant);Height_above_ear;Height_per_day_(until_flowering);Total_amino_acids	0	1	0	1	0	0	0	0	0	0	0	0	0	0	0	0	0	0	0	0	0	0	0	0	0	0	2	dispensable
pan_gene_30997	pan_gene_5105	Height_per_day_(until_flowering)	Height_above_ear;Height_per_day_(until_flowering);Plant_height	0	1	1	1	0	0	0	1	0	0	0	0	0	0	0	0	1	0	0	0	0	0	0	0	0	0	5	dispensable
pan_gene_30997	pan_gene_704	Height_per_day_(until_flowering)	Height_per_day_(until_flowering)	0	1	0	0	0	0	0	0	0	0	0	0	0	0	0	0	0	0	0	0	0	0	0	0	0	0	1	private
pan_gene_31044	pan_gene_32046	Boxcox-transformed_leaf_angle;Ear_height;Height_per_day_(until_flowering)	Days_to_anthesis;Height_per_day_(until_flowering)	0	1	0	1	0	0	0	0	0	0	0	0	0	0	0	0	0	0	0	0	0	0	0	1	0	0	3	dispensable
pan_gene_31044	pan_gene_3422	Boxcox-transformed_leaf_angle;Ear_height;Height_per_day_(until_flowering)	Chlorophyll_B;Height_above_ear;Height_per_day_(until_flowering)	0	0	0	1	1	0	0	1	0	1	0	0	0	0	0	0	0	0	0	1	0	0	0	1	1	0	7	dispensable
pan_gene_31044	pan_gene_4345	Boxcox-transformed_leaf_angle;Ear_height;Height_per_day_(until_flowering)	Height_per_day_(until_flowering);Leaf_width	0	1	1	1	1	1	0	1	1	1	0	0	1	1	1	1	0	1	1	1	1	0	0	1	0	1	18	near-core
pan_gene_31450	pan_gene_4345	Average_internode_length_(below_ear);Ear_height;Glucose;Height_per_day_(until_flowering);Nodes_above_ear;Plant_height	Height_per_day_(until_flowering);Leaf_width	0	1	0	0	0	1	0	0	0	0	0	0	0	0	0	0	0	0	0	0	1	0	0	0	0	0	3	dispensable
pan_gene_32047	pan_gene_5639	Height_per_day_(until_flowering);Leaf_width	100_Kernel_weight;Average_internode_length_(whole_plant);Height_per_day_(until_flowering);Plant_height	0	1	0	0	0	0	0	0	0	0	0	0	0	0	0	0	0	0	0	0	0	0	0	0	0	0	1	private
pan_gene_32047	pan_gene_687	Height_per_day_(until_flowering);Leaf_width	Height_per_day_(until_flowering);Plant_height	0	1	1	0	0	0	0	0	0	0	0	1	0	0	0	0	0	0	0	0	0	0	0	0	0	0	3	dispensable
pan_gene_32094	pan_gene_32148	Height_per_day_(until_flowering);Plant_height;Ratio_of_ear_height_to_total_height	Ear_height;Height_per_day_(until_flowering)	0	1	0	0	0	0	0	0	0	0	0	0	0	0	0	0	0	0	0	0	0	0	0	0	1	0	2	dispensable
pan_gene_32094	pan_gene_35516	Height_per_day_(until_flowering);Plant_height;Ratio_of_ear_height_to_total_height	Ear_height;Height_per_day_(until_flowering);Plant_height;Sucrose	0	1	0	0	0	0	0	0	0	0	0	0	0	0	0	0	0	0	0	0	0	0	0	0	0	0	1	private
pan_gene_32094	pan_gene_5051	Height_per_day_(until_flowering);Plant_height;Ratio_of_ear_height_to_total_height	Average_internode_length_(above_ear);Average_internode_length_(whole_plant);Ear_height;Height_per_day_(until_flowering);Plant_height	0	1	0	0	0	0	1	0	1	0	0	0	0	0	0	0	0	0	0	0	1	0	0	0	0	0	4	dispensable
pan_gene_32094	pan_gene_6108	Height_per_day_(until_flowering);Plant_height;Ratio_of_ear_height_to_total_height	Height_per_day_(until_flowering)	0	1	0	0	0	1	0	0	1	1	0	0	0	0	0	0	0	0	1	0	0	0	0	0	1	0	6	dispensable
pan_gene_32094	pan_gene_6400	Height_per_day_(until_flowering);Plant_height;Ratio_of_ear_height_to_total_height	Height_per_day_(until_flowering);Leaf_width	0	1	0	0	0	0	0	0	0	0	0	0	0	0	0	0	0	0	0	0	0	0	0	0	0	0	1	private
pan_gene_32094	pan_gene_66772	Height_per_day_(until_flowering);Plant_height;Ratio_of_ear_height_to_total_height	Glucose;Height_above_ear;Height_per_day_(until_flowering)	0	1	1	0	0	0	0	0	0	0	0	0	0	0	0	0	0	0	0	0	0	0	0	0	1	0	3	dispensable
pan_gene_32094	pan_gene_7312	Height_per_day_(until_flowering);Plant_height;Ratio_of_ear_height_to_total_height	Height_per_day_(until_flowering)	0	1	0	0	0	0	0	0	0	0	0	0	0	1	0	0	0	0	0	0	0	0	0	0	0	0	2	dispensable
pan_gene_32094	pan_gene_9207	Height_per_day_(until_flowering);Plant_height;Ratio_of_ear_height_to_total_height	100_Kernel_weight;Height_per_day_(until_flowering)	0	0	0	0	0	0	0	0	0	1	0	0	0	0	0	0	0	0	0	0	0	0	0	0	0	0	1	private
pan_gene_32148	pan_gene_5051	Ear_height;Height_per_day_(until_flowering)	Average_internode_length_(above_ear);Average_internode_length_(whole_plant);Ear_height;Height_per_day_(until_flowering);Plant_height	0	1	0	0	0	0	0	1	0	1	0	0	0	0	0	0	0	0	0	0	0	0	1	0	0	0	4	dispensable
pan_gene_32148	pan_gene_7312	Ear_height;Height_per_day_(until_flowering)	Height_per_day_(until_flowering)	0	1	0	0	0	0	0	0	0	0	0	0	0	0	0	0	0	0	1	0	0	0	1	0	1	0	4	dispensable
pan_gene_32398	pan_gene_9042	Ear_height;Height_per_day_(until_flowering);Plant_height	Average_internode_length_(below_ear);Average_internode_length_(whole_plant);Height_per_day_(until_flowering);Plant_height	0	1	0	0	0	0	0	0	0	0	0	0	0	0	0	0	0	0	0	0	0	0	0	0	0	0	1	private
pan_gene_32516	pan_gene_4346	Cob_diameter;Height_per_day_(until_flowering);Plant_height	Ear_row_number;Height_per_day_(until_flowering);Leaf_width	0	0	0	0	1	0	0	0	0	1	0	0	0	0	0	0	0	0	0	0	0	0	0	0	0	0	2	dispensable
pan_gene_32517	pan_gene_9081	Cob_diameter;Ear_height;Height_per_day_(until_flowering);Nodes_per_plant;Tassel_branch_number	Average_internode_length_(whole_plant);Ear_height;Height_per_day_(until_flowering);Plant_height	0	1	0	0	0	0	0	0	0	0	0	0	0	0	0	0	0	0	0	0	0	0	1	0	0	1	3	dispensable
pan_gene_32563	pan_gene_32779	Height_per_day_(until_flowering);Nodes_per_plant;Stalk_strength;Tassel_length	Average_internode_length_(above_ear);Glutamate;Height_per_day_(until_flowering);Leaf_length;Nodes_to_ear;Plant_height	0	1	0	0	0	0	0	0	0	0	0	0	0	0	0	0	0	0	0	0	0	0	0	0	0	0	1	private
pan_gene_32566	pan_gene_4370	Ear_row_number;Height_per_day_(until_flowering);Plant_height;Stalk_strength	Height_per_day_(until_flowering);Plant_height	0	1	0	0	0	0	1	1	0	0	1	1	0	0	0	0	0	0	0	0	0	0	1	1	0	0	7	dispensable
pan_gene_32760	pan_gene_8038	Ear_height;Height_above_ear;Height_per_day_(until_flowering);Plant_height	Height_per_day_(until_flowering);Plant_height	0	1	0	0	0	0	0	0	0	0	0	0	0	0	0	0	0	0	0	0	0	0	0	0	0	0	1	private
pan_gene_32762	pan_gene_32834	Chlorophyll_A;Ear_height;Height_per_day_(until_flowering);Nodes_per_plant;Plant_height	Average_internode_length_(above_ear);Average_internode_length_(whole_plant);Glutamate;Height_per_day_(until_flowering)	0	1	0	0	0	0	0	0	0	0	0	0	0	0	0	0	0	0	0	0	0	0	0	0	0	0	1	private
pan_gene_32762	pan_gene_3888	Chlorophyll_A;Ear_height;Height_per_day_(until_flowering);Nodes_per_plant;Plant_height	Average_internode_length_(whole_plant);Height_per_day_(until_flowering)	0	1	0	0	0	0	1	0	0	0	0	0	1	0	0	0	0	0	0	0	0	0	0	0	0	0	3	dispensable
pan_gene_32762	pan_gene_7716	Chlorophyll_A;Ear_height;Height_per_day_(until_flowering);Nodes_per_plant;Plant_height	Average_internode_length_(below_ear);Average_internode_length_(whole_plant);Ear_height;Height_per_day_(until_flowering);Plant_height	0	1	0	1	0	0	0	0	0	0	1	0	0	0	0	0	0	0	0	0	1	0	0	0	0	0	4	dispensable
pan_gene_32762	pan_gene_9080	Chlorophyll_A;Ear_height;Height_per_day_(until_flowering);Nodes_per_plant;Plant_height	Average_internode_length_(whole_plant);Ear_height;Height_per_day_(until_flowering);Plant_height	0	1	1	1	1	0	1	1	0	0	0	0	0	1	0	0	1	0	0	0	0	0	0	0	0	0	8	dispensable
pan_gene_32780	pan_gene_4370	Average_internode_length_(above_ear);Average_internode_length_(below_ear);Ear_height;Glutamate;Height_per_day_(until_flowering);Leaf_length;Plant_height;Starch	Height_per_day_(until_flowering);Plant_height	0	0	0	0	0	0	0	0	0	0	0	0	0	1	0	0	0	0	0	0	0	0	0	0	0	1	2	dispensable
pan_gene_32783	pan_gene_409	Average_internode_length_(above_ear);Average_internode_length_(whole_plant);Height_per_day_(until_flowering);Leaf_length;Plant_height	Average_internode_length_(above_ear);Average_internode_length_(whole_plant);Height_per_day_(until_flowering);Nodes_per_plant;Plant_height	0	1	1	1	1	0	1	0	0	1	1	0	0	0	0	1	1	1	1	1	0	0	1	1	0	0	14	near-core
pan_gene_32834	pan_gene_766	Average_internode_length_(above_ear);Average_internode_length_(whole_plant);Glutamate;Height_per_day_(until_flowering)	Average_internode_length_(below_ear);Height_per_day_(until_flowering);Leaf_width	0	1	1	0	0	0	0	0	0	0	0	0	0	0	0	0	0	0	0	0	0	0	0	0	0	0	2	dispensable
pan_gene_32834	pan_gene_9080	Average_internode_length_(above_ear);Average_internode_length_(whole_plant);Glutamate;Height_per_day_(until_flowering)	Average_internode_length_(whole_plant);Ear_height;Height_per_day_(until_flowering);Plant_height	0	1	0	0	1	0	0	0	0	1	0	0	0	0	0	0	0	0	0	0	0	0	0	0	0	0	3	dispensable
pan_gene_32844	pan_gene_5105	Average_internode_length_(whole_plant);Height_above_ear;Height_per_day_(until_flowering);Total_amino_acids	Height_above_ear;Height_per_day_(until_flowering);Plant_height	0	1	0	0	0	0	0	0	0	0	0	0	0	0	0	0	0	0	0	0	0	0	0	0	0	0	1	private
pan_gene_32948	pan_gene_38327	Height_per_day_(until_flowering)	Anthesis-silking_interval;Height_per_day_(until_flowering)	0	1	0	0	0	0	0	0	0	0	0	0	0	0	0	0	0	0	0	0	0	0	0	0	0	0	1	private
pan_gene_3422	pan_gene_4346	Chlorophyll_B;Height_above_ear;Height_per_day_(until_flowering)	Ear_row_number;Height_per_day_(until_flowering);Leaf_width	0	0	0	0	1	0	0	0	0	1	0	0	0	0	0	0	0	0	0	0	0	0	0	0	0	0	2	dispensable
pan_gene_3422	pan_gene_687	Chlorophyll_B;Height_above_ear;Height_per_day_(until_flowering)	Height_per_day_(until_flowering);Plant_height	0	0	0	0	0	0	0	1	0	1	0	0	0	0	0	0	0	0	0	0	0	0	0	0	0	0	2	dispensable
pan_gene_3422	pan_gene_7312	Chlorophyll_B;Height_above_ear;Height_per_day_(until_flowering)	Height_per_day_(until_flowering)	0	0	1	1	1	0	1	1	0	1	1	0	0	1	0	0	0	1	1	0	1	0	0	1	1	0	13	near-core
pan_gene_344	pan_gene_5105	Average_internode_length_(whole_plant);Chlorophyll_B;Ear_height;Height_per_day_(until_flowering);Plant_height;Tassel_length	Height_above_ear;Height_per_day_(until_flowering);Plant_height	0	1	0	0	0	0	0	0	0	0	0	0	0	0	0	1	1	0	0	0	0	0	0	0	0	0	3	dispensable
pan_gene_35516	pan_gene_6400	Ear_height;Height_per_day_(until_flowering);Plant_height;Sucrose	Height_per_day_(until_flowering);Leaf_width	0	1	0	0	0	0	0	0	0	0	0	0	0	0	0	0	0	0	0	0	1	1	0	0	0	0	3	dispensable
pan_gene_35516	pan_gene_687	Ear_height;Height_per_day_(until_flowering);Plant_height;Sucrose	Height_per_day_(until_flowering);Plant_height	0	1	0	0	0	0	0	0	0	0	0	0	0	0	0	0	0	0	0	0	0	0	0	0	0	0	1	private
pan_gene_35516	pan_gene_7312	Ear_height;Height_per_day_(until_flowering);Plant_height;Sucrose	Height_per_day_(until_flowering)	0	1	0	0	0	0	0	0	0	0	0	0	0	0	0	0	0	0	0	0	0	0	0	0	0	0	1	private
pan_gene_35921	pan_gene_704	Average_internode_length_(whole_plant);Ear_height;Height_per_day_(until_flowering);Nodes_to_ear	Height_per_day_(until_flowering)	0	0	0	0	0	0	0	0	0	0	0	0	0	0	0	1	0	0	0	0	0	0	0	0	0	0	1	private
pan_gene_3888	pan_gene_7716	Average_internode_length_(whole_plant);Height_per_day_(until_flowering)	Average_internode_length_(below_ear);Average_internode_length_(whole_plant);Ear_height;Height_per_day_(until_flowering);Plant_height	0	1	1	0	0	0	0	0	0	0	0	1	0	1	0	0	1	0	0	0	0	0	1	0	0	0	6	dispensable
pan_gene_3888	pan_gene_9080	Average_internode_length_(whole_plant);Height_per_day_(until_flowering)	Average_internode_length_(whole_plant);Ear_height;Height_per_day_(until_flowering);Plant_height	0	1	0	1	0	0	1	0	0	1	0	0	0	0	0	0	1	0	0	0	0	0	0	0	0	0	5	dispensable
pan_gene_409	pan_gene_4417	Average_internode_length_(above_ear);Average_internode_length_(whole_plant);Height_per_day_(until_flowering);Nodes_per_plant;Plant_height	Height_per_day_(until_flowering);Leaf_width	0	1	0	0	0	0	0	0	0	0	0	0	0	0	0	0	0	0	0	0	0	0	0	0	0	0	1	private
pan_gene_4207	pan_gene_766	Days_to_silk;Height_per_day_(until_flowering);Ratio_of_ear_height_to_total_height	Average_internode_length_(below_ear);Height_per_day_(until_flowering);Leaf_width	0	1	0	0	0	0	0	0	0	0	0	0	0	0	0	0	0	0	0	0	0	0	0	0	0	0	1	private
pan_gene_4345	pan_gene_5051	Height_per_day_(until_flowering);Leaf_width	Average_internode_length_(above_ear);Average_internode_length_(whole_plant);Ear_height;Height_per_day_(until_flowering);Plant_height	0	1	1	0	0	1	1	0	1	1	1	1	1	0	0	0	0	1	0	0	1	1	1	0	1	0	14	near-core
pan_gene_4346	pan_gene_6400	Ear_row_number;Height_per_day_(until_flowering);Leaf_width	Height_per_day_(until_flowering);Leaf_width	0	0	0	0	1	0	0	0	0	1	0	0	0	0	0	0	0	0	0	0	0	0	0	0	0	0	2	dispensable
pan_gene_4346	pan_gene_687	Ear_row_number;Height_per_day_(until_flowering);Leaf_width	Height_per_day_(until_flowering);Plant_height	0	0	0	0	0	0	0	0	0	1	0	0	0	0	0	0	0	0	0	0	0	0	0	0	0	0	1	private
pan_gene_4346	pan_gene_9059	Ear_row_number;Height_per_day_(until_flowering);Leaf_width	Height_per_day_(until_flowering);Plant_height	0	0	0	0	0	0	0	0	0	1	0	0	0	0	0	0	0	0	0	0	0	0	0	0	0	0	1	private
pan_gene_4346	pan_gene_9065	Ear_row_number;Height_per_day_(until_flowering);Leaf_width	Ear_height;Height_per_day_(until_flowering);Plant_height	0	0	0	0	1	0	0	0	0	1	0	0	0	0	0	0	0	0	0	0	0	0	0	0	0	0	2	dispensable
pan_gene_4406	pan_gene_687	Average_internode_length_(above_ear);Average_internode_length_(below_ear);Average_internode_length_(whole_plant);Height_above_ear;Height_per_day_(until_flowering);Leaf_length;Plant_height;Stalk_strength;Tassel_length	Height_per_day_(until_flowering);Plant_height	0	0	0	0	0	0	0	0	0	0	0	0	0	0	0	0	0	0	0	0	0	0	0	0	0	1	1	private
pan_gene_4426	pan_gene_7715	Height_per_day_(until_flowering);Southern_leaf_blight	Average_internode_length_(below_ear);Average_internode_length_(whole_plant);Ear_height;Height_per_day_(until_flowering);Plant_height	0	1	1	0	1	1	1	1	1	1	1	1	1	1	1	0	0	1	0	1	1	0	0	1	1	1	19	near-core
pan_gene_4426	pan_gene_9214	Height_per_day_(until_flowering);Southern_leaf_blight	Height_per_day_(until_flowering);PCA_of_metabolites:_PC2;Southern_leaf_blight;Starch	0	1	0	0	0	0	0	0	0	0	0	0	0	0	0	0	0	0	0	0	0	0	0	0	0	0	1	private
pan_gene_5047	pan_gene_7716	Average_internode_length_(above_ear);Height_above_ear;Height_per_day_(until_flowering);Plant_height	Average_internode_length_(below_ear);Average_internode_length_(whole_plant);Ear_height;Height_per_day_(until_flowering);Plant_height	0	1	0	1	0	0	0	1	0	0	0	0	0	0	0	0	0	0	0	0	0	0	0	0	0	0	3	dispensable
pan_gene_5047	pan_gene_8396	Average_internode_length_(above_ear);Height_above_ear;Height_per_day_(until_flowering);Plant_height	Days_to_anthesis;Ear_height;Height_per_day_(until_flowering);Plant_height;Stalk_strength	0	1	0	1	1	0	1	0	1	0	0	0	0	0	0	1	0	0	0	0	0	0	0	0	0	0	6	dispensable
pan_gene_5049	pan_gene_5056	Height_per_day_(until_flowering)	Average_internode_length_(above_ear);Ear_row_number;Height_above_ear;Height_per_day_(until_flowering)	0	1	0	0	0	0	0	0	0	0	0	0	0	0	0	0	0	0	0	0	0	0	0	0	0	0	1	private
pan_gene_5049	pan_gene_704	Height_per_day_(until_flowering)	Height_per_day_(until_flowering)	0	1	0	0	0	0	0	0	0	0	0	0	0	0	0	1	0	0	0	0	0	0	0	0	0	0	2	dispensable
pan_gene_5051	pan_gene_5263	Average_internode_length_(above_ear);Average_internode_length_(whole_plant);Ear_height;Height_per_day_(until_flowering);Plant_height	Fructose;Height_per_day_(until_flowering)	0	1	0	0	0	0	0	0	0	0	0	0	0	0	0	0	0	0	0	0	0	1	0	0	0	0	2	dispensable
pan_gene_5051	pan_gene_7312	Average_internode_length_(above_ear);Average_internode_length_(whole_plant);Ear_height;Height_per_day_(until_flowering);Plant_height	Height_per_day_(until_flowering)	0	1	0	0	0	0	0	0	1	1	0	0	0	0	0	0	0	0	0	0	1	0	0	0	1	0	5	dispensable
pan_gene_5105	pan_gene_704	Height_above_ear;Height_per_day_(until_flowering);Plant_height	Height_per_day_(until_flowering)	0	1	1	0	0	0	0	0	0	0	0	1	0	0	0	0	0	0	0	0	0	0	0	0	0	0	3	dispensable
pan_gene_6400	pan_gene_687	Height_per_day_(until_flowering);Leaf_width	Height_per_day_(until_flowering);Plant_height	0	1	0	0	0	1	0	0	0	0	0	1	0	0	0	1	1	0	0	0	0	0	0	0	0	1	6	dispensable
pan_gene_6400	pan_gene_7312	Height_per_day_(until_flowering);Leaf_width	Height_per_day_(until_flowering)	0	1	0	1	1	1	0	0	0	1	1	0	0	0	0	0	0	1	0	0	0	0	1	0	0	0	8	dispensable
pan_gene_687	pan_gene_9207	Height_per_day_(until_flowering);Plant_height	100_Kernel_weight;Height_per_day_(until_flowering)	0	0	0	0	0	0	0	0	0	1	0	0	0	0	0	0	0	0	0	0	0	0	0	0	0	0	1	private
pan_gene_7700	pan_gene_811	Height_per_day_(until_flowering)	Chlorophyll_B;Height_per_day_(until_flowering);Starch	0	1	0	0	0	0	0	0	0	0	0	0	0	0	0	0	0	0	0	0	0	0	0	0	0	0	1	private
pan_gene_7716	pan_gene_8396	Average_internode_length_(below_ear);Average_internode_length_(whole_plant);Ear_height;Height_per_day_(until_flowering);Plant_height	Days_to_anthesis;Ear_height;Height_per_day_(until_flowering);Plant_height;Stalk_strength	0	1	0	0	0	0	0	0	0	0	0	0	0	0	0	0	0	0	0	0	0	0	0	0	0	0	1	private
pan_gene_7849	pan_gene_83576	Anthesis-silking_interval;Average_internode_length_(whole_plant);Cob_diameter;Height_per_day_(until_flowering)	Average_internode_length_(above_ear);Height_per_day_(until_flowering)	0	0	0	0	0	0	0	1	0	0	1	0	1	0	1	0	0	0	1	0	0	0	0	0	0	0	5	dispensable
pan_gene_7928	pan_gene_821	Height_per_day_(until_flowering);PCA_of_metabolites:_PC2	Height_per_day_(until_flowering)	0	1	1	1	1	1	1	0	0	1	1	1	1	1	1	1	1	1	1	1	1	0	0	1	0	1	20	core
pan_gene_8041	pan_gene_9065	Days_to_anthesis;Height_per_day_(until_flowering)	Ear_height;Height_per_day_(until_flowering);Plant_height	0	0	0	0	0	0	0	0	0	0	0	0	0	0	1	0	0	0	0	0	0	0	0	0	0	0	1	private
pan_gene_8242	pan_gene_9080	Height_per_day_(until_flowering)	Average_internode_length_(whole_plant);Ear_height;Height_per_day_(until_flowering);Plant_height	0	1	0	0	0	0	0	0	0	0	0	0	0	0	0	0	0	0	0	0	0	0	0	0	0	0	1	private
pan_gene_8396	pan_gene_9080	Days_to_anthesis;Ear_height;Height_per_day_(until_flowering);Plant_height;Stalk_strength	Average_internode_length_(whole_plant);Ear_height;Height_per_day_(until_flowering);Plant_height	0	1	0	1	0	0	1	1	0	0	0	0	0	0	0	0	0	0	0	0	0	0	0	0	0	0	4	dispensable
pan_gene_9059	pan_gene_9065	Height_per_day_(until_flowering);Plant_height	Ear_height;Height_per_day_(until_flowering);Plant_height	0	0	0	0	0	0	0	0	1	1	0	0	0	1	0	0	0	0	0	0	0	0	0	0	0	1	4	dispensable
pan_gene_9059	pan_gene_9207	Height_per_day_(until_flowering);Plant_height	100_Kernel_weight;Height_per_day_(until_flowering)	0	0	0	0	0	0	0	0	0	1	0	0	0	0	0	0	0	0	0	0	0	0	0	0	0	0	1	private
pan_gene_10686	pan_gene_15370	Average_internode_length_(whole_plant);Boxcox-transformed_leaf_angle;Height_per_day_(until_flowering);Nodes_to_ear;Plant_height	Height_per_day_(until_flowering)	0	0	1	0	0	0	0	0	0	0	0	0	0	0	0	0	0	0	0	0	0	0	0	0	0	0	1	private
pan_gene_10686	pan_gene_31450	Average_internode_length_(whole_plant);Boxcox-transformed_leaf_angle;Height_per_day_(until_flowering);Nodes_to_ear;Plant_height	Average_internode_length_(below_ear);Ear_height;Glucose;Height_per_day_(until_flowering);Nodes_above_ear;Plant_height	0	0	0	0	0	0	0	0	0	0	0	0	0	1	0	0	0	0	0	0	1	0	0	0	0	0	2	dispensable
pan_gene_10686	pan_gene_7860	Average_internode_length_(whole_plant);Boxcox-transformed_leaf_angle;Height_per_day_(until_flowering);Nodes_to_ear;Plant_height	Average_internode_length_(above_ear);Average_internode_length_(whole_plant);Cob_diameter;Height_per_day_(until_flowering)	0	0	1	0	1	0	0	0	0	0	0	0	0	0	0	1	0	0	0	0	0	0	0	0	0	0	3	dispensable
pan_gene_10780	pan_gene_11344	Ear_height;Height_per_day_(until_flowering);Plant_height	Height_per_day_(until_flowering)	0	0	1	0	0	0	1	0	0	0	0	0	0	0	0	0	1	0	0	1	0	0	1	0	0	0	5	dispensable
pan_gene_10780	pan_gene_21560	Ear_height;Height_per_day_(until_flowering);Plant_height	Height_above_ear;Height_per_day_(until_flowering);Plant_height	0	0	1	0	0	0	1	0	0	1	0	0	0	0	0	0	0	0	0	1	0	0	0	0	0	0	4	dispensable
pan_gene_10780	pan_gene_21685	Ear_height;Height_per_day_(until_flowering);Plant_height	Height_per_day_(until_flowering)	0	0	1	0	0	0	0	0	1	0	0	0	0	0	0	0	0	0	0	0	0	0	0	0	0	0	2	dispensable
pan_gene_10780	pan_gene_30023	Ear_height;Height_per_day_(until_flowering);Plant_height	Height_per_day_(until_flowering)	0	0	1	0	0	1	0	0	1	1	1	1	0	0	1	0	0	0	0	1	0	0	0	0	0	1	9	dispensable
pan_gene_10780	pan_gene_30036	Ear_height;Height_per_day_(until_flowering);Plant_height	100_Kernel_weight;Height_per_day_(until_flowering)	0	0	0	0	0	0	0	0	1	0	0	0	0	0	0	0	1	0	0	1	0	0	0	0	0	0	3	dispensable
pan_gene_10813	pan_gene_10819	Height_per_day_(until_flowering);Photoperiod_growing-degree_days_to_anthesis	Ear_row_number;Height_per_day_(until_flowering);Plant_height	0	0	1	0	0	0	0	0	0	0	0	0	0	0	0	0	0	0	0	0	0	0	0	0	1	0	2	dispensable
pan_gene_10813	pan_gene_18937	Height_per_day_(until_flowering);Photoperiod_growing-degree_days_to_anthesis	Height_per_day_(until_flowering)	0	0	1	0	0	0	0	1	0	0	1	0	0	0	0	0	1	1	0	0	0	0	1	0	0	0	6	dispensable
pan_gene_10813	pan_gene_18975	Height_per_day_(until_flowering);Photoperiod_growing-degree_days_to_anthesis	Ear_height;Height_per_day_(until_flowering)	0	0	1	0	1	0	0	0	0	0	1	0	0	0	1	0	0	0	0	0	0	0	0	1	0	0	5	dispensable
pan_gene_10813	pan_gene_24978	Height_per_day_(until_flowering);Photoperiod_growing-degree_days_to_anthesis	Days_to_silk;Height_per_day_(until_flowering)	0	0	1	0	0	0	1	0	0	1	1	0	0	0	0	1	0	0	1	0	1	1	0	0	1	0	9	dispensable
pan_gene_10813	pan_gene_30435	Height_per_day_(until_flowering);Photoperiod_growing-degree_days_to_anthesis	Height_per_day_(until_flowering);Plant_height	0	0	1	0	0	0	1	1	0	0	0	0	0	0	0	0	0	0	0	0	0	0	0	0	1	0	4	dispensable
pan_gene_10813	pan_gene_32526	Height_per_day_(until_flowering);Photoperiod_growing-degree_days_to_anthesis	Height_per_day_(until_flowering);Nodes_to_ear;Plant_height;Tassel_branch_number	0	0	1	0	1	0	1	0	0	1	0	0	0	0	0	0	0	0	0	0	0	0	0	0	0	0	4	dispensable
pan_gene_10813	pan_gene_32763	Height_per_day_(until_flowering);Photoperiod_growing-degree_days_to_anthesis	Chlorophyll_A;Height_per_day_(until_flowering);Nodes_per_plant;Nodes_to_ear;Plant_height	0	0	1	0	1	0	0	1	0	0	1	0	0	0	0	1	0	0	1	0	1	0	1	0	1	0	9	dispensable
pan_gene_10818	pan_gene_11612	Ear_row_number;Height_per_day_(until_flowering);Plant_height	Height_per_day_(until_flowering)	0	0	1	0	0	0	0	0	0	0	1	0	0	0	1	0	0	0	1	0	0	0	0	0	1	0	5	dispensable
pan_gene_10819	pan_gene_18975	Ear_row_number;Height_per_day_(until_flowering);Plant_height	Ear_height;Height_per_day_(until_flowering)	0	0	1	0	0	0	0	0	0	0	0	0	0	0	0	0	0	0	0	0	0	0	0	0	0	0	1	private
pan_gene_10819	pan_gene_24978	Ear_row_number;Height_per_day_(until_flowering);Plant_height	Days_to_silk;Height_per_day_(until_flowering)	0	0	1	0	0	0	0	0	0	0	0	0	0	0	0	0	0	0	0	0	0	0	0	0	0	0	1	private
pan_gene_10819	pan_gene_25820	Ear_row_number;Height_per_day_(until_flowering);Plant_height	Average_internode_length_(below_ear);Height_per_day_(until_flowering);Southern_leaf_blight	0	0	0	0	0	0	0	1	0	0	0	0	0	0	0	0	0	0	0	0	0	0	0	0	0	0	1	private
pan_gene_10819	pan_gene_30871	Ear_row_number;Height_per_day_(until_flowering);Plant_height	Height_per_day_(until_flowering);Starch	0	0	1	0	0	0	0	0	0	0	0	0	0	0	0	0	0	0	0	0	0	0	0	0	0	0	1	private
pan_gene_10819	pan_gene_32763	Ear_row_number;Height_per_day_(until_flowering);Plant_height	Chlorophyll_A;Height_per_day_(until_flowering);Nodes_per_plant;Nodes_to_ear;Plant_height	0	0	1	0	0	0	0	0	0	0	0	0	0	0	0	0	0	0	0	0	0	0	0	0	0	0	1	private
pan_gene_10819	pan_gene_5051	Ear_row_number;Height_per_day_(until_flowering);Plant_height	Average_internode_length_(above_ear);Average_internode_length_(whole_plant);Ear_height;Height_per_day_(until_flowering);Plant_height	0	0	1	0	0	0	0	0	0	0	0	0	0	0	0	0	0	0	0	0	0	0	0	0	0	0	1	private
pan_gene_10819	pan_gene_9036	Ear_row_number;Height_per_day_(until_flowering);Plant_height	100_Kernel_weight;Average_internode_length_(whole_plant);Height_above_ear;Height_per_day_(until_flowering);Plant_height	0	0	1	0	0	0	0	0	0	0	0	0	0	0	0	0	0	0	0	0	0	0	0	0	0	0	1	private
pan_gene_10819	pan_gene_9046	Ear_row_number;Height_per_day_(until_flowering);Plant_height	Height_per_day_(until_flowering);Plant_height	0	0	1	0	0	0	0	0	0	0	0	0	0	0	0	0	0	0	0	0	0	0	0	0	0	0	1	private
pan_gene_11344	pan_gene_21929	Height_per_day_(until_flowering)	Chlorophyll_A;Height_per_day_(until_flowering);Photoperiod_Growing-degree_days_to_silk;Plant_height	0	0	1	0	1	0	0	0	0	0	0	1	0	1	0	0	0	0	0	0	0	0	1	0	0	0	5	dispensable
pan_gene_11344	pan_gene_409	Height_per_day_(until_flowering)	Average_internode_length_(above_ear);Average_internode_length_(whole_plant);Height_per_day_(until_flowering);Nodes_per_plant;Plant_height	0	0	1	1	0	0	0	0	0	1	0	0	0	0	0	0	1	0	0	1	0	0	1	0	0	0	6	dispensable
pan_gene_11344	pan_gene_4426	Height_per_day_(until_flowering)	Height_per_day_(until_flowering);Southern_leaf_blight	0	0	1	0	0	0	0	0	0	0	0	0	0	1	0	0	1	0	0	0	0	1	1	0	0	0	5	dispensable
pan_gene_11344	pan_gene_61596	Height_per_day_(until_flowering)	Height_per_day_(until_flowering)	0	0	1	0	0	0	0	0	0	0	0	0	0	0	0	0	0	0	0	1	1	1	0	1	0	0	5	dispensable
pan_gene_11344	pan_gene_7715	Height_per_day_(until_flowering)	Average_internode_length_(below_ear);Average_internode_length_(whole_plant);Ear_height;Height_per_day_(until_flowering);Plant_height	0	0	1	0	0	0	0	0	0	1	0	1	0	1	1	0	0	0	0	0	0	0	1	1	0	0	7	dispensable
pan_gene_11344	pan_gene_927	Height_per_day_(until_flowering)	Average_internode_length_(whole_plant);Cob_diameter;Height_per_day_(until_flowering)	0	0	0	1	0	1	0	0	1	1	0	0	0	1	0	0	1	0	0	1	0	0	1	0	0	0	8	dispensable
pan_gene_11489	pan_gene_21783	Height_per_day_(until_flowering);Plant_height	Height_per_day_(until_flowering);Northern_Leaf_Blight	0	0	1	0	0	0	0	0	0	0	0	0	0	0	0	1	0	0	1	0	0	0	0	0	0	0	3	dispensable
pan_gene_11489	pan_gene_23999	Height_per_day_(until_flowering);Plant_height	Average_internode_length_(above_ear);Average_internode_length_(whole_plant);Days_to_anthesis;Height_per_day_(until_flowering);Plant_height	0	0	1	1	0	1	1	1	1	0	0	0	0	0	0	1	0	0	0	0	0	0	0	0	0	1	8	dispensable
pan_gene_11489	pan_gene_32566	Height_per_day_(until_flowering);Plant_height	Ear_row_number;Height_per_day_(until_flowering);Plant_height;Stalk_strength	0	0	1	0	0	0	0	1	1	0	0	1	0	0	0	1	0	0	0	1	0	0	1	0	0	0	7	dispensable
pan_gene_11489	pan_gene_9081	Height_per_day_(until_flowering);Plant_height	Average_internode_length_(whole_plant);Ear_height;Height_per_day_(until_flowering);Plant_height	0	0	1	0	0	0	0	1	0	0	0	0	0	0	0	0	0	0	0	1	0	0	1	0	0	0	4	dispensable
pan_gene_11496	pan_gene_17232	Height_per_day_(until_flowering);Plant_height	Height_per_day_(until_flowering)	0	0	1	0	0	0	0	0	0	0	0	0	0	0	0	0	0	0	0	0	0	0	0	0	0	1	2	dispensable
pan_gene_11496	pan_gene_25015	Height_per_day_(until_flowering);Plant_height	Height_per_day_(until_flowering)	0	0	0	0	1	1	0	0	1	0	0	0	0	0	0	0	0	0	0	0	0	0	0	0	0	0	3	dispensable
pan_gene_11496	pan_gene_30353	Height_per_day_(until_flowering);Plant_height	Height_per_day_(until_flowering)	0	0	1	0	0	0	0	0	0	0	0	0	0	0	0	0	0	0	0	0	0	0	0	0	0	0	1	private
pan_gene_11496	pan_gene_30871	Height_per_day_(until_flowering);Plant_height	Height_per_day_(until_flowering);Starch	0	0	1	1	0	0	1	0	0	0	0	0	0	0	0	0	0	0	0	0	0	0	0	0	0	0	3	dispensable
pan_gene_11496	pan_gene_31044	Height_per_day_(until_flowering);Plant_height	Boxcox-transformed_leaf_angle;Ear_height;Height_per_day_(until_flowering)	0	0	1	1	1	1	0	1	0	0	0	0	0	0	0	0	0	0	0	0	0	0	0	1	0	0	6	dispensable
pan_gene_11496	pan_gene_32518	Height_per_day_(until_flowering);Plant_height	Cob_diameter;Ear_height;Height_per_day_(until_flowering);Nodes_per_plant;Tassel_branch_number	0	0	1	1	0	0	0	0	0	0	0	0	0	0	0	0	0	0	0	0	0	0	0	0	0	0	2	dispensable
pan_gene_11496	pan_gene_7312	Height_per_day_(until_flowering);Plant_height	Height_per_day_(until_flowering)	0	0	1	1	1	1	1	1	0	0	0	0	0	1	0	0	0	0	1	0	0	0	1	0	0	0	9	dispensable
pan_gene_11496	pan_gene_9045	Height_per_day_(until_flowering);Plant_height	Height_per_day_(until_flowering);Plant_height	0	0	1	0	0	0	0	0	0	0	0	0	0	0	0	0	0	0	0	0	0	0	0	0	0	0	1	private
pan_gene_11498	pan_gene_30980	Height_per_day_(until_flowering)	Height_per_day_(until_flowering)	0	0	1	0	0	0	0	0	0	0	0	0	1	0	0	0	0	0	0	0	0	0	0	0	0	0	2	dispensable
pan_gene_12080	pan_gene_18970	Average_internode_length_(whole_plant);Height_per_day_(until_flowering);Photoperiod_growing-degree_days_to_anthesis	Height_per_day_(until_flowering)	0	0	1	0	0	1	0	0	0	0	0	0	0	0	0	0	0	0	0	0	0	0	0	0	0	0	2	dispensable
pan_gene_12863	pan_gene_19181	Height_per_day_(until_flowering)	Ear_height;Height_per_day_(until_flowering)	0	0	1	0	0	0	0	1	0	0	0	0	0	1	0	0	0	0	0	0	0	0	0	0	0	0	3	dispensable
pan_gene_12863	pan_gene_5140	Height_per_day_(until_flowering)	Height_per_day_(until_flowering)	0	0	1	0	0	0	0	0	0	0	0	0	0	0	0	0	0	0	0	0	0	0	0	0	0	0	1	private
pan_gene_13335	pan_gene_30036	Height_per_day_(until_flowering)	100_Kernel_weight;Height_per_day_(until_flowering)	0	0	0	1	0	0	0	0	0	0	0	0	0	0	0	1	0	0	0	0	0	0	0	0	0	0	2	dispensable
pan_gene_13335	pan_gene_7928	Height_per_day_(until_flowering)	Height_per_day_(until_flowering);PCA_of_metabolites:_PC2	0	0	0	1	0	0	0	0	1	0	0	0	0	0	0	1	0	0	0	0	0	0	0	0	0	0	3	dispensable
pan_gene_14116	pan_gene_30354	Ear_height;Height_per_day_(until_flowering);Plant_height	Height_per_day_(until_flowering)	0	0	1	0	0	0	0	0	0	0	0	0	0	0	0	0	0	0	0	0	0	0	0	0	0	0	1	private
pan_gene_14118	pan_gene_21783	Fructose;Height_per_day_(until_flowering);Tassel_length	Height_per_day_(until_flowering);Northern_Leaf_Blight	0	0	1	0	0	0	1	0	0	0	1	0	0	0	0	1	0	0	1	0	1	0	0	0	0	0	6	dispensable
pan_gene_14118	pan_gene_2290	Fructose;Height_per_day_(until_flowering);Tassel_length	Average_internode_length_(whole_plant);Height_per_day_(until_flowering)	0	0	1	1	0	0	1	1	0	0	1	0	1	0	1	0	0	0	1	0	1	1	1	0	0	1	12	near-core
pan_gene_14118	pan_gene_25464	Fructose;Height_per_day_(until_flowering);Tassel_length	Cob_diameter;Height_above_ear;Height_per_day_(until_flowering);Plant_height	0	0	1	1	0	0	0	1	0	0	0	1	0	1	0	0	1	0	0	0	0	0	1	0	0	1	8	dispensable
pan_gene_14669	pan_gene_15064	Average_internode_length_(below_ear);Height_per_day_(until_flowering);Nodes_above_ear;Northern_Leaf_Blight	Ear_row_number;Height_per_day_(until_flowering)	0	0	1	0	0	0	0	0	0	0	0	0	0	0	0	0	0	0	0	0	0	0	1	0	0	0	2	dispensable
pan_gene_14669	pan_gene_16272	Average_internode_length_(below_ear);Height_per_day_(until_flowering);Nodes_above_ear;Northern_Leaf_Blight	Glucose;Height_per_day_(until_flowering);Plant_height	0	0	1	0	0	0	0	0	0	0	0	0	0	0	0	0	0	0	0	0	0	0	0	0	0	0	1	private
pan_gene_14669	pan_gene_25479	Average_internode_length_(below_ear);Height_per_day_(until_flowering);Nodes_above_ear;Northern_Leaf_Blight	Ear_height;Height_per_day_(until_flowering)	0	0	1	0	0	0	0	0	0	0	0	0	0	0	0	0	0	0	0	0	0	0	0	0	0	0	1	private
pan_gene_14669	pan_gene_2623	Average_internode_length_(below_ear);Height_per_day_(until_flowering);Nodes_above_ear;Northern_Leaf_Blight	Height_per_day_(until_flowering);Plant_height;Tassel_branch_number;Tassel_length	0	0	1	0	0	0	0	0	0	0	0	0	0	0	0	0	0	0	0	0	0	0	0	0	0	0	1	private
pan_gene_14669	pan_gene_27052	Average_internode_length_(below_ear);Height_per_day_(until_flowering);Nodes_above_ear;Northern_Leaf_Blight	Days_to_silk;Height_per_day_(until_flowering)	0	0	1	0	0	0	0	0	0	0	0	0	0	0	0	0	0	0	0	0	1	0	0	0	0	0	2	dispensable
pan_gene_14696	pan_gene_5046	Ear_height;Height_per_day_(until_flowering)	Height_per_day_(until_flowering);Leaf_width;Plant_height;Tassel_branch_number	0	0	1	1	1	1	1	1	1	0	0	0	1	1	0	0	0	1	0	0	0	1	0	1	0	0	12	near-core
pan_gene_1471	pan_gene_19176	Average_internode_length_(above_ear);Height_per_day_(until_flowering)	Height_per_day_(until_flowering);Northern_Leaf_Blight	0	0	0	1	0	0	0	0	0	0	0	0	0	0	0	0	0	0	0	0	0	0	0	0	0	0	1	private
pan_gene_1471	pan_gene_2803	Average_internode_length_(above_ear);Height_per_day_(until_flowering)	Height_above_ear;Height_per_day_(until_flowering);Nodes_to_ear;Plant_height	0	0	0	0	0	0	0	0	0	0	0	0	0	0	0	0	1	0	0	0	0	1	0	1	0	0	3	dispensable
pan_gene_14851	pan_gene_8041	Height_per_day_(until_flowering);Leaf_length;Nodes_above_ear	Days_to_anthesis;Height_per_day_(until_flowering)	0	0	1	0	0	0	0	0	0	0	0	0	0	0	1	0	0	0	0	0	1	0	0	0	0	0	3	dispensable
pan_gene_14852	pan_gene_5158	Height_per_day_(until_flowering);Leaf_length;Nodes_above_ear	Ear_height;Height_per_day_(until_flowering);PCA_of_metabolites:_PC2;Protein;Tassel_branch_number	0	0	1	0	0	0	0	0	0	0	0	0	0	0	0	0	0	0	0	0	0	0	0	0	0	0	1	private
pan_gene_14855	pan_gene_20670	Height_per_day_(until_flowering)	Average_internode_length_(whole_plant);Height_per_day_(until_flowering);Plant_height	0	0	1	0	0	0	0	0	0	0	0	0	0	0	0	0	0	0	0	0	0	0	1	0	0	0	2	dispensable
pan_gene_14855	pan_gene_2382	Height_per_day_(until_flowering)	Height_above_ear;Height_per_day_(until_flowering)	0	0	1	0	0	0	0	0	0	0	0	0	0	0	0	0	0	0	0	0	0	1	1	0	0	0	3	dispensable
pan_gene_15064	pan_gene_20820	Ear_row_number;Height_per_day_(until_flowering)	Average_internode_length_(whole_plant);Height_per_day_(until_flowering)	0	0	0	0	0	0	0	1	0	0	0	0	0	0	0	0	0	0	0	1	1	0	0	0	0	0	3	dispensable
pan_gene_15064	pan_gene_21790	Ear_row_number;Height_per_day_(until_flowering)	Height_per_day_(until_flowering)	0	0	1	0	1	0	0	0	0	0	0	0	0	0	0	0	0	1	0	0	0	0	0	0	0	0	3	dispensable
pan_gene_15064	pan_gene_21809	Ear_row_number;Height_per_day_(until_flowering)	Height_per_day_(until_flowering)	0	0	1	0	0	0	0	0	0	0	1	0	0	0	0	0	0	1	0	0	0	1	1	0	0	0	5	dispensable
pan_gene_15064	pan_gene_24977	Ear_row_number;Height_per_day_(until_flowering)	Days_to_silk;Height_per_day_(until_flowering)	0	0	1	0	0	0	0	1	1	0	1	0	1	1	0	1	0	0	0	1	0	0	0	0	0	0	8	dispensable
pan_gene_15064	pan_gene_25479	Ear_row_number;Height_per_day_(until_flowering)	Ear_height;Height_per_day_(until_flowering)	0	0	1	1	1	0	0	1	1	1	0	0	1	0	0	0	0	0	0	1	0	0	0	0	0	0	8	dispensable
pan_gene_15064	pan_gene_25482	Ear_row_number;Height_per_day_(until_flowering)	Height_per_day_(until_flowering)	0	0	1	0	0	0	0	0	0	0	0	0	0	0	0	0	0	1	0	0	0	0	0	0	0	0	2	dispensable
pan_gene_15064	pan_gene_2623	Ear_row_number;Height_per_day_(until_flowering)	Height_per_day_(until_flowering);Plant_height;Tassel_branch_number;Tassel_length	0	0	1	0	0	0	0	0	0	0	0	0	0	0	0	0	0	1	0	0	0	1	0	1	0	0	4	dispensable
pan_gene_15064	pan_gene_29981	Ear_row_number;Height_per_day_(until_flowering)	Average_internode_length_(below_ear);Height_per_day_(until_flowering)	0	0	1	1	0	0	0	1	1	0	0	0	0	1	0	0	0	0	0	0	0	0	0	0	0	0	5	dispensable
pan_gene_15064	pan_gene_30353	Ear_row_number;Height_per_day_(until_flowering)	Height_per_day_(until_flowering)	0	0	1	0	0	0	0	0	0	1	0	0	0	0	0	0	0	0	0	0	0	0	0	0	0	0	2	dispensable
pan_gene_15064	pan_gene_305	Ear_row_number;Height_per_day_(until_flowering)	Ear_height;Height_above_ear;Height_per_day_(until_flowering);Plant_height	0	0	1	0	0	0	0	0	0	0	0	0	0	0	0	0	0	0	0	0	0	0	0	0	0	0	1	private
pan_gene_15064	pan_gene_30895	Ear_row_number;Height_per_day_(until_flowering)	Average_internode_length_(above_ear);Height_per_day_(until_flowering);Leaf_width;Nodes_per_plant;Northern_Leaf_Blight;Tassel_branch_number	0	0	0	0	0	0	0	1	0	0	0	0	0	1	0	0	0	0	0	0	0	0	0	0	0	0	2	dispensable
pan_gene_15064	pan_gene_32834	Ear_row_number;Height_per_day_(until_flowering)	Average_internode_length_(above_ear);Average_internode_length_(whole_plant);Glutamate;Height_per_day_(until_flowering)	0	0	1	0	1	0	0	0	0	0	0	0	0	0	0	0	0	0	0	0	0	0	0	0	0	1	3	dispensable
pan_gene_15064	pan_gene_3422	Ear_row_number;Height_per_day_(until_flowering)	Chlorophyll_B;Height_above_ear;Height_per_day_(until_flowering)	0	0	1	0	0	0	0	0	0	0	0	0	0	0	0	0	0	0	0	0	0	0	0	0	0	0	1	private
pan_gene_15064	pan_gene_3487	Ear_row_number;Height_per_day_(until_flowering)	Average_internode_length_(whole_plant);Height_above_ear;Height_per_day_(until_flowering);Plant_height	0	0	0	0	0	0	0	0	0	0	0	0	0	0	0	0	0	0	0	0	0	0	1	0	0	0	1	private
pan_gene_15064	pan_gene_9207	Ear_row_number;Height_per_day_(until_flowering)	100_Kernel_weight;Height_per_day_(until_flowering)	0	0	0	0	1	0	0	0	0	0	0	0	0	0	0	0	0	0	0	0	0	0	0	0	0	0	1	private
pan_gene_15068	pan_gene_22463	Ear_row_number;Height_per_day_(until_flowering)	Average_internode_length_(whole_plant);Height_per_day_(until_flowering)	0	0	0	0	0	0	0	0	0	0	0	1	0	0	0	0	0	0	0	0	0	0	0	0	0	0	1	private
pan_gene_1539	pan_gene_21825	Average_internode_length_(above_ear);Height_per_day_(until_flowering);Nodes_above_ear;PCA_of_metabolites:_PC2;Protein;Southern_leaf_blight	Height_per_day_(until_flowering)	0	0	1	1	0	0	0	0	0	0	0	0	0	0	0	0	0	0	0	0	0	0	0	0	0	0	2	dispensable
pan_gene_1539	pan_gene_30997	Average_internode_length_(above_ear);Height_per_day_(until_flowering);Nodes_above_ear;PCA_of_metabolites:_PC2;Protein;Southern_leaf_blight	Height_per_day_(until_flowering)	0	0	1	1	0	0	0	0	0	0	0	0	0	0	0	0	0	0	0	0	1	0	0	0	0	0	3	dispensable
pan_gene_1539	pan_gene_31450	Average_internode_length_(above_ear);Height_per_day_(until_flowering);Nodes_above_ear;PCA_of_metabolites:_PC2;Protein;Southern_leaf_blight	Average_internode_length_(below_ear);Ear_height;Glucose;Height_per_day_(until_flowering);Nodes_above_ear;Plant_height	0	0	0	0	0	0	0	0	0	0	0	0	0	1	0	0	0	0	1	0	0	0	0	0	0	0	2	dispensable
pan_gene_1541	pan_gene_21929	Height_per_day_(until_flowering);Protein	Chlorophyll_A;Height_per_day_(until_flowering);Photoperiod_Growing-degree_days_to_silk;Plant_height	0	0	1	0	0	0	0	1	0	0	1	0	0	0	0	0	0	1	0	0	1	0	0	0	0	0	5	dispensable
pan_gene_1541	pan_gene_24162	Height_per_day_(until_flowering);Protein	Height_per_day_(until_flowering)	0	0	1	0	0	0	0	0	0	0	0	0	0	0	0	0	0	0	0	0	0	0	0	0	0	0	1	private
pan_gene_1541	pan_gene_5386	Height_per_day_(until_flowering);Protein	Height_per_day_(until_flowering);Tassel_branch_number;Tassel_length	0	0	1	0	0	0	1	0	0	0	0	0	0	0	0	0	1	1	0	1	0	0	0	0	0	1	6	dispensable
pan_gene_1541	pan_gene_8089	Height_per_day_(until_flowering);Protein	Ear_row_number;Height_per_day_(until_flowering);Leaf_length	0	0	1	0	0	0	0	0	0	0	0	0	1	0	0	0	0	0	0	1	1	0	1	0	0	1	6	dispensable
pan_gene_15996	pan_gene_2802	Days_to_silk;Height_per_day_(until_flowering)	Ear_height;Height_per_day_(until_flowering);Plant_height	0	0	1	0	1	0	0	1	0	0	0	0	0	0	0	1	0	0	0	0	0	0	0	0	0	0	4	dispensable
pan_gene_15996	pan_gene_32562	Days_to_silk;Height_per_day_(until_flowering)	Height_per_day_(until_flowering);Nodes_per_plant;Stalk_strength;Tassel_length	0	0	1	0	0	0	1	0	1	0	0	0	0	0	0	0	0	0	0	0	0	0	0	0	0	0	3	dispensable
pan_gene_16229	pan_gene_97186	Height_per_day_(until_flowering);Nodes_per_plant;Plant_height	Average_internode_length_(whole_plant);Height_per_day_(until_flowering)	0	0	1	1	0	0	1	0	1	0	0	1	1	1	0	0	1	1	1	0	0	1	0	0	0	0	11	near-core
pan_gene_16242	pan_gene_23230	Ear_row_number;Height_per_day_(until_flowering);Nodes_above_ear;Nodes_per_plant;Stalk_strength	Anthesis-silking_interval;Height_per_day_(until_flowering)	0	0	1	0	0	0	0	0	0	0	0	0	0	0	0	0	0	0	0	0	0	0	0	0	0	0	1	private
pan_gene_16259	pan_gene_24747	Height_above_ear;Height_per_day_(until_flowering);Plant_height;Stalk_strength	Average_internode_length_(whole_plant);Height_above_ear;Height_per_day_(until_flowering)	0	0	1	0	1	1	1	0	1	0	0	0	0	1	0	1	1	1	0	0	0	0	0	0	1	0	10	dispensable
pan_gene_16259	pan_gene_25047	Height_above_ear;Height_per_day_(until_flowering);Plant_height;Stalk_strength	Ear_height;Height_per_day_(until_flowering);Plant_height	0	0	1	0	0	0	0	0	0	0	1	0	0	0	0	0	0	0	0	0	0	0	0	0	0	0	2	dispensable
pan_gene_16259	pan_gene_30353	Height_above_ear;Height_per_day_(until_flowering);Plant_height;Stalk_strength	Height_per_day_(until_flowering)	0	0	1	1	0	0	1	0	0	0	0	0	0	0	0	0	0	0	0	0	0	0	0	0	0	0	3	dispensable
pan_gene_16259	pan_gene_32834	Height_above_ear;Height_per_day_(until_flowering);Plant_height;Stalk_strength	Average_internode_length_(above_ear);Average_internode_length_(whole_plant);Glutamate;Height_per_day_(until_flowering)	0	0	1	1	1	1	0	1	0	0	0	0	0	0	0	0	0	0	1	0	0	0	0	0	0	0	6	dispensable
pan_gene_16259	pan_gene_7312	Height_above_ear;Height_per_day_(until_flowering);Plant_height;Stalk_strength	Height_per_day_(until_flowering)	0	0	1	0	0	1	0	1	1	0	0	0	0	1	0	0	0	1	1	0	0	0	0	0	1	0	8	dispensable
pan_gene_16272	pan_gene_18975	Glucose;Height_per_day_(until_flowering);Plant_height	Ear_height;Height_per_day_(until_flowering)	0	0	1	0	0	0	0	0	0	0	0	0	1	1	0	1	0	1	0	0	0	0	0	0	0	0	5	dispensable
pan_gene_16272	pan_gene_21809	Glucose;Height_per_day_(until_flowering);Plant_height	Height_per_day_(until_flowering)	0	0	1	0	0	0	0	0	0	0	0	0	1	0	0	0	0	0	0	0	0	0	0	0	0	0	2	dispensable
pan_gene_16272	pan_gene_22810	Glucose;Height_per_day_(until_flowering);Plant_height	Height_per_day_(until_flowering)	0	0	1	0	0	0	0	0	0	0	0	0	0	0	0	0	0	0	0	0	0	0	0	0	0	0	1	private
pan_gene_16272	pan_gene_25479	Glucose;Height_per_day_(until_flowering);Plant_height	Ear_height;Height_per_day_(until_flowering)	0	0	1	0	0	0	0	0	0	0	1	0	0	0	0	1	0	1	0	0	0	0	0	1	0	0	5	dispensable
pan_gene_16272	pan_gene_30044	Glucose;Height_per_day_(until_flowering);Plant_height	100_Kernel_weight;Cob_diameter;Height_per_day_(until_flowering)	0	0	1	0	0	0	0	0	0	0	0	0	0	0	0	0	0	0	0	0	0	0	0	0	0	0	1	private
pan_gene_16272	pan_gene_305	Glucose;Height_per_day_(until_flowering);Plant_height	Ear_height;Height_above_ear;Height_per_day_(until_flowering);Plant_height	0	0	1	0	0	0	0	0	0	0	0	0	0	0	0	0	0	0	0	0	0	0	0	0	0	0	1	private
pan_gene_16272	pan_gene_3422	Glucose;Height_per_day_(until_flowering);Plant_height	Chlorophyll_B;Height_above_ear;Height_per_day_(until_flowering)	0	0	1	0	0	0	0	0	0	1	0	0	1	1	0	1	0	1	0	0	0	0	0	1	0	0	7	dispensable
pan_gene_16272	pan_gene_6400	Glucose;Height_per_day_(until_flowering);Plant_height	Height_per_day_(until_flowering);Leaf_width	0	0	0	0	0	0	0	0	0	0	1	0	1	0	0	1	0	1	0	0	0	0	0	1	0	0	5	dispensable
pan_gene_16272	pan_gene_66772	Glucose;Height_per_day_(until_flowering);Plant_height	Glucose;Height_above_ear;Height_per_day_(until_flowering)	0	0	1	0	0	0	0	0	0	0	0	0	0	1	0	0	0	0	0	0	0	0	0	0	0	0	2	dispensable
pan_gene_16279	pan_gene_32046	Height_per_day_(until_flowering)	Days_to_anthesis;Height_per_day_(until_flowering)	0	0	1	1	1	1	0	1	1	0	0	0	0	0	0	0	0	0	0	0	0	0	0	0	0	0	6	dispensable
pan_gene_16279	pan_gene_6814	Height_per_day_(until_flowering)	Height_per_day_(until_flowering);Plant_height	0	0	1	0	0	0	0	0	0	0	0	0	0	0	0	0	0	0	0	0	0	0	0	0	0	0	1	private
pan_gene_16290	pan_gene_30435	Ear_height;Height_per_day_(until_flowering);Plant_height	Height_per_day_(until_flowering);Plant_height	0	0	1	0	0	0	0	0	0	0	0	0	0	0	0	0	0	0	0	0	0	0	0	0	0	0	1	private
pan_gene_16332	pan_gene_1742	Height_per_day_(until_flowering);Leaf_length;Plant_height	Boxcox-transformed_leaf_angle;Ear_height;Height_per_day_(until_flowering);Leaf_width;Nodes_per_plant;Nodes_to_ear;Plant_height;Ratio_of_ear_height_to_total_height	0	0	1	0	0	0	0	0	0	0	0	0	0	0	0	0	0	0	0	0	0	1	0	0	0	0	2	dispensable
pan_gene_16332	pan_gene_18795	Height_per_day_(until_flowering);Leaf_length;Plant_height	Height_per_day_(until_flowering);Plant_height	0	0	1	0	0	0	0	0	0	0	0	0	0	0	0	1	0	0	0	0	0	0	0	0	0	0	2	dispensable
pan_gene_16332	pan_gene_19141	Height_per_day_(until_flowering);Leaf_length;Plant_height	Average_internode_length_(below_ear);Height_per_day_(until_flowering);Nodes_to_ear	0	0	1	1	0	0	1	1	0	1	1	0	0	1	0	0	0	1	0	0	0	0	0	0	1	0	9	dispensable
pan_gene_16332	pan_gene_20684	Height_per_day_(until_flowering);Leaf_length;Plant_height	Height_per_day_(until_flowering)	0	0	1	1	1	1	0	1	1	1	1	0	1	1	0	0	0	1	0	0	1	1	0	0	1	0	14	near-core
pan_gene_16332	pan_gene_24391	Height_per_day_(until_flowering);Leaf_length;Plant_height	Boxcox-transformed_leaf_angle;Chlorophyll_B;Height_per_day_(until_flowering)	0	0	1	0	0	0	0	0	0	0	0	0	0	0	0	0	0	0	0	0	0	0	0	0	0	0	1	private
pan_gene_16332	pan_gene_30353	Height_per_day_(until_flowering);Leaf_length;Plant_height	Height_per_day_(until_flowering)	0	0	1	0	0	0	0	0	0	0	0	0	1	0	0	0	0	0	0	0	0	0	0	0	0	0	2	dispensable
pan_gene_16332	pan_gene_3888	Height_per_day_(until_flowering);Leaf_length;Plant_height	Average_internode_length_(whole_plant);Height_per_day_(until_flowering)	0	0	1	1	1	0	0	1	1	1	1	0	1	1	0	0	0	0	0	0	0	0	0	0	0	0	9	dispensable
pan_gene_16332	pan_gene_4417	Height_per_day_(until_flowering);Leaf_length;Plant_height	Height_per_day_(until_flowering);Leaf_width	0	0	1	0	0	0	0	0	0	0	0	0	0	0	0	0	0	0	0	0	0	0	0	0	0	0	1	private
pan_gene_16332	pan_gene_7716	Height_per_day_(until_flowering);Leaf_length;Plant_height	Average_internode_length_(below_ear);Average_internode_length_(whole_plant);Ear_height;Height_per_day_(until_flowering);Plant_height	0	0	1	0	0	0	0	0	0	0	0	0	0	1	0	0	0	0	0	0	0	0	0	0	0	0	2	dispensable
pan_gene_16363	pan_gene_1742	Average_internode_length_(below_ear);Height_per_day_(until_flowering);Plant_height;Tassel_length	Boxcox-transformed_leaf_angle;Ear_height;Height_per_day_(until_flowering);Leaf_width;Nodes_per_plant;Nodes_to_ear;Plant_height;Ratio_of_ear_height_to_total_height	0	0	1	0	0	0	0	0	0	0	0	0	0	0	0	1	0	0	0	0	0	0	0	0	0	0	2	dispensable
pan_gene_16363	pan_gene_18766	Average_internode_length_(below_ear);Height_per_day_(until_flowering);Plant_height;Tassel_length	Average_internode_length_(whole_plant);Ear_height;Height_per_day_(until_flowering);Plant_height;Southern_leaf_blight	0	0	1	0	0	0	0	0	0	0	0	0	1	1	0	1	0	0	0	0	1	0	1	0	0	0	6	dispensable
pan_gene_16363	pan_gene_20684	Average_internode_length_(below_ear);Height_per_day_(until_flowering);Plant_height;Tassel_length	Height_per_day_(until_flowering)	0	0	1	0	0	0	0	0	0	0	0	0	0	1	0	0	0	0	0	0	1	0	1	0	0	0	4	dispensable
pan_gene_16363	pan_gene_22807	Average_internode_length_(below_ear);Height_per_day_(until_flowering);Plant_height;Tassel_length	Height_above_ear;Height_per_day_(until_flowering);Plant_height	0	0	1	0	0	0	0	0	0	0	0	0	0	1	1	0	0	0	0	0	0	0	1	0	0	0	4	dispensable
pan_gene_16363	pan_gene_24391	Average_internode_length_(below_ear);Height_per_day_(until_flowering);Plant_height;Tassel_length	Boxcox-transformed_leaf_angle;Chlorophyll_B;Height_per_day_(until_flowering)	0	0	1	0	0	0	1	1	0	0	1	0	0	0	1	0	0	0	0	0	1	0	0	0	0	0	6	dispensable
pan_gene_16363	pan_gene_30353	Average_internode_length_(below_ear);Height_per_day_(until_flowering);Plant_height;Tassel_length	Height_per_day_(until_flowering)	0	0	1	0	0	0	0	0	0	0	0	0	0	0	0	0	0	0	0	0	0	0	0	0	0	0	1	private
pan_gene_16363	pan_gene_31044	Average_internode_length_(below_ear);Height_per_day_(until_flowering);Plant_height;Tassel_length	Boxcox-transformed_leaf_angle;Ear_height;Height_per_day_(until_flowering)	0	0	1	0	1	0	0	0	0	0	0	0	1	0	1	0	0	0	0	0	1	0	0	0	0	0	5	dispensable
pan_gene_16363	pan_gene_3888	Average_internode_length_(below_ear);Height_per_day_(until_flowering);Plant_height;Tassel_length	Average_internode_length_(whole_plant);Height_per_day_(until_flowering)	0	0	1	0	0	0	0	0	0	0	0	0	0	0	0	0	0	0	0	0	0	1	0	0	0	0	2	dispensable
pan_gene_16363	pan_gene_687	Average_internode_length_(below_ear);Height_per_day_(until_flowering);Plant_height;Tassel_length	Height_per_day_(until_flowering);Plant_height	0	0	1	0	0	0	0	0	0	0	0	0	0	0	0	0	0	0	0	0	0	0	1	0	0	0	2	dispensable
pan_gene_16363	pan_gene_7716	Average_internode_length_(below_ear);Height_per_day_(until_flowering);Plant_height;Tassel_length	Average_internode_length_(below_ear);Average_internode_length_(whole_plant);Ear_height;Height_per_day_(until_flowering);Plant_height	0	0	1	0	0	0	0	0	0	0	0	0	0	1	0	1	0	0	0	0	0	0	0	0	0	0	3	dispensable
pan_gene_16370	pan_gene_3780	Height_per_day_(until_flowering);Leaf_width	Average_internode_length_(above_ear);Boxcox-transformed_leaf_angle;Height_per_day_(until_flowering);Leaf_length	0	0	1	1	0	0	0	0	1	0	0	1	0	1	1	0	1	1	0	1	0	0	0	0	0	0	9	dispensable
pan_gene_16370	pan_gene_7928	Height_per_day_(until_flowering);Leaf_width	Height_per_day_(until_flowering);PCA_of_metabolites:_PC2	0	0	1	1	0	0	0	0	0	0	0	0	0	1	0	0	0	0	0	0	0	0	0	1	0	0	4	dispensable
pan_gene_16376	pan_gene_21790	Height_above_ear;Height_per_day_(until_flowering)	Height_per_day_(until_flowering)	0	0	1	0	0	0	0	0	0	0	0	0	0	0	0	0	0	0	0	0	0	0	1	1	0	0	3	dispensable
pan_gene_16376	pan_gene_6108	Height_above_ear;Height_per_day_(until_flowering)	Height_per_day_(until_flowering)	0	0	1	0	0	0	0	0	0	1	0	0	0	0	0	0	0	0	1	0	0	0	1	0	0	0	4	dispensable
pan_gene_16983	pan_gene_20684	Boxcox-transformed_leaf_angle;Height_per_day_(until_flowering);Plant_height	Height_per_day_(until_flowering)	0	0	0	0	0	0	0	0	0	0	0	0	0	0	0	0	0	0	0	0	1	0	0	0	0	0	1	private
pan_gene_16983	pan_gene_30044	Boxcox-transformed_leaf_angle;Height_per_day_(until_flowering);Plant_height	100_Kernel_weight;Cob_diameter;Height_per_day_(until_flowering)	0	0	0	0	1	1	0	1	0	0	0	0	0	0	0	1	0	0	0	1	1	0	1	0	0	0	7	dispensable
pan_gene_16983	pan_gene_30353	Boxcox-transformed_leaf_angle;Height_per_day_(until_flowering);Plant_height	Height_per_day_(until_flowering)	0	0	0	1	0	0	0	0	0	0	0	0	0	0	0	0	0	0	0	0	0	0	0	0	0	0	1	private
pan_gene_16983	pan_gene_32047	Boxcox-transformed_leaf_angle;Height_per_day_(until_flowering);Plant_height	Height_per_day_(until_flowering);Leaf_width	0	0	0	1	1	0	0	1	0	0	0	0	0	0	0	0	0	0	0	0	0	0	0	0	0	0	3	dispensable
pan_gene_16983	pan_gene_51	Boxcox-transformed_leaf_angle;Height_per_day_(until_flowering);Plant_height	Height_per_day_(until_flowering)	0	0	0	0	1	0	0	0	0	0	1	0	0	0	0	0	0	0	0	0	0	0	0	0	0	0	2	dispensable
pan_gene_17232	pan_gene_19039	Height_per_day_(until_flowering)	Average_internode_length_(whole_plant);Height_per_day_(until_flowering)	0	0	1	0	0	0	1	0	0	0	0	0	0	0	0	0	0	1	0	0	0	0	0	0	0	1	4	dispensable
pan_gene_17232	pan_gene_5046	Height_per_day_(until_flowering)	Height_per_day_(until_flowering);Leaf_width;Plant_height;Tassel_branch_number	0	0	1	0	0	0	0	0	0	0	0	0	0	0	0	0	0	0	0	0	0	0	0	0	0	0	1	private
pan_gene_1742	pan_gene_18766	Boxcox-transformed_leaf_angle;Ear_height;Height_per_day_(until_flowering);Leaf_width;Nodes_per_plant;Nodes_to_ear;Plant_height;Ratio_of_ear_height_to_total_height	Average_internode_length_(whole_plant);Ear_height;Height_per_day_(until_flowering);Plant_height;Southern_leaf_blight	0	0	1	0	0	0	0	0	1	0	0	0	0	0	0	1	0	0	0	0	0	1	0	0	0	0	4	dispensable
pan_gene_1742	pan_gene_24391	Boxcox-transformed_leaf_angle;Ear_height;Height_per_day_(until_flowering);Leaf_width;Nodes_per_plant;Nodes_to_ear;Plant_height;Ratio_of_ear_height_to_total_height	Boxcox-transformed_leaf_angle;Chlorophyll_B;Height_per_day_(until_flowering)	0	0	1	0	0	0	0	0	0	0	0	0	0	0	0	0	0	0	0	0	0	0	0	0	0	0	1	private
pan_gene_1742	pan_gene_30353	Boxcox-transformed_leaf_angle;Ear_height;Height_per_day_(until_flowering);Leaf_width;Nodes_per_plant;Nodes_to_ear;Plant_height;Ratio_of_ear_height_to_total_height	Height_per_day_(until_flowering)	0	0	1	0	0	0	0	0	0	0	0	0	0	0	0	0	0	0	0	0	0	0	0	0	0	0	1	private
pan_gene_1742	pan_gene_32047	Boxcox-transformed_leaf_angle;Ear_height;Height_per_day_(until_flowering);Leaf_width;Nodes_per_plant;Nodes_to_ear;Plant_height;Ratio_of_ear_height_to_total_height	Height_per_day_(until_flowering);Leaf_width	0	0	1	0	0	0	0	0	0	0	0	0	0	0	0	0	0	0	0	0	0	0	0	0	0	0	1	private
pan_gene_1742	pan_gene_3888	Boxcox-transformed_leaf_angle;Ear_height;Height_per_day_(until_flowering);Leaf_width;Nodes_per_plant;Nodes_to_ear;Plant_height;Ratio_of_ear_height_to_total_height	Average_internode_length_(whole_plant);Height_per_day_(until_flowering)	0	0	1	0	0	0	0	0	0	0	0	0	0	0	0	0	0	0	0	0	0	0	0	0	0	0	1	private
pan_gene_1742	pan_gene_687	Boxcox-transformed_leaf_angle;Ear_height;Height_per_day_(until_flowering);Leaf_width;Nodes_per_plant;Nodes_to_ear;Plant_height;Ratio_of_ear_height_to_total_height	Height_per_day_(until_flowering);Plant_height	0	0	1	0	0	0	0	0	0	0	0	0	0	0	0	0	0	0	0	0	0	0	0	0	0	0	1	private
pan_gene_17544	pan_gene_4207	Average_internode_length_(below_ear);Height_per_day_(until_flowering);Plant_height	Days_to_silk;Height_per_day_(until_flowering);Ratio_of_ear_height_to_total_height	0	0	1	0	0	0	0	0	0	0	0	0	0	0	0	0	0	0	0	0	0	0	0	0	0	0	1	private
pan_gene_17544	pan_gene_8027	Average_internode_length_(below_ear);Height_per_day_(until_flowering);Plant_height	100_Kernel_weight;Height_per_day_(until_flowering);Nodes_above_ear;Ratio_of_ear_height_to_total_height	0	0	0	0	0	0	0	0	0	0	0	0	0	0	0	0	0	0	0	0	0	0	0	0	1	0	1	private
pan_gene_1790	pan_gene_18766	Height_per_day_(until_flowering);Nodes_to_ear;PCA_of_metabolites:_PC2	Average_internode_length_(whole_plant);Ear_height;Height_per_day_(until_flowering);Plant_height;Southern_leaf_blight	0	0	1	0	0	0	0	0	0	0	0	0	0	0	0	1	0	0	0	0	0	1	0	0	0	0	3	dispensable
pan_gene_1790	pan_gene_20684	Height_per_day_(until_flowering);Nodes_to_ear;PCA_of_metabolites:_PC2	Height_per_day_(until_flowering)	0	0	1	0	1	0	0	0	1	0	1	0	1	0	0	0	0	1	0	1	0	0	1	0	0	0	8	dispensable
pan_gene_1790	pan_gene_22807	Height_per_day_(until_flowering);Nodes_to_ear;PCA_of_metabolites:_PC2	Height_above_ear;Height_per_day_(until_flowering);Plant_height	0	0	1	0	0	0	0	0	1	0	0	0	0	0	1	1	0	1	0	1	1	0	0	0	0	0	7	dispensable
pan_gene_1790	pan_gene_24747	Height_per_day_(until_flowering);Nodes_to_ear;PCA_of_metabolites:_PC2	Average_internode_length_(whole_plant);Height_above_ear;Height_per_day_(until_flowering)	0	0	1	0	0	0	0	0	0	0	0	0	1	1	0	1	0	0	0	0	0	0	1	0	0	0	5	dispensable
pan_gene_1790	pan_gene_2573	Height_per_day_(until_flowering);Nodes_to_ear;PCA_of_metabolites:_PC2	Height_above_ear;Height_per_day_(until_flowering);Nodes_per_plant;Northern_Leaf_Blight;Plant_height	0	0	1	0	1	0	0	0	0	0	1	0	0	0	0	0	0	0	0	0	1	1	1	0	0	0	6	dispensable
pan_gene_1790	pan_gene_2575	Height_per_day_(until_flowering);Nodes_to_ear;PCA_of_metabolites:_PC2	Height_above_ear;Height_per_day_(until_flowering);Nodes_to_ear	0	0	1	0	0	0	0	0	1	1	0	0	0	0	0	1	1	0	0	0	0	0	0	0	0	1	6	dispensable
pan_gene_1790	pan_gene_30353	Height_per_day_(until_flowering);Nodes_to_ear;PCA_of_metabolites:_PC2	Height_per_day_(until_flowering)	0	0	1	1	0	0	0	0	0	0	0	0	0	0	0	0	0	0	0	0	0	0	0	0	0	0	2	dispensable
pan_gene_1790	pan_gene_32762	Height_per_day_(until_flowering);Nodes_to_ear;PCA_of_metabolites:_PC2	Chlorophyll_A;Ear_height;Height_per_day_(until_flowering);Nodes_per_plant;Plant_height	0	0	1	1	1	0	0	0	0	0	0	1	0	0	0	1	0	1	0	1	0	0	0	0	0	0	7	dispensable
pan_gene_1790	pan_gene_3888	Height_per_day_(until_flowering);Nodes_to_ear;PCA_of_metabolites:_PC2	Average_internode_length_(whole_plant);Height_per_day_(until_flowering)	0	0	1	0	1	0	0	0	1	0	0	0	0	0	0	0	0	1	0	0	1	0	0	0	0	0	5	dispensable
pan_gene_1790	pan_gene_4417	Height_per_day_(until_flowering);Nodes_to_ear;PCA_of_metabolites:_PC2	Height_per_day_(until_flowering);Leaf_width	0	0	1	0	0	0	0	0	0	0	0	0	0	0	0	0	0	0	0	0	1	0	0	0	0	0	2	dispensable
pan_gene_18730	pan_gene_26604	Average_internode_length_(above_ear);Average_internode_length_(below_ear);Average_internode_length_(whole_plant);Days_to_anthesis;Ear_height;Height_per_day_(until_flowering);Plant_height;Starch	Ear_height;Height_per_day_(until_flowering);Nodes_per_plant;Plant_height	0	0	0	0	0	0	0	0	0	0	0	0	0	0	0	0	0	0	0	0	1	0	0	0	0	0	1	private
pan_gene_18766	pan_gene_18975	Average_internode_length_(whole_plant);Ear_height;Height_per_day_(until_flowering);Plant_height;Southern_leaf_blight	Ear_height;Height_per_day_(until_flowering)	0	0	1	0	0	1	0	0	0	0	0	0	0	0	0	0	0	0	0	0	1	0	1	0	0	0	4	dispensable
pan_gene_18766	pan_gene_19472	Average_internode_length_(whole_plant);Ear_height;Height_per_day_(until_flowering);Plant_height;Southern_leaf_blight	Height_per_day_(until_flowering)	0	0	1	0	0	0	0	0	0	0	0	0	0	0	0	0	0	0	0	0	0	1	0	0	0	0	2	dispensable
pan_gene_18766	pan_gene_20820	Average_internode_length_(whole_plant);Ear_height;Height_per_day_(until_flowering);Plant_height;Southern_leaf_blight	Average_internode_length_(whole_plant);Height_per_day_(until_flowering)	0	0	0	0	0	0	0	1	0	0	0	0	0	0	0	0	0	0	0	0	1	0	0	0	0	0	2	dispensable
pan_gene_18766	pan_gene_24391	Average_internode_length_(whole_plant);Ear_height;Height_per_day_(until_flowering);Plant_height;Southern_leaf_blight	Boxcox-transformed_leaf_angle;Chlorophyll_B;Height_per_day_(until_flowering)	0	0	1	0	0	0	0	0	0	0	0	0	0	0	0	0	0	0	0	1	1	0	0	0	0	0	3	dispensable
pan_gene_18766	pan_gene_24747	Average_internode_length_(whole_plant);Ear_height;Height_per_day_(until_flowering);Plant_height;Southern_leaf_blight	Average_internode_length_(whole_plant);Height_above_ear;Height_per_day_(until_flowering)	0	0	1	1	0	1	1	0	1	0	0	0	1	0	0	1	0	1	0	0	1	0	1	0	0	0	10	dispensable
pan_gene_18766	pan_gene_25479	Average_internode_length_(whole_plant);Ear_height;Height_per_day_(until_flowering);Plant_height;Southern_leaf_blight	Ear_height;Height_per_day_(until_flowering)	0	0	1	1	0	1	1	1	1	0	0	0	0	0	0	0	0	1	0	0	1	0	1	0	0	0	9	dispensable
pan_gene_18766	pan_gene_2623	Average_internode_length_(whole_plant);Ear_height;Height_per_day_(until_flowering);Plant_height;Southern_leaf_blight	Height_per_day_(until_flowering);Plant_height;Tassel_branch_number;Tassel_length	0	0	1	0	0	1	0	0	0	0	0	0	0	0	0	0	0	0	0	0	0	0	0	0	0	0	2	dispensable
pan_gene_18766	pan_gene_28883	Average_internode_length_(whole_plant);Ear_height;Height_per_day_(until_flowering);Plant_height;Southern_leaf_blight	Height_per_day_(until_flowering);Nodes_per_plant;Photoperiod_Growing-degree_days_to_silk;Photoperiod_growing-degree_days_to_anthesis;Ratio_of_ear_height_to_total_height	0	0	1	0	1	0	1	0	1	0	0	0	1	1	0	1	0	1	0	1	1	0	0	0	0	0	10	dispensable
pan_gene_18766	pan_gene_30353	Average_internode_length_(whole_plant);Ear_height;Height_per_day_(until_flowering);Plant_height;Southern_leaf_blight	Height_per_day_(until_flowering)	0	0	1	0	0	0	0	0	0	1	0	0	0	0	0	0	0	0	0	0	0	0	0	0	0	0	2	dispensable
pan_gene_18766	pan_gene_31044	Average_internode_length_(whole_plant);Ear_height;Height_per_day_(until_flowering);Plant_height;Southern_leaf_blight	Boxcox-transformed_leaf_angle;Ear_height;Height_per_day_(until_flowering)	0	0	1	0	0	1	0	0	1	0	0	0	0	0	0	0	0	1	0	0	1	1	0	0	0	0	6	dispensable
pan_gene_18766	pan_gene_31564	Average_internode_length_(whole_plant);Ear_height;Height_per_day_(until_flowering);Plant_height;Southern_leaf_blight	Average_internode_length_(whole_plant);Height_per_day_(until_flowering);Plant_height;Tassel_branch_number	0	0	0	0	0	0	0	0	0	0	0	0	0	0	0	0	0	0	0	0	1	0	0	0	0	0	1	private
pan_gene_18766	pan_gene_32047	Average_internode_length_(whole_plant);Ear_height;Height_per_day_(until_flowering);Plant_height;Southern_leaf_blight	Height_per_day_(until_flowering);Leaf_width	0	0	1	1	0	1	0	0	1	0	0	0	0	1	0	0	0	1	0	0	1	0	1	0	0	0	8	dispensable
pan_gene_18766	pan_gene_6400	Average_internode_length_(whole_plant);Ear_height;Height_per_day_(until_flowering);Plant_height;Southern_leaf_blight	Height_per_day_(until_flowering);Leaf_width	0	0	0	0	0	1	1	0	1	0	0	0	0	0	0	0	0	1	0	0	0	0	1	0	0	0	5	dispensable
pan_gene_18766	pan_gene_687	Average_internode_length_(whole_plant);Ear_height;Height_per_day_(until_flowering);Plant_height;Southern_leaf_blight	Height_per_day_(until_flowering);Plant_height	0	0	1	0	0	0	0	0	0	0	0	0	0	0	0	0	0	0	0	0	0	0	0	0	0	0	1	private
pan_gene_18766	pan_gene_7312	Average_internode_length_(whole_plant);Ear_height;Height_per_day_(until_flowering);Plant_height;Southern_leaf_blight	Height_per_day_(until_flowering)	0	0	1	0	0	0	0	0	1	0	0	0	0	0	0	0	0	1	0	0	1	0	1	0	0	0	5	dispensable
pan_gene_18766	pan_gene_7716	Average_internode_length_(whole_plant);Ear_height;Height_per_day_(until_flowering);Plant_height;Southern_leaf_blight	Average_internode_length_(below_ear);Average_internode_length_(whole_plant);Ear_height;Height_per_day_(until_flowering);Plant_height	0	0	1	0	0	0	0	0	0	0	0	0	0	1	0	0	0	1	0	0	0	0	0	0	0	0	3	dispensable
pan_gene_18790	pan_gene_30023	Average_internode_length_(whole_plant);Chlorophyll_B;Height_per_day_(until_flowering);Nodes_above_ear;Northern_Leaf_Blight;Protein	Height_per_day_(until_flowering)	0	0	0	1	0	0	0	0	0	0	0	0	0	0	0	0	0	1	0	1	0	0	0	0	0	0	3	dispensable
pan_gene_18790	pan_gene_30036	Average_internode_length_(whole_plant);Chlorophyll_B;Height_per_day_(until_flowering);Nodes_above_ear;Northern_Leaf_Blight;Protein	100_Kernel_weight;Height_per_day_(until_flowering)	0	0	0	0	0	0	0	0	0	0	0	0	0	0	0	0	0	0	0	1	0	0	0	0	0	0	1	private
pan_gene_18790	pan_gene_61596	Average_internode_length_(whole_plant);Chlorophyll_B;Height_per_day_(until_flowering);Nodes_above_ear;Northern_Leaf_Blight;Protein	Height_per_day_(until_flowering)	0	0	0	0	0	1	0	0	0	0	0	0	0	0	0	0	0	0	0	0	0	0	0	0	0	0	1	private
pan_gene_18795	pan_gene_18937	Height_per_day_(until_flowering);Plant_height	Height_per_day_(until_flowering)	0	0	1	0	0	0	0	0	0	0	0	0	0	0	0	0	0	0	0	1	0	0	0	0	0	0	2	dispensable
pan_gene_18795	pan_gene_19141	Height_per_day_(until_flowering);Plant_height	Average_internode_length_(below_ear);Height_per_day_(until_flowering);Nodes_to_ear	0	0	1	0	0	0	0	0	1	0	0	0	1	0	0	0	0	0	0	0	0	0	0	0	0	0	3	dispensable
pan_gene_18795	pan_gene_20402	Height_per_day_(until_flowering);Plant_height	Height_per_day_(until_flowering)	0	0	1	0	0	0	0	0	0	0	0	0	1	0	0	0	0	0	0	0	0	0	0	0	0	0	2	dispensable
pan_gene_18795	pan_gene_22807	Height_per_day_(until_flowering);Plant_height	Height_above_ear;Height_per_day_(until_flowering);Plant_height	0	0	1	0	0	0	0	0	1	0	0	0	1	0	0	0	0	0	0	0	0	0	0	0	0	0	3	dispensable
pan_gene_18795	pan_gene_2573	Height_per_day_(until_flowering);Plant_height	Height_above_ear;Height_per_day_(until_flowering);Nodes_per_plant;Northern_Leaf_Blight;Plant_height	0	0	1	0	0	0	0	0	0	0	0	0	0	1	0	0	0	0	1	0	0	0	0	0	0	0	3	dispensable
pan_gene_18795	pan_gene_3888	Height_per_day_(until_flowering);Plant_height	Average_internode_length_(whole_plant);Height_per_day_(until_flowering)	0	0	1	0	0	0	0	0	1	0	0	0	0	0	0	0	0	0	0	0	0	0	0	0	0	0	2	dispensable
pan_gene_18795	pan_gene_4417	Height_per_day_(until_flowering);Plant_height	Height_per_day_(until_flowering);Leaf_width	0	0	1	0	0	0	0	0	1	0	0	0	0	0	0	0	0	0	0	0	0	0	0	0	0	0	2	dispensable
pan_gene_18795	pan_gene_7716	Height_per_day_(until_flowering);Plant_height	Average_internode_length_(below_ear);Average_internode_length_(whole_plant);Ear_height;Height_per_day_(until_flowering);Plant_height	0	0	1	0	0	0	0	0	0	0	0	0	0	0	0	0	0	0	0	0	0	0	0	0	0	0	1	private
pan_gene_18795	pan_gene_8242	Height_per_day_(until_flowering);Plant_height	Height_per_day_(until_flowering)	0	0	1	1	0	0	1	0	1	0	0	0	0	0	0	1	0	0	0	1	1	1	0	0	0	1	9	dispensable
pan_gene_18795	pan_gene_9080	Height_per_day_(until_flowering);Plant_height	Average_internode_length_(whole_plant);Ear_height;Height_per_day_(until_flowering);Plant_height	0	0	1	1	0	0	0	1	0	0	0	0	0	0	0	0	0	0	0	0	0	0	0	0	0	0	3	dispensable
pan_gene_18937	pan_gene_18975	Height_per_day_(until_flowering)	Ear_height;Height_per_day_(until_flowering)	0	0	1	0	1	0	0	1	0	0	0	0	0	0	0	0	0	0	0	0	0	1	0	0	1	0	5	dispensable
pan_gene_18937	pan_gene_8242	Height_per_day_(until_flowering)	Height_per_day_(until_flowering)	0	0	1	0	0	0	0	0	0	0	0	0	0	0	0	0	0	0	0	0	0	0	0	0	0	0	1	private
pan_gene_18970	pan_gene_30106	Height_per_day_(until_flowering)	Height_per_day_(until_flowering)	0	0	1	0	0	0	0	0	0	0	0	0	0	0	0	0	0	0	1	0	0	0	0	0	0	0	2	dispensable
pan_gene_18970	pan_gene_30581	Height_per_day_(until_flowering)	Height_per_day_(until_flowering);Plant_height	0	0	1	0	0	1	0	0	0	0	1	1	0	0	0	0	0	0	1	0	0	0	0	0	0	0	5	dispensable
pan_gene_18970	pan_gene_319	Height_per_day_(until_flowering)	Height_per_day_(until_flowering);Plant_height	0	0	1	0	0	0	0	0	0	0	1	0	0	0	0	0	0	0	0	0	0	0	0	0	0	0	2	dispensable
pan_gene_18970	pan_gene_5249	Height_per_day_(until_flowering)	100_Kernel_weight;Average_internode_length_(whole_plant);Glucose;Height_per_day_(until_flowering)	0	0	1	0	0	0	0	0	0	0	0	1	0	0	0	0	1	0	1	0	0	0	0	0	0	0	4	dispensable
pan_gene_18975	pan_gene_24747	Ear_height;Height_per_day_(until_flowering)	Average_internode_length_(whole_plant);Height_above_ear;Height_per_day_(until_flowering)	0	0	1	0	0	1	0	0	1	0	1	0	0	1	0	0	0	1	0	0	0	0	0	0	0	0	6	dispensable
pan_gene_18975	pan_gene_25820	Ear_height;Height_per_day_(until_flowering)	Average_internode_length_(below_ear);Height_per_day_(until_flowering);Southern_leaf_blight	0	0	0	0	0	0	1	1	0	0	0	1	0	0	0	0	0	0	0	0	0	0	0	0	0	0	3	dispensable
pan_gene_18975	pan_gene_26605	Ear_height;Height_per_day_(until_flowering)	Ear_height;Height_per_day_(until_flowering);Plant_height	0	0	1	0	0	0	0	0	0	0	0	0	0	0	0	0	0	0	0	0	0	1	0	0	1	0	3	dispensable
pan_gene_18975	pan_gene_30895	Ear_height;Height_per_day_(until_flowering)	Average_internode_length_(above_ear);Height_per_day_(until_flowering);Leaf_width;Nodes_per_plant;Northern_Leaf_Blight;Tassel_branch_number	0	0	0	0	0	0	0	0	0	0	0	0	0	0	0	0	0	0	0	0	1	0	0	0	0	0	1	private
pan_gene_18975	pan_gene_31564	Ear_height;Height_per_day_(until_flowering)	Average_internode_length_(whole_plant);Height_per_day_(until_flowering);Plant_height;Tassel_branch_number	0	0	0	0	0	0	0	0	0	0	0	0	0	0	0	0	0	0	0	0	1	0	0	0	0	0	1	private
pan_gene_18975	pan_gene_32046	Ear_height;Height_per_day_(until_flowering)	Days_to_anthesis;Height_per_day_(until_flowering)	0	0	1	0	1	0	0	1	0	0	0	0	0	0	0	0	0	0	1	0	1	1	1	0	0	0	7	dispensable
pan_gene_18975	pan_gene_32834	Ear_height;Height_per_day_(until_flowering)	Average_internode_length_(above_ear);Average_internode_length_(whole_plant);Glutamate;Height_per_day_(until_flowering)	0	0	1	0	0	0	0	0	1	0	0	0	0	0	0	0	0	0	1	0	0	1	0	0	0	0	4	dispensable
pan_gene_18975	pan_gene_4345	Ear_height;Height_per_day_(until_flowering)	Height_per_day_(until_flowering);Leaf_width	0	0	1	1	0	1	0	0	1	0	1	1	1	0	0	1	0	0	0	1	0	0	1	0	0	0	10	dispensable
pan_gene_19037	pan_gene_19178	Average_internode_length_(below_ear);Average_internode_length_(whole_plant);Height_per_day_(until_flowering)	Height_above_ear;Height_per_day_(until_flowering);Starch;Tassel_branch_number	0	0	1	0	0	0	0	0	0	0	0	0	1	0	1	0	0	0	1	0	0	0	0	0	0	0	4	dispensable
pan_gene_19039	pan_gene_35516	Average_internode_length_(whole_plant);Height_per_day_(until_flowering)	Ear_height;Height_per_day_(until_flowering);Plant_height;Sucrose	0	0	1	0	0	0	0	0	0	0	0	0	0	0	0	0	0	0	0	0	0	0	0	0	0	0	1	private
pan_gene_19063	pan_gene_21929	Height_per_day_(until_flowering)	Chlorophyll_A;Height_per_day_(until_flowering);Photoperiod_Growing-degree_days_to_silk;Plant_height	0	0	0	0	1	0	0	0	0	1	0	0	0	0	0	0	0	0	0	0	0	0	0	0	0	0	2	dispensable
pan_gene_19063	pan_gene_30023	Height_per_day_(until_flowering)	Height_per_day_(until_flowering)	0	0	0	0	0	0	0	0	0	0	0	0	1	0	0	0	0	0	0	0	0	0	0	0	0	1	2	dispensable
pan_gene_19063	pan_gene_4426	Height_per_day_(until_flowering)	Height_per_day_(until_flowering);Southern_leaf_blight	0	0	0	0	1	0	0	0	0	1	0	1	0	0	0	0	0	1	0	0	0	0	0	0	0	0	4	dispensable
pan_gene_19077	pan_gene_29997	Height_per_day_(until_flowering);Northern_Leaf_Blight;Plant_height;Tassel_branch_number	Ear_height;Ear_row_number;Height_per_day_(until_flowering)	0	0	1	0	0	0	0	0	0	0	0	0	0	0	0	0	0	0	0	0	0	0	0	0	0	0	1	private
pan_gene_19141	pan_gene_20402	Average_internode_length_(below_ear);Height_per_day_(until_flowering);Nodes_to_ear	Height_per_day_(until_flowering)	0	0	1	1	1	1	0	0	1	1	0	1	1	1	0	1	1	0	1	0	0	0	0	0	0	0	12	near-core
pan_gene_19141	pan_gene_20684	Average_internode_length_(below_ear);Height_per_day_(until_flowering);Nodes_to_ear	Height_per_day_(until_flowering)	0	0	1	1	1	1	0	1	0	1	1	1	0	1	0	1	0	0	0	0	1	0	0	0	1	0	12	near-core
pan_gene_19141	pan_gene_24391	Average_internode_length_(below_ear);Height_per_day_(until_flowering);Nodes_to_ear	Boxcox-transformed_leaf_angle;Chlorophyll_B;Height_per_day_(until_flowering)	0	0	1	0	0	0	0	0	0	0	0	0	0	0	1	0	0	0	1	0	1	1	1	0	1	0	7	dispensable
pan_gene_19141	pan_gene_25515	Average_internode_length_(below_ear);Height_per_day_(until_flowering);Nodes_to_ear	Height_per_day_(until_flowering)	0	0	0	0	0	1	0	0	0	0	0	0	0	0	0	0	0	0	0	0	0	0	0	0	0	0	1	private
pan_gene_19141	pan_gene_2573	Average_internode_length_(below_ear);Height_per_day_(until_flowering);Nodes_to_ear	Height_above_ear;Height_per_day_(until_flowering);Nodes_per_plant;Northern_Leaf_Blight;Plant_height	0	0	1	0	0	0	0	1	0	0	1	1	0	0	0	1	0	0	1	0	1	0	0	0	0	1	8	dispensable
pan_gene_19141	pan_gene_4417	Average_internode_length_(below_ear);Height_per_day_(until_flowering);Nodes_to_ear	Height_per_day_(until_flowering);Leaf_width	0	0	1	0	0	0	0	0	1	0	0	0	0	0	0	0	0	0	0	0	0	0	0	0	0	0	2	dispensable
pan_gene_19141	pan_gene_7716	Average_internode_length_(below_ear);Height_per_day_(until_flowering);Nodes_to_ear	Average_internode_length_(below_ear);Average_internode_length_(whole_plant);Ear_height;Height_per_day_(until_flowering);Plant_height	0	0	1	0	0	0	0	0	0	0	0	1	0	1	0	0	0	0	0	0	0	0	0	0	0	0	3	dispensable
pan_gene_19176	pan_gene_20666	Height_per_day_(until_flowering);Northern_Leaf_Blight	Average_internode_length_(above_ear);Average_internode_length_(below_ear);Average_internode_length_(whole_plant);Boxcox-transformed_leaf_angle;Height_above_ear;Height_per_day_(until_flowering);Plant_height	0	0	0	0	0	0	0	0	0	0	0	0	0	0	0	0	0	0	0	1	0	0	0	0	0	0	1	private
pan_gene_19178	pan_gene_821	Height_above_ear;Height_per_day_(until_flowering);Starch;Tassel_branch_number	Height_per_day_(until_flowering)	0	0	1	0	0	1	1	1	1	0	0	0	0	0	1	0	0	0	1	0	1	0	0	0	0	0	8	dispensable
pan_gene_19181	pan_gene_24162	Ear_height;Height_per_day_(until_flowering)	Height_per_day_(until_flowering)	0	0	1	0	0	0	0	0	0	0	0	0	0	0	0	0	0	0	0	0	0	0	0	0	0	0	1	private
pan_gene_19181	pan_gene_5140	Ear_height;Height_per_day_(until_flowering)	Height_per_day_(until_flowering)	0	0	1	0	0	0	0	0	0	0	0	0	0	0	0	0	0	0	0	0	0	0	0	0	0	0	1	private
pan_gene_19181	pan_gene_5386	Ear_height;Height_per_day_(until_flowering)	Height_per_day_(until_flowering);Tassel_branch_number;Tassel_length	0	0	1	0	0	0	1	0	0	0	0	1	0	0	0	0	1	1	0	1	0	0	1	0	0	1	8	dispensable
pan_gene_19214	pan_gene_25479	Average_internode_length_(above_ear);Average_internode_length_(below_ear);Average_internode_length_(whole_plant);Boxcox-transformed_leaf_angle;Height_per_day_(until_flowering);Leaf_width;Plant_height	Ear_height;Height_per_day_(until_flowering)	0	0	0	0	0	0	0	0	0	0	0	0	1	0	0	0	0	0	0	0	0	0	0	0	0	0	1	private
pan_gene_19216	pan_gene_20402	Average_internode_length_(whole_plant);Boxcox-transformed_leaf_angle;Days_to_anthesis;Height_per_day_(until_flowering)	Height_per_day_(until_flowering)	0	0	1	0	1	0	0	0	0	1	0	0	0	0	0	1	0	0	0	0	0	0	0	0	0	1	5	dispensable
pan_gene_19216	pan_gene_22807	Average_internode_length_(whole_plant);Boxcox-transformed_leaf_angle;Days_to_anthesis;Height_per_day_(until_flowering)	Height_above_ear;Height_per_day_(until_flowering);Plant_height	0	0	1	0	1	0	1	0	0	0	0	0	0	0	0	1	0	0	0	0	0	0	0	0	0	1	5	dispensable
pan_gene_19216	pan_gene_3888	Average_internode_length_(whole_plant);Boxcox-transformed_leaf_angle;Days_to_anthesis;Height_per_day_(until_flowering)	Average_internode_length_(whole_plant);Height_per_day_(until_flowering)	0	0	1	0	1	0	0	0	0	0	1	0	0	1	0	1	1	0	1	0	0	0	0	0	0	1	8	dispensable
pan_gene_19216	pan_gene_5049	Average_internode_length_(whole_plant);Boxcox-transformed_leaf_angle;Days_to_anthesis;Height_per_day_(until_flowering)	Height_per_day_(until_flowering)	0	0	1	0	1	0	0	0	0	0	0	0	0	0	0	1	0	0	0	0	0	0	0	0	0	1	4	dispensable
pan_gene_19472	pan_gene_24391	Height_per_day_(until_flowering)	Boxcox-transformed_leaf_angle;Chlorophyll_B;Height_per_day_(until_flowering)	0	0	1	0	0	0	0	0	0	0	0	0	0	0	0	0	0	0	0	0	0	0	0	0	0	0	1	private
pan_gene_19472	pan_gene_4345	Height_per_day_(until_flowering)	Height_per_day_(until_flowering);Leaf_width	0	0	1	1	1	1	0	1	1	1	0	0	1	1	0	0	1	1	1	0	0	0	0	0	0	1	13	near-core
pan_gene_19473	pan_gene_30036	Glutamate;Height_per_day_(until_flowering)	100_Kernel_weight;Height_per_day_(until_flowering)	0	0	0	0	0	0	0	0	0	0	0	0	0	0	0	1	0	0	0	0	0	0	0	0	0	0	1	private
pan_gene_19473	pan_gene_32171	Glutamate;Height_per_day_(until_flowering)	Height_per_day_(until_flowering);Plant_height	0	0	1	1	0	0	0	0	0	1	0	0	0	1	0	0	1	0	1	1	0	1	1	1	0	1	11	near-core
pan_gene_201	pan_gene_30023	Boxcox-transformed_leaf_angle;Height_per_day_(until_flowering);Starch	Height_per_day_(until_flowering)	0	0	0	0	0	0	0	0	0	1	0	1	1	0	0	1	0	0	0	0	0	0	0	0	0	1	5	dispensable
pan_gene_201	pan_gene_32783	Boxcox-transformed_leaf_angle;Height_per_day_(until_flowering);Starch	Average_internode_length_(above_ear);Average_internode_length_(whole_plant);Height_per_day_(until_flowering);Leaf_length;Plant_height	0	0	0	0	0	0	1	0	0	1	0	1	0	0	1	1	0	0	0	0	0	0	1	0	0	0	6	dispensable
pan_gene_201	pan_gene_409	Boxcox-transformed_leaf_angle;Height_per_day_(until_flowering);Starch	Average_internode_length_(above_ear);Average_internode_length_(whole_plant);Height_per_day_(until_flowering);Nodes_per_plant;Plant_height	0	0	0	0	0	1	0	1	0	0	0	1	0	0	0	1	0	0	0	0	0	1	1	0	0	0	6	dispensable
pan_gene_202	pan_gene_2573	Height_per_day_(until_flowering);Plant_height	Height_above_ear;Height_per_day_(until_flowering);Nodes_per_plant;Northern_Leaf_Blight;Plant_height	0	0	1	0	1	0	0	0	1	0	0	0	0	1	0	1	0	0	0	0	0	1	1	0	0	0	7	dispensable
pan_gene_202	pan_gene_9080	Height_per_day_(until_flowering);Plant_height	Average_internode_length_(whole_plant);Ear_height;Height_per_day_(until_flowering);Plant_height	0	0	1	1	1	0	1	1	0	0	0	0	0	0	1	0	0	0	0	0	0	0	0	0	0	0	6	dispensable
pan_gene_20402	pan_gene_24391	Height_per_day_(until_flowering)	Boxcox-transformed_leaf_angle;Chlorophyll_B;Height_per_day_(until_flowering)	0	0	1	0	0	0	0	0	0	0	0	0	0	0	0	0	0	0	1	0	0	0	0	0	0	0	2	dispensable
pan_gene_20402	pan_gene_3888	Height_per_day_(until_flowering)	Average_internode_length_(whole_plant);Height_per_day_(until_flowering)	0	0	1	0	1	0	1	1	1	1	0	1	0	0	0	1	1	0	1	1	0	1	1	1	1	0	15	near-core
pan_gene_20402	pan_gene_7716	Height_per_day_(until_flowering)	Average_internode_length_(below_ear);Average_internode_length_(whole_plant);Ear_height;Height_per_day_(until_flowering);Plant_height	0	0	1	0	0	0	0	0	0	0	0	1	0	1	0	0	0	0	0	0	0	0	1	0	0	0	4	dispensable
pan_gene_20596	pan_gene_344	Height_per_day_(until_flowering)	Average_internode_length_(whole_plant);Chlorophyll_B;Ear_height;Height_per_day_(until_flowering);Plant_height;Tassel_length	0	0	1	0	0	0	0	0	0	0	0	0	0	0	0	0	0	0	0	0	0	0	0	1	0	0	2	dispensable
pan_gene_20596	pan_gene_8088	Height_per_day_(until_flowering)	Ear_row_number;Height_per_day_(until_flowering);Leaf_length;Malate	0	0	1	0	0	0	0	0	0	0	0	0	0	0	0	0	0	0	0	0	0	0	0	1	0	0	2	dispensable
pan_gene_20628	pan_gene_32568	Height_per_day_(until_flowering)	Boxcox-transformed_leaf_angle;Height_above_ear;Height_per_day_(until_flowering);Nodes_above_ear;Nodes_per_plant;PCA_of_metabolites:_PC2	0	0	1	0	0	0	1	0	0	0	0	0	0	0	0	0	0	0	0	0	0	0	0	0	0	0	2	dispensable
pan_gene_20652	pan_gene_21560	Boxcox-transformed_leaf_angle;Height_per_day_(until_flowering);Plant_height	Height_above_ear;Height_per_day_(until_flowering);Plant_height	0	0	1	1	1	1	1	0	0	1	0	1	0	1	1	0	0	0	0	1	0	1	0	0	1	0	12	near-core
pan_gene_20652	pan_gene_21685	Boxcox-transformed_leaf_angle;Height_per_day_(until_flowering);Plant_height	Height_per_day_(until_flowering)	0	0	1	0	0	0	0	0	0	0	0	0	0	0	0	0	0	0	0	0	0	0	0	0	0	0	1	private
pan_gene_20652	pan_gene_30036	Boxcox-transformed_leaf_angle;Height_per_day_(until_flowering);Plant_height	100_Kernel_weight;Height_per_day_(until_flowering)	0	0	0	0	0	0	1	0	1	1	1	0	0	0	0	1	1	0	0	1	1	0	0	0	0	0	8	dispensable
pan_gene_20670	pan_gene_2382	Average_internode_length_(whole_plant);Height_per_day_(until_flowering);Plant_height	Height_above_ear;Height_per_day_(until_flowering)	0	0	1	0	0	0	0	0	1	0	0	0	1	0	0	0	0	0	0	0	0	0	1	1	0	0	5	dispensable
pan_gene_20670	pan_gene_9045	Average_internode_length_(whole_plant);Height_per_day_(until_flowering);Plant_height	Height_per_day_(until_flowering);Plant_height	0	0	1	0	0	0	0	0	0	0	0	0	0	0	0	0	0	0	0	0	0	0	0	0	0	0	1	private
pan_gene_20684	pan_gene_21676	Height_per_day_(until_flowering)	Height_per_day_(until_flowering);Plant_height	0	0	1	1	1	1	0	1	0	1	0	0	1	1	0	0	0	1	1	0	0	1	1	0	0	0	12	near-core
pan_gene_20684	pan_gene_24747	Height_per_day_(until_flowering)	Average_internode_length_(whole_plant);Height_above_ear;Height_per_day_(until_flowering)	0	0	1	0	0	1	0	1	1	0	1	0	0	0	1	0	0	0	0	0	0	0	1	0	0	0	7	dispensable
pan_gene_20684	pan_gene_25047	Height_per_day_(until_flowering)	Ear_height;Height_per_day_(until_flowering);Plant_height	0	0	1	1	1	1	0	1	1	1	0	0	0	1	0	0	0	0	1	0	1	1	1	1	0	1	14	near-core
pan_gene_20684	pan_gene_28883	Height_per_day_(until_flowering)	Height_per_day_(until_flowering);Nodes_per_plant;Photoperiod_Growing-degree_days_to_silk;Photoperiod_growing-degree_days_to_anthesis;Ratio_of_ear_height_to_total_height	0	0	1	0	1	1	0	1	1	0	0	0	0	0	0	0	0	0	0	0	1	0	0	0	0	0	6	dispensable
pan_gene_20684	pan_gene_30353	Height_per_day_(until_flowering)	Height_per_day_(until_flowering)	0	0	1	0	0	0	0	0	0	1	0	0	1	0	0	0	0	0	0	1	0	0	0	0	0	0	4	dispensable
pan_gene_20684	pan_gene_7716	Height_per_day_(until_flowering)	Average_internode_length_(below_ear);Average_internode_length_(whole_plant);Ear_height;Height_per_day_(until_flowering);Plant_height	0	0	1	0	0	0	0	0	0	0	1	0	0	1	0	0	0	0	0	0	0	0	0	0	0	0	3	dispensable
pan_gene_20684	pan_gene_9080	Height_per_day_(until_flowering)	Average_internode_length_(whole_plant);Ear_height;Height_per_day_(until_flowering);Plant_height	0	0	1	1	0	0	1	0	0	0	0	0	1	0	0	0	1	0	0	0	0	0	0	0	0	0	5	dispensable
pan_gene_20687	pan_gene_234	Height_above_ear;Height_per_day_(until_flowering)	Height_per_day_(until_flowering)	0	0	1	0	0	0	0	0	0	1	0	0	0	0	0	0	0	0	0	0	1	0	0	0	0	1	4	dispensable
pan_gene_20687	pan_gene_26604	Height_above_ear;Height_per_day_(until_flowering)	Ear_height;Height_per_day_(until_flowering);Nodes_per_plant;Plant_height	0	0	1	0	0	0	0	0	0	0	0	0	0	0	0	0	0	0	0	0	1	0	0	0	0	0	2	dispensable
pan_gene_20820	pan_gene_30353	Average_internode_length_(whole_plant);Height_per_day_(until_flowering)	Height_per_day_(until_flowering)	0	0	0	0	0	0	0	0	0	1	0	0	0	0	0	0	0	0	0	0	0	0	0	0	0	0	1	private
pan_gene_20820	pan_gene_32834	Average_internode_length_(whole_plant);Height_per_day_(until_flowering)	Average_internode_length_(above_ear);Average_internode_length_(whole_plant);Glutamate;Height_per_day_(until_flowering)	0	0	0	0	0	0	0	0	0	0	0	0	0	0	0	0	0	0	0	0	1	0	0	0	0	0	1	private
pan_gene_21560	pan_gene_30036	Height_above_ear;Height_per_day_(until_flowering);Plant_height	100_Kernel_weight;Height_per_day_(until_flowering)	0	0	0	0	0	0	0	0	0	1	0	0	0	0	0	1	0	0	0	1	0	0	0	0	0	0	3	dispensable
pan_gene_21560	pan_gene_32171	Height_above_ear;Height_per_day_(until_flowering);Plant_height	Height_per_day_(until_flowering);Plant_height	0	0	1	1	1	0	1	0	0	0	0	0	0	1	0	0	0	0	0	1	0	0	0	0	0	0	6	dispensable
pan_gene_21560	pan_gene_409	Height_above_ear;Height_per_day_(until_flowering);Plant_height	Average_internode_length_(above_ear);Average_internode_length_(whole_plant);Height_per_day_(until_flowering);Nodes_per_plant;Plant_height	0	0	1	0	1	0	0	0	0	1	0	0	0	0	0	0	0	0	0	0	0	0	0	0	0	0	3	dispensable
pan_gene_21560	pan_gene_927	Height_above_ear;Height_per_day_(until_flowering);Plant_height	Average_internode_length_(whole_plant);Cob_diameter;Height_per_day_(until_flowering)	0	0	0	0	1	0	0	0	1	1	0	0	0	1	1	0	1	0	0	1	0	0	1	0	0	0	8	dispensable
pan_gene_21676	pan_gene_2573	Height_per_day_(until_flowering);Plant_height	Height_above_ear;Height_per_day_(until_flowering);Nodes_per_plant;Northern_Leaf_Blight;Plant_height	0	0	1	0	1	0	0	1	0	0	0	0	0	0	0	0	0	0	1	0	0	1	0	0	0	0	5	dispensable
pan_gene_21676	pan_gene_2575	Height_per_day_(until_flowering);Plant_height	Height_above_ear;Height_per_day_(until_flowering);Nodes_to_ear	0	0	1	1	0	0	1	1	0	0	0	0	0	1	0	0	0	0	0	0	0	0	0	1	1	0	7	dispensable
pan_gene_21676	pan_gene_29997	Height_per_day_(until_flowering);Plant_height	Ear_height;Ear_row_number;Height_per_day_(until_flowering)	0	0	1	0	0	0	0	1	0	0	0	0	0	0	0	1	0	0	0	0	0	0	0	0	0	0	3	dispensable
pan_gene_21685	pan_gene_21929	Height_per_day_(until_flowering)	Chlorophyll_A;Height_per_day_(until_flowering);Photoperiod_Growing-degree_days_to_silk;Plant_height	0	0	1	0	0	0	0	0	0	0	0	0	0	0	0	1	1	0	0	0	0	0	0	0	0	0	3	dispensable
pan_gene_21685	pan_gene_23996	Height_per_day_(until_flowering)	Ear_height;Height_per_day_(until_flowering);Plant_height	0	0	1	0	0	0	0	0	0	0	0	0	0	0	0	1	1	0	0	0	0	0	1	0	0	0	4	dispensable
pan_gene_21685	pan_gene_30023	Height_per_day_(until_flowering)	Height_per_day_(until_flowering)	0	0	1	0	1	0	0	0	0	0	0	0	0	0	0	0	0	0	0	0	0	0	0	0	0	0	2	dispensable
pan_gene_21685	pan_gene_409	Height_per_day_(until_flowering)	Average_internode_length_(above_ear);Average_internode_length_(whole_plant);Height_per_day_(until_flowering);Nodes_per_plant;Plant_height	0	0	1	0	0	0	0	0	0	0	0	0	0	0	0	1	1	0	0	0	0	0	1	0	0	0	4	dispensable
pan_gene_21685	pan_gene_4426	Height_per_day_(until_flowering)	Height_per_day_(until_flowering);Southern_leaf_blight	0	0	1	0	0	0	0	0	1	0	0	0	0	0	0	1	1	0	0	0	0	0	1	0	0	0	5	dispensable
pan_gene_21685	pan_gene_61596	Height_per_day_(until_flowering)	Height_per_day_(until_flowering)	0	0	1	1	0	0	0	0	0	0	0	0	0	0	0	0	0	0	0	1	0	0	0	0	0	0	3	dispensable
pan_gene_21685	pan_gene_705	Height_per_day_(until_flowering)	Height_per_day_(until_flowering)	0	0	1	0	0	0	0	0	0	0	0	0	0	0	0	0	0	0	0	0	0	0	0	0	0	0	1	private
pan_gene_21783	pan_gene_22463	Height_per_day_(until_flowering);Northern_Leaf_Blight	Average_internode_length_(whole_plant);Height_per_day_(until_flowering)	0	0	1	0	0	0	0	0	0	0	0	0	0	0	0	0	0	0	0	0	1	0	0	0	0	0	2	dispensable
pan_gene_21783	pan_gene_23999	Height_per_day_(until_flowering);Northern_Leaf_Blight	Average_internode_length_(above_ear);Average_internode_length_(whole_plant);Days_to_anthesis;Height_per_day_(until_flowering);Plant_height	0	0	1	0	0	0	1	0	0	0	0	1	0	0	0	0	0	0	0	0	0	0	0	0	0	0	3	dispensable
pan_gene_21783	pan_gene_25464	Height_per_day_(until_flowering);Northern_Leaf_Blight	Cob_diameter;Height_above_ear;Height_per_day_(until_flowering);Plant_height	0	0	1	0	0	0	0	0	0	0	0	0	0	0	0	0	0	0	0	0	0	0	0	0	0	0	1	private
pan_gene_21783	pan_gene_4370	Height_per_day_(until_flowering);Northern_Leaf_Blight	Height_per_day_(until_flowering);Plant_height	0	0	1	0	0	0	0	0	0	0	1	0	0	0	0	0	0	0	0	0	1	0	0	0	0	0	3	dispensable
pan_gene_21784	pan_gene_5049	Height_per_day_(until_flowering)	Height_per_day_(until_flowering)	0	0	1	0	0	1	0	0	0	0	0	0	0	0	0	0	0	0	0	0	0	0	0	0	0	0	2	dispensable
pan_gene_21790	pan_gene_25015	Height_per_day_(until_flowering)	Height_per_day_(until_flowering)	0	0	0	0	0	0	0	0	1	0	0	0	0	0	0	0	0	0	0	0	0	0	0	0	0	0	1	private
pan_gene_21790	pan_gene_25479	Height_per_day_(until_flowering)	Ear_height;Height_per_day_(until_flowering)	0	0	1	0	0	0	0	0	0	0	0	1	0	0	0	0	0	0	0	0	0	0	0	0	0	0	2	dispensable
pan_gene_21790	pan_gene_34362	Height_per_day_(until_flowering)	Height_per_day_(until_flowering);Protein	0	0	1	0	0	0	0	0	0	0	0	0	0	0	0	0	0	0	0	0	0	0	0	0	0	0	1	private
pan_gene_21790	pan_gene_6108	Height_per_day_(until_flowering)	Height_per_day_(until_flowering)	0	0	1	0	0	0	0	0	0	0	0	0	0	0	0	0	0	0	0	0	0	0	0	0	0	1	2	dispensable
pan_gene_21790	pan_gene_7947	Height_per_day_(until_flowering)	Height_per_day_(until_flowering)	0	0	1	0	0	0	0	0	0	0	0	0	0	0	0	0	0	0	0	0	0	0	0	0	0	0	1	private
pan_gene_21809	pan_gene_27052	Height_per_day_(until_flowering)	Days_to_silk;Height_per_day_(until_flowering)	0	0	1	0	0	0	0	0	0	0	0	0	0	0	0	0	0	0	0	0	0	0	0	0	0	0	1	private
pan_gene_21809	pan_gene_30044	Height_per_day_(until_flowering)	100_Kernel_weight;Cob_diameter;Height_per_day_(until_flowering)	0	0	1	0	0	1	0	0	0	0	0	0	0	0	0	0	0	0	0	1	1	1	0	0	0	0	5	dispensable
pan_gene_21809	pan_gene_30316	Height_per_day_(until_flowering)	Average_internode_length_(whole_plant);Height_per_day_(until_flowering)	0	0	0	0	0	0	0	0	0	0	0	0	0	0	0	0	0	1	1	0	1	0	0	0	0	0	3	dispensable
pan_gene_21825	pan_gene_3459	Height_per_day_(until_flowering)	Height_per_day_(until_flowering)	0	0	1	0	0	0	0	0	0	0	0	0	0	0	0	0	0	0	0	0	0	0	0	0	0	0	1	private
pan_gene_21829	pan_gene_24161	Height_per_day_(until_flowering)	Height_above_ear;Height_per_day_(until_flowering)	0	0	1	1	0	0	0	1	0	0	0	0	0	0	0	0	0	0	0	0	0	0	1	1	0	0	5	dispensable
pan_gene_21829	pan_gene_24978	Height_per_day_(until_flowering)	Days_to_silk;Height_per_day_(until_flowering)	0	0	1	0	0	1	1	0	0	0	0	0	0	0	0	0	0	0	1	0	1	0	0	0	0	0	5	dispensable
pan_gene_21929	pan_gene_30023	Chlorophyll_A;Height_per_day_(until_flowering);Photoperiod_Growing-degree_days_to_silk;Plant_height	Height_per_day_(until_flowering)	0	0	1	1	0	0	1	0	1	1	1	1	1	1	1	1	1	1	0	0	1	0	0	0	0	1	15	near-core
pan_gene_21929	pan_gene_6432	Chlorophyll_A;Height_per_day_(until_flowering);Photoperiod_Growing-degree_days_to_silk;Plant_height	Height_per_day_(until_flowering)	0	0	0	0	0	0	0	0	0	0	0	0	0	0	0	0	0	0	1	0	0	0	0	0	0	0	1	private
pan_gene_21929	pan_gene_705	Chlorophyll_A;Height_per_day_(until_flowering);Photoperiod_Growing-degree_days_to_silk;Plant_height	Height_per_day_(until_flowering)	0	0	1	0	0	1	0	0	0	1	0	0	0	0	0	0	0	1	0	0	0	0	0	0	0	0	4	dispensable
pan_gene_21929	pan_gene_7715	Chlorophyll_A;Height_per_day_(until_flowering);Photoperiod_Growing-degree_days_to_silk;Plant_height	Average_internode_length_(below_ear);Average_internode_length_(whole_plant);Ear_height;Height_per_day_(until_flowering);Plant_height	0	0	1	0	1	1	1	1	1	1	1	1	0	1	0	1	0	1	0	1	1	0	0	0	1	1	16	near-core
pan_gene_21971	pan_gene_3780	Ear_height;Height_per_day_(until_flowering)	Average_internode_length_(above_ear);Boxcox-transformed_leaf_angle;Height_per_day_(until_flowering);Leaf_length	0	0	1	0	0	0	0	0	1	0	0	0	0	0	0	0	0	1	0	1	0	1	0	0	0	0	5	dispensable
pan_gene_21971	pan_gene_821	Ear_height;Height_per_day_(until_flowering)	Height_per_day_(until_flowering)	0	0	1	0	0	0	0	0	0	0	0	0	0	0	0	0	0	0	0	1	0	0	0	0	0	0	2	dispensable
pan_gene_21972	pan_gene_30361	Ear_height;Height_per_day_(until_flowering)	Height_per_day_(until_flowering);Tassel_branch_number	0	0	1	0	0	0	0	0	0	0	1	0	0	0	0	0	0	0	0	0	0	0	0	0	0	0	2	dispensable
pan_gene_22456	pan_gene_30871	Height_per_day_(until_flowering);Plant_height	Height_per_day_(until_flowering);Starch	0	0	1	0	0	0	0	0	0	0	0	0	0	0	0	0	0	0	0	0	0	0	0	0	0	0	1	private
pan_gene_22456	pan_gene_5051	Height_per_day_(until_flowering);Plant_height	Average_internode_length_(above_ear);Average_internode_length_(whole_plant);Ear_height;Height_per_day_(until_flowering);Plant_height	0	0	1	0	0	1	1	0	1	0	1	1	0	0	0	0	0	0	1	0	0	1	1	0	0	0	9	dispensable
pan_gene_22456	pan_gene_5263	Height_per_day_(until_flowering);Plant_height	Fructose;Height_per_day_(until_flowering)	0	0	1	0	0	0	1	1	1	1	1	0	0	1	0	0	1	0	0	1	1	0	1	0	1	0	12	near-core
pan_gene_22456	pan_gene_9036	Height_per_day_(until_flowering);Plant_height	100_Kernel_weight;Average_internode_length_(whole_plant);Height_above_ear;Height_per_day_(until_flowering);Plant_height	0	0	1	1	0	0	1	0	1	0	0	0	1	1	0	0	1	0	1	0	0	1	0	1	0	1	11	near-core
pan_gene_22456	pan_gene_9045	Height_per_day_(until_flowering);Plant_height	Height_per_day_(until_flowering);Plant_height	0	0	1	0	0	0	0	0	0	0	0	0	0	0	0	0	0	0	0	0	0	0	0	0	0	0	1	private
pan_gene_22456	pan_gene_9046	Height_per_day_(until_flowering);Plant_height	Height_per_day_(until_flowering);Plant_height	0	0	1	0	0	0	0	0	0	0	0	0	0	0	0	0	0	0	0	0	0	0	0	0	0	0	1	private
pan_gene_22458	pan_gene_805	Ear_height;Height_per_day_(until_flowering);Ratio_of_ear_height_to_total_height;Sucrose	Height_per_day_(until_flowering);Nodes_to_ear	0	0	1	0	0	0	0	0	0	0	0	0	0	0	0	0	0	0	0	0	0	0	0	0	0	0	1	private
pan_gene_22463	pan_gene_345	Average_internode_length_(whole_plant);Height_per_day_(until_flowering)	Boxcox-transformed_leaf_angle;Chlorophyll_B;Height_per_day_(until_flowering);Northern_Leaf_Blight;Plant_height;Tassel_length	0	0	0	0	0	0	0	0	0	0	0	0	0	0	0	0	0	0	0	0	0	0	0	0	0	1	1	private
pan_gene_22463	pan_gene_97186	Average_internode_length_(whole_plant);Height_per_day_(until_flowering)	Average_internode_length_(whole_plant);Height_per_day_(until_flowering)	0	0	1	1	0	0	1	1	0	0	1	0	1	0	0	0	1	1	0	1	1	1	0	0	0	1	12	near-core
pan_gene_22807	pan_gene_5049	Height_above_ear;Height_per_day_(until_flowering);Plant_height	Height_per_day_(until_flowering)	0	0	1	1	1	0	1	1	0	0	0	1	0	1	0	1	0	0	0	0	0	0	0	1	0	0	9	dispensable
pan_gene_22807	pan_gene_7860	Height_above_ear;Height_per_day_(until_flowering);Plant_height	Average_internode_length_(above_ear);Average_internode_length_(whole_plant);Cob_diameter;Height_per_day_(until_flowering)	0	0	1	0	0	0	1	0	0	1	0	0	0	0	0	0	0	0	0	0	0	0	0	0	0	0	3	dispensable
pan_gene_22810	pan_gene_26605	Height_per_day_(until_flowering)	Ear_height;Height_per_day_(until_flowering);Plant_height	0	0	1	0	0	0	0	0	1	0	0	1	0	0	0	0	0	0	0	0	0	0	0	0	0	0	3	dispensable
pan_gene_22810	pan_gene_32763	Height_per_day_(until_flowering)	Chlorophyll_A;Height_per_day_(until_flowering);Nodes_per_plant;Nodes_to_ear;Plant_height	0	0	1	0	0	0	0	0	0	0	1	0	0	0	0	0	0	0	0	0	0	0	0	0	0	0	2	dispensable
pan_gene_22810	pan_gene_32834	Height_per_day_(until_flowering)	Average_internode_length_(above_ear);Average_internode_length_(whole_plant);Glutamate;Height_per_day_(until_flowering)	0	0	1	0	0	0	0	0	0	0	1	0	0	0	0	0	0	0	0	0	0	0	0	0	0	0	2	dispensable
pan_gene_2382	pan_gene_9045	Height_above_ear;Height_per_day_(until_flowering)	Height_per_day_(until_flowering);Plant_height	0	0	1	0	0	0	0	0	0	0	0	0	0	0	0	0	0	0	0	0	0	0	0	0	0	0	1	private
pan_gene_2382	pan_gene_9046	Height_above_ear;Height_per_day_(until_flowering)	Height_per_day_(until_flowering);Plant_height	0	0	1	0	0	0	0	0	0	0	0	0	0	0	0	0	0	0	0	0	0	0	0	0	0	0	1	private
pan_gene_23851	pan_gene_9230	Height_above_ear;Height_per_day_(until_flowering)	Height_per_day_(until_flowering);Southern_leaf_blight	0	0	0	0	0	0	0	0	0	0	0	0	1	0	0	0	0	0	0	0	0	0	0	0	0	0	1	private
pan_gene_23989	pan_gene_30316	Height_per_day_(until_flowering);Plant_height	Average_internode_length_(whole_plant);Height_per_day_(until_flowering)	0	0	0	0	0	0	0	0	0	1	0	0	0	0	0	0	0	0	0	1	1	0	0	0	0	1	4	dispensable
pan_gene_23989	pan_gene_3422	Height_per_day_(until_flowering);Plant_height	Chlorophyll_B;Height_above_ear;Height_per_day_(until_flowering)	0	0	1	0	0	0	0	0	0	1	0	0	0	0	0	0	0	0	1	0	1	0	0	1	0	0	5	dispensable
pan_gene_23989	pan_gene_7947	Height_per_day_(until_flowering);Plant_height	Height_per_day_(until_flowering)	0	0	1	0	0	0	0	0	0	0	0	0	0	0	0	0	0	0	0	0	0	0	0	1	0	1	3	dispensable
pan_gene_23999	pan_gene_25464	Average_internode_length_(above_ear);Average_internode_length_(whole_plant);Days_to_anthesis;Height_per_day_(until_flowering);Plant_height	Cob_diameter;Height_above_ear;Height_per_day_(until_flowering);Plant_height	0	0	1	1	0	1	1	1	1	0	0	0	0	0	0	0	0	1	0	0	0	0	0	0	0	1	8	dispensable
pan_gene_23999	pan_gene_32832	Average_internode_length_(above_ear);Average_internode_length_(whole_plant);Days_to_anthesis;Height_per_day_(until_flowering);Plant_height	Average_internode_length_(whole_plant);Height_per_day_(until_flowering);Plant_height	0	0	1	1	0	1	0	0	0	0	0	0	0	0	0	0	0	1	0	0	0	0	1	0	0	0	5	dispensable
pan_gene_24257	pan_gene_4207	Height_per_day_(until_flowering)	Days_to_silk;Height_per_day_(until_flowering);Ratio_of_ear_height_to_total_height	0	0	1	0	0	0	0	0	0	0	0	0	0	0	0	0	0	0	0	0	0	0	0	0	0	0	1	private
pan_gene_24257	pan_gene_805	Height_per_day_(until_flowering)	Height_per_day_(until_flowering);Nodes_to_ear	0	0	1	0	0	0	0	1	0	0	0	0	0	0	0	0	0	0	0	0	0	0	0	0	0	0	2	dispensable
pan_gene_24391	pan_gene_24747	Boxcox-transformed_leaf_angle;Chlorophyll_B;Height_per_day_(until_flowering)	Average_internode_length_(whole_plant);Height_above_ear;Height_per_day_(until_flowering)	0	0	1	0	0	0	0	0	0	0	0	0	0	0	0	0	0	0	0	0	0	0	0	0	0	0	1	private
pan_gene_24391	pan_gene_25482	Boxcox-transformed_leaf_angle;Chlorophyll_B;Height_per_day_(until_flowering)	Height_per_day_(until_flowering)	0	0	1	0	0	0	0	0	0	0	0	0	0	0	0	0	0	0	0	0	1	0	0	0	0	0	2	dispensable
pan_gene_24391	pan_gene_30320	Boxcox-transformed_leaf_angle;Chlorophyll_B;Height_per_day_(until_flowering)	Average_internode_length_(above_ear);Average_internode_length_(whole_plant);Height_above_ear;Height_per_day_(until_flowering)	0	0	1	0	0	0	0	0	0	0	0	0	0	0	0	0	0	0	0	0	0	0	0	0	0	0	1	private
pan_gene_24391	pan_gene_30353	Boxcox-transformed_leaf_angle;Chlorophyll_B;Height_per_day_(until_flowering)	Height_per_day_(until_flowering)	0	0	1	0	0	0	0	0	0	0	0	0	0	0	0	0	0	0	0	0	0	0	0	0	0	0	1	private
pan_gene_24391	pan_gene_31044	Boxcox-transformed_leaf_angle;Chlorophyll_B;Height_per_day_(until_flowering)	Boxcox-transformed_leaf_angle;Ear_height;Height_per_day_(until_flowering)	0	0	1	0	0	0	0	0	0	0	0	0	0	0	1	0	0	0	1	0	1	0	0	0	0	0	4	dispensable
pan_gene_24391	pan_gene_3888	Boxcox-transformed_leaf_angle;Chlorophyll_B;Height_per_day_(until_flowering)	Average_internode_length_(whole_plant);Height_per_day_(until_flowering)	0	0	1	0	0	0	0	0	0	0	0	0	0	0	0	0	0	0	0	0	0	0	0	0	0	0	1	private
pan_gene_24391	pan_gene_4345	Boxcox-transformed_leaf_angle;Chlorophyll_B;Height_per_day_(until_flowering)	Height_per_day_(until_flowering);Leaf_width	0	0	1	1	0	0	1	0	1	0	1	0	0	0	1	0	0	0	1	0	1	0	0	0	0	0	8	dispensable
pan_gene_24391	pan_gene_4417	Boxcox-transformed_leaf_angle;Chlorophyll_B;Height_per_day_(until_flowering)	Height_per_day_(until_flowering);Leaf_width	0	0	1	0	0	0	0	0	0	0	0	0	0	0	0	0	0	0	0	0	0	0	0	0	0	0	1	private
pan_gene_24391	pan_gene_687	Boxcox-transformed_leaf_angle;Chlorophyll_B;Height_per_day_(until_flowering)	Height_per_day_(until_flowering);Plant_height	0	0	1	0	0	0	0	0	0	0	0	0	0	0	0	0	0	0	0	0	0	0	0	0	0	0	1	private
pan_gene_24508	pan_gene_25478	Ear_height;Height_per_day_(until_flowering);Plant_height	Ear_height;Height_per_day_(until_flowering);Nodes_per_plant	0	0	0	0	0	0	0	0	0	0	0	0	0	0	0	0	0	0	1	0	0	0	0	0	0	0	1	private
pan_gene_24508	pan_gene_2811	Ear_height;Height_per_day_(until_flowering);Plant_height	Average_internode_length_(whole_plant);Height_per_day_(until_flowering);Plant_height	0	0	1	0	0	0	0	0	0	0	0	0	0	0	0	0	0	0	0	0	0	0	0	0	0	0	1	private
pan_gene_24508	pan_gene_4207	Ear_height;Height_per_day_(until_flowering);Plant_height	Days_to_silk;Height_per_day_(until_flowering);Ratio_of_ear_height_to_total_height	0	0	1	0	0	0	0	0	0	1	0	0	0	0	0	0	0	0	0	0	0	0	0	0	1	0	3	dispensable
pan_gene_24508	pan_gene_8242	Ear_height;Height_per_day_(until_flowering);Plant_height	Height_per_day_(until_flowering)	0	0	1	0	0	0	0	0	0	0	0	0	0	1	0	0	0	0	0	0	0	0	0	0	0	0	2	dispensable
pan_gene_24747	pan_gene_30353	Average_internode_length_(whole_plant);Height_above_ear;Height_per_day_(until_flowering)	Height_per_day_(until_flowering)	0	0	1	0	0	0	0	0	0	0	0	0	0	0	0	0	0	0	0	0	0	0	0	0	0	0	1	private
pan_gene_24747	pan_gene_32518	Average_internode_length_(whole_plant);Height_above_ear;Height_per_day_(until_flowering)	Cob_diameter;Ear_height;Height_per_day_(until_flowering);Nodes_per_plant;Tassel_branch_number	0	0	1	0	0	0	0	0	0	0	0	1	0	0	0	0	0	0	0	0	0	0	0	0	0	0	2	dispensable
pan_gene_24747	pan_gene_32834	Average_internode_length_(whole_plant);Height_above_ear;Height_per_day_(until_flowering)	Average_internode_length_(above_ear);Average_internode_length_(whole_plant);Glutamate;Height_per_day_(until_flowering)	0	0	1	0	1	1	0	1	0	0	0	0	0	0	0	0	0	0	0	0	1	0	0	0	0	0	5	dispensable
pan_gene_24747	pan_gene_4417	Average_internode_length_(whole_plant);Height_above_ear;Height_per_day_(until_flowering)	Height_per_day_(until_flowering);Leaf_width	0	0	1	0	0	0	0	0	0	0	0	0	0	0	0	0	0	0	0	0	0	0	0	0	0	0	1	private
pan_gene_24747	pan_gene_7716	Average_internode_length_(whole_plant);Height_above_ear;Height_per_day_(until_flowering)	Average_internode_length_(below_ear);Average_internode_length_(whole_plant);Ear_height;Height_per_day_(until_flowering);Plant_height	0	0	1	0	0	0	0	0	0	0	0	0	0	0	0	0	0	0	0	0	0	0	1	0	0	0	2	dispensable
pan_gene_24977	pan_gene_2575	Days_to_silk;Height_per_day_(until_flowering)	Height_above_ear;Height_per_day_(until_flowering);Nodes_to_ear	0	0	1	1	0	0	1	0	1	0	0	1	0	0	0	1	0	0	0	1	1	0	0	0	1	0	9	dispensable
pan_gene_24977	pan_gene_29997	Days_to_silk;Height_per_day_(until_flowering)	Ear_height;Ear_row_number;Height_per_day_(until_flowering)	0	0	1	0	0	1	1	0	0	0	0	0	0	0	0	0	0	0	0	0	0	0	0	0	0	0	3	dispensable
pan_gene_24977	pan_gene_5047	Days_to_silk;Height_per_day_(until_flowering)	Average_internode_length_(above_ear);Height_above_ear;Height_per_day_(until_flowering);Plant_height	0	0	1	0	1	0	0	0	1	0	0	1	0	1	0	0	0	0	0	0	0	0	0	0	0	0	5	dispensable
pan_gene_24978	pan_gene_25478	Days_to_silk;Height_per_day_(until_flowering)	Ear_height;Height_per_day_(until_flowering);Nodes_per_plant	0	0	0	0	0	0	0	0	0	0	1	1	0	0	0	0	0	0	0	0	0	0	0	0	0	0	2	dispensable
pan_gene_24978	pan_gene_32526	Days_to_silk;Height_per_day_(until_flowering)	Height_per_day_(until_flowering);Nodes_to_ear;Plant_height;Tassel_branch_number	0	0	1	1	1	0	1	1	0	1	0	0	0	0	0	1	0	0	0	0	1	0	0	0	0	0	8	dispensable
pan_gene_25015	pan_gene_30316	Height_per_day_(until_flowering)	Average_internode_length_(whole_plant);Height_per_day_(until_flowering)	0	0	0	0	0	0	0	0	0	0	0	0	0	0	0	0	1	0	0	1	0	0	0	0	0	0	2	dispensable
pan_gene_25015	pan_gene_30807	Height_per_day_(until_flowering)	Ear_height;Height_per_day_(until_flowering)	0	0	0	0	0	1	0	0	0	0	0	0	0	1	0	0	0	0	0	0	0	0	0	0	0	0	2	dispensable
pan_gene_25015	pan_gene_32094	Height_per_day_(until_flowering)	Height_per_day_(until_flowering);Plant_height;Ratio_of_ear_height_to_total_height	0	0	0	0	0	0	0	0	0	0	0	0	0	1	0	0	0	0	0	0	0	0	0	0	0	0	1	private
pan_gene_25015	pan_gene_3422	Height_per_day_(until_flowering)	Chlorophyll_B;Height_above_ear;Height_per_day_(until_flowering)	0	0	0	0	0	0	0	0	0	0	0	0	0	0	0	0	0	0	0	0	0	0	0	0	0	1	1	private
pan_gene_25015	pan_gene_7312	Height_per_day_(until_flowering)	Height_per_day_(until_flowering)	0	0	0	0	1	1	0	0	1	0	0	0	0	1	0	0	0	0	0	1	0	0	0	0	0	1	6	dispensable
pan_gene_25047	pan_gene_29981	Ear_height;Height_per_day_(until_flowering);Plant_height	Average_internode_length_(below_ear);Height_per_day_(until_flowering)	0	0	1	1	0	0	0	0	0	0	0	0	0	1	0	0	0	0	0	0	0	0	1	0	0	0	4	dispensable
pan_gene_25047	pan_gene_29997	Ear_height;Height_per_day_(until_flowering);Plant_height	Ear_height;Ear_row_number;Height_per_day_(until_flowering)	0	0	1	0	0	0	0	1	0	0	0	0	0	0	0	1	0	0	0	0	0	0	0	0	0	0	3	dispensable
pan_gene_25047	pan_gene_30895	Ear_height;Height_per_day_(until_flowering);Plant_height	Average_internode_length_(above_ear);Height_per_day_(until_flowering);Leaf_width;Nodes_per_plant;Northern_Leaf_Blight;Tassel_branch_number	0	0	0	0	0	0	0	0	0	0	0	0	0	1	0	0	0	0	0	0	1	0	0	0	0	0	2	dispensable
pan_gene_25464	pan_gene_28183	Cob_diameter;Height_above_ear;Height_per_day_(until_flowering);Plant_height	Cob_diameter;Height_per_day_(until_flowering)	0	0	1	1	0	0	0	0	1	0	0	1	0	0	0	0	0	1	0	1	0	0	1	0	0	0	7	dispensable
pan_gene_25464	pan_gene_97186	Cob_diameter;Height_above_ear;Height_per_day_(until_flowering);Plant_height	Average_internode_length_(whole_plant);Height_per_day_(until_flowering)	0	0	1	0	0	0	0	1	0	0	0	0	0	1	0	0	1	0	0	0	0	1	0	0	0	0	5	dispensable
pan_gene_25478	pan_gene_4207	Ear_height;Height_per_day_(until_flowering);Nodes_per_plant	Days_to_silk;Height_per_day_(until_flowering);Ratio_of_ear_height_to_total_height	0	0	0	0	0	0	1	0	0	0	0	1	0	0	0	0	0	0	0	0	0	0	0	0	0	0	2	dispensable
pan_gene_25479	pan_gene_29981	Ear_height;Height_per_day_(until_flowering)	Average_internode_length_(below_ear);Height_per_day_(until_flowering)	0	0	1	1	0	0	0	1	0	0	1	0	0	0	0	0	0	0	0	0	0	0	1	1	0	0	6	dispensable
pan_gene_25479	pan_gene_30044	Ear_height;Height_per_day_(until_flowering)	100_Kernel_weight;Cob_diameter;Height_per_day_(until_flowering)	0	0	1	0	0	1	1	1	1	1	1	1	1	1	0	1	0	0	1	1	1	1	1	0	0	0	16	near-core
pan_gene_25479	pan_gene_30353	Ear_height;Height_per_day_(until_flowering)	Height_per_day_(until_flowering)	0	0	1	0	0	0	0	0	0	0	0	0	0	0	0	0	0	0	0	0	0	0	0	0	0	0	1	private
pan_gene_25479	pan_gene_4346	Ear_height;Height_per_day_(until_flowering)	Ear_row_number;Height_per_day_(until_flowering);Leaf_width	0	0	0	0	1	0	0	0	0	0	0	0	0	0	0	0	0	0	0	0	0	0	0	0	0	0	1	private
pan_gene_25479	pan_gene_66772	Ear_height;Height_per_day_(until_flowering)	Glucose;Height_above_ear;Height_per_day_(until_flowering)	0	0	1	0	0	0	0	0	0	0	0	0	0	0	0	0	0	0	1	0	0	0	1	0	1	0	4	dispensable
pan_gene_25482	pan_gene_27052	Height_per_day_(until_flowering)	Days_to_silk;Height_per_day_(until_flowering)	0	0	1	0	0	0	0	0	0	0	0	0	0	0	0	0	0	0	0	0	0	0	0	0	0	0	1	private
pan_gene_25482	pan_gene_4417	Height_per_day_(until_flowering)	Height_per_day_(until_flowering);Leaf_width	0	0	1	0	0	0	0	0	0	0	0	0	0	0	0	0	0	0	0	0	0	0	0	0	0	0	1	private
pan_gene_2573	pan_gene_32834	Height_above_ear;Height_per_day_(until_flowering);Nodes_per_plant;Northern_Leaf_Blight;Plant_height	Average_internode_length_(above_ear);Average_internode_length_(whole_plant);Glutamate;Height_per_day_(until_flowering)	0	0	1	0	0	0	0	1	0	0	0	0	0	1	0	0	0	0	0	0	1	0	0	0	0	0	4	dispensable
pan_gene_2573	pan_gene_4417	Height_above_ear;Height_per_day_(until_flowering);Nodes_per_plant;Northern_Leaf_Blight;Plant_height	Height_per_day_(until_flowering);Leaf_width	0	0	1	0	0	0	0	0	0	0	0	0	0	0	0	0	0	0	0	0	1	0	0	1	0	0	3	dispensable
pan_gene_2575	pan_gene_30044	Height_above_ear;Height_per_day_(until_flowering);Nodes_to_ear	100_Kernel_weight;Cob_diameter;Height_per_day_(until_flowering)	0	0	1	0	0	0	1	0	1	0	0	0	1	1	0	0	0	0	0	0	0	0	0	0	0	0	5	dispensable
pan_gene_2575	pan_gene_32834	Height_above_ear;Height_per_day_(until_flowering);Nodes_to_ear	Average_internode_length_(above_ear);Average_internode_length_(whole_plant);Glutamate;Height_per_day_(until_flowering)	0	0	1	0	0	0	0	1	1	0	0	0	0	0	0	0	0	0	0	0	0	0	0	1	0	0	4	dispensable
pan_gene_25820	pan_gene_30871	Average_internode_length_(below_ear);Height_per_day_(until_flowering);Southern_leaf_blight	Height_per_day_(until_flowering);Starch	0	0	0	0	0	0	1	1	0	0	0	0	0	0	0	0	0	0	0	0	0	0	0	0	0	0	2	dispensable
pan_gene_25820	pan_gene_32046	Average_internode_length_(below_ear);Height_per_day_(until_flowering);Southern_leaf_blight	Days_to_anthesis;Height_per_day_(until_flowering)	0	0	0	0	0	0	0	1	0	0	0	0	0	0	0	0	0	0	0	0	0	0	0	0	0	0	1	private
pan_gene_25820	pan_gene_32763	Average_internode_length_(below_ear);Height_per_day_(until_flowering);Southern_leaf_blight	Chlorophyll_A;Height_per_day_(until_flowering);Nodes_per_plant;Nodes_to_ear;Plant_height	0	0	0	0	0	0	0	1	0	0	0	0	0	0	0	0	0	0	0	0	0	0	0	0	0	1	2	dispensable
pan_gene_2623	pan_gene_27052	Height_per_day_(until_flowering);Plant_height;Tassel_branch_number;Tassel_length	Days_to_silk;Height_per_day_(until_flowering)	0	0	1	0	0	0	0	0	0	0	0	0	0	0	0	0	0	0	0	0	0	0	0	0	0	0	1	private
pan_gene_2623	pan_gene_30316	Height_per_day_(until_flowering);Plant_height;Tassel_branch_number;Tassel_length	Average_internode_length_(whole_plant);Height_per_day_(until_flowering)	0	0	0	0	0	0	0	0	0	0	0	0	0	0	0	0	0	1	0	0	0	0	0	0	0	0	1	private
pan_gene_2623	pan_gene_66772	Height_per_day_(until_flowering);Plant_height;Tassel_branch_number;Tassel_length	Glucose;Height_above_ear;Height_per_day_(until_flowering)	0	0	1	0	0	0	0	0	0	0	0	0	0	0	0	0	0	0	0	0	0	0	0	0	0	0	1	private
pan_gene_26604	pan_gene_2803	Ear_height;Height_per_day_(until_flowering);Nodes_per_plant;Plant_height	Height_above_ear;Height_per_day_(until_flowering);Nodes_to_ear;Plant_height	0	0	0	0	0	0	0	1	0	0	0	0	0	0	0	0	0	0	0	0	0	0	0	0	0	0	1	private
pan_gene_26605	pan_gene_4207	Ear_height;Height_per_day_(until_flowering);Plant_height	Days_to_silk;Height_per_day_(until_flowering);Ratio_of_ear_height_to_total_height	0	0	1	0	0	0	0	1	0	0	0	0	0	0	0	0	0	0	0	0	0	0	0	0	0	0	2	dispensable
pan_gene_26605	pan_gene_4417	Ear_height;Height_per_day_(until_flowering);Plant_height	Height_per_day_(until_flowering);Leaf_width	0	0	1	0	0	0	0	0	0	0	0	0	0	0	0	0	0	1	0	0	0	0	0	1	0	0	3	dispensable
pan_gene_26958	pan_gene_30319	Height_per_day_(until_flowering)	Height_above_ear;Height_per_day_(until_flowering)	0	0	1	0	0	0	0	0	0	0	1	0	0	0	0	0	0	0	0	0	0	0	0	0	0	0	2	dispensable
pan_gene_27052	pan_gene_9065	Days_to_silk;Height_per_day_(until_flowering)	Ear_height;Height_per_day_(until_flowering);Plant_height	0	0	1	0	0	0	0	0	0	0	0	0	0	0	0	0	0	0	0	0	0	1	0	0	0	0	2	dispensable
pan_gene_27293	pan_gene_9046	Height_per_day_(until_flowering)	Height_per_day_(until_flowering);Plant_height	0	0	1	0	0	0	0	0	0	0	0	0	0	0	0	0	0	0	0	0	0	0	0	0	0	0	1	private
pan_gene_2802	pan_gene_32562	Ear_height;Height_per_day_(until_flowering);Plant_height	Height_per_day_(until_flowering);Nodes_per_plant;Stalk_strength;Tassel_length	0	0	1	0	0	0	0	0	0	0	0	0	0	0	0	0	0	0	0	0	0	0	0	0	0	0	1	private
pan_gene_2811	pan_gene_8242	Average_internode_length_(whole_plant);Height_per_day_(until_flowering);Plant_height	Height_per_day_(until_flowering)	0	0	1	0	0	0	0	0	0	0	0	0	0	0	0	0	0	0	0	0	0	0	0	0	0	0	1	private
pan_gene_28183	pan_gene_4370	Cob_diameter;Height_per_day_(until_flowering)	Height_per_day_(until_flowering);Plant_height	0	0	1	0	0	0	0	1	0	0	1	1	0	0	0	0	0	0	0	0	0	0	0	0	0	0	4	dispensable
pan_gene_28183	pan_gene_97186	Cob_diameter;Height_per_day_(until_flowering)	Average_internode_length_(whole_plant);Height_per_day_(until_flowering)	0	0	1	0	0	0	0	0	0	0	0	1	0	1	0	0	0	1	0	0	0	0	0	0	0	0	4	dispensable
pan_gene_28883	pan_gene_7716	Height_per_day_(until_flowering);Nodes_per_plant;Photoperiod_Growing-degree_days_to_silk;Photoperiod_growing-degree_days_to_anthesis;Ratio_of_ear_height_to_total_height	Average_internode_length_(below_ear);Average_internode_length_(whole_plant);Ear_height;Height_per_day_(until_flowering);Plant_height	0	0	1	0	0	0	0	0	0	0	0	0	0	0	0	0	0	0	0	0	0	0	0	0	0	0	1	private
pan_gene_29981	pan_gene_30044	Average_internode_length_(below_ear);Height_per_day_(until_flowering)	100_Kernel_weight;Cob_diameter;Height_per_day_(until_flowering)	0	0	1	0	0	0	0	0	0	0	0	0	0	1	0	0	0	0	0	0	0	0	0	0	0	0	2	dispensable
pan_gene_29987	pan_gene_9053	Height_per_day_(until_flowering);Plant_height	Ear_height;Height_per_day_(until_flowering)	0	0	0	1	0	0	0	0	0	0	0	0	0	0	0	0	0	0	0	0	0	0	0	0	0	0	1	private
pan_gene_29995	pan_gene_5049	Ear_height;Height_per_day_(until_flowering)	Height_per_day_(until_flowering)	0	0	1	1	0	0	0	0	0	1	0	1	0	1	0	1	0	0	0	0	1	0	0	0	0	0	7	dispensable
pan_gene_30023	pan_gene_32783	Height_per_day_(until_flowering)	Average_internode_length_(above_ear);Average_internode_length_(whole_plant);Height_per_day_(until_flowering);Leaf_length;Plant_height	0	0	1	0	0	0	0	0	0	1	0	0	1	0	0	1	0	0	0	1	1	0	0	0	0	1	7	dispensable
pan_gene_30023	pan_gene_409	Height_per_day_(until_flowering)	Average_internode_length_(above_ear);Average_internode_length_(whole_plant);Height_per_day_(until_flowering);Nodes_per_plant;Plant_height	0	0	1	0	0	0	0	0	1	1	0	1	1	0	0	1	0	0	0	1	1	0	0	0	0	0	8	dispensable
pan_gene_30023	pan_gene_4426	Height_per_day_(until_flowering)	Height_per_day_(until_flowering);Southern_leaf_blight	0	0	1	0	0	0	0	0	1	1	0	1	1	1	0	1	0	1	0	1	1	0	0	0	1	0	11	near-core
pan_gene_30023	pan_gene_9228	Height_per_day_(until_flowering)	Height_per_day_(until_flowering);Southern_leaf_blight	0	0	0	1	0	0	0	0	0	0	0	0	1	0	0	0	1	0	0	0	0	0	0	0	0	0	3	dispensable
pan_gene_30036	pan_gene_30046	100_Kernel_weight;Height_per_day_(until_flowering)	Height_per_day_(until_flowering);Leaf_length	0	0	0	0	0	1	0	0	0	1	0	0	0	0	0	1	0	0	0	1	0	0	0	0	0	0	4	dispensable
pan_gene_30036	pan_gene_409	100_Kernel_weight;Height_per_day_(until_flowering)	Average_internode_length_(above_ear);Average_internode_length_(whole_plant);Height_per_day_(until_flowering);Nodes_per_plant;Plant_height	0	0	0	0	0	0	0	0	1	0	0	0	0	0	0	0	1	0	0	1	0	0	0	0	0	0	3	dispensable
pan_gene_30036	pan_gene_4426	100_Kernel_weight;Height_per_day_(until_flowering)	Height_per_day_(until_flowering);Southern_leaf_blight	0	0	0	0	0	0	0	0	1	0	0	0	0	0	0	0	1	0	0	1	0	0	0	0	0	0	3	dispensable
pan_gene_30036	pan_gene_927	100_Kernel_weight;Height_per_day_(until_flowering)	Average_internode_length_(whole_plant);Cob_diameter;Height_per_day_(until_flowering)	0	0	0	0	0	0	0	0	0	0	0	0	0	0	0	0	0	0	0	1	0	0	0	0	0	0	1	private
pan_gene_30044	pan_gene_30353	100_Kernel_weight;Cob_diameter;Height_per_day_(until_flowering)	Height_per_day_(until_flowering)	0	0	1	0	1	0	0	0	0	1	0	0	0	0	0	0	0	0	0	0	0	0	0	0	0	0	3	dispensable
pan_gene_30044	pan_gene_30807	100_Kernel_weight;Cob_diameter;Height_per_day_(until_flowering)	Ear_height;Height_per_day_(until_flowering)	0	0	0	0	0	0	0	0	0	0	0	0	0	0	0	0	0	0	0	0	1	0	0	0	0	0	1	private
pan_gene_30044	pan_gene_30895	100_Kernel_weight;Cob_diameter;Height_per_day_(until_flowering)	Average_internode_length_(above_ear);Height_per_day_(until_flowering);Leaf_width;Nodes_per_plant;Northern_Leaf_Blight;Tassel_branch_number	0	0	0	0	0	0	0	0	0	0	0	0	0	1	0	0	0	0	0	0	0	0	0	0	0	0	1	private
pan_gene_30044	pan_gene_3422	100_Kernel_weight;Cob_diameter;Height_per_day_(until_flowering)	Chlorophyll_B;Height_above_ear;Height_per_day_(until_flowering)	0	0	1	0	0	0	0	0	0	0	1	0	0	0	0	0	0	0	1	0	1	1	0	0	0	0	5	dispensable
pan_gene_30044	pan_gene_3487	100_Kernel_weight;Cob_diameter;Height_per_day_(until_flowering)	Average_internode_length_(whole_plant);Height_above_ear;Height_per_day_(until_flowering);Plant_height	0	0	0	0	0	0	0	0	0	0	0	0	0	0	0	0	0	0	0	0	0	0	1	0	0	0	1	private
pan_gene_30044	pan_gene_6400	100_Kernel_weight;Cob_diameter;Height_per_day_(until_flowering)	Height_per_day_(until_flowering);Leaf_width	0	0	0	0	0	1	0	0	0	0	1	0	0	0	1	0	0	0	0	0	1	1	0	0	0	0	5	dispensable
pan_gene_30044	pan_gene_9207	100_Kernel_weight;Cob_diameter;Height_per_day_(until_flowering)	100_Kernel_weight;Height_per_day_(until_flowering)	0	0	0	0	0	0	0	0	0	0	0	0	0	0	0	0	0	0	1	0	0	0	0	0	0	0	1	private
pan_gene_30046	pan_gene_7715	Height_per_day_(until_flowering);Leaf_length	Average_internode_length_(below_ear);Average_internode_length_(whole_plant);Ear_height;Height_per_day_(until_flowering);Plant_height	0	0	1	0	1	0	0	0	0	1	0	1	0	1	1	1	0	0	1	0	0	0	0	1	0	0	9	dispensable
pan_gene_30046	pan_gene_821	Height_per_day_(until_flowering);Leaf_length	Height_per_day_(until_flowering)	0	0	1	1	0	0	0	0	0	0	0	0	0	1	0	0	1	0	0	1	1	1	1	0	0	0	8	dispensable
pan_gene_30316	pan_gene_3487	Average_internode_length_(whole_plant);Height_per_day_(until_flowering)	Average_internode_length_(whole_plant);Height_above_ear;Height_per_day_(until_flowering);Plant_height	0	0	0	0	0	0	0	0	0	0	0	0	0	0	0	0	1	0	0	0	0	0	0	0	0	0	1	private
pan_gene_30316	pan_gene_6400	Average_internode_length_(whole_plant);Height_per_day_(until_flowering)	Height_per_day_(until_flowering);Leaf_width	0	0	0	0	1	0	0	0	0	0	0	0	0	0	0	1	1	0	0	0	1	0	0	0	0	0	4	dispensable
pan_gene_30316	pan_gene_66772	Average_internode_length_(whole_plant);Height_per_day_(until_flowering)	Glucose;Height_above_ear;Height_per_day_(until_flowering)	0	0	0	0	0	0	0	0	0	0	0	0	0	0	0	1	0	0	0	0	1	0	0	0	0	1	3	dispensable
pan_gene_30320	pan_gene_4345	Average_internode_length_(above_ear);Average_internode_length_(whole_plant);Height_above_ear;Height_per_day_(until_flowering)	Height_per_day_(until_flowering);Leaf_width	0	0	1	0	0	0	0	0	0	0	0	0	0	0	0	0	0	0	0	0	0	0	0	0	0	0	1	private
pan_gene_30320	pan_gene_9036	Average_internode_length_(above_ear);Average_internode_length_(whole_plant);Height_above_ear;Height_per_day_(until_flowering)	100_Kernel_weight;Average_internode_length_(whole_plant);Height_above_ear;Height_per_day_(until_flowering);Plant_height	0	0	1	0	0	0	0	0	0	0	0	0	0	0	0	0	0	0	0	0	0	0	0	0	0	0	1	private
pan_gene_30353	pan_gene_31044	Height_per_day_(until_flowering)	Boxcox-transformed_leaf_angle;Ear_height;Height_per_day_(until_flowering)	0	0	1	1	0	0	0	0	0	0	0	0	0	0	0	0	0	0	0	1	0	0	0	0	0	0	3	dispensable
pan_gene_30353	pan_gene_31564	Height_per_day_(until_flowering)	Average_internode_length_(whole_plant);Height_per_day_(until_flowering);Plant_height;Tassel_branch_number	0	0	0	0	0	0	0	0	0	0	0	1	0	0	0	0	0	0	0	0	0	0	0	0	0	0	1	private
pan_gene_30353	pan_gene_32047	Height_per_day_(until_flowering)	Height_per_day_(until_flowering);Leaf_width	0	0	1	1	1	0	0	0	0	0	0	0	0	0	0	0	0	0	0	0	0	0	0	0	0	0	3	dispensable
pan_gene_30353	pan_gene_32834	Height_per_day_(until_flowering)	Average_internode_length_(above_ear);Average_internode_length_(whole_plant);Glutamate;Height_per_day_(until_flowering)	0	0	1	0	0	0	0	0	0	0	0	0	0	0	0	0	0	0	0	0	0	0	0	0	0	0	1	private
pan_gene_30353	pan_gene_4417	Height_per_day_(until_flowering)	Height_per_day_(until_flowering);Leaf_width	0	0	1	0	0	0	0	0	0	0	0	0	0	0	0	0	0	0	0	0	0	0	0	0	0	0	1	private
pan_gene_30353	pan_gene_6400	Height_per_day_(until_flowering)	Height_per_day_(until_flowering);Leaf_width	0	0	0	1	0	0	0	0	0	0	0	0	0	0	0	0	0	0	0	0	0	0	0	0	0	0	1	private
pan_gene_30353	pan_gene_687	Height_per_day_(until_flowering)	Height_per_day_(until_flowering);Plant_height	0	0	1	0	0	0	0	0	0	0	0	0	0	0	0	0	0	0	0	0	0	0	0	0	0	0	1	private
pan_gene_30435	pan_gene_32526	Height_per_day_(until_flowering);Plant_height	Height_per_day_(until_flowering);Nodes_to_ear;Plant_height;Tassel_branch_number	0	0	1	0	0	0	1	1	0	0	0	0	1	0	0	0	0	0	0	0	1	0	1	0	0	0	6	dispensable
pan_gene_30437	pan_gene_9091	Average_internode_length_(whole_plant);Height_per_day_(until_flowering);Plant_height	Height_per_day_(until_flowering);Plant_height;Southern_leaf_blight	0	0	1	0	0	0	0	0	0	0	0	0	0	0	0	0	0	0	0	0	0	0	0	0	0	0	1	private
pan_gene_305	pan_gene_30895	Ear_height;Height_above_ear;Height_per_day_(until_flowering);Plant_height	Average_internode_length_(above_ear);Height_per_day_(until_flowering);Leaf_width;Nodes_per_plant;Northern_Leaf_Blight;Tassel_branch_number	0	0	0	0	0	0	0	0	0	0	0	1	0	0	0	0	0	0	0	1	1	0	0	0	0	0	3	dispensable
pan_gene_305	pan_gene_766	Ear_height;Height_above_ear;Height_per_day_(until_flowering);Plant_height	Average_internode_length_(below_ear);Height_per_day_(until_flowering);Leaf_width	0	0	1	0	0	0	0	0	0	0	0	0	0	0	0	0	0	0	0	0	0	0	0	0	0	0	1	private
pan_gene_30581	pan_gene_9053	Height_per_day_(until_flowering);Plant_height	Ear_height;Height_per_day_(until_flowering)	0	0	0	1	0	0	0	0	0	0	0	0	0	1	0	0	0	0	0	0	0	0	0	0	0	0	2	dispensable
pan_gene_30762	pan_gene_5056	Glucose;Height_per_day_(until_flowering);Nodes_above_ear;Plant_height	Average_internode_length_(above_ear);Ear_row_number;Height_above_ear;Height_per_day_(until_flowering)	0	0	1	0	0	0	0	0	0	0	0	1	0	0	0	0	0	0	0	0	0	0	0	0	0	0	2	dispensable
pan_gene_30762	pan_gene_5105	Glucose;Height_per_day_(until_flowering);Nodes_above_ear;Plant_height	Height_above_ear;Height_per_day_(until_flowering);Plant_height	0	0	1	0	0	0	0	0	0	0	0	1	0	0	0	0	0	0	0	0	0	0	0	0	0	0	2	dispensable
pan_gene_30762	pan_gene_704	Glucose;Height_per_day_(until_flowering);Nodes_above_ear;Plant_height	Height_per_day_(until_flowering)	0	0	1	0	0	0	0	0	0	0	0	1	0	0	0	0	0	1	0	0	0	0	0	0	0	0	3	dispensable
pan_gene_30804	pan_gene_319	Ear_height;Height_per_day_(until_flowering)	Height_per_day_(until_flowering);Plant_height	0	0	1	0	0	0	0	1	0	0	1	0	0	0	0	1	0	0	1	0	1	0	0	0	0	0	6	dispensable
pan_gene_30807	pan_gene_3487	Ear_height;Height_per_day_(until_flowering)	Average_internode_length_(whole_plant);Height_above_ear;Height_per_day_(until_flowering);Plant_height	0	0	0	0	0	0	0	0	0	0	0	0	0	0	0	0	1	0	0	0	0	0	0	0	0	0	1	private
pan_gene_30871	pan_gene_4345	Height_per_day_(until_flowering);Starch	Height_per_day_(until_flowering);Leaf_width	0	0	1	1	1	1	1	1	1	1	0	0	0	0	1	0	0	0	0	0	0	1	0	0	0	0	10	dispensable
pan_gene_30871	pan_gene_8246	Height_per_day_(until_flowering);Starch	Height_per_day_(until_flowering);Plant_height	0	0	1	0	0	0	0	0	0	0	0	0	0	0	0	0	0	0	0	0	0	0	0	0	0	0	1	private
pan_gene_30871	pan_gene_9045	Height_per_day_(until_flowering);Starch	Height_per_day_(until_flowering);Plant_height	0	0	1	0	0	0	0	0	0	0	0	0	0	0	0	0	0	0	0	0	0	0	0	0	0	0	1	private
pan_gene_30895	pan_gene_6400	Average_internode_length_(above_ear);Height_per_day_(until_flowering);Leaf_width;Nodes_per_plant;Northern_Leaf_Blight;Tassel_branch_number	Height_per_day_(until_flowering);Leaf_width	0	0	0	0	0	0	0	1	0	0	0	0	0	0	0	0	0	0	0	0	0	0	0	1	0	0	2	dispensable
pan_gene_30895	pan_gene_9207	Average_internode_length_(above_ear);Height_per_day_(until_flowering);Leaf_width;Nodes_per_plant;Northern_Leaf_Blight;Tassel_branch_number	100_Kernel_weight;Height_per_day_(until_flowering)	0	0	0	0	0	0	0	0	0	0	0	0	0	0	0	1	0	0	0	0	0	0	0	0	0	0	1	private
pan_gene_30980	pan_gene_35516	Height_per_day_(until_flowering)	Ear_height;Height_per_day_(until_flowering);Plant_height;Sucrose	0	0	1	0	0	0	0	1	0	0	0	0	0	0	0	0	0	0	0	0	0	0	0	0	0	0	2	dispensable
pan_gene_30997	pan_gene_31450	Height_per_day_(until_flowering)	Average_internode_length_(below_ear);Ear_height;Glucose;Height_per_day_(until_flowering);Nodes_above_ear;Plant_height	0	0	0	0	0	0	0	0	0	0	0	0	0	0	1	0	0	0	0	0	0	0	0	0	0	0	1	private
pan_gene_31564	pan_gene_3422	Average_internode_length_(whole_plant);Height_per_day_(until_flowering);Plant_height;Tassel_branch_number	Chlorophyll_B;Height_above_ear;Height_per_day_(until_flowering)	0	0	0	0	0	0	0	0	0	0	0	0	0	0	0	0	0	0	0	0	1	0	0	0	0	0	1	private
pan_gene_32046	pan_gene_4345	Days_to_anthesis;Height_per_day_(until_flowering)	Height_per_day_(until_flowering);Leaf_width	0	0	1	0	0	0	0	0	0	0	0	0	0	0	0	0	0	0	0	0	0	0	0	0	0	0	1	private
pan_gene_32046	pan_gene_4417	Days_to_anthesis;Height_per_day_(until_flowering)	Height_per_day_(until_flowering);Leaf_width	0	0	1	0	0	1	1	0	1	0	1	0	0	0	0	0	0	0	0	0	0	0	0	0	0	0	5	dispensable
pan_gene_32094	pan_gene_7947	Height_per_day_(until_flowering);Plant_height;Ratio_of_ear_height_to_total_height	Height_per_day_(until_flowering)	0	0	1	0	0	0	0	0	0	0	0	0	1	0	0	0	0	0	0	0	0	1	0	0	0	0	3	dispensable
pan_gene_32171	pan_gene_6072	Height_per_day_(until_flowering);Plant_height	Height_per_day_(until_flowering);Nodes_above_ear	0	0	0	0	0	0	0	0	0	0	0	0	0	0	0	0	0	0	0	1	0	0	0	0	0	0	1	private
pan_gene_32171	pan_gene_821	Height_per_day_(until_flowering);Plant_height	Height_per_day_(until_flowering)	0	0	1	0	0	0	0	0	0	0	0	0	0	1	0	0	0	0	0	1	0	0	0	0	0	0	3	dispensable
pan_gene_32472	pan_gene_8242	Height_per_day_(until_flowering)	Height_per_day_(until_flowering)	0	0	1	0	0	0	0	0	1	0	0	0	0	0	0	0	0	0	0	0	0	0	0	0	0	0	2	dispensable
pan_gene_32518	pan_gene_5051	Cob_diameter;Ear_height;Height_per_day_(until_flowering);Nodes_per_plant;Tassel_branch_number	Average_internode_length_(above_ear);Average_internode_length_(whole_plant);Ear_height;Height_per_day_(until_flowering);Plant_height	0	0	1	0	0	0	0	0	0	0	0	0	0	0	0	0	0	0	0	0	0	0	0	0	0	0	1	private
pan_gene_32518	pan_gene_9045	Cob_diameter;Ear_height;Height_per_day_(until_flowering);Nodes_per_plant;Tassel_branch_number	Height_per_day_(until_flowering);Plant_height	0	0	1	0	0	0	0	0	0	0	0	0	0	0	0	0	0	0	0	0	0	0	0	0	0	0	1	private
pan_gene_32526	pan_gene_32562	Height_per_day_(until_flowering);Nodes_to_ear;Plant_height;Tassel_branch_number	Height_per_day_(until_flowering);Nodes_per_plant;Stalk_strength;Tassel_length	0	0	1	0	0	0	0	0	1	0	0	0	0	0	0	0	0	0	0	0	1	0	1	0	0	0	4	dispensable
pan_gene_32566	pan_gene_97186	Ear_row_number;Height_per_day_(until_flowering);Plant_height;Stalk_strength	Average_internode_length_(whole_plant);Height_per_day_(until_flowering)	0	0	1	0	0	0	1	1	0	0	0	1	0	1	0	0	1	0	0	0	0	1	0	0	0	1	8	dispensable
pan_gene_32832	pan_gene_9041	Average_internode_length_(whole_plant);Height_per_day_(until_flowering);Plant_height	Average_internode_length_(whole_plant);Height_per_day_(until_flowering);Plant_height	0	0	1	0	0	0	0	0	0	0	0	0	0	0	0	0	0	0	0	0	0	0	0	0	0	0	1	private
pan_gene_32834	pan_gene_3422	Average_internode_length_(above_ear);Average_internode_length_(whole_plant);Glutamate;Height_per_day_(until_flowering)	Chlorophyll_B;Height_above_ear;Height_per_day_(until_flowering)	0	0	1	0	0	0	0	0	0	0	0	0	0	0	0	0	0	0	0	0	0	1	0	0	0	0	2	dispensable
pan_gene_32834	pan_gene_4417	Average_internode_length_(above_ear);Average_internode_length_(whole_plant);Glutamate;Height_per_day_(until_flowering)	Height_per_day_(until_flowering);Leaf_width	0	0	1	0	0	0	0	0	1	0	0	0	0	0	0	0	0	0	0	0	0	0	0	1	0	0	3	dispensable
pan_gene_34362	pan_gene_7947	Height_per_day_(until_flowering);Protein	Height_per_day_(until_flowering)	0	0	1	0	0	0	0	0	0	0	0	0	0	0	0	0	0	0	0	0	0	0	0	0	0	0	1	private
pan_gene_3487	pan_gene_66772	Average_internode_length_(whole_plant);Height_above_ear;Height_per_day_(until_flowering);Plant_height	Glucose;Height_above_ear;Height_per_day_(until_flowering)	0	0	0	0	0	0	0	0	0	0	0	0	0	0	0	0	0	0	0	0	0	0	1	0	1	0	2	dispensable
pan_gene_35516	pan_gene_5046	Ear_height;Height_per_day_(until_flowering);Plant_height;Sucrose	Height_per_day_(until_flowering);Leaf_width;Plant_height;Tassel_branch_number	0	0	1	0	0	0	0	0	0	0	0	0	0	0	0	0	0	0	0	0	0	0	0	0	0	0	1	private
pan_gene_35516	pan_gene_9059	Ear_height;Height_per_day_(until_flowering);Plant_height;Sucrose	Height_per_day_(until_flowering);Plant_height	0	0	1	0	0	0	0	0	0	0	0	0	0	0	0	0	0	0	0	0	0	0	0	0	0	0	1	private
pan_gene_3888	pan_gene_4417	Average_internode_length_(whole_plant);Height_per_day_(until_flowering)	Height_per_day_(until_flowering);Leaf_width	0	0	1	0	0	0	0	0	0	0	0	0	0	0	0	0	0	0	0	0	1	0	1	0	0	0	3	dispensable
pan_gene_4207	pan_gene_8121	Days_to_silk;Height_per_day_(until_flowering);Ratio_of_ear_height_to_total_height	Average_internode_length_(whole_plant);Days_to_silk;Fumarate;Height_per_day_(until_flowering)	0	0	1	0	0	0	1	0	0	1	0	0	1	0	1	0	0	0	0	1	1	0	0	0	0	0	7	dispensable
pan_gene_4207	pan_gene_8242	Days_to_silk;Height_per_day_(until_flowering);Ratio_of_ear_height_to_total_height	Height_per_day_(until_flowering)	0	0	1	0	0	0	0	0	1	0	1	0	0	0	1	0	0	0	1	0	0	0	0	0	1	0	6	dispensable
pan_gene_4345	pan_gene_9036	Height_per_day_(until_flowering);Leaf_width	100_Kernel_weight;Average_internode_length_(whole_plant);Height_above_ear;Height_per_day_(until_flowering);Plant_height	0	0	1	0	1	0	0	0	0	0	0	1	0	0	1	0	0	0	1	0	1	1	1	0	0	0	8	dispensable
pan_gene_4345	pan_gene_9046	Height_per_day_(until_flowering);Leaf_width	Height_per_day_(until_flowering);Plant_height	0	0	1	0	0	0	0	0	0	0	0	0	0	0	0	0	0	0	0	0	0	0	0	0	0	0	1	private
pan_gene_4370	pan_gene_97186	Height_per_day_(until_flowering);Plant_height	Average_internode_length_(whole_plant);Height_per_day_(until_flowering)	0	0	1	1	0	0	1	0	1	0	0	1	1	1	0	0	1	1	1	1	1	0	0	0	0	0	12	near-core
pan_gene_4417	pan_gene_7716	Height_per_day_(until_flowering);Leaf_width	Average_internode_length_(below_ear);Average_internode_length_(whole_plant);Ear_height;Height_per_day_(until_flowering);Plant_height	0	0	1	0	0	0	0	0	0	0	0	0	0	0	0	0	0	0	0	0	0	0	0	0	0	0	1	private
pan_gene_4426	pan_gene_705	Height_per_day_(until_flowering);Southern_leaf_blight	Height_per_day_(until_flowering)	0	0	1	1	0	1	0	0	1	0	0	0	0	0	0	0	0	1	0	0	0	0	0	0	0	1	6	dispensable
pan_gene_5046	pan_gene_9059	Height_per_day_(until_flowering);Leaf_width;Plant_height;Tassel_branch_number	Height_per_day_(until_flowering);Plant_height	0	0	1	1	0	1	1	0	1	0	1	1	1	1	1	0	0	1	1	1	1	1	1	0	1	1	18	near-core
pan_gene_5047	pan_gene_766	Average_internode_length_(above_ear);Height_above_ear;Height_per_day_(until_flowering);Plant_height	Average_internode_length_(below_ear);Height_per_day_(until_flowering);Leaf_width	0	0	1	0	0	0	0	0	1	0	0	1	0	0	0	0	0	0	0	0	0	0	1	1	0	0	5	dispensable
pan_gene_5051	pan_gene_9036	Average_internode_length_(above_ear);Average_internode_length_(whole_plant);Ear_height;Height_per_day_(until_flowering);Plant_height	100_Kernel_weight;Average_internode_length_(whole_plant);Height_above_ear;Height_per_day_(until_flowering);Plant_height	0	0	1	1	1	0	0	0	1	1	0	1	0	1	0	0	0	0	1	1	1	1	1	0	0	0	12	near-core
pan_gene_5051	pan_gene_9045	Average_internode_length_(above_ear);Average_internode_length_(whole_plant);Ear_height;Height_per_day_(until_flowering);Plant_height	Height_per_day_(until_flowering);Plant_height	0	0	1	0	0	0	0	0	0	0	0	0	0	0	0	0	0	0	0	0	0	0	0	0	0	0	1	private
pan_gene_5056	pan_gene_5105	Average_internode_length_(above_ear);Ear_row_number;Height_above_ear;Height_per_day_(until_flowering)	Height_above_ear;Height_per_day_(until_flowering);Plant_height	0	0	1	0	0	0	0	0	0	0	0	1	1	0	1	0	0	1	0	0	0	0	1	0	0	0	6	dispensable
pan_gene_5056	pan_gene_5474	Average_internode_length_(above_ear);Ear_row_number;Height_above_ear;Height_per_day_(until_flowering)	Days_to_anthesis;Days_to_silk;Height_per_day_(until_flowering);Photoperiod_Growing-degree_days_to_silk	0	0	1	0	0	0	0	0	0	0	0	0	0	0	0	0	0	0	0	0	0	0	0	0	0	0	1	private
pan_gene_5056	pan_gene_704	Average_internode_length_(above_ear);Ear_row_number;Height_above_ear;Height_per_day_(until_flowering)	Height_per_day_(until_flowering)	0	0	1	0	0	0	0	0	0	0	0	1	0	0	0	0	0	0	0	0	0	0	0	0	0	0	2	dispensable
pan_gene_5716	pan_gene_9091	Boxcox-transformed_leaf_angle;Ear_height;Ear_row_number;Height_per_day_(until_flowering);Sucrose;Tassel_length	Height_per_day_(until_flowering);Plant_height;Southern_leaf_blight	0	0	1	0	0	0	0	0	0	0	0	0	0	0	0	0	0	0	0	0	0	0	0	0	0	0	1	private
pan_gene_6072	pan_gene_927	Height_per_day_(until_flowering);Nodes_above_ear	Average_internode_length_(whole_plant);Cob_diameter;Height_per_day_(until_flowering)	0	0	0	0	0	0	0	0	0	0	0	0	0	0	0	0	1	0	0	0	0	0	0	0	0	0	1	private
pan_gene_6108	pan_gene_7947	Height_per_day_(until_flowering)	Height_per_day_(until_flowering)	0	0	1	0	0	0	0	0	0	0	0	0	0	0	0	0	0	0	0	0	0	0	0	1	0	0	2	dispensable
pan_gene_6108	pan_gene_9090	Height_per_day_(until_flowering)	Height_per_day_(until_flowering);Plant_height;Southern_leaf_blight	0	0	1	0	0	0	0	0	0	0	0	0	0	0	0	0	0	0	0	0	0	0	0	0	0	0	1	private
pan_gene_6108	pan_gene_9091	Height_per_day_(until_flowering)	Height_per_day_(until_flowering);Plant_height;Southern_leaf_blight	0	0	1	0	0	0	0	0	0	0	0	0	0	0	0	0	0	0	0	0	0	0	0	0	0	0	1	private
pan_gene_61596	pan_gene_705	Height_per_day_(until_flowering)	Height_per_day_(until_flowering)	0	0	1	0	0	0	0	0	0	0	0	0	0	0	0	0	0	0	0	0	0	0	0	1	0	0	2	dispensable
pan_gene_61596	pan_gene_7715	Height_per_day_(until_flowering)	Average_internode_length_(below_ear);Average_internode_length_(whole_plant);Ear_height;Height_per_day_(until_flowering);Plant_height	0	0	1	0	1	1	0	0	0	0	0	0	1	0	0	0	0	0	0	0	0	0	0	1	0	0	5	dispensable
pan_gene_6432	pan_gene_8089	Height_per_day_(until_flowering)	Ear_row_number;Height_per_day_(until_flowering);Leaf_length	0	0	0	0	0	0	0	0	1	0	0	0	0	0	0	0	0	0	0	0	0	0	0	0	0	0	1	private
pan_gene_66772	pan_gene_7947	Glucose;Height_above_ear;Height_per_day_(until_flowering)	Height_per_day_(until_flowering)	0	0	1	0	0	0	0	0	0	0	0	0	0	0	0	0	0	0	0	0	0	0	0	0	0	0	1	private
pan_gene_687	pan_gene_8243	Height_per_day_(until_flowering);Plant_height	Height_per_day_(until_flowering)	0	0	1	0	0	0	0	0	0	0	1	0	0	0	0	1	0	0	0	0	0	0	1	0	0	1	5	dispensable
pan_gene_704	pan_gene_851	Height_per_day_(until_flowering)	Height_per_day_(until_flowering);Plant_height	0	0	1	0	0	0	0	0	0	0	0	1	0	0	0	1	0	0	0	0	1	0	0	0	0	0	4	dispensable
pan_gene_705	pan_gene_8089	Height_per_day_(until_flowering)	Ear_row_number;Height_per_day_(until_flowering);Leaf_length	0	0	1	0	0	0	0	0	0	0	0	0	0	0	0	0	0	0	0	0	1	0	0	0	0	1	3	dispensable
pan_gene_7947	pan_gene_9090	Height_per_day_(until_flowering)	Height_per_day_(until_flowering);Plant_height;Southern_leaf_blight	0	0	1	0	0	0	0	0	0	0	0	0	0	0	0	0	0	0	0	0	0	0	0	0	0	0	1	private
pan_gene_7947	pan_gene_9091	Height_per_day_(until_flowering)	Height_per_day_(until_flowering);Plant_height;Southern_leaf_blight	0	0	1	0	0	0	0	0	0	0	0	0	0	0	0	0	0	0	1	0	0	0	0	0	0	0	2	dispensable
pan_gene_9036	pan_gene_9046	100_Kernel_weight;Average_internode_length_(whole_plant);Height_above_ear;Height_per_day_(until_flowering);Plant_height	Height_per_day_(until_flowering);Plant_height	0	0	1	0	0	0	0	0	0	0	0	0	0	0	0	0	0	0	0	0	0	0	0	0	0	0	1	private
pan_gene_9090	pan_gene_9092	Height_per_day_(until_flowering);Plant_height;Southern_leaf_blight	Height_per_day_(until_flowering);Plant_height	0	0	0	0	1	0	1	1	1	1	0	0	0	0	0	0	1	0	0	0	0	0	0	0	0	1	7	dispensable
pan_gene_10650	pan_gene_14667	Chlorophyll_B;Height_per_day_(until_flowering)	Chlorophyll_A;Height_per_day_(until_flowering)	0	0	0	0	0	1	0	0	0	0	0	0	0	0	0	0	0	0	0	0	0	0	0	0	0	0	1	private
pan_gene_10650	pan_gene_30794	Chlorophyll_B;Height_per_day_(until_flowering)	Average_internode_length_(whole_plant);Height_per_day_(until_flowering);Protein	0	0	0	0	0	1	0	1	0	0	0	0	0	0	0	0	0	0	0	0	0	0	0	0	0	0	2	dispensable
pan_gene_10650	pan_gene_84302	Chlorophyll_B;Height_per_day_(until_flowering)	Average_internode_length_(above_ear);Height_per_day_(until_flowering);Leaf_length;Stalk_strength;Tassel_branch_number	0	0	0	0	0	0	0	1	0	0	0	0	0	0	0	0	0	0	0	0	0	0	0	0	0	0	1	private
pan_gene_10662	pan_gene_16259	Average_internode_length_(whole_plant);Height_per_day_(until_flowering);Plant_height	Height_above_ear;Height_per_day_(until_flowering);Plant_height;Stalk_strength	0	0	0	1	1	1	0	0	1	0	0	0	0	1	0	1	0	1	0	0	0	1	0	0	0	0	8	dispensable
pan_gene_10662	pan_gene_16279	Average_internode_length_(whole_plant);Height_per_day_(until_flowering);Plant_height	Height_per_day_(until_flowering)	0	0	0	1	1	0	0	0	1	0	0	0	0	0	0	0	0	0	0	0	0	0	0	0	0	0	3	dispensable
pan_gene_10662	pan_gene_18766	Average_internode_length_(whole_plant);Height_per_day_(until_flowering);Plant_height	Average_internode_length_(whole_plant);Ear_height;Height_per_day_(until_flowering);Plant_height;Southern_leaf_blight	0	0	0	1	0	1	0	1	1	0	1	0	1	0	0	0	0	0	0	0	0	0	0	0	0	0	6	dispensable
pan_gene_10662	pan_gene_19141	Average_internode_length_(whole_plant);Height_per_day_(until_flowering);Plant_height	Average_internode_length_(below_ear);Height_per_day_(until_flowering);Nodes_to_ear	0	0	0	1	1	0	0	0	1	0	0	0	1	0	0	0	0	0	0	0	0	0	0	0	0	0	4	dispensable
pan_gene_10662	pan_gene_20402	Average_internode_length_(whole_plant);Height_per_day_(until_flowering);Plant_height	Height_per_day_(until_flowering)	0	0	0	1	1	0	0	0	0	1	0	0	1	0	0	0	0	0	0	0	1	0	0	0	0	0	5	dispensable
pan_gene_10662	pan_gene_21825	Average_internode_length_(whole_plant);Height_per_day_(until_flowering);Plant_height	Height_per_day_(until_flowering)	0	0	0	1	0	0	0	1	0	0	0	0	0	0	0	0	0	0	0	0	0	0	0	0	0	0	2	dispensable
pan_gene_10662	pan_gene_24747	Average_internode_length_(whole_plant);Height_per_day_(until_flowering);Plant_height	Average_internode_length_(whole_plant);Height_above_ear;Height_per_day_(until_flowering)	0	0	0	1	1	0	1	0	1	1	0	0	1	1	0	1	0	0	0	0	1	0	1	0	0	1	11	near-core
pan_gene_10662	pan_gene_25479	Average_internode_length_(whole_plant);Height_per_day_(until_flowering);Plant_height	Ear_height;Height_per_day_(until_flowering)	0	0	0	1	1	0	0	0	1	0	0	0	1	0	0	0	0	0	0	0	0	0	0	0	0	0	4	dispensable
pan_gene_10662	pan_gene_2624	Average_internode_length_(whole_plant);Height_per_day_(until_flowering);Plant_height	Height_per_day_(until_flowering);Plant_height;Tassel_branch_number	0	0	0	1	0	0	0	0	0	0	0	0	0	0	0	0	0	0	0	0	0	0	0	0	0	0	1	private
pan_gene_10662	pan_gene_2935	Average_internode_length_(whole_plant);Height_per_day_(until_flowering);Plant_height	Ear_height;Ear_row_number;Height_per_day_(until_flowering);Nodes_above_ear	0	0	0	1	0	0	0	0	0	0	0	0	0	0	0	0	0	0	0	0	0	0	0	0	0	0	1	private
pan_gene_10662	pan_gene_30997	Average_internode_length_(whole_plant);Height_per_day_(until_flowering);Plant_height	Height_per_day_(until_flowering)	0	0	0	1	0	0	0	0	0	0	0	0	1	0	1	0	0	0	0	0	0	0	0	0	0	0	3	dispensable
pan_gene_10662	pan_gene_32047	Average_internode_length_(whole_plant);Height_per_day_(until_flowering);Plant_height	Height_per_day_(until_flowering);Leaf_width	0	0	0	1	1	0	0	0	0	0	0	0	0	1	0	0	0	0	0	0	0	0	0	0	0	1	4	dispensable
pan_gene_10662	pan_gene_5051	Average_internode_length_(whole_plant);Height_per_day_(until_flowering);Plant_height	Average_internode_length_(above_ear);Average_internode_length_(whole_plant);Ear_height;Height_per_day_(until_flowering);Plant_height	0	0	0	1	0	0	0	0	1	0	1	0	0	0	0	1	0	0	0	0	1	0	0	0	0	0	5	dispensable
pan_gene_10686	pan_gene_10813	Average_internode_length_(whole_plant);Boxcox-transformed_leaf_angle;Height_per_day_(until_flowering);Nodes_to_ear;Plant_height	Height_per_day_(until_flowering);Photoperiod_growing-degree_days_to_anthesis	0	0	0	1	1	0	0	0	1	0	0	0	0	0	0	0	0	0	0	0	0	0	0	0	0	0	3	dispensable
pan_gene_10686	pan_gene_5056	Average_internode_length_(whole_plant);Boxcox-transformed_leaf_angle;Height_per_day_(until_flowering);Nodes_to_ear;Plant_height	Average_internode_length_(above_ear);Ear_row_number;Height_above_ear;Height_per_day_(until_flowering)	0	0	0	1	0	0	0	0	0	0	0	0	0	0	0	0	0	0	0	0	0	0	0	1	0	0	2	dispensable
pan_gene_10686	pan_gene_5105	Average_internode_length_(whole_plant);Boxcox-transformed_leaf_angle;Height_per_day_(until_flowering);Nodes_to_ear;Plant_height	Height_above_ear;Height_per_day_(until_flowering);Plant_height	0	0	0	1	0	0	0	0	0	0	0	0	0	0	0	0	0	0	0	0	0	0	0	0	0	0	1	private
pan_gene_10813	pan_gene_18906	Height_per_day_(until_flowering);Photoperiod_growing-degree_days_to_anthesis	Height_per_day_(until_flowering);PCA_of_metabolites:_PC2;Starch	0	0	0	1	0	0	0	0	0	0	0	0	0	0	0	0	0	0	0	0	0	0	0	0	0	0	1	private
pan_gene_10813	pan_gene_26605	Height_per_day_(until_flowering);Photoperiod_growing-degree_days_to_anthesis	Ear_height;Height_per_day_(until_flowering);Plant_height	0	0	0	1	0	0	0	0	0	0	0	0	0	0	0	0	0	0	0	0	0	0	0	0	0	0	1	private
pan_gene_10813	pan_gene_28536	Height_per_day_(until_flowering);Photoperiod_growing-degree_days_to_anthesis	Height_per_day_(until_flowering)	0	0	0	1	0	0	0	0	1	0	0	0	0	0	0	0	0	0	0	0	0	0	0	0	0	0	2	dispensable
pan_gene_10813	pan_gene_30997	Height_per_day_(until_flowering);Photoperiod_growing-degree_days_to_anthesis	Height_per_day_(until_flowering)	0	0	0	1	0	0	0	0	0	0	0	0	0	0	0	0	0	0	0	0	0	0	0	0	0	0	1	private
pan_gene_10813	pan_gene_5056	Height_per_day_(until_flowering);Photoperiod_growing-degree_days_to_anthesis	Average_internode_length_(above_ear);Ear_row_number;Height_above_ear;Height_per_day_(until_flowering)	0	0	0	1	0	0	0	0	0	0	0	0	0	0	0	0	0	0	0	0	0	0	0	0	0	0	1	private
pan_gene_10813	pan_gene_5105	Height_per_day_(until_flowering);Photoperiod_growing-degree_days_to_anthesis	Height_above_ear;Height_per_day_(until_flowering);Plant_height	0	0	0	1	0	0	0	0	0	0	0	0	0	0	0	0	0	0	0	0	0	0	0	0	0	0	1	private
pan_gene_10814	pan_gene_7721	Height_per_day_(until_flowering)	Average_internode_length_(whole_plant);Height_per_day_(until_flowering)	0	0	0	1	0	0	0	0	0	0	0	0	0	1	0	0	0	0	0	0	0	0	0	0	0	0	2	dispensable
pan_gene_10814	pan_gene_8396	Height_per_day_(until_flowering)	Days_to_anthesis;Ear_height;Height_per_day_(until_flowering);Plant_height;Stalk_strength	0	0	0	1	0	0	0	0	0	0	0	0	0	0	0	0	0	0	0	0	0	0	0	0	0	0	1	private
pan_gene_10814	pan_gene_9080	Height_per_day_(until_flowering)	Average_internode_length_(whole_plant);Ear_height;Height_per_day_(until_flowering);Plant_height	0	0	0	1	0	0	0	0	0	0	0	0	0	0	0	0	0	0	0	0	0	0	0	0	0	0	1	private
pan_gene_10819	pan_gene_15370	Ear_row_number;Height_per_day_(until_flowering);Plant_height	Height_per_day_(until_flowering)	0	0	0	0	0	1	0	0	0	0	0	1	0	1	0	1	0	0	0	0	0	0	0	0	0	1	5	dispensable
pan_gene_11344	pan_gene_24162	Height_per_day_(until_flowering)	Height_per_day_(until_flowering)	0	0	0	1	0	0	0	0	1	0	0	0	0	0	0	0	0	0	0	0	0	0	0	0	0	0	2	dispensable
pan_gene_11489	pan_gene_22463	Height_per_day_(until_flowering);Plant_height	Average_internode_length_(whole_plant);Height_per_day_(until_flowering)	0	0	0	1	0	1	0	0	0	0	0	1	0	0	0	0	0	1	0	0	0	0	1	0	0	0	5	dispensable
pan_gene_11489	pan_gene_29655	Height_per_day_(until_flowering);Plant_height	Cob_diameter;Ear_height;Height_per_day_(until_flowering);Nodes_per_plant;Plant_height	0	0	0	1	0	0	0	0	0	0	0	0	0	0	0	0	0	0	0	0	0	0	0	0	0	0	1	private
pan_gene_11489	pan_gene_30760	Height_per_day_(until_flowering);Plant_height	Average_internode_length_(above_ear);Fructose;Height_per_day_(until_flowering);Nodes_per_plant;PCA_of_metabolites:_PC2;Plant_height	0	0	0	1	0	0	0	0	0	0	0	0	0	0	0	0	0	0	0	0	0	0	0	0	0	0	1	private
pan_gene_11489	pan_gene_32832	Height_per_day_(until_flowering);Plant_height	Average_internode_length_(whole_plant);Height_per_day_(until_flowering);Plant_height	0	0	0	1	0	0	0	0	0	0	0	0	0	0	0	0	0	0	0	0	0	0	0	0	0	0	1	private
pan_gene_11489	pan_gene_97186	Height_per_day_(until_flowering);Plant_height	Average_internode_length_(whole_plant);Height_per_day_(until_flowering)	0	0	0	1	0	0	0	1	0	0	0	0	0	0	0	0	0	0	0	0	0	0	0	0	0	0	2	dispensable
pan_gene_11496	pan_gene_14228	Height_per_day_(until_flowering);Plant_height	Average_internode_length_(above_ear);Ear_height;Height_per_day_(until_flowering);Plant_height	0	0	0	1	0	0	0	0	0	1	0	0	0	0	0	0	0	1	1	0	0	0	0	0	0	1	5	dispensable
pan_gene_11496	pan_gene_14696	Height_per_day_(until_flowering);Plant_height	Ear_height;Height_per_day_(until_flowering)	0	0	0	1	0	1	0	1	0	0	0	0	0	0	0	0	0	0	0	0	0	0	0	0	0	0	3	dispensable
pan_gene_11496	pan_gene_15370	Height_per_day_(until_flowering);Plant_height	Height_per_day_(until_flowering)	0	0	0	1	0	0	0	0	1	0	0	0	0	0	0	0	0	0	0	0	0	0	0	0	0	0	2	dispensable
pan_gene_11496	pan_gene_16259	Height_per_day_(until_flowering);Plant_height	Height_above_ear;Height_per_day_(until_flowering);Plant_height;Stalk_strength	0	0	0	1	0	0	1	0	0	0	0	1	0	0	1	1	0	1	1	0	0	1	1	1	0	0	10	dispensable
pan_gene_11496	pan_gene_16279	Height_per_day_(until_flowering);Plant_height	Height_per_day_(until_flowering)	0	0	0	1	0	0	0	0	0	1	0	1	0	1	0	0	0	0	0	0	0	0	0	0	0	0	4	dispensable
pan_gene_11496	pan_gene_16983	Height_per_day_(until_flowering);Plant_height	Boxcox-transformed_leaf_angle;Height_per_day_(until_flowering);Plant_height	0	0	0	1	0	0	0	1	0	0	0	0	0	0	0	0	0	0	0	0	0	0	0	0	0	0	2	dispensable
pan_gene_11496	pan_gene_18975	Height_per_day_(until_flowering);Plant_height	Ear_height;Height_per_day_(until_flowering)	0	0	0	1	0	0	0	0	0	0	0	1	0	1	0	0	0	0	0	0	0	0	0	0	0	0	3	dispensable
pan_gene_11496	pan_gene_19472	Height_per_day_(until_flowering);Plant_height	Height_per_day_(until_flowering)	0	0	0	1	1	1	0	0	0	0	0	0	0	0	0	0	1	0	0	0	0	0	0	0	0	1	5	dispensable
pan_gene_11496	pan_gene_21809	Height_per_day_(until_flowering);Plant_height	Height_per_day_(until_flowering)	0	0	0	1	0	0	0	0	0	0	0	0	0	0	0	0	0	0	0	0	0	0	0	0	0	0	1	private
pan_gene_11496	pan_gene_23989	Height_per_day_(until_flowering);Plant_height	Height_per_day_(until_flowering);Plant_height	0	0	0	1	0	0	0	0	0	0	0	0	0	0	0	0	0	0	0	0	0	0	0	0	1	0	2	dispensable
pan_gene_11496	pan_gene_30807	Height_per_day_(until_flowering);Plant_height	Ear_height;Height_per_day_(until_flowering)	0	0	0	0	1	0	0	0	0	0	0	0	0	1	0	0	0	0	0	0	0	0	0	0	0	0	2	dispensable
pan_gene_11496	pan_gene_32046	Height_per_day_(until_flowering);Plant_height	Days_to_anthesis;Height_per_day_(until_flowering)	0	0	0	1	0	0	0	0	0	0	0	0	0	0	0	0	0	0	0	0	0	0	0	0	0	0	1	private
pan_gene_11496	pan_gene_32472	Height_per_day_(until_flowering);Plant_height	Height_per_day_(until_flowering)	0	0	0	1	0	0	0	0	0	0	0	0	0	0	0	0	0	0	0	0	0	0	0	0	0	0	1	private
pan_gene_11496	pan_gene_32570	Height_per_day_(until_flowering);Plant_height	Average_internode_length_(above_ear);Cob_diameter;Height_per_day_(until_flowering)	0	0	0	1	0	0	0	0	0	0	0	0	0	0	0	0	0	0	0	0	0	0	0	0	0	0	1	private
pan_gene_11496	pan_gene_3422	Height_per_day_(until_flowering);Plant_height	Chlorophyll_B;Height_above_ear;Height_per_day_(until_flowering)	0	0	0	1	0	0	0	1	0	0	0	0	0	1	0	0	0	0	0	0	0	0	0	0	0	0	3	dispensable
pan_gene_11496	pan_gene_4345	Height_per_day_(until_flowering);Plant_height	Height_per_day_(until_flowering);Leaf_width	0	0	0	1	1	0	0	0	1	0	1	1	0	0	0	0	1	0	0	0	0	0	1	1	0	0	8	dispensable
pan_gene_11496	pan_gene_6400	Height_per_day_(until_flowering);Plant_height	Height_per_day_(until_flowering);Leaf_width	0	0	0	1	1	0	0	0	0	0	0	0	0	0	0	0	0	0	0	0	0	0	0	0	0	0	2	dispensable
pan_gene_11496	pan_gene_8243	Height_per_day_(until_flowering);Plant_height	Height_per_day_(until_flowering)	0	0	0	1	0	1	0	0	0	0	0	0	0	0	0	0	0	0	0	0	0	0	0	0	0	0	2	dispensable
pan_gene_11496	pan_gene_95277	Height_per_day_(until_flowering);Plant_height	Height_per_day_(until_flowering);Southern_leaf_blight	0	0	0	1	0	0	0	1	0	0	0	0	0	0	0	0	0	0	0	0	0	1	0	0	0	0	3	dispensable
pan_gene_11498	pan_gene_14696	Height_per_day_(until_flowering)	Ear_height;Height_per_day_(until_flowering)	0	0	0	1	0	0	0	0	1	0	0	0	1	1	0	1	0	1	0	0	0	0	0	1	0	0	7	dispensable
pan_gene_11498	pan_gene_19216	Height_per_day_(until_flowering)	Average_internode_length_(whole_plant);Boxcox-transformed_leaf_angle;Days_to_anthesis;Height_per_day_(until_flowering)	0	0	0	1	0	0	0	0	0	0	0	0	0	0	0	0	0	0	0	0	0	0	0	0	0	0	1	private
pan_gene_11498	pan_gene_2382	Height_per_day_(until_flowering)	Height_above_ear;Height_per_day_(until_flowering)	0	0	0	1	0	1	1	0	0	0	1	1	1	1	0	0	0	1	0	0	0	1	1	1	0	0	11	near-core
pan_gene_11498	pan_gene_23989	Height_per_day_(until_flowering)	Height_per_day_(until_flowering);Plant_height	0	0	0	1	0	0	0	0	0	1	0	0	0	0	0	0	0	0	0	0	0	0	0	1	0	0	3	dispensable
pan_gene_11498	pan_gene_24896	Height_per_day_(until_flowering)	Height_per_day_(until_flowering)	0	0	0	1	0	0	0	0	0	0	0	0	0	0	0	0	0	0	0	0	0	0	0	0	1	0	2	dispensable
pan_gene_11498	pan_gene_31044	Height_per_day_(until_flowering)	Boxcox-transformed_leaf_angle;Ear_height;Height_per_day_(until_flowering)	0	0	0	1	0	0	0	0	0	1	0	0	0	0	0	0	0	0	0	0	0	0	0	0	1	0	3	dispensable
pan_gene_11498	pan_gene_32472	Height_per_day_(until_flowering)	Height_per_day_(until_flowering)	0	0	0	1	0	0	0	0	0	0	0	0	0	0	0	0	1	0	0	0	0	0	0	0	0	0	2	dispensable
pan_gene_11498	pan_gene_3459	Height_per_day_(until_flowering)	Height_per_day_(until_flowering)	0	0	0	0	0	1	0	0	0	0	0	0	0	0	0	0	0	0	0	0	0	0	0	0	0	0	1	private
pan_gene_11498	pan_gene_3487	Height_per_day_(until_flowering)	Average_internode_length_(whole_plant);Height_above_ear;Height_per_day_(until_flowering);Plant_height	0	0	0	0	0	0	1	0	0	0	0	0	0	0	0	0	1	0	0	0	0	0	0	0	0	0	2	dispensable
pan_gene_11498	pan_gene_4345	Height_per_day_(until_flowering)	Height_per_day_(until_flowering);Leaf_width	0	0	0	1	0	0	0	0	0	0	0	0	0	0	0	0	0	0	0	0	0	0	0	0	0	0	1	private
pan_gene_11498	pan_gene_6108	Height_per_day_(until_flowering)	Height_per_day_(until_flowering)	0	0	0	1	0	0	0	0	1	0	0	0	0	0	1	0	0	0	0	0	0	0	0	1	0	0	4	dispensable
pan_gene_11498	pan_gene_7312	Height_per_day_(until_flowering)	Height_per_day_(until_flowering)	0	0	0	1	0	0	0	0	1	0	0	0	0	0	0	0	0	0	0	0	0	0	0	0	0	0	2	dispensable
pan_gene_11498	pan_gene_8243	Height_per_day_(until_flowering)	Height_per_day_(until_flowering)	0	0	0	1	0	0	0	0	0	0	0	0	0	0	0	0	0	0	0	0	0	0	0	0	0	0	1	private
pan_gene_11498	pan_gene_9063	Height_per_day_(until_flowering)	Ear_height;Fructose;Height_per_day_(until_flowering);Plant_height;Tassel_length	0	0	0	1	0	1	0	0	1	1	0	0	0	1	0	0	0	0	0	0	1	1	1	0	0	1	9	dispensable
pan_gene_11498	pan_gene_9065	Height_per_day_(until_flowering)	Ear_height;Height_per_day_(until_flowering);Plant_height	0	0	0	1	0	0	0	0	1	1	0	0	0	0	0	0	0	0	0	0	0	0	0	0	0	1	4	dispensable
pan_gene_12861	pan_gene_14644	Average_internode_length_(whole_plant);Height_per_day_(until_flowering);Plant_height	Ear_height;Height_per_day_(until_flowering);Ratio_of_ear_height_to_total_height;Tassel_length	0	0	0	0	0	0	0	0	0	0	0	0	0	0	0	0	0	1	0	0	0	0	0	0	0	0	1	private
pan_gene_12861	pan_gene_77822	Average_internode_length_(whole_plant);Height_per_day_(until_flowering);Plant_height	Height_per_day_(until_flowering);Stalk_strength	0	0	0	0	1	0	0	0	0	0	0	0	0	0	0	0	0	0	0	0	0	0	0	0	0	0	1	private
pan_gene_13335	pan_gene_19037	Height_per_day_(until_flowering)	Average_internode_length_(below_ear);Average_internode_length_(whole_plant);Height_per_day_(until_flowering)	0	0	0	1	1	0	0	0	1	0	0	0	0	0	0	0	0	1	0	0	0	0	0	0	0	0	4	dispensable
pan_gene_13335	pan_gene_2620	Height_per_day_(until_flowering)	Days_to_anthesis;Height_per_day_(until_flowering);Plant_height	0	0	0	1	1	0	0	0	1	0	0	0	0	0	0	0	0	0	0	0	0	0	0	0	0	0	3	dispensable
pan_gene_14118	pan_gene_22463	Fructose;Height_per_day_(until_flowering);Tassel_length	Average_internode_length_(whole_plant);Height_per_day_(until_flowering)	0	0	0	1	0	0	0	0	0	0	0	0	0	0	0	0	0	1	0	0	0	0	1	0	0	0	3	dispensable
pan_gene_14118	pan_gene_23999	Fructose;Height_per_day_(until_flowering);Tassel_length	Average_internode_length_(above_ear);Average_internode_length_(whole_plant);Days_to_anthesis;Height_per_day_(until_flowering);Plant_height	0	0	0	1	0	0	1	1	0	0	0	0	1	0	0	1	0	0	0	0	0	0	0	0	0	1	6	dispensable
pan_gene_14118	pan_gene_30760	Fructose;Height_per_day_(until_flowering);Tassel_length	Average_internode_length_(above_ear);Fructose;Height_per_day_(until_flowering);Nodes_per_plant;PCA_of_metabolites:_PC2;Plant_height	0	0	0	1	0	0	0	0	0	0	0	0	0	0	0	0	0	0	0	0	0	0	0	0	0	0	1	private
pan_gene_14118	pan_gene_32832	Fructose;Height_per_day_(until_flowering);Tassel_length	Average_internode_length_(whole_plant);Height_per_day_(until_flowering);Plant_height	0	0	0	1	0	0	0	0	0	0	0	0	0	0	0	0	0	0	0	0	0	0	0	0	0	0	1	private
pan_gene_14118	pan_gene_97186	Fructose;Height_per_day_(until_flowering);Tassel_length	Average_internode_length_(whole_plant);Height_per_day_(until_flowering)	0	0	0	1	0	0	0	0	0	0	0	0	1	0	0	0	0	1	0	0	0	0	0	0	0	0	3	dispensable
pan_gene_14228	pan_gene_18975	Average_internode_length_(above_ear);Ear_height;Height_per_day_(until_flowering);Plant_height	Ear_height;Height_per_day_(until_flowering)	0	0	0	1	0	0	0	0	0	0	0	0	0	0	0	0	0	0	0	0	0	1	0	0	0	0	2	dispensable
pan_gene_14228	pan_gene_19472	Average_internode_length_(above_ear);Ear_height;Height_per_day_(until_flowering);Plant_height	Height_per_day_(until_flowering)	0	0	0	1	1	0	0	0	0	0	0	0	0	0	0	0	0	0	0	0	0	0	0	0	0	0	2	dispensable
pan_gene_14228	pan_gene_21809	Average_internode_length_(above_ear);Ear_height;Height_per_day_(until_flowering);Plant_height	Height_per_day_(until_flowering)	0	0	0	1	0	1	0	1	0	0	0	0	0	0	0	0	0	0	0	0	1	0	0	0	0	0	4	dispensable
pan_gene_14228	pan_gene_2382	Average_internode_length_(above_ear);Ear_height;Height_per_day_(until_flowering);Plant_height	Height_above_ear;Height_per_day_(until_flowering)	0	0	0	1	0	0	1	0	0	0	0	0	0	0	0	0	0	1	0	0	0	0	0	0	0	0	3	dispensable
pan_gene_14228	pan_gene_23989	Average_internode_length_(above_ear);Ear_height;Height_per_day_(until_flowering);Plant_height	Height_per_day_(until_flowering);Plant_height	0	0	0	1	0	0	1	1	0	1	1	0	0	0	0	1	1	0	1	0	1	0	1	1	1	0	12	near-core
pan_gene_14228	pan_gene_25015	Average_internode_length_(above_ear);Ear_height;Height_per_day_(until_flowering);Plant_height	Height_per_day_(until_flowering)	0	0	0	0	0	1	0	0	0	0	0	0	0	1	0	0	0	0	0	1	0	0	0	0	0	0	3	dispensable
pan_gene_14228	pan_gene_27293	Average_internode_length_(above_ear);Ear_height;Height_per_day_(until_flowering);Plant_height	Height_per_day_(until_flowering)	0	0	0	1	0	0	0	0	0	0	0	0	0	0	0	0	0	0	0	0	0	0	0	0	0	0	1	private
pan_gene_14228	pan_gene_30316	Average_internode_length_(above_ear);Ear_height;Height_per_day_(until_flowering);Plant_height	Average_internode_length_(whole_plant);Height_per_day_(until_flowering)	0	0	0	0	0	0	0	0	0	0	0	0	0	0	0	1	0	0	0	1	1	0	0	0	0	1	4	dispensable
pan_gene_14228	pan_gene_30871	Average_internode_length_(above_ear);Ear_height;Height_per_day_(until_flowering);Plant_height	Height_per_day_(until_flowering);Starch	0	0	0	1	0	0	0	0	0	1	1	0	0	0	0	0	0	0	1	0	0	0	0	0	0	0	4	dispensable
pan_gene_14228	pan_gene_31044	Average_internode_length_(above_ear);Ear_height;Height_per_day_(until_flowering);Plant_height	Boxcox-transformed_leaf_angle;Ear_height;Height_per_day_(until_flowering)	0	0	0	1	0	1	0	0	0	0	0	0	0	0	0	0	0	0	0	0	0	1	0	0	0	0	3	dispensable
pan_gene_14228	pan_gene_32472	Average_internode_length_(above_ear);Ear_height;Height_per_day_(until_flowering);Plant_height	Height_per_day_(until_flowering)	0	0	0	1	0	0	0	0	0	0	0	0	0	0	1	0	1	0	0	0	0	0	0	0	0	0	3	dispensable
pan_gene_14228	pan_gene_32518	Average_internode_length_(above_ear);Ear_height;Height_per_day_(until_flowering);Plant_height	Cob_diameter;Ear_height;Height_per_day_(until_flowering);Nodes_per_plant;Tassel_branch_number	0	0	0	1	0	0	0	0	0	0	0	0	0	0	0	0	0	0	0	0	0	0	1	0	0	0	2	dispensable
pan_gene_14228	pan_gene_32570	Average_internode_length_(above_ear);Ear_height;Height_per_day_(until_flowering);Plant_height	Average_internode_length_(above_ear);Cob_diameter;Height_per_day_(until_flowering)	0	0	0	1	0	0	0	0	0	0	0	0	0	0	0	0	0	0	0	0	0	0	0	0	0	0	1	private
pan_gene_14228	pan_gene_4345	Average_internode_length_(above_ear);Ear_height;Height_per_day_(until_flowering);Plant_height	Height_per_day_(until_flowering);Leaf_width	0	0	0	1	0	0	0	0	0	0	0	0	0	0	0	1	0	0	0	0	0	0	0	0	0	0	2	dispensable
pan_gene_14228	pan_gene_5263	Average_internode_length_(above_ear);Ear_height;Height_per_day_(until_flowering);Plant_height	Fructose;Height_per_day_(until_flowering)	0	0	0	1	1	0	1	0	0	0	0	0	0	0	1	0	0	0	0	0	0	0	0	0	0	1	5	dispensable
pan_gene_14228	pan_gene_6108	Average_internode_length_(above_ear);Ear_height;Height_per_day_(until_flowering);Plant_height	Height_per_day_(until_flowering)	0	0	0	1	0	0	0	0	0	0	0	0	0	0	0	0	0	0	0	0	0	1	0	1	0	0	3	dispensable
pan_gene_14228	pan_gene_687	Average_internode_length_(above_ear);Ear_height;Height_per_day_(until_flowering);Plant_height	Height_per_day_(until_flowering);Plant_height	0	0	0	0	0	1	0	1	0	0	0	0	0	0	0	0	0	0	0	0	0	0	0	0	0	0	2	dispensable
pan_gene_14228	pan_gene_8243	Average_internode_length_(above_ear);Ear_height;Height_per_day_(until_flowering);Plant_height	Height_per_day_(until_flowering)	0	0	0	1	0	0	0	0	0	0	0	0	0	0	0	0	1	0	0	0	0	0	0	0	0	0	2	dispensable
pan_gene_14228	pan_gene_9063	Average_internode_length_(above_ear);Ear_height;Height_per_day_(until_flowering);Plant_height	Ear_height;Fructose;Height_per_day_(until_flowering);Plant_height;Tassel_length	0	0	0	1	0	1	1	1	0	0	0	0	0	1	0	0	0	0	0	0	0	0	0	0	0	1	6	dispensable
pan_gene_14667	pan_gene_30794	Chlorophyll_A;Height_per_day_(until_flowering)	Average_internode_length_(whole_plant);Height_per_day_(until_flowering);Protein	0	0	0	1	0	1	0	0	0	0	1	0	0	0	0	0	0	0	0	0	1	0	0	0	0	0	4	dispensable
pan_gene_14669	pan_gene_21790	Average_internode_length_(below_ear);Height_per_day_(until_flowering);Nodes_above_ear;Northern_Leaf_Blight	Height_per_day_(until_flowering)	0	0	0	1	0	0	0	0	0	0	0	1	0	0	0	0	0	0	0	0	0	0	1	0	0	0	3	dispensable
pan_gene_14669	pan_gene_8355	Average_internode_length_(below_ear);Height_per_day_(until_flowering);Nodes_above_ear;Northern_Leaf_Blight	Height_per_day_(until_flowering);Plant_height	0	0	0	1	0	0	0	0	0	0	0	0	0	0	0	0	0	0	0	0	0	0	0	0	0	0	1	private
pan_gene_14694	pan_gene_30360	Average_internode_length_(whole_plant);Height_per_day_(until_flowering)	Height_per_day_(until_flowering)	0	0	0	1	0	0	0	1	0	0	0	0	0	0	0	1	0	0	0	0	0	0	0	0	0	1	4	dispensable
pan_gene_14696	pan_gene_16983	Ear_height;Height_per_day_(until_flowering)	Boxcox-transformed_leaf_angle;Height_per_day_(until_flowering);Plant_height	0	0	0	1	0	0	0	0	0	0	0	0	0	0	0	0	0	0	0	0	0	0	0	0	0	0	1	private
pan_gene_14696	pan_gene_18975	Ear_height;Height_per_day_(until_flowering)	Ear_height;Height_per_day_(until_flowering)	0	0	0	1	0	0	0	0	0	0	0	0	0	1	0	0	0	0	1	0	0	0	0	0	0	0	3	dispensable
pan_gene_14696	pan_gene_19472	Ear_height;Height_per_day_(until_flowering)	Height_per_day_(until_flowering)	0	0	0	1	0	1	0	0	0	0	0	0	0	1	0	0	0	0	0	0	0	0	0	0	0	0	3	dispensable
pan_gene_14696	pan_gene_20670	Ear_height;Height_per_day_(until_flowering)	Average_internode_length_(whole_plant);Height_per_day_(until_flowering);Plant_height	0	0	0	0	1	0	0	0	0	1	0	0	0	0	0	0	0	0	0	0	0	0	0	1	0	0	3	dispensable
pan_gene_14696	pan_gene_21809	Ear_height;Height_per_day_(until_flowering)	Height_per_day_(until_flowering)	0	0	0	1	1	0	0	0	1	0	0	1	0	0	0	0	0	0	1	0	0	0	0	0	0	0	5	dispensable
pan_gene_14696	pan_gene_2382	Ear_height;Height_per_day_(until_flowering)	Height_above_ear;Height_per_day_(until_flowering)	0	0	0	1	0	0	1	0	0	0	1	0	0	1	0	0	0	1	0	0	0	0	0	1	0	0	6	dispensable
pan_gene_14696	pan_gene_24391	Ear_height;Height_per_day_(until_flowering)	Boxcox-transformed_leaf_angle;Chlorophyll_B;Height_per_day_(until_flowering)	0	0	0	1	0	0	0	0	0	0	0	0	0	0	0	0	0	0	0	0	0	0	0	0	0	0	1	private
pan_gene_14696	pan_gene_25015	Ear_height;Height_per_day_(until_flowering)	Height_per_day_(until_flowering)	0	0	0	0	0	1	0	0	1	0	0	0	0	1	0	0	0	0	0	1	0	0	0	0	0	1	5	dispensable
pan_gene_14696	pan_gene_27050	Ear_height;Height_per_day_(until_flowering)	Height_per_day_(until_flowering)	0	0	0	1	0	0	0	0	1	0	0	0	0	0	0	0	0	0	0	0	0	1	0	0	0	0	3	dispensable
pan_gene_14696	pan_gene_27293	Ear_height;Height_per_day_(until_flowering)	Height_per_day_(until_flowering)	0	0	0	1	0	0	0	0	1	0	0	0	0	0	0	0	0	0	0	0	0	0	0	0	0	0	2	dispensable
pan_gene_14696	pan_gene_31044	Ear_height;Height_per_day_(until_flowering)	Boxcox-transformed_leaf_angle;Ear_height;Height_per_day_(until_flowering)	0	0	0	1	1	1	0	1	1	0	0	0	0	1	0	0	0	0	0	0	0	1	0	0	0	0	7	dispensable
pan_gene_14696	pan_gene_32472	Ear_height;Height_per_day_(until_flowering)	Height_per_day_(until_flowering)	0	0	0	1	0	0	0	0	0	0	0	0	1	0	1	0	1	0	0	0	0	0	0	0	0	0	4	dispensable
pan_gene_14696	pan_gene_32518	Ear_height;Height_per_day_(until_flowering)	Cob_diameter;Ear_height;Height_per_day_(until_flowering);Nodes_per_plant;Tassel_branch_number	0	0	0	1	0	0	0	0	0	0	0	0	0	0	0	0	0	0	0	0	0	0	0	0	0	0	1	private
pan_gene_14696	pan_gene_32570	Ear_height;Height_per_day_(until_flowering)	Average_internode_length_(above_ear);Cob_diameter;Height_per_day_(until_flowering)	0	0	0	1	0	0	0	0	0	0	0	0	0	0	0	0	0	0	0	0	0	0	0	0	0	0	1	private
pan_gene_14696	pan_gene_3422	Ear_height;Height_per_day_(until_flowering)	Chlorophyll_B;Height_above_ear;Height_per_day_(until_flowering)	0	0	0	1	1	0	1	0	0	0	1	1	0	1	0	0	0	1	1	0	0	0	0	0	0	1	9	dispensable
pan_gene_14696	pan_gene_4345	Ear_height;Height_per_day_(until_flowering)	Height_per_day_(until_flowering);Leaf_width	0	0	0	1	1	0	0	0	0	0	0	0	0	1	0	0	0	0	0	0	0	0	0	0	0	0	3	dispensable
pan_gene_14696	pan_gene_5263	Ear_height;Height_per_day_(until_flowering)	Fructose;Height_per_day_(until_flowering)	0	0	0	1	0	0	0	0	0	0	0	1	1	0	0	0	0	0	0	0	0	0	0	0	0	0	3	dispensable
pan_gene_14696	pan_gene_6108	Ear_height;Height_per_day_(until_flowering)	Height_per_day_(until_flowering)	0	0	0	1	0	0	0	0	1	0	0	1	0	0	0	0	0	0	1	0	0	1	1	0	0	0	6	dispensable
pan_gene_14696	pan_gene_6400	Ear_height;Height_per_day_(until_flowering)	Height_per_day_(until_flowering);Leaf_width	0	0	0	1	1	0	1	0	1	0	1	1	1	0	0	1	0	1	0	0	0	1	1	0	0	1	12	near-core
pan_gene_14696	pan_gene_687	Ear_height;Height_per_day_(until_flowering)	Height_per_day_(until_flowering);Plant_height	0	0	0	0	0	1	0	1	0	1	0	0	0	0	0	0	0	0	0	0	0	0	0	0	0	0	3	dispensable
pan_gene_14696	pan_gene_8243	Ear_height;Height_per_day_(until_flowering)	Height_per_day_(until_flowering)	0	0	0	1	0	0	0	0	1	0	0	0	0	1	0	0	0	0	0	0	0	0	0	0	0	0	3	dispensable
pan_gene_14696	pan_gene_9059	Ear_height;Height_per_day_(until_flowering)	Height_per_day_(until_flowering);Plant_height	0	0	0	1	0	0	0	0	0	0	0	1	0	1	0	0	0	1	1	0	0	0	0	0	0	0	5	dispensable
pan_gene_14696	pan_gene_9063	Ear_height;Height_per_day_(until_flowering)	Ear_height;Fructose;Height_per_day_(until_flowering);Plant_height;Tassel_length	0	0	0	1	0	1	0	1	1	0	0	0	0	1	0	0	0	0	0	0	0	0	0	0	0	0	5	dispensable
pan_gene_14696	pan_gene_9065	Ear_height;Height_per_day_(until_flowering)	Ear_height;Height_per_day_(until_flowering);Plant_height	0	0	0	1	0	0	0	0	1	0	0	0	0	0	0	0	0	0	0	0	0	0	0	0	0	0	2	dispensable
pan_gene_14696	pan_gene_9207	Ear_height;Height_per_day_(until_flowering)	100_Kernel_weight;Height_per_day_(until_flowering)	0	0	0	0	0	0	0	0	0	0	0	0	0	0	0	0	0	0	1	0	0	0	0	0	0	0	1	private
pan_gene_1471	pan_gene_1681	Average_internode_length_(above_ear);Height_per_day_(until_flowering)	Height_per_day_(until_flowering)	0	0	0	1	0	0	0	0	0	0	0	0	0	0	0	0	0	0	0	0	0	0	0	0	0	0	1	private
pan_gene_1471	pan_gene_19138	Average_internode_length_(above_ear);Height_per_day_(until_flowering)	Boxcox-transformed_leaf_angle;Height_per_day_(until_flowering);Nodes_to_ear	0	0	0	1	0	0	0	0	0	0	0	0	0	1	0	0	0	0	0	0	0	0	0	0	0	0	2	dispensable
pan_gene_1471	pan_gene_84302	Average_internode_length_(above_ear);Height_per_day_(until_flowering)	Average_internode_length_(above_ear);Height_per_day_(until_flowering);Leaf_length;Stalk_strength;Tassel_branch_number	0	0	0	0	0	0	0	1	0	0	0	0	0	0	0	0	0	0	0	0	0	0	0	0	0	0	1	private
pan_gene_14852	pan_gene_18790	Height_per_day_(until_flowering);Leaf_length;Nodes_above_ear	Average_internode_length_(whole_plant);Chlorophyll_B;Height_per_day_(until_flowering);Nodes_above_ear;Northern_Leaf_Blight;Protein	0	0	0	1	0	0	0	0	0	0	0	0	0	0	0	0	0	0	0	0	0	0	0	0	0	0	1	private
pan_gene_14852	pan_gene_21929	Height_per_day_(until_flowering);Leaf_length;Nodes_above_ear	Chlorophyll_A;Height_per_day_(until_flowering);Photoperiod_Growing-degree_days_to_silk;Plant_height	0	0	0	1	0	0	0	0	1	0	0	0	0	0	0	0	0	0	0	0	0	0	0	0	0	0	2	dispensable
pan_gene_14852	pan_gene_23996	Height_per_day_(until_flowering);Leaf_length;Nodes_above_ear	Ear_height;Height_per_day_(until_flowering);Plant_height	0	0	0	1	0	0	0	0	0	0	0	0	0	0	0	0	0	0	0	0	0	0	0	0	0	0	1	private
pan_gene_14852	pan_gene_30023	Height_per_day_(until_flowering);Leaf_length;Nodes_above_ear	Height_per_day_(until_flowering)	0	0	0	1	0	0	0	0	1	0	0	0	0	0	0	0	0	0	0	0	0	0	0	0	0	0	2	dispensable
pan_gene_14852	pan_gene_409	Height_per_day_(until_flowering);Leaf_length;Nodes_above_ear	Average_internode_length_(above_ear);Average_internode_length_(whole_plant);Height_per_day_(until_flowering);Nodes_per_plant;Plant_height	0	0	0	1	0	0	0	0	1	0	0	0	0	1	0	0	0	0	0	0	0	0	0	0	0	0	3	dispensable
pan_gene_14852	pan_gene_9228	Height_per_day_(until_flowering);Leaf_length;Nodes_above_ear	Height_per_day_(until_flowering);Southern_leaf_blight	0	0	0	1	0	0	0	0	0	0	0	0	0	1	0	0	0	0	0	0	0	0	0	0	0	0	2	dispensable
pan_gene_15063	pan_gene_18906	Ear_row_number;Height_per_day_(until_flowering)	Height_per_day_(until_flowering);PCA_of_metabolites:_PC2;Starch	0	0	0	1	1	0	0	0	0	0	0	0	0	0	0	0	0	0	0	0	0	0	0	0	0	0	2	dispensable
pan_gene_15063	pan_gene_20402	Ear_row_number;Height_per_day_(until_flowering)	Height_per_day_(until_flowering)	0	0	0	1	0	0	0	0	0	0	0	0	0	1	0	0	1	0	0	0	0	0	0	0	0	0	3	dispensable
pan_gene_15063	pan_gene_2624	Ear_row_number;Height_per_day_(until_flowering)	Height_per_day_(until_flowering);Plant_height;Tassel_branch_number	0	0	0	1	0	0	0	0	0	0	0	0	0	0	0	0	0	0	0	0	0	0	0	0	0	0	1	private
pan_gene_15063	pan_gene_28536	Ear_row_number;Height_per_day_(until_flowering)	Height_per_day_(until_flowering)	0	0	0	1	0	0	0	0	0	0	0	0	0	0	0	0	0	0	0	0	0	0	0	0	0	0	1	private
pan_gene_15063	pan_gene_305	Ear_row_number;Height_per_day_(until_flowering)	Ear_height;Height_above_ear;Height_per_day_(until_flowering);Plant_height	0	0	0	1	1	0	0	0	1	0	0	0	1	0	0	0	0	0	0	0	0	0	0	0	0	0	4	dispensable
pan_gene_15063	pan_gene_4207	Ear_row_number;Height_per_day_(until_flowering)	Days_to_silk;Height_per_day_(until_flowering);Ratio_of_ear_height_to_total_height	0	0	0	1	0	0	0	0	1	0	0	0	0	0	0	0	0	0	0	0	0	0	0	0	0	0	2	dispensable
pan_gene_15064	pan_gene_18765	Ear_row_number;Height_per_day_(until_flowering)	Average_internode_length_(whole_plant);Ear_height;Height_per_day_(until_flowering);Plant_height	0	0	0	1	1	0	1	1	1	1	0	0	0	1	0	1	0	1	0	1	1	1	0	0	0	0	12	near-core
pan_gene_15064	pan_gene_18766	Ear_row_number;Height_per_day_(until_flowering)	Average_internode_length_(whole_plant);Ear_height;Height_per_day_(until_flowering);Plant_height;Southern_leaf_blight	0	0	0	1	1	0	0	1	0	0	0	1	0	1	0	0	0	0	0	0	0	0	0	0	0	0	5	dispensable
pan_gene_15064	pan_gene_20402	Ear_row_number;Height_per_day_(until_flowering)	Height_per_day_(until_flowering)	0	0	0	1	1	0	0	1	1	0	0	1	1	1	0	1	1	0	0	0	0	0	0	0	0	1	10	dispensable
pan_gene_15064	pan_gene_25047	Ear_row_number;Height_per_day_(until_flowering)	Ear_height;Height_per_day_(until_flowering);Plant_height	0	0	0	1	1	0	1	0	1	0	0	0	1	1	0	1	0	0	0	1	0	0	0	0	0	1	9	dispensable
pan_gene_15064	pan_gene_2575	Ear_row_number;Height_per_day_(until_flowering)	Height_above_ear;Height_per_day_(until_flowering);Nodes_to_ear	0	0	0	1	1	0	0	1	1	0	0	0	0	1	0	0	0	0	0	0	0	0	0	0	0	0	5	dispensable
pan_gene_15370	pan_gene_16259	Height_per_day_(until_flowering)	Height_above_ear;Height_per_day_(until_flowering);Plant_height;Stalk_strength	0	0	0	1	0	1	0	1	1	0	0	0	0	0	0	0	0	0	0	0	1	0	0	0	0	0	5	dispensable
pan_gene_15370	pan_gene_16279	Height_per_day_(until_flowering)	Height_per_day_(until_flowering)	0	0	0	1	1	1	0	1	1	0	0	0	0	0	0	0	0	0	0	0	0	0	0	0	0	0	5	dispensable
pan_gene_15370	pan_gene_16983	Height_per_day_(until_flowering)	Boxcox-transformed_leaf_angle;Height_per_day_(until_flowering);Plant_height	0	0	0	1	0	0	0	0	0	0	0	0	0	0	0	0	0	0	0	0	0	0	0	0	0	0	1	private
pan_gene_15370	pan_gene_17544	Height_per_day_(until_flowering)	Average_internode_length_(below_ear);Height_per_day_(until_flowering);Plant_height	0	0	0	1	0	0	0	0	0	0	0	0	0	0	0	0	0	0	0	0	0	0	0	0	0	0	1	private
pan_gene_15370	pan_gene_18975	Height_per_day_(until_flowering)	Ear_height;Height_per_day_(until_flowering)	0	0	0	1	0	1	0	0	1	0	0	0	0	0	0	0	0	0	0	0	0	0	0	0	0	0	3	dispensable
pan_gene_15370	pan_gene_25515	Height_per_day_(until_flowering)	Height_per_day_(until_flowering)	0	0	0	0	0	1	0	0	0	0	0	0	0	0	0	0	0	0	0	0	0	0	0	0	0	0	1	private
pan_gene_15370	pan_gene_25820	Height_per_day_(until_flowering)	Average_internode_length_(below_ear);Height_per_day_(until_flowering);Southern_leaf_blight	0	0	0	0	0	0	0	0	0	0	0	0	0	0	0	0	0	1	0	0	0	0	0	0	0	0	1	private
pan_gene_15370	pan_gene_27050	Height_per_day_(until_flowering)	Height_per_day_(until_flowering)	0	0	0	1	0	1	0	1	1	0	0	0	0	0	0	0	0	0	0	0	0	0	0	0	0	0	4	dispensable
pan_gene_15370	pan_gene_27293	Height_per_day_(until_flowering)	Height_per_day_(until_flowering)	0	0	0	1	0	0	0	0	1	0	0	0	0	0	0	0	0	0	0	0	0	0	0	0	0	0	2	dispensable
pan_gene_15370	pan_gene_29239	Height_per_day_(until_flowering)	Height_per_day_(until_flowering)	0	0	0	1	0	0	1	0	1	1	0	1	0	0	0	0	0	0	0	0	1	0	0	0	0	0	6	dispensable
pan_gene_15370	pan_gene_30871	Height_per_day_(until_flowering)	Height_per_day_(until_flowering);Starch	0	0	0	1	1	0	0	0	0	0	0	0	0	0	0	0	0	0	0	0	0	0	0	0	0	0	2	dispensable
pan_gene_15370	pan_gene_31044	Height_per_day_(until_flowering)	Boxcox-transformed_leaf_angle;Ear_height;Height_per_day_(until_flowering)	0	0	0	1	1	0	0	0	0	0	0	0	0	0	0	0	0	0	0	0	0	0	0	0	0	0	2	dispensable
pan_gene_15370	pan_gene_32046	Height_per_day_(until_flowering)	Days_to_anthesis;Height_per_day_(until_flowering)	0	0	0	1	0	0	0	0	0	0	0	0	0	0	0	0	0	1	0	0	0	0	0	0	0	0	2	dispensable
pan_gene_15370	pan_gene_32472	Height_per_day_(until_flowering)	Height_per_day_(until_flowering)	0	0	0	1	0	1	0	0	0	0	0	0	0	0	0	0	0	0	0	0	0	0	0	0	0	0	2	dispensable
pan_gene_15370	pan_gene_32763	Height_per_day_(until_flowering)	Chlorophyll_A;Height_per_day_(until_flowering);Nodes_per_plant;Nodes_to_ear;Plant_height	0	0	0	1	0	0	0	0	0	0	0	0	0	0	0	0	0	0	0	0	0	0	0	0	0	0	1	private
pan_gene_15370	pan_gene_3422	Height_per_day_(until_flowering)	Chlorophyll_B;Height_above_ear;Height_per_day_(until_flowering)	0	0	0	1	0	0	0	0	0	0	0	0	0	0	0	0	0	0	0	0	0	0	0	0	0	0	1	private
pan_gene_1539	pan_gene_16259	Average_internode_length_(above_ear);Height_per_day_(until_flowering);Nodes_above_ear;PCA_of_metabolites:_PC2;Protein;Southern_leaf_blight	Height_above_ear;Height_per_day_(until_flowering);Plant_height;Stalk_strength	0	0	0	1	0	1	0	1	1	0	0	0	0	1	0	1	0	0	0	0	0	0	0	0	0	0	6	dispensable
pan_gene_1539	pan_gene_16279	Average_internode_length_(above_ear);Height_per_day_(until_flowering);Nodes_above_ear;PCA_of_metabolites:_PC2;Protein;Southern_leaf_blight	Height_per_day_(until_flowering)	0	0	0	1	0	0	0	1	1	0	0	1	0	0	0	0	0	0	0	0	0	0	0	0	0	0	4	dispensable
pan_gene_1539	pan_gene_16983	Average_internode_length_(above_ear);Height_per_day_(until_flowering);Nodes_above_ear;PCA_of_metabolites:_PC2;Protein;Southern_leaf_blight	Boxcox-transformed_leaf_angle;Height_per_day_(until_flowering);Plant_height	0	0	0	1	1	0	0	1	0	0	0	0	0	0	0	0	0	0	0	0	0	0	0	0	0	0	3	dispensable
[truncated: 3,772 more rows]
