# Supplementary material for: Co-expression pan-network reveals genes involved in complex traits within maize pan-genome
Source: BMC Plant Biol. 2022 Dec 19;22:595. doi: 10.1186/s12870-022-03985-z (PMC9762053; doi:10.1186/s12870-022-03985-z)
Supplement: Supplementary file 7 — Additional file 7. [file 12870_2022_3985_MOESM7_ESM.zip › SupplementaryData5/Height_above_ear.pannetwork.csv]

gene1	gene2	trait1	trait2	B73	B97	CML103	CML228	CML247	CML277	CML322	CML333	CML52	CML69	HP301	IL14H	Ki11	Ki3	Ky21	M162W	M37W	Mo18W	MS71	NC350	NC358	Oh43	Oh7b	P39	Tx303	Tzi8	sum	sub-category
pan_gene_10392	pan_gene_11833	Height_above_ear	Ear_height;Height_above_ear	0	0	0	1	0	0	0	0	0	0	0	0	0	0	0	0	0	0	0	0	0	0	0	0	0	0	1	private
pan_gene_10394	pan_gene_9538	Height_above_ear;Photoperiod_growing-degree_days_to_anthesis	Height_above_ear	0	1	0	0	0	0	0	0	0	0	0	0	0	0	0	0	0	0	0	0	0	0	0	0	0	0	1	private
pan_gene_11013	pan_gene_8927	Height_above_ear;Nodes_above_ear;Total_amino_acids	Fructose;Height_above_ear	1	1	0	1	0	1	1	0	0	1	1	0	0	1	1	1	0	0	1	1	1	1	1	0	1	1	17	near-core
pan_gene_11179	pan_gene_42468	Height_above_ear;Leaf_width	Boxcox-transformed_leaf_angle;Height_above_ear;Starch;Total_amino_acids	1	0	0	0	0	0	0	0	0	0	0	0	0	0	0	0	0	0	0	0	0	0	0	0	0	0	1	private
pan_gene_11180	pan_gene_9116	Height_above_ear;Southern_leaf_blight	Anthesis-silking_interval;Days_to_silk;Height_above_ear;Leaf_width;Nodes_to_ear	0	0	0	0	0	0	1	0	0	0	0	0	0	0	0	0	0	0	0	0	0	0	0	0	0	0	1	private
pan_gene_11207	pan_gene_16262	Height_above_ear;Nodes_above_ear	Height_above_ear;Plant_height	0	0	1	0	0	1	0	0	0	0	0	0	0	0	0	0	0	1	0	0	1	0	0	1	0	0	5	dispensable
pan_gene_11207	pan_gene_16294	Height_above_ear;Nodes_above_ear	Height_above_ear;Nodes_per_plant	0	1	0	1	0	0	0	0	0	0	0	0	1	0	0	0	0	0	1	0	0	0	0	1	0	0	5	dispensable
pan_gene_11207	pan_gene_19273	Height_above_ear;Nodes_above_ear	Average_internode_length_(above_ear);Average_internode_length_(whole_plant);Chlorophyll_A;Height_above_ear;Nitrate;Nodes_above_ear;PCA_of_metabolites:_PC1	0	1	0	0	0	0	0	0	0	0	0	0	0	0	0	0	1	0	1	0	0	0	1	1	0	1	6	dispensable
pan_gene_11207	pan_gene_19359	Height_above_ear;Nodes_above_ear	Fructose;Height_above_ear;Nitrate	0	0	1	0	0	0	0	0	0	0	0	0	1	0	0	0	1	1	1	0	1	0	0	0	0	1	7	dispensable
pan_gene_11207	pan_gene_21560	Height_above_ear;Nodes_above_ear	Height_above_ear;Height_per_day_(until_flowering);Plant_height	0	1	1	0	0	0	0	0	0	0	0	0	0	0	0	0	0	0	1	0	1	0	0	1	0	1	6	dispensable
pan_gene_11207	pan_gene_27662	Height_above_ear;Nodes_above_ear	Height_above_ear;Stalk_strength	0	0	0	0	0	0	0	0	0	0	0	0	0	0	0	0	0	0	1	0	0	0	1	0	0	0	2	dispensable
pan_gene_11207	pan_gene_30945	Height_above_ear;Nodes_above_ear	Height_above_ear	0	0	0	0	0	0	0	0	0	0	0	0	0	0	0	0	1	0	0	0	0	0	0	0	0	0	1	private
pan_gene_11207	pan_gene_9699	Height_above_ear;Nodes_above_ear	Average_internode_length_(above_ear);Height_above_ear	0	1	0	0	0	0	0	0	0	0	0	0	0	0	0	0	0	0	0	0	0	0	0	0	0	0	1	private
pan_gene_11216	pan_gene_16256	Height_above_ear;Nodes_above_ear;Ratio_of_ear_height_to_total_height	Height_above_ear	1	0	0	0	1	0	0	0	0	0	0	0	0	0	0	0	0	1	0	0	0	0	1	0	0	0	4	dispensable
pan_gene_11216	pan_gene_523	Height_above_ear;Nodes_above_ear;Ratio_of_ear_height_to_total_height	Height_above_ear	1	1	1	0	1	1	1	0	1	0	1	1	1	1	1	0	1	0	0	1	1	1	1	1	0	1	19	near-core
pan_gene_11217	pan_gene_8141	Height_above_ear	Height_above_ear	1	0	1	1	1	1	0	0	1	0	1	1	1	1	0	1	1	1	0	0	0	0	0	0	1	0	14	near-core
pan_gene_11219	pan_gene_22378	Fructose;Height_above_ear;Nodes_above_ear	Days_to_anthesis;Ear_row_number;Height_above_ear	1	0	0	0	0	0	0	0	0	1	0	0	0	0	1	0	0	0	1	1	0	0	0	0	0	0	5	dispensable
pan_gene_11219	pan_gene_7480	Fructose;Height_above_ear;Nodes_above_ear	Height_above_ear;Ratio_of_ear_height_to_total_height	1	0	0	1	0	1	0	0	0	0	0	0	0	1	0	0	0	0	0	1	0	0	0	0	0	0	5	dispensable
pan_gene_11264	pan_gene_24161	Height_above_ear	Height_above_ear;Height_per_day_(until_flowering)	1	0	0	0	1	0	0	1	0	1	0	1	0	0	1	0	0	1	1	0	0	1	1	0	0	1	11	near-core
pan_gene_11264	pan_gene_9036	Height_above_ear	100_Kernel_weight;Average_internode_length_(whole_plant);Height_above_ear;Height_per_day_(until_flowering);Plant_height	1	1	1	1	1	0	1	0	1	1	1	1	1	0	1	0	1	0	1	0	1	1	1	0	1	1	19	near-core
pan_gene_11290	pan_gene_3401	Height_above_ear;Northern_Leaf_Blight	Height_above_ear	1	0	0	0	0	0	0	0	0	0	0	0	0	0	0	0	0	0	1	0	0	0	0	0	0	0	2	dispensable
pan_gene_11596	pan_gene_9538	Height_above_ear	Height_above_ear	1	0	0	0	0	0	0	0	0	0	0	0	0	0	0	0	0	0	0	0	0	0	0	0	0	0	1	private
pan_gene_11833	pan_gene_24050	Ear_height;Height_above_ear	Height_above_ear	0	0	0	0	0	0	0	0	0	0	0	0	0	0	0	0	0	0	0	0	0	0	1	0	0	0	1	private
pan_gene_11833	pan_gene_24072	Ear_height;Height_above_ear	Height_above_ear	0	0	0	0	0	0	0	1	0	0	0	0	0	0	0	0	0	0	0	0	0	0	0	0	0	0	1	private
pan_gene_11833	pan_gene_26964	Ear_height;Height_above_ear	Height_above_ear;Leaf_length	0	0	0	0	0	0	0	1	0	0	0	0	0	0	0	0	0	0	0	0	0	0	0	0	0	0	1	private
pan_gene_11833	pan_gene_30060	Ear_height;Height_above_ear	Boxcox-transformed_leaf_angle;Cob_diameter;Height_above_ear	0	0	0	0	0	0	0	1	0	0	0	0	0	0	0	0	0	0	0	0	0	0	0	0	0	0	1	private
pan_gene_11833	pan_gene_7959	Ear_height;Height_above_ear	Height_above_ear	0	0	0	0	0	0	0	1	0	0	0	0	0	0	0	0	0	0	0	0	0	0	0	0	0	0	1	private
pan_gene_11857	pan_gene_16263	Average_internode_length_(above_ear);Days_to_anthesis;Height_above_ear;Tassel_branch_number	Height_above_ear	1	1	0	0	0	0	0	0	1	0	0	0	0	0	0	0	0	0	0	0	0	0	0	1	0	0	4	dispensable
pan_gene_11926	pan_gene_16259	Height_above_ear	Height_above_ear;Height_per_day_(until_flowering);Plant_height;Stalk_strength	1	1	1	1	0	1	1	1	1	0	1	1	1	1	0	1	0	1	1	1	0	1	0	0	1	1	19	near-core
pan_gene_11926	pan_gene_16497	Height_above_ear	Days_to_anthesis;Days_to_silk;Height_above_ear;Photoperiod_growing-degree_days_to_anthesis	1	0	0	0	0	0	0	0	0	0	1	0	1	0	0	0	0	1	0	0	0	0	0	0	0	1	5	dispensable
pan_gene_11926	pan_gene_20574	Height_above_ear	Height_above_ear;Southern_leaf_blight;Tassel_branch_number	1	0	1	1	0	0	1	1	1	0	0	1	0	1	0	1	0	0	0	0	0	0	1	1	0	1	12	near-core
pan_gene_11926	pan_gene_22228	Height_above_ear	Height_above_ear	1	0	0	0	0	0	0	1	0	0	0	0	0	1	0	1	0	0	0	0	0	0	0	0	0	0	4	dispensable
pan_gene_11926	pan_gene_26812	Height_above_ear	100_Kernel_weight;Height_above_ear;Photoperiod_Growing-degree_days_to_silk;Photoperiod_growing-degree_days_to_anthesis	1	0	0	0	0	0	0	0	1	0	1	0	1	0	0	0	0	0	1	0	0	1	0	0	0	0	6	dispensable
pan_gene_11926	pan_gene_28047	Height_above_ear	Height_above_ear;Tassel_branch_number	1	0	0	0	0	0	0	0	1	0	1	0	0	0	0	0	0	0	0	0	0	0	0	0	0	0	3	dispensable
pan_gene_11926	pan_gene_30300	Height_above_ear	Average_internode_length_(whole_plant);Height_above_ear	1	0	1	1	1	0	1	1	1	0	1	1	0	1	0	0	0	0	1	0	0	1	0	0	0	1	13	near-core
pan_gene_11926	pan_gene_30981	Height_above_ear	Height_above_ear	1	0	0	1	0	1	1	0	1	1	1	1	0	1	0	1	0	0	0	0	0	0	0	0	0	0	10	dispensable
pan_gene_11926	pan_gene_3422	Height_above_ear	Chlorophyll_B;Height_above_ear;Height_per_day_(until_flowering)	1	0	1	1	1	0	1	1	0	0	1	1	1	1	0	0	0	1	1	0	0	1	0	1	0	1	15	near-core
pan_gene_11926	pan_gene_7481	Height_above_ear	Height_above_ear;Ratio_of_ear_height_to_total_height;Stalk_strength	1	0	0	1	0	0	0	0	0	0	0	0	0	0	0	1	0	0	0	0	0	0	0	0	0	0	3	dispensable
pan_gene_11996	pan_gene_24062	Average_internode_length_(above_ear);Chlorophyll_A;Days_to_silk;Glutamate;Height_above_ear;Malate	Height_above_ear	1	0	0	0	0	0	0	0	0	0	0	0	0	0	0	0	0	0	0	0	0	0	0	0	0	0	1	private
pan_gene_11996	pan_gene_26184	Average_internode_length_(above_ear);Chlorophyll_A;Days_to_silk;Glutamate;Height_above_ear;Malate	Height_above_ear	1	0	0	0	0	0	0	0	0	0	0	0	0	0	0	0	0	0	0	0	0	0	0	0	1	0	2	dispensable
pan_gene_11996	pan_gene_26964	Average_internode_length_(above_ear);Chlorophyll_A;Days_to_silk;Glutamate;Height_above_ear;Malate	Height_above_ear;Leaf_length	1	0	0	0	0	0	0	0	0	0	0	0	0	0	0	0	0	0	0	0	0	0	0	0	0	0	1	private
pan_gene_11996	pan_gene_30060	Average_internode_length_(above_ear);Chlorophyll_A;Days_to_silk;Glutamate;Height_above_ear;Malate	Boxcox-transformed_leaf_angle;Cob_diameter;Height_above_ear	1	0	0	0	0	0	0	0	0	0	0	0	0	0	0	0	0	0	0	0	0	0	0	0	1	0	2	dispensable
pan_gene_11996	pan_gene_30883	Average_internode_length_(above_ear);Chlorophyll_A;Days_to_silk;Glutamate;Height_above_ear;Malate	Height_above_ear	1	0	0	0	0	0	0	0	0	0	0	0	0	0	0	0	0	0	0	0	0	1	0	0	0	0	2	dispensable
pan_gene_11996	pan_gene_70252	Average_internode_length_(above_ear);Chlorophyll_A;Days_to_silk;Glutamate;Height_above_ear;Malate	Height_above_ear;Leaf_width	1	0	0	0	0	0	0	0	0	0	0	0	0	0	0	0	0	0	0	0	0	0	0	0	0	0	1	private
pan_gene_11996	pan_gene_7959	Average_internode_length_(above_ear);Chlorophyll_A;Days_to_silk;Glutamate;Height_above_ear;Malate	Height_above_ear	1	0	0	0	0	0	0	0	0	0	0	0	0	0	0	0	0	0	0	0	0	0	0	0	1	0	2	dispensable
pan_gene_13126	pan_gene_30313	Height_above_ear;Leaf_length;Plant_height	Height_above_ear;Plant_height	1	0	0	0	0	0	0	0	0	0	0	0	0	0	0	0	0	0	0	0	0	0	0	0	0	0	1	private
pan_gene_14587	pan_gene_16340	Boxcox-transformed_leaf_angle;Height_above_ear;Ratio_of_ear_height_to_total_height	Anthesis-silking_interval;Height_above_ear;Plant_height;Ratio_of_ear_height_to_total_height	0	0	0	0	1	0	0	0	0	0	0	0	0	0	0	0	0	0	0	0	0	0	0	0	0	0	1	private
pan_gene_14587	pan_gene_16497	Boxcox-transformed_leaf_angle;Height_above_ear;Ratio_of_ear_height_to_total_height	Days_to_anthesis;Days_to_silk;Height_above_ear;Photoperiod_growing-degree_days_to_anthesis	0	0	0	0	0	0	0	0	0	1	0	0	0	0	0	0	0	0	0	0	0	0	0	0	0	0	1	private
pan_gene_14587	pan_gene_28047	Boxcox-transformed_leaf_angle;Height_above_ear;Ratio_of_ear_height_to_total_height	Height_above_ear;Tassel_branch_number	0	0	0	0	0	0	0	0	0	1	0	0	0	0	0	0	0	0	0	0	0	0	0	0	0	0	1	private
pan_gene_14587	pan_gene_7481	Boxcox-transformed_leaf_angle;Height_above_ear;Ratio_of_ear_height_to_total_height	Height_above_ear;Ratio_of_ear_height_to_total_height;Stalk_strength	0	0	0	0	1	0	0	0	0	0	0	0	0	0	0	0	0	0	0	0	0	0	0	0	0	0	1	private
pan_gene_15073	pan_gene_16263	Height_above_ear	Height_above_ear	0	0	0	0	0	0	0	0	0	0	0	0	0	0	0	0	0	1	0	1	0	0	0	0	0	0	2	dispensable
pan_gene_15101	pan_gene_16256	Height_above_ear;Photoperiod_Growing-degree_days_to_silk	Height_above_ear	1	1	1	0	1	1	1	0	0	0	0	0	0	0	0	1	1	0	0	0	0	1	1	0	0	0	10	dispensable
pan_gene_15101	pan_gene_19271	Height_above_ear;Photoperiod_Growing-degree_days_to_silk	Height_above_ear;Ratio_of_ear_height_to_total_height	1	0	0	0	0	0	0	0	0	0	0	1	0	0	0	0	0	0	0	0	0	0	0	0	1	0	3	dispensable
pan_gene_15101	pan_gene_21888	Height_above_ear;Photoperiod_Growing-degree_days_to_silk	Average_internode_length_(below_ear);Height_above_ear	1	0	1	0	0	0	1	0	0	0	0	0	0	0	0	0	0	0	1	0	1	1	0	0	0	0	6	dispensable
pan_gene_15101	pan_gene_42468	Height_above_ear;Photoperiod_Growing-degree_days_to_silk	Boxcox-transformed_leaf_angle;Height_above_ear;Starch;Total_amino_acids	1	0	0	0	0	0	0	1	0	0	0	0	0	0	0	1	1	0	0	0	1	1	0	0	0	0	6	dispensable
pan_gene_15106	pan_gene_16266	Height_above_ear;Nodes_above_ear	Average_internode_length_(below_ear);Height_above_ear	1	1	1	1	1	1	0	1	1	1	1	1	1	1	1	1	1	1	0	1	1	0	1	0	1	0	21	core
pan_gene_15106	pan_gene_4157	Height_above_ear;Nodes_above_ear	Height_above_ear	1	0	0	0	1	1	1	1	1	0	1	0	1	1	1	0	0	1	0	0	1	0	1	0	0	0	13	near-core
pan_gene_15106	pan_gene_8989	Height_above_ear;Nodes_above_ear	Height_above_ear;Plant_height	1	1	1	0	0	0	0	0	0	0	0	1	0	0	0	0	0	1	0	0	0	0	0	0	0	0	5	dispensable
pan_gene_15593	pan_gene_32854	Height_above_ear	Average_internode_length_(above_ear);Average_internode_length_(below_ear);Average_internode_length_(whole_plant);Days_to_anthesis;Height_above_ear;Height_per_day_(until_flowering);Plant_height	0	0	0	0	0	0	0	1	0	0	0	0	0	0	0	0	0	0	1	0	0	0	0	0	0	0	2	dispensable
pan_gene_1618	pan_gene_5057	Height_above_ear;Total_amino_acids	Height_above_ear	1	0	0	0	0	0	0	0	0	0	0	0	0	0	0	0	0	0	0	0	0	0	0	0	0	0	1	private
pan_gene_16203	pan_gene_19972	100_Kernel_weight;Average_internode_length_(below_ear);Ear_row_number;Height_above_ear;Plant_height	Average_internode_length_(whole_plant);Cob_diameter;Height_above_ear;Leaf_length;Plant_height	1	0	0	0	0	0	0	0	0	0	0	0	0	0	0	0	0	0	0	0	0	0	0	0	0	0	1	private
pan_gene_16236	pan_gene_16266	Height_above_ear;Nodes_per_plant	Average_internode_length_(below_ear);Height_above_ear	1	1	1	1	1	0	0	1	0	1	1	1	0	1	0	0	0	0	0	0	0	1	1	1	0	0	13	near-core
pan_gene_16236	pan_gene_22232	Height_above_ear;Nodes_per_plant	Height_above_ear	1	0	0	1	1	0	1	0	0	0	0	0	0	1	0	1	1	0	1	0	0	0	0	0	0	0	8	dispensable
pan_gene_16236	pan_gene_5047	Height_above_ear;Nodes_per_plant	Average_internode_length_(above_ear);Height_above_ear;Height_per_day_(until_flowering);Plant_height	1	1	1	1	1	0	0	0	0	1	0	1	0	1	0	1	0	1	0	0	0	0	0	0	1	1	12	near-core
pan_gene_16236	pan_gene_7853	Height_above_ear;Nodes_per_plant	Height_above_ear	1	1	1	1	0	0	1	1	0	0	0	0	1	0	0	1	0	0	0	0	1	0	0	0	0	1	10	dispensable
pan_gene_16241	pan_gene_16293	Height_above_ear;Leaf_width;Nodes_above_ear;Plant_height	Height_above_ear	1	0	0	0	0	1	1	1	1	0	0	0	0	0	0	0	0	1	0	0	0	0	0	0	0	1	7	dispensable
pan_gene_16241	pan_gene_22377	Height_above_ear;Leaf_width;Nodes_above_ear;Plant_height	Days_to_anthesis;Height_above_ear	1	0	0	0	0	0	0	0	0	0	0	0	0	0	0	0	0	0	0	0	0	0	0	0	0	0	1	private
pan_gene_16241	pan_gene_23828	Height_above_ear;Leaf_width;Nodes_above_ear;Plant_height	Height_above_ear	1	0	0	0	0	1	1	1	0	0	0	0	0	0	0	0	0	1	0	0	0	0	0	0	0	1	6	dispensable
pan_gene_16241	pan_gene_27834	Height_above_ear;Leaf_width;Nodes_above_ear;Plant_height	Height_above_ear;Nodes_to_ear	1	0	0	0	0	0	0	0	0	0	0	0	0	0	0	0	0	0	0	0	0	0	0	0	0	0	1	private
pan_gene_16241	pan_gene_32567	Height_above_ear;Leaf_width;Nodes_above_ear;Plant_height	Height_above_ear;Height_per_day_(until_flowering);Nodes_above_ear;Nodes_per_plant;PCA_of_metabolites:_PC2	1	0	0	0	0	0	0	0	0	0	0	0	0	0	0	0	0	0	0	0	0	0	0	0	0	0	1	private
pan_gene_16256	pan_gene_30311	Height_above_ear	Average_internode_length_(above_ear);Height_above_ear	1	0	0	0	0	0	1	0	0	0	0	0	0	0	0	0	0	1	0	1	0	0	1	0	0	0	5	dispensable
pan_gene_16256	pan_gene_523	Height_above_ear	Height_above_ear	1	0	0	0	1	0	1	0	0	0	0	0	0	0	0	1	1	1	0	1	0	0	1	0	0	0	8	dispensable
pan_gene_16259	pan_gene_30981	Height_above_ear;Height_per_day_(until_flowering);Plant_height;Stalk_strength	Height_above_ear	1	0	0	1	1	1	1	1	1	0	1	0	0	0	0	1	0	0	0	0	0	0	0	0	0	1	10	dispensable
pan_gene_16262	pan_gene_16294	Height_above_ear;Plant_height	Height_above_ear;Nodes_per_plant	1	0	0	0	0	0	1	1	1	0	0	0	0	0	0	0	0	0	0	0	0	0	0	0	0	0	4	dispensable
pan_gene_16262	pan_gene_18267	Height_above_ear;Plant_height	Height_above_ear;Nodes_above_ear	1	0	0	0	0	0	0	0	0	0	0	0	0	0	0	0	0	0	0	0	0	0	0	0	0	0	1	private
pan_gene_16263	pan_gene_18517	Height_above_ear	Height_above_ear	1	0	0	0	0	0	0	0	0	0	0	0	0	0	0	0	0	0	0	0	0	0	0	0	0	0	1	private
pan_gene_16263	pan_gene_22228	Height_above_ear	Height_above_ear	1	1	0	1	0	1	1	0	0	0	0	0	0	0	0	0	0	0	0	0	0	1	0	0	0	0	6	dispensable
pan_gene_16263	pan_gene_2510	Height_above_ear	Average_internode_length_(whole_plant);Glutamate;Height_above_ear	0	1	0	0	0	0	1	0	0	0	1	0	0	0	0	0	0	1	0	0	0	0	0	0	0	0	4	dispensable
pan_gene_16263	pan_gene_7980	Height_above_ear	Height_above_ear	1	0	0	0	0	0	0	0	0	0	0	0	0	0	0	0	0	0	0	0	0	0	0	0	0	0	1	private
pan_gene_16263	pan_gene_9196	Height_above_ear	Average_internode_length_(whole_plant);Ear_height;Height_above_ear;Nodes_to_ear;PCA_of_metabolites:_PC1;Ratio_of_ear_height_to_total_height;Southern_leaf_blight	1	0	0	1	0	0	0	1	0	0	0	0	0	0	0	0	0	0	0	0	0	0	0	0	0	0	3	dispensable
pan_gene_16266	pan_gene_22232	Average_internode_length_(below_ear);Height_above_ear	Height_above_ear	1	0	0	1	1	1	1	0	0	0	0	0	0	1	0	1	1	1	1	1	0	0	0	0	1	1	13	near-core
pan_gene_16266	pan_gene_22878	Average_internode_length_(below_ear);Height_above_ear	Height_above_ear;Nodes_to_ear	1	0	0	0	1	0	0	0	0	0	0	0	0	0	0	0	0	0	0	0	0	0	0	0	0	0	2	dispensable
pan_gene_16266	pan_gene_5047	Average_internode_length_(below_ear);Height_above_ear	Average_internode_length_(above_ear);Height_above_ear;Height_per_day_(until_flowering);Plant_height	1	1	0	1	1	0	0	0	0	0	0	1	0	0	0	0	0	0	0	0	0	0	0	0	0	0	5	dispensable
pan_gene_16266	pan_gene_7853	Average_internode_length_(below_ear);Height_above_ear	Height_above_ear	1	0	0	1	0	0	0	0	0	0	0	0	0	0	0	0	0	0	0	0	0	0	0	0	0	0	2	dispensable
pan_gene_16266	pan_gene_8989	Average_internode_length_(below_ear);Height_above_ear	Height_above_ear;Plant_height	1	1	1	0	0	0	0	1	0	1	0	1	1	0	1	0	1	1	0	0	0	0	0	0	0	1	11	near-core
pan_gene_16292	pan_gene_21869	Average_internode_length_(below_ear);Height_above_ear	Height_above_ear;Leaf_length	1	1	1	0	1	1	1	0	0	0	1	1	0	0	1	0	0	1	1	0	1	1	0	1	1	0	15	near-core
pan_gene_16292	pan_gene_24747	Average_internode_length_(below_ear);Height_above_ear	Average_internode_length_(whole_plant);Height_above_ear;Height_per_day_(until_flowering)	1	1	0	0	1	1	1	1	1	1	1	1	1	0	1	1	0	1	0	1	1	0	0	0	1	1	18	near-core
pan_gene_16292	pan_gene_26602	Average_internode_length_(below_ear);Height_above_ear	Anthesis-silking_interval;Height_above_ear;Nodes_per_plant;Southern_leaf_blight	1	1	0	0	1	1	0	1	1	1	0	1	1	0	1	1	1	1	1	0	0	1	0	0	0	1	16	near-core
pan_gene_16292	pan_gene_27708	Average_internode_length_(below_ear);Height_above_ear	Chlorophyll_A;Height_above_ear;Leaf_width;Photoperiod_Growing-degree_days_to_silk;Photoperiod_growing-degree_days_to_anthesis	1	0	0	0	0	1	0	0	0	1	0	0	0	0	0	0	0	0	0	0	0	0	0	0	0	0	3	dispensable
pan_gene_16292	pan_gene_30981	Average_internode_length_(below_ear);Height_above_ear	Height_above_ear	1	1	1	0	1	1	1	1	1	1	1	1	1	0	1	1	1	1	1	1	1	1	0	0	1	1	22	core
pan_gene_16292	pan_gene_32852	Average_internode_length_(below_ear);Height_above_ear	Average_internode_length_(above_ear);Height_above_ear	1	1	0	0	0	1	0	1	1	1	0	1	0	0	0	0	0	1	1	0	0	0	0	1	1	0	11	near-core
pan_gene_16292	pan_gene_3487	Average_internode_length_(below_ear);Height_above_ear	Average_internode_length_(whole_plant);Height_above_ear;Height_per_day_(until_flowering);Plant_height	1	0	0	0	0	0	1	0	0	0	0	0	0	0	0	0	0	0	0	0	0	0	0	0	1	0	3	dispensable
pan_gene_16292	pan_gene_618	Average_internode_length_(below_ear);Height_above_ear	100_Kernel_weight;Height_above_ear;Leaf_length	1	0	0	0	0	1	1	0	1	1	0	1	0	0	0	0	0	1	0	1	1	1	0	0	1	1	12	near-core
pan_gene_16292	pan_gene_9156	Average_internode_length_(below_ear);Height_above_ear	Height_above_ear	1	0	0	0	1	0	0	1	1	1	0	0	1	0	0	1	0	1	0	0	0	1	0	0	1	0	10	dispensable
pan_gene_16293	pan_gene_1962	Height_above_ear	Height_above_ear	1	0	1	0	0	0	0	1	0	0	0	1	0	1	0	0	0	0	0	0	0	0	0	1	0	1	7	dispensable
pan_gene_16293	pan_gene_22377	Height_above_ear	Days_to_anthesis;Height_above_ear	1	0	0	0	1	0	0	1	0	0	0	0	0	1	0	0	0	0	0	0	0	0	0	0	0	0	4	dispensable
pan_gene_16293	pan_gene_23828	Height_above_ear	Height_above_ear	1	1	1	1	1	1	1	1	1	1	1	1	1	1	1	1	1	1	1	1	1	1	1	1	1	1	26	core
pan_gene_16293	pan_gene_25440	Height_above_ear	Average_internode_length_(whole_plant);Ear_row_number;Height_above_ear;Leaf_width;Nodes_above_ear;Photoperiod_Growing-degree_days_to_silk	0	0	1	0	0	0	1	1	0	0	1	0	0	0	0	0	0	1	0	0	0	1	0	0	1	0	7	dispensable
pan_gene_16293	pan_gene_25464	Height_above_ear	Cob_diameter;Height_above_ear;Height_per_day_(until_flowering);Plant_height	1	1	1	1	1	1	1	1	1	1	1	1	1	1	1	1	0	1	0	1	1	1	1	1	0	1	23	core
pan_gene_16293	pan_gene_26176	Height_above_ear	Anthesis-silking_interval;Height_above_ear;Total_amino_acids	1	1	1	1	0	1	1	1	1	0	1	1	1	1	1	0	0	1	0	0	1	0	1	0	0	1	17	near-core
pan_gene_16293	pan_gene_27834	Height_above_ear	Height_above_ear;Nodes_to_ear	1	0	1	1	0	1	0	0	0	0	0	0	0	0	0	0	1	0	0	0	0	0	1	1	0	1	8	dispensable
pan_gene_16293	pan_gene_32567	Height_above_ear	Height_above_ear;Height_per_day_(until_flowering);Nodes_above_ear;Nodes_per_plant;PCA_of_metabolites:_PC2	1	0	0	0	0	0	0	0	0	0	0	0	1	0	0	0	0	0	0	0	0	0	0	0	0	0	2	dispensable
pan_gene_16294	pan_gene_19273	Height_above_ear;Nodes_per_plant	Average_internode_length_(above_ear);Average_internode_length_(whole_plant);Chlorophyll_A;Height_above_ear;Nitrate;Nodes_above_ear;PCA_of_metabolites:_PC1	1	1	0	0	0	0	0	0	0	0	1	0	0	0	1	1	1	0	1	0	0	0	0	0	0	0	7	dispensable
pan_gene_16294	pan_gene_25436	Height_above_ear;Nodes_per_plant	Average_internode_length_(below_ear);Height_above_ear	1	0	0	0	0	0	0	0	0	0	0	0	0	0	0	0	0	0	0	0	0	0	0	0	0	0	1	private
pan_gene_16294	pan_gene_27662	Height_above_ear;Nodes_per_plant	Height_above_ear;Stalk_strength	1	1	1	0	0	0	0	0	0	0	0	0	0	0	1	0	0	0	0	0	0	0	0	0	0	0	4	dispensable
pan_gene_16294	pan_gene_30945	Height_above_ear;Nodes_per_plant	Height_above_ear	1	0	0	0	0	0	0	0	0	0	0	0	0	0	1	0	0	0	0	0	0	0	0	0	0	0	2	dispensable
pan_gene_16340	pan_gene_26812	Anthesis-silking_interval;Height_above_ear;Plant_height;Ratio_of_ear_height_to_total_height	100_Kernel_weight;Height_above_ear;Photoperiod_Growing-degree_days_to_silk;Photoperiod_growing-degree_days_to_anthesis	0	0	0	0	1	0	0	0	0	0	0	0	0	0	0	0	0	0	0	0	0	0	0	0	0	0	1	private
pan_gene_16340	pan_gene_30300	Anthesis-silking_interval;Height_above_ear;Plant_height;Ratio_of_ear_height_to_total_height	Average_internode_length_(whole_plant);Height_above_ear	0	0	0	0	1	0	0	0	0	0	0	0	0	0	0	0	0	0	0	0	0	0	0	0	0	0	1	private
pan_gene_16340	pan_gene_3422	Anthesis-silking_interval;Height_above_ear;Plant_height;Ratio_of_ear_height_to_total_height	Chlorophyll_B;Height_above_ear;Height_per_day_(until_flowering)	0	0	0	0	1	0	0	0	0	0	0	0	0	0	0	0	0	0	0	0	0	0	0	0	0	0	1	private
pan_gene_16340	pan_gene_618	Anthesis-silking_interval;Height_above_ear;Plant_height;Ratio_of_ear_height_to_total_height	100_Kernel_weight;Height_above_ear;Leaf_length	0	0	0	0	1	0	0	0	0	0	0	0	0	0	0	0	0	0	0	0	0	0	0	0	0	0	1	private
pan_gene_16340	pan_gene_7481	Anthesis-silking_interval;Height_above_ear;Plant_height;Ratio_of_ear_height_to_total_height	Height_above_ear;Ratio_of_ear_height_to_total_height;Stalk_strength	0	0	0	0	1	0	0	0	0	0	0	0	0	0	0	0	0	0	0	0	0	0	0	0	0	0	1	private
pan_gene_16376	pan_gene_24097	Height_above_ear;Height_per_day_(until_flowering)	Height_above_ear	1	0	0	0	0	0	0	0	0	0	0	0	0	0	0	0	0	0	0	0	0	0	0	0	0	0	1	private
pan_gene_16376	pan_gene_30873	Height_above_ear;Height_per_day_(until_flowering)	Days_to_silk;Height_above_ear	1	0	0	0	0	1	0	0	0	1	0	0	0	0	0	0	0	0	0	1	1	0	0	0	0	0	5	dispensable
pan_gene_16497	pan_gene_20574	Days_to_anthesis;Days_to_silk;Height_above_ear;Photoperiod_growing-degree_days_to_anthesis	Height_above_ear;Southern_leaf_blight;Tassel_branch_number	1	0	0	0	0	1	0	0	0	0	0	0	0	0	0	0	0	0	0	0	0	0	0	0	0	1	3	dispensable
pan_gene_16497	pan_gene_22228	Days_to_anthesis;Days_to_silk;Height_above_ear;Photoperiod_growing-degree_days_to_anthesis	Height_above_ear	1	0	0	0	0	1	0	0	0	0	0	0	0	0	0	0	1	0	0	0	0	0	0	0	0	0	3	dispensable
pan_gene_16497	pan_gene_24747	Days_to_anthesis;Days_to_silk;Height_above_ear;Photoperiod_growing-degree_days_to_anthesis	Average_internode_length_(whole_plant);Height_above_ear;Height_per_day_(until_flowering)	1	0	0	0	0	1	0	0	0	0	1	0	0	0	0	0	0	0	0	0	0	0	0	0	0	0	3	dispensable
pan_gene_16497	pan_gene_26433	Days_to_anthesis;Days_to_silk;Height_above_ear;Photoperiod_growing-degree_days_to_anthesis	Height_above_ear;Plant_height;Tassel_length	1	0	0	0	0	0	0	0	0	0	1	0	0	0	0	1	0	1	0	0	0	0	0	0	0	0	4	dispensable
pan_gene_16497	pan_gene_26812	Days_to_anthesis;Days_to_silk;Height_above_ear;Photoperiod_growing-degree_days_to_anthesis	100_Kernel_weight;Height_above_ear;Photoperiod_Growing-degree_days_to_silk;Photoperiod_growing-degree_days_to_anthesis	1	0	0	0	0	1	0	0	0	1	1	1	1	0	0	1	1	0	0	0	0	0	0	0	0	1	9	dispensable
pan_gene_16497	pan_gene_28047	Days_to_anthesis;Days_to_silk;Height_above_ear;Photoperiod_growing-degree_days_to_anthesis	Height_above_ear;Tassel_branch_number	1	0	0	0	0	0	0	0	0	1	0	0	1	0	0	0	1	0	0	0	0	0	0	0	0	0	4	dispensable
pan_gene_16497	pan_gene_28356	Days_to_anthesis;Days_to_silk;Height_above_ear;Photoperiod_growing-degree_days_to_anthesis	Height_above_ear;Ratio_of_ear_height_to_total_height	1	0	0	0	0	1	0	0	0	0	0	0	0	0	0	0	0	0	0	0	0	0	0	0	0	0	2	dispensable
pan_gene_16497	pan_gene_30300	Days_to_anthesis;Days_to_silk;Height_above_ear;Photoperiod_growing-degree_days_to_anthesis	Average_internode_length_(whole_plant);Height_above_ear	1	0	0	0	0	1	0	0	0	0	1	0	0	0	0	1	0	0	0	0	0	0	0	0	0	0	4	dispensable
pan_gene_16497	pan_gene_3422	Days_to_anthesis;Days_to_silk;Height_above_ear;Photoperiod_growing-degree_days_to_anthesis	Chlorophyll_B;Height_above_ear;Height_per_day_(until_flowering)	1	0	0	0	0	0	0	0	0	0	1	0	1	0	0	1	0	1	0	0	0	0	0	0	0	0	5	dispensable
pan_gene_16497	pan_gene_618	Days_to_anthesis;Days_to_silk;Height_above_ear;Photoperiod_growing-degree_days_to_anthesis	100_Kernel_weight;Height_above_ear;Leaf_length	1	0	0	0	0	1	0	0	0	0	0	0	0	0	0	0	0	0	0	0	0	0	0	0	0	0	2	dispensable
pan_gene_16497	pan_gene_66772	Days_to_anthesis;Days_to_silk;Height_above_ear;Photoperiod_growing-degree_days_to_anthesis	Glucose;Height_above_ear;Height_per_day_(until_flowering)	1	0	0	0	0	0	0	0	0	0	0	0	0	0	0	0	0	0	0	0	0	0	0	0	0	0	1	private
pan_gene_16497	pan_gene_7481	Days_to_anthesis;Days_to_silk;Height_above_ear;Photoperiod_growing-degree_days_to_anthesis	Height_above_ear;Ratio_of_ear_height_to_total_height;Stalk_strength	1	0	0	0	0	0	0	0	0	0	0	0	0	0	0	1	0	0	0	0	0	0	0	0	0	0	2	dispensable
pan_gene_16497	pan_gene_7992	Days_to_anthesis;Days_to_silk;Height_above_ear;Photoperiod_growing-degree_days_to_anthesis	Height_above_ear;Ratio_of_ear_height_to_total_height	1	0	0	0	0	0	0	0	0	0	0	1	0	0	0	0	0	1	0	0	0	0	0	0	0	1	4	dispensable
pan_gene_16497	pan_gene_8995	Days_to_anthesis;Days_to_silk;Height_above_ear;Photoperiod_growing-degree_days_to_anthesis	Height_above_ear	1	0	0	0	0	1	0	0	0	0	1	0	0	0	0	0	0	0	0	0	0	0	0	0	0	0	3	dispensable
pan_gene_1748	pan_gene_19271	Height_above_ear;Starch	Height_above_ear;Ratio_of_ear_height_to_total_height	1	1	1	0	0	0	1	0	0	1	1	1	0	0	1	0	0	1	1	0	1	1	1	0	1	0	14	near-core
pan_gene_17741	pan_gene_2347	Height_above_ear	Glutamate;Height_above_ear	0	1	0	1	0	0	0	0	0	0	1	1	0	0	0	0	1	0	0	0	0	0	0	0	0	0	5	dispensable
pan_gene_18267	pan_gene_27671	Height_above_ear;Nodes_above_ear	Days_to_silk;Height_above_ear;Leaf_width	1	0	1	0	0	1	0	0	0	0	0	0	0	0	1	0	0	0	0	0	0	0	0	0	0	0	4	dispensable
pan_gene_18517	pan_gene_2382	Height_above_ear	Height_above_ear;Height_per_day_(until_flowering)	1	0	0	0	0	0	0	0	0	0	0	0	0	0	0	0	0	0	0	0	0	0	0	0	0	0	1	private
pan_gene_18517	pan_gene_8142	Height_above_ear	Height_above_ear	1	0	0	0	0	0	0	0	0	0	0	0	0	0	0	0	0	0	0	0	0	0	0	0	0	0	1	private
pan_gene_18572	pan_gene_24050	Height_above_ear	Height_above_ear	1	0	0	0	0	0	0	0	0	0	0	0	0	0	0	0	0	0	0	0	0	0	0	0	0	0	1	private
pan_gene_18572	pan_gene_26964	Height_above_ear	Height_above_ear;Leaf_length	1	0	0	0	0	0	0	0	0	0	0	0	0	0	0	0	0	0	0	0	0	0	0	0	0	0	1	private
pan_gene_18572	pan_gene_30060	Height_above_ear	Boxcox-transformed_leaf_angle;Cob_diameter;Height_above_ear	1	0	0	0	0	0	0	0	0	0	0	0	0	0	0	0	0	0	0	0	0	0	0	0	0	0	1	private
pan_gene_18572	pan_gene_30883	Height_above_ear	Height_above_ear	1	0	0	0	0	0	0	0	0	0	0	0	0	0	0	0	0	0	0	0	0	0	0	0	0	0	1	private
pan_gene_18572	pan_gene_7959	Height_above_ear	Height_above_ear	1	0	0	0	0	0	0	0	0	0	0	0	0	0	0	0	0	0	0	0	0	0	0	0	0	0	1	private
pan_gene_19119	pan_gene_23619	Boxcox-transformed_leaf_angle;Ear_height;Height_above_ear	Height_above_ear;Northern_Leaf_Blight	0	0	0	1	0	0	0	0	0	0	0	0	0	0	0	0	0	0	0	0	0	0	0	0	0	0	1	private
pan_gene_19120	pan_gene_25440	Boxcox-transformed_leaf_angle;Ear_height;Height_above_ear	Average_internode_length_(whole_plant);Ear_row_number;Height_above_ear;Leaf_width;Nodes_above_ear;Photoperiod_Growing-degree_days_to_silk	0	0	0	0	0	0	0	1	0	0	0	0	0	0	0	0	0	0	0	0	0	0	0	0	0	0	1	private
pan_gene_19271	pan_gene_42468	Height_above_ear;Ratio_of_ear_height_to_total_height	Boxcox-transformed_leaf_angle;Height_above_ear;Starch;Total_amino_acids	1	0	0	0	0	0	0	0	0	0	0	0	0	0	0	0	0	0	0	0	0	0	0	0	1	0	2	dispensable
pan_gene_19273	pan_gene_19359	Average_internode_length_(above_ear);Average_internode_length_(whole_plant);Chlorophyll_A;Height_above_ear;Nitrate;Nodes_above_ear;PCA_of_metabolites:_PC1	Fructose;Height_above_ear;Nitrate	1	0	1	0	0	0	1	1	1	1	1	0	0	0	1	0	0	0	1	1	0	0	1	1	0	1	13	near-core
pan_gene_19273	pan_gene_21560	Average_internode_length_(above_ear);Average_internode_length_(whole_plant);Chlorophyll_A;Height_above_ear;Nitrate;Nodes_above_ear;PCA_of_metabolites:_PC1	Height_above_ear;Height_per_day_(until_flowering);Plant_height	1	1	0	1	0	0	1	0	0	1	0	0	0	0	1	0	0	0	1	1	0	1	0	1	1	1	12	near-core
pan_gene_19273	pan_gene_27662	Average_internode_length_(above_ear);Average_internode_length_(whole_plant);Chlorophyll_A;Height_above_ear;Nitrate;Nodes_above_ear;PCA_of_metabolites:_PC1	Height_above_ear;Stalk_strength	1	1	0	0	0	1	0	0	1	1	0	0	0	0	1	0	0	0	1	0	0	0	1	1	0	1	10	dispensable
pan_gene_19273	pan_gene_30945	Average_internode_length_(above_ear);Average_internode_length_(whole_plant);Chlorophyll_A;Height_above_ear;Nitrate;Nodes_above_ear;PCA_of_metabolites:_PC1	Height_above_ear	1	0	1	0	0	1	0	1	1	1	1	0	0	0	1	0	0	0	0	1	0	0	0	0	0	1	10	dispensable
pan_gene_19273	pan_gene_9699	Average_internode_length_(above_ear);Average_internode_length_(whole_plant);Chlorophyll_A;Height_above_ear;Nitrate;Nodes_above_ear;PCA_of_metabolites:_PC1	Average_internode_length_(above_ear);Height_above_ear	1	1	1	0	0	1	0	0	0	1	1	0	0	0	0	0	0	0	0	0	0	0	0	0	0	0	6	dispensable
pan_gene_19359	pan_gene_21560	Fructose;Height_above_ear;Nitrate	Height_above_ear;Height_per_day_(until_flowering);Plant_height	1	1	1	1	1	1	1	1	1	1	1	1	0	1	1	0	1	1	1	1	1	1	1	0	0	1	22	core
pan_gene_19359	pan_gene_27662	Fructose;Height_above_ear;Nitrate	Height_above_ear;Stalk_strength	1	1	0	0	1	1	0	0	0	1	0	1	0	1	1	1	0	0	1	0	0	1	1	1	1	0	14	near-core
pan_gene_19359	pan_gene_30945	Fructose;Height_above_ear;Nitrate	Height_above_ear	1	1	1	1	1	0	1	0	1	1	1	1	0	1	1	1	1	0	1	1	1	1	0	1	1	1	21	core
pan_gene_19359	pan_gene_9699	Fructose;Height_above_ear;Nitrate	Average_internode_length_(above_ear);Height_above_ear	1	1	1	0	1	1	0	0	0	1	1	1	0	1	1	0	1	0	0	0	0	0	0	0	0	0	11	near-core
pan_gene_1962	pan_gene_22377	Height_above_ear	Days_to_anthesis;Height_above_ear	1	0	0	0	0	0	0	0	0	0	0	0	0	0	0	0	0	0	0	0	0	0	0	0	0	0	1	private
pan_gene_1962	pan_gene_32567	Height_above_ear	Height_above_ear;Height_per_day_(until_flowering);Nodes_above_ear;Nodes_per_plant;PCA_of_metabolites:_PC2	1	0	0	0	0	0	0	0	0	0	0	1	0	0	0	0	0	0	0	0	0	0	0	0	0	0	2	dispensable
pan_gene_19972	pan_gene_2435	Average_internode_length_(whole_plant);Cob_diameter;Height_above_ear;Leaf_length;Plant_height	Height_above_ear	1	0	0	0	0	0	0	0	0	0	0	0	0	0	0	0	0	0	0	0	0	0	0	0	0	0	1	private
pan_gene_20574	pan_gene_26812	Height_above_ear;Southern_leaf_blight;Tassel_branch_number	100_Kernel_weight;Height_above_ear;Photoperiod_Growing-degree_days_to_silk;Photoperiod_growing-degree_days_to_anthesis	1	0	0	0	0	1	0	0	1	0	0	0	1	0	1	0	0	0	0	0	0	1	1	0	1	0	8	dispensable
pan_gene_20574	pan_gene_30300	Height_above_ear;Southern_leaf_blight;Tassel_branch_number	Average_internode_length_(whole_plant);Height_above_ear	1	1	1	1	1	1	1	1	1	1	1	1	1	1	1	1	1	1	1	1	1	0	1	1	1	1	25	core
pan_gene_20574	pan_gene_30981	Height_above_ear;Southern_leaf_blight;Tassel_branch_number	Height_above_ear	1	0	1	1	1	1	1	1	1	1	1	1	1	0	1	1	0	0	0	1	1	0	0	0	1	1	18	near-core
pan_gene_20574	pan_gene_618	Height_above_ear;Southern_leaf_blight;Tassel_branch_number	100_Kernel_weight;Height_above_ear;Leaf_length	1	1	1	1	1	1	1	1	1	1	1	1	1	1	0	1	0	1	1	1	1	0	1	1	1	1	23	core
pan_gene_20574	pan_gene_7481	Height_above_ear;Southern_leaf_blight;Tassel_branch_number	Height_above_ear;Ratio_of_ear_height_to_total_height;Stalk_strength	1	0	0	1	0	0	0	0	0	0	0	0	0	0	0	1	0	1	0	0	0	0	0	0	0	0	4	dispensable
pan_gene_20624	pan_gene_26184	Boxcox-transformed_leaf_angle;Height_above_ear	Height_above_ear	0	0	0	0	0	0	0	0	0	0	0	0	0	0	0	0	0	0	0	0	0	1	0	0	0	0	1	private
pan_gene_20624	pan_gene_26964	Boxcox-transformed_leaf_angle;Height_above_ear	Height_above_ear;Leaf_length	0	0	0	0	0	1	0	0	0	0	0	0	0	0	0	0	0	0	1	0	0	0	0	0	1	0	3	dispensable
pan_gene_20624	pan_gene_30060	Boxcox-transformed_leaf_angle;Height_above_ear	Boxcox-transformed_leaf_angle;Cob_diameter;Height_above_ear	0	0	0	0	0	0	0	0	0	0	0	0	0	0	0	0	0	0	1	0	0	1	0	0	0	0	2	dispensable
pan_gene_20624	pan_gene_7959	Boxcox-transformed_leaf_angle;Height_above_ear	Height_above_ear	0	0	0	0	0	0	0	1	0	0	0	0	0	1	0	0	0	0	1	0	0	0	0	0	0	0	3	dispensable
pan_gene_20687	pan_gene_21080	Height_above_ear;Height_per_day_(until_flowering)	Height_above_ear	1	0	1	0	0	0	0	0	0	0	0	0	0	0	0	0	0	0	0	1	1	0	0	0	0	1	5	dispensable
pan_gene_21080	pan_gene_30351	Height_above_ear	Height_above_ear	1	0	0	0	0	1	0	0	1	0	1	0	1	0	0	0	0	0	0	0	1	0	0	1	0	0	7	dispensable
pan_gene_21560	pan_gene_27671	Height_above_ear;Height_per_day_(until_flowering);Plant_height	Days_to_silk;Height_above_ear;Leaf_width	1	1	1	1	1	1	1	1	1	1	1	1	1	1	0	1	1	1	1	1	1	1	1	1	0	1	24	core
pan_gene_21560	pan_gene_7480	Height_above_ear;Height_per_day_(until_flowering);Plant_height	Height_above_ear;Ratio_of_ear_height_to_total_height	1	0	0	1	0	1	0	1	0	0	1	0	1	1	0	0	1	1	1	1	1	1	1	0	0	1	15	near-core
pan_gene_21560	pan_gene_9699	Height_above_ear;Height_per_day_(until_flowering);Plant_height	Average_internode_length_(above_ear);Height_above_ear	1	1	1	0	1	1	0	0	0	1	0	1	0	1	1	0	1	0	0	0	0	0	0	0	0	0	10	dispensable
pan_gene_21869	pan_gene_2575	Height_above_ear;Leaf_length	Height_above_ear;Height_per_day_(until_flowering);Nodes_to_ear	1	1	1	1	0	0	1	0	0	1	1	1	1	0	0	0	1	1	1	0	1	1	1	0	0	1	16	near-core
pan_gene_21869	pan_gene_26433	Height_above_ear;Leaf_length	Height_above_ear;Plant_height;Tassel_length	1	1	0	1	1	1	1	0	0	1	1	1	0	1	1	1	1	1	1	1	1	1	1	0	1	1	21	core
pan_gene_21869	pan_gene_26602	Height_above_ear;Leaf_length	Anthesis-silking_interval;Height_above_ear;Nodes_per_plant;Southern_leaf_blight	1	1	0	1	1	0	0	1	0	0	0	0	1	1	0	0	0	1	1	0	0	1	1	0	0	1	12	near-core
pan_gene_21869	pan_gene_30058	Height_above_ear;Leaf_length	Cob_diameter;Height_above_ear	1	1	0	1	0	1	1	0	0	0	1	1	0	1	1	1	1	1	1	1	1	1	1	1	1	1	20	core
pan_gene_21869	pan_gene_3422	Height_above_ear;Leaf_length	Chlorophyll_B;Height_above_ear;Height_per_day_(until_flowering)	1	0	1	1	1	0	0	0	0	0	1	1	1	1	1	1	1	1	1	1	1	1	0	0	1	1	18	near-core
pan_gene_21869	pan_gene_3487	Height_above_ear;Leaf_length	Average_internode_length_(whole_plant);Height_above_ear;Height_per_day_(until_flowering);Plant_height	1	0	0	0	0	0	1	0	0	0	0	0	0	0	0	0	0	0	0	0	0	0	1	0	1	0	4	dispensable
pan_gene_21869	pan_gene_4157	Height_above_ear;Leaf_length	Height_above_ear	1	0	0	0	1	1	1	0	0	0	1	1	0	0	1	0	0	0	0	0	1	0	1	1	0	0	10	dispensable
pan_gene_21918	pan_gene_5061	Ear_height;Height_above_ear;Plant_height	Average_internode_length_(above_ear);Ear_height;Height_above_ear;Northern_Leaf_Blight;Plant_height;Tassel_branch_number	1	0	1	0	0	0	1	1	1	1	1	0	0	0	0	1	0	0	0	0	0	0	1	1	0	0	10	dispensable
pan_gene_22228	pan_gene_24097	Height_above_ear	Height_above_ear	1	0	0	1	1	0	0	1	1	0	0	0	0	1	0	0	0	1	0	0	0	0	0	0	0	0	7	dispensable
pan_gene_22228	pan_gene_24747	Height_above_ear	Average_internode_length_(whole_plant);Height_above_ear;Height_per_day_(until_flowering)	1	0	0	0	1	1	0	0	0	1	0	0	1	1	0	0	0	0	0	0	0	0	1	0	0	0	7	dispensable
pan_gene_22228	pan_gene_26391	Height_above_ear	Height_above_ear	1	0	0	0	0	0	0	0	0	1	0	0	1	1	1	0	0	0	1	0	0	0	0	0	0	0	6	dispensable
pan_gene_22228	pan_gene_26812	Height_above_ear	100_Kernel_weight;Height_above_ear;Photoperiod_Growing-degree_days_to_silk;Photoperiod_growing-degree_days_to_anthesis	1	0	0	1	0	1	0	0	1	0	0	0	0	0	0	1	1	0	0	0	0	0	1	0	0	0	7	dispensable
pan_gene_22228	pan_gene_28047	Height_above_ear	Height_above_ear;Tassel_branch_number	1	0	0	0	0	0	0	0	1	0	0	0	0	1	0	0	0	0	1	0	0	0	0	0	0	0	4	dispensable
pan_gene_22228	pan_gene_28356	Height_above_ear	Height_above_ear;Ratio_of_ear_height_to_total_height	1	0	0	0	0	1	0	0	0	0	0	0	0	0	0	0	0	1	0	0	0	0	0	0	0	0	3	dispensable
pan_gene_22228	pan_gene_30300	Height_above_ear	Average_internode_length_(whole_plant);Height_above_ear	1	1	0	1	1	1	1	0	1	1	1	1	1	1	0	1	1	1	1	0	0	1	1	0	0	0	18	near-core
pan_gene_22228	pan_gene_618	Height_above_ear	100_Kernel_weight;Height_above_ear;Leaf_length	1	1	0	1	1	1	1	1	1	1	1	1	1	1	0	1	1	1	1	0	0	1	1	0	0	0	19	near-core
pan_gene_22228	pan_gene_66772	Height_above_ear	Glucose;Height_above_ear;Height_per_day_(until_flowering)	1	0	0	0	0	0	0	0	0	0	0	0	0	0	0	0	0	0	0	0	0	0	0	0	0	0	1	private
pan_gene_22228	pan_gene_7481	Height_above_ear	Height_above_ear;Ratio_of_ear_height_to_total_height;Stalk_strength	1	0	0	1	0	0	0	0	0	0	0	0	0	0	0	1	0	1	0	0	0	0	0	0	0	0	4	dispensable
pan_gene_22228	pan_gene_7992	Height_above_ear	Height_above_ear;Ratio_of_ear_height_to_total_height	1	0	0	0	0	0	0	0	0	0	0	1	0	0	0	0	0	0	0	0	0	0	0	0	0	0	2	dispensable
pan_gene_22232	pan_gene_2575	Height_above_ear	Height_above_ear;Height_per_day_(until_flowering);Nodes_to_ear	1	0	0	1	0	0	1	0	0	0	0	0	0	1	0	0	0	1	1	0	0	0	0	0	0	1	7	dispensable
pan_gene_22232	pan_gene_30058	Height_above_ear	Cob_diameter;Height_above_ear	1	0	0	0	0	0	0	0	0	0	0	0	0	0	0	0	0	0	0	0	0	0	0	0	1	0	2	dispensable
pan_gene_22232	pan_gene_5047	Height_above_ear	Average_internode_length_(above_ear);Height_above_ear;Height_per_day_(until_flowering);Plant_height	1	0	0	1	1	0	0	0	0	1	0	0	0	0	0	0	0	0	0	0	0	0	1	0	0	0	5	dispensable
pan_gene_22232	pan_gene_8989	Height_above_ear	Height_above_ear;Plant_height	1	0	0	0	0	0	0	0	0	1	0	0	0	0	0	0	0	1	0	0	0	0	1	0	0	1	5	dispensable
pan_gene_22233	pan_gene_22614	Height_above_ear	Height_above_ear	1	1	1	1	0	0	0	1	0	0	1	0	0	0	0	0	0	1	0	0	1	0	0	0	0	0	8	dispensable
pan_gene_22233	pan_gene_28353	Height_above_ear	Height_above_ear;Tassel_length	0	1	0	1	0	0	0	0	0	0	1	0	0	0	0	1	0	0	0	0	0	0	0	0	0	0	4	dispensable
pan_gene_22256	pan_gene_29471	Anthesis-silking_interval;Average_internode_length_(above_ear);Height_above_ear;Tassel_branch_number	Height_above_ear	0	0	0	0	0	0	0	1	0	0	0	0	0	1	0	0	0	0	0	0	0	0	0	0	0	0	2	dispensable
pan_gene_22377	pan_gene_25464	Days_to_anthesis;Height_above_ear	Cob_diameter;Height_above_ear;Height_per_day_(until_flowering);Plant_height	1	0	0	0	1	0	0	1	0	0	0	0	0	0	0	0	0	0	0	0	0	0	0	0	1	0	4	dispensable
pan_gene_22377	pan_gene_27834	Days_to_anthesis;Height_above_ear	Height_above_ear;Nodes_to_ear	1	0	0	0	0	0	0	0	0	0	0	0	0	0	0	0	0	0	0	0	0	0	0	0	0	0	1	private
pan_gene_22377	pan_gene_32567	Days_to_anthesis;Height_above_ear	Height_above_ear;Height_per_day_(until_flowering);Nodes_above_ear;Nodes_per_plant;PCA_of_metabolites:_PC2	1	0	0	0	0	0	0	0	0	0	0	0	0	0	0	0	0	0	0	0	0	0	0	0	0	0	1	private
pan_gene_22377	pan_gene_570	Days_to_anthesis;Height_above_ear	Average_internode_length_(above_ear);Days_to_silk;Ear_height;Height_above_ear;Plant_height	1	0	0	0	0	0	0	0	0	0	0	0	0	0	0	0	0	0	0	0	0	0	0	0	0	0	1	private
pan_gene_22614	pan_gene_26391	Height_above_ear	Height_above_ear	1	0	0	0	0	0	0	0	1	0	0	0	1	0	0	0	0	0	1	1	1	0	0	0	1	0	7	dispensable
pan_gene_22614	pan_gene_26812	Height_above_ear	100_Kernel_weight;Height_above_ear;Photoperiod_Growing-degree_days_to_silk;Photoperiod_growing-degree_days_to_anthesis	1	0	0	0	0	1	0	0	0	0	1	0	0	0	1	0	0	0	0	0	0	0	1	0	0	0	5	dispensable
pan_gene_22614	pan_gene_27708	Height_above_ear	Chlorophyll_A;Height_above_ear;Leaf_width;Photoperiod_Growing-degree_days_to_silk;Photoperiod_growing-degree_days_to_anthesis	1	0	0	0	0	1	0	0	0	0	1	1	0	0	0	0	0	0	0	0	0	0	0	0	0	0	4	dispensable
pan_gene_22614	pan_gene_28353	Height_above_ear	Height_above_ear;Tassel_length	0	1	1	1	0	0	1	1	0	0	0	0	0	0	0	1	0	1	0	0	1	0	0	0	0	1	9	dispensable
pan_gene_22614	pan_gene_28356	Height_above_ear	Height_above_ear;Ratio_of_ear_height_to_total_height	1	0	0	0	0	1	1	0	0	0	0	0	0	0	1	0	0	1	0	0	0	0	0	0	0	0	5	dispensable
pan_gene_22614	pan_gene_29885	Height_above_ear	Days_to_silk;Height_above_ear;Southern_leaf_blight	0	0	0	0	0	0	0	0	0	0	0	0	0	0	0	0	0	1	0	0	1	0	0	0	0	0	2	dispensable
pan_gene_22614	pan_gene_30873	Height_above_ear	Days_to_silk;Height_above_ear	1	0	1	1	0	1	1	0	1	0	1	1	1	0	1	0	0	1	1	1	1	1	0	1	0	0	16	near-core
pan_gene_22614	pan_gene_32852	Height_above_ear	Average_internode_length_(above_ear);Height_above_ear	1	1	1	1	1	1	1	1	1	1	1	0	0	0	0	0	1	1	0	1	0	0	1	0	0	1	16	near-core
pan_gene_22614	pan_gene_618	Height_above_ear	100_Kernel_weight;Height_above_ear;Leaf_length	1	0	1	1	0	1	1	0	1	0	1	1	0	1	0	0	1	1	1	0	1	1	1	1	1	1	18	near-core
pan_gene_22614	pan_gene_9156	Height_above_ear	Height_above_ear	1	0	1	0	1	0	0	1	1	1	1	0	1	1	1	1	1	1	1	0	1	1	0	0	1	0	17	near-core
pan_gene_22807	pan_gene_22878	Height_above_ear;Height_per_day_(until_flowering);Plant_height	Height_above_ear;Nodes_to_ear	1	0	1	0	0	0	0	0	0	1	0	1	0	0	0	0	0	0	0	0	0	0	0	0	0	0	4	dispensable
pan_gene_22807	pan_gene_2573	Height_above_ear;Height_per_day_(until_flowering);Plant_height	Height_above_ear;Height_per_day_(until_flowering);Nodes_per_plant;Northern_Leaf_Blight;Plant_height	1	1	1	1	0	0	0	1	0	0	1	1	1	1	0	1	0	0	0	1	1	0	0	1	0	1	14	near-core
pan_gene_22837	pan_gene_27682	Fructose;Height_above_ear;Starch	Average_internode_length_(below_ear);Height_above_ear	0	0	1	0	1	0	0	0	0	1	0	0	0	0	0	0	0	0	0	0	0	0	0	0	0	0	3	dispensable
pan_gene_22837	pan_gene_3482	Fructose;Height_above_ear;Starch	Average_internode_length_(above_ear);Average_internode_length_(whole_plant);Height_above_ear;Plant_height	0	0	1	0	1	0	0	0	0	1	0	0	0	0	0	0	0	0	0	0	0	0	0	1	1	0	5	dispensable
pan_gene_22837	pan_gene_8839	Fructose;Height_above_ear;Starch	Anthesis-silking_interval;Height_above_ear	0	0	1	0	1	1	0	0	0	1	0	0	0	0	0	0	0	0	0	0	0	0	0	0	1	0	5	dispensable
pan_gene_22837	pan_gene_9035	Fructose;Height_above_ear;Starch	Height_above_ear;Photoperiod_growing-degree_days_to_anthesis	0	0	1	0	0	0	0	0	0	1	0	0	0	0	0	0	0	0	0	0	0	0	0	1	1	0	4	dispensable
pan_gene_22838	pan_gene_30323	Height_above_ear	Average_internode_length_(whole_plant);Height_above_ear;Leaf_width;Plant_height	1	0	0	0	0	0	0	0	0	0	0	0	0	0	0	0	0	0	0	0	0	0	0	0	0	0	1	private
pan_gene_22838	pan_gene_9116	Height_above_ear	Anthesis-silking_interval;Days_to_silk;Height_above_ear;Leaf_width;Nodes_to_ear	1	0	0	0	0	0	0	0	0	0	0	0	0	0	0	0	0	0	0	0	0	0	0	0	0	0	1	private
pan_gene_22882	pan_gene_5061	Height_above_ear;Starch	Average_internode_length_(above_ear);Ear_height;Height_above_ear;Northern_Leaf_Blight;Plant_height;Tassel_branch_number	1	0	1	0	0	0	0	1	0	1	0	0	0	0	0	0	0	0	0	0	0	0	0	0	0	0	4	dispensable
pan_gene_2382	pan_gene_8142	Height_above_ear;Height_per_day_(until_flowering)	Height_above_ear	1	0	0	0	0	0	0	0	0	0	0	0	0	0	0	0	0	0	0	0	0	0	0	0	0	0	1	private
pan_gene_23828	pan_gene_25464	Height_above_ear	Cob_diameter;Height_above_ear;Height_per_day_(until_flowering);Plant_height	1	1	1	1	1	1	1	1	1	0	1	1	1	1	0	1	0	1	1	1	0	1	1	1	1	1	22	core
pan_gene_23828	pan_gene_27834	Height_above_ear	Height_above_ear;Nodes_to_ear	1	1	0	1	0	1	0	0	1	0	0	1	0	1	0	0	0	0	0	0	0	0	0	0	0	1	8	dispensable
pan_gene_23828	pan_gene_32567	Height_above_ear	Height_above_ear;Height_per_day_(until_flowering);Nodes_above_ear;Nodes_per_plant;PCA_of_metabolites:_PC2	1	0	0	0	0	0	0	0	0	0	0	1	0	0	0	0	0	0	0	0	0	0	0	0	0	1	3	dispensable
pan_gene_23851	pan_gene_3476	Height_above_ear;Height_per_day_(until_flowering)	Height_above_ear	1	0	0	0	0	0	0	0	0	1	0	0	0	0	1	0	0	0	0	0	0	0	0	0	1	0	4	dispensable
pan_gene_23859	pan_gene_2708	Average_internode_length_(above_ear);Height_above_ear	Height_above_ear	1	0	0	0	0	0	1	0	1	0	1	0	1	0	0	0	1	1	0	0	1	0	0	0	1	1	10	dispensable
pan_gene_23859	pan_gene_305	Average_internode_length_(above_ear);Height_above_ear	Ear_height;Height_above_ear;Height_per_day_(until_flowering);Plant_height	1	0	0	0	0	0	1	0	0	1	1	1	1	1	1	1	1	1	0	1	1	1	0	0	1	1	16	near-core
pan_gene_23859	pan_gene_9075	Average_internode_length_(above_ear);Height_above_ear	Height_above_ear	1	0	1	0	0	1	0	0	1	0	0	1	0	0	0	1	1	1	1	1	1	0	1	0	1	0	13	near-core
pan_gene_24050	pan_gene_26964	Height_above_ear	Height_above_ear;Leaf_length	1	0	0	0	0	0	0	0	0	0	1	0	0	0	0	0	0	0	0	0	0	0	0	0	0	0	2	dispensable
pan_gene_24050	pan_gene_30060	Height_above_ear	Boxcox-transformed_leaf_angle;Cob_diameter;Height_above_ear	1	0	0	0	0	0	0	0	0	0	1	0	0	0	0	0	0	0	0	0	0	0	0	0	0	0	2	dispensable
pan_gene_24050	pan_gene_30883	Height_above_ear	Height_above_ear	1	0	0	0	0	0	0	0	0	0	0	0	0	0	0	0	0	0	0	0	0	0	0	0	0	0	1	private
pan_gene_24050	pan_gene_7959	Height_above_ear	Height_above_ear	1	0	0	0	0	0	0	0	0	0	1	0	0	0	0	0	0	0	0	0	0	0	0	0	0	0	2	dispensable
pan_gene_24060	pan_gene_458	Height_above_ear	Average_internode_length_(above_ear);Height_above_ear;Tassel_length	1	0	0	0	0	1	0	0	0	0	0	0	0	0	0	0	0	0	0	0	0	0	0	0	0	0	2	dispensable
pan_gene_24062	pan_gene_26184	Height_above_ear	Height_above_ear	1	0	0	0	0	0	1	0	0	0	0	1	1	0	1	1	1	0	0	0	1	0	0	0	0	1	9	dispensable
pan_gene_24062	pan_gene_26964	Height_above_ear	Height_above_ear;Leaf_length	1	0	0	0	0	0	0	0	0	0	0	0	0	0	0	1	0	0	0	0	0	1	0	0	0	0	3	dispensable
pan_gene_24062	pan_gene_30883	Height_above_ear	Height_above_ear	1	0	0	0	0	0	0	0	0	0	0	1	0	0	1	1	0	0	0	0	1	0	0	0	0	1	6	dispensable
pan_gene_24062	pan_gene_7959	Height_above_ear	Height_above_ear	1	0	1	0	0	0	0	0	0	0	0	0	0	0	1	1	1	0	1	1	0	0	0	0	0	1	8	dispensable
pan_gene_24072	pan_gene_26184	Height_above_ear	Height_above_ear	0	0	0	0	0	0	0	1	0	0	0	0	0	0	0	0	0	0	0	0	0	0	0	1	0	0	2	dispensable
pan_gene_24072	pan_gene_26964	Height_above_ear	Height_above_ear;Leaf_length	0	0	0	0	0	0	0	0	1	0	0	0	0	0	0	0	0	0	0	0	0	0	0	1	0	0	2	dispensable
pan_gene_24072	pan_gene_27662	Height_above_ear	Height_above_ear;Stalk_strength	0	0	0	1	0	0	0	0	1	0	0	0	0	0	0	0	0	0	0	0	0	0	0	0	0	0	2	dispensable
pan_gene_24072	pan_gene_30060	Height_above_ear	Boxcox-transformed_leaf_angle;Cob_diameter;Height_above_ear	0	0	0	1	0	0	0	1	1	0	0	0	0	0	0	0	0	0	0	0	0	0	0	1	0	0	4	dispensable
pan_gene_24072	pan_gene_30883	Height_above_ear	Height_above_ear	0	0	0	1	0	0	0	0	0	0	0	0	0	0	0	0	0	0	0	0	0	0	0	0	0	0	1	private
pan_gene_24072	pan_gene_7959	Height_above_ear	Height_above_ear	0	0	0	0	0	0	0	1	0	0	0	0	0	0	0	0	0	0	0	0	0	0	0	1	0	0	2	dispensable
pan_gene_24097	pan_gene_26391	Height_above_ear	Height_above_ear	1	0	0	0	1	0	0	0	1	0	0	0	0	1	0	0	0	0	0	0	1	0	0	0	0	1	6	dispensable
pan_gene_24097	pan_gene_26812	Height_above_ear	100_Kernel_weight;Height_above_ear;Photoperiod_Growing-degree_days_to_silk;Photoperiod_growing-degree_days_to_anthesis	1	0	0	0	1	0	1	0	1	0	0	0	1	1	1	0	0	0	0	1	0	1	1	0	1	1	12	near-core
pan_gene_24097	pan_gene_30300	Height_above_ear	Average_internode_length_(whole_plant);Height_above_ear	1	1	1	1	1	0	1	1	1	0	1	1	1	1	1	0	0	1	1	1	1	0	1	1	1	1	21	core
pan_gene_24097	pan_gene_30873	Height_above_ear	Days_to_silk;Height_above_ear	1	1	0	1	0	1	1	1	1	0	1	1	0	0	1	0	0	1	1	1	1	0	0	0	1	1	16	near-core
pan_gene_24161	pan_gene_30981	Height_above_ear;Height_per_day_(until_flowering)	Height_above_ear	1	0	0	0	1	0	0	0	0	1	0	0	0	0	1	0	0	0	0	0	0	0	0	0	1	0	5	dispensable
pan_gene_24161	pan_gene_9036	Height_above_ear;Height_per_day_(until_flowering)	100_Kernel_weight;Average_internode_length_(whole_plant);Height_above_ear;Height_per_day_(until_flowering);Plant_height	1	0	0	0	0	0	0	0	0	0	0	1	0	0	1	0	0	0	1	0	0	1	1	1	0	1	8	dispensable
pan_gene_24747	pan_gene_27708	Average_internode_length_(whole_plant);Height_above_ear;Height_per_day_(until_flowering)	Chlorophyll_A;Height_above_ear;Leaf_width;Photoperiod_Growing-degree_days_to_silk;Photoperiod_growing-degree_days_to_anthesis	1	0	0	0	0	1	0	0	0	1	1	0	0	0	0	0	0	0	0	0	0	0	0	0	0	0	4	dispensable
pan_gene_24747	pan_gene_28047	Average_internode_length_(whole_plant);Height_above_ear;Height_per_day_(until_flowering)	Height_above_ear;Tassel_branch_number	1	0	0	0	0	0	0	0	1	0	0	0	0	1	0	0	0	0	0	0	0	0	0	0	0	0	3	dispensable
pan_gene_24747	pan_gene_30300	Average_internode_length_(whole_plant);Height_above_ear;Height_per_day_(until_flowering)	Average_internode_length_(whole_plant);Height_above_ear	1	0	1	0	1	1	1	0	1	1	1	1	0	1	0	0	1	0	0	0	0	0	0	0	1	0	12	near-core
pan_gene_24747	pan_gene_30981	Average_internode_length_(whole_plant);Height_above_ear;Height_per_day_(until_flowering)	Height_above_ear	1	1	1	1	1	1	1	1	1	1	1	1	1	1	1	1	0	1	1	0	1	1	0	1	1	1	23	core
pan_gene_24747	pan_gene_32852	Average_internode_length_(whole_plant);Height_above_ear;Height_per_day_(until_flowering)	Average_internode_length_(above_ear);Height_above_ear	1	1	1	1	1	1	1	1	1	1	1	1	0	1	0	1	1	1	1	0	1	0	1	0	1	0	20	core
pan_gene_24747	pan_gene_618	Average_internode_length_(whole_plant);Height_above_ear;Height_per_day_(until_flowering)	100_Kernel_weight;Height_above_ear;Leaf_length	1	0	1	1	0	1	1	0	1	1	1	1	1	1	0	0	1	0	0	0	0	0	0	0	1	0	13	near-core
pan_gene_24747	pan_gene_7481	Average_internode_length_(whole_plant);Height_above_ear;Height_per_day_(until_flowering)	Height_above_ear;Ratio_of_ear_height_to_total_height;Stalk_strength	1	0	0	0	0	0	0	0	0	0	0	0	0	0	0	0	0	1	0	0	0	0	0	0	0	0	2	dispensable
pan_gene_24747	pan_gene_9036	Average_internode_length_(whole_plant);Height_above_ear;Height_per_day_(until_flowering)	100_Kernel_weight;Average_internode_length_(whole_plant);Height_above_ear;Height_per_day_(until_flowering);Plant_height	1	0	0	0	1	0	0	0	0	0	0	0	0	0	1	0	0	0	0	0	0	0	0	0	0	0	3	dispensable
pan_gene_25432	pan_gene_25440	Height_above_ear;Tassel_branch_number	Average_internode_length_(whole_plant);Ear_row_number;Height_above_ear;Leaf_width;Nodes_above_ear;Photoperiod_Growing-degree_days_to_silk	0	0	0	0	0	1	0	0	0	0	0	0	0	0	0	0	0	0	0	0	0	0	0	0	0	0	1	private
pan_gene_25432	pan_gene_3015	Height_above_ear;Tassel_branch_number	Height_above_ear	1	0	0	0	0	0	0	0	0	0	0	0	0	0	0	0	0	0	0	0	0	0	0	0	0	0	1	private
pan_gene_25432	pan_gene_90	Height_above_ear;Tassel_branch_number	Average_internode_length_(above_ear);Days_to_silk;Height_above_ear	0	0	0	0	0	1	0	0	0	0	0	0	0	1	1	0	0	0	0	0	0	0	0	0	0	0	3	dispensable
pan_gene_25440	pan_gene_27834	Average_internode_length_(whole_plant);Ear_row_number;Height_above_ear;Leaf_width;Nodes_above_ear;Photoperiod_Growing-degree_days_to_silk	Height_above_ear;Nodes_to_ear	0	0	0	0	0	0	0	0	1	0	1	1	0	0	0	0	0	0	0	0	0	0	0	0	0	0	3	dispensable
pan_gene_25440	pan_gene_30323	Average_internode_length_(whole_plant);Ear_row_number;Height_above_ear;Leaf_width;Nodes_above_ear;Photoperiod_Growing-degree_days_to_silk	Average_internode_length_(whole_plant);Height_above_ear;Leaf_width;Plant_height	0	0	0	0	0	1	0	0	0	0	0	0	1	0	0	0	0	0	0	0	0	0	0	0	0	0	2	dispensable
pan_gene_25440	pan_gene_32567	Average_internode_length_(whole_plant);Ear_row_number;Height_above_ear;Leaf_width;Nodes_above_ear;Photoperiod_Growing-degree_days_to_silk	Height_above_ear;Height_per_day_(until_flowering);Nodes_above_ear;Nodes_per_plant;PCA_of_metabolites:_PC2	0	0	0	0	0	0	0	0	0	0	0	1	0	0	0	0	0	0	0	0	0	0	0	0	0	0	1	private
pan_gene_25440	pan_gene_9116	Average_internode_length_(whole_plant);Ear_row_number;Height_above_ear;Leaf_width;Nodes_above_ear;Photoperiod_Growing-degree_days_to_silk	Anthesis-silking_interval;Days_to_silk;Height_above_ear;Leaf_width;Nodes_to_ear	0	0	0	0	0	1	0	0	0	0	0	0	1	0	1	0	0	0	0	0	0	0	0	0	0	0	3	dispensable
pan_gene_25464	pan_gene_27834	Cob_diameter;Height_above_ear;Height_per_day_(until_flowering);Plant_height	Height_above_ear;Nodes_to_ear	1	1	1	1	0	1	0	1	1	0	0	1	1	1	0	0	1	1	0	1	0	1	1	0	0	1	16	near-core
pan_gene_25464	pan_gene_32567	Cob_diameter;Height_above_ear;Height_per_day_(until_flowering);Plant_height	Height_above_ear;Height_per_day_(until_flowering);Nodes_above_ear;Nodes_per_plant;PCA_of_metabolites:_PC2	1	0	0	0	0	0	0	0	0	0	0	0	1	0	0	0	0	0	0	0	0	0	0	0	0	0	2	dispensable
pan_gene_2557	pan_gene_26602	Height_above_ear;Nodes_per_plant;Tassel_branch_number	Anthesis-silking_interval;Height_above_ear;Nodes_per_plant;Southern_leaf_blight	1	1	0	0	1	0	0	1	0	1	1	1	0	0	1	1	0	1	1	0	0	1	1	0	0	1	14	near-core
pan_gene_2573	pan_gene_28718	Height_above_ear;Height_per_day_(until_flowering);Nodes_per_plant;Northern_Leaf_Blight;Plant_height	Height_above_ear;Ratio_of_ear_height_to_total_height	1	1	1	0	1	0	1	1	1	1	0	1	0	1	0	1	0	1	0	1	0	0	0	0	1	1	15	near-core
pan_gene_2575	pan_gene_30058	Height_above_ear;Height_per_day_(until_flowering);Nodes_to_ear	Cob_diameter;Height_above_ear	1	0	0	0	0	0	1	0	1	0	0	0	0	0	0	0	1	0	0	1	0	1	1	0	1	1	9	dispensable
pan_gene_2575	pan_gene_8989	Height_above_ear;Height_per_day_(until_flowering);Nodes_to_ear	Height_above_ear;Plant_height	1	1	1	0	0	0	1	0	0	0	0	1	1	0	0	0	0	1	0	0	0	0	0	1	0	1	9	dispensable
pan_gene_26184	pan_gene_26964	Height_above_ear	Height_above_ear;Leaf_length	1	0	0	0	1	0	1	1	0	1	0	1	1	1	0	1	0	1	0	0	1	1	0	1	0	1	14	near-core
pan_gene_26184	pan_gene_28301	Height_above_ear	Height_above_ear	1	0	0	0	0	0	0	0	0	0	0	0	0	0	0	0	0	0	0	0	0	0	0	0	0	0	1	private
pan_gene_26184	pan_gene_29471	Height_above_ear	Height_above_ear	0	0	0	0	0	0	0	0	0	0	0	0	0	0	0	0	0	0	0	0	0	0	0	1	0	0	1	private
pan_gene_26184	pan_gene_30883	Height_above_ear	Height_above_ear	1	0	0	0	0	0	0	1	0	1	1	1	0	0	1	0	1	0	0	0	1	0	0	0	0	1	9	dispensable
pan_gene_26184	pan_gene_3249	Height_above_ear	Height_above_ear;Nodes_above_ear	1	0	0	0	0	0	0	0	0	0	0	0	0	0	0	0	1	1	0	0	0	0	0	0	0	1	4	dispensable
pan_gene_26184	pan_gene_7959	Height_above_ear	Height_above_ear	1	0	0	1	1	0	1	1	1	1	1	1	1	0	1	1	1	1	0	0	0	1	0	1	1	1	18	near-core
pan_gene_26433	pan_gene_28047	Height_above_ear;Plant_height;Tassel_length	Height_above_ear;Tassel_branch_number	1	0	0	1	0	0	0	0	0	0	0	0	0	1	0	0	0	0	0	0	0	0	1	0	0	0	4	dispensable
pan_gene_26433	pan_gene_28356	Height_above_ear;Plant_height;Tassel_length	Height_above_ear;Ratio_of_ear_height_to_total_height	1	0	0	0	0	0	1	0	0	0	0	0	0	0	1	0	0	1	0	0	1	0	0	0	0	0	5	dispensable
pan_gene_26433	pan_gene_30058	Height_above_ear;Plant_height;Tassel_length	Cob_diameter;Height_above_ear	1	1	0	1	0	1	1	0	0	0	1	1	0	1	0	1	1	1	1	1	1	1	1	0	1	1	18	near-core
pan_gene_26433	pan_gene_3422	Height_above_ear;Plant_height;Tassel_length	Chlorophyll_B;Height_above_ear;Height_per_day_(until_flowering)	1	0	0	1	1	0	1	0	0	0	1	1	0	1	1	1	1	1	1	1	1	1	0	0	1	1	17	near-core
pan_gene_26433	pan_gene_3487	Height_above_ear;Plant_height;Tassel_length	Average_internode_length_(whole_plant);Height_above_ear;Height_per_day_(until_flowering);Plant_height	1	0	0	0	0	0	1	0	0	0	0	0	0	0	0	0	0	0	0	0	0	0	1	0	1	0	4	dispensable
pan_gene_26433	pan_gene_4157	Height_above_ear;Plant_height;Tassel_length	Height_above_ear	1	0	0	0	0	1	1	0	0	0	1	0	0	0	1	0	0	0	1	1	1	0	1	0	0	0	9	dispensable
pan_gene_26433	pan_gene_7481	Height_above_ear;Plant_height;Tassel_length	Height_above_ear;Ratio_of_ear_height_to_total_height;Stalk_strength	1	0	0	1	0	0	0	0	0	0	0	0	0	0	0	1	0	1	0	0	0	0	0	0	0	0	4	dispensable
pan_gene_26433	pan_gene_8995	Height_above_ear;Plant_height;Tassel_length	Height_above_ear	1	1	0	1	1	1	1	0	0	0	1	0	0	0	1	1	1	0	1	1	1	1	1	0	1	1	17	near-core
pan_gene_26602	pan_gene_27708	Anthesis-silking_interval;Height_above_ear;Nodes_per_plant;Southern_leaf_blight	Chlorophyll_A;Height_above_ear;Leaf_width;Photoperiod_Growing-degree_days_to_silk;Photoperiod_growing-degree_days_to_anthesis	1	0	0	0	0	0	0	0	0	1	0	0	0	0	0	0	0	0	0	0	0	0	0	0	0	0	2	dispensable
pan_gene_26602	pan_gene_30058	Anthesis-silking_interval;Height_above_ear;Nodes_per_plant;Southern_leaf_blight	Cob_diameter;Height_above_ear	1	1	0	0	0	0	0	0	1	0	0	0	1	1	1	0	0	1	1	0	0	0	0	0	0	0	8	dispensable
pan_gene_26602	pan_gene_32852	Anthesis-silking_interval;Height_above_ear;Nodes_per_plant;Southern_leaf_blight	Average_internode_length_(above_ear);Height_above_ear	1	1	0	1	1	1	0	1	1	0	1	1	0	1	0	0	0	1	0	0	0	1	1	0	0	1	14	near-core
pan_gene_26602	pan_gene_3487	Anthesis-silking_interval;Height_above_ear;Nodes_per_plant;Southern_leaf_blight	Average_internode_length_(whole_plant);Height_above_ear;Height_per_day_(until_flowering);Plant_height	1	0	0	0	0	0	0	0	0	0	0	0	0	0	0	0	0	0	0	0	0	0	1	0	0	0	2	dispensable
pan_gene_26812	pan_gene_28047	100_Kernel_weight;Height_above_ear;Photoperiod_Growing-degree_days_to_silk;Photoperiod_growing-degree_days_to_anthesis	Height_above_ear;Tassel_branch_number	1	0	1	1	0	0	0	0	1	0	0	0	0	1	0	0	0	1	1	0	1	0	1	0	1	0	10	dispensable
pan_gene_26812	pan_gene_28356	100_Kernel_weight;Height_above_ear;Photoperiod_Growing-degree_days_to_silk;Photoperiod_growing-degree_days_to_anthesis	Height_above_ear;Ratio_of_ear_height_to_total_height	1	0	0	0	0	1	0	0	0	0	0	0	0	0	1	0	0	0	0	0	1	0	0	0	0	0	4	dispensable
pan_gene_26812	pan_gene_30300	100_Kernel_weight;Height_above_ear;Photoperiod_Growing-degree_days_to_silk;Photoperiod_growing-degree_days_to_anthesis	Average_internode_length_(whole_plant);Height_above_ear	1	0	0	1	1	1	0	1	1	0	1	0	1	1	1	1	1	0	1	0	0	1	1	0	1	0	16	near-core
pan_gene_26812	pan_gene_30873	100_Kernel_weight;Height_above_ear;Photoperiod_Growing-degree_days_to_silk;Photoperiod_growing-degree_days_to_anthesis	Days_to_silk;Height_above_ear	1	1	0	1	1	1	0	1	1	0	1	0	0	0	1	0	1	0	0	0	0	0	0	0	0	0	10	dispensable
pan_gene_26812	pan_gene_3422	100_Kernel_weight;Height_above_ear;Photoperiod_Growing-degree_days_to_silk;Photoperiod_growing-degree_days_to_anthesis	Chlorophyll_B;Height_above_ear;Height_per_day_(until_flowering)	1	0	0	1	1	0	0	0	0	1	1	0	1	1	1	1	0	0	0	0	1	1	0	0	1	0	12	near-core
pan_gene_26812	pan_gene_618	100_Kernel_weight;Height_above_ear;Photoperiod_Growing-degree_days_to_silk;Photoperiod_growing-degree_days_to_anthesis	100_Kernel_weight;Height_above_ear;Leaf_length	1	1	0	0	1	1	0	0	1	0	0	0	1	1	0	1	0	0	1	0	0	1	1	0	1	0	12	near-core
pan_gene_26812	pan_gene_66772	100_Kernel_weight;Height_above_ear;Photoperiod_Growing-degree_days_to_silk;Photoperiod_growing-degree_days_to_anthesis	Glucose;Height_above_ear;Height_per_day_(until_flowering)	1	0	1	1	0	0	0	1	0	0	0	0	0	0	1	1	0	0	1	0	0	0	1	0	1	0	9	dispensable
pan_gene_26812	pan_gene_7481	100_Kernel_weight;Height_above_ear;Photoperiod_Growing-degree_days_to_silk;Photoperiod_growing-degree_days_to_anthesis	Height_above_ear;Ratio_of_ear_height_to_total_height;Stalk_strength	1	0	0	1	1	0	0	0	0	0	0	0	0	0	0	1	0	0	0	0	0	0	0	0	0	0	4	dispensable
pan_gene_26812	pan_gene_7992	100_Kernel_weight;Height_above_ear;Photoperiod_Growing-degree_days_to_silk;Photoperiod_growing-degree_days_to_anthesis	Height_above_ear;Ratio_of_ear_height_to_total_height	1	0	0	0	0	0	0	1	0	0	0	0	0	0	0	0	0	0	1	0	0	1	0	0	0	0	4	dispensable
pan_gene_26812	pan_gene_8995	100_Kernel_weight;Height_above_ear;Photoperiod_Growing-degree_days_to_silk;Photoperiod_growing-degree_days_to_anthesis	Height_above_ear	1	0	0	1	0	1	0	0	0	0	1	0	0	0	1	0	0	0	0	0	0	0	0	0	0	0	5	dispensable
pan_gene_26964	pan_gene_30060	Height_above_ear;Leaf_length	Boxcox-transformed_leaf_angle;Cob_diameter;Height_above_ear	1	1	0	0	1	1	1	1	1	1	1	1	1	1	1	1	1	1	1	1	1	0	0	1	0	1	21	core
pan_gene_26964	pan_gene_30883	Height_above_ear;Leaf_length	Height_above_ear	1	0	0	0	0	0	0	1	0	1	0	1	0	0	1	0	0	0	0	0	0	0	0	0	0	1	6	dispensable
pan_gene_26964	pan_gene_7959	Height_above_ear;Leaf_length	Height_above_ear	1	1	1	0	1	0	1	1	1	1	1	1	1	0	1	1	1	1	1	1	1	1	0	1	0	1	21	core
pan_gene_2708	pan_gene_305	Height_above_ear	Ear_height;Height_above_ear;Height_per_day_(until_flowering);Plant_height	1	1	1	1	1	1	1	1	1	1	1	0	1	0	1	1	1	1	0	1	1	1	1	0	0	1	21	core
pan_gene_2708	pan_gene_9075	Height_above_ear	Height_above_ear	1	1	1	0	0	0	1	0	1	0	0	0	1	0	0	0	1	0	0	0	0	0	0	0	1	0	8	dispensable
pan_gene_27662	pan_gene_30060	Height_above_ear;Stalk_strength	Boxcox-transformed_leaf_angle;Cob_diameter;Height_above_ear	1	0	0	0	1	0	1	1	1	1	1	1	1	1	1	1	1	1	0	1	1	0	0	0	1	1	18	near-core
pan_gene_27662	pan_gene_30883	Height_above_ear;Stalk_strength	Height_above_ear	1	1	0	1	0	0	0	1	0	1	1	1	0	1	1	0	0	0	1	0	1	1	0	0	1	1	14	near-core
pan_gene_27662	pan_gene_30945	Height_above_ear;Stalk_strength	Height_above_ear	1	1	0	0	1	1	1	1	0	1	1	1	1	1	1	1	0	1	1	1	1	1	0	1	1	1	21	core
pan_gene_27662	pan_gene_9699	Height_above_ear;Stalk_strength	Average_internode_length_(above_ear);Height_above_ear	1	1	0	0	0	1	0	0	0	1	1	1	0	1	0	0	0	0	0	0	0	0	0	0	0	0	7	dispensable
pan_gene_27671	pan_gene_7480	Days_to_silk;Height_above_ear;Leaf_width	Height_above_ear;Ratio_of_ear_height_to_total_height	1	0	1	1	1	1	0	1	1	0	1	1	1	1	0	0	1	1	1	1	1	1	1	0	1	1	20	core
pan_gene_27682	pan_gene_3482	Average_internode_length_(below_ear);Height_above_ear	Average_internode_length_(above_ear);Average_internode_length_(whole_plant);Height_above_ear;Plant_height	1	0	1	0	1	1	1	0	1	1	1	0	0	1	0	1	0	1	0	1	1	0	0	1	0	1	15	near-core
pan_gene_27682	pan_gene_9035	Average_internode_length_(below_ear);Height_above_ear	Height_above_ear;Photoperiod_growing-degree_days_to_anthesis	1	0	1	0	0	0	0	0	0	1	1	0	0	0	0	0	0	0	1	0	0	0	0	0	0	0	5	dispensable
pan_gene_27702	pan_gene_8202	Height_above_ear;PCA_of_metabolites:_PC2;Plant_height;Stalk_strength;Starch	Height_above_ear;Tassel_length	1	1	0	0	0	0	1	0	0	0	0	1	0	0	0	0	0	0	0	0	0	0	1	0	0	1	6	dispensable
pan_gene_27708	pan_gene_28356	Chlorophyll_A;Height_above_ear;Leaf_width;Photoperiod_Growing-degree_days_to_silk;Photoperiod_growing-degree_days_to_anthesis	Height_above_ear;Ratio_of_ear_height_to_total_height	1	0	0	0	0	1	0	0	0	0	0	0	0	0	0	0	0	0	0	0	0	0	0	0	0	0	2	dispensable
pan_gene_27708	pan_gene_32852	Chlorophyll_A;Height_above_ear;Leaf_width;Photoperiod_Growing-degree_days_to_silk;Photoperiod_growing-degree_days_to_anthesis	Average_internode_length_(above_ear);Height_above_ear	1	0	0	0	0	0	0	0	0	1	0	0	0	0	0	0	0	0	0	0	0	0	0	0	0	0	2	dispensable
pan_gene_27708	pan_gene_618	Chlorophyll_A;Height_above_ear;Leaf_width;Photoperiod_Growing-degree_days_to_silk;Photoperiod_growing-degree_days_to_anthesis	100_Kernel_weight;Height_above_ear;Leaf_length	1	1	1	0	0	1	0	0	0	0	1	0	0	0	0	0	0	0	0	0	0	1	0	0	0	0	6	dispensable
pan_gene_27708	pan_gene_7481	Chlorophyll_A;Height_above_ear;Leaf_width;Photoperiod_Growing-degree_days_to_silk;Photoperiod_growing-degree_days_to_anthesis	Height_above_ear;Ratio_of_ear_height_to_total_height;Stalk_strength	1	0	0	0	0	0	0	0	0	0	0	0	0	0	0	0	0	0	0	0	0	0	0	0	0	0	1	private
pan_gene_27708	pan_gene_9156	Chlorophyll_A;Height_above_ear;Leaf_width;Photoperiod_Growing-degree_days_to_silk;Photoperiod_growing-degree_days_to_anthesis	Height_above_ear	1	0	0	0	0	0	0	0	0	1	1	0	0	0	0	0	0	0	0	0	0	1	0	0	0	0	4	dispensable
pan_gene_28047	pan_gene_28356	Height_above_ear;Tassel_branch_number	Height_above_ear;Ratio_of_ear_height_to_total_height	1	0	0	0	0	0	0	0	0	0	0	0	0	0	0	0	0	0	0	0	0	0	0	0	0	0	1	private
pan_gene_28047	pan_gene_30300	Height_above_ear;Tassel_branch_number	Average_internode_length_(whole_plant);Height_above_ear	1	0	0	1	0	0	0	0	1	0	0	0	0	1	0	0	0	0	1	0	0	0	1	0	1	0	7	dispensable
pan_gene_28047	pan_gene_3422	Height_above_ear;Tassel_branch_number	Chlorophyll_B;Height_above_ear;Height_per_day_(until_flowering)	1	0	0	1	0	0	0	0	0	0	0	0	0	1	0	0	0	0	0	0	0	0	0	0	1	0	4	dispensable
pan_gene_28047	pan_gene_618	Height_above_ear;Tassel_branch_number	100_Kernel_weight;Height_above_ear;Leaf_length	1	0	0	1	0	0	0	0	1	0	0	0	0	1	0	0	0	0	1	0	0	0	0	0	1	0	6	dispensable
pan_gene_28047	pan_gene_66772	Height_above_ear;Tassel_branch_number	Glucose;Height_above_ear;Height_per_day_(until_flowering)	1	0	1	0	0	0	0	0	0	0	0	0	0	1	0	0	0	0	1	0	0	0	1	0	1	0	6	dispensable
pan_gene_28047	pan_gene_7481	Height_above_ear;Tassel_branch_number	Height_above_ear;Ratio_of_ear_height_to_total_height;Stalk_strength	1	0	0	1	0	0	0	0	0	0	0	0	0	0	0	0	0	0	0	0	0	0	0	0	0	0	2	dispensable
pan_gene_28047	pan_gene_7992	Height_above_ear;Tassel_branch_number	Height_above_ear;Ratio_of_ear_height_to_total_height	1	0	0	0	0	0	0	0	0	0	0	0	0	0	0	0	0	0	1	0	0	0	0	0	0	0	2	dispensable
pan_gene_28047	pan_gene_8995	Height_above_ear;Tassel_branch_number	Height_above_ear	1	0	0	1	0	0	0	0	0	0	0	0	0	0	0	0	0	0	0	0	0	0	0	0	0	0	2	dispensable
pan_gene_28301	pan_gene_64284	Height_above_ear	Height_above_ear	1	0	0	0	0	0	0	1	0	0	1	0	1	1	1	1	0	1	0	0	0	0	0	0	0	0	8	dispensable
pan_gene_28353	pan_gene_32852	Height_above_ear;Tassel_length	Average_internode_length_(above_ear);Height_above_ear	0	1	1	1	0	0	0	1	1	0	0	1	0	0	0	0	0	0	0	0	0	0	0	0	0	0	6	dispensable
pan_gene_28356	pan_gene_29885	Height_above_ear;Ratio_of_ear_height_to_total_height	Days_to_silk;Height_above_ear;Southern_leaf_blight	0	0	0	0	0	0	0	0	0	0	0	0	1	0	0	0	0	1	0	0	1	0	0	0	0	0	3	dispensable
pan_gene_28356	pan_gene_30300	Height_above_ear;Ratio_of_ear_height_to_total_height	Average_internode_length_(whole_plant);Height_above_ear	1	0	0	0	0	1	1	0	0	0	0	0	0	0	0	0	0	1	0	0	1	0	0	0	0	0	5	dispensable
pan_gene_28356	pan_gene_30873	Height_above_ear;Ratio_of_ear_height_to_total_height	Days_to_silk;Height_above_ear	1	0	0	0	0	1	1	0	0	0	0	0	0	0	1	0	0	1	0	0	1	0	0	0	0	0	6	dispensable
pan_gene_28356	pan_gene_3422	Height_above_ear;Ratio_of_ear_height_to_total_height	Chlorophyll_B;Height_above_ear;Height_per_day_(until_flowering)	1	0	0	0	0	0	0	0	0	0	0	0	0	0	1	0	0	1	0	0	0	0	0	0	0	0	3	dispensable
pan_gene_28356	pan_gene_3487	Height_above_ear;Ratio_of_ear_height_to_total_height	Average_internode_length_(whole_plant);Height_above_ear;Height_per_day_(until_flowering);Plant_height	1	0	0	0	0	0	0	0	0	0	0	0	0	0	0	0	0	0	0	0	0	0	0	0	0	0	1	private
pan_gene_28356	pan_gene_618	Height_above_ear;Ratio_of_ear_height_to_total_height	100_Kernel_weight;Height_above_ear;Leaf_length	1	0	0	0	0	1	1	0	0	0	0	0	1	0	0	0	0	1	0	0	1	0	0	0	0	0	6	dispensable
pan_gene_28356	pan_gene_66772	Height_above_ear;Ratio_of_ear_height_to_total_height	Glucose;Height_above_ear;Height_per_day_(until_flowering)	1	0	0	0	0	0	0	0	0	0	0	0	0	0	1	0	0	0	0	0	1	0	0	0	0	0	3	dispensable
pan_gene_28356	pan_gene_7481	Height_above_ear;Ratio_of_ear_height_to_total_height	Height_above_ear;Ratio_of_ear_height_to_total_height;Stalk_strength	1	0	0	0	0	0	0	0	0	0	0	0	0	0	0	0	0	1	0	0	0	0	0	0	0	0	2	dispensable
pan_gene_28356	pan_gene_7992	Height_above_ear;Ratio_of_ear_height_to_total_height	Height_above_ear;Ratio_of_ear_height_to_total_height	1	0	0	0	0	0	0	0	0	0	0	0	0	0	0	0	0	0	0	0	0	0	0	0	0	0	1	private
pan_gene_28356	pan_gene_8995	Height_above_ear;Ratio_of_ear_height_to_total_height	Height_above_ear	1	0	0	0	0	1	1	0	0	0	0	0	0	0	1	0	0	0	0	0	0	0	0	0	0	0	4	dispensable
pan_gene_29885	pan_gene_618	Days_to_silk;Height_above_ear;Southern_leaf_blight	100_Kernel_weight;Height_above_ear;Leaf_length	0	0	0	0	0	0	0	0	0	0	0	0	1	0	0	0	0	1	0	0	1	0	0	0	0	1	4	dispensable
pan_gene_29885	pan_gene_7481	Days_to_silk;Height_above_ear;Southern_leaf_blight	Height_above_ear;Ratio_of_ear_height_to_total_height;Stalk_strength	0	0	0	0	0	0	0	0	0	0	0	0	0	0	0	0	0	1	0	0	0	0	0	0	0	0	1	private
pan_gene_30058	pan_gene_3422	Cob_diameter;Height_above_ear	Chlorophyll_B;Height_above_ear;Height_per_day_(until_flowering)	1	0	0	1	0	0	0	0	0	0	1	1	0	0	1	0	1	1	1	1	1	1	0	1	1	0	13	near-core
pan_gene_30058	pan_gene_3487	Cob_diameter;Height_above_ear	Average_internode_length_(whole_plant);Height_above_ear;Height_per_day_(until_flowering);Plant_height	1	0	0	0	0	0	1	0	0	1	0	0	0	0	0	0	0	0	0	0	0	0	1	0	1	0	5	dispensable
pan_gene_30060	pan_gene_30883	Boxcox-transformed_leaf_angle;Cob_diameter;Height_above_ear	Height_above_ear	1	0	0	1	0	0	0	0	0	1	0	1	0	0	1	0	0	0	0	0	1	1	0	0	0	1	8	dispensable
pan_gene_30060	pan_gene_5068	Boxcox-transformed_leaf_angle;Cob_diameter;Height_above_ear	Chlorophyll_A;Ear_height;Height_above_ear;Nodes_per_plant	0	0	0	0	1	0	0	0	1	0	0	0	0	0	0	0	0	0	0	0	0	0	0	0	0	0	2	dispensable
pan_gene_30060	pan_gene_7959	Boxcox-transformed_leaf_angle;Cob_diameter;Height_above_ear	Height_above_ear	1	1	1	1	1	1	1	1	1	1	1	1	1	0	1	1	1	1	1	1	1	1	0	1	1	1	24	core
pan_gene_30060	pan_gene_8829	Boxcox-transformed_leaf_angle;Cob_diameter;Height_above_ear	Anthesis-silking_interval;Height_above_ear;Nodes_to_ear;Ratio_of_ear_height_to_total_height;Stalk_strength	1	1	1	0	1	0	1	0	1	1	1	1	1	1	1	1	1	1	1	0	1	0	0	0	0	0	17	near-core
pan_gene_3015	pan_gene_30323	Height_above_ear	Average_internode_length_(whole_plant);Height_above_ear;Leaf_width;Plant_height	1	0	0	0	0	0	0	0	0	0	0	0	0	0	0	0	0	0	0	0	0	0	0	0	0	0	1	private
pan_gene_3015	pan_gene_9116	Height_above_ear	Anthesis-silking_interval;Days_to_silk;Height_above_ear;Leaf_width;Nodes_to_ear	1	0	0	0	0	0	0	0	0	0	0	0	0	0	0	0	0	0	0	0	0	0	0	0	0	0	1	private
pan_gene_3015	pan_gene_9538	Height_above_ear	Height_above_ear	1	0	0	0	0	0	0	0	0	0	0	0	0	0	0	0	0	0	0	0	0	0	0	0	0	0	1	private
pan_gene_30300	pan_gene_30873	Average_internode_length_(whole_plant);Height_above_ear	Days_to_silk;Height_above_ear	1	0	0	1	1	1	0	1	1	0	1	0	0	0	0	0	0	1	0	0	1	1	0	0	0	1	11	near-core
pan_gene_30300	pan_gene_30981	Average_internode_length_(whole_plant);Height_above_ear	Height_above_ear	1	0	1	0	0	1	1	0	1	1	1	1	1	0	1	0	0	0	0	1	0	0	0	0	0	1	12	near-core
pan_gene_30300	pan_gene_3422	Average_internode_length_(whole_plant);Height_above_ear	Chlorophyll_B;Height_above_ear;Height_per_day_(until_flowering)	1	0	1	1	1	0	1	1	0	1	1	1	1	1	0	1	1	1	1	0	1	1	0	1	1	1	20	core
pan_gene_30300	pan_gene_4406	Average_internode_length_(whole_plant);Height_above_ear	Average_internode_length_(above_ear);Average_internode_length_(below_ear);Average_internode_length_(whole_plant);Height_above_ear;Height_per_day_(until_flowering);Leaf_length;Plant_height;Stalk_strength;Tassel_length	0	0	0	0	0	0	0	0	0	0	0	0	0	0	0	0	0	0	0	0	0	0	0	0	0	1	1	private
pan_gene_30300	pan_gene_618	Average_internode_length_(whole_plant);Height_above_ear	100_Kernel_weight;Height_above_ear;Leaf_length	1	1	1	1	1	1	1	1	1	1	1	1	1	1	1	1	1	1	1	1	1	1	1	1	1	1	26	core
pan_gene_30300	pan_gene_7481	Average_internode_length_(whole_plant);Height_above_ear	Height_above_ear;Ratio_of_ear_height_to_total_height;Stalk_strength	1	0	0	1	1	0	0	0	0	0	0	0	0	0	0	1	0	1	0	0	0	0	0	0	0	0	5	dispensable
pan_gene_30300	pan_gene_9036	Average_internode_length_(whole_plant);Height_above_ear	100_Kernel_weight;Average_internode_length_(whole_plant);Height_above_ear;Height_per_day_(until_flowering);Plant_height	1	0	1	1	1	0	0	0	0	1	1	0	0	1	1	0	0	0	1	0	1	0	0	0	0	0	10	dispensable
pan_gene_30311	pan_gene_570	Average_internode_length_(above_ear);Height_above_ear	Average_internode_length_(above_ear);Days_to_silk;Ear_height;Height_above_ear;Plant_height	1	1	1	0	0	1	1	1	0	0	0	1	1	0	0	0	1	1	1	0	1	1	1	0	1	1	16	near-core
pan_gene_30319	pan_gene_5057	Height_above_ear;Height_per_day_(until_flowering)	Height_above_ear	1	0	0	0	0	0	0	0	0	0	0	0	0	0	0	0	0	0	0	0	0	0	0	0	0	0	1	private
pan_gene_30323	pan_gene_90	Average_internode_length_(whole_plant);Height_above_ear;Leaf_width;Plant_height	Average_internode_length_(above_ear);Days_to_silk;Height_above_ear	0	0	0	0	0	1	0	0	0	0	0	0	0	1	1	0	0	0	0	0	0	0	0	0	0	0	3	dispensable
pan_gene_30323	pan_gene_9116	Average_internode_length_(whole_plant);Height_above_ear;Leaf_width;Plant_height	Anthesis-silking_interval;Days_to_silk;Height_above_ear;Leaf_width;Nodes_to_ear	1	0	1	1	1	0	0	0	0	0	0	0	1	0	0	0	0	0	0	1	1	0	0	0	0	1	8	dispensable
pan_gene_30323	pan_gene_9538	Average_internode_length_(whole_plant);Height_above_ear;Leaf_width;Plant_height	Height_above_ear	1	0	0	1	0	0	0	0	0	0	0	0	0	0	0	0	0	0	0	0	0	0	0	0	0	0	2	dispensable
pan_gene_305	pan_gene_9075	Ear_height;Height_above_ear;Height_per_day_(until_flowering);Plant_height	Height_above_ear	1	1	1	0	0	0	1	0	1	1	1	1	1	0	0	1	0	0	0	1	1	0	1	1	1	1	16	near-core
pan_gene_30883	pan_gene_7959	Height_above_ear	Height_above_ear	1	0	0	0	0	0	0	0	0	0	0	1	0	0	1	0	0	0	0	0	0	0	0	0	0	0	3	dispensable
pan_gene_30981	pan_gene_3422	Height_above_ear	Chlorophyll_B;Height_above_ear;Height_per_day_(until_flowering)	1	0	0	1	0	0	1	0	0	0	1	0	0	0	0	0	0	1	0	0	0	0	0	0	0	0	5	dispensable
pan_gene_30981	pan_gene_4157	Height_above_ear	Height_above_ear	1	1	1	1	1	1	1	1	1	1	1	1	1	0	1	0	1	1	1	1	1	0	0	1	1	0	21	core
pan_gene_30981	pan_gene_4349	Height_above_ear	Height_above_ear;Plant_height;Tassel_length	1	1	1	1	1	1	1	1	1	1	0	0	0	1	0	1	0	1	1	1	1	1	0	1	1	0	19	near-core
pan_gene_30981	pan_gene_9036	Height_above_ear	100_Kernel_weight;Average_internode_length_(whole_plant);Height_above_ear;Height_per_day_(until_flowering);Plant_height	1	0	0	0	0	0	0	0	0	0	0	0	0	0	1	0	0	0	0	0	0	0	0	0	0	0	2	dispensable
pan_gene_3249	pan_gene_8928	Height_above_ear;Nodes_above_ear	Height_above_ear	1	0	0	0	0	0	0	0	0	0	0	0	0	0	0	0	0	0	0	0	0	0	0	0	0	0	1	private
pan_gene_32567	pan_gene_570	Height_above_ear;Height_per_day_(until_flowering);Nodes_above_ear;Nodes_per_plant;PCA_of_metabolites:_PC2	Average_internode_length_(above_ear);Days_to_silk;Ear_height;Height_above_ear;Plant_height	1	0	0	0	0	0	0	0	0	0	0	0	0	0	0	0	0	0	0	0	0	0	0	0	0	0	1	private
pan_gene_32852	pan_gene_9156	Average_internode_length_(above_ear);Height_above_ear	Height_above_ear	1	0	0	0	0	0	0	0	1	0	0	0	0	1	0	0	1	1	0	0	0	0	0	0	0	0	5	dispensable
pan_gene_3422	pan_gene_3487	Chlorophyll_B;Height_above_ear;Height_per_day_(until_flowering)	Average_internode_length_(whole_plant);Height_above_ear;Height_per_day_(until_flowering);Plant_height	1	0	0	0	0	0	0	0	0	1	0	0	0	0	0	0	1	0	0	0	0	0	0	0	1	0	4	dispensable
pan_gene_3422	pan_gene_4157	Chlorophyll_B;Height_above_ear;Height_per_day_(until_flowering)	Height_above_ear	1	0	0	0	0	0	0	0	0	0	1	0	0	0	1	0	0	0	1	1	0	0	0	0	0	0	5	dispensable
pan_gene_3422	pan_gene_618	Chlorophyll_B;Height_above_ear;Height_per_day_(until_flowering)	100_Kernel_weight;Height_above_ear;Leaf_length	1	0	1	1	1	0	1	1	0	0	0	1	1	1	0	1	1	1	1	0	0	1	0	1	0	1	16	near-core
pan_gene_3422	pan_gene_66772	Chlorophyll_B;Height_above_ear;Height_per_day_(until_flowering)	Glucose;Height_above_ear;Height_per_day_(until_flowering)	1	0	1	0	0	0	0	0	0	0	0	0	0	1	1	1	0	0	1	0	1	0	0	0	1	1	9	dispensable
pan_gene_3422	pan_gene_7481	Chlorophyll_B;Height_above_ear;Height_per_day_(until_flowering)	Height_above_ear;Ratio_of_ear_height_to_total_height;Stalk_strength	1	0	0	1	1	0	0	0	0	0	0	0	0	0	0	1	0	1	0	0	0	0	0	0	0	0	5	dispensable
pan_gene_3422	pan_gene_8995	Chlorophyll_B;Height_above_ear;Height_per_day_(until_flowering)	Height_above_ear	1	0	0	1	1	0	1	0	0	1	1	0	1	0	1	0	1	0	1	1	1	1	0	0	1	1	15	near-core
pan_gene_3482	pan_gene_8839	Average_internode_length_(above_ear);Average_internode_length_(whole_plant);Height_above_ear;Plant_height	Anthesis-silking_interval;Height_above_ear	0	0	1	0	1	0	0	0	0	0	1	0	1	0	0	0	0	0	0	0	0	0	1	0	1	0	6	dispensable
pan_gene_3482	pan_gene_9035	Average_internode_length_(above_ear);Average_internode_length_(whole_plant);Height_above_ear;Plant_height	Height_above_ear;Photoperiod_growing-degree_days_to_anthesis	1	0	1	0	0	0	0	1	0	1	1	0	1	0	1	0	1	0	1	0	0	0	0	1	1	0	11	near-core
pan_gene_3487	pan_gene_618	Average_internode_length_(whole_plant);Height_above_ear;Height_per_day_(until_flowering);Plant_height	100_Kernel_weight;Height_above_ear;Leaf_length	1	0	0	0	0	0	1	0	0	0	0	0	0	0	0	0	1	0	0	0	0	0	1	0	1	0	5	dispensable
pan_gene_3487	pan_gene_7481	Average_internode_length_(whole_plant);Height_above_ear;Height_per_day_(until_flowering);Plant_height	Height_above_ear;Ratio_of_ear_height_to_total_height;Stalk_strength	1	0	0	0	0	0	0	0	0	0	0	0	0	0	0	0	0	0	0	0	0	0	0	0	0	0	1	private
pan_gene_3508	pan_gene_8928	Height_above_ear	Height_above_ear	1	0	0	0	0	0	0	0	0	0	0	0	0	0	0	0	0	0	0	0	0	0	0	0	0	0	1	private
pan_gene_4406	pan_gene_618	Average_internode_length_(above_ear);Average_internode_length_(below_ear);Average_internode_length_(whole_plant);Height_above_ear;Height_per_day_(until_flowering);Leaf_length;Plant_height;Stalk_strength;Tassel_length	100_Kernel_weight;Height_above_ear;Leaf_length	0	0	0	0	0	0	0	0	0	0	0	0	0	0	0	0	0	0	0	0	0	0	0	0	0	1	1	private
pan_gene_458	pan_gene_5059	Average_internode_length_(above_ear);Height_above_ear;Tassel_length	Average_internode_length_(above_ear);Ear_height;Height_above_ear;Northern_Leaf_Blight;Plant_height;Tassel_branch_number	1	0	0	1	1	0	0	0	0	0	0	0	1	0	0	0	0	1	1	0	0	1	1	0	0	0	8	dispensable
pan_gene_5068	pan_gene_7959	Chlorophyll_A;Ear_height;Height_above_ear;Nodes_per_plant	Height_above_ear	0	0	0	0	1	0	0	0	0	0	0	0	0	0	0	0	0	0	0	0	0	0	0	0	0	0	1	private
pan_gene_583	pan_gene_7959	Height_above_ear	Height_above_ear	1	0	0	0	0	0	0	0	0	0	0	0	0	0	0	0	0	0	0	0	0	0	0	0	0	0	1	private
pan_gene_618	pan_gene_7481	100_Kernel_weight;Height_above_ear;Leaf_length	Height_above_ear;Ratio_of_ear_height_to_total_height;Stalk_strength	1	0	0	1	1	0	0	0	0	0	0	0	0	0	0	1	0	1	0	0	0	0	0	0	0	0	5	dispensable
pan_gene_618	pan_gene_8995	100_Kernel_weight;Height_above_ear;Leaf_length	Height_above_ear	1	1	0	1	1	1	1	0	0	1	0	0	1	0	0	0	1	0	1	0	1	1	0	0	1	0	13	near-core
pan_gene_618	pan_gene_9036	100_Kernel_weight;Height_above_ear;Leaf_length	100_Kernel_weight;Average_internode_length_(whole_plant);Height_above_ear;Height_per_day_(until_flowering);Plant_height	1	0	0	0	1	0	0	0	0	1	0	0	0	0	1	0	0	0	1	0	1	0	0	0	0	0	6	dispensable
pan_gene_66772	pan_gene_7481	Glucose;Height_above_ear;Height_per_day_(until_flowering)	Height_above_ear;Ratio_of_ear_height_to_total_height;Stalk_strength	1	0	0	0	0	0	0	0	0	0	0	0	0	0	0	0	0	0	0	0	0	0	0	0	0	0	1	private
pan_gene_66772	pan_gene_7992	Glucose;Height_above_ear;Height_per_day_(until_flowering)	Height_above_ear;Ratio_of_ear_height_to_total_height	1	0	0	0	0	0	0	1	0	0	0	0	0	0	0	0	0	0	1	0	0	0	1	0	0	0	4	dispensable
pan_gene_66772	pan_gene_8995	Glucose;Height_above_ear;Height_per_day_(until_flowering)	Height_above_ear	1	0	0	0	0	0	0	0	0	0	0	0	0	0	0	0	0	0	1	0	1	0	0	0	1	0	4	dispensable
pan_gene_7481	pan_gene_7992	Height_above_ear;Ratio_of_ear_height_to_total_height;Stalk_strength	Height_above_ear;Ratio_of_ear_height_to_total_height	1	0	0	0	0	0	0	0	0	0	0	0	0	0	0	0	0	0	0	0	0	0	0	0	0	0	1	private
pan_gene_7481	pan_gene_8995	Height_above_ear;Ratio_of_ear_height_to_total_height;Stalk_strength	Height_above_ear	1	0	0	1	0	0	0	0	0	0	0	0	0	0	0	1	0	0	0	0	0	0	0	0	0	0	3	dispensable
pan_gene_7481	pan_gene_9036	Height_above_ear;Ratio_of_ear_height_to_total_height;Stalk_strength	100_Kernel_weight;Average_internode_length_(whole_plant);Height_above_ear;Height_per_day_(until_flowering);Plant_height	1	0	0	0	1	0	0	0	0	0	0	0	0	0	0	0	0	0	0	0	0	0	0	0	0	0	2	dispensable
pan_gene_7992	pan_gene_8995	Height_above_ear;Ratio_of_ear_height_to_total_height	Height_above_ear	1	0	0	0	0	0	0	0	1	0	0	0	0	0	0	0	0	0	0	0	0	0	0	0	0	0	2	dispensable
pan_gene_8839	pan_gene_9035	Anthesis-silking_interval;Height_above_ear	Height_above_ear;Photoperiod_growing-degree_days_to_anthesis	0	0	1	0	0	0	0	1	0	1	1	0	0	0	0	0	0	0	0	0	0	0	0	0	1	0	5	dispensable
pan_gene_90	pan_gene_9116	Average_internode_length_(above_ear);Days_to_silk;Height_above_ear	Anthesis-silking_interval;Days_to_silk;Height_above_ear;Leaf_width;Nodes_to_ear	0	0	0	0	0	1	0	0	0	0	0	0	0	1	0	0	0	0	0	0	0	0	1	0	0	0	3	dispensable
pan_gene_90	pan_gene_9563	Average_internode_length_(above_ear);Days_to_silk;Height_above_ear	Ear_height;Height_above_ear;Plant_height;Southern_leaf_blight	0	0	0	0	0	1	0	0	0	0	0	0	0	0	1	0	0	0	0	0	0	0	0	0	0	0	2	dispensable
pan_gene_9116	pan_gene_9538	Anthesis-silking_interval;Days_to_silk;Height_above_ear;Leaf_width;Nodes_to_ear	Height_above_ear	1	0	0	0	0	0	0	0	0	0	0	0	0	0	0	0	0	0	0	0	0	0	0	0	0	0	1	private
pan_gene_10304	pan_gene_11013	Height_above_ear;Photoperiod_Growing-degree_days_to_silk;Photoperiod_growing-degree_days_to_anthesis	Height_above_ear;Nodes_above_ear;Total_amino_acids	0	1	1	1	1	1	0	0	0	0	0	0	1	0	1	1	0	0	1	1	0	1	0	0	1	0	12	near-core
pan_gene_10304	pan_gene_11651	Height_above_ear;Photoperiod_Growing-degree_days_to_silk;Photoperiod_growing-degree_days_to_anthesis	Average_internode_length_(above_ear);Boxcox-transformed_leaf_angle;Days_to_silk;Height_above_ear;Leaf_width	0	0	0	0	0	1	0	0	0	0	0	0	0	0	0	0	0	0	0	0	0	0	0	0	0	0	1	private
pan_gene_10304	pan_gene_14096	Height_above_ear;Photoperiod_Growing-degree_days_to_silk;Photoperiod_growing-degree_days_to_anthesis	Average_internode_length_(below_ear);Height_above_ear;Leaf_length;Stalk_strength	0	0	0	0	0	0	0	0	0	0	0	0	0	0	0	0	0	0	1	0	0	0	0	0	0	0	1	private
pan_gene_10304	pan_gene_21080	Height_above_ear;Photoperiod_Growing-degree_days_to_silk;Photoperiod_growing-degree_days_to_anthesis	Height_above_ear	0	1	0	0	0	1	0	0	1	0	1	0	1	1	0	0	0	0	1	1	0	1	0	0	1	0	10	dispensable
pan_gene_10304	pan_gene_2803	Height_above_ear;Photoperiod_Growing-degree_days_to_silk;Photoperiod_growing-degree_days_to_anthesis	Height_above_ear;Height_per_day_(until_flowering);Nodes_to_ear;Plant_height	0	0	0	0	0	1	0	0	0	0	0	0	0	0	0	0	0	0	0	0	0	1	0	0	0	0	2	dispensable
pan_gene_10304	pan_gene_8927	Height_above_ear;Photoperiod_Growing-degree_days_to_silk;Photoperiod_growing-degree_days_to_anthesis	Fructose;Height_above_ear	0	1	0	0	0	0	0	0	1	0	0	0	0	0	1	0	0	0	1	0	0	1	0	0	1	0	6	dispensable
pan_gene_11013	pan_gene_11651	Height_above_ear;Nodes_above_ear;Total_amino_acids	Average_internode_length_(above_ear);Boxcox-transformed_leaf_angle;Days_to_silk;Height_above_ear;Leaf_width	0	0	0	0	0	1	1	0	0	0	0	0	0	0	0	0	0	0	0	0	0	0	0	0	0	0	2	dispensable
pan_gene_11013	pan_gene_14096	Height_above_ear;Nodes_above_ear;Total_amino_acids	Average_internode_length_(below_ear);Height_above_ear;Leaf_length;Stalk_strength	0	0	0	0	0	1	0	0	0	0	0	0	0	0	0	0	0	0	0	0	0	0	0	0	0	1	2	dispensable
pan_gene_11013	pan_gene_18405	Height_above_ear;Nodes_above_ear;Total_amino_acids	Boxcox-transformed_leaf_angle;Height_above_ear	0	0	0	0	0	0	0	0	0	0	0	0	0	0	0	0	0	0	1	0	0	0	0	0	0	0	1	private
pan_gene_11013	pan_gene_21080	Height_above_ear;Nodes_above_ear;Total_amino_acids	Height_above_ear	0	1	0	1	1	1	0	0	0	1	0	0	1	1	0	1	0	0	0	1	0	1	1	0	1	1	13	near-core
pan_gene_11013	pan_gene_24706	Height_above_ear;Nodes_above_ear;Total_amino_acids	Height_above_ear	0	0	0	0	0	0	0	0	0	0	0	0	0	1	0	0	0	0	0	0	0	0	0	0	0	0	1	private
pan_gene_11013	pan_gene_2803	Height_above_ear;Nodes_above_ear;Total_amino_acids	Height_above_ear;Height_per_day_(until_flowering);Nodes_to_ear;Plant_height	0	0	0	0	0	1	0	0	0	0	0	1	0	0	0	1	0	0	1	0	0	1	0	1	0	1	7	dispensable
pan_gene_11013	pan_gene_28047	Height_above_ear;Nodes_above_ear;Total_amino_acids	Height_above_ear;Tassel_branch_number	0	1	0	0	0	0	0	0	0	0	0	0	0	0	0	0	0	0	0	0	0	0	0	0	0	0	1	private
pan_gene_11165	pan_gene_27702	Cob_diameter;Height_above_ear;Leaf_width;Southern_leaf_blight	Height_above_ear;PCA_of_metabolites:_PC2;Plant_height;Stalk_strength;Starch	0	1	0	0	0	0	0	0	0	0	0	0	0	0	0	0	0	0	0	0	0	0	0	0	0	0	1	private
pan_gene_11179	pan_gene_11264	Height_above_ear;Leaf_width	Height_above_ear	0	1	1	0	0	0	0	0	0	0	0	0	1	1	0	0	0	0	0	0	0	0	0	0	0	0	4	dispensable
pan_gene_11179	pan_gene_19271	Height_above_ear;Leaf_width	Height_above_ear;Ratio_of_ear_height_to_total_height	0	1	0	0	0	0	1	0	1	1	0	0	0	0	1	0	0	0	1	0	0	0	0	0	1	0	7	dispensable
pan_gene_11179	pan_gene_22228	Height_above_ear;Leaf_width	Height_above_ear	0	1	0	0	0	0	0	0	0	0	0	0	0	0	0	0	0	0	0	0	0	0	0	0	0	0	1	private
pan_gene_11179	pan_gene_2510	Height_above_ear;Leaf_width	Average_internode_length_(whole_plant);Glutamate;Height_above_ear	0	1	0	0	0	0	0	0	0	0	0	0	0	0	0	0	0	0	0	0	0	0	0	0	0	0	1	private
pan_gene_11180	pan_gene_21080	Height_above_ear;Southern_leaf_blight	Height_above_ear	0	0	0	1	0	0	0	0	0	0	0	0	0	0	0	0	0	0	0	0	0	0	0	0	0	0	1	private
pan_gene_11180	pan_gene_8927	Height_above_ear;Southern_leaf_blight	Fructose;Height_above_ear	0	0	0	1	0	0	0	0	0	0	0	0	0	0	0	0	0	0	0	0	0	0	0	0	0	0	1	private
pan_gene_11200	pan_gene_28385	Height_above_ear	Height_above_ear;Tassel_length	0	1	0	0	0	1	0	0	0	0	0	0	0	0	0	1	0	1	0	0	0	0	1	1	0	0	6	dispensable
pan_gene_11216	pan_gene_25464	Height_above_ear;Nodes_above_ear;Ratio_of_ear_height_to_total_height	Cob_diameter;Height_above_ear;Height_per_day_(until_flowering);Plant_height	0	1	1	0	0	0	0	0	0	0	0	0	0	1	0	0	0	1	0	0	0	1	1	1	0	1	8	dispensable
pan_gene_11216	pan_gene_27712	Height_above_ear;Nodes_above_ear;Ratio_of_ear_height_to_total_height	Boxcox-transformed_leaf_angle;Height_above_ear	0	1	0	0	0	0	0	0	0	0	0	0	0	1	0	0	0	0	0	0	0	0	0	0	0	0	2	dispensable
pan_gene_11216	pan_gene_27834	Height_above_ear;Nodes_above_ear;Ratio_of_ear_height_to_total_height	Height_above_ear;Nodes_to_ear	0	1	1	0	0	0	1	1	0	0	1	1	0	1	0	0	0	1	0	1	0	0	0	0	0	1	10	dispensable
pan_gene_11216	pan_gene_30311	Height_above_ear;Nodes_above_ear;Ratio_of_ear_height_to_total_height	Average_internode_length_(above_ear);Height_above_ear	0	1	1	0	0	1	1	1	1	0	1	1	0	0	0	0	0	1	0	1	1	1	1	1	0	1	15	near-core
pan_gene_11217	pan_gene_25440	Height_above_ear	Average_internode_length_(whole_plant);Ear_row_number;Height_above_ear;Leaf_width;Nodes_above_ear;Photoperiod_Growing-degree_days_to_silk	0	0	0	0	0	0	0	0	1	0	0	1	0	0	0	1	0	1	0	0	0	0	0	0	0	0	4	dispensable
pan_gene_11217	pan_gene_27735	Height_above_ear	Height_above_ear	0	0	1	0	1	1	0	1	0	0	1	1	0	1	0	1	0	1	0	1	1	1	0	0	0	0	12	near-core
pan_gene_11224	pan_gene_3482	Height_above_ear	Average_internode_length_(above_ear);Average_internode_length_(whole_plant);Height_above_ear;Plant_height	0	1	0	1	0	0	0	1	0	0	0	0	1	0	0	1	1	0	1	0	0	1	0	0	0	0	8	dispensable
pan_gene_11264	pan_gene_16263	Height_above_ear	Height_above_ear	0	1	1	1	1	1	1	1	1	1	1	1	1	0	1	1	1	1	1	1	1	1	1	0	1	0	22	core
pan_gene_11264	pan_gene_1748	Height_above_ear	Height_above_ear;Starch	0	1	0	0	0	0	0	0	0	0	0	0	0	0	0	0	0	0	0	0	0	0	1	0	0	0	2	dispensable
pan_gene_11264	pan_gene_19271	Height_above_ear	Height_above_ear;Ratio_of_ear_height_to_total_height	0	1	1	1	0	0	0	0	0	0	0	0	1	0	0	0	0	0	0	0	0	1	1	0	0	0	6	dispensable
pan_gene_11264	pan_gene_19426	Height_above_ear	Chlorophyll_A;Height_above_ear	0	0	0	0	0	0	0	0	1	0	0	0	0	0	0	0	0	0	0	0	0	0	0	0	0	0	1	private
pan_gene_11264	pan_gene_22228	Height_above_ear	Height_above_ear	0	1	0	1	1	1	1	0	0	0	0	0	0	1	0	0	0	0	0	0	0	1	0	0	0	0	7	dispensable
pan_gene_11264	pan_gene_2510	Height_above_ear	Average_internode_length_(whole_plant);Glutamate;Height_above_ear	0	1	0	0	0	0	0	0	0	1	0	0	0	0	0	0	0	0	0	0	0	0	0	0	0	0	2	dispensable
pan_gene_11595	pan_gene_16236	Height_above_ear;Leaf_width	Height_above_ear;Nodes_per_plant	0	1	0	0	0	0	0	0	0	0	0	0	0	0	0	1	0	0	0	0	0	0	0	0	0	0	2	dispensable
pan_gene_11595	pan_gene_4349	Height_above_ear;Leaf_width	Height_above_ear;Plant_height;Tassel_length	0	1	0	0	1	0	0	0	0	0	0	0	0	0	0	1	0	0	0	0	0	0	0	0	0	0	3	dispensable
pan_gene_11651	pan_gene_21080	Average_internode_length_(above_ear);Boxcox-transformed_leaf_angle;Days_to_silk;Height_above_ear;Leaf_width	Height_above_ear	0	0	0	0	0	1	0	0	0	0	0	0	0	0	0	0	1	1	0	0	0	0	0	0	0	0	3	dispensable
pan_gene_11659	pan_gene_18291	Height_above_ear	Height_above_ear	0	1	0	0	0	0	0	0	0	0	0	0	0	0	0	0	0	0	0	0	0	0	0	0	0	0	1	private
pan_gene_11659	pan_gene_19972	Height_above_ear	Average_internode_length_(whole_plant);Cob_diameter;Height_above_ear;Leaf_length;Plant_height	0	1	0	0	0	0	0	0	0	0	0	0	0	0	0	0	0	0	0	0	0	0	0	0	0	0	1	private
pan_gene_11857	pan_gene_30303	Average_internode_length_(above_ear);Days_to_anthesis;Height_above_ear;Tassel_branch_number	Glutamate;Height_above_ear;Northern_Leaf_Blight	0	1	0	0	0	0	0	0	0	0	0	0	0	0	0	0	0	0	0	0	0	0	0	0	0	0	1	private
pan_gene_11926	pan_gene_19978	Height_above_ear	Height_above_ear	0	1	1	0	0	0	0	0	0	0	0	0	0	0	0	0	0	0	0	0	0	0	1	1	0	0	4	dispensable
pan_gene_11926	pan_gene_2542	Height_above_ear	Height_above_ear	0	1	0	0	1	0	0	0	1	0	0	0	0	0	0	0	0	0	0	0	0	0	0	0	0	0	3	dispensable
pan_gene_11926	pan_gene_2690	Height_above_ear	Height_above_ear;Nodes_to_ear;Southern_leaf_blight	0	1	0	0	0	0	1	0	0	0	0	0	1	0	0	0	0	0	0	0	0	0	0	0	0	0	3	dispensable
pan_gene_11996	pan_gene_19119	Average_internode_length_(above_ear);Chlorophyll_A;Days_to_silk;Glutamate;Height_above_ear;Malate	Boxcox-transformed_leaf_angle;Ear_height;Height_above_ear	0	0	0	1	0	0	0	0	0	0	0	0	0	0	0	0	0	0	0	0	0	0	0	0	0	0	1	private
pan_gene_11996	pan_gene_19443	Average_internode_length_(above_ear);Chlorophyll_A;Days_to_silk;Glutamate;Height_above_ear;Malate	Height_above_ear	0	1	0	0	0	0	0	0	0	0	0	0	0	0	0	0	0	0	0	0	0	0	0	0	0	0	1	private
pan_gene_11996	pan_gene_22837	Average_internode_length_(above_ear);Chlorophyll_A;Days_to_silk;Glutamate;Height_above_ear;Malate	Fructose;Height_above_ear;Starch	0	0	0	0	1	0	0	0	0	0	0	0	0	0	0	0	0	0	0	0	0	0	0	0	0	0	1	private
pan_gene_11996	pan_gene_2513	Average_internode_length_(above_ear);Chlorophyll_A;Days_to_silk;Glutamate;Height_above_ear;Malate	Average_internode_length_(below_ear);Average_internode_length_(whole_plant);Boxcox-transformed_leaf_angle;Glutamate;Height_above_ear;Height_per_day_(until_flowering)	0	1	0	1	0	0	0	0	0	0	0	0	0	0	0	0	0	0	0	0	0	0	0	0	0	0	2	dispensable
pan_gene_11996	pan_gene_3482	Average_internode_length_(above_ear);Chlorophyll_A;Days_to_silk;Glutamate;Height_above_ear;Malate	Average_internode_length_(above_ear);Average_internode_length_(whole_plant);Height_above_ear;Plant_height	0	1	0	0	1	0	0	0	0	0	0	0	0	1	0	0	0	0	0	0	0	0	0	0	0	0	3	dispensable
pan_gene_11996	pan_gene_3908	Average_internode_length_(above_ear);Chlorophyll_A;Days_to_silk;Glutamate;Height_above_ear;Malate	Height_above_ear	0	1	0	0	0	0	0	0	0	0	0	0	0	0	0	0	0	0	0	0	0	0	0	0	0	0	1	private
pan_gene_11996	pan_gene_5061	Average_internode_length_(above_ear);Chlorophyll_A;Days_to_silk;Glutamate;Height_above_ear;Malate	Average_internode_length_(above_ear);Ear_height;Height_above_ear;Northern_Leaf_Blight;Plant_height;Tassel_branch_number	0	0	0	1	0	0	0	0	0	0	0	0	0	0	0	0	0	0	0	0	0	0	0	0	0	0	1	private
pan_gene_12795	pan_gene_26176	Height_above_ear	Anthesis-silking_interval;Height_above_ear;Total_amino_acids	0	1	0	0	0	0	0	0	0	0	0	0	0	0	0	0	0	0	0	0	0	0	0	0	0	0	1	private
pan_gene_12795	pan_gene_32567	Height_above_ear	Height_above_ear;Height_per_day_(until_flowering);Nodes_above_ear;Nodes_per_plant;PCA_of_metabolites:_PC2	0	1	0	0	0	0	0	0	0	0	0	0	0	0	0	0	0	0	0	0	0	0	0	0	0	0	1	private
pan_gene_13122	pan_gene_22878	Average_internode_length_(above_ear);Average_internode_length_(whole_plant);Height_above_ear	Height_above_ear;Nodes_to_ear	0	1	0	0	0	0	0	0	1	0	0	1	0	1	0	1	0	0	0	0	0	0	1	0	0	0	6	dispensable
pan_gene_13122	pan_gene_2573	Average_internode_length_(above_ear);Average_internode_length_(whole_plant);Height_above_ear	Height_above_ear;Height_per_day_(until_flowering);Nodes_per_plant;Northern_Leaf_Blight;Plant_height	0	1	1	0	0	0	0	0	0	0	0	0	0	0	0	0	1	0	0	0	1	0	0	0	0	0	4	dispensable
pan_gene_13122	pan_gene_3419	Average_internode_length_(above_ear);Average_internode_length_(whole_plant);Height_above_ear	Height_above_ear	0	1	0	0	0	0	0	0	0	0	0	0	0	0	0	0	0	0	0	0	0	0	0	0	0	0	1	private
pan_gene_13122	pan_gene_4157	Average_internode_length_(above_ear);Average_internode_length_(whole_plant);Height_above_ear	Height_above_ear	0	1	0	0	0	0	0	0	0	0	0	0	0	0	0	0	0	0	0	0	0	0	0	0	0	1	2	dispensable
pan_gene_13126	pan_gene_523	Height_above_ear;Leaf_length;Plant_height	Height_above_ear	0	1	0	0	0	0	0	0	0	0	0	0	0	0	0	0	0	0	0	0	0	0	0	0	0	0	1	private
pan_gene_14083	pan_gene_30320	Average_internode_length_(above_ear);Height_above_ear	Average_internode_length_(above_ear);Average_internode_length_(whole_plant);Height_above_ear;Height_per_day_(until_flowering)	0	1	0	0	0	0	0	0	0	0	0	0	0	0	0	0	0	0	0	0	0	0	0	0	0	0	1	private
pan_gene_14083	pan_gene_32596	Average_internode_length_(above_ear);Height_above_ear	Boxcox-transformed_leaf_angle;Height_above_ear;Nodes_per_plant	0	1	0	0	0	0	0	0	0	0	0	0	0	0	0	0	0	0	0	0	0	0	0	0	0	0	1	private
pan_gene_15101	pan_gene_30311	Height_above_ear;Photoperiod_Growing-degree_days_to_silk	Average_internode_length_(above_ear);Height_above_ear	0	1	1	1	0	0	0	0	0	0	0	0	1	1	0	0	0	0	0	0	0	0	1	0	0	0	6	dispensable
pan_gene_15101	pan_gene_5006	Height_above_ear;Photoperiod_Growing-degree_days_to_silk	Average_internode_length_(above_ear);Height_above_ear;Northern_Leaf_Blight	0	1	1	0	0	0	1	0	0	0	0	0	0	0	0	0	0	0	0	0	0	1	1	0	0	0	5	dispensable
pan_gene_15101	pan_gene_523	Height_above_ear;Photoperiod_Growing-degree_days_to_silk	Height_above_ear	0	1	1	1	0	0	1	0	1	1	0	0	1	0	1	1	1	0	0	0	0	1	1	0	1	1	14	near-core
pan_gene_15106	pan_gene_16236	Height_above_ear;Nodes_above_ear	Height_above_ear;Nodes_per_plant	0	1	0	1	1	0	0	1	0	0	0	0	0	0	0	0	0	0	0	0	1	0	0	0	0	0	5	dispensable
pan_gene_15106	pan_gene_16259	Height_above_ear;Nodes_above_ear	Height_above_ear;Height_per_day_(until_flowering);Plant_height;Stalk_strength	0	1	0	0	1	0	0	0	0	1	1	0	0	0	0	0	0	0	0	0	1	1	1	0	0	1	8	dispensable
pan_gene_15106	pan_gene_19978	Height_above_ear;Nodes_above_ear	Height_above_ear	0	1	0	0	0	0	0	0	1	0	0	0	0	0	0	0	0	0	0	0	1	0	1	0	1	0	5	dispensable
pan_gene_15106	pan_gene_22232	Height_above_ear;Nodes_above_ear	Height_above_ear	0	0	0	1	1	1	1	0	0	0	0	0	0	1	0	1	0	0	0	0	0	0	0	0	0	0	6	dispensable
pan_gene_15106	pan_gene_24060	Height_above_ear;Nodes_above_ear	Height_above_ear	0	1	0	0	0	0	0	0	0	0	0	0	0	0	0	0	0	0	0	0	0	0	0	0	0	0	1	private
pan_gene_15106	pan_gene_2542	Height_above_ear;Nodes_above_ear	Height_above_ear	0	1	0	0	0	0	0	0	0	0	0	0	0	0	0	0	0	0	0	0	0	0	0	0	0	0	1	private
pan_gene_15106	pan_gene_2575	Height_above_ear;Nodes_above_ear	Height_above_ear;Height_per_day_(until_flowering);Nodes_to_ear	0	1	1	1	1	0	0	1	0	1	0	1	1	1	1	1	1	1	0	0	1	0	1	0	1	0	16	near-core
pan_gene_15106	pan_gene_27677	Height_above_ear;Nodes_above_ear	Height_above_ear;Total_amino_acids	0	1	1	0	1	0	0	1	0	1	1	1	0	0	0	1	0	0	0	0	0	1	0	0	0	0	9	dispensable
pan_gene_15106	pan_gene_28353	Height_above_ear;Nodes_above_ear	Height_above_ear;Tassel_length	0	1	1	0	0	0	0	0	0	0	0	0	0	0	0	0	0	0	0	0	0	0	0	0	0	0	2	dispensable
pan_gene_15106	pan_gene_7853	Height_above_ear;Nodes_above_ear	Height_above_ear	0	1	0	0	0	0	0	1	0	0	0	0	0	1	0	0	0	0	0	0	0	0	0	0	0	0	3	dispensable
pan_gene_15106	pan_gene_9156	Height_above_ear;Nodes_above_ear	Height_above_ear	0	0	1	1	1	1	0	0	0	0	0	0	1	0	0	1	0	1	0	0	1	1	0	0	1	0	10	dispensable
pan_gene_15592	pan_gene_16259	Height_above_ear	Height_above_ear;Height_per_day_(until_flowering);Plant_height;Stalk_strength	0	0	0	0	0	0	0	0	1	0	0	0	0	0	0	0	0	0	0	0	0	0	0	0	0	0	1	private
pan_gene_15592	pan_gene_22228	Height_above_ear	Height_above_ear	0	0	0	0	0	0	1	0	0	0	0	0	0	0	0	0	0	0	0	0	0	0	0	0	0	0	1	private
pan_gene_15592	pan_gene_30300	Height_above_ear	Average_internode_length_(whole_plant);Height_above_ear	0	0	0	0	0	0	0	0	1	1	1	0	0	0	0	0	0	0	0	1	0	0	0	0	0	0	4	dispensable
pan_gene_15592	pan_gene_618	Height_above_ear	100_Kernel_weight;Height_above_ear;Leaf_length	0	0	0	0	0	0	0	0	1	1	0	0	0	0	0	0	0	0	0	0	0	0	0	0	0	0	2	dispensable
pan_gene_15592	pan_gene_8995	Height_above_ear	Height_above_ear	0	0	0	0	0	0	0	0	0	1	0	0	0	0	0	0	0	0	0	1	0	0	0	0	0	0	2	dispensable
pan_gene_16203	pan_gene_19288	100_Kernel_weight;Average_internode_length_(below_ear);Ear_row_number;Height_above_ear;Plant_height	Average_internode_length_(whole_plant);Chlorophyll_A;Height_above_ear	0	0	0	0	0	0	0	0	0	0	1	0	0	0	0	0	0	0	0	0	0	0	0	0	0	0	1	private
pan_gene_16236	pan_gene_24060	Height_above_ear;Nodes_per_plant	Height_above_ear	0	1	0	1	1	0	0	0	0	0	0	1	1	0	0	0	1	0	0	0	0	0	0	0	0	0	6	dispensable
pan_gene_16236	pan_gene_9156	Height_above_ear;Nodes_per_plant	Height_above_ear	0	0	0	1	0	0	0	0	0	0	0	0	0	0	0	0	0	0	0	0	0	0	0	0	0	0	1	private
pan_gene_16256	pan_gene_5006	Height_above_ear	Average_internode_length_(above_ear);Height_above_ear;Northern_Leaf_Blight	0	1	1	0	0	0	1	1	0	0	0	0	1	0	0	0	0	1	0	1	1	1	1	0	0	1	11	near-core
pan_gene_16259	pan_gene_19978	Height_above_ear;Height_per_day_(until_flowering);Plant_height;Stalk_strength	Height_above_ear	0	1	1	1	0	0	0	0	0	0	0	0	0	0	0	0	0	0	0	0	0	0	0	0	1	0	4	dispensable
pan_gene_16259	pan_gene_20574	Height_above_ear;Height_per_day_(until_flowering);Plant_height;Stalk_strength	Height_above_ear;Southern_leaf_blight;Tassel_branch_number	0	1	1	1	1	0	1	1	1	0	0	0	0	1	0	0	0	0	0	0	0	0	1	1	0	1	11	near-core
pan_gene_16259	pan_gene_2542	Height_above_ear;Height_per_day_(until_flowering);Plant_height;Stalk_strength	Height_above_ear	0	1	0	0	0	0	0	0	1	1	0	0	0	0	0	0	0	0	0	0	0	0	0	0	0	0	3	dispensable
pan_gene_16259	pan_gene_2575	Height_above_ear;Height_per_day_(until_flowering);Plant_height;Stalk_strength	Height_above_ear;Height_per_day_(until_flowering);Nodes_to_ear	0	1	0	0	0	0	0	0	0	0	0	0	0	0	0	0	0	0	0	0	0	0	1	0	0	0	2	dispensable
pan_gene_16259	pan_gene_26433	Height_above_ear;Height_per_day_(until_flowering);Plant_height;Stalk_strength	Height_above_ear;Plant_height;Tassel_length	0	1	0	1	0	0	0	0	0	0	0	0	0	0	0	0	0	0	0	0	0	0	0	0	0	1	3	dispensable
pan_gene_16259	pan_gene_2690	Height_above_ear;Height_per_day_(until_flowering);Plant_height;Stalk_strength	Height_above_ear;Nodes_to_ear;Southern_leaf_blight	0	1	0	1	1	0	1	1	1	0	0	0	1	0	0	0	0	0	0	0	0	1	0	0	0	0	8	dispensable
pan_gene_16259	pan_gene_3422	Height_above_ear;Height_per_day_(until_flowering);Plant_height;Stalk_strength	Chlorophyll_B;Height_above_ear;Height_per_day_(until_flowering)	0	0	0	1	1	0	1	0	0	0	0	0	0	1	0	0	0	1	0	0	0	1	0	0	1	1	8	dispensable
pan_gene_16259	pan_gene_8031	Height_above_ear;Height_per_day_(until_flowering);Plant_height;Stalk_strength	Days_to_anthesis;Height_above_ear;Ratio_of_ear_height_to_total_height	0	1	0	0	0	0	0	1	0	0	0	0	0	0	0	0	0	0	0	0	0	0	0	1	0	0	3	dispensable
pan_gene_16259	pan_gene_8995	Height_above_ear;Height_per_day_(until_flowering);Plant_height;Stalk_strength	Height_above_ear	0	1	0	1	1	1	1	0	0	0	0	0	0	0	0	0	0	0	0	0	0	0	0	0	1	1	7	dispensable
pan_gene_16263	pan_gene_16340	Height_above_ear	Anthesis-silking_interval;Height_above_ear;Plant_height;Ratio_of_ear_height_to_total_height	0	0	0	0	1	0	0	0	0	0	0	0	0	0	0	0	0	0	0	0	0	0	0	0	0	0	1	private
pan_gene_16263	pan_gene_16497	Height_above_ear	Days_to_anthesis;Days_to_silk;Height_above_ear;Photoperiod_growing-degree_days_to_anthesis	0	0	0	0	0	1	0	0	0	0	0	0	0	0	0	0	1	0	0	0	0	0	0	0	0	0	2	dispensable
pan_gene_16263	pan_gene_2382	Height_above_ear	Height_above_ear;Height_per_day_(until_flowering)	0	1	1	1	0	1	0	0	0	0	0	0	0	0	0	0	1	0	0	0	0	0	1	1	0	0	7	dispensable
pan_gene_16263	pan_gene_26812	Height_above_ear	100_Kernel_weight;Height_above_ear;Photoperiod_Growing-degree_days_to_silk;Photoperiod_growing-degree_days_to_anthesis	0	1	1	1	1	1	0	0	1	0	1	0	0	0	0	0	1	0	0	0	0	0	1	0	0	1	10	dispensable
pan_gene_16263	pan_gene_618	Height_above_ear	100_Kernel_weight;Height_above_ear;Leaf_length	0	1	0	1	1	1	0	0	0	0	0	0	0	0	0	0	0	0	0	0	0	1	1	1	0	0	7	dispensable
pan_gene_16263	pan_gene_9036	Height_above_ear	100_Kernel_weight;Average_internode_length_(whole_plant);Height_above_ear;Height_per_day_(until_flowering);Plant_height	0	1	1	1	1	0	1	0	1	1	1	0	1	0	1	0	1	0	1	1	1	1	1	0	1	1	18	near-core
pan_gene_16266	pan_gene_16292	Average_internode_length_(below_ear);Height_above_ear	Average_internode_length_(below_ear);Height_above_ear	0	1	1	0	1	1	1	1	1	0	0	0	1	0	0	0	0	1	0	1	0	1	0	0	0	0	11	near-core
pan_gene_16266	pan_gene_2557	Average_internode_length_(below_ear);Height_above_ear	Height_above_ear;Nodes_per_plant;Tassel_branch_number	0	1	0	0	1	0	0	1	0	0	0	1	0	1	0	1	0	1	0	1	0	0	0	0	1	0	9	dispensable
pan_gene_16266	pan_gene_30981	Average_internode_length_(below_ear);Height_above_ear	Height_above_ear	0	1	0	0	1	1	0	1	1	1	0	0	0	1	0	1	0	1	0	0	0	0	0	0	0	0	9	dispensable
pan_gene_16266	pan_gene_4157	Average_internode_length_(below_ear);Height_above_ear	Height_above_ear	0	1	0	1	1	1	1	1	1	0	0	0	1	1	0	0	0	1	0	0	1	0	0	0	0	1	12	near-core
pan_gene_16266	pan_gene_9156	Average_internode_length_(below_ear);Height_above_ear	Height_above_ear	0	0	0	1	1	1	1	1	1	1	1	1	1	1	1	1	0	1	0	0	1	1	0	0	1	1	18	near-core
pan_gene_16270	pan_gene_19288	Height_above_ear;Plant_height	Average_internode_length_(whole_plant);Chlorophyll_A;Height_above_ear	0	0	0	0	0	0	0	0	0	1	0	1	0	0	0	0	0	0	0	0	0	0	0	0	1	0	3	dispensable
pan_gene_16270	pan_gene_19493	Height_above_ear;Plant_height	Boxcox-transformed_leaf_angle;Height_above_ear;Nodes_per_plant	0	1	1	1	0	0	0	0	0	0	0	0	0	0	0	0	0	0	0	0	0	0	0	1	0	0	4	dispensable
pan_gene_16270	pan_gene_19972	Height_above_ear;Plant_height	Average_internode_length_(whole_plant);Cob_diameter;Height_above_ear;Leaf_length;Plant_height	0	1	0	0	0	0	0	0	0	0	0	0	0	0	0	0	0	0	0	0	0	0	0	0	0	0	1	private
pan_gene_16270	pan_gene_3014	Height_above_ear;Plant_height	Height_above_ear	0	1	0	0	0	0	0	0	0	0	0	0	0	0	0	0	1	0	0	0	0	0	0	0	0	0	2	dispensable
pan_gene_16270	pan_gene_5105	Height_above_ear;Plant_height	Height_above_ear;Height_per_day_(until_flowering);Plant_height	0	1	1	0	0	0	0	0	0	0	0	1	0	0	0	0	0	0	0	0	0	0	0	0	0	0	3	dispensable
pan_gene_16270	pan_gene_7967	Height_above_ear;Plant_height	Height_above_ear	0	1	0	0	0	0	0	0	0	1	0	1	0	0	0	0	1	0	0	0	0	0	0	0	0	0	4	dispensable
pan_gene_16270	pan_gene_8202	Height_above_ear;Plant_height	Height_above_ear;Tassel_length	0	1	0	0	0	0	0	0	0	0	0	0	0	0	0	0	0	0	0	0	0	0	0	0	0	0	1	private
pan_gene_16270	pan_gene_877	Height_above_ear;Plant_height	Height_above_ear	0	1	1	0	1	0	0	1	0	0	0	1	0	0	0	1	0	0	1	0	0	1	1	1	0	1	11	near-core
pan_gene_16292	pan_gene_20574	Average_internode_length_(below_ear);Height_above_ear	Height_above_ear;Southern_leaf_blight;Tassel_branch_number	0	1	1	0	1	1	1	0	1	0	1	1	1	0	1	0	0	1	1	0	1	0	0	1	1	1	16	near-core
pan_gene_16292	pan_gene_22232	Average_internode_length_(below_ear);Height_above_ear	Height_above_ear	0	0	0	0	1	0	1	0	0	0	0	0	0	0	0	0	0	0	0	0	0	0	0	0	0	0	2	dispensable
pan_gene_16292	pan_gene_2557	Average_internode_length_(below_ear);Height_above_ear	Height_above_ear;Nodes_per_plant;Tassel_branch_number	0	1	1	0	1	0	1	1	1	0	0	1	0	0	0	1	0	1	1	0	0	1	0	1	1	0	13	near-core
pan_gene_16292	pan_gene_28353	Average_internode_length_(below_ear);Height_above_ear	Height_above_ear;Tassel_length	0	1	0	0	0	0	0	0	0	0	0	1	1	0	0	0	1	0	0	0	0	0	0	0	1	0	5	dispensable
pan_gene_16292	pan_gene_30058	Average_internode_length_(below_ear);Height_above_ear	Cob_diameter;Height_above_ear	0	1	0	0	0	1	1	0	1	1	1	0	0	0	0	0	0	1	1	0	0	1	0	1	1	0	11	near-core
pan_gene_16292	pan_gene_30300	Average_internode_length_(below_ear);Height_above_ear	Average_internode_length_(whole_plant);Height_above_ear	0	1	0	0	0	1	0	0	1	1	1	1	0	0	0	0	0	1	1	0	0	1	0	0	0	0	9	dispensable
pan_gene_16292	pan_gene_3422	Average_internode_length_(below_ear);Height_above_ear	Chlorophyll_B;Height_above_ear;Height_per_day_(until_flowering)	0	0	0	0	0	0	0	0	0	0	1	0	0	0	0	0	0	1	1	0	0	1	0	0	1	0	5	dispensable
pan_gene_16292	pan_gene_4157	Average_internode_length_(below_ear);Height_above_ear	Height_above_ear	0	1	1	0	1	1	1	1	1	1	1	1	1	0	1	1	1	1	1	1	1	0	0	1	0	0	19	near-core
pan_gene_16292	pan_gene_8995	Average_internode_length_(below_ear);Height_above_ear	Height_above_ear	0	1	0	0	1	1	1	0	1	1	1	0	1	0	1	1	0	0	1	0	1	1	0	0	1	0	14	near-core
pan_gene_16293	pan_gene_21915	Height_above_ear	Ear_height;Height_above_ear;Nodes_per_plant;Nodes_to_ear;Plant_height	0	1	0	0	0	0	0	0	0	0	0	0	0	0	0	0	0	1	0	0	0	0	0	0	0	0	2	dispensable
pan_gene_16293	pan_gene_24732	Height_above_ear	Height_above_ear;Tassel_branch_number	0	1	0	0	0	0	0	0	0	0	1	0	0	0	0	0	0	0	0	0	1	0	0	0	0	0	3	dispensable
pan_gene_16293	pan_gene_9563	Height_above_ear	Ear_height;Height_above_ear;Plant_height;Southern_leaf_blight	0	1	0	1	0	0	0	0	0	0	0	0	0	0	0	0	0	0	0	1	1	0	0	0	0	0	4	dispensable
pan_gene_16294	pan_gene_19359	Height_above_ear;Nodes_per_plant	Fructose;Height_above_ear;Nitrate	0	1	0	0	0	0	0	0	0	0	1	0	0	0	1	0	0	0	1	0	0	0	0	0	0	0	4	dispensable
pan_gene_16294	pan_gene_21560	Height_above_ear;Nodes_per_plant	Height_above_ear;Height_per_day_(until_flowering);Plant_height	0	1	0	0	1	0	0	0	1	0	0	0	0	0	0	0	0	0	1	0	0	0	0	0	0	0	4	dispensable
pan_gene_16340	pan_gene_30303	Anthesis-silking_interval;Height_above_ear;Plant_height;Ratio_of_ear_height_to_total_height	Glutamate;Height_above_ear;Northern_Leaf_Blight	0	0	0	0	1	0	0	0	0	0	0	0	0	0	0	0	0	0	0	0	0	0	0	0	0	0	1	private
pan_gene_16421	pan_gene_3401	100_Kernel_weight;Glucose;Height_above_ear	Height_above_ear	0	1	0	0	0	0	0	0	0	0	0	0	0	0	0	0	0	0	0	0	0	0	0	0	0	0	1	private
pan_gene_1748	pan_gene_9036	Height_above_ear;Starch	100_Kernel_weight;Average_internode_length_(whole_plant);Height_above_ear;Height_per_day_(until_flowering);Plant_height	0	1	0	0	0	0	0	0	0	0	0	0	0	0	0	0	0	0	0	0	0	0	0	0	0	0	1	private
pan_gene_17741	pan_gene_24161	Height_above_ear	Height_above_ear;Height_per_day_(until_flowering)	0	1	1	1	0	1	1	0	0	0	1	1	0	0	0	0	0	0	0	0	0	1	0	1	0	0	9	dispensable
pan_gene_18048	pan_gene_21080	Height_above_ear	Height_above_ear	0	1	0	0	0	0	0	0	1	0	1	0	0	0	1	1	1	1	1	0	1	0	1	0	0	0	10	dispensable
pan_gene_18048	pan_gene_27038	Height_above_ear	Average_internode_length_(whole_plant);Height_above_ear	0	1	0	1	0	0	0	0	0	0	0	0	0	0	1	0	0	0	0	0	0	0	0	0	0	0	3	dispensable
pan_gene_18204	pan_gene_21080	Boxcox-transformed_leaf_angle;Chlorophyll_A;Days_to_silk;Height_above_ear;Nodes_per_plant;Ratio_of_ear_height_to_total_height	Height_above_ear	0	1	0	1	0	1	0	0	0	0	0	0	1	0	0	0	0	1	1	1	0	0	0	0	0	0	7	dispensable
pan_gene_18219	pan_gene_28718	Height_above_ear	Height_above_ear;Ratio_of_ear_height_to_total_height	0	1	0	0	1	0	0	1	0	0	0	0	0	0	0	0	0	0	0	0	0	0	0	0	0	0	3	dispensable
pan_gene_18219	pan_gene_5047	Height_above_ear	Average_internode_length_(above_ear);Height_above_ear;Height_per_day_(until_flowering);Plant_height	0	1	0	0	0	0	0	0	0	0	0	0	0	0	0	0	0	0	0	0	0	0	0	0	0	0	1	private
pan_gene_18219	pan_gene_7967	Height_above_ear	Height_above_ear	0	1	0	1	1	0	0	1	0	0	0	1	0	0	0	0	0	0	0	0	0	0	0	0	0	0	5	dispensable
pan_gene_18290	pan_gene_21918	Height_above_ear;Ratio_of_ear_height_to_total_height	Ear_height;Height_above_ear;Plant_height	0	1	0	0	0	0	0	0	0	0	0	0	0	0	0	0	0	0	0	0	0	0	0	0	0	0	1	private
pan_gene_18291	pan_gene_508	Height_above_ear	Height_above_ear;Leaf_length	0	1	1	0	0	0	0	0	0	0	0	0	0	0	0	0	1	0	0	0	0	0	0	0	1	0	4	dispensable
pan_gene_18405	pan_gene_2803	Boxcox-transformed_leaf_angle;Height_above_ear	Height_above_ear;Height_per_day_(until_flowering);Nodes_to_ear;Plant_height	0	0	0	1	0	0	0	0	0	0	0	0	0	0	0	0	0	0	1	0	0	0	0	0	0	1	3	dispensable
pan_gene_19119	pan_gene_19443	Boxcox-transformed_leaf_angle;Ear_height;Height_above_ear	Height_above_ear	0	0	0	0	0	0	0	0	0	0	0	0	0	0	0	0	0	0	0	0	0	1	0	0	0	0	1	private
pan_gene_19119	pan_gene_22837	Boxcox-transformed_leaf_angle;Ear_height;Height_above_ear	Fructose;Height_above_ear;Starch	0	0	0	0	1	0	0	0	0	0	0	0	0	0	0	0	0	0	0	0	0	0	0	1	0	0	2	dispensable
pan_gene_19119	pan_gene_3482	Boxcox-transformed_leaf_angle;Ear_height;Height_above_ear	Average_internode_length_(above_ear);Average_internode_length_(whole_plant);Height_above_ear;Plant_height	0	0	0	0	1	0	0	1	0	0	0	0	0	0	1	1	0	1	0	0	0	1	1	1	0	0	8	dispensable
pan_gene_19119	pan_gene_3908	Boxcox-transformed_leaf_angle;Ear_height;Height_above_ear	Height_above_ear	0	0	0	0	0	0	0	0	0	0	0	0	0	0	0	0	0	1	0	0	0	1	0	0	0	0	2	dispensable
pan_gene_19119	pan_gene_5061	Boxcox-transformed_leaf_angle;Ear_height;Height_above_ear	Average_internode_length_(above_ear);Ear_height;Height_above_ear;Northern_Leaf_Blight;Plant_height;Tassel_branch_number	0	0	0	0	0	0	0	0	0	0	0	0	0	0	0	0	0	0	0	0	0	1	0	0	0	0	1	private
pan_gene_19119	pan_gene_9035	Boxcox-transformed_leaf_angle;Ear_height;Height_above_ear	Height_above_ear;Photoperiod_growing-degree_days_to_anthesis	0	0	0	0	0	0	0	1	0	0	0	0	0	0	1	0	0	0	0	0	0	0	0	1	0	0	3	dispensable
pan_gene_19120	pan_gene_23828	Boxcox-transformed_leaf_angle;Ear_height;Height_above_ear	Height_above_ear	0	1	0	0	0	0	0	1	0	0	0	0	1	0	0	0	1	0	0	0	0	0	0	0	0	0	4	dispensable
pan_gene_19120	pan_gene_26176	Boxcox-transformed_leaf_angle;Ear_height;Height_above_ear	Anthesis-silking_interval;Height_above_ear;Total_amino_acids	0	1	0	0	0	1	0	0	0	0	0	0	0	0	0	0	0	0	0	0	0	0	0	0	0	0	2	dispensable
pan_gene_19178	pan_gene_29676	Height_above_ear;Height_per_day_(until_flowering);Starch;Tassel_branch_number	Height_above_ear	0	1	1	0	0	0	1	0	1	1	0	1	0	1	0	0	1	1	0	0	0	1	0	0	0	0	10	dispensable
pan_gene_19271	pan_gene_22228	Height_above_ear;Ratio_of_ear_height_to_total_height	Height_above_ear	0	1	0	0	0	0	0	0	0	0	0	0	0	0	0	0	0	0	0	0	0	0	0	0	0	0	1	private
pan_gene_19271	pan_gene_2510	Height_above_ear;Ratio_of_ear_height_to_total_height	Average_internode_length_(whole_plant);Glutamate;Height_above_ear	0	1	0	0	0	0	0	0	0	1	0	0	0	0	0	0	0	0	1	0	0	0	0	1	0	0	4	dispensable
pan_gene_19271	pan_gene_2708	Height_above_ear;Ratio_of_ear_height_to_total_height	Height_above_ear	0	1	0	0	0	0	0	0	0	1	0	0	1	0	0	0	0	0	0	0	0	0	0	0	0	1	4	dispensable
pan_gene_19271	pan_gene_305	Height_above_ear;Ratio_of_ear_height_to_total_height	Ear_height;Height_above_ear;Height_per_day_(until_flowering);Plant_height	0	1	0	0	0	0	0	0	0	0	1	0	1	0	0	0	0	0	0	0	1	0	0	0	0	1	5	dispensable
pan_gene_19355	pan_gene_28718	Height_above_ear	Height_above_ear;Ratio_of_ear_height_to_total_height	0	1	0	0	1	0	0	1	0	1	0	1	0	1	0	1	0	0	0	0	0	0	0	0	0	1	8	dispensable
pan_gene_19359	pan_gene_26184	Fructose;Height_above_ear;Nitrate	Height_above_ear	0	0	0	0	1	0	0	0	0	1	0	1	0	0	1	1	0	0	0	0	0	0	0	0	1	0	6	dispensable
pan_gene_19359	pan_gene_30883	Fructose;Height_above_ear;Nitrate	Height_above_ear	0	1	1	0	1	0	1	0	0	1	1	1	0	1	1	1	0	1	1	0	1	1	0	1	0	1	16	near-core
pan_gene_19363	pan_gene_22040	Ear_row_number;Height_above_ear	Height_above_ear;Nitrate	0	0	0	0	0	0	0	0	0	0	0	0	0	0	0	0	0	1	0	0	0	0	0	0	0	1	2	dispensable
pan_gene_19363	pan_gene_29885	Ear_row_number;Height_above_ear	Days_to_silk;Height_above_ear;Southern_leaf_blight	0	0	0	0	0	0	0	0	0	0	0	0	0	0	0	0	0	1	0	0	0	0	0	0	0	1	2	dispensable
pan_gene_19363	pan_gene_30059	Ear_row_number;Height_above_ear	Boxcox-transformed_leaf_angle;Cob_diameter;Height_above_ear	0	0	0	0	0	0	0	0	0	0	0	0	0	0	0	0	0	1	0	1	0	0	0	0	0	0	2	dispensable
pan_gene_19426	pan_gene_9036	Chlorophyll_A;Height_above_ear	100_Kernel_weight;Average_internode_length_(whole_plant);Height_above_ear;Height_per_day_(until_flowering);Plant_height	0	0	0	0	0	0	0	0	1	0	0	0	0	0	0	0	0	0	0	0	0	1	0	0	0	0	2	dispensable
pan_gene_19443	pan_gene_2513	Height_above_ear	Average_internode_length_(below_ear);Average_internode_length_(whole_plant);Boxcox-transformed_leaf_angle;Glutamate;Height_above_ear;Height_per_day_(until_flowering)	0	1	0	0	0	0	0	0	0	0	0	0	0	0	0	0	0	0	0	0	0	0	0	0	0	0	1	private
pan_gene_19443	pan_gene_3482	Height_above_ear	Average_internode_length_(above_ear);Average_internode_length_(whole_plant);Height_above_ear;Plant_height	0	1	0	0	0	0	0	0	0	1	0	0	0	0	0	0	0	0	1	0	1	1	0	0	0	0	5	dispensable
pan_gene_19443	pan_gene_3908	Height_above_ear	Height_above_ear	0	1	0	0	0	0	0	0	0	0	1	0	0	0	0	0	0	0	0	0	0	1	0	0	0	0	3	dispensable
pan_gene_19443	pan_gene_5061	Height_above_ear	Average_internode_length_(above_ear);Ear_height;Height_above_ear;Northern_Leaf_Blight;Plant_height;Tassel_branch_number	0	0	0	0	0	0	0	0	0	1	0	1	0	0	0	0	0	1	1	0	0	1	0	0	0	1	6	dispensable
pan_gene_19493	pan_gene_7967	Boxcox-transformed_leaf_angle;Height_above_ear;Nodes_per_plant	Height_above_ear	0	1	0	0	0	0	0	0	0	0	0	0	0	0	0	0	0	0	0	0	0	0	0	0	0	0	1	private
pan_gene_19493	pan_gene_877	Boxcox-transformed_leaf_angle;Height_above_ear;Nodes_per_plant	Height_above_ear	0	1	1	1	0	0	0	0	0	0	0	0	0	0	0	0	0	0	0	0	0	0	0	1	0	0	4	dispensable
pan_gene_19978	pan_gene_2542	Height_above_ear	Height_above_ear	0	1	0	1	0	0	0	0	0	0	0	0	0	0	0	0	0	0	0	0	0	0	0	0	0	0	2	dispensable
pan_gene_19978	pan_gene_2575	Height_above_ear	Height_above_ear;Height_per_day_(until_flowering);Nodes_to_ear	0	1	1	0	0	0	0	0	0	0	0	0	0	0	0	0	0	0	0	0	1	0	1	0	0	0	4	dispensable
pan_gene_19978	pan_gene_3422	Height_above_ear	Chlorophyll_B;Height_above_ear;Height_per_day_(until_flowering)	0	0	1	0	0	0	0	0	0	0	0	0	1	0	0	1	0	0	0	0	1	1	0	1	0	0	6	dispensable
pan_gene_19978	pan_gene_8031	Height_above_ear	Days_to_anthesis;Height_above_ear;Ratio_of_ear_height_to_total_height	0	1	0	0	0	0	0	0	0	0	0	1	0	0	0	0	0	0	0	0	1	1	0	0	0	0	4	dispensable
pan_gene_20574	pan_gene_21869	Height_above_ear;Southern_leaf_blight;Tassel_branch_number	Height_above_ear;Leaf_length	0	1	1	1	1	1	1	1	0	0	1	1	0	0	0	1	0	1	0	1	1	0	1	0	1	1	16	near-core
pan_gene_20574	pan_gene_22614	Height_above_ear;Southern_leaf_blight;Tassel_branch_number	Height_above_ear	0	1	1	1	1	1	0	1	1	0	0	0	1	0	0	0	0	1	0	0	0	0	1	1	0	0	11	near-core
pan_gene_20574	pan_gene_24097	Height_above_ear;Southern_leaf_blight;Tassel_branch_number	Height_above_ear	0	1	0	1	1	1	0	1	1	0	1	1	1	1	1	0	0	1	1	0	1	0	1	0	1	0	16	near-core
pan_gene_20574	pan_gene_24759	Height_above_ear;Southern_leaf_blight;Tassel_branch_number	Average_internode_length_(below_ear);Height_above_ear	0	1	0	0	0	0	0	0	0	0	0	0	0	0	0	0	0	0	0	0	0	0	0	0	0	0	1	private
pan_gene_20574	pan_gene_2511	Height_above_ear;Southern_leaf_blight;Tassel_branch_number	Average_internode_length_(whole_plant);Height_above_ear	0	0	0	0	0	0	0	0	0	0	0	0	1	0	0	0	0	1	0	0	0	0	0	0	0	0	2	dispensable
pan_gene_20574	pan_gene_2557	Height_above_ear;Southern_leaf_blight;Tassel_branch_number	Height_above_ear;Nodes_per_plant;Tassel_branch_number	0	1	1	0	1	0	0	0	1	0	1	1	0	0	0	0	0	1	1	0	1	0	0	0	1	0	10	dispensable
pan_gene_20574	pan_gene_2575	Height_above_ear;Southern_leaf_blight;Tassel_branch_number	Height_above_ear;Height_per_day_(until_flowering);Nodes_to_ear	0	1	0	0	0	1	1	0	1	0	0	0	1	0	0	1	1	0	0	1	0	0	1	0	1	0	10	dispensable
pan_gene_20574	pan_gene_26433	Height_above_ear;Southern_leaf_blight;Tassel_branch_number	Height_above_ear;Plant_height;Tassel_length	0	1	0	1	1	0	1	0	0	0	0	1	0	0	0	1	0	1	0	1	1	0	1	0	1	1	12	near-core
pan_gene_20574	pan_gene_28353	Height_above_ear;Southern_leaf_blight;Tassel_branch_number	Height_above_ear;Tassel_length	0	1	0	1	0	0	0	0	0	0	0	0	0	0	0	0	1	0	0	0	0	0	0	0	1	0	4	dispensable
pan_gene_20574	pan_gene_28356	Height_above_ear;Southern_leaf_blight;Tassel_branch_number	Height_above_ear;Ratio_of_ear_height_to_total_height	0	0	0	0	0	1	0	0	0	0	0	0	1	0	0	0	0	1	0	0	0	0	0	0	0	0	3	dispensable
pan_gene_20574	pan_gene_30058	Height_above_ear;Southern_leaf_blight;Tassel_branch_number	Cob_diameter;Height_above_ear	0	1	1	1	0	1	0	0	1	0	1	1	1	0	0	0	0	1	1	1	1	0	1	0	1	1	15	near-core
pan_gene_20574	pan_gene_30059	Height_above_ear;Southern_leaf_blight;Tassel_branch_number	Boxcox-transformed_leaf_angle;Cob_diameter;Height_above_ear	0	1	0	1	0	1	1	0	1	1	0	0	1	0	0	0	1	1	0	0	0	0	0	0	0	1	10	dispensable
pan_gene_20574	pan_gene_32852	Height_above_ear;Southern_leaf_blight;Tassel_branch_number	Average_internode_length_(above_ear);Height_above_ear	0	1	0	1	0	0	0	0	1	0	0	0	0	1	0	0	1	1	0	0	0	0	1	0	0	0	7	dispensable
pan_gene_20574	pan_gene_3422	Height_above_ear;Southern_leaf_blight;Tassel_branch_number	Chlorophyll_B;Height_above_ear;Height_per_day_(until_flowering)	0	0	1	1	1	0	1	1	0	1	1	1	1	1	0	0	0	1	1	1	0	0	0	1	1	1	16	near-core
pan_gene_20574	pan_gene_4406	Height_above_ear;Southern_leaf_blight;Tassel_branch_number	Average_internode_length_(above_ear);Average_internode_length_(below_ear);Average_internode_length_(whole_plant);Height_above_ear;Height_per_day_(until_flowering);Leaf_length;Plant_height;Stalk_strength;Tassel_length	0	0	0	0	0	0	0	0	0	0	0	0	0	0	0	0	0	0	0	0	0	0	0	0	0	1	1	private
pan_gene_20574	pan_gene_8995	Height_above_ear;Southern_leaf_blight;Tassel_branch_number	Height_above_ear	0	1	0	1	1	1	1	0	0	1	0	0	1	0	0	1	0	0	0	0	1	0	0	0	1	0	10	dispensable
pan_gene_20624	pan_gene_29471	Boxcox-transformed_leaf_angle;Height_above_ear	Height_above_ear	0	1	0	0	0	1	0	1	1	0	0	0	1	1	1	0	1	0	1	0	0	1	0	0	1	0	11	near-core
pan_gene_20624	pan_gene_30376	Boxcox-transformed_leaf_angle;Height_above_ear	100_Kernel_weight;Height_above_ear	0	1	0	0	0	0	0	0	0	0	0	0	0	0	0	0	0	0	0	0	0	0	0	0	0	0	1	private
pan_gene_21080	pan_gene_24706	Height_above_ear	Height_above_ear	0	0	0	0	1	0	0	0	0	0	0	0	0	1	0	0	0	0	0	0	0	0	0	0	0	0	2	dispensable
pan_gene_21080	pan_gene_2803	Height_above_ear	Height_above_ear;Height_per_day_(until_flowering);Nodes_to_ear;Plant_height	0	0	0	0	0	1	0	0	0	0	0	1	0	0	0	0	1	0	0	0	0	1	0	1	0	0	5	dispensable
pan_gene_21080	pan_gene_8927	Height_above_ear	Fructose;Height_above_ear	0	1	1	1	0	1	0	0	1	1	0	1	1	1	0	1	1	1	1	1	1	1	1	0	1	1	19	near-core
pan_gene_21560	pan_gene_27662	Height_above_ear;Height_per_day_(until_flowering);Plant_height	Height_above_ear;Stalk_strength	0	1	0	0	1	0	0	0	0	1	0	1	0	0	1	0	0	0	1	0	0	1	0	0	1	0	8	dispensable
pan_gene_21656	pan_gene_22807	Height_above_ear	Height_above_ear;Height_per_day_(until_flowering);Plant_height	0	1	0	1	1	0	0	0	0	0	0	1	1	0	0	1	0	0	0	0	0	0	0	0	0	0	6	dispensable
pan_gene_21869	pan_gene_22232	Height_above_ear;Leaf_length	Height_above_ear	0	0	0	0	1	0	1	0	0	0	0	0	0	0	0	0	0	1	1	1	0	0	1	0	0	1	7	dispensable
pan_gene_21869	pan_gene_22614	Height_above_ear;Leaf_length	Height_above_ear	0	1	0	1	1	1	1	0	0	1	1	1	0	1	0	0	1	1	0	0	0	0	1	1	0	1	14	near-core
pan_gene_21869	pan_gene_24097	Height_above_ear;Leaf_length	Height_above_ear	0	1	0	1	1	0	0	0	0	0	0	1	0	0	0	0	0	1	0	0	1	0	1	0	0	0	7	dispensable
pan_gene_21869	pan_gene_24759	Height_above_ear;Leaf_length	Average_internode_length_(below_ear);Height_above_ear	0	1	0	0	1	0	0	1	0	0	0	0	1	0	0	0	1	1	0	1	0	0	0	0	0	0	7	dispensable
pan_gene_21869	pan_gene_2557	Height_above_ear;Leaf_length	Height_above_ear;Nodes_per_plant;Tassel_branch_number	0	1	1	0	0	0	1	0	0	0	1	1	1	0	0	0	1	1	1	1	0	0	1	1	1	0	13	near-core
pan_gene_21869	pan_gene_27677	Height_above_ear;Leaf_length	Height_above_ear;Total_amino_acids	0	1	1	1	0	1	1	1	0	1	1	1	1	1	0	0	0	0	1	1	0	1	1	1	1	0	17	near-core
pan_gene_21869	pan_gene_28353	Height_above_ear;Leaf_length	Height_above_ear;Tassel_length	0	1	0	1	0	0	1	0	0	1	0	0	1	0	1	0	1	0	0	1	0	0	0	0	0	1	9	dispensable
pan_gene_21869	pan_gene_29885	Height_above_ear;Leaf_length	Days_to_silk;Height_above_ear;Southern_leaf_blight	0	0	0	0	0	0	0	0	0	0	0	0	0	0	0	0	0	1	0	0	0	0	0	0	0	1	2	dispensable
pan_gene_21869	pan_gene_30059	Height_above_ear;Leaf_length	Boxcox-transformed_leaf_angle;Cob_diameter;Height_above_ear	0	1	0	0	0	1	1	0	0	0	1	0	0	1	0	0	1	1	0	0	1	1	0	0	0	1	10	dispensable
pan_gene_21869	pan_gene_32852	Height_above_ear;Leaf_length	Average_internode_length_(above_ear);Height_above_ear	0	1	0	1	0	0	0	0	0	0	0	0	0	0	0	0	0	1	0	0	0	0	1	1	0	0	5	dispensable
pan_gene_21869	pan_gene_7481	Height_above_ear;Leaf_length	Height_above_ear;Ratio_of_ear_height_to_total_height;Stalk_strength	0	0	0	0	0	0	0	0	0	0	0	0	0	0	0	1	0	1	0	0	0	0	0	0	0	0	2	dispensable
pan_gene_21869	pan_gene_8854	Height_above_ear;Leaf_length	Anthesis-silking_interval;Average_internode_length_(above_ear);Average_internode_length_(whole_plant);Height_above_ear;Leaf_length;Nodes_above_ear	0	1	0	0	0	0	0	0	0	0	0	0	1	0	0	0	0	0	0	0	0	0	0	0	0	0	2	dispensable
pan_gene_21869	pan_gene_8989	Height_above_ear;Leaf_length	Height_above_ear;Plant_height	0	1	1	0	0	0	0	1	0	1	0	1	1	0	0	0	0	1	0	0	0	0	1	1	0	0	9	dispensable
pan_gene_21869	pan_gene_8995	Height_above_ear;Leaf_length	Height_above_ear	0	1	0	1	1	1	1	0	0	0	1	0	1	0	1	1	1	0	0	1	1	1	1	0	1	0	15	near-core
pan_gene_21869	pan_gene_9156	Height_above_ear;Leaf_length	Height_above_ear	0	0	1	1	1	0	0	1	0	1	1	0	1	0	1	0	1	1	0	0	1	1	0	0	1	0	13	near-core
pan_gene_21915	pan_gene_32567	Ear_height;Height_above_ear;Nodes_per_plant;Nodes_to_ear;Plant_height	Height_above_ear;Height_per_day_(until_flowering);Nodes_above_ear;Nodes_per_plant;PCA_of_metabolites:_PC2	0	1	0	0	0	0	0	0	0	0	0	0	0	0	0	0	0	0	0	0	0	0	0	0	0	0	1	private
pan_gene_22040	pan_gene_22614	Height_above_ear;Nitrate	Height_above_ear	0	1	0	0	0	0	0	0	0	0	0	1	0	0	0	0	0	1	0	0	1	1	0	0	0	1	6	dispensable
pan_gene_22040	pan_gene_24097	Height_above_ear;Nitrate	Height_above_ear	0	1	0	0	0	0	0	0	1	0	0	1	1	0	0	0	0	1	0	0	1	0	0	0	0	1	7	dispensable
pan_gene_22040	pan_gene_24759	Height_above_ear;Nitrate	Average_internode_length_(below_ear);Height_above_ear	0	1	0	1	0	0	0	0	0	0	0	1	0	0	1	0	0	1	0	0	0	1	0	0	0	1	7	dispensable
pan_gene_22040	pan_gene_2512	Height_above_ear;Nitrate	Average_internode_length_(whole_plant);Height_above_ear	0	1	0	0	0	0	0	0	0	0	0	0	0	0	0	0	0	0	0	0	0	0	0	0	0	0	1	private
pan_gene_22040	pan_gene_29885	Height_above_ear;Nitrate	Days_to_silk;Height_above_ear;Southern_leaf_blight	0	0	0	0	0	0	0	0	0	0	0	0	1	0	0	0	0	0	0	0	1	0	0	0	0	0	2	dispensable
pan_gene_22040	pan_gene_30059	Height_above_ear;Nitrate	Boxcox-transformed_leaf_angle;Cob_diameter;Height_above_ear	0	1	0	1	1	0	0	0	0	0	0	1	1	0	0	1	0	1	0	0	0	0	0	0	0	0	7	dispensable
pan_gene_22228	pan_gene_2510	Height_above_ear	Average_internode_length_(whole_plant);Glutamate;Height_above_ear	0	1	0	0	0	0	0	0	0	0	0	0	0	0	0	0	0	0	0	0	0	0	0	0	0	0	1	private
pan_gene_22228	pan_gene_31276	Height_above_ear	Height_above_ear;Ratio_of_ear_height_to_total_height	0	1	0	1	0	0	0	0	0	0	0	0	0	0	0	0	0	0	0	0	0	1	0	0	0	0	3	dispensable
pan_gene_22228	pan_gene_9036	Height_above_ear	100_Kernel_weight;Average_internode_length_(whole_plant);Height_above_ear;Height_per_day_(until_flowering);Plant_height	0	1	0	1	0	0	0	0	0	1	0	0	0	0	0	0	0	0	0	0	0	1	0	0	0	0	4	dispensable
pan_gene_22232	pan_gene_24060	Height_above_ear	Height_above_ear	0	0	0	0	0	0	0	0	0	0	0	0	0	0	0	0	1	0	0	0	0	0	0	0	0	0	1	private
pan_gene_22232	pan_gene_2557	Height_above_ear	Height_above_ear;Nodes_per_plant;Tassel_branch_number	0	0	0	0	0	0	0	0	0	0	0	0	0	0	0	0	0	1	0	0	0	0	0	0	0	0	1	private
pan_gene_22232	pan_gene_26602	Height_above_ear	Anthesis-silking_interval;Height_above_ear;Nodes_per_plant;Southern_leaf_blight	0	0	0	0	0	0	0	0	0	0	0	0	0	0	0	0	0	1	0	0	0	0	0	0	0	0	1	private
pan_gene_22232	pan_gene_9156	Height_above_ear	Height_above_ear	0	0	0	1	1	0	0	0	0	0	0	0	0	0	0	0	0	1	0	0	0	0	0	0	0	0	3	dispensable
pan_gene_22233	pan_gene_24097	Height_above_ear	Height_above_ear	0	1	0	1	0	0	0	0	1	0	1	0	0	0	0	0	0	1	0	0	1	0	1	0	0	0	7	dispensable
pan_gene_22233	pan_gene_24759	Height_above_ear	Average_internode_length_(below_ear);Height_above_ear	0	1	1	0	0	0	1	0	1	0	0	1	0	0	0	0	0	0	0	0	0	0	0	0	0	0	5	dispensable
pan_gene_22233	pan_gene_27677	Height_above_ear	Height_above_ear;Total_amino_acids	0	1	1	1	0	0	1	0	0	0	1	1	0	0	0	1	0	0	0	0	1	0	0	0	0	0	8	dispensable
pan_gene_22233	pan_gene_30058	Height_above_ear	Cob_diameter;Height_above_ear	0	1	0	0	0	0	0	0	0	0	0	0	0	0	0	0	0	0	0	0	0	0	0	1	0	1	3	dispensable
pan_gene_22233	pan_gene_30059	Height_above_ear	Boxcox-transformed_leaf_angle;Cob_diameter;Height_above_ear	0	1	0	0	0	0	0	0	0	0	0	0	0	0	0	0	0	0	0	0	0	0	0	1	0	1	3	dispensable
pan_gene_22233	pan_gene_30300	Height_above_ear	Average_internode_length_(whole_plant);Height_above_ear	0	1	0	0	0	0	0	0	0	0	1	0	1	0	0	0	0	1	0	0	0	0	1	0	0	0	5	dispensable
pan_gene_22233	pan_gene_305	Height_above_ear	Ear_height;Height_above_ear;Height_per_day_(until_flowering);Plant_height	0	1	0	0	0	0	0	0	0	1	0	0	0	0	0	0	0	0	0	0	1	0	0	0	0	0	3	dispensable
pan_gene_22233	pan_gene_3422	Height_above_ear	Chlorophyll_B;Height_above_ear;Height_per_day_(until_flowering)	0	0	1	1	0	0	0	0	0	0	1	0	0	0	0	0	0	1	0	0	1	0	0	0	0	0	5	dispensable
pan_gene_22614	pan_gene_24097	Height_above_ear	Height_above_ear	0	1	1	1	1	0	1	0	1	0	1	1	0	0	1	0	0	1	0	0	1	0	1	0	0	0	12	near-core
pan_gene_22614	pan_gene_24759	Height_above_ear	Average_internode_length_(below_ear);Height_above_ear	0	1	0	0	0	0	0	0	1	0	0	0	0	0	0	0	1	1	0	0	1	1	0	0	0	0	6	dispensable
pan_gene_22614	pan_gene_2575	Height_above_ear	Height_above_ear;Height_per_day_(until_flowering);Nodes_to_ear	0	1	0	0	0	0	0	0	0	0	0	0	0	0	0	1	1	0	0	0	0	0	0	0	0	0	3	dispensable
pan_gene_22614	pan_gene_26433	Height_above_ear	Height_above_ear;Plant_height;Tassel_length	0	1	0	1	1	0	1	0	0	0	0	1	0	1	0	0	1	1	0	0	0	0	1	0	0	0	9	dispensable
pan_gene_22614	pan_gene_26602	Height_above_ear	Anthesis-silking_interval;Height_above_ear;Nodes_per_plant;Southern_leaf_blight	0	1	0	1	1	1	0	1	1	0	0	0	1	1	0	1	0	1	0	0	0	0	1	0	0	1	12	near-core
pan_gene_22614	pan_gene_27677	Height_above_ear	Height_above_ear;Total_amino_acids	0	1	1	1	1	1	1	1	0	1	1	0	1	1	0	1	0	0	0	0	1	1	1	0	1	0	16	near-core
pan_gene_22614	pan_gene_30058	Height_above_ear	Cob_diameter;Height_above_ear	0	1	0	1	0	1	0	0	1	0	0	1	0	1	0	0	1	1	1	0	0	0	0	1	0	0	10	dispensable
pan_gene_22614	pan_gene_30059	Height_above_ear	Boxcox-transformed_leaf_angle;Cob_diameter;Height_above_ear	0	1	0	0	0	1	0	0	1	0	0	1	0	0	0	0	1	1	0	0	1	0	0	0	0	0	7	dispensable
pan_gene_22614	pan_gene_30300	Height_above_ear	Average_internode_length_(whole_plant);Height_above_ear	0	1	1	1	1	1	1	0	1	0	1	1	0	0	0	0	1	1	1	0	1	1	1	1	1	0	17	near-core
pan_gene_22614	pan_gene_305	Height_above_ear	Ear_height;Height_above_ear;Height_per_day_(until_flowering);Plant_height	0	1	0	0	0	0	0	0	0	0	0	0	0	0	0	0	0	0	0	0	0	0	0	0	0	0	1	private
pan_gene_22614	pan_gene_3422	Height_above_ear	Chlorophyll_B;Height_above_ear;Height_per_day_(until_flowering)	0	0	1	1	1	0	1	0	0	0	1	1	1	0	0	0	1	1	1	1	1	1	0	1	1	0	15	near-core
pan_gene_22614	pan_gene_7481	Height_above_ear	Height_above_ear;Ratio_of_ear_height_to_total_height;Stalk_strength	0	0	0	1	0	0	0	0	0	0	0	0	0	0	0	0	0	1	0	0	0	0	0	0	0	0	2	dispensable
pan_gene_22614	pan_gene_8854	Height_above_ear	Anthesis-silking_interval;Average_internode_length_(above_ear);Average_internode_length_(whole_plant);Height_above_ear;Leaf_length;Nodes_above_ear	0	1	0	0	0	0	0	0	0	0	0	0	0	0	0	0	0	0	0	0	0	0	0	0	0	0	1	private
pan_gene_22614	pan_gene_8995	Height_above_ear	Height_above_ear	0	1	0	1	1	1	1	0	1	0	1	0	1	0	0	0	1	0	1	0	1	1	1	0	1	0	14	near-core
pan_gene_22807	pan_gene_28718	Height_above_ear;Height_per_day_(until_flowering);Plant_height	Height_above_ear;Ratio_of_ear_height_to_total_height	0	1	0	0	1	0	1	1	0	0	0	1	0	1	0	1	0	0	0	0	0	0	0	0	0	0	7	dispensable
pan_gene_22807	pan_gene_30981	Height_above_ear;Height_per_day_(until_flowering);Plant_height	Height_above_ear	0	1	1	1	1	0	1	1	1	1	1	0	1	1	1	0	1	1	1	1	1	0	0	1	1	0	19	near-core
pan_gene_22807	pan_gene_4157	Height_above_ear;Height_per_day_(until_flowering);Plant_height	Height_above_ear	0	1	1	1	1	0	1	1	1	1	1	1	1	1	0	1	1	0	0	1	0	0	0	1	1	0	17	near-core
pan_gene_22837	pan_gene_2513	Fructose;Height_above_ear;Starch	Average_internode_length_(below_ear);Average_internode_length_(whole_plant);Boxcox-transformed_leaf_angle;Glutamate;Height_above_ear;Height_per_day_(until_flowering)	0	0	0	0	0	0	0	0	0	1	0	0	0	0	0	0	0	0	0	0	0	0	0	0	0	0	1	private
pan_gene_22837	pan_gene_5061	Fructose;Height_above_ear;Starch	Average_internode_length_(above_ear);Ear_height;Height_above_ear;Northern_Leaf_Blight;Plant_height;Tassel_branch_number	0	0	0	0	0	0	0	0	0	1	0	0	0	0	0	0	0	0	0	0	0	0	0	0	0	0	1	private
pan_gene_2382	pan_gene_26812	Height_above_ear;Height_per_day_(until_flowering)	100_Kernel_weight;Height_above_ear;Photoperiod_Growing-degree_days_to_silk;Photoperiod_growing-degree_days_to_anthesis	0	1	1	1	0	0	0	0	0	0	0	0	0	1	0	0	0	0	0	0	1	1	0	0	0	0	6	dispensable
pan_gene_23827	pan_gene_42468	Height_above_ear	Boxcox-transformed_leaf_angle;Height_above_ear;Starch;Total_amino_acids	0	1	1	0	0	0	0	1	1	0	0	0	0	1	0	0	0	0	0	0	1	0	0	0	0	0	6	dispensable
pan_gene_23828	pan_gene_24732	Height_above_ear	Height_above_ear;Tassel_branch_number	0	1	0	0	0	0	0	0	0	0	1	0	0	0	0	0	0	0	0	0	1	0	0	0	0	0	3	dispensable
pan_gene_23828	pan_gene_26176	Height_above_ear	Anthesis-silking_interval;Height_above_ear;Total_amino_acids	0	1	1	1	0	1	1	1	1	1	1	1	1	1	0	0	1	1	0	1	1	0	1	0	0	1	18	near-core
pan_gene_23828	pan_gene_9563	Height_above_ear	Ear_height;Height_above_ear;Plant_height;Southern_leaf_blight	0	1	0	1	0	0	0	0	0	0	1	0	1	0	1	0	0	0	0	0	0	0	1	0	0	0	6	dispensable
pan_gene_23859	pan_gene_30981	Average_internode_length_(above_ear);Height_above_ear	Height_above_ear	0	1	0	0	1	1	0	1	1	1	0	0	0	0	0	0	0	1	0	1	0	0	0	0	0	0	8	dispensable
pan_gene_23859	pan_gene_4349	Average_internode_length_(above_ear);Height_above_ear	Height_above_ear;Plant_height;Tassel_length	0	1	0	0	1	1	0	0	0	1	0	0	0	0	0	0	0	1	0	0	0	0	1	1	0	0	7	dispensable
pan_gene_24060	pan_gene_7853	Height_above_ear	Height_above_ear	0	1	0	1	0	0	0	1	0	0	0	0	1	0	0	0	0	0	0	0	0	0	0	0	0	0	4	dispensable
pan_gene_24062	pan_gene_8990	Height_above_ear	Height_above_ear;Plant_height	0	1	0	0	0	0	0	0	0	0	0	0	0	0	0	0	1	0	0	1	0	0	1	0	0	0	4	dispensable
pan_gene_24066	pan_gene_8927	Days_to_anthesis;Height_above_ear	Fructose;Height_above_ear	0	0	0	0	0	0	0	1	0	0	0	0	0	0	0	0	0	0	0	0	0	0	0	0	0	0	1	private
pan_gene_24072	pan_gene_5068	Height_above_ear	Chlorophyll_A;Ear_height;Height_above_ear;Nodes_per_plant	0	0	0	0	0	0	0	0	1	0	0	0	0	0	0	0	0	0	0	0	0	0	0	0	0	0	1	private
pan_gene_24072	pan_gene_8829	Height_above_ear	Anthesis-silking_interval;Height_above_ear;Nodes_to_ear;Ratio_of_ear_height_to_total_height;Stalk_strength	0	0	0	1	0	0	0	0	1	0	0	0	0	0	0	0	0	0	0	0	0	0	0	1	0	0	3	dispensable
pan_gene_24097	pan_gene_24759	Height_above_ear	Average_internode_length_(below_ear);Height_above_ear	0	1	0	0	0	0	0	0	0	0	0	0	1	0	0	0	0	0	0	0	1	0	0	0	0	0	3	dispensable
pan_gene_24097	pan_gene_2511	Height_above_ear	Average_internode_length_(whole_plant);Height_above_ear	0	0	0	0	0	0	0	0	0	0	0	1	1	0	1	0	0	1	0	0	0	0	0	0	0	0	4	dispensable
pan_gene_24097	pan_gene_2575	Height_above_ear	Height_above_ear;Height_per_day_(until_flowering);Nodes_to_ear	0	1	0	0	0	0	0	0	0	0	0	0	1	0	0	0	0	0	0	0	0	1	0	0	0	0	3	dispensable
pan_gene_24097	pan_gene_26433	Height_above_ear	Height_above_ear;Plant_height;Tassel_length	0	1	0	1	1	0	0	0	0	0	0	1	0	0	0	0	0	0	0	0	1	0	1	0	0	0	6	dispensable
pan_gene_24097	pan_gene_27677	Height_above_ear	Height_above_ear;Total_amino_acids	0	1	0	1	0	0	0	0	0	0	1	0	0	0	0	0	0	0	1	0	1	0	1	0	0	0	6	dispensable
pan_gene_24097	pan_gene_28353	Height_above_ear	Height_above_ear;Tassel_length	0	1	0	0	0	0	0	0	0	0	0	0	0	0	0	0	0	0	0	0	0	0	0	0	0	1	2	dispensable
pan_gene_24097	pan_gene_28356	Height_above_ear	Height_above_ear;Ratio_of_ear_height_to_total_height	0	0	0	0	0	0	0	0	0	0	0	0	0	0	1	0	0	1	0	0	0	0	0	0	0	0	2	dispensable
pan_gene_24097	pan_gene_30058	Height_above_ear	Cob_diameter;Height_above_ear	0	1	0	1	0	0	0	0	1	0	0	1	0	0	0	0	0	1	1	0	1	0	0	0	0	0	7	dispensable
pan_gene_24097	pan_gene_30059	Height_above_ear	Boxcox-transformed_leaf_angle;Cob_diameter;Height_above_ear	0	1	0	1	0	0	0	0	1	0	0	0	1	0	0	0	0	1	0	0	1	1	0	0	0	0	7	dispensable
pan_gene_24097	pan_gene_305	Height_above_ear	Ear_height;Height_above_ear;Height_per_day_(until_flowering);Plant_height	0	1	0	0	0	0	0	0	0	0	0	1	0	0	0	0	0	0	0	0	0	0	0	0	0	0	2	dispensable
pan_gene_24097	pan_gene_30950	Height_above_ear	Height_above_ear;PCA_of_metabolites:_PC2	0	1	0	1	1	0	0	0	1	0	0	1	0	1	0	0	0	0	1	0	1	0	0	0	1	0	9	dispensable
pan_gene_24097	pan_gene_32852	Height_above_ear	Average_internode_length_(above_ear);Height_above_ear	0	1	0	1	0	1	0	0	1	0	1	0	0	1	0	0	0	0	0	0	1	0	0	0	0	0	7	dispensable
pan_gene_24097	pan_gene_3422	Height_above_ear	Chlorophyll_B;Height_above_ear;Height_per_day_(until_flowering)	0	0	1	1	1	0	1	1	0	1	0	1	1	1	0	0	0	1	0	0	1	1	0	0	0	1	13	near-core
pan_gene_24097	pan_gene_618	Height_above_ear	100_Kernel_weight;Height_above_ear;Leaf_length	0	1	1	1	1	0	0	1	1	0	1	1	1	1	0	0	0	1	1	0	1	1	1	1	1	1	18	near-core
pan_gene_24097	pan_gene_7481	Height_above_ear	Height_above_ear;Ratio_of_ear_height_to_total_height;Stalk_strength	0	0	0	1	0	0	0	0	0	0	0	0	0	0	0	0	0	0	0	0	0	0	0	0	0	0	1	private
pan_gene_24097	pan_gene_8995	Height_above_ear	Height_above_ear	0	1	0	1	1	1	0	0	0	0	0	0	1	0	0	0	0	0	0	0	1	0	0	0	0	0	6	dispensable
pan_gene_2462	pan_gene_631	Height_above_ear	Height_above_ear	0	0	0	1	0	0	0	1	0	0	0	0	0	0	0	0	0	0	0	0	0	0	0	0	0	0	2	dispensable
pan_gene_2465	pan_gene_27705	Height_above_ear	Days_to_anthesis;Height_above_ear;Photoperiod_Growing-degree_days_to_silk;Stalk_strength	0	1	0	0	0	0	0	0	0	0	0	0	0	0	0	0	0	0	0	0	0	0	0	0	0	0	1	private
pan_gene_2465	pan_gene_3334	Height_above_ear	Height_above_ear;Northern_Leaf_Blight	0	1	0	0	0	0	0	0	0	0	0	0	0	0	0	0	0	0	0	0	0	0	0	0	0	0	1	private
pan_gene_24732	pan_gene_26176	Height_above_ear;Tassel_branch_number	Anthesis-silking_interval;Height_above_ear;Total_amino_acids	0	1	0	0	0	0	0	0	0	0	1	0	0	1	0	0	0	0	0	0	1	0	0	0	0	0	4	dispensable
pan_gene_24747	pan_gene_4157	Average_internode_length_(whole_plant);Height_above_ear;Height_per_day_(until_flowering)	Height_above_ear	0	1	0	0	1	1	1	1	1	0	1	1	1	0	1	1	0	0	0	0	1	1	1	0	1	0	15	near-core
pan_gene_24759	pan_gene_26433	Average_internode_length_(below_ear);Height_above_ear	Height_above_ear;Plant_height;Tassel_length	0	1	0	0	1	0	0	0	0	0	0	0	0	0	0	0	1	0	0	0	0	0	0	0	0	0	3	dispensable
pan_gene_24759	pan_gene_26602	Average_internode_length_(below_ear);Height_above_ear	Anthesis-silking_interval;Height_above_ear;Nodes_per_plant;Southern_leaf_blight	0	1	0	0	0	0	0	0	1	0	0	0	0	0	0	0	0	1	0	0	0	0	0	0	0	0	3	dispensable
pan_gene_24759	pan_gene_27677	Average_internode_length_(below_ear);Height_above_ear	Height_above_ear;Total_amino_acids	0	1	1	0	0	0	0	0	0	1	0	0	0	0	0	0	0	1	0	0	1	1	0	0	0	1	7	dispensable
pan_gene_24759	pan_gene_28353	Average_internode_length_(below_ear);Height_above_ear	Height_above_ear;Tassel_length	0	1	1	0	0	0	0	0	0	0	0	0	0	0	0	0	1	1	0	0	1	0	0	0	0	0	5	dispensable
pan_gene_24759	pan_gene_30058	Average_internode_length_(below_ear);Height_above_ear	Cob_diameter;Height_above_ear	0	1	0	1	0	0	0	0	0	0	0	0	0	0	0	0	1	1	0	0	0	1	0	0	0	0	5	dispensable
pan_gene_24759	pan_gene_30059	Average_internode_length_(below_ear);Height_above_ear	Boxcox-transformed_leaf_angle;Cob_diameter;Height_above_ear	0	1	0	1	0	0	0	0	0	0	0	0	1	0	0	0	0	1	0	0	0	0	0	0	0	0	4	dispensable
pan_gene_24759	pan_gene_30300	Average_internode_length_(below_ear);Height_above_ear	Average_internode_length_(whole_plant);Height_above_ear	0	1	0	1	0	0	0	0	0	0	0	0	0	0	0	0	0	0	0	0	0	1	0	0	0	0	3	dispensable
pan_gene_24759	pan_gene_305	Average_internode_length_(below_ear);Height_above_ear	Ear_height;Height_above_ear;Height_per_day_(until_flowering);Plant_height	0	1	1	0	0	0	0	0	0	0	0	0	0	0	0	0	0	0	0	0	0	0	0	0	0	0	2	dispensable
pan_gene_24759	pan_gene_32852	Average_internode_length_(below_ear);Height_above_ear	Average_internode_length_(above_ear);Height_above_ear	0	1	0	0	0	0	0	0	0	0	0	0	0	0	0	0	0	0	0	0	0	0	0	0	0	0	1	private
pan_gene_24759	pan_gene_3422	Average_internode_length_(below_ear);Height_above_ear	Chlorophyll_B;Height_above_ear;Height_per_day_(until_flowering)	0	0	1	0	0	0	0	1	0	0	0	0	1	0	0	0	1	0	0	0	0	1	0	0	0	0	5	dispensable
pan_gene_24759	pan_gene_7481	Average_internode_length_(below_ear);Height_above_ear	Height_above_ear;Ratio_of_ear_height_to_total_height;Stalk_strength	0	0	0	1	0	0	0	0	0	0	0	0	0	0	0	0	0	0	0	0	0	0	0	0	0	0	1	private
pan_gene_24759	pan_gene_8854	Average_internode_length_(below_ear);Height_above_ear	Anthesis-silking_interval;Average_internode_length_(above_ear);Average_internode_length_(whole_plant);Height_above_ear;Leaf_length;Nodes_above_ear	0	1	0	0	0	0	0	0	0	0	0	0	1	0	0	0	0	0	0	1	0	0	1	0	0	0	4	dispensable
pan_gene_24759	pan_gene_8995	Average_internode_length_(below_ear);Height_above_ear	Height_above_ear	0	1	0	0	0	0	0	0	0	0	0	0	1	0	0	0	1	0	0	0	0	1	0	0	0	0	4	dispensable
pan_gene_2510	pan_gene_30300	Average_internode_length_(whole_plant);Glutamate;Height_above_ear	Average_internode_length_(whole_plant);Height_above_ear	0	1	0	0	0	0	0	0	0	1	0	0	0	0	0	0	0	0	0	0	0	0	1	0	0	0	3	dispensable
pan_gene_2510	pan_gene_618	Average_internode_length_(whole_plant);Glutamate;Height_above_ear	100_Kernel_weight;Height_above_ear;Leaf_length	0	1	0	0	0	0	0	0	0	1	0	0	0	0	0	0	0	0	0	0	0	0	1	0	0	0	3	dispensable
pan_gene_2510	pan_gene_9036	Average_internode_length_(whole_plant);Glutamate;Height_above_ear	100_Kernel_weight;Average_internode_length_(whole_plant);Height_above_ear;Height_per_day_(until_flowering);Plant_height	0	1	0	0	0	0	0	0	0	0	0	0	0	0	0	0	0	0	0	0	0	0	0	1	0	0	2	dispensable
pan_gene_2511	pan_gene_26812	Average_internode_length_(whole_plant);Height_above_ear	100_Kernel_weight;Height_above_ear;Photoperiod_Growing-degree_days_to_silk;Photoperiod_growing-degree_days_to_anthesis	0	0	0	0	0	0	0	0	0	0	0	1	1	0	1	0	0	0	0	0	0	0	0	0	0	0	3	dispensable
pan_gene_2511	pan_gene_28356	Average_internode_length_(whole_plant);Height_above_ear	Height_above_ear;Ratio_of_ear_height_to_total_height	0	0	0	0	0	0	0	0	0	0	0	0	1	0	1	0	0	1	0	0	0	0	0	0	0	0	3	dispensable
pan_gene_2511	pan_gene_29885	Average_internode_length_(whole_plant);Height_above_ear	Days_to_silk;Height_above_ear;Southern_leaf_blight	0	0	0	0	0	0	0	0	0	0	0	0	1	0	0	0	0	1	0	0	0	0	0	0	0	0	2	dispensable
pan_gene_2511	pan_gene_30058	Average_internode_length_(whole_plant);Height_above_ear	Cob_diameter;Height_above_ear	0	0	0	0	0	0	0	0	0	0	0	0	1	0	1	0	0	1	0	0	0	0	0	0	0	0	3	dispensable
pan_gene_2511	pan_gene_30059	Average_internode_length_(whole_plant);Height_above_ear	Boxcox-transformed_leaf_angle;Cob_diameter;Height_above_ear	0	0	0	0	0	0	0	0	0	0	0	1	1	0	0	0	0	1	0	0	0	0	0	0	0	0	3	dispensable
pan_gene_2511	pan_gene_30300	Average_internode_length_(whole_plant);Height_above_ear	Average_internode_length_(whole_plant);Height_above_ear	0	0	0	0	0	0	0	0	0	0	0	1	1	0	1	0	0	1	0	0	0	0	0	0	0	0	4	dispensable
pan_gene_2511	pan_gene_30303	Average_internode_length_(whole_plant);Height_above_ear	Glutamate;Height_above_ear;Northern_Leaf_Blight	0	0	0	0	0	0	0	0	0	0	0	1	0	0	0	0	0	1	0	0	0	0	0	0	0	0	2	dispensable
pan_gene_2511	pan_gene_30873	Average_internode_length_(whole_plant);Height_above_ear	Days_to_silk;Height_above_ear	0	0	0	0	0	0	0	0	0	0	0	1	0	0	1	0	0	1	0	0	0	0	0	0	0	0	3	dispensable
pan_gene_2511	pan_gene_30950	Average_internode_length_(whole_plant);Height_above_ear	Height_above_ear;PCA_of_metabolites:_PC2	0	0	0	0	0	0	0	0	0	0	0	0	0	0	0	0	0	1	0	0	0	0	0	0	0	0	1	private
pan_gene_2511	pan_gene_3422	Average_internode_length_(whole_plant);Height_above_ear	Chlorophyll_B;Height_above_ear;Height_per_day_(until_flowering)	0	0	0	0	0	0	0	0	0	0	0	1	1	0	1	0	0	1	0	0	0	0	0	0	0	0	4	dispensable
pan_gene_2511	pan_gene_618	Average_internode_length_(whole_plant);Height_above_ear	100_Kernel_weight;Height_above_ear;Leaf_length	0	0	0	0	0	0	0	0	0	0	0	1	1	0	0	0	0	1	0	0	0	0	0	0	0	0	3	dispensable
pan_gene_2511	pan_gene_7481	Average_internode_length_(whole_plant);Height_above_ear	Height_above_ear;Ratio_of_ear_height_to_total_height;Stalk_strength	0	0	0	0	0	0	0	0	0	0	0	0	0	0	0	0	0	1	0	0	0	0	0	0	0	0	1	private
pan_gene_2511	pan_gene_8995	Average_internode_length_(whole_plant);Height_above_ear	Height_above_ear	0	0	0	0	0	0	0	0	0	0	0	0	0	0	1	0	0	0	0	0	0	0	0	0	0	0	1	private
pan_gene_2512	pan_gene_27742	Average_internode_length_(whole_plant);Height_above_ear	Height_above_ear;Nodes_to_ear;Ratio_of_ear_height_to_total_height;Tassel_branch_number	0	0	0	0	0	0	0	0	0	0	0	0	1	0	0	0	0	0	0	0	0	0	0	0	0	0	1	private
pan_gene_2513	pan_gene_3908	Average_internode_length_(below_ear);Average_internode_length_(whole_plant);Boxcox-transformed_leaf_angle;Glutamate;Height_above_ear;Height_per_day_(until_flowering)	Height_above_ear	0	1	0	0	0	0	0	0	1	1	1	0	0	0	1	0	1	1	0	0	0	0	0	0	0	0	7	dispensable
pan_gene_2513	pan_gene_5061	Average_internode_length_(below_ear);Average_internode_length_(whole_plant);Boxcox-transformed_leaf_angle;Glutamate;Height_above_ear;Height_per_day_(until_flowering)	Average_internode_length_(above_ear);Ear_height;Height_above_ear;Northern_Leaf_Blight;Plant_height;Tassel_branch_number	0	0	0	0	0	0	0	0	0	1	1	0	0	0	0	0	0	0	0	0	0	0	0	0	0	0	2	dispensable
pan_gene_2513	pan_gene_583	Average_internode_length_(below_ear);Average_internode_length_(whole_plant);Boxcox-transformed_leaf_angle;Glutamate;Height_above_ear;Height_per_day_(until_flowering)	Height_above_ear	0	1	0	0	0	0	0	0	0	0	0	0	0	0	0	0	0	0	0	0	0	0	0	0	0	1	2	dispensable
pan_gene_2513	pan_gene_9035	Average_internode_length_(below_ear);Average_internode_length_(whole_plant);Boxcox-transformed_leaf_angle;Glutamate;Height_above_ear;Height_per_day_(until_flowering)	Height_above_ear;Photoperiod_growing-degree_days_to_anthesis	0	0	0	0	0	0	0	0	0	1	0	0	1	0	0	0	0	0	0	0	0	0	0	0	0	0	2	dispensable
pan_gene_2542	pan_gene_8989	Height_above_ear	Height_above_ear;Plant_height	0	1	0	0	0	0	0	0	0	0	0	0	0	0	0	0	0	0	0	0	0	0	1	0	0	0	2	dispensable
pan_gene_25440	pan_gene_27712	Average_internode_length_(whole_plant);Ear_row_number;Height_above_ear;Leaf_width;Nodes_above_ear;Photoperiod_Growing-degree_days_to_silk	Boxcox-transformed_leaf_angle;Height_above_ear	0	1	0	0	0	0	0	0	0	0	1	0	0	0	0	0	0	1	0	0	0	0	0	0	0	0	3	dispensable
pan_gene_25440	pan_gene_27735	Average_internode_length_(whole_plant);Ear_row_number;Height_above_ear;Leaf_width;Nodes_above_ear;Photoperiod_Growing-degree_days_to_silk	Height_above_ear	0	1	0	0	0	0	0	0	0	0	0	1	0	0	0	1	0	1	0	0	0	0	0	0	0	0	4	dispensable
pan_gene_25440	pan_gene_8141	Average_internode_length_(whole_plant);Ear_row_number;Height_above_ear;Leaf_width;Nodes_above_ear;Photoperiod_Growing-degree_days_to_silk	Height_above_ear	0	1	1	0	0	1	1	0	1	0	0	1	0	1	0	1	0	1	0	0	0	0	0	0	0	0	9	dispensable
pan_gene_25464	pan_gene_26176	Cob_diameter;Height_above_ear;Height_per_day_(until_flowering);Plant_height	Anthesis-silking_interval;Height_above_ear;Total_amino_acids	0	1	1	1	0	0	1	0	1	0	1	0	1	1	0	0	1	0	0	0	0	0	1	0	0	1	11	near-core
pan_gene_25464	pan_gene_27712	Cob_diameter;Height_above_ear;Height_per_day_(until_flowering);Plant_height	Boxcox-transformed_leaf_angle;Height_above_ear	0	1	0	0	0	0	0	0	0	0	1	0	0	1	0	0	0	0	0	0	0	0	0	0	0	0	3	dispensable
pan_gene_25464	pan_gene_30311	Cob_diameter;Height_above_ear;Height_per_day_(until_flowering);Plant_height	Average_internode_length_(above_ear);Height_above_ear	0	1	1	0	0	0	0	1	1	0	0	1	0	0	0	0	1	1	0	1	1	1	1	0	0	1	12	near-core
pan_gene_25464	pan_gene_7828	Cob_diameter;Height_above_ear;Height_per_day_(until_flowering);Plant_height	Height_above_ear;Nodes_above_ear	0	1	0	0	0	0	0	0	0	0	0	0	0	0	0	0	0	0	0	0	0	0	0	0	0	0	1	private
pan_gene_2557	pan_gene_28353	Height_above_ear;Nodes_per_plant;Tassel_branch_number	Height_above_ear;Tassel_length	0	1	1	1	0	0	1	0	0	0	0	0	1	1	1	0	1	1	0	0	1	1	0	0	0	1	12	near-core
pan_gene_2557	pan_gene_30058	Height_above_ear;Nodes_per_plant;Tassel_branch_number	Cob_diameter;Height_above_ear	0	1	0	0	0	0	1	0	1	0	0	1	0	0	1	0	1	1	1	0	0	0	0	0	1	0	9	dispensable
pan_gene_2557	pan_gene_30981	Height_above_ear;Nodes_per_plant;Tassel_branch_number	Height_above_ear	0	1	1	1	1	0	0	0	1	0	0	1	0	1	1	1	0	0	1	0	0	0	0	0	0	0	10	dispensable
pan_gene_2557	pan_gene_32852	Height_above_ear;Nodes_per_plant;Tassel_branch_number	Average_internode_length_(above_ear);Height_above_ear	0	1	1	1	0	0	0	1	1	0	0	0	0	0	0	1	0	1	1	0	1	0	0	1	0	0	10	dispensable
pan_gene_2557	pan_gene_8995	Height_above_ear;Nodes_per_plant;Tassel_branch_number	Height_above_ear	0	1	0	0	1	0	1	0	0	0	0	0	0	0	1	0	0	0	1	0	1	1	1	0	1	0	9	dispensable
pan_gene_2557	pan_gene_9156	Height_above_ear;Nodes_per_plant;Tassel_branch_number	Height_above_ear	0	0	1	0	1	0	0	0	1	0	1	1	0	1	1	1	0	1	1	0	1	0	0	0	1	0	12	near-core
pan_gene_2573	pan_gene_4157	Height_above_ear;Height_per_day_(until_flowering);Nodes_per_plant;Northern_Leaf_Blight;Plant_height	Height_above_ear	0	1	1	1	1	0	0	1	0	0	0	0	0	1	0	1	0	0	0	0	0	0	1	0	0	0	8	dispensable
pan_gene_2573	pan_gene_7967	Height_above_ear;Height_per_day_(until_flowering);Nodes_per_plant;Northern_Leaf_Blight;Plant_height	Height_above_ear	0	1	0	1	1	0	0	1	1	1	0	0	1	1	0	0	0	0	0	0	0	0	0	0	0	0	8	dispensable
pan_gene_2573	pan_gene_8202	Height_above_ear;Height_per_day_(until_flowering);Nodes_per_plant;Northern_Leaf_Blight;Plant_height	Height_above_ear;Tassel_length	0	1	0	0	0	0	0	0	0	0	0	0	0	0	0	0	0	0	0	0	0	0	0	0	0	0	1	private
pan_gene_2575	pan_gene_26433	Height_above_ear;Height_per_day_(until_flowering);Nodes_to_ear	Height_above_ear;Plant_height;Tassel_length	0	1	0	0	0	0	1	0	0	1	1	1	0	0	0	0	1	1	0	1	1	1	1	0	0	1	12	near-core
pan_gene_2575	pan_gene_27677	Height_above_ear;Height_per_day_(until_flowering);Nodes_to_ear	Height_above_ear;Total_amino_acids	0	1	1	1	1	0	1	1	1	1	0	1	1	1	0	1	1	0	1	0	0	1	0	1	1	0	17	near-core
pan_gene_2575	pan_gene_32852	Height_above_ear;Height_per_day_(until_flowering);Nodes_to_ear	Average_internode_length_(above_ear);Height_above_ear	0	1	0	0	0	0	0	1	0	0	0	0	0	1	0	0	1	0	0	0	0	0	0	0	0	0	4	dispensable
pan_gene_2575	pan_gene_3422	Height_above_ear;Height_per_day_(until_flowering);Nodes_to_ear	Chlorophyll_B;Height_above_ear;Height_per_day_(until_flowering)	0	0	0	0	0	0	0	0	0	0	0	1	1	0	0	0	1	0	0	1	0	1	0	0	0	0	5	dispensable
pan_gene_26176	pan_gene_9563	Anthesis-silking_interval;Height_above_ear;Total_amino_acids	Ear_height;Height_above_ear;Plant_height;Southern_leaf_blight	0	1	0	0	0	0	0	0	0	0	0	0	0	0	0	0	0	0	0	0	0	0	0	0	0	0	1	private
pan_gene_26184	pan_gene_27662	Height_above_ear	Height_above_ear;Stalk_strength	0	0	0	0	1	0	1	1	1	1	1	1	1	1	1	1	1	1	0	0	1	0	0	0	1	1	16	near-core
pan_gene_26184	pan_gene_30060	Height_above_ear	Boxcox-transformed_leaf_angle;Cob_diameter;Height_above_ear	0	0	0	0	1	0	1	1	1	1	1	1	1	1	1	1	1	1	0	0	1	1	0	1	1	1	18	near-core
pan_gene_26184	pan_gene_30945	Height_above_ear	Height_above_ear	0	0	0	0	1	0	1	1	0	1	1	1	1	0	1	1	0	1	0	0	1	1	0	1	1	1	15	near-core
pan_gene_26391	pan_gene_26812	Height_above_ear	100_Kernel_weight;Height_above_ear;Photoperiod_Growing-degree_days_to_silk;Photoperiod_growing-degree_days_to_anthesis	0	1	0	0	1	0	0	0	1	1	0	0	0	0	0	0	0	0	0	0	0	0	0	0	1	0	5	dispensable
pan_gene_26391	pan_gene_27708	Height_above_ear	Chlorophyll_A;Height_above_ear;Leaf_width;Photoperiod_Growing-degree_days_to_silk;Photoperiod_growing-degree_days_to_anthesis	0	1	0	0	0	0	0	1	0	0	1	0	0	0	0	0	0	0	0	0	0	0	0	0	0	0	3	dispensable
pan_gene_26391	pan_gene_30300	Height_above_ear	Average_internode_length_(whole_plant);Height_above_ear	0	1	0	0	1	0	0	0	1	1	0	1	1	0	0	0	1	0	0	1	1	0	0	0	1	1	11	near-core
pan_gene_26391	pan_gene_30350	Height_above_ear	Average_internode_length_(above_ear);Boxcox-transformed_leaf_angle;Height_above_ear	0	1	0	0	0	0	0	0	0	0	0	1	0	0	0	0	0	0	0	1	0	1	0	0	0	0	4	dispensable
pan_gene_26391	pan_gene_618	Height_above_ear	100_Kernel_weight;Height_above_ear;Leaf_length	0	1	0	0	1	0	0	0	1	1	0	1	1	1	0	1	0	0	1	0	1	0	0	0	1	1	12	near-core
pan_gene_26433	pan_gene_29885	Height_above_ear;Plant_height;Tassel_length	Days_to_silk;Height_above_ear;Southern_leaf_blight	0	0	0	0	0	0	0	0	0	0	0	0	0	0	0	0	0	1	0	0	0	0	0	0	0	1	2	dispensable
pan_gene_26433	pan_gene_30300	Height_above_ear;Plant_height;Tassel_length	Average_internode_length_(whole_plant);Height_above_ear	0	1	0	1	1	0	0	0	0	0	0	1	0	1	0	1	1	1	0	0	0	0	1	0	0	1	10	dispensable
pan_gene_26433	pan_gene_32852	Height_above_ear;Plant_height;Tassel_length	Average_internode_length_(above_ear);Height_above_ear	0	1	0	0	0	0	1	0	0	0	0	0	0	0	0	0	1	1	0	0	0	0	1	0	0	0	5	dispensable
pan_gene_26602	pan_gene_28353	Anthesis-silking_interval;Height_above_ear;Nodes_per_plant;Southern_leaf_blight	Height_above_ear;Tassel_length	0	1	0	0	0	0	0	0	0	0	0	1	1	0	1	0	0	0	0	0	0	1	0	0	0	0	5	dispensable
pan_gene_26602	pan_gene_30981	Anthesis-silking_interval;Height_above_ear;Nodes_per_plant;Southern_leaf_blight	Height_above_ear	0	1	0	1	1	1	0	1	1	0	0	1	1	1	1	1	1	1	1	0	0	1	0	0	0	1	16	near-core
pan_gene_26602	pan_gene_4349	Anthesis-silking_interval;Height_above_ear;Nodes_per_plant;Southern_leaf_blight	Height_above_ear;Plant_height;Tassel_length	0	1	0	1	1	0	0	1	0	0	0	0	0	0	0	1	0	1	0	0	0	0	0	0	0	0	6	dispensable
pan_gene_26602	pan_gene_8995	Anthesis-silking_interval;Height_above_ear;Nodes_per_plant;Southern_leaf_blight	Height_above_ear	0	1	0	1	1	1	0	0	1	0	0	0	1	0	1	1	0	0	1	0	0	1	0	0	0	0	10	dispensable
pan_gene_26602	pan_gene_9156	Anthesis-silking_interval;Height_above_ear;Nodes_per_plant;Southern_leaf_blight	Height_above_ear	0	0	0	1	1	0	0	0	1	1	0	0	1	0	0	1	0	1	0	0	0	0	0	0	0	0	7	dispensable
pan_gene_26812	pan_gene_30303	100_Kernel_weight;Height_above_ear;Photoperiod_Growing-degree_days_to_silk;Photoperiod_growing-degree_days_to_anthesis	Glutamate;Height_above_ear;Northern_Leaf_Blight	0	1	0	1	1	0	0	1	1	0	0	1	1	1	0	1	0	1	0	1	1	0	0	0	0	1	13	near-core
pan_gene_27568	pan_gene_5059	Fumarate;Height_above_ear	Average_internode_length_(above_ear);Ear_height;Height_above_ear;Northern_Leaf_Blight;Plant_height;Tassel_branch_number	0	1	1	0	0	1	1	0	0	0	0	0	1	0	0	0	0	0	1	0	1	0	1	0	0	0	8	dispensable
pan_gene_27568	pan_gene_70252	Fumarate;Height_above_ear	Height_above_ear;Leaf_width	0	1	0	0	0	0	0	0	0	0	0	0	0	0	0	0	0	0	0	0	0	0	0	0	0	0	1	private
pan_gene_27671	pan_gene_9699	Days_to_silk;Height_above_ear;Leaf_width	Average_internode_length_(above_ear);Height_above_ear	0	1	0	0	0	0	0	0	0	0	0	0	0	0	0	0	1	0	0	0	0	0	0	0	0	0	2	dispensable
pan_gene_27677	pan_gene_28353	Height_above_ear;Total_amino_acids	Height_above_ear;Tassel_length	0	1	1	1	0	0	1	0	0	1	0	0	1	1	0	1	0	1	0	1	0	0	0	0	0	1	11	near-core
pan_gene_27677	pan_gene_30059	Height_above_ear;Total_amino_acids	Boxcox-transformed_leaf_angle;Cob_diameter;Height_above_ear	0	1	0	0	0	1	1	0	1	0	0	0	0	0	0	0	0	1	0	0	0	0	0	0	0	0	5	dispensable
pan_gene_27677	pan_gene_305	Height_above_ear;Total_amino_acids	Ear_height;Height_above_ear;Height_per_day_(until_flowering);Plant_height	0	1	0	0	0	0	0	0	0	1	0	0	0	0	0	0	0	0	0	0	0	0	0	0	0	0	2	dispensable
pan_gene_27677	pan_gene_3422	Height_above_ear;Total_amino_acids	Chlorophyll_B;Height_above_ear;Height_per_day_(until_flowering)	0	0	1	1	0	0	0	0	0	0	1	0	1	0	0	0	0	0	1	0	0	1	0	0	0	0	6	dispensable
pan_gene_27677	pan_gene_8989	Height_above_ear;Total_amino_acids	Height_above_ear;Plant_height	0	1	1	1	0	0	1	0	0	1	1	1	1	0	0	0	1	1	0	0	0	0	1	1	0	0	12	near-core
pan_gene_27702	pan_gene_5056	Height_above_ear;PCA_of_metabolites:_PC2;Plant_height;Stalk_strength;Starch	Average_internode_length_(above_ear);Ear_row_number;Height_above_ear;Height_per_day_(until_flowering)	0	1	0	0	0	0	0	1	0	1	1	1	1	0	0	1	0	0	1	0	0	0	1	0	0	0	9	dispensable
pan_gene_27702	pan_gene_5105	Height_above_ear;PCA_of_metabolites:_PC2;Plant_height;Stalk_strength;Starch	Height_above_ear;Height_per_day_(until_flowering);Plant_height	0	1	0	0	0	0	0	0	0	0	0	0	0	0	0	0	0	0	0	0	0	0	0	0	0	0	1	private
pan_gene_27708	pan_gene_30058	Chlorophyll_A;Height_above_ear;Leaf_width;Photoperiod_Growing-degree_days_to_silk;Photoperiod_growing-degree_days_to_anthesis	Cob_diameter;Height_above_ear	0	1	0	0	0	1	0	0	0	1	0	0	0	0	0	0	0	0	0	0	0	0	0	0	0	0	3	dispensable
pan_gene_27708	pan_gene_30300	Chlorophyll_A;Height_above_ear;Leaf_width;Photoperiod_Growing-degree_days_to_silk;Photoperiod_growing-degree_days_to_anthesis	Average_internode_length_(whole_plant);Height_above_ear	0	1	1	0	0	1	0	0	0	0	1	0	0	0	0	0	0	0	0	0	0	1	0	0	0	0	5	dispensable
pan_gene_27712	pan_gene_27735	Boxcox-transformed_leaf_angle;Height_above_ear	Height_above_ear	0	1	0	0	0	0	0	0	0	0	0	0	0	0	0	0	0	0	0	0	0	0	0	0	0	0	1	private
pan_gene_27712	pan_gene_27834	Boxcox-transformed_leaf_angle;Height_above_ear	Height_above_ear;Nodes_to_ear	0	1	0	0	0	0	0	0	0	0	1	0	0	1	0	0	0	0	0	0	0	0	0	0	0	0	3	dispensable
pan_gene_27712	pan_gene_28386	Boxcox-transformed_leaf_angle;Height_above_ear	Height_above_ear;Leaf_length;Nodes_above_ear;Tassel_length	0	0	0	0	0	0	0	0	0	0	0	0	0	0	0	0	0	0	0	0	0	0	1	0	0	0	1	private
pan_gene_27712	pan_gene_30311	Boxcox-transformed_leaf_angle;Height_above_ear	Average_internode_length_(above_ear);Height_above_ear	0	1	0	0	0	0	0	0	0	0	0	0	0	1	0	0	0	0	0	0	0	0	0	0	0	0	2	dispensable
pan_gene_27712	pan_gene_7828	Boxcox-transformed_leaf_angle;Height_above_ear	Height_above_ear;Nodes_above_ear	0	1	0	0	0	0	0	0	0	0	0	0	0	0	0	0	0	0	0	0	0	1	0	0	0	0	2	dispensable
pan_gene_27712	pan_gene_8141	Boxcox-transformed_leaf_angle;Height_above_ear	Height_above_ear	0	1	0	0	0	0	0	0	0	0	0	0	0	0	0	0	0	0	0	0	0	0	0	0	0	0	1	private
pan_gene_27713	pan_gene_8927	Height_above_ear	Fructose;Height_above_ear	0	1	0	0	0	0	0	0	0	0	0	0	0	0	0	0	0	0	0	0	0	0	0	0	0	0	1	private
pan_gene_27735	pan_gene_8141	Height_above_ear	Height_above_ear	0	1	0	0	0	1	0	0	0	0	1	1	0	1	0	1	0	1	0	0	0	0	1	0	0	0	8	dispensable
pan_gene_27834	pan_gene_7828	Height_above_ear;Nodes_to_ear	Height_above_ear;Nodes_above_ear	0	1	0	0	0	0	0	0	0	0	0	0	0	0	0	0	0	0	0	0	0	0	1	0	0	0	2	dispensable
pan_gene_27952	pan_gene_3334	Height_above_ear;Leaf_length;Nodes_above_ear	Height_above_ear;Northern_Leaf_Blight	0	1	0	0	0	0	0	0	0	0	0	0	0	0	0	0	0	0	0	0	0	0	0	0	0	0	1	private
pan_gene_28353	pan_gene_30058	Height_above_ear;Tassel_length	Cob_diameter;Height_above_ear	0	1	0	0	0	0	0	0	0	0	0	0	0	0	0	0	1	0	0	0	0	0	0	0	0	0	2	dispensable
pan_gene_28353	pan_gene_30300	Height_above_ear;Tassel_length	Average_internode_length_(whole_plant);Height_above_ear	0	1	0	0	0	0	0	0	0	0	1	0	0	0	0	0	0	0	0	1	0	0	0	0	0	0	3	dispensable
pan_gene_28353	pan_gene_8995	Height_above_ear;Tassel_length	Height_above_ear	0	1	0	0	0	0	1	0	0	0	0	0	1	0	1	0	1	0	0	1	0	1	0	0	1	0	8	dispensable
pan_gene_28353	pan_gene_9156	Height_above_ear;Tassel_length	Height_above_ear	0	0	0	0	0	0	0	0	1	0	0	0	0	1	0	0	1	0	0	0	0	0	0	0	1	0	4	dispensable
pan_gene_28356	pan_gene_30058	Height_above_ear;Ratio_of_ear_height_to_total_height	Cob_diameter;Height_above_ear	0	0	0	0	0	1	0	0	0	0	0	0	1	0	1	0	0	1	0	0	1	0	0	0	0	0	5	dispensable
pan_gene_28356	pan_gene_30059	Height_above_ear;Ratio_of_ear_height_to_total_height	Boxcox-transformed_leaf_angle;Cob_diameter;Height_above_ear	0	0	0	0	0	1	0	0	0	0	0	0	1	0	0	0	0	1	0	0	1	0	0	0	0	0	4	dispensable
pan_gene_28356	pan_gene_30950	Height_above_ear;Ratio_of_ear_height_to_total_height	Height_above_ear;PCA_of_metabolites:_PC2	0	0	0	0	0	0	0	0	0	0	0	0	0	0	0	0	0	1	0	0	0	0	0	0	0	0	1	private
pan_gene_28718	pan_gene_7967	Height_above_ear;Ratio_of_ear_height_to_total_height	Height_above_ear	0	1	0	0	1	0	0	1	1	1	0	1	0	1	0	0	0	0	0	0	0	0	0	0	0	0	7	dispensable
pan_gene_29471	pan_gene_30376	Height_above_ear	100_Kernel_weight;Height_above_ear	0	1	0	0	0	0	0	0	0	0	0	0	0	0	0	0	0	0	0	0	0	0	0	0	0	0	1	private
pan_gene_29885	pan_gene_30058	Days_to_silk;Height_above_ear;Southern_leaf_blight	Cob_diameter;Height_above_ear	0	0	0	0	0	0	0	0	0	0	1	0	1	0	0	0	0	1	0	0	1	0	0	0	0	1	5	dispensable
pan_gene_29885	pan_gene_30059	Days_to_silk;Height_above_ear;Southern_leaf_blight	Boxcox-transformed_leaf_angle;Cob_diameter;Height_above_ear	0	0	0	0	0	0	0	0	0	0	0	0	1	0	0	0	0	1	0	0	1	0	0	0	0	0	3	dispensable
pan_gene_29885	pan_gene_3422	Days_to_silk;Height_above_ear;Southern_leaf_blight	Chlorophyll_B;Height_above_ear;Height_per_day_(until_flowering)	0	0	0	0	0	0	0	0	0	0	0	0	1	0	0	0	0	1	0	0	0	0	0	0	0	0	2	dispensable
pan_gene_30058	pan_gene_30059	Cob_diameter;Height_above_ear	Boxcox-transformed_leaf_angle;Cob_diameter;Height_above_ear	0	1	1	1	1	1	1	1	1	0	1	0	1	1	1	1	1	1	0	1	1	1	0	1	0	1	20	core
pan_gene_30058	pan_gene_30300	Cob_diameter;Height_above_ear	Average_internode_length_(whole_plant);Height_above_ear	0	1	0	1	1	0	0	0	1	1	0	1	0	0	0	1	1	1	1	0	1	1	1	0	0	1	14	near-core
pan_gene_30058	pan_gene_32852	Cob_diameter;Height_above_ear	Average_internode_length_(above_ear);Height_above_ear	0	1	0	0	0	0	0	0	1	1	0	0	0	0	0	0	0	1	0	0	0	0	1	0	0	0	5	dispensable
pan_gene_30058	pan_gene_618	Cob_diameter;Height_above_ear	100_Kernel_weight;Height_above_ear;Leaf_length	0	1	0	1	0	0	0	0	1	1	0	1	1	1	0	1	1	1	1	1	1	1	0	0	0	1	15	near-core
pan_gene_30058	pan_gene_7481	Cob_diameter;Height_above_ear	Height_above_ear;Ratio_of_ear_height_to_total_height;Stalk_strength	0	0	0	1	1	0	0	0	0	0	0	0	0	0	0	0	0	1	0	0	0	0	0	0	0	0	3	dispensable
pan_gene_30058	pan_gene_8995	Cob_diameter;Height_above_ear	Height_above_ear	0	1	0	1	0	1	1	0	0	1	1	0	0	0	0	0	1	0	1	0	1	1	0	0	1	0	11	near-core
pan_gene_30059	pan_gene_30300	Boxcox-transformed_leaf_angle;Cob_diameter;Height_above_ear	Average_internode_length_(whole_plant);Height_above_ear	0	1	0	1	0	1	0	0	1	0	0	0	1	0	0	0	1	1	0	0	1	0	0	0	0	0	8	dispensable
pan_gene_30059	pan_gene_3422	Boxcox-transformed_leaf_angle;Cob_diameter;Height_above_ear	Chlorophyll_B;Height_above_ear;Height_per_day_(until_flowering)	0	0	0	1	0	0	0	0	0	1	1	1	1	0	1	0	1	1	0	0	1	1	0	0	0	0	10	dispensable
pan_gene_30059	pan_gene_7481	Boxcox-transformed_leaf_angle;Cob_diameter;Height_above_ear	Height_above_ear;Ratio_of_ear_height_to_total_height;Stalk_strength	0	0	0	1	1	0	0	0	0	0	0	0	0	0	0	0	0	1	0	0	0	0	0	0	0	0	3	dispensable
pan_gene_30060	pan_gene_8990	Boxcox-transformed_leaf_angle;Cob_diameter;Height_above_ear	Height_above_ear;Plant_height	0	1	0	0	0	0	0	0	1	0	0	0	0	0	0	0	1	0	0	1	0	0	0	1	0	1	6	dispensable
pan_gene_3014	pan_gene_3391	Height_above_ear	Height_above_ear	0	1	0	0	0	0	0	0	0	0	0	0	0	0	0	1	1	0	0	0	0	0	0	0	0	0	3	dispensable
pan_gene_3014	pan_gene_7967	Height_above_ear	Height_above_ear	0	1	0	1	0	0	0	0	0	0	0	0	0	0	0	1	1	0	0	0	0	0	0	0	0	0	4	dispensable
pan_gene_3014	pan_gene_8202	Height_above_ear	Height_above_ear;Tassel_length	0	1	0	0	0	0	0	0	0	0	0	0	0	0	0	0	0	0	0	0	0	0	0	0	0	0	1	private
pan_gene_3014	pan_gene_877	Height_above_ear	Height_above_ear	0	1	0	0	0	0	0	0	0	0	0	1	0	0	0	1	0	0	0	0	0	0	0	0	0	0	3	dispensable
pan_gene_30300	pan_gene_305	Average_internode_length_(whole_plant);Height_above_ear	Ear_height;Height_above_ear;Height_per_day_(until_flowering);Plant_height	0	1	0	0	0	0	0	0	0	0	0	0	0	0	0	0	0	0	0	0	0	0	0	0	0	0	1	private
pan_gene_30300	pan_gene_30950	Average_internode_length_(whole_plant);Height_above_ear	Height_above_ear;PCA_of_metabolites:_PC2	0	1	0	1	1	0	1	0	1	1	1	1	1	1	1	1	0	1	1	0	1	0	0	0	0	1	16	near-core
pan_gene_30300	pan_gene_32852	Average_internode_length_(whole_plant);Height_above_ear	Average_internode_length_(above_ear);Height_above_ear	0	1	0	0	0	0	1	0	1	1	1	0	0	0	0	0	0	1	1	0	1	0	1	0	0	0	9	dispensable
pan_gene_30300	pan_gene_8995	Average_internode_length_(whole_plant);Height_above_ear	Height_above_ear	0	1	0	1	1	1	1	0	0	1	1	0	1	0	1	1	1	0	1	1	1	1	0	0	1	0	16	near-core
pan_gene_30303	pan_gene_30873	Glutamate;Height_above_ear;Northern_Leaf_Blight	Days_to_silk;Height_above_ear	0	1	1	1	0	0	1	0	0	0	0	1	0	0	0	0	0	1	0	0	1	0	0	0	0	0	7	dispensable
pan_gene_30311	pan_gene_523	Average_internode_length_(above_ear);Height_above_ear	Height_above_ear	0	1	1	0	0	0	1	0	0	0	1	1	1	0	0	0	1	1	0	1	1	1	1	1	0	1	14	near-core
pan_gene_30376	pan_gene_7441	100_Kernel_weight;Height_above_ear	Height_above_ear	0	1	0	0	0	0	0	0	0	0	0	0	0	0	0	0	0	0	0	0	0	0	0	0	0	0	1	private
pan_gene_305	pan_gene_3422	Ear_height;Height_above_ear;Height_per_day_(until_flowering);Plant_height	Chlorophyll_B;Height_above_ear;Height_per_day_(until_flowering)	0	0	1	0	0	0	0	0	0	0	0	0	0	0	0	0	0	0	0	0	0	0	0	0	0	0	1	private
pan_gene_305	pan_gene_8995	Ear_height;Height_above_ear;Height_per_day_(until_flowering);Plant_height	Height_above_ear	0	1	0	0	0	0	0	0	0	0	0	0	0	0	0	0	0	0	0	0	0	0	0	0	0	0	1	private
pan_gene_30873	pan_gene_66772	Days_to_silk;Height_above_ear	Glucose;Height_above_ear;Height_per_day_(until_flowering)	0	1	0	1	0	0	0	1	0	0	0	0	0	1	1	0	0	0	1	0	1	0	0	0	0	0	7	dispensable
pan_gene_30873	pan_gene_7481	Days_to_silk;Height_above_ear	Height_above_ear;Ratio_of_ear_height_to_total_height;Stalk_strength	0	0	0	1	1	0	0	0	0	0	0	0	0	0	0	0	0	0	0	0	0	0	0	0	0	0	2	dispensable
pan_gene_30883	pan_gene_30945	Height_above_ear	Height_above_ear	0	1	1	1	0	0	0	1	0	1	1	1	0	1	1	0	0	1	1	1	1	1	0	0	0	1	15	near-core
pan_gene_30950	pan_gene_7481	Height_above_ear;PCA_of_metabolites:_PC2	Height_above_ear;Ratio_of_ear_height_to_total_height;Stalk_strength	0	0	0	1	0	0	0	0	0	0	0	0	0	0	0	1	0	0	0	0	0	0	0	0	0	0	2	dispensable
pan_gene_30981	pan_gene_8995	Height_above_ear	Height_above_ear	0	1	0	1	1	1	1	0	1	1	1	0	1	0	1	1	0	0	1	0	1	1	0	0	1	0	15	near-core
pan_gene_30981	pan_gene_9156	Height_above_ear	Height_above_ear	0	0	0	1	1	0	0	0	1	1	1	0	0	1	0	1	0	0	0	0	0	0	0	0	0	0	7	dispensable
pan_gene_32584	pan_gene_5056	Average_internode_length_(below_ear);Days_to_silk;Height_above_ear;Plant_height;Stalk_strength	Average_internode_length_(above_ear);Ear_row_number;Height_above_ear;Height_per_day_(until_flowering)	0	1	0	0	0	0	0	0	0	0	0	0	0	0	0	0	0	0	0	0	0	0	0	0	0	0	1	private
pan_gene_32844	pan_gene_5105	Average_internode_length_(whole_plant);Height_above_ear;Height_per_day_(until_flowering);Total_amino_acids	Height_above_ear;Height_per_day_(until_flowering);Plant_height	0	1	0	0	0	0	0	0	0	0	0	0	0	0	0	0	0	0	0	0	0	0	0	0	0	0	1	private
pan_gene_32852	pan_gene_3422	Average_internode_length_(above_ear);Height_above_ear	Chlorophyll_B;Height_above_ear;Height_per_day_(until_flowering)	0	0	0	0	0	0	1	0	0	0	0	0	0	0	0	0	1	1	1	0	1	0	0	0	0	0	5	dispensable
pan_gene_32852	pan_gene_7481	Average_internode_length_(above_ear);Height_above_ear	Height_above_ear;Ratio_of_ear_height_to_total_height;Stalk_strength	0	0	0	0	0	0	0	0	0	0	0	0	0	0	0	0	0	1	0	0	0	0	0	0	0	0	1	private
pan_gene_32852	pan_gene_8854	Average_internode_length_(above_ear);Height_above_ear	Anthesis-silking_interval;Average_internode_length_(above_ear);Average_internode_length_(whole_plant);Height_above_ear;Leaf_length;Nodes_above_ear	0	1	0	0	0	0	0	0	0	0	0	0	0	0	0	0	0	0	0	0	0	0	0	0	0	0	1	private
pan_gene_32852	pan_gene_8995	Average_internode_length_(above_ear);Height_above_ear	Height_above_ear	0	1	0	1	1	1	1	0	1	1	0	0	0	0	0	0	0	0	1	0	1	0	1	0	1	0	11	near-core
pan_gene_3391	pan_gene_877	Height_above_ear	Height_above_ear	0	1	0	0	1	0	0	0	0	0	0	0	0	0	0	1	0	0	0	0	0	0	0	0	0	0	3	dispensable
pan_gene_3422	pan_gene_8031	Chlorophyll_B;Height_above_ear;Height_per_day_(until_flowering)	Days_to_anthesis;Height_above_ear;Ratio_of_ear_height_to_total_height	0	0	0	0	0	0	0	0	0	0	0	0	0	0	1	0	0	0	0	1	1	0	0	1	0	0	4	dispensable
pan_gene_3422	pan_gene_8989	Chlorophyll_B;Height_above_ear;Height_per_day_(until_flowering)	Height_above_ear;Plant_height	0	0	0	0	0	0	0	0	0	0	0	0	0	0	1	0	0	0	0	0	0	0	0	1	0	0	2	dispensable
pan_gene_3482	pan_gene_3908	Average_internode_length_(above_ear);Average_internode_length_(whole_plant);Height_above_ear;Plant_height	Height_above_ear	0	1	0	0	0	0	0	0	0	1	0	0	0	0	0	0	0	1	0	0	0	0	0	0	0	0	3	dispensable
pan_gene_4157	pan_gene_5047	Height_above_ear	Average_internode_length_(above_ear);Height_above_ear;Height_per_day_(until_flowering);Plant_height	0	1	0	1	0	0	0	0	0	0	0	0	0	0	0	1	0	0	0	0	0	0	0	0	0	0	3	dispensable
pan_gene_42468	pan_gene_9196	Boxcox-transformed_leaf_angle;Height_above_ear;Starch;Total_amino_acids	Average_internode_length_(whole_plant);Ear_height;Height_above_ear;Nodes_to_ear;PCA_of_metabolites:_PC1;Ratio_of_ear_height_to_total_height;Southern_leaf_blight	0	1	0	0	0	0	0	0	0	0	0	0	0	0	0	0	0	0	0	0	0	0	0	0	0	0	1	private
pan_gene_4349	pan_gene_9156	Height_above_ear;Plant_height;Tassel_length	Height_above_ear	0	0	0	1	1	0	0	0	0	1	0	0	0	0	0	0	0	0	0	0	0	0	0	0	0	0	3	dispensable
pan_gene_458	pan_gene_528	Average_internode_length_(above_ear);Height_above_ear;Tassel_length	Average_internode_length_(above_ear);Days_to_silk;Height_above_ear	0	0	0	0	0	0	1	1	1	0	0	1	0	0	0	0	0	0	0	0	1	0	1	0	0	0	6	dispensable
pan_gene_5006	pan_gene_523	Average_internode_length_(above_ear);Height_above_ear;Northern_Leaf_Blight	Height_above_ear	0	1	1	0	0	0	0	0	0	0	0	0	0	0	0	0	0	0	0	0	0	0	0	0	0	0	2	dispensable
pan_gene_5061	pan_gene_9035	Average_internode_length_(above_ear);Ear_height;Height_above_ear;Northern_Leaf_Blight;Plant_height;Tassel_branch_number	Height_above_ear;Photoperiod_growing-degree_days_to_anthesis	0	0	0	0	0	0	0	0	0	1	0	0	1	0	0	0	1	0	1	0	0	0	0	0	0	0	4	dispensable
pan_gene_5068	pan_gene_70252	Chlorophyll_A;Ear_height;Height_above_ear;Nodes_per_plant	Height_above_ear;Leaf_width	0	0	0	0	0	0	0	0	1	0	0	0	0	0	0	0	0	0	0	0	0	0	0	0	0	0	1	private
pan_gene_5068	pan_gene_8829	Chlorophyll_A;Ear_height;Height_above_ear;Nodes_per_plant	Anthesis-silking_interval;Height_above_ear;Nodes_to_ear;Ratio_of_ear_height_to_total_height;Stalk_strength	0	0	0	0	1	0	0	0	1	0	0	0	0	0	0	0	0	0	0	0	0	0	0	0	0	0	2	dispensable
pan_gene_508	pan_gene_8202	Height_above_ear;Leaf_length	Height_above_ear;Tassel_length	0	1	0	0	0	0	0	0	0	0	0	0	0	0	0	0	0	0	0	0	0	0	0	0	0	0	1	private
pan_gene_5105	pan_gene_7967	Height_above_ear;Height_per_day_(until_flowering);Plant_height	Height_above_ear	0	1	0	0	0	0	0	0	0	0	0	0	0	0	0	0	0	0	0	0	0	0	0	0	0	0	1	private
pan_gene_5105	pan_gene_8202	Height_above_ear;Height_per_day_(until_flowering);Plant_height	Height_above_ear;Tassel_length	0	1	0	0	0	0	0	0	0	0	0	1	0	0	0	0	0	0	0	0	0	0	1	0	0	0	3	dispensable
pan_gene_7853	pan_gene_8989	Height_above_ear	Height_above_ear;Plant_height	0	1	0	0	0	0	0	0	0	0	0	0	0	0	0	0	0	0	0	0	0	0	0	0	0	0	1	private
pan_gene_7967	pan_gene_8202	Height_above_ear	Height_above_ear;Tassel_length	0	1	0	0	0	0	0	0	0	0	0	1	0	0	0	0	0	0	0	0	0	0	1	0	0	0	3	dispensable
pan_gene_7967	pan_gene_877	Height_above_ear	Height_above_ear	0	1	0	0	0	0	0	0	0	0	0	0	0	0	0	1	0	0	0	0	0	0	0	0	1	0	3	dispensable
pan_gene_8031	pan_gene_8995	Days_to_anthesis;Height_above_ear;Ratio_of_ear_height_to_total_height	Height_above_ear	0	1	0	0	0	1	0	0	0	0	0	0	0	0	0	0	0	0	0	0	1	0	0	0	0	0	3	dispensable
pan_gene_8989	pan_gene_9156	Height_above_ear;Plant_height	Height_above_ear	0	0	1	0	0	0	1	0	0	0	1	1	1	0	0	0	0	1	0	0	0	0	0	0	0	1	7	dispensable
pan_gene_9116	pan_gene_9563	Anthesis-silking_interval;Days_to_silk;Height_above_ear;Leaf_width;Nodes_to_ear	Ear_height;Height_above_ear;Plant_height;Southern_leaf_blight	0	1	0	0	0	0	0	1	0	0	0	0	0	0	0	1	0	0	1	1	1	0	0	0	0	0	6	dispensable
pan_gene_100247	pan_gene_18290	Height_above_ear	Height_above_ear;Ratio_of_ear_height_to_total_height	0	0	1	0	0	0	0	0	0	0	0	0	0	0	0	0	0	0	0	1	0	0	0	0	0	0	2	dispensable
pan_gene_100247	pan_gene_3482	Height_above_ear	Average_internode_length_(above_ear);Average_internode_length_(whole_plant);Height_above_ear;Plant_height	0	0	1	0	0	0	0	0	0	0	0	0	0	0	0	0	0	0	0	0	0	0	0	0	0	0	1	private
pan_gene_100247	pan_gene_9035	Height_above_ear	Height_above_ear;Photoperiod_growing-degree_days_to_anthesis	0	0	1	0	0	0	0	0	0	0	0	0	0	0	0	0	0	0	0	0	0	0	0	0	0	0	1	private
pan_gene_11179	pan_gene_2382	Height_above_ear;Leaf_width	Height_above_ear;Height_per_day_(until_flowering)	0	0	1	0	0	0	0	0	0	1	1	0	1	1	1	1	1	0	1	0	0	0	1	0	0	0	10	dispensable
pan_gene_11179	pan_gene_23859	Height_above_ear;Leaf_width	Average_internode_length_(above_ear);Height_above_ear	0	0	1	0	0	0	0	0	0	0	0	0	0	0	0	0	0	1	0	0	0	0	0	0	0	0	2	dispensable
pan_gene_11207	pan_gene_27671	Height_above_ear;Nodes_above_ear	Days_to_silk;Height_above_ear;Leaf_width	0	0	1	0	0	0	0	0	0	0	0	0	0	0	0	0	0	1	1	0	1	0	0	1	1	0	6	dispensable
pan_gene_11207	pan_gene_30883	Height_above_ear;Nodes_above_ear	Height_above_ear	0	0	1	0	0	0	0	0	0	0	0	0	0	0	0	0	1	0	1	0	0	0	0	0	0	0	3	dispensable
pan_gene_11216	pan_gene_2462	Height_above_ear;Nodes_above_ear;Ratio_of_ear_height_to_total_height	Height_above_ear	0	0	0	0	0	0	0	1	0	0	0	0	0	0	0	0	0	0	1	0	0	0	0	0	0	0	2	dispensable
pan_gene_11216	pan_gene_570	Height_above_ear;Nodes_above_ear;Ratio_of_ear_height_to_total_height	Average_internode_length_(above_ear);Days_to_silk;Ear_height;Height_above_ear;Plant_height	0	0	1	0	0	0	0	0	0	0	0	0	0	0	0	0	0	0	0	0	0	0	0	0	0	0	1	private
pan_gene_11216	pan_gene_631	Height_above_ear;Nodes_above_ear;Ratio_of_ear_height_to_total_height	Height_above_ear	0	0	0	0	0	0	0	0	1	0	0	0	0	0	0	0	0	1	0	0	0	0	0	0	0	1	3	dispensable
pan_gene_11218	pan_gene_26176	Fructose;Height_above_ear;Nodes_to_ear;Tassel_branch_number	Anthesis-silking_interval;Height_above_ear;Total_amino_acids	0	0	0	0	0	0	0	0	0	0	1	0	0	0	0	0	0	0	0	0	0	0	0	0	0	0	1	private
pan_gene_11219	pan_gene_30945	Fructose;Height_above_ear;Nodes_above_ear	Height_above_ear	0	0	1	0	0	0	0	0	0	0	0	0	0	0	0	0	0	0	0	0	0	0	0	0	0	0	1	private
pan_gene_11219	pan_gene_70252	Fructose;Height_above_ear;Nodes_above_ear	Height_above_ear;Leaf_width	0	0	1	0	0	0	0	0	0	0	0	0	0	0	0	1	0	0	0	0	0	0	0	0	0	0	2	dispensable
pan_gene_11264	pan_gene_30320	Height_above_ear	Average_internode_length_(above_ear);Average_internode_length_(whole_plant);Height_above_ear;Height_per_day_(until_flowering)	0	0	1	0	0	0	0	0	0	0	0	0	0	0	0	0	0	0	0	0	0	0	0	0	0	0	1	private
pan_gene_11264	pan_gene_31276	Height_above_ear	Height_above_ear;Ratio_of_ear_height_to_total_height	0	0	1	0	0	0	0	0	0	0	0	0	0	0	0	0	0	0	0	0	0	0	0	0	0	0	1	private
pan_gene_11264	pan_gene_80163	Height_above_ear	Height_above_ear;Ratio_of_ear_height_to_total_height	0	0	1	0	0	0	0	0	0	0	0	0	0	0	0	0	0	0	0	0	0	0	0	0	0	0	1	private
pan_gene_11290	pan_gene_2573	Height_above_ear;Northern_Leaf_Blight	Height_above_ear;Height_per_day_(until_flowering);Nodes_per_plant;Northern_Leaf_Blight;Plant_height	0	0	1	0	0	0	0	0	0	0	0	0	0	0	0	0	0	0	0	0	0	0	0	0	0	0	1	private
pan_gene_11290	pan_gene_27568	Height_above_ear;Northern_Leaf_Blight	Fumarate;Height_above_ear	0	0	1	0	0	1	0	0	0	0	0	0	0	0	0	0	0	0	0	1	1	0	0	0	0	0	4	dispensable
pan_gene_11290	pan_gene_30944	Height_above_ear;Northern_Leaf_Blight	Height_above_ear	0	0	1	0	0	0	0	0	0	0	0	0	0	0	0	0	0	0	0	0	0	0	0	0	0	0	1	private
pan_gene_11290	pan_gene_5059	Height_above_ear;Northern_Leaf_Blight	Average_internode_length_(above_ear);Ear_height;Height_above_ear;Northern_Leaf_Blight;Plant_height;Tassel_branch_number	0	0	1	0	0	1	0	0	0	0	0	1	0	0	0	0	0	0	0	1	1	0	0	0	0	0	5	dispensable
pan_gene_11833	pan_gene_26184	Ear_height;Height_above_ear	Height_above_ear	0	0	0	0	0	0	0	1	0	0	0	0	0	0	0	0	0	0	0	0	0	0	0	0	0	0	1	private
pan_gene_11926	pan_gene_21035	Height_above_ear	Height_above_ear;Tassel_length	0	0	1	0	0	0	0	0	0	1	0	0	0	1	0	0	0	0	0	0	0	0	0	0	0	0	3	dispensable
pan_gene_11926	pan_gene_30058	Height_above_ear	Cob_diameter;Height_above_ear	0	0	1	1	0	0	0	0	1	0	0	1	0	0	0	0	0	0	0	0	0	1	1	0	0	0	6	dispensable
pan_gene_11926	pan_gene_618	Height_above_ear	100_Kernel_weight;Height_above_ear;Leaf_length	0	0	1	1	0	0	1	1	1	0	0	1	0	1	0	0	0	0	0	0	0	1	0	0	0	0	8	dispensable
pan_gene_11926	pan_gene_66772	Height_above_ear	Glucose;Height_above_ear;Height_per_day_(until_flowering)	0	0	1	0	0	0	0	0	0	0	0	0	0	0	0	0	0	0	1	0	0	0	0	0	0	0	2	dispensable
pan_gene_11996	pan_gene_18290	Average_internode_length_(above_ear);Chlorophyll_A;Days_to_silk;Glutamate;Height_above_ear;Malate	Height_above_ear;Ratio_of_ear_height_to_total_height	0	0	0	0	1	0	0	0	0	0	0	0	0	0	0	0	0	0	0	0	0	0	0	0	0	0	1	private
pan_gene_11996	pan_gene_24528	Average_internode_length_(above_ear);Chlorophyll_A;Days_to_silk;Glutamate;Height_above_ear;Malate	100_Kernel_weight;Height_above_ear;Leaf_length	0	0	0	1	0	0	0	0	0	0	0	0	0	0	0	0	0	0	0	0	0	0	0	0	0	0	1	private
pan_gene_11996	pan_gene_27682	Average_internode_length_(above_ear);Chlorophyll_A;Days_to_silk;Glutamate;Height_above_ear;Malate	Average_internode_length_(below_ear);Height_above_ear	0	0	0	0	1	0	0	0	0	0	0	0	0	1	0	0	0	0	0	0	0	0	0	0	0	0	2	dispensable
pan_gene_12698	pan_gene_19455	Height_above_ear	Ear_row_number;Height_above_ear;Malate;Nodes_per_plant;Ratio_of_ear_height_to_total_height	0	0	1	0	0	0	0	0	0	0	0	0	0	0	0	0	0	0	0	0	0	0	0	0	0	0	1	private
pan_gene_13122	pan_gene_22807	Average_internode_length_(above_ear);Average_internode_length_(whole_plant);Height_above_ear	Height_above_ear;Height_per_day_(until_flowering);Plant_height	0	0	1	0	0	0	0	0	0	0	0	0	0	0	0	0	0	0	0	0	0	0	0	0	0	0	1	private
pan_gene_13122	pan_gene_2690	Average_internode_length_(above_ear);Average_internode_length_(whole_plant);Height_above_ear	Height_above_ear;Nodes_to_ear;Southern_leaf_blight	0	0	1	0	0	0	0	0	0	0	0	0	0	0	0	0	0	0	0	0	1	0	0	0	0	0	2	dispensable
pan_gene_13122	pan_gene_3401	Average_internode_length_(above_ear);Average_internode_length_(whole_plant);Height_above_ear	Height_above_ear	0	0	1	1	1	0	0	1	1	0	1	1	0	1	0	0	0	0	0	1	1	1	0	1	0	0	12	near-core
pan_gene_13126	pan_gene_16235	Height_above_ear;Leaf_length;Plant_height	Height_above_ear	0	0	1	0	0	1	0	0	1	0	0	0	0	0	0	0	0	0	0	0	0	0	0	0	0	0	3	dispensable
pan_gene_13126	pan_gene_9306	Height_above_ear;Leaf_length;Plant_height	Height_above_ear;Nodes_to_ear	0	0	1	0	0	0	0	0	0	0	0	0	1	0	0	0	0	0	0	0	0	1	0	0	0	0	3	dispensable
pan_gene_14083	pan_gene_26176	Average_internode_length_(above_ear);Height_above_ear	Anthesis-silking_interval;Height_above_ear;Total_amino_acids	0	0	0	0	0	1	0	0	0	0	0	0	0	0	0	0	0	0	0	0	0	1	0	1	0	0	3	dispensable
pan_gene_14083	pan_gene_27834	Average_internode_length_(above_ear);Height_above_ear	Height_above_ear;Nodes_to_ear	0	0	0	0	0	0	0	0	0	0	0	0	0	0	0	0	0	0	0	0	0	0	0	1	0	0	1	private
pan_gene_14083	pan_gene_30311	Average_internode_length_(above_ear);Height_above_ear	Average_internode_length_(above_ear);Height_above_ear	0	0	0	0	0	0	0	0	0	0	0	0	0	0	0	0	0	0	0	0	0	0	0	1	0	0	1	private
pan_gene_14096	pan_gene_27712	Average_internode_length_(below_ear);Height_above_ear;Leaf_length;Stalk_strength	Boxcox-transformed_leaf_angle;Height_above_ear	0	0	1	0	0	0	0	0	0	0	0	0	0	0	0	0	0	0	0	0	0	0	0	0	0	0	1	private
pan_gene_15073	pan_gene_28047	Height_above_ear	Height_above_ear;Tassel_branch_number	0	0	0	0	0	0	0	0	0	0	0	0	0	0	0	0	0	1	0	0	0	0	0	0	0	0	1	private
pan_gene_15101	pan_gene_16235	Height_above_ear;Photoperiod_Growing-degree_days_to_silk	Height_above_ear	0	0	1	1	0	0	0	0	0	0	0	0	0	0	0	0	0	0	0	0	0	0	0	0	0	0	2	dispensable
pan_gene_15101	pan_gene_17741	Height_above_ear;Photoperiod_Growing-degree_days_to_silk	Height_above_ear	0	0	1	0	0	0	1	0	0	0	0	0	1	0	0	0	1	0	0	1	0	0	0	0	0	0	5	dispensable
pan_gene_15101	pan_gene_21673	Height_above_ear;Photoperiod_Growing-degree_days_to_silk	Height_above_ear;Nodes_above_ear	0	0	1	0	0	0	0	0	0	0	0	0	0	0	0	0	0	0	0	0	0	0	0	0	0	0	1	private
pan_gene_15101	pan_gene_24732	Height_above_ear;Photoperiod_Growing-degree_days_to_silk	Height_above_ear;Tassel_branch_number	0	0	1	0	0	0	0	0	0	0	0	0	0	0	0	0	0	0	0	0	0	0	0	0	0	0	1	private
pan_gene_15101	pan_gene_570	Height_above_ear;Photoperiod_Growing-degree_days_to_silk	Average_internode_length_(above_ear);Days_to_silk;Ear_height;Height_above_ear;Plant_height	0	0	1	0	0	0	0	0	0	0	0	0	0	0	0	0	0	0	0	0	0	1	1	0	0	0	3	dispensable
pan_gene_15106	pan_gene_16292	Height_above_ear;Nodes_above_ear	Average_internode_length_(below_ear);Height_above_ear	0	0	1	0	1	1	1	1	0	0	1	0	1	0	1	1	0	1	1	1	1	1	0	0	0	1	15	near-core
pan_gene_15106	pan_gene_21869	Height_above_ear;Nodes_above_ear	Height_above_ear;Leaf_length	0	0	1	0	1	1	0	1	0	1	1	1	0	0	0	0	1	1	1	1	1	1	1	0	1	0	15	near-core
pan_gene_15106	pan_gene_22233	Height_above_ear;Nodes_above_ear	Height_above_ear	0	0	1	0	1	0	0	0	0	0	1	1	0	1	0	0	0	1	0	0	0	0	0	0	0	0	6	dispensable
pan_gene_15106	pan_gene_2557	Height_above_ear;Nodes_above_ear	Height_above_ear;Nodes_per_plant;Tassel_branch_number	0	0	1	0	1	0	0	1	0	0	0	1	0	0	0	0	1	1	0	0	0	0	0	0	1	0	7	dispensable
pan_gene_15106	pan_gene_26433	Height_above_ear;Nodes_above_ear	Height_above_ear;Plant_height;Tassel_length	0	0	0	0	1	1	0	0	0	1	1	1	0	0	0	0	0	1	1	0	1	1	1	0	1	1	12	near-core
pan_gene_15592	pan_gene_24097	Height_above_ear	Height_above_ear	0	0	1	0	0	0	0	0	1	0	0	0	0	0	0	0	0	0	0	0	0	0	0	0	0	0	2	dispensable
pan_gene_15592	pan_gene_2690	Height_above_ear	Height_above_ear;Nodes_to_ear;Southern_leaf_blight	0	0	1	0	0	0	0	0	1	0	0	0	0	0	0	0	0	0	1	0	0	0	1	0	0	0	4	dispensable
pan_gene_15592	pan_gene_30320	Height_above_ear	Average_internode_length_(above_ear);Average_internode_length_(whole_plant);Height_above_ear;Height_per_day_(until_flowering)	0	0	1	0	0	0	0	0	0	0	0	0	0	0	0	0	0	0	0	0	0	0	0	0	0	0	1	private
pan_gene_15592	pan_gene_31276	Height_above_ear	Height_above_ear;Ratio_of_ear_height_to_total_height	0	0	1	0	0	0	0	0	0	0	0	0	0	0	0	0	0	0	0	0	0	0	0	0	0	0	1	private
pan_gene_15592	pan_gene_5058	Height_above_ear	Height_above_ear	0	0	1	0	0	0	0	0	0	0	0	0	0	0	0	0	0	0	0	0	0	0	0	0	0	0	1	private
pan_gene_15592	pan_gene_80163	Height_above_ear	Height_above_ear;Ratio_of_ear_height_to_total_height	0	0	1	0	0	0	0	0	0	0	0	0	0	0	0	0	0	0	0	0	0	0	0	0	0	0	1	private
pan_gene_1578	pan_gene_18219	Height_above_ear	Height_above_ear	0	0	1	0	0	0	0	0	0	0	0	0	0	0	0	0	0	0	0	0	0	0	0	0	0	0	1	private
pan_gene_1578	pan_gene_26602	Height_above_ear	Anthesis-silking_interval;Height_above_ear;Nodes_per_plant;Southern_leaf_blight	0	0	1	0	0	0	0	0	0	0	0	0	0	0	0	0	0	0	0	0	0	0	0	0	0	0	1	private
pan_gene_1578	pan_gene_5056	Height_above_ear	Average_internode_length_(above_ear);Ear_row_number;Height_above_ear;Height_per_day_(until_flowering)	0	0	1	0	0	0	0	0	0	0	0	0	0	0	0	0	0	0	0	0	0	0	0	0	0	0	1	private
pan_gene_1578	pan_gene_8202	Height_above_ear	Height_above_ear;Tassel_length	0	0	1	0	0	0	0	0	0	0	0	0	0	0	0	0	0	0	0	0	0	0	0	1	0	0	2	dispensable
pan_gene_16230	pan_gene_22614	Height_above_ear	Height_above_ear	0	0	1	1	0	0	0	0	0	1	1	0	1	0	0	0	0	1	0	1	0	0	0	0	0	0	7	dispensable
pan_gene_16230	pan_gene_27677	Height_above_ear	Height_above_ear;Total_amino_acids	0	0	1	0	0	0	0	0	0	0	0	0	0	0	0	0	0	0	0	0	0	0	0	0	0	0	1	private
pan_gene_16235	pan_gene_1748	Height_above_ear	Height_above_ear;Starch	0	0	1	0	0	0	1	0	0	0	0	0	0	0	0	0	0	0	0	0	0	0	0	0	0	0	2	dispensable
pan_gene_16235	pan_gene_21888	Height_above_ear	Average_internode_length_(below_ear);Height_above_ear	0	0	1	0	0	0	0	0	0	0	0	0	0	0	0	0	0	0	0	0	0	0	0	0	0	0	1	private
pan_gene_16236	pan_gene_2575	Height_above_ear;Nodes_per_plant	Height_above_ear;Height_per_day_(until_flowering);Nodes_to_ear	0	0	1	1	0	0	0	1	0	0	1	0	0	0	0	0	0	0	0	0	1	0	0	1	0	0	6	dispensable
pan_gene_16241	pan_gene_7859	Height_above_ear;Leaf_width;Nodes_above_ear;Plant_height	Days_to_anthesis;Days_to_silk;Height_above_ear	0	0	1	0	0	0	0	0	0	0	0	0	0	0	0	0	0	0	0	0	0	0	0	0	0	0	1	private
pan_gene_16256	pan_gene_17741	Height_above_ear	Height_above_ear	0	0	1	0	0	0	1	0	0	0	0	0	0	0	0	0	1	0	0	0	0	0	0	0	0	1	4	dispensable
pan_gene_16256	pan_gene_21888	Height_above_ear	Average_internode_length_(below_ear);Height_above_ear	0	0	1	0	0	0	0	0	0	0	0	0	0	0	0	0	0	0	0	0	0	0	0	0	0	0	1	private
pan_gene_16256	pan_gene_24161	Height_above_ear	Height_above_ear;Height_per_day_(until_flowering)	0	0	1	0	0	0	0	0	0	0	0	0	0	0	0	0	0	0	0	0	0	0	0	0	0	0	1	private
pan_gene_16256	pan_gene_570	Height_above_ear	Average_internode_length_(above_ear);Days_to_silk;Ear_height;Height_above_ear;Plant_height	0	0	1	0	0	0	1	0	0	0	0	0	0	0	0	0	1	1	0	0	0	0	1	0	0	0	5	dispensable
pan_gene_16259	pan_gene_16266	Height_above_ear;Height_per_day_(until_flowering);Plant_height;Stalk_strength	Average_internode_length_(below_ear);Height_above_ear	0	0	1	0	1	0	0	1	0	0	0	0	0	0	0	0	0	0	0	0	0	1	0	0	0	0	4	dispensable
pan_gene_16259	pan_gene_16497	Height_above_ear;Height_per_day_(until_flowering);Plant_height;Stalk_strength	Days_to_anthesis;Days_to_silk;Height_above_ear;Photoperiod_growing-degree_days_to_anthesis	0	0	0	0	0	0	0	0	0	0	0	1	0	0	0	0	0	1	0	0	0	0	0	0	0	0	2	dispensable
pan_gene_16259	pan_gene_24097	Height_above_ear;Height_per_day_(until_flowering);Plant_height;Stalk_strength	Height_above_ear	0	0	1	1	0	0	0	0	1	1	0	1	0	1	0	0	0	0	0	0	0	0	0	0	0	0	6	dispensable
pan_gene_16259	pan_gene_24747	Height_above_ear;Height_per_day_(until_flowering);Plant_height;Stalk_strength	Average_internode_length_(whole_plant);Height_above_ear;Height_per_day_(until_flowering)	0	0	1	0	1	1	1	0	1	0	0	0	0	1	0	1	1	1	0	0	0	0	0	0	1	0	10	dispensable
pan_gene_16259	pan_gene_4349	Height_above_ear;Height_per_day_(until_flowering);Plant_height;Stalk_strength	Height_above_ear;Plant_height;Tassel_length	0	0	1	0	1	0	1	1	0	0	1	0	1	0	0	0	0	0	0	0	0	0	0	0	0	0	6	dispensable
pan_gene_16261	pan_gene_21080	Height_above_ear;Plant_height	Height_above_ear	0	0	0	0	0	0	0	0	0	0	0	0	0	1	0	0	0	1	0	0	1	0	0	0	0	1	4	dispensable
pan_gene_16261	pan_gene_2803	Height_above_ear;Plant_height	Height_above_ear;Height_per_day_(until_flowering);Nodes_to_ear;Plant_height	0	0	0	0	0	0	0	1	0	0	0	0	0	0	0	0	0	0	0	0	0	0	0	0	0	0	1	private
pan_gene_16261	pan_gene_8927	Height_above_ear;Plant_height	Fructose;Height_above_ear	0	0	0	0	0	0	0	0	0	0	0	0	0	0	0	0	0	0	0	0	1	0	0	0	0	0	1	private
pan_gene_16261	pan_gene_98068	Height_above_ear;Plant_height	Height_above_ear	0	0	0	0	0	0	0	1	0	0	0	0	0	1	0	0	0	0	0	0	0	0	0	0	0	1	3	dispensable
pan_gene_16262	pan_gene_19359	Height_above_ear;Plant_height	Fructose;Height_above_ear;Nitrate	0	0	1	0	0	1	1	1	1	0	0	1	0	0	0	0	0	1	0	1	1	1	0	1	0	0	11	near-core
pan_gene_16262	pan_gene_21560	Height_above_ear;Plant_height	Height_above_ear;Height_per_day_(until_flowering);Plant_height	0	0	1	1	0	0	1	1	1	0	0	1	0	0	0	0	0	0	0	1	0	1	0	1	0	0	9	dispensable
pan_gene_16262	pan_gene_27671	Height_above_ear;Plant_height	Days_to_silk;Height_above_ear;Leaf_width	0	0	1	0	0	0	1	1	0	0	0	0	0	0	0	0	0	0	0	0	0	0	0	0	0	0	3	dispensable
pan_gene_16262	pan_gene_30883	Height_above_ear;Plant_height	Height_above_ear	0	0	1	0	0	0	0	0	0	0	0	1	0	0	0	0	0	0	0	0	1	1	0	1	0	0	5	dispensable
pan_gene_16263	pan_gene_19426	Height_above_ear	Chlorophyll_A;Height_above_ear	0	0	0	0	0	0	0	0	1	0	0	0	0	0	0	0	0	0	0	0	0	0	0	0	0	0	1	private
pan_gene_16263	pan_gene_28047	Height_above_ear	Height_above_ear;Tassel_branch_number	0	0	1	1	0	0	0	0	1	1	0	0	0	0	0	0	1	0	0	0	0	0	1	0	0	0	6	dispensable
pan_gene_16263	pan_gene_30320	Height_above_ear	Average_internode_length_(above_ear);Average_internode_length_(whole_plant);Height_above_ear;Height_per_day_(until_flowering)	0	0	1	0	0	0	0	1	0	0	0	0	0	0	0	0	0	0	0	0	0	0	0	0	0	0	2	dispensable
pan_gene_16263	pan_gene_80163	Height_above_ear	Height_above_ear;Ratio_of_ear_height_to_total_height	0	0	1	0	0	0	0	0	0	0	0	0	0	0	0	0	0	0	0	0	0	0	0	0	0	0	1	private
pan_gene_16266	pan_gene_19978	Average_internode_length_(below_ear);Height_above_ear	Height_above_ear	0	0	1	0	0	0	0	0	0	0	0	0	0	0	0	0	0	0	0	0	1	0	1	0	1	0	4	dispensable
pan_gene_16266	pan_gene_21869	Average_internode_length_(below_ear);Height_above_ear	Height_above_ear;Leaf_length	0	0	1	0	0	1	1	1	0	1	0	1	1	0	0	0	1	1	1	1	1	1	0	0	0	1	14	near-core
pan_gene_16266	pan_gene_22233	Average_internode_length_(below_ear);Height_above_ear	Height_above_ear	0	0	1	0	1	0	0	1	1	0	0	0	0	1	0	0	0	0	0	0	1	0	0	0	0	0	6	dispensable
pan_gene_16266	pan_gene_2575	Average_internode_length_(below_ear);Height_above_ear	Height_above_ear;Height_per_day_(until_flowering);Nodes_to_ear	0	0	1	1	1	0	1	1	1	1	1	1	1	1	1	1	1	1	1	0	1	1	1	1	1	1	22	core
pan_gene_16266	pan_gene_26433	Average_internode_length_(below_ear);Height_above_ear	Height_above_ear;Plant_height;Tassel_length	0	0	0	0	0	1	0	0	0	0	0	0	0	0	0	0	0	1	0	1	1	1	0	0	0	0	5	dispensable
pan_gene_16266	pan_gene_27677	Average_internode_length_(below_ear);Height_above_ear	Height_above_ear;Total_amino_acids	0	0	1	0	1	1	0	1	1	1	1	1	1	0	0	1	1	0	1	1	1	1	0	1	1	0	17	near-core
pan_gene_16266	pan_gene_8031	Average_internode_length_(below_ear);Height_above_ear	Days_to_anthesis;Height_above_ear;Ratio_of_ear_height_to_total_height	0	0	1	0	1	0	0	0	0	0	0	0	0	1	0	0	0	0	0	0	0	0	0	0	0	0	3	dispensable
pan_gene_16266	pan_gene_9075	Average_internode_length_(below_ear);Height_above_ear	Height_above_ear	0	0	1	0	1	0	0	0	0	0	0	0	0	1	0	0	0	0	0	0	0	0	0	0	0	0	3	dispensable
pan_gene_16270	pan_gene_32584	Height_above_ear;Plant_height	Average_internode_length_(below_ear);Days_to_silk;Height_above_ear;Plant_height;Stalk_strength	0	0	1	0	1	0	0	0	1	0	0	0	0	0	0	0	0	0	0	0	1	0	0	0	0	0	4	dispensable
pan_gene_16270	pan_gene_5056	Height_above_ear;Plant_height	Average_internode_length_(above_ear);Ear_row_number;Height_above_ear;Height_per_day_(until_flowering)	0	0	1	0	0	0	0	0	0	0	0	0	1	0	0	0	0	0	0	0	0	0	0	0	0	0	2	dispensable
pan_gene_16292	pan_gene_2575	Average_internode_length_(below_ear);Height_above_ear	Height_above_ear;Height_per_day_(until_flowering);Nodes_to_ear	0	0	1	0	1	0	1	1	1	0	0	0	1	0	0	0	1	0	0	0	0	1	0	0	0	0	8	dispensable
pan_gene_16292	pan_gene_26433	Average_internode_length_(below_ear);Height_above_ear	Height_above_ear;Plant_height;Tassel_length	0	0	0	0	0	1	1	0	0	0	1	0	0	0	1	0	0	1	1	0	0	1	0	0	1	0	8	dispensable
pan_gene_16293	pan_gene_30311	Height_above_ear	Average_internode_length_(above_ear);Height_above_ear	0	0	1	0	0	0	0	0	1	0	0	0	0	0	0	0	0	0	0	0	0	0	0	1	0	0	3	dispensable
pan_gene_16293	pan_gene_8141	Height_above_ear	Height_above_ear	0	0	1	1	0	0	0	0	0	0	0	0	0	0	0	0	0	0	0	1	0	0	0	1	0	0	4	dispensable
pan_gene_16340	pan_gene_22040	Anthesis-silking_interval;Height_above_ear;Plant_height;Ratio_of_ear_height_to_total_height	Height_above_ear;Nitrate	0	0	0	0	1	0	0	0	0	0	0	0	0	0	0	0	0	0	0	0	0	0	0	0	0	0	1	private
pan_gene_16340	pan_gene_26391	Anthesis-silking_interval;Height_above_ear;Plant_height;Ratio_of_ear_height_to_total_height	Height_above_ear	0	0	0	0	1	0	0	0	0	0	0	0	0	0	0	0	0	0	0	0	0	0	0	0	0	0	1	private
pan_gene_16340	pan_gene_30058	Anthesis-silking_interval;Height_above_ear;Plant_height;Ratio_of_ear_height_to_total_height	Cob_diameter;Height_above_ear	0	0	0	0	1	0	0	0	0	0	0	0	0	0	0	0	0	0	0	0	0	0	0	0	0	0	1	private
pan_gene_16376	pan_gene_31461	Height_above_ear;Height_per_day_(until_flowering)	Ear_row_number;Height_above_ear	0	0	1	0	0	0	0	0	0	0	0	0	0	0	0	0	0	0	0	0	0	0	0	0	1	1	3	dispensable
pan_gene_16497	pan_gene_19978	Days_to_anthesis;Days_to_silk;Height_above_ear;Photoperiod_growing-degree_days_to_anthesis	Height_above_ear	0	0	0	0	0	0	0	0	0	0	0	0	1	0	0	0	0	0	0	0	0	0	0	0	0	0	1	private
pan_gene_16497	pan_gene_30058	Days_to_anthesis;Days_to_silk;Height_above_ear;Photoperiod_growing-degree_days_to_anthesis	Cob_diameter;Height_above_ear	0	0	0	0	0	1	0	0	0	0	1	0	1	0	0	0	0	0	0	0	0	0	0	0	0	0	3	dispensable
pan_gene_17741	pan_gene_21888	Height_above_ear	Average_internode_length_(below_ear);Height_above_ear	0	0	1	0	0	0	0	0	0	0	0	0	0	0	0	0	0	0	0	0	0	0	0	0	0	0	1	private
pan_gene_17741	pan_gene_570	Height_above_ear	Average_internode_length_(above_ear);Days_to_silk;Ear_height;Height_above_ear;Plant_height	0	0	1	0	0	0	1	1	0	0	0	0	1	0	0	0	1	0	0	0	0	0	0	0	0	0	5	dispensable
pan_gene_18219	pan_gene_21656	Height_above_ear	Height_above_ear	0	0	1	1	1	0	0	1	0	0	0	0	0	0	0	0	0	0	0	0	0	0	0	0	0	1	5	dispensable
pan_gene_18219	pan_gene_22807	Height_above_ear	Height_above_ear;Height_per_day_(until_flowering);Plant_height	0	0	1	1	1	0	0	1	0	0	0	0	0	0	0	0	0	0	0	0	0	0	0	0	0	0	4	dispensable
pan_gene_18219	pan_gene_22878	Height_above_ear	Height_above_ear;Nodes_to_ear	0	0	1	1	0	0	0	0	0	0	0	0	0	0	0	0	0	0	0	0	0	0	0	0	0	0	2	dispensable
pan_gene_18219	pan_gene_26602	Height_above_ear	Anthesis-silking_interval;Height_above_ear;Nodes_per_plant;Southern_leaf_blight	0	0	1	0	0	0	0	1	0	0	0	0	0	0	0	0	0	0	0	0	0	0	0	0	0	0	2	dispensable
pan_gene_18219	pan_gene_5056	Height_above_ear	Average_internode_length_(above_ear);Ear_row_number;Height_above_ear;Height_per_day_(until_flowering)	0	0	1	0	0	0	1	0	0	0	0	1	0	0	0	0	0	0	1	0	1	0	0	0	0	0	5	dispensable
pan_gene_18219	pan_gene_5105	Height_above_ear	Height_above_ear;Height_per_day_(until_flowering);Plant_height	0	0	1	1	1	0	0	1	0	0	0	0	0	0	0	0	0	0	0	0	0	0	0	0	0	0	4	dispensable
pan_gene_18267	pan_gene_7480	Height_above_ear;Nodes_above_ear	Height_above_ear;Ratio_of_ear_height_to_total_height	0	0	1	0	0	1	1	0	0	0	0	0	0	0	0	0	0	0	0	0	0	0	0	0	0	0	3	dispensable
pan_gene_18268	pan_gene_22228	Height_above_ear;Malate;Nodes_above_ear	Height_above_ear	0	0	1	0	0	0	0	0	0	0	0	0	0	0	0	0	0	0	0	0	0	0	0	0	0	0	1	private
pan_gene_18290	pan_gene_22837	Height_above_ear;Ratio_of_ear_height_to_total_height	Fructose;Height_above_ear;Starch	0	0	1	0	0	0	0	0	0	0	0	0	0	0	0	0	0	0	0	0	0	0	0	0	0	0	1	private
pan_gene_18290	pan_gene_27682	Height_above_ear;Ratio_of_ear_height_to_total_height	Average_internode_length_(below_ear);Height_above_ear	0	0	1	0	0	0	0	0	0	0	0	0	0	0	0	0	0	0	0	0	0	0	0	0	0	0	1	private
pan_gene_18290	pan_gene_3482	Height_above_ear;Ratio_of_ear_height_to_total_height	Average_internode_length_(above_ear);Average_internode_length_(whole_plant);Height_above_ear;Plant_height	0	0	1	0	0	0	0	0	0	0	0	0	0	0	0	0	0	0	0	0	0	0	0	0	0	0	1	private
pan_gene_18290	pan_gene_3908	Height_above_ear;Ratio_of_ear_height_to_total_height	Height_above_ear	0	0	1	0	0	0	0	0	0	0	0	0	0	0	0	0	0	0	0	0	0	0	0	0	0	0	1	private
pan_gene_18290	pan_gene_8839	Height_above_ear;Ratio_of_ear_height_to_total_height	Anthesis-silking_interval;Height_above_ear	0	0	1	0	0	0	0	0	0	0	0	0	0	0	0	0	0	0	0	0	0	0	0	0	0	0	1	private
pan_gene_18290	pan_gene_9035	Height_above_ear;Ratio_of_ear_height_to_total_height	Height_above_ear;Photoperiod_growing-degree_days_to_anthesis	0	0	1	0	0	0	0	0	0	0	0	0	0	0	0	0	0	0	0	0	0	0	0	0	0	0	1	private
pan_gene_19119	pan_gene_27682	Boxcox-transformed_leaf_angle;Ear_height;Height_above_ear	Average_internode_length_(below_ear);Height_above_ear	0	0	0	0	1	0	0	0	0	0	0	0	0	0	0	1	0	1	0	0	0	0	0	0	0	0	3	dispensable
pan_gene_19120	pan_gene_9116	Boxcox-transformed_leaf_angle;Ear_height;Height_above_ear	Anthesis-silking_interval;Days_to_silk;Height_above_ear;Leaf_width;Nodes_to_ear	0	0	1	0	0	0	0	0	0	0	0	0	1	0	0	0	0	0	0	0	0	0	0	0	0	1	3	dispensable
pan_gene_19178	pan_gene_27671	Height_above_ear;Height_per_day_(until_flowering);Starch;Tassel_branch_number	Days_to_silk;Height_above_ear;Leaf_width	0	0	1	0	0	1	1	1	1	0	0	0	0	0	0	0	0	0	0	0	1	0	0	0	0	0	6	dispensable
pan_gene_19223	pan_gene_32844	Average_internode_length_(whole_plant);Height_above_ear	Average_internode_length_(whole_plant);Height_above_ear;Height_per_day_(until_flowering);Total_amino_acids	0	0	1	0	0	0	0	0	0	0	0	0	0	0	0	0	0	0	0	0	0	0	0	0	0	0	1	private
pan_gene_19271	pan_gene_2690	Height_above_ear;Ratio_of_ear_height_to_total_height	Height_above_ear;Nodes_to_ear;Southern_leaf_blight	0	0	1	1	1	0	0	0	1	0	0	0	0	0	0	0	0	0	0	0	0	0	0	0	0	0	4	dispensable
pan_gene_19273	pan_gene_24062	Average_internode_length_(above_ear);Average_internode_length_(whole_plant);Chlorophyll_A;Height_above_ear;Nitrate;Nodes_above_ear;PCA_of_metabolites:_PC1	Height_above_ear	0	0	1	0	0	0	1	1	0	0	0	0	0	0	1	0	0	0	0	0	0	0	1	1	0	0	6	dispensable
pan_gene_19273	pan_gene_26184	Average_internode_length_(above_ear);Average_internode_length_(whole_plant);Chlorophyll_A;Height_above_ear;Nitrate;Nodes_above_ear;PCA_of_metabolites:_PC1	Height_above_ear	0	0	0	0	0	0	0	0	1	1	0	0	0	0	0	0	0	0	0	0	0	0	0	0	0	0	2	dispensable
pan_gene_19273	pan_gene_30060	Average_internode_length_(above_ear);Average_internode_length_(whole_plant);Chlorophyll_A;Height_above_ear;Nitrate;Nodes_above_ear;PCA_of_metabolites:_PC1	Boxcox-transformed_leaf_angle;Cob_diameter;Height_above_ear	0	0	1	0	0	0	0	0	0	1	0	0	0	0	0	0	0	0	0	0	0	0	0	0	0	0	2	dispensable
pan_gene_19273	pan_gene_30883	Average_internode_length_(above_ear);Average_internode_length_(whole_plant);Chlorophyll_A;Height_above_ear;Nitrate;Nodes_above_ear;PCA_of_metabolites:_PC1	Height_above_ear	0	0	1	0	0	0	1	1	0	1	1	0	0	0	1	0	1	0	1	0	0	0	0	1	0	0	9	dispensable
pan_gene_19273	pan_gene_7959	Average_internode_length_(above_ear);Average_internode_length_(whole_plant);Chlorophyll_A;Height_above_ear;Nitrate;Nodes_above_ear;PCA_of_metabolites:_PC1	Height_above_ear	0	0	1	0	0	0	0	0	0	0	0	0	0	0	0	0	0	0	0	0	0	0	0	0	0	0	1	private
pan_gene_19288	pan_gene_9668	Average_internode_length_(whole_plant);Chlorophyll_A;Height_above_ear	Height_above_ear	0	0	0	0	0	1	1	0	0	0	0	1	0	0	0	0	1	0	0	0	0	0	0	0	0	0	4	dispensable
pan_gene_19355	pan_gene_30944	Height_above_ear	Height_above_ear	0	0	1	0	0	0	0	0	0	1	0	1	0	0	0	0	1	0	0	0	0	0	0	0	0	1	5	dispensable
pan_gene_19359	pan_gene_25436	Fructose;Height_above_ear;Nitrate	Average_internode_length_(below_ear);Height_above_ear	0	0	0	0	0	0	0	0	0	0	0	1	0	0	0	0	0	0	0	0	0	0	0	0	0	0	1	private
pan_gene_19419	pan_gene_2512	Height_above_ear	Average_internode_length_(whole_plant);Height_above_ear	0	0	1	0	0	0	0	0	0	0	0	0	0	0	0	0	0	0	0	0	0	0	0	0	0	0	1	private
pan_gene_19493	pan_gene_5105	Boxcox-transformed_leaf_angle;Height_above_ear;Nodes_per_plant	Height_above_ear;Height_per_day_(until_flowering);Plant_height	0	0	1	0	0	0	0	0	0	0	0	0	0	0	0	0	0	0	0	0	0	0	0	0	0	0	1	private
pan_gene_1962	pan_gene_25464	Height_above_ear	Cob_diameter;Height_above_ear;Height_per_day_(until_flowering);Plant_height	0	0	1	0	0	0	0	1	0	0	0	1	0	0	0	0	0	0	0	0	0	0	1	0	0	0	4	dispensable
pan_gene_1962	pan_gene_27834	Height_above_ear	Height_above_ear;Nodes_to_ear	0	0	1	0	0	0	0	0	0	0	0	1	0	0	0	0	0	0	0	0	0	0	0	0	0	0	2	dispensable
pan_gene_19978	pan_gene_30058	Height_above_ear	Cob_diameter;Height_above_ear	0	0	1	0	0	0	0	0	0	0	0	0	0	0	0	0	0	0	0	0	0	0	0	1	0	0	2	dispensable
pan_gene_19978	pan_gene_66772	Height_above_ear	Glucose;Height_above_ear;Height_per_day_(until_flowering)	0	0	1	0	0	0	0	0	0	0	0	0	0	0	0	0	0	0	0	0	0	0	0	0	0	0	1	private
pan_gene_20574	pan_gene_21035	Height_above_ear;Southern_leaf_blight;Tassel_branch_number	Height_above_ear;Tassel_length	0	0	1	0	1	0	0	0	0	0	0	0	0	0	0	0	0	0	0	0	0	0	0	0	0	0	2	dispensable
pan_gene_20574	pan_gene_24747	Height_above_ear;Southern_leaf_blight;Tassel_branch_number	Average_internode_length_(whole_plant);Height_above_ear;Height_per_day_(until_flowering)	0	0	1	1	1	1	1	0	1	0	1	1	0	1	0	0	1	1	0	0	0	0	1	0	1	0	13	near-core
pan_gene_20574	pan_gene_26391	Height_above_ear;Southern_leaf_blight;Tassel_branch_number	Height_above_ear	0	0	0	0	0	0	0	0	0	0	0	0	1	0	0	0	1	0	0	0	1	0	0	0	0	1	4	dispensable
pan_gene_20574	pan_gene_27708	Height_above_ear;Southern_leaf_blight;Tassel_branch_number	Chlorophyll_A;Height_above_ear;Leaf_width;Photoperiod_Growing-degree_days_to_silk;Photoperiod_growing-degree_days_to_anthesis	0	0	1	0	0	1	0	0	0	0	0	0	0	0	0	0	0	0	0	0	0	0	0	0	0	0	2	dispensable
pan_gene_20574	pan_gene_3487	Height_above_ear;Southern_leaf_blight;Tassel_branch_number	Average_internode_length_(whole_plant);Height_above_ear;Height_per_day_(until_flowering);Plant_height	0	0	0	0	0	0	1	0	0	1	0	0	0	0	0	0	0	0	0	0	0	0	1	0	1	0	4	dispensable
pan_gene_20574	pan_gene_40134	Height_above_ear;Southern_leaf_blight;Tassel_branch_number	Height_above_ear;Plant_height	0	0	1	0	0	0	0	0	0	0	0	0	0	0	0	0	0	0	0	0	0	0	0	0	0	0	1	private
pan_gene_20574	pan_gene_66772	Height_above_ear;Southern_leaf_blight;Tassel_branch_number	Glucose;Height_above_ear;Height_per_day_(until_flowering)	0	0	1	0	0	0	0	0	0	0	0	0	0	0	0	0	0	0	0	0	0	0	1	0	1	0	3	dispensable
pan_gene_20666	pan_gene_30351	Average_internode_length_(above_ear);Average_internode_length_(below_ear);Average_internode_length_(whole_plant);Boxcox-transformed_leaf_angle;Height_above_ear;Height_per_day_(until_flowering);Plant_height	Height_above_ear	0	0	0	0	0	1	0	0	1	0	0	0	0	0	0	0	1	0	0	0	0	0	0	0	0	0	3	dispensable
pan_gene_20686	pan_gene_7967	Height_above_ear	Height_above_ear	0	0	1	0	0	0	0	0	1	0	0	1	0	0	0	0	0	0	0	0	0	0	0	0	0	1	4	dispensable
pan_gene_20687	pan_gene_2692	Height_above_ear;Height_per_day_(until_flowering)	Boxcox-transformed_leaf_angle;Ear_height;Height_above_ear;Nodes_per_plant	0	0	1	0	0	0	0	0	0	0	0	0	0	0	0	0	0	0	0	0	0	0	0	0	0	0	1	private
pan_gene_20687	pan_gene_9155	Height_above_ear;Height_per_day_(until_flowering)	Anthesis-silking_interval;Days_to_silk;Height_above_ear	0	0	0	0	0	0	0	0	0	0	0	0	1	0	0	0	0	0	0	0	0	0	0	0	0	0	1	private
pan_gene_21035	pan_gene_22614	Height_above_ear;Tassel_length	Height_above_ear	0	0	1	0	0	0	0	0	0	0	0	0	0	0	0	0	0	0	0	0	0	0	0	0	0	0	1	private
pan_gene_21035	pan_gene_2557	Height_above_ear;Tassel_length	Height_above_ear;Nodes_per_plant;Tassel_branch_number	0	0	1	0	0	0	0	0	0	0	0	0	0	0	0	0	0	0	0	0	1	0	0	0	0	0	2	dispensable
pan_gene_21035	pan_gene_27708	Height_above_ear;Tassel_length	Chlorophyll_A;Height_above_ear;Leaf_width;Photoperiod_Growing-degree_days_to_silk;Photoperiod_growing-degree_days_to_anthesis	0	0	1	0	0	0	0	0	0	0	0	0	0	0	0	0	0	0	0	0	0	0	0	0	0	0	1	private
pan_gene_21035	pan_gene_30300	Height_above_ear;Tassel_length	Average_internode_length_(whole_plant);Height_above_ear	0	0	1	0	1	0	0	0	0	0	0	0	0	0	0	0	0	0	0	0	1	0	0	0	0	0	3	dispensable
pan_gene_21035	pan_gene_30981	Height_above_ear;Tassel_length	Height_above_ear	0	0	1	0	0	0	0	0	0	1	0	0	0	1	0	0	0	0	0	0	0	0	0	0	0	0	3	dispensable
pan_gene_21035	pan_gene_40134	Height_above_ear;Tassel_length	Height_above_ear;Plant_height	0	0	1	0	0	0	0	0	0	0	0	0	0	0	0	0	0	0	0	0	0	0	0	0	0	0	1	private
pan_gene_21035	pan_gene_618	Height_above_ear;Tassel_length	100_Kernel_weight;Height_above_ear;Leaf_length	0	0	1	0	0	1	0	0	0	0	0	0	0	0	0	0	0	0	0	0	0	0	0	0	0	0	2	dispensable
pan_gene_21080	pan_gene_2692	Height_above_ear	Boxcox-transformed_leaf_angle;Ear_height;Height_above_ear;Nodes_per_plant	0	0	1	0	0	0	0	0	0	0	0	0	0	0	0	0	0	1	0	0	0	0	0	0	0	0	2	dispensable
pan_gene_21080	pan_gene_38178	Height_above_ear	Anthesis-silking_interval;Average_internode_length_(whole_plant);Height_above_ear	0	0	1	0	0	0	0	0	0	1	0	1	1	0	0	0	0	0	0	1	0	0	0	0	0	1	6	dispensable
pan_gene_21560	pan_gene_30883	Height_above_ear;Height_per_day_(until_flowering);Plant_height	Height_above_ear	0	0	1	0	1	0	1	0	0	1	0	0	0	1	1	0	0	0	0	0	0	0	0	1	0	0	7	dispensable
pan_gene_21560	pan_gene_30945	Height_above_ear;Height_per_day_(until_flowering);Plant_height	Height_above_ear	0	0	1	1	1	0	0	0	1	1	0	0	0	1	1	0	1	0	0	1	0	0	0	0	0	0	9	dispensable
pan_gene_21656	pan_gene_26602	Height_above_ear	Anthesis-silking_interval;Height_above_ear;Nodes_per_plant;Southern_leaf_blight	0	0	1	0	0	0	0	0	0	0	0	0	0	0	0	0	0	1	0	0	0	0	0	1	0	0	3	dispensable
pan_gene_21673	pan_gene_24732	Height_above_ear;Nodes_above_ear	Height_above_ear;Tassel_branch_number	0	0	1	0	0	0	0	0	0	0	0	0	0	0	0	0	0	0	0	0	0	0	0	0	0	0	1	private
pan_gene_21673	pan_gene_30311	Height_above_ear;Nodes_above_ear	Average_internode_length_(above_ear);Height_above_ear	0	0	1	0	0	0	0	0	0	0	0	0	0	0	0	0	0	0	0	0	0	0	0	0	0	0	1	private
pan_gene_21673	pan_gene_523	Height_above_ear;Nodes_above_ear	Height_above_ear	0	0	1	0	0	0	0	0	0	0	0	0	0	0	0	0	0	0	0	0	0	0	0	0	0	0	1	private
pan_gene_21673	pan_gene_631	Height_above_ear;Nodes_above_ear	Height_above_ear	0	0	0	0	0	1	0	0	0	0	0	0	0	0	0	0	0	0	0	0	0	0	0	0	0	0	1	private
pan_gene_21888	pan_gene_570	Average_internode_length_(below_ear);Height_above_ear	Average_internode_length_(above_ear);Days_to_silk;Ear_height;Height_above_ear;Plant_height	0	0	1	0	0	0	0	0	0	0	0	0	0	0	0	0	0	0	0	0	0	0	0	0	0	0	1	private
pan_gene_21915	pan_gene_32568	Ear_height;Height_above_ear;Nodes_per_plant;Nodes_to_ear;Plant_height	Boxcox-transformed_leaf_angle;Height_above_ear;Height_per_day_(until_flowering);Nodes_above_ear;Nodes_per_plant;PCA_of_metabolites:_PC2	0	0	1	0	0	0	0	0	1	0	0	0	0	0	0	0	1	0	0	0	0	0	0	0	0	0	3	dispensable
pan_gene_21918	pan_gene_22882	Ear_height;Height_above_ear;Plant_height	Height_above_ear;Starch	0	0	1	0	0	1	0	1	1	0	0	0	0	0	0	0	0	0	0	0	0	0	0	0	0	0	4	dispensable
pan_gene_21918	pan_gene_28385	Ear_height;Height_above_ear;Plant_height	Height_above_ear;Tassel_length	0	0	1	0	0	0	0	1	0	0	0	0	0	0	1	0	0	0	0	0	0	1	0	1	0	1	6	dispensable
pan_gene_22040	pan_gene_2511	Height_above_ear;Nitrate	Average_internode_length_(whole_plant);Height_above_ear	0	0	0	0	0	0	0	0	0	0	0	1	1	0	0	0	0	1	0	0	0	0	0	0	0	0	3	dispensable
pan_gene_22040	pan_gene_28356	Height_above_ear;Nitrate	Height_above_ear;Ratio_of_ear_height_to_total_height	0	0	0	0	0	0	0	0	0	0	0	0	1	0	0	0	0	1	0	0	0	0	0	0	0	0	2	dispensable
pan_gene_22040	pan_gene_30303	Height_above_ear;Nitrate	Glutamate;Height_above_ear;Northern_Leaf_Blight	0	0	1	1	1	0	0	0	0	0	0	0	1	1	1	1	0	1	0	0	0	0	0	0	0	0	8	dispensable
pan_gene_22228	pan_gene_26602	Height_above_ear	Anthesis-silking_interval;Height_above_ear;Nodes_per_plant;Southern_leaf_blight	0	0	1	0	1	0	0	0	0	0	1	0	1	0	1	0	0	0	0	0	1	0	0	0	0	0	6	dispensable
pan_gene_22228	pan_gene_4406	Height_above_ear	Average_internode_length_(above_ear);Average_internode_length_(below_ear);Average_internode_length_(whole_plant);Height_above_ear;Height_per_day_(until_flowering);Leaf_length;Plant_height;Stalk_strength;Tassel_length	0	0	0	0	0	0	0	0	0	0	0	0	0	0	0	0	0	0	0	0	0	0	0	0	0	1	1	private
pan_gene_22232	pan_gene_26433	Height_above_ear	Height_above_ear;Plant_height;Tassel_length	0	0	0	0	0	1	0	0	0	0	0	0	0	0	0	0	0	0	0	1	0	0	0	0	0	0	2	dispensable
pan_gene_22232	pan_gene_27677	Height_above_ear	Height_above_ear;Total_amino_acids	0	0	0	0	1	0	0	0	0	0	0	0	0	1	0	1	0	1	1	0	0	0	1	0	1	0	7	dispensable
pan_gene_22233	pan_gene_24724	Height_above_ear	Ear_row_number;Height_above_ear	0	0	1	0	0	0	0	0	0	0	0	0	0	0	0	0	0	0	0	0	0	0	0	0	0	0	1	private
pan_gene_22233	pan_gene_2557	Height_above_ear	Height_above_ear;Nodes_per_plant;Tassel_branch_number	0	0	1	1	0	0	0	0	0	0	1	0	0	0	0	0	0	0	0	0	0	0	0	0	0	0	3	dispensable
pan_gene_22233	pan_gene_618	Height_above_ear	100_Kernel_weight;Height_above_ear;Leaf_length	0	0	1	1	0	0	0	0	0	0	1	0	1	0	0	0	0	1	0	0	0	0	0	0	0	0	5	dispensable
pan_gene_22233	pan_gene_8989	Height_above_ear	Height_above_ear;Plant_height	0	0	1	0	0	0	0	0	0	0	0	0	0	0	0	0	0	0	0	0	0	0	0	0	0	0	1	private
pan_gene_22233	pan_gene_9156	Height_above_ear	Height_above_ear	0	0	1	0	0	0	0	1	0	0	1	0	0	0	0	0	0	0	0	0	1	0	0	0	0	1	5	dispensable
pan_gene_22378	pan_gene_22805	Days_to_anthesis;Ear_row_number;Height_above_ear	Ear_height;Height_above_ear;Height_per_day_(until_flowering);Plant_height;Total_amino_acids	0	0	1	0	0	0	0	0	0	0	0	0	0	0	0	0	0	0	0	0	0	0	0	0	0	0	1	private
pan_gene_22378	pan_gene_24072	Days_to_anthesis;Ear_row_number;Height_above_ear	Height_above_ear	0	0	0	1	0	0	0	0	1	0	0	0	0	0	0	0	0	0	0	0	0	0	0	0	0	0	2	dispensable
pan_gene_22378	pan_gene_24262	Days_to_anthesis;Ear_row_number;Height_above_ear	Height_above_ear;Tassel_length	0	0	1	0	0	0	0	0	0	0	0	0	0	0	0	0	0	0	0	0	0	0	0	0	0	0	1	private
pan_gene_22378	pan_gene_30060	Days_to_anthesis;Ear_row_number;Height_above_ear	Boxcox-transformed_leaf_angle;Cob_diameter;Height_above_ear	0	0	1	0	0	0	0	0	0	0	0	0	0	0	0	0	0	0	0	0	0	0	0	0	0	0	1	private
pan_gene_22378	pan_gene_365	Days_to_anthesis;Ear_row_number;Height_above_ear	Anthesis-silking_interval;Average_internode_length_(above_ear);Height_above_ear;Plant_height	0	0	1	0	0	0	0	0	0	0	0	0	0	0	0	0	0	0	0	0	0	0	0	0	0	1	2	dispensable
pan_gene_22614	pan_gene_24724	Height_above_ear	Ear_row_number;Height_above_ear	0	0	1	0	0	0	0	0	0	0	0	0	0	0	0	0	0	0	0	0	0	0	0	0	0	0	1	private
pan_gene_22614	pan_gene_24747	Height_above_ear	Average_internode_length_(whole_plant);Height_above_ear;Height_per_day_(until_flowering)	0	0	1	1	1	1	0	1	1	0	1	0	1	1	0	0	1	0	0	0	0	0	0	0	0	0	10	dispensable
pan_gene_22614	pan_gene_2557	Height_above_ear	Height_above_ear;Nodes_per_plant;Tassel_branch_number	0	0	1	1	1	0	1	1	0	0	1	0	0	1	0	0	0	1	1	0	1	1	1	1	1	1	15	near-core
pan_gene_22614	pan_gene_30303	Height_above_ear	Glutamate;Height_above_ear;Northern_Leaf_Blight	0	0	1	0	0	0	1	0	0	0	0	1	0	0	0	0	0	1	0	0	0	0	0	0	0	0	4	dispensable
pan_gene_22614	pan_gene_30950	Height_above_ear	Height_above_ear;PCA_of_metabolites:_PC2	0	0	1	1	0	0	0	0	0	0	0	0	0	0	0	0	0	1	0	0	1	1	0	0	0	0	5	dispensable
pan_gene_22614	pan_gene_3487	Height_above_ear	Average_internode_length_(whole_plant);Height_above_ear;Height_per_day_(until_flowering);Plant_height	0	0	0	0	0	0	0	0	0	0	0	0	0	0	0	0	0	0	0	0	0	0	1	0	0	0	1	private
pan_gene_22807	pan_gene_26602	Height_above_ear;Height_per_day_(until_flowering);Plant_height	Anthesis-silking_interval;Height_above_ear;Nodes_per_plant;Southern_leaf_blight	0	0	1	0	0	0	1	1	1	1	0	1	1	0	1	1	1	1	0	0	0	0	0	0	1	0	12	near-core
pan_gene_22807	pan_gene_27525	Height_above_ear;Height_per_day_(until_flowering);Plant_height	Boxcox-transformed_leaf_angle;Height_above_ear;Leaf_width	0	0	1	0	1	0	0	0	0	0	0	0	0	0	0	1	0	0	0	0	0	0	0	0	0	0	3	dispensable
pan_gene_22807	pan_gene_27702	Height_above_ear;Height_per_day_(until_flowering);Plant_height	Height_above_ear;PCA_of_metabolites:_PC2;Plant_height;Stalk_strength;Starch	0	0	1	0	0	0	0	0	0	0	0	0	0	0	0	0	0	0	0	0	0	0	0	0	0	0	1	private
pan_gene_22807	pan_gene_7853	Height_above_ear;Height_per_day_(until_flowering);Plant_height	Height_above_ear	0	0	1	1	0	0	0	1	0	0	0	0	0	0	0	0	0	0	0	0	0	0	0	0	0	0	3	dispensable
pan_gene_22837	pan_gene_27705	Fructose;Height_above_ear;Starch	Days_to_anthesis;Height_above_ear;Photoperiod_Growing-degree_days_to_silk;Stalk_strength	0	0	1	0	0	0	0	0	0	0	0	0	0	0	0	0	0	0	0	0	0	0	0	0	0	0	1	private
pan_gene_22878	pan_gene_2573	Height_above_ear;Nodes_to_ear	Height_above_ear;Height_per_day_(until_flowering);Nodes_per_plant;Northern_Leaf_Blight;Plant_height	0	0	1	0	0	0	1	0	0	0	0	1	1	1	0	0	1	1	0	0	1	0	1	0	0	0	9	dispensable
pan_gene_22878	pan_gene_26602	Height_above_ear;Nodes_to_ear	Anthesis-silking_interval;Height_above_ear;Nodes_per_plant;Southern_leaf_blight	0	0	1	1	0	1	1	1	0	1	0	0	0	0	0	0	0	0	0	0	0	0	0	0	0	0	6	dispensable
pan_gene_22878	pan_gene_27702	Height_above_ear;Nodes_to_ear	Height_above_ear;PCA_of_metabolites:_PC2;Plant_height;Stalk_strength;Starch	0	0	1	0	0	0	0	0	0	0	0	0	0	0	0	0	0	0	0	0	0	0	0	0	0	0	1	private
pan_gene_22878	pan_gene_7853	Height_above_ear;Nodes_to_ear	Height_above_ear	0	0	1	0	0	0	0	0	0	0	0	0	1	0	0	0	0	0	0	0	0	0	0	0	0	0	2	dispensable
pan_gene_2382	pan_gene_28047	Height_above_ear;Height_per_day_(until_flowering)	Height_above_ear;Tassel_branch_number	0	0	1	1	1	1	0	0	1	0	0	0	0	1	0	0	1	1	0	0	0	0	0	0	0	0	8	dispensable
pan_gene_23827	pan_gene_24539	Height_above_ear	Height_above_ear	0	0	1	0	0	0	0	0	0	0	0	0	0	0	0	0	0	0	0	0	0	0	0	0	0	0	1	private
pan_gene_23828	pan_gene_25440	Height_above_ear	Average_internode_length_(whole_plant);Ear_row_number;Height_above_ear;Leaf_width;Nodes_above_ear;Photoperiod_Growing-degree_days_to_silk	0	0	1	0	0	0	1	1	0	0	0	1	1	0	0	0	0	0	0	0	0	0	0	0	1	0	6	dispensable
pan_gene_23828	pan_gene_8141	Height_above_ear	Height_above_ear	0	0	1	1	0	0	0	0	0	0	0	0	0	0	0	0	0	0	0	0	0	0	0	0	0	0	2	dispensable
pan_gene_24060	pan_gene_30944	Height_above_ear	Height_above_ear	0	0	1	0	0	0	0	0	0	0	0	0	1	0	0	0	0	0	1	0	0	0	0	1	0	0	4	dispensable
pan_gene_24060	pan_gene_4349	Height_above_ear	Height_above_ear;Plant_height;Tassel_length	0	0	1	0	0	0	0	1	0	0	0	0	0	0	0	0	0	0	0	0	0	0	0	0	0	0	2	dispensable
pan_gene_24062	pan_gene_3249	Height_above_ear	Height_above_ear;Nodes_above_ear	0	0	1	0	0	0	0	0	0	0	0	0	0	0	0	0	1	0	0	1	1	0	1	0	0	1	6	dispensable
pan_gene_24072	pan_gene_30945	Height_above_ear	Height_above_ear	0	0	0	1	0	0	0	0	0	0	0	0	0	0	0	0	0	0	0	0	0	0	0	0	0	0	1	private
pan_gene_24072	pan_gene_70252	Height_above_ear	Height_above_ear;Leaf_width	0	0	0	0	0	0	0	1	1	0	0	0	0	0	0	0	0	0	0	0	0	0	0	0	0	0	2	dispensable
pan_gene_24097	pan_gene_24747	Height_above_ear	Average_internode_length_(whole_plant);Height_above_ear;Height_per_day_(until_flowering)	0	0	1	0	1	1	0	0	1	0	1	0	0	1	0	0	0	0	0	0	0	0	0	0	0	0	6	dispensable
pan_gene_24097	pan_gene_2690	Height_above_ear	Height_above_ear;Nodes_to_ear;Southern_leaf_blight	0	0	1	1	0	0	0	0	1	1	1	0	1	0	0	0	0	1	0	0	1	0	1	1	0	0	10	dispensable
pan_gene_24097	pan_gene_30981	Height_above_ear	Height_above_ear	0	0	1	1	0	1	0	0	1	1	0	1	0	0	0	0	0	0	0	0	0	1	0	0	0	0	7	dispensable
pan_gene_24097	pan_gene_31276	Height_above_ear	Height_above_ear;Ratio_of_ear_height_to_total_height	0	0	1	1	0	0	0	1	0	0	0	0	0	0	0	0	0	0	0	0	0	0	1	0	0	0	4	dispensable
pan_gene_24097	pan_gene_4349	Height_above_ear	Height_above_ear;Plant_height;Tassel_length	0	0	1	0	0	0	0	0	0	0	0	0	0	0	0	0	0	0	0	0	0	0	0	0	0	0	1	private
pan_gene_24097	pan_gene_5058	Height_above_ear	Height_above_ear	0	0	1	0	0	0	0	1	0	0	0	0	0	0	0	0	0	0	0	0	0	0	0	0	0	0	2	dispensable
pan_gene_24161	pan_gene_5006	Height_above_ear;Height_per_day_(until_flowering)	Average_internode_length_(above_ear);Height_above_ear;Northern_Leaf_Blight	0	0	1	0	0	1	0	0	0	0	0	0	0	0	0	0	0	0	0	0	0	0	1	0	0	0	3	dispensable
pan_gene_24161	pan_gene_570	Height_above_ear;Height_per_day_(until_flowering)	Average_internode_length_(above_ear);Days_to_silk;Ear_height;Height_above_ear;Plant_height	0	0	1	0	0	0	1	0	0	0	0	0	0	0	0	0	0	0	0	0	0	0	0	0	0	0	2	dispensable
pan_gene_24262	pan_gene_365	Height_above_ear;Tassel_length	Anthesis-silking_interval;Average_internode_length_(above_ear);Height_above_ear;Plant_height	0	0	1	0	0	0	0	0	0	0	0	0	1	0	0	0	0	0	0	0	0	0	0	0	0	1	3	dispensable
pan_gene_24528	pan_gene_3908	100_Kernel_weight;Height_above_ear;Leaf_length	Height_above_ear	0	0	1	0	0	0	0	0	0	0	0	0	0	0	0	0	0	0	0	0	0	0	0	0	0	0	1	private
pan_gene_24539	pan_gene_42468	Height_above_ear	Boxcox-transformed_leaf_angle;Height_above_ear;Starch;Total_amino_acids	0	0	1	0	0	0	0	0	0	0	0	0	0	0	0	0	0	0	0	0	0	0	0	0	0	0	1	private
pan_gene_24724	pan_gene_27677	Ear_row_number;Height_above_ear	Height_above_ear;Total_amino_acids	0	0	1	0	0	0	0	0	0	0	0	0	0	0	0	0	0	0	0	0	0	0	0	0	0	0	1	private
pan_gene_24724	pan_gene_3390	Ear_row_number;Height_above_ear	Height_above_ear	0	0	1	0	0	0	0	0	0	0	0	0	0	0	0	0	0	0	0	0	0	0	0	0	0	0	1	private
pan_gene_24732	pan_gene_30311	Height_above_ear;Tassel_branch_number	Average_internode_length_(above_ear);Height_above_ear	0	0	1	0	0	0	0	0	0	0	0	0	0	1	0	0	0	0	0	0	1	0	0	0	0	0	3	dispensable
pan_gene_24732	pan_gene_523	Height_above_ear;Tassel_branch_number	Height_above_ear	0	0	1	0	0	0	0	0	0	0	0	0	0	0	0	0	0	0	0	1	0	0	0	0	0	0	2	dispensable
pan_gene_24747	pan_gene_2557	Average_internode_length_(whole_plant);Height_above_ear;Height_per_day_(until_flowering)	Height_above_ear;Nodes_per_plant;Tassel_branch_number	0	0	1	1	1	1	0	1	1	0	1	0	0	0	0	1	0	0	0	0	0	0	0	0	0	0	8	dispensable
pan_gene_24747	pan_gene_4349	Average_internode_length_(whole_plant);Height_above_ear;Height_per_day_(until_flowering)	Height_above_ear;Plant_height;Tassel_length	0	0	1	0	1	0	0	1	0	1	0	0	0	0	0	1	0	0	0	0	0	1	0	0	0	0	6	dispensable
pan_gene_24759	pan_gene_26391	Average_internode_length_(below_ear);Height_above_ear	Height_above_ear	0	0	0	0	0	0	0	0	0	0	0	0	0	0	0	0	0	0	0	0	1	1	0	0	0	0	2	dispensable
pan_gene_24759	pan_gene_2708	Average_internode_length_(below_ear);Height_above_ear	Height_above_ear	0	0	1	0	0	0	0	0	0	0	0	0	0	0	0	0	0	0	0	0	0	0	0	0	0	1	2	dispensable
pan_gene_24759	pan_gene_30303	Average_internode_length_(below_ear);Height_above_ear	Glutamate;Height_above_ear;Northern_Leaf_Blight	0	0	1	0	0	0	0	0	0	0	0	0	0	0	0	0	0	0	0	0	0	0	0	0	0	0	1	private
pan_gene_2511	pan_gene_26391	Average_internode_length_(whole_plant);Height_above_ear	Height_above_ear	0	0	0	0	0	0	0	0	0	0	0	0	1	0	0	0	0	0	0	0	0	0	0	0	0	0	1	private
pan_gene_2511	pan_gene_66772	Average_internode_length_(whole_plant);Height_above_ear	Glucose;Height_above_ear;Height_per_day_(until_flowering)	0	0	0	0	0	0	0	0	0	0	0	0	0	0	1	0	0	0	0	0	0	0	0	0	0	0	1	private
pan_gene_2542	pan_gene_27677	Height_above_ear	Height_above_ear;Total_amino_acids	0	0	1	0	0	0	0	0	0	0	0	0	0	0	0	0	0	0	1	0	0	0	0	0	0	0	2	dispensable
pan_gene_25432	pan_gene_9116	Height_above_ear;Tassel_branch_number	Anthesis-silking_interval;Days_to_silk;Height_above_ear;Leaf_width;Nodes_to_ear	0	0	1	1	1	1	1	1	0	0	0	0	0	1	0	1	1	1	0	0	1	0	1	0	0	1	13	near-core
pan_gene_25436	pan_gene_26184	Average_internode_length_(below_ear);Height_above_ear	Height_above_ear	0	0	0	0	0	0	0	0	0	0	0	1	0	0	0	0	0	0	0	0	0	0	0	0	0	0	1	private
pan_gene_25440	pan_gene_25464	Average_internode_length_(whole_plant);Ear_row_number;Height_above_ear;Leaf_width;Nodes_above_ear;Photoperiod_Growing-degree_days_to_silk	Cob_diameter;Height_above_ear;Height_per_day_(until_flowering);Plant_height	0	0	1	0	0	0	1	1	1	0	1	1	0	1	0	0	0	1	0	0	0	0	0	0	1	0	9	dispensable
pan_gene_25464	pan_gene_523	Cob_diameter;Height_above_ear;Height_per_day_(until_flowering);Plant_height	Height_above_ear	0	0	1	0	0	0	0	0	0	0	0	1	0	0	0	0	0	0	0	0	0	1	1	0	0	0	4	dispensable
pan_gene_25464	pan_gene_8141	Cob_diameter;Height_above_ear;Height_per_day_(until_flowering);Plant_height	Height_above_ear	0	0	1	1	0	0	1	0	0	0	0	1	0	0	0	0	0	0	0	0	0	0	0	1	0	0	5	dispensable
pan_gene_2557	pan_gene_26391	Height_above_ear;Nodes_per_plant;Tassel_branch_number	Height_above_ear	0	0	0	0	0	0	0	0	0	0	0	0	0	0	1	0	0	0	0	0	1	0	0	0	1	0	3	dispensable
pan_gene_2557	pan_gene_27677	Height_above_ear;Nodes_per_plant;Tassel_branch_number	Height_above_ear;Total_amino_acids	0	0	1	1	1	0	1	1	1	0	1	1	1	1	1	1	0	1	1	1	1	1	1	1	1	1	21	core
pan_gene_2557	pan_gene_30300	Height_above_ear;Nodes_per_plant;Tassel_branch_number	Average_internode_length_(whole_plant);Height_above_ear	0	0	1	0	0	1	0	0	0	0	1	0	0	0	0	0	0	0	1	0	1	0	0	0	1	0	6	dispensable
pan_gene_2557	pan_gene_3422	Height_above_ear;Nodes_per_plant;Tassel_branch_number	Chlorophyll_B;Height_above_ear;Height_per_day_(until_flowering)	0	0	1	0	0	0	0	0	0	0	1	0	0	0	0	0	0	0	1	0	1	1	0	0	1	0	6	dispensable
pan_gene_2557	pan_gene_3487	Height_above_ear;Nodes_per_plant;Tassel_branch_number	Average_internode_length_(whole_plant);Height_above_ear;Height_per_day_(until_flowering);Plant_height	0	0	0	0	0	0	0	0	0	0	0	0	0	0	0	0	0	0	0	0	0	0	1	0	1	0	2	dispensable
pan_gene_2557	pan_gene_618	Height_above_ear;Nodes_per_plant;Tassel_branch_number	100_Kernel_weight;Height_above_ear;Leaf_length	0	0	1	0	0	0	0	0	1	0	1	0	0	0	0	0	0	1	1	1	1	0	1	0	1	0	9	dispensable
pan_gene_2573	pan_gene_30944	Height_above_ear;Height_per_day_(until_flowering);Nodes_per_plant;Northern_Leaf_Blight;Plant_height	Height_above_ear	0	0	1	0	0	0	0	0	1	0	0	0	1	0	0	0	1	0	0	0	0	0	0	0	0	1	5	dispensable
pan_gene_2573	pan_gene_3401	Height_above_ear;Height_per_day_(until_flowering);Nodes_per_plant;Northern_Leaf_Blight;Plant_height	Height_above_ear	0	0	1	0	0	0	0	0	0	0	0	0	0	0	0	0	0	0	0	0	1	0	0	0	0	0	2	dispensable
pan_gene_2573	pan_gene_7853	Height_above_ear;Height_per_day_(until_flowering);Nodes_per_plant;Northern_Leaf_Blight;Plant_height	Height_above_ear	0	0	1	1	1	0	1	1	1	0	0	0	1	1	0	0	0	0	0	0	0	0	0	0	0	0	8	dispensable
pan_gene_2575	pan_gene_8031	Height_above_ear;Height_per_day_(until_flowering);Nodes_to_ear	Days_to_anthesis;Height_above_ear;Ratio_of_ear_height_to_total_height	0	0	1	0	1	0	0	0	0	0	0	0	0	1	0	0	0	0	0	0	0	0	0	0	0	0	3	dispensable
pan_gene_2575	pan_gene_9075	Height_above_ear;Height_per_day_(until_flowering);Nodes_to_ear	Height_above_ear	0	0	1	1	1	0	0	0	0	0	0	1	0	1	0	0	0	0	0	0	0	0	0	0	0	0	5	dispensable
pan_gene_26176	pan_gene_27834	Anthesis-silking_interval;Height_above_ear;Total_amino_acids	Height_above_ear;Nodes_to_ear	0	0	1	1	0	0	0	0	1	0	0	0	0	1	0	0	1	1	0	1	0	0	1	1	0	1	10	dispensable
pan_gene_26176	pan_gene_30311	Anthesis-silking_interval;Height_above_ear;Total_amino_acids	Average_internode_length_(above_ear);Height_above_ear	0	0	1	0	0	0	0	0	1	0	0	0	0	0	0	0	0	0	0	1	0	0	0	0	0	0	3	dispensable
pan_gene_26184	pan_gene_9699	Height_above_ear	Average_internode_length_(above_ear);Height_above_ear	0	0	0	0	0	0	0	0	0	1	0	0	0	0	0	0	0	0	0	0	0	0	0	0	0	0	1	private
pan_gene_26283	pan_gene_3014	Height_above_ear	Height_above_ear	0	0	1	0	0	0	0	0	0	0	0	0	0	0	0	0	0	0	0	0	0	0	0	0	0	0	1	private
pan_gene_26391	pan_gene_28353	Height_above_ear	Height_above_ear;Tassel_length	0	0	0	0	0	0	0	0	0	0	0	0	0	0	1	0	0	0	0	1	1	0	0	0	1	0	4	dispensable
pan_gene_26391	pan_gene_29885	Height_above_ear	Days_to_silk;Height_above_ear;Southern_leaf_blight	0	0	0	0	0	0	0	0	0	0	0	0	0	0	0	0	0	0	0	0	1	0	0	0	0	0	1	private
pan_gene_26391	pan_gene_30303	Height_above_ear	Glutamate;Height_above_ear;Northern_Leaf_Blight	0	0	0	0	1	0	0	0	1	1	0	0	0	0	0	0	0	0	0	0	0	0	0	0	0	0	3	dispensable
pan_gene_26391	pan_gene_3487	Height_above_ear	Average_internode_length_(whole_plant);Height_above_ear;Height_per_day_(until_flowering);Plant_height	0	0	0	0	0	0	0	0	0	1	0	0	0	0	0	0	0	0	0	0	0	0	0	0	0	0	1	private
pan_gene_26391	pan_gene_9156	Height_above_ear	Height_above_ear	0	0	0	0	0	0	0	0	1	0	0	0	0	0	0	0	0	0	0	0	0	0	0	0	1	0	2	dispensable
pan_gene_26433	pan_gene_27677	Height_above_ear;Plant_height;Tassel_length	Height_above_ear;Total_amino_acids	0	0	0	1	0	1	1	0	0	1	0	0	0	0	0	0	0	0	0	1	0	1	1	0	1	0	8	dispensable
pan_gene_26433	pan_gene_8031	Height_above_ear;Plant_height;Tassel_length	Days_to_anthesis;Height_above_ear;Ratio_of_ear_height_to_total_height	0	0	0	0	0	0	0	0	0	0	0	0	0	0	0	0	0	0	1	0	1	0	0	0	0	0	2	dispensable
pan_gene_26602	pan_gene_27702	Anthesis-silking_interval;Height_above_ear;Nodes_per_plant;Southern_leaf_blight	Height_above_ear;PCA_of_metabolites:_PC2;Plant_height;Stalk_strength;Starch	0	0	1	0	0	0	0	0	0	0	0	0	0	0	0	0	0	0	0	0	1	0	0	0	0	0	2	dispensable
pan_gene_2692	pan_gene_38178	Boxcox-transformed_leaf_angle;Ear_height;Height_above_ear;Nodes_per_plant	Anthesis-silking_interval;Average_internode_length_(whole_plant);Height_above_ear	0	0	1	0	0	0	0	0	0	0	0	0	0	0	0	0	0	0	0	0	0	0	0	0	0	0	1	private
pan_gene_2692	pan_gene_7861	Boxcox-transformed_leaf_angle;Ear_height;Height_above_ear;Nodes_per_plant	Average_internode_length_(above_ear);Height_above_ear	0	0	1	0	0	0	0	0	0	0	0	0	0	0	0	0	0	0	0	0	0	0	0	0	0	0	1	private
pan_gene_2708	pan_gene_30303	Height_above_ear	Glutamate;Height_above_ear;Northern_Leaf_Blight	0	0	1	0	0	0	0	0	0	0	0	0	0	0	0	0	0	0	0	0	0	0	0	0	0	0	1	private
pan_gene_2708	pan_gene_3422	Height_above_ear	Chlorophyll_B;Height_above_ear;Height_per_day_(until_flowering)	0	0	1	0	0	0	0	0	0	0	0	0	0	0	0	0	0	0	0	0	0	0	0	0	0	0	1	private
pan_gene_2708	pan_gene_5058	Height_above_ear	Height_above_ear	0	0	1	0	0	0	0	0	0	0	1	0	0	0	0	0	0	0	0	0	0	0	0	0	0	0	2	dispensable
pan_gene_2708	pan_gene_618	Height_above_ear	100_Kernel_weight;Height_above_ear;Leaf_length	0	0	1	0	0	0	0	0	0	1	0	0	0	0	0	0	0	0	0	0	0	0	0	0	0	0	2	dispensable
pan_gene_27525	pan_gene_3419	Boxcox-transformed_leaf_angle;Height_above_ear;Leaf_width	Height_above_ear	0	0	1	0	0	0	0	0	0	0	0	0	0	0	0	0	0	0	0	0	0	0	0	0	0	0	1	private
pan_gene_27662	pan_gene_3249	Height_above_ear;Stalk_strength	Height_above_ear;Nodes_above_ear	0	0	1	0	0	0	0	0	0	0	0	0	0	0	0	0	0	1	0	0	0	0	1	0	0	0	3	dispensable
pan_gene_27677	pan_gene_30873	Height_above_ear;Total_amino_acids	Days_to_silk;Height_above_ear	0	0	1	0	0	0	1	0	0	0	1	0	0	0	0	0	0	0	1	0	1	1	0	0	0	0	6	dispensable
pan_gene_27677	pan_gene_3390	Height_above_ear;Total_amino_acids	Height_above_ear	0	0	1	0	0	0	0	0	0	0	0	0	0	1	0	0	0	0	0	0	1	0	1	0	0	0	4	dispensable
pan_gene_27677	pan_gene_8031	Height_above_ear;Total_amino_acids	Days_to_anthesis;Height_above_ear;Ratio_of_ear_height_to_total_height	0	0	1	1	1	0	0	1	0	0	0	0	0	0	0	0	0	0	0	0	0	0	0	0	0	0	4	dispensable
pan_gene_27677	pan_gene_9156	Height_above_ear;Total_amino_acids	Height_above_ear	0	0	1	1	1	0	1	1	1	0	1	1	1	1	0	1	0	1	0	0	1	1	0	0	1	0	15	near-core
pan_gene_27682	pan_gene_27705	Average_internode_length_(below_ear);Height_above_ear	Days_to_anthesis;Height_above_ear;Photoperiod_Growing-degree_days_to_silk;Stalk_strength	0	0	1	0	0	0	0	0	0	0	0	0	0	0	0	0	0	0	0	0	0	0	0	0	0	0	1	private
pan_gene_27682	pan_gene_32161	Average_internode_length_(below_ear);Height_above_ear	Ear_height;Ear_row_number;Height_above_ear;Ratio_of_ear_height_to_total_height;Tassel_branch_number	0	0	0	0	0	0	0	0	1	0	0	0	0	0	0	0	0	0	0	0	0	0	0	0	0	0	1	private
pan_gene_27705	pan_gene_3482	Days_to_anthesis;Height_above_ear;Photoperiod_Growing-degree_days_to_silk;Stalk_strength	Average_internode_length_(above_ear);Average_internode_length_(whole_plant);Height_above_ear;Plant_height	0	0	1	1	0	0	0	0	0	0	0	0	0	0	0	0	0	0	0	0	0	0	0	0	0	0	2	dispensable
pan_gene_27705	pan_gene_9035	Days_to_anthesis;Height_above_ear;Photoperiod_Growing-degree_days_to_silk;Stalk_strength	Height_above_ear;Photoperiod_growing-degree_days_to_anthesis	0	0	1	0	0	0	0	0	0	0	0	0	0	0	0	0	0	0	0	0	0	0	0	0	0	0	1	private
pan_gene_27708	pan_gene_40134	Chlorophyll_A;Height_above_ear;Leaf_width;Photoperiod_Growing-degree_days_to_silk;Photoperiod_growing-degree_days_to_anthesis	Height_above_ear;Plant_height	0	0	1	0	0	0	0	0	0	0	0	0	0	0	0	0	0	0	0	0	0	0	0	0	0	0	1	private
pan_gene_27834	pan_gene_30311	Height_above_ear;Nodes_to_ear	Average_internode_length_(above_ear);Height_above_ear	0	0	1	0	0	0	1	1	1	0	1	1	0	0	0	1	1	1	0	1	0	1	0	1	0	1	13	near-core
pan_gene_27834	pan_gene_523	Height_above_ear;Nodes_to_ear	Height_above_ear	0	0	1	0	0	0	0	0	0	0	1	1	0	0	0	0	0	0	0	1	1	0	1	0	0	0	6	dispensable
pan_gene_27834	pan_gene_631	Height_above_ear;Nodes_to_ear	Height_above_ear	0	0	0	0	0	0	0	1	0	0	0	0	0	0	0	0	0	1	0	0	0	0	0	0	0	0	2	dispensable
pan_gene_27953	pan_gene_3908	Height_above_ear;Nodes_above_ear;Southern_leaf_blight	Height_above_ear	0	0	1	0	0	0	0	0	0	0	0	0	0	0	1	0	0	0	0	0	0	0	0	0	0	0	2	dispensable
pan_gene_2803	pan_gene_98068	Height_above_ear;Height_per_day_(until_flowering);Nodes_to_ear;Plant_height	Height_above_ear	0	0	0	0	0	0	0	1	0	0	0	0	0	0	0	0	0	0	0	0	0	0	0	0	0	0	1	private
pan_gene_28301	pan_gene_365	Height_above_ear	Anthesis-silking_interval;Average_internode_length_(above_ear);Height_above_ear;Plant_height	0	0	1	0	0	0	0	0	0	0	0	0	0	0	0	0	0	0	0	0	0	0	0	0	0	0	1	private
pan_gene_28356	pan_gene_30303	Height_above_ear;Ratio_of_ear_height_to_total_height	Glutamate;Height_above_ear;Northern_Leaf_Blight	0	0	0	0	0	0	1	0	0	0	0	0	0	0	0	0	0	1	0	0	1	0	0	0	0	0	3	dispensable
pan_gene_28385	pan_gene_5061	Height_above_ear;Tassel_length	Average_internode_length_(above_ear);Ear_height;Height_above_ear;Northern_Leaf_Blight;Plant_height;Tassel_branch_number	0	0	1	0	0	0	0	1	0	0	0	0	0	0	0	0	0	0	0	0	0	0	0	1	0	0	3	dispensable
pan_gene_28718	pan_gene_30944	Height_above_ear;Ratio_of_ear_height_to_total_height	Height_above_ear	0	0	1	0	0	0	1	0	1	0	0	1	0	0	0	0	0	0	0	0	0	0	0	0	0	0	4	dispensable
pan_gene_28718	pan_gene_3401	Height_above_ear;Ratio_of_ear_height_to_total_height	Height_above_ear	0	0	1	0	0	0	0	0	0	0	0	0	0	0	0	0	0	0	0	0	0	1	0	0	0	0	2	dispensable
pan_gene_29885	pan_gene_30303	Days_to_silk;Height_above_ear;Southern_leaf_blight	Glutamate;Height_above_ear;Northern_Leaf_Blight	0	0	0	0	0	0	0	0	0	0	0	0	0	0	0	0	0	1	0	0	0	0	0	0	0	1	2	dispensable
pan_gene_30060	pan_gene_70252	Boxcox-transformed_leaf_angle;Cob_diameter;Height_above_ear	Height_above_ear;Leaf_width	0	0	1	0	0	0	0	1	1	0	0	0	0	0	0	0	0	0	0	0	0	0	0	0	0	0	3	dispensable
pan_gene_30300	pan_gene_30303	Average_internode_length_(whole_plant);Height_above_ear	Glutamate;Height_above_ear;Northern_Leaf_Blight	0	0	1	1	1	0	1	0	1	0	0	0	0	1	0	1	0	1	0	0	0	0	0	0	1	1	10	dispensable
pan_gene_30300	pan_gene_30320	Average_internode_length_(whole_plant);Height_above_ear	Average_internode_length_(above_ear);Average_internode_length_(whole_plant);Height_above_ear;Height_per_day_(until_flowering)	0	0	1	0	0	0	0	0	0	0	0	0	0	0	0	0	0	0	0	0	0	0	0	0	0	0	1	private
pan_gene_30300	pan_gene_31276	Average_internode_length_(whole_plant);Height_above_ear	Height_above_ear;Ratio_of_ear_height_to_total_height	0	0	1	1	0	0	0	1	0	0	0	0	1	0	0	0	0	0	0	0	0	1	1	1	0	0	7	dispensable
pan_gene_30300	pan_gene_40134	Average_internode_length_(whole_plant);Height_above_ear	Height_above_ear;Plant_height	0	0	1	0	0	0	0	0	0	0	0	0	0	0	0	0	0	0	0	0	0	0	0	0	0	0	1	private
pan_gene_30300	pan_gene_5058	Average_internode_length_(whole_plant);Height_above_ear	Height_above_ear	0	0	1	1	0	0	0	1	0	0	0	0	0	0	0	0	0	0	0	0	0	0	0	0	0	0	3	dispensable
pan_gene_30300	pan_gene_66772	Average_internode_length_(whole_plant);Height_above_ear	Glucose;Height_above_ear;Height_per_day_(until_flowering)	0	0	1	1	0	0	0	0	0	0	0	0	0	0	0	1	0	0	1	0	1	0	1	0	1	1	8	dispensable
pan_gene_30303	pan_gene_3422	Glutamate;Height_above_ear;Northern_Leaf_Blight	Chlorophyll_B;Height_above_ear;Height_per_day_(until_flowering)	0	0	1	0	0	0	1	0	0	0	0	1	0	1	0	1	0	1	0	0	0	0	0	0	0	1	7	dispensable
pan_gene_30303	pan_gene_618	Glutamate;Height_above_ear;Northern_Leaf_Blight	100_Kernel_weight;Height_above_ear;Leaf_length	0	0	1	0	0	0	1	0	1	0	0	0	0	1	0	1	0	1	0	0	0	0	0	0	0	0	6	dispensable
pan_gene_30303	pan_gene_66772	Glutamate;Height_above_ear;Northern_Leaf_Blight	Glucose;Height_above_ear;Height_per_day_(until_flowering)	0	0	1	0	0	0	0	1	0	0	0	0	0	1	0	1	0	0	0	0	0	0	0	0	0	1	5	dispensable
pan_gene_30303	pan_gene_7481	Glutamate;Height_above_ear;Northern_Leaf_Blight	Height_above_ear;Ratio_of_ear_height_to_total_height;Stalk_strength	0	0	0	1	1	0	0	0	0	0	0	0	0	0	0	1	0	1	0	0	0	0	0	0	0	0	4	dispensable
pan_gene_30311	pan_gene_631	Average_internode_length_(above_ear);Height_above_ear	Height_above_ear	0	0	0	0	0	0	0	1	1	0	0	0	1	0	0	0	0	0	0	0	0	0	0	0	0	0	3	dispensable
pan_gene_30320	pan_gene_80163	Average_internode_length_(above_ear);Average_internode_length_(whole_plant);Height_above_ear;Height_per_day_(until_flowering)	Height_above_ear;Ratio_of_ear_height_to_total_height	0	0	1	0	0	0	0	0	0	0	0	0	0	0	0	0	0	0	0	0	0	0	0	0	0	0	1	private
pan_gene_30320	pan_gene_9036	Average_internode_length_(above_ear);Average_internode_length_(whole_plant);Height_above_ear;Height_per_day_(until_flowering)	100_Kernel_weight;Average_internode_length_(whole_plant);Height_above_ear;Height_per_day_(until_flowering);Plant_height	0	0	1	0	0	0	0	0	0	0	0	0	0	0	0	0	0	0	0	0	0	0	0	0	0	0	1	private
pan_gene_30323	pan_gene_9563	Average_internode_length_(whole_plant);Height_above_ear;Leaf_width;Plant_height	Ear_height;Height_above_ear;Plant_height;Southern_leaf_blight	0	0	0	0	0	0	0	0	0	0	0	1	0	0	0	0	0	0	0	1	0	0	0	0	0	0	2	dispensable
pan_gene_30351	pan_gene_98068	Height_above_ear	Height_above_ear	0	0	0	0	0	0	0	0	0	0	1	0	0	0	0	0	1	0	0	0	0	0	0	0	0	0	2	dispensable
pan_gene_305	pan_gene_458	Ear_height;Height_above_ear;Height_per_day_(until_flowering);Plant_height	Average_internode_length_(above_ear);Height_above_ear;Tassel_length	0	0	1	0	1	0	0	0	0	0	0	1	0	0	0	0	0	0	0	0	1	0	0	1	0	0	5	dispensable
pan_gene_305	pan_gene_5058	Ear_height;Height_above_ear;Height_per_day_(until_flowering);Plant_height	Height_above_ear	0	0	1	0	0	0	0	0	0	0	0	0	0	0	0	0	0	0	0	0	0	0	0	0	0	0	1	private
pan_gene_30873	pan_gene_3422	Days_to_silk;Height_above_ear	Chlorophyll_B;Height_above_ear;Height_per_day_(until_flowering)	0	0	1	1	0	0	1	1	0	0	0	1	1	0	1	1	0	1	1	1	1	1	0	1	0	1	15	near-core
pan_gene_30883	pan_gene_3249	Height_above_ear	Height_above_ear;Nodes_above_ear	0	0	1	0	0	0	0	0	0	0	0	0	0	0	0	0	0	0	0	0	0	0	0	0	0	0	1	private
pan_gene_30883	pan_gene_9699	Height_above_ear	Average_internode_length_(above_ear);Height_above_ear	0	0	1	0	0	0	0	0	0	1	1	0	0	1	0	0	0	0	0	0	0	0	0	0	0	0	4	dispensable
pan_gene_30944	pan_gene_7853	Height_above_ear	Height_above_ear	0	0	1	0	0	0	0	0	0	0	0	1	1	0	0	0	0	0	0	1	0	0	0	0	0	0	4	dispensable
pan_gene_30945	pan_gene_70252	Height_above_ear	Height_above_ear;Leaf_width	0	0	1	0	0	0	0	0	0	0	0	0	0	0	0	0	0	0	1	0	0	0	0	0	0	0	2	dispensable
pan_gene_30945	pan_gene_9699	Height_above_ear	Average_internode_length_(above_ear);Height_above_ear	0	0	1	0	0	1	0	0	0	1	1	0	0	1	0	0	1	0	0	0	0	0	0	0	0	0	6	dispensable
pan_gene_30981	pan_gene_618	Height_above_ear	100_Kernel_weight;Height_above_ear;Leaf_length	0	0	1	1	0	1	1	0	1	1	0	1	1	0	0	0	0	1	0	1	1	0	0	0	1	1	13	near-core
pan_gene_31276	pan_gene_4349	Height_above_ear;Ratio_of_ear_height_to_total_height	Height_above_ear;Plant_height;Tassel_length	0	0	1	0	0	0	0	0	0	0	0	0	0	0	0	0	0	0	0	0	0	0	1	0	0	0	2	dispensable
pan_gene_31276	pan_gene_5058	Height_above_ear;Ratio_of_ear_height_to_total_height	Height_above_ear	0	0	1	1	0	0	1	1	0	1	0	0	0	0	0	0	0	0	0	0	0	0	0	0	0	0	5	dispensable
pan_gene_32161	pan_gene_3482	Ear_height;Ear_row_number;Height_above_ear;Ratio_of_ear_height_to_total_height;Tassel_branch_number	Average_internode_length_(above_ear);Average_internode_length_(whole_plant);Height_above_ear;Plant_height	0	0	0	0	0	0	0	0	1	0	0	1	0	0	0	0	0	0	0	0	0	0	0	0	0	1	3	dispensable
pan_gene_3401	pan_gene_4157	Height_above_ear	Height_above_ear	0	0	1	0	0	0	0	0	0	0	0	0	0	0	0	0	0	0	0	0	0	0	0	0	0	0	1	private
pan_gene_3487	pan_gene_66772	Average_internode_length_(whole_plant);Height_above_ear;Height_per_day_(until_flowering);Plant_height	Glucose;Height_above_ear;Height_per_day_(until_flowering)	0	0	0	0	0	0	0	0	0	0	0	0	0	0	0	0	0	0	0	0	0	0	1	0	1	0	2	dispensable
pan_gene_3487	pan_gene_9156	Average_internode_length_(whole_plant);Height_above_ear;Height_per_day_(until_flowering);Plant_height	Height_above_ear	0	0	0	0	0	0	0	0	0	0	0	0	0	0	0	0	0	0	0	0	0	0	0	0	1	0	1	private
pan_gene_38178	pan_gene_8927	Anthesis-silking_interval;Average_internode_length_(whole_plant);Height_above_ear	Fructose;Height_above_ear	0	0	1	0	0	0	1	0	1	0	0	1	0	0	1	0	0	0	0	0	0	0	0	0	0	0	5	dispensable
pan_gene_40134	pan_gene_618	Height_above_ear;Plant_height	100_Kernel_weight;Height_above_ear;Leaf_length	0	0	1	0	0	0	0	0	0	0	0	0	0	0	0	0	0	0	0	0	0	0	0	0	0	0	1	private
pan_gene_4157	pan_gene_4349	Height_above_ear	Height_above_ear;Plant_height;Tassel_length	0	0	1	1	1	1	1	1	0	0	0	0	1	1	0	1	1	1	1	1	1	1	1	0	1	1	18	near-core
pan_gene_4157	pan_gene_7853	Height_above_ear	Height_above_ear	0	0	1	1	0	0	0	1	0	0	0	0	1	1	0	0	0	0	0	0	0	0	0	0	0	0	5	dispensable
pan_gene_458	pan_gene_9075	Average_internode_length_(above_ear);Height_above_ear;Tassel_length	Height_above_ear	0	0	1	0	0	0	1	0	0	0	1	1	0	0	0	0	0	1	0	0	1	0	0	1	0	0	7	dispensable
pan_gene_5006	pan_gene_570	Average_internode_length_(above_ear);Height_above_ear;Northern_Leaf_Blight	Average_internode_length_(above_ear);Days_to_silk;Ear_height;Height_above_ear;Plant_height	0	0	1	0	0	1	1	1	1	0	0	0	0	0	0	1	1	0	0	0	0	1	0	0	0	1	9	dispensable
pan_gene_5056	pan_gene_5105	Average_internode_length_(above_ear);Ear_row_number;Height_above_ear;Height_per_day_(until_flowering)	Height_above_ear;Height_per_day_(until_flowering);Plant_height	0	0	1	0	0	0	0	0	0	0	0	1	1	0	1	0	0	1	0	0	0	0	1	0	0	0	6	dispensable
pan_gene_5056	pan_gene_8202	Average_internode_length_(above_ear);Ear_row_number;Height_above_ear;Height_per_day_(until_flowering)	Height_above_ear;Tassel_length	0	0	1	0	0	0	1	0	0	0	1	1	0	0	1	0	0	0	0	0	1	0	1	0	0	0	7	dispensable
pan_gene_5058	pan_gene_9036	Height_above_ear	100_Kernel_weight;Average_internode_length_(whole_plant);Height_above_ear;Height_per_day_(until_flowering);Plant_height	0	0	1	0	0	0	0	0	0	0	0	0	0	0	0	0	0	0	0	0	0	0	0	0	0	0	1	private
pan_gene_523	pan_gene_570	Height_above_ear	Average_internode_length_(above_ear);Days_to_silk;Ear_height;Height_above_ear;Plant_height	0	0	1	0	0	0	1	0	0	0	0	0	0	0	0	0	0	0	0	0	1	1	0	0	0	1	5	dispensable
pan_gene_523	pan_gene_631	Height_above_ear	Height_above_ear	0	0	0	0	0	0	0	0	1	0	0	0	0	0	0	0	1	0	0	0	0	0	0	0	0	0	2	dispensable
pan_gene_618	pan_gene_66772	100_Kernel_weight;Height_above_ear;Leaf_length	Glucose;Height_above_ear;Height_per_day_(until_flowering)	0	0	1	0	0	0	0	0	0	0	0	0	0	0	0	1	0	0	1	0	0	0	1	0	1	0	5	dispensable
pan_gene_70252	pan_gene_8829	Height_above_ear;Leaf_width	Anthesis-silking_interval;Height_above_ear;Nodes_to_ear;Ratio_of_ear_height_to_total_height;Stalk_strength	0	0	1	0	0	0	0	1	0	0	0	0	0	0	0	0	0	0	0	0	0	0	0	0	0	0	2	dispensable
pan_gene_7967	pan_gene_8991	Height_above_ear	Height_above_ear	0	0	1	0	0	0	1	0	0	0	0	1	0	1	0	0	0	0	0	0	0	0	0	0	0	0	4	dispensable
pan_gene_80163	pan_gene_9036	Height_above_ear;Ratio_of_ear_height_to_total_height	100_Kernel_weight;Average_internode_length_(whole_plant);Height_above_ear;Height_per_day_(until_flowering);Plant_height	0	0	1	0	0	0	0	0	0	0	0	0	0	0	0	0	0	0	0	0	0	0	0	0	0	0	1	private
pan_gene_101029	pan_gene_19359	Height_above_ear	Fructose;Height_above_ear;Nitrate	0	0	0	1	0	0	0	0	0	0	0	0	0	0	0	0	0	0	0	0	0	0	0	0	0	0	1	private
pan_gene_101029	pan_gene_21560	Height_above_ear	Height_above_ear;Height_per_day_(until_flowering);Plant_height	0	0	0	1	0	0	0	0	0	0	0	0	0	0	0	0	0	0	0	0	0	0	0	0	0	0	1	private
pan_gene_101570	pan_gene_523	Height_above_ear	Height_above_ear	0	0	0	1	1	0	1	0	0	0	0	0	0	0	0	0	0	0	1	0	0	0	0	0	0	0	4	dispensable
pan_gene_10304	pan_gene_25359	Height_above_ear;Photoperiod_Growing-degree_days_to_silk;Photoperiod_growing-degree_days_to_anthesis	Height_above_ear	0	0	0	1	0	1	0	0	0	0	0	0	0	0	0	0	0	0	0	0	0	0	0	0	0	0	2	dispensable
pan_gene_10760	pan_gene_11996	100_Kernel_weight;Height_above_ear	Average_internode_length_(above_ear);Chlorophyll_A;Days_to_silk;Glutamate;Height_above_ear;Malate	0	0	0	1	0	0	0	0	0	0	0	0	0	0	0	0	0	0	0	0	0	0	0	0	0	0	1	private
pan_gene_10760	pan_gene_19119	100_Kernel_weight;Height_above_ear	Boxcox-transformed_leaf_angle;Ear_height;Height_above_ear	0	0	0	1	0	0	0	0	0	0	0	0	0	0	0	0	0	0	0	0	0	0	0	0	0	0	1	private
pan_gene_10760	pan_gene_23619	100_Kernel_weight;Height_above_ear	Height_above_ear;Northern_Leaf_Blight	0	0	0	1	0	0	0	0	0	0	0	0	0	0	0	0	0	0	0	0	0	0	0	0	0	0	1	private
pan_gene_10760	pan_gene_24528	100_Kernel_weight;Height_above_ear	100_Kernel_weight;Height_above_ear;Leaf_length	0	0	0	1	0	0	0	0	0	0	0	0	0	0	0	0	0	0	0	0	0	0	0	0	0	0	1	private
pan_gene_10760	pan_gene_2513	100_Kernel_weight;Height_above_ear	Average_internode_length_(below_ear);Average_internode_length_(whole_plant);Boxcox-transformed_leaf_angle;Glutamate;Height_above_ear;Height_per_day_(until_flowering)	0	0	0	1	0	0	0	0	0	0	0	0	0	0	0	0	0	0	0	0	0	0	0	0	0	0	1	private
pan_gene_10760	pan_gene_27953	100_Kernel_weight;Height_above_ear	Height_above_ear;Nodes_above_ear;Southern_leaf_blight	0	0	0	1	0	0	0	0	0	0	0	0	0	0	0	0	0	0	0	0	0	0	0	0	0	0	1	private
pan_gene_10760	pan_gene_583	100_Kernel_weight;Height_above_ear	Height_above_ear	0	0	0	1	0	0	0	0	0	0	0	0	0	0	0	0	0	0	0	0	0	0	0	0	0	0	1	private
pan_gene_11013	pan_gene_25359	Height_above_ear;Nodes_above_ear;Total_amino_acids	Height_above_ear	0	0	0	1	0	1	0	1	1	0	0	0	0	0	0	0	0	0	0	0	0	0	0	0	0	0	4	dispensable
pan_gene_11117	pan_gene_20624	Height_above_ear;Leaf_width;Nodes_above_ear	Boxcox-transformed_leaf_angle;Height_above_ear	0	0	0	1	0	0	0	0	0	0	0	0	0	0	0	0	0	0	0	0	0	0	0	0	0	0	1	private
pan_gene_11117	pan_gene_7441	Height_above_ear;Leaf_width;Nodes_above_ear	Height_above_ear	0	0	0	1	0	0	0	0	0	0	0	0	0	0	0	0	0	0	0	0	0	0	0	0	0	0	1	private
pan_gene_11179	pan_gene_28047	Height_above_ear;Leaf_width	Height_above_ear;Tassel_branch_number	0	0	0	1	0	0	0	0	0	0	0	0	1	1	1	0	0	0	0	0	0	0	0	0	0	0	4	dispensable
pan_gene_11179	pan_gene_5058	Height_above_ear;Leaf_width	Height_above_ear	0	0	0	1	0	0	0	0	0	1	0	0	0	0	0	0	0	0	0	0	0	0	0	0	0	0	2	dispensable
pan_gene_11216	pan_gene_2347	Height_above_ear;Nodes_above_ear;Ratio_of_ear_height_to_total_height	Glutamate;Height_above_ear	0	0	0	1	0	0	0	0	0	0	0	0	0	0	0	0	0	0	0	0	0	0	0	0	0	0	1	private
pan_gene_11217	pan_gene_16293	Height_above_ear	Height_above_ear	0	0	0	1	0	1	0	0	0	0	0	0	0	0	0	0	0	0	0	0	0	0	0	0	0	0	2	dispensable
pan_gene_11217	pan_gene_25464	Height_above_ear	Cob_diameter;Height_above_ear;Height_per_day_(until_flowering);Plant_height	0	0	0	1	0	0	0	0	0	0	0	1	0	0	0	0	0	1	0	1	0	0	0	0	0	0	4	dispensable
pan_gene_11217	pan_gene_27834	Height_above_ear	Height_above_ear;Nodes_to_ear	0	0	0	1	0	0	0	1	0	0	1	1	0	0	0	0	0	0	0	1	0	0	0	0	0	0	5	dispensable
pan_gene_11217	pan_gene_9563	Height_above_ear	Ear_height;Height_above_ear;Plant_height;Southern_leaf_blight	0	0	0	1	0	0	0	0	0	0	0	0	0	0	0	0	0	0	0	0	0	0	0	0	0	0	1	private
pan_gene_11219	pan_gene_27671	Fructose;Height_above_ear;Nodes_above_ear	Days_to_silk;Height_above_ear;Leaf_width	0	0	0	1	0	0	0	0	0	0	0	0	0	1	0	0	0	0	0	1	0	0	0	0	0	0	3	dispensable
pan_gene_11264	pan_gene_14788	Height_above_ear	Average_internode_length_(whole_plant);Days_to_anthesis;Height_above_ear;Nodes_above_ear	0	0	0	1	0	0	0	0	0	0	0	0	0	0	0	0	0	0	0	0	0	0	0	0	0	0	1	private
pan_gene_11264	pan_gene_24747	Height_above_ear	Average_internode_length_(whole_plant);Height_above_ear;Height_per_day_(until_flowering)	0	0	0	1	1	1	0	0	1	1	1	0	0	0	1	0	0	0	1	0	1	0	0	0	1	0	10	dispensable
pan_gene_11264	pan_gene_27525	Height_above_ear	Boxcox-transformed_leaf_angle;Height_above_ear;Leaf_width	0	0	0	1	1	0	0	0	0	0	0	0	0	0	0	0	0	0	0	0	0	0	0	0	0	0	2	dispensable
pan_gene_11264	pan_gene_5056	Height_above_ear	Average_internode_length_(above_ear);Ear_row_number;Height_above_ear;Height_per_day_(until_flowering)	0	0	0	1	0	0	0	1	0	0	0	0	0	0	0	0	0	0	0	0	0	0	0	0	0	0	2	dispensable
pan_gene_11264	pan_gene_618	Height_above_ear	100_Kernel_weight;Height_above_ear;Leaf_length	0	0	0	1	1	1	0	0	1	1	0	0	1	1	0	0	0	0	1	0	0	0	0	0	1	0	9	dispensable
pan_gene_11651	pan_gene_18204	Average_internode_length_(above_ear);Boxcox-transformed_leaf_angle;Days_to_silk;Height_above_ear;Leaf_width	Boxcox-transformed_leaf_angle;Chlorophyll_A;Days_to_silk;Height_above_ear;Nodes_per_plant;Ratio_of_ear_height_to_total_height	0	0	0	0	0	0	0	0	0	0	0	0	0	0	0	0	0	1	0	0	0	0	0	0	0	0	1	private
pan_gene_11651	pan_gene_8927	Average_internode_length_(above_ear);Boxcox-transformed_leaf_angle;Days_to_silk;Height_above_ear;Leaf_width	Fructose;Height_above_ear	0	0	0	0	0	0	1	0	0	0	0	0	0	0	0	0	1	1	0	0	0	0	0	0	0	0	3	dispensable
pan_gene_11857	pan_gene_2382	Average_internode_length_(above_ear);Days_to_anthesis;Height_above_ear;Tassel_branch_number	Height_above_ear;Height_per_day_(until_flowering)	0	0	0	1	0	0	0	0	0	0	0	0	0	0	0	0	0	0	0	0	0	0	0	0	0	0	1	private
pan_gene_11857	pan_gene_640	Average_internode_length_(above_ear);Days_to_anthesis;Height_above_ear;Tassel_branch_number	Ear_height;Height_above_ear	0	0	0	1	0	0	0	0	0	0	0	0	0	0	0	0	0	0	0	0	0	0	0	0	1	0	2	dispensable
pan_gene_11857	pan_gene_66772	Average_internode_length_(above_ear);Days_to_anthesis;Height_above_ear;Tassel_branch_number	Glucose;Height_above_ear;Height_per_day_(until_flowering)	0	0	0	1	0	0	0	0	0	0	0	0	0	0	0	0	0	0	0	0	0	0	0	0	0	0	1	private
pan_gene_11857	pan_gene_68012	Average_internode_length_(above_ear);Days_to_anthesis;Height_above_ear;Tassel_branch_number	Boxcox-transformed_leaf_angle;Height_above_ear;Leaf_length;Leaf_width;Photoperiod_Growing-degree_days_to_silk	0	0	0	1	0	0	0	0	1	0	1	0	0	1	0	0	0	0	0	1	0	0	0	0	0	1	6	dispensable
pan_gene_11926	pan_gene_16230	Height_above_ear	Height_above_ear	0	0	0	1	0	1	0	0	0	0	1	0	0	0	0	0	0	0	0	0	0	0	0	0	0	0	3	dispensable
pan_gene_11926	pan_gene_21671	Height_above_ear	Height_above_ear	0	0	0	1	0	0	0	0	0	0	0	0	0	0	0	0	0	0	0	0	0	0	0	0	0	0	1	private
pan_gene_11926	pan_gene_21869	Height_above_ear	Height_above_ear;Leaf_length	0	0	0	1	0	0	1	0	0	0	0	1	0	0	0	1	0	0	0	0	0	0	1	0	0	0	5	dispensable
pan_gene_11926	pan_gene_22233	Height_above_ear	Height_above_ear	0	0	0	1	0	0	0	0	0	0	0	0	0	0	0	0	0	0	0	0	0	0	0	0	0	0	1	private
pan_gene_11926	pan_gene_22614	Height_above_ear	Height_above_ear	0	0	0	1	0	0	1	0	1	0	1	1	1	0	0	0	0	0	0	0	0	0	0	1	0	0	7	dispensable
pan_gene_11926	pan_gene_22869	Height_above_ear	Height_above_ear;Plant_height;Tassel_branch_number	0	0	0	1	0	0	0	0	0	0	0	0	0	0	0	1	0	0	0	0	0	0	0	0	0	0	2	dispensable
pan_gene_11926	pan_gene_24097	Height_above_ear	Height_above_ear	0	0	0	1	0	0	1	1	1	0	0	1	0	1	0	0	0	0	0	0	0	1	0	0	0	0	7	dispensable
pan_gene_11926	pan_gene_24747	Height_above_ear	Average_internode_length_(whole_plant);Height_above_ear;Height_per_day_(until_flowering)	0	0	0	1	0	0	1	0	1	0	1	0	0	1	0	1	0	0	0	0	0	0	0	0	0	0	6	dispensable
pan_gene_11926	pan_gene_26391	Height_above_ear	Height_above_ear	0	0	0	0	0	0	0	0	1	0	0	0	0	1	0	0	0	0	0	0	0	0	0	0	0	0	2	dispensable
pan_gene_11926	pan_gene_26433	Height_above_ear	Height_above_ear;Plant_height;Tassel_length	0	0	0	1	0	1	1	0	0	0	1	1	0	0	0	0	1	1	1	0	0	1	1	0	0	0	10	dispensable
pan_gene_11926	pan_gene_26602	Height_above_ear	Anthesis-silking_interval;Height_above_ear;Nodes_per_plant;Southern_leaf_blight	0	0	0	1	0	0	0	0	1	0	0	1	1	0	0	1	0	0	0	0	0	0	0	0	0	0	5	dispensable
pan_gene_11926	pan_gene_27514	Height_above_ear	Height_above_ear	0	0	0	1	0	0	0	1	0	0	0	0	0	1	0	0	0	0	0	0	0	0	0	0	0	0	3	dispensable
pan_gene_11926	pan_gene_27677	Height_above_ear	Height_above_ear;Total_amino_acids	0	0	0	1	0	1	0	0	0	0	0	1	0	0	0	0	0	0	0	0	0	0	0	1	0	0	4	dispensable
pan_gene_11926	pan_gene_28353	Height_above_ear	Height_above_ear;Tassel_length	0	0	0	1	0	0	0	0	1	0	0	0	0	0	0	0	0	0	0	0	0	0	0	0	0	0	2	dispensable
pan_gene_11926	pan_gene_30059	Height_above_ear	Boxcox-transformed_leaf_angle;Cob_diameter;Height_above_ear	0	0	0	1	0	0	0	0	1	0	0	0	0	0	0	0	0	0	0	0	0	1	0	0	0	0	3	dispensable
pan_gene_11926	pan_gene_31276	Height_above_ear	Height_above_ear;Ratio_of_ear_height_to_total_height	0	0	0	1	0	0	0	1	0	0	0	0	0	0	0	0	0	0	0	0	0	0	0	0	0	0	2	dispensable
pan_gene_11926	pan_gene_32852	Height_above_ear	Average_internode_length_(above_ear);Height_above_ear	0	0	0	1	0	0	1	0	1	0	0	0	0	1	0	1	0	0	0	0	0	0	0	0	0	0	5	dispensable
pan_gene_11926	pan_gene_3487	Height_above_ear	Average_internode_length_(whole_plant);Height_above_ear;Height_per_day_(until_flowering);Plant_height	0	0	0	0	0	0	1	0	0	0	0	0	0	0	0	0	0	0	0	0	0	0	0	0	0	0	1	private
pan_gene_11926	pan_gene_8031	Height_above_ear	Days_to_anthesis;Height_above_ear;Ratio_of_ear_height_to_total_height	0	0	0	1	0	0	0	0	0	0	0	0	0	0	0	0	0	0	0	0	0	0	0	0	0	0	1	private
pan_gene_11926	pan_gene_8995	Height_above_ear	Height_above_ear	0	0	0	1	0	0	1	0	1	0	1	0	0	0	0	1	0	0	1	0	0	0	0	0	0	0	6	dispensable
pan_gene_12698	pan_gene_7967	Height_above_ear	Height_above_ear	0	0	0	1	0	0	0	0	0	0	0	0	0	0	0	0	0	0	0	0	0	0	0	0	0	0	1	private
pan_gene_12795	pan_gene_27712	Height_above_ear	Boxcox-transformed_leaf_angle;Height_above_ear	0	0	0	1	0	0	0	0	0	0	0	0	0	0	0	0	0	0	0	0	0	0	0	0	0	0	1	private
pan_gene_13122	pan_gene_5059	Average_internode_length_(above_ear);Average_internode_length_(whole_plant);Height_above_ear	Average_internode_length_(above_ear);Ear_height;Height_above_ear;Northern_Leaf_Blight;Plant_height;Tassel_branch_number	0	0	0	1	1	0	0	0	1	0	0	0	0	0	0	0	0	0	0	0	0	0	0	0	0	0	3	dispensable
pan_gene_14587	pan_gene_22040	Boxcox-transformed_leaf_angle;Height_above_ear;Ratio_of_ear_height_to_total_height	Height_above_ear;Nitrate	0	0	0	0	1	0	0	0	0	0	0	0	0	0	0	0	0	0	0	0	0	0	0	0	0	0	1	private
pan_gene_14587	pan_gene_26812	Boxcox-transformed_leaf_angle;Height_above_ear;Ratio_of_ear_height_to_total_height	100_Kernel_weight;Height_above_ear;Photoperiod_Growing-degree_days_to_silk;Photoperiod_growing-degree_days_to_anthesis	0	0	0	0	1	0	0	0	0	0	0	0	0	0	0	0	0	0	0	0	0	0	0	0	0	0	1	private
pan_gene_14587	pan_gene_30303	Boxcox-transformed_leaf_angle;Height_above_ear;Ratio_of_ear_height_to_total_height	Glutamate;Height_above_ear;Northern_Leaf_Blight	0	0	0	0	1	0	0	0	0	0	0	0	0	0	0	0	0	0	0	0	0	0	0	0	0	0	1	private
pan_gene_14788	pan_gene_1748	Average_internode_length_(whole_plant);Days_to_anthesis;Height_above_ear;Nodes_above_ear	Height_above_ear;Starch	0	0	0	1	0	0	0	0	0	0	0	0	0	0	0	0	0	0	0	0	0	0	0	0	0	0	1	private
pan_gene_14788	pan_gene_5056	Average_internode_length_(whole_plant);Days_to_anthesis;Height_above_ear;Nodes_above_ear	Average_internode_length_(above_ear);Ear_row_number;Height_above_ear;Height_per_day_(until_flowering)	0	0	0	1	0	0	0	0	1	0	0	0	0	0	0	0	0	0	0	0	0	0	0	0	0	0	2	dispensable
pan_gene_14788	pan_gene_64292	Average_internode_length_(whole_plant);Days_to_anthesis;Height_above_ear;Nodes_above_ear	Height_above_ear;Nodes_above_ear	0	0	0	1	0	0	0	0	0	0	0	0	0	0	0	0	0	0	0	0	0	0	0	0	0	0	1	private
pan_gene_14788	pan_gene_70252	Average_internode_length_(whole_plant);Days_to_anthesis;Height_above_ear;Nodes_above_ear	Height_above_ear;Leaf_width	0	0	0	1	0	0	0	0	0	0	0	0	0	0	0	0	0	0	0	0	0	0	0	0	0	0	1	private
pan_gene_14788	pan_gene_9036	Average_internode_length_(whole_plant);Days_to_anthesis;Height_above_ear;Nodes_above_ear	100_Kernel_weight;Average_internode_length_(whole_plant);Height_above_ear;Height_per_day_(until_flowering);Plant_height	0	0	0	1	0	0	0	0	0	0	0	0	0	0	0	0	0	0	0	0	0	0	0	0	0	0	1	private
pan_gene_14788	pan_gene_9196	Average_internode_length_(whole_plant);Days_to_anthesis;Height_above_ear;Nodes_above_ear	Average_internode_length_(whole_plant);Ear_height;Height_above_ear;Nodes_to_ear;PCA_of_metabolites:_PC1;Ratio_of_ear_height_to_total_height;Southern_leaf_blight	0	0	0	1	0	0	0	0	0	0	0	0	0	0	0	0	0	0	0	0	0	0	0	0	0	0	1	private
pan_gene_15073	pan_gene_16340	Height_above_ear	Anthesis-silking_interval;Height_above_ear;Plant_height;Ratio_of_ear_height_to_total_height	0	0	0	0	1	0	0	0	0	0	0	0	0	0	0	0	0	0	0	0	0	0	0	0	0	0	1	private
pan_gene_15073	pan_gene_22040	Height_above_ear	Height_above_ear;Nitrate	0	0	0	0	1	0	0	0	0	0	0	0	0	0	0	0	0	0	0	0	0	0	0	0	0	0	1	private
pan_gene_15073	pan_gene_7481	Height_above_ear	Height_above_ear;Ratio_of_ear_height_to_total_height;Stalk_strength	0	0	0	0	1	0	0	0	0	0	0	0	0	0	0	0	0	0	0	0	0	0	0	0	0	0	1	private
pan_gene_15101	pan_gene_1748	Height_above_ear;Photoperiod_Growing-degree_days_to_silk	Height_above_ear;Starch	0	0	0	1	1	0	0	0	1	0	0	0	0	0	0	0	0	0	0	0	0	0	0	0	1	0	4	dispensable
pan_gene_15106	pan_gene_22878	Height_above_ear;Nodes_above_ear	Height_above_ear;Nodes_to_ear	0	0	0	1	0	0	0	0	0	0	0	0	0	1	0	0	0	0	0	0	0	0	0	0	0	0	2	dispensable
pan_gene_15106	pan_gene_30944	Height_above_ear;Nodes_above_ear	Height_above_ear	0	0	0	1	0	0	0	0	0	0	0	0	0	0	0	0	0	0	0	0	0	0	0	0	0	0	1	private
pan_gene_15106	pan_gene_5047	Height_above_ear;Nodes_above_ear	Average_internode_length_(above_ear);Height_above_ear;Height_per_day_(until_flowering);Plant_height	0	0	0	1	0	0	0	0	0	0	0	0	0	0	0	0	0	0	0	0	0	0	0	0	0	0	1	private
pan_gene_15106	pan_gene_8991	Height_above_ear;Nodes_above_ear	Height_above_ear	0	0	0	1	1	0	0	0	0	0	0	0	0	0	0	0	0	0	0	0	0	0	0	0	0	0	2	dispensable
pan_gene_15592	pan_gene_18219	Height_above_ear	Height_above_ear	0	0	0	1	0	0	0	0	0	0	0	0	0	0	0	0	0	0	0	0	0	0	0	0	0	0	1	private
pan_gene_15592	pan_gene_18291	Height_above_ear	Height_above_ear	0	0	0	1	0	0	0	0	0	0	0	0	0	0	0	0	0	0	0	0	0	0	0	0	0	0	1	private
pan_gene_15592	pan_gene_21656	Height_above_ear	Height_above_ear	0	0	0	1	0	0	0	1	0	0	0	0	0	0	0	1	0	0	0	0	0	0	0	0	0	0	3	dispensable
pan_gene_15592	pan_gene_22807	Height_above_ear	Height_above_ear;Height_per_day_(until_flowering);Plant_height	0	0	0	1	0	0	0	0	0	0	0	0	0	0	0	1	0	0	0	0	0	0	1	1	0	0	4	dispensable
pan_gene_15592	pan_gene_27525	Height_above_ear	Boxcox-transformed_leaf_angle;Height_above_ear;Leaf_width	0	0	0	1	0	0	0	0	1	0	1	1	0	0	0	1	0	0	0	0	0	0	0	0	0	0	5	dispensable
pan_gene_15592	pan_gene_27568	Height_above_ear	Fumarate;Height_above_ear	0	0	0	1	0	0	0	0	0	0	0	0	0	0	0	1	0	0	0	0	0	0	0	1	0	0	3	dispensable
pan_gene_15592	pan_gene_4157	Height_above_ear	Height_above_ear	0	0	0	1	0	0	0	0	0	0	0	0	0	0	0	1	0	0	0	0	0	0	0	0	0	0	2	dispensable
pan_gene_15592	pan_gene_5105	Height_above_ear	Height_above_ear;Height_per_day_(until_flowering);Plant_height	0	0	0	1	0	0	0	1	0	0	0	0	0	0	0	0	0	0	0	0	0	0	0	0	0	0	2	dispensable
pan_gene_15593	pan_gene_21918	Height_above_ear	Ear_height;Height_above_ear;Plant_height	0	0	0	0	0	0	0	0	0	0	0	0	0	0	0	0	0	0	0	0	0	1	0	0	0	0	1	private
pan_gene_15593	pan_gene_30065	Height_above_ear	Average_internode_length_(below_ear);Cob_diameter;Height_above_ear	0	0	0	1	0	0	0	0	0	0	0	0	0	0	0	0	0	0	0	0	0	0	0	0	0	0	1	private
pan_gene_15593	pan_gene_601	Height_above_ear	100_Kernel_weight;Height_above_ear;Height_per_day_(until_flowering)	0	0	0	0	0	0	0	0	0	0	0	0	0	0	0	0	0	0	0	1	0	1	0	1	0	0	3	dispensable
pan_gene_16230	pan_gene_2542	Height_above_ear	Height_above_ear	0	0	0	1	0	0	0	0	0	0	0	0	0	0	0	0	0	0	0	0	0	0	0	0	0	0	1	private
pan_gene_16230	pan_gene_26433	Height_above_ear	Height_above_ear;Plant_height;Tassel_length	0	0	0	1	0	0	0	0	0	0	0	0	0	0	0	0	0	0	0	0	0	0	0	0	0	0	1	private
pan_gene_16230	pan_gene_30058	Height_above_ear	Cob_diameter;Height_above_ear	0	0	0	1	0	0	0	0	0	0	0	0	0	0	0	0	0	0	0	0	0	0	0	0	0	0	1	private
pan_gene_16230	pan_gene_30059	Height_above_ear	Boxcox-transformed_leaf_angle;Cob_diameter;Height_above_ear	0	0	0	1	0	0	0	0	0	0	0	0	0	0	0	0	0	0	0	0	0	0	0	0	0	0	1	private
pan_gene_16230	pan_gene_30300	Height_above_ear	Average_internode_length_(whole_plant);Height_above_ear	0	0	0	1	0	0	0	0	0	0	0	0	0	0	0	0	0	0	0	0	0	0	0	0	0	0	1	private
pan_gene_16230	pan_gene_30873	Height_above_ear	Days_to_silk;Height_above_ear	0	0	0	1	1	1	0	0	0	1	1	0	0	0	0	0	1	0	0	0	0	0	0	0	0	0	6	dispensable
pan_gene_16230	pan_gene_3422	Height_above_ear	Chlorophyll_B;Height_above_ear;Height_per_day_(until_flowering)	0	0	0	1	0	0	0	0	0	0	0	0	0	0	0	0	0	0	0	0	0	0	0	0	0	0	1	private
pan_gene_16230	pan_gene_7481	Height_above_ear	Height_above_ear;Ratio_of_ear_height_to_total_height;Stalk_strength	0	0	0	1	0	0	0	0	0	0	0	0	0	0	0	0	0	0	0	0	0	0	0	0	0	0	1	private
pan_gene_16230	pan_gene_7992	Height_above_ear	Height_above_ear;Ratio_of_ear_height_to_total_height	0	0	0	1	1	0	0	0	0	0	0	0	0	0	0	0	0	0	0	0	0	0	0	0	0	0	2	dispensable
pan_gene_16236	pan_gene_2573	Height_above_ear;Nodes_per_plant	Height_above_ear;Height_per_day_(until_flowering);Nodes_per_plant;Northern_Leaf_Blight;Plant_height	0	0	0	1	1	0	0	0	0	0	0	0	0	1	0	1	0	0	0	0	0	0	0	0	0	0	4	dispensable
pan_gene_16236	pan_gene_30944	Height_above_ear;Nodes_per_plant	Height_above_ear	0	0	0	1	0	0	0	0	0	1	0	0	0	0	0	1	0	0	0	0	0	0	0	0	1	0	4	dispensable
pan_gene_16241	pan_gene_26176	Height_above_ear;Leaf_width;Nodes_above_ear;Plant_height	Anthesis-silking_interval;Height_above_ear;Total_amino_acids	0	0	0	1	0	0	0	1	1	0	0	0	0	0	0	0	0	1	0	0	0	0	0	0	0	1	5	dispensable
pan_gene_16241	pan_gene_46501	Height_above_ear;Leaf_width;Nodes_above_ear;Plant_height	Height_above_ear	0	0	0	1	0	0	0	1	0	0	0	0	0	0	0	0	0	0	0	0	0	0	0	0	0	0	2	dispensable
pan_gene_16241	pan_gene_63735	Height_above_ear;Leaf_width;Nodes_above_ear;Plant_height	Height_above_ear	0	0	0	1	0	0	0	0	0	0	0	0	0	0	0	0	0	0	0	0	0	0	0	0	0	0	1	private
pan_gene_16259	pan_gene_16421	Height_above_ear;Height_per_day_(until_flowering);Plant_height;Stalk_strength	100_Kernel_weight;Glucose;Height_above_ear	0	0	0	1	0	0	0	0	0	0	0	0	0	0	0	0	0	0	0	0	0	0	0	0	0	0	1	private
pan_gene_16259	pan_gene_19426	Height_above_ear;Height_per_day_(until_flowering);Plant_height;Stalk_strength	Chlorophyll_A;Height_above_ear	0	0	0	0	0	0	0	0	1	0	0	0	0	0	0	0	0	0	0	0	0	0	0	0	0	0	1	private
pan_gene_16259	pan_gene_21035	Height_above_ear;Height_per_day_(until_flowering);Plant_height;Stalk_strength	Height_above_ear;Tassel_length	0	0	0	0	1	0	0	0	0	0	0	0	0	0	0	0	0	0	0	0	0	0	0	0	0	0	1	private
pan_gene_16259	pan_gene_21869	Height_above_ear;Height_per_day_(until_flowering);Plant_height;Stalk_strength	Height_above_ear;Leaf_length	0	0	0	1	1	0	0	0	0	0	0	0	0	0	0	0	0	0	0	0	0	0	0	0	0	1	3	dispensable
pan_gene_16259	pan_gene_22228	Height_above_ear;Height_per_day_(until_flowering);Plant_height;Stalk_strength	Height_above_ear	0	0	0	1	0	1	0	0	0	0	0	0	0	1	0	0	0	0	0	0	0	0	0	0	0	0	3	dispensable
pan_gene_16259	pan_gene_22233	Height_above_ear;Height_per_day_(until_flowering);Plant_height;Stalk_strength	Height_above_ear	0	0	0	1	1	0	0	0	0	0	0	0	0	0	0	0	0	0	0	0	0	0	0	0	0	0	2	dispensable
pan_gene_16259	pan_gene_22614	Height_above_ear;Height_per_day_(until_flowering);Plant_height;Stalk_strength	Height_above_ear	0	0	0	1	1	1	1	1	1	0	0	0	0	0	0	0	0	0	0	0	0	0	0	0	1	0	7	dispensable
pan_gene_16259	pan_gene_22869	Height_above_ear;Height_per_day_(until_flowering);Plant_height;Stalk_strength	Height_above_ear;Plant_height;Tassel_branch_number	0	0	0	1	0	0	0	0	0	0	0	0	0	0	1	1	0	0	0	0	0	0	0	0	0	0	3	dispensable
pan_gene_16259	pan_gene_23859	Height_above_ear;Height_per_day_(until_flowering);Plant_height;Stalk_strength	Average_internode_length_(above_ear);Height_above_ear	0	0	0	0	1	0	0	0	0	1	0	0	0	0	0	0	0	0	0	0	0	0	0	0	0	0	2	dispensable
pan_gene_16259	pan_gene_26391	Height_above_ear;Height_per_day_(until_flowering);Plant_height;Stalk_strength	Height_above_ear	0	0	0	0	0	0	0	0	1	0	0	0	0	1	0	0	0	0	0	0	0	0	0	0	0	0	2	dispensable
pan_gene_16259	pan_gene_26602	Height_above_ear;Height_per_day_(until_flowering);Plant_height;Stalk_strength	Anthesis-silking_interval;Height_above_ear;Nodes_per_plant;Southern_leaf_blight	0	0	0	1	1	1	0	1	1	0	0	0	0	0	0	1	0	0	0	0	0	0	0	0	0	0	6	dispensable
pan_gene_16259	pan_gene_27514	Height_above_ear;Height_per_day_(until_flowering);Plant_height;Stalk_strength	Height_above_ear	0	0	0	1	0	0	0	0	0	0	0	0	0	0	0	0	0	0	0	0	0	0	0	0	0	0	1	private
pan_gene_16259	pan_gene_27525	Height_above_ear;Height_per_day_(until_flowering);Plant_height;Stalk_strength	Boxcox-transformed_leaf_angle;Height_above_ear;Leaf_width	0	0	0	1	1	0	0	0	1	0	0	0	0	0	0	0	0	0	0	0	0	0	0	0	0	0	3	dispensable
pan_gene_16259	pan_gene_27677	Height_above_ear;Height_per_day_(until_flowering);Plant_height;Stalk_strength	Height_above_ear;Total_amino_acids	0	0	0	1	1	1	1	1	0	0	0	0	0	0	0	0	0	0	0	0	0	0	0	0	0	0	5	dispensable
pan_gene_16259	pan_gene_30300	Height_above_ear;Height_per_day_(until_flowering);Plant_height;Stalk_strength	Average_internode_length_(whole_plant);Height_above_ear	0	0	0	1	0	1	1	0	1	0	0	1	0	1	0	0	0	0	1	0	0	1	0	1	1	1	11	near-core
pan_gene_16259	pan_gene_30350	Height_above_ear;Height_per_day_(until_flowering);Plant_height;Stalk_strength	Average_internode_length_(above_ear);Boxcox-transformed_leaf_angle;Height_above_ear	0	0	0	1	1	0	0	0	0	0	0	0	0	0	0	0	0	0	0	0	0	0	0	0	0	0	2	dispensable
pan_gene_16259	pan_gene_31276	Height_above_ear;Height_per_day_(until_flowering);Plant_height;Stalk_strength	Height_above_ear;Ratio_of_ear_height_to_total_height	0	0	0	1	0	0	0	0	0	0	0	0	0	0	0	0	0	0	0	0	0	0	0	0	0	0	1	private
pan_gene_16259	pan_gene_32852	Height_above_ear;Height_per_day_(until_flowering);Plant_height;Stalk_strength	Average_internode_length_(above_ear);Height_above_ear	0	0	0	1	0	0	0	0	1	0	0	0	0	1	0	1	0	0	0	0	0	0	1	0	0	0	5	dispensable
pan_gene_16259	pan_gene_618	Height_above_ear;Height_per_day_(until_flowering);Plant_height;Stalk_strength	100_Kernel_weight;Height_above_ear;Leaf_length	0	0	0	1	0	1	1	1	1	0	0	1	0	1	0	0	0	0	0	0	0	0	0	0	0	1	8	dispensable
pan_gene_16262	pan_gene_24606	Height_above_ear;Plant_height	Height_above_ear;PCA_of_metabolites:_PC1	0	0	0	1	0	0	0	0	0	0	0	0	0	0	0	0	0	0	0	0	0	0	0	0	0	0	1	private
pan_gene_16263	pan_gene_22040	Height_above_ear	Height_above_ear;Nitrate	0	0	0	1	0	0	0	0	0	0	0	0	0	0	0	0	0	0	0	0	0	0	0	0	0	0	1	private
pan_gene_16263	pan_gene_27708	Height_above_ear	Chlorophyll_A;Height_above_ear;Leaf_width;Photoperiod_Growing-degree_days_to_silk;Photoperiod_growing-degree_days_to_anthesis	0	0	0	0	0	1	0	0	0	0	0	0	0	0	0	0	0	0	0	0	0	0	0	0	0	0	1	private
pan_gene_16263	pan_gene_28356	Height_above_ear	Height_above_ear;Ratio_of_ear_height_to_total_height	0	0	0	0	0	1	0	0	0	0	0	0	0	0	0	0	0	0	0	0	0	0	0	0	0	0	1	private
pan_gene_16263	pan_gene_30300	Height_above_ear	Average_internode_length_(whole_plant);Height_above_ear	0	0	0	1	1	1	0	0	1	1	1	0	0	0	0	0	0	0	1	0	0	1	1	1	0	0	10	dispensable
pan_gene_16263	pan_gene_30303	Height_above_ear	Glutamate;Height_above_ear;Northern_Leaf_Blight	0	0	0	1	0	0	0	0	1	0	0	0	0	0	0	0	0	0	0	0	0	0	0	0	0	0	2	dispensable
pan_gene_16263	pan_gene_30873	Height_above_ear	Days_to_silk;Height_above_ear	0	0	0	1	0	1	0	0	0	0	0	0	0	0	0	0	0	0	0	0	0	0	0	0	0	0	2	dispensable
pan_gene_16263	pan_gene_30950	Height_above_ear	Height_above_ear;PCA_of_metabolites:_PC2	0	0	0	1	1	0	0	1	1	0	0	0	0	0	0	1	0	0	0	0	0	1	0	0	0	0	6	dispensable
pan_gene_16263	pan_gene_3422	Height_above_ear	Chlorophyll_B;Height_above_ear;Height_per_day_(until_flowering)	0	0	0	1	1	0	0	0	0	0	0	0	0	0	0	0	0	0	0	0	0	0	0	0	0	0	2	dispensable
pan_gene_16263	pan_gene_42377	Height_above_ear	Height_above_ear;Ratio_of_ear_height_to_total_height	0	0	0	1	0	0	0	0	0	0	0	0	0	0	0	0	0	0	0	0	0	0	0	0	0	0	1	private
pan_gene_16263	pan_gene_5058	Height_above_ear	Height_above_ear	0	0	0	1	0	0	0	0	0	0	0	0	0	0	0	0	0	0	0	0	0	0	0	0	0	0	1	private
pan_gene_16263	pan_gene_640	Height_above_ear	Ear_height;Height_above_ear	0	0	0	1	0	0	0	0	0	0	0	0	0	0	0	0	0	0	0	0	0	0	0	1	0	0	2	dispensable
pan_gene_16263	pan_gene_66772	Height_above_ear	Glucose;Height_above_ear;Height_per_day_(until_flowering)	0	0	0	1	0	0	0	0	0	0	0	0	0	0	0	0	0	0	0	0	0	0	1	0	0	0	2	dispensable
pan_gene_16263	pan_gene_7481	Height_above_ear	Height_above_ear;Ratio_of_ear_height_to_total_height;Stalk_strength	0	0	0	1	1	0	0	0	0	0	0	0	0	0	0	0	0	0	0	0	0	0	0	0	0	0	2	dispensable
pan_gene_16263	pan_gene_88725	Height_above_ear	Average_internode_length_(above_ear);Height_above_ear	0	0	0	1	0	1	0	0	1	1	0	0	0	1	0	0	0	1	0	0	1	0	0	0	0	1	8	dispensable
pan_gene_16266	pan_gene_18219	Average_internode_length_(below_ear);Height_above_ear	Height_above_ear	0	0	0	1	1	0	0	0	0	0	0	0	0	0	0	0	0	0	0	0	0	0	0	0	0	0	2	dispensable
pan_gene_16266	pan_gene_22807	Average_internode_length_(below_ear);Height_above_ear	Height_above_ear;Height_per_day_(until_flowering);Plant_height	0	0	0	1	1	0	1	1	1	0	0	0	0	1	0	0	0	0	0	0	0	0	0	0	0	0	6	dispensable
pan_gene_16266	pan_gene_24060	Average_internode_length_(below_ear);Height_above_ear	Height_above_ear	0	0	0	1	0	0	0	0	0	0	1	0	0	0	0	0	0	0	0	0	0	0	0	0	0	0	2	dispensable
pan_gene_16266	pan_gene_2573	Average_internode_length_(below_ear);Height_above_ear	Height_above_ear;Height_per_day_(until_flowering);Nodes_per_plant;Northern_Leaf_Blight;Plant_height	0	0	0	1	1	0	0	0	0	0	0	0	0	1	0	0	0	0	0	0	0	0	0	0	0	0	3	dispensable
pan_gene_16266	pan_gene_30944	Average_internode_length_(below_ear);Height_above_ear	Height_above_ear	0	0	0	1	0	0	0	0	0	0	0	0	0	0	0	0	0	0	0	0	0	0	0	0	0	0	1	private
pan_gene_16266	pan_gene_4349	Average_internode_length_(below_ear);Height_above_ear	Height_above_ear;Plant_height;Tassel_length	0	0	0	1	1	1	0	1	1	0	1	0	1	1	0	0	0	1	0	0	0	1	0	0	0	0	10	dispensable
pan_gene_16266	pan_gene_7967	Average_internode_length_(below_ear);Height_above_ear	Height_above_ear	0	0	0	1	0	0	0	0	0	0	0	0	0	0	0	0	0	0	0	0	0	0	0	0	0	0	1	private
pan_gene_16266	pan_gene_8991	Average_internode_length_(below_ear);Height_above_ear	Height_above_ear	0	0	0	1	1	0	0	0	0	0	0	0	0	0	0	0	0	0	0	0	0	0	0	0	0	0	2	dispensable
pan_gene_16292	pan_gene_21035	Average_internode_length_(below_ear);Height_above_ear	Height_above_ear;Tassel_length	0	0	0	0	0	0	0	0	0	1	0	0	0	0	0	0	0	0	0	0	0	0	0	0	0	0	1	private
pan_gene_16292	pan_gene_22807	Average_internode_length_(below_ear);Height_above_ear	Height_above_ear;Height_per_day_(until_flowering);Plant_height	0	0	0	0	1	0	1	1	1	0	1	1	1	0	0	1	0	1	0	1	1	0	0	0	0	0	11	near-core
pan_gene_16292	pan_gene_27677	Average_internode_length_(below_ear);Height_above_ear	Height_above_ear;Total_amino_acids	0	0	0	0	1	1	1	1	1	0	0	0	1	0	0	1	0	0	0	0	0	1	0	0	1	0	9	dispensable
pan_gene_16292	pan_gene_4349	Average_internode_length_(below_ear);Height_above_ear	Height_above_ear;Plant_height;Tassel_length	0	0	0	0	1	0	0	1	0	1	0	0	1	0	0	0	0	0	0	0	0	0	0	0	0	0	4	dispensable
pan_gene_16292	pan_gene_7853	Average_internode_length_(below_ear);Height_above_ear	Height_above_ear	0	0	0	0	0	0	0	1	0	0	0	0	0	0	0	0	0	0	0	0	0	0	0	0	0	0	1	private
pan_gene_16292	pan_gene_8031	Average_internode_length_(below_ear);Height_above_ear	Days_to_anthesis;Height_above_ear;Ratio_of_ear_height_to_total_height	0	0	0	0	1	0	0	1	0	0	0	0	0	0	0	0	0	0	0	0	0	0	0	0	0	0	2	dispensable
pan_gene_16293	pan_gene_46501	Height_above_ear	Height_above_ear	0	0	0	1	0	0	0	1	0	0	0	0	0	0	0	0	0	1	0	0	1	0	0	0	0	0	4	dispensable
pan_gene_16294	pan_gene_24062	Height_above_ear;Nodes_per_plant	Height_above_ear	0	0	0	1	0	0	0	0	0	0	0	0	0	1	0	0	0	0	0	0	0	0	0	0	0	0	2	dispensable
pan_gene_16338	pan_gene_640	Height_above_ear	Ear_height;Height_above_ear	0	0	0	1	0	0	0	0	0	0	0	0	0	0	0	0	0	0	0	0	0	0	0	0	0	0	1	private
pan_gene_16338	pan_gene_66772	Height_above_ear	Glucose;Height_above_ear;Height_per_day_(until_flowering)	0	0	0	1	0	0	0	0	0	0	0	0	0	0	0	0	0	0	0	0	0	0	0	0	0	0	1	private
pan_gene_16338	pan_gene_68012	Height_above_ear	Boxcox-transformed_leaf_angle;Height_above_ear;Leaf_length;Leaf_width;Photoperiod_Growing-degree_days_to_silk	0	0	0	1	0	0	0	0	0	0	0	0	0	0	0	0	0	0	0	0	0	0	0	0	0	0	1	private
pan_gene_16340	pan_gene_24097	Anthesis-silking_interval;Height_above_ear;Plant_height;Ratio_of_ear_height_to_total_height	Height_above_ear	0	0	0	0	1	0	0	0	0	0	0	0	0	0	0	0	0	0	0	0	0	0	0	0	0	0	1	private
pan_gene_16340	pan_gene_30059	Anthesis-silking_interval;Height_above_ear;Plant_height;Ratio_of_ear_height_to_total_height	Boxcox-transformed_leaf_angle;Cob_diameter;Height_above_ear	0	0	0	0	1	0	0	0	0	0	0	0	0	0	0	0	0	0	0	0	0	0	0	0	0	0	1	private
pan_gene_16340	pan_gene_30873	Anthesis-silking_interval;Height_above_ear;Plant_height;Ratio_of_ear_height_to_total_height	Days_to_silk;Height_above_ear	0	0	0	0	1	0	0	0	0	0	0	0	0	0	0	0	0	0	0	0	0	0	0	0	0	0	1	private
pan_gene_16421	pan_gene_19271	100_Kernel_weight;Glucose;Height_above_ear	Height_above_ear;Ratio_of_ear_height_to_total_height	0	0	0	1	0	0	0	0	0	0	0	0	0	0	0	0	0	0	0	0	0	0	0	0	0	0	1	private
pan_gene_16421	pan_gene_22614	100_Kernel_weight;Glucose;Height_above_ear	Height_above_ear	0	0	0	1	0	0	0	0	0	0	0	0	0	0	0	0	0	0	0	0	0	0	0	0	0	0	1	private
pan_gene_16421	pan_gene_24097	100_Kernel_weight;Glucose;Height_above_ear	Height_above_ear	0	0	0	1	0	0	0	0	0	0	0	0	0	0	0	0	0	0	0	0	0	0	0	0	0	0	1	private
pan_gene_16421	pan_gene_26602	100_Kernel_weight;Glucose;Height_above_ear	Anthesis-silking_interval;Height_above_ear;Nodes_per_plant;Southern_leaf_blight	0	0	0	1	0	0	0	0	0	0	0	0	0	0	0	0	0	0	0	0	0	0	0	0	0	0	1	private
pan_gene_16421	pan_gene_2690	100_Kernel_weight;Glucose;Height_above_ear	Height_above_ear;Nodes_to_ear;Southern_leaf_blight	0	0	0	1	0	0	0	0	0	0	0	0	0	0	0	0	0	0	0	0	0	0	0	0	0	0	1	private
pan_gene_16421	pan_gene_27525	100_Kernel_weight;Glucose;Height_above_ear	Boxcox-transformed_leaf_angle;Height_above_ear;Leaf_width	0	0	0	1	0	0	0	0	0	0	0	0	0	0	0	0	0	0	0	0	0	0	0	0	0	0	1	private
pan_gene_16421	pan_gene_30350	100_Kernel_weight;Glucose;Height_above_ear	Average_internode_length_(above_ear);Boxcox-transformed_leaf_angle;Height_above_ear	0	0	0	1	0	0	0	0	0	0	0	0	0	0	0	0	0	0	0	0	0	0	0	0	0	0	1	private
pan_gene_16421	pan_gene_30981	100_Kernel_weight;Glucose;Height_above_ear	Height_above_ear	0	0	0	1	0	0	0	0	0	0	0	0	0	0	0	0	0	0	0	0	0	0	0	0	0	0	1	private
pan_gene_16421	pan_gene_528	100_Kernel_weight;Glucose;Height_above_ear	Average_internode_length_(above_ear);Days_to_silk;Height_above_ear	0	0	0	1	0	0	0	0	0	0	0	0	0	0	0	0	0	0	0	0	0	0	0	0	0	0	1	private
pan_gene_16421	pan_gene_618	100_Kernel_weight;Glucose;Height_above_ear	100_Kernel_weight;Height_above_ear;Leaf_length	0	0	0	1	0	0	0	0	0	0	0	0	0	0	0	0	0	0	0	0	0	0	0	0	0	0	1	private
pan_gene_16421	pan_gene_8995	100_Kernel_weight;Glucose;Height_above_ear	Height_above_ear	0	0	0	1	0	0	0	0	0	0	0	0	0	0	0	0	0	0	0	0	0	0	0	0	0	0	1	private
pan_gene_16497	pan_gene_2382	Days_to_anthesis;Days_to_silk;Height_above_ear;Photoperiod_growing-degree_days_to_anthesis	Height_above_ear;Height_per_day_(until_flowering)	0	0	0	0	0	0	0	0	0	0	0	1	0	0	0	0	1	0	0	0	0	0	0	0	0	0	2	dispensable
pan_gene_16497	pan_gene_2511	Days_to_anthesis;Days_to_silk;Height_above_ear;Photoperiod_growing-degree_days_to_anthesis	Average_internode_length_(whole_plant);Height_above_ear	0	0	0	0	0	0	0	0	0	0	0	1	1	0	0	0	0	0	0	0	0	0	0	0	0	0	2	dispensable
pan_gene_16497	pan_gene_27708	Days_to_anthesis;Days_to_silk;Height_above_ear;Photoperiod_growing-degree_days_to_anthesis	Chlorophyll_A;Height_above_ear;Leaf_width;Photoperiod_Growing-degree_days_to_silk;Photoperiod_growing-degree_days_to_anthesis	0	0	0	0	0	1	0	0	0	0	0	0	0	0	0	0	0	0	0	0	0	0	0	0	0	0	1	private
pan_gene_16497	pan_gene_30059	Days_to_anthesis;Days_to_silk;Height_above_ear;Photoperiod_growing-degree_days_to_anthesis	Boxcox-transformed_leaf_angle;Cob_diameter;Height_above_ear	0	0	0	0	0	1	0	0	0	0	0	0	1	0	0	0	0	0	0	0	0	0	0	0	0	0	2	dispensable
pan_gene_16497	pan_gene_30303	Days_to_anthesis;Days_to_silk;Height_above_ear;Photoperiod_growing-degree_days_to_anthesis	Glutamate;Height_above_ear;Northern_Leaf_Blight	0	0	0	0	0	0	0	0	0	0	0	0	0	0	0	0	0	0	0	1	0	0	0	0	0	1	2	dispensable
pan_gene_16497	pan_gene_30873	Days_to_anthesis;Days_to_silk;Height_above_ear;Photoperiod_growing-degree_days_to_anthesis	Days_to_silk;Height_above_ear	0	0	0	0	0	1	0	0	0	0	0	0	0	0	0	0	0	0	0	0	0	0	0	0	0	0	1	private
pan_gene_16497	pan_gene_3487	Days_to_anthesis;Days_to_silk;Height_above_ear;Photoperiod_growing-degree_days_to_anthesis	Average_internode_length_(whole_plant);Height_above_ear;Height_per_day_(until_flowering);Plant_height	0	0	0	0	0	0	0	0	0	0	0	0	0	0	0	0	1	0	0	0	0	0	0	0	0	0	1	private
pan_gene_16497	pan_gene_88725	Days_to_anthesis;Days_to_silk;Height_above_ear;Photoperiod_growing-degree_days_to_anthesis	Average_internode_length_(above_ear);Height_above_ear	0	0	0	0	0	0	0	0	0	1	0	0	0	0	0	0	0	0	0	0	0	0	0	0	0	0	1	private
pan_gene_1748	pan_gene_5056	Height_above_ear;Starch	Average_internode_length_(above_ear);Ear_row_number;Height_above_ear;Height_per_day_(until_flowering)	0	0	0	1	0	0	0	0	0	0	0	0	0	0	0	0	0	0	0	0	0	0	0	0	0	0	1	private
pan_gene_17741	pan_gene_30311	Height_above_ear	Average_internode_length_(above_ear);Height_above_ear	0	0	0	1	0	0	1	1	0	0	0	0	0	0	0	0	1	0	0	0	0	0	0	0	0	0	4	dispensable
pan_gene_17741	pan_gene_5006	Height_above_ear	Average_internode_length_(above_ear);Height_above_ear;Northern_Leaf_Blight	0	0	0	1	0	0	1	0	0	0	0	0	0	0	0	1	0	0	0	0	0	0	1	0	0	0	4	dispensable
pan_gene_18204	pan_gene_8927	Boxcox-transformed_leaf_angle;Chlorophyll_A;Days_to_silk;Height_above_ear;Nodes_per_plant;Ratio_of_ear_height_to_total_height	Fructose;Height_above_ear	0	0	0	1	0	1	0	0	0	0	0	0	1	0	0	0	0	1	1	1	0	0	0	0	0	0	6	dispensable
pan_gene_18219	pan_gene_2690	Height_above_ear	Height_above_ear;Nodes_to_ear;Southern_leaf_blight	0	0	0	1	0	0	0	0	0	0	0	0	0	0	0	0	0	0	0	0	0	0	0	0	0	0	1	private
pan_gene_18219	pan_gene_27568	Height_above_ear	Fumarate;Height_above_ear	0	0	0	1	1	0	0	1	1	0	0	0	0	0	0	0	0	0	0	0	0	0	0	0	0	0	4	dispensable
pan_gene_18219	pan_gene_4157	Height_above_ear	Height_above_ear	0	0	0	1	0	0	0	1	0	0	0	0	0	0	0	0	0	0	0	0	0	0	0	0	0	0	2	dispensable
pan_gene_18219	pan_gene_4349	Height_above_ear	Height_above_ear;Plant_height;Tassel_length	0	0	0	1	0	0	0	1	0	0	0	0	0	0	0	0	0	0	0	0	0	0	0	0	0	0	2	dispensable
pan_gene_18219	pan_gene_877	Height_above_ear	Height_above_ear	0	0	0	1	0	0	0	0	1	0	0	0	0	0	0	0	0	0	0	0	0	0	0	0	0	0	2	dispensable
pan_gene_18291	pan_gene_22807	Height_above_ear	Height_above_ear;Height_per_day_(until_flowering);Plant_height	0	0	0	1	0	0	0	0	0	0	0	0	0	0	0	0	0	0	0	0	0	0	0	0	0	0	1	private
pan_gene_18291	pan_gene_2573	Height_above_ear	Height_above_ear;Height_per_day_(until_flowering);Nodes_per_plant;Northern_Leaf_Blight;Plant_height	0	0	0	1	0	0	0	0	0	1	0	0	0	0	0	0	0	0	0	0	0	0	0	0	0	0	2	dispensable
pan_gene_18291	pan_gene_2575	Height_above_ear	Height_above_ear;Height_per_day_(until_flowering);Nodes_to_ear	0	0	0	1	0	0	0	0	0	0	0	0	0	0	0	0	0	0	0	0	0	0	0	0	0	0	1	private
pan_gene_18291	pan_gene_4157	Height_above_ear	Height_above_ear	0	0	0	1	0	0	0	0	0	0	0	0	0	0	0	0	0	0	0	0	0	0	0	0	0	0	1	private
pan_gene_18291	pan_gene_9156	Height_above_ear	Height_above_ear	0	0	0	1	0	0	0	0	0	0	0	0	0	0	0	0	0	0	0	0	0	0	0	0	0	0	1	private
pan_gene_19119	pan_gene_27953	Boxcox-transformed_leaf_angle;Ear_height;Height_above_ear	Height_above_ear;Nodes_above_ear;Southern_leaf_blight	0	0	0	1	0	0	0	1	0	0	0	0	0	0	1	1	0	0	0	0	0	0	1	0	0	0	5	dispensable
pan_gene_19119	pan_gene_583	Boxcox-transformed_leaf_angle;Ear_height;Height_above_ear	Height_above_ear	0	0	0	1	0	0	0	0	0	0	0	0	0	0	0	0	0	0	0	0	0	0	0	0	0	0	1	private
pan_gene_19223	pan_gene_2382	Average_internode_length_(whole_plant);Height_above_ear	Height_above_ear;Height_per_day_(until_flowering)	0	0	0	1	0	0	0	0	0	0	0	0	0	0	0	0	0	0	0	0	0	0	0	0	0	0	1	private
pan_gene_19223	pan_gene_24097	Average_internode_length_(whole_plant);Height_above_ear	Height_above_ear	0	0	0	1	0	0	0	0	0	0	0	0	0	0	0	0	0	0	0	0	0	0	0	0	0	0	1	private
pan_gene_19223	pan_gene_30300	Average_internode_length_(whole_plant);Height_above_ear	Average_internode_length_(whole_plant);Height_above_ear	0	0	0	1	0	0	0	0	0	0	0	0	0	0	0	0	0	0	0	0	0	0	0	0	0	0	1	private
pan_gene_19223	pan_gene_3422	Average_internode_length_(whole_plant);Height_above_ear	Chlorophyll_B;Height_above_ear;Height_per_day_(until_flowering)	0	0	0	1	0	0	0	0	0	0	0	0	0	0	0	0	0	0	0	0	0	0	0	0	0	0	1	private
pan_gene_19223	pan_gene_7481	Average_internode_length_(whole_plant);Height_above_ear	Height_above_ear;Ratio_of_ear_height_to_total_height;Stalk_strength	0	0	0	1	0	0	0	0	0	0	0	0	0	0	0	0	0	0	0	0	0	0	0	0	0	0	1	private
pan_gene_19223	pan_gene_8995	Average_internode_length_(whole_plant);Height_above_ear	Height_above_ear	0	0	0	1	0	0	0	0	0	0	0	0	0	0	0	0	0	0	0	0	0	0	0	0	0	0	1	private
pan_gene_19271	pan_gene_27525	Height_above_ear;Ratio_of_ear_height_to_total_height	Boxcox-transformed_leaf_angle;Height_above_ear;Leaf_width	0	0	0	1	1	0	0	0	0	0	0	0	0	0	0	0	0	0	0	0	0	0	0	0	0	0	2	dispensable
pan_gene_19271	pan_gene_28301	Height_above_ear;Ratio_of_ear_height_to_total_height	Height_above_ear	0	0	0	1	0	0	0	0	0	0	0	0	0	0	0	0	0	0	0	0	0	0	0	0	0	0	1	private
pan_gene_19271	pan_gene_5056	Height_above_ear;Ratio_of_ear_height_to_total_height	Average_internode_length_(above_ear);Ear_row_number;Height_above_ear;Height_per_day_(until_flowering)	0	0	0	1	0	0	0	0	0	0	0	0	0	0	0	0	0	0	0	0	0	0	0	0	0	0	1	private
pan_gene_19271	pan_gene_5105	Height_above_ear;Ratio_of_ear_height_to_total_height	Height_above_ear;Height_per_day_(until_flowering);Plant_height	0	0	0	1	0	0	0	0	0	0	0	0	0	0	0	0	0	0	0	0	0	0	0	0	0	0	1	private
pan_gene_19271	pan_gene_528	Height_above_ear;Ratio_of_ear_height_to_total_height	Average_internode_length_(above_ear);Days_to_silk;Height_above_ear	0	0	0	1	0	0	0	0	0	0	0	0	0	0	0	0	0	0	0	0	0	0	0	0	0	0	1	private
pan_gene_19271	pan_gene_82353	Height_above_ear;Ratio_of_ear_height_to_total_height	Height_above_ear;Leaf_width;Plant_height	0	0	0	1	0	0	0	1	0	0	0	0	0	1	0	0	0	0	0	0	0	0	0	0	0	0	3	dispensable
pan_gene_19273	pan_gene_24606	Average_internode_length_(above_ear);Average_internode_length_(whole_plant);Chlorophyll_A;Height_above_ear;Nitrate;Nodes_above_ear;PCA_of_metabolites:_PC1	Height_above_ear;PCA_of_metabolites:_PC1	0	0	0	1	0	0	0	1	0	0	0	0	0	0	0	0	0	0	0	0	0	0	0	0	0	0	2	dispensable
pan_gene_19355	pan_gene_7853	Height_above_ear	Height_above_ear	0	0	0	1	1	0	0	0	0	0	0	0	0	0	0	0	0	0	0	0	0	0	0	0	0	0	2	dispensable
pan_gene_19355	pan_gene_7967	Height_above_ear	Height_above_ear	0	0	0	1	1	0	0	1	0	0	0	0	0	0	0	0	0	0	0	0	0	0	0	0	0	0	3	dispensable
pan_gene_19359	pan_gene_27671	Fructose;Height_above_ear;Nitrate	Days_to_silk;Height_above_ear;Leaf_width	0	0	0	1	0	1	0	0	0	1	0	0	0	1	0	0	1	1	1	1	0	1	1	0	0	0	10	dispensable
pan_gene_19359	pan_gene_7480	Fructose;Height_above_ear;Nitrate	Height_above_ear;Ratio_of_ear_height_to_total_height	0	0	0	1	0	0	0	0	0	0	0	0	0	1	0	0	1	0	0	1	0	0	0	0	0	0	4	dispensable
pan_gene_19363	pan_gene_2511	Ear_row_number;Height_above_ear	Average_internode_length_(whole_plant);Height_above_ear	0	0	0	0	0	0	0	0	0	0	0	0	0	0	0	0	0	1	0	0	0	0	0	0	0	0	1	private
pan_gene_19363	pan_gene_27708	Ear_row_number;Height_above_ear	Chlorophyll_A;Height_above_ear;Leaf_width;Photoperiod_Growing-degree_days_to_silk;Photoperiod_growing-degree_days_to_anthesis	0	0	0	0	0	0	0	0	0	0	1	0	0	0	0	0	0	0	0	0	0	0	0	0	0	0	1	private
pan_gene_19363	pan_gene_28356	Ear_row_number;Height_above_ear	Height_above_ear;Ratio_of_ear_height_to_total_height	0	0	0	0	0	0	0	0	0	0	0	0	0	0	0	0	0	1	0	0	0	0	0	0	0	0	1	private
pan_gene_19363	pan_gene_30058	Ear_row_number;Height_above_ear	Cob_diameter;Height_above_ear	0	0	0	0	0	0	0	0	0	0	0	0	0	0	0	0	0	1	0	0	0	0	0	0	0	1	2	dispensable
pan_gene_19363	pan_gene_30300	Ear_row_number;Height_above_ear	Average_internode_length_(whole_plant);Height_above_ear	0	0	0	0	0	0	0	0	0	0	1	0	0	0	0	0	0	1	0	0	0	0	0	0	0	1	3	dispensable
pan_gene_19363	pan_gene_30303	Ear_row_number;Height_above_ear	Glutamate;Height_above_ear;Northern_Leaf_Blight	0	0	0	0	0	0	0	0	0	0	0	0	0	0	0	0	0	1	0	0	0	0	0	0	0	1	2	dispensable
pan_gene_19363	pan_gene_30873	Ear_row_number;Height_above_ear	Days_to_silk;Height_above_ear	0	0	0	0	0	0	0	0	0	0	0	0	0	0	0	0	0	1	0	0	0	0	0	0	0	1	2	dispensable
pan_gene_19363	pan_gene_4406	Ear_row_number;Height_above_ear	Average_internode_length_(above_ear);Average_internode_length_(below_ear);Average_internode_length_(whole_plant);Height_above_ear;Height_per_day_(until_flowering);Leaf_length;Plant_height;Stalk_strength;Tassel_length	0	0	0	0	0	0	0	0	0	0	0	0	0	0	0	0	0	0	0	0	0	0	0	0	0	1	1	private
pan_gene_19363	pan_gene_7481	Ear_row_number;Height_above_ear	Height_above_ear;Ratio_of_ear_height_to_total_height;Stalk_strength	0	0	0	0	0	0	0	0	0	0	0	0	0	0	0	0	0	1	0	0	0	0	0	0	0	0	1	private
pan_gene_19426	pan_gene_22614	Chlorophyll_A;Height_above_ear	Height_above_ear	0	0	0	0	0	0	0	0	1	0	0	0	0	0	0	0	0	0	0	0	0	0	0	0	0	0	1	private
pan_gene_19426	pan_gene_24097	Chlorophyll_A;Height_above_ear	Height_above_ear	0	0	0	0	0	0	0	0	1	0	0	0	0	0	0	0	0	0	0	0	0	0	0	0	0	0	1	private
pan_gene_19426	pan_gene_26391	Chlorophyll_A;Height_above_ear	Height_above_ear	0	0	0	0	0	0	0	0	1	0	0	0	0	0	0	0	0	0	0	0	0	0	0	0	0	0	1	private
pan_gene_19426	pan_gene_26812	Chlorophyll_A;Height_above_ear	100_Kernel_weight;Height_above_ear;Photoperiod_Growing-degree_days_to_silk;Photoperiod_growing-degree_days_to_anthesis	0	0	0	0	0	0	0	0	1	0	0	0	0	0	0	0	0	0	0	0	0	0	0	0	0	0	1	private
pan_gene_19426	pan_gene_30300	Chlorophyll_A;Height_above_ear	Average_internode_length_(whole_plant);Height_above_ear	0	0	0	0	0	0	0	0	1	0	0	0	0	0	0	0	0	0	0	0	0	0	0	0	0	0	1	private
pan_gene_19426	pan_gene_30950	Chlorophyll_A;Height_above_ear	Height_above_ear;PCA_of_metabolites:_PC2	0	0	0	0	0	0	0	0	1	0	0	0	0	0	0	0	0	0	0	0	0	0	0	0	0	0	1	private
pan_gene_19426	pan_gene_618	Chlorophyll_A;Height_above_ear	100_Kernel_weight;Height_above_ear;Leaf_length	0	0	0	0	0	0	0	0	1	0	0	0	0	0	0	0	0	0	0	0	0	0	0	0	0	0	1	private
pan_gene_19455	pan_gene_2513	Ear_row_number;Height_above_ear;Malate;Nodes_per_plant;Ratio_of_ear_height_to_total_height	Average_internode_length_(below_ear);Average_internode_length_(whole_plant);Boxcox-transformed_leaf_angle;Glutamate;Height_above_ear;Height_per_day_(until_flowering)	0	0	0	1	0	0	0	0	0	0	0	0	0	0	0	0	0	0	0	0	0	0	0	0	0	0	1	private
pan_gene_19493	pan_gene_3401	Boxcox-transformed_leaf_angle;Height_above_ear;Nodes_per_plant	Height_above_ear	0	0	0	1	0	0	0	0	0	0	0	0	0	0	0	0	0	0	0	0	0	0	0	0	0	0	1	private
pan_gene_19518	pan_gene_3014	Height_above_ear;Leaf_width	Height_above_ear	0	0	0	1	0	0	0	0	0	0	0	0	0	0	0	0	0	0	0	0	0	0	0	0	0	0	1	private
pan_gene_19518	pan_gene_3391	Height_above_ear;Leaf_width	Height_above_ear	0	0	0	1	0	0	0	0	0	0	0	0	0	0	0	0	0	0	0	0	0	0	0	0	0	0	1	private
pan_gene_1962	pan_gene_21673	Height_above_ear	Height_above_ear;Nodes_above_ear	0	0	0	1	0	0	0	0	0	0	0	0	0	0	0	0	0	0	0	0	0	0	0	0	0	0	1	private
pan_gene_19972	pan_gene_7967	Average_internode_length_(whole_plant);Cob_diameter;Height_above_ear;Leaf_length;Plant_height	Height_above_ear	0	0	0	1	0	0	0	0	0	0	0	0	0	0	0	0	1	0	0	0	0	0	0	0	0	0	2	dispensable
pan_gene_19978	pan_gene_23859	Height_above_ear	Average_internode_length_(above_ear);Height_above_ear	0	0	0	0	0	0	0	0	0	0	0	0	0	1	0	0	0	0	0	0	1	0	0	0	0	0	2	dispensable
pan_gene_19978	pan_gene_26433	Height_above_ear	Height_above_ear;Plant_height;Tassel_length	0	0	0	1	0	0	0	0	0	0	0	0	0	1	0	0	0	0	0	0	1	0	1	0	0	0	4	dispensable
pan_gene_19978	pan_gene_305	Height_above_ear	Ear_height;Height_above_ear;Height_per_day_(until_flowering);Plant_height	0	0	0	1	1	0	0	0	0	0	0	0	0	0	0	0	0	0	0	0	1	0	0	0	0	0	3	dispensable
pan_gene_19978	pan_gene_8995	Height_above_ear	Height_above_ear	0	0	0	1	0	1	0	0	0	0	0	0	0	0	0	0	0	0	0	0	1	1	0	0	0	0	4	dispensable
pan_gene_20574	pan_gene_22040	Height_above_ear;Southern_leaf_blight;Tassel_branch_number	Height_above_ear;Nitrate	0	0	0	1	0	0	0	0	0	0	0	0	1	0	0	0	0	0	0	0	0	0	0	0	0	0	2	dispensable
pan_gene_20574	pan_gene_22228	Height_above_ear;Southern_leaf_blight;Tassel_branch_number	Height_above_ear	0	0	0	1	1	0	0	1	0	0	1	1	1	1	1	1	0	1	0	0	0	0	1	0	0	1	12	near-core
pan_gene_20574	pan_gene_22233	Height_above_ear;Southern_leaf_blight;Tassel_branch_number	Height_above_ear	0	0	0	1	0	0	0	1	1	0	0	0	0	0	0	0	0	0	0	0	0	0	0	0	0	0	3	dispensable
pan_gene_20574	pan_gene_22869	Height_above_ear;Southern_leaf_blight;Tassel_branch_number	Height_above_ear;Plant_height;Tassel_branch_number	0	0	0	1	0	0	0	0	0	0	0	0	0	0	0	0	0	0	0	0	0	0	0	0	0	0	1	private
pan_gene_20574	pan_gene_26602	Height_above_ear;Southern_leaf_blight;Tassel_branch_number	Anthesis-silking_interval;Height_above_ear;Nodes_per_plant;Southern_leaf_blight	0	0	0	1	1	0	0	0	1	0	0	1	1	1	1	0	0	0	0	0	0	0	1	0	0	0	8	dispensable
pan_gene_20574	pan_gene_27514	Height_above_ear;Southern_leaf_blight;Tassel_branch_number	Height_above_ear	0	0	0	1	0	0	0	0	0	1	0	1	0	0	1	0	0	0	0	0	0	0	1	1	0	0	6	dispensable
pan_gene_20574	pan_gene_27677	Height_above_ear;Southern_leaf_blight;Tassel_branch_number	Height_above_ear;Total_amino_acids	0	0	0	1	0	1	1	1	1	0	0	0	1	0	0	0	0	0	1	1	0	0	0	0	1	0	9	dispensable
pan_gene_20574	pan_gene_31276	Height_above_ear;Southern_leaf_blight;Tassel_branch_number	Height_above_ear;Ratio_of_ear_height_to_total_height	0	0	0	1	0	0	0	0	0	0	0	0	0	0	0	0	0	0	0	0	0	0	0	0	0	0	1	private
pan_gene_20574	pan_gene_8031	Height_above_ear;Southern_leaf_blight;Tassel_branch_number	Days_to_anthesis;Height_above_ear;Ratio_of_ear_height_to_total_height	0	0	0	1	0	0	0	1	0	0	0	0	0	0	0	0	0	0	0	0	0	0	0	1	0	0	3	dispensable
pan_gene_20624	pan_gene_23619	Boxcox-transformed_leaf_angle;Height_above_ear	Height_above_ear;Northern_Leaf_Blight	0	0	0	1	0	0	0	0	0	0	0	0	0	0	0	0	0	0	0	0	0	0	0	0	0	0	1	private
pan_gene_20624	pan_gene_7441	Boxcox-transformed_leaf_angle;Height_above_ear	Height_above_ear	0	0	0	1	0	0	0	0	0	0	0	0	0	1	0	0	1	0	0	0	0	0	0	0	0	0	3	dispensable
pan_gene_20686	pan_gene_30944	Height_above_ear	Height_above_ear	0	0	0	1	0	0	0	1	0	0	0	0	0	0	0	0	0	0	0	0	0	0	0	0	0	0	2	dispensable
pan_gene_20686	pan_gene_3401	Height_above_ear	Height_above_ear	0	0	0	1	1	0	0	0	1	0	0	0	0	0	0	0	0	0	0	0	0	0	0	0	0	0	3	dispensable
pan_gene_20686	pan_gene_458	Height_above_ear	Average_internode_length_(above_ear);Height_above_ear;Tassel_length	0	0	0	1	1	0	0	0	1	1	0	0	1	0	1	0	0	0	1	0	0	1	1	0	0	0	9	dispensable
pan_gene_20686	pan_gene_5059	Height_above_ear	Average_internode_length_(above_ear);Ear_height;Height_above_ear;Northern_Leaf_Blight;Plant_height;Tassel_branch_number	0	0	0	1	1	0	0	0	0	1	1	0	0	1	0	1	0	0	1	0	0	1	0	0	0	0	8	dispensable
pan_gene_20686	pan_gene_7903	Height_above_ear	Days_to_silk;Height_above_ear	0	0	0	1	0	0	0	0	0	0	0	0	0	0	0	0	0	0	0	0	0	0	0	0	0	0	1	private
pan_gene_21035	pan_gene_2575	Height_above_ear;Tassel_length	Height_above_ear;Height_per_day_(until_flowering);Nodes_to_ear	0	0	0	0	0	0	0	0	0	0	0	0	0	1	0	0	0	0	0	0	0	0	0	0	0	0	1	private
pan_gene_21035	pan_gene_26602	Height_above_ear;Tassel_length	Anthesis-silking_interval;Height_above_ear;Nodes_per_plant;Southern_leaf_blight	0	0	0	0	0	0	0	0	0	0	0	0	0	1	0	0	0	0	0	0	0	0	0	0	0	0	1	private
pan_gene_21035	pan_gene_2690	Height_above_ear;Tassel_length	Height_above_ear;Nodes_to_ear;Southern_leaf_blight	0	0	0	0	0	0	0	0	0	0	0	0	0	1	0	0	0	0	0	0	0	0	0	0	0	0	1	private
pan_gene_21035	pan_gene_27525	Height_above_ear;Tassel_length	Boxcox-transformed_leaf_angle;Height_above_ear;Leaf_width	0	0	0	0	1	0	0	0	0	0	0	0	0	0	0	0	0	0	0	0	0	0	0	0	0	0	1	private
pan_gene_21035	pan_gene_27677	Height_above_ear;Tassel_length	Height_above_ear;Total_amino_acids	0	0	0	0	0	0	0	0	0	0	0	0	0	1	0	0	0	0	0	0	0	0	0	0	0	0	1	private
pan_gene_21035	pan_gene_28353	Height_above_ear;Tassel_length	Height_above_ear;Tassel_length	0	0	0	0	0	0	0	0	0	0	0	0	0	1	0	0	0	0	0	0	0	0	0	0	0	0	1	private
pan_gene_21035	pan_gene_32852	Height_above_ear;Tassel_length	Average_internode_length_(above_ear);Height_above_ear	0	0	0	0	0	0	0	0	0	0	0	0	0	1	0	0	0	0	0	0	0	0	0	0	0	0	1	private
pan_gene_21035	pan_gene_4157	Height_above_ear;Tassel_length	Height_above_ear	0	0	0	0	0	0	0	0	0	1	0	0	0	0	0	0	0	0	0	0	0	0	0	0	0	0	1	private
pan_gene_21035	pan_gene_9156	Height_above_ear;Tassel_length	Height_above_ear	0	0	0	0	0	0	0	0	0	0	0	0	0	1	0	0	0	0	0	0	0	0	0	0	0	0	1	private
pan_gene_21656	pan_gene_22881	Height_above_ear	Height_above_ear	0	0	0	1	0	0	0	1	0	0	0	0	0	0	0	1	0	0	0	0	0	0	0	0	0	0	3	dispensable
pan_gene_21656	pan_gene_27568	Height_above_ear	Fumarate;Height_above_ear	0	0	0	1	1	0	0	1	0	0	0	1	0	0	0	1	0	0	0	0	0	0	0	0	0	0	5	dispensable
pan_gene_21656	pan_gene_4157	Height_above_ear	Height_above_ear	0	0	0	1	0	0	0	0	0	0	0	0	0	0	0	1	0	0	0	0	0	0	0	0	0	0	2	dispensable
pan_gene_21656	pan_gene_5105	Height_above_ear	Height_above_ear;Height_per_day_(until_flowering);Plant_height	0	0	0	1	1	0	0	1	0	0	0	0	0	0	0	0	0	0	0	0	0	0	0	0	0	0	3	dispensable
pan_gene_21671	pan_gene_22614	Height_above_ear	Height_above_ear	0	0	0	1	0	0	0	0	0	0	0	0	0	0	0	0	0	0	0	0	0	0	0	0	0	0	1	private
pan_gene_21671	pan_gene_22869	Height_above_ear	Height_above_ear;Plant_height;Tassel_branch_number	0	0	0	1	0	0	0	0	0	0	0	0	0	0	0	0	0	0	0	0	0	0	0	0	0	0	1	private
pan_gene_21671	pan_gene_2557	Height_above_ear	Height_above_ear;Nodes_per_plant;Tassel_branch_number	0	0	0	1	0	0	0	0	0	0	0	0	0	0	0	0	0	0	0	0	0	0	0	0	0	0	1	private
pan_gene_21671	pan_gene_27514	Height_above_ear	Height_above_ear	0	0	0	1	0	0	0	0	0	0	0	0	0	0	0	0	0	0	0	0	0	0	0	0	0	0	1	private
pan_gene_21671	pan_gene_30350	Height_above_ear	Average_internode_length_(above_ear);Boxcox-transformed_leaf_angle;Height_above_ear	0	0	0	1	0	0	0	0	0	0	0	0	0	0	0	0	0	0	0	0	0	0	0	0	0	0	1	private
pan_gene_21671	pan_gene_32852	Height_above_ear	Average_internode_length_(above_ear);Height_above_ear	0	0	0	1	0	0	0	0	0	0	0	0	0	0	0	0	0	0	0	0	0	0	0	0	0	0	1	private
pan_gene_21671	pan_gene_618	Height_above_ear	100_Kernel_weight;Height_above_ear;Leaf_length	0	0	0	1	0	0	0	0	0	0	0	0	0	0	0	0	0	0	0	0	0	0	0	0	0	0	1	private
pan_gene_21671	pan_gene_8031	Height_above_ear	Days_to_anthesis;Height_above_ear;Ratio_of_ear_height_to_total_height	0	0	0	1	0	0	0	0	0	0	0	0	0	0	0	0	0	0	0	0	0	0	0	0	0	0	1	private
pan_gene_21673	pan_gene_23851	Height_above_ear;Nodes_above_ear	Height_above_ear;Height_per_day_(until_flowering)	0	0	0	1	0	0	0	0	0	0	0	0	0	0	0	0	0	0	0	0	0	0	0	0	0	0	1	private
pan_gene_21673	pan_gene_24539	Height_above_ear;Nodes_above_ear	Height_above_ear	0	0	0	1	0	0	0	1	0	0	0	0	0	0	0	0	0	0	1	0	0	0	0	0	0	1	4	dispensable
pan_gene_21869	pan_gene_22233	Height_above_ear;Leaf_length	Height_above_ear	0	0	0	1	0	0	0	0	0	0	0	0	0	0	0	0	0	0	0	0	0	0	0	0	0	0	1	private
pan_gene_21869	pan_gene_22869	Height_above_ear;Leaf_length	Height_above_ear;Plant_height;Tassel_branch_number	0	0	0	1	0	0	0	0	0	0	0	0	0	0	0	0	0	0	0	0	0	0	0	0	0	0	1	private
pan_gene_21869	pan_gene_23859	Height_above_ear;Leaf_length	Average_internode_length_(above_ear);Height_above_ear	0	0	0	0	1	1	0	0	0	1	0	0	0	1	0	0	0	1	0	0	0	1	0	0	0	0	6	dispensable
pan_gene_21869	pan_gene_24747	Height_above_ear;Leaf_length	Average_internode_length_(whole_plant);Height_above_ear;Height_per_day_(until_flowering)	0	0	0	1	1	0	0	0	0	0	1	0	0	1	0	0	0	0	0	0	0	0	0	0	0	0	4	dispensable
pan_gene_21869	pan_gene_26391	Height_above_ear;Leaf_length	Height_above_ear	0	0	0	0	0	0	0	0	0	0	0	0	0	0	0	0	0	0	0	0	0	0	0	0	1	0	1	private
pan_gene_21869	pan_gene_27514	Height_above_ear;Leaf_length	Height_above_ear	0	0	0	1	0	0	0	0	0	0	0	0	0	0	0	0	0	0	0	0	0	0	0	0	0	0	1	private
pan_gene_21869	pan_gene_30300	Height_above_ear;Leaf_length	Average_internode_length_(whole_plant);Height_above_ear	0	0	0	1	1	0	0	0	0	0	0	1	0	0	0	1	0	1	0	0	1	0	1	0	1	1	9	dispensable
pan_gene_21869	pan_gene_30981	Height_above_ear;Leaf_length	Height_above_ear	0	0	0	1	1	1	0	1	0	0	1	1	0	0	0	0	0	0	0	0	0	0	0	0	0	0	6	dispensable
pan_gene_21869	pan_gene_31276	Height_above_ear;Leaf_length	Height_above_ear;Ratio_of_ear_height_to_total_height	0	0	0	1	0	0	0	0	0	0	0	0	0	0	0	0	0	0	0	0	0	0	0	0	0	0	1	private
pan_gene_21869	pan_gene_618	Height_above_ear;Leaf_length	100_Kernel_weight;Height_above_ear;Leaf_length	0	0	0	1	0	0	0	1	0	0	0	1	0	1	0	1	1	1	0	1	0	0	1	0	0	1	10	dispensable
pan_gene_21869	pan_gene_8031	Height_above_ear;Leaf_length	Days_to_anthesis;Height_above_ear;Ratio_of_ear_height_to_total_height	0	0	0	1	0	0	0	0	0	0	0	0	0	0	0	0	0	0	0	0	1	0	0	0	0	0	2	dispensable
pan_gene_21918	pan_gene_30065	Ear_height;Height_above_ear;Plant_height	Average_internode_length_(below_ear);Cob_diameter;Height_above_ear	0	0	0	0	0	0	0	0	0	0	0	0	0	0	0	0	0	0	0	0	0	0	0	0	0	1	1	private
pan_gene_21918	pan_gene_601	Ear_height;Height_above_ear;Plant_height	100_Kernel_weight;Height_above_ear;Height_per_day_(until_flowering)	0	0	0	0	0	0	0	0	0	0	0	0	0	0	1	0	0	1	0	0	0	0	0	0	0	1	3	dispensable
pan_gene_22040	pan_gene_22228	Height_above_ear;Nitrate	Height_above_ear	0	0	0	1	0	0	0	0	0	0	0	0	0	0	0	0	0	1	1	0	0	0	0	0	0	0	3	dispensable
pan_gene_22040	pan_gene_2382	Height_above_ear;Nitrate	Height_above_ear;Height_per_day_(until_flowering)	0	0	0	1	0	0	0	0	0	0	0	0	0	0	0	0	0	0	0	0	0	0	0	0	0	0	1	private
pan_gene_22040	pan_gene_26433	Height_above_ear;Nitrate	Height_above_ear;Plant_height;Tassel_length	0	0	0	1	0	0	0	0	0	0	0	0	0	0	0	0	0	0	0	0	0	0	0	0	0	0	1	private
pan_gene_22040	pan_gene_26812	Height_above_ear;Nitrate	100_Kernel_weight;Height_above_ear;Photoperiod_Growing-degree_days_to_silk;Photoperiod_growing-degree_days_to_anthesis	0	0	0	1	1	0	0	0	1	0	0	0	1	0	0	0	0	0	0	0	0	0	0	0	0	0	4	dispensable
pan_gene_22040	pan_gene_27708	Height_above_ear;Nitrate	Chlorophyll_A;Height_above_ear;Leaf_width;Photoperiod_Growing-degree_days_to_silk;Photoperiod_growing-degree_days_to_anthesis	0	0	0	0	0	0	0	0	0	0	0	0	0	0	0	0	0	0	0	0	0	1	0	0	0	0	1	private
pan_gene_22040	pan_gene_28047	Height_above_ear;Nitrate	Height_above_ear;Tassel_branch_number	0	0	0	1	0	0	0	0	0	0	0	0	1	0	0	0	0	0	0	0	0	0	0	0	0	0	2	dispensable
pan_gene_22040	pan_gene_30058	Height_above_ear;Nitrate	Cob_diameter;Height_above_ear	0	0	0	1	1	0	0	0	0	0	0	0	0	1	0	1	1	0	0	1	0	0	0	0	0	0	6	dispensable
pan_gene_22040	pan_gene_30300	Height_above_ear;Nitrate	Average_internode_length_(whole_plant);Height_above_ear	0	0	0	1	0	0	0	0	1	0	0	0	1	0	0	0	0	0	0	1	1	1	0	0	0	0	6	dispensable
pan_gene_22040	pan_gene_30873	Height_above_ear;Nitrate	Days_to_silk;Height_above_ear	0	0	0	1	1	0	0	0	1	0	0	1	0	0	0	0	0	1	0	0	1	1	0	0	0	0	7	dispensable
pan_gene_22040	pan_gene_3422	Height_above_ear;Nitrate	Chlorophyll_B;Height_above_ear;Height_per_day_(until_flowering)	0	0	0	1	0	0	0	0	0	0	0	1	1	0	0	1	0	0	0	0	0	0	0	0	0	0	4	dispensable
pan_gene_22040	pan_gene_42377	Height_above_ear;Nitrate	Height_above_ear;Ratio_of_ear_height_to_total_height	0	0	0	1	0	0	0	0	0	0	0	0	0	0	0	0	0	0	0	0	0	0	0	0	0	0	1	private
pan_gene_22040	pan_gene_5058	Height_above_ear;Nitrate	Height_above_ear	0	0	0	1	0	0	0	0	0	0	0	0	0	0	0	0	0	0	0	0	0	0	0	0	0	0	1	private
pan_gene_22040	pan_gene_7481	Height_above_ear;Nitrate	Height_above_ear;Ratio_of_ear_height_to_total_height;Stalk_strength	0	0	0	1	1	0	0	0	0	0	0	0	0	0	0	0	0	0	0	0	0	0	0	0	0	0	2	dispensable
pan_gene_22040	pan_gene_88725	Height_above_ear;Nitrate	Average_internode_length_(above_ear);Height_above_ear	0	0	0	1	0	0	0	0	0	0	0	0	0	0	0	0	0	0	0	0	0	0	0	0	0	0	1	private
pan_gene_22040	pan_gene_8995	Height_above_ear;Nitrate	Height_above_ear	0	0	0	1	0	0	0	0	0	0	0	0	1	0	0	0	0	0	0	0	0	1	0	0	0	0	3	dispensable
pan_gene_22228	pan_gene_22614	Height_above_ear	Height_above_ear	0	0	0	1	1	1	0	0	0	0	0	1	0	0	0	0	0	1	0	0	0	0	0	0	0	0	5	dispensable
pan_gene_22228	pan_gene_27514	Height_above_ear	Height_above_ear	0	0	0	1	1	0	0	1	1	1	0	0	0	0	0	0	0	0	0	0	0	0	1	0	0	0	6	dispensable
pan_gene_22228	pan_gene_27708	Height_above_ear	Chlorophyll_A;Height_above_ear;Leaf_width;Photoperiod_Growing-degree_days_to_silk;Photoperiod_growing-degree_days_to_anthesis	0	0	0	0	0	1	0	1	0	0	0	0	0	0	0	0	0	0	0	0	0	0	0	0	0	0	2	dispensable
pan_gene_22228	pan_gene_30950	Height_above_ear	Height_above_ear;PCA_of_metabolites:_PC2	0	0	0	1	0	0	0	0	0	0	0	0	1	0	0	1	0	0	0	0	0	0	0	0	0	0	3	dispensable
pan_gene_22228	pan_gene_3422	Height_above_ear	Chlorophyll_B;Height_above_ear;Height_per_day_(until_flowering)	0	0	0	1	1	0	0	0	0	0	0	0	0	1	0	0	1	0	0	0	0	0	0	0	0	0	4	dispensable
pan_gene_22228	pan_gene_5058	Height_above_ear	Height_above_ear	0	0	0	1	0	0	0	0	0	0	0	0	0	0	0	0	0	0	0	0	0	0	0	0	0	0	1	private
pan_gene_22228	pan_gene_8995	Height_above_ear	Height_above_ear	0	0	0	1	1	0	0	0	0	1	0	0	0	0	0	0	1	0	0	0	0	1	0	0	0	0	5	dispensable
pan_gene_22232	pan_gene_22807	Height_above_ear	Height_above_ear;Height_per_day_(until_flowering);Plant_height	0	0	0	1	0	0	0	0	0	0	0	0	0	1	0	0	0	0	0	0	0	0	0	0	0	0	2	dispensable
pan_gene_22232	pan_gene_2573	Height_above_ear	Height_above_ear;Height_per_day_(until_flowering);Nodes_per_plant;Northern_Leaf_Blight;Plant_height	0	0	0	1	1	0	0	0	0	0	0	0	0	0	0	0	0	0	0	0	0	0	0	0	0	0	2	dispensable
pan_gene_22232	pan_gene_4157	Height_above_ear	Height_above_ear	0	0	0	1	1	0	0	0	0	0	0	0	0	1	0	0	0	0	0	0	0	0	1	0	0	1	5	dispensable
pan_gene_22232	pan_gene_4349	Height_above_ear	Height_above_ear;Plant_height;Tassel_length	0	0	0	1	1	0	0	0	0	0	0	0	0	0	0	0	0	0	0	0	0	0	0	0	0	0	2	dispensable
pan_gene_22232	pan_gene_7853	Height_above_ear	Height_above_ear	0	0	0	1	0	0	1	0	0	0	0	0	0	0	0	0	0	0	0	0	0	0	0	0	0	0	2	dispensable
pan_gene_22233	pan_gene_23859	Height_above_ear	Average_internode_length_(above_ear);Height_above_ear	0	0	0	0	1	0	0	0	1	0	0	0	0	0	0	0	0	1	0	0	0	0	0	0	0	0	3	dispensable
pan_gene_22233	pan_gene_2575	Height_above_ear	Height_above_ear;Height_per_day_(until_flowering);Nodes_to_ear	0	0	0	1	0	0	0	0	0	0	0	1	0	1	0	0	0	0	0	0	0	0	0	0	0	1	4	dispensable
pan_gene_22233	pan_gene_26602	Height_above_ear	Anthesis-silking_interval;Height_above_ear;Nodes_per_plant;Southern_leaf_blight	0	0	0	1	0	0	0	0	0	0	0	0	0	0	0	0	0	0	0	0	0	0	0	0	0	0	1	private
pan_gene_22233	pan_gene_2690	Height_above_ear	Height_above_ear;Nodes_to_ear;Southern_leaf_blight	0	0	0	1	0	0	0	0	0	0	0	0	0	0	0	0	0	0	0	0	1	0	0	0	0	0	2	dispensable
pan_gene_22233	pan_gene_27514	Height_above_ear	Height_above_ear	0	0	0	1	0	0	0	0	0	0	0	0	0	0	0	0	0	0	0	0	0	0	0	0	0	0	1	private
pan_gene_22233	pan_gene_27525	Height_above_ear	Boxcox-transformed_leaf_angle;Height_above_ear;Leaf_width	0	0	0	1	1	0	0	1	0	0	0	0	0	0	0	0	0	0	0	0	0	0	0	0	0	0	3	dispensable
pan_gene_22233	pan_gene_30350	Height_above_ear	Average_internode_length_(above_ear);Boxcox-transformed_leaf_angle;Height_above_ear	0	0	0	1	0	0	0	0	0	0	0	0	0	0	0	0	0	0	0	0	0	0	0	0	0	0	1	private
pan_gene_22233	pan_gene_30981	Height_above_ear	Height_above_ear	0	0	0	1	1	0	0	0	1	0	1	0	0	0	0	0	0	1	0	0	0	0	0	0	0	0	5	dispensable
pan_gene_22233	pan_gene_31276	Height_above_ear	Height_above_ear;Ratio_of_ear_height_to_total_height	0	0	0	1	0	0	0	0	0	0	0	0	0	0	0	0	0	0	0	0	0	0	0	0	0	0	1	private
pan_gene_22233	pan_gene_8031	Height_above_ear	Days_to_anthesis;Height_above_ear;Ratio_of_ear_height_to_total_height	0	0	0	1	0	0	0	0	0	0	0	0	0	1	0	0	0	0	0	0	0	0	0	0	0	0	2	dispensable
pan_gene_22233	pan_gene_8995	Height_above_ear	Height_above_ear	0	0	0	1	1	0	0	0	0	0	0	0	0	0	0	0	0	0	0	0	1	0	0	0	0	0	3	dispensable
pan_gene_22233	pan_gene_9075	Height_above_ear	Height_above_ear	0	0	0	1	0	0	0	0	1	0	0	0	0	1	0	0	0	0	0	0	0	0	0	0	0	0	3	dispensable
pan_gene_22378	pan_gene_27662	Days_to_anthesis;Ear_row_number;Height_above_ear	Height_above_ear;Stalk_strength	0	0	0	1	0	0	0	0	0	0	0	0	0	0	0	0	0	0	0	0	0	0	0	0	0	0	1	private
pan_gene_22378	pan_gene_5068	Days_to_anthesis;Ear_row_number;Height_above_ear	Chlorophyll_A;Ear_height;Height_above_ear;Nodes_per_plant	0	0	0	1	0	0	0	0	0	0	0	0	0	0	0	0	0	0	0	0	0	0	0	0	0	0	1	private
pan_gene_22378	pan_gene_8829	Days_to_anthesis;Ear_row_number;Height_above_ear	Anthesis-silking_interval;Height_above_ear;Nodes_to_ear;Ratio_of_ear_height_to_total_height;Stalk_strength	0	0	0	1	0	0	0	0	0	1	0	0	0	0	0	0	0	0	0	0	0	0	0	0	0	0	2	dispensable
pan_gene_22614	pan_gene_22869	Height_above_ear	Height_above_ear;Plant_height;Tassel_branch_number	0	0	0	1	0	0	0	0	0	0	0	0	0	0	0	0	0	0	0	0	0	0	0	0	0	0	1	private
pan_gene_22614	pan_gene_2690	Height_above_ear	Height_above_ear;Nodes_to_ear;Southern_leaf_blight	0	0	0	1	0	0	0	1	0	0	1	0	0	0	0	1	0	1	0	0	0	1	1	0	0	0	7	dispensable
pan_gene_22614	pan_gene_27514	Height_above_ear	Height_above_ear	0	0	0	1	0	0	0	0	0	0	0	0	0	0	0	0	0	0	0	0	0	0	0	0	0	0	1	private
pan_gene_22614	pan_gene_30350	Height_above_ear	Average_internode_length_(above_ear);Boxcox-transformed_leaf_angle;Height_above_ear	0	0	0	1	0	0	0	0	0	0	0	0	0	0	0	0	0	0	0	0	0	1	0	0	0	0	2	dispensable
pan_gene_22614	pan_gene_30981	Height_above_ear	Height_above_ear	0	0	0	1	1	1	1	1	1	0	1	0	1	1	0	1	0	0	0	0	0	0	0	0	0	0	10	dispensable
pan_gene_22614	pan_gene_8031	Height_above_ear	Days_to_anthesis;Height_above_ear;Ratio_of_ear_height_to_total_height	0	0	0	1	0	0	0	1	0	0	0	0	0	0	0	0	0	0	0	0	0	0	0	0	0	0	2	dispensable
pan_gene_22807	pan_gene_2575	Height_above_ear;Height_per_day_(until_flowering);Plant_height	Height_above_ear;Height_per_day_(until_flowering);Nodes_to_ear	0	0	0	1	1	0	0	1	1	0	0	0	0	1	0	0	0	0	0	0	0	0	0	0	0	0	5	dispensable
pan_gene_22807	pan_gene_27568	Height_above_ear;Height_per_day_(until_flowering);Plant_height	Fumarate;Height_above_ear	0	0	0	1	1	0	0	1	0	0	0	0	0	0	0	1	0	0	0	0	0	0	0	0	0	0	4	dispensable
pan_gene_22807	pan_gene_4349	Height_above_ear;Height_per_day_(until_flowering);Plant_height	Height_above_ear;Plant_height;Tassel_length	0	0	0	1	1	0	0	1	1	0	1	1	0	1	0	1	0	0	0	0	0	0	1	0	0	0	9	dispensable
pan_gene_22807	pan_gene_7967	Height_above_ear;Height_per_day_(until_flowering);Plant_height	Height_above_ear	0	0	0	1	0	0	0	1	0	0	0	0	0	0	0	0	0	0	0	0	0	0	0	0	0	0	2	dispensable
pan_gene_22807	pan_gene_9156	Height_above_ear;Height_per_day_(until_flowering);Plant_height	Height_above_ear	0	0	0	1	1	0	0	0	1	1	0	0	0	1	0	0	0	0	0	0	0	0	0	0	0	0	5	dispensable
pan_gene_22837	pan_gene_27953	Fructose;Height_above_ear;Starch	Height_above_ear;Nodes_above_ear;Southern_leaf_blight	0	0	0	0	0	0	0	0	0	1	0	0	0	0	0	0	0	0	0	0	0	0	0	0	1	0	2	dispensable
pan_gene_22869	pan_gene_24097	Height_above_ear;Plant_height;Tassel_branch_number	Height_above_ear	0	0	0	1	0	0	0	0	0	0	0	0	0	0	0	0	0	0	0	0	0	0	0	0	0	0	1	private
pan_gene_22869	pan_gene_24747	Height_above_ear;Plant_height;Tassel_branch_number	Average_internode_length_(whole_plant);Height_above_ear;Height_per_day_(until_flowering)	0	0	0	1	0	0	0	0	0	0	0	0	0	0	0	1	0	0	0	0	0	0	0	0	0	0	2	dispensable
pan_gene_22869	pan_gene_26433	Height_above_ear;Plant_height;Tassel_branch_number	Height_above_ear;Plant_height;Tassel_length	0	0	0	1	0	0	0	0	0	0	0	0	0	0	0	0	0	0	0	0	0	0	0	0	0	0	1	private
pan_gene_22869	pan_gene_26602	Height_above_ear;Plant_height;Tassel_branch_number	Anthesis-silking_interval;Height_above_ear;Nodes_per_plant;Southern_leaf_blight	0	0	0	1	0	0	0	0	0	0	0	0	0	0	0	0	0	0	0	0	0	0	0	0	0	0	1	private
pan_gene_22869	pan_gene_2690	Height_above_ear;Plant_height;Tassel_branch_number	Height_above_ear;Nodes_to_ear;Southern_leaf_blight	0	0	0	1	1	0	0	0	0	0	0	0	0	0	0	0	0	0	0	0	0	0	0	0	0	0	2	dispensable
pan_gene_22869	pan_gene_27514	Height_above_ear;Plant_height;Tassel_branch_number	Height_above_ear	0	0	0	1	0	0	0	0	0	0	0	0	0	0	0	1	0	0	0	0	0	0	0	0	0	0	2	dispensable
pan_gene_22869	pan_gene_30300	Height_above_ear;Plant_height;Tassel_branch_number	Average_internode_length_(whole_plant);Height_above_ear	0	0	0	1	0	0	0	0	0	0	0	0	0	0	0	0	0	0	0	0	0	0	0	0	0	0	1	private
pan_gene_22869	pan_gene_30350	Height_above_ear;Plant_height;Tassel_branch_number	Average_internode_length_(above_ear);Boxcox-transformed_leaf_angle;Height_above_ear	0	0	0	1	0	0	0	0	0	0	0	0	0	0	0	0	0	0	0	0	0	0	0	0	0	0	1	private
pan_gene_22869	pan_gene_30981	Height_above_ear;Plant_height;Tassel_branch_number	Height_above_ear	0	0	0	1	0	0	0	0	0	0	0	0	0	0	0	1	0	0	0	0	0	0	0	0	0	0	2	dispensable
pan_gene_22869	pan_gene_32852	Height_above_ear;Plant_height;Tassel_branch_number	Average_internode_length_(above_ear);Height_above_ear	0	0	0	1	0	0	0	0	0	0	0	0	0	0	0	1	0	0	0	0	0	0	0	0	0	0	2	dispensable
pan_gene_22869	pan_gene_3422	Height_above_ear;Plant_height;Tassel_branch_number	Chlorophyll_B;Height_above_ear;Height_per_day_(until_flowering)	0	0	0	1	0	0	0	0	0	0	0	0	0	0	0	0	0	0	0	0	0	0	0	0	0	0	1	private
pan_gene_22869	pan_gene_618	Height_above_ear;Plant_height;Tassel_branch_number	100_Kernel_weight;Height_above_ear;Leaf_length	0	0	0	1	0	0	0	0	0	0	0	0	0	0	0	0	0	0	0	0	0	0	0	0	0	0	1	private
pan_gene_22869	pan_gene_8031	Height_above_ear;Plant_height;Tassel_branch_number	Days_to_anthesis;Height_above_ear;Ratio_of_ear_height_to_total_height	0	0	0	1	1	0	0	0	0	0	0	0	0	0	0	0	0	0	0	0	0	0	0	0	0	0	2	dispensable
pan_gene_22869	pan_gene_8995	Height_above_ear;Plant_height;Tassel_branch_number	Height_above_ear	0	0	0	1	0	0	0	0	0	0	0	0	0	0	0	0	0	0	0	0	0	0	0	0	0	0	1	private
pan_gene_22878	pan_gene_2690	Height_above_ear;Nodes_to_ear	Height_above_ear;Nodes_to_ear;Southern_leaf_blight	0	0	0	1	1	0	0	0	0	0	0	0	0	0	0	0	0	0	0	0	0	0	0	0	0	0	2	dispensable
pan_gene_22878	pan_gene_30944	Height_above_ear;Nodes_to_ear	Height_above_ear	0	0	0	1	0	0	0	0	0	0	0	1	0	1	0	1	1	1	0	0	0	0	0	1	0	0	7	dispensable
pan_gene_22878	pan_gene_3401	Height_above_ear;Nodes_to_ear	Height_above_ear	0	0	0	1	0	0	0	0	1	0	0	0	0	0	0	0	0	1	0	0	0	0	0	0	0	0	3	dispensable
pan_gene_22878	pan_gene_8991	Height_above_ear;Nodes_to_ear	Height_above_ear	0	0	0	1	1	0	0	0	0	0	0	0	0	0	0	0	0	0	0	1	0	0	0	0	0	0	3	dispensable
pan_gene_2347	pan_gene_570	Glutamate;Height_above_ear	Average_internode_length_(above_ear);Days_to_silk;Ear_height;Height_above_ear;Plant_height	0	0	0	0	0	0	0	1	1	0	0	0	0	0	0	0	0	0	0	0	0	0	0	0	0	0	2	dispensable
pan_gene_23619	pan_gene_27953	Height_above_ear;Northern_Leaf_Blight	Height_above_ear;Nodes_above_ear;Southern_leaf_blight	0	0	0	1	0	0	0	0	0	0	0	0	0	0	0	0	0	0	0	0	1	0	0	0	0	0	2	dispensable
pan_gene_23619	pan_gene_30376	Height_above_ear;Northern_Leaf_Blight	100_Kernel_weight;Height_above_ear	0	0	0	0	0	0	0	0	0	0	0	0	0	0	0	0	0	0	0	0	1	0	0	0	0	0	1	private
pan_gene_23619	pan_gene_583	Height_above_ear;Northern_Leaf_Blight	Height_above_ear	0	0	0	1	0	0	0	0	0	0	0	0	0	0	0	0	0	0	0	0	0	0	0	0	0	0	1	private
pan_gene_23619	pan_gene_7441	Height_above_ear;Northern_Leaf_Blight	Height_above_ear	0	0	0	1	0	0	0	0	0	0	0	0	0	0	0	0	0	0	0	0	0	0	0	0	0	0	1	private
pan_gene_2382	pan_gene_24759	Height_above_ear;Height_per_day_(until_flowering)	Average_internode_length_(below_ear);Height_above_ear	0	0	0	1	0	0	0	0	0	0	0	0	0	0	0	0	0	0	0	0	0	0	0	0	0	0	1	private
pan_gene_2382	pan_gene_30300	Height_above_ear;Height_per_day_(until_flowering)	Average_internode_length_(whole_plant);Height_above_ear	0	0	0	1	0	0	0	0	0	0	0	0	0	0	0	0	0	0	0	0	0	0	0	0	0	0	1	private
pan_gene_2382	pan_gene_30303	Height_above_ear;Height_per_day_(until_flowering)	Glutamate;Height_above_ear;Northern_Leaf_Blight	0	0	0	1	0	0	0	1	0	0	0	0	0	0	0	0	0	0	0	0	0	0	0	0	0	0	2	dispensable
pan_gene_2382	pan_gene_30873	Height_above_ear;Height_per_day_(until_flowering)	Days_to_silk;Height_above_ear	0	0	0	1	0	0	0	0	0	0	0	0	0	0	0	0	0	0	0	0	0	0	0	0	0	0	1	private
pan_gene_2382	pan_gene_30950	Height_above_ear;Height_per_day_(until_flowering)	Height_above_ear;PCA_of_metabolites:_PC2	0	0	0	1	0	0	0	0	0	0	0	0	0	0	0	0	0	0	0	0	0	0	0	0	0	0	1	private
pan_gene_2382	pan_gene_66772	Height_above_ear;Height_per_day_(until_flowering)	Glucose;Height_above_ear;Height_per_day_(until_flowering)	0	0	0	1	0	0	0	0	0	0	0	0	0	0	0	0	0	0	0	0	0	0	0	0	0	0	1	private
pan_gene_2382	pan_gene_7481	Height_above_ear;Height_per_day_(until_flowering)	Height_above_ear;Ratio_of_ear_height_to_total_height;Stalk_strength	0	0	0	1	0	0	0	0	0	0	0	0	0	0	0	0	0	1	0	0	0	0	0	0	0	0	2	dispensable
pan_gene_23828	pan_gene_46501	Height_above_ear	Height_above_ear	0	0	0	1	0	0	0	0	0	0	0	0	1	0	0	0	0	0	0	0	1	0	0	0	0	0	3	dispensable
pan_gene_23859	pan_gene_26433	Average_internode_length_(above_ear);Height_above_ear	Height_above_ear;Plant_height;Tassel_length	0	0	0	0	1	1	0	0	0	0	0	0	0	1	0	0	0	0	0	0	0	0	0	0	0	0	3	dispensable
pan_gene_23859	pan_gene_26602	Average_internode_length_(above_ear);Height_above_ear	Anthesis-silking_interval;Height_above_ear;Nodes_per_plant;Southern_leaf_blight	0	0	0	0	0	0	0	0	0	0	0	0	0	1	0	0	0	1	0	0	0	1	0	0	0	0	3	dispensable
pan_gene_23859	pan_gene_2690	Average_internode_length_(above_ear);Height_above_ear	Height_above_ear;Nodes_to_ear;Southern_leaf_blight	0	0	0	0	0	0	0	0	0	0	0	0	0	0	0	0	0	1	0	0	1	0	0	0	0	0	2	dispensable
pan_gene_23859	pan_gene_3422	Average_internode_length_(above_ear);Height_above_ear	Chlorophyll_B;Height_above_ear;Height_per_day_(until_flowering)	0	0	0	0	1	0	0	0	0	0	0	0	0	1	0	0	0	1	0	0	0	1	0	0	0	0	4	dispensable
pan_gene_23859	pan_gene_8995	Average_internode_length_(above_ear);Height_above_ear	Height_above_ear	0	0	0	0	1	0	0	0	0	0	0	0	0	0	0	0	0	0	0	0	0	1	0	0	0	0	2	dispensable
pan_gene_24060	pan_gene_5047	Height_above_ear	Average_internode_length_(above_ear);Height_above_ear;Height_per_day_(until_flowering);Plant_height	0	0	0	1	1	0	0	0	0	0	0	1	1	1	0	0	0	0	0	0	0	0	0	0	0	0	5	dispensable
pan_gene_24097	pan_gene_26602	Height_above_ear	Anthesis-silking_interval;Height_above_ear;Nodes_per_plant;Southern_leaf_blight	0	0	0	1	1	1	0	0	1	0	1	0	1	0	0	0	0	1	0	0	0	0	0	0	0	0	7	dispensable
pan_gene_24097	pan_gene_27514	Height_above_ear	Height_above_ear	0	0	0	1	0	0	0	0	0	0	0	0	0	0	0	0	0	0	0	0	0	0	0	0	0	0	1	private
pan_gene_24097	pan_gene_27525	Height_above_ear	Boxcox-transformed_leaf_angle;Height_above_ear;Leaf_width	0	0	0	1	0	0	0	0	1	0	0	0	0	0	0	0	0	0	0	0	0	0	0	0	0	0	2	dispensable
pan_gene_24097	pan_gene_28047	Height_above_ear	Height_above_ear;Tassel_branch_number	0	0	0	1	0	0	0	0	1	0	0	0	0	0	0	0	0	0	0	0	0	0	0	0	0	0	2	dispensable
pan_gene_24097	pan_gene_30350	Height_above_ear	Average_internode_length_(above_ear);Boxcox-transformed_leaf_angle;Height_above_ear	0	0	0	1	0	0	0	0	0	0	0	0	0	0	0	0	0	0	0	0	0	0	0	0	0	0	1	private
pan_gene_24097	pan_gene_3487	Height_above_ear	Average_internode_length_(whole_plant);Height_above_ear;Height_per_day_(until_flowering);Plant_height	0	0	0	0	0	0	0	0	0	0	0	0	0	0	0	0	0	0	0	0	0	0	1	0	0	0	1	private
pan_gene_24528	pan_gene_27953	100_Kernel_weight;Height_above_ear;Leaf_length	Height_above_ear;Nodes_above_ear;Southern_leaf_blight	0	0	0	1	0	0	0	0	1	0	0	0	0	0	0	0	0	0	0	0	0	0	0	0	0	0	2	dispensable
pan_gene_24528	pan_gene_5061	100_Kernel_weight;Height_above_ear;Leaf_length	Average_internode_length_(above_ear);Ear_height;Height_above_ear;Northern_Leaf_Blight;Plant_height;Tassel_branch_number	0	0	0	1	0	0	0	0	0	0	0	0	0	0	0	0	0	0	0	0	0	0	0	0	0	0	1	private
pan_gene_2462	pan_gene_27735	Height_above_ear	Height_above_ear	0	0	0	0	0	0	0	1	0	0	0	1	0	0	0	0	0	0	0	0	0	0	0	0	0	0	2	dispensable
pan_gene_2465	pan_gene_27952	Height_above_ear	Height_above_ear;Leaf_length;Nodes_above_ear	0	0	0	1	0	0	0	0	0	0	0	0	0	0	0	0	0	0	0	0	0	0	0	0	0	0	1	private
pan_gene_24747	pan_gene_26602	Average_internode_length_(whole_plant);Height_above_ear;Height_per_day_(until_flowering)	Anthesis-silking_interval;Height_above_ear;Nodes_per_plant;Southern_leaf_blight	0	0	0	1	1	1	0	1	1	0	0	1	1	1	0	1	0	0	0	0	0	1	1	0	0	0	11	near-core
pan_gene_24747	pan_gene_27514	Average_internode_length_(whole_plant);Height_above_ear;Height_per_day_(until_flowering)	Height_above_ear	0	0	0	1	1	0	0	0	0	0	0	0	0	0	0	0	0	0	0	0	0	0	1	0	0	0	3	dispensable
pan_gene_24747	pan_gene_27677	Average_internode_length_(whole_plant);Height_above_ear;Height_per_day_(until_flowering)	Height_above_ear;Total_amino_acids	0	0	0	1	1	1	0	1	0	0	0	0	0	0	0	0	0	0	0	0	0	0	0	0	0	0	4	dispensable
pan_gene_24747	pan_gene_3422	Average_internode_length_(whole_plant);Height_above_ear;Height_per_day_(until_flowering)	Chlorophyll_B;Height_above_ear;Height_per_day_(until_flowering)	0	0	0	1	1	0	0	0	0	0	1	0	0	1	0	0	0	0	0	0	0	0	0	0	0	0	4	dispensable
pan_gene_24747	pan_gene_8995	Average_internode_length_(whole_plant);Height_above_ear;Height_per_day_(until_flowering)	Height_above_ear	0	0	0	1	1	1	0	0	1	1	1	0	0	0	1	1	0	0	1	0	1	0	0	0	1	0	11	near-core
pan_gene_24759	pan_gene_2511	Average_internode_length_(below_ear);Height_above_ear	Average_internode_length_(whole_plant);Height_above_ear	0	0	0	0	0	0	0	0	0	0	0	0	0	0	0	0	0	1	0	0	0	0	0	0	0	0	1	private
pan_gene_24759	pan_gene_28047	Average_internode_length_(below_ear);Height_above_ear	Height_above_ear;Tassel_branch_number	0	0	0	1	0	0	0	0	0	0	0	0	0	0	0	0	0	0	0	1	0	0	0	0	0	0	2	dispensable
pan_gene_24759	pan_gene_28356	Average_internode_length_(below_ear);Height_above_ear	Height_above_ear;Ratio_of_ear_height_to_total_height	0	0	0	0	0	0	0	0	0	0	0	0	1	0	0	0	0	1	0	0	0	0	0	0	0	0	2	dispensable
pan_gene_24759	pan_gene_29885	Average_internode_length_(below_ear);Height_above_ear	Days_to_silk;Height_above_ear;Southern_leaf_blight	0	0	0	0	0	0	0	0	0	0	0	0	1	0	0	0	0	0	0	0	0	0	0	0	0	0	1	private
pan_gene_24759	pan_gene_30873	Average_internode_length_(below_ear);Height_above_ear	Days_to_silk;Height_above_ear	0	0	0	1	0	0	0	0	0	0	0	0	1	0	0	0	0	1	0	0	0	1	0	0	0	0	4	dispensable
pan_gene_24759	pan_gene_7992	Average_internode_length_(below_ear);Height_above_ear	Height_above_ear;Ratio_of_ear_height_to_total_height	0	0	0	1	0	0	0	0	0	0	0	0	0	0	0	0	0	0	0	0	0	1	0	0	0	0	2	dispensable
pan_gene_2511	pan_gene_26433	Average_internode_length_(whole_plant);Height_above_ear	Height_above_ear;Plant_height;Tassel_length	0	0	0	0	0	0	0	0	0	0	0	1	0	0	1	0	0	1	0	0	0	0	0	0	0	0	3	dispensable
pan_gene_2542	pan_gene_26433	Height_above_ear	Height_above_ear;Plant_height;Tassel_length	0	0	0	1	0	0	0	0	0	0	0	0	0	0	0	0	0	0	0	0	0	0	0	0	0	0	1	private
pan_gene_25440	pan_gene_46501	Average_internode_length_(whole_plant);Ear_row_number;Height_above_ear;Leaf_width;Nodes_above_ear;Photoperiod_Growing-degree_days_to_silk	Height_above_ear	0	0	0	0	0	0	0	0	0	0	0	0	1	0	0	0	0	0	0	0	0	0	0	0	0	0	1	private
pan_gene_25440	pan_gene_9563	Average_internode_length_(whole_plant);Ear_row_number;Height_above_ear;Leaf_width;Nodes_above_ear;Photoperiod_Growing-degree_days_to_silk	Ear_height;Height_above_ear;Plant_height;Southern_leaf_blight	0	0	0	0	0	0	0	0	0	0	0	0	0	0	0	1	0	0	0	0	0	0	0	0	0	0	1	private
pan_gene_25464	pan_gene_46501	Cob_diameter;Height_above_ear;Height_per_day_(until_flowering);Plant_height	Height_above_ear	0	0	0	1	0	0	0	0	0	0	0	0	0	0	0	0	0	0	0	0	1	0	1	0	0	0	3	dispensable
pan_gene_25464	pan_gene_9563	Cob_diameter;Height_above_ear;Height_per_day_(until_flowering);Plant_height	Ear_height;Height_above_ear;Plant_height;Southern_leaf_blight	0	0	0	1	0	0	0	0	0	0	1	0	0	0	0	0	0	0	0	0	0	0	0	0	0	0	2	dispensable
pan_gene_25465	pan_gene_32584	Height_above_ear;Height_per_day_(until_flowering);Plant_height	Average_internode_length_(below_ear);Days_to_silk;Height_above_ear;Plant_height;Stalk_strength	0	0	0	1	0	0	0	0	0	0	0	0	0	0	0	0	0	0	0	0	0	0	0	0	0	0	1	private
pan_gene_2557	pan_gene_27514	Height_above_ear;Nodes_per_plant;Tassel_branch_number	Height_above_ear	0	0	0	1	1	0	0	0	1	0	0	0	0	0	0	0	0	0	0	0	0	0	0	0	0	0	3	dispensable
pan_gene_2557	pan_gene_8031	Height_above_ear;Nodes_per_plant;Tassel_branch_number	Days_to_anthesis;Height_above_ear;Ratio_of_ear_height_to_total_height	0	0	0	1	1	0	0	0	0	0	0	0	0	0	0	1	0	0	0	0	0	0	0	0	0	0	3	dispensable
pan_gene_2575	pan_gene_26602	Height_above_ear;Height_per_day_(until_flowering);Nodes_to_ear	Anthesis-silking_interval;Height_above_ear;Nodes_per_plant;Southern_leaf_blight	0	0	0	1	0	0	0	1	0	0	0	0	1	0	0	0	0	0	0	0	0	0	0	0	0	0	3	dispensable
pan_gene_2575	pan_gene_28353	Height_above_ear;Height_per_day_(until_flowering);Nodes_to_ear	Height_above_ear;Tassel_length	0	0	0	1	0	0	0	0	0	0	0	0	0	1	0	0	1	0	0	0	0	0	0	0	0	0	3	dispensable
pan_gene_2575	pan_gene_30981	Height_above_ear;Height_per_day_(until_flowering);Nodes_to_ear	Height_above_ear	0	0	0	1	1	0	0	1	1	0	0	0	0	1	0	0	0	0	0	0	0	0	0	0	0	0	5	dispensable
pan_gene_2575	pan_gene_4157	Height_above_ear;Height_per_day_(until_flowering);Nodes_to_ear	Height_above_ear	0	0	0	1	1	0	1	1	1	0	0	0	0	1	1	0	0	1	0	1	1	0	1	0	1	1	13	near-core
pan_gene_2575	pan_gene_4349	Height_above_ear;Height_per_day_(until_flowering);Nodes_to_ear	Height_above_ear;Plant_height;Tassel_length	0	0	0	1	1	0	0	1	0	0	0	0	0	1	0	0	0	0	0	0	0	0	1	0	1	0	6	dispensable
pan_gene_2575	pan_gene_5047	Height_above_ear;Height_per_day_(until_flowering);Nodes_to_ear	Average_internode_length_(above_ear);Height_above_ear;Height_per_day_(until_flowering);Plant_height	0	0	0	1	0	0	0	0	0	0	0	0	0	0	0	0	0	0	0	0	0	0	0	0	0	0	1	private
pan_gene_2575	pan_gene_7853	Height_above_ear;Height_per_day_(until_flowering);Nodes_to_ear	Height_above_ear	0	0	0	1	1	0	0	1	0	0	0	0	0	0	0	0	0	1	0	0	0	0	0	0	0	0	4	dispensable
pan_gene_2575	pan_gene_9156	Height_above_ear;Height_per_day_(until_flowering);Nodes_to_ear	Height_above_ear	0	0	0	1	1	0	1	0	1	0	0	0	1	1	0	1	1	0	0	0	1	1	0	0	0	0	10	dispensable
pan_gene_26176	pan_gene_46501	Anthesis-silking_interval;Height_above_ear;Total_amino_acids	Height_above_ear	0	0	0	1	0	1	0	0	0	0	0	0	0	0	0	0	0	1	0	0	1	0	0	0	1	0	5	dispensable
pan_gene_26283	pan_gene_30873	Height_above_ear	Days_to_silk;Height_above_ear	0	0	0	1	1	0	0	0	0	0	0	0	0	0	0	0	0	0	0	0	0	0	0	0	0	0	2	dispensable
pan_gene_26283	pan_gene_66772	Height_above_ear	Glucose;Height_above_ear;Height_per_day_(until_flowering)	0	0	0	1	0	0	0	0	0	0	0	0	0	0	0	0	0	0	0	0	0	0	0	0	0	0	1	private
pan_gene_26391	pan_gene_26433	Height_above_ear	Height_above_ear;Plant_height;Tassel_length	0	0	0	0	0	0	0	0	0	0	0	0	0	0	0	0	0	0	0	1	0	0	0	0	0	0	1	private
pan_gene_26391	pan_gene_27514	Height_above_ear	Height_above_ear	0	0	0	0	0	0	0	0	0	0	0	0	0	0	0	0	1	0	0	0	0	0	0	0	0	0	1	private
pan_gene_26391	pan_gene_27677	Height_above_ear	Height_above_ear;Total_amino_acids	0	0	0	0	0	0	0	0	0	0	0	0	0	0	0	0	0	0	0	1	0	0	0	0	0	0	1	private
pan_gene_26391	pan_gene_30058	Height_above_ear	Cob_diameter;Height_above_ear	0	0	0	0	1	0	0	0	0	0	0	0	1	0	0	0	0	0	0	0	0	0	0	0	0	0	2	dispensable
pan_gene_26391	pan_gene_30873	Height_above_ear	Days_to_silk;Height_above_ear	0	0	0	0	1	0	0	0	1	1	0	0	0	0	0	0	0	0	0	1	1	0	0	0	0	1	6	dispensable
pan_gene_26391	pan_gene_30950	Height_above_ear	Height_above_ear;PCA_of_metabolites:_PC2	0	0	0	0	1	0	0	0	1	0	0	1	1	0	0	0	0	0	0	0	1	0	0	0	0	0	5	dispensable
pan_gene_26391	pan_gene_30981	Height_above_ear	Height_above_ear	0	0	0	0	0	0	0	0	1	0	0	1	1	0	1	0	0	0	0	0	0	0	0	0	0	0	4	dispensable
pan_gene_26391	pan_gene_32852	Height_above_ear	Average_internode_length_(above_ear);Height_above_ear	0	0	0	0	0	0	0	0	1	1	0	1	0	0	0	0	0	0	0	0	0	0	0	0	0	1	4	dispensable
pan_gene_26391	pan_gene_3422	Height_above_ear	Chlorophyll_B;Height_above_ear;Height_per_day_(until_flowering)	0	0	0	0	1	0	0	0	0	1	0	0	1	1	0	0	0	0	0	1	0	0	0	0	1	1	7	dispensable
pan_gene_26391	pan_gene_7481	Height_above_ear	Height_above_ear;Ratio_of_ear_height_to_total_height;Stalk_strength	0	0	0	0	1	0	0	0	0	0	0	0	0	0	0	0	0	0	0	0	0	0	0	0	0	0	1	private
pan_gene_26391	pan_gene_8995	Height_above_ear	Height_above_ear	0	0	0	0	0	0	0	0	0	1	0	0	1	0	1	0	0	0	0	1	1	0	0	0	0	0	5	dispensable
pan_gene_26433	pan_gene_26602	Height_above_ear;Plant_height;Tassel_length	Anthesis-silking_interval;Height_above_ear;Nodes_per_plant;Southern_leaf_blight	0	0	0	1	1	0	0	0	0	0	0	0	0	1	0	0	0	0	0	0	0	0	0	0	0	1	4	dispensable
pan_gene_26433	pan_gene_27514	Height_above_ear;Plant_height;Tassel_length	Height_above_ear	0	0	0	1	0	0	0	0	0	0	0	0	0	0	0	0	0	0	0	0	0	0	0	0	0	0	1	private
pan_gene_26433	pan_gene_30059	Height_above_ear;Plant_height;Tassel_length	Boxcox-transformed_leaf_angle;Cob_diameter;Height_above_ear	0	0	0	1	0	0	1	0	0	0	1	1	0	1	0	0	1	1	0	0	1	1	0	0	0	1	10	dispensable
pan_gene_26433	pan_gene_30873	Height_above_ear;Plant_height;Tassel_length	Days_to_silk;Height_above_ear	0	0	0	1	0	0	0	0	0	0	0	1	0	0	0	0	0	1	0	1	1	0	0	0	0	0	5	dispensable
pan_gene_26433	pan_gene_30981	Height_above_ear;Plant_height;Tassel_length	Height_above_ear	0	0	0	1	0	1	1	0	0	0	1	0	0	0	0	0	0	0	0	0	0	0	0	0	0	0	4	dispensable
pan_gene_26433	pan_gene_31276	Height_above_ear;Plant_height;Tassel_length	Height_above_ear;Ratio_of_ear_height_to_total_height	0	0	0	1	0	0	0	0	0	0	0	0	0	0	0	0	0	0	0	0	0	0	0	0	0	0	1	private
pan_gene_26433	pan_gene_618	Height_above_ear;Plant_height;Tassel_length	100_Kernel_weight;Height_above_ear;Leaf_length	0	0	0	1	0	0	1	0	0	0	0	0	0	1	0	1	1	1	0	1	0	0	1	0	0	1	9	dispensable
pan_gene_26433	pan_gene_7992	Height_above_ear;Plant_height;Tassel_length	Height_above_ear;Ratio_of_ear_height_to_total_height	0	0	0	1	0	0	0	0	0	0	0	0	0	0	1	0	0	1	0	0	1	1	0	0	0	0	5	dispensable
pan_gene_26602	pan_gene_2690	Anthesis-silking_interval;Height_above_ear;Nodes_per_plant;Southern_leaf_blight	Height_above_ear;Nodes_to_ear;Southern_leaf_blight	0	0	0	1	0	0	0	1	0	0	0	1	1	0	0	0	0	0	1	0	0	0	0	0	0	0	5	dispensable
pan_gene_26602	pan_gene_27514	Anthesis-silking_interval;Height_above_ear;Nodes_per_plant;Southern_leaf_blight	Height_above_ear	0	0	0	1	0	0	0	0	0	0	0	0	0	0	0	0	0	0	0	0	0	0	0	0	0	0	1	private
pan_gene_26602	pan_gene_27525	Anthesis-silking_interval;Height_above_ear;Nodes_per_plant;Southern_leaf_blight	Boxcox-transformed_leaf_angle;Height_above_ear;Leaf_width	0	0	0	1	0	0	0	0	1	0	0	0	0	0	0	1	0	0	0	0	0	0	0	0	0	0	3	dispensable
pan_gene_26602	pan_gene_27677	Anthesis-silking_interval;Height_above_ear;Nodes_per_plant;Southern_leaf_blight	Height_above_ear;Total_amino_acids	0	0	0	1	1	0	0	1	0	0	0	0	1	1	1	1	0	1	0	0	0	1	1	0	0	0	10	dispensable
pan_gene_26602	pan_gene_30350	Anthesis-silking_interval;Height_above_ear;Nodes_per_plant;Southern_leaf_blight	Average_internode_length_(above_ear);Boxcox-transformed_leaf_angle;Height_above_ear	0	0	0	1	0	0	0	0	0	0	0	0	0	0	0	0	0	0	0	0	0	0	0	1	0	0	2	dispensable
pan_gene_26602	pan_gene_3422	Anthesis-silking_interval;Height_above_ear;Nodes_per_plant;Southern_leaf_blight	Chlorophyll_B;Height_above_ear;Height_per_day_(until_flowering)	0	0	0	1	1	0	0	0	0	0	0	0	1	0	0	0	0	0	1	0	0	1	0	0	0	0	5	dispensable
pan_gene_26602	pan_gene_618	Anthesis-silking_interval;Height_above_ear;Nodes_per_plant;Southern_leaf_blight	100_Kernel_weight;Height_above_ear;Leaf_length	0	0	0	1	1	0	0	0	1	0	1	1	1	1	0	0	0	1	0	0	0	0	1	0	0	1	10	dispensable
pan_gene_26602	pan_gene_9075	Anthesis-silking_interval;Height_above_ear;Nodes_per_plant;Southern_leaf_blight	Height_above_ear	0	0	0	1	0	0	0	0	0	0	0	0	0	0	0	0	0	0	0	0	0	0	0	0	0	0	1	private
pan_gene_26812	pan_gene_27708	100_Kernel_weight;Height_above_ear;Photoperiod_Growing-degree_days_to_silk;Photoperiod_growing-degree_days_to_anthesis	Chlorophyll_A;Height_above_ear;Leaf_width;Photoperiod_Growing-degree_days_to_silk;Photoperiod_growing-degree_days_to_anthesis	0	0	0	0	0	1	0	0	0	0	1	0	0	0	0	0	0	0	0	0	0	1	0	0	0	0	3	dispensable
pan_gene_26812	pan_gene_30058	100_Kernel_weight;Height_above_ear;Photoperiod_Growing-degree_days_to_silk;Photoperiod_growing-degree_days_to_anthesis	Cob_diameter;Height_above_ear	0	0	0	1	1	0	0	0	0	0	1	0	0	0	1	0	0	0	0	0	1	1	1	0	0	0	7	dispensable
pan_gene_26812	pan_gene_30059	100_Kernel_weight;Height_above_ear;Photoperiod_Growing-degree_days_to_silk;Photoperiod_growing-degree_days_to_anthesis	Boxcox-transformed_leaf_angle;Cob_diameter;Height_above_ear	0	0	0	1	1	1	0	0	0	0	0	0	1	0	0	0	1	0	0	0	1	1	0	0	0	0	7	dispensable
pan_gene_26812	pan_gene_31276	100_Kernel_weight;Height_above_ear;Photoperiod_Growing-degree_days_to_silk;Photoperiod_growing-degree_days_to_anthesis	Height_above_ear;Ratio_of_ear_height_to_total_height	0	0	0	1	0	0	0	0	0	0	0	0	0	0	0	0	0	0	0	0	0	1	0	0	0	1	3	dispensable
pan_gene_26812	pan_gene_3487	100_Kernel_weight;Height_above_ear;Photoperiod_Growing-degree_days_to_silk;Photoperiod_growing-degree_days_to_anthesis	Average_internode_length_(whole_plant);Height_above_ear;Height_per_day_(until_flowering);Plant_height	0	0	0	0	0	0	0	0	0	0	0	0	0	0	0	0	1	0	0	0	0	0	1	0	0	0	2	dispensable
pan_gene_26812	pan_gene_42377	100_Kernel_weight;Height_above_ear;Photoperiod_Growing-degree_days_to_silk;Photoperiod_growing-degree_days_to_anthesis	Height_above_ear;Ratio_of_ear_height_to_total_height	0	0	0	1	0	0	0	0	0	0	0	0	0	0	0	0	0	0	0	0	0	0	0	0	0	0	1	private
pan_gene_26812	pan_gene_5058	100_Kernel_weight;Height_above_ear;Photoperiod_Growing-degree_days_to_silk;Photoperiod_growing-degree_days_to_anthesis	Height_above_ear	0	0	0	1	0	0	1	0	0	0	0	0	0	1	0	0	0	0	0	0	0	0	0	0	0	0	3	dispensable
pan_gene_26812	pan_gene_640	100_Kernel_weight;Height_above_ear;Photoperiod_Growing-degree_days_to_silk;Photoperiod_growing-degree_days_to_anthesis	Ear_height;Height_above_ear	0	0	0	1	0	0	0	0	0	0	0	0	0	0	0	0	0	1	0	0	0	0	0	0	0	0	2	dispensable
pan_gene_26812	pan_gene_88725	100_Kernel_weight;Height_above_ear;Photoperiod_Growing-degree_days_to_silk;Photoperiod_growing-degree_days_to_anthesis	Average_internode_length_(above_ear);Height_above_ear	0	0	0	1	0	0	0	0	1	1	0	0	0	0	0	0	0	0	0	0	0	0	0	0	0	0	3	dispensable
pan_gene_26812	pan_gene_92871	100_Kernel_weight;Height_above_ear;Photoperiod_Growing-degree_days_to_silk;Photoperiod_growing-degree_days_to_anthesis	Glucose;Height_above_ear;Height_per_day_(until_flowering);Photoperiod_Growing-degree_days_to_silk;Plant_height	0	0	0	0	0	0	0	0	0	0	0	0	0	0	0	0	0	0	0	0	0	0	0	1	0	0	1	private
pan_gene_2690	pan_gene_27525	Height_above_ear;Nodes_to_ear;Southern_leaf_blight	Boxcox-transformed_leaf_angle;Height_above_ear;Leaf_width	0	0	0	1	1	0	0	0	0	0	0	1	0	0	0	0	0	0	0	0	0	0	0	0	0	0	3	dispensable
pan_gene_2690	pan_gene_27677	Height_above_ear;Nodes_to_ear;Southern_leaf_blight	Height_above_ear;Total_amino_acids	0	0	0	1	1	0	0	1	0	0	0	0	0	0	0	0	0	0	0	0	1	0	0	0	0	0	4	dispensable
pan_gene_2690	pan_gene_28353	Height_above_ear;Nodes_to_ear;Southern_leaf_blight	Height_above_ear;Tassel_length	0	0	0	1	0	0	0	1	0	0	0	1	0	0	0	1	0	0	0	0	0	0	0	0	0	0	4	dispensable
pan_gene_2690	pan_gene_30350	Height_above_ear;Nodes_to_ear;Southern_leaf_blight	Average_internode_length_(above_ear);Boxcox-transformed_leaf_angle;Height_above_ear	0	0	0	1	1	0	0	0	0	0	0	0	0	0	0	1	1	0	0	0	0	0	0	0	0	0	4	dispensable
pan_gene_2690	pan_gene_30981	Height_above_ear;Nodes_to_ear;Southern_leaf_blight	Height_above_ear	0	0	0	1	1	0	1	1	0	0	0	1	0	1	0	1	0	0	1	0	0	0	0	0	0	0	8	dispensable
pan_gene_2690	pan_gene_32844	Height_above_ear;Nodes_to_ear;Southern_leaf_blight	Average_internode_length_(whole_plant);Height_above_ear;Height_per_day_(until_flowering);Total_amino_acids	0	0	0	1	0	0	0	0	0	0	0	0	0	0	0	0	0	0	0	0	0	0	0	0	0	0	1	private
pan_gene_2690	pan_gene_32852	Height_above_ear;Nodes_to_ear;Southern_leaf_blight	Average_internode_length_(above_ear);Height_above_ear	0	0	0	1	0	0	1	1	0	0	0	0	0	1	0	0	0	0	0	0	1	0	0	0	0	0	5	dispensable
pan_gene_2690	pan_gene_5105	Height_above_ear;Nodes_to_ear;Southern_leaf_blight	Height_above_ear;Height_per_day_(until_flowering);Plant_height	0	0	0	1	1	0	0	0	0	0	0	0	0	0	0	0	0	0	0	0	0	0	0	0	0	0	2	dispensable
pan_gene_2690	pan_gene_618	Height_above_ear;Nodes_to_ear;Southern_leaf_blight	100_Kernel_weight;Height_above_ear;Leaf_length	0	0	0	1	0	0	1	1	0	0	0	0	0	0	0	0	0	1	0	0	0	0	1	0	0	0	5	dispensable
pan_gene_2690	pan_gene_8995	Height_above_ear;Nodes_to_ear;Southern_leaf_blight	Height_above_ear	0	0	0	1	1	0	0	0	0	0	0	0	0	0	0	0	0	0	0	0	1	0	0	0	0	0	3	dispensable
pan_gene_2690	pan_gene_9075	Height_above_ear;Nodes_to_ear;Southern_leaf_blight	Height_above_ear	0	0	0	1	0	0	0	0	0	0	0	0	0	0	0	1	0	0	0	0	0	0	0	0	0	0	2	dispensable
pan_gene_26964	pan_gene_27662	Height_above_ear;Leaf_length	Height_above_ear;Stalk_strength	0	0	0	1	1	0	1	1	0	1	1	1	0	1	1	1	1	1	0	0	0	0	0	0	0	1	13	near-core
pan_gene_26964	pan_gene_8829	Height_above_ear;Leaf_length	Anthesis-silking_interval;Height_above_ear;Nodes_to_ear;Ratio_of_ear_height_to_total_height;Stalk_strength	0	0	0	1	1	0	1	0	1	0	1	1	0	0	1	1	1	1	0	0	0	0	1	0	0	0	11	near-core
pan_gene_27514	pan_gene_27525	Height_above_ear	Boxcox-transformed_leaf_angle;Height_above_ear;Leaf_width	0	0	0	1	0	0	0	0	1	0	0	0	0	1	0	0	0	0	0	0	0	0	0	0	0	0	3	dispensable
pan_gene_27514	pan_gene_27677	Height_above_ear	Height_above_ear;Total_amino_acids	0	0	0	1	0	0	0	0	0	0	0	0	0	0	0	0	0	0	0	0	0	0	0	0	0	0	1	private
pan_gene_27514	pan_gene_28353	Height_above_ear	Height_above_ear;Tassel_length	0	0	0	1	0	0	0	0	0	0	0	0	0	0	0	0	0	0	0	0	0	0	0	0	0	0	1	private
pan_gene_27514	pan_gene_30058	Height_above_ear	Cob_diameter;Height_above_ear	0	0	0	1	0	0	0	0	0	0	0	0	0	0	0	0	0	0	0	0	0	1	0	0	0	0	2	dispensable
pan_gene_27514	pan_gene_30300	Height_above_ear	Average_internode_length_(whole_plant);Height_above_ear	0	0	0	1	0	0	0	0	0	1	0	0	0	0	0	0	0	0	0	0	0	0	1	1	0	0	4	dispensable
pan_gene_27514	pan_gene_30981	Height_above_ear	Height_above_ear	0	0	0	1	0	0	0	0	0	0	0	0	0	0	0	0	0	0	0	0	0	0	0	0	0	0	1	private
pan_gene_27514	pan_gene_31276	Height_above_ear	Height_above_ear;Ratio_of_ear_height_to_total_height	0	0	0	1	0	0	0	0	0	0	0	0	0	0	0	0	0	0	0	0	0	1	0	0	0	0	2	dispensable
pan_gene_27514	pan_gene_32852	Height_above_ear	Average_internode_length_(above_ear);Height_above_ear	0	0	0	1	0	0	0	0	0	0	0	0	0	1	0	0	0	0	0	0	0	0	0	0	0	0	2	dispensable
pan_gene_27514	pan_gene_3422	Height_above_ear	Chlorophyll_B;Height_above_ear;Height_per_day_(until_flowering)	0	0	0	1	0	0	0	0	0	0	0	0	0	0	0	0	0	0	0	0	0	0	0	0	0	0	1	private
pan_gene_27514	pan_gene_618	Height_above_ear	100_Kernel_weight;Height_above_ear;Leaf_length	0	0	0	1	0	0	0	0	0	0	0	0	0	0	0	0	0	0	0	0	0	0	1	1	0	0	3	dispensable
pan_gene_27514	pan_gene_7481	Height_above_ear	Height_above_ear;Ratio_of_ear_height_to_total_height;Stalk_strength	0	0	0	1	0	0	0	0	0	0	0	0	0	0	0	0	0	0	0	0	0	0	0	0	0	0	1	private
pan_gene_27514	pan_gene_8031	Height_above_ear	Days_to_anthesis;Height_above_ear;Ratio_of_ear_height_to_total_height	0	0	0	1	0	0	0	0	0	0	0	0	0	0	0	0	0	0	0	0	0	0	0	0	0	0	1	private
pan_gene_27514	pan_gene_8995	Height_above_ear	Height_above_ear	0	0	0	1	0	0	0	0	0	0	0	0	0	0	0	0	0	0	0	0	0	0	0	0	0	0	1	private
pan_gene_27525	pan_gene_27677	Boxcox-transformed_leaf_angle;Height_above_ear;Leaf_width	Height_above_ear;Total_amino_acids	0	0	0	1	1	0	0	0	0	0	0	0	0	0	0	0	0	0	0	0	0	0	0	0	0	0	2	dispensable
pan_gene_27525	pan_gene_30350	Boxcox-transformed_leaf_angle;Height_above_ear;Leaf_width	Average_internode_length_(above_ear);Boxcox-transformed_leaf_angle;Height_above_ear	0	0	0	1	1	0	0	0	0	0	0	0	0	0	0	0	0	0	0	0	0	0	0	0	0	0	2	dispensable
pan_gene_27525	pan_gene_30981	Boxcox-transformed_leaf_angle;Height_above_ear;Leaf_width	Height_above_ear	0	0	0	1	1	0	0	0	1	0	0	0	0	0	0	1	0	0	0	0	0	0	0	0	0	0	4	dispensable
pan_gene_27525	pan_gene_618	Boxcox-transformed_leaf_angle;Height_above_ear;Leaf_width	100_Kernel_weight;Height_above_ear;Leaf_length	0	0	0	1	0	0	0	0	1	0	0	0	0	0	0	0	0	0	0	0	0	0	0	0	0	0	2	dispensable
pan_gene_27568	pan_gene_3014	Fumarate;Height_above_ear	Height_above_ear	0	0	0	1	0	0	0	0	0	0	0	1	0	0	0	0	0	0	0	0	0	0	0	0	0	0	2	dispensable
pan_gene_27568	pan_gene_4157	Fumarate;Height_above_ear	Height_above_ear	0	0	0	1	1	0	0	1	0	1	0	0	0	1	0	1	0	0	0	0	0	0	0	0	0	0	6	dispensable
pan_gene_27568	pan_gene_4349	Fumarate;Height_above_ear	Height_above_ear;Plant_height;Tassel_length	0	0	0	1	0	0	0	1	0	0	0	0	0	0	0	1	0	0	0	0	0	0	0	1	0	0	4	dispensable
pan_gene_27568	pan_gene_5105	Fumarate;Height_above_ear	Height_above_ear;Height_per_day_(until_flowering);Plant_height	0	0	0	1	1	0	0	1	0	0	0	0	0	0	0	1	0	0	0	0	0	0	0	0	0	0	4	dispensable
pan_gene_27568	pan_gene_7853	Fumarate;Height_above_ear	Height_above_ear	0	0	0	1	0	0	0	0	0	0	0	0	0	1	0	0	0	0	0	0	0	0	0	0	0	0	2	dispensable
pan_gene_27568	pan_gene_7967	Fumarate;Height_above_ear	Height_above_ear	0	0	0	1	1	0	0	0	0	0	0	1	0	1	0	1	0	0	0	0	0	0	0	0	0	0	5	dispensable
pan_gene_27662	pan_gene_8829	Height_above_ear;Stalk_strength	Anthesis-silking_interval;Height_above_ear;Nodes_to_ear;Ratio_of_ear_height_to_total_height;Stalk_strength	0	0	0	1	0	1	1	1	0	0	1	1	0	1	0	1	1	1	0	0	0	0	0	0	0	0	10	dispensable
pan_gene_27663	pan_gene_5030	Height_above_ear	Average_internode_length_(whole_plant);Chlorophyll_A;Ear_height;Height_above_ear;Plant_height	0	0	0	1	0	0	0	0	0	0	0	0	0	0	0	0	0	0	0	0	0	0	0	0	0	0	1	private
pan_gene_27677	pan_gene_30350	Height_above_ear;Total_amino_acids	Average_internode_length_(above_ear);Boxcox-transformed_leaf_angle;Height_above_ear	0	0	0	1	0	0	0	0	0	0	0	0	0	0	0	0	0	0	0	0	0	1	0	0	0	0	2	dispensable
pan_gene_27677	pan_gene_30981	Height_above_ear;Total_amino_acids	Height_above_ear	0	0	0	1	1	1	1	1	1	0	0	0	0	1	0	1	0	0	0	0	0	0	0	0	0	0	8	dispensable
pan_gene_27677	pan_gene_31276	Height_above_ear;Total_amino_acids	Height_above_ear;Ratio_of_ear_height_to_total_height	0	0	0	1	0	0	0	0	0	0	0	0	0	0	0	0	0	0	0	0	0	0	0	0	0	0	1	private
pan_gene_27677	pan_gene_32852	Height_above_ear;Total_amino_acids	Average_internode_length_(above_ear);Height_above_ear	0	0	0	1	0	0	0	0	0	0	0	0	0	1	0	0	0	0	0	0	0	0	0	0	0	0	2	dispensable
pan_gene_27677	pan_gene_618	Height_above_ear;Total_amino_acids	100_Kernel_weight;Height_above_ear;Leaf_length	0	0	0	1	0	1	1	0	0	0	1	0	0	0	0	0	0	0	0	1	0	1	1	0	0	0	7	dispensable
pan_gene_27677	pan_gene_8995	Height_above_ear;Total_amino_acids	Height_above_ear	0	0	0	1	0	0	1	0	0	0	0	0	1	0	0	0	0	0	0	1	1	1	1	0	1	0	8	dispensable
pan_gene_27708	pan_gene_30059	Chlorophyll_A;Height_above_ear;Leaf_width;Photoperiod_Growing-degree_days_to_silk;Photoperiod_growing-degree_days_to_anthesis	Boxcox-transformed_leaf_angle;Cob_diameter;Height_above_ear	0	0	0	0	0	1	0	0	0	0	0	0	0	0	0	0	0	0	0	0	0	0	0	0	0	0	1	private
pan_gene_27708	pan_gene_30873	Chlorophyll_A;Height_above_ear;Leaf_width;Photoperiod_Growing-degree_days_to_silk;Photoperiod_growing-degree_days_to_anthesis	Days_to_silk;Height_above_ear	0	0	0	0	0	1	0	0	0	0	1	0	0	0	0	0	0	0	0	0	0	1	0	0	0	0	3	dispensable
pan_gene_27708	pan_gene_8995	Chlorophyll_A;Height_above_ear;Leaf_width;Photoperiod_Growing-degree_days_to_silk;Photoperiod_growing-degree_days_to_anthesis	Height_above_ear	0	0	0	0	0	1	0	0	0	1	0	0	0	0	0	0	0	0	0	0	0	0	0	0	0	0	2	dispensable
pan_gene_27735	pan_gene_631	Height_above_ear	Height_above_ear	0	0	0	0	0	0	0	1	0	0	0	0	0	0	0	0	0	0	0	0	0	0	0	0	0	0	1	private
pan_gene_27834	pan_gene_46501	Height_above_ear;Nodes_to_ear	Height_above_ear	0	0	0	1	0	0	0	0	0	0	0	0	0	0	0	0	0	0	0	0	0	0	0	0	0	0	1	private
pan_gene_27834	pan_gene_8141	Height_above_ear;Nodes_to_ear	Height_above_ear	0	0	0	1	0	0	0	0	0	0	1	1	0	0	0	0	0	0	0	0	0	0	0	0	0	0	3	dispensable
pan_gene_27834	pan_gene_9563	Height_above_ear;Nodes_to_ear	Ear_height;Height_above_ear;Plant_height;Southern_leaf_blight	0	0	0	1	0	0	0	0	0	0	0	0	0	0	0	0	0	0	0	0	0	0	0	0	0	0	1	private
pan_gene_27953	pan_gene_9035	Height_above_ear;Nodes_above_ear;Southern_leaf_blight	Height_above_ear;Photoperiod_growing-degree_days_to_anthesis	0	0	0	0	0	0	0	1	0	1	1	0	0	0	1	0	1	0	0	0	0	0	0	0	0	0	5	dispensable
pan_gene_28047	pan_gene_30058	Height_above_ear;Tassel_branch_number	Cob_diameter;Height_above_ear	0	0	0	1	0	0	0	0	0	0	0	0	0	1	0	0	0	0	0	0	0	0	1	0	0	0	3	dispensable
pan_gene_28047	pan_gene_30059	Height_above_ear;Tassel_branch_number	Boxcox-transformed_leaf_angle;Cob_diameter;Height_above_ear	0	0	0	1	0	0	0	0	0	0	0	0	0	1	0	0	0	0	0	0	0	0	0	0	0	0	2	dispensable
pan_gene_28047	pan_gene_30873	Height_above_ear;Tassel_branch_number	Days_to_silk;Height_above_ear	0	0	0	1	0	0	0	0	0	0	0	0	0	0	0	0	0	0	0	0	0	0	0	0	0	0	1	private
pan_gene_28047	pan_gene_30950	Height_above_ear;Tassel_branch_number	Height_above_ear;PCA_of_metabolites:_PC2	0	0	0	1	0	0	0	0	1	0	0	0	0	0	0	0	0	0	0	0	0	0	0	0	0	0	2	dispensable
pan_gene_28047	pan_gene_31276	Height_above_ear;Tassel_branch_number	Height_above_ear;Ratio_of_ear_height_to_total_height	0	0	0	1	0	0	0	0	0	0	0	0	0	0	0	0	0	0	0	0	0	0	0	0	0	0	1	private
pan_gene_28047	pan_gene_5058	Height_above_ear;Tassel_branch_number	Height_above_ear	0	0	0	1	0	0	0	0	0	0	0	0	0	0	0	0	0	0	0	0	0	0	0	0	0	0	1	private
pan_gene_28353	pan_gene_30981	Height_above_ear;Tassel_length	Height_above_ear	0	0	0	1	0	0	0	0	0	0	0	0	0	1	0	1	0	0	0	0	0	0	0	0	0	0	3	dispensable
pan_gene_28353	pan_gene_8031	Height_above_ear;Tassel_length	Days_to_anthesis;Height_above_ear;Ratio_of_ear_height_to_total_height	0	0	0	1	0	0	0	0	0	0	0	0	0	0	0	0	0	0	0	0	0	0	0	0	0	0	1	private
pan_gene_29885	pan_gene_30300	Days_to_silk;Height_above_ear;Southern_leaf_blight	Average_internode_length_(whole_plant);Height_above_ear	0	0	0	0	0	0	0	0	0	0	0	0	1	0	0	0	0	1	0	0	1	0	0	0	0	1	4	dispensable
pan_gene_29885	pan_gene_30873	Days_to_silk;Height_above_ear;Southern_leaf_blight	Days_to_silk;Height_above_ear	0	0	0	0	0	0	0	0	0	0	0	0	0	0	0	0	0	0	0	0	1	0	0	0	0	0	1	private
pan_gene_30058	pan_gene_30873	Cob_diameter;Height_above_ear	Days_to_silk;Height_above_ear	0	0	0	1	1	0	0	0	0	0	0	0	0	0	0	0	0	1	0	0	1	0	0	1	0	0	5	dispensable
pan_gene_30058	pan_gene_31276	Cob_diameter;Height_above_ear	Height_above_ear;Ratio_of_ear_height_to_total_height	0	0	0	1	0	0	0	0	0	0	0	0	0	0	0	0	0	0	0	0	0	0	0	0	0	0	1	private
pan_gene_30059	pan_gene_30873	Boxcox-transformed_leaf_angle;Cob_diameter;Height_above_ear	Days_to_silk;Height_above_ear	0	0	0	1	0	1	0	0	0	0	0	1	1	1	1	0	1	1	0	0	1	1	0	1	0	0	11	near-core
pan_gene_30059	pan_gene_31276	Boxcox-transformed_leaf_angle;Cob_diameter;Height_above_ear	Height_above_ear;Ratio_of_ear_height_to_total_height	0	0	0	1	0	0	0	0	0	0	0	0	0	0	0	0	0	0	0	0	0	0	0	0	0	0	1	private
pan_gene_30059	pan_gene_3487	Boxcox-transformed_leaf_angle;Cob_diameter;Height_above_ear	Average_internode_length_(whole_plant);Height_above_ear;Height_per_day_(until_flowering);Plant_height	0	0	0	0	0	0	1	0	0	0	0	0	0	0	0	0	1	0	0	0	0	0	0	0	1	0	3	dispensable
pan_gene_30059	pan_gene_618	Boxcox-transformed_leaf_angle;Cob_diameter;Height_above_ear	100_Kernel_weight;Height_above_ear;Leaf_length	0	0	0	1	0	1	0	0	1	0	0	0	1	0	0	0	1	1	0	0	0	0	0	0	0	0	6	dispensable
pan_gene_30059	pan_gene_8995	Boxcox-transformed_leaf_angle;Cob_diameter;Height_above_ear	Height_above_ear	0	0	0	1	0	1	0	0	0	0	0	0	1	0	0	0	1	0	0	0	0	0	0	0	0	0	4	dispensable
pan_gene_30060	pan_gene_30945	Boxcox-transformed_leaf_angle;Cob_diameter;Height_above_ear	Height_above_ear	0	0	0	1	1	1	1	0	0	1	1	1	1	1	1	1	0	1	1	1	1	0	0	0	1	1	17	near-core
pan_gene_30065	pan_gene_601	Average_internode_length_(below_ear);Cob_diameter;Height_above_ear	100_Kernel_weight;Height_above_ear;Height_per_day_(until_flowering)	0	0	0	0	0	0	0	0	0	0	0	0	0	0	0	0	0	0	0	0	0	0	1	0	0	1	2	dispensable
pan_gene_30065	pan_gene_8025	Average_internode_length_(below_ear);Cob_diameter;Height_above_ear	Height_above_ear;Stalk_strength	0	0	0	0	1	0	0	0	0	0	0	0	0	0	0	0	0	0	0	0	0	0	0	0	0	0	1	private
pan_gene_30300	pan_gene_3487	Average_internode_length_(whole_plant);Height_above_ear	Average_internode_length_(whole_plant);Height_above_ear;Height_per_day_(until_flowering);Plant_height	0	0	0	0	0	0	1	0	0	0	0	0	0	0	0	0	1	0	0	0	0	0	1	0	0	0	3	dispensable
pan_gene_30300	pan_gene_42377	Average_internode_length_(whole_plant);Height_above_ear	Height_above_ear;Ratio_of_ear_height_to_total_height	0	0	0	1	0	0	0	0	0	0	0	0	0	0	0	0	0	0	0	0	0	0	0	0	0	0	1	private
pan_gene_30303	pan_gene_42377	Glutamate;Height_above_ear;Northern_Leaf_Blight	Height_above_ear;Ratio_of_ear_height_to_total_height	0	0	0	1	0	0	0	0	0	0	0	0	0	0	0	0	0	0	0	0	0	0	0	0	0	0	1	private
pan_gene_30303	pan_gene_640	Glutamate;Height_above_ear;Northern_Leaf_Blight	Ear_height;Height_above_ear	0	0	0	1	0	0	0	0	0	0	0	0	0	0	0	0	0	0	0	0	0	0	0	0	0	0	1	private
pan_gene_30303	pan_gene_88725	Glutamate;Height_above_ear;Northern_Leaf_Blight	Average_internode_length_(above_ear);Height_above_ear	0	0	0	1	0	0	0	0	0	0	0	0	0	0	0	0	0	0	0	0	0	0	0	0	0	0	1	private
pan_gene_30311	pan_gene_5006	Average_internode_length_(above_ear);Height_above_ear	Average_internode_length_(above_ear);Height_above_ear;Northern_Leaf_Blight	0	0	0	1	0	1	1	1	0	0	0	0	0	0	0	1	0	1	0	1	0	0	0	1	1	1	10	dispensable
pan_gene_30350	pan_gene_30950	Average_internode_length_(above_ear);Boxcox-transformed_leaf_angle;Height_above_ear	Height_above_ear;PCA_of_metabolites:_PC2	0	0	0	1	0	0	0	1	0	0	0	0	0	0	0	0	0	0	0	0	0	0	0	0	0	0	2	dispensable
pan_gene_30350	pan_gene_30981	Average_internode_length_(above_ear);Boxcox-transformed_leaf_angle;Height_above_ear	Height_above_ear	0	0	0	1	0	0	0	0	0	1	0	1	0	0	0	1	0	0	0	0	0	0	0	0	1	0	5	dispensable
pan_gene_30350	pan_gene_32852	Average_internode_length_(above_ear);Boxcox-transformed_leaf_angle;Height_above_ear	Average_internode_length_(above_ear);Height_above_ear	0	0	0	1	0	0	0	0	0	0	0	1	0	0	0	0	0	0	0	0	0	0	1	0	0	0	3	dispensable
pan_gene_30350	pan_gene_3422	Average_internode_length_(above_ear);Boxcox-transformed_leaf_angle;Height_above_ear	Chlorophyll_B;Height_above_ear;Height_per_day_(until_flowering)	0	0	0	1	0	0	0	0	0	0	0	0	0	0	0	0	0	0	0	0	0	0	0	0	0	0	1	private
pan_gene_30350	pan_gene_618	Average_internode_length_(above_ear);Boxcox-transformed_leaf_angle;Height_above_ear	100_Kernel_weight;Height_above_ear;Leaf_length	0	0	0	1	0	0	0	0	0	0	0	0	0	0	0	0	0	0	0	0	0	1	0	0	0	0	2	dispensable
pan_gene_30350	pan_gene_8995	Average_internode_length_(above_ear);Boxcox-transformed_leaf_angle;Height_above_ear	Height_above_ear	0	0	0	1	0	0	0	0	0	0	0	0	0	0	0	0	0	0	0	0	0	1	0	0	0	0	2	dispensable
pan_gene_30351	pan_gene_9074	Height_above_ear	Average_internode_length_(whole_plant);Height_above_ear;Leaf_width;Plant_height;Southern_leaf_blight	0	0	0	1	0	0	0	0	0	0	0	0	0	0	0	0	0	0	0	0	0	0	0	0	0	0	1	private
pan_gene_305	pan_gene_528	Ear_height;Height_above_ear;Height_per_day_(until_flowering);Plant_height	Average_internode_length_(above_ear);Days_to_silk;Height_above_ear	0	0	0	1	0	0	0	0	0	0	0	0	0	0	0	0	0	0	0	0	0	0	0	0	0	0	1	private
pan_gene_30873	pan_gene_30950	Days_to_silk;Height_above_ear	Height_above_ear;PCA_of_metabolites:_PC2	0	0	0	1	0	0	0	0	1	0	0	0	0	0	0	0	0	0	1	0	0	0	0	0	0	0	3	dispensable
pan_gene_30873	pan_gene_31461	Days_to_silk;Height_above_ear	Ear_row_number;Height_above_ear	0	0	0	0	0	0	0	0	0	0	0	0	0	0	0	0	0	0	0	0	1	0	0	0	0	0	1	private
pan_gene_30873	pan_gene_42377	Days_to_silk;Height_above_ear	Height_above_ear;Ratio_of_ear_height_to_total_height	0	0	0	1	0	0	0	0	0	0	0	0	0	0	0	0	0	0	0	0	0	0	0	0	0	0	1	private
pan_gene_30873	pan_gene_5058	Days_to_silk;Height_above_ear	Height_above_ear	0	0	0	1	0	0	0	1	0	0	0	0	0	0	0	0	0	0	0	0	0	0	0	0	0	0	2	dispensable
pan_gene_30873	pan_gene_640	Days_to_silk;Height_above_ear	Ear_height;Height_above_ear	0	0	0	1	0	0	0	0	1	0	0	0	0	0	0	0	0	0	0	0	0	0	0	0	0	0	2	dispensable
pan_gene_30873	pan_gene_7992	Days_to_silk;Height_above_ear	Height_above_ear;Ratio_of_ear_height_to_total_height	0	0	0	1	0	0	0	1	1	0	0	0	0	0	0	0	0	0	0	0	0	0	0	0	0	0	3	dispensable
pan_gene_30873	pan_gene_8995	Days_to_silk;Height_above_ear	Height_above_ear	0	0	0	1	0	1	1	0	1	0	0	0	0	0	0	0	0	0	1	0	1	0	0	0	0	0	6	dispensable
pan_gene_30944	pan_gene_8991	Height_above_ear	Height_above_ear	0	0	0	1	0	0	0	0	0	0	0	0	0	0	0	0	0	0	0	0	0	0	0	0	0	0	1	private
pan_gene_30950	pan_gene_3422	Height_above_ear;PCA_of_metabolites:_PC2	Chlorophyll_B;Height_above_ear;Height_per_day_(until_flowering)	0	0	0	1	0	0	0	0	0	0	0	0	0	1	0	0	0	0	1	0	1	0	0	0	0	0	4	dispensable
pan_gene_30950	pan_gene_5058	Height_above_ear;PCA_of_metabolites:_PC2	Height_above_ear	0	0	0	1	0	0	0	0	0	0	0	0	0	0	0	0	0	0	0	0	0	0	0	0	0	0	1	private
pan_gene_30950	pan_gene_618	Height_above_ear;PCA_of_metabolites:_PC2	100_Kernel_weight;Height_above_ear;Leaf_length	0	0	0	1	0	0	1	0	1	1	1	1	1	1	0	0	0	1	1	0	1	0	0	1	0	1	13	near-core
pan_gene_30950	pan_gene_66772	Height_above_ear;PCA_of_metabolites:_PC2	Glucose;Height_above_ear;Height_per_day_(until_flowering)	0	0	0	1	0	0	0	0	0	0	0	0	0	0	0	0	0	0	0	0	0	0	0	0	0	0	1	private
pan_gene_30950	pan_gene_8995	Height_above_ear;PCA_of_metabolites:_PC2	Height_above_ear	0	0	0	1	0	0	1	0	0	0	1	0	0	0	0	0	0	0	1	0	1	0	0	0	0	0	5	dispensable
pan_gene_30981	pan_gene_32852	Height_above_ear	Average_internode_length_(above_ear);Height_above_ear	0	0	0	1	0	1	1	0	1	0	0	1	0	1	0	1	0	1	1	0	0	0	0	1	1	1	12	near-core
pan_gene_30981	pan_gene_8031	Height_above_ear	Days_to_anthesis;Height_above_ear;Ratio_of_ear_height_to_total_height	0	0	0	1	1	1	0	0	0	0	0	0	0	0	0	0	0	0	0	0	0	0	0	0	0	0	3	dispensable
pan_gene_30981	pan_gene_9075	Height_above_ear	Height_above_ear	0	0	0	1	1	0	0	0	0	0	0	0	0	0	0	0	0	0	0	0	0	0	0	0	0	0	2	dispensable
pan_gene_31276	pan_gene_3422	Height_above_ear;Ratio_of_ear_height_to_total_height	Chlorophyll_B;Height_above_ear;Height_per_day_(until_flowering)	0	0	0	1	0	0	0	1	0	0	0	0	0	0	0	0	0	0	0	0	0	0	0	0	0	0	2	dispensable
pan_gene_31276	pan_gene_618	Height_above_ear;Ratio_of_ear_height_to_total_height	100_Kernel_weight;Height_above_ear;Leaf_length	0	0	0	1	0	0	0	1	0	0	0	0	0	0	0	0	0	0	0	0	0	1	0	0	0	0	3	dispensable
pan_gene_31276	pan_gene_7481	Height_above_ear;Ratio_of_ear_height_to_total_height	Height_above_ear;Ratio_of_ear_height_to_total_height;Stalk_strength	0	0	0	1	0	0	0	0	0	0	0	0	0	0	0	0	0	0	0	0	0	0	0	0	0	0	1	private
pan_gene_31276	pan_gene_8995	Height_above_ear;Ratio_of_ear_height_to_total_height	Height_above_ear	0	0	0	1	0	0	0	0	0	0	0	0	0	0	0	0	0	0	0	0	0	0	0	0	0	0	1	private
pan_gene_32852	pan_gene_618	Average_internode_length_(above_ear);Height_above_ear	100_Kernel_weight;Height_above_ear;Leaf_length	0	0	0	1	0	0	1	0	1	0	1	0	0	1	0	0	0	1	0	0	0	0	1	0	0	1	8	dispensable
pan_gene_32852	pan_gene_8031	Average_internode_length_(above_ear);Height_above_ear	Days_to_anthesis;Height_above_ear;Ratio_of_ear_height_to_total_height	0	0	0	1	0	0	0	0	0	0	0	0	0	0	0	0	0	0	0	0	1	0	0	0	0	0	2	dispensable
pan_gene_3334	pan_gene_7828	Height_above_ear;Northern_Leaf_Blight	Height_above_ear;Nodes_above_ear	0	0	0	0	0	0	1	1	0	0	0	0	0	0	0	0	0	0	0	0	0	1	0	0	0	0	3	dispensable
pan_gene_3401	pan_gene_458	Height_above_ear	Average_internode_length_(above_ear);Height_above_ear;Tassel_length	0	0	0	1	1	0	0	0	1	0	0	0	0	0	0	1	0	0	0	0	0	0	0	0	0	0	4	dispensable
pan_gene_3401	pan_gene_5059	Height_above_ear	Average_internode_length_(above_ear);Ear_height;Height_above_ear;Northern_Leaf_Blight;Plant_height;Tassel_branch_number	0	0	0	1	1	1	0	0	0	1	0	0	1	0	0	0	0	0	0	0	0	0	0	0	0	0	5	dispensable
pan_gene_3401	pan_gene_8991	Height_above_ear	Height_above_ear	0	0	0	1	0	0	0	0	0	0	0	0	0	0	0	0	0	0	0	0	0	0	0	0	0	0	1	private
pan_gene_3422	pan_gene_5058	Chlorophyll_B;Height_above_ear;Height_per_day_(until_flowering)	Height_above_ear	0	0	0	1	0	0	0	1	0	0	0	0	0	0	0	0	0	0	0	0	0	0	0	0	0	0	2	dispensable
pan_gene_3487	pan_gene_8995	Average_internode_length_(whole_plant);Height_above_ear;Height_per_day_(until_flowering);Plant_height	Height_above_ear	0	0	0	0	0	0	0	0	0	0	0	0	0	0	0	0	0	0	0	0	0	0	1	0	1	0	2	dispensable
pan_gene_4157	pan_gene_7967	Height_above_ear	Height_above_ear	0	0	0	1	0	0	0	1	0	0	0	0	0	0	0	0	0	0	0	0	0	0	0	0	0	0	2	dispensable
pan_gene_4157	pan_gene_9156	Height_above_ear	Height_above_ear	0	0	0	1	1	0	0	0	1	0	0	0	1	1	0	0	0	0	0	0	0	0	0	0	0	0	5	dispensable
pan_gene_42377	pan_gene_5058	Height_above_ear;Ratio_of_ear_height_to_total_height	Height_above_ear	0	0	0	1	0	0	0	0	0	0	0	0	0	0	0	0	0	0	0	0	0	0	0	0	0	0	1	private
pan_gene_42377	pan_gene_640	Height_above_ear;Ratio_of_ear_height_to_total_height	Ear_height;Height_above_ear	0	0	0	1	0	0	0	0	0	0	0	0	0	0	0	0	0	0	0	0	0	0	0	0	0	0	1	private
pan_gene_42377	pan_gene_7481	Height_above_ear;Ratio_of_ear_height_to_total_height	Height_above_ear;Ratio_of_ear_height_to_total_height;Stalk_strength	0	0	0	1	0	0	0	0	0	0	0	0	0	0	0	0	0	0	0	0	0	0	0	0	0	0	1	private
pan_gene_42377	pan_gene_88725	Height_above_ear;Ratio_of_ear_height_to_total_height	Average_internode_length_(above_ear);Height_above_ear	0	0	0	1	0	0	0	0	0	0	0	0	0	0	0	0	0	0	0	0	0	0	0	0	0	0	1	private
pan_gene_42377	pan_gene_9036	Height_above_ear;Ratio_of_ear_height_to_total_height	100_Kernel_weight;Average_internode_length_(whole_plant);Height_above_ear;Height_per_day_(until_flowering);Plant_height	0	0	0	1	0	0	0	0	0	0	0	0	0	0	0	0	0	0	0	0	0	0	0	0	0	0	1	private
pan_gene_42377	pan_gene_9196	Height_above_ear;Ratio_of_ear_height_to_total_height	Average_internode_length_(whole_plant);Ear_height;Height_above_ear;Nodes_to_ear;PCA_of_metabolites:_PC1;Ratio_of_ear_height_to_total_height;Southern_leaf_blight	0	0	0	1	0	0	0	0	0	0	0	0	0	0	0	0	0	0	0	0	0	0	0	0	0	0	1	private
pan_gene_4349	pan_gene_5047	Height_above_ear;Plant_height;Tassel_length	Average_internode_length_(above_ear);Height_above_ear;Height_per_day_(until_flowering);Plant_height	0	0	0	1	1	0	0	0	0	0	0	0	0	0	0	1	0	0	0	0	0	0	0	0	0	0	3	dispensable
pan_gene_46501	pan_gene_9563	Height_above_ear	Ear_height;Height_above_ear;Plant_height;Southern_leaf_blight	0	0	0	1	0	0	0	0	0	0	0	0	1	0	0	0	0	0	0	0	0	0	0	0	0	0	2	dispensable
pan_gene_5047	pan_gene_7853	Average_internode_length_(above_ear);Height_above_ear;Height_per_day_(until_flowering);Plant_height	Height_above_ear	0	0	0	1	0	0	0	0	1	0	0	0	0	0	0	1	0	0	0	0	0	0	0	0	0	1	4	dispensable
pan_gene_5047	pan_gene_9156	Average_internode_length_(above_ear);Height_above_ear;Height_per_day_(until_flowering);Plant_height	Height_above_ear	0	0	0	1	0	0	0	0	0	0	0	0	0	0	0	0	0	0	0	0	0	0	0	0	0	0	1	private
pan_gene_5056	pan_gene_82353	Average_internode_length_(above_ear);Ear_row_number;Height_above_ear;Height_per_day_(until_flowering)	Height_above_ear;Leaf_width;Plant_height	0	0	0	1	0	0	0	0	0	0	0	1	0	0	0	0	0	0	0	0	0	0	0	0	0	0	2	dispensable
pan_gene_5058	pan_gene_7481	Height_above_ear	Height_above_ear;Ratio_of_ear_height_to_total_height;Stalk_strength	0	0	0	1	0	0	0	0	0	0	0	0	0	0	0	0	0	0	0	0	0	0	0	0	0	0	1	private
pan_gene_5058	pan_gene_8995	Height_above_ear	Height_above_ear	0	0	0	1	0	0	0	0	0	0	0	0	0	0	0	0	0	0	0	0	0	0	0	0	0	0	1	private
pan_gene_601	pan_gene_8024	100_Kernel_weight;Height_above_ear;Height_per_day_(until_flowering)	Height_above_ear;Stalk_strength	0	0	0	0	0	0	0	0	0	0	0	0	0	1	0	0	0	0	0	0	0	0	0	0	0	0	1	private
pan_gene_601	pan_gene_8025	100_Kernel_weight;Height_above_ear;Height_per_day_(until_flowering)	Height_above_ear;Stalk_strength	0	0	0	0	0	0	0	0	0	0	0	0	0	1	0	0	0	0	0	0	0	0	0	1	0	0	2	dispensable
pan_gene_618	pan_gene_8031	100_Kernel_weight;Height_above_ear;Leaf_length	Days_to_anthesis;Height_above_ear;Ratio_of_ear_height_to_total_height	0	0	0	1	0	0	0	0	0	0	0	0	0	0	0	0	0	0	0	0	0	0	0	0	0	0	1	private
pan_gene_640	pan_gene_66772	Ear_height;Height_above_ear	Glucose;Height_above_ear;Height_per_day_(until_flowering)	0	0	0	1	0	0	0	0	0	0	0	0	0	0	0	0	0	0	0	0	0	0	0	0	0	0	1	private
pan_gene_640	pan_gene_88725	Ear_height;Height_above_ear	Average_internode_length_(above_ear);Height_above_ear	0	0	0	1	0	0	0	0	0	0	0	0	0	0	0	0	0	0	0	0	0	0	0	0	0	0	1	private
pan_gene_66772	pan_gene_68012	Glucose;Height_above_ear;Height_per_day_(until_flowering)	Boxcox-transformed_leaf_angle;Height_above_ear;Leaf_length;Leaf_width;Photoperiod_Growing-degree_days_to_silk	0	0	0	1	0	0	0	0	0	0	0	0	0	0	0	0	0	0	0	0	0	0	0	0	0	0	1	private
pan_gene_7853	pan_gene_7967	Height_above_ear	Height_above_ear	0	0	0	1	1	0	0	1	0	0	0	0	0	1	0	0	0	0	0	0	0	0	0	0	0	0	4	dispensable
pan_gene_7853	pan_gene_9156	Height_above_ear	Height_above_ear	0	0	0	1	0	0	0	0	0	0	0	0	0	0	0	0	0	0	0	0	0	0	0	0	0	0	1	private
pan_gene_8024	pan_gene_8025	Height_above_ear;Stalk_strength	Height_above_ear;Stalk_strength	0	0	0	0	1	0	0	0	0	0	0	0	0	1	0	0	0	0	0	0	0	0	0	0	0	0	2	dispensable
pan_gene_8141	pan_gene_9563	Height_above_ear	Ear_height;Height_above_ear;Plant_height;Southern_leaf_blight	0	0	0	1	0	0	0	0	0	0	0	0	0	0	0	0	0	0	0	0	0	0	0	0	0	0	1	private
pan_gene_9036	pan_gene_9196	100_Kernel_weight;Average_internode_length_(whole_plant);Height_above_ear;Height_per_day_(until_flowering);Plant_height	Average_internode_length_(whole_plant);Ear_height;Height_above_ear;Nodes_to_ear;PCA_of_metabolites:_PC1;Ratio_of_ear_height_to_total_height;Southern_leaf_blight	0	0	0	1	0	0	0	1	0	0	0	0	0	0	0	0	0	0	0	0	0	0	0	0	0	0	2	dispensable
pan_gene_10880	pan_gene_18219	Average_internode_length_(below_ear);Height_above_ear	Height_above_ear	0	0	0	0	1	0	0	0	0	0	0	0	0	0	0	0	0	0	0	0	0	0	0	0	0	0	1	private
pan_gene_10880	pan_gene_19355	Average_internode_length_(below_ear);Height_above_ear	Height_above_ear	0	0	0	0	1	0	0	0	0	0	0	0	0	0	0	0	0	0	0	0	0	0	0	0	0	0	1	private
pan_gene_10880	pan_gene_3014	Average_internode_length_(below_ear);Height_above_ear	Height_above_ear	0	0	0	0	1	0	0	0	0	0	0	0	0	0	0	0	0	0	0	0	0	0	0	0	0	0	1	private
pan_gene_10880	pan_gene_8031	Average_internode_length_(below_ear);Height_above_ear	Days_to_anthesis;Height_above_ear;Ratio_of_ear_height_to_total_height	0	0	0	0	1	0	0	0	0	0	0	0	0	0	0	0	0	0	0	0	0	0	0	0	0	0	1	private
pan_gene_11013	pan_gene_23827	Height_above_ear;Nodes_above_ear;Total_amino_acids	Height_above_ear	0	0	0	0	0	0	0	0	0	0	0	0	0	0	0	0	1	0	0	0	0	0	0	0	0	0	1	private
pan_gene_11179	pan_gene_16256	Height_above_ear;Leaf_width	Height_above_ear	0	0	0	0	1	0	0	0	0	0	0	0	0	0	0	0	0	0	0	0	0	1	0	0	1	0	3	dispensable
pan_gene_11179	pan_gene_2708	Height_above_ear;Leaf_width	Height_above_ear	0	0	0	0	1	0	0	1	1	0	0	0	0	0	0	0	0	0	0	0	0	0	0	0	0	0	3	dispensable
pan_gene_11179	pan_gene_305	Height_above_ear;Leaf_width	Ear_height;Height_above_ear;Height_per_day_(until_flowering);Plant_height	0	0	0	0	1	0	1	1	1	0	0	0	1	0	0	0	0	0	0	0	0	0	0	0	0	0	5	dispensable
pan_gene_11179	pan_gene_523	Height_above_ear;Leaf_width	Height_above_ear	0	0	0	0	1	0	0	0	0	1	0	0	0	0	0	0	0	0	0	0	0	0	0	0	1	0	3	dispensable
pan_gene_11200	pan_gene_21787	Height_above_ear	Height_above_ear	0	0	0	0	1	0	0	0	0	0	0	0	0	0	0	0	0	0	0	1	0	0	0	0	0	0	2	dispensable
pan_gene_11219	pan_gene_19359	Fructose;Height_above_ear;Nodes_above_ear	Fructose;Height_above_ear;Nitrate	0	0	0	0	1	0	0	0	0	0	0	0	0	0	0	0	0	0	0	0	0	0	0	0	0	0	1	private
pan_gene_11219	pan_gene_21560	Fructose;Height_above_ear;Nodes_above_ear	Height_above_ear;Height_per_day_(until_flowering);Plant_height	0	0	0	0	1	1	0	0	0	0	0	0	0	1	0	0	0	0	0	0	0	0	0	0	0	0	3	dispensable
pan_gene_11219	pan_gene_26964	Fructose;Height_above_ear;Nodes_above_ear	Height_above_ear;Leaf_length	0	0	0	0	1	0	0	0	0	0	0	0	0	0	0	0	0	0	0	0	0	0	0	0	0	0	1	private
pan_gene_11219	pan_gene_27662	Fructose;Height_above_ear;Nodes_above_ear	Height_above_ear;Stalk_strength	0	0	0	0	1	0	0	0	0	0	0	0	0	0	0	1	0	0	0	0	0	0	0	0	0	0	2	dispensable
pan_gene_11219	pan_gene_30883	Fructose;Height_above_ear;Nodes_above_ear	Height_above_ear	0	0	0	0	1	0	0	0	0	0	0	0	0	0	0	0	0	0	0	0	0	0	0	0	0	0	1	private
pan_gene_11219	pan_gene_9699	Fructose;Height_above_ear;Nodes_above_ear	Average_internode_length_(above_ear);Height_above_ear	0	0	0	0	1	0	0	0	0	1	0	0	0	0	0	0	0	0	0	0	0	0	0	0	0	0	2	dispensable
pan_gene_11264	pan_gene_16259	Height_above_ear	Height_above_ear;Height_per_day_(until_flowering);Plant_height;Stalk_strength	0	0	0	0	1	1	0	0	1	0	0	0	0	1	0	0	0	0	0	0	0	0	0	0	0	0	4	dispensable
pan_gene_11264	pan_gene_20574	Height_above_ear	Height_above_ear;Southern_leaf_blight;Tassel_branch_number	0	0	0	0	1	1	0	0	0	0	0	0	0	0	0	0	0	0	0	0	0	0	0	0	0	0	2	dispensable
pan_gene_11264	pan_gene_21035	Height_above_ear	Height_above_ear;Tassel_length	0	0	0	0	1	0	0	0	0	0	0	0	0	0	0	0	0	0	0	0	0	0	0	0	0	0	1	private
pan_gene_11264	pan_gene_22614	Height_above_ear	Height_above_ear	0	0	0	0	1	1	0	0	0	0	0	0	0	0	0	0	0	0	0	0	0	0	0	0	0	0	2	dispensable
pan_gene_11264	pan_gene_24097	Height_above_ear	Height_above_ear	0	0	0	0	1	1	0	0	1	0	0	0	0	0	0	0	0	0	0	0	0	0	0	0	0	0	3	dispensable
pan_gene_11264	pan_gene_26602	Height_above_ear	Anthesis-silking_interval;Height_above_ear;Nodes_per_plant;Southern_leaf_blight	0	0	0	0	1	0	0	0	0	0	0	0	0	0	1	0	0	0	0	0	0	1	0	0	0	0	3	dispensable
pan_gene_11264	pan_gene_2690	Height_above_ear	Height_above_ear;Nodes_to_ear;Southern_leaf_blight	0	0	0	0	1	0	1	0	1	0	0	0	0	0	0	0	0	0	0	0	0	0	0	0	0	0	3	dispensable
pan_gene_11264	pan_gene_30300	Height_above_ear	Average_internode_length_(whole_plant);Height_above_ear	0	0	0	0	1	1	1	0	1	1	1	0	1	1	1	0	0	0	1	0	1	0	1	0	0	0	12	near-core
pan_gene_11264	pan_gene_30950	Height_above_ear	Height_above_ear;PCA_of_metabolites:_PC2	0	0	0	0	1	0	0	0	1	0	1	0	1	0	1	0	0	0	1	0	1	1	0	0	0	0	8	dispensable
pan_gene_11264	pan_gene_30981	Height_above_ear	Height_above_ear	0	0	0	0	1	1	0	0	0	0	1	0	0	0	1	0	0	0	1	0	1	1	0	0	0	0	7	dispensable
pan_gene_11264	pan_gene_32852	Height_above_ear	Average_internode_length_(above_ear);Height_above_ear	0	0	0	0	1	0	0	0	0	0	0	0	0	0	0	0	0	0	1	0	0	0	0	0	0	0	2	dispensable
pan_gene_11264	pan_gene_3422	Height_above_ear	Chlorophyll_B;Height_above_ear;Height_per_day_(until_flowering)	0	0	0	0	1	0	0	0	0	0	0	0	0	0	0	0	0	0	0	0	0	0	0	0	0	0	1	private
pan_gene_11264	pan_gene_8995	Height_above_ear	Height_above_ear	0	0	0	0	1	1	0	0	0	1	0	0	0	0	1	0	0	0	1	0	0	1	0	0	0	0	6	dispensable
pan_gene_11595	pan_gene_15106	Height_above_ear;Leaf_width	Height_above_ear;Nodes_above_ear	0	0	0	0	1	0	0	0	0	0	0	0	0	0	0	0	0	0	0	0	0	0	0	0	0	0	1	private
pan_gene_11595	pan_gene_16266	Height_above_ear;Leaf_width	Average_internode_length_(below_ear);Height_above_ear	0	0	0	0	1	1	0	0	0	0	0	0	0	0	0	0	0	0	0	0	0	0	0	0	0	0	2	dispensable
pan_gene_11595	pan_gene_16292	Height_above_ear;Leaf_width	Average_internode_length_(below_ear);Height_above_ear	0	0	0	0	1	0	0	0	0	0	0	0	1	0	0	0	0	0	0	0	0	0	0	0	0	0	2	dispensable
pan_gene_11595	pan_gene_22232	Height_above_ear;Leaf_width	Height_above_ear	0	0	0	0	1	0	0	0	0	0	0	0	0	0	0	0	0	0	0	0	0	0	0	0	0	0	1	private
pan_gene_11595	pan_gene_22807	Height_above_ear;Leaf_width	Height_above_ear;Height_per_day_(until_flowering);Plant_height	0	0	0	0	1	0	0	0	0	0	0	0	0	0	0	0	0	0	0	0	0	0	0	0	0	0	1	private
pan_gene_11595	pan_gene_2575	Height_above_ear;Leaf_width	Height_above_ear;Height_per_day_(until_flowering);Nodes_to_ear	0	0	0	0	1	0	0	0	0	0	0	0	0	0	0	0	0	0	0	0	0	0	0	0	0	0	1	private
pan_gene_11595	pan_gene_27677	Height_above_ear;Leaf_width	Height_above_ear;Total_amino_acids	0	0	0	0	1	0	0	0	0	0	0	0	0	0	0	0	0	0	0	0	0	0	0	0	0	0	1	private
pan_gene_11595	pan_gene_28718	Height_above_ear;Leaf_width	Height_above_ear;Ratio_of_ear_height_to_total_height	0	0	0	0	1	0	0	0	0	0	0	0	0	0	0	0	0	0	0	0	0	0	0	0	0	0	1	private
pan_gene_11595	pan_gene_5047	Height_above_ear;Leaf_width	Average_internode_length_(above_ear);Height_above_ear;Height_per_day_(until_flowering);Plant_height	0	0	0	0	1	0	0	1	0	0	0	0	0	0	0	1	0	0	0	0	0	0	0	0	0	0	3	dispensable
pan_gene_11595	pan_gene_8991	Height_above_ear;Leaf_width	Height_above_ear	0	0	0	0	1	0	0	0	0	0	0	0	0	0	0	0	0	0	0	0	0	0	0	0	0	0	1	private
pan_gene_11595	pan_gene_9156	Height_above_ear;Leaf_width	Height_above_ear	0	0	0	0	1	1	1	0	0	0	0	0	1	0	0	1	0	0	0	0	0	0	0	0	0	1	6	dispensable
pan_gene_11816	pan_gene_22869	Height_above_ear	Height_above_ear;Plant_height;Tassel_branch_number	0	0	0	0	1	0	0	0	0	0	0	0	0	0	0	0	1	0	0	0	0	0	0	0	0	0	2	dispensable
pan_gene_11816	pan_gene_508	Height_above_ear	Height_above_ear;Leaf_length	0	0	0	0	1	0	0	0	0	0	0	0	0	0	0	0	0	0	0	0	0	0	0	0	0	0	1	private
pan_gene_11856	pan_gene_82353	Ear_height;Height_above_ear	Height_above_ear;Leaf_width;Plant_height	0	0	0	0	1	0	0	0	0	0	0	0	0	0	0	0	0	0	0	0	0	0	0	0	0	0	1	private
pan_gene_13122	pan_gene_14533	Average_internode_length_(above_ear);Average_internode_length_(whole_plant);Height_above_ear	Height_above_ear	0	0	0	0	1	0	0	0	0	0	0	0	0	0	0	0	0	0	0	0	0	0	0	0	0	0	1	private
pan_gene_13122	pan_gene_19978	Average_internode_length_(above_ear);Average_internode_length_(whole_plant);Height_above_ear	Height_above_ear	0	0	0	0	1	0	0	0	0	0	0	0	0	0	0	0	0	0	0	0	0	1	0	0	0	0	2	dispensable
pan_gene_13122	pan_gene_20686	Average_internode_length_(above_ear);Average_internode_length_(whole_plant);Height_above_ear	Height_above_ear	0	0	0	0	1	0	0	0	0	0	0	0	0	0	0	0	0	0	0	0	0	0	0	0	0	0	1	private
pan_gene_13122	pan_gene_458	Average_internode_length_(above_ear);Average_internode_length_(whole_plant);Height_above_ear	Average_internode_length_(above_ear);Height_above_ear;Tassel_length	0	0	0	0	1	0	0	0	1	0	0	0	0	0	0	0	0	0	0	0	0	0	0	0	0	0	2	dispensable
pan_gene_13122	pan_gene_8202	Average_internode_length_(above_ear);Average_internode_length_(whole_plant);Height_above_ear	Height_above_ear;Tassel_length	0	0	0	0	1	0	0	0	0	0	0	0	0	0	0	0	0	0	0	0	0	0	0	0	0	0	1	private
pan_gene_13122	pan_gene_82353	Average_internode_length_(above_ear);Average_internode_length_(whole_plant);Height_above_ear	Height_above_ear;Leaf_width;Plant_height	0	0	0	0	1	0	0	0	1	0	0	0	0	0	0	0	0	0	0	0	0	0	0	0	0	0	2	dispensable
pan_gene_13122	pan_gene_8854	Average_internode_length_(above_ear);Average_internode_length_(whole_plant);Height_above_ear	Anthesis-silking_interval;Average_internode_length_(above_ear);Average_internode_length_(whole_plant);Height_above_ear;Leaf_length;Nodes_above_ear	0	0	0	0	1	0	0	0	0	0	0	0	0	0	0	0	0	0	0	0	0	0	0	0	0	0	1	private
pan_gene_13126	pan_gene_16270	Height_above_ear;Leaf_length;Plant_height	Height_above_ear;Plant_height	0	0	0	0	1	0	0	0	0	0	0	0	0	0	0	0	0	0	0	0	0	0	0	0	0	0	1	private
pan_gene_13126	pan_gene_1748	Height_above_ear;Leaf_length;Plant_height	Height_above_ear;Starch	0	0	0	0	1	0	0	0	0	0	0	0	0	0	0	0	0	0	0	0	0	0	0	0	0	0	1	private
pan_gene_13126	pan_gene_5059	Height_above_ear;Leaf_length;Plant_height	Average_internode_length_(above_ear);Ear_height;Height_above_ear;Northern_Leaf_Blight;Plant_height;Tassel_branch_number	0	0	0	0	1	0	0	0	0	0	0	0	0	0	0	0	0	0	0	0	0	0	0	0	0	0	1	private
pan_gene_14083	pan_gene_7828	Average_internode_length_(above_ear);Height_above_ear	Height_above_ear;Nodes_above_ear	0	0	0	0	0	0	0	0	0	0	0	0	0	0	0	0	0	1	0	0	0	0	0	0	0	0	1	private
pan_gene_14533	pan_gene_23827	Height_above_ear	Height_above_ear	0	0	0	0	0	0	0	0	1	0	0	0	0	0	0	0	0	0	0	0	0	0	0	0	0	0	1	private
pan_gene_14533	pan_gene_3401	Height_above_ear	Height_above_ear	0	0	0	0	1	0	0	0	0	0	0	0	0	0	0	0	0	0	0	0	0	0	0	0	0	0	1	private
pan_gene_14788	pan_gene_5006	Average_internode_length_(whole_plant);Days_to_anthesis;Height_above_ear;Nodes_above_ear	Average_internode_length_(above_ear);Height_above_ear;Northern_Leaf_Blight	0	0	0	0	1	0	0	0	0	0	0	1	0	0	0	0	0	0	0	0	0	1	0	0	0	0	3	dispensable
pan_gene_15073	pan_gene_26391	Height_above_ear	Height_above_ear	0	0	0	0	1	0	0	0	0	0	0	0	0	0	0	0	0	0	0	0	0	0	0	0	0	0	1	private
pan_gene_15073	pan_gene_26812	Height_above_ear	100_Kernel_weight;Height_above_ear;Photoperiod_Growing-degree_days_to_silk;Photoperiod_growing-degree_days_to_anthesis	0	0	0	0	1	0	0	0	0	0	0	0	0	0	0	0	0	1	0	0	0	0	0	0	0	0	2	dispensable
pan_gene_15073	pan_gene_30058	Height_above_ear	Cob_diameter;Height_above_ear	0	0	0	0	1	0	0	0	0	0	0	0	0	0	0	0	0	0	0	0	0	0	0	0	0	0	1	private
pan_gene_15073	pan_gene_30059	Height_above_ear	Boxcox-transformed_leaf_angle;Cob_diameter;Height_above_ear	0	0	0	0	1	0	0	0	0	0	0	0	0	0	0	0	0	0	0	0	0	0	0	0	0	0	1	private
pan_gene_15073	pan_gene_30300	Height_above_ear	Average_internode_length_(whole_plant);Height_above_ear	0	0	0	0	1	0	0	0	0	0	0	0	0	0	0	0	0	0	0	0	0	0	0	0	0	0	1	private
pan_gene_15073	pan_gene_30873	Height_above_ear	Days_to_silk;Height_above_ear	0	0	0	0	1	0	0	0	0	0	0	0	0	0	0	0	0	0	0	0	0	0	0	0	0	0	1	private
pan_gene_15073	pan_gene_618	Height_above_ear	100_Kernel_weight;Height_above_ear;Leaf_length	0	0	0	0	1	0	0	0	0	0	0	0	0	0	0	0	0	0	0	0	0	0	0	0	0	0	1	private
pan_gene_15073	pan_gene_9036	Height_above_ear	100_Kernel_weight;Average_internode_length_(whole_plant);Height_above_ear;Height_per_day_(until_flowering);Plant_height	0	0	0	0	1	0	0	0	0	0	0	0	0	0	0	0	0	0	0	0	0	0	0	0	0	0	1	private
pan_gene_15101	pan_gene_16270	Height_above_ear;Photoperiod_Growing-degree_days_to_silk	Height_above_ear;Plant_height	0	0	0	0	1	0	0	0	0	0	0	0	0	0	0	0	0	0	0	0	0	0	0	0	0	0	1	private
pan_gene_15101	pan_gene_24539	Height_above_ear;Photoperiod_Growing-degree_days_to_silk	Height_above_ear	0	0	0	0	1	0	0	0	0	1	1	0	1	0	0	0	0	0	0	0	0	0	0	0	0	0	4	dispensable
pan_gene_15106	pan_gene_20574	Height_above_ear;Nodes_above_ear	Height_above_ear;Southern_leaf_blight;Tassel_branch_number	0	0	0	0	1	0	0	0	0	0	1	0	1	0	0	0	0	1	0	0	0	1	1	0	1	1	8	dispensable
pan_gene_15106	pan_gene_22614	Height_above_ear;Nodes_above_ear	Height_above_ear	0	0	0	0	1	0	0	0	0	0	1	1	0	0	0	1	0	0	0	0	0	0	0	0	0	0	4	dispensable
pan_gene_15106	pan_gene_22807	Height_above_ear;Nodes_above_ear	Height_above_ear;Height_per_day_(until_flowering);Plant_height	0	0	0	0	1	0	0	1	0	0	0	0	0	0	0	0	0	0	0	0	0	0	1	0	0	0	3	dispensable
pan_gene_15106	pan_gene_23859	Height_above_ear;Nodes_above_ear	Average_internode_length_(above_ear);Height_above_ear	0	0	0	0	1	0	0	0	1	1	0	0	0	0	0	0	0	1	0	0	0	0	0	0	0	0	4	dispensable
pan_gene_15106	pan_gene_24161	Height_above_ear;Nodes_above_ear	Height_above_ear;Height_per_day_(until_flowering)	0	0	0	0	1	0	0	0	0	0	0	0	0	0	0	0	0	0	0	0	0	0	0	0	0	0	1	private
pan_gene_15106	pan_gene_24747	Height_above_ear;Nodes_above_ear	Average_internode_length_(whole_plant);Height_above_ear;Height_per_day_(until_flowering)	0	0	0	0	1	0	0	0	0	0	1	0	0	0	0	0	0	1	0	0	0	0	1	0	0	0	4	dispensable
pan_gene_15106	pan_gene_26602	Height_above_ear;Nodes_above_ear	Anthesis-silking_interval;Height_above_ear;Nodes_per_plant;Southern_leaf_blight	0	0	0	0	1	0	0	1	0	0	0	0	1	0	0	1	0	0	0	0	0	0	0	0	0	0	4	dispensable
pan_gene_15106	pan_gene_2690	Height_above_ear;Nodes_above_ear	Height_above_ear;Nodes_to_ear;Southern_leaf_blight	0	0	0	0	1	0	0	0	0	0	0	0	0	0	0	0	0	0	0	0	0	0	0	0	0	0	1	private
pan_gene_15106	pan_gene_28718	Height_above_ear;Nodes_above_ear	Height_above_ear;Ratio_of_ear_height_to_total_height	0	0	0	0	1	0	0	0	1	0	0	0	0	0	0	0	0	0	0	0	0	0	0	0	0	0	2	dispensable
pan_gene_15106	pan_gene_30981	Height_above_ear;Nodes_above_ear	Height_above_ear	0	0	0	0	1	1	0	1	0	1	1	0	0	0	0	1	0	1	0	0	0	0	0	0	0	0	7	dispensable
pan_gene_15106	pan_gene_4349	Height_above_ear;Nodes_above_ear	Height_above_ear;Plant_height;Tassel_length	0	0	0	0	1	0	0	1	0	0	0	0	1	1	0	0	0	1	0	0	0	0	0	0	0	0	5	dispensable
pan_gene_15106	pan_gene_8031	Height_above_ear;Nodes_above_ear	Days_to_anthesis;Height_above_ear;Ratio_of_ear_height_to_total_height	0	0	0	0	1	0	0	1	1	0	0	0	0	1	0	0	0	0	0	0	1	0	0	0	0	0	5	dispensable
pan_gene_15106	pan_gene_8995	Height_above_ear;Nodes_above_ear	Height_above_ear	0	0	0	0	1	0	0	0	0	0	1	0	0	0	0	0	0	0	0	0	1	0	0	0	0	0	3	dispensable
pan_gene_15592	pan_gene_19426	Height_above_ear	Chlorophyll_A;Height_above_ear	0	0	0	0	0	0	0	0	1	0	0	0	0	0	0	0	0	0	0	0	0	0	0	0	0	0	1	private
pan_gene_15592	pan_gene_30350	Height_above_ear	Average_internode_length_(above_ear);Boxcox-transformed_leaf_angle;Height_above_ear	0	0	0	0	0	1	1	0	0	1	0	0	0	0	0	0	0	1	0	0	0	0	0	0	0	0	4	dispensable
pan_gene_16234	pan_gene_22228	Height_above_ear	Height_above_ear	0	0	0	0	0	0	0	0	1	0	0	0	0	0	0	0	0	0	0	0	0	0	0	0	0	0	1	private
pan_gene_16235	pan_gene_32567	Height_above_ear	Height_above_ear;Height_per_day_(until_flowering);Nodes_above_ear;Nodes_per_plant;PCA_of_metabolites:_PC2	0	0	0	0	1	0	0	0	0	0	0	0	0	0	0	0	0	0	0	0	0	0	0	0	0	0	1	private
pan_gene_16236	pan_gene_4157	Height_above_ear;Nodes_per_plant	Height_above_ear	0	0	0	0	1	0	0	0	0	0	0	0	0	1	0	1	0	0	0	0	0	0	0	0	0	0	3	dispensable
pan_gene_16236	pan_gene_458	Height_above_ear;Nodes_per_plant	Average_internode_length_(above_ear);Height_above_ear;Tassel_length	0	0	0	0	1	1	0	0	0	0	0	0	0	0	0	0	0	0	0	0	0	0	0	0	0	0	2	dispensable
pan_gene_16236	pan_gene_8989	Height_above_ear;Nodes_per_plant	Height_above_ear;Plant_height	0	0	0	0	1	0	0	1	0	1	0	0	0	0	0	0	0	0	0	0	0	0	0	0	0	0	3	dispensable
pan_gene_16236	pan_gene_9075	Height_above_ear;Nodes_per_plant	Height_above_ear	0	0	0	0	1	0	0	1	0	0	0	0	0	0	0	0	0	0	0	0	0	0	0	0	0	0	2	dispensable
pan_gene_16259	pan_gene_16292	Height_above_ear;Height_per_day_(until_flowering);Plant_height;Stalk_strength	Average_internode_length_(below_ear);Height_above_ear	0	0	0	0	1	1	0	1	0	0	0	0	0	0	0	0	0	0	1	0	0	0	0	0	0	1	5	dispensable
pan_gene_16259	pan_gene_19271	Height_above_ear;Height_per_day_(until_flowering);Plant_height;Stalk_strength	Height_above_ear;Ratio_of_ear_height_to_total_height	0	0	0	0	1	0	0	0	0	0	0	0	0	0	0	0	0	0	0	0	0	0	0	0	0	0	1	private
pan_gene_16259	pan_gene_19331	Height_above_ear;Height_per_day_(until_flowering);Plant_height;Stalk_strength	Glucose;Height_above_ear;Ratio_of_ear_height_to_total_height	0	0	0	0	0	0	0	0	0	0	0	0	0	0	1	0	0	0	0	0	0	0	0	0	0	0	1	private
pan_gene_16259	pan_gene_22232	Height_above_ear;Height_per_day_(until_flowering);Plant_height;Stalk_strength	Height_above_ear	0	0	0	0	1	0	0	0	0	0	0	0	0	0	0	0	0	0	0	0	0	0	0	0	0	0	1	private
pan_gene_16259	pan_gene_22807	Height_above_ear;Height_per_day_(until_flowering);Plant_height;Stalk_strength	Height_above_ear;Height_per_day_(until_flowering);Plant_height	0	0	0	0	1	0	0	0	1	0	0	0	0	0	0	0	0	0	0	0	0	1	1	0	0	0	4	dispensable
pan_gene_16259	pan_gene_24161	Height_above_ear;Height_per_day_(until_flowering);Plant_height;Stalk_strength	Height_above_ear;Height_per_day_(until_flowering)	0	0	0	0	1	0	0	0	0	0	0	0	0	0	0	0	0	0	0	0	0	0	0	0	0	0	1	private
pan_gene_16259	pan_gene_2557	Height_above_ear;Height_per_day_(until_flowering);Plant_height;Stalk_strength	Height_above_ear;Nodes_per_plant;Tassel_branch_number	0	0	0	0	1	0	0	0	0	0	0	0	0	0	0	0	0	0	0	0	0	0	0	0	0	0	1	private
pan_gene_16259	pan_gene_4157	Height_above_ear;Height_per_day_(until_flowering);Plant_height;Stalk_strength	Height_above_ear	0	0	0	0	1	1	1	0	0	0	1	0	0	0	0	0	0	0	1	0	1	0	0	0	0	0	6	dispensable
pan_gene_16259	pan_gene_8991	Height_above_ear;Height_per_day_(until_flowering);Plant_height;Stalk_strength	Height_above_ear	0	0	0	0	1	0	0	0	0	0	0	0	0	0	0	0	0	0	0	0	0	0	0	0	0	0	1	private
pan_gene_16259	pan_gene_9156	Height_above_ear;Height_per_day_(until_flowering);Plant_height;Stalk_strength	Height_above_ear	0	0	0	0	1	0	0	0	0	0	0	0	0	0	0	0	0	0	0	0	0	1	0	0	0	0	2	dispensable
pan_gene_16262	pan_gene_19273	Height_above_ear;Plant_height	Average_internode_length_(above_ear);Average_internode_length_(whole_plant);Chlorophyll_A;Height_above_ear;Nitrate;Nodes_above_ear;PCA_of_metabolites:_PC1	0	0	0	0	0	1	1	0	0	0	0	0	0	0	0	0	0	0	0	1	0	1	0	1	0	0	5	dispensable
pan_gene_16262	pan_gene_27662	Height_above_ear;Plant_height	Height_above_ear;Stalk_strength	0	0	0	0	0	1	0	0	0	0	0	1	0	0	0	0	0	1	0	0	0	1	0	1	0	0	5	dispensable
pan_gene_16262	pan_gene_30945	Height_above_ear;Plant_height	Height_above_ear	0	0	0	0	0	1	0	0	1	0	0	1	0	0	0	0	0	1	0	1	1	1	0	1	0	0	8	dispensable
pan_gene_16262	pan_gene_9699	Height_above_ear;Plant_height	Average_internode_length_(above_ear);Height_above_ear	0	0	0	0	0	1	0	0	0	0	0	0	0	0	0	0	0	0	0	0	0	0	0	0	0	0	1	private
pan_gene_16263	pan_gene_24097	Height_above_ear	Height_above_ear	0	0	0	0	1	0	0	0	1	0	0	0	0	0	0	0	0	0	0	0	0	1	1	0	0	0	4	dispensable
pan_gene_16263	pan_gene_26391	Height_above_ear	Height_above_ear	0	0	0	0	1	0	0	0	0	0	0	0	0	0	1	0	0	0	0	0	0	0	0	0	0	0	2	dispensable
pan_gene_16263	pan_gene_81004	Height_above_ear	Height_above_ear	0	0	0	0	1	0	0	0	0	0	0	0	0	0	0	0	0	0	0	0	0	0	0	0	0	0	1	private
pan_gene_16266	pan_gene_24161	Average_internode_length_(below_ear);Height_above_ear	Height_above_ear;Height_per_day_(until_flowering)	0	0	0	0	1	0	0	0	0	0	0	0	0	0	0	0	0	0	0	0	0	0	0	0	0	0	1	private
pan_gene_16266	pan_gene_2690	Average_internode_length_(below_ear);Height_above_ear	Height_above_ear;Nodes_to_ear;Southern_leaf_blight	0	0	0	0	1	0	0	0	0	0	0	0	0	0	0	0	0	0	0	0	1	0	0	0	0	0	2	dispensable
pan_gene_16266	pan_gene_27568	Average_internode_length_(below_ear);Height_above_ear	Fumarate;Height_above_ear	0	0	0	0	1	0	0	0	0	0	0	0	0	0	0	0	0	0	0	0	0	0	0	0	0	0	1	private
pan_gene_16266	pan_gene_28718	Average_internode_length_(below_ear);Height_above_ear	Height_above_ear;Ratio_of_ear_height_to_total_height	0	0	0	0	1	0	0	0	0	0	0	0	0	1	0	0	0	0	0	0	0	0	0	0	0	0	2	dispensable
pan_gene_16266	pan_gene_9668	Average_internode_length_(below_ear);Height_above_ear	Height_above_ear	0	0	0	0	1	0	0	0	0	0	0	0	0	0	0	0	0	0	0	0	0	0	0	0	0	0	1	private
pan_gene_16270	pan_gene_27702	Height_above_ear;Plant_height	Height_above_ear;PCA_of_metabolites:_PC2;Plant_height;Stalk_strength;Starch	0	0	0	0	1	0	0	0	0	1	0	0	0	0	0	0	0	0	0	0	0	0	0	0	0	0	2	dispensable
pan_gene_16270	pan_gene_7857	Height_above_ear;Plant_height	Height_above_ear	0	0	0	0	1	0	0	0	0	0	0	0	0	0	0	0	0	0	0	0	0	0	0	0	0	0	1	private
pan_gene_16270	pan_gene_82353	Height_above_ear;Plant_height	Height_above_ear;Leaf_width;Plant_height	0	0	0	0	1	0	0	0	0	0	0	0	0	0	0	0	0	0	0	0	0	0	0	1	0	0	2	dispensable
pan_gene_16292	pan_gene_22228	Average_internode_length_(below_ear);Height_above_ear	Height_above_ear	0	0	0	0	1	0	0	0	0	1	0	0	0	0	0	0	0	0	0	1	0	0	0	0	1	0	4	dispensable
pan_gene_16292	pan_gene_22614	Average_internode_length_(below_ear);Height_above_ear	Height_above_ear	0	0	0	0	1	1	0	1	1	1	0	0	1	0	0	0	0	0	0	0	0	1	0	1	0	0	8	dispensable
pan_gene_16292	pan_gene_24161	Average_internode_length_(below_ear);Height_above_ear	Height_above_ear;Height_per_day_(until_flowering)	0	0	0	0	1	0	0	0	0	1	0	0	0	0	0	0	0	0	0	0	0	0	0	0	0	0	2	dispensable
pan_gene_16292	pan_gene_2690	Average_internode_length_(below_ear);Height_above_ear	Height_above_ear;Nodes_to_ear;Southern_leaf_blight	0	0	0	0	1	0	0	1	0	0	0	0	0	0	0	0	0	0	0	0	0	0	0	0	0	0	2	dispensable
pan_gene_16292	pan_gene_27514	Average_internode_length_(below_ear);Height_above_ear	Height_above_ear	0	0	0	0	1	0	0	0	0	0	0	1	0	0	0	0	0	0	0	0	0	0	0	0	0	0	2	dispensable
pan_gene_16292	pan_gene_27525	Average_internode_length_(below_ear);Height_above_ear	Boxcox-transformed_leaf_angle;Height_above_ear;Leaf_width	0	0	0	0	1	0	0	0	0	0	0	0	0	0	0	0	0	0	0	0	0	0	0	0	0	0	1	private
pan_gene_16292	pan_gene_28718	Average_internode_length_(below_ear);Height_above_ear	Height_above_ear;Ratio_of_ear_height_to_total_height	0	0	0	0	1	0	0	1	0	0	0	0	0	0	0	0	0	0	0	0	0	0	0	0	0	0	2	dispensable
pan_gene_16292	pan_gene_8991	Average_internode_length_(below_ear);Height_above_ear	Height_above_ear	0	0	0	0	1	0	0	0	0	0	0	0	0	0	0	0	0	0	0	0	0	0	0	0	0	0	1	private
pan_gene_16294	pan_gene_27671	Height_above_ear;Nodes_per_plant	Days_to_silk;Height_above_ear;Leaf_width	0	0	0	0	1	1	1	0	0	0	0	0	0	0	1	0	0	0	1	0	0	0	0	1	0	1	7	dispensable
pan_gene_16340	pan_gene_30950	Anthesis-silking_interval;Height_above_ear;Plant_height;Ratio_of_ear_height_to_total_height	Height_above_ear;PCA_of_metabolites:_PC2	0	0	0	0	1	0	0	0	0	0	0	0	0	0	0	0	0	0	0	0	0	0	0	0	0	0	1	private
pan_gene_16340	pan_gene_9036	Anthesis-silking_interval;Height_above_ear;Plant_height;Ratio_of_ear_height_to_total_height	100_Kernel_weight;Average_internode_length_(whole_plant);Height_above_ear;Height_per_day_(until_flowering);Plant_height	0	0	0	0	1	0	0	0	0	0	0	0	0	0	0	0	0	0	0	0	0	0	0	0	0	0	1	private
pan_gene_16376	pan_gene_17741	Height_above_ear;Height_per_day_(until_flowering)	Height_above_ear	0	0	0	0	1	0	0	0	0	0	0	0	0	0	0	0	0	0	0	0	0	0	0	0	0	0	1	private
pan_gene_16421	pan_gene_7857	100_Kernel_weight;Glucose;Height_above_ear	Height_above_ear	0	0	0	0	1	0	0	0	0	0	0	0	0	0	0	0	0	0	0	0	0	0	0	0	0	0	1	private
pan_gene_1748	pan_gene_82353	Height_above_ear;Starch	Height_above_ear;Leaf_width;Plant_height	0	0	0	0	1	0	0	0	0	0	0	0	0	0	0	0	0	0	0	0	0	0	1	0	0	0	2	dispensable
pan_gene_18219	pan_gene_19355	Height_above_ear	Height_above_ear	0	0	0	0	1	0	0	0	0	0	0	0	0	0	0	0	0	0	0	0	0	0	0	0	0	0	1	private
pan_gene_18219	pan_gene_2573	Height_above_ear	Height_above_ear;Height_per_day_(until_flowering);Nodes_per_plant;Northern_Leaf_Blight;Plant_height	0	0	0	0	1	0	0	1	0	0	0	0	0	0	0	0	0	0	0	0	0	0	0	0	0	0	2	dispensable
pan_gene_18219	pan_gene_2575	Height_above_ear	Height_above_ear;Height_per_day_(until_flowering);Nodes_to_ear	0	0	0	0	1	0	0	0	0	0	0	0	0	0	0	0	0	0	0	0	0	0	0	0	0	0	1	private
pan_gene_18219	pan_gene_27677	Height_above_ear	Height_above_ear;Total_amino_acids	0	0	0	0	1	0	0	0	0	0	0	0	0	0	0	0	0	0	0	0	0	0	0	0	0	0	1	private
pan_gene_18219	pan_gene_3014	Height_above_ear	Height_above_ear	0	0	0	0	1	0	0	0	0	0	0	1	0	0	0	0	0	0	0	0	0	0	0	0	0	0	2	dispensable
pan_gene_18219	pan_gene_7853	Height_above_ear	Height_above_ear	0	0	0	0	1	0	0	0	0	0	0	0	0	0	0	0	0	0	0	0	0	0	0	0	0	0	1	private
pan_gene_18219	pan_gene_8031	Height_above_ear	Days_to_anthesis;Height_above_ear;Ratio_of_ear_height_to_total_height	0	0	0	0	1	0	0	0	0	0	0	0	0	0	0	0	0	0	0	0	0	0	0	0	0	0	1	private
pan_gene_18219	pan_gene_9075	Height_above_ear	Height_above_ear	0	0	0	0	1	0	0	0	0	0	0	0	0	0	0	0	0	0	0	0	0	0	0	0	0	0	1	private
pan_gene_18219	pan_gene_9668	Height_above_ear	Height_above_ear	0	0	0	0	1	0	0	0	0	0	0	0	0	0	0	0	0	0	0	0	0	0	0	0	0	0	1	private
pan_gene_18291	pan_gene_22233	Height_above_ear	Height_above_ear	0	0	0	0	1	0	0	0	0	0	0	0	0	0	0	0	0	0	0	0	0	0	0	0	0	0	1	private
pan_gene_18291	pan_gene_31276	Height_above_ear	Height_above_ear;Ratio_of_ear_height_to_total_height	0	0	0	0	1	0	0	0	0	0	0	0	0	0	0	0	0	0	0	0	0	0	0	0	0	0	1	private
pan_gene_18291	pan_gene_4349	Height_above_ear	Height_above_ear;Plant_height;Tassel_length	0	0	0	0	1	0	0	0	0	0	0	0	0	0	0	0	0	0	0	0	0	0	0	0	0	0	1	private
pan_gene_19119	pan_gene_8839	Boxcox-transformed_leaf_angle;Ear_height;Height_above_ear	Anthesis-silking_interval;Height_above_ear	0	0	0	0	1	0	0	1	0	0	0	0	0	0	0	0	0	0	0	0	0	0	1	0	0	0	3	dispensable
pan_gene_19271	pan_gene_21888	Height_above_ear;Ratio_of_ear_height_to_total_height	Average_internode_length_(below_ear);Height_above_ear	0	0	0	0	1	0	1	1	0	1	0	0	0	0	0	0	0	0	0	0	0	0	0	0	0	0	4	dispensable
pan_gene_19271	pan_gene_27568	Height_above_ear;Ratio_of_ear_height_to_total_height	Fumarate;Height_above_ear	0	0	0	0	1	0	0	1	0	0	0	0	0	0	0	0	0	0	0	0	0	0	0	0	0	0	2	dispensable
pan_gene_19271	pan_gene_30350	Height_above_ear;Ratio_of_ear_height_to_total_height	Average_internode_length_(above_ear);Boxcox-transformed_leaf_angle;Height_above_ear	0	0	0	0	1	0	0	0	0	0	0	0	0	0	0	0	0	0	0	0	0	0	0	0	0	0	1	private
pan_gene_19271	pan_gene_30981	Height_above_ear;Ratio_of_ear_height_to_total_height	Height_above_ear	0	0	0	0	1	0	0	0	0	0	0	0	0	0	0	0	0	0	0	0	0	0	0	0	0	0	1	private
pan_gene_19271	pan_gene_4157	Height_above_ear;Ratio_of_ear_height_to_total_height	Height_above_ear	0	0	0	0	1	0	0	0	0	0	0	0	0	0	0	0	0	0	0	0	0	0	0	0	0	0	1	private
pan_gene_19271	pan_gene_9075	Height_above_ear;Ratio_of_ear_height_to_total_height	Height_above_ear	0	0	0	0	1	0	0	0	0	0	0	0	0	0	0	0	0	0	1	0	0	0	0	0	0	0	2	dispensable
pan_gene_19273	pan_gene_26964	Average_internode_length_(above_ear);Average_internode_length_(whole_plant);Chlorophyll_A;Height_above_ear;Nitrate;Nodes_above_ear;PCA_of_metabolites:_PC1	Height_above_ear;Leaf_length	0	0	0	0	0	0	0	0	0	1	0	0	0	0	0	0	0	0	0	0	0	0	0	0	0	0	1	private
pan_gene_19301	pan_gene_3476	Height_above_ear;PCA_of_metabolites:_PC1;Tassel_branch_number	Height_above_ear	0	0	0	0	1	0	0	0	0	0	0	0	0	0	0	0	1	0	0	0	0	0	0	1	0	0	3	dispensable
pan_gene_19355	pan_gene_19972	Height_above_ear	Average_internode_length_(whole_plant);Cob_diameter;Height_above_ear;Leaf_length;Plant_height	0	0	0	0	1	0	0	0	0	0	0	0	0	0	0	0	0	0	0	0	0	0	0	0	0	0	1	private
pan_gene_19355	pan_gene_3014	Height_above_ear	Height_above_ear	0	0	0	0	1	0	0	1	0	0	0	0	0	0	0	0	0	0	0	0	0	0	0	0	0	0	2	dispensable
pan_gene_19359	pan_gene_26964	Fructose;Height_above_ear;Nitrate	Height_above_ear;Leaf_length	0	0	0	0	1	0	0	0	0	1	0	1	0	0	1	1	0	0	0	0	0	0	0	0	0	0	5	dispensable
pan_gene_19359	pan_gene_30060	Fructose;Height_above_ear;Nitrate	Boxcox-transformed_leaf_angle;Cob_diameter;Height_above_ear	0	0	0	0	1	0	0	0	0	1	0	1	0	0	1	1	0	0	0	0	0	0	0	0	0	0	5	dispensable
pan_gene_19978	pan_gene_20686	Height_above_ear	Height_above_ear	0	0	0	0	1	0	0	0	0	0	0	0	0	0	0	0	0	0	0	0	0	0	0	0	0	0	1	private
pan_gene_19978	pan_gene_32844	Height_above_ear	Average_internode_length_(whole_plant);Height_above_ear;Height_per_day_(until_flowering);Total_amino_acids	0	0	0	0	1	0	0	0	0	0	0	0	0	0	0	0	0	0	0	0	0	1	0	0	0	0	2	dispensable
pan_gene_19978	pan_gene_8854	Height_above_ear	Anthesis-silking_interval;Average_internode_length_(above_ear);Average_internode_length_(whole_plant);Height_above_ear;Leaf_length;Nodes_above_ear	0	0	0	0	1	0	0	0	0	0	0	0	0	0	0	1	0	0	1	0	0	0	0	0	0	0	3	dispensable
pan_gene_20574	pan_gene_23859	Height_above_ear;Southern_leaf_blight;Tassel_branch_number	Average_internode_length_(above_ear);Height_above_ear	0	0	0	0	1	0	0	0	0	0	0	0	0	0	0	0	0	0	0	0	0	0	0	0	0	0	1	private
pan_gene_20574	pan_gene_24161	Height_above_ear;Southern_leaf_blight;Tassel_branch_number	Height_above_ear;Height_per_day_(until_flowering)	0	0	0	0	1	0	0	0	0	0	0	0	0	0	0	0	0	0	0	0	0	0	0	0	0	0	1	private
pan_gene_20574	pan_gene_4349	Height_above_ear;Southern_leaf_blight;Tassel_branch_number	Height_above_ear;Plant_height;Tassel_length	0	0	0	0	1	0	0	0	0	0	0	0	0	0	0	0	0	0	0	0	0	0	0	0	0	0	1	private
pan_gene_20574	pan_gene_9156	Height_above_ear;Southern_leaf_blight;Tassel_branch_number	Height_above_ear	0	0	0	0	1	0	0	1	1	0	0	0	1	0	0	0	1	1	0	0	0	0	0	0	1	0	7	dispensable
pan_gene_20686	pan_gene_82353	Height_above_ear	Height_above_ear;Leaf_width;Plant_height	0	0	0	0	1	0	0	0	0	0	0	1	0	0	0	0	0	0	0	0	0	0	0	0	0	0	2	dispensable
pan_gene_20686	pan_gene_8854	Height_above_ear	Anthesis-silking_interval;Average_internode_length_(above_ear);Average_internode_length_(whole_plant);Height_above_ear;Leaf_length;Nodes_above_ear	0	0	0	0	1	0	0	0	0	0	0	0	0	0	0	0	0	0	0	0	0	0	0	0	0	0	1	private
pan_gene_21035	pan_gene_22228	Height_above_ear;Tassel_length	Height_above_ear	0	0	0	0	1	0	0	0	0	0	0	0	0	0	0	0	0	0	0	0	0	0	0	0	0	0	1	private
pan_gene_21035	pan_gene_24097	Height_above_ear;Tassel_length	Height_above_ear	0	0	0	0	1	0	0	0	0	0	0	0	0	0	0	0	0	0	0	0	0	0	0	0	0	0	1	private
pan_gene_21035	pan_gene_24747	Height_above_ear;Tassel_length	Average_internode_length_(whole_plant);Height_above_ear;Height_per_day_(until_flowering)	0	0	0	0	1	0	0	0	0	0	0	0	0	0	0	0	0	0	0	0	0	0	0	0	0	0	1	private
pan_gene_21035	pan_gene_3422	Height_above_ear;Tassel_length	Chlorophyll_B;Height_above_ear;Height_per_day_(until_flowering)	0	0	0	0	1	0	0	0	0	0	0	0	0	0	0	0	0	0	0	0	0	0	0	0	0	0	1	private
pan_gene_21035	pan_gene_8995	Height_above_ear;Tassel_length	Height_above_ear	0	0	0	0	1	0	0	0	0	0	0	0	0	0	0	0	0	0	0	0	0	0	0	0	0	0	1	private
pan_gene_21080	pan_gene_9155	Height_above_ear	Anthesis-silking_interval;Days_to_silk;Height_above_ear	0	0	0	0	0	0	0	0	0	0	0	0	0	0	1	0	0	0	0	0	0	0	0	0	0	0	1	private
pan_gene_21560	pan_gene_26184	Height_above_ear;Height_per_day_(until_flowering);Plant_height	Height_above_ear	0	0	0	0	1	0	0	0	0	1	0	0	0	0	0	0	0	0	0	0	0	0	0	0	0	0	2	dispensable
pan_gene_21560	pan_gene_26964	Height_above_ear;Height_per_day_(until_flowering);Plant_height	Height_above_ear;Leaf_length	0	0	0	0	1	0	0	0	0	1	0	0	0	0	0	0	0	0	0	0	0	0	0	0	0	0	2	dispensable
pan_gene_21656	pan_gene_22869	Height_above_ear	Height_above_ear;Plant_height;Tassel_branch_number	0	0	0	0	1	0	0	0	0	0	0	0	0	0	0	1	0	0	0	0	0	0	0	0	0	0	2	dispensable
pan_gene_21656	pan_gene_24161	Height_above_ear	Height_above_ear;Height_per_day_(until_flowering)	0	0	0	0	1	0	0	0	0	0	0	0	0	0	0	0	0	0	0	0	0	0	0	0	0	0	1	private
pan_gene_21656	pan_gene_2575	Height_above_ear	Height_above_ear;Height_per_day_(until_flowering);Nodes_to_ear	0	0	0	0	1	0	0	0	0	0	0	0	0	0	0	0	0	0	0	0	0	0	0	0	0	0	1	private
pan_gene_21656	pan_gene_2690	Height_above_ear	Height_above_ear;Nodes_to_ear;Southern_leaf_blight	0	0	0	0	1	0	0	0	0	0	0	1	0	0	0	0	0	0	0	0	0	0	0	0	0	0	2	dispensable
pan_gene_21656	pan_gene_27677	Height_above_ear	Height_above_ear;Total_amino_acids	0	0	0	0	1	0	0	0	0	0	0	0	0	0	0	0	0	0	0	0	0	0	0	0	0	0	1	private
pan_gene_21656	pan_gene_28718	Height_above_ear	Height_above_ear;Ratio_of_ear_height_to_total_height	0	0	0	0	1	0	0	0	0	0	0	0	0	0	0	0	0	0	0	0	0	0	0	0	0	0	1	private
pan_gene_21656	pan_gene_30981	Height_above_ear	Height_above_ear	0	0	0	0	1	0	0	0	0	0	0	0	0	0	0	0	0	0	0	0	0	0	0	0	0	0	1	private
pan_gene_21656	pan_gene_4349	Height_above_ear	Height_above_ear;Plant_height;Tassel_length	0	0	0	0	1	0	0	0	0	0	0	0	0	0	0	0	0	0	0	0	0	0	0	0	0	0	1	private
pan_gene_21656	pan_gene_7967	Height_above_ear	Height_above_ear	0	0	0	0	1	0	0	1	0	0	0	0	0	0	0	0	0	0	0	0	0	0	0	0	0	0	2	dispensable
pan_gene_21656	pan_gene_8031	Height_above_ear	Days_to_anthesis;Height_above_ear;Ratio_of_ear_height_to_total_height	0	0	0	0	1	0	0	0	0	0	0	0	0	0	0	0	0	0	0	0	0	0	0	0	0	0	1	private
pan_gene_21869	pan_gene_22228	Height_above_ear;Leaf_length	Height_above_ear	0	0	0	0	1	0	0	0	0	0	0	0	0	0	0	0	0	1	0	0	0	0	0	0	0	0	2	dispensable
pan_gene_21869	pan_gene_4349	Height_above_ear;Leaf_length	Height_above_ear;Plant_height;Tassel_length	0	0	0	0	1	0	0	0	0	0	0	0	0	0	0	0	0	0	0	0	0	0	0	0	0	0	1	private
pan_gene_21869	pan_gene_8991	Height_above_ear;Leaf_length	Height_above_ear	0	0	0	0	1	0	0	0	0	0	0	0	0	0	0	0	0	0	0	0	0	0	0	0	0	0	1	private
pan_gene_22040	pan_gene_26391	Height_above_ear;Nitrate	Height_above_ear	0	0	0	0	1	0	0	1	1	0	0	0	0	0	0	0	0	0	1	1	1	1	0	1	0	0	8	dispensable
pan_gene_22228	pan_gene_24161	Height_above_ear	Height_above_ear;Height_per_day_(until_flowering)	0	0	0	0	1	0	0	0	0	1	0	0	0	0	1	0	0	0	0	0	0	1	0	0	0	0	4	dispensable
pan_gene_22228	pan_gene_2557	Height_above_ear	Height_above_ear;Nodes_per_plant;Tassel_branch_number	0	0	0	0	1	0	0	0	0	0	0	0	0	0	1	0	0	1	0	0	0	0	0	0	0	0	3	dispensable
pan_gene_22228	pan_gene_32852	Height_above_ear	Average_internode_length_(above_ear);Height_above_ear	0	0	0	0	1	0	0	0	0	0	0	0	0	1	0	0	0	0	0	0	0	0	1	0	0	0	3	dispensable
pan_gene_22228	pan_gene_9156	Height_above_ear	Height_above_ear	0	0	0	0	1	0	0	1	0	0	0	0	0	0	0	0	0	1	0	0	0	0	0	0	0	0	3	dispensable
pan_gene_22232	pan_gene_28718	Height_above_ear	Height_above_ear;Ratio_of_ear_height_to_total_height	0	0	0	0	1	0	0	0	0	0	0	0	0	0	0	0	0	0	0	0	0	0	0	0	0	0	1	private
pan_gene_22232	pan_gene_30981	Height_above_ear	Height_above_ear	0	0	0	0	1	0	0	0	0	0	0	0	0	0	0	0	0	0	0	0	0	0	0	0	0	0	1	private
pan_gene_22232	pan_gene_8991	Height_above_ear	Height_above_ear	0	0	0	0	1	0	0	0	0	0	0	0	0	0	0	0	0	0	0	0	0	0	0	0	0	0	1	private
pan_gene_22232	pan_gene_9668	Height_above_ear	Height_above_ear	0	0	0	0	1	0	0	0	0	0	0	0	0	0	0	0	0	0	0	0	0	0	0	0	0	0	1	private
pan_gene_22233	pan_gene_22807	Height_above_ear	Height_above_ear;Height_per_day_(until_flowering);Plant_height	0	0	0	0	1	0	0	0	1	0	0	0	0	1	0	0	0	0	0	0	0	0	0	0	0	0	3	dispensable
pan_gene_22233	pan_gene_4157	Height_above_ear	Height_above_ear	0	0	0	0	1	0	0	0	1	0	0	0	0	1	0	0	0	1	0	0	0	0	0	0	0	0	4	dispensable
pan_gene_22233	pan_gene_4349	Height_above_ear	Height_above_ear;Plant_height;Tassel_length	0	0	0	0	1	0	0	0	0	0	0	0	0	1	0	0	0	1	0	0	0	0	0	0	0	0	3	dispensable
pan_gene_22377	pan_gene_23828	Days_to_anthesis;Height_above_ear	Height_above_ear	0	0	0	0	1	0	0	1	0	0	0	0	0	0	0	0	0	0	0	0	0	0	0	0	0	0	2	dispensable
pan_gene_22614	pan_gene_24161	Height_above_ear	Height_above_ear;Height_per_day_(until_flowering)	0	0	0	0	1	0	0	0	0	0	0	0	0	0	0	0	0	0	0	0	0	0	0	0	0	0	1	private
pan_gene_22614	pan_gene_4349	Height_above_ear	Height_above_ear;Plant_height;Tassel_length	0	0	0	0	1	0	0	1	1	0	0	0	1	0	0	0	0	0	0	0	0	0	0	0	0	0	4	dispensable
pan_gene_22614	pan_gene_9036	Height_above_ear	100_Kernel_weight;Average_internode_length_(whole_plant);Height_above_ear;Height_per_day_(until_flowering);Plant_height	0	0	0	0	1	0	0	0	0	0	0	0	0	0	0	0	0	0	0	0	0	0	0	0	0	0	1	private
pan_gene_22807	pan_gene_22869	Height_above_ear;Height_per_day_(until_flowering);Plant_height	Height_above_ear;Plant_height;Tassel_branch_number	0	0	0	0	1	0	0	0	0	0	0	0	0	0	0	0	0	0	0	0	0	0	0	0	0	0	1	private
pan_gene_22807	pan_gene_24161	Height_above_ear;Height_per_day_(until_flowering);Plant_height	Height_above_ear;Height_per_day_(until_flowering)	0	0	0	0	1	0	0	0	0	0	0	0	0	0	0	0	0	0	0	0	0	0	0	0	0	0	1	private
pan_gene_22807	pan_gene_24747	Height_above_ear;Height_per_day_(until_flowering);Plant_height	Average_internode_length_(whole_plant);Height_above_ear;Height_per_day_(until_flowering)	0	0	0	0	1	0	1	1	1	0	1	0	1	0	0	1	0	1	0	0	1	0	0	0	1	1	11	near-core
pan_gene_22807	pan_gene_2557	Height_above_ear;Height_per_day_(until_flowering);Plant_height	Height_above_ear;Nodes_per_plant;Tassel_branch_number	0	0	0	0	1	0	0	1	0	1	0	1	0	1	1	1	0	0	1	0	0	0	0	0	0	0	8	dispensable
pan_gene_22807	pan_gene_2690	Height_above_ear;Height_per_day_(until_flowering);Plant_height	Height_above_ear;Nodes_to_ear;Southern_leaf_blight	0	0	0	0	1	0	0	0	0	0	0	1	0	1	0	0	0	0	0	0	0	0	1	0	0	0	4	dispensable
pan_gene_22807	pan_gene_27514	Height_above_ear;Height_per_day_(until_flowering);Plant_height	Height_above_ear	0	0	0	0	1	0	0	0	0	0	0	0	0	0	0	1	0	0	0	0	0	0	0	0	0	0	2	dispensable
pan_gene_22807	pan_gene_27677	Height_above_ear;Height_per_day_(until_flowering);Plant_height	Height_above_ear;Total_amino_acids	0	0	0	0	1	0	0	1	1	0	0	0	0	0	0	0	0	0	0	0	0	0	0	0	0	0	3	dispensable
pan_gene_22807	pan_gene_28353	Height_above_ear;Height_per_day_(until_flowering);Plant_height	Height_above_ear;Tassel_length	0	0	0	0	0	0	0	0	0	0	0	1	1	1	0	0	0	0	0	0	0	0	0	0	0	0	3	dispensable
pan_gene_22807	pan_gene_8031	Height_above_ear;Height_per_day_(until_flowering);Plant_height	Days_to_anthesis;Height_above_ear;Ratio_of_ear_height_to_total_height	0	0	0	0	1	0	0	0	0	0	0	0	0	1	0	0	0	0	0	0	0	0	0	0	0	0	2	dispensable
pan_gene_22807	pan_gene_8991	Height_above_ear;Height_per_day_(until_flowering);Plant_height	Height_above_ear	0	0	0	0	1	0	0	0	0	0	0	0	0	0	0	0	0	0	0	0	0	0	0	0	0	0	1	private
pan_gene_22807	pan_gene_9075	Height_above_ear;Height_per_day_(until_flowering);Plant_height	Height_above_ear	0	0	0	0	1	0	0	0	0	0	0	0	0	0	0	0	0	0	0	0	0	0	0	0	0	0	1	private
pan_gene_22869	pan_gene_2575	Height_above_ear;Plant_height;Tassel_branch_number	Height_above_ear;Height_per_day_(until_flowering);Nodes_to_ear	0	0	0	0	1	0	0	0	0	0	0	0	0	0	0	0	0	0	0	0	0	0	0	0	0	0	1	private
pan_gene_22869	pan_gene_5105	Height_above_ear;Plant_height;Tassel_branch_number	Height_above_ear;Height_per_day_(until_flowering);Plant_height	0	0	0	0	1	0	0	0	0	0	0	0	0	0	0	0	0	0	0	0	0	0	0	0	0	0	1	private
pan_gene_22878	pan_gene_30981	Height_above_ear;Nodes_to_ear	Height_above_ear	0	0	0	0	1	0	0	1	0	0	0	0	0	0	0	0	0	0	0	0	0	0	0	0	0	0	2	dispensable
pan_gene_2347	pan_gene_28047	Glutamate;Height_above_ear	Height_above_ear;Tassel_branch_number	0	0	0	0	1	0	0	0	0	0	0	0	0	0	0	0	0	0	0	0	0	0	0	0	0	0	1	private
pan_gene_23851	pan_gene_46501	Height_above_ear;Height_per_day_(until_flowering)	Height_above_ear	0	0	0	0	1	0	0	0	0	0	0	0	0	0	0	0	0	0	0	0	0	0	0	0	0	0	1	private
pan_gene_23859	pan_gene_30300	Average_internode_length_(above_ear);Height_above_ear	Average_internode_length_(whole_plant);Height_above_ear	0	0	0	0	1	0	0	0	0	0	0	0	0	0	0	0	0	0	0	0	0	0	0	0	0	0	1	private
pan_gene_23859	pan_gene_4157	Average_internode_length_(above_ear);Height_above_ear	Height_above_ear	0	0	0	0	1	1	0	0	1	0	0	0	0	0	0	0	0	1	0	1	1	1	0	1	0	1	9	dispensable
pan_gene_24060	pan_gene_2573	Height_above_ear	Height_above_ear;Height_per_day_(until_flowering);Nodes_per_plant;Northern_Leaf_Blight;Plant_height	0	0	0	0	1	0	0	0	0	0	0	0	0	0	0	0	0	0	0	0	0	0	0	0	0	0	1	private
pan_gene_24060	pan_gene_8989	Height_above_ear	Height_above_ear;Plant_height	0	0	0	0	1	0	0	0	0	0	1	0	0	0	0	0	0	0	0	0	0	0	0	0	0	0	2	dispensable
pan_gene_24097	pan_gene_9036	Height_above_ear	100_Kernel_weight;Average_internode_length_(whole_plant);Height_above_ear;Height_per_day_(until_flowering);Plant_height	0	0	0	0	1	0	0	0	0	0	0	0	0	0	1	0	0	0	0	0	0	1	0	0	0	0	3	dispensable
pan_gene_24161	pan_gene_24747	Height_above_ear;Height_per_day_(until_flowering)	Average_internode_length_(whole_plant);Height_above_ear;Height_per_day_(until_flowering)	0	0	0	0	1	0	0	0	0	1	0	0	0	0	0	0	0	0	0	0	0	0	0	0	1	0	3	dispensable
pan_gene_24161	pan_gene_2557	Height_above_ear;Height_per_day_(until_flowering)	Height_above_ear;Nodes_per_plant;Tassel_branch_number	0	0	0	0	1	0	0	0	0	0	0	0	0	0	1	0	0	0	0	0	0	0	0	0	0	0	2	dispensable
pan_gene_24161	pan_gene_2575	Height_above_ear;Height_per_day_(until_flowering)	Height_above_ear;Height_per_day_(until_flowering);Nodes_to_ear	0	0	0	0	1	0	0	0	0	0	0	0	0	0	0	0	0	0	0	0	0	0	0	0	0	0	1	private
pan_gene_24161	pan_gene_26602	Height_above_ear;Height_per_day_(until_flowering)	Anthesis-silking_interval;Height_above_ear;Nodes_per_plant;Southern_leaf_blight	0	0	0	0	1	0	0	0	0	0	0	0	0	0	1	0	0	0	0	0	0	0	0	0	0	0	2	dispensable
pan_gene_24161	pan_gene_2690	Height_above_ear;Height_per_day_(until_flowering)	Height_above_ear;Nodes_to_ear;Southern_leaf_blight	0	0	0	0	1	0	0	0	0	0	0	0	0	0	0	0	0	0	0	0	0	0	0	0	0	0	1	private
pan_gene_24161	pan_gene_27514	Height_above_ear;Height_per_day_(until_flowering)	Height_above_ear	0	0	0	0	1	0	0	0	0	0	0	0	0	0	0	0	0	0	0	0	0	0	0	0	0	0	1	private
pan_gene_24161	pan_gene_27525	Height_above_ear;Height_per_day_(until_flowering)	Boxcox-transformed_leaf_angle;Height_above_ear;Leaf_width	0	0	0	0	1	0	0	0	0	0	0	0	0	0	0	0	0	0	0	0	0	0	0	0	0	0	1	private
pan_gene_24161	pan_gene_27677	Height_above_ear;Height_per_day_(until_flowering)	Height_above_ear;Total_amino_acids	0	0	0	0	1	0	0	0	0	0	0	0	0	0	0	0	0	0	0	0	0	0	0	0	0	0	1	private
pan_gene_24161	pan_gene_4157	Height_above_ear;Height_per_day_(until_flowering)	Height_above_ear	0	0	0	0	1	0	0	0	0	0	0	0	0	0	1	0	0	0	0	0	0	0	0	0	0	0	2	dispensable
pan_gene_24161	pan_gene_4349	Height_above_ear;Height_per_day_(until_flowering)	Height_above_ear;Plant_height;Tassel_length	0	0	0	0	1	0	0	0	0	1	0	0	0	0	0	0	0	0	0	0	0	0	0	0	0	0	2	dispensable
pan_gene_24161	pan_gene_8031	Height_above_ear;Height_per_day_(until_flowering)	Days_to_anthesis;Height_above_ear;Ratio_of_ear_height_to_total_height	0	0	0	0	1	0	0	0	0	0	0	0	0	0	0	0	0	0	0	0	0	0	0	0	0	0	1	private
pan_gene_24161	pan_gene_8991	Height_above_ear;Height_per_day_(until_flowering)	Height_above_ear	0	0	0	0	1	0	0	0	0	0	0	0	0	0	0	0	0	0	0	0	0	0	0	0	0	0	1	private
pan_gene_24161	pan_gene_8995	Height_above_ear;Height_per_day_(until_flowering)	Height_above_ear	0	0	0	0	1	0	0	0	0	1	0	0	0	0	1	0	0	0	0	0	0	0	0	0	0	0	3	dispensable
pan_gene_24161	pan_gene_9156	Height_above_ear;Height_per_day_(until_flowering)	Height_above_ear	0	0	0	0	1	0	0	0	0	0	0	0	0	0	0	0	0	0	0	0	0	0	0	0	0	0	1	private
pan_gene_24606	pan_gene_30883	Height_above_ear;PCA_of_metabolites:_PC1	Height_above_ear	0	0	0	0	0	0	0	1	0	0	0	0	0	0	0	0	0	0	0	0	0	0	0	0	0	0	1	private
[truncated: 2,043 more rows]
