# Supplementary material for: Co-expression pan-network reveals genes involved in complex traits within maize pan-genome
Source: BMC Plant Biol. 2022 Dec 19;22:595. doi: 10.1186/s12870-022-03985-z (PMC9762053; doi:10.1186/s12870-022-03985-z)
Supplement: Supplementary file 7 — Additional file 7. [file 12870_2022_3985_MOESM7_ESM.zip › SupplementaryData5/Leaf_width.pannetwork.csv]

gene1	gene2	trait1	trait2	B73	B97	CML103	CML228	CML247	CML277	CML322	CML333	CML52	CML69	HP301	IL14H	Ki11	Ki3	Ky21	M162W	M37W	Mo18W	MS71	NC350	NC358	Oh43	Oh7b	P39	Tx303	Tzi8	sum	sub-category
pan_gene_1007	pan_gene_16365	Days_to_anthesis;Days_to_silk;Leaf_width;Southern_leaf_blight	Leaf_width;Nodes_above_ear	1	0	0	0	0	0	0	0	0	0	0	0	0	0	0	0	0	0	0	1	0	1	0	0	0	0	3	dispensable
pan_gene_1007	pan_gene_22855	Days_to_anthesis;Days_to_silk;Leaf_width;Southern_leaf_blight	Leaf_width	1	1	0	1	0	0	1	0	0	0	1	0	0	1	0	0	0	1	1	1	0	0	0	0	1	0	10	dispensable
pan_gene_103514	pan_gene_13531	Days_to_anthesis;Days_to_silk;Leaf_width	Leaf_width	1	1	1	1	0	1	1	0	1	0	1	1	1	0	0	0	0	1	1	0	1	0	1	1	0	1	16	near-core
pan_gene_103514	pan_gene_16848	Days_to_anthesis;Days_to_silk;Leaf_width	Leaf_width	1	0	0	1	1	0	0	0	1	0	1	1	0	0	0	0	0	1	1	0	0	1	1	0	0	1	11	near-core
pan_gene_103514	pan_gene_17287	Days_to_anthesis;Days_to_silk;Leaf_width	Leaf_width	1	0	0	1	0	1	0	0	1	0	1	1	0	0	0	0	1	1	0	0	0	0	1	0	0	0	9	dispensable
pan_gene_103514	pan_gene_24827	Days_to_anthesis;Days_to_silk;Leaf_width	Leaf_width	1	0	0	1	0	0	0	0	1	0	1	1	1	0	0	0	0	0	0	0	0	1	0	0	0	1	8	dispensable
pan_gene_103514	pan_gene_30598	Days_to_anthesis;Days_to_silk;Leaf_width	Leaf_width	0	0	0	0	0	0	0	0	1	0	0	0	1	0	0	0	0	0	0	0	0	0	0	0	0	1	3	dispensable
pan_gene_103514	pan_gene_6400	Days_to_anthesis;Days_to_silk;Leaf_width	Height_per_day_(until_flowering);Leaf_width	0	0	0	1	1	0	0	1	1	0	1	1	0	0	0	0	1	1	0	0	0	1	0	0	0	1	10	dispensable
pan_gene_103514	pan_gene_9014	Days_to_anthesis;Days_to_silk;Leaf_width	Leaf_width	1	0	0	0	0	0	0	0	1	1	1	1	1	0	0	1	0	1	1	0	1	1	1	0	0	1	13	near-core
pan_gene_1074	pan_gene_810	Leaf_width;Tassel_branch_number	100_Kernel_weight;Leaf_width	0	0	0	0	0	0	0	0	0	0	0	0	0	0	0	0	0	0	0	0	0	0	0	0	0	1	1	private
pan_gene_10763	pan_gene_16149	Leaf_width;Tassel_length	Leaf_width	1	0	0	0	0	0	0	0	0	0	1	1	0	0	0	1	0	0	0	0	0	0	0	1	0	0	5	dispensable
pan_gene_10763	pan_gene_17286	Leaf_width;Tassel_length	Leaf_width	1	0	0	0	0	0	0	0	0	0	0	0	0	0	0	0	0	0	0	0	0	0	0	0	0	0	1	private
pan_gene_10763	pan_gene_19237	Leaf_width;Tassel_length	Average_internode_length_(above_ear);Leaf_length;Leaf_width;Protein	1	0	0	0	0	0	0	0	0	0	0	0	0	0	0	0	0	0	0	0	0	0	0	0	0	0	1	private
pan_gene_10763	pan_gene_19470	Leaf_width;Tassel_length	Leaf_width;Tassel_length	1	0	0	0	0	0	0	1	0	0	0	0	0	0	0	0	0	0	0	0	0	0	0	0	0	0	2	dispensable
pan_gene_10763	pan_gene_19558	Leaf_width;Tassel_length	Leaf_width	1	0	0	0	0	0	0	0	0	0	1	1	0	0	0	1	0	0	0	0	0	0	0	0	0	0	4	dispensable
pan_gene_10763	pan_gene_22552	Leaf_width;Tassel_length	Leaf_width	1	0	0	0	0	0	0	0	0	0	1	1	0	0	0	1	0	0	0	0	0	0	0	1	0	0	5	dispensable
pan_gene_10763	pan_gene_2592	Leaf_width;Tassel_length	Leaf_width;Nodes_per_plant;Nodes_to_ear;Plant_height;Tassel_length	0	0	0	0	0	0	0	1	0	0	1	1	0	0	0	1	0	0	0	0	0	0	0	1	0	0	5	dispensable
pan_gene_10763	pan_gene_30443	Leaf_width;Tassel_length	Leaf_width;Tassel_branch_number	1	0	0	0	0	0	0	1	0	0	0	0	0	0	0	0	0	0	0	0	0	0	0	0	0	0	2	dispensable
pan_gene_10763	pan_gene_77728	Leaf_width;Tassel_length	Chlorophyll_A;Leaf_width	0	0	0	0	0	0	0	1	0	0	1	1	0	0	0	0	0	0	0	0	0	0	0	0	0	0	3	dispensable
pan_gene_10805	pan_gene_22668	Boxcox-transformed_leaf_angle;Leaf_width;Starch	Leaf_width	1	0	0	0	0	0	0	0	0	0	0	0	0	0	0	0	0	0	0	0	0	0	0	0	0	1	2	dispensable
pan_gene_10812	pan_gene_15021	Boxcox-transformed_leaf_angle;Ear_height;Fructose;Leaf_width;Tassel_branch_number	Leaf_width	0	0	0	0	0	0	1	0	0	0	0	0	0	0	0	0	0	0	0	0	0	0	1	0	0	0	2	dispensable
pan_gene_10815	pan_gene_10925	Average_internode_length_(whole_plant);Leaf_width;Nodes_to_ear	Average_internode_length_(below_ear);Leaf_width;Photoperiod_Growing-degree_days_to_silk	1	0	0	0	0	0	0	0	0	1	0	0	0	1	0	1	0	0	0	0	0	1	0	1	0	0	6	dispensable
pan_gene_10815	pan_gene_1242	Average_internode_length_(whole_plant);Leaf_width;Nodes_to_ear	Leaf_width	1	0	1	1	1	1	1	1	1	1	0	1	1	1	0	0	1	1	1	1	1	1	1	0	0	1	20	core
pan_gene_10815	pan_gene_14346	Average_internode_length_(whole_plant);Leaf_width;Nodes_to_ear	Average_internode_length_(below_ear);Leaf_width	1	0	1	1	1	1	0	0	0	0	1	0	0	0	1	0	1	1	1	0	0	1	0	0	1	0	12	near-core
pan_gene_10815	pan_gene_16107	Average_internode_length_(whole_plant);Leaf_width;Nodes_to_ear	Leaf_width	0	0	1	1	0	0	0	0	0	0	0	0	0	0	0	0	0	0	0	0	0	0	0	0	0	0	2	dispensable
pan_gene_10815	pan_gene_16370	Average_internode_length_(whole_plant);Leaf_width;Nodes_to_ear	Height_per_day_(until_flowering);Leaf_width	1	1	1	1	0	1	1	0	1	0	0	1	0	1	1	1	0	1	1	1	0	0	0	1	1	0	16	near-core
pan_gene_10815	pan_gene_16390	Average_internode_length_(whole_plant);Leaf_width;Nodes_to_ear	Glucose;Leaf_width	1	1	1	0	1	1	0	0	0	1	0	1	0	0	1	0	0	0	1	0	0	0	0	1	0	0	10	dispensable
pan_gene_10815	pan_gene_16449	Average_internode_length_(whole_plant);Leaf_width;Nodes_to_ear	Leaf_width	0	0	1	1	0	1	1	0	0	1	1	1	0	1	1	0	1	0	1	0	0	1	1	1	0	1	15	near-core
pan_gene_10815	pan_gene_21074	Average_internode_length_(whole_plant);Leaf_width;Nodes_to_ear	Leaf_width	1	0	1	0	0	1	0	1	0	1	0	0	0	1	1	1	1	0	0	0	0	0	0	0	0	0	9	dispensable
pan_gene_10815	pan_gene_21616	Average_internode_length_(whole_plant);Leaf_width;Nodes_to_ear	Leaf_width	1	0	0	0	0	0	0	0	0	0	0	0	0	0	0	0	0	0	0	0	1	1	0	0	0	0	3	dispensable
pan_gene_10815	pan_gene_22334	Average_internode_length_(whole_plant);Leaf_width;Nodes_to_ear	Leaf_width;PCA_of_metabolites:_PC2	1	0	0	0	1	1	1	1	1	1	1	1	0	1	1	0	1	0	1	1	1	1	0	1	0	0	17	near-core
pan_gene_10815	pan_gene_22590	Average_internode_length_(whole_plant);Leaf_width;Nodes_to_ear	Days_to_anthesis;Leaf_width	1	1	0	1	1	0	1	1	1	1	1	1	1	1	1	0	1	1	1	0	1	1	1	1	1	1	22	core
pan_gene_10815	pan_gene_25262	Average_internode_length_(whole_plant);Leaf_width;Nodes_to_ear	Leaf_width	1	0	1	0	1	0	1	0	1	1	1	1	0	0	1	0	0	1	1	1	1	1	1	1	0	1	17	near-core
pan_gene_10815	pan_gene_26702	Average_internode_length_(whole_plant);Leaf_width;Nodes_to_ear	Ear_height;Leaf_width;Photoperiod_growing-degree_days_to_anthesis	0	1	0	1	0	0	1	1	1	1	1	1	0	1	0	1	1	1	1	1	1	0	1	1	1	1	19	near-core
pan_gene_10815	pan_gene_27671	Average_internode_length_(whole_plant);Leaf_width;Nodes_to_ear	Days_to_silk;Height_above_ear;Leaf_width	1	1	1	1	1	1	1	1	1	1	1	0	1	1	1	0	1	1	1	1	1	1	1	1	1	1	24	core
pan_gene_10815	pan_gene_2809	Average_internode_length_(whole_plant);Leaf_width;Nodes_to_ear	Leaf_width;Northern_Leaf_Blight;Tassel_branch_number	1	1	1	1	1	1	1	1	1	1	1	0	0	1	1	1	1	1	0	1	1	1	1	1	1	1	23	core
pan_gene_10815	pan_gene_5401	Average_internode_length_(whole_plant);Leaf_width;Nodes_to_ear	Leaf_width	1	0	0	0	0	0	0	0	0	0	0	1	0	0	0	0	0	1	0	1	0	0	0	1	0	0	5	dispensable
pan_gene_10815	pan_gene_9568	Average_internode_length_(whole_plant);Leaf_width;Nodes_to_ear	Leaf_width;Malate	1	0	0	0	0	0	1	0	1	0	1	1	0	0	0	0	0	0	0	0	1	1	0	1	0	0	8	dispensable
pan_gene_10823	pan_gene_17286	Ear_height;Leaf_width;Plant_height	Leaf_width	0	0	0	0	0	0	0	0	0	0	0	0	0	0	0	0	0	0	0	0	1	0	0	0	0	0	1	private
pan_gene_10823	pan_gene_19558	Ear_height;Leaf_width;Plant_height	Leaf_width	0	0	0	0	1	0	0	0	0	0	0	0	0	0	0	0	0	0	0	0	1	0	0	0	0	0	2	dispensable
pan_gene_10823	pan_gene_22552	Ear_height;Leaf_width;Plant_height	Leaf_width	0	0	0	0	0	0	0	0	0	0	0	0	0	0	0	0	0	0	0	0	1	0	0	0	0	0	1	private
pan_gene_10823	pan_gene_30443	Ear_height;Leaf_width;Plant_height	Leaf_width;Tassel_branch_number	0	1	0	0	0	0	0	0	0	0	0	0	0	0	0	0	0	0	0	0	0	0	0	0	0	0	1	private
pan_gene_10873	pan_gene_29760	Average_internode_length_(below_ear);Leaf_width	Leaf_width	1	0	0	0	0	0	0	0	0	0	1	0	0	0	0	0	0	0	0	0	0	0	0	0	0	0	2	dispensable
pan_gene_10873	pan_gene_30323	Average_internode_length_(below_ear);Leaf_width	Average_internode_length_(whole_plant);Height_above_ear;Leaf_width;Plant_height	1	0	0	0	0	0	0	0	0	0	1	0	0	0	0	0	0	0	0	0	0	0	0	0	0	0	2	dispensable
pan_gene_10873	pan_gene_9116	Average_internode_length_(below_ear);Leaf_width	Anthesis-silking_interval;Days_to_silk;Height_above_ear;Leaf_width;Nodes_to_ear	1	0	1	0	0	0	0	0	0	0	1	0	0	0	0	0	0	0	0	0	0	0	0	1	0	0	4	dispensable
pan_gene_10900	pan_gene_16449	Average_internode_length_(whole_plant);Leaf_width;Plant_height	Leaf_width	0	0	1	0	0	0	1	0	0	0	0	0	0	0	0	0	0	0	1	0	0	0	0	1	0	1	5	dispensable
pan_gene_10900	pan_gene_24538	Average_internode_length_(whole_plant);Leaf_width;Plant_height	Leaf_length;Leaf_width;Stalk_strength;Tassel_branch_number	0	1	1	0	0	0	1	0	0	0	1	0	0	0	1	1	0	0	1	0	0	1	1	1	0	1	11	near-core
pan_gene_10900	pan_gene_26702	Average_internode_length_(whole_plant);Leaf_width;Plant_height	Ear_height;Leaf_width;Photoperiod_growing-degree_days_to_anthesis	0	1	0	0	0	0	1	0	0	0	1	0	0	0	0	1	1	0	1	0	0	1	0	1	0	1	9	dispensable
pan_gene_10925	pan_gene_16149	Average_internode_length_(below_ear);Leaf_width;Photoperiod_Growing-degree_days_to_silk	Leaf_width	1	1	1	1	0	1	1	1	0	0	1	1	1	0	1	1	0	0	1	0	1	1	1	1	1	1	19	near-core
pan_gene_10925	pan_gene_16370	Average_internode_length_(below_ear);Leaf_width;Photoperiod_Growing-degree_days_to_silk	Height_per_day_(until_flowering);Leaf_width	1	0	0	0	0	0	0	0	0	0	1	0	1	1	0	1	0	0	0	0	0	0	0	1	0	0	6	dispensable
pan_gene_10925	pan_gene_16390	Average_internode_length_(below_ear);Leaf_width;Photoperiod_Growing-degree_days_to_silk	Glucose;Leaf_width	1	1	0	1	1	1	1	1	1	1	1	1	1	0	1	0	1	0	0	0	1	1	1	1	1	1	20	core
pan_gene_10925	pan_gene_18956	Average_internode_length_(below_ear);Leaf_width;Photoperiod_Growing-degree_days_to_silk	Leaf_width	1	0	1	0	1	0	0	0	0	1	1	1	0	0	1	0	0	0	0	0	0	1	0	0	0	0	8	dispensable
pan_gene_10925	pan_gene_19237	Average_internode_length_(below_ear);Leaf_width;Photoperiod_Growing-degree_days_to_silk	Average_internode_length_(above_ear);Leaf_length;Leaf_width;Protein	1	0	0	0	0	0	0	0	0	0	0	0	0	0	0	0	0	0	0	0	0	0	0	0	0	0	1	private
pan_gene_10925	pan_gene_19470	Average_internode_length_(below_ear);Leaf_width;Photoperiod_Growing-degree_days_to_silk	Leaf_width;Tassel_length	1	0	1	0	0	0	0	1	0	0	0	0	1	0	0	0	0	0	0	0	0	0	0	0	0	0	4	dispensable
pan_gene_10925	pan_gene_19558	Average_internode_length_(below_ear);Leaf_width;Photoperiod_Growing-degree_days_to_silk	Leaf_width	1	0	0	0	1	1	0	1	0	1	1	1	1	0	1	1	0	0	0	0	1	0	1	0	1	0	13	near-core
pan_gene_10925	pan_gene_19559	Average_internode_length_(below_ear);Leaf_width;Photoperiod_Growing-degree_days_to_silk	Average_internode_length_(below_ear);Leaf_width	1	1	1	1	0	1	1	1	1	1	1	1	1	0	0	1	1	0	1	1	1	1	1	0	0	1	20	core
pan_gene_10925	pan_gene_21074	Average_internode_length_(below_ear);Leaf_width;Photoperiod_Growing-degree_days_to_silk	Leaf_width	1	1	1	1	1	1	1	1	1	1	1	1	1	1	1	1	1	0	1	1	1	1	1	1	1	1	25	core
pan_gene_10925	pan_gene_21616	Average_internode_length_(below_ear);Leaf_width;Photoperiod_Growing-degree_days_to_silk	Leaf_width	1	0	0	0	0	0	0	0	0	0	0	0	0	0	0	0	0	0	0	0	0	0	0	0	0	0	1	private
pan_gene_10925	pan_gene_22347	Average_internode_length_(below_ear);Leaf_width;Photoperiod_Growing-degree_days_to_silk	Leaf_width;Nodes_above_ear;Nodes_to_ear;Ratio_of_ear_height_to_total_height	0	0	0	0	0	0	0	0	0	0	0	1	0	0	0	0	1	0	0	0	0	0	0	0	0	1	3	dispensable
pan_gene_10925	pan_gene_22552	Average_internode_length_(below_ear);Leaf_width;Photoperiod_Growing-degree_days_to_silk	Leaf_width	1	1	1	1	1	1	1	1	0	1	1	1	1	0	1	1	0	0	1	1	1	0	1	0	1	1	20	core
pan_gene_10925	pan_gene_25262	Average_internode_length_(below_ear);Leaf_width;Photoperiod_Growing-degree_days_to_silk	Leaf_width	1	0	0	0	0	0	0	0	0	0	0	0	0	1	0	0	0	0	0	0	0	1	1	1	0	0	5	dispensable
pan_gene_10925	pan_gene_26702	Average_internode_length_(below_ear);Leaf_width;Photoperiod_Growing-degree_days_to_silk	Ear_height;Leaf_width;Photoperiod_growing-degree_days_to_anthesis	0	1	0	0	0	1	0	0	0	1	0	0	0	1	0	1	0	0	1	0	0	0	1	1	0	0	8	dispensable
pan_gene_10925	pan_gene_30340	Average_internode_length_(below_ear);Leaf_width;Photoperiod_Growing-degree_days_to_silk	Leaf_width	1	0	1	0	0	0	1	0	0	1	0	1	1	0	0	1	1	0	0	1	0	1	1	0	0	1	12	near-core
pan_gene_10925	pan_gene_6312	Average_internode_length_(below_ear);Leaf_width;Photoperiod_Growing-degree_days_to_silk	Leaf_width	1	1	0	0	0	0	0	0	0	0	0	0	0	0	0	0	0	0	0	0	0	1	1	0	0	0	4	dispensable
pan_gene_10931	pan_gene_11882	Leaf_width	Leaf_width;Tassel_branch_number	1	0	0	0	0	0	0	0	0	0	0	0	0	0	0	0	0	0	0	0	0	0	0	0	0	0	1	private
pan_gene_10931	pan_gene_25170	Leaf_width	Days_to_silk;Leaf_width	1	0	0	0	0	0	0	0	0	0	0	0	0	0	0	0	0	0	0	0	0	0	0	0	0	0	1	private
pan_gene_11117	pan_gene_19396	Height_above_ear;Leaf_width;Nodes_above_ear	Leaf_width	1	0	0	0	0	0	0	0	0	0	0	0	0	0	0	0	0	0	0	0	0	0	0	0	0	0	1	private
pan_gene_11179	pan_gene_19395	Height_above_ear;Leaf_width	100_Kernel_weight;Leaf_width;Total_amino_acids	1	0	0	0	0	1	0	0	0	1	0	0	0	0	0	0	0	0	1	0	1	1	0	0	0	0	6	dispensable
pan_gene_11179	pan_gene_29887	Height_above_ear;Leaf_width	Anthesis-silking_interval;Days_to_anthesis;Leaf_width;Photoperiod_Growing-degree_days_to_silk	1	0	1	0	1	0	0	0	1	0	1	0	0	0	1	0	1	0	1	0	1	0	0	0	1	0	10	dispensable
pan_gene_11179	pan_gene_32210	Height_above_ear;Leaf_width	Leaf_width	1	0	0	0	1	0	0	0	0	0	1	0	0	0	0	0	0	0	1	0	0	1	0	0	1	0	6	dispensable
pan_gene_11202	pan_gene_2968	Leaf_width;Ratio_of_ear_height_to_total_height	Average_internode_length_(above_ear);Average_internode_length_(whole_plant);Leaf_width;Plant_height	1	1	0	0	1	0	1	0	0	0	0	1	0	0	0	0	0	0	0	0	1	1	0	0	0	0	7	dispensable
pan_gene_11202	pan_gene_5261	Leaf_width;Ratio_of_ear_height_to_total_height	Leaf_width	1	0	0	0	1	0	1	0	0	0	1	0	0	0	0	0	0	0	0	0	1	1	0	0	1	0	7	dispensable
pan_gene_11594	pan_gene_15257	Days_to_anthesis;Leaf_width;Stalk_strength	Ear_row_number;Leaf_width;Plant_height	1	0	0	0	0	0	0	0	0	0	0	0	0	0	0	0	0	0	0	0	0	0	0	0	0	0	1	private
pan_gene_1161	pan_gene_4900	Leaf_width;Plant_height	Leaf_width	0	0	0	0	0	0	0	1	0	0	0	0	0	0	0	0	0	0	0	0	0	0	0	0	0	0	1	private
pan_gene_1161	pan_gene_9580	Leaf_width;Plant_height	Leaf_width;Nodes_per_plant	1	0	0	0	0	0	0	0	0	0	0	0	0	0	0	0	0	0	1	0	0	0	0	0	0	0	2	dispensable
pan_gene_11641	pan_gene_29511	Leaf_width;Tassel_branch_number	Leaf_length;Leaf_width;Starch	0	0	0	0	0	0	0	0	0	0	0	0	0	0	0	0	0	0	0	0	0	0	0	0	0	1	1	private
pan_gene_11861	pan_gene_30738	Average_internode_length_(whole_plant);Ear_height;Leaf_width	Average_internode_length_(below_ear);Leaf_width;Stalk_strength;Tassel_length	1	1	0	1	0	0	1	1	0	0	1	0	0	0	0	0	0	0	0	0	0	0	0	0	0	0	6	dispensable
pan_gene_11882	pan_gene_14839	Leaf_width;Tassel_branch_number	Leaf_width	1	1	1	1	0	0	0	0	0	0	0	1	1	0	0	1	1	0	0	0	0	0	0	0	0	0	8	dispensable
pan_gene_11882	pan_gene_25170	Leaf_width;Tassel_branch_number	Days_to_silk;Leaf_width	1	1	1	1	1	0	1	1	1	1	1	1	1	1	0	1	1	0	0	1	0	0	1	1	1	1	20	core
pan_gene_11882	pan_gene_30940	Leaf_width;Tassel_branch_number	Days_to_anthesis;Leaf_width	1	0	0	1	1	0	1	0	0	1	0	1	0	0	0	1	0	0	0	0	0	0	0	0	0	0	7	dispensable
pan_gene_11882	pan_gene_5261	Leaf_width;Tassel_branch_number	Leaf_width	1	1	1	1	0	0	0	0	0	0	0	1	1	1	0	0	0	0	0	0	1	0	0	1	0	1	10	dispensable
pan_gene_1242	pan_gene_14346	Leaf_width	Average_internode_length_(below_ear);Leaf_width	1	0	1	1	0	1	0	0	0	0	0	0	0	1	0	0	1	1	1	0	0	0	0	0	0	0	8	dispensable
pan_gene_1242	pan_gene_16107	Leaf_width	Leaf_width	0	0	1	0	0	0	0	0	0	0	0	0	0	0	0	0	0	0	0	0	0	0	0	0	0	0	1	private
pan_gene_1242	pan_gene_16370	Leaf_width	Height_per_day_(until_flowering);Leaf_width	1	0	1	0	0	0	0	0	0	0	0	0	0	0	0	0	0	1	0	1	0	0	0	0	0	1	5	dispensable
pan_gene_1242	pan_gene_16449	Leaf_width	Leaf_width	0	0	1	1	0	1	1	0	0	1	0	1	0	1	1	0	1	0	1	0	0	1	1	0	0	1	13	near-core
pan_gene_1242	pan_gene_21074	Leaf_width	Leaf_width	1	0	1	0	0	0	0	0	0	0	0	0	0	1	0	0	0	0	0	0	0	0	1	0	0	0	4	dispensable
pan_gene_1242	pan_gene_22334	Leaf_width	Leaf_width;PCA_of_metabolites:_PC2	1	0	0	0	0	0	1	1	0	0	0	1	0	1	0	0	0	0	1	0	0	1	1	1	0	0	9	dispensable
pan_gene_1242	pan_gene_25262	Leaf_width	Leaf_width	1	1	1	0	1	0	1	1	1	1	1	1	1	1	1	1	1	1	1	1	1	0	1	1	0	1	22	core
pan_gene_1242	pan_gene_2809	Leaf_width	Leaf_width;Northern_Leaf_Blight;Tassel_branch_number	1	0	1	0	0	1	0	1	0	1	0	1	0	0	0	0	1	1	0	1	1	0	1	0	0	1	12	near-core
pan_gene_1242	pan_gene_5401	Leaf_width	Leaf_width	1	1	0	0	0	0	0	0	0	0	0	1	0	0	0	1	0	1	0	0	0	0	0	0	0	0	5	dispensable
pan_gene_1243	pan_gene_19231	Leaf_width	Leaf_width	1	0	1	0	0	0	0	0	0	0	0	0	0	0	0	0	0	0	0	0	0	0	0	0	0	0	2	dispensable
pan_gene_1243	pan_gene_21109	Leaf_width	Leaf_width	1	0	0	0	0	0	0	0	0	0	0	0	0	0	0	0	0	1	0	0	0	0	0	0	0	0	2	dispensable
pan_gene_1243	pan_gene_26556	Leaf_width	Leaf_width	1	0	0	0	0	0	0	0	0	0	1	0	0	1	0	0	0	0	0	0	0	0	1	1	0	0	5	dispensable
pan_gene_1243	pan_gene_30209	Leaf_width	Boxcox-transformed_leaf_angle;Leaf_width	0	0	0	0	1	0	0	0	0	0	0	0	0	0	0	0	0	0	0	0	0	0	0	0	0	0	1	private
pan_gene_1243	pan_gene_7098	Leaf_width	Leaf_width	1	0	1	0	0	0	1	1	0	0	1	1	0	0	0	0	1	1	0	0	1	0	1	0	0	1	11	near-core
pan_gene_1243	pan_gene_75371	Leaf_width	Leaf_width	1	0	0	0	1	0	1	1	0	0	0	1	0	0	0	0	1	0	0	0	1	0	0	0	0	1	8	dispensable
pan_gene_1243	pan_gene_9055	Leaf_width	Leaf_width;Tassel_length	1	0	1	0	0	1	0	1	0	0	0	1	0	0	0	0	0	0	1	0	0	0	1	0	0	0	7	dispensable
pan_gene_12454	pan_gene_17257	Leaf_width;Southern_leaf_blight;Stalk_strength	Leaf_width;Photoperiod_growing-degree_days_to_anthesis	1	0	0	0	0	0	0	0	0	1	0	0	0	0	0	0	0	0	0	0	0	0	0	0	0	0	2	dispensable
pan_gene_12454	pan_gene_17327	Leaf_width;Southern_leaf_blight;Stalk_strength	Leaf_width;Nodes_per_plant	1	0	0	0	0	0	0	0	0	1	1	0	0	0	0	0	0	0	0	0	0	1	0	0	0	0	4	dispensable
pan_gene_12454	pan_gene_19682	Leaf_width;Southern_leaf_blight;Stalk_strength	Leaf_width	1	0	0	0	0	0	0	0	0	1	0	1	0	0	0	0	0	0	0	0	0	0	0	0	0	0	3	dispensable
pan_gene_12454	pan_gene_29511	Leaf_width;Southern_leaf_blight;Stalk_strength	Leaf_length;Leaf_width;Starch	1	0	0	0	0	0	0	0	0	1	1	1	0	0	0	0	0	0	1	0	0	0	0	0	0	0	5	dispensable
pan_gene_12454	pan_gene_3296	Leaf_width;Southern_leaf_blight;Stalk_strength	Leaf_width	1	0	0	0	0	0	0	0	0	1	1	0	0	0	0	0	0	0	0	0	0	1	0	0	0	0	4	dispensable
pan_gene_1269	pan_gene_23446	Leaf_width;Nodes_above_ear;Nodes_per_plant	Leaf_width;Photoperiod_Growing-degree_days_to_silk;Southern_leaf_blight	1	0	0	0	0	0	0	0	0	0	0	0	0	0	0	0	0	0	0	0	0	0	0	0	0	0	1	private
pan_gene_1269	pan_gene_29741	Leaf_width;Nodes_above_ear;Nodes_per_plant	Leaf_width;Tassel_branch_number	1	0	0	0	0	0	0	0	0	0	0	0	0	0	0	0	0	0	0	0	0	0	0	0	0	0	1	private
pan_gene_12978	pan_gene_16197	Leaf_width	Leaf_width	1	0	0	0	0	0	0	0	0	0	0	0	0	0	0	0	0	0	0	0	0	0	0	0	0	0	1	private
pan_gene_12978	pan_gene_17257	Leaf_width	Leaf_width;Photoperiod_growing-degree_days_to_anthesis	1	0	0	0	0	0	0	0	0	0	0	0	0	0	0	0	0	0	0	0	0	0	0	0	0	0	1	private
pan_gene_12978	pan_gene_17327	Leaf_width	Leaf_width;Nodes_per_plant	1	0	0	0	0	0	0	0	0	0	0	0	0	0	0	0	0	0	0	0	0	0	0	0	0	0	1	private
pan_gene_12978	pan_gene_19511	Leaf_width	Leaf_width	1	0	0	0	0	0	0	0	0	0	0	0	0	0	0	0	0	0	0	0	0	0	0	0	0	0	1	private
pan_gene_12978	pan_gene_19551	Leaf_width	Average_internode_length_(below_ear);Leaf_width	1	0	0	0	0	0	0	0	0	0	0	0	0	0	0	0	0	0	0	0	0	0	0	0	0	0	1	private
pan_gene_12978	pan_gene_21620	Leaf_width	Leaf_width	1	0	0	0	0	0	0	0	0	0	0	0	0	0	0	0	0	0	0	0	0	0	0	0	0	0	1	private
pan_gene_12978	pan_gene_29408	Leaf_width	Average_internode_length_(below_ear);Leaf_width	1	0	0	0	0	0	0	0	0	0	0	0	0	0	0	0	0	0	0	0	0	0	0	0	0	0	1	private
pan_gene_12978	pan_gene_29511	Leaf_width	Leaf_length;Leaf_width;Starch	1	0	0	0	0	0	0	0	0	0	0	0	0	0	0	0	0	0	0	0	0	0	0	0	0	0	1	private
pan_gene_12978	pan_gene_3296	Leaf_width	Leaf_width	1	0	0	0	0	0	0	0	0	0	0	0	0	0	0	0	0	0	0	0	0	0	0	0	0	0	1	private
pan_gene_12978	pan_gene_7337	Leaf_width	Leaf_width	1	0	0	0	0	0	0	0	0	0	0	0	0	0	0	0	0	0	0	0	0	0	0	0	0	0	1	private
pan_gene_12978	pan_gene_9708	Leaf_width	Leaf_width	1	0	0	0	0	0	0	0	0	0	0	0	0	0	0	0	0	0	0	0	0	0	0	0	0	0	1	private
pan_gene_13056	pan_gene_16855	Leaf_width;Nodes_to_ear	Leaf_width	1	0	0	0	0	0	1	0	0	1	0	0	0	0	0	0	0	0	0	1	0	0	0	0	0	1	5	dispensable
pan_gene_13056	pan_gene_19393	Leaf_width;Nodes_to_ear	Leaf_width;PCA_of_metabolites:_PC2	1	0	0	1	0	1	0	0	0	0	0	0	1	0	0	0	0	0	0	1	1	0	0	0	0	0	6	dispensable
pan_gene_13056	pan_gene_28732	Leaf_width;Nodes_to_ear	Anthesis-silking_interval;Days_to_anthesis;Ear_height;Leaf_length;Leaf_width;Nodes_per_plant;Photoperiod_Growing-degree_days_to_silk;Photoperiod_growing-degree_days_to_anthesis	1	0	1	0	0	1	1	0	1	1	0	1	0	0	0	0	0	0	1	1	1	0	0	0	0	0	10	dispensable
pan_gene_13056	pan_gene_30940	Leaf_width;Nodes_to_ear	Days_to_anthesis;Leaf_width	1	1	0	0	0	1	0	0	0	0	0	0	0	0	0	0	0	0	0	0	0	0	0	0	0	0	3	dispensable
pan_gene_13056	pan_gene_6274	Leaf_width;Nodes_to_ear	Leaf_width;Nodes_per_plant;Northern_Leaf_Blight;PCA_of_metabolites:_PC2	1	0	0	1	0	1	1	0	0	1	1	0	1	1	0	0	0	0	0	0	0	1	0	0	0	1	10	dispensable
pan_gene_13056	pan_gene_9008	Leaf_width;Nodes_to_ear	100_Kernel_weight;Leaf_width	1	1	0	0	0	1	1	0	0	0	1	1	1	0	1	0	0	0	0	1	1	1	1	1	0	1	14	near-core
pan_gene_13531	pan_gene_16417	Leaf_width	Leaf_width	0	0	0	0	1	0	0	0	0	1	0	0	0	0	0	0	0	0	0	0	0	0	0	0	0	0	2	dispensable
pan_gene_13531	pan_gene_16848	Leaf_width	Leaf_width	1	1	1	0	0	1	1	0	1	0	1	1	1	0	0	1	1	1	1	1	1	1	1	1	1	1	20	core
pan_gene_13531	pan_gene_17287	Leaf_width	Leaf_width	1	1	1	1	1	1	1	1	1	1	1	1	1	1	0	1	1	1	0	1	1	0	1	0	1	1	22	core
pan_gene_13531	pan_gene_1742	Leaf_width	Boxcox-transformed_leaf_angle;Ear_height;Height_per_day_(until_flowering);Leaf_width;Nodes_per_plant;Nodes_to_ear;Plant_height;Ratio_of_ear_height_to_total_height	1	0	1	1	0	0	0	0	0	0	0	1	0	0	0	1	0	0	0	0	0	1	0	0	0	0	6	dispensable
pan_gene_13531	pan_gene_19393	Leaf_width	Leaf_width;PCA_of_metabolites:_PC2	1	1	1	1	1	1	1	1	1	1	1	0	1	1	0	1	1	1	1	1	1	1	1	1	1	1	24	core
pan_gene_13531	pan_gene_21387	Leaf_width	Leaf_width	0	0	0	0	0	0	1	0	0	0	0	1	1	0	0	1	1	1	0	1	1	1	1	0	1	1	12	near-core
pan_gene_13531	pan_gene_22487	Leaf_width	Glutamate;Leaf_width;Tassel_length	1	0	0	0	0	0	0	0	0	0	0	0	0	0	0	0	0	0	0	0	0	0	0	0	0	0	1	private
pan_gene_13531	pan_gene_23689	Leaf_width	Leaf_width;Tassel_branch_number	1	1	0	0	0	0	1	0	0	0	0	0	0	0	0	0	0	0	0	1	0	0	0	1	0	0	5	dispensable
pan_gene_13531	pan_gene_24773	Leaf_width	Average_internode_length_(below_ear);Leaf_width	1	1	1	1	1	1	1	1	1	0	1	1	1	1	1	1	1	1	1	1	1	0	1	1	1	0	23	core
pan_gene_13531	pan_gene_24827	Leaf_width	Leaf_width	1	1	1	1	1	1	1	1	1	0	1	1	1	1	0	1	1	1	0	1	1	0	1	1	1	1	22	core
pan_gene_13531	pan_gene_27708	Leaf_width	Chlorophyll_A;Height_above_ear;Leaf_width;Photoperiod_Growing-degree_days_to_silk;Photoperiod_growing-degree_days_to_anthesis	1	0	1	0	0	1	0	0	0	0	1	0	0	0	0	0	0	0	0	0	0	1	0	0	0	0	5	dispensable
pan_gene_13531	pan_gene_30598	Leaf_width	Leaf_width	0	0	0	0	0	0	0	0	1	0	0	0	1	0	0	0	0	1	0	0	0	0	0	0	0	1	4	dispensable
pan_gene_13531	pan_gene_3350	Leaf_width	Leaf_width;Northern_Leaf_Blight	1	1	1	1	0	1	1	0	1	0	1	1	1	0	0	0	1	1	1	1	1	1	1	1	1	1	20	core
pan_gene_13531	pan_gene_4315	Leaf_width	Leaf_width	1	1	0	1	0	0	0	0	0	0	0	1	1	0	0	0	0	0	1	0	0	0	1	0	0	0	7	dispensable
pan_gene_13531	pan_gene_5399	Leaf_width	Leaf_width	1	1	1	1	0	0	1	0	0	0	1	0	1	1	0	1	0	1	0	0	0	0	0	0	0	0	10	dispensable
pan_gene_13531	pan_gene_6400	Leaf_width	Height_per_day_(until_flowering);Leaf_width	0	1	0	0	0	1	1	0	1	0	1	0	1	0	0	0	0	1	0	1	1	0	1	1	0	1	12	near-core
pan_gene_13531	pan_gene_9014	Leaf_width	Leaf_width	1	1	1	0	1	1	1	1	1	1	1	1	1	1	1	1	0	1	1	1	1	1	1	1	0	1	23	core
pan_gene_1383	pan_gene_22668	Leaf_width	Leaf_width	1	0	0	0	0	0	0	0	0	0	0	1	0	0	0	0	0	0	0	0	0	0	0	0	0	1	3	dispensable
pan_gene_1383	pan_gene_32048	Leaf_width	Leaf_width	1	0	0	0	0	0	0	0	0	0	1	0	0	0	0	0	1	0	0	1	0	0	0	0	0	0	4	dispensable
pan_gene_1396	pan_gene_16149	Leaf_width;Plant_height	Leaf_width	0	0	0	1	0	0	0	0	0	0	1	1	0	0	0	0	0	0	0	0	0	1	0	0	1	1	6	dispensable
pan_gene_1396	pan_gene_19559	Leaf_width;Plant_height	Average_internode_length_(below_ear);Leaf_width	0	0	0	1	0	0	0	0	1	1	1	1	0	0	0	0	0	1	0	1	0	0	0	0	0	1	8	dispensable
pan_gene_1396	pan_gene_22347	Leaf_width;Plant_height	Leaf_width;Nodes_above_ear;Nodes_to_ear;Ratio_of_ear_height_to_total_height	0	0	0	0	0	0	0	0	0	0	0	1	0	0	0	0	1	0	0	0	0	0	0	0	0	0	2	dispensable
pan_gene_1396	pan_gene_24538	Leaf_width;Plant_height	Leaf_length;Leaf_width;Stalk_strength;Tassel_branch_number	0	0	0	0	0	0	0	0	0	0	0	0	0	0	0	0	0	0	0	0	0	0	1	0	0	0	1	private
pan_gene_14346	pan_gene_16107	Average_internode_length_(below_ear);Leaf_width	Leaf_width	0	0	1	0	0	0	0	0	0	0	0	0	0	0	0	0	0	0	0	0	0	0	0	0	0	0	1	private
pan_gene_14346	pan_gene_16370	Average_internode_length_(below_ear);Leaf_width	Height_per_day_(until_flowering);Leaf_width	1	0	0	0	0	0	0	0	0	0	0	0	0	0	1	0	0	0	0	0	0	0	0	0	0	1	3	dispensable
pan_gene_14346	pan_gene_16449	Average_internode_length_(below_ear);Leaf_width	Leaf_width	0	0	1	0	0	1	0	0	0	0	1	0	0	0	1	0	1	0	1	1	0	0	0	0	0	1	8	dispensable
pan_gene_14346	pan_gene_21074	Average_internode_length_(below_ear);Leaf_width	Leaf_width	1	0	1	0	0	1	1	1	0	0	0	0	0	1	0	0	1	0	0	1	1	0	1	0	0	1	11	near-core
pan_gene_14346	pan_gene_21616	Average_internode_length_(below_ear);Leaf_width	Leaf_width	1	0	0	0	0	0	0	0	0	0	0	0	0	1	1	1	1	1	1	1	1	1	0	0	0	0	10	dispensable
pan_gene_14346	pan_gene_22334	Average_internode_length_(below_ear);Leaf_width	Leaf_width;PCA_of_metabolites:_PC2	1	0	0	0	0	0	0	1	0	0	1	0	1	0	0	1	1	0	1	0	0	0	0	0	0	1	8	dispensable
pan_gene_14346	pan_gene_22590	Average_internode_length_(below_ear);Leaf_width	Days_to_anthesis;Leaf_width	1	0	0	1	0	1	0	0	0	0	0	0	0	0	1	1	1	1	0	0	0	0	0	0	0	0	7	dispensable
pan_gene_14346	pan_gene_25262	Average_internode_length_(below_ear);Leaf_width	Leaf_width	1	0	1	0	1	1	0	1	1	0	1	0	0	1	1	0	0	1	1	1	0	0	0	0	0	0	12	near-core
pan_gene_14346	pan_gene_26702	Average_internode_length_(below_ear);Leaf_width	Ear_height;Leaf_width;Photoperiod_growing-degree_days_to_anthesis	0	0	0	0	0	0	0	0	0	0	0	0	0	1	0	1	1	1	0	1	0	0	0	0	1	1	7	dispensable
pan_gene_14346	pan_gene_27671	Average_internode_length_(below_ear);Leaf_width	Days_to_silk;Height_above_ear;Leaf_width	1	0	1	0	1	1	0	0	0	0	0	0	0	0	1	1	0	1	1	0	0	0	0	0	0	0	8	dispensable
pan_gene_14346	pan_gene_2809	Average_internode_length_(below_ear);Leaf_width	Leaf_width;Northern_Leaf_Blight;Tassel_branch_number	1	0	1	0	1	1	1	0	0	0	1	0	1	0	1	0	1	1	0	1	1	0	0	0	0	0	12	near-core
pan_gene_14346	pan_gene_5401	Average_internode_length_(below_ear);Leaf_width	Leaf_width	1	0	0	0	0	0	0	0	0	0	0	0	0	0	0	0	1	1	0	0	0	0	0	0	0	0	3	dispensable
pan_gene_14346	pan_gene_9568	Average_internode_length_(below_ear);Leaf_width	Leaf_width;Malate	1	0	0	0	0	0	0	0	0	0	0	0	0	0	0	0	0	0	0	0	0	1	0	0	0	0	2	dispensable
pan_gene_15021	pan_gene_17328	Leaf_width	Leaf_width	1	1	1	1	1	0	0	0	1	1	1	1	0	1	1	0	0	1	1	0	0	1	1	1	1	1	18	near-core
pan_gene_15021	pan_gene_19550	Leaf_width	Days_to_anthesis;Leaf_width;Northern_Leaf_Blight	1	0	0	1	0	0	0	0	0	0	1	0	0	1	0	0	0	0	1	0	0	0	0	1	0	0	6	dispensable
pan_gene_15021	pan_gene_20921	Leaf_width	Leaf_width	1	0	1	1	1	0	0	0	0	0	1	0	0	1	0	0	0	0	1	0	0	0	0	0	0	0	7	dispensable
pan_gene_15021	pan_gene_22414	Leaf_width	Ear_height;Leaf_width;Nodes_to_ear;Ratio_of_ear_height_to_total_height	1	1	1	1	1	0	1	1	1	1	1	1	1	1	1	1	1	1	0	1	1	0	1	0	0	1	21	core
pan_gene_15021	pan_gene_26653	Leaf_width	Ear_height;Leaf_width;Nodes_above_ear;Nodes_per_plant;Nodes_to_ear;Plant_height	1	1	0	1	1	0	1	1	1	1	0	0	1	1	0	1	1	1	1	0	0	0	0	0	0	0	14	near-core
pan_gene_15021	pan_gene_27708	Leaf_width	Chlorophyll_A;Height_above_ear;Leaf_width;Photoperiod_Growing-degree_days_to_silk;Photoperiod_growing-degree_days_to_anthesis	1	0	0	0	0	0	0	0	0	0	0	0	0	0	0	0	0	0	0	0	0	0	0	0	0	0	1	private
pan_gene_15021	pan_gene_3351	Leaf_width	Leaf_width	0	1	0	0	1	0	0	0	0	0	1	0	0	0	0	1	1	0	1	0	0	1	0	0	0	1	8	dispensable
pan_gene_15021	pan_gene_5046	Leaf_width	Height_per_day_(until_flowering);Leaf_width;Plant_height;Tassel_branch_number	1	0	0	1	0	0	1	0	1	0	0	0	0	1	0	0	1	1	0	0	0	0	0	1	0	0	8	dispensable
pan_gene_15021	pan_gene_72538	Leaf_width	Leaf_width	0	0	0	1	0	0	0	0	0	0	0	0	0	0	0	0	0	0	0	0	0	0	0	0	0	0	1	private
pan_gene_15021	pan_gene_75371	Leaf_width	Leaf_width	1	0	0	0	0	0	0	0	1	0	0	0	0	1	0	0	1	1	1	0	0	0	0	0	0	0	6	dispensable
pan_gene_15222	pan_gene_24786	Average_internode_length_(whole_plant);Leaf_width;Plant_height	Leaf_width	0	0	1	0	0	0	0	0	0	0	0	0	0	0	0	0	0	0	0	0	0	0	0	0	0	0	1	private
pan_gene_15222	pan_gene_6264	Average_internode_length_(whole_plant);Leaf_width;Plant_height	Leaf_width	0	0	1	0	0	0	0	0	0	0	1	0	0	0	0	1	0	0	0	0	0	1	0	0	0	0	4	dispensable
pan_gene_15257	pan_gene_70252	Ear_row_number;Leaf_width;Plant_height	Height_above_ear;Leaf_width	1	0	0	0	0	0	0	0	0	0	0	0	0	0	0	0	0	1	0	0	0	0	0	0	0	0	2	dispensable
pan_gene_15730	pan_gene_5261	Leaf_width;PCA_of_metabolites:_PC2	Leaf_width	1	0	0	1	1	0	0	1	1	0	1	0	1	1	0	0	1	0	0	0	0	0	0	0	0	0	9	dispensable
pan_gene_16107	pan_gene_16449	Leaf_width	Leaf_width	0	0	1	1	0	0	0	0	0	0	0	0	0	0	0	0	0	0	0	0	0	0	0	0	0	0	2	dispensable
pan_gene_16107	pan_gene_27671	Leaf_width	Days_to_silk;Height_above_ear;Leaf_width	0	0	1	1	0	0	0	0	0	0	0	0	0	0	0	0	0	0	0	0	0	0	0	0	0	0	2	dispensable
pan_gene_16107	pan_gene_2809	Leaf_width	Leaf_width;Northern_Leaf_Blight;Tassel_branch_number	0	0	1	0	0	0	0	0	0	0	0	0	0	0	0	0	0	0	0	0	0	0	0	0	0	0	1	private
pan_gene_16123	pan_gene_18317	Cob_diameter;Leaf_width;Nodes_per_plant	Leaf_width;PCA_of_metabolites:_PC2;Ratio_of_ear_height_to_total_height	0	0	0	0	0	0	0	0	0	0	0	0	0	1	1	0	0	0	0	0	0	0	0	0	0	0	2	dispensable
pan_gene_16123	pan_gene_19161	Cob_diameter;Leaf_width;Nodes_per_plant	Leaf_width;Nodes_to_ear	0	0	0	0	0	0	0	0	0	1	0	0	0	0	0	0	0	0	0	0	0	0	0	0	0	0	1	private
pan_gene_16123	pan_gene_19542	Cob_diameter;Leaf_width;Nodes_per_plant	Leaf_width	0	0	0	0	0	0	0	0	0	0	0	0	0	1	1	0	1	0	0	0	0	0	0	0	0	0	3	dispensable
pan_gene_16123	pan_gene_25114	Cob_diameter;Leaf_width;Nodes_per_plant	Leaf_length;Leaf_width	0	0	0	0	0	0	0	1	0	0	0	0	0	0	1	0	0	0	0	0	0	0	0	0	0	0	2	dispensable
pan_gene_16148	pan_gene_6103	Leaf_width	Leaf_width;Plant_height	1	0	1	0	0	0	0	0	0	1	0	0	0	0	0	1	0	1	1	0	0	0	1	0	0	0	7	dispensable
pan_gene_16149	pan_gene_16390	Leaf_width	Glucose;Leaf_width	1	0	0	1	0	1	1	0	0	0	1	1	1	0	1	0	0	0	0	0	1	1	1	1	0	1	13	near-core
pan_gene_16149	pan_gene_17286	Leaf_width	Leaf_width	1	0	0	0	0	1	0	1	0	0	0	1	1	0	0	0	0	0	0	0	1	0	0	0	0	1	7	dispensable
pan_gene_16149	pan_gene_19237	Leaf_width	Average_internode_length_(above_ear);Leaf_length;Leaf_width;Protein	1	0	0	0	0	0	0	0	0	0	0	0	0	0	0	0	0	0	0	0	0	0	0	0	0	0	1	private
pan_gene_16149	pan_gene_19470	Leaf_width	Leaf_width;Tassel_length	1	0	0	0	0	0	0	1	0	0	0	0	1	0	0	0	0	0	0	0	0	0	0	0	0	0	3	dispensable
pan_gene_16149	pan_gene_19559	Leaf_width	Average_internode_length_(below_ear);Leaf_width	1	1	0	1	0	1	1	1	0	0	1	1	1	1	1	1	0	0	1	0	1	1	1	0	1	1	18	near-core
pan_gene_16149	pan_gene_21532	Leaf_width	Leaf_width	1	0	0	0	0	0	0	0	0	0	0	0	0	0	0	0	0	0	0	0	0	0	0	0	0	0	1	private
pan_gene_16149	pan_gene_22347	Leaf_width	Leaf_width;Nodes_above_ear;Nodes_to_ear;Ratio_of_ear_height_to_total_height	0	0	0	0	0	0	0	0	0	0	0	0	0	0	0	0	0	0	0	0	0	0	0	0	0	1	1	private
pan_gene_16149	pan_gene_22552	Leaf_width	Leaf_width	1	1	1	1	0	1	1	1	0	0	1	1	1	1	1	1	0	0	1	0	1	1	1	1	1	1	20	core
pan_gene_16149	pan_gene_24538	Leaf_width	Leaf_length;Leaf_width;Stalk_strength;Tassel_branch_number	0	0	0	0	0	0	0	0	0	0	0	1	1	0	1	0	0	0	0	0	0	1	0	1	0	0	5	dispensable
pan_gene_16149	pan_gene_30340	Leaf_width	Leaf_width	1	0	1	0	0	0	1	0	0	0	0	1	1	1	1	0	0	0	0	0	0	0	1	1	1	1	11	near-core
pan_gene_16149	pan_gene_77728	Leaf_width	Chlorophyll_A;Leaf_width	0	1	0	0	0	0	0	0	0	0	0	1	0	0	0	0	0	0	0	0	0	0	0	0	0	0	2	dispensable
pan_gene_16149	pan_gene_88954	Leaf_width	Leaf_width	0	0	0	0	0	0	0	0	0	0	0	0	0	0	0	0	0	0	1	0	0	0	0	0	0	0	1	private
pan_gene_16197	pan_gene_19551	Leaf_width	Average_internode_length_(below_ear);Leaf_width	1	0	0	0	0	0	0	0	0	0	0	0	0	0	0	0	0	0	0	0	0	0	0	0	0	0	1	private
pan_gene_16225	pan_gene_25103	Height_per_day_(until_flowering);Leaf_width;Nodes_per_plant;Plant_height;Tassel_length	Leaf_length;Leaf_width;Nodes_to_ear	1	0	0	0	0	0	0	0	0	0	0	1	0	0	0	0	0	0	0	0	0	0	0	0	0	0	2	dispensable
pan_gene_16241	pan_gene_29756	Height_above_ear;Leaf_width;Nodes_above_ear;Plant_height	Leaf_width;Nodes_per_plant;Nodes_to_ear;Photoperiod_Growing-degree_days_to_silk;Photoperiod_growing-degree_days_to_anthesis	1	0	0	0	0	1	0	0	0	0	0	0	0	0	0	0	0	0	0	0	0	0	0	0	0	0	2	dispensable
pan_gene_16241	pan_gene_29760	Height_above_ear;Leaf_width;Nodes_above_ear;Plant_height	Leaf_width	1	0	0	0	0	0	0	0	0	0	0	0	0	0	0	0	0	0	0	0	0	0	0	0	0	0	1	private
pan_gene_16241	pan_gene_4358	Height_above_ear;Leaf_width;Nodes_above_ear;Plant_height	Days_to_anthesis;Leaf_width	1	0	1	1	0	1	0	0	0	0	0	0	0	0	0	0	0	1	0	0	0	0	0	0	0	1	6	dispensable
pan_gene_16361	pan_gene_16848	Leaf_width	Leaf_width	1	1	1	1	1	1	1	0	1	1	1	1	1	1	1	1	1	1	0	0	1	1	0	0	1	1	21	core
pan_gene_16361	pan_gene_19564	Leaf_width	Average_internode_length_(below_ear);Leaf_width	0	0	0	1	1	0	0	1	0	1	1	0	0	0	0	1	0	1	0	0	1	0	1	0	0	1	10	dispensable
pan_gene_16361	pan_gene_19683	Leaf_width	Leaf_width	1	0	0	1	1	0	1	0	1	1	1	1	0	1	1	0	0	1	0	0	1	0	1	1	0	0	14	near-core
pan_gene_16361	pan_gene_20921	Leaf_width	Leaf_width	1	0	1	0	1	1	0	0	0	0	0	0	0	1	0	0	1	0	0	0	1	0	0	0	0	0	7	dispensable
pan_gene_16361	pan_gene_21387	Leaf_width	Leaf_width	0	0	0	0	0	0	1	0	0	0	0	1	1	1	0	0	1	0	0	0	1	0	0	0	0	0	6	dispensable
pan_gene_16361	pan_gene_30598	Leaf_width	Leaf_width	0	0	0	0	0	0	1	0	1	0	0	0	1	0	0	0	0	1	0	0	0	0	0	0	0	0	4	dispensable
pan_gene_16361	pan_gene_4394	Leaf_width	Leaf_width	1	1	1	1	1	1	1	1	1	0	1	1	1	1	1	1	1	1	0	0	1	0	1	1	1	1	22	core
pan_gene_16361	pan_gene_4900	Leaf_width	Leaf_width	0	0	0	0	0	1	0	0	0	0	0	0	0	0	0	0	0	0	0	0	0	0	0	0	0	0	1	private
pan_gene_16361	pan_gene_5288	Leaf_width	Leaf_width	0	0	0	0	0	0	0	0	0	0	0	0	0	0	0	1	0	0	0	0	0	0	0	0	0	0	1	private
pan_gene_16361	pan_gene_72538	Leaf_width	Leaf_width	0	0	0	0	0	0	0	0	1	0	0	0	0	0	0	0	0	0	0	0	0	0	0	0	0	0	1	private
pan_gene_16361	pan_gene_9014	Leaf_width	Leaf_width	1	0	0	0	1	0	0	0	1	1	1	0	0	1	0	0	0	0	0	0	1	0	0	0	0	0	7	dispensable
pan_gene_16369	pan_gene_30815	Height_per_day_(until_flowering);Leaf_width	Ear_height;Leaf_width	1	0	0	0	0	0	0	0	0	0	0	0	0	0	0	0	0	0	0	0	0	0	0	0	0	0	1	private
pan_gene_16370	pan_gene_16390	Height_per_day_(until_flowering);Leaf_width	Glucose;Leaf_width	1	0	1	0	0	1	0	0	0	0	1	0	1	0	1	1	1	0	0	0	0	0	0	1	0	1	10	dispensable
pan_gene_16370	pan_gene_16449	Height_per_day_(until_flowering);Leaf_width	Leaf_width	0	0	0	1	0	1	0	0	0	0	1	1	0	0	1	0	0	0	1	1	0	0	0	1	0	1	9	dispensable
pan_gene_16370	pan_gene_19559	Height_per_day_(until_flowering);Leaf_width	Average_internode_length_(below_ear);Leaf_width	1	0	0	0	0	0	0	0	0	0	1	0	0	0	1	0	0	0	1	0	0	0	0	0	0	0	4	dispensable
pan_gene_16370	pan_gene_21074	Height_per_day_(until_flowering);Leaf_width	Leaf_width	1	0	0	0	0	1	0	0	0	0	1	0	1	0	0	0	0	1	0	0	0	0	0	0	0	1	6	dispensable
pan_gene_16370	pan_gene_22334	Height_per_day_(until_flowering);Leaf_width	Leaf_width;PCA_of_metabolites:_PC2	1	0	0	0	0	1	1	0	0	0	1	1	1	1	0	1	0	1	0	1	1	0	0	1	0	1	13	near-core
pan_gene_16370	pan_gene_22347	Height_per_day_(until_flowering);Leaf_width	Leaf_width;Nodes_above_ear;Nodes_to_ear;Ratio_of_ear_height_to_total_height	0	1	0	0	0	0	0	1	1	0	0	1	1	0	1	0	0	0	0	0	0	0	0	1	0	0	7	dispensable
pan_gene_16370	pan_gene_24538	Height_per_day_(until_flowering);Leaf_width	Leaf_length;Leaf_width;Stalk_strength;Tassel_branch_number	0	1	1	0	0	0	1	0	0	0	1	0	1	0	1	1	0	0	0	1	0	1	0	1	1	1	12	near-core
pan_gene_16370	pan_gene_25262	Height_per_day_(until_flowering);Leaf_width	Leaf_width	1	0	0	0	0	0	0	0	0	0	0	0	0	0	1	0	0	0	0	0	0	1	0	1	0	0	4	dispensable
pan_gene_16370	pan_gene_26702	Height_per_day_(until_flowering);Leaf_width	Ear_height;Leaf_width;Photoperiod_growing-degree_days_to_anthesis	0	0	0	0	0	0	0	1	1	0	0	1	0	1	0	1	0	1	1	1	0	1	0	1	1	1	12	near-core
pan_gene_16370	pan_gene_2809	Height_per_day_(until_flowering);Leaf_width	Leaf_width;Northern_Leaf_Blight;Tassel_branch_number	1	0	0	0	0	0	0	1	1	0	1	0	1	1	1	1	0	1	0	1	1	0	0	1	1	1	14	near-core
pan_gene_16370	pan_gene_5401	Height_per_day_(until_flowering);Leaf_width	Leaf_width	1	0	0	0	0	0	0	0	0	0	0	1	0	0	0	0	0	1	0	0	0	0	0	1	0	0	4	dispensable
pan_gene_16390	pan_gene_19237	Glucose;Leaf_width	Average_internode_length_(above_ear);Leaf_length;Leaf_width;Protein	1	0	0	0	0	0	0	0	0	0	0	0	0	0	0	0	0	0	0	0	0	0	0	0	0	0	1	private
pan_gene_16390	pan_gene_19558	Glucose;Leaf_width	Leaf_width	1	0	0	0	0	1	1	0	0	0	0	1	0	0	0	0	0	1	0	0	0	0	1	0	0	0	6	dispensable
pan_gene_16390	pan_gene_19559	Glucose;Leaf_width	Average_internode_length_(below_ear);Leaf_width	1	0	0	1	1	0	1	0	1	1	1	1	1	0	1	0	1	1	1	0	1	1	1	0	0	1	17	near-core
pan_gene_16390	pan_gene_21074	Glucose;Leaf_width	Leaf_width	1	1	0	1	1	1	1	1	1	1	1	1	1	0	1	0	1	1	0	0	1	1	1	1	0	1	20	core
pan_gene_16390	pan_gene_22347	Glucose;Leaf_width	Leaf_width;Nodes_above_ear;Nodes_to_ear;Ratio_of_ear_height_to_total_height	0	0	0	0	0	0	0	1	0	0	0	1	1	0	0	0	1	0	0	0	0	0	0	0	0	1	5	dispensable
pan_gene_16390	pan_gene_22552	Glucose;Leaf_width	Leaf_width	1	0	0	0	1	0	1	0	0	1	0	1	0	0	1	0	0	1	0	0	1	0	1	0	0	1	10	dispensable
pan_gene_16390	pan_gene_24538	Glucose;Leaf_width	Leaf_length;Leaf_width;Stalk_strength;Tassel_branch_number	0	1	1	0	0	0	1	1	1	1	1	1	1	0	1	0	1	0	0	0	0	0	1	1	0	1	14	near-core
pan_gene_16390	pan_gene_25262	Glucose;Leaf_width	Leaf_width	1	0	0	0	0	0	0	0	0	0	0	0	0	0	0	0	0	0	0	0	0	0	0	0	0	0	1	private
pan_gene_16390	pan_gene_26702	Glucose;Leaf_width	Ear_height;Leaf_width;Photoperiod_growing-degree_days_to_anthesis	0	1	0	0	0	1	1	0	0	1	0	0	0	0	0	0	0	1	0	0	0	0	0	1	0	0	6	dispensable
pan_gene_16390	pan_gene_30340	Glucose;Leaf_width	Leaf_width	1	0	0	0	0	0	1	0	0	1	0	1	0	0	0	0	0	0	0	0	0	0	1	0	0	1	6	dispensable
pan_gene_16390	pan_gene_6312	Glucose;Leaf_width	Leaf_width	1	0	0	0	0	0	0	0	0	0	0	0	0	0	1	0	0	0	1	0	0	1	0	0	0	0	4	dispensable
pan_gene_16417	pan_gene_16848	Leaf_width	Leaf_width	0	0	0	0	1	0	0	0	0	1	0	0	0	0	0	0	0	0	0	0	0	0	0	0	0	0	2	dispensable
pan_gene_16417	pan_gene_16855	Leaf_width	Leaf_width	0	0	0	0	0	0	0	0	0	1	0	0	0	0	0	0	0	0	0	0	0	0	0	0	0	0	1	private
pan_gene_16417	pan_gene_17287	Leaf_width	Leaf_width	0	0	0	0	1	0	0	0	0	1	0	0	0	0	0	0	0	0	0	0	0	0	0	0	0	0	2	dispensable
pan_gene_16417	pan_gene_19393	Leaf_width	Leaf_width;PCA_of_metabolites:_PC2	0	0	0	0	1	0	0	0	0	1	0	0	0	0	0	0	0	0	0	0	0	0	0	0	0	0	2	dispensable
pan_gene_16417	pan_gene_21387	Leaf_width	Leaf_width	0	0	0	0	1	0	0	0	0	0	0	0	0	0	0	0	0	0	0	0	0	0	0	0	0	0	1	private
pan_gene_16417	pan_gene_24827	Leaf_width	Leaf_width	0	0	0	0	1	0	0	0	0	1	0	0	0	0	0	0	0	0	0	0	0	0	0	0	0	0	2	dispensable
pan_gene_16417	pan_gene_27708	Leaf_width	Chlorophyll_A;Height_above_ear;Leaf_width;Photoperiod_Growing-degree_days_to_silk;Photoperiod_growing-degree_days_to_anthesis	0	0	0	0	0	0	0	0	0	1	0	0	0	0	0	0	0	0	0	0	0	0	0	0	0	0	1	private
pan_gene_16417	pan_gene_32047	Leaf_width	Height_per_day_(until_flowering);Leaf_width	0	0	0	0	1	0	0	0	0	1	0	0	0	0	0	0	0	0	0	0	0	0	0	0	0	0	2	dispensable
pan_gene_16417	pan_gene_3960	Leaf_width	Leaf_width	0	0	0	0	1	0	0	0	0	1	0	0	0	0	0	0	0	0	0	0	0	0	0	0	0	0	2	dispensable
pan_gene_16417	pan_gene_6274	Leaf_width	Leaf_width;Nodes_per_plant;Northern_Leaf_Blight;PCA_of_metabolites:_PC2	0	0	0	0	0	0	0	0	0	1	0	0	0	0	0	0	0	0	0	0	0	0	0	0	0	0	1	private
pan_gene_16417	pan_gene_6400	Leaf_width	Height_per_day_(until_flowering);Leaf_width	0	0	0	0	1	0	0	0	0	0	0	0	0	0	0	0	0	0	0	0	0	0	0	0	0	0	1	private
pan_gene_16417	pan_gene_9014	Leaf_width	Leaf_width	0	0	0	0	1	0	0	0	0	1	0	0	0	0	0	0	0	0	0	0	0	0	0	0	0	0	2	dispensable
pan_gene_16418	pan_gene_21641	Leaf_width	Leaf_width;Stalk_strength	1	1	0	1	0	1	1	1	1	1	0	1	0	1	1	0	0	0	1	0	1	1	1	1	0	0	16	near-core
pan_gene_16449	pan_gene_21074	Leaf_width	Leaf_width	0	0	0	0	0	1	1	0	0	1	1	0	0	1	1	0	1	0	0	0	0	1	1	0	0	0	9	dispensable
pan_gene_16449	pan_gene_22334	Leaf_width	Leaf_width;PCA_of_metabolites:_PC2	0	0	0	0	0	1	1	0	0	1	1	1	0	1	1	0	1	0	1	0	0	1	1	1	0	1	13	near-core
pan_gene_16449	pan_gene_22590	Leaf_width	Days_to_anthesis;Leaf_width	0	0	0	1	0	0	1	0	0	1	1	1	0	1	1	0	1	0	1	0	0	1	1	1	0	1	13	near-core
pan_gene_16449	pan_gene_25262	Leaf_width	Leaf_width	0	0	1	0	0	0	1	0	0	1	0	1	0	1	1	0	1	0	1	0	0	0	1	1	0	1	11	near-core
pan_gene_16449	pan_gene_26702	Leaf_width	Ear_height;Leaf_width;Photoperiod_growing-degree_days_to_anthesis	0	0	0	1	0	0	1	0	0	1	0	1	0	1	0	0	1	0	1	0	0	0	1	1	0	1	10	dispensable
pan_gene_16449	pan_gene_27671	Leaf_width	Days_to_silk;Height_above_ear;Leaf_width	0	0	1	1	0	1	1	0	0	1	0	1	0	1	0	0	1	0	1	0	0	1	1	1	0	1	13	near-core
pan_gene_16449	pan_gene_2809	Leaf_width	Leaf_width;Northern_Leaf_Blight;Tassel_branch_number	0	0	1	1	0	1	1	1	0	1	1	1	0	1	1	0	1	0	0	1	0	1	1	1	0	1	16	near-core
pan_gene_16449	pan_gene_5401	Leaf_width	Leaf_width	0	0	0	0	0	0	0	0	0	0	0	1	0	0	0	0	0	0	0	0	0	0	0	1	0	0	2	dispensable
pan_gene_16449	pan_gene_9568	Leaf_width	Leaf_width;Malate	0	0	0	0	0	0	1	0	0	0	1	1	0	0	0	0	0	0	0	0	0	1	1	1	0	0	6	dispensable
pan_gene_16502	pan_gene_16782	Average_internode_length_(below_ear);Leaf_width	Ear_height;Leaf_width	1	0	0	0	0	0	0	0	0	0	0	0	0	0	0	0	0	0	0	0	0	0	0	0	0	0	1	private
pan_gene_16782	pan_gene_19579	Ear_height;Leaf_width	Leaf_width	1	0	0	0	0	0	0	0	0	0	0	0	0	0	0	0	0	0	0	0	0	0	0	0	0	0	1	private
pan_gene_16782	pan_gene_22558	Ear_height;Leaf_width	Leaf_width	1	0	0	0	0	0	0	0	0	0	0	0	0	0	0	1	0	0	0	0	0	0	0	0	0	0	2	dispensable
pan_gene_1682	pan_gene_30323	Leaf_width	Average_internode_length_(whole_plant);Height_above_ear;Leaf_width;Plant_height	0	0	0	0	0	0	0	0	0	0	0	0	0	0	0	0	0	0	0	0	0	0	0	1	0	0	1	private
pan_gene_16848	pan_gene_17287	Leaf_width	Leaf_width	1	1	1	1	1	1	1	1	1	1	1	1	1	1	1	1	1	1	1	1	1	1	1	1	1	1	26	core
pan_gene_16848	pan_gene_19393	Leaf_width	Leaf_width;PCA_of_metabolites:_PC2	1	1	1	1	1	0	1	1	1	0	1	1	1	1	0	1	1	1	1	0	1	1	1	1	1	1	22	core
pan_gene_16848	pan_gene_19564	Leaf_width	Average_internode_length_(below_ear);Leaf_width	0	0	0	1	1	0	0	0	0	1	1	0	0	0	0	1	0	1	0	0	1	0	1	0	0	1	9	dispensable
pan_gene_16848	pan_gene_19683	Leaf_width	Leaf_width	1	1	1	1	1	1	1	1	1	1	1	1	1	1	1	1	1	1	1	1	1	1	1	1	1	1	26	core
pan_gene_16848	pan_gene_21338	Leaf_width	Leaf_width	0	0	0	0	0	0	0	0	0	0	0	0	0	0	0	1	0	0	0	0	0	1	0	0	0	0	2	dispensable
pan_gene_16848	pan_gene_21387	Leaf_width	Leaf_width	0	0	1	0	1	0	1	0	0	0	0	1	1	1	0	1	1	1	0	1	1	1	1	1	1	1	16	near-core
pan_gene_16848	pan_gene_22487	Leaf_width	Glutamate;Leaf_width;Tassel_length	1	0	0	1	1	0	0	0	0	1	0	0	0	0	0	0	0	0	0	0	0	0	0	0	0	0	4	dispensable
pan_gene_16848	pan_gene_23689	Leaf_width	Leaf_width;Tassel_branch_number	1	0	0	0	0	0	1	0	0	0	0	0	0	0	0	0	0	0	0	0	0	0	0	1	0	0	3	dispensable
pan_gene_16848	pan_gene_24773	Leaf_width	Average_internode_length_(below_ear);Leaf_width	1	0	0	0	0	1	1	0	1	1	1	1	1	0	1	0	1	1	1	0	1	0	0	1	0	0	14	near-core
pan_gene_16848	pan_gene_24827	Leaf_width	Leaf_width	1	1	1	1	1	1	1	0	1	1	1	1	1	1	1	0	1	1	0	0	1	1	1	1	1	1	22	core
pan_gene_16848	pan_gene_25271	Leaf_width	Leaf_width	1	0	1	0	0	1	0	0	1	1	0	0	1	0	0	0	0	0	0	0	1	0	0	0	0	0	7	dispensable
pan_gene_16848	pan_gene_27708	Leaf_width	Chlorophyll_A;Height_above_ear;Leaf_width;Photoperiod_Growing-degree_days_to_silk;Photoperiod_growing-degree_days_to_anthesis	1	1	0	0	0	1	0	0	0	0	1	0	0	0	0	0	0	0	0	0	0	0	0	0	0	0	4	dispensable
pan_gene_16848	pan_gene_30598	Leaf_width	Leaf_width	0	0	0	0	0	0	0	0	1	0	0	0	1	0	0	0	0	1	0	0	0	0	0	0	0	1	4	dispensable
pan_gene_16848	pan_gene_32047	Leaf_width	Height_per_day_(until_flowering);Leaf_width	1	0	1	1	0	1	1	1	1	1	1	1	1	1	0	1	0	1	0	0	1	1	1	1	1	0	19	near-core
pan_gene_16848	pan_gene_3350	Leaf_width	Leaf_width;Northern_Leaf_Blight	1	0	0	1	1	1	1	0	1	1	1	1	1	1	0	1	1	1	0	1	1	1	1	1	1	1	21	core
pan_gene_16848	pan_gene_3960	Leaf_width	Leaf_width	0	0	0	0	1	0	0	0	0	1	0	0	0	0	0	0	0	0	0	0	0	0	0	0	0	0	2	dispensable
pan_gene_16848	pan_gene_4315	Leaf_width	Leaf_width	1	0	0	1	0	0	0	0	0	0	0	1	1	0	0	0	1	0	1	0	0	0	1	0	0	0	7	dispensable
pan_gene_16848	pan_gene_4394	Leaf_width	Leaf_width	1	0	1	1	1	1	1	0	1	0	1	1	1	1	1	1	1	1	1	1	1	0	1	0	1	1	21	core
pan_gene_16848	pan_gene_4417	Leaf_width	Height_per_day_(until_flowering);Leaf_width	1	0	0	0	0	0	0	0	0	0	0	0	0	0	0	0	0	0	0	0	0	0	0	0	0	0	1	private
pan_gene_16848	pan_gene_5288	Leaf_width	Leaf_width	0	0	0	0	0	0	0	0	0	0	0	0	0	0	0	1	0	0	0	0	0	0	0	0	0	0	1	private
pan_gene_16848	pan_gene_5539	Leaf_width	Average_internode_length_(whole_plant);Leaf_width;Photoperiod_growing-degree_days_to_anthesis	1	0	0	0	0	0	0	0	0	0	0	0	0	0	0	0	0	0	0	0	0	0	0	0	0	0	1	private
pan_gene_16848	pan_gene_6274	Leaf_width	Leaf_width;Nodes_per_plant;Northern_Leaf_Blight;PCA_of_metabolites:_PC2	1	1	1	1	0	1	0	0	0	1	1	1	1	0	1	1	0	0	1	1	0	1	1	0	1	0	16	near-core
pan_gene_16848	pan_gene_6400	Leaf_width	Height_per_day_(until_flowering);Leaf_width	0	1	0	1	1	1	1	1	1	1	1	1	1	1	1	1	1	1	0	1	1	1	1	1	0	1	22	core
pan_gene_16848	pan_gene_7098	Leaf_width	Leaf_width	1	0	1	1	0	0	1	1	1	0	1	1	1	1	1	1	1	1	1	1	1	1	1	1	1	1	22	core
pan_gene_16848	pan_gene_72538	Leaf_width	Leaf_width	0	0	0	1	1	0	0	0	1	0	0	0	0	0	0	0	0	0	0	0	0	0	0	0	0	0	3	dispensable
pan_gene_16848	pan_gene_9014	Leaf_width	Leaf_width	1	0	1	0	1	1	0	0	1	1	1	1	1	1	1	1	0	1	1	1	1	1	1	1	0	1	20	core
pan_gene_16855	pan_gene_19393	Leaf_width	Leaf_width;PCA_of_metabolites:_PC2	1	0	0	0	0	0	1	0	0	0	0	0	0	0	0	0	0	0	0	1	0	0	0	0	0	0	3	dispensable
pan_gene_16855	pan_gene_24769	Leaf_width	Leaf_width	1	0	0	0	0	0	0	0	0	0	0	0	0	0	0	1	0	0	0	1	0	0	0	0	0	0	3	dispensable
pan_gene_16855	pan_gene_28732	Leaf_width	Anthesis-silking_interval;Days_to_anthesis;Ear_height;Leaf_length;Leaf_width;Nodes_per_plant;Photoperiod_Growing-degree_days_to_silk;Photoperiod_growing-degree_days_to_anthesis	1	0	0	0	1	0	1	0	0	0	0	0	0	0	0	0	0	0	0	0	0	0	0	0	0	0	3	dispensable
pan_gene_16855	pan_gene_30940	Leaf_width	Days_to_anthesis;Leaf_width	1	0	0	0	1	0	0	0	0	0	0	0	0	0	0	0	0	0	0	0	0	0	0	0	0	0	2	dispensable
pan_gene_16855	pan_gene_31014	Leaf_width	Leaf_width	1	0	0	0	0	0	0	0	0	1	0	0	0	0	0	0	0	0	0	0	0	0	0	0	0	1	3	dispensable
pan_gene_16855	pan_gene_433	Leaf_width	Average_internode_length_(whole_plant);Leaf_width;Tassel_length	1	0	0	0	1	0	1	0	0	1	0	0	0	0	0	1	0	0	0	1	0	0	0	0	0	0	6	dispensable
pan_gene_16855	pan_gene_6274	Leaf_width	Leaf_width;Nodes_per_plant;Northern_Leaf_Blight;PCA_of_metabolites:_PC2	1	0	0	0	0	0	1	0	0	0	0	0	0	0	0	0	1	0	0	0	0	0	0	0	0	1	4	dispensable
pan_gene_16855	pan_gene_9008	Leaf_width	100_Kernel_weight;Leaf_width	1	0	0	0	1	0	1	0	0	1	0	0	0	0	0	1	1	0	0	1	0	0	0	0	0	1	8	dispensable
pan_gene_16855	pan_gene_9014	Leaf_width	Leaf_width	1	0	0	0	1	0	1	0	0	0	0	0	0	0	0	1	0	0	0	1	0	0	0	0	0	0	5	dispensable
pan_gene_17257	pan_gene_17327	Leaf_width;Photoperiod_growing-degree_days_to_anthesis	Leaf_width;Nodes_per_plant	1	0	1	1	1	1	1	1	1	1	1	1	1	0	0	1	0	1	1	1	1	1	1	1	1	1	22	core
pan_gene_17257	pan_gene_29511	Leaf_width;Photoperiod_growing-degree_days_to_anthesis	Leaf_length;Leaf_width;Starch	1	1	1	1	1	1	1	0	1	1	1	1	0	0	0	1	1	1	1	1	1	1	0	1	1	1	21	core
pan_gene_17257	pan_gene_3296	Leaf_width;Photoperiod_growing-degree_days_to_anthesis	Leaf_width	1	0	0	0	1	0	1	1	1	1	1	1	1	0	0	1	0	0	1	1	1	0	1	1	0	1	16	near-core
pan_gene_17257	pan_gene_7337	Leaf_width;Photoperiod_growing-degree_days_to_anthesis	Leaf_width	1	0	1	0	1	0	1	1	0	1	1	1	1	0	1	1	0	0	0	1	1	1	1	1	0	1	17	near-core
pan_gene_17257	pan_gene_9708	Leaf_width;Photoperiod_growing-degree_days_to_anthesis	Leaf_width	1	0	1	0	1	0	1	1	1	1	1	1	1	0	0	1	0	0	0	1	1	1	0	1	0	1	16	near-core
pan_gene_17286	pan_gene_19237	Leaf_width	Average_internode_length_(above_ear);Leaf_length;Leaf_width;Protein	1	0	0	0	0	0	0	0	0	0	0	0	0	0	0	0	0	0	0	0	0	0	0	0	0	0	1	private
pan_gene_17286	pan_gene_19470	Leaf_width	Leaf_width;Tassel_length	1	0	1	0	0	0	0	1	0	0	1	0	0	0	0	0	0	0	0	0	0	0	0	0	0	0	4	dispensable
pan_gene_17286	pan_gene_22552	Leaf_width	Leaf_width	1	1	1	0	1	0	0	1	1	0	1	1	1	0	0	0	1	1	0	1	1	1	0	0	0	1	15	near-core
pan_gene_17286	pan_gene_2592	Leaf_width	Leaf_width;Nodes_per_plant;Nodes_to_ear;Plant_height;Tassel_length	0	0	0	0	0	0	0	0	0	1	0	0	0	0	0	0	0	0	0	0	0	0	0	0	0	0	1	private
pan_gene_17286	pan_gene_30443	Leaf_width	Leaf_width;Tassel_branch_number	1	0	0	0	0	0	0	0	1	0	0	0	0	1	0	0	1	0	0	0	0	0	1	0	0	0	5	dispensable
pan_gene_17286	pan_gene_77728	Leaf_width	Chlorophyll_A;Leaf_width	0	0	0	0	0	1	0	0	0	0	0	0	0	0	0	0	1	0	0	1	0	0	0	0	0	0	3	dispensable
pan_gene_17287	pan_gene_19393	Leaf_width	Leaf_width;PCA_of_metabolites:_PC2	1	1	1	1	1	1	1	1	1	1	1	1	1	1	1	1	1	1	1	1	1	1	1	1	1	1	26	core
pan_gene_17287	pan_gene_19564	Leaf_width	Average_internode_length_(below_ear);Leaf_width	0	0	0	1	1	0	0	0	0	1	1	0	0	0	0	0	0	1	0	0	1	0	0	0	0	0	6	dispensable
pan_gene_17287	pan_gene_19683	Leaf_width	Leaf_width	1	0	1	1	1	1	1	1	1	1	1	1	1	1	0	1	1	1	0	1	1	0	1	1	1	1	22	core
pan_gene_17287	pan_gene_21109	Leaf_width	Leaf_width	1	0	0	0	1	1	0	0	0	0	0	0	0	0	0	0	0	0	0	0	0	0	0	0	0	0	3	dispensable
pan_gene_17287	pan_gene_21387	Leaf_width	Leaf_width	0	0	1	0	1	0	1	0	0	0	0	1	1	1	1	1	1	1	0	1	1	1	1	1	1	1	17	near-core
pan_gene_17287	pan_gene_23689	Leaf_width	Leaf_width;Tassel_branch_number	1	0	0	0	0	0	1	0	0	0	0	0	0	0	0	0	0	0	0	0	0	0	0	0	0	0	2	dispensable
pan_gene_17287	pan_gene_24773	Leaf_width	Average_internode_length_(below_ear);Leaf_width	1	0	0	1	1	1	1	0	1	1	1	1	0	0	0	1	1	1	0	0	0	0	0	0	0	0	12	near-core
pan_gene_17287	pan_gene_24827	Leaf_width	Leaf_width	1	0	1	1	1	1	1	0	1	1	1	1	1	1	0	0	1	1	0	1	1	1	1	0	1	1	20	core
pan_gene_17287	pan_gene_27708	Leaf_width	Chlorophyll_A;Height_above_ear;Leaf_width;Photoperiod_Growing-degree_days_to_silk;Photoperiod_growing-degree_days_to_anthesis	1	1	1	0	0	1	0	0	0	0	1	0	0	0	0	0	0	0	0	0	0	0	0	0	0	0	5	dispensable
pan_gene_17287	pan_gene_30598	Leaf_width	Leaf_width	0	0	0	0	0	0	1	0	1	0	0	0	1	0	0	0	0	1	0	0	0	0	0	0	0	1	5	dispensable
pan_gene_17287	pan_gene_32047	Leaf_width	Height_per_day_(until_flowering);Leaf_width	1	1	1	1	1	1	1	1	1	0	1	1	1	1	1	1	0	1	0	1	1	1	1	1	1	1	23	core
pan_gene_17287	pan_gene_3350	Leaf_width	Leaf_width;Northern_Leaf_Blight	1	0	0	1	1	1	1	1	1	1	1	1	0	1	0	0	1	1	0	0	1	1	1	0	1	1	18	near-core
pan_gene_17287	pan_gene_3351	Leaf_width	Leaf_width	0	1	0	0	1	1	0	1	0	0	1	0	0	0	1	1	1	0	0	0	0	0	0	0	0	1	9	dispensable
pan_gene_17287	pan_gene_5288	Leaf_width	Leaf_width	0	0	0	0	0	0	0	0	0	0	0	0	0	0	0	1	0	0	0	0	0	0	0	0	0	0	1	private
pan_gene_17287	pan_gene_6400	Leaf_width	Height_per_day_(until_flowering);Leaf_width	0	1	0	1	1	1	1	1	1	0	1	1	1	1	1	1	1	1	0	1	1	1	1	1	0	1	21	core
pan_gene_17287	pan_gene_7098	Leaf_width	Leaf_width	1	0	1	1	1	1	1	1	1	1	1	1	0	1	1	1	1	1	1	1	1	1	1	1	1	1	24	core
pan_gene_17287	pan_gene_9014	Leaf_width	Leaf_width	1	0	1	0	1	1	1	1	1	1	1	1	1	1	1	1	0	1	0	1	1	1	1	1	0	1	21	core
pan_gene_17287	pan_gene_9055	Leaf_width	Leaf_width;Tassel_length	1	0	0	1	0	0	0	0	0	0	1	1	0	0	0	0	0	1	0	0	0	0	0	1	0	0	6	dispensable
pan_gene_17327	pan_gene_19511	Leaf_width;Nodes_per_plant	Leaf_width	1	1	1	1	1	0	1	1	1	1	1	1	1	1	1	1	1	1	1	1	1	1	1	1	1	1	25	core
pan_gene_17327	pan_gene_21620	Leaf_width;Nodes_per_plant	Leaf_width	1	1	0	0	0	0	0	0	1	1	0	1	1	0	0	0	1	0	1	0	0	1	1	0	1	1	12	near-core
pan_gene_17327	pan_gene_28326	Leaf_width;Nodes_per_plant	Ear_height;Leaf_width;Ratio_of_ear_height_to_total_height	0	0	0	0	0	0	0	0	0	0	1	0	0	0	0	0	0	0	0	0	1	0	0	0	0	0	2	dispensable
pan_gene_17327	pan_gene_29511	Leaf_width;Nodes_per_plant	Leaf_length;Leaf_width;Starch	1	0	1	1	1	1	1	0	1	1	1	1	0	0	0	1	0	0	1	1	1	1	0	1	0	1	17	near-core
pan_gene_17327	pan_gene_3296	Leaf_width;Nodes_per_plant	Leaf_width	1	1	1	1	1	0	1	1	1	1	1	1	1	1	1	1	1	1	1	1	1	1	1	1	1	1	25	core
pan_gene_17327	pan_gene_7337	Leaf_width;Nodes_per_plant	Leaf_width	1	1	1	0	1	1	1	1	0	1	1	1	0	1	1	1	1	1	1	1	1	1	1	1	1	1	23	core
pan_gene_17327	pan_gene_9708	Leaf_width;Nodes_per_plant	Leaf_width	1	1	1	1	1	0	1	1	1	1	1	1	1	1	1	1	1	1	1	1	1	1	1	1	1	1	25	core
pan_gene_17328	pan_gene_26653	Leaf_width	Ear_height;Leaf_width;Nodes_above_ear;Nodes_per_plant;Nodes_to_ear;Plant_height	1	0	0	1	1	1	0	1	1	0	0	1	0	1	1	0	0	1	0	0	0	0	0	0	0	0	10	dispensable
pan_gene_17328	pan_gene_861	Leaf_width	Leaf_width	0	0	0	0	0	0	0	0	0	0	0	0	0	0	0	0	0	0	1	0	0	0	0	0	0	0	1	private
pan_gene_1742	pan_gene_21038	Boxcox-transformed_leaf_angle;Ear_height;Height_per_day_(until_flowering);Leaf_width;Nodes_per_plant;Nodes_to_ear;Plant_height;Ratio_of_ear_height_to_total_height	Cob_diameter;Leaf_width	1	0	0	0	0	0	0	0	0	0	0	0	0	0	0	0	0	0	0	0	0	1	0	0	0	0	2	dispensable
pan_gene_1742	pan_gene_22414	Boxcox-transformed_leaf_angle;Ear_height;Height_per_day_(until_flowering);Leaf_width;Nodes_per_plant;Nodes_to_ear;Plant_height;Ratio_of_ear_height_to_total_height	Ear_height;Leaf_width;Nodes_to_ear;Ratio_of_ear_height_to_total_height	1	0	0	0	0	0	0	0	0	0	0	1	0	0	0	0	0	0	0	0	0	0	0	0	0	0	2	dispensable
pan_gene_17709	pan_gene_21019	Leaf_width	Leaf_width	1	0	0	0	0	0	0	0	0	0	0	0	0	0	0	0	0	0	0	0	0	0	0	0	0	0	1	private
pan_gene_18317	pan_gene_19542	Leaf_width;PCA_of_metabolites:_PC2;Ratio_of_ear_height_to_total_height	Leaf_width	0	0	0	0	0	1	0	0	0	0	1	0	0	1	1	0	0	1	0	1	0	0	0	0	1	0	7	dispensable
pan_gene_18317	pan_gene_25114	Leaf_width;PCA_of_metabolites:_PC2;Ratio_of_ear_height_to_total_height	Leaf_length;Leaf_width	0	0	0	0	0	1	0	0	0	0	0	0	0	0	1	0	0	0	0	0	0	0	0	0	1	0	3	dispensable
pan_gene_18784	pan_gene_22781	Leaf_width;Tassel_branch_number	Average_internode_length_(whole_plant);Leaf_width	1	0	0	0	0	0	0	0	0	0	0	0	0	0	0	0	0	0	0	0	0	0	0	0	0	0	1	private
pan_gene_18784	pan_gene_23446	Leaf_width;Tassel_branch_number	Leaf_width;Photoperiod_Growing-degree_days_to_silk;Southern_leaf_blight	1	0	0	0	0	0	0	0	0	0	0	0	0	0	0	0	0	0	0	0	0	0	0	0	0	0	1	private
pan_gene_18956	pan_gene_19558	Leaf_width	Leaf_width	1	0	0	0	0	0	0	1	1	1	0	1	0	0	1	1	0	0	1	0	0	0	0	0	0	0	8	dispensable
pan_gene_18956	pan_gene_22552	Leaf_width	Leaf_width	1	0	0	0	1	0	0	0	0	0	0	1	0	0	0	0	0	0	0	0	0	0	0	0	1	0	4	dispensable
pan_gene_18956	pan_gene_6312	Leaf_width	Leaf_width	1	0	0	0	0	0	0	0	0	0	0	0	0	0	0	0	0	0	0	0	0	0	0	0	0	0	1	private
pan_gene_19161	pan_gene_19542	Leaf_width;Nodes_to_ear	Leaf_width	0	0	0	0	0	1	0	0	0	0	0	0	0	0	0	0	0	0	0	0	0	0	0	0	0	0	1	private
pan_gene_19161	pan_gene_25114	Leaf_width;Nodes_to_ear	Leaf_length;Leaf_width	0	0	0	0	0	1	0	0	0	0	0	0	0	0	0	0	0	0	0	0	0	0	0	0	0	0	1	private
pan_gene_19214	pan_gene_25271	Average_internode_length_(above_ear);Average_internode_length_(below_ear);Average_internode_length_(whole_plant);Boxcox-transformed_leaf_angle;Height_per_day_(until_flowering);Leaf_width;Plant_height	Leaf_width	0	0	0	0	0	0	0	0	0	0	0	0	1	0	0	0	0	0	0	0	0	0	0	0	0	0	1	private
pan_gene_19214	pan_gene_4394	Average_internode_length_(above_ear);Average_internode_length_(below_ear);Average_internode_length_(whole_plant);Boxcox-transformed_leaf_angle;Height_per_day_(until_flowering);Leaf_width;Plant_height	Leaf_width	0	0	0	0	0	0	0	0	0	0	0	0	1	0	0	0	0	0	0	0	0	0	0	0	0	0	1	private
pan_gene_19214	pan_gene_6274	Average_internode_length_(above_ear);Average_internode_length_(below_ear);Average_internode_length_(whole_plant);Boxcox-transformed_leaf_angle;Height_per_day_(until_flowering);Leaf_width;Plant_height	Leaf_width;Nodes_per_plant;Northern_Leaf_Blight;PCA_of_metabolites:_PC2	0	0	0	0	0	0	0	0	0	0	0	0	1	0	0	0	0	0	0	0	0	0	0	0	0	0	1	private
pan_gene_19214	pan_gene_810	Average_internode_length_(above_ear);Average_internode_length_(below_ear);Average_internode_length_(whole_plant);Boxcox-transformed_leaf_angle;Height_per_day_(until_flowering);Leaf_width;Plant_height	100_Kernel_weight;Leaf_width	0	0	0	0	0	0	0	0	0	0	0	0	1	0	0	0	0	0	0	0	0	0	0	0	0	0	1	private
pan_gene_19231	pan_gene_26556	Leaf_width	Leaf_width	1	0	0	0	0	0	1	0	0	0	0	0	0	0	0	0	0	0	0	0	0	0	0	0	0	0	2	dispensable
pan_gene_19231	pan_gene_9580	Leaf_width	Leaf_width;Nodes_per_plant	1	0	0	0	0	0	0	0	0	0	0	0	0	0	0	0	0	0	0	0	0	0	0	0	0	0	1	private
pan_gene_19237	pan_gene_19470	Average_internode_length_(above_ear);Leaf_length;Leaf_width;Protein	Leaf_width;Tassel_length	1	0	0	0	0	0	0	0	0	0	0	0	0	0	0	0	0	0	0	0	0	0	0	0	0	0	1	private
pan_gene_19237	pan_gene_19558	Average_internode_length_(above_ear);Leaf_length;Leaf_width;Protein	Leaf_width	1	0	0	0	0	0	0	0	0	0	0	0	0	0	0	0	0	0	0	0	0	0	0	0	0	0	1	private
pan_gene_19237	pan_gene_19559	Average_internode_length_(above_ear);Leaf_length;Leaf_width;Protein	Average_internode_length_(below_ear);Leaf_width	1	0	0	0	0	0	0	0	0	0	0	0	0	0	0	0	0	0	0	0	0	0	0	0	0	0	1	private
pan_gene_19237	pan_gene_22552	Average_internode_length_(above_ear);Leaf_length;Leaf_width;Protein	Leaf_width	1	0	0	0	0	0	0	0	0	0	0	0	0	0	0	0	0	0	0	0	0	0	0	0	0	0	1	private
pan_gene_19237	pan_gene_6312	Average_internode_length_(above_ear);Leaf_length;Leaf_width;Protein	Leaf_width	1	0	0	0	0	0	0	0	0	0	0	0	0	0	0	0	0	0	0	0	0	0	0	0	0	0	1	private
pan_gene_19284	pan_gene_19394	Average_internode_length_(above_ear);Leaf_width;Nodes_above_ear;Southern_leaf_blight	Leaf_width	1	0	0	0	0	0	0	0	0	0	0	0	0	0	0	0	0	0	0	0	0	0	0	0	0	0	1	private
pan_gene_19384	pan_gene_5287	Leaf_width	Leaf_width	0	0	0	0	0	0	0	0	0	0	0	0	0	1	0	0	0	0	0	0	0	0	0	0	0	0	1	private
pan_gene_19393	pan_gene_19683	Leaf_width;PCA_of_metabolites:_PC2	Leaf_width	1	1	1	1	1	1	1	1	1	0	1	1	1	1	0	1	1	1	1	1	1	1	1	1	1	1	24	core
pan_gene_19393	pan_gene_21338	Leaf_width;PCA_of_metabolites:_PC2	Leaf_width	0	0	0	0	0	0	0	0	0	0	0	0	0	0	0	1	0	0	0	0	0	0	0	0	0	0	1	private
pan_gene_19393	pan_gene_21387	Leaf_width;PCA_of_metabolites:_PC2	Leaf_width	0	0	1	0	1	0	1	0	0	0	0	1	1	1	1	1	1	1	0	1	1	0	1	1	1	1	16	near-core
pan_gene_19393	pan_gene_23689	Leaf_width;PCA_of_metabolites:_PC2	Leaf_width;Tassel_branch_number	1	0	0	0	0	0	0	0	0	1	0	0	0	0	0	0	0	0	0	0	0	0	0	1	0	0	3	dispensable
pan_gene_19393	pan_gene_24827	Leaf_width;PCA_of_metabolites:_PC2	Leaf_width	1	1	1	1	1	1	1	0	1	1	1	1	1	1	0	0	1	1	0	1	1	1	1	1	1	1	22	core
pan_gene_19393	pan_gene_25271	Leaf_width;PCA_of_metabolites:_PC2	Leaf_width	1	0	0	0	0	0	0	0	0	0	0	0	0	0	0	0	0	0	1	1	0	0	0	0	1	0	4	dispensable
pan_gene_19393	pan_gene_27708	Leaf_width;PCA_of_metabolites:_PC2	Chlorophyll_A;Height_above_ear;Leaf_width;Photoperiod_Growing-degree_days_to_silk;Photoperiod_growing-degree_days_to_anthesis	1	1	0	0	0	1	0	0	0	0	0	1	0	0	0	0	0	0	0	0	0	0	0	0	0	0	4	dispensable
pan_gene_19393	pan_gene_28732	Leaf_width;PCA_of_metabolites:_PC2	Anthesis-silking_interval;Days_to_anthesis;Ear_height;Leaf_length;Leaf_width;Nodes_per_plant;Photoperiod_Growing-degree_days_to_silk;Photoperiod_growing-degree_days_to_anthesis	1	0	0	0	0	1	1	0	1	0	0	0	1	0	0	0	0	0	0	1	0	0	0	0	0	0	6	dispensable
pan_gene_19393	pan_gene_30940	Leaf_width;PCA_of_metabolites:_PC2	Days_to_anthesis;Leaf_width	1	0	0	0	0	1	0	0	0	0	0	0	0	0	0	0	0	0	0	0	0	0	0	0	0	0	2	dispensable
pan_gene_19393	pan_gene_32047	Leaf_width;PCA_of_metabolites:_PC2	Height_per_day_(until_flowering);Leaf_width	1	0	0	1	0	1	0	1	1	0	1	1	0	1	1	1	0	1	0	0	1	1	1	1	1	0	16	near-core
pan_gene_19393	pan_gene_3350	Leaf_width;PCA_of_metabolites:_PC2	Leaf_width;Northern_Leaf_Blight	1	1	1	1	1	1	1	0	0	1	1	1	1	1	0	1	1	1	0	1	1	1	1	1	1	1	22	core
pan_gene_19393	pan_gene_3960	Leaf_width;PCA_of_metabolites:_PC2	Leaf_width	0	0	0	0	1	0	0	0	0	0	0	0	0	0	0	0	0	0	0	0	0	0	0	0	0	0	1	private
pan_gene_19393	pan_gene_4315	Leaf_width;PCA_of_metabolites:_PC2	Leaf_width	1	0	0	1	0	0	0	0	0	0	0	1	0	0	0	0	1	0	1	0	0	1	1	0	0	0	7	dispensable
pan_gene_19393	pan_gene_4346	Leaf_width;PCA_of_metabolites:_PC2	Ear_row_number;Height_per_day_(until_flowering);Leaf_width	0	0	0	0	1	0	0	0	0	0	0	0	0	0	0	0	0	0	0	0	0	0	0	0	0	0	1	private
pan_gene_19393	pan_gene_6274	Leaf_width;PCA_of_metabolites:_PC2	Leaf_width;Nodes_per_plant;Northern_Leaf_Blight;PCA_of_metabolites:_PC2	1	1	1	1	0	1	1	1	0	0	1	1	1	1	0	1	1	0	1	0	0	1	1	0	1	1	18	near-core
pan_gene_19393	pan_gene_6400	Leaf_width;PCA_of_metabolites:_PC2	Height_per_day_(until_flowering);Leaf_width	0	1	0	1	1	1	1	1	1	0	1	1	1	1	0	1	1	1	0	1	1	1	1	1	0	1	20	core
pan_gene_19393	pan_gene_7098	Leaf_width;PCA_of_metabolites:_PC2	Leaf_width	1	1	1	1	0	0	1	1	1	1	1	1	1	1	0	1	1	1	1	0	1	1	1	1	1	1	22	core
pan_gene_19393	pan_gene_9014	Leaf_width;PCA_of_metabolites:_PC2	Leaf_width	1	0	0	0	1	1	0	1	1	0	1	1	1	1	0	1	0	1	1	1	1	1	1	1	0	1	18	near-core
pan_gene_19395	pan_gene_32210	100_Kernel_weight;Leaf_width;Total_amino_acids	Leaf_width	1	0	0	0	0	0	0	0	1	0	0	0	0	0	1	0	0	1	1	1	0	0	1	0	1	0	8	dispensable
pan_gene_19395	pan_gene_9083	100_Kernel_weight;Leaf_width;Total_amino_acids	100_Kernel_weight;Leaf_length;Leaf_width	1	0	0	0	0	0	1	0	0	1	0	0	0	0	0	0	0	0	1	0	0	1	1	0	1	1	8	dispensable
pan_gene_19470	pan_gene_19558	Leaf_width;Tassel_length	Leaf_width	1	0	0	0	0	0	0	1	1	0	0	0	1	0	0	0	1	0	0	0	0	0	0	0	0	0	5	dispensable
pan_gene_19470	pan_gene_22552	Leaf_width;Tassel_length	Leaf_width	1	0	1	0	0	1	0	1	1	0	0	0	1	0	0	0	1	0	0	0	0	1	0	0	0	0	8	dispensable
pan_gene_19470	pan_gene_2592	Leaf_width;Tassel_length	Leaf_width;Nodes_per_plant;Nodes_to_ear;Plant_height;Tassel_length	0	0	0	0	0	0	0	0	0	0	0	0	1	0	0	0	1	0	0	0	0	0	0	1	0	0	3	dispensable
pan_gene_19470	pan_gene_30443	Leaf_width;Tassel_length	Leaf_width;Tassel_branch_number	1	0	0	0	0	0	0	1	0	0	0	0	1	0	0	0	1	1	0	0	0	0	0	0	0	0	5	dispensable
pan_gene_19470	pan_gene_6312	Leaf_width;Tassel_length	Leaf_width	1	0	0	0	0	0	0	0	0	0	0	0	0	0	0	0	0	0	0	0	0	0	0	0	0	0	1	private
pan_gene_19470	pan_gene_88954	Leaf_width;Tassel_length	Leaf_width	0	0	0	0	0	0	0	0	0	0	0	0	0	0	0	0	0	0	1	0	0	0	0	0	0	0	1	private
pan_gene_19511	pan_gene_29408	Leaf_width	Average_internode_length_(below_ear);Leaf_width	1	0	0	0	0	0	0	0	0	0	0	0	0	0	0	0	0	0	0	0	0	1	0	0	0	0	2	dispensable
pan_gene_19511	pan_gene_29511	Leaf_width	Leaf_length;Leaf_width;Starch	1	0	1	0	0	0	1	0	1	1	1	1	0	0	0	1	0	0	0	0	0	1	0	1	0	1	11	near-core
pan_gene_19511	pan_gene_3296	Leaf_width	Leaf_width	1	1	1	1	1	0	1	0	1	1	1	1	1	1	1	1	1	1	1	1	1	1	1	1	0	1	23	core
pan_gene_19511	pan_gene_7337	Leaf_width	Leaf_width	1	1	1	1	1	1	1	1	0	1	1	1	1	1	1	1	1	1	1	1	1	1	1	1	1	1	25	core
pan_gene_19511	pan_gene_9708	Leaf_width	Leaf_width	1	0	1	0	1	0	1	1	1	1	1	1	1	1	1	1	1	1	1	1	1	1	1	1	1	1	23	core
pan_gene_19529	pan_gene_32471	100_Kernel_weight;Average_internode_length_(below_ear);Leaf_width;Malate;Ratio_of_ear_height_to_total_height	Average_internode_length_(above_ear);Ear_height;Leaf_width;Nodes_per_plant;Tassel_length	1	0	0	0	0	0	0	0	0	0	0	0	0	0	0	0	0	0	0	0	0	1	0	0	0	0	2	dispensable
pan_gene_19529	pan_gene_4375	100_Kernel_weight;Average_internode_length_(below_ear);Leaf_width;Malate;Ratio_of_ear_height_to_total_height	Leaf_width	0	0	0	0	0	0	0	0	0	0	0	0	0	0	0	0	0	0	0	0	0	0	1	0	0	0	1	private
pan_gene_19529	pan_gene_810	100_Kernel_weight;Average_internode_length_(below_ear);Leaf_width;Malate;Ratio_of_ear_height_to_total_height	100_Kernel_weight;Leaf_width	1	0	0	0	0	0	0	0	0	0	0	1	0	0	0	0	0	0	0	0	0	0	0	1	0	0	3	dispensable
pan_gene_19542	pan_gene_25114	Leaf_width	Leaf_length;Leaf_width	0	0	0	1	1	1	1	0	1	0	0	0	1	0	1	1	0	0	0	0	0	1	1	0	1	1	12	near-core
pan_gene_19550	pan_gene_19564	Days_to_anthesis;Leaf_width;Northern_Leaf_Blight	Average_internode_length_(below_ear);Leaf_width	0	0	0	1	1	0	0	0	0	0	0	0	0	0	0	0	0	0	0	0	1	0	1	0	0	0	4	dispensable
pan_gene_19550	pan_gene_21354	Days_to_anthesis;Leaf_width;Northern_Leaf_Blight	Ear_row_number;Leaf_width	0	0	0	1	0	0	0	0	0	0	0	1	0	0	0	0	0	0	0	0	0	0	0	0	0	0	2	dispensable
pan_gene_19550	pan_gene_21778	Days_to_anthesis;Leaf_width;Northern_Leaf_Blight	Leaf_width	1	0	1	1	1	0	1	1	1	1	1	0	0	1	0	0	1	1	1	0	1	0	0	1	1	1	17	near-core
pan_gene_19550	pan_gene_22414	Days_to_anthesis;Leaf_width;Northern_Leaf_Blight	Ear_height;Leaf_width;Nodes_to_ear;Ratio_of_ear_height_to_total_height	1	0	1	0	0	0	0	0	0	1	1	0	0	0	0	0	0	0	0	0	0	0	1	0	0	0	5	dispensable
pan_gene_19550	pan_gene_30209	Days_to_anthesis;Leaf_width;Northern_Leaf_Blight	Boxcox-transformed_leaf_angle;Leaf_width	0	0	0	0	0	0	0	0	0	1	0	0	0	0	0	0	0	0	0	0	0	0	0	0	0	0	1	private
pan_gene_19550	pan_gene_32770	Days_to_anthesis;Leaf_width;Northern_Leaf_Blight	Chlorophyll_A;Leaf_width;Nodes_per_plant;Southern_leaf_blight	1	0	0	1	1	1	0	1	0	1	0	1	0	1	0	0	1	0	0	0	0	1	1	0	0	0	11	near-core
pan_gene_19550	pan_gene_4900	Days_to_anthesis;Leaf_width;Northern_Leaf_Blight	Leaf_width	0	0	0	0	1	0	0	1	0	0	0	0	0	1	0	0	0	0	0	0	0	0	0	0	0	0	3	dispensable
pan_gene_19550	pan_gene_5046	Days_to_anthesis;Leaf_width;Northern_Leaf_Blight	Height_per_day_(until_flowering);Leaf_width;Plant_height;Tassel_branch_number	1	0	0	1	0	1	0	1	0	1	0	1	0	1	0	0	1	0	1	0	1	1	0	0	1	0	12	near-core
pan_gene_19550	pan_gene_6264	Days_to_anthesis;Leaf_width;Northern_Leaf_Blight	Leaf_width	1	0	1	0	1	0	1	0	0	0	0	1	0	0	0	0	0	0	0	0	0	0	0	0	0	0	5	dispensable
pan_gene_19551	pan_gene_21620	Average_internode_length_(below_ear);Leaf_width	Leaf_width	1	0	0	0	0	0	0	0	0	0	0	0	0	0	0	0	0	0	0	0	0	0	0	0	0	0	1	private
pan_gene_19558	pan_gene_21616	Leaf_width	Leaf_width	1	0	0	0	0	0	0	0	0	0	0	0	0	0	0	0	0	0	0	0	0	0	0	0	0	0	1	private
pan_gene_19558	pan_gene_22552	Leaf_width	Leaf_width	1	1	0	1	1	0	1	1	1	1	1	1	1	0	1	1	1	1	0	1	1	0	1	0	1	0	19	near-core
pan_gene_19558	pan_gene_2592	Leaf_width	Leaf_width;Nodes_per_plant;Nodes_to_ear;Plant_height;Tassel_length	0	0	0	0	0	1	0	0	0	1	0	1	0	0	1	1	1	1	0	0	0	0	1	0	0	0	8	dispensable
pan_gene_19558	pan_gene_30340	Leaf_width	Leaf_width	1	0	0	0	0	0	1	0	1	0	0	1	0	0	0	1	1	0	0	0	0	0	1	0	0	0	7	dispensable
pan_gene_19558	pan_gene_6312	Leaf_width	Leaf_width	1	0	0	0	0	0	0	0	0	0	0	0	0	0	0	0	0	0	0	0	0	0	0	0	0	0	1	private
pan_gene_19559	pan_gene_21074	Average_internode_length_(below_ear);Leaf_width	Leaf_width	1	1	1	1	1	0	1	0	0	1	1	1	1	0	0	1	1	1	0	1	1	1	0	0	0	1	17	near-core
pan_gene_19559	pan_gene_21532	Average_internode_length_(below_ear);Leaf_width	Leaf_width	1	0	0	0	0	0	0	0	0	0	0	0	0	0	0	0	0	0	0	0	0	0	0	0	0	0	1	private
pan_gene_19559	pan_gene_22347	Average_internode_length_(below_ear);Leaf_width	Leaf_width;Nodes_above_ear;Nodes_to_ear;Ratio_of_ear_height_to_total_height	0	0	0	0	0	0	0	0	0	0	0	1	0	0	0	0	1	0	0	0	0	0	0	0	0	1	3	dispensable
pan_gene_19559	pan_gene_22552	Average_internode_length_(below_ear);Leaf_width	Leaf_width	1	1	1	1	1	1	1	1	1	1	1	1	1	1	1	1	1	1	0	1	1	1	1	0	1	1	24	core
pan_gene_19559	pan_gene_24538	Average_internode_length_(below_ear);Leaf_width	Leaf_length;Leaf_width;Stalk_strength;Tassel_branch_number	0	0	0	0	0	0	0	0	0	0	0	1	1	0	0	0	1	0	0	0	0	0	0	0	0	0	3	dispensable
pan_gene_19559	pan_gene_26702	Average_internode_length_(below_ear);Leaf_width	Ear_height;Leaf_width;Photoperiod_growing-degree_days_to_anthesis	0	0	0	0	0	0	0	0	0	1	0	0	0	0	0	0	0	0	1	0	0	0	0	0	0	0	2	dispensable
pan_gene_19559	pan_gene_30340	Average_internode_length_(below_ear);Leaf_width	Leaf_width	1	0	1	0	1	0	1	0	1	1	0	1	1	0	0	0	1	0	0	0	0	0	1	0	0	1	11	near-core
pan_gene_19564	pan_gene_19683	Average_internode_length_(below_ear);Leaf_width	Leaf_width	0	0	0	1	1	0	0	0	0	1	1	0	0	0	0	1	0	1	0	0	1	0	1	0	0	0	8	dispensable
pan_gene_19564	pan_gene_21338	Average_internode_length_(below_ear);Leaf_width	Leaf_width	0	0	0	0	0	0	0	0	0	0	0	0	0	0	0	1	0	0	0	0	0	0	0	0	0	0	1	private
pan_gene_19564	pan_gene_21387	Average_internode_length_(below_ear);Leaf_width	Leaf_width	0	0	0	0	0	0	0	0	0	0	0	0	0	0	0	0	0	1	0	0	0	0	0	0	0	0	1	private
pan_gene_19564	pan_gene_21778	Average_internode_length_(below_ear);Leaf_width	Leaf_width	0	0	0	1	1	0	0	0	0	0	0	0	0	0	0	1	0	0	0	0	1	0	1	0	0	1	6	dispensable
pan_gene_19564	pan_gene_26556	Average_internode_length_(below_ear);Leaf_width	Leaf_width	0	0	0	0	1	0	0	0	0	0	0	0	0	0	0	0	0	0	0	0	0	0	0	0	0	0	1	private
pan_gene_19564	pan_gene_30598	Average_internode_length_(below_ear);Leaf_width	Leaf_width	0	0	0	0	0	0	0	0	0	0	0	0	0	0	0	0	0	1	0	0	0	0	0	0	0	0	1	private
pan_gene_19564	pan_gene_3350	Average_internode_length_(below_ear);Leaf_width	Leaf_width;Northern_Leaf_Blight	0	0	0	0	0	0	0	0	0	1	0	0	0	0	0	0	0	0	0	0	0	0	0	0	0	0	1	private
pan_gene_19564	pan_gene_4394	Average_internode_length_(below_ear);Leaf_width	Leaf_width	0	0	0	1	1	0	0	1	0	0	1	0	0	0	0	0	0	1	0	0	1	0	1	0	0	1	8	dispensable
pan_gene_19564	pan_gene_4900	Average_internode_length_(below_ear);Leaf_width	Leaf_width	0	0	0	0	1	0	0	1	0	0	0	0	0	0	0	1	0	0	0	0	0	0	0	0	0	0	3	dispensable
pan_gene_19564	pan_gene_5288	Average_internode_length_(below_ear);Leaf_width	Leaf_width	0	0	0	0	0	0	0	0	0	0	0	0	0	0	0	1	0	0	0	0	0	0	0	0	0	0	1	private
pan_gene_19564	pan_gene_6400	Average_internode_length_(below_ear);Leaf_width	Height_per_day_(until_flowering);Leaf_width	0	0	0	1	0	0	0	0	0	1	1	0	0	0	0	0	0	1	0	0	1	0	0	0	0	0	5	dispensable
pan_gene_19564	pan_gene_72538	Average_internode_length_(below_ear);Leaf_width	Leaf_width	0	0	0	0	1	0	0	0	0	1	0	0	0	0	0	0	0	0	0	0	0	0	0	0	0	0	2	dispensable
pan_gene_19578	pan_gene_4345	Leaf_width	Height_per_day_(until_flowering);Leaf_width	1	0	0	0	0	0	0	0	0	0	0	0	0	0	0	0	0	0	0	0	0	0	1	0	0	0	2	dispensable
pan_gene_19578	pan_gene_6264	Leaf_width	Leaf_width	1	1	0	0	0	0	0	1	0	0	0	1	0	0	0	0	0	0	0	0	0	0	1	0	0	0	5	dispensable
pan_gene_19579	pan_gene_9356	Leaf_width	Leaf_width	1	0	0	0	0	0	0	0	0	0	0	0	0	0	0	0	0	0	0	0	0	0	0	0	0	1	2	dispensable
pan_gene_19580	pan_gene_6558	Leaf_width	Leaf_width	0	0	0	0	0	1	0	0	1	0	0	0	0	0	0	0	0	0	0	0	0	0	0	0	0	0	2	dispensable
pan_gene_19682	pan_gene_29511	Leaf_width	Leaf_length;Leaf_width;Starch	1	1	0	0	0	0	0	0	0	1	0	1	0	0	0	1	0	1	0	0	0	0	0	0	1	1	8	dispensable
pan_gene_19682	pan_gene_9074	Leaf_width	Average_internode_length_(whole_plant);Height_above_ear;Leaf_width;Plant_height;Southern_leaf_blight	1	0	0	0	0	0	0	0	0	0	0	0	0	0	0	0	0	0	0	0	0	0	0	0	0	0	1	private
pan_gene_19683	pan_gene_21338	Leaf_width	Leaf_width	0	0	0	0	0	0	0	0	0	0	0	0	0	0	0	1	0	0	0	0	0	0	0	0	0	0	1	private
pan_gene_19683	pan_gene_21387	Leaf_width	Leaf_width	0	0	1	0	1	0	1	0	0	0	0	1	1	1	0	1	1	1	0	1	1	0	1	1	1	1	15	near-core
pan_gene_19683	pan_gene_23689	Leaf_width	Leaf_width;Tassel_branch_number	1	0	0	0	0	0	1	0	0	1	0	0	0	0	0	0	0	0	0	0	0	0	0	1	0	0	4	dispensable
pan_gene_19683	pan_gene_24773	Leaf_width	Average_internode_length_(below_ear);Leaf_width	1	1	1	0	0	1	1	0	1	1	1	0	1	0	1	0	1	1	1	0	1	0	1	1	0	0	16	near-core
pan_gene_19683	pan_gene_24827	Leaf_width	Leaf_width	1	1	1	0	1	1	1	0	1	1	1	1	1	1	1	0	1	1	0	1	1	1	1	1	1	1	22	core
pan_gene_19683	pan_gene_25271	Leaf_width	Leaf_width	1	0	1	0	0	1	1	0	1	1	0	0	0	1	1	1	1	0	0	0	1	0	0	0	0	1	12	near-core
pan_gene_19683	pan_gene_30598	Leaf_width	Leaf_width	0	0	0	0	0	0	1	0	1	0	0	0	1	0	0	0	0	1	0	0	0	0	0	0	0	1	5	dispensable
pan_gene_19683	pan_gene_3350	Leaf_width	Leaf_width;Northern_Leaf_Blight	1	1	1	1	1	1	1	1	1	1	1	1	1	1	1	1	1	1	1	0	1	1	1	1	1	1	25	core
pan_gene_19683	pan_gene_3960	Leaf_width	Leaf_width	0	0	0	0	1	0	0	0	0	1	0	0	0	0	0	0	0	0	0	0	0	0	0	0	0	0	2	dispensable
pan_gene_19683	pan_gene_433	Leaf_width	Average_internode_length_(whole_plant);Leaf_width;Tassel_length	1	1	1	0	1	0	0	0	1	1	1	0	0	0	1	0	0	1	1	1	1	1	1	1	0	1	16	near-core
pan_gene_19683	pan_gene_4346	Leaf_width	Ear_row_number;Height_per_day_(until_flowering);Leaf_width	0	0	0	0	1	0	0	0	0	1	0	0	0	0	0	0	0	0	0	0	0	0	0	0	0	0	2	dispensable
pan_gene_19683	pan_gene_4394	Leaf_width	Leaf_width	1	0	1	1	1	1	1	0	1	1	0	1	0	1	0	0	1	1	0	1	1	0	1	0	0	0	15	near-core
pan_gene_19683	pan_gene_4417	Leaf_width	Height_per_day_(until_flowering);Leaf_width	1	0	0	0	0	0	0	0	0	0	0	0	0	0	0	0	0	0	0	0	0	0	0	0	0	0	1	private
pan_gene_19683	pan_gene_5288	Leaf_width	Leaf_width	0	0	0	0	0	0	0	0	0	0	0	0	0	0	0	1	0	0	0	0	0	0	0	0	0	0	1	private
pan_gene_19683	pan_gene_6274	Leaf_width	Leaf_width;Nodes_per_plant;Northern_Leaf_Blight;PCA_of_metabolites:_PC2	1	0	0	1	0	1	0	1	0	1	1	1	0	1	1	1	0	0	1	1	0	1	1	0	1	0	15	near-core
pan_gene_19683	pan_gene_6400	Leaf_width	Height_per_day_(until_flowering);Leaf_width	0	1	0	1	1	1	1	1	1	1	1	1	1	1	1	1	1	1	0	1	1	1	1	1	0	1	22	core
pan_gene_19683	pan_gene_7098	Leaf_width	Leaf_width	1	0	1	1	0	1	1	1	1	0	1	1	1	0	1	1	1	1	1	1	1	1	1	1	1	1	22	core
pan_gene_19683	pan_gene_72538	Leaf_width	Leaf_width	0	1	0	1	1	0	0	0	1	1	0	0	1	0	0	0	0	0	0	0	0	0	0	0	0	0	6	dispensable
pan_gene_19683	pan_gene_867	Leaf_width	100_Kernel_weight;Leaf_width	0	0	0	0	0	0	0	0	0	0	0	0	0	0	1	0	0	0	0	0	0	0	0	0	0	0	1	private
pan_gene_19683	pan_gene_9014	Leaf_width	Leaf_width	1	0	0	0	1	1	0	0	1	1	1	1	0	0	0	0	0	0	1	1	1	0	1	1	0	1	13	near-core
pan_gene_20921	pan_gene_9014	Leaf_width	Leaf_width	1	0	1	0	0	1	1	0	0	0	0	0	0	0	0	0	0	0	0	1	0	0	1	0	0	0	6	dispensable
pan_gene_21019	pan_gene_29741	Leaf_width	Leaf_width;Tassel_branch_number	1	0	0	0	0	0	0	0	0	0	0	0	0	0	0	0	0	0	0	0	0	0	0	0	0	0	1	private
pan_gene_21038	pan_gene_21641	Cob_diameter;Leaf_width	Leaf_width;Stalk_strength	1	1	0	1	0	1	0	0	0	1	0	0	0	1	0	0	0	0	1	0	0	1	1	0	0	0	9	dispensable
pan_gene_21038	pan_gene_22487	Cob_diameter;Leaf_width	Glutamate;Leaf_width;Tassel_length	1	0	0	1	0	1	0	0	0	1	0	0	0	0	0	0	0	0	0	0	0	0	1	0	0	0	5	dispensable
pan_gene_21038	pan_gene_24773	Cob_diameter;Leaf_width	Average_internode_length_(below_ear);Leaf_width	1	0	0	1	0	1	0	0	1	0	0	0	1	1	1	0	1	0	1	0	1	0	1	0	0	0	11	near-core
pan_gene_21038	pan_gene_24827	Cob_diameter;Leaf_width	Leaf_width	1	0	1	1	0	1	0	0	1	0	1	0	1	1	1	0	1	0	0	0	1	1	1	0	1	1	15	near-core
pan_gene_21038	pan_gene_6264	Cob_diameter;Leaf_width	Leaf_width	1	1	0	0	0	0	0	0	0	0	0	0	0	0	0	0	0	0	0	0	0	1	1	0	0	0	4	dispensable
pan_gene_21074	pan_gene_21616	Leaf_width	Leaf_width	1	0	1	0	0	0	0	0	0	0	0	0	0	0	0	0	1	0	0	0	0	0	1	0	0	0	4	dispensable
pan_gene_21074	pan_gene_22334	Leaf_width	Leaf_width;PCA_of_metabolites:_PC2	1	1	0	1	1	1	1	1	1	1	1	0	1	1	1	0	1	1	0	1	0	0	1	0	0	1	18	near-core
pan_gene_21074	pan_gene_22347	Leaf_width	Leaf_width;Nodes_above_ear;Nodes_to_ear;Ratio_of_ear_height_to_total_height	0	0	0	0	0	0	0	0	0	0	0	1	0	0	0	0	0	0	0	0	0	0	0	0	0	1	2	dispensable
pan_gene_21074	pan_gene_22552	Leaf_width	Leaf_width	1	1	1	1	1	0	1	0	0	1	1	1	1	0	1	1	0	1	1	1	1	1	0	1	1	0	19	near-core
pan_gene_21074	pan_gene_24538	Leaf_width	Leaf_length;Leaf_width;Stalk_strength;Tassel_branch_number	0	1	1	0	0	1	1	1	1	1	1	1	0	0	0	0	1	0	0	1	0	0	1	1	0	1	14	near-core
pan_gene_21074	pan_gene_25262	Leaf_width	Leaf_width	1	0	0	0	0	0	0	0	0	0	0	0	0	1	0	0	0	0	0	1	0	0	1	0	0	0	4	dispensable
pan_gene_21074	pan_gene_26702	Leaf_width	Ear_height;Leaf_width;Photoperiod_growing-degree_days_to_anthesis	0	1	0	0	0	1	1	0	0	1	0	0	0	1	0	1	1	1	0	0	0	0	1	0	0	1	10	dispensable
pan_gene_21074	pan_gene_30340	Leaf_width	Leaf_width	1	0	1	0	0	0	1	0	0	1	0	1	1	0	0	1	1	1	0	1	0	1	1	1	1	1	15	near-core
pan_gene_21074	pan_gene_5401	Leaf_width	Leaf_width	1	0	0	0	0	0	0	0	0	0	0	0	0	0	0	0	0	0	0	0	0	0	0	0	0	0	1	private
pan_gene_21074	pan_gene_6312	Leaf_width	Leaf_width	1	1	0	0	0	0	0	0	0	0	0	0	0	0	0	0	0	0	0	0	0	1	1	0	0	0	4	dispensable
pan_gene_21109	pan_gene_26556	Leaf_width	Leaf_width	1	1	0	0	0	0	0	0	0	0	0	0	0	0	0	0	0	0	0	0	0	0	0	0	0	0	2	dispensable
pan_gene_21109	pan_gene_30598	Leaf_width	Leaf_width	0	0	0	0	0	0	0	0	0	0	0	0	1	0	0	0	0	0	0	0	0	0	0	0	0	0	1	private
pan_gene_21109	pan_gene_4900	Leaf_width	Leaf_width	0	0	0	0	0	1	0	0	0	0	0	0	0	0	0	0	0	0	0	0	0	0	0	0	0	0	1	private
pan_gene_21109	pan_gene_7098	Leaf_width	Leaf_width	1	0	0	1	1	0	1	0	0	0	0	0	0	0	0	0	0	1	0	0	0	1	0	0	0	0	6	dispensable
pan_gene_21337	pan_gene_5286	Leaf_width;Photoperiod_growing-degree_days_to_anthesis	Ear_height;Leaf_width	1	0	0	1	1	0	1	1	0	0	0	1	0	0	1	1	1	0	0	0	1	0	0	0	1	0	11	near-core
pan_gene_21338	pan_gene_21387	Leaf_width	Leaf_width	0	0	0	0	0	0	0	0	0	0	0	0	0	0	0	1	0	0	0	0	0	1	0	0	0	0	2	dispensable
pan_gene_21338	pan_gene_27708	Leaf_width	Chlorophyll_A;Height_above_ear;Leaf_width;Photoperiod_Growing-degree_days_to_silk;Photoperiod_growing-degree_days_to_anthesis	0	0	0	0	0	0	0	0	0	0	0	0	0	0	0	0	0	0	0	0	0	1	0	0	0	0	1	private
pan_gene_21338	pan_gene_3351	Leaf_width	Leaf_width	0	0	0	0	0	0	0	0	0	0	0	0	0	0	0	1	0	0	0	0	0	1	0	0	0	0	2	dispensable
pan_gene_21338	pan_gene_5288	Leaf_width	Leaf_width	0	0	0	0	0	0	0	0	0	0	0	0	0	0	0	1	0	0	0	0	0	0	0	0	0	0	1	private
pan_gene_21338	pan_gene_6400	Leaf_width	Height_per_day_(until_flowering);Leaf_width	0	0	0	0	0	0	0	0	0	0	0	0	0	0	0	1	0	0	0	0	0	1	0	0	0	0	2	dispensable
pan_gene_21338	pan_gene_75371	Leaf_width	Leaf_width	0	0	0	0	0	0	0	0	0	0	0	0	0	0	0	1	0	0	0	0	0	1	0	0	0	0	2	dispensable
pan_gene_21338	pan_gene_9014	Leaf_width	Leaf_width	0	0	0	0	0	0	0	0	0	0	0	0	0	0	0	0	0	0	0	0	0	1	0	0	0	0	1	private
pan_gene_21346	pan_gene_30940	Leaf_width;Ratio_of_ear_height_to_total_height	Days_to_anthesis;Leaf_width	1	0	1	1	1	0	0	1	0	0	1	1	1	1	0	1	0	0	0	0	0	0	0	0	0	0	10	dispensable
pan_gene_21346	pan_gene_9608	Leaf_width;Ratio_of_ear_height_to_total_height	Chlorophyll_A;Leaf_width	1	1	0	0	1	0	1	0	0	0	1	1	1	1	0	1	0	0	0	0	0	0	0	0	0	0	9	dispensable
pan_gene_21387	pan_gene_24773	Leaf_width	Average_internode_length_(below_ear);Leaf_width	0	0	0	0	0	0	1	0	0	0	0	1	0	0	0	0	1	1	0	0	0	0	0	0	0	0	4	dispensable
pan_gene_21387	pan_gene_24827	Leaf_width	Leaf_width	0	0	1	0	0	0	1	0	0	0	0	1	1	1	0	0	1	1	0	1	0	0	1	0	1	1	11	near-core
pan_gene_21387	pan_gene_25271	Leaf_width	Leaf_width	0	0	0	0	0	0	0	0	0	0	0	0	1	1	0	0	1	0	0	0	0	0	0	0	0	0	3	dispensable
pan_gene_21387	pan_gene_30598	Leaf_width	Leaf_width	0	0	0	0	0	0	0	0	0	0	0	0	1	0	0	0	0	1	0	0	0	0	0	0	0	1	3	dispensable
pan_gene_21387	pan_gene_32047	Leaf_width	Height_per_day_(until_flowering);Leaf_width	0	0	1	0	0	0	1	0	0	0	0	1	1	0	1	0	0	1	0	0	1	1	1	1	1	1	12	near-core
pan_gene_21387	pan_gene_3350	Leaf_width	Leaf_width;Northern_Leaf_Blight	0	0	0	0	1	0	1	0	0	0	0	1	0	1	0	1	1	0	0	1	0	0	1	0	1	1	10	dispensable
pan_gene_21387	pan_gene_3351	Leaf_width	Leaf_width	0	0	0	0	1	0	0	0	0	0	0	0	0	0	1	0	1	0	0	0	0	1	0	0	0	1	5	dispensable
pan_gene_21387	pan_gene_3960	Leaf_width	Leaf_width	0	0	0	0	1	0	0	0	0	0	0	0	0	0	0	0	0	0	0	0	0	0	0	0	0	0	1	private
pan_gene_21387	pan_gene_4315	Leaf_width	Leaf_width	0	0	0	0	0	0	0	0	0	0	0	1	1	0	0	0	1	0	0	0	0	0	0	0	0	0	3	dispensable
pan_gene_21387	pan_gene_433	Leaf_width	Average_internode_length_(whole_plant);Leaf_width;Tassel_length	0	0	1	0	0	0	0	0	0	0	0	1	0	0	0	0	0	1	0	0	0	0	1	0	0	0	4	dispensable
pan_gene_21387	pan_gene_4346	Leaf_width	Ear_row_number;Height_per_day_(until_flowering);Leaf_width	0	0	0	0	1	0	0	0	0	0	0	0	0	0	0	0	0	0	0	0	0	0	0	0	0	0	1	private
pan_gene_21387	pan_gene_4394	Leaf_width	Leaf_width	0	0	1	0	1	0	1	0	0	0	0	1	1	1	0	0	1	1	0	1	1	0	1	0	1	1	13	near-core
pan_gene_21387	pan_gene_5288	Leaf_width	Leaf_width	0	0	0	0	0	0	0	0	0	0	0	0	0	0	0	1	0	0	0	0	0	0	0	0	0	0	1	private
pan_gene_21387	pan_gene_6274	Leaf_width	Leaf_width;Nodes_per_plant;Northern_Leaf_Blight;PCA_of_metabolites:_PC2	0	0	0	0	0	0	0	0	0	0	0	1	1	0	0	1	1	0	0	1	0	1	1	0	1	0	8	dispensable
pan_gene_21387	pan_gene_6400	Leaf_width	Height_per_day_(until_flowering);Leaf_width	0	0	0	0	1	0	1	0	0	0	0	1	1	1	0	1	1	1	0	1	1	1	1	1	0	1	14	near-core
pan_gene_21387	pan_gene_7098	Leaf_width	Leaf_width	0	0	0	0	0	0	1	0	0	0	0	1	0	0	0	1	1	1	0	1	0	0	1	1	1	0	9	dispensable
pan_gene_21387	pan_gene_72538	Leaf_width	Leaf_width	0	0	1	0	1	0	0	0	0	0	0	0	0	0	0	0	0	0	0	0	0	0	0	0	0	0	2	dispensable
pan_gene_21387	pan_gene_9014	Leaf_width	Leaf_width	0	0	0	0	0	0	0	0	0	0	0	1	1	0	0	0	0	1	0	1	1	1	1	1	0	1	9	dispensable
pan_gene_21616	pan_gene_22334	Leaf_width	Leaf_width;PCA_of_metabolites:_PC2	1	0	0	0	0	0	0	0	0	0	0	0	0	0	0	0	0	0	0	0	0	0	1	0	0	0	2	dispensable
pan_gene_21616	pan_gene_25262	Leaf_width	Leaf_width	1	1	0	0	0	1	1	0	1	0	1	1	0	0	1	0	0	1	0	1	1	1	1	0	0	0	13	near-core
pan_gene_21616	pan_gene_5401	Leaf_width	Leaf_width	1	0	0	0	0	0	0	0	0	0	0	0	0	0	0	1	0	1	0	1	0	0	0	0	0	0	4	dispensable
pan_gene_21616	pan_gene_6312	Leaf_width	Leaf_width	1	0	0	0	0	0	0	0	0	0	0	0	0	0	0	0	0	0	0	0	0	0	0	0	0	0	1	private
pan_gene_21641	pan_gene_22487	Leaf_width;Stalk_strength	Glutamate;Leaf_width;Tassel_length	1	0	0	0	0	1	1	0	0	0	1	0	0	0	0	0	0	0	0	0	0	0	0	0	1	0	5	dispensable
pan_gene_21641	pan_gene_24827	Leaf_width;Stalk_strength	Leaf_width	1	0	0	1	1	1	1	1	1	0	1	1	1	1	0	0	0	0	0	1	0	1	1	0	0	0	14	near-core
pan_gene_21641	pan_gene_25419	Leaf_width;Stalk_strength	Leaf_width;Tassel_branch_number	1	1	0	0	0	0	0	0	1	1	0	0	0	0	0	0	0	0	0	0	1	0	0	0	1	0	6	dispensable
pan_gene_21641	pan_gene_6399	Leaf_width;Stalk_strength	Leaf_width	1	0	0	0	0	0	0	1	1	0	0	1	0	1	0	1	0	1	1	0	1	0	1	1	0	0	11	near-core
pan_gene_21641	pan_gene_7098	Leaf_width;Stalk_strength	Leaf_width	1	1	0	0	1	0	0	0	1	0	1	0	0	1	0	0	0	1	0	0	0	1	1	1	0	0	10	dispensable
pan_gene_21641	pan_gene_9580	Leaf_width;Stalk_strength	Leaf_width;Nodes_per_plant	1	0	0	0	0	1	0	0	0	0	0	0	0	0	0	1	0	0	0	0	0	0	0	0	0	0	3	dispensable
pan_gene_21775	pan_gene_29791	Leaf_width	Days_to_anthesis;Days_to_silk;Ear_height;Leaf_length;Leaf_width;Nodes_per_plant;Nodes_to_ear	1	0	0	0	0	0	0	0	0	0	0	0	0	0	0	0	0	0	0	0	0	0	0	0	0	0	1	private
pan_gene_21775	pan_gene_32047	Leaf_width	Height_per_day_(until_flowering);Leaf_width	1	1	0	0	1	0	0	0	1	0	0	0	0	1	0	0	0	0	1	0	0	0	0	0	0	0	6	dispensable
pan_gene_21778	pan_gene_32770	Leaf_width	Chlorophyll_A;Leaf_width;Nodes_per_plant;Southern_leaf_blight	1	0	0	0	1	0	0	0	0	0	0	1	0	0	1	0	1	0	0	0	0	0	0	1	0	0	6	dispensable
pan_gene_21778	pan_gene_4900	Leaf_width	Leaf_width	0	0	0	0	1	1	0	1	0	0	0	0	0	1	0	1	0	1	0	0	0	0	0	0	0	0	6	dispensable
pan_gene_21778	pan_gene_5288	Leaf_width	Leaf_width	0	0	0	0	0	0	0	0	0	0	0	0	0	0	0	1	0	0	0	0	0	0	0	0	0	0	1	private
pan_gene_21878	pan_gene_23690	Leaf_length;Leaf_width;Nodes_above_ear	Leaf_width	1	0	0	0	0	0	0	0	0	0	0	0	0	0	0	0	0	0	0	0	0	0	0	0	0	0	1	private
pan_gene_21878	pan_gene_25066	Leaf_length;Leaf_width;Nodes_above_ear	Boxcox-transformed_leaf_angle;Fructose;Leaf_width	1	0	0	1	0	0	0	0	0	0	0	1	0	0	0	0	1	1	0	0	0	0	0	0	0	0	5	dispensable
pan_gene_21878	pan_gene_29514	Leaf_length;Leaf_width;Nodes_above_ear	Leaf_width;Nodes_per_plant;Southern_leaf_blight	1	0	0	0	0	0	0	0	0	0	0	0	0	0	0	0	0	0	0	0	0	0	0	0	0	0	1	private
pan_gene_21881	pan_gene_29887	Anthesis-silking_interval;Ear_height;Leaf_width;Nodes_to_ear;Ratio_of_ear_height_to_total_height	Anthesis-silking_interval;Days_to_anthesis;Leaf_width;Photoperiod_Growing-degree_days_to_silk	1	0	0	0	0	1	0	0	0	0	0	0	0	0	0	0	0	0	0	0	0	1	0	0	0	0	3	dispensable
pan_gene_22334	pan_gene_2809	Leaf_width;PCA_of_metabolites:_PC2	Leaf_width;Northern_Leaf_Blight;Tassel_branch_number	1	1	0	0	1	0	1	1	1	1	1	1	1	1	1	0	1	0	0	1	1	0	1	1	0	1	18	near-core
pan_gene_22334	pan_gene_5401	Leaf_width;PCA_of_metabolites:_PC2	Leaf_width	1	0	0	0	0	0	0	0	0	0	0	1	0	0	0	0	0	1	0	0	0	0	0	1	0	0	4	dispensable
pan_gene_22347	pan_gene_22552	Leaf_width;Nodes_above_ear;Nodes_to_ear;Ratio_of_ear_height_to_total_height	Leaf_width	0	0	0	0	0	0	0	0	0	0	0	0	0	0	0	0	1	0	0	0	0	0	0	0	0	0	1	private
pan_gene_22347	pan_gene_24538	Leaf_width;Nodes_above_ear;Nodes_to_ear;Ratio_of_ear_height_to_total_height	Leaf_length;Leaf_width;Stalk_strength;Tassel_branch_number	0	0	0	1	1	0	0	1	1	0	0	1	1	0	1	0	1	0	0	0	0	0	0	1	0	1	10	dispensable
pan_gene_22347	pan_gene_26702	Leaf_width;Nodes_above_ear;Nodes_to_ear;Ratio_of_ear_height_to_total_height	Ear_height;Leaf_width;Photoperiod_growing-degree_days_to_anthesis	0	0	0	0	0	0	0	1	1	0	1	1	0	0	0	0	0	0	0	0	0	0	0	1	0	0	5	dispensable
pan_gene_22347	pan_gene_30340	Leaf_width;Nodes_above_ear;Nodes_to_ear;Ratio_of_ear_height_to_total_height	Leaf_width	0	0	0	0	0	0	0	0	0	0	0	1	0	0	1	0	0	0	0	0	0	0	0	0	0	0	2	dispensable
pan_gene_22414	pan_gene_26653	Ear_height;Leaf_width;Nodes_to_ear;Ratio_of_ear_height_to_total_height	Ear_height;Leaf_width;Nodes_above_ear;Nodes_per_plant;Nodes_to_ear;Plant_height	1	1	0	1	1	1	1	1	1	1	0	0	0	1	0	0	1	1	1	1	0	0	0	0	1	1	16	near-core
pan_gene_22414	pan_gene_4345	Ear_height;Leaf_width;Nodes_to_ear;Ratio_of_ear_height_to_total_height	Height_per_day_(until_flowering);Leaf_width	1	0	1	0	0	0	0	0	1	1	1	0	1	0	1	0	0	1	1	1	1	1	1	0	1	0	14	near-core
pan_gene_22414	pan_gene_6264	Ear_height;Leaf_width;Nodes_to_ear;Ratio_of_ear_height_to_total_height	Leaf_width	1	0	0	0	0	0	1	0	0	0	1	0	0	0	1	0	0	0	0	0	0	0	1	0	0	0	5	dispensable
pan_gene_22487	pan_gene_24773	Glutamate;Leaf_width;Tassel_length	Average_internode_length_(below_ear);Leaf_width	1	0	0	1	0	1	0	0	1	1	0	0	0	0	0	0	0	0	0	0	0	0	1	0	0	0	6	dispensable
pan_gene_22487	pan_gene_24827	Glutamate;Leaf_width;Tassel_length	Leaf_width	1	0	0	0	0	1	0	0	0	0	0	0	0	0	0	0	0	0	0	0	0	0	0	0	0	0	2	dispensable
pan_gene_22487	pan_gene_3350	Glutamate;Leaf_width;Tassel_length	Leaf_width;Northern_Leaf_Blight	1	0	0	1	1	1	0	0	0	0	0	0	0	0	0	0	0	0	0	0	0	0	1	0	0	0	5	dispensable
pan_gene_22487	pan_gene_4417	Glutamate;Leaf_width;Tassel_length	Height_per_day_(until_flowering);Leaf_width	1	0	0	0	0	0	0	0	0	0	0	0	0	0	0	0	0	0	0	0	0	0	0	0	0	0	1	private
pan_gene_22487	pan_gene_6264	Glutamate;Leaf_width;Tassel_length	Leaf_width	1	0	0	0	1	0	1	0	0	0	0	1	0	1	0	0	0	0	0	0	0	0	1	0	0	0	6	dispensable
pan_gene_22487	pan_gene_6399	Glutamate;Leaf_width;Tassel_length	Leaf_width	1	0	0	0	0	0	0	0	0	0	0	0	0	0	0	0	0	0	0	0	0	0	0	0	0	0	1	private
pan_gene_22487	pan_gene_7098	Glutamate;Leaf_width;Tassel_length	Leaf_width	1	0	0	0	0	0	0	0	0	0	0	0	0	0	0	0	0	0	0	0	0	0	0	0	0	0	1	private
pan_gene_22487	pan_gene_9580	Glutamate;Leaf_width;Tassel_length	Leaf_width;Nodes_per_plant	1	0	0	0	0	0	0	0	0	0	0	0	0	0	0	0	0	0	0	0	0	0	0	0	0	0	1	private
pan_gene_22506	pan_gene_28865	Leaf_width	Leaf_width	1	0	0	0	0	0	0	0	0	0	0	0	0	0	0	0	0	0	0	0	0	0	0	0	0	0	1	private
pan_gene_22506	pan_gene_32048	Leaf_width	Leaf_width	1	0	0	0	0	0	0	0	0	0	0	0	0	0	0	0	0	0	0	0	0	0	0	0	0	0	1	private
pan_gene_22552	pan_gene_2592	Leaf_width	Leaf_width;Nodes_per_plant;Nodes_to_ear;Plant_height;Tassel_length	0	0	0	0	0	0	0	0	0	1	0	1	0	0	0	0	0	0	0	0	0	0	1	0	0	1	4	dispensable
pan_gene_22552	pan_gene_30340	Leaf_width	Leaf_width	1	0	1	0	0	0	1	0	1	1	0	0	0	1	0	1	0	0	0	0	0	0	1	0	1	0	9	dispensable
pan_gene_22552	pan_gene_30443	Leaf_width	Leaf_width;Tassel_branch_number	1	0	0	0	0	0	0	0	0	0	0	0	1	0	0	0	1	0	0	0	0	0	0	0	0	0	3	dispensable
pan_gene_22552	pan_gene_6312	Leaf_width	Leaf_width	1	0	0	0	0	0	0	0	0	0	0	0	0	0	0	0	0	0	0	0	0	0	0	0	0	0	1	private
pan_gene_22552	pan_gene_77728	Leaf_width	Chlorophyll_A;Leaf_width	0	1	0	0	0	0	0	1	0	0	1	1	1	0	0	0	0	0	0	0	0	0	0	0	0	0	5	dispensable
pan_gene_22552	pan_gene_88954	Leaf_width	Leaf_width	0	0	0	0	0	0	0	0	0	0	0	0	0	0	0	0	0	0	1	0	0	0	0	0	0	0	1	private
pan_gene_22558	pan_gene_24786	Leaf_width	Leaf_width	1	0	0	0	0	0	0	0	0	0	0	0	0	0	0	0	0	0	0	0	0	0	0	0	0	0	1	private
pan_gene_22558	pan_gene_57506	Leaf_width	Chlorophyll_B;Leaf_width	1	0	0	0	0	0	0	0	0	0	0	0	0	0	0	0	0	0	0	0	0	0	0	0	0	0	1	private
pan_gene_22558	pan_gene_6264	Leaf_width	Leaf_width	1	0	0	0	0	0	0	0	0	0	0	0	0	0	0	1	0	0	0	0	0	0	0	0	0	0	2	dispensable
pan_gene_22590	pan_gene_27671	Days_to_anthesis;Leaf_width	Days_to_silk;Height_above_ear;Leaf_width	1	1	0	0	1	1	1	1	1	1	1	1	0	1	0	1	1	1	1	0	1	1	1	1	1	1	21	core
pan_gene_22590	pan_gene_2809	Days_to_anthesis;Leaf_width	Leaf_width;Northern_Leaf_Blight;Tassel_branch_number	1	1	0	1	0	1	0	0	1	1	0	1	0	1	1	0	1	1	0	0	1	1	1	1	1	1	17	near-core
pan_gene_22590	pan_gene_6103	Days_to_anthesis;Leaf_width	Leaf_width;Plant_height	1	1	0	0	0	1	1	1	1	1	1	0	0	0	0	0	1	1	0	0	1	1	1	0	0	0	13	near-core
pan_gene_22590	pan_gene_9568	Days_to_anthesis;Leaf_width	Leaf_width;Malate	1	0	0	0	0	0	1	0	0	0	1	1	0	0	0	1	0	0	0	0	0	1	0	1	0	0	7	dispensable
pan_gene_22591	pan_gene_22855	Days_to_anthesis;Leaf_width	Leaf_width	1	1	0	0	0	0	1	0	0	1	1	0	1	0	0	0	1	0	0	0	0	0	0	0	0	0	7	dispensable
pan_gene_22591	pan_gene_32169	Days_to_anthesis;Leaf_width	Leaf_width	1	0	0	1	1	0	0	0	0	1	0	0	0	1	0	1	1	0	0	0	0	0	1	0	1	0	9	dispensable
pan_gene_22591	pan_gene_5281	Days_to_anthesis;Leaf_width	Leaf_width	1	0	0	1	0	0	0	0	0	1	0	1	1	1	0	1	0	0	0	0	1	0	1	0	1	0	10	dispensable
pan_gene_22591	pan_gene_766	Days_to_anthesis;Leaf_width	Average_internode_length_(below_ear);Height_per_day_(until_flowering);Leaf_width	1	0	0	0	0	1	0	0	0	1	0	0	1	0	0	0	1	0	0	0	0	0	1	0	0	1	7	dispensable
pan_gene_22781	pan_gene_23446	Average_internode_length_(whole_plant);Leaf_width	Leaf_width;Photoperiod_Growing-degree_days_to_silk;Southern_leaf_blight	1	0	0	0	0	0	0	0	0	0	0	0	0	0	0	0	0	0	0	0	0	0	0	0	0	0	1	private
pan_gene_22781	pan_gene_29659	Average_internode_length_(whole_plant);Leaf_width	Leaf_width	1	0	0	0	0	0	0	0	0	0	0	0	0	0	0	0	0	0	0	0	0	0	0	0	0	0	1	private
pan_gene_22855	pan_gene_28732	Leaf_width	Anthesis-silking_interval;Days_to_anthesis;Ear_height;Leaf_length;Leaf_width;Nodes_per_plant;Photoperiod_Growing-degree_days_to_silk;Photoperiod_growing-degree_days_to_anthesis	1	1	0	1	0	1	0	0	0	0	1	0	0	0	0	0	1	1	0	1	0	1	0	0	1	0	10	dispensable
pan_gene_22855	pan_gene_30895	Leaf_width	Average_internode_length_(above_ear);Height_per_day_(until_flowering);Leaf_width;Nodes_per_plant;Northern_Leaf_Blight;Tassel_branch_number	1	0	0	0	0	0	1	0	0	0	0	0	0	0	0	1	0	0	0	0	0	0	0	0	0	0	3	dispensable
pan_gene_22855	pan_gene_32169	Leaf_width	Leaf_width	1	0	0	0	0	0	0	0	1	1	0	0	0	0	0	0	1	0	0	0	0	0	0	0	1	0	5	dispensable
pan_gene_22855	pan_gene_6151	Leaf_width	Leaf_width	0	1	0	0	0	0	0	0	0	0	0	0	0	0	0	0	0	0	0	0	0	0	0	0	0	0	1	private
pan_gene_22855	pan_gene_766	Leaf_width	Average_internode_length_(below_ear);Height_per_day_(until_flowering);Leaf_width	1	0	0	1	1	1	1	0	1	1	0	0	1	0	0	0	1	1	1	0	0	0	0	0	0	0	11	near-core
pan_gene_22855	pan_gene_9008	Leaf_width	100_Kernel_weight;Leaf_width	1	0	0	0	0	0	0	0	0	1	1	0	0	0	0	0	0	0	0	1	0	0	0	1	0	0	5	dispensable
pan_gene_23434	pan_gene_26009	Leaf_width	Leaf_width	0	0	0	0	0	0	0	0	0	0	0	0	0	0	0	0	0	0	1	0	0	0	0	0	0	0	1	private
pan_gene_23434	pan_gene_32405	Leaf_width	Average_internode_length_(whole_plant);Cob_diameter;Leaf_width;Southern_leaf_blight	0	0	0	0	1	0	0	0	0	0	0	0	0	0	0	0	0	0	0	0	0	0	0	0	1	0	2	dispensable
pan_gene_23446	pan_gene_29659	Leaf_width;Photoperiod_Growing-degree_days_to_silk;Southern_leaf_blight	Leaf_width	1	0	0	0	0	0	0	0	0	0	0	0	0	0	0	0	0	0	0	0	0	0	0	0	0	0	1	private
pan_gene_23446	pan_gene_29741	Leaf_width;Photoperiod_Growing-degree_days_to_silk;Southern_leaf_blight	Leaf_width;Tassel_branch_number	1	0	0	0	0	0	0	0	0	0	0	0	0	0	0	0	0	0	0	0	0	0	0	0	0	0	1	private
pan_gene_23689	pan_gene_24773	Leaf_width;Tassel_branch_number	Average_internode_length_(below_ear);Leaf_width	1	1	0	0	0	0	0	0	0	1	0	0	0	0	0	0	0	0	0	0	0	0	0	0	0	0	3	dispensable
pan_gene_23689	pan_gene_24827	Leaf_width;Tassel_branch_number	Leaf_width	1	1	0	0	0	0	0	0	0	1	0	0	0	0	0	0	0	0	0	1	0	0	0	1	0	0	5	dispensable
pan_gene_23689	pan_gene_25271	Leaf_width;Tassel_branch_number	Leaf_width	1	0	0	0	0	0	0	0	0	0	0	0	0	0	0	0	0	0	0	1	0	0	0	0	0	0	2	dispensable
pan_gene_23689	pan_gene_28732	Leaf_width;Tassel_branch_number	Anthesis-silking_interval;Days_to_anthesis;Ear_height;Leaf_length;Leaf_width;Nodes_per_plant;Photoperiod_Growing-degree_days_to_silk;Photoperiod_growing-degree_days_to_anthesis	1	1	0	1	0	0	0	0	0	1	0	0	1	0	0	0	0	0	0	0	0	0	0	0	0	0	5	dispensable
pan_gene_23689	pan_gene_3350	Leaf_width;Tassel_branch_number	Leaf_width;Northern_Leaf_Blight	1	1	0	1	0	0	0	0	0	1	0	0	0	0	0	0	0	0	0	0	0	0	0	1	0	0	5	dispensable
pan_gene_23689	pan_gene_433	Leaf_width;Tassel_branch_number	Average_internode_length_(whole_plant);Leaf_width;Tassel_length	1	1	0	0	0	0	0	0	0	1	0	0	0	0	0	0	0	0	0	0	0	0	0	1	0	0	4	dispensable
pan_gene_23689	pan_gene_4417	Leaf_width;Tassel_branch_number	Height_per_day_(until_flowering);Leaf_width	1	0	0	0	0	0	0	0	0	0	0	0	0	0	0	0	0	0	0	0	0	0	0	0	0	0	1	private
pan_gene_23689	pan_gene_6274	Leaf_width;Tassel_branch_number	Leaf_width;Nodes_per_plant;Northern_Leaf_Blight;PCA_of_metabolites:_PC2	1	0	0	0	0	0	0	0	0	1	0	0	0	0	0	0	0	0	0	0	0	0	0	0	0	0	2	dispensable
pan_gene_23689	pan_gene_6400	Leaf_width;Tassel_branch_number	Height_per_day_(until_flowering);Leaf_width	0	1	0	0	0	0	1	0	0	1	0	0	0	0	0	0	0	0	0	0	0	0	0	1	0	0	4	dispensable
pan_gene_23689	pan_gene_7098	Leaf_width;Tassel_branch_number	Leaf_width	1	0	0	0	0	0	1	0	0	1	0	0	1	0	0	0	0	0	0	0	0	0	0	0	0	0	4	dispensable
pan_gene_23690	pan_gene_25066	Leaf_width	Boxcox-transformed_leaf_angle;Fructose;Leaf_width	1	0	0	0	0	0	0	0	0	0	0	0	0	0	0	0	0	0	0	0	0	0	0	0	0	0	1	private
pan_gene_23690	pan_gene_25440	Leaf_width	Average_internode_length_(whole_plant);Ear_row_number;Height_above_ear;Leaf_width;Nodes_above_ear;Photoperiod_Growing-degree_days_to_silk	0	0	0	0	0	0	1	0	1	0	0	0	0	0	0	0	0	0	0	0	0	0	0	0	0	0	2	dispensable
pan_gene_23690	pan_gene_29514	Leaf_width	Leaf_width;Nodes_per_plant;Southern_leaf_blight	1	0	0	0	0	0	0	0	0	0	0	0	0	0	0	0	0	0	0	0	0	0	0	0	0	0	1	private
pan_gene_23690	pan_gene_29756	Leaf_width	Leaf_width;Nodes_per_plant;Nodes_to_ear;Photoperiod_Growing-degree_days_to_silk;Photoperiod_growing-degree_days_to_anthesis	1	0	0	0	0	0	1	0	1	0	0	0	0	0	0	0	1	0	0	0	0	0	0	0	0	0	4	dispensable
pan_gene_23690	pan_gene_6558	Leaf_width	Leaf_width	0	0	0	0	0	0	1	0	1	0	0	1	0	0	0	0	1	0	0	0	0	0	0	0	0	0	4	dispensable
pan_gene_24538	pan_gene_25262	Leaf_length;Leaf_width;Stalk_strength;Tassel_branch_number	Leaf_width	0	0	0	0	1	0	0	0	0	1	0	1	0	0	1	0	0	0	0	1	0	1	0	0	0	0	6	dispensable
pan_gene_24538	pan_gene_26702	Leaf_length;Leaf_width;Stalk_strength;Tassel_branch_number	Ear_height;Leaf_width;Photoperiod_growing-degree_days_to_anthesis	0	1	0	0	0	1	1	0	1	1	0	0	0	0	0	1	0	0	1	1	0	1	0	1	0	1	11	near-core
pan_gene_24538	pan_gene_30340	Leaf_length;Leaf_width;Stalk_strength;Tassel_branch_number	Leaf_width	0	0	0	0	0	0	0	0	0	1	1	1	0	0	1	0	0	0	1	0	0	0	0	0	0	0	5	dispensable
pan_gene_24769	pan_gene_25097	Leaf_width	Leaf_width	1	0	0	0	0	0	0	0	0	0	0	0	0	0	0	0	0	0	0	0	0	0	0	1	0	0	2	dispensable
pan_gene_24769	pan_gene_28732	Leaf_width	Anthesis-silking_interval;Days_to_anthesis;Ear_height;Leaf_length;Leaf_width;Nodes_per_plant;Photoperiod_Growing-degree_days_to_silk;Photoperiod_growing-degree_days_to_anthesis	1	0	1	0	1	0	0	1	0	1	1	1	1	0	1	0	1	1	0	1	1	1	0	0	1	1	16	near-core
pan_gene_24769	pan_gene_31014	Leaf_width	Leaf_width	1	0	1	0	0	0	1	0	0	1	1	0	0	0	0	0	0	1	0	1	1	0	0	0	0	0	8	dispensable
pan_gene_24769	pan_gene_433	Leaf_width	Average_internode_length_(whole_plant);Leaf_width;Tassel_length	1	1	1	1	0	0	0	1	0	0	1	1	0	1	0	0	0	1	0	1	0	0	0	0	1	1	12	near-core
pan_gene_24769	pan_gene_9008	Leaf_width	100_Kernel_weight;Leaf_width	1	1	1	1	1	0	0	0	0	1	1	1	1	1	1	1	1	1	0	1	0	0	0	1	1	1	18	near-core
pan_gene_24773	pan_gene_24827	Average_internode_length_(below_ear);Leaf_width	Leaf_width	1	1	1	1	1	1	1	1	1	1	1	1	1	1	1	1	1	1	0	1	1	0	1	1	0	1	23	core
pan_gene_24773	pan_gene_27708	Average_internode_length_(below_ear);Leaf_width	Chlorophyll_A;Height_above_ear;Leaf_width;Photoperiod_Growing-degree_days_to_silk;Photoperiod_growing-degree_days_to_anthesis	1	0	0	0	0	0	0	0	0	0	1	0	0	0	0	0	0	0	0	0	0	0	0	0	0	0	2	dispensable
pan_gene_24773	pan_gene_3350	Average_internode_length_(below_ear);Leaf_width	Leaf_width;Northern_Leaf_Blight	1	1	1	1	1	1	1	0	1	1	1	1	1	0	1	0	1	1	1	1	1	0	1	1	0	0	20	core
pan_gene_24773	pan_gene_4315	Average_internode_length_(below_ear);Leaf_width	Leaf_width	1	0	0	1	0	0	0	0	0	0	0	1	1	0	0	0	0	0	1	0	1	0	1	0	0	0	7	dispensable
pan_gene_24773	pan_gene_4417	Average_internode_length_(below_ear);Leaf_width	Height_per_day_(until_flowering);Leaf_width	1	0	1	0	0	0	0	0	0	0	0	0	0	0	0	0	0	0	0	1	0	0	0	1	0	0	4	dispensable
pan_gene_24773	pan_gene_5399	Average_internode_length_(below_ear);Leaf_width	Leaf_width	1	1	1	1	0	0	1	0	0	1	1	0	0	0	0	1	0	1	0	0	0	0	0	0	0	0	9	dispensable
pan_gene_24773	pan_gene_6400	Average_internode_length_(below_ear);Leaf_width	Height_per_day_(until_flowering);Leaf_width	0	1	0	0	0	0	1	0	0	1	1	1	0	0	1	0	1	1	0	0	0	0	0	0	0	0	8	dispensable
pan_gene_24773	pan_gene_7098	Average_internode_length_(below_ear);Leaf_width	Leaf_width	1	0	0	0	1	0	1	0	1	0	1	1	1	1	1	0	1	1	0	0	1	0	1	1	0	0	14	near-core
pan_gene_24773	pan_gene_72538	Average_internode_length_(below_ear);Leaf_width	Leaf_width	0	0	0	0	0	0	0	0	0	1	0	0	0	0	0	0	0	0	0	0	0	0	0	0	0	0	1	private
pan_gene_24773	pan_gene_9014	Average_internode_length_(below_ear);Leaf_width	Leaf_width	1	0	0	0	1	0	0	0	1	1	1	1	0	1	1	1	0	0	1	0	1	0	0	0	0	0	11	near-core
pan_gene_24773	pan_gene_9055	Average_internode_length_(below_ear);Leaf_width	Leaf_width;Tassel_length	1	0	0	0	0	0	0	0	0	0	1	1	0	0	1	0	0	0	0	0	0	0	1	0	0	0	5	dispensable
pan_gene_24827	pan_gene_27708	Leaf_width	Chlorophyll_A;Height_above_ear;Leaf_width;Photoperiod_Growing-degree_days_to_silk;Photoperiod_growing-degree_days_to_anthesis	1	0	0	0	0	1	0	0	0	1	1	0	0	0	0	0	0	0	0	0	0	0	0	0	0	0	4	dispensable
pan_gene_24827	pan_gene_30598	Leaf_width	Leaf_width	0	0	0	0	0	0	0	0	1	0	0	0	1	0	0	0	0	1	0	0	0	0	0	0	0	1	4	dispensable
pan_gene_24827	pan_gene_32047	Leaf_width	Height_per_day_(until_flowering);Leaf_width	1	0	0	1	1	1	0	1	1	0	0	1	1	1	0	1	0	0	0	0	1	1	1	1	1	0	15	near-core
pan_gene_24827	pan_gene_3350	Leaf_width	Leaf_width;Northern_Leaf_Blight	1	1	1	0	1	1	1	1	1	1	1	1	1	1	1	0	1	1	0	1	1	1	1	1	1	1	23	core
pan_gene_24827	pan_gene_4315	Leaf_width	Leaf_width	1	0	0	1	0	0	0	0	0	0	0	1	1	0	0	1	0	0	0	0	1	1	1	0	0	0	8	dispensable
pan_gene_24827	pan_gene_4417	Leaf_width	Height_per_day_(until_flowering);Leaf_width	1	0	0	0	0	0	0	0	0	0	0	0	0	0	0	0	0	0	0	0	0	0	0	1	0	0	2	dispensable
pan_gene_24827	pan_gene_5399	Leaf_width	Leaf_width	1	1	1	1	0	0	0	0	0	1	0	1	1	0	0	1	0	1	0	0	0	1	0	0	0	1	11	near-core
pan_gene_24827	pan_gene_6274	Leaf_width	Leaf_width;Nodes_per_plant;Northern_Leaf_Blight;PCA_of_metabolites:_PC2	1	0	1	1	0	1	0	0	0	1	1	1	1	0	0	0	1	0	0	0	0	1	1	0	1	0	12	near-core
pan_gene_24827	pan_gene_6400	Leaf_width	Height_per_day_(until_flowering);Leaf_width	0	1	0	0	1	1	1	0	1	1	1	1	1	1	1	0	1	1	0	1	1	1	1	1	0	1	19	near-core
pan_gene_24827	pan_gene_7098	Leaf_width	Leaf_width	1	0	1	1	1	0	1	0	1	1	1	1	1	1	1	0	1	1	0	1	1	1	1	1	1	1	21	core
pan_gene_24827	pan_gene_9014	Leaf_width	Leaf_width	1	0	0	0	1	1	0	1	1	1	1	1	1	1	0	1	0	0	0	1	1	1	1	0	0	0	15	near-core
pan_gene_25066	pan_gene_25440	Boxcox-transformed_leaf_angle;Fructose;Leaf_width	Average_internode_length_(whole_plant);Ear_row_number;Height_above_ear;Leaf_width;Nodes_above_ear;Photoperiod_Growing-degree_days_to_silk	0	0	1	0	0	1	0	0	0	0	0	0	0	0	0	0	0	0	0	0	0	0	0	0	0	0	2	dispensable
pan_gene_25066	pan_gene_29514	Boxcox-transformed_leaf_angle;Fructose;Leaf_width	Leaf_width;Nodes_per_plant;Southern_leaf_blight	1	1	0	0	0	0	0	0	0	0	0	0	1	0	0	0	1	0	0	0	0	0	0	0	0	0	4	dispensable
pan_gene_25066	pan_gene_29760	Boxcox-transformed_leaf_angle;Fructose;Leaf_width	Leaf_width	1	0	0	0	0	0	0	0	0	0	0	0	0	0	0	0	0	0	0	0	0	0	0	0	0	0	1	private
pan_gene_25066	pan_gene_30323	Boxcox-transformed_leaf_angle;Fructose;Leaf_width	Average_internode_length_(whole_plant);Height_above_ear;Leaf_width;Plant_height	1	0	0	0	0	0	0	0	0	0	0	0	0	0	0	0	0	0	0	0	0	0	0	0	0	0	1	private
pan_gene_25066	pan_gene_9116	Boxcox-transformed_leaf_angle;Fructose;Leaf_width	Anthesis-silking_interval;Days_to_silk;Height_above_ear;Leaf_width;Nodes_to_ear	1	0	0	0	0	1	0	0	0	0	0	1	0	0	0	0	1	0	0	0	0	0	0	0	0	0	4	dispensable
pan_gene_25097	pan_gene_28732	Leaf_width	Anthesis-silking_interval;Days_to_anthesis;Ear_height;Leaf_length;Leaf_width;Nodes_per_plant;Photoperiod_Growing-degree_days_to_silk;Photoperiod_growing-degree_days_to_anthesis	1	0	0	0	0	0	0	0	0	0	0	0	0	0	0	0	0	0	0	0	0	0	0	0	0	0	1	private
pan_gene_25097	pan_gene_31014	Leaf_width	Leaf_width	1	0	0	0	0	0	0	0	0	0	0	0	0	0	0	0	0	0	0	0	0	0	0	0	0	0	1	private
pan_gene_25097	pan_gene_433	Leaf_width	Average_internode_length_(whole_plant);Leaf_width;Tassel_length	1	0	0	0	0	0	0	0	0	0	0	0	0	0	0	0	0	0	0	0	0	0	0	0	0	0	1	private
pan_gene_25170	pan_gene_5281	Days_to_silk;Leaf_width	Leaf_width	1	0	0	1	1	1	1	1	1	1	0	0	1	1	0	1	1	0	0	0	0	0	0	1	0	0	13	near-core
pan_gene_25262	pan_gene_26702	Leaf_width	Ear_height;Leaf_width;Photoperiod_growing-degree_days_to_anthesis	0	0	0	0	0	0	1	0	0	0	0	1	0	0	0	0	0	0	0	1	1	1	1	1	0	1	8	dispensable
pan_gene_25262	pan_gene_30340	Leaf_width	Leaf_width	1	0	0	0	0	0	0	0	0	0	0	1	0	0	0	0	0	0	1	1	1	0	0	0	0	0	5	dispensable
pan_gene_25262	pan_gene_5401	Leaf_width	Leaf_width	1	0	0	0	0	0	0	0	0	0	0	1	0	0	0	0	0	1	0	1	0	0	0	1	0	0	5	dispensable
pan_gene_25271	pan_gene_3350	Leaf_width	Leaf_width;Northern_Leaf_Blight	1	0	0	0	0	1	0	0	1	1	0	0	1	1	0	0	1	0	0	1	0	0	0	0	0	0	8	dispensable
pan_gene_25271	pan_gene_3960	Leaf_width	Leaf_width	0	0	0	0	0	0	0	0	0	1	0	0	0	0	0	0	0	0	0	0	0	0	0	0	0	0	1	private
pan_gene_25271	pan_gene_433	Leaf_width	Average_internode_length_(whole_plant);Leaf_width;Tassel_length	1	0	1	0	0	0	0	0	1	1	0	0	0	0	1	0	0	0	1	1	1	0	0	0	0	0	8	dispensable
pan_gene_25271	pan_gene_4346	Leaf_width	Ear_row_number;Height_per_day_(until_flowering);Leaf_width	0	0	0	0	0	0	0	0	0	1	0	0	0	0	0	0	0	0	0	0	0	0	0	0	0	0	1	private
pan_gene_25271	pan_gene_4394	Leaf_width	Leaf_width	1	0	0	0	0	0	0	0	0	1	0	0	0	0	1	0	0	0	0	0	0	0	1	0	0	0	4	dispensable
pan_gene_25271	pan_gene_6274	Leaf_width	Leaf_width;Nodes_per_plant;Northern_Leaf_Blight;PCA_of_metabolites:_PC2	1	0	0	0	0	0	0	0	0	1	0	0	0	0	1	0	0	0	0	0	0	0	0	0	0	0	3	dispensable
pan_gene_25271	pan_gene_6400	Leaf_width	Height_per_day_(until_flowering);Leaf_width	0	0	0	0	0	0	0	0	0	1	0	0	0	0	0	0	0	0	0	0	0	0	0	0	0	0	1	private
pan_gene_25419	pan_gene_4376	Leaf_width;Tassel_branch_number	Average_internode_length_(whole_plant);Leaf_width	1	0	1	0	0	0	0	0	1	0	0	0	1	0	0	0	0	0	0	0	1	1	0	0	0	0	6	dispensable
pan_gene_25419	pan_gene_9448	Leaf_width;Tassel_branch_number	Leaf_width;PCA_of_metabolites:_PC2	1	0	0	0	0	1	1	0	1	0	1	1	0	0	1	0	0	0	1	0	0	1	0	0	0	0	9	dispensable
pan_gene_25435	pan_gene_810	Leaf_width	100_Kernel_weight;Leaf_width	1	0	0	0	0	0	1	0	0	0	0	0	0	0	0	0	0	0	0	1	1	0	1	1	1	0	7	dispensable
pan_gene_25440	pan_gene_29760	Average_internode_length_(whole_plant);Ear_row_number;Height_above_ear;Leaf_width;Nodes_above_ear;Photoperiod_Growing-degree_days_to_silk	Leaf_width	0	0	0	0	0	0	0	0	0	0	0	0	0	0	1	0	0	0	0	0	0	0	0	0	0	0	1	private
pan_gene_25440	pan_gene_30323	Average_internode_length_(whole_plant);Ear_row_number;Height_above_ear;Leaf_width;Nodes_above_ear;Photoperiod_Growing-degree_days_to_silk	Average_internode_length_(whole_plant);Height_above_ear;Leaf_width;Plant_height	0	0	0	0	0	1	0	0	0	0	0	0	1	0	0	0	0	0	0	0	0	0	0	0	0	0	2	dispensable
pan_gene_25440	pan_gene_6558	Average_internode_length_(whole_plant);Ear_row_number;Height_above_ear;Leaf_width;Nodes_above_ear;Photoperiod_Growing-degree_days_to_silk	Leaf_width	0	0	1	0	0	1	1	1	1	0	1	0	1	0	0	1	0	1	0	0	0	0	0	0	0	0	9	dispensable
pan_gene_25440	pan_gene_9116	Average_internode_length_(whole_plant);Ear_row_number;Height_above_ear;Leaf_width;Nodes_above_ear;Photoperiod_Growing-degree_days_to_silk	Anthesis-silking_interval;Days_to_silk;Height_above_ear;Leaf_width;Nodes_to_ear	0	0	0	0	0	1	0	0	0	0	0	0	1	0	1	0	0	0	0	0	0	0	0	0	0	0	3	dispensable
pan_gene_2554	pan_gene_911	Leaf_width	Leaf_width	0	0	0	0	0	0	0	0	0	0	0	0	0	0	0	0	0	0	1	0	0	0	0	0	0	0	1	private
pan_gene_2592	pan_gene_30443	Leaf_width;Nodes_per_plant;Nodes_to_ear;Plant_height;Tassel_length	Leaf_width;Tassel_branch_number	0	0	0	0	0	0	0	0	0	0	0	0	1	0	0	0	0	0	0	0	0	0	0	0	0	1	2	dispensable
pan_gene_2592	pan_gene_77728	Leaf_width;Nodes_per_plant;Nodes_to_ear;Plant_height;Tassel_length	Chlorophyll_A;Leaf_width	0	0	0	0	0	0	0	0	0	0	0	1	1	0	0	0	0	0	0	0	0	0	0	0	0	0	2	dispensable
pan_gene_26009	pan_gene_4278	Leaf_width	Leaf_width;Nodes_above_ear	1	0	0	0	0	0	0	0	0	0	0	0	1	0	1	0	1	1	0	1	0	0	0	0	0	0	6	dispensable
pan_gene_26009	pan_gene_5298	Leaf_width	Leaf_width;Northern_Leaf_Blight;Ratio_of_ear_height_to_total_height;Tassel_length;Total_amino_acids	0	0	0	0	0	0	0	0	0	0	0	0	1	0	0	0	0	0	0	0	0	0	0	0	0	0	1	private
pan_gene_26556	pan_gene_3350	Leaf_width	Leaf_width;Northern_Leaf_Blight	1	0	0	0	0	0	0	0	0	0	0	0	0	1	0	0	0	0	0	0	0	0	0	1	0	0	3	dispensable
pan_gene_26556	pan_gene_4900	Leaf_width	Leaf_width	0	0	0	0	1	1	0	0	0	0	0	0	0	1	0	0	0	1	0	0	0	0	0	0	0	0	4	dispensable
pan_gene_26702	pan_gene_30340	Ear_height;Leaf_width;Photoperiod_growing-degree_days_to_anthesis	Leaf_width	0	0	0	0	0	0	1	0	0	1	0	0	0	0	0	0	0	0	1	0	0	0	0	0	0	0	3	dispensable
pan_gene_26702	pan_gene_5401	Ear_height;Leaf_width;Photoperiod_growing-degree_days_to_anthesis	Leaf_width	0	0	0	0	0	0	0	0	0	0	0	1	0	0	0	0	0	1	0	1	0	0	0	1	0	0	4	dispensable
pan_gene_27525	pan_gene_2807	Boxcox-transformed_leaf_angle;Height_above_ear;Leaf_width	Leaf_width;Northern_Leaf_Blight;Tassel_branch_number	1	0	0	0	0	0	0	0	0	0	0	1	0	0	1	1	0	0	0	0	0	1	0	0	1	0	6	dispensable
pan_gene_27671	pan_gene_2809	Days_to_silk;Height_above_ear;Leaf_width	Leaf_width;Northern_Leaf_Blight;Tassel_branch_number	1	0	1	0	0	1	0	0	0	1	0	1	0	1	0	0	1	1	0	0	0	1	1	1	1	0	12	near-core
pan_gene_27671	pan_gene_5401	Days_to_silk;Height_above_ear;Leaf_width	Leaf_width	1	0	0	0	0	0	0	0	0	0	0	1	0	0	0	0	0	0	0	0	0	0	0	1	0	0	3	dispensable
pan_gene_27708	pan_gene_3351	Chlorophyll_A;Height_above_ear;Leaf_width;Photoperiod_Growing-degree_days_to_silk;Photoperiod_growing-degree_days_to_anthesis	Leaf_width	0	1	0	0	0	1	0	1	0	0	1	0	0	0	0	0	0	0	0	0	0	0	0	0	0	0	4	dispensable
pan_gene_27708	pan_gene_4315	Chlorophyll_A;Height_above_ear;Leaf_width;Photoperiod_Growing-degree_days_to_silk;Photoperiod_growing-degree_days_to_anthesis	Leaf_width	1	0	0	0	0	0	0	0	0	0	0	0	0	0	0	0	0	0	0	0	0	0	0	0	0	0	1	private
pan_gene_27708	pan_gene_6400	Chlorophyll_A;Height_above_ear;Leaf_width;Photoperiod_Growing-degree_days_to_silk;Photoperiod_growing-degree_days_to_anthesis	Height_per_day_(until_flowering);Leaf_width	0	1	0	0	0	1	0	0	0	0	1	1	0	0	0	0	0	0	0	0	0	0	0	0	0	0	4	dispensable
pan_gene_27708	pan_gene_9014	Chlorophyll_A;Height_above_ear;Leaf_width;Photoperiod_Growing-degree_days_to_silk;Photoperiod_growing-degree_days_to_anthesis	Leaf_width	1	0	0	0	0	1	0	0	0	0	1	1	0	0	0	0	0	0	0	0	0	1	0	0	0	0	5	dispensable
pan_gene_2809	pan_gene_5401	Leaf_width;Northern_Leaf_Blight;Tassel_branch_number	Leaf_width	1	0	0	0	0	0	0	0	0	0	0	1	0	0	0	0	0	1	0	0	0	0	0	1	0	0	4	dispensable
pan_gene_28326	pan_gene_29511	Ear_height;Leaf_width;Ratio_of_ear_height_to_total_height	Leaf_length;Leaf_width;Starch	0	0	0	0	0	0	0	0	0	0	1	0	0	0	0	0	0	0	0	0	0	0	0	0	0	0	1	private
pan_gene_28326	pan_gene_3296	Ear_height;Leaf_width;Ratio_of_ear_height_to_total_height	Leaf_width	0	0	0	1	0	0	0	0	0	0	1	0	0	0	0	0	0	0	0	0	1	0	0	0	0	0	3	dispensable
pan_gene_28732	pan_gene_30940	Anthesis-silking_interval;Days_to_anthesis;Ear_height;Leaf_length;Leaf_width;Nodes_per_plant;Photoperiod_Growing-degree_days_to_silk;Photoperiod_growing-degree_days_to_anthesis	Days_to_anthesis;Leaf_width	1	0	0	0	1	1	0	1	1	0	0	0	0	0	0	0	0	0	0	0	0	0	0	1	0	0	6	dispensable
pan_gene_28732	pan_gene_31014	Anthesis-silking_interval;Days_to_anthesis;Ear_height;Leaf_length;Leaf_width;Nodes_per_plant;Photoperiod_Growing-degree_days_to_silk;Photoperiod_growing-degree_days_to_anthesis	Leaf_width	1	0	1	0	0	0	0	0	0	0	0	0	0	1	0	0	0	1	0	1	0	0	0	0	0	0	5	dispensable
pan_gene_28732	pan_gene_433	Anthesis-silking_interval;Days_to_anthesis;Ear_height;Leaf_length;Leaf_width;Nodes_per_plant;Photoperiod_Growing-degree_days_to_silk;Photoperiod_growing-degree_days_to_anthesis	Average_internode_length_(whole_plant);Leaf_width;Tassel_length	1	1	1	0	1	0	1	1	1	1	1	1	0	0	0	0	0	1	1	1	0	0	0	1	0	1	15	near-core
pan_gene_28732	pan_gene_6274	Anthesis-silking_interval;Days_to_anthesis;Ear_height;Leaf_length;Leaf_width;Nodes_per_plant;Photoperiod_Growing-degree_days_to_silk;Photoperiod_growing-degree_days_to_anthesis	Leaf_width;Nodes_per_plant;Northern_Leaf_Blight;PCA_of_metabolites:_PC2	1	0	0	0	0	1	1	0	0	1	0	0	0	1	0	0	1	0	1	0	0	0	0	0	0	0	7	dispensable
pan_gene_28732	pan_gene_9008	Anthesis-silking_interval;Days_to_anthesis;Ear_height;Leaf_length;Leaf_width;Nodes_per_plant;Photoperiod_Growing-degree_days_to_silk;Photoperiod_growing-degree_days_to_anthesis	100_Kernel_weight;Leaf_width	1	1	0	0	1	1	1	0	1	1	1	1	1	0	1	1	1	1	0	1	0	0	1	0	1	0	17	near-core
pan_gene_29511	pan_gene_3296	Leaf_length;Leaf_width;Starch	Leaf_width	1	0	1	0	1	0	1	0	1	1	1	1	0	0	0	1	0	0	1	0	1	0	0	1	0	1	13	near-core
pan_gene_29511	pan_gene_7337	Leaf_length;Leaf_width;Starch	Leaf_width	1	0	1	0	0	1	1	0	0	1	1	1	0	0	0	1	0	0	0	0	1	0	0	1	0	0	10	dispensable
pan_gene_29511	pan_gene_9708	Leaf_length;Leaf_width;Starch	Leaf_width	1	0	1	0	1	0	1	0	1	1	1	1	0	0	0	1	0	0	0	0	1	1	0	1	0	1	13	near-core
pan_gene_29598	pan_gene_32770	Days_to_anthesis;Days_to_silk;Leaf_width;Nodes_per_plant;Ratio_of_ear_height_to_total_height	Chlorophyll_A;Leaf_width;Nodes_per_plant;Southern_leaf_blight	1	1	1	1	0	1	1	1	1	1	1	0	1	1	1	0	1	1	0	0	1	1	1	1	0	1	20	core
pan_gene_29598	pan_gene_75371	Days_to_anthesis;Days_to_silk;Leaf_width;Nodes_per_plant;Ratio_of_ear_height_to_total_height	Leaf_width	1	0	0	0	0	1	1	1	1	1	1	1	0	1	1	0	1	1	1	0	1	1	1	0	0	1	17	near-core
pan_gene_2968	pan_gene_30940	Average_internode_length_(above_ear);Average_internode_length_(whole_plant);Leaf_width;Plant_height	Days_to_anthesis;Leaf_width	1	0	0	1	1	1	1	0	1	1	0	1	1	0	0	1	1	0	0	1	0	0	0	0	0	1	13	near-core
pan_gene_2968	pan_gene_5261	Average_internode_length_(above_ear);Average_internode_length_(whole_plant);Leaf_width;Plant_height	Leaf_width	1	0	1	1	1	1	1	1	0	1	0	1	1	1	0	1	1	1	1	1	1	0	1	1	1	1	21	core
pan_gene_29756	pan_gene_6558	Leaf_width;Nodes_per_plant;Nodes_to_ear;Photoperiod_Growing-degree_days_to_silk;Photoperiod_growing-degree_days_to_anthesis	Leaf_width	0	1	1	0	0	1	1	1	1	0	1	0	1	0	0	1	1	1	0	0	0	0	0	0	0	1	12	near-core
pan_gene_29760	pan_gene_30323	Leaf_width	Average_internode_length_(whole_plant);Height_above_ear;Leaf_width;Plant_height	1	0	0	0	0	1	1	1	0	1	1	0	1	0	0	0	1	0	0	0	0	0	0	0	0	1	9	dispensable
pan_gene_29760	pan_gene_9116	Leaf_width	Anthesis-silking_interval;Days_to_silk;Height_above_ear;Leaf_width;Nodes_to_ear	1	0	0	0	0	0	0	0	0	0	1	0	0	1	1	0	1	0	0	0	0	0	1	0	0	1	7	dispensable
pan_gene_29791	pan_gene_9580	Days_to_anthesis;Days_to_silk;Ear_height;Leaf_length;Leaf_width;Nodes_per_plant;Nodes_to_ear	Leaf_width;Nodes_per_plant	1	0	0	0	0	0	0	0	0	0	0	0	0	0	0	0	0	0	0	0	0	0	0	0	0	0	1	private
pan_gene_30209	pan_gene_32770	Boxcox-transformed_leaf_angle;Leaf_width	Chlorophyll_A;Leaf_width;Nodes_per_plant;Southern_leaf_blight	0	0	0	0	1	0	0	0	0	1	0	0	0	0	0	0	0	0	0	0	0	1	0	0	0	0	3	dispensable
pan_gene_30209	pan_gene_5046	Boxcox-transformed_leaf_angle;Leaf_width	Height_per_day_(until_flowering);Leaf_width;Plant_height;Tassel_branch_number	0	0	0	0	1	0	0	0	0	1	0	0	0	0	0	0	0	0	1	0	0	0	0	0	0	0	3	dispensable
pan_gene_30209	pan_gene_57506	Boxcox-transformed_leaf_angle;Leaf_width	Chlorophyll_B;Leaf_width	0	0	0	0	1	0	0	0	0	0	0	0	0	0	0	0	0	0	0	0	0	0	0	0	0	0	1	private
pan_gene_30290	pan_gene_4358	Leaf_width	Days_to_anthesis;Leaf_width	1	0	1	0	0	0	0	0	0	0	0	0	0	0	0	0	0	0	1	0	1	0	0	0	0	1	5	dispensable
pan_gene_30323	pan_gene_9116	Average_internode_length_(whole_plant);Height_above_ear;Leaf_width;Plant_height	Anthesis-silking_interval;Days_to_silk;Height_above_ear;Leaf_width;Nodes_to_ear	1	0	1	1	1	0	0	0	0	0	0	0	1	0	0	0	0	0	0	1	1	0	0	0	0	1	8	dispensable
pan_gene_30340	pan_gene_6312	Leaf_width	Leaf_width	1	0	0	0	0	0	0	0	0	0	0	0	0	0	0	0	0	0	1	0	1	0	0	0	0	0	3	dispensable
pan_gene_30443	pan_gene_77728	Leaf_width;Tassel_branch_number	Chlorophyll_A;Leaf_width	0	0	0	0	0	0	0	1	0	0	0	0	0	0	0	0	1	0	0	1	0	0	0	0	0	0	3	dispensable
pan_gene_3050	pan_gene_5285	Fumarate;Leaf_width;Ratio_of_ear_height_to_total_height	Ear_height;Leaf_width;Total_amino_acids	1	0	0	0	0	1	0	0	0	0	0	0	0	0	0	0	0	0	0	0	0	0	0	0	0	0	2	dispensable
pan_gene_30598	pan_gene_4394	Leaf_width	Leaf_width	0	0	0	0	0	0	0	0	0	0	0	0	0	0	0	0	0	1	0	0	0	0	0	0	0	0	1	private
pan_gene_30598	pan_gene_6400	Leaf_width	Height_per_day_(until_flowering);Leaf_width	0	0	0	0	0	0	1	0	1	0	0	0	1	0	0	0	0	1	0	0	0	0	0	0	0	1	5	dispensable
pan_gene_30598	pan_gene_7098	Leaf_width	Leaf_width	0	0	0	0	0	0	1	0	0	0	0	0	1	0	0	0	0	1	0	0	0	0	0	0	0	1	4	dispensable
pan_gene_30598	pan_gene_9014	Leaf_width	Leaf_width	0	0	0	0	0	0	0	0	1	0	0	0	1	0	0	0	0	0	0	0	0	0	0	0	0	1	3	dispensable
pan_gene_30846	pan_gene_3351	Days_to_silk;Height_per_day_(until_flowering);Leaf_width;Northern_Leaf_Blight;Plant_height	Leaf_width	0	0	0	0	0	0	0	0	0	0	0	0	0	0	0	0	0	0	0	0	0	0	0	0	0	1	1	private
pan_gene_30846	pan_gene_9014	Days_to_silk;Height_per_day_(until_flowering);Leaf_width;Northern_Leaf_Blight;Plant_height	Leaf_width	0	0	0	0	0	0	0	0	0	0	0	0	1	0	0	0	0	0	0	0	0	0	0	0	0	1	2	dispensable
pan_gene_30940	pan_gene_5261	Days_to_anthesis;Leaf_width	Leaf_width	1	1	0	1	1	1	1	1	1	1	1	1	1	0	0	1	0	0	0	0	0	0	0	1	0	1	15	near-core
pan_gene_30940	pan_gene_9008	Days_to_anthesis;Leaf_width	100_Kernel_weight;Leaf_width	1	0	0	1	1	0	0	0	1	0	0	0	0	0	0	0	0	0	0	0	0	0	0	0	0	0	4	dispensable
pan_gene_30940	pan_gene_9300	Days_to_anthesis;Leaf_width	Leaf_width;Nitrate	1	0	0	1	1	0	0	0	0	1	0	1	0	0	0	1	0	0	0	0	0	0	0	0	0	0	6	dispensable
pan_gene_30940	pan_gene_9608	Days_to_anthesis;Leaf_width	Chlorophyll_A;Leaf_width	1	0	0	0	1	0	1	0	0	0	1	0	1	0	0	1	0	1	0	0	0	0	0	0	0	0	7	dispensable
pan_gene_31014	pan_gene_9008	Leaf_width	100_Kernel_weight;Leaf_width	1	0	1	0	0	0	0	0	0	1	0	0	0	1	0	0	0	1	0	1	0	0	0	1	0	1	8	dispensable
pan_gene_31759	pan_gene_6400	100_Kernel_weight;Leaf_width;Northern_Leaf_Blight	Height_per_day_(until_flowering);Leaf_width	0	0	0	0	0	0	0	0	0	0	0	0	0	0	0	1	0	0	0	0	0	0	0	0	0	0	1	private
pan_gene_32047	pan_gene_4315	Height_per_day_(until_flowering);Leaf_width	Leaf_width	1	0	0	1	0	0	0	0	0	0	0	1	1	0	0	0	0	0	0	0	0	0	0	0	0	0	4	dispensable
pan_gene_32047	pan_gene_4376	Height_per_day_(until_flowering);Leaf_width	Average_internode_length_(whole_plant);Leaf_width	1	1	0	1	0	1	1	0	1	0	0	1	1	1	0	1	0	1	0	0	1	0	1	1	1	0	15	near-core
pan_gene_32047	pan_gene_6400	Height_per_day_(until_flowering);Leaf_width	Height_per_day_(until_flowering);Leaf_width	0	0	0	0	0	1	0	1	1	0	1	1	1	1	0	0	0	1	0	1	1	1	1	1	0	0	13	near-core
pan_gene_32047	pan_gene_9014	Height_per_day_(until_flowering);Leaf_width	Leaf_width	1	1	1	0	1	1	0	1	1	0	1	1	1	1	0	1	1	1	0	0	1	1	1	1	0	1	19	near-core
pan_gene_32169	pan_gene_5281	Leaf_width	Leaf_width	1	0	0	1	0	0	0	0	0	1	0	1	1	1	0	1	0	0	0	0	0	0	0	1	1	0	9	dispensable
pan_gene_32405	pan_gene_4278	Average_internode_length_(whole_plant);Cob_diameter;Leaf_width;Southern_leaf_blight	Leaf_width;Nodes_above_ear	1	0	0	0	0	0	0	0	0	0	0	0	0	0	0	0	0	0	0	0	0	0	0	0	0	0	1	private
pan_gene_32405	pan_gene_5298	Average_internode_length_(whole_plant);Cob_diameter;Leaf_width;Southern_leaf_blight	Leaf_width;Northern_Leaf_Blight;Ratio_of_ear_height_to_total_height;Tassel_length;Total_amino_acids	0	0	0	0	0	0	0	0	0	0	0	0	1	0	0	0	0	0	0	0	0	0	0	0	0	0	1	private
pan_gene_32770	pan_gene_5046	Chlorophyll_A;Leaf_width;Nodes_per_plant;Southern_leaf_blight	Height_per_day_(until_flowering);Leaf_width;Plant_height;Tassel_branch_number	1	1	1	1	1	1	1	1	1	1	1	1	1	1	1	1	1	1	0	1	1	1	1	1	1	1	25	core
pan_gene_32770	pan_gene_75371	Chlorophyll_A;Leaf_width;Nodes_per_plant;Southern_leaf_blight	Leaf_width	1	0	0	0	1	1	1	1	1	1	1	1	0	1	1	1	1	1	0	1	1	1	1	0	0	1	19	near-core
pan_gene_32770	pan_gene_9016	Chlorophyll_A;Leaf_width;Nodes_per_plant;Southern_leaf_blight	Leaf_width	0	0	0	0	0	0	0	0	0	0	0	1	0	0	0	0	0	0	0	0	0	0	0	0	0	0	1	private
pan_gene_3296	pan_gene_7337	Leaf_width	Leaf_width	1	1	1	1	1	1	1	1	0	1	1	1	1	1	1	1	1	1	1	1	1	1	1	1	1	1	25	core
pan_gene_3296	pan_gene_9708	Leaf_width	Leaf_width	1	1	1	1	1	1	1	1	1	1	1	1	1	1	1	1	1	1	1	1	1	1	1	1	1	1	26	core
pan_gene_3350	pan_gene_4315	Leaf_width;Northern_Leaf_Blight	Leaf_width	1	0	0	1	1	0	0	0	0	0	0	1	1	0	0	0	1	1	1	0	1	1	1	0	0	0	11	near-core
pan_gene_3350	pan_gene_4376	Leaf_width;Northern_Leaf_Blight	Average_internode_length_(whole_plant);Leaf_width	1	0	1	1	1	1	0	0	1	0	1	1	0	0	0	0	0	0	0	0	1	1	0	0	0	1	11	near-core
pan_gene_3350	pan_gene_4417	Leaf_width;Northern_Leaf_Blight	Height_per_day_(until_flowering);Leaf_width	1	0	1	0	0	0	0	0	1	0	0	0	0	0	0	0	0	0	0	0	0	0	0	1	0	0	4	dispensable
pan_gene_3350	pan_gene_6274	Leaf_width;Northern_Leaf_Blight	Leaf_width;Nodes_per_plant;Northern_Leaf_Blight;PCA_of_metabolites:_PC2	1	0	0	1	0	1	0	0	0	1	1	1	0	0	0	0	1	0	1	0	0	0	0	0	1	0	9	dispensable
pan_gene_3350	pan_gene_6400	Leaf_width;Northern_Leaf_Blight	Height_per_day_(until_flowering);Leaf_width	0	1	0	1	1	1	1	0	0	1	1	1	0	0	1	1	1	1	0	0	1	1	1	1	0	1	17	near-core
pan_gene_3350	pan_gene_7098	Leaf_width;Northern_Leaf_Blight	Leaf_width	1	1	1	1	1	1	1	1	1	1	1	1	1	0	1	1	1	1	0	1	1	1	1	1	1	1	24	core
pan_gene_3350	pan_gene_9055	Leaf_width;Northern_Leaf_Blight	Leaf_width;Tassel_length	1	1	0	1	0	0	0	0	0	0	0	0	0	0	1	0	0	0	0	0	0	0	1	1	0	0	6	dispensable
pan_gene_3351	pan_gene_5046	Leaf_width	Height_per_day_(until_flowering);Leaf_width;Plant_height;Tassel_branch_number	0	0	0	0	1	1	0	1	0	0	0	0	0	0	0	1	0	0	0	0	0	0	0	0	0	1	5	dispensable
pan_gene_3351	pan_gene_5288	Leaf_width	Leaf_width	0	0	0	0	0	0	0	0	0	0	0	0	0	0	0	1	0	0	0	0	0	0	0	0	0	0	1	private
pan_gene_3351	pan_gene_6400	Leaf_width	Height_per_day_(until_flowering);Leaf_width	0	0	0	0	1	1	0	1	0	0	1	0	0	0	1	0	1	0	0	0	0	0	0	0	0	1	7	dispensable
pan_gene_3351	pan_gene_72538	Leaf_width	Leaf_width	0	0	0	0	0	0	0	1	0	0	0	0	0	0	0	0	0	0	0	0	0	0	0	0	0	0	1	private
pan_gene_3351	pan_gene_75371	Leaf_width	Leaf_width	0	0	0	0	1	1	0	1	0	0	0	0	0	0	0	1	1	0	1	0	0	0	0	0	0	1	7	dispensable
pan_gene_3351	pan_gene_9014	Leaf_width	Leaf_width	0	0	0	0	0	1	0	0	0	0	1	0	0	0	1	0	0	0	0	0	0	1	0	0	0	1	5	dispensable
pan_gene_3928	pan_gene_433	100_Kernel_weight;Leaf_width	Average_internode_length_(whole_plant);Leaf_width;Tassel_length	1	0	0	0	0	0	0	0	0	0	0	0	0	0	0	0	0	0	0	0	0	0	0	0	0	0	1	private
pan_gene_3928	pan_gene_6274	100_Kernel_weight;Leaf_width	Leaf_width;Nodes_per_plant;Northern_Leaf_Blight;PCA_of_metabolites:_PC2	1	0	0	0	0	1	0	0	0	1	1	0	0	0	0	0	0	0	0	1	0	1	0	0	0	0	6	dispensable
pan_gene_3928	pan_gene_810	100_Kernel_weight;Leaf_width	100_Kernel_weight;Leaf_width	1	0	0	1	0	1	0	0	1	1	0	0	0	0	0	0	0	0	0	0	0	0	0	0	0	0	5	dispensable
pan_gene_3960	pan_gene_433	Leaf_width	Average_internode_length_(whole_plant);Leaf_width;Tassel_length	0	0	0	0	0	0	0	0	0	1	0	0	0	0	0	0	0	0	0	0	0	0	0	0	0	0	1	private
pan_gene_3960	pan_gene_4346	Leaf_width	Ear_row_number;Height_per_day_(until_flowering);Leaf_width	0	0	0	0	1	0	0	0	0	1	0	0	0	0	0	0	0	0	0	0	0	0	0	0	0	0	2	dispensable
pan_gene_3960	pan_gene_4394	Leaf_width	Leaf_width	0	0	0	0	1	0	0	0	0	1	0	0	0	0	0	0	0	0	0	0	0	0	0	0	0	0	2	dispensable
pan_gene_3960	pan_gene_6274	Leaf_width	Leaf_width;Nodes_per_plant;Northern_Leaf_Blight;PCA_of_metabolites:_PC2	0	0	0	0	0	0	0	0	0	1	0	0	0	0	0	0	0	0	0	0	0	0	0	0	0	0	1	private
pan_gene_3960	pan_gene_6400	Leaf_width	Height_per_day_(until_flowering);Leaf_width	0	0	0	0	1	0	0	0	0	1	0	0	0	0	0	0	0	0	0	0	0	0	0	0	0	0	2	dispensable
pan_gene_4278	pan_gene_5298	Leaf_width;Nodes_above_ear	Leaf_width;Northern_Leaf_Blight;Ratio_of_ear_height_to_total_height;Tassel_length;Total_amino_acids	0	0	0	0	0	0	0	0	0	0	0	0	1	0	0	0	0	0	0	0	0	0	1	0	0	0	2	dispensable
pan_gene_4278	pan_gene_5531	Leaf_width;Nodes_above_ear	Boxcox-transformed_leaf_angle;Ear_height;Leaf_length;Leaf_width	1	1	0	0	0	0	0	0	0	0	0	0	0	0	0	0	0	0	0	0	0	0	0	0	0	0	2	dispensable
pan_gene_4315	pan_gene_6400	Leaf_width	Height_per_day_(until_flowering);Leaf_width	0	0	0	0	0	0	0	0	0	0	0	1	0	0	0	0	1	0	0	0	0	0	1	0	0	0	3	dispensable
pan_gene_4315	pan_gene_9014	Leaf_width	Leaf_width	1	0	0	0	0	0	0	0	0	0	0	1	1	0	0	0	0	0	1	0	0	0	0	0	0	0	4	dispensable
pan_gene_433	pan_gene_4346	Average_internode_length_(whole_plant);Leaf_width;Tassel_length	Ear_row_number;Height_per_day_(until_flowering);Leaf_width	0	0	0	0	1	0	0	0	0	1	0	0	0	0	0	0	0	0	0	0	0	0	0	0	0	0	2	dispensable
pan_gene_433	pan_gene_6274	Average_internode_length_(whole_plant);Leaf_width;Tassel_length	Leaf_width;Nodes_per_plant;Northern_Leaf_Blight;PCA_of_metabolites:_PC2	1	0	1	0	0	0	0	0	0	1	0	1	1	1	1	0	0	0	1	0	0	0	0	0	0	1	9	dispensable
pan_gene_4346	pan_gene_4394	Ear_row_number;Height_per_day_(until_flowering);Leaf_width	Leaf_width	0	0	0	0	1	0	0	0	0	1	0	0	0	0	0	0	0	0	0	0	0	0	0	0	0	0	2	dispensable
pan_gene_4346	pan_gene_6274	Ear_row_number;Height_per_day_(until_flowering);Leaf_width	Leaf_width;Nodes_per_plant;Northern_Leaf_Blight;PCA_of_metabolites:_PC2	0	0	0	0	0	0	0	0	0	1	0	0	0	0	0	0	0	0	0	0	0	0	0	0	0	0	1	private
pan_gene_4376	pan_gene_7098	Average_internode_length_(whole_plant);Leaf_width	Leaf_width	1	1	1	1	0	1	1	0	0	0	1	1	0	1	1	0	0	0	0	0	1	0	1	1	0	1	14	near-core
pan_gene_4394	pan_gene_6274	Leaf_width	Leaf_width;Nodes_per_plant;Northern_Leaf_Blight;PCA_of_metabolites:_PC2	1	0	1	0	0	0	0	0	0	1	1	1	0	1	1	1	0	0	0	0	0	0	0	0	1	0	9	dispensable
pan_gene_4394	pan_gene_6400	Leaf_width	Height_per_day_(until_flowering);Leaf_width	0	0	0	1	1	1	1	1	1	1	1	1	0	1	1	0	1	1	0	1	1	0	1	0	0	1	17	near-core
pan_gene_4394	pan_gene_72538	Leaf_width	Leaf_width	0	0	0	0	1	0	0	0	1	0	0	0	0	0	0	0	0	0	0	0	0	0	0	0	0	0	2	dispensable
pan_gene_4394	pan_gene_9014	Leaf_width	Leaf_width	1	0	0	0	1	1	0	0	1	0	0	1	0	1	0	1	0	1	0	1	1	0	1	0	0	1	12	near-core
pan_gene_4417	pan_gene_7098	Height_per_day_(until_flowering);Leaf_width	Leaf_width	1	0	0	0	0	0	0	0	0	0	0	0	0	0	0	0	0	0	0	0	0	0	0	0	0	0	1	private
pan_gene_5046	pan_gene_75371	Height_per_day_(until_flowering);Leaf_width;Plant_height;Tassel_branch_number	Leaf_width	1	0	0	0	1	1	1	1	1	1	1	1	0	1	1	1	1	1	1	1	1	1	1	0	0	1	20	core
pan_gene_5281	pan_gene_766	Leaf_width	Average_internode_length_(below_ear);Height_per_day_(until_flowering);Leaf_width	1	1	1	0	0	0	1	0	1	1	1	1	1	1	0	1	1	1	0	0	0	0	1	1	0	1	16	near-core
pan_gene_5288	pan_gene_6400	Leaf_width	Height_per_day_(until_flowering);Leaf_width	0	0	0	0	0	0	0	0	0	0	0	0	0	0	0	1	0	0	0	0	0	0	0	0	0	0	1	private
pan_gene_6274	pan_gene_6400	Leaf_width;Nodes_per_plant;Northern_Leaf_Blight;PCA_of_metabolites:_PC2	Height_per_day_(until_flowering);Leaf_width	0	1	0	1	0	1	0	1	0	1	1	1	1	1	1	1	1	0	0	1	0	1	1	0	0	0	15	near-core
pan_gene_6274	pan_gene_9008	Leaf_width;Nodes_per_plant;Northern_Leaf_Blight;PCA_of_metabolites:_PC2	100_Kernel_weight;Leaf_width	1	1	0	0	0	1	1	1	0	0	1	0	1	0	1	1	0	0	1	0	0	1	1	0	0	1	13	near-core
pan_gene_6274	pan_gene_9014	Leaf_width;Nodes_per_plant;Northern_Leaf_Blight;PCA_of_metabolites:_PC2	Leaf_width	1	0	0	0	0	1	0	0	0	1	1	1	1	0	0	1	0	0	1	1	0	1	0	0	0	0	10	dispensable
pan_gene_6305	pan_gene_9381	Leaf_width;Tassel_length	Leaf_width	1	0	0	0	0	0	0	0	0	0	0	0	0	0	0	0	0	0	0	0	0	0	0	0	0	0	1	private
pan_gene_6399	pan_gene_9580	Leaf_width	Leaf_width;Nodes_per_plant	1	0	0	0	0	0	0	0	0	0	0	0	0	0	0	1	0	0	1	0	0	0	0	0	0	0	3	dispensable
pan_gene_6400	pan_gene_7098	Height_per_day_(until_flowering);Leaf_width	Leaf_width	0	1	0	1	0	0	1	1	1	0	1	1	1	1	1	1	0	1	0	1	1	1	1	1	0	1	18	near-core
pan_gene_6400	pan_gene_72538	Height_per_day_(until_flowering);Leaf_width	Leaf_width	0	1	0	1	1	0	0	1	1	1	0	0	0	0	0	0	0	0	0	0	0	0	0	0	0	0	6	dispensable
pan_gene_6400	pan_gene_9014	Height_per_day_(until_flowering);Leaf_width	Leaf_width	0	0	0	0	1	1	0	0	1	0	1	1	1	1	1	0	0	0	0	1	1	1	1	0	0	1	13	near-core
pan_gene_7337	pan_gene_9708	Leaf_width	Leaf_width	1	1	1	0	1	1	1	1	0	1	1	1	1	1	1	1	1	1	1	1	1	1	1	1	1	1	24	core
pan_gene_100500	pan_gene_13056	Leaf_width;Northern_Leaf_Blight	Leaf_width;Nodes_to_ear	0	1	1	0	0	0	0	1	1	0	0	0	0	0	1	0	0	0	0	0	0	0	0	1	0	0	6	dispensable
pan_gene_100500	pan_gene_13531	Leaf_width;Northern_Leaf_Blight	Leaf_width	0	1	1	1	0	0	0	0	0	0	1	0	0	0	0	0	0	0	0	0	0	0	0	0	0	0	4	dispensable
pan_gene_100500	pan_gene_16855	Leaf_width;Northern_Leaf_Blight	Leaf_width	0	0	0	0	0	0	0	0	0	0	0	0	0	0	0	0	0	0	0	1	0	0	0	0	0	1	2	dispensable
pan_gene_100500	pan_gene_21348	Leaf_width;Northern_Leaf_Blight	Leaf_width	0	1	0	0	0	0	0	0	1	0	1	0	0	0	0	0	0	0	0	0	0	1	0	0	0	0	4	dispensable
pan_gene_100500	pan_gene_25272	Leaf_width;Northern_Leaf_Blight	Leaf_width	0	1	0	0	0	0	0	0	0	0	0	0	0	0	0	0	0	0	0	0	0	0	0	0	0	0	1	private
pan_gene_100500	pan_gene_31014	Leaf_width;Northern_Leaf_Blight	Leaf_width	0	0	0	0	0	0	0	0	0	0	0	0	0	1	0	0	0	0	0	0	0	0	0	0	0	0	1	private
pan_gene_100500	pan_gene_32047	Leaf_width;Northern_Leaf_Blight	Height_per_day_(until_flowering);Leaf_width	0	1	1	0	0	0	0	0	0	0	0	0	0	0	0	0	0	0	0	0	0	0	0	0	0	0	2	dispensable
pan_gene_100500	pan_gene_5261	Leaf_width;Northern_Leaf_Blight	Leaf_width	0	1	0	1	0	0	0	0	0	0	0	0	0	0	0	0	0	0	0	0	0	0	1	0	0	0	3	dispensable
pan_gene_100500	pan_gene_5399	Leaf_width;Northern_Leaf_Blight	Leaf_width	0	1	0	0	0	0	0	0	0	0	0	0	0	0	0	1	0	0	0	0	0	1	0	0	0	0	3	dispensable
pan_gene_100500	pan_gene_5884	Leaf_width;Northern_Leaf_Blight	Leaf_width	0	0	0	1	0	0	0	0	0	0	0	0	0	0	0	1	0	0	0	0	0	0	0	0	0	0	2	dispensable
pan_gene_100500	pan_gene_9014	Leaf_width;Northern_Leaf_Blight	Leaf_width	0	1	0	0	0	0	0	0	0	0	1	0	1	0	0	0	0	0	0	0	0	0	0	0	0	0	3	dispensable
pan_gene_100500	pan_gene_9608	Leaf_width;Northern_Leaf_Blight	Chlorophyll_A;Leaf_width	0	1	0	0	0	0	0	0	0	0	1	0	1	1	0	0	0	1	0	1	0	0	0	0	0	0	6	dispensable
pan_gene_1007	pan_gene_1411	Days_to_anthesis;Days_to_silk;Leaf_width;Southern_leaf_blight	Average_internode_length_(below_ear);Leaf_width	0	1	0	0	0	0	1	0	0	0	0	0	1	0	0	0	0	0	0	0	0	0	0	0	0	0	3	dispensable
pan_gene_1007	pan_gene_28732	Days_to_anthesis;Days_to_silk;Leaf_width;Southern_leaf_blight	Anthesis-silking_interval;Days_to_anthesis;Ear_height;Leaf_length;Leaf_width;Nodes_per_plant;Photoperiod_Growing-degree_days_to_silk;Photoperiod_growing-degree_days_to_anthesis	0	1	0	0	0	0	0	0	0	1	1	0	1	0	0	0	0	0	1	1	1	0	1	0	0	0	8	dispensable
pan_gene_101765	pan_gene_11048	Leaf_width	Boxcox-transformed_leaf_angle;Leaf_width;Plant_height	0	1	0	0	0	0	0	0	1	0	0	0	0	0	0	0	0	0	0	0	0	0	1	1	0	0	4	dispensable
pan_gene_101765	pan_gene_14997	Leaf_width	Leaf_width	0	1	0	0	0	0	0	0	0	0	0	0	0	0	0	0	0	0	0	0	0	0	0	0	0	0	1	private
pan_gene_101765	pan_gene_18317	Leaf_width	Leaf_width;PCA_of_metabolites:_PC2;Ratio_of_ear_height_to_total_height	0	0	0	0	0	0	0	0	0	0	1	0	0	1	1	0	0	1	0	1	0	0	0	0	0	0	5	dispensable
pan_gene_101765	pan_gene_19542	Leaf_width	Leaf_width	0	1	0	1	0	0	1	0	1	1	1	0	0	1	1	1	0	1	0	1	1	0	1	0	1	1	15	near-core
pan_gene_101765	pan_gene_25114	Leaf_width	Leaf_length;Leaf_width	0	0	0	1	0	0	1	0	1	0	0	0	0	0	1	0	0	0	0	0	0	0	0	0	1	0	5	dispensable
pan_gene_103514	pan_gene_3350	Days_to_anthesis;Days_to_silk;Leaf_width	Leaf_width;Northern_Leaf_Blight	0	1	0	1	0	0	0	0	0	0	1	0	0	0	0	0	0	0	1	0	0	0	0	0	0	1	5	dispensable
pan_gene_103514	pan_gene_433	Days_to_anthesis;Days_to_silk;Leaf_width	Average_internode_length_(whole_plant);Leaf_width;Tassel_length	0	1	0	0	0	0	0	0	0	0	0	1	0	0	0	0	0	1	0	0	0	0	0	0	0	0	3	dispensable
pan_gene_103514	pan_gene_4376	Days_to_anthesis;Days_to_silk;Leaf_width	Average_internode_length_(whole_plant);Leaf_width	0	1	0	1	1	0	0	0	0	0	1	0	0	0	0	0	0	0	0	0	0	0	0	0	0	0	4	dispensable
pan_gene_103514	pan_gene_5399	Days_to_anthesis;Days_to_silk;Leaf_width	Leaf_width	0	1	0	1	0	0	1	0	0	0	0	0	0	0	0	0	0	1	0	0	0	1	0	0	1	1	7	dispensable
pan_gene_103514	pan_gene_766	Days_to_anthesis;Days_to_silk;Leaf_width	Average_internode_length_(below_ear);Height_per_day_(until_flowering);Leaf_width	0	1	0	0	0	0	0	0	0	0	0	0	0	0	0	0	0	0	0	0	0	0	0	0	0	0	1	private
pan_gene_103514	pan_gene_9008	Days_to_anthesis;Days_to_silk;Leaf_width	100_Kernel_weight;Leaf_width	0	1	0	0	0	1	0	0	1	0	0	0	0	0	0	0	0	1	0	0	1	1	1	0	0	0	7	dispensable
pan_gene_1044	pan_gene_30815	Leaf_width	Ear_height;Leaf_width	0	0	0	0	0	0	1	0	0	0	0	0	0	0	0	0	0	0	0	0	0	0	0	0	0	0	1	private
pan_gene_1072	pan_gene_15224	Leaf_width;Southern_leaf_blight;Tassel_branch_number	Leaf_width	0	1	0	0	0	0	0	0	0	0	0	0	0	0	0	0	0	0	0	0	0	0	0	0	0	0	1	private
pan_gene_1072	pan_gene_29939	Leaf_width;Southern_leaf_blight;Tassel_branch_number	Ear_height;Leaf_width	0	1	0	0	0	0	0	0	0	0	1	0	0	0	0	0	0	0	0	0	0	0	0	0	0	0	2	dispensable
pan_gene_10755	pan_gene_21605	Days_to_silk;Leaf_width	Average_internode_length_(above_ear);Leaf_width	0	1	0	0	0	1	0	0	0	0	0	0	0	0	0	0	0	0	0	0	0	0	0	0	0	0	2	dispensable
pan_gene_10763	pan_gene_18956	Leaf_width;Tassel_length	Leaf_width	0	0	0	0	0	0	0	0	0	0	0	1	0	0	0	1	0	0	0	0	0	0	0	0	0	0	2	dispensable
pan_gene_10763	pan_gene_6103	Leaf_width;Tassel_length	Leaf_width;Plant_height	0	0	0	0	0	0	0	0	0	0	0	0	0	0	0	1	0	0	0	0	0	0	0	0	0	0	1	private
pan_gene_10812	pan_gene_16418	Boxcox-transformed_leaf_angle;Ear_height;Fructose;Leaf_width;Tassel_branch_number	Leaf_width	0	1	0	0	0	0	1	0	1	0	0	1	0	0	0	0	0	0	0	0	0	0	0	0	0	0	4	dispensable
pan_gene_10812	pan_gene_27525	Boxcox-transformed_leaf_angle;Ear_height;Fructose;Leaf_width;Tassel_branch_number	Boxcox-transformed_leaf_angle;Height_above_ear;Leaf_width	0	1	0	1	0	0	0	0	0	0	0	1	0	0	0	0	0	0	0	0	0	0	1	0	0	0	4	dispensable
pan_gene_10815	pan_gene_10900	Average_internode_length_(whole_plant);Leaf_width;Nodes_to_ear	Average_internode_length_(whole_plant);Leaf_width;Plant_height	0	1	1	0	0	0	1	0	0	0	1	0	0	0	1	0	1	0	1	0	0	0	0	1	0	1	9	dispensable
pan_gene_10815	pan_gene_19557	Average_internode_length_(whole_plant);Leaf_width;Nodes_to_ear	Leaf_width;Northern_Leaf_Blight	0	1	1	1	1	1	1	1	1	0	1	0	0	1	1	1	1	0	1	1	1	1	1	1	0	1	20	core
pan_gene_10815	pan_gene_24538	Average_internode_length_(whole_plant);Leaf_width;Nodes_to_ear	Leaf_length;Leaf_width;Stalk_strength;Tassel_branch_number	0	1	1	0	1	1	1	0	0	1	1	1	0	0	1	1	0	0	1	1	0	0	0	1	0	0	13	near-core
pan_gene_10815	pan_gene_6103	Average_internode_length_(whole_plant);Leaf_width;Nodes_to_ear	Leaf_width;Plant_height	0	1	1	0	1	0	1	1	1	1	1	0	0	0	1	1	1	1	0	1	1	1	1	0	0	0	16	near-core
pan_gene_10823	pan_gene_29939	Ear_height;Leaf_width;Plant_height	Ear_height;Leaf_width	0	1	0	0	0	0	0	0	0	0	0	0	0	0	0	0	0	0	0	0	1	0	0	0	0	0	2	dispensable
pan_gene_10871	pan_gene_24836	Leaf_width;Nodes_to_ear	Leaf_width	0	0	0	0	0	1	0	0	0	0	0	0	0	0	0	0	0	0	0	0	0	0	0	0	0	0	1	private
pan_gene_10900	pan_gene_16370	Average_internode_length_(whole_plant);Leaf_width;Plant_height	Height_per_day_(until_flowering);Leaf_width	0	1	0	0	0	0	0	0	0	0	0	0	0	0	0	1	1	0	1	0	0	1	0	1	0	0	6	dispensable
pan_gene_10900	pan_gene_22590	Average_internode_length_(whole_plant);Leaf_width;Plant_height	Days_to_anthesis;Leaf_width	0	1	0	0	0	0	1	0	0	0	0	0	0	0	0	1	1	0	0	0	0	0	0	1	0	1	6	dispensable
pan_gene_10900	pan_gene_27671	Average_internode_length_(whole_plant);Leaf_width;Plant_height	Days_to_silk;Height_above_ear;Leaf_width	0	1	0	0	0	0	0	0	0	0	1	0	0	0	1	1	0	0	1	0	0	1	0	1	0	0	7	dispensable
pan_gene_10900	pan_gene_2809	Average_internode_length_(whole_plant);Leaf_width;Plant_height	Leaf_width;Northern_Leaf_Blight;Tassel_branch_number	0	1	0	0	0	0	1	0	0	0	0	0	0	0	0	0	0	0	0	0	0	0	0	0	0	1	3	dispensable
pan_gene_10916	pan_gene_14839	Leaf_width;Ratio_of_ear_height_to_total_height	Leaf_width	0	1	0	1	0	0	0	0	0	0	0	0	0	0	0	0	0	0	0	0	0	0	0	0	0	0	2	dispensable
pan_gene_10916	pan_gene_16173	Leaf_width;Ratio_of_ear_height_to_total_height	Average_internode_length_(below_ear);Leaf_width;Tassel_length	0	1	0	0	0	0	0	0	0	0	0	0	0	0	0	0	0	0	0	0	0	0	0	0	0	0	1	private
pan_gene_10916	pan_gene_21337	Leaf_width;Ratio_of_ear_height_to_total_height	Leaf_width;Photoperiod_growing-degree_days_to_anthesis	0	1	0	0	0	0	0	0	0	0	0	0	0	0	0	0	0	0	0	0	0	0	0	0	0	0	1	private
pan_gene_10916	pan_gene_22517	Leaf_width;Ratio_of_ear_height_to_total_height	100_Kernel_weight;Leaf_width;Southern_leaf_blight	0	1	0	0	1	0	0	0	0	0	0	0	0	0	0	0	0	0	0	0	0	0	0	0	0	0	2	dispensable
pan_gene_10916	pan_gene_27525	Leaf_width;Ratio_of_ear_height_to_total_height	Boxcox-transformed_leaf_angle;Height_above_ear;Leaf_width	0	1	0	0	0	0	0	0	0	0	0	0	1	0	0	0	1	0	0	0	0	0	0	0	0	0	3	dispensable
pan_gene_10925	pan_gene_1396	Average_internode_length_(below_ear);Leaf_width;Photoperiod_Growing-degree_days_to_silk	Leaf_width;Plant_height	0	0	0	1	0	0	0	0	0	1	0	1	0	0	0	0	0	0	0	1	0	0	0	0	0	1	5	dispensable
pan_gene_10925	pan_gene_19396	Average_internode_length_(below_ear);Leaf_width;Photoperiod_Growing-degree_days_to_silk	Leaf_width	0	1	0	0	0	0	0	0	0	1	0	1	0	0	0	0	0	0	0	0	0	0	0	0	0	0	3	dispensable
pan_gene_10925	pan_gene_22334	Average_internode_length_(below_ear);Leaf_width;Photoperiod_Growing-degree_days_to_silk	Leaf_width;PCA_of_metabolites:_PC2	0	1	0	1	1	1	0	1	1	1	1	0	1	1	1	0	1	0	0	1	0	0	1	1	0	0	15	near-core
pan_gene_10925	pan_gene_24538	Average_internode_length_(below_ear);Leaf_width;Photoperiod_Growing-degree_days_to_silk	Leaf_length;Leaf_width;Stalk_strength;Tassel_branch_number	0	1	0	0	0	0	0	0	0	0	0	1	1	0	0	0	1	0	1	1	0	0	1	1	0	1	9	dispensable
pan_gene_10925	pan_gene_26030	Average_internode_length_(below_ear);Leaf_width;Photoperiod_Growing-degree_days_to_silk	Leaf_width	0	1	0	0	0	0	0	0	0	0	0	0	0	0	0	0	0	0	0	0	0	0	0	0	0	0	1	private
pan_gene_10925	pan_gene_2809	Average_internode_length_(below_ear);Leaf_width;Photoperiod_Growing-degree_days_to_silk	Leaf_width;Northern_Leaf_Blight;Tassel_branch_number	0	1	1	0	1	0	1	0	0	1	0	0	1	1	1	1	0	0	1	1	0	0	1	1	0	0	13	near-core
pan_gene_10925	pan_gene_63340	Average_internode_length_(below_ear);Leaf_width;Photoperiod_Growing-degree_days_to_silk	Leaf_width	0	1	0	0	1	1	0	0	1	1	1	1	1	0	0	0	1	0	1	1	1	0	0	0	0	1	13	near-core
pan_gene_1097	pan_gene_11882	Leaf_width;Tassel_branch_number	Leaf_width;Tassel_branch_number	0	1	0	0	0	0	1	0	0	0	0	1	1	0	0	1	0	0	0	0	1	0	0	0	0	1	7	dispensable
pan_gene_1097	pan_gene_14839	Leaf_width;Tassel_branch_number	Leaf_width	0	1	0	0	0	0	0	0	0	0	0	0	0	0	0	0	0	0	0	0	0	0	0	0	0	0	1	private
pan_gene_11034	pan_gene_14165	Leaf_width;PCA_of_metabolites:_PC2	Boxcox-transformed_leaf_angle;Leaf_width	0	0	0	0	0	0	0	0	0	0	0	0	1	0	0	0	0	0	0	0	0	0	0	0	0	0	1	private
pan_gene_11108	pan_gene_11861	Leaf_width;Tassel_branch_number	Average_internode_length_(whole_plant);Ear_height;Leaf_width	0	1	0	0	0	0	1	0	0	0	0	0	0	0	0	0	0	0	0	0	0	0	0	0	0	0	2	dispensable
pan_gene_11108	pan_gene_22591	Leaf_width;Tassel_branch_number	Days_to_anthesis;Leaf_width	0	1	0	0	0	0	1	0	0	0	0	0	0	0	0	0	0	0	0	0	0	0	0	0	0	0	2	dispensable
pan_gene_11108	pan_gene_30738	Leaf_width;Tassel_branch_number	Average_internode_length_(below_ear);Leaf_width;Stalk_strength;Tassel_length	0	1	0	0	0	0	0	0	0	0	0	0	0	0	0	0	0	0	0	0	0	0	0	0	0	0	1	private
pan_gene_11179	pan_gene_11639	Height_above_ear;Leaf_width	Leaf_width	0	1	0	0	0	0	0	0	0	0	0	0	0	0	0	0	0	0	0	0	0	0	0	0	0	0	1	private
pan_gene_11179	pan_gene_19564	Height_above_ear;Leaf_width	Average_internode_length_(below_ear);Leaf_width	0	0	0	1	0	0	0	0	0	0	0	0	0	0	0	0	0	0	0	0	0	0	0	0	0	0	1	private
pan_gene_11179	pan_gene_21585	Height_above_ear;Leaf_width	Leaf_width	0	1	0	0	0	0	0	0	0	0	0	0	0	0	0	0	0	0	0	1	0	0	0	0	0	0	2	dispensable
pan_gene_11179	pan_gene_26556	Height_above_ear;Leaf_width	Leaf_width	0	1	0	1	1	0	1	1	1	1	1	1	0	1	1	1	0	0	1	1	1	1	1	0	0	1	18	near-core
pan_gene_11179	pan_gene_4900	Height_above_ear;Leaf_width	Leaf_width	0	0	0	0	0	0	0	0	0	0	0	0	0	1	0	0	0	0	0	0	0	0	0	0	0	0	1	private
pan_gene_11202	pan_gene_16493	Leaf_width;Ratio_of_ear_height_to_total_height	Leaf_width;Tassel_branch_number	0	0	0	0	1	0	0	0	0	0	0	1	0	0	0	1	0	0	0	0	0	0	0	0	0	0	3	dispensable
pan_gene_11202	pan_gene_21641	Leaf_width;Ratio_of_ear_height_to_total_height	Leaf_width;Stalk_strength	0	1	0	0	0	0	0	0	0	0	0	0	0	0	0	0	0	0	0	0	0	1	0	0	0	0	2	dispensable
pan_gene_11202	pan_gene_24769	Leaf_width;Ratio_of_ear_height_to_total_height	Leaf_width	0	1	0	0	1	0	0	0	0	0	0	1	0	0	0	1	0	0	0	0	0	0	0	0	0	0	4	dispensable
pan_gene_11202	pan_gene_25106	Leaf_width;Ratio_of_ear_height_to_total_height	Leaf_width	0	1	0	0	0	0	0	0	0	0	0	0	0	0	0	0	0	0	0	0	0	0	0	0	0	0	1	private
pan_gene_11202	pan_gene_25419	Leaf_width;Ratio_of_ear_height_to_total_height	Leaf_width;Tassel_branch_number	0	1	0	0	0	0	0	0	0	0	0	0	0	0	0	0	0	0	0	0	0	0	0	0	0	0	1	private
pan_gene_11202	pan_gene_9608	Leaf_width;Ratio_of_ear_height_to_total_height	Chlorophyll_A;Leaf_width	0	1	0	0	1	0	0	0	0	0	0	0	0	0	0	0	0	0	0	0	0	1	0	0	0	0	3	dispensable
pan_gene_11595	pan_gene_21346	Height_above_ear;Leaf_width	Leaf_width;Ratio_of_ear_height_to_total_height	0	1	0	0	1	0	0	0	0	0	0	0	0	0	0	1	0	0	0	0	0	0	1	0	0	0	4	dispensable
pan_gene_11595	pan_gene_5281	Height_above_ear;Leaf_width	Leaf_width	0	1	0	0	0	0	1	0	1	0	1	0	0	0	0	0	0	0	0	0	0	0	1	0	0	0	5	dispensable
pan_gene_11595	pan_gene_766	Height_above_ear;Leaf_width	Average_internode_length_(below_ear);Height_per_day_(until_flowering);Leaf_width	0	1	0	0	0	0	0	0	0	0	0	0	0	0	0	0	0	0	0	0	0	0	0	0	0	0	1	private
pan_gene_11639	pan_gene_25419	Leaf_width	Leaf_width;Tassel_branch_number	0	1	0	0	0	0	0	0	0	0	0	0	0	0	0	0	0	0	0	0	0	0	0	0	0	0	1	private
pan_gene_11639	pan_gene_29887	Leaf_width	Anthesis-silking_interval;Days_to_anthesis;Leaf_width;Photoperiod_Growing-degree_days_to_silk	0	1	0	0	0	0	0	0	0	0	0	0	0	0	0	0	0	0	0	0	0	0	0	0	0	0	1	private
pan_gene_11651	pan_gene_18317	Average_internode_length_(above_ear);Boxcox-transformed_leaf_angle;Days_to_silk;Height_above_ear;Leaf_width	Leaf_width;PCA_of_metabolites:_PC2;Ratio_of_ear_height_to_total_height	0	0	0	0	0	0	0	0	0	0	0	0	0	0	0	0	0	1	0	0	0	0	0	0	0	0	1	private
pan_gene_11651	pan_gene_19542	Average_internode_length_(above_ear);Boxcox-transformed_leaf_angle;Days_to_silk;Height_above_ear;Leaf_width	Leaf_width	0	0	0	0	0	1	1	0	0	0	0	0	0	0	0	0	1	1	0	0	0	0	0	0	0	0	4	dispensable
pan_gene_11651	pan_gene_23672	Average_internode_length_(above_ear);Boxcox-transformed_leaf_angle;Days_to_silk;Height_above_ear;Leaf_width	Ear_row_number;Leaf_width;Tassel_length	0	0	0	0	0	0	0	0	0	0	0	0	0	0	0	0	0	1	0	0	0	0	0	0	0	0	1	private
pan_gene_11651	pan_gene_25114	Average_internode_length_(above_ear);Boxcox-transformed_leaf_angle;Days_to_silk;Height_above_ear;Leaf_width	Leaf_length;Leaf_width	0	0	0	0	0	1	1	0	0	0	0	0	0	0	0	0	0	0	0	0	0	0	0	0	0	0	2	dispensable
pan_gene_11882	pan_gene_26664	Leaf_width;Tassel_branch_number	Ear_height;Leaf_width;Nodes_per_plant	0	0	0	0	0	0	0	0	0	1	0	0	0	1	0	1	1	0	0	0	0	0	0	0	0	0	4	dispensable
pan_gene_11882	pan_gene_9300	Leaf_width;Tassel_branch_number	Leaf_width;Nitrate	0	1	0	1	1	0	0	0	0	1	0	1	0	1	0	1	0	0	1	0	0	0	1	0	0	0	9	dispensable
pan_gene_1230	pan_gene_22589	Cob_diameter;Leaf_width	Days_to_anthesis;Leaf_width	0	1	0	0	0	0	0	0	0	0	0	0	0	0	0	0	0	0	0	0	0	0	0	0	0	0	1	private
pan_gene_1242	pan_gene_27671	Leaf_width	Days_to_silk;Height_above_ear;Leaf_width	0	1	1	0	1	1	1	1	1	1	1	1	0	1	0	1	1	1	1	1	1	0	1	1	1	0	20	core
pan_gene_1243	pan_gene_16388	Leaf_width	Glucose;Leaf_width	0	1	0	0	0	0	0	0	0	0	0	0	0	0	0	0	0	0	1	0	0	0	1	1	0	0	4	dispensable
pan_gene_1243	pan_gene_21116	Leaf_width	Chlorophyll_B;Days_to_anthesis;Days_to_silk;Leaf_width	0	1	0	0	0	0	0	0	0	0	0	0	0	0	0	0	0	0	0	0	0	0	0	0	0	0	1	private
pan_gene_1270	pan_gene_32187	Leaf_width;Nodes_above_ear;Nodes_per_plant	Leaf_width	0	1	0	0	0	0	0	0	0	0	0	0	0	0	0	0	0	0	0	0	0	0	0	0	0	0	1	private
pan_gene_12782	pan_gene_23027	Boxcox-transformed_leaf_angle;Days_to_silk;Leaf_width	Leaf_width	0	0	0	0	0	0	0	0	0	0	0	0	0	1	0	0	0	0	0	0	0	0	0	0	0	0	1	private
pan_gene_13056	pan_gene_13531	Leaf_width;Nodes_to_ear	Leaf_width	0	1	0	1	0	1	1	0	0	0	1	0	0	0	0	0	0	0	0	0	1	0	0	1	0	0	7	dispensable
pan_gene_13056	pan_gene_24769	Leaf_width;Nodes_to_ear	Leaf_width	0	1	0	0	0	0	1	0	0	0	0	0	0	0	0	0	0	0	1	1	0	0	0	0	0	0	4	dispensable
pan_gene_13056	pan_gene_31014	Leaf_width;Nodes_to_ear	Leaf_width	0	0	1	0	0	0	1	0	0	1	0	0	0	1	0	0	0	0	0	1	0	0	0	0	1	1	7	dispensable
pan_gene_13056	pan_gene_5399	Leaf_width;Nodes_to_ear	Leaf_width	0	1	1	1	0	0	0	0	0	0	1	1	0	0	0	0	0	0	0	0	0	1	0	0	0	0	6	dispensable
pan_gene_13056	pan_gene_9014	Leaf_width;Nodes_to_ear	Leaf_width	0	1	1	0	0	1	0	0	0	0	0	0	0	0	0	0	0	0	0	0	1	1	1	0	1	0	7	dispensable
pan_gene_13056	pan_gene_9608	Leaf_width;Nodes_to_ear	Chlorophyll_A;Leaf_width	0	1	0	0	0	0	0	0	0	0	0	1	0	0	0	0	0	0	0	1	1	1	0	1	0	1	7	dispensable
pan_gene_13531	pan_gene_15021	Leaf_width	Leaf_width	0	1	0	0	0	0	0	0	1	0	1	0	1	0	0	0	0	0	0	0	0	0	0	0	0	0	4	dispensable
pan_gene_13531	pan_gene_16855	Leaf_width	Leaf_width	0	0	0	0	1	0	1	0	0	0	0	0	0	0	0	1	0	0	0	1	0	0	0	0	0	0	4	dispensable
pan_gene_13531	pan_gene_19683	Leaf_width	Leaf_width	0	1	1	0	0	1	1	0	1	0	1	0	1	0	0	0	1	1	1	1	1	1	1	1	1	1	17	near-core
pan_gene_13531	pan_gene_20875	Leaf_width	Leaf_width	0	0	0	0	1	0	0	0	0	0	0	0	1	1	0	0	0	0	0	0	0	0	0	0	0	0	3	dispensable
pan_gene_13531	pan_gene_21338	Leaf_width	Leaf_width	0	0	0	0	0	0	0	0	0	0	0	0	0	0	0	0	0	0	0	0	0	1	0	0	0	0	1	private
pan_gene_13531	pan_gene_22414	Leaf_width	Ear_height;Leaf_width;Nodes_to_ear;Ratio_of_ear_height_to_total_height	0	1	1	1	1	0	0	1	1	0	1	1	1	1	1	1	0	0	1	1	1	0	1	0	0	1	17	near-core
pan_gene_13531	pan_gene_24769	Leaf_width	Leaf_width	0	1	0	0	0	0	0	1	0	0	0	0	0	0	0	0	0	0	0	0	0	0	0	0	0	0	2	dispensable
pan_gene_13531	pan_gene_31014	Leaf_width	Leaf_width	0	0	0	0	1	0	0	0	0	0	0	0	0	0	0	0	0	0	0	0	0	0	0	0	0	0	1	private
pan_gene_13531	pan_gene_32047	Leaf_width	Height_per_day_(until_flowering);Leaf_width	0	1	1	1	1	1	1	1	1	0	1	1	1	1	0	1	0	1	0	0	1	1	1	1	1	1	20	core
pan_gene_13531	pan_gene_433	Leaf_width	Average_internode_length_(whole_plant);Leaf_width;Tassel_length	0	1	1	1	1	0	1	1	1	0	1	1	1	1	0	0	1	1	1	1	1	0	1	1	0	0	18	near-core
pan_gene_13531	pan_gene_4376	Leaf_width	Average_internode_length_(whole_plant);Leaf_width	0	1	1	1	0	1	1	0	0	0	1	1	0	1	0	0	1	0	1	0	0	0	1	0	0	1	12	near-core
pan_gene_13531	pan_gene_5884	Leaf_width	Leaf_width	0	0	0	1	0	0	0	0	0	0	0	0	0	0	0	0	0	0	0	0	0	0	0	1	0	0	2	dispensable
pan_gene_13531	pan_gene_6274	Leaf_width	Leaf_width;Nodes_per_plant;Northern_Leaf_Blight;PCA_of_metabolites:_PC2	0	1	1	1	0	1	1	0	0	0	1	1	1	0	0	1	1	0	1	0	0	1	1	0	1	0	14	near-core
pan_gene_13531	pan_gene_766	Leaf_width	Average_internode_length_(below_ear);Height_per_day_(until_flowering);Leaf_width	0	1	0	0	0	0	0	0	0	0	0	0	0	0	0	0	0	0	0	0	0	0	0	0	0	0	1	private
pan_gene_13531	pan_gene_9008	Leaf_width	100_Kernel_weight;Leaf_width	0	1	0	1	1	1	1	1	1	0	1	0	1	0	0	1	0	1	1	1	1	1	1	1	1	0	18	near-core
pan_gene_13531	pan_gene_9608	Leaf_width	Chlorophyll_A;Leaf_width	0	1	0	0	1	0	0	0	0	0	1	0	1	0	1	0	0	0	0	0	1	1	1	1	0	0	9	dispensable
pan_gene_1396	pan_gene_16390	Leaf_width;Plant_height	Glucose;Leaf_width	0	0	0	1	0	0	0	0	0	1	0	1	0	0	0	0	0	1	0	0	0	0	0	0	0	0	4	dispensable
pan_gene_1396	pan_gene_19396	Leaf_width;Plant_height	Leaf_width	0	0	0	0	0	0	0	0	0	1	0	1	0	0	0	0	0	0	0	0	0	1	0	0	0	0	3	dispensable
pan_gene_1396	pan_gene_21074	Leaf_width;Plant_height	Leaf_width	0	0	0	1	0	0	0	0	0	1	0	1	0	0	0	0	0	1	0	1	0	0	0	0	0	0	5	dispensable
pan_gene_1396	pan_gene_63340	Leaf_width;Plant_height	Leaf_width	0	0	0	1	0	0	0	1	0	1	1	1	0	0	0	0	1	1	0	1	0	1	1	0	1	1	12	near-core
pan_gene_1411	pan_gene_22855	Average_internode_length_(below_ear);Leaf_width	Leaf_width	0	1	0	0	0	0	1	0	0	0	0	0	0	0	0	0	1	0	0	0	0	0	0	0	0	0	3	dispensable
pan_gene_1411	pan_gene_26665	Average_internode_length_(below_ear);Leaf_width	Ear_height;Leaf_width;Nodes_per_plant;Nodes_to_ear	0	1	0	0	0	0	0	0	0	0	0	0	0	0	0	0	0	0	0	0	0	0	0	0	0	0	1	private
pan_gene_1411	pan_gene_28732	Average_internode_length_(below_ear);Leaf_width	Anthesis-silking_interval;Days_to_anthesis;Ear_height;Leaf_length;Leaf_width;Nodes_per_plant;Photoperiod_Growing-degree_days_to_silk;Photoperiod_growing-degree_days_to_anthesis	0	1	0	0	0	0	0	0	0	0	0	0	0	0	0	0	1	0	0	0	0	0	0	0	0	0	2	dispensable
pan_gene_14346	pan_gene_16148	Average_internode_length_(below_ear);Leaf_width	Leaf_width	0	1	1	0	0	1	0	0	0	0	0	0	1	0	0	0	1	1	0	1	0	0	0	0	0	0	7	dispensable
pan_gene_14346	pan_gene_16149	Average_internode_length_(below_ear);Leaf_width	Leaf_width	0	1	0	0	0	0	1	0	0	0	0	0	1	0	0	0	0	0	0	0	1	0	1	0	0	0	5	dispensable
pan_gene_14346	pan_gene_19557	Average_internode_length_(below_ear);Leaf_width	Leaf_width;Northern_Leaf_Blight	0	1	1	0	1	1	0	0	0	0	1	0	0	0	1	1	1	0	1	0	0	0	0	0	0	0	9	dispensable
pan_gene_14346	pan_gene_30340	Average_internode_length_(below_ear);Leaf_width	Leaf_width	0	1	0	0	0	0	1	0	0	0	0	0	1	1	0	0	1	0	0	1	0	0	1	0	0	0	7	dispensable
pan_gene_14346	pan_gene_6312	Average_internode_length_(below_ear);Leaf_width	Leaf_width	0	1	0	0	0	0	0	0	0	0	0	0	0	0	0	0	0	0	0	0	0	0	0	0	0	0	1	private
pan_gene_14839	pan_gene_21337	Leaf_width	Leaf_width;Photoperiod_growing-degree_days_to_anthesis	0	1	1	1	0	0	0	0	0	1	0	0	0	0	0	0	1	0	0	0	0	0	0	0	0	0	5	dispensable
pan_gene_14839	pan_gene_25170	Leaf_width	Days_to_silk;Leaf_width	0	1	0	1	0	0	0	0	0	0	0	0	0	0	0	1	0	0	0	0	0	0	0	0	0	0	3	dispensable
pan_gene_14839	pan_gene_26664	Leaf_width	Ear_height;Leaf_width;Nodes_per_plant	0	0	0	0	1	1	0	0	0	1	0	1	0	1	0	1	0	0	0	1	1	0	0	0	0	0	8	dispensable
pan_gene_14839	pan_gene_5261	Leaf_width	Leaf_width	0	1	0	1	0	0	0	0	0	0	0	1	1	0	0	0	0	0	0	0	1	0	0	1	0	1	7	dispensable
pan_gene_14839	pan_gene_9300	Leaf_width	Leaf_width;Nitrate	0	1	0	1	1	0	0	0	0	1	0	1	0	0	0	1	0	0	0	0	0	0	0	0	0	0	6	dispensable
pan_gene_14997	pan_gene_19542	Leaf_width	Leaf_width	0	1	0	0	0	0	0	0	0	0	0	0	0	0	0	0	0	0	0	0	0	0	0	0	0	0	1	private
pan_gene_14997	pan_gene_5265	Leaf_width	100_Kernel_weight;Leaf_width	0	1	0	0	0	0	0	0	0	0	0	0	0	0	0	0	0	0	0	0	0	0	0	0	0	0	1	private
pan_gene_14998	pan_gene_8346	Leaf_width	Leaf_width	0	1	0	0	0	0	0	0	0	0	0	1	0	0	0	0	0	0	0	0	0	0	0	0	0	0	2	dispensable
pan_gene_15021	pan_gene_16361	Leaf_width	Leaf_width	0	1	0	1	0	0	0	0	1	0	0	0	0	1	0	0	0	0	0	0	0	0	0	0	0	0	4	dispensable
pan_gene_15021	pan_gene_16848	Leaf_width	Leaf_width	0	1	0	1	0	0	0	0	1	1	0	0	0	1	0	0	1	1	1	0	0	1	1	1	1	1	13	near-core
pan_gene_15021	pan_gene_17287	Leaf_width	Leaf_width	0	1	0	1	0	0	1	0	1	0	0	1	0	1	0	1	0	1	0	0	0	0	1	1	1	1	12	near-core
pan_gene_15021	pan_gene_19393	Leaf_width	Leaf_width;PCA_of_metabolites:_PC2	0	1	0	1	1	0	0	0	1	0	0	0	0	1	0	0	0	1	0	0	0	0	0	0	0	0	6	dispensable
pan_gene_15021	pan_gene_21387	Leaf_width	Leaf_width	0	0	0	0	0	0	1	0	0	0	0	0	1	1	0	0	0	0	0	1	1	1	1	1	1	1	10	dispensable
pan_gene_15021	pan_gene_30598	Leaf_width	Leaf_width	0	0	0	0	0	0	0	0	1	0	0	0	0	0	0	0	0	1	0	0	0	0	0	0	0	0	2	dispensable
pan_gene_15021	pan_gene_32047	Leaf_width	Height_per_day_(until_flowering);Leaf_width	0	1	1	1	0	0	0	0	1	1	1	1	1	0	0	0	0	0	0	0	1	1	1	1	0	0	12	near-core
pan_gene_15021	pan_gene_3286	Leaf_width	Leaf_width	0	1	0	0	0	0	0	0	1	0	0	0	0	0	0	0	0	1	0	0	0	0	0	0	0	0	3	dispensable
pan_gene_15021	pan_gene_4376	Leaf_width	Average_internode_length_(whole_plant);Leaf_width	0	1	0	0	0	0	0	0	0	0	0	0	0	0	0	0	0	0	0	0	0	0	0	0	0	0	1	private
pan_gene_15021	pan_gene_4394	Leaf_width	Leaf_width	0	1	0	1	0	0	0	0	1	0	0	0	0	0	0	0	0	1	0	0	0	0	0	0	1	1	6	dispensable
pan_gene_15021	pan_gene_6274	Leaf_width	Leaf_width;Nodes_per_plant;Northern_Leaf_Blight;PCA_of_metabolites:_PC2	0	1	0	1	0	0	0	0	0	0	0	0	0	0	0	0	0	0	0	0	0	0	0	0	0	0	2	dispensable
pan_gene_15021	pan_gene_6400	Leaf_width	Height_per_day_(until_flowering);Leaf_width	0	1	0	1	1	0	0	0	1	0	1	0	0	0	0	0	0	1	0	0	0	0	1	0	0	1	8	dispensable
pan_gene_15021	pan_gene_78173	Leaf_width	Leaf_width	0	1	0	0	0	0	0	0	0	0	0	0	0	0	0	0	0	0	0	0	0	0	0	0	0	0	1	private
pan_gene_15222	pan_gene_6313	Average_internode_length_(whole_plant);Leaf_width;Plant_height	Leaf_width	0	1	0	0	0	0	0	0	0	0	0	0	0	0	0	0	0	0	0	0	0	0	0	0	0	0	1	private
pan_gene_15224	pan_gene_29939	Leaf_width	Ear_height;Leaf_width	0	1	1	0	0	0	0	1	1	0	0	0	0	0	0	0	0	0	0	0	0	0	0	0	0	0	4	dispensable
pan_gene_16105	pan_gene_25419	Leaf_width	Leaf_width;Tassel_branch_number	0	1	0	1	0	0	0	0	0	0	0	0	0	0	0	0	0	1	0	0	0	0	0	0	0	0	3	dispensable
pan_gene_16105	pan_gene_2968	Leaf_width	Average_internode_length_(above_ear);Average_internode_length_(whole_plant);Leaf_width;Plant_height	0	1	0	0	0	0	0	0	0	0	0	0	0	0	0	0	0	0	0	0	0	0	0	0	0	0	1	private
pan_gene_16105	pan_gene_766	Leaf_width	Average_internode_length_(below_ear);Height_per_day_(until_flowering);Leaf_width	0	1	0	0	0	0	0	0	0	0	0	0	0	0	0	0	0	0	0	0	0	0	0	0	0	0	1	private
pan_gene_16105	pan_gene_9608	Leaf_width	Chlorophyll_A;Leaf_width	0	1	0	0	0	0	0	0	0	0	0	0	0	0	0	0	0	0	0	0	0	0	0	0	0	0	1	private
pan_gene_16148	pan_gene_30340	Leaf_width	Leaf_width	0	1	1	0	0	0	0	0	0	0	0	0	1	0	0	1	0	0	0	1	0	0	0	0	0	0	5	dispensable
pan_gene_16149	pan_gene_19558	Leaf_width	Leaf_width	0	1	0	1	0	1	0	1	0	0	1	1	1	0	0	1	0	0	0	0	1	0	1	0	1	0	11	near-core
pan_gene_16149	pan_gene_21074	Leaf_width	Leaf_width	0	1	0	1	0	0	1	0	0	0	1	1	1	0	1	1	0	0	1	0	0	1	0	1	1	1	13	near-core
pan_gene_16149	pan_gene_63340	Leaf_width	Leaf_width	0	1	0	0	0	1	0	0	0	0	1	1	1	1	0	0	0	1	1	0	1	1	0	1	0	1	12	near-core
pan_gene_16164	pan_gene_5216	Leaf_width	Leaf_width	0	1	0	1	0	0	0	0	0	0	0	0	0	0	0	0	0	0	0	0	0	0	0	0	0	0	2	dispensable
pan_gene_16173	pan_gene_21337	Average_internode_length_(below_ear);Leaf_width;Tassel_length	Leaf_width;Photoperiod_growing-degree_days_to_anthesis	0	1	0	0	0	0	0	0	0	0	0	0	0	0	0	0	0	0	0	0	0	0	0	0	0	0	1	private
pan_gene_16173	pan_gene_22517	Average_internode_length_(below_ear);Leaf_width;Tassel_length	100_Kernel_weight;Leaf_width;Southern_leaf_blight	0	1	0	0	0	0	0	0	0	0	0	0	0	0	0	0	0	0	0	0	0	0	0	0	0	0	1	private
pan_gene_16361	pan_gene_19393	Leaf_width	Leaf_width;PCA_of_metabolites:_PC2	0	1	1	1	0	0	1	0	1	0	1	0	0	1	0	0	0	0	0	0	1	0	0	0	0	0	8	dispensable
pan_gene_16361	pan_gene_22414	Leaf_width	Ear_height;Leaf_width;Nodes_to_ear;Ratio_of_ear_height_to_total_height	0	1	0	1	1	0	0	0	1	1	0	0	0	0	0	0	0	1	1	0	0	0	0	0	0	0	7	dispensable
pan_gene_16361	pan_gene_26653	Leaf_width	Ear_height;Leaf_width;Nodes_above_ear;Nodes_per_plant;Nodes_to_ear;Plant_height	0	1	0	1	0	0	0	0	0	0	0	0	0	1	0	0	0	1	0	0	0	0	0	1	0	0	5	dispensable
pan_gene_16361	pan_gene_3928	Leaf_width	100_Kernel_weight;Leaf_width	0	1	0	0	0	0	1	0	1	0	1	0	0	1	1	0	0	0	0	0	1	0	0	0	0	0	7	dispensable
pan_gene_16361	pan_gene_4376	Leaf_width	Average_internode_length_(whole_plant);Leaf_width	0	1	0	1	1	1	0	1	0	1	0	1	1	0	1	1	0	0	1	0	0	0	0	0	0	0	11	near-core
pan_gene_16361	pan_gene_6274	Leaf_width	Leaf_width;Nodes_per_plant;Northern_Leaf_Blight;PCA_of_metabolites:_PC2	0	1	1	1	0	0	0	0	0	0	1	1	0	0	0	0	0	0	0	0	0	0	0	0	0	0	5	dispensable
pan_gene_16361	pan_gene_867	Leaf_width	100_Kernel_weight;Leaf_width	0	0	0	0	0	0	0	0	0	0	0	0	0	0	1	0	0	0	0	0	0	0	0	0	0	0	1	private
pan_gene_16369	pan_gene_25271	Height_per_day_(until_flowering);Leaf_width	Leaf_width	0	1	0	0	0	0	0	0	0	0	0	0	0	0	0	0	0	0	0	0	0	0	0	0	0	0	1	private
pan_gene_16370	pan_gene_22590	Height_per_day_(until_flowering);Leaf_width	Days_to_anthesis;Leaf_width	0	1	0	1	0	0	0	0	1	0	0	1	0	1	1	0	0	1	1	0	0	0	0	1	1	1	11	near-core
pan_gene_16370	pan_gene_27671	Height_per_day_(until_flowering);Leaf_width	Days_to_silk;Height_above_ear;Leaf_width	0	1	0	0	0	0	0	0	0	0	0	0	0	0	1	0	0	0	1	0	0	0	0	1	1	0	5	dispensable
pan_gene_16370	pan_gene_9568	Height_per_day_(until_flowering);Leaf_width	Leaf_width;Malate	0	0	0	0	0	0	1	0	1	0	0	1	0	0	0	0	0	0	0	0	1	0	0	0	1	0	5	dispensable
pan_gene_16388	pan_gene_16493	Glucose;Leaf_width	Leaf_width;Tassel_branch_number	0	0	0	1	0	0	0	0	0	0	0	0	0	0	0	0	0	0	0	0	0	0	0	0	0	0	1	private
pan_gene_16390	pan_gene_19396	Glucose;Leaf_width	Leaf_width	0	1	0	0	0	0	0	0	1	0	0	1	0	0	0	0	0	0	0	0	0	0	1	0	0	0	4	dispensable
pan_gene_16390	pan_gene_22334	Glucose;Leaf_width	Leaf_width;PCA_of_metabolites:_PC2	0	1	0	1	1	1	1	1	1	1	1	0	1	0	1	1	1	1	1	0	0	0	1	0	0	1	17	near-core
pan_gene_16390	pan_gene_2809	Glucose;Leaf_width	Leaf_width;Northern_Leaf_Blight;Tassel_branch_number	0	1	1	0	1	1	1	1	0	1	1	0	1	0	1	0	0	0	0	0	0	0	0	0	0	0	10	dispensable
pan_gene_16390	pan_gene_63340	Glucose;Leaf_width	Leaf_width	0	1	0	1	1	1	0	0	1	1	1	1	1	0	0	0	1	1	0	0	1	0	1	1	1	1	16	near-core
pan_gene_16417	pan_gene_3351	Leaf_width	Leaf_width	0	0	0	0	1	0	0	0	0	0	0	0	0	0	0	0	0	0	0	0	0	0	0	0	0	0	1	private
pan_gene_16417	pan_gene_4346	Leaf_width	Ear_row_number;Height_per_day_(until_flowering);Leaf_width	0	0	0	0	1	0	0	0	0	0	0	0	0	0	0	0	0	0	0	0	0	0	0	0	0	0	1	private
pan_gene_16417	pan_gene_4376	Leaf_width	Average_internode_length_(whole_plant);Leaf_width	0	0	0	0	1	0	0	0	0	0	0	0	0	0	0	0	0	0	0	0	0	0	0	0	0	0	1	private
pan_gene_16417	pan_gene_7098	Leaf_width	Leaf_width	0	0	0	0	1	0	0	0	0	0	0	0	0	0	0	0	0	0	0	0	0	0	0	0	0	0	1	private
pan_gene_16418	pan_gene_1742	Leaf_width	Boxcox-transformed_leaf_angle;Ear_height;Height_per_day_(until_flowering);Leaf_width;Nodes_per_plant;Nodes_to_ear;Plant_height;Ratio_of_ear_height_to_total_height	0	1	0	1	0	0	0	0	0	0	0	0	1	0	0	1	0	1	0	0	0	0	0	1	0	0	6	dispensable
pan_gene_16449	pan_gene_19557	Leaf_width	Leaf_width;Northern_Leaf_Blight	0	0	1	1	0	1	1	0	0	0	1	1	0	1	1	0	1	0	1	0	0	1	1	1	0	1	14	near-core
pan_gene_16449	pan_gene_24538	Leaf_width	Leaf_length;Leaf_width;Stalk_strength;Tassel_branch_number	0	0	1	0	0	1	1	1	0	1	1	1	0	0	0	0	0	0	1	1	0	0	0	1	0	1	11	near-core
pan_gene_16449	pan_gene_6103	Leaf_width	Leaf_width;Plant_height	0	0	1	1	0	0	1	0	0	1	1	0	0	0	1	0	1	0	1	0	0	1	1	1	0	0	11	near-core
pan_gene_16453	pan_gene_24826	Leaf_width	Days_to_anthesis;Leaf_width	0	1	0	0	0	0	0	0	0	0	0	0	0	0	0	0	0	0	0	0	0	0	0	0	0	0	1	private
pan_gene_16493	pan_gene_21038	Leaf_width;Tassel_branch_number	Cob_diameter;Leaf_width	0	0	0	1	0	0	0	0	0	0	0	0	0	1	0	0	0	0	0	0	0	0	0	0	0	0	2	dispensable
pan_gene_16493	pan_gene_21641	Leaf_width;Tassel_branch_number	Leaf_width;Stalk_strength	0	0	0	1	1	0	0	0	0	0	0	0	0	0	0	1	0	0	0	0	1	0	0	0	0	0	4	dispensable
pan_gene_16493	pan_gene_25106	Leaf_width;Tassel_branch_number	Leaf_width	0	0	0	1	0	0	0	0	0	0	0	0	0	0	0	0	0	0	0	0	0	0	0	0	0	0	1	private
pan_gene_16493	pan_gene_25419	Leaf_width;Tassel_branch_number	Leaf_width;Tassel_branch_number	0	0	0	0	0	0	1	0	0	0	1	1	0	0	0	0	0	0	0	0	1	0	0	0	0	0	4	dispensable
pan_gene_16493	pan_gene_3350	Leaf_width;Tassel_branch_number	Leaf_width;Northern_Leaf_Blight	0	0	0	1	0	0	1	0	1	0	1	1	0	0	0	0	0	0	0	0	1	0	0	1	0	0	7	dispensable
pan_gene_16493	pan_gene_4315	Leaf_width;Tassel_branch_number	Leaf_width	0	0	0	1	0	0	1	0	0	0	0	0	0	0	0	0	0	0	0	0	1	0	0	0	0	0	3	dispensable
pan_gene_16493	pan_gene_7098	Leaf_width;Tassel_branch_number	Leaf_width	0	0	0	1	0	0	0	0	0	0	0	0	0	0	0	0	0	0	0	0	1	0	0	0	0	0	2	dispensable
pan_gene_16493	pan_gene_9055	Leaf_width;Tassel_branch_number	Leaf_width;Tassel_length	0	0	0	1	0	0	0	0	0	0	0	0	0	0	0	0	0	0	0	0	0	0	0	0	0	0	1	private
pan_gene_16782	pan_gene_29791	Ear_height;Leaf_width	Days_to_anthesis;Days_to_silk;Ear_height;Leaf_length;Leaf_width;Nodes_per_plant;Nodes_to_ear	0	1	0	0	0	0	0	0	0	0	0	0	0	0	1	0	0	0	0	0	0	0	0	0	0	0	2	dispensable
pan_gene_16836	pan_gene_9293	Leaf_width	Average_internode_length_(whole_plant);Leaf_length;Leaf_width	0	1	0	0	0	0	0	0	0	0	0	0	0	0	0	0	0	0	0	0	0	0	0	0	0	0	1	private
pan_gene_16848	pan_gene_19214	Leaf_width	Average_internode_length_(above_ear);Average_internode_length_(below_ear);Average_internode_length_(whole_plant);Boxcox-transformed_leaf_angle;Height_per_day_(until_flowering);Leaf_width;Plant_height	0	0	0	0	0	0	0	0	0	0	0	0	1	0	0	0	0	0	0	0	0	0	0	0	0	0	1	private
pan_gene_16848	pan_gene_20875	Leaf_width	Leaf_width	0	0	0	0	0	0	0	0	0	0	0	0	1	0	0	1	0	0	0	0	0	0	0	0	0	0	2	dispensable
pan_gene_16848	pan_gene_21109	Leaf_width	Leaf_width	0	1	0	0	0	0	0	0	0	0	0	0	0	0	0	0	0	1	0	0	0	1	0	0	0	0	3	dispensable
pan_gene_16848	pan_gene_22414	Leaf_width	Ear_height;Leaf_width;Nodes_to_ear;Ratio_of_ear_height_to_total_height	0	1	0	1	1	0	1	0	1	1	1	0	1	1	0	0	0	1	1	0	0	0	1	0	0	1	13	near-core
pan_gene_16848	pan_gene_26653	Leaf_width	Ear_height;Leaf_width;Nodes_above_ear;Nodes_per_plant;Nodes_to_ear;Plant_height	0	1	1	1	0	1	1	0	1	1	1	0	1	1	1	1	1	1	1	1	1	0	1	0	0	0	18	near-core
pan_gene_16848	pan_gene_29598	Leaf_width	Days_to_anthesis;Days_to_silk;Leaf_width;Nodes_per_plant;Ratio_of_ear_height_to_total_height	0	1	0	1	1	1	0	1	1	0	0	0	0	1	0	0	0	0	0	0	0	0	0	1	0	0	8	dispensable
pan_gene_16848	pan_gene_3286	Leaf_width	Leaf_width	0	1	1	0	0	0	0	0	1	0	0	0	0	0	0	0	0	1	0	0	1	0	1	0	0	1	7	dispensable
pan_gene_16848	pan_gene_3351	Leaf_width	Leaf_width	0	1	0	0	1	1	0	1	0	0	1	0	0	0	1	1	1	0	0	0	0	1	0	0	0	1	10	dispensable
pan_gene_16848	pan_gene_3928	Leaf_width	100_Kernel_weight;Leaf_width	0	1	0	1	0	1	1	1	1	0	0	0	0	1	1	0	0	1	1	0	1	0	1	0	1	1	14	near-core
pan_gene_16848	pan_gene_433	Leaf_width	Average_internode_length_(whole_plant);Leaf_width;Tassel_length	0	1	1	0	0	0	0	0	1	1	1	1	0	0	1	0	0	1	1	0	1	1	1	1	0	0	13	near-core
pan_gene_16848	pan_gene_4346	Leaf_width	Ear_row_number;Height_per_day_(until_flowering);Leaf_width	0	0	0	0	1	0	0	0	0	1	0	0	0	0	0	0	0	0	0	0	0	0	0	0	0	0	2	dispensable
pan_gene_16848	pan_gene_4376	Leaf_width	Average_internode_length_(whole_plant);Leaf_width	0	1	0	1	1	1	1	0	0	1	0	1	0	0	1	0	1	0	1	0	0	0	1	0	0	0	11	near-core
pan_gene_16848	pan_gene_4900	Leaf_width	Leaf_width	0	0	0	0	0	1	0	0	0	0	0	0	0	0	0	0	0	0	0	0	0	0	0	0	0	0	1	private
pan_gene_16848	pan_gene_78173	Leaf_width	Leaf_width	0	1	0	0	0	0	0	0	0	0	0	0	0	0	0	0	0	0	1	0	0	0	0	0	0	0	2	dispensable
pan_gene_16848	pan_gene_9008	Leaf_width	100_Kernel_weight;Leaf_width	0	1	0	0	0	1	1	0	1	0	1	0	1	0	0	0	0	0	1	0	1	1	1	0	0	0	10	dispensable
pan_gene_16855	pan_gene_17287	Leaf_width	Leaf_width	0	0	0	0	0	0	0	0	0	0	0	0	0	0	0	0	0	0	0	1	0	0	0	0	0	0	1	private
pan_gene_16855	pan_gene_21387	Leaf_width	Leaf_width	0	0	0	0	0	0	0	0	0	0	0	0	0	0	0	0	0	0	0	1	0	0	0	0	0	1	2	dispensable
pan_gene_16855	pan_gene_24773	Leaf_width	Average_internode_length_(below_ear);Leaf_width	0	0	0	0	1	0	0	0	0	1	0	0	0	0	0	0	0	0	0	0	0	0	0	0	0	0	2	dispensable
pan_gene_16855	pan_gene_24827	Leaf_width	Leaf_width	0	0	0	0	1	0	0	0	0	1	0	0	0	0	0	1	0	0	0	1	0	0	0	0	0	0	4	dispensable
pan_gene_16855	pan_gene_32047	Leaf_width	Height_per_day_(until_flowering);Leaf_width	0	0	0	0	1	0	0	0	0	0	0	0	0	0	0	0	0	0	0	0	0	0	0	0	0	0	1	private
pan_gene_16855	pan_gene_3286	Leaf_width	Leaf_width	0	0	0	0	0	0	0	0	0	1	0	0	0	0	0	1	0	0	0	1	0	0	0	0	0	0	3	dispensable
pan_gene_16855	pan_gene_4376	Leaf_width	Average_internode_length_(whole_plant);Leaf_width	0	0	0	0	0	0	0	0	0	0	0	0	0	0	0	0	1	0	0	0	0	0	0	0	0	0	1	private
pan_gene_16855	pan_gene_5399	Leaf_width	Leaf_width	0	0	0	0	0	0	1	0	0	0	0	0	0	0	0	1	0	0	0	0	0	0	0	0	0	0	2	dispensable
pan_gene_16855	pan_gene_6400	Leaf_width	Height_per_day_(until_flowering);Leaf_width	0	0	0	0	0	0	0	0	0	0	0	0	0	0	0	0	0	0	0	1	0	0	0	0	0	0	1	private
pan_gene_16855	pan_gene_9608	Leaf_width	Chlorophyll_A;Leaf_width	0	0	0	0	1	0	0	0	0	0	0	0	0	0	0	0	0	0	0	0	0	0	0	0	0	1	2	dispensable
pan_gene_17068	pan_gene_28865	Leaf_width	Leaf_width	0	0	0	0	0	0	0	0	0	0	0	0	1	0	0	0	0	0	0	0	0	0	0	0	0	0	1	private
pan_gene_17257	pan_gene_19511	Leaf_width;Photoperiod_growing-degree_days_to_anthesis	Leaf_width	0	1	1	0	1	0	1	1	1	1	1	1	1	0	1	1	0	1	1	1	1	1	1	1	0	1	20	core
pan_gene_17287	pan_gene_17328	Leaf_width	Leaf_width	0	1	0	1	1	0	0	0	1	0	0	1	0	1	0	0	0	0	0	0	0	0	0	1	0	0	7	dispensable
pan_gene_17287	pan_gene_1742	Leaf_width	Boxcox-transformed_leaf_angle;Ear_height;Height_per_day_(until_flowering);Leaf_width;Nodes_per_plant;Nodes_to_ear;Plant_height;Ratio_of_ear_height_to_total_height	0	1	1	0	0	0	0	0	0	0	0	0	0	0	0	0	0	0	0	0	0	0	0	0	0	0	2	dispensable
pan_gene_17287	pan_gene_19214	Leaf_width	Average_internode_length_(above_ear);Average_internode_length_(below_ear);Average_internode_length_(whole_plant);Boxcox-transformed_leaf_angle;Height_per_day_(until_flowering);Leaf_width;Plant_height	0	0	0	0	0	0	0	0	0	0	0	0	1	0	0	0	0	0	0	0	0	0	0	0	0	0	1	private
pan_gene_17287	pan_gene_19578	Leaf_width	Leaf_width	0	1	1	1	0	0	1	0	1	0	1	0	0	1	0	1	0	0	0	0	0	0	0	1	0	0	9	dispensable
pan_gene_17287	pan_gene_20921	Leaf_width	Leaf_width	0	1	0	1	0	1	0	0	0	0	0	1	0	1	0	1	0	0	0	1	1	0	0	0	0	0	8	dispensable
pan_gene_17287	pan_gene_21641	Leaf_width	Leaf_width;Stalk_strength	0	1	0	0	1	1	1	0	0	0	0	1	0	0	0	0	1	0	0	0	0	1	1	1	0	0	9	dispensable
pan_gene_17287	pan_gene_3286	Leaf_width	Leaf_width	0	1	1	0	0	0	0	0	1	0	1	0	1	0	0	1	0	1	0	1	1	0	1	0	0	0	10	dispensable
pan_gene_17287	pan_gene_3960	Leaf_width	Leaf_width	0	0	0	0	1	0	0	0	0	1	0	0	0	0	0	0	0	0	0	0	0	0	0	0	0	0	2	dispensable
pan_gene_17287	pan_gene_4376	Leaf_width	Average_internode_length_(whole_plant);Leaf_width	0	1	0	1	1	1	1	0	0	1	0	1	0	0	0	0	1	0	0	0	0	0	0	1	0	0	9	dispensable
pan_gene_17287	pan_gene_6274	Leaf_width	Leaf_width;Nodes_per_plant;Northern_Leaf_Blight;PCA_of_metabolites:_PC2	0	1	1	1	0	1	0	1	0	0	1	1	1	0	1	1	1	0	0	1	0	1	1	0	1	0	15	near-core
pan_gene_17287	pan_gene_78173	Leaf_width	Leaf_width	0	1	0	0	0	0	0	0	0	0	0	0	0	0	0	0	0	0	0	0	0	0	0	0	0	0	1	private
pan_gene_17326	pan_gene_23027	Leaf_width;Total_amino_acids	Leaf_width	0	0	0	0	0	0	0	0	0	0	1	0	0	0	0	0	0	0	0	0	0	0	0	0	0	0	1	private
pan_gene_17326	pan_gene_5285	Leaf_width;Total_amino_acids	Ear_height;Leaf_width;Total_amino_acids	0	1	0	0	0	0	0	0	0	0	0	0	0	0	0	0	0	0	0	0	0	0	0	0	0	0	1	private
pan_gene_17327	pan_gene_22525	Leaf_width;Nodes_per_plant	100_Kernel_weight;Leaf_width	0	0	0	0	0	0	0	0	0	0	0	0	0	0	1	0	0	0	0	0	0	0	0	0	0	0	1	private
pan_gene_17328	pan_gene_19578	Leaf_width	Leaf_width	0	1	0	1	0	0	0	0	1	0	0	0	0	0	0	0	0	0	0	0	0	0	1	1	0	0	5	dispensable
pan_gene_17328	pan_gene_20921	Leaf_width	Leaf_width	0	1	1	1	1	0	0	0	0	0	1	1	1	1	1	0	0	0	1	0	0	0	0	0	0	0	10	dispensable
pan_gene_17328	pan_gene_3286	Leaf_width	Leaf_width	0	1	0	0	0	0	0	0	0	0	0	0	0	0	0	0	0	0	0	0	0	0	0	0	0	0	1	private
pan_gene_17328	pan_gene_3351	Leaf_width	Leaf_width	0	1	0	0	1	0	0	0	0	0	0	0	0	0	1	0	0	0	1	0	0	1	0	0	0	0	5	dispensable
pan_gene_17328	pan_gene_6399	Leaf_width	Leaf_width	0	1	0	0	0	0	0	0	0	0	0	1	0	0	0	0	0	0	0	0	0	0	0	0	0	0	2	dispensable
pan_gene_1742	pan_gene_21641	Boxcox-transformed_leaf_angle;Ear_height;Height_per_day_(until_flowering);Leaf_width;Nodes_per_plant;Nodes_to_ear;Plant_height;Ratio_of_ear_height_to_total_height	Leaf_width;Stalk_strength	0	1	0	1	0	0	0	0	0	0	0	0	0	0	0	0	0	0	0	0	0	1	0	1	0	0	4	dispensable
pan_gene_1742	pan_gene_22665	Boxcox-transformed_leaf_angle;Ear_height;Height_per_day_(until_flowering);Leaf_width;Nodes_per_plant;Nodes_to_ear;Plant_height;Ratio_of_ear_height_to_total_height	Leaf_width;Stalk_strength	0	1	0	0	0	0	0	0	0	0	0	0	0	0	0	0	0	0	0	0	0	0	0	0	0	0	1	private
pan_gene_18317	pan_gene_23672	Leaf_width;PCA_of_metabolites:_PC2;Ratio_of_ear_height_to_total_height	Ear_row_number;Leaf_width;Tassel_length	0	0	0	0	0	0	0	0	0	0	1	0	0	0	0	0	0	0	0	0	0	0	0	0	1	0	2	dispensable
pan_gene_18956	pan_gene_21074	Leaf_width	Leaf_width	0	1	1	0	1	1	0	0	1	1	1	1	0	0	1	1	1	0	0	0	0	1	0	0	1	0	13	near-core
pan_gene_18956	pan_gene_2592	Leaf_width	Leaf_width;Nodes_per_plant;Nodes_to_ear;Plant_height;Tassel_length	0	1	0	0	0	0	0	1	0	1	1	1	0	0	1	1	0	0	0	0	0	0	0	0	0	0	7	dispensable
pan_gene_19214	pan_gene_19393	Average_internode_length_(above_ear);Average_internode_length_(below_ear);Average_internode_length_(whole_plant);Boxcox-transformed_leaf_angle;Height_per_day_(until_flowering);Leaf_width;Plant_height	Leaf_width;PCA_of_metabolites:_PC2	0	0	0	0	0	0	0	0	0	0	0	0	1	0	0	0	0	0	0	0	0	0	0	0	0	0	1	private
pan_gene_19214	pan_gene_21387	Average_internode_length_(above_ear);Average_internode_length_(below_ear);Average_internode_length_(whole_plant);Boxcox-transformed_leaf_angle;Height_per_day_(until_flowering);Leaf_width;Plant_height	Leaf_width	0	0	0	0	0	0	0	0	0	0	0	0	1	0	0	0	0	0	0	0	0	0	0	0	0	0	1	private
pan_gene_19214	pan_gene_30598	Average_internode_length_(above_ear);Average_internode_length_(below_ear);Average_internode_length_(whole_plant);Boxcox-transformed_leaf_angle;Height_per_day_(until_flowering);Leaf_width;Plant_height	Leaf_width	0	0	0	0	0	0	0	0	0	0	0	0	1	0	0	0	0	0	0	0	0	0	0	0	0	0	1	private
pan_gene_19214	pan_gene_3286	Average_internode_length_(above_ear);Average_internode_length_(below_ear);Average_internode_length_(whole_plant);Boxcox-transformed_leaf_angle;Height_per_day_(until_flowering);Leaf_width;Plant_height	Leaf_width	0	0	0	0	0	0	0	0	0	0	0	0	1	0	0	0	0	0	0	0	0	0	0	0	0	0	1	private
pan_gene_19214	pan_gene_6400	Average_internode_length_(above_ear);Average_internode_length_(below_ear);Average_internode_length_(whole_plant);Boxcox-transformed_leaf_angle;Height_per_day_(until_flowering);Leaf_width;Plant_height	Height_per_day_(until_flowering);Leaf_width	0	0	0	0	0	0	0	0	0	0	0	0	1	0	0	0	0	0	0	0	0	0	0	0	0	0	1	private
pan_gene_19231	pan_gene_32210	Leaf_width	Leaf_width	0	1	0	0	0	0	0	0	0	0	0	0	0	0	0	0	0	0	0	0	0	0	0	0	0	0	1	private
pan_gene_19393	pan_gene_19564	Leaf_width;PCA_of_metabolites:_PC2	Average_internode_length_(below_ear);Leaf_width	0	0	0	0	0	0	0	0	0	1	1	0	0	0	0	0	0	0	0	0	0	0	0	0	0	0	2	dispensable
pan_gene_19393	pan_gene_20875	Leaf_width;PCA_of_metabolites:_PC2	Leaf_width	0	0	0	0	0	0	0	0	0	0	0	0	0	1	0	0	0	0	0	0	0	0	0	0	0	0	1	private
pan_gene_19393	pan_gene_22414	Leaf_width;PCA_of_metabolites:_PC2	Ear_height;Leaf_width;Nodes_to_ear;Ratio_of_ear_height_to_total_height	0	1	0	1	1	0	0	0	1	0	1	0	0	1	0	0	0	0	0	0	0	0	0	0	0	0	6	dispensable
pan_gene_19393	pan_gene_26653	Leaf_width;PCA_of_metabolites:_PC2	Ear_height;Leaf_width;Nodes_above_ear;Nodes_per_plant;Nodes_to_ear;Plant_height	0	1	0	1	1	0	0	0	0	0	0	0	0	0	0	0	0	0	0	1	0	0	0	0	0	0	4	dispensable
pan_gene_19393	pan_gene_30598	Leaf_width;PCA_of_metabolites:_PC2	Leaf_width	0	0	0	0	0	0	0	0	1	0	0	0	0	0	0	0	0	1	0	0	0	0	0	0	0	1	3	dispensable
pan_gene_19393	pan_gene_3286	Leaf_width;PCA_of_metabolites:_PC2	Leaf_width	0	1	1	1	0	0	1	1	1	0	1	1	1	0	0	1	0	1	0	0	1	0	1	1	1	1	16	near-core
pan_gene_19393	pan_gene_3351	Leaf_width;PCA_of_metabolites:_PC2	Leaf_width	0	1	0	0	1	0	0	1	0	0	1	0	0	0	0	1	1	0	0	0	0	0	0	0	0	0	6	dispensable
pan_gene_19393	pan_gene_3928	Leaf_width;PCA_of_metabolites:_PC2	100_Kernel_weight;Leaf_width	0	1	0	0	0	0	1	0	1	0	1	0	0	0	0	0	0	1	0	0	1	0	1	0	0	1	8	dispensable
pan_gene_19393	pan_gene_433	Leaf_width;PCA_of_metabolites:_PC2	Average_internode_length_(whole_plant);Leaf_width;Tassel_length	0	1	1	0	1	0	0	0	1	0	0	1	1	0	0	0	0	1	1	1	1	1	0	0	0	1	12	near-core
pan_gene_19393	pan_gene_4376	Leaf_width;PCA_of_metabolites:_PC2	Average_internode_length_(whole_plant);Leaf_width	0	1	1	1	1	1	1	0	0	0	1	1	0	0	0	0	1	0	0	0	0	0	1	1	0	0	11	near-core
pan_gene_19393	pan_gene_78173	Leaf_width;PCA_of_metabolites:_PC2	Leaf_width	0	1	0	0	0	0	0	0	0	0	0	0	0	0	0	0	0	0	0	0	0	0	0	0	0	0	1	private
pan_gene_19393	pan_gene_9008	Leaf_width;PCA_of_metabolites:_PC2	100_Kernel_weight;Leaf_width	0	1	0	1	0	1	1	1	1	0	1	0	1	0	0	0	0	0	1	1	1	1	1	0	0	1	14	near-core
pan_gene_19395	pan_gene_29887	100_Kernel_weight;Leaf_width;Total_amino_acids	Anthesis-silking_interval;Days_to_anthesis;Leaf_width;Photoperiod_Growing-degree_days_to_silk	0	1	1	1	0	0	1	1	0	1	0	1	1	0	1	0	0	0	0	0	1	1	0	1	0	1	13	near-core
pan_gene_19396	pan_gene_19559	Leaf_width	Average_internode_length_(below_ear);Leaf_width	0	1	0	0	0	0	0	0	0	0	0	1	0	0	0	0	0	0	0	0	0	0	0	0	0	0	2	dispensable
pan_gene_19396	pan_gene_21074	Leaf_width	Leaf_width	0	1	0	0	0	0	0	0	1	1	0	1	0	0	0	0	0	0	0	0	1	0	0	0	0	0	5	dispensable
pan_gene_19396	pan_gene_22334	Leaf_width	Leaf_width;PCA_of_metabolites:_PC2	0	1	0	1	0	0	0	0	1	1	0	0	0	0	0	0	1	0	0	0	0	0	1	0	0	0	6	dispensable
pan_gene_19396	pan_gene_24538	Leaf_width	Leaf_length;Leaf_width;Stalk_strength;Tassel_branch_number	0	1	0	0	0	0	0	0	1	0	0	1	0	0	0	0	0	0	0	0	0	0	0	0	0	0	3	dispensable
pan_gene_19396	pan_gene_6312	Leaf_width	Leaf_width	0	1	0	0	0	0	0	0	0	0	0	0	0	0	0	0	0	0	0	0	0	0	0	0	0	0	1	private
pan_gene_19396	pan_gene_63340	Leaf_width	Leaf_width	0	1	0	1	0	0	0	0	1	1	0	1	0	0	0	0	0	0	0	0	1	0	0	0	0	0	6	dispensable
pan_gene_19470	pan_gene_29939	Leaf_width;Tassel_length	Ear_height;Leaf_width	0	1	0	0	0	0	1	1	0	0	1	0	1	0	0	0	1	0	0	0	0	0	0	0	0	0	6	dispensable
pan_gene_19470	pan_gene_70252	Leaf_width;Tassel_length	Height_above_ear;Leaf_width	0	1	0	0	0	0	0	1	0	0	0	1	0	1	0	0	0	1	1	0	1	1	0	1	0	0	9	dispensable
pan_gene_19508	pan_gene_25440	Leaf_width;Northern_Leaf_Blight	Average_internode_length_(whole_plant);Ear_row_number;Height_above_ear;Leaf_width;Nodes_above_ear;Photoperiod_Growing-degree_days_to_silk	0	1	0	0	0	0	0	0	0	0	0	1	0	0	0	0	0	0	0	0	0	1	0	0	0	0	3	dispensable
pan_gene_19508	pan_gene_5285	Leaf_width;Northern_Leaf_Blight	Ear_height;Leaf_width;Total_amino_acids	0	1	0	0	0	0	0	0	0	0	0	0	0	0	0	0	0	0	0	0	0	0	0	0	0	0	1	private
pan_gene_19542	pan_gene_23672	Leaf_width	Ear_row_number;Leaf_width;Tassel_length	0	1	0	0	1	0	0	0	1	1	1	1	1	0	1	1	1	1	0	0	1	1	0	0	1	0	14	near-core
pan_gene_19542	pan_gene_25095	Leaf_width	Boxcox-transformed_leaf_angle;Leaf_width	0	1	0	0	0	0	0	0	0	0	0	0	1	0	0	0	0	0	0	0	0	1	0	0	0	0	3	dispensable
pan_gene_19557	pan_gene_21074	Leaf_width;Northern_Leaf_Blight	Leaf_width	0	1	1	0	1	1	1	0	1	0	0	0	0	1	1	1	1	1	0	0	0	0	1	0	1	0	13	near-core
pan_gene_19557	pan_gene_22590	Leaf_width;Northern_Leaf_Blight	Days_to_anthesis;Leaf_width	0	1	0	1	0	0	1	1	1	0	1	1	0	1	1	0	1	0	0	0	0	1	1	1	0	1	14	near-core
pan_gene_19557	pan_gene_24538	Leaf_width;Northern_Leaf_Blight	Leaf_length;Leaf_width;Stalk_strength;Tassel_branch_number	0	1	0	0	0	0	1	0	0	0	0	1	0	0	0	1	0	0	1	0	0	0	0	0	0	1	6	dispensable
pan_gene_19557	pan_gene_2592	Leaf_width;Northern_Leaf_Blight	Leaf_width;Nodes_per_plant;Nodes_to_ear;Plant_height;Tassel_length	0	1	0	0	0	0	1	0	0	0	0	0	0	0	0	0	0	0	1	0	0	0	0	0	0	0	3	dispensable
pan_gene_19557	pan_gene_26702	Leaf_width;Northern_Leaf_Blight	Ear_height;Leaf_width;Photoperiod_growing-degree_days_to_anthesis	0	1	0	1	0	0	1	0	0	0	0	0	0	1	0	1	1	1	1	1	1	0	1	0	0	1	12	near-core
pan_gene_19557	pan_gene_2809	Leaf_width;Northern_Leaf_Blight	Leaf_width;Northern_Leaf_Blight;Tassel_branch_number	0	1	1	0	1	1	1	1	0	0	1	0	1	1	1	1	1	0	1	0	1	1	1	1	0	0	17	near-core
pan_gene_19557	pan_gene_30340	Leaf_width;Northern_Leaf_Blight	Leaf_width	0	1	1	1	0	0	1	0	0	0	1	0	0	0	0	1	0	1	1	0	1	0	0	0	0	0	9	dispensable
pan_gene_19557	pan_gene_6103	Leaf_width;Northern_Leaf_Blight	Leaf_width;Plant_height	0	1	1	0	1	0	1	1	1	0	1	0	1	0	1	1	1	0	1	1	1	1	1	1	1	0	18	near-core
pan_gene_19557	pan_gene_6312	Leaf_width;Northern_Leaf_Blight	Leaf_width	0	1	1	0	0	0	1	0	0	0	0	0	0	0	0	0	0	0	1	0	1	0	0	1	0	0	6	dispensable
pan_gene_19559	pan_gene_2809	Average_internode_length_(below_ear);Leaf_width	Leaf_width;Northern_Leaf_Blight;Tassel_branch_number	0	1	0	0	1	0	1	0	0	1	0	0	1	0	1	1	0	0	0	1	0	0	0	0	0	0	8	dispensable
pan_gene_19564	pan_gene_21881	Average_internode_length_(below_ear);Leaf_width	Anthesis-silking_interval;Ear_height;Leaf_width;Nodes_to_ear;Ratio_of_ear_height_to_total_height	0	0	0	1	0	0	0	1	0	1	1	0	0	0	0	0	0	0	0	0	1	0	0	0	0	0	5	dispensable
pan_gene_19564	pan_gene_22414	Average_internode_length_(below_ear);Leaf_width	Ear_height;Leaf_width;Nodes_to_ear;Ratio_of_ear_height_to_total_height	0	0	0	1	0	0	0	0	0	0	0	0	0	0	0	0	0	0	0	0	0	0	0	0	0	0	1	private
pan_gene_19564	pan_gene_26653	Average_internode_length_(below_ear);Leaf_width	Ear_height;Leaf_width;Nodes_above_ear;Nodes_per_plant;Nodes_to_ear;Plant_height	0	0	0	1	0	0	0	0	0	1	0	0	0	0	0	0	0	1	0	0	0	0	0	0	0	0	3	dispensable
pan_gene_19564	pan_gene_30965	Average_internode_length_(below_ear);Leaf_width	Leaf_width	0	0	0	1	0	0	0	0	0	0	0	0	0	0	0	0	0	1	0	0	1	0	0	0	0	1	4	dispensable
pan_gene_19564	pan_gene_3928	Average_internode_length_(below_ear);Leaf_width	100_Kernel_weight;Leaf_width	0	0	0	1	0	0	0	0	0	0	1	0	0	0	0	0	0	0	0	0	0	0	0	0	0	0	2	dispensable
pan_gene_19564	pan_gene_3960	Average_internode_length_(below_ear);Leaf_width	Leaf_width	0	0	0	0	0	0	0	0	0	1	0	0	0	0	0	0	0	0	0	0	0	0	0	0	0	0	1	private
pan_gene_19564	pan_gene_4346	Average_internode_length_(below_ear);Leaf_width	Ear_row_number;Height_per_day_(until_flowering);Leaf_width	0	0	0	0	0	0	0	0	0	1	0	0	0	0	0	0	0	0	0	0	0	0	0	0	0	0	1	private
pan_gene_19564	pan_gene_4376	Average_internode_length_(below_ear);Leaf_width	Average_internode_length_(whole_plant);Leaf_width	0	0	0	1	1	0	0	0	0	0	0	0	0	0	0	0	0	0	0	0	0	0	0	0	0	0	2	dispensable
pan_gene_19578	pan_gene_29598	Leaf_width	Days_to_anthesis;Days_to_silk;Leaf_width;Nodes_per_plant;Ratio_of_ear_height_to_total_height	0	1	0	1	0	0	0	0	0	0	0	0	0	0	0	0	0	0	0	0	0	0	0	1	0	0	3	dispensable
pan_gene_19578	pan_gene_3286	Leaf_width	Leaf_width	0	1	1	0	0	0	0	0	0	0	0	0	0	0	0	0	0	0	0	0	0	0	0	0	0	0	2	dispensable
pan_gene_19578	pan_gene_3351	Leaf_width	Leaf_width	0	1	0	0	0	1	0	0	0	0	1	0	0	0	0	1	0	0	0	0	0	0	0	0	0	0	4	dispensable
pan_gene_19579	pan_gene_22665	Leaf_width	Leaf_width;Stalk_strength	0	0	0	1	0	0	0	0	0	0	0	0	0	0	0	0	0	0	0	0	0	0	0	0	0	0	1	private
pan_gene_19580	pan_gene_25440	Leaf_width	Average_internode_length_(whole_plant);Ear_row_number;Height_above_ear;Leaf_width;Nodes_above_ear;Photoperiod_Growing-degree_days_to_silk	0	0	0	0	0	0	0	0	1	0	0	0	0	1	0	1	0	0	0	0	0	0	0	0	0	0	3	dispensable
pan_gene_19683	pan_gene_20875	Leaf_width	Leaf_width	0	0	0	0	0	0	0	0	0	1	1	0	0	0	0	1	1	0	0	0	0	0	0	0	0	0	4	dispensable
pan_gene_19683	pan_gene_21109	Leaf_width	Leaf_width	0	1	0	0	0	0	0	0	0	0	0	1	0	0	0	0	0	0	0	0	0	1	1	0	0	0	4	dispensable
pan_gene_19683	pan_gene_21881	Leaf_width	Anthesis-silking_interval;Ear_height;Leaf_width;Nodes_to_ear;Ratio_of_ear_height_to_total_height	0	1	1	0	0	0	1	0	1	1	0	1	0	1	0	0	0	0	0	0	0	0	0	0	0	0	7	dispensable
pan_gene_19683	pan_gene_22343	Leaf_width	Leaf_width	0	1	0	0	0	0	0	0	0	0	0	0	0	0	0	0	0	0	0	0	0	0	0	0	0	0	1	private
pan_gene_19683	pan_gene_22414	Leaf_width	Ear_height;Leaf_width;Nodes_to_ear;Ratio_of_ear_height_to_total_height	0	1	0	1	1	0	1	0	1	1	1	0	0	0	0	0	0	1	1	0	0	0	1	0	0	0	10	dispensable
pan_gene_19683	pan_gene_26653	Leaf_width	Ear_height;Leaf_width;Nodes_above_ear;Nodes_per_plant;Nodes_to_ear;Plant_height	0	1	1	1	1	1	1	0	1	1	0	0	0	1	0	1	0	1	0	1	0	0	0	0	0	1	13	near-core
pan_gene_19683	pan_gene_27496	Leaf_width	Cob_diameter;Leaf_width	0	1	0	0	0	0	0	0	0	0	0	0	0	0	0	0	0	0	0	0	0	0	0	0	0	0	1	private
pan_gene_19683	pan_gene_30965	Leaf_width	Leaf_width	0	1	0	1	0	1	0	0	1	0	1	1	0	0	0	0	1	1	0	0	0	0	0	0	0	1	9	dispensable
pan_gene_19683	pan_gene_3928	Leaf_width	100_Kernel_weight;Leaf_width	0	1	0	1	0	1	1	1	1	0	1	0	0	1	1	0	0	1	0	0	1	0	1	0	0	1	13	near-core
pan_gene_19683	pan_gene_4376	Leaf_width	Average_internode_length_(whole_plant);Leaf_width	0	1	0	1	1	1	0	0	0	0	0	0	0	0	1	0	0	0	0	0	0	0	0	1	0	0	6	dispensable
pan_gene_19683	pan_gene_78173	Leaf_width	Leaf_width	0	1	0	0	0	0	0	0	0	0	0	0	0	0	0	0	0	0	0	0	0	0	0	0	0	0	1	private
pan_gene_19683	pan_gene_9008	Leaf_width	100_Kernel_weight;Leaf_width	0	1	0	0	0	1	1	0	1	0	1	0	1	0	0	0	0	0	0	0	1	1	1	0	0	0	9	dispensable
pan_gene_20875	pan_gene_21387	Leaf_width	Leaf_width	0	0	0	0	0	0	0	0	0	0	0	0	1	0	0	1	0	0	0	1	0	0	0	0	0	0	3	dispensable
pan_gene_20875	pan_gene_22414	Leaf_width	Ear_height;Leaf_width;Nodes_to_ear;Ratio_of_ear_height_to_total_height	0	0	0	1	0	0	1	1	0	0	0	0	1	1	0	0	0	0	0	1	1	0	0	0	0	0	7	dispensable
pan_gene_20875	pan_gene_22487	Leaf_width	Glutamate;Leaf_width;Tassel_length	0	0	0	1	0	1	0	0	0	0	0	0	0	0	0	0	0	0	0	0	0	0	0	0	0	0	2	dispensable
pan_gene_20875	pan_gene_23689	Leaf_width	Leaf_width;Tassel_branch_number	0	0	0	0	0	0	0	0	0	1	0	0	0	0	0	0	0	0	0	0	0	0	0	0	0	0	1	private
pan_gene_20875	pan_gene_24773	Leaf_width	Average_internode_length_(below_ear);Leaf_width	0	0	0	1	1	0	1	1	1	1	1	0	1	1	0	1	1	0	1	0	1	0	0	0	0	1	14	near-core
pan_gene_20875	pan_gene_24827	Leaf_width	Leaf_width	0	0	0	1	1	0	1	1	0	1	1	1	1	1	0	0	1	0	0	1	1	0	0	0	1	1	14	near-core
pan_gene_20875	pan_gene_3350	Leaf_width	Leaf_width;Northern_Leaf_Blight	0	0	1	1	0	0	1	0	1	1	1	1	1	0	0	1	1	0	1	1	1	0	0	0	1	1	15	near-core
pan_gene_20875	pan_gene_433	Leaf_width	Average_internode_length_(whole_plant);Leaf_width;Tassel_length	0	0	0	1	1	0	1	0	1	0	0	1	1	0	0	0	0	0	0	0	0	0	0	0	0	1	7	dispensable
pan_gene_20875	pan_gene_6400	Leaf_width	Height_per_day_(until_flowering);Leaf_width	0	0	0	0	0	0	0	0	0	0	0	0	0	0	0	1	0	0	0	0	0	0	0	0	0	0	1	private
pan_gene_20875	pan_gene_9008	Leaf_width	100_Kernel_weight;Leaf_width	0	0	0	0	1	0	0	0	0	0	0	0	0	0	0	0	0	0	0	0	0	0	0	0	0	0	1	private
pan_gene_20921	pan_gene_25272	Leaf_width	Leaf_width	0	1	0	0	0	0	0	0	0	0	0	0	0	0	0	0	0	0	0	0	0	0	0	0	0	0	1	private
pan_gene_20921	pan_gene_32047	Leaf_width	Height_per_day_(until_flowering);Leaf_width	0	1	1	1	0	1	0	0	0	0	1	1	0	0	1	0	0	0	1	0	0	1	0	0	0	0	9	dispensable
pan_gene_20921	pan_gene_3351	Leaf_width	Leaf_width	0	1	0	0	0	1	0	0	0	0	1	0	0	0	0	0	0	0	0	0	0	0	0	0	0	0	3	dispensable
pan_gene_20973	pan_gene_30965	Leaf_width	Leaf_width	0	1	0	0	0	0	0	0	0	0	0	0	0	0	0	0	0	0	0	0	0	0	0	0	0	0	1	private
pan_gene_21038	pan_gene_25106	Cob_diameter;Leaf_width	Leaf_width	0	1	0	1	0	0	0	0	0	0	0	0	0	0	0	1	0	0	0	0	0	0	1	0	0	0	4	dispensable
pan_gene_21074	pan_gene_2592	Leaf_width	Leaf_width;Nodes_per_plant;Nodes_to_ear;Plant_height;Tassel_length	0	1	0	0	0	0	1	0	0	1	1	1	0	0	1	0	0	0	0	0	0	1	0	1	0	0	8	dispensable
pan_gene_21074	pan_gene_2809	Leaf_width	Leaf_width;Northern_Leaf_Blight;Tassel_branch_number	0	1	1	0	1	1	1	1	0	1	1	0	1	1	1	1	1	0	1	1	0	0	1	0	0	0	16	near-core
pan_gene_21074	pan_gene_63340	Leaf_width	Leaf_width	0	1	0	0	1	0	0	0	1	1	1	1	1	0	0	0	0	1	1	0	1	0	0	1	0	1	12	near-core
pan_gene_21109	pan_gene_22343	Leaf_width	Leaf_width	0	1	0	0	0	0	0	0	0	0	0	0	0	0	0	0	0	0	0	0	0	0	0	0	0	0	1	private
pan_gene_21109	pan_gene_24827	Leaf_width	Leaf_width	0	1	0	0	0	0	0	0	0	0	0	0	0	0	0	0	0	0	0	0	0	0	0	0	0	0	1	private
pan_gene_21109	pan_gene_30965	Leaf_width	Leaf_width	0	1	1	1	0	0	1	1	0	0	0	1	0	0	0	1	1	1	0	0	1	0	0	1	0	1	12	near-core
pan_gene_21109	pan_gene_32187	Leaf_width	Leaf_width	0	1	0	0	0	0	0	0	0	0	0	0	0	0	0	0	0	0	0	0	0	1	1	0	0	0	3	dispensable
pan_gene_21109	pan_gene_3350	Leaf_width	Leaf_width;Northern_Leaf_Blight	0	1	0	1	0	0	0	0	0	1	0	0	0	0	0	0	0	1	0	0	0	0	1	0	0	0	5	dispensable
pan_gene_21337	pan_gene_22517	Leaf_width;Photoperiod_growing-degree_days_to_anthesis	100_Kernel_weight;Leaf_width;Southern_leaf_blight	0	1	0	0	0	0	0	0	0	0	0	0	0	0	0	0	0	0	0	0	0	0	0	0	0	0	1	private
pan_gene_21338	pan_gene_24827	Leaf_width	Leaf_width	0	0	0	0	0	0	0	0	0	0	0	0	0	0	0	0	0	0	0	0	0	1	0	0	0	0	1	private
pan_gene_21338	pan_gene_26653	Leaf_width	Ear_height;Leaf_width;Nodes_above_ear;Nodes_per_plant;Nodes_to_ear;Plant_height	0	0	0	0	0	0	0	0	0	0	0	0	0	0	0	1	0	0	0	0	0	0	0	0	0	0	1	private
pan_gene_21338	pan_gene_3928	Leaf_width	100_Kernel_weight;Leaf_width	0	0	0	0	0	0	0	0	0	0	0	0	0	0	0	0	0	0	0	0	0	1	0	0	0	0	1	private
pan_gene_21338	pan_gene_6274	Leaf_width	Leaf_width;Nodes_per_plant;Northern_Leaf_Blight;PCA_of_metabolites:_PC2	0	0	0	0	0	0	0	0	0	0	0	0	0	0	0	1	0	0	0	0	0	1	0	0	0	0	2	dispensable
pan_gene_21338	pan_gene_9008	Leaf_width	100_Kernel_weight;Leaf_width	0	0	0	0	0	0	0	0	0	0	0	0	0	0	0	0	0	0	0	0	0	1	0	0	0	0	1	private
pan_gene_21346	pan_gene_30738	Leaf_width;Ratio_of_ear_height_to_total_height	Average_internode_length_(below_ear);Leaf_width;Stalk_strength;Tassel_length	0	1	0	1	0	0	0	1	0	0	0	0	0	0	0	0	0	0	0	0	0	0	0	0	0	0	3	dispensable
pan_gene_21346	pan_gene_5281	Leaf_width;Ratio_of_ear_height_to_total_height	Leaf_width	0	1	0	1	0	0	1	0	1	0	1	0	0	1	0	1	0	0	0	0	0	0	1	0	0	0	8	dispensable
pan_gene_21346	pan_gene_711	Leaf_width;Ratio_of_ear_height_to_total_height	Leaf_width	0	1	0	0	1	0	0	0	0	0	0	0	0	0	0	0	0	0	0	0	0	0	0	0	0	0	2	dispensable
pan_gene_21346	pan_gene_766	Leaf_width;Ratio_of_ear_height_to_total_height	Average_internode_length_(below_ear);Height_per_day_(until_flowering);Leaf_width	0	1	0	0	0	1	0	0	1	0	1	0	0	0	0	0	1	0	0	0	1	0	0	0	1	0	7	dispensable
pan_gene_21348	pan_gene_25272	Leaf_width	Leaf_width	0	1	0	0	0	0	0	0	0	0	0	0	0	0	0	0	0	0	0	0	0	0	0	0	0	0	1	private
pan_gene_21348	pan_gene_32047	Leaf_width	Height_per_day_(until_flowering);Leaf_width	0	1	0	0	0	0	0	0	1	0	0	0	0	0	0	0	0	0	0	0	0	0	0	0	0	0	2	dispensable
pan_gene_21348	pan_gene_5399	Leaf_width	Leaf_width	0	1	0	0	0	0	0	0	0	0	0	0	0	0	0	0	0	0	0	0	0	1	0	0	0	0	2	dispensable
pan_gene_21348	pan_gene_70252	Leaf_width	Height_above_ear;Leaf_width	0	1	0	0	0	0	0	0	0	0	0	0	0	0	0	0	0	0	0	0	0	0	0	0	0	0	1	private
pan_gene_21387	pan_gene_22414	Leaf_width	Ear_height;Leaf_width;Nodes_to_ear;Ratio_of_ear_height_to_total_height	0	0	0	0	0	0	1	0	0	0	0	0	1	0	0	0	0	0	0	1	0	0	1	0	0	1	5	dispensable
pan_gene_21387	pan_gene_26653	Leaf_width	Ear_height;Leaf_width;Nodes_above_ear;Nodes_per_plant;Nodes_to_ear;Plant_height	0	0	0	0	0	0	1	0	0	0	0	0	1	1	0	1	0	1	0	1	0	0	0	0	0	1	7	dispensable
pan_gene_21387	pan_gene_3286	Leaf_width	Leaf_width	0	0	1	0	0	0	0	0	0	0	0	0	1	0	0	0	0	1	0	0	0	0	0	0	0	0	3	dispensable
pan_gene_21387	pan_gene_3928	Leaf_width	100_Kernel_weight;Leaf_width	0	0	0	0	1	0	0	0	0	0	0	0	0	1	0	0	0	0	0	1	1	0	0	1	0	1	6	dispensable
pan_gene_21387	pan_gene_4376	Leaf_width	Average_internode_length_(whole_plant);Leaf_width	0	0	0	0	1	0	0	0	0	0	0	1	0	0	0	0	1	0	0	0	0	0	0	0	0	0	3	dispensable
pan_gene_21387	pan_gene_9008	Leaf_width	100_Kernel_weight;Leaf_width	0	0	1	0	0	0	0	0	0	0	0	0	1	0	0	0	0	1	0	0	1	1	1	0	0	0	6	dispensable
pan_gene_21585	pan_gene_70252	Leaf_width	Height_above_ear;Leaf_width	0	1	0	0	0	0	0	0	0	0	0	0	0	0	0	0	0	0	0	0	0	0	0	0	0	0	1	private
pan_gene_21616	pan_gene_27671	Leaf_width	Days_to_silk;Height_above_ear;Leaf_width	0	1	0	0	1	1	1	1	0	0	1	1	0	0	0	1	0	0	0	0	1	1	0	0	0	0	10	dispensable
pan_gene_21620	pan_gene_3296	Leaf_width	Leaf_width	0	1	0	1	0	0	0	0	0	1	1	1	1	1	0	0	1	1	1	0	0	1	1	0	1	1	14	near-core
pan_gene_21620	pan_gene_7337	Leaf_width	Leaf_width	0	1	0	1	0	0	0	0	0	1	0	1	0	0	0	0	0	0	0	0	0	1	1	0	0	0	6	dispensable
pan_gene_21638	pan_gene_9328	Leaf_width	100_Kernel_weight;Leaf_width	0	1	0	0	0	0	0	0	0	0	0	1	0	0	0	0	0	0	0	0	0	0	0	0	0	0	2	dispensable
pan_gene_21638	pan_gene_9505	Leaf_width	Leaf_width	0	1	0	0	0	0	0	0	0	0	0	0	0	0	0	0	0	0	0	0	0	1	0	0	0	0	2	dispensable
pan_gene_21641	pan_gene_22665	Leaf_width;Stalk_strength	Leaf_width;Stalk_strength	0	1	0	0	0	0	0	0	0	0	0	0	0	0	1	0	0	0	0	0	0	0	0	0	0	0	2	dispensable
pan_gene_21641	pan_gene_3286	Leaf_width;Stalk_strength	Leaf_width	0	1	0	1	0	0	0	0	0	0	0	0	0	0	0	0	0	0	0	0	0	0	1	0	0	0	3	dispensable
pan_gene_21641	pan_gene_3351	Leaf_width;Stalk_strength	Leaf_width	0	1	0	0	0	0	0	0	0	0	0	0	0	0	0	0	0	0	0	0	0	1	0	0	0	0	2	dispensable
pan_gene_21641	pan_gene_4315	Leaf_width;Stalk_strength	Leaf_width	0	1	0	1	1	0	0	1	0	0	0	0	0	0	0	0	0	1	0	0	0	0	0	0	1	0	6	dispensable
pan_gene_21641	pan_gene_4376	Leaf_width;Stalk_strength	Average_internode_length_(whole_plant);Leaf_width	0	1	0	1	0	0	0	0	0	0	0	0	0	0	0	0	0	0	0	0	0	0	1	0	0	0	3	dispensable
pan_gene_21641	pan_gene_6264	Leaf_width;Stalk_strength	Leaf_width	0	1	0	0	0	0	0	0	0	0	0	0	0	0	0	0	0	0	0	0	0	0	1	0	1	0	3	dispensable
pan_gene_21641	pan_gene_9055	Leaf_width;Stalk_strength	Leaf_width;Tassel_length	0	1	0	0	0	0	0	0	0	0	0	0	0	0	0	0	0	0	0	0	0	0	0	1	0	0	2	dispensable
pan_gene_21775	pan_gene_9014	Leaf_width	Leaf_width	0	1	0	0	0	0	0	0	0	0	0	0	0	0	0	0	0	0	0	0	0	0	0	0	0	0	1	private
pan_gene_21881	pan_gene_22343	Anthesis-silking_interval;Ear_height;Leaf_width;Nodes_to_ear;Ratio_of_ear_height_to_total_height	Leaf_width	0	1	0	0	0	0	0	0	0	0	0	0	0	0	0	0	0	0	0	0	0	0	0	0	0	0	1	private
pan_gene_21881	pan_gene_22414	Anthesis-silking_interval;Ear_height;Leaf_width;Nodes_to_ear;Ratio_of_ear_height_to_total_height	Ear_height;Leaf_width;Nodes_to_ear;Ratio_of_ear_height_to_total_height	0	1	0	0	0	0	0	0	1	1	0	0	0	0	0	0	0	0	1	0	0	0	0	0	0	0	4	dispensable
pan_gene_21881	pan_gene_24773	Anthesis-silking_interval;Ear_height;Leaf_width;Nodes_to_ear;Ratio_of_ear_height_to_total_height	Average_internode_length_(below_ear);Leaf_width	0	1	0	0	0	0	1	0	0	0	0	0	0	0	0	0	0	0	0	0	0	0	0	0	0	0	2	dispensable
pan_gene_21881	pan_gene_24827	Anthesis-silking_interval;Ear_height;Leaf_width;Nodes_to_ear;Ratio_of_ear_height_to_total_height	Leaf_width	0	1	0	0	0	0	0	0	1	0	0	0	0	0	0	0	0	0	0	0	0	0	0	0	0	0	2	dispensable
pan_gene_21881	pan_gene_26653	Anthesis-silking_interval;Ear_height;Leaf_width;Nodes_to_ear;Ratio_of_ear_height_to_total_height	Ear_height;Leaf_width;Nodes_above_ear;Nodes_per_plant;Nodes_to_ear;Plant_height	0	1	0	1	0	0	0	0	0	0	0	0	0	0	0	0	0	0	0	0	0	0	0	1	0	0	3	dispensable
pan_gene_21881	pan_gene_72538	Anthesis-silking_interval;Ear_height;Leaf_width;Nodes_to_ear;Ratio_of_ear_height_to_total_height	Leaf_width	0	1	0	0	0	0	0	0	1	0	0	0	0	0	0	0	0	0	0	0	0	0	0	0	0	0	2	dispensable
pan_gene_21881	pan_gene_810	Anthesis-silking_interval;Ear_height;Leaf_width;Nodes_to_ear;Ratio_of_ear_height_to_total_height	100_Kernel_weight;Leaf_width	0	1	0	1	0	0	0	0	0	0	0	0	0	0	0	0	0	0	0	0	0	0	0	0	0	0	2	dispensable
pan_gene_22334	pan_gene_24538	Leaf_width;PCA_of_metabolites:_PC2	Leaf_length;Leaf_width;Stalk_strength;Tassel_branch_number	0	1	1	0	0	0	1	1	1	1	1	1	0	0	0	1	0	0	1	1	0	0	1	0	0	1	13	near-core
pan_gene_22334	pan_gene_26702	Leaf_width;PCA_of_metabolites:_PC2	Ear_height;Leaf_width;Photoperiod_growing-degree_days_to_anthesis	0	1	0	0	0	1	1	0	1	1	0	1	0	1	0	1	1	1	0	1	1	0	1	1	0	1	15	near-core
pan_gene_22334	pan_gene_6312	Leaf_width;PCA_of_metabolites:_PC2	Leaf_width	0	1	0	0	0	0	1	0	0	0	0	1	0	0	0	0	0	0	1	0	1	0	0	1	0	0	6	dispensable
pan_gene_22334	pan_gene_63340	Leaf_width;PCA_of_metabolites:_PC2	Leaf_width	0	1	1	1	1	1	0	0	1	1	1	0	1	0	0	0	0	0	0	0	0	0	0	0	0	0	9	dispensable
pan_gene_22343	pan_gene_30965	Leaf_width	Leaf_width	0	1	0	0	0	0	0	0	0	0	0	0	0	0	0	0	0	0	0	0	0	0	0	0	0	0	1	private
pan_gene_22343	pan_gene_72538	Leaf_width	Leaf_width	0	1	0	0	0	0	0	0	0	0	0	0	0	0	0	0	0	0	0	0	0	0	0	0	0	0	1	private
pan_gene_22414	pan_gene_24773	Ear_height;Leaf_width;Nodes_to_ear;Ratio_of_ear_height_to_total_height	Average_internode_length_(below_ear);Leaf_width	0	1	1	1	1	0	1	1	1	1	1	0	1	1	0	1	0	0	1	1	1	1	1	0	0	0	17	near-core
pan_gene_22414	pan_gene_24827	Ear_height;Leaf_width;Nodes_to_ear;Ratio_of_ear_height_to_total_height	Leaf_width	0	1	0	1	1	0	1	1	1	0	1	0	1	1	0	0	0	0	0	1	1	0	0	0	0	0	11	near-core
pan_gene_22414	pan_gene_30598	Ear_height;Leaf_width;Nodes_to_ear;Ratio_of_ear_height_to_total_height	Leaf_width	0	0	0	0	0	0	0	0	1	0	0	0	1	0	0	0	0	1	0	0	0	0	0	0	0	0	3	dispensable
pan_gene_22414	pan_gene_3928	Ear_height;Leaf_width;Nodes_to_ear;Ratio_of_ear_height_to_total_height	100_Kernel_weight;Leaf_width	0	1	0	0	0	0	0	0	1	0	1	0	0	0	0	0	0	1	0	0	0	0	1	0	0	0	5	dispensable
pan_gene_22414	pan_gene_433	Ear_height;Leaf_width;Nodes_to_ear;Ratio_of_ear_height_to_total_height	Average_internode_length_(whole_plant);Leaf_width;Tassel_length	0	1	0	0	1	0	0	1	1	0	0	0	1	0	0	0	0	0	0	0	0	0	1	0	0	0	6	dispensable
pan_gene_22414	pan_gene_4346	Ear_height;Leaf_width;Nodes_to_ear;Ratio_of_ear_height_to_total_height	Ear_row_number;Height_per_day_(until_flowering);Leaf_width	0	0	0	0	1	0	0	0	0	0	0	0	0	0	0	0	0	0	0	0	0	0	0	0	0	0	1	private
pan_gene_22414	pan_gene_4376	Ear_height;Leaf_width;Nodes_to_ear;Ratio_of_ear_height_to_total_height	Average_internode_length_(whole_plant);Leaf_width	0	1	0	1	0	0	0	0	0	0	0	0	0	0	0	0	0	0	1	0	1	0	0	0	0	0	4	dispensable
pan_gene_22414	pan_gene_6400	Ear_height;Leaf_width;Nodes_to_ear;Ratio_of_ear_height_to_total_height	Height_per_day_(until_flowering);Leaf_width	0	1	0	1	1	0	0	0	1	0	1	0	0	0	0	0	0	1	0	0	0	0	1	0	0	0	7	dispensable
pan_gene_22487	pan_gene_26556	Glutamate;Leaf_width;Tassel_length	Leaf_width	0	1	0	0	0	0	0	0	0	0	0	0	0	0	0	0	0	0	0	0	0	0	0	0	0	0	1	private
pan_gene_22517	pan_gene_5287	100_Kernel_weight;Leaf_width;Southern_leaf_blight	Leaf_width	0	0	0	0	0	0	1	0	0	0	0	0	0	1	0	0	0	0	0	0	0	0	0	0	0	0	2	dispensable
pan_gene_22525	pan_gene_9708	100_Kernel_weight;Leaf_width	Leaf_width	0	0	0	1	0	0	0	0	0	0	0	0	0	0	0	0	0	0	0	0	0	0	0	0	0	0	1	private
pan_gene_22552	pan_gene_26030	Leaf_width	Leaf_width	0	1	0	0	0	0	0	0	0	0	0	0	0	0	0	0	0	0	0	0	0	0	0	0	0	0	1	private
pan_gene_22590	pan_gene_24538	Days_to_anthesis;Leaf_width	Leaf_length;Leaf_width;Stalk_strength;Tassel_branch_number	0	1	0	0	1	0	1	0	0	1	0	1	0	0	0	1	0	0	0	0	0	0	0	0	1	1	8	dispensable
pan_gene_22590	pan_gene_25262	Days_to_anthesis;Leaf_width	Leaf_width	0	1	0	0	1	1	1	0	0	1	1	1	0	0	1	1	0	1	0	0	1	1	1	1	0	1	15	near-core
pan_gene_22590	pan_gene_26702	Days_to_anthesis;Leaf_width	Ear_height;Leaf_width;Photoperiod_growing-degree_days_to_anthesis	0	1	0	1	0	0	1	0	0	1	1	1	0	1	0	0	1	0	0	0	1	0	1	1	0	1	12	near-core
pan_gene_22591	pan_gene_24769	Days_to_anthesis;Leaf_width	Leaf_width	0	1	0	1	0	0	1	0	0	1	0	0	1	0	0	1	1	0	0	0	0	0	0	0	0	1	8	dispensable
pan_gene_22591	pan_gene_30738	Days_to_anthesis;Leaf_width	Average_internode_length_(below_ear);Leaf_width;Stalk_strength;Tassel_length	0	1	0	1	0	0	1	0	1	0	0	0	0	0	0	0	0	0	0	0	0	0	0	0	0	1	5	dispensable
pan_gene_22592	pan_gene_32048	Days_to_anthesis;Leaf_width	Leaf_width	0	1	0	0	0	0	0	0	0	0	0	0	0	0	0	0	0	0	0	0	0	0	0	0	0	0	1	private
pan_gene_22855	pan_gene_23689	Leaf_width	Leaf_width;Tassel_branch_number	0	1	0	0	0	0	0	0	0	0	0	0	0	0	0	0	0	0	0	0	0	0	0	0	0	0	1	private
pan_gene_22855	pan_gene_24769	Leaf_width	Leaf_width	0	1	0	0	0	0	1	0	0	1	1	0	0	0	0	0	1	1	0	0	0	0	0	1	1	0	8	dispensable
pan_gene_22855	pan_gene_24827	Leaf_width	Leaf_width	0	1	0	0	0	0	0	0	0	0	0	0	0	0	0	0	0	0	0	0	0	0	0	0	0	0	1	private
pan_gene_22855	pan_gene_433	Leaf_width	Average_internode_length_(whole_plant);Leaf_width;Tassel_length	0	1	0	0	0	0	0	0	0	0	1	0	0	0	0	0	0	0	0	0	0	0	0	0	0	0	2	dispensable
pan_gene_22855	pan_gene_5281	Leaf_width	Leaf_width	0	1	0	0	0	0	1	0	1	1	0	0	1	0	0	0	1	0	0	0	0	0	0	0	1	0	7	dispensable
pan_gene_23027	pan_gene_4278	Leaf_width	Leaf_width;Nodes_above_ear	0	0	0	0	0	0	0	0	0	0	1	0	0	0	0	0	0	0	0	0	0	0	0	0	0	0	1	private
pan_gene_23446	pan_gene_5261	Leaf_width;Photoperiod_Growing-degree_days_to_silk;Southern_leaf_blight	Leaf_width	0	1	0	0	0	0	0	0	0	0	0	0	0	0	0	0	0	0	0	0	0	0	0	0	0	0	1	private
pan_gene_23672	pan_gene_25114	Ear_row_number;Leaf_width;Tassel_length	Leaf_length;Leaf_width	0	0	0	0	1	0	0	0	1	0	0	1	1	0	1	1	0	0	0	0	0	1	0	0	1	1	9	dispensable
pan_gene_23689	pan_gene_4346	Leaf_width;Tassel_branch_number	Ear_row_number;Height_per_day_(until_flowering);Leaf_width	0	0	0	0	0	0	0	0	0	1	0	0	0	0	0	0	0	0	0	0	0	0	0	0	0	0	1	private
pan_gene_23689	pan_gene_5399	Leaf_width;Tassel_branch_number	Leaf_width	0	1	0	0	0	0	1	0	0	0	0	0	1	0	0	0	0	0	0	0	0	0	0	0	0	0	3	dispensable
pan_gene_23689	pan_gene_810	Leaf_width;Tassel_branch_number	100_Kernel_weight;Leaf_width	0	1	0	0	0	0	0	0	0	0	0	0	0	0	0	0	0	0	0	0	0	0	0	0	0	0	1	private
pan_gene_23689	pan_gene_9008	Leaf_width;Tassel_branch_number	100_Kernel_weight;Leaf_width	0	1	0	0	0	0	0	0	0	0	0	0	0	0	0	0	0	0	0	0	0	0	0	0	0	0	1	private
pan_gene_23690	pan_gene_9116	Leaf_width	Anthesis-silking_interval;Days_to_silk;Height_above_ear;Leaf_width;Nodes_to_ear	0	1	0	0	0	0	0	0	0	0	0	0	0	1	0	0	0	0	0	0	0	0	0	0	0	0	2	dispensable
pan_gene_24538	pan_gene_2809	Leaf_length;Leaf_width;Stalk_strength;Tassel_branch_number	Leaf_width;Northern_Leaf_Blight;Tassel_branch_number	0	1	1	0	0	1	1	1	0	1	1	0	1	0	1	1	0	0	1	1	0	0	0	0	0	1	13	near-core
pan_gene_24538	pan_gene_6312	Leaf_length;Leaf_width;Stalk_strength;Tassel_branch_number	Leaf_width	0	1	0	0	0	0	1	0	0	0	0	0	0	0	0	0	0	0	0	0	0	0	0	0	0	0	2	dispensable
pan_gene_24538	pan_gene_63340	Leaf_length;Leaf_width;Stalk_strength;Tassel_branch_number	Leaf_width	0	1	1	0	0	0	0	0	1	0	1	1	1	0	0	0	1	0	0	0	0	1	1	1	0	1	11	near-core
pan_gene_24769	pan_gene_24773	Leaf_width	Average_internode_length_(below_ear);Leaf_width	0	1	0	0	1	0	0	1	0	0	0	0	0	0	0	0	0	0	0	0	0	0	0	0	0	0	3	dispensable
pan_gene_24769	pan_gene_24827	Leaf_width	Leaf_width	0	1	1	1	1	0	0	1	0	1	0	0	0	0	0	1	0	0	0	1	0	0	0	0	0	1	9	dispensable
pan_gene_24769	pan_gene_2968	Leaf_width	Average_internode_length_(above_ear);Average_internode_length_(whole_plant);Leaf_width;Plant_height	0	1	0	1	0	0	1	1	1	0	0	0	0	1	0	0	0	1	0	0	0	0	0	0	1	0	8	dispensable
pan_gene_24769	pan_gene_3350	Leaf_width	Leaf_width;Northern_Leaf_Blight	0	1	0	0	0	0	0	0	1	0	0	0	0	0	0	0	0	0	0	0	0	0	0	0	0	0	2	dispensable
pan_gene_24769	pan_gene_5399	Leaf_width	Leaf_width	0	1	0	0	0	0	0	0	0	0	0	1	0	0	0	1	0	0	0	0	0	0	0	0	0	0	3	dispensable
pan_gene_24769	pan_gene_5884	Leaf_width	Leaf_width	0	0	0	1	0	1	0	0	1	0	0	0	0	0	0	0	0	0	0	0	0	0	0	0	0	0	3	dispensable
pan_gene_24769	pan_gene_6151	Leaf_width	Leaf_width	0	1	0	0	1	0	0	0	0	0	0	0	0	0	0	0	0	0	0	0	0	0	0	0	0	0	2	dispensable
pan_gene_24769	pan_gene_6400	Leaf_width	Height_per_day_(until_flowering);Leaf_width	0	1	0	0	0	0	0	0	0	0	0	0	0	0	0	0	0	0	0	0	0	0	0	0	0	0	1	private
pan_gene_24769	pan_gene_766	Leaf_width	Average_internode_length_(below_ear);Height_per_day_(until_flowering);Leaf_width	0	1	0	0	0	0	0	0	0	0	0	0	0	0	0	0	0	0	0	0	0	0	0	0	0	0	1	private
pan_gene_24769	pan_gene_9608	Leaf_width	Chlorophyll_A;Leaf_width	0	1	0	0	1	0	0	0	0	0	0	0	0	1	0	0	1	1	0	1	0	0	0	0	0	0	6	dispensable
pan_gene_24773	pan_gene_26653	Average_internode_length_(below_ear);Leaf_width	Ear_height;Leaf_width;Nodes_above_ear;Nodes_per_plant;Nodes_to_ear;Plant_height	0	1	0	0	1	0	0	0	1	1	1	0	0	0	1	0	0	0	0	1	0	0	0	0	1	1	9	dispensable
pan_gene_24773	pan_gene_28732	Average_internode_length_(below_ear);Leaf_width	Anthesis-silking_interval;Days_to_anthesis;Ear_height;Leaf_length;Leaf_width;Nodes_per_plant;Photoperiod_Growing-degree_days_to_silk;Photoperiod_growing-degree_days_to_anthesis	0	1	0	0	1	1	1	1	0	1	0	0	0	0	0	0	0	0	0	0	0	0	0	0	0	0	6	dispensable
pan_gene_24773	pan_gene_433	Average_internode_length_(below_ear);Leaf_width	Average_internode_length_(whole_plant);Leaf_width;Tassel_length	0	1	1	1	1	1	0	1	1	1	1	1	1	1	1	0	0	1	1	1	1	1	0	1	0	1	20	core
pan_gene_24773	pan_gene_4346	Average_internode_length_(below_ear);Leaf_width	Ear_row_number;Height_per_day_(until_flowering);Leaf_width	0	0	0	0	0	0	0	0	0	1	0	0	0	0	0	0	0	0	0	0	0	0	0	0	0	0	1	private
pan_gene_24773	pan_gene_4376	Average_internode_length_(below_ear);Leaf_width	Average_internode_length_(whole_plant);Leaf_width	0	1	0	1	0	0	0	0	0	0	0	1	0	1	1	0	0	0	1	0	0	0	0	0	0	0	6	dispensable
pan_gene_24773	pan_gene_9008	Average_internode_length_(below_ear);Leaf_width	100_Kernel_weight;Leaf_width	0	1	0	0	1	0	0	0	0	0	1	0	1	0	0	0	0	1	0	0	1	0	0	0	0	0	6	dispensable
pan_gene_24826	pan_gene_8346	Days_to_anthesis;Leaf_width	Leaf_width	0	1	0	0	0	0	0	0	0	0	0	0	0	0	0	0	0	0	0	0	0	0	0	0	0	0	1	private
pan_gene_24827	pan_gene_26653	Leaf_width	Ear_height;Leaf_width;Nodes_above_ear;Nodes_per_plant;Nodes_to_ear;Plant_height	0	1	0	0	1	1	0	1	0	1	0	0	0	1	0	0	0	1	0	1	0	0	0	0	0	1	9	dispensable
pan_gene_24827	pan_gene_28732	Leaf_width	Anthesis-silking_interval;Days_to_anthesis;Ear_height;Leaf_length;Leaf_width;Nodes_per_plant;Photoperiod_Growing-degree_days_to_silk;Photoperiod_growing-degree_days_to_anthesis	0	1	0	0	1	1	1	1	1	1	0	1	0	0	0	0	0	0	0	1	0	0	0	0	0	0	9	dispensable
pan_gene_24827	pan_gene_30965	Leaf_width	Leaf_width	0	1	0	0	0	1	0	0	1	0	1	0	0	0	0	0	0	0	0	0	1	0	0	0	0	0	5	dispensable
pan_gene_24827	pan_gene_31014	Leaf_width	Leaf_width	0	0	0	0	1	0	0	0	0	0	0	0	0	0	0	0	0	0	0	0	0	0	0	0	0	0	1	private
pan_gene_24827	pan_gene_3928	Leaf_width	100_Kernel_weight;Leaf_width	0	1	0	0	0	0	0	0	1	0	0	0	0	0	0	0	0	0	0	0	0	0	0	0	0	0	2	dispensable
pan_gene_24827	pan_gene_3960	Leaf_width	Leaf_width	0	0	0	0	1	0	0	0	0	1	0	0	0	0	0	0	0	0	0	0	0	0	0	0	0	0	2	dispensable
pan_gene_24827	pan_gene_433	Leaf_width	Average_internode_length_(whole_plant);Leaf_width;Tassel_length	0	1	1	1	1	1	1	1	1	1	1	1	1	1	1	1	0	1	0	1	1	1	1	1	0	1	22	core
pan_gene_24827	pan_gene_4346	Leaf_width	Ear_row_number;Height_per_day_(until_flowering);Leaf_width	0	0	0	0	1	0	0	0	0	1	0	0	0	0	0	0	0	0	0	0	0	0	0	0	0	0	2	dispensable
pan_gene_24827	pan_gene_4376	Leaf_width	Average_internode_length_(whole_plant);Leaf_width	0	1	0	1	0	1	0	0	0	0	1	1	0	0	0	0	0	0	0	0	0	0	1	0	0	0	6	dispensable
pan_gene_24827	pan_gene_5884	Leaf_width	Leaf_width	0	0	0	0	0	0	0	0	0	0	0	0	0	0	0	1	0	0	0	0	0	0	0	0	0	0	1	private
pan_gene_24827	pan_gene_72538	Leaf_width	Leaf_width	0	1	0	0	0	0	0	0	1	1	0	0	0	0	0	0	0	0	0	0	0	0	0	0	0	0	3	dispensable
pan_gene_24827	pan_gene_9008	Leaf_width	100_Kernel_weight;Leaf_width	0	1	0	1	1	1	1	1	1	0	1	0	1	0	0	0	0	0	0	1	1	1	1	0	0	0	13	near-core
pan_gene_25095	pan_gene_25114	Boxcox-transformed_leaf_angle;Leaf_width	Leaf_length;Leaf_width	0	0	0	0	0	0	0	0	0	0	0	0	1	0	0	0	0	0	0	0	0	1	0	0	0	0	2	dispensable
pan_gene_25097	pan_gene_2968	Leaf_width	Average_internode_length_(above_ear);Average_internode_length_(whole_plant);Leaf_width;Plant_height	0	1	0	0	0	0	0	0	0	0	0	0	0	0	0	0	0	0	0	0	0	0	0	0	0	0	1	private
pan_gene_25102	pan_gene_6838	Leaf_length;Leaf_width;Nodes_to_ear	Anthesis-silking_interval;Leaf_width	0	1	0	0	0	1	0	0	0	0	1	0	0	0	0	0	0	0	0	0	0	0	1	1	0	0	5	dispensable
pan_gene_25106	pan_gene_4315	Leaf_width	Leaf_width	0	1	0	0	0	0	0	0	0	0	0	0	0	0	0	0	0	0	0	0	0	0	1	0	0	0	2	dispensable
pan_gene_25170	pan_gene_26664	Days_to_silk;Leaf_width	Ear_height;Leaf_width;Nodes_per_plant	0	0	1	0	0	0	0	0	0	0	0	0	0	1	0	1	0	0	0	0	0	0	0	0	0	0	3	dispensable
pan_gene_25170	pan_gene_5261	Days_to_silk;Leaf_width	Leaf_width	0	1	0	0	0	0	0	0	0	0	0	0	0	1	0	0	0	0	0	0	0	0	0	0	0	0	2	dispensable
pan_gene_25170	pan_gene_9300	Days_to_silk;Leaf_width	Leaf_width;Nitrate	0	1	0	1	0	0	0	0	0	0	0	1	0	0	0	1	0	0	0	0	0	0	0	0	0	0	4	dispensable
pan_gene_25262	pan_gene_27671	Leaf_width	Days_to_silk;Height_above_ear;Leaf_width	0	1	1	0	1	0	0	0	0	1	1	1	0	0	1	1	1	0	1	0	1	1	1	1	0	0	14	near-core
pan_gene_25262	pan_gene_6103	Leaf_width	Leaf_width;Plant_height	0	1	1	0	0	1	1	0	0	0	1	0	0	0	0	0	0	0	0	0	0	1	1	1	0	0	8	dispensable
pan_gene_25271	pan_gene_26665	Leaf_width	Ear_height;Leaf_width;Nodes_per_plant;Nodes_to_ear	0	1	0	0	0	0	0	0	0	0	0	0	0	0	0	0	0	0	0	0	0	1	0	0	0	0	2	dispensable
pan_gene_25271	pan_gene_28732	Leaf_width	Anthesis-silking_interval;Days_to_anthesis;Ear_height;Leaf_length;Leaf_width;Nodes_per_plant;Photoperiod_Growing-degree_days_to_silk;Photoperiod_growing-degree_days_to_anthesis	0	1	0	0	0	0	0	0	1	0	0	0	0	0	1	0	0	0	0	1	0	0	1	0	1	0	6	dispensable
pan_gene_25271	pan_gene_4271	Leaf_width	Average_internode_length_(above_ear);Leaf_width;Tassel_length	0	1	0	0	0	0	0	0	0	0	0	0	0	0	0	0	0	0	0	0	0	1	0	0	0	0	2	dispensable
pan_gene_25272	pan_gene_32047	Leaf_width	Height_per_day_(until_flowering);Leaf_width	0	1	0	1	1	0	0	0	0	0	0	0	0	0	0	0	0	1	0	0	0	0	0	0	0	0	4	dispensable
pan_gene_25272	pan_gene_4417	Leaf_width	Height_per_day_(until_flowering);Leaf_width	0	1	0	0	0	0	0	0	0	0	0	0	0	0	0	0	0	0	0	0	0	0	0	0	0	0	1	private
pan_gene_25272	pan_gene_9014	Leaf_width	Leaf_width	0	1	0	0	0	0	0	0	0	0	0	0	0	0	0	0	0	0	0	0	0	0	0	0	0	0	1	private
pan_gene_25419	pan_gene_4315	Leaf_width;Tassel_branch_number	Leaf_width	0	1	0	0	0	0	1	0	1	0	1	0	1	0	0	0	0	0	0	0	1	1	1	0	1	0	9	dispensable
pan_gene_25419	pan_gene_7098	Leaf_width;Tassel_branch_number	Leaf_width	0	1	0	0	0	0	0	0	0	0	0	0	1	0	0	0	0	0	0	0	1	0	0	0	0	0	3	dispensable
pan_gene_25440	pan_gene_3050	Average_internode_length_(whole_plant);Ear_row_number;Height_above_ear;Leaf_width;Nodes_above_ear;Photoperiod_Growing-degree_days_to_silk	Fumarate;Leaf_width;Ratio_of_ear_height_to_total_height	0	1	0	0	0	0	0	0	0	0	0	0	0	0	0	0	0	0	0	0	0	0	0	0	0	0	1	private
pan_gene_25440	pan_gene_5285	Average_internode_length_(whole_plant);Ear_row_number;Height_above_ear;Leaf_width;Nodes_above_ear;Photoperiod_Growing-degree_days_to_silk	Ear_height;Leaf_width;Total_amino_acids	0	1	0	0	0	0	0	0	0	0	0	0	0	0	0	0	0	0	0	0	0	0	0	0	0	0	1	private
pan_gene_2592	pan_gene_70252	Leaf_width;Nodes_per_plant;Nodes_to_ear;Plant_height;Tassel_length	Height_above_ear;Leaf_width	0	1	0	0	0	0	0	1	0	0	0	0	0	0	0	0	0	0	1	0	0	0	0	0	0	0	3	dispensable
pan_gene_26374	pan_gene_6399	Leaf_width	Leaf_width	0	1	0	1	0	0	0	0	0	0	0	1	0	0	0	0	0	0	0	0	0	0	0	0	0	0	3	dispensable
pan_gene_26374	pan_gene_70252	Leaf_width	Height_above_ear;Leaf_width	0	1	0	0	0	0	0	0	0	0	0	0	0	0	0	0	0	0	0	0	0	0	0	0	0	0	1	private
pan_gene_26556	pan_gene_30965	Leaf_width	Leaf_width	0	1	0	0	0	0	0	0	0	0	0	0	0	0	0	0	0	0	0	0	0	0	0	0	0	0	1	private
pan_gene_26648	pan_gene_27496	Leaf_width	Cob_diameter;Leaf_width	0	1	0	0	0	0	0	0	0	0	0	0	0	0	0	0	0	0	0	0	0	0	0	0	0	0	1	private
pan_gene_26648	pan_gene_9293	Leaf_width	Average_internode_length_(whole_plant);Leaf_length;Leaf_width	0	1	0	0	0	1	0	0	0	0	0	1	0	0	0	0	0	0	0	0	0	0	0	0	0	0	3	dispensable
pan_gene_26653	pan_gene_3928	Ear_height;Leaf_width;Nodes_above_ear;Nodes_per_plant;Nodes_to_ear;Plant_height	100_Kernel_weight;Leaf_width	0	1	0	1	0	1	0	0	0	0	0	0	0	0	0	0	0	1	0	0	0	0	0	0	0	0	4	dispensable
pan_gene_26653	pan_gene_3960	Ear_height;Leaf_width;Nodes_above_ear;Nodes_per_plant;Nodes_to_ear;Plant_height	Leaf_width	0	0	0	0	1	0	0	0	0	1	0	0	0	0	0	0	0	0	0	0	0	0	0	0	0	0	2	dispensable
pan_gene_26653	pan_gene_433	Ear_height;Leaf_width;Nodes_above_ear;Nodes_per_plant;Nodes_to_ear;Plant_height	Average_internode_length_(whole_plant);Leaf_width;Tassel_length	0	1	0	0	1	0	0	0	0	1	0	0	0	0	0	0	1	0	0	0	0	0	1	0	0	1	6	dispensable
pan_gene_26653	pan_gene_4346	Ear_height;Leaf_width;Nodes_above_ear;Nodes_per_plant;Nodes_to_ear;Plant_height	Ear_row_number;Height_per_day_(until_flowering);Leaf_width	0	0	0	0	1	0	0	0	0	1	0	0	0	0	0	0	0	0	0	0	0	0	0	0	0	0	2	dispensable
pan_gene_26653	pan_gene_6400	Ear_height;Leaf_width;Nodes_above_ear;Nodes_per_plant;Nodes_to_ear;Plant_height	Height_per_day_(until_flowering);Leaf_width	0	1	0	1	0	1	0	0	0	1	0	0	0	0	0	0	0	1	0	0	0	0	0	0	0	0	5	dispensable
pan_gene_26664	pan_gene_5261	Ear_height;Leaf_width;Nodes_per_plant	Leaf_width	0	0	1	0	1	1	1	0	0	1	1	1	0	1	0	1	0	0	0	1	1	0	0	1	1	0	13	near-core
pan_gene_26664	pan_gene_9300	Ear_height;Leaf_width;Nodes_per_plant	Leaf_width;Nitrate	0	0	1	0	1	0	0	0	0	1	0	0	0	1	0	1	0	0	0	0	0	0	0	1	0	0	6	dispensable
pan_gene_26665	pan_gene_28732	Ear_height;Leaf_width;Nodes_per_plant;Nodes_to_ear	Anthesis-silking_interval;Days_to_anthesis;Ear_height;Leaf_length;Leaf_width;Nodes_per_plant;Photoperiod_Growing-degree_days_to_silk;Photoperiod_growing-degree_days_to_anthesis	0	1	0	0	0	0	0	0	0	0	0	0	0	0	0	0	0	0	0	0	0	0	0	0	0	0	1	private
pan_gene_26665	pan_gene_4271	Ear_height;Leaf_width;Nodes_per_plant;Nodes_to_ear	Average_internode_length_(above_ear);Leaf_width;Tassel_length	0	1	0	0	0	0	0	0	0	0	0	0	0	0	1	0	0	0	0	0	1	0	0	0	0	0	3	dispensable
pan_gene_26665	pan_gene_810	Ear_height;Leaf_width;Nodes_per_plant;Nodes_to_ear	100_Kernel_weight;Leaf_width	0	1	0	0	0	0	0	0	0	0	0	0	0	0	0	0	1	0	0	0	0	0	0	0	0	0	2	dispensable
pan_gene_26665	pan_gene_9008	Ear_height;Leaf_width;Nodes_per_plant;Nodes_to_ear	100_Kernel_weight;Leaf_width	0	1	0	0	0	0	0	0	0	0	0	0	1	1	0	0	0	0	0	1	0	0	0	0	0	0	4	dispensable
pan_gene_26702	pan_gene_2809	Ear_height;Leaf_width;Photoperiod_growing-degree_days_to_anthesis	Leaf_width;Northern_Leaf_Blight;Tassel_branch_number	0	1	0	0	0	0	1	1	1	1	0	1	0	1	0	1	1	1	1	1	1	0	1	1	1	1	17	near-core
pan_gene_26702	pan_gene_6103	Ear_height;Leaf_width;Photoperiod_growing-degree_days_to_anthesis	Leaf_width;Plant_height	0	1	0	0	0	0	1	0	0	1	0	0	0	0	0	1	1	0	0	1	1	0	1	0	0	0	8	dispensable
pan_gene_26702	pan_gene_6312	Ear_height;Leaf_width;Photoperiod_growing-degree_days_to_anthesis	Leaf_width	0	1	0	0	0	0	1	0	0	0	0	1	0	0	0	0	0	0	1	0	1	0	1	1	0	0	7	dispensable
pan_gene_26702	pan_gene_63340	Ear_height;Leaf_width;Photoperiod_growing-degree_days_to_anthesis	Leaf_width	0	1	0	0	0	1	0	0	1	1	0	0	0	0	0	0	0	0	0	0	0	1	0	0	0	0	5	dispensable
pan_gene_27496	pan_gene_4345	Cob_diameter;Leaf_width	Height_per_day_(until_flowering);Leaf_width	0	1	0	0	0	0	0	0	0	0	0	0	0	0	0	0	0	0	0	0	0	0	0	0	0	0	1	private
pan_gene_27525	pan_gene_3463	Boxcox-transformed_leaf_angle;Height_above_ear;Leaf_width	100_Kernel_weight;Days_to_anthesis;Leaf_width;Photoperiod_Growing-degree_days_to_silk;Photoperiod_growing-degree_days_to_anthesis	0	1	0	0	0	0	0	0	1	1	0	0	0	0	0	0	0	0	0	0	0	0	0	0	0	0	3	dispensable
pan_gene_27708	pan_gene_3286	Chlorophyll_A;Height_above_ear;Leaf_width;Photoperiod_Growing-degree_days_to_silk;Photoperiod_growing-degree_days_to_anthesis	Leaf_width	0	1	0	0	0	0	0	0	0	0	1	0	0	0	0	0	0	0	0	0	0	0	0	0	0	0	2	dispensable
pan_gene_27708	pan_gene_6274	Chlorophyll_A;Height_above_ear;Leaf_width;Photoperiod_Growing-degree_days_to_silk;Photoperiod_growing-degree_days_to_anthesis	Leaf_width;Nodes_per_plant;Northern_Leaf_Blight;PCA_of_metabolites:_PC2	0	1	0	0	0	1	0	0	0	1	1	0	0	0	0	0	0	0	0	0	0	1	0	0	0	0	5	dispensable
pan_gene_27708	pan_gene_9008	Chlorophyll_A;Height_above_ear;Leaf_width;Photoperiod_Growing-degree_days_to_silk;Photoperiod_growing-degree_days_to_anthesis	100_Kernel_weight;Leaf_width	0	1	0	0	0	1	0	0	0	1	1	0	0	0	0	0	0	0	0	0	0	1	0	0	0	0	5	dispensable
pan_gene_2809	pan_gene_6103	Leaf_width;Northern_Leaf_Blight;Tassel_branch_number	Leaf_width;Plant_height	0	1	1	0	1	0	1	0	1	1	1	0	0	0	1	1	1	1	1	0	0	1	1	1	0	0	15	near-core
pan_gene_2809	pan_gene_6312	Leaf_width;Northern_Leaf_Blight;Tassel_branch_number	Leaf_width	0	1	0	0	0	0	1	0	0	0	0	0	0	0	1	0	0	0	0	0	1	0	1	1	0	0	6	dispensable
pan_gene_2809	pan_gene_63340	Leaf_width;Northern_Leaf_Blight;Tassel_branch_number	Leaf_width	0	1	0	0	1	0	0	0	1	1	1	0	1	0	0	0	0	0	1	0	0	0	0	0	0	0	7	dispensable
pan_gene_28732	pan_gene_810	Anthesis-silking_interval;Days_to_anthesis;Ear_height;Leaf_length;Leaf_width;Nodes_per_plant;Photoperiod_Growing-degree_days_to_silk;Photoperiod_growing-degree_days_to_anthesis	100_Kernel_weight;Leaf_width	0	1	0	0	0	0	0	0	0	0	0	0	0	0	0	0	0	0	0	1	0	0	0	0	0	0	2	dispensable
pan_gene_28865	pan_gene_32048	Leaf_width	Leaf_width	0	0	0	0	0	0	0	0	1	0	0	0	0	0	0	0	0	0	0	0	0	0	0	0	0	1	2	dispensable
pan_gene_29514	pan_gene_6558	Leaf_width;Nodes_per_plant;Southern_leaf_blight	Leaf_width	0	1	0	0	0	0	0	0	0	0	0	0	0	0	0	0	0	0	0	0	0	0	0	0	0	0	1	private
pan_gene_29598	pan_gene_3286	Days_to_anthesis;Days_to_silk;Leaf_width;Nodes_per_plant;Ratio_of_ear_height_to_total_height	Leaf_width	0	1	0	0	0	0	0	0	1	0	0	0	0	0	0	0	0	1	0	0	0	0	0	0	0	0	3	dispensable
pan_gene_29598	pan_gene_3351	Days_to_anthesis;Days_to_silk;Leaf_width;Nodes_per_plant;Ratio_of_ear_height_to_total_height	Leaf_width	0	1	0	0	1	1	0	1	0	0	0	0	0	0	0	1	0	0	1	0	0	1	0	0	0	1	8	dispensable
pan_gene_29598	pan_gene_5046	Days_to_anthesis;Days_to_silk;Leaf_width;Nodes_per_plant;Ratio_of_ear_height_to_total_height	Height_per_day_(until_flowering);Leaf_width;Plant_height;Tassel_branch_number	0	1	1	1	0	1	1	1	1	1	1	1	1	1	1	0	1	1	1	0	1	1	1	1	0	1	21	core
pan_gene_29598	pan_gene_6264	Days_to_anthesis;Days_to_silk;Leaf_width;Nodes_per_plant;Ratio_of_ear_height_to_total_height	Leaf_width	0	1	0	0	0	0	0	0	0	0	0	0	0	0	0	0	0	0	0	0	0	0	0	0	0	0	1	private
pan_gene_29598	pan_gene_78173	Days_to_anthesis;Days_to_silk;Leaf_width;Nodes_per_plant;Ratio_of_ear_height_to_total_height	Leaf_width	0	1	0	0	0	0	0	0	0	0	0	0	0	0	0	0	0	0	0	0	0	0	0	0	0	0	1	private
pan_gene_29598	pan_gene_9580	Days_to_anthesis;Days_to_silk;Leaf_width;Nodes_per_plant;Ratio_of_ear_height_to_total_height	Leaf_width;Nodes_per_plant	0	0	0	0	0	1	0	0	0	0	0	0	0	0	0	0	0	0	0	0	0	0	0	0	0	0	1	private
pan_gene_2968	pan_gene_7101	Average_internode_length_(above_ear);Average_internode_length_(whole_plant);Leaf_width;Plant_height	Leaf_width	0	1	0	1	1	0	0	0	0	0	0	0	0	0	0	1	0	0	0	0	0	0	0	0	0	0	4	dispensable
pan_gene_2968	pan_gene_9055	Average_internode_length_(above_ear);Average_internode_length_(whole_plant);Leaf_width;Plant_height	Leaf_width;Tassel_length	0	1	0	0	0	0	0	0	0	0	0	0	0	0	0	0	0	0	0	0	0	0	0	0	0	0	1	private
pan_gene_2968	pan_gene_9608	Average_internode_length_(above_ear);Average_internode_length_(whole_plant);Leaf_width;Plant_height	Chlorophyll_A;Leaf_width	0	1	0	0	1	0	0	0	0	0	0	0	0	1	0	1	0	1	0	0	0	0	0	0	0	0	5	dispensable
pan_gene_29756	pan_gene_32392	Leaf_width;Nodes_per_plant;Nodes_to_ear;Photoperiod_Growing-degree_days_to_silk;Photoperiod_growing-degree_days_to_anthesis	Leaf_width	0	1	0	0	0	1	0	1	1	0	0	0	0	0	0	0	0	0	0	0	0	0	0	0	0	0	4	dispensable
pan_gene_29756	pan_gene_59900	Leaf_width;Nodes_per_plant;Nodes_to_ear;Photoperiod_Growing-degree_days_to_silk;Photoperiod_growing-degree_days_to_anthesis	Average_internode_length_(whole_plant);Leaf_width	0	1	1	0	0	0	1	1	1	1	1	0	0	0	0	0	0	1	0	1	1	0	0	0	0	0	10	dispensable
pan_gene_29756	pan_gene_6838	Leaf_width;Nodes_per_plant;Nodes_to_ear;Photoperiod_Growing-degree_days_to_silk;Photoperiod_growing-degree_days_to_anthesis	Anthesis-silking_interval;Leaf_width	0	1	1	0	0	0	0	0	0	0	0	0	0	0	0	1	0	0	0	0	0	0	0	0	0	0	3	dispensable
pan_gene_29939	pan_gene_30443	Ear_height;Leaf_width	Leaf_width;Tassel_branch_number	0	1	0	0	0	0	0	1	1	0	0	0	1	1	0	0	1	0	0	0	0	0	0	0	0	0	6	dispensable
pan_gene_30340	pan_gene_70252	Leaf_width	Height_above_ear;Leaf_width	0	1	1	0	0	0	0	1	1	0	1	0	0	0	0	0	1	0	0	0	0	0	0	0	0	0	6	dispensable
pan_gene_30598	pan_gene_30965	Leaf_width	Leaf_width	0	0	0	0	0	0	1	0	1	0	0	0	0	0	0	0	0	1	0	0	0	0	0	0	0	1	4	dispensable
pan_gene_30598	pan_gene_3928	Leaf_width	100_Kernel_weight;Leaf_width	0	0	0	0	0	0	1	0	1	0	0	0	0	0	0	0	0	1	0	0	0	0	0	0	0	1	4	dispensable
pan_gene_30738	pan_gene_30895	Average_internode_length_(below_ear);Leaf_width;Stalk_strength;Tassel_length	Average_internode_length_(above_ear);Height_per_day_(until_flowering);Leaf_width;Nodes_per_plant;Northern_Leaf_Blight;Tassel_branch_number	0	0	0	0	0	0	1	0	0	0	1	0	0	0	0	0	0	0	1	0	1	0	0	0	0	0	4	dispensable
pan_gene_30738	pan_gene_32169	Average_internode_length_(below_ear);Leaf_width;Stalk_strength;Tassel_length	Leaf_width	0	1	0	1	0	0	0	1	1	1	1	0	0	1	0	0	0	0	0	0	0	0	0	0	0	0	7	dispensable
pan_gene_30895	pan_gene_3350	Average_internode_length_(above_ear);Height_per_day_(until_flowering);Leaf_width;Nodes_per_plant;Northern_Leaf_Blight;Tassel_branch_number	Leaf_width;Northern_Leaf_Blight	0	0	0	0	0	0	0	0	0	0	0	0	0	0	0	0	0	0	0	0	1	0	0	0	0	0	1	private
pan_gene_30895	pan_gene_7098	Average_internode_length_(above_ear);Height_per_day_(until_flowering);Leaf_width;Nodes_per_plant;Northern_Leaf_Blight;Tassel_branch_number	Leaf_width	0	0	0	0	0	0	0	1	0	1	0	0	0	1	0	1	0	0	0	0	1	0	0	1	0	0	6	dispensable
pan_gene_30895	pan_gene_766	Average_internode_length_(above_ear);Height_per_day_(until_flowering);Leaf_width;Nodes_per_plant;Northern_Leaf_Blight;Tassel_branch_number	Average_internode_length_(below_ear);Height_per_day_(until_flowering);Leaf_width	0	0	0	0	1	0	1	0	0	0	0	0	0	0	0	0	0	0	0	0	0	0	0	0	0	0	2	dispensable
pan_gene_30940	pan_gene_9014	Days_to_anthesis;Leaf_width	Leaf_width	0	1	0	0	0	0	0	0	0	0	0	0	0	0	0	0	0	0	0	0	0	0	0	0	0	0	1	private
pan_gene_30965	pan_gene_3928	Leaf_width	100_Kernel_weight;Leaf_width	0	1	0	1	0	1	0	0	0	0	0	0	0	1	0	0	0	0	0	0	0	0	0	0	0	0	4	dispensable
pan_gene_31014	pan_gene_32047	Leaf_width	Height_per_day_(until_flowering);Leaf_width	0	0	0	0	1	0	0	0	0	0	0	0	0	0	0	0	0	0	0	0	0	0	0	0	0	0	1	private
pan_gene_31014	pan_gene_4271	Leaf_width	Average_internode_length_(above_ear);Leaf_width;Tassel_length	0	0	1	0	0	0	0	0	0	0	0	0	0	0	0	0	0	0	0	0	0	0	0	0	0	1	2	dispensable
pan_gene_31014	pan_gene_433	Leaf_width	Average_internode_length_(whole_plant);Leaf_width;Tassel_length	0	0	0	0	0	0	0	0	0	0	1	0	0	1	0	0	0	1	0	1	0	0	0	0	0	0	4	dispensable
pan_gene_31014	pan_gene_9608	Leaf_width	Chlorophyll_A;Leaf_width	0	0	0	0	0	0	0	0	0	0	0	0	0	0	0	0	0	0	0	0	0	0	0	0	0	1	1	private
pan_gene_32047	pan_gene_3286	Height_per_day_(until_flowering);Leaf_width	Leaf_width	0	1	1	1	0	0	0	1	1	0	0	0	0	0	0	1	0	1	0	0	1	0	0	0	0	0	8	dispensable
pan_gene_32047	pan_gene_3351	Height_per_day_(until_flowering);Leaf_width	Leaf_width	0	1	0	0	0	1	0	1	0	0	1	0	0	0	0	0	0	0	0	0	0	1	0	0	0	0	5	dispensable
pan_gene_32047	pan_gene_433	Height_per_day_(until_flowering);Leaf_width	Average_internode_length_(whole_plant);Leaf_width;Tassel_length	0	1	0	1	1	0	1	0	1	1	0	1	0	1	0	0	0	1	0	0	0	1	1	0	1	0	12	near-core
pan_gene_32047	pan_gene_5399	Height_per_day_(until_flowering);Leaf_width	Leaf_width	0	1	1	1	0	0	0	1	0	0	0	0	0	0	0	1	0	1	0	0	0	1	0	0	1	0	8	dispensable
pan_gene_32047	pan_gene_6274	Height_per_day_(until_flowering);Leaf_width	Leaf_width;Nodes_per_plant;Northern_Leaf_Blight;PCA_of_metabolites:_PC2	0	1	0	1	0	1	0	1	0	0	1	1	1	0	0	0	0	0	0	0	0	1	1	0	1	0	10	dispensable
pan_gene_32047	pan_gene_9008	Height_per_day_(until_flowering);Leaf_width	100_Kernel_weight;Leaf_width	0	1	1	1	1	1	0	1	1	0	1	0	0	0	0	0	0	1	0	0	1	1	0	0	0	0	11	near-core
pan_gene_32169	pan_gene_9608	Leaf_width	Chlorophyll_A;Leaf_width	0	1	0	0	1	0	0	0	0	0	0	0	0	1	0	0	0	0	0	0	0	0	0	0	0	0	3	dispensable
pan_gene_32770	pan_gene_4356	Chlorophyll_A;Leaf_width;Nodes_per_plant;Southern_leaf_blight	Leaf_width	0	0	0	0	0	1	0	0	0	0	0	0	0	0	0	0	0	0	0	0	0	0	0	0	0	0	1	private
pan_gene_3286	pan_gene_3351	Leaf_width	Leaf_width	0	1	0	0	0	0	0	0	0	0	0	0	0	0	0	0	0	0	0	0	0	0	0	0	0	0	1	private
pan_gene_3286	pan_gene_4376	Leaf_width	Average_internode_length_(whole_plant);Leaf_width	0	1	0	0	0	0	0	0	0	0	0	0	0	0	0	0	0	0	0	0	0	0	0	0	0	0	1	private
pan_gene_3286	pan_gene_6274	Leaf_width	Leaf_width;Nodes_per_plant;Northern_Leaf_Blight;PCA_of_metabolites:_PC2	0	1	0	0	0	0	1	0	0	0	0	0	1	0	0	1	0	0	0	0	0	0	1	0	0	0	5	dispensable
pan_gene_3286	pan_gene_6400	Leaf_width	Height_per_day_(until_flowering);Leaf_width	0	1	0	0	0	0	0	0	1	0	1	0	1	0	1	0	0	1	0	0	1	0	1	1	0	1	10	dispensable
pan_gene_3350	pan_gene_433	Leaf_width;Northern_Leaf_Blight	Average_internode_length_(whole_plant);Leaf_width;Tassel_length	0	1	1	0	1	1	0	0	1	0	0	1	1	0	1	0	0	0	1	1	1	1	1	1	0	1	15	near-core
pan_gene_3350	pan_gene_4346	Leaf_width;Northern_Leaf_Blight	Ear_row_number;Height_per_day_(until_flowering);Leaf_width	0	0	0	0	1	0	0	0	0	1	0	0	0	0	0	0	0	0	0	0	0	0	0	0	0	0	2	dispensable
pan_gene_3350	pan_gene_766	Leaf_width;Northern_Leaf_Blight	Average_internode_length_(below_ear);Height_per_day_(until_flowering);Leaf_width	0	1	0	0	0	0	0	0	0	0	0	0	0	0	0	0	0	0	0	0	0	0	0	0	0	0	1	private
pan_gene_3350	pan_gene_9008	Leaf_width;Northern_Leaf_Blight	100_Kernel_weight;Leaf_width	0	1	0	0	0	1	0	0	1	0	1	0	1	0	0	0	0	0	0	0	1	1	1	0	0	0	8	dispensable
pan_gene_3351	pan_gene_4376	Leaf_width	Average_internode_length_(whole_plant);Leaf_width	0	1	0	0	1	1	0	0	0	0	0	0	0	0	1	0	1	0	0	0	0	0	0	0	0	0	5	dispensable
pan_gene_3351	pan_gene_6274	Leaf_width	Leaf_width;Nodes_per_plant;Northern_Leaf_Blight;PCA_of_metabolites:_PC2	0	1	0	0	0	0	0	1	0	0	1	0	0	0	0	0	0	0	0	0	0	1	0	0	0	0	4	dispensable
pan_gene_3351	pan_gene_78173	Leaf_width	Leaf_width	0	1	0	0	0	0	0	0	0	0	0	0	0	0	0	0	0	0	0	0	0	0	0	0	0	0	1	private
pan_gene_3928	pan_gene_4376	100_Kernel_weight;Leaf_width	Average_internode_length_(whole_plant);Leaf_width	0	1	0	0	0	1	0	0	0	0	0	0	0	0	0	0	0	0	0	0	0	0	0	0	0	0	2	dispensable
pan_gene_3928	pan_gene_6400	100_Kernel_weight;Leaf_width	Height_per_day_(until_flowering);Leaf_width	0	1	0	1	0	1	1	0	1	1	1	0	1	0	1	0	0	1	0	1	1	1	1	0	0	1	15	near-core
pan_gene_3928	pan_gene_72538	100_Kernel_weight;Leaf_width	Leaf_width	0	1	0	1	0	0	0	1	1	1	0	0	1	0	0	0	0	0	0	0	0	0	0	0	0	0	6	dispensable
pan_gene_3928	pan_gene_78173	100_Kernel_weight;Leaf_width	Leaf_width	0	1	0	0	0	0	0	0	0	0	0	0	0	0	0	0	0	0	0	0	0	0	0	0	0	0	1	private
pan_gene_3928	pan_gene_867	100_Kernel_weight;Leaf_width	100_Kernel_weight;Leaf_width	0	0	0	0	0	0	0	0	0	0	0	0	0	0	1	0	0	0	0	0	0	0	0	0	0	0	1	private
pan_gene_3960	pan_gene_4376	Leaf_width	Average_internode_length_(whole_plant);Leaf_width	0	0	0	0	1	0	0	0	0	0	0	0	0	0	0	0	0	0	0	0	0	0	0	0	0	0	1	private
pan_gene_3960	pan_gene_72538	Leaf_width	Leaf_width	0	0	0	0	1	0	0	0	0	1	0	0	0	0	0	0	0	0	0	0	0	0	0	0	0	0	2	dispensable
pan_gene_4278	pan_gene_6838	Leaf_width;Nodes_above_ear	Anthesis-silking_interval;Leaf_width	0	1	1	1	0	1	0	0	0	0	1	0	0	0	0	0	0	0	0	0	0	0	1	0	0	0	6	dispensable
pan_gene_4315	pan_gene_4345	Leaf_width	Height_per_day_(until_flowering);Leaf_width	0	1	0	0	0	0	0	0	0	0	0	0	0	0	0	0	0	0	0	0	0	0	0	0	0	0	1	private
pan_gene_4315	pan_gene_9055	Leaf_width	Leaf_width;Tassel_length	0	1	0	0	0	0	0	0	0	0	0	1	0	0	0	0	0	0	0	0	0	0	0	0	0	0	2	dispensable
pan_gene_433	pan_gene_4376	Average_internode_length_(whole_plant);Leaf_width;Tassel_length	Average_internode_length_(whole_plant);Leaf_width	0	1	0	0	0	0	0	0	0	0	0	1	0	1	1	0	0	0	0	0	0	0	0	0	0	0	4	dispensable
pan_gene_433	pan_gene_5399	Average_internode_length_(whole_plant);Leaf_width;Tassel_length	Leaf_width	0	1	1	0	0	0	0	0	0	1	1	1	0	1	0	0	0	1	0	0	0	0	1	0	0	1	9	dispensable
pan_gene_433	pan_gene_5884	Average_internode_length_(whole_plant);Leaf_width;Tassel_length	Leaf_width	0	0	0	0	0	0	0	0	0	0	0	0	0	0	0	1	0	0	0	0	0	0	0	0	0	0	1	private
pan_gene_433	pan_gene_6400	Average_internode_length_(whole_plant);Leaf_width;Tassel_length	Height_per_day_(until_flowering);Leaf_width	0	1	0	0	0	0	0	0	1	1	0	1	0	0	1	0	0	1	0	0	1	1	1	0	0	0	9	dispensable
pan_gene_433	pan_gene_9008	Average_internode_length_(whole_plant);Leaf_width;Tassel_length	100_Kernel_weight;Leaf_width	0	1	0	1	1	0	1	0	1	0	1	0	1	1	1	0	0	1	1	1	1	1	1	0	1	1	17	near-core
pan_gene_433	pan_gene_9608	Average_internode_length_(whole_plant);Leaf_width;Tassel_length	Chlorophyll_A;Leaf_width	0	1	0	0	0	0	0	0	0	0	0	0	1	1	0	1	0	1	0	1	1	1	1	0	0	0	9	dispensable
pan_gene_4346	pan_gene_6400	Ear_row_number;Height_per_day_(until_flowering);Leaf_width	Height_per_day_(until_flowering);Leaf_width	0	0	0	0	1	0	0	0	0	1	0	0	0	0	0	0	0	0	0	0	0	0	0	0	0	0	2	dispensable
pan_gene_4348	pan_gene_96963	Ear_row_number;Leaf_width	Boxcox-transformed_leaf_angle;Cob_diameter;Days_to_silk;Leaf_width;Tassel_branch_number	0	1	0	0	0	0	0	0	0	0	0	0	0	0	0	0	0	0	0	0	0	0	0	0	0	0	1	private
pan_gene_4376	pan_gene_4900	Average_internode_length_(whole_plant);Leaf_width	Leaf_width	0	0	0	0	0	1	0	0	0	0	0	0	0	0	0	0	0	0	0	0	0	0	0	0	0	0	1	private
pan_gene_4376	pan_gene_5884	Average_internode_length_(whole_plant);Leaf_width	Leaf_width	0	0	0	0	0	0	0	0	1	0	0	0	0	0	0	0	0	0	0	0	0	0	0	0	0	0	1	private
pan_gene_4376	pan_gene_6274	Average_internode_length_(whole_plant);Leaf_width	Leaf_width;Nodes_per_plant;Northern_Leaf_Blight;PCA_of_metabolites:_PC2	0	1	1	1	0	1	0	0	0	0	1	1	1	1	0	0	1	0	1	0	0	0	0	0	0	0	10	dispensable
pan_gene_4376	pan_gene_6400	Average_internode_length_(whole_plant);Leaf_width	Height_per_day_(until_flowering);Leaf_width	0	1	0	0	1	1	0	0	0	0	0	1	0	0	1	0	0	0	0	0	0	0	0	1	0	0	6	dispensable
pan_gene_4376	pan_gene_78173	Average_internode_length_(whole_plant);Leaf_width	Leaf_width	0	1	0	0	0	0	0	0	0	0	0	0	0	0	0	0	0	0	0	0	0	0	0	0	0	0	1	private
pan_gene_4376	pan_gene_9008	Average_internode_length_(whole_plant);Leaf_width	100_Kernel_weight;Leaf_width	0	1	0	0	0	1	1	1	1	0	0	0	0	0	0	0	0	0	0	0	0	0	0	0	0	0	5	dispensable
pan_gene_4900	pan_gene_9580	Leaf_width	Leaf_width;Nodes_per_plant	0	0	0	0	0	0	0	0	0	0	0	0	0	0	0	1	0	0	0	0	0	0	0	0	0	0	1	private
pan_gene_5261	pan_gene_9014	Leaf_width	Leaf_width	0	1	0	0	0	1	1	0	1	0	0	0	0	0	0	0	1	1	0	0	0	1	1	0	1	0	9	dispensable
pan_gene_5261	pan_gene_9300	Leaf_width	Leaf_width;Nitrate	0	1	0	1	1	0	0	1	0	1	0	1	0	1	0	1	0	0	0	0	0	1	0	1	0	0	10	dispensable
pan_gene_5399	pan_gene_6274	Leaf_width	Leaf_width;Nodes_per_plant;Northern_Leaf_Blight;PCA_of_metabolites:_PC2	0	1	0	1	0	0	0	0	0	0	0	0	0	0	0	0	0	0	0	0	0	1	0	0	0	0	3	dispensable
pan_gene_5399	pan_gene_6400	Leaf_width	Height_per_day_(until_flowering);Leaf_width	0	1	0	1	0	0	0	0	0	0	0	0	0	0	0	0	0	1	0	0	0	1	0	0	0	0	4	dispensable
pan_gene_5399	pan_gene_9008	Leaf_width	100_Kernel_weight;Leaf_width	0	1	0	0	0	0	1	0	0	0	0	1	1	0	0	1	0	1	0	0	0	1	0	0	0	0	7	dispensable
pan_gene_5399	pan_gene_9014	Leaf_width	Leaf_width	0	1	1	0	0	0	0	0	0	1	1	0	0	0	0	1	0	1	0	0	0	0	1	0	0	0	7	dispensable
pan_gene_5399	pan_gene_9608	Leaf_width	Chlorophyll_A;Leaf_width	0	1	0	0	0	0	0	0	0	0	0	0	0	0	0	0	1	0	0	0	0	1	1	1	0	0	5	dispensable
pan_gene_5884	pan_gene_9008	Leaf_width	100_Kernel_weight;Leaf_width	0	0	0	1	0	0	0	0	0	0	0	0	0	0	0	0	0	0	0	0	0	0	0	0	0	0	1	private
pan_gene_5884	pan_gene_9608	Leaf_width	Chlorophyll_A;Leaf_width	0	0	0	0	1	0	0	0	0	0	0	1	1	1	0	1	0	0	0	0	0	0	0	0	0	0	5	dispensable
pan_gene_59900	pan_gene_6558	Average_internode_length_(whole_plant);Leaf_width	Leaf_width	0	1	1	0	0	0	1	1	1	0	1	0	0	0	0	0	0	0	0	1	0	0	0	0	0	1	8	dispensable
pan_gene_6151	pan_gene_9608	Leaf_width	Chlorophyll_A;Leaf_width	0	1	0	0	0	0	0	0	0	0	0	0	0	0	0	0	0	0	0	0	0	0	0	0	0	0	1	private
pan_gene_6264	pan_gene_78173	Leaf_width	Leaf_width	0	1	0	0	0	0	0	0	0	0	0	0	0	0	0	0	0	0	0	0	0	0	0	0	0	0	1	private
pan_gene_6400	pan_gene_9008	Height_per_day_(until_flowering);Leaf_width	100_Kernel_weight;Leaf_width	0	1	0	0	0	1	1	1	1	0	1	0	1	0	0	0	0	0	0	0	1	1	1	0	0	0	10	dispensable
pan_gene_6558	pan_gene_6838	Leaf_width	Anthesis-silking_interval;Leaf_width	0	1	0	0	0	0	0	0	0	0	0	0	0	0	0	0	0	0	0	0	0	0	0	0	0	0	1	private
pan_gene_766	pan_gene_9608	Average_internode_length_(below_ear);Height_per_day_(until_flowering);Leaf_width	Chlorophyll_A;Leaf_width	0	1	0	0	0	0	0	0	0	0	0	0	0	0	0	0	1	0	0	0	0	0	0	0	0	0	2	dispensable
pan_gene_9008	pan_gene_9608	100_Kernel_weight;Leaf_width	Chlorophyll_A;Leaf_width	0	1	0	0	1	0	0	0	0	0	0	0	0	1	0	0	1	1	0	1	1	1	1	1	0	1	11	near-core
pan_gene_100500	pan_gene_17287	Leaf_width;Northern_Leaf_Blight	Leaf_width	0	0	1	0	0	0	0	0	0	0	1	0	0	0	0	0	0	0	1	0	0	0	0	0	0	0	3	dispensable
pan_gene_100500	pan_gene_19578	Leaf_width;Northern_Leaf_Blight	Leaf_width	0	0	1	0	0	0	0	0	0	0	0	0	0	0	0	0	0	0	0	0	0	0	0	0	0	0	1	private
pan_gene_100500	pan_gene_21387	Leaf_width;Northern_Leaf_Blight	Leaf_width	0	0	1	0	0	0	0	0	0	0	0	0	0	0	0	0	0	0	0	0	0	0	0	0	0	0	1	private
pan_gene_100500	pan_gene_6274	Leaf_width;Northern_Leaf_Blight	Leaf_width;Nodes_per_plant;Northern_Leaf_Blight;PCA_of_metabolites:_PC2	0	0	1	0	0	0	0	0	0	0	1	0	0	0	0	0	0	0	1	0	0	0	1	0	0	0	4	dispensable
pan_gene_100500	pan_gene_6400	Leaf_width;Northern_Leaf_Blight	Height_per_day_(until_flowering);Leaf_width	0	0	0	0	0	0	0	0	0	0	1	0	0	0	0	0	0	0	0	0	0	0	0	0	0	0	1	private
pan_gene_100500	pan_gene_7098	Leaf_width;Northern_Leaf_Blight	Leaf_width	0	0	1	0	0	0	0	0	0	0	1	0	0	0	0	0	0	0	1	0	0	0	1	0	0	0	4	dispensable
pan_gene_100500	pan_gene_9008	Leaf_width;Northern_Leaf_Blight	100_Kernel_weight;Leaf_width	0	0	1	1	0	0	0	0	1	0	1	0	1	1	0	1	0	1	1	1	0	0	1	1	0	1	13	near-core
pan_gene_1007	pan_gene_11108	Days_to_anthesis;Days_to_silk;Leaf_width;Southern_leaf_blight	Leaf_width;Tassel_branch_number	0	0	1	0	0	0	0	0	1	0	0	0	0	0	0	0	0	0	0	0	0	0	1	0	0	0	3	dispensable
pan_gene_1007	pan_gene_16369	Days_to_anthesis;Days_to_silk;Leaf_width;Southern_leaf_blight	Height_per_day_(until_flowering);Leaf_width	0	0	1	1	0	0	0	0	1	1	1	0	1	1	0	0	0	0	0	0	1	1	1	1	0	0	11	near-core
pan_gene_1007	pan_gene_29409	Days_to_anthesis;Days_to_silk;Leaf_width;Southern_leaf_blight	Leaf_width	0	0	1	0	0	0	1	0	0	1	0	0	0	0	0	0	0	0	0	1	0	0	1	0	0	0	5	dispensable
pan_gene_1007	pan_gene_8346	Days_to_anthesis;Days_to_silk;Leaf_width;Southern_leaf_blight	Leaf_width	0	0	1	1	0	0	0	0	0	0	0	0	0	0	0	0	0	0	0	0	0	0	0	0	0	0	2	dispensable
pan_gene_102951	pan_gene_9300	Leaf_width	Leaf_width;Nitrate	0	0	1	0	0	0	0	0	0	0	0	0	0	0	0	0	0	0	0	0	0	0	0	0	0	0	1	private
pan_gene_103514	pan_gene_9055	Days_to_anthesis;Days_to_silk;Leaf_width	Leaf_width;Tassel_length	0	0	1	1	0	0	0	0	0	0	1	0	0	0	0	0	0	0	0	0	0	0	0	0	0	0	3	dispensable
pan_gene_1044	pan_gene_21585	Leaf_width	Leaf_width	0	0	0	0	1	0	0	0	0	0	0	0	0	0	0	0	0	0	0	0	0	0	0	0	0	0	1	private
pan_gene_1072	pan_gene_15257	Leaf_width;Southern_leaf_blight;Tassel_branch_number	Ear_row_number;Leaf_width;Plant_height	0	0	1	0	0	0	0	0	0	0	0	0	0	0	0	0	0	0	0	0	0	0	1	0	0	0	2	dispensable
pan_gene_1074	pan_gene_18955	Leaf_width;Tassel_branch_number	Leaf_width	0	0	0	0	0	0	0	0	0	0	0	0	0	0	0	0	0	0	0	0	0	0	0	0	0	1	1	private
pan_gene_1074	pan_gene_82	Leaf_width;Tassel_branch_number	Leaf_width	0	0	0	0	0	0	0	0	0	0	0	0	0	0	0	0	0	0	0	0	0	0	0	0	0	1	1	private
pan_gene_10755	pan_gene_22343	Days_to_silk;Leaf_width	Leaf_width	0	0	1	0	0	0	0	0	0	0	0	0	0	0	0	0	0	0	0	0	0	0	0	0	0	0	1	private
pan_gene_10871	pan_gene_16123	Leaf_width;Nodes_to_ear	Cob_diameter;Leaf_width;Nodes_per_plant	0	0	0	0	0	0	0	0	0	0	0	0	0	1	0	0	0	0	0	0	0	0	0	0	0	0	1	private
pan_gene_10871	pan_gene_18317	Leaf_width;Nodes_to_ear	Leaf_width;PCA_of_metabolites:_PC2;Ratio_of_ear_height_to_total_height	0	0	0	0	0	0	0	0	0	0	0	0	0	1	0	0	0	0	0	0	0	0	0	0	0	0	1	private
pan_gene_10871	pan_gene_19542	Leaf_width;Nodes_to_ear	Leaf_width	0	0	0	0	0	1	0	0	0	0	0	0	0	0	0	0	0	0	0	0	0	0	0	0	0	0	1	private
pan_gene_10871	pan_gene_25097	Leaf_width;Nodes_to_ear	Leaf_width	0	0	1	0	0	0	1	0	1	0	0	0	0	1	0	0	0	0	0	0	0	0	0	0	0	0	4	dispensable
pan_gene_10871	pan_gene_25114	Leaf_width;Nodes_to_ear	Leaf_length;Leaf_width	0	0	0	0	0	1	0	0	0	0	0	0	0	0	0	0	0	0	0	0	0	0	0	0	0	0	1	private
pan_gene_10871	pan_gene_711	Leaf_width;Nodes_to_ear	Leaf_width	0	0	1	0	0	1	1	0	0	0	1	0	0	0	0	0	0	0	0	0	0	0	0	0	0	0	4	dispensable
pan_gene_10900	pan_gene_1242	Average_internode_length_(whole_plant);Leaf_width;Plant_height	Leaf_width	0	0	1	0	0	0	1	0	0	0	0	0	0	0	0	0	0	0	0	0	0	0	0	0	0	0	2	dispensable
pan_gene_10900	pan_gene_14346	Average_internode_length_(whole_plant);Leaf_width;Plant_height	Average_internode_length_(below_ear);Leaf_width	0	0	1	0	0	0	0	0	0	0	0	0	0	0	1	1	1	0	0	0	0	0	0	0	0	1	5	dispensable
pan_gene_10916	pan_gene_19384	Leaf_width;Ratio_of_ear_height_to_total_height	Leaf_width	0	0	0	0	1	0	0	0	0	0	0	0	1	0	0	1	1	0	0	0	0	0	0	0	0	0	4	dispensable
pan_gene_10916	pan_gene_3463	Leaf_width;Ratio_of_ear_height_to_total_height	100_Kernel_weight;Days_to_anthesis;Leaf_width;Photoperiod_Growing-degree_days_to_silk;Photoperiod_growing-degree_days_to_anthesis	0	0	1	0	0	0	0	0	0	0	0	0	0	0	0	0	0	0	0	0	0	0	0	0	0	0	1	private
pan_gene_10925	pan_gene_16148	Average_internode_length_(below_ear);Leaf_width;Photoperiod_Growing-degree_days_to_silk	Leaf_width	0	0	1	0	1	0	0	0	0	1	1	0	1	0	0	1	0	0	0	1	0	0	0	0	0	0	7	dispensable
pan_gene_10925	pan_gene_19251	Average_internode_length_(below_ear);Leaf_width;Photoperiod_Growing-degree_days_to_silk	Average_internode_length_(whole_plant);Days_to_silk;Leaf_width;Ratio_of_ear_height_to_total_height;Southern_leaf_blight	0	0	1	1	0	0	0	0	0	0	0	0	0	1	0	0	0	0	0	0	0	0	1	1	0	0	5	dispensable
pan_gene_10925	pan_gene_19557	Average_internode_length_(below_ear);Leaf_width;Photoperiod_Growing-degree_days_to_silk	Leaf_width;Northern_Leaf_Blight	0	0	1	0	1	0	0	0	0	0	0	0	0	1	0	1	0	0	1	0	0	0	0	1	1	0	7	dispensable
pan_gene_10925	pan_gene_2592	Average_internode_length_(below_ear);Leaf_width;Photoperiod_Growing-degree_days_to_silk	Leaf_width;Nodes_per_plant;Nodes_to_ear;Plant_height;Tassel_length	0	0	0	0	0	1	1	0	0	1	0	1	0	0	1	0	0	0	1	0	0	1	1	0	0	1	9	dispensable
pan_gene_10925	pan_gene_70252	Average_internode_length_(below_ear);Leaf_width;Photoperiod_Growing-degree_days_to_silk	Height_above_ear;Leaf_width	0	0	1	0	0	0	0	0	0	0	0	0	0	0	0	0	0	0	1	0	0	0	0	0	0	0	2	dispensable
pan_gene_10992	pan_gene_25097	Leaf_width	Leaf_width	0	0	1	0	0	0	0	0	0	0	0	0	0	0	0	0	0	0	0	0	0	0	0	0	0	0	1	private
pan_gene_10992	pan_gene_711	Leaf_width	Leaf_width	0	0	1	0	0	1	0	1	0	0	0	1	0	0	0	0	0	0	0	0	0	0	0	0	0	1	5	dispensable
pan_gene_11046	pan_gene_26009	Leaf_width	Leaf_width	0	0	0	0	0	0	0	0	0	0	0	0	0	0	0	1	0	0	0	0	0	1	0	0	0	0	2	dispensable
pan_gene_11108	pan_gene_16369	Leaf_width;Tassel_branch_number	Height_per_day_(until_flowering);Leaf_width	0	0	1	0	0	0	0	0	1	0	0	0	0	0	0	0	0	0	0	0	0	0	0	0	0	0	2	dispensable
pan_gene_11119	pan_gene_19544	Leaf_width;Tassel_branch_number	Leaf_width	0	0	0	0	0	0	0	0	0	0	0	0	0	0	0	0	0	0	0	0	0	0	1	0	0	0	1	private
pan_gene_11179	pan_gene_16388	Height_above_ear;Leaf_width	Glucose;Leaf_width	0	0	1	1	0	0	0	0	1	0	0	0	0	0	0	0	0	0	0	0	1	0	0	0	0	0	4	dispensable
pan_gene_11179	pan_gene_19231	Height_above_ear;Leaf_width	Leaf_width	0	0	1	0	0	0	0	0	0	0	0	0	0	0	0	0	0	0	0	0	0	0	0	0	0	0	1	private
pan_gene_11179	pan_gene_21605	Height_above_ear;Leaf_width	Average_internode_length_(above_ear);Leaf_width	0	0	1	0	0	0	0	0	0	0	0	0	0	0	0	0	0	0	0	0	0	0	0	0	0	0	1	private
pan_gene_11179	pan_gene_22487	Height_above_ear;Leaf_width	Glutamate;Leaf_width;Tassel_length	0	0	1	0	0	0	0	0	0	0	0	0	0	0	0	0	0	0	0	0	0	0	0	0	0	0	1	private
pan_gene_11179	pan_gene_25419	Height_above_ear;Leaf_width	Leaf_width;Tassel_branch_number	0	0	1	0	0	0	0	0	0	0	0	0	0	1	1	0	0	0	0	0	0	0	0	0	0	0	3	dispensable
pan_gene_11230	pan_gene_15224	Leaf_width	Leaf_width	0	0	1	0	0	0	0	0	1	0	0	0	0	0	0	0	0	1	0	0	0	0	0	0	0	0	3	dispensable
pan_gene_11230	pan_gene_19558	Leaf_width	Leaf_width	0	0	0	0	0	0	0	0	0	0	0	0	0	0	0	1	0	0	0	0	0	0	0	0	0	0	1	private
pan_gene_1161	pan_gene_1243	Leaf_width;Plant_height	Leaf_width	0	0	1	0	0	0	1	1	0	1	0	0	0	0	0	0	0	0	0	0	0	0	0	0	0	0	4	dispensable
pan_gene_1161	pan_gene_16361	Leaf_width;Plant_height	Leaf_width	0	0	1	0	0	0	1	0	1	1	0	0	0	0	0	0	0	0	0	0	0	0	0	0	0	0	4	dispensable
pan_gene_1161	pan_gene_19231	Leaf_width;Plant_height	Leaf_width	0	0	1	0	0	0	0	0	0	0	0	0	0	0	0	0	0	0	0	0	0	0	0	0	0	0	1	private
pan_gene_1161	pan_gene_21881	Leaf_width;Plant_height	Anthesis-silking_interval;Ear_height;Leaf_width;Nodes_to_ear;Ratio_of_ear_height_to_total_height	0	0	1	0	0	0	0	0	1	1	0	0	1	0	1	1	0	0	0	0	0	0	0	0	0	0	6	dispensable
pan_gene_1161	pan_gene_24786	Leaf_width;Plant_height	Leaf_width	0	0	1	0	0	0	0	0	0	1	0	0	0	0	0	0	0	0	0	0	0	0	0	0	0	0	2	dispensable
pan_gene_1161	pan_gene_32770	Leaf_width;Plant_height	Chlorophyll_A;Leaf_width;Nodes_per_plant;Southern_leaf_blight	0	0	1	0	0	0	0	1	0	1	0	0	0	0	0	0	0	0	0	0	0	1	0	0	0	0	4	dispensable
pan_gene_1161	pan_gene_5046	Leaf_width;Plant_height	Height_per_day_(until_flowering);Leaf_width;Plant_height;Tassel_branch_number	0	0	1	0	0	0	0	0	0	1	0	0	0	0	0	0	0	0	0	0	0	0	0	0	0	0	2	dispensable
pan_gene_1161	pan_gene_75371	Leaf_width;Plant_height	Leaf_width	0	0	0	0	0	0	0	1	0	1	0	0	0	0	0	0	0	0	0	0	0	0	0	0	0	0	2	dispensable
pan_gene_11641	pan_gene_19682	Leaf_width;Tassel_branch_number	Leaf_width	0	0	0	0	0	0	0	0	0	0	0	0	0	0	0	0	0	0	0	0	0	0	0	0	0	1	1	private
pan_gene_11641	pan_gene_3296	Leaf_width;Tassel_branch_number	Leaf_width	0	0	0	0	0	0	0	0	0	0	0	0	0	0	0	0	0	0	0	0	0	0	0	0	0	1	1	private
pan_gene_11882	pan_gene_22855	Leaf_width;Tassel_branch_number	Leaf_width	0	0	1	0	0	0	0	0	1	0	0	1	0	0	0	0	0	0	0	0	0	0	0	0	0	1	4	dispensable
pan_gene_11882	pan_gene_2968	Leaf_width;Tassel_branch_number	Average_internode_length_(above_ear);Average_internode_length_(whole_plant);Leaf_width;Plant_height	0	0	1	1	0	0	0	0	0	1	0	1	1	1	0	1	0	0	0	0	1	0	0	1	0	1	10	dispensable
pan_gene_11971	pan_gene_25272	Days_to_silk;Glutamate;Leaf_length;Leaf_width;PCA_of_metabolites:_PC1;Photoperiod_Growing-degree_days_to_silk;Photoperiod_growing-degree_days_to_anthesis;Protein;Stalk_strength	Leaf_width	0	0	1	0	0	0	1	0	0	0	0	0	0	0	0	0	0	0	0	1	0	0	0	0	0	1	4	dispensable
pan_gene_1242	pan_gene_16390	Leaf_width	Glucose;Leaf_width	0	0	1	0	0	0	0	0	0	0	0	0	0	0	0	0	0	0	0	0	0	0	0	0	0	0	1	private
pan_gene_1242	pan_gene_19557	Leaf_width	Leaf_width;Northern_Leaf_Blight	0	0	1	1	1	1	1	1	1	0	0	1	0	1	1	0	1	1	1	1	1	1	1	1	0	1	19	near-core
pan_gene_1242	pan_gene_24538	Leaf_width	Leaf_length;Leaf_width;Stalk_strength;Tassel_branch_number	0	0	1	0	0	1	1	0	0	1	0	0	0	0	0	0	0	0	1	1	0	0	0	0	0	0	6	dispensable
pan_gene_1242	pan_gene_26702	Leaf_width	Ear_height;Leaf_width;Photoperiod_growing-degree_days_to_anthesis	0	0	0	0	0	0	1	0	0	0	0	1	0	1	0	0	1	1	0	1	1	0	1	0	0	1	9	dispensable
pan_gene_1242	pan_gene_6103	Leaf_width	Leaf_width;Plant_height	0	0	1	0	0	0	1	0	1	0	1	0	0	0	0	0	1	0	0	1	1	1	1	0	0	0	9	dispensable
pan_gene_1243	pan_gene_13531	Leaf_width	Leaf_width	0	0	1	0	0	0	0	0	1	0	0	0	0	0	0	0	0	0	1	0	0	0	1	0	0	1	5	dispensable
pan_gene_1243	pan_gene_16782	Leaf_width	Ear_height;Leaf_width	0	0	0	0	0	1	0	0	0	0	1	0	0	0	0	0	0	0	0	0	1	0	1	0	0	0	4	dispensable
pan_gene_1243	pan_gene_23434	Leaf_width	Leaf_width	0	0	1	0	0	0	0	0	0	0	0	0	0	0	0	0	0	0	0	0	0	0	0	0	0	0	1	private
pan_gene_1243	pan_gene_25419	Leaf_width	Leaf_width;Tassel_branch_number	0	0	1	0	0	1	0	0	0	0	1	0	0	0	0	0	0	0	0	0	0	0	1	0	0	0	4	dispensable
pan_gene_1243	pan_gene_32770	Leaf_width	Chlorophyll_A;Leaf_width;Nodes_per_plant;Southern_leaf_blight	0	0	1	0	1	0	0	1	0	0	0	0	0	0	0	0	0	0	0	0	0	0	0	0	0	0	3	dispensable
pan_gene_1243	pan_gene_4376	Leaf_width	Average_internode_length_(whole_plant);Leaf_width	0	0	1	0	1	0	0	0	0	0	1	0	0	0	0	0	0	0	1	0	1	0	0	0	0	1	6	dispensable
pan_gene_1243	pan_gene_5046	Leaf_width	Height_per_day_(until_flowering);Leaf_width;Plant_height;Tassel_branch_number	0	0	1	0	1	0	0	1	0	0	0	1	0	0	0	0	0	0	0	0	1	0	0	0	0	0	5	dispensable
pan_gene_12454	pan_gene_28326	Leaf_width;Southern_leaf_blight;Stalk_strength	Ear_height;Leaf_width;Ratio_of_ear_height_to_total_height	0	0	0	0	0	0	0	0	0	0	1	0	0	0	0	0	0	0	0	0	0	0	0	0	0	0	1	private
pan_gene_1269	pan_gene_29514	Leaf_width;Nodes_above_ear;Nodes_per_plant	Leaf_width;Nodes_per_plant;Southern_leaf_blight	0	0	1	0	0	0	0	0	0	0	0	0	0	0	0	0	0	0	0	0	0	0	0	0	0	0	1	private
pan_gene_12782	pan_gene_17326	Boxcox-transformed_leaf_angle;Days_to_silk;Leaf_width	Leaf_width;Total_amino_acids	0	0	0	0	0	0	0	0	0	0	0	0	1	0	0	0	0	0	0	0	0	0	0	0	0	1	2	dispensable
pan_gene_13056	pan_gene_16493	Leaf_width;Nodes_to_ear	Leaf_width;Tassel_branch_number	0	0	0	1	0	0	0	0	0	0	0	0	0	0	0	0	0	0	0	0	0	0	0	0	0	0	1	private
pan_gene_13056	pan_gene_16848	Leaf_width;Nodes_to_ear	Leaf_width	0	0	1	1	0	1	0	0	0	0	1	0	1	0	0	0	0	0	0	0	1	1	0	0	0	0	7	dispensable
pan_gene_13056	pan_gene_17287	Leaf_width;Nodes_to_ear	Leaf_width	0	0	1	1	0	1	0	0	0	0	1	0	1	0	0	0	0	0	0	0	1	1	0	0	0	0	7	dispensable
pan_gene_13056	pan_gene_19683	Leaf_width;Nodes_to_ear	Leaf_width	0	0	1	1	0	1	0	0	0	0	1	0	0	0	0	0	0	0	0	0	0	1	0	0	0	0	5	dispensable
pan_gene_13056	pan_gene_21387	Leaf_width;Nodes_to_ear	Leaf_width	0	0	1	0	0	0	0	0	0	0	0	0	1	0	0	0	0	0	0	0	0	1	1	0	0	0	4	dispensable
pan_gene_13056	pan_gene_32047	Leaf_width;Nodes_to_ear	Height_per_day_(until_flowering);Leaf_width	0	0	1	1	0	1	0	0	0	0	0	0	0	0	0	0	0	0	0	0	0	1	0	0	0	0	4	dispensable
pan_gene_13056	pan_gene_3286	Leaf_width;Nodes_to_ear	Leaf_width	0	0	1	0	0	0	0	0	0	0	0	0	1	0	0	0	0	0	0	0	0	0	0	0	0	0	2	dispensable
pan_gene_13056	pan_gene_3960	Leaf_width;Nodes_to_ear	Leaf_width	0	0	0	0	0	0	0	0	0	1	0	0	0	0	0	0	0	0	0	0	0	0	0	0	0	0	1	private
pan_gene_13056	pan_gene_433	Leaf_width;Nodes_to_ear	Average_internode_length_(whole_plant);Leaf_width;Tassel_length	0	0	1	0	0	0	0	0	0	1	1	0	0	0	0	0	0	0	0	1	1	0	0	0	1	0	6	dispensable
pan_gene_13527	pan_gene_25435	Leaf_width	Leaf_width	0	0	1	0	0	0	0	0	0	0	0	0	0	0	0	0	0	1	0	0	0	0	1	0	0	0	3	dispensable
pan_gene_13527	pan_gene_9105	Leaf_width	Leaf_width	0	0	1	0	0	0	0	0	0	0	0	0	0	0	0	0	0	0	1	0	0	0	1	0	0	0	3	dispensable
pan_gene_13531	pan_gene_16361	Leaf_width	Leaf_width	0	0	1	0	0	0	0	0	1	0	1	0	0	0	0	0	0	0	0	0	0	0	0	0	1	0	4	dispensable
pan_gene_13531	pan_gene_16388	Leaf_width	Glucose;Leaf_width	0	0	1	0	0	0	0	0	1	0	0	0	0	0	0	0	0	0	0	0	0	0	0	0	0	0	2	dispensable
pan_gene_13531	pan_gene_16493	Leaf_width	Leaf_width;Tassel_branch_number	0	0	0	1	1	0	0	0	0	0	0	1	0	1	0	0	0	0	0	0	0	0	0	0	0	0	4	dispensable
pan_gene_13531	pan_gene_19578	Leaf_width	Leaf_width	0	0	1	1	0	0	1	0	0	0	1	0	0	1	0	0	0	0	0	0	0	0	0	0	0	0	5	dispensable
pan_gene_13531	pan_gene_21038	Leaf_width	Cob_diameter;Leaf_width	0	0	1	1	0	0	0	0	1	0	1	0	1	1	1	0	1	0	0	0	0	1	1	0	1	1	12	near-core
pan_gene_13531	pan_gene_30895	Leaf_width	Average_internode_length_(above_ear);Height_per_day_(until_flowering);Leaf_width;Nodes_per_plant;Northern_Leaf_Blight;Tassel_branch_number	0	0	0	0	0	0	0	1	0	0	0	0	0	1	0	1	0	0	0	0	0	0	0	0	0	0	3	dispensable
pan_gene_13531	pan_gene_3286	Leaf_width	Leaf_width	0	0	1	1	0	0	0	1	1	0	0	0	0	0	0	1	0	1	0	0	1	0	1	0	0	1	9	dispensable
pan_gene_13531	pan_gene_7098	Leaf_width	Leaf_width	0	0	1	1	0	1	0	0	1	1	1	0	1	1	0	1	0	1	0	1	1	1	1	1	1	1	17	near-core
pan_gene_13531	pan_gene_9055	Leaf_width	Leaf_width;Tassel_length	0	0	1	0	0	1	0	0	0	0	1	0	0	0	0	0	0	0	0	0	0	1	0	0	0	0	4	dispensable
pan_gene_1383	pan_gene_18954	Leaf_width	Boxcox-transformed_leaf_angle;Leaf_width;Nodes_to_ear	0	0	1	0	0	0	0	0	0	0	0	0	0	0	0	0	0	0	0	0	0	0	0	0	0	0	1	private
pan_gene_1383	pan_gene_30323	Leaf_width	Average_internode_length_(whole_plant);Height_above_ear;Leaf_width;Plant_height	0	0	1	0	0	0	0	0	0	0	0	0	0	0	0	0	0	0	0	0	0	0	0	0	0	0	1	private
pan_gene_1383	pan_gene_9116	Leaf_width	Anthesis-silking_interval;Days_to_silk;Height_above_ear;Leaf_width;Nodes_to_ear	0	0	1	0	0	0	1	0	0	0	0	0	1	0	0	0	0	0	0	1	0	0	0	0	0	0	4	dispensable
pan_gene_1396	pan_gene_17286	Leaf_width;Plant_height	Leaf_width	0	0	0	0	0	0	0	0	1	0	0	0	0	0	0	0	0	0	0	0	0	0	0	0	0	1	2	dispensable
pan_gene_1396	pan_gene_22552	Leaf_width;Plant_height	Leaf_width	0	0	0	0	0	0	0	0	1	1	0	1	0	0	0	0	0	1	0	1	0	0	0	0	1	1	7	dispensable
pan_gene_1396	pan_gene_77728	Leaf_width;Plant_height	Chlorophyll_A;Leaf_width	0	0	0	0	0	0	0	0	0	0	0	1	0	0	0	0	0	0	0	0	0	0	0	0	0	0	1	private
pan_gene_1411	pan_gene_16365	Average_internode_length_(below_ear);Leaf_width	Leaf_width;Nodes_above_ear	0	0	0	0	0	0	0	0	0	0	0	0	1	0	0	0	0	0	0	0	0	0	0	0	0	0	1	private
pan_gene_14346	pan_gene_19251	Average_internode_length_(below_ear);Leaf_width	Average_internode_length_(whole_plant);Days_to_silk;Leaf_width;Ratio_of_ear_height_to_total_height;Southern_leaf_blight	0	0	1	1	0	0	0	1	0	0	0	0	0	0	0	0	0	0	0	0	0	0	0	0	0	0	3	dispensable
pan_gene_14346	pan_gene_24538	Average_internode_length_(below_ear);Leaf_width	Leaf_length;Leaf_width;Stalk_strength;Tassel_branch_number	0	0	1	1	1	1	0	0	1	0	1	0	1	0	1	1	0	0	1	1	0	0	1	0	0	1	13	near-core
pan_gene_14346	pan_gene_6103	Average_internode_length_(below_ear);Leaf_width	Leaf_width;Plant_height	0	0	1	0	0	0	0	0	0	0	0	0	0	0	1	0	0	0	0	0	0	0	0	0	0	0	2	dispensable
pan_gene_14839	pan_gene_2968	Leaf_width	Average_internode_length_(above_ear);Average_internode_length_(whole_plant);Leaf_width;Plant_height	0	0	1	1	0	0	0	0	0	1	1	1	1	1	0	1	0	0	0	1	1	0	0	0	0	1	11	near-core
pan_gene_14839	pan_gene_5286	Leaf_width	Ear_height;Leaf_width	0	0	1	1	0	0	0	0	0	0	0	1	0	0	0	1	1	0	0	0	0	0	0	0	0	0	5	dispensable
pan_gene_14997	pan_gene_1507	Leaf_width	Cob_diameter;Leaf_width	0	0	1	0	0	0	0	0	0	0	0	0	1	0	0	1	0	0	0	0	0	0	0	0	0	0	3	dispensable
pan_gene_14997	pan_gene_5285	Leaf_width	Ear_height;Leaf_width;Total_amino_acids	0	0	1	0	0	0	0	0	0	0	0	0	0	0	0	0	0	0	0	0	0	0	0	0	0	0	1	private
pan_gene_14998	pan_gene_17316	Leaf_width	Leaf_width	0	0	1	0	0	0	0	0	0	0	0	0	0	0	0	0	0	0	0	0	0	1	0	0	0	0	2	dispensable
pan_gene_14998	pan_gene_26030	Leaf_width	Leaf_width	0	0	1	0	0	0	0	0	0	0	0	0	0	0	1	0	0	0	0	0	0	0	0	0	0	0	2	dispensable
pan_gene_15021	pan_gene_16418	Leaf_width	Leaf_width	0	0	1	0	0	0	1	0	0	0	0	0	0	0	1	0	0	0	0	0	0	0	0	1	0	0	4	dispensable
pan_gene_15021	pan_gene_1742	Leaf_width	Boxcox-transformed_leaf_angle;Ear_height;Height_per_day_(until_flowering);Leaf_width;Nodes_per_plant;Nodes_to_ear;Plant_height;Ratio_of_ear_height_to_total_height	0	0	1	0	0	0	0	0	0	0	0	1	0	0	0	0	0	0	0	0	0	0	0	0	0	0	2	dispensable
pan_gene_15021	pan_gene_19544	Leaf_width	Leaf_width	0	0	1	0	0	0	0	0	1	0	1	0	0	0	0	0	0	0	0	0	0	0	0	0	0	0	3	dispensable
pan_gene_15021	pan_gene_19579	Leaf_width	Leaf_width	0	0	0	1	0	0	1	0	0	0	0	0	0	0	0	1	0	0	0	0	0	0	0	0	0	0	3	dispensable
pan_gene_15021	pan_gene_21641	Leaf_width	Leaf_width;Stalk_strength	0	0	1	0	0	0	1	1	0	0	0	0	1	0	0	0	0	0	0	0	0	0	1	1	0	0	6	dispensable
pan_gene_15021	pan_gene_22665	Leaf_width	Leaf_width;Stalk_strength	0	0	1	1	0	0	0	0	0	0	0	0	0	0	1	0	0	0	0	0	0	0	1	0	0	0	4	dispensable
pan_gene_15021	pan_gene_5399	Leaf_width	Leaf_width	0	0	1	1	0	0	0	0	0	0	0	0	0	0	0	0	0	0	0	0	0	0	0	0	0	0	2	dispensable
pan_gene_15021	pan_gene_9014	Leaf_width	Leaf_width	0	0	1	0	0	0	0	0	1	0	1	0	0	1	0	0	0	0	0	0	0	1	1	1	0	1	8	dispensable
pan_gene_15021	pan_gene_9054	Leaf_width	Average_internode_length_(whole_plant);Glucose;Leaf_width	0	0	1	1	0	0	0	0	1	1	0	0	1	0	0	0	0	0	0	0	0	1	0	0	0	1	7	dispensable
pan_gene_15222	pan_gene_16782	Average_internode_length_(whole_plant);Leaf_width;Plant_height	Ear_height;Leaf_width	0	0	0	0	0	0	0	0	0	0	0	0	0	0	0	0	0	1	0	0	0	0	0	0	0	0	1	private
pan_gene_15224	pan_gene_19558	Leaf_width	Leaf_width	0	0	0	0	0	0	0	1	1	0	0	0	0	0	0	0	0	0	0	0	0	0	0	0	0	0	2	dispensable
pan_gene_15224	pan_gene_22552	Leaf_width	Leaf_width	0	0	1	0	0	0	0	0	0	0	0	0	0	0	0	0	0	0	0	0	0	0	0	0	0	0	1	private
pan_gene_15730	pan_gene_21641	Leaf_width;PCA_of_metabolites:_PC2	Leaf_width;Stalk_strength	0	0	1	0	0	0	0	0	0	0	0	0	0	0	0	0	0	0	0	0	0	0	0	0	0	0	1	private
pan_gene_15730	pan_gene_7101	Leaf_width;PCA_of_metabolites:_PC2	Leaf_width	0	0	1	0	1	0	0	0	0	0	0	0	0	1	0	0	0	0	0	0	0	0	0	0	0	0	3	dispensable
pan_gene_16105	pan_gene_25170	Leaf_width	Days_to_silk;Leaf_width	0	0	1	0	0	0	0	0	0	0	0	0	0	0	0	0	0	0	0	0	0	0	0	0	0	0	1	private
pan_gene_16105	pan_gene_26664	Leaf_width	Ear_height;Leaf_width;Nodes_per_plant	0	0	1	0	0	0	0	0	0	0	0	0	0	0	0	0	0	0	0	0	0	0	0	0	0	0	1	private
pan_gene_16105	pan_gene_30940	Leaf_width	Days_to_anthesis;Leaf_width	0	0	1	0	0	0	0	0	1	0	0	0	0	0	0	0	0	0	0	0	0	0	0	0	0	0	2	dispensable
pan_gene_16105	pan_gene_4417	Leaf_width	Height_per_day_(until_flowering);Leaf_width	0	0	1	0	0	0	0	0	1	0	0	0	0	0	0	0	0	0	0	0	0	0	0	0	0	0	2	dispensable
pan_gene_16105	pan_gene_8346	Leaf_width	Leaf_width	0	0	1	0	0	0	0	0	0	0	0	0	0	0	0	0	0	0	0	0	0	0	0	0	0	0	1	private
pan_gene_16106	pan_gene_16164	Leaf_width	Leaf_width	0	0	1	1	1	0	0	0	0	0	1	0	0	1	0	1	0	0	0	1	0	1	0	0	0	0	8	dispensable
pan_gene_16106	pan_gene_16241	Leaf_width	Height_above_ear;Leaf_width;Nodes_above_ear;Plant_height	0	0	1	0	0	1	0	0	0	0	0	0	0	0	0	0	0	0	0	0	0	0	0	0	0	0	2	dispensable
pan_gene_16106	pan_gene_19580	Leaf_width	Leaf_width	0	0	0	1	0	1	0	0	0	0	0	0	0	0	0	0	0	0	0	0	0	0	0	0	0	0	2	dispensable
pan_gene_16106	pan_gene_4358	Leaf_width	Days_to_anthesis;Leaf_width	0	0	1	1	0	0	0	0	0	0	1	0	0	0	0	0	0	0	0	0	0	1	0	0	0	0	4	dispensable
pan_gene_16106	pan_gene_5285	Leaf_width	Ear_height;Leaf_width;Total_amino_acids	0	0	1	1	0	0	0	0	0	0	0	0	0	0	0	0	0	0	0	0	0	0	0	0	0	0	2	dispensable
pan_gene_16107	pan_gene_16390	Leaf_width	Glucose;Leaf_width	0	0	1	0	0	0	0	0	0	0	0	0	0	0	0	0	0	0	0	0	0	0	0	0	0	0	1	private
pan_gene_16107	pan_gene_19557	Leaf_width	Leaf_width;Northern_Leaf_Blight	0	0	1	0	0	0	0	0	0	0	0	0	0	0	0	0	0	0	0	0	0	0	0	0	0	0	1	private
pan_gene_16107	pan_gene_24538	Leaf_width	Leaf_length;Leaf_width;Stalk_strength;Tassel_branch_number	0	0	1	0	0	0	0	0	0	0	0	0	0	0	0	0	0	0	0	0	0	0	0	0	0	0	1	private
pan_gene_16107	pan_gene_25262	Leaf_width	Leaf_width	0	0	1	0	0	0	0	0	0	0	0	0	0	0	0	0	0	0	0	0	0	0	0	0	0	0	1	private
pan_gene_16107	pan_gene_26702	Leaf_width	Ear_height;Leaf_width;Photoperiod_growing-degree_days_to_anthesis	0	0	0	1	0	0	0	0	0	0	0	0	0	0	0	0	0	0	0	0	0	0	0	0	0	0	1	private
pan_gene_16107	pan_gene_6103	Leaf_width	Leaf_width;Plant_height	0	0	1	0	0	0	0	0	0	0	0	0	0	0	0	0	0	0	0	0	0	0	0	0	0	0	1	private
pan_gene_16123	pan_gene_25097	Cob_diameter;Leaf_width;Nodes_per_plant	Leaf_width	0	0	0	0	0	0	0	0	0	1	0	0	0	1	0	0	1	0	0	0	0	0	0	0	0	0	3	dispensable
pan_gene_16123	pan_gene_32247	Cob_diameter;Leaf_width;Nodes_per_plant	Leaf_width	0	0	0	0	0	0	0	0	0	0	0	0	0	1	0	0	0	0	0	0	0	0	0	0	0	0	1	private
pan_gene_16148	pan_gene_18956	Leaf_width	Leaf_width	0	0	1	0	1	1	1	0	0	1	1	0	0	0	0	1	1	0	0	1	0	0	0	0	0	0	9	dispensable
pan_gene_16148	pan_gene_19251	Leaf_width	Average_internode_length_(whole_plant);Days_to_silk;Leaf_width;Ratio_of_ear_height_to_total_height;Southern_leaf_blight	0	0	1	0	0	0	0	1	0	0	0	0	0	0	0	0	1	0	0	1	0	0	0	0	0	0	4	dispensable
pan_gene_16148	pan_gene_19557	Leaf_width	Leaf_width;Northern_Leaf_Blight	0	0	1	0	0	1	0	0	1	0	0	0	0	0	0	0	1	0	0	0	0	0	1	0	0	0	5	dispensable
pan_gene_16148	pan_gene_19558	Leaf_width	Leaf_width	0	0	0	0	1	0	0	0	0	1	1	0	0	0	0	1	0	0	0	0	0	0	0	0	0	0	4	dispensable
pan_gene_16148	pan_gene_21074	Leaf_width	Leaf_width	0	0	1	1	1	1	0	0	0	1	1	0	1	0	0	1	1	0	0	1	0	0	0	0	0	0	10	dispensable
pan_gene_16148	pan_gene_6312	Leaf_width	Leaf_width	0	0	1	0	0	0	0	0	0	0	0	0	0	0	0	0	0	0	0	0	0	0	1	0	0	0	2	dispensable
pan_gene_16148	pan_gene_70252	Leaf_width	Height_above_ear;Leaf_width	0	0	1	0	0	0	0	0	0	0	0	0	0	0	0	0	0	0	0	0	0	0	0	0	0	0	1	private
pan_gene_16164	pan_gene_19525	Leaf_width	100_Kernel_weight;Leaf_width	0	0	1	0	0	0	0	0	0	0	0	0	0	0	0	0	0	0	0	0	0	0	0	0	0	1	2	dispensable
pan_gene_16164	pan_gene_19580	Leaf_width	Leaf_width	0	0	0	0	0	0	0	0	0	0	0	0	0	0	0	0	0	0	0	0	0	0	0	0	0	1	1	private
pan_gene_16164	pan_gene_4358	Leaf_width	Days_to_anthesis;Leaf_width	0	0	1	1	0	0	0	0	0	0	1	1	0	1	0	0	0	0	0	0	0	1	0	1	0	0	7	dispensable
pan_gene_16164	pan_gene_7998	Leaf_width	Leaf_width;Tassel_length	0	0	1	0	0	0	0	0	1	0	0	0	0	0	0	0	0	0	0	0	0	0	0	0	0	0	2	dispensable
pan_gene_16241	pan_gene_30290	Height_above_ear;Leaf_width;Nodes_above_ear;Plant_height	Leaf_width	0	0	1	0	0	0	0	0	0	0	0	0	0	0	0	0	0	0	0	0	0	0	0	0	0	0	1	private
pan_gene_16361	pan_gene_16782	Leaf_width	Ear_height;Leaf_width	0	0	0	0	0	0	0	0	0	0	0	0	0	0	0	0	0	0	0	0	1	0	0	0	0	0	1	private
pan_gene_16361	pan_gene_17287	Leaf_width	Leaf_width	0	0	1	1	1	0	1	0	1	0	1	1	0	1	0	0	0	1	0	0	1	0	0	0	0	0	10	dispensable
pan_gene_16361	pan_gene_19214	Leaf_width	Average_internode_length_(above_ear);Average_internode_length_(below_ear);Average_internode_length_(whole_plant);Boxcox-transformed_leaf_angle;Height_per_day_(until_flowering);Leaf_width;Plant_height	0	0	0	0	0	0	0	0	0	0	0	0	1	0	0	0	0	0	0	0	0	0	0	0	0	0	1	private
pan_gene_16361	pan_gene_19578	Leaf_width	Leaf_width	0	0	1	1	0	0	1	0	1	0	1	0	0	1	0	1	0	0	0	0	0	0	0	0	0	0	7	dispensable
pan_gene_16361	pan_gene_21778	Leaf_width	Leaf_width	0	0	1	0	0	0	1	0	0	1	0	0	0	0	1	0	0	1	1	0	1	0	0	0	0	0	7	dispensable
pan_gene_16361	pan_gene_21881	Leaf_width	Anthesis-silking_interval;Ear_height;Leaf_width;Nodes_to_ear;Ratio_of_ear_height_to_total_height	0	0	1	0	0	1	1	0	1	1	1	1	1	0	0	0	0	0	1	0	1	0	0	0	0	0	10	dispensable
pan_gene_16361	pan_gene_40268	Leaf_width	Leaf_width	0	0	1	0	0	0	0	0	0	0	0	0	0	0	0	0	0	0	0	0	0	0	0	0	0	0	1	private
pan_gene_16361	pan_gene_6400	Leaf_width	Height_per_day_(until_flowering);Leaf_width	0	0	0	1	0	0	1	1	1	0	1	1	1	1	1	0	0	1	0	0	1	1	0	0	0	0	12	near-core
pan_gene_16365	pan_gene_30815	Leaf_width;Nodes_above_ear	Ear_height;Leaf_width	0	0	1	0	0	0	0	0	0	0	0	0	0	0	0	0	0	0	0	0	0	0	0	0	0	0	1	private
pan_gene_16369	pan_gene_29409	Height_per_day_(until_flowering);Leaf_width	Leaf_width	0	0	1	0	0	0	0	0	0	1	0	0	0	0	0	0	0	0	0	0	0	0	1	0	0	0	3	dispensable
pan_gene_16388	pan_gene_16418	Glucose;Leaf_width	Leaf_width	0	0	1	0	0	0	0	0	1	0	0	0	0	0	1	0	0	0	1	0	0	1	1	0	0	0	6	dispensable
pan_gene_16388	pan_gene_19550	Glucose;Leaf_width	Days_to_anthesis;Leaf_width;Northern_Leaf_Blight	0	0	1	0	0	0	0	0	0	0	0	1	0	0	0	0	0	0	0	0	0	1	0	0	0	0	3	dispensable
pan_gene_16388	pan_gene_20974	Glucose;Leaf_width	Leaf_width	0	0	1	1	0	0	1	0	0	0	1	1	0	0	0	0	0	0	1	0	0	0	1	0	1	0	8	dispensable
pan_gene_16388	pan_gene_21605	Glucose;Leaf_width	Average_internode_length_(above_ear);Leaf_width	0	0	1	0	0	0	0	0	0	0	0	0	0	0	0	0	0	0	0	0	0	0	0	0	0	0	1	private
pan_gene_16388	pan_gene_21641	Glucose;Leaf_width	Leaf_width;Stalk_strength	0	0	1	0	0	1	0	0	1	0	0	1	0	0	1	0	0	0	1	0	0	1	0	1	1	0	9	dispensable
pan_gene_16388	pan_gene_21778	Glucose;Leaf_width	Leaf_width	0	0	1	0	0	0	0	0	0	0	0	0	0	0	1	0	0	0	0	0	0	0	0	0	0	0	2	dispensable
pan_gene_16388	pan_gene_22414	Glucose;Leaf_width	Ear_height;Leaf_width;Nodes_to_ear;Ratio_of_ear_height_to_total_height	0	0	1	0	0	0	0	0	0	0	0	0	0	0	0	0	0	0	0	0	0	0	0	0	0	0	1	private
pan_gene_16388	pan_gene_24773	Glucose;Leaf_width	Average_internode_length_(below_ear);Leaf_width	0	0	1	1	0	1	0	0	1	0	0	0	0	0	1	0	0	0	0	0	0	0	1	1	0	0	7	dispensable
pan_gene_16388	pan_gene_25419	Glucose;Leaf_width	Leaf_width;Tassel_branch_number	0	0	1	0	0	0	0	0	0	0	0	0	0	0	0	0	0	0	0	0	1	0	1	1	0	0	4	dispensable
pan_gene_16388	pan_gene_26374	Glucose;Leaf_width	Leaf_width	0	0	1	0	0	0	0	0	0	0	0	0	0	0	0	0	0	0	0	0	0	0	0	0	0	0	1	private
pan_gene_16388	pan_gene_3350	Glucose;Leaf_width	Leaf_width;Northern_Leaf_Blight	0	0	1	1	1	1	0	1	1	1	0	0	0	0	0	0	0	0	0	0	0	0	1	1	0	0	9	dispensable
pan_gene_16388	pan_gene_4345	Glucose;Leaf_width	Height_per_day_(until_flowering);Leaf_width	0	0	1	1	1	0	0	0	1	0	0	1	0	0	1	0	0	0	0	0	0	1	0	0	0	0	7	dispensable
pan_gene_16388	pan_gene_6399	Glucose;Leaf_width	Leaf_width	0	0	1	1	0	0	0	1	0	1	0	1	0	0	0	0	0	1	1	0	0	0	0	0	0	1	8	dispensable
pan_gene_16388	pan_gene_9055	Glucose;Leaf_width	Leaf_width;Tassel_length	0	0	1	1	0	0	0	0	0	0	0	0	0	0	0	0	0	0	0	0	0	0	1	0	0	0	3	dispensable
pan_gene_16388	pan_gene_9580	Glucose;Leaf_width	Leaf_width;Nodes_per_plant	0	0	0	0	0	0	0	0	0	0	0	0	0	0	0	0	0	0	1	0	0	0	0	0	0	0	1	private
pan_gene_16390	pan_gene_16449	Glucose;Leaf_width	Leaf_width	0	0	1	0	0	1	0	1	0	1	1	0	0	0	0	0	0	0	1	0	0	0	0	1	0	0	7	dispensable
pan_gene_16417	pan_gene_19683	Leaf_width	Leaf_width	0	0	0	0	1	0	0	0	0	0	0	0	0	0	0	0	0	0	0	0	0	0	0	0	0	0	1	private
pan_gene_16417	pan_gene_433	Leaf_width	Average_internode_length_(whole_plant);Leaf_width;Tassel_length	0	0	0	0	1	0	0	0	0	1	0	0	0	0	0	0	0	0	0	0	0	0	0	0	0	0	2	dispensable
pan_gene_16418	pan_gene_17328	Leaf_width	Leaf_width	0	0	1	0	0	0	0	0	0	1	0	0	0	0	1	0	0	0	0	0	0	0	0	1	0	0	4	dispensable
pan_gene_16418	pan_gene_19312	Leaf_width	Leaf_width;Nitrate;PCA_of_metabolites:_PC2;Southern_leaf_blight	0	0	1	0	0	0	0	0	1	0	0	0	0	0	0	0	0	0	0	0	0	0	0	0	0	0	2	dispensable
pan_gene_16418	pan_gene_22665	Leaf_width	Leaf_width;Stalk_strength	0	0	1	1	0	0	0	0	0	0	0	0	0	0	1	0	0	0	0	0	0	0	0	0	0	0	3	dispensable
pan_gene_16418	pan_gene_26374	Leaf_width	Leaf_width	0	0	1	0	0	0	1	1	1	0	0	0	0	0	1	0	0	1	0	0	0	0	0	1	0	0	7	dispensable
pan_gene_16418	pan_gene_27525	Leaf_width	Boxcox-transformed_leaf_angle;Height_above_ear;Leaf_width	0	0	1	1	1	0	0	0	1	0	1	1	0	0	0	1	0	0	1	0	0	0	0	0	0	0	8	dispensable
pan_gene_16418	pan_gene_4345	Leaf_width	Height_per_day_(until_flowering);Leaf_width	0	0	1	0	0	0	1	0	0	0	0	0	0	0	1	0	0	1	0	0	0	0	1	1	0	0	6	dispensable
pan_gene_16493	pan_gene_16848	Leaf_width;Tassel_branch_number	Leaf_width	0	0	0	1	0	0	0	0	0	0	0	0	0	0	0	0	0	0	0	0	0	0	0	0	0	0	1	private
pan_gene_16493	pan_gene_16855	Leaf_width;Tassel_branch_number	Leaf_width	0	0	0	0	1	0	0	0	0	0	0	0	0	0	0	0	0	0	0	0	0	0	0	0	0	0	1	private
pan_gene_16493	pan_gene_17287	Leaf_width;Tassel_branch_number	Leaf_width	0	0	0	1	0	0	0	0	0	0	0	0	0	0	0	0	0	0	0	0	0	0	0	0	0	0	1	private
pan_gene_16493	pan_gene_19393	Leaf_width;Tassel_branch_number	Leaf_width;PCA_of_metabolites:_PC2	0	0	0	1	0	0	0	0	0	0	0	0	0	0	0	0	0	0	0	0	0	0	0	0	0	0	1	private
pan_gene_16493	pan_gene_19683	Leaf_width;Tassel_branch_number	Leaf_width	0	0	0	1	0	0	0	0	0	0	0	0	0	0	0	0	0	0	0	0	0	0	0	0	0	0	1	private
pan_gene_16493	pan_gene_24769	Leaf_width;Tassel_branch_number	Leaf_width	0	0	0	0	1	0	0	0	0	0	0	0	0	0	0	1	0	0	0	0	0	0	0	0	0	0	2	dispensable
pan_gene_16493	pan_gene_24773	Leaf_width;Tassel_branch_number	Average_internode_length_(below_ear);Leaf_width	0	0	0	1	1	1	0	0	0	0	0	1	0	1	0	1	0	0	0	0	0	0	0	0	1	0	7	dispensable
pan_gene_16493	pan_gene_24827	Leaf_width;Tassel_branch_number	Leaf_width	0	0	0	1	1	1	1	0	0	0	1	1	0	0	0	1	0	0	0	0	0	0	0	0	0	0	7	dispensable
pan_gene_16493	pan_gene_26653	Leaf_width;Tassel_branch_number	Ear_height;Leaf_width;Nodes_above_ear;Nodes_per_plant;Nodes_to_ear;Plant_height	0	0	0	1	0	0	0	0	0	0	0	0	0	0	0	0	0	0	0	0	0	0	0	0	0	0	1	private
pan_gene_16493	pan_gene_28732	Leaf_width;Tassel_branch_number	Anthesis-silking_interval;Days_to_anthesis;Ear_height;Leaf_length;Leaf_width;Nodes_per_plant;Photoperiod_Growing-degree_days_to_silk;Photoperiod_growing-degree_days_to_anthesis	0	0	0	0	1	0	0	0	0	0	0	1	0	0	0	0	0	0	0	0	0	0	0	0	0	0	2	dispensable
pan_gene_16493	pan_gene_30895	Leaf_width;Tassel_branch_number	Average_internode_length_(above_ear);Height_per_day_(until_flowering);Leaf_width;Nodes_per_plant;Northern_Leaf_Blight;Tassel_branch_number	0	0	0	0	0	0	0	0	0	0	1	1	0	0	0	0	0	0	0	0	1	0	0	0	0	0	3	dispensable
pan_gene_16493	pan_gene_3286	Leaf_width;Tassel_branch_number	Leaf_width	0	0	0	1	0	0	0	0	0	0	0	0	0	0	0	0	0	0	0	0	0	0	0	1	0	0	2	dispensable
pan_gene_16493	pan_gene_433	Leaf_width;Tassel_branch_number	Average_internode_length_(whole_plant);Leaf_width;Tassel_length	0	0	0	0	1	1	0	0	0	0	0	1	0	0	0	0	0	0	0	0	0	0	0	0	1	0	4	dispensable
pan_gene_16493	pan_gene_4417	Leaf_width;Tassel_branch_number	Height_per_day_(until_flowering);Leaf_width	0	0	0	0	0	1	1	0	1	0	0	0	0	0	0	0	0	0	0	1	0	0	0	0	0	0	4	dispensable
pan_gene_16493	pan_gene_5399	Leaf_width;Tassel_branch_number	Leaf_width	0	0	0	1	0	0	0	0	0	0	0	1	0	0	0	0	0	0	0	0	0	0	0	0	0	0	2	dispensable
pan_gene_16493	pan_gene_6400	Leaf_width;Tassel_branch_number	Height_per_day_(until_flowering);Leaf_width	0	0	0	1	0	0	0	0	0	0	0	0	0	0	0	0	0	0	0	0	0	0	0	0	0	0	1	private
pan_gene_16493	pan_gene_9608	Leaf_width;Tassel_branch_number	Chlorophyll_A;Leaf_width	0	0	0	0	1	0	0	0	0	0	1	0	0	0	1	0	0	0	0	0	0	0	0	0	0	0	3	dispensable
pan_gene_16782	pan_gene_19564	Ear_height;Leaf_width	Average_internode_length_(below_ear);Leaf_width	0	0	0	0	0	0	0	0	0	0	0	0	0	0	0	0	0	0	0	0	1	0	0	0	0	0	1	private
pan_gene_16782	pan_gene_20974	Ear_height;Leaf_width	Leaf_width	0	0	0	0	0	1	0	0	0	0	1	0	1	1	0	1	0	1	0	0	1	0	1	0	0	0	8	dispensable
pan_gene_16782	pan_gene_22414	Ear_height;Leaf_width	Ear_height;Leaf_width;Nodes_to_ear;Ratio_of_ear_height_to_total_height	0	0	0	0	0	0	0	0	0	0	1	0	0	0	0	0	0	0	0	0	0	0	0	0	0	0	1	private
pan_gene_16782	pan_gene_24786	Ear_height;Leaf_width	Leaf_width	0	0	0	0	0	0	0	0	0	0	0	0	0	0	0	0	0	0	0	0	1	0	0	0	0	0	1	private
pan_gene_16782	pan_gene_4900	Ear_height;Leaf_width	Leaf_width	0	0	0	0	0	1	0	0	0	0	0	0	0	0	0	0	0	0	0	0	0	0	0	0	0	0	1	private
pan_gene_16836	pan_gene_4271	Leaf_width	Average_internode_length_(above_ear);Leaf_width;Tassel_length	0	0	1	0	0	0	0	0	0	0	0	0	0	0	0	0	0	0	0	0	0	0	0	0	0	0	1	private
pan_gene_16845	pan_gene_5216	100_Kernel_weight;Average_internode_length_(above_ear);Leaf_width;Total_amino_acids	Leaf_width	0	0	1	0	0	0	0	0	0	0	0	0	0	0	0	0	0	0	0	0	0	0	0	0	0	0	1	private
pan_gene_16848	pan_gene_16855	Leaf_width	Leaf_width	0	0	0	0	0	0	0	0	0	0	0	0	0	0	0	0	0	0	0	1	0	0	0	0	0	0	1	private
pan_gene_16848	pan_gene_1742	Leaf_width	Boxcox-transformed_leaf_angle;Ear_height;Height_per_day_(until_flowering);Leaf_width;Nodes_per_plant;Nodes_to_ear;Plant_height;Ratio_of_ear_height_to_total_height	0	0	1	0	0	0	0	0	0	0	0	0	0	0	0	0	0	0	0	0	0	1	0	0	0	0	2	dispensable
pan_gene_16848	pan_gene_19578	Leaf_width	Leaf_width	0	0	1	1	0	0	1	0	1	0	1	0	0	1	0	1	0	0	0	0	0	1	0	1	0	0	9	dispensable
pan_gene_16848	pan_gene_20921	Leaf_width	Leaf_width	0	0	1	1	0	1	0	0	0	0	0	0	0	1	0	0	1	0	1	1	1	1	0	0	0	0	9	dispensable
pan_gene_16848	pan_gene_21881	Leaf_width	Anthesis-silking_interval;Ear_height;Leaf_width;Nodes_to_ear;Ratio_of_ear_height_to_total_height	0	0	1	0	0	0	1	0	1	1	0	1	1	0	0	0	0	0	1	0	0	0	0	0	0	0	7	dispensable
pan_gene_16848	pan_gene_5399	Leaf_width	Leaf_width	0	0	1	1	0	0	0	1	0	0	1	0	0	0	0	0	0	1	0	0	0	1	1	1	0	0	8	dispensable
pan_gene_16848	pan_gene_79430	Leaf_width	Leaf_width	0	0	0	0	0	0	0	0	0	0	0	0	0	0	0	0	0	0	0	0	0	0	0	0	1	0	1	private
pan_gene_16848	pan_gene_9608	Leaf_width	Chlorophyll_A;Leaf_width	0	0	0	0	0	0	0	0	0	0	0	0	0	0	0	0	0	0	0	0	0	1	0	0	0	0	1	private
pan_gene_16855	pan_gene_1742	Leaf_width	Boxcox-transformed_leaf_angle;Ear_height;Height_per_day_(until_flowering);Leaf_width;Nodes_per_plant;Nodes_to_ear;Plant_height;Ratio_of_ear_height_to_total_height	0	0	0	0	0	0	0	0	0	0	0	0	0	0	0	1	0	0	0	0	0	0	0	0	0	0	1	private
pan_gene_16855	pan_gene_19683	Leaf_width	Leaf_width	0	0	0	0	0	0	0	0	0	0	0	0	0	0	0	0	0	0	0	1	0	0	0	0	0	0	1	private
pan_gene_16855	pan_gene_20921	Leaf_width	Leaf_width	0	0	0	0	0	0	1	0	0	0	0	0	0	0	0	0	0	0	0	1	0	0	0	0	0	1	3	dispensable
pan_gene_16855	pan_gene_4394	Leaf_width	Leaf_width	0	0	0	0	0	0	0	0	0	0	0	0	0	0	0	0	0	0	0	1	0	0	0	0	0	0	1	private
pan_gene_17253	pan_gene_804	Average_internode_length_(below_ear);Leaf_width;Plant_height	Leaf_width	0	0	1	0	0	0	0	0	0	0	0	0	0	0	0	0	0	0	0	0	0	0	0	0	0	0	1	private
pan_gene_17257	pan_gene_19682	Leaf_width;Photoperiod_growing-degree_days_to_anthesis	Leaf_width	0	0	0	0	0	0	0	0	0	1	0	1	0	0	0	1	0	0	0	0	1	0	1	0	0	0	5	dispensable
pan_gene_17257	pan_gene_29408	Leaf_width;Photoperiod_growing-degree_days_to_anthesis	Average_internode_length_(below_ear);Leaf_width	0	0	1	0	0	0	0	0	0	0	1	0	0	0	0	0	0	0	1	1	0	0	0	0	0	0	4	dispensable
pan_gene_17257	pan_gene_4403	Leaf_width;Photoperiod_growing-degree_days_to_anthesis	Average_internode_length_(whole_plant);Leaf_width	0	0	1	0	0	0	1	0	1	0	0	0	0	0	0	0	0	0	0	0	1	0	0	0	0	0	4	dispensable
pan_gene_17286	pan_gene_19559	Leaf_width	Average_internode_length_(below_ear);Leaf_width	0	0	1	0	0	1	0	1	0	0	1	1	1	0	0	0	0	1	0	1	1	0	0	0	0	1	10	dispensable
pan_gene_17287	pan_gene_21881	Leaf_width	Anthesis-silking_interval;Ear_height;Leaf_width;Nodes_to_ear;Ratio_of_ear_height_to_total_height	0	0	1	0	0	0	0	0	1	0	0	0	0	0	0	0	0	0	0	0	0	0	0	0	0	0	2	dispensable
pan_gene_17287	pan_gene_25271	Leaf_width	Leaf_width	0	0	1	0	0	1	0	0	1	1	0	0	0	0	0	0	1	0	1	0	0	0	0	0	0	0	6	dispensable
pan_gene_17287	pan_gene_30895	Leaf_width	Average_internode_length_(above_ear);Height_per_day_(until_flowering);Leaf_width;Nodes_per_plant;Northern_Leaf_Blight;Tassel_branch_number	0	0	0	0	0	0	0	1	0	0	0	0	0	0	0	0	0	0	0	0	0	0	0	0	0	0	1	private
pan_gene_17287	pan_gene_3928	Leaf_width	100_Kernel_weight;Leaf_width	0	0	0	1	0	1	1	1	1	0	0	0	0	1	0	0	0	1	0	0	1	0	1	1	1	1	12	near-core
pan_gene_17287	pan_gene_433	Leaf_width	Average_internode_length_(whole_plant);Leaf_width;Tassel_length	0	0	1	0	1	0	0	0	1	1	1	1	0	0	1	0	0	1	0	0	1	1	1	0	0	0	11	near-core
pan_gene_17287	pan_gene_4346	Leaf_width	Ear_row_number;Height_per_day_(until_flowering);Leaf_width	0	0	0	0	1	0	0	0	0	0	0	0	0	0	0	0	0	0	0	0	0	0	0	0	0	0	1	private
pan_gene_17287	pan_gene_4394	Leaf_width	Leaf_width	0	0	1	1	1	1	1	1	1	0	1	1	0	1	1	1	1	1	1	1	1	0	1	0	1	1	20	core
pan_gene_17287	pan_gene_5399	Leaf_width	Leaf_width	0	0	1	1	0	0	0	1	0	0	1	0	0	0	0	1	0	1	0	0	0	0	1	0	0	0	7	dispensable
pan_gene_17287	pan_gene_9008	Leaf_width	100_Kernel_weight;Leaf_width	0	0	1	0	1	1	1	1	1	0	1	0	1	0	1	0	0	0	0	0	1	1	1	0	0	0	12	near-core
pan_gene_17287	pan_gene_9608	Leaf_width	Chlorophyll_A;Leaf_width	0	0	0	0	0	0	0	0	0	0	0	0	0	0	0	0	0	0	0	0	1	1	0	0	0	0	2	dispensable
pan_gene_17326	pan_gene_9328	Leaf_width;Total_amino_acids	100_Kernel_weight;Leaf_width	0	0	1	0	0	0	0	0	0	0	0	0	0	0	0	0	0	0	0	0	0	1	0	0	0	0	2	dispensable
pan_gene_17327	pan_gene_19682	Leaf_width;Nodes_per_plant	Leaf_width	0	0	0	0	0	0	0	0	0	1	0	0	0	0	0	1	0	0	0	0	0	0	1	0	1	1	5	dispensable
pan_gene_17327	pan_gene_4289	Leaf_width;Nodes_per_plant	Leaf_width	0	0	1	1	0	0	0	0	0	0	0	0	0	0	0	0	0	0	0	0	0	0	0	0	0	0	2	dispensable
pan_gene_17327	pan_gene_4403	Leaf_width;Nodes_per_plant	Average_internode_length_(whole_plant);Leaf_width	0	0	1	0	0	0	0	0	1	0	0	0	0	0	0	0	0	0	0	0	1	0	0	0	0	0	3	dispensable
pan_gene_17328	pan_gene_22665	Leaf_width	Leaf_width;Stalk_strength	0	0	1	1	1	0	1	0	0	0	1	0	0	0	1	0	0	0	0	0	0	0	1	0	0	0	7	dispensable
pan_gene_17328	pan_gene_9014	Leaf_width	Leaf_width	0	0	1	0	0	0	0	0	0	0	1	0	0	1	1	0	0	0	0	0	0	0	0	1	0	0	5	dispensable
pan_gene_17328	pan_gene_9054	Leaf_width	Average_internode_length_(whole_plant);Glucose;Leaf_width	0	0	1	1	0	0	1	0	0	1	0	0	0	0	0	0	0	0	0	0	0	0	0	0	0	0	4	dispensable
pan_gene_1742	pan_gene_21387	Boxcox-transformed_leaf_angle;Ear_height;Height_per_day_(until_flowering);Leaf_width;Nodes_per_plant;Nodes_to_ear;Plant_height;Ratio_of_ear_height_to_total_height	Leaf_width	0	0	1	0	0	0	0	0	0	0	0	0	0	0	0	0	0	0	0	0	0	1	0	0	0	0	2	dispensable
pan_gene_1742	pan_gene_27708	Boxcox-transformed_leaf_angle;Ear_height;Height_per_day_(until_flowering);Leaf_width;Nodes_per_plant;Nodes_to_ear;Plant_height;Ratio_of_ear_height_to_total_height	Chlorophyll_A;Height_above_ear;Leaf_width;Photoperiod_Growing-degree_days_to_silk;Photoperiod_growing-degree_days_to_anthesis	0	0	1	0	0	0	0	0	0	0	0	0	0	0	0	0	0	0	0	0	0	1	0	0	0	0	2	dispensable
pan_gene_1742	pan_gene_32047	Boxcox-transformed_leaf_angle;Ear_height;Height_per_day_(until_flowering);Leaf_width;Nodes_per_plant;Nodes_to_ear;Plant_height;Ratio_of_ear_height_to_total_height	Height_per_day_(until_flowering);Leaf_width	0	0	1	0	0	0	0	0	0	0	0	0	0	0	0	0	0	0	0	0	0	0	0	0	0	0	1	private
pan_gene_1742	pan_gene_5399	Boxcox-transformed_leaf_angle;Ear_height;Height_per_day_(until_flowering);Leaf_width;Nodes_per_plant;Nodes_to_ear;Plant_height;Ratio_of_ear_height_to_total_height	Leaf_width	0	0	1	0	0	0	0	0	0	0	0	0	0	1	0	0	0	0	0	0	0	0	0	0	0	0	2	dispensable
pan_gene_1742	pan_gene_9014	Boxcox-transformed_leaf_angle;Ear_height;Height_per_day_(until_flowering);Leaf_width;Nodes_per_plant;Nodes_to_ear;Plant_height;Ratio_of_ear_height_to_total_height	Leaf_width	0	0	1	0	0	0	0	0	0	0	0	0	0	0	0	1	0	0	0	0	0	1	0	0	0	1	4	dispensable
pan_gene_1742	pan_gene_9608	Boxcox-transformed_leaf_angle;Ear_height;Height_per_day_(until_flowering);Leaf_width;Nodes_per_plant;Nodes_to_ear;Plant_height;Ratio_of_ear_height_to_total_height	Chlorophyll_A;Leaf_width	0	0	0	0	0	0	0	0	0	0	0	0	0	0	0	0	0	0	0	0	0	1	0	0	0	0	1	private
pan_gene_18317	pan_gene_21434	Leaf_width;PCA_of_metabolites:_PC2;Ratio_of_ear_height_to_total_height	Leaf_width;Nodes_per_plant	0	0	0	0	0	0	0	0	0	0	1	0	0	0	0	0	0	0	0	0	0	0	0	0	0	0	1	private
pan_gene_18317	pan_gene_21717	Leaf_width;PCA_of_metabolites:_PC2;Ratio_of_ear_height_to_total_height	Leaf_width	0	0	0	0	0	0	0	0	0	0	1	0	0	0	0	0	0	0	0	0	0	0	0	0	0	0	1	private
pan_gene_18317	pan_gene_25097	Leaf_width;PCA_of_metabolites:_PC2;Ratio_of_ear_height_to_total_height	Leaf_width	0	0	0	0	0	0	0	0	0	0	1	0	0	1	0	0	0	0	0	0	0	0	0	0	0	0	2	dispensable
pan_gene_18317	pan_gene_32247	Leaf_width;PCA_of_metabolites:_PC2;Ratio_of_ear_height_to_total_height	Leaf_width	0	0	0	0	0	1	0	0	0	0	0	0	0	1	0	0	0	0	0	1	0	0	0	0	1	0	4	dispensable
pan_gene_18954	pan_gene_32048	Boxcox-transformed_leaf_angle;Leaf_width;Nodes_to_ear	Leaf_width	0	0	0	0	0	0	1	0	0	0	0	0	0	0	0	0	0	0	0	0	0	0	0	0	0	0	1	private
pan_gene_18954	pan_gene_9116	Boxcox-transformed_leaf_angle;Leaf_width;Nodes_to_ear	Anthesis-silking_interval;Days_to_silk;Height_above_ear;Leaf_width;Nodes_to_ear	0	0	1	0	0	0	1	0	0	0	0	0	0	0	0	0	0	0	0	0	0	0	0	0	0	0	2	dispensable
pan_gene_18955	pan_gene_4271	Leaf_width	Average_internode_length_(above_ear);Leaf_width;Tassel_length	0	0	1	1	0	0	0	0	0	0	0	0	1	0	0	0	0	1	0	1	0	0	0	0	1	0	6	dispensable
pan_gene_18956	pan_gene_19251	Leaf_width	Average_internode_length_(whole_plant);Days_to_silk;Leaf_width;Ratio_of_ear_height_to_total_height;Southern_leaf_blight	0	0	1	0	0	0	0	1	1	0	0	0	1	1	0	0	1	1	0	1	1	0	1	0	0	1	11	near-core
pan_gene_18956	pan_gene_19557	Leaf_width	Leaf_width;Northern_Leaf_Blight	0	0	1	1	0	1	0	0	0	0	1	0	0	0	0	0	1	1	0	1	1	1	1	0	0	0	10	dispensable
pan_gene_18956	pan_gene_30340	Leaf_width	Leaf_width	0	0	1	1	1	1	1	1	1	0	1	0	0	0	0	1	1	1	0	0	1	1	0	0	1	0	14	near-core
pan_gene_18956	pan_gene_70252	Leaf_width	Height_above_ear;Leaf_width	0	0	1	0	0	0	0	1	0	0	0	0	0	0	0	0	0	0	0	0	0	0	0	0	0	0	2	dispensable
pan_gene_19214	pan_gene_19683	Average_internode_length_(above_ear);Average_internode_length_(below_ear);Average_internode_length_(whole_plant);Boxcox-transformed_leaf_angle;Height_per_day_(until_flowering);Leaf_width;Plant_height	Leaf_width	0	0	0	0	0	0	0	0	0	0	0	0	1	0	0	0	0	0	0	0	0	0	0	0	0	0	1	private
pan_gene_19214	pan_gene_24827	Average_internode_length_(above_ear);Average_internode_length_(below_ear);Average_internode_length_(whole_plant);Boxcox-transformed_leaf_angle;Height_per_day_(until_flowering);Leaf_width;Plant_height	Leaf_width	0	0	0	0	0	0	0	0	0	0	0	0	1	0	0	0	0	0	0	0	0	0	0	0	0	0	1	private
pan_gene_19214	pan_gene_4315	Average_internode_length_(above_ear);Average_internode_length_(below_ear);Average_internode_length_(whole_plant);Boxcox-transformed_leaf_angle;Height_per_day_(until_flowering);Leaf_width;Plant_height	Leaf_width	0	0	0	0	0	0	0	0	0	0	0	0	1	0	0	0	0	0	0	0	0	0	0	0	0	0	1	private
pan_gene_19231	pan_gene_21605	Leaf_width	Average_internode_length_(above_ear);Leaf_width	0	0	1	0	0	0	0	1	0	1	1	0	0	0	0	0	0	0	0	0	1	0	0	0	0	0	5	dispensable
pan_gene_19231	pan_gene_23434	Leaf_width	Leaf_width	0	0	1	0	0	0	0	0	0	0	0	0	0	0	0	0	0	0	0	0	0	0	0	0	0	0	1	private
pan_gene_19231	pan_gene_25419	Leaf_width	Leaf_width;Tassel_branch_number	0	0	1	0	0	0	0	0	0	0	0	0	0	0	0	0	0	0	0	0	0	0	0	0	0	0	1	private
pan_gene_19231	pan_gene_4376	Leaf_width	Average_internode_length_(whole_plant);Leaf_width	0	0	1	0	0	0	0	0	0	0	0	0	0	0	0	0	0	0	0	0	0	0	0	0	0	0	1	private
pan_gene_19251	pan_gene_19557	Average_internode_length_(whole_plant);Days_to_silk;Leaf_width;Ratio_of_ear_height_to_total_height;Southern_leaf_blight	Leaf_width;Northern_Leaf_Blight	0	0	1	0	1	0	1	1	1	0	0	1	0	1	0	0	0	1	0	0	0	0	0	0	1	1	10	dispensable
pan_gene_19251	pan_gene_21074	Average_internode_length_(whole_plant);Days_to_silk;Leaf_width;Ratio_of_ear_height_to_total_height;Southern_leaf_blight	Leaf_width	0	0	1	1	0	0	0	0	1	0	0	0	0	1	0	0	1	0	0	1	1	0	1	1	0	0	9	dispensable
pan_gene_19251	pan_gene_2809	Average_internode_length_(whole_plant);Days_to_silk;Leaf_width;Ratio_of_ear_height_to_total_height;Southern_leaf_blight	Leaf_width;Northern_Leaf_Blight;Tassel_branch_number	0	0	1	0	0	0	0	0	0	1	0	0	0	0	0	1	0	0	0	1	0	0	0	0	0	0	4	dispensable
pan_gene_19251	pan_gene_30340	Average_internode_length_(whole_plant);Days_to_silk;Leaf_width;Ratio_of_ear_height_to_total_height;Southern_leaf_blight	Leaf_width	0	0	1	0	0	0	0	0	0	1	0	1	0	0	0	0	1	0	0	1	0	0	0	0	0	0	5	dispensable
pan_gene_19251	pan_gene_70252	Average_internode_length_(whole_plant);Days_to_silk;Leaf_width;Ratio_of_ear_height_to_total_height;Southern_leaf_blight	Height_above_ear;Leaf_width	0	0	1	0	0	0	0	0	0	0	0	0	0	0	0	0	0	0	0	0	0	0	0	0	0	0	1	private
pan_gene_19312	pan_gene_26374	Leaf_width;Nitrate;PCA_of_metabolites:_PC2;Southern_leaf_blight	Leaf_width	0	0	1	0	0	0	0	1	1	0	0	0	0	0	0	0	0	0	0	1	0	0	0	0	0	0	4	dispensable
pan_gene_19384	pan_gene_22517	Leaf_width	100_Kernel_weight;Leaf_width;Southern_leaf_blight	0	0	0	1	1	0	0	0	0	0	0	0	0	1	0	0	1	0	0	0	0	0	0	0	1	0	5	dispensable
pan_gene_19393	pan_gene_19578	Leaf_width;PCA_of_metabolites:_PC2	Leaf_width	0	0	1	1	0	0	1	0	0	0	1	0	0	1	0	1	0	0	0	0	0	0	0	1	0	0	7	dispensable
pan_gene_19393	pan_gene_21038	Leaf_width;PCA_of_metabolites:_PC2	Cob_diameter;Leaf_width	0	0	1	1	0	0	0	0	1	0	1	0	0	1	0	1	1	0	0	0	0	0	1	0	0	0	8	dispensable
pan_gene_19393	pan_gene_30895	Leaf_width;PCA_of_metabolites:_PC2	Average_internode_length_(above_ear);Height_per_day_(until_flowering);Leaf_width;Nodes_per_plant;Northern_Leaf_Blight;Tassel_branch_number	0	0	0	0	0	0	0	1	0	0	0	0	0	0	0	0	0	0	0	0	0	0	0	0	0	0	1	private
pan_gene_19393	pan_gene_31759	Leaf_width;PCA_of_metabolites:_PC2	100_Kernel_weight;Leaf_width;Northern_Leaf_Blight	0	0	0	0	0	0	0	0	0	0	0	0	0	0	0	1	0	0	0	0	0	0	0	0	0	0	1	private
pan_gene_19393	pan_gene_9608	Leaf_width;PCA_of_metabolites:_PC2	Chlorophyll_A;Leaf_width	0	0	0	0	0	0	0	0	0	0	0	0	0	0	0	0	0	0	0	1	0	1	0	0	0	0	2	dispensable
pan_gene_19395	pan_gene_25102	100_Kernel_weight;Leaf_width;Total_amino_acids	Leaf_length;Leaf_width;Nodes_to_ear	0	0	1	0	0	0	0	0	0	0	0	0	0	0	0	0	0	0	1	0	0	1	0	0	0	1	4	dispensable
pan_gene_19395	pan_gene_26009	100_Kernel_weight;Leaf_width;Total_amino_acids	Leaf_width	0	0	1	0	0	0	0	0	0	1	0	0	0	1	0	0	0	0	1	0	1	0	0	0	0	0	5	dispensable
pan_gene_19395	pan_gene_26556	100_Kernel_weight;Leaf_width;Total_amino_acids	Leaf_width	0	0	1	0	0	0	1	0	0	1	0	0	0	0	0	0	0	0	1	0	1	0	0	0	0	0	5	dispensable
pan_gene_19395	pan_gene_29791	100_Kernel_weight;Leaf_width;Total_amino_acids	Days_to_anthesis;Days_to_silk;Ear_height;Leaf_length;Leaf_width;Nodes_per_plant;Nodes_to_ear	0	0	1	0	0	0	0	0	0	0	0	0	0	0	0	0	0	0	0	0	0	0	1	0	0	0	2	dispensable
pan_gene_19470	pan_gene_19559	Leaf_width;Tassel_length	Average_internode_length_(below_ear);Leaf_width	0	0	1	0	0	1	0	1	0	0	0	0	1	0	0	0	0	0	0	0	0	1	0	0	0	0	5	dispensable
pan_gene_19482	pan_gene_22487	Cob_diameter;Leaf_width;Nodes_per_plant	Glutamate;Leaf_width;Tassel_length	0	0	0	0	0	0	0	0	0	0	0	0	1	0	0	0	0	0	0	0	0	0	0	0	0	0	1	private
pan_gene_19508	pan_gene_28543	Leaf_width;Northern_Leaf_Blight	Leaf_width;PCA_of_metabolites:_PC1;Total_amino_acids	0	0	1	0	0	0	0	0	0	0	0	0	0	0	0	0	0	0	0	0	0	0	0	0	0	0	1	private
pan_gene_19511	pan_gene_19682	Leaf_width	Leaf_width	0	0	0	0	0	0	0	0	0	0	0	0	0	0	0	1	0	0	0	0	0	0	1	0	0	0	2	dispensable
pan_gene_19511	pan_gene_4289	Leaf_width	Leaf_width	0	0	1	0	0	0	0	0	0	0	0	0	0	0	0	0	0	0	0	0	0	0	0	0	0	0	1	private
pan_gene_19511	pan_gene_4403	Leaf_width	Average_internode_length_(whole_plant);Leaf_width	0	0	1	0	0	0	0	0	1	0	0	0	0	0	0	0	0	0	0	0	1	0	0	0	0	0	3	dispensable
pan_gene_19525	pan_gene_6838	100_Kernel_weight;Leaf_width	Anthesis-silking_interval;Leaf_width	0	0	1	0	0	0	1	0	0	0	1	0	0	0	0	0	0	0	0	0	1	0	0	0	0	0	4	dispensable
pan_gene_19542	pan_gene_21717	Leaf_width	Leaf_width	0	0	0	0	0	0	0	0	0	0	1	0	0	1	0	0	0	0	0	0	0	0	0	0	0	0	2	dispensable
pan_gene_19542	pan_gene_25097	Leaf_width	Leaf_width	0	0	0	0	0	1	0	0	0	0	1	0	0	0	0	0	0	0	0	0	0	0	0	0	0	0	2	dispensable
pan_gene_19542	pan_gene_32247	Leaf_width	Leaf_width	0	0	0	0	0	1	1	1	1	0	0	0	0	1	0	0	0	1	0	1	0	1	1	0	1	0	10	dispensable
pan_gene_19544	pan_gene_20921	Leaf_width	Leaf_width	0	0	1	0	0	0	0	0	0	0	1	1	0	0	0	0	0	0	0	0	0	0	0	0	0	0	3	dispensable
pan_gene_19544	pan_gene_26653	Leaf_width	Ear_height;Leaf_width;Nodes_above_ear;Nodes_per_plant;Nodes_to_ear;Plant_height	0	0	1	0	0	0	0	1	0	0	0	0	0	0	0	0	0	0	0	1	0	0	1	0	0	0	4	dispensable
pan_gene_19550	pan_gene_4345	Days_to_anthesis;Leaf_width;Northern_Leaf_Blight	Height_per_day_(until_flowering);Leaf_width	0	0	1	1	1	0	1	0	0	1	1	0	1	0	0	0	0	0	1	0	0	0	1	0	0	0	9	dispensable
pan_gene_19557	pan_gene_25262	Leaf_width;Northern_Leaf_Blight	Leaf_width	0	0	1	0	0	0	1	0	1	0	0	1	0	0	1	0	1	0	1	1	1	1	1	1	0	1	13	near-core
pan_gene_19557	pan_gene_70252	Leaf_width;Northern_Leaf_Blight	Height_above_ear;Leaf_width	0	0	1	0	0	0	0	0	0	0	0	0	0	0	0	0	0	0	0	0	0	0	0	0	0	0	1	private
pan_gene_19558	pan_gene_70252	Leaf_width	Height_above_ear;Leaf_width	0	0	0	0	0	0	0	1	1	0	0	0	0	0	0	0	0	0	0	0	0	0	0	0	0	0	2	dispensable
pan_gene_19578	pan_gene_19579	Leaf_width	Leaf_width	0	0	0	1	0	0	0	0	1	0	0	0	0	0	0	0	0	0	0	0	0	0	0	0	0	0	2	dispensable
pan_gene_19578	pan_gene_20921	Leaf_width	Leaf_width	0	0	1	1	0	1	0	0	0	0	1	0	0	0	0	1	0	0	0	0	1	1	0	0	0	0	7	dispensable
pan_gene_19578	pan_gene_21338	Leaf_width	Leaf_width	0	0	0	0	0	0	0	0	0	0	0	0	0	0	0	1	0	0	0	0	0	1	0	0	0	0	2	dispensable
pan_gene_19578	pan_gene_21387	Leaf_width	Leaf_width	0	0	1	0	0	0	1	0	0	0	0	0	0	0	0	1	0	0	0	0	0	1	0	1	0	0	5	dispensable
pan_gene_19578	pan_gene_21881	Leaf_width	Anthesis-silking_interval;Ear_height;Leaf_width;Nodes_to_ear;Ratio_of_ear_height_to_total_height	0	0	1	0	0	0	0	0	0	0	0	0	0	0	0	0	0	0	0	0	0	0	0	0	0	0	1	private
pan_gene_19578	pan_gene_24827	Leaf_width	Leaf_width	0	0	1	1	0	0	0	0	0	0	0	0	0	1	0	0	0	0	0	0	0	0	0	0	0	0	3	dispensable
pan_gene_19578	pan_gene_27708	Leaf_width	Chlorophyll_A;Height_above_ear;Leaf_width;Photoperiod_Growing-degree_days_to_silk;Photoperiod_growing-degree_days_to_anthesis	0	0	1	0	0	0	0	0	0	0	1	0	0	0	0	0	0	0	0	0	0	0	0	0	0	0	2	dispensable
pan_gene_19578	pan_gene_30598	Leaf_width	Leaf_width	0	0	0	0	0	0	1	0	1	0	0	0	0	0	0	0	0	1	0	0	0	0	0	0	0	1	4	dispensable
pan_gene_19578	pan_gene_32047	Leaf_width	Height_per_day_(until_flowering);Leaf_width	0	0	1	1	0	0	0	0	0	0	1	0	0	1	0	1	0	0	0	0	0	1	0	1	0	0	7	dispensable
pan_gene_19578	pan_gene_40268	Leaf_width	Leaf_width	0	0	1	0	0	0	0	0	0	0	0	0	0	0	0	0	0	0	0	0	0	0	0	0	0	0	1	private
pan_gene_19578	pan_gene_4394	Leaf_width	Leaf_width	0	0	1	1	0	0	1	0	0	0	1	0	0	1	0	1	0	0	0	0	0	0	0	0	0	0	6	dispensable
pan_gene_19578	pan_gene_6274	Leaf_width	Leaf_width;Nodes_per_plant;Northern_Leaf_Blight;PCA_of_metabolites:_PC2	0	0	1	1	0	0	0	0	0	0	1	0	0	0	0	0	0	0	0	0	0	1	0	0	0	0	4	dispensable
pan_gene_19578	pan_gene_6400	Leaf_width	Height_per_day_(until_flowering);Leaf_width	0	0	0	1	0	0	1	0	0	0	1	0	0	1	0	1	0	0	0	0	0	1	0	1	0	1	8	dispensable
pan_gene_19578	pan_gene_7098	Leaf_width	Leaf_width	0	0	1	1	0	0	0	0	0	0	0	0	0	1	0	0	0	0	0	0	0	1	0	1	0	0	5	dispensable
pan_gene_19578	pan_gene_9014	Leaf_width	Leaf_width	0	0	1	0	0	0	1	0	1	0	1	1	0	1	0	1	0	0	0	0	0	1	0	1	0	1	10	dispensable
pan_gene_19579	pan_gene_20921	Leaf_width	Leaf_width	0	0	0	1	0	0	0	0	0	0	0	0	0	0	0	0	0	0	0	0	0	0	0	0	0	0	1	private
pan_gene_19580	pan_gene_5285	Leaf_width	Ear_height;Leaf_width;Total_amino_acids	0	0	0	1	0	0	0	0	0	0	0	0	0	0	0	0	1	0	0	0	0	0	0	0	0	0	2	dispensable
pan_gene_19580	pan_gene_6838	Leaf_width	Anthesis-silking_interval;Leaf_width	0	0	0	1	0	0	0	0	0	0	1	0	0	0	0	0	0	0	0	0	0	0	0	0	0	0	2	dispensable
pan_gene_19677	pan_gene_22343	Leaf_width	Leaf_width	0	0	1	0	0	0	0	0	0	0	0	0	0	0	0	0	0	0	0	0	0	0	0	0	0	0	1	private
pan_gene_19682	pan_gene_3296	Leaf_width	Leaf_width	0	0	0	0	0	0	0	0	0	0	0	0	0	0	0	0	0	0	0	0	0	0	1	0	0	0	1	private
pan_gene_19682	pan_gene_7337	Leaf_width	Leaf_width	0	0	0	0	0	0	0	0	0	1	0	0	0	0	0	0	0	0	0	0	0	0	1	0	0	0	2	dispensable
pan_gene_19682	pan_gene_9708	Leaf_width	Leaf_width	0	0	0	0	0	0	0	0	0	0	0	0	0	0	0	0	0	0	0	0	0	0	1	0	0	0	1	private
pan_gene_19683	pan_gene_24769	Leaf_width	Leaf_width	0	0	1	0	0	0	0	0	0	0	0	0	0	0	0	0	0	0	0	0	0	0	0	0	0	0	1	private
pan_gene_19683	pan_gene_28732	Leaf_width	Anthesis-silking_interval;Days_to_anthesis;Ear_height;Leaf_length;Leaf_width;Nodes_per_plant;Photoperiod_Growing-degree_days_to_silk;Photoperiod_growing-degree_days_to_anthesis	0	0	1	0	0	1	1	0	1	0	0	0	1	0	0	0	0	0	0	0	0	0	0	0	0	0	5	dispensable
pan_gene_19683	pan_gene_3286	Leaf_width	Leaf_width	0	0	1	0	0	0	0	0	1	0	1	1	1	0	1	0	0	1	0	1	1	0	1	0	0	1	11	near-core
pan_gene_19683	pan_gene_4315	Leaf_width	Leaf_width	0	0	0	0	0	0	0	0	0	0	0	1	1	0	0	0	1	0	1	0	0	1	1	0	0	0	6	dispensable
pan_gene_19683	pan_gene_810	Leaf_width	100_Kernel_weight;Leaf_width	0	0	1	1	0	1	0	0	1	0	0	0	1	0	0	0	0	0	0	0	0	0	0	0	0	0	5	dispensable
pan_gene_20875	pan_gene_21641	Leaf_width	Leaf_width;Stalk_strength	0	0	1	1	1	1	1	1	1	0	1	0	1	1	0	0	0	0	0	0	1	0	0	0	1	0	12	near-core
pan_gene_20921	pan_gene_26653	Leaf_width	Ear_height;Leaf_width;Nodes_above_ear;Nodes_per_plant;Nodes_to_ear;Plant_height	0	0	1	1	1	1	1	0	0	0	0	0	0	1	0	1	0	0	0	0	1	0	1	0	0	1	10	dispensable
pan_gene_20921	pan_gene_9054	Leaf_width	Average_internode_length_(whole_plant);Glucose;Leaf_width	0	0	1	1	0	1	0	0	0	1	0	0	0	0	0	0	0	0	0	0	0	1	0	0	0	0	5	dispensable
pan_gene_20953	pan_gene_21717	Leaf_width	Leaf_width	0	0	1	0	0	0	0	0	0	0	0	0	0	0	0	0	0	0	0	0	0	0	0	0	0	0	1	private
pan_gene_20974	pan_gene_22414	Leaf_width	Ear_height;Leaf_width;Nodes_to_ear;Ratio_of_ear_height_to_total_height	0	0	1	1	0	0	0	0	1	1	0	0	0	1	0	0	0	0	0	0	1	0	0	0	0	0	6	dispensable
pan_gene_20974	pan_gene_25419	Leaf_width	Leaf_width;Tassel_branch_number	0	0	1	0	0	0	0	0	0	0	1	0	0	0	0	0	0	0	0	0	0	0	0	0	0	0	2	dispensable
pan_gene_20974	pan_gene_6399	Leaf_width	Leaf_width	0	0	1	1	0	0	0	0	0	0	0	0	0	0	0	1	0	1	1	0	0	0	0	0	1	0	6	dispensable
pan_gene_20974	pan_gene_9580	Leaf_width	Leaf_width;Nodes_per_plant	0	0	0	0	0	0	0	0	0	0	0	0	0	0	0	1	0	0	0	0	0	0	0	0	0	0	1	private
pan_gene_21038	pan_gene_3286	Cob_diameter;Leaf_width	Leaf_width	0	0	1	1	0	0	0	0	1	0	1	0	0	0	1	0	0	0	0	0	0	0	1	0	0	0	6	dispensable
pan_gene_21038	pan_gene_3350	Cob_diameter;Leaf_width	Leaf_width;Northern_Leaf_Blight	0	0	1	1	0	1	0	0	1	0	1	0	1	1	1	1	0	1	1	0	0	1	1	0	1	1	15	near-core
pan_gene_21038	pan_gene_433	Cob_diameter;Leaf_width	Average_internode_length_(whole_plant);Leaf_width;Tassel_length	0	0	1	0	0	1	0	0	1	0	0	0	1	0	0	0	0	0	0	0	0	0	0	0	0	0	4	dispensable
pan_gene_21038	pan_gene_5399	Cob_diameter;Leaf_width	Leaf_width	0	0	1	1	0	0	0	0	0	0	0	0	1	0	0	0	0	0	0	0	0	0	0	0	0	0	3	dispensable
pan_gene_21038	pan_gene_6400	Cob_diameter;Leaf_width	Height_per_day_(until_flowering);Leaf_width	0	0	0	0	0	0	0	0	1	0	1	0	0	0	0	0	1	0	0	0	0	0	1	0	0	1	5	dispensable
pan_gene_21038	pan_gene_7098	Cob_diameter;Leaf_width	Leaf_width	0	0	1	1	0	0	0	0	0	0	1	0	0	1	0	1	0	0	0	0	0	0	1	0	0	1	7	dispensable
pan_gene_21038	pan_gene_9608	Cob_diameter;Leaf_width	Chlorophyll_A;Leaf_width	0	0	0	0	0	0	0	0	0	0	0	0	0	0	0	0	0	0	0	0	0	1	0	0	0	0	1	private
pan_gene_21074	pan_gene_70252	Leaf_width	Height_above_ear;Leaf_width	0	0	1	0	0	0	0	0	0	0	0	0	0	0	0	0	0	0	0	0	0	0	0	0	0	0	1	private
pan_gene_21109	pan_gene_22487	Leaf_width	Glutamate;Leaf_width;Tassel_length	0	0	1	0	0	0	0	0	0	0	0	0	0	0	0	0	0	0	0	0	0	0	0	0	0	0	1	private
pan_gene_21346	pan_gene_5884	Leaf_width;Ratio_of_ear_height_to_total_height	Leaf_width	0	0	1	1	1	1	0	0	1	0	1	0	1	1	0	1	0	0	0	0	0	0	0	0	0	0	9	dispensable
pan_gene_21387	pan_gene_24769	Leaf_width	Leaf_width	0	0	1	0	0	0	0	0	0	0	0	0	0	0	0	0	0	0	0	0	0	0	0	0	0	0	1	private
pan_gene_21387	pan_gene_31014	Leaf_width	Leaf_width	0	0	1	0	0	0	0	0	0	0	0	0	0	0	0	0	0	0	0	0	0	0	0	0	0	0	1	private
pan_gene_21387	pan_gene_810	Leaf_width	100_Kernel_weight;Leaf_width	0	0	1	0	0	0	0	0	0	0	0	0	1	0	0	0	0	1	0	0	0	0	0	0	0	0	3	dispensable
pan_gene_21387	pan_gene_9608	Leaf_width	Chlorophyll_A;Leaf_width	0	0	0	0	0	0	0	0	0	0	0	0	0	0	0	0	0	0	0	0	1	1	1	0	0	0	3	dispensable
pan_gene_21387	pan_gene_97078	Leaf_width	Days_to_anthesis;Days_to_silk;Leaf_width;Southern_leaf_blight	0	0	0	0	0	0	0	0	0	0	0	0	0	0	0	0	0	0	0	0	0	0	0	1	0	0	1	private
pan_gene_21434	pan_gene_21717	Leaf_width;Nodes_per_plant	Leaf_width	0	0	0	0	0	0	0	0	0	0	1	0	0	0	0	0	0	0	0	0	0	0	0	0	0	0	1	private
pan_gene_21434	pan_gene_25097	Leaf_width;Nodes_per_plant	Leaf_width	0	0	0	0	0	0	0	0	0	0	1	0	0	0	0	0	0	0	0	0	0	0	0	0	0	0	1	private
pan_gene_21585	pan_gene_8346	Leaf_width	Leaf_width	0	0	1	0	0	0	0	0	0	0	0	0	0	0	0	1	0	0	0	0	0	0	0	0	0	0	2	dispensable
pan_gene_21605	pan_gene_25419	Average_internode_length_(above_ear);Leaf_width	Leaf_width;Tassel_branch_number	0	0	1	0	0	0	0	0	0	0	0	0	0	0	0	0	0	0	0	0	0	0	0	0	0	0	1	private
pan_gene_21638	pan_gene_28543	Leaf_width	Leaf_width;PCA_of_metabolites:_PC1;Total_amino_acids	0	0	1	0	0	0	0	0	0	0	0	0	0	0	0	0	0	0	0	0	0	0	1	0	0	0	2	dispensable
pan_gene_21641	pan_gene_24773	Leaf_width;Stalk_strength	Average_internode_length_(below_ear);Leaf_width	0	0	1	1	1	1	1	1	1	1	1	1	1	1	1	1	1	1	1	1	0	0	1	0	0	0	19	near-core
pan_gene_21641	pan_gene_30940	Leaf_width;Stalk_strength	Days_to_anthesis;Leaf_width	0	0	1	1	0	0	0	0	0	0	0	0	0	0	0	0	0	0	0	0	0	0	0	0	0	0	2	dispensable
pan_gene_21641	pan_gene_3350	Leaf_width;Stalk_strength	Leaf_width;Northern_Leaf_Blight	0	0	1	0	1	1	1	1	1	0	1	0	0	0	0	0	0	1	1	1	0	1	1	1	0	0	13	near-core
pan_gene_21641	pan_gene_4417	Leaf_width;Stalk_strength	Height_per_day_(until_flowering);Leaf_width	0	0	1	0	0	0	0	0	0	0	0	0	0	0	0	0	0	0	0	1	0	0	0	0	0	1	3	dispensable
pan_gene_21641	pan_gene_5399	Leaf_width;Stalk_strength	Leaf_width	0	0	1	0	0	0	0	1	0	0	0	0	0	0	0	0	0	0	0	0	0	1	1	1	0	0	5	dispensable
pan_gene_21641	pan_gene_7101	Leaf_width;Stalk_strength	Leaf_width	0	0	1	1	0	0	0	1	0	1	0	0	0	0	0	0	0	1	0	0	0	0	0	0	1	0	6	dispensable
pan_gene_21717	pan_gene_25095	Leaf_width	Boxcox-transformed_leaf_angle;Leaf_width	0	0	1	0	0	0	0	0	0	0	1	0	0	0	0	0	0	0	0	0	0	0	0	0	0	0	2	dispensable
pan_gene_21717	pan_gene_25097	Leaf_width	Leaf_width	0	0	1	0	0	0	1	0	1	0	0	0	0	0	0	0	0	0	0	0	0	0	0	0	0	0	3	dispensable
pan_gene_21717	pan_gene_25114	Leaf_width	Leaf_length;Leaf_width	0	0	0	0	0	0	0	0	0	0	0	0	0	0	0	0	0	0	0	0	0	0	0	0	0	1	1	private
pan_gene_21717	pan_gene_32247	Leaf_width	Leaf_width	0	0	1	0	0	0	0	0	0	0	0	0	0	0	0	0	0	0	0	0	0	0	0	0	0	0	1	private
pan_gene_21775	pan_gene_5286	Leaf_width	Ear_height;Leaf_width	0	0	1	1	0	0	0	1	0	0	0	0	0	0	0	0	0	0	0	0	0	0	0	0	0	0	3	dispensable
pan_gene_21778	pan_gene_22414	Leaf_width	Ear_height;Leaf_width;Nodes_to_ear;Ratio_of_ear_height_to_total_height	0	0	1	0	0	0	0	0	0	1	0	0	0	0	0	0	0	1	0	0	0	0	1	0	0	0	4	dispensable
pan_gene_21778	pan_gene_40268	Leaf_width	Leaf_width	0	0	1	0	0	0	0	0	0	0	0	0	0	0	0	0	0	0	0	0	0	0	0	0	0	0	1	private
pan_gene_21778	pan_gene_6264	Leaf_width	Leaf_width	0	0	1	0	0	0	1	0	0	0	0	1	0	0	1	0	0	0	0	0	0	0	1	0	1	0	6	dispensable
pan_gene_21878	pan_gene_71811	Leaf_length;Leaf_width;Nodes_above_ear	Leaf_length;Leaf_width	0	0	0	0	1	0	1	0	0	0	0	0	0	0	0	0	0	0	0	0	0	0	0	0	0	0	2	dispensable
pan_gene_21881	pan_gene_4315	Anthesis-silking_interval;Ear_height;Leaf_width;Nodes_to_ear;Ratio_of_ear_height_to_total_height	Leaf_width	0	0	0	0	0	0	0	0	0	0	0	0	0	0	0	0	0	0	1	0	0	0	0	0	0	0	1	private
pan_gene_21881	pan_gene_4394	Anthesis-silking_interval;Ear_height;Leaf_width;Nodes_to_ear;Ratio_of_ear_height_to_total_height	Leaf_width	0	0	1	1	0	0	1	0	1	0	0	0	1	0	0	0	0	0	1	0	0	1	0	1	0	0	8	dispensable
pan_gene_21881	pan_gene_6400	Anthesis-silking_interval;Ear_height;Leaf_width;Nodes_to_ear;Ratio_of_ear_height_to_total_height	Height_per_day_(until_flowering);Leaf_width	0	0	0	0	0	0	1	0	1	0	0	0	0	0	0	0	0	0	0	0	0	0	0	0	0	0	2	dispensable
pan_gene_22278	pan_gene_4289	Average_internode_length_(above_ear);Average_internode_length_(whole_plant);Leaf_width;Nodes_per_plant;Nodes_to_ear	Leaf_width	0	0	1	1	0	0	0	0	0	0	0	0	0	0	0	0	0	0	0	0	0	0	0	0	0	0	2	dispensable
pan_gene_22347	pan_gene_40095	Leaf_width;Nodes_above_ear;Nodes_to_ear;Ratio_of_ear_height_to_total_height	Leaf_width	0	0	1	0	0	0	0	0	0	0	0	0	0	0	0	0	0	0	0	0	0	0	0	0	0	0	1	private
pan_gene_22414	pan_gene_22487	Ear_height;Leaf_width;Nodes_to_ear;Ratio_of_ear_height_to_total_height	Glutamate;Leaf_width;Tassel_length	0	0	1	1	1	0	1	0	1	1	0	0	0	0	0	0	0	0	0	0	0	0	0	0	0	0	6	dispensable
pan_gene_22414	pan_gene_26374	Ear_height;Leaf_width;Nodes_to_ear;Ratio_of_ear_height_to_total_height	Leaf_width	0	0	1	0	0	0	1	1	1	1	0	1	0	0	0	0	0	0	1	1	0	0	1	0	0	0	9	dispensable
pan_gene_22414	pan_gene_29783	Ear_height;Leaf_width;Nodes_to_ear;Ratio_of_ear_height_to_total_height	Leaf_width;Photoperiod_growing-degree_days_to_anthesis	0	0	1	0	0	0	1	0	0	0	0	0	0	0	0	0	0	0	0	0	0	0	1	0	0	0	3	dispensable
pan_gene_22414	pan_gene_6399	Ear_height;Leaf_width;Nodes_to_ear;Ratio_of_ear_height_to_total_height	Leaf_width	0	0	1	0	0	0	0	0	0	0	0	1	0	0	0	0	0	0	0	0	1	0	1	0	0	0	4	dispensable
pan_gene_22414	pan_gene_9055	Ear_height;Leaf_width;Nodes_to_ear;Ratio_of_ear_height_to_total_height	Leaf_width;Tassel_length	0	0	1	1	0	0	0	0	0	0	0	0	0	0	0	0	0	0	0	0	0	0	0	0	0	0	2	dispensable
pan_gene_22506	pan_gene_9505	Leaf_width	Leaf_width	0	0	1	0	0	0	0	0	0	0	0	0	0	0	0	0	0	1	0	0	0	0	0	0	0	0	2	dispensable
pan_gene_22517	pan_gene_32470	100_Kernel_weight;Leaf_width;Southern_leaf_blight	Average_internode_length_(above_ear);Ear_height;Leaf_width;Nodes_per_plant;Tassel_length	0	0	1	0	0	0	0	0	0	0	0	0	0	0	1	0	1	0	0	0	0	0	0	1	0	0	4	dispensable
pan_gene_22522	pan_gene_764	100_Kernel_weight;Leaf_width;Nodes_to_ear	Leaf_width	0	0	1	0	0	0	1	0	0	0	0	0	0	0	0	0	0	0	0	0	0	0	0	0	0	0	2	dispensable
pan_gene_22552	pan_gene_30259	Leaf_width	Leaf_width	0	0	1	0	0	0	0	0	0	0	0	0	1	0	0	0	0	0	0	0	0	0	0	0	0	0	2	dispensable
pan_gene_22855	pan_gene_25170	Leaf_width	Days_to_silk;Leaf_width	0	0	1	0	0	0	0	0	1	1	0	1	0	0	0	0	0	0	0	1	0	0	0	0	0	1	6	dispensable
pan_gene_22855	pan_gene_26664	Leaf_width	Ear_height;Leaf_width;Nodes_per_plant	0	0	1	0	0	0	0	0	0	0	0	0	0	0	0	0	0	0	0	0	0	0	0	0	0	0	1	private
pan_gene_22855	pan_gene_2968	Leaf_width	Average_internode_length_(above_ear);Average_internode_length_(whole_plant);Leaf_width;Plant_height	0	0	1	0	0	0	0	0	0	0	0	1	0	0	0	0	0	0	0	0	0	0	0	0	0	1	3	dispensable
pan_gene_22855	pan_gene_5261	Leaf_width	Leaf_width	0	0	1	0	0	0	0	0	0	0	0	1	0	0	0	0	0	0	0	0	0	0	0	0	0	0	2	dispensable
pan_gene_23672	pan_gene_32247	Ear_row_number;Leaf_width;Tassel_length	Leaf_width	0	0	1	0	0	0	0	0	0	0	0	1	0	0	0	0	0	1	0	0	0	1	0	0	1	0	5	dispensable
pan_gene_24538	pan_gene_9568	Leaf_length;Leaf_width;Stalk_strength;Tassel_branch_number	Leaf_width;Malate	0	0	0	0	0	0	1	0	0	0	1	1	0	0	0	0	0	0	0	0	0	0	1	0	0	0	4	dispensable
pan_gene_24769	pan_gene_72538	Leaf_width	Leaf_width	0	0	1	0	0	0	0	0	0	0	0	0	0	0	0	0	1	1	0	0	0	0	0	0	0	0	3	dispensable
pan_gene_24773	pan_gene_4345	Average_internode_length_(below_ear);Leaf_width	Height_per_day_(until_flowering);Leaf_width	0	0	1	0	0	0	0	0	1	0	1	0	0	0	1	0	0	0	1	1	0	1	1	0	0	0	8	dispensable
pan_gene_24786	pan_gene_6264	Leaf_width	Leaf_width	0	0	1	1	1	0	0	1	0	0	0	1	0	0	1	1	0	0	0	0	0	1	0	0	0	0	8	dispensable
pan_gene_24799	pan_gene_5285	Average_internode_length_(below_ear);Boxcox-transformed_leaf_angle;Chlorophyll_B;Days_to_anthesis;Leaf_length;Leaf_width	Ear_height;Leaf_width;Total_amino_acids	0	0	1	0	0	0	0	0	0	0	0	0	0	0	0	0	0	0	0	0	0	0	0	0	0	1	2	dispensable
pan_gene_24827	pan_gene_25271	Leaf_width	Leaf_width	0	0	1	0	0	1	1	0	1	1	0	0	1	0	0	0	0	0	0	1	0	0	0	0	0	0	7	dispensable
pan_gene_24827	pan_gene_30895	Leaf_width	Average_internode_length_(above_ear);Height_per_day_(until_flowering);Leaf_width;Nodes_per_plant;Northern_Leaf_Blight;Tassel_branch_number	0	0	0	0	0	0	0	0	0	0	1	0	0	0	0	0	0	0	0	0	0	0	0	1	0	0	2	dispensable
pan_gene_24827	pan_gene_3286	Leaf_width	Leaf_width	0	0	1	1	1	0	1	1	1	0	1	0	0	0	0	1	0	0	0	0	1	0	1	1	0	1	12	near-core
pan_gene_24827	pan_gene_9608	Leaf_width	Chlorophyll_A;Leaf_width	0	0	0	0	1	0	0	0	0	0	1	0	0	0	1	1	0	0	0	1	1	1	1	0	0	0	8	dispensable
pan_gene_25066	pan_gene_29756	Boxcox-transformed_leaf_angle;Fructose;Leaf_width	Leaf_width;Nodes_per_plant;Nodes_to_ear;Photoperiod_Growing-degree_days_to_silk;Photoperiod_growing-degree_days_to_anthesis	0	0	1	1	0	0	0	0	0	0	0	0	0	0	0	0	0	0	0	0	0	0	0	0	0	0	2	dispensable
pan_gene_25066	pan_gene_6558	Boxcox-transformed_leaf_angle;Fructose;Leaf_width	Leaf_width	0	0	1	0	0	0	0	0	0	0	0	0	0	0	0	0	0	0	0	0	0	0	0	0	0	0	1	private
pan_gene_25095	pan_gene_25097	Boxcox-transformed_leaf_angle;Leaf_width	Leaf_width	0	0	1	0	0	0	0	0	0	0	0	0	0	0	0	0	0	0	0	0	0	0	0	0	0	0	1	private
pan_gene_25095	pan_gene_32247	Boxcox-transformed_leaf_angle;Leaf_width	Leaf_width	0	0	1	0	0	0	0	0	0	0	0	0	0	0	0	0	0	1	0	0	0	1	0	0	0	0	3	dispensable
pan_gene_25097	pan_gene_25114	Leaf_width	Leaf_length;Leaf_width	0	0	0	1	1	1	0	0	0	0	0	0	0	0	0	0	0	0	0	0	0	0	0	0	0	0	3	dispensable
pan_gene_25097	pan_gene_32247	Leaf_width	Leaf_width	0	0	1	0	0	1	0	0	0	0	0	0	0	1	0	0	0	0	0	0	0	0	0	0	0	0	3	dispensable
pan_gene_25097	pan_gene_711	Leaf_width	Leaf_width	0	0	1	0	0	0	1	0	0	0	0	0	0	0	0	0	0	0	0	0	0	0	0	0	0	0	2	dispensable
pan_gene_25102	pan_gene_26556	Leaf_length;Leaf_width;Nodes_to_ear	Leaf_width	0	0	1	0	0	0	0	0	0	0	0	0	0	0	0	0	0	0	0	0	0	0	0	0	0	0	1	private
pan_gene_25114	pan_gene_32247	Leaf_length;Leaf_width	Leaf_width	0	0	0	0	0	1	1	0	0	0	0	0	0	0	0	0	0	0	0	0	0	1	1	0	1	0	5	dispensable
pan_gene_25170	pan_gene_2968	Days_to_silk;Leaf_width	Average_internode_length_(above_ear);Average_internode_length_(whole_plant);Leaf_width;Plant_height	0	0	1	0	0	0	0	0	0	0	0	0	0	1	0	0	0	0	0	0	0	0	0	0	0	0	2	dispensable
pan_gene_25262	pan_gene_2809	Leaf_width	Leaf_width;Northern_Leaf_Blight;Tassel_branch_number	0	0	1	0	0	0	0	0	0	0	0	1	0	0	1	0	1	0	0	1	0	1	1	1	0	0	8	dispensable
pan_gene_25262	pan_gene_6265	Leaf_width	Leaf_width	0	0	1	0	0	0	0	0	0	0	0	0	0	0	0	0	0	0	0	0	0	0	0	0	0	0	1	private
pan_gene_25271	pan_gene_26653	Leaf_width	Ear_height;Leaf_width;Nodes_above_ear;Nodes_per_plant;Nodes_to_ear;Plant_height	0	0	1	0	0	0	0	0	1	1	0	0	0	0	0	0	0	0	0	0	0	0	1	0	0	1	5	dispensable
pan_gene_25271	pan_gene_30598	Leaf_width	Leaf_width	0	0	0	0	0	0	0	0	0	0	0	0	0	0	0	0	0	0	0	0	0	0	0	0	0	1	1	private
pan_gene_25271	pan_gene_30965	Leaf_width	Leaf_width	0	0	1	0	0	1	0	0	1	0	0	0	0	0	0	0	0	0	0	0	1	0	0	0	0	1	5	dispensable
pan_gene_25271	pan_gene_4315	Leaf_width	Leaf_width	0	0	0	0	0	0	0	0	0	0	0	0	1	0	0	0	1	0	0	0	0	0	0	0	0	0	2	dispensable
pan_gene_25419	pan_gene_3350	Leaf_width;Tassel_branch_number	Leaf_width;Northern_Leaf_Blight	0	0	1	0	0	0	0	0	0	0	1	0	1	1	0	0	0	0	1	0	1	1	1	1	0	0	9	dispensable
pan_gene_25440	pan_gene_29756	Average_internode_length_(whole_plant);Ear_row_number;Height_above_ear;Leaf_width;Nodes_above_ear;Photoperiod_Growing-degree_days_to_silk	Leaf_width;Nodes_per_plant;Nodes_to_ear;Photoperiod_Growing-degree_days_to_silk;Photoperiod_growing-degree_days_to_anthesis	0	0	1	0	0	0	1	1	1	0	0	0	1	0	0	0	0	1	0	0	0	0	0	0	1	0	7	dispensable
pan_gene_2592	pan_gene_30340	Leaf_width;Nodes_per_plant;Nodes_to_ear;Plant_height;Tassel_length	Leaf_width	0	0	0	0	0	0	1	1	0	0	0	1	0	0	0	1	0	0	1	0	0	1	1	0	0	1	8	dispensable
pan_gene_26009	pan_gene_26556	Leaf_width	Leaf_width	0	0	1	0	0	0	1	0	0	1	0	0	0	0	0	0	0	0	0	0	0	0	0	0	0	0	3	dispensable
pan_gene_26009	pan_gene_29791	Leaf_width	Days_to_anthesis;Days_to_silk;Ear_height;Leaf_length;Leaf_width;Nodes_per_plant;Nodes_to_ear	0	0	1	0	0	0	0	0	0	0	0	0	0	0	0	0	0	0	0	0	1	0	0	0	0	1	3	dispensable
pan_gene_26374	pan_gene_4345	Leaf_width	Height_per_day_(until_flowering);Leaf_width	0	0	1	0	0	0	1	0	1	1	1	0	0	0	1	0	0	1	1	1	1	0	1	1	0	0	12	near-core
pan_gene_26648	pan_gene_27708	Leaf_width	Chlorophyll_A;Height_above_ear;Leaf_width;Photoperiod_Growing-degree_days_to_silk;Photoperiod_growing-degree_days_to_anthesis	0	0	1	0	0	0	0	0	0	0	1	0	0	0	0	0	0	0	0	0	0	0	0	0	0	0	2	dispensable
pan_gene_26648	pan_gene_29783	Leaf_width	Leaf_width;Photoperiod_growing-degree_days_to_anthesis	0	0	1	0	0	0	0	0	1	0	0	0	0	0	0	0	0	0	0	0	0	0	0	0	0	0	2	dispensable
pan_gene_26648	pan_gene_6399	Leaf_width	Leaf_width	0	0	1	0	0	0	0	0	0	0	0	0	0	0	0	0	0	0	1	0	0	0	0	0	0	0	2	dispensable
pan_gene_26653	pan_gene_30598	Ear_height;Leaf_width;Nodes_above_ear;Nodes_per_plant;Nodes_to_ear;Plant_height	Leaf_width	0	0	0	0	0	0	0	0	0	0	0	0	0	0	0	0	0	1	0	0	0	0	0	0	0	1	2	dispensable
pan_gene_26664	pan_gene_2968	Ear_height;Leaf_width;Nodes_per_plant	Average_internode_length_(above_ear);Average_internode_length_(whole_plant);Leaf_width;Plant_height	0	0	1	0	1	1	1	0	0	1	0	1	0	1	1	1	0	0	0	1	1	0	0	1	0	0	12	near-core
pan_gene_26664	pan_gene_30940	Ear_height;Leaf_width;Nodes_per_plant	Days_to_anthesis;Leaf_width	0	0	1	0	1	1	1	0	0	1	1	1	0	0	0	1	0	1	1	0	0	0	0	0	1	0	11	near-core
pan_gene_26664	pan_gene_5884	Ear_height;Leaf_width;Nodes_per_plant	Leaf_width	0	0	1	0	1	0	0	0	0	0	1	0	0	1	0	0	0	0	0	0	0	0	0	0	0	0	4	dispensable
pan_gene_26702	pan_gene_27671	Ear_height;Leaf_width;Photoperiod_growing-degree_days_to_anthesis	Days_to_silk;Height_above_ear;Leaf_width	0	0	0	1	0	0	0	0	0	1	1	1	0	1	0	1	1	0	1	1	1	0	1	1	0	0	12	near-core
pan_gene_27496	pan_gene_32210	Cob_diameter;Leaf_width	Leaf_width	0	0	1	0	0	0	0	0	0	0	0	0	0	0	0	0	0	1	0	0	0	0	0	0	0	0	2	dispensable
pan_gene_27525	pan_gene_7101	Boxcox-transformed_leaf_angle;Height_above_ear;Leaf_width	Leaf_width	0	0	1	0	0	0	0	0	0	0	0	0	0	0	0	0	0	0	0	0	0	0	0	0	0	0	1	private
pan_gene_27671	pan_gene_6103	Days_to_silk;Height_above_ear;Leaf_width	Leaf_width;Plant_height	0	0	1	1	0	1	0	1	1	1	1	0	0	0	0	0	1	1	0	1	1	1	1	0	0	0	13	near-core
pan_gene_27671	pan_gene_6265	Days_to_silk;Height_above_ear;Leaf_width	Leaf_width	0	0	1	0	0	0	0	0	0	0	0	0	0	0	0	0	0	0	0	0	0	0	0	0	0	0	1	private
pan_gene_27708	pan_gene_9054	Chlorophyll_A;Height_above_ear;Leaf_width;Photoperiod_Growing-degree_days_to_silk;Photoperiod_growing-degree_days_to_anthesis	Average_internode_length_(whole_plant);Glucose;Leaf_width	0	0	1	0	0	0	0	0	0	0	0	0	0	0	0	0	0	0	0	0	0	0	0	0	0	0	1	private
pan_gene_28865	pan_gene_9298	Leaf_width	Leaf_width;Nitrate	0	0	1	0	0	0	0	0	0	0	0	0	0	0	0	0	0	0	0	0	0	0	0	0	0	0	1	private
pan_gene_29409	pan_gene_30895	Leaf_width	Average_internode_length_(above_ear);Height_per_day_(until_flowering);Leaf_width;Nodes_per_plant;Northern_Leaf_Blight;Tassel_branch_number	0	0	0	0	0	0	1	0	0	0	0	0	0	0	0	0	0	0	0	0	0	0	0	0	0	0	1	private
pan_gene_29409	pan_gene_766	Leaf_width	Average_internode_length_(below_ear);Height_per_day_(until_flowering);Leaf_width	0	0	1	0	0	0	0	0	0	1	0	0	0	0	0	0	0	0	0	0	0	0	0	0	0	1	3	dispensable
pan_gene_29511	pan_gene_4289	Leaf_length;Leaf_width;Starch	Leaf_width	0	0	1	0	0	0	0	0	0	0	0	0	0	0	0	0	0	0	0	0	0	0	0	0	0	0	1	private
pan_gene_29511	pan_gene_4403	Leaf_length;Leaf_width;Starch	Average_internode_length_(whole_plant);Leaf_width	0	0	1	0	0	0	0	0	1	0	0	0	0	0	0	0	0	0	0	0	0	0	0	0	0	0	2	dispensable
pan_gene_29756	pan_gene_5531	Leaf_width;Nodes_per_plant;Nodes_to_ear;Photoperiod_Growing-degree_days_to_silk;Photoperiod_growing-degree_days_to_anthesis	Boxcox-transformed_leaf_angle;Ear_height;Leaf_length;Leaf_width	0	0	0	0	0	0	0	0	0	0	0	0	0	1	0	0	0	0	0	0	0	0	0	0	0	0	1	private
pan_gene_29783	pan_gene_6153	Leaf_width;Photoperiod_growing-degree_days_to_anthesis	Leaf_width	0	0	1	1	1	0	0	0	0	0	0	0	0	0	0	0	0	0	0	0	0	0	1	0	0	0	4	dispensable
pan_gene_29791	pan_gene_29887	Days_to_anthesis;Days_to_silk;Ear_height;Leaf_length;Leaf_width;Nodes_per_plant;Nodes_to_ear	Anthesis-silking_interval;Days_to_anthesis;Leaf_width;Photoperiod_Growing-degree_days_to_silk	0	0	1	0	0	0	1	0	1	0	0	0	0	0	0	0	0	0	0	0	0	0	0	0	0	0	3	dispensable
pan_gene_29887	pan_gene_9580	Anthesis-silking_interval;Days_to_anthesis;Leaf_width;Photoperiod_Growing-degree_days_to_silk	Leaf_width;Nodes_per_plant	0	0	0	0	0	0	0	0	0	0	0	0	0	1	0	1	0	0	0	0	0	0	0	0	0	0	2	dispensable
pan_gene_30323	pan_gene_32048	Average_internode_length_(whole_plant);Height_above_ear;Leaf_width;Plant_height	Leaf_width	0	0	0	1	0	1	0	0	0	0	0	0	0	0	0	0	0	0	0	1	1	0	0	0	0	0	4	dispensable
pan_gene_30895	pan_gene_4315	Average_internode_length_(above_ear);Height_per_day_(until_flowering);Leaf_width;Nodes_per_plant;Northern_Leaf_Blight;Tassel_branch_number	Leaf_width	0	0	0	0	0	0	0	0	0	0	0	0	0	0	0	0	0	0	0	0	1	0	0	0	0	0	1	private
pan_gene_30895	pan_gene_433	Average_internode_length_(above_ear);Height_per_day_(until_flowering);Leaf_width;Nodes_per_plant;Northern_Leaf_Blight;Tassel_branch_number	Average_internode_length_(whole_plant);Leaf_width;Tassel_length	0	0	0	0	0	0	0	0	0	0	0	0	0	1	0	0	0	0	0	0	0	0	0	0	0	0	1	private
pan_gene_30895	pan_gene_4376	Average_internode_length_(above_ear);Height_per_day_(until_flowering);Leaf_width;Nodes_per_plant;Northern_Leaf_Blight;Tassel_branch_number	Average_internode_length_(whole_plant);Leaf_width	0	0	0	0	0	0	0	1	0	0	0	0	0	1	0	0	0	0	0	0	0	0	0	0	0	0	2	dispensable
pan_gene_30895	pan_gene_6274	Average_internode_length_(above_ear);Height_per_day_(until_flowering);Leaf_width;Nodes_per_plant;Northern_Leaf_Blight;Tassel_branch_number	Leaf_width;Nodes_per_plant;Northern_Leaf_Blight;PCA_of_metabolites:_PC2	0	0	0	0	0	0	0	1	0	0	0	0	0	0	0	0	0	0	0	0	0	0	0	0	0	0	1	private
pan_gene_30895	pan_gene_6400	Average_internode_length_(above_ear);Height_per_day_(until_flowering);Leaf_width;Nodes_per_plant;Northern_Leaf_Blight;Tassel_branch_number	Height_per_day_(until_flowering);Leaf_width	0	0	0	0	0	0	0	1	0	0	0	0	0	0	0	0	0	0	0	0	0	0	0	1	0	0	2	dispensable
pan_gene_30940	pan_gene_5884	Days_to_anthesis;Leaf_width	Leaf_width	0	0	1	1	1	0	0	0	0	0	0	0	1	1	0	1	0	0	0	0	1	0	0	0	0	0	7	dispensable
pan_gene_30940	pan_gene_711	Days_to_anthesis;Leaf_width	Leaf_width	0	0	1	0	0	0	0	0	0	0	0	0	0	0	0	0	0	0	0	0	0	0	0	0	0	0	1	private
pan_gene_30940	pan_gene_8346	Days_to_anthesis;Leaf_width	Leaf_width	0	0	1	0	1	0	0	0	0	0	0	0	0	0	0	1	0	0	0	0	0	0	0	0	0	0	3	dispensable
pan_gene_31014	pan_gene_72538	Leaf_width	Leaf_width	0	0	1	0	0	0	0	1	0	0	0	0	0	0	0	0	0	1	0	1	0	0	0	1	0	0	5	dispensable
pan_gene_31014	pan_gene_810	Leaf_width	100_Kernel_weight;Leaf_width	0	0	1	0	0	0	0	0	0	0	1	0	0	0	0	0	0	1	0	1	1	0	0	0	0	1	6	dispensable
pan_gene_32047	pan_gene_9054	Height_per_day_(until_flowering);Leaf_width	Average_internode_length_(whole_plant);Glucose;Leaf_width	0	0	1	0	0	0	0	0	0	0	0	0	1	0	0	0	1	0	1	0	0	1	0	0	0	1	6	dispensable
pan_gene_32047	pan_gene_9608	Height_per_day_(until_flowering);Leaf_width	Chlorophyll_A;Leaf_width	0	0	0	0	1	0	0	0	0	0	0	0	0	0	0	0	0	0	0	0	1	1	0	0	0	0	3	dispensable
pan_gene_32048	pan_gene_9116	Leaf_width	Anthesis-silking_interval;Days_to_silk;Height_above_ear;Leaf_width;Nodes_to_ear	0	0	0	0	0	1	1	0	0	0	0	0	1	1	0	1	0	0	0	1	1	0	0	0	0	0	7	dispensable
pan_gene_32169	pan_gene_5884	Leaf_width	Leaf_width	0	0	1	0	1	0	0	0	1	0	0	0	1	1	0	1	0	0	0	0	0	0	0	0	0	0	6	dispensable
pan_gene_32169	pan_gene_9300	Leaf_width	Leaf_width;Nitrate	0	0	1	1	1	0	0	0	1	0	0	0	0	1	0	1	0	0	0	0	1	0	0	0	0	0	7	dispensable
pan_gene_32750	pan_gene_810	Average_internode_length_(below_ear);Leaf_width	100_Kernel_weight;Leaf_width	0	0	1	0	0	0	0	0	0	0	0	0	0	0	0	0	0	0	0	0	0	0	0	0	0	0	1	private
pan_gene_32770	pan_gene_9055	Chlorophyll_A;Leaf_width;Nodes_per_plant;Southern_leaf_blight	Leaf_width;Tassel_length	0	0	1	1	0	0	0	0	0	0	0	0	0	0	0	0	0	0	0	0	0	0	0	0	0	0	2	dispensable
pan_gene_3286	pan_gene_3350	Leaf_width	Leaf_width;Northern_Leaf_Blight	0	0	1	0	0	0	0	0	1	0	1	1	0	0	0	0	0	1	0	0	1	0	1	0	0	1	8	dispensable
pan_gene_3286	pan_gene_433	Leaf_width	Average_internode_length_(whole_plant);Leaf_width;Tassel_length	0	0	1	0	0	0	0	0	1	1	0	0	0	1	1	0	0	1	0	0	1	0	0	0	0	1	8	dispensable
pan_gene_3286	pan_gene_5399	Leaf_width	Leaf_width	0	0	1	0	0	0	0	0	0	0	0	0	0	0	0	0	0	1	0	0	0	0	0	0	0	0	2	dispensable
pan_gene_3286	pan_gene_7098	Leaf_width	Leaf_width	0	0	1	0	0	0	0	0	0	0	0	0	0	0	0	0	0	1	0	0	1	0	1	1	0	0	5	dispensable
pan_gene_3286	pan_gene_9014	Leaf_width	Leaf_width	0	0	1	0	0	0	0	1	1	0	0	0	0	0	0	1	0	0	0	0	1	0	0	0	0	0	5	dispensable
pan_gene_3286	pan_gene_9608	Leaf_width	Chlorophyll_A;Leaf_width	0	0	0	0	0	0	0	0	0	0	0	0	0	1	0	0	0	0	0	0	0	0	0	0	0	0	1	private
pan_gene_3350	pan_gene_5399	Leaf_width;Northern_Leaf_Blight	Leaf_width	0	0	1	1	0	0	0	1	0	0	0	1	1	0	0	0	0	0	0	1	0	0	0	0	0	0	6	dispensable
pan_gene_3350	pan_gene_9608	Leaf_width;Northern_Leaf_Blight	Chlorophyll_A;Leaf_width	0	0	0	0	0	0	0	0	0	0	1	0	0	0	0	0	0	0	0	0	1	1	0	0	0	0	3	dispensable
pan_gene_3351	pan_gene_3960	Leaf_width	Leaf_width	0	0	0	0	1	0	0	0	0	0	0	0	0	0	0	0	0	0	0	0	0	0	0	0	0	0	1	private
pan_gene_3351	pan_gene_4346	Leaf_width	Ear_row_number;Height_per_day_(until_flowering);Leaf_width	0	0	0	0	1	0	0	0	0	0	0	0	0	0	0	0	0	0	0	0	0	0	0	0	0	0	1	private
pan_gene_3351	pan_gene_4394	Leaf_width	Leaf_width	0	0	0	0	1	1	0	1	0	0	1	0	0	0	0	0	0	0	0	0	0	0	0	0	0	0	4	dispensable
pan_gene_3351	pan_gene_9008	Leaf_width	100_Kernel_weight;Leaf_width	0	0	0	0	0	0	0	1	0	0	0	0	0	0	0	0	0	0	0	0	0	1	0	0	0	0	2	dispensable
pan_gene_3870	pan_gene_58832	Leaf_width	Leaf_width;Northern_Leaf_Blight	0	0	1	0	0	0	0	0	0	0	0	0	0	0	0	0	0	0	0	0	0	0	0	0	0	1	2	dispensable
pan_gene_3928	pan_gene_4394	100_Kernel_weight;Leaf_width	Leaf_width	0	0	0	1	0	1	1	0	1	0	0	0	0	0	0	0	0	1	0	0	1	0	0	0	1	0	7	dispensable
pan_gene_3928	pan_gene_97078	100_Kernel_weight;Leaf_width	Days_to_anthesis;Days_to_silk;Leaf_width;Southern_leaf_blight	0	0	0	0	0	0	0	0	0	0	0	0	0	0	0	0	0	0	0	0	0	0	0	1	0	0	1	private
pan_gene_40268	pan_gene_5046	Leaf_width	Height_per_day_(until_flowering);Leaf_width;Plant_height;Tassel_branch_number	0	0	1	0	0	0	0	0	0	0	0	0	0	0	0	0	0	0	0	0	0	0	0	0	0	0	1	private
pan_gene_40268	pan_gene_9054	Leaf_width	Average_internode_length_(whole_plant);Glucose;Leaf_width	0	0	1	0	0	0	0	0	0	0	0	0	0	0	0	0	0	0	0	0	0	0	0	0	0	0	1	private
pan_gene_40268	pan_gene_9055	Leaf_width	Leaf_width;Tassel_length	0	0	1	0	0	0	0	0	0	0	0	0	0	0	0	0	0	0	0	0	0	0	0	0	0	0	1	private
pan_gene_4289	pan_gene_4403	Leaf_width	Average_internode_length_(whole_plant);Leaf_width	0	0	1	1	0	0	0	1	0	0	0	0	1	0	0	0	0	0	0	0	0	0	0	0	0	0	4	dispensable
pan_gene_4289	pan_gene_7337	Leaf_width	Leaf_width	0	0	1	1	0	0	0	0	0	0	0	0	0	0	0	0	0	0	0	0	0	0	0	0	0	0	2	dispensable
pan_gene_4289	pan_gene_9708	Leaf_width	Leaf_width	0	0	1	1	0	0	0	0	0	0	0	0	0	0	0	0	0	0	0	0	0	0	0	0	0	0	2	dispensable
pan_gene_4315	pan_gene_433	Leaf_width	Average_internode_length_(whole_plant);Leaf_width;Tassel_length	0	0	0	1	0	0	0	0	0	0	0	1	1	0	0	1	0	0	1	0	0	1	0	0	0	0	6	dispensable
pan_gene_4315	pan_gene_7098	Leaf_width	Leaf_width	0	0	0	1	1	0	0	0	0	0	0	1	1	0	0	0	1	0	0	0	1	1	1	0	0	0	8	dispensable
pan_gene_433	pan_gene_7098	Average_internode_length_(whole_plant);Leaf_width;Tassel_length	Leaf_width	0	0	1	0	1	0	0	0	1	0	1	1	1	1	1	0	0	1	0	0	1	1	0	0	0	0	11	near-core
pan_gene_4356	pan_gene_5046	Leaf_width	Height_per_day_(until_flowering);Leaf_width;Plant_height;Tassel_branch_number	0	0	0	0	0	1	0	0	0	0	0	0	0	0	0	0	0	0	0	0	0	0	0	0	0	0	1	private
pan_gene_4356	pan_gene_75371	Leaf_width	Leaf_width	0	0	0	0	0	1	0	0	0	0	0	0	0	0	0	0	0	0	0	0	0	0	0	0	0	0	1	private
pan_gene_4376	pan_gene_75371	Average_internode_length_(whole_plant);Leaf_width	Leaf_width	0	0	0	0	0	1	0	0	0	0	0	0	0	0	0	0	0	0	0	0	0	0	0	0	0	0	1	private
pan_gene_4376	pan_gene_9055	Average_internode_length_(whole_plant);Leaf_width	Leaf_width;Tassel_length	0	0	1	0	1	0	0	0	0	0	0	0	0	0	0	0	0	0	0	0	0	0	0	0	0	0	2	dispensable
pan_gene_4394	pan_gene_810	Leaf_width	100_Kernel_weight;Leaf_width	0	0	1	1	0	1	0	0	1	0	0	0	0	0	0	0	0	0	0	0	0	0	0	0	0	0	4	dispensable
pan_gene_4403	pan_gene_7337	Average_internode_length_(whole_plant);Leaf_width	Leaf_width	0	0	1	1	0	0	0	0	0	0	0	0	0	0	0	0	0	0	0	0	0	0	0	0	0	0	2	dispensable
pan_gene_4403	pan_gene_9708	Average_internode_length_(whole_plant);Leaf_width	Leaf_width	0	0	1	1	0	0	0	0	1	0	0	0	0	0	0	0	0	0	0	0	1	0	0	0	0	0	4	dispensable
pan_gene_4417	pan_gene_5399	Height_per_day_(until_flowering);Leaf_width	Leaf_width	0	0	1	0	0	0	0	0	0	0	0	0	0	0	0	0	0	0	0	0	0	0	0	0	0	0	1	private
pan_gene_4417	pan_gene_6399	Height_per_day_(until_flowering);Leaf_width	Leaf_width	0	0	1	0	0	0	0	0	1	1	0	0	0	0	1	0	0	0	0	0	0	0	0	0	0	0	4	dispensable
pan_gene_4417	pan_gene_9608	Height_per_day_(until_flowering);Leaf_width	Chlorophyll_A;Leaf_width	0	0	0	0	0	0	0	0	0	0	0	0	0	0	0	0	0	0	0	0	0	0	0	1	0	0	1	private
pan_gene_5046	pan_gene_9055	Height_per_day_(until_flowering);Leaf_width;Plant_height;Tassel_branch_number	Leaf_width;Tassel_length	0	0	1	1	1	0	0	0	0	0	0	0	0	0	0	0	0	0	0	0	0	0	0	0	0	0	3	dispensable
pan_gene_5281	pan_gene_5884	Leaf_width	Leaf_width	0	0	1	1	0	0	0	0	1	0	0	0	1	0	0	1	0	0	0	0	0	0	0	0	0	0	5	dispensable
pan_gene_5281	pan_gene_93279	Leaf_width	Leaf_width	0	0	0	0	0	0	0	0	0	0	0	0	0	0	0	1	0	0	0	0	0	0	0	0	0	0	1	private
pan_gene_5285	pan_gene_9328	Ear_height;Leaf_width;Total_amino_acids	100_Kernel_weight;Leaf_width	0	0	1	0	0	1	0	1	0	0	0	0	0	0	0	0	1	0	0	0	0	0	0	0	0	0	4	dispensable
pan_gene_5399	pan_gene_9300	Leaf_width	Leaf_width;Nitrate	0	0	1	0	0	0	0	0	0	0	0	0	0	0	0	0	0	0	0	0	0	0	0	0	0	0	1	private
pan_gene_5531	pan_gene_6838	Boxcox-transformed_leaf_angle;Ear_height;Leaf_length;Leaf_width	Anthesis-silking_interval;Leaf_width	0	0	0	0	0	0	0	0	0	0	0	0	0	1	0	0	0	0	0	0	0	0	0	0	0	0	1	private
pan_gene_5884	pan_gene_9300	Leaf_width	Leaf_width;Nitrate	0	0	1	0	1	0	0	0	1	0	0	0	0	1	0	1	0	0	0	0	0	0	0	0	0	0	5	dispensable
pan_gene_6103	pan_gene_6265	Leaf_width;Plant_height	Leaf_width	0	0	1	0	0	0	0	0	0	0	0	0	0	0	0	0	0	0	0	0	0	0	0	0	0	0	1	private
pan_gene_6274	pan_gene_7098	Leaf_width;Nodes_per_plant;Northern_Leaf_Blight;PCA_of_metabolites:_PC2	Leaf_width	0	0	1	1	0	0	0	1	0	0	1	1	0	1	1	0	0	0	0	0	0	1	1	0	1	0	10	dispensable
pan_gene_6399	pan_gene_7098	Leaf_width	Leaf_width	0	0	1	0	0	0	0	0	0	0	0	0	0	0	0	1	0	0	0	0	0	0	0	0	0	0	2	dispensable
pan_gene_7098	pan_gene_9055	Leaf_width	Leaf_width;Tassel_length	0	0	1	1	0	0	0	1	0	0	1	1	0	0	1	0	0	1	0	0	0	0	1	1	0	0	9	dispensable
pan_gene_7098	pan_gene_9608	Leaf_width	Chlorophyll_A;Leaf_width	0	0	0	0	0	0	0	0	0	0	1	0	0	0	0	0	0	0	0	0	1	1	0	0	0	0	3	dispensable
pan_gene_72538	pan_gene_810	Leaf_width	100_Kernel_weight;Leaf_width	0	0	1	1	0	0	1	0	1	0	1	1	0	0	0	1	1	1	0	1	1	0	0	1	1	1	14	near-core
pan_gene_75371	pan_gene_9055	Leaf_width	Leaf_width;Tassel_length	0	0	0	0	0	0	0	0	0	0	0	1	0	0	0	0	0	0	0	0	0	0	0	0	0	0	1	private
pan_gene_9014	pan_gene_9608	Leaf_width	Chlorophyll_A;Leaf_width	0	0	0	0	0	0	0	0	0	0	0	0	0	0	0	0	0	0	0	0	1	1	1	0	0	0	3	dispensable
pan_gene_9300	pan_gene_9608	Leaf_width;Nitrate	Chlorophyll_A;Leaf_width	0	0	0	0	1	0	0	0	0	0	0	0	0	1	0	1	0	0	0	0	0	1	0	0	0	0	4	dispensable
pan_gene_100500	pan_gene_11882	Leaf_width;Northern_Leaf_Blight	Leaf_width;Tassel_branch_number	0	0	0	1	0	0	0	1	0	0	0	0	0	1	0	0	0	1	0	0	0	0	0	0	0	0	4	dispensable
pan_gene_100500	pan_gene_21346	Leaf_width;Northern_Leaf_Blight	Leaf_width;Ratio_of_ear_height_to_total_height	0	0	0	1	0	0	0	0	0	0	0	0	0	0	0	0	1	0	0	0	0	0	0	0	0	0	2	dispensable
pan_gene_100500	pan_gene_22591	Leaf_width;Northern_Leaf_Blight	Days_to_anthesis;Leaf_width	0	0	0	1	0	0	0	0	0	0	0	0	0	0	0	0	0	0	0	0	1	0	1	0	0	0	3	dispensable
pan_gene_100500	pan_gene_24769	Leaf_width;Northern_Leaf_Blight	Leaf_width	0	0	0	1	0	0	0	0	0	0	0	0	0	0	0	0	0	0	0	0	0	0	0	0	0	0	1	private
pan_gene_100500	pan_gene_25170	Leaf_width;Northern_Leaf_Blight	Days_to_silk;Leaf_width	0	0	0	1	1	1	0	1	1	0	0	0	1	1	0	0	0	1	0	1	0	0	0	0	0	0	9	dispensable
pan_gene_100500	pan_gene_2968	Leaf_width;Northern_Leaf_Blight	Average_internode_length_(above_ear);Average_internode_length_(whole_plant);Leaf_width;Plant_height	0	0	0	1	0	0	0	0	0	0	0	0	0	1	0	0	0	1	0	0	0	0	0	0	0	0	3	dispensable
pan_gene_100500	pan_gene_30738	Leaf_width;Northern_Leaf_Blight	Average_internode_length_(below_ear);Leaf_width;Stalk_strength;Tassel_length	0	0	0	1	0	0	0	0	0	0	0	0	0	0	0	0	0	0	0	0	0	0	0	0	0	0	1	private
pan_gene_100500	pan_gene_30895	Leaf_width;Northern_Leaf_Blight	Average_internode_length_(above_ear);Height_per_day_(until_flowering);Leaf_width;Nodes_per_plant;Northern_Leaf_Blight;Tassel_branch_number	0	0	0	0	0	0	1	1	0	0	0	0	0	1	0	1	1	0	0	0	1	0	0	0	0	0	6	dispensable
pan_gene_100500	pan_gene_5281	Leaf_width;Northern_Leaf_Blight	Leaf_width	0	0	0	1	1	1	1	1	1	0	0	0	1	1	0	1	0	0	0	0	1	0	1	1	0	0	12	near-core
pan_gene_100500	pan_gene_5286	Leaf_width;Northern_Leaf_Blight	Ear_height;Leaf_width	0	0	0	1	0	0	0	0	0	0	0	0	0	0	0	0	0	0	0	0	0	0	0	0	0	0	1	private
pan_gene_1007	pan_gene_25419	Days_to_anthesis;Days_to_silk;Leaf_width;Southern_leaf_blight	Leaf_width;Tassel_branch_number	0	0	0	1	0	0	0	0	1	0	0	0	0	0	0	0	0	0	0	0	0	0	0	0	0	0	2	dispensable
pan_gene_101765	pan_gene_16123	Leaf_width	Cob_diameter;Leaf_width;Nodes_per_plant	0	0	0	0	0	0	0	0	0	0	0	0	0	1	0	0	0	0	0	0	0	0	0	0	0	0	1	private
pan_gene_101765	pan_gene_25097	Leaf_width	Leaf_width	0	0	0	1	0	1	0	0	0	0	0	0	0	1	0	0	0	0	0	0	0	0	0	0	0	0	3	dispensable
pan_gene_103514	pan_gene_13056	Days_to_anthesis;Days_to_silk;Leaf_width	Leaf_width;Nodes_to_ear	0	0	0	1	0	0	0	1	0	0	0	0	0	0	0	0	0	0	0	0	1	0	0	1	0	0	4	dispensable
pan_gene_103514	pan_gene_15021	Days_to_anthesis;Days_to_silk;Leaf_width	Leaf_width	0	0	0	1	0	1	0	0	0	0	0	0	1	0	0	0	0	0	0	0	0	0	0	0	0	0	3	dispensable
pan_gene_103514	pan_gene_16361	Days_to_anthesis;Days_to_silk;Leaf_width	Leaf_width	0	0	0	1	0	0	0	0	1	0	1	0	0	0	0	0	0	0	0	0	0	0	0	0	0	0	3	dispensable
pan_gene_103514	pan_gene_16493	Days_to_anthesis;Days_to_silk;Leaf_width	Leaf_width;Tassel_branch_number	0	0	0	1	0	0	0	0	0	0	0	0	0	0	0	0	0	0	0	0	0	0	0	0	0	0	1	private
pan_gene_103514	pan_gene_17328	Days_to_anthesis;Days_to_silk;Leaf_width	Leaf_width	0	0	0	1	0	0	0	0	0	0	0	0	0	0	0	0	0	0	0	0	0	0	0	0	0	0	1	private
pan_gene_103514	pan_gene_19214	Days_to_anthesis;Days_to_silk;Leaf_width	Average_internode_length_(above_ear);Average_internode_length_(below_ear);Average_internode_length_(whole_plant);Boxcox-transformed_leaf_angle;Height_per_day_(until_flowering);Leaf_width;Plant_height	0	0	0	0	0	0	0	0	0	0	0	0	1	0	0	0	0	0	0	0	0	0	0	0	0	0	1	private
pan_gene_103514	pan_gene_19393	Days_to_anthesis;Days_to_silk;Leaf_width	Leaf_width;PCA_of_metabolites:_PC2	0	0	0	1	1	0	0	0	1	0	1	1	0	0	0	0	0	1	1	0	0	0	1	0	0	1	9	dispensable
pan_gene_103514	pan_gene_19564	Days_to_anthesis;Days_to_silk;Leaf_width	Average_internode_length_(below_ear);Leaf_width	0	0	0	1	0	0	0	0	0	0	1	0	0	0	0	0	0	0	0	0	0	0	0	0	0	0	2	dispensable
pan_gene_103514	pan_gene_19578	Days_to_anthesis;Days_to_silk;Leaf_width	Leaf_width	0	0	0	1	0	0	0	0	0	0	0	0	0	0	0	0	0	0	0	0	0	1	0	0	0	0	2	dispensable
pan_gene_103514	pan_gene_19683	Days_to_anthesis;Days_to_silk;Leaf_width	Leaf_width	0	0	0	1	1	0	0	0	1	0	1	0	0	0	0	0	0	0	0	0	0	0	0	0	0	1	5	dispensable
pan_gene_103514	pan_gene_21038	Days_to_anthesis;Days_to_silk;Leaf_width	Cob_diameter;Leaf_width	0	0	0	1	0	0	0	0	0	0	1	0	0	0	0	0	0	0	0	0	0	1	0	0	0	0	3	dispensable
pan_gene_103514	pan_gene_21338	Days_to_anthesis;Days_to_silk;Leaf_width	Leaf_width	0	0	0	0	0	0	0	0	0	0	0	0	0	0	0	0	0	0	0	0	0	1	0	0	0	0	1	private
pan_gene_103514	pan_gene_21387	Days_to_anthesis;Days_to_silk;Leaf_width	Leaf_width	0	0	0	0	1	0	0	0	0	0	0	1	0	0	0	0	0	1	0	0	0	0	1	0	1	1	6	dispensable
pan_gene_103514	pan_gene_21777	Days_to_anthesis;Days_to_silk;Leaf_width	Leaf_width	0	0	0	1	0	0	0	0	0	0	0	0	0	0	0	0	0	0	0	0	0	0	0	0	0	0	1	private
pan_gene_103514	pan_gene_22414	Days_to_anthesis;Days_to_silk;Leaf_width	Ear_height;Leaf_width;Nodes_to_ear;Ratio_of_ear_height_to_total_height	0	0	0	1	0	0	0	0	0	0	0	0	1	0	0	0	0	0	0	0	0	0	0	0	0	0	2	dispensable
pan_gene_103514	pan_gene_25106	Days_to_anthesis;Days_to_silk;Leaf_width	Leaf_width	0	0	0	1	0	0	0	0	0	0	0	0	0	0	0	0	0	0	0	0	0	0	0	0	0	0	1	private
pan_gene_103514	pan_gene_26653	Days_to_anthesis;Days_to_silk;Leaf_width	Ear_height;Leaf_width;Nodes_above_ear;Nodes_per_plant;Nodes_to_ear;Plant_height	0	0	0	1	0	0	0	0	0	0	0	0	0	0	0	0	0	0	0	0	0	0	0	0	0	0	1	private
pan_gene_103514	pan_gene_27708	Days_to_anthesis;Days_to_silk;Leaf_width	Chlorophyll_A;Height_above_ear;Leaf_width;Photoperiod_Growing-degree_days_to_silk;Photoperiod_growing-degree_days_to_anthesis	0	0	0	0	0	0	0	0	0	0	0	0	0	0	0	0	0	0	0	0	0	1	0	0	0	0	1	private
pan_gene_103514	pan_gene_29598	Days_to_anthesis;Days_to_silk;Leaf_width	Days_to_anthesis;Days_to_silk;Leaf_width;Nodes_per_plant;Ratio_of_ear_height_to_total_height	0	0	0	1	0	0	0	0	0	0	0	0	0	0	0	0	0	0	0	0	0	0	0	0	0	0	1	private
pan_gene_103514	pan_gene_31014	Days_to_anthesis;Days_to_silk;Leaf_width	Leaf_width	0	0	0	0	0	0	0	0	0	0	0	0	0	1	0	0	0	0	0	0	0	0	0	0	0	0	1	private
pan_gene_103514	pan_gene_32047	Days_to_anthesis;Days_to_silk;Leaf_width	Height_per_day_(until_flowering);Leaf_width	0	0	0	1	0	0	0	0	1	0	0	0	1	0	0	0	0	1	0	0	0	0	0	0	0	0	4	dispensable
pan_gene_103514	pan_gene_3351	Days_to_anthesis;Days_to_silk;Leaf_width	Leaf_width	0	0	0	0	1	0	0	0	0	0	0	0	0	0	0	0	0	0	0	0	0	1	0	0	0	0	2	dispensable
pan_gene_103514	pan_gene_3960	Days_to_anthesis;Days_to_silk;Leaf_width	Leaf_width	0	0	0	0	1	0	0	0	0	0	0	0	0	0	0	0	0	0	0	0	0	0	0	0	0	0	1	private
pan_gene_103514	pan_gene_42177	Days_to_anthesis;Days_to_silk;Leaf_width	Leaf_width	0	0	0	1	0	0	0	0	0	0	0	0	0	0	0	0	0	0	0	0	0	0	0	0	0	0	1	private
pan_gene_103514	pan_gene_4315	Days_to_anthesis;Days_to_silk;Leaf_width	Leaf_width	0	0	0	1	0	0	0	0	0	0	0	1	1	0	0	0	1	0	0	0	0	0	0	0	0	0	4	dispensable
pan_gene_103514	pan_gene_4346	Days_to_anthesis;Days_to_silk;Leaf_width	Ear_row_number;Height_per_day_(until_flowering);Leaf_width	0	0	0	0	1	0	0	0	0	0	0	0	0	0	0	0	0	0	0	0	0	0	0	0	0	0	1	private
pan_gene_103514	pan_gene_6274	Days_to_anthesis;Days_to_silk;Leaf_width	Leaf_width;Nodes_per_plant;Northern_Leaf_Blight;PCA_of_metabolites:_PC2	0	0	0	1	0	1	0	1	0	0	1	1	0	1	0	0	0	0	1	0	0	1	1	0	1	1	11	near-core
pan_gene_103514	pan_gene_7098	Days_to_anthesis;Days_to_silk;Leaf_width	Leaf_width	0	0	0	1	0	1	0	0	1	0	1	1	0	0	0	0	0	1	1	0	1	1	0	0	1	1	11	near-core
pan_gene_103514	pan_gene_75371	Days_to_anthesis;Days_to_silk;Leaf_width	Leaf_width	0	0	0	0	1	0	0	0	1	0	0	0	0	0	0	0	0	0	0	0	0	1	0	0	0	0	3	dispensable
pan_gene_1044	pan_gene_82353	Leaf_width	Height_above_ear;Leaf_width;Plant_height	0	0	0	1	1	0	0	0	0	0	0	0	0	0	0	0	0	0	0	0	0	0	0	0	0	0	2	dispensable
pan_gene_1044	pan_gene_9448	Leaf_width	Leaf_width;PCA_of_metabolites:_PC2	0	0	0	1	1	0	0	0	0	0	0	0	0	0	0	0	0	0	0	0	0	0	0	0	0	0	2	dispensable
pan_gene_10755	pan_gene_16365	Days_to_silk;Leaf_width	Leaf_width;Nodes_above_ear	0	0	0	1	0	0	0	0	0	0	0	0	0	0	0	0	0	0	0	0	0	0	0	0	0	0	1	private
pan_gene_10755	pan_gene_19231	Days_to_silk;Leaf_width	Leaf_width	0	0	0	1	0	0	1	0	0	0	0	1	0	0	0	1	0	0	0	0	0	0	0	0	0	0	4	dispensable
pan_gene_10755	pan_gene_25102	Days_to_silk;Leaf_width	Leaf_length;Leaf_width;Nodes_to_ear	0	0	0	1	0	0	0	0	0	0	0	0	0	0	0	0	0	0	0	0	1	1	0	0	0	0	3	dispensable
pan_gene_10755	pan_gene_25169	Days_to_silk;Leaf_width	Leaf_width	0	0	0	1	0	0	0	0	1	0	0	0	0	0	0	0	0	0	0	0	0	0	0	0	0	0	2	dispensable
pan_gene_10755	pan_gene_32210	Days_to_silk;Leaf_width	Leaf_width	0	0	0	1	0	0	0	0	0	0	0	0	0	0	0	0	0	0	0	0	1	0	0	0	0	0	2	dispensable
pan_gene_10812	pan_gene_19544	Boxcox-transformed_leaf_angle;Ear_height;Fructose;Leaf_width;Tassel_branch_number	Leaf_width	0	0	0	1	0	0	0	0	0	0	0	0	0	0	0	0	0	0	0	0	0	0	0	0	0	0	1	private
pan_gene_10812	pan_gene_20875	Boxcox-transformed_leaf_angle;Ear_height;Fructose;Leaf_width;Tassel_branch_number	Leaf_width	0	0	0	1	0	0	0	0	0	0	0	0	0	0	0	0	0	0	0	0	0	0	0	0	0	0	1	private
pan_gene_10812	pan_gene_22414	Boxcox-transformed_leaf_angle;Ear_height;Fructose;Leaf_width;Tassel_branch_number	Ear_height;Leaf_width;Nodes_to_ear;Ratio_of_ear_height_to_total_height	0	0	0	1	0	0	0	0	0	0	0	0	0	0	0	0	0	0	0	0	0	0	0	0	0	0	1	private
pan_gene_10812	pan_gene_24773	Boxcox-transformed_leaf_angle;Ear_height;Fructose;Leaf_width;Tassel_branch_number	Average_internode_length_(below_ear);Leaf_width	0	0	0	1	0	0	0	0	0	0	0	0	0	0	0	0	0	0	0	0	0	0	0	0	0	0	1	private
pan_gene_10812	pan_gene_26374	Boxcox-transformed_leaf_angle;Ear_height;Fructose;Leaf_width;Tassel_branch_number	Leaf_width	0	0	0	1	0	0	0	0	1	0	0	1	0	0	0	0	1	0	0	0	0	0	0	0	0	0	4	dispensable
pan_gene_10812	pan_gene_26653	Boxcox-transformed_leaf_angle;Ear_height;Fructose;Leaf_width;Tassel_branch_number	Ear_height;Leaf_width;Nodes_above_ear;Nodes_per_plant;Nodes_to_ear;Plant_height	0	0	0	1	0	0	0	0	0	0	0	0	0	0	0	0	0	0	0	0	0	0	0	0	0	0	1	private
pan_gene_10812	pan_gene_2807	Boxcox-transformed_leaf_angle;Ear_height;Fructose;Leaf_width;Tassel_branch_number	Leaf_width;Northern_Leaf_Blight;Tassel_branch_number	0	0	0	1	0	0	0	0	0	0	0	1	0	0	0	0	0	0	0	0	0	0	0	1	0	0	3	dispensable
pan_gene_10812	pan_gene_4315	Boxcox-transformed_leaf_angle;Ear_height;Fructose;Leaf_width;Tassel_branch_number	Leaf_width	0	0	0	1	0	0	0	0	0	0	0	0	0	0	0	0	0	0	0	0	0	0	0	0	0	0	1	private
pan_gene_10812	pan_gene_6399	Boxcox-transformed_leaf_angle;Ear_height;Fructose;Leaf_width;Tassel_branch_number	Leaf_width	0	0	0	1	0	0	0	0	0	0	0	0	0	0	0	0	0	0	0	0	0	0	0	0	0	0	1	private
pan_gene_10815	pan_gene_5191	Average_internode_length_(whole_plant);Leaf_width;Nodes_to_ear	Leaf_width;Tassel_length;Total_amino_acids	0	0	0	1	1	0	0	1	1	0	0	0	0	0	0	0	0	0	0	0	0	0	0	0	0	0	4	dispensable
pan_gene_10873	pan_gene_32247	Average_internode_length_(below_ear);Leaf_width	Leaf_width	0	0	0	1	0	0	0	0	0	0	0	0	0	0	0	0	0	0	0	0	0	0	0	0	0	0	1	private
pan_gene_10916	pan_gene_21775	Leaf_width;Ratio_of_ear_height_to_total_height	Leaf_width	0	0	0	1	0	0	0	0	0	0	0	0	0	0	0	0	0	0	0	0	0	0	0	0	0	0	1	private
pan_gene_10916	pan_gene_26664	Leaf_width;Ratio_of_ear_height_to_total_height	Ear_height;Leaf_width;Nodes_per_plant	0	0	0	0	0	0	0	0	0	0	0	0	0	0	0	1	0	0	0	0	0	0	0	0	0	0	1	private
pan_gene_10916	pan_gene_4271	Leaf_width;Ratio_of_ear_height_to_total_height	Average_internode_length_(above_ear);Leaf_width;Tassel_length	0	0	0	1	0	0	0	0	0	0	0	0	0	0	0	0	0	0	0	0	0	0	0	0	0	0	1	private
pan_gene_10916	pan_gene_48361	Leaf_width;Ratio_of_ear_height_to_total_height	Average_internode_length_(below_ear);Leaf_width	0	0	0	0	1	0	0	0	0	0	0	0	0	0	0	0	0	0	0	0	0	0	0	0	0	0	1	private
pan_gene_10916	pan_gene_5261	Leaf_width;Ratio_of_ear_height_to_total_height	Leaf_width	0	0	0	1	1	0	0	0	0	0	0	0	0	0	0	0	0	0	0	0	0	0	0	0	0	0	2	dispensable
pan_gene_10917	pan_gene_11117	Leaf_width	Height_above_ear;Leaf_width;Nodes_above_ear	0	0	0	1	0	0	0	0	0	0	0	0	0	0	0	0	0	0	0	0	0	0	0	0	0	0	1	private
pan_gene_10917	pan_gene_22589	Leaf_width	Days_to_anthesis;Leaf_width	0	0	0	1	0	0	0	0	0	0	0	0	0	0	0	0	0	0	0	0	0	0	0	0	0	0	1	private
pan_gene_10925	pan_gene_21626	Average_internode_length_(below_ear);Leaf_width;Photoperiod_Growing-degree_days_to_silk	Leaf_width	0	0	0	1	0	0	0	0	0	0	0	0	0	0	0	0	0	0	0	0	0	0	0	0	0	0	1	private
pan_gene_10926	pan_gene_21717	Leaf_width	Leaf_width	0	0	0	1	0	0	0	0	0	0	0	0	0	0	0	0	0	0	0	0	0	0	0	0	1	0	2	dispensable
pan_gene_1097	pan_gene_11595	Leaf_width;Tassel_branch_number	Height_above_ear;Leaf_width	0	0	0	1	1	1	0	0	1	0	0	0	0	0	0	0	0	0	0	0	0	0	0	0	0	0	4	dispensable
pan_gene_1097	pan_gene_5400	Leaf_width;Tassel_branch_number	Leaf_width	0	0	0	1	0	0	0	0	0	0	0	0	0	0	0	0	0	0	0	0	0	0	0	0	0	0	1	private
pan_gene_11108	pan_gene_11971	Leaf_width;Tassel_branch_number	Days_to_silk;Glutamate;Leaf_length;Leaf_width;PCA_of_metabolites:_PC1;Photoperiod_Growing-degree_days_to_silk;Photoperiod_growing-degree_days_to_anthesis;Protein;Stalk_strength	0	0	0	1	0	0	0	0	0	0	0	0	0	1	0	0	0	0	0	0	0	0	1	0	0	0	3	dispensable
pan_gene_11108	pan_gene_711	Leaf_width;Tassel_branch_number	Leaf_width	0	0	0	1	0	0	0	0	0	0	0	0	0	0	0	0	0	0	0	0	0	0	0	0	0	0	1	private
pan_gene_11127	pan_gene_29511	Leaf_width;Southern_leaf_blight	Leaf_length;Leaf_width;Starch	0	0	0	1	0	0	0	0	0	0	0	0	0	0	0	0	0	0	0	0	0	0	0	0	0	0	1	private
pan_gene_11179	pan_gene_21109	Height_above_ear;Leaf_width	Leaf_width	0	0	0	1	0	0	0	0	0	0	0	0	1	0	0	0	0	1	0	0	0	0	0	0	0	0	3	dispensable
pan_gene_11179	pan_gene_21881	Height_above_ear;Leaf_width	Anthesis-silking_interval;Ear_height;Leaf_width;Nodes_to_ear;Ratio_of_ear_height_to_total_height	0	0	0	1	1	1	0	0	0	0	0	0	1	0	1	1	0	0	0	0	0	0	0	0	0	0	6	dispensable
pan_gene_11230	pan_gene_18956	Leaf_width	Leaf_width	0	0	0	1	1	0	0	0	0	0	0	0	0	0	0	1	0	0	0	1	0	0	0	0	0	0	4	dispensable
pan_gene_11230	pan_gene_19557	Leaf_width	Leaf_width;Northern_Leaf_Blight	0	0	0	1	0	0	0	0	0	0	0	0	0	0	0	0	0	0	0	1	0	0	0	0	0	0	2	dispensable
pan_gene_11230	pan_gene_21616	Leaf_width	Leaf_width	0	0	0	1	0	1	0	0	0	0	0	0	0	0	0	0	0	0	0	0	0	0	0	0	0	0	2	dispensable
pan_gene_11637	pan_gene_19580	Leaf_width;Tassel_branch_number	Leaf_width	0	0	0	1	0	0	0	0	0	0	0	0	0	0	0	0	0	0	0	0	0	0	0	0	0	0	1	private
pan_gene_11641	pan_gene_17327	Leaf_width;Tassel_branch_number	Leaf_width;Nodes_per_plant	0	0	0	0	0	0	0	0	0	0	0	0	0	0	0	0	0	0	0	0	0	0	0	0	0	1	1	private
pan_gene_11641	pan_gene_19511	Leaf_width;Tassel_branch_number	Leaf_width	0	0	0	0	0	0	0	0	0	0	0	0	0	0	0	0	0	0	0	0	0	0	0	0	0	1	1	private
pan_gene_11641	pan_gene_9708	Leaf_width;Tassel_branch_number	Leaf_width	0	0	0	0	0	0	0	0	0	0	0	0	0	0	0	0	0	0	0	0	0	0	0	0	0	1	1	private
pan_gene_11651	pan_gene_32247	Average_internode_length_(above_ear);Boxcox-transformed_leaf_angle;Days_to_silk;Height_above_ear;Leaf_width	Leaf_width	0	0	0	0	0	0	1	0	0	0	0	0	0	0	0	0	0	1	0	0	0	0	0	0	0	0	2	dispensable
pan_gene_11861	pan_gene_11882	Average_internode_length_(whole_plant);Ear_height;Leaf_width	Leaf_width;Tassel_branch_number	0	0	0	1	0	0	0	0	0	0	0	0	0	0	0	0	0	0	0	0	0	0	0	0	0	0	1	private
pan_gene_11861	pan_gene_14839	Average_internode_length_(whole_plant);Ear_height;Leaf_width	Leaf_width	0	0	0	1	0	0	0	0	0	0	0	0	0	1	0	0	0	0	0	0	0	0	0	0	0	0	2	dispensable
pan_gene_11861	pan_gene_21346	Average_internode_length_(whole_plant);Ear_height;Leaf_width	Leaf_width;Ratio_of_ear_height_to_total_height	0	0	0	1	0	0	0	1	0	0	0	0	0	0	0	0	0	0	0	0	0	0	0	0	0	0	2	dispensable
pan_gene_11861	pan_gene_21775	Average_internode_length_(whole_plant);Ear_height;Leaf_width	Leaf_width	0	0	0	1	0	0	0	0	0	0	0	0	0	0	0	0	0	0	0	0	0	0	0	0	0	0	1	private
pan_gene_11861	pan_gene_22591	Average_internode_length_(whole_plant);Ear_height;Leaf_width	Days_to_anthesis;Leaf_width	0	0	0	1	0	0	1	0	0	0	0	0	0	0	0	0	0	0	0	0	0	0	1	0	0	0	3	dispensable
pan_gene_11861	pan_gene_25170	Average_internode_length_(whole_plant);Ear_height;Leaf_width	Days_to_silk;Leaf_width	0	0	0	1	0	0	0	0	0	0	0	0	0	0	0	0	0	0	0	0	0	0	0	0	0	0	1	private
pan_gene_11861	pan_gene_26664	Average_internode_length_(whole_plant);Ear_height;Leaf_width	Ear_height;Leaf_width;Nodes_per_plant	0	0	0	0	1	0	0	0	0	0	0	0	0	1	0	0	0	0	0	0	0	0	0	0	0	0	2	dispensable
pan_gene_11861	pan_gene_2968	Average_internode_length_(whole_plant);Ear_height;Leaf_width	Average_internode_length_(above_ear);Average_internode_length_(whole_plant);Leaf_width;Plant_height	0	0	0	1	1	0	0	1	0	0	0	0	0	1	0	0	0	0	0	0	0	0	0	0	0	0	4	dispensable
pan_gene_11861	pan_gene_30940	Average_internode_length_(whole_plant);Ear_height;Leaf_width	Days_to_anthesis;Leaf_width	0	0	0	1	0	0	0	1	0	0	0	0	0	0	0	0	0	0	0	0	0	0	0	0	0	0	2	dispensable
pan_gene_11861	pan_gene_32169	Average_internode_length_(whole_plant);Ear_height;Leaf_width	Leaf_width	0	0	0	1	1	0	0	1	0	1	0	0	0	1	0	0	0	0	0	0	0	0	1	0	0	0	6	dispensable
pan_gene_11861	pan_gene_5261	Average_internode_length_(whole_plant);Ear_height;Leaf_width	Leaf_width	0	0	0	1	1	0	0	1	0	0	0	0	0	1	0	0	0	0	0	0	0	0	0	0	0	0	4	dispensable
pan_gene_11861	pan_gene_5281	Average_internode_length_(whole_plant);Ear_height;Leaf_width	Leaf_width	0	0	0	1	0	0	0	0	0	0	0	0	0	0	0	0	0	0	0	0	0	0	0	0	0	0	1	private
pan_gene_11861	pan_gene_5286	Average_internode_length_(whole_plant);Ear_height;Leaf_width	Ear_height;Leaf_width	0	0	0	1	0	0	0	0	0	0	0	0	0	0	0	0	0	0	0	0	0	0	0	0	0	0	1	private
pan_gene_11861	pan_gene_5400	Average_internode_length_(whole_plant);Ear_height;Leaf_width	Leaf_width	0	0	0	1	0	0	0	0	0	0	0	0	0	0	0	0	0	0	0	0	0	0	0	0	0	0	1	private
pan_gene_11861	pan_gene_7101	Average_internode_length_(whole_plant);Ear_height;Leaf_width	Leaf_width	0	0	0	1	0	0	0	0	0	0	0	0	0	0	0	0	0	0	0	0	0	0	0	0	0	0	1	private
pan_gene_11861	pan_gene_9300	Average_internode_length_(whole_plant);Ear_height;Leaf_width	Leaf_width;Nitrate	0	0	0	1	0	0	0	0	0	0	0	0	0	1	0	0	0	0	0	0	0	0	0	0	0	0	2	dispensable
pan_gene_11882	pan_gene_21346	Leaf_width;Tassel_branch_number	Leaf_width;Ratio_of_ear_height_to_total_height	0	0	0	1	1	0	0	0	1	0	0	1	0	0	0	1	0	0	0	0	0	0	0	0	0	0	5	dispensable
pan_gene_11882	pan_gene_21775	Leaf_width;Tassel_branch_number	Leaf_width	0	0	0	1	0	0	0	0	0	0	0	0	0	0	0	0	0	0	0	0	0	0	0	0	0	0	1	private
pan_gene_11882	pan_gene_22591	Leaf_width;Tassel_branch_number	Days_to_anthesis;Leaf_width	0	0	0	1	0	0	0	0	0	0	0	0	0	0	0	1	0	0	0	0	0	0	0	0	0	0	2	dispensable
pan_gene_11882	pan_gene_30738	Leaf_width;Tassel_branch_number	Average_internode_length_(below_ear);Leaf_width;Stalk_strength;Tassel_length	0	0	0	1	1	0	0	0	0	0	0	0	0	0	0	0	0	0	0	0	0	0	0	0	0	0	2	dispensable
pan_gene_11882	pan_gene_32169	Leaf_width;Tassel_branch_number	Leaf_width	0	0	0	1	1	0	0	0	1	0	0	0	0	1	0	0	0	0	0	0	0	0	0	0	0	0	4	dispensable
pan_gene_11882	pan_gene_5281	Leaf_width;Tassel_branch_number	Leaf_width	0	0	0	1	1	0	0	1	1	0	0	0	0	1	0	1	0	0	0	0	0	0	0	0	0	0	6	dispensable
pan_gene_11882	pan_gene_5286	Leaf_width;Tassel_branch_number	Ear_height;Leaf_width	0	0	0	1	1	0	0	0	0	1	0	0	0	0	0	1	0	0	0	0	0	0	0	0	0	0	4	dispensable
pan_gene_11882	pan_gene_5400	Leaf_width;Tassel_branch_number	Leaf_width	0	0	0	1	0	0	0	0	0	0	0	0	0	0	0	0	0	0	0	0	0	0	0	0	0	0	1	private
pan_gene_11882	pan_gene_5884	Leaf_width;Tassel_branch_number	Leaf_width	0	0	0	1	1	0	0	0	1	0	0	0	0	1	0	1	0	0	0	0	0	0	0	0	0	0	5	dispensable
pan_gene_11882	pan_gene_7101	Leaf_width;Tassel_branch_number	Leaf_width	0	0	0	1	1	0	0	0	0	0	0	0	0	0	0	1	0	0	0	0	0	0	0	0	0	0	3	dispensable
pan_gene_11971	pan_gene_4417	Days_to_silk;Glutamate;Leaf_length;Leaf_width;PCA_of_metabolites:_PC1;Photoperiod_Growing-degree_days_to_silk;Photoperiod_growing-degree_days_to_anthesis;Protein;Stalk_strength	Height_per_day_(until_flowering);Leaf_width	0	0	0	1	0	0	0	0	0	0	0	0	0	0	0	0	0	0	0	0	0	0	0	0	0	0	1	private
pan_gene_11971	pan_gene_711	Days_to_silk;Glutamate;Leaf_length;Leaf_width;PCA_of_metabolites:_PC1;Photoperiod_Growing-degree_days_to_silk;Photoperiod_growing-degree_days_to_anthesis;Protein;Stalk_strength	Leaf_width	0	0	0	1	0	0	0	0	0	0	0	0	0	0	0	0	0	0	0	0	0	0	0	0	0	0	1	private
pan_gene_1242	pan_gene_21616	Leaf_width	Leaf_width	0	0	0	1	0	0	1	1	1	0	1	1	0	0	1	0	0	0	0	0	1	0	0	0	0	0	8	dispensable
pan_gene_1242	pan_gene_22590	Leaf_width	Days_to_anthesis;Leaf_width	0	0	0	1	1	1	1	1	1	1	1	1	1	1	1	1	1	1	1	0	1	1	1	0	1	1	21	core
pan_gene_1243	pan_gene_16848	Leaf_width	Leaf_width	0	0	0	0	1	0	0	1	0	0	0	1	0	0	0	0	1	0	0	0	0	0	0	0	0	1	5	dispensable
pan_gene_1243	pan_gene_17287	Leaf_width	Leaf_width	0	0	0	0	0	0	0	1	0	0	0	0	0	0	0	0	1	0	0	0	1	0	0	0	0	0	3	dispensable
pan_gene_1243	pan_gene_19550	Leaf_width	Days_to_anthesis;Leaf_width;Northern_Leaf_Blight	0	0	0	0	0	0	0	0	0	0	0	0	0	0	0	0	0	0	0	0	1	0	0	0	0	0	1	private
pan_gene_1243	pan_gene_19564	Leaf_width	Average_internode_length_(below_ear);Leaf_width	0	0	0	0	0	0	0	0	0	0	0	0	0	0	0	0	0	0	0	0	1	0	0	0	0	0	1	private
pan_gene_1243	pan_gene_19683	Leaf_width	Leaf_width	0	0	0	0	1	0	0	1	0	1	0	0	0	0	1	0	0	0	1	0	1	1	0	1	0	0	8	dispensable
pan_gene_1243	pan_gene_21354	Leaf_width	Ear_row_number;Leaf_width	0	0	0	0	0	0	0	0	0	0	0	1	0	0	0	0	0	0	0	0	0	0	0	0	0	0	1	private
pan_gene_1243	pan_gene_21387	Leaf_width	Leaf_width	0	0	0	0	1	0	0	0	0	0	0	1	0	0	0	0	0	0	0	0	0	0	0	0	0	0	2	dispensable
pan_gene_1243	pan_gene_24786	Leaf_width	Leaf_width	0	0	0	0	1	0	0	0	0	1	0	1	0	0	0	0	0	0	0	0	0	0	0	0	0	0	3	dispensable
pan_gene_1243	pan_gene_29598	Leaf_width	Days_to_anthesis;Days_to_silk;Leaf_width;Nodes_per_plant;Ratio_of_ear_height_to_total_height	0	0	0	0	0	0	0	0	0	0	0	0	0	0	0	0	1	0	0	0	1	0	0	0	0	0	2	dispensable
pan_gene_1243	pan_gene_30965	Leaf_width	Leaf_width	0	0	0	0	1	0	1	0	0	0	0	1	0	0	0	0	1	0	0	0	0	0	0	0	0	0	4	dispensable
pan_gene_1243	pan_gene_3351	Leaf_width	Leaf_width	0	0	0	0	1	0	0	0	0	0	0	0	0	0	0	0	0	0	0	0	0	0	0	0	0	0	1	private
pan_gene_1243	pan_gene_3928	Leaf_width	100_Kernel_weight;Leaf_width	0	0	0	0	1	0	0	0	0	0	0	0	0	0	0	0	0	0	0	0	1	0	0	0	0	0	2	dispensable
pan_gene_1243	pan_gene_4345	Leaf_width	Height_per_day_(until_flowering);Leaf_width	0	0	0	0	1	0	0	0	0	0	0	0	0	0	0	0	0	0	0	0	0	0	0	0	0	0	1	private
pan_gene_1243	pan_gene_4900	Leaf_width	Leaf_width	0	0	0	0	0	0	0	1	0	0	0	0	0	0	0	0	0	0	0	0	0	0	0	0	0	0	1	private
pan_gene_1243	pan_gene_6274	Leaf_width	Leaf_width;Nodes_per_plant;Northern_Leaf_Blight;PCA_of_metabolites:_PC2	0	0	0	0	0	0	0	1	0	0	0	0	0	0	0	0	0	0	0	0	0	0	0	0	0	0	1	private
pan_gene_1243	pan_gene_6400	Leaf_width	Height_per_day_(until_flowering);Leaf_width	0	0	0	0	1	0	0	1	0	0	0	1	0	0	0	0	0	0	0	0	1	0	0	0	0	0	4	dispensable
pan_gene_1243	pan_gene_72538	Leaf_width	Leaf_width	0	0	0	0	1	0	0	0	0	0	0	0	0	0	0	0	0	0	0	0	0	0	0	0	0	0	1	private
pan_gene_1243	pan_gene_9054	Leaf_width	Average_internode_length_(whole_plant);Glucose;Leaf_width	0	0	0	0	1	0	0	0	0	0	0	0	0	0	0	0	0	0	0	0	0	0	0	0	0	0	1	private
pan_gene_1269	pan_gene_19542	Leaf_width;Nodes_above_ear;Nodes_per_plant	Leaf_width	0	0	0	1	0	0	0	0	0	0	0	0	0	0	0	0	0	0	0	0	0	0	0	0	0	0	1	private
pan_gene_1269	pan_gene_32247	Leaf_width;Nodes_above_ear;Nodes_per_plant	Leaf_width	0	0	0	1	0	0	0	0	0	0	1	0	0	0	0	0	0	0	0	0	0	0	0	0	0	0	2	dispensable
pan_gene_13056	pan_gene_15021	Leaf_width;Nodes_to_ear	Leaf_width	0	0	0	1	0	0	0	0	0	0	0	0	0	0	0	0	0	0	0	0	0	0	0	0	0	0	1	private
pan_gene_13056	pan_gene_16361	Leaf_width;Nodes_to_ear	Leaf_width	0	0	0	1	0	0	0	0	0	0	0	0	0	0	0	0	0	0	0	0	0	0	0	0	0	0	1	private
pan_gene_13056	pan_gene_17328	Leaf_width;Nodes_to_ear	Leaf_width	0	0	0	1	0	0	0	0	0	0	0	0	0	0	0	0	0	0	0	0	0	0	0	0	0	0	1	private
pan_gene_13056	pan_gene_19214	Leaf_width;Nodes_to_ear	Average_internode_length_(above_ear);Average_internode_length_(below_ear);Average_internode_length_(whole_plant);Boxcox-transformed_leaf_angle;Height_per_day_(until_flowering);Leaf_width;Plant_height	0	0	0	0	0	0	0	0	0	0	0	0	1	0	0	0	0	0	0	0	0	0	0	0	0	0	1	private
pan_gene_13056	pan_gene_19578	Leaf_width;Nodes_to_ear	Leaf_width	0	0	0	1	0	0	0	0	0	0	0	0	0	0	0	0	0	0	0	0	0	1	0	0	0	0	2	dispensable
pan_gene_13056	pan_gene_21038	Leaf_width;Nodes_to_ear	Cob_diameter;Leaf_width	0	0	0	1	0	0	0	0	0	0	0	0	0	0	0	0	0	0	0	0	0	0	0	0	0	0	1	private
pan_gene_13056	pan_gene_21777	Leaf_width;Nodes_to_ear	Leaf_width	0	0	0	1	0	0	0	0	0	0	0	0	0	0	0	0	0	0	0	0	0	0	0	0	0	0	1	private
pan_gene_13056	pan_gene_22414	Leaf_width;Nodes_to_ear	Ear_height;Leaf_width;Nodes_to_ear;Ratio_of_ear_height_to_total_height	0	0	0	1	0	0	0	0	0	0	0	0	0	0	0	0	0	0	0	0	0	0	0	0	0	0	1	private
pan_gene_13056	pan_gene_23689	Leaf_width;Nodes_to_ear	Leaf_width;Tassel_branch_number	0	0	0	1	0	0	0	0	0	1	0	0	0	0	0	0	0	0	0	0	0	0	0	0	0	0	2	dispensable
pan_gene_13056	pan_gene_24827	Leaf_width;Nodes_to_ear	Leaf_width	0	0	0	1	0	1	0	0	0	1	0	0	0	0	0	0	0	0	0	0	0	1	0	0	0	0	4	dispensable
pan_gene_13056	pan_gene_25106	Leaf_width;Nodes_to_ear	Leaf_width	0	0	0	1	0	0	0	0	0	0	0	0	0	0	0	0	0	0	0	0	0	0	0	0	0	0	1	private
pan_gene_13056	pan_gene_26653	Leaf_width;Nodes_to_ear	Ear_height;Leaf_width;Nodes_above_ear;Nodes_per_plant;Nodes_to_ear;Plant_height	0	0	0	1	0	0	0	0	0	0	0	0	0	0	0	0	0	0	0	0	0	0	0	0	0	0	1	private
pan_gene_13056	pan_gene_27708	Leaf_width;Nodes_to_ear	Chlorophyll_A;Height_above_ear;Leaf_width;Photoperiod_Growing-degree_days_to_silk;Photoperiod_growing-degree_days_to_anthesis	0	0	0	0	0	1	0	0	0	0	0	0	0	0	0	0	0	0	0	0	0	1	0	0	0	0	2	dispensable
pan_gene_13056	pan_gene_29598	Leaf_width;Nodes_to_ear	Days_to_anthesis;Days_to_silk;Leaf_width;Nodes_per_plant;Ratio_of_ear_height_to_total_height	0	0	0	1	0	0	0	0	0	0	0	0	0	0	0	0	0	0	0	0	0	0	0	0	0	0	1	private
pan_gene_13056	pan_gene_3350	Leaf_width;Nodes_to_ear	Leaf_width;Northern_Leaf_Blight	0	0	0	1	0	1	0	0	0	0	0	0	0	0	0	0	0	0	0	0	1	0	0	0	0	0	3	dispensable
pan_gene_13056	pan_gene_4315	Leaf_width;Nodes_to_ear	Leaf_width	0	0	0	1	0	0	0	0	0	0	0	0	0	0	0	0	0	0	0	0	0	0	0	0	0	0	1	private
pan_gene_13056	pan_gene_4346	Leaf_width;Nodes_to_ear	Ear_row_number;Height_per_day_(until_flowering);Leaf_width	0	0	0	0	0	0	0	0	0	1	0	0	0	0	0	0	0	0	0	0	0	0	0	0	0	0	1	private
pan_gene_13056	pan_gene_4376	Leaf_width;Nodes_to_ear	Average_internode_length_(whole_plant);Leaf_width	0	0	0	1	0	1	0	0	0	0	0	0	0	0	0	0	0	0	0	0	0	0	0	0	0	0	2	dispensable
pan_gene_13056	pan_gene_6400	Leaf_width;Nodes_to_ear	Height_per_day_(until_flowering);Leaf_width	0	0	0	1	0	1	0	0	0	1	0	0	1	0	0	0	0	0	0	0	0	1	0	0	0	0	5	dispensable
pan_gene_13056	pan_gene_7098	Leaf_width;Nodes_to_ear	Leaf_width	0	0	0	1	0	1	0	0	0	0	0	0	0	0	0	0	0	0	0	0	0	1	0	0	0	0	3	dispensable
pan_gene_13056	pan_gene_9055	Leaf_width;Nodes_to_ear	Leaf_width;Tassel_length	0	0	0	1	0	0	0	0	0	0	0	0	0	0	0	0	0	0	0	0	0	0	0	0	0	0	1	private
pan_gene_13527	pan_gene_68012	Leaf_width	Boxcox-transformed_leaf_angle;Height_above_ear;Leaf_length;Leaf_width;Photoperiod_Growing-degree_days_to_silk	0	0	0	1	0	0	0	0	0	0	0	0	0	0	0	0	0	0	0	0	0	0	0	0	0	0	1	private
pan_gene_13531	pan_gene_16418	Leaf_width	Leaf_width	0	0	0	1	1	0	0	0	0	0	0	0	0	0	0	0	0	0	0	0	0	0	1	0	0	0	3	dispensable
pan_gene_13531	pan_gene_21641	Leaf_width	Leaf_width;Stalk_strength	0	0	0	1	1	0	0	1	1	0	1	0	1	1	0	0	0	0	0	0	0	0	1	1	0	0	9	dispensable
[truncated: 4,113 more rows]
