# Supplementary material for: Co-expression pan-network reveals genes involved in complex traits within maize pan-genome
Source: BMC Plant Biol. 2022 Dec 19;22:595. doi: 10.1186/s12870-022-03985-z (PMC9762053; doi:10.1186/s12870-022-03985-z)
Supplement: Supplementary file 7 — Additional file 7. [file 12870_2022_3985_MOESM7_ESM.zip › SupplementaryData5/Average_internode_length_(below_ear).pannetwork.csv]

gene1	gene2	trait1	trait2	B73	B97	CML103	CML228	CML247	CML277	CML322	CML333	CML52	CML69	HP301	IL14H	Ki11	Ki3	Ky21	M162W	M37W	Mo18W	MS71	NC350	NC358	Oh43	Oh7b	P39	Tx303	Tzi8	sum	sub-category
pan_gene_100426	pan_gene_27840	Average_internode_length_(below_ear);Northern_Leaf_Blight	Average_internode_length_(below_ear);Nodes_to_ear;Ratio_of_ear_height_to_total_height	1	0	0	0	0	0	0	0	0	0	0	0	0	0	0	0	0	0	1	0	0	0	0	0	0	0	2	dispensable
pan_gene_100820	pan_gene_32688	Average_internode_length_(below_ear)	Average_internode_length_(below_ear);Average_internode_length_(whole_plant);Plant_height;Southern_leaf_blight	1	0	0	0	0	0	0	0	0	0	0	0	0	0	0	0	0	0	0	0	0	0	0	0	0	0	1	private
pan_gene_103511	pan_gene_18730	Average_internode_length_(below_ear);Nodes_to_ear;Total_amino_acids	Average_internode_length_(above_ear);Average_internode_length_(below_ear);Average_internode_length_(whole_plant);Days_to_anthesis;Ear_height;Height_per_day_(until_flowering);Plant_height;Starch	0	0	0	1	0	1	0	0	0	0	0	0	0	0	0	0	0	1	0	0	0	0	0	0	0	0	3	dispensable
pan_gene_103511	pan_gene_24321	Average_internode_length_(below_ear);Nodes_to_ear;Total_amino_acids	Average_internode_length_(below_ear);Chlorophyll_B	0	0	0	0	0	0	0	0	0	0	0	0	0	1	0	0	0	0	0	0	0	0	0	0	0	0	1	private
pan_gene_10820	pan_gene_11174	Average_internode_length_(below_ear)	Average_internode_length_(below_ear);Nodes_to_ear;Southern_leaf_blight	1	0	1	0	0	1	1	0	0	1	1	1	1	0	1	0	1	1	0	1	1	1	0	1	1	1	17	near-core
pan_gene_10820	pan_gene_11317	Average_internode_length_(below_ear)	Average_internode_length_(above_ear);Average_internode_length_(below_ear);Plant_height;Southern_leaf_blight	0	0	0	0	1	0	1	0	0	0	0	0	1	1	1	0	1	0	1	1	1	0	0	0	0	1	10	dispensable
pan_gene_10820	pan_gene_16254	Average_internode_length_(below_ear)	Average_internode_length_(below_ear);Ear_row_number	1	0	0	0	1	1	1	0	0	1	1	1	1	1	1	0	0	1	1	1	1	1	0	1	0	1	17	near-core
pan_gene_10820	pan_gene_16292	Average_internode_length_(below_ear)	Average_internode_length_(below_ear);Height_above_ear	1	0	1	0	1	1	1	0	0	1	1	1	1	0	1	1	1	1	1	1	1	1	0	1	1	1	20	core
pan_gene_10820	pan_gene_16363	Average_internode_length_(below_ear)	Average_internode_length_(below_ear);Height_per_day_(until_flowering);Plant_height;Tassel_length	1	0	0	0	0	0	0	0	0	0	0	0	0	0	0	1	0	0	0	0	1	0	1	0	0	0	4	dispensable
pan_gene_10820	pan_gene_16437	Average_internode_length_(below_ear)	Average_internode_length_(below_ear);Cob_diameter	0	0	0	0	1	0	0	0	0	1	0	1	0	0	1	0	0	0	0	0	0	0	0	0	0	0	4	dispensable
pan_gene_10820	pan_gene_19069	Average_internode_length_(below_ear)	Average_internode_length_(below_ear);Ear_height;Ratio_of_ear_height_to_total_height	0	0	0	0	0	1	0	0	0	0	0	1	1	0	1	0	0	1	0	0	1	1	1	0	1	0	9	dispensable
pan_gene_10820	pan_gene_19604	Average_internode_length_(below_ear)	Average_internode_length_(below_ear)	1	0	1	0	1	1	0	0	0	0	1	0	0	1	1	0	1	1	0	0	1	1	1	1	0	0	13	near-core
pan_gene_10820	pan_gene_19980	Average_internode_length_(below_ear)	Average_internode_length_(below_ear);Average_internode_length_(whole_plant)	0	0	0	0	0	0	1	0	0	0	0	1	0	0	1	0	0	1	1	0	0	0	0	0	0	1	6	dispensable
pan_gene_10820	pan_gene_20723	Average_internode_length_(below_ear)	Average_internode_length_(below_ear);Tassel_branch_number	1	0	0	1	1	1	1	0	0	1	1	1	1	1	0	0	0	1	1	0	0	1	1	0	1	0	15	near-core
pan_gene_10820	pan_gene_21185	Average_internode_length_(below_ear)	Average_internode_length_(below_ear);Glucose;Northern_Leaf_Blight	1	0	0	0	1	0	0	0	0	0	0	0	0	0	0	1	0	0	0	0	0	0	0	0	0	0	3	dispensable
pan_gene_10820	pan_gene_22565	Average_internode_length_(below_ear)	Average_internode_length_(below_ear);Southern_leaf_blight	1	0	1	0	1	1	1	0	0	0	0	0	0	0	0	1	0	0	0	0	0	0	0	0	0	0	6	dispensable
pan_gene_10820	pan_gene_23747	Average_internode_length_(below_ear)	Average_internode_length_(below_ear);Days_to_silk	1	0	1	0	0	1	1	0	0	0	0	1	1	0	1	0	1	0	0	0	0	1	1	0	0	0	10	dispensable
pan_gene_10820	pan_gene_27678	Average_internode_length_(below_ear)	Average_internode_length_(below_ear)	1	0	0	1	1	1	1	0	0	1	1	1	0	1	0	1	0	1	1	0	0	0	1	0	0	0	13	near-core
pan_gene_10820	pan_gene_29528	Average_internode_length_(below_ear)	Average_internode_length_(below_ear);Photoperiod_growing-degree_days_to_anthesis	1	0	1	0	0	0	1	0	0	1	1	1	0	0	1	0	1	1	0	0	0	1	1	0	0	0	11	near-core
pan_gene_10820	pan_gene_29990	Average_internode_length_(below_ear)	Average_internode_length_(below_ear)	1	0	1	1	1	0	1	0	0	0	0	1	1	1	0	1	0	1	1	1	1	1	1	0	0	1	16	near-core
pan_gene_10820	pan_gene_30287	Average_internode_length_(below_ear)	Average_internode_length_(below_ear);Average_internode_length_(whole_plant);Days_to_anthesis	0	0	0	0	1	0	0	0	0	1	0	0	0	0	0	1	0	0	1	0	1	0	0	0	0	1	6	dispensable
pan_gene_10820	pan_gene_30673	Average_internode_length_(below_ear)	Average_internode_length_(below_ear)	1	0	0	0	1	0	1	0	0	1	0	0	0	0	1	1	0	1	1	1	1	0	0	0	1	1	12	near-core
pan_gene_10820	pan_gene_4419	Average_internode_length_(below_ear)	Anthesis-silking_interval;Average_internode_length_(above_ear);Average_internode_length_(below_ear);Leaf_length;Tassel_length	0	0	0	0	0	0	0	0	0	0	0	0	0	0	0	0	0	0	0	0	1	0	0	0	0	0	1	private
pan_gene_10820	pan_gene_5519	Average_internode_length_(below_ear)	Average_internode_length_(below_ear);Cob_diameter;Nodes_per_plant;Nodes_to_ear;Protein	0	0	0	0	1	0	1	0	0	0	0	1	0	0	0	1	0	0	0	0	0	1	0	1	1	0	7	dispensable
pan_gene_10820	pan_gene_64567	Average_internode_length_(below_ear)	Average_internode_length_(below_ear);Ear_height;Photoperiod_Growing-degree_days_to_silk	1	0	0	0	0	0	1	0	0	1	0	0	0	0	0	1	0	1	0	0	1	0	0	1	0	0	7	dispensable
pan_gene_10820	pan_gene_726	Average_internode_length_(below_ear)	Average_internode_length_(below_ear)	0	0	0	0	0	0	0	0	0	0	0	0	0	0	0	0	0	0	0	0	1	0	0	0	0	0	1	private
pan_gene_10820	pan_gene_8981	Average_internode_length_(below_ear)	Average_internode_length_(below_ear);Leaf_length;Southern_leaf_blight;Sucrose	0	0	0	0	1	0	0	0	0	1	0	0	0	0	0	0	0	0	0	1	0	0	0	0	0	0	3	dispensable
pan_gene_10820	pan_gene_9267	Average_internode_length_(below_ear)	Average_internode_length_(below_ear);Nodes_per_plant	1	0	1	1	1	1	1	0	0	0	1	1	1	1	1	1	1	1	1	1	1	1	1	1	1	1	22	core
pan_gene_10820	pan_gene_96602	Average_internode_length_(below_ear)	Average_internode_length_(below_ear)	0	0	1	0	0	1	1	0	0	0	0	0	0	0	0	0	0	1	0	0	1	1	0	0	1	0	7	dispensable
pan_gene_10847	pan_gene_10869	Average_internode_length_(below_ear);Nodes_to_ear	Average_internode_length_(below_ear);Nodes_above_ear;Nodes_to_ear	1	0	0	0	0	0	0	0	0	0	0	0	0	0	0	0	0	0	0	0	0	0	0	0	0	0	1	private
pan_gene_10847	pan_gene_12845	Average_internode_length_(below_ear);Nodes_to_ear	Average_internode_length_(below_ear);Photoperiod_growing-degree_days_to_anthesis;Plant_height	1	0	0	0	0	0	0	0	0	0	0	0	0	0	0	0	0	0	0	0	0	0	0	0	0	0	1	private
pan_gene_10868	pan_gene_14621	Average_internode_length_(below_ear)	Average_internode_length_(below_ear);Boxcox-transformed_leaf_angle;Ear_height;Fumarate;Nodes_above_ear;PCA_of_metabolites:_PC1;Total_amino_acids	1	0	1	0	1	0	0	0	0	1	0	1	0	0	0	0	0	0	0	0	0	1	0	1	0	0	7	dispensable
pan_gene_10868	pan_gene_18063	Average_internode_length_(below_ear)	Average_internode_length_(below_ear);Ratio_of_ear_height_to_total_height	0	0	1	1	1	0	0	0	0	0	0	0	0	1	0	1	0	0	0	1	0	0	0	0	0	0	6	dispensable
pan_gene_10868	pan_gene_19559	Average_internode_length_(below_ear)	Average_internode_length_(below_ear);Leaf_width	1	1	0	0	0	0	0	0	0	1	0	1	0	0	1	1	0	0	0	0	1	0	0	0	0	1	8	dispensable
pan_gene_10868	pan_gene_25436	Average_internode_length_(below_ear)	Average_internode_length_(below_ear);Height_above_ear	1	0	0	0	0	0	0	0	0	0	0	0	0	0	0	0	0	0	0	0	0	0	0	0	0	0	1	private
pan_gene_10868	pan_gene_28129	Average_internode_length_(below_ear)	Average_internode_length_(below_ear)	1	0	0	0	1	0	0	0	0	1	0	1	0	0	1	0	0	0	0	0	0	1	0	1	1	0	8	dispensable
pan_gene_10868	pan_gene_30746	Average_internode_length_(below_ear)	Average_internode_length_(below_ear);Tassel_length	1	0	1	0	1	0	0	0	0	1	0	1	0	0	1	0	0	0	0	0	0	1	0	1	0	0	8	dispensable
pan_gene_10868	pan_gene_5034	Average_internode_length_(below_ear)	Average_internode_length_(below_ear);Tassel_branch_number	0	0	0	0	0	0	0	0	0	0	0	0	0	0	0	0	0	0	0	0	0	0	0	0	1	0	1	private
pan_gene_10868	pan_gene_5447	Average_internode_length_(below_ear)	Average_internode_length_(below_ear);Average_internode_length_(whole_plant);Days_to_anthesis;Ear_height;Nodes_to_ear;Tassel_length	1	0	0	0	0	0	0	1	0	1	0	1	0	1	1	0	0	0	0	0	1	1	0	0	1	0	9	dispensable
pan_gene_10868	pan_gene_7715	Average_internode_length_(below_ear)	Average_internode_length_(below_ear);Average_internode_length_(whole_plant);Ear_height;Height_per_day_(until_flowering);Plant_height	1	1	0	0	0	0	0	1	0	1	0	1	0	0	1	1	0	0	0	0	1	1	0	1	1	0	11	near-core
pan_gene_10869	pan_gene_12845	Average_internode_length_(below_ear);Nodes_above_ear;Nodes_to_ear	Average_internode_length_(below_ear);Photoperiod_growing-degree_days_to_anthesis;Plant_height	1	0	0	0	0	0	0	0	0	0	0	0	0	0	0	0	0	0	0	0	0	0	0	0	0	0	1	private
pan_gene_10873	pan_gene_15351	Average_internode_length_(below_ear);Leaf_width	Average_internode_length_(below_ear);Tassel_length	0	0	0	0	0	0	0	0	0	0	0	0	0	0	0	0	0	0	0	0	0	0	0	1	0	0	1	private
pan_gene_10873	pan_gene_24559	Average_internode_length_(below_ear);Leaf_width	100_Kernel_weight;Average_internode_length_(below_ear);Boxcox-transformed_leaf_angle;Ear_row_number;Stalk_strength	1	0	0	0	0	0	0	0	0	0	0	0	0	0	0	0	0	0	0	0	0	0	0	0	0	0	1	private
pan_gene_10873	pan_gene_26411	Average_internode_length_(below_ear);Leaf_width	Average_internode_length_(below_ear);Ratio_of_ear_height_to_total_height	1	0	0	0	0	0	0	0	0	0	0	0	0	0	0	0	0	0	0	0	0	0	0	0	0	0	1	private
pan_gene_10873	pan_gene_30074	Average_internode_length_(below_ear);Leaf_width	Average_internode_length_(below_ear)	1	0	0	0	0	0	0	0	0	0	0	0	0	0	0	0	0	0	0	0	0	0	0	0	0	0	1	private
pan_gene_10873	pan_gene_5448	Average_internode_length_(below_ear);Leaf_width	Average_internode_length_(below_ear)	1	0	1	0	0	0	0	0	0	0	1	0	0	0	0	0	0	0	0	0	0	0	0	0	0	0	3	dispensable
pan_gene_10904	pan_gene_24265	Average_internode_length_(below_ear);Ratio_of_ear_height_to_total_height	Average_internode_length_(below_ear);Days_to_silk;Northern_Leaf_Blight	1	0	0	0	0	0	0	0	0	0	0	0	0	0	0	0	0	0	0	0	0	0	0	0	0	0	1	private
pan_gene_10925	pan_gene_18063	Average_internode_length_(below_ear);Leaf_width;Photoperiod_Growing-degree_days_to_silk	Average_internode_length_(below_ear);Ratio_of_ear_height_to_total_height	0	0	1	0	0	0	0	0	0	0	0	0	0	0	0	1	0	0	0	0	0	0	0	0	0	0	2	dispensable
pan_gene_10925	pan_gene_19559	Average_internode_length_(below_ear);Leaf_width;Photoperiod_Growing-degree_days_to_silk	Average_internode_length_(below_ear);Leaf_width	1	1	1	1	0	1	1	1	1	1	1	1	1	0	0	1	1	0	1	1	1	1	1	0	0	1	20	core
pan_gene_10925	pan_gene_20612	Average_internode_length_(below_ear);Leaf_width;Photoperiod_Growing-degree_days_to_silk	Average_internode_length_(below_ear)	1	0	1	0	1	0	0	1	0	1	1	1	1	0	1	1	0	0	0	1	0	0	1	0	1	1	14	near-core
pan_gene_10925	pan_gene_21885	Average_internode_length_(below_ear);Leaf_width;Photoperiod_Growing-degree_days_to_silk	Anthesis-silking_interval;Average_internode_length_(below_ear);Plant_height	1	1	0	0	1	0	1	1	1	1	1	1	1	1	1	0	1	0	0	1	0	1	1	1	1	1	19	near-core
pan_gene_10925	pan_gene_24803	Average_internode_length_(below_ear);Leaf_width;Photoperiod_Growing-degree_days_to_silk	Average_internode_length_(below_ear)	1	0	0	0	1	0	0	0	0	0	0	0	0	1	0	0	0	0	0	0	0	0	0	1	0	0	4	dispensable
pan_gene_10925	pan_gene_27746	Average_internode_length_(below_ear);Leaf_width;Photoperiod_Growing-degree_days_to_silk	Average_internode_length_(below_ear);Boxcox-transformed_leaf_angle	1	1	1	0	1	1	1	1	1	1	1	1	1	1	1	1	1	0	1	1	1	1	1	1	1	1	24	core
pan_gene_10925	pan_gene_28129	Average_internode_length_(below_ear);Leaf_width;Photoperiod_Growing-degree_days_to_silk	Average_internode_length_(below_ear)	1	0	0	0	0	0	0	0	0	0	0	0	0	1	0	0	0	0	0	0	0	1	0	1	0	0	4	dispensable
pan_gene_10925	pan_gene_28156	Average_internode_length_(below_ear);Leaf_width;Photoperiod_Growing-degree_days_to_silk	Average_internode_length_(below_ear);Fructose;PCA_of_metabolites:_PC2	0	0	1	1	0	0	0	0	0	1	0	0	0	0	0	0	0	0	0	1	0	0	0	0	1	0	5	dispensable
pan_gene_10925	pan_gene_30678	Average_internode_length_(below_ear);Leaf_width;Photoperiod_Growing-degree_days_to_silk	Average_internode_length_(below_ear);Nodes_above_ear	1	0	0	0	0	0	0	0	0	0	0	0	0	1	0	0	0	0	0	0	0	0	0	1	0	0	3	dispensable
pan_gene_10925	pan_gene_32256	Average_internode_length_(below_ear);Leaf_width;Photoperiod_Growing-degree_days_to_silk	Average_internode_length_(below_ear)	1	0	0	0	0	1	0	0	0	0	1	0	1	0	0	1	0	0	0	1	0	0	0	0	0	0	6	dispensable
pan_gene_10925	pan_gene_4972	Average_internode_length_(below_ear);Leaf_width;Photoperiod_Growing-degree_days_to_silk	Average_internode_length_(below_ear);Ratio_of_ear_height_to_total_height	1	0	0	0	1	0	0	0	0	1	0	0	0	0	1	0	0	0	0	0	0	1	0	0	0	0	5	dispensable
pan_gene_10925	pan_gene_5034	Average_internode_length_(below_ear);Leaf_width;Photoperiod_Growing-degree_days_to_silk	Average_internode_length_(below_ear);Tassel_branch_number	0	0	0	0	0	1	0	0	0	0	0	0	0	0	0	0	0	0	0	0	0	0	0	0	1	0	2	dispensable
pan_gene_10925	pan_gene_7715	Average_internode_length_(below_ear);Leaf_width;Photoperiod_Growing-degree_days_to_silk	Average_internode_length_(below_ear);Average_internode_length_(whole_plant);Ear_height;Height_per_day_(until_flowering);Plant_height	1	1	1	0	1	1	0	1	1	1	1	1	1	1	1	1	1	0	1	1	1	1	1	1	1	1	23	core
pan_gene_10951	pan_gene_4984	Average_internode_length_(below_ear);Boxcox-transformed_leaf_angle;Fructose	Average_internode_length_(below_ear);Nitrate;Northern_Leaf_Blight	0	0	0	0	0	1	1	0	0	1	0	0	1	0	0	0	0	0	0	0	1	0	0	0	0	0	5	dispensable
pan_gene_10951	pan_gene_66760	Average_internode_length_(below_ear);Boxcox-transformed_leaf_angle;Fructose	Average_internode_length_(below_ear)	1	0	0	0	0	0	1	0	0	0	0	0	0	0	0	0	0	0	0	0	1	0	0	0	0	0	3	dispensable
pan_gene_11123	pan_gene_34753	Average_internode_length_(below_ear)	Average_internode_length_(below_ear)	1	0	0	0	0	0	0	0	0	0	0	0	0	0	0	0	0	0	0	0	0	0	0	0	0	0	1	private
pan_gene_11174	pan_gene_11317	Average_internode_length_(below_ear);Nodes_to_ear;Southern_leaf_blight	Average_internode_length_(above_ear);Average_internode_length_(below_ear);Plant_height;Southern_leaf_blight	0	0	0	0	0	0	1	0	0	1	0	0	0	0	1	1	1	0	0	1	1	0	0	0	0	1	8	dispensable
pan_gene_11174	pan_gene_16254	Average_internode_length_(below_ear);Nodes_to_ear;Southern_leaf_blight	Average_internode_length_(below_ear);Ear_row_number	1	0	0	0	0	1	0	0	0	1	1	1	1	0	1	1	0	1	0	1	1	1	0	1	0	1	14	near-core
pan_gene_11174	pan_gene_19560	Average_internode_length_(below_ear);Nodes_to_ear;Southern_leaf_blight	Average_internode_length_(below_ear)	1	1	0	0	0	0	0	0	0	0	0	0	0	0	0	0	0	0	0	0	0	0	0	0	0	0	2	dispensable
pan_gene_11174	pan_gene_24335	Average_internode_length_(below_ear);Nodes_to_ear;Southern_leaf_blight	Average_internode_length_(below_ear)	1	1	1	1	1	0	1	1	0	1	1	1	1	0	1	1	1	1	1	1	1	1	1	1	0	1	22	core
pan_gene_11174	pan_gene_29990	Average_internode_length_(below_ear);Nodes_to_ear;Southern_leaf_blight	Average_internode_length_(below_ear)	1	1	0	0	0	1	1	1	0	0	0	1	0	0	1	1	0	1	0	1	1	0	0	1	0	1	13	near-core
pan_gene_11174	pan_gene_30673	Average_internode_length_(below_ear);Nodes_to_ear;Southern_leaf_blight	Average_internode_length_(below_ear)	1	0	0	0	0	0	1	0	0	1	0	0	0	0	1	1	0	1	1	0	1	0	0	0	1	1	10	dispensable
pan_gene_11174	pan_gene_4419	Average_internode_length_(below_ear);Nodes_to_ear;Southern_leaf_blight	Anthesis-silking_interval;Average_internode_length_(above_ear);Average_internode_length_(below_ear);Leaf_length;Tassel_length	0	0	0	0	0	0	0	0	0	0	0	0	0	0	0	0	0	0	0	0	1	0	0	0	0	0	1	private
pan_gene_11174	pan_gene_4983	Average_internode_length_(below_ear);Nodes_to_ear;Southern_leaf_blight	Average_internode_length_(below_ear)	1	1	1	0	0	1	1	0	0	0	1	1	0	0	0	1	1	0	0	0	0	1	0	1	0	0	11	near-core
pan_gene_11174	pan_gene_64567	Average_internode_length_(below_ear);Nodes_to_ear;Southern_leaf_blight	Average_internode_length_(below_ear);Ear_height;Photoperiod_Growing-degree_days_to_silk	1	0	1	0	0	1	1	1	0	1	0	0	0	0	0	1	0	1	1	0	0	1	1	1	0	0	12	near-core
pan_gene_11174	pan_gene_93544	Average_internode_length_(below_ear);Nodes_to_ear;Southern_leaf_blight	Average_internode_length_(below_ear)	1	0	0	0	0	0	0	0	0	0	0	0	0	0	1	0	0	0	0	0	0	0	0	0	0	0	2	dispensable
pan_gene_11174	pan_gene_96602	Average_internode_length_(below_ear);Nodes_to_ear;Southern_leaf_blight	Average_internode_length_(below_ear)	0	0	0	0	1	1	1	1	0	0	0	1	0	0	0	0	1	1	0	1	1	0	0	0	1	0	10	dispensable
pan_gene_11175	pan_gene_23789	Average_internode_length_(below_ear);Nodes_to_ear;Southern_leaf_blight	Average_internode_length_(below_ear);Southern_leaf_blight	1	0	0	0	0	1	0	0	0	0	0	0	0	0	0	0	0	0	0	0	0	0	0	0	0	0	2	dispensable
pan_gene_11175	pan_gene_27682	Average_internode_length_(below_ear);Nodes_to_ear;Southern_leaf_blight	Average_internode_length_(below_ear);Height_above_ear	1	0	0	0	0	1	0	0	1	0	0	0	0	1	0	0	0	1	0	0	0	0	0	0	0	0	5	dispensable
pan_gene_11175	pan_gene_27879	Average_internode_length_(below_ear);Nodes_to_ear;Southern_leaf_blight	Average_internode_length_(below_ear);Ear_height;Nodes_above_ear;Plant_height	1	0	0	0	0	0	0	0	0	0	0	0	0	0	0	0	0	1	0	0	0	0	0	1	0	0	3	dispensable
pan_gene_11175	pan_gene_7952	Average_internode_length_(below_ear);Nodes_to_ear;Southern_leaf_blight	Average_internode_length_(below_ear);Days_to_silk	1	0	0	0	0	1	0	0	1	0	0	0	0	1	0	0	0	1	0	0	0	0	0	1	0	0	6	dispensable
pan_gene_11317	pan_gene_16254	Average_internode_length_(above_ear);Average_internode_length_(below_ear);Plant_height;Southern_leaf_blight	Average_internode_length_(below_ear);Ear_row_number	0	0	0	0	1	0	0	0	0	1	0	0	1	1	1	1	0	0	1	1	1	0	0	0	0	1	10	dispensable
pan_gene_11317	pan_gene_16437	Average_internode_length_(above_ear);Average_internode_length_(below_ear);Plant_height;Southern_leaf_blight	Average_internode_length_(below_ear);Cob_diameter	0	0	0	0	1	0	0	0	0	0	0	0	0	0	1	0	0	0	0	0	0	0	0	0	0	0	2	dispensable
pan_gene_11317	pan_gene_18797	Average_internode_length_(above_ear);Average_internode_length_(below_ear);Plant_height;Southern_leaf_blight	Average_internode_length_(below_ear);Protein	0	0	0	0	0	0	0	0	0	0	0	0	0	0	0	0	1	0	0	0	0	0	0	0	0	0	1	private
pan_gene_11317	pan_gene_19069	Average_internode_length_(above_ear);Average_internode_length_(below_ear);Plant_height;Southern_leaf_blight	Average_internode_length_(below_ear);Ear_height;Ratio_of_ear_height_to_total_height	0	0	0	0	0	0	0	0	0	1	0	0	1	0	1	1	0	0	1	0	1	0	0	0	0	1	7	dispensable
pan_gene_11317	pan_gene_19214	Average_internode_length_(above_ear);Average_internode_length_(below_ear);Plant_height;Southern_leaf_blight	Average_internode_length_(above_ear);Average_internode_length_(below_ear);Average_internode_length_(whole_plant);Boxcox-transformed_leaf_angle;Height_per_day_(until_flowering);Leaf_width;Plant_height	0	0	0	0	0	0	0	0	0	0	0	0	1	0	0	0	0	0	0	0	0	0	0	0	0	0	1	private
pan_gene_11317	pan_gene_19604	Average_internode_length_(above_ear);Average_internode_length_(below_ear);Plant_height;Southern_leaf_blight	Average_internode_length_(below_ear)	0	0	0	0	1	0	1	0	0	1	0	0	1	1	1	1	1	0	1	0	1	0	0	0	0	1	11	near-core
pan_gene_11317	pan_gene_19980	Average_internode_length_(above_ear);Average_internode_length_(below_ear);Plant_height;Southern_leaf_blight	Average_internode_length_(below_ear);Average_internode_length_(whole_plant)	0	0	0	0	0	0	1	0	0	1	0	0	0	0	1	1	0	0	1	1	0	0	0	0	0	1	7	dispensable
pan_gene_11317	pan_gene_20723	Average_internode_length_(above_ear);Average_internode_length_(below_ear);Plant_height;Southern_leaf_blight	Average_internode_length_(below_ear);Tassel_branch_number	0	0	0	0	1	0	0	0	0	1	0	0	1	1	0	1	0	0	1	0	0	0	0	0	0	1	7	dispensable
pan_gene_11317	pan_gene_23747	Average_internode_length_(above_ear);Average_internode_length_(below_ear);Plant_height;Southern_leaf_blight	Average_internode_length_(below_ear);Days_to_silk	0	0	0	0	0	0	1	0	0	1	0	0	1	1	1	1	1	0	1	1	1	0	0	0	0	1	11	near-core
pan_gene_11317	pan_gene_23829	Average_internode_length_(above_ear);Average_internode_length_(below_ear);Plant_height;Southern_leaf_blight	Average_internode_length_(below_ear);Photoperiod_Growing-degree_days_to_silk;Southern_leaf_blight	0	0	0	0	1	0	1	0	0	0	0	0	1	1	1	1	1	0	0	0	1	0	0	0	0	1	9	dispensable
pan_gene_11317	pan_gene_25145	Average_internode_length_(above_ear);Average_internode_length_(below_ear);Plant_height;Southern_leaf_blight	Average_internode_length_(below_ear)	0	0	0	0	1	0	0	0	0	1	0	0	1	1	1	0	1	0	1	1	0	0	0	0	0	1	9	dispensable
pan_gene_11317	pan_gene_29076	Average_internode_length_(above_ear);Average_internode_length_(below_ear);Plant_height;Southern_leaf_blight	Average_internode_length_(below_ear)	0	0	0	0	0	0	0	0	0	1	0	0	0	0	1	0	0	0	1	0	0	0	0	0	0	0	3	dispensable
pan_gene_11317	pan_gene_29528	Average_internode_length_(above_ear);Average_internode_length_(below_ear);Plant_height;Southern_leaf_blight	Average_internode_length_(below_ear);Photoperiod_growing-degree_days_to_anthesis	0	0	0	0	0	0	1	0	0	1	0	0	1	1	1	1	0	0	1	0	0	0	0	0	0	1	8	dispensable
pan_gene_11317	pan_gene_29990	Average_internode_length_(above_ear);Average_internode_length_(below_ear);Plant_height;Southern_leaf_blight	Average_internode_length_(below_ear)	0	0	0	0	1	0	1	0	0	0	0	0	1	1	1	1	0	0	1	1	1	0	0	0	0	1	10	dispensable
pan_gene_11317	pan_gene_30287	Average_internode_length_(above_ear);Average_internode_length_(below_ear);Plant_height;Southern_leaf_blight	Average_internode_length_(below_ear);Average_internode_length_(whole_plant);Days_to_anthesis	0	0	0	0	1	0	0	0	0	1	0	0	0	0	0	1	0	0	1	0	1	0	0	0	0	1	6	dispensable
pan_gene_11317	pan_gene_30673	Average_internode_length_(above_ear);Average_internode_length_(below_ear);Plant_height;Southern_leaf_blight	Average_internode_length_(below_ear)	0	0	0	0	1	0	1	0	0	0	0	0	0	0	1	1	0	0	0	1	1	0	0	0	0	0	6	dispensable
pan_gene_11317	pan_gene_30683	Average_internode_length_(above_ear);Average_internode_length_(below_ear);Plant_height;Southern_leaf_blight	Average_internode_length_(below_ear);Chlorophyll_B	0	0	0	0	1	0	1	0	0	1	0	0	1	1	0	1	0	0	1	1	1	0	0	0	0	1	10	dispensable
pan_gene_11317	pan_gene_31834	Average_internode_length_(above_ear);Average_internode_length_(below_ear);Plant_height;Southern_leaf_blight	Average_internode_length_(below_ear)	0	0	0	0	0	0	0	0	0	1	0	0	0	0	0	0	0	0	0	0	1	0	0	0	0	0	2	dispensable
pan_gene_11317	pan_gene_4419	Average_internode_length_(above_ear);Average_internode_length_(below_ear);Plant_height;Southern_leaf_blight	Anthesis-silking_interval;Average_internode_length_(above_ear);Average_internode_length_(below_ear);Leaf_length;Tassel_length	0	0	0	0	0	0	0	0	0	0	0	0	0	0	0	0	0	0	0	0	1	0	0	0	0	0	1	private
pan_gene_11317	pan_gene_5519	Average_internode_length_(above_ear);Average_internode_length_(below_ear);Plant_height;Southern_leaf_blight	Average_internode_length_(below_ear);Cob_diameter;Nodes_per_plant;Nodes_to_ear;Protein	0	0	0	0	1	0	1	0	0	1	0	0	0	0	0	1	0	0	0	0	0	0	0	0	0	0	4	dispensable
pan_gene_11317	pan_gene_726	Average_internode_length_(above_ear);Average_internode_length_(below_ear);Plant_height;Southern_leaf_blight	Average_internode_length_(below_ear)	0	0	0	0	0	0	0	0	0	0	0	0	0	0	0	0	0	0	0	0	1	0	0	0	0	1	2	dispensable
pan_gene_11317	pan_gene_9267	Average_internode_length_(above_ear);Average_internode_length_(below_ear);Plant_height;Southern_leaf_blight	Average_internode_length_(below_ear);Nodes_per_plant	0	0	0	0	1	0	1	0	0	0	0	0	1	1	1	1	1	0	1	1	1	0	0	0	0	1	11	near-core
pan_gene_11317	pan_gene_96602	Average_internode_length_(above_ear);Average_internode_length_(below_ear);Plant_height;Southern_leaf_blight	Average_internode_length_(below_ear)	0	0	0	0	0	0	1	0	0	0	0	0	1	1	0	0	1	0	1	1	1	0	0	0	0	0	7	dispensable
pan_gene_11439	pan_gene_14346	Average_internode_length_(below_ear)	Average_internode_length_(below_ear);Leaf_width	1	0	0	0	1	1	0	0	0	0	0	0	0	0	1	1	1	1	1	0	0	0	0	0	0	0	8	dispensable
pan_gene_11439	pan_gene_14621	Average_internode_length_(below_ear)	Average_internode_length_(below_ear);Boxcox-transformed_leaf_angle;Ear_height;Fumarate;Nodes_above_ear;PCA_of_metabolites:_PC1;Total_amino_acids	1	0	1	1	1	1	1	0	1	0	0	1	0	1	1	0	1	0	1	0	0	0	0	1	0	1	14	near-core
pan_gene_11439	pan_gene_24803	Average_internode_length_(below_ear)	Average_internode_length_(below_ear)	1	0	1	1	0	1	1	1	1	0	1	0	0	1	1	0	1	1	1	1	1	0	1	0	0	0	16	near-core
pan_gene_11439	pan_gene_2684	Average_internode_length_(below_ear)	Average_internode_length_(below_ear);Boxcox-transformed_leaf_angle;Tassel_branch_number	1	1	1	1	1	1	1	1	1	1	1	1	1	1	1	1	1	1	1	1	1	1	0	0	1	1	24	core
pan_gene_11439	pan_gene_30746	Average_internode_length_(below_ear)	Average_internode_length_(below_ear);Tassel_length	1	0	1	1	1	1	1	1	1	1	1	1	0	0	1	0	1	1	1	1	1	0	0	1	0	1	19	near-core
pan_gene_12087	pan_gene_28023	Average_internode_length_(below_ear);Ear_row_number	Average_internode_length_(below_ear);Chlorophyll_A	1	1	1	1	0	0	0	0	1	1	0	1	0	0	0	1	1	0	0	0	1	0	1	0	1	1	13	near-core
pan_gene_12500	pan_gene_4985	Average_internode_length_(below_ear);Leaf_length;Ratio_of_ear_height_to_total_height;Southern_leaf_blight	Average_internode_length_(below_ear);Ear_height;Northern_Leaf_Blight	0	0	0	0	0	0	0	0	0	0	1	0	0	0	0	0	0	0	0	0	0	1	0	0	0	0	2	dispensable
pan_gene_12500	pan_gene_66760	Average_internode_length_(below_ear);Leaf_length;Ratio_of_ear_height_to_total_height;Southern_leaf_blight	Average_internode_length_(below_ear)	0	0	0	0	0	0	0	0	0	0	0	0	1	0	0	0	0	0	0	0	0	0	0	0	0	0	1	private
pan_gene_12575	pan_gene_19069	Average_internode_length_(below_ear);Plant_height;Tassel_length	Average_internode_length_(below_ear);Ear_height;Ratio_of_ear_height_to_total_height	0	0	0	0	0	0	0	0	0	0	0	0	0	0	0	0	0	0	0	0	0	0	1	0	0	0	1	private
pan_gene_12575	pan_gene_19565	Average_internode_length_(below_ear);Plant_height;Tassel_length	Average_internode_length_(below_ear)	0	0	0	0	0	0	0	0	0	0	0	0	0	0	0	0	0	0	0	0	0	0	1	0	0	0	1	private
pan_gene_12575	pan_gene_29528	Average_internode_length_(below_ear);Plant_height;Tassel_length	Average_internode_length_(below_ear);Photoperiod_growing-degree_days_to_anthesis	0	0	0	0	0	0	0	0	0	0	0	0	0	0	0	0	0	0	0	0	0	0	1	0	0	0	1	private
pan_gene_12575	pan_gene_32431	Average_internode_length_(below_ear);Plant_height;Tassel_length	Average_internode_length_(above_ear);Average_internode_length_(below_ear);Ear_height	0	0	0	0	0	0	0	0	0	0	0	0	0	0	0	0	0	0	0	0	0	0	1	0	0	0	1	private
pan_gene_12575	pan_gene_4658	Average_internode_length_(below_ear);Plant_height;Tassel_length	Average_internode_length_(below_ear)	0	0	0	0	0	0	0	0	0	0	0	0	0	0	0	0	0	0	0	0	0	0	1	0	0	0	1	private
pan_gene_12840	pan_gene_26807	Average_internode_length_(below_ear);Boxcox-transformed_leaf_angle;Leaf_length;Nitrate	Average_internode_length_(below_ear)	0	0	0	0	0	0	0	1	0	0	0	0	0	0	0	0	0	0	0	0	1	0	0	0	0	0	2	dispensable
pan_gene_12893	pan_gene_24579	Average_internode_length_(below_ear);Nodes_above_ear;Tassel_length	Average_internode_length_(below_ear)	0	0	0	0	1	1	0	0	0	0	0	0	0	0	0	0	0	1	1	0	0	0	1	0	0	0	5	dispensable
pan_gene_12909	pan_gene_16292	Average_internode_length_(below_ear)	Average_internode_length_(below_ear);Height_above_ear	1	0	0	0	0	0	0	0	1	0	0	0	0	0	0	0	0	0	1	0	0	0	0	0	0	0	3	dispensable
pan_gene_13147	pan_gene_22485	Average_internode_length_(below_ear)	Average_internode_length_(below_ear)	1	0	0	0	0	0	0	0	0	0	0	0	0	0	0	0	0	0	0	0	0	0	0	0	0	0	1	private
pan_gene_1336	pan_gene_16292	Average_internode_length_(below_ear)	Average_internode_length_(below_ear);Height_above_ear	1	1	0	0	1	0	1	1	0	0	0	1	1	0	0	1	0	1	0	1	0	0	0	0	0	1	11	near-core
pan_gene_1336	pan_gene_16366	Average_internode_length_(below_ear)	Average_internode_length_(below_ear);Average_internode_length_(whole_plant)	1	1	1	1	1	1	1	1	0	0	1	1	0	1	0	1	0	1	0	1	1	0	1	1	0	1	18	near-core
pan_gene_1336	pan_gene_19141	Average_internode_length_(below_ear)	Average_internode_length_(below_ear);Height_per_day_(until_flowering);Nodes_to_ear	1	1	1	1	1	1	1	0	0	0	1	1	1	1	0	1	0	0	0	1	0	0	0	0	1	1	15	near-core
pan_gene_1336	pan_gene_19767	Average_internode_length_(below_ear)	Average_internode_length_(below_ear)	1	1	1	1	1	1	1	1	0	0	1	1	1	1	1	1	0	0	0	1	1	0	1	1	1	1	20	core
pan_gene_1336	pan_gene_25993	Average_internode_length_(below_ear)	Average_internode_length_(below_ear)	1	1	0	1	1	0	1	1	0	1	0	1	0	1	0	1	0	0	0	1	0	0	0	0	1	1	13	near-core
pan_gene_1336	pan_gene_27788	Average_internode_length_(below_ear)	Average_internode_length_(below_ear);Southern_leaf_blight	0	0	0	0	0	0	0	0	0	0	0	0	0	0	0	0	1	0	0	0	0	0	0	0	0	0	1	private
pan_gene_1336	pan_gene_4990	Average_internode_length_(below_ear)	Average_internode_length_(below_ear)	1	1	0	1	1	0	1	1	0	1	0	1	0	1	1	1	0	0	1	1	0	1	1	0	0	1	16	near-core
pan_gene_1342	pan_gene_32445	Average_internode_length_(below_ear);Average_internode_length_(whole_plant);Plant_height;Tassel_length	Average_internode_length_(below_ear);Ear_height	1	0	0	0	0	0	0	0	0	0	0	0	0	0	0	0	0	0	0	0	0	0	0	0	0	0	1	private
pan_gene_13563	pan_gene_19184	Average_internode_length_(below_ear)	Average_internode_length_(below_ear);Sucrose;Tassel_branch_number	0	0	0	0	0	0	0	0	0	0	0	0	1	0	0	0	0	0	0	0	0	0	0	0	0	0	1	private
pan_gene_14346	pan_gene_14621	Average_internode_length_(below_ear);Leaf_width	Average_internode_length_(below_ear);Boxcox-transformed_leaf_angle;Ear_height;Fumarate;Nodes_above_ear;PCA_of_metabolites:_PC1;Total_amino_acids	1	0	1	1	1	1	0	0	0	0	0	0	0	0	1	1	1	1	1	0	0	0	0	0	0	1	11	near-core
pan_gene_14346	pan_gene_19037	Average_internode_length_(below_ear);Leaf_width	Average_internode_length_(below_ear);Average_internode_length_(whole_plant);Height_per_day_(until_flowering)	1	0	0	1	1	0	0	0	1	0	0	0	0	0	0	1	0	1	1	0	0	0	0	0	0	1	8	dispensable
pan_gene_14346	pan_gene_23780	Average_internode_length_(below_ear);Leaf_width	Average_internode_length_(below_ear)	1	0	0	0	0	0	0	0	0	0	0	0	0	0	0	0	0	0	0	0	0	1	0	0	0	0	2	dispensable
pan_gene_14346	pan_gene_24803	Average_internode_length_(below_ear);Leaf_width	Average_internode_length_(below_ear)	1	0	1	0	1	1	0	0	0	0	0	0	0	0	1	1	1	1	1	0	0	0	0	0	0	1	10	dispensable
pan_gene_14346	pan_gene_2684	Average_internode_length_(below_ear);Leaf_width	Average_internode_length_(below_ear);Boxcox-transformed_leaf_angle;Tassel_branch_number	1	0	0	0	0	1	0	0	0	0	0	0	0	0	1	0	1	1	0	0	0	0	0	0	0	0	5	dispensable
pan_gene_14346	pan_gene_27142	Average_internode_length_(below_ear);Leaf_width	Average_internode_length_(below_ear)	1	0	1	1	0	1	0	1	0	0	0	0	0	0	1	1	1	1	1	0	0	0	0	0	1	1	12	near-core
pan_gene_14346	pan_gene_27746	Average_internode_length_(below_ear);Leaf_width	Average_internode_length_(below_ear);Boxcox-transformed_leaf_angle	1	0	1	0	0	0	1	1	0	0	0	0	0	0	0	0	1	0	0	1	1	0	0	0	0	1	8	dispensable
pan_gene_14346	pan_gene_28129	Average_internode_length_(below_ear);Leaf_width	Average_internode_length_(below_ear)	1	1	1	0	1	1	0	1	1	0	1	0	0	1	1	1	1	1	0	0	0	0	0	0	1	1	15	near-core
pan_gene_14346	pan_gene_30678	Average_internode_length_(below_ear);Leaf_width	Average_internode_length_(below_ear);Nodes_above_ear	1	0	1	0	0	1	0	1	0	0	0	0	0	1	0	0	1	0	0	1	0	0	0	0	0	0	7	dispensable
pan_gene_14346	pan_gene_30746	Average_internode_length_(below_ear);Leaf_width	Average_internode_length_(below_ear);Tassel_length	1	0	1	0	1	1	0	0	0	0	0	0	0	0	1	1	1	1	1	0	0	1	0	0	0	0	10	dispensable
pan_gene_14346	pan_gene_4499	Average_internode_length_(below_ear);Leaf_width	Average_internode_length_(below_ear)	1	0	1	0	1	1	0	0	0	0	0	0	0	0	1	1	0	1	1	0	0	0	0	0	0	0	8	dispensable
pan_gene_14346	pan_gene_4994	Average_internode_length_(below_ear);Leaf_width	Average_internode_length_(below_ear);Ear_height;Nitrate;Northern_Leaf_Blight;Ratio_of_ear_height_to_total_height	1	0	1	0	1	1	0	0	0	0	0	0	0	0	0	1	0	1	0	0	0	0	0	0	0	0	6	dispensable
pan_gene_14346	pan_gene_5447	Average_internode_length_(below_ear);Leaf_width	Average_internode_length_(below_ear);Average_internode_length_(whole_plant);Days_to_anthesis;Ear_height;Nodes_to_ear;Tassel_length	1	0	1	0	0	0	1	1	0	0	1	0	0	1	1	0	1	0	0	0	0	0	0	0	0	1	9	dispensable
pan_gene_14621	pan_gene_24803	Average_internode_length_(below_ear);Boxcox-transformed_leaf_angle;Ear_height;Fumarate;Nodes_above_ear;PCA_of_metabolites:_PC1;Total_amino_acids	Average_internode_length_(below_ear)	1	1	1	1	1	1	1	0	1	1	1	1	1	1	1	1	1	1	1	0	0	1	1	1	1	1	23	core
pan_gene_14621	pan_gene_26574	Average_internode_length_(below_ear);Boxcox-transformed_leaf_angle;Ear_height;Fumarate;Nodes_above_ear;PCA_of_metabolites:_PC1;Total_amino_acids	Average_internode_length_(below_ear);Days_to_silk;Photoperiod_growing-degree_days_to_anthesis;Ratio_of_ear_height_to_total_height	0	0	0	0	0	0	0	0	1	0	0	0	0	1	0	0	0	0	0	0	0	0	0	0	0	0	2	dispensable
pan_gene_14621	pan_gene_2684	Average_internode_length_(below_ear);Boxcox-transformed_leaf_angle;Ear_height;Fumarate;Nodes_above_ear;PCA_of_metabolites:_PC1;Total_amino_acids	Average_internode_length_(below_ear);Boxcox-transformed_leaf_angle;Tassel_branch_number	1	0	1	0	0	1	0	0	1	0	0	1	0	1	1	0	1	0	0	0	0	1	0	1	0	0	10	dispensable
pan_gene_14621	pan_gene_27746	Average_internode_length_(below_ear);Boxcox-transformed_leaf_angle;Ear_height;Fumarate;Nodes_above_ear;PCA_of_metabolites:_PC1;Total_amino_acids	Average_internode_length_(below_ear);Boxcox-transformed_leaf_angle	1	0	0	0	0	0	0	0	1	1	0	1	0	1	0	0	1	1	0	0	0	1	1	1	0	1	11	near-core
pan_gene_14621	pan_gene_28129	Average_internode_length_(below_ear);Boxcox-transformed_leaf_angle;Ear_height;Fumarate;Nodes_above_ear;PCA_of_metabolites:_PC1;Total_amino_acids	Average_internode_length_(below_ear)	1	1	1	1	1	1	1	0	1	1	1	1	1	1	1	1	1	1	0	0	0	1	0	1	1	1	21	core
pan_gene_14621	pan_gene_30678	Average_internode_length_(below_ear);Boxcox-transformed_leaf_angle;Ear_height;Fumarate;Nodes_above_ear;PCA_of_metabolites:_PC1;Total_amino_acids	Average_internode_length_(below_ear);Nodes_above_ear	1	0	1	0	1	1	1	0	0	1	1	1	0	1	0	0	1	1	0	0	0	0	0	1	0	1	13	near-core
pan_gene_14621	pan_gene_30746	Average_internode_length_(below_ear);Boxcox-transformed_leaf_angle;Ear_height;Fumarate;Nodes_above_ear;PCA_of_metabolites:_PC1;Total_amino_acids	Average_internode_length_(below_ear);Tassel_length	1	1	1	1	1	1	1	0	1	1	1	1	1	0	1	1	1	1	0	0	0	1	0	1	1	1	20	core
pan_gene_14621	pan_gene_4499	Average_internode_length_(below_ear);Boxcox-transformed_leaf_angle;Ear_height;Fumarate;Nodes_above_ear;PCA_of_metabolites:_PC1;Total_amino_acids	Average_internode_length_(below_ear)	1	0	1	0	1	1	1	0	1	0	0	1	0	1	1	1	0	0	1	0	0	1	0	1	0	1	14	near-core
pan_gene_14621	pan_gene_4934	Average_internode_length_(below_ear);Boxcox-transformed_leaf_angle;Ear_height;Fumarate;Nodes_above_ear;PCA_of_metabolites:_PC1;Total_amino_acids	Average_internode_length_(below_ear)	0	1	0	0	0	0	0	0	0	0	0	0	0	0	0	0	0	0	0	0	0	0	0	0	0	0	1	private
pan_gene_14621	pan_gene_4994	Average_internode_length_(below_ear);Boxcox-transformed_leaf_angle;Ear_height;Fumarate;Nodes_above_ear;PCA_of_metabolites:_PC1;Total_amino_acids	Average_internode_length_(below_ear);Ear_height;Nitrate;Northern_Leaf_Blight;Ratio_of_ear_height_to_total_height	1	0	1	0	1	1	1	0	1	0	0	1	0	1	1	1	1	1	1	0	0	1	1	0	0	0	15	near-core
pan_gene_14621	pan_gene_5034	Average_internode_length_(below_ear);Boxcox-transformed_leaf_angle;Ear_height;Fumarate;Nodes_above_ear;PCA_of_metabolites:_PC1;Total_amino_acids	Average_internode_length_(below_ear);Tassel_branch_number	0	0	0	0	0	0	0	0	0	0	0	0	0	0	0	0	0	1	0	0	0	0	0	0	1	0	2	dispensable
pan_gene_14621	pan_gene_5447	Average_internode_length_(below_ear);Boxcox-transformed_leaf_angle;Ear_height;Fumarate;Nodes_above_ear;PCA_of_metabolites:_PC1;Total_amino_acids	Average_internode_length_(below_ear);Average_internode_length_(whole_plant);Days_to_anthesis;Ear_height;Nodes_to_ear;Tassel_length	1	0	1	1	0	0	0	0	1	1	1	0	1	1	0	0	1	1	0	0	0	0	0	0	0	0	10	dispensable
pan_gene_14669	pan_gene_22178	Average_internode_length_(below_ear);Height_per_day_(until_flowering);Nodes_above_ear;Northern_Leaf_Blight	Average_internode_length_(below_ear);Ratio_of_ear_height_to_total_height;Sucrose	0	0	0	0	0	0	0	0	0	0	0	0	0	0	1	0	0	0	0	0	0	0	0	0	0	0	1	private
pan_gene_14669	pan_gene_24392	Average_internode_length_(below_ear);Height_per_day_(until_flowering);Nodes_above_ear;Northern_Leaf_Blight	Average_internode_length_(below_ear);Nitrate	1	0	0	0	0	0	0	0	0	1	0	0	1	0	0	0	0	0	0	0	1	0	1	0	0	1	6	dispensable
pan_gene_15085	pan_gene_19604	Average_internode_length_(below_ear);Average_internode_length_(whole_plant);Ear_row_number;Nodes_above_ear	Average_internode_length_(below_ear)	1	1	1	0	0	1	1	0	0	1	1	1	0	0	0	1	0	1	0	1	1	1	1	1	1	0	16	near-core
pan_gene_15085	pan_gene_25145	Average_internode_length_(below_ear);Average_internode_length_(whole_plant);Ear_row_number;Nodes_above_ear	Average_internode_length_(below_ear)	1	0	0	0	0	0	1	0	0	1	0	1	1	0	0	1	0	0	0	0	0	0	0	0	1	0	7	dispensable
pan_gene_15085	pan_gene_31834	Average_internode_length_(below_ear);Average_internode_length_(whole_plant);Ear_row_number;Nodes_above_ear	Average_internode_length_(below_ear)	1	0	0	0	0	0	0	0	0	1	0	0	0	0	0	0	0	0	0	0	0	0	0	0	1	0	3	dispensable
pan_gene_15085	pan_gene_32709	Average_internode_length_(below_ear);Average_internode_length_(whole_plant);Ear_row_number;Nodes_above_ear	Average_internode_length_(below_ear);Tassel_branch_number;Total_amino_acids	1	0	0	0	0	0	0	0	0	0	1	0	0	0	0	0	0	0	0	0	1	0	0	0	0	0	3	dispensable
pan_gene_15351	pan_gene_5448	Average_internode_length_(below_ear);Tassel_length	Average_internode_length_(below_ear)	0	0	0	0	0	1	0	1	0	1	0	0	0	0	0	0	0	0	1	0	0	0	0	0	1	0	5	dispensable
pan_gene_15351	pan_gene_9042	Average_internode_length_(below_ear);Tassel_length	Average_internode_length_(below_ear);Average_internode_length_(whole_plant);Height_per_day_(until_flowering);Plant_height	0	0	0	0	0	1	0	0	0	0	0	0	0	0	0	0	0	0	0	0	0	0	0	0	0	0	1	private
pan_gene_15429	pan_gene_22613	Average_internode_length_(below_ear)	Average_internode_length_(below_ear)	0	0	0	0	0	0	0	0	0	0	0	0	0	0	0	0	0	1	0	0	0	0	0	0	0	0	1	private
pan_gene_15429	pan_gene_24672	Average_internode_length_(below_ear)	Average_internode_length_(below_ear)	1	0	1	1	1	0	0	1	1	0	1	0	0	1	0	1	0	0	0	0	1	0	0	0	0	0	10	dispensable
pan_gene_15480	pan_gene_24449	Average_internode_length_(below_ear)	Anthesis-silking_interval;Average_internode_length_(below_ear);Nodes_to_ear	0	0	0	0	0	0	0	0	1	0	0	0	0	0	0	0	0	0	0	0	0	0	0	0	0	0	1	private
pan_gene_15585	pan_gene_20496	Average_internode_length_(below_ear);Leaf_length	Average_internode_length_(below_ear);Photoperiod_Growing-degree_days_to_silk	1	1	0	0	0	0	0	0	0	0	0	0	0	0	0	0	0	0	0	0	0	0	0	0	0	0	2	dispensable
pan_gene_15585	pan_gene_31394	Average_internode_length_(below_ear);Leaf_length	Average_internode_length_(below_ear)	1	0	0	0	0	0	0	0	0	0	0	0	0	0	0	0	0	0	0	0	0	0	0	0	0	0	1	private
pan_gene_16167	pan_gene_22475	Average_internode_length_(below_ear);Tassel_length	Average_internode_length_(below_ear)	0	0	1	0	0	0	1	1	0	0	1	0	1	0	0	0	0	0	1	0	0	0	0	0	0	1	7	dispensable
pan_gene_16167	pan_gene_29076	Average_internode_length_(below_ear);Tassel_length	Average_internode_length_(below_ear)	1	1	1	0	0	0	0	0	1	0	1	1	1	0	0	0	0	0	1	1	1	0	0	0	1	1	12	near-core
pan_gene_16203	pan_gene_24625	100_Kernel_weight;Average_internode_length_(below_ear);Ear_row_number;Height_above_ear;Plant_height	Average_internode_length_(below_ear);Ear_row_number	1	0	0	0	0	0	0	0	0	0	0	0	0	0	0	0	0	0	0	0	0	0	0	0	0	0	1	private
pan_gene_16254	pan_gene_16437	Average_internode_length_(below_ear);Ear_row_number	Average_internode_length_(below_ear);Cob_diameter	0	0	0	0	1	0	0	0	0	1	0	1	0	0	1	0	0	0	0	0	0	0	0	0	0	0	4	dispensable
pan_gene_16254	pan_gene_19214	Average_internode_length_(below_ear);Ear_row_number	Average_internode_length_(above_ear);Average_internode_length_(below_ear);Average_internode_length_(whole_plant);Boxcox-transformed_leaf_angle;Height_per_day_(until_flowering);Leaf_width;Plant_height	0	0	0	0	0	0	0	0	0	0	0	0	1	0	0	0	0	0	0	0	0	0	0	0	0	0	1	private
pan_gene_16254	pan_gene_24335	Average_internode_length_(below_ear);Ear_row_number	Average_internode_length_(below_ear)	1	0	0	0	0	0	0	0	0	1	1	1	1	0	1	1	0	1	0	1	1	0	0	1	0	1	12	near-core
pan_gene_16254	pan_gene_29990	Average_internode_length_(below_ear);Ear_row_number	Average_internode_length_(below_ear)	1	0	1	0	1	0	1	1	0	0	1	1	1	0	1	1	0	1	1	1	1	1	0	0	0	1	16	near-core
pan_gene_16254	pan_gene_30673	Average_internode_length_(below_ear);Ear_row_number	Average_internode_length_(below_ear)	1	0	0	0	1	0	1	0	0	0	0	0	0	0	1	1	0	1	0	1	1	0	0	0	0	1	9	dispensable
pan_gene_16254	pan_gene_4419	Average_internode_length_(below_ear);Ear_row_number	Anthesis-silking_interval;Average_internode_length_(above_ear);Average_internode_length_(below_ear);Leaf_length;Tassel_length	0	0	0	0	0	0	0	0	0	0	0	0	0	0	0	0	0	0	0	0	1	0	0	0	0	0	1	private
pan_gene_16254	pan_gene_5519	Average_internode_length_(below_ear);Ear_row_number	Average_internode_length_(below_ear);Cob_diameter;Nodes_per_plant;Nodes_to_ear;Protein	0	0	0	0	1	0	0	0	0	1	0	1	0	0	0	1	0	0	0	0	0	1	0	1	0	0	6	dispensable
pan_gene_16254	pan_gene_96602	Average_internode_length_(below_ear);Ear_row_number	Average_internode_length_(below_ear)	0	0	1	0	0	1	1	0	0	0	1	1	0	0	1	1	0	1	1	1	1	1	0	0	0	0	12	near-core
pan_gene_16266	pan_gene_18180	Average_internode_length_(below_ear);Height_above_ear	Average_internode_length_(below_ear);Nodes_to_ear	1	0	0	0	1	0	0	0	0	0	0	0	0	1	0	0	0	0	0	0	0	0	0	0	0	0	3	dispensable
pan_gene_16266	pan_gene_19560	Average_internode_length_(below_ear);Height_above_ear	Average_internode_length_(below_ear)	1	0	0	0	0	1	1	1	1	1	0	1	1	0	0	0	0	0	0	0	0	0	0	0	0	0	8	dispensable
pan_gene_16266	pan_gene_22473	Average_internode_length_(below_ear);Height_above_ear	Average_internode_length_(below_ear)	1	1	1	1	1	1	1	1	0	0	1	1	1	1	0	1	0	1	0	1	0	0	1	0	0	0	16	near-core
pan_gene_16266	pan_gene_24407	Average_internode_length_(below_ear);Height_above_ear	Average_internode_length_(below_ear);Chlorophyll_B	1	1	0	1	1	1	0	1	1	0	0	0	0	1	0	0	0	0	0	0	0	0	0	0	0	0	8	dispensable
pan_gene_16266	pan_gene_24624	Average_internode_length_(below_ear);Height_above_ear	Average_internode_length_(below_ear);Ear_row_number	1	0	0	1	0	0	0	0	0	0	0	0	0	0	0	0	0	0	0	0	0	0	0	0	0	0	2	dispensable
pan_gene_16266	pan_gene_24733	Average_internode_length_(below_ear);Height_above_ear	Average_internode_length_(below_ear);Boxcox-transformed_leaf_angle	1	1	0	1	1	0	0	0	1	0	1	0	1	1	1	0	0	1	0	1	1	0	1	1	0	0	14	near-core
pan_gene_16266	pan_gene_25993	Average_internode_length_(below_ear);Height_above_ear	Average_internode_length_(below_ear)	1	1	1	1	1	1	1	1	1	1	1	1	1	1	0	1	1	1	1	1	1	1	1	1	1	0	24	core
pan_gene_16266	pan_gene_27589	Average_internode_length_(below_ear);Height_above_ear	Average_internode_length_(below_ear)	1	1	1	1	1	0	1	1	0	1	1	1	1	1	1	0	0	1	0	1	1	0	1	1	1	1	20	core
pan_gene_16266	pan_gene_29703	Average_internode_length_(below_ear);Height_above_ear	Average_internode_length_(below_ear);Ear_height;Photoperiod_Growing-degree_days_to_silk	1	1	0	1	0	1	1	1	1	1	1	1	1	0	0	1	1	1	0	1	1	1	1	0	0	0	18	near-core
pan_gene_16266	pan_gene_32539	Average_internode_length_(below_ear);Height_above_ear	Average_internode_length_(below_ear);Leaf_length	1	0	0	1	1	0	0	1	0	0	0	0	0	1	0	0	0	0	0	0	0	0	0	0	0	0	5	dispensable
pan_gene_16266	pan_gene_473	Average_internode_length_(below_ear);Height_above_ear	Average_internode_length_(below_ear)	1	1	0	1	1	0	0	1	1	0	1	1	0	1	0	1	0	1	1	1	0	1	1	1	0	0	16	near-core
pan_gene_16266	pan_gene_4990	Average_internode_length_(below_ear);Height_above_ear	Average_internode_length_(below_ear)	1	1	1	1	1	1	0	1	1	0	0	0	1	1	0	1	0	1	0	1	1	0	0	0	1	0	15	near-core
pan_gene_16292	pan_gene_16363	Average_internode_length_(below_ear);Height_above_ear	Average_internode_length_(below_ear);Height_per_day_(until_flowering);Plant_height;Tassel_length	1	1	0	0	0	0	0	0	0	0	0	0	0	0	0	1	0	0	0	0	1	0	0	0	0	0	4	dispensable
pan_gene_16292	pan_gene_16366	Average_internode_length_(below_ear);Height_above_ear	Average_internode_length_(below_ear);Average_internode_length_(whole_plant)	1	1	1	0	1	1	1	1	1	0	1	1	1	0	0	1	1	1	1	1	0	1	0	1	1	1	20	core
pan_gene_16292	pan_gene_19141	Average_internode_length_(below_ear);Height_above_ear	Average_internode_length_(below_ear);Height_per_day_(until_flowering);Nodes_to_ear	1	1	0	0	1	1	0	1	1	0	0	1	1	0	1	1	0	0	1	1	1	0	0	0	0	0	13	near-core
pan_gene_16292	pan_gene_20723	Average_internode_length_(below_ear);Height_above_ear	Average_internode_length_(below_ear);Tassel_branch_number	1	1	0	0	0	1	0	0	1	0	1	1	1	0	0	0	0	1	0	0	1	1	0	1	1	0	12	near-core
pan_gene_16292	pan_gene_21185	Average_internode_length_(below_ear);Height_above_ear	Average_internode_length_(below_ear);Glucose;Northern_Leaf_Blight	1	0	0	0	1	0	0	0	0	0	1	0	0	0	0	1	0	0	0	0	0	0	0	0	1	1	6	dispensable
pan_gene_16292	pan_gene_22565	Average_internode_length_(below_ear);Height_above_ear	Average_internode_length_(below_ear);Southern_leaf_blight	1	0	0	0	0	1	1	0	1	0	0	0	1	0	0	1	0	0	0	0	0	0	0	0	0	0	6	dispensable
pan_gene_16292	pan_gene_25993	Average_internode_length_(below_ear);Height_above_ear	Average_internode_length_(below_ear)	1	1	1	0	1	1	1	1	1	1	1	1	1	0	1	1	1	1	1	1	1	1	0	1	1	1	23	core
pan_gene_16292	pan_gene_27678	Average_internode_length_(below_ear);Height_above_ear	Average_internode_length_(below_ear)	1	0	0	0	0	1	0	0	1	1	0	1	0	0	0	0	0	1	1	0	0	1	0	1	0	0	9	dispensable
pan_gene_16292	pan_gene_27788	Average_internode_length_(below_ear);Height_above_ear	Average_internode_length_(below_ear);Southern_leaf_blight	0	0	0	0	0	0	0	0	0	0	0	0	0	0	0	0	1	0	0	0	0	0	0	0	0	0	1	private
pan_gene_16292	pan_gene_28027	Average_internode_length_(below_ear);Height_above_ear	Average_internode_length_(below_ear);Cob_diameter;Tassel_length	0	0	0	0	0	0	0	0	0	0	0	0	0	0	0	0	1	0	0	0	0	0	0	0	0	0	1	private
pan_gene_16292	pan_gene_29528	Average_internode_length_(below_ear);Height_above_ear	Average_internode_length_(below_ear);Photoperiod_growing-degree_days_to_anthesis	1	0	0	0	0	0	0	0	0	0	1	0	0	0	0	0	0	0	0	0	0	1	0	0	1	0	4	dispensable
pan_gene_16292	pan_gene_30287	Average_internode_length_(below_ear);Height_above_ear	Average_internode_length_(below_ear);Average_internode_length_(whole_plant);Days_to_anthesis	0	0	0	0	0	0	0	0	0	0	0	0	0	0	0	0	0	0	1	0	0	0	0	0	0	0	1	private
pan_gene_16292	pan_gene_9267	Average_internode_length_(below_ear);Height_above_ear	Average_internode_length_(below_ear);Nodes_per_plant	1	1	0	0	0	1	1	0	0	1	1	0	0	0	0	0	0	1	0	0	0	1	0	1	1	1	11	near-core
pan_gene_16363	pan_gene_19141	Average_internode_length_(below_ear);Height_per_day_(until_flowering);Plant_height;Tassel_length	Average_internode_length_(below_ear);Height_per_day_(until_flowering);Nodes_to_ear	1	1	1	0	1	0	0	0	0	0	0	0	1	1	1	1	1	0	0	0	1	1	1	0	0	0	12	near-core
pan_gene_16363	pan_gene_19595	Average_internode_length_(below_ear);Height_per_day_(until_flowering);Plant_height;Tassel_length	100_Kernel_weight;Average_internode_length_(below_ear)	1	0	0	0	0	0	0	0	0	0	0	0	1	0	0	0	0	0	0	0	1	1	1	0	0	0	5	dispensable
pan_gene_16363	pan_gene_20723	Average_internode_length_(below_ear);Height_per_day_(until_flowering);Plant_height;Tassel_length	Average_internode_length_(below_ear);Tassel_branch_number	1	1	1	0	0	0	0	0	0	0	0	0	1	0	0	0	0	0	1	0	0	0	1	0	0	0	6	dispensable
pan_gene_16363	pan_gene_21185	Average_internode_length_(below_ear);Height_per_day_(until_flowering);Plant_height;Tassel_length	Average_internode_length_(below_ear);Glucose;Northern_Leaf_Blight	1	0	0	0	0	0	0	0	0	1	0	0	1	1	0	1	0	0	0	0	0	1	0	0	0	0	6	dispensable
pan_gene_16363	pan_gene_22475	Average_internode_length_(below_ear);Height_per_day_(until_flowering);Plant_height;Tassel_length	Average_internode_length_(below_ear)	0	0	0	0	1	0	0	0	0	0	0	0	1	0	1	0	0	0	1	0	0	1	1	0	0	0	6	dispensable
pan_gene_16363	pan_gene_22565	Average_internode_length_(below_ear);Height_per_day_(until_flowering);Plant_height;Tassel_length	Average_internode_length_(below_ear);Southern_leaf_blight	1	0	0	0	0	0	0	0	0	0	0	0	1	0	0	0	0	0	0	0	0	1	0	0	0	0	3	dispensable
pan_gene_16363	pan_gene_24773	Average_internode_length_(below_ear);Height_per_day_(until_flowering);Plant_height;Tassel_length	Average_internode_length_(below_ear);Leaf_width	1	1	1	0	1	0	1	0	0	0	1	0	1	1	1	1	0	0	0	0	1	1	1	0	0	0	13	near-core
pan_gene_16363	pan_gene_29528	Average_internode_length_(below_ear);Height_per_day_(until_flowering);Plant_height;Tassel_length	Average_internode_length_(below_ear);Photoperiod_growing-degree_days_to_anthesis	1	0	0	0	0	0	0	0	0	0	0	0	1	0	0	0	0	0	0	0	0	0	0	0	0	0	2	dispensable
pan_gene_16363	pan_gene_30673	Average_internode_length_(below_ear);Height_per_day_(until_flowering);Plant_height;Tassel_length	Average_internode_length_(below_ear)	1	0	0	0	0	0	0	0	0	0	0	0	0	0	0	0	0	0	0	0	1	0	0	0	0	0	2	dispensable
pan_gene_16363	pan_gene_30692	Average_internode_length_(below_ear);Height_per_day_(until_flowering);Plant_height;Tassel_length	Average_internode_length_(below_ear);Nodes_above_ear	0	0	0	0	0	0	0	0	0	0	0	0	0	1	0	0	0	0	0	0	0	0	0	0	0	0	1	private
pan_gene_16363	pan_gene_30830	Average_internode_length_(below_ear);Height_per_day_(until_flowering);Plant_height;Tassel_length	Average_internode_length_(above_ear);Average_internode_length_(below_ear)	1	0	0	0	0	0	0	0	0	0	0	0	0	0	0	0	0	0	0	0	0	0	0	0	0	0	1	private
pan_gene_16363	pan_gene_4419	Average_internode_length_(below_ear);Height_per_day_(until_flowering);Plant_height;Tassel_length	Anthesis-silking_interval;Average_internode_length_(above_ear);Average_internode_length_(below_ear);Leaf_length;Tassel_length	0	0	0	0	0	0	0	0	0	0	0	0	0	0	0	0	0	0	0	0	1	0	0	0	0	0	1	private
pan_gene_16363	pan_gene_8981	Average_internode_length_(below_ear);Height_per_day_(until_flowering);Plant_height;Tassel_length	Average_internode_length_(below_ear);Leaf_length;Southern_leaf_blight;Sucrose	0	0	0	0	0	0	0	0	0	1	0	0	0	0	0	0	0	0	0	0	0	0	0	0	0	0	1	private
pan_gene_16363	pan_gene_9267	Average_internode_length_(below_ear);Height_per_day_(until_flowering);Plant_height;Tassel_length	Average_internode_length_(below_ear);Nodes_per_plant	1	0	0	0	0	0	0	0	0	0	0	0	0	0	0	0	0	0	0	0	0	0	1	0	0	0	2	dispensable
pan_gene_16366	pan_gene_19767	Average_internode_length_(below_ear);Average_internode_length_(whole_plant)	Average_internode_length_(below_ear)	1	0	0	1	0	0	1	0	1	1	1	1	1	0	0	1	1	0	0	1	1	0	0	0	0	0	12	near-core
pan_gene_16366	pan_gene_28027	Average_internode_length_(below_ear);Average_internode_length_(whole_plant)	Average_internode_length_(below_ear);Cob_diameter;Tassel_length	0	0	0	0	0	0	0	0	0	0	0	0	0	0	1	0	0	0	1	0	0	0	0	0	0	0	2	dispensable
pan_gene_16437	pan_gene_19069	Average_internode_length_(below_ear);Cob_diameter	Average_internode_length_(below_ear);Ear_height;Ratio_of_ear_height_to_total_height	0	0	0	0	0	0	0	0	0	0	0	1	0	0	1	0	0	0	0	0	0	0	0	0	0	0	2	dispensable
pan_gene_16437	pan_gene_19564	Average_internode_length_(below_ear);Cob_diameter	Average_internode_length_(below_ear);Leaf_width	0	0	0	0	0	0	0	0	0	1	0	0	0	0	0	0	0	0	0	0	0	0	0	0	0	0	1	private
pan_gene_16437	pan_gene_19595	Average_internode_length_(below_ear);Cob_diameter	100_Kernel_weight;Average_internode_length_(below_ear)	0	0	0	0	0	0	0	0	0	0	0	0	0	0	1	0	0	0	0	0	0	0	0	0	0	0	1	private
pan_gene_16437	pan_gene_19604	Average_internode_length_(below_ear);Cob_diameter	Average_internode_length_(below_ear)	0	0	0	0	1	0	0	0	0	1	0	1	0	0	1	0	0	0	0	0	0	0	0	0	0	0	4	dispensable
pan_gene_16437	pan_gene_19980	Average_internode_length_(below_ear);Cob_diameter	Average_internode_length_(below_ear);Average_internode_length_(whole_plant)	0	0	0	0	0	0	0	0	0	0	0	1	0	0	1	0	0	0	0	0	0	0	0	0	0	0	2	dispensable
pan_gene_16437	pan_gene_20723	Average_internode_length_(below_ear);Cob_diameter	Average_internode_length_(below_ear);Tassel_branch_number	0	0	0	0	1	0	0	0	0	1	0	1	0	0	0	0	0	0	0	0	0	0	0	0	0	0	3	dispensable
pan_gene_16437	pan_gene_21185	Average_internode_length_(below_ear);Cob_diameter	Average_internode_length_(below_ear);Glucose;Northern_Leaf_Blight	0	0	0	0	1	0	0	0	0	0	0	0	0	0	0	0	0	0	0	0	0	0	0	0	0	0	1	private
pan_gene_16437	pan_gene_23747	Average_internode_length_(below_ear);Cob_diameter	Average_internode_length_(below_ear);Days_to_silk	0	0	0	0	0	0	0	0	0	0	0	1	0	0	1	0	0	0	0	0	0	0	0	0	0	0	2	dispensable
pan_gene_16437	pan_gene_24773	Average_internode_length_(below_ear);Cob_diameter	Average_internode_length_(below_ear);Leaf_width	0	0	0	0	1	0	0	0	0	1	0	1	0	0	1	0	0	0	0	0	0	0	0	0	0	0	4	dispensable
pan_gene_16437	pan_gene_25145	Average_internode_length_(below_ear);Cob_diameter	Average_internode_length_(below_ear)	0	0	0	0	0	0	0	0	0	1	0	1	0	0	1	0	0	0	0	0	0	0	0	0	0	0	3	dispensable
pan_gene_16437	pan_gene_27678	Average_internode_length_(below_ear);Cob_diameter	Average_internode_length_(below_ear)	0	0	0	0	1	0	0	0	0	1	0	1	0	0	0	0	0	0	0	0	0	0	0	0	0	0	3	dispensable
pan_gene_16437	pan_gene_29528	Average_internode_length_(below_ear);Cob_diameter	Average_internode_length_(below_ear);Photoperiod_growing-degree_days_to_anthesis	0	0	0	0	0	0	0	0	0	0	0	1	0	0	1	0	0	0	0	0	0	0	0	0	0	0	2	dispensable
pan_gene_16437	pan_gene_29990	Average_internode_length_(below_ear);Cob_diameter	Average_internode_length_(below_ear)	0	0	0	0	1	0	0	0	0	1	0	1	0	0	1	0	0	0	0	0	0	0	0	0	0	0	4	dispensable
pan_gene_16437	pan_gene_30287	Average_internode_length_(below_ear);Cob_diameter	Average_internode_length_(below_ear);Average_internode_length_(whole_plant);Days_to_anthesis	0	0	0	0	1	0	0	0	0	1	0	0	0	0	0	0	0	0	0	0	0	0	0	0	0	0	2	dispensable
pan_gene_16437	pan_gene_30673	Average_internode_length_(below_ear);Cob_diameter	Average_internode_length_(below_ear)	0	0	0	0	1	0	0	0	0	1	0	0	0	0	1	0	0	0	0	0	0	0	0	0	0	0	3	dispensable
pan_gene_16437	pan_gene_30683	Average_internode_length_(below_ear);Cob_diameter	Average_internode_length_(below_ear);Chlorophyll_B	0	0	0	0	1	0	0	0	0	0	0	1	0	0	0	0	0	0	0	0	0	0	0	0	0	0	2	dispensable
pan_gene_16437	pan_gene_32431	Average_internode_length_(below_ear);Cob_diameter	Average_internode_length_(above_ear);Average_internode_length_(below_ear);Ear_height	0	0	0	0	0	0	0	0	0	0	0	1	0	0	1	0	0	0	0	0	0	0	0	0	0	0	2	dispensable
pan_gene_16437	pan_gene_5519	Average_internode_length_(below_ear);Cob_diameter	Average_internode_length_(below_ear);Cob_diameter;Nodes_per_plant;Nodes_to_ear;Protein	0	0	0	0	1	0	0	0	0	0	0	1	0	0	0	0	0	0	0	0	0	0	0	0	0	0	2	dispensable
pan_gene_16437	pan_gene_8981	Average_internode_length_(below_ear);Cob_diameter	Average_internode_length_(below_ear);Leaf_length;Southern_leaf_blight;Sucrose	0	0	0	0	1	0	0	0	0	0	0	0	0	0	0	0	0	0	0	0	0	0	0	0	0	0	1	private
pan_gene_16437	pan_gene_9267	Average_internode_length_(below_ear);Cob_diameter	Average_internode_length_(below_ear);Nodes_per_plant	0	0	0	0	1	0	0	0	0	0	0	1	0	0	1	0	0	0	0	0	0	0	0	0	0	0	3	dispensable
pan_gene_16437	pan_gene_96602	Average_internode_length_(below_ear);Cob_diameter	Average_internode_length_(below_ear)	0	0	0	0	0	0	0	0	0	0	0	1	0	0	0	0	0	0	0	0	0	0	0	0	0	0	1	private
pan_gene_16502	pan_gene_6109	Average_internode_length_(below_ear);Leaf_width	Average_internode_length_(below_ear);Height_per_day_(until_flowering)	1	0	0	0	0	0	0	0	0	0	0	0	0	0	0	0	0	0	0	0	0	0	0	0	0	0	1	private
pan_gene_16682	pan_gene_24559	Average_internode_length_(below_ear)	100_Kernel_weight;Average_internode_length_(below_ear);Boxcox-transformed_leaf_angle;Ear_row_number;Stalk_strength	1	0	0	0	0	0	0	0	0	0	0	0	0	0	0	0	0	0	0	0	0	0	0	0	0	0	1	private
pan_gene_16682	pan_gene_26411	Average_internode_length_(below_ear)	Average_internode_length_(below_ear);Ratio_of_ear_height_to_total_height	1	0	0	0	0	0	0	0	0	0	0	0	0	0	0	0	0	0	0	0	0	0	0	0	0	0	1	private
pan_gene_18063	pan_gene_7715	Average_internode_length_(below_ear);Ratio_of_ear_height_to_total_height	Average_internode_length_(below_ear);Average_internode_length_(whole_plant);Ear_height;Height_per_day_(until_flowering);Plant_height	0	0	1	0	0	0	0	0	0	0	0	0	0	0	0	1	0	0	0	0	0	0	0	0	0	0	2	dispensable
pan_gene_18180	pan_gene_19141	Average_internode_length_(below_ear);Nodes_to_ear	Average_internode_length_(below_ear);Height_per_day_(until_flowering);Nodes_to_ear	1	1	1	1	1	0	1	1	0	1	0	0	0	1	0	0	0	0	0	0	0	1	0	0	0	0	10	dispensable
pan_gene_18180	pan_gene_19560	Average_internode_length_(below_ear);Nodes_to_ear	Average_internode_length_(below_ear)	1	0	0	0	0	0	0	0	0	0	0	0	0	0	1	0	0	0	0	0	0	0	0	0	0	1	3	dispensable
pan_gene_18180	pan_gene_25993	Average_internode_length_(below_ear);Nodes_to_ear	Average_internode_length_(below_ear)	1	0	0	1	1	0	1	0	0	1	0	0	0	1	0	0	0	0	0	0	0	0	0	0	0	0	6	dispensable
pan_gene_18180	pan_gene_473	Average_internode_length_(below_ear);Nodes_to_ear	Average_internode_length_(below_ear)	1	1	0	1	1	1	1	0	0	1	0	0	0	1	0	0	1	0	1	0	0	0	0	0	0	0	10	dispensable
pan_gene_18210	pan_gene_24635	Average_internode_length_(below_ear)	Average_internode_length_(below_ear);Nodes_per_plant;Tassel_length	1	1	1	0	1	1	0	0	1	0	0	1	0	0	0	0	0	0	0	0	0	0	1	0	0	0	8	dispensable
pan_gene_18210	pan_gene_32722	Average_internode_length_(below_ear)	Average_internode_length_(below_ear);Chlorophyll_A;Glutamate;Malate;Total_amino_acids	1	0	1	0	1	0	0	0	1	1	0	0	0	0	0	0	1	0	0	0	0	0	0	1	0	0	7	dispensable
pan_gene_18730	pan_gene_18732	Average_internode_length_(above_ear);Average_internode_length_(below_ear);Average_internode_length_(whole_plant);Days_to_anthesis;Ear_height;Height_per_day_(until_flowering);Plant_height;Starch	Average_internode_length_(below_ear);Sucrose	0	0	0	0	0	0	0	0	0	1	0	0	0	0	0	0	0	0	0	0	0	0	0	0	0	0	1	private
pan_gene_18777	pan_gene_3970	Average_internode_length_(below_ear);Ear_height;Plant_height	Average_internode_length_(below_ear)	1	0	0	0	0	0	0	0	0	0	0	0	0	0	0	0	0	0	0	0	0	0	0	0	0	0	1	private
pan_gene_18797	pan_gene_24392	Average_internode_length_(below_ear);Protein	Average_internode_length_(below_ear);Nitrate	0	0	0	0	0	0	0	0	0	0	0	0	0	0	0	0	1	0	0	0	0	0	0	0	0	0	1	private
pan_gene_18797	pan_gene_96602	Average_internode_length_(below_ear);Protein	Average_internode_length_(below_ear)	0	0	0	0	0	0	0	0	0	0	0	0	0	0	0	0	1	0	0	0	0	0	0	0	0	0	1	private
pan_gene_19037	pan_gene_27142	Average_internode_length_(below_ear);Average_internode_length_(whole_plant);Height_per_day_(until_flowering)	Average_internode_length_(below_ear)	1	0	0	1	0	0	1	1	1	0	1	1	0	1	0	0	0	1	1	1	0	1	1	0	0	0	13	near-core
pan_gene_19037	pan_gene_28129	Average_internode_length_(below_ear);Average_internode_length_(whole_plant);Height_per_day_(until_flowering)	Average_internode_length_(below_ear)	1	0	0	1	1	0	1	1	1	0	1	1	0	1	0	0	0	1	0	1	0	0	0	0	0	1	12	near-core
pan_gene_19037	pan_gene_30678	Average_internode_length_(below_ear);Average_internode_length_(whole_plant);Height_per_day_(until_flowering)	Average_internode_length_(below_ear);Nodes_above_ear	1	0	0	0	1	0	1	0	0	0	1	1	0	0	0	0	0	0	0	1	0	0	0	0	0	0	6	dispensable
pan_gene_19037	pan_gene_4499	Average_internode_length_(below_ear);Average_internode_length_(whole_plant);Height_per_day_(until_flowering)	Average_internode_length_(below_ear)	1	0	1	0	1	0	1	1	0	1	0	1	0	1	1	1	0	0	0	1	0	0	1	1	0	0	13	near-core
pan_gene_19069	pan_gene_19565	Average_internode_length_(below_ear);Ear_height;Ratio_of_ear_height_to_total_height	Average_internode_length_(below_ear)	0	0	0	0	0	0	0	0	0	0	0	0	0	0	0	0	0	0	1	0	0	0	1	0	0	0	2	dispensable
pan_gene_19069	pan_gene_19572	Average_internode_length_(below_ear);Ear_height;Ratio_of_ear_height_to_total_height	Average_internode_length_(below_ear);Days_to_anthesis	0	0	0	0	0	1	0	0	0	1	0	1	1	0	1	1	0	0	1	0	1	1	1	0	1	0	11	near-core
pan_gene_19069	pan_gene_19595	Average_internode_length_(below_ear);Ear_height;Ratio_of_ear_height_to_total_height	100_Kernel_weight;Average_internode_length_(below_ear)	0	0	0	0	0	0	0	0	0	0	0	0	0	0	0	0	0	1	0	0	1	0	1	0	0	1	4	dispensable
pan_gene_19069	pan_gene_19604	Average_internode_length_(below_ear);Ear_height;Ratio_of_ear_height_to_total_height	Average_internode_length_(below_ear)	0	0	0	0	0	1	0	0	0	0	0	1	1	0	1	1	0	1	0	0	1	1	1	0	0	0	9	dispensable
pan_gene_19069	pan_gene_19980	Average_internode_length_(below_ear);Ear_height;Ratio_of_ear_height_to_total_height	Average_internode_length_(below_ear);Average_internode_length_(whole_plant)	0	0	0	0	1	0	1	0	0	0	0	1	0	0	1	1	0	1	1	1	1	0	0	0	0	0	9	dispensable
pan_gene_19069	pan_gene_20723	Average_internode_length_(below_ear);Ear_height;Ratio_of_ear_height_to_total_height	Average_internode_length_(below_ear);Tassel_branch_number	0	1	0	0	0	1	1	0	0	1	0	1	1	0	0	1	0	1	1	1	0	1	1	0	1	1	14	near-core
pan_gene_19069	pan_gene_21185	Average_internode_length_(below_ear);Ear_height;Ratio_of_ear_height_to_total_height	Average_internode_length_(below_ear);Glucose;Northern_Leaf_Blight	0	0	0	0	0	0	0	0	0	0	0	0	0	0	0	0	0	0	0	0	0	0	0	0	1	0	1	private
pan_gene_19069	pan_gene_23747	Average_internode_length_(below_ear);Ear_height;Ratio_of_ear_height_to_total_height	Average_internode_length_(below_ear);Days_to_silk	0	0	0	0	1	1	1	0	0	0	0	1	1	0	1	1	0	0	1	0	1	1	1	0	1	1	13	near-core
pan_gene_19069	pan_gene_25145	Average_internode_length_(below_ear);Ear_height;Ratio_of_ear_height_to_total_height	Average_internode_length_(below_ear)	0	0	0	0	0	0	1	0	0	1	0	1	1	0	1	1	0	1	1	0	0	1	0	0	1	0	10	dispensable
pan_gene_19069	pan_gene_27678	Average_internode_length_(below_ear);Ear_height;Ratio_of_ear_height_to_total_height	Average_internode_length_(below_ear)	0	1	0	0	1	1	1	0	0	0	0	0	1	0	0	0	0	1	0	0	1	1	1	0	1	1	11	near-core
pan_gene_19069	pan_gene_29528	Average_internode_length_(below_ear);Ear_height;Ratio_of_ear_height_to_total_height	Average_internode_length_(below_ear);Photoperiod_growing-degree_days_to_anthesis	0	1	0	0	1	0	1	0	0	1	0	1	1	0	1	1	0	1	1	1	1	1	1	0	1	1	16	near-core
pan_gene_19069	pan_gene_30287	Average_internode_length_(below_ear);Ear_height;Ratio_of_ear_height_to_total_height	Average_internode_length_(below_ear);Average_internode_length_(whole_plant);Days_to_anthesis	0	0	0	0	0	0	0	0	0	1	0	0	0	0	0	1	0	0	1	0	1	0	0	0	0	1	5	dispensable
pan_gene_19069	pan_gene_30683	Average_internode_length_(below_ear);Ear_height;Ratio_of_ear_height_to_total_height	Average_internode_length_(below_ear);Chlorophyll_B	0	1	0	0	0	1	0	0	0	1	0	1	1	0	1	1	0	1	1	0	1	1	0	0	1	1	13	near-core
pan_gene_19069	pan_gene_31834	Average_internode_length_(below_ear);Ear_height;Ratio_of_ear_height_to_total_height	Average_internode_length_(below_ear)	0	0	0	0	0	0	0	0	0	1	0	0	0	0	0	0	0	0	0	0	0	0	0	0	0	0	1	private
pan_gene_19069	pan_gene_32431	Average_internode_length_(below_ear);Ear_height;Ratio_of_ear_height_to_total_height	Average_internode_length_(above_ear);Average_internode_length_(below_ear);Ear_height	0	1	0	0	0	1	1	0	0	1	0	1	0	0	1	0	0	1	1	1	1	1	1	0	1	1	14	near-core
pan_gene_19069	pan_gene_4658	Average_internode_length_(below_ear);Ear_height;Ratio_of_ear_height_to_total_height	Average_internode_length_(below_ear)	0	1	0	0	0	1	1	0	0	1	0	1	1	0	1	1	0	1	1	1	1	1	1	0	1	1	16	near-core
pan_gene_19069	pan_gene_5519	Average_internode_length_(below_ear);Ear_height;Ratio_of_ear_height_to_total_height	Average_internode_length_(below_ear);Cob_diameter;Nodes_per_plant;Nodes_to_ear;Protein	0	0	0	0	1	0	1	0	0	1	0	1	0	0	0	1	0	0	0	0	0	1	0	0	1	0	7	dispensable
pan_gene_19069	pan_gene_726	Average_internode_length_(below_ear);Ear_height;Ratio_of_ear_height_to_total_height	Average_internode_length_(below_ear)	0	0	0	0	0	0	0	0	0	0	0	0	0	0	0	0	0	0	0	0	0	0	0	0	0	1	1	private
pan_gene_19069	pan_gene_9267	Average_internode_length_(below_ear);Ear_height;Ratio_of_ear_height_to_total_height	Average_internode_length_(below_ear);Nodes_per_plant	0	1	0	0	1	1	1	0	0	0	0	1	0	0	1	0	0	1	1	0	1	1	1	0	1	1	13	near-core
pan_gene_19141	pan_gene_25993	Average_internode_length_(below_ear);Height_per_day_(until_flowering);Nodes_to_ear	Average_internode_length_(below_ear)	1	0	0	1	1	1	1	1	1	1	0	1	1	1	1	1	0	0	0	1	1	0	0	0	1	0	16	near-core
pan_gene_19141	pan_gene_27788	Average_internode_length_(below_ear);Height_per_day_(until_flowering);Nodes_to_ear	Average_internode_length_(below_ear);Southern_leaf_blight	0	0	0	0	0	0	0	0	0	0	0	0	0	0	0	0	1	0	0	0	0	0	0	0	0	0	1	private
pan_gene_19142	pan_gene_2513	Average_internode_length_(below_ear);Boxcox-transformed_leaf_angle;Nodes_to_ear;Ratio_of_ear_height_to_total_height	Average_internode_length_(below_ear);Average_internode_length_(whole_plant);Boxcox-transformed_leaf_angle;Glutamate;Height_above_ear;Height_per_day_(until_flowering)	1	0	0	0	0	0	0	0	0	0	0	0	0	0	0	0	0	0	0	0	0	0	0	0	0	0	1	private
pan_gene_19214	pan_gene_23829	Average_internode_length_(above_ear);Average_internode_length_(below_ear);Average_internode_length_(whole_plant);Boxcox-transformed_leaf_angle;Height_per_day_(until_flowering);Leaf_width;Plant_height	Average_internode_length_(below_ear);Photoperiod_Growing-degree_days_to_silk;Southern_leaf_blight	0	0	0	0	0	0	0	0	0	0	0	0	1	0	0	0	0	0	0	0	0	0	0	0	0	0	1	private
pan_gene_19215	pan_gene_30074	Average_internode_length_(below_ear);Average_internode_length_(whole_plant);Boxcox-transformed_leaf_angle	Average_internode_length_(below_ear)	1	0	0	0	0	0	0	0	0	0	0	0	0	0	0	0	0	0	0	0	0	0	0	0	0	0	1	private
pan_gene_19551	pan_gene_22455	Average_internode_length_(below_ear);Leaf_width	Average_internode_length_(below_ear);Ratio_of_ear_height_to_total_height	1	0	0	0	0	0	0	0	0	0	0	0	0	0	0	0	0	0	0	0	0	0	0	0	0	0	1	private
pan_gene_19559	pan_gene_20612	Average_internode_length_(below_ear);Leaf_width	Average_internode_length_(below_ear)	1	0	1	0	0	0	1	1	0	1	1	1	1	0	0	0	1	1	0	1	0	0	1	0	0	0	12	near-core
pan_gene_19559	pan_gene_21885	Average_internode_length_(below_ear);Leaf_width	Anthesis-silking_interval;Average_internode_length_(below_ear);Plant_height	1	0	0	0	1	0	1	0	1	1	1	1	1	0	1	0	1	1	0	0	0	0	1	0	0	1	13	near-core
pan_gene_19559	pan_gene_24449	Average_internode_length_(below_ear);Leaf_width	Anthesis-silking_interval;Average_internode_length_(below_ear);Nodes_to_ear	1	1	1	0	0	0	1	1	1	1	0	1	0	0	0	0	1	1	0	1	1	1	1	0	0	1	15	near-core
pan_gene_19559	pan_gene_26574	Average_internode_length_(below_ear);Leaf_width	Average_internode_length_(below_ear);Days_to_silk;Photoperiod_growing-degree_days_to_anthesis;Ratio_of_ear_height_to_total_height	0	0	0	0	0	0	0	0	0	0	0	0	0	0	0	0	0	0	0	0	0	1	0	0	0	0	1	private
pan_gene_19559	pan_gene_5034	Average_internode_length_(below_ear);Leaf_width	Average_internode_length_(below_ear);Tassel_branch_number	0	0	0	0	0	1	0	0	0	0	0	0	0	0	0	0	0	1	0	0	0	0	0	0	0	0	2	dispensable
pan_gene_19559	pan_gene_66732	Average_internode_length_(below_ear);Leaf_width	Average_internode_length_(below_ear)	1	0	0	0	0	0	0	0	0	0	0	0	0	0	0	0	0	0	0	0	0	0	0	0	0	0	1	private
pan_gene_19559	pan_gene_7715	Average_internode_length_(below_ear);Leaf_width	Average_internode_length_(below_ear);Average_internode_length_(whole_plant);Ear_height;Height_per_day_(until_flowering);Plant_height	1	1	1	0	0	1	0	1	1	1	1	1	1	0	0	0	1	1	1	1	1	1	0	0	0	1	17	near-core
pan_gene_19560	pan_gene_29703	Average_internode_length_(below_ear)	Average_internode_length_(below_ear);Ear_height;Photoperiod_Growing-degree_days_to_silk	1	0	0	0	1	0	1	1	0	0	0	0	1	0	0	0	0	0	1	0	0	0	0	0	0	0	6	dispensable
pan_gene_19560	pan_gene_473	Average_internode_length_(below_ear)	Average_internode_length_(below_ear)	1	0	0	0	0	0	1	0	0	0	0	0	0	0	0	0	1	0	0	0	0	0	0	0	0	0	3	dispensable
pan_gene_19560	pan_gene_4983	Average_internode_length_(below_ear)	Average_internode_length_(below_ear)	1	0	0	0	0	1	0	0	0	1	0	0	0	0	0	0	0	0	0	0	0	0	0	0	0	0	3	dispensable
pan_gene_19560	pan_gene_766	Average_internode_length_(below_ear)	Average_internode_length_(below_ear);Height_per_day_(until_flowering);Leaf_width	1	0	1	0	0	1	0	0	0	0	0	0	1	0	0	1	0	0	1	0	0	0	0	0	0	0	6	dispensable
pan_gene_19560	pan_gene_93544	Average_internode_length_(below_ear)	Average_internode_length_(below_ear)	1	0	0	0	0	0	1	0	0	0	1	0	0	0	0	0	0	0	0	1	1	0	0	0	0	0	5	dispensable
pan_gene_19564	pan_gene_19565	Average_internode_length_(below_ear);Leaf_width	Average_internode_length_(below_ear)	0	0	0	0	0	0	0	0	0	0	0	0	0	0	0	0	0	0	0	0	0	0	1	0	0	0	1	private
pan_gene_19564	pan_gene_19595	Average_internode_length_(below_ear);Leaf_width	100_Kernel_weight;Average_internode_length_(below_ear)	0	0	0	1	1	0	0	1	0	0	1	0	0	0	0	0	0	1	0	0	1	0	1	0	0	0	7	dispensable
pan_gene_19564	pan_gene_19604	Average_internode_length_(below_ear);Leaf_width	Average_internode_length_(below_ear)	0	0	0	1	1	0	0	0	0	1	1	0	0	0	0	0	0	1	0	0	1	0	1	0	0	0	7	dispensable
pan_gene_19564	pan_gene_20723	Average_internode_length_(below_ear);Leaf_width	Average_internode_length_(below_ear);Tassel_branch_number	0	0	0	1	0	0	0	0	0	1	1	0	0	0	0	0	0	0	0	0	0	0	0	0	0	0	3	dispensable
pan_gene_19564	pan_gene_22475	Average_internode_length_(below_ear);Leaf_width	Average_internode_length_(below_ear)	0	0	0	0	1	0	0	0	0	0	0	0	0	0	0	1	0	1	0	0	0	0	1	0	0	0	4	dispensable
pan_gene_19564	pan_gene_23747	Average_internode_length_(below_ear);Leaf_width	Average_internode_length_(below_ear);Days_to_silk	0	0	0	1	0	0	0	0	0	0	0	0	0	0	0	0	0	0	0	0	0	0	0	0	0	0	1	private
pan_gene_19564	pan_gene_25145	Average_internode_length_(below_ear);Leaf_width	Average_internode_length_(below_ear)	0	0	0	1	0	0	0	0	0	0	1	0	0	0	0	1	0	1	0	0	0	0	0	0	0	1	5	dispensable
pan_gene_19564	pan_gene_26292	Average_internode_length_(below_ear);Leaf_width	Average_internode_length_(below_ear);Ear_height;Plant_height	0	0	0	1	0	0	0	0	0	0	0	0	0	0	0	0	0	0	0	0	0	0	1	0	0	0	2	dispensable
pan_gene_19564	pan_gene_29076	Average_internode_length_(below_ear);Leaf_width	Average_internode_length_(below_ear)	0	0	0	1	1	0	0	0	0	0	0	0	0	0	0	0	0	1	0	0	1	0	1	0	0	1	6	dispensable
pan_gene_19564	pan_gene_29528	Average_internode_length_(below_ear);Leaf_width	Average_internode_length_(below_ear);Photoperiod_growing-degree_days_to_anthesis	0	0	0	1	0	0	0	0	0	0	1	0	0	0	0	1	0	0	0	0	0	0	1	0	0	0	4	dispensable
pan_gene_19564	pan_gene_30683	Average_internode_length_(below_ear);Leaf_width	Average_internode_length_(below_ear);Chlorophyll_B	0	0	0	1	0	0	0	0	0	0	1	0	0	0	0	0	0	0	0	0	0	0	0	0	0	1	3	dispensable
pan_gene_19564	pan_gene_30692	Average_internode_length_(below_ear);Leaf_width	Average_internode_length_(below_ear);Nodes_above_ear	0	0	0	0	0	0	0	0	0	1	0	0	0	0	0	0	0	0	0	0	0	0	0	0	0	0	1	private
pan_gene_19564	pan_gene_31834	Average_internode_length_(below_ear);Leaf_width	Average_internode_length_(below_ear)	0	0	0	0	0	0	0	0	0	1	0	0	0	0	0	0	0	0	0	0	0	0	0	0	0	0	1	private
pan_gene_19564	pan_gene_726	Average_internode_length_(below_ear);Leaf_width	Average_internode_length_(below_ear)	0	0	0	0	0	0	0	0	0	0	0	0	0	0	0	0	0	1	0	0	1	0	1	0	0	1	4	dispensable
pan_gene_19564	pan_gene_9267	Average_internode_length_(below_ear);Leaf_width	Average_internode_length_(below_ear);Nodes_per_plant	0	0	0	1	0	0	0	0	0	0	0	0	0	0	0	0	0	0	0	0	0	0	0	0	0	0	1	private
pan_gene_19565	pan_gene_19572	Average_internode_length_(below_ear)	Average_internode_length_(below_ear);Days_to_anthesis	0	0	0	0	0	0	0	0	0	0	0	0	0	0	0	0	0	0	0	0	0	0	1	0	0	0	1	private
pan_gene_19565	pan_gene_19604	Average_internode_length_(below_ear)	Average_internode_length_(below_ear)	0	0	0	0	0	0	0	0	0	0	0	0	0	0	0	0	0	0	0	0	0	0	1	0	0	0	1	private
pan_gene_19565	pan_gene_19980	Average_internode_length_(below_ear)	Average_internode_length_(below_ear);Average_internode_length_(whole_plant)	0	0	0	0	0	0	0	0	0	0	0	0	0	0	0	0	0	0	1	0	0	0	0	0	0	0	1	private
pan_gene_19565	pan_gene_20723	Average_internode_length_(below_ear)	Average_internode_length_(below_ear);Tassel_branch_number	0	0	0	0	0	0	0	0	0	0	0	0	0	0	0	0	0	0	0	0	0	0	1	0	0	0	1	private
pan_gene_19565	pan_gene_23747	Average_internode_length_(below_ear)	Average_internode_length_(below_ear);Days_to_silk	0	0	0	0	0	0	0	0	0	0	0	0	0	0	0	0	0	0	1	0	0	0	1	0	0	0	2	dispensable
pan_gene_19565	pan_gene_27678	Average_internode_length_(below_ear)	Average_internode_length_(below_ear)	0	0	0	0	0	0	0	0	0	0	0	0	0	0	0	0	0	0	0	0	0	0	1	0	0	0	1	private
pan_gene_19565	pan_gene_29528	Average_internode_length_(below_ear)	Average_internode_length_(below_ear);Photoperiod_growing-degree_days_to_anthesis	0	0	0	0	0	0	0	0	0	0	0	0	0	0	0	0	0	0	1	0	0	0	1	0	0	0	2	dispensable
pan_gene_19565	pan_gene_30287	Average_internode_length_(below_ear)	Average_internode_length_(below_ear);Average_internode_length_(whole_plant);Days_to_anthesis	0	0	0	0	0	0	0	0	0	0	0	0	0	0	0	0	0	0	1	0	0	0	0	0	0	0	1	private
pan_gene_19565	pan_gene_30683	Average_internode_length_(below_ear)	Average_internode_length_(below_ear);Chlorophyll_B	0	0	0	0	0	0	0	0	0	0	0	0	0	0	0	0	0	0	1	0	0	0	0	0	0	0	1	private
pan_gene_19565	pan_gene_32431	Average_internode_length_(below_ear)	Average_internode_length_(above_ear);Average_internode_length_(below_ear);Ear_height	0	0	0	0	0	0	0	0	0	0	0	0	0	0	0	0	0	0	1	0	0	0	1	0	0	0	2	dispensable
pan_gene_19565	pan_gene_4658	Average_internode_length_(below_ear)	Average_internode_length_(below_ear)	0	0	0	0	0	0	0	0	0	0	0	0	0	0	0	0	0	0	1	0	0	0	1	0	0	0	2	dispensable
pan_gene_19565	pan_gene_9267	Average_internode_length_(below_ear)	Average_internode_length_(below_ear);Nodes_per_plant	0	0	0	0	0	0	0	0	0	0	0	0	0	0	0	0	0	0	1	0	0	0	1	0	0	0	2	dispensable
pan_gene_19572	pan_gene_19604	Average_internode_length_(below_ear);Days_to_anthesis	Average_internode_length_(below_ear)	1	1	1	1	1	1	0	1	1	0	1	1	1	0	1	0	1	0	1	0	1	1	1	1	1	1	20	core
pan_gene_19572	pan_gene_19980	Average_internode_length_(below_ear);Days_to_anthesis	Average_internode_length_(below_ear);Average_internode_length_(whole_plant)	0	0	0	0	1	0	0	0	1	1	0	1	0	0	0	1	0	0	1	0	1	0	0	0	0	1	8	dispensable
pan_gene_19572	pan_gene_20723	Average_internode_length_(below_ear);Days_to_anthesis	Average_internode_length_(below_ear);Tassel_branch_number	1	0	0	1	1	1	0	1	1	1	0	1	0	0	0	0	0	0	0	0	0	0	1	1	1	0	11	near-core
pan_gene_19572	pan_gene_23747	Average_internode_length_(below_ear);Days_to_anthesis	Average_internode_length_(below_ear);Days_to_silk	1	0	0	1	1	1	1	1	1	1	1	1	0	1	1	1	1	0	1	0	1	1	1	1	1	1	21	core
pan_gene_19572	pan_gene_25145	Average_internode_length_(below_ear);Days_to_anthesis	Average_internode_length_(below_ear)	1	1	1	1	1	0	1	0	1	1	0	1	0	1	0	1	1	1	1	0	0	1	0	0	1	1	17	near-core
pan_gene_19572	pan_gene_29528	Average_internode_length_(below_ear);Days_to_anthesis	Average_internode_length_(below_ear);Photoperiod_growing-degree_days_to_anthesis	1	1	1	1	1	0	0	1	0	1	0	1	0	1	1	1	1	0	1	0	1	1	1	1	1	0	18	near-core
pan_gene_19572	pan_gene_30287	Average_internode_length_(below_ear);Days_to_anthesis	Average_internode_length_(below_ear);Average_internode_length_(whole_plant);Days_to_anthesis	0	0	0	0	0	0	0	0	0	0	0	0	0	0	0	0	0	0	1	0	1	0	0	0	0	0	2	dispensable
pan_gene_19572	pan_gene_30683	Average_internode_length_(below_ear);Days_to_anthesis	Average_internode_length_(below_ear);Chlorophyll_B	1	1	1	1	0	1	0	1	1	1	0	1	0	0	0	1	1	0	1	0	1	0	0	1	1	1	16	near-core
pan_gene_19572	pan_gene_31834	Average_internode_length_(below_ear);Days_to_anthesis	Average_internode_length_(below_ear)	1	0	0	0	0	0	0	0	0	1	0	0	0	0	0	0	0	0	0	0	1	0	0	0	1	0	4	dispensable
pan_gene_19572	pan_gene_32431	Average_internode_length_(below_ear);Days_to_anthesis	Average_internode_length_(above_ear);Average_internode_length_(below_ear);Ear_height	1	0	0	1	0	1	1	0	1	1	0	1	0	1	0	0	1	0	0	1	0	0	1	0	0	0	11	near-core
pan_gene_19572	pan_gene_4658	Average_internode_length_(below_ear);Days_to_anthesis	Average_internode_length_(below_ear)	1	0	0	1	0	1	0	0	1	1	0	1	0	0	0	0	0	0	0	0	1	0	1	0	1	0	9	dispensable
pan_gene_19572	pan_gene_5519	Average_internode_length_(below_ear);Days_to_anthesis	Average_internode_length_(below_ear);Cob_diameter;Nodes_per_plant;Nodes_to_ear;Protein	0	0	0	0	1	0	0	0	0	1	0	1	0	0	0	0	0	0	0	0	0	1	0	0	0	0	4	dispensable
pan_gene_19595	pan_gene_19604	100_Kernel_weight;Average_internode_length_(below_ear)	Average_internode_length_(below_ear)	1	1	1	1	1	1	0	1	1	0	1	0	1	1	1	1	1	1	1	0	1	0	1	0	0	0	18	near-core
pan_gene_19595	pan_gene_19980	100_Kernel_weight;Average_internode_length_(below_ear)	Average_internode_length_(below_ear);Average_internode_length_(whole_plant)	0	0	0	0	0	0	0	0	0	0	0	0	0	0	0	0	0	1	0	0	1	0	0	0	0	0	2	dispensable
pan_gene_19595	pan_gene_20723	100_Kernel_weight;Average_internode_length_(below_ear)	Average_internode_length_(below_ear);Tassel_branch_number	1	1	0	1	0	0	0	1	0	0	1	0	1	1	0	1	0	1	0	0	0	0	1	0	1	0	11	near-core
pan_gene_19595	pan_gene_22565	100_Kernel_weight;Average_internode_length_(below_ear)	Average_internode_length_(below_ear);Southern_leaf_blight	1	0	1	0	0	0	0	0	1	0	0	0	1	0	0	0	0	0	0	0	0	0	0	0	0	0	4	dispensable
pan_gene_19595	pan_gene_23747	100_Kernel_weight;Average_internode_length_(below_ear)	Average_internode_length_(below_ear);Days_to_silk	1	0	1	1	0	0	0	0	0	0	1	0	1	1	1	0	1	0	1	0	1	0	1	1	0	1	13	near-core
pan_gene_19595	pan_gene_24773	100_Kernel_weight;Average_internode_length_(below_ear)	Average_internode_length_(below_ear);Leaf_width	1	0	1	0	0	1	0	0	1	0	1	0	1	1	1	1	1	1	0	0	1	1	1	0	0	0	14	near-core
pan_gene_19595	pan_gene_25145	100_Kernel_weight;Average_internode_length_(below_ear)	Average_internode_length_(below_ear)	1	0	0	1	0	1	0	1	1	0	1	0	1	1	0	1	1	1	0	1	1	0	0	1	1	1	16	near-core
pan_gene_19595	pan_gene_29076	100_Kernel_weight;Average_internode_length_(below_ear)	Average_internode_length_(below_ear)	1	1	1	1	1	0	0	1	1	0	1	0	1	1	1	0	1	1	1	1	1	0	1	0	0	1	18	near-core
pan_gene_19595	pan_gene_29528	100_Kernel_weight;Average_internode_length_(below_ear)	Average_internode_length_(below_ear);Photoperiod_growing-degree_days_to_anthesis	1	1	1	1	0	0	0	1	0	0	1	0	1	1	1	0	1	1	0	0	1	0	1	1	1	0	15	near-core
pan_gene_19595	pan_gene_30683	100_Kernel_weight;Average_internode_length_(below_ear)	Average_internode_length_(below_ear);Chlorophyll_B	1	0	0	1	0	0	0	0	0	0	0	0	1	1	0	0	1	1	0	0	1	0	0	0	0	0	7	dispensable
pan_gene_19595	pan_gene_31834	100_Kernel_weight;Average_internode_length_(below_ear)	Average_internode_length_(below_ear)	1	0	0	0	0	0	0	0	0	0	0	0	0	0	0	0	0	0	0	0	1	0	0	0	0	0	2	dispensable
pan_gene_19595	pan_gene_32431	100_Kernel_weight;Average_internode_length_(below_ear)	Average_internode_length_(above_ear);Average_internode_length_(below_ear);Ear_height	1	0	0	1	0	0	0	1	0	0	0	0	0	0	0	0	0	1	0	0	0	0	1	0	0	0	5	dispensable
pan_gene_19595	pan_gene_5519	100_Kernel_weight;Average_internode_length_(below_ear)	Average_internode_length_(below_ear);Cob_diameter;Nodes_per_plant;Nodes_to_ear;Protein	0	0	0	0	0	0	0	0	0	0	0	0	0	0	0	1	0	0	0	0	0	1	0	0	1	0	3	dispensable
pan_gene_19595	pan_gene_726	100_Kernel_weight;Average_internode_length_(below_ear)	Average_internode_length_(below_ear)	0	0	0	0	0	0	0	0	0	0	1	0	0	0	0	0	0	1	0	0	1	0	0	0	0	1	4	dispensable
pan_gene_19595	pan_gene_8091	100_Kernel_weight;Average_internode_length_(below_ear)	Average_internode_length_(below_ear);Ear_row_number	1	0	1	1	0	0	0	1	0	0	0	0	0	1	1	1	0	1	0	0	0	0	0	0	0	1	9	dispensable
pan_gene_19595	pan_gene_8777	100_Kernel_weight;Average_internode_length_(below_ear)	Average_internode_length_(below_ear);Nodes_above_ear	1	0	0	1	0	0	0	1	1	0	0	0	0	1	0	0	0	1	0	0	1	0	0	1	1	1	10	dispensable
pan_gene_19604	pan_gene_19980	Average_internode_length_(below_ear)	Average_internode_length_(below_ear);Average_internode_length_(whole_plant)	0	0	0	0	0	0	1	0	1	1	0	1	0	0	1	1	0	1	1	1	0	0	0	0	0	1	10	dispensable
pan_gene_19604	pan_gene_20723	Average_internode_length_(below_ear)	Average_internode_length_(below_ear);Tassel_branch_number	1	1	0	1	1	1	0	1	1	1	1	0	1	1	0	0	0	1	0	0	0	1	1	0	1	0	15	near-core
pan_gene_19604	pan_gene_22475	Average_internode_length_(below_ear)	Average_internode_length_(below_ear)	0	1	1	0	1	0	1	0	0	0	1	0	1	0	1	1	1	1	1	1	0	0	1	0	0	0	13	near-core
pan_gene_19604	pan_gene_23747	Average_internode_length_(below_ear)	Average_internode_length_(below_ear);Days_to_silk	1	0	1	1	1	1	1	1	1	1	1	1	1	1	1	1	1	0	1	1	1	1	1	1	1	1	24	core
pan_gene_19604	pan_gene_23829	Average_internode_length_(below_ear)	Average_internode_length_(below_ear);Photoperiod_Growing-degree_days_to_silk;Southern_leaf_blight	1	1	1	1	1	1	1	1	1	1	1	1	1	1	1	1	1	1	1	1	1	1	1	1	1	1	26	core
pan_gene_19604	pan_gene_24773	Average_internode_length_(below_ear)	Average_internode_length_(below_ear);Leaf_width	1	0	0	0	0	0	1	0	1	1	1	1	0	0	1	0	1	1	1	1	1	0	1	0	0	1	14	near-core
pan_gene_19604	pan_gene_25145	Average_internode_length_(below_ear)	Average_internode_length_(below_ear)	1	1	0	1	1	0	0	0	1	1	0	1	1	1	1	1	1	1	1	1	0	1	0	0	1	1	18	near-core
pan_gene_19604	pan_gene_29076	Average_internode_length_(below_ear)	Average_internode_length_(below_ear)	1	1	1	1	1	0	0	0	1	1	1	1	1	0	1	0	1	1	1	0	1	0	1	0	1	0	17	near-core
pan_gene_19604	pan_gene_29528	Average_internode_length_(below_ear)	Average_internode_length_(below_ear);Photoperiod_growing-degree_days_to_anthesis	1	1	1	1	1	0	1	1	0	1	1	1	1	1	1	1	1	0	0	0	1	1	1	1	0	0	19	near-core
pan_gene_19604	pan_gene_30287	Average_internode_length_(below_ear)	Average_internode_length_(below_ear);Average_internode_length_(whole_plant);Days_to_anthesis	0	0	0	0	1	0	0	0	0	0	0	0	0	0	0	1	0	0	1	0	1	0	0	0	0	0	4	dispensable
pan_gene_19604	pan_gene_30683	Average_internode_length_(below_ear)	Average_internode_length_(below_ear);Chlorophyll_B	1	1	1	1	1	1	1	1	1	1	0	1	1	1	0	1	1	0	1	1	0	1	0	1	1	1	21	core
pan_gene_19604	pan_gene_31834	Average_internode_length_(below_ear)	Average_internode_length_(below_ear)	1	0	0	0	0	0	0	0	0	1	0	0	0	0	0	0	0	0	0	0	1	0	0	0	1	0	4	dispensable
pan_gene_19604	pan_gene_32709	Average_internode_length_(below_ear)	Average_internode_length_(below_ear);Tassel_branch_number;Total_amino_acids	1	0	0	0	1	0	0	0	0	0	1	0	0	0	1	0	0	0	1	0	0	1	1	1	0	0	8	dispensable
pan_gene_19604	pan_gene_5519	Average_internode_length_(below_ear)	Average_internode_length_(below_ear);Cob_diameter;Nodes_per_plant;Nodes_to_ear;Protein	0	0	0	0	1	0	1	0	0	1	0	1	0	0	0	1	0	0	0	0	0	0	0	0	1	0	6	dispensable
pan_gene_19604	pan_gene_726	Average_internode_length_(below_ear)	Average_internode_length_(below_ear)	0	1	0	0	0	0	0	0	0	0	1	0	0	0	0	0	0	1	0	0	1	1	0	0	0	0	5	dispensable
pan_gene_19604	pan_gene_8091	Average_internode_length_(below_ear)	Average_internode_length_(below_ear);Ear_row_number	1	0	0	0	1	0	1	1	1	0	0	0	0	0	0	0	0	1	1	0	0	0	0	0	1	1	9	dispensable
pan_gene_19604	pan_gene_9267	Average_internode_length_(below_ear)	Average_internode_length_(below_ear);Nodes_per_plant	1	0	1	1	1	1	1	1	0	0	1	1	0	1	0	0	1	1	0	0	1	1	1	0	0	0	15	near-core
pan_gene_19604	pan_gene_96602	Average_internode_length_(below_ear)	Average_internode_length_(below_ear)	0	0	1	0	0	1	1	0	1	1	1	0	0	1	0	0	0	1	0	1	1	1	0	0	1	1	13	near-core
pan_gene_19740	pan_gene_8138	Average_internode_length_(below_ear);Average_internode_length_(whole_plant);Glutamate;PCA_of_metabolites:_PC1	Average_internode_length_(below_ear)	1	0	0	0	0	0	0	0	0	0	0	0	0	0	0	0	0	0	0	0	0	0	0	0	0	0	1	private
pan_gene_19767	pan_gene_24753	Average_internode_length_(below_ear)	Average_internode_length_(below_ear)	1	1	1	1	1	0	1	0	1	0	1	1	1	1	0	1	0	1	1	0	1	0	1	0	1	1	18	near-core
pan_gene_19767	pan_gene_25993	Average_internode_length_(below_ear)	Average_internode_length_(below_ear)	1	0	0	1	1	0	0	1	1	1	0	1	0	1	0	1	0	0	0	1	0	0	0	0	0	0	10	dispensable
pan_gene_19767	pan_gene_4990	Average_internode_length_(below_ear)	Average_internode_length_(below_ear)	1	0	0	1	1	1	1	1	1	1	0	1	0	1	1	1	1	0	0	0	0	0	1	0	0	0	14	near-core
pan_gene_19980	pan_gene_20723	Average_internode_length_(below_ear);Average_internode_length_(whole_plant)	Average_internode_length_(below_ear);Tassel_branch_number	0	0	0	0	0	0	1	0	1	1	0	1	0	0	0	0	0	1	1	1	0	0	0	0	0	1	8	dispensable
pan_gene_19980	pan_gene_23747	Average_internode_length_(below_ear);Average_internode_length_(whole_plant)	Average_internode_length_(below_ear);Days_to_silk	0	0	0	0	1	0	1	0	1	1	0	1	0	0	1	1	0	0	1	1	1	0	0	0	0	1	11	near-core
pan_gene_19980	pan_gene_25145	Average_internode_length_(below_ear);Average_internode_length_(whole_plant)	Average_internode_length_(below_ear)	0	0	0	0	0	0	1	0	1	1	0	1	0	0	1	1	0	1	1	1	0	0	0	0	0	1	10	dispensable
pan_gene_19980	pan_gene_27678	Average_internode_length_(below_ear);Average_internode_length_(whole_plant)	Average_internode_length_(below_ear)	0	0	0	0	0	0	1	0	1	0	0	1	0	0	0	0	0	1	1	1	1	0	0	0	0	1	8	dispensable
pan_gene_19980	pan_gene_29528	Average_internode_length_(below_ear);Average_internode_length_(whole_plant)	Average_internode_length_(below_ear);Photoperiod_growing-degree_days_to_anthesis	0	0	0	0	1	0	1	0	0	1	0	1	0	0	1	1	0	1	1	1	1	0	0	0	0	1	11	near-core
pan_gene_19980	pan_gene_30287	Average_internode_length_(below_ear);Average_internode_length_(whole_plant)	Average_internode_length_(below_ear);Average_internode_length_(whole_plant);Days_to_anthesis	0	0	0	0	0	0	0	0	0	0	0	0	0	0	0	1	0	0	1	0	1	0	0	0	0	1	4	dispensable
pan_gene_19980	pan_gene_30683	Average_internode_length_(below_ear);Average_internode_length_(whole_plant)	Average_internode_length_(below_ear);Chlorophyll_B	0	0	0	0	0	0	1	0	1	1	0	1	0	0	1	1	0	1	1	1	1	0	0	0	0	1	11	near-core
pan_gene_19980	pan_gene_31834	Average_internode_length_(below_ear);Average_internode_length_(whole_plant)	Average_internode_length_(below_ear)	0	0	0	0	0	0	0	0	0	1	0	0	0	0	0	0	0	0	0	0	0	0	0	0	0	0	1	private
pan_gene_19980	pan_gene_32431	Average_internode_length_(below_ear);Average_internode_length_(whole_plant)	Average_internode_length_(above_ear);Average_internode_length_(below_ear);Ear_height	0	0	0	0	0	0	1	0	1	0	0	1	0	0	1	0	0	1	1	1	1	0	0	0	0	0	8	dispensable
pan_gene_19980	pan_gene_4658	Average_internode_length_(below_ear);Average_internode_length_(whole_plant)	Average_internode_length_(below_ear)	0	0	0	0	0	0	1	0	1	1	0	1	0	0	1	1	0	1	1	1	1	0	0	0	0	0	10	dispensable
pan_gene_19980	pan_gene_5519	Average_internode_length_(below_ear);Average_internode_length_(whole_plant)	Average_internode_length_(below_ear);Cob_diameter;Nodes_per_plant;Nodes_to_ear;Protein	0	0	0	0	0	0	1	0	0	1	0	1	0	0	0	1	0	0	0	0	0	0	0	0	0	0	4	dispensable
pan_gene_19980	pan_gene_726	Average_internode_length_(below_ear);Average_internode_length_(whole_plant)	Average_internode_length_(below_ear)	0	0	0	0	0	0	0	0	0	0	0	0	0	0	0	0	0	0	0	0	0	0	0	0	0	1	1	private
pan_gene_19980	pan_gene_9267	Average_internode_length_(below_ear);Average_internode_length_(whole_plant)	Average_internode_length_(below_ear);Nodes_per_plant	0	0	0	0	0	0	1	0	0	0	0	1	0	0	1	0	0	1	1	1	1	0	0	0	0	1	8	dispensable
pan_gene_20612	pan_gene_20857	Average_internode_length_(below_ear)	Average_internode_length_(below_ear);Leaf_length	0	0	0	0	0	0	0	0	0	0	0	1	0	0	0	0	0	0	0	0	0	0	0	0	0	0	1	private
pan_gene_20612	pan_gene_21885	Average_internode_length_(below_ear)	Anthesis-silking_interval;Average_internode_length_(below_ear);Plant_height	1	1	0	1	1	1	1	1	0	1	1	1	1	1	1	0	1	1	0	1	1	1	1	0	1	1	21	core
pan_gene_20612	pan_gene_28156	Average_internode_length_(below_ear)	Average_internode_length_(below_ear);Fructose;PCA_of_metabolites:_PC2	0	0	1	0	0	0	0	0	1	1	0	0	0	0	0	0	0	0	0	1	1	0	1	0	1	0	7	dispensable
pan_gene_20612	pan_gene_32256	Average_internode_length_(below_ear)	Average_internode_length_(below_ear)	1	1	0	0	0	0	0	0	1	0	1	0	1	0	0	0	0	1	0	1	0	0	1	1	0	1	10	dispensable
pan_gene_20612	pan_gene_3886	Average_internode_length_(below_ear)	Average_internode_length_(below_ear)	1	0	0	0	0	0	0	1	0	0	0	0	0	0	0	1	0	0	0	0	0	0	1	0	0	1	5	dispensable
pan_gene_20612	pan_gene_4972	Average_internode_length_(below_ear)	Average_internode_length_(below_ear);Ratio_of_ear_height_to_total_height	1	0	0	0	0	0	0	0	0	0	0	0	0	0	1	0	0	0	0	0	0	0	0	0	1	0	3	dispensable
pan_gene_20612	pan_gene_7715	Average_internode_length_(below_ear)	Average_internode_length_(below_ear);Average_internode_length_(whole_plant);Ear_height;Height_per_day_(until_flowering);Plant_height	1	0	0	0	1	0	0	0	0	0	1	0	0	0	0	0	0	0	0	1	0	0	0	0	0	1	5	dispensable
pan_gene_20612	pan_gene_9043	Average_internode_length_(below_ear)	Average_internode_length_(below_ear);Average_internode_length_(whole_plant);Height_per_day_(until_flowering);Plant_height	0	0	0	0	0	0	0	0	0	0	0	0	0	0	0	1	0	0	0	1	0	0	0	0	1	0	3	dispensable
pan_gene_20721	pan_gene_24607	Average_internode_length_(below_ear)	Average_internode_length_(below_ear);Average_internode_length_(whole_plant);Cob_diameter	0	0	0	0	0	0	0	0	0	0	0	0	0	0	0	0	0	0	0	0	0	0	0	0	0	1	1	private
pan_gene_20721	pan_gene_25436	Average_internode_length_(below_ear)	Average_internode_length_(below_ear);Height_above_ear	1	0	0	0	0	0	0	0	0	0	0	0	0	0	0	0	0	0	0	0	0	0	0	0	0	0	1	private
pan_gene_20721	pan_gene_9419	Average_internode_length_(below_ear)	Average_internode_length_(below_ear)	1	0	0	0	0	0	0	0	0	0	0	0	0	0	0	0	0	0	0	0	0	0	0	0	0	0	1	private
pan_gene_20723	pan_gene_21185	Average_internode_length_(below_ear);Tassel_branch_number	Average_internode_length_(below_ear);Glucose;Northern_Leaf_Blight	1	0	0	0	1	0	0	0	0	0	1	0	1	1	0	1	0	0	0	0	0	0	0	0	1	1	8	dispensable
pan_gene_20723	pan_gene_23747	Average_internode_length_(below_ear);Tassel_branch_number	Average_internode_length_(below_ear);Days_to_silk	1	0	0	1	1	1	1	1	1	1	1	1	1	1	0	1	1	0	1	1	0	1	1	1	1	1	21	core
pan_gene_20723	pan_gene_24773	Average_internode_length_(below_ear);Tassel_branch_number	Average_internode_length_(below_ear);Leaf_width	1	1	0	0	0	0	0	0	1	1	1	1	0	0	0	0	0	1	0	0	0	0	0	0	0	0	7	dispensable
pan_gene_20723	pan_gene_25145	Average_internode_length_(below_ear);Tassel_branch_number	Average_internode_length_(below_ear)	1	0	0	1	1	0	0	0	1	1	0	0	1	1	0	0	0	0	0	1	0	1	0	0	1	0	10	dispensable
pan_gene_20723	pan_gene_27678	Average_internode_length_(below_ear);Tassel_branch_number	Average_internode_length_(below_ear)	1	1	1	1	1	1	1	1	1	1	1	1	1	1	0	1	1	1	1	0	1	1	1	1	1	1	24	core
pan_gene_20723	pan_gene_29528	Average_internode_length_(below_ear);Tassel_branch_number	Average_internode_length_(below_ear);Photoperiod_growing-degree_days_to_anthesis	1	1	0	1	1	0	1	1	0	1	1	1	1	1	0	1	1	1	1	1	0	1	1	1	1	1	21	core
pan_gene_20723	pan_gene_30287	Average_internode_length_(below_ear);Tassel_branch_number	Average_internode_length_(below_ear);Average_internode_length_(whole_plant);Days_to_anthesis	0	0	0	0	1	0	0	0	0	1	0	0	0	0	0	1	0	0	1	0	1	0	0	0	0	1	6	dispensable
pan_gene_20723	pan_gene_30683	Average_internode_length_(below_ear);Tassel_branch_number	Average_internode_length_(below_ear);Chlorophyll_B	1	1	0	1	1	1	1	1	1	1	1	1	1	1	0	1	1	1	1	0	1	1	0	1	1	1	22	core
pan_gene_20723	pan_gene_31834	Average_internode_length_(below_ear);Tassel_branch_number	Average_internode_length_(below_ear)	1	0	0	0	0	0	0	0	0	1	0	0	0	0	0	0	0	0	0	0	0	0	0	0	1	0	3	dispensable
pan_gene_20723	pan_gene_32431	Average_internode_length_(below_ear);Tassel_branch_number	Average_internode_length_(above_ear);Average_internode_length_(below_ear);Ear_height	1	1	0	1	0	1	1	1	1	0	1	1	0	1	0	0	1	1	1	1	0	1	1	0	1	1	18	near-core
pan_gene_20723	pan_gene_4406	Average_internode_length_(below_ear);Tassel_branch_number	Average_internode_length_(above_ear);Average_internode_length_(below_ear);Average_internode_length_(whole_plant);Height_above_ear;Height_per_day_(until_flowering);Leaf_length;Plant_height;Stalk_strength;Tassel_length	0	0	0	0	0	0	0	0	0	0	0	0	0	0	0	0	0	0	0	0	0	0	0	0	0	1	1	private
pan_gene_20723	pan_gene_4658	Average_internode_length_(below_ear);Tassel_branch_number	Average_internode_length_(below_ear)	1	0	0	1	1	1	1	1	1	1	0	1	1	1	0	1	0	1	0	1	0	1	1	0	1	1	18	near-core
pan_gene_20723	pan_gene_5519	Average_internode_length_(below_ear);Tassel_branch_number	Average_internode_length_(below_ear);Cob_diameter;Nodes_per_plant;Nodes_to_ear;Protein	0	0	0	0	1	0	1	0	0	1	0	1	0	0	0	1	0	0	0	0	0	0	0	0	1	0	6	dispensable
pan_gene_20723	pan_gene_8076	Average_internode_length_(below_ear);Tassel_branch_number	Average_internode_length_(below_ear);Leaf_length;Tassel_length	1	1	1	1	0	1	0	0	1	0	0	1	1	1	1	0	0	0	1	0	0	0	0	1	0	0	12	near-core
pan_gene_20723	pan_gene_8091	Average_internode_length_(below_ear);Tassel_branch_number	Average_internode_length_(below_ear);Ear_row_number	1	1	0	0	1	0	1	0	0	0	0	0	0	0	0	0	0	1	0	0	0	0	0	0	0	1	6	dispensable
pan_gene_20723	pan_gene_8777	Average_internode_length_(below_ear);Tassel_branch_number	Average_internode_length_(below_ear);Nodes_above_ear	1	0	1	1	1	1	1	1	1	0	0	1	0	0	1	0	0	1	0	1	0	0	1	0	1	1	15	near-core
pan_gene_20723	pan_gene_9267	Average_internode_length_(below_ear);Tassel_branch_number	Average_internode_length_(below_ear);Nodes_per_plant	1	1	0	1	1	1	1	1	0	0	1	1	0	1	0	1	0	1	1	0	1	1	1	1	1	1	19	near-core
pan_gene_20857	pan_gene_29308	Average_internode_length_(below_ear);Leaf_length	Average_internode_length_(below_ear);Ear_height	0	0	0	0	0	0	0	0	0	0	0	0	0	1	0	0	0	0	0	0	0	0	0	0	0	0	1	private
pan_gene_20857	pan_gene_4635	Average_internode_length_(below_ear);Leaf_length	Average_internode_length_(below_ear);Chlorophyll_B;Protein	0	0	0	0	0	0	0	1	0	0	0	0	0	0	0	0	0	0	0	0	0	0	0	0	0	0	1	private
pan_gene_20857	pan_gene_8978	Average_internode_length_(below_ear);Leaf_length	100_Kernel_weight;Average_internode_length_(below_ear);Sucrose	0	0	0	0	0	0	0	0	0	0	0	0	1	0	0	0	0	0	0	0	0	0	0	0	0	0	1	private
pan_gene_21185	pan_gene_23747	Average_internode_length_(below_ear);Glucose;Northern_Leaf_Blight	Average_internode_length_(below_ear);Days_to_silk	1	0	0	0	0	0	0	0	0	0	1	0	0	0	0	0	0	0	0	0	0	1	0	0	0	0	3	dispensable
pan_gene_21185	pan_gene_27678	Average_internode_length_(below_ear);Glucose;Northern_Leaf_Blight	Average_internode_length_(below_ear)	1	0	0	0	0	0	0	0	0	1	1	0	1	1	0	1	0	0	0	1	0	1	0	0	0	1	9	dispensable
pan_gene_21185	pan_gene_29528	Average_internode_length_(below_ear);Glucose;Northern_Leaf_Blight	Average_internode_length_(below_ear);Photoperiod_growing-degree_days_to_anthesis	1	0	0	0	0	0	0	0	0	0	1	0	0	0	0	0	0	0	0	0	0	0	0	0	1	0	3	dispensable
pan_gene_21185	pan_gene_30287	Average_internode_length_(below_ear);Glucose;Northern_Leaf_Blight	Average_internode_length_(below_ear);Average_internode_length_(whole_plant);Days_to_anthesis	0	0	0	0	1	0	0	0	0	0	0	0	0	0	0	0	0	0	0	0	0	0	0	0	0	1	2	dispensable
pan_gene_21185	pan_gene_30683	Average_internode_length_(below_ear);Glucose;Northern_Leaf_Blight	Average_internode_length_(below_ear);Chlorophyll_B	1	0	0	0	1	0	0	0	0	0	0	0	1	1	0	0	0	0	0	0	0	0	0	0	0	1	5	dispensable
pan_gene_21185	pan_gene_32431	Average_internode_length_(below_ear);Glucose;Northern_Leaf_Blight	Average_internode_length_(above_ear);Average_internode_length_(below_ear);Ear_height	1	0	0	0	0	0	0	0	0	0	0	0	0	0	0	0	0	0	0	0	0	0	0	0	1	0	2	dispensable
pan_gene_21185	pan_gene_4406	Average_internode_length_(below_ear);Glucose;Northern_Leaf_Blight	Average_internode_length_(above_ear);Average_internode_length_(below_ear);Average_internode_length_(whole_plant);Height_above_ear;Height_per_day_(until_flowering);Leaf_length;Plant_height;Stalk_strength;Tassel_length	0	0	0	0	0	0	0	0	0	0	0	0	0	0	0	0	0	0	0	0	0	0	0	0	0	1	1	private
pan_gene_21185	pan_gene_4658	Average_internode_length_(below_ear);Glucose;Northern_Leaf_Blight	Average_internode_length_(below_ear)	1	0	0	0	1	0	0	0	0	0	0	0	0	1	0	0	0	0	0	0	0	0	0	0	1	0	4	dispensable
pan_gene_21185	pan_gene_8076	Average_internode_length_(below_ear);Glucose;Northern_Leaf_Blight	Average_internode_length_(below_ear);Leaf_length;Tassel_length	1	0	0	0	0	0	0	0	0	0	0	0	1	1	0	0	0	0	0	1	0	1	0	0	1	1	7	dispensable
pan_gene_21185	pan_gene_8981	Average_internode_length_(below_ear);Glucose;Northern_Leaf_Blight	Average_internode_length_(below_ear);Leaf_length;Southern_leaf_blight;Sucrose	0	0	0	0	1	0	0	0	0	1	0	0	0	0	0	0	0	0	0	1	0	0	0	0	0	0	3	dispensable
pan_gene_21185	pan_gene_9223	Average_internode_length_(below_ear);Glucose;Northern_Leaf_Blight	Average_internode_length_(below_ear);Average_internode_length_(whole_plant);Ear_height;Starch	1	0	0	0	1	0	0	0	0	0	1	0	1	1	0	0	0	0	0	0	0	0	0	0	0	0	5	dispensable
pan_gene_21185	pan_gene_9267	Average_internode_length_(below_ear);Glucose;Northern_Leaf_Blight	Average_internode_length_(below_ear);Nodes_per_plant	1	0	0	0	0	0	0	0	0	0	1	0	0	0	0	1	0	0	0	1	0	0	0	0	1	1	6	dispensable
pan_gene_212	pan_gene_24407	Average_internode_length_(below_ear);Cob_diameter;Ear_height	Average_internode_length_(below_ear);Chlorophyll_B	1	0	0	0	1	0	0	1	1	0	0	0	0	1	0	0	0	0	0	0	0	0	0	0	0	0	5	dispensable
pan_gene_212	pan_gene_24624	Average_internode_length_(below_ear);Cob_diameter;Ear_height	Average_internode_length_(below_ear);Ear_row_number	1	0	0	1	1	1	1	1	1	0	0	0	0	1	0	0	0	0	0	0	0	0	0	0	0	0	8	dispensable
pan_gene_212	pan_gene_27589	Average_internode_length_(below_ear);Cob_diameter;Ear_height	Average_internode_length_(below_ear)	1	0	0	0	1	0	0	1	1	0	0	0	0	1	0	0	0	0	0	0	0	0	0	0	0	0	5	dispensable
pan_gene_212	pan_gene_29703	Average_internode_length_(below_ear);Cob_diameter;Ear_height	Average_internode_length_(below_ear);Ear_height;Photoperiod_Growing-degree_days_to_silk	1	0	0	0	0	0	0	0	0	0	1	0	0	0	0	0	0	0	0	0	0	0	1	0	0	0	3	dispensable
pan_gene_212	pan_gene_32539	Average_internode_length_(below_ear);Cob_diameter;Ear_height	Average_internode_length_(below_ear);Leaf_length	1	0	0	1	1	1	0	1	1	0	0	0	0	1	0	0	1	0	0	0	0	0	0	1	0	1	10	dispensable
pan_gene_21545	pan_gene_24449	Average_internode_length_(below_ear)	Anthesis-silking_interval;Average_internode_length_(below_ear);Nodes_to_ear	1	0	1	1	0	0	0	0	1	1	0	1	0	0	1	0	1	1	0	1	1	0	1	0	0	1	13	near-core
pan_gene_22178	pan_gene_23829	Average_internode_length_(below_ear);Ratio_of_ear_height_to_total_height;Sucrose	Average_internode_length_(below_ear);Photoperiod_Growing-degree_days_to_silk;Southern_leaf_blight	0	0	0	0	0	0	0	0	0	0	0	0	0	0	1	0	0	0	0	0	0	0	0	0	0	0	1	private
pan_gene_22178	pan_gene_24392	Average_internode_length_(below_ear);Ratio_of_ear_height_to_total_height;Sucrose	Average_internode_length_(below_ear);Nitrate	0	0	0	0	0	0	0	0	0	0	0	0	0	0	1	0	0	0	0	0	0	0	0	0	0	0	1	private
pan_gene_22178	pan_gene_96602	Average_internode_length_(below_ear);Ratio_of_ear_height_to_total_height;Sucrose	Average_internode_length_(below_ear)	0	0	0	0	0	0	0	0	0	0	0	0	0	0	1	0	0	0	0	0	0	0	0	0	0	0	1	private
pan_gene_22455	pan_gene_27682	Average_internode_length_(below_ear);Ratio_of_ear_height_to_total_height	Average_internode_length_(below_ear);Height_above_ear	1	0	1	0	0	0	0	0	0	0	0	0	0	0	0	0	0	0	0	0	0	0	0	0	0	0	2	dispensable
pan_gene_22455	pan_gene_29408	Average_internode_length_(below_ear);Ratio_of_ear_height_to_total_height	Average_internode_length_(below_ear);Leaf_width	1	0	0	0	0	0	0	0	0	0	0	1	0	0	0	0	0	0	0	0	0	0	0	0	0	0	2	dispensable
pan_gene_22455	pan_gene_9018	Average_internode_length_(below_ear);Ratio_of_ear_height_to_total_height	Average_internode_length_(below_ear);Fructose	0	0	1	0	0	0	0	0	0	0	0	0	1	0	0	0	0	0	0	0	0	0	0	0	0	0	2	dispensable
pan_gene_22473	pan_gene_24407	Average_internode_length_(below_ear)	Average_internode_length_(below_ear);Chlorophyll_B	1	1	1	1	1	1	0	1	0	1	0	0	1	1	1	1	1	1	0	1	1	1	1	1	1	1	21	core
pan_gene_22473	pan_gene_24733	Average_internode_length_(below_ear)	Average_internode_length_(below_ear);Boxcox-transformed_leaf_angle	1	0	0	1	1	0	0	0	0	0	1	0	0	1	0	0	0	1	0	1	1	0	0	0	1	0	9	dispensable
pan_gene_22473	pan_gene_24753	Average_internode_length_(below_ear)	Average_internode_length_(below_ear)	1	1	0	1	1	0	0	0	0	0	0	1	1	0	0	1	0	0	0	0	0	0	1	0	0	0	8	dispensable
pan_gene_22473	pan_gene_25993	Average_internode_length_(below_ear)	Average_internode_length_(below_ear)	1	1	1	1	1	0	1	1	0	1	1	1	1	1	1	1	0	1	1	1	1	1	1	1	0	1	22	core
pan_gene_22473	pan_gene_29241	Average_internode_length_(below_ear)	Average_internode_length_(below_ear)	1	1	1	1	1	1	0	1	0	1	1	0	1	1	1	1	1	1	0	1	1	1	1	1	1	1	22	core
pan_gene_22473	pan_gene_29703	Average_internode_length_(below_ear)	Average_internode_length_(below_ear);Ear_height;Photoperiod_Growing-degree_days_to_silk	1	0	1	1	0	1	1	0	0	1	1	1	0	0	0	0	0	1	0	1	1	0	0	1	0	0	12	near-core
pan_gene_22473	pan_gene_4990	Average_internode_length_(below_ear)	Average_internode_length_(below_ear)	1	1	1	1	1	1	1	1	0	1	1	1	1	1	1	1	1	1	1	1	1	1	1	1	0	1	24	core
pan_gene_22473	pan_gene_5508	Average_internode_length_(below_ear)	Average_internode_length_(below_ear)	1	1	0	1	0	0	0	1	0	1	0	0	1	1	0	1	0	0	0	0	0	0	0	0	1	0	9	dispensable
pan_gene_22475	pan_gene_24773	Average_internode_length_(below_ear)	Average_internode_length_(below_ear);Leaf_width	0	1	1	0	0	0	0	0	0	0	1	0	0	0	1	0	0	1	1	0	0	0	0	0	0	1	7	dispensable
pan_gene_22475	pan_gene_29528	Average_internode_length_(below_ear)	Average_internode_length_(below_ear);Photoperiod_growing-degree_days_to_anthesis	0	1	0	0	0	0	0	0	0	0	1	0	0	0	1	1	1	0	1	1	0	0	1	0	0	0	8	dispensable
pan_gene_22475	pan_gene_30692	Average_internode_length_(below_ear)	Average_internode_length_(below_ear);Nodes_above_ear	0	0	1	0	0	0	0	0	0	0	0	0	0	0	0	0	0	0	0	0	0	0	0	0	0	0	1	private
pan_gene_22475	pan_gene_726	Average_internode_length_(below_ear)	Average_internode_length_(below_ear)	0	0	0	0	0	0	0	0	0	0	0	0	0	0	0	0	0	1	0	0	0	0	0	0	0	0	1	private
pan_gene_22475	pan_gene_8076	Average_internode_length_(below_ear)	Average_internode_length_(below_ear);Leaf_length;Tassel_length	0	1	0	0	0	0	1	0	0	0	0	0	1	0	0	0	0	0	1	1	0	1	1	0	0	0	7	dispensable
pan_gene_22475	pan_gene_8091	Average_internode_length_(below_ear)	Average_internode_length_(below_ear);Ear_row_number	0	0	0	0	0	0	0	0	0	0	0	0	0	0	0	0	0	1	1	0	0	0	0	0	0	0	2	dispensable
pan_gene_22477	pan_gene_22613	Average_internode_length_(below_ear);Ear_height;Sucrose	Average_internode_length_(below_ear)	0	0	0	0	0	0	0	0	0	0	0	0	0	0	0	0	0	1	0	0	0	0	0	0	0	0	1	private
pan_gene_22477	pan_gene_24773	Average_internode_length_(below_ear);Ear_height;Sucrose	Average_internode_length_(below_ear);Leaf_width	1	0	0	0	0	0	0	0	0	0	0	1	0	0	0	0	0	0	0	0	0	0	1	0	0	0	3	dispensable
pan_gene_22477	pan_gene_27995	Average_internode_length_(below_ear);Ear_height;Sucrose	Average_internode_length_(below_ear);Southern_leaf_blight;Tassel_length	1	0	0	0	1	0	0	0	0	0	0	0	0	0	0	0	0	0	0	0	0	0	0	0	0	1	3	dispensable
pan_gene_22485	pan_gene_7706	Average_internode_length_(below_ear)	Average_internode_length_(below_ear);Ratio_of_ear_height_to_total_height	1	0	0	0	0	0	0	0	0	0	0	0	0	0	0	0	0	0	0	0	0	0	0	0	0	0	1	private
pan_gene_22515	pan_gene_27589	Average_internode_length_(below_ear)	Average_internode_length_(below_ear)	1	0	0	0	0	0	0	1	0	0	1	0	0	0	0	0	0	0	0	0	1	0	1	0	0	0	5	dispensable
pan_gene_22515	pan_gene_29520	Average_internode_length_(below_ear)	Average_internode_length_(below_ear)	1	0	0	1	0	1	0	1	1	0	1	0	0	0	1	0	0	1	0	0	1	0	1	0	0	0	10	dispensable
pan_gene_22515	pan_gene_32723	Average_internode_length_(below_ear)	Average_internode_length_(below_ear);Chlorophyll_A;Glutamate;Malate;Nodes_to_ear;Total_amino_acids	1	0	1	0	1	1	1	1	0	0	1	0	0	0	0	1	0	0	0	0	0	1	0	1	0	0	10	dispensable
pan_gene_22515	pan_gene_4983	Average_internode_length_(below_ear)	Average_internode_length_(below_ear)	1	0	0	0	0	0	0	0	0	0	0	0	0	0	0	0	0	0	0	0	1	0	0	0	0	0	2	dispensable
pan_gene_22515	pan_gene_64567	Average_internode_length_(below_ear)	Average_internode_length_(below_ear);Ear_height;Photoperiod_Growing-degree_days_to_silk	1	0	0	0	0	0	0	0	0	0	0	0	0	0	0	0	0	0	0	0	1	0	0	0	0	0	2	dispensable
pan_gene_22565	pan_gene_23747	Average_internode_length_(below_ear);Southern_leaf_blight	Average_internode_length_(below_ear);Days_to_silk	1	0	1	0	0	0	0	0	0	0	0	0	0	0	0	0	0	0	0	0	0	0	0	0	0	0	2	dispensable
pan_gene_22565	pan_gene_24773	Average_internode_length_(below_ear);Southern_leaf_blight	Average_internode_length_(below_ear);Leaf_width	1	0	1	1	1	1	1	0	1	0	1	0	1	0	0	1	1	1	0	0	0	0	0	0	0	0	12	near-core
pan_gene_22565	pan_gene_29990	Average_internode_length_(below_ear);Southern_leaf_blight	Average_internode_length_(below_ear)	1	0	1	0	1	0	1	0	1	1	0	0	1	0	0	1	0	0	0	0	1	1	0	0	0	0	10	dispensable
pan_gene_22565	pan_gene_30673	Average_internode_length_(below_ear);Southern_leaf_blight	Average_internode_length_(below_ear)	1	0	0	0	1	0	1	0	0	1	0	0	0	0	0	1	0	0	0	0	1	0	0	0	0	0	6	dispensable
pan_gene_22565	pan_gene_30830	Average_internode_length_(below_ear);Southern_leaf_blight	Average_internode_length_(above_ear);Average_internode_length_(below_ear)	1	0	0	0	0	0	0	1	0	0	1	1	0	0	0	0	0	1	0	0	0	0	0	0	0	0	5	dispensable
pan_gene_22565	pan_gene_64567	Average_internode_length_(below_ear);Southern_leaf_blight	Average_internode_length_(below_ear);Ear_height;Photoperiod_Growing-degree_days_to_silk	1	0	0	0	0	0	1	0	1	0	0	0	0	0	0	1	0	0	0	0	0	0	0	0	0	0	4	dispensable
pan_gene_22565	pan_gene_9267	Average_internode_length_(below_ear);Southern_leaf_blight	Average_internode_length_(below_ear);Nodes_per_plant	1	0	0	0	1	0	0	0	0	1	0	0	0	0	0	0	0	0	0	0	0	0	0	0	0	0	3	dispensable
pan_gene_22654	pan_gene_86627	Average_internode_length_(below_ear);Chlorophyll_B	Average_internode_length_(below_ear)	1	0	0	0	0	0	0	0	0	0	0	0	0	0	0	0	0	0	0	0	0	0	0	0	0	0	1	private
pan_gene_23382	pan_gene_30685	Average_internode_length_(below_ear);Nodes_per_plant	Average_internode_length_(below_ear);Leaf_length	0	0	0	0	0	0	0	0	0	0	0	1	0	0	0	1	0	0	0	0	0	0	0	0	0	0	2	dispensable
pan_gene_23747	pan_gene_25145	Average_internode_length_(below_ear);Days_to_silk	Average_internode_length_(below_ear)	1	0	0	1	1	1	0	1	1	1	0	1	1	1	1	1	1	0	1	1	0	1	0	0	1	1	18	near-core
pan_gene_23747	pan_gene_27678	Average_internode_length_(below_ear);Days_to_silk	Average_internode_length_(below_ear)	1	0	1	1	1	1	1	1	1	0	1	1	1	1	1	0	0	0	1	1	1	1	1	1	1	1	21	core
pan_gene_23747	pan_gene_29528	Average_internode_length_(below_ear);Days_to_silk	Average_internode_length_(below_ear);Photoperiod_growing-degree_days_to_anthesis	1	0	1	1	1	0	1	1	0	1	1	1	1	1	1	1	1	0	1	1	1	1	1	1	1	1	22	core
pan_gene_23747	pan_gene_30287	Average_internode_length_(below_ear);Days_to_silk	Average_internode_length_(below_ear);Average_internode_length_(whole_plant);Days_to_anthesis	0	0	0	0	0	0	0	0	0	0	0	0	0	0	0	1	0	0	1	0	1	0	0	0	0	1	4	dispensable
pan_gene_23747	pan_gene_30683	Average_internode_length_(below_ear);Days_to_silk	Average_internode_length_(below_ear);Chlorophyll_B	1	0	0	1	0	1	1	1	1	1	0	1	1	1	1	1	1	0	1	1	1	1	0	1	1	1	20	core
pan_gene_23747	pan_gene_31834	Average_internode_length_(below_ear);Days_to_silk	Average_internode_length_(below_ear)	1	0	0	0	0	0	0	0	0	1	0	0	0	0	0	0	0	0	0	0	1	0	0	0	1	0	4	dispensable
pan_gene_23747	pan_gene_32431	Average_internode_length_(below_ear);Days_to_silk	Average_internode_length_(above_ear);Average_internode_length_(below_ear);Ear_height	1	0	0	1	0	1	1	1	1	0	0	1	0	1	1	0	1	0	1	1	0	1	1	0	0	1	15	near-core
pan_gene_23747	pan_gene_4658	Average_internode_length_(below_ear);Days_to_silk	Average_internode_length_(below_ear)	1	0	0	1	0	1	1	1	1	1	0	1	1	0	1	1	1	0	1	0	0	1	1	1	1	1	18	near-core
pan_gene_23747	pan_gene_5519	Average_internode_length_(below_ear);Days_to_silk	Average_internode_length_(below_ear);Cob_diameter;Nodes_per_plant;Nodes_to_ear;Protein	0	0	0	0	1	0	1	0	0	1	0	1	0	0	0	0	0	0	0	0	0	0	0	0	1	0	5	dispensable
pan_gene_23747	pan_gene_726	Average_internode_length_(below_ear);Days_to_silk	Average_internode_length_(below_ear)	0	0	0	0	0	0	0	0	0	0	0	0	0	0	0	0	1	0	0	0	1	1	0	0	0	0	3	dispensable
pan_gene_23747	pan_gene_9267	Average_internode_length_(below_ear);Days_to_silk	Average_internode_length_(below_ear);Nodes_per_plant	1	0	1	1	1	1	1	1	0	0	1	1	1	1	1	0	1	0	1	1	1	1	1	1	1	1	21	core
pan_gene_23780	pan_gene_28129	Average_internode_length_(below_ear)	Average_internode_length_(below_ear)	1	0	0	0	0	0	0	0	0	0	0	0	0	0	0	0	0	0	0	0	0	0	0	0	0	0	1	private
pan_gene_23780	pan_gene_4499	Average_internode_length_(below_ear)	Average_internode_length_(below_ear)	1	0	0	0	0	0	0	0	0	0	0	0	0	0	0	0	0	0	0	0	1	0	0	0	0	0	2	dispensable
pan_gene_23789	pan_gene_27879	Average_internode_length_(below_ear);Southern_leaf_blight	Average_internode_length_(below_ear);Ear_height;Nodes_above_ear;Plant_height	1	0	0	0	0	0	0	0	0	1	0	0	0	0	0	0	0	1	0	0	0	0	0	0	0	0	3	dispensable
pan_gene_23829	pan_gene_24392	Average_internode_length_(below_ear);Photoperiod_Growing-degree_days_to_silk;Southern_leaf_blight	Average_internode_length_(below_ear);Nitrate	1	0	0	0	0	0	0	0	1	1	1	0	0	0	0	1	0	0	0	0	1	0	0	0	1	1	8	dispensable
pan_gene_23829	pan_gene_24773	Average_internode_length_(below_ear);Photoperiod_Growing-degree_days_to_silk;Southern_leaf_blight	Average_internode_length_(below_ear);Leaf_width	1	1	1	0	1	1	1	0	1	1	0	1	1	0	1	0	1	1	1	1	1	0	1	0	0	1	18	near-core
pan_gene_23829	pan_gene_29076	Average_internode_length_(below_ear);Photoperiod_Growing-degree_days_to_silk;Southern_leaf_blight	Average_internode_length_(below_ear)	1	1	1	1	1	0	0	0	1	0	1	1	1	1	1	0	1	1	0	0	0	0	1	0	1	0	15	near-core
pan_gene_23829	pan_gene_29990	Average_internode_length_(below_ear);Photoperiod_Growing-degree_days_to_silk;Southern_leaf_blight	Average_internode_length_(below_ear)	1	1	1	0	1	0	1	0	1	1	1	1	1	0	1	0	0	1	1	1	1	1	1	1	1	1	20	core
pan_gene_23829	pan_gene_31834	Average_internode_length_(below_ear);Photoperiod_Growing-degree_days_to_silk;Southern_leaf_blight	Average_internode_length_(below_ear)	1	0	0	0	0	0	0	0	0	1	0	0	0	0	0	0	0	0	0	0	1	0	0	0	1	0	4	dispensable
pan_gene_23829	pan_gene_96602	Average_internode_length_(below_ear);Photoperiod_Growing-degree_days_to_silk;Southern_leaf_blight	Average_internode_length_(below_ear)	0	0	1	1	0	1	1	0	1	1	1	1	0	1	1	1	0	1	0	1	0	1	0	0	1	1	16	near-core
pan_gene_24273	pan_gene_6836	Anthesis-silking_interval;Average_internode_length_(below_ear)	Average_internode_length_(below_ear)	1	0	0	0	0	0	1	0	0	0	0	0	0	0	0	0	0	0	0	0	0	1	0	1	0	0	4	dispensable
pan_gene_24335	pan_gene_30673	Average_internode_length_(below_ear)	Average_internode_length_(below_ear)	1	0	0	0	0	0	1	0	0	1	0	0	0	0	1	0	0	1	1	0	1	0	0	0	0	1	8	dispensable
pan_gene_24335	pan_gene_4419	Average_internode_length_(below_ear)	Anthesis-silking_interval;Average_internode_length_(above_ear);Average_internode_length_(below_ear);Leaf_length;Tassel_length	0	0	0	0	0	0	0	0	0	0	0	0	0	0	0	0	0	0	0	0	1	0	0	0	0	0	1	private
pan_gene_24335	pan_gene_96602	Average_internode_length_(below_ear)	Average_internode_length_(below_ear)	0	0	1	0	0	0	1	1	1	1	0	1	0	0	0	1	1	1	0	0	1	0	0	0	0	0	10	dispensable
pan_gene_24407	pan_gene_24624	Average_internode_length_(below_ear);Chlorophyll_B	Average_internode_length_(below_ear);Ear_row_number	1	1	1	1	1	0	0	1	1	1	0	1	1	1	0	1	1	1	0	1	1	0	0	0	1	1	18	near-core
pan_gene_24407	pan_gene_24733	Average_internode_length_(below_ear);Chlorophyll_B	Average_internode_length_(below_ear);Boxcox-transformed_leaf_angle	1	0	0	1	1	0	0	0	0	0	0	0	0	1	0	0	0	0	0	0	0	0	0	0	1	0	5	dispensable
pan_gene_24407	pan_gene_24753	Average_internode_length_(below_ear);Chlorophyll_B	Average_internode_length_(below_ear)	1	1	1	1	1	0	0	0	1	0	1	1	1	0	0	1	0	1	0	0	0	1	1	0	0	0	13	near-core
pan_gene_24407	pan_gene_29241	Average_internode_length_(below_ear);Chlorophyll_B	Average_internode_length_(below_ear)	1	1	1	1	1	1	1	1	1	1	1	1	1	1	1	1	1	1	1	1	1	1	1	1	1	1	26	core
pan_gene_24407	pan_gene_29703	Average_internode_length_(below_ear);Chlorophyll_B	Average_internode_length_(below_ear);Ear_height;Photoperiod_Growing-degree_days_to_silk	1	0	0	1	0	1	0	0	1	0	0	0	0	0	0	0	0	1	0	0	0	0	0	0	0	0	5	dispensable
pan_gene_24407	pan_gene_32539	Average_internode_length_(below_ear);Chlorophyll_B	Average_internode_length_(below_ear);Leaf_length	1	1	1	1	1	0	1	1	1	1	0	0	1	1	0	1	1	1	0	1	1	0	1	0	1	1	19	near-core
pan_gene_24407	pan_gene_4990	Average_internode_length_(below_ear);Chlorophyll_B	Average_internode_length_(below_ear)	1	1	0	1	1	1	0	1	0	1	1	1	0	1	1	0	1	0	1	0	0	1	1	1	0	0	16	near-core
pan_gene_24407	pan_gene_5508	Average_internode_length_(below_ear);Chlorophyll_B	Average_internode_length_(below_ear)	1	1	1	1	1	0	1	1	1	1	0	1	1	1	0	1	1	1	0	1	0	0	1	1	1	1	20	core
pan_gene_24420	pan_gene_2684	Average_internode_length_(below_ear)	Average_internode_length_(below_ear);Boxcox-transformed_leaf_angle;Tassel_branch_number	1	0	1	1	1	1	1	1	1	1	1	1	1	1	0	0	0	1	1	1	1	0	1	0	0	0	18	near-core
pan_gene_24449	pan_gene_29366	Anthesis-silking_interval;Average_internode_length_(below_ear);Nodes_to_ear	Average_internode_length_(below_ear);Total_amino_acids	1	0	0	0	0	0	0	0	0	0	0	0	0	0	0	0	0	0	0	0	0	0	0	0	0	0	1	private
pan_gene_24449	pan_gene_32391	Anthesis-silking_interval;Average_internode_length_(below_ear);Nodes_to_ear	Average_internode_length_(below_ear);Days_to_anthesis;Ear_row_number;Ratio_of_ear_height_to_total_height	1	0	0	0	0	0	0	0	0	0	0	0	0	1	0	0	0	0	0	0	0	0	0	0	0	0	2	dispensable
pan_gene_24449	pan_gene_3886	Anthesis-silking_interval;Average_internode_length_(below_ear);Nodes_to_ear	Average_internode_length_(below_ear)	1	1	0	0	0	0	0	1	0	0	0	1	0	1	0	0	0	1	0	0	0	1	1	1	0	1	10	dispensable
pan_gene_24449	pan_gene_4635	Anthesis-silking_interval;Average_internode_length_(below_ear);Nodes_to_ear	Average_internode_length_(below_ear);Chlorophyll_B;Protein	1	0	0	0	0	0	0	0	0	0	0	0	0	0	0	0	0	0	0	0	0	0	0	0	0	0	1	private
pan_gene_24449	pan_gene_4972	Anthesis-silking_interval;Average_internode_length_(below_ear);Nodes_to_ear	Average_internode_length_(below_ear);Ratio_of_ear_height_to_total_height	1	0	0	0	0	0	0	0	0	0	0	0	0	0	0	0	0	0	0	0	0	0	0	0	0	0	1	private
pan_gene_24449	pan_gene_66732	Anthesis-silking_interval;Average_internode_length_(below_ear);Nodes_to_ear	Average_internode_length_(below_ear)	1	0	0	0	0	0	0	0	0	0	0	0	0	0	0	0	0	0	0	0	0	1	0	0	0	0	2	dispensable
pan_gene_24449	pan_gene_7715	Anthesis-silking_interval;Average_internode_length_(below_ear);Nodes_to_ear	Average_internode_length_(below_ear);Average_internode_length_(whole_plant);Ear_height;Height_per_day_(until_flowering);Plant_height	1	0	0	0	0	0	0	0	0	0	0	0	0	0	0	0	0	0	0	1	0	1	0	0	0	0	3	dispensable
pan_gene_24449	pan_gene_8978	Anthesis-silking_interval;Average_internode_length_(below_ear);Nodes_to_ear	100_Kernel_weight;Average_internode_length_(below_ear);Sucrose	1	0	0	0	0	0	0	0	0	0	0	0	0	0	0	0	0	0	0	0	0	0	0	0	0	0	1	private
pan_gene_24449	pan_gene_9043	Anthesis-silking_interval;Average_internode_length_(below_ear);Nodes_to_ear	Average_internode_length_(below_ear);Average_internode_length_(whole_plant);Height_per_day_(until_flowering);Plant_height	0	0	0	0	0	1	0	0	0	0	0	0	0	0	0	0	0	0	0	0	0	0	0	0	0	0	1	private
pan_gene_24559	pan_gene_26411	100_Kernel_weight;Average_internode_length_(below_ear);Boxcox-transformed_leaf_angle;Ear_row_number;Stalk_strength	Average_internode_length_(below_ear);Ratio_of_ear_height_to_total_height	1	0	0	0	0	0	0	0	0	0	0	0	0	0	0	0	0	0	0	0	0	0	0	0	0	0	1	private
pan_gene_24559	pan_gene_29982	100_Kernel_weight;Average_internode_length_(below_ear);Boxcox-transformed_leaf_angle;Ear_row_number;Stalk_strength	Average_internode_length_(below_ear);Height_per_day_(until_flowering)	1	0	0	0	0	0	0	0	0	0	0	0	0	0	0	0	0	0	0	0	0	0	0	0	0	0	1	private
pan_gene_24559	pan_gene_30042	100_Kernel_weight;Average_internode_length_(below_ear);Boxcox-transformed_leaf_angle;Ear_row_number;Stalk_strength	Average_internode_length_(below_ear)	1	0	0	0	0	0	0	0	0	0	0	0	0	0	0	0	0	0	0	0	0	0	0	0	0	0	1	private
pan_gene_24559	pan_gene_5448	100_Kernel_weight;Average_internode_length_(below_ear);Boxcox-transformed_leaf_angle;Ear_row_number;Stalk_strength	Average_internode_length_(below_ear)	1	0	0	0	0	0	0	0	0	0	0	0	0	0	0	0	0	0	0	0	0	0	0	0	0	0	1	private
pan_gene_24624	pan_gene_27589	Average_internode_length_(below_ear);Ear_row_number	Average_internode_length_(below_ear)	1	0	1	1	0	0	0	0	0	0	0	0	1	0	0	1	0	0	0	0	1	0	0	0	0	0	6	dispensable
pan_gene_24624	pan_gene_29703	Average_internode_length_(below_ear);Ear_row_number	Average_internode_length_(below_ear);Ear_height;Photoperiod_Growing-degree_days_to_silk	1	0	0	0	0	0	0	0	0	0	1	0	0	0	0	0	0	0	0	0	0	0	1	0	0	0	3	dispensable
pan_gene_24624	pan_gene_32539	Average_internode_length_(below_ear);Ear_row_number	Average_internode_length_(below_ear);Leaf_length	1	1	1	1	1	1	1	1	1	1	1	1	1	1	1	1	1	1	0	1	1	1	1	1	1	1	25	core
pan_gene_24625	pan_gene_26095	Average_internode_length_(below_ear);Ear_row_number	Average_internode_length_(below_ear)	1	1	0	0	1	1	1	0	0	1	1	1	1	1	1	0	1	1	1	1	1	1	0	1	1	1	20	core
pan_gene_24625	pan_gene_28023	Average_internode_length_(below_ear);Ear_row_number	Average_internode_length_(below_ear);Chlorophyll_A	1	1	1	0	0	0	1	0	0	0	1	0	1	0	0	1	1	1	0	1	1	0	0	0	0	1	12	near-core
pan_gene_24635	pan_gene_28041	Average_internode_length_(below_ear);Nodes_per_plant;Tassel_length	Average_internode_length_(below_ear);Tassel_branch_number;Tassel_length	1	0	0	0	0	1	0	0	1	1	0	0	0	0	1	1	0	0	0	0	0	0	1	0	0	0	7	dispensable
pan_gene_24635	pan_gene_32722	Average_internode_length_(below_ear);Nodes_per_plant;Tassel_length	Average_internode_length_(below_ear);Chlorophyll_A;Glutamate;Malate;Total_amino_acids	1	0	0	1	1	1	0	0	1	0	0	0	1	0	0	0	0	0	0	0	0	0	0	0	0	0	6	dispensable
pan_gene_24635	pan_gene_44657	Average_internode_length_(below_ear);Nodes_per_plant;Tassel_length	Average_internode_length_(below_ear)	1	0	0	0	0	0	0	0	0	0	0	0	0	0	0	0	0	0	0	0	0	0	0	0	0	0	1	private
pan_gene_24635	pan_gene_4985	Average_internode_length_(below_ear);Nodes_per_plant;Tassel_length	Average_internode_length_(below_ear);Ear_height;Northern_Leaf_Blight	1	0	0	1	1	1	1	1	1	1	0	1	1	0	0	0	1	0	0	0	0	0	1	0	0	1	13	near-core
pan_gene_24635	pan_gene_8777	Average_internode_length_(below_ear);Nodes_per_plant;Tassel_length	Average_internode_length_(below_ear);Nodes_above_ear	1	0	1	0	0	0	0	0	1	1	1	0	0	0	0	0	0	0	1	0	0	0	0	0	0	0	6	dispensable
pan_gene_24672	pan_gene_4984	Average_internode_length_(below_ear)	Average_internode_length_(below_ear);Nitrate;Northern_Leaf_Blight	0	1	0	0	0	0	1	0	1	0	0	0	0	0	0	0	0	0	0	0	0	0	0	0	1	0	4	dispensable
pan_gene_24733	pan_gene_25993	Average_internode_length_(below_ear);Boxcox-transformed_leaf_angle	Average_internode_length_(below_ear)	1	1	0	1	1	0	0	0	1	1	1	0	1	0	1	0	1	1	0	1	1	0	0	0	0	0	13	near-core
pan_gene_24733	pan_gene_27589	Average_internode_length_(below_ear);Boxcox-transformed_leaf_angle	Average_internode_length_(below_ear)	1	1	0	1	1	0	0	0	0	1	1	0	1	1	0	0	1	1	0	0	1	0	0	0	0	0	11	near-core
pan_gene_24733	pan_gene_29703	Average_internode_length_(below_ear);Boxcox-transformed_leaf_angle	Average_internode_length_(below_ear);Ear_height;Photoperiod_Growing-degree_days_to_silk	1	0	0	1	0	0	0	0	1	0	1	0	0	0	0	0	1	1	0	0	1	0	1	0	0	0	8	dispensable
pan_gene_24733	pan_gene_473	Average_internode_length_(below_ear);Boxcox-transformed_leaf_angle	Average_internode_length_(below_ear)	1	0	0	1	1	0	0	0	0	0	1	0	1	1	0	0	1	1	0	1	0	0	0	0	0	0	9	dispensable
pan_gene_24733	pan_gene_4990	Average_internode_length_(below_ear);Boxcox-transformed_leaf_angle	Average_internode_length_(below_ear)	1	0	0	1	1	0	0	0	1	1	1	0	1	1	0	0	0	1	0	1	1	0	0	0	0	0	11	near-core
pan_gene_24753	pan_gene_29241	Average_internode_length_(below_ear)	Average_internode_length_(below_ear)	1	1	0	0	1	0	1	0	1	1	1	1	1	0	0	1	0	0	0	0	0	0	1	0	1	0	12	near-core
pan_gene_24753	pan_gene_29703	Average_internode_length_(below_ear)	Average_internode_length_(below_ear);Ear_height;Photoperiod_Growing-degree_days_to_silk	1	0	0	1	0	0	0	0	1	1	0	0	0	1	0	0	0	1	0	1	0	0	0	0	0	0	7	dispensable
pan_gene_24753	pan_gene_4990	Average_internode_length_(below_ear)	Average_internode_length_(below_ear)	1	1	0	1	1	0	1	0	1	1	1	1	1	1	1	1	0	1	0	0	0	0	1	1	0	0	16	near-core
pan_gene_24773	pan_gene_25145	Average_internode_length_(below_ear);Leaf_width	Average_internode_length_(below_ear)	1	0	0	0	0	0	0	0	1	0	0	0	0	0	1	0	1	0	1	0	0	0	0	0	0	0	5	dispensable
pan_gene_24773	pan_gene_27995	Average_internode_length_(below_ear);Leaf_width	Average_internode_length_(below_ear);Southern_leaf_blight;Tassel_length	1	0	0	1	1	1	1	0	0	0	0	0	1	0	0	1	0	0	1	1	1	0	1	0	0	0	11	near-core
pan_gene_24773	pan_gene_29076	Average_internode_length_(below_ear);Leaf_width	Average_internode_length_(below_ear)	1	0	0	0	0	0	0	0	0	0	1	0	0	0	1	0	1	0	1	0	0	0	0	0	1	0	6	dispensable
pan_gene_24773	pan_gene_29528	Average_internode_length_(below_ear);Leaf_width	Average_internode_length_(below_ear);Photoperiod_growing-degree_days_to_anthesis	1	0	0	0	0	0	0	0	0	0	0	0	0	0	1	0	0	0	0	0	0	0	0	0	0	0	2	dispensable
pan_gene_24773	pan_gene_29990	Average_internode_length_(below_ear);Leaf_width	Average_internode_length_(below_ear)	1	1	1	1	1	0	1	0	1	1	1	1	1	1	1	0	1	1	1	1	1	0	1	0	0	1	20	core
pan_gene_24773	pan_gene_8091	Average_internode_length_(below_ear);Leaf_width	Average_internode_length_(below_ear);Ear_row_number	1	0	1	1	1	1	1	0	1	1	0	1	0	1	1	0	0	1	1	0	0	1	1	1	1	0	17	near-core
pan_gene_24803	pan_gene_26574	Average_internode_length_(below_ear)	Average_internode_length_(below_ear);Days_to_silk;Photoperiod_growing-degree_days_to_anthesis;Ratio_of_ear_height_to_total_height	0	0	0	1	0	0	0	0	1	0	0	0	0	1	0	0	0	0	0	0	0	0	0	0	0	0	3	dispensable
pan_gene_24803	pan_gene_2684	Average_internode_length_(below_ear)	Average_internode_length_(below_ear);Boxcox-transformed_leaf_angle;Tassel_branch_number	1	1	1	0	0	1	0	1	1	0	1	0	0	1	1	0	1	1	0	1	1	1	1	1	0	0	16	near-core
pan_gene_24803	pan_gene_27142	Average_internode_length_(below_ear)	Average_internode_length_(below_ear)	1	1	1	1	1	1	1	1	1	1	1	1	1	1	1	1	1	1	1	1	1	1	1	1	1	1	26	core
pan_gene_24803	pan_gene_27746	Average_internode_length_(below_ear)	Average_internode_length_(below_ear);Boxcox-transformed_leaf_angle	1	0	0	0	1	0	0	0	0	1	0	1	0	1	0	1	1	1	0	0	0	1	1	1	0	1	12	near-core
pan_gene_24803	pan_gene_28129	Average_internode_length_(below_ear)	Average_internode_length_(below_ear)	1	1	1	1	1	1	1	1	1	1	1	1	0	1	1	1	1	1	0	1	1	1	0	1	1	1	23	core
pan_gene_24803	pan_gene_30678	Average_internode_length_(below_ear)	Average_internode_length_(below_ear);Nodes_above_ear	1	0	1	0	0	1	1	1	1	1	1	1	0	1	0	0	1	1	0	1	0	0	0	1	0	1	15	near-core
pan_gene_24803	pan_gene_30746	Average_internode_length_(below_ear)	Average_internode_length_(below_ear);Tassel_length	1	1	1	1	1	1	1	1	1	1	1	1	0	0	1	1	1	1	1	1	1	1	0	1	1	1	23	core
pan_gene_24803	pan_gene_4499	Average_internode_length_(below_ear)	Average_internode_length_(below_ear)	1	0	1	1	1	1	1	0	1	1	1	1	0	1	0	0	1	1	1	1	0	1	1	1	0	0	18	near-core
pan_gene_24803	pan_gene_4934	Average_internode_length_(below_ear)	Average_internode_length_(below_ear)	0	1	0	0	0	0	0	0	0	0	0	0	0	0	0	0	0	0	0	0	0	0	0	0	0	0	1	private
pan_gene_24803	pan_gene_4994	Average_internode_length_(below_ear)	Average_internode_length_(below_ear);Ear_height;Nitrate;Northern_Leaf_Blight;Ratio_of_ear_height_to_total_height	1	0	1	0	1	1	1	0	1	0	0	1	1	1	0	1	1	1	1	1	1	0	1	0	0	0	16	near-core
pan_gene_24803	pan_gene_5034	Average_internode_length_(below_ear)	Average_internode_length_(below_ear);Tassel_branch_number	0	0	0	0	0	0	0	0	0	0	0	0	0	0	0	0	0	0	0	0	1	0	0	0	0	0	1	private
pan_gene_24803	pan_gene_5447	Average_internode_length_(below_ear)	Average_internode_length_(below_ear);Average_internode_length_(whole_plant);Days_to_anthesis;Ear_height;Nodes_to_ear;Tassel_length	1	0	0	1	0	0	0	0	1	1	0	1	0	1	1	0	1	1	0	1	0	0	1	0	0	1	12	near-core
pan_gene_25045	pan_gene_27879	100_Kernel_weight;Average_internode_length_(below_ear);Nitrate;Nodes_per_plant;Plant_height	Average_internode_length_(below_ear);Ear_height;Nodes_above_ear;Plant_height	0	0	0	0	0	0	0	0	0	0	0	0	0	0	1	1	0	1	0	0	0	0	0	0	0	0	3	dispensable
pan_gene_25045	pan_gene_28001	100_Kernel_weight;Average_internode_length_(below_ear);Nitrate;Nodes_per_plant;Plant_height	Average_internode_length_(below_ear);Cob_diameter;Southern_leaf_blight;Tassel_length	0	0	0	0	0	0	0	0	0	1	0	0	0	0	0	0	0	0	1	0	0	0	0	0	0	0	2	dispensable
pan_gene_25145	pan_gene_29076	Average_internode_length_(below_ear)	Average_internode_length_(below_ear)	1	1	0	1	1	0	0	1	0	1	0	1	1	0	1	1	1	1	1	1	1	0	0	0	0	1	16	near-core
pan_gene_25145	pan_gene_29528	Average_internode_length_(below_ear)	Average_internode_length_(below_ear);Photoperiod_growing-degree_days_to_anthesis	1	0	1	1	1	0	1	1	0	1	1	1	1	1	1	1	1	0	1	1	0	1	0	1	1	0	19	near-core
pan_gene_25145	pan_gene_30287	Average_internode_length_(below_ear)	Average_internode_length_(below_ear);Average_internode_length_(whole_plant);Days_to_anthesis	0	0	0	0	1	0	0	0	0	1	0	0	0	0	0	0	0	0	1	0	0	0	0	0	0	0	3	dispensable
pan_gene_25145	pan_gene_30683	Average_internode_length_(below_ear)	Average_internode_length_(below_ear);Chlorophyll_B	1	0	1	1	0	0	0	0	1	1	0	0	1	1	1	0	1	0	1	1	0	0	0	0	1	1	13	near-core
pan_gene_25145	pan_gene_31834	Average_internode_length_(below_ear)	Average_internode_length_(below_ear)	1	0	0	0	0	0	0	0	0	1	0	0	0	0	0	0	0	0	0	0	0	0	0	0	1	0	3	dispensable
pan_gene_25145	pan_gene_32431	Average_internode_length_(below_ear)	Average_internode_length_(above_ear);Average_internode_length_(below_ear);Ear_height	1	0	1	1	0	0	1	1	1	1	1	1	0	1	1	0	0	0	1	1	0	1	1	0	1	0	16	near-core
pan_gene_25145	pan_gene_32709	Average_internode_length_(below_ear)	Average_internode_length_(below_ear);Tassel_branch_number;Total_amino_acids	1	0	0	0	0	0	0	0	0	0	1	1	0	0	0	0	0	0	0	0	0	1	0	1	0	0	5	dispensable
pan_gene_25145	pan_gene_4658	Average_internode_length_(below_ear)	Average_internode_length_(below_ear)	1	0	0	0	0	0	1	0	1	1	0	1	1	0	1	0	1	1	0	0	0	0	0	0	1	0	10	dispensable
pan_gene_25145	pan_gene_5519	Average_internode_length_(below_ear)	Average_internode_length_(below_ear);Cob_diameter;Nodes_per_plant;Nodes_to_ear;Protein	0	0	0	0	1	0	0	0	0	1	0	1	0	0	0	0	0	0	0	0	0	0	0	0	1	0	4	dispensable
pan_gene_25145	pan_gene_726	Average_internode_length_(below_ear)	Average_internode_length_(below_ear)	0	1	0	0	0	0	1	0	0	0	0	0	0	0	0	0	0	1	0	0	0	0	0	0	0	1	4	dispensable
pan_gene_25145	pan_gene_8091	Average_internode_length_(below_ear)	Average_internode_length_(below_ear);Ear_row_number	1	0	0	0	1	0	0	0	0	0	0	0	0	0	1	0	0	1	0	0	0	0	0	0	0	0	4	dispensable
pan_gene_25436	pan_gene_5022	Average_internode_length_(below_ear);Height_above_ear	Average_internode_length_(below_ear)	1	0	0	0	0	0	0	0	0	0	0	0	0	0	0	0	0	0	0	0	0	0	0	0	0	0	1	private
pan_gene_25993	pan_gene_27589	Average_internode_length_(below_ear)	Average_internode_length_(below_ear)	1	1	1	1	1	0	1	1	0	1	1	1	1	1	1	1	1	1	1	0	1	0	1	1	1	1	22	core
pan_gene_25993	pan_gene_27788	Average_internode_length_(below_ear)	Average_internode_length_(below_ear);Southern_leaf_blight	0	0	0	0	0	0	0	0	0	0	0	0	0	0	0	0	1	0	0	0	0	0	0	0	0	0	1	private
pan_gene_25993	pan_gene_29703	Average_internode_length_(below_ear)	Average_internode_length_(below_ear);Ear_height;Photoperiod_Growing-degree_days_to_silk	1	1	1	1	0	0	1	0	1	1	1	0	1	1	0	0	1	1	0	0	1	0	0	1	0	1	15	near-core
pan_gene_25993	pan_gene_30673	Average_internode_length_(below_ear)	Average_internode_length_(below_ear)	1	0	0	0	0	0	1	0	0	1	0	0	0	0	1	1	0	1	1	1	1	0	0	0	1	1	11	near-core
pan_gene_25993	pan_gene_473	Average_internode_length_(below_ear)	Average_internode_length_(below_ear)	1	1	1	1	1	0	1	1	1	1	1	1	1	1	0	1	1	1	1	1	1	1	1	1	1	0	23	core
pan_gene_25993	pan_gene_4983	Average_internode_length_(below_ear)	Average_internode_length_(below_ear)	1	1	1	0	0	0	0	0	1	0	0	0	0	0	0	1	0	0	1	0	1	0	1	0	0	0	8	dispensable
pan_gene_25993	pan_gene_4990	Average_internode_length_(below_ear)	Average_internode_length_(below_ear)	1	1	1	1	1	0	1	1	1	1	1	1	1	1	0	1	0	1	0	1	1	1	1	1	1	1	22	core
pan_gene_25993	pan_gene_64567	Average_internode_length_(below_ear)	Average_internode_length_(below_ear);Ear_height;Photoperiod_Growing-degree_days_to_silk	1	0	0	0	0	0	0	0	1	0	0	0	0	0	0	1	0	1	0	0	1	0	0	1	0	0	6	dispensable
pan_gene_25993	pan_gene_93544	Average_internode_length_(below_ear)	Average_internode_length_(below_ear)	1	0	0	0	0	0	1	0	1	0	0	1	0	0	1	0	0	0	0	0	0	0	0	0	1	0	6	dispensable
pan_gene_26095	pan_gene_28023	Average_internode_length_(below_ear)	Average_internode_length_(below_ear);Chlorophyll_A	1	1	1	1	0	0	1	0	0	0	0	1	1	0	0	1	1	1	0	0	1	0	1	0	1	0	13	near-core
pan_gene_26095	pan_gene_8286	Average_internode_length_(below_ear)	Average_internode_length_(below_ear);Days_to_silk;Photoperiod_growing-degree_days_to_anthesis;Stalk_strength	1	0	1	0	1	1	0	0	0	1	0	1	1	0	0	0	0	0	0	0	0	0	0	0	0	0	7	dispensable
pan_gene_26411	pan_gene_5448	Average_internode_length_(below_ear);Ratio_of_ear_height_to_total_height	Average_internode_length_(below_ear)	1	0	0	0	0	0	0	0	0	0	0	0	0	0	0	0	0	0	0	0	0	0	0	0	0	0	1	private
pan_gene_26411	pan_gene_9042	Average_internode_length_(below_ear);Ratio_of_ear_height_to_total_height	Average_internode_length_(below_ear);Average_internode_length_(whole_plant);Height_per_day_(until_flowering);Plant_height	1	0	0	0	0	0	0	0	0	0	0	0	0	0	0	0	0	0	0	0	0	0	0	0	0	0	1	private
pan_gene_26574	pan_gene_27746	Average_internode_length_(below_ear);Days_to_silk;Photoperiod_growing-degree_days_to_anthesis;Ratio_of_ear_height_to_total_height	Average_internode_length_(below_ear);Boxcox-transformed_leaf_angle	0	0	0	0	0	0	0	1	1	0	0	0	0	0	0	0	0	0	0	0	0	0	0	0	0	0	2	dispensable
pan_gene_26574	pan_gene_28129	Average_internode_length_(below_ear);Days_to_silk;Photoperiod_growing-degree_days_to_anthesis;Ratio_of_ear_height_to_total_height	Average_internode_length_(below_ear)	0	0	0	1	0	0	0	1	1	0	0	0	0	1	0	0	0	0	0	0	0	0	0	0	0	0	4	dispensable
pan_gene_26574	pan_gene_30678	Average_internode_length_(below_ear);Days_to_silk;Photoperiod_growing-degree_days_to_anthesis;Ratio_of_ear_height_to_total_height	Average_internode_length_(below_ear);Nodes_above_ear	0	0	0	0	0	0	0	1	0	0	0	0	0	0	0	0	0	0	0	0	0	0	0	0	0	0	1	private
pan_gene_26574	pan_gene_30746	Average_internode_length_(below_ear);Days_to_silk;Photoperiod_growing-degree_days_to_anthesis;Ratio_of_ear_height_to_total_height	Average_internode_length_(below_ear);Tassel_length	0	0	0	0	0	0	0	0	1	0	0	0	0	0	0	0	0	0	0	0	0	0	0	0	0	0	1	private
pan_gene_26574	pan_gene_4499	Average_internode_length_(below_ear);Days_to_silk;Photoperiod_growing-degree_days_to_anthesis;Ratio_of_ear_height_to_total_height	Average_internode_length_(below_ear)	0	0	0	1	0	0	0	0	1	0	0	0	0	1	0	0	0	0	0	0	0	0	0	0	0	0	3	dispensable
pan_gene_26574	pan_gene_5447	Average_internode_length_(below_ear);Days_to_silk;Photoperiod_growing-degree_days_to_anthesis;Ratio_of_ear_height_to_total_height	Average_internode_length_(below_ear);Average_internode_length_(whole_plant);Days_to_anthesis;Ear_height;Nodes_to_ear;Tassel_length	0	0	0	1	0	0	0	0	1	0	0	0	0	0	0	0	0	0	0	0	0	1	0	0	0	0	3	dispensable
pan_gene_2684	pan_gene_27142	Average_internode_length_(below_ear);Boxcox-transformed_leaf_angle;Tassel_branch_number	Average_internode_length_(below_ear)	1	1	1	0	0	1	0	0	1	0	1	1	0	1	1	0	0	1	0	1	1	1	1	1	0	0	15	near-core
pan_gene_2684	pan_gene_28129	Average_internode_length_(below_ear);Boxcox-transformed_leaf_angle;Tassel_branch_number	Average_internode_length_(below_ear)	1	0	1	0	0	1	0	0	1	1	1	0	0	1	1	0	0	0	0	1	1	1	0	0	0	0	11	near-core
pan_gene_2684	pan_gene_30678	Average_internode_length_(below_ear);Boxcox-transformed_leaf_angle;Tassel_branch_number	Average_internode_length_(below_ear);Nodes_above_ear	1	0	1	0	1	1	0	0	1	0	1	1	0	0	0	0	1	0	0	1	0	0	0	0	0	0	9	dispensable
pan_gene_2684	pan_gene_30746	Average_internode_length_(below_ear);Boxcox-transformed_leaf_angle;Tassel_branch_number	Average_internode_length_(below_ear);Tassel_length	1	1	1	0	1	1	1	1	1	0	1	1	0	0	1	0	1	1	1	1	1	1	0	1	0	0	18	near-core
pan_gene_2684	pan_gene_5018	Average_internode_length_(below_ear);Boxcox-transformed_leaf_angle;Tassel_branch_number	Average_internode_length_(below_ear);Average_internode_length_(whole_plant)	1	0	0	0	0	1	0	0	0	0	0	0	0	0	0	0	0	0	0	0	0	0	0	0	0	0	2	dispensable
pan_gene_2684	pan_gene_5035	Average_internode_length_(below_ear);Boxcox-transformed_leaf_angle;Tassel_branch_number	Average_internode_length_(below_ear);Plant_height;Tassel_branch_number	1	0	0	0	1	0	1	0	1	0	0	1	0	0	0	1	0	0	1	0	0	0	0	0	0	0	7	dispensable
pan_gene_27142	pan_gene_27746	Average_internode_length_(below_ear)	Average_internode_length_(below_ear);Boxcox-transformed_leaf_angle	1	0	1	0	1	0	0	0	0	1	0	0	0	1	1	0	1	0	0	1	0	1	1	1	0	1	12	near-core
pan_gene_27142	pan_gene_28129	Average_internode_length_(below_ear)	Average_internode_length_(below_ear)	1	1	1	1	1	1	1	1	1	1	1	1	1	1	1	1	1	1	0	1	1	0	0	1	1	1	23	core
pan_gene_27142	pan_gene_30678	Average_internode_length_(below_ear)	Average_internode_length_(below_ear);Nodes_above_ear	1	0	1	0	0	1	1	0	0	1	1	1	0	0	0	0	1	0	0	1	0	0	0	1	0	0	10	dispensable
pan_gene_27142	pan_gene_30746	Average_internode_length_(below_ear)	Average_internode_length_(below_ear);Tassel_length	1	1	1	1	1	1	1	1	1	1	1	1	0	0	1	1	1	1	1	1	1	1	0	1	0	1	22	core
pan_gene_27142	pan_gene_5018	Average_internode_length_(below_ear)	Average_internode_length_(below_ear);Average_internode_length_(whole_plant)	1	0	1	1	0	1	0	1	0	1	0	1	0	1	1	1	1	0	0	0	0	1	1	1	0	0	14	near-core
pan_gene_27142	pan_gene_5035	Average_internode_length_(below_ear)	Average_internode_length_(below_ear);Plant_height;Tassel_branch_number	1	0	0	0	0	0	0	0	0	0	0	0	0	0	0	0	0	0	0	0	0	0	0	0	0	0	1	private
pan_gene_27589	pan_gene_27788	Average_internode_length_(below_ear)	Average_internode_length_(below_ear);Southern_leaf_blight	0	0	0	0	0	0	0	0	0	0	0	0	0	0	0	0	1	0	0	0	0	0	0	0	0	0	1	private
pan_gene_27589	pan_gene_29703	Average_internode_length_(below_ear)	Average_internode_length_(below_ear);Ear_height;Photoperiod_Growing-degree_days_to_silk	1	1	1	1	0	0	1	0	0	1	1	1	1	0	1	0	0	1	0	0	1	0	1	1	0	0	14	near-core
pan_gene_27589	pan_gene_473	Average_internode_length_(below_ear)	Average_internode_length_(below_ear)	1	1	1	1	0	0	1	1	1	1	1	1	1	1	1	1	1	1	1	0	1	0	1	1	1	0	21	core
pan_gene_27589	pan_gene_4983	Average_internode_length_(below_ear)	Average_internode_length_(below_ear)	1	1	0	0	0	0	1	0	0	0	1	0	0	0	0	0	0	0	1	0	1	0	1	0	0	0	7	dispensable
pan_gene_27589	pan_gene_64567	Average_internode_length_(below_ear)	Average_internode_length_(below_ear);Ear_height;Photoperiod_Growing-degree_days_to_silk	1	0	0	0	0	0	0	0	0	0	0	0	0	0	0	0	0	1	0	0	1	0	1	1	0	0	5	dispensable
pan_gene_27665	pan_gene_28807	Average_internode_length_(below_ear);Photoperiod_Growing-degree_days_to_silk;Stalk_strength	Average_internode_length_(below_ear)	0	1	0	0	0	0	0	0	0	0	0	0	0	0	0	0	0	0	0	0	0	0	0	0	0	0	1	private
pan_gene_27667	pan_gene_32723	Average_internode_length_(below_ear)	Average_internode_length_(below_ear);Chlorophyll_A;Glutamate;Malate;Nodes_to_ear;Total_amino_acids	1	0	0	0	0	0	0	0	1	0	0	0	0	0	0	0	0	0	0	0	1	0	0	0	0	0	3	dispensable
pan_gene_27678	pan_gene_29528	Average_internode_length_(below_ear)	Average_internode_length_(below_ear);Photoperiod_growing-degree_days_to_anthesis	1	1	1	1	1	0	1	1	0	1	1	0	1	1	1	0	0	1	0	0	1	1	1	1	1	1	19	near-core
pan_gene_27678	pan_gene_30287	Average_internode_length_(below_ear)	Average_internode_length_(below_ear);Average_internode_length_(whole_plant);Days_to_anthesis	0	0	0	0	1	0	0	0	0	1	0	0	0	0	0	1	0	0	1	0	1	0	0	0	0	1	6	dispensable
pan_gene_27678	pan_gene_30683	Average_internode_length_(below_ear)	Average_internode_length_(below_ear);Chlorophyll_B	1	1	1	1	1	1	1	1	1	1	1	1	1	1	0	1	0	1	1	1	1	1	0	1	1	1	23	core
pan_gene_27678	pan_gene_31834	Average_internode_length_(below_ear)	Average_internode_length_(below_ear)	1	0	0	0	0	0	0	0	0	1	0	0	0	0	0	0	0	0	0	0	1	0	0	0	1	0	4	dispensable
pan_gene_27678	pan_gene_32431	Average_internode_length_(below_ear)	Average_internode_length_(above_ear);Average_internode_length_(below_ear);Ear_height	1	1	0	1	0	1	1	1	1	0	0	0	0	1	0	0	0	1	0	1	0	0	1	0	0	1	12	near-core
pan_gene_27678	pan_gene_4406	Average_internode_length_(below_ear)	Average_internode_length_(above_ear);Average_internode_length_(below_ear);Average_internode_length_(whole_plant);Height_above_ear;Height_per_day_(until_flowering);Leaf_length;Plant_height;Stalk_strength;Tassel_length	0	0	0	0	0	0	0	0	0	0	0	0	0	0	0	0	0	0	0	0	0	0	0	0	0	1	1	private
pan_gene_27678	pan_gene_4658	Average_internode_length_(below_ear)	Average_internode_length_(below_ear)	1	0	0	1	1	1	1	1	1	1	0	0	1	1	0	0	0	1	0	0	1	0	1	0	1	1	15	near-core
pan_gene_27678	pan_gene_5519	Average_internode_length_(below_ear)	Average_internode_length_(below_ear);Cob_diameter;Nodes_per_plant;Nodes_to_ear;Protein	0	0	0	0	1	0	1	0	0	0	0	1	0	0	0	0	0	0	0	0	0	0	0	0	0	0	3	dispensable
pan_gene_27678	pan_gene_8076	Average_internode_length_(below_ear)	Average_internode_length_(below_ear);Leaf_length;Tassel_length	1	1	0	1	1	1	0	0	1	0	0	1	1	1	0	0	1	0	1	1	0	1	0	1	0	0	14	near-core
pan_gene_27678	pan_gene_8777	Average_internode_length_(below_ear)	Average_internode_length_(below_ear);Nodes_above_ear	1	0	0	1	1	1	1	1	1	1	0	1	0	1	0	0	0	1	0	1	1	0	1	1	1	1	17	near-core
pan_gene_27678	pan_gene_8981	Average_internode_length_(below_ear)	Average_internode_length_(below_ear);Leaf_length;Southern_leaf_blight;Sucrose	0	0	0	0	0	0	0	0	0	1	0	0	0	0	0	0	0	0	0	1	0	0	0	0	0	0	2	dispensable
pan_gene_27678	pan_gene_9267	Average_internode_length_(below_ear)	Average_internode_length_(below_ear);Nodes_per_plant	1	1	0	1	1	1	1	1	0	0	1	1	0	1	0	1	0	1	1	1	1	1	1	1	1	1	20	core
pan_gene_27682	pan_gene_7952	Average_internode_length_(below_ear);Height_above_ear	Average_internode_length_(below_ear);Days_to_silk	1	0	1	0	1	1	0	0	1	1	1	0	0	1	0	1	0	1	1	1	1	0	0	0	0	1	14	near-core
pan_gene_27682	pan_gene_9018	Average_internode_length_(below_ear);Height_above_ear	Average_internode_length_(below_ear);Fructose	0	0	1	0	0	0	1	0	0	1	0	0	0	0	0	1	0	0	0	0	0	0	0	0	0	0	4	dispensable
pan_gene_27692	pan_gene_34753	Average_internode_length_(below_ear);Photoperiod_Growing-degree_days_to_silk;Stalk_strength	Average_internode_length_(below_ear)	1	0	0	0	0	0	0	0	0	0	0	0	0	0	0	0	0	0	0	0	0	0	0	0	0	0	1	private
pan_gene_27746	pan_gene_28129	Average_internode_length_(below_ear);Boxcox-transformed_leaf_angle	Average_internode_length_(below_ear)	1	0	0	0	1	0	0	1	0	0	0	1	0	1	0	1	1	0	0	1	0	1	0	1	0	1	11	near-core
pan_gene_27746	pan_gene_28156	Average_internode_length_(below_ear);Boxcox-transformed_leaf_angle	Average_internode_length_(below_ear);Fructose;PCA_of_metabolites:_PC2	0	0	0	0	0	0	0	0	0	1	0	0	0	0	0	0	0	0	0	0	0	0	0	0	1	0	2	dispensable
pan_gene_27746	pan_gene_30678	Average_internode_length_(below_ear);Boxcox-transformed_leaf_angle	Average_internode_length_(below_ear);Nodes_above_ear	1	0	0	0	0	0	0	1	0	0	0	0	0	1	0	0	1	1	0	0	0	0	0	1	0	0	6	dispensable
pan_gene_27746	pan_gene_30746	Average_internode_length_(below_ear);Boxcox-transformed_leaf_angle	Average_internode_length_(below_ear);Tassel_length	1	0	0	0	0	0	0	1	0	1	0	0	0	0	0	0	1	0	0	0	0	1	0	1	0	0	6	dispensable
pan_gene_27746	pan_gene_5018	Average_internode_length_(below_ear);Boxcox-transformed_leaf_angle	Average_internode_length_(below_ear);Average_internode_length_(whole_plant)	1	1	1	0	1	0	1	1	0	1	1	1	1	1	1	1	1	0	1	1	1	1	1	1	1	1	22	core
pan_gene_27746	pan_gene_5034	Average_internode_length_(below_ear);Boxcox-transformed_leaf_angle	Average_internode_length_(below_ear);Tassel_branch_number	0	0	0	0	0	1	0	0	0	0	0	0	0	0	0	0	0	1	0	0	1	0	0	0	1	0	4	dispensable
pan_gene_27746	pan_gene_5447	Average_internode_length_(below_ear);Boxcox-transformed_leaf_angle	Average_internode_length_(below_ear);Average_internode_length_(whole_plant);Days_to_anthesis;Ear_height;Nodes_to_ear;Tassel_length	1	0	1	0	1	0	1	1	1	1	0	1	0	1	0	1	1	1	0	1	1	0	1	0	1	1	17	near-core
pan_gene_27747	pan_gene_36284	Average_internode_length_(below_ear);Boxcox-transformed_leaf_angle	Average_internode_length_(below_ear);Boxcox-transformed_leaf_angle	1	0	0	0	0	0	0	0	0	0	0	0	0	0	0	0	0	0	0	0	0	0	0	0	0	0	1	private
pan_gene_27788	pan_gene_473	Average_internode_length_(below_ear);Southern_leaf_blight	Average_internode_length_(below_ear)	0	0	0	0	0	0	0	0	0	0	0	0	0	0	0	0	1	0	0	0	0	0	0	0	0	0	1	private
pan_gene_27814	pan_gene_7613	Average_internode_length_(below_ear)	Average_internode_length_(below_ear);Days_to_anthesis	0	0	0	0	0	0	1	0	0	0	0	0	0	1	0	0	0	0	0	0	0	0	0	0	0	0	2	dispensable
pan_gene_27879	pan_gene_28001	Average_internode_length_(below_ear);Ear_height;Nodes_above_ear;Plant_height	Average_internode_length_(below_ear);Cob_diameter;Southern_leaf_blight;Tassel_length	1	0	0	0	0	0	0	0	0	0	0	0	0	0	0	0	0	0	0	0	0	0	1	1	0	0	3	dispensable
pan_gene_27879	pan_gene_620	Average_internode_length_(below_ear);Ear_height;Nodes_above_ear;Plant_height	Average_internode_length_(below_ear);Leaf_length	1	0	0	0	0	0	0	0	0	0	0	0	0	0	0	0	0	0	0	0	0	0	0	0	1	0	2	dispensable
pan_gene_27995	pan_gene_8091	Average_internode_length_(below_ear);Southern_leaf_blight;Tassel_length	Average_internode_length_(below_ear);Ear_row_number	1	0	1	1	1	1	0	1	0	0	0	0	1	0	0	0	0	0	0	0	0	0	1	0	0	1	9	dispensable
pan_gene_28023	pan_gene_8286	Average_internode_length_(below_ear);Chlorophyll_A	Average_internode_length_(below_ear);Days_to_silk;Photoperiod_growing-degree_days_to_anthesis;Stalk_strength	1	0	1	1	0	1	0	0	1	1	0	1	0	0	0	1	0	0	0	0	0	0	0	0	0	0	8	dispensable
pan_gene_28041	pan_gene_32722	Average_internode_length_(below_ear);Tassel_branch_number;Tassel_length	Average_internode_length_(below_ear);Chlorophyll_A;Glutamate;Malate;Total_amino_acids	1	0	0	1	1	1	0	1	0	0	1	0	1	0	0	0	0	0	0	0	1	1	0	0	0	0	9	dispensable
pan_gene_28041	pan_gene_8777	Average_internode_length_(below_ear);Tassel_branch_number;Tassel_length	Average_internode_length_(below_ear);Nodes_above_ear	1	0	0	1	0	1	0	1	1	1	0	0	0	1	1	0	0	0	0	1	1	1	1	0	1	0	13	near-core
pan_gene_28129	pan_gene_30678	Average_internode_length_(below_ear)	Average_internode_length_(below_ear);Nodes_above_ear	1	0	1	0	1	1	1	1	0	1	1	1	1	1	0	0	1	0	0	1	0	0	0	1	0	1	15	near-core
pan_gene_28129	pan_gene_30746	Average_internode_length_(below_ear)	Average_internode_length_(below_ear);Tassel_length	1	1	1	1	1	1	1	1	1	1	1	1	0	0	1	1	1	1	0	1	1	1	0	1	1	1	22	core
pan_gene_28129	pan_gene_4499	Average_internode_length_(below_ear)	Average_internode_length_(below_ear)	1	0	1	1	1	1	1	0	1	1	1	1	0	1	0	0	1	0	0	1	0	1	0	1	0	1	16	near-core
pan_gene_28129	pan_gene_4934	Average_internode_length_(below_ear)	Average_internode_length_(below_ear)	0	1	0	0	0	0	0	0	0	0	0	0	0	0	0	0	0	0	0	0	0	0	0	0	0	0	1	private
pan_gene_28129	pan_gene_4994	Average_internode_length_(below_ear)	Average_internode_length_(below_ear);Ear_height;Nitrate;Northern_Leaf_Blight;Ratio_of_ear_height_to_total_height	1	0	1	0	1	1	0	0	0	1	0	0	0	0	0	0	0	1	0	0	0	1	0	0	0	0	7	dispensable
pan_gene_28129	pan_gene_5447	Average_internode_length_(below_ear)	Average_internode_length_(below_ear);Average_internode_length_(whole_plant);Days_to_anthesis;Ear_height;Nodes_to_ear;Tassel_length	1	0	0	1	0	0	0	1	1	0	0	1	1	0	1	0	1	1	0	1	0	1	0	0	1	0	12	near-core
pan_gene_28156	pan_gene_32256	Average_internode_length_(below_ear);Fructose;PCA_of_metabolites:_PC2	Average_internode_length_(below_ear)	0	1	1	0	0	0	0	0	1	0	0	0	0	0	0	0	0	0	0	1	1	0	1	0	0	0	6	dispensable
pan_gene_28279	pan_gene_32780	Average_internode_length_(below_ear)	Average_internode_length_(above_ear);Average_internode_length_(below_ear);Ear_height;Glutamate;Height_per_day_(until_flowering);Leaf_length;Plant_height;Starch	1	0	0	0	0	0	0	0	0	0	0	0	0	1	0	0	0	1	0	0	0	0	0	0	0	0	3	dispensable
pan_gene_29076	pan_gene_29528	Average_internode_length_(below_ear)	Average_internode_length_(below_ear);Photoperiod_growing-degree_days_to_anthesis	1	1	0	1	1	0	0	1	0	1	0	1	1	1	1	0	0	0	1	0	1	0	0	0	0	1	13	near-core
pan_gene_29076	pan_gene_30683	Average_internode_length_(below_ear)	Average_internode_length_(below_ear);Chlorophyll_B	1	1	0	1	0	0	0	0	0	1	0	0	1	0	0	0	0	0	1	1	1	0	0	0	0	1	9	dispensable
pan_gene_29076	pan_gene_30692	Average_internode_length_(below_ear)	Average_internode_length_(below_ear);Nodes_above_ear	0	0	1	0	0	0	0	0	0	0	0	0	0	0	0	0	0	0	0	0	0	0	0	0	0	0	1	private
pan_gene_29076	pan_gene_31834	Average_internode_length_(below_ear)	Average_internode_length_(below_ear)	1	0	0	0	0	0	0	0	0	1	0	0	0	0	0	0	0	0	0	0	0	0	0	0	1	0	3	dispensable
pan_gene_29076	pan_gene_726	Average_internode_length_(below_ear)	Average_internode_length_(below_ear)	0	1	0	0	0	0	0	0	0	0	1	0	1	0	0	0	0	1	0	1	1	0	1	1	0	1	9	dispensable
pan_gene_29241	pan_gene_4990	Average_internode_length_(below_ear)	Average_internode_length_(below_ear)	1	0	0	1	1	1	1	0	1	1	1	1	0	1	1	0	1	1	1	0	0	1	1	1	0	0	17	near-core
pan_gene_29308	pan_gene_4635	Average_internode_length_(below_ear);Ear_height	Average_internode_length_(below_ear);Chlorophyll_B;Protein	0	0	1	0	0	0	0	0	0	0	0	0	0	0	0	0	0	0	0	0	0	0	0	0	0	0	1	private
pan_gene_29366	pan_gene_32391	Average_internode_length_(below_ear);Total_amino_acids	Average_internode_length_(below_ear);Days_to_anthesis;Ear_row_number;Ratio_of_ear_height_to_total_height	1	0	0	0	0	0	0	0	0	0	0	0	0	0	0	0	0	0	0	0	0	0	0	0	0	0	1	private
pan_gene_29366	pan_gene_66732	Average_internode_length_(below_ear);Total_amino_acids	Average_internode_length_(below_ear)	1	0	0	0	0	0	0	0	0	0	0	0	0	0	0	0	0	0	0	0	0	0	0	0	0	0	1	private
pan_gene_29427	pan_gene_30042	100_Kernel_weight;Average_internode_length_(below_ear);Leaf_width	Average_internode_length_(below_ear)	1	0	0	0	0	0	0	0	0	0	0	0	1	0	1	0	0	0	0	0	0	0	0	0	0	0	3	dispensable
pan_gene_29520	pan_gene_29981	Average_internode_length_(below_ear)	Average_internode_length_(below_ear);Height_per_day_(until_flowering)	1	0	0	0	0	0	0	0	0	0	0	0	0	0	0	0	0	0	0	0	0	0	0	0	0	0	1	private
pan_gene_29520	pan_gene_32723	Average_internode_length_(below_ear)	Average_internode_length_(below_ear);Chlorophyll_A;Glutamate;Malate;Nodes_to_ear;Total_amino_acids	1	0	0	0	0	1	0	1	1	0	0	1	0	0	0	1	1	0	0	0	1	0	0	1	0	1	10	dispensable
pan_gene_29520	pan_gene_4983	Average_internode_length_(below_ear)	Average_internode_length_(below_ear)	1	0	0	0	0	0	0	0	0	0	0	0	0	0	0	1	0	0	0	0	1	0	1	0	0	0	4	dispensable
pan_gene_29528	pan_gene_30287	Average_internode_length_(below_ear);Photoperiod_growing-degree_days_to_anthesis	Average_internode_length_(below_ear);Average_internode_length_(whole_plant);Days_to_anthesis	0	0	0	0	0	0	0	0	0	1	0	0	0	0	0	1	0	0	1	0	1	0	0	0	0	1	5	dispensable
pan_gene_29528	pan_gene_30683	Average_internode_length_(below_ear);Photoperiod_growing-degree_days_to_anthesis	Average_internode_length_(below_ear);Chlorophyll_B	1	1	1	1	0	0	1	1	0	1	1	1	1	1	1	1	1	1	1	1	1	1	0	1	1	1	22	core
pan_gene_29528	pan_gene_30692	Average_internode_length_(below_ear);Photoperiod_growing-degree_days_to_anthesis	Average_internode_length_(below_ear);Nodes_above_ear	0	0	1	0	0	0	0	0	0	1	0	0	0	0	0	0	0	0	0	0	0	0	0	0	0	0	2	dispensable
pan_gene_29528	pan_gene_31834	Average_internode_length_(below_ear);Photoperiod_growing-degree_days_to_anthesis	Average_internode_length_(below_ear)	1	0	0	0	0	0	0	0	0	1	0	0	0	0	0	0	0	0	0	0	0	0	0	0	0	0	2	dispensable
pan_gene_29528	pan_gene_32431	Average_internode_length_(below_ear);Photoperiod_growing-degree_days_to_anthesis	Average_internode_length_(above_ear);Average_internode_length_(below_ear);Ear_height	1	1	1	1	0	0	1	1	0	1	1	1	0	1	1	0	1	1	1	1	1	1	1	1	1	1	21	core
pan_gene_29528	pan_gene_4419	Average_internode_length_(below_ear);Photoperiod_growing-degree_days_to_anthesis	Anthesis-silking_interval;Average_internode_length_(above_ear);Average_internode_length_(below_ear);Leaf_length;Tassel_length	0	0	0	0	0	0	0	0	0	0	0	0	0	0	0	0	0	0	0	0	1	0	0	0	0	0	1	private
pan_gene_29528	pan_gene_4658	Average_internode_length_(below_ear);Photoperiod_growing-degree_days_to_anthesis	Average_internode_length_(below_ear)	1	1	1	1	0	0	1	1	0	1	1	1	1	0	1	1	1	1	1	1	1	1	1	1	1	1	22	core
pan_gene_29528	pan_gene_5519	Average_internode_length_(below_ear);Photoperiod_growing-degree_days_to_anthesis	Average_internode_length_(below_ear);Cob_diameter;Nodes_per_plant;Nodes_to_ear;Protein	0	0	0	0	1	0	1	0	0	1	0	1	0	0	0	1	0	0	0	0	0	0	0	0	0	0	5	dispensable
pan_gene_29528	pan_gene_726	Average_internode_length_(below_ear);Photoperiod_growing-degree_days_to_anthesis	Average_internode_length_(below_ear)	0	0	0	0	0	0	1	0	0	0	0	0	0	0	0	0	0	0	0	1	0	1	0	0	0	0	3	dispensable
pan_gene_29528	pan_gene_8076	Average_internode_length_(below_ear);Photoperiod_growing-degree_days_to_anthesis	Average_internode_length_(below_ear);Leaf_length;Tassel_length	1	1	0	1	0	0	0	0	0	0	0	0	0	1	0	0	0	0	0	0	0	0	0	0	0	0	4	dispensable
pan_gene_29528	pan_gene_8091	Average_internode_length_(below_ear);Photoperiod_growing-degree_days_to_anthesis	Average_internode_length_(below_ear);Ear_row_number	1	0	0	0	0	0	1	0	0	0	0	0	0	0	1	0	0	1	0	0	0	0	0	0	0	0	4	dispensable
pan_gene_29528	pan_gene_8777	Average_internode_length_(below_ear);Photoperiod_growing-degree_days_to_anthesis	Average_internode_length_(below_ear);Nodes_above_ear	1	0	0	1	0	0	1	1	0	0	0	1	0	0	1	0	0	1	0	1	1	0	1	1	1	1	13	near-core
pan_gene_29528	pan_gene_9267	Average_internode_length_(below_ear);Photoperiod_growing-degree_days_to_anthesis	Average_internode_length_(below_ear);Nodes_per_plant	1	1	1	1	1	0	1	1	0	0	1	1	0	1	1	1	1	1	1	0	1	1	1	1	1	1	21	core
pan_gene_29528	pan_gene_96602	Average_internode_length_(below_ear);Photoperiod_growing-degree_days_to_anthesis	Average_internode_length_(below_ear)	0	0	1	1	1	0	0	0	0	0	0	0	0	0	0	0	0	0	1	0	1	0	0	1	0	0	6	dispensable
pan_gene_29703	pan_gene_32539	Average_internode_length_(below_ear);Ear_height;Photoperiod_Growing-degree_days_to_silk	Average_internode_length_(below_ear);Leaf_length	1	0	1	1	0	0	0	0	0	0	0	1	0	0	0	0	0	0	0	0	1	0	0	1	0	0	6	dispensable
pan_gene_29703	pan_gene_473	Average_internode_length_(below_ear);Ear_height;Photoperiod_Growing-degree_days_to_silk	Average_internode_length_(below_ear)	1	0	0	1	0	0	0	0	1	1	1	1	0	0	0	0	1	1	0	1	1	0	0	1	0	0	11	near-core
pan_gene_29703	pan_gene_4983	Average_internode_length_(below_ear);Ear_height;Photoperiod_Growing-degree_days_to_silk	Average_internode_length_(below_ear)	1	1	1	1	1	1	0	0	0	0	0	0	0	1	0	1	1	0	0	0	1	1	0	0	0	0	11	near-core
pan_gene_29703	pan_gene_4990	Average_internode_length_(below_ear);Ear_height;Photoperiod_Growing-degree_days_to_silk	Average_internode_length_(below_ear)	1	1	1	1	0	1	1	0	1	1	1	0	0	0	0	0	0	1	0	0	1	0	0	0	0	1	12	near-core
pan_gene_29703	pan_gene_64567	Average_internode_length_(below_ear);Ear_height;Photoperiod_Growing-degree_days_to_silk	Average_internode_length_(below_ear);Ear_height;Photoperiod_Growing-degree_days_to_silk	1	0	1	0	0	1	1	1	1	0	1	0	0	0	1	0	0	1	1	0	1	1	1	1	0	0	14	near-core
pan_gene_29703	pan_gene_93544	Average_internode_length_(below_ear);Ear_height;Photoperiod_Growing-degree_days_to_silk	Average_internode_length_(below_ear)	1	0	0	0	0	0	0	0	0	0	0	0	0	0	0	0	0	0	1	0	0	0	0	0	0	0	2	dispensable
pan_gene_29981	pan_gene_4983	Average_internode_length_(below_ear);Height_per_day_(until_flowering)	Average_internode_length_(below_ear)	1	1	1	0	0	0	0	0	0	1	1	0	1	0	1	0	0	1	1	0	1	0	1	1	0	0	12	near-core
pan_gene_29981	pan_gene_8730	Average_internode_length_(below_ear);Height_per_day_(until_flowering)	Average_internode_length_(below_ear)	1	0	0	0	0	0	0	0	0	0	0	0	0	0	0	0	0	0	0	0	0	0	0	0	0	0	1	private
pan_gene_29990	pan_gene_30673	Average_internode_length_(below_ear)	Average_internode_length_(below_ear)	1	0	0	0	1	0	1	0	0	1	0	0	0	0	1	1	0	1	0	0	1	0	0	0	0	1	9	dispensable
pan_gene_29990	pan_gene_30830	Average_internode_length_(below_ear)	Average_internode_length_(above_ear);Average_internode_length_(below_ear)	1	0	0	0	0	1	0	0	0	0	1	0	0	0	0	0	0	0	0	0	0	0	0	0	0	0	3	dispensable
pan_gene_29990	pan_gene_4419	Average_internode_length_(below_ear)	Anthesis-silking_interval;Average_internode_length_(above_ear);Average_internode_length_(below_ear);Leaf_length;Tassel_length	0	0	0	0	0	0	0	0	0	0	0	0	0	0	0	0	0	0	0	0	1	0	0	0	0	0	1	private
pan_gene_29990	pan_gene_4983	Average_internode_length_(below_ear)	Average_internode_length_(below_ear)	1	1	1	1	1	1	1	1	1	0	0	1	1	1	0	1	0	0	1	1	1	0	1	1	1	0	19	near-core
pan_gene_29990	pan_gene_96602	Average_internode_length_(below_ear)	Average_internode_length_(below_ear)	0	0	1	0	0	1	1	0	1	0	1	1	1	0	1	0	0	1	0	1	1	1	0	0	1	1	14	near-core
pan_gene_30074	pan_gene_36284	Average_internode_length_(below_ear)	Average_internode_length_(below_ear);Boxcox-transformed_leaf_angle	1	0	0	0	0	0	0	0	0	0	0	0	0	0	0	0	0	0	0	0	0	0	0	0	0	0	1	private
pan_gene_30074	pan_gene_5448	Average_internode_length_(below_ear)	Average_internode_length_(below_ear)	1	0	1	0	1	1	1	1	0	1	0	0	1	1	0	0	0	0	0	0	0	0	0	0	0	1	10	dispensable
pan_gene_30287	pan_gene_30683	Average_internode_length_(below_ear);Average_internode_length_(whole_plant);Days_to_anthesis	Average_internode_length_(below_ear);Chlorophyll_B	0	0	0	0	1	0	0	0	0	1	0	0	0	0	0	1	0	0	1	0	1	0	0	0	0	1	6	dispensable
pan_gene_30287	pan_gene_31834	Average_internode_length_(below_ear);Average_internode_length_(whole_plant);Days_to_anthesis	Average_internode_length_(below_ear)	0	0	0	0	0	0	0	0	0	1	0	0	0	0	0	0	0	0	0	0	1	0	0	0	0	0	2	dispensable
pan_gene_30287	pan_gene_32431	Average_internode_length_(below_ear);Average_internode_length_(whole_plant);Days_to_anthesis	Average_internode_length_(above_ear);Average_internode_length_(below_ear);Ear_height	0	0	0	0	0	0	0	0	0	1	0	0	0	0	0	0	0	0	1	0	0	0	0	0	0	1	3	dispensable
pan_gene_30287	pan_gene_4419	Average_internode_length_(below_ear);Average_internode_length_(whole_plant);Days_to_anthesis	Anthesis-silking_interval;Average_internode_length_(above_ear);Average_internode_length_(below_ear);Leaf_length;Tassel_length	0	0	0	0	0	0	0	0	0	0	0	0	0	0	0	0	0	0	0	0	1	0	0	0	0	0	1	private
pan_gene_30287	pan_gene_4658	Average_internode_length_(below_ear);Average_internode_length_(whole_plant);Days_to_anthesis	Average_internode_length_(below_ear)	0	0	0	0	1	0	0	0	0	1	0	0	0	0	0	1	0	0	1	0	1	0	0	0	0	1	6	dispensable
pan_gene_30287	pan_gene_5519	Average_internode_length_(below_ear);Average_internode_length_(whole_plant);Days_to_anthesis	Average_internode_length_(below_ear);Cob_diameter;Nodes_per_plant;Nodes_to_ear;Protein	0	0	0	0	1	0	0	0	0	1	0	0	0	0	0	1	0	0	0	0	0	0	0	0	0	0	3	dispensable
pan_gene_30287	pan_gene_726	Average_internode_length_(below_ear);Average_internode_length_(whole_plant);Days_to_anthesis	Average_internode_length_(below_ear)	0	0	0	0	0	0	0	0	0	0	0	0	0	0	0	0	0	0	0	0	1	0	0	0	0	0	1	private
pan_gene_30287	pan_gene_8076	Average_internode_length_(below_ear);Average_internode_length_(whole_plant);Days_to_anthesis	Average_internode_length_(below_ear);Leaf_length;Tassel_length	0	0	0	0	0	0	0	0	0	0	0	0	0	0	0	0	0	0	1	0	0	0	0	0	0	0	1	private
pan_gene_30287	pan_gene_9267	Average_internode_length_(below_ear);Average_internode_length_(whole_plant);Days_to_anthesis	Average_internode_length_(below_ear);Nodes_per_plant	0	0	0	0	1	0	0	0	0	0	0	0	0	0	0	1	0	0	1	0	1	0	0	0	0	1	5	dispensable
pan_gene_30673	pan_gene_30830	Average_internode_length_(below_ear)	Average_internode_length_(above_ear);Average_internode_length_(below_ear)	1	0	0	0	0	0	0	0	0	0	0	0	0	0	0	0	0	1	0	0	0	0	0	0	0	0	2	dispensable
pan_gene_30673	pan_gene_4419	Average_internode_length_(below_ear)	Anthesis-silking_interval;Average_internode_length_(above_ear);Average_internode_length_(below_ear);Leaf_length;Tassel_length	0	0	0	0	0	0	0	0	0	0	0	0	0	0	0	0	0	0	0	0	1	0	0	0	0	0	1	private
pan_gene_30673	pan_gene_4983	Average_internode_length_(below_ear)	Average_internode_length_(below_ear)	1	0	0	0	1	0	1	0	0	0	0	0	0	0	0	1	0	0	1	0	1	0	0	0	0	0	6	dispensable
pan_gene_30673	pan_gene_64567	Average_internode_length_(below_ear)	Average_internode_length_(below_ear);Ear_height;Photoperiod_Growing-degree_days_to_silk	1	0	0	0	0	0	1	0	0	0	0	0	0	0	0	1	0	1	0	0	0	0	0	0	0	0	4	dispensable
pan_gene_30673	pan_gene_9267	Average_internode_length_(below_ear)	Average_internode_length_(below_ear);Nodes_per_plant	1	0	0	0	1	0	1	0	0	1	0	0	0	0	0	1	0	1	0	1	1	0	0	0	0	0	8	dispensable
pan_gene_30673	pan_gene_93544	Average_internode_length_(below_ear)	Average_internode_length_(below_ear)	1	0	0	0	0	0	0	0	0	0	0	0	0	0	1	0	0	0	0	0	1	0	0	0	0	0	3	dispensable
pan_gene_30673	pan_gene_96602	Average_internode_length_(below_ear)	Average_internode_length_(below_ear)	0	0	0	0	0	0	1	0	0	0	0	0	0	0	0	0	0	1	0	1	1	0	0	0	1	0	5	dispensable
pan_gene_30678	pan_gene_30746	Average_internode_length_(below_ear);Nodes_above_ear	Average_internode_length_(below_ear);Tassel_length	1	0	1	0	1	1	1	1	1	1	1	1	0	0	0	1	1	0	0	1	1	0	0	1	1	1	17	near-core
pan_gene_30678	pan_gene_4499	Average_internode_length_(below_ear);Nodes_above_ear	Average_internode_length_(below_ear)	1	0	1	0	1	1	1	0	1	1	1	1	0	0	0	0	1	0	0	0	0	0	0	1	0	1	12	near-core
pan_gene_30678	pan_gene_4994	Average_internode_length_(below_ear);Nodes_above_ear	Average_internode_length_(below_ear);Ear_height;Nitrate;Northern_Leaf_Blight;Ratio_of_ear_height_to_total_height	1	0	1	0	1	1	1	0	1	1	1	1	0	1	1	1	1	0	0	1	1	0	0	0	0	1	16	near-core
pan_gene_30678	pan_gene_5034	Average_internode_length_(below_ear);Nodes_above_ear	Average_internode_length_(below_ear);Tassel_branch_number	0	0	0	0	0	0	0	0	0	0	0	0	0	0	0	0	0	0	0	0	1	0	0	0	0	0	1	private
pan_gene_30678	pan_gene_5447	Average_internode_length_(below_ear);Nodes_above_ear	Average_internode_length_(below_ear);Average_internode_length_(whole_plant);Days_to_anthesis;Ear_height;Nodes_to_ear;Tassel_length	1	0	0	0	0	0	0	1	0	0	0	0	0	1	0	0	1	1	0	1	0	0	0	0	0	0	6	dispensable
pan_gene_30683	pan_gene_30692	Average_internode_length_(below_ear);Chlorophyll_B	Average_internode_length_(below_ear);Nodes_above_ear	0	0	1	0	0	0	0	0	0	1	0	0	0	0	0	0	0	0	0	0	0	0	0	0	0	0	2	dispensable
pan_gene_30683	pan_gene_31834	Average_internode_length_(below_ear);Chlorophyll_B	Average_internode_length_(below_ear)	1	0	0	0	0	0	0	0	0	1	0	0	0	0	0	0	0	0	0	0	1	0	0	0	1	0	4	dispensable
pan_gene_30683	pan_gene_32431	Average_internode_length_(below_ear);Chlorophyll_B	Average_internode_length_(above_ear);Average_internode_length_(below_ear);Ear_height	1	0	0	1	0	1	0	0	1	1	1	0	0	1	1	0	1	1	1	0	1	1	0	0	1	1	15	near-core
pan_gene_30683	pan_gene_4406	Average_internode_length_(below_ear);Chlorophyll_B	Average_internode_length_(above_ear);Average_internode_length_(below_ear);Average_internode_length_(whole_plant);Height_above_ear;Height_per_day_(until_flowering);Leaf_length;Plant_height;Stalk_strength;Tassel_length	0	0	0	0	0	0	0	0	0	0	0	0	0	0	0	0	0	0	0	0	0	0	0	0	0	1	1	private
pan_gene_30683	pan_gene_4658	Average_internode_length_(below_ear);Chlorophyll_B	Average_internode_length_(below_ear)	1	1	0	1	1	1	1	1	1	1	1	1	1	1	1	1	1	1	1	0	1	1	0	1	1	1	23	core
pan_gene_30683	pan_gene_5519	Average_internode_length_(below_ear);Chlorophyll_B	Average_internode_length_(below_ear);Cob_diameter;Nodes_per_plant;Nodes_to_ear;Protein	0	0	0	0	1	0	1	0	0	1	0	1	0	0	0	1	0	0	0	0	0	0	0	0	0	0	5	dispensable
pan_gene_30683	pan_gene_726	Average_internode_length_(below_ear);Chlorophyll_B	Average_internode_length_(below_ear)	0	0	0	0	0	0	0	0	0	0	0	0	0	0	0	0	0	0	0	0	0	1	0	0	0	1	2	dispensable
pan_gene_30683	pan_gene_8076	Average_internode_length_(below_ear);Chlorophyll_B	Average_internode_length_(below_ear);Leaf_length;Tassel_length	1	1	0	1	0	1	0	0	0	0	0	0	0	1	0	0	0	0	0	0	0	0	0	0	0	0	5	dispensable
pan_gene_30683	pan_gene_9267	Average_internode_length_(below_ear);Chlorophyll_B	Average_internode_length_(below_ear);Nodes_per_plant	1	1	1	1	1	1	1	1	0	0	1	1	0	1	1	1	1	0	1	1	1	1	0	0	1	1	20	core
pan_gene_30692	pan_gene_8981	Average_internode_length_(below_ear);Nodes_above_ear	Average_internode_length_(below_ear);Leaf_length;Southern_leaf_blight;Sucrose	0	0	0	0	1	0	0	0	0	0	0	0	0	0	0	0	0	0	0	0	0	0	0	0	0	0	1	private
pan_gene_30746	pan_gene_4499	Average_internode_length_(below_ear);Tassel_length	Average_internode_length_(below_ear)	1	0	1	1	1	1	1	0	1	1	1	1	0	0	0	1	1	1	0	1	1	1	0	1	0	1	18	near-core
pan_gene_30746	pan_gene_4934	Average_internode_length_(below_ear);Tassel_length	Average_internode_length_(below_ear)	0	1	0	0	0	0	0	0	0	0	0	0	0	0	0	0	0	0	0	0	0	0	0	0	0	0	1	private
pan_gene_30746	pan_gene_4994	Average_internode_length_(below_ear);Tassel_length	Average_internode_length_(below_ear);Ear_height;Nitrate;Northern_Leaf_Blight;Ratio_of_ear_height_to_total_height	1	0	1	0	1	1	1	0	1	1	0	1	0	0	0	1	1	1	0	1	1	0	0	0	0	1	14	near-core
pan_gene_30746	pan_gene_5034	Average_internode_length_(below_ear);Tassel_length	Average_internode_length_(below_ear);Tassel_branch_number	0	0	0	0	0	0	0	0	0	0	0	0	0	0	0	0	0	0	0	0	1	0	0	0	0	0	1	private
pan_gene_30746	pan_gene_5447	Average_internode_length_(below_ear);Tassel_length	Average_internode_length_(below_ear);Average_internode_length_(whole_plant);Days_to_anthesis;Ear_height;Nodes_to_ear;Tassel_length	1	0	1	1	0	0	0	0	1	0	0	0	0	0	1	0	0	0	0	1	0	0	0	0	0	0	6	dispensable
pan_gene_31834	pan_gene_32431	Average_internode_length_(below_ear)	Average_internode_length_(above_ear);Average_internode_length_(below_ear);Ear_height	1	0	0	0	0	0	0	0	0	0	0	0	0	0	0	0	0	0	0	0	0	0	0	0	0	0	1	private
pan_gene_31834	pan_gene_32709	Average_internode_length_(below_ear)	Average_internode_length_(below_ear);Tassel_branch_number;Total_amino_acids	1	0	0	0	0	0	0	0	0	0	0	0	0	0	0	0	0	0	0	0	0	0	0	0	0	0	1	private
pan_gene_31834	pan_gene_4658	Average_internode_length_(below_ear)	Average_internode_length_(below_ear)	1	0	0	0	0	0	0	0	0	1	0	0	0	0	0	0	0	0	0	0	0	0	0	0	0	0	2	dispensable
pan_gene_31834	pan_gene_5519	Average_internode_length_(below_ear)	Average_internode_length_(below_ear);Cob_diameter;Nodes_per_plant;Nodes_to_ear;Protein	0	0	0	0	0	0	0	0	0	1	0	0	0	0	0	0	0	0	0	0	0	0	0	0	0	0	1	private
pan_gene_31834	pan_gene_726	Average_internode_length_(below_ear)	Average_internode_length_(below_ear)	0	0	0	0	0	0	0	0	0	0	0	0	0	0	0	0	0	0	0	0	1	0	0	0	0	0	1	private
pan_gene_31834	pan_gene_8076	Average_internode_length_(below_ear)	Average_internode_length_(below_ear);Leaf_length;Tassel_length	1	0	0	0	0	0	0	0	0	0	0	0	0	0	0	0	0	0	0	0	0	0	0	0	0	0	1	private
pan_gene_31834	pan_gene_8091	Average_internode_length_(below_ear)	Average_internode_length_(below_ear);Ear_row_number	1	0	0	0	0	0	0	0	0	0	0	0	0	0	0	0	0	0	0	0	0	0	0	0	0	0	1	private
pan_gene_31834	pan_gene_9267	Average_internode_length_(below_ear)	Average_internode_length_(below_ear);Nodes_per_plant	1	0	0	0	0	0	0	0	0	0	0	0	0	0	0	0	0	0	0	0	1	0	0	0	0	0	2	dispensable
pan_gene_32256	pan_gene_4972	Average_internode_length_(below_ear)	Average_internode_length_(below_ear);Ratio_of_ear_height_to_total_height	1	0	0	0	0	0	0	0	0	0	0	0	0	0	0	0	0	0	0	0	0	0	0	0	0	0	1	private
pan_gene_32256	pan_gene_9043	Average_internode_length_(below_ear)	Average_internode_length_(below_ear);Average_internode_length_(whole_plant);Height_per_day_(until_flowering);Plant_height	0	0	0	0	0	0	0	0	0	0	0	0	0	0	0	0	0	0	0	1	1	0	0	0	0	0	2	dispensable
pan_gene_32391	pan_gene_32854	Average_internode_length_(below_ear);Days_to_anthesis;Ear_row_number;Ratio_of_ear_height_to_total_height	Average_internode_length_(above_ear);Average_internode_length_(below_ear);Average_internode_length_(whole_plant);Days_to_anthesis;Height_above_ear;Height_per_day_(until_flowering);Plant_height	0	0	0	0	0	0	0	0	0	0	0	1	0	0	0	0	0	0	0	0	0	0	0	0	0	0	1	private
pan_gene_32391	pan_gene_3963	Average_internode_length_(below_ear);Days_to_anthesis;Ear_row_number;Ratio_of_ear_height_to_total_height	Average_internode_length_(below_ear)	1	0	0	0	0	0	0	0	0	1	0	0	0	0	0	1	0	0	0	0	0	0	0	0	0	0	3	dispensable
pan_gene_32391	pan_gene_8978	Average_internode_length_(below_ear);Days_to_anthesis;Ear_row_number;Ratio_of_ear_height_to_total_height	100_Kernel_weight;Average_internode_length_(below_ear);Sucrose	1	0	0	0	0	0	0	0	0	0	0	0	0	1	0	0	0	0	0	0	0	0	0	0	0	0	2	dispensable
pan_gene_32431	pan_gene_4658	Average_internode_length_(above_ear);Average_internode_length_(below_ear);Ear_height	Average_internode_length_(below_ear)	1	1	1	1	0	1	1	0	1	1	1	1	0	0	1	0	1	1	1	1	1	1	1	1	1	1	21	core
pan_gene_32431	pan_gene_5519	Average_internode_length_(above_ear);Average_internode_length_(below_ear);Ear_height	Average_internode_length_(below_ear);Cob_diameter;Nodes_per_plant;Nodes_to_ear;Protein	0	0	0	0	0	0	1	0	0	1	0	1	0	0	0	0	0	0	0	0	0	0	0	0	0	0	3	dispensable
pan_gene_32431	pan_gene_9267	Average_internode_length_(above_ear);Average_internode_length_(below_ear);Ear_height	Average_internode_length_(below_ear);Nodes_per_plant	1	1	0	1	0	1	1	1	0	0	1	1	0	1	1	0	0	1	1	0	1	1	1	0	1	0	16	near-core
pan_gene_32450	pan_gene_8729	Average_internode_length_(below_ear);Cob_diameter;Nodes_above_ear;Tassel_length	Average_internode_length_(below_ear)	1	0	0	0	0	0	0	0	0	0	0	0	0	0	0	0	0	0	0	0	0	0	0	0	0	0	1	private
pan_gene_32539	pan_gene_766	Average_internode_length_(below_ear);Leaf_length	Average_internode_length_(below_ear);Height_per_day_(until_flowering);Leaf_width	1	0	1	0	0	1	1	0	1	0	1	1	0	1	0	1	1	0	0	1	1	1	0	1	0	0	14	near-core
pan_gene_32688	pan_gene_3970	Average_internode_length_(below_ear);Average_internode_length_(whole_plant);Plant_height;Southern_leaf_blight	Average_internode_length_(below_ear)	1	0	0	0	0	0	0	0	0	1	0	0	0	0	0	0	0	0	1	1	0	1	1	0	0	1	7	dispensable
pan_gene_32688	pan_gene_4977	Average_internode_length_(below_ear);Average_internode_length_(whole_plant);Plant_height;Southern_leaf_blight	Average_internode_length_(above_ear);Average_internode_length_(below_ear);Ear_height;Plant_height	1	0	0	0	0	0	1	0	0	1	0	0	0	0	0	0	1	0	0	1	1	0	0	0	1	1	8	dispensable
pan_gene_32709	pan_gene_66760	Average_internode_length_(below_ear);Tassel_branch_number;Total_amino_acids	Average_internode_length_(below_ear)	1	0	0	0	1	1	0	0	0	0	1	1	0	0	0	0	1	0	1	0	1	1	1	1	0	0	11	near-core
pan_gene_32723	pan_gene_4983	Average_internode_length_(below_ear);Chlorophyll_A;Glutamate;Malate;Nodes_to_ear;Total_amino_acids	Average_internode_length_(below_ear)	1	1	0	0	0	0	0	0	0	0	0	0	0	0	0	1	0	0	0	0	0	0	0	0	0	0	3	dispensable
pan_gene_32723	pan_gene_766	Average_internode_length_(below_ear);Chlorophyll_A;Glutamate;Malate;Nodes_to_ear;Total_amino_acids	Average_internode_length_(below_ear);Height_per_day_(until_flowering);Leaf_width	1	0	1	1	0	0	1	0	0	0	1	1	0	0	0	0	0	0	0	0	0	0	0	1	0	0	7	dispensable
pan_gene_36284	pan_gene_5448	Average_internode_length_(below_ear);Boxcox-transformed_leaf_angle	Average_internode_length_(below_ear)	1	0	0	0	0	0	0	0	0	0	0	0	0	0	0	0	0	0	0	0	0	0	0	0	0	0	1	private
pan_gene_3886	pan_gene_4635	Average_internode_length_(below_ear)	Average_internode_length_(below_ear);Chlorophyll_B;Protein	1	0	0	0	0	0	0	0	0	0	0	0	0	0	0	0	0	0	0	0	0	0	0	0	0	0	1	private
pan_gene_3886	pan_gene_4972	Average_internode_length_(below_ear)	Average_internode_length_(below_ear);Ratio_of_ear_height_to_total_height	1	0	0	0	0	1	0	0	0	1	0	0	0	0	1	0	0	0	0	0	0	0	0	0	0	0	4	dispensable
pan_gene_3886	pan_gene_7715	Average_internode_length_(below_ear)	Average_internode_length_(below_ear);Average_internode_length_(whole_plant);Ear_height;Height_per_day_(until_flowering);Plant_height	1	1	1	0	1	0	1	0	0	1	0	0	1	0	0	0	0	1	0	0	1	1	0	0	1	0	11	near-core
pan_gene_4406	pan_gene_5044	Average_internode_length_(above_ear);Average_internode_length_(below_ear);Average_internode_length_(whole_plant);Height_above_ear;Height_per_day_(until_flowering);Leaf_length;Plant_height;Stalk_strength;Tassel_length	Average_internode_length_(below_ear);Average_internode_length_(whole_plant);Ear_height;Leaf_length	0	0	0	0	0	0	0	0	0	0	0	0	0	0	0	0	0	0	0	0	0	0	0	0	0	1	1	private
pan_gene_4406	pan_gene_9267	Average_internode_length_(above_ear);Average_internode_length_(below_ear);Average_internode_length_(whole_plant);Height_above_ear;Height_per_day_(until_flowering);Leaf_length;Plant_height;Stalk_strength;Tassel_length	Average_internode_length_(below_ear);Nodes_per_plant	0	0	0	0	0	0	0	0	0	0	0	0	0	0	0	0	0	0	0	0	0	0	0	0	0	1	1	private
pan_gene_4419	pan_gene_726	Anthesis-silking_interval;Average_internode_length_(above_ear);Average_internode_length_(below_ear);Leaf_length;Tassel_length	Average_internode_length_(below_ear)	0	0	0	0	0	0	0	0	0	0	0	0	0	0	0	0	0	0	0	0	1	0	0	0	0	0	1	private
pan_gene_4419	pan_gene_9267	Anthesis-silking_interval;Average_internode_length_(above_ear);Average_internode_length_(below_ear);Leaf_length;Tassel_length	Average_internode_length_(below_ear);Nodes_per_plant	0	0	0	0	0	0	0	0	0	0	0	0	0	0	0	0	0	0	0	0	1	0	0	0	0	0	1	private
pan_gene_4419	pan_gene_96602	Anthesis-silking_interval;Average_internode_length_(above_ear);Average_internode_length_(below_ear);Leaf_length;Tassel_length	Average_internode_length_(below_ear)	0	0	0	0	0	0	0	0	0	0	0	0	0	0	0	0	0	0	0	0	1	0	0	0	0	0	1	private
pan_gene_44657	pan_gene_66760	Average_internode_length_(below_ear)	Average_internode_length_(below_ear)	1	1	0	0	0	0	1	0	1	1	0	0	0	1	0	0	0	0	0	0	0	0	1	0	0	0	7	dispensable
pan_gene_44657	pan_gene_8091	Average_internode_length_(below_ear)	Average_internode_length_(below_ear);Ear_row_number	1	0	0	0	0	0	0	0	0	0	0	0	0	0	0	0	0	1	0	0	0	0	0	0	0	0	2	dispensable
pan_gene_44657	pan_gene_8777	Average_internode_length_(below_ear)	Average_internode_length_(below_ear);Nodes_above_ear	1	0	0	0	0	0	1	0	1	0	0	0	0	0	0	0	0	1	0	0	0	0	0	0	0	0	4	dispensable
pan_gene_4499	pan_gene_5034	Average_internode_length_(below_ear)	Average_internode_length_(below_ear);Tassel_branch_number	0	0	0	0	0	0	0	0	0	0	0	0	0	0	0	0	0	0	0	0	1	0	0	0	0	0	1	private
pan_gene_4499	pan_gene_5447	Average_internode_length_(below_ear)	Average_internode_length_(below_ear);Average_internode_length_(whole_plant);Days_to_anthesis;Ear_height;Nodes_to_ear;Tassel_length	1	0	0	0	0	0	0	0	0	0	0	1	0	0	0	0	0	0	0	1	0	0	0	0	0	0	3	dispensable
pan_gene_4635	pan_gene_4972	Average_internode_length_(below_ear);Chlorophyll_B;Protein	Average_internode_length_(below_ear);Ratio_of_ear_height_to_total_height	1	0	0	0	0	0	0	0	0	0	0	0	0	0	0	0	0	0	0	0	0	0	0	0	0	0	1	private
pan_gene_4658	pan_gene_5519	Average_internode_length_(below_ear)	Average_internode_length_(below_ear);Cob_diameter;Nodes_per_plant;Nodes_to_ear;Protein	0	0	0	0	1	0	1	0	0	1	0	1	0	0	0	0	0	0	0	0	0	0	0	0	0	0	4	dispensable
pan_gene_473	pan_gene_64567	Average_internode_length_(below_ear)	Average_internode_length_(below_ear);Ear_height;Photoperiod_Growing-degree_days_to_silk	1	0	0	0	0	0	0	0	1	0	0	0	0	0	0	0	0	0	0	1	1	0	0	0	0	0	4	dispensable
pan_gene_4972	pan_gene_7715	Average_internode_length_(below_ear);Ratio_of_ear_height_to_total_height	Average_internode_length_(below_ear);Average_internode_length_(whole_plant);Ear_height;Height_per_day_(until_flowering);Plant_height	1	0	0	0	1	0	0	0	0	0	0	0	0	0	0	0	0	0	0	0	0	1	0	0	0	0	3	dispensable
pan_gene_4972	pan_gene_8978	Average_internode_length_(below_ear);Ratio_of_ear_height_to_total_height	100_Kernel_weight;Average_internode_length_(below_ear);Sucrose	1	0	0	0	0	0	0	0	0	1	0	0	0	0	0	0	0	0	0	0	0	0	0	0	0	0	2	dispensable
pan_gene_4983	pan_gene_93544	Average_internode_length_(below_ear)	Average_internode_length_(below_ear)	1	0	0	0	0	0	1	0	1	0	0	0	0	0	0	0	0	0	0	0	1	0	1	0	0	0	5	dispensable
pan_gene_4984	pan_gene_66760	Average_internode_length_(below_ear);Nitrate;Northern_Leaf_Blight	Average_internode_length_(below_ear)	0	0	0	1	0	1	0	1	1	1	0	0	1	0	0	1	0	0	1	0	1	0	0	0	1	1	11	near-core
pan_gene_4985	pan_gene_8981	Average_internode_length_(below_ear);Ear_height;Northern_Leaf_Blight	Average_internode_length_(below_ear);Leaf_length;Southern_leaf_blight;Sucrose	0	0	0	0	1	0	0	0	0	1	0	0	0	0	0	0	0	0	0	0	0	0	0	0	0	0	2	dispensable
pan_gene_5034	pan_gene_5447	Average_internode_length_(below_ear);Tassel_branch_number	Average_internode_length_(below_ear);Average_internode_length_(whole_plant);Days_to_anthesis;Ear_height;Nodes_to_ear;Tassel_length	0	0	0	1	0	0	0	0	0	0	0	0	0	0	0	0	0	1	0	0	0	0	0	0	1	0	3	dispensable
pan_gene_5044	pan_gene_9267	Average_internode_length_(below_ear);Average_internode_length_(whole_plant);Ear_height;Leaf_length	Average_internode_length_(below_ear);Nodes_per_plant	0	0	0	0	0	1	0	0	0	0	0	0	0	0	0	1	0	0	0	0	0	0	0	0	0	1	3	dispensable
pan_gene_5448	pan_gene_9042	Average_internode_length_(below_ear)	Average_internode_length_(below_ear);Average_internode_length_(whole_plant);Height_per_day_(until_flowering);Plant_height	1	0	0	0	0	0	0	0	0	0	0	0	0	0	0	0	0	0	0	0	0	0	0	0	0	0	1	private
pan_gene_5519	pan_gene_9267	Average_internode_length_(below_ear);Cob_diameter;Nodes_per_plant;Nodes_to_ear;Protein	Average_internode_length_(below_ear);Nodes_per_plant	0	0	0	0	1	0	1	0	0	0	0	1	0	0	0	1	0	0	0	0	0	1	0	1	1	0	7	dispensable
pan_gene_5519	pan_gene_96602	Average_internode_length_(below_ear);Cob_diameter;Nodes_per_plant;Nodes_to_ear;Protein	Average_internode_length_(below_ear)	0	0	0	0	0	0	1	0	0	0	0	1	0	0	0	0	0	0	0	0	0	0	0	0	1	0	3	dispensable
pan_gene_64567	pan_gene_93544	Average_internode_length_(below_ear);Ear_height;Photoperiod_Growing-degree_days_to_silk	Average_internode_length_(below_ear)	1	0	0	0	0	0	0	0	0	0	0	0	0	0	0	0	0	0	1	0	0	0	0	0	0	0	2	dispensable
pan_gene_66732	pan_gene_7715	Average_internode_length_(below_ear)	Average_internode_length_(below_ear);Average_internode_length_(whole_plant);Ear_height;Height_per_day_(until_flowering);Plant_height	1	0	0	0	0	0	0	0	0	0	0	0	0	0	0	0	0	0	0	0	0	0	0	0	0	0	1	private
pan_gene_726	pan_gene_9267	Average_internode_length_(below_ear)	Average_internode_length_(below_ear);Nodes_per_plant	0	0	0	0	0	0	0	0	0	0	0	0	0	0	0	0	0	1	0	0	1	0	0	0	0	0	2	dispensable
pan_gene_7952	pan_gene_9018	Average_internode_length_(below_ear);Days_to_silk	Average_internode_length_(below_ear);Fructose	0	0	1	0	0	0	0	1	0	1	0	0	0	0	0	1	0	0	0	0	0	0	0	0	1	0	5	dispensable
pan_gene_8076	pan_gene_8981	Average_internode_length_(below_ear);Leaf_length;Tassel_length	Average_internode_length_(below_ear);Leaf_length;Southern_leaf_blight;Sucrose	0	0	0	0	0	0	0	0	0	1	0	0	0	0	0	0	0	0	0	1	0	0	0	0	0	0	2	dispensable
pan_gene_8076	pan_gene_9267	Average_internode_length_(below_ear);Leaf_length;Tassel_length	Average_internode_length_(below_ear);Nodes_per_plant	1	1	0	1	0	0	0	0	0	0	0	1	0	1	0	0	0	0	0	1	0	0	0	0	0	0	6	dispensable
pan_gene_8091	pan_gene_8777	Average_internode_length_(below_ear);Ear_row_number	Average_internode_length_(below_ear);Nodes_above_ear	1	0	0	0	1	0	0	0	0	0	0	0	0	0	0	0	1	1	0	0	0	0	0	0	0	0	4	dispensable
pan_gene_8211	pan_gene_8775	Average_internode_length_(below_ear)	Average_internode_length_(below_ear);Nodes_above_ear	0	0	0	0	0	1	0	0	0	0	0	0	0	0	0	0	0	0	0	0	0	0	0	0	0	0	1	private
pan_gene_8303	pan_gene_86627	Average_internode_length_(below_ear)	Average_internode_length_(below_ear)	1	0	0	0	0	0	0	0	0	0	0	0	0	0	0	0	0	0	0	0	0	0	0	0	0	0	1	private
pan_gene_8981	pan_gene_9267	Average_internode_length_(below_ear);Leaf_length;Southern_leaf_blight;Sucrose	Average_internode_length_(below_ear);Nodes_per_plant	0	0	0	0	0	0	0	0	0	0	0	0	0	0	0	0	0	0	0	1	0	0	0	0	0	0	1	private
pan_gene_9267	pan_gene_96602	Average_internode_length_(below_ear);Nodes_per_plant	Average_internode_length_(below_ear)	0	0	0	0	0	1	1	1	0	0	0	1	1	1	0	0	0	1	1	1	1	1	0	1	1	0	13	near-core
pan_gene_100426	pan_gene_16502	Average_internode_length_(below_ear);Northern_Leaf_Blight	Average_internode_length_(below_ear);Leaf_width	0	1	0	0	0	0	0	0	0	0	0	0	0	0	0	0	0	0	0	0	0	0	0	0	0	0	1	private
pan_gene_103511	pan_gene_29194	Average_internode_length_(below_ear);Nodes_to_ear;Total_amino_acids	Average_internode_length_(below_ear)	0	0	0	1	0	1	0	0	0	0	0	0	0	0	0	0	0	1	0	0	0	0	0	0	0	0	3	dispensable
pan_gene_10820	pan_gene_16366	Average_internode_length_(below_ear)	Average_internode_length_(below_ear);Average_internode_length_(whole_plant)	0	0	0	1	1	1	0	0	0	0	1	0	0	1	0	0	0	1	1	0	0	1	1	0	0	1	10	dispensable
pan_gene_10820	pan_gene_19565	Average_internode_length_(below_ear)	Average_internode_length_(below_ear)	0	0	0	0	0	0	0	0	0	0	0	0	0	0	0	0	0	0	0	0	0	0	1	0	0	0	1	private
pan_gene_10820	pan_gene_22475	Average_internode_length_(below_ear)	Average_internode_length_(below_ear)	0	0	0	0	0	0	0	0	0	0	1	0	0	0	0	0	1	1	1	0	0	0	1	0	0	0	5	dispensable
pan_gene_10820	pan_gene_23829	Average_internode_length_(below_ear)	Average_internode_length_(below_ear);Photoperiod_Growing-degree_days_to_silk;Southern_leaf_blight	0	0	0	0	1	1	0	0	0	0	0	0	1	0	0	0	0	0	0	0	0	0	0	0	0	0	3	dispensable
pan_gene_10820	pan_gene_24335	Average_internode_length_(below_ear)	Average_internode_length_(below_ear)	0	0	1	1	0	0	1	0	0	1	1	1	1	1	1	0	1	1	1	0	1	1	1	0	0	1	16	near-core
pan_gene_10820	pan_gene_24759	Average_internode_length_(below_ear)	Average_internode_length_(below_ear);Height_above_ear	0	0	0	0	0	0	0	0	0	0	0	0	0	0	0	0	0	1	0	0	0	0	0	0	0	0	1	private
pan_gene_10820	pan_gene_24773	Average_internode_length_(below_ear)	Average_internode_length_(below_ear);Leaf_width	0	0	0	1	1	1	0	0	0	1	1	1	1	1	1	1	1	1	1	0	1	0	1	1	0	0	16	near-core
pan_gene_10820	pan_gene_25993	Average_internode_length_(below_ear)	Average_internode_length_(below_ear)	0	0	1	0	0	1	1	0	0	0	1	0	1	1	1	1	1	1	1	1	1	1	1	1	1	1	18	near-core
pan_gene_10820	pan_gene_28041	Average_internode_length_(below_ear)	Average_internode_length_(below_ear);Tassel_branch_number;Tassel_length	0	0	0	1	0	1	0	0	0	0	1	0	1	0	0	0	0	0	0	0	0	0	0	0	0	0	4	dispensable
pan_gene_10820	pan_gene_29703	Average_internode_length_(below_ear)	Average_internode_length_(below_ear);Ear_height;Photoperiod_Growing-degree_days_to_silk	0	0	0	0	0	0	1	0	0	0	0	0	1	1	0	0	0	1	0	0	1	0	0	0	0	1	6	dispensable
pan_gene_10820	pan_gene_30692	Average_internode_length_(below_ear)	Average_internode_length_(below_ear);Nodes_above_ear	0	0	1	0	0	0	0	0	0	1	0	0	0	0	0	0	0	0	0	0	0	0	0	0	0	0	2	dispensable
pan_gene_10820	pan_gene_4983	Average_internode_length_(below_ear)	Average_internode_length_(below_ear)	0	0	1	1	1	0	0	0	0	0	1	0	0	1	0	1	0	0	0	0	1	0	0	0	0	0	7	dispensable
pan_gene_10820	pan_gene_5604	Average_internode_length_(below_ear)	Average_internode_length_(below_ear)	0	0	0	1	0	1	1	0	0	0	0	0	0	0	0	1	0	1	1	1	1	0	1	0	0	1	10	dispensable
pan_gene_10868	pan_gene_10925	Average_internode_length_(below_ear)	Average_internode_length_(below_ear);Leaf_width;Photoperiod_Growing-degree_days_to_silk	0	1	0	0	0	0	1	0	1	1	0	1	0	0	0	1	0	0	0	1	1	1	0	0	1	0	10	dispensable
pan_gene_10868	pan_gene_18891	Average_internode_length_(below_ear)	Average_internode_length_(above_ear);Average_internode_length_(below_ear);Nodes_per_plant	0	1	0	0	0	0	0	0	0	0	0	0	0	0	0	0	0	0	0	0	0	0	0	0	0	0	1	private
pan_gene_10868	pan_gene_20721	Average_internode_length_(below_ear)	Average_internode_length_(below_ear)	0	1	0	0	0	0	0	0	0	1	1	1	0	0	1	0	0	0	0	0	1	1	0	0	0	0	7	dispensable
pan_gene_10868	pan_gene_27746	Average_internode_length_(below_ear)	Average_internode_length_(below_ear);Boxcox-transformed_leaf_angle	0	1	0	0	0	0	1	1	0	1	0	1	0	0	0	1	0	0	0	0	1	1	0	0	0	0	8	dispensable
pan_gene_10868	pan_gene_30678	Average_internode_length_(below_ear)	Average_internode_length_(below_ear);Nodes_above_ear	0	1	1	0	1	0	0	1	0	1	0	1	0	1	0	0	0	0	0	0	0	0	0	1	0	0	8	dispensable
pan_gene_10925	pan_gene_18891	Average_internode_length_(below_ear);Leaf_width;Photoperiod_Growing-degree_days_to_silk	Average_internode_length_(above_ear);Average_internode_length_(below_ear);Nodes_per_plant	0	1	0	0	0	0	0	0	0	0	0	0	0	0	0	0	0	0	0	0	0	0	0	0	0	0	1	private
pan_gene_10925	pan_gene_20721	Average_internode_length_(below_ear);Leaf_width;Photoperiod_Growing-degree_days_to_silk	Average_internode_length_(below_ear)	0	1	0	0	0	0	0	0	0	0	1	0	0	0	0	0	0	0	0	0	1	1	1	0	0	0	5	dispensable
pan_gene_10925	pan_gene_3886	Average_internode_length_(below_ear);Leaf_width;Photoperiod_Growing-degree_days_to_silk	Average_internode_length_(below_ear)	0	1	0	0	1	0	0	0	1	1	0	1	1	0	0	0	0	0	1	0	1	0	1	0	0	0	9	dispensable
pan_gene_10934	pan_gene_15085	Average_internode_length_(below_ear)	Average_internode_length_(below_ear);Average_internode_length_(whole_plant);Ear_row_number;Nodes_above_ear	0	0	0	0	0	0	0	0	0	0	0	0	0	0	0	0	0	0	0	0	1	0	0	0	0	1	2	dispensable
pan_gene_10934	pan_gene_28237	Average_internode_length_(below_ear)	Average_internode_length_(below_ear);Nodes_above_ear	0	0	0	0	0	0	0	0	0	0	0	0	0	0	0	1	0	0	0	0	0	0	0	0	0	0	1	private
pan_gene_11174	pan_gene_1336	Average_internode_length_(below_ear);Nodes_to_ear;Southern_leaf_blight	Average_internode_length_(below_ear)	0	1	0	0	0	0	0	0	0	0	0	0	0	0	0	0	0	0	0	0	0	0	0	0	0	0	1	private
pan_gene_11174	pan_gene_16292	Average_internode_length_(below_ear);Nodes_to_ear;Southern_leaf_blight	Average_internode_length_(below_ear);Height_above_ear	0	1	0	0	0	1	0	0	0	0	1	0	1	0	0	0	0	1	0	0	0	1	0	0	0	0	6	dispensable
pan_gene_11174	pan_gene_16363	Average_internode_length_(below_ear);Nodes_to_ear;Southern_leaf_blight	Average_internode_length_(below_ear);Height_per_day_(until_flowering);Plant_height;Tassel_length	0	1	0	0	0	0	0	0	0	0	0	0	0	0	0	0	0	0	0	0	0	0	0	0	0	0	1	private
pan_gene_11174	pan_gene_16366	Average_internode_length_(below_ear);Nodes_to_ear;Southern_leaf_blight	Average_internode_length_(below_ear);Average_internode_length_(whole_plant)	0	1	0	0	0	1	0	0	0	0	0	0	0	0	0	0	0	1	0	0	0	0	0	0	0	0	3	dispensable
pan_gene_11174	pan_gene_16437	Average_internode_length_(below_ear);Nodes_to_ear;Southern_leaf_blight	Average_internode_length_(below_ear);Cob_diameter	0	0	0	0	0	0	0	0	0	0	0	1	0	0	1	0	0	0	0	0	0	0	0	0	0	0	2	dispensable
pan_gene_11174	pan_gene_20723	Average_internode_length_(below_ear);Nodes_to_ear;Southern_leaf_blight	Average_internode_length_(below_ear);Tassel_branch_number	0	1	0	1	1	0	0	0	0	1	1	1	1	0	0	0	0	1	0	0	0	1	0	0	0	0	9	dispensable
pan_gene_11174	pan_gene_24759	Average_internode_length_(below_ear);Nodes_to_ear;Southern_leaf_blight	Average_internode_length_(below_ear);Height_above_ear	0	1	0	1	0	0	0	1	0	0	0	0	0	0	0	1	1	1	0	0	0	1	0	0	0	0	7	dispensable
pan_gene_11174	pan_gene_24773	Average_internode_length_(below_ear);Nodes_to_ear;Southern_leaf_blight	Average_internode_length_(below_ear);Leaf_width	0	1	0	0	0	0	0	0	0	1	1	1	0	0	0	0	1	0	0	0	0	0	0	0	0	0	5	dispensable
pan_gene_11174	pan_gene_25993	Average_internode_length_(below_ear);Nodes_to_ear;Southern_leaf_blight	Average_internode_length_(below_ear)	0	1	0	0	0	1	0	0	0	0	1	0	0	0	0	0	1	1	0	0	0	0	0	0	0	0	5	dispensable
pan_gene_11174	pan_gene_27589	Average_internode_length_(below_ear);Nodes_to_ear;Southern_leaf_blight	Average_internode_length_(below_ear)	0	1	0	0	0	0	0	0	0	0	1	0	0	0	0	0	0	1	0	0	0	0	1	0	0	1	5	dispensable
pan_gene_11174	pan_gene_28041	Average_internode_length_(below_ear);Nodes_to_ear;Southern_leaf_blight	Average_internode_length_(below_ear);Tassel_branch_number;Tassel_length	0	1	0	1	1	0	0	0	0	0	0	0	1	0	0	0	0	0	0	0	1	0	0	0	0	0	5	dispensable
pan_gene_11174	pan_gene_29703	Average_internode_length_(below_ear);Nodes_to_ear;Southern_leaf_blight	Average_internode_length_(below_ear);Ear_height;Photoperiod_Growing-degree_days_to_silk	0	1	1	0	0	0	0	0	0	0	0	0	1	0	0	1	1	1	0	1	0	1	1	1	0	0	10	dispensable
pan_gene_11175	pan_gene_2513	Average_internode_length_(below_ear);Nodes_to_ear;Southern_leaf_blight	Average_internode_length_(below_ear);Average_internode_length_(whole_plant);Boxcox-transformed_leaf_angle;Glutamate;Height_above_ear;Height_per_day_(until_flowering)	0	0	0	0	0	0	0	1	0	0	0	0	0	0	0	0	0	0	0	0	0	0	0	0	0	0	1	private
pan_gene_11259	pan_gene_16173	Anthesis-silking_interval;Average_internode_length_(below_ear)	Average_internode_length_(below_ear);Leaf_width;Tassel_length	0	1	0	0	0	0	0	0	0	0	0	0	0	0	0	0	0	0	0	0	0	0	0	0	0	0	1	private
pan_gene_11259	pan_gene_18282	Anthesis-silking_interval;Average_internode_length_(below_ear)	Average_internode_length_(below_ear);Ear_height	0	1	0	0	0	0	1	1	1	1	0	1	0	0	0	0	1	1	0	0	0	0	0	0	0	0	8	dispensable
pan_gene_11259	pan_gene_24625	Anthesis-silking_interval;Average_internode_length_(below_ear)	Average_internode_length_(below_ear);Ear_row_number	0	1	0	0	0	0	0	0	0	1	0	1	0	0	0	0	1	0	0	0	0	0	0	0	0	0	4	dispensable
pan_gene_11259	pan_gene_26095	Anthesis-silking_interval;Average_internode_length_(below_ear)	Average_internode_length_(below_ear)	0	1	0	0	0	0	0	0	0	1	0	0	0	0	0	0	1	0	0	0	0	0	0	0	0	0	3	dispensable
pan_gene_11259	pan_gene_28220	Anthesis-silking_interval;Average_internode_length_(below_ear)	Average_internode_length_(below_ear);Ratio_of_ear_height_to_total_height	0	0	0	0	0	0	0	0	0	1	0	0	0	0	0	0	0	0	0	0	0	0	0	0	0	1	2	dispensable
pan_gene_11259	pan_gene_28657	Anthesis-silking_interval;Average_internode_length_(below_ear)	Average_internode_length_(below_ear);PCA_of_metabolites:_PC1	0	1	0	0	0	0	0	0	0	0	0	1	0	0	0	0	0	0	0	0	0	0	0	0	0	0	2	dispensable
pan_gene_11317	pan_gene_15085	Average_internode_length_(above_ear);Average_internode_length_(below_ear);Plant_height;Southern_leaf_blight	Average_internode_length_(below_ear);Average_internode_length_(whole_plant);Ear_row_number;Nodes_above_ear	0	0	0	0	0	0	0	0	0	1	0	0	0	0	0	0	0	0	1	0	0	0	0	0	0	0	2	dispensable
pan_gene_11317	pan_gene_19565	Average_internode_length_(above_ear);Average_internode_length_(below_ear);Plant_height;Southern_leaf_blight	Average_internode_length_(below_ear)	0	0	0	0	0	0	0	0	0	0	0	0	0	0	0	0	0	0	1	0	0	0	0	0	0	0	1	private
pan_gene_11317	pan_gene_19572	Average_internode_length_(above_ear);Average_internode_length_(below_ear);Plant_height;Southern_leaf_blight	Average_internode_length_(below_ear);Days_to_anthesis	0	0	0	0	0	0	0	0	0	1	0	0	0	0	1	0	0	0	1	0	0	0	0	0	0	0	3	dispensable
pan_gene_11317	pan_gene_21185	Average_internode_length_(above_ear);Average_internode_length_(below_ear);Plant_height;Southern_leaf_blight	Average_internode_length_(below_ear);Glucose;Northern_Leaf_Blight	0	0	0	0	1	0	0	0	0	0	0	0	0	0	0	0	0	0	0	0	0	0	0	0	0	0	1	private
pan_gene_11317	pan_gene_22475	Average_internode_length_(above_ear);Average_internode_length_(below_ear);Plant_height;Southern_leaf_blight	Average_internode_length_(below_ear)	0	0	0	0	0	0	0	0	0	0	0	0	0	0	1	0	0	0	1	0	0	0	0	0	0	0	2	dispensable
pan_gene_11317	pan_gene_24335	Average_internode_length_(above_ear);Average_internode_length_(below_ear);Plant_height;Southern_leaf_blight	Average_internode_length_(below_ear)	0	0	0	0	0	0	1	0	0	1	0	0	1	1	1	1	1	0	1	1	1	0	0	0	0	1	11	near-core
pan_gene_11317	pan_gene_2463	Average_internode_length_(above_ear);Average_internode_length_(below_ear);Plant_height;Southern_leaf_blight	Average_internode_length_(below_ear);Ear_row_number	0	0	0	0	0	0	0	0	0	0	0	0	0	0	0	1	0	0	0	0	0	0	0	0	0	0	1	private
pan_gene_11317	pan_gene_24759	Average_internode_length_(above_ear);Average_internode_length_(below_ear);Plant_height;Southern_leaf_blight	Average_internode_length_(below_ear);Height_above_ear	0	0	0	0	0	0	0	0	0	0	0	0	1	0	0	0	1	0	0	0	0	0	0	0	0	0	2	dispensable
pan_gene_11317	pan_gene_27678	Average_internode_length_(above_ear);Average_internode_length_(below_ear);Plant_height;Southern_leaf_blight	Average_internode_length_(below_ear)	0	0	0	0	1	0	1	0	0	1	0	0	1	1	1	1	0	0	1	1	1	0	0	0	0	1	11	near-core
pan_gene_11317	pan_gene_28041	Average_internode_length_(above_ear);Average_internode_length_(below_ear);Plant_height;Southern_leaf_blight	Average_internode_length_(below_ear);Tassel_branch_number;Tassel_length	0	0	0	0	1	0	0	0	0	0	0	0	0	0	0	0	0	0	0	0	0	0	0	0	0	0	1	private
pan_gene_11317	pan_gene_32431	Average_internode_length_(above_ear);Average_internode_length_(below_ear);Plant_height;Southern_leaf_blight	Average_internode_length_(above_ear);Average_internode_length_(below_ear);Ear_height	0	0	0	0	0	0	0	0	0	1	0	0	0	0	1	0	0	0	1	0	0	0	0	0	0	0	3	dispensable
pan_gene_11317	pan_gene_5044	Average_internode_length_(above_ear);Average_internode_length_(below_ear);Plant_height;Southern_leaf_blight	Average_internode_length_(below_ear);Average_internode_length_(whole_plant);Ear_height;Leaf_length	0	0	0	0	0	0	0	0	0	0	0	0	0	0	0	1	0	0	0	0	0	0	0	0	0	0	1	private
pan_gene_11317	pan_gene_8076	Average_internode_length_(above_ear);Average_internode_length_(below_ear);Plant_height;Southern_leaf_blight	Average_internode_length_(below_ear);Leaf_length;Tassel_length	0	0	0	0	0	0	0	0	0	0	0	0	0	1	0	0	0	0	1	0	0	0	0	0	0	0	2	dispensable
pan_gene_11439	pan_gene_24420	Average_internode_length_(below_ear)	Average_internode_length_(below_ear)	0	1	1	1	1	1	1	1	1	0	1	1	1	1	0	0	1	1	0	1	1	0	0	1	0	0	17	near-core
pan_gene_12041	pan_gene_15585	Average_internode_length_(below_ear);Average_internode_length_(whole_plant)	Average_internode_length_(below_ear);Leaf_length	0	1	0	0	0	0	0	0	0	0	0	0	0	0	0	0	0	0	0	0	0	0	0	0	0	0	1	private
pan_gene_12041	pan_gene_19595	Average_internode_length_(below_ear);Average_internode_length_(whole_plant)	100_Kernel_weight;Average_internode_length_(below_ear)	0	1	0	0	0	0	0	0	0	0	0	0	0	0	0	0	0	0	0	0	0	0	0	0	0	0	1	private
pan_gene_12041	pan_gene_20496	Average_internode_length_(below_ear);Average_internode_length_(whole_plant)	Average_internode_length_(below_ear);Photoperiod_Growing-degree_days_to_silk	0	1	0	0	0	0	0	0	0	0	0	0	0	0	0	0	0	0	0	0	0	1	0	0	0	0	2	dispensable
pan_gene_12041	pan_gene_22515	Average_internode_length_(below_ear);Average_internode_length_(whole_plant)	Average_internode_length_(below_ear)	0	1	0	0	0	1	0	0	1	0	1	0	0	0	0	0	0	0	1	0	1	1	0	0	0	1	8	dispensable
pan_gene_12041	pan_gene_27678	Average_internode_length_(below_ear);Average_internode_length_(whole_plant)	Average_internode_length_(below_ear)	0	1	0	0	0	0	0	0	0	0	0	0	0	0	0	0	0	0	0	0	0	0	0	0	0	0	1	private
pan_gene_12041	pan_gene_29703	Average_internode_length_(below_ear);Average_internode_length_(whole_plant)	Average_internode_length_(below_ear);Ear_height;Photoperiod_Growing-degree_days_to_silk	0	1	0	0	1	0	0	0	0	0	0	0	0	0	0	0	0	0	0	0	0	0	0	0	0	0	2	dispensable
pan_gene_12041	pan_gene_30830	Average_internode_length_(below_ear);Average_internode_length_(whole_plant)	Average_internode_length_(above_ear);Average_internode_length_(below_ear)	0	1	0	0	0	0	0	0	0	0	0	0	0	0	0	0	0	0	0	0	0	0	0	0	0	0	1	private
pan_gene_12041	pan_gene_32722	Average_internode_length_(below_ear);Average_internode_length_(whole_plant)	Average_internode_length_(below_ear);Chlorophyll_A;Glutamate;Malate;Total_amino_acids	0	1	0	1	0	0	0	0	0	0	0	0	0	0	0	0	0	0	0	0	0	0	0	0	0	0	2	dispensable
pan_gene_12041	pan_gene_8730	Average_internode_length_(below_ear);Average_internode_length_(whole_plant)	Average_internode_length_(below_ear)	0	1	0	0	0	0	0	0	0	0	0	0	0	0	0	0	0	0	0	0	0	0	0	0	0	0	1	private
pan_gene_12087	pan_gene_18282	Average_internode_length_(below_ear);Ear_row_number	Average_internode_length_(below_ear);Ear_height	0	1	0	0	0	0	0	0	0	1	0	0	0	0	0	0	0	0	0	0	1	0	0	0	0	0	3	dispensable
pan_gene_12087	pan_gene_22461	Average_internode_length_(below_ear);Ear_row_number	Average_internode_length_(below_ear)	0	1	1	0	1	0	0	0	0	1	0	0	0	1	0	1	0	0	0	0	1	0	0	0	0	0	7	dispensable
pan_gene_12087	pan_gene_24625	Average_internode_length_(below_ear);Ear_row_number	Average_internode_length_(below_ear);Ear_row_number	0	1	1	1	1	1	0	1	1	1	1	1	0	1	0	1	1	1	0	1	1	0	1	1	1	0	19	near-core
pan_gene_12087	pan_gene_26095	Average_internode_length_(below_ear);Ear_row_number	Average_internode_length_(below_ear)	0	1	1	1	1	1	0	0	0	1	1	1	1	1	0	0	1	0	1	0	1	0	1	1	1	0	16	near-core
pan_gene_12087	pan_gene_27699	Average_internode_length_(below_ear);Ear_row_number	Average_internode_length_(below_ear)	0	0	0	0	1	0	0	0	0	0	0	0	0	0	0	0	0	0	0	0	1	0	0	0	0	0	2	dispensable
pan_gene_12087	pan_gene_28657	Average_internode_length_(below_ear);Ear_row_number	Average_internode_length_(below_ear);PCA_of_metabolites:_PC1	0	1	0	0	1	0	0	0	0	1	0	0	0	0	0	0	0	0	0	0	0	0	0	0	0	0	3	dispensable
pan_gene_12087	pan_gene_32197	Average_internode_length_(below_ear);Ear_row_number	Average_internode_length_(below_ear)	0	1	0	1	0	0	0	0	0	1	0	1	0	1	0	1	0	0	0	0	0	0	0	0	0	0	6	dispensable
pan_gene_12087	pan_gene_5475	Average_internode_length_(below_ear);Ear_row_number	Average_internode_length_(below_ear);Ear_height	0	1	0	0	0	0	0	0	0	0	0	0	0	0	0	0	0	0	0	0	1	0	1	0	0	0	3	dispensable
pan_gene_12500	pan_gene_16426	Average_internode_length_(below_ear);Leaf_length;Ratio_of_ear_height_to_total_height;Southern_leaf_blight	Average_internode_length_(below_ear)	0	1	0	0	0	0	0	0	0	0	0	0	0	0	0	0	0	0	0	0	0	0	0	0	0	0	1	private
pan_gene_12500	pan_gene_4995	Average_internode_length_(below_ear);Leaf_length;Ratio_of_ear_height_to_total_height;Southern_leaf_blight	Average_internode_length_(below_ear);Nitrate;Northern_Leaf_Blight	0	1	0	0	0	0	0	0	0	0	0	0	0	0	0	0	0	0	0	0	0	0	0	0	0	0	1	private
pan_gene_12893	pan_gene_80734	Average_internode_length_(below_ear);Nodes_above_ear;Tassel_length	Average_internode_length_(below_ear);Boxcox-transformed_leaf_angle;Chlorophyll_A;Ear_height;Glutamate;Nodes_per_plant;Nodes_to_ear	0	0	0	0	0	0	0	0	0	0	0	0	0	0	0	0	0	0	0	0	0	0	1	0	0	0	1	private
pan_gene_1336	pan_gene_16266	Average_internode_length_(below_ear)	Average_internode_length_(below_ear);Height_above_ear	0	1	0	1	1	0	0	1	0	1	0	0	0	1	0	1	0	0	0	1	0	0	0	0	0	0	8	dispensable
pan_gene_1336	pan_gene_16363	Average_internode_length_(below_ear)	Average_internode_length_(below_ear);Height_per_day_(until_flowering);Plant_height;Tassel_length	0	1	1	0	0	0	0	0	0	0	0	0	0	1	0	1	0	0	0	0	0	0	0	0	0	0	4	dispensable
pan_gene_1336	pan_gene_18180	Average_internode_length_(below_ear)	Average_internode_length_(below_ear);Nodes_to_ear	0	1	1	0	1	0	1	0	0	0	0	0	0	1	0	0	0	0	0	0	0	0	0	0	0	0	5	dispensable
pan_gene_1336	pan_gene_22473	Average_internode_length_(below_ear)	Average_internode_length_(below_ear)	0	1	0	1	1	0	1	1	0	0	0	0	0	1	0	1	0	0	0	1	0	0	0	0	1	1	10	dispensable
pan_gene_1336	pan_gene_22565	Average_internode_length_(below_ear)	Average_internode_length_(below_ear);Southern_leaf_blight	0	0	0	0	1	0	0	1	0	1	0	0	1	0	0	1	0	0	0	0	0	0	0	0	0	0	5	dispensable
pan_gene_1336	pan_gene_24407	Average_internode_length_(below_ear)	Average_internode_length_(below_ear);Chlorophyll_B	0	1	1	1	1	1	0	1	0	0	1	1	1	1	1	1	0	1	0	1	1	0	1	1	1	0	18	near-core
pan_gene_1336	pan_gene_24753	Average_internode_length_(below_ear)	Average_internode_length_(below_ear)	0	1	1	1	1	0	1	0	0	1	1	1	1	1	0	1	1	1	0	0	1	0	1	1	1	0	17	near-core
pan_gene_1336	pan_gene_25333	Average_internode_length_(below_ear)	Average_internode_length_(below_ear)	0	1	0	1	1	0	0	0	0	0	0	0	0	0	0	0	0	0	0	0	1	0	1	0	0	0	5	dispensable
pan_gene_1336	pan_gene_25382	Average_internode_length_(below_ear)	Average_internode_length_(below_ear)	0	1	0	1	1	0	1	1	0	0	1	1	0	1	0	1	0	1	0	1	0	0	0	0	0	1	12	near-core
pan_gene_1336	pan_gene_27589	Average_internode_length_(below_ear)	Average_internode_length_(below_ear)	0	1	0	1	0	0	1	1	0	1	0	0	1	1	0	1	1	1	0	1	0	0	0	0	0	0	11	near-core
pan_gene_1336	pan_gene_27995	Average_internode_length_(below_ear)	Average_internode_length_(below_ear);Southern_leaf_blight;Tassel_length	0	0	0	0	0	1	0	0	0	0	0	0	0	0	0	0	0	0	0	0	0	0	0	0	0	0	1	private
pan_gene_1336	pan_gene_29241	Average_internode_length_(below_ear)	Average_internode_length_(below_ear)	0	1	1	0	1	0	0	0	0	0	0	1	1	1	1	0	0	0	0	1	0	0	1	0	1	1	11	near-core
pan_gene_1336	pan_gene_29703	Average_internode_length_(below_ear)	Average_internode_length_(below_ear);Ear_height;Photoperiod_Growing-degree_days_to_silk	0	1	0	1	1	0	1	1	0	1	0	0	0	1	0	0	0	0	0	0	0	0	0	0	0	1	8	dispensable
pan_gene_1336	pan_gene_30673	Average_internode_length_(below_ear)	Average_internode_length_(below_ear)	0	0	0	0	1	0	1	0	0	1	0	0	0	0	0	0	0	0	0	1	0	0	0	0	0	0	4	dispensable
pan_gene_1336	pan_gene_32539	Average_internode_length_(below_ear)	Average_internode_length_(below_ear);Leaf_length	0	1	0	0	0	0	0	0	0	0	0	0	0	0	0	1	0	0	0	1	0	0	0	0	0	0	3	dispensable
pan_gene_1336	pan_gene_473	Average_internode_length_(below_ear)	Average_internode_length_(below_ear)	0	1	0	1	1	0	0	1	0	0	0	0	0	1	0	1	0	0	0	1	0	0	0	0	0	1	8	dispensable
pan_gene_1336	pan_gene_5604	Average_internode_length_(below_ear)	Average_internode_length_(below_ear)	0	0	0	1	1	0	1	1	0	1	0	0	0	1	0	1	0	0	0	1	0	0	0	0	0	0	8	dispensable
pan_gene_1336	pan_gene_5975	Average_internode_length_(below_ear)	Average_internode_length_(below_ear)	0	1	0	0	0	0	0	1	0	0	0	0	0	1	0	0	0	0	0	0	0	0	0	0	0	0	3	dispensable
pan_gene_1336	pan_gene_7716	Average_internode_length_(below_ear)	Average_internode_length_(below_ear);Average_internode_length_(whole_plant);Ear_height;Height_per_day_(until_flowering);Plant_height	0	1	1	1	0	0	0	0	0	0	0	1	1	1	0	1	1	0	0	0	0	0	1	0	0	0	9	dispensable
pan_gene_1336	pan_gene_8091	Average_internode_length_(below_ear)	Average_internode_length_(below_ear);Ear_row_number	0	1	0	0	0	0	0	0	0	0	0	0	0	0	0	0	0	0	0	0	0	0	0	0	0	0	1	private
pan_gene_1336	pan_gene_8286	Average_internode_length_(below_ear)	Average_internode_length_(below_ear);Days_to_silk;Photoperiod_growing-degree_days_to_anthesis;Stalk_strength	0	1	1	1	1	0	0	1	0	0	1	1	0	1	0	1	0	1	1	0	0	1	1	0	0	0	13	near-core
pan_gene_13467	pan_gene_19595	Average_internode_length_(below_ear)	100_Kernel_weight;Average_internode_length_(below_ear)	0	0	0	0	0	0	0	0	0	0	0	0	0	0	0	0	0	0	0	0	0	0	0	1	0	0	1	private
pan_gene_13467	pan_gene_19604	Average_internode_length_(below_ear)	Average_internode_length_(below_ear)	0	0	0	0	0	0	0	0	0	0	0	0	0	0	0	0	0	0	0	0	0	0	0	1	0	0	1	private
pan_gene_13467	pan_gene_22475	Average_internode_length_(below_ear)	Average_internode_length_(below_ear)	0	0	0	0	0	0	0	0	0	0	0	0	0	0	0	0	0	0	0	0	0	0	0	1	0	0	1	private
pan_gene_13467	pan_gene_23747	Average_internode_length_(below_ear)	Average_internode_length_(below_ear);Days_to_silk	0	0	0	0	0	0	0	0	0	0	0	0	0	0	0	0	0	0	0	0	0	0	0	1	0	0	1	private
pan_gene_13467	pan_gene_23829	Average_internode_length_(below_ear)	Average_internode_length_(below_ear);Photoperiod_Growing-degree_days_to_silk;Southern_leaf_blight	0	0	0	0	0	0	0	0	0	0	0	0	0	0	0	0	0	0	0	0	0	0	0	1	0	0	1	private
pan_gene_13467	pan_gene_24335	Average_internode_length_(below_ear)	Average_internode_length_(below_ear)	0	0	0	0	0	0	0	0	0	0	0	0	0	0	0	0	0	0	0	0	0	0	0	1	0	0	1	private
pan_gene_13467	pan_gene_27678	Average_internode_length_(below_ear)	Average_internode_length_(below_ear)	0	0	0	0	0	0	0	0	0	0	0	0	0	0	0	0	0	0	0	0	0	0	0	1	0	0	1	private
pan_gene_13467	pan_gene_29528	Average_internode_length_(below_ear)	Average_internode_length_(below_ear);Photoperiod_growing-degree_days_to_anthesis	0	0	0	0	0	0	0	0	0	0	0	0	0	0	0	0	0	0	0	0	0	0	0	1	0	0	1	private
pan_gene_13467	pan_gene_29990	Average_internode_length_(below_ear)	Average_internode_length_(below_ear)	0	0	0	0	0	0	0	0	0	0	0	0	0	0	0	0	0	0	0	0	0	0	0	1	0	0	1	private
pan_gene_13467	pan_gene_4976	Average_internode_length_(below_ear)	Average_internode_length_(below_ear)	0	0	0	0	0	0	0	0	0	0	0	0	0	0	0	0	0	0	0	0	0	0	0	1	0	0	1	private
pan_gene_13999	pan_gene_15352	Average_internode_length_(below_ear)	Average_internode_length_(below_ear)	0	1	1	0	0	0	0	0	0	0	0	0	1	0	0	0	0	1	1	0	1	1	1	0	0	0	8	dispensable
pan_gene_14096	pan_gene_18730	Average_internode_length_(below_ear);Height_above_ear;Leaf_length;Stalk_strength	Average_internode_length_(above_ear);Average_internode_length_(below_ear);Average_internode_length_(whole_plant);Days_to_anthesis;Ear_height;Height_per_day_(until_flowering);Plant_height;Starch	0	0	0	0	0	1	0	0	0	0	0	0	0	0	0	0	0	0	0	0	0	0	0	0	0	0	1	private
pan_gene_1411	pan_gene_32723	Average_internode_length_(below_ear);Leaf_width	Average_internode_length_(below_ear);Chlorophyll_A;Glutamate;Malate;Nodes_to_ear;Total_amino_acids	0	1	0	0	0	0	0	0	0	0	0	0	0	0	0	0	0	0	0	0	0	0	0	0	0	0	1	private
pan_gene_1411	pan_gene_96602	Average_internode_length_(below_ear);Leaf_width	Average_internode_length_(below_ear)	0	0	0	0	0	0	0	0	0	0	0	0	0	0	0	0	1	0	0	0	0	0	0	0	0	0	1	private
pan_gene_14346	pan_gene_20721	Average_internode_length_(below_ear);Leaf_width	Average_internode_length_(below_ear)	0	1	0	0	0	0	0	0	0	0	0	0	0	0	1	0	0	0	0	0	1	0	0	0	0	0	3	dispensable
pan_gene_14346	pan_gene_5018	Average_internode_length_(below_ear);Leaf_width	Average_internode_length_(below_ear);Average_internode_length_(whole_plant)	0	1	1	1	0	0	1	1	0	0	0	0	1	1	0	0	1	0	0	1	1	0	1	0	0	0	11	near-core
pan_gene_14621	pan_gene_27142	Average_internode_length_(below_ear);Boxcox-transformed_leaf_angle;Ear_height;Fumarate;Nodes_above_ear;PCA_of_metabolites:_PC1;Total_amino_acids	Average_internode_length_(below_ear)	0	1	1	1	1	1	1	0	1	1	0	1	1	1	1	1	1	1	1	0	0	1	1	1	1	1	21	core
pan_gene_14621	pan_gene_7612	Average_internode_length_(below_ear);Boxcox-transformed_leaf_angle;Ear_height;Fumarate;Nodes_above_ear;PCA_of_metabolites:_PC1;Total_amino_acids	Average_internode_length_(below_ear);Total_amino_acids	0	1	1	1	1	0	1	0	1	1	1	1	1	1	0	0	1	1	1	0	0	1	1	1	0	0	17	near-core
pan_gene_14669	pan_gene_15085	Average_internode_length_(below_ear);Height_per_day_(until_flowering);Nodes_above_ear;Northern_Leaf_Blight	Average_internode_length_(below_ear);Average_internode_length_(whole_plant);Ear_row_number;Nodes_above_ear	0	1	0	0	0	0	0	0	0	0	0	0	0	0	0	0	0	0	0	0	0	0	0	0	0	0	1	private
pan_gene_14669	pan_gene_16254	Average_internode_length_(below_ear);Height_per_day_(until_flowering);Nodes_above_ear;Northern_Leaf_Blight	Average_internode_length_(below_ear);Ear_row_number	0	0	1	0	0	0	1	0	0	0	0	0	0	0	0	0	1	0	0	0	0	0	0	0	0	0	3	dispensable
pan_gene_14669	pan_gene_19572	Average_internode_length_(below_ear);Height_per_day_(until_flowering);Nodes_above_ear;Northern_Leaf_Blight	Average_internode_length_(below_ear);Days_to_anthesis	0	1	0	0	0	0	0	0	0	0	0	0	0	0	0	0	0	0	0	0	0	0	0	0	0	0	1	private
pan_gene_14669	pan_gene_19595	Average_internode_length_(below_ear);Height_per_day_(until_flowering);Nodes_above_ear;Northern_Leaf_Blight	100_Kernel_weight;Average_internode_length_(below_ear)	0	1	0	0	0	0	0	0	1	0	0	0	0	0	0	0	0	0	0	0	0	0	0	0	0	0	2	dispensable
pan_gene_14669	pan_gene_19604	Average_internode_length_(below_ear);Height_per_day_(until_flowering);Nodes_above_ear;Northern_Leaf_Blight	Average_internode_length_(below_ear)	0	1	1	0	0	0	0	0	0	1	0	0	0	0	0	0	0	0	0	0	0	0	0	0	0	0	3	dispensable
pan_gene_14669	pan_gene_23829	Average_internode_length_(below_ear);Height_per_day_(until_flowering);Nodes_above_ear;Northern_Leaf_Blight	Average_internode_length_(below_ear);Photoperiod_Growing-degree_days_to_silk;Southern_leaf_blight	0	1	1	0	0	0	1	0	0	1	1	0	0	0	0	1	0	0	1	0	1	0	0	0	0	0	8	dispensable
pan_gene_14669	pan_gene_24335	Average_internode_length_(below_ear);Height_per_day_(until_flowering);Nodes_above_ear;Northern_Leaf_Blight	Average_internode_length_(below_ear)	0	1	0	0	0	0	0	0	0	1	0	0	0	0	0	0	0	0	0	0	0	0	0	0	0	0	2	dispensable
pan_gene_14669	pan_gene_24759	Average_internode_length_(below_ear);Height_per_day_(until_flowering);Nodes_above_ear;Northern_Leaf_Blight	Average_internode_length_(below_ear);Height_above_ear	0	1	1	0	0	0	1	0	1	1	1	0	0	0	0	1	0	0	0	0	1	0	1	0	0	1	10	dispensable
pan_gene_14669	pan_gene_25145	Average_internode_length_(below_ear);Height_per_day_(until_flowering);Nodes_above_ear;Northern_Leaf_Blight	Average_internode_length_(below_ear)	0	1	0	0	0	0	0	0	0	0	0	0	0	0	0	0	0	0	0	0	0	0	0	0	0	0	1	private
pan_gene_14669	pan_gene_28041	Average_internode_length_(below_ear);Height_per_day_(until_flowering);Nodes_above_ear;Northern_Leaf_Blight	Average_internode_length_(below_ear);Tassel_branch_number;Tassel_length	0	1	0	0	0	0	0	0	0	0	0	0	0	0	0	0	0	0	0	0	0	0	0	0	0	0	1	private
pan_gene_14669	pan_gene_28237	Average_internode_length_(below_ear);Height_per_day_(until_flowering);Nodes_above_ear;Northern_Leaf_Blight	Average_internode_length_(below_ear);Nodes_above_ear	0	0	0	0	0	0	0	0	0	0	0	0	0	0	0	0	1	0	0	0	0	0	0	0	0	0	1	private
pan_gene_14669	pan_gene_29076	Average_internode_length_(below_ear);Height_per_day_(until_flowering);Nodes_above_ear;Northern_Leaf_Blight	Average_internode_length_(below_ear)	0	1	1	0	0	0	0	0	0	0	0	0	0	0	0	0	0	0	0	0	0	0	0	0	0	0	2	dispensable
pan_gene_14669	pan_gene_29990	Average_internode_length_(below_ear);Height_per_day_(until_flowering);Nodes_above_ear;Northern_Leaf_Blight	Average_internode_length_(below_ear)	0	1	1	0	0	0	1	0	0	0	0	0	0	0	0	0	0	0	0	0	0	0	0	0	0	0	3	dispensable
pan_gene_14669	pan_gene_726	Average_internode_length_(below_ear);Height_per_day_(until_flowering);Nodes_above_ear;Northern_Leaf_Blight	Average_internode_length_(below_ear)	0	1	0	0	0	0	0	0	0	0	0	0	0	0	0	0	0	0	0	0	0	0	0	0	0	0	1	private
pan_gene_150	pan_gene_24624	Average_internode_length_(below_ear);Chlorophyll_B;Ear_height;Nodes_per_plant;Ratio_of_ear_height_to_total_height	Average_internode_length_(below_ear);Ear_row_number	0	1	0	1	0	0	0	0	0	0	0	0	0	0	0	0	0	0	0	0	0	0	0	0	0	0	2	dispensable
pan_gene_150	pan_gene_98906	Average_internode_length_(below_ear);Chlorophyll_B;Ear_height;Nodes_per_plant;Ratio_of_ear_height_to_total_height	Average_internode_length_(below_ear)	0	1	0	0	1	0	0	0	0	1	0	0	1	0	0	0	0	1	0	0	1	0	1	1	0	0	8	dispensable
pan_gene_15085	pan_gene_16254	Average_internode_length_(below_ear);Average_internode_length_(whole_plant);Ear_row_number;Nodes_above_ear	Average_internode_length_(below_ear);Ear_row_number	0	0	0	0	0	0	0	0	0	1	0	1	0	0	0	0	0	1	1	0	0	0	0	0	0	0	4	dispensable
pan_gene_15085	pan_gene_19572	Average_internode_length_(below_ear);Average_internode_length_(whole_plant);Ear_row_number;Nodes_above_ear	Average_internode_length_(below_ear);Days_to_anthesis	0	1	0	0	0	0	1	0	1	1	1	0	1	0	0	0	0	0	0	0	1	0	0	0	0	1	8	dispensable
pan_gene_15085	pan_gene_19980	Average_internode_length_(below_ear);Average_internode_length_(whole_plant);Ear_row_number;Nodes_above_ear	Average_internode_length_(below_ear);Average_internode_length_(whole_plant)	0	0	0	0	0	0	0	0	1	1	0	1	0	0	0	1	0	0	0	0	0	0	0	0	0	0	4	dispensable
pan_gene_15085	pan_gene_22178	Average_internode_length_(below_ear);Average_internode_length_(whole_plant);Ear_row_number;Nodes_above_ear	Average_internode_length_(below_ear);Ratio_of_ear_height_to_total_height;Sucrose	0	0	0	0	0	0	0	0	0	0	0	0	0	0	1	0	0	0	0	0	0	0	0	0	0	0	1	private
pan_gene_15085	pan_gene_23747	Average_internode_length_(below_ear);Average_internode_length_(whole_plant);Ear_row_number;Nodes_above_ear	Average_internode_length_(below_ear);Days_to_silk	0	0	1	0	1	1	1	1	1	1	1	1	0	0	0	1	0	0	1	1	1	1	1	1	1	0	17	near-core
pan_gene_15085	pan_gene_23829	Average_internode_length_(below_ear);Average_internode_length_(whole_plant);Ear_row_number;Nodes_above_ear	Average_internode_length_(below_ear);Photoperiod_Growing-degree_days_to_silk;Southern_leaf_blight	0	1	1	0	0	1	0	0	0	0	1	0	0	0	1	1	0	1	0	0	0	1	1	1	0	0	10	dispensable
pan_gene_15085	pan_gene_24335	Average_internode_length_(below_ear);Average_internode_length_(whole_plant);Ear_row_number;Nodes_above_ear	Average_internode_length_(below_ear)	0	1	0	0	0	0	0	0	0	0	0	0	0	0	0	0	0	0	0	0	0	0	0	1	0	0	2	dispensable
pan_gene_15085	pan_gene_2463	Average_internode_length_(below_ear);Average_internode_length_(whole_plant);Ear_row_number;Nodes_above_ear	Average_internode_length_(below_ear);Ear_row_number	0	0	0	0	0	0	0	0	0	0	0	0	0	0	0	0	0	0	1	0	0	0	0	0	0	0	1	private
pan_gene_15085	pan_gene_24759	Average_internode_length_(below_ear);Average_internode_length_(whole_plant);Ear_row_number;Nodes_above_ear	Average_internode_length_(below_ear);Height_above_ear	0	1	0	0	0	0	0	0	0	0	0	0	0	0	1	0	0	1	0	0	0	1	0	0	0	0	4	dispensable
pan_gene_15085	pan_gene_28041	Average_internode_length_(below_ear);Average_internode_length_(whole_plant);Ear_row_number;Nodes_above_ear	Average_internode_length_(below_ear);Tassel_branch_number;Tassel_length	0	1	0	0	0	1	0	0	1	0	0	0	0	0	0	0	0	0	0	0	0	0	0	0	0	0	3	dispensable
pan_gene_15085	pan_gene_30683	Average_internode_length_(below_ear);Average_internode_length_(whole_plant);Ear_row_number;Nodes_above_ear	Average_internode_length_(below_ear);Chlorophyll_B	0	1	1	0	0	1	0	0	1	1	0	0	0	0	0	0	0	0	0	0	0	1	0	1	1	0	8	dispensable
pan_gene_15085	pan_gene_30692	Average_internode_length_(below_ear);Average_internode_length_(whole_plant);Ear_row_number;Nodes_above_ear	Average_internode_length_(below_ear);Nodes_above_ear	0	0	1	0	0	0	0	0	0	0	0	0	0	0	0	0	0	0	0	0	0	0	0	0	0	0	1	private
pan_gene_15351	pan_gene_19215	Average_internode_length_(below_ear);Tassel_length	Average_internode_length_(below_ear);Average_internode_length_(whole_plant);Boxcox-transformed_leaf_angle	0	0	0	0	0	0	0	0	0	0	0	0	1	0	0	0	0	0	0	0	0	0	0	0	0	0	1	private
pan_gene_15419	pan_gene_18730	Average_internode_length_(below_ear)	Average_internode_length_(above_ear);Average_internode_length_(below_ear);Average_internode_length_(whole_plant);Days_to_anthesis;Ear_height;Height_per_day_(until_flowering);Plant_height;Starch	0	0	0	0	0	0	0	0	0	1	0	1	0	1	0	0	0	0	1	0	0	0	0	0	1	0	5	dispensable
pan_gene_15419	pan_gene_18732	Average_internode_length_(below_ear)	Average_internode_length_(below_ear);Sucrose	0	0	0	0	0	0	0	0	0	1	0	0	0	0	0	0	0	0	0	0	0	0	0	0	0	0	1	private
pan_gene_15419	pan_gene_27665	Average_internode_length_(below_ear)	Average_internode_length_(below_ear);Photoperiod_Growing-degree_days_to_silk;Stalk_strength	0	1	0	0	0	0	0	0	0	0	0	0	0	0	0	0	0	0	0	0	0	0	0	0	0	0	1	private
pan_gene_15419	pan_gene_28807	Average_internode_length_(below_ear)	Average_internode_length_(below_ear)	0	1	0	0	0	0	0	0	0	0	0	0	0	0	0	0	0	0	0	0	0	0	0	0	0	0	1	private
pan_gene_15419	pan_gene_29194	Average_internode_length_(below_ear)	Average_internode_length_(below_ear)	0	1	0	0	0	0	0	0	0	1	0	0	0	0	0	0	0	0	0	0	0	0	0	0	0	0	2	dispensable
pan_gene_15419	pan_gene_66732	Average_internode_length_(below_ear)	Average_internode_length_(below_ear)	0	1	0	0	0	0	0	0	0	0	0	0	0	0	0	0	0	0	0	0	0	0	0	0	0	0	1	private
pan_gene_15429	pan_gene_4976	Average_internode_length_(below_ear)	Average_internode_length_(below_ear)	0	1	0	1	0	0	1	0	0	0	0	0	0	0	0	0	0	0	0	1	0	0	1	0	0	0	5	dispensable
pan_gene_15585	pan_gene_19595	Average_internode_length_(below_ear);Leaf_length	100_Kernel_weight;Average_internode_length_(below_ear)	0	1	0	0	0	0	0	0	0	0	0	0	0	0	0	0	0	0	0	0	0	0	0	0	0	0	1	private
pan_gene_15585	pan_gene_24438	Average_internode_length_(below_ear);Leaf_length	Average_internode_length_(below_ear)	0	1	0	0	0	0	0	0	0	0	0	0	1	0	0	0	0	0	0	0	0	0	0	0	0	0	2	dispensable
pan_gene_15585	pan_gene_9161	Average_internode_length_(below_ear);Leaf_length	Average_internode_length_(below_ear);Ratio_of_ear_height_to_total_height;Stalk_strength	0	1	0	0	0	0	0	0	0	0	0	0	0	0	0	0	0	0	0	0	0	0	0	0	0	0	1	private
pan_gene_16173	pan_gene_18282	Average_internode_length_(below_ear);Leaf_width;Tassel_length	Average_internode_length_(below_ear);Ear_height	0	1	0	0	0	0	0	0	0	0	0	0	0	0	0	0	0	0	0	0	0	0	0	0	0	0	1	private
pan_gene_16173	pan_gene_24625	Average_internode_length_(below_ear);Leaf_width;Tassel_length	Average_internode_length_(below_ear);Ear_row_number	0	1	0	0	0	0	0	0	0	0	0	0	0	0	0	0	0	0	0	0	0	0	0	0	0	0	1	private
pan_gene_16173	pan_gene_26095	Average_internode_length_(below_ear);Leaf_width;Tassel_length	Average_internode_length_(below_ear)	0	1	0	0	0	0	0	0	0	0	0	0	0	0	0	0	0	0	0	0	0	0	0	0	0	0	1	private
pan_gene_16173	pan_gene_28657	Average_internode_length_(below_ear);Leaf_width;Tassel_length	Average_internode_length_(below_ear);PCA_of_metabolites:_PC1	0	1	0	0	0	0	0	0	0	0	0	0	0	0	0	0	0	0	0	0	0	0	0	0	0	0	1	private
pan_gene_16173	pan_gene_30680	Average_internode_length_(below_ear);Leaf_width;Tassel_length	Average_internode_length_(below_ear);Average_internode_length_(whole_plant)	0	1	0	0	0	0	0	0	0	0	0	0	0	0	0	0	0	0	0	0	0	0	0	0	0	0	1	private
pan_gene_16203	pan_gene_28220	100_Kernel_weight;Average_internode_length_(below_ear);Ear_row_number;Height_above_ear;Plant_height	Average_internode_length_(below_ear);Ratio_of_ear_height_to_total_height	0	0	0	0	0	0	0	0	0	0	0	0	0	0	0	0	0	0	0	0	0	0	0	0	0	1	1	private
pan_gene_16254	pan_gene_19604	Average_internode_length_(below_ear);Ear_row_number	Average_internode_length_(below_ear)	0	0	1	0	1	0	0	0	0	1	1	1	0	0	1	0	0	1	1	0	1	0	0	0	0	1	10	dispensable
pan_gene_16254	pan_gene_19980	Average_internode_length_(below_ear);Ear_row_number	Average_internode_length_(below_ear);Average_internode_length_(whole_plant)	0	0	0	0	0	0	0	0	0	1	0	1	0	0	0	0	0	0	1	1	0	0	0	0	0	1	5	dispensable
pan_gene_16254	pan_gene_20723	Average_internode_length_(below_ear);Ear_row_number	Average_internode_length_(below_ear);Tassel_branch_number	0	0	0	0	1	1	0	0	0	1	1	1	0	0	0	0	0	1	1	0	0	0	0	0	0	0	7	dispensable
pan_gene_16254	pan_gene_22475	Average_internode_length_(below_ear);Ear_row_number	Average_internode_length_(below_ear)	0	0	0	0	0	0	0	0	0	0	1	0	0	0	0	0	0	0	1	0	0	0	0	0	0	0	2	dispensable
pan_gene_16254	pan_gene_23829	Average_internode_length_(below_ear);Ear_row_number	Average_internode_length_(below_ear);Photoperiod_Growing-degree_days_to_silk;Southern_leaf_blight	0	0	1	0	1	0	0	0	0	0	1	1	1	0	1	1	0	1	1	0	1	0	0	0	0	0	10	dispensable
pan_gene_16254	pan_gene_24392	Average_internode_length_(below_ear);Ear_row_number	Average_internode_length_(below_ear);Nitrate	0	0	0	0	0	1	0	0	0	0	1	0	0	0	0	1	0	0	0	0	0	0	0	0	0	0	3	dispensable
pan_gene_16254	pan_gene_2463	Average_internode_length_(below_ear);Ear_row_number	Average_internode_length_(below_ear);Ear_row_number	0	0	0	0	0	0	0	0	0	0	0	0	0	0	0	1	0	0	0	0	0	0	0	0	0	0	1	private
pan_gene_16254	pan_gene_24759	Average_internode_length_(below_ear);Ear_row_number	Average_internode_length_(below_ear);Height_above_ear	0	0	1	0	1	0	1	0	0	0	0	0	1	0	0	1	0	1	0	0	0	0	0	0	0	0	6	dispensable
pan_gene_16254	pan_gene_24773	Average_internode_length_(below_ear);Ear_row_number	Average_internode_length_(below_ear);Leaf_width	0	0	0	0	1	1	0	0	0	0	1	1	1	0	0	0	0	1	0	0	0	1	0	1	0	0	8	dispensable
pan_gene_16254	pan_gene_28237	Average_internode_length_(below_ear);Ear_row_number	Average_internode_length_(below_ear);Nodes_above_ear	0	0	0	0	0	0	0	0	0	0	0	0	0	0	0	0	1	0	0	0	0	0	0	0	0	0	1	private
pan_gene_16254	pan_gene_30692	Average_internode_length_(below_ear);Ear_row_number	Average_internode_length_(below_ear);Nodes_above_ear	0	0	1	0	0	0	0	0	0	0	0	0	0	0	0	0	0	0	0	0	0	0	0	0	0	0	1	private
pan_gene_16254	pan_gene_4983	Average_internode_length_(below_ear);Ear_row_number	Average_internode_length_(below_ear)	0	0	0	0	1	0	0	0	0	0	0	1	0	0	0	0	0	0	0	0	0	0	0	0	0	0	2	dispensable
pan_gene_16266	pan_gene_16292	Average_internode_length_(below_ear);Height_above_ear	Average_internode_length_(below_ear);Height_above_ear	0	1	1	0	1	1	1	1	1	0	0	0	1	0	0	0	0	1	0	1	0	1	0	0	0	0	11	near-core
pan_gene_16266	pan_gene_16363	Average_internode_length_(below_ear);Height_above_ear	Average_internode_length_(below_ear);Height_per_day_(until_flowering);Plant_height;Tassel_length	0	1	0	0	0	0	0	0	0	0	0	0	0	1	0	0	0	0	0	0	0	0	0	0	0	0	2	dispensable
pan_gene_16266	pan_gene_16366	Average_internode_length_(below_ear);Height_above_ear	Average_internode_length_(below_ear);Average_internode_length_(whole_plant)	0	1	0	0	1	1	0	1	0	0	0	0	0	0	0	0	0	0	0	0	0	0	0	0	0	0	4	dispensable
pan_gene_16266	pan_gene_24753	Average_internode_length_(below_ear);Height_above_ear	Average_internode_length_(below_ear)	0	1	0	1	1	0	0	0	1	1	0	0	0	1	0	1	0	0	0	0	0	0	0	0	0	0	7	dispensable
pan_gene_16266	pan_gene_25382	Average_internode_length_(below_ear);Height_above_ear	Average_internode_length_(below_ear)	0	1	0	1	1	0	1	1	0	0	0	0	0	1	0	1	0	1	0	1	0	0	0	0	0	1	10	dispensable
pan_gene_16266	pan_gene_30830	Average_internode_length_(below_ear);Height_above_ear	Average_internode_length_(above_ear);Average_internode_length_(below_ear)	0	1	0	1	0	1	0	0	0	0	0	0	0	0	1	1	0	1	1	0	0	1	0	0	1	0	9	dispensable
pan_gene_16266	pan_gene_4983	Average_internode_length_(below_ear);Height_above_ear	Average_internode_length_(below_ear)	0	1	1	0	0	1	0	0	0	0	0	1	0	0	1	1	0	0	1	0	1	0	0	0	0	0	8	dispensable
pan_gene_16266	pan_gene_5604	Average_internode_length_(below_ear);Height_above_ear	Average_internode_length_(below_ear)	0	0	0	0	0	1	1	1	1	1	0	0	1	1	0	1	0	1	1	1	1	0	1	0	0	1	14	near-core
pan_gene_16266	pan_gene_5975	Average_internode_length_(below_ear);Height_above_ear	Average_internode_length_(below_ear)	0	1	0	0	0	0	0	1	0	0	1	1	0	1	0	1	0	0	0	0	0	0	0	1	1	1	9	dispensable
pan_gene_16266	pan_gene_766	Average_internode_length_(below_ear);Height_above_ear	Average_internode_length_(below_ear);Height_per_day_(until_flowering);Leaf_width	0	1	1	0	0	0	0	0	0	0	1	1	1	0	0	0	0	0	1	1	0	0	0	0	0	1	8	dispensable
pan_gene_16292	pan_gene_24335	Average_internode_length_(below_ear);Height_above_ear	Average_internode_length_(below_ear)	0	1	0	0	0	0	0	0	1	0	1	0	0	0	0	0	0	1	0	0	0	0	0	0	0	0	4	dispensable
pan_gene_16292	pan_gene_24407	Average_internode_length_(below_ear);Height_above_ear	Average_internode_length_(below_ear);Chlorophyll_B	0	1	0	0	0	0	0	1	0	0	0	0	0	0	0	0	0	0	0	1	1	0	0	0	0	0	4	dispensable
pan_gene_16292	pan_gene_24773	Average_internode_length_(below_ear);Height_above_ear	Average_internode_length_(below_ear);Leaf_width	0	1	0	0	1	1	0	1	1	1	0	1	1	0	1	1	0	1	1	0	0	0	0	1	0	0	13	near-core
pan_gene_16292	pan_gene_25333	Average_internode_length_(below_ear);Height_above_ear	Average_internode_length_(below_ear)	0	1	0	0	1	0	0	0	0	0	0	0	0	0	0	0	0	1	0	0	0	0	0	0	0	0	3	dispensable
pan_gene_16292	pan_gene_25382	Average_internode_length_(below_ear);Height_above_ear	Average_internode_length_(below_ear)	0	1	1	0	1	0	1	1	0	0	0	0	0	0	0	1	0	1	0	0	1	0	0	0	0	0	8	dispensable
pan_gene_16292	pan_gene_27589	Average_internode_length_(below_ear);Height_above_ear	Average_internode_length_(below_ear)	0	1	1	0	1	0	1	1	0	0	1	0	1	0	0	1	0	1	1	0	0	0	0	0	0	0	10	dispensable
pan_gene_16292	pan_gene_27995	Average_internode_length_(below_ear);Height_above_ear	Average_internode_length_(below_ear);Southern_leaf_blight;Tassel_length	0	0	0	0	0	1	0	0	0	0	0	0	0	0	0	0	0	0	0	0	1	0	0	0	0	0	2	dispensable
pan_gene_16292	pan_gene_29703	Average_internode_length_(below_ear);Height_above_ear	Average_internode_length_(below_ear);Ear_height;Photoperiod_Growing-degree_days_to_silk	0	1	1	0	0	0	1	0	1	1	0	0	1	0	0	0	0	1	0	1	1	0	0	0	0	1	10	dispensable
pan_gene_16292	pan_gene_29990	Average_internode_length_(below_ear);Height_above_ear	Average_internode_length_(below_ear)	0	1	0	0	1	1	1	0	1	0	0	0	1	0	0	0	0	0	1	0	1	1	0	0	0	1	10	dispensable
pan_gene_16292	pan_gene_30673	Average_internode_length_(below_ear);Height_above_ear	Average_internode_length_(below_ear)	0	0	0	0	0	0	1	0	0	1	0	0	0	0	0	0	0	1	1	0	1	0	0	0	1	0	6	dispensable
pan_gene_16292	pan_gene_473	Average_internode_length_(below_ear);Height_above_ear	Average_internode_length_(below_ear)	0	1	1	0	0	0	0	1	0	0	0	0	0	0	0	1	1	1	1	1	1	1	0	0	0	0	10	dispensable
pan_gene_16292	pan_gene_4990	Average_internode_length_(below_ear);Height_above_ear	Average_internode_length_(below_ear)	0	1	1	0	1	0	1	1	1	0	0	0	1	0	0	1	0	1	0	1	1	0	0	0	0	1	12	near-core
pan_gene_16292	pan_gene_5604	Average_internode_length_(below_ear);Height_above_ear	Average_internode_length_(below_ear)	0	0	1	0	0	1	1	0	0	1	0	0	1	0	0	1	1	1	1	0	1	0	0	0	0	0	10	dispensable
pan_gene_16292	pan_gene_8091	Average_internode_length_(below_ear);Height_above_ear	Average_internode_length_(below_ear);Ear_row_number	0	1	0	0	0	0	0	0	1	0	0	0	0	0	0	0	0	1	1	0	1	1	0	1	0	0	7	dispensable
pan_gene_16292	pan_gene_8981	Average_internode_length_(below_ear);Height_above_ear	Average_internode_length_(below_ear);Leaf_length;Southern_leaf_blight;Sucrose	0	0	0	0	1	0	0	0	0	1	0	0	0	0	0	0	0	0	0	0	0	0	0	0	0	0	2	dispensable
pan_gene_16325	pan_gene_24273	Average_internode_length_(below_ear)	Anthesis-silking_interval;Average_internode_length_(below_ear)	0	1	0	0	0	0	0	0	0	0	0	0	0	0	0	0	0	0	0	0	0	0	0	0	0	0	1	private
pan_gene_16325	pan_gene_25297	Average_internode_length_(below_ear)	Average_internode_length_(below_ear);Nodes_to_ear	0	1	0	0	0	0	0	0	0	0	0	0	0	0	0	0	0	0	0	0	0	0	0	0	0	0	1	private
pan_gene_16325	pan_gene_8729	Average_internode_length_(below_ear)	Average_internode_length_(below_ear)	0	1	0	0	0	0	0	0	0	0	0	1	0	0	0	0	0	0	0	0	0	0	0	0	0	0	2	dispensable
pan_gene_16363	pan_gene_16366	Average_internode_length_(below_ear);Height_per_day_(until_flowering);Plant_height;Tassel_length	Average_internode_length_(below_ear);Average_internode_length_(whole_plant)	0	1	1	0	0	0	0	0	0	0	0	0	0	1	0	1	0	0	0	0	0	1	0	0	0	0	5	dispensable
pan_gene_16363	pan_gene_18210	Average_internode_length_(below_ear);Height_per_day_(until_flowering);Plant_height;Tassel_length	Average_internode_length_(below_ear)	0	1	1	0	1	1	0	0	0	0	1	0	1	0	0	1	1	0	0	0	1	1	0	0	0	0	10	dispensable
pan_gene_16363	pan_gene_25993	Average_internode_length_(below_ear);Height_per_day_(until_flowering);Plant_height;Tassel_length	Average_internode_length_(below_ear)	0	1	0	0	0	0	0	0	0	0	0	0	0	1	1	1	0	0	0	0	1	1	1	0	0	0	7	dispensable
pan_gene_16363	pan_gene_27589	Average_internode_length_(below_ear);Height_per_day_(until_flowering);Plant_height;Tassel_length	Average_internode_length_(below_ear)	0	1	0	0	0	0	0	0	0	0	0	0	0	0	0	0	0	0	0	0	0	0	0	0	0	0	1	private
pan_gene_16363	pan_gene_27678	Average_internode_length_(below_ear);Height_per_day_(until_flowering);Plant_height;Tassel_length	Average_internode_length_(below_ear)	0	1	0	0	0	0	0	0	0	0	0	0	1	0	0	1	0	0	0	0	1	1	1	0	0	0	6	dispensable
pan_gene_16363	pan_gene_27995	Average_internode_length_(below_ear);Height_per_day_(until_flowering);Plant_height;Tassel_length	Average_internode_length_(below_ear);Southern_leaf_blight;Tassel_length	0	0	0	0	1	0	1	0	0	0	0	0	0	0	1	0	0	0	0	0	1	0	1	0	0	0	5	dispensable
pan_gene_16363	pan_gene_28041	Average_internode_length_(below_ear);Height_per_day_(until_flowering);Plant_height;Tassel_length	Average_internode_length_(below_ear);Tassel_branch_number;Tassel_length	0	1	1	0	0	0	0	0	0	0	0	1	1	0	1	0	0	0	0	0	0	0	0	0	0	0	5	dispensable
pan_gene_16363	pan_gene_29703	Average_internode_length_(below_ear);Height_per_day_(until_flowering);Plant_height;Tassel_length	Average_internode_length_(below_ear);Ear_height;Photoperiod_Growing-degree_days_to_silk	0	1	0	0	0	0	0	0	0	0	0	0	0	1	0	0	0	0	0	0	1	0	0	0	0	0	3	dispensable
pan_gene_16363	pan_gene_29990	Average_internode_length_(below_ear);Height_per_day_(until_flowering);Plant_height;Tassel_length	Average_internode_length_(below_ear)	0	1	0	0	0	0	0	0	0	0	0	0	1	1	0	0	0	0	0	0	1	1	1	0	0	0	6	dispensable
pan_gene_16363	pan_gene_32722	Average_internode_length_(below_ear);Height_per_day_(until_flowering);Plant_height;Tassel_length	Average_internode_length_(below_ear);Chlorophyll_A;Glutamate;Malate;Total_amino_acids	0	1	1	0	1	0	1	0	0	1	0	0	1	1	0	0	0	0	0	0	1	1	0	0	0	0	9	dispensable
pan_gene_16363	pan_gene_4990	Average_internode_length_(below_ear);Height_per_day_(until_flowering);Plant_height;Tassel_length	Average_internode_length_(below_ear)	0	1	1	0	0	0	0	0	0	0	0	0	0	0	0	1	0	0	0	0	1	0	0	0	0	0	4	dispensable
pan_gene_16363	pan_gene_5604	Average_internode_length_(below_ear);Height_per_day_(until_flowering);Plant_height;Tassel_length	Average_internode_length_(below_ear)	0	0	0	0	0	0	0	0	0	0	0	0	0	0	0	1	0	0	0	0	1	0	1	0	0	0	3	dispensable
pan_gene_16363	pan_gene_8091	Average_internode_length_(below_ear);Height_per_day_(until_flowering);Plant_height;Tassel_length	Average_internode_length_(below_ear);Ear_row_number	0	1	0	0	1	0	0	0	0	0	0	0	0	0	0	0	0	0	0	0	0	1	1	0	0	0	4	dispensable
pan_gene_16366	pan_gene_18180	Average_internode_length_(below_ear);Average_internode_length_(whole_plant)	Average_internode_length_(below_ear);Nodes_to_ear	0	1	0	0	1	0	0	0	0	0	0	0	0	0	0	0	1	0	0	0	0	0	0	0	0	0	3	dispensable
pan_gene_16366	pan_gene_19141	Average_internode_length_(below_ear);Average_internode_length_(whole_plant)	Average_internode_length_(below_ear);Height_per_day_(until_flowering);Nodes_to_ear	0	1	0	1	1	1	0	0	1	1	0	0	0	1	1	1	1	0	0	1	0	0	0	0	0	0	11	near-core
pan_gene_16366	pan_gene_19560	Average_internode_length_(below_ear);Average_internode_length_(whole_plant)	Average_internode_length_(below_ear)	0	1	0	0	0	0	0	0	0	0	0	0	0	0	0	0	1	0	0	0	0	0	0	0	0	0	2	dispensable
pan_gene_16366	pan_gene_20723	Average_internode_length_(below_ear);Average_internode_length_(whole_plant)	Average_internode_length_(below_ear);Tassel_branch_number	0	1	1	0	0	1	0	1	1	0	1	0	0	1	1	0	0	1	0	0	0	1	1	0	1	0	12	near-core
pan_gene_16366	pan_gene_21185	Average_internode_length_(below_ear);Average_internode_length_(whole_plant)	Average_internode_length_(below_ear);Glucose;Northern_Leaf_Blight	0	0	0	0	1	0	0	0	0	0	1	0	0	0	0	0	0	0	0	0	0	1	0	0	0	1	4	dispensable
pan_gene_16366	pan_gene_22473	Average_internode_length_(below_ear);Average_internode_length_(whole_plant)	Average_internode_length_(below_ear)	0	1	1	0	0	0	0	0	0	0	0	1	1	0	1	1	1	0	1	1	0	1	0	0	0	0	10	dispensable
pan_gene_16366	pan_gene_22565	Average_internode_length_(below_ear);Average_internode_length_(whole_plant)	Average_internode_length_(below_ear);Southern_leaf_blight	0	0	0	0	0	0	0	0	1	0	0	0	0	0	0	1	0	0	0	0	0	0	0	0	0	0	2	dispensable
pan_gene_16366	pan_gene_24407	Average_internode_length_(below_ear);Average_internode_length_(whole_plant)	Average_internode_length_(below_ear);Chlorophyll_B	0	1	0	1	0	0	0	0	0	0	1	0	1	0	0	1	0	0	0	1	0	1	0	1	0	0	8	dispensable
pan_gene_16366	pan_gene_24753	Average_internode_length_(below_ear);Average_internode_length_(whole_plant)	Average_internode_length_(below_ear)	0	1	1	1	0	0	1	0	0	0	1	1	1	0	0	1	0	1	0	0	1	1	0	1	0	0	12	near-core
pan_gene_16366	pan_gene_25333	Average_internode_length_(below_ear);Average_internode_length_(whole_plant)	Average_internode_length_(below_ear)	0	1	0	1	1	0	0	0	0	0	0	0	0	0	0	0	0	0	0	0	0	0	0	0	0	0	3	dispensable
pan_gene_16366	pan_gene_25382	Average_internode_length_(below_ear);Average_internode_length_(whole_plant)	Average_internode_length_(below_ear)	0	1	0	1	0	0	0	0	0	0	1	1	1	0	0	1	0	1	0	0	0	0	1	0	0	0	8	dispensable
pan_gene_16366	pan_gene_25993	Average_internode_length_(below_ear);Average_internode_length_(whole_plant)	Average_internode_length_(below_ear)	0	1	0	1	1	1	0	1	1	0	0	1	0	1	0	1	1	0	1	1	0	1	0	0	1	1	15	near-core
pan_gene_16366	pan_gene_27589	Average_internode_length_(below_ear);Average_internode_length_(whole_plant)	Average_internode_length_(below_ear)	0	1	0	0	0	0	0	0	0	0	0	1	0	0	0	1	1	0	1	0	0	0	0	0	0	0	5	dispensable
pan_gene_16366	pan_gene_27678	Average_internode_length_(below_ear);Average_internode_length_(whole_plant)	Average_internode_length_(below_ear)	0	1	0	0	0	1	0	0	1	0	1	1	0	1	0	0	0	1	1	0	0	1	0	0	0	0	9	dispensable
pan_gene_16366	pan_gene_27995	Average_internode_length_(below_ear);Average_internode_length_(whole_plant)	Average_internode_length_(below_ear);Southern_leaf_blight;Tassel_length	0	0	0	0	0	1	0	0	0	0	0	0	0	0	0	0	0	0	0	0	0	0	0	0	0	0	1	private
pan_gene_16366	pan_gene_29703	Average_internode_length_(below_ear);Average_internode_length_(whole_plant)	Average_internode_length_(below_ear);Ear_height;Photoperiod_Growing-degree_days_to_silk	0	1	1	1	0	0	0	1	0	0	0	0	0	1	0	0	1	1	0	0	0	0	0	0	0	1	8	dispensable
pan_gene_16366	pan_gene_29990	Average_internode_length_(below_ear);Average_internode_length_(whole_plant)	Average_internode_length_(below_ear)	0	1	0	1	1	1	0	1	1	0	1	0	0	1	0	0	0	1	1	0	0	1	0	0	0	1	12	near-core
pan_gene_16366	pan_gene_30673	Average_internode_length_(below_ear);Average_internode_length_(whole_plant)	Average_internode_length_(below_ear)	0	0	0	0	1	0	0	0	0	0	0	0	0	0	0	0	0	1	1	0	0	0	0	0	0	0	3	dispensable
pan_gene_16366	pan_gene_30881	Average_internode_length_(below_ear);Average_internode_length_(whole_plant)	Average_internode_length_(below_ear);Chlorophyll_A;Glucose	0	1	0	0	0	0	0	0	0	0	0	1	0	0	0	0	0	0	0	0	0	0	0	0	0	0	2	dispensable
pan_gene_16366	pan_gene_473	Average_internode_length_(below_ear);Average_internode_length_(whole_plant)	Average_internode_length_(below_ear)	0	1	0	1	0	0	0	0	0	0	0	1	0	0	0	1	1	0	1	1	0	0	0	0	0	0	7	dispensable
pan_gene_16366	pan_gene_4990	Average_internode_length_(below_ear);Average_internode_length_(whole_plant)	Average_internode_length_(below_ear)	0	1	1	1	0	0	1	0	0	0	0	1	0	0	1	1	0	0	1	1	0	1	1	0	0	1	12	near-core
pan_gene_16366	pan_gene_5604	Average_internode_length_(below_ear);Average_internode_length_(whole_plant)	Average_internode_length_(below_ear)	0	0	0	1	0	1	0	0	0	0	1	0	0	0	0	1	1	0	1	0	0	0	0	0	0	0	6	dispensable
pan_gene_16366	pan_gene_5975	Average_internode_length_(below_ear);Average_internode_length_(whole_plant)	Average_internode_length_(below_ear)	0	1	0	0	0	0	0	0	0	0	0	0	0	0	0	0	0	0	0	0	0	0	0	0	0	0	1	private
pan_gene_16366	pan_gene_8091	Average_internode_length_(below_ear);Average_internode_length_(whole_plant)	Average_internode_length_(below_ear);Ear_row_number	0	1	0	1	0	0	0	0	1	0	0	0	0	0	0	0	0	0	1	0	0	0	0	0	0	0	4	dispensable
pan_gene_16366	pan_gene_8286	Average_internode_length_(below_ear);Average_internode_length_(whole_plant)	Average_internode_length_(below_ear);Days_to_silk;Photoperiod_growing-degree_days_to_anthesis;Stalk_strength	0	1	0	1	1	1	0	1	1	1	1	0	1	1	0	1	1	1	0	0	1	1	1	1	0	0	17	near-core
pan_gene_16366	pan_gene_8981	Average_internode_length_(below_ear);Average_internode_length_(whole_plant)	Average_internode_length_(below_ear);Leaf_length;Southern_leaf_blight;Sucrose	0	0	0	0	1	0	0	0	0	0	0	0	0	0	0	0	0	0	0	0	0	0	0	0	0	0	1	private
pan_gene_16366	pan_gene_9267	Average_internode_length_(below_ear);Average_internode_length_(whole_plant)	Average_internode_length_(below_ear);Nodes_per_plant	0	1	0	0	0	1	0	0	0	0	0	0	0	1	0	0	0	1	0	0	0	1	0	0	0	0	5	dispensable
pan_gene_16426	pan_gene_4995	Average_internode_length_(below_ear)	Average_internode_length_(below_ear);Nitrate;Northern_Leaf_Blight	0	1	0	0	0	0	0	0	1	0	0	0	0	0	0	0	0	0	1	0	0	0	0	0	0	0	3	dispensable
pan_gene_16437	pan_gene_23829	Average_internode_length_(below_ear);Cob_diameter	Average_internode_length_(below_ear);Photoperiod_Growing-degree_days_to_silk;Southern_leaf_blight	0	0	0	0	1	0	0	0	0	1	0	1	0	0	1	0	0	0	0	0	0	0	0	0	0	0	4	dispensable
pan_gene_16437	pan_gene_24335	Average_internode_length_(below_ear);Cob_diameter	Average_internode_length_(below_ear)	0	0	0	0	0	0	0	0	0	1	0	1	0	0	1	0	0	0	0	0	0	0	0	0	0	0	3	dispensable
pan_gene_16437	pan_gene_25993	Average_internode_length_(below_ear);Cob_diameter	Average_internode_length_(below_ear)	0	0	0	0	0	0	0	0	0	0	0	0	0	0	1	0	0	0	0	0	0	0	0	0	0	0	1	private
pan_gene_16437	pan_gene_28041	Average_internode_length_(below_ear);Cob_diameter	Average_internode_length_(below_ear);Tassel_branch_number;Tassel_length	0	0	0	0	1	0	0	0	0	0	0	0	0	0	0	0	0	0	0	0	0	0	0	0	0	0	1	private
pan_gene_16437	pan_gene_4983	Average_internode_length_(below_ear);Cob_diameter	Average_internode_length_(below_ear)	0	0	0	0	1	0	0	0	0	0	0	1	0	0	0	0	0	0	0	0	0	0	0	0	0	0	2	dispensable
pan_gene_16682	pan_gene_5448	Average_internode_length_(below_ear)	Average_internode_length_(below_ear)	0	1	0	0	0	0	0	1	0	0	0	0	0	0	0	0	0	0	0	0	0	0	0	0	0	0	2	dispensable
pan_gene_17544	pan_gene_20579	Average_internode_length_(below_ear);Height_per_day_(until_flowering);Plant_height	Average_internode_length_(below_ear)	0	0	1	0	0	0	0	1	0	0	0	0	0	0	0	0	0	1	0	0	0	0	0	0	0	0	3	dispensable
pan_gene_17544	pan_gene_6836	Average_internode_length_(below_ear);Height_per_day_(until_flowering);Plant_height	Average_internode_length_(below_ear)	0	0	1	0	0	0	1	0	0	0	1	0	0	0	0	0	0	0	0	0	0	1	0	1	1	0	6	dispensable
pan_gene_18063	pan_gene_24607	Average_internode_length_(below_ear);Ratio_of_ear_height_to_total_height	Average_internode_length_(below_ear);Average_internode_length_(whole_plant);Cob_diameter	0	1	0	0	0	0	0	0	0	0	0	0	0	0	0	0	0	0	0	0	0	0	0	0	0	0	1	private
pan_gene_18063	pan_gene_4994	Average_internode_length_(below_ear);Ratio_of_ear_height_to_total_height	Average_internode_length_(below_ear);Ear_height;Nitrate;Northern_Leaf_Blight;Ratio_of_ear_height_to_total_height	0	1	0	1	1	0	0	0	0	0	0	0	0	0	1	1	0	0	0	1	1	0	0	0	0	0	7	dispensable
pan_gene_18180	pan_gene_19767	Average_internode_length_(below_ear);Nodes_to_ear	Average_internode_length_(below_ear)	0	1	0	1	1	0	0	0	0	1	0	0	0	0	0	0	1	0	0	0	0	0	0	0	0	0	5	dispensable
pan_gene_18180	pan_gene_25382	Average_internode_length_(below_ear);Nodes_to_ear	Average_internode_length_(below_ear)	0	1	0	1	0	0	1	0	0	0	1	0	0	1	0	0	0	0	0	0	0	0	0	0	0	0	5	dispensable
pan_gene_18210	pan_gene_22565	Average_internode_length_(below_ear)	Average_internode_length_(below_ear);Southern_leaf_blight	0	0	0	0	0	0	0	0	0	0	0	0	0	0	0	0	0	0	0	0	0	1	0	0	0	0	1	private
pan_gene_18210	pan_gene_22566	Average_internode_length_(below_ear)	Average_internode_length_(below_ear);Southern_leaf_blight	0	1	0	0	0	0	0	0	0	0	1	0	0	0	0	0	0	0	0	0	0	0	0	0	0	0	2	dispensable
pan_gene_18210	pan_gene_25333	Average_internode_length_(below_ear)	Average_internode_length_(below_ear)	0	1	0	1	1	0	0	0	1	0	0	0	0	1	0	0	0	0	0	0	0	1	1	0	0	0	7	dispensable
pan_gene_18210	pan_gene_27995	Average_internode_length_(below_ear)	Average_internode_length_(below_ear);Southern_leaf_blight;Tassel_length	0	0	0	0	0	1	0	0	1	0	0	0	0	0	1	0	0	0	0	1	0	0	0	0	0	0	4	dispensable
pan_gene_18210	pan_gene_30142	Average_internode_length_(below_ear)	Average_internode_length_(below_ear)	0	1	0	0	0	0	0	0	0	0	0	0	0	0	0	0	0	0	0	0	0	0	0	1	0	0	2	dispensable
pan_gene_18210	pan_gene_31450	Average_internode_length_(below_ear)	Average_internode_length_(below_ear);Ear_height;Glucose;Height_per_day_(until_flowering);Nodes_above_ear;Plant_height	0	1	0	0	0	1	0	0	0	0	0	1	0	0	0	1	0	0	0	0	1	0	0	0	0	0	5	dispensable
pan_gene_18210	pan_gene_8076	Average_internode_length_(below_ear)	Average_internode_length_(below_ear);Leaf_length;Tassel_length	0	1	1	0	0	1	0	0	0	0	0	0	0	0	0	0	1	0	0	0	0	0	0	0	0	0	4	dispensable
pan_gene_18210	pan_gene_8091	Average_internode_length_(below_ear)	Average_internode_length_(below_ear);Ear_row_number	0	1	0	0	0	1	0	0	0	1	0	0	0	0	0	0	0	0	1	0	0	1	0	0	0	0	5	dispensable
pan_gene_18227	pan_gene_27668	Average_internode_length_(below_ear);Ear_row_number	Anthesis-silking_interval;Average_internode_length_(below_ear)	0	0	0	0	0	0	0	0	0	0	0	0	0	0	0	0	0	0	0	1	0	0	0	0	0	0	1	private
pan_gene_18227	pan_gene_31394	Average_internode_length_(below_ear);Ear_row_number	Average_internode_length_(below_ear)	0	1	0	0	0	0	0	0	0	0	0	0	0	0	0	0	0	0	0	0	0	0	0	0	0	0	1	private
pan_gene_18282	pan_gene_22461	Average_internode_length_(below_ear);Ear_height	Average_internode_length_(below_ear)	0	1	1	1	0	0	0	1	0	1	1	1	1	0	0	1	0	0	0	0	1	0	0	0	0	1	11	near-core
pan_gene_18282	pan_gene_24625	Average_internode_length_(below_ear);Ear_height	Average_internode_length_(below_ear);Ear_row_number	0	1	0	1	0	0	0	0	0	1	0	1	1	0	1	1	1	0	0	1	1	0	0	0	1	1	12	near-core
pan_gene_18282	pan_gene_26095	Average_internode_length_(below_ear);Ear_height	Average_internode_length_(below_ear)	0	1	0	0	0	0	0	0	0	1	0	0	0	0	1	0	1	0	0	0	0	0	0	0	0	1	5	dispensable
pan_gene_18282	pan_gene_27699	Average_internode_length_(below_ear);Ear_height	Average_internode_length_(below_ear)	0	0	0	0	0	0	0	0	0	0	0	0	0	0	0	0	0	0	0	0	1	0	0	0	0	0	1	private
pan_gene_18282	pan_gene_27808	Average_internode_length_(below_ear);Ear_height	Average_internode_length_(below_ear);Boxcox-transformed_leaf_angle;Photoperiod_Growing-degree_days_to_silk	0	1	0	0	0	0	0	0	0	0	0	1	0	0	0	0	0	0	0	0	0	0	0	0	0	0	2	dispensable
pan_gene_18282	pan_gene_28220	Average_internode_length_(below_ear);Ear_height	Average_internode_length_(below_ear);Ratio_of_ear_height_to_total_height	0	0	0	0	0	0	0	0	0	1	0	0	0	0	0	1	0	1	0	0	0	0	0	0	1	0	4	dispensable
pan_gene_18282	pan_gene_28657	Average_internode_length_(below_ear);Ear_height	Average_internode_length_(below_ear);PCA_of_metabolites:_PC1	0	1	0	0	0	0	0	0	0	1	0	1	0	0	0	0	0	0	0	0	0	0	0	0	0	0	3	dispensable
pan_gene_18460	pan_gene_20579	Average_internode_length_(below_ear)	Average_internode_length_(below_ear)	0	1	0	0	0	0	0	0	0	0	0	0	0	0	0	0	0	0	0	0	0	0	0	0	0	0	1	private
pan_gene_18730	pan_gene_24321	Average_internode_length_(above_ear);Average_internode_length_(below_ear);Average_internode_length_(whole_plant);Days_to_anthesis;Ear_height;Height_per_day_(until_flowering);Plant_height;Starch	Average_internode_length_(below_ear);Chlorophyll_B	0	0	0	0	0	0	0	0	0	0	0	0	0	0	0	0	0	0	0	1	0	0	0	0	0	0	1	private
pan_gene_18730	pan_gene_29194	Average_internode_length_(above_ear);Average_internode_length_(below_ear);Average_internode_length_(whole_plant);Days_to_anthesis;Ear_height;Height_per_day_(until_flowering);Plant_height;Starch	Average_internode_length_(below_ear)	0	0	0	1	0	1	0	0	0	1	0	0	1	0	0	0	0	1	1	0	0	0	0	1	0	0	7	dispensable
pan_gene_18732	pan_gene_29194	Average_internode_length_(below_ear);Sucrose	Average_internode_length_(below_ear)	0	0	0	0	0	0	0	0	0	1	0	0	0	0	0	0	0	0	0	0	0	0	0	0	0	0	1	private
pan_gene_18777	pan_gene_24925	Average_internode_length_(below_ear);Ear_height;Plant_height	Average_internode_length_(below_ear);Tassel_branch_number	0	1	0	1	0	0	0	0	0	0	0	0	0	0	0	0	0	0	0	0	0	0	0	0	0	0	2	dispensable
pan_gene_18777	pan_gene_7627	Average_internode_length_(below_ear);Ear_height;Plant_height	Average_internode_length_(below_ear);Ear_height	0	1	0	0	0	0	0	0	0	0	0	0	0	0	0	0	0	0	0	0	0	0	0	0	0	0	1	private
pan_gene_18797	pan_gene_24335	Average_internode_length_(below_ear);Protein	Average_internode_length_(below_ear)	0	0	0	0	0	0	0	0	0	0	0	0	0	0	0	0	1	0	0	0	0	0	0	0	0	0	1	private
pan_gene_18891	pan_gene_19559	Average_internode_length_(above_ear);Average_internode_length_(below_ear);Nodes_per_plant	Average_internode_length_(below_ear);Leaf_width	0	1	0	0	0	0	0	0	0	0	0	0	0	0	0	0	0	0	0	0	0	0	0	0	0	0	1	private
pan_gene_18891	pan_gene_27746	Average_internode_length_(above_ear);Average_internode_length_(below_ear);Nodes_per_plant	Average_internode_length_(below_ear);Boxcox-transformed_leaf_angle	0	1	0	0	0	0	0	0	0	0	0	0	0	0	0	0	0	0	0	0	0	0	0	0	0	0	1	private
pan_gene_18891	pan_gene_7715	Average_internode_length_(above_ear);Average_internode_length_(below_ear);Nodes_per_plant	Average_internode_length_(below_ear);Average_internode_length_(whole_plant);Ear_height;Height_per_day_(until_flowering);Plant_height	0	1	0	1	0	0	0	0	0	0	0	0	0	0	0	0	0	0	0	0	0	0	0	0	0	0	2	dispensable
pan_gene_18928	pan_gene_2919	Average_internode_length_(below_ear)	Average_internode_length_(below_ear);Days_to_anthesis	0	0	0	0	0	0	0	0	0	0	0	1	0	0	0	0	0	0	0	0	0	0	0	0	0	0	1	private
pan_gene_19069	pan_gene_22475	Average_internode_length_(below_ear);Ear_height;Ratio_of_ear_height_to_total_height	Average_internode_length_(below_ear)	0	1	0	0	0	0	0	0	0	0	0	0	0	0	1	0	0	1	1	0	0	0	0	0	0	0	4	dispensable
pan_gene_19069	pan_gene_32709	Average_internode_length_(below_ear);Ear_height;Ratio_of_ear_height_to_total_height	Average_internode_length_(below_ear);Tassel_branch_number;Total_amino_acids	0	1	0	0	0	0	0	0	0	0	0	1	0	0	0	0	0	1	0	0	1	1	1	0	0	0	6	dispensable
pan_gene_19069	pan_gene_44657	Average_internode_length_(below_ear);Ear_height;Ratio_of_ear_height_to_total_height	Average_internode_length_(below_ear)	0	1	0	0	0	0	0	0	0	1	0	0	0	0	0	0	0	1	0	0	0	0	0	0	0	0	3	dispensable
pan_gene_19069	pan_gene_5044	Average_internode_length_(below_ear);Ear_height;Ratio_of_ear_height_to_total_height	Average_internode_length_(below_ear);Average_internode_length_(whole_plant);Ear_height;Leaf_length	0	0	0	0	0	1	0	0	0	0	0	0	0	0	0	1	0	0	0	1	0	0	0	0	0	0	3	dispensable
pan_gene_19141	pan_gene_25333	Average_internode_length_(below_ear);Height_per_day_(until_flowering);Nodes_to_ear	Average_internode_length_(below_ear)	0	1	0	1	1	0	0	0	1	0	0	0	0	1	0	0	0	0	0	0	0	0	0	0	0	0	5	dispensable
pan_gene_19141	pan_gene_7624	Average_internode_length_(below_ear);Height_per_day_(until_flowering);Nodes_to_ear	Average_internode_length_(below_ear);Ear_height;Photoperiod_growing-degree_days_to_anthesis	0	1	0	0	0	0	0	0	0	0	0	0	0	0	0	0	0	1	0	0	0	0	0	0	0	0	2	dispensable
pan_gene_19141	pan_gene_8286	Average_internode_length_(below_ear);Height_per_day_(until_flowering);Nodes_to_ear	Average_internode_length_(below_ear);Days_to_silk;Photoperiod_growing-degree_days_to_anthesis;Stalk_strength	0	1	0	1	1	0	0	0	1	1	0	1	0	1	0	1	1	0	0	0	0	0	1	0	0	0	10	dispensable
pan_gene_19184	pan_gene_24350	Average_internode_length_(below_ear);Sucrose;Tassel_branch_number	Average_internode_length_(below_ear);Total_amino_acids	0	1	0	0	0	0	0	0	0	0	0	0	0	0	0	0	0	0	0	0	0	0	0	0	0	0	1	private
pan_gene_19214	pan_gene_19604	Average_internode_length_(above_ear);Average_internode_length_(below_ear);Average_internode_length_(whole_plant);Boxcox-transformed_leaf_angle;Height_per_day_(until_flowering);Leaf_width;Plant_height	Average_internode_length_(below_ear)	0	0	0	0	0	0	0	0	0	0	0	0	1	0	0	0	0	0	0	0	0	0	0	0	0	0	1	private
pan_gene_19214	pan_gene_20723	Average_internode_length_(above_ear);Average_internode_length_(below_ear);Average_internode_length_(whole_plant);Boxcox-transformed_leaf_angle;Height_per_day_(until_flowering);Leaf_width;Plant_height	Average_internode_length_(below_ear);Tassel_branch_number	0	0	0	0	0	0	0	0	0	0	0	0	1	0	0	0	0	0	0	0	0	0	0	0	0	0	1	private
pan_gene_19214	pan_gene_23747	Average_internode_length_(above_ear);Average_internode_length_(below_ear);Average_internode_length_(whole_plant);Boxcox-transformed_leaf_angle;Height_per_day_(until_flowering);Leaf_width;Plant_height	Average_internode_length_(below_ear);Days_to_silk	0	0	0	0	0	0	0	0	0	0	0	0	1	0	0	0	0	0	0	0	0	0	0	0	0	0	1	private
pan_gene_19214	pan_gene_24335	Average_internode_length_(above_ear);Average_internode_length_(below_ear);Average_internode_length_(whole_plant);Boxcox-transformed_leaf_angle;Height_per_day_(until_flowering);Leaf_width;Plant_height	Average_internode_length_(below_ear)	0	0	0	0	0	0	0	0	0	0	0	0	1	0	0	0	0	0	0	0	0	0	0	0	0	0	1	private
pan_gene_19214	pan_gene_27678	Average_internode_length_(above_ear);Average_internode_length_(below_ear);Average_internode_length_(whole_plant);Boxcox-transformed_leaf_angle;Height_per_day_(until_flowering);Leaf_width;Plant_height	Average_internode_length_(below_ear)	0	0	0	0	0	0	0	0	0	0	0	0	1	0	0	0	0	0	0	0	0	0	0	0	0	0	1	private
pan_gene_19214	pan_gene_28041	Average_internode_length_(above_ear);Average_internode_length_(below_ear);Average_internode_length_(whole_plant);Boxcox-transformed_leaf_angle;Height_per_day_(until_flowering);Leaf_width;Plant_height	Average_internode_length_(below_ear);Tassel_branch_number;Tassel_length	0	0	0	0	0	0	0	0	0	0	0	0	1	0	0	0	0	0	0	0	0	0	0	0	0	0	1	private
pan_gene_19214	pan_gene_29528	Average_internode_length_(above_ear);Average_internode_length_(below_ear);Average_internode_length_(whole_plant);Boxcox-transformed_leaf_angle;Height_per_day_(until_flowering);Leaf_width;Plant_height	Average_internode_length_(below_ear);Photoperiod_growing-degree_days_to_anthesis	0	0	0	0	0	0	0	0	0	0	0	0	1	0	0	0	0	0	0	0	0	0	0	0	0	0	1	private
pan_gene_19214	pan_gene_30683	Average_internode_length_(above_ear);Average_internode_length_(below_ear);Average_internode_length_(whole_plant);Boxcox-transformed_leaf_angle;Height_per_day_(until_flowering);Leaf_width;Plant_height	Average_internode_length_(below_ear);Chlorophyll_B	0	0	0	0	0	0	0	0	0	0	0	0	1	0	0	0	0	0	0	0	0	0	0	0	0	0	1	private
pan_gene_19214	pan_gene_9267	Average_internode_length_(above_ear);Average_internode_length_(below_ear);Average_internode_length_(whole_plant);Boxcox-transformed_leaf_angle;Height_per_day_(until_flowering);Leaf_width;Plant_height	Average_internode_length_(below_ear);Nodes_per_plant	0	0	0	0	0	0	0	0	0	0	0	0	1	0	0	0	0	0	0	0	0	0	0	0	0	0	1	private
pan_gene_19215	pan_gene_646	Average_internode_length_(below_ear);Average_internode_length_(whole_plant);Boxcox-transformed_leaf_angle	Average_internode_length_(below_ear);Boxcox-transformed_leaf_angle;Tassel_length	0	1	0	0	0	1	0	0	0	0	0	0	0	0	0	0	0	0	0	0	0	1	0	0	0	0	3	dispensable
pan_gene_19559	pan_gene_20721	Average_internode_length_(below_ear);Leaf_width	Average_internode_length_(below_ear)	0	1	1	0	0	0	0	0	0	0	1	0	0	0	1	0	0	0	0	0	1	0	0	0	0	0	5	dispensable
pan_gene_19559	pan_gene_3886	Average_internode_length_(below_ear);Leaf_width	Average_internode_length_(below_ear)	0	1	0	0	0	1	0	0	1	1	1	1	1	0	0	0	0	1	0	0	1	1	1	0	0	0	11	near-core
pan_gene_19560	pan_gene_24759	Average_internode_length_(below_ear)	Average_internode_length_(below_ear);Height_above_ear	0	1	1	0	0	0	1	0	0	0	1	0	0	0	1	0	0	0	0	0	1	0	1	0	0	0	7	dispensable
pan_gene_19560	pan_gene_29990	Average_internode_length_(below_ear)	Average_internode_length_(below_ear)	0	1	1	0	0	0	1	1	1	1	0	0	1	0	0	0	0	0	0	0	1	0	0	0	0	0	8	dispensable
pan_gene_19560	pan_gene_30673	Average_internode_length_(below_ear)	Average_internode_length_(below_ear)	0	0	0	0	0	0	0	0	0	1	0	0	0	0	0	0	0	0	0	0	0	0	0	0	0	0	1	private
pan_gene_19564	pan_gene_19572	Average_internode_length_(below_ear);Leaf_width	Average_internode_length_(below_ear);Days_to_anthesis	0	0	0	1	0	0	0	0	0	0	0	0	0	0	0	0	0	0	0	0	0	0	1	0	0	0	2	dispensable
pan_gene_19564	pan_gene_23829	Average_internode_length_(below_ear);Leaf_width	Average_internode_length_(below_ear);Photoperiod_Growing-degree_days_to_silk;Southern_leaf_blight	0	0	0	1	1	0	0	0	0	1	0	0	0	0	0	0	0	1	0	0	0	0	1	0	0	0	5	dispensable
pan_gene_19564	pan_gene_24335	Average_internode_length_(below_ear);Leaf_width	Average_internode_length_(below_ear)	0	0	0	0	1	0	0	0	0	1	1	0	0	0	0	1	0	0	0	0	1	0	0	0	0	1	6	dispensable
pan_gene_19564	pan_gene_27678	Average_internode_length_(below_ear);Leaf_width	Average_internode_length_(below_ear)	0	0	0	1	0	0	0	0	0	1	1	0	0	0	0	0	0	1	0	0	1	0	0	0	0	0	5	dispensable
pan_gene_19564	pan_gene_28041	Average_internode_length_(below_ear);Leaf_width	Average_internode_length_(below_ear);Tassel_branch_number;Tassel_length	0	0	0	1	1	0	0	1	0	0	1	0	0	0	0	0	0	0	0	0	0	0	0	0	0	0	4	dispensable
pan_gene_19564	pan_gene_32431	Average_internode_length_(below_ear);Leaf_width	Average_internode_length_(above_ear);Average_internode_length_(below_ear);Ear_height	0	0	0	1	0	0	0	0	0	0	0	0	0	0	0	0	0	0	0	0	0	0	0	0	0	0	1	private
pan_gene_19565	pan_gene_22475	Average_internode_length_(below_ear)	Average_internode_length_(below_ear)	0	0	0	0	0	0	0	0	0	0	0	0	0	0	0	0	0	0	0	0	0	0	1	0	0	0	1	private
pan_gene_19572	pan_gene_22475	Average_internode_length_(below_ear);Days_to_anthesis	Average_internode_length_(below_ear)	0	1	1	0	0	0	0	0	0	0	0	0	0	0	0	0	0	0	1	0	0	0	1	0	0	0	4	dispensable
pan_gene_19572	pan_gene_23829	Average_internode_length_(below_ear);Days_to_anthesis	Average_internode_length_(below_ear);Photoperiod_Growing-degree_days_to_silk;Southern_leaf_blight	0	1	0	1	0	1	0	0	1	0	0	0	0	1	1	0	1	0	0	0	0	1	1	0	0	1	10	dispensable
pan_gene_19572	pan_gene_28041	Average_internode_length_(below_ear);Days_to_anthesis	Average_internode_length_(below_ear);Tassel_branch_number;Tassel_length	0	1	0	1	0	1	0	1	1	0	0	0	0	0	0	0	0	0	0	0	1	0	0	0	0	0	6	dispensable
pan_gene_19572	pan_gene_29076	Average_internode_length_(below_ear);Days_to_anthesis	Average_internode_length_(below_ear)	0	1	1	1	0	0	0	1	0	1	1	0	0	1	1	0	0	1	1	0	0	0	1	0	0	0	11	near-core
pan_gene_19572	pan_gene_30692	Average_internode_length_(below_ear);Days_to_anthesis	Average_internode_length_(below_ear);Nodes_above_ear	0	0	1	0	0	0	0	0	0	0	0	0	0	0	0	0	0	0	0	0	0	0	0	0	0	0	1	private
pan_gene_19572	pan_gene_8076	Average_internode_length_(below_ear);Days_to_anthesis	Average_internode_length_(below_ear);Leaf_length;Tassel_length	0	1	0	0	0	1	0	0	1	0	0	0	0	0	0	0	0	0	1	0	0	0	1	0	0	0	5	dispensable
pan_gene_19595	pan_gene_20496	100_Kernel_weight;Average_internode_length_(below_ear)	Average_internode_length_(below_ear);Photoperiod_Growing-degree_days_to_silk	0	1	1	1	1	1	0	0	1	0	1	0	0	1	0	0	0	1	0	0	1	0	0	1	1	1	13	near-core
pan_gene_19595	pan_gene_23829	100_Kernel_weight;Average_internode_length_(below_ear)	Average_internode_length_(below_ear);Photoperiod_Growing-degree_days_to_silk;Southern_leaf_blight	0	1	1	1	1	1	0	1	1	0	0	0	1	1	1	0	1	0	0	0	0	0	1	0	0	0	12	near-core
pan_gene_19595	pan_gene_25820	100_Kernel_weight;Average_internode_length_(below_ear)	Average_internode_length_(below_ear);Height_per_day_(until_flowering);Southern_leaf_blight	0	0	0	0	0	0	0	0	0	0	0	0	0	0	0	0	0	0	0	0	0	0	0	0	0	1	1	private
pan_gene_19595	pan_gene_27678	100_Kernel_weight;Average_internode_length_(below_ear)	Average_internode_length_(below_ear)	0	1	1	1	1	1	0	1	1	0	1	0	1	1	1	1	0	1	1	0	1	0	1	0	0	0	16	near-core
pan_gene_19595	pan_gene_27995	100_Kernel_weight;Average_internode_length_(below_ear)	Average_internode_length_(below_ear);Southern_leaf_blight;Tassel_length	0	0	1	1	1	1	0	0	0	0	0	0	0	0	0	1	0	0	1	0	1	0	1	0	0	1	9	dispensable
pan_gene_19595	pan_gene_28041	100_Kernel_weight;Average_internode_length_(below_ear)	Average_internode_length_(below_ear);Tassel_branch_number;Tassel_length	0	1	1	1	0	1	0	1	0	0	1	0	1	1	0	0	0	0	0	0	1	0	0	0	0	0	9	dispensable
pan_gene_19595	pan_gene_29703	100_Kernel_weight;Average_internode_length_(below_ear)	Average_internode_length_(below_ear);Ear_height;Photoperiod_Growing-degree_days_to_silk	0	1	0	0	0	0	0	0	0	0	0	0	1	0	0	0	0	0	0	0	0	0	0	0	0	0	2	dispensable
pan_gene_19595	pan_gene_29990	100_Kernel_weight;Average_internode_length_(below_ear)	Average_internode_length_(below_ear)	0	1	1	1	0	1	0	1	0	0	0	0	1	0	1	0	0	0	0	0	1	1	1	0	0	0	10	dispensable
pan_gene_19595	pan_gene_30287	100_Kernel_weight;Average_internode_length_(below_ear)	Average_internode_length_(below_ear);Average_internode_length_(whole_plant);Days_to_anthesis	0	0	0	0	0	0	0	0	0	0	0	0	0	0	0	1	0	0	1	0	1	0	0	0	0	0	3	dispensable
pan_gene_19595	pan_gene_32722	100_Kernel_weight;Average_internode_length_(below_ear)	Average_internode_length_(below_ear);Chlorophyll_A;Glutamate;Malate;Total_amino_acids	0	1	1	1	1	1	0	1	1	0	1	0	1	1	0	0	0	0	0	1	1	0	0	0	0	0	12	near-core
pan_gene_19595	pan_gene_4419	100_Kernel_weight;Average_internode_length_(below_ear)	Anthesis-silking_interval;Average_internode_length_(above_ear);Average_internode_length_(below_ear);Leaf_length;Tassel_length	0	0	0	0	0	0	0	0	0	0	0	0	0	0	0	0	0	0	0	0	1	0	0	0	0	0	1	private
pan_gene_19595	pan_gene_4976	100_Kernel_weight;Average_internode_length_(below_ear)	Average_internode_length_(below_ear)	0	1	0	1	0	0	0	0	0	0	0	0	0	0	0	0	0	0	1	0	0	1	1	1	0	0	6	dispensable
pan_gene_19595	pan_gene_8076	100_Kernel_weight;Average_internode_length_(below_ear)	Average_internode_length_(below_ear);Leaf_length;Tassel_length	0	1	0	1	1	1	0	0	1	0	0	0	1	1	0	0	0	0	0	0	0	0	0	0	0	0	7	dispensable
pan_gene_19595	pan_gene_8730	100_Kernel_weight;Average_internode_length_(below_ear)	Average_internode_length_(below_ear)	0	1	1	0	0	0	0	0	0	0	0	0	0	0	0	0	0	0	0	0	0	0	0	0	0	0	2	dispensable
pan_gene_19604	pan_gene_24335	Average_internode_length_(below_ear)	Average_internode_length_(below_ear)	0	1	1	1	0	0	1	0	1	1	1	1	1	0	1	1	1	0	1	0	1	1	0	1	0	1	17	near-core
pan_gene_19604	pan_gene_24759	Average_internode_length_(below_ear)	Average_internode_length_(below_ear);Height_above_ear	0	1	1	1	0	0	0	1	0	0	0	0	0	0	0	0	0	1	0	0	0	1	0	0	0	0	6	dispensable
pan_gene_19604	pan_gene_27678	Average_internode_length_(below_ear)	Average_internode_length_(below_ear)	0	1	1	1	1	1	1	1	1	1	1	1	1	1	1	0	0	1	1	1	1	1	1	1	0	1	22	core
pan_gene_19604	pan_gene_28041	Average_internode_length_(below_ear)	Average_internode_length_(below_ear);Tassel_branch_number;Tassel_length	0	1	1	1	1	1	0	1	1	0	1	0	0	0	0	0	0	0	0	0	0	0	0	0	0	0	8	dispensable
pan_gene_19604	pan_gene_28237	Average_internode_length_(below_ear)	Average_internode_length_(below_ear);Nodes_above_ear	0	0	0	0	0	0	0	0	0	0	0	0	0	0	0	1	0	0	0	0	0	0	0	0	0	0	1	private
pan_gene_19604	pan_gene_29990	Average_internode_length_(below_ear)	Average_internode_length_(below_ear)	0	1	1	0	0	0	1	1	1	0	0	1	0	0	1	0	0	1	0	1	1	1	1	1	1	1	15	near-core
pan_gene_19604	pan_gene_30692	Average_internode_length_(below_ear)	Average_internode_length_(below_ear);Nodes_above_ear	0	0	1	0	0	0	0	0	0	1	0	0	0	0	0	0	0	0	0	0	0	0	0	0	0	0	2	dispensable
pan_gene_19604	pan_gene_4419	Average_internode_length_(below_ear)	Anthesis-silking_interval;Average_internode_length_(above_ear);Average_internode_length_(below_ear);Leaf_length;Tassel_length	0	0	0	0	0	0	0	0	0	0	0	0	0	0	0	0	0	0	0	0	1	0	0	0	0	0	1	private
pan_gene_19604	pan_gene_8076	Average_internode_length_(below_ear)	Average_internode_length_(below_ear);Leaf_length;Tassel_length	0	1	0	1	0	1	0	0	1	0	0	0	0	1	0	0	0	0	1	1	0	0	1	0	0	0	8	dispensable
pan_gene_19604	pan_gene_8730	Average_internode_length_(below_ear)	Average_internode_length_(below_ear)	0	1	1	0	0	0	0	0	0	0	0	0	0	0	0	0	0	0	0	0	0	0	0	0	0	0	2	dispensable
pan_gene_19767	pan_gene_22473	Average_internode_length_(below_ear)	Average_internode_length_(below_ear)	0	1	0	1	1	0	0	1	0	1	0	1	1	1	1	1	1	0	0	0	0	1	0	0	0	0	12	near-core
pan_gene_19767	pan_gene_24407	Average_internode_length_(below_ear)	Average_internode_length_(below_ear);Chlorophyll_B	0	1	0	1	1	1	0	1	0	1	1	1	1	1	1	1	1	1	0	1	1	1	1	1	1	1	21	core
pan_gene_19767	pan_gene_24624	Average_internode_length_(below_ear)	Average_internode_length_(below_ear);Ear_row_number	0	1	0	0	0	0	0	0	0	0	0	0	0	0	0	1	0	0	0	0	0	0	0	0	0	0	2	dispensable
pan_gene_19767	pan_gene_25382	Average_internode_length_(below_ear)	Average_internode_length_(below_ear)	0	1	0	1	0	0	0	0	0	1	0	0	0	1	0	0	0	0	0	0	0	0	0	0	0	0	4	dispensable
pan_gene_19767	pan_gene_27696	Average_internode_length_(below_ear)	Average_internode_length_(below_ear);Stalk_strength;Tassel_branch_number	0	1	0	1	0	0	1	0	0	1	0	1	0	1	0	1	0	0	0	0	0	0	0	0	0	0	7	dispensable
pan_gene_19767	pan_gene_29241	Average_internode_length_(below_ear)	Average_internode_length_(below_ear)	0	1	1	0	1	1	1	0	1	1	0	1	1	1	1	1	1	1	0	0	0	1	1	1	1	1	19	near-core
pan_gene_19767	pan_gene_32197	Average_internode_length_(below_ear)	Average_internode_length_(below_ear)	0	1	0	1	0	0	0	1	0	0	0	0	1	0	0	0	1	1	0	0	0	1	1	1	0	1	10	dispensable
pan_gene_19767	pan_gene_32539	Average_internode_length_(below_ear)	Average_internode_length_(below_ear);Leaf_length	0	1	0	0	0	0	0	0	0	0	0	0	0	1	0	1	0	0	0	0	0	0	0	0	0	0	3	dispensable
pan_gene_19767	pan_gene_5508	Average_internode_length_(below_ear)	Average_internode_length_(below_ear)	0	1	1	0	0	0	0	0	0	0	0	0	0	0	0	0	0	0	0	0	0	0	1	0	0	0	3	dispensable
pan_gene_19767	pan_gene_7716	Average_internode_length_(below_ear)	Average_internode_length_(below_ear);Average_internode_length_(whole_plant);Ear_height;Height_per_day_(until_flowering);Plant_height	0	1	0	0	0	0	0	0	0	0	0	1	0	1	0	0	0	0	0	0	0	0	1	0	0	0	4	dispensable
pan_gene_19767	pan_gene_8286	Average_internode_length_(below_ear)	Average_internode_length_(below_ear);Days_to_silk;Photoperiod_growing-degree_days_to_anthesis;Stalk_strength	0	1	1	1	0	0	0	0	1	1	1	1	1	1	0	1	1	0	0	0	0	0	0	0	0	0	11	near-core
pan_gene_19931	pan_gene_25045	Average_internode_length_(below_ear)	100_Kernel_weight;Average_internode_length_(below_ear);Nitrate;Nodes_per_plant;Plant_height	0	1	0	0	0	0	0	0	0	0	0	0	0	0	0	1	0	0	0	0	0	0	0	0	0	0	2	dispensable
pan_gene_19931	pan_gene_2513	Average_internode_length_(below_ear)	Average_internode_length_(below_ear);Average_internode_length_(whole_plant);Boxcox-transformed_leaf_angle;Glutamate;Height_above_ear;Height_per_day_(until_flowering)	0	1	0	0	0	0	0	0	0	0	0	0	0	0	0	0	0	0	0	0	0	0	0	0	0	0	1	private
pan_gene_19931	pan_gene_27879	Average_internode_length_(below_ear)	Average_internode_length_(below_ear);Ear_height;Nodes_above_ear;Plant_height	0	1	0	0	0	0	0	0	0	1	0	0	0	0	0	1	0	0	0	0	0	1	0	0	0	0	4	dispensable
pan_gene_19980	pan_gene_22475	Average_internode_length_(below_ear);Average_internode_length_(whole_plant)	Average_internode_length_(below_ear)	0	0	0	0	0	0	0	0	0	0	0	0	0	0	1	1	0	1	1	0	0	0	0	0	0	0	4	dispensable
pan_gene_19980	pan_gene_23829	Average_internode_length_(below_ear);Average_internode_length_(whole_plant)	Average_internode_length_(below_ear);Photoperiod_Growing-degree_days_to_silk;Southern_leaf_blight	0	0	0	0	0	0	0	0	1	0	0	1	0	0	0	1	0	0	0	0	0	0	0	0	0	1	4	dispensable
pan_gene_19980	pan_gene_24335	Average_internode_length_(below_ear);Average_internode_length_(whole_plant)	Average_internode_length_(below_ear)	0	0	0	0	0	0	0	0	1	1	0	1	0	0	0	1	0	1	0	0	1	0	0	0	0	1	7	dispensable
pan_gene_19980	pan_gene_24392	Average_internode_length_(below_ear);Average_internode_length_(whole_plant)	Average_internode_length_(below_ear);Nitrate	0	0	0	0	0	0	0	0	1	1	0	0	0	0	0	0	0	0	0	0	0	0	0	0	0	1	3	dispensable
pan_gene_19980	pan_gene_28041	Average_internode_length_(below_ear);Average_internode_length_(whole_plant)	Average_internode_length_(below_ear);Tassel_branch_number;Tassel_length	0	0	0	0	0	0	0	0	1	0	0	0	0	0	0	0	0	0	0	1	1	0	0	0	0	0	3	dispensable
pan_gene_19980	pan_gene_29990	Average_internode_length_(below_ear);Average_internode_length_(whole_plant)	Average_internode_length_(below_ear)	0	0	0	0	0	0	0	0	1	0	0	0	0	0	0	0	0	0	0	1	0	0	0	0	0	1	3	dispensable
pan_gene_19980	pan_gene_96602	Average_internode_length_(below_ear);Average_internode_length_(whole_plant)	Average_internode_length_(below_ear)	0	0	0	0	1	0	0	0	1	0	0	0	0	0	0	0	0	1	1	1	1	0	0	0	0	1	7	dispensable
pan_gene_20411	pan_gene_24577	Average_internode_length_(below_ear);Nodes_to_ear	Average_internode_length_(below_ear)	0	1	0	0	0	0	0	0	0	0	0	0	0	0	0	0	0	0	0	0	0	0	0	0	0	0	1	private
pan_gene_20579	pan_gene_32723	Average_internode_length_(below_ear)	Average_internode_length_(below_ear);Chlorophyll_A;Glutamate;Malate;Nodes_to_ear;Total_amino_acids	0	1	0	0	0	0	0	0	0	0	0	0	0	0	0	0	0	0	0	0	0	0	0	0	0	0	1	private
pan_gene_20612	pan_gene_5018	Average_internode_length_(below_ear)	Average_internode_length_(below_ear);Average_internode_length_(whole_plant)	0	1	1	0	1	0	1	0	1	1	1	1	1	0	1	1	1	0	1	1	1	1	1	1	1	0	19	near-core
pan_gene_20666	pan_gene_24925	Average_internode_length_(above_ear);Average_internode_length_(below_ear);Average_internode_length_(whole_plant);Boxcox-transformed_leaf_angle;Height_above_ear;Height_per_day_(until_flowering);Plant_height	Average_internode_length_(below_ear);Tassel_branch_number	0	0	0	0	0	0	0	0	0	0	0	0	1	0	0	0	0	0	0	0	0	0	0	0	0	0	1	private
pan_gene_20666	pan_gene_7627	Average_internode_length_(above_ear);Average_internode_length_(below_ear);Average_internode_length_(whole_plant);Boxcox-transformed_leaf_angle;Height_above_ear;Height_per_day_(until_flowering);Plant_height	Average_internode_length_(below_ear);Ear_height	0	0	0	1	0	1	0	0	0	1	0	0	0	0	1	1	0	0	0	1	0	0	0	0	0	0	6	dispensable
pan_gene_20697	pan_gene_785	Average_internode_length_(below_ear);Plant_height	Average_internode_length_(below_ear)	0	1	0	0	0	0	0	0	1	0	0	0	0	0	0	0	0	0	0	0	0	0	0	0	0	0	2	dispensable
pan_gene_20721	pan_gene_7715	Average_internode_length_(below_ear)	Average_internode_length_(below_ear);Average_internode_length_(whole_plant);Ear_height;Height_per_day_(until_flowering);Plant_height	0	1	0	0	0	0	0	0	0	1	1	1	0	0	1	1	0	0	0	0	1	0	1	0	0	0	8	dispensable
pan_gene_20723	pan_gene_22475	Average_internode_length_(below_ear);Tassel_branch_number	Average_internode_length_(below_ear)	0	1	0	0	1	0	0	0	0	0	1	0	0	0	0	1	1	1	1	1	0	0	1	0	0	0	9	dispensable
pan_gene_20723	pan_gene_22477	Average_internode_length_(below_ear);Tassel_branch_number	Average_internode_length_(below_ear);Ear_height;Sucrose	0	1	0	0	1	0	0	0	0	0	0	1	0	0	0	0	0	1	0	1	0	1	0	0	1	1	8	dispensable
pan_gene_20723	pan_gene_22565	Average_internode_length_(below_ear);Tassel_branch_number	Average_internode_length_(below_ear);Southern_leaf_blight	0	0	0	0	0	0	0	0	1	0	0	0	0	0	0	0	0	0	0	0	0	0	0	0	0	0	1	private
pan_gene_20723	pan_gene_23829	Average_internode_length_(below_ear);Tassel_branch_number	Average_internode_length_(below_ear);Photoperiod_Growing-degree_days_to_silk;Southern_leaf_blight	0	1	0	1	1	1	0	1	1	1	0	1	1	1	0	0	0	0	0	0	0	0	0	0	0	0	10	dispensable
pan_gene_20723	pan_gene_24335	Average_internode_length_(below_ear);Tassel_branch_number	Average_internode_length_(below_ear)	0	1	0	1	0	0	0	0	1	1	1	1	1	0	0	1	0	1	0	0	0	0	0	0	0	0	9	dispensable
pan_gene_20723	pan_gene_27995	Average_internode_length_(below_ear);Tassel_branch_number	Average_internode_length_(below_ear);Southern_leaf_blight;Tassel_length	0	0	0	0	1	1	1	0	0	0	0	0	0	0	0	0	0	0	0	0	0	0	0	1	0	1	5	dispensable
pan_gene_20723	pan_gene_28041	Average_internode_length_(below_ear);Tassel_branch_number	Average_internode_length_(below_ear);Tassel_branch_number;Tassel_length	0	1	1	1	1	1	0	1	1	0	1	0	1	0	1	0	0	0	1	0	1	0	0	0	0	1	13	near-core
pan_gene_20723	pan_gene_29703	Average_internode_length_(below_ear);Tassel_branch_number	Average_internode_length_(below_ear);Ear_height;Photoperiod_Growing-degree_days_to_silk	0	1	0	0	0	0	0	0	0	0	0	0	0	0	0	0	0	0	0	0	0	0	0	0	0	0	1	private
pan_gene_20723	pan_gene_29990	Average_internode_length_(below_ear);Tassel_branch_number	Average_internode_length_(below_ear)	0	1	0	0	0	0	0	1	1	0	1	0	1	0	0	0	0	1	0	0	0	0	1	0	0	0	7	dispensable
pan_gene_20723	pan_gene_30692	Average_internode_length_(below_ear);Tassel_branch_number	Average_internode_length_(below_ear);Nodes_above_ear	0	0	0	0	0	0	0	0	0	1	0	0	0	0	0	0	0	0	0	0	0	0	0	0	0	0	1	private
pan_gene_20723	pan_gene_4419	Average_internode_length_(below_ear);Tassel_branch_number	Anthesis-silking_interval;Average_internode_length_(above_ear);Average_internode_length_(below_ear);Leaf_length;Tassel_length	0	0	0	0	0	0	0	0	0	0	0	0	0	0	0	0	0	0	0	0	1	0	0	0	0	0	1	private
pan_gene_20809	pan_gene_4972	Average_internode_length_(below_ear)	Average_internode_length_(below_ear);Ratio_of_ear_height_to_total_height	0	0	0	0	1	0	0	0	0	0	0	0	0	0	0	0	0	0	0	0	0	0	0	0	0	0	1	private
pan_gene_20916	pan_gene_25297	Average_internode_length_(below_ear)	Average_internode_length_(below_ear);Nodes_to_ear	0	1	0	0	0	0	1	0	0	0	0	1	0	0	0	0	0	0	0	0	0	1	1	0	0	0	5	dispensable
pan_gene_20916	pan_gene_8729	Average_internode_length_(below_ear)	Average_internode_length_(below_ear)	0	1	0	0	1	1	1	1	1	1	0	1	0	0	0	1	0	0	1	0	1	1	0	0	1	0	13	near-core
pan_gene_21185	pan_gene_22475	Average_internode_length_(below_ear);Glucose;Northern_Leaf_Blight	Average_internode_length_(below_ear)	0	0	0	0	1	0	0	0	0	0	1	0	1	0	0	0	0	0	0	1	0	1	0	0	0	0	5	dispensable
pan_gene_21185	pan_gene_22477	Average_internode_length_(below_ear);Glucose;Northern_Leaf_Blight	Average_internode_length_(below_ear);Ear_height;Sucrose	0	0	0	0	0	0	0	0	0	0	0	0	0	0	0	0	0	0	0	1	0	0	0	0	0	0	1	private
pan_gene_21185	pan_gene_28041	Average_internode_length_(below_ear);Glucose;Northern_Leaf_Blight	Average_internode_length_(below_ear);Tassel_branch_number;Tassel_length	0	0	0	0	0	0	0	0	0	0	1	0	0	1	0	0	0	0	0	0	0	0	0	0	1	1	4	dispensable
pan_gene_21185	pan_gene_30692	Average_internode_length_(below_ear);Glucose;Northern_Leaf_Blight	Average_internode_length_(below_ear);Nodes_above_ear	0	0	0	0	1	0	0	0	0	0	0	0	0	0	0	0	0	0	0	0	0	0	0	0	0	0	1	private
pan_gene_21185	pan_gene_8091	Average_internode_length_(below_ear);Glucose;Northern_Leaf_Blight	Average_internode_length_(below_ear);Ear_row_number	0	0	0	0	0	0	0	0	0	0	0	0	0	0	0	0	1	0	0	0	0	0	0	0	0	0	1	private
pan_gene_212	pan_gene_24733	Average_internode_length_(below_ear);Cob_diameter;Ear_height	Average_internode_length_(below_ear);Boxcox-transformed_leaf_angle	0	1	0	0	0	0	0	0	0	0	0	0	1	0	0	0	1	0	0	0	0	0	1	1	0	0	5	dispensable
pan_gene_212	pan_gene_29520	Average_internode_length_(below_ear);Cob_diameter;Ear_height	Average_internode_length_(below_ear)	0	1	0	1	1	0	0	1	0	0	1	1	0	1	0	0	1	0	0	0	0	0	0	1	0	0	9	dispensable
pan_gene_212	pan_gene_30738	Average_internode_length_(below_ear);Cob_diameter;Ear_height	Average_internode_length_(below_ear);Leaf_width;Stalk_strength;Tassel_length	0	1	0	0	0	0	1	0	1	0	0	0	0	0	0	0	0	0	0	0	0	0	0	0	0	0	3	dispensable
pan_gene_212	pan_gene_766	Average_internode_length_(below_ear);Cob_diameter;Ear_height	Average_internode_length_(below_ear);Height_per_day_(until_flowering);Leaf_width	0	1	0	1	0	1	1	0	1	1	1	1	1	1	0	0	1	1	0	1	0	0	1	1	0	1	16	near-core
pan_gene_21880	pan_gene_2489	Average_internode_length_(below_ear);Ear_height	Average_internode_length_(below_ear);Tassel_length	0	1	1	0	0	0	0	0	0	0	0	0	0	0	0	1	0	0	0	0	0	0	0	0	0	0	3	dispensable
pan_gene_21885	pan_gene_27746	Anthesis-silking_interval;Average_internode_length_(below_ear);Plant_height	Average_internode_length_(below_ear);Boxcox-transformed_leaf_angle	0	1	0	0	1	0	1	1	0	1	1	1	1	1	1	0	1	0	0	1	1	1	1	1	0	1	17	near-core
pan_gene_21885	pan_gene_5018	Anthesis-silking_interval;Average_internode_length_(below_ear);Plant_height	Average_internode_length_(below_ear);Average_internode_length_(whole_plant)	0	1	0	1	1	0	1	1	1	1	1	1	1	1	1	1	1	0	0	1	1	1	1	1	0	0	19	near-core
pan_gene_21885	pan_gene_7612	Anthesis-silking_interval;Average_internode_length_(below_ear);Plant_height	Average_internode_length_(below_ear);Total_amino_acids	0	1	0	1	1	1	1	0	0	1	0	1	1	1	0	0	0	0	0	1	0	0	1	1	0	0	12	near-core
pan_gene_22178	pan_gene_24759	Average_internode_length_(below_ear);Ratio_of_ear_height_to_total_height;Sucrose	Average_internode_length_(below_ear);Height_above_ear	0	0	0	0	0	0	0	0	0	0	0	0	0	0	1	0	0	0	0	0	0	0	0	0	0	0	1	private
pan_gene_22461	pan_gene_24625	Average_internode_length_(below_ear)	Average_internode_length_(below_ear);Ear_row_number	0	1	0	1	1	0	0	0	0	1	0	1	0	0	1	1	0	0	0	0	1	0	0	0	1	1	10	dispensable
pan_gene_22461	pan_gene_26095	Average_internode_length_(below_ear)	Average_internode_length_(below_ear)	0	1	1	0	0	0	0	0	0	1	0	1	1	0	0	1	0	0	0	0	1	0	0	0	0	0	7	dispensable
pan_gene_22461	pan_gene_27808	Average_internode_length_(below_ear)	Average_internode_length_(below_ear);Boxcox-transformed_leaf_angle;Photoperiod_Growing-degree_days_to_silk	0	1	0	0	1	0	1	0	0	1	0	1	0	0	0	1	0	0	0	0	0	0	1	0	0	1	8	dispensable
pan_gene_22461	pan_gene_28657	Average_internode_length_(below_ear)	Average_internode_length_(below_ear);PCA_of_metabolites:_PC1	0	1	0	0	1	0	0	0	0	1	0	1	0	0	0	1	0	0	0	0	0	0	0	0	0	0	5	dispensable
pan_gene_22461	pan_gene_5475	Average_internode_length_(below_ear)	Average_internode_length_(below_ear);Ear_height	0	1	1	0	0	0	1	0	0	1	0	1	0	0	0	1	1	0	0	0	1	1	1	0	0	1	11	near-core
pan_gene_22473	pan_gene_24624	Average_internode_length_(below_ear)	Average_internode_length_(below_ear);Ear_row_number	0	1	1	1	0	0	0	1	0	1	0	0	1	0	0	1	0	1	0	0	1	0	0	0	0	1	10	dispensable
pan_gene_22473	pan_gene_25382	Average_internode_length_(below_ear)	Average_internode_length_(below_ear)	0	1	1	1	1	0	1	1	0	1	0	1	1	1	0	1	1	1	0	0	1	0	1	0	1	1	17	near-core
pan_gene_22473	pan_gene_27589	Average_internode_length_(below_ear)	Average_internode_length_(below_ear)	0	1	1	1	1	0	1	1	0	1	1	1	1	1	0	1	1	1	0	0	1	1	1	1	0	0	18	near-core
pan_gene_22473	pan_gene_27696	Average_internode_length_(below_ear)	Average_internode_length_(below_ear);Stalk_strength;Tassel_branch_number	0	1	0	1	0	0	0	0	0	1	0	0	0	1	0	1	0	0	0	0	0	1	0	0	0	0	6	dispensable
pan_gene_22473	pan_gene_32539	Average_internode_length_(below_ear)	Average_internode_length_(below_ear);Leaf_length	0	1	1	1	0	0	1	1	0	1	1	1	1	1	0	1	0	1	0	1	1	0	1	1	0	1	17	near-core
pan_gene_22473	pan_gene_473	Average_internode_length_(below_ear)	Average_internode_length_(below_ear)	0	1	1	1	0	0	0	1	0	1	1	1	1	1	0	1	1	1	0	1	1	1	1	1	0	1	18	near-core
pan_gene_22473	pan_gene_5604	Average_internode_length_(below_ear)	Average_internode_length_(below_ear)	0	0	1	0	0	1	1	1	0	1	1	0	1	1	1	1	0	0	0	1	1	0	1	0	0	0	13	near-core
pan_gene_22473	pan_gene_5975	Average_internode_length_(below_ear)	Average_internode_length_(below_ear)	0	1	0	0	0	0	0	0	0	0	0	1	0	1	0	0	0	0	0	0	0	0	0	0	0	0	3	dispensable
pan_gene_22473	pan_gene_7716	Average_internode_length_(below_ear)	Average_internode_length_(below_ear);Average_internode_length_(whole_plant);Ear_height;Height_per_day_(until_flowering);Plant_height	0	1	0	0	0	0	0	0	0	0	1	0	0	1	0	0	0	0	0	0	0	0	0	0	0	0	3	dispensable
pan_gene_22475	pan_gene_23747	Average_internode_length_(below_ear)	Average_internode_length_(below_ear);Days_to_silk	0	0	1	0	0	0	0	0	0	0	1	0	0	0	1	1	1	0	1	1	0	0	1	0	0	0	8	dispensable
pan_gene_22475	pan_gene_23829	Average_internode_length_(below_ear)	Average_internode_length_(below_ear);Photoperiod_Growing-degree_days_to_silk;Southern_leaf_blight	0	1	1	0	1	0	0	0	0	0	0	0	1	0	1	1	1	1	1	0	0	0	1	0	0	0	10	dispensable
pan_gene_22475	pan_gene_2463	Average_internode_length_(below_ear)	Average_internode_length_(below_ear);Ear_row_number	0	0	0	0	0	0	0	0	0	0	0	0	0	0	0	1	0	0	0	0	0	0	0	0	0	0	1	private
pan_gene_22475	pan_gene_25145	Average_internode_length_(below_ear)	Average_internode_length_(below_ear)	0	1	0	0	0	0	0	0	0	0	0	0	0	0	1	1	1	1	0	1	0	0	0	1	0	0	7	dispensable
pan_gene_22475	pan_gene_27678	Average_internode_length_(below_ear)	Average_internode_length_(below_ear)	0	1	1	0	1	0	1	0	0	0	1	0	1	0	0	1	1	1	1	1	0	0	1	0	0	0	12	near-core
pan_gene_22475	pan_gene_28041	Average_internode_length_(below_ear)	Average_internode_length_(below_ear);Tassel_branch_number;Tassel_length	0	1	1	0	0	0	0	0	0	0	1	0	0	0	0	0	0	0	0	0	0	0	0	0	0	0	3	dispensable
pan_gene_22475	pan_gene_29076	Average_internode_length_(below_ear)	Average_internode_length_(below_ear)	0	1	1	0	0	0	0	0	0	0	1	0	1	0	1	0	0	0	1	1	0	0	1	0	0	0	8	dispensable
pan_gene_22475	pan_gene_32431	Average_internode_length_(below_ear)	Average_internode_length_(above_ear);Average_internode_length_(below_ear);Ear_height	0	1	0	0	0	0	0	0	0	0	0	0	0	0	0	0	1	1	0	1	0	0	0	0	0	0	4	dispensable
pan_gene_22475	pan_gene_9267	Average_internode_length_(below_ear)	Average_internode_length_(below_ear);Nodes_per_plant	0	1	1	0	0	0	0	0	0	0	1	0	0	0	1	0	1	1	1	0	0	0	1	1	0	0	9	dispensable
pan_gene_22477	pan_gene_27678	Average_internode_length_(below_ear);Ear_height;Sucrose	Average_internode_length_(below_ear)	0	1	0	0	1	0	0	0	0	0	0	1	0	0	0	0	0	1	1	1	0	1	0	0	0	1	8	dispensable
pan_gene_22477	pan_gene_30287	Average_internode_length_(below_ear);Ear_height;Sucrose	Average_internode_length_(below_ear);Average_internode_length_(whole_plant);Days_to_anthesis	0	0	0	0	1	0	0	0	0	0	0	0	0	0	0	0	0	0	0	0	0	0	0	0	0	0	1	private
pan_gene_22477	pan_gene_9267	Average_internode_length_(below_ear);Ear_height;Sucrose	Average_internode_length_(below_ear);Nodes_per_plant	0	1	0	0	1	0	0	0	0	0	0	1	0	0	0	0	0	1	0	1	0	1	0	0	1	0	7	dispensable
pan_gene_22492	pan_gene_29520	Average_internode_length_(below_ear);Ratio_of_ear_height_to_total_height	Average_internode_length_(below_ear)	0	1	1	0	0	0	0	1	1	0	1	0	0	0	0	0	0	1	0	0	1	0	1	0	0	0	8	dispensable
pan_gene_22492	pan_gene_473	Average_internode_length_(below_ear);Ratio_of_ear_height_to_total_height	Average_internode_length_(below_ear)	0	1	0	0	0	0	0	0	0	0	0	1	0	0	0	0	0	0	0	0	1	0	0	0	0	0	3	dispensable
pan_gene_22515	pan_gene_28271	Average_internode_length_(below_ear)	Average_internode_length_(below_ear)	0	1	1	0	0	0	0	1	0	0	0	0	0	0	0	0	0	0	0	0	1	0	0	0	0	0	4	dispensable
pan_gene_22515	pan_gene_30830	Average_internode_length_(below_ear)	Average_internode_length_(above_ear);Average_internode_length_(below_ear)	0	1	0	1	0	0	0	0	0	0	0	0	0	0	0	0	0	0	0	0	0	0	0	0	0	0	2	dispensable
pan_gene_22565	pan_gene_22613	Average_internode_length_(below_ear);Southern_leaf_blight	Average_internode_length_(below_ear)	0	0	0	0	0	0	0	0	0	0	0	0	0	0	0	0	0	1	0	0	0	0	0	0	0	0	1	private
pan_gene_22565	pan_gene_27678	Average_internode_length_(below_ear);Southern_leaf_blight	Average_internode_length_(below_ear)	0	0	0	0	1	0	0	0	1	0	0	0	0	0	0	0	0	0	0	0	0	0	0	0	0	0	2	dispensable
pan_gene_22565	pan_gene_27995	Average_internode_length_(below_ear);Southern_leaf_blight	Average_internode_length_(below_ear);Southern_leaf_blight;Tassel_length	0	0	0	1	1	0	0	0	0	0	0	0	0	0	0	0	0	0	0	0	0	0	0	0	0	0	2	dispensable
pan_gene_22565	pan_gene_29703	Average_internode_length_(below_ear);Southern_leaf_blight	Average_internode_length_(below_ear);Ear_height;Photoperiod_Growing-degree_days_to_silk	0	0	0	0	1	0	1	0	0	1	0	0	1	0	0	1	0	0	0	0	0	0	0	0	0	0	5	dispensable
pan_gene_22565	pan_gene_4990	Average_internode_length_(below_ear);Southern_leaf_blight	Average_internode_length_(below_ear)	0	0	0	0	0	0	0	1	1	1	0	0	1	0	0	1	0	1	0	0	0	0	0	0	0	0	6	dispensable
pan_gene_22565	pan_gene_8091	Average_internode_length_(below_ear);Southern_leaf_blight	Average_internode_length_(below_ear);Ear_row_number	0	0	0	0	0	1	0	0	0	0	1	0	0	0	0	0	0	0	0	0	0	0	0	0	0	0	2	dispensable
pan_gene_22565	pan_gene_8777	Average_internode_length_(below_ear);Southern_leaf_blight	Average_internode_length_(below_ear);Nodes_above_ear	0	0	0	0	0	0	0	0	1	0	0	0	0	0	0	0	0	0	0	0	0	0	0	0	0	0	1	private
pan_gene_22613	pan_gene_4983	Average_internode_length_(below_ear)	Average_internode_length_(below_ear)	0	0	0	0	0	0	0	0	0	0	0	0	0	0	0	0	0	1	0	0	0	0	0	0	0	0	1	private
pan_gene_22654	pan_gene_31450	Average_internode_length_(below_ear);Chlorophyll_B	Average_internode_length_(below_ear);Ear_height;Glucose;Height_per_day_(until_flowering);Nodes_above_ear;Plant_height	0	1	0	0	0	0	0	0	0	0	0	0	0	0	0	0	0	0	0	0	0	0	0	0	0	0	1	private
pan_gene_22654	pan_gene_32722	Average_internode_length_(below_ear);Chlorophyll_B	Average_internode_length_(below_ear);Chlorophyll_A;Glutamate;Malate;Total_amino_acids	0	1	1	1	0	1	0	1	0	1	0	0	0	0	0	0	0	0	0	0	0	1	0	1	0	0	8	dispensable
pan_gene_22654	pan_gene_8981	Average_internode_length_(below_ear);Chlorophyll_B	Average_internode_length_(below_ear);Leaf_length;Southern_leaf_blight;Sucrose	0	0	0	0	1	0	0	0	0	0	0	0	0	0	0	0	0	0	0	0	0	0	0	0	0	0	1	private
pan_gene_23747	pan_gene_23829	Average_internode_length_(below_ear);Days_to_silk	Average_internode_length_(below_ear);Photoperiod_Growing-degree_days_to_silk;Southern_leaf_blight	0	0	1	1	1	1	1	1	1	1	1	1	1	1	1	1	1	0	0	0	1	1	1	0	0	0	18	near-core
pan_gene_23747	pan_gene_24335	Average_internode_length_(below_ear);Days_to_silk	Average_internode_length_(below_ear)	0	0	1	0	0	0	0	0	1	1	0	1	1	0	1	1	1	0	0	0	1	1	1	1	0	0	12	near-core
pan_gene_23747	pan_gene_2463	Average_internode_length_(below_ear);Days_to_silk	Average_internode_length_(below_ear);Ear_row_number	0	0	0	0	0	0	0	0	0	0	0	0	0	0	0	1	0	0	0	0	0	0	0	0	0	0	1	private
pan_gene_23747	pan_gene_28041	Average_internode_length_(below_ear);Days_to_silk	Average_internode_length_(below_ear);Tassel_branch_number;Tassel_length	0	0	1	1	1	1	0	1	1	0	1	0	0	1	0	0	0	0	0	0	1	0	0	0	0	0	9	dispensable
pan_gene_23747	pan_gene_29076	Average_internode_length_(below_ear);Days_to_silk	Average_internode_length_(below_ear)	0	0	1	1	1	0	0	0	0	1	1	1	0	1	1	0	0	0	1	0	0	0	1	0	0	0	10	dispensable
pan_gene_23747	pan_gene_32709	Average_internode_length_(below_ear);Days_to_silk	Average_internode_length_(below_ear);Tassel_branch_number;Total_amino_acids	0	0	0	0	1	0	0	0	0	0	1	1	0	1	1	0	0	0	1	0	0	1	1	1	0	0	9	dispensable
pan_gene_23747	pan_gene_4419	Average_internode_length_(below_ear);Days_to_silk	Anthesis-silking_interval;Average_internode_length_(above_ear);Average_internode_length_(below_ear);Leaf_length;Tassel_length	0	0	0	0	0	0	0	0	0	0	0	0	0	0	0	0	0	0	0	0	1	0	0	0	0	0	1	private
pan_gene_23747	pan_gene_44657	Average_internode_length_(below_ear);Days_to_silk	Average_internode_length_(below_ear)	0	0	0	0	0	0	0	0	1	0	0	0	0	1	0	0	0	0	0	0	0	0	1	0	0	0	3	dispensable
pan_gene_23747	pan_gene_46827	Average_internode_length_(below_ear);Days_to_silk	Average_internode_length_(below_ear)	0	0	0	0	0	0	0	0	0	0	0	0	0	0	0	0	0	0	0	0	0	0	0	0	0	1	1	private
pan_gene_23747	pan_gene_5044	Average_internode_length_(below_ear);Days_to_silk	Average_internode_length_(below_ear);Average_internode_length_(whole_plant);Ear_height;Leaf_length	0	0	1	0	0	1	0	0	0	0	0	0	0	0	0	1	0	0	0	0	0	0	0	0	0	0	3	dispensable
pan_gene_23829	pan_gene_24335	Average_internode_length_(below_ear);Photoperiod_Growing-degree_days_to_silk;Southern_leaf_blight	Average_internode_length_(below_ear)	0	1	0	0	1	0	1	0	1	1	0	1	1	0	0	1	1	0	0	0	1	0	0	0	0	1	11	near-core
pan_gene_23829	pan_gene_2463	Average_internode_length_(below_ear);Photoperiod_Growing-degree_days_to_silk;Southern_leaf_blight	Average_internode_length_(below_ear);Ear_row_number	0	0	0	0	0	0	0	0	0	0	0	0	0	0	0	1	0	1	1	0	0	0	0	0	0	0	3	dispensable
pan_gene_23829	pan_gene_24759	Average_internode_length_(below_ear);Photoperiod_Growing-degree_days_to_silk;Southern_leaf_blight	Average_internode_length_(below_ear);Height_above_ear	0	1	1	1	0	0	0	1	0	0	1	1	1	0	0	1	1	1	0	1	1	1	0	0	0	0	13	near-core
pan_gene_23829	pan_gene_25145	Average_internode_length_(below_ear);Photoperiod_Growing-degree_days_to_silk;Southern_leaf_blight	Average_internode_length_(below_ear)	0	1	0	1	1	1	0	1	1	0	0	1	1	1	1	1	1	1	0	0	0	0	0	0	0	1	14	near-core
pan_gene_23829	pan_gene_27678	Average_internode_length_(below_ear);Photoperiod_Growing-degree_days_to_silk;Southern_leaf_blight	Average_internode_length_(below_ear)	0	1	0	1	1	1	1	1	1	1	0	1	1	1	1	0	0	1	1	1	0	1	1	1	0	0	18	near-core
pan_gene_23829	pan_gene_28041	Average_internode_length_(below_ear);Photoperiod_Growing-degree_days_to_silk;Southern_leaf_blight	Average_internode_length_(below_ear);Tassel_branch_number;Tassel_length	0	1	1	1	1	1	0	0	1	0	0	0	0	0	0	0	0	0	0	0	0	0	0	0	0	0	6	dispensable
pan_gene_23829	pan_gene_28237	Average_internode_length_(below_ear);Photoperiod_Growing-degree_days_to_silk;Southern_leaf_blight	Average_internode_length_(below_ear);Nodes_above_ear	0	0	0	0	0	0	0	1	0	0	0	0	0	0	0	0	0	0	0	0	0	0	0	0	0	0	1	private
pan_gene_23829	pan_gene_29528	Average_internode_length_(below_ear);Photoperiod_Growing-degree_days_to_silk;Southern_leaf_blight	Average_internode_length_(below_ear);Photoperiod_growing-degree_days_to_anthesis	0	1	0	1	0	0	0	1	0	0	0	0	1	1	1	0	1	0	0	0	0	0	0	0	0	0	7	dispensable
pan_gene_23829	pan_gene_30683	Average_internode_length_(below_ear);Photoperiod_Growing-degree_days_to_silk;Southern_leaf_blight	Average_internode_length_(below_ear);Chlorophyll_B	0	1	0	1	0	1	1	0	1	0	0	1	1	1	0	0	1	0	0	0	0	0	0	0	0	1	10	dispensable
pan_gene_23829	pan_gene_30692	Average_internode_length_(below_ear);Photoperiod_Growing-degree_days_to_silk;Southern_leaf_blight	Average_internode_length_(below_ear);Nodes_above_ear	0	0	1	0	0	0	0	0	0	0	0	0	0	0	0	0	0	0	0	0	0	0	0	0	0	0	1	private
pan_gene_23829	pan_gene_5519	Average_internode_length_(below_ear);Photoperiod_Growing-degree_days_to_silk;Southern_leaf_blight	Average_internode_length_(below_ear);Cob_diameter;Nodes_per_plant;Nodes_to_ear;Protein	0	0	0	0	1	0	0	0	0	0	0	1	0	0	0	0	0	0	0	0	0	0	0	0	0	0	2	dispensable
pan_gene_23829	pan_gene_726	Average_internode_length_(below_ear);Photoperiod_Growing-degree_days_to_silk;Southern_leaf_blight	Average_internode_length_(below_ear)	0	1	0	0	0	0	0	0	0	0	0	0	0	0	0	0	0	1	0	0	1	1	1	0	0	0	5	dispensable
pan_gene_23829	pan_gene_8076	Average_internode_length_(below_ear);Photoperiod_Growing-degree_days_to_silk;Southern_leaf_blight	Average_internode_length_(below_ear);Leaf_length;Tassel_length	0	1	0	1	0	1	0	0	1	0	0	0	0	1	0	0	0	0	1	1	0	1	1	0	0	0	9	dispensable
pan_gene_24273	pan_gene_8729	Anthesis-silking_interval;Average_internode_length_(below_ear)	Average_internode_length_(below_ear)	0	1	1	0	0	1	0	0	0	0	0	0	0	0	0	0	0	0	0	0	0	0	0	0	0	0	3	dispensable
pan_gene_24321	pan_gene_27665	Average_internode_length_(below_ear);Chlorophyll_B	Average_internode_length_(below_ear);Photoperiod_Growing-degree_days_to_silk;Stalk_strength	0	1	0	0	0	0	0	0	0	0	0	0	0	0	0	0	0	0	0	0	0	0	0	0	0	0	1	private
pan_gene_24335	pan_gene_2463	Average_internode_length_(below_ear)	Average_internode_length_(below_ear);Ear_row_number	0	0	0	0	0	0	0	0	0	0	0	0	0	0	0	1	0	0	0	0	0	0	0	0	0	0	1	private
pan_gene_24335	pan_gene_24759	Average_internode_length_(below_ear)	Average_internode_length_(below_ear);Height_above_ear	0	1	0	0	0	0	0	1	0	0	0	0	0	0	0	0	1	0	0	0	0	0	0	0	0	0	3	dispensable
pan_gene_24335	pan_gene_27678	Average_internode_length_(below_ear)	Average_internode_length_(below_ear)	0	1	0	1	1	0	0	1	1	1	0	0	1	1	0	0	0	0	0	0	1	0	0	0	0	1	10	dispensable
pan_gene_24335	pan_gene_28041	Average_internode_length_(below_ear)	Average_internode_length_(below_ear);Tassel_branch_number;Tassel_length	0	1	0	1	0	0	0	0	1	0	0	0	1	0	0	0	0	0	0	0	0	0	0	0	0	0	4	dispensable
pan_gene_24335	pan_gene_29528	Average_internode_length_(below_ear)	Average_internode_length_(below_ear);Photoperiod_growing-degree_days_to_anthesis	0	1	1	0	0	0	0	0	0	0	1	1	1	0	1	1	0	1	0	0	1	1	1	0	0	0	11	near-core
pan_gene_24335	pan_gene_29703	Average_internode_length_(below_ear)	Average_internode_length_(below_ear);Ear_height;Photoperiod_Growing-degree_days_to_silk	0	1	0	0	0	0	0	0	0	0	0	0	1	1	0	0	1	0	0	0	0	0	0	0	0	0	4	dispensable
pan_gene_24335	pan_gene_29990	Average_internode_length_(below_ear)	Average_internode_length_(below_ear)	0	1	1	1	0	0	1	1	1	1	0	1	1	1	1	1	0	0	0	0	1	0	1	1	0	1	16	near-core
pan_gene_24335	pan_gene_30287	Average_internode_length_(below_ear)	Average_internode_length_(below_ear);Average_internode_length_(whole_plant);Days_to_anthesis	0	0	0	0	0	0	0	0	0	0	0	0	0	0	0	1	0	0	0	0	1	0	0	0	0	1	3	dispensable
pan_gene_24335	pan_gene_30683	Average_internode_length_(below_ear)	Average_internode_length_(below_ear);Chlorophyll_B	0	1	1	1	0	0	0	0	1	0	0	1	1	0	0	1	0	0	0	1	0	1	0	0	0	1	10	dispensable
pan_gene_24335	pan_gene_30692	Average_internode_length_(below_ear)	Average_internode_length_(below_ear);Nodes_above_ear	0	0	1	0	0	0	0	0	0	1	0	0	0	0	0	0	0	0	0	0	0	0	0	0	0	0	2	dispensable
pan_gene_24335	pan_gene_31834	Average_internode_length_(below_ear)	Average_internode_length_(below_ear)	0	0	0	0	0	0	0	0	0	1	0	0	0	0	0	0	0	0	0	0	1	0	0	0	0	0	2	dispensable
pan_gene_24335	pan_gene_4983	Average_internode_length_(below_ear)	Average_internode_length_(below_ear)	0	1	1	1	0	0	1	0	1	0	0	1	1	1	0	0	0	0	1	0	0	0	0	1	0	1	11	near-core
pan_gene_24335	pan_gene_5519	Average_internode_length_(below_ear)	Average_internode_length_(below_ear);Cob_diameter;Nodes_per_plant;Nodes_to_ear;Protein	0	0	0	0	0	0	1	0	0	0	0	1	0	0	0	1	0	0	0	0	0	0	0	0	0	0	3	dispensable
pan_gene_24335	pan_gene_8076	Average_internode_length_(below_ear)	Average_internode_length_(below_ear);Leaf_length;Tassel_length	0	1	0	1	0	0	0	0	0	0	0	0	0	0	0	0	0	0	0	0	0	0	0	0	0	0	2	dispensable
pan_gene_24335	pan_gene_9267	Average_internode_length_(below_ear)	Average_internode_length_(below_ear);Nodes_per_plant	0	1	1	1	0	0	1	1	0	0	1	1	1	1	0	0	1	1	0	1	1	1	1	1	0	1	17	near-core
pan_gene_24350	pan_gene_44657	Average_internode_length_(below_ear);Total_amino_acids	Average_internode_length_(below_ear)	0	1	0	0	0	0	0	0	0	0	0	0	0	0	0	0	0	0	0	0	0	0	0	0	0	0	1	private
pan_gene_24350	pan_gene_66760	Average_internode_length_(below_ear);Total_amino_acids	Average_internode_length_(below_ear)	0	1	0	0	0	0	0	0	0	0	1	0	0	0	0	0	0	0	0	0	0	0	0	0	0	0	2	dispensable
pan_gene_24350	pan_gene_69756	Average_internode_length_(below_ear);Total_amino_acids	Average_internode_length_(below_ear)	0	1	0	0	0	0	0	0	0	0	0	0	0	0	0	0	0	0	0	0	0	0	0	0	0	0	1	private
pan_gene_24350	pan_gene_8303	Average_internode_length_(below_ear);Total_amino_acids	Average_internode_length_(below_ear)	0	1	0	0	0	0	0	0	0	0	0	0	0	0	0	0	0	0	0	0	0	0	0	0	0	0	1	private
pan_gene_24350	pan_gene_91515	Average_internode_length_(below_ear);Total_amino_acids	Average_internode_length_(below_ear);Height_per_day_(until_flowering)	0	1	0	0	0	0	0	0	0	0	0	0	0	0	0	0	0	0	0	0	0	0	0	0	0	0	1	private
pan_gene_24392	pan_gene_96602	Average_internode_length_(below_ear);Nitrate	Average_internode_length_(below_ear)	0	0	0	0	0	1	0	0	0	1	1	1	0	0	0	1	1	0	0	0	0	0	0	0	0	1	7	dispensable
pan_gene_24407	pan_gene_25333	Average_internode_length_(below_ear);Chlorophyll_B	Average_internode_length_(below_ear)	0	1	0	0	0	0	0	0	0	0	0	0	0	0	0	0	0	0	0	0	0	0	0	0	0	0	1	private
pan_gene_24407	pan_gene_25382	Average_internode_length_(below_ear);Chlorophyll_B	Average_internode_length_(below_ear)	0	1	1	1	1	0	0	1	1	1	0	1	1	1	0	0	1	0	0	1	1	0	0	0	0	0	13	near-core
pan_gene_24407	pan_gene_25993	Average_internode_length_(below_ear);Chlorophyll_B	Average_internode_length_(below_ear)	0	1	0	1	1	1	0	1	0	0	0	0	0	1	0	0	0	0	0	1	0	1	0	1	0	0	9	dispensable
pan_gene_24407	pan_gene_27589	Average_internode_length_(below_ear);Chlorophyll_B	Average_internode_length_(below_ear)	0	1	1	1	1	0	0	1	1	0	0	0	1	1	0	1	1	1	0	0	0	0	0	0	0	0	11	near-core
pan_gene_24407	pan_gene_27696	Average_internode_length_(below_ear);Chlorophyll_B	Average_internode_length_(below_ear);Stalk_strength;Tassel_branch_number	0	1	0	1	0	0	0	0	0	1	0	0	0	0	0	1	0	0	0	0	0	0	0	0	0	0	4	dispensable
pan_gene_24407	pan_gene_473	Average_internode_length_(below_ear);Chlorophyll_B	Average_internode_length_(below_ear)	0	1	1	1	1	0	0	1	1	0	0	0	1	1	0	1	0	0	0	1	1	0	0	1	0	1	13	near-core
pan_gene_24407	pan_gene_7716	Average_internode_length_(below_ear);Chlorophyll_B	Average_internode_length_(below_ear);Average_internode_length_(whole_plant);Ear_height;Height_per_day_(until_flowering);Plant_height	0	1	0	0	0	0	0	0	0	0	0	1	0	1	0	0	0	0	0	0	0	0	1	0	0	0	4	dispensable
pan_gene_24407	pan_gene_8091	Average_internode_length_(below_ear);Chlorophyll_B	Average_internode_length_(below_ear);Ear_row_number	0	1	0	0	0	0	0	0	0	0	0	0	0	0	0	0	0	0	0	0	0	0	0	0	0	0	1	private
pan_gene_24407	pan_gene_8286	Average_internode_length_(below_ear);Chlorophyll_B	Average_internode_length_(below_ear);Days_to_silk;Photoperiod_growing-degree_days_to_anthesis;Stalk_strength	0	1	0	0	0	0	0	0	0	1	0	1	0	1	0	1	1	0	0	0	0	1	0	0	0	0	7	dispensable
pan_gene_24577	pan_gene_9042	Average_internode_length_(below_ear)	Average_internode_length_(below_ear);Average_internode_length_(whole_plant);Height_per_day_(until_flowering);Plant_height	0	1	0	0	0	0	0	0	0	0	0	0	0	0	0	0	0	0	0	0	0	0	0	0	0	0	1	private
pan_gene_24607	pan_gene_4994	Average_internode_length_(below_ear);Average_internode_length_(whole_plant);Cob_diameter	Average_internode_length_(below_ear);Ear_height;Nitrate;Northern_Leaf_Blight;Ratio_of_ear_height_to_total_height	0	1	0	0	0	0	0	0	1	0	0	1	0	0	0	0	0	0	0	0	0	0	0	1	0	1	5	dispensable
pan_gene_24624	pan_gene_24753	Average_internode_length_(below_ear);Ear_row_number	Average_internode_length_(below_ear)	0	1	1	1	0	0	0	0	0	0	0	1	1	0	0	1	0	0	0	0	0	0	0	0	0	0	6	dispensable
pan_gene_24624	pan_gene_25382	Average_internode_length_(below_ear);Ear_row_number	Average_internode_length_(below_ear)	0	1	1	1	0	0	0	0	0	0	0	0	1	0	0	0	0	0	0	0	0	0	0	0	0	0	4	dispensable
pan_gene_24624	pan_gene_29241	Average_internode_length_(below_ear);Ear_row_number	Average_internode_length_(below_ear)	0	1	1	1	0	0	0	0	0	0	0	1	1	0	0	1	1	0	0	1	1	0	0	0	1	0	10	dispensable
pan_gene_24624	pan_gene_32197	Average_internode_length_(below_ear);Ear_row_number	Average_internode_length_(below_ear)	0	1	0	1	0	0	0	0	0	0	0	0	1	0	0	1	0	0	0	0	0	0	0	0	0	0	4	dispensable
pan_gene_24624	pan_gene_5508	Average_internode_length_(below_ear);Ear_row_number	Average_internode_length_(below_ear)	0	1	1	1	1	0	0	1	1	1	0	1	1	0	0	1	1	1	0	0	1	0	0	0	1	1	15	near-core
pan_gene_24624	pan_gene_7716	Average_internode_length_(below_ear);Ear_row_number	Average_internode_length_(below_ear);Average_internode_length_(whole_plant);Ear_height;Height_per_day_(until_flowering);Plant_height	0	1	0	0	0	0	0	0	0	0	0	1	0	0	0	0	0	0	0	0	0	0	0	0	0	0	2	dispensable
pan_gene_24624	pan_gene_93544	Average_internode_length_(below_ear);Ear_row_number	Average_internode_length_(below_ear)	0	1	0	0	0	0	0	0	0	0	0	0	0	0	0	0	0	0	0	0	0	0	0	0	0	0	1	private
pan_gene_24625	pan_gene_27699	Average_internode_length_(below_ear);Ear_row_number	Average_internode_length_(below_ear)	0	0	0	0	0	0	0	0	0	0	0	0	0	0	0	0	0	0	0	0	1	0	1	0	0	0	2	dispensable
pan_gene_24625	pan_gene_28220	Average_internode_length_(below_ear);Ear_row_number	Average_internode_length_(below_ear);Ratio_of_ear_height_to_total_height	0	0	0	0	0	0	0	0	0	1	0	0	0	0	0	1	0	0	0	0	0	1	0	0	0	0	3	dispensable
pan_gene_24625	pan_gene_28657	Average_internode_length_(below_ear);Ear_row_number	Average_internode_length_(below_ear);PCA_of_metabolites:_PC1	0	1	0	0	1	0	0	0	0	1	0	1	0	0	0	0	0	0	0	0	0	0	0	0	0	0	4	dispensable
pan_gene_24625	pan_gene_32197	Average_internode_length_(below_ear);Ear_row_number	Average_internode_length_(below_ear)	0	1	0	1	1	0	0	1	0	0	0	1	0	1	0	1	0	0	0	0	0	0	0	0	0	0	7	dispensable
pan_gene_24626	pan_gene_30042	Average_internode_length_(below_ear);Cob_diameter;Tassel_branch_number	Average_internode_length_(below_ear)	0	1	0	0	0	0	1	0	0	0	0	0	0	0	0	1	0	0	0	0	0	0	0	0	0	0	3	dispensable
pan_gene_2463	pan_gene_27678	Average_internode_length_(below_ear);Ear_row_number	Average_internode_length_(below_ear)	0	0	0	0	0	0	0	0	0	0	0	0	0	0	0	1	0	0	0	0	0	0	0	0	0	0	1	private
pan_gene_2463	pan_gene_28237	Average_internode_length_(below_ear);Ear_row_number	Average_internode_length_(below_ear);Nodes_above_ear	0	0	0	0	0	0	0	0	0	0	0	0	0	0	0	1	0	1	0	0	0	0	0	0	0	0	2	dispensable
pan_gene_2463	pan_gene_29990	Average_internode_length_(below_ear);Ear_row_number	Average_internode_length_(below_ear)	0	0	0	0	0	0	0	0	0	0	0	0	0	0	0	1	0	0	1	0	0	0	0	0	0	0	2	dispensable
pan_gene_24635	pan_gene_30142	Average_internode_length_(below_ear);Nodes_per_plant;Tassel_length	Average_internode_length_(below_ear)	0	1	0	0	0	0	0	0	0	0	0	0	0	0	0	0	0	0	0	0	0	0	0	0	0	0	1	private
pan_gene_24635	pan_gene_31450	Average_internode_length_(below_ear);Nodes_per_plant;Tassel_length	Average_internode_length_(below_ear);Ear_height;Glucose;Height_per_day_(until_flowering);Nodes_above_ear;Plant_height	0	1	0	0	0	1	0	0	0	0	0	1	0	0	1	0	0	0	1	0	1	0	0	0	0	0	6	dispensable
pan_gene_24672	pan_gene_32376	Average_internode_length_(below_ear)	Average_internode_length_(below_ear)	0	1	0	1	0	0	1	0	0	0	1	0	1	0	0	0	0	1	0	0	1	0	1	0	1	1	10	dispensable
pan_gene_24672	pan_gene_44657	Average_internode_length_(below_ear)	Average_internode_length_(below_ear)	0	1	0	0	0	0	1	1	1	0	0	0	0	1	0	0	0	1	0	0	0	0	0	0	0	0	6	dispensable
pan_gene_24672	pan_gene_4658	Average_internode_length_(below_ear)	Average_internode_length_(below_ear)	0	1	0	1	0	0	0	0	1	0	0	1	0	0	0	0	0	0	1	0	1	0	0	0	0	0	6	dispensable
pan_gene_24672	pan_gene_66760	Average_internode_length_(below_ear)	Average_internode_length_(below_ear)	0	1	0	1	0	0	1	0	1	0	0	1	0	1	0	0	0	1	1	0	1	0	1	1	0	0	11	near-core
pan_gene_24733	pan_gene_29520	Average_internode_length_(below_ear);Boxcox-transformed_leaf_angle	Average_internode_length_(below_ear)	0	1	0	1	1	0	0	0	0	1	1	0	1	0	1	0	1	0	0	1	0	0	1	1	0	0	11	near-core
pan_gene_24733	pan_gene_30738	Average_internode_length_(below_ear);Boxcox-transformed_leaf_angle	Average_internode_length_(below_ear);Leaf_width;Stalk_strength;Tassel_length	0	1	0	1	1	0	0	0	0	1	0	0	0	0	0	0	0	0	0	1	1	0	0	1	0	0	7	dispensable
pan_gene_24733	pan_gene_5604	Average_internode_length_(below_ear);Boxcox-transformed_leaf_angle	Average_internode_length_(below_ear)	0	0	0	0	0	0	0	0	1	1	0	0	1	0	0	0	0	1	0	1	1	0	0	0	0	0	6	dispensable
pan_gene_24733	pan_gene_5975	Average_internode_length_(below_ear);Boxcox-transformed_leaf_angle	Average_internode_length_(below_ear)	0	1	0	0	0	0	0	0	0	0	1	0	0	0	0	0	0	0	0	0	0	0	1	0	0	0	3	dispensable
pan_gene_24733	pan_gene_766	Average_internode_length_(below_ear);Boxcox-transformed_leaf_angle	Average_internode_length_(below_ear);Height_per_day_(until_flowering);Leaf_width	0	1	0	0	0	0	0	0	0	0	0	0	1	0	0	0	0	0	0	0	0	0	0	0	0	0	2	dispensable
pan_gene_24753	pan_gene_25382	Average_internode_length_(below_ear)	Average_internode_length_(below_ear)	0	1	0	1	1	0	0	0	0	1	0	1	1	0	0	1	0	1	0	0	0	0	0	0	0	0	8	dispensable
pan_gene_24753	pan_gene_27589	Average_internode_length_(below_ear)	Average_internode_length_(below_ear)	0	1	0	1	1	0	0	0	0	1	0	0	1	0	0	1	0	1	0	0	0	0	0	0	0	0	7	dispensable
pan_gene_24753	pan_gene_27696	Average_internode_length_(below_ear)	Average_internode_length_(below_ear);Stalk_strength;Tassel_branch_number	0	1	1	1	0	0	0	0	0	0	0	0	0	0	0	1	0	0	0	0	0	0	0	1	0	0	5	dispensable
pan_gene_24753	pan_gene_32539	Average_internode_length_(below_ear)	Average_internode_length_(below_ear);Leaf_length	0	1	0	1	1	0	0	0	1	0	0	1	1	0	0	1	0	0	0	0	0	0	1	0	0	0	8	dispensable
pan_gene_24753	pan_gene_473	Average_internode_length_(below_ear)	Average_internode_length_(below_ear)	0	1	0	1	0	0	0	0	0	0	0	0	1	0	0	1	0	0	0	0	0	0	0	0	0	0	4	dispensable
pan_gene_24753	pan_gene_7716	Average_internode_length_(below_ear)	Average_internode_length_(below_ear);Average_internode_length_(whole_plant);Ear_height;Height_per_day_(until_flowering);Plant_height	0	1	0	1	1	0	0	1	0	0	0	1	0	1	0	0	0	1	0	0	0	0	1	0	0	0	8	dispensable
pan_gene_24753	pan_gene_8286	Average_internode_length_(below_ear)	Average_internode_length_(below_ear);Days_to_silk;Photoperiod_growing-degree_days_to_anthesis;Stalk_strength	0	1	1	0	0	0	0	0	0	0	0	1	0	1	0	1	0	1	0	0	0	1	0	0	0	0	7	dispensable
pan_gene_24759	pan_gene_24773	Average_internode_length_(below_ear);Height_above_ear	Average_internode_length_(below_ear);Leaf_width	0	1	0	0	0	0	0	0	0	0	0	0	0	0	0	0	1	1	0	0	0	0	0	0	0	0	3	dispensable
pan_gene_24759	pan_gene_27678	Average_internode_length_(below_ear);Height_above_ear	Average_internode_length_(below_ear)	0	1	0	0	0	0	0	0	0	0	0	0	0	0	0	0	0	0	0	0	0	1	0	0	0	0	2	dispensable
pan_gene_24759	pan_gene_28041	Average_internode_length_(below_ear);Height_above_ear	Average_internode_length_(below_ear);Tassel_branch_number;Tassel_length	0	1	0	0	0	0	0	0	0	0	0	0	0	0	0	0	0	0	0	0	0	0	0	0	0	0	1	private
pan_gene_24759	pan_gene_28271	Average_internode_length_(below_ear);Height_above_ear	Average_internode_length_(below_ear)	0	1	0	0	1	0	0	0	0	0	0	0	0	0	0	0	0	0	0	0	0	0	0	0	0	0	2	dispensable
pan_gene_24759	pan_gene_29703	Average_internode_length_(below_ear);Height_above_ear	Average_internode_length_(below_ear);Ear_height;Photoperiod_Growing-degree_days_to_silk	0	1	0	0	0	0	0	1	1	0	0	0	0	0	0	1	0	0	0	0	0	0	0	0	0	0	4	dispensable
pan_gene_24759	pan_gene_29990	Average_internode_length_(below_ear);Height_above_ear	Average_internode_length_(below_ear)	0	1	1	0	0	0	1	1	1	0	0	1	1	0	0	1	1	1	0	0	1	1	0	0	1	0	13	near-core
pan_gene_24759	pan_gene_30673	Average_internode_length_(below_ear);Height_above_ear	Average_internode_length_(below_ear)	0	0	0	0	0	0	0	0	0	0	0	0	0	0	0	0	0	1	0	0	0	0	0	0	0	0	1	private
pan_gene_24759	pan_gene_4983	Average_internode_length_(below_ear);Height_above_ear	Average_internode_length_(below_ear)	0	1	0	0	0	0	0	0	0	0	0	0	1	0	0	0	0	0	0	0	0	1	0	0	0	0	3	dispensable
pan_gene_24759	pan_gene_96602	Average_internode_length_(below_ear);Height_above_ear	Average_internode_length_(below_ear)	0	0	1	1	0	0	1	0	0	0	0	1	1	0	1	1	0	1	0	0	0	1	0	0	0	1	10	dispensable
pan_gene_24773	pan_gene_28041	Average_internode_length_(below_ear);Leaf_width	Average_internode_length_(below_ear);Tassel_branch_number;Tassel_length	0	1	0	0	0	0	0	0	1	0	0	0	0	0	0	0	0	0	0	0	0	0	0	0	0	0	2	dispensable
pan_gene_24773	pan_gene_28237	Average_internode_length_(below_ear);Leaf_width	Average_internode_length_(below_ear);Nodes_above_ear	0	0	0	0	0	0	0	0	0	0	0	0	0	0	0	0	1	0	0	0	0	0	0	0	0	0	1	private
pan_gene_24773	pan_gene_28271	Average_internode_length_(below_ear);Leaf_width	Average_internode_length_(below_ear)	0	1	1	0	1	0	0	0	1	1	0	0	0	0	0	1	0	0	1	0	0	0	1	0	0	0	8	dispensable
pan_gene_24773	pan_gene_30673	Average_internode_length_(below_ear);Leaf_width	Average_internode_length_(below_ear)	0	0	0	0	1	0	0	0	0	1	0	0	0	0	1	0	0	1	1	0	0	0	0	0	0	0	5	dispensable
pan_gene_24773	pan_gene_30692	Average_internode_length_(below_ear);Leaf_width	Average_internode_length_(below_ear);Nodes_above_ear	0	0	0	0	0	0	0	0	0	1	0	0	0	0	0	0	0	0	0	0	0	0	0	0	0	0	1	private
pan_gene_24773	pan_gene_5519	Average_internode_length_(below_ear);Leaf_width	Average_internode_length_(below_ear);Cob_diameter;Nodes_per_plant;Nodes_to_ear;Protein	0	0	0	0	0	0	0	0	0	0	0	1	0	0	0	0	0	0	0	0	0	1	0	1	0	0	3	dispensable
pan_gene_24803	pan_gene_7612	Average_internode_length_(below_ear)	Average_internode_length_(below_ear);Total_amino_acids	0	1	1	0	1	0	1	0	1	1	0	1	0	1	0	0	1	1	0	1	1	0	0	1	0	0	13	near-core
pan_gene_24925	pan_gene_7627	Average_internode_length_(below_ear);Tassel_branch_number	Average_internode_length_(below_ear);Ear_height	0	1	0	0	0	0	0	0	0	0	0	0	0	0	0	0	0	0	0	0	0	0	0	0	0	0	1	private
pan_gene_2513	pan_gene_27879	Average_internode_length_(below_ear);Average_internode_length_(whole_plant);Boxcox-transformed_leaf_angle;Glutamate;Height_above_ear;Height_per_day_(until_flowering)	Average_internode_length_(below_ear);Ear_height;Nodes_above_ear;Plant_height	0	1	0	0	0	0	0	0	0	0	0	0	0	0	0	0	0	0	0	0	0	0	1	0	0	1	3	dispensable
pan_gene_2513	pan_gene_9018	Average_internode_length_(below_ear);Average_internode_length_(whole_plant);Boxcox-transformed_leaf_angle;Glutamate;Height_above_ear;Height_per_day_(until_flowering)	Average_internode_length_(below_ear);Fructose	0	0	0	0	0	0	0	0	0	1	0	0	0	0	0	0	0	0	0	0	0	0	0	0	0	0	1	private
pan_gene_25333	pan_gene_27995	Average_internode_length_(below_ear)	Average_internode_length_(below_ear);Southern_leaf_blight;Tassel_length	0	0	0	1	0	0	0	0	1	0	0	0	0	0	0	0	0	0	0	0	0	0	0	0	0	0	2	dispensable
pan_gene_25333	pan_gene_473	Average_internode_length_(below_ear)	Average_internode_length_(below_ear)	0	1	0	0	0	0	0	0	0	0	0	0	0	0	0	0	0	0	0	0	0	0	0	0	0	0	1	private
pan_gene_25333	pan_gene_5975	Average_internode_length_(below_ear)	Average_internode_length_(below_ear)	0	1	0	0	0	0	0	0	0	0	0	0	0	0	0	0	0	0	0	0	0	0	0	0	0	0	1	private
pan_gene_25333	pan_gene_8091	Average_internode_length_(below_ear)	Average_internode_length_(below_ear);Ear_row_number	0	1	0	1	0	0	0	0	1	0	0	0	0	0	0	0	0	0	0	0	0	1	0	0	0	0	4	dispensable
pan_gene_25382	pan_gene_27589	Average_internode_length_(below_ear)	Average_internode_length_(below_ear)	0	1	1	1	1	0	1	1	1	1	0	0	1	1	0	0	0	1	0	1	0	0	0	0	1	1	14	near-core
pan_gene_25382	pan_gene_27696	Average_internode_length_(below_ear)	Average_internode_length_(below_ear);Stalk_strength;Tassel_branch_number	0	1	0	1	0	0	0	0	0	1	0	1	0	0	0	0	0	0	0	0	0	0	0	0	0	0	4	dispensable
pan_gene_25382	pan_gene_29241	Average_internode_length_(below_ear)	Average_internode_length_(below_ear)	0	1	0	1	1	0	0	0	0	1	0	1	1	1	0	0	0	0	0	0	0	0	0	0	0	0	7	dispensable
pan_gene_25382	pan_gene_30881	Average_internode_length_(below_ear)	Average_internode_length_(below_ear);Chlorophyll_A;Glucose	0	1	0	0	0	0	0	0	0	0	0	0	0	0	0	0	0	0	0	0	0	0	0	0	0	0	1	private
pan_gene_25382	pan_gene_32539	Average_internode_length_(below_ear)	Average_internode_length_(below_ear);Leaf_length	0	1	1	1	1	0	0	1	1	1	0	1	1	1	1	0	0	0	0	1	0	0	0	0	1	1	14	near-core
pan_gene_25382	pan_gene_473	Average_internode_length_(below_ear)	Average_internode_length_(below_ear)	0	1	1	1	1	0	0	1	1	1	0	0	1	1	0	1	0	1	0	1	0	0	1	0	1	0	14	near-core
pan_gene_25382	pan_gene_5476	Average_internode_length_(below_ear)	Average_internode_length_(below_ear);Ear_height	0	0	0	0	0	0	1	0	0	0	0	0	0	0	0	0	0	0	0	0	0	0	0	0	0	0	1	private
pan_gene_25382	pan_gene_8286	Average_internode_length_(below_ear)	Average_internode_length_(below_ear);Days_to_silk;Photoperiod_growing-degree_days_to_anthesis;Stalk_strength	0	1	0	0	0	0	0	1	0	0	1	1	0	1	0	0	0	1	0	0	1	0	1	0	0	0	8	dispensable
pan_gene_25382	pan_gene_93544	Average_internode_length_(below_ear)	Average_internode_length_(below_ear)	0	1	0	1	0	0	1	0	0	0	1	1	0	0	0	0	0	1	0	1	0	0	1	0	0	0	8	dispensable
pan_gene_25993	pan_gene_27995	Average_internode_length_(below_ear)	Average_internode_length_(below_ear);Southern_leaf_blight;Tassel_length	0	0	0	0	0	1	0	0	0	0	0	0	0	0	0	0	0	0	0	0	1	0	1	0	0	0	3	dispensable
pan_gene_25993	pan_gene_28271	Average_internode_length_(below_ear)	Average_internode_length_(below_ear)	0	1	0	0	0	0	0	0	0	0	0	0	0	0	0	0	0	0	0	0	0	0	0	0	0	0	1	private
pan_gene_25993	pan_gene_29520	Average_internode_length_(below_ear)	Average_internode_length_(below_ear)	0	1	0	1	1	0	1	1	0	1	1	0	1	0	0	1	1	0	1	1	1	0	1	0	0	0	14	near-core
pan_gene_25993	pan_gene_29990	Average_internode_length_(below_ear)	Average_internode_length_(below_ear)	0	1	0	0	1	1	1	0	1	0	0	0	1	1	0	0	0	0	1	0	1	1	1	0	0	1	12	near-core
pan_gene_25993	pan_gene_5604	Average_internode_length_(below_ear)	Average_internode_length_(below_ear)	0	0	1	0	0	1	1	0	1	1	1	0	1	1	0	1	0	1	1	1	1	0	1	0	0	1	15	near-core
pan_gene_25993	pan_gene_5975	Average_internode_length_(below_ear)	Average_internode_length_(below_ear)	0	1	0	0	0	0	0	1	0	0	0	0	0	1	0	0	0	0	0	0	0	0	0	0	0	0	3	dispensable
pan_gene_25993	pan_gene_766	Average_internode_length_(below_ear)	Average_internode_length_(below_ear);Height_per_day_(until_flowering);Leaf_width	0	1	1	0	0	0	0	0	0	0	0	0	0	0	0	0	0	0	0	0	0	0	0	0	0	0	2	dispensable
pan_gene_26095	pan_gene_27699	Average_internode_length_(below_ear)	Average_internode_length_(below_ear)	0	0	0	0	1	0	0	0	0	0	0	0	0	0	0	0	0	0	0	0	1	0	0	0	0	0	2	dispensable
pan_gene_26095	pan_gene_28657	Average_internode_length_(below_ear)	Average_internode_length_(below_ear);PCA_of_metabolites:_PC1	0	1	0	0	0	0	0	0	0	1	0	0	0	0	0	0	0	0	0	0	0	0	0	0	0	0	2	dispensable
pan_gene_26095	pan_gene_32197	Average_internode_length_(below_ear)	Average_internode_length_(below_ear)	0	1	0	0	0	0	0	0	0	0	0	1	0	0	0	0	0	0	0	0	0	0	0	0	0	0	2	dispensable
pan_gene_26095	pan_gene_5475	Average_internode_length_(below_ear)	Average_internode_length_(below_ear);Ear_height	0	1	0	0	0	0	0	0	0	0	1	0	0	0	0	0	0	0	1	0	1	0	1	0	0	0	5	dispensable
pan_gene_26574	pan_gene_27142	Average_internode_length_(below_ear);Days_to_silk;Photoperiod_growing-degree_days_to_anthesis;Ratio_of_ear_height_to_total_height	Average_internode_length_(below_ear)	0	0	0	1	0	0	0	0	1	0	0	0	0	1	0	0	0	0	0	0	0	0	0	0	0	0	3	dispensable
pan_gene_2684	pan_gene_4499	Average_internode_length_(below_ear);Boxcox-transformed_leaf_angle;Tassel_branch_number	Average_internode_length_(below_ear)	0	1	1	1	1	1	1	1	1	1	1	0	1	1	1	1	1	1	0	1	1	1	1	0	1	1	22	core
pan_gene_27142	pan_gene_4934	Average_internode_length_(below_ear)	Average_internode_length_(below_ear)	0	1	0	0	0	0	0	0	0	0	0	0	0	0	0	0	0	0	0	0	0	0	0	0	0	0	1	private
pan_gene_27142	pan_gene_7612	Average_internode_length_(below_ear)	Average_internode_length_(below_ear);Total_amino_acids	0	1	1	1	1	0	0	0	1	0	0	1	0	1	0	0	1	1	0	1	1	0	1	1	0	0	13	near-core
pan_gene_27504	pan_gene_32256	Average_internode_length_(below_ear);Ear_height;Nodes_to_ear	Average_internode_length_(below_ear)	0	1	1	1	0	0	0	1	1	0	1	0	0	0	0	0	0	1	0	1	1	0	1	0	0	1	11	near-core
pan_gene_27574	pan_gene_30367	Average_internode_length_(below_ear)	Average_internode_length_(below_ear)	0	1	0	0	0	0	0	0	0	0	0	0	0	0	0	0	0	0	0	0	0	0	0	0	0	0	1	private
pan_gene_27589	pan_gene_27995	Average_internode_length_(below_ear)	Average_internode_length_(below_ear);Southern_leaf_blight;Tassel_length	0	0	0	0	0	0	0	0	0	0	0	0	0	0	0	0	0	0	1	0	0	0	0	0	0	0	1	private
pan_gene_27589	pan_gene_29990	Average_internode_length_(below_ear)	Average_internode_length_(below_ear)	0	1	0	0	0	0	1	0	0	0	1	1	0	0	0	0	0	0	1	0	0	0	1	1	0	1	8	dispensable
pan_gene_27589	pan_gene_30673	Average_internode_length_(below_ear)	Average_internode_length_(below_ear)	0	0	0	0	0	0	1	0	0	0	0	0	0	0	0	0	0	1	0	0	0	0	0	0	1	1	4	dispensable
pan_gene_27589	pan_gene_48361	Average_internode_length_(below_ear)	Average_internode_length_(below_ear);Leaf_width	0	0	0	0	0	1	0	0	0	0	0	0	0	0	0	0	0	0	0	0	0	0	0	0	0	0	1	private
pan_gene_27589	pan_gene_4990	Average_internode_length_(below_ear)	Average_internode_length_(below_ear)	0	1	1	1	1	1	1	1	0	1	1	0	1	1	0	1	1	1	0	0	1	0	0	0	1	1	17	near-core
pan_gene_27589	pan_gene_5604	Average_internode_length_(below_ear)	Average_internode_length_(below_ear)	0	0	0	0	0	0	1	0	0	1	0	0	1	1	0	1	0	1	1	0	1	0	1	0	0	1	10	dispensable
pan_gene_27589	pan_gene_5975	Average_internode_length_(below_ear)	Average_internode_length_(below_ear)	0	1	0	0	0	0	0	0	1	0	0	1	1	1	0	0	0	0	0	0	1	0	0	1	1	1	9	dispensable
pan_gene_27589	pan_gene_766	Average_internode_length_(below_ear)	Average_internode_length_(below_ear);Height_per_day_(until_flowering);Leaf_width	0	1	1	0	0	0	0	0	1	0	0	0	0	0	0	0	0	0	0	1	0	0	0	0	0	1	5	dispensable
pan_gene_27665	pan_gene_27668	Average_internode_length_(below_ear);Photoperiod_Growing-degree_days_to_silk;Stalk_strength	Anthesis-silking_interval;Average_internode_length_(below_ear)	0	0	0	0	0	0	0	0	0	0	0	0	0	0	0	0	0	0	0	0	0	0	0	0	0	1	1	private
pan_gene_27665	pan_gene_29194	Average_internode_length_(below_ear);Photoperiod_Growing-degree_days_to_silk;Stalk_strength	Average_internode_length_(below_ear)	0	1	0	0	0	0	0	0	0	0	1	0	0	0	0	0	0	0	0	0	0	0	0	0	0	0	2	dispensable
pan_gene_27665	pan_gene_66732	Average_internode_length_(below_ear);Photoperiod_Growing-degree_days_to_silk;Stalk_strength	Average_internode_length_(below_ear)	0	1	0	0	0	0	0	0	0	0	0	0	0	0	0	0	0	0	0	0	0	0	0	0	0	0	1	private
pan_gene_27668	pan_gene_28807	Anthesis-silking_interval;Average_internode_length_(below_ear)	Average_internode_length_(below_ear)	0	0	0	0	0	0	0	0	0	0	0	0	0	0	0	0	0	0	0	1	0	0	0	0	0	0	1	private
pan_gene_27678	pan_gene_27995	Average_internode_length_(below_ear)	Average_internode_length_(below_ear);Southern_leaf_blight;Tassel_length	0	0	1	0	1	1	1	0	0	0	0	0	0	0	0	1	0	0	0	0	1	0	1	1	0	1	9	dispensable
pan_gene_27678	pan_gene_28041	Average_internode_length_(below_ear)	Average_internode_length_(below_ear);Tassel_branch_number;Tassel_length	0	1	1	1	1	1	0	1	1	0	1	0	1	1	0	0	1	0	0	0	1	0	0	0	0	1	13	near-core
pan_gene_27678	pan_gene_29076	Average_internode_length_(below_ear)	Average_internode_length_(below_ear)	0	1	0	1	1	0	0	1	1	0	1	0	1	0	1	0	0	0	1	0	1	0	0	0	0	0	10	dispensable
pan_gene_27678	pan_gene_29703	Average_internode_length_(below_ear)	Average_internode_length_(below_ear);Ear_height;Photoperiod_Growing-degree_days_to_silk	0	1	0	0	0	0	0	0	0	0	0	0	0	0	0	0	0	0	0	0	0	0	0	0	0	0	1	private
pan_gene_27678	pan_gene_29990	Average_internode_length_(below_ear)	Average_internode_length_(below_ear)	0	1	1	1	0	0	0	1	1	1	1	1	0	1	1	1	0	1	1	1	1	1	1	0	0	1	18	near-core
pan_gene_27678	pan_gene_30692	Average_internode_length_(below_ear)	Average_internode_length_(below_ear);Nodes_above_ear	0	0	1	0	0	0	0	0	0	1	0	0	0	0	0	1	0	0	0	0	0	0	0	0	0	0	3	dispensable
pan_gene_27678	pan_gene_32722	Average_internode_length_(below_ear)	Average_internode_length_(below_ear);Chlorophyll_A;Glutamate;Malate;Total_amino_acids	0	1	0	0	1	0	1	0	0	1	0	1	1	1	0	0	1	0	0	0	1	1	0	0	0	0	10	dispensable
pan_gene_27678	pan_gene_4419	Average_internode_length_(below_ear)	Anthesis-silking_interval;Average_internode_length_(above_ear);Average_internode_length_(below_ear);Leaf_length;Tassel_length	0	0	0	0	0	0	0	0	0	0	0	0	0	0	0	0	0	0	0	0	1	0	0	0	0	0	1	private
pan_gene_27678	pan_gene_44657	Average_internode_length_(below_ear)	Average_internode_length_(below_ear)	0	1	0	0	0	0	0	0	1	0	0	0	0	0	0	0	0	1	0	0	0	0	1	0	0	0	4	dispensable
pan_gene_27678	pan_gene_4976	Average_internode_length_(below_ear)	Average_internode_length_(below_ear)	0	1	0	1	1	0	1	0	1	1	0	1	0	0	0	1	0	0	0	0	0	0	1	1	0	0	10	dispensable
pan_gene_27678	pan_gene_5044	Average_internode_length_(below_ear)	Average_internode_length_(below_ear);Average_internode_length_(whole_plant);Ear_height;Leaf_length	0	0	1	0	1	1	0	0	0	0	0	0	0	0	0	1	0	0	0	0	0	1	0	1	0	0	6	dispensable
pan_gene_27678	pan_gene_8730	Average_internode_length_(below_ear)	Average_internode_length_(below_ear)	0	1	0	0	0	0	0	0	0	0	0	0	0	0	0	0	0	0	0	0	0	0	0	0	0	0	1	private
pan_gene_27696	pan_gene_473	Average_internode_length_(below_ear);Stalk_strength;Tassel_branch_number	Average_internode_length_(below_ear)	0	1	0	1	0	0	0	0	0	0	0	0	0	0	0	0	0	0	0	0	0	1	0	0	0	0	3	dispensable
pan_gene_27699	pan_gene_28023	Average_internode_length_(below_ear)	Average_internode_length_(below_ear);Chlorophyll_A	0	0	0	0	0	0	0	0	0	0	0	0	0	0	1	0	0	0	0	0	1	0	0	0	0	0	2	dispensable
pan_gene_27746	pan_gene_4972	Average_internode_length_(below_ear);Boxcox-transformed_leaf_angle	Average_internode_length_(below_ear);Ratio_of_ear_height_to_total_height	0	0	0	0	1	0	0	0	0	0	0	0	0	0	1	0	0	0	0	0	0	0	0	0	0	0	2	dispensable
pan_gene_27746	pan_gene_7612	Average_internode_length_(below_ear);Boxcox-transformed_leaf_angle	Average_internode_length_(below_ear);Total_amino_acids	0	1	0	0	1	1	1	1	1	1	0	1	1	1	0	1	1	1	0	1	0	1	1	1	0	0	17	near-core
pan_gene_27746	pan_gene_7715	Average_internode_length_(below_ear);Boxcox-transformed_leaf_angle	Average_internode_length_(below_ear);Average_internode_length_(whole_plant);Ear_height;Height_per_day_(until_flowering);Plant_height	0	1	1	0	1	1	0	0	0	1	1	1	0	1	0	1	0	0	1	0	0	0	0	1	0	1	12	near-core
pan_gene_27788	pan_gene_5604	Average_internode_length_(below_ear);Southern_leaf_blight	Average_internode_length_(below_ear)	0	0	0	0	0	0	0	0	0	0	0	0	0	0	0	0	1	0	0	0	0	0	0	0	0	0	1	private
pan_gene_27879	pan_gene_9018	Average_internode_length_(below_ear);Ear_height;Nodes_above_ear;Plant_height	Average_internode_length_(below_ear);Fructose	0	0	0	0	0	0	0	0	0	1	0	0	0	0	0	1	0	0	0	0	0	1	0	0	0	0	3	dispensable
pan_gene_27995	pan_gene_29703	Average_internode_length_(below_ear);Southern_leaf_blight;Tassel_length	Average_internode_length_(below_ear);Ear_height;Photoperiod_Growing-degree_days_to_silk	0	0	0	0	1	0	0	0	0	0	0	0	0	0	0	0	0	0	0	0	1	0	0	0	0	0	2	dispensable
pan_gene_27995	pan_gene_32722	Average_internode_length_(below_ear);Southern_leaf_blight;Tassel_length	Average_internode_length_(below_ear);Chlorophyll_A;Glutamate;Malate;Total_amino_acids	0	0	1	1	1	0	1	0	0	0	0	0	1	0	0	1	0	0	0	0	1	0	0	0	0	0	7	dispensable
pan_gene_27995	pan_gene_4419	Average_internode_length_(below_ear);Southern_leaf_blight;Tassel_length	Anthesis-silking_interval;Average_internode_length_(above_ear);Average_internode_length_(below_ear);Leaf_length;Tassel_length	0	0	0	0	0	0	0	0	0	0	0	0	0	0	0	0	0	0	0	0	1	0	0	0	0	0	1	private
pan_gene_27995	pan_gene_4983	Average_internode_length_(below_ear);Southern_leaf_blight;Tassel_length	Average_internode_length_(below_ear)	0	0	1	1	1	0	0	0	0	0	0	0	0	0	0	0	0	0	0	0	1	0	0	0	0	1	5	dispensable
pan_gene_27995	pan_gene_4990	Average_internode_length_(below_ear);Southern_leaf_blight;Tassel_length	Average_internode_length_(below_ear)	0	0	0	0	0	0	0	0	0	0	0	0	0	0	0	0	0	0	0	0	1	0	0	0	0	0	1	private
pan_gene_27995	pan_gene_5604	Average_internode_length_(below_ear);Southern_leaf_blight;Tassel_length	Average_internode_length_(below_ear)	0	0	0	1	0	0	0	0	0	0	0	0	0	0	0	0	0	0	0	0	1	0	1	0	0	0	3	dispensable
pan_gene_28023	pan_gene_28657	Average_internode_length_(below_ear);Chlorophyll_A	Average_internode_length_(below_ear);PCA_of_metabolites:_PC1	0	1	0	0	0	0	0	0	0	0	0	0	0	0	0	0	0	0	0	0	0	0	0	0	0	0	1	private
pan_gene_28027	pan_gene_5604	Average_internode_length_(below_ear);Cob_diameter;Tassel_length	Average_internode_length_(below_ear)	0	0	0	0	0	0	0	0	0	0	0	0	0	0	0	0	0	0	1	0	0	0	0	0	0	0	1	private
pan_gene_28041	pan_gene_29076	Average_internode_length_(below_ear);Tassel_branch_number;Tassel_length	Average_internode_length_(below_ear)	0	1	1	1	1	0	0	1	0	0	1	0	1	1	0	0	0	0	0	1	1	0	0	0	0	0	10	dispensable
pan_gene_28041	pan_gene_29528	Average_internode_length_(below_ear);Tassel_branch_number;Tassel_length	Average_internode_length_(below_ear);Photoperiod_growing-degree_days_to_anthesis	0	1	1	1	1	0	0	1	0	0	1	0	1	1	1	0	0	1	0	1	1	1	0	0	1	1	15	near-core
pan_gene_28041	pan_gene_29990	Average_internode_length_(below_ear);Tassel_branch_number;Tassel_length	Average_internode_length_(below_ear)	0	1	1	1	0	0	0	0	0	0	0	0	0	0	0	0	0	0	0	0	0	0	0	0	0	0	3	dispensable
pan_gene_28041	pan_gene_30287	Average_internode_length_(below_ear);Tassel_branch_number;Tassel_length	Average_internode_length_(below_ear);Average_internode_length_(whole_plant);Days_to_anthesis	0	0	0	0	1	0	0	0	0	0	0	0	0	0	0	0	0	0	0	0	1	0	0	0	0	1	3	dispensable
pan_gene_28041	pan_gene_30683	Average_internode_length_(below_ear);Tassel_branch_number;Tassel_length	Average_internode_length_(below_ear);Chlorophyll_B	0	1	1	1	1	1	0	1	1	0	1	0	0	1	1	0	0	0	0	1	1	0	0	0	0	0	12	near-core
pan_gene_28041	pan_gene_30692	Average_internode_length_(below_ear);Tassel_branch_number;Tassel_length	Average_internode_length_(below_ear);Nodes_above_ear	0	0	1	0	0	0	0	0	0	0	0	0	0	0	0	0	0	0	0	0	0	0	0	0	0	0	1	private
pan_gene_28041	pan_gene_31834	Average_internode_length_(below_ear);Tassel_branch_number;Tassel_length	Average_internode_length_(below_ear)	0	0	0	0	0	0	0	0	0	0	0	0	0	0	0	0	0	0	0	0	1	0	0	0	0	0	1	private
pan_gene_28041	pan_gene_4406	Average_internode_length_(below_ear);Tassel_branch_number;Tassel_length	Average_internode_length_(above_ear);Average_internode_length_(below_ear);Average_internode_length_(whole_plant);Height_above_ear;Height_per_day_(until_flowering);Leaf_length;Plant_height;Stalk_strength;Tassel_length	0	0	0	0	0	0	0	0	0	0	0	0	0	0	0	0	0	0	0	0	0	0	0	0	0	1	1	private
pan_gene_28041	pan_gene_4419	Average_internode_length_(below_ear);Tassel_branch_number;Tassel_length	Anthesis-silking_interval;Average_internode_length_(above_ear);Average_internode_length_(below_ear);Leaf_length;Tassel_length	0	0	0	0	0	0	0	0	0	0	0	0	0	0	0	0	0	0	0	0	1	0	0	0	0	0	1	private
pan_gene_28041	pan_gene_4976	Average_internode_length_(below_ear);Tassel_branch_number;Tassel_length	Average_internode_length_(below_ear)	0	1	0	1	0	0	0	0	1	0	0	0	0	0	0	0	0	0	0	0	0	0	0	1	0	0	4	dispensable
pan_gene_28041	pan_gene_5519	Average_internode_length_(below_ear);Tassel_branch_number;Tassel_length	Average_internode_length_(below_ear);Cob_diameter;Nodes_per_plant;Nodes_to_ear;Protein	0	0	0	0	1	0	0	0	0	0	0	0	0	0	0	0	0	0	0	0	0	0	0	0	0	0	1	private
pan_gene_28041	pan_gene_8076	Average_internode_length_(below_ear);Tassel_branch_number;Tassel_length	Average_internode_length_(below_ear);Leaf_length;Tassel_length	0	1	0	1	0	1	0	0	1	0	0	0	1	1	0	0	1	0	0	0	0	0	0	0	0	0	7	dispensable
pan_gene_28041	pan_gene_9267	Average_internode_length_(below_ear);Tassel_branch_number;Tassel_length	Average_internode_length_(below_ear);Nodes_per_plant	0	1	0	1	1	1	0	1	0	0	1	0	0	0	0	0	0	0	0	0	1	0	0	0	0	1	8	dispensable
pan_gene_28129	pan_gene_7612	Average_internode_length_(below_ear)	Average_internode_length_(below_ear);Total_amino_acids	0	1	1	0	1	0	1	1	1	0	0	1	1	1	0	1	1	1	0	1	1	1	0	1	0	0	16	near-core
pan_gene_28271	pan_gene_29703	Average_internode_length_(below_ear)	Average_internode_length_(below_ear);Ear_height;Photoperiod_Growing-degree_days_to_silk	0	1	0	0	0	0	0	0	0	0	0	0	0	0	0	0	0	0	0	0	0	0	0	0	0	0	1	private
pan_gene_28271	pan_gene_30830	Average_internode_length_(below_ear)	Average_internode_length_(above_ear);Average_internode_length_(below_ear)	0	1	0	0	0	0	0	0	0	0	0	0	0	0	0	0	0	0	0	0	0	0	0	0	0	0	1	private
pan_gene_28271	pan_gene_32723	Average_internode_length_(below_ear)	Average_internode_length_(below_ear);Chlorophyll_A;Glutamate;Malate;Nodes_to_ear;Total_amino_acids	0	1	0	0	0	0	0	0	0	0	0	0	0	0	0	0	0	0	0	0	0	0	0	0	0	0	1	private
pan_gene_28271	pan_gene_4983	Average_internode_length_(below_ear)	Average_internode_length_(below_ear)	0	1	0	0	0	0	0	0	0	0	0	0	0	0	0	0	0	0	0	0	0	0	0	0	0	0	1	private
pan_gene_28275	pan_gene_5045	Average_internode_length_(below_ear)	Average_internode_length_(below_ear);Chlorophyll_A;Plant_height	0	1	0	0	0	0	0	0	0	0	0	0	0	0	0	0	0	0	0	0	0	0	0	0	1	0	2	dispensable
pan_gene_28807	pan_gene_29194	Average_internode_length_(below_ear)	Average_internode_length_(below_ear)	0	1	0	0	0	0	0	0	0	0	0	0	0	0	0	0	0	0	0	0	0	0	0	0	0	0	1	private
pan_gene_28807	pan_gene_66732	Average_internode_length_(below_ear)	Average_internode_length_(below_ear)	0	1	0	0	0	0	0	0	0	0	0	0	0	0	0	0	0	0	0	0	0	0	0	0	0	0	1	private
pan_gene_29076	pan_gene_8076	Average_internode_length_(below_ear)	Average_internode_length_(below_ear);Leaf_length;Tassel_length	0	1	0	1	1	0	0	0	1	0	0	0	1	0	0	0	0	0	0	0	0	0	1	0	0	0	6	dispensable
pan_gene_29241	pan_gene_32197	Average_internode_length_(below_ear)	Average_internode_length_(below_ear)	0	1	1	1	1	0	1	1	0	1	0	1	1	1	0	1	1	0	0	0	0	0	0	1	0	0	13	near-core
pan_gene_29241	pan_gene_32539	Average_internode_length_(below_ear)	Average_internode_length_(below_ear);Leaf_length	0	1	0	1	0	0	0	0	0	1	1	1	0	1	0	1	0	0	0	0	1	0	0	0	1	0	9	dispensable
pan_gene_29241	pan_gene_5508	Average_internode_length_(below_ear)	Average_internode_length_(below_ear)	0	1	1	1	1	0	1	0	0	1	1	1	1	1	0	1	1	0	0	1	0	0	1	0	1	1	16	near-core
pan_gene_29241	pan_gene_7716	Average_internode_length_(below_ear)	Average_internode_length_(below_ear);Average_internode_length_(whole_plant);Ear_height;Height_per_day_(until_flowering);Plant_height	0	1	0	0	0	0	0	0	0	0	0	1	0	1	0	0	0	0	0	0	0	0	1	0	0	0	4	dispensable
pan_gene_29520	pan_gene_30738	Average_internode_length_(below_ear)	Average_internode_length_(below_ear);Leaf_width;Stalk_strength;Tassel_length	0	1	0	1	1	0	1	1	0	1	1	0	1	0	0	1	0	1	0	1	1	0	0	1	0	0	13	near-core
pan_gene_29520	pan_gene_473	Average_internode_length_(below_ear)	Average_internode_length_(below_ear)	0	1	1	1	1	1	1	1	1	0	0	0	1	1	0	1	0	0	0	0	1	0	1	1	0	0	14	near-core
pan_gene_29520	pan_gene_766	Average_internode_length_(below_ear)	Average_internode_length_(below_ear);Height_per_day_(until_flowering);Leaf_width	0	1	0	0	0	0	0	0	0	0	0	0	0	1	0	0	0	0	0	0	0	0	0	0	0	0	2	dispensable
pan_gene_29528	pan_gene_32709	Average_internode_length_(below_ear);Photoperiod_growing-degree_days_to_anthesis	Average_internode_length_(below_ear);Tassel_branch_number;Total_amino_acids	0	1	0	0	1	0	0	0	0	0	1	1	0	1	0	0	1	0	1	1	1	1	1	1	1	0	13	near-core
pan_gene_29528	pan_gene_44657	Average_internode_length_(below_ear);Photoperiod_growing-degree_days_to_anthesis	Average_internode_length_(below_ear)	0	1	0	0	0	0	1	0	0	1	0	0	0	1	0	0	0	1	0	0	0	0	1	0	0	0	6	dispensable
pan_gene_29528	pan_gene_5044	Average_internode_length_(below_ear);Photoperiod_growing-degree_days_to_anthesis	Average_internode_length_(below_ear);Average_internode_length_(whole_plant);Ear_height;Leaf_length	0	0	1	0	0	0	0	0	0	0	0	0	0	0	0	1	0	0	0	1	0	0	0	0	0	0	3	dispensable
pan_gene_29703	pan_gene_29990	Average_internode_length_(below_ear);Ear_height;Photoperiod_Growing-degree_days_to_silk	Average_internode_length_(below_ear)	0	1	0	1	1	0	1	1	1	0	0	0	1	1	0	1	0	0	0	0	1	0	0	1	0	1	12	near-core
pan_gene_29703	pan_gene_30673	Average_internode_length_(below_ear);Ear_height;Photoperiod_Growing-degree_days_to_silk	Average_internode_length_(below_ear)	0	0	0	0	1	0	1	0	0	1	0	0	0	0	0	1	0	1	0	0	1	0	0	0	0	0	6	dispensable
pan_gene_29703	pan_gene_30830	Average_internode_length_(below_ear);Ear_height;Photoperiod_Growing-degree_days_to_silk	Average_internode_length_(above_ear);Average_internode_length_(below_ear)	0	1	0	1	0	1	0	0	0	0	0	0	0	1	0	0	0	0	0	0	0	1	0	0	0	0	5	dispensable
pan_gene_29703	pan_gene_32722	Average_internode_length_(below_ear);Ear_height;Photoperiod_Growing-degree_days_to_silk	Average_internode_length_(below_ear);Chlorophyll_A;Glutamate;Malate;Total_amino_acids	0	1	0	1	1	0	0	0	0	0	0	0	0	1	0	0	0	0	0	0	0	0	0	0	0	0	4	dispensable
pan_gene_29703	pan_gene_5604	Average_internode_length_(below_ear);Ear_height;Photoperiod_Growing-degree_days_to_silk	Average_internode_length_(below_ear)	0	0	0	1	0	1	1	1	1	1	0	0	1	1	0	0	0	1	0	0	1	0	0	0	0	1	11	near-core
pan_gene_29703	pan_gene_5975	Average_internode_length_(below_ear);Ear_height;Photoperiod_Growing-degree_days_to_silk	Average_internode_length_(below_ear)	0	1	0	0	0	0	0	1	0	0	0	1	0	1	0	1	0	0	0	0	0	0	1	1	0	0	7	dispensable
pan_gene_29703	pan_gene_766	Average_internode_length_(below_ear);Ear_height;Photoperiod_Growing-degree_days_to_silk	Average_internode_length_(below_ear);Height_per_day_(until_flowering);Leaf_width	0	1	0	0	0	0	0	0	0	0	1	1	0	0	0	1	0	0	0	0	0	0	0	1	1	0	6	dispensable
pan_gene_29703	pan_gene_8091	Average_internode_length_(below_ear);Ear_height;Photoperiod_Growing-degree_days_to_silk	Average_internode_length_(below_ear);Ear_row_number	0	1	0	0	0	0	0	0	0	0	0	0	0	0	0	0	0	0	0	0	0	0	0	0	0	0	1	private
pan_gene_29703	pan_gene_8981	Average_internode_length_(below_ear);Ear_height;Photoperiod_Growing-degree_days_to_silk	Average_internode_length_(below_ear);Leaf_length;Southern_leaf_blight;Sucrose	0	0	0	0	1	0	0	0	0	0	0	0	0	0	0	0	0	0	0	0	0	0	0	0	0	0	1	private
pan_gene_29981	pan_gene_30830	Average_internode_length_(below_ear);Height_per_day_(until_flowering)	Average_internode_length_(above_ear);Average_internode_length_(below_ear)	0	1	1	1	0	0	0	0	0	1	1	0	0	0	0	0	0	1	0	0	0	1	0	0	1	0	8	dispensable
pan_gene_29981	pan_gene_5604	Average_internode_length_(below_ear);Height_per_day_(until_flowering)	Average_internode_length_(below_ear)	0	0	0	0	0	0	0	1	0	0	0	0	0	1	0	0	0	0	0	0	1	0	1	0	0	0	4	dispensable
pan_gene_29981	pan_gene_766	Average_internode_length_(below_ear);Height_per_day_(until_flowering)	Average_internode_length_(below_ear);Height_per_day_(until_flowering);Leaf_width	0	1	0	0	0	1	0	0	0	0	0	0	0	0	0	0	0	0	1	0	0	0	0	0	0	0	3	dispensable
pan_gene_29990	pan_gene_30692	Average_internode_length_(below_ear)	Average_internode_length_(below_ear);Nodes_above_ear	0	0	1	0	0	0	0	0	0	0	0	0	0	0	0	0	0	0	0	0	0	0	0	0	0	0	1	private
pan_gene_29990	pan_gene_30812	Average_internode_length_(below_ear)	Average_internode_length_(below_ear);Nodes_per_plant	0	1	1	1	0	0	1	0	1	0	0	0	0	0	0	0	0	1	1	1	0	0	0	1	1	0	10	dispensable
pan_gene_30042	pan_gene_30074	Average_internode_length_(below_ear)	Average_internode_length_(below_ear)	0	1	1	0	0	1	0	0	1	0	0	0	1	0	0	1	1	0	0	0	0	0	0	0	0	0	7	dispensable
pan_gene_30142	pan_gene_4985	Average_internode_length_(below_ear)	Average_internode_length_(below_ear);Ear_height;Northern_Leaf_Blight	0	1	0	0	0	0	0	0	0	0	0	0	0	0	0	0	0	0	0	0	0	0	0	0	0	0	1	private
pan_gene_30287	pan_gene_5044	Average_internode_length_(below_ear);Average_internode_length_(whole_plant);Days_to_anthesis	Average_internode_length_(below_ear);Average_internode_length_(whole_plant);Ear_height;Leaf_length	0	0	0	0	0	0	0	0	0	0	0	0	0	0	0	1	0	0	0	0	0	0	0	0	0	0	1	private
pan_gene_30367	pan_gene_5446	Average_internode_length_(below_ear)	Average_internode_length_(below_ear);Cob_diameter;Days_to_anthesis;Days_to_silk;Tassel_branch_number;Total_amino_acids	0	1	0	0	0	0	0	0	0	0	0	0	0	0	0	0	0	0	0	0	0	0	0	0	0	0	1	private
pan_gene_30673	pan_gene_473	Average_internode_length_(below_ear)	Average_internode_length_(below_ear)	0	0	0	0	0	0	0	0	0	0	0	0	0	0	0	0	0	0	1	0	0	0	0	0	0	0	1	private
pan_gene_30673	pan_gene_5519	Average_internode_length_(below_ear)	Average_internode_length_(below_ear);Cob_diameter;Nodes_per_plant;Nodes_to_ear;Protein	0	0	0	0	1	0	1	0	0	0	0	0	0	0	0	1	0	0	0	0	0	0	0	0	1	0	4	dispensable
pan_gene_30683	pan_gene_44657	Average_internode_length_(below_ear);Chlorophyll_B	Average_internode_length_(below_ear)	0	1	0	0	0	0	0	1	1	1	0	0	0	1	0	0	0	1	1	0	0	0	0	0	0	0	7	dispensable
pan_gene_30683	pan_gene_5044	Average_internode_length_(below_ear);Chlorophyll_B	Average_internode_length_(below_ear);Average_internode_length_(whole_plant);Ear_height;Leaf_length	0	0	1	0	0	1	0	0	0	0	0	0	0	0	0	1	0	0	0	0	0	0	0	0	0	0	3	dispensable
pan_gene_30743	pan_gene_5447	Average_internode_length_(below_ear);Tassel_length	Average_internode_length_(below_ear);Average_internode_length_(whole_plant);Days_to_anthesis;Ear_height;Nodes_to_ear;Tassel_length	0	0	0	0	0	1	1	1	1	0	0	0	0	0	0	1	1	1	0	0	1	0	0	1	1	1	11	near-core
pan_gene_30746	pan_gene_7612	Average_internode_length_(below_ear);Tassel_length	Average_internode_length_(below_ear);Total_amino_acids	0	1	1	1	1	0	0	1	1	1	0	1	0	0	0	0	1	0	0	1	1	0	0	1	0	0	12	near-core
pan_gene_30812	pan_gene_4983	Average_internode_length_(below_ear);Nodes_per_plant	Average_internode_length_(below_ear)	0	1	1	1	0	0	0	0	1	0	0	0	0	0	0	1	0	0	0	1	0	0	0	0	1	1	8	dispensable
pan_gene_30830	pan_gene_4983	Average_internode_length_(above_ear);Average_internode_length_(below_ear)	Average_internode_length_(below_ear)	0	1	0	0	0	1	0	1	0	0	1	0	0	1	1	1	0	1	1	0	0	0	0	0	0	0	9	dispensable
pan_gene_30830	pan_gene_4990	Average_internode_length_(above_ear);Average_internode_length_(below_ear)	Average_internode_length_(below_ear)	0	1	0	1	0	1	0	0	0	0	1	0	1	0	0	0	0	1	0	0	0	0	0	0	0	1	7	dispensable
pan_gene_30830	pan_gene_5604	Average_internode_length_(above_ear);Average_internode_length_(below_ear)	Average_internode_length_(below_ear)	0	0	0	1	1	1	0	0	0	0	1	0	0	0	0	0	0	1	0	0	0	0	0	0	0	1	6	dispensable
pan_gene_30830	pan_gene_5975	Average_internode_length_(above_ear);Average_internode_length_(below_ear)	Average_internode_length_(below_ear)	0	1	0	0	0	0	0	0	0	0	0	0	0	0	0	0	0	0	0	0	0	0	0	0	0	0	1	private
pan_gene_30830	pan_gene_766	Average_internode_length_(above_ear);Average_internode_length_(below_ear)	Average_internode_length_(below_ear);Height_per_day_(until_flowering);Leaf_width	0	1	0	0	0	0	0	0	0	0	0	0	0	0	0	0	0	0	0	0	0	0	0	0	0	0	1	private
pan_gene_30881	pan_gene_8286	Average_internode_length_(below_ear);Chlorophyll_A;Glucose	Average_internode_length_(below_ear);Days_to_silk;Photoperiod_growing-degree_days_to_anthesis;Stalk_strength	0	1	0	0	0	0	0	0	0	0	0	0	0	0	0	0	0	0	0	0	0	0	0	0	0	0	1	private
pan_gene_31394	pan_gene_5861	Average_internode_length_(below_ear)	Average_internode_length_(below_ear);Tassel_branch_number	0	1	0	0	0	0	0	0	0	0	0	0	0	0	0	0	0	0	0	0	0	0	0	0	0	0	1	private
pan_gene_31450	pan_gene_32722	Average_internode_length_(below_ear);Ear_height;Glucose;Height_per_day_(until_flowering);Nodes_above_ear;Plant_height	Average_internode_length_(below_ear);Chlorophyll_A;Glutamate;Malate;Total_amino_acids	0	1	0	0	0	0	0	0	0	0	0	0	0	0	0	0	0	0	0	0	0	0	0	0	0	0	1	private
pan_gene_31450	pan_gene_4985	Average_internode_length_(below_ear);Ear_height;Glucose;Height_per_day_(until_flowering);Nodes_above_ear;Plant_height	Average_internode_length_(below_ear);Ear_height;Northern_Leaf_Blight	0	1	0	0	0	0	0	0	0	0	0	0	0	1	0	0	0	0	0	0	1	0	0	0	0	0	3	dispensable
pan_gene_31450	pan_gene_8777	Average_internode_length_(below_ear);Ear_height;Glucose;Height_per_day_(until_flowering);Nodes_above_ear;Plant_height	Average_internode_length_(below_ear);Nodes_above_ear	0	1	0	0	0	0	0	0	0	0	0	0	0	0	0	0	0	0	0	0	0	0	0	0	0	0	1	private
pan_gene_32197	pan_gene_32539	Average_internode_length_(below_ear)	Average_internode_length_(below_ear);Leaf_length	0	1	0	1	0	0	0	0	0	0	0	0	0	0	0	0	0	0	0	0	0	0	0	0	0	0	2	dispensable
pan_gene_32197	pan_gene_5508	Average_internode_length_(below_ear)	Average_internode_length_(below_ear)	0	1	0	0	0	0	0	0	0	0	0	1	1	1	0	1	0	0	0	0	0	0	0	0	0	0	5	dispensable
pan_gene_32256	pan_gene_5018	Average_internode_length_(below_ear)	Average_internode_length_(below_ear);Average_internode_length_(whole_plant)	0	1	0	0	0	0	0	0	0	0	1	0	1	0	0	1	0	0	0	1	0	0	0	0	0	0	5	dispensable
pan_gene_32376	pan_gene_32709	Average_internode_length_(below_ear)	Average_internode_length_(below_ear);Tassel_branch_number;Total_amino_acids	0	1	0	1	0	0	0	0	0	0	1	0	0	0	0	0	0	0	0	0	0	0	1	0	1	0	5	dispensable
pan_gene_32376	pan_gene_4984	Average_internode_length_(below_ear)	Average_internode_length_(below_ear);Nitrate;Northern_Leaf_Blight	0	1	0	0	0	0	0	0	0	1	0	0	0	0	0	0	0	0	0	0	0	0	0	0	0	0	2	dispensable
pan_gene_32376	pan_gene_66760	Average_internode_length_(below_ear)	Average_internode_length_(below_ear)	0	1	1	0	0	1	1	0	1	1	0	0	0	0	0	0	0	1	0	0	0	0	1	0	1	0	9	dispensable
pan_gene_32431	pan_gene_32709	Average_internode_length_(above_ear);Average_internode_length_(below_ear);Ear_height	Average_internode_length_(below_ear);Tassel_branch_number;Total_amino_acids	0	1	0	0	0	0	0	0	0	0	1	1	0	1	0	0	1	0	0	0	0	0	1	0	0	0	6	dispensable
pan_gene_32431	pan_gene_44657	Average_internode_length_(above_ear);Average_internode_length_(below_ear);Ear_height	Average_internode_length_(below_ear)	0	1	0	0	0	0	1	0	1	1	0	0	0	1	0	0	0	1	0	0	0	0	0	0	0	0	6	dispensable
pan_gene_32431	pan_gene_5044	Average_internode_length_(above_ear);Average_internode_length_(below_ear);Ear_height	Average_internode_length_(below_ear);Average_internode_length_(whole_plant);Ear_height;Leaf_length	0	0	0	0	0	1	0	0	0	0	0	0	0	0	0	0	0	0	0	1	0	0	0	0	0	0	2	dispensable
pan_gene_32431	pan_gene_66760	Average_internode_length_(above_ear);Average_internode_length_(below_ear);Ear_height	Average_internode_length_(below_ear)	0	1	0	1	0	0	1	0	0	0	1	1	0	1	1	0	1	0	0	0	0	1	1	1	0	1	12	near-core
pan_gene_32539	pan_gene_473	Average_internode_length_(below_ear);Leaf_length	Average_internode_length_(below_ear)	0	1	1	1	1	0	0	1	0	1	0	0	1	1	0	1	0	0	0	0	0	0	0	1	0	0	10	dispensable
pan_gene_32539	pan_gene_5508	Average_internode_length_(below_ear);Leaf_length	Average_internode_length_(below_ear)	0	1	0	1	1	0	0	1	1	1	1	1	1	1	1	1	1	1	1	0	0	0	0	0	1	0	16	near-core
pan_gene_32539	pan_gene_7716	Average_internode_length_(below_ear);Leaf_length	Average_internode_length_(below_ear);Average_internode_length_(whole_plant);Ear_height;Height_per_day_(until_flowering);Plant_height	0	1	0	0	0	0	0	0	0	0	0	0	0	0	0	0	0	0	0	0	0	0	0	0	0	0	1	private
pan_gene_32539	pan_gene_93544	Average_internode_length_(below_ear);Leaf_length	Average_internode_length_(below_ear)	0	1	0	0	0	0	0	0	0	0	0	0	0	0	0	0	0	0	0	0	0	0	0	0	1	0	2	dispensable
pan_gene_32709	pan_gene_44657	Average_internode_length_(below_ear);Tassel_branch_number;Total_amino_acids	Average_internode_length_(below_ear)	0	1	0	0	0	0	0	0	0	0	0	0	0	0	0	0	0	0	0	0	0	0	1	0	0	0	2	dispensable
pan_gene_32709	pan_gene_4658	Average_internode_length_(below_ear);Tassel_branch_number;Total_amino_acids	Average_internode_length_(below_ear)	0	1	0	0	0	0	0	0	0	0	0	1	0	0	0	0	1	0	1	0	1	0	1	0	0	0	6	dispensable
pan_gene_32709	pan_gene_91515	Average_internode_length_(below_ear);Tassel_branch_number;Total_amino_acids	Average_internode_length_(below_ear);Height_per_day_(until_flowering)	0	1	0	0	0	0	0	0	0	0	0	0	0	0	0	0	0	0	0	0	0	0	0	0	0	0	1	private
pan_gene_32722	pan_gene_4419	Average_internode_length_(below_ear);Chlorophyll_A;Glutamate;Malate;Total_amino_acids	Anthesis-silking_interval;Average_internode_length_(above_ear);Average_internode_length_(below_ear);Leaf_length;Tassel_length	0	0	0	0	0	0	0	0	0	0	0	0	0	0	0	0	0	0	0	0	1	0	0	0	0	0	1	private
pan_gene_32722	pan_gene_8730	Average_internode_length_(below_ear);Chlorophyll_A;Glutamate;Malate;Total_amino_acids	Average_internode_length_(below_ear)	0	1	1	0	0	0	0	0	0	0	0	0	0	0	0	0	0	0	0	0	0	0	0	0	0	0	2	dispensable
pan_gene_3962	pan_gene_5027	Average_internode_length_(below_ear)	Average_internode_length_(above_ear);Average_internode_length_(below_ear);Boxcox-transformed_leaf_angle	0	1	0	0	0	0	0	0	0	0	0	0	0	0	0	0	0	0	0	0	0	0	0	0	0	0	1	private
pan_gene_4406	pan_gene_8286	Average_internode_length_(above_ear);Average_internode_length_(below_ear);Average_internode_length_(whole_plant);Height_above_ear;Height_per_day_(until_flowering);Leaf_length;Plant_height;Stalk_strength;Tassel_length	Average_internode_length_(below_ear);Days_to_silk;Photoperiod_growing-degree_days_to_anthesis;Stalk_strength	0	0	0	0	0	0	0	0	0	0	0	0	0	0	0	0	0	0	0	0	0	0	0	0	0	1	1	private
pan_gene_44657	pan_gene_4658	Average_internode_length_(below_ear)	Average_internode_length_(below_ear)	0	1	0	0	0	0	1	0	1	1	0	0	0	0	0	0	0	1	0	0	0	0	1	0	0	0	6	dispensable
pan_gene_44657	pan_gene_91515	Average_internode_length_(below_ear)	Average_internode_length_(below_ear);Height_per_day_(until_flowering)	0	1	0	0	0	0	0	0	0	1	0	0	0	0	0	0	0	0	0	0	0	0	0	0	0	0	2	dispensable
pan_gene_4658	pan_gene_5044	Average_internode_length_(below_ear)	Average_internode_length_(below_ear);Average_internode_length_(whole_plant);Ear_height;Leaf_length	0	0	0	0	0	1	0	0	0	0	0	0	0	0	0	1	0	0	0	1	0	0	0	0	0	0	3	dispensable
pan_gene_4658	pan_gene_66760	Average_internode_length_(below_ear)	Average_internode_length_(below_ear)	0	1	0	0	0	0	1	0	0	0	1	1	0	0	1	0	1	0	0	0	0	1	1	1	0	0	9	dispensable
pan_gene_4658	pan_gene_9267	Average_internode_length_(below_ear)	Average_internode_length_(below_ear);Nodes_per_plant	0	1	0	1	0	1	1	1	0	0	1	1	0	0	1	1	1	1	1	0	1	1	1	1	1	1	18	near-core
pan_gene_46827	pan_gene_91515	Average_internode_length_(below_ear)	Average_internode_length_(below_ear);Height_per_day_(until_flowering)	0	0	0	0	0	0	0	0	0	0	0	0	0	0	0	0	1	0	0	0	0	0	0	0	0	1	2	dispensable
pan_gene_473	pan_gene_4990	Average_internode_length_(below_ear)	Average_internode_length_(below_ear)	0	1	1	1	1	0	0	1	0	0	0	1	1	1	0	1	0	1	0	0	1	0	0	1	0	0	12	near-core
pan_gene_473	pan_gene_5604	Average_internode_length_(below_ear)	Average_internode_length_(below_ear)	0	0	0	0	0	0	1	0	0	1	0	0	1	1	0	1	1	1	1	0	1	0	1	0	0	0	10	dispensable
pan_gene_473	pan_gene_5975	Average_internode_length_(below_ear)	Average_internode_length_(below_ear)	0	1	0	0	0	0	0	1	0	0	0	1	0	1	0	0	0	0	0	0	0	0	0	1	0	0	5	dispensable
pan_gene_4934	pan_gene_7612	Average_internode_length_(below_ear)	Average_internode_length_(below_ear);Total_amino_acids	0	1	0	0	0	0	0	0	0	0	0	0	0	0	0	0	0	0	0	0	0	0	0	0	0	0	1	private
pan_gene_4976	pan_gene_5019	Average_internode_length_(below_ear)	Average_internode_length_(below_ear);Average_internode_length_(whole_plant)	0	1	0	1	0	0	0	0	1	1	0	0	1	0	0	0	0	0	1	0	0	1	1	0	0	0	8	dispensable
pan_gene_4983	pan_gene_4990	Average_internode_length_(below_ear)	Average_internode_length_(below_ear)	0	1	1	0	0	1	0	0	1	0	0	0	0	0	0	1	0	1	0	0	1	0	0	0	0	0	7	dispensable
pan_gene_4983	pan_gene_5604	Average_internode_length_(below_ear)	Average_internode_length_(below_ear)	0	0	0	1	1	1	0	0	0	0	0	0	0	0	0	1	0	0	1	0	1	0	1	0	0	0	7	dispensable
pan_gene_4983	pan_gene_5975	Average_internode_length_(below_ear)	Average_internode_length_(below_ear)	0	1	0	1	0	0	0	0	0	0	0	0	0	0	0	1	0	0	0	0	0	0	0	1	0	0	4	dispensable
pan_gene_4983	pan_gene_766	Average_internode_length_(below_ear)	Average_internode_length_(below_ear);Height_per_day_(until_flowering);Leaf_width	0	1	0	0	0	0	0	0	0	1	0	0	0	0	0	0	0	0	1	0	0	0	0	0	0	0	3	dispensable
pan_gene_4985	pan_gene_8777	Average_internode_length_(below_ear);Ear_height;Northern_Leaf_Blight	Average_internode_length_(below_ear);Nodes_above_ear	0	1	0	0	0	0	0	0	1	1	0	1	1	1	0	0	0	1	0	0	0	0	1	0	0	0	8	dispensable
pan_gene_4990	pan_gene_5476	Average_internode_length_(below_ear)	Average_internode_length_(below_ear);Ear_height	0	0	0	0	0	0	1	0	0	0	0	0	0	0	0	0	0	0	0	0	0	0	0	0	0	0	1	private
pan_gene_4990	pan_gene_5604	Average_internode_length_(below_ear)	Average_internode_length_(below_ear)	0	0	1	0	0	1	1	1	1	1	1	0	1	1	0	1	0	1	0	1	1	0	0	0	0	1	14	near-core
pan_gene_4990	pan_gene_5975	Average_internode_length_(below_ear)	Average_internode_length_(below_ear)	0	1	0	0	0	0	0	1	0	0	0	0	1	1	0	0	0	0	0	0	0	0	0	0	1	0	5	dispensable
pan_gene_4990	pan_gene_766	Average_internode_length_(below_ear)	Average_internode_length_(below_ear);Height_per_day_(until_flowering);Leaf_width	0	1	0	0	0	0	0	0	0	0	0	0	1	0	0	0	0	0	0	0	0	0	0	0	0	0	2	dispensable
pan_gene_5034	pan_gene_7715	Average_internode_length_(below_ear);Tassel_branch_number	Average_internode_length_(below_ear);Average_internode_length_(whole_plant);Ear_height;Height_per_day_(until_flowering);Plant_height	0	0	0	0	0	1	0	0	0	0	0	0	0	0	0	0	0	1	0	0	0	0	0	0	1	0	3	dispensable
pan_gene_5508	pan_gene_7716	Average_internode_length_(below_ear)	Average_internode_length_(below_ear);Average_internode_length_(whole_plant);Ear_height;Height_per_day_(until_flowering);Plant_height	0	1	0	0	0	0	0	0	0	0	0	1	0	0	0	0	0	0	0	0	0	0	1	0	0	0	3	dispensable
pan_gene_5604	pan_gene_5975	Average_internode_length_(below_ear)	Average_internode_length_(below_ear)	0	0	0	0	0	0	0	1	0	0	0	0	1	1	0	0	0	0	0	0	0	0	0	0	0	1	4	dispensable
pan_gene_5604	pan_gene_766	Average_internode_length_(below_ear)	Average_internode_length_(below_ear);Height_per_day_(until_flowering);Leaf_width	0	0	0	0	0	0	0	1	0	0	0	0	1	0	0	0	0	0	0	0	0	0	0	0	0	0	2	dispensable
pan_gene_5861	pan_gene_9161	Average_internode_length_(below_ear);Tassel_branch_number	Average_internode_length_(below_ear);Ratio_of_ear_height_to_total_height;Stalk_strength	0	1	0	0	0	0	0	0	0	0	0	0	0	0	0	0	0	0	0	0	0	0	0	0	0	0	1	private
pan_gene_5975	pan_gene_766	Average_internode_length_(below_ear)	Average_internode_length_(below_ear);Height_per_day_(until_flowering);Leaf_width	0	1	0	1	1	0	0	0	0	0	1	1	0	0	0	0	0	0	0	0	0	0	1	0	0	0	6	dispensable
pan_gene_70	pan_gene_7624	Average_internode_length_(below_ear)	Average_internode_length_(below_ear);Ear_height;Photoperiod_growing-degree_days_to_anthesis	0	1	0	1	0	0	0	0	0	0	0	0	0	0	0	0	0	0	0	0	0	0	0	0	0	0	2	dispensable
pan_gene_70	pan_gene_8091	Average_internode_length_(below_ear)	Average_internode_length_(below_ear);Ear_row_number	0	1	0	1	0	1	0	0	0	0	0	0	0	0	0	0	0	0	0	0	0	0	0	0	0	0	3	dispensable
pan_gene_726	pan_gene_8730	Average_internode_length_(below_ear)	Average_internode_length_(below_ear)	0	1	0	0	0	0	1	0	0	0	0	0	0	0	0	0	0	0	0	0	0	0	0	0	0	0	2	dispensable
pan_gene_7613	pan_gene_8978	Average_internode_length_(below_ear);Days_to_anthesis	100_Kernel_weight;Average_internode_length_(below_ear);Sucrose	0	1	0	0	0	0	0	0	0	0	0	0	0	0	0	0	0	0	0	0	0	0	0	0	0	0	1	private
pan_gene_7624	pan_gene_8286	Average_internode_length_(below_ear);Ear_height;Photoperiod_growing-degree_days_to_anthesis	Average_internode_length_(below_ear);Days_to_silk;Photoperiod_growing-degree_days_to_anthesis;Stalk_strength	0	1	0	1	0	0	0	0	0	0	0	0	0	0	0	0	0	0	0	0	0	0	0	0	0	0	2	dispensable
pan_gene_8091	pan_gene_8286	Average_internode_length_(below_ear);Ear_row_number	Average_internode_length_(below_ear);Days_to_silk;Photoperiod_growing-degree_days_to_anthesis;Stalk_strength	0	1	0	1	1	0	0	0	0	0	0	0	0	0	0	0	0	0	0	0	0	0	0	0	0	1	4	dispensable
pan_gene_8286	pan_gene_8777	Average_internode_length_(below_ear);Days_to_silk;Photoperiod_growing-degree_days_to_anthesis;Stalk_strength	Average_internode_length_(below_ear);Nodes_above_ear	0	1	0	0	1	0	0	0	1	0	0	0	0	0	0	0	0	1	0	0	0	0	1	0	1	0	6	dispensable
pan_gene_8286	pan_gene_9223	Average_internode_length_(below_ear);Days_to_silk;Photoperiod_growing-degree_days_to_anthesis;Stalk_strength	Average_internode_length_(below_ear);Average_internode_length_(whole_plant);Ear_height;Starch	0	1	1	1	1	1	0	0	1	0	1	1	1	0	1	1	0	0	0	0	0	0	0	0	0	0	11	near-core
pan_gene_8729	pan_gene_948	Average_internode_length_(below_ear)	Average_internode_length_(below_ear);Average_internode_length_(whole_plant)	0	1	1	0	0	0	0	0	0	0	0	0	0	0	0	0	0	0	0	0	0	0	0	0	0	0	2	dispensable
pan_gene_8777	pan_gene_8981	Average_internode_length_(below_ear);Nodes_above_ear	Average_internode_length_(below_ear);Leaf_length;Southern_leaf_blight;Sucrose	0	0	0	0	0	0	0	0	0	1	0	0	0	0	0	0	0	0	0	1	0	0	0	0	0	0	2	dispensable
pan_gene_101559	pan_gene_32723	Average_internode_length_(below_ear)	Average_internode_length_(below_ear);Chlorophyll_A;Glutamate;Malate;Nodes_to_ear;Total_amino_acids	0	0	1	0	0	0	0	0	0	0	0	0	0	0	0	0	0	0	0	0	0	0	0	0	0	0	1	private
pan_gene_102882	pan_gene_4984	Average_internode_length_(below_ear);Cob_diameter;Ear_height;Nodes_to_ear;Northern_Leaf_Blight;Plant_height	Average_internode_length_(below_ear);Nitrate;Northern_Leaf_Blight	0	0	1	0	0	0	0	0	0	1	0	0	0	0	0	0	0	0	0	0	0	0	0	0	0	0	2	dispensable
pan_gene_102882	pan_gene_66760	Average_internode_length_(below_ear);Cob_diameter;Ear_height;Nodes_to_ear;Northern_Leaf_Blight;Plant_height	Average_internode_length_(below_ear)	0	0	1	0	0	0	0	0	0	1	0	0	0	0	0	0	0	0	0	0	0	0	0	0	0	0	2	dispensable
pan_gene_103041	pan_gene_19215	Average_internode_length_(below_ear)	Average_internode_length_(below_ear);Average_internode_length_(whole_plant);Boxcox-transformed_leaf_angle	0	0	0	1	0	0	1	0	1	0	0	0	0	0	0	0	0	0	0	0	0	0	0	1	0	0	4	dispensable
pan_gene_103041	pan_gene_28279	Average_internode_length_(below_ear)	Average_internode_length_(below_ear)	0	0	0	1	0	0	1	0	1	0	0	0	0	0	0	0	0	1	1	0	0	0	0	1	0	0	6	dispensable
pan_gene_103041	pan_gene_2919	Average_internode_length_(below_ear)	Average_internode_length_(below_ear);Days_to_anthesis	0	0	0	0	1	0	1	0	0	0	0	0	0	0	0	0	0	0	1	1	0	0	0	1	0	0	5	dispensable
pan_gene_103041	pan_gene_32450	Average_internode_length_(below_ear)	Average_internode_length_(below_ear);Cob_diameter;Nodes_above_ear;Tassel_length	0	0	0	0	0	0	1	0	0	0	0	0	0	0	0	0	0	0	0	0	0	0	0	0	0	0	1	private
pan_gene_103511	pan_gene_20666	Average_internode_length_(below_ear);Nodes_to_ear;Total_amino_acids	Average_internode_length_(above_ear);Average_internode_length_(below_ear);Average_internode_length_(whole_plant);Boxcox-transformed_leaf_angle;Height_above_ear;Height_per_day_(until_flowering);Plant_height	0	0	0	0	0	1	0	0	0	0	0	0	0	0	0	0	0	0	0	0	0	0	0	0	0	0	1	private
pan_gene_10767	pan_gene_29408	Average_internode_length_(below_ear);Boxcox-transformed_leaf_angle;Ear_height;Ratio_of_ear_height_to_total_height	Average_internode_length_(below_ear);Leaf_width	0	0	0	0	0	0	0	0	0	0	0	1	0	0	1	0	0	0	0	0	0	0	0	0	0	0	2	dispensable
pan_gene_10793	pan_gene_19141	Average_internode_length_(below_ear);Nodes_per_plant;Northern_Leaf_Blight	Average_internode_length_(below_ear);Height_per_day_(until_flowering);Nodes_to_ear	0	0	1	0	0	0	0	1	0	0	0	0	0	0	0	0	0	0	0	0	0	1	0	0	0	0	3	dispensable
pan_gene_10793	pan_gene_29520	Average_internode_length_(below_ear);Nodes_per_plant;Northern_Leaf_Blight	Average_internode_length_(below_ear)	0	0	1	0	0	0	0	0	0	0	0	0	0	0	0	0	0	0	0	0	0	0	0	0	0	0	1	private
pan_gene_10820	pan_gene_16266	Average_internode_length_(below_ear)	Average_internode_length_(below_ear);Height_above_ear	0	0	1	0	0	1	0	0	0	0	0	0	1	0	0	1	0	1	0	0	1	1	0	0	1	1	9	dispensable
pan_gene_10820	pan_gene_19214	Average_internode_length_(below_ear)	Average_internode_length_(above_ear);Average_internode_length_(below_ear);Average_internode_length_(whole_plant);Boxcox-transformed_leaf_angle;Height_per_day_(until_flowering);Leaf_width;Plant_height	0	0	0	0	0	0	0	0	0	0	0	0	1	0	0	0	0	0	0	0	0	0	0	0	0	0	1	private
pan_gene_10820	pan_gene_19595	Average_internode_length_(below_ear)	100_Kernel_weight;Average_internode_length_(below_ear)	0	0	1	1	0	0	0	0	0	0	0	0	1	1	1	0	0	1	0	0	1	1	1	0	0	0	9	dispensable
pan_gene_10820	pan_gene_22473	Average_internode_length_(below_ear)	Average_internode_length_(below_ear)	0	0	1	0	0	0	0	0	0	0	0	0	0	0	0	0	0	0	0	0	0	1	1	0	0	0	3	dispensable
pan_gene_10820	pan_gene_29981	Average_internode_length_(below_ear)	Average_internode_length_(below_ear);Height_per_day_(until_flowering)	0	0	1	0	0	0	0	0	0	0	0	0	0	0	0	0	0	0	0	0	0	0	1	0	0	0	2	dispensable
pan_gene_10820	pan_gene_30812	Average_internode_length_(below_ear)	Average_internode_length_(below_ear);Nodes_per_plant	0	0	1	0	0	0	0	0	0	0	0	0	0	0	0	1	0	0	0	0	0	0	0	0	0	0	2	dispensable
pan_gene_10820	pan_gene_4990	Average_internode_length_(below_ear)	Average_internode_length_(below_ear)	0	0	1	0	0	0	0	0	0	0	0	0	0	0	0	1	0	1	0	0	1	0	0	0	0	1	5	dispensable
pan_gene_10868	pan_gene_14346	Average_internode_length_(below_ear)	Average_internode_length_(below_ear);Leaf_width	0	0	1	0	1	0	0	0	0	0	0	0	0	0	1	0	0	0	0	0	1	0	0	0	0	0	4	dispensable
pan_gene_10873	pan_gene_24577	Average_internode_length_(below_ear);Leaf_width	Average_internode_length_(below_ear)	0	0	1	0	0	0	0	0	0	0	1	0	0	0	0	0	0	0	0	0	0	0	0	0	0	0	2	dispensable
pan_gene_10925	pan_gene_5018	Average_internode_length_(below_ear);Leaf_width;Photoperiod_Growing-degree_days_to_silk	Average_internode_length_(below_ear);Average_internode_length_(whole_plant)	0	0	1	1	1	0	1	0	0	1	1	1	1	1	1	1	0	0	1	1	1	1	1	1	1	0	18	near-core
pan_gene_10925	pan_gene_5447	Average_internode_length_(below_ear);Leaf_width;Photoperiod_Growing-degree_days_to_silk	Average_internode_length_(below_ear);Average_internode_length_(whole_plant);Days_to_anthesis;Ear_height;Nodes_to_ear;Tassel_length	0	0	1	0	1	0	1	0	0	1	0	1	0	1	0	0	0	0	0	0	1	0	1	1	1	1	11	near-core
pan_gene_10951	pan_gene_5040	Average_internode_length_(below_ear);Boxcox-transformed_leaf_angle;Fructose	Average_internode_length_(above_ear);Average_internode_length_(below_ear);Average_internode_length_(whole_plant);Tassel_length	0	0	0	0	0	0	0	0	0	0	0	0	0	0	0	0	0	0	0	0	0	0	1	0	0	0	1	private
pan_gene_10951	pan_gene_8303	Average_internode_length_(below_ear);Boxcox-transformed_leaf_angle;Fructose	Average_internode_length_(below_ear)	0	0	1	0	0	0	1	1	0	1	0	0	1	0	1	0	1	0	0	0	0	0	0	0	0	0	7	dispensable
pan_gene_10978	pan_gene_11123	Average_internode_length_(below_ear)	Average_internode_length_(below_ear)	0	0	1	0	1	0	0	0	0	0	0	0	0	0	0	0	0	0	0	0	0	0	0	0	0	0	2	dispensable
pan_gene_11126	pan_gene_19604	Average_internode_length_(below_ear);Tassel_branch_number	Average_internode_length_(below_ear)	0	0	0	0	0	1	0	0	0	0	0	0	0	0	0	0	0	0	0	0	0	0	0	0	0	0	1	private
pan_gene_11166	pan_gene_27504	Average_internode_length_(below_ear);Cob_diameter;Nodes_to_ear;Protein;Starch	Average_internode_length_(below_ear);Ear_height;Nodes_to_ear	0	0	1	0	0	0	0	0	0	0	0	0	0	0	0	0	0	0	0	0	0	0	0	0	0	1	2	dispensable
pan_gene_11166	pan_gene_32256	Average_internode_length_(below_ear);Cob_diameter;Nodes_to_ear;Protein;Starch	Average_internode_length_(below_ear)	0	0	1	0	0	0	0	0	0	0	0	0	0	0	0	0	0	0	0	0	0	0	0	0	0	0	1	private
pan_gene_11174	pan_gene_16266	Average_internode_length_(below_ear);Nodes_to_ear;Southern_leaf_blight	Average_internode_length_(below_ear);Height_above_ear	0	0	1	0	0	1	0	0	0	0	0	0	1	1	1	1	1	1	0	0	0	1	1	0	1	0	11	near-core
pan_gene_11174	pan_gene_19069	Average_internode_length_(below_ear);Nodes_to_ear;Southern_leaf_blight	Average_internode_length_(below_ear);Ear_height;Ratio_of_ear_height_to_total_height	0	0	0	0	1	1	0	0	0	0	0	1	0	0	1	0	0	1	0	0	1	1	0	0	0	0	7	dispensable
pan_gene_11174	pan_gene_19980	Average_internode_length_(below_ear);Nodes_to_ear;Southern_leaf_blight	Average_internode_length_(below_ear);Average_internode_length_(whole_plant)	0	0	0	0	1	0	1	0	0	1	0	1	0	0	0	0	0	1	0	0	1	0	0	0	0	1	7	dispensable
pan_gene_11174	pan_gene_20496	Average_internode_length_(below_ear);Nodes_to_ear;Southern_leaf_blight	Average_internode_length_(below_ear);Photoperiod_Growing-degree_days_to_silk	0	0	1	0	0	0	0	0	0	0	0	0	0	0	0	0	0	1	0	0	1	0	0	0	0	0	3	dispensable
pan_gene_11174	pan_gene_27995	Average_internode_length_(below_ear);Nodes_to_ear;Southern_leaf_blight	Average_internode_length_(below_ear);Southern_leaf_blight;Tassel_length	0	0	1	0	1	0	0	0	0	0	0	0	0	0	0	0	0	0	0	0	0	0	0	0	0	1	3	dispensable
pan_gene_11174	pan_gene_29528	Average_internode_length_(below_ear);Nodes_to_ear;Southern_leaf_blight	Average_internode_length_(below_ear);Photoperiod_growing-degree_days_to_anthesis	0	0	1	0	1	0	0	0	0	1	1	0	0	0	0	0	0	1	0	0	1	1	0	0	0	0	7	dispensable
pan_gene_11174	pan_gene_32431	Average_internode_length_(below_ear);Nodes_to_ear;Southern_leaf_blight	Average_internode_length_(above_ear);Average_internode_length_(below_ear);Ear_height	0	0	1	0	0	0	0	0	0	0	1	0	0	0	0	0	0	1	0	0	1	0	0	0	0	0	4	dispensable
pan_gene_11174	pan_gene_5519	Average_internode_length_(below_ear);Nodes_to_ear;Southern_leaf_blight	Average_internode_length_(below_ear);Cob_diameter;Nodes_per_plant;Nodes_to_ear;Protein	0	0	0	0	1	0	1	0	0	1	0	1	0	0	0	1	0	0	0	0	0	1	0	0	1	0	7	dispensable
pan_gene_11174	pan_gene_8730	Average_internode_length_(below_ear);Nodes_to_ear;Southern_leaf_blight	Average_internode_length_(below_ear)	0	0	1	0	0	0	0	0	0	0	0	0	0	0	0	0	0	0	0	0	0	0	0	0	0	0	1	private
pan_gene_11259	pan_gene_150	Anthesis-silking_interval;Average_internode_length_(below_ear)	Average_internode_length_(below_ear);Chlorophyll_B;Ear_height;Nodes_per_plant;Ratio_of_ear_height_to_total_height	0	0	1	0	0	0	1	0	0	0	0	1	0	0	0	0	0	0	0	0	0	0	0	0	0	0	3	dispensable
pan_gene_11316	pan_gene_24900	Average_internode_length_(below_ear);Average_internode_length_(whole_plant);Southern_leaf_blight	Average_internode_length_(below_ear)	0	0	1	0	0	0	0	0	0	0	0	0	0	0	0	0	0	0	0	0	0	0	0	0	0	0	1	private
pan_gene_11317	pan_gene_4983	Average_internode_length_(above_ear);Average_internode_length_(below_ear);Plant_height;Southern_leaf_blight	Average_internode_length_(below_ear)	0	0	0	0	1	0	1	0	0	0	0	0	1	1	0	0	0	0	0	1	0	0	0	0	0	1	6	dispensable
pan_gene_11439	pan_gene_19037	Average_internode_length_(below_ear)	Average_internode_length_(below_ear);Average_internode_length_(whole_plant);Height_per_day_(until_flowering)	0	0	1	0	1	0	0	1	0	0	0	1	1	1	1	1	0	1	1	1	0	0	0	0	0	0	11	near-core
pan_gene_11439	pan_gene_26574	Average_internode_length_(below_ear)	Average_internode_length_(below_ear);Days_to_silk;Photoperiod_growing-degree_days_to_anthesis;Ratio_of_ear_height_to_total_height	0	0	0	0	0	0	0	0	1	0	0	0	0	1	0	0	0	0	0	0	0	0	0	0	0	0	2	dispensable
pan_gene_11439	pan_gene_27142	Average_internode_length_(below_ear)	Average_internode_length_(below_ear)	0	0	1	1	0	1	0	0	1	0	0	1	0	1	0	0	1	1	1	1	1	0	1	0	0	0	12	near-core
pan_gene_11439	pan_gene_28129	Average_internode_length_(below_ear)	Average_internode_length_(below_ear)	0	0	1	1	1	1	0	0	1	1	0	0	0	1	1	0	1	1	0	1	1	1	0	0	0	1	14	near-core
pan_gene_11439	pan_gene_30678	Average_internode_length_(below_ear)	Average_internode_length_(below_ear);Nodes_above_ear	0	0	1	1	1	1	0	0	1	1	0	1	0	1	0	0	1	0	0	1	0	0	0	0	1	1	12	near-core
pan_gene_11439	pan_gene_4499	Average_internode_length_(below_ear)	Average_internode_length_(below_ear)	0	0	1	1	1	1	1	1	1	1	1	0	1	1	1	1	1	1	1	1	1	1	0	0	1	1	21	core
pan_gene_11439	pan_gene_4994	Average_internode_length_(below_ear)	Average_internode_length_(below_ear);Ear_height;Nitrate;Northern_Leaf_Blight;Ratio_of_ear_height_to_total_height	0	0	1	0	1	1	1	0	1	0	0	0	0	1	0	0	1	1	0	1	1	1	0	0	1	1	13	near-core
pan_gene_11439	pan_gene_7612	Average_internode_length_(below_ear)	Average_internode_length_(below_ear);Total_amino_acids	0	0	1	0	0	0	0	0	1	0	0	0	0	1	0	0	1	0	0	1	1	0	0	0	0	0	6	dispensable
pan_gene_12087	pan_gene_18458	Average_internode_length_(below_ear);Ear_row_number	Average_internode_length_(below_ear)	0	0	1	0	0	0	0	0	0	0	0	0	0	0	0	0	0	0	0	0	0	0	0	0	0	0	1	private
pan_gene_12087	pan_gene_24488	Average_internode_length_(below_ear);Ear_row_number	Average_internode_length_(below_ear)	0	0	1	0	0	0	0	0	0	0	0	0	0	0	0	0	0	0	0	0	0	0	0	0	0	0	1	private
pan_gene_12087	pan_gene_8286	Average_internode_length_(below_ear);Ear_row_number	Average_internode_length_(below_ear);Days_to_silk;Photoperiod_growing-degree_days_to_anthesis;Stalk_strength	0	0	1	0	0	0	0	0	1	1	0	1	1	0	0	1	0	0	0	0	0	1	0	0	0	0	7	dispensable
pan_gene_12500	pan_gene_17253	Average_internode_length_(below_ear);Leaf_length;Ratio_of_ear_height_to_total_height;Southern_leaf_blight	Average_internode_length_(below_ear);Leaf_width;Plant_height	0	0	0	0	0	0	0	0	0	0	1	0	0	0	0	0	0	0	0	0	0	0	0	0	0	0	1	private
pan_gene_12500	pan_gene_26292	Average_internode_length_(below_ear);Leaf_length;Ratio_of_ear_height_to_total_height;Southern_leaf_blight	Average_internode_length_(below_ear);Ear_height;Plant_height	0	0	0	0	0	0	0	0	0	0	0	0	1	0	0	0	0	0	0	0	0	0	0	1	0	0	2	dispensable
pan_gene_12574	pan_gene_19767	Average_internode_length_(below_ear);Ear_height;Ear_row_number;Plant_height;Tassel_length	Average_internode_length_(below_ear)	0	0	1	0	0	0	0	0	0	0	0	0	0	0	0	0	0	0	0	0	0	0	0	0	0	0	1	private
pan_gene_12574	pan_gene_24407	Average_internode_length_(below_ear);Ear_height;Ear_row_number;Plant_height;Tassel_length	Average_internode_length_(below_ear);Chlorophyll_B	0	0	1	0	0	0	0	0	0	0	0	0	0	0	0	0	0	0	0	0	0	0	0	0	0	0	1	private
pan_gene_12574	pan_gene_24624	Average_internode_length_(below_ear);Ear_height;Ear_row_number;Plant_height;Tassel_length	Average_internode_length_(below_ear);Ear_row_number	0	0	1	0	0	0	0	0	0	0	0	0	0	0	0	0	0	0	0	0	0	0	0	0	0	0	1	private
pan_gene_12574	pan_gene_29241	Average_internode_length_(below_ear);Ear_height;Ear_row_number;Plant_height;Tassel_length	Average_internode_length_(below_ear)	0	0	1	0	0	0	0	0	0	0	0	0	0	0	0	0	0	0	0	0	0	0	0	0	0	0	1	private
pan_gene_12574	pan_gene_5508	Average_internode_length_(below_ear);Ear_height;Ear_row_number;Plant_height;Tassel_length	Average_internode_length_(below_ear)	0	0	1	0	0	0	0	0	0	0	0	0	0	0	0	0	0	0	0	0	0	0	0	0	0	0	1	private
pan_gene_12574	pan_gene_98906	Average_internode_length_(below_ear);Ear_height;Ear_row_number;Plant_height;Tassel_length	Average_internode_length_(below_ear)	0	0	1	0	0	0	0	0	0	0	0	0	0	0	0	0	0	0	0	0	0	0	0	0	0	0	1	private
pan_gene_12814	pan_gene_18890	Average_internode_length_(below_ear)	Average_internode_length_(below_ear);Boxcox-transformed_leaf_angle	0	0	0	0	0	1	0	0	0	0	0	0	0	0	0	0	0	0	0	0	0	0	0	0	0	0	1	private
pan_gene_12840	pan_gene_18730	Average_internode_length_(below_ear);Boxcox-transformed_leaf_angle;Leaf_length;Nitrate	Average_internode_length_(above_ear);Average_internode_length_(below_ear);Average_internode_length_(whole_plant);Days_to_anthesis;Ear_height;Height_per_day_(until_flowering);Plant_height;Starch	0	0	0	0	0	0	0	0	0	0	0	1	0	0	0	0	0	0	0	0	0	0	0	0	0	0	1	private
pan_gene_12840	pan_gene_29008	Average_internode_length_(below_ear);Boxcox-transformed_leaf_angle;Leaf_length;Nitrate	Average_internode_length_(below_ear)	0	0	0	0	0	0	0	0	0	0	0	0	0	0	0	0	0	0	1	0	1	0	0	0	0	0	2	dispensable
pan_gene_12840	pan_gene_4978	Average_internode_length_(below_ear);Boxcox-transformed_leaf_angle;Leaf_length;Nitrate	Average_internode_length_(below_ear)	0	0	1	0	0	0	0	0	0	0	0	0	0	0	0	0	0	0	0	0	0	0	0	0	0	0	1	private
pan_gene_12845	pan_gene_21888	Average_internode_length_(below_ear);Photoperiod_growing-degree_days_to_anthesis;Plant_height	Average_internode_length_(below_ear);Height_above_ear	0	0	1	0	0	0	0	0	0	0	0	0	0	0	0	0	0	0	0	0	0	0	0	0	0	0	1	private
pan_gene_12962	pan_gene_28237	Average_internode_length_(below_ear)	Average_internode_length_(below_ear);Nodes_above_ear	0	0	1	0	0	0	0	0	0	0	0	0	0	0	0	0	0	0	0	0	0	0	0	0	0	0	1	private
pan_gene_1336	pan_gene_32197	Average_internode_length_(below_ear)	Average_internode_length_(below_ear)	0	0	1	0	1	0	0	0	0	0	0	0	0	0	0	0	0	0	0	0	0	0	1	0	0	0	3	dispensable
pan_gene_1336	pan_gene_93544	Average_internode_length_(below_ear)	Average_internode_length_(below_ear)	0	0	1	0	0	0	0	0	0	0	0	1	0	0	0	0	0	0	0	0	0	1	0	0	1	0	4	dispensable
pan_gene_1336	pan_gene_98906	Average_internode_length_(below_ear)	Average_internode_length_(below_ear)	0	0	1	0	0	0	0	0	0	0	0	0	0	0	0	0	0	0	0	0	0	0	0	0	0	0	1	private
pan_gene_13999	pan_gene_27747	Average_internode_length_(below_ear)	Average_internode_length_(below_ear);Boxcox-transformed_leaf_angle	0	0	1	0	0	0	0	0	0	0	0	0	0	0	0	0	0	0	0	0	0	0	0	0	0	0	1	private
pan_gene_13999	pan_gene_6836	Average_internode_length_(below_ear)	Average_internode_length_(below_ear)	0	0	1	0	0	0	0	0	0	0	0	0	0	0	0	0	0	0	0	0	0	0	0	0	0	0	1	private
pan_gene_1411	pan_gene_14669	Average_internode_length_(below_ear);Leaf_width	Average_internode_length_(below_ear);Height_per_day_(until_flowering);Nodes_above_ear;Northern_Leaf_Blight	0	0	0	0	0	0	0	0	0	0	0	0	1	0	0	0	0	0	0	0	0	0	0	0	0	0	1	private
pan_gene_14115	pan_gene_5045	Average_internode_length_(below_ear)	Average_internode_length_(below_ear);Chlorophyll_A;Plant_height	0	0	1	0	0	0	0	0	0	0	0	0	1	0	0	0	0	0	0	0	0	0	0	0	0	0	2	dispensable
pan_gene_14346	pan_gene_18063	Average_internode_length_(below_ear);Leaf_width	Average_internode_length_(below_ear);Ratio_of_ear_height_to_total_height	0	0	1	0	1	0	0	0	0	0	0	0	0	0	0	0	0	0	0	0	0	0	0	0	0	0	2	dispensable
pan_gene_14346	pan_gene_7612	Average_internode_length_(below_ear);Leaf_width	Average_internode_length_(below_ear);Total_amino_acids	0	0	1	0	0	0	0	0	0	0	0	0	0	0	0	0	1	0	0	1	0	0	0	0	0	0	3	dispensable
pan_gene_14621	pan_gene_19037	Average_internode_length_(below_ear);Boxcox-transformed_leaf_angle;Ear_height;Fumarate;Nodes_above_ear;PCA_of_metabolites:_PC1;Total_amino_acids	Average_internode_length_(below_ear);Average_internode_length_(whole_plant);Height_per_day_(until_flowering)	0	0	1	1	1	0	1	0	1	0	0	1	0	1	0	0	0	1	0	0	0	0	1	0	0	0	9	dispensable
pan_gene_14669	pan_gene_22475	Average_internode_length_(below_ear);Height_per_day_(until_flowering);Nodes_above_ear;Northern_Leaf_Blight	Average_internode_length_(below_ear)	0	0	1	0	0	0	0	0	0	0	0	0	0	0	0	0	0	0	0	0	0	0	0	0	0	0	1	private
pan_gene_14669	pan_gene_22565	Average_internode_length_(below_ear);Height_per_day_(until_flowering);Nodes_above_ear;Northern_Leaf_Blight	Average_internode_length_(below_ear);Southern_leaf_blight	0	0	1	0	0	1	0	0	1	0	0	0	0	0	0	0	0	0	0	0	0	0	0	0	0	0	3	dispensable
pan_gene_14669	pan_gene_23747	Average_internode_length_(below_ear);Height_per_day_(until_flowering);Nodes_above_ear;Northern_Leaf_Blight	Average_internode_length_(below_ear);Days_to_silk	0	0	1	0	0	0	0	0	0	0	0	0	0	0	0	0	0	0	0	0	0	0	0	0	0	0	1	private
pan_gene_14669	pan_gene_30673	Average_internode_length_(below_ear);Height_per_day_(until_flowering);Nodes_above_ear;Northern_Leaf_Blight	Average_internode_length_(below_ear)	0	0	0	0	0	0	0	0	0	0	0	0	0	0	0	0	0	0	0	1	0	0	0	0	0	0	1	private
pan_gene_14669	pan_gene_30692	Average_internode_length_(below_ear);Height_per_day_(until_flowering);Nodes_above_ear;Northern_Leaf_Blight	Average_internode_length_(below_ear);Nodes_above_ear	0	0	1	0	0	0	0	0	0	0	0	0	0	0	0	0	0	0	0	0	0	0	0	0	0	0	1	private
pan_gene_14669	pan_gene_30812	Average_internode_length_(below_ear);Height_per_day_(until_flowering);Nodes_above_ear;Northern_Leaf_Blight	Average_internode_length_(below_ear);Nodes_per_plant	0	0	1	0	0	0	0	0	0	0	0	0	0	0	0	0	0	0	0	0	0	0	0	0	0	0	1	private
pan_gene_14669	pan_gene_9267	Average_internode_length_(below_ear);Height_per_day_(until_flowering);Nodes_above_ear;Northern_Leaf_Blight	Average_internode_length_(below_ear);Nodes_per_plant	0	0	1	0	0	0	0	0	0	0	0	0	0	0	0	0	0	0	0	0	0	0	0	0	0	0	1	private
pan_gene_14669	pan_gene_96602	Average_internode_length_(below_ear);Height_per_day_(until_flowering);Nodes_above_ear;Northern_Leaf_Blight	Average_internode_length_(below_ear)	0	0	1	0	0	0	1	0	0	1	0	0	0	0	0	0	0	0	0	0	0	0	0	0	0	1	4	dispensable
pan_gene_15085	pan_gene_19069	Average_internode_length_(below_ear);Average_internode_length_(whole_plant);Ear_row_number;Nodes_above_ear	Average_internode_length_(below_ear);Ear_height;Ratio_of_ear_height_to_total_height	0	0	0	0	0	1	0	0	0	1	0	1	1	0	0	1	0	0	0	0	0	0	0	0	1	0	6	dispensable
pan_gene_15085	pan_gene_25305	Average_internode_length_(below_ear);Average_internode_length_(whole_plant);Ear_row_number;Nodes_above_ear	Average_internode_length_(below_ear);Ear_row_number;Southern_leaf_blight	0	0	1	0	0	0	0	0	1	0	0	0	0	0	0	0	0	0	0	0	0	0	0	0	0	0	2	dispensable
pan_gene_15085	pan_gene_27678	Average_internode_length_(below_ear);Average_internode_length_(whole_plant);Ear_row_number;Nodes_above_ear	Average_internode_length_(below_ear)	0	0	1	0	0	1	0	0	0	0	1	0	0	0	0	0	0	0	1	1	0	0	0	1	1	0	7	dispensable
pan_gene_15085	pan_gene_29076	Average_internode_length_(below_ear);Average_internode_length_(whole_plant);Ear_row_number;Nodes_above_ear	Average_internode_length_(below_ear)	0	0	1	0	0	0	0	0	0	1	1	0	0	0	0	0	0	0	0	0	0	0	1	0	0	0	4	dispensable
pan_gene_15085	pan_gene_29528	Average_internode_length_(below_ear);Average_internode_length_(whole_plant);Ear_row_number;Nodes_above_ear	Average_internode_length_(below_ear);Photoperiod_growing-degree_days_to_anthesis	0	0	1	0	1	0	0	0	0	1	0	0	1	0	0	0	0	0	0	0	0	0	0	0	0	0	4	dispensable
pan_gene_15085	pan_gene_29990	Average_internode_length_(below_ear);Average_internode_length_(whole_plant);Ear_row_number;Nodes_above_ear	Average_internode_length_(below_ear)	0	0	1	0	0	0	0	0	0	0	0	0	0	0	0	0	0	1	0	0	0	0	1	0	0	0	3	dispensable
pan_gene_15085	pan_gene_30287	Average_internode_length_(below_ear);Average_internode_length_(whole_plant);Ear_row_number;Nodes_above_ear	Average_internode_length_(below_ear);Average_internode_length_(whole_plant);Days_to_anthesis	0	0	0	0	0	0	0	0	0	0	0	0	0	0	0	0	0	0	1	0	0	0	0	0	0	0	1	private
pan_gene_15085	pan_gene_5044	Average_internode_length_(below_ear);Average_internode_length_(whole_plant);Ear_row_number;Nodes_above_ear	Average_internode_length_(below_ear);Average_internode_length_(whole_plant);Ear_height;Leaf_length	0	0	1	0	0	1	0	0	0	0	0	0	0	0	0	0	0	0	0	0	0	0	0	0	0	0	2	dispensable
pan_gene_15085	pan_gene_5519	Average_internode_length_(below_ear);Average_internode_length_(whole_plant);Ear_row_number;Nodes_above_ear	Average_internode_length_(below_ear);Cob_diameter;Nodes_per_plant;Nodes_to_ear;Protein	0	0	0	0	0	0	0	0	0	1	0	1	0	0	0	0	0	0	0	0	0	0	0	0	0	0	2	dispensable
pan_gene_15085	pan_gene_96602	Average_internode_length_(below_ear);Average_internode_length_(whole_plant);Ear_row_number;Nodes_above_ear	Average_internode_length_(below_ear)	0	0	1	0	0	0	0	0	0	0	0	0	0	0	1	0	0	1	1	0	0	0	0	0	0	0	4	dispensable
pan_gene_15352	pan_gene_27747	Average_internode_length_(below_ear)	Average_internode_length_(below_ear);Boxcox-transformed_leaf_angle	0	0	1	0	0	0	0	0	0	0	0	0	0	0	0	0	0	0	0	0	0	0	0	0	0	0	1	private
pan_gene_15419	pan_gene_5091	Average_internode_length_(below_ear)	Average_internode_length_(above_ear);Average_internode_length_(below_ear);Ear_height;Nodes_per_plant;Tassel_branch_number	0	0	1	0	0	0	0	0	0	0	0	0	0	0	1	0	1	0	0	0	0	0	0	0	0	0	3	dispensable
pan_gene_15585	pan_gene_18210	Average_internode_length_(below_ear);Leaf_length	Average_internode_length_(below_ear)	0	0	1	0	0	0	0	0	0	0	0	0	0	0	0	0	0	0	0	0	0	0	0	0	0	0	1	private
pan_gene_15585	pan_gene_24407	Average_internode_length_(below_ear);Leaf_length	Average_internode_length_(below_ear);Chlorophyll_B	0	0	1	0	0	0	0	0	0	0	0	0	0	0	0	0	0	0	0	0	0	0	0	0	0	0	1	private
pan_gene_15585	pan_gene_27589	Average_internode_length_(below_ear);Leaf_length	Average_internode_length_(below_ear)	0	0	1	0	0	0	0	0	0	0	0	0	0	0	0	0	0	0	0	0	0	0	0	0	0	0	1	private
pan_gene_15585	pan_gene_27696	Average_internode_length_(below_ear);Leaf_length	Average_internode_length_(below_ear);Stalk_strength;Tassel_branch_number	0	0	1	0	0	0	0	0	0	0	0	0	0	0	0	0	0	0	0	0	0	1	0	0	0	0	2	dispensable
pan_gene_15585	pan_gene_4990	Average_internode_length_(below_ear);Leaf_length	Average_internode_length_(below_ear)	0	0	1	0	0	0	0	0	0	0	0	0	0	0	0	0	0	0	0	0	0	0	0	0	0	0	1	private
pan_gene_15815	pan_gene_8729	Average_internode_length_(below_ear)	Average_internode_length_(below_ear)	0	0	1	1	0	0	1	0	1	0	0	0	0	0	0	0	0	0	0	0	0	0	0	0	1	0	5	dispensable
pan_gene_16167	pan_gene_23829	Average_internode_length_(below_ear);Tassel_length	Average_internode_length_(below_ear);Photoperiod_Growing-degree_days_to_silk;Southern_leaf_blight	0	0	1	0	0	0	0	0	0	1	0	1	1	0	0	0	0	0	1	0	1	0	0	1	0	1	8	dispensable
pan_gene_16167	pan_gene_28041	Average_internode_length_(below_ear);Tassel_length	Average_internode_length_(below_ear);Tassel_branch_number;Tassel_length	0	0	1	0	0	0	0	0	0	0	1	0	0	0	0	0	0	0	0	0	0	0	0	0	0	0	2	dispensable
pan_gene_16167	pan_gene_5861	Average_internode_length_(below_ear);Tassel_length	Average_internode_length_(below_ear);Tassel_branch_number	0	0	1	0	0	0	0	0	0	0	0	0	0	0	0	0	0	0	0	0	0	0	0	0	0	0	1	private
pan_gene_16254	pan_gene_19560	Average_internode_length_(below_ear);Ear_row_number	Average_internode_length_(below_ear)	0	0	1	0	0	0	0	1	0	0	0	0	0	0	0	0	0	0	0	0	0	0	0	0	0	0	2	dispensable
pan_gene_16254	pan_gene_23747	Average_internode_length_(below_ear);Ear_row_number	Average_internode_length_(below_ear);Days_to_silk	0	0	1	0	0	0	0	0	0	1	1	1	0	0	1	0	0	0	1	1	1	0	0	0	0	0	8	dispensable
pan_gene_16254	pan_gene_29076	Average_internode_length_(below_ear);Ear_row_number	Average_internode_length_(below_ear)	0	0	1	0	0	0	0	0	0	1	1	0	0	0	1	0	0	0	1	0	0	0	0	0	0	0	5	dispensable
pan_gene_16254	pan_gene_30287	Average_internode_length_(below_ear);Ear_row_number	Average_internode_length_(below_ear);Average_internode_length_(whole_plant);Days_to_anthesis	0	0	0	0	1	0	0	0	0	1	0	0	0	0	0	0	0	0	1	0	1	0	0	0	0	1	5	dispensable
pan_gene_16254	pan_gene_9267	Average_internode_length_(below_ear);Ear_row_number	Average_internode_length_(below_ear);Nodes_per_plant	0	0	1	0	1	1	0	0	0	0	0	1	1	1	0	0	0	1	1	1	1	1	0	1	0	1	13	near-core
pan_gene_16266	pan_gene_22565	Average_internode_length_(below_ear);Height_above_ear	Average_internode_length_(below_ear);Southern_leaf_blight	0	0	1	0	0	0	1	0	0	1	1	0	1	0	1	1	0	1	0	0	1	0	0	0	0	0	9	dispensable
pan_gene_16266	pan_gene_29981	Average_internode_length_(below_ear);Height_above_ear	Average_internode_length_(below_ear);Height_per_day_(until_flowering)	0	0	1	0	0	0	0	1	0	0	0	1	0	1	0	0	0	0	0	0	0	0	1	1	0	0	6	dispensable
pan_gene_16266	pan_gene_29990	Average_internode_length_(below_ear);Height_above_ear	Average_internode_length_(below_ear)	0	0	1	0	1	1	1	1	1	1	0	1	1	0	0	1	0	0	0	1	1	0	0	0	0	1	13	near-core
pan_gene_16266	pan_gene_30812	Average_internode_length_(below_ear);Height_above_ear	Average_internode_length_(below_ear);Nodes_per_plant	0	0	1	0	1	0	0	1	0	0	1	1	0	0	0	1	0	0	0	1	0	0	0	1	0	0	8	dispensable
pan_gene_16266	pan_gene_32723	Average_internode_length_(below_ear);Height_above_ear	Average_internode_length_(below_ear);Chlorophyll_A;Glutamate;Malate;Nodes_to_ear;Total_amino_acids	0	0	1	0	1	1	0	0	1	0	0	1	0	0	0	1	0	0	0	1	1	1	0	0	1	0	10	dispensable
pan_gene_16266	pan_gene_5784	Average_internode_length_(below_ear);Height_above_ear	Average_internode_length_(below_ear)	0	0	1	0	0	1	0	0	1	0	1	0	0	0	0	0	0	1	1	0	0	0	0	0	0	0	6	dispensable
pan_gene_16266	pan_gene_74724	Average_internode_length_(below_ear);Height_above_ear	Average_internode_length_(below_ear)	0	0	1	0	0	0	0	0	0	0	0	0	0	0	0	0	0	0	0	0	0	0	0	0	0	0	1	private
pan_gene_16266	pan_gene_8730	Average_internode_length_(below_ear);Height_above_ear	Average_internode_length_(below_ear)	0	0	1	0	0	1	0	0	0	0	0	0	0	0	0	0	0	0	0	0	0	0	0	0	0	0	2	dispensable
pan_gene_16292	pan_gene_22473	Average_internode_length_(below_ear);Height_above_ear	Average_internode_length_(below_ear)	0	0	1	0	1	0	1	1	0	0	0	0	1	0	1	1	0	0	1	1	1	1	0	0	0	0	11	near-core
pan_gene_16292	pan_gene_30812	Average_internode_length_(below_ear);Height_above_ear	Average_internode_length_(below_ear);Nodes_per_plant	0	0	1	0	1	0	0	1	0	0	0	0	0	0	0	0	0	0	0	0	0	0	0	0	1	0	4	dispensable
pan_gene_16292	pan_gene_4983	Average_internode_length_(below_ear);Height_above_ear	Average_internode_length_(below_ear)	0	0	1	0	0	0	0	0	1	0	0	0	0	0	0	1	0	0	0	0	0	1	0	1	0	0	5	dispensable
pan_gene_16325	pan_gene_19215	Average_internode_length_(below_ear)	Average_internode_length_(below_ear);Average_internode_length_(whole_plant);Boxcox-transformed_leaf_angle	0	0	1	1	0	0	0	1	1	1	1	0	1	0	0	0	0	1	0	0	1	0	1	0	1	1	12	near-core
pan_gene_16363	pan_gene_24635	Average_internode_length_(below_ear);Height_per_day_(until_flowering);Plant_height;Tassel_length	Average_internode_length_(below_ear);Nodes_per_plant;Tassel_length	0	0	1	1	1	0	1	1	0	1	0	0	1	0	1	0	0	0	0	0	0	0	0	0	0	0	8	dispensable
pan_gene_16363	pan_gene_7716	Average_internode_length_(below_ear);Height_per_day_(until_flowering);Plant_height;Tassel_length	Average_internode_length_(below_ear);Average_internode_length_(whole_plant);Ear_height;Height_per_day_(until_flowering);Plant_height	0	0	1	0	0	0	0	0	0	0	0	0	0	1	0	1	0	0	0	0	0	0	0	0	0	0	3	dispensable
pan_gene_16363	pan_gene_8076	Average_internode_length_(below_ear);Height_per_day_(until_flowering);Plant_height;Tassel_length	Average_internode_length_(below_ear);Leaf_length;Tassel_length	0	0	1	0	0	1	0	0	0	0	0	0	1	0	1	1	1	0	0	0	1	1	1	0	1	0	10	dispensable
pan_gene_16366	pan_gene_27696	Average_internode_length_(below_ear);Average_internode_length_(whole_plant)	Average_internode_length_(below_ear);Stalk_strength;Tassel_branch_number	0	0	1	1	1	0	1	1	0	1	0	0	1	0	0	1	0	0	0	0	0	1	0	0	0	1	10	dispensable
pan_gene_16366	pan_gene_4976	Average_internode_length_(below_ear);Average_internode_length_(whole_plant)	Average_internode_length_(below_ear)	0	0	1	0	0	0	0	0	0	0	0	0	0	0	0	0	0	0	0	0	0	0	1	0	0	0	2	dispensable
pan_gene_16366	pan_gene_70	Average_internode_length_(below_ear);Average_internode_length_(whole_plant)	Average_internode_length_(below_ear)	0	0	1	1	0	0	0	0	0	0	0	0	0	0	0	0	0	0	0	0	0	0	0	0	0	0	2	dispensable
pan_gene_16366	pan_gene_93544	Average_internode_length_(below_ear);Average_internode_length_(whole_plant)	Average_internode_length_(below_ear)	0	0	1	0	0	0	0	0	0	1	0	1	0	0	0	0	0	0	0	0	0	0	0	0	0	0	3	dispensable
pan_gene_17253	pan_gene_26292	Average_internode_length_(below_ear);Leaf_width;Plant_height	Average_internode_length_(below_ear);Ear_height;Plant_height	0	0	1	0	0	0	0	0	0	0	0	0	0	0	0	0	0	0	0	0	0	0	0	0	0	0	1	private
pan_gene_17253	pan_gene_8729	Average_internode_length_(below_ear);Leaf_width;Plant_height	Average_internode_length_(below_ear)	0	0	1	0	0	0	0	0	0	0	0	0	0	0	0	0	0	0	0	1	0	0	0	0	0	0	2	dispensable
pan_gene_17253	pan_gene_948	Average_internode_length_(below_ear);Leaf_width;Plant_height	Average_internode_length_(below_ear);Average_internode_length_(whole_plant)	0	0	1	0	0	0	1	0	1	0	0	0	0	0	0	1	0	0	0	0	1	0	0	0	0	0	5	dispensable
pan_gene_18063	pan_gene_27746	Average_internode_length_(below_ear);Ratio_of_ear_height_to_total_height	Average_internode_length_(below_ear);Boxcox-transformed_leaf_angle	0	0	1	0	0	0	0	0	0	0	0	0	0	0	0	1	0	0	0	0	0	0	0	0	0	0	2	dispensable
pan_gene_18063	pan_gene_30678	Average_internode_length_(below_ear);Ratio_of_ear_height_to_total_height	Average_internode_length_(below_ear);Nodes_above_ear	0	0	1	0	1	0	0	0	1	0	0	0	0	1	1	0	0	0	0	0	1	0	0	0	0	0	6	dispensable
pan_gene_18063	pan_gene_30746	Average_internode_length_(below_ear);Ratio_of_ear_height_to_total_height	Average_internode_length_(below_ear);Tassel_length	0	0	1	0	1	0	0	0	0	0	0	0	0	0	0	1	0	0	0	0	0	1	0	0	0	0	4	dispensable
pan_gene_18063	pan_gene_5018	Average_internode_length_(below_ear);Ratio_of_ear_height_to_total_height	Average_internode_length_(below_ear);Average_internode_length_(whole_plant)	0	0	1	0	0	0	0	0	0	0	0	0	0	0	0	1	0	0	0	0	0	0	0	0	0	0	2	dispensable
pan_gene_18063	pan_gene_5024	Average_internode_length_(below_ear);Ratio_of_ear_height_to_total_height	Average_internode_length_(above_ear);Average_internode_length_(below_ear);Average_internode_length_(whole_plant);Ear_height	0	0	1	0	0	0	0	0	0	0	0	0	0	0	0	0	0	0	0	0	0	0	0	0	0	0	1	private
pan_gene_18063	pan_gene_5034	Average_internode_length_(below_ear);Ratio_of_ear_height_to_total_height	Average_internode_length_(below_ear);Tassel_branch_number	0	0	0	0	0	0	0	0	0	0	0	0	0	0	0	0	0	0	0	0	1	0	0	0	0	0	1	private
pan_gene_18063	pan_gene_5313	Average_internode_length_(below_ear);Ratio_of_ear_height_to_total_height	Average_internode_length_(below_ear)	0	0	1	0	0	0	0	0	0	0	0	0	0	0	0	0	0	0	0	0	0	0	0	0	0	0	1	private
pan_gene_18063	pan_gene_5447	Average_internode_length_(below_ear);Ratio_of_ear_height_to_total_height	Average_internode_length_(below_ear);Average_internode_length_(whole_plant);Days_to_anthesis;Ear_height;Nodes_to_ear;Tassel_length	0	0	1	0	0	0	0	0	0	0	0	0	0	1	0	0	0	0	0	0	0	0	0	0	0	0	2	dispensable
pan_gene_18063	pan_gene_7612	Average_internode_length_(below_ear);Ratio_of_ear_height_to_total_height	Average_internode_length_(below_ear);Total_amino_acids	0	0	1	0	0	0	0	0	0	0	0	0	0	0	0	0	0	0	0	0	1	0	0	0	0	0	2	dispensable
pan_gene_1816	pan_gene_32431	Average_internode_length_(below_ear)	Average_internode_length_(above_ear);Average_internode_length_(below_ear);Ear_height	0	0	0	0	0	0	0	0	0	0	0	0	0	0	0	0	0	0	1	0	0	0	0	0	0	0	1	private
pan_gene_1816	pan_gene_4658	Average_internode_length_(below_ear)	Average_internode_length_(below_ear)	0	0	0	0	0	0	0	0	0	0	0	0	0	0	0	0	0	0	1	0	0	0	0	0	0	0	1	private
pan_gene_18180	pan_gene_24407	Average_internode_length_(below_ear);Nodes_to_ear	Average_internode_length_(below_ear);Chlorophyll_B	0	0	1	0	1	0	0	1	0	0	0	0	0	0	0	0	0	0	0	0	0	0	0	0	0	0	3	dispensable
pan_gene_18180	pan_gene_29241	Average_internode_length_(below_ear);Nodes_to_ear	Average_internode_length_(below_ear)	0	0	1	1	1	0	1	1	0	0	0	0	0	0	0	0	0	0	0	0	0	0	0	0	0	0	5	dispensable
pan_gene_18180	pan_gene_32197	Average_internode_length_(below_ear);Nodes_to_ear	Average_internode_length_(below_ear)	0	0	1	1	0	0	0	1	1	0	0	0	0	0	0	0	0	0	0	0	0	0	0	0	0	0	4	dispensable
pan_gene_18180	pan_gene_5508	Average_internode_length_(below_ear);Nodes_to_ear	Average_internode_length_(below_ear)	0	0	1	0	0	0	0	0	0	0	0	0	0	0	0	0	0	0	0	0	0	0	0	0	0	0	1	private
pan_gene_18180	pan_gene_98906	Average_internode_length_(below_ear);Nodes_to_ear	Average_internode_length_(below_ear)	0	0	1	0	0	0	0	0	0	0	0	0	0	0	0	0	0	0	0	0	0	0	0	0	0	0	1	private
pan_gene_18210	pan_gene_19141	Average_internode_length_(below_ear)	Average_internode_length_(below_ear);Height_per_day_(until_flowering);Nodes_to_ear	0	0	1	1	1	1	0	1	1	0	1	1	0	1	1	1	1	0	1	0	1	0	0	0	0	0	14	near-core
pan_gene_18210	pan_gene_20916	Average_internode_length_(below_ear)	Average_internode_length_(below_ear)	0	0	1	0	0	0	0	0	0	1	1	0	0	0	0	0	0	0	0	0	0	0	0	0	0	0	3	dispensable
pan_gene_18210	pan_gene_32197	Average_internode_length_(below_ear)	Average_internode_length_(below_ear)	0	0	1	0	0	0	0	1	0	0	0	0	0	0	0	0	0	1	1	0	1	1	1	0	0	0	7	dispensable
pan_gene_18210	pan_gene_7716	Average_internode_length_(below_ear)	Average_internode_length_(below_ear);Average_internode_length_(whole_plant);Ear_height;Height_per_day_(until_flowering);Plant_height	0	0	1	0	0	0	0	0	0	0	0	0	0	0	0	0	0	0	0	0	1	0	1	0	0	0	3	dispensable
pan_gene_18282	pan_gene_19767	Average_internode_length_(below_ear);Ear_height	Average_internode_length_(below_ear)	0	0	1	0	0	0	0	0	0	0	0	0	0	0	0	0	0	0	0	0	0	0	0	0	0	0	1	private
pan_gene_18282	pan_gene_5475	Average_internode_length_(below_ear);Ear_height	Average_internode_length_(below_ear);Ear_height	0	0	1	0	0	0	1	0	0	0	1	1	0	0	0	1	0	0	0	0	0	0	1	0	0	0	6	dispensable
pan_gene_18458	pan_gene_22461	Average_internode_length_(below_ear)	Average_internode_length_(below_ear)	0	0	1	0	0	0	0	0	0	0	0	0	0	0	0	0	0	0	0	0	0	0	0	0	0	1	2	dispensable
pan_gene_18458	pan_gene_24488	Average_internode_length_(below_ear)	Average_internode_length_(below_ear)	0	0	1	0	0	0	0	0	0	0	0	0	0	0	0	0	0	0	0	0	0	0	0	0	0	0	1	private
pan_gene_18460	pan_gene_28271	Average_internode_length_(below_ear)	Average_internode_length_(below_ear)	0	0	1	0	0	0	1	1	0	0	0	0	0	0	0	0	0	0	0	0	0	0	1	1	0	0	5	dispensable
pan_gene_18460	pan_gene_323	Average_internode_length_(below_ear)	Average_internode_length_(below_ear)	0	0	1	0	0	1	0	0	0	0	0	0	0	0	0	0	0	0	0	0	0	0	0	0	0	0	2	dispensable
pan_gene_18730	pan_gene_4978	Average_internode_length_(above_ear);Average_internode_length_(below_ear);Average_internode_length_(whole_plant);Days_to_anthesis;Ear_height;Height_per_day_(until_flowering);Plant_height;Starch	Average_internode_length_(below_ear)	0	0	0	0	0	0	0	0	0	0	0	0	0	1	0	0	0	1	0	0	0	0	0	0	0	0	2	dispensable
pan_gene_18890	pan_gene_2919	Average_internode_length_(below_ear);Boxcox-transformed_leaf_angle	Average_internode_length_(below_ear);Days_to_anthesis	0	0	0	0	1	0	0	0	0	0	0	0	0	0	0	0	0	0	0	0	0	0	0	0	0	0	1	private
pan_gene_19037	pan_gene_5034	Average_internode_length_(below_ear);Average_internode_length_(whole_plant);Height_per_day_(until_flowering)	Average_internode_length_(below_ear);Tassel_branch_number	0	0	0	0	0	0	0	0	0	0	0	0	0	0	0	0	0	1	0	0	0	0	0	0	0	0	1	private
pan_gene_19069	pan_gene_20496	Average_internode_length_(below_ear);Ear_height;Ratio_of_ear_height_to_total_height	Average_internode_length_(below_ear);Photoperiod_Growing-degree_days_to_silk	0	0	0	0	0	1	0	0	0	0	0	0	1	0	0	0	0	1	0	0	0	0	0	0	0	0	3	dispensable
pan_gene_19069	pan_gene_22477	Average_internode_length_(below_ear);Ear_height;Ratio_of_ear_height_to_total_height	Average_internode_length_(below_ear);Ear_height;Sucrose	0	0	0	0	0	0	0	0	0	0	0	0	0	0	0	0	0	1	0	0	0	0	0	0	0	0	1	private
pan_gene_19069	pan_gene_24335	Average_internode_length_(below_ear);Ear_height;Ratio_of_ear_height_to_total_height	Average_internode_length_(below_ear)	0	0	0	0	0	0	0	0	0	0	0	1	1	0	1	1	0	1	0	0	1	1	1	0	0	0	8	dispensable
pan_gene_19069	pan_gene_27995	Average_internode_length_(below_ear);Ear_height;Ratio_of_ear_height_to_total_height	Average_internode_length_(below_ear);Southern_leaf_blight;Tassel_length	0	0	0	0	0	1	0	0	0	0	0	0	0	0	0	0	0	0	0	0	0	0	0	0	0	1	2	dispensable
pan_gene_19069	pan_gene_4419	Average_internode_length_(below_ear);Ear_height;Ratio_of_ear_height_to_total_height	Anthesis-silking_interval;Average_internode_length_(above_ear);Average_internode_length_(below_ear);Leaf_length;Tassel_length	0	0	0	0	0	0	0	0	0	0	0	0	0	0	0	0	0	0	0	0	1	0	0	0	0	0	1	private
pan_gene_19069	pan_gene_4983	Average_internode_length_(below_ear);Ear_height;Ratio_of_ear_height_to_total_height	Average_internode_length_(below_ear)	0	0	0	0	0	0	0	0	0	0	0	0	0	0	0	0	0	0	0	0	0	1	0	0	0	0	1	private
pan_gene_19069	pan_gene_64567	Average_internode_length_(below_ear);Ear_height;Ratio_of_ear_height_to_total_height	Average_internode_length_(below_ear);Ear_height;Photoperiod_Growing-degree_days_to_silk	0	0	0	0	0	0	0	0	0	0	0	0	0	0	0	0	0	1	0	0	0	0	0	0	0	0	1	private
pan_gene_19069	pan_gene_9416	Average_internode_length_(below_ear);Ear_height;Ratio_of_ear_height_to_total_height	Average_internode_length_(below_ear);Starch	0	0	0	0	0	0	1	0	0	0	0	0	0	0	1	0	0	1	0	0	0	0	0	0	0	0	3	dispensable
pan_gene_19141	pan_gene_32197	Average_internode_length_(below_ear);Height_per_day_(until_flowering);Nodes_to_ear	Average_internode_length_(below_ear)	0	0	1	1	0	0	0	1	0	0	0	0	0	0	0	1	1	0	0	0	0	0	0	0	0	1	6	dispensable
pan_gene_19141	pan_gene_7716	Average_internode_length_(below_ear);Height_per_day_(until_flowering);Nodes_to_ear	Average_internode_length_(below_ear);Average_internode_length_(whole_plant);Ear_height;Height_per_day_(until_flowering);Plant_height	0	0	1	0	0	0	0	0	0	0	0	1	0	1	0	0	0	0	0	0	0	0	0	0	0	0	3	dispensable
pan_gene_19184	pan_gene_22654	Average_internode_length_(below_ear);Sucrose;Tassel_branch_number	Average_internode_length_(below_ear);Chlorophyll_B	0	0	1	1	0	0	0	1	0	0	0	0	0	0	0	0	0	0	1	0	0	0	0	0	0	0	4	dispensable
pan_gene_19184	pan_gene_24579	Average_internode_length_(below_ear);Sucrose;Tassel_branch_number	Average_internode_length_(below_ear)	0	0	0	1	0	1	0	0	0	0	0	0	0	0	1	0	0	0	0	1	0	0	0	0	0	0	4	dispensable
pan_gene_19184	pan_gene_4985	Average_internode_length_(below_ear);Sucrose;Tassel_branch_number	Average_internode_length_(below_ear);Ear_height;Northern_Leaf_Blight	0	0	1	0	0	0	0	0	0	0	0	0	0	0	0	0	0	0	1	0	0	0	0	0	0	0	2	dispensable
pan_gene_19214	pan_gene_22475	Average_internode_length_(above_ear);Average_internode_length_(below_ear);Average_internode_length_(whole_plant);Boxcox-transformed_leaf_angle;Height_per_day_(until_flowering);Leaf_width;Plant_height	Average_internode_length_(below_ear)	0	0	0	0	0	0	0	0	0	0	0	0	1	0	0	0	0	0	0	0	0	0	0	0	0	0	1	private
pan_gene_19214	pan_gene_29076	Average_internode_length_(above_ear);Average_internode_length_(below_ear);Average_internode_length_(whole_plant);Boxcox-transformed_leaf_angle;Height_per_day_(until_flowering);Leaf_width;Plant_height	Average_internode_length_(below_ear)	0	0	0	0	0	0	0	0	0	0	0	0	1	0	0	0	0	0	0	0	0	0	0	0	0	0	1	private
pan_gene_19214	pan_gene_29990	Average_internode_length_(above_ear);Average_internode_length_(below_ear);Average_internode_length_(whole_plant);Boxcox-transformed_leaf_angle;Height_per_day_(until_flowering);Leaf_width;Plant_height	Average_internode_length_(below_ear)	0	0	0	0	0	0	0	0	0	0	0	0	1	0	0	0	0	0	0	0	0	0	0	0	0	0	1	private
pan_gene_19214	pan_gene_4983	Average_internode_length_(above_ear);Average_internode_length_(below_ear);Average_internode_length_(whole_plant);Boxcox-transformed_leaf_angle;Height_per_day_(until_flowering);Leaf_width;Plant_height	Average_internode_length_(below_ear)	0	0	0	0	0	0	0	0	0	0	0	0	1	0	0	0	0	0	0	0	0	0	0	0	0	0	1	private
pan_gene_19215	pan_gene_28279	Average_internode_length_(below_ear);Average_internode_length_(whole_plant);Boxcox-transformed_leaf_angle	Average_internode_length_(below_ear)	0	0	0	0	0	0	1	1	1	0	0	0	0	0	0	0	1	0	0	0	0	0	0	0	0	0	4	dispensable
pan_gene_19215	pan_gene_32450	Average_internode_length_(below_ear);Average_internode_length_(whole_plant);Boxcox-transformed_leaf_angle	Average_internode_length_(below_ear);Cob_diameter;Nodes_above_ear;Tassel_length	0	0	0	0	0	1	1	0	0	0	0	0	0	0	0	0	0	0	0	0	0	0	0	0	0	0	2	dispensable
pan_gene_19559	pan_gene_21545	Average_internode_length_(below_ear);Leaf_width	Average_internode_length_(below_ear)	0	0	1	0	0	0	0	0	1	0	0	1	1	0	0	0	1	1	0	0	1	0	0	0	0	1	8	dispensable
pan_gene_19559	pan_gene_25436	Average_internode_length_(below_ear);Leaf_width	Average_internode_length_(below_ear);Height_above_ear	0	0	0	0	0	0	0	0	0	0	0	1	0	0	0	0	0	0	0	0	0	0	0	0	0	0	1	private
pan_gene_19559	pan_gene_27504	Average_internode_length_(below_ear);Leaf_width	Average_internode_length_(below_ear);Ear_height;Nodes_to_ear	0	0	1	0	0	0	0	0	0	0	0	0	0	0	0	0	0	0	0	1	0	0	1	0	0	0	3	dispensable
pan_gene_19559	pan_gene_27746	Average_internode_length_(below_ear);Leaf_width	Average_internode_length_(below_ear);Boxcox-transformed_leaf_angle	0	0	1	0	0	0	1	0	0	1	1	1	1	0	0	1	0	0	0	0	0	0	0	0	0	0	7	dispensable
pan_gene_19559	pan_gene_28156	Average_internode_length_(below_ear);Leaf_width	Average_internode_length_(below_ear);Fructose;PCA_of_metabolites:_PC2	0	0	1	1	0	0	0	0	1	1	0	0	0	0	0	0	0	0	0	1	0	0	1	0	0	0	6	dispensable
pan_gene_19559	pan_gene_5018	Average_internode_length_(below_ear);Leaf_width	Average_internode_length_(below_ear);Average_internode_length_(whole_plant)	0	0	1	0	0	0	1	0	0	1	1	1	1	0	0	1	0	0	0	0	0	0	0	0	0	0	7	dispensable
pan_gene_19560	pan_gene_22565	Average_internode_length_(below_ear)	Average_internode_length_(below_ear);Southern_leaf_blight	0	0	1	0	0	0	0	0	1	0	0	0	1	0	0	0	0	0	0	0	0	0	0	0	0	0	3	dispensable
pan_gene_19560	pan_gene_23747	Average_internode_length_(below_ear)	Average_internode_length_(below_ear);Days_to_silk	0	0	1	0	0	0	0	0	0	0	0	0	0	0	0	0	0	0	0	0	0	0	0	0	0	0	1	private
pan_gene_19560	pan_gene_23829	Average_internode_length_(below_ear)	Average_internode_length_(below_ear);Photoperiod_Growing-degree_days_to_silk;Southern_leaf_blight	0	0	1	0	0	0	0	0	0	0	1	0	0	0	0	0	0	0	0	1	1	0	1	0	0	0	5	dispensable
pan_gene_19560	pan_gene_27589	Average_internode_length_(below_ear)	Average_internode_length_(below_ear)	0	0	1	0	0	0	1	0	0	0	0	0	1	0	0	0	1	0	0	1	0	0	0	0	1	0	6	dispensable
pan_gene_19560	pan_gene_27788	Average_internode_length_(below_ear)	Average_internode_length_(below_ear);Southern_leaf_blight	0	0	0	0	0	0	0	0	0	0	0	0	0	0	0	0	1	0	0	0	0	0	0	0	0	0	1	private
pan_gene_19560	pan_gene_29076	Average_internode_length_(below_ear)	Average_internode_length_(below_ear)	0	0	1	0	0	0	0	0	0	0	1	0	0	0	0	0	0	0	0	0	0	0	0	0	0	0	2	dispensable
pan_gene_19560	pan_gene_29981	Average_internode_length_(below_ear)	Average_internode_length_(below_ear);Height_per_day_(until_flowering)	0	0	1	0	0	1	0	0	0	0	0	1	0	0	0	0	0	0	0	0	0	0	0	0	0	0	3	dispensable
pan_gene_19560	pan_gene_30812	Average_internode_length_(below_ear)	Average_internode_length_(below_ear);Nodes_per_plant	0	0	1	0	0	0	0	0	1	0	0	0	0	0	0	0	0	0	0	0	0	0	0	0	0	0	2	dispensable
pan_gene_19560	pan_gene_32539	Average_internode_length_(below_ear)	Average_internode_length_(below_ear);Leaf_length	0	0	1	0	0	0	0	0	0	0	0	0	0	0	0	1	1	0	0	0	0	0	0	0	0	0	3	dispensable
pan_gene_19560	pan_gene_96602	Average_internode_length_(below_ear)	Average_internode_length_(below_ear)	0	0	1	0	0	0	0	0	0	0	1	0	0	0	0	0	0	0	0	0	0	0	0	0	0	0	2	dispensable
pan_gene_19565	pan_gene_24335	Average_internode_length_(below_ear)	Average_internode_length_(below_ear)	0	0	0	0	0	0	0	0	0	0	0	0	0	0	0	0	0	0	0	0	0	0	1	0	0	0	1	private
pan_gene_19565	pan_gene_29990	Average_internode_length_(below_ear)	Average_internode_length_(below_ear)	0	0	0	0	0	0	0	0	0	0	0	0	0	0	0	0	0	0	0	0	0	0	1	0	0	0	1	private
pan_gene_19565	pan_gene_96602	Average_internode_length_(below_ear)	Average_internode_length_(below_ear)	0	0	0	0	0	0	0	0	0	0	0	0	0	0	0	0	0	0	1	0	0	0	0	0	0	0	1	private
pan_gene_19572	pan_gene_24609	Average_internode_length_(below_ear);Days_to_anthesis	Average_internode_length_(below_ear);Ear_row_number	0	0	1	1	0	1	1	1	0	0	0	0	0	1	0	0	0	0	1	0	1	0	0	1	0	0	9	dispensable
pan_gene_19572	pan_gene_24900	Average_internode_length_(below_ear);Days_to_anthesis	Average_internode_length_(below_ear)	0	0	1	0	0	0	0	0	0	0	0	0	0	0	0	0	0	0	0	0	0	0	0	0	0	0	1	private
pan_gene_19572	pan_gene_27995	Average_internode_length_(below_ear);Days_to_anthesis	Average_internode_length_(below_ear);Southern_leaf_blight;Tassel_length	0	0	1	0	0	1	0	0	0	0	0	0	0	0	0	0	0	0	0	0	0	0	1	1	0	0	4	dispensable
pan_gene_19572	pan_gene_32376	Average_internode_length_(below_ear);Days_to_anthesis	Average_internode_length_(below_ear)	0	0	1	0	0	0	1	0	0	0	0	0	0	0	0	0	0	0	0	0	0	0	1	0	0	0	3	dispensable
pan_gene_19572	pan_gene_5861	Average_internode_length_(below_ear);Days_to_anthesis	Average_internode_length_(below_ear);Tassel_branch_number	0	0	1	0	0	0	0	0	0	0	0	0	0	0	0	0	0	0	0	0	0	0	0	0	0	0	1	private
pan_gene_19595	pan_gene_21185	100_Kernel_weight;Average_internode_length_(below_ear)	Average_internode_length_(below_ear);Glucose;Northern_Leaf_Blight	0	0	0	0	0	0	0	0	0	0	0	0	1	0	0	0	0	0	0	0	0	1	0	0	1	0	3	dispensable
pan_gene_19595	pan_gene_22475	100_Kernel_weight;Average_internode_length_(below_ear)	Average_internode_length_(below_ear)	0	0	1	0	0	0	0	0	0	0	0	0	1	0	0	1	1	1	1	0	0	0	1	1	0	0	8	dispensable
pan_gene_19595	pan_gene_22477	100_Kernel_weight;Average_internode_length_(below_ear)	Average_internode_length_(below_ear);Ear_height;Sucrose	0	0	0	0	0	0	0	0	0	0	0	0	0	0	0	0	0	1	1	0	0	0	0	0	0	0	2	dispensable
pan_gene_19595	pan_gene_22654	100_Kernel_weight;Average_internode_length_(below_ear)	Average_internode_length_(below_ear);Chlorophyll_B	0	0	1	1	0	1	0	1	1	0	0	0	0	0	0	0	0	1	0	0	0	1	0	0	0	0	7	dispensable
pan_gene_19595	pan_gene_24335	100_Kernel_weight;Average_internode_length_(below_ear)	Average_internode_length_(below_ear)	0	0	1	1	1	0	0	0	0	0	0	0	1	0	0	0	1	1	0	0	1	0	0	0	0	0	7	dispensable
pan_gene_19595	pan_gene_24672	100_Kernel_weight;Average_internode_length_(below_ear)	Average_internode_length_(below_ear)	0	0	1	1	0	0	0	0	0	0	1	0	0	0	0	0	0	0	0	1	1	0	1	0	0	0	6	dispensable
pan_gene_19595	pan_gene_30692	100_Kernel_weight;Average_internode_length_(below_ear)	Average_internode_length_(below_ear);Nodes_above_ear	0	0	1	0	0	0	0	0	0	0	0	0	0	0	0	0	0	0	0	0	0	0	0	0	0	0	1	private
pan_gene_19595	pan_gene_30812	100_Kernel_weight;Average_internode_length_(below_ear)	Average_internode_length_(below_ear);Nodes_per_plant	0	0	1	0	0	0	0	0	0	0	0	0	0	0	0	0	0	0	0	0	0	0	0	0	1	1	3	dispensable
pan_gene_19595	pan_gene_4983	100_Kernel_weight;Average_internode_length_(below_ear)	Average_internode_length_(below_ear)	0	0	1	0	0	0	0	1	0	0	1	0	1	0	0	0	0	0	0	0	0	0	0	0	0	0	4	dispensable
pan_gene_19595	pan_gene_5044	100_Kernel_weight;Average_internode_length_(below_ear)	Average_internode_length_(below_ear);Average_internode_length_(whole_plant);Ear_height;Leaf_length	0	0	1	0	0	1	0	0	0	0	0	0	0	0	0	1	0	0	0	0	0	0	0	0	0	0	3	dispensable
pan_gene_19595	pan_gene_5861	100_Kernel_weight;Average_internode_length_(below_ear)	Average_internode_length_(below_ear);Tassel_branch_number	0	0	1	0	0	0	0	0	0	0	0	0	0	0	0	0	0	0	0	0	0	0	0	0	0	0	1	private
pan_gene_19595	pan_gene_96602	100_Kernel_weight;Average_internode_length_(below_ear)	Average_internode_length_(below_ear)	0	0	1	1	0	1	0	0	0	0	0	0	0	0	0	0	0	1	1	0	1	0	0	1	0	0	7	dispensable
pan_gene_19604	pan_gene_21185	Average_internode_length_(below_ear)	Average_internode_length_(below_ear);Glucose;Northern_Leaf_Blight	0	0	0	0	1	0	0	0	0	0	1	0	1	0	0	0	0	0	0	1	0	1	0	0	0	0	5	dispensable
pan_gene_19604	pan_gene_22477	Average_internode_length_(below_ear)	Average_internode_length_(below_ear);Ear_height;Sucrose	0	0	0	0	1	0	0	0	0	0	0	1	0	0	0	0	0	0	0	0	0	1	0	0	1	0	4	dispensable
pan_gene_19604	pan_gene_22565	Average_internode_length_(below_ear)	Average_internode_length_(below_ear);Southern_leaf_blight	0	0	1	0	0	0	0	0	1	0	0	0	0	0	0	0	0	0	0	0	0	0	0	0	0	0	2	dispensable
pan_gene_19604	pan_gene_24672	Average_internode_length_(below_ear)	Average_internode_length_(below_ear)	0	0	1	1	0	0	0	1	1	0	1	0	1	0	0	0	0	0	0	0	1	0	1	0	0	0	8	dispensable
pan_gene_19604	pan_gene_27995	Average_internode_length_(below_ear)	Average_internode_length_(below_ear);Southern_leaf_blight;Tassel_length	0	0	1	0	1	1	0	0	0	0	0	0	0	0	0	0	0	0	1	1	1	0	1	0	0	1	8	dispensable
pan_gene_19604	pan_gene_30812	Average_internode_length_(below_ear)	Average_internode_length_(below_ear);Nodes_per_plant	0	0	1	0	0	0	0	0	0	0	0	0	0	0	0	0	0	0	0	0	0	0	0	0	1	1	3	dispensable
pan_gene_19604	pan_gene_4983	Average_internode_length_(below_ear)	Average_internode_length_(below_ear)	0	0	1	0	0	0	0	1	0	0	0	0	0	1	0	0	0	0	0	0	0	1	0	1	0	0	5	dispensable
pan_gene_19604	pan_gene_5044	Average_internode_length_(below_ear)	Average_internode_length_(below_ear);Average_internode_length_(whole_plant);Ear_height;Leaf_length	0	0	1	0	1	1	0	0	0	0	0	0	0	0	0	1	0	0	0	0	0	0	0	0	0	0	4	dispensable
pan_gene_19604	pan_gene_5861	Average_internode_length_(below_ear)	Average_internode_length_(below_ear);Tassel_branch_number	0	0	1	0	0	0	0	0	0	0	0	0	0	0	0	0	0	0	0	0	0	0	0	0	0	0	1	private
pan_gene_19740	pan_gene_24446	Average_internode_length_(below_ear);Average_internode_length_(whole_plant);Glutamate;PCA_of_metabolites:_PC1	100_Kernel_weight;Average_internode_length_(below_ear);Chlorophyll_B;Leaf_length	0	0	1	0	0	0	0	0	0	0	0	0	0	0	0	0	1	1	0	0	0	0	0	0	0	0	3	dispensable
pan_gene_19767	pan_gene_22461	Average_internode_length_(below_ear)	Average_internode_length_(below_ear)	0	0	1	0	1	0	0	0	0	0	0	0	0	0	0	0	0	0	0	0	0	0	0	0	0	0	2	dispensable
pan_gene_19767	pan_gene_25333	Average_internode_length_(below_ear)	Average_internode_length_(below_ear)	0	0	1	1	1	0	0	0	0	0	1	0	1	0	0	0	0	1	0	0	1	0	0	0	0	0	7	dispensable
pan_gene_19767	pan_gene_98906	Average_internode_length_(below_ear)	Average_internode_length_(below_ear)	0	0	1	0	0	0	0	0	0	0	0	0	0	0	0	0	0	0	0	0	0	0	1	0	0	0	2	dispensable
pan_gene_19980	pan_gene_22477	Average_internode_length_(below_ear);Average_internode_length_(whole_plant)	Average_internode_length_(below_ear);Ear_height;Sucrose	0	0	0	0	0	0	0	0	0	0	0	1	0	0	0	0	0	1	0	1	0	0	0	0	0	0	3	dispensable
pan_gene_19980	pan_gene_27995	Average_internode_length_(below_ear);Average_internode_length_(whole_plant)	Average_internode_length_(below_ear);Southern_leaf_blight;Tassel_length	0	0	0	0	0	0	0	0	0	0	0	0	0	0	0	0	0	0	0	0	0	0	0	0	0	1	1	private
pan_gene_19980	pan_gene_4419	Average_internode_length_(below_ear);Average_internode_length_(whole_plant)	Anthesis-silking_interval;Average_internode_length_(above_ear);Average_internode_length_(below_ear);Leaf_length;Tassel_length	0	0	0	0	0	0	0	0	0	0	0	0	0	0	0	0	0	0	0	0	1	0	0	0	0	0	1	private
pan_gene_19980	pan_gene_4983	Average_internode_length_(below_ear);Average_internode_length_(whole_plant)	Average_internode_length_(below_ear)	0	0	0	0	0	0	0	0	1	0	0	0	0	0	0	0	0	0	0	0	0	0	0	0	0	0	1	private
pan_gene_19980	pan_gene_5044	Average_internode_length_(below_ear);Average_internode_length_(whole_plant)	Average_internode_length_(below_ear);Average_internode_length_(whole_plant);Ear_height;Leaf_length	0	0	0	0	0	0	0	0	0	0	0	0	0	0	0	1	0	0	0	0	0	0	0	0	0	0	1	private
pan_gene_19980	pan_gene_9416	Average_internode_length_(below_ear);Average_internode_length_(whole_plant)	Average_internode_length_(below_ear);Starch	0	0	0	0	0	0	1	0	1	0	0	0	0	0	1	0	0	1	0	0	0	0	0	0	0	0	4	dispensable
pan_gene_20496	pan_gene_20857	Average_internode_length_(below_ear);Photoperiod_Growing-degree_days_to_silk	Average_internode_length_(below_ear);Leaf_length	0	0	1	0	0	0	0	0	0	0	0	0	0	0	0	0	0	0	0	0	0	0	0	0	0	0	1	private
pan_gene_20496	pan_gene_24335	Average_internode_length_(below_ear);Photoperiod_Growing-degree_days_to_silk	Average_internode_length_(below_ear)	0	0	1	0	0	0	0	0	0	0	0	0	0	0	0	0	0	0	0	0	1	0	0	0	0	0	2	dispensable
pan_gene_20496	pan_gene_25145	Average_internode_length_(below_ear);Photoperiod_Growing-degree_days_to_silk	Average_internode_length_(below_ear)	0	0	1	0	0	1	0	1	0	0	1	1	0	0	0	1	0	1	0	0	0	0	0	0	0	0	7	dispensable
pan_gene_20496	pan_gene_27995	Average_internode_length_(below_ear);Photoperiod_Growing-degree_days_to_silk	Average_internode_length_(below_ear);Southern_leaf_blight;Tassel_length	0	0	1	1	0	1	0	0	1	0	0	0	0	0	0	0	0	0	0	1	1	0	1	0	0	0	7	dispensable
pan_gene_20496	pan_gene_29528	Average_internode_length_(below_ear);Photoperiod_Growing-degree_days_to_silk	Average_internode_length_(below_ear);Photoperiod_growing-degree_days_to_anthesis	0	0	1	0	0	0	0	1	0	0	0	0	0	0	0	0	0	0	0	0	0	0	0	0	0	0	2	dispensable
pan_gene_20496	pan_gene_29990	Average_internode_length_(below_ear);Photoperiod_Growing-degree_days_to_silk	Average_internode_length_(below_ear)	0	0	1	0	0	0	0	0	0	0	0	0	0	0	0	0	0	0	0	0	1	0	0	0	0	0	2	dispensable
pan_gene_20496	pan_gene_32431	Average_internode_length_(below_ear);Photoperiod_Growing-degree_days_to_silk	Average_internode_length_(above_ear);Average_internode_length_(below_ear);Ear_height	0	0	1	0	0	1	0	1	0	0	0	0	0	0	0	0	0	0	0	0	0	0	0	0	0	0	3	dispensable
pan_gene_20496	pan_gene_64567	Average_internode_length_(below_ear);Photoperiod_Growing-degree_days_to_silk	Average_internode_length_(below_ear);Ear_height;Photoperiod_Growing-degree_days_to_silk	0	0	1	0	0	0	0	0	0	0	0	0	0	0	0	0	0	0	0	0	0	0	0	0	0	0	1	private
pan_gene_20496	pan_gene_8091	Average_internode_length_(below_ear);Photoperiod_Growing-degree_days_to_silk	Average_internode_length_(below_ear);Ear_row_number	0	0	1	1	0	0	1	0	1	0	1	0	1	0	1	1	1	1	0	0	0	0	1	0	0	1	12	near-core
pan_gene_20496	pan_gene_8730	Average_internode_length_(below_ear);Photoperiod_Growing-degree_days_to_silk	Average_internode_length_(below_ear)	0	0	1	0	0	0	0	0	0	0	0	0	0	0	0	0	0	0	0	0	0	0	0	0	0	0	1	private
pan_gene_20579	pan_gene_6836	Average_internode_length_(below_ear)	Average_internode_length_(below_ear)	0	0	1	0	0	0	0	0	0	0	0	0	0	0	0	0	0	1	0	0	0	0	0	0	0	0	2	dispensable
pan_gene_20612	pan_gene_27746	Average_internode_length_(below_ear)	Average_internode_length_(below_ear);Boxcox-transformed_leaf_angle	0	0	1	0	1	0	1	0	0	1	1	0	1	0	1	1	0	0	1	1	0	1	1	0	1	0	13	near-core
pan_gene_20612	pan_gene_5447	Average_internode_length_(below_ear)	Average_internode_length_(below_ear);Average_internode_length_(whole_plant);Days_to_anthesis;Ear_height;Nodes_to_ear;Tassel_length	0	0	1	0	1	1	0	0	0	1	0	1	0	0	0	1	0	0	0	0	0	0	0	0	1	0	7	dispensable
pan_gene_20723	pan_gene_24672	Average_internode_length_(below_ear);Tassel_branch_number	Average_internode_length_(below_ear)	0	0	1	1	0	0	0	1	1	0	0	1	1	0	0	0	0	0	0	0	1	1	1	0	0	0	9	dispensable
pan_gene_20723	pan_gene_24753	Average_internode_length_(below_ear);Tassel_branch_number	Average_internode_length_(below_ear)	0	0	1	0	0	0	0	0	0	0	0	0	0	0	0	0	0	0	0	0	0	0	0	0	0	0	1	private
pan_gene_20723	pan_gene_4976	Average_internode_length_(below_ear);Tassel_branch_number	Average_internode_length_(below_ear)	0	0	1	1	1	0	1	0	1	0	0	1	0	0	0	0	0	0	1	0	0	0	1	1	0	0	9	dispensable
pan_gene_20723	pan_gene_70	Average_internode_length_(below_ear);Tassel_branch_number	Average_internode_length_(below_ear)	0	0	1	0	0	0	0	0	0	0	0	0	0	0	0	0	0	0	0	0	0	0	0	0	0	0	1	private
pan_gene_20723	pan_gene_9223	Average_internode_length_(below_ear);Tassel_branch_number	Average_internode_length_(below_ear);Average_internode_length_(whole_plant);Ear_height;Starch	0	0	1	0	0	1	0	0	1	0	0	0	0	0	1	0	0	0	0	0	0	0	0	0	0	0	4	dispensable
pan_gene_20857	pan_gene_25145	Average_internode_length_(below_ear);Leaf_length	Average_internode_length_(below_ear)	0	0	1	0	0	0	0	0	0	0	0	0	0	0	0	0	0	0	0	0	0	0	0	0	0	0	1	private
pan_gene_20857	pan_gene_29528	Average_internode_length_(below_ear);Leaf_length	Average_internode_length_(below_ear);Photoperiod_growing-degree_days_to_anthesis	0	0	1	0	0	0	0	0	0	0	0	0	0	0	0	0	0	0	0	0	0	0	0	0	0	0	1	private
pan_gene_20857	pan_gene_32431	Average_internode_length_(below_ear);Leaf_length	Average_internode_length_(above_ear);Average_internode_length_(below_ear);Ear_height	0	0	1	0	0	0	0	0	0	0	0	0	0	0	0	0	0	0	0	0	0	0	0	0	0	0	1	private
pan_gene_20857	pan_gene_4658	Average_internode_length_(below_ear);Leaf_length	Average_internode_length_(below_ear)	0	0	1	0	0	0	0	0	0	0	0	0	0	0	0	0	0	0	0	0	0	0	0	0	0	0	1	private
pan_gene_20857	pan_gene_9416	Average_internode_length_(below_ear);Leaf_length	Average_internode_length_(below_ear);Starch	0	0	1	0	0	0	0	0	0	0	0	0	0	0	0	0	0	0	0	0	0	0	0	0	0	0	1	private
pan_gene_21185	pan_gene_24672	Average_internode_length_(below_ear);Glucose;Northern_Leaf_Blight	Average_internode_length_(below_ear)	0	0	0	0	0	0	0	0	0	0	0	0	1	0	0	0	0	0	0	0	0	0	0	0	0	0	1	private
pan_gene_21185	pan_gene_5044	Average_internode_length_(below_ear);Glucose;Northern_Leaf_Blight	Average_internode_length_(below_ear);Average_internode_length_(whole_plant);Ear_height;Leaf_length	0	0	0	0	0	0	0	0	0	0	1	0	0	0	0	0	0	0	0	0	0	1	0	0	0	1	3	dispensable
pan_gene_212	pan_gene_27667	Average_internode_length_(below_ear);Cob_diameter;Ear_height	Average_internode_length_(below_ear)	0	0	0	0	0	0	0	0	0	0	0	0	0	0	0	0	0	1	0	0	1	0	0	0	1	0	3	dispensable
pan_gene_212	pan_gene_32723	Average_internode_length_(below_ear);Cob_diameter;Ear_height	Average_internode_length_(below_ear);Chlorophyll_A;Glutamate;Malate;Nodes_to_ear;Total_amino_acids	0	0	1	1	1	0	1	1	0	0	0	1	1	0	0	1	1	1	0	1	1	0	0	1	0	0	13	near-core
pan_gene_212	pan_gene_5784	Average_internode_length_(below_ear);Cob_diameter;Ear_height	Average_internode_length_(below_ear)	0	0	1	0	0	0	1	0	0	0	0	0	0	0	0	0	0	0	0	0	0	0	0	0	0	0	2	dispensable
pan_gene_21880	pan_gene_5182	Average_internode_length_(below_ear);Ear_height	Average_internode_length_(below_ear);Malate;PCA_of_metabolites:_PC2;Tassel_length	0	0	1	0	0	0	0	0	0	0	0	0	0	0	0	0	0	0	0	0	0	0	0	0	0	0	1	private
pan_gene_21885	pan_gene_4972	Anthesis-silking_interval;Average_internode_length_(below_ear);Plant_height	Average_internode_length_(below_ear);Ratio_of_ear_height_to_total_height	0	0	0	0	1	0	0	0	0	1	0	0	0	0	1	0	0	0	1	0	0	0	0	0	0	0	4	dispensable
pan_gene_22455	pan_gene_23381	Average_internode_length_(below_ear);Ratio_of_ear_height_to_total_height	Average_internode_length_(below_ear);Nodes_per_plant	0	0	1	0	0	0	0	0	0	0	0	0	0	0	0	0	0	0	0	0	0	0	0	0	0	0	1	private
pan_gene_22455	pan_gene_7952	Average_internode_length_(below_ear);Ratio_of_ear_height_to_total_height	Average_internode_length_(below_ear);Days_to_silk	0	0	1	0	0	0	0	0	0	0	0	1	0	0	0	0	0	0	0	1	0	0	0	0	0	0	3	dispensable
pan_gene_22473	pan_gene_27788	Average_internode_length_(below_ear)	Average_internode_length_(below_ear);Southern_leaf_blight	0	0	0	0	0	0	0	0	0	0	0	0	0	0	0	0	1	0	0	0	0	0	0	0	0	0	1	private
pan_gene_22475	pan_gene_24672	Average_internode_length_(below_ear)	Average_internode_length_(below_ear)	0	0	1	0	0	0	0	0	0	0	0	0	0	0	0	0	0	0	0	0	0	0	0	0	0	0	1	private
pan_gene_22475	pan_gene_29990	Average_internode_length_(below_ear)	Average_internode_length_(below_ear)	0	0	1	0	0	0	0	0	0	0	1	0	0	0	0	0	0	1	0	1	0	0	1	0	0	0	5	dispensable
pan_gene_22475	pan_gene_30287	Average_internode_length_(below_ear)	Average_internode_length_(below_ear);Average_internode_length_(whole_plant);Days_to_anthesis	0	0	0	0	0	0	0	0	0	0	0	0	0	0	0	0	0	0	1	0	0	0	0	0	0	0	1	private
pan_gene_22475	pan_gene_30683	Average_internode_length_(below_ear)	Average_internode_length_(below_ear);Chlorophyll_B	0	0	1	0	0	0	0	0	0	0	0	0	1	0	1	1	1	0	1	1	0	0	0	0	0	0	7	dispensable
pan_gene_22475	pan_gene_30812	Average_internode_length_(below_ear)	Average_internode_length_(below_ear);Nodes_per_plant	0	0	1	0	0	0	0	0	0	0	0	0	0	0	0	0	0	0	0	0	0	0	0	0	0	0	1	private
pan_gene_22475	pan_gene_4406	Average_internode_length_(below_ear)	Average_internode_length_(above_ear);Average_internode_length_(below_ear);Average_internode_length_(whole_plant);Height_above_ear;Height_per_day_(until_flowering);Leaf_length;Plant_height;Stalk_strength;Tassel_length	0	0	0	0	0	0	0	0	0	0	0	0	0	0	0	0	0	0	0	0	0	0	0	0	0	1	1	private
pan_gene_22475	pan_gene_5861	Average_internode_length_(below_ear)	Average_internode_length_(below_ear);Tassel_branch_number	0	0	1	0	0	0	0	0	0	0	0	0	0	0	0	0	0	0	0	0	0	0	0	0	0	0	1	private
pan_gene_22475	pan_gene_96602	Average_internode_length_(below_ear)	Average_internode_length_(below_ear)	0	0	1	0	0	0	0	0	0	0	1	0	0	0	0	0	0	1	1	0	0	0	0	0	0	0	4	dispensable
pan_gene_22477	pan_gene_24672	Average_internode_length_(below_ear);Ear_height;Sucrose	Average_internode_length_(below_ear)	0	0	0	0	0	0	0	1	0	0	0	0	0	0	0	0	0	0	0	0	0	0	1	0	0	1	3	dispensable
pan_gene_22477	pan_gene_29528	Average_internode_length_(below_ear);Ear_height;Sucrose	Average_internode_length_(below_ear);Photoperiod_growing-degree_days_to_anthesis	0	0	0	0	0	0	0	0	0	0	0	0	0	0	0	0	0	1	0	1	0	1	0	0	1	1	5	dispensable
pan_gene_22477	pan_gene_29990	Average_internode_length_(below_ear);Ear_height;Sucrose	Average_internode_length_(below_ear)	0	0	0	0	0	0	0	0	0	0	0	1	0	0	0	0	0	0	0	0	0	0	1	0	0	0	2	dispensable
pan_gene_22477	pan_gene_30683	Average_internode_length_(below_ear);Ear_height;Sucrose	Average_internode_length_(below_ear);Chlorophyll_B	0	0	0	0	1	0	0	0	0	0	0	0	0	0	0	0	1	1	0	0	0	1	0	0	1	0	5	dispensable
pan_gene_22477	pan_gene_32431	Average_internode_length_(below_ear);Ear_height;Sucrose	Average_internode_length_(above_ear);Average_internode_length_(below_ear);Ear_height	0	0	0	0	0	0	0	0	0	0	0	0	0	0	0	0	0	1	0	1	0	1	0	0	0	1	4	dispensable
pan_gene_22477	pan_gene_4983	Average_internode_length_(below_ear);Ear_height;Sucrose	Average_internode_length_(below_ear)	0	0	0	0	0	0	0	0	0	0	0	1	0	0	0	0	0	1	0	0	0	1	0	0	0	0	3	dispensable
pan_gene_22477	pan_gene_5519	Average_internode_length_(below_ear);Ear_height;Sucrose	Average_internode_length_(below_ear);Cob_diameter;Nodes_per_plant;Nodes_to_ear;Protein	0	0	0	0	1	0	0	0	0	0	0	1	0	0	0	0	0	0	0	0	0	0	0	0	0	0	2	dispensable
pan_gene_22515	pan_gene_24265	Average_internode_length_(below_ear)	Average_internode_length_(below_ear);Days_to_silk;Northern_Leaf_Blight	0	0	1	0	1	0	0	0	0	0	1	0	0	0	0	0	0	1	0	0	1	0	0	0	0	0	5	dispensable
pan_gene_22515	pan_gene_27667	Average_internode_length_(below_ear)	Average_internode_length_(below_ear)	0	0	0	0	0	0	0	0	0	0	0	0	0	0	0	0	0	1	0	0	1	0	0	0	0	0	2	dispensable
pan_gene_22538	pan_gene_23381	Anthesis-silking_interval;Average_internode_length_(below_ear);Leaf_length	Average_internode_length_(below_ear);Nodes_per_plant	0	0	1	0	1	0	0	0	0	0	0	0	0	0	0	0	0	0	0	0	0	0	0	0	0	0	2	dispensable
pan_gene_22565	pan_gene_23829	Average_internode_length_(below_ear);Southern_leaf_blight	Average_internode_length_(below_ear);Photoperiod_Growing-degree_days_to_silk;Southern_leaf_blight	0	0	1	0	1	0	0	0	1	0	0	0	0	0	0	0	0	0	0	0	0	0	0	0	0	0	3	dispensable
pan_gene_22565	pan_gene_24759	Average_internode_length_(below_ear);Southern_leaf_blight	Average_internode_length_(below_ear);Height_above_ear	0	0	1	0	1	0	0	0	0	0	0	0	0	0	0	0	0	0	0	0	0	0	0	0	0	0	2	dispensable
pan_gene_22565	pan_gene_29076	Average_internode_length_(below_ear);Southern_leaf_blight	Average_internode_length_(below_ear)	0	0	1	0	0	0	0	0	0	0	0	0	0	0	0	0	0	0	0	0	0	0	0	0	0	0	1	private
pan_gene_22565	pan_gene_29981	Average_internode_length_(below_ear);Southern_leaf_blight	Average_internode_length_(below_ear);Height_per_day_(until_flowering)	0	0	1	0	0	0	0	0	0	0	1	0	0	0	0	0	0	1	0	0	0	0	0	0	0	0	3	dispensable
pan_gene_22565	pan_gene_30812	Average_internode_length_(below_ear);Southern_leaf_blight	Average_internode_length_(below_ear);Nodes_per_plant	0	0	1	0	0	0	0	1	1	0	1	1	0	0	0	0	0	0	0	0	0	0	0	0	0	0	5	dispensable
pan_gene_22565	pan_gene_4983	Average_internode_length_(below_ear);Southern_leaf_blight	Average_internode_length_(below_ear)	0	0	1	0	1	0	0	0	1	0	0	0	0	0	0	1	0	1	0	0	0	0	0	0	0	0	5	dispensable
pan_gene_22565	pan_gene_74724	Average_internode_length_(below_ear);Southern_leaf_blight	Average_internode_length_(below_ear)	0	0	1	0	0	0	0	0	0	0	0	0	0	0	0	0	0	0	0	0	0	0	0	0	0	0	1	private
pan_gene_22565	pan_gene_766	Average_internode_length_(below_ear);Southern_leaf_blight	Average_internode_length_(below_ear);Height_per_day_(until_flowering);Leaf_width	0	0	1	0	0	0	0	0	0	0	0	0	0	0	0	0	0	0	0	0	0	0	0	0	0	0	1	private
pan_gene_22565	pan_gene_96602	Average_internode_length_(below_ear);Southern_leaf_blight	Average_internode_length_(below_ear)	0	0	1	0	0	0	0	0	1	0	0	0	0	0	0	0	0	0	0	0	0	0	0	0	0	0	2	dispensable
pan_gene_22654	pan_gene_32445	Average_internode_length_(below_ear);Chlorophyll_B	Average_internode_length_(below_ear);Ear_height	0	0	1	0	0	0	0	0	0	0	0	0	0	0	0	0	0	0	0	0	0	0	0	0	0	0	1	private
pan_gene_22654	pan_gene_4985	Average_internode_length_(below_ear);Chlorophyll_B	Average_internode_length_(below_ear);Ear_height;Northern_Leaf_Blight	0	0	1	1	0	1	0	0	1	1	0	1	0	1	1	0	0	0	1	0	0	1	0	0	0	1	11	near-core
pan_gene_22654	pan_gene_726	Average_internode_length_(below_ear);Chlorophyll_B	Average_internode_length_(below_ear)	0	0	0	0	0	1	0	0	1	0	0	0	0	0	0	0	1	0	0	0	0	0	0	0	0	0	3	dispensable
pan_gene_23382	pan_gene_32431	Average_internode_length_(below_ear);Nodes_per_plant	Average_internode_length_(above_ear);Average_internode_length_(below_ear);Ear_height	0	0	1	0	0	0	0	0	0	0	0	0	0	0	0	0	0	0	0	0	0	0	0	0	0	0	1	private
pan_gene_23382	pan_gene_9416	Average_internode_length_(below_ear);Nodes_per_plant	Average_internode_length_(below_ear);Starch	0	0	1	0	0	0	0	0	0	0	0	0	0	0	0	0	0	0	0	0	0	0	0	0	0	0	1	private
pan_gene_23747	pan_gene_24759	Average_internode_length_(below_ear);Days_to_silk	Average_internode_length_(below_ear);Height_above_ear	0	0	1	1	0	0	0	0	0	0	0	0	1	0	0	0	0	0	0	0	0	1	0	0	0	0	4	dispensable
pan_gene_23747	pan_gene_25305	Average_internode_length_(below_ear);Days_to_silk	Average_internode_length_(below_ear);Ear_row_number;Southern_leaf_blight	0	0	1	0	0	0	0	0	0	0	0	0	0	0	0	0	0	0	0	0	0	0	0	0	0	0	1	private
pan_gene_23747	pan_gene_29981	Average_internode_length_(below_ear);Days_to_silk	Average_internode_length_(below_ear);Height_per_day_(until_flowering)	0	0	1	0	0	0	0	0	0	0	0	0	0	0	0	0	0	0	0	0	0	0	0	0	0	0	1	private
pan_gene_23747	pan_gene_29990	Average_internode_length_(below_ear);Days_to_silk	Average_internode_length_(below_ear)	0	0	1	0	0	0	0	0	1	0	1	0	1	0	1	0	0	0	0	1	1	1	1	0	0	0	9	dispensable
[truncated: 5,139 more rows]
