# Supplementary material for: Co-expression pan-network reveals genes involved in complex traits within maize pan-genome
Source: BMC Plant Biol. 2022 Dec 19;22:595. doi: 10.1186/s12870-022-03985-z (PMC9762053; doi:10.1186/s12870-022-03985-z)
Supplement: Supplementary file 7 — Additional file 7. [file 12870_2022_3985_MOESM7_ESM.zip › SupplementaryData5/Ear_row_number.pannetwork.csv]

gene1	gene2	trait1	trait2	B73	B97	CML103	CML228	CML247	CML277	CML322	CML333	CML52	CML69	HP301	IL14H	Ki11	Ki3	Ky21	M162W	M37W	Mo18W	MS71	NC350	NC358	Oh43	Oh7b	P39	Tx303	Tzi8	sum	sub-category
pan_gene_100235	pan_gene_5549	Ear_row_number	Ear_row_number;Leaf_length	1	0	0	0	0	0	0	0	0	0	0	0	0	0	0	0	0	0	0	0	0	0	0	0	0	0	1	private
pan_gene_100881	pan_gene_16203	Ear_row_number	100_Kernel_weight;Average_internode_length_(below_ear);Ear_row_number;Height_above_ear;Plant_height	1	0	0	0	0	0	0	0	0	0	0	0	1	0	0	0	0	0	0	0	0	0	0	0	0	0	2	dispensable
pan_gene_101676	pan_gene_12586	Ear_row_number;Stalk_strength	Ear_row_number	1	0	0	0	0	0	0	0	1	0	0	0	0	0	0	0	0	0	0	0	0	0	0	0	0	0	2	dispensable
pan_gene_10455	pan_gene_15571	Ear_row_number	Ear_row_number;Leaf_length	1	0	0	0	1	1	0	0	1	0	0	0	0	0	0	0	0	0	0	0	0	0	0	0	0	0	4	dispensable
pan_gene_10737	pan_gene_8604	Ear_row_number	Ear_row_number	1	0	0	0	0	0	0	0	0	0	0	0	0	0	0	0	0	0	0	0	0	0	0	0	0	0	1	private
pan_gene_10840	pan_gene_19662	Ear_row_number;Northern_Leaf_Blight	Ear_row_number	0	0	0	0	0	0	0	0	0	0	1	0	0	0	0	0	0	0	0	0	0	0	0	0	0	0	1	private
pan_gene_10844	pan_gene_1160	Ear_row_number	Ear_row_number	1	0	0	0	0	0	0	0	0	0	0	0	0	0	0	0	0	0	1	0	0	0	0	0	0	0	2	dispensable
pan_gene_10844	pan_gene_15465	Ear_row_number	Ear_row_number	1	0	0	1	1	0	0	1	1	1	0	1	0	1	0	0	1	0	1	0	0	0	0	1	0	0	11	near-core
pan_gene_10844	pan_gene_16425	Ear_row_number	Ear_row_number;Northern_Leaf_Blight	1	0	0	0	0	0	0	0	0	0	0	0	0	0	0	0	0	0	0	0	0	0	0	0	0	0	1	private
pan_gene_10844	pan_gene_16534	Ear_row_number	Ear_row_number;PCA_of_metabolites:_PC1	1	0	0	0	1	0	0	0	0	0	0	0	0	1	0	0	0	0	0	0	0	0	0	0	0	0	3	dispensable
pan_gene_10844	pan_gene_17552	Ear_row_number	Ear_row_number	1	0	1	0	0	0	0	0	0	0	0	0	0	0	1	0	0	0	0	0	0	0	1	0	0	0	4	dispensable
pan_gene_10844	pan_gene_18032	Ear_row_number	Ear_row_number	1	0	0	1	0	0	1	0	0	1	0	0	0	0	0	0	0	0	0	0	0	0	0	0	0	0	4	dispensable
pan_gene_10844	pan_gene_20421	Ear_row_number	Ear_row_number	1	0	0	0	0	0	0	0	0	0	1	0	0	0	0	0	0	0	0	0	0	0	0	0	0	0	2	dispensable
pan_gene_10844	pan_gene_22827	Ear_row_number	Ear_row_number;Starch	1	0	0	1	0	0	0	0	1	0	0	0	0	0	0	0	0	0	0	0	0	0	0	0	0	0	3	dispensable
pan_gene_10844	pan_gene_24609	Ear_row_number	Average_internode_length_(below_ear);Ear_row_number	1	0	0	0	0	1	1	0	1	1	1	0	0	0	1	0	0	1	1	1	1	1	1	0	1	0	14	near-core
pan_gene_10844	pan_gene_27170	Ear_row_number	Ear_row_number	1	0	1	1	1	1	1	1	1	1	1	0	0	1	0	0	1	0	0	1	1	0	1	0	0	1	16	near-core
pan_gene_10844	pan_gene_31902	Ear_row_number	Ear_row_number	1	0	0	1	0	0	0	0	0	1	0	0	0	0	0	0	0	0	0	0	0	0	0	0	0	0	3	dispensable
pan_gene_10844	pan_gene_31993	Ear_row_number	Days_to_anthesis;Ear_row_number	1	0	0	0	0	0	0	0	0	0	0	0	0	0	0	0	0	0	0	0	0	0	0	0	0	0	1	private
pan_gene_10844	pan_gene_4808	Ear_row_number	Ear_row_number	1	0	0	1	0	1	1	0	1	1	0	0	0	0	0	0	0	0	0	0	0	0	1	0	0	1	8	dispensable
pan_gene_10844	pan_gene_5763	Ear_row_number	Ear_row_number	1	0	0	1	0	0	0	0	0	0	0	1	0	0	0	0	0	0	0	0	0	0	1	0	0	0	4	dispensable
pan_gene_10844	pan_gene_8091	Ear_row_number	Average_internode_length_(below_ear);Ear_row_number	1	0	1	0	1	1	0	0	1	0	1	0	1	1	0	0	1	0	0	1	0	0	0	0	1	1	12	near-core
pan_gene_1160	pan_gene_12545	Ear_row_number	Ear_row_number	1	0	0	0	0	0	0	0	0	0	0	0	0	0	0	0	0	0	0	0	0	0	0	0	0	0	1	private
pan_gene_1160	pan_gene_15465	Ear_row_number	Ear_row_number	1	0	0	0	0	0	0	0	0	1	0	0	0	0	0	0	0	0	0	0	0	0	0	0	0	0	2	dispensable
pan_gene_1160	pan_gene_18032	Ear_row_number	Ear_row_number	1	1	0	0	0	0	0	0	0	1	0	0	0	0	0	0	0	0	0	0	0	0	0	0	0	0	3	dispensable
pan_gene_1160	pan_gene_20421	Ear_row_number	Ear_row_number	1	0	0	0	0	0	0	0	0	0	0	0	0	0	0	0	0	0	0	0	0	0	0	0	0	0	1	private
pan_gene_1160	pan_gene_31902	Ear_row_number	Ear_row_number	1	0	1	0	0	0	0	0	0	1	0	0	0	0	0	1	0	0	1	1	0	0	0	0	0	0	6	dispensable
pan_gene_1160	pan_gene_32036	Ear_row_number	Ear_row_number	1	0	0	0	0	0	0	0	0	0	0	0	0	0	0	0	0	0	0	0	0	0	0	0	0	0	1	private
pan_gene_1160	pan_gene_354	Ear_row_number	Ear_row_number;Tassel_length	1	0	0	0	0	0	0	0	0	0	0	0	0	0	0	0	0	0	0	0	0	0	0	0	0	0	1	private
pan_gene_1160	pan_gene_4808	Ear_row_number	Ear_row_number	1	1	0	0	0	0	0	0	0	0	0	0	0	0	0	0	0	0	0	0	0	0	0	0	0	0	2	dispensable
pan_gene_1160	pan_gene_59879	Ear_row_number	Ear_row_number;Protein;Tassel_length	0	0	0	0	0	0	0	0	0	0	0	0	0	0	0	1	0	0	0	0	0	0	0	0	0	0	1	private
pan_gene_1160	pan_gene_8091	Ear_row_number	Average_internode_length_(below_ear);Ear_row_number	1	0	0	0	0	0	0	0	0	0	0	0	0	0	0	0	0	0	0	0	0	0	0	0	0	0	1	private
pan_gene_11890	pan_gene_13456	Ear_row_number;Nodes_to_ear;Ratio_of_ear_height_to_total_height	Ear_row_number	0	0	0	1	0	0	0	1	0	0	0	0	0	1	0	0	0	0	0	0	0	0	0	0	0	0	3	dispensable
pan_gene_1194	pan_gene_12474	Ear_row_number	Ear_row_number;Southern_leaf_blight	1	0	1	1	1	0	1	0	1	1	0	1	1	0	1	0	1	0	1	0	1	1	1	0	0	0	15	near-core
pan_gene_1194	pan_gene_12484	Ear_row_number	Ear_row_number;Leaf_length	0	0	0	0	0	0	0	0	0	1	0	0	0	0	0	0	0	0	0	0	0	0	0	0	0	0	1	private
pan_gene_1194	pan_gene_15067	Ear_row_number	Ear_row_number	1	0	0	0	0	0	1	0	1	1	0	0	0	1	0	1	0	0	0	1	0	0	1	0	1	0	9	dispensable
pan_gene_1194	pan_gene_16254	Ear_row_number	Average_internode_length_(below_ear);Ear_row_number	1	0	0	0	1	0	1	0	0	0	1	1	0	1	0	1	0	1	1	1	1	0	0	0	0	0	11	near-core
pan_gene_1194	pan_gene_17564	Ear_row_number	Ear_row_number	1	1	1	1	1	0	1	0	1	0	0	1	0	1	0	0	0	0	0	0	0	0	1	0	0	0	10	dispensable
pan_gene_1194	pan_gene_24578	Ear_row_number	Ear_row_number	1	0	1	0	0	1	1	0	1	0	0	0	1	0	0	0	0	0	0	1	1	0	0	0	0	0	8	dispensable
pan_gene_1194	pan_gene_25411	Ear_row_number	Ear_row_number;Tassel_branch_number	1	0	0	0	0	0	0	0	1	1	0	0	1	0	0	0	0	0	0	0	0	0	0	0	0	0	4	dispensable
pan_gene_1194	pan_gene_25513	Ear_row_number	Ear_row_number	1	0	0	1	1	0	0	1	1	0	0	1	0	1	0	0	0	1	1	0	0	0	0	1	0	0	10	dispensable
pan_gene_1194	pan_gene_27523	Ear_row_number	Ear_row_number	1	1	0	0	1	0	1	0	1	0	1	0	1	1	1	1	0	1	1	0	1	0	1	0	0	0	14	near-core
pan_gene_1194	pan_gene_28420	Ear_row_number	Ear_row_number	1	1	1	0	1	0	0	1	1	1	1	1	0	0	0	1	1	1	0	0	1	0	1	0	0	0	14	near-core
pan_gene_1194	pan_gene_29563	Ear_row_number	Ear_row_number;Southern_leaf_blight	1	0	0	0	0	0	1	0	0	1	0	0	0	0	1	0	0	1	0	1	1	0	0	0	0	0	7	dispensable
pan_gene_1194	pan_gene_30841	Ear_row_number	Average_internode_length_(whole_plant);Days_to_silk;Ear_row_number;Tassel_branch_number	1	1	1	0	1	1	1	1	1	1	1	1	1	1	1	0	1	0	1	1	1	1	0	1	0	0	20	core
pan_gene_1195	pan_gene_2495	Ear_row_number	Average_internode_length_(whole_plant);Ear_row_number;Nodes_above_ear	0	0	0	0	0	0	0	0	0	0	1	0	0	0	0	0	0	0	0	0	0	0	0	0	0	0	1	private
pan_gene_1201	pan_gene_13061	Ear_row_number	Ear_row_number	1	1	1	0	1	0	0	1	0	0	1	1	0	0	0	1	1	1	0	1	0	1	1	1	0	1	15	near-core
pan_gene_1201	pan_gene_22159	Ear_row_number	Ear_row_number	1	0	1	1	0	0	0	1	1	1	0	0	0	1	0	1	0	0	0	0	0	0	1	0	0	0	9	dispensable
pan_gene_1201	pan_gene_24624	Ear_row_number	Average_internode_length_(below_ear);Ear_row_number	1	1	0	1	1	0	1	0	0	1	1	1	0	1	0	1	1	0	0	0	1	0	0	0	0	0	12	near-core
pan_gene_1201	pan_gene_27829	Ear_row_number	Ear_row_number	1	1	0	1	1	0	1	1	1	1	1	1	0	1	0	1	0	1	0	0	0	0	1	0	0	0	14	near-core
pan_gene_1201	pan_gene_2985	Ear_row_number	Ear_row_number	1	1	0	0	1	0	0	0	1	1	1	0	1	0	0	0	0	0	0	0	0	0	0	0	1	0	8	dispensable
pan_gene_1201	pan_gene_32565	Ear_row_number	Ear_row_number;Stalk_strength;Tassel_length	1	1	1	1	1	0	1	1	1	1	1	1	1	1	0	1	1	1	1	1	1	1	1	0	1	1	23	core
pan_gene_12035	pan_gene_12576	Ear_row_number;Leaf_length	Ear_row_number	1	0	0	0	0	0	0	0	0	0	0	0	0	0	0	0	0	0	0	0	0	0	0	0	1	0	2	dispensable
pan_gene_12035	pan_gene_354	Ear_row_number;Leaf_length	Ear_row_number;Tassel_length	1	0	0	0	0	0	0	0	0	0	0	0	1	0	0	0	0	0	0	0	0	0	1	0	0	0	3	dispensable
pan_gene_12053	pan_gene_16344	Cob_diameter;Ear_row_number	Ear_row_number;Glucose	1	0	0	0	0	0	0	0	0	0	0	0	0	0	0	0	0	0	0	0	0	0	0	0	0	0	1	private
pan_gene_12055	pan_gene_12545	Days_to_silk;Ear_row_number;Nodes_above_ear	Ear_row_number	1	0	0	0	0	0	1	0	1	0	0	0	0	0	0	0	0	0	1	0	0	0	0	0	0	0	4	dispensable
pan_gene_12055	pan_gene_16425	Days_to_silk;Ear_row_number;Nodes_above_ear	Ear_row_number;Northern_Leaf_Blight	1	0	0	0	0	0	0	0	0	0	0	0	0	0	0	0	0	0	0	0	0	0	0	0	0	0	1	private
pan_gene_12055	pan_gene_32547	Days_to_silk;Ear_row_number;Nodes_above_ear	Anthesis-silking_interval;Average_internode_length_(whole_plant);Ear_row_number;Plant_height;Tassel_branch_number	1	0	0	0	0	0	0	0	1	1	0	0	0	0	0	1	0	0	0	0	0	1	0	0	0	0	5	dispensable
pan_gene_12055	pan_gene_5763	Days_to_silk;Ear_row_number;Nodes_above_ear	Ear_row_number	1	0	0	0	0	1	0	0	0	0	0	0	0	1	0	0	0	1	1	0	0	1	1	0	0	0	7	dispensable
pan_gene_12087	pan_gene_8123	Average_internode_length_(below_ear);Ear_row_number	Average_internode_length_(whole_plant);Ear_row_number	1	0	0	0	0	0	0	0	0	0	0	0	0	0	0	0	0	0	0	0	0	0	0	0	0	0	1	private
pan_gene_12109	pan_gene_12483	Days_to_anthesis;Ear_row_number;Photoperiod_Growing-degree_days_to_silk;Southern_leaf_blight	Ear_row_number;Leaf_length	0	0	0	0	0	0	0	0	0	0	1	0	0	0	0	0	0	0	0	0	0	0	1	0	0	0	2	dispensable
pan_gene_12140	pan_gene_16523	Ear_row_number	Ear_row_number	0	0	0	0	0	0	0	0	0	0	0	0	1	0	0	0	0	0	0	0	0	0	0	0	0	0	1	private
pan_gene_12463	pan_gene_4558	Ear_row_number	Ear_row_number;Tassel_length	1	0	0	0	0	0	0	0	0	0	0	0	0	0	0	0	0	0	0	0	0	0	0	0	0	0	1	private
pan_gene_12463	pan_gene_4776	Ear_row_number	Ear_row_number;Stalk_strength	1	0	0	0	0	0	0	0	0	0	0	0	0	0	0	0	0	0	0	0	0	0	0	0	0	0	1	private
pan_gene_12474	pan_gene_16254	Ear_row_number;Southern_leaf_blight	Average_internode_length_(below_ear);Ear_row_number	1	0	0	0	1	1	1	1	0	0	1	1	1	0	0	0	0	1	1	0	1	1	0	1	0	1	14	near-core
pan_gene_12474	pan_gene_17564	Ear_row_number;Southern_leaf_blight	Ear_row_number	1	1	1	1	1	1	1	1	1	0	1	1	0	1	1	1	0	1	0	0	0	1	1	0	0	1	18	near-core
pan_gene_12474	pan_gene_20575	Ear_row_number;Southern_leaf_blight	Ear_row_number;Tassel_length	1	0	0	1	0	1	1	0	1	0	1	0	0	0	0	0	1	1	0	1	1	0	1	1	0	0	12	near-core
pan_gene_12474	pan_gene_24764	Ear_row_number;Southern_leaf_blight	Ear_row_number	1	0	1	1	1	0	0	1	0	0	1	1	0	0	0	1	0	0	0	0	0	1	0	1	0	0	10	dispensable
pan_gene_12474	pan_gene_25411	Ear_row_number;Southern_leaf_blight	Ear_row_number;Tassel_branch_number	1	0	0	1	1	1	0	0	1	0	0	0	0	1	0	0	0	1	0	1	0	0	0	0	0	0	8	dispensable
pan_gene_12474	pan_gene_25513	Ear_row_number;Southern_leaf_blight	Ear_row_number	1	1	0	1	1	0	0	1	1	0	0	1	1	1	0	0	0	1	1	0	0	0	0	1	1	0	13	near-core
pan_gene_12474	pan_gene_27523	Ear_row_number;Southern_leaf_blight	Ear_row_number	1	1	0	1	1	0	1	1	1	0	0	1	1	1	1	1	0	1	1	1	1	0	1	1	1	1	20	core
pan_gene_12474	pan_gene_29563	Ear_row_number;Southern_leaf_blight	Ear_row_number;Southern_leaf_blight	1	0	0	0	0	0	1	0	0	1	0	0	0	0	1	1	0	1	1	1	1	0	0	0	1	1	11	near-core
pan_gene_12483	pan_gene_24648	Ear_row_number;Leaf_length	100_Kernel_weight;Ear_row_number	1	0	0	0	0	0	0	0	0	0	0	0	0	0	0	0	0	0	1	0	0	0	0	0	0	0	2	dispensable
pan_gene_12483	pan_gene_25414	Ear_row_number;Leaf_length	Ear_row_number;Tassel_branch_number	1	1	1	0	0	1	1	0	1	1	1	0	0	0	1	1	1	0	1	0	1	1	1	0	0	1	16	near-core
pan_gene_12483	pan_gene_27523	Ear_row_number;Leaf_length	Ear_row_number	1	0	0	0	0	0	1	0	0	0	1	0	0	0	0	0	0	0	0	0	0	0	1	0	0	0	4	dispensable
pan_gene_12483	pan_gene_2995	Ear_row_number;Leaf_length	Average_internode_length_(above_ear);Ear_row_number;Total_amino_acids	1	0	0	0	0	0	0	0	0	0	0	0	0	0	0	0	0	0	0	0	0	0	0	0	0	0	1	private
pan_gene_12484	pan_gene_1488	Ear_row_number;Leaf_length	Ear_row_number	0	0	0	0	1	0	0	0	0	0	0	0	0	0	0	0	0	0	0	0	0	0	0	0	0	0	1	private
pan_gene_12484	pan_gene_16254	Ear_row_number;Leaf_length	Average_internode_length_(below_ear);Ear_row_number	0	0	0	0	1	0	0	0	0	0	0	0	0	0	0	0	0	0	0	1	0	0	0	0	0	0	2	dispensable
pan_gene_12484	pan_gene_21235	Ear_row_number;Leaf_length	Ear_row_number	0	0	0	0	1	0	0	0	0	1	0	0	0	0	0	0	0	0	0	1	0	0	0	0	0	0	3	dispensable
pan_gene_12484	pan_gene_25411	Ear_row_number;Leaf_length	Ear_row_number;Tassel_branch_number	0	0	0	0	0	0	0	0	0	1	0	0	0	0	0	0	0	0	0	0	0	0	0	0	0	0	1	private
pan_gene_12484	pan_gene_27854	Ear_row_number;Leaf_length	100_Kernel_weight;Ear_height;Ear_row_number;Nodes_to_ear;Photoperiod_growing-degree_days_to_anthesis	0	0	0	0	1	0	0	0	0	0	0	0	0	0	0	0	0	0	0	0	0	0	0	0	0	0	1	private
pan_gene_12484	pan_gene_29563	Ear_row_number;Leaf_length	Ear_row_number;Southern_leaf_blight	0	0	0	0	0	0	0	0	0	1	0	0	0	0	0	0	0	0	0	1	0	0	0	0	0	0	2	dispensable
pan_gene_12484	pan_gene_30841	Ear_row_number;Leaf_length	Average_internode_length_(whole_plant);Days_to_silk;Ear_row_number;Tassel_branch_number	0	0	0	0	1	0	0	0	0	1	0	0	0	0	0	0	0	0	0	0	0	0	0	0	0	0	2	dispensable
pan_gene_12484	pan_gene_4346	Ear_row_number;Leaf_length	Ear_row_number;Height_per_day_(until_flowering);Leaf_width	0	0	0	0	1	0	0	0	0	0	0	0	0	0	0	0	0	0	0	0	0	0	0	0	0	0	1	private
pan_gene_12484	pan_gene_5816	Ear_row_number;Leaf_length	Days_to_anthesis;Days_to_silk;Ear_row_number;Photoperiod_growing-degree_days_to_anthesis	0	0	0	0	0	0	0	0	0	1	0	0	0	0	0	0	0	0	0	0	0	0	0	0	0	0	1	private
pan_gene_12484	pan_gene_61601	Ear_row_number;Leaf_length	Average_internode_length_(above_ear);Days_to_silk;Ear_row_number	0	0	0	0	0	0	0	0	0	0	0	0	0	0	0	0	0	0	0	1	0	0	0	0	0	0	1	private
pan_gene_12514	pan_gene_21354	Ear_row_number	Ear_row_number;Leaf_width	0	0	0	0	0	0	0	0	0	0	0	1	0	0	0	0	0	0	0	0	0	0	0	0	0	0	1	private
pan_gene_12514	pan_gene_2416	Ear_row_number	Ear_row_number	0	0	0	0	0	0	0	0	0	0	0	1	0	0	1	0	0	0	0	1	0	0	1	1	0	0	5	dispensable
pan_gene_12514	pan_gene_2568	Ear_row_number	Ear_height;Ear_row_number;Glutamate;Nodes_per_plant;Nodes_to_ear;Plant_height	0	0	0	0	0	0	0	0	0	0	0	0	0	0	1	0	0	0	0	0	0	0	1	1	0	0	3	dispensable
pan_gene_12514	pan_gene_32036	Ear_row_number	Ear_row_number	0	0	0	0	0	0	0	0	0	0	0	0	0	0	1	0	0	0	0	0	0	0	1	0	0	0	2	dispensable
pan_gene_12514	pan_gene_5555	Ear_row_number	100_Kernel_weight;Average_internode_length_(above_ear);Average_internode_length_(whole_plant);Ear_row_number	0	0	0	0	0	0	0	0	0	0	0	1	0	0	1	0	0	0	0	1	0	0	1	0	0	0	4	dispensable
pan_gene_12514	pan_gene_77824	Ear_row_number	Ear_row_number	0	0	0	0	0	0	0	0	0	0	0	1	0	0	0	0	0	0	0	0	0	0	1	1	0	0	3	dispensable
pan_gene_12514	pan_gene_77825	Ear_row_number	Ear_row_number	0	0	0	0	0	0	0	0	0	0	0	1	0	0	0	0	0	0	0	1	0	0	1	1	0	0	4	dispensable
pan_gene_12514	pan_gene_8072	Ear_row_number	Ear_row_number	0	0	0	0	0	0	0	0	0	0	0	1	0	0	1	0	0	0	0	0	0	0	1	1	0	0	4	dispensable
pan_gene_12514	pan_gene_8122	Ear_row_number	Average_internode_length_(whole_plant);Ear_row_number;Fumarate;Nodes_above_ear	0	0	0	0	0	0	0	0	0	0	0	1	0	0	1	0	0	0	0	1	0	0	1	0	0	0	4	dispensable
pan_gene_12545	pan_gene_15465	Ear_row_number	Ear_row_number	1	0	1	1	0	0	1	0	1	0	0	0	0	1	0	0	0	1	0	1	0	0	1	0	0	1	10	dispensable
pan_gene_12545	pan_gene_24648	Ear_row_number	100_Kernel_weight;Ear_row_number	1	0	0	1	1	0	0	0	1	0	0	0	0	1	0	0	0	0	0	0	0	0	0	0	0	0	5	dispensable
pan_gene_12545	pan_gene_31902	Ear_row_number	Ear_row_number	1	0	0	0	0	0	1	0	0	0	0	0	0	0	0	0	0	0	1	0	0	0	0	0	0	0	3	dispensable
pan_gene_12545	pan_gene_8091	Ear_row_number	Average_internode_length_(below_ear);Ear_row_number	1	0	0	1	1	0	1	1	0	0	0	0	0	1	1	1	1	1	0	0	0	0	0	0	1	0	11	near-core
pan_gene_12561	pan_gene_5715	Average_internode_length_(below_ear);Ear_row_number	Ear_row_number;Fumarate;Starch	1	0	0	0	0	0	0	0	0	0	0	0	0	0	0	0	0	0	0	0	0	0	0	0	0	0	1	private
pan_gene_12578	pan_gene_32414	Ear_row_number;Leaf_length	Ear_row_number	1	0	0	0	0	1	0	0	0	0	1	0	0	0	0	0	0	0	0	0	0	0	0	0	0	0	3	dispensable
pan_gene_12578	pan_gene_98158	Ear_row_number;Leaf_length	Ear_row_number	1	1	1	0	0	0	1	1	1	0	1	1	0	0	0	1	0	1	0	0	0	0	0	0	0	1	11	near-core
pan_gene_12584	pan_gene_31615	Ear_row_number	Anthesis-silking_interval;Boxcox-transformed_leaf_angle;Ear_row_number;Southern_leaf_blight	1	0	0	0	0	0	0	0	0	0	0	0	0	0	0	0	0	0	0	0	0	0	0	0	0	0	1	private
pan_gene_12588	pan_gene_448	Ear_row_number	Ear_row_number;Tassel_branch_number	1	0	0	0	0	0	0	0	0	0	0	0	0	0	0	0	0	0	0	0	0	0	0	0	0	0	1	private
pan_gene_12620	pan_gene_23672	Ear_row_number	Ear_row_number;Leaf_width;Tassel_length	0	0	0	0	0	0	0	0	0	1	0	0	0	0	0	0	0	0	0	0	0	0	0	0	0	0	1	private
pan_gene_12620	pan_gene_2986	Ear_row_number	Ear_height;Ear_row_number	0	0	0	0	0	0	0	0	0	1	0	0	0	0	0	0	0	0	0	0	0	0	0	0	0	0	1	private
pan_gene_13036	pan_gene_15225	Ear_row_number	Ear_row_number	1	0	1	0	0	0	0	1	1	0	0	0	0	1	0	1	1	1	0	1	1	0	1	0	1	1	13	near-core
pan_gene_13036	pan_gene_15662	Ear_row_number	Ear_row_number	1	1	0	1	1	1	1	1	1	1	1	1	1	1	1	1	1	1	1	1	1	0	1	1	0	1	23	core
pan_gene_13036	pan_gene_17405	Ear_row_number	Ear_row_number;Nodes_above_ear;Nodes_per_plant;Sucrose	1	1	1	1	1	1	1	1	0	1	1	1	1	1	1	1	1	1	0	1	1	1	1	0	1	1	23	core
pan_gene_13036	pan_gene_22776	Ear_row_number	Days_to_silk;Ear_height;Ear_row_number;Leaf_length;Nodes_above_ear	1	1	1	1	0	1	1	0	1	0	0	1	0	1	1	0	0	1	0	1	1	0	1	1	0	0	15	near-core
pan_gene_13036	pan_gene_4768	Ear_row_number	Ear_row_number	1	0	0	0	1	1	1	0	0	0	0	1	0	1	0	1	0	1	1	1	0	0	1	0	0	1	12	near-core
pan_gene_13036	pan_gene_4776	Ear_row_number	Ear_row_number;Stalk_strength	1	0	1	1	1	1	1	1	1	0	0	1	1	1	0	1	1	1	1	1	1	0	0	0	1	1	19	near-core
pan_gene_13036	pan_gene_4888	Ear_row_number	Cob_diameter;Ear_row_number;Nodes_per_plant;Stalk_strength	1	0	0	0	1	1	0	0	0	0	0	1	0	0	0	0	0	0	1	1	0	0	0	1	0	0	7	dispensable
pan_gene_13061	pan_gene_22159	Ear_row_number	Ear_row_number	1	0	1	1	0	1	1	1	0	0	0	0	0	0	0	1	0	0	0	0	1	0	1	0	0	0	9	dispensable
pan_gene_13061	pan_gene_24624	Ear_row_number	Average_internode_length_(below_ear);Ear_row_number	1	1	0	1	1	0	1	1	1	1	1	0	1	0	0	1	0	0	0	0	0	1	1	0	1	1	15	near-core
pan_gene_13061	pan_gene_2985	Ear_row_number	Ear_row_number	1	0	1	0	1	0	1	0	0	0	0	1	0	0	0	0	1	1	0	0	1	0	0	0	0	0	8	dispensable
pan_gene_13061	pan_gene_32565	Ear_row_number	Ear_row_number;Stalk_strength;Tassel_length	1	1	0	0	1	1	1	1	1	1	1	1	1	1	0	1	1	1	1	1	1	1	1	0	0	1	21	core
pan_gene_13159	pan_gene_16445	Ear_row_number	Ear_row_number;Nodes_above_ear	1	0	0	0	0	0	0	0	0	0	1	1	0	0	0	1	0	1	1	0	1	1	1	1	0	0	10	dispensable
pan_gene_13159	pan_gene_20079	Ear_row_number	Ear_row_number;Nodes_per_plant;Photoperiod_growing-degree_days_to_anthesis;Southern_leaf_blight	1	0	1	1	0	0	0	0	1	0	0	1	0	0	0	1	1	0	0	0	0	1	1	0	0	0	9	dispensable
pan_gene_13159	pan_gene_22380	Ear_row_number	Average_internode_length_(above_ear);Ear_row_number;PCA_of_metabolites:_PC2;Starch	1	0	0	1	0	0	0	0	0	0	1	1	0	0	0	0	0	1	0	0	0	0	1	1	0	0	7	dispensable
pan_gene_13159	pan_gene_32566	Ear_row_number	Ear_row_number;Height_per_day_(until_flowering);Plant_height;Stalk_strength	1	1	0	0	0	1	0	0	0	0	1	1	0	0	0	1	0	1	1	0	1	0	1	1	0	0	11	near-core
pan_gene_13456	pan_gene_24624	Ear_row_number	Average_internode_length_(below_ear);Ear_row_number	1	0	0	0	0	0	0	0	0	0	0	0	0	0	0	0	0	0	0	0	0	0	0	0	0	0	1	private
pan_gene_13456	pan_gene_31434	Ear_row_number	Ear_row_number;Nitrate	1	0	0	0	0	0	1	0	0	0	0	0	0	0	1	0	0	0	0	0	0	0	0	0	0	0	3	dispensable
pan_gene_1488	pan_gene_21235	Ear_row_number	Ear_row_number	1	0	1	1	1	1	1	1	1	0	0	1	1	1	0	1	0	1	0	1	1	0	1	1	1	0	18	near-core
pan_gene_1488	pan_gene_25411	Ear_row_number	Ear_row_number;Tassel_branch_number	1	1	0	1	1	1	1	0	1	0	1	1	0	1	1	1	1	1	1	0	1	0	1	0	0	1	18	near-core
pan_gene_1488	pan_gene_27854	Ear_row_number	100_Kernel_weight;Ear_height;Ear_row_number;Nodes_to_ear;Photoperiod_growing-degree_days_to_anthesis	1	0	0	0	1	1	0	1	0	0	1	0	0	0	0	0	0	0	0	0	0	1	0	0	0	1	7	dispensable
pan_gene_1488	pan_gene_30841	Ear_row_number	Average_internode_length_(whole_plant);Days_to_silk;Ear_row_number;Tassel_branch_number	1	0	1	1	1	1	0	1	1	0	0	1	1	1	0	0	0	1	0	0	1	0	0	0	0	0	12	near-core
pan_gene_1488	pan_gene_5816	Ear_row_number	Days_to_anthesis;Days_to_silk;Ear_row_number;Photoperiod_growing-degree_days_to_anthesis	1	0	0	1	1	1	0	0	0	0	0	0	0	1	0	0	0	0	0	0	0	0	1	0	0	0	6	dispensable
pan_gene_15063	pan_gene_4810	Ear_row_number;Height_per_day_(until_flowering)	Cob_diameter;Ear_row_number;Southern_leaf_blight	1	0	0	0	0	0	0	0	0	0	0	0	0	0	0	0	0	0	0	0	0	0	0	0	0	0	1	private
pan_gene_15064	pan_gene_15067	Ear_row_number;Height_per_day_(until_flowering)	Ear_row_number	1	0	0	0	0	0	1	0	0	0	0	0	0	0	0	0	0	0	0	1	0	0	0	0	0	0	3	dispensable
pan_gene_15064	pan_gene_17176	Ear_row_number;Height_per_day_(until_flowering)	Days_to_silk;Ear_row_number;Photoperiod_growing-degree_days_to_anthesis	1	0	0	0	0	0	0	0	0	1	0	1	0	0	0	1	1	0	0	0	0	0	0	0	0	0	5	dispensable
pan_gene_15064	pan_gene_17274	Ear_row_number;Height_per_day_(until_flowering)	Ear_row_number	1	0	1	0	0	0	0	0	0	0	1	0	0	0	1	0	0	1	0	0	0	1	1	0	0	0	7	dispensable
pan_gene_15064	pan_gene_24578	Ear_row_number;Height_per_day_(until_flowering)	Ear_row_number	1	0	0	0	1	0	0	0	1	0	0	0	1	1	0	1	0	0	0	0	0	0	0	0	0	0	6	dispensable
pan_gene_15064	pan_gene_25411	Ear_row_number;Height_per_day_(until_flowering)	Ear_row_number;Tassel_branch_number	1	1	0	1	1	0	0	0	0	0	0	1	1	1	0	1	1	0	0	1	1	0	0	0	0	1	12	near-core
pan_gene_15064	pan_gene_27523	Ear_row_number;Height_per_day_(until_flowering)	Ear_row_number	1	0	1	1	0	0	0	1	1	0	1	0	1	0	0	0	0	1	0	1	0	0	1	0	0	1	11	near-core
pan_gene_15064	pan_gene_4336	Ear_row_number;Height_per_day_(until_flowering)	Ear_row_number	1	0	0	0	0	0	0	0	1	0	0	0	0	1	0	1	0	0	0	1	0	0	1	0	0	0	6	dispensable
pan_gene_15064	pan_gene_5816	Ear_row_number;Height_per_day_(until_flowering)	Days_to_anthesis;Days_to_silk;Ear_row_number;Photoperiod_growing-degree_days_to_anthesis	1	0	0	0	1	0	0	0	0	0	1	0	0	0	0	0	0	0	0	1	0	0	1	0	0	0	5	dispensable
pan_gene_15064	pan_gene_9405	Ear_row_number;Height_per_day_(until_flowering)	Ear_row_number;Nodes_above_ear	0	0	1	0	0	0	0	0	0	0	0	0	0	0	0	0	0	0	0	0	0	1	1	0	0	0	3	dispensable
pan_gene_15067	pan_gene_16254	Ear_row_number	Average_internode_length_(below_ear);Ear_row_number	1	0	0	0	1	1	1	1	0	0	1	0	1	0	1	1	0	1	0	0	1	0	0	0	0	0	11	near-core
pan_gene_15067	pan_gene_17564	Ear_row_number	Ear_row_number	1	1	0	1	0	1	1	0	0	0	1	0	0	1	0	0	0	0	0	0	0	0	1	0	0	0	8	dispensable
pan_gene_15067	pan_gene_20575	Ear_row_number	Ear_row_number;Tassel_length	1	0	0	0	0	1	1	0	1	0	1	0	0	0	0	0	0	1	0	1	0	0	0	0	0	1	8	dispensable
pan_gene_15067	pan_gene_21999	Ear_row_number	Ear_row_number;Southern_leaf_blight	0	0	0	0	0	0	1	0	0	1	0	0	0	0	0	0	0	0	0	0	0	0	0	0	0	1	3	dispensable
pan_gene_15067	pan_gene_25411	Ear_row_number	Ear_row_number;Tassel_branch_number	1	0	0	0	1	1	0	0	1	1	0	0	0	0	0	0	0	1	0	1	0	0	0	0	0	1	8	dispensable
pan_gene_15067	pan_gene_25513	Ear_row_number	Ear_row_number	1	0	0	1	0	0	0	0	1	0	0	1	1	1	0	0	0	1	0	0	0	0	0	1	0	0	8	dispensable
pan_gene_15067	pan_gene_27523	Ear_row_number	Ear_row_number	1	1	1	1	1	1	1	0	1	0	0	0	1	1	0	0	0	1	1	1	0	0	1	1	0	0	15	near-core
pan_gene_15067	pan_gene_28420	Ear_row_number	Ear_row_number	1	1	1	0	1	0	1	1	1	0	1	1	1	0	1	1	1	0	0	0	1	0	0	0	0	0	14	near-core
pan_gene_15067	pan_gene_29563	Ear_row_number	Ear_row_number;Southern_leaf_blight	1	0	0	0	0	0	1	0	0	0	0	0	0	0	1	0	0	1	1	1	1	0	0	0	1	0	8	dispensable
pan_gene_15067	pan_gene_30841	Ear_row_number	Average_internode_length_(whole_plant);Days_to_silk;Ear_row_number;Tassel_branch_number	1	0	0	1	1	1	1	0	1	1	1	0	0	1	0	0	0	1	0	1	0	0	0	0	0	1	12	near-core
pan_gene_15067	pan_gene_4346	Ear_row_number	Ear_row_number;Height_per_day_(until_flowering);Leaf_width	0	0	0	0	1	0	0	0	0	1	0	0	0	0	0	0	0	0	0	0	0	0	0	0	0	0	2	dispensable
pan_gene_15067	pan_gene_4837	Ear_row_number	Ear_row_number;Ratio_of_ear_height_to_total_height;Tassel_length	1	0	0	0	0	0	0	0	0	0	0	0	0	0	0	0	0	0	0	0	0	0	0	0	0	0	1	private
pan_gene_15067	pan_gene_5816	Ear_row_number	Days_to_anthesis;Days_to_silk;Ear_row_number;Photoperiod_growing-degree_days_to_anthesis	1	1	0	1	0	1	0	0	0	0	1	1	0	0	0	0	0	0	1	1	0	0	0	0	0	0	8	dispensable
pan_gene_15067	pan_gene_61601	Ear_row_number	Average_internode_length_(above_ear);Days_to_silk;Ear_row_number	1	0	0	1	1	0	1	0	1	0	0	0	0	1	0	0	0	1	0	0	0	0	0	0	0	0	7	dispensable
pan_gene_15067	pan_gene_9405	Ear_row_number	Ear_row_number;Nodes_above_ear	0	0	0	1	0	0	0	0	0	1	0	0	0	0	0	0	0	0	0	0	0	0	0	0	0	1	3	dispensable
pan_gene_15068	pan_gene_16523	Ear_row_number;Height_per_day_(until_flowering)	Ear_row_number	0	0	0	0	0	0	0	0	0	0	0	1	0	0	0	0	0	0	0	0	0	0	0	0	0	0	1	private
pan_gene_15078	pan_gene_354	Ear_row_number	Ear_row_number;Tassel_length	1	0	0	0	0	0	0	0	0	0	0	0	0	0	0	0	0	0	0	0	0	0	0	1	0	0	2	dispensable
pan_gene_15078	pan_gene_6392	Ear_row_number	Ear_row_number	1	0	1	0	0	0	0	0	0	0	0	0	1	0	0	0	1	0	0	0	0	0	0	0	0	0	4	dispensable
pan_gene_15085	pan_gene_25414	Average_internode_length_(below_ear);Average_internode_length_(whole_plant);Ear_row_number;Nodes_above_ear	Ear_row_number;Tassel_branch_number	1	0	1	0	0	0	0	0	0	0	0	0	0	0	0	0	0	0	0	0	0	0	1	0	0	0	3	dispensable
pan_gene_15085	pan_gene_77824	Average_internode_length_(below_ear);Average_internode_length_(whole_plant);Ear_row_number;Nodes_above_ear	Ear_row_number	1	0	0	0	0	0	0	0	0	0	1	1	1	0	0	0	0	0	0	0	1	0	1	0	1	0	7	dispensable
pan_gene_15085	pan_gene_77825	Average_internode_length_(below_ear);Average_internode_length_(whole_plant);Ear_row_number;Nodes_above_ear	Ear_row_number	1	0	0	0	0	0	0	0	0	0	1	1	1	0	0	0	0	0	0	0	1	0	1	0	1	0	7	dispensable
pan_gene_15085	pan_gene_8609	Average_internode_length_(below_ear);Average_internode_length_(whole_plant);Ear_row_number;Nodes_above_ear	Ear_row_number;Ratio_of_ear_height_to_total_height	1	0	0	0	0	0	0	0	0	0	0	0	0	0	0	0	0	0	0	0	0	0	0	0	0	0	1	private
pan_gene_15091	pan_gene_15465	Ear_row_number	Ear_row_number	1	0	0	0	0	0	0	0	0	0	0	0	0	0	0	0	0	0	0	0	0	0	0	0	0	0	1	private
pan_gene_15091	pan_gene_2416	Ear_row_number	Ear_row_number	1	0	0	0	0	0	0	0	0	0	0	0	1	1	0	1	1	0	1	0	0	1	0	0	0	0	7	dispensable
pan_gene_15091	pan_gene_2568	Ear_row_number	Ear_height;Ear_row_number;Glutamate;Nodes_per_plant;Nodes_to_ear;Plant_height	1	0	0	0	0	0	0	0	0	0	0	1	1	1	0	0	1	0	0	0	0	1	0	0	0	0	6	dispensable
pan_gene_15091	pan_gene_31993	Ear_row_number	Days_to_anthesis;Ear_row_number	1	0	0	0	0	0	0	0	0	0	0	0	0	0	0	0	0	0	0	0	0	0	0	0	0	0	1	private
pan_gene_15091	pan_gene_5555	Ear_row_number	100_Kernel_weight;Average_internode_length_(above_ear);Average_internode_length_(whole_plant);Ear_row_number	1	0	0	0	0	0	0	0	0	0	0	0	0	1	0	1	1	0	1	0	0	1	0	0	0	0	6	dispensable
pan_gene_15091	pan_gene_77825	Ear_row_number	Ear_row_number	1	0	0	0	0	0	0	0	0	0	0	0	0	0	0	0	0	0	1	0	0	0	0	0	0	0	2	dispensable
pan_gene_15091	pan_gene_8072	Ear_row_number	Ear_row_number	1	0	0	0	0	0	0	0	0	0	0	0	1	1	0	0	0	0	1	0	0	0	0	0	0	0	4	dispensable
pan_gene_15091	pan_gene_8122	Ear_row_number	Average_internode_length_(whole_plant);Ear_row_number;Fumarate;Nodes_above_ear	1	0	0	0	0	0	0	0	0	0	0	0	1	0	0	1	1	0	1	0	0	0	0	0	0	0	5	dispensable
pan_gene_15225	pan_gene_15662	Ear_row_number	Ear_row_number	1	0	1	1	0	1	1	1	1	1	0	0	1	1	0	1	1	1	0	1	1	1	1	1	0	1	19	near-core
pan_gene_15225	pan_gene_17405	Ear_row_number	Ear_row_number;Nodes_above_ear;Nodes_per_plant;Sucrose	1	0	1	0	0	0	0	0	0	0	0	0	0	1	0	1	1	0	0	1	0	1	1	0	1	0	9	dispensable
pan_gene_15225	pan_gene_22776	Ear_row_number	Days_to_silk;Ear_height;Ear_row_number;Leaf_length;Nodes_above_ear	1	0	1	0	0	0	0	0	1	0	0	0	0	1	1	0	0	1	0	1	0	0	1	0	0	0	8	dispensable
pan_gene_15225	pan_gene_4334	Ear_row_number	Ear_row_number	0	0	0	1	0	0	1	1	0	1	0	1	0	0	1	0	0	0	0	1	0	0	0	1	0	1	9	dispensable
pan_gene_15225	pan_gene_4558	Ear_row_number	Ear_row_number;Tassel_length	1	1	1	1	1	1	1	0	1	1	0	1	1	1	1	1	1	1	0	1	1	1	1	1	1	1	23	core
pan_gene_15225	pan_gene_4768	Ear_row_number	Ear_row_number	1	0	0	0	1	1	1	1	0	1	0	1	1	1	0	1	1	1	0	1	1	1	1	1	0	1	18	near-core
pan_gene_15225	pan_gene_4776	Ear_row_number	Ear_row_number;Stalk_strength	1	1	1	1	1	1	1	1	1	1	1	1	1	1	1	1	1	1	1	1	1	1	0	1	1	1	25	core
pan_gene_15225	pan_gene_4888	Ear_row_number	Cob_diameter;Ear_row_number;Nodes_per_plant;Stalk_strength	1	0	1	1	1	0	0	1	1	1	1	1	0	1	1	1	0	1	0	1	1	1	1	1	1	1	20	core
pan_gene_15226	pan_gene_24648	Ear_row_number	100_Kernel_weight;Ear_row_number	1	0	0	0	0	0	0	0	0	0	1	0	0	0	0	0	0	0	0	0	0	0	0	0	0	0	2	dispensable
pan_gene_15257	pan_gene_32391	Ear_row_number;Leaf_width;Plant_height	Average_internode_length_(below_ear);Days_to_anthesis;Ear_row_number;Ratio_of_ear_height_to_total_height	1	0	1	0	1	0	1	1	0	1	1	0	0	1	0	0	1	0	0	0	0	0	0	0	0	1	10	dispensable
pan_gene_15257	pan_gene_32564	Ear_row_number;Leaf_width;Plant_height	Ear_row_number;Stalk_strength;Tassel_length	1	0	0	0	0	0	0	0	0	0	0	0	0	0	0	0	0	0	0	0	0	0	0	0	0	0	1	private
pan_gene_15355	pan_gene_4336	Ear_row_number	Ear_row_number	1	0	0	0	0	0	0	0	0	0	0	0	0	0	0	0	0	0	0	0	0	0	0	0	0	0	1	private
pan_gene_15432	pan_gene_22352	Ear_row_number	Ear_row_number	1	0	1	0	0	0	0	0	0	1	1	1	0	0	1	1	0	0	0	1	0	1	1	1	0	0	11	near-core
pan_gene_15432	pan_gene_22365	Ear_row_number	Anthesis-silking_interval;Days_to_silk;Ear_row_number;Ratio_of_ear_height_to_total_height	0	0	0	0	1	0	0	0	1	1	1	0	1	0	0	0	0	1	0	0	1	0	0	0	1	0	8	dispensable
pan_gene_15432	pan_gene_24580	Ear_row_number	Ear_row_number	1	0	1	0	1	0	0	1	1	1	0	0	1	0	1	0	0	0	1	0	1	0	1	0	0	0	11	near-core
pan_gene_15432	pan_gene_32564	Ear_row_number	Ear_row_number;Stalk_strength;Tassel_length	1	0	1	0	0	0	0	0	1	0	0	0	1	0	0	1	1	1	0	1	0	1	0	0	0	1	10	dispensable
pan_gene_15432	pan_gene_5676	Ear_row_number	Ear_row_number;Plant_height;Starch	1	1	1	1	1	0	0	1	0	1	0	1	1	1	0	1	0	0	1	1	0	1	1	1	1	1	18	near-core
pan_gene_15432	pan_gene_8652	Ear_row_number	Ear_height;Ear_row_number;Nodes_to_ear;Ratio_of_ear_height_to_total_height	1	0	1	0	0	0	0	0	1	0	0	0	1	0	0	1	0	0	0	0	0	0	0	0	0	0	5	dispensable
pan_gene_15432	pan_gene_98904	Ear_row_number	Ear_row_number;Tassel_length	1	1	1	1	1	0	0	1	1	1	1	1	1	1	1	1	1	1	1	1	1	0	1	1	1	1	23	core
pan_gene_15465	pan_gene_16534	Ear_row_number	Ear_row_number;PCA_of_metabolites:_PC1	1	0	0	0	0	0	0	0	0	0	0	0	0	1	0	1	0	1	0	0	0	0	1	0	0	0	5	dispensable
pan_gene_15465	pan_gene_24605	Ear_row_number	100_Kernel_weight;Ear_row_number;Tassel_branch_number	0	0	0	1	0	0	0	0	0	0	0	0	0	0	0	0	0	0	0	0	0	0	0	0	0	0	1	private
pan_gene_15465	pan_gene_24609	Ear_row_number	Average_internode_length_(below_ear);Ear_row_number	1	0	0	0	0	0	0	0	1	0	0	0	0	0	0	0	0	1	0	0	0	0	0	0	0	0	3	dispensable
pan_gene_15465	pan_gene_24648	Ear_row_number	100_Kernel_weight;Ear_row_number	1	0	0	1	1	0	0	1	0	0	0	0	0	0	0	0	0	0	0	0	0	0	1	0	0	0	5	dispensable
pan_gene_15465	pan_gene_2568	Ear_row_number	Ear_height;Ear_row_number;Glutamate;Nodes_per_plant;Nodes_to_ear;Plant_height	1	0	0	0	0	0	0	0	1	0	0	0	0	0	0	0	0	1	0	0	0	0	1	0	0	0	4	dispensable
pan_gene_15465	pan_gene_31902	Ear_row_number	Ear_row_number	1	0	0	0	0	0	1	0	0	1	0	1	0	0	0	0	0	0	0	0	0	0	0	0	0	0	4	dispensable
pan_gene_15465	pan_gene_31993	Ear_row_number	Days_to_anthesis;Ear_row_number	1	0	0	0	0	0	0	0	1	0	0	0	0	0	0	0	0	0	0	0	0	0	0	0	0	0	2	dispensable
pan_gene_15465	pan_gene_4808	Ear_row_number	Ear_row_number	1	0	0	1	0	0	0	0	1	0	0	0	0	0	0	0	0	0	0	0	0	0	1	0	0	0	4	dispensable
pan_gene_15465	pan_gene_5763	Ear_row_number	Ear_row_number	1	0	0	1	0	0	0	0	0	1	0	1	0	0	1	0	0	1	0	0	0	0	1	0	1	0	8	dispensable
pan_gene_15465	pan_gene_8072	Ear_row_number	Ear_row_number	1	0	0	1	1	0	0	0	1	0	0	1	0	0	0	0	1	1	0	0	0	0	0	0	0	0	7	dispensable
pan_gene_15465	pan_gene_8091	Ear_row_number	Average_internode_length_(below_ear);Ear_row_number	1	0	0	1	1	0	1	1	1	1	0	1	0	1	0	0	1	1	0	0	0	0	0	1	1	1	14	near-core
pan_gene_15654	pan_gene_17274	Cob_diameter;Ear_row_number;Plant_height	Ear_row_number	1	1	1	1	0	0	0	0	0	0	1	0	0	1	1	1	1	1	1	0	1	0	1	0	1	1	15	near-core
pan_gene_15654	pan_gene_19363	Cob_diameter;Ear_row_number;Plant_height	Ear_row_number;Height_above_ear	0	0	0	0	0	0	0	0	0	0	0	0	0	0	0	0	0	0	1	0	0	0	0	0	0	0	1	private
pan_gene_15654	pan_gene_28420	Cob_diameter;Ear_row_number;Plant_height	Ear_row_number	1	0	1	0	0	0	0	0	0	0	0	0	0	0	0	1	0	1	0	0	0	1	1	0	0	0	6	dispensable
pan_gene_15654	pan_gene_848	Cob_diameter;Ear_row_number;Plant_height	100_Kernel_weight;Ear_row_number	1	1	1	0	0	0	0	0	0	1	1	0	0	0	0	1	1	1	1	1	1	1	1	0	1	1	15	near-core
pan_gene_15662	pan_gene_22776	Ear_row_number	Days_to_silk;Ear_height;Ear_row_number;Leaf_length;Nodes_above_ear	1	1	0	0	0	1	0	0	0	0	0	1	0	0	0	0	0	0	0	1	0	0	1	0	0	0	6	dispensable
pan_gene_15662	pan_gene_4768	Ear_row_number	Ear_row_number	1	0	0	0	1	1	1	0	0	1	0	1	0	1	0	1	1	0	1	1	1	0	1	1	0	1	15	near-core
pan_gene_15662	pan_gene_4776	Ear_row_number	Ear_row_number;Stalk_strength	1	1	1	1	1	1	1	0	1	1	1	1	1	1	0	1	1	0	1	1	1	1	0	1	1	1	22	core
pan_gene_15977	pan_gene_39231	Ear_row_number	Anthesis-silking_interval;Ear_height;Ear_row_number	1	0	0	0	0	0	0	0	0	0	0	0	0	0	0	0	0	0	0	0	0	0	0	0	0	0	1	private
pan_gene_1608	pan_gene_19720	Ear_row_number	Ear_row_number	0	0	0	0	0	0	0	0	0	0	0	0	0	0	0	0	0	0	0	0	1	0	0	0	0	0	1	private
pan_gene_1608	pan_gene_30250	Ear_row_number	100_Kernel_weight;Ear_row_number	0	0	0	0	0	1	0	0	0	0	0	0	0	0	1	0	0	0	1	1	0	0	0	0	0	0	4	dispensable
pan_gene_1608	pan_gene_32325	Ear_row_number	Ear_row_number	0	0	0	0	0	1	0	0	0	0	0	0	1	0	0	0	0	0	0	0	0	0	0	0	0	0	2	dispensable
pan_gene_16203	pan_gene_24625	100_Kernel_weight;Average_internode_length_(below_ear);Ear_row_number;Height_above_ear;Plant_height	Average_internode_length_(below_ear);Ear_row_number	1	0	0	0	0	0	0	0	0	0	0	0	0	0	0	0	0	0	0	0	0	0	0	0	0	0	1	private
pan_gene_16203	pan_gene_27847	100_Kernel_weight;Average_internode_length_(below_ear);Ear_row_number;Height_above_ear;Plant_height	Ear_row_number;Nodes_above_ear	1	0	0	0	0	0	0	0	0	0	0	0	0	0	0	0	0	0	0	0	0	0	0	0	0	0	1	private
pan_gene_16203	pan_gene_4373	100_Kernel_weight;Average_internode_length_(below_ear);Ear_row_number;Height_above_ear;Plant_height	Ear_row_number	1	0	0	0	0	0	0	0	0	0	0	0	0	0	0	0	0	0	0	0	0	0	0	0	0	0	1	private
pan_gene_16254	pan_gene_17564	Average_internode_length_(below_ear);Ear_row_number	Ear_row_number	1	0	0	0	1	1	0	0	0	0	1	0	0	1	0	0	0	0	1	0	0	1	0	0	0	0	7	dispensable
pan_gene_16254	pan_gene_21999	Average_internode_length_(below_ear);Ear_row_number	Ear_row_number;Southern_leaf_blight	0	0	0	0	0	0	1	0	0	0	0	0	0	0	1	0	0	0	1	1	0	0	0	0	0	1	5	dispensable
pan_gene_16254	pan_gene_25513	Average_internode_length_(below_ear);Ear_row_number	Ear_row_number	1	0	0	0	1	0	0	0	0	0	0	0	1	0	0	0	0	1	1	0	0	0	0	0	0	0	5	dispensable
pan_gene_16254	pan_gene_28420	Average_internode_length_(below_ear);Ear_row_number	Ear_row_number	1	0	1	0	1	1	0	1	0	0	1	1	1	0	0	1	1	0	0	0	1	0	0	1	0	0	12	near-core
pan_gene_16254	pan_gene_29563	Average_internode_length_(below_ear);Ear_row_number	Ear_row_number;Southern_leaf_blight	1	0	0	0	0	0	1	0	0	0	0	0	0	0	1	0	0	1	1	1	1	0	0	0	0	1	8	dispensable
pan_gene_16254	pan_gene_4346	Average_internode_length_(below_ear);Ear_row_number	Ear_row_number;Height_per_day_(until_flowering);Leaf_width	0	0	0	0	1	0	0	0	0	1	0	0	0	0	0	0	0	0	0	0	0	0	0	0	0	0	2	dispensable
pan_gene_16254	pan_gene_61601	Average_internode_length_(below_ear);Ear_row_number	Average_internode_length_(above_ear);Days_to_silk;Ear_row_number	1	0	1	0	1	1	0	0	0	1	1	1	1	0	1	1	0	1	1	1	1	0	0	1	0	1	16	near-core
pan_gene_16344	pan_gene_16425	Ear_row_number;Glucose	Ear_row_number;Northern_Leaf_Blight	1	0	0	0	0	0	0	0	0	0	0	0	0	0	0	0	0	0	0	0	0	0	0	0	0	0	1	private
pan_gene_1636	pan_gene_2995	Ear_row_number	Average_internode_length_(above_ear);Ear_row_number;Total_amino_acids	1	0	0	0	0	0	0	0	0	0	0	0	0	0	0	0	0	0	0	0	0	0	0	0	0	0	1	private
pan_gene_16425	pan_gene_16534	Ear_row_number;Northern_Leaf_Blight	Ear_row_number;PCA_of_metabolites:_PC1	1	0	0	0	0	0	0	0	0	0	0	0	0	0	0	0	0	0	0	0	0	0	0	0	0	0	1	private
pan_gene_16425	pan_gene_17552	Ear_row_number;Northern_Leaf_Blight	Ear_row_number	1	0	0	0	0	0	0	0	0	0	0	0	0	0	0	0	0	0	0	0	0	0	0	0	0	0	1	private
pan_gene_16425	pan_gene_20421	Ear_row_number;Northern_Leaf_Blight	Ear_row_number	1	0	0	0	0	0	0	0	0	0	0	0	0	0	0	0	0	0	0	0	0	0	0	0	0	0	1	private
pan_gene_16425	pan_gene_22827	Ear_row_number;Northern_Leaf_Blight	Ear_row_number;Starch	1	0	0	0	0	0	0	0	0	0	0	0	0	0	0	0	0	0	0	0	0	0	0	0	0	0	1	private
pan_gene_16425	pan_gene_27170	Ear_row_number;Northern_Leaf_Blight	Ear_row_number	1	0	0	0	0	0	0	0	0	0	0	0	0	0	0	0	0	0	0	0	0	0	0	0	0	0	1	private
pan_gene_16425	pan_gene_31461	Ear_row_number;Northern_Leaf_Blight	Ear_row_number;Height_above_ear	1	0	0	0	0	0	0	0	0	0	0	0	0	0	0	0	0	0	0	0	0	0	0	0	0	0	1	private
pan_gene_16425	pan_gene_31902	Ear_row_number;Northern_Leaf_Blight	Ear_row_number	1	0	0	0	0	0	0	0	0	0	0	0	0	0	0	0	0	0	0	0	0	0	0	0	0	0	1	private
pan_gene_16425	pan_gene_5763	Ear_row_number;Northern_Leaf_Blight	Ear_row_number	1	0	0	0	0	0	0	0	0	0	0	0	0	0	0	0	0	0	0	0	0	0	0	0	0	0	1	private
pan_gene_16438	pan_gene_5570	Ear_row_number	Ear_row_number;Leaf_length;Nodes_above_ear	1	1	0	0	0	0	0	1	0	0	1	0	1	1	0	1	1	1	0	0	1	0	1	1	1	1	14	near-core
pan_gene_16445	pan_gene_16527	Ear_row_number;Nodes_above_ear	Ear_row_number;Leaf_length;PCA_of_metabolites:_PC1	1	1	0	1	0	1	0	0	0	0	1	0	0	0	0	0	1	1	0	0	0	0	1	1	1	1	11	near-core
pan_gene_16445	pan_gene_22380	Ear_row_number;Nodes_above_ear	Average_internode_length_(above_ear);Ear_row_number;PCA_of_metabolites:_PC2;Starch	1	1	0	1	0	0	1	1	0	0	1	1	1	1	0	1	1	1	1	1	0	1	1	1	1	1	19	near-core
pan_gene_16445	pan_gene_32566	Ear_row_number;Nodes_above_ear	Ear_row_number;Height_per_day_(until_flowering);Plant_height;Stalk_strength	1	1	0	0	0	0	1	0	1	0	1	1	0	0	0	1	0	1	0	1	0	0	1	1	1	0	12	near-core
pan_gene_16527	pan_gene_22380	Ear_row_number;Leaf_length;PCA_of_metabolites:_PC1	Average_internode_length_(above_ear);Ear_row_number;PCA_of_metabolites:_PC2;Starch	1	1	1	1	0	0	0	1	1	0	1	0	0	1	0	1	1	1	0	0	0	1	1	1	0	1	15	near-core
pan_gene_16527	pan_gene_32566	Ear_row_number;Leaf_length;PCA_of_metabolites:_PC1	Ear_row_number;Height_per_day_(until_flowering);Plant_height;Stalk_strength	1	1	1	1	0	0	0	1	1	0	1	0	0	1	0	1	1	1	1	0	1	1	1	1	1	0	17	near-core
pan_gene_16534	pan_gene_20421	Ear_row_number;PCA_of_metabolites:_PC1	Ear_row_number	1	0	0	0	1	0	0	0	0	0	0	0	0	0	1	0	0	0	0	0	0	0	1	0	0	0	4	dispensable
pan_gene_16534	pan_gene_22827	Ear_row_number;PCA_of_metabolites:_PC1	Ear_row_number;Starch	1	0	0	0	0	0	0	0	0	0	0	0	0	0	0	0	0	0	0	0	0	0	0	0	0	0	1	private
pan_gene_16534	pan_gene_27170	Ear_row_number;PCA_of_metabolites:_PC1	Ear_row_number	1	0	0	0	0	0	0	0	0	0	0	0	0	1	1	0	0	1	0	1	1	0	1	0	0	0	7	dispensable
pan_gene_16534	pan_gene_32553	Ear_row_number;PCA_of_metabolites:_PC1	Average_internode_length_(above_ear);Ear_row_number;Tassel_length;Total_amino_acids	0	0	0	0	0	0	0	0	0	0	0	0	0	0	0	0	0	0	0	0	0	0	1	0	0	0	1	private
pan_gene_16534	pan_gene_4808	Ear_row_number;PCA_of_metabolites:_PC1	Ear_row_number	1	0	0	0	1	0	0	0	0	0	0	0	0	0	0	1	0	0	0	1	0	1	0	0	0	0	5	dispensable
pan_gene_16534	pan_gene_8091	Ear_row_number;PCA_of_metabolites:_PC1	Average_internode_length_(below_ear);Ear_row_number	1	0	0	0	1	0	0	0	0	0	0	0	0	1	1	0	0	1	0	1	1	1	0	0	0	0	8	dispensable
pan_gene_16643	pan_gene_19663	Ear_row_number;Photoperiod_Growing-degree_days_to_silk	Ear_row_number	1	0	0	0	0	0	0	0	0	0	0	0	1	0	1	0	0	0	0	0	0	0	0	0	0	0	3	dispensable
pan_gene_16643	pan_gene_25440	Ear_row_number;Photoperiod_Growing-degree_days_to_silk	Average_internode_length_(whole_plant);Ear_row_number;Height_above_ear;Leaf_width;Nodes_above_ear;Photoperiod_Growing-degree_days_to_silk	0	0	0	0	0	0	0	0	0	0	0	0	0	0	1	0	0	0	0	0	0	0	0	0	0	0	1	private
pan_gene_17176	pan_gene_24578	Days_to_silk;Ear_row_number;Photoperiod_growing-degree_days_to_anthesis	Ear_row_number	1	0	0	1	1	0	0	0	0	0	0	0	0	1	0	1	0	0	0	0	0	0	0	0	0	0	5	dispensable
pan_gene_17176	pan_gene_32548	Days_to_silk;Ear_row_number;Photoperiod_growing-degree_days_to_anthesis	Chlorophyll_B;Ear_row_number;Nitrate;Nodes_above_ear;Plant_height;Stalk_strength	1	0	1	0	0	0	0	0	1	0	0	1	0	1	0	1	1	0	0	0	0	1	0	1	0	0	9	dispensable
pan_gene_17176	pan_gene_32565	Days_to_silk;Ear_row_number;Photoperiod_growing-degree_days_to_anthesis	Ear_row_number;Stalk_strength;Tassel_length	1	1	0	1	1	0	0	1	0	1	0	1	1	1	0	1	0	0	1	0	1	0	0	0	0	1	13	near-core
pan_gene_17274	pan_gene_19363	Ear_row_number	Ear_row_number;Height_above_ear	0	0	0	0	0	0	0	0	0	0	1	0	0	0	0	0	0	0	1	1	0	0	0	0	0	0	3	dispensable
pan_gene_17274	pan_gene_28420	Ear_row_number	Ear_row_number	1	1	1	0	1	0	0	0	0	0	1	0	0	0	0	1	0	1	0	0	0	0	1	0	0	0	8	dispensable
pan_gene_17274	pan_gene_32527	Ear_row_number	Ear_row_number;Tassel_branch_number	1	0	0	0	0	0	0	0	0	1	1	0	0	0	0	0	1	1	0	0	1	1	0	0	1	1	9	dispensable
pan_gene_17274	pan_gene_848	Ear_row_number	100_Kernel_weight;Ear_row_number	1	1	1	0	1	0	0	0	0	1	1	0	0	0	1	1	1	1	1	1	1	0	1	0	1	1	16	near-core
pan_gene_17274	pan_gene_9405	Ear_row_number	Ear_row_number;Nodes_above_ear	0	1	1	1	1	0	0	0	1	1	1	0	0	0	1	1	1	1	1	1	1	1	1	0	0	1	17	near-core
pan_gene_17276	pan_gene_22353	Ear_row_number	Ear_row_number	1	0	1	1	0	0	0	0	0	0	0	0	0	0	0	0	0	0	0	0	0	0	0	0	0	0	3	dispensable
pan_gene_17276	pan_gene_4718	Ear_row_number	Ear_row_number	1	0	0	0	0	0	0	0	0	0	0	0	0	0	0	0	0	0	0	0	0	0	0	0	0	0	1	private
pan_gene_17405	pan_gene_17550	Ear_row_number;Nodes_above_ear;Nodes_per_plant;Sucrose	Anthesis-silking_interval;Ear_row_number	1	0	0	0	0	0	0	0	0	0	0	0	0	0	0	1	0	0	0	0	0	0	0	0	0	0	2	dispensable
pan_gene_17405	pan_gene_18365	Ear_row_number;Nodes_above_ear;Nodes_per_plant;Sucrose	Ear_row_number	1	0	1	1	0	0	1	0	0	0	0	0	0	1	0	0	1	1	0	1	0	0	1	0	0	0	9	dispensable
pan_gene_17405	pan_gene_22773	Ear_row_number;Nodes_above_ear;Nodes_per_plant;Sucrose	Boxcox-transformed_leaf_angle;Ear_row_number;Nodes_to_ear;Ratio_of_ear_height_to_total_height	1	1	1	0	0	0	1	0	0	0	0	0	0	1	0	0	0	0	1	0	0	0	1	0	0	0	7	dispensable
pan_gene_17405	pan_gene_22776	Ear_row_number;Nodes_above_ear;Nodes_per_plant;Sucrose	Days_to_silk;Ear_height;Ear_row_number;Leaf_length;Nodes_above_ear	1	1	1	1	1	1	1	0	0	0	0	1	0	1	1	0	0	1	1	0	1	1	1	0	0	0	15	near-core
pan_gene_17405	pan_gene_4334	Ear_row_number;Nodes_above_ear;Nodes_per_plant;Sucrose	Ear_row_number	0	0	0	0	0	0	1	1	0	1	0	1	0	0	1	0	0	0	0	1	0	0	0	0	0	1	7	dispensable
pan_gene_17405	pan_gene_4558	Ear_row_number;Nodes_above_ear;Nodes_per_plant;Sucrose	Ear_row_number;Tassel_length	1	1	0	0	0	0	0	0	0	0	1	1	0	0	0	1	0	0	0	0	0	1	1	0	0	0	7	dispensable
pan_gene_17405	pan_gene_4776	Ear_row_number;Nodes_above_ear;Nodes_per_plant;Sucrose	Ear_row_number;Stalk_strength	1	0	1	0	0	0	1	1	0	0	0	0	0	1	0	1	1	0	0	1	0	1	0	0	1	1	11	near-core
pan_gene_17405	pan_gene_4888	Ear_row_number;Nodes_above_ear;Nodes_per_plant;Sucrose	Cob_diameter;Ear_row_number;Nodes_per_plant;Stalk_strength	1	0	1	0	0	0	1	0	0	0	0	0	0	0	0	0	0	0	0	0	0	1	0	0	0	0	4	dispensable
pan_gene_17550	pan_gene_4334	Anthesis-silking_interval;Ear_row_number	Ear_row_number	0	0	0	0	0	0	0	0	0	0	0	1	0	0	0	0	0	0	0	1	0	0	0	0	0	0	2	dispensable
pan_gene_17550	pan_gene_4558	Anthesis-silking_interval;Ear_row_number	Ear_row_number;Tassel_length	1	0	0	0	0	1	0	0	1	0	1	1	0	0	1	0	1	0	0	1	1	1	0	0	0	1	11	near-core
pan_gene_17550	pan_gene_5676	Anthesis-silking_interval;Ear_row_number	Ear_row_number;Plant_height;Starch	1	0	0	0	0	0	0	0	1	0	0	0	0	0	0	0	0	0	0	0	0	0	0	0	0	0	2	dispensable
pan_gene_17550	pan_gene_8089	Anthesis-silking_interval;Ear_row_number	Ear_row_number;Height_per_day_(until_flowering);Leaf_length	1	0	0	1	0	0	0	0	0	0	0	0	0	1	0	0	0	1	0	0	0	0	0	0	0	0	4	dispensable
pan_gene_17564	pan_gene_20575	Ear_row_number	Ear_row_number;Tassel_length	1	1	1	1	0	1	1	0	0	0	1	1	1	0	1	0	0	1	1	0	1	0	1	0	0	1	15	near-core
pan_gene_17564	pan_gene_24764	Ear_row_number	Ear_row_number	1	0	1	1	1	0	0	1	0	0	1	1	1	0	0	1	0	1	0	0	1	1	0	1	0	0	13	near-core
pan_gene_17564	pan_gene_25411	Ear_row_number	Ear_row_number;Tassel_branch_number	1	0	0	1	0	1	1	0	1	0	0	1	1	0	1	1	0	1	0	0	1	0	0	0	1	0	12	near-core
pan_gene_17564	pan_gene_29563	Ear_row_number	Ear_row_number;Southern_leaf_blight	1	0	0	0	0	0	1	0	0	0	0	0	0	0	0	0	0	0	1	0	0	0	0	0	1	1	5	dispensable
pan_gene_17564	pan_gene_30841	Ear_row_number	Average_internode_length_(whole_plant);Days_to_silk;Ear_row_number;Tassel_branch_number	1	1	1	1	1	1	1	0	0	0	1	1	0	1	1	1	1	0	1	0	0	1	0	0	0	1	16	near-core
pan_gene_18032	pan_gene_31902	Ear_row_number	Ear_row_number	1	0	1	1	1	1	1	1	1	1	1	1	1	0	1	0	1	0	1	1	0	1	1	1	1	1	21	core
pan_gene_18032	pan_gene_31993	Ear_row_number	Days_to_anthesis;Ear_row_number	1	0	0	0	0	0	0	0	1	0	0	0	0	0	0	0	0	0	0	0	0	0	0	0	0	0	2	dispensable
pan_gene_18032	pan_gene_354	Ear_row_number	Ear_row_number;Tassel_length	1	0	0	1	1	0	1	1	0	1	1	1	1	1	0	0	1	0	1	0	1	0	1	1	0	1	16	near-core
pan_gene_18032	pan_gene_4808	Ear_row_number	Ear_row_number	1	0	0	0	0	0	0	0	0	1	0	0	0	0	0	0	0	0	0	0	0	0	1	0	0	0	3	dispensable
pan_gene_18032	pan_gene_59879	Ear_row_number	Ear_row_number;Protein;Tassel_length	0	0	0	0	0	0	0	0	0	0	0	0	0	0	0	1	0	0	0	0	0	0	0	0	0	0	1	private
pan_gene_18032	pan_gene_8072	Ear_row_number	Ear_row_number	1	1	0	1	1	1	1	1	1	1	1	1	1	1	1	0	0	1	1	1	1	0	1	1	1	0	21	core
pan_gene_18132	pan_gene_22365	Ear_row_number;Northern_Leaf_Blight	Anthesis-silking_interval;Days_to_silk;Ear_row_number;Ratio_of_ear_height_to_total_height	0	0	0	1	0	0	0	0	0	0	0	0	0	0	0	0	0	0	0	0	0	0	0	1	0	0	2	dispensable
pan_gene_18365	pan_gene_22773	Ear_row_number	Boxcox-transformed_leaf_angle;Ear_row_number;Nodes_to_ear;Ratio_of_ear_height_to_total_height	1	1	1	1	0	0	1	0	1	1	1	0	0	1	1	1	1	1	0	0	1	0	1	0	0	1	16	near-core
pan_gene_18365	pan_gene_5676	Ear_row_number	Ear_row_number;Plant_height;Starch	1	0	1	0	0	0	0	0	0	1	0	1	0	1	1	0	1	1	0	1	0	0	1	0	0	0	10	dispensable
pan_gene_18537	pan_gene_5676	Ear_row_number	Ear_row_number;Plant_height;Starch	1	1	0	0	1	1	1	0	0	1	1	1	1	1	1	1	0	1	1	0	1	1	1	1	1	1	20	core
pan_gene_18537	pan_gene_8089	Ear_row_number	Ear_row_number;Height_per_day_(until_flowering);Leaf_length	1	0	1	0	1	0	0	0	0	1	1	1	1	0	1	1	1	0	0	0	0	0	0	0	0	1	11	near-core
pan_gene_18537	pan_gene_98904	Ear_row_number	Ear_row_number;Tassel_length	1	1	0	0	1	0	0	0	0	1	1	1	0	1	0	1	0	0	1	0	0	0	1	1	0	1	12	near-core
pan_gene_18538	pan_gene_19663	Ear_row_number	Ear_row_number	0	0	0	0	0	0	1	1	0	0	1	0	0	1	0	0	1	0	0	0	0	0	0	0	0	0	5	dispensable
pan_gene_18538	pan_gene_22834	Ear_row_number	Ear_row_number;Nodes_above_ear;PCA_of_metabolites:_PC2;Starch;Tassel_branch_number;Tassel_length	0	0	0	1	0	0	0	0	0	0	0	0	0	0	0	0	0	0	0	0	1	0	0	0	0	0	2	dispensable
pan_gene_18538	pan_gene_25440	Ear_row_number	Average_internode_length_(whole_plant);Ear_row_number;Height_above_ear;Leaf_width;Nodes_above_ear;Photoperiod_Growing-degree_days_to_silk	0	0	0	0	0	1	0	0	0	0	0	0	0	0	0	0	0	0	0	0	0	0	0	0	0	0	1	private
pan_gene_18576	pan_gene_32424	Ear_row_number	Average_internode_length_(whole_plant);Ear_row_number	1	0	0	0	0	0	0	0	0	0	0	0	0	0	0	0	0	0	0	0	0	0	0	0	0	0	1	private
pan_gene_18650	pan_gene_450	Ear_row_number;Tassel_branch_number	Ear_row_number	1	1	0	0	1	0	0	0	0	0	1	0	1	0	0	1	0	0	0	0	0	1	0	0	0	0	7	dispensable
pan_gene_19363	pan_gene_21999	Ear_row_number;Height_above_ear	Ear_row_number;Southern_leaf_blight	0	0	0	0	0	0	1	0	0	0	0	0	0	0	0	0	0	0	1	1	0	0	0	0	0	1	4	dispensable
pan_gene_19363	pan_gene_28420	Ear_row_number;Height_above_ear	Ear_row_number	0	0	0	0	0	0	1	0	0	0	1	0	0	0	0	0	0	0	0	0	0	0	0	0	0	0	2	dispensable
pan_gene_19363	pan_gene_32527	Ear_row_number;Height_above_ear	Ear_row_number;Tassel_branch_number	0	0	0	0	0	0	0	0	0	0	1	0	0	0	0	0	0	0	1	0	0	0	0	0	0	0	2	dispensable
pan_gene_19363	pan_gene_61601	Ear_row_number;Height_above_ear	Average_internode_length_(above_ear);Days_to_silk;Ear_row_number	0	0	0	0	0	0	1	0	0	0	1	0	0	0	0	0	0	1	0	1	0	0	0	0	0	1	5	dispensable
pan_gene_19363	pan_gene_848	Ear_row_number;Height_above_ear	100_Kernel_weight;Ear_row_number	0	0	0	0	0	0	0	0	0	0	0	0	0	0	0	0	0	0	1	0	0	0	0	0	0	0	1	private
pan_gene_19442	pan_gene_4843	100_Kernel_weight;Ear_row_number;Nodes_per_plant;Ratio_of_ear_height_to_total_height	Ear_row_number	1	0	0	0	1	0	0	0	1	0	0	0	0	0	0	0	0	0	0	0	0	0	1	0	0	0	4	dispensable
pan_gene_19469	pan_gene_6392	Ear_height;Ear_row_number;Malate	Ear_row_number	0	0	0	0	0	0	0	1	0	0	0	0	0	0	0	0	0	0	0	0	0	1	0	0	0	0	2	dispensable
pan_gene_19663	pan_gene_22834	Ear_row_number	Ear_row_number;Nodes_above_ear;PCA_of_metabolites:_PC2;Starch;Tassel_branch_number;Tassel_length	0	0	0	0	0	0	0	0	0	0	0	0	1	0	0	0	0	0	0	0	1	0	0	0	0	0	2	dispensable
pan_gene_19663	pan_gene_24559	Ear_row_number	100_Kernel_weight;Average_internode_length_(below_ear);Boxcox-transformed_leaf_angle;Ear_row_number;Stalk_strength	1	0	0	0	0	0	0	0	0	0	0	0	0	0	0	0	0	0	0	0	0	0	0	0	0	0	1	private
pan_gene_19663	pan_gene_24805	Ear_row_number	Ear_row_number	1	0	0	0	0	0	0	0	0	1	0	0	1	0	0	0	0	0	0	0	0	0	0	0	0	1	4	dispensable
pan_gene_19663	pan_gene_25440	Ear_row_number	Average_internode_length_(whole_plant);Ear_row_number;Height_above_ear;Leaf_width;Nodes_above_ear;Photoperiod_Growing-degree_days_to_silk	0	0	0	0	0	0	0	0	0	0	0	0	0	0	1	0	0	0	0	0	0	0	0	0	0	0	1	private
pan_gene_19697	pan_gene_21042	Ear_row_number	Ear_row_number	1	1	1	0	0	0	0	0	0	0	0	1	0	0	1	0	0	0	1	0	0	0	0	0	0	0	6	dispensable
pan_gene_19697	pan_gene_32548	Ear_row_number	Chlorophyll_B;Ear_row_number;Nitrate;Nodes_above_ear;Plant_height;Stalk_strength	1	0	0	0	1	0	0	0	0	0	0	1	0	1	0	0	0	0	0	0	1	0	1	0	0	0	6	dispensable
pan_gene_19697	pan_gene_450	Ear_row_number	Ear_row_number	1	1	0	0	1	0	0	1	0	0	0	1	0	1	0	1	0	0	0	0	0	0	0	0	0	0	7	dispensable
pan_gene_20421	pan_gene_22827	Ear_row_number	Ear_row_number;Starch	1	0	0	0	1	0	0	0	0	0	0	0	0	0	0	0	0	0	0	0	0	0	0	0	0	0	2	dispensable
pan_gene_20421	pan_gene_27170	Ear_row_number	Ear_row_number	1	0	0	1	0	0	0	0	0	1	1	0	0	0	0	0	0	0	0	0	0	0	1	0	0	0	5	dispensable
pan_gene_20421	pan_gene_354	Ear_row_number	Ear_row_number;Tassel_length	1	0	0	0	1	0	0	0	0	0	0	0	0	0	0	0	0	0	0	0	0	0	0	0	0	0	2	dispensable
pan_gene_20421	pan_gene_4808	Ear_row_number	Ear_row_number	1	0	0	1	1	1	0	0	0	0	0	0	0	0	0	0	0	0	1	0	0	0	0	0	0	0	5	dispensable
pan_gene_20575	pan_gene_24764	Ear_row_number;Tassel_length	Ear_row_number	1	1	1	1	0	0	0	0	0	1	0	1	1	1	1	0	0	0	0	0	1	1	0	1	0	1	13	near-core
pan_gene_20575	pan_gene_25411	Ear_row_number;Tassel_length	Ear_row_number;Tassel_branch_number	1	0	0	1	1	1	0	1	1	1	0	1	1	1	1	1	0	1	0	1	0	1	1	0	0	1	17	near-core
pan_gene_20575	pan_gene_29563	Ear_row_number;Tassel_length	Ear_row_number;Southern_leaf_blight	1	0	0	0	1	0	1	0	0	1	0	0	0	0	0	0	0	1	0	1	1	0	0	0	0	0	7	dispensable
pan_gene_20575	pan_gene_30841	Ear_row_number;Tassel_length	Average_internode_length_(whole_plant);Days_to_silk;Ear_row_number;Tassel_branch_number	1	1	1	0	0	1	1	0	0	1	1	1	0	0	0	0	0	1	0	1	0	0	0	1	0	1	12	near-core
pan_gene_21042	pan_gene_450	Ear_row_number	Ear_row_number	1	1	1	1	1	0	1	0	0	0	1	1	0	1	1	1	1	1	0	1	1	0	1	0	1	1	18	near-core
pan_gene_21235	pan_gene_25411	Ear_row_number	Ear_row_number;Tassel_branch_number	1	0	0	0	1	1	0	0	1	1	1	1	1	1	0	0	0	1	0	1	1	0	1	0	1	1	15	near-core
pan_gene_21235	pan_gene_27854	Ear_row_number	100_Kernel_weight;Ear_height;Ear_row_number;Nodes_to_ear;Photoperiod_growing-degree_days_to_anthesis	1	0	0	0	0	0	0	1	0	0	0	0	0	0	0	0	0	0	0	0	0	0	0	0	0	0	2	dispensable
pan_gene_21235	pan_gene_29563	Ear_row_number	Ear_row_number;Southern_leaf_blight	1	0	0	0	1	0	1	0	0	0	0	0	0	0	0	1	0	1	0	1	0	0	0	0	1	1	8	dispensable
pan_gene_21235	pan_gene_30841	Ear_row_number	Average_internode_length_(whole_plant);Days_to_silk;Ear_row_number;Tassel_branch_number	1	1	1	1	1	1	1	1	1	1	1	1	1	1	1	1	1	1	1	1	1	1	0	1	1	1	25	core
pan_gene_21235	pan_gene_5816	Ear_row_number	Days_to_anthesis;Days_to_silk;Ear_row_number;Photoperiod_growing-degree_days_to_anthesis	1	1	0	1	1	1	0	0	0	0	0	0	1	0	0	0	1	0	0	0	0	0	1	0	0	0	8	dispensable
pan_gene_21999	pan_gene_27523	Ear_row_number;Southern_leaf_blight	Ear_row_number	0	0	0	0	0	0	1	0	0	1	0	0	0	0	0	0	0	0	1	0	0	0	0	0	0	1	4	dispensable
pan_gene_21999	pan_gene_28420	Ear_row_number;Southern_leaf_blight	Ear_row_number	0	0	0	0	0	0	1	0	0	0	0	0	0	0	0	0	0	0	0	1	0	0	0	0	0	1	3	dispensable
pan_gene_21999	pan_gene_32527	Ear_row_number;Southern_leaf_blight	Ear_row_number;Tassel_branch_number	0	0	0	0	0	0	0	0	0	1	0	0	0	0	1	0	0	0	1	0	0	0	0	0	0	0	3	dispensable
pan_gene_21999	pan_gene_4346	Ear_row_number;Southern_leaf_blight	Ear_row_number;Height_per_day_(until_flowering);Leaf_width	0	0	0	0	0	0	0	0	0	1	0	0	0	0	0	0	0	0	0	0	0	0	0	0	0	0	1	private
pan_gene_21999	pan_gene_61601	Ear_row_number;Southern_leaf_blight	Average_internode_length_(above_ear);Days_to_silk;Ear_row_number	0	0	0	0	0	0	1	0	0	1	0	0	0	0	1	1	0	0	1	1	0	0	0	0	0	1	7	dispensable
pan_gene_22159	pan_gene_24624	Ear_row_number	Average_internode_length_(below_ear);Ear_row_number	1	0	0	1	0	1	0	0	0	0	0	0	0	0	0	1	0	0	0	0	0	0	0	0	0	0	4	dispensable
pan_gene_22159	pan_gene_2985	Ear_row_number	Ear_row_number	1	0	0	0	0	0	1	0	1	1	0	0	0	0	0	0	0	0	0	1	1	0	0	0	0	0	6	dispensable
pan_gene_22159	pan_gene_32565	Ear_row_number	Ear_row_number;Stalk_strength;Tassel_length	1	0	0	1	0	0	0	1	1	0	0	0	0	0	0	1	0	0	0	0	1	0	1	0	0	0	7	dispensable
pan_gene_22160	pan_gene_9851	Days_to_anthesis;Days_to_silk;Ear_row_number;Malate	Ear_row_number	1	0	0	0	0	0	0	0	0	0	0	0	0	0	1	0	0	1	0	1	0	1	0	0	0	0	5	dispensable
pan_gene_22352	pan_gene_22773	Ear_row_number	Boxcox-transformed_leaf_angle;Ear_row_number;Nodes_to_ear;Ratio_of_ear_height_to_total_height	1	0	1	0	0	0	0	0	0	0	0	0	0	0	0	0	1	0	0	0	0	0	0	0	0	0	3	dispensable
pan_gene_22352	pan_gene_8652	Ear_row_number	Ear_height;Ear_row_number;Nodes_to_ear;Ratio_of_ear_height_to_total_height	1	1	1	0	0	0	1	1	0	0	1	0	0	1	1	1	1	0	1	1	1	0	1	0	0	1	15	near-core
pan_gene_22353	pan_gene_4718	Ear_row_number	Ear_row_number	1	0	0	0	0	1	0	0	1	0	0	1	0	0	0	0	0	0	0	0	0	0	0	0	0	0	4	dispensable
pan_gene_22365	pan_gene_24580	Anthesis-silking_interval;Days_to_silk;Ear_row_number;Ratio_of_ear_height_to_total_height	Ear_row_number	0	0	0	0	0	0	0	0	1	0	0	0	0	0	0	0	0	0	0	0	0	0	0	0	0	0	1	private
pan_gene_22365	pan_gene_24613	Anthesis-silking_interval;Days_to_silk;Ear_row_number;Ratio_of_ear_height_to_total_height	Ear_row_number	0	0	0	0	0	1	0	0	1	0	0	0	1	0	0	0	1	1	0	0	0	0	0	0	0	0	5	dispensable
pan_gene_22365	pan_gene_4410	Anthesis-silking_interval;Days_to_silk;Ear_row_number;Ratio_of_ear_height_to_total_height	Ear_row_number;Tassel_length	0	0	0	0	0	0	0	0	0	1	0	0	0	0	0	0	0	0	0	0	0	0	0	0	0	0	1	private
pan_gene_22380	pan_gene_27846	Average_internode_length_(above_ear);Ear_row_number;PCA_of_metabolites:_PC2;Starch	Ear_row_number;Nodes_above_ear	1	0	0	0	0	0	0	0	0	0	0	0	1	0	0	0	0	0	0	0	0	0	0	0	0	0	2	dispensable
pan_gene_22380	pan_gene_32566	Average_internode_length_(above_ear);Ear_row_number;PCA_of_metabolites:_PC2;Starch	Ear_row_number;Height_per_day_(until_flowering);Plant_height;Stalk_strength	1	1	1	1	0	0	1	1	1	1	1	1	1	1	1	1	1	1	0	1	0	1	1	1	1	0	21	core
pan_gene_22773	pan_gene_4334	Boxcox-transformed_leaf_angle;Ear_row_number;Nodes_to_ear;Ratio_of_ear_height_to_total_height	Ear_row_number	0	0	0	0	0	0	1	1	0	0	0	0	0	0	0	0	0	0	0	0	0	0	0	1	0	0	3	dispensable
pan_gene_22773	pan_gene_4558	Boxcox-transformed_leaf_angle;Ear_row_number;Nodes_to_ear;Ratio_of_ear_height_to_total_height	Ear_row_number;Tassel_length	1	0	0	0	0	0	0	0	0	1	0	0	0	0	0	0	0	0	0	0	0	0	1	0	0	1	4	dispensable
pan_gene_22773	pan_gene_4888	Boxcox-transformed_leaf_angle;Ear_row_number;Nodes_to_ear;Ratio_of_ear_height_to_total_height	Cob_diameter;Ear_row_number;Nodes_per_plant;Stalk_strength	1	0	1	0	0	0	1	0	0	1	0	1	0	0	0	0	0	0	0	0	0	0	1	0	0	0	6	dispensable
pan_gene_22773	pan_gene_5676	Boxcox-transformed_leaf_angle;Ear_row_number;Nodes_to_ear;Ratio_of_ear_height_to_total_height	Ear_row_number;Plant_height;Starch	1	0	1	0	0	0	0	0	0	0	0	0	0	0	0	0	1	1	0	0	0	0	1	1	0	0	6	dispensable
pan_gene_22776	pan_gene_4776	Days_to_silk;Ear_height;Ear_row_number;Leaf_length;Nodes_above_ear	Ear_row_number;Stalk_strength	1	0	1	0	0	0	0	0	1	0	0	1	0	1	1	0	0	1	0	1	0	0	0	0	0	0	8	dispensable
pan_gene_22834	pan_gene_24805	Ear_row_number;Nodes_above_ear;PCA_of_metabolites:_PC2;Starch;Tassel_branch_number;Tassel_length	Ear_row_number	0	0	0	0	0	0	0	0	1	0	0	0	0	0	0	0	0	0	0	0	0	0	0	0	0	0	1	private
pan_gene_2416	pan_gene_32036	Ear_row_number	Ear_row_number	1	1	0	1	0	0	0	1	1	0	0	1	1	1	1	1	1	0	0	0	0	1	1	0	1	0	14	near-core
pan_gene_2416	pan_gene_4808	Ear_row_number	Ear_row_number	1	0	0	0	0	0	0	0	0	1	0	0	0	0	0	0	0	0	0	0	0	0	0	0	0	0	2	dispensable
pan_gene_2416	pan_gene_5555	Ear_row_number	100_Kernel_weight;Average_internode_length_(above_ear);Average_internode_length_(whole_plant);Ear_row_number	1	0	0	1	1	1	1	0	1	0	0	1	0	1	1	1	1	1	1	1	1	1	1	0	1	1	19	near-core
pan_gene_2416	pan_gene_8072	Ear_row_number	Ear_row_number	1	0	1	1	1	1	1	1	1	1	1	1	1	1	1	0	0	1	1	1	1	0	1	1	1	1	22	core
pan_gene_2416	pan_gene_8122	Ear_row_number	Average_internode_length_(whole_plant);Ear_row_number;Fumarate;Nodes_above_ear	1	0	0	0	1	1	1	1	1	1	0	1	1	0	1	1	1	1	1	1	0	0	1	0	0	1	17	near-core
pan_gene_2416	pan_gene_8665	Ear_row_number	Ear_row_number;Northern_Leaf_Blight	1	0	0	1	0	0	0	0	0	0	0	0	0	0	0	0	0	0	0	0	0	0	0	0	0	0	2	dispensable
pan_gene_24559	pan_gene_31615	100_Kernel_weight;Average_internode_length_(below_ear);Boxcox-transformed_leaf_angle;Ear_row_number;Stalk_strength	Anthesis-silking_interval;Boxcox-transformed_leaf_angle;Ear_row_number;Southern_leaf_blight	1	0	0	0	0	0	0	0	0	0	0	0	0	0	0	0	0	0	0	0	0	0	0	0	0	0	1	private
pan_gene_24578	pan_gene_27523	Ear_row_number	Ear_row_number	1	0	0	0	0	1	0	1	1	0	0	0	1	0	0	0	0	0	1	0	1	0	0	0	1	1	9	dispensable
pan_gene_24578	pan_gene_29563	Ear_row_number	Ear_row_number;Southern_leaf_blight	1	0	0	0	1	0	1	0	0	0	0	0	0	0	0	1	0	0	1	1	1	0	0	0	1	1	9	dispensable
pan_gene_24578	pan_gene_32565	Ear_row_number	Ear_row_number;Stalk_strength;Tassel_length	1	0	1	1	1	1	1	1	1	0	1	0	1	1	0	1	0	1	0	0	1	1	1	0	1	0	17	near-core
pan_gene_24580	pan_gene_24613	Ear_row_number	Ear_row_number	1	0	1	0	0	0	1	1	1	0	0	0	0	0	1	0	0	0	1	0	0	0	1	0	0	0	8	dispensable
pan_gene_24580	pan_gene_32564	Ear_row_number	Ear_row_number;Stalk_strength;Tassel_length	1	0	1	0	0	0	1	0	1	0	0	0	1	1	1	0	0	0	0	1	0	0	1	0	0	0	9	dispensable
pan_gene_24580	pan_gene_98904	Ear_row_number	Ear_row_number;Tassel_length	1	0	1	0	1	0	1	0	0	0	0	0	1	0	1	0	0	0	1	0	1	0	1	0	0	0	9	dispensable
pan_gene_24609	pan_gene_31461	Average_internode_length_(below_ear);Ear_row_number	Ear_row_number;Height_above_ear	1	0	1	0	0	0	0	0	0	0	0	0	0	0	0	0	1	0	0	0	1	0	0	0	1	1	6	dispensable
pan_gene_24609	pan_gene_31993	Average_internode_length_(below_ear);Ear_row_number	Days_to_anthesis;Ear_row_number	1	0	0	0	0	0	0	0	0	0	0	0	0	0	0	0	0	0	0	0	0	0	0	0	0	0	1	private
pan_gene_24609	pan_gene_5763	Average_internode_length_(below_ear);Ear_row_number	Ear_row_number	1	0	0	0	0	0	0	0	0	0	0	0	0	0	0	0	0	0	0	0	0	0	0	0	0	0	1	private
pan_gene_24613	pan_gene_4410	Ear_row_number	Ear_row_number;Tassel_length	0	0	0	0	0	0	0	0	0	0	0	0	0	0	0	0	0	0	0	0	1	1	0	0	0	0	2	dispensable
pan_gene_24624	pan_gene_2985	Average_internode_length_(below_ear);Ear_row_number	Ear_row_number	1	0	0	0	1	1	1	0	0	1	0	0	0	0	0	0	1	0	0	0	0	0	0	0	0	0	6	dispensable
pan_gene_24624	pan_gene_32565	Average_internode_length_(below_ear);Ear_row_number	Ear_row_number;Stalk_strength;Tassel_length	1	1	1	1	1	0	1	1	1	1	1	1	1	1	0	1	1	1	0	1	1	1	0	1	1	1	22	core
pan_gene_24625	pan_gene_27847	Average_internode_length_(below_ear);Ear_row_number	Ear_row_number;Nodes_above_ear	1	1	0	0	0	0	0	0	0	1	0	1	1	0	1	0	1	0	0	0	1	0	1	0	1	0	10	dispensable
pan_gene_24625	pan_gene_27994	Average_internode_length_(below_ear);Ear_row_number	Ear_row_number	1	1	0	0	0	0	0	0	0	0	0	0	0	0	0	1	0	0	0	0	0	0	0	0	0	0	3	dispensable
pan_gene_24625	pan_gene_4373	Average_internode_length_(below_ear);Ear_row_number	Ear_row_number	1	1	1	1	1	0	1	1	0	1	1	1	1	0	0	0	1	0	1	1	1	1	1	1	1	1	20	core
pan_gene_24625	pan_gene_96739	Average_internode_length_(below_ear);Ear_row_number	Ear_row_number	0	0	0	0	0	0	0	0	0	1	0	0	0	0	0	0	0	0	0	0	0	0	0	0	0	0	1	private
pan_gene_24648	pan_gene_25414	100_Kernel_weight;Ear_row_number	Ear_row_number;Tassel_branch_number	1	0	0	0	0	0	0	0	0	0	0	0	0	0	0	0	0	0	0	0	0	0	0	0	0	0	1	private
pan_gene_24648	pan_gene_2568	100_Kernel_weight;Ear_row_number	Ear_height;Ear_row_number;Glutamate;Nodes_per_plant;Nodes_to_ear;Plant_height	1	0	0	0	0	0	0	0	0	0	0	0	0	0	0	0	0	0	0	0	0	0	0	0	0	0	1	private
pan_gene_24648	pan_gene_4808	100_Kernel_weight;Ear_row_number	Ear_row_number	1	0	0	0	0	0	0	0	0	0	0	0	0	0	0	0	0	0	0	0	0	0	0	0	0	0	1	private
pan_gene_24648	pan_gene_8091	100_Kernel_weight;Ear_row_number	Average_internode_length_(below_ear);Ear_row_number	1	1	0	1	1	0	0	0	0	1	0	0	0	0	0	0	0	0	0	1	1	0	0	0	0	0	7	dispensable
pan_gene_24730	pan_gene_451	Average_internode_length_(whole_plant);Ear_row_number	Ear_row_number;Fructose	1	0	0	0	0	0	0	0	1	0	0	0	0	0	0	0	1	0	0	0	0	0	0	1	0	0	4	dispensable
pan_gene_24764	pan_gene_25411	Ear_row_number	Ear_row_number;Tassel_branch_number	1	1	0	1	1	0	1	0	0	1	1	1	1	1	0	1	0	0	0	0	1	0	0	0	0	0	12	near-core
pan_gene_24764	pan_gene_29563	Ear_row_number	Ear_row_number;Southern_leaf_blight	1	0	0	0	0	0	0	0	0	1	0	0	0	0	0	1	0	0	0	0	0	0	0	0	0	0	3	dispensable
pan_gene_24764	pan_gene_31434	Ear_row_number	Ear_row_number;Nitrate	1	1	1	1	1	0	1	1	0	0	1	1	1	1	1	1	0	1	1	1	1	1	1	1	0	1	21	core
pan_gene_24764	pan_gene_32548	Ear_row_number	Chlorophyll_B;Ear_row_number;Nitrate;Nodes_above_ear;Plant_height;Stalk_strength	1	1	1	0	1	0	1	1	0	0	1	0	1	1	0	0	0	1	0	0	1	0	0	0	0	0	11	near-core
pan_gene_24764	pan_gene_962	Ear_row_number	Ear_row_number;Malate;Nodes_per_plant	1	1	0	1	1	0	1	0	0	0	0	1	1	1	0	1	0	0	0	0	0	0	0	0	0	1	10	dispensable
pan_gene_24842	pan_gene_4075	Ear_row_number	Ear_row_number;Tassel_branch_number	1	0	1	0	0	0	0	0	0	0	0	0	0	0	0	0	0	0	1	0	1	0	0	0	0	0	4	dispensable
pan_gene_24842	pan_gene_4843	Ear_row_number	Ear_row_number	1	0	1	0	0	0	0	0	0	1	0	1	1	0	0	0	0	0	0	0	1	0	0	0	0	0	6	dispensable
pan_gene_25042	pan_gene_8604	Boxcox-transformed_leaf_angle;Ear_row_number;Nitrate;Plant_height	Ear_row_number	1	0	1	0	0	0	1	0	0	0	1	1	0	0	0	0	0	0	0	0	1	1	1	0	1	1	10	dispensable
pan_gene_25396	pan_gene_8660	Ear_row_number	Ear_row_number	1	0	0	0	0	0	0	0	0	0	0	0	0	0	0	0	0	0	0	0	0	0	0	0	0	0	1	private
pan_gene_25411	pan_gene_27523	Ear_row_number;Tassel_branch_number	Ear_row_number	1	0	0	1	1	0	0	1	1	0	0	0	0	1	0	0	0	1	0	1	0	0	0	0	0	0	8	dispensable
pan_gene_25411	pan_gene_27854	Ear_row_number;Tassel_branch_number	100_Kernel_weight;Ear_height;Ear_row_number;Nodes_to_ear;Photoperiod_growing-degree_days_to_anthesis	1	0	0	0	0	1	0	0	0	0	0	0	0	0	0	0	0	0	0	0	0	0	0	0	0	0	2	dispensable
pan_gene_25411	pan_gene_29563	Ear_row_number;Tassel_branch_number	Ear_row_number;Southern_leaf_blight	1	0	0	0	1	0	0	0	0	1	0	0	0	0	0	1	0	1	0	1	0	0	0	0	0	0	6	dispensable
pan_gene_25411	pan_gene_30841	Ear_row_number;Tassel_branch_number	Average_internode_length_(whole_plant);Days_to_silk;Ear_row_number;Tassel_branch_number	1	0	0	1	0	1	0	0	1	1	1	1	1	0	0	0	0	1	0	1	1	0	0	0	0	1	12	near-core
pan_gene_25411	pan_gene_5816	Ear_row_number;Tassel_branch_number	Days_to_anthesis;Days_to_silk;Ear_row_number;Photoperiod_growing-degree_days_to_anthesis	1	0	0	1	1	1	0	0	0	0	0	0	0	0	0	0	0	0	0	0	0	0	0	0	0	0	4	dispensable
pan_gene_25414	pan_gene_2568	Ear_row_number;Tassel_branch_number	Ear_height;Ear_row_number;Glutamate;Nodes_per_plant;Nodes_to_ear;Plant_height	1	0	0	0	0	0	0	0	0	0	1	0	0	0	0	1	0	0	0	0	1	0	1	0	0	0	5	dispensable
pan_gene_25414	pan_gene_5555	Ear_row_number;Tassel_branch_number	100_Kernel_weight;Average_internode_length_(above_ear);Average_internode_length_(whole_plant);Ear_row_number	1	0	0	0	0	0	0	0	0	0	0	0	0	0	0	0	0	0	0	0	0	0	0	0	0	0	1	private
pan_gene_25414	pan_gene_77824	Ear_row_number;Tassel_branch_number	Ear_row_number	1	0	0	0	0	0	0	0	0	0	0	0	0	0	0	0	0	0	0	0	0	0	0	0	0	0	1	private
pan_gene_25414	pan_gene_77825	Ear_row_number;Tassel_branch_number	Ear_row_number	1	0	0	0	0	0	0	0	0	0	0	0	0	0	0	0	0	0	0	0	0	0	0	0	0	0	1	private
pan_gene_25414	pan_gene_8091	Ear_row_number;Tassel_branch_number	Average_internode_length_(below_ear);Ear_row_number	1	0	0	0	0	0	0	0	0	0	0	0	0	0	0	0	0	0	0	0	0	0	0	0	0	0	1	private
pan_gene_25414	pan_gene_8665	Ear_row_number;Tassel_branch_number	Ear_row_number;Northern_Leaf_Blight	1	0	0	0	0	1	0	0	0	0	0	0	0	0	0	0	0	0	0	0	0	0	0	0	0	0	2	dispensable
pan_gene_25513	pan_gene_27523	Ear_row_number	Ear_row_number	1	0	0	1	1	0	0	0	1	0	0	0	1	1	1	0	0	1	1	0	0	0	0	0	1	0	10	dispensable
pan_gene_25513	pan_gene_4837	Ear_row_number	Ear_row_number;Ratio_of_ear_height_to_total_height;Tassel_length	1	1	0	0	0	0	0	0	0	0	0	0	0	0	0	0	0	0	0	0	0	0	0	0	0	0	2	dispensable
pan_gene_2568	pan_gene_4808	Ear_height;Ear_row_number;Glutamate;Nodes_per_plant;Nodes_to_ear;Plant_height	Ear_row_number	1	0	0	0	0	0	0	0	0	0	0	0	0	0	0	0	0	0	0	0	0	0	1	0	0	0	2	dispensable
pan_gene_2568	pan_gene_77824	Ear_height;Ear_row_number;Glutamate;Nodes_per_plant;Nodes_to_ear;Plant_height	Ear_row_number	1	1	0	1	0	0	0	0	1	0	1	1	1	1	0	0	0	1	1	1	1	0	1	1	1	0	15	near-core
pan_gene_2568	pan_gene_77825	Ear_height;Ear_row_number;Glutamate;Nodes_per_plant;Nodes_to_ear;Plant_height	Ear_row_number	1	1	0	1	0	0	0	0	1	0	1	1	1	1	0	0	0	1	0	1	1	0	1	1	0	0	13	near-core
pan_gene_2568	pan_gene_8072	Ear_height;Ear_row_number;Glutamate;Nodes_per_plant;Nodes_to_ear;Plant_height	Ear_row_number	1	0	1	1	1	1	1	1	1	1	0	1	0	1	1	0	0	1	0	0	1	0	1	1	1	0	17	near-core
pan_gene_2568	pan_gene_8091	Ear_height;Ear_row_number;Glutamate;Nodes_per_plant;Nodes_to_ear;Plant_height	Average_internode_length_(below_ear);Ear_row_number	1	0	0	0	0	0	0	0	0	0	0	0	0	0	0	0	0	1	0	0	0	0	0	0	0	0	2	dispensable
pan_gene_27523	pan_gene_28420	Ear_row_number	Ear_row_number	1	1	1	0	1	0	0	0	1	0	1	0	1	0	0	0	0	0	0	1	0	0	1	0	1	1	11	near-core
pan_gene_27523	pan_gene_29563	Ear_row_number	Ear_row_number;Southern_leaf_blight	1	0	0	0	0	0	1	0	0	0	0	0	0	0	1	0	0	1	1	1	1	0	0	0	1	1	9	dispensable
pan_gene_27523	pan_gene_30841	Ear_row_number	Average_internode_length_(whole_plant);Days_to_silk;Ear_row_number;Tassel_branch_number	1	1	0	1	1	0	1	0	1	0	0	1	1	1	0	1	0	1	1	1	0	0	0	0	1	1	15	near-core
pan_gene_27523	pan_gene_4336	Ear_row_number	Ear_row_number	1	0	1	0	0	1	0	1	0	0	0	1	1	0	1	0	0	0	1	1	1	0	0	0	0	0	10	dispensable
pan_gene_27523	pan_gene_4346	Ear_row_number	Ear_row_number;Height_per_day_(until_flowering);Leaf_width	0	0	0	0	1	0	0	0	0	0	0	0	0	0	0	0	0	0	0	0	0	0	0	0	0	0	1	private
pan_gene_27523	pan_gene_5816	Ear_row_number	Days_to_anthesis;Days_to_silk;Ear_row_number;Photoperiod_growing-degree_days_to_anthesis	1	1	0	1	0	0	0	0	0	0	1	0	1	1	1	1	0	0	1	1	1	0	1	0	0	1	13	near-core
pan_gene_27523	pan_gene_9405	Ear_row_number	Ear_row_number;Nodes_above_ear	0	0	0	0	1	0	0	0	0	1	0	0	0	0	0	0	0	0	0	1	0	0	0	0	0	1	4	dispensable
pan_gene_27829	pan_gene_32579	Ear_row_number	Ear_row_number;Nodes_per_plant;Starch;Total_amino_acids	1	1	1	1	1	0	1	1	0	1	1	1	1	0	1	1	1	1	0	1	0	0	1	1	0	0	18	near-core
pan_gene_27847	pan_gene_4373	Ear_row_number;Nodes_above_ear	Ear_row_number	1	1	0	0	0	0	0	0	0	1	0	1	0	0	0	0	1	0	0	0	1	0	1	0	1	0	8	dispensable
pan_gene_27847	pan_gene_96739	Ear_row_number;Nodes_above_ear	Ear_row_number	0	0	0	0	0	0	0	0	0	1	0	0	0	0	0	0	0	0	0	0	0	0	0	0	0	0	1	private
pan_gene_27854	pan_gene_30841	100_Kernel_weight;Ear_height;Ear_row_number;Nodes_to_ear;Photoperiod_growing-degree_days_to_anthesis	Average_internode_length_(whole_plant);Days_to_silk;Ear_row_number;Tassel_branch_number	1	0	0	0	0	0	0	0	0	0	0	0	0	0	0	0	0	0	0	0	0	0	0	0	0	0	1	private
pan_gene_27854	pan_gene_32548	100_Kernel_weight;Ear_height;Ear_row_number;Nodes_to_ear;Photoperiod_growing-degree_days_to_anthesis	Chlorophyll_B;Ear_row_number;Nitrate;Nodes_above_ear;Plant_height;Stalk_strength	1	0	0	0	0	1	0	0	0	0	0	1	0	0	0	0	0	0	0	0	0	1	0	0	0	1	5	dispensable
pan_gene_27854	pan_gene_5816	100_Kernel_weight;Ear_height;Ear_row_number;Nodes_to_ear;Photoperiod_growing-degree_days_to_anthesis	Days_to_anthesis;Days_to_silk;Ear_row_number;Photoperiod_growing-degree_days_to_anthesis	1	0	0	1	0	1	0	0	0	0	0	0	0	0	0	0	0	0	0	0	0	0	0	0	0	0	3	dispensable
pan_gene_27854	pan_gene_9405	100_Kernel_weight;Ear_height;Ear_row_number;Nodes_to_ear;Photoperiod_growing-degree_days_to_anthesis	Ear_row_number;Nodes_above_ear	0	0	0	1	1	0	0	0	0	0	0	0	0	0	1	0	0	1	0	0	0	0	1	0	0	0	5	dispensable
pan_gene_28420	pan_gene_4346	Ear_row_number	Ear_row_number;Height_per_day_(until_flowering);Leaf_width	0	0	0	0	1	0	0	0	0	0	0	0	0	0	0	0	0	0	0	0	0	0	0	0	0	0	1	private
pan_gene_28420	pan_gene_61601	Ear_row_number	Average_internode_length_(above_ear);Days_to_silk;Ear_row_number	1	0	1	0	0	0	0	0	1	0	1	1	0	0	0	1	0	0	0	0	0	0	1	0	0	0	7	dispensable
pan_gene_28420	pan_gene_848	Ear_row_number	100_Kernel_weight;Ear_row_number	1	1	0	0	0	0	1	0	0	0	0	0	0	0	0	0	0	1	0	0	0	1	1	0	0	0	6	dispensable
pan_gene_28420	pan_gene_9405	Ear_row_number	Ear_row_number;Nodes_above_ear	0	0	1	0	0	0	0	0	0	1	0	0	0	0	0	0	0	0	0	0	0	1	1	0	0	1	5	dispensable
pan_gene_29563	pan_gene_30841	Ear_row_number;Southern_leaf_blight	Average_internode_length_(whole_plant);Days_to_silk;Ear_row_number;Tassel_branch_number	1	0	0	0	0	0	1	0	0	1	0	0	0	0	1	1	0	1	1	1	0	0	0	0	1	1	10	dispensable
pan_gene_2985	pan_gene_32565	Ear_row_number	Ear_row_number;Stalk_strength;Tassel_length	1	0	0	0	0	0	0	0	0	1	0	0	0	0	0	0	1	1	0	0	0	0	0	0	0	0	4	dispensable
pan_gene_2995	pan_gene_32493	Average_internode_length_(above_ear);Ear_row_number;Total_amino_acids	Ear_row_number;Nodes_to_ear;Tassel_branch_number	1	0	0	0	0	0	0	0	0	0	0	0	0	0	0	0	0	0	0	0	0	0	0	0	0	1	2	dispensable
pan_gene_30078	pan_gene_31615	Ear_row_number	Anthesis-silking_interval;Boxcox-transformed_leaf_angle;Ear_row_number;Southern_leaf_blight	1	0	0	0	0	0	0	0	0	0	0	0	0	0	0	0	0	0	0	0	0	0	0	0	0	0	1	private
pan_gene_30841	pan_gene_4346	Average_internode_length_(whole_plant);Days_to_silk;Ear_row_number;Tassel_branch_number	Ear_row_number;Height_per_day_(until_flowering);Leaf_width	0	0	0	0	1	0	0	0	0	0	0	0	0	0	0	0	0	0	0	0	0	0	0	0	0	0	1	private
pan_gene_30841	pan_gene_5816	Average_internode_length_(whole_plant);Days_to_silk;Ear_row_number;Tassel_branch_number	Days_to_anthesis;Days_to_silk;Ear_row_number;Photoperiod_growing-degree_days_to_anthesis	1	1	0	1	0	1	0	0	0	0	1	0	1	1	0	1	1	0	1	1	0	0	0	0	0	0	11	near-core
pan_gene_31434	pan_gene_32548	Ear_row_number;Nitrate	Chlorophyll_B;Ear_row_number;Nitrate;Nodes_above_ear;Plant_height;Stalk_strength	1	1	1	1	1	1	1	0	1	1	1	0	1	1	1	1	1	1	0	0	1	1	1	0	1	0	20	core
pan_gene_31434	pan_gene_962	Ear_row_number;Nitrate	Ear_row_number;Malate;Nodes_per_plant	1	1	1	1	1	0	1	0	0	0	1	1	1	1	1	1	0	0	0	1	0	0	1	0	1	0	15	near-core
pan_gene_31461	pan_gene_5763	Ear_row_number;Height_above_ear	Ear_row_number	1	0	0	0	0	0	0	0	0	0	0	0	0	0	0	0	0	0	0	0	0	0	0	0	0	0	1	private
pan_gene_31902	pan_gene_32036	Ear_row_number	Ear_row_number	1	0	0	1	0	0	0	0	0	1	0	1	0	0	0	0	0	0	1	0	0	1	1	0	0	0	7	dispensable
pan_gene_31902	pan_gene_354	Ear_row_number	Ear_row_number;Tassel_length	1	0	0	1	1	0	0	0	0	1	1	1	1	0	0	0	0	0	1	0	0	1	1	1	0	0	11	near-core
pan_gene_31902	pan_gene_4808	Ear_row_number	Ear_row_number	1	0	0	0	0	0	0	0	0	1	0	0	0	0	0	0	0	0	0	0	0	0	0	0	0	0	2	dispensable
pan_gene_31902	pan_gene_5763	Ear_row_number	Ear_row_number	1	1	0	1	0	1	1	0	1	0	1	1	1	1	1	0	1	1	1	1	0	1	1	1	1	1	20	core
pan_gene_31902	pan_gene_8091	Ear_row_number	Average_internode_length_(below_ear);Ear_row_number	1	0	0	0	0	0	0	0	0	0	0	0	0	0	0	0	0	0	0	0	0	0	0	0	0	0	1	private
pan_gene_31993	pan_gene_32387	Days_to_anthesis;Ear_row_number	Ear_row_number	1	0	0	1	0	0	0	0	0	0	0	0	0	0	0	0	0	0	0	0	0	0	0	0	0	0	2	dispensable
pan_gene_31993	pan_gene_5763	Days_to_anthesis;Ear_row_number	Ear_row_number	1	0	0	0	0	0	0	0	1	0	0	0	0	0	0	0	0	0	0	0	0	0	0	0	0	0	2	dispensable
pan_gene_31993	pan_gene_8072	Days_to_anthesis;Ear_row_number	Ear_row_number	1	0	0	0	0	0	0	1	0	0	0	0	0	0	0	0	0	0	0	0	0	0	0	0	0	0	2	dispensable
pan_gene_32036	pan_gene_354	Ear_row_number	Ear_row_number;Tassel_length	1	0	1	0	0	0	0	0	0	1	0	0	0	0	0	0	0	0	0	0	0	0	0	0	0	0	3	dispensable
pan_gene_32387	pan_gene_5763	Ear_row_number	Ear_row_number	1	0	0	0	0	0	0	0	0	0	0	0	0	0	0	0	0	0	1	0	0	0	0	0	0	0	2	dispensable
pan_gene_32424	pan_gene_4378	Average_internode_length_(whole_plant);Ear_row_number	Ear_row_number;Photoperiod_Growing-degree_days_to_silk;Photoperiod_growing-degree_days_to_anthesis	1	0	0	0	0	0	0	0	0	0	0	0	0	0	0	0	0	0	0	0	0	0	0	0	0	0	1	private
pan_gene_32527	pan_gene_61601	Ear_row_number;Tassel_branch_number	Average_internode_length_(above_ear);Days_to_silk;Ear_row_number	1	0	0	0	0	0	0	0	0	0	1	0	0	0	1	0	1	0	0	0	1	0	0	0	0	0	5	dispensable
pan_gene_32548	pan_gene_450	Chlorophyll_B;Ear_row_number;Nitrate;Nodes_above_ear;Plant_height;Stalk_strength	Ear_row_number	1	1	1	1	1	0	1	1	0	1	0	1	0	1	0	1	1	1	0	1	0	0	1	0	1	1	17	near-core
pan_gene_32564	pan_gene_8652	Ear_row_number;Stalk_strength;Tassel_length	Ear_height;Ear_row_number;Nodes_to_ear;Ratio_of_ear_height_to_total_height	1	1	1	1	1	0	0	1	1	0	0	0	0	1	0	1	0	0	0	0	1	0	0	0	0	1	11	near-core
pan_gene_32564	pan_gene_98904	Ear_row_number;Stalk_strength;Tassel_length	Ear_row_number;Tassel_length	1	0	1	0	0	0	0	1	0	0	0	0	1	0	0	1	1	1	0	1	0	0	0	0	0	1	9	dispensable
pan_gene_354	pan_gene_5574	Ear_row_number;Tassel_length	Ear_row_number	1	0	0	0	0	0	0	0	0	0	0	0	0	0	0	0	0	0	0	0	0	0	0	0	0	0	1	private
pan_gene_4078	pan_gene_86112	Ear_row_number;Tassel_length	Ear_row_number	0	0	0	0	0	0	0	0	0	1	0	0	0	0	0	0	0	0	0	0	0	0	0	0	0	0	1	private
pan_gene_4334	pan_gene_4558	Ear_row_number	Ear_row_number;Tassel_length	0	0	0	1	0	0	1	0	0	0	0	1	0	0	1	0	0	0	1	1	0	0	0	0	0	0	6	dispensable
pan_gene_4334	pan_gene_4776	Ear_row_number	Ear_row_number;Stalk_strength	0	0	0	1	0	0	1	1	0	1	0	1	0	0	1	0	0	0	1	1	0	0	0	1	0	1	10	dispensable
pan_gene_4334	pan_gene_4888	Ear_row_number	Cob_diameter;Ear_row_number;Nodes_per_plant;Stalk_strength	0	0	0	0	0	0	1	1	0	0	0	1	0	0	1	0	0	0	1	1	0	0	0	0	0	0	6	dispensable
pan_gene_4334	pan_gene_5676	Ear_row_number	Ear_row_number;Plant_height;Starch	0	0	0	0	0	0	0	0	0	0	0	0	0	0	0	0	0	0	0	1	0	0	0	0	0	0	1	private
pan_gene_4336	pan_gene_4837	Ear_row_number	Ear_row_number;Ratio_of_ear_height_to_total_height;Tassel_length	1	0	0	0	0	0	0	0	0	0	0	0	0	0	0	0	0	0	0	0	0	0	0	0	0	0	1	private
pan_gene_4346	pan_gene_61601	Ear_row_number;Height_per_day_(until_flowering);Leaf_width	Average_internode_length_(above_ear);Days_to_silk;Ear_row_number	0	0	0	0	1	0	0	0	0	1	0	0	0	0	0	0	0	0	0	0	0	0	0	0	0	0	2	dispensable
pan_gene_4373	pan_gene_96739	Ear_row_number	Ear_row_number	0	0	0	0	0	0	0	0	0	1	0	0	0	0	0	0	0	0	0	0	0	0	0	0	0	0	1	private
pan_gene_449	pan_gene_4776	Ear_row_number	Ear_row_number;Stalk_strength	0	1	1	1	1	1	1	1	1	1	1	1	1	1	1	1	1	1	1	1	1	1	0	1	1	1	24	core
pan_gene_449	pan_gene_4888	Ear_row_number	Cob_diameter;Ear_row_number;Nodes_per_plant;Stalk_strength	0	1	1	0	1	1	1	0	1	1	0	1	0	1	0	1	0	0	1	1	1	1	1	1	1	0	17	near-core
pan_gene_4558	pan_gene_4776	Ear_row_number;Tassel_length	Ear_row_number;Stalk_strength	1	1	0	1	1	1	1	0	1	1	1	1	0	1	1	1	1	0	1	1	1	1	0	1	1	1	21	core
pan_gene_4558	pan_gene_4888	Ear_row_number;Tassel_length	Cob_diameter;Ear_row_number;Nodes_per_plant;Stalk_strength	1	0	0	0	1	1	1	0	1	1	0	1	0	1	0	1	1	1	1	1	1	1	0	0	1	0	16	near-core
pan_gene_4558	pan_gene_5676	Ear_row_number;Tassel_length	Ear_row_number;Plant_height;Starch	1	0	0	1	0	0	0	0	1	1	0	0	0	1	0	0	1	1	0	1	1	0	1	1	0	0	11	near-core
pan_gene_4768	pan_gene_4776	Ear_row_number	Ear_row_number;Stalk_strength	1	0	0	0	1	1	1	1	0	1	0	1	0	1	0	1	1	0	0	1	1	0	0	0	0	1	13	near-core
pan_gene_4768	pan_gene_4888	Ear_row_number	Cob_diameter;Ear_row_number;Nodes_per_plant;Stalk_strength	1	1	0	0	1	1	1	1	0	1	1	1	1	1	0	0	1	1	1	1	1	1	1	1	0	1	20	core
pan_gene_4776	pan_gene_4888	Ear_row_number;Stalk_strength	Cob_diameter;Ear_row_number;Nodes_per_plant;Stalk_strength	1	1	1	0	1	1	1	0	1	1	1	1	0	1	1	1	1	0	1	1	1	1	0	1	1	1	21	core
pan_gene_4805	pan_gene_8939	Ear_row_number	Ear_row_number;Leaf_length	1	0	0	0	0	0	0	0	0	0	0	0	0	0	0	0	0	0	0	0	0	0	0	0	0	0	1	private
pan_gene_4808	pan_gene_5555	Ear_row_number	100_Kernel_weight;Average_internode_length_(above_ear);Average_internode_length_(whole_plant);Ear_row_number	1	0	0	0	0	1	0	0	0	0	0	0	0	0	0	0	0	0	1	0	0	0	0	0	0	0	3	dispensable
pan_gene_4808	pan_gene_77825	Ear_row_number	Ear_row_number	1	0	0	0	0	0	0	0	0	0	0	0	0	0	0	0	0	0	0	0	0	0	1	0	0	0	2	dispensable
pan_gene_4808	pan_gene_8072	Ear_row_number	Ear_row_number	1	0	0	1	1	1	0	0	0	0	0	0	0	0	0	0	0	0	1	0	0	0	1	0	0	0	6	dispensable
pan_gene_4808	pan_gene_8091	Ear_row_number	Average_internode_length_(below_ear);Ear_row_number	1	0	0	1	0	1	0	1	1	0	1	1	0	0	0	1	0	0	1	0	0	1	1	1	0	0	12	near-core
pan_gene_4891	pan_gene_8604	Cob_diameter;Ear_row_number	Ear_row_number	1	0	1	1	1	0	1	1	1	1	1	1	1	1	0	0	0	1	0	0	1	1	1	0	1	1	18	near-core
pan_gene_5555	pan_gene_8072	100_Kernel_weight;Average_internode_length_(above_ear);Average_internode_length_(whole_plant);Ear_row_number	Ear_row_number	1	0	0	1	1	1	0	0	1	0	0	0	0	1	1	0	0	1	1	0	1	0	1	0	1	0	12	near-core
pan_gene_5555	pan_gene_8122	100_Kernel_weight;Average_internode_length_(above_ear);Average_internode_length_(whole_plant);Ear_row_number	Average_internode_length_(whole_plant);Ear_row_number;Fumarate;Nodes_above_ear	1	0	0	0	1	1	1	0	1	0	0	1	1	0	1	1	1	1	1	0	0	0	1	0	0	1	14	near-core
pan_gene_5676	pan_gene_8089	Ear_row_number;Plant_height;Starch	Ear_row_number;Height_per_day_(until_flowering);Leaf_length	1	0	0	0	1	0	0	0	0	0	1	1	1	1	1	0	1	0	0	0	0	1	0	0	0	1	10	dispensable
pan_gene_5676	pan_gene_8652	Ear_row_number;Plant_height;Starch	Ear_height;Ear_row_number;Nodes_to_ear;Ratio_of_ear_height_to_total_height	1	0	0	0	0	0	0	0	0	0	0	0	0	0	0	0	0	0	0	0	0	0	0	0	0	0	1	private
pan_gene_5676	pan_gene_98904	Ear_row_number;Plant_height;Starch	Ear_row_number;Tassel_length	1	1	0	1	1	1	1	0	0	1	0	1	1	1	0	1	1	0	1	0	1	0	1	1	0	1	17	near-core
pan_gene_5816	pan_gene_9405	Days_to_anthesis;Days_to_silk;Ear_row_number;Photoperiod_growing-degree_days_to_anthesis	Ear_row_number;Nodes_above_ear	0	0	0	0	0	0	0	0	0	0	0	0	0	0	0	0	0	0	0	1	1	0	0	0	0	1	3	dispensable
pan_gene_77824	pan_gene_77825	Ear_row_number	Ear_row_number	1	1	0	1	0	0	0	0	1	0	1	1	1	1	0	0	0	1	1	1	1	0	1	1	0	0	14	near-core
pan_gene_77824	pan_gene_8072	Ear_row_number	Ear_row_number	1	1	0	1	0	0	0	0	1	0	0	1	0	1	0	0	0	1	1	0	1	0	1	1	1	0	12	near-core
pan_gene_77824	pan_gene_8609	Ear_row_number	Ear_row_number;Ratio_of_ear_height_to_total_height	1	0	0	0	0	0	0	0	0	0	0	0	0	0	0	0	0	0	0	0	0	0	0	0	0	0	1	private
pan_gene_77825	pan_gene_8072	Ear_row_number	Ear_row_number	1	1	0	1	0	0	0	0	1	0	0	1	0	0	0	0	0	1	1	0	1	0	1	1	0	0	10	dispensable
pan_gene_77825	pan_gene_8609	Ear_row_number	Ear_row_number;Ratio_of_ear_height_to_total_height	1	0	0	0	0	0	0	0	0	0	0	0	0	0	0	0	0	0	0	0	0	0	0	0	0	0	1	private
pan_gene_8072	pan_gene_8122	Ear_row_number	Average_internode_length_(whole_plant);Ear_row_number;Fumarate;Nodes_above_ear	1	0	0	0	1	1	1	1	1	1	0	1	1	0	1	0	0	1	1	1	0	0	1	0	0	1	15	near-core
pan_gene_8088	pan_gene_96739	Ear_row_number;Height_per_day_(until_flowering);Leaf_length;Malate	Ear_row_number	0	0	0	0	0	0	0	0	0	1	0	0	1	0	0	0	0	0	0	0	0	0	0	0	0	0	2	dispensable
pan_gene_8125	pan_gene_8609	Ear_row_number	Ear_row_number;Ratio_of_ear_height_to_total_height	1	0	0	0	0	0	0	0	0	0	0	0	0	0	0	0	0	0	0	0	0	0	0	0	0	0	1	private
pan_gene_8652	pan_gene_98904	Ear_height;Ear_row_number;Nodes_to_ear;Ratio_of_ear_height_to_total_height	Ear_row_number;Tassel_length	1	0	1	0	0	0	0	0	1	0	0	0	1	0	0	1	0	0	0	0	0	0	0	0	0	0	5	dispensable
pan_gene_98158	pan_gene_98804	Ear_row_number	Days_to_silk;Ear_row_number;Nodes_above_ear	0	0	0	0	0	0	0	0	0	0	0	0	0	0	0	0	0	1	0	0	0	0	0	0	0	0	1	private
pan_gene_100881	pan_gene_1192	Ear_row_number	Ear_row_number;Southern_leaf_blight	0	1	0	0	0	0	0	0	0	0	0	0	0	0	0	0	0	0	0	0	0	0	0	0	0	0	1	private
pan_gene_100881	pan_gene_15087	Ear_row_number	100_Kernel_weight;Average_internode_length_(whole_plant);Ear_row_number	0	1	1	0	0	0	0	0	0	1	0	0	0	0	0	0	1	0	0	0	0	0	0	0	0	0	4	dispensable
pan_gene_100881	pan_gene_24625	Ear_row_number	Average_internode_length_(below_ear);Ear_row_number	0	1	1	0	0	0	0	0	0	1	0	1	0	0	0	0	1	0	0	0	0	0	0	0	0	0	5	dispensable
pan_gene_10724	pan_gene_4806	Boxcox-transformed_leaf_angle;Days_to_anthesis;Days_to_silk;Ear_row_number;Nodes_per_plant;Nodes_to_ear	Ear_row_number	0	1	0	0	0	0	0	0	1	0	0	0	0	0	0	0	0	0	0	0	0	0	0	0	0	0	2	dispensable
pan_gene_10737	pan_gene_12035	Ear_row_number	Ear_row_number;Leaf_length	0	1	0	1	0	1	0	0	1	0	0	0	0	1	0	0	1	0	0	0	0	0	0	0	0	0	6	dispensable
pan_gene_10737	pan_gene_20305	Ear_row_number	Ear_row_number	0	1	1	1	0	0	0	0	1	0	0	0	0	1	0	0	0	1	0	0	0	0	1	0	0	0	7	dispensable
pan_gene_10737	pan_gene_24764	Ear_row_number	Ear_row_number	0	1	1	1	0	0	0	0	0	0	0	0	0	0	0	0	0	0	1	0	0	1	0	0	0	1	6	dispensable
pan_gene_10737	pan_gene_4075	Ear_row_number	Ear_row_number;Tassel_branch_number	0	0	0	0	1	1	0	0	1	0	1	0	0	0	0	0	0	0	0	1	1	0	0	0	0	0	6	dispensable
pan_gene_10737	pan_gene_8091	Ear_row_number	Average_internode_length_(below_ear);Ear_row_number	0	1	0	1	0	1	0	0	0	0	0	0	0	0	0	0	0	0	0	0	0	1	0	0	0	0	4	dispensable
pan_gene_10818	pan_gene_19720	Ear_row_number;Height_per_day_(until_flowering);Plant_height	Ear_row_number	0	0	0	0	0	0	0	1	0	0	0	0	0	0	0	0	0	0	0	0	0	0	0	0	0	0	1	private
pan_gene_10819	pan_gene_20305	Ear_row_number;Height_per_day_(until_flowering);Plant_height	Ear_row_number	0	1	0	0	0	0	0	0	0	0	0	0	0	0	0	0	0	0	0	0	0	0	0	0	0	0	1	private
pan_gene_10844	pan_gene_18576	Ear_row_number	Ear_row_number	0	1	0	0	1	0	0	0	1	1	0	0	0	0	0	0	0	0	0	0	1	0	1	0	0	0	6	dispensable
pan_gene_11491	pan_gene_27848	Ear_row_number	Ear_row_number	0	1	0	1	0	0	0	0	0	0	0	0	0	0	0	0	0	0	0	0	0	0	0	0	0	0	2	dispensable
pan_gene_11491	pan_gene_4891	Ear_row_number	Cob_diameter;Ear_row_number	0	1	0	0	0	0	0	1	0	0	0	0	0	0	0	0	0	0	0	0	0	0	0	0	0	0	2	dispensable
pan_gene_1160	pan_gene_2568	Ear_row_number	Ear_height;Ear_row_number;Glutamate;Nodes_per_plant;Nodes_to_ear;Plant_height	0	1	1	0	0	0	0	0	0	0	0	0	0	0	0	0	0	0	1	0	0	0	0	0	0	0	3	dispensable
pan_gene_1160	pan_gene_5555	Ear_row_number	100_Kernel_weight;Average_internode_length_(above_ear);Average_internode_length_(whole_plant);Ear_row_number	0	1	0	0	0	0	0	0	0	0	0	0	0	0	0	0	0	0	0	0	0	0	0	0	0	0	1	private
pan_gene_1160	pan_gene_5763	Ear_row_number	Ear_row_number	0	1	0	0	0	0	0	0	0	0	0	0	0	0	0	0	0	0	0	0	0	0	0	0	0	0	1	private
pan_gene_1160	pan_gene_77824	Ear_row_number	Ear_row_number	0	1	0	0	0	0	0	0	0	0	0	0	0	0	0	0	0	0	0	0	0	0	0	0	0	0	1	private
pan_gene_1160	pan_gene_77825	Ear_row_number	Ear_row_number	0	1	0	0	0	0	0	0	0	0	0	0	0	0	0	0	0	0	0	0	0	0	0	0	0	0	1	private
pan_gene_1192	pan_gene_15087	Ear_row_number;Southern_leaf_blight	100_Kernel_weight;Average_internode_length_(whole_plant);Ear_row_number	0	1	0	0	0	0	0	0	0	0	0	0	0	0	1	0	0	0	0	0	0	0	0	1	0	0	3	dispensable
pan_gene_1194	pan_gene_14806	Ear_row_number	Ear_row_number	0	1	0	0	0	0	0	0	0	0	0	0	0	0	0	0	0	0	0	0	0	0	0	0	0	0	1	private
pan_gene_1194	pan_gene_15654	Ear_row_number	Cob_diameter;Ear_row_number;Plant_height	0	1	0	0	0	0	0	0	0	0	0	0	0	0	0	0	0	0	0	0	0	0	0	0	0	0	1	private
pan_gene_1194	pan_gene_21235	Ear_row_number	Ear_row_number	0	1	0	0	0	0	0	0	0	0	1	0	1	0	0	0	1	0	1	0	0	1	1	1	0	0	8	dispensable
pan_gene_1194	pan_gene_25417	Ear_row_number	Ear_row_number	0	1	0	0	0	0	0	0	0	0	0	0	1	0	0	0	0	0	0	0	0	0	0	0	0	0	2	dispensable
pan_gene_1194	pan_gene_32547	Ear_row_number	Anthesis-silking_interval;Average_internode_length_(whole_plant);Ear_row_number;Plant_height;Tassel_branch_number	0	1	1	0	0	0	1	0	1	0	0	1	1	0	0	0	1	1	1	0	1	0	1	1	0	0	12	near-core
pan_gene_1194	pan_gene_32565	Ear_row_number	Ear_row_number;Stalk_strength;Tassel_length	0	1	0	0	0	1	1	0	0	0	0	0	1	0	1	0	0	0	0	0	0	0	1	0	0	0	6	dispensable
pan_gene_1194	pan_gene_5816	Ear_row_number	Days_to_anthesis;Days_to_silk;Ear_row_number;Photoperiod_growing-degree_days_to_anthesis	0	1	0	0	0	0	0	0	0	0	0	0	0	0	0	0	1	0	0	0	1	0	1	0	0	0	4	dispensable
pan_gene_1195	pan_gene_18537	Ear_row_number	Ear_row_number	0	1	0	0	0	0	0	0	0	1	1	1	1	0	0	0	1	0	0	1	0	0	0	0	0	0	7	dispensable
pan_gene_1201	pan_gene_17176	Ear_row_number	Days_to_silk;Ear_row_number;Photoperiod_growing-degree_days_to_anthesis	0	1	0	1	1	0	0	0	0	1	1	1	0	1	0	1	0	0	0	0	0	0	0	0	0	1	9	dispensable
pan_gene_1201	pan_gene_24578	Ear_row_number	Ear_row_number	0	1	0	1	1	1	0	1	0	0	1	1	1	1	0	1	0	1	0	0	0	1	1	1	0	0	14	near-core
pan_gene_1201	pan_gene_24604	Ear_row_number	Ear_row_number;Tassel_branch_number	0	1	0	0	0	0	1	1	0	1	0	0	0	0	1	0	0	1	0	0	1	0	0	1	0	0	8	dispensable
pan_gene_1201	pan_gene_24764	Ear_row_number	Ear_row_number	0	1	0	0	0	1	1	1	0	0	0	0	1	0	0	0	0	0	0	0	1	1	0	0	0	0	7	dispensable
pan_gene_1201	pan_gene_25411	Ear_row_number	Ear_row_number;Tassel_branch_number	0	1	0	0	0	0	0	1	0	0	0	0	0	0	0	1	0	0	0	0	0	0	0	0	0	0	3	dispensable
pan_gene_1201	pan_gene_25417	Ear_row_number	Ear_row_number	0	1	0	1	0	0	0	1	0	0	0	0	1	0	0	0	0	0	0	0	0	0	0	0	0	0	4	dispensable
pan_gene_1201	pan_gene_2615	Ear_row_number	Days_to_silk;Ear_row_number;Nodes_per_plant;Nodes_to_ear;Plant_height	0	1	0	0	0	0	0	0	0	0	0	0	0	0	0	0	0	0	0	0	0	0	0	0	0	0	1	private
pan_gene_1201	pan_gene_32579	Ear_row_number	Ear_row_number;Nodes_per_plant;Starch;Total_amino_acids	0	1	0	0	0	0	0	0	0	0	0	1	0	0	0	1	0	1	0	0	0	0	0	0	0	0	4	dispensable
pan_gene_1201	pan_gene_4336	Ear_row_number	Ear_row_number	0	1	0	0	0	0	0	0	1	0	1	1	0	1	0	0	0	1	0	0	0	0	0	0	0	0	6	dispensable
pan_gene_1201	pan_gene_4502	Ear_row_number	Ear_row_number	0	1	0	0	0	0	0	0	0	0	0	0	0	0	0	0	0	0	0	0	0	0	0	0	0	0	1	private
pan_gene_1201	pan_gene_98898	Ear_row_number	Ear_row_number;Plant_height	0	1	0	0	0	0	0	0	0	0	0	0	0	0	0	0	1	0	0	0	0	0	1	0	0	0	3	dispensable
pan_gene_12035	pan_gene_12109	Ear_row_number;Leaf_length	Days_to_anthesis;Ear_row_number;Photoperiod_Growing-degree_days_to_silk;Southern_leaf_blight	0	0	0	0	0	1	0	0	1	1	1	1	0	0	1	0	1	1	0	0	1	0	1	0	0	0	10	dispensable
pan_gene_12035	pan_gene_15465	Ear_row_number;Leaf_length	Ear_row_number	0	1	0	0	0	0	0	0	0	0	0	0	0	0	0	0	0	0	0	0	0	0	1	0	0	0	2	dispensable
pan_gene_12035	pan_gene_17176	Ear_row_number;Leaf_length	Days_to_silk;Ear_row_number;Photoperiod_growing-degree_days_to_anthesis	0	1	0	0	0	0	0	0	0	0	0	0	0	0	0	0	0	0	0	0	0	0	0	0	0	0	1	private
pan_gene_12035	pan_gene_17564	Ear_row_number;Leaf_length	Ear_row_number	0	1	0	0	0	0	0	0	0	0	0	0	0	0	0	0	0	0	0	0	0	0	0	0	0	0	1	private
pan_gene_12035	pan_gene_20575	Ear_row_number;Leaf_length	Ear_row_number;Tassel_length	0	1	0	0	0	0	0	0	0	0	0	0	0	0	0	0	0	0	0	0	0	0	0	0	0	0	1	private
pan_gene_12035	pan_gene_21235	Ear_row_number;Leaf_length	Ear_row_number	0	1	0	0	0	0	0	0	0	0	0	0	0	0	0	0	0	0	0	0	0	0	0	0	0	0	1	private
pan_gene_12035	pan_gene_24648	Ear_row_number;Leaf_length	100_Kernel_weight;Ear_row_number	0	1	0	0	0	1	0	0	0	0	0	1	0	0	0	0	0	0	0	0	0	0	0	0	0	0	3	dispensable
pan_gene_12035	pan_gene_25417	Ear_row_number;Leaf_length	Ear_row_number	0	1	0	0	0	0	0	0	1	0	0	0	0	0	0	0	0	0	0	0	0	0	0	0	0	0	2	dispensable
pan_gene_12035	pan_gene_27170	Ear_row_number;Leaf_length	Ear_row_number	0	1	0	1	0	0	0	0	0	0	0	0	0	0	0	0	0	0	0	0	0	0	0	0	0	0	2	dispensable
pan_gene_12035	pan_gene_4594	Ear_row_number;Leaf_length	Days_to_anthesis;Ear_row_number	0	1	0	0	1	0	0	0	0	0	1	0	0	0	0	0	0	0	1	0	0	0	0	0	0	0	4	dispensable
pan_gene_12035	pan_gene_5816	Ear_row_number;Leaf_length	Days_to_anthesis;Days_to_silk;Ear_row_number;Photoperiod_growing-degree_days_to_anthesis	0	1	0	0	0	0	0	0	0	0	0	0	0	0	0	0	0	0	0	0	0	0	0	0	0	0	1	private
pan_gene_12087	pan_gene_15328	Average_internode_length_(below_ear);Ear_row_number	Ear_row_number	0	1	0	0	1	0	0	1	0	1	1	1	0	1	0	1	1	0	0	0	1	0	0	0	0	0	10	dispensable
pan_gene_12087	pan_gene_21042	Average_internode_length_(below_ear);Ear_row_number	Ear_row_number	0	1	0	0	0	0	0	0	0	1	0	1	0	0	0	1	0	0	0	0	0	0	0	0	0	0	4	dispensable
pan_gene_12087	pan_gene_24625	Average_internode_length_(below_ear);Ear_row_number	Average_internode_length_(below_ear);Ear_row_number	0	1	1	1	1	1	0	1	1	1	1	1	0	1	0	1	1	1	0	1	1	0	1	1	1	0	19	near-core
pan_gene_12087	pan_gene_27847	Average_internode_length_(below_ear);Ear_row_number	Ear_row_number;Nodes_above_ear	0	1	0	0	0	0	0	0	0	1	0	0	0	0	0	0	0	0	0	0	1	0	0	0	0	0	3	dispensable
pan_gene_12087	pan_gene_32548	Average_internode_length_(below_ear);Ear_row_number	Chlorophyll_B;Ear_row_number;Nitrate;Nodes_above_ear;Plant_height;Stalk_strength	0	1	0	1	0	0	0	0	1	1	0	1	1	1	1	1	0	0	0	0	0	0	1	0	0	0	10	dispensable
pan_gene_12087	pan_gene_4373	Average_internode_length_(below_ear);Ear_row_number	Ear_row_number	0	1	1	0	1	0	0	1	0	0	0	1	0	0	0	0	1	0	0	0	1	0	0	0	0	0	7	dispensable
pan_gene_12087	pan_gene_450	Average_internode_length_(below_ear);Ear_row_number	Ear_row_number	0	1	0	1	1	0	0	1	0	1	0	0	0	1	0	1	1	1	0	0	0	0	0	0	0	1	10	dispensable
pan_gene_12087	pan_gene_96739	Average_internode_length_(below_ear);Ear_row_number	Ear_row_number	0	0	0	0	0	0	0	0	0	0	0	0	1	0	0	0	0	0	0	0	0	0	0	0	0	0	1	private
pan_gene_12109	pan_gene_12545	Days_to_anthesis;Ear_row_number;Photoperiod_Growing-degree_days_to_silk;Southern_leaf_blight	Ear_row_number	0	0	0	0	0	0	0	0	0	0	0	0	0	0	0	0	0	0	0	0	0	0	1	0	0	0	1	private
pan_gene_12109	pan_gene_17176	Days_to_anthesis;Ear_row_number;Photoperiod_Growing-degree_days_to_silk;Southern_leaf_blight	Days_to_silk;Ear_row_number;Photoperiod_growing-degree_days_to_anthesis	0	0	0	0	0	0	0	0	1	0	1	0	0	0	0	0	0	0	0	0	1	0	0	0	0	0	3	dispensable
pan_gene_12474	pan_gene_12484	Ear_row_number;Southern_leaf_blight	Ear_row_number;Leaf_length	0	0	0	0	0	0	0	0	0	1	0	0	0	0	0	0	0	0	0	0	0	0	0	0	0	0	1	private
pan_gene_12474	pan_gene_12545	Ear_row_number;Southern_leaf_blight	Ear_row_number	0	1	0	0	1	0	0	0	1	1	1	0	0	0	1	0	0	0	1	0	0	1	0	0	1	0	9	dispensable
pan_gene_12474	pan_gene_12576	Ear_row_number;Southern_leaf_blight	Ear_row_number	0	1	1	1	0	0	0	1	1	1	0	0	1	1	1	0	0	1	0	0	1	1	1	0	0	0	13	near-core
pan_gene_12474	pan_gene_15468	Ear_row_number;Southern_leaf_blight	Ear_row_number	0	0	0	1	0	0	0	0	0	0	0	0	0	0	0	0	0	0	0	0	0	0	1	0	0	0	2	dispensable
pan_gene_12474	pan_gene_17176	Ear_row_number;Southern_leaf_blight	Days_to_silk;Ear_row_number;Photoperiod_growing-degree_days_to_anthesis	0	1	0	0	0	0	0	0	0	0	0	0	0	0	0	0	0	0	1	1	0	0	0	0	0	0	3	dispensable
pan_gene_12474	pan_gene_21235	Ear_row_number;Southern_leaf_blight	Ear_row_number	0	1	0	1	1	1	1	1	1	0	0	1	1	0	0	1	1	1	0	1	0	1	0	0	0	0	14	near-core
pan_gene_12474	pan_gene_22136	Ear_row_number;Southern_leaf_blight	Ear_row_number	0	0	0	0	0	0	0	0	0	1	0	0	0	0	0	0	0	0	0	0	0	0	0	0	0	0	1	private
pan_gene_12474	pan_gene_24578	Ear_row_number;Southern_leaf_blight	Ear_row_number	0	1	1	0	0	1	1	0	1	0	0	0	1	0	1	1	1	1	1	0	1	1	0	0	1	0	14	near-core
pan_gene_12474	pan_gene_30841	Ear_row_number;Southern_leaf_blight	Average_internode_length_(whole_plant);Days_to_silk;Ear_row_number;Tassel_branch_number	0	1	1	1	1	1	1	1	1	0	1	1	1	1	1	1	1	1	1	1	0	1	0	0	1	1	21	core
pan_gene_12474	pan_gene_32547	Ear_row_number;Southern_leaf_blight	Anthesis-silking_interval;Average_internode_length_(whole_plant);Ear_row_number;Plant_height;Tassel_branch_number	0	1	0	1	1	1	1	1	1	0	0	1	1	0	0	0	1	1	1	1	0	0	1	1	1	1	17	near-core
pan_gene_12474	pan_gene_4594	Ear_row_number;Southern_leaf_blight	Days_to_anthesis;Ear_row_number	0	1	0	1	0	0	0	0	1	0	0	0	0	1	0	0	0	1	0	0	0	1	0	0	0	0	6	dispensable
pan_gene_12474	pan_gene_5816	Ear_row_number;Southern_leaf_blight	Days_to_anthesis;Days_to_silk;Ear_row_number;Photoperiod_growing-degree_days_to_anthesis	0	1	0	1	1	1	0	0	0	1	1	0	1	1	0	1	1	0	1	1	0	0	1	0	0	1	14	near-core
pan_gene_12483	pan_gene_32527	Ear_row_number;Leaf_length	Ear_row_number;Tassel_branch_number	0	0	0	0	0	0	0	1	0	0	1	0	0	0	0	0	0	0	0	0	0	0	0	1	0	0	3	dispensable
pan_gene_12484	pan_gene_12545	Ear_row_number;Leaf_length	Ear_row_number	0	0	0	0	1	0	0	0	0	0	0	0	0	0	0	0	0	0	0	1	0	0	0	0	0	0	2	dispensable
pan_gene_12484	pan_gene_2568	Ear_row_number;Leaf_length	Ear_height;Ear_row_number;Glutamate;Nodes_per_plant;Nodes_to_ear;Plant_height	0	0	0	0	0	0	0	0	0	0	0	0	0	0	0	0	0	0	0	1	0	0	0	0	0	0	1	private
pan_gene_12484	pan_gene_32547	Ear_row_number;Leaf_length	Anthesis-silking_interval;Average_internode_length_(whole_plant);Ear_row_number;Plant_height;Tassel_branch_number	0	0	0	0	0	0	0	0	0	1	0	0	0	0	0	0	0	0	0	1	0	0	0	0	0	0	2	dispensable
pan_gene_12484	pan_gene_5555	Ear_row_number;Leaf_length	100_Kernel_weight;Average_internode_length_(above_ear);Average_internode_length_(whole_plant);Ear_row_number	0	0	0	0	1	0	0	0	0	0	0	0	0	0	0	0	0	0	0	0	0	0	0	0	0	0	1	private
pan_gene_12514	pan_gene_5763	Ear_row_number	Ear_row_number	0	0	0	0	0	0	0	0	0	0	0	0	0	0	0	0	0	0	0	0	0	0	1	0	0	0	1	private
pan_gene_12545	pan_gene_15085	Ear_row_number	Average_internode_length_(below_ear);Average_internode_length_(whole_plant);Ear_row_number;Nodes_above_ear	0	1	0	0	0	0	1	0	0	0	0	0	0	0	0	1	0	0	0	0	0	1	0	0	0	0	4	dispensable
pan_gene_12545	pan_gene_15620	Ear_row_number	Ear_row_number;Starch	0	0	0	0	0	0	0	1	0	0	0	0	0	0	0	0	0	0	0	0	0	0	0	0	0	0	1	private
pan_gene_12545	pan_gene_17274	Ear_row_number	Ear_row_number	0	1	0	1	1	0	0	0	1	0	0	0	0	0	0	0	0	0	0	0	1	0	0	0	0	0	5	dispensable
pan_gene_12545	pan_gene_21999	Ear_row_number	Ear_row_number;Southern_leaf_blight	0	0	0	0	0	0	0	0	0	0	0	0	0	0	0	0	0	0	0	1	0	0	0	0	0	0	1	private
pan_gene_12545	pan_gene_25513	Ear_row_number	Ear_row_number	0	1	0	1	0	0	0	0	1	0	0	0	0	0	0	0	0	0	1	0	0	0	0	0	0	0	4	dispensable
pan_gene_12545	pan_gene_27523	Ear_row_number	Ear_row_number	0	1	0	1	1	0	0	0	0	0	0	0	0	0	1	0	0	0	1	0	1	0	0	0	0	0	6	dispensable
pan_gene_12545	pan_gene_32547	Ear_row_number	Anthesis-silking_interval;Average_internode_length_(whole_plant);Ear_row_number;Plant_height;Tassel_branch_number	0	1	1	0	0	0	1	0	1	0	1	0	0	0	0	0	0	0	1	1	1	0	1	0	1	1	11	near-core
pan_gene_12545	pan_gene_4808	Ear_row_number	Ear_row_number	0	1	0	1	1	0	0	1	1	0	0	0	0	0	0	0	0	0	0	0	0	1	1	0	0	0	7	dispensable
pan_gene_12545	pan_gene_61601	Ear_row_number	Average_internode_length_(above_ear);Days_to_silk;Ear_row_number	0	1	0	0	0	0	0	0	0	0	0	0	0	0	0	0	0	0	0	0	1	0	0	0	0	0	2	dispensable
pan_gene_12556	pan_gene_20079	Ear_height;Ear_row_number	Ear_row_number;Nodes_per_plant;Photoperiod_growing-degree_days_to_anthesis;Southern_leaf_blight	0	0	1	0	0	0	0	0	0	0	0	0	0	0	0	1	0	0	0	1	1	0	0	0	0	0	4	dispensable
pan_gene_12576	pan_gene_15226	Ear_row_number	Ear_row_number	0	1	0	0	1	0	0	0	0	0	0	0	0	0	0	0	0	0	0	0	0	0	1	1	0	0	4	dispensable
pan_gene_12576	pan_gene_15620	Ear_row_number	Ear_row_number;Starch	0	0	0	0	0	0	0	0	0	0	1	0	0	0	0	0	0	1	0	0	1	0	0	0	0	0	3	dispensable
pan_gene_12576	pan_gene_16534	Ear_row_number	Ear_row_number;PCA_of_metabolites:_PC1	0	0	0	0	0	0	0	0	0	0	0	0	0	0	0	0	0	1	0	0	0	0	0	0	0	0	1	private
pan_gene_12576	pan_gene_22827	Ear_row_number	Ear_row_number;Starch	0	1	0	0	0	0	0	0	0	0	0	0	0	0	0	0	0	0	0	0	0	0	0	0	0	0	1	private
pan_gene_12576	pan_gene_25513	Ear_row_number	Ear_row_number	0	1	0	0	0	0	0	1	0	0	0	0	0	0	0	0	0	0	0	0	0	0	0	0	0	0	2	dispensable
pan_gene_12578	pan_gene_15084	Ear_row_number;Leaf_length	Ear_row_number	0	1	1	0	0	1	1	1	1	0	1	0	0	0	0	0	0	1	0	0	0	0	0	0	0	1	9	dispensable
pan_gene_12578	pan_gene_16138	Ear_row_number;Leaf_length	Days_to_anthesis;Ear_row_number	0	1	0	0	0	0	0	0	0	0	0	0	0	0	0	0	0	0	0	0	0	0	0	0	0	0	1	private
pan_gene_12578	pan_gene_16527	Ear_row_number;Leaf_length	Ear_row_number;Leaf_length;PCA_of_metabolites:_PC1	0	1	1	0	0	0	0	1	1	0	0	0	0	0	0	0	0	0	0	0	0	0	0	0	0	1	5	dispensable
pan_gene_12578	pan_gene_18108	Ear_row_number;Leaf_length	Ear_row_number	0	1	0	0	0	0	0	0	0	0	0	0	0	0	0	0	0	0	0	0	0	0	0	0	0	0	1	private
pan_gene_12578	pan_gene_22380	Ear_row_number;Leaf_length	Average_internode_length_(above_ear);Ear_row_number;PCA_of_metabolites:_PC2;Starch	0	1	1	0	0	0	1	1	1	0	0	1	0	0	0	1	0	1	0	0	0	1	0	0	0	1	10	dispensable
pan_gene_12578	pan_gene_24730	Ear_row_number;Leaf_length	Average_internode_length_(whole_plant);Ear_row_number	0	0	0	0	0	0	0	0	0	0	0	1	0	0	0	0	0	0	0	0	0	0	0	0	0	1	2	dispensable
pan_gene_12578	pan_gene_32566	Ear_row_number;Leaf_length	Ear_row_number;Height_per_day_(until_flowering);Plant_height;Stalk_strength	0	1	1	0	0	0	0	0	1	0	1	1	0	0	0	1	0	0	0	0	0	1	0	1	0	0	8	dispensable
pan_gene_13036	pan_gene_25296	Ear_row_number	Ear_row_number;Nodes_to_ear	0	1	0	0	0	0	1	1	1	0	1	1	1	0	0	0	0	0	0	1	0	0	0	0	0	0	8	dispensable
pan_gene_13036	pan_gene_4334	Ear_row_number	Ear_row_number	0	0	0	1	0	0	1	1	0	1	0	1	0	0	1	0	0	0	1	1	0	0	0	1	0	1	10	dispensable
pan_gene_13036	pan_gene_449	Ear_row_number	Ear_row_number	0	1	1	1	1	1	1	1	1	0	1	0	1	1	0	1	1	1	1	1	1	0	1	0	1	1	20	core
pan_gene_13036	pan_gene_4558	Ear_row_number	Ear_row_number;Tassel_length	0	1	0	1	1	0	1	0	1	0	1	1	0	0	0	1	0	0	1	1	1	0	1	0	0	0	12	near-core
pan_gene_13061	pan_gene_24604	Ear_row_number	Ear_row_number;Tassel_branch_number	0	1	0	0	0	0	0	0	0	0	0	0	0	0	0	0	0	0	0	0	0	0	0	0	0	0	1	private
pan_gene_13061	pan_gene_25417	Ear_row_number	Ear_row_number	0	1	0	0	0	0	0	0	0	0	0	0	0	0	0	0	0	0	0	0	0	0	0	0	0	0	1	private
pan_gene_13061	pan_gene_2615	Ear_row_number	Days_to_silk;Ear_row_number;Nodes_per_plant;Nodes_to_ear;Plant_height	0	1	0	0	0	0	0	0	0	0	0	0	0	0	0	0	0	0	0	0	0	0	0	0	0	0	1	private
pan_gene_13061	pan_gene_27829	Ear_row_number	Ear_row_number	0	1	0	0	1	0	0	0	0	0	1	1	1	1	0	1	1	0	0	0	0	0	1	1	1	1	12	near-core
pan_gene_13061	pan_gene_32579	Ear_row_number	Ear_row_number;Nodes_per_plant;Starch;Total_amino_acids	0	1	0	1	0	0	0	1	1	0	0	0	1	1	0	1	0	1	0	0	0	0	0	0	0	0	8	dispensable
pan_gene_13061	pan_gene_4336	Ear_row_number	Ear_row_number	0	1	0	1	0	0	0	1	1	0	0	0	0	1	0	0	0	1	0	0	0	0	0	0	0	0	6	dispensable
pan_gene_13061	pan_gene_4502	Ear_row_number	Ear_row_number	0	1	0	0	0	0	0	0	0	0	0	0	0	1	0	0	0	0	0	0	0	0	0	0	0	0	2	dispensable
pan_gene_13061	pan_gene_98898	Ear_row_number	Ear_row_number;Plant_height	0	1	0	0	0	0	0	1	0	1	0	0	0	1	0	0	0	0	0	0	0	0	1	0	0	1	6	dispensable
pan_gene_13159	pan_gene_25440	Ear_row_number	Average_internode_length_(whole_plant);Ear_row_number;Height_above_ear;Leaf_width;Nodes_above_ear;Photoperiod_Growing-degree_days_to_silk	0	1	0	0	0	0	0	0	0	0	1	1	0	0	0	1	0	1	0	0	0	1	0	0	0	0	6	dispensable
pan_gene_13159	pan_gene_28181	Ear_row_number	Cob_diameter;Ear_row_number;Nodes_per_plant	0	0	1	1	0	0	0	0	0	0	0	0	0	1	0	1	0	1	0	0	0	0	0	0	0	0	5	dispensable
pan_gene_13456	pan_gene_15257	Ear_row_number	Ear_row_number;Leaf_width;Plant_height	0	1	0	0	0	0	0	0	0	1	0	0	0	0	0	0	0	0	0	0	0	0	0	0	0	0	2	dispensable
pan_gene_13456	pan_gene_32391	Ear_row_number	Average_internode_length_(below_ear);Days_to_anthesis;Ear_row_number;Ratio_of_ear_height_to_total_height	0	1	0	0	0	0	0	0	0	1	0	0	0	0	0	0	0	0	0	0	0	0	0	0	0	0	2	dispensable
pan_gene_1414	pan_gene_1608	Average_internode_length_(whole_plant);Ear_row_number;Nodes_above_ear	Ear_row_number	0	1	0	1	0	0	1	0	1	0	0	0	1	0	1	0	0	0	1	1	0	0	0	0	0	0	8	dispensable
pan_gene_1414	pan_gene_18227	Average_internode_length_(whole_plant);Ear_row_number;Nodes_above_ear	Average_internode_length_(below_ear);Ear_row_number	0	1	0	0	0	0	0	0	0	0	0	0	0	0	0	0	0	0	0	0	0	0	0	0	0	0	1	private
pan_gene_14806	pan_gene_15226	Ear_row_number	Ear_row_number	0	1	0	0	0	0	0	0	0	0	0	0	0	0	0	0	0	0	0	0	0	0	1	0	0	0	2	dispensable
pan_gene_14806	pan_gene_21235	Ear_row_number	Ear_row_number	0	1	0	0	0	0	0	0	0	0	0	0	0	0	0	0	0	0	0	0	0	0	0	0	0	0	1	private
pan_gene_14806	pan_gene_27523	Ear_row_number	Ear_row_number	0	1	0	0	0	0	0	0	0	0	0	0	0	0	0	0	0	0	0	0	0	0	0	0	0	0	1	private
pan_gene_14806	pan_gene_29563	Ear_row_number	Ear_row_number;Southern_leaf_blight	0	0	0	0	0	0	0	0	0	0	0	0	0	0	0	0	0	1	0	0	0	0	0	0	0	0	1	private
pan_gene_14806	pan_gene_30841	Ear_row_number	Average_internode_length_(whole_plant);Days_to_silk;Ear_row_number;Tassel_branch_number	0	1	0	0	0	0	0	0	0	0	0	0	0	0	0	0	0	0	0	0	0	0	0	0	0	0	1	private
pan_gene_14806	pan_gene_32547	Ear_row_number	Anthesis-silking_interval;Average_internode_length_(whole_plant);Ear_row_number;Plant_height;Tassel_branch_number	0	1	0	0	0	0	0	1	0	0	0	0	0	0	0	0	0	1	0	0	0	0	1	0	0	0	4	dispensable
pan_gene_14806	pan_gene_5816	Ear_row_number	Days_to_anthesis;Days_to_silk;Ear_row_number;Photoperiod_growing-degree_days_to_anthesis	0	1	0	0	0	0	0	0	0	0	1	0	0	0	0	0	0	0	0	0	0	0	0	0	0	0	2	dispensable
pan_gene_14806	pan_gene_8091	Ear_row_number	Average_internode_length_(below_ear);Ear_row_number	0	1	0	0	0	0	0	0	0	0	0	0	0	0	0	0	0	0	0	0	0	0	0	0	0	0	1	private
pan_gene_14806	pan_gene_8123	Ear_row_number	Average_internode_length_(whole_plant);Ear_row_number	0	1	0	0	0	0	0	0	0	0	0	0	0	0	0	0	0	0	0	0	0	0	0	0	0	0	1	private
pan_gene_1488	pan_gene_15064	Ear_row_number	Ear_row_number;Height_per_day_(until_flowering)	0	1	0	0	0	0	1	0	0	0	0	1	0	0	0	1	1	1	0	0	1	0	0	0	1	0	8	dispensable
pan_gene_1488	pan_gene_18650	Ear_row_number	Ear_row_number;Tassel_branch_number	0	1	1	1	0	0	0	0	0	0	0	1	0	0	0	1	0	0	0	0	0	1	1	1	1	0	9	dispensable
pan_gene_1488	pan_gene_20305	Ear_row_number	Ear_row_number	0	1	1	1	1	0	0	1	0	0	1	1	0	0	1	0	0	0	0	0	1	1	1	1	0	0	12	near-core
pan_gene_1488	pan_gene_20575	Ear_row_number	Ear_row_number;Tassel_length	0	1	1	0	0	1	1	0	1	0	0	1	0	0	0	1	0	0	0	1	0	1	1	0	1	0	11	near-core
pan_gene_1488	pan_gene_24648	Ear_row_number	100_Kernel_weight;Ear_row_number	0	1	1	1	1	1	0	1	0	0	0	1	1	0	0	0	0	0	0	0	1	1	1	0	0	0	11	near-core
pan_gene_1488	pan_gene_24764	Ear_row_number	Ear_row_number	0	1	0	1	0	0	0	0	0	0	0	0	0	0	0	0	0	0	0	0	0	0	0	0	0	0	2	dispensable
pan_gene_1488	pan_gene_25417	Ear_row_number	Ear_row_number	0	1	0	0	0	0	0	0	0	0	0	1	0	0	0	1	0	0	0	0	0	0	0	0	0	0	3	dispensable
pan_gene_1488	pan_gene_32548	Ear_row_number	Chlorophyll_B;Ear_row_number;Nitrate;Nodes_above_ear;Plant_height;Stalk_strength	0	1	0	0	0	1	1	0	1	1	0	1	0	0	0	0	1	0	0	1	0	1	0	1	0	1	11	near-core
pan_gene_1488	pan_gene_450	Ear_row_number	Ear_row_number	0	1	0	0	0	0	1	0	0	1	0	0	1	0	0	0	0	0	0	0	0	0	0	0	0	1	5	dispensable
pan_gene_1488	pan_gene_8091	Ear_row_number	Average_internode_length_(below_ear);Ear_row_number	0	1	0	1	1	0	0	0	1	0	0	0	0	0	0	0	0	0	0	0	0	0	0	0	0	0	4	dispensable
pan_gene_1488	pan_gene_962	Ear_row_number	Ear_row_number;Malate;Nodes_per_plant	0	1	0	1	0	0	1	0	0	0	1	1	1	1	1	1	0	0	0	1	0	0	1	0	0	0	11	near-core
pan_gene_15063	pan_gene_20575	Ear_row_number;Height_per_day_(until_flowering)	Ear_row_number;Tassel_length	0	1	0	0	0	0	0	0	0	0	0	0	0	0	0	0	0	0	0	0	0	0	0	0	0	0	1	private
pan_gene_15063	pan_gene_24648	Ear_row_number;Height_per_day_(until_flowering)	100_Kernel_weight;Ear_row_number	0	1	0	1	0	0	0	0	1	0	0	1	0	0	0	0	0	0	0	0	0	0	0	0	0	0	4	dispensable
pan_gene_15063	pan_gene_24764	Ear_row_number;Height_per_day_(until_flowering)	Ear_row_number	0	1	0	1	0	0	0	0	0	0	0	0	0	0	0	0	0	0	0	0	0	0	0	0	0	0	2	dispensable
pan_gene_15063	pan_gene_962	Ear_row_number;Height_per_day_(until_flowering)	Ear_row_number;Malate;Nodes_per_plant	0	1	0	0	0	0	0	0	0	0	0	0	0	1	0	0	0	0	0	0	0	0	0	0	0	0	2	dispensable
pan_gene_15064	pan_gene_18650	Ear_row_number;Height_per_day_(until_flowering)	Ear_row_number;Tassel_branch_number	0	1	0	1	1	0	0	0	0	0	1	0	0	0	0	1	0	0	1	0	0	0	0	0	0	1	7	dispensable
pan_gene_15064	pan_gene_20575	Ear_row_number;Height_per_day_(until_flowering)	Ear_row_number;Tassel_length	0	1	0	1	1	0	1	1	0	1	0	1	1	1	0	1	0	0	0	1	0	0	0	0	1	1	13	near-core
pan_gene_15064	pan_gene_21235	Ear_row_number;Height_per_day_(until_flowering)	Ear_row_number	0	1	0	0	0	0	0	1	0	0	0	0	1	0	0	1	0	0	0	1	1	0	1	0	0	0	7	dispensable
pan_gene_15064	pan_gene_24648	Ear_row_number;Height_per_day_(until_flowering)	100_Kernel_weight;Ear_row_number	0	1	0	0	0	0	0	0	0	0	0	0	0	0	0	0	0	0	0	0	0	0	0	0	0	0	1	private
pan_gene_15064	pan_gene_24764	Ear_row_number;Height_per_day_(until_flowering)	Ear_row_number	0	1	0	1	1	0	0	0	0	0	0	0	1	0	0	1	0	0	0	0	0	0	0	0	0	0	5	dispensable
pan_gene_15064	pan_gene_31434	Ear_row_number;Height_per_day_(until_flowering)	Ear_row_number;Nitrate	0	1	0	1	1	1	0	1	1	0	0	1	0	1	0	1	1	0	1	0	0	0	0	0	0	0	11	near-core
pan_gene_15064	pan_gene_32548	Ear_row_number;Height_per_day_(until_flowering)	Chlorophyll_B;Ear_row_number;Nitrate;Nodes_above_ear;Plant_height;Stalk_strength	0	1	0	0	1	0	0	0	1	0	0	1	0	1	0	0	1	0	0	0	0	0	0	0	0	0	6	dispensable
pan_gene_15064	pan_gene_32565	Ear_row_number;Height_per_day_(until_flowering)	Ear_row_number;Stalk_strength;Tassel_length	0	1	0	0	1	0	1	0	1	1	0	1	1	1	0	1	0	0	0	1	0	0	0	0	0	1	11	near-core
pan_gene_15064	pan_gene_450	Ear_row_number;Height_per_day_(until_flowering)	Ear_row_number	0	1	0	0	1	0	0	0	0	0	0	1	0	1	0	1	0	0	0	0	0	1	0	0	0	0	6	dispensable
pan_gene_15064	pan_gene_8091	Ear_row_number;Height_per_day_(until_flowering)	Average_internode_length_(below_ear);Ear_row_number	0	1	0	0	0	0	0	0	0	0	0	0	0	0	0	0	0	0	0	0	0	0	0	0	0	0	1	private
pan_gene_15064	pan_gene_962	Ear_row_number;Height_per_day_(until_flowering)	Ear_row_number;Malate;Nodes_per_plant	0	1	0	1	1	0	0	0	0	0	0	1	1	1	0	1	0	0	0	1	0	0	0	0	0	0	8	dispensable
pan_gene_15067	pan_gene_15465	Ear_row_number	Ear_row_number	0	1	0	1	1	0	0	0	1	0	0	0	0	0	0	0	0	1	0	1	0	0	0	0	0	0	6	dispensable
pan_gene_15067	pan_gene_15654	Ear_row_number	Cob_diameter;Ear_row_number;Plant_height	0	1	0	1	0	0	0	0	0	0	0	0	0	0	0	0	0	0	0	0	0	0	0	0	0	0	2	dispensable
pan_gene_15067	pan_gene_29258	Ear_row_number	Ear_row_number;Photoperiod_growing-degree_days_to_anthesis	0	1	1	0	0	0	0	0	0	0	0	0	0	0	0	0	0	0	0	0	0	0	0	0	0	0	2	dispensable
pan_gene_15067	pan_gene_32494	Ear_row_number	Ear_row_number;Nodes_to_ear;Tassel_branch_number	0	1	0	0	0	0	0	0	0	0	0	0	0	0	0	0	0	0	0	0	0	0	0	0	0	0	1	private
pan_gene_15067	pan_gene_848	Ear_row_number	100_Kernel_weight;Ear_row_number	0	1	0	0	0	0	0	0	0	0	0	0	0	0	0	0	0	0	0	0	0	0	0	0	0	0	1	private
pan_gene_15084	pan_gene_16445	Ear_row_number	Ear_row_number;Nodes_above_ear	0	1	0	0	0	0	1	1	1	0	0	0	0	0	0	0	0	1	0	0	0	0	1	1	0	1	8	dispensable
pan_gene_15084	pan_gene_16527	Ear_row_number	Ear_row_number;Leaf_length;PCA_of_metabolites:_PC1	0	1	1	0	0	0	0	1	0	0	1	0	0	1	0	0	0	1	0	0	1	0	1	1	1	0	10	dispensable
pan_gene_15084	pan_gene_18108	Ear_row_number	Ear_row_number	0	1	0	0	0	0	0	1	1	0	0	1	0	0	0	0	0	0	0	0	0	1	1	0	0	0	6	dispensable
pan_gene_15084	pan_gene_22380	Ear_row_number	Average_internode_length_(above_ear);Ear_row_number;PCA_of_metabolites:_PC2;Starch	0	1	1	0	1	0	1	1	1	0	0	1	0	1	0	1	0	1	1	0	0	0	1	1	0	1	14	near-core
pan_gene_15084	pan_gene_23687	Ear_row_number	Ear_row_number;Tassel_length	0	0	0	0	0	1	0	0	0	0	0	0	0	0	0	0	0	0	0	0	0	0	0	0	0	0	1	private
pan_gene_15084	pan_gene_24730	Ear_row_number	Average_internode_length_(whole_plant);Ear_row_number	0	0	0	0	0	0	0	1	0	0	1	1	1	1	0	1	1	1	0	1	0	0	0	1	0	1	11	near-core
pan_gene_15084	pan_gene_32414	Ear_row_number	Ear_row_number	0	1	0	0	0	1	0	0	0	0	1	0	0	0	0	0	0	0	0	0	0	0	1	0	0	0	4	dispensable
pan_gene_15084	pan_gene_32566	Ear_row_number	Ear_row_number;Height_per_day_(until_flowering);Plant_height;Stalk_strength	0	1	1	0	0	0	1	0	1	0	1	1	0	1	0	0	1	1	0	0	0	0	1	1	1	0	12	near-core
pan_gene_15084	pan_gene_451	Ear_row_number	Ear_row_number;Fructose	0	0	0	0	0	0	0	1	0	0	1	0	0	0	0	0	0	0	0	0	1	0	1	1	0	0	5	dispensable
pan_gene_15084	pan_gene_5715	Ear_row_number	Ear_row_number;Fumarate;Starch	0	1	0	0	0	0	0	0	1	0	0	0	0	0	0	0	1	1	0	0	0	0	1	0	0	0	5	dispensable
pan_gene_15084	pan_gene_98158	Ear_row_number	Ear_row_number	0	1	1	0	1	1	1	1	1	1	1	1	1	1	0	1	1	1	0	1	1	1	1	1	1	1	22	core
pan_gene_15085	pan_gene_16254	Average_internode_length_(below_ear);Average_internode_length_(whole_plant);Ear_row_number;Nodes_above_ear	Average_internode_length_(below_ear);Ear_row_number	0	0	0	0	0	0	0	0	0	1	0	1	0	0	0	0	0	1	1	0	0	0	0	0	0	0	4	dispensable
pan_gene_15085	pan_gene_17274	Average_internode_length_(below_ear);Average_internode_length_(whole_plant);Ear_row_number;Nodes_above_ear	Ear_row_number	0	1	1	0	0	0	0	0	0	0	0	0	0	0	1	0	0	0	0	0	0	0	1	0	0	0	4	dispensable
pan_gene_15085	pan_gene_21999	Average_internode_length_(below_ear);Average_internode_length_(whole_plant);Ear_row_number;Nodes_above_ear	Ear_row_number;Southern_leaf_blight	0	0	0	0	0	0	0	0	0	0	0	0	0	0	1	0	0	0	1	0	0	0	0	0	0	0	2	dispensable
pan_gene_15085	pan_gene_2463	Average_internode_length_(below_ear);Average_internode_length_(whole_plant);Ear_row_number;Nodes_above_ear	Average_internode_length_(below_ear);Ear_row_number	0	0	0	0	0	0	0	0	0	0	0	0	0	0	0	0	0	0	1	0	0	0	0	0	0	0	1	private
pan_gene_15085	pan_gene_32527	Average_internode_length_(below_ear);Average_internode_length_(whole_plant);Ear_row_number;Nodes_above_ear	Ear_row_number;Tassel_branch_number	0	0	0	0	1	0	0	0	0	0	0	0	0	0	1	0	0	0	0	0	0	0	0	0	0	0	2	dispensable
pan_gene_15085	pan_gene_32547	Average_internode_length_(below_ear);Average_internode_length_(whole_plant);Ear_row_number;Nodes_above_ear	Anthesis-silking_interval;Average_internode_length_(whole_plant);Ear_row_number;Plant_height;Tassel_branch_number	0	1	0	0	0	1	0	0	0	0	1	1	0	0	0	0	0	1	0	0	0	0	1	1	1	0	8	dispensable
pan_gene_15085	pan_gene_4346	Average_internode_length_(below_ear);Average_internode_length_(whole_plant);Ear_row_number;Nodes_above_ear	Ear_row_number;Height_per_day_(until_flowering);Leaf_width	0	0	0	0	0	0	0	0	0	1	0	0	0	0	0	0	0	0	0	0	0	0	0	0	0	0	1	private
pan_gene_15085	pan_gene_61601	Average_internode_length_(below_ear);Average_internode_length_(whole_plant);Ear_row_number;Nodes_above_ear	Average_internode_length_(above_ear);Days_to_silk;Ear_row_number	0	1	1	0	0	1	0	0	1	1	1	1	0	0	1	0	0	1	1	0	0	1	1	1	1	0	14	near-core
pan_gene_15086	pan_gene_1608	100_Kernel_weight;Ear_row_number	Ear_row_number	0	1	0	1	0	0	1	0	0	0	0	0	0	0	0	0	0	0	0	0	0	0	0	0	0	0	3	dispensable
pan_gene_15087	pan_gene_24625	100_Kernel_weight;Average_internode_length_(whole_plant);Ear_row_number	Average_internode_length_(below_ear);Ear_row_number	0	1	1	0	0	0	0	0	0	1	0	1	0	0	1	1	1	0	0	0	1	1	1	1	0	0	11	near-core
pan_gene_15087	pan_gene_27847	100_Kernel_weight;Average_internode_length_(whole_plant);Ear_row_number	Ear_row_number;Nodes_above_ear	0	1	0	0	0	0	0	0	0	1	0	1	0	0	0	0	1	0	0	0	1	0	1	0	1	0	7	dispensable
pan_gene_15087	pan_gene_27994	100_Kernel_weight;Average_internode_length_(whole_plant);Ear_row_number	Ear_row_number	0	1	0	0	0	0	0	0	0	0	0	0	0	0	0	1	0	0	0	0	0	0	0	0	0	0	2	dispensable
pan_gene_15087	pan_gene_4373	100_Kernel_weight;Average_internode_length_(whole_plant);Ear_row_number	Ear_row_number	0	1	1	0	0	0	1	0	0	1	0	1	0	0	0	0	1	0	0	0	1	0	1	1	1	0	10	dispensable
pan_gene_15087	pan_gene_64658	100_Kernel_weight;Average_internode_length_(whole_plant);Ear_row_number	Ear_row_number	0	0	0	0	0	0	0	0	0	0	0	0	0	0	1	0	0	0	0	0	0	0	0	0	0	0	1	private
pan_gene_15087	pan_gene_96739	100_Kernel_weight;Average_internode_length_(whole_plant);Ear_row_number	Ear_row_number	0	0	0	0	0	0	0	0	0	1	0	0	0	0	0	0	0	0	0	0	0	0	0	0	0	0	1	private
pan_gene_15091	pan_gene_18032	Ear_row_number	Ear_row_number	0	0	0	0	0	0	0	0	0	0	0	1	0	1	0	0	0	0	1	0	0	1	0	0	0	0	4	dispensable
pan_gene_15091	pan_gene_22160	Ear_row_number	Days_to_anthesis;Days_to_silk;Ear_row_number;Malate	0	0	0	0	0	0	0	0	0	0	0	0	1	1	0	0	1	0	0	0	0	1	0	0	0	0	4	dispensable
pan_gene_15091	pan_gene_77824	Ear_row_number	Ear_row_number	0	0	0	0	0	0	0	0	0	0	0	0	1	1	0	0	0	0	0	0	0	0	0	0	0	0	2	dispensable
pan_gene_15092	pan_gene_16344	100_Kernel_weight;Ear_row_number	Ear_row_number;Glucose	0	1	0	0	0	0	0	0	0	0	0	0	0	0	0	0	0	0	0	0	0	0	0	1	0	0	2	dispensable
pan_gene_15225	pan_gene_25296	Ear_row_number	Ear_row_number;Nodes_to_ear	0	1	0	0	0	0	0	1	1	0	0	1	1	0	0	0	0	0	0	1	0	1	0	0	0	0	7	dispensable
pan_gene_15225	pan_gene_25298	Ear_row_number	Ear_row_number	0	1	0	1	0	0	1	0	1	1	1	1	1	0	1	0	0	0	0	1	0	1	1	0	0	0	12	near-core
pan_gene_15225	pan_gene_449	Ear_row_number	Ear_row_number	0	1	1	1	1	1	1	1	1	1	1	1	0	1	1	1	1	1	1	1	1	1	1	1	1	0	23	core
pan_gene_15225	pan_gene_5676	Ear_row_number	Ear_row_number;Plant_height;Starch	0	1	1	0	0	0	0	0	0	1	1	1	0	0	0	0	1	0	0	1	0	0	1	0	0	0	8	dispensable
pan_gene_15226	pan_gene_15620	Ear_row_number	Ear_row_number;Starch	0	0	0	0	0	0	0	1	0	0	0	0	0	0	0	0	0	0	0	0	0	0	0	0	0	0	1	private
pan_gene_15226	pan_gene_21235	Ear_row_number	Ear_row_number	0	1	1	0	0	0	0	1	0	0	1	1	1	0	0	0	0	0	0	0	0	1	0	1	1	0	9	dispensable
pan_gene_15226	pan_gene_22827	Ear_row_number	Ear_row_number;Starch	0	1	0	0	0	0	0	0	0	0	0	0	0	0	0	0	0	0	0	0	1	0	0	0	0	0	2	dispensable
pan_gene_15226	pan_gene_30841	Ear_row_number	Average_internode_length_(whole_plant);Days_to_silk;Ear_row_number;Tassel_branch_number	0	1	1	1	0	0	0	0	0	0	1	1	0	0	0	0	0	0	0	0	0	1	0	1	1	0	8	dispensable
pan_gene_15328	pan_gene_19697	Ear_row_number	Ear_row_number	0	1	1	0	1	0	0	0	0	0	0	1	0	0	0	0	0	0	0	0	0	0	1	1	0	0	6	dispensable
pan_gene_15328	pan_gene_21042	Ear_row_number	Ear_row_number	0	1	0	1	0	0	0	0	0	1	0	1	0	0	0	1	1	0	0	0	0	0	0	0	0	0	6	dispensable
pan_gene_15328	pan_gene_21043	Ear_row_number	Ear_row_number	0	1	0	1	0	0	0	0	0	1	0	1	0	0	0	0	0	0	0	0	0	0	0	0	0	0	4	dispensable
pan_gene_15328	pan_gene_24625	Ear_row_number	Average_internode_length_(below_ear);Ear_row_number	0	1	0	1	1	0	1	1	0	1	0	1	0	1	1	1	1	0	1	1	1	1	1	1	1	0	18	near-core
pan_gene_15328	pan_gene_27847	Ear_row_number	Ear_row_number;Nodes_above_ear	0	1	0	0	0	0	0	0	0	1	0	1	0	0	0	0	1	0	0	0	1	0	1	0	1	0	7	dispensable
pan_gene_15328	pan_gene_32548	Ear_row_number	Chlorophyll_B;Ear_row_number;Nitrate;Nodes_above_ear;Plant_height;Stalk_strength	0	1	0	1	0	0	0	0	0	1	0	1	0	0	0	1	0	0	0	0	0	0	0	0	0	0	5	dispensable
pan_gene_15328	pan_gene_450	Ear_row_number	Ear_row_number	0	1	0	1	1	0	0	1	0	0	0	0	0	1	0	0	1	0	0	0	0	0	0	0	0	0	6	dispensable
pan_gene_15355	pan_gene_17564	Ear_row_number	Ear_row_number	0	1	1	0	0	0	0	1	0	0	0	0	0	0	0	0	0	0	0	0	0	0	0	0	0	0	3	dispensable
pan_gene_15355	pan_gene_20305	Ear_row_number	Ear_row_number	0	1	0	0	0	0	0	0	0	0	0	0	0	0	0	0	0	0	0	0	0	0	0	0	0	0	1	private
pan_gene_15355	pan_gene_20575	Ear_row_number	Ear_row_number;Tassel_length	0	1	0	0	0	0	0	0	0	0	0	0	0	0	0	0	0	0	0	0	0	0	0	0	0	0	1	private
pan_gene_15355	pan_gene_24764	Ear_row_number	Ear_row_number	0	1	1	0	0	0	0	1	0	0	0	0	0	0	0	0	0	1	0	0	0	0	0	0	0	0	4	dispensable
pan_gene_15355	pan_gene_5735	Ear_row_number	Ear_row_number;Tassel_branch_number	0	1	0	0	0	0	0	0	0	0	0	0	0	0	0	0	0	0	0	0	0	0	0	0	0	0	1	private
pan_gene_15355	pan_gene_8091	Ear_row_number	Average_internode_length_(below_ear);Ear_row_number	0	1	0	0	0	0	0	0	0	0	0	0	0	0	0	0	0	0	0	0	0	0	0	0	0	0	1	private
pan_gene_15432	pan_gene_24613	Ear_row_number	Ear_row_number	0	1	0	1	0	0	0	0	0	0	1	0	1	0	1	0	1	1	0	0	0	0	1	0	1	1	10	dispensable
pan_gene_15432	pan_gene_27770	Ear_row_number	Ear_row_number	0	1	0	0	0	0	0	0	0	0	1	0	0	0	0	0	0	0	0	0	0	0	0	0	0	1	3	dispensable
pan_gene_15432	pan_gene_8611	Ear_row_number	Ear_row_number;Ratio_of_ear_height_to_total_height	0	1	0	1	0	0	0	1	1	0	1	1	0	0	0	1	0	0	1	0	0	1	1	0	1	0	11	near-core
pan_gene_15465	pan_gene_15654	Ear_row_number	Cob_diameter;Ear_row_number;Plant_height	0	1	0	1	0	0	0	1	0	0	0	0	0	0	0	0	0	0	0	0	0	0	0	0	0	0	3	dispensable
pan_gene_15465	pan_gene_16254	Ear_row_number	Average_internode_length_(below_ear);Ear_row_number	0	0	0	0	0	0	0	0	0	1	0	0	0	0	0	0	0	0	0	0	0	0	0	0	0	0	1	private
pan_gene_15465	pan_gene_17274	Ear_row_number	Ear_row_number	0	1	0	0	0	0	0	0	1	0	0	0	0	0	0	0	0	0	0	0	0	0	0	0	0	0	2	dispensable
pan_gene_15465	pan_gene_17564	Ear_row_number	Ear_row_number	0	1	0	0	0	0	0	0	0	0	1	0	0	0	0	0	0	0	0	0	0	0	1	0	0	0	3	dispensable
pan_gene_15465	pan_gene_19363	Ear_row_number	Ear_row_number;Height_above_ear	0	0	0	0	0	0	0	0	0	0	0	0	0	0	0	0	0	0	0	0	0	0	0	0	0	1	1	private
pan_gene_15465	pan_gene_21235	Ear_row_number	Ear_row_number	0	1	0	1	1	0	1	0	1	0	0	0	0	0	0	0	0	0	0	0	0	0	0	0	0	0	5	dispensable
pan_gene_15465	pan_gene_27523	Ear_row_number	Ear_row_number	0	1	1	1	0	0	1	0	0	0	0	0	0	0	0	0	0	0	0	0	0	0	0	0	0	0	4	dispensable
pan_gene_15465	pan_gene_30841	Ear_row_number	Average_internode_length_(whole_plant);Days_to_silk;Ear_row_number;Tassel_branch_number	0	1	0	1	0	0	1	0	1	0	0	0	0	0	0	0	0	0	0	0	0	0	0	0	0	0	4	dispensable
pan_gene_15465	pan_gene_32547	Ear_row_number	Anthesis-silking_interval;Average_internode_length_(whole_plant);Ear_row_number;Plant_height;Tassel_branch_number	0	1	1	1	1	0	1	1	1	1	0	0	0	0	0	0	0	0	0	1	0	0	1	0	0	1	11	near-core
pan_gene_15465	pan_gene_4346	Ear_row_number	Ear_row_number;Height_per_day_(until_flowering);Leaf_width	0	0	0	0	1	0	0	0	0	1	0	0	0	0	0	0	0	0	0	0	0	0	0	0	0	0	2	dispensable
pan_gene_15465	pan_gene_5816	Ear_row_number	Days_to_anthesis;Days_to_silk;Ear_row_number;Photoperiod_growing-degree_days_to_anthesis	0	1	0	1	0	0	0	0	0	1	1	0	0	0	0	1	0	0	0	1	0	0	1	0	0	1	8	dispensable
pan_gene_15465	pan_gene_61601	Ear_row_number	Average_internode_length_(above_ear);Days_to_silk;Ear_row_number	0	1	0	1	1	0	1	0	1	0	0	0	0	0	0	0	0	0	0	0	0	0	0	0	0	1	6	dispensable
pan_gene_15468	pan_gene_17564	Ear_row_number	Ear_row_number	0	0	0	1	0	0	0	0	0	0	0	0	0	0	0	0	0	0	0	0	0	0	1	0	0	0	2	dispensable
pan_gene_15468	pan_gene_25417	Ear_row_number	Ear_row_number	0	0	0	0	0	0	0	0	1	0	0	0	0	0	0	0	0	0	0	0	0	0	0	0	0	0	1	private
pan_gene_15620	pan_gene_25513	Ear_row_number;Starch	Ear_row_number	0	0	0	0	0	0	0	0	0	0	0	0	0	0	0	0	0	0	0	0	0	0	0	1	0	0	1	private
pan_gene_15620	pan_gene_4808	Ear_row_number;Starch	Ear_row_number	0	0	0	0	0	1	0	1	0	0	0	0	0	0	0	0	0	0	0	0	0	0	0	0	0	0	2	dispensable
pan_gene_15654	pan_gene_16254	Cob_diameter;Ear_row_number;Plant_height	Average_internode_length_(below_ear);Ear_row_number	0	0	1	0	0	0	0	0	0	0	0	0	0	0	0	0	0	0	0	0	0	0	0	0	0	0	1	private
pan_gene_15654	pan_gene_21999	Cob_diameter;Ear_row_number;Plant_height	Ear_row_number;Southern_leaf_blight	0	0	0	0	0	0	0	0	0	0	0	0	0	0	0	1	0	0	0	1	0	0	0	0	0	0	2	dispensable
pan_gene_15654	pan_gene_27523	Cob_diameter;Ear_row_number;Plant_height	Ear_row_number	0	1	0	0	0	0	0	0	0	0	0	0	0	0	0	0	0	0	0	0	0	0	0	0	0	0	1	private
pan_gene_15654	pan_gene_30924	Cob_diameter;Ear_row_number;Plant_height	Ear_row_number;Photoperiod_Growing-degree_days_to_silk;Ratio_of_ear_height_to_total_height	0	1	0	0	0	0	0	0	0	0	1	0	0	0	0	0	0	0	0	0	0	0	0	0	0	0	2	dispensable
pan_gene_15654	pan_gene_5816	Cob_diameter;Ear_row_number;Plant_height	Days_to_anthesis;Days_to_silk;Ear_row_number;Photoperiod_growing-degree_days_to_anthesis	0	1	0	1	0	1	0	0	0	0	0	0	0	0	0	0	0	0	0	0	0	0	0	0	0	0	3	dispensable
pan_gene_15654	pan_gene_9405	Cob_diameter;Ear_row_number;Plant_height	Ear_row_number;Nodes_above_ear	0	1	1	0	0	0	0	0	0	0	1	0	1	0	0	0	1	0	0	0	1	1	1	0	0	0	8	dispensable
pan_gene_15661	pan_gene_32548	Ear_row_number	Chlorophyll_B;Ear_row_number;Nitrate;Nodes_above_ear;Plant_height;Stalk_strength	0	1	0	0	0	0	0	0	0	0	0	0	0	0	0	0	0	0	0	0	0	0	0	0	0	0	1	private
pan_gene_15661	pan_gene_450	Ear_row_number	Ear_row_number	0	1	0	0	0	0	0	0	0	0	0	0	0	0	0	0	0	0	0	0	0	0	0	0	0	0	1	private
pan_gene_15662	pan_gene_17405	Ear_row_number	Ear_row_number;Nodes_above_ear;Nodes_per_plant;Sucrose	0	1	0	0	1	1	1	0	0	1	0	1	0	1	0	1	1	0	0	0	0	0	1	0	0	1	11	near-core
pan_gene_15662	pan_gene_25296	Ear_row_number	Ear_row_number;Nodes_to_ear	0	1	0	1	0	0	1	1	1	0	1	1	1	0	0	0	0	0	0	1	0	1	1	0	0	0	11	near-core
pan_gene_15662	pan_gene_4334	Ear_row_number	Ear_row_number	0	0	0	0	0	0	1	1	0	1	0	1	0	0	1	0	0	0	1	1	0	0	0	1	0	1	9	dispensable
pan_gene_15662	pan_gene_449	Ear_row_number	Ear_row_number	0	1	0	1	1	1	1	1	1	1	1	1	1	1	0	1	1	0	1	1	1	0	1	1	1	1	21	core
pan_gene_15662	pan_gene_4558	Ear_row_number	Ear_row_number;Tassel_length	0	1	1	0	0	1	1	0	1	0	1	1	0	1	0	1	1	0	1	1	1	0	1	0	0	1	15	near-core
pan_gene_1608	pan_gene_19369	Ear_row_number	Ear_row_number;Ratio_of_ear_height_to_total_height	0	0	0	0	0	0	0	0	0	0	0	0	0	0	0	0	0	0	1	0	0	0	0	0	0	0	1	private
pan_gene_1608	pan_gene_21355	Ear_row_number	Ear_row_number	0	1	0	0	0	0	0	0	0	0	0	0	0	0	0	0	0	0	0	0	0	0	0	0	0	0	1	private
pan_gene_1608	pan_gene_23672	Ear_row_number	Ear_row_number;Leaf_width;Tassel_length	0	1	0	0	1	0	0	0	0	0	0	1	1	0	1	0	0	0	1	0	1	1	0	0	0	0	8	dispensable
pan_gene_16138	pan_gene_18108	Days_to_anthesis;Ear_row_number	Ear_row_number	0	1	1	1	0	0	1	0	1	0	0	0	1	0	1	0	0	1	0	0	0	1	0	0	0	1	10	dispensable
pan_gene_16242	pan_gene_4770	Ear_row_number;Height_per_day_(until_flowering);Nodes_above_ear;Nodes_per_plant;Stalk_strength	Ear_row_number	0	1	0	0	0	0	0	0	0	0	0	0	1	0	0	0	0	0	0	0	0	0	0	0	0	0	2	dispensable
pan_gene_16254	pan_gene_17274	Average_internode_length_(below_ear);Ear_row_number	Ear_row_number	0	0	1	0	1	0	0	0	0	0	0	0	0	0	0	1	0	0	0	0	1	0	0	0	0	0	4	dispensable
pan_gene_16254	pan_gene_19363	Average_internode_length_(below_ear);Ear_row_number	Ear_row_number;Height_above_ear	0	0	0	0	0	0	0	0	0	0	1	0	0	0	0	0	0	1	0	1	0	0	0	0	0	0	3	dispensable
pan_gene_16254	pan_gene_2463	Average_internode_length_(below_ear);Ear_row_number	Average_internode_length_(below_ear);Ear_row_number	0	0	0	0	0	0	0	0	0	0	0	0	0	0	0	1	0	0	0	0	0	0	0	0	0	0	1	private
pan_gene_16254	pan_gene_27523	Average_internode_length_(below_ear);Ear_row_number	Ear_row_number	0	0	0	0	1	0	0	1	0	0	0	0	0	0	0	0	0	1	1	0	1	0	0	1	0	0	6	dispensable
pan_gene_16254	pan_gene_30841	Average_internode_length_(below_ear);Ear_row_number	Average_internode_length_(whole_plant);Days_to_silk;Ear_row_number;Tassel_branch_number	0	0	0	0	1	1	1	0	0	0	1	0	1	1	0	0	0	1	1	1	0	1	0	1	0	0	11	near-core
pan_gene_16254	pan_gene_32547	Average_internode_length_(below_ear);Ear_row_number	Anthesis-silking_interval;Average_internode_length_(whole_plant);Ear_row_number;Plant_height;Tassel_branch_number	0	0	0	0	1	0	0	0	0	1	0	1	1	0	0	0	0	1	1	1	1	0	0	1	0	0	9	dispensable
pan_gene_16254	pan_gene_5816	Average_internode_length_(below_ear);Ear_row_number	Days_to_anthesis;Days_to_silk;Ear_row_number;Photoperiod_growing-degree_days_to_anthesis	0	0	0	0	1	1	0	0	0	1	1	0	1	0	0	0	0	0	1	0	1	0	0	0	0	0	7	dispensable
pan_gene_16322	pan_gene_2568	Ear_height;Ear_row_number;Ratio_of_ear_height_to_total_height	Ear_height;Ear_row_number;Glutamate;Nodes_per_plant;Nodes_to_ear;Plant_height	0	0	0	0	0	0	0	0	0	0	0	0	0	0	0	0	0	0	0	0	0	0	0	0	1	0	1	private
pan_gene_16322	pan_gene_5763	Ear_height;Ear_row_number;Ratio_of_ear_height_to_total_height	Ear_row_number	0	0	0	0	0	0	0	0	0	0	0	0	0	0	1	0	0	0	0	0	0	0	0	0	0	0	1	private
pan_gene_16344	pan_gene_17551	Ear_row_number;Glucose	Anthesis-silking_interval;Ear_row_number	0	1	0	0	0	0	0	0	0	0	0	0	0	0	0	0	0	0	0	0	0	0	0	0	0	0	1	private
pan_gene_16344	pan_gene_25299	Ear_row_number;Glucose	Ear_row_number	0	1	0	0	0	0	0	0	0	0	0	0	0	0	0	0	0	0	0	0	0	0	0	0	0	0	1	private
pan_gene_16344	pan_gene_86932	Ear_row_number;Glucose	Ear_row_number;Northern_Leaf_Blight	0	1	0	0	0	0	0	1	0	0	0	0	0	0	0	0	0	0	0	0	0	0	0	0	0	0	2	dispensable
pan_gene_1636	pan_gene_28420	Ear_row_number	Ear_row_number	0	1	0	0	0	1	0	0	1	1	0	0	0	0	0	0	0	0	0	0	0	0	0	0	0	0	4	dispensable
pan_gene_16438	pan_gene_16643	Ear_row_number	Ear_row_number;Photoperiod_Growing-degree_days_to_silk	0	1	0	0	0	0	0	0	0	0	0	0	0	0	0	0	0	0	0	0	0	0	0	0	0	1	2	dispensable
pan_gene_16438	pan_gene_27831	Ear_row_number	100_Kernel_weight;Ear_row_number;Nodes_per_plant;Nodes_to_ear;Ratio_of_ear_height_to_total_height	0	1	0	0	0	0	0	0	0	0	0	0	0	0	0	0	0	0	0	0	0	0	0	0	0	0	1	private
pan_gene_16438	pan_gene_8939	Ear_row_number	Ear_row_number;Leaf_length	0	1	0	0	0	0	0	0	0	0	0	0	0	1	1	0	0	0	0	0	0	0	0	0	0	0	3	dispensable
pan_gene_16445	pan_gene_25440	Ear_row_number;Nodes_above_ear	Average_internode_length_(whole_plant);Ear_row_number;Height_above_ear;Leaf_width;Nodes_above_ear;Photoperiod_Growing-degree_days_to_silk	0	1	0	0	0	0	0	0	1	0	1	1	0	0	0	1	0	0	0	0	0	1	0	0	0	0	6	dispensable
pan_gene_16445	pan_gene_28181	Ear_row_number;Nodes_above_ear	Cob_diameter;Ear_row_number;Nodes_per_plant	0	0	0	1	0	0	0	1	0	0	0	0	0	0	0	1	0	0	0	0	0	0	0	0	0	0	3	dispensable
pan_gene_16445	pan_gene_98158	Ear_row_number;Nodes_above_ear	Ear_row_number	0	1	0	0	0	0	1	1	0	0	1	1	0	0	0	0	1	1	0	1	0	0	1	1	0	1	11	near-core
pan_gene_16445	pan_gene_98804	Ear_row_number;Nodes_above_ear	Days_to_silk;Ear_row_number;Nodes_above_ear	0	0	0	0	0	0	0	0	0	0	0	0	0	0	0	0	0	1	0	0	0	0	0	0	0	0	1	private
pan_gene_16523	pan_gene_5549	Ear_row_number	Ear_row_number;Leaf_length	0	1	0	0	1	1	0	0	1	1	0	0	0	0	0	0	0	0	0	0	0	0	0	0	1	0	6	dispensable
pan_gene_16527	pan_gene_18108	Ear_row_number;Leaf_length;PCA_of_metabolites:_PC1	Ear_row_number	0	1	0	0	0	0	0	0	0	0	0	0	0	0	0	0	0	0	0	0	0	0	1	0	0	0	2	dispensable
pan_gene_16527	pan_gene_24730	Ear_row_number;Leaf_length;PCA_of_metabolites:_PC1	Average_internode_length_(whole_plant);Ear_row_number	0	0	0	0	0	0	0	0	0	0	0	0	0	0	0	0	0	0	0	0	0	0	0	0	0	1	1	private
pan_gene_16527	pan_gene_451	Ear_row_number;Leaf_length;PCA_of_metabolites:_PC1	Ear_row_number;Fructose	0	0	0	0	0	0	0	1	0	0	1	0	0	0	0	0	0	0	0	0	1	0	1	0	0	0	4	dispensable
pan_gene_16527	pan_gene_5715	Ear_row_number;Leaf_length;PCA_of_metabolites:_PC1	Ear_row_number;Fumarate;Starch	0	1	0	0	1	1	0	1	0	0	1	0	0	0	0	0	0	1	0	1	0	0	1	1	1	0	10	dispensable
pan_gene_16527	pan_gene_98158	Ear_row_number;Leaf_length;PCA_of_metabolites:_PC1	Ear_row_number	0	1	1	1	1	0	0	1	0	0	1	0	0	1	1	1	1	1	0	0	1	0	1	1	1	1	16	near-core
pan_gene_16534	pan_gene_31065	Ear_row_number;PCA_of_metabolites:_PC1	Ear_row_number	0	0	0	0	1	0	0	0	0	0	0	0	0	0	0	0	0	0	0	0	0	0	0	0	0	0	1	private
pan_gene_16534	pan_gene_8072	Ear_row_number;PCA_of_metabolites:_PC1	Ear_row_number	0	0	0	0	1	0	0	0	0	0	0	0	0	0	0	0	0	0	0	0	0	0	0	0	0	0	1	private
pan_gene_16643	pan_gene_8939	Ear_row_number;Photoperiod_Growing-degree_days_to_silk	Ear_row_number;Leaf_length	0	1	0	0	0	0	0	0	0	0	1	1	0	0	0	0	0	0	1	0	0	0	0	0	0	0	4	dispensable
pan_gene_17176	pan_gene_17564	Days_to_silk;Ear_row_number;Photoperiod_growing-degree_days_to_anthesis	Ear_row_number	0	1	1	0	0	0	0	0	0	0	0	0	0	0	0	0	0	0	0	0	0	0	0	1	0	1	4	dispensable
pan_gene_17176	pan_gene_20575	Days_to_silk;Ear_row_number;Photoperiod_growing-degree_days_to_anthesis	Ear_row_number;Tassel_length	0	1	0	0	0	0	0	0	0	1	0	1	1	0	0	1	0	0	0	0	0	0	0	0	0	0	5	dispensable
pan_gene_17176	pan_gene_24764	Days_to_silk;Ear_row_number;Photoperiod_growing-degree_days_to_anthesis	Ear_row_number	0	1	1	0	0	1	0	1	1	1	1	0	1	0	0	0	0	0	0	1	0	0	0	0	0	0	9	dispensable
pan_gene_17176	pan_gene_25417	Days_to_silk;Ear_row_number;Photoperiod_growing-degree_days_to_anthesis	Ear_row_number	0	1	1	0	0	0	0	0	1	1	0	0	0	0	0	1	0	0	0	0	0	0	0	1	0	0	6	dispensable
pan_gene_17176	pan_gene_29563	Days_to_silk;Ear_row_number;Photoperiod_growing-degree_days_to_anthesis	Ear_row_number;Southern_leaf_blight	0	0	0	0	0	0	0	0	0	0	0	0	0	0	0	0	0	0	1	0	0	0	0	0	0	0	1	private
pan_gene_17176	pan_gene_4075	Days_to_silk;Ear_row_number;Photoperiod_growing-degree_days_to_anthesis	Ear_row_number;Tassel_branch_number	0	0	0	0	1	0	0	0	1	0	0	0	0	1	0	1	0	0	0	0	0	0	0	0	0	0	4	dispensable
pan_gene_17176	pan_gene_5816	Days_to_silk;Ear_row_number;Photoperiod_growing-degree_days_to_anthesis	Days_to_anthesis;Days_to_silk;Ear_row_number;Photoperiod_growing-degree_days_to_anthesis	0	1	0	0	0	0	0	0	0	0	0	0	0	0	0	0	0	0	0	1	0	0	0	0	0	0	2	dispensable
pan_gene_17274	pan_gene_21999	Ear_row_number	Ear_row_number;Southern_leaf_blight	0	0	0	0	0	0	0	0	0	1	0	0	0	0	0	1	0	0	1	1	0	0	0	0	0	1	5	dispensable
pan_gene_17274	pan_gene_27523	Ear_row_number	Ear_row_number	0	1	0	0	1	0	0	0	0	1	1	0	0	0	0	0	0	0	0	0	1	0	1	0	0	1	7	dispensable
pan_gene_17274	pan_gene_30924	Ear_row_number	Ear_row_number;Photoperiod_Growing-degree_days_to_silk;Ratio_of_ear_height_to_total_height	0	1	0	0	0	0	0	0	0	0	1	0	0	0	0	0	0	0	0	0	0	0	0	0	0	0	2	dispensable
pan_gene_17274	pan_gene_32494	Ear_row_number	Ear_row_number;Nodes_to_ear;Tassel_branch_number	0	1	0	0	0	0	0	0	0	0	1	0	0	0	0	0	1	0	0	0	0	0	0	0	0	0	3	dispensable
pan_gene_17274	pan_gene_32547	Ear_row_number	Anthesis-silking_interval;Average_internode_length_(whole_plant);Ear_row_number;Plant_height;Tassel_branch_number	0	1	0	0	1	0	0	0	1	0	0	0	0	0	0	0	0	0	0	0	1	0	0	0	0	0	4	dispensable
pan_gene_17274	pan_gene_5816	Ear_row_number	Days_to_anthesis;Days_to_silk;Ear_row_number;Photoperiod_growing-degree_days_to_anthesis	0	1	0	1	0	0	0	0	0	0	0	0	0	0	0	0	0	0	0	0	1	0	1	0	0	1	5	dispensable
pan_gene_17274	pan_gene_61601	Ear_row_number	Average_internode_length_(above_ear);Days_to_silk;Ear_row_number	0	1	1	0	0	0	0	0	0	0	1	0	0	0	0	1	1	0	0	0	1	0	1	0	0	0	7	dispensable
pan_gene_17276	pan_gene_17552	Ear_row_number	Ear_row_number	0	1	0	0	0	0	0	0	0	0	0	0	0	0	0	0	0	0	0	0	0	0	0	0	0	0	1	private
pan_gene_17405	pan_gene_25296	Ear_row_number;Nodes_above_ear;Nodes_per_plant;Sucrose	Ear_row_number;Nodes_to_ear	0	1	0	0	0	0	0	1	0	0	1	0	0	0	0	0	0	0	0	1	0	0	0	0	0	0	4	dispensable
pan_gene_17405	pan_gene_449	Ear_row_number;Nodes_above_ear;Nodes_per_plant;Sucrose	Ear_row_number	0	1	1	1	1	1	1	1	0	1	1	0	1	1	1	1	1	1	0	1	1	1	1	0	1	1	21	core
pan_gene_17552	pan_gene_31065	Ear_row_number	Ear_row_number	0	1	0	0	0	0	0	1	0	0	0	0	0	0	0	0	0	0	0	0	0	0	0	0	0	1	3	dispensable
pan_gene_17552	pan_gene_4808	Ear_row_number	Ear_row_number	0	1	0	0	0	0	0	0	0	0	0	0	0	0	0	0	0	0	0	0	0	0	1	0	0	0	2	dispensable
pan_gene_17564	pan_gene_21235	Ear_row_number	Ear_row_number	0	1	0	1	0	1	1	0	0	0	0	1	0	0	0	1	0	0	1	0	1	0	1	0	0	0	9	dispensable
pan_gene_17564	pan_gene_25417	Ear_row_number	Ear_row_number	0	1	0	0	0	0	0	0	0	0	0	0	1	0	0	0	0	1	0	0	0	0	0	0	0	1	4	dispensable
pan_gene_17564	pan_gene_27170	Ear_row_number	Ear_row_number	0	1	0	1	0	0	0	0	0	0	0	0	0	0	0	0	0	0	0	0	0	0	0	0	0	0	2	dispensable
pan_gene_17564	pan_gene_27523	Ear_row_number	Ear_row_number	0	1	0	1	0	0	1	1	1	0	0	1	0	0	0	0	0	0	0	0	0	0	1	0	1	1	9	dispensable
pan_gene_17564	pan_gene_28420	Ear_row_number	Ear_row_number	0	1	0	1	1	1	0	0	0	0	0	1	0	1	0	0	1	0	0	0	0	0	0	0	0	0	7	dispensable
pan_gene_17564	pan_gene_32547	Ear_row_number	Anthesis-silking_interval;Average_internode_length_(whole_plant);Ear_row_number;Plant_height;Tassel_branch_number	0	1	0	1	0	1	1	0	0	0	0	0	0	0	0	0	0	0	0	0	0	0	1	0	0	0	5	dispensable
pan_gene_17564	pan_gene_5816	Ear_row_number	Days_to_anthesis;Days_to_silk;Ear_row_number;Photoperiod_growing-degree_days_to_anthesis	0	1	0	1	0	1	0	0	0	0	1	1	0	0	0	0	0	0	0	0	0	0	1	0	0	0	6	dispensable
pan_gene_18032	pan_gene_2568	Ear_row_number	Ear_height;Ear_row_number;Glutamate;Nodes_per_plant;Nodes_to_ear;Plant_height	0	1	1	1	1	1	1	0	1	0	0	1	1	1	1	0	1	1	1	0	1	1	1	1	1	1	20	core
pan_gene_18032	pan_gene_5763	Ear_row_number	Ear_row_number	0	1	0	1	0	1	0	0	1	0	0	1	0	1	1	0	0	1	1	1	0	1	1	1	1	0	14	near-core
pan_gene_18032	pan_gene_77824	Ear_row_number	Ear_row_number	0	1	0	1	0	0	0	0	1	0	1	1	1	1	0	0	0	0	1	1	1	0	1	0	1	0	12	near-core
pan_gene_18032	pan_gene_77825	Ear_row_number	Ear_row_number	0	1	0	1	0	0	0	0	1	0	1	1	1	1	0	0	0	0	1	0	1	0	1	0	1	0	11	near-core
pan_gene_18108	pan_gene_24730	Ear_row_number	Average_internode_length_(whole_plant);Ear_row_number	0	0	0	1	0	0	0	1	1	0	1	1	1	0	0	0	1	1	0	0	0	0	0	0	1	0	9	dispensable
pan_gene_18108	pan_gene_98158	Ear_row_number	Ear_row_number	0	1	0	0	0	0	0	0	0	0	0	0	0	0	0	0	0	0	0	0	0	0	1	0	0	0	2	dispensable
pan_gene_18537	pan_gene_25298	Ear_row_number	Ear_row_number	0	1	0	0	0	0	1	1	1	1	1	1	0	0	0	0	0	0	0	1	0	1	1	0	0	0	10	dispensable
pan_gene_18538	pan_gene_4079	Ear_row_number	Ear_row_number;Tassel_length	0	0	1	0	0	0	0	0	0	0	0	0	0	0	0	0	1	0	0	0	0	0	0	0	0	0	2	dispensable
pan_gene_18650	pan_gene_20305	Ear_row_number;Tassel_branch_number	Ear_row_number	0	1	1	1	0	0	0	1	0	0	0	1	0	0	0	1	1	0	1	0	0	1	0	0	0	0	9	dispensable
pan_gene_18650	pan_gene_21043	Ear_row_number;Tassel_branch_number	Ear_row_number	0	1	0	0	0	0	0	0	0	0	0	0	0	0	0	0	0	0	0	0	0	0	0	0	0	0	1	private
pan_gene_18650	pan_gene_24648	Ear_row_number;Tassel_branch_number	100_Kernel_weight;Ear_row_number	0	1	1	0	0	0	0	0	0	0	0	0	0	0	0	0	0	0	0	0	0	1	0	0	0	0	3	dispensable
pan_gene_18650	pan_gene_24764	Ear_row_number;Tassel_branch_number	Ear_row_number	0	1	0	1	0	0	0	0	0	0	1	1	0	0	0	0	0	0	0	0	0	0	0	1	0	0	5	dispensable
pan_gene_18650	pan_gene_25411	Ear_row_number;Tassel_branch_number	Ear_row_number;Tassel_branch_number	0	1	0	1	0	0	0	0	0	0	0	1	0	0	0	1	0	0	0	0	0	0	0	0	0	0	4	dispensable
pan_gene_18650	pan_gene_2615	Ear_row_number;Tassel_branch_number	Days_to_silk;Ear_row_number;Nodes_per_plant;Nodes_to_ear;Plant_height	0	1	0	0	0	0	0	0	0	0	0	0	0	0	0	0	0	0	0	0	0	0	0	1	0	0	2	dispensable
pan_gene_18650	pan_gene_31434	Ear_row_number;Tassel_branch_number	Ear_row_number;Nitrate	0	1	0	1	1	0	0	0	0	0	1	1	0	0	0	1	0	0	1	0	0	1	0	1	0	0	9	dispensable
pan_gene_18650	pan_gene_32548	Ear_row_number;Tassel_branch_number	Chlorophyll_B;Ear_row_number;Nitrate;Nodes_above_ear;Plant_height;Stalk_strength	0	1	0	0	1	0	0	0	0	0	0	0	0	0	0	1	0	1	0	0	0	0	0	0	0	0	4	dispensable
pan_gene_18650	pan_gene_962	Ear_row_number;Tassel_branch_number	Ear_row_number;Malate;Nodes_per_plant	0	1	0	1	1	0	0	1	0	0	0	1	0	0	0	1	0	0	0	0	0	0	0	0	0	1	7	dispensable
pan_gene_19363	pan_gene_9405	Ear_row_number;Height_above_ear	Ear_row_number;Nodes_above_ear	0	0	0	0	0	0	0	0	0	0	0	0	0	0	0	0	0	0	0	1	0	0	0	0	0	0	1	private
pan_gene_19369	pan_gene_23672	Ear_row_number;Ratio_of_ear_height_to_total_height	Ear_row_number;Leaf_width;Tassel_length	0	0	0	0	0	0	0	0	0	0	0	0	0	0	0	0	0	0	1	0	0	0	0	0	0	0	1	private
pan_gene_19697	pan_gene_21043	Ear_row_number	Ear_row_number	0	1	0	0	1	0	0	0	0	1	0	1	0	0	0	0	0	0	0	0	0	0	0	0	0	0	4	dispensable
pan_gene_19697	pan_gene_27847	Ear_row_number	Ear_row_number;Nodes_above_ear	0	1	1	0	0	0	0	0	0	0	0	0	0	0	0	0	0	0	0	0	0	0	0	0	0	0	2	dispensable
pan_gene_19697	pan_gene_4841	Ear_row_number	Ear_row_number	0	1	1	0	0	0	0	0	0	0	0	1	0	1	0	0	1	0	0	0	0	1	1	1	0	0	8	dispensable
pan_gene_19698	pan_gene_28701	Ear_row_number;Tassel_branch_number	Ear_row_number	0	1	0	0	0	0	0	0	0	0	0	0	0	0	0	0	0	0	0	0	0	0	0	0	0	0	1	private
pan_gene_20079	pan_gene_25440	Ear_row_number;Nodes_per_plant;Photoperiod_growing-degree_days_to_anthesis;Southern_leaf_blight	Average_internode_length_(whole_plant);Ear_row_number;Height_above_ear;Leaf_width;Nodes_above_ear;Photoperiod_Growing-degree_days_to_silk	0	0	0	0	0	0	0	0	0	0	0	1	0	0	0	0	0	0	0	0	0	0	0	0	0	0	1	private
pan_gene_20305	pan_gene_20575	Ear_row_number	Ear_row_number;Tassel_length	0	1	0	0	1	0	0	0	0	0	0	1	0	0	0	1	0	0	0	0	0	0	0	0	0	0	4	dispensable
pan_gene_20305	pan_gene_21235	Ear_row_number	Ear_row_number	0	1	0	1	1	0	0	1	0	0	0	1	0	0	0	0	0	0	1	0	0	0	0	0	0	0	6	dispensable
pan_gene_20305	pan_gene_22827	Ear_row_number	Ear_row_number;Starch	0	1	1	0	0	0	0	0	1	0	0	1	0	0	0	0	0	0	0	0	0	1	0	0	0	0	5	dispensable
pan_gene_20305	pan_gene_24648	Ear_row_number	100_Kernel_weight;Ear_row_number	0	1	0	1	0	0	0	0	0	0	0	1	0	0	0	0	0	0	0	0	0	1	0	1	0	0	5	dispensable
pan_gene_20305	pan_gene_24764	Ear_row_number	Ear_row_number	0	1	0	1	0	0	0	0	0	0	0	0	0	0	0	0	0	0	0	0	0	0	0	0	0	0	2	dispensable
pan_gene_20305	pan_gene_4075	Ear_row_number	Ear_row_number;Tassel_branch_number	0	0	0	0	0	0	0	0	1	0	0	0	0	0	0	0	0	0	0	0	0	0	0	0	0	0	1	private
pan_gene_20305	pan_gene_5735	Ear_row_number	Ear_row_number;Tassel_branch_number	0	1	0	0	0	0	0	0	0	0	0	0	0	0	0	0	0	0	0	0	0	0	0	0	0	0	1	private
pan_gene_20305	pan_gene_8091	Ear_row_number	Average_internode_length_(below_ear);Ear_row_number	0	1	0	1	0	0	0	0	0	1	0	0	0	0	0	0	0	0	0	0	0	0	0	0	0	0	3	dispensable
pan_gene_20305	pan_gene_962	Ear_row_number	Ear_row_number;Malate;Nodes_per_plant	0	1	0	1	1	0	1	1	0	1	1	1	0	0	0	1	0	0	0	0	1	0	0	0	0	0	10	dispensable
pan_gene_20421	pan_gene_31065	Ear_row_number	Ear_row_number	0	1	0	0	0	0	0	0	0	0	0	0	0	1	0	0	0	0	0	0	0	0	0	0	0	0	2	dispensable
pan_gene_20575	pan_gene_21235	Ear_row_number;Tassel_length	Ear_row_number	0	1	1	0	0	1	1	0	1	0	0	1	0	1	0	0	0	1	0	1	1	0	1	0	0	1	12	near-core
pan_gene_20575	pan_gene_24648	Ear_row_number;Tassel_length	100_Kernel_weight;Ear_row_number	0	1	1	0	0	0	0	0	0	0	0	0	0	0	1	0	0	0	0	1	0	0	1	0	0	0	5	dispensable
pan_gene_20575	pan_gene_25417	Ear_row_number;Tassel_length	Ear_row_number	0	1	1	1	1	0	0	1	1	0	0	0	1	0	1	1	0	0	0	1	0	0	1	0	0	1	12	near-core
pan_gene_20575	pan_gene_31434	Ear_row_number;Tassel_length	Ear_row_number;Nitrate	0	1	1	1	1	1	0	0	0	0	1	1	1	1	1	1	0	0	0	1	1	0	1	0	0	0	14	near-core
pan_gene_20575	pan_gene_32565	Ear_row_number;Tassel_length	Ear_row_number;Stalk_strength;Tassel_length	0	1	0	1	0	0	0	0	0	1	0	1	1	0	0	1	0	0	0	1	0	0	0	0	0	0	7	dispensable
pan_gene_20575	pan_gene_4075	Ear_row_number;Tassel_length	Ear_row_number;Tassel_branch_number	0	0	0	1	0	1	0	0	1	0	0	0	0	0	0	0	0	0	0	0	0	0	0	0	0	0	3	dispensable
pan_gene_20575	pan_gene_4502	Ear_row_number;Tassel_length	Ear_row_number	0	1	0	1	1	0	0	1	0	1	0	0	0	0	0	0	0	0	0	0	0	0	0	0	1	0	6	dispensable
pan_gene_20575	pan_gene_5816	Ear_row_number;Tassel_length	Days_to_anthesis;Days_to_silk;Ear_row_number;Photoperiod_growing-degree_days_to_anthesis	0	1	0	0	1	1	0	0	0	0	1	0	0	0	0	0	0	0	0	0	0	0	1	0	0	0	5	dispensable
pan_gene_20575	pan_gene_8091	Ear_row_number;Tassel_length	Average_internode_length_(below_ear);Ear_row_number	0	1	0	0	0	1	1	0	0	0	0	0	0	0	0	0	1	1	1	0	1	1	1	0	0	0	9	dispensable
pan_gene_20575	pan_gene_962	Ear_row_number;Tassel_length	Ear_row_number;Malate;Nodes_per_plant	0	1	0	1	1	0	0	0	0	0	0	1	1	1	1	1	0	1	0	1	0	0	1	0	0	0	11	near-core
pan_gene_21042	pan_gene_21043	Ear_row_number	Ear_row_number	0	1	1	1	1	0	0	1	0	0	0	1	0	0	0	1	0	0	0	0	0	0	0	0	0	0	7	dispensable
pan_gene_21042	pan_gene_24624	Ear_row_number	Average_internode_length_(below_ear);Ear_row_number	0	1	0	1	1	0	0	0	0	0	0	0	0	0	0	1	0	0	0	0	0	0	0	0	0	0	4	dispensable
pan_gene_21042	pan_gene_24625	Ear_row_number	Average_internode_length_(below_ear);Ear_row_number	0	1	0	1	0	0	0	0	0	1	0	1	0	0	0	1	1	0	0	0	0	0	0	0	0	0	6	dispensable
pan_gene_21042	pan_gene_25411	Ear_row_number	Ear_row_number;Tassel_branch_number	0	1	1	0	0	0	0	0	0	0	0	0	0	0	0	0	0	0	0	0	0	0	0	0	0	0	2	dispensable
pan_gene_21042	pan_gene_27847	Ear_row_number	Ear_row_number;Nodes_above_ear	0	1	0	0	0	0	0	0	0	0	0	0	0	0	1	0	1	0	0	0	0	0	0	0	0	0	3	dispensable
pan_gene_21042	pan_gene_27994	Ear_row_number	Ear_row_number	0	1	0	0	0	0	0	0	0	0	0	1	0	0	0	1	0	0	0	0	0	0	0	0	0	0	3	dispensable
pan_gene_21042	pan_gene_32548	Ear_row_number	Chlorophyll_B;Ear_row_number;Nitrate;Nodes_above_ear;Plant_height;Stalk_strength	0	1	1	1	1	0	1	0	0	1	0	1	0	1	0	1	0	0	0	0	0	0	0	0	1	1	11	near-core
pan_gene_21042	pan_gene_4373	Ear_row_number	Ear_row_number	0	1	0	0	0	0	0	0	0	0	0	1	0	0	0	0	1	0	0	0	0	0	0	0	0	0	3	dispensable
pan_gene_21043	pan_gene_25411	Ear_row_number	Ear_row_number;Tassel_branch_number	0	1	0	0	0	0	0	0	0	0	0	0	0	0	0	1	0	0	0	0	0	0	0	0	0	0	2	dispensable
pan_gene_21043	pan_gene_32548	Ear_row_number	Chlorophyll_B;Ear_row_number;Nitrate;Nodes_above_ear;Plant_height;Stalk_strength	0	1	1	1	1	0	0	1	0	0	1	1	0	0	0	1	0	1	0	0	0	0	0	0	0	0	9	dispensable
pan_gene_21043	pan_gene_450	Ear_row_number	Ear_row_number	0	1	1	1	1	0	0	0	0	0	0	1	0	0	0	0	0	0	0	0	0	0	0	0	0	0	5	dispensable
pan_gene_21043	pan_gene_4841	Ear_row_number	Ear_row_number	0	1	0	0	1	0	0	0	0	0	0	1	0	0	0	0	0	0	0	0	0	0	0	0	0	0	3	dispensable
pan_gene_21235	pan_gene_24605	Ear_row_number	100_Kernel_weight;Ear_row_number;Tassel_branch_number	0	0	0	1	0	0	0	0	0	0	0	0	0	0	0	0	0	0	0	0	0	0	0	0	0	0	1	private
pan_gene_21235	pan_gene_24648	Ear_row_number	100_Kernel_weight;Ear_row_number	0	1	1	1	1	0	0	1	0	0	1	0	1	0	0	1	0	0	0	0	1	0	0	0	0	0	9	dispensable
pan_gene_21235	pan_gene_24764	Ear_row_number	Ear_row_number	0	1	0	1	0	0	0	0	0	0	1	1	1	0	0	1	0	0	0	0	0	1	0	0	0	0	7	dispensable
pan_gene_21235	pan_gene_27523	Ear_row_number	Ear_row_number	0	1	0	1	1	0	1	0	1	0	0	1	0	1	0	0	0	1	0	0	0	0	0	0	0	0	8	dispensable
pan_gene_21235	pan_gene_32547	Ear_row_number	Anthesis-silking_interval;Average_internode_length_(whole_plant);Ear_row_number;Plant_height;Tassel_branch_number	0	1	0	1	1	1	1	1	1	0	0	0	1	1	0	0	1	1	0	1	0	0	1	0	0	0	13	near-core
pan_gene_21235	pan_gene_4346	Ear_row_number	Ear_row_number;Height_per_day_(until_flowering);Leaf_width	0	0	0	0	1	0	0	0	0	0	0	0	0	0	0	0	0	0	0	0	0	0	0	0	0	0	1	private
pan_gene_21235	pan_gene_61601	Ear_row_number	Average_internode_length_(above_ear);Days_to_silk;Ear_row_number	0	1	0	1	1	1	1	0	1	0	1	0	0	1	0	0	0	1	0	0	0	1	1	1	0	1	13	near-core
pan_gene_21235	pan_gene_8091	Ear_row_number	Average_internode_length_(below_ear);Ear_row_number	0	1	0	1	1	0	0	0	0	0	0	0	0	0	0	0	0	0	0	0	0	0	0	0	0	0	3	dispensable
pan_gene_21235	pan_gene_8123	Ear_row_number	Average_internode_length_(whole_plant);Ear_row_number	0	1	1	0	0	1	0	1	1	1	0	1	0	0	1	1	0	1	0	1	0	0	0	0	1	0	12	near-core
pan_gene_21235	pan_gene_962	Ear_row_number	Ear_row_number;Malate;Nodes_per_plant	0	1	0	1	0	0	1	0	0	0	0	1	1	1	0	1	0	0	0	1	0	0	1	0	0	0	9	dispensable
pan_gene_21355	pan_gene_23672	Ear_row_number	Ear_row_number;Leaf_width;Tassel_length	0	1	0	0	0	0	0	0	0	0	0	0	0	0	0	0	0	0	0	0	0	0	0	0	0	0	1	private
pan_gene_21795	pan_gene_25440	Cob_diameter;Ear_row_number	Average_internode_length_(whole_plant);Ear_row_number;Height_above_ear;Leaf_width;Nodes_above_ear;Photoperiod_Growing-degree_days_to_silk	0	1	0	0	0	1	0	0	1	0	0	0	0	0	0	1	0	1	0	0	0	0	0	0	0	0	5	dispensable
pan_gene_21795	pan_gene_28181	Cob_diameter;Ear_row_number	Cob_diameter;Ear_row_number;Nodes_per_plant	0	0	1	1	0	0	0	0	0	0	0	0	0	1	0	1	0	1	0	0	0	0	0	0	1	0	6	dispensable
pan_gene_21999	pan_gene_32547	Ear_row_number;Southern_leaf_blight	Anthesis-silking_interval;Average_internode_length_(whole_plant);Ear_row_number;Plant_height;Tassel_branch_number	0	0	0	0	0	0	1	0	0	0	0	0	0	0	0	0	0	0	0	0	0	0	0	0	0	0	1	private
pan_gene_21999	pan_gene_5816	Ear_row_number;Southern_leaf_blight	Days_to_anthesis;Days_to_silk;Ear_row_number;Photoperiod_growing-degree_days_to_anthesis	0	0	0	0	0	0	0	0	0	0	0	0	0	0	1	0	0	0	1	1	0	0	0	0	0	1	4	dispensable
pan_gene_22136	pan_gene_29563	Ear_row_number	Ear_row_number;Southern_leaf_blight	0	0	0	0	0	0	0	0	0	1	0	0	0	0	0	0	0	0	0	0	0	0	0	0	0	0	1	private
pan_gene_22158	pan_gene_31467	Days_to_anthesis;Days_to_silk;Ear_row_number	Ear_row_number;Northern_Leaf_Blight;Photoperiod_growing-degree_days_to_anthesis;Ratio_of_ear_height_to_total_height;Tassel_branch_number	0	1	0	1	0	0	0	0	1	0	0	0	0	1	1	0	0	0	0	0	0	0	0	0	0	0	5	dispensable
pan_gene_22159	pan_gene_29258	Ear_row_number	Ear_row_number;Photoperiod_growing-degree_days_to_anthesis	0	1	0	0	0	0	0	0	0	0	0	0	0	0	0	1	0	0	0	0	0	0	0	0	0	0	2	dispensable
pan_gene_22159	pan_gene_29997	Ear_row_number	Ear_height;Ear_row_number;Height_per_day_(until_flowering)	0	0	0	0	0	0	0	0	0	0	0	0	0	0	0	1	0	0	0	0	1	0	0	0	0	0	2	dispensable
pan_gene_22160	pan_gene_2416	Days_to_anthesis;Days_to_silk;Ear_row_number;Malate	Ear_row_number	0	1	0	1	1	1	0	0	1	1	1	1	1	1	1	1	1	1	0	0	1	1	1	1	1	0	19	near-core
pan_gene_22160	pan_gene_32036	Days_to_anthesis;Days_to_silk;Ear_row_number;Malate	Ear_row_number	0	1	0	1	0	0	0	0	1	0	0	1	0	1	0	0	0	0	0	0	0	1	0	0	0	0	6	dispensable
pan_gene_22160	pan_gene_8122	Days_to_anthesis;Days_to_silk;Ear_row_number;Malate	Average_internode_length_(whole_plant);Ear_row_number;Fumarate;Nodes_above_ear	0	0	0	0	0	1	0	0	1	0	0	1	1	0	1	1	1	1	0	0	0	0	1	0	0	0	9	dispensable
pan_gene_22353	pan_gene_25290	Ear_row_number	Ear_row_number	0	1	0	0	0	0	0	0	0	0	0	0	0	0	0	0	0	0	0	0	0	0	0	0	0	0	1	private
pan_gene_22353	pan_gene_31966	Ear_row_number	Ear_row_number	0	0	0	0	0	0	1	0	0	0	0	0	1	0	0	0	0	0	0	0	0	0	0	0	0	0	2	dispensable
pan_gene_22365	pan_gene_8611	Anthesis-silking_interval;Days_to_silk;Ear_row_number;Ratio_of_ear_height_to_total_height	Ear_row_number;Ratio_of_ear_height_to_total_height	0	1	0	0	0	0	0	0	0	0	0	0	0	0	0	0	0	0	0	0	0	0	0	0	0	0	1	private
pan_gene_22380	pan_gene_24730	Average_internode_length_(above_ear);Ear_row_number;PCA_of_metabolites:_PC2;Starch	Average_internode_length_(whole_plant);Ear_row_number	0	0	0	1	0	1	0	1	0	0	0	1	1	1	0	0	1	0	0	1	0	0	0	0	0	1	9	dispensable
pan_gene_22380	pan_gene_451	Average_internode_length_(above_ear);Ear_row_number;PCA_of_metabolites:_PC2;Starch	Ear_row_number;Fructose	0	0	0	0	0	0	0	0	0	0	0	0	0	0	0	0	1	0	0	0	0	0	1	0	0	0	2	dispensable
pan_gene_22380	pan_gene_4816	Average_internode_length_(above_ear);Ear_row_number;PCA_of_metabolites:_PC2;Starch	Ear_row_number;Southern_leaf_blight	0	1	1	1	0	0	0	0	1	0	0	0	1	0	0	0	0	0	0	0	0	0	0	0	0	1	6	dispensable
pan_gene_22380	pan_gene_98158	Average_internode_length_(above_ear);Ear_row_number;PCA_of_metabolites:_PC2;Starch	Ear_row_number	0	1	1	1	0	1	1	1	1	0	0	1	0	1	0	1	1	1	0	1	0	0	1	1	0	1	16	near-core
pan_gene_22380	pan_gene_98804	Average_internode_length_(above_ear);Ear_row_number;PCA_of_metabolites:_PC2;Starch	Days_to_silk;Ear_row_number;Nodes_above_ear	0	0	0	0	0	0	0	0	0	0	0	0	0	0	0	0	0	1	0	0	0	0	0	0	0	0	1	private
pan_gene_23687	pan_gene_5668	Ear_row_number;Tassel_length	Chlorophyll_A;Ear_row_number;Glucose;Starch	0	0	0	0	0	1	0	0	0	0	0	0	0	0	0	0	0	0	0	0	0	0	0	0	0	0	1	private
pan_gene_24578	pan_gene_29997	Ear_row_number	Ear_height;Ear_row_number;Height_per_day_(until_flowering)	0	0	0	0	0	0	0	1	0	0	0	0	0	0	0	1	0	0	0	0	0	0	0	0	0	0	2	dispensable
pan_gene_24578	pan_gene_4770	Ear_row_number	Ear_row_number	0	1	0	0	0	0	0	0	0	0	1	0	0	0	0	1	0	0	0	0	0	0	0	0	0	0	3	dispensable
pan_gene_24604	pan_gene_24624	Ear_row_number;Tassel_branch_number	Average_internode_length_(below_ear);Ear_row_number	0	1	0	0	0	0	0	0	0	0	0	1	0	0	0	0	0	0	0	0	0	0	0	0	0	0	2	dispensable
pan_gene_24604	pan_gene_24764	Ear_row_number;Tassel_branch_number	Ear_row_number	0	1	0	1	0	0	1	0	0	0	0	0	0	0	0	0	0	0	0	0	0	0	0	0	0	0	3	dispensable
pan_gene_24604	pan_gene_25411	Ear_row_number;Tassel_branch_number	Ear_row_number;Tassel_branch_number	0	1	0	1	1	0	0	1	0	0	0	0	0	1	0	0	1	0	0	0	0	0	0	0	0	0	6	dispensable
pan_gene_24604	pan_gene_27829	Ear_row_number;Tassel_branch_number	Ear_row_number	0	1	0	0	0	0	1	0	0	1	0	0	0	0	0	0	0	1	0	0	0	0	1	0	0	0	5	dispensable
pan_gene_24604	pan_gene_31434	Ear_row_number;Tassel_branch_number	Ear_row_number;Nitrate	0	1	0	1	1	0	0	0	1	0	0	0	0	0	0	0	0	0	0	0	0	0	0	0	0	0	4	dispensable
pan_gene_24604	pan_gene_32548	Ear_row_number;Tassel_branch_number	Chlorophyll_B;Ear_row_number;Nitrate;Nodes_above_ear;Plant_height;Stalk_strength	0	1	0	0	1	0	1	1	0	0	0	0	0	0	0	1	0	0	0	0	0	0	0	0	0	0	5	dispensable
pan_gene_24604	pan_gene_32565	Ear_row_number;Tassel_branch_number	Ear_row_number;Stalk_strength;Tassel_length	0	1	0	0	0	0	0	0	0	0	0	0	0	0	0	0	0	0	0	0	0	0	0	0	0	0	1	private
pan_gene_24604	pan_gene_32579	Ear_row_number;Tassel_branch_number	Ear_row_number;Nodes_per_plant;Starch;Total_amino_acids	0	1	0	0	0	0	0	0	0	1	0	0	0	0	0	1	0	1	0	0	0	0	1	0	0	0	5	dispensable
pan_gene_24604	pan_gene_4502	Ear_row_number;Tassel_branch_number	Ear_row_number	0	1	0	1	0	0	0	1	1	0	0	0	0	0	0	0	0	0	0	0	0	0	0	0	0	0	4	dispensable
pan_gene_24604	pan_gene_98898	Ear_row_number;Tassel_branch_number	Ear_row_number;Plant_height	0	1	0	0	0	0	0	0	0	0	0	0	0	0	0	0	0	0	0	0	0	0	0	0	0	0	1	private
pan_gene_24605	pan_gene_30841	100_Kernel_weight;Ear_row_number;Tassel_branch_number	Average_internode_length_(whole_plant);Days_to_silk;Ear_row_number;Tassel_branch_number	0	0	0	1	0	0	0	0	0	0	0	0	0	0	0	0	0	0	0	0	0	0	0	0	0	0	1	private
pan_gene_24605	pan_gene_32547	100_Kernel_weight;Ear_row_number;Tassel_branch_number	Anthesis-silking_interval;Average_internode_length_(whole_plant);Ear_row_number;Plant_height;Tassel_branch_number	0	0	0	1	0	0	0	0	0	0	0	0	0	0	0	0	0	0	0	0	0	0	0	0	0	0	1	private
pan_gene_24609	pan_gene_4808	Average_internode_length_(below_ear);Ear_row_number	Ear_row_number	0	1	0	0	0	1	0	1	1	1	0	0	0	0	0	0	0	0	0	0	0	0	0	1	0	0	6	dispensable
pan_gene_24613	pan_gene_8611	Ear_row_number	Ear_row_number;Ratio_of_ear_height_to_total_height	0	1	0	1	0	0	1	0	1	0	1	0	0	0	1	0	0	0	0	0	0	0	1	0	0	0	7	dispensable
pan_gene_24613	pan_gene_98904	Ear_row_number	Ear_row_number;Tassel_length	0	1	1	1	0	1	0	0	0	0	1	0	0	0	1	0	1	1	1	0	1	0	1	0	0	0	11	near-core
pan_gene_24624	pan_gene_25411	Average_internode_length_(below_ear);Ear_row_number	Ear_row_number;Tassel_branch_number	0	1	0	0	0	0	0	0	0	0	0	0	0	0	0	0	0	0	0	0	0	0	0	0	0	0	1	private
pan_gene_24624	pan_gene_2615	Average_internode_length_(below_ear);Ear_row_number	Days_to_silk;Ear_row_number;Nodes_per_plant;Nodes_to_ear;Plant_height	0	1	0	0	0	0	0	0	0	0	0	0	0	0	0	0	0	0	0	0	0	0	0	0	0	0	1	private
pan_gene_24624	pan_gene_27829	Average_internode_length_(below_ear);Ear_row_number	Ear_row_number	0	1	1	1	1	0	0	0	0	1	1	1	1	1	0	1	1	1	0	0	0	0	0	0	0	0	12	near-core
pan_gene_24624	pan_gene_31434	Average_internode_length_(below_ear);Ear_row_number	Ear_row_number;Nitrate	0	1	1	0	0	0	0	0	0	0	0	0	0	0	0	1	0	0	0	0	0	0	0	0	0	0	3	dispensable
pan_gene_24624	pan_gene_32548	Average_internode_length_(below_ear);Ear_row_number	Chlorophyll_B;Ear_row_number;Nitrate;Nodes_above_ear;Plant_height;Stalk_strength	0	1	0	0	0	0	0	0	0	0	0	0	0	0	0	1	0	0	0	0	0	0	0	0	0	0	2	dispensable
pan_gene_24624	pan_gene_32579	Average_internode_length_(below_ear);Ear_row_number	Ear_row_number;Nodes_per_plant;Starch;Total_amino_acids	0	1	0	1	0	0	0	0	1	0	0	1	1	0	0	1	1	0	0	0	0	0	0	0	0	0	7	dispensable
pan_gene_24624	pan_gene_450	Average_internode_length_(below_ear);Ear_row_number	Ear_row_number	0	1	0	0	0	0	0	0	0	0	0	0	0	0	0	1	0	0	0	0	0	0	0	0	0	0	2	dispensable
pan_gene_24624	pan_gene_98898	Average_internode_length_(below_ear);Ear_row_number	Ear_row_number;Plant_height	0	1	0	0	1	0	0	1	0	0	0	0	0	1	0	0	1	0	1	0	1	1	1	1	1	1	12	near-core
pan_gene_24625	pan_gene_64658	Average_internode_length_(below_ear);Ear_row_number	Ear_row_number	0	0	0	0	0	0	0	0	0	0	0	0	0	0	1	0	0	0	0	0	0	0	0	0	0	0	1	private
pan_gene_2463	pan_gene_27523	Average_internode_length_(below_ear);Ear_row_number	Ear_row_number	0	0	0	0	0	0	0	0	0	0	0	0	0	0	0	1	0	0	1	0	0	0	0	0	0	0	2	dispensable
pan_gene_2463	pan_gene_32547	Average_internode_length_(below_ear);Ear_row_number	Anthesis-silking_interval;Average_internode_length_(whole_plant);Ear_row_number;Plant_height;Tassel_branch_number	0	0	0	0	0	0	0	0	0	0	0	0	0	0	0	0	0	1	0	0	0	0	0	0	0	0	1	private
pan_gene_2463	pan_gene_5816	Average_internode_length_(below_ear);Ear_row_number	Days_to_anthesis;Days_to_silk;Ear_row_number;Photoperiod_growing-degree_days_to_anthesis	0	0	0	0	0	0	0	0	0	0	0	0	0	0	0	0	0	0	1	0	0	0	0	0	0	0	1	private
pan_gene_24648	pan_gene_24764	100_Kernel_weight;Ear_row_number	Ear_row_number	0	1	0	1	0	0	0	0	0	0	1	0	0	0	0	0	0	0	0	0	0	0	0	0	0	1	4	dispensable
pan_gene_24648	pan_gene_30841	100_Kernel_weight;Ear_row_number	Average_internode_length_(whole_plant);Days_to_silk;Ear_row_number;Tassel_branch_number	0	1	0	1	0	0	0	1	0	0	0	0	0	0	0	1	0	0	0	0	1	0	0	0	0	0	5	dispensable
pan_gene_24648	pan_gene_5542	100_Kernel_weight;Ear_row_number	Average_internode_length_(above_ear);Ear_row_number;Nodes_per_plant	0	1	0	0	0	0	0	0	0	0	0	0	0	0	0	0	0	0	0	0	0	0	0	0	0	0	1	private
pan_gene_24648	pan_gene_5816	100_Kernel_weight;Ear_row_number	Days_to_anthesis;Days_to_silk;Ear_row_number;Photoperiod_growing-degree_days_to_anthesis	0	1	0	1	0	1	0	0	0	0	0	0	0	0	0	0	0	0	0	0	0	0	0	0	0	0	3	dispensable
pan_gene_24648	pan_gene_8123	100_Kernel_weight;Ear_row_number	Average_internode_length_(whole_plant);Ear_row_number	0	1	0	1	0	0	0	0	0	0	0	0	0	0	0	0	0	0	0	0	0	0	0	0	0	0	2	dispensable
pan_gene_24648	pan_gene_962	100_Kernel_weight;Ear_row_number	Ear_row_number;Malate;Nodes_per_plant	0	1	0	1	0	0	1	0	0	0	1	0	0	0	1	0	0	0	0	0	0	0	0	1	0	0	6	dispensable
pan_gene_24730	pan_gene_32566	Average_internode_length_(whole_plant);Ear_row_number	Ear_row_number;Height_per_day_(until_flowering);Plant_height;Stalk_strength	0	0	0	0	0	0	0	0	0	0	1	1	0	1	0	0	1	0	0	1	0	0	0	0	0	0	5	dispensable
pan_gene_24730	pan_gene_5668	Average_internode_length_(whole_plant);Ear_row_number	Chlorophyll_A;Ear_row_number;Glucose;Starch	0	0	0	0	0	0	0	0	0	0	0	0	1	0	0	0	0	0	0	0	0	0	0	0	0	0	1	private
pan_gene_24730	pan_gene_98158	Average_internode_length_(whole_plant);Ear_row_number	Ear_row_number	0	0	0	0	0	1	0	1	0	0	1	1	0	1	0	0	1	0	0	1	0	0	0	0	0	1	8	dispensable
pan_gene_24764	pan_gene_25417	Ear_row_number	Ear_row_number	0	1	1	0	0	0	1	0	0	0	1	0	1	1	0	0	0	1	0	0	1	0	0	0	0	0	8	dispensable
pan_gene_24764	pan_gene_2615	Ear_row_number	Days_to_silk;Ear_row_number;Nodes_per_plant;Nodes_to_ear;Plant_height	0	1	0	0	0	0	0	0	0	0	0	0	0	0	0	0	0	0	0	0	0	0	0	0	0	0	1	private
pan_gene_24764	pan_gene_32565	Ear_row_number	Ear_row_number;Stalk_strength;Tassel_length	0	1	1	0	0	1	0	1	1	0	0	1	1	0	0	0	1	1	0	0	0	1	1	0	0	0	11	near-core
pan_gene_24764	pan_gene_4075	Ear_row_number	Ear_row_number;Tassel_branch_number	0	0	0	1	0	1	1	0	0	0	0	0	0	1	0	0	0	0	0	0	0	0	0	0	0	0	4	dispensable
pan_gene_24764	pan_gene_4502	Ear_row_number	Ear_row_number	0	1	0	1	0	0	0	0	0	0	0	0	0	0	0	0	0	0	0	0	0	0	0	0	0	0	2	dispensable
pan_gene_24764	pan_gene_8091	Ear_row_number	Average_internode_length_(below_ear);Ear_row_number	0	1	0	1	0	0	0	0	0	0	0	0	0	0	0	0	0	0	0	0	0	1	0	0	0	0	3	dispensable
pan_gene_24764	pan_gene_98898	Ear_row_number	Ear_row_number;Plant_height	0	1	0	0	0	0	0	1	0	0	0	0	0	0	0	0	0	1	0	0	0	0	0	0	0	0	3	dispensable
pan_gene_24842	pan_gene_67705	Ear_row_number	Ear_row_number	0	1	0	0	0	0	0	0	0	0	0	0	0	0	0	0	0	0	0	0	0	0	0	0	0	0	1	private
pan_gene_25296	pan_gene_4334	Ear_row_number;Nodes_to_ear	Ear_row_number	0	0	0	1	0	0	1	1	0	1	0	1	0	0	0	0	0	0	0	1	0	0	0	0	0	0	6	dispensable
pan_gene_25296	pan_gene_449	Ear_row_number;Nodes_to_ear	Ear_row_number	0	1	0	1	0	0	0	1	1	0	1	1	1	0	0	0	0	0	0	1	0	0	1	0	0	0	9	dispensable
pan_gene_25296	pan_gene_4558	Ear_row_number;Nodes_to_ear	Ear_row_number;Tassel_length	0	1	0	0	0	0	0	0	1	0	1	1	0	0	0	0	0	0	0	1	0	0	0	0	0	0	5	dispensable
pan_gene_25296	pan_gene_4776	Ear_row_number;Nodes_to_ear	Ear_row_number;Stalk_strength	0	1	0	1	0	0	1	1	1	0	1	1	1	0	0	0	0	0	0	1	0	1	0	0	0	0	10	dispensable
pan_gene_25298	pan_gene_4776	Ear_row_number	Ear_row_number;Stalk_strength	0	1	0	1	0	0	1	0	1	1	0	1	0	0	1	0	0	0	0	1	0	1	0	0	0	0	9	dispensable
pan_gene_25298	pan_gene_5676	Ear_row_number	Ear_row_number;Plant_height;Starch	0	1	0	1	0	0	1	0	1	1	1	1	0	0	1	0	0	0	0	1	0	0	1	0	0	0	10	dispensable
pan_gene_25411	pan_gene_25417	Ear_row_number;Tassel_branch_number	Ear_row_number	0	1	0	1	1	0	1	1	0	0	1	0	1	1	1	1	0	0	0	0	1	0	1	0	0	1	13	near-core
pan_gene_25411	pan_gene_2615	Ear_row_number;Tassel_branch_number	Days_to_silk;Ear_row_number;Nodes_per_plant;Nodes_to_ear;Plant_height	0	1	0	0	0	0	0	0	0	0	0	0	0	0	0	0	0	0	0	0	0	0	0	0	0	0	1	private
pan_gene_25411	pan_gene_27829	Ear_row_number;Tassel_branch_number	Ear_row_number	0	1	0	0	0	0	0	1	0	0	0	0	1	0	0	1	0	0	0	1	0	0	0	0	0	0	5	dispensable
pan_gene_25411	pan_gene_32548	Ear_row_number;Tassel_branch_number	Chlorophyll_B;Ear_row_number;Nitrate;Nodes_above_ear;Plant_height;Stalk_strength	0	1	1	1	1	1	1	1	1	0	1	1	1	1	1	1	1	1	1	1	1	1	1	1	0	0	22	core
pan_gene_25411	pan_gene_32565	Ear_row_number;Tassel_branch_number	Ear_row_number;Stalk_strength;Tassel_length	0	1	0	0	0	0	0	1	0	0	0	0	1	0	0	1	0	0	0	1	0	0	0	0	0	0	5	dispensable
pan_gene_25411	pan_gene_32579	Ear_row_number;Tassel_branch_number	Ear_row_number;Nodes_per_plant;Starch;Total_amino_acids	0	1	0	0	0	0	0	0	0	0	0	0	1	0	0	1	0	0	0	1	0	0	0	0	0	0	4	dispensable
pan_gene_25411	pan_gene_450	Ear_row_number;Tassel_branch_number	Ear_row_number	0	1	0	0	0	0	1	0	0	0	1	0	0	0	0	0	1	0	0	0	0	0	0	0	0	0	4	dispensable
pan_gene_25411	pan_gene_98898	Ear_row_number;Tassel_branch_number	Ear_row_number;Plant_height	0	1	0	0	0	0	0	0	0	0	0	0	0	0	0	0	0	0	0	0	0	0	0	0	0	0	1	private
pan_gene_25417	pan_gene_2615	Ear_row_number	Days_to_silk;Ear_row_number;Nodes_per_plant;Nodes_to_ear;Plant_height	0	1	0	0	0	0	0	0	0	0	0	0	0	0	0	0	0	0	0	0	0	0	0	0	0	0	1	private
pan_gene_25417	pan_gene_29563	Ear_row_number	Ear_row_number;Southern_leaf_blight	0	0	0	0	1	0	0	0	0	1	0	0	0	0	0	1	0	0	0	0	0	0	0	0	0	0	3	dispensable
pan_gene_25417	pan_gene_32565	Ear_row_number	Ear_row_number;Stalk_strength;Tassel_length	0	1	0	1	0	0	0	0	0	0	0	0	0	0	0	1	0	0	0	0	0	0	0	0	0	0	3	dispensable
pan_gene_25417	pan_gene_4075	Ear_row_number	Ear_row_number;Tassel_branch_number	0	0	0	1	0	0	1	0	1	0	0	1	0	0	0	0	0	0	0	0	0	0	0	0	0	0	4	dispensable
pan_gene_25417	pan_gene_4336	Ear_row_number	Ear_row_number	0	1	0	1	0	0	0	0	0	0	0	0	0	0	0	0	0	0	0	0	0	0	0	0	0	0	2	dispensable
pan_gene_25417	pan_gene_4502	Ear_row_number	Ear_row_number	0	1	0	1	1	0	0	1	0	0	0	0	0	0	0	1	0	0	0	0	0	0	0	0	0	0	5	dispensable
pan_gene_25440	pan_gene_28181	Average_internode_length_(whole_plant);Ear_row_number;Height_above_ear;Leaf_width;Nodes_above_ear;Photoperiod_Growing-degree_days_to_silk	Cob_diameter;Ear_row_number;Nodes_per_plant	0	0	0	0	0	0	0	0	0	0	0	0	0	0	0	1	0	1	0	0	0	0	0	0	0	0	2	dispensable
pan_gene_25440	pan_gene_32566	Average_internode_length_(whole_plant);Ear_row_number;Height_above_ear;Leaf_width;Nodes_above_ear;Photoperiod_Growing-degree_days_to_silk	Ear_row_number;Height_per_day_(until_flowering);Plant_height;Stalk_strength	0	1	1	0	0	0	0	0	1	0	1	0	0	0	0	0	0	0	0	0	0	0	0	0	1	0	5	dispensable
pan_gene_25513	pan_gene_32547	Ear_row_number	Anthesis-silking_interval;Average_internode_length_(whole_plant);Ear_row_number;Plant_height;Tassel_branch_number	0	1	0	1	1	0	0	0	1	0	0	1	1	0	0	0	0	1	1	0	0	0	0	1	0	0	9	dispensable
pan_gene_25513	pan_gene_4407	Ear_row_number	Cob_diameter;Ear_row_number;Glucose;Tassel_length	0	1	0	0	0	1	0	0	0	0	0	1	0	0	0	0	0	0	0	0	0	0	0	0	0	0	3	dispensable
pan_gene_25513	pan_gene_4808	Ear_row_number	Ear_row_number	0	1	0	1	0	0	0	0	0	0	0	0	0	0	0	0	0	1	1	0	0	0	0	0	0	0	4	dispensable
pan_gene_25513	pan_gene_5816	Ear_row_number	Days_to_anthesis;Days_to_silk;Ear_row_number;Photoperiod_growing-degree_days_to_anthesis	0	1	0	1	0	0	0	0	0	0	0	1	0	1	0	0	0	0	0	0	0	0	0	0	0	0	4	dispensable
pan_gene_2568	pan_gene_354	Ear_height;Ear_row_number;Glutamate;Nodes_per_plant;Nodes_to_ear;Plant_height	Ear_row_number;Tassel_length	0	0	1	1	1	0	0	0	0	0	0	1	1	0	0	0	0	0	1	0	1	0	1	1	0	0	9	dispensable
pan_gene_2568	pan_gene_52378	Ear_height;Ear_row_number;Glutamate;Nodes_per_plant;Nodes_to_ear;Plant_height	Ear_row_number;Photoperiod_Growing-degree_days_to_silk	0	1	0	0	0	0	0	0	0	0	0	0	0	0	0	0	0	0	0	0	0	0	0	0	0	0	1	private
pan_gene_2568	pan_gene_5555	Ear_height;Ear_row_number;Glutamate;Nodes_per_plant;Nodes_to_ear;Plant_height	100_Kernel_weight;Average_internode_length_(above_ear);Average_internode_length_(whole_plant);Ear_row_number	0	1	0	1	1	1	1	0	1	1	0	0	1	1	1	1	0	1	0	0	1	1	0	0	0	1	15	near-core
pan_gene_2568	pan_gene_5763	Ear_height;Ear_row_number;Glutamate;Nodes_per_plant;Nodes_to_ear;Plant_height	Ear_row_number	0	1	0	1	0	0	1	0	0	1	0	1	0	0	1	1	1	1	1	0	1	1	1	1	1	0	15	near-core
pan_gene_2615	pan_gene_32565	Days_to_silk;Ear_row_number;Nodes_per_plant;Nodes_to_ear;Plant_height	Ear_row_number;Stalk_strength;Tassel_length	0	1	0	1	0	0	0	0	0	0	0	1	0	0	0	0	0	0	0	0	0	0	0	0	0	0	3	dispensable
pan_gene_2615	pan_gene_32579	Days_to_silk;Ear_row_number;Nodes_per_plant;Nodes_to_ear;Plant_height	Ear_row_number;Nodes_per_plant;Starch;Total_amino_acids	0	1	0	0	0	0	0	0	0	0	0	0	0	0	0	0	0	0	0	0	0	0	0	0	0	0	1	private
pan_gene_2615	pan_gene_4336	Days_to_silk;Ear_row_number;Nodes_per_plant;Nodes_to_ear;Plant_height	Ear_row_number	0	1	0	0	0	0	0	0	0	0	0	0	0	0	0	0	0	0	0	0	0	0	0	0	0	0	1	private
pan_gene_2615	pan_gene_4502	Days_to_silk;Ear_row_number;Nodes_per_plant;Nodes_to_ear;Plant_height	Ear_row_number	0	1	0	0	0	0	0	0	0	0	0	0	0	0	0	0	0	0	0	0	0	0	0	0	0	0	1	private
pan_gene_2615	pan_gene_98898	Days_to_silk;Ear_row_number;Nodes_per_plant;Nodes_to_ear;Plant_height	Ear_row_number;Plant_height	0	1	0	0	0	0	0	0	0	0	0	0	0	0	0	0	0	1	0	0	0	0	0	0	0	0	2	dispensable
pan_gene_27523	pan_gene_32494	Ear_row_number	Ear_row_number;Nodes_to_ear;Tassel_branch_number	0	1	0	0	0	0	0	0	0	0	1	0	0	0	0	0	0	0	0	0	0	0	0	0	0	0	2	dispensable
pan_gene_27523	pan_gene_32547	Ear_row_number	Anthesis-silking_interval;Average_internode_length_(whole_plant);Ear_row_number;Plant_height;Tassel_branch_number	0	1	1	1	1	0	1	1	1	0	1	0	1	1	0	0	0	1	1	0	1	0	1	1	0	0	15	near-core
pan_gene_27523	pan_gene_61601	Ear_row_number	Average_internode_length_(above_ear);Days_to_silk;Ear_row_number	0	1	0	1	0	0	1	0	0	0	1	0	0	1	0	0	0	1	0	0	0	0	1	0	0	0	7	dispensable
pan_gene_27770	pan_gene_8611	Ear_row_number	Ear_row_number;Ratio_of_ear_height_to_total_height	0	1	0	0	0	0	0	0	0	0	0	0	0	0	0	0	0	0	0	0	0	0	0	0	0	0	1	private
pan_gene_27770	pan_gene_98904	Ear_row_number	Ear_row_number;Tassel_length	0	1	0	0	0	0	0	0	0	0	1	0	0	0	0	0	0	0	0	0	0	0	0	0	0	0	2	dispensable
pan_gene_27829	pan_gene_2985	Ear_row_number	Ear_row_number	0	1	0	0	0	0	0	0	0	1	0	0	0	0	0	0	1	0	0	0	0	0	0	0	0	0	3	dispensable
pan_gene_27829	pan_gene_32565	Ear_row_number	Ear_row_number;Stalk_strength;Tassel_length	0	1	0	1	1	0	0	1	1	1	1	1	1	1	0	1	1	1	0	0	0	0	1	1	0	1	16	near-core
pan_gene_27829	pan_gene_4502	Ear_row_number	Ear_row_number	0	1	0	1	0	0	0	0	0	0	0	0	0	0	0	0	0	0	0	1	0	0	0	0	0	0	3	dispensable
pan_gene_27829	pan_gene_98898	Ear_row_number	Ear_row_number;Plant_height	0	1	0	0	0	0	0	0	0	0	0	0	0	1	0	0	0	0	0	0	0	0	0	0	0	0	2	dispensable
pan_gene_27830	pan_gene_32580	Ear_row_number	Ear_row_number;Nodes_per_plant	0	1	0	0	0	0	0	0	0	0	0	0	0	0	0	0	0	0	0	0	0	0	0	0	0	0	1	private
pan_gene_27846	pan_gene_4807	Ear_row_number;Nodes_above_ear	Ear_row_number	0	1	0	0	0	0	0	0	0	0	0	0	0	0	0	0	0	0	0	0	0	1	0	0	0	0	2	dispensable
pan_gene_27847	pan_gene_5056	Ear_row_number;Nodes_above_ear	Average_internode_length_(above_ear);Ear_row_number;Height_above_ear;Height_per_day_(until_flowering)	0	1	1	0	0	0	0	0	0	1	0	1	0	0	1	0	0	0	0	0	0	0	1	0	0	0	6	dispensable
pan_gene_27848	pan_gene_4891	Ear_row_number	Cob_diameter;Ear_row_number	0	1	0	0	0	0	0	0	0	0	0	0	0	0	0	0	0	0	0	0	0	0	0	0	0	0	1	private
pan_gene_27994	pan_gene_4373	Ear_row_number	Ear_row_number	0	1	0	0	0	0	0	0	0	0	0	0	0	0	0	1	0	0	0	0	0	0	0	0	0	0	2	dispensable
pan_gene_28420	pan_gene_29997	Ear_row_number	Ear_height;Ear_row_number;Height_per_day_(until_flowering)	0	0	0	0	0	0	0	0	0	1	0	0	0	0	0	0	0	0	0	0	0	0	0	0	0	0	1	private
pan_gene_28420	pan_gene_32494	Ear_row_number	Ear_row_number;Nodes_to_ear;Tassel_branch_number	0	1	0	0	0	0	0	0	0	0	1	0	0	0	0	0	0	0	0	0	0	0	0	0	0	0	2	dispensable
pan_gene_28420	pan_gene_32547	Ear_row_number	Anthesis-silking_interval;Average_internode_length_(whole_plant);Ear_row_number;Plant_height;Tassel_branch_number	0	1	0	1	1	0	0	0	1	0	1	1	0	0	0	0	0	0	0	0	0	0	1	1	0	0	8	dispensable
pan_gene_28420	pan_gene_5816	Ear_row_number	Days_to_anthesis;Days_to_silk;Ear_row_number;Photoperiod_growing-degree_days_to_anthesis	0	1	0	1	0	0	0	0	0	0	1	1	0	0	0	0	0	0	0	1	0	0	1	0	0	0	6	dispensable
pan_gene_28463	pan_gene_5735	Ear_row_number	Ear_row_number;Tassel_branch_number	0	1	0	0	0	0	0	0	0	0	0	0	0	0	0	0	0	0	0	0	0	0	0	1	0	0	2	dispensable
pan_gene_29563	pan_gene_32547	Ear_row_number;Southern_leaf_blight	Anthesis-silking_interval;Average_internode_length_(whole_plant);Ear_row_number;Plant_height;Tassel_branch_number	0	0	0	0	1	0	1	0	0	0	0	0	0	0	0	0	0	1	0	1	1	0	0	0	0	0	5	dispensable
pan_gene_29563	pan_gene_32565	Ear_row_number;Southern_leaf_blight	Ear_row_number;Stalk_strength;Tassel_length	0	0	0	0	1	0	1	0	0	0	0	0	0	0	0	0	0	0	1	0	0	0	0	0	0	0	3	dispensable
pan_gene_29563	pan_gene_5816	Ear_row_number;Southern_leaf_blight	Days_to_anthesis;Days_to_silk;Ear_row_number;Photoperiod_growing-degree_days_to_anthesis	0	0	0	0	1	0	0	0	0	1	0	0	0	0	0	0	0	0	0	1	0	0	0	0	0	0	3	dispensable
pan_gene_29563	pan_gene_8091	Ear_row_number;Southern_leaf_blight	Average_internode_length_(below_ear);Ear_row_number	0	0	0	0	0	0	0	0	0	0	0	0	0	0	0	0	0	1	1	0	0	0	0	0	0	0	2	dispensable
pan_gene_30841	pan_gene_32547	Average_internode_length_(whole_plant);Days_to_silk;Ear_row_number;Tassel_branch_number	Anthesis-silking_interval;Average_internode_length_(whole_plant);Ear_row_number;Plant_height;Tassel_branch_number	0	1	1	1	1	1	1	1	1	0	0	0	1	1	0	0	1	1	1	1	0	0	0	1	0	0	15	near-core
pan_gene_30841	pan_gene_61601	Average_internode_length_(whole_plant);Days_to_silk;Ear_row_number;Tassel_branch_number	Average_internode_length_(above_ear);Days_to_silk;Ear_row_number	0	1	0	1	0	1	1	0	1	0	1	0	1	1	0	0	0	1	0	1	0	1	0	1	1	0	13	near-core
pan_gene_30841	pan_gene_8091	Average_internode_length_(whole_plant);Days_to_silk;Ear_row_number;Tassel_branch_number	Average_internode_length_(below_ear);Ear_row_number	0	1	0	1	1	0	1	1	0	0	0	0	0	0	0	0	0	0	1	0	0	0	0	0	0	0	6	dispensable
pan_gene_30841	pan_gene_8123	Average_internode_length_(whole_plant);Days_to_silk;Ear_row_number;Tassel_branch_number	Average_internode_length_(whole_plant);Ear_row_number	0	1	0	0	0	0	0	0	1	0	0	1	0	0	0	0	0	1	0	0	0	0	0	0	0	0	4	dispensable
pan_gene_30924	pan_gene_848	Ear_row_number;Photoperiod_Growing-degree_days_to_silk;Ratio_of_ear_height_to_total_height	100_Kernel_weight;Ear_row_number	0	1	0	0	0	0	0	0	0	0	1	0	0	0	0	0	0	0	0	0	0	0	0	0	0	0	2	dispensable
pan_gene_30924	pan_gene_9405	Ear_row_number;Photoperiod_Growing-degree_days_to_silk;Ratio_of_ear_height_to_total_height	Ear_row_number;Nodes_above_ear	0	1	0	0	0	0	0	0	0	0	1	0	0	0	0	0	0	0	0	0	0	0	0	0	0	0	2	dispensable
pan_gene_31065	pan_gene_4594	Ear_row_number	Days_to_anthesis;Ear_row_number	0	1	0	0	0	0	0	1	0	0	0	0	0	0	0	0	0	0	0	0	0	0	0	1	0	0	3	dispensable
pan_gene_31065	pan_gene_4808	Ear_row_number	Ear_row_number	0	1	0	1	1	0	0	1	1	0	0	0	0	0	0	0	0	0	1	0	0	1	0	0	0	0	7	dispensable
pan_gene_31065	pan_gene_5763	Ear_row_number	Ear_row_number	0	1	0	1	0	0	0	0	0	1	0	0	1	0	0	1	0	0	1	0	1	0	0	0	0	1	8	dispensable
pan_gene_31434	pan_gene_32565	Ear_row_number;Nitrate	Ear_row_number;Stalk_strength;Tassel_length	0	1	0	1	1	1	0	1	1	0	0	0	0	1	0	1	0	0	0	0	0	0	0	0	0	0	8	dispensable
pan_gene_31434	pan_gene_32579	Ear_row_number;Nitrate	Ear_row_number;Nodes_per_plant;Starch;Total_amino_acids	0	1	0	1	0	0	0	0	0	1	0	0	0	1	0	1	1	0	0	0	0	0	0	0	0	0	6	dispensable
pan_gene_31434	pan_gene_98898	Ear_row_number;Nitrate	Ear_row_number;Plant_height	0	1	0	0	0	0	0	0	0	0	0	0	0	0	0	0	0	0	0	0	0	0	0	0	0	0	1	private
pan_gene_32036	pan_gene_8072	Ear_row_number	Ear_row_number	0	1	0	1	0	0	0	0	1	0	0	1	0	1	1	0	0	0	0	0	0	0	1	1	0	0	8	dispensable
pan_gene_32041	pan_gene_4717	Ear_row_number	Ear_row_number	0	1	0	0	0	0	0	0	0	0	0	1	0	0	0	0	0	0	0	0	0	1	1	1	0	1	6	dispensable
pan_gene_32414	pan_gene_451	Ear_row_number	Ear_row_number;Fructose	0	0	0	0	0	0	0	0	0	0	1	0	0	0	0	0	0	0	0	0	0	0	1	0	0	0	2	dispensable
pan_gene_32494	pan_gene_32547	Ear_row_number;Nodes_to_ear;Tassel_branch_number	Anthesis-silking_interval;Average_internode_length_(whole_plant);Ear_row_number;Plant_height;Tassel_branch_number	0	1	0	0	0	0	0	0	0	0	0	0	0	0	0	0	0	0	0	0	0	0	0	0	0	0	1	private
pan_gene_32494	pan_gene_5816	Ear_row_number;Nodes_to_ear;Tassel_branch_number	Days_to_anthesis;Days_to_silk;Ear_row_number;Photoperiod_growing-degree_days_to_anthesis	0	1	0	0	0	0	0	0	0	0	1	0	0	0	0	0	0	0	0	0	0	0	0	0	0	0	2	dispensable
pan_gene_32494	pan_gene_848	Ear_row_number;Nodes_to_ear;Tassel_branch_number	100_Kernel_weight;Ear_row_number	0	1	1	0	0	0	0	0	0	0	0	0	0	0	0	0	0	0	0	0	0	0	0	0	0	0	2	dispensable
pan_gene_32547	pan_gene_4346	Anthesis-silking_interval;Average_internode_length_(whole_plant);Ear_row_number;Plant_height;Tassel_branch_number	Ear_row_number;Height_per_day_(until_flowering);Leaf_width	0	0	0	0	1	0	0	0	0	1	0	0	0	0	0	0	0	0	0	0	0	0	0	0	0	0	2	dispensable
pan_gene_32547	pan_gene_4808	Anthesis-silking_interval;Average_internode_length_(whole_plant);Ear_row_number;Plant_height;Tassel_branch_number	Ear_row_number	0	1	0	0	0	1	0	0	1	0	0	0	0	0	0	0	0	1	0	0	0	1	1	0	0	0	6	dispensable
pan_gene_32547	pan_gene_5816	Anthesis-silking_interval;Average_internode_length_(whole_plant);Ear_row_number;Plant_height;Tassel_branch_number	Days_to_anthesis;Days_to_silk;Ear_row_number;Photoperiod_growing-degree_days_to_anthesis	0	1	0	1	1	1	0	0	0	1	1	0	1	1	0	0	1	0	1	1	1	0	1	0	0	1	14	near-core
pan_gene_32547	pan_gene_61601	Anthesis-silking_interval;Average_internode_length_(whole_plant);Ear_row_number;Plant_height;Tassel_branch_number	Average_internode_length_(above_ear);Days_to_silk;Ear_row_number	0	1	0	1	1	1	1	0	1	1	0	1	0	1	0	0	0	1	0	1	1	0	1	1	1	1	16	near-core
pan_gene_32565	pan_gene_32579	Ear_row_number;Stalk_strength;Tassel_length	Ear_row_number;Nodes_per_plant;Starch;Total_amino_acids	0	1	1	1	1	0	1	0	1	1	0	1	1	0	0	1	0	1	0	1	0	0	0	0	0	0	12	near-core
pan_gene_32565	pan_gene_4336	Ear_row_number;Stalk_strength;Tassel_length	Ear_row_number	0	1	0	1	1	1	0	1	1	0	0	1	1	1	1	0	0	0	1	0	0	0	0	1	0	0	12	near-core
pan_gene_32565	pan_gene_4502	Ear_row_number;Stalk_strength;Tassel_length	Ear_row_number	0	1	0	1	0	0	0	0	0	1	0	0	0	0	0	0	0	0	0	0	0	0	0	0	0	0	3	dispensable
pan_gene_32565	pan_gene_98898	Ear_row_number;Stalk_strength;Tassel_length	Ear_row_number;Plant_height	0	1	0	0	0	0	0	1	0	1	0	0	0	1	0	0	1	0	0	0	0	0	0	1	0	0	6	dispensable
pan_gene_32566	pan_gene_451	Ear_row_number;Height_per_day_(until_flowering);Plant_height;Stalk_strength	Ear_row_number;Fructose	0	0	0	0	0	0	0	0	0	0	1	0	0	0	0	0	1	0	0	0	1	0	1	1	0	0	5	dispensable
pan_gene_32566	pan_gene_5715	Ear_row_number;Height_per_day_(until_flowering);Plant_height;Stalk_strength	Ear_row_number;Fumarate;Starch	0	1	0	0	0	0	0	0	1	0	0	0	0	0	0	0	0	1	0	0	1	0	1	1	0	0	6	dispensable
pan_gene_32566	pan_gene_98158	Ear_row_number;Height_per_day_(until_flowering);Plant_height;Stalk_strength	Ear_row_number	0	1	1	1	0	0	1	0	1	0	1	0	1	1	0	1	1	1	0	1	1	0	1	1	0	0	15	near-core
pan_gene_32579	pan_gene_4502	Ear_row_number;Nodes_per_plant;Starch;Total_amino_acids	Ear_row_number	0	1	0	1	1	0	0	1	0	0	0	0	0	1	0	1	0	0	0	1	0	0	0	0	0	0	7	dispensable
pan_gene_32579	pan_gene_98898	Ear_row_number;Nodes_per_plant;Starch;Total_amino_acids	Ear_row_number;Plant_height	0	1	0	0	0	0	0	0	0	0	0	0	0	0	0	0	0	0	0	0	0	0	0	0	0	0	1	private
pan_gene_354	pan_gene_4808	Ear_row_number;Tassel_length	Ear_row_number	0	0	0	0	0	0	0	0	0	1	0	0	0	0	0	0	0	0	0	0	0	0	1	0	0	0	2	dispensable
pan_gene_354	pan_gene_5555	Ear_row_number;Tassel_length	100_Kernel_weight;Average_internode_length_(above_ear);Average_internode_length_(whole_plant);Ear_row_number	0	0	0	0	1	0	0	0	0	0	0	0	0	0	0	0	0	0	0	0	0	0	0	0	0	0	1	private
pan_gene_354	pan_gene_5763	Ear_row_number;Tassel_length	Ear_row_number	0	0	0	1	0	0	0	0	0	0	0	1	0	0	0	0	0	0	0	0	0	0	1	1	0	0	4	dispensable
pan_gene_354	pan_gene_77824	Ear_row_number;Tassel_length	Ear_row_number	0	0	0	1	0	0	0	0	0	0	0	1	1	0	0	0	0	0	1	0	1	0	1	1	0	0	7	dispensable
pan_gene_4075	pan_gene_4594	Ear_row_number;Tassel_branch_number	Days_to_anthesis;Ear_row_number	0	0	0	0	1	0	0	0	1	0	0	0	0	0	0	0	0	0	0	0	0	0	0	0	1	0	3	dispensable
pan_gene_4075	pan_gene_8091	Ear_row_number;Tassel_branch_number	Average_internode_length_(below_ear);Ear_row_number	0	0	0	0	0	1	0	0	1	0	0	0	0	0	0	0	0	0	0	0	0	0	0	0	0	0	2	dispensable
pan_gene_4334	pan_gene_449	Ear_row_number	Ear_row_number	0	0	0	1	0	0	1	1	0	1	0	1	0	0	1	0	0	0	1	1	0	0	0	1	0	1	10	dispensable
pan_gene_4336	pan_gene_4502	Ear_row_number	Ear_row_number	0	1	0	0	1	0	0	1	0	0	1	1	1	1	0	1	0	0	1	0	0	0	1	1	0	1	12	near-core
pan_gene_4346	pan_gene_5816	Ear_row_number;Height_per_day_(until_flowering);Leaf_width	Days_to_anthesis;Days_to_silk;Ear_row_number;Photoperiod_growing-degree_days_to_anthesis	0	0	0	0	0	0	0	0	0	1	0	0	0	0	0	0	0	0	0	0	0	0	0	0	0	0	1	private
pan_gene_4407	pan_gene_4837	Cob_diameter;Ear_row_number;Glucose;Tassel_length	Ear_row_number;Ratio_of_ear_height_to_total_height;Tassel_length	0	1	1	0	0	1	0	0	0	0	0	0	0	0	0	0	0	0	0	0	0	0	0	0	0	0	3	dispensable
pan_gene_449	pan_gene_4558	Ear_row_number	Ear_row_number;Tassel_length	0	1	0	1	1	1	1	0	1	1	1	1	0	0	1	1	1	0	1	1	1	1	1	1	1	0	19	near-core
pan_gene_450	pan_gene_4841	Ear_row_number	Ear_row_number	0	1	0	0	0	0	0	0	0	0	0	0	0	0	0	1	0	0	0	0	0	0	0	0	0	0	2	dispensable
pan_gene_4502	pan_gene_98898	Ear_row_number	Ear_row_number;Plant_height	0	1	0	0	0	0	0	0	0	0	0	0	0	0	0	0	0	0	0	0	0	0	0	0	0	0	1	private
pan_gene_451	pan_gene_5715	Ear_row_number;Fructose	Ear_row_number;Fumarate;Starch	0	0	0	0	0	0	0	0	0	0	0	0	0	0	0	0	0	0	0	0	0	0	1	0	0	0	1	private
pan_gene_451	pan_gene_98158	Ear_row_number;Fructose	Ear_row_number	0	0	0	0	0	0	0	0	0	0	1	0	0	0	0	0	0	0	0	0	1	0	1	1	0	0	4	dispensable
pan_gene_4808	pan_gene_4837	Ear_row_number	Ear_row_number;Ratio_of_ear_height_to_total_height;Tassel_length	0	1	1	0	0	0	0	0	0	0	0	0	0	0	0	0	0	0	0	0	0	0	0	0	0	0	2	dispensable
pan_gene_4808	pan_gene_5763	Ear_row_number	Ear_row_number	0	1	0	0	0	0	1	0	0	0	0	0	0	0	0	0	0	0	1	0	1	0	1	0	0	0	5	dispensable
pan_gene_52378	pan_gene_5763	Ear_row_number;Photoperiod_Growing-degree_days_to_silk	Ear_row_number	0	1	0	0	0	0	0	0	0	0	0	0	0	0	0	0	0	0	0	0	0	0	0	0	0	0	1	private
pan_gene_52378	pan_gene_6392	Ear_row_number;Photoperiod_Growing-degree_days_to_silk	Ear_row_number	0	1	0	0	0	0	0	0	0	0	0	0	0	0	0	0	0	0	0	0	0	0	0	0	0	0	1	private
pan_gene_52378	pan_gene_77824	Ear_row_number;Photoperiod_Growing-degree_days_to_silk	Ear_row_number	0	1	0	0	0	0	0	0	0	0	0	0	0	0	0	0	0	0	0	0	0	0	0	0	0	0	1	private
pan_gene_52793	pan_gene_64990	Ear_row_number	Ear_row_number	0	1	0	0	0	0	0	0	0	0	0	0	0	0	0	0	1	0	0	0	0	0	0	0	0	0	2	dispensable
pan_gene_52793	pan_gene_86932	Ear_row_number	Ear_row_number;Northern_Leaf_Blight	0	1	0	0	0	0	0	0	0	0	0	0	0	0	0	0	0	0	0	0	0	0	0	0	0	0	1	private
pan_gene_5542	pan_gene_8123	Average_internode_length_(above_ear);Ear_row_number;Nodes_per_plant	Average_internode_length_(whole_plant);Ear_row_number	0	1	0	0	0	0	0	0	1	1	0	0	0	0	0	0	0	1	0	0	0	1	0	0	0	0	5	dispensable
pan_gene_5715	pan_gene_98158	Ear_row_number;Fumarate;Starch	Ear_row_number	0	1	0	0	0	0	0	0	0	0	0	0	0	0	0	0	1	1	0	0	0	0	1	0	0	0	4	dispensable
pan_gene_5763	pan_gene_77824	Ear_row_number	Ear_row_number	0	1	0	1	0	0	0	0	0	0	0	0	0	0	0	0	0	1	1	0	1	0	1	0	1	0	7	dispensable
pan_gene_5763	pan_gene_77825	Ear_row_number	Ear_row_number	0	1	0	1	0	0	0	0	0	0	0	0	0	0	0	0	0	1	1	0	1	0	1	0	0	0	6	dispensable
pan_gene_5816	pan_gene_61601	Days_to_anthesis;Days_to_silk;Ear_row_number;Photoperiod_growing-degree_days_to_anthesis	Average_internode_length_(above_ear);Days_to_silk;Ear_row_number	0	1	0	1	1	1	0	0	0	0	1	0	0	0	1	0	0	0	0	0	1	0	1	0	0	1	9	dispensable
pan_gene_64990	pan_gene_86932	Ear_row_number	Ear_row_number;Northern_Leaf_Blight	0	1	0	0	0	0	0	0	0	0	0	0	0	0	0	0	0	0	0	0	0	0	1	0	0	0	2	dispensable
pan_gene_7760	pan_gene_8088	Days_to_anthesis;Ear_row_number	Ear_row_number;Height_per_day_(until_flowering);Leaf_length;Malate	0	1	0	0	0	0	0	0	0	0	0	0	0	0	0	0	0	0	0	0	0	0	0	0	0	0	1	private
pan_gene_77825	pan_gene_9851	Ear_row_number	Ear_row_number	0	1	0	0	0	0	0	0	0	0	0	0	0	0	0	0	0	1	0	0	0	0	1	0	0	0	3	dispensable
pan_gene_8091	pan_gene_962	Average_internode_length_(below_ear);Ear_row_number	Ear_row_number;Malate;Nodes_per_plant	0	1	0	0	0	0	0	0	0	0	0	0	0	0	0	0	0	0	0	0	0	0	0	0	0	0	1	private
pan_gene_848	pan_gene_9405	100_Kernel_weight;Ear_row_number	Ear_row_number;Nodes_above_ear	0	1	1	0	1	0	0	0	0	1	1	0	0	0	0	1	1	0	0	1	1	1	1	0	0	0	11	near-core
pan_gene_8611	pan_gene_98904	Ear_row_number;Ratio_of_ear_height_to_total_height	Ear_row_number;Tassel_length	0	1	0	1	0	0	1	0	1	0	1	1	0	0	0	1	0	0	1	0	0	0	1	0	0	0	9	dispensable
pan_gene_100881	pan_gene_4373	Ear_row_number	Ear_row_number	0	0	1	0	0	0	0	0	0	1	0	1	0	0	0	0	1	0	0	0	0	0	0	0	0	0	4	dispensable
pan_gene_100881	pan_gene_8088	Ear_row_number	Ear_row_number;Height_per_day_(until_flowering);Leaf_length;Malate	0	0	1	0	0	0	0	0	0	1	0	0	1	0	0	0	0	0	0	0	0	0	0	0	0	0	3	dispensable
pan_gene_100881	pan_gene_96739	Ear_row_number	Ear_row_number	0	0	0	0	0	0	0	0	0	1	0	0	0	0	0	0	0	0	0	0	0	0	0	0	0	0	1	private
pan_gene_101676	pan_gene_12556	Ear_row_number;Stalk_strength	Ear_height;Ear_row_number	0	0	1	0	0	0	0	0	0	0	0	0	0	0	0	0	0	0	0	0	0	0	0	0	0	0	1	private
pan_gene_101676	pan_gene_25042	Ear_row_number;Stalk_strength	Boxcox-transformed_leaf_angle;Ear_row_number;Nitrate;Plant_height	0	0	1	0	0	0	1	0	0	0	0	1	1	0	0	0	0	0	0	0	0	1	1	0	1	0	7	dispensable
pan_gene_101676	pan_gene_27689	Ear_row_number;Stalk_strength	Boxcox-transformed_leaf_angle;Ear_row_number	0	0	1	0	0	0	0	0	0	0	0	0	0	0	0	0	0	0	0	0	0	0	1	0	1	0	3	dispensable
pan_gene_101676	pan_gene_4891	Ear_row_number;Stalk_strength	Cob_diameter;Ear_row_number	0	0	1	0	0	0	1	0	0	0	0	0	1	0	0	0	0	0	0	0	0	0	0	0	0	0	3	dispensable
pan_gene_101676	pan_gene_8604	Ear_row_number;Stalk_strength	Ear_row_number	0	0	1	1	0	0	1	0	0	0	0	1	1	0	0	0	0	0	0	0	0	0	0	0	1	0	6	dispensable
pan_gene_103483	pan_gene_25513	Ear_row_number	Ear_row_number	0	0	0	0	0	0	1	0	0	0	0	0	0	0	0	0	0	0	0	0	0	0	0	1	1	0	3	dispensable
pan_gene_103483	pan_gene_31065	Ear_row_number	Ear_row_number	0	0	0	0	0	0	0	0	0	0	0	0	0	0	0	0	0	0	0	0	0	0	0	1	0	0	1	private
pan_gene_103483	pan_gene_5816	Ear_row_number	Days_to_anthesis;Days_to_silk;Ear_row_number;Photoperiod_growing-degree_days_to_anthesis	0	0	0	0	0	0	0	0	0	0	0	0	0	0	0	1	0	0	0	0	0	0	0	0	0	0	1	private
pan_gene_10438	pan_gene_4807	Ear_row_number;Tassel_branch_number	Ear_row_number	0	0	1	1	1	0	1	1	0	0	0	1	0	0	0	1	0	0	0	0	0	0	0	0	0	0	7	dispensable
pan_gene_10438	pan_gene_4810	Ear_row_number;Tassel_branch_number	Cob_diameter;Ear_row_number;Southern_leaf_blight	0	0	1	1	0	0	1	0	0	0	0	0	0	0	0	0	0	0	0	0	0	0	0	0	0	0	3	dispensable
pan_gene_10455	pan_gene_24704	Ear_row_number	Ear_row_number;Nodes_per_plant	0	0	1	0	0	0	0	0	0	0	0	0	0	0	0	0	0	0	0	0	0	0	0	0	0	0	1	private
pan_gene_10455	pan_gene_28701	Ear_row_number	Ear_row_number	0	0	1	0	0	0	0	0	0	0	1	0	0	0	0	0	0	1	1	0	0	0	0	0	0	0	4	dispensable
pan_gene_10455	pan_gene_31467	Ear_row_number	Ear_row_number;Northern_Leaf_Blight;Photoperiod_growing-degree_days_to_anthesis;Ratio_of_ear_height_to_total_height;Tassel_branch_number	0	0	1	0	0	0	1	0	0	0	0	0	0	0	0	0	0	0	0	0	0	0	0	0	0	0	2	dispensable
pan_gene_10455	pan_gene_4810	Ear_row_number	Cob_diameter;Ear_row_number;Southern_leaf_blight	0	0	1	0	1	0	0	1	1	1	0	0	0	0	0	1	0	0	0	0	0	0	0	0	1	0	7	dispensable
pan_gene_10737	pan_gene_20575	Ear_row_number	Ear_row_number;Tassel_length	0	0	1	0	0	1	0	0	0	0	0	0	0	0	0	0	0	0	0	0	0	0	1	0	0	0	3	dispensable
pan_gene_10737	pan_gene_25417	Ear_row_number	Ear_row_number	0	0	1	0	0	0	0	0	1	0	0	0	0	0	0	0	0	1	0	0	0	0	1	0	0	0	4	dispensable
pan_gene_10737	pan_gene_32553	Ear_row_number	Average_internode_length_(above_ear);Ear_row_number;Tassel_length;Total_amino_acids	0	0	0	0	0	0	0	0	0	0	0	0	0	0	0	0	0	0	0	0	0	0	1	0	1	0	2	dispensable
pan_gene_10737	pan_gene_450	Ear_row_number	Ear_row_number	0	0	1	0	0	0	0	0	0	0	0	0	0	0	0	0	0	0	0	0	0	0	0	0	0	0	1	private
pan_gene_10737	pan_gene_5735	Ear_row_number	Ear_row_number;Tassel_branch_number	0	0	1	0	1	0	0	0	0	0	0	0	0	0	0	0	0	0	0	0	0	1	0	0	0	0	3	dispensable
pan_gene_10818	pan_gene_12586	Ear_row_number;Height_per_day_(until_flowering);Plant_height	Ear_row_number	0	0	1	0	0	0	0	0	0	0	0	0	0	0	0	0	0	0	0	0	0	0	0	0	0	0	1	private
pan_gene_10818	pan_gene_12619	Ear_row_number;Height_per_day_(until_flowering);Plant_height	Ear_height;Ear_row_number	0	0	1	0	0	0	0	0	0	0	0	0	0	0	0	0	0	0	0	1	0	0	0	0	0	0	2	dispensable
pan_gene_10819	pan_gene_10844	Ear_row_number;Height_per_day_(until_flowering);Plant_height	Ear_row_number	0	0	1	0	0	0	0	0	0	0	0	0	0	0	0	0	0	0	0	0	0	0	0	0	0	0	1	private
pan_gene_10819	pan_gene_12035	Ear_row_number;Height_per_day_(until_flowering);Plant_height	Ear_row_number;Leaf_length	0	0	1	0	0	0	0	1	0	0	0	0	0	0	0	0	0	0	0	0	0	0	0	0	0	0	2	dispensable
pan_gene_10819	pan_gene_12055	Ear_row_number;Height_per_day_(until_flowering);Plant_height	Days_to_silk;Ear_row_number;Nodes_above_ear	0	0	1	0	0	0	0	0	0	0	0	0	0	0	0	0	0	0	0	0	0	0	0	0	0	0	1	private
pan_gene_10819	pan_gene_16344	Ear_row_number;Height_per_day_(until_flowering);Plant_height	Ear_row_number;Glucose	0	0	1	0	0	0	0	0	0	0	0	0	0	0	0	0	0	0	0	0	0	0	0	0	0	0	1	private
pan_gene_10819	pan_gene_17552	Ear_row_number;Height_per_day_(until_flowering);Plant_height	Ear_row_number	0	0	1	0	0	0	0	0	0	0	0	0	0	0	0	0	0	0	0	0	0	0	0	0	0	0	1	private
pan_gene_10840	pan_gene_19663	Ear_row_number;Northern_Leaf_Blight	Ear_row_number	0	0	1	0	0	0	0	0	0	0	0	0	0	0	1	0	0	0	0	0	0	0	0	0	0	0	2	dispensable
pan_gene_10844	pan_gene_12035	Ear_row_number	Ear_row_number;Leaf_length	0	0	1	0	0	0	1	1	0	0	0	0	0	0	0	0	0	0	0	0	0	0	1	0	0	0	4	dispensable
pan_gene_10844	pan_gene_12055	Ear_row_number	Days_to_silk;Ear_row_number;Nodes_above_ear	0	0	1	0	0	0	0	0	0	0	0	0	0	0	0	0	0	0	0	0	0	0	1	0	0	0	2	dispensable
pan_gene_10844	pan_gene_16344	Ear_row_number	Ear_row_number;Glucose	0	0	1	0	0	1	0	0	0	0	1	0	0	0	0	0	0	1	0	0	0	0	0	0	0	0	4	dispensable
pan_gene_11491	pan_gene_16527	Ear_row_number	Ear_row_number;Leaf_length;PCA_of_metabolites:_PC1	0	0	1	0	0	0	0	0	0	0	0	0	0	0	0	0	0	0	0	0	0	0	0	0	0	0	1	private
pan_gene_11491	pan_gene_18108	Ear_row_number	Ear_row_number	0	0	1	0	0	0	0	0	0	0	0	0	1	0	0	0	0	0	0	0	0	0	0	0	0	0	2	dispensable
pan_gene_11491	pan_gene_22380	Ear_row_number	Average_internode_length_(above_ear);Ear_row_number;PCA_of_metabolites:_PC2;Starch	0	0	1	0	0	0	0	0	0	0	0	0	0	0	0	0	0	0	0	0	0	0	0	0	0	0	1	private
pan_gene_11491	pan_gene_5549	Ear_row_number	Ear_row_number;Leaf_length	0	0	1	0	0	0	0	0	0	1	1	0	1	0	1	0	0	0	1	1	0	0	0	1	0	0	8	dispensable
pan_gene_11491	pan_gene_96821	Ear_row_number	Ear_row_number;Photoperiod_growing-degree_days_to_anthesis	0	0	0	0	0	0	0	0	0	0	0	0	0	0	0	0	0	0	0	0	0	0	0	1	0	0	1	private
pan_gene_1160	pan_gene_12483	Ear_row_number	Ear_row_number;Leaf_length	0	0	1	0	0	0	0	0	0	1	0	0	0	0	0	0	0	0	0	0	0	0	0	0	0	0	2	dispensable
pan_gene_1160	pan_gene_15078	Ear_row_number	Ear_row_number	0	0	1	0	0	0	0	0	0	0	0	0	0	0	0	0	0	0	0	0	0	0	0	0	0	0	1	private
pan_gene_1160	pan_gene_17552	Ear_row_number	Ear_row_number	0	0	1	0	0	0	0	0	0	0	0	0	0	0	0	0	0	0	0	0	0	0	0	0	0	0	1	private
pan_gene_1160	pan_gene_4078	Ear_row_number	Ear_row_number;Tassel_length	0	0	1	0	0	0	0	0	0	0	0	0	0	0	0	0	0	0	0	0	0	0	0	0	0	0	1	private
pan_gene_1160	pan_gene_5542	Ear_row_number	Average_internode_length_(above_ear);Ear_row_number;Nodes_per_plant	0	0	1	0	0	0	0	0	0	0	0	0	0	0	0	0	0	0	0	0	0	0	0	0	0	0	1	private
pan_gene_1160	pan_gene_6392	Ear_row_number	Ear_row_number	0	0	1	0	0	0	0	0	0	0	0	0	0	0	0	0	0	0	0	0	0	0	0	0	0	0	1	private
pan_gene_1194	pan_gene_12545	Ear_row_number	Ear_row_number	0	0	1	0	1	0	0	0	1	0	0	0	0	0	1	0	0	0	1	1	1	0	0	0	0	0	7	dispensable
pan_gene_1194	pan_gene_15064	Ear_row_number	Ear_row_number;Height_per_day_(until_flowering)	0	0	1	0	0	0	1	0	1	0	1	0	1	0	0	0	0	1	0	0	1	0	1	0	0	0	8	dispensable
pan_gene_1194	pan_gene_15226	Ear_row_number	Ear_row_number	0	0	1	0	0	0	0	0	0	0	0	1	0	0	0	0	0	0	0	0	0	1	1	0	0	0	4	dispensable
pan_gene_1194	pan_gene_24764	Ear_row_number	Ear_row_number	0	0	1	0	1	0	0	0	0	0	1	0	1	0	0	0	0	0	0	0	0	0	0	0	0	0	4	dispensable
pan_gene_1195	pan_gene_20117	Ear_row_number	Ear_row_number	0	0	0	0	0	0	0	0	0	1	0	1	0	0	0	0	0	0	0	0	0	0	0	0	0	0	2	dispensable
pan_gene_1195	pan_gene_4558	Ear_row_number	Ear_row_number;Tassel_length	0	0	0	0	0	0	0	0	0	1	0	0	1	0	0	0	1	0	0	0	0	0	0	0	0	0	3	dispensable
pan_gene_1195	pan_gene_8089	Ear_row_number	Ear_row_number;Height_per_day_(until_flowering);Leaf_length	0	0	0	0	0	0	1	0	0	1	0	1	1	0	0	0	1	0	0	1	0	0	0	0	0	0	6	dispensable
pan_gene_1203	pan_gene_15977	Ear_row_number;Glutamate;Leaf_length	Ear_row_number	0	0	1	0	0	0	0	0	0	0	0	0	0	0	0	0	0	1	0	0	0	0	0	0	0	0	2	dispensable
pan_gene_1203	pan_gene_16438	Ear_row_number;Glutamate;Leaf_length	Ear_row_number	0	0	1	0	0	0	0	0	0	0	0	0	0	0	0	0	0	0	0	0	0	0	0	1	0	0	2	dispensable
pan_gene_1203	pan_gene_27831	Ear_row_number;Glutamate;Leaf_length	100_Kernel_weight;Ear_row_number;Nodes_per_plant;Nodes_to_ear;Ratio_of_ear_height_to_total_height	0	0	1	0	0	0	0	0	0	0	1	0	0	0	0	0	0	0	0	0	1	0	0	0	0	0	3	dispensable
pan_gene_12035	pan_gene_12055	Ear_row_number;Leaf_length	Days_to_silk;Ear_row_number;Nodes_above_ear	0	0	1	0	0	1	0	0	0	0	0	0	0	0	1	0	0	0	0	1	0	0	1	0	0	0	5	dispensable
pan_gene_12035	pan_gene_16344	Ear_row_number;Leaf_length	Ear_row_number;Glucose	0	0	1	0	0	0	0	0	0	0	0	0	0	0	0	0	0	0	0	0	1	0	0	0	0	0	2	dispensable
pan_gene_12035	pan_gene_16534	Ear_row_number;Leaf_length	Ear_row_number;PCA_of_metabolites:_PC1	0	0	0	0	1	0	0	0	0	0	0	0	0	0	0	0	0	0	0	0	0	0	0	0	0	0	1	private
pan_gene_12035	pan_gene_17552	Ear_row_number;Leaf_length	Ear_row_number	0	0	1	0	0	0	0	0	0	0	0	0	0	0	0	0	0	0	0	0	0	0	1	0	0	0	2	dispensable
pan_gene_12053	pan_gene_19454	Cob_diameter;Ear_row_number	Average_internode_length_(above_ear);Ear_height;Ear_row_number;Leaf_width	0	0	1	0	0	0	0	0	0	0	0	0	0	0	0	0	0	0	0	0	0	0	0	0	0	0	1	private
pan_gene_12055	pan_gene_16344	Days_to_silk;Ear_row_number;Nodes_above_ear	Ear_row_number;Glucose	0	0	1	0	0	0	0	0	0	0	0	0	0	0	0	0	0	0	0	0	0	0	0	0	0	0	1	private
pan_gene_12055	pan_gene_17552	Days_to_silk;Ear_row_number;Nodes_above_ear	Ear_row_number	0	0	1	0	0	0	0	0	0	0	0	0	0	1	0	0	0	0	0	0	0	0	0	0	0	0	2	dispensable
pan_gene_12087	pan_gene_15087	Average_internode_length_(below_ear);Ear_row_number	100_Kernel_weight;Average_internode_length_(whole_plant);Ear_row_number	0	0	1	0	0	0	0	0	0	0	0	0	0	0	0	1	0	0	0	0	1	0	0	0	0	0	3	dispensable
pan_gene_12087	pan_gene_25411	Average_internode_length_(below_ear);Ear_row_number	Ear_row_number;Tassel_branch_number	0	0	1	1	1	1	1	0	1	0	0	0	0	0	1	1	1	0	1	0	0	1	0	0	0	0	11	near-core
pan_gene_12087	pan_gene_4841	Average_internode_length_(below_ear);Ear_row_number	Ear_row_number	0	0	1	0	0	0	0	0	0	0	0	0	0	1	0	0	1	0	0	0	1	0	0	0	0	0	4	dispensable
pan_gene_12087	pan_gene_8088	Average_internode_length_(below_ear);Ear_row_number	Ear_row_number;Height_per_day_(until_flowering);Leaf_length;Malate	0	0	1	0	0	0	0	0	0	0	0	0	0	0	0	0	0	0	0	0	0	0	0	0	0	0	1	private
pan_gene_12087	pan_gene_962	Average_internode_length_(below_ear);Ear_row_number	Ear_row_number;Malate;Nodes_per_plant	0	0	1	0	0	0	1	0	0	0	0	0	0	0	1	1	0	0	1	0	0	0	0	1	1	0	7	dispensable
pan_gene_12109	pan_gene_25042	Days_to_anthesis;Ear_row_number;Photoperiod_Growing-degree_days_to_silk;Southern_leaf_blight	Boxcox-transformed_leaf_angle;Ear_row_number;Nitrate;Plant_height	0	0	0	0	0	0	0	0	1	1	0	0	0	0	1	0	0	0	0	0	0	0	0	0	0	0	3	dispensable
pan_gene_12474	pan_gene_15067	Ear_row_number;Southern_leaf_blight	Ear_row_number	0	0	1	1	1	1	1	1	1	0	1	0	1	1	1	0	1	1	1	1	1	1	1	1	1	0	20	core
pan_gene_12474	pan_gene_15355	Ear_row_number;Southern_leaf_blight	Ear_row_number	0	0	1	0	0	0	0	0	0	0	0	0	0	0	0	0	0	0	0	0	0	0	0	0	0	0	1	private
pan_gene_12474	pan_gene_1636	Ear_row_number;Southern_leaf_blight	Ear_row_number	0	0	1	0	0	1	0	0	1	0	0	0	0	0	0	1	0	0	0	0	0	0	0	0	0	0	4	dispensable
pan_gene_12474	pan_gene_29258	Ear_row_number;Southern_leaf_blight	Ear_row_number;Photoperiod_growing-degree_days_to_anthesis	0	0	1	0	0	0	0	0	0	0	0	0	0	0	0	0	0	0	0	0	0	0	0	0	0	0	1	private
pan_gene_12474	pan_gene_4770	Ear_row_number;Southern_leaf_blight	Ear_row_number	0	0	0	0	1	0	0	1	0	0	0	0	0	0	0	1	0	0	0	0	0	0	0	0	0	0	3	dispensable
pan_gene_12474	pan_gene_4843	Ear_row_number;Southern_leaf_blight	Ear_row_number	0	0	1	0	0	0	0	0	0	0	0	0	0	0	0	0	0	0	0	0	0	0	0	0	0	0	1	private
pan_gene_12474	pan_gene_5555	Ear_row_number;Southern_leaf_blight	100_Kernel_weight;Average_internode_length_(above_ear);Average_internode_length_(whole_plant);Ear_row_number	0	0	1	0	0	0	0	1	0	0	1	0	1	0	0	0	0	0	0	0	0	1	0	0	0	0	5	dispensable
pan_gene_12474	pan_gene_8091	Ear_row_number;Southern_leaf_blight	Average_internode_length_(below_ear);Ear_row_number	0	0	1	1	1	1	1	0	0	0	1	1	0	0	0	0	0	1	1	0	0	1	1	1	1	0	13	near-core
pan_gene_12483	pan_gene_12576	Ear_row_number;Leaf_length	Ear_row_number	0	0	1	0	0	0	0	0	0	0	0	0	0	0	0	0	0	0	0	0	0	0	0	0	0	0	1	private
pan_gene_12483	pan_gene_15078	Ear_row_number;Leaf_length	Ear_row_number	0	0	1	0	0	0	0	0	0	0	0	0	0	0	0	0	0	0	0	0	0	0	1	0	0	0	2	dispensable
pan_gene_12483	pan_gene_15085	Ear_row_number;Leaf_length	Average_internode_length_(below_ear);Average_internode_length_(whole_plant);Ear_row_number;Nodes_above_ear	0	0	1	0	0	0	1	1	0	0	1	1	0	0	0	0	0	0	0	0	0	0	1	1	0	0	7	dispensable
pan_gene_12483	pan_gene_17274	Ear_row_number;Leaf_length	Ear_row_number	0	0	1	0	0	0	0	0	1	0	1	0	0	0	1	0	0	0	0	0	0	0	1	0	0	0	5	dispensable
pan_gene_12483	pan_gene_18032	Ear_row_number;Leaf_length	Ear_row_number	0	0	1	1	0	0	1	0	0	0	0	1	0	1	0	0	0	0	0	0	0	0	0	0	0	0	5	dispensable
pan_gene_12483	pan_gene_2568	Ear_row_number;Leaf_length	Ear_height;Ear_row_number;Glutamate;Nodes_per_plant;Nodes_to_ear;Plant_height	0	0	1	0	0	0	1	1	0	0	1	1	0	1	0	0	0	0	0	0	0	0	1	0	0	0	7	dispensable
pan_gene_12483	pan_gene_31902	Ear_row_number;Leaf_length	Ear_row_number	0	0	1	0	0	0	1	0	0	1	0	1	0	0	0	0	0	0	1	0	0	0	0	0	0	0	5	dispensable
pan_gene_12483	pan_gene_5542	Ear_row_number;Leaf_length	Average_internode_length_(above_ear);Ear_row_number;Nodes_per_plant	0	0	1	0	0	0	0	1	0	0	0	1	0	1	0	0	1	0	0	0	0	0	0	0	0	0	5	dispensable
pan_gene_12483	pan_gene_5816	Ear_row_number;Leaf_length	Days_to_anthesis;Days_to_silk;Ear_row_number;Photoperiod_growing-degree_days_to_anthesis	0	0	0	0	0	0	0	0	0	0	0	0	0	0	0	0	0	0	0	0	0	0	1	0	0	0	1	private
pan_gene_12484	pan_gene_1636	Ear_row_number;Leaf_length	Ear_row_number	0	0	0	0	1	0	0	0	0	0	0	0	0	0	0	0	0	0	0	0	0	0	0	0	0	0	1	private
pan_gene_12484	pan_gene_2416	Ear_row_number;Leaf_length	Ear_row_number	0	0	0	0	1	0	0	0	0	0	0	0	0	0	0	0	0	0	0	0	0	0	0	0	0	0	1	private
pan_gene_12484	pan_gene_8072	Ear_row_number;Leaf_length	Ear_row_number	0	0	0	0	1	0	0	0	0	0	0	0	0	0	0	0	0	0	0	0	0	0	0	0	0	0	1	private
pan_gene_12545	pan_gene_12576	Ear_row_number	Ear_row_number	0	0	1	0	0	0	0	0	0	0	0	0	0	0	0	0	0	1	0	0	0	1	0	0	0	0	3	dispensable
pan_gene_12545	pan_gene_15064	Ear_row_number	Ear_row_number;Height_per_day_(until_flowering)	0	0	1	0	0	0	0	0	0	0	0	0	0	0	0	0	0	0	0	0	0	0	1	0	0	0	2	dispensable
pan_gene_12545	pan_gene_15067	Ear_row_number	Ear_row_number	0	0	1	1	1	0	0	0	1	0	0	0	0	0	0	0	0	1	0	1	1	1	0	0	0	0	8	dispensable
pan_gene_12545	pan_gene_15468	Ear_row_number	Ear_row_number	0	0	1	1	0	0	0	0	1	0	0	1	0	0	0	0	0	0	0	0	0	0	1	0	1	0	6	dispensable
pan_gene_12545	pan_gene_20575	Ear_row_number	Ear_row_number;Tassel_length	0	0	1	0	0	0	0	0	0	0	0	0	0	0	0	0	0	0	0	0	0	0	0	0	0	0	1	private
pan_gene_12545	pan_gene_24578	Ear_row_number	Ear_row_number	0	0	1	0	0	0	0	0	0	0	0	0	0	0	1	0	0	0	0	0	0	0	0	0	0	0	2	dispensable
pan_gene_12545	pan_gene_24764	Ear_row_number	Ear_row_number	0	0	1	0	0	0	0	0	0	0	0	0	0	0	0	0	0	0	0	0	0	0	0	0	0	0	1	private
pan_gene_12545	pan_gene_30841	Ear_row_number	Average_internode_length_(whole_plant);Days_to_silk;Ear_row_number;Tassel_branch_number	0	0	1	1	1	0	0	0	0	0	0	0	0	0	0	0	0	0	0	0	0	1	0	0	0	0	4	dispensable
pan_gene_12545	pan_gene_5816	Ear_row_number	Days_to_anthesis;Days_to_silk;Ear_row_number;Photoperiod_growing-degree_days_to_anthesis	0	0	0	1	0	0	0	0	0	0	0	0	1	0	0	0	0	0	0	0	1	0	1	0	0	1	5	dispensable
pan_gene_12552	pan_gene_12574	Ear_row_number;Plant_height	Average_internode_length_(below_ear);Ear_height;Ear_row_number;Plant_height;Tassel_length	0	0	1	0	0	0	0	0	0	0	0	0	0	0	0	0	0	0	0	0	0	0	0	0	0	0	1	private
pan_gene_12552	pan_gene_17176	Ear_row_number;Plant_height	Days_to_silk;Ear_row_number;Photoperiod_growing-degree_days_to_anthesis	0	0	1	0	0	0	0	0	0	0	0	0	0	0	0	1	0	0	0	0	0	0	0	0	0	0	2	dispensable
pan_gene_12552	pan_gene_24624	Ear_row_number;Plant_height	Average_internode_length_(below_ear);Ear_row_number	0	0	1	0	0	0	0	0	0	0	0	0	0	0	0	1	0	0	0	1	0	0	0	0	0	0	3	dispensable
pan_gene_12552	pan_gene_27829	Ear_row_number;Plant_height	Ear_row_number	0	0	1	0	0	0	0	0	0	0	0	0	0	0	0	1	0	0	0	0	0	0	0	0	0	0	2	dispensable
pan_gene_12552	pan_gene_31434	Ear_row_number;Plant_height	Ear_row_number;Nitrate	0	0	1	0	0	0	0	0	0	0	0	0	0	0	0	0	0	0	0	0	0	0	0	0	0	0	1	private
pan_gene_12552	pan_gene_32565	Ear_row_number;Plant_height	Ear_row_number;Stalk_strength;Tassel_length	0	0	1	0	0	0	0	0	0	1	0	0	0	0	0	1	0	0	0	0	0	0	0	0	0	0	3	dispensable
pan_gene_12556	pan_gene_5715	Ear_height;Ear_row_number	Ear_row_number;Fumarate;Starch	0	0	1	0	0	0	0	0	1	0	0	0	0	0	0	0	0	0	0	0	0	1	0	0	0	0	3	dispensable
pan_gene_12561	pan_gene_15977	Average_internode_length_(below_ear);Ear_row_number	Ear_row_number	0	0	1	0	0	0	0	0	0	0	0	0	0	0	0	0	0	0	0	0	0	0	0	0	0	0	1	private
pan_gene_12561	pan_gene_4079	Average_internode_length_(below_ear);Ear_row_number	Ear_row_number;Tassel_length	0	0	1	0	0	0	0	0	0	0	0	0	0	0	0	0	0	0	0	0	0	0	0	0	0	0	1	private
pan_gene_12574	pan_gene_17176	Average_internode_length_(below_ear);Ear_height;Ear_row_number;Plant_height;Tassel_length	Days_to_silk;Ear_row_number;Photoperiod_growing-degree_days_to_anthesis	0	0	1	0	0	0	0	0	0	0	0	0	0	0	0	0	0	0	0	0	0	0	0	0	0	0	1	private
pan_gene_12574	pan_gene_24624	Average_internode_length_(below_ear);Ear_height;Ear_row_number;Plant_height;Tassel_length	Average_internode_length_(below_ear);Ear_row_number	0	0	1	0	0	0	0	0	0	0	0	0	0	0	0	0	0	0	0	0	0	0	0	0	0	0	1	private
pan_gene_12576	pan_gene_1488	Ear_row_number	Ear_row_number	0	0	1	1	0	0	1	1	1	0	0	1	1	1	0	0	0	0	0	0	0	0	0	0	0	0	8	dispensable
pan_gene_12576	pan_gene_15078	Ear_row_number	Ear_row_number	0	0	1	0	0	0	0	0	0	0	0	0	0	0	1	0	0	0	1	0	0	0	0	0	0	0	3	dispensable
pan_gene_12576	pan_gene_15465	Ear_row_number	Ear_row_number	0	0	1	1	0	0	0	1	1	0	0	0	0	1	0	1	0	1	0	0	0	0	1	0	0	0	8	dispensable
pan_gene_12576	pan_gene_18650	Ear_row_number	Ear_row_number;Tassel_branch_number	0	0	1	1	0	0	0	0	0	0	0	1	0	0	0	0	0	0	0	1	1	0	1	1	0	0	7	dispensable
pan_gene_12576	pan_gene_24604	Ear_row_number	Ear_row_number;Tassel_branch_number	0	0	0	0	1	0	0	0	0	0	0	0	0	1	0	0	0	0	0	0	0	0	0	0	0	0	2	dispensable
pan_gene_12576	pan_gene_25414	Ear_row_number	Ear_row_number;Tassel_branch_number	0	0	1	0	0	0	0	0	0	0	0	0	0	0	0	0	0	0	0	1	0	0	0	0	0	0	2	dispensable
pan_gene_12576	pan_gene_30841	Ear_row_number	Average_internode_length_(whole_plant);Days_to_silk;Ear_row_number;Tassel_branch_number	0	0	1	1	0	0	0	1	1	0	0	0	1	1	0	0	0	1	0	0	0	0	0	1	0	0	8	dispensable
pan_gene_12576	pan_gene_31902	Ear_row_number	Ear_row_number	0	0	1	0	0	0	0	0	0	0	1	0	0	0	0	0	0	0	0	1	0	1	1	0	0	0	5	dispensable
pan_gene_12576	pan_gene_32547	Ear_row_number	Anthesis-silking_interval;Average_internode_length_(whole_plant);Ear_row_number;Plant_height;Tassel_branch_number	0	0	1	1	1	1	0	1	1	0	0	0	1	1	0	0	0	0	0	0	0	0	1	0	1	0	10	dispensable
pan_gene_12576	pan_gene_5555	Ear_row_number	100_Kernel_weight;Average_internode_length_(above_ear);Average_internode_length_(whole_plant);Ear_row_number	0	0	1	0	0	0	0	1	1	0	1	0	1	1	0	0	0	1	0	0	1	1	1	0	0	0	10	dispensable
pan_gene_12576	pan_gene_5816	Ear_row_number	Days_to_anthesis;Days_to_silk;Ear_row_number;Photoperiod_growing-degree_days_to_anthesis	0	0	0	1	1	0	0	0	0	0	0	0	1	1	0	0	0	0	0	0	0	0	1	0	0	0	5	dispensable
pan_gene_12578	pan_gene_4816	Ear_row_number;Leaf_length	Ear_row_number;Southern_leaf_blight	0	0	1	0	0	0	0	0	0	0	0	0	0	0	0	0	0	0	0	0	0	0	0	0	0	0	1	private
pan_gene_12578	pan_gene_55610	Ear_row_number;Leaf_length	Ear_row_number;Southern_leaf_blight;Tassel_branch_number;Tassel_length	0	0	1	0	0	0	0	1	1	0	0	0	0	0	0	0	0	1	0	0	0	0	0	0	0	0	4	dispensable
pan_gene_12578	pan_gene_8939	Ear_row_number;Leaf_length	Ear_row_number;Leaf_length	0	0	1	0	0	1	0	0	0	0	0	0	0	0	0	0	0	0	0	0	0	0	0	0	0	0	2	dispensable
pan_gene_12582	pan_gene_8939	Ear_row_number	Ear_row_number;Leaf_length	0	0	1	0	0	0	0	0	0	0	0	0	0	0	0	0	0	0	0	0	1	0	0	0	0	0	2	dispensable
pan_gene_12586	pan_gene_12619	Ear_row_number	Ear_height;Ear_row_number	0	0	1	0	0	0	0	0	0	0	0	0	0	0	0	0	0	0	0	0	0	0	0	0	0	0	1	private
pan_gene_12586	pan_gene_2986	Ear_row_number	Ear_height;Ear_row_number	0	0	0	1	0	0	0	0	0	0	0	0	0	0	0	0	0	0	0	0	0	0	0	0	0	0	1	private
pan_gene_12620	pan_gene_19720	Ear_row_number	Ear_row_number	0	0	0	0	0	0	0	0	0	1	0	0	0	0	0	0	0	0	0	0	0	0	0	0	0	0	1	private
pan_gene_12620	pan_gene_23589	Ear_row_number	Ear_row_number	0	0	0	0	0	0	0	0	0	1	0	0	0	0	0	0	0	0	0	0	0	0	0	0	0	0	1	private
pan_gene_13035	pan_gene_16344	Ear_row_number	Ear_row_number;Glucose	0	0	1	0	0	0	0	0	0	0	0	0	0	0	0	0	0	0	0	0	0	0	0	0	0	0	1	private
pan_gene_13035	pan_gene_17552	Ear_row_number	Ear_row_number	0	0	1	0	0	0	0	0	0	0	0	0	0	0	1	0	0	0	0	0	0	0	0	0	0	0	2	dispensable
pan_gene_13035	pan_gene_24609	Ear_row_number	Average_internode_length_(below_ear);Ear_row_number	0	0	1	0	0	0	0	0	0	0	0	0	0	0	0	0	0	0	0	0	0	0	0	0	0	0	1	private
pan_gene_13035	pan_gene_5716	Ear_row_number	Boxcox-transformed_leaf_angle;Ear_height;Ear_row_number;Height_per_day_(until_flowering);Sucrose;Tassel_length	0	0	1	0	0	0	0	0	0	0	0	0	0	0	0	0	0	0	0	0	0	0	0	0	0	0	1	private
pan_gene_13036	pan_gene_18365	Ear_row_number	Ear_row_number	0	0	1	1	0	0	1	0	0	0	1	0	0	0	0	0	0	1	0	1	0	1	1	0	0	0	8	dispensable
pan_gene_13036	pan_gene_22773	Ear_row_number	Boxcox-transformed_leaf_angle;Ear_row_number;Nodes_to_ear;Ratio_of_ear_height_to_total_height	0	0	1	0	0	0	1	0	0	0	1	0	0	1	0	0	0	0	0	0	0	0	1	0	0	0	5	dispensable
pan_gene_13061	pan_gene_24583	Ear_row_number	Anthesis-silking_interval;Ear_row_number	0	0	1	0	0	0	0	0	0	0	0	0	0	1	0	0	0	0	0	0	0	0	0	0	0	0	2	dispensable
pan_gene_13061	pan_gene_29997	Ear_row_number	Ear_height;Ear_row_number;Height_per_day_(until_flowering)	0	0	1	0	0	0	0	0	0	0	0	0	0	0	0	1	0	0	0	0	1	0	0	0	0	0	3	dispensable
pan_gene_13159	pan_gene_451	Ear_row_number	Ear_row_number;Fructose	0	0	0	0	0	0	0	0	0	0	1	0	0	0	0	0	1	0	0	0	0	0	1	1	0	0	4	dispensable
pan_gene_1414	pan_gene_28701	Average_internode_length_(whole_plant);Ear_row_number;Nodes_above_ear	Ear_row_number	0	0	1	0	0	0	0	0	0	0	0	1	0	0	0	0	0	0	0	0	1	0	0	0	0	0	3	dispensable
pan_gene_1414	pan_gene_5693	Average_internode_length_(whole_plant);Ear_row_number;Nodes_above_ear	Ear_row_number;Nodes_above_ear;Starch;Sucrose	0	0	1	0	0	0	0	0	0	0	1	0	0	0	0	0	0	0	0	0	0	0	0	0	0	0	2	dispensable
pan_gene_1488	pan_gene_15226	Ear_row_number	Ear_row_number	0	0	1	0	0	0	0	0	0	0	0	0	0	0	0	0	0	0	0	0	0	0	0	0	0	0	1	private
pan_gene_1488	pan_gene_15465	Ear_row_number	Ear_row_number	0	0	1	1	1	0	0	1	1	0	0	0	0	1	0	0	0	0	0	0	0	0	1	0	0	0	7	dispensable
pan_gene_1488	pan_gene_17564	Ear_row_number	Ear_row_number	0	0	1	1	0	1	1	0	0	0	0	1	0	0	0	0	0	0	0	0	1	0	1	1	1	0	9	dispensable
pan_gene_1488	pan_gene_24604	Ear_row_number	Ear_row_number;Tassel_branch_number	0	0	0	0	1	0	0	0	0	0	0	0	0	1	0	0	0	0	0	0	0	0	0	0	0	0	2	dispensable
pan_gene_15064	pan_gene_15085	Ear_row_number;Height_per_day_(until_flowering)	Average_internode_length_(below_ear);Average_internode_length_(whole_plant);Ear_row_number;Nodes_above_ear	0	0	1	0	0	0	0	0	0	0	1	0	0	0	0	0	0	0	0	0	0	0	0	0	0	0	2	dispensable
pan_gene_15064	pan_gene_15654	Ear_row_number;Height_per_day_(until_flowering)	Cob_diameter;Ear_row_number;Plant_height	0	0	1	0	0	0	0	0	0	0	0	0	0	0	0	0	0	0	0	0	0	0	0	0	0	0	1	private
pan_gene_15064	pan_gene_16254	Ear_row_number;Height_per_day_(until_flowering)	Average_internode_length_(below_ear);Ear_row_number	0	0	1	0	0	0	0	0	0	0	0	0	0	0	0	0	0	0	0	0	0	0	0	0	0	0	1	private
pan_gene_15064	pan_gene_21999	Ear_row_number;Height_per_day_(until_flowering)	Ear_row_number;Southern_leaf_blight	0	0	0	0	0	0	0	0	0	0	0	0	0	0	0	0	0	0	0	1	0	0	0	0	0	0	1	private
pan_gene_15064	pan_gene_24724	Ear_row_number;Height_per_day_(until_flowering)	Ear_row_number;Height_above_ear	0	0	1	0	0	0	0	0	0	0	0	0	0	0	0	0	0	0	0	0	0	0	0	0	0	0	1	private
pan_gene_15064	pan_gene_25513	Ear_row_number;Height_per_day_(until_flowering)	Ear_row_number	0	0	0	0	1	0	0	0	1	0	0	0	0	0	0	0	0	1	0	0	0	0	0	0	0	0	3	dispensable
pan_gene_15064	pan_gene_28420	Ear_row_number;Height_per_day_(until_flowering)	Ear_row_number	0	0	1	0	0	0	0	0	0	0	1	0	0	0	0	0	0	1	0	1	0	0	1	0	0	0	5	dispensable
pan_gene_15064	pan_gene_30841	Ear_row_number;Height_per_day_(until_flowering)	Average_internode_length_(whole_plant);Days_to_silk;Ear_row_number;Tassel_branch_number	0	0	1	0	0	0	0	0	0	1	0	0	1	0	0	0	0	0	0	0	1	0	0	0	0	0	4	dispensable
pan_gene_15064	pan_gene_31065	Ear_row_number;Height_per_day_(until_flowering)	Ear_row_number	0	0	1	0	0	0	0	0	0	0	1	0	0	0	0	0	0	0	0	0	0	0	0	0	0	0	2	dispensable
pan_gene_15064	pan_gene_32547	Ear_row_number;Height_per_day_(until_flowering)	Anthesis-silking_interval;Average_internode_length_(whole_plant);Ear_row_number;Plant_height;Tassel_branch_number	0	0	1	1	1	0	0	1	0	0	1	0	1	0	0	0	0	1	0	1	0	0	1	0	0	0	9	dispensable
pan_gene_15064	pan_gene_5555	Ear_row_number;Height_per_day_(until_flowering)	100_Kernel_weight;Average_internode_length_(above_ear);Average_internode_length_(whole_plant);Ear_row_number	0	0	1	0	0	0	0	0	0	0	0	0	0	0	0	0	0	0	0	0	0	0	0	0	0	0	1	private
pan_gene_15064	pan_gene_61601	Ear_row_number;Height_per_day_(until_flowering)	Average_internode_length_(above_ear);Days_to_silk;Ear_row_number	0	0	1	0	0	0	0	0	0	0	1	0	0	0	0	0	0	0	0	0	0	0	1	0	0	0	3	dispensable
pan_gene_15067	pan_gene_24578	Ear_row_number	Ear_row_number	0	0	1	0	0	0	1	0	0	0	0	0	1	0	0	0	0	0	1	0	0	0	0	0	0	0	4	dispensable
pan_gene_15067	pan_gene_4336	Ear_row_number	Ear_row_number	0	0	1	0	0	0	0	0	0	0	0	0	0	0	0	0	0	0	1	1	0	0	0	0	0	0	3	dispensable
pan_gene_15067	pan_gene_5555	Ear_row_number	100_Kernel_weight;Average_internode_length_(above_ear);Average_internode_length_(whole_plant);Ear_row_number	0	0	1	1	0	0	0	0	1	0	1	0	0	0	0	0	0	1	0	0	0	0	0	0	0	0	5	dispensable
pan_gene_15078	pan_gene_18032	Ear_row_number	Ear_row_number	0	0	1	0	0	0	0	0	0	0	0	0	0	0	1	0	0	0	0	0	0	0	0	0	0	0	2	dispensable
pan_gene_15078	pan_gene_25414	Ear_row_number	Ear_row_number;Tassel_branch_number	0	0	1	0	0	0	0	0	0	0	0	0	0	1	0	0	0	0	0	0	0	0	0	0	0	0	2	dispensable
pan_gene_15078	pan_gene_2568	Ear_row_number	Ear_height;Ear_row_number;Glutamate;Nodes_per_plant;Nodes_to_ear;Plant_height	0	0	1	0	0	0	0	0	0	0	0	0	0	0	1	0	0	0	0	0	0	0	0	0	0	0	2	dispensable
pan_gene_15078	pan_gene_31902	Ear_row_number	Ear_row_number	0	0	1	0	0	0	0	0	0	0	0	0	0	0	0	0	0	0	0	0	0	0	0	1	0	0	2	dispensable
pan_gene_15078	pan_gene_4078	Ear_row_number	Ear_row_number;Tassel_length	0	0	1	0	0	0	0	0	0	0	0	0	0	0	0	0	0	0	0	0	0	0	0	0	0	0	1	private
pan_gene_15078	pan_gene_5542	Ear_row_number	Average_internode_length_(above_ear);Ear_row_number;Nodes_per_plant	0	0	1	0	0	0	0	0	0	0	0	0	0	0	1	0	0	0	0	0	0	0	0	0	0	0	2	dispensable
pan_gene_15078	pan_gene_8072	Ear_row_number	Ear_row_number	0	0	1	0	0	0	0	0	0	0	0	0	0	0	1	0	0	0	0	0	0	0	0	1	0	0	3	dispensable
pan_gene_15084	pan_gene_25440	Ear_row_number	Average_internode_length_(whole_plant);Ear_row_number;Height_above_ear;Leaf_width;Nodes_above_ear;Photoperiod_Growing-degree_days_to_silk	0	0	1	0	0	0	0	1	1	0	0	0	0	1	0	0	0	0	0	0	0	0	0	0	0	0	4	dispensable
pan_gene_15084	pan_gene_4816	Ear_row_number	Ear_row_number;Southern_leaf_blight	0	0	1	0	0	0	0	0	1	0	0	0	1	0	0	0	0	0	0	0	0	0	0	0	0	1	4	dispensable
pan_gene_15084	pan_gene_8939	Ear_row_number	Ear_row_number;Leaf_length	0	0	1	0	0	1	0	0	0	0	0	0	0	0	0	0	0	0	0	0	0	0	0	0	0	0	2	dispensable
pan_gene_15084	pan_gene_98804	Ear_row_number	Days_to_silk;Ear_row_number;Nodes_above_ear	0	0	0	0	0	0	0	0	0	0	0	0	0	0	0	0	0	1	0	0	0	0	0	0	0	0	1	private
pan_gene_15085	pan_gene_16576	Average_internode_length_(below_ear);Average_internode_length_(whole_plant);Ear_row_number;Nodes_above_ear	Ear_row_number;Glucose	0	0	0	1	0	1	1	1	0	1	0	0	0	1	0	0	0	0	1	0	0	0	0	0	0	0	7	dispensable
pan_gene_15085	pan_gene_25305	Average_internode_length_(below_ear);Average_internode_length_(whole_plant);Ear_row_number;Nodes_above_ear	Average_internode_length_(below_ear);Ear_row_number;Southern_leaf_blight	0	0	1	0	0	0	0	0	1	0	0	0	0	0	0	0	0	0	0	0	0	0	0	0	0	0	2	dispensable
pan_gene_15085	pan_gene_5816	Average_internode_length_(below_ear);Average_internode_length_(whole_plant);Ear_row_number;Nodes_above_ear	Days_to_anthesis;Days_to_silk;Ear_row_number;Photoperiod_growing-degree_days_to_anthesis	0	0	0	0	0	0	0	0	0	0	1	0	0	0	0	0	0	0	0	0	0	0	1	0	0	0	2	dispensable
pan_gene_15087	pan_gene_27826	100_Kernel_weight;Average_internode_length_(whole_plant);Ear_row_number	Ear_row_number	0	0	1	0	0	0	0	0	0	0	0	1	0	0	1	0	0	0	0	0	0	1	0	0	0	0	4	dispensable
pan_gene_15087	pan_gene_8088	100_Kernel_weight;Average_internode_length_(whole_plant);Ear_row_number	Ear_row_number;Height_per_day_(until_flowering);Leaf_length;Malate	0	0	1	0	0	0	0	0	0	1	0	0	0	0	1	0	0	0	0	0	1	0	0	1	0	0	5	dispensable
pan_gene_15225	pan_gene_18365	Ear_row_number	Ear_row_number	0	0	1	0	0	0	0	0	0	1	0	1	0	0	0	0	0	0	0	1	0	0	1	0	0	0	5	dispensable
pan_gene_15225	pan_gene_18537	Ear_row_number	Ear_row_number	0	0	1	0	0	1	1	0	1	1	0	0	0	1	0	0	0	0	1	0	0	0	1	0	0	0	8	dispensable
pan_gene_15225	pan_gene_22773	Ear_row_number	Boxcox-transformed_leaf_angle;Ear_row_number;Nodes_to_ear;Ratio_of_ear_height_to_total_height	0	0	1	0	0	1	0	0	0	1	0	0	0	1	0	0	0	0	0	0	0	0	1	1	0	0	6	dispensable
pan_gene_15226	pan_gene_20575	Ear_row_number	Ear_row_number;Tassel_length	0	0	1	0	0	1	0	0	1	0	1	0	0	0	0	0	0	0	0	0	0	0	1	0	0	0	5	dispensable
pan_gene_15226	pan_gene_24604	Ear_row_number	Ear_row_number;Tassel_branch_number	0	0	0	0	1	0	0	0	0	0	0	0	0	0	0	0	0	0	0	0	0	0	0	0	0	0	1	private
pan_gene_15226	pan_gene_32547	Ear_row_number	Anthesis-silking_interval;Average_internode_length_(whole_plant);Ear_row_number;Plant_height;Tassel_branch_number	0	0	1	0	1	1	0	0	1	0	0	1	0	0	0	0	0	0	0	0	0	0	1	0	0	0	6	dispensable
pan_gene_15226	pan_gene_5816	Ear_row_number	Days_to_anthesis;Days_to_silk;Ear_row_number;Photoperiod_growing-degree_days_to_anthesis	0	0	0	0	1	1	0	0	0	1	1	0	1	0	0	0	0	0	0	0	0	0	1	0	0	0	6	dispensable
pan_gene_15328	pan_gene_5056	Ear_row_number	Average_internode_length_(above_ear);Ear_row_number;Height_above_ear;Height_per_day_(until_flowering)	0	0	1	0	0	0	0	0	0	1	0	1	1	0	1	0	0	0	0	0	1	0	0	0	0	0	6	dispensable
pan_gene_15355	pan_gene_32565	Ear_row_number	Ear_row_number;Stalk_strength;Tassel_length	0	0	1	0	0	0	0	0	0	0	0	0	0	0	0	0	0	0	0	0	0	0	0	0	0	0	1	private
pan_gene_15432	pan_gene_4768	Ear_row_number	Ear_row_number	0	0	1	0	0	0	0	0	0	0	1	0	0	0	0	0	0	0	0	0	0	0	1	0	0	0	3	dispensable
pan_gene_15432	pan_gene_4790	Ear_row_number	Ear_row_number;Starch	0	0	1	0	0	0	0	0	0	0	1	1	0	0	0	0	0	1	0	1	0	0	1	0	0	0	6	dispensable
pan_gene_15432	pan_gene_8875	Ear_row_number	Ear_row_number	0	0	1	0	1	0	0	0	0	0	1	0	0	0	0	0	0	1	0	1	0	0	0	0	1	0	6	dispensable
pan_gene_15465	pan_gene_24604	Ear_row_number	Ear_row_number;Tassel_branch_number	0	0	0	0	1	0	0	0	0	0	0	0	0	0	0	0	0	0	0	0	0	0	0	0	0	0	1	private
pan_gene_15465	pan_gene_27170	Ear_row_number	Ear_row_number	0	0	1	1	1	0	1	1	1	1	1	1	0	1	0	1	1	1	0	0	0	0	1	1	0	0	15	near-core
pan_gene_15465	pan_gene_5555	Ear_row_number	100_Kernel_weight;Average_internode_length_(above_ear);Average_internode_length_(whole_plant);Ear_row_number	0	0	1	1	0	0	0	0	1	0	1	1	0	0	0	0	0	1	0	0	0	0	0	0	0	0	6	dispensable
pan_gene_15468	pan_gene_24648	Ear_row_number	100_Kernel_weight;Ear_row_number	0	0	1	1	0	0	0	0	0	0	0	0	1	1	0	1	0	0	0	0	0	0	1	0	0	0	6	dispensable
pan_gene_15620	pan_gene_1636	Ear_row_number;Starch	Ear_row_number	0	0	0	0	0	0	0	0	0	0	0	0	0	0	0	0	0	0	0	0	1	0	0	0	0	0	1	private
pan_gene_15620	pan_gene_2416	Ear_row_number;Starch	Ear_row_number	0	0	0	0	0	0	0	0	0	0	1	0	0	0	0	0	0	1	0	0	0	0	0	0	0	0	2	dispensable
pan_gene_15654	pan_gene_24724	Cob_diameter;Ear_row_number;Plant_height	Ear_row_number;Height_above_ear	0	0	1	0	0	0	0	0	0	0	0	0	0	0	0	0	0	0	0	0	0	0	0	0	0	0	1	private
pan_gene_15654	pan_gene_31065	Cob_diameter;Ear_row_number;Plant_height	Ear_row_number	0	0	1	0	0	0	0	0	0	0	0	0	0	0	0	0	0	0	0	0	0	0	0	0	0	0	1	private
pan_gene_15654	pan_gene_32494	Cob_diameter;Ear_row_number;Plant_height	Ear_row_number;Nodes_to_ear;Tassel_branch_number	0	0	1	0	0	0	0	0	0	0	0	0	0	0	0	0	0	0	0	0	0	0	0	0	0	0	1	private
pan_gene_15654	pan_gene_32527	Cob_diameter;Ear_row_number;Plant_height	Ear_row_number;Tassel_branch_number	0	0	0	0	0	0	0	0	0	0	0	1	1	0	0	0	0	1	0	0	0	0	0	0	1	1	5	dispensable
pan_gene_15654	pan_gene_61601	Cob_diameter;Ear_row_number;Plant_height	Average_internode_length_(above_ear);Days_to_silk;Ear_row_number	0	0	1	0	0	1	0	0	1	0	0	0	0	0	0	1	1	0	0	0	0	0	0	0	0	0	5	dispensable
pan_gene_15658	pan_gene_24580	Ear_row_number	Ear_row_number	0	0	1	0	0	0	0	0	0	0	0	0	0	0	0	0	0	0	0	0	0	0	0	0	0	0	1	private
pan_gene_15658	pan_gene_24613	Ear_row_number	Ear_row_number	0	0	1	0	0	0	0	0	0	0	0	0	0	0	0	0	0	0	0	0	0	0	0	0	0	0	1	private
pan_gene_15658	pan_gene_32564	Ear_row_number	Ear_row_number;Stalk_strength;Tassel_length	0	0	1	0	0	0	0	0	0	0	0	0	0	0	0	0	0	0	0	0	0	0	0	0	0	0	1	private
pan_gene_15658	pan_gene_4768	Ear_row_number	Ear_row_number	0	0	1	0	0	0	0	0	0	0	0	0	0	0	0	0	0	0	0	0	0	0	0	0	0	0	1	private
pan_gene_15658	pan_gene_4790	Ear_row_number	Ear_row_number;Starch	0	0	1	0	0	0	0	0	0	0	0	0	0	0	0	0	0	0	0	0	0	0	0	0	0	0	1	private
pan_gene_15658	pan_gene_8875	Ear_row_number	Ear_row_number	0	0	1	0	0	0	0	0	0	0	0	0	0	0	0	0	0	0	0	0	0	0	0	0	0	0	1	private
pan_gene_15658	pan_gene_98904	Ear_row_number	Ear_row_number;Tassel_length	0	0	1	0	0	0	0	0	0	0	0	0	0	0	0	1	0	0	0	0	0	0	0	0	0	0	2	dispensable
pan_gene_15977	pan_gene_27831	Ear_row_number	100_Kernel_weight;Ear_row_number;Nodes_per_plant;Nodes_to_ear;Ratio_of_ear_height_to_total_height	0	0	1	0	0	0	0	0	0	0	0	0	0	0	0	0	0	1	0	0	0	0	0	0	0	0	2	dispensable
pan_gene_16254	pan_gene_31065	Average_internode_length_(below_ear);Ear_row_number	Ear_row_number	0	0	1	0	0	0	0	0	0	0	0	0	0	0	0	0	0	0	1	0	0	0	0	0	0	0	2	dispensable
pan_gene_16254	pan_gene_5555	Average_internode_length_(below_ear);Ear_row_number	100_Kernel_weight;Average_internode_length_(above_ear);Average_internode_length_(whole_plant);Ear_row_number	0	0	1	0	0	1	0	0	0	0	1	0	1	1	0	0	0	0	1	0	1	0	0	0	0	1	8	dispensable
pan_gene_16254	pan_gene_9405	Average_internode_length_(below_ear);Ear_row_number	Ear_row_number;Nodes_above_ear	0	0	1	0	0	0	1	0	0	0	0	0	0	0	0	0	0	0	0	0	0	0	0	0	0	0	2	dispensable
pan_gene_16344	pan_gene_17552	Ear_row_number;Glucose	Ear_row_number	0	0	1	0	0	0	0	0	0	0	0	0	0	0	0	0	0	0	0	0	0	0	0	0	0	0	1	private
pan_gene_16344	pan_gene_24609	Ear_row_number;Glucose	Average_internode_length_(below_ear);Ear_row_number	0	0	1	0	0	1	0	1	0	0	0	0	0	0	0	0	0	0	0	0	0	0	0	0	0	0	3	dispensable
pan_gene_1636	pan_gene_5555	Ear_row_number	100_Kernel_weight;Average_internode_length_(above_ear);Average_internode_length_(whole_plant);Ear_row_number	0	0	1	1	1	1	0	1	1	0	0	0	0	0	0	0	0	0	0	0	1	0	0	0	0	0	7	dispensable
pan_gene_16391	pan_gene_4888	Ear_row_number;Height_per_day_(until_flowering);Ratio_of_ear_height_to_total_height	Cob_diameter;Ear_row_number;Nodes_per_plant;Stalk_strength	0	0	1	1	0	0	0	0	0	0	0	0	0	0	0	1	0	0	0	0	0	0	0	0	0	0	3	dispensable
pan_gene_16438	pan_gene_18538	Ear_row_number	Ear_row_number	0	0	1	1	0	0	0	0	0	0	0	0	0	0	0	0	0	0	0	1	0	0	0	0	0	0	3	dispensable
pan_gene_16438	pan_gene_25440	Ear_row_number	Average_internode_length_(whole_plant);Ear_row_number;Height_above_ear;Leaf_width;Nodes_above_ear;Photoperiod_Growing-degree_days_to_silk	0	0	1	0	0	0	0	0	0	0	1	0	0	0	0	0	0	0	0	0	0	0	0	0	0	0	2	dispensable
pan_gene_16523	pan_gene_18108	Ear_row_number	Ear_row_number	0	0	1	0	0	0	0	1	0	0	0	0	0	0	0	0	0	0	0	0	0	0	0	0	0	0	2	dispensable
pan_gene_16527	pan_gene_4816	Ear_row_number;Leaf_length;PCA_of_metabolites:_PC1	Ear_row_number;Southern_leaf_blight	0	0	1	1	0	0	0	0	0	0	0	0	0	0	0	0	0	0	0	0	0	0	1	0	0	0	3	dispensable
pan_gene_16643	pan_gene_5715	Ear_row_number;Photoperiod_Growing-degree_days_to_silk	Ear_row_number;Fumarate;Starch	0	0	1	0	0	0	0	0	0	0	1	0	0	0	0	1	0	0	0	0	0	0	0	0	0	0	3	dispensable
pan_gene_17176	pan_gene_21042	Days_to_silk;Ear_row_number;Photoperiod_growing-degree_days_to_anthesis	Ear_row_number	0	0	1	0	1	0	0	0	1	0	0	1	0	1	0	1	0	0	0	0	1	0	0	0	0	0	7	dispensable
pan_gene_17176	pan_gene_21043	Days_to_silk;Ear_row_number;Photoperiod_growing-degree_days_to_anthesis	Ear_row_number	0	0	1	0	1	0	0	0	0	0	0	0	0	0	0	1	0	0	0	0	0	0	0	0	0	0	3	dispensable
pan_gene_17176	pan_gene_24624	Days_to_silk;Ear_row_number;Photoperiod_growing-degree_days_to_anthesis	Average_internode_length_(below_ear);Ear_row_number	0	0	1	0	1	0	0	0	0	0	1	1	1	0	0	1	1	0	0	0	0	0	0	0	0	0	7	dispensable
pan_gene_17176	pan_gene_31434	Days_to_silk;Ear_row_number;Photoperiod_growing-degree_days_to_anthesis	Ear_row_number;Nitrate	0	0	1	0	0	0	0	0	0	0	0	1	0	1	0	1	1	0	0	0	0	0	1	0	0	0	6	dispensable
pan_gene_17176	pan_gene_450	Days_to_silk;Ear_row_number;Photoperiod_growing-degree_days_to_anthesis	Ear_row_number	0	0	1	0	0	0	0	0	0	1	0	1	0	0	0	1	0	0	0	0	1	0	0	1	0	0	6	dispensable
pan_gene_17274	pan_gene_18032	Ear_row_number	Ear_row_number	0	0	1	0	0	0	0	0	0	0	0	0	0	0	0	0	0	0	0	0	0	0	0	0	0	0	1	private
pan_gene_17274	pan_gene_25305	Ear_row_number	Average_internode_length_(below_ear);Ear_row_number;Southern_leaf_blight	0	0	1	0	0	0	0	0	0	0	0	0	0	0	0	0	0	0	0	0	0	0	0	0	0	0	1	private
pan_gene_17274	pan_gene_25414	Ear_row_number	Ear_row_number;Tassel_branch_number	0	0	1	0	0	0	0	0	0	0	1	0	0	0	0	0	0	0	0	0	1	0	1	0	0	0	4	dispensable
pan_gene_17274	pan_gene_25513	Ear_row_number	Ear_row_number	0	0	0	1	1	0	0	1	0	0	0	0	0	0	0	0	0	0	0	0	0	0	0	0	0	0	3	dispensable
pan_gene_17274	pan_gene_31065	Ear_row_number	Ear_row_number	0	0	1	0	0	0	0	0	0	0	1	0	0	0	0	0	0	0	0	0	0	1	0	0	0	0	3	dispensable
pan_gene_17405	pan_gene_5676	Ear_row_number;Nodes_above_ear;Nodes_per_plant;Sucrose	Ear_row_number;Plant_height;Starch	0	0	1	0	0	0	0	0	0	0	0	0	0	0	0	0	0	0	0	1	0	0	0	1	0	0	3	dispensable
pan_gene_17552	pan_gene_24609	Ear_row_number	Average_internode_length_(below_ear);Ear_row_number	0	0	1	0	0	0	0	0	0	0	0	0	0	0	0	0	0	0	0	0	0	0	0	0	0	0	1	private
pan_gene_17552	pan_gene_31902	Ear_row_number	Ear_row_number	0	0	1	0	0	0	0	0	1	0	0	0	0	1	0	0	0	0	0	0	0	0	1	0	0	1	5	dispensable
pan_gene_17552	pan_gene_5763	Ear_row_number	Ear_row_number	0	0	1	0	0	0	1	0	1	0	0	0	0	1	0	0	0	0	0	0	0	0	1	0	0	1	6	dispensable
pan_gene_17564	pan_gene_24578	Ear_row_number	Ear_row_number	0	0	1	1	0	0	1	0	1	0	0	0	0	0	0	1	1	0	0	0	0	1	0	0	0	1	8	dispensable
pan_gene_17564	pan_gene_24624	Ear_row_number	Average_internode_length_(below_ear);Ear_row_number	0	0	1	0	0	0	0	0	0	0	0	0	0	0	0	0	0	0	0	0	0	0	0	0	0	0	1	private
pan_gene_17564	pan_gene_31434	Ear_row_number	Ear_row_number;Nitrate	0	0	1	1	0	1	1	1	1	0	1	1	1	0	0	1	0	1	0	1	1	0	1	1	0	0	15	near-core
pan_gene_17564	pan_gene_32565	Ear_row_number	Ear_row_number;Stalk_strength;Tassel_length	0	0	1	0	0	0	1	1	1	0	0	0	0	0	0	0	0	1	0	0	0	1	0	0	1	1	8	dispensable
pan_gene_17564	pan_gene_5735	Ear_row_number	Ear_row_number;Tassel_branch_number	0	0	1	0	0	0	0	0	0	0	0	0	0	0	0	0	0	0	0	0	0	0	0	0	0	0	1	private
pan_gene_18032	pan_gene_25414	Ear_row_number	Ear_row_number;Tassel_branch_number	0	0	1	0	0	0	0	1	0	0	0	0	0	1	0	0	0	0	0	0	0	0	0	0	0	1	4	dispensable
pan_gene_18032	pan_gene_31065	Ear_row_number	Ear_row_number	0	0	1	0	0	0	0	0	0	0	0	0	0	0	0	0	0	0	0	0	0	0	0	0	0	0	1	private
pan_gene_18108	pan_gene_4816	Ear_row_number	Ear_row_number;Southern_leaf_blight	0	0	1	0	0	0	0	0	0	0	0	0	0	0	0	0	0	0	0	0	0	0	1	0	0	0	2	dispensable
pan_gene_18108	pan_gene_98804	Ear_row_number	Days_to_silk;Ear_row_number;Nodes_above_ear	0	0	0	0	0	0	0	0	0	0	0	0	0	0	0	0	0	0	0	0	0	0	0	0	1	0	1	private
pan_gene_18365	pan_gene_22352	Ear_row_number	Ear_row_number	0	0	1	1	0	0	0	0	0	0	0	0	0	0	0	0	0	0	0	1	0	0	0	0	0	0	3	dispensable
pan_gene_18365	pan_gene_22776	Ear_row_number	Days_to_silk;Ear_height;Ear_row_number;Leaf_length;Nodes_above_ear	0	0	1	0	0	0	0	0	0	0	0	0	0	0	1	0	0	1	0	0	0	0	1	0	0	0	4	dispensable
pan_gene_18365	pan_gene_4334	Ear_row_number	Ear_row_number	0	0	0	0	0	0	1	0	0	0	0	0	0	0	0	0	0	0	0	1	0	0	0	0	0	0	2	dispensable
pan_gene_18365	pan_gene_449	Ear_row_number	Ear_row_number	0	0	1	0	0	0	1	0	0	1	0	1	0	0	1	0	0	1	0	1	0	0	1	0	0	0	8	dispensable
pan_gene_18365	pan_gene_4888	Ear_row_number	Cob_diameter;Ear_row_number;Nodes_per_plant;Stalk_strength	0	0	1	0	0	0	0	0	0	0	0	0	0	0	0	0	0	0	0	0	0	0	1	0	0	0	2	dispensable
pan_gene_18365	pan_gene_8875	Ear_row_number	Ear_row_number	0	0	1	0	0	0	0	0	0	1	0	0	0	0	0	0	0	0	0	0	0	0	0	0	0	0	2	dispensable
pan_gene_18537	pan_gene_4558	Ear_row_number	Ear_row_number;Tassel_length	0	0	1	0	0	0	0	1	1	1	0	0	1	1	0	0	1	1	0	1	1	0	1	0	0	0	11	near-core
pan_gene_18537	pan_gene_8875	Ear_row_number	Ear_row_number	0	0	1	0	1	0	1	1	0	1	0	1	1	0	0	0	0	0	0	1	0	0	0	0	0	1	9	dispensable
pan_gene_18538	pan_gene_24805	Ear_row_number	Ear_row_number	0	0	1	0	0	1	0	0	0	0	0	0	0	0	0	0	0	0	0	0	0	0	0	0	0	0	2	dispensable
pan_gene_18538	pan_gene_32580	Ear_row_number	Ear_row_number;Nodes_per_plant	0	0	1	0	0	1	0	1	0	0	1	0	0	0	0	0	0	0	0	1	1	0	0	0	0	0	6	dispensable
pan_gene_18538	pan_gene_5389	Ear_row_number	Anthesis-silking_interval;Average_internode_length_(below_ear);Ear_row_number;Tassel_branch_number	0	0	0	1	0	0	0	0	0	0	0	0	0	0	0	0	0	0	0	0	0	0	0	0	0	0	1	private
pan_gene_18576	pan_gene_19442	Ear_row_number	100_Kernel_weight;Ear_row_number;Nodes_per_plant;Ratio_of_ear_height_to_total_height	0	0	1	0	0	0	0	0	0	0	0	0	0	0	0	0	0	0	0	0	0	0	0	0	0	0	1	private
pan_gene_18576	pan_gene_5716	Ear_row_number	Boxcox-transformed_leaf_angle;Ear_height;Ear_row_number;Height_per_day_(until_flowering);Sucrose;Tassel_length	0	0	1	0	0	0	0	0	0	0	0	0	0	0	0	0	0	0	0	0	0	0	0	0	0	0	1	private
pan_gene_18650	pan_gene_5542	Ear_row_number;Tassel_branch_number	Average_internode_length_(above_ear);Ear_row_number;Nodes_per_plant	0	0	1	0	0	0	0	0	0	0	0	0	0	0	0	0	0	0	0	0	0	0	1	0	0	0	2	dispensable
pan_gene_19369	pan_gene_23589	Ear_row_number;Ratio_of_ear_height_to_total_height	Ear_row_number	0	0	0	0	0	0	0	0	0	0	0	0	0	0	0	0	0	0	1	0	0	0	0	0	0	0	1	private
pan_gene_19454	pan_gene_23673	Average_internode_length_(above_ear);Ear_height;Ear_row_number;Leaf_width	Ear_row_number;Leaf_length;Tassel_length	0	0	1	0	0	0	1	0	0	0	1	0	0	0	0	0	0	0	0	0	0	0	0	0	0	0	3	dispensable
pan_gene_19454	pan_gene_32424	Average_internode_length_(above_ear);Ear_height;Ear_row_number;Leaf_width	Average_internode_length_(whole_plant);Ear_row_number	0	0	1	0	0	0	0	0	0	1	0	0	0	0	0	0	0	0	0	0	0	0	0	0	0	0	2	dispensable
pan_gene_19469	pan_gene_31902	Ear_height;Ear_row_number;Malate	Ear_row_number	0	0	0	0	0	0	0	1	0	0	0	0	0	0	0	0	0	0	0	0	0	0	0	0	0	0	1	private
pan_gene_19697	pan_gene_22827	Ear_row_number	Ear_row_number;Starch	0	0	1	0	0	0	0	0	0	0	0	0	0	0	0	0	0	0	0	0	0	0	1	0	0	0	2	dispensable
pan_gene_19697	pan_gene_25411	Ear_row_number	Ear_row_number;Tassel_branch_number	0	0	1	0	0	0	0	0	0	0	0	0	0	1	0	0	0	0	0	0	0	0	0	0	0	0	2	dispensable
pan_gene_19697	pan_gene_5056	Ear_row_number	Average_internode_length_(above_ear);Ear_row_number;Height_above_ear;Height_per_day_(until_flowering)	0	0	1	0	0	0	0	0	0	0	1	1	0	0	0	0	0	0	0	0	0	0	1	0	0	0	4	dispensable
pan_gene_19697	pan_gene_962	Ear_row_number	Ear_row_number;Malate;Nodes_per_plant	0	0	1	0	0	0	1	0	0	0	0	0	0	1	0	0	0	0	1	1	1	1	0	0	0	0	7	dispensable
pan_gene_19720	pan_gene_23672	Ear_row_number	Ear_row_number;Leaf_width;Tassel_length	0	0	0	0	0	0	0	0	0	1	0	0	0	0	0	0	0	0	0	0	1	0	0	0	0	0	2	dispensable
pan_gene_19720	pan_gene_32044	Ear_row_number	Ear_row_number	0	0	0	0	0	0	0	0	0	0	0	0	0	1	0	0	0	0	0	0	0	0	0	0	0	0	1	private
pan_gene_20079	pan_gene_2986	Ear_row_number;Nodes_per_plant;Photoperiod_growing-degree_days_to_anthesis;Southern_leaf_blight	Ear_height;Ear_row_number	0	0	0	0	0	0	0	0	0	1	0	0	0	0	0	0	0	0	0	0	0	0	0	0	0	0	1	private
pan_gene_20421	pan_gene_21043	Ear_row_number	Ear_row_number	0	0	1	0	0	0	0	0	0	0	0	0	0	0	0	0	0	0	0	0	0	0	0	0	0	0	1	private
pan_gene_20421	pan_gene_25417	Ear_row_number	Ear_row_number	0	0	1	0	0	0	0	0	1	0	0	0	1	0	0	0	0	0	0	0	0	0	0	0	0	0	3	dispensable
pan_gene_20421	pan_gene_4075	Ear_row_number	Ear_row_number;Tassel_branch_number	0	0	1	0	0	1	1	0	1	0	0	0	0	0	0	0	0	0	0	0	0	0	0	0	0	0	4	dispensable
pan_gene_20421	pan_gene_450	Ear_row_number	Ear_row_number	0	0	1	0	0	0	0	0	0	0	0	0	1	0	0	0	0	0	0	0	0	0	0	0	0	0	2	dispensable
pan_gene_20575	pan_gene_24604	Ear_row_number;Tassel_length	Ear_row_number;Tassel_branch_number	0	0	0	1	1	0	0	0	0	0	0	0	0	0	0	1	0	0	0	0	0	0	0	0	0	0	3	dispensable
pan_gene_20575	pan_gene_28463	Ear_row_number;Tassel_length	Ear_row_number	0	0	1	0	0	0	0	0	0	0	0	0	0	0	0	0	0	0	0	0	0	0	0	0	0	0	1	private
pan_gene_20575	pan_gene_32548	Ear_row_number;Tassel_length	Chlorophyll_B;Ear_row_number;Nitrate;Nodes_above_ear;Plant_height;Stalk_strength	0	0	1	1	1	1	0	1	1	1	1	1	1	1	1	1	0	0	1	1	0	1	0	0	0	0	16	near-core
pan_gene_20575	pan_gene_450	Ear_row_number;Tassel_length	Ear_row_number	0	0	1	1	1	0	0	1	0	1	0	0	0	0	0	1	0	0	0	0	0	0	0	0	1	0	7	dispensable
pan_gene_20575	pan_gene_5735	Ear_row_number;Tassel_length	Ear_row_number;Tassel_branch_number	0	0	1	0	0	0	0	0	0	0	0	0	0	0	0	0	0	0	0	0	0	0	0	0	0	0	1	private
pan_gene_21042	pan_gene_25417	Ear_row_number	Ear_row_number	0	0	1	1	1	0	0	1	0	0	0	0	0	0	0	0	0	0	0	0	0	0	0	0	0	0	4	dispensable
pan_gene_21042	pan_gene_962	Ear_row_number	Ear_row_number;Malate;Nodes_per_plant	0	0	1	0	0	0	0	0	0	0	0	0	0	0	0	0	0	0	0	0	0	0	0	0	0	0	1	private
pan_gene_21043	pan_gene_25417	Ear_row_number	Ear_row_number	0	0	1	1	1	0	1	1	0	0	1	0	0	1	1	0	0	1	0	0	1	0	1	1	0	0	12	near-core
pan_gene_21235	pan_gene_31434	Ear_row_number	Ear_row_number;Nitrate	0	0	1	0	0	1	0	0	0	0	1	1	1	0	0	1	0	0	1	0	1	0	0	1	0	0	9	dispensable
pan_gene_21999	pan_gene_9405	Ear_row_number;Southern_leaf_blight	Ear_row_number;Nodes_above_ear	0	0	0	0	0	0	0	0	0	1	0	0	0	0	0	0	0	0	0	1	0	0	0	0	0	1	3	dispensable
pan_gene_22136	pan_gene_30841	Ear_row_number	Average_internode_length_(whole_plant);Days_to_silk;Ear_row_number;Tassel_branch_number	0	0	0	0	0	0	0	0	0	0	0	0	0	0	0	0	0	0	0	0	0	0	0	0	0	1	1	private
pan_gene_22159	pan_gene_31467	Ear_row_number	Ear_row_number;Northern_Leaf_Blight;Photoperiod_growing-degree_days_to_anthesis;Ratio_of_ear_height_to_total_height;Tassel_branch_number	0	0	1	0	0	0	1	0	0	0	1	0	0	0	0	0	0	0	0	0	0	0	1	0	0	0	4	dispensable
pan_gene_22352	pan_gene_4768	Ear_row_number	Ear_row_number	0	0	1	0	0	0	0	0	0	0	0	0	0	0	0	0	0	0	0	0	0	0	0	0	0	0	1	private
pan_gene_22352	pan_gene_4790	Ear_row_number	Ear_row_number;Starch	0	0	1	0	0	0	0	0	0	0	0	0	0	0	0	0	0	0	0	0	0	0	0	0	0	0	1	private
pan_gene_22352	pan_gene_4888	Ear_row_number	Cob_diameter;Ear_row_number;Nodes_per_plant;Stalk_strength	0	0	1	0	0	0	0	0	0	0	0	0	0	0	0	0	0	0	0	0	0	0	0	0	0	0	1	private
pan_gene_22352	pan_gene_5676	Ear_row_number	Ear_row_number;Plant_height;Starch	0	0	1	0	0	0	1	0	0	1	0	1	0	0	0	1	0	0	0	1	0	1	1	0	0	0	8	dispensable
pan_gene_22352	pan_gene_8875	Ear_row_number	Ear_row_number	0	0	1	0	0	0	0	0	0	0	0	0	0	0	0	0	0	0	0	0	0	0	0	0	0	0	1	private
pan_gene_22353	pan_gene_4620	Ear_row_number	Days_to_anthesis;Ear_row_number;Nodes_above_ear;Starch	0	0	1	0	0	0	0	0	0	0	0	0	0	0	0	0	0	0	0	0	0	0	0	0	0	0	1	private
pan_gene_22353	pan_gene_9294	Ear_row_number	Average_internode_length_(whole_plant);Ear_row_number;Leaf_length	0	0	1	1	0	0	0	0	0	0	0	0	0	0	0	1	0	0	0	0	0	0	0	0	0	0	3	dispensable
pan_gene_22365	pan_gene_22378	Anthesis-silking_interval;Days_to_silk;Ear_row_number;Ratio_of_ear_height_to_total_height	Days_to_anthesis;Ear_row_number;Height_above_ear	0	0	1	0	0	0	0	0	0	0	0	0	0	0	0	0	0	0	0	0	0	0	0	0	0	0	1	private
pan_gene_22378	pan_gene_8652	Days_to_anthesis;Ear_row_number;Height_above_ear	Ear_height;Ear_row_number;Nodes_to_ear;Ratio_of_ear_height_to_total_height	0	0	1	1	0	0	0	0	0	0	0	0	0	0	1	0	1	0	0	1	1	0	1	0	0	0	7	dispensable
pan_gene_22773	pan_gene_22776	Boxcox-transformed_leaf_angle;Ear_row_number;Nodes_to_ear;Ratio_of_ear_height_to_total_height	Days_to_silk;Ear_height;Ear_row_number;Leaf_length;Nodes_above_ear	0	0	1	0	0	0	1	0	0	0	0	0	0	1	1	0	0	0	1	0	0	0	0	0	0	0	5	dispensable
pan_gene_22773	pan_gene_449	Boxcox-transformed_leaf_angle;Ear_row_number;Nodes_to_ear;Ratio_of_ear_height_to_total_height	Ear_row_number	0	0	1	0	0	1	1	0	0	1	1	0	0	1	1	0	1	0	0	0	0	0	1	1	0	0	10	dispensable
pan_gene_22773	pan_gene_4776	Boxcox-transformed_leaf_angle;Ear_row_number;Nodes_to_ear;Ratio_of_ear_height_to_total_height	Ear_row_number;Stalk_strength	0	0	1	0	0	0	1	0	0	1	0	0	0	1	0	0	0	0	0	0	0	0	0	1	0	0	5	dispensable
pan_gene_22773	pan_gene_8875	Boxcox-transformed_leaf_angle;Ear_row_number;Nodes_to_ear;Ratio_of_ear_height_to_total_height	Ear_row_number	0	0	1	0	0	0	0	0	0	1	0	0	0	0	0	0	0	0	0	0	0	0	0	0	0	0	2	dispensable
pan_gene_22776	pan_gene_4334	Days_to_silk;Ear_height;Ear_row_number;Leaf_length;Nodes_above_ear	Ear_row_number	0	0	0	0	0	0	0	0	0	0	0	1	0	0	1	0	0	0	0	0	0	0	0	1	0	0	3	dispensable
pan_gene_22776	pan_gene_449	Days_to_silk;Ear_height;Ear_row_number;Leaf_length;Nodes_above_ear	Ear_row_number	0	0	1	0	1	1	0	0	1	0	0	0	0	1	1	0	0	1	0	0	1	0	1	0	0	0	9	dispensable
pan_gene_22776	pan_gene_4888	Days_to_silk;Ear_height;Ear_row_number;Leaf_length;Nodes_above_ear	Cob_diameter;Ear_row_number;Nodes_per_plant;Stalk_strength	0	0	1	0	0	0	0	0	0	0	0	0	0	0	0	0	0	0	0	1	0	0	0	0	0	0	2	dispensable
pan_gene_22827	pan_gene_28463	Ear_row_number;Starch	Ear_row_number	0	0	1	0	0	0	0	0	0	0	0	0	0	0	0	0	0	0	0	0	0	0	0	0	0	0	1	private
pan_gene_22827	pan_gene_450	Ear_row_number;Starch	Ear_row_number	0	0	1	0	0	0	0	0	0	0	0	0	0	0	0	0	0	0	0	0	0	0	0	0	0	0	1	private
pan_gene_22827	pan_gene_8123	Ear_row_number;Starch	Average_internode_length_(whole_plant);Ear_row_number	0	0	1	0	0	0	0	0	0	0	0	0	0	0	0	0	0	0	0	0	0	0	0	0	0	0	1	private
pan_gene_22834	pan_gene_32580	Ear_row_number;Nodes_above_ear;PCA_of_metabolites:_PC2;Starch;Tassel_branch_number;Tassel_length	Ear_row_number;Nodes_per_plant	0	0	0	0	0	1	0	0	0	0	0	0	0	0	0	0	0	0	0	0	0	0	0	0	0	0	1	private
pan_gene_23589	pan_gene_31467	Ear_row_number	Ear_row_number;Northern_Leaf_Blight;Photoperiod_growing-degree_days_to_anthesis;Ratio_of_ear_height_to_total_height;Tassel_branch_number	0	0	1	0	0	0	0	0	0	0	0	0	0	0	0	0	0	0	0	0	0	0	0	0	0	0	1	private
pan_gene_23589	pan_gene_32325	Ear_row_number	Ear_row_number	0	0	0	0	0	0	0	0	0	0	0	0	1	0	0	0	0	0	0	0	0	0	0	0	0	0	1	private
pan_gene_23672	pan_gene_32044	Ear_row_number;Leaf_width;Tassel_length	Ear_row_number	0	0	0	0	0	0	0	0	0	0	1	0	0	0	0	0	0	0	1	0	0	0	0	0	0	0	2	dispensable
pan_gene_23673	pan_gene_27689	Ear_row_number;Leaf_length;Tassel_length	Boxcox-transformed_leaf_angle;Ear_row_number	0	0	1	0	0	0	0	0	1	1	0	0	0	0	1	1	0	0	1	0	0	0	1	0	0	0	7	dispensable
pan_gene_2416	pan_gene_31993	Ear_row_number	Days_to_anthesis;Ear_row_number	0	0	0	0	0	0	0	1	1	0	0	0	1	0	0	0	0	0	0	0	0	0	0	0	0	0	3	dispensable
pan_gene_24578	pan_gene_24583	Ear_row_number	Anthesis-silking_interval;Ear_row_number	0	0	1	1	0	0	0	1	0	1	0	0	0	0	0	0	0	0	0	0	0	0	0	0	0	0	4	dispensable
pan_gene_24578	pan_gene_24764	Ear_row_number	Ear_row_number	0	0	1	0	0	1	0	0	1	0	0	0	0	0	0	1	0	0	0	0	0	1	0	0	0	0	5	dispensable
pan_gene_24578	pan_gene_25513	Ear_row_number	Ear_row_number	0	0	0	0	0	1	0	0	1	0	0	0	1	1	0	0	0	0	0	0	0	0	0	0	1	0	5	dispensable
pan_gene_24578	pan_gene_30841	Ear_row_number	Average_internode_length_(whole_plant);Days_to_silk;Ear_row_number;Tassel_branch_number	0	0	1	0	0	0	1	0	1	0	0	0	1	0	0	0	1	0	0	1	0	1	0	0	0	0	7	dispensable
pan_gene_24578	pan_gene_4336	Ear_row_number	Ear_row_number	0	0	1	1	1	0	0	1	1	1	0	1	1	1	0	0	0	0	0	0	0	0	0	0	0	0	9	dispensable
pan_gene_24580	pan_gene_4768	Ear_row_number	Ear_row_number	0	0	1	0	0	0	0	0	0	0	0	0	0	0	0	0	0	0	0	0	0	0	0	0	0	0	1	private
pan_gene_24580	pan_gene_4790	Ear_row_number	Ear_row_number;Starch	0	0	1	0	0	0	0	0	0	0	0	0	0	0	0	0	0	0	0	0	1	0	0	0	0	0	2	dispensable
pan_gene_24583	pan_gene_29997	Anthesis-silking_interval;Ear_row_number	Ear_height;Ear_row_number;Height_per_day_(until_flowering)	0	0	1	0	0	0	0	0	1	0	0	0	0	0	0	1	0	0	0	0	0	0	0	0	0	0	3	dispensable
pan_gene_24583	pan_gene_32579	Anthesis-silking_interval;Ear_row_number	Ear_row_number;Nodes_per_plant;Starch;Total_amino_acids	0	0	1	1	1	0	0	1	0	0	0	0	0	0	0	1	0	0	0	1	0	0	0	1	0	0	7	dispensable
pan_gene_24604	pan_gene_32547	Ear_row_number;Tassel_branch_number	Anthesis-silking_interval;Average_internode_length_(whole_plant);Ear_row_number;Plant_height;Tassel_branch_number	0	0	0	1	1	0	0	0	0	0	0	0	0	1	0	0	0	0	0	0	0	0	0	0	0	0	3	dispensable
pan_gene_24604	pan_gene_5816	Ear_row_number;Tassel_branch_number	Days_to_anthesis;Days_to_silk;Ear_row_number;Photoperiod_growing-degree_days_to_anthesis	0	0	0	0	1	0	0	0	0	0	0	0	0	0	0	0	0	0	0	0	0	0	0	0	0	0	1	private
pan_gene_24605	pan_gene_5816	100_Kernel_weight;Ear_row_number;Tassel_branch_number	Days_to_anthesis;Days_to_silk;Ear_row_number;Photoperiod_growing-degree_days_to_anthesis	0	0	0	1	0	0	0	0	0	0	0	0	0	0	0	0	0	0	0	0	0	0	0	0	0	0	1	private
pan_gene_24613	pan_gene_32564	Ear_row_number	Ear_row_number;Stalk_strength;Tassel_length	0	0	1	1	0	0	0	0	1	0	0	0	0	1	0	0	1	0	0	0	0	0	1	0	0	0	6	dispensable
pan_gene_24625	pan_gene_8088	Average_internode_length_(below_ear);Ear_row_number	Ear_row_number;Height_per_day_(until_flowering);Leaf_length;Malate	0	0	1	0	0	0	0	0	0	1	0	1	1	0	1	0	0	0	0	0	1	0	0	0	1	0	7	dispensable
pan_gene_24648	pan_gene_31434	100_Kernel_weight;Ear_row_number	Ear_row_number;Nitrate	0	0	1	0	0	0	0	1	1	0	1	1	1	0	0	0	0	0	0	1	1	0	1	0	0	1	10	dispensable
pan_gene_24704	pan_gene_28701	Ear_row_number;Nodes_per_plant	Ear_row_number	0	0	1	0	0	0	0	0	0	0	0	0	0	0	0	0	0	0	0	0	0	0	0	0	0	0	1	private
pan_gene_24704	pan_gene_31467	Ear_row_number;Nodes_per_plant	Ear_row_number;Northern_Leaf_Blight;Photoperiod_growing-degree_days_to_anthesis;Ratio_of_ear_height_to_total_height;Tassel_branch_number	0	0	1	0	0	0	0	0	0	0	0	0	0	0	0	0	0	0	0	0	0	0	0	0	0	0	1	private
pan_gene_24724	pan_gene_31065	Ear_row_number;Height_above_ear	Ear_row_number	0	0	1	0	0	0	0	0	0	0	0	0	0	0	0	0	0	0	0	0	0	0	0	0	0	0	1	private
pan_gene_24724	pan_gene_848	Ear_row_number;Height_above_ear	100_Kernel_weight;Ear_row_number	0	0	1	0	0	0	0	0	0	0	0	0	0	0	0	0	0	0	0	0	0	0	0	0	0	0	1	private
pan_gene_24730	pan_gene_25440	Average_internode_length_(whole_plant);Ear_row_number	Average_internode_length_(whole_plant);Ear_row_number;Height_above_ear;Leaf_width;Nodes_above_ear;Photoperiod_Growing-degree_days_to_silk	0	0	0	0	0	0	0	0	0	0	0	1	0	1	0	0	0	0	0	0	0	0	0	0	0	0	2	dispensable
pan_gene_24730	pan_gene_4816	Average_internode_length_(whole_plant);Ear_row_number	Ear_row_number;Southern_leaf_blight	0	0	0	0	0	1	0	0	0	0	1	0	0	0	0	0	0	0	0	0	0	0	0	0	0	1	3	dispensable
pan_gene_24764	pan_gene_450	Ear_row_number	Ear_row_number	0	0	1	0	0	0	0	0	0	1	0	0	0	0	0	0	0	0	0	0	0	0	0	0	0	0	2	dispensable
pan_gene_24764	pan_gene_5735	Ear_row_number	Ear_row_number;Tassel_branch_number	0	0	1	0	0	0	0	0	0	0	0	0	0	0	0	0	0	0	0	0	0	0	0	0	0	0	1	private
pan_gene_24842	pan_gene_29258	Ear_row_number	Ear_row_number;Photoperiod_growing-degree_days_to_anthesis	0	0	1	0	0	0	0	1	0	0	1	0	0	0	0	1	0	0	0	0	0	0	0	1	0	0	5	dispensable
pan_gene_25042	pan_gene_4891	Boxcox-transformed_leaf_angle;Ear_row_number;Nitrate;Plant_height	Cob_diameter;Ear_row_number	0	0	1	0	0	0	0	0	1	0	1	1	0	0	0	0	0	0	0	0	1	1	1	1	0	0	8	dispensable
pan_gene_25042	pan_gene_5549	Boxcox-transformed_leaf_angle;Ear_row_number;Nitrate;Plant_height	Ear_row_number;Leaf_length	0	0	1	0	0	0	0	0	0	0	0	0	0	0	0	0	0	0	0	0	0	0	0	0	0	0	1	private
pan_gene_25305	pan_gene_25414	Average_internode_length_(below_ear);Ear_row_number;Southern_leaf_blight	Ear_row_number;Tassel_branch_number	0	0	1	0	0	0	0	0	0	0	0	0	0	0	0	0	0	0	0	0	0	0	0	0	0	0	1	private
pan_gene_25305	pan_gene_61601	Average_internode_length_(below_ear);Ear_row_number;Southern_leaf_blight	Average_internode_length_(above_ear);Days_to_silk;Ear_row_number	0	0	1	0	0	0	0	0	0	0	0	0	0	0	0	0	0	0	0	0	0	0	0	0	0	0	1	private
pan_gene_25411	pan_gene_962	Ear_row_number;Tassel_branch_number	Ear_row_number;Malate;Nodes_per_plant	0	0	1	1	1	0	1	0	0	0	1	1	1	1	1	1	0	1	1	1	1	0	1	0	0	0	15	near-core
pan_gene_25414	pan_gene_31902	Ear_row_number;Tassel_branch_number	Ear_row_number	0	0	1	0	0	0	0	1	0	1	0	0	0	0	0	0	0	0	0	0	0	0	0	0	0	0	3	dispensable
pan_gene_25414	pan_gene_5816	Ear_row_number;Tassel_branch_number	Days_to_anthesis;Days_to_silk;Ear_row_number;Photoperiod_growing-degree_days_to_anthesis	0	0	0	0	0	0	0	0	0	1	0	0	0	0	0	0	0	0	1	1	1	0	1	0	0	0	5	dispensable
pan_gene_25414	pan_gene_61601	Ear_row_number;Tassel_branch_number	Average_internode_length_(above_ear);Days_to_silk;Ear_row_number	0	0	1	0	0	1	0	0	0	0	1	0	0	0	0	0	0	0	0	1	1	0	1	0	0	0	6	dispensable
pan_gene_25417	pan_gene_32548	Ear_row_number	Chlorophyll_B;Ear_row_number;Nitrate;Nodes_above_ear;Plant_height;Stalk_strength	0	0	1	1	1	0	1	1	1	0	1	0	1	1	1	1	0	1	0	1	1	0	1	0	1	0	16	near-core
pan_gene_25417	pan_gene_32553	Ear_row_number	Average_internode_length_(above_ear);Ear_row_number;Tassel_length;Total_amino_acids	0	0	0	0	0	0	0	0	0	0	0	0	0	0	0	0	0	0	0	0	1	0	1	0	0	0	2	dispensable
pan_gene_25417	pan_gene_450	Ear_row_number	Ear_row_number	0	0	1	1	1	0	0	1	1	0	0	0	1	0	0	0	0	0	0	1	0	0	0	0	1	0	8	dispensable
pan_gene_25417	pan_gene_5735	Ear_row_number	Ear_row_number;Tassel_branch_number	0	0	1	0	0	0	0	0	0	0	0	0	0	0	0	0	0	0	0	0	0	0	0	0	0	0	1	private
pan_gene_25440	pan_gene_98158	Average_internode_length_(whole_plant);Ear_row_number;Height_above_ear;Leaf_width;Nodes_above_ear;Photoperiod_Growing-degree_days_to_silk	Ear_row_number	0	0	1	0	0	0	0	1	1	0	1	1	0	0	0	0	0	1	0	0	0	0	0	0	1	0	7	dispensable
pan_gene_25513	pan_gene_28420	Ear_row_number	Ear_row_number	0	0	0	1	1	0	0	0	1	0	0	1	1	0	0	0	1	0	0	0	0	0	0	0	0	0	6	dispensable
pan_gene_25513	pan_gene_29563	Ear_row_number	Ear_row_number;Southern_leaf_blight	0	0	0	0	0	0	0	0	0	0	0	0	0	0	0	0	0	0	1	0	0	0	0	0	0	0	1	private
pan_gene_25513	pan_gene_30841	Ear_row_number	Average_internode_length_(whole_plant);Days_to_silk;Ear_row_number;Tassel_branch_number	0	0	0	1	0	0	0	1	1	0	0	0	0	1	0	0	0	0	1	0	0	0	0	0	0	0	5	dispensable
pan_gene_25513	pan_gene_31065	Ear_row_number	Ear_row_number	0	0	0	0	0	0	0	0	0	0	0	1	0	0	0	0	0	0	1	0	0	0	0	1	0	0	3	dispensable
pan_gene_25513	pan_gene_5555	Ear_row_number	100_Kernel_weight;Average_internode_length_(above_ear);Average_internode_length_(whole_plant);Ear_row_number	0	0	0	0	0	0	0	1	0	0	0	0	0	0	0	0	0	0	0	0	0	0	0	0	0	0	1	private
pan_gene_25513	pan_gene_61601	Ear_row_number	Average_internode_length_(above_ear);Days_to_silk;Ear_row_number	0	0	0	0	0	0	0	0	0	0	0	0	0	1	0	0	0	0	0	0	0	0	0	1	0	0	2	dispensable
pan_gene_2568	pan_gene_31902	Ear_height;Ear_row_number;Glutamate;Nodes_per_plant;Nodes_to_ear;Plant_height	Ear_row_number	0	0	1	1	1	1	1	1	1	1	0	1	1	0	1	1	1	1	1	0	1	1	1	1	1	1	21	core
pan_gene_2568	pan_gene_4078	Ear_height;Ear_row_number;Glutamate;Nodes_per_plant;Nodes_to_ear;Plant_height	Ear_row_number;Tassel_length	0	0	1	0	0	0	0	0	0	0	0	0	0	0	0	0	0	0	0	0	0	0	0	0	0	0	1	private
pan_gene_2568	pan_gene_5542	Ear_height;Ear_row_number;Glutamate;Nodes_per_plant;Nodes_to_ear;Plant_height	Average_internode_length_(above_ear);Ear_row_number;Nodes_per_plant	0	0	1	1	1	1	0	1	1	0	0	1	1	1	1	0	0	1	1	0	1	1	1	0	0	0	15	near-core
pan_gene_27170	pan_gene_8091	Ear_row_number	Average_internode_length_(below_ear);Ear_row_number	0	0	1	1	1	0	1	0	1	1	1	0	0	1	0	0	1	0	0	1	1	0	1	0	0	0	12	near-core
pan_gene_27523	pan_gene_29997	Ear_row_number	Ear_height;Ear_row_number;Height_per_day_(until_flowering)	0	0	1	0	0	0	0	0	0	0	0	0	0	0	0	0	0	0	0	0	0	0	0	0	0	0	1	private
pan_gene_27523	pan_gene_31065	Ear_row_number	Ear_row_number	0	0	1	0	0	0	0	0	0	0	0	0	0	1	1	0	0	0	0	0	0	0	0	0	0	0	3	dispensable
pan_gene_27523	pan_gene_5555	Ear_row_number	100_Kernel_weight;Average_internode_length_(above_ear);Average_internode_length_(whole_plant);Ear_row_number	0	0	1	0	0	0	0	0	0	0	0	0	0	0	0	0	0	0	0	0	0	0	0	0	0	0	1	private
pan_gene_27689	pan_gene_4891	Boxcox-transformed_leaf_angle;Ear_row_number	Cob_diameter;Ear_row_number	0	0	1	0	0	0	0	0	0	0	0	0	0	0	0	0	0	0	0	0	0	0	0	1	0	0	2	dispensable
pan_gene_27689	pan_gene_5549	Boxcox-transformed_leaf_angle;Ear_row_number	Ear_row_number;Leaf_length	0	0	1	0	0	0	0	0	0	0	0	0	0	0	0	0	0	0	0	0	0	0	0	0	0	0	1	private
pan_gene_27689	pan_gene_8604	Boxcox-transformed_leaf_angle;Ear_row_number	Ear_row_number	0	0	1	0	0	0	0	0	0	0	0	0	0	0	0	0	0	0	0	0	0	0	0	0	0	0	1	private
pan_gene_27854	pan_gene_450	100_Kernel_weight;Ear_height;Ear_row_number;Nodes_to_ear;Photoperiod_growing-degree_days_to_anthesis	Ear_row_number	0	0	1	0	0	1	0	0	0	0	0	1	0	0	0	0	0	0	0	0	0	1	0	0	0	1	5	dispensable
pan_gene_28420	pan_gene_29563	Ear_row_number	Ear_row_number;Southern_leaf_blight	0	0	0	0	0	0	0	0	0	1	0	0	0	0	1	0	0	0	1	1	1	0	0	0	1	0	6	dispensable
pan_gene_28420	pan_gene_30841	Ear_row_number	Average_internode_length_(whole_plant);Days_to_silk;Ear_row_number;Tassel_branch_number	0	0	1	0	1	1	0	0	1	0	1	0	0	0	0	0	1	0	0	1	0	0	0	0	1	0	8	dispensable
pan_gene_28420	pan_gene_31065	Ear_row_number	Ear_row_number	0	0	1	0	0	0	0	0	0	0	0	1	0	0	0	0	0	0	0	0	0	0	0	0	0	0	2	dispensable
pan_gene_28420	pan_gene_5555	Ear_row_number	100_Kernel_weight;Average_internode_length_(above_ear);Average_internode_length_(whole_plant);Ear_row_number	0	0	1	0	0	0	0	1	1	0	1	0	0	0	0	0	0	0	0	0	1	0	0	0	0	0	5	dispensable
pan_gene_28463	pan_gene_32548	Ear_row_number	Chlorophyll_B;Ear_row_number;Nitrate;Nodes_above_ear;Plant_height;Stalk_strength	0	0	1	0	0	0	0	0	0	0	0	0	0	0	0	0	0	0	0	0	0	0	0	0	0	0	1	private
pan_gene_28463	pan_gene_450	Ear_row_number	Ear_row_number	0	0	1	0	0	0	0	0	0	0	0	0	0	0	0	0	0	0	0	0	0	0	0	0	0	0	1	private
pan_gene_29258	pan_gene_4837	Ear_row_number;Photoperiod_growing-degree_days_to_anthesis	Ear_row_number;Ratio_of_ear_height_to_total_height;Tassel_length	0	0	1	0	0	0	0	0	0	0	0	0	0	0	0	0	0	0	0	0	0	0	0	0	0	0	1	private
pan_gene_29258	pan_gene_4843	Ear_row_number;Photoperiod_growing-degree_days_to_anthesis	Ear_row_number	0	0	1	0	0	0	0	0	1	0	0	0	0	0	0	0	0	0	0	0	0	0	0	0	0	0	2	dispensable
pan_gene_29563	pan_gene_4336	Ear_row_number;Southern_leaf_blight	Ear_row_number	0	0	0	0	0	0	0	0	0	0	0	0	0	0	0	0	0	0	0	1	0	0	0	0	0	0	1	private
pan_gene_29563	pan_gene_5555	Ear_row_number;Southern_leaf_blight	100_Kernel_weight;Average_internode_length_(above_ear);Average_internode_length_(whole_plant);Ear_row_number	0	0	0	0	0	0	0	0	0	0	0	0	0	0	0	0	0	1	0	0	1	0	0	0	0	0	2	dispensable
pan_gene_2985	pan_gene_32494	Ear_row_number	Ear_row_number;Nodes_to_ear;Tassel_branch_number	0	0	1	0	0	0	0	0	0	0	0	0	0	0	0	0	0	0	0	0	0	0	0	0	0	0	1	private
pan_gene_29997	pan_gene_4336	Ear_height;Ear_row_number;Height_per_day_(until_flowering)	Ear_row_number	0	0	1	0	0	0	0	0	0	0	0	0	0	0	0	0	0	0	0	0	0	0	0	0	0	0	1	private
pan_gene_30841	pan_gene_5555	Average_internode_length_(whole_plant);Days_to_silk;Ear_row_number;Tassel_branch_number	100_Kernel_weight;Average_internode_length_(above_ear);Average_internode_length_(whole_plant);Ear_row_number	0	0	1	1	0	1	0	1	1	0	1	0	0	1	0	0	0	1	0	0	0	1	0	0	0	0	9	dispensable
pan_gene_31065	pan_gene_32547	Ear_row_number	Anthesis-silking_interval;Average_internode_length_(whole_plant);Ear_row_number;Plant_height;Tassel_branch_number	0	0	1	0	0	0	0	0	0	0	0	0	0	1	0	1	0	0	1	0	0	0	0	0	0	0	4	dispensable
pan_gene_31065	pan_gene_848	Ear_row_number	100_Kernel_weight;Ear_row_number	0	0	1	0	0	0	0	0	0	0	0	0	0	0	0	0	0	0	0	0	0	0	0	0	0	0	1	private
pan_gene_31065	pan_gene_9405	Ear_row_number	Ear_row_number;Nodes_above_ear	0	0	1	0	0	0	0	0	1	0	0	0	0	0	0	0	0	0	0	0	0	0	0	0	0	0	2	dispensable
pan_gene_31461	pan_gene_81492	Ear_row_number;Height_above_ear	Ear_row_number	0	0	1	0	0	0	0	0	0	0	0	0	0	0	0	0	0	0	0	0	0	0	0	0	0	0	1	private
pan_gene_31467	pan_gene_32325	Ear_row_number;Northern_Leaf_Blight;Photoperiod_growing-degree_days_to_anthesis;Ratio_of_ear_height_to_total_height;Tassel_branch_number	Ear_row_number	0	0	0	0	0	1	0	0	0	0	0	0	0	0	0	0	0	0	0	0	0	0	0	0	0	0	1	private
pan_gene_31902	pan_gene_4078	Ear_row_number	Ear_row_number;Tassel_length	0	0	1	0	0	0	0	0	0	0	0	0	0	0	0	0	0	0	0	0	0	0	0	0	0	0	1	private
pan_gene_31902	pan_gene_5542	Ear_row_number	Average_internode_length_(above_ear);Ear_row_number;Nodes_per_plant	0	0	1	1	1	1	0	1	1	0	1	1	1	0	0	0	0	0	1	0	0	1	0	0	0	0	11	near-core
pan_gene_31902	pan_gene_5555	Ear_row_number	100_Kernel_weight;Average_internode_length_(above_ear);Average_internode_length_(whole_plant);Ear_row_number	0	0	1	1	1	0	1	0	0	0	0	1	0	0	0	0	0	0	0	0	0	0	1	0	0	0	6	dispensable
pan_gene_31993	pan_gene_8122	Days_to_anthesis;Ear_row_number	Average_internode_length_(whole_plant);Ear_row_number;Fumarate;Nodes_above_ear	0	0	0	0	0	0	0	1	1	0	0	0	1	0	0	0	0	0	0	0	0	0	0	0	0	0	3	dispensable
pan_gene_32494	pan_gene_9405	Ear_row_number;Nodes_to_ear;Tassel_branch_number	Ear_row_number;Nodes_above_ear	0	0	1	0	0	0	0	0	0	0	0	0	0	0	0	0	0	0	0	0	0	0	0	0	0	0	1	private
pan_gene_32547	pan_gene_5555	Anthesis-silking_interval;Average_internode_length_(whole_plant);Ear_row_number;Plant_height;Tassel_branch_number	100_Kernel_weight;Average_internode_length_(above_ear);Average_internode_length_(whole_plant);Ear_row_number	0	0	1	0	0	1	0	0	1	0	0	0	1	1	0	0	0	0	0	0	0	0	0	0	0	0	5	dispensable
pan_gene_32548	pan_gene_962	Chlorophyll_B;Ear_row_number;Nitrate;Nodes_above_ear;Plant_height;Stalk_strength	Ear_row_number;Malate;Nodes_per_plant	0	0	1	0	1	0	0	0	0	0	1	0	1	1	1	0	0	0	0	0	1	0	1	0	1	0	9	dispensable
pan_gene_32564	pan_gene_4768	Ear_row_number;Stalk_strength;Tassel_length	Ear_row_number	0	0	1	0	0	0	0	0	0	0	0	0	0	0	0	0	0	0	0	0	0	0	0	0	0	0	1	private
pan_gene_32564	pan_gene_4790	Ear_row_number;Stalk_strength;Tassel_length	Ear_row_number;Starch	0	0	1	0	0	0	0	0	0	0	0	0	0	0	0	0	0	0	0	0	0	0	0	0	0	0	1	private
pan_gene_32566	pan_gene_4816	Ear_row_number;Height_per_day_(until_flowering);Plant_height;Stalk_strength	Ear_row_number;Southern_leaf_blight	0	0	1	0	0	0	1	1	0	0	0	0	1	0	0	0	0	0	0	0	0	0	1	0	0	0	5	dispensable
pan_gene_32566	pan_gene_8939	Ear_row_number;Height_per_day_(until_flowering);Plant_height;Stalk_strength	Ear_row_number;Leaf_length	0	0	1	0	0	0	0	0	1	1	0	0	1	0	0	0	0	0	0	1	0	0	0	0	0	0	5	dispensable
pan_gene_354	pan_gene_8049	Ear_row_number;Tassel_length	Ear_row_number	0	0	1	0	0	0	0	0	0	0	0	1	0	0	0	0	0	0	0	0	0	0	0	0	0	0	2	dispensable
pan_gene_4078	pan_gene_493	Ear_row_number;Tassel_length	Ear_row_number;PCA_of_metabolites:_PC2	0	0	1	0	0	0	0	0	0	0	0	0	0	0	0	0	0	0	0	0	0	0	0	0	0	0	1	private
pan_gene_4078	pan_gene_5542	Ear_row_number;Tassel_length	Average_internode_length_(above_ear);Ear_row_number;Nodes_per_plant	0	0	1	0	0	0	0	0	0	0	0	0	0	0	0	0	0	0	0	0	0	0	0	0	0	0	1	private
pan_gene_4373	pan_gene_8088	Ear_row_number	Ear_row_number;Height_per_day_(until_flowering);Leaf_length;Malate	0	0	1	0	0	0	0	0	0	1	0	1	1	0	0	1	0	0	0	0	0	0	0	0	1	1	7	dispensable
pan_gene_449	pan_gene_5676	Ear_row_number	Ear_row_number;Plant_height;Starch	0	0	1	0	0	0	0	0	0	1	0	1	0	0	0	0	0	0	0	1	0	0	1	0	0	0	5	dispensable
pan_gene_450	pan_gene_5735	Ear_row_number	Ear_row_number;Tassel_branch_number	0	0	1	0	0	0	0	0	0	0	0	0	0	0	0	0	0	0	0	0	0	0	0	0	0	0	1	private
pan_gene_451	pan_gene_4816	Ear_row_number;Fructose	Ear_row_number;Southern_leaf_blight	0	0	0	0	0	0	0	1	0	0	0	0	0	0	0	0	0	0	0	0	0	0	1	0	0	0	2	dispensable
pan_gene_4558	pan_gene_8089	Ear_row_number;Tassel_length	Ear_row_number;Height_per_day_(until_flowering);Leaf_length	0	0	1	0	1	0	0	1	0	1	0	0	1	1	0	0	1	1	0	0	0	0	0	0	0	0	8	dispensable
pan_gene_4768	pan_gene_4790	Ear_row_number	Ear_row_number;Starch	0	0	1	0	0	0	0	0	0	0	1	0	0	0	0	0	1	0	0	0	0	0	1	0	0	0	4	dispensable
pan_gene_4768	pan_gene_8652	Ear_row_number	Ear_height;Ear_row_number;Nodes_to_ear;Ratio_of_ear_height_to_total_height	0	0	1	0	0	0	0	0	0	0	0	0	0	0	0	0	0	0	0	0	0	0	0	0	0	0	1	private
pan_gene_4768	pan_gene_8875	Ear_row_number	Ear_row_number	0	0	1	0	0	0	0	0	0	0	1	0	0	0	0	0	0	0	0	0	0	0	0	0	0	0	2	dispensable
pan_gene_4768	pan_gene_98904	Ear_row_number	Ear_row_number;Tassel_length	0	0	1	0	0	0	0	0	1	0	1	0	0	1	0	0	0	0	0	0	0	1	1	0	0	0	6	dispensable
pan_gene_4770	pan_gene_4808	Ear_row_number	Ear_row_number	0	0	0	0	0	1	0	1	0	0	0	0	0	0	0	0	0	0	0	0	0	0	0	0	0	0	2	dispensable
pan_gene_4770	pan_gene_8091	Ear_row_number	Average_internode_length_(below_ear);Ear_row_number	0	0	0	0	0	0	0	1	0	0	0	0	0	0	0	0	0	0	0	0	0	0	0	0	0	0	1	private
pan_gene_4776	pan_gene_5676	Ear_row_number;Stalk_strength	Ear_row_number;Plant_height;Starch	0	0	1	0	0	0	0	0	0	1	0	0	0	0	1	0	0	0	0	1	0	0	0	0	0	0	4	dispensable
pan_gene_4790	pan_gene_5676	Ear_row_number;Starch	Ear_row_number;Plant_height;Starch	0	0	1	1	0	0	1	0	0	1	0	1	0	0	0	0	1	0	0	1	1	0	1	0	0	0	9	dispensable
pan_gene_4790	pan_gene_8875	Ear_row_number;Starch	Ear_row_number	0	0	1	0	0	0	0	0	1	0	0	0	0	0	0	0	0	0	0	0	1	0	0	0	0	0	3	dispensable
pan_gene_4790	pan_gene_98904	Ear_row_number;Starch	Ear_row_number;Tassel_length	0	0	1	0	0	0	1	0	0	0	1	1	0	0	0	0	0	1	0	1	1	0	1	0	0	0	8	dispensable
pan_gene_4805	pan_gene_5693	Ear_row_number	Ear_row_number;Nodes_above_ear;Starch;Sucrose	0	0	1	0	0	0	0	0	0	0	0	0	0	0	0	0	0	0	0	0	0	0	0	0	0	0	1	private
pan_gene_4807	pan_gene_4810	Ear_row_number	Cob_diameter;Ear_row_number;Southern_leaf_blight	0	0	1	1	0	0	1	1	1	0	1	1	0	0	1	0	0	0	1	0	1	1	1	0	0	0	12	near-core
pan_gene_4808	pan_gene_4843	Ear_row_number	Ear_row_number	0	0	1	0	0	0	0	0	0	0	0	0	0	0	0	0	0	0	0	0	0	0	0	0	0	0	1	private
pan_gene_4816	pan_gene_55610	Ear_row_number;Southern_leaf_blight	Ear_row_number;Southern_leaf_blight;Tassel_branch_number;Tassel_length	0	0	1	0	0	0	0	0	0	0	0	0	0	0	0	0	0	0	0	0	0	0	0	0	0	0	1	private
pan_gene_4816	pan_gene_98158	Ear_row_number;Southern_leaf_blight	Ear_row_number	0	0	1	0	0	0	0	0	1	0	1	0	1	0	0	0	0	0	0	0	0	0	1	0	0	1	6	dispensable
pan_gene_4888	pan_gene_5676	Cob_diameter;Ear_row_number;Nodes_per_plant;Stalk_strength	Ear_row_number;Plant_height;Starch	0	0	1	0	0	0	0	0	0	0	1	0	1	0	0	0	1	0	0	1	0	0	1	0	0	0	6	dispensable
pan_gene_4891	pan_gene_5549	Cob_diameter;Ear_row_number	Ear_row_number;Leaf_length	0	0	1	0	0	0	1	1	0	0	0	0	0	1	0	0	0	0	0	0	0	0	0	1	0	0	5	dispensable
pan_gene_5542	pan_gene_8072	Average_internode_length_(above_ear);Ear_row_number;Nodes_per_plant	Ear_row_number	0	0	1	1	1	1	0	1	1	0	1	1	0	1	1	0	0	1	1	0	1	0	1	1	1	0	16	near-core
pan_gene_5555	pan_gene_5816	100_Kernel_weight;Average_internode_length_(above_ear);Average_internode_length_(whole_plant);Ear_row_number	Days_to_anthesis;Days_to_silk;Ear_row_number;Photoperiod_growing-degree_days_to_anthesis	0	0	0	0	0	1	0	0	0	0	1	0	0	0	0	0	0	0	0	0	0	0	0	0	0	0	2	dispensable
pan_gene_5676	pan_gene_8875	Ear_row_number;Plant_height;Starch	Ear_row_number	0	0	1	0	1	0	0	0	0	1	0	1	0	0	0	0	0	0	0	0	1	0	0	0	1	1	7	dispensable
pan_gene_61601	pan_gene_9405	Average_internode_length_(above_ear);Days_to_silk;Ear_row_number	Ear_row_number;Nodes_above_ear	0	0	1	0	0	0	0	0	0	0	0	0	0	0	0	0	1	0	0	0	0	0	0	0	0	0	2	dispensable
pan_gene_8939	pan_gene_98158	Ear_row_number;Leaf_length	Ear_row_number	0	0	1	0	0	0	0	0	0	0	0	0	0	0	1	0	0	0	0	1	0	1	0	0	0	0	4	dispensable
pan_gene_100881	pan_gene_12566	Ear_row_number	Ear_row_number;Tassel_length	0	0	0	1	0	0	0	0	0	0	0	0	1	0	0	0	1	0	0	0	0	0	0	0	0	0	3	dispensable
pan_gene_100881	pan_gene_13061	Ear_row_number	Ear_row_number	0	0	0	1	0	0	0	0	0	0	1	0	0	0	0	0	0	0	0	0	0	0	0	0	0	0	2	dispensable
pan_gene_103474	pan_gene_10844	Cob_diameter;Ear_row_number	Ear_row_number	0	0	0	1	0	0	0	0	0	0	0	0	0	0	0	0	0	0	0	0	0	0	0	0	0	0	1	private
pan_gene_103474	pan_gene_15465	Cob_diameter;Ear_row_number	Ear_row_number	0	0	0	1	0	0	0	0	0	0	0	0	0	0	0	0	0	0	0	0	0	0	0	0	0	0	1	private
pan_gene_103474	pan_gene_16576	Cob_diameter;Ear_row_number	Ear_row_number;Glucose	0	0	0	1	0	0	0	0	0	0	0	0	0	0	0	0	0	0	0	0	0	0	0	0	0	0	1	private
pan_gene_103474	pan_gene_18032	Cob_diameter;Ear_row_number	Ear_row_number	0	0	0	1	0	0	0	0	0	0	0	0	0	0	0	0	0	0	0	0	0	0	0	0	0	0	1	private
pan_gene_103474	pan_gene_21354	Cob_diameter;Ear_row_number	Ear_row_number;Leaf_width	0	0	0	1	0	0	0	0	0	0	0	0	0	0	0	0	0	0	0	0	0	0	0	0	0	0	1	private
pan_gene_103474	pan_gene_22827	Cob_diameter;Ear_row_number	Ear_row_number;Starch	0	0	0	1	0	0	0	0	0	0	0	0	0	0	0	0	0	0	0	0	0	0	0	0	0	0	1	private
pan_gene_103474	pan_gene_2416	Cob_diameter;Ear_row_number	Ear_row_number	0	0	0	1	0	0	0	0	0	0	0	0	0	0	0	0	0	0	0	0	0	0	0	0	0	0	1	private
pan_gene_103474	pan_gene_24605	Cob_diameter;Ear_row_number	100_Kernel_weight;Ear_row_number;Tassel_branch_number	0	0	0	1	0	0	0	0	0	0	0	0	0	0	0	0	0	0	0	0	0	0	0	0	0	0	1	private
pan_gene_103474	pan_gene_2568	Cob_diameter;Ear_row_number	Ear_height;Ear_row_number;Glutamate;Nodes_per_plant;Nodes_to_ear;Plant_height	0	0	0	1	0	0	0	0	0	0	0	0	0	0	0	0	0	0	0	0	0	0	0	0	0	0	1	private
pan_gene_103474	pan_gene_30841	Cob_diameter;Ear_row_number	Average_internode_length_(whole_plant);Days_to_silk;Ear_row_number;Tassel_branch_number	0	0	0	1	0	0	0	0	0	0	0	0	0	0	0	0	0	0	0	0	0	0	0	0	0	0	1	private
pan_gene_103474	pan_gene_31902	Cob_diameter;Ear_row_number	Ear_row_number	0	0	0	1	0	0	0	0	0	0	0	0	0	0	0	0	0	0	0	0	0	0	0	0	0	0	1	private
pan_gene_103474	pan_gene_31993	Cob_diameter;Ear_row_number	Days_to_anthesis;Ear_row_number	0	0	0	1	0	0	0	0	0	0	0	0	0	0	0	0	0	0	0	0	0	0	0	0	0	0	1	private
pan_gene_103474	pan_gene_32036	Cob_diameter;Ear_row_number	Ear_row_number	0	0	0	1	0	0	0	0	0	0	0	0	0	0	0	0	0	0	0	0	0	0	0	0	0	0	1	private
pan_gene_103474	pan_gene_354	Cob_diameter;Ear_row_number	Ear_row_number;Tassel_length	0	0	0	1	0	0	0	0	0	0	0	0	0	0	0	0	0	0	0	0	0	0	0	0	0	0	1	private
pan_gene_103474	pan_gene_5542	Cob_diameter;Ear_row_number	Average_internode_length_(above_ear);Ear_row_number;Nodes_per_plant	0	0	0	1	0	0	0	0	0	0	0	0	0	0	0	0	0	0	0	0	0	0	0	0	0	0	1	private
pan_gene_103474	pan_gene_5555	Cob_diameter;Ear_row_number	100_Kernel_weight;Average_internode_length_(above_ear);Average_internode_length_(whole_plant);Ear_row_number	0	0	0	1	0	0	0	0	0	0	0	0	0	0	0	0	0	0	0	0	0	0	0	0	0	0	1	private
pan_gene_103474	pan_gene_5763	Cob_diameter;Ear_row_number	Ear_row_number	0	0	0	1	0	0	0	0	0	0	0	0	0	0	0	0	0	0	0	0	0	0	0	0	0	0	1	private
pan_gene_103474	pan_gene_77824	Cob_diameter;Ear_row_number	Ear_row_number	0	0	0	1	0	0	0	0	0	0	0	0	0	0	0	0	0	0	0	0	0	0	0	0	0	0	1	private
pan_gene_103474	pan_gene_77825	Cob_diameter;Ear_row_number	Ear_row_number	0	0	0	1	0	0	0	0	0	0	0	0	0	0	0	0	0	0	0	0	0	0	0	0	0	0	1	private
pan_gene_103474	pan_gene_8072	Cob_diameter;Ear_row_number	Ear_row_number	0	0	0	1	0	0	0	0	0	0	0	0	0	0	0	0	0	0	0	0	0	0	0	0	0	0	1	private
pan_gene_103474	pan_gene_8665	Cob_diameter;Ear_row_number	Ear_row_number;Northern_Leaf_Blight	0	0	0	1	0	0	0	0	0	0	0	0	0	0	0	0	0	0	0	0	0	0	0	0	0	0	1	private
pan_gene_103483	pan_gene_15067	Ear_row_number	Ear_row_number	0	0	0	0	0	0	1	0	0	0	0	0	0	0	0	0	0	0	0	0	0	0	0	0	0	0	1	private
pan_gene_103483	pan_gene_24764	Ear_row_number	Ear_row_number	0	0	0	0	0	0	0	0	1	0	0	0	0	0	0	1	0	0	0	0	0	0	0	0	0	0	2	dispensable
pan_gene_10455	pan_gene_2985	Ear_row_number	Ear_row_number	0	0	0	1	0	0	0	0	0	0	0	0	0	0	0	0	0	0	0	0	0	1	0	0	0	0	2	dispensable
pan_gene_10724	pan_gene_24842	Boxcox-transformed_leaf_angle;Days_to_anthesis;Days_to_silk;Ear_row_number;Nodes_per_plant;Nodes_to_ear	Ear_row_number	0	0	0	1	0	0	0	0	0	0	0	0	0	0	0	0	0	1	0	0	0	1	0	1	0	0	4	dispensable
pan_gene_10737	pan_gene_12109	Ear_row_number	Days_to_anthesis;Ear_row_number;Photoperiod_Growing-degree_days_to_silk;Southern_leaf_blight	0	0	0	0	0	1	0	1	1	0	0	1	0	0	0	0	0	0	0	0	0	0	0	0	0	0	4	dispensable
pan_gene_10737	pan_gene_15465	Ear_row_number	Ear_row_number	0	0	0	1	0	0	0	0	0	0	0	0	0	0	0	0	0	0	0	0	0	0	0	0	0	0	1	private
pan_gene_10737	pan_gene_15468	Ear_row_number	Ear_row_number	0	0	0	1	0	0	0	0	0	0	0	0	0	1	0	0	0	0	1	0	0	0	1	0	0	0	4	dispensable
pan_gene_10737	pan_gene_15654	Ear_row_number	Cob_diameter;Ear_row_number;Plant_height	0	0	0	1	0	1	0	0	0	0	0	0	0	0	0	0	0	0	0	0	0	0	0	0	0	0	2	dispensable
pan_gene_10737	pan_gene_16534	Ear_row_number	Ear_row_number;PCA_of_metabolites:_PC1	0	0	0	0	0	0	0	0	0	0	0	0	0	1	0	1	0	0	0	0	0	1	0	0	0	0	3	dispensable
pan_gene_10737	pan_gene_17564	Ear_row_number	Ear_row_number	0	0	0	1	0	0	0	0	0	0	0	0	0	0	0	0	0	0	0	0	0	0	0	0	0	0	1	private
pan_gene_10737	pan_gene_20421	Ear_row_number	Ear_row_number	0	0	0	1	0	0	0	0	0	0	0	0	0	1	0	0	0	0	1	0	0	0	0	1	0	0	4	dispensable
pan_gene_10737	pan_gene_24648	Ear_row_number	100_Kernel_weight;Ear_row_number	0	0	0	1	0	1	0	0	0	0	0	0	0	0	1	0	0	0	0	0	0	0	1	0	0	0	4	dispensable
pan_gene_10737	pan_gene_27170	Ear_row_number	Ear_row_number	0	0	0	1	0	1	0	0	0	0	0	0	0	1	0	0	0	0	0	0	0	0	0	0	0	0	3	dispensable
pan_gene_10737	pan_gene_27854	Ear_row_number	100_Kernel_weight;Ear_height;Ear_row_number;Nodes_to_ear;Photoperiod_growing-degree_days_to_anthesis	0	0	0	1	0	0	0	0	0	0	0	0	0	0	0	0	1	0	0	0	0	1	0	0	0	0	3	dispensable
pan_gene_10737	pan_gene_2935	Ear_row_number	Ear_height;Ear_row_number;Height_per_day_(until_flowering);Nodes_above_ear	0	0	0	1	0	0	0	0	0	0	0	0	1	0	0	0	0	0	0	0	0	0	0	1	0	0	3	dispensable
pan_gene_10737	pan_gene_4808	Ear_row_number	Ear_row_number	0	0	0	1	0	1	0	0	1	0	1	1	0	0	0	1	0	0	1	0	0	1	0	0	0	0	8	dispensable
pan_gene_10737	pan_gene_4841	Ear_row_number	Ear_row_number	0	0	0	1	1	0	0	0	0	0	0	0	0	0	0	0	0	0	0	0	0	0	0	0	0	0	2	dispensable
pan_gene_10737	pan_gene_5816	Ear_row_number	Days_to_anthesis;Days_to_silk;Ear_row_number;Photoperiod_growing-degree_days_to_anthesis	0	0	0	1	0	1	0	0	0	0	0	0	0	0	0	0	0	0	0	0	0	0	0	0	0	0	2	dispensable
pan_gene_10807	pan_gene_1608	Ear_height;Ear_row_number;Nodes_above_ear;Northern_Leaf_Blight;Plant_height;Ratio_of_ear_height_to_total_height	Ear_row_number	0	0	0	1	0	0	0	1	0	0	0	0	0	0	0	0	0	0	0	0	0	0	0	0	0	0	2	dispensable
pan_gene_10819	pan_gene_27854	Ear_row_number;Height_per_day_(until_flowering);Plant_height	100_Kernel_weight;Ear_height;Ear_row_number;Nodes_to_ear;Photoperiod_growing-degree_days_to_anthesis	0	0	0	0	0	0	0	0	0	0	0	1	0	0	0	0	0	0	0	0	0	0	0	0	0	0	1	private
pan_gene_10840	pan_gene_29542	Ear_row_number;Northern_Leaf_Blight	Ear_row_number	0	0	0	1	0	0	0	0	0	0	0	0	0	0	0	0	0	0	0	0	0	0	0	0	0	0	1	private
pan_gene_10840	pan_gene_4717	Ear_row_number;Northern_Leaf_Blight	Ear_row_number	0	0	0	1	1	0	0	0	0	0	0	0	0	0	0	0	0	1	0	0	0	0	0	0	0	1	4	dispensable
pan_gene_10844	pan_gene_12109	Ear_row_number	Days_to_anthesis;Ear_row_number;Photoperiod_Growing-degree_days_to_silk;Southern_leaf_blight	0	0	0	0	0	0	0	1	0	0	0	0	0	0	0	0	0	0	0	0	0	0	0	0	0	0	1	private
pan_gene_10844	pan_gene_12545	Ear_row_number	Ear_row_number	0	0	0	1	0	0	1	0	0	0	0	0	0	1	0	0	0	0	0	0	0	0	0	0	0	0	3	dispensable
pan_gene_10844	pan_gene_15067	Ear_row_number	Ear_row_number	0	0	0	1	0	0	0	0	0	0	0	0	0	0	0	0	0	0	0	0	0	0	0	0	0	0	1	private
pan_gene_10844	pan_gene_15654	Ear_row_number	Cob_diameter;Ear_row_number;Plant_height	0	0	0	1	0	0	0	0	0	0	0	0	0	0	0	0	0	0	0	0	0	0	0	0	0	0	1	private
pan_gene_10844	pan_gene_2416	Ear_row_number	Ear_row_number	0	0	0	1	0	0	0	0	0	0	0	0	0	1	0	0	0	0	0	0	0	0	0	0	0	0	2	dispensable
pan_gene_10844	pan_gene_2568	Ear_row_number	Ear_height;Ear_row_number;Glutamate;Nodes_per_plant;Nodes_to_ear;Plant_height	0	0	0	1	0	0	0	0	0	0	0	0	0	0	0	0	0	0	0	0	0	0	0	0	0	0	1	private
pan_gene_10844	pan_gene_27854	Ear_row_number	100_Kernel_weight;Ear_height;Ear_row_number;Nodes_to_ear;Photoperiod_growing-degree_days_to_anthesis	0	0	0	1	0	0	0	0	0	0	0	0	0	0	0	0	0	0	0	0	0	0	0	0	0	0	1	private
pan_gene_10844	pan_gene_31065	Ear_row_number	Ear_row_number	0	0	0	1	0	0	1	0	1	0	0	0	0	0	0	0	0	0	0	0	0	0	0	0	0	0	3	dispensable
pan_gene_10844	pan_gene_31461	Ear_row_number	Ear_row_number;Height_above_ear	0	0	0	0	0	0	0	0	0	0	0	0	0	0	0	0	0	0	0	0	1	0	0	0	0	0	1	private
pan_gene_10844	pan_gene_354	Ear_row_number	Ear_row_number;Tassel_length	0	0	0	1	0	0	1	0	0	1	0	0	0	0	0	0	0	0	0	0	1	0	1	0	0	0	5	dispensable
pan_gene_10844	pan_gene_5542	Ear_row_number	Average_internode_length_(above_ear);Ear_row_number;Nodes_per_plant	0	0	0	1	0	0	0	0	0	0	0	0	0	0	0	0	0	0	0	0	0	0	0	0	0	0	1	private
pan_gene_10844	pan_gene_5555	Ear_row_number	100_Kernel_weight;Average_internode_length_(above_ear);Average_internode_length_(whole_plant);Ear_row_number	0	0	0	1	0	0	0	0	0	0	0	0	1	0	0	0	0	0	0	0	0	0	0	1	0	0	3	dispensable
pan_gene_10844	pan_gene_5816	Ear_row_number	Days_to_anthesis;Days_to_silk;Ear_row_number;Photoperiod_growing-degree_days_to_anthesis	0	0	0	1	0	1	0	0	0	0	0	0	0	0	0	0	0	0	0	0	0	0	0	0	0	0	2	dispensable
pan_gene_10844	pan_gene_77824	Ear_row_number	Ear_row_number	0	0	0	1	0	0	0	0	0	0	0	0	0	0	0	0	0	0	0	0	0	0	0	0	0	0	1	private
pan_gene_10844	pan_gene_8072	Ear_row_number	Ear_row_number	0	0	0	1	1	0	1	0	0	0	0	0	0	1	0	0	1	0	0	0	0	0	0	0	0	0	5	dispensable
pan_gene_10844	pan_gene_8665	Ear_row_number	Ear_row_number;Northern_Leaf_Blight	0	0	0	1	0	0	0	0	1	0	0	0	0	0	0	0	0	0	0	0	0	0	0	0	0	0	2	dispensable
pan_gene_11554	pan_gene_39231	Ear_row_number;Fructose	Anthesis-silking_interval;Ear_height;Ear_row_number	0	0	0	1	0	0	0	0	0	0	0	0	0	0	0	0	0	0	0	0	0	0	0	0	0	0	1	private
pan_gene_11775	pan_gene_20079	Ear_row_number	Ear_row_number;Nodes_per_plant;Photoperiod_growing-degree_days_to_anthesis;Southern_leaf_blight	0	0	0	1	0	0	0	0	0	0	0	0	0	0	0	0	0	0	0	0	0	0	0	0	0	0	1	private
pan_gene_11775	pan_gene_86112	Ear_row_number	Ear_row_number	0	0	0	1	0	0	0	0	0	0	0	0	0	0	0	0	0	0	0	0	0	0	0	0	0	0	1	private
pan_gene_11890	pan_gene_32043	Ear_row_number;Nodes_to_ear;Ratio_of_ear_height_to_total_height	Ear_row_number	0	0	0	1	0	0	0	0	0	0	0	0	0	1	0	0	0	0	0	0	0	0	0	0	0	0	2	dispensable
pan_gene_1193	pan_gene_60626	100_Kernel_weight;Average_internode_length_(whole_plant);Cob_diameter;Ear_row_number;Glutamate;Leaf_length;PCA_of_metabolites:_PC1;Tassel_length	Ear_row_number	0	0	0	1	0	0	0	0	0	0	0	0	0	0	0	0	0	0	0	0	0	0	0	0	0	0	1	private
pan_gene_1193	pan_gene_9294	100_Kernel_weight;Average_internode_length_(whole_plant);Cob_diameter;Ear_row_number;Glutamate;Leaf_length;PCA_of_metabolites:_PC1;Tassel_length	Average_internode_length_(whole_plant);Ear_row_number;Leaf_length	0	0	0	1	0	0	0	0	0	0	0	0	0	0	0	0	0	0	0	0	0	0	0	0	0	0	1	private
pan_gene_1194	pan_gene_4594	Ear_row_number	Days_to_anthesis;Ear_row_number	0	0	0	1	0	0	0	0	0	0	0	0	0	1	0	0	0	0	0	0	0	0	0	0	0	0	2	dispensable
pan_gene_1194	pan_gene_4770	Ear_row_number	Ear_row_number	0	0	0	1	1	0	0	0	0	0	0	0	0	0	0	0	0	0	0	0	0	0	0	0	0	0	2	dispensable
pan_gene_1201	pan_gene_21042	Ear_row_number	Ear_row_number	0	0	0	1	1	0	0	0	0	0	0	0	0	1	0	0	0	0	0	0	0	0	0	0	0	0	3	dispensable
pan_gene_12035	pan_gene_15067	Ear_row_number;Leaf_length	Ear_row_number	0	0	0	1	0	1	0	0	0	0	0	0	0	0	0	0	0	0	0	0	0	0	0	0	0	0	2	dispensable
pan_gene_12035	pan_gene_15468	Ear_row_number;Leaf_length	Ear_row_number	0	0	0	1	0	0	0	0	0	0	0	0	0	1	0	0	0	1	0	0	0	0	1	0	0	0	4	dispensable
pan_gene_12035	pan_gene_15654	Ear_row_number;Leaf_length	Cob_diameter;Ear_row_number;Plant_height	0	0	0	1	0	0	0	0	0	0	0	0	0	0	0	0	0	0	0	0	0	0	0	0	0	0	1	private
pan_gene_12035	pan_gene_20305	Ear_row_number;Leaf_length	Ear_row_number	0	0	0	1	0	0	0	0	1	0	0	0	0	0	0	0	0	0	0	0	0	0	0	0	0	0	2	dispensable
pan_gene_12035	pan_gene_20421	Ear_row_number;Leaf_length	Ear_row_number	0	0	0	1	0	1	0	0	1	0	0	0	1	0	0	0	0	0	0	0	0	0	0	0	0	0	4	dispensable
pan_gene_12035	pan_gene_24764	Ear_row_number;Leaf_length	Ear_row_number	0	0	0	1	0	0	0	0	0	0	0	0	0	0	0	0	0	0	0	0	0	0	0	0	0	0	1	private
pan_gene_12035	pan_gene_27854	Ear_row_number;Leaf_length	100_Kernel_weight;Ear_height;Ear_row_number;Nodes_to_ear;Photoperiod_growing-degree_days_to_anthesis	0	0	0	1	1	1	0	0	0	0	0	0	0	0	0	0	1	0	0	0	0	0	0	0	0	0	4	dispensable
pan_gene_12035	pan_gene_4808	Ear_row_number;Leaf_length	Ear_row_number	0	0	0	1	0	1	0	0	1	0	1	0	0	0	0	0	0	0	0	0	0	0	1	0	0	0	5	dispensable
pan_gene_12053	pan_gene_17552	Cob_diameter;Ear_row_number	Ear_row_number	0	0	0	1	0	0	0	0	1	0	0	0	0	1	0	0	0	0	0	0	0	0	0	0	0	0	3	dispensable
pan_gene_12055	pan_gene_12483	Days_to_silk;Ear_row_number;Nodes_above_ear	Ear_row_number;Leaf_length	0	0	0	1	0	0	0	0	0	0	0	0	0	0	0	0	0	0	0	1	0	0	0	0	0	0	2	dispensable
pan_gene_12055	pan_gene_18576	Days_to_silk;Ear_row_number;Nodes_above_ear	Ear_row_number	0	0	0	1	0	0	0	0	0	0	0	0	0	0	0	0	0	0	0	0	0	0	0	0	0	0	1	private
pan_gene_12055	pan_gene_29674	Days_to_silk;Ear_row_number;Nodes_above_ear	Ear_row_number;Plant_height	0	0	0	0	0	0	0	0	0	0	0	0	0	0	1	0	0	0	0	0	0	0	0	0	0	0	1	private
pan_gene_12055	pan_gene_354	Days_to_silk;Ear_row_number;Nodes_above_ear	Ear_row_number;Tassel_length	0	0	0	1	0	0	0	0	0	0	0	0	0	0	0	0	0	0	0	0	1	1	1	0	0	0	4	dispensable
pan_gene_12087	pan_gene_18650	Average_internode_length_(below_ear);Ear_row_number	Ear_row_number;Tassel_branch_number	0	0	0	1	0	0	0	0	0	0	0	0	0	0	0	1	0	1	0	0	0	0	0	0	0	0	3	dispensable
pan_gene_12087	pan_gene_19697	Average_internode_length_(below_ear);Ear_row_number	Ear_row_number	0	0	0	1	1	0	0	1	0	0	0	1	0	1	0	0	0	0	0	0	0	0	1	0	0	0	6	dispensable
pan_gene_12087	pan_gene_20575	Average_internode_length_(below_ear);Ear_row_number	Ear_row_number;Tassel_length	0	0	0	1	1	0	0	1	1	0	0	0	0	0	0	1	0	0	0	0	0	0	0	0	0	0	5	dispensable
pan_gene_12087	pan_gene_21043	Average_internode_length_(below_ear);Ear_row_number	Ear_row_number	0	0	0	1	0	0	0	0	0	0	0	1	0	0	0	1	0	0	0	0	0	0	0	0	0	0	3	dispensable
pan_gene_12087	pan_gene_21999	Average_internode_length_(below_ear);Ear_row_number	Ear_row_number;Southern_leaf_blight	0	0	0	0	1	0	0	0	0	0	0	0	0	0	0	0	0	0	0	0	0	0	0	0	0	0	1	private
pan_gene_12087	pan_gene_25417	Average_internode_length_(below_ear);Ear_row_number	Ear_row_number	0	0	0	1	1	0	0	1	1	0	0	0	0	0	0	0	0	0	0	0	0	0	0	0	0	0	4	dispensable
pan_gene_12087	pan_gene_27826	Average_internode_length_(below_ear);Ear_row_number	Ear_row_number	0	0	0	1	0	0	0	0	0	0	0	0	0	0	0	0	0	0	0	0	0	0	0	0	0	0	1	private
pan_gene_12087	pan_gene_31434	Average_internode_length_(below_ear);Ear_row_number	Ear_row_number;Nitrate	0	0	0	1	0	0	0	0	0	1	0	0	0	1	0	1	1	0	0	0	0	0	0	0	0	1	6	dispensable
pan_gene_12087	pan_gene_32579	Average_internode_length_(below_ear);Ear_row_number	Ear_row_number;Nodes_per_plant;Starch;Total_amino_acids	0	0	0	1	0	0	0	0	0	0	0	0	0	1	0	1	0	0	0	0	0	0	0	0	0	0	3	dispensable
pan_gene_12087	pan_gene_4075	Average_internode_length_(below_ear);Ear_row_number	Ear_row_number;Tassel_branch_number	0	0	0	1	0	0	0	0	1	0	0	0	0	0	0	0	0	0	0	0	0	0	0	0	0	0	2	dispensable
pan_gene_12087	pan_gene_4502	Average_internode_length_(below_ear);Ear_row_number	Ear_row_number	0	0	0	1	1	0	0	1	0	0	0	0	0	1	0	0	0	0	0	0	0	0	0	0	0	0	4	dispensable
pan_gene_12109	pan_gene_15468	Days_to_anthesis;Ear_row_number;Photoperiod_Growing-degree_days_to_silk;Southern_leaf_blight	Ear_row_number	0	0	0	0	0	0	0	0	0	0	1	1	0	0	0	0	1	0	0	0	0	0	1	0	0	0	4	dispensable
pan_gene_12109	pan_gene_24648	Days_to_anthesis;Ear_row_number;Photoperiod_Growing-degree_days_to_silk;Southern_leaf_blight	100_Kernel_weight;Ear_row_number	0	0	0	0	0	1	0	0	0	0	0	1	0	0	0	0	0	0	0	0	0	0	0	0	0	0	2	dispensable
pan_gene_12109	pan_gene_24764	Days_to_anthesis;Ear_row_number;Photoperiod_Growing-degree_days_to_silk;Southern_leaf_blight	Ear_row_number	0	0	0	0	0	0	0	0	0	0	1	0	0	0	0	0	0	0	0	0	0	0	0	0	0	0	1	private
pan_gene_12109	pan_gene_27854	Days_to_anthesis;Ear_row_number;Photoperiod_Growing-degree_days_to_silk;Southern_leaf_blight	100_Kernel_weight;Ear_height;Ear_row_number;Nodes_to_ear;Photoperiod_growing-degree_days_to_anthesis	0	0	0	0	0	0	0	0	0	0	0	0	0	0	0	0	0	0	0	0	0	0	1	0	0	0	1	private
pan_gene_12109	pan_gene_4841	Days_to_anthesis;Ear_row_number;Photoperiod_Growing-degree_days_to_silk;Southern_leaf_blight	Ear_row_number	0	0	0	0	0	0	0	1	0	0	0	0	0	0	0	0	0	0	0	0	0	0	0	0	0	0	1	private
pan_gene_12109	pan_gene_8665	Days_to_anthesis;Ear_row_number;Photoperiod_Growing-degree_days_to_silk;Southern_leaf_blight	Ear_row_number;Northern_Leaf_Blight	0	0	0	0	0	0	0	0	1	0	0	0	0	0	0	0	0	1	0	0	0	0	0	0	0	0	2	dispensable
pan_gene_12474	pan_gene_1488	Ear_row_number;Southern_leaf_blight	Ear_row_number	0	0	0	1	1	1	0	0	1	0	0	0	0	1	0	0	0	0	0	0	0	0	0	0	0	0	5	dispensable
pan_gene_12474	pan_gene_15063	Ear_row_number;Southern_leaf_blight	Ear_row_number;Height_per_day_(until_flowering)	0	0	0	1	0	0	0	0	0	0	0	0	0	0	0	0	0	0	0	0	0	0	0	0	0	0	1	private
pan_gene_12474	pan_gene_15064	Ear_row_number;Southern_leaf_blight	Ear_row_number;Height_per_day_(until_flowering)	0	0	0	1	1	0	0	1	1	0	0	0	1	0	0	0	0	0	0	1	0	0	0	0	0	0	6	dispensable
pan_gene_12474	pan_gene_17274	Ear_row_number;Southern_leaf_blight	Ear_row_number	0	0	0	1	1	0	0	0	0	0	0	0	0	0	0	0	0	0	0	0	0	0	0	0	0	0	2	dispensable
pan_gene_12474	pan_gene_18650	Ear_row_number;Southern_leaf_blight	Ear_row_number;Tassel_branch_number	0	0	0	1	0	0	0	0	0	0	1	1	0	0	0	0	0	0	0	0	0	0	0	0	1	0	4	dispensable
pan_gene_12474	pan_gene_20305	Ear_row_number;Southern_leaf_blight	Ear_row_number	0	0	0	1	0	0	0	0	0	0	0	0	0	0	0	0	0	0	0	0	0	0	0	0	0	0	1	private
pan_gene_12474	pan_gene_20421	Ear_row_number;Southern_leaf_blight	Ear_row_number	0	0	0	1	0	0	0	1	0	0	0	1	0	0	1	0	0	1	1	0	0	1	0	0	0	1	8	dispensable
pan_gene_12474	pan_gene_24604	Ear_row_number;Southern_leaf_blight	Ear_row_number;Tassel_branch_number	0	0	0	1	1	0	0	0	1	0	0	0	0	0	0	0	0	0	0	0	0	0	0	0	0	0	3	dispensable
pan_gene_12474	pan_gene_24648	Ear_row_number;Southern_leaf_blight	100_Kernel_weight;Ear_row_number	0	0	0	1	0	0	0	0	1	0	0	0	0	0	0	1	0	0	0	1	0	0	0	0	0	0	4	dispensable
pan_gene_12474	pan_gene_27170	Ear_row_number;Southern_leaf_blight	Ear_row_number	0	0	0	1	0	0	0	0	0	0	0	0	0	0	0	0	0	0	0	0	0	0	0	0	0	0	1	private
pan_gene_12474	pan_gene_28420	Ear_row_number;Southern_leaf_blight	Ear_row_number	0	0	0	1	1	1	0	1	1	1	1	0	1	1	0	0	0	0	0	1	1	0	0	0	1	1	13	near-core
pan_gene_12474	pan_gene_31434	Ear_row_number;Southern_leaf_blight	Ear_row_number;Nitrate	0	0	0	1	1	1	0	1	1	0	1	1	0	0	0	0	0	0	0	0	0	0	0	0	0	0	7	dispensable
pan_gene_12474	pan_gene_32553	Ear_row_number;Southern_leaf_blight	Average_internode_length_(above_ear);Ear_row_number;Tassel_length;Total_amino_acids	0	0	0	0	0	0	0	0	0	0	0	0	0	1	0	0	0	0	0	0	0	0	0	0	0	0	1	private
pan_gene_12474	pan_gene_4502	Ear_row_number;Southern_leaf_blight	Ear_row_number	0	0	0	1	0	0	0	0	1	0	0	0	0	0	0	0	0	0	0	0	0	0	0	0	0	0	2	dispensable
pan_gene_12474	pan_gene_61601	Ear_row_number;Southern_leaf_blight	Average_internode_length_(above_ear);Days_to_silk;Ear_row_number	0	0	0	1	0	0	0	0	0	0	0	0	0	0	0	0	0	1	0	0	0	1	0	0	1	1	5	dispensable
pan_gene_12474	pan_gene_962	Ear_row_number;Southern_leaf_blight	Ear_row_number;Malate;Nodes_per_plant	0	0	0	1	1	0	0	0	0	0	0	1	0	1	0	1	0	1	0	1	0	0	0	0	0	0	7	dispensable
pan_gene_12483	pan_gene_12545	Ear_row_number;Leaf_length	Ear_row_number	0	0	0	1	0	0	1	0	1	0	0	1	0	1	0	0	0	0	1	0	1	0	1	0	0	0	8	dispensable
pan_gene_12483	pan_gene_15654	Ear_row_number;Leaf_length	Cob_diameter;Ear_row_number;Plant_height	0	0	0	1	0	0	0	0	0	0	0	0	0	0	0	0	0	0	0	0	0	0	0	0	0	0	1	private
pan_gene_12483	pan_gene_31065	Ear_row_number;Leaf_length	Ear_row_number	0	0	0	1	0	0	0	0	0	0	0	0	0	0	0	0	0	0	0	0	0	0	0	0	0	0	1	private
pan_gene_12483	pan_gene_354	Ear_row_number;Leaf_length	Ear_row_number;Tassel_length	0	0	0	1	0	0	0	1	0	0	0	0	0	0	0	1	0	0	0	0	0	0	1	0	0	1	5	dispensable
pan_gene_12483	pan_gene_8072	Ear_row_number;Leaf_length	Ear_row_number	0	0	0	1	0	0	1	1	1	0	0	1	0	1	0	0	0	0	0	0	0	0	0	0	0	0	6	dispensable
pan_gene_12483	pan_gene_8665	Ear_row_number;Leaf_length	Ear_row_number;Northern_Leaf_Blight	0	0	0	1	0	0	0	0	0	0	0	0	0	0	0	0	0	0	0	0	0	0	0	0	0	0	1	private
pan_gene_12484	pan_gene_15067	Ear_row_number;Leaf_length	Ear_row_number	0	0	0	0	1	0	0	0	0	0	0	0	0	0	0	0	0	0	0	1	0	0	0	0	0	0	2	dispensable
pan_gene_12484	pan_gene_20421	Ear_row_number;Leaf_length	Ear_row_number	0	0	0	0	1	0	0	0	0	0	0	0	0	0	0	0	0	0	0	0	0	0	0	0	0	0	1	private
pan_gene_12484	pan_gene_22136	Ear_row_number;Leaf_length	Ear_row_number	0	0	0	0	0	0	0	0	0	1	0	0	0	0	0	0	0	0	0	0	0	0	0	0	0	0	1	private
pan_gene_12484	pan_gene_22160	Ear_row_number;Leaf_length	Days_to_anthesis;Days_to_silk;Ear_row_number;Malate	0	0	0	0	1	0	0	0	0	0	0	0	0	0	0	0	0	0	0	0	0	0	0	0	0	0	1	private
pan_gene_12484	pan_gene_8091	Ear_row_number;Leaf_length	Average_internode_length_(below_ear);Ear_row_number	0	0	0	0	1	0	0	0	0	0	0	0	0	0	0	0	0	0	0	0	0	0	0	0	0	0	1	private
pan_gene_12484	pan_gene_8122	Ear_row_number;Leaf_length	Average_internode_length_(whole_plant);Ear_row_number;Fumarate;Nodes_above_ear	0	0	0	0	1	0	0	0	0	0	0	0	0	0	0	0	0	0	0	0	0	0	0	0	0	0	1	private
pan_gene_12484	pan_gene_8665	Ear_row_number;Leaf_length	Ear_row_number;Northern_Leaf_Blight	0	0	0	0	1	0	0	0	0	0	0	0	0	0	0	0	0	0	0	0	0	0	0	0	0	0	1	private
pan_gene_12484	pan_gene_962	Ear_row_number;Leaf_length	Ear_row_number;Malate;Nodes_per_plant	0	0	0	0	0	0	0	0	0	0	0	0	0	0	0	0	0	0	0	1	0	0	0	0	0	0	1	private
pan_gene_12514	pan_gene_18032	Ear_row_number	Ear_row_number	0	0	0	0	0	0	0	0	0	0	0	1	0	0	1	0	0	0	0	0	0	0	1	0	0	0	3	dispensable
pan_gene_12514	pan_gene_22160	Ear_row_number	Days_to_anthesis;Days_to_silk;Ear_row_number;Malate	0	0	0	0	0	0	0	0	0	0	0	1	0	0	1	0	0	0	0	0	0	0	0	1	0	0	3	dispensable
pan_gene_12514	pan_gene_31902	Ear_row_number	Ear_row_number	0	0	0	0	0	0	0	0	0	0	0	1	0	0	0	0	0	0	0	0	0	0	1	1	0	0	3	dispensable
pan_gene_12514	pan_gene_5542	Ear_row_number	Average_internode_length_(above_ear);Ear_row_number;Nodes_per_plant	0	0	0	0	0	0	0	0	0	0	0	1	0	0	1	0	0	0	0	0	0	0	1	0	0	0	3	dispensable
pan_gene_12514	pan_gene_61601	Ear_row_number	Average_internode_length_(above_ear);Days_to_silk;Ear_row_number	0	0	0	0	0	0	0	0	0	0	0	1	0	0	0	0	0	0	0	0	0	0	0	1	0	0	2	dispensable
pan_gene_12514	pan_gene_9851	Ear_row_number	Ear_row_number	0	0	0	0	0	0	0	0	0	0	0	0	0	0	0	0	0	0	0	0	0	0	1	0	0	0	1	private
pan_gene_12545	pan_gene_15654	Ear_row_number	Cob_diameter;Ear_row_number;Plant_height	0	0	0	1	0	0	0	0	0	0	0	0	0	0	0	0	0	0	0	0	0	0	0	0	0	0	1	private
pan_gene_12545	pan_gene_16254	Ear_row_number	Average_internode_length_(below_ear);Ear_row_number	0	0	0	0	1	0	0	0	0	0	0	0	0	0	1	0	0	0	0	0	1	0	0	0	0	0	3	dispensable
pan_gene_12545	pan_gene_16534	Ear_row_number	Ear_row_number;PCA_of_metabolites:_PC1	0	0	0	0	1	0	0	0	0	0	0	0	0	1	0	0	0	0	0	0	0	0	0	0	0	0	2	dispensable
pan_gene_12545	pan_gene_18032	Ear_row_number	Ear_row_number	0	0	0	1	0	0	0	0	0	0	0	0	0	0	0	0	0	0	0	0	0	0	0	0	1	0	2	dispensable
pan_gene_12545	pan_gene_20305	Ear_row_number	Ear_row_number	0	0	0	1	0	0	0	0	0	0	0	0	0	0	0	0	0	0	0	0	0	0	0	0	0	0	1	private
pan_gene_12545	pan_gene_21235	Ear_row_number	Ear_row_number	0	0	0	1	0	0	0	0	1	0	0	0	0	0	0	0	0	0	0	0	0	1	0	1	0	0	4	dispensable
pan_gene_12545	pan_gene_22160	Ear_row_number	Days_to_anthesis;Days_to_silk;Ear_row_number;Malate	0	0	0	1	0	0	0	1	0	0	0	0	0	1	0	0	0	0	0	0	0	1	0	0	1	0	5	dispensable
pan_gene_12545	pan_gene_2416	Ear_row_number	Ear_row_number	0	0	0	1	0	0	1	0	0	0	0	0	0	1	0	0	0	1	0	0	0	0	0	0	0	0	4	dispensable
pan_gene_12545	pan_gene_27170	Ear_row_number	Ear_row_number	0	0	0	1	0	0	0	0	0	0	0	0	0	0	0	0	0	0	0	0	0	0	0	0	0	0	1	private
pan_gene_12545	pan_gene_27854	Ear_row_number	100_Kernel_weight;Ear_height;Ear_row_number;Nodes_to_ear;Photoperiod_growing-degree_days_to_anthesis	0	0	0	1	1	0	0	0	0	0	0	0	0	0	0	0	0	0	0	0	0	0	1	0	0	0	3	dispensable
pan_gene_12545	pan_gene_31065	Ear_row_number	Ear_row_number	0	0	0	1	0	0	1	0	0	0	0	0	0	0	0	0	0	0	1	0	0	1	0	0	0	0	4	dispensable
pan_gene_12545	pan_gene_32036	Ear_row_number	Ear_row_number	0	0	0	1	0	0	0	1	1	0	0	0	0	1	0	0	0	0	0	0	0	1	0	0	0	0	5	dispensable
pan_gene_12545	pan_gene_4594	Ear_row_number	Days_to_anthesis;Ear_row_number	0	0	0	1	0	0	0	0	0	0	0	0	0	0	0	0	0	0	0	0	0	1	0	0	0	0	2	dispensable
pan_gene_12545	pan_gene_5555	Ear_row_number	100_Kernel_weight;Average_internode_length_(above_ear);Average_internode_length_(whole_plant);Ear_row_number	0	0	0	1	0	0	0	0	0	0	0	0	0	1	0	0	0	0	0	0	0	0	0	0	0	0	2	dispensable
pan_gene_12545	pan_gene_8072	Ear_row_number	Ear_row_number	0	0	0	1	1	0	1	0	1	0	0	0	0	0	0	0	0	1	0	0	0	0	0	0	1	0	6	dispensable
pan_gene_12545	pan_gene_8122	Ear_row_number	Average_internode_length_(whole_plant);Ear_row_number;Fumarate;Nodes_above_ear	0	0	0	0	0	0	1	0	0	0	0	0	0	0	0	0	0	1	0	0	0	0	0	0	0	0	2	dispensable
pan_gene_12545	pan_gene_8665	Ear_row_number	Ear_row_number;Northern_Leaf_Blight	0	0	0	1	1	0	0	1	1	0	0	0	0	1	0	0	1	0	0	0	0	0	0	0	0	0	6	dispensable
pan_gene_12545	pan_gene_9405	Ear_row_number	Ear_row_number;Nodes_above_ear	0	0	0	1	1	0	0	0	0	0	0	0	0	0	0	0	0	0	0	0	1	0	0	0	0	0	3	dispensable
pan_gene_12556	pan_gene_16527	Ear_height;Ear_row_number	Ear_row_number;Leaf_length;PCA_of_metabolites:_PC1	0	0	0	1	0	0	0	0	0	0	0	0	0	0	0	1	0	1	0	0	0	0	0	0	0	0	3	dispensable
pan_gene_12556	pan_gene_21795	Ear_height;Ear_row_number	Cob_diameter;Ear_row_number	0	0	0	1	0	0	0	0	1	0	0	0	0	0	0	0	0	0	0	0	0	0	0	0	0	0	2	dispensable
pan_gene_12556	pan_gene_22380	Ear_height;Ear_row_number	Average_internode_length_(above_ear);Ear_row_number;PCA_of_metabolites:_PC2;Starch	0	0	0	1	1	0	0	0	1	0	1	0	1	0	0	1	0	1	1	1	0	0	0	1	0	0	10	dispensable
pan_gene_12556	pan_gene_28181	Ear_height;Ear_row_number	Cob_diameter;Ear_row_number;Nodes_per_plant	0	0	0	1	0	0	0	0	0	0	0	0	0	0	0	0	0	1	0	1	0	0	0	0	0	0	3	dispensable
pan_gene_12556	pan_gene_451	Ear_height;Ear_row_number	Ear_row_number;Fructose	0	0	0	0	0	0	0	0	0	0	0	0	0	0	0	0	0	0	0	0	0	0	0	1	0	0	1	private
pan_gene_12556	pan_gene_4816	Ear_height;Ear_row_number	Ear_row_number;Southern_leaf_blight	0	0	0	1	1	0	0	0	1	0	0	0	0	0	0	0	0	0	0	0	0	0	0	0	0	0	3	dispensable
pan_gene_12556	pan_gene_98158	Ear_height;Ear_row_number	Ear_row_number	0	0	0	1	0	0	0	0	1	0	0	0	0	0	0	0	0	1	0	0	0	0	0	0	0	0	3	dispensable
pan_gene_12556	pan_gene_98804	Ear_height;Ear_row_number	Days_to_silk;Ear_row_number;Nodes_above_ear	0	0	0	0	0	0	0	0	0	0	0	0	0	0	0	0	0	1	0	0	0	0	0	0	0	0	1	private
pan_gene_12576	pan_gene_15067	Ear_row_number	Ear_row_number	0	0	0	1	0	0	0	0	1	0	0	0	0	0	0	0	0	1	0	0	1	1	1	0	0	0	6	dispensable
pan_gene_12576	pan_gene_17564	Ear_row_number	Ear_row_number	0	0	0	1	0	0	0	0	0	0	1	0	0	0	1	0	0	0	0	0	0	0	1	0	0	0	4	dispensable
pan_gene_12576	pan_gene_20305	Ear_row_number	Ear_row_number	0	0	0	1	0	0	0	1	0	0	0	1	0	1	0	0	0	0	0	0	0	0	0	0	0	0	4	dispensable
pan_gene_12576	pan_gene_20421	Ear_row_number	Ear_row_number	0	0	0	1	0	0	0	0	0	0	1	0	0	1	0	0	0	1	0	0	0	1	0	0	0	0	5	dispensable
pan_gene_12576	pan_gene_21235	Ear_row_number	Ear_row_number	0	0	0	1	0	0	1	1	1	0	0	1	1	1	1	0	0	0	0	0	0	1	0	1	0	1	11	near-core
pan_gene_12576	pan_gene_24764	Ear_row_number	Ear_row_number	0	0	0	1	0	0	0	0	0	0	0	0	0	0	0	0	0	0	0	0	0	0	0	0	0	0	1	private
pan_gene_12576	pan_gene_25411	Ear_row_number	Ear_row_number;Tassel_branch_number	0	0	0	1	0	0	0	0	1	0	0	0	0	0	0	0	0	0	0	0	0	0	0	0	0	0	2	dispensable
pan_gene_12576	pan_gene_27170	Ear_row_number	Ear_row_number	0	0	0	1	0	0	0	0	1	0	1	0	0	0	0	0	0	0	0	0	0	0	1	0	0	0	4	dispensable
pan_gene_12576	pan_gene_27523	Ear_row_number	Ear_row_number	0	0	0	1	0	0	0	0	1	0	0	0	0	1	0	0	0	0	0	0	0	0	1	0	0	0	4	dispensable
pan_gene_12576	pan_gene_32493	Ear_row_number	Ear_row_number;Nodes_to_ear;Tassel_branch_number	0	0	0	1	0	0	0	0	1	0	0	0	0	0	0	0	0	0	0	0	0	0	0	0	0	0	2	dispensable
pan_gene_12576	pan_gene_61601	Ear_row_number	Average_internode_length_(above_ear);Days_to_silk;Ear_row_number	0	0	0	1	0	0	0	0	1	0	0	0	0	0	0	0	0	0	0	0	0	1	0	0	0	0	3	dispensable
pan_gene_12576	pan_gene_962	Ear_row_number	Ear_row_number;Malate;Nodes_per_plant	0	0	0	1	0	0	1	0	0	0	0	0	0	1	0	0	0	0	0	0	0	0	0	0	0	0	3	dispensable
pan_gene_12582	pan_gene_86112	Ear_row_number	Ear_row_number	0	0	0	0	0	0	1	0	0	0	0	0	0	0	0	0	0	0	0	0	0	0	0	0	0	0	1	private
pan_gene_13061	pan_gene_21042	Ear_row_number	Ear_row_number	0	0	0	1	0	0	0	0	0	0	0	0	0	0	0	0	0	0	0	0	0	0	0	0	0	0	1	private
pan_gene_13061	pan_gene_24625	Ear_row_number	Average_internode_length_(below_ear);Ear_row_number	0	0	0	1	0	0	0	0	0	0	0	0	0	1	0	0	0	0	0	0	0	0	0	0	0	0	2	dispensable
pan_gene_13061	pan_gene_4373	Ear_row_number	Ear_row_number	0	0	0	1	0	0	0	0	0	0	0	0	0	0	0	0	0	0	0	0	0	0	0	0	0	0	1	private
pan_gene_13061	pan_gene_450	Ear_row_number	Ear_row_number	0	0	0	1	0	0	0	0	0	0	0	0	0	1	0	0	0	0	0	0	0	0	0	0	0	0	2	dispensable
pan_gene_13159	pan_gene_24730	Ear_row_number	Average_internode_length_(whole_plant);Ear_row_number	0	0	0	1	0	0	0	0	0	0	1	1	0	1	0	0	0	0	0	0	0	0	0	0	0	0	4	dispensable
pan_gene_13443	pan_gene_24842	Ear_row_number	Ear_row_number	0	0	0	1	1	0	0	0	0	0	0	0	0	0	0	0	0	0	0	0	0	0	0	0	0	0	2	dispensable
pan_gene_13443	pan_gene_29801	Ear_row_number	Ear_row_number	0	0	0	0	0	1	0	1	0	0	0	0	0	0	0	0	0	0	0	0	0	0	0	0	0	0	2	dispensable
pan_gene_13443	pan_gene_4843	Ear_row_number	Ear_row_number	0	0	0	1	0	0	0	0	0	0	0	0	0	0	0	1	0	0	0	0	0	0	1	0	0	0	3	dispensable
pan_gene_13443	pan_gene_5735	Ear_row_number	Ear_row_number;Tassel_branch_number	0	0	0	1	1	0	0	1	0	0	0	0	0	0	0	0	0	0	0	0	0	0	0	0	0	0	3	dispensable
pan_gene_1414	pan_gene_15086	Average_internode_length_(whole_plant);Ear_row_number;Nodes_above_ear	100_Kernel_weight;Ear_row_number	0	0	0	1	0	0	1	1	0	0	0	0	0	0	0	0	0	0	0	0	0	0	0	0	0	1	4	dispensable
pan_gene_1488	pan_gene_15067	Ear_row_number	Ear_row_number	0	0	0	1	1	1	0	0	1	0	0	0	0	1	0	0	0	0	0	0	0	0	0	0	0	1	6	dispensable
pan_gene_1488	pan_gene_15468	Ear_row_number	Ear_row_number	0	0	0	1	0	0	0	0	1	0	0	0	1	0	0	0	0	0	0	0	0	0	0	0	0	0	3	dispensable
pan_gene_1488	pan_gene_15654	Ear_row_number	Cob_diameter;Ear_row_number;Plant_height	0	0	0	1	0	1	0	0	1	0	0	0	0	0	0	0	0	0	0	0	0	0	0	0	0	0	3	dispensable
pan_gene_1488	pan_gene_16254	Ear_row_number	Average_internode_length_(below_ear);Ear_row_number	0	0	0	0	1	1	0	0	0	0	0	0	0	0	0	0	0	0	0	0	0	0	0	0	0	0	2	dispensable
pan_gene_1488	pan_gene_16534	Ear_row_number	Ear_row_number;PCA_of_metabolites:_PC1	0	0	0	0	1	0	0	0	0	0	0	0	0	0	0	0	0	0	0	0	0	0	1	0	0	0	2	dispensable
pan_gene_1488	pan_gene_20421	Ear_row_number	Ear_row_number	0	0	0	1	1	1	0	0	0	0	0	0	1	0	0	0	0	0	0	0	0	0	0	1	0	0	5	dispensable
pan_gene_1488	pan_gene_24605	Ear_row_number	100_Kernel_weight;Ear_row_number;Tassel_branch_number	0	0	0	1	0	0	0	0	0	0	0	0	0	0	0	0	0	0	0	0	0	0	0	0	0	0	1	private
pan_gene_1488	pan_gene_27170	Ear_row_number	Ear_row_number	0	0	0	1	1	0	0	0	1	0	0	0	0	0	0	0	0	0	0	0	0	0	0	0	0	0	3	dispensable
pan_gene_1488	pan_gene_27523	Ear_row_number	Ear_row_number	0	0	0	1	1	0	0	0	1	0	0	0	0	1	0	0	0	1	0	0	0	0	0	0	0	0	5	dispensable
pan_gene_1488	pan_gene_27594	Ear_row_number	Days_to_anthesis;Ear_height;Ear_row_number	0	0	0	1	0	0	0	0	0	0	0	0	0	0	0	0	0	0	0	0	0	0	0	0	0	0	1	private
pan_gene_1488	pan_gene_29563	Ear_row_number	Ear_row_number;Southern_leaf_blight	0	0	0	0	0	0	0	0	0	0	0	0	0	0	0	1	0	1	0	0	0	0	0	0	0	0	2	dispensable
pan_gene_1488	pan_gene_32547	Ear_row_number	Anthesis-silking_interval;Average_internode_length_(whole_plant);Ear_row_number;Plant_height;Tassel_branch_number	0	0	0	1	1	1	0	1	1	0	0	0	0	1	0	0	0	1	0	0	0	0	1	0	0	0	8	dispensable
pan_gene_1488	pan_gene_4346	Ear_row_number	Ear_row_number;Height_per_day_(until_flowering);Leaf_width	0	0	0	0	1	0	0	0	0	0	0	0	0	0	0	0	0	0	0	0	0	0	0	0	0	0	1	private
pan_gene_1488	pan_gene_4808	Ear_row_number	Ear_row_number	0	0	0	1	0	1	0	0	1	0	0	0	0	0	0	0	0	0	0	0	0	0	0	0	0	0	3	dispensable
pan_gene_1488	pan_gene_5542	Ear_row_number	Average_internode_length_(above_ear);Ear_row_number;Nodes_per_plant	0	0	0	1	1	0	0	0	0	0	0	0	0	0	0	0	0	0	0	0	0	0	0	0	0	0	2	dispensable
pan_gene_1488	pan_gene_61601	Ear_row_number	Average_internode_length_(above_ear);Days_to_silk;Ear_row_number	0	0	0	1	1	1	0	0	1	0	0	0	0	1	0	0	0	1	0	0	0	0	0	0	0	0	6	dispensable
pan_gene_1488	pan_gene_8122	Ear_row_number	Average_internode_length_(whole_plant);Ear_row_number;Fumarate;Nodes_above_ear	0	0	0	0	1	0	0	0	1	0	0	0	0	0	0	0	0	0	0	0	0	0	0	0	0	0	2	dispensable
pan_gene_1488	pan_gene_8123	Ear_row_number	Average_internode_length_(whole_plant);Ear_row_number	0	0	0	1	0	1	0	1	1	0	0	0	0	0	0	0	1	0	0	0	0	0	0	0	1	0	6	dispensable
pan_gene_1488	pan_gene_8665	Ear_row_number	Ear_row_number;Northern_Leaf_Blight	0	0	0	1	0	1	0	0	0	0	0	0	0	0	0	0	0	0	0	0	0	0	0	0	0	0	2	dispensable
pan_gene_15063	pan_gene_17564	Ear_row_number;Height_per_day_(until_flowering)	Ear_row_number	0	0	0	1	0	0	0	0	0	0	0	0	0	0	0	0	0	0	0	0	0	0	0	0	0	0	1	private
pan_gene_15063	pan_gene_20421	Ear_row_number;Height_per_day_(until_flowering)	Ear_row_number	0	0	0	1	0	0	1	0	0	0	0	1	0	0	0	0	0	0	0	0	1	0	0	0	0	0	4	dispensable
pan_gene_15063	pan_gene_8660	Ear_row_number;Height_per_day_(until_flowering)	Ear_row_number	0	0	0	1	1	0	0	1	0	0	0	0	0	0	0	0	0	0	0	0	0	0	0	0	0	0	3	dispensable
pan_gene_15064	pan_gene_17564	Ear_row_number;Height_per_day_(until_flowering)	Ear_row_number	0	0	0	1	0	0	0	0	1	0	0	0	1	0	0	0	0	0	0	0	0	0	1	0	0	0	4	dispensable
pan_gene_15064	pan_gene_20421	Ear_row_number;Height_per_day_(until_flowering)	Ear_row_number	0	0	0	1	0	0	0	0	0	0	0	0	0	0	0	0	0	0	0	0	0	0	0	0	0	0	1	private
pan_gene_15064	pan_gene_29563	Ear_row_number;Height_per_day_(until_flowering)	Ear_row_number;Southern_leaf_blight	0	0	0	0	1	0	0	0	0	1	0	0	0	0	0	0	0	0	0	1	0	0	0	0	0	0	3	dispensable
pan_gene_15064	pan_gene_4502	Ear_row_number;Height_per_day_(until_flowering)	Ear_row_number	0	0	0	1	0	0	0	0	0	1	0	0	0	0	0	0	1	1	0	1	1	1	1	1	1	0	10	dispensable
pan_gene_15067	pan_gene_15468	Ear_row_number	Ear_row_number	0	0	0	1	0	0	0	0	0	0	0	0	0	0	0	0	0	0	0	0	0	0	1	0	0	0	2	dispensable
pan_gene_15067	pan_gene_16534	Ear_row_number	Ear_row_number;PCA_of_metabolites:_PC1	0	0	0	0	1	0	0	0	0	0	0	0	0	0	0	0	0	0	0	0	0	0	0	0	0	0	1	private
pan_gene_15067	pan_gene_17274	Ear_row_number	Ear_row_number	0	0	0	1	0	0	1	0	1	1	0	0	0	0	0	0	0	0	0	0	0	0	0	0	0	0	4	dispensable
pan_gene_15067	pan_gene_17967	Ear_row_number	Cob_diameter;Ear_row_number	0	0	0	1	0	0	0	0	0	0	0	0	0	0	0	0	0	0	0	0	0	0	0	0	0	0	1	private
pan_gene_15067	pan_gene_20305	Ear_row_number	Ear_row_number	0	0	0	1	0	0	0	0	0	0	0	0	0	0	0	0	0	0	0	0	0	0	0	0	0	0	1	private
pan_gene_15067	pan_gene_20421	Ear_row_number	Ear_row_number	0	0	0	1	0	1	0	0	0	0	0	0	0	0	0	0	0	1	0	0	0	1	0	0	0	0	4	dispensable
pan_gene_15067	pan_gene_21235	Ear_row_number	Ear_row_number	0	0	0	1	1	1	0	0	1	1	0	0	0	0	0	0	0	1	0	1	0	0	0	0	0	1	8	dispensable
pan_gene_15067	pan_gene_22160	Ear_row_number	Days_to_anthesis;Days_to_silk;Ear_row_number;Malate	0	0	0	1	0	0	0	0	0	0	0	0	0	0	0	0	0	0	0	0	0	0	0	0	0	0	1	private
pan_gene_15067	pan_gene_2416	Ear_row_number	Ear_row_number	0	0	0	1	0	0	0	0	1	0	0	0	0	0	0	0	0	1	0	0	0	0	0	0	0	0	3	dispensable
pan_gene_15067	pan_gene_24648	Ear_row_number	100_Kernel_weight;Ear_row_number	0	0	0	1	0	0	0	0	1	0	0	0	0	0	0	0	0	0	0	1	0	0	0	0	0	0	3	dispensable
pan_gene_15067	pan_gene_24764	Ear_row_number	Ear_row_number	0	0	0	1	0	0	0	1	0	0	1	0	0	0	0	0	0	0	0	0	0	0	0	0	0	0	3	dispensable
pan_gene_15067	pan_gene_27170	Ear_row_number	Ear_row_number	0	0	0	1	0	0	0	0	0	0	0	0	0	0	0	0	0	0	0	0	0	0	0	0	0	0	1	private
pan_gene_15067	pan_gene_27854	Ear_row_number	100_Kernel_weight;Ear_height;Ear_row_number;Nodes_to_ear;Photoperiod_growing-degree_days_to_anthesis	0	0	0	1	0	1	0	0	0	0	0	0	0	0	0	0	0	0	0	0	0	0	0	0	0	0	2	dispensable
pan_gene_15067	pan_gene_32036	Ear_row_number	Ear_row_number	0	0	0	1	0	0	0	0	1	0	0	0	0	0	0	0	0	0	0	0	0	1	0	0	0	0	3	dispensable
pan_gene_15067	pan_gene_32547	Ear_row_number	Anthesis-silking_interval;Average_internode_length_(whole_plant);Ear_row_number;Plant_height;Tassel_branch_number	0	0	0	1	1	1	1	0	1	0	1	0	1	0	0	0	0	1	0	1	0	0	0	1	0	0	10	dispensable
pan_gene_15067	pan_gene_4594	Ear_row_number	Days_to_anthesis;Ear_row_number	0	0	0	1	0	0	0	0	0	0	0	0	0	0	0	0	0	1	0	0	0	1	0	0	0	1	4	dispensable
pan_gene_15067	pan_gene_4808	Ear_row_number	Ear_row_number	0	0	0	1	0	1	0	0	1	0	1	0	0	0	0	0	0	1	0	0	0	1	1	0	0	0	7	dispensable
pan_gene_15067	pan_gene_51295	Ear_row_number	Cob_diameter;Ear_row_number;Tassel_branch_number	0	0	0	0	0	0	0	0	0	0	1	0	0	0	0	0	0	0	0	0	0	0	0	0	0	0	1	private
pan_gene_15067	pan_gene_8072	Ear_row_number	Ear_row_number	0	0	0	1	1	0	0	0	0	0	0	0	0	0	0	0	0	1	0	0	0	0	0	0	0	0	3	dispensable
pan_gene_15067	pan_gene_8091	Ear_row_number	Average_internode_length_(below_ear);Ear_row_number	0	0	0	1	1	1	0	0	0	0	0	0	0	0	0	0	0	1	0	0	0	0	1	0	0	0	5	dispensable
pan_gene_15067	pan_gene_8122	Ear_row_number	Average_internode_length_(whole_plant);Ear_row_number;Fumarate;Nodes_above_ear	0	0	0	0	1	0	0	0	1	0	0	0	0	0	0	0	0	1	0	0	0	0	0	0	0	0	3	dispensable
pan_gene_15067	pan_gene_8665	Ear_row_number	Ear_row_number;Northern_Leaf_Blight	0	0	0	1	0	0	0	0	1	0	0	0	0	0	0	0	0	1	0	0	0	0	0	0	0	0	3	dispensable
pan_gene_15067	pan_gene_962	Ear_row_number	Ear_row_number;Malate;Nodes_per_plant	0	0	0	1	0	0	0	0	0	0	0	0	0	0	0	0	0	0	0	1	0	0	0	0	0	0	2	dispensable
pan_gene_15068	pan_gene_20079	Ear_row_number;Height_per_day_(until_flowering)	Ear_row_number;Nodes_per_plant;Photoperiod_growing-degree_days_to_anthesis;Southern_leaf_blight	0	0	0	0	0	0	0	0	0	0	0	1	0	0	0	0	0	0	0	0	0	0	0	0	0	0	1	private
pan_gene_15084	pan_gene_16438	Ear_row_number	Ear_row_number	0	0	0	0	0	0	0	0	1	0	0	0	0	0	0	0	0	0	0	0	0	0	0	0	0	0	1	private
pan_gene_15085	pan_gene_5574	Average_internode_length_(below_ear);Average_internode_length_(whole_plant);Ear_row_number;Nodes_above_ear	Ear_row_number	0	0	0	1	0	0	0	0	0	0	0	0	0	0	0	0	0	0	0	0	0	0	0	0	0	0	1	private
pan_gene_15091	pan_gene_31902	Ear_row_number	Ear_row_number	0	0	0	0	0	0	0	0	0	0	0	1	0	0	0	0	0	0	0	0	0	0	0	0	0	0	1	private
pan_gene_15091	pan_gene_32036	Ear_row_number	Ear_row_number	0	0	0	0	0	0	0	0	0	0	0	0	0	1	0	0	0	0	0	0	0	0	0	0	0	0	1	private
pan_gene_15091	pan_gene_5542	Ear_row_number	Average_internode_length_(above_ear);Ear_row_number;Nodes_per_plant	0	0	0	0	0	0	0	0	0	0	0	0	0	0	0	0	0	0	0	0	0	1	0	0	0	0	1	private
pan_gene_15091	pan_gene_9851	Ear_row_number	Ear_row_number	0	0	0	0	0	0	0	0	0	0	0	0	0	0	0	0	0	0	0	0	0	1	0	0	0	0	1	private
pan_gene_15092	pan_gene_19442	100_Kernel_weight;Ear_row_number	100_Kernel_weight;Ear_row_number;Nodes_per_plant;Ratio_of_ear_height_to_total_height	0	0	0	1	0	0	0	0	0	0	0	0	0	0	0	0	0	0	0	0	0	0	0	0	0	0	1	private
pan_gene_15092	pan_gene_8604	100_Kernel_weight;Ear_row_number	Ear_row_number	0	0	0	1	0	0	0	0	0	0	0	0	0	0	0	0	0	0	0	0	0	0	0	0	0	0	1	private
pan_gene_15226	pan_gene_15465	Ear_row_number	Ear_row_number	0	0	0	1	0	0	1	0	0	0	0	0	0	0	0	0	0	0	0	0	0	0	0	0	0	0	2	dispensable
pan_gene_15226	pan_gene_15654	Ear_row_number	Cob_diameter;Ear_row_number;Plant_height	0	0	0	1	0	0	0	0	0	0	0	0	0	0	0	0	0	0	0	0	0	0	0	0	0	0	1	private
pan_gene_15226	pan_gene_27170	Ear_row_number	Ear_row_number	0	0	0	1	0	0	1	0	0	0	0	0	1	0	0	0	0	0	0	0	0	0	1	0	0	0	4	dispensable
pan_gene_15226	pan_gene_8091	Ear_row_number	Average_internode_length_(below_ear);Ear_row_number	0	0	0	1	0	0	1	1	0	0	0	0	0	0	0	0	0	0	0	0	0	0	1	0	0	0	4	dispensable
pan_gene_15328	pan_gene_25417	Ear_row_number	Ear_row_number	0	0	0	1	1	0	0	1	0	0	0	0	0	0	0	0	0	0	0	0	0	0	0	0	0	0	3	dispensable
pan_gene_15465	pan_gene_15468	Ear_row_number	Ear_row_number	0	0	0	1	0	0	0	0	1	0	0	0	0	0	0	0	0	0	0	0	0	0	0	0	0	1	3	dispensable
pan_gene_15465	pan_gene_15620	Ear_row_number	Ear_row_number;Starch	0	0	0	0	0	0	0	0	0	1	1	0	0	0	0	0	0	1	0	0	0	0	0	0	0	0	3	dispensable
pan_gene_15465	pan_gene_18032	Ear_row_number	Ear_row_number	0	0	0	1	0	0	0	0	1	0	0	0	0	0	0	0	0	0	0	0	0	0	0	0	0	0	2	dispensable
pan_gene_15465	pan_gene_20305	Ear_row_number	Ear_row_number	0	0	0	1	0	0	0	1	0	0	0	0	0	0	0	0	0	0	0	0	0	0	0	0	0	0	2	dispensable
pan_gene_15465	pan_gene_20421	Ear_row_number	Ear_row_number	0	0	0	1	0	0	0	0	0	0	0	0	0	0	0	0	0	0	0	0	0	0	1	0	0	0	2	dispensable
pan_gene_15465	pan_gene_22160	Ear_row_number	Days_to_anthesis;Days_to_silk;Ear_row_number;Malate	0	0	0	1	0	0	0	0	1	0	0	0	0	0	0	0	0	0	0	0	0	0	0	0	0	0	2	dispensable
pan_gene_15465	pan_gene_2416	Ear_row_number	Ear_row_number	0	0	0	1	0	0	0	0	1	0	0	0	0	0	0	0	0	1	0	0	0	0	0	0	0	0	3	dispensable
pan_gene_15465	pan_gene_24764	Ear_row_number	Ear_row_number	0	0	0	1	0	0	0	0	0	0	0	0	0	0	0	0	0	0	0	0	0	0	0	0	0	0	1	private
pan_gene_15465	pan_gene_32553	Ear_row_number	Average_internode_length_(above_ear);Ear_row_number;Tassel_length;Total_amino_acids	0	0	0	0	0	0	0	0	0	0	0	0	0	0	0	0	0	0	0	0	0	0	0	0	0	1	1	private
pan_gene_15465	pan_gene_5542	Ear_row_number	Average_internode_length_(above_ear);Ear_row_number;Nodes_per_plant	0	0	0	1	0	0	0	0	0	0	0	1	0	0	0	0	0	0	0	0	0	0	0	0	0	0	2	dispensable
pan_gene_15465	pan_gene_77824	Ear_row_number	Ear_row_number	0	0	0	1	0	0	0	0	1	0	0	0	0	0	0	0	0	1	0	0	0	0	1	0	0	0	4	dispensable
pan_gene_15465	pan_gene_8122	Ear_row_number	Average_internode_length_(whole_plant);Ear_row_number;Fumarate;Nodes_above_ear	0	0	0	0	0	0	1	0	1	0	0	1	0	0	0	0	0	1	0	0	0	0	0	0	0	0	4	dispensable
pan_gene_15465	pan_gene_8123	Ear_row_number	Average_internode_length_(whole_plant);Ear_row_number	0	0	0	1	0	0	0	0	1	0	0	0	0	0	0	0	0	0	0	0	0	0	0	0	0	1	3	dispensable
pan_gene_15465	pan_gene_8665	Ear_row_number	Ear_row_number;Northern_Leaf_Blight	0	0	0	1	0	0	0	0	0	0	0	0	0	0	0	0	0	0	0	0	0	0	0	0	0	0	1	private
pan_gene_15468	pan_gene_15654	Ear_row_number	Cob_diameter;Ear_row_number;Plant_height	0	0	0	1	0	0	0	0	1	0	0	0	0	0	0	0	0	0	0	0	0	0	0	0	0	0	2	dispensable
pan_gene_15468	pan_gene_17274	Ear_row_number	Ear_row_number	0	0	0	1	0	0	0	0	1	0	0	0	0	0	0	0	0	0	0	0	0	0	0	0	0	0	2	dispensable
pan_gene_15468	pan_gene_20305	Ear_row_number	Ear_row_number	0	0	0	1	0	0	0	0	0	0	0	0	0	0	0	0	0	0	0	0	0	0	0	0	0	0	1	private
pan_gene_15468	pan_gene_20421	Ear_row_number	Ear_row_number	0	0	0	1	0	0	0	0	0	0	0	0	0	0	0	0	0	0	0	0	0	0	0	0	0	0	1	private
pan_gene_15468	pan_gene_24764	Ear_row_number	Ear_row_number	0	0	0	1	0	0	0	0	0	0	1	0	0	0	0	0	0	0	0	0	0	0	0	0	0	0	2	dispensable
pan_gene_15468	pan_gene_27170	Ear_row_number	Ear_row_number	0	0	0	1	0	0	0	0	0	0	0	0	0	0	0	0	0	0	0	0	0	0	0	0	0	0	1	private
pan_gene_15468	pan_gene_27854	Ear_row_number	100_Kernel_weight;Ear_height;Ear_row_number;Nodes_to_ear;Photoperiod_growing-degree_days_to_anthesis	0	0	0	1	0	0	0	0	0	0	0	0	0	0	0	0	0	1	0	0	0	0	0	0	0	0	2	dispensable
pan_gene_15468	pan_gene_32493	Ear_row_number	Ear_row_number;Nodes_to_ear;Tassel_branch_number	0	0	0	1	0	0	0	0	0	0	0	0	0	0	0	0	0	0	0	0	0	0	0	0	0	0	1	private
pan_gene_15468	pan_gene_32547	Ear_row_number	Anthesis-silking_interval;Average_internode_length_(whole_plant);Ear_row_number;Plant_height;Tassel_branch_number	0	0	0	1	0	0	0	0	1	0	0	0	0	0	0	0	0	0	0	0	0	0	0	0	0	0	2	dispensable
pan_gene_15468	pan_gene_4808	Ear_row_number	Ear_row_number	0	0	0	1	0	0	0	0	1	0	0	0	0	0	0	0	0	0	0	0	0	0	1	0	0	0	3	dispensable
pan_gene_15468	pan_gene_4841	Ear_row_number	Ear_row_number	0	0	0	1	0	0	0	0	0	0	0	0	0	0	0	0	0	0	0	0	0	0	0	0	0	0	1	private
pan_gene_15468	pan_gene_5816	Ear_row_number	Days_to_anthesis;Days_to_silk;Ear_row_number;Photoperiod_growing-degree_days_to_anthesis	0	0	0	1	0	0	0	0	0	0	0	0	0	0	0	0	0	0	0	0	0	0	0	0	0	0	1	private
pan_gene_15468	pan_gene_8072	Ear_row_number	Ear_row_number	0	0	0	1	0	0	0	0	1	0	0	0	0	0	0	0	0	0	0	0	0	0	0	0	0	0	2	dispensable
pan_gene_15468	pan_gene_8091	Ear_row_number	Average_internode_length_(below_ear);Ear_row_number	0	0	0	1	0	0	0	0	0	0	0	0	0	0	0	0	0	0	0	0	0	0	1	0	0	0	2	dispensable
pan_gene_15468	pan_gene_8665	Ear_row_number	Ear_row_number;Northern_Leaf_Blight	0	0	0	1	0	0	0	0	0	0	0	0	0	0	0	0	0	1	0	0	0	0	0	0	0	0	2	dispensable
pan_gene_15620	pan_gene_16534	Ear_row_number;Starch	Ear_row_number;PCA_of_metabolites:_PC1	0	0	0	0	0	0	0	0	0	0	0	0	0	0	0	0	0	1	0	0	0	0	0	0	0	0	1	private
pan_gene_15620	pan_gene_19363	Ear_row_number;Starch	Ear_row_number;Height_above_ear	0	0	0	0	0	0	0	0	0	0	0	0	0	0	0	0	0	1	0	0	0	0	0	0	0	0	1	private
pan_gene_15620	pan_gene_21235	Ear_row_number;Starch	Ear_row_number	0	0	0	0	0	0	0	1	0	0	0	0	0	0	0	0	0	0	0	0	0	0	0	0	0	0	1	private
pan_gene_15620	pan_gene_22160	Ear_row_number;Starch	Days_to_anthesis;Days_to_silk;Ear_row_number;Malate	0	0	0	0	0	0	0	0	0	0	1	0	0	0	1	0	0	1	0	0	0	0	0	0	0	0	3	dispensable
pan_gene_15620	pan_gene_2568	Ear_row_number;Starch	Ear_height;Ear_row_number;Glutamate;Nodes_per_plant;Nodes_to_ear;Plant_height	0	0	0	0	0	0	0	0	0	0	0	0	0	0	1	0	0	0	0	0	1	0	0	0	0	0	2	dispensable
pan_gene_15620	pan_gene_30841	Ear_row_number;Starch	Average_internode_length_(whole_plant);Days_to_silk;Ear_row_number;Tassel_branch_number	0	0	0	0	0	0	0	1	0	0	0	0	0	0	0	0	0	0	0	0	0	0	0	0	0	0	1	private
pan_gene_15620	pan_gene_32036	Ear_row_number;Starch	Ear_row_number	0	0	0	0	0	0	0	1	0	0	0	0	0	0	0	0	0	0	0	0	0	0	0	0	0	0	1	private
pan_gene_15620	pan_gene_4346	Ear_row_number;Starch	Ear_row_number;Height_per_day_(until_flowering);Leaf_width	0	0	0	0	0	0	0	0	0	1	0	0	0	0	0	0	0	0	0	0	0	0	0	0	0	0	1	private
pan_gene_15620	pan_gene_5555	Ear_row_number;Starch	100_Kernel_weight;Average_internode_length_(above_ear);Average_internode_length_(whole_plant);Ear_row_number	0	0	0	0	0	0	0	0	0	1	1	0	0	0	1	0	0	1	0	1	1	0	0	0	0	0	6	dispensable
pan_gene_15620	pan_gene_61601	Ear_row_number;Starch	Average_internode_length_(above_ear);Days_to_silk;Ear_row_number	0	0	0	0	0	0	0	0	0	1	0	0	0	0	0	0	0	0	0	0	0	0	0	1	0	0	2	dispensable
pan_gene_15620	pan_gene_77824	Ear_row_number;Starch	Ear_row_number	0	0	0	0	0	0	0	0	0	0	0	0	0	0	0	0	0	1	0	0	1	0	0	0	0	0	2	dispensable
pan_gene_15620	pan_gene_77825	Ear_row_number;Starch	Ear_row_number	0	0	0	0	0	0	0	0	0	0	0	0	0	0	0	0	0	1	0	0	1	0	0	0	0	0	2	dispensable
pan_gene_15620	pan_gene_8122	Ear_row_number;Starch	Average_internode_length_(whole_plant);Ear_row_number;Fumarate;Nodes_above_ear	0	0	0	0	0	0	0	1	0	0	0	0	0	0	0	0	0	1	0	0	0	0	0	0	0	0	2	dispensable
pan_gene_15654	pan_gene_20305	Cob_diameter;Ear_row_number;Plant_height	Ear_row_number	0	0	0	1	0	0	0	0	0	0	0	0	0	0	0	0	0	0	0	0	0	0	0	0	0	0	1	private
pan_gene_15654	pan_gene_20421	Cob_diameter;Ear_row_number;Plant_height	Ear_row_number	0	0	0	1	0	0	0	1	0	0	0	0	0	0	0	0	0	0	0	0	0	0	0	0	0	0	2	dispensable
pan_gene_15654	pan_gene_21235	Cob_diameter;Ear_row_number;Plant_height	Ear_row_number	0	0	0	1	0	0	0	0	1	0	0	0	0	0	0	0	0	0	0	0	0	0	0	0	0	0	2	dispensable
pan_gene_15654	pan_gene_22160	Cob_diameter;Ear_row_number;Plant_height	Days_to_anthesis;Days_to_silk;Ear_row_number;Malate	0	0	0	1	0	1	0	0	1	0	0	0	0	0	0	0	0	0	0	0	0	0	0	0	0	0	3	dispensable
pan_gene_15654	pan_gene_24648	Cob_diameter;Ear_row_number;Plant_height	100_Kernel_weight;Ear_row_number	0	0	0	1	0	1	0	1	0	0	0	0	0	0	0	0	0	0	0	0	0	0	0	0	0	0	3	dispensable
pan_gene_15654	pan_gene_24764	Cob_diameter;Ear_row_number;Plant_height	Ear_row_number	0	0	0	1	0	0	0	0	0	0	0	0	0	0	0	0	0	0	0	0	0	0	0	0	0	0	1	private
pan_gene_15654	pan_gene_27170	Cob_diameter;Ear_row_number;Plant_height	Ear_row_number	0	0	0	1	0	0	0	0	0	0	0	0	0	0	0	0	0	0	0	0	0	0	0	0	0	0	1	private
pan_gene_15654	pan_gene_30841	Cob_diameter;Ear_row_number;Plant_height	Average_internode_length_(whole_plant);Days_to_silk;Ear_row_number;Tassel_branch_number	0	0	0	1	0	0	0	0	1	0	0	0	0	0	0	0	0	0	0	0	0	0	0	0	0	0	2	dispensable
pan_gene_15654	pan_gene_32547	Cob_diameter;Ear_row_number;Plant_height	Anthesis-silking_interval;Average_internode_length_(whole_plant);Ear_row_number;Plant_height;Tassel_branch_number	0	0	0	1	0	1	0	1	1	0	0	0	0	0	0	0	0	0	0	0	0	0	0	0	0	0	4	dispensable
pan_gene_15654	pan_gene_5542	Cob_diameter;Ear_row_number;Plant_height	Average_internode_length_(above_ear);Ear_row_number;Nodes_per_plant	0	0	0	1	0	0	0	0	0	0	0	0	0	0	0	0	0	0	0	0	0	0	0	0	0	0	1	private
pan_gene_15654	pan_gene_77824	Cob_diameter;Ear_row_number;Plant_height	Ear_row_number	0	0	0	1	0	0	0	0	0	0	0	0	0	0	0	0	0	0	0	0	0	0	0	0	0	0	1	private
pan_gene_15654	pan_gene_8072	Cob_diameter;Ear_row_number;Plant_height	Ear_row_number	0	0	0	1	0	0	0	0	1	0	0	0	0	0	0	0	0	0	0	0	0	0	0	0	0	0	2	dispensable
pan_gene_15654	pan_gene_8091	Cob_diameter;Ear_row_number;Plant_height	Average_internode_length_(below_ear);Ear_row_number	0	0	0	1	0	0	0	0	0	0	0	0	0	0	0	0	0	0	0	0	0	0	0	0	0	0	1	private
pan_gene_15654	pan_gene_8665	Cob_diameter;Ear_row_number;Plant_height	Ear_row_number;Northern_Leaf_Blight	0	0	0	1	0	0	0	0	0	0	0	0	0	0	0	0	0	0	0	0	0	0	0	0	0	0	1	private
pan_gene_15661	pan_gene_32564	Ear_row_number	Ear_row_number;Stalk_strength;Tassel_length	0	0	0	1	0	0	0	0	0	0	0	0	0	0	0	0	0	0	0	0	0	0	0	0	0	0	1	private
pan_gene_15661	pan_gene_4410	Ear_row_number	Ear_row_number;Tassel_length	0	0	0	1	0	0	0	0	0	0	0	0	0	0	0	0	0	0	0	0	0	0	0	0	0	0	1	private
pan_gene_15665	pan_gene_18537	Cob_diameter;Ear_height;Ear_row_number;PCA_of_metabolites:_PC2;Plant_height;Starch	Ear_row_number	0	0	0	1	0	0	0	0	0	0	0	0	0	0	0	0	0	0	0	0	0	0	0	0	0	1	2	dispensable
pan_gene_16254	pan_gene_16534	Average_internode_length_(below_ear);Ear_row_number	Ear_row_number;PCA_of_metabolites:_PC1	0	0	0	0	1	0	0	0	0	0	0	0	0	0	0	0	0	0	0	0	0	0	0	0	0	0	1	private
pan_gene_16254	pan_gene_21235	Average_internode_length_(below_ear);Ear_row_number	Ear_row_number	0	0	0	0	1	1	0	0	0	0	1	0	0	0	0	0	0	1	1	0	0	0	0	0	0	0	5	dispensable
pan_gene_16254	pan_gene_24764	Average_internode_length_(below_ear);Ear_row_number	Ear_row_number	0	0	0	0	1	0	0	0	0	0	1	0	0	0	0	0	0	0	0	0	0	1	0	0	0	0	3	dispensable
pan_gene_16254	pan_gene_25411	Average_internode_length_(below_ear);Ear_row_number	Ear_row_number;Tassel_branch_number	0	0	0	0	1	1	0	0	0	0	0	0	0	0	0	0	0	1	0	0	0	0	0	0	0	0	3	dispensable
pan_gene_16254	pan_gene_27594	Average_internode_length_(below_ear);Ear_row_number	Days_to_anthesis;Ear_height;Ear_row_number	0	0	0	0	0	0	0	0	0	0	1	0	0	0	0	0	0	0	0	0	0	0	0	1	0	0	2	dispensable
pan_gene_16254	pan_gene_4594	Average_internode_length_(below_ear);Ear_row_number	Days_to_anthesis;Ear_row_number	0	0	0	0	0	0	0	0	0	0	0	0	0	1	0	0	0	0	0	0	0	0	0	0	0	0	1	private
pan_gene_16254	pan_gene_8091	Average_internode_length_(below_ear);Ear_row_number	Average_internode_length_(below_ear);Ear_row_number	0	0	0	0	1	0	0	0	0	0	0	0	0	0	0	0	0	0	1	0	0	0	0	0	0	0	2	dispensable
pan_gene_16254	pan_gene_8665	Average_internode_length_(below_ear);Ear_row_number	Ear_row_number;Northern_Leaf_Blight	0	0	0	0	0	0	0	0	0	0	0	0	0	0	0	0	0	1	0	0	0	0	0	0	0	0	1	private
pan_gene_16254	pan_gene_962	Average_internode_length_(below_ear);Ear_row_number	Ear_row_number;Malate;Nodes_per_plant	0	0	0	0	1	0	0	0	0	0	0	0	0	0	0	0	0	0	0	0	0	0	0	0	0	0	1	private
pan_gene_16322	pan_gene_31902	Ear_height;Ear_row_number;Ratio_of_ear_height_to_total_height	Ear_row_number	0	0	0	0	0	0	0	0	1	0	0	0	0	0	0	0	0	0	0	0	0	0	0	0	0	0	1	private
pan_gene_16438	pan_gene_16527	Ear_row_number	Ear_row_number;Leaf_length;PCA_of_metabolites:_PC1	0	0	0	1	0	0	0	0	1	0	1	1	0	0	1	0	0	0	0	1	0	0	0	0	0	0	6	dispensable
pan_gene_16438	pan_gene_22380	Ear_row_number	Average_internode_length_(above_ear);Ear_row_number;PCA_of_metabolites:_PC2;Starch	0	0	0	1	0	0	0	0	0	0	0	0	0	0	0	0	0	0	0	1	0	0	0	0	0	0	2	dispensable
pan_gene_16438	pan_gene_22834	Ear_row_number	Ear_row_number;Nodes_above_ear;PCA_of_metabolites:_PC2;Starch;Tassel_branch_number;Tassel_length	0	0	0	1	0	0	0	0	0	0	0	0	0	0	0	0	0	0	0	0	0	0	0	0	0	0	1	private
pan_gene_16438	pan_gene_32414	Ear_row_number	Ear_row_number	0	0	0	1	0	0	0	0	0	0	0	0	0	0	0	0	0	0	0	0	0	0	0	0	0	0	1	private
pan_gene_16438	pan_gene_32566	Ear_row_number	Ear_row_number;Height_per_day_(until_flowering);Plant_height;Stalk_strength	0	0	0	1	0	0	0	0	1	0	0	0	1	0	0	1	0	0	0	1	0	0	0	0	0	0	5	dispensable
pan_gene_16438	pan_gene_451	Ear_row_number	Ear_row_number;Fructose	0	0	0	0	0	0	0	0	0	0	1	0	0	0	0	0	0	0	0	1	0	0	0	1	0	0	3	dispensable
pan_gene_16438	pan_gene_98158	Ear_row_number	Ear_row_number	0	0	0	1	0	0	0	0	1	0	0	0	0	0	0	0	0	0	0	1	0	0	0	0	0	0	3	dispensable
pan_gene_16445	pan_gene_20079	Ear_row_number;Nodes_above_ear	Ear_row_number;Nodes_per_plant;Photoperiod_growing-degree_days_to_anthesis;Southern_leaf_blight	0	0	0	1	0	0	0	0	0	0	0	1	0	0	0	1	0	0	0	0	0	1	0	1	0	0	5	dispensable
pan_gene_16520	pan_gene_4620	Ear_row_number	Days_to_anthesis;Ear_row_number;Nodes_above_ear;Starch	0	0	0	0	0	0	0	1	0	0	0	0	0	0	0	0	0	0	0	0	0	0	0	0	0	0	1	private
pan_gene_16527	pan_gene_21795	Ear_row_number;Leaf_length;PCA_of_metabolites:_PC1	Cob_diameter;Ear_row_number	0	0	0	1	0	0	0	0	0	0	0	0	0	0	0	0	0	0	0	0	0	0	0	0	0	0	1	private
pan_gene_16527	pan_gene_22834	Ear_row_number;Leaf_length;PCA_of_metabolites:_PC1	Ear_row_number;Nodes_above_ear;PCA_of_metabolites:_PC2;Starch;Tassel_branch_number;Tassel_length	0	0	0	1	0	0	0	0	0	0	0	0	0	0	0	0	0	0	0	0	0	0	0	0	0	0	1	private
pan_gene_16527	pan_gene_25440	Ear_row_number;Leaf_length;PCA_of_metabolites:_PC1	Average_internode_length_(whole_plant);Ear_row_number;Height_above_ear;Leaf_width;Nodes_above_ear;Photoperiod_Growing-degree_days_to_silk	0	0	0	0	0	0	0	1	0	0	1	0	0	0	0	0	0	1	0	0	0	0	0	0	1	0	4	dispensable
pan_gene_16527	pan_gene_28181	Ear_row_number;Leaf_length;PCA_of_metabolites:_PC1	Cob_diameter;Ear_row_number;Nodes_per_plant	0	0	0	1	0	0	0	0	0	0	0	0	0	0	0	0	0	1	0	0	0	0	0	0	0	0	2	dispensable
pan_gene_16527	pan_gene_32414	Ear_row_number;Leaf_length;PCA_of_metabolites:_PC1	Ear_row_number	0	0	0	1	0	0	0	0	0	0	0	0	0	0	0	0	0	0	0	0	0	0	1	0	0	0	2	dispensable
pan_gene_16527	pan_gene_55610	Ear_row_number;Leaf_length;PCA_of_metabolites:_PC1	Ear_row_number;Southern_leaf_blight;Tassel_branch_number;Tassel_length	0	0	0	1	0	0	0	0	0	0	0	0	0	0	0	0	0	0	0	0	0	0	0	0	0	0	1	private
pan_gene_16527	pan_gene_98804	Ear_row_number;Leaf_length;PCA_of_metabolites:_PC1	Days_to_silk;Ear_row_number;Nodes_above_ear	0	0	0	0	0	0	0	0	0	0	0	0	0	0	0	0	0	1	0	0	0	0	0	0	0	0	1	private
pan_gene_16534	pan_gene_17274	Ear_row_number;PCA_of_metabolites:_PC1	Ear_row_number	0	0	0	0	1	0	0	0	0	0	0	0	0	0	0	0	0	0	0	0	0	0	0	0	0	0	1	private
pan_gene_16534	pan_gene_20305	Ear_row_number;PCA_of_metabolites:_PC1	Ear_row_number	0	0	0	0	0	0	0	0	0	0	0	0	0	0	0	0	0	0	0	0	0	0	1	0	0	0	1	private
pan_gene_16534	pan_gene_22160	Ear_row_number;PCA_of_metabolites:_PC1	Days_to_anthesis;Days_to_silk;Ear_row_number;Malate	0	0	0	0	0	0	0	0	0	0	0	0	0	1	0	0	0	0	0	0	0	0	0	0	0	0	1	private
pan_gene_16534	pan_gene_2416	Ear_row_number;PCA_of_metabolites:_PC1	Ear_row_number	0	0	0	0	0	0	0	0	0	0	0	0	0	0	0	0	0	1	0	0	0	0	0	0	0	0	1	private
pan_gene_16534	pan_gene_25513	Ear_row_number;PCA_of_metabolites:_PC1	Ear_row_number	0	0	0	0	1	0	0	0	0	0	0	0	0	0	0	0	0	0	0	0	0	0	0	0	0	0	1	private
pan_gene_16534	pan_gene_27523	Ear_row_number;PCA_of_metabolites:_PC1	Ear_row_number	0	0	0	0	1	0	0	0	0	0	0	0	0	0	0	0	0	0	0	0	0	0	0	0	0	0	1	private
pan_gene_16534	pan_gene_27854	Ear_row_number;PCA_of_metabolites:_PC1	100_Kernel_weight;Ear_height;Ear_row_number;Nodes_to_ear;Photoperiod_growing-degree_days_to_anthesis	0	0	0	0	1	0	0	0	0	0	0	0	0	0	0	0	0	0	0	0	0	0	0	0	0	0	1	private
pan_gene_16534	pan_gene_30841	Ear_row_number;PCA_of_metabolites:_PC1	Average_internode_length_(whole_plant);Days_to_silk;Ear_row_number;Tassel_branch_number	0	0	0	0	1	0	0	0	0	0	0	0	0	0	0	0	0	0	0	0	0	0	0	0	0	0	1	private
pan_gene_16534	pan_gene_5555	Ear_row_number;PCA_of_metabolites:_PC1	100_Kernel_weight;Average_internode_length_(above_ear);Average_internode_length_(whole_plant);Ear_row_number	0	0	0	0	0	0	0	0	0	0	0	0	0	0	1	0	0	0	0	0	0	0	0	0	0	0	1	private
pan_gene_16534	pan_gene_8665	Ear_row_number;PCA_of_metabolites:_PC1	Ear_row_number;Northern_Leaf_Blight	0	0	0	0	1	0	0	0	0	0	0	0	0	0	0	0	0	0	0	0	0	0	0	0	0	0	1	private
pan_gene_16534	pan_gene_9405	Ear_row_number;PCA_of_metabolites:_PC1	Ear_row_number;Nodes_above_ear	0	0	0	0	1	0	0	0	0	0	0	0	0	0	0	0	0	0	0	0	0	0	0	0	0	0	1	private
pan_gene_16575	pan_gene_33743	Average_internode_length_(whole_plant);Ear_row_number	Ear_row_number;Northern_Leaf_Blight	0	0	0	1	0	0	0	0	0	0	0	0	0	0	0	0	0	0	0	0	0	0	0	0	0	0	1	private
pan_gene_16575	pan_gene_4808	Average_internode_length_(whole_plant);Ear_row_number	Ear_row_number	0	0	0	1	0	0	0	0	0	0	0	0	0	0	0	0	0	0	0	0	0	0	0	0	0	0	1	private
pan_gene_16575	pan_gene_86932	Average_internode_length_(whole_plant);Ear_row_number	Ear_row_number;Northern_Leaf_Blight	0	0	0	1	0	1	0	0	0	0	0	0	0	0	0	0	0	0	0	0	0	0	1	0	0	0	3	dispensable
pan_gene_16576	pan_gene_18032	Ear_row_number;Glucose	Ear_row_number	0	0	0	1	0	0	0	0	0	1	0	0	0	0	0	0	0	0	0	0	0	0	0	0	0	0	2	dispensable
pan_gene_16576	pan_gene_19363	Ear_row_number;Glucose	Ear_row_number;Height_above_ear	0	0	0	0	0	0	0	0	0	0	0	0	0	0	0	0	0	1	0	0	0	0	0	0	0	0	1	private
pan_gene_16576	pan_gene_21354	Ear_row_number;Glucose	Ear_row_number;Leaf_width	0	0	0	1	0	0	0	0	0	0	0	0	0	0	0	0	0	0	0	0	0	0	0	0	0	0	1	private
pan_gene_16576	pan_gene_2416	Ear_row_number;Glucose	Ear_row_number	0	0	0	1	0	0	0	0	0	1	0	0	0	0	0	0	0	0	0	0	0	0	0	0	0	0	2	dispensable
pan_gene_16576	pan_gene_2568	Ear_row_number;Glucose	Ear_height;Ear_row_number;Glutamate;Nodes_per_plant;Nodes_to_ear;Plant_height	0	0	0	1	0	1	1	1	0	1	0	0	0	1	0	0	0	1	0	0	0	0	0	0	0	0	7	dispensable
pan_gene_16576	pan_gene_31902	Ear_row_number;Glucose	Ear_row_number	0	0	0	1	0	0	0	0	0	1	0	0	0	0	0	0	0	0	0	0	0	0	0	0	0	0	2	dispensable
pan_gene_16576	pan_gene_31993	Ear_row_number;Glucose	Days_to_anthesis;Ear_row_number	0	0	0	1	0	1	0	1	0	0	0	0	0	0	0	0	0	0	0	0	0	0	0	0	0	0	3	dispensable
pan_gene_16576	pan_gene_32036	Ear_row_number;Glucose	Ear_row_number	0	0	0	1	0	0	0	0	0	0	0	0	0	0	0	0	0	0	0	0	0	0	0	0	0	0	1	private
pan_gene_16576	pan_gene_5763	Ear_row_number;Glucose	Ear_row_number	0	0	0	1	0	0	0	0	0	1	0	0	0	0	0	0	0	1	0	0	0	0	0	0	0	0	3	dispensable
pan_gene_16576	pan_gene_77824	Ear_row_number;Glucose	Ear_row_number	0	0	0	1	0	0	0	0	0	0	1	0	0	1	0	0	0	1	1	0	0	0	0	0	0	0	5	dispensable
pan_gene_16576	pan_gene_77825	Ear_row_number;Glucose	Ear_row_number	0	0	0	1	0	0	0	0	0	0	1	0	0	0	0	0	0	1	1	0	0	0	0	0	0	0	4	dispensable
pan_gene_16576	pan_gene_8072	Ear_row_number;Glucose	Ear_row_number	0	0	0	1	0	0	0	0	0	1	0	0	0	1	0	0	0	0	0	0	0	0	0	0	0	0	3	dispensable
pan_gene_17176	pan_gene_28420	Days_to_silk;Ear_row_number;Photoperiod_growing-degree_days_to_anthesis	Ear_row_number	0	0	0	1	0	0	0	0	0	0	0	0	0	0	0	0	0	0	0	1	0	0	0	0	0	1	3	dispensable
pan_gene_17176	pan_gene_4502	Days_to_silk;Ear_row_number;Photoperiod_growing-degree_days_to_anthesis	Ear_row_number	0	0	0	1	0	0	0	0	0	1	0	0	0	0	0	0	0	0	0	0	0	0	0	0	0	0	2	dispensable
pan_gene_17176	pan_gene_4837	Days_to_silk;Ear_row_number;Photoperiod_growing-degree_days_to_anthesis	Ear_row_number;Ratio_of_ear_height_to_total_height;Tassel_length	0	0	0	0	0	1	0	0	0	0	0	0	0	0	0	0	0	0	0	0	0	0	0	0	0	0	1	private
pan_gene_17274	pan_gene_17564	Ear_row_number	Ear_row_number	0	0	0	1	0	0	0	0	0	0	0	0	0	0	0	0	1	0	0	0	0	0	0	0	0	0	2	dispensable
pan_gene_17274	pan_gene_20305	Ear_row_number	Ear_row_number	0	0	0	1	1	0	0	0	0	0	0	0	0	0	0	0	0	0	0	0	0	0	0	0	0	0	2	dispensable
pan_gene_17274	pan_gene_21235	Ear_row_number	Ear_row_number	0	0	0	1	1	0	0	0	0	0	0	0	0	0	0	0	0	0	0	0	0	0	0	0	0	0	2	dispensable
pan_gene_17274	pan_gene_24764	Ear_row_number	Ear_row_number	0	0	0	1	1	0	0	0	0	0	0	0	0	0	0	0	0	0	0	0	0	0	0	0	0	0	2	dispensable
pan_gene_17274	pan_gene_27170	Ear_row_number	Ear_row_number	0	0	0	1	1	0	0	0	1	0	0	0	0	0	0	0	0	0	0	0	0	0	0	0	0	0	3	dispensable
pan_gene_17274	pan_gene_27854	Ear_row_number	100_Kernel_weight;Ear_height;Ear_row_number;Nodes_to_ear;Photoperiod_growing-degree_days_to_anthesis	0	0	0	1	1	0	0	0	0	0	0	0	0	0	0	0	0	0	0	0	0	0	1	0	0	0	3	dispensable
pan_gene_17274	pan_gene_30841	Ear_row_number	Average_internode_length_(whole_plant);Days_to_silk;Ear_row_number;Tassel_branch_number	0	0	0	1	0	0	0	0	0	0	0	0	0	0	0	0	0	0	0	0	0	0	0	0	0	0	1	private
pan_gene_17274	pan_gene_4594	Ear_row_number	Days_to_anthesis;Ear_row_number	0	0	0	1	0	0	0	0	0	0	0	0	0	0	0	0	0	0	0	0	0	0	0	0	0	0	1	private
pan_gene_17274	pan_gene_4808	Ear_row_number	Ear_row_number	0	0	0	1	0	0	0	0	1	0	0	0	0	0	0	0	0	0	0	0	0	0	0	0	0	0	2	dispensable
pan_gene_17274	pan_gene_8072	Ear_row_number	Ear_row_number	0	0	0	1	0	0	0	0	0	0	0	0	0	0	0	0	0	0	0	0	0	0	0	0	0	0	1	private
pan_gene_17274	pan_gene_8091	Ear_row_number	Average_internode_length_(below_ear);Ear_row_number	0	0	0	1	1	0	0	0	1	0	0	0	0	0	0	0	0	0	0	0	0	0	0	0	0	0	3	dispensable
pan_gene_17274	pan_gene_8665	Ear_row_number	Ear_row_number;Northern_Leaf_Blight	0	0	0	1	1	0	0	0	1	0	0	0	0	0	0	0	0	0	0	0	0	0	0	0	0	0	3	dispensable
pan_gene_17276	pan_gene_2707	Ear_row_number	Anthesis-silking_interval;Ear_row_number;Nodes_to_ear	0	0	0	1	0	0	0	0	0	0	0	0	0	0	0	0	0	0	0	0	0	0	0	0	0	0	1	private
pan_gene_17276	pan_gene_32043	Ear_row_number	Ear_row_number	0	0	0	1	0	0	0	0	0	1	0	0	0	0	0	0	0	0	0	0	0	0	0	0	0	1	3	dispensable
pan_gene_17276	pan_gene_32554	Ear_row_number	Ear_row_number;Height_per_day_(until_flowering);Nodes_above_ear	0	0	0	1	0	0	1	0	0	0	0	0	0	0	0	0	0	0	0	0	0	1	0	0	0	0	3	dispensable
pan_gene_17276	pan_gene_4620	Ear_row_number	Days_to_anthesis;Ear_row_number;Nodes_above_ear;Starch	0	0	0	1	0	0	0	0	0	0	0	0	0	0	0	0	0	0	0	0	0	0	0	0	0	0	1	private
pan_gene_17405	pan_gene_22364	Ear_row_number;Nodes_above_ear;Nodes_per_plant;Sucrose	Anthesis-silking_interval;Ear_row_number	0	0	0	0	0	0	0	0	0	0	0	0	0	0	0	0	0	0	0	0	0	0	0	1	0	0	1	private
pan_gene_17552	pan_gene_33743	Ear_row_number	Ear_row_number;Northern_Leaf_Blight	0	0	0	1	0	0	0	1	0	0	0	0	0	0	0	0	0	0	0	0	0	0	0	0	0	0	2	dispensable
pan_gene_17564	pan_gene_18650	Ear_row_number	Ear_row_number;Tassel_branch_number	0	0	0	1	0	0	0	0	0	0	1	1	0	0	0	0	0	0	0	0	0	0	1	0	0	0	4	dispensable
pan_gene_17564	pan_gene_20305	Ear_row_number	Ear_row_number	0	0	0	1	0	0	0	0	0	0	0	0	0	0	0	0	0	0	0	0	0	0	0	0	0	0	1	private
pan_gene_17564	pan_gene_20421	Ear_row_number	Ear_row_number	0	0	0	1	0	1	0	1	0	0	0	0	0	0	0	0	0	0	1	0	0	0	0	1	0	1	6	dispensable
pan_gene_17564	pan_gene_24604	Ear_row_number	Ear_row_number;Tassel_branch_number	0	0	0	1	0	0	0	0	1	0	0	0	0	0	0	0	0	0	0	0	0	0	0	0	0	0	2	dispensable
pan_gene_17564	pan_gene_24648	Ear_row_number	100_Kernel_weight;Ear_row_number	0	0	0	1	0	0	0	0	0	0	1	0	0	0	1	0	0	0	0	0	0	0	1	0	0	0	4	dispensable
pan_gene_17564	pan_gene_25513	Ear_row_number	Ear_row_number	0	0	0	1	1	0	0	0	1	0	0	0	0	1	0	0	0	0	0	0	0	0	0	0	0	0	4	dispensable
pan_gene_17564	pan_gene_27594	Ear_row_number	Days_to_anthesis;Ear_height;Ear_row_number	0	0	0	1	0	0	0	0	0	0	0	0	0	0	0	0	0	0	0	0	0	0	0	0	0	0	1	private
pan_gene_17564	pan_gene_4502	Ear_row_number	Ear_row_number	0	0	0	1	0	0	0	0	1	0	0	1	0	0	0	0	0	0	0	0	0	0	0	0	0	0	3	dispensable
pan_gene_17564	pan_gene_4594	Ear_row_number	Days_to_anthesis;Ear_row_number	0	0	0	1	0	0	0	0	1	0	0	0	0	1	0	0	0	0	0	0	0	0	0	0	0	1	4	dispensable
pan_gene_17564	pan_gene_8091	Ear_row_number	Average_internode_length_(below_ear);Ear_row_number	0	0	0	1	0	0	0	0	0	0	1	0	0	0	0	0	0	0	1	0	0	0	0	0	0	0	3	dispensable
pan_gene_17564	pan_gene_962	Ear_row_number	Ear_row_number;Malate;Nodes_per_plant	0	0	0	1	0	0	1	0	0	0	0	1	1	0	1	1	0	0	0	0	0	0	0	0	0	0	6	dispensable
pan_gene_17967	pan_gene_20421	Cob_diameter;Ear_row_number	Ear_row_number	0	0	0	1	0	0	0	0	0	0	0	0	0	0	0	0	0	0	0	0	0	0	0	0	0	0	1	private
pan_gene_17967	pan_gene_25513	Cob_diameter;Ear_row_number	Ear_row_number	0	0	0	1	0	0	0	0	0	0	0	0	0	0	0	0	0	0	0	0	0	0	0	0	0	0	1	private
pan_gene_17967	pan_gene_27523	Cob_diameter;Ear_row_number	Ear_row_number	0	0	0	1	1	0	0	0	0	0	0	0	0	0	0	0	0	0	0	0	0	0	0	0	0	0	2	dispensable
pan_gene_17967	pan_gene_27854	Cob_diameter;Ear_row_number	100_Kernel_weight;Ear_height;Ear_row_number;Nodes_to_ear;Photoperiod_growing-degree_days_to_anthesis	0	0	0	1	0	0	0	0	0	0	0	0	0	0	0	0	0	0	0	0	0	0	0	0	0	0	1	private
pan_gene_17967	pan_gene_29562	Cob_diameter;Ear_row_number	Ear_height;Ear_row_number;Leaf_length	0	0	0	1	0	0	0	0	0	0	0	0	0	0	0	0	0	0	0	0	0	0	0	0	0	0	1	private
pan_gene_17967	pan_gene_31902	Cob_diameter;Ear_row_number	Ear_row_number	0	0	0	1	0	0	0	0	0	0	0	0	0	0	0	0	0	0	0	0	0	0	0	0	0	1	2	dispensable
pan_gene_17967	pan_gene_349	Cob_diameter;Ear_row_number	Chlorophyll_B;Ear_row_number;Tassel_branch_number	0	0	0	1	0	0	0	0	0	0	0	0	0	0	0	0	0	0	0	0	0	0	0	0	0	0	1	private
pan_gene_17967	pan_gene_5763	Cob_diameter;Ear_row_number	Ear_row_number	0	0	0	1	0	0	0	0	0	0	0	0	0	0	0	0	0	0	0	0	0	0	0	0	0	0	1	private
pan_gene_17967	pan_gene_8072	Cob_diameter;Ear_row_number	Ear_row_number	0	0	0	1	0	0	0	0	0	0	0	0	0	0	0	0	0	0	0	0	0	0	0	0	0	0	1	private
pan_gene_17967	pan_gene_8665	Cob_diameter;Ear_row_number	Ear_row_number;Northern_Leaf_Blight	0	0	0	1	0	0	0	0	0	0	0	0	0	0	0	0	0	0	0	0	0	0	0	0	0	0	1	private
pan_gene_18032	pan_gene_21354	Ear_row_number	Ear_row_number;Leaf_width	0	0	0	1	0	0	0	0	0	1	0	0	0	0	0	0	0	0	0	0	0	0	0	0	0	0	2	dispensable
pan_gene_18032	pan_gene_22160	Ear_row_number	Days_to_anthesis;Days_to_silk;Ear_row_number;Malate	0	0	0	1	0	0	0	0	0	0	0	0	1	0	0	0	0	0	0	0	0	0	0	0	1	0	3	dispensable
pan_gene_18032	pan_gene_2416	Ear_row_number	Ear_row_number	0	0	0	1	1	1	1	0	1	1	1	1	1	1	1	0	1	0	1	0	1	1	1	1	1	0	18	near-core
pan_gene_18032	pan_gene_32036	Ear_row_number	Ear_row_number	0	0	0	1	0	0	0	0	0	1	0	1	1	0	1	0	1	0	0	0	0	1	1	0	0	0	8	dispensable
pan_gene_18032	pan_gene_32527	Ear_row_number	Ear_row_number;Tassel_branch_number	0	0	0	0	0	0	0	0	1	0	0	0	0	0	0	0	0	0	0	0	0	0	0	0	0	0	1	private
pan_gene_18032	pan_gene_5542	Ear_row_number	Average_internode_length_(above_ear);Ear_row_number;Nodes_per_plant	0	0	0	1	1	1	0	1	1	0	1	1	1	1	1	0	0	0	1	0	1	1	1	0	0	0	14	near-core
pan_gene_18032	pan_gene_5555	Ear_row_number	100_Kernel_weight;Average_internode_length_(above_ear);Average_internode_length_(whole_plant);Ear_row_number	0	0	0	1	1	0	0	0	1	0	0	1	0	1	1	0	0	0	1	0	1	1	1	0	1	0	11	near-core
pan_gene_18032	pan_gene_8122	Ear_row_number	Average_internode_length_(whole_plant);Ear_row_number;Fumarate;Nodes_above_ear	0	0	0	0	1	0	1	0	1	1	0	1	1	0	1	0	0	0	1	0	0	0	1	0	0	0	9	dispensable
pan_gene_18032	pan_gene_8665	Ear_row_number	Ear_row_number;Northern_Leaf_Blight	0	0	0	1	0	1	0	0	1	0	0	0	0	0	0	0	0	0	0	0	0	0	0	0	0	0	3	dispensable
pan_gene_18108	pan_gene_5668	Ear_row_number	Chlorophyll_A;Ear_row_number;Glucose;Starch	0	0	0	1	0	0	0	0	0	0	0	0	1	0	0	0	0	1	0	0	0	0	0	0	0	0	3	dispensable
pan_gene_18538	pan_gene_32414	Ear_row_number	Ear_row_number	0	0	0	1	0	0	0	0	0	0	0	0	0	1	0	1	0	0	0	0	0	0	0	0	0	0	3	dispensable
pan_gene_18576	pan_gene_354	Ear_row_number	Ear_row_number;Tassel_length	0	0	0	1	0	0	0	0	0	1	0	0	0	0	0	0	0	0	0	0	0	0	0	0	0	0	2	dispensable
pan_gene_18650	pan_gene_20421	Ear_row_number;Tassel_branch_number	Ear_row_number	0	0	0	1	0	0	0	0	0	0	0	1	1	0	0	0	0	0	0	1	0	0	1	0	0	0	5	dispensable
pan_gene_18650	pan_gene_20575	Ear_row_number;Tassel_branch_number	Ear_row_number;Tassel_length	0	0	0	1	1	0	0	0	0	0	1	1	0	0	0	1	0	0	0	0	0	0	0	0	0	0	5	dispensable
pan_gene_18650	pan_gene_32493	Ear_row_number;Tassel_branch_number	Ear_row_number;Nodes_to_ear;Tassel_branch_number	0	0	0	1	1	0	0	0	0	0	0	0	0	0	0	0	0	0	0	0	0	0	0	0	0	0	2	dispensable
pan_gene_18650	pan_gene_32547	Ear_row_number;Tassel_branch_number	Anthesis-silking_interval;Average_internode_length_(whole_plant);Ear_row_number;Plant_height;Tassel_branch_number	0	0	0	1	0	0	0	0	0	0	0	0	0	0	0	0	0	0	0	0	0	0	0	0	0	0	1	private
pan_gene_18650	pan_gene_4502	Ear_row_number;Tassel_branch_number	Ear_row_number	0	0	0	1	0	0	0	0	0	0	0	0	0	0	0	0	0	0	0	0	0	0	0	0	0	0	1	private
pan_gene_19363	pan_gene_21235	Ear_row_number;Height_above_ear	Ear_row_number	0	0	0	0	0	0	0	0	0	0	1	0	0	0	0	0	0	1	0	0	0	0	0	0	0	0	2	dispensable
pan_gene_19363	pan_gene_2568	Ear_row_number;Height_above_ear	Ear_height;Ear_row_number;Glutamate;Nodes_per_plant;Nodes_to_ear;Plant_height	0	0	0	0	0	0	0	0	0	0	1	0	0	0	0	0	0	1	0	0	0	0	0	0	0	1	3	dispensable
pan_gene_19363	pan_gene_5542	Ear_row_number;Height_above_ear	Average_internode_length_(above_ear);Ear_row_number;Nodes_per_plant	0	0	0	0	0	0	0	0	0	0	0	0	0	0	0	0	0	1	0	0	0	0	0	0	0	0	1	private
pan_gene_19363	pan_gene_5555	Ear_row_number;Height_above_ear	100_Kernel_weight;Average_internode_length_(above_ear);Average_internode_length_(whole_plant);Ear_row_number	0	0	0	0	0	0	0	0	0	0	0	0	0	0	0	0	0	1	0	0	0	0	0	0	0	0	1	private
pan_gene_19363	pan_gene_5763	Ear_row_number;Height_above_ear	Ear_row_number	0	0	0	0	0	0	0	0	0	0	0	0	0	0	0	0	0	1	0	0	0	0	0	0	0	0	1	private
pan_gene_19363	pan_gene_77824	Ear_row_number;Height_above_ear	Ear_row_number	0	0	0	0	0	0	0	0	0	0	1	0	0	0	0	0	0	1	0	0	0	0	0	0	0	0	2	dispensable
pan_gene_19363	pan_gene_77825	Ear_row_number;Height_above_ear	Ear_row_number	0	0	0	0	0	0	0	0	0	0	0	0	0	0	0	0	0	1	0	0	0	0	0	0	0	0	1	private
pan_gene_19363	pan_gene_8072	Ear_row_number;Height_above_ear	Ear_row_number	0	0	0	0	0	0	0	0	0	0	0	0	0	0	0	0	0	1	0	0	0	0	0	0	0	0	1	private
pan_gene_19363	pan_gene_8122	Ear_row_number;Height_above_ear	Average_internode_length_(whole_plant);Ear_row_number;Fumarate;Nodes_above_ear	0	0	0	0	0	0	0	0	0	0	0	0	0	0	0	0	0	1	0	0	0	0	0	0	0	0	1	private
pan_gene_19442	pan_gene_4891	100_Kernel_weight;Ear_row_number;Nodes_per_plant;Ratio_of_ear_height_to_total_height	Cob_diameter;Ear_row_number	0	0	0	1	0	0	0	0	0	0	0	0	0	0	0	0	0	0	0	0	0	0	0	0	0	0	1	private
pan_gene_19442	pan_gene_8604	100_Kernel_weight;Ear_row_number;Nodes_per_plant;Ratio_of_ear_height_to_total_height	Ear_row_number	0	0	0	1	1	0	0	0	0	0	0	0	0	0	0	0	0	0	0	0	0	0	0	0	0	0	2	dispensable
pan_gene_19697	pan_gene_20575	Ear_row_number	Ear_row_number;Tassel_length	0	0	0	1	1	0	0	1	0	0	0	0	0	1	0	0	0	0	0	1	0	0	0	0	0	0	5	dispensable
pan_gene_19697	pan_gene_4075	Ear_row_number	Ear_row_number;Tassel_branch_number	0	0	0	1	0	0	1	0	0	0	0	0	0	0	0	0	0	0	0	0	0	0	0	0	0	0	2	dispensable
pan_gene_19698	pan_gene_31494	Ear_row_number;Tassel_branch_number	Ear_row_number	0	0	0	1	0	0	0	0	0	0	0	0	0	0	0	0	0	0	0	1	0	0	0	1	0	1	4	dispensable
pan_gene_20079	pan_gene_28181	Ear_row_number;Nodes_per_plant;Photoperiod_growing-degree_days_to_anthesis;Southern_leaf_blight	Cob_diameter;Ear_row_number;Nodes_per_plant	0	0	0	1	0	0	0	1	0	0	0	0	0	0	0	1	0	0	0	1	0	0	0	0	0	0	4	dispensable
pan_gene_20305	pan_gene_20421	Ear_row_number	Ear_row_number	0	0	0	1	0	0	0	0	1	0	0	1	0	1	0	0	0	0	0	0	0	0	1	1	0	0	6	dispensable
pan_gene_20305	pan_gene_25411	Ear_row_number	Ear_row_number;Tassel_branch_number	0	0	0	1	1	0	0	0	0	0	0	1	0	0	0	1	0	0	0	0	1	0	1	0	0	0	6	dispensable
pan_gene_20305	pan_gene_25513	Ear_row_number	Ear_row_number	0	0	0	1	0	0	0	0	0	0	0	0	0	0	0	0	0	0	0	0	0	0	0	0	0	0	1	private
pan_gene_20305	pan_gene_27170	Ear_row_number	Ear_row_number	0	0	0	1	1	0	0	1	0	0	0	0	0	1	0	0	0	0	0	0	0	0	0	0	0	0	4	dispensable
pan_gene_20305	pan_gene_27523	Ear_row_number	Ear_row_number	0	0	0	1	1	0	0	0	0	0	0	0	0	0	0	0	0	0	0	0	0	0	0	0	0	0	2	dispensable
pan_gene_20305	pan_gene_27854	Ear_row_number	100_Kernel_weight;Ear_height;Ear_row_number;Nodes_to_ear;Photoperiod_growing-degree_days_to_anthesis	0	0	0	1	0	0	0	0	0	0	0	0	0	0	0	0	0	0	0	0	0	1	0	0	0	0	2	dispensable
pan_gene_20305	pan_gene_29563	Ear_row_number	Ear_row_number;Southern_leaf_blight	0	0	0	0	1	0	0	0	0	0	0	0	0	0	0	0	0	0	0	0	0	0	0	0	0	0	1	private
pan_gene_20305	pan_gene_30841	Ear_row_number	Average_internode_length_(whole_plant);Days_to_silk;Ear_row_number;Tassel_branch_number	0	0	0	1	0	0	0	0	0	0	0	0	0	0	0	0	0	0	0	0	0	0	0	0	0	0	1	private
pan_gene_20305	pan_gene_32493	Ear_row_number	Ear_row_number;Nodes_to_ear;Tassel_branch_number	0	0	0	1	0	0	0	0	0	0	0	0	0	0	0	0	0	0	0	0	0	0	0	0	0	0	1	private
pan_gene_20305	pan_gene_32547	Ear_row_number	Anthesis-silking_interval;Average_internode_length_(whole_plant);Ear_row_number;Plant_height;Tassel_branch_number	0	0	0	1	1	0	0	1	0	0	0	0	0	1	0	0	0	0	0	0	0	0	0	0	0	0	4	dispensable
pan_gene_20305	pan_gene_4808	Ear_row_number	Ear_row_number	0	0	0	1	0	1	0	0	0	0	0	0	0	0	0	0	0	0	0	0	0	0	0	0	0	0	2	dispensable
pan_gene_20305	pan_gene_5816	Ear_row_number	Days_to_anthesis;Days_to_silk;Ear_row_number;Photoperiod_growing-degree_days_to_anthesis	0	0	0	1	1	0	0	0	0	0	0	0	0	1	0	0	0	0	0	0	0	0	0	0	0	0	3	dispensable
pan_gene_20305	pan_gene_61601	Ear_row_number	Average_internode_length_(above_ear);Days_to_silk;Ear_row_number	0	0	0	1	1	0	0	0	0	0	0	0	0	0	0	0	0	0	0	0	0	0	0	0	0	0	2	dispensable
pan_gene_20305	pan_gene_8123	Ear_row_number	Average_internode_length_(whole_plant);Ear_row_number	0	0	0	1	0	0	0	0	0	0	0	0	0	0	0	0	0	0	0	0	0	0	0	0	0	0	1	private
pan_gene_20305	pan_gene_8665	Ear_row_number	Ear_row_number;Northern_Leaf_Blight	0	0	0	1	0	0	0	0	1	0	0	0	0	0	0	0	0	0	0	0	0	0	0	0	0	0	2	dispensable
pan_gene_20421	pan_gene_21235	Ear_row_number	Ear_row_number	0	0	0	1	0	1	0	0	0	0	0	1	0	0	0	0	0	0	0	0	0	0	0	1	0	0	4	dispensable
pan_gene_20421	pan_gene_24648	Ear_row_number	100_Kernel_weight;Ear_row_number	0	0	0	1	0	1	0	0	0	0	0	1	0	1	1	0	0	0	1	0	1	0	0	0	0	0	7	dispensable
pan_gene_20421	pan_gene_24764	Ear_row_number	Ear_row_number	0	0	0	1	0	0	0	1	0	0	0	1	0	1	0	0	1	0	0	0	1	0	0	1	0	0	7	dispensable
pan_gene_20421	pan_gene_25411	Ear_row_number	Ear_row_number;Tassel_branch_number	0	0	0	1	0	1	0	0	0	0	0	0	0	0	0	0	0	0	0	0	0	0	0	0	0	0	2	dispensable
pan_gene_20421	pan_gene_27523	Ear_row_number	Ear_row_number	0	0	0	1	0	0	0	0	0	0	0	0	0	1	0	0	0	0	0	0	0	0	0	0	0	0	2	dispensable
pan_gene_20421	pan_gene_27854	Ear_row_number	100_Kernel_weight;Ear_height;Ear_row_number;Nodes_to_ear;Photoperiod_growing-degree_days_to_anthesis	0	0	0	1	1	1	0	0	0	0	0	0	0	0	0	0	0	0	0	0	0	0	0	0	1	0	4	dispensable
pan_gene_20421	pan_gene_29563	Ear_row_number	Ear_row_number;Southern_leaf_blight	0	0	0	0	0	0	0	0	0	0	0	0	0	0	0	0	0	0	0	0	0	0	0	0	0	1	1	private
pan_gene_20421	pan_gene_30841	Ear_row_number	Average_internode_length_(whole_plant);Days_to_silk;Ear_row_number;Tassel_branch_number	0	0	0	1	0	0	0	0	0	0	0	0	0	0	0	0	0	0	0	0	0	0	0	0	0	0	1	private
pan_gene_20421	pan_gene_32547	Ear_row_number	Anthesis-silking_interval;Average_internode_length_(whole_plant);Ear_row_number;Plant_height;Tassel_branch_number	0	0	0	1	0	1	0	0	0	0	0	0	0	1	0	0	0	0	1	0	0	0	0	0	0	0	4	dispensable
pan_gene_20421	pan_gene_5816	Ear_row_number	Days_to_anthesis;Days_to_silk;Ear_row_number;Photoperiod_growing-degree_days_to_anthesis	0	0	0	1	0	1	0	0	0	0	0	0	0	0	0	0	0	0	0	0	0	0	0	0	0	0	2	dispensable
pan_gene_20421	pan_gene_61601	Ear_row_number	Average_internode_length_(above_ear);Days_to_silk;Ear_row_number	0	0	0	1	0	0	0	0	0	0	0	0	0	0	0	0	0	0	0	0	0	0	0	0	0	0	1	private
pan_gene_20421	pan_gene_8091	Ear_row_number	Average_internode_length_(below_ear);Ear_row_number	0	0	0	1	0	0	0	0	0	0	0	0	0	0	0	0	0	0	1	0	0	0	0	0	0	0	2	dispensable
pan_gene_20421	pan_gene_962	Ear_row_number	Ear_row_number;Malate;Nodes_per_plant	0	0	0	1	0	0	0	0	1	0	0	1	0	0	0	0	0	1	0	0	0	0	0	0	0	0	4	dispensable
pan_gene_20575	pan_gene_21043	Ear_row_number;Tassel_length	Ear_row_number	0	0	0	1	1	0	0	0	0	0	0	0	1	0	1	1	0	0	0	0	0	0	0	0	0	0	5	dispensable
pan_gene_20575	pan_gene_21999	Ear_row_number;Tassel_length	Ear_row_number;Southern_leaf_blight	0	0	0	0	1	0	0	0	0	0	0	0	0	0	0	0	0	0	0	0	0	0	0	0	0	0	1	private
pan_gene_20575	pan_gene_24578	Ear_row_number;Tassel_length	Ear_row_number	0	0	0	1	1	0	0	1	1	0	0	0	0	1	0	1	0	0	0	0	1	0	0	0	0	0	7	dispensable
pan_gene_20575	pan_gene_24583	Ear_row_number;Tassel_length	Anthesis-silking_interval;Ear_row_number	0	0	0	1	0	0	0	1	0	0	0	0	0	0	0	1	0	0	0	0	0	0	0	0	0	0	3	dispensable
pan_gene_20575	pan_gene_28420	Ear_row_number;Tassel_length	Ear_row_number	0	0	0	1	0	1	0	0	0	0	0	0	0	0	0	0	0	0	0	0	0	0	0	0	0	0	2	dispensable
pan_gene_20575	pan_gene_32493	Ear_row_number;Tassel_length	Ear_row_number;Nodes_to_ear;Tassel_branch_number	0	0	0	1	0	0	0	0	1	0	0	0	0	0	0	0	0	0	0	0	0	0	0	0	0	0	2	dispensable
pan_gene_20575	pan_gene_32547	Ear_row_number;Tassel_length	Anthesis-silking_interval;Average_internode_length_(whole_plant);Ear_row_number;Plant_height;Tassel_branch_number	0	0	0	1	1	1	1	1	1	0	0	0	0	0	0	0	0	1	1	1	0	0	1	1	0	0	11	near-core
pan_gene_20575	pan_gene_32579	Ear_row_number;Tassel_length	Ear_row_number;Nodes_per_plant;Starch;Total_amino_acids	0	0	0	1	0	0	0	1	0	0	0	0	1	0	0	1	0	0	0	1	0	0	0	0	0	0	5	dispensable
pan_gene_21042	pan_gene_22159	Ear_row_number	Ear_row_number	0	0	0	1	0	0	0	0	0	0	0	0	0	0	0	0	0	0	0	0	0	0	0	0	0	0	1	private
pan_gene_21042	pan_gene_24578	Ear_row_number	Ear_row_number	0	0	0	1	1	0	0	0	0	0	0	0	0	0	0	0	0	0	0	0	0	0	0	0	0	0	2	dispensable
pan_gene_21042	pan_gene_32565	Ear_row_number	Ear_row_number;Stalk_strength;Tassel_length	0	0	0	1	1	0	0	0	0	0	0	0	0	1	0	1	0	0	0	0	0	0	0	0	0	0	4	dispensable
pan_gene_21042	pan_gene_32579	Ear_row_number	Ear_row_number;Nodes_per_plant;Starch;Total_amino_acids	0	0	0	1	0	0	0	0	0	1	0	0	0	0	0	1	0	0	0	0	0	0	0	0	0	0	3	dispensable
pan_gene_21042	pan_gene_4075	Ear_row_number	Ear_row_number;Tassel_branch_number	0	0	0	1	1	0	0	0	0	0	0	0	0	0	0	0	0	0	0	0	0	0	0	0	0	0	2	dispensable
pan_gene_21042	pan_gene_4336	Ear_row_number	Ear_row_number	0	0	0	1	0	0	0	0	0	0	0	0	0	1	0	0	0	0	0	0	0	0	0	0	0	0	2	dispensable
pan_gene_21043	pan_gene_24625	Ear_row_number	Average_internode_length_(below_ear);Ear_row_number	0	0	0	1	1	0	0	0	1	0	0	0	0	0	0	1	0	0	0	0	0	0	0	0	0	0	4	dispensable
pan_gene_21043	pan_gene_31434	Ear_row_number	Ear_row_number;Nitrate	0	0	0	1	1	0	0	0	0	1	0	0	0	0	0	1	0	1	0	0	0	0	0	0	0	0	5	dispensable
pan_gene_21043	pan_gene_32579	Ear_row_number	Ear_row_number;Nodes_per_plant;Starch;Total_amino_acids	0	0	0	1	0	0	0	0	0	0	0	0	0	0	0	0	0	0	0	0	0	0	0	0	0	0	1	private
pan_gene_21043	pan_gene_4075	Ear_row_number	Ear_row_number;Tassel_branch_number	0	0	0	1	1	1	1	0	1	0	0	0	0	1	0	1	0	0	0	0	0	0	0	0	0	0	7	dispensable
pan_gene_21043	pan_gene_4336	Ear_row_number	Ear_row_number	0	0	0	1	0	0	0	0	0	0	0	0	0	0	0	0	0	0	0	0	0	0	0	0	0	0	1	private
pan_gene_21043	pan_gene_4502	Ear_row_number	Ear_row_number	0	0	0	1	0	0	0	0	0	0	0	0	0	0	0	0	0	0	0	0	0	0	0	0	0	0	1	private
pan_gene_21235	pan_gene_22136	Ear_row_number	Ear_row_number	0	0	0	0	0	0	0	0	0	0	0	0	0	0	0	0	0	0	0	0	0	0	0	0	0	1	1	private
pan_gene_21235	pan_gene_22160	Ear_row_number	Days_to_anthesis;Days_to_silk;Ear_row_number;Malate	0	0	0	1	0	0	0	0	1	0	0	0	0	0	0	0	0	0	0	0	0	0	0	0	0	0	2	dispensable
pan_gene_21235	pan_gene_2416	Ear_row_number	Ear_row_number	0	0	0	1	0	1	0	0	1	0	0	0	0	0	0	0	0	0	0	0	0	0	0	0	0	0	3	dispensable
pan_gene_21235	pan_gene_25513	Ear_row_number	Ear_row_number	0	0	0	1	0	1	0	1	0	0	0	0	0	1	0	0	0	0	0	0	0	0	0	0	0	0	4	dispensable
pan_gene_21235	pan_gene_27170	Ear_row_number	Ear_row_number	0	0	0	1	1	0	0	0	1	0	0	0	0	0	0	0	0	0	0	0	0	0	0	0	0	0	3	dispensable
pan_gene_21235	pan_gene_32036	Ear_row_number	Ear_row_number	0	0	0	1	0	0	0	1	1	0	0	0	0	0	0	0	0	0	0	0	0	0	0	0	0	0	3	dispensable
pan_gene_21235	pan_gene_5555	Ear_row_number	100_Kernel_weight;Average_internode_length_(above_ear);Average_internode_length_(whole_plant);Ear_row_number	0	0	0	1	0	1	0	1	1	0	0	0	0	0	0	0	0	0	0	0	0	0	0	0	0	0	4	dispensable
pan_gene_21235	pan_gene_77824	Ear_row_number	Ear_row_number	0	0	0	1	0	0	0	0	1	0	0	0	0	0	0	0	0	0	0	0	0	0	0	0	0	0	2	dispensable
pan_gene_21235	pan_gene_8072	Ear_row_number	Ear_row_number	0	0	0	1	1	1	0	0	1	0	0	0	0	0	0	0	0	0	1	0	0	0	0	0	0	0	5	dispensable
pan_gene_21235	pan_gene_8122	Ear_row_number	Average_internode_length_(whole_plant);Ear_row_number;Fumarate;Nodes_above_ear	0	0	0	0	0	1	1	1	1	0	0	0	0	0	0	0	0	0	0	0	0	0	0	0	0	0	4	dispensable
pan_gene_21235	pan_gene_8665	Ear_row_number	Ear_row_number;Northern_Leaf_Blight	0	0	0	1	0	0	0	0	0	0	0	0	0	0	0	0	0	0	0	0	0	0	0	0	0	0	1	private
pan_gene_21354	pan_gene_22160	Ear_row_number;Leaf_width	Days_to_anthesis;Days_to_silk;Ear_row_number;Malate	0	0	0	1	0	0	0	0	0	0	0	1	0	0	0	0	0	0	0	0	0	1	0	0	0	0	3	dispensable
pan_gene_21354	pan_gene_22827	Ear_row_number;Leaf_width	Ear_row_number;Starch	0	0	0	1	0	0	0	0	0	0	0	0	0	0	0	0	0	0	0	0	0	0	0	0	0	0	1	private
pan_gene_21354	pan_gene_2416	Ear_row_number;Leaf_width	Ear_row_number	0	0	0	1	0	0	0	0	0	1	0	1	1	0	0	0	0	0	0	0	0	1	0	1	0	0	6	dispensable
pan_gene_21354	pan_gene_24609	Ear_row_number;Leaf_width	Average_internode_length_(below_ear);Ear_row_number	0	0	0	1	0	0	0	0	0	0	0	0	0	0	0	0	0	0	1	0	0	0	0	1	0	0	3	dispensable
pan_gene_21354	pan_gene_2568	Ear_row_number;Leaf_width	Ear_height;Ear_row_number;Glutamate;Nodes_per_plant;Nodes_to_ear;Plant_height	0	0	0	1	0	0	0	0	0	0	0	0	0	0	0	0	0	0	0	0	0	1	0	1	0	0	3	dispensable
pan_gene_21354	pan_gene_31902	Ear_row_number;Leaf_width	Ear_row_number	0	0	0	1	0	0	0	0	0	0	0	0	0	0	0	0	0	0	0	0	0	0	0	1	0	0	2	dispensable
pan_gene_21354	pan_gene_32036	Ear_row_number;Leaf_width	Ear_row_number	0	0	0	1	0	0	0	0	0	0	0	0	0	0	0	0	0	0	0	0	0	0	0	0	0	0	1	private
pan_gene_21354	pan_gene_5555	Ear_row_number;Leaf_width	100_Kernel_weight;Average_internode_length_(above_ear);Average_internode_length_(whole_plant);Ear_row_number	0	0	0	1	0	0	0	0	0	0	0	1	0	0	0	0	0	0	0	0	0	1	0	0	0	0	3	dispensable
pan_gene_21354	pan_gene_5763	Ear_row_number;Leaf_width	Ear_row_number	0	0	0	1	0	0	0	0	0	0	0	0	0	0	0	0	0	0	0	0	0	1	0	0	0	0	2	dispensable
pan_gene_21354	pan_gene_77824	Ear_row_number;Leaf_width	Ear_row_number	0	0	0	1	0	0	0	0	0	0	0	0	0	0	0	0	0	0	0	0	0	0	0	1	0	0	2	dispensable
pan_gene_21354	pan_gene_77825	Ear_row_number;Leaf_width	Ear_row_number	0	0	0	1	0	0	0	0	0	0	0	1	1	0	0	0	0	0	1	0	0	0	0	1	0	0	5	dispensable
pan_gene_21354	pan_gene_8072	Ear_row_number;Leaf_width	Ear_row_number	0	0	0	1	0	0	0	0	0	1	0	0	0	0	0	0	0	0	0	0	0	0	0	0	0	0	2	dispensable
pan_gene_21354	pan_gene_8665	Ear_row_number;Leaf_width	Ear_row_number;Northern_Leaf_Blight	0	0	0	1	0	0	0	0	0	0	0	0	0	0	0	0	0	0	0	0	0	0	0	0	0	0	1	private
pan_gene_21795	pan_gene_98158	Cob_diameter;Ear_row_number	Ear_row_number	0	0	0	1	0	0	0	0	0	0	0	0	0	0	0	0	0	0	0	0	0	0	0	0	0	0	1	private
pan_gene_21999	pan_gene_24578	Ear_row_number;Southern_leaf_blight	Ear_row_number	0	0	0	0	0	0	0	0	0	0	0	0	0	0	0	0	0	0	0	1	0	0	0	0	0	0	1	private
pan_gene_21999	pan_gene_25417	Ear_row_number;Southern_leaf_blight	Ear_row_number	0	0	0	0	1	0	0	0	0	0	0	0	0	0	0	0	0	0	0	0	0	0	0	0	0	0	1	private
pan_gene_21999	pan_gene_29563	Ear_row_number;Southern_leaf_blight	Ear_row_number;Southern_leaf_blight	0	0	0	0	1	0	1	0	0	0	0	0	0	0	0	0	0	0	0	1	0	0	0	0	0	1	4	dispensable
pan_gene_21999	pan_gene_450	Ear_row_number;Southern_leaf_blight	Ear_row_number	0	0	0	0	1	0	0	0	0	0	0	0	0	0	0	0	0	0	0	0	0	0	0	0	0	0	1	private
pan_gene_21999	pan_gene_4502	Ear_row_number;Southern_leaf_blight	Ear_row_number	0	0	0	0	1	0	0	0	0	0	0	0	0	0	0	0	0	0	0	0	0	0	0	0	0	0	1	private
pan_gene_22136	pan_gene_28420	Ear_row_number	Ear_row_number	0	0	0	0	0	0	0	0	0	1	0	0	0	0	0	0	0	0	0	0	0	0	0	0	0	0	1	private
pan_gene_22136	pan_gene_32547	Ear_row_number	Anthesis-silking_interval;Average_internode_length_(whole_plant);Ear_row_number;Plant_height;Tassel_branch_number	0	0	0	0	0	0	0	0	0	1	0	0	0	0	0	0	0	0	0	0	0	0	0	0	0	0	1	private
pan_gene_22136	pan_gene_5816	Ear_row_number	Days_to_anthesis;Days_to_silk;Ear_row_number;Photoperiod_growing-degree_days_to_anthesis	0	0	0	0	0	0	0	0	0	1	0	0	0	0	0	0	0	0	0	0	0	0	0	0	0	0	1	private
pan_gene_22136	pan_gene_8091	Ear_row_number	Average_internode_length_(below_ear);Ear_row_number	0	0	0	0	0	0	0	0	0	1	0	0	0	0	0	0	0	0	0	0	0	0	0	0	0	0	1	private
pan_gene_22159	pan_gene_24578	Ear_row_number	Ear_row_number	0	0	0	1	0	0	0	1	0	0	0	0	0	0	0	0	0	0	0	0	0	0	1	0	0	0	3	dispensable
pan_gene_22159	pan_gene_25417	Ear_row_number	Ear_row_number	0	0	0	1	0	0	0	1	0	0	0	0	0	0	0	0	0	0	0	0	0	0	0	0	0	0	2	dispensable
pan_gene_22159	pan_gene_27829	Ear_row_number	Ear_row_number	0	0	0	1	0	0	0	0	1	0	0	0	0	0	0	1	0	0	0	0	0	0	0	0	0	0	3	dispensable
pan_gene_22159	pan_gene_32579	Ear_row_number	Ear_row_number;Nodes_per_plant;Starch;Total_amino_acids	0	0	0	1	0	0	0	0	0	0	0	0	0	0	0	0	0	0	0	0	0	0	0	0	0	0	1	private
pan_gene_22159	pan_gene_4336	Ear_row_number	Ear_row_number	0	0	0	1	0	0	0	1	0	0	0	0	0	1	0	0	0	0	0	0	0	0	0	0	0	1	4	dispensable
pan_gene_22160	pan_gene_2568	Days_to_anthesis;Days_to_silk;Ear_row_number;Malate	Ear_height;Ear_row_number;Glutamate;Nodes_per_plant;Nodes_to_ear;Plant_height	0	0	0	1	0	1	0	0	1	0	0	0	0	0	0	0	0	1	0	0	0	1	0	0	0	0	5	dispensable
pan_gene_22160	pan_gene_30841	Days_to_anthesis;Days_to_silk;Ear_row_number;Malate	Average_internode_length_(whole_plant);Days_to_silk;Ear_row_number;Tassel_branch_number	0	0	0	1	1	0	0	0	1	0	0	0	0	0	0	0	0	0	0	0	0	0	0	0	0	0	3	dispensable
pan_gene_22160	pan_gene_5555	Days_to_anthesis;Days_to_silk;Ear_row_number;Malate	100_Kernel_weight;Average_internode_length_(above_ear);Average_internode_length_(whole_plant);Ear_row_number	0	0	0	1	0	1	0	0	1	0	0	1	1	1	0	0	1	1	0	0	0	0	0	0	0	0	8	dispensable
pan_gene_22160	pan_gene_61601	Days_to_anthesis;Days_to_silk;Ear_row_number;Malate	Average_internode_length_(above_ear);Days_to_silk;Ear_row_number	0	0	0	1	0	1	0	0	1	0	0	0	1	0	0	0	0	0	0	0	0	0	0	0	0	0	4	dispensable
pan_gene_22160	pan_gene_77824	Days_to_anthesis;Days_to_silk;Ear_row_number;Malate	Ear_row_number	0	0	0	1	0	0	0	0	1	0	0	1	0	0	0	0	0	1	0	0	0	0	0	1	0	0	5	dispensable
pan_gene_22160	pan_gene_77825	Days_to_anthesis;Days_to_silk;Ear_row_number;Malate	Ear_row_number	0	0	0	1	0	0	0	0	1	0	0	1	0	0	0	0	0	1	0	0	0	0	0	1	0	0	5	dispensable
pan_gene_22160	pan_gene_8072	Days_to_anthesis;Days_to_silk;Ear_row_number;Malate	Ear_row_number	0	0	0	1	1	1	0	0	1	1	1	1	1	0	1	0	0	1	0	0	0	0	1	1	1	0	13	near-core
pan_gene_22160	pan_gene_8665	Days_to_anthesis;Days_to_silk;Ear_row_number;Malate	Ear_row_number;Northern_Leaf_Blight	0	0	0	1	0	0	0	0	0	0	0	0	0	0	0	0	0	0	0	0	0	0	0	0	0	0	1	private
pan_gene_22352	pan_gene_30969	Ear_row_number	Ear_row_number;Nodes_per_plant	0	0	0	1	0	0	0	0	0	0	0	0	0	0	0	0	0	0	0	0	0	0	0	0	0	0	1	private
pan_gene_22352	pan_gene_4892	Ear_row_number	Ear_row_number;Leaf_width;Tassel_branch_number	0	0	0	1	0	0	0	0	0	0	0	0	0	0	0	0	0	0	0	0	0	0	0	0	0	0	1	private
pan_gene_22353	pan_gene_2707	Ear_row_number	Anthesis-silking_interval;Ear_row_number;Nodes_to_ear	0	0	0	1	0	0	0	0	0	0	0	0	0	0	0	0	0	0	0	0	0	0	0	0	0	0	1	private
pan_gene_22380	pan_gene_28181	Average_internode_length_(above_ear);Ear_row_number;PCA_of_metabolites:_PC2;Starch	Cob_diameter;Ear_row_number;Nodes_per_plant	0	0	0	1	0	0	0	1	0	0	0	0	0	0	0	0	0	0	0	0	0	0	0	0	0	0	2	dispensable
pan_gene_22380	pan_gene_55610	Average_internode_length_(above_ear);Ear_row_number;PCA_of_metabolites:_PC2;Starch	Ear_row_number;Southern_leaf_blight;Tassel_branch_number;Tassel_length	0	0	0	1	0	0	0	1	1	0	0	0	0	0	0	0	0	0	0	0	0	0	0	0	0	0	3	dispensable
pan_gene_22827	pan_gene_24609	Ear_row_number;Starch	Average_internode_length_(below_ear);Ear_row_number	0	0	0	1	0	0	0	1	1	0	0	0	0	0	0	0	0	0	0	0	0	0	0	0	0	0	3	dispensable
pan_gene_22827	pan_gene_31065	Ear_row_number;Starch	Ear_row_number	0	0	0	1	0	1	0	1	1	0	1	0	1	0	0	0	0	0	1	0	1	0	0	0	0	0	8	dispensable
pan_gene_22827	pan_gene_4808	Ear_row_number;Starch	Ear_row_number	0	0	0	1	0	0	0	1	0	0	0	0	0	0	0	0	0	0	1	0	0	0	0	1	0	0	4	dispensable
pan_gene_22827	pan_gene_5763	Ear_row_number;Starch	Ear_row_number	0	0	0	1	0	0	0	0	0	0	0	0	1	0	0	0	0	0	1	0	1	0	0	1	0	0	5	dispensable
pan_gene_22827	pan_gene_8072	Ear_row_number;Starch	Ear_row_number	0	0	0	1	1	1	0	0	0	0	0	0	0	0	0	0	0	0	1	0	0	0	0	1	0	0	5	dispensable
pan_gene_22827	pan_gene_8665	Ear_row_number;Starch	Ear_row_number;Northern_Leaf_Blight	0	0	0	1	0	1	0	0	0	0	0	0	0	0	0	0	0	0	0	0	0	0	0	0	0	0	2	dispensable
pan_gene_22834	pan_gene_32414	Ear_row_number;Nodes_above_ear;PCA_of_metabolites:_PC2;Starch;Tassel_branch_number;Tassel_length	Ear_row_number	0	0	0	1	0	0	0	0	0	0	0	0	0	0	0	0	0	0	0	0	0	0	0	0	0	0	1	private
pan_gene_22834	pan_gene_32566	Ear_row_number;Nodes_above_ear;PCA_of_metabolites:_PC2;Starch;Tassel_branch_number;Tassel_length	Ear_row_number;Height_per_day_(until_flowering);Plant_height;Stalk_strength	0	0	0	1	0	0	0	0	0	0	0	0	0	0	0	0	0	0	0	0	0	0	0	0	0	0	1	private
pan_gene_23687	pan_gene_24805	Ear_row_number;Tassel_length	Ear_row_number	0	0	0	0	0	1	0	0	0	0	0	0	0	0	0	0	0	0	0	0	0	0	0	0	0	0	1	private
pan_gene_2416	pan_gene_24605	Ear_row_number	100_Kernel_weight;Ear_row_number;Tassel_branch_number	0	0	0	1	0	0	0	0	0	0	0	0	0	0	0	0	0	0	0	0	0	0	0	0	0	0	1	private
pan_gene_2416	pan_gene_2568	Ear_row_number	Ear_height;Ear_row_number;Glutamate;Nodes_per_plant;Nodes_to_ear;Plant_height	0	0	0	1	1	1	1	1	1	0	0	1	0	1	1	0	1	1	1	1	1	1	0	1	0	0	16	near-core
pan_gene_2416	pan_gene_30841	Ear_row_number	Average_internode_length_(whole_plant);Days_to_silk;Ear_row_number;Tassel_branch_number	0	0	0	1	0	1	0	0	1	0	0	0	0	0	0	0	0	0	0	0	0	0	0	0	0	0	3	dispensable
pan_gene_2416	pan_gene_31902	Ear_row_number	Ear_row_number	0	0	0	1	1	1	1	0	0	1	0	1	0	0	0	0	0	0	1	0	0	1	0	1	0	0	9	dispensable
pan_gene_2416	pan_gene_32527	Ear_row_number	Ear_row_number;Tassel_branch_number	0	0	0	0	0	0	0	1	0	0	0	0	0	0	0	0	0	0	0	0	0	0	0	0	0	0	1	private
pan_gene_2416	pan_gene_5542	Ear_row_number	Average_internode_length_(above_ear);Ear_row_number;Nodes_per_plant	0	0	0	1	1	0	0	0	0	0	0	1	0	0	1	0	0	1	0	0	1	1	1	0	1	0	9	dispensable
pan_gene_2416	pan_gene_5763	Ear_row_number	Ear_row_number	0	0	0	1	0	0	0	0	0	0	0	0	0	0	0	0	0	0	1	0	0	1	1	1	1	0	6	dispensable
pan_gene_2416	pan_gene_61601	Ear_row_number	Average_internode_length_(above_ear);Days_to_silk;Ear_row_number	0	0	0	1	0	1	0	0	1	0	0	0	0	0	0	0	0	0	0	0	0	0	0	0	0	0	3	dispensable
pan_gene_2416	pan_gene_77824	Ear_row_number	Ear_row_number	0	0	0	1	0	0	0	0	1	0	0	1	1	1	0	0	0	1	1	1	1	0	1	1	0	0	11	near-core
pan_gene_2416	pan_gene_77825	Ear_row_number	Ear_row_number	0	0	0	1	0	0	0	0	1	0	0	1	1	0	0	0	0	0	1	1	1	0	1	1	0	0	9	dispensable
pan_gene_2416	pan_gene_9851	Ear_row_number	Ear_row_number	0	0	0	0	0	0	1	0	0	0	0	0	0	0	0	0	1	1	0	0	0	1	1	0	0	1	6	dispensable
[truncated: 3,090 more rows]
