# Supplementary material for: Co-expression pan-network reveals genes involved in complex traits within maize pan-genome
Source: BMC Plant Biol. 2022 Dec 19;22:595. doi: 10.1186/s12870-022-03985-z (PMC9762053; doi:10.1186/s12870-022-03985-z)
Supplement: Supplementary file 7 — Additional file 7. [file 12870_2022_3985_MOESM7_ESM.zip › SupplementaryData5/Malate.pannetwork.csv]

gene1	gene2	trait1	trait2	B73	B97	CML103	CML228	CML247	CML277	CML322	CML333	CML52	CML69	HP301	IL14H	Ki11	Ki3	Ky21	M162W	M37W	Mo18W	MS71	NC350	NC358	Oh43	Oh7b	P39	Tx303	Tzi8	sum	sub-category
pan_gene_11630	pan_gene_22085	Malate	Malate	1	0	0	0	0	0	0	0	0	0	0	0	0	0	0	0	0	0	0	0	0	0	0	0	0	0	1	private
pan_gene_11630	pan_gene_421	Malate	Malate	1	0	0	0	0	0	0	0	0	0	0	0	0	0	0	0	0	0	0	0	0	0	0	1	0	0	2	dispensable
pan_gene_11973	pan_gene_19480	Leaf_length;Malate;Nodes_to_ear;PCA_of_metabolites:_PC1	Malate;Tassel_length	0	0	0	0	0	0	0	0	0	0	0	0	0	0	0	0	0	0	0	0	0	0	0	0	0	1	1	private
pan_gene_11973	pan_gene_32720	Leaf_length;Malate;Nodes_to_ear;PCA_of_metabolites:_PC1	Chlorophyll_A;Ear_height;Glutamate;Malate;Southern_leaf_blight;Total_amino_acids	1	1	1	0	0	0	1	0	0	1	1	1	1	1	1	0	0	1	0	1	1	1	0	0	1	1	16	near-core
pan_gene_11973	pan_gene_5192	Leaf_length;Malate;Nodes_to_ear;PCA_of_metabolites:_PC1	Malate	0	1	1	0	0	0	0	0	0	1	0	1	0	0	1	0	0	0	0	0	0	0	0	0	0	1	6	dispensable
pan_gene_11996	pan_gene_421	Average_internode_length_(above_ear);Chlorophyll_A;Days_to_silk;Glutamate;Height_above_ear;Malate	Malate	1	0	0	0	0	0	0	0	0	0	0	0	0	0	0	0	0	0	0	0	0	0	0	0	0	0	1	private
pan_gene_11996	pan_gene_4877	Average_internode_length_(above_ear);Chlorophyll_A;Days_to_silk;Glutamate;Height_above_ear;Malate	Chlorophyll_B;Malate	1	0	0	0	0	0	0	0	0	0	0	0	0	0	0	0	0	0	0	0	0	0	0	0	1	0	2	dispensable
pan_gene_12218	pan_gene_12945	Malate	Malate	1	1	0	1	1	1	1	1	1	0	1	0	1	1	1	0	1	1	1	0	1	1	1	0	1	1	20	core
pan_gene_12218	pan_gene_8033	Malate	Malate	1	0	0	0	0	0	0	0	0	0	0	0	0	0	0	0	1	1	0	0	1	0	0	0	0	0	4	dispensable
pan_gene_12945	pan_gene_14443	Malate	Fructose;Malate;Nodes_above_ear	1	1	0	1	1	1	1	1	1	0	0	0	0	0	0	0	0	0	0	0	1	0	0	0	1	0	10	dispensable
pan_gene_12945	pan_gene_9445	Malate	Malate;Nodes_to_ear;PCA_of_metabolites:_PC2	0	0	0	1	0	0	0	0	0	0	0	0	0	0	0	0	0	0	0	0	0	0	0	0	0	0	1	private
pan_gene_14443	pan_gene_22202	Fructose;Malate;Nodes_above_ear	Malate	1	0	0	0	0	0	0	0	0	0	0	0	0	0	0	0	0	0	0	0	0	0	1	0	0	0	2	dispensable
pan_gene_14443	pan_gene_8033	Fructose;Malate;Nodes_above_ear	Malate	1	0	1	1	0	0	0	1	1	1	0	0	0	0	1	0	0	1	0	0	1	0	1	0	1	0	11	near-core
pan_gene_16066	pan_gene_19464	Leaf_length;Malate	Malate	0	0	0	0	0	1	1	1	1	0	0	1	1	1	0	0	1	1	1	0	0	0	0	1	1	0	12	near-core
pan_gene_16066	pan_gene_22203	Leaf_length;Malate	Malate;Northern_Leaf_Blight;Protein;Tassel_branch_number	1	0	1	0	0	1	1	0	1	1	1	1	1	0	1	1	1	0	0	1	0	1	1	1	1	1	18	near-core
pan_gene_16066	pan_gene_4877	Leaf_length;Malate	Chlorophyll_B;Malate	1	1	1	0	0	1	1	1	1	1	0	1	1	0	0	1	1	1	1	0	1	1	1	1	0	1	19	near-core
pan_gene_18236	pan_gene_32722	Malate;Nitrate;Nodes_per_plant;Ratio_of_ear_height_to_total_height	Average_internode_length_(below_ear);Chlorophyll_A;Glutamate;Malate;Total_amino_acids	1	1	0	1	1	0	0	1	0	0	1	0	1	1	0	0	0	0	0	1	1	1	0	0	0	0	11	near-core
pan_gene_19455	pan_gene_5155	Ear_row_number;Height_above_ear;Malate;Nodes_per_plant;Ratio_of_ear_height_to_total_height	Malate;Nodes_above_ear;PCA_of_metabolites:_PC1;Ratio_of_ear_height_to_total_height;Tassel_branch_number	1	0	0	0	0	0	0	0	0	0	0	0	0	0	0	0	0	0	0	0	0	0	0	0	0	0	1	private
pan_gene_19464	pan_gene_22203	Malate	Malate;Northern_Leaf_Blight;Protein;Tassel_branch_number	0	0	0	0	0	1	0	0	0	0	0	1	1	0	0	0	1	0	0	0	0	0	0	0	1	0	5	dispensable
pan_gene_19465	pan_gene_4880	Malate;Tassel_branch_number	Chlorophyll_B;Malate	1	1	1	1	0	0	1	1	0	1	0	1	1	1	0	1	1	1	1	1	0	0	1	0	1	0	17	near-core
pan_gene_19469	pan_gene_9492	Ear_height;Ear_row_number;Malate	Malate	0	0	0	0	0	0	0	1	0	0	0	0	0	0	0	0	0	0	0	0	0	0	0	0	0	0	1	private
pan_gene_19498	pan_gene_19777	Boxcox-transformed_leaf_angle;Malate	Chlorophyll_A;Cob_diameter;Malate;Southern_leaf_blight;Tassel_branch_number	0	1	0	0	0	0	0	0	0	0	0	0	0	0	0	0	0	0	0	0	0	0	0	0	0	0	1	private
pan_gene_19498	pan_gene_22085	Boxcox-transformed_leaf_angle;Malate	Malate	0	0	0	0	0	0	0	0	0	1	0	0	0	0	0	0	0	0	0	0	0	0	0	0	0	0	1	private
pan_gene_19498	pan_gene_421	Boxcox-transformed_leaf_angle;Malate	Malate	0	1	0	0	0	0	0	0	0	0	0	0	0	0	0	0	0	0	0	0	0	0	0	0	0	0	1	private
pan_gene_19498	pan_gene_4877	Boxcox-transformed_leaf_angle;Malate	Chlorophyll_B;Malate	0	1	0	0	0	0	0	0	0	0	0	0	0	0	0	0	0	0	0	0	0	0	0	0	0	0	1	private
pan_gene_19777	pan_gene_22085	Chlorophyll_A;Cob_diameter;Malate;Southern_leaf_blight;Tassel_branch_number	Malate	1	0	1	0	0	0	1	1	0	0	0	0	0	1	0	0	0	0	0	0	0	0	0	0	0	0	5	dispensable
pan_gene_19777	pan_gene_22203	Chlorophyll_A;Cob_diameter;Malate;Southern_leaf_blight;Tassel_branch_number	Malate;Northern_Leaf_Blight;Protein;Tassel_branch_number	1	0	1	0	0	0	0	0	0	0	0	0	0	0	0	0	0	0	0	0	0	0	0	0	0	0	2	dispensable
pan_gene_19777	pan_gene_421	Chlorophyll_A;Cob_diameter;Malate;Southern_leaf_blight;Tassel_branch_number	Malate	1	1	1	0	0	1	1	1	0	0	0	0	1	0	1	0	0	1	0	0	0	0	0	0	0	0	9	dispensable
pan_gene_19777	pan_gene_4877	Chlorophyll_A;Cob_diameter;Malate;Southern_leaf_blight;Tassel_branch_number	Chlorophyll_B;Malate	1	1	1	0	0	1	0	0	0	0	0	0	0	1	0	0	1	0	0	1	0	0	1	0	0	0	8	dispensable
pan_gene_22085	pan_gene_421	Malate	Malate	1	1	1	0	0	0	1	1	1	0	0	0	0	0	0	0	1	1	0	0	1	0	1	0	0	1	11	near-core
pan_gene_22085	pan_gene_4877	Malate	Chlorophyll_B;Malate	1	0	0	0	0	0	0	1	1	0	0	0	1	0	0	0	0	0	0	0	0	0	1	0	0	0	5	dispensable
pan_gene_22202	pan_gene_8033	Malate	Malate	1	1	0	0	0	1	0	0	0	0	0	0	0	0	0	0	0	0	0	0	0	0	0	0	0	0	3	dispensable
pan_gene_22203	pan_gene_4877	Malate;Northern_Leaf_Blight;Protein;Tassel_branch_number	Chlorophyll_B;Malate	1	0	1	0	1	0	1	0	1	1	0	0	1	0	0	1	0	0	0	0	0	1	0	1	0	1	11	near-core
pan_gene_22211	pan_gene_32654	Malate	Malate;Total_amino_acids	1	0	0	0	0	0	0	0	0	0	0	0	0	0	0	0	0	0	0	0	0	0	0	0	0	0	1	private
pan_gene_24784	pan_gene_24848	Malate	Malate	1	0	0	0	0	0	0	0	0	0	0	0	0	0	0	0	0	0	0	0	0	0	0	0	0	0	1	private
pan_gene_32708	pan_gene_940	Malate	Malate	1	0	0	0	0	0	0	0	0	0	0	0	0	0	0	0	0	0	0	0	0	0	0	0	0	0	1	private
pan_gene_32720	pan_gene_5192	Chlorophyll_A;Ear_height;Glutamate;Malate;Southern_leaf_blight;Total_amino_acids	Malate	0	1	1	0	0	0	0	0	0	0	0	0	0	0	0	0	0	1	1	0	0	0	0	0	0	1	5	dispensable
pan_gene_32723	pan_gene_5154	Average_internode_length_(below_ear);Chlorophyll_A;Glutamate;Malate;Nodes_to_ear;Total_amino_acids	Malate;Nodes_above_ear;PCA_of_metabolites:_PC1;Ratio_of_ear_height_to_total_height;Tassel_branch_number	1	0	1	0	0	1	0	0	0	0	1	0	1	0	1	0	0	0	0	0	0	0	0	0	0	0	6	dispensable
pan_gene_421	pan_gene_4877	Malate	Chlorophyll_B;Malate	1	1	1	0	1	1	1	0	1	0	0	1	0	1	0	1	0	1	1	0	0	0	1	1	0	1	15	near-core
pan_gene_100245	pan_gene_32723	Malate;Northern_Leaf_Blight	Average_internode_length_(below_ear);Chlorophyll_A;Glutamate;Malate;Nodes_to_ear;Total_amino_acids	0	1	0	0	0	0	0	0	0	0	0	0	0	0	0	0	0	0	0	0	1	0	0	0	0	0	2	dispensable
pan_gene_11598	pan_gene_12945	Average_internode_length_(above_ear);Days_to_anthesis;Days_to_silk;Malate;Nodes_to_ear;Stalk_strength	Malate	0	1	0	0	0	0	0	0	0	0	0	0	0	0	0	0	0	0	1	0	0	0	0	0	0	0	2	dispensable
pan_gene_11598	pan_gene_14443	Average_internode_length_(above_ear);Days_to_anthesis;Days_to_silk;Malate;Nodes_to_ear;Stalk_strength	Fructose;Malate;Nodes_above_ear	0	1	0	0	0	0	0	0	0	0	0	0	0	0	0	0	0	0	0	0	0	0	0	0	0	0	1	private
pan_gene_12008	pan_gene_32719	Average_internode_length_(above_ear);Average_internode_length_(whole_plant);Malate	Chlorophyll_A;Glutamate;Malate;Southern_leaf_blight;Total_amino_acids	0	0	0	0	0	1	0	0	0	0	0	0	0	0	0	0	0	0	0	0	0	0	0	0	0	0	1	private
pan_gene_12010	pan_gene_5192	Malate;Tassel_branch_number	Malate	0	0	0	0	0	0	0	0	0	1	0	0	0	0	0	0	0	0	0	0	0	0	0	0	0	0	1	private
pan_gene_12011	pan_gene_16066	Days_to_anthesis;Days_to_silk;Malate;Nodes_above_ear	Leaf_length;Malate	0	0	0	0	0	0	0	0	1	0	0	0	0	0	0	0	0	0	0	0	0	0	0	0	0	0	1	private
pan_gene_12011	pan_gene_4877	Days_to_anthesis;Days_to_silk;Malate;Nodes_above_ear	Chlorophyll_B;Malate	0	0	0	0	0	0	0	0	1	0	0	0	0	0	0	0	0	0	0	0	0	0	0	0	0	0	1	private
pan_gene_12019	pan_gene_9568	Malate	Leaf_width;Malate	0	0	0	0	0	0	1	0	0	0	0	0	0	0	0	0	0	0	0	0	0	0	0	0	0	0	1	private
pan_gene_12276	pan_gene_24783	Malate	Malate	0	0	0	0	0	0	0	0	0	0	0	0	0	0	0	0	0	0	0	1	0	0	0	0	0	0	1	private
pan_gene_14625	pan_gene_5182	Fumarate;Malate;PCA_of_metabolites:_PC1	Average_internode_length_(below_ear);Malate;PCA_of_metabolites:_PC2;Tassel_length	0	1	0	0	0	0	1	0	0	0	0	0	0	0	0	0	0	0	0	0	0	0	0	0	0	0	2	dispensable
pan_gene_16068	pan_gene_18236	Leaf_length;Malate	Malate;Nitrate;Nodes_per_plant;Ratio_of_ear_height_to_total_height	0	1	0	1	0	0	0	0	0	0	0	0	0	0	0	0	0	0	0	0	0	0	0	0	0	0	2	dispensable
pan_gene_16280	pan_gene_24783	Malate	Malate	0	0	0	0	1	0	0	0	0	0	0	0	0	0	0	1	0	0	0	0	0	0	0	0	0	0	2	dispensable
pan_gene_16280	pan_gene_25112	Malate	Malate	0	1	0	1	0	1	0	0	0	0	0	0	0	0	1	0	0	0	0	0	1	1	0	0	0	0	6	dispensable
pan_gene_16280	pan_gene_5968	Malate	Malate;PCA_of_metabolites:_PC2	0	1	0	0	0	0	1	0	0	0	0	0	0	0	0	0	0	0	0	0	0	0	0	0	0	1	3	dispensable
pan_gene_16911	pan_gene_24813	Chlorophyll_B;Malate	Chlorophyll_B;Malate	0	0	0	0	0	0	0	0	0	0	0	0	0	0	1	0	0	0	0	1	0	0	0	0	0	0	2	dispensable
pan_gene_1728	pan_gene_23921	Malate	Malate	0	1	0	0	0	0	0	0	0	0	0	0	0	0	0	0	0	0	0	0	0	0	0	1	0	0	2	dispensable
pan_gene_1728	pan_gene_915	Malate	Average_internode_length_(whole_plant);Height_per_day_(until_flowering);Malate	0	1	0	0	0	0	0	0	0	0	0	0	0	0	0	1	0	0	0	0	0	0	0	0	0	0	2	dispensable
pan_gene_18236	pan_gene_29904	Malate;Nitrate;Nodes_per_plant;Ratio_of_ear_height_to_total_height	100_Kernel_weight;Malate	0	1	0	0	0	0	0	0	0	0	0	0	0	0	0	0	0	0	0	0	0	0	0	0	0	0	1	private
pan_gene_19464	pan_gene_97202	Malate	Fructose;Glucose;Malate;Nodes_per_plant;Total_amino_acids	0	0	0	1	0	0	0	1	0	0	0	1	1	1	0	0	1	0	1	0	0	0	0	0	0	0	7	dispensable
pan_gene_22205	pan_gene_5154	Malate	Malate;Nodes_above_ear;PCA_of_metabolites:_PC1;Ratio_of_ear_height_to_total_height;Tassel_branch_number	0	1	0	0	0	0	0	0	0	0	1	0	1	0	0	0	0	1	0	0	0	0	0	0	0	1	5	dispensable
pan_gene_22211	pan_gene_24813	Malate	Chlorophyll_B;Malate	0	1	0	0	0	1	0	0	0	0	0	0	0	0	0	0	0	0	0	0	0	0	0	0	0	0	2	dispensable
pan_gene_23457	pan_gene_5192	Malate	Malate	0	0	0	0	0	0	0	0	0	0	1	0	1	0	0	0	0	0	0	0	0	0	0	0	0	0	2	dispensable
pan_gene_23457	pan_gene_9492	Malate	Malate	0	0	0	0	0	0	0	1	0	0	1	0	0	0	0	0	0	0	0	0	0	0	0	0	0	0	2	dispensable
pan_gene_24783	pan_gene_25112	Malate	Malate	0	0	0	0	0	1	0	0	0	0	0	0	0	0	0	0	0	0	0	0	0	0	0	0	0	0	1	private
pan_gene_24783	pan_gene_32722	Malate	Average_internode_length_(below_ear);Chlorophyll_A;Glutamate;Malate;Total_amino_acids	0	0	0	0	0	0	0	0	0	0	0	0	0	1	0	1	0	0	0	0	0	0	0	0	0	0	2	dispensable
pan_gene_31677	pan_gene_68432	Malate	Malate	0	1	0	0	0	0	0	0	0	0	0	0	0	0	0	0	0	0	0	0	0	0	0	0	0	0	1	private
pan_gene_32722	pan_gene_8033	Average_internode_length_(below_ear);Chlorophyll_A;Glutamate;Malate;Total_amino_acids	Malate	0	1	0	0	0	1	0	0	0	0	0	0	0	0	0	0	0	0	0	1	1	0	0	0	0	0	4	dispensable
pan_gene_32724	pan_gene_61070	Chlorophyll_A;Ear_height;Malate;Nodes_to_ear;Total_amino_acids	Malate	0	1	0	0	0	0	0	0	0	0	0	0	0	0	0	0	0	0	0	0	0	0	0	0	0	0	1	private
pan_gene_32743	pan_gene_4880	Malate;Starch;Total_amino_acids	Chlorophyll_B;Malate	0	1	0	0	0	0	0	0	0	0	0	1	0	0	0	1	0	0	0	0	0	0	0	0	0	0	3	dispensable
pan_gene_33110	pan_gene_68432	Malate	Malate	0	1	0	0	0	0	0	0	0	0	0	0	0	0	0	0	0	0	0	0	0	0	0	0	0	0	1	private
pan_gene_11973	pan_gene_23457	Leaf_length;Malate;Nodes_to_ear;PCA_of_metabolites:_PC1	Malate	0	0	0	0	0	0	0	0	0	1	1	0	0	0	0	0	0	0	0	0	1	0	0	0	1	0	4	dispensable
pan_gene_11996	pan_gene_24834	Average_internode_length_(above_ear);Chlorophyll_A;Days_to_silk;Glutamate;Height_above_ear;Malate	Malate	0	0	0	0	0	0	0	0	0	0	0	0	0	1	0	0	0	0	0	0	0	0	0	0	0	0	1	private
pan_gene_11996	pan_gene_24878	Average_internode_length_(above_ear);Chlorophyll_A;Days_to_silk;Glutamate;Height_above_ear;Malate	100_Kernel_weight;Malate	0	0	0	1	0	0	0	0	0	0	0	0	0	0	0	0	0	0	0	0	0	0	0	0	0	0	1	private
pan_gene_12011	pan_gene_22085	Days_to_anthesis;Days_to_silk;Malate;Nodes_above_ear	Malate	0	0	0	0	0	0	0	0	1	0	0	0	0	0	0	0	0	0	0	0	0	0	0	0	0	0	1	private
pan_gene_12019	pan_gene_19464	Malate	Malate	0	0	0	1	0	0	0	0	0	0	0	0	0	1	0	0	0	0	0	0	0	0	0	0	0	0	2	dispensable
pan_gene_12019	pan_gene_32708	Malate	Malate	0	0	1	0	1	1	0	0	0	1	0	0	0	1	1	0	0	0	0	0	1	0	1	0	1	0	9	dispensable
pan_gene_12217	pan_gene_16080	Malate;Southern_leaf_blight	Boxcox-transformed_leaf_angle;Malate	0	0	1	0	0	0	0	0	0	0	0	0	0	0	0	0	0	0	0	0	0	0	0	0	0	0	1	private
pan_gene_12217	pan_gene_24813	Malate;Southern_leaf_blight	Chlorophyll_B;Malate	0	0	1	0	0	0	1	0	0	0	1	0	0	0	1	0	0	0	0	0	0	0	0	0	0	0	4	dispensable
pan_gene_12218	pan_gene_25112	Malate	Malate	0	0	0	0	0	1	0	0	0	0	0	0	0	0	0	0	0	0	0	0	0	0	0	0	0	0	1	private
pan_gene_12945	pan_gene_8033	Malate	Malate	0	0	1	0	0	0	0	0	1	0	0	0	0	1	1	1	1	1	1	0	1	0	0	0	1	1	11	near-core
pan_gene_16066	pan_gene_19777	Leaf_length;Malate	Chlorophyll_A;Cob_diameter;Malate;Southern_leaf_blight;Tassel_branch_number	0	0	1	0	0	0	0	0	0	0	0	0	0	0	0	0	0	0	0	0	0	0	0	0	0	0	1	private
pan_gene_16066	pan_gene_97202	Leaf_length;Malate	Fructose;Glucose;Malate;Nodes_per_plant;Total_amino_acids	0	0	1	0	0	0	0	1	0	0	0	0	0	1	0	0	1	0	0	0	0	0	0	0	0	0	4	dispensable
pan_gene_1728	pan_gene_8088	Malate	Ear_row_number;Height_per_day_(until_flowering);Leaf_length;Malate	0	0	1	0	0	0	0	0	0	1	0	1	0	0	0	0	0	0	0	0	0	0	0	0	0	0	3	dispensable
pan_gene_19464	pan_gene_4877	Malate	Chlorophyll_B;Malate	0	0	0	0	0	0	1	0	1	0	0	1	1	0	0	0	0	1	1	0	0	0	0	1	0	0	7	dispensable
pan_gene_22202	pan_gene_32722	Malate	Average_internode_length_(below_ear);Chlorophyll_A;Glutamate;Malate;Total_amino_acids	0	0	1	0	0	1	0	0	1	0	0	0	0	0	0	0	0	0	0	0	0	0	0	0	0	0	3	dispensable
pan_gene_22205	pan_gene_32723	Malate	Average_internode_length_(below_ear);Chlorophyll_A;Glutamate;Malate;Nodes_to_ear;Total_amino_acids	0	0	1	1	1	1	0	1	1	0	0	1	1	0	0	0	0	0	0	0	0	0	0	0	0	0	8	dispensable
pan_gene_24783	pan_gene_5968	Malate	Malate;PCA_of_metabolites:_PC2	0	0	0	0	1	0	0	0	0	0	0	0	0	0	0	0	0	0	0	0	0	0	0	0	0	0	1	private
pan_gene_421	pan_gene_97202	Malate	Fructose;Glucose;Malate;Nodes_per_plant;Total_amino_acids	0	0	1	0	0	0	0	0	0	0	0	0	0	0	0	0	0	0	0	1	0	0	0	0	0	0	2	dispensable
pan_gene_4877	pan_gene_97202	Chlorophyll_B;Malate	Fructose;Glucose;Malate;Nodes_per_plant;Total_amino_acids	0	0	1	0	0	0	0	0	0	0	0	1	0	0	0	0	0	0	0	0	0	0	0	0	0	0	2	dispensable
pan_gene_100245	pan_gene_16068	Malate;Northern_Leaf_Blight	Leaf_length;Malate	0	0	0	1	0	0	0	0	0	0	0	0	0	0	0	0	0	0	0	0	0	0	0	0	0	0	1	private
pan_gene_100245	pan_gene_16280	Malate;Northern_Leaf_Blight	Malate	0	0	0	1	0	0	1	0	0	0	0	0	0	0	0	0	0	0	0	0	0	0	0	0	0	0	2	dispensable
pan_gene_100245	pan_gene_18236	Malate;Northern_Leaf_Blight	Malate;Nitrate;Nodes_per_plant;Ratio_of_ear_height_to_total_height	0	0	0	1	0	0	0	0	1	0	0	0	0	1	0	0	0	1	0	0	0	0	0	0	0	0	4	dispensable
pan_gene_100245	pan_gene_25112	Malate;Northern_Leaf_Blight	Malate	0	0	0	1	0	0	0	1	0	0	0	0	1	0	0	0	0	0	0	0	0	0	0	0	0	0	3	dispensable
pan_gene_100245	pan_gene_32722	Malate;Northern_Leaf_Blight	Average_internode_length_(below_ear);Chlorophyll_A;Glutamate;Malate;Total_amino_acids	0	0	0	1	0	0	1	1	0	0	0	0	0	1	0	0	0	0	0	0	0	0	0	0	0	0	4	dispensable
pan_gene_100245	pan_gene_5968	Malate;Northern_Leaf_Blight	Malate;PCA_of_metabolites:_PC2	0	0	0	1	0	0	0	0	1	0	0	0	0	0	0	0	0	0	0	0	0	0	0	0	0	0	2	dispensable
pan_gene_100245	pan_gene_962	Malate;Northern_Leaf_Blight	Ear_row_number;Malate;Nodes_per_plant	0	0	0	1	1	0	0	0	0	0	0	0	0	0	0	0	0	0	0	0	0	0	0	0	0	0	2	dispensable
pan_gene_11598	pan_gene_22202	Average_internode_length_(above_ear);Days_to_anthesis;Days_to_silk;Malate;Nodes_to_ear;Stalk_strength	Malate	0	0	0	1	1	0	0	0	0	0	1	0	0	0	0	0	0	0	1	1	1	1	0	0	0	0	7	dispensable
pan_gene_11598	pan_gene_32724	Average_internode_length_(above_ear);Days_to_anthesis;Days_to_silk;Malate;Nodes_to_ear;Stalk_strength	Chlorophyll_A;Ear_height;Malate;Nodes_to_ear;Total_amino_acids	0	0	0	1	0	0	0	0	0	0	0	0	0	0	0	0	0	0	1	0	0	0	0	0	0	0	2	dispensable
pan_gene_12008	pan_gene_22211	Average_internode_length_(above_ear);Average_internode_length_(whole_plant);Malate	Malate	0	0	0	1	0	0	0	0	0	0	0	0	0	0	0	0	0	1	0	0	0	0	0	0	0	0	2	dispensable
pan_gene_12019	pan_gene_97202	Malate	Fructose;Glucose;Malate;Nodes_per_plant;Total_amino_acids	0	0	0	1	1	0	0	0	0	0	0	0	0	0	0	0	0	0	0	0	0	0	1	0	0	1	4	dispensable
pan_gene_12218	pan_gene_14443	Malate	Fructose;Malate;Nodes_above_ear	0	0	0	1	1	0	0	0	0	0	0	0	0	0	0	0	0	0	0	0	0	0	0	0	0	0	2	dispensable
pan_gene_12218	pan_gene_23457	Malate	Malate	0	0	0	0	1	0	0	0	1	0	0	0	0	0	0	0	0	0	0	0	0	0	0	0	0	0	2	dispensable
pan_gene_12218	pan_gene_32724	Malate	Chlorophyll_A;Ear_height;Malate;Nodes_to_ear;Total_amino_acids	0	0	0	1	0	0	0	0	0	0	0	0	0	1	0	0	0	0	0	0	0	0	0	0	0	0	2	dispensable
pan_gene_12218	pan_gene_68432	Malate	Malate	0	0	0	1	0	0	0	0	0	0	0	0	0	0	0	0	0	0	0	0	0	0	0	0	0	0	1	private
pan_gene_12218	pan_gene_9445	Malate	Malate;Nodes_to_ear;PCA_of_metabolites:_PC2	0	0	0	1	0	0	0	0	0	0	0	0	0	0	0	0	0	0	0	0	0	0	0	0	0	0	1	private
pan_gene_12276	pan_gene_5131	Malate	Days_to_silk;Fructose;Glucose;Malate;Nodes_per_plant;Total_amino_acids	0	0	0	0	0	0	0	0	0	0	0	0	0	0	0	0	0	0	0	1	0	0	0	0	0	0	1	private
pan_gene_12945	pan_gene_16280	Malate	Malate	0	0	0	1	0	1	0	1	0	0	0	0	0	0	0	0	0	0	0	0	0	0	0	0	0	0	3	dispensable
pan_gene_12945	pan_gene_22160	Malate	Days_to_anthesis;Days_to_silk;Ear_row_number;Malate	0	0	0	1	1	1	0	0	1	0	0	0	0	1	0	1	0	0	0	0	0	1	0	0	1	0	8	dispensable
pan_gene_12945	pan_gene_23457	Malate	Malate	0	0	0	0	1	0	0	0	1	0	0	0	0	0	0	0	0	0	0	0	0	0	0	0	0	0	2	dispensable
pan_gene_12945	pan_gene_25112	Malate	Malate	0	0	0	1	0	0	0	0	0	0	0	0	0	0	0	0	0	0	0	0	0	0	0	0	0	0	1	private
pan_gene_12945	pan_gene_32724	Malate	Chlorophyll_A;Ear_height;Malate;Nodes_to_ear;Total_amino_acids	0	0	0	1	0	0	1	0	0	1	0	0	0	1	0	0	0	1	0	0	0	0	0	0	0	1	6	dispensable
pan_gene_12945	pan_gene_41048	Malate	Malate;Nodes_above_ear	0	0	0	1	0	0	0	0	0	0	0	0	0	0	0	0	0	0	0	0	0	0	0	0	0	0	1	private
pan_gene_12945	pan_gene_68432	Malate	Malate	0	0	0	1	0	0	0	0	0	0	0	0	0	0	0	0	0	0	0	0	0	0	0	0	0	0	1	private
pan_gene_14443	pan_gene_22160	Fructose;Malate;Nodes_above_ear	Days_to_anthesis;Days_to_silk;Ear_row_number;Malate	0	0	0	1	0	1	0	0	0	0	0	0	0	0	0	0	0	0	0	0	0	0	0	0	0	0	2	dispensable
pan_gene_14443	pan_gene_23457	Fructose;Malate;Nodes_above_ear	Malate	0	0	0	0	1	1	0	0	0	0	0	0	0	0	0	0	0	0	0	0	0	0	0	0	0	0	2	dispensable
pan_gene_14443	pan_gene_32724	Fructose;Malate;Nodes_above_ear	Chlorophyll_A;Ear_height;Malate;Nodes_to_ear;Total_amino_acids	0	0	0	1	0	0	1	0	0	0	0	0	0	0	0	0	0	0	0	0	0	0	0	0	0	0	2	dispensable
pan_gene_14443	pan_gene_68432	Fructose;Malate;Nodes_above_ear	Malate	0	0	0	1	0	0	0	0	0	0	0	0	0	0	0	0	0	0	0	0	0	0	0	0	0	0	1	private
pan_gene_14443	pan_gene_9445	Fructose;Malate;Nodes_above_ear	Malate;Nodes_to_ear;PCA_of_metabolites:_PC2	0	0	0	1	0	0	0	0	0	0	0	0	0	0	0	0	0	0	0	0	0	0	0	0	0	0	1	private
pan_gene_16068	pan_gene_16280	Leaf_length;Malate	Malate	0	0	0	1	0	0	0	0	0	0	0	0	0	0	0	0	0	0	0	0	0	0	0	0	0	0	1	private
pan_gene_16068	pan_gene_32722	Leaf_length;Malate	Average_internode_length_(below_ear);Chlorophyll_A;Glutamate;Malate;Total_amino_acids	0	0	0	1	0	0	0	1	0	0	0	0	0	0	0	0	0	0	0	0	0	0	0	0	0	0	2	dispensable
pan_gene_16068	pan_gene_5968	Leaf_length;Malate	Malate;PCA_of_metabolites:_PC2	0	0	0	1	0	0	0	0	0	0	0	0	0	0	0	0	0	0	0	0	0	0	0	0	0	0	1	private
pan_gene_16068	pan_gene_962	Leaf_length;Malate	Ear_row_number;Malate;Nodes_per_plant	0	0	0	1	0	0	0	0	0	0	0	0	0	0	0	0	0	0	0	0	0	0	0	0	0	0	1	private
pan_gene_16280	pan_gene_18236	Malate	Malate;Nitrate;Nodes_per_plant;Ratio_of_ear_height_to_total_height	0	0	0	1	1	0	0	1	0	0	0	1	0	0	0	0	0	0	0	0	1	0	0	0	0	0	5	dispensable
pan_gene_16280	pan_gene_22160	Malate	Days_to_anthesis;Days_to_silk;Ear_row_number;Malate	0	0	0	1	0	1	0	0	0	0	0	1	0	0	0	0	0	0	0	0	0	0	0	0	0	0	3	dispensable
pan_gene_16280	pan_gene_22202	Malate	Malate	0	0	0	1	0	0	0	0	0	0	0	1	0	0	0	0	0	0	0	0	0	0	0	0	0	0	2	dispensable
pan_gene_16280	pan_gene_32722	Malate	Average_internode_length_(below_ear);Chlorophyll_A;Glutamate;Malate;Total_amino_acids	0	0	0	1	1	0	0	0	0	0	0	0	0	0	0	0	0	0	0	0	1	0	0	0	0	0	3	dispensable
pan_gene_16280	pan_gene_32724	Malate	Chlorophyll_A;Ear_height;Malate;Nodes_to_ear;Total_amino_acids	0	0	0	1	0	0	0	0	0	0	0	1	0	0	0	0	0	0	0	0	0	0	0	1	0	0	3	dispensable
pan_gene_16280	pan_gene_68432	Malate	Malate	0	0	0	1	0	0	0	0	0	0	0	0	0	0	0	0	0	0	0	0	0	0	0	0	0	0	1	private
pan_gene_18236	pan_gene_22202	Malate;Nitrate;Nodes_per_plant;Ratio_of_ear_height_to_total_height	Malate	0	0	0	1	0	0	0	0	1	1	0	1	0	0	0	0	0	0	0	0	0	0	0	0	1	0	5	dispensable
pan_gene_18236	pan_gene_24783	Malate;Nitrate;Nodes_per_plant;Ratio_of_ear_height_to_total_height	Malate	0	0	0	0	1	0	0	0	0	0	0	0	0	0	0	0	0	0	0	0	0	0	0	0	0	0	1	private
pan_gene_18236	pan_gene_25112	Malate;Nitrate;Nodes_per_plant;Ratio_of_ear_height_to_total_height	Malate	0	0	0	1	0	0	0	1	0	0	0	0	0	0	0	0	0	0	0	0	0	1	0	0	0	0	3	dispensable
pan_gene_18236	pan_gene_41047	Malate;Nitrate;Nodes_per_plant;Ratio_of_ear_height_to_total_height	Malate;Nodes_above_ear	0	0	0	1	0	0	0	0	0	0	0	0	0	0	0	0	0	0	0	0	0	0	0	0	0	0	1	private
pan_gene_19464	pan_gene_24784	Malate	Malate	0	0	0	1	0	0	0	0	0	0	0	0	0	0	0	0	0	0	0	0	0	0	0	0	0	0	1	private
pan_gene_19464	pan_gene_372	Malate	Average_internode_length_(whole_plant);Malate	0	0	0	0	0	1	0	0	0	0	0	0	0	0	0	0	0	0	0	0	0	1	0	0	0	0	2	dispensable
pan_gene_19465	pan_gene_22205	Malate;Tassel_branch_number	Malate	0	0	0	1	1	0	0	1	0	0	0	0	0	1	0	1	0	0	0	0	0	0	0	0	0	0	5	dispensable
pan_gene_19465	pan_gene_5131	Malate;Tassel_branch_number	Days_to_silk;Fructose;Glucose;Malate;Nodes_per_plant;Total_amino_acids	0	0	0	1	1	0	0	1	1	0	1	0	1	1	0	1	0	0	0	1	0	0	0	1	0	0	10	dispensable
pan_gene_19465	pan_gene_5192	Malate;Tassel_branch_number	Malate	0	0	0	1	0	1	0	0	0	0	0	0	0	1	0	0	0	0	0	0	0	0	0	0	0	0	3	dispensable
pan_gene_22160	pan_gene_23457	Days_to_anthesis;Days_to_silk;Ear_row_number;Malate	Malate	0	0	0	0	0	1	0	0	1	0	0	0	0	0	0	0	0	0	0	0	0	0	0	0	0	0	2	dispensable
pan_gene_22160	pan_gene_25112	Days_to_anthesis;Days_to_silk;Ear_row_number;Malate	Malate	0	0	0	1	0	1	0	0	0	0	0	0	0	0	0	0	0	0	0	0	0	0	0	0	0	0	2	dispensable
pan_gene_22160	pan_gene_9445	Days_to_anthesis;Days_to_silk;Ear_row_number;Malate	Malate;Nodes_to_ear;PCA_of_metabolites:_PC2	0	0	0	1	0	0	0	0	0	0	0	0	0	0	0	0	0	0	0	0	0	0	0	0	0	0	1	private
pan_gene_22193	pan_gene_5134	Days_to_silk;Malate	Average_internode_length_(above_ear);Malate;Tassel_branch_number	0	0	0	1	0	0	0	0	0	0	0	0	0	0	0	0	0	0	0	0	0	0	0	0	0	0	1	private
pan_gene_22202	pan_gene_32724	Malate	Chlorophyll_A;Ear_height;Malate;Nodes_to_ear;Total_amino_acids	0	0	0	1	1	0	0	0	1	0	0	1	0	0	0	0	0	0	1	0	0	0	0	0	0	0	5	dispensable
pan_gene_22202	pan_gene_41047	Malate	Malate;Nodes_above_ear	0	0	0	1	0	0	0	0	0	0	0	0	0	0	0	0	0	0	0	0	0	0	0	0	0	0	1	private
pan_gene_22205	pan_gene_962	Malate	Ear_row_number;Malate;Nodes_per_plant	0	0	0	1	1	0	0	0	0	0	0	0	0	1	0	0	0	0	0	0	0	0	0	0	0	0	3	dispensable
pan_gene_22211	pan_gene_32719	Malate	Chlorophyll_A;Glutamate;Malate;Southern_leaf_blight;Total_amino_acids	0	0	0	0	0	1	0	0	0	0	0	0	0	0	0	0	0	0	0	0	0	0	0	0	0	0	1	private
pan_gene_23457	pan_gene_25112	Malate	Malate	0	0	0	0	0	1	0	0	0	0	0	0	0	0	0	0	0	0	0	0	0	0	1	0	0	0	2	dispensable
pan_gene_24025	pan_gene_24878	Leaf_length;Malate	100_Kernel_weight;Malate	0	0	0	1	0	0	0	0	0	0	0	0	0	0	0	0	0	0	0	0	0	0	0	0	0	0	1	private
pan_gene_24783	pan_gene_5131	Malate	Days_to_silk;Fructose;Glucose;Malate;Nodes_per_plant;Total_amino_acids	0	0	0	0	1	1	0	0	0	0	0	0	0	0	0	0	0	0	0	1	0	0	0	0	0	0	3	dispensable
pan_gene_24783	pan_gene_962	Malate	Ear_row_number;Malate;Nodes_per_plant	0	0	0	0	1	0	0	0	0	0	0	0	0	1	0	1	0	0	0	0	0	0	0	0	0	0	3	dispensable
pan_gene_25112	pan_gene_32722	Malate	Average_internode_length_(below_ear);Chlorophyll_A;Glutamate;Malate;Total_amino_acids	0	0	0	1	0	0	1	0	0	0	0	0	1	0	0	0	0	0	0	0	0	1	0	0	0	0	4	dispensable
pan_gene_25112	pan_gene_41048	Malate	Malate;Nodes_above_ear	0	0	0	1	0	0	0	0	0	0	0	0	0	0	0	0	0	0	0	0	0	0	0	0	0	0	1	private
pan_gene_25112	pan_gene_68432	Malate	Malate	0	0	0	1	0	0	0	0	0	0	0	0	0	0	0	0	0	0	0	0	0	0	0	0	0	0	1	private
pan_gene_32722	pan_gene_962	Average_internode_length_(below_ear);Chlorophyll_A;Glutamate;Malate;Total_amino_acids	Ear_row_number;Malate;Nodes_per_plant	0	0	0	1	0	0	0	0	0	0	0	0	0	1	0	0	0	0	0	0	0	0	0	0	0	0	2	dispensable
pan_gene_32724	pan_gene_41047	Chlorophyll_A;Ear_height;Malate;Nodes_to_ear;Total_amino_acids	Malate;Nodes_above_ear	0	0	0	1	0	0	0	0	0	0	0	0	0	0	0	0	0	0	0	0	0	0	0	0	0	0	1	private
pan_gene_32724	pan_gene_41048	Chlorophyll_A;Ear_height;Malate;Nodes_to_ear;Total_amino_acids	Malate;Nodes_above_ear	0	0	0	1	0	0	0	0	0	0	0	0	0	0	0	0	0	0	0	0	0	0	0	0	0	0	1	private
pan_gene_32724	pan_gene_68432	Chlorophyll_A;Ear_height;Malate;Nodes_to_ear;Total_amino_acids	Malate	0	0	0	1	0	0	0	0	0	0	0	0	0	0	0	0	0	0	0	0	0	0	0	0	0	0	1	private
pan_gene_32743	pan_gene_5131	Malate;Starch;Total_amino_acids	Days_to_silk;Fructose;Glucose;Malate;Nodes_per_plant;Total_amino_acids	0	0	0	0	1	0	0	0	0	0	0	0	0	0	0	0	0	0	0	0	0	0	0	0	0	0	1	private
pan_gene_41047	pan_gene_41048	Malate;Nodes_above_ear	Malate;Nodes_above_ear	0	0	0	1	0	0	0	0	0	0	0	0	0	0	0	0	0	0	0	0	0	0	0	0	0	0	1	private
pan_gene_41047	pan_gene_68432	Malate;Nodes_above_ear	Malate	0	0	0	1	0	0	0	0	0	0	0	0	0	0	0	0	0	0	0	0	0	0	0	0	0	0	1	private
pan_gene_41048	pan_gene_68432	Malate;Nodes_above_ear	Malate	0	0	0	1	0	0	0	0	0	0	0	0	0	0	0	0	0	0	0	0	0	0	0	0	0	0	1	private
pan_gene_41048	pan_gene_9492	Malate;Nodes_above_ear	Malate	0	0	0	1	0	0	0	0	0	0	0	0	0	0	0	0	0	0	0	0	0	0	0	0	0	0	1	private
pan_gene_4880	pan_gene_5131	Chlorophyll_B;Malate	Days_to_silk;Fructose;Glucose;Malate;Nodes_per_plant;Total_amino_acids	0	0	0	1	0	0	0	1	0	0	0	0	1	1	0	0	0	0	0	0	0	0	0	0	0	0	4	dispensable
pan_gene_4880	pan_gene_5192	Chlorophyll_B;Malate	Malate	0	0	0	1	0	0	0	0	0	0	0	0	0	1	0	0	0	0	0	0	0	0	0	0	0	0	2	dispensable
pan_gene_5131	pan_gene_962	Days_to_silk;Fructose;Glucose;Malate;Nodes_per_plant;Total_amino_acids	Ear_row_number;Malate;Nodes_per_plant	0	0	0	1	1	0	0	0	0	0	0	0	0	0	0	1	0	0	0	1	0	0	0	0	0	0	4	dispensable
pan_gene_68432	pan_gene_9445	Malate	Malate;Nodes_to_ear;PCA_of_metabolites:_PC2	0	0	0	1	0	0	0	0	0	0	0	0	0	0	0	0	0	0	0	0	0	0	0	0	0	0	1	private
pan_gene_12276	pan_gene_5968	Malate	Malate;PCA_of_metabolites:_PC2	0	0	0	0	0	0	0	0	0	0	0	1	0	0	0	0	0	0	0	0	0	0	0	0	0	0	1	private
pan_gene_16066	pan_gene_372	Leaf_length;Malate	Average_internode_length_(whole_plant);Malate	0	0	0	0	0	1	0	0	0	0	0	0	0	0	0	0	0	0	0	0	0	0	0	0	0	0	1	private
pan_gene_16068	pan_gene_32721	Leaf_length;Malate	Ear_height;Malate;Nodes_per_plant;Total_amino_acids	0	0	0	0	1	0	0	0	0	0	0	0	0	0	0	0	0	0	0	0	0	0	0	0	0	0	1	private
pan_gene_19465	pan_gene_22171	Malate;Tassel_branch_number	Malate	0	0	0	0	1	0	0	0	1	0	0	0	0	0	0	0	0	0	0	0	0	0	0	0	0	0	2	dispensable
pan_gene_19465	pan_gene_24783	Malate;Tassel_branch_number	Malate	0	0	0	0	1	0	0	0	0	0	0	0	0	0	0	0	0	0	0	0	0	0	0	0	0	0	1	private
pan_gene_19465	pan_gene_32723	Malate;Tassel_branch_number	Average_internode_length_(below_ear);Chlorophyll_A;Glutamate;Malate;Nodes_to_ear;Total_amino_acids	0	0	0	0	1	0	0	1	0	0	0	0	0	0	0	1	0	0	0	0	0	0	0	0	0	0	3	dispensable
pan_gene_19465	pan_gene_962	Malate;Tassel_branch_number	Ear_row_number;Malate;Nodes_per_plant	0	0	0	0	1	0	0	0	0	0	0	1	1	0	0	1	0	0	0	1	1	0	0	0	0	0	6	dispensable
pan_gene_19795	pan_gene_387	Malate	Ear_height;Malate;Northern_Leaf_Blight	0	0	0	0	1	0	0	0	0	0	0	0	0	0	0	0	0	0	0	0	0	0	0	0	0	0	1	private
pan_gene_22171	pan_gene_22205	Malate	Malate	0	0	0	0	1	0	0	0	0	0	1	0	0	0	0	0	0	0	0	0	0	0	0	0	1	0	3	dispensable
pan_gene_22171	pan_gene_32723	Malate	Average_internode_length_(below_ear);Chlorophyll_A;Glutamate;Malate;Nodes_to_ear;Total_amino_acids	0	0	0	0	1	0	0	0	0	0	0	0	0	0	0	0	0	0	0	0	0	0	0	0	0	0	1	private
pan_gene_22171	pan_gene_32743	Malate	Malate;Starch;Total_amino_acids	0	0	0	0	1	0	0	0	0	0	0	0	0	0	0	0	0	0	0	0	0	0	0	0	0	0	1	private
pan_gene_22171	pan_gene_4880	Malate	Chlorophyll_B;Malate	0	0	0	0	1	0	0	0	1	0	0	0	0	0	0	0	0	0	0	0	0	0	0	0	0	0	2	dispensable
pan_gene_22171	pan_gene_5131	Malate	Days_to_silk;Fructose;Glucose;Malate;Nodes_per_plant;Total_amino_acids	0	0	0	0	1	0	0	0	0	0	0	0	0	0	0	0	0	0	0	0	0	0	0	0	0	0	1	private
pan_gene_22203	pan_gene_372	Malate;Northern_Leaf_Blight;Protein;Tassel_branch_number	Average_internode_length_(whole_plant);Malate	0	0	0	0	1	1	0	0	0	0	0	0	0	0	0	0	0	0	0	0	0	0	0	0	0	0	2	dispensable
pan_gene_22203	pan_gene_421	Malate;Northern_Leaf_Blight;Protein;Tassel_branch_number	Malate	0	0	0	0	1	0	0	0	0	0	0	0	0	0	0	0	0	0	1	0	0	0	0	1	0	0	3	dispensable
pan_gene_22205	pan_gene_24783	Malate	Malate	0	0	0	0	1	0	0	0	0	0	0	0	0	1	0	0	0	0	0	0	0	0	0	0	0	0	2	dispensable
pan_gene_22205	pan_gene_4880	Malate	Chlorophyll_B;Malate	0	0	0	0	1	0	0	0	1	0	0	0	0	0	0	1	0	0	0	0	0	0	0	0	0	0	3	dispensable
pan_gene_22205	pan_gene_5131	Malate	Days_to_silk;Fructose;Glucose;Malate;Nodes_per_plant;Total_amino_acids	0	0	0	0	1	0	0	0	0	1	0	0	0	1	0	0	0	0	0	0	0	0	0	0	0	0	3	dispensable
pan_gene_22205	pan_gene_5968	Malate	Malate;PCA_of_metabolites:_PC2	0	0	0	0	1	0	1	0	0	0	0	0	0	1	0	0	0	0	0	0	0	0	0	0	0	0	3	dispensable
pan_gene_32708	pan_gene_97202	Malate	Fructose;Glucose;Malate;Nodes_per_plant;Total_amino_acids	0	0	0	0	1	0	0	0	0	0	0	0	0	0	1	0	0	0	1	0	0	0	0	1	0	0	4	dispensable
pan_gene_32723	pan_gene_5131	Average_internode_length_(below_ear);Chlorophyll_A;Glutamate;Malate;Nodes_to_ear;Total_amino_acids	Days_to_silk;Fructose;Glucose;Malate;Nodes_per_plant;Total_amino_acids	0	0	0	0	1	0	0	0	1	0	0	0	0	0	0	0	0	0	0	0	0	0	0	0	0	0	2	dispensable
pan_gene_372	pan_gene_4877	Average_internode_length_(whole_plant);Malate	Chlorophyll_B;Malate	0	0	0	0	1	0	0	0	0	0	0	1	0	0	0	0	0	0	0	0	0	0	0	0	0	0	2	dispensable
pan_gene_5131	pan_gene_5968	Days_to_silk;Fructose;Glucose;Malate;Nodes_per_plant;Total_amino_acids	Malate;PCA_of_metabolites:_PC2	0	0	0	0	1	1	0	0	0	0	1	0	0	1	0	0	1	0	0	0	0	0	1	1	0	0	7	dispensable
pan_gene_5968	pan_gene_962	Malate;PCA_of_metabolites:_PC2	Ear_row_number;Malate;Nodes_per_plant	0	0	0	0	1	0	0	0	0	0	0	1	0	0	0	0	0	0	0	0	0	0	0	0	0	0	2	dispensable
pan_gene_12218	pan_gene_16280	Malate	Malate	0	0	0	0	0	1	0	0	0	0	0	0	0	0	0	0	0	0	0	0	0	0	0	0	0	0	1	private
pan_gene_16068	pan_gene_4880	Leaf_length;Malate	Chlorophyll_B;Malate	0	0	0	0	0	1	0	0	0	0	0	0	0	0	0	0	0	0	0	0	0	0	0	0	0	0	1	private
pan_gene_16280	pan_gene_23457	Malate	Malate	0	0	0	0	0	1	0	0	0	0	0	0	0	0	0	0	0	0	0	0	0	0	0	0	0	0	1	private
pan_gene_24834	pan_gene_7976	Malate	Malate	0	0	0	0	0	1	0	0	1	0	0	0	1	0	0	0	0	0	0	1	0	0	0	0	0	0	4	dispensable
pan_gene_25112	pan_gene_5131	Malate	Days_to_silk;Fructose;Glucose;Malate;Nodes_per_plant;Total_amino_acids	0	0	0	0	0	1	0	0	0	0	0	0	0	0	0	0	0	0	0	1	0	0	0	0	0	0	2	dispensable
pan_gene_25112	pan_gene_5192	Malate	Malate	0	0	0	0	0	1	0	0	0	0	0	0	0	0	0	0	0	0	0	0	0	0	0	0	0	0	1	private
pan_gene_25112	pan_gene_5968	Malate	Malate;PCA_of_metabolites:_PC2	0	0	0	0	0	1	1	0	0	0	0	0	0	0	0	0	0	0	0	0	0	1	1	0	0	0	4	dispensable
pan_gene_32707	pan_gene_5155	Glutamate;Malate	Malate;Nodes_above_ear;PCA_of_metabolites:_PC1;Ratio_of_ear_height_to_total_height;Tassel_branch_number	0	0	0	0	0	1	0	0	0	0	0	0	0	0	0	0	0	0	0	0	0	0	0	0	0	0	1	private
pan_gene_32721	pan_gene_5154	Ear_height;Malate;Nodes_per_plant;Total_amino_acids	Malate;Nodes_above_ear;PCA_of_metabolites:_PC1;Ratio_of_ear_height_to_total_height;Tassel_branch_number	0	0	0	0	0	1	0	0	0	0	1	0	0	0	0	0	0	0	0	0	0	1	0	0	0	0	3	dispensable
pan_gene_32722	pan_gene_9492	Average_internode_length_(below_ear);Chlorophyll_A;Glutamate;Malate;Total_amino_acids	Malate	0	0	0	0	0	1	0	0	0	0	0	0	0	0	0	0	0	0	0	0	0	0	0	0	0	0	1	private
pan_gene_8033	pan_gene_9492	Malate	Malate	0	0	0	0	0	1	0	1	0	0	0	0	0	0	0	0	0	0	0	0	0	0	1	0	0	0	3	dispensable
pan_gene_103100	pan_gene_4878	Malate	Chlorophyll_B;Malate	0	0	0	0	0	0	1	0	0	1	0	0	0	0	0	0	0	0	0	0	0	0	0	0	0	0	2	dispensable
pan_gene_12011	pan_gene_22203	Days_to_anthesis;Days_to_silk;Malate;Nodes_above_ear	Malate;Northern_Leaf_Blight;Protein;Tassel_branch_number	0	0	0	0	0	0	0	0	1	0	0	0	0	0	0	0	0	0	0	0	0	0	0	0	0	0	1	private
pan_gene_12019	pan_gene_372	Malate	Average_internode_length_(whole_plant);Malate	0	0	0	0	0	0	1	0	0	0	0	0	0	0	0	0	0	0	0	0	0	0	0	0	0	0	1	private
pan_gene_14443	pan_gene_9492	Fructose;Malate;Nodes_above_ear	Malate	0	0	0	0	0	0	1	1	0	0	0	0	1	0	0	0	0	0	0	0	0	0	0	0	0	1	4	dispensable
pan_gene_16068	pan_gene_22205	Leaf_length;Malate	Malate	0	0	0	0	0	0	1	0	0	0	1	1	0	0	0	0	0	0	0	0	0	0	0	0	0	0	3	dispensable
pan_gene_1728	pan_gene_32743	Malate	Malate;Starch;Total_amino_acids	0	0	0	0	0	0	1	0	0	0	0	0	0	0	0	1	0	0	0	0	0	0	0	0	0	0	2	dispensable
pan_gene_18236	pan_gene_32724	Malate;Nitrate;Nodes_per_plant;Ratio_of_ear_height_to_total_height	Chlorophyll_A;Ear_height;Malate;Nodes_to_ear;Total_amino_acids	0	0	0	0	0	0	1	0	0	0	0	0	0	0	0	0	0	0	0	0	0	0	0	0	0	0	1	private
pan_gene_22171	pan_gene_5966	Malate	Malate	0	0	0	0	0	0	1	0	0	0	0	1	0	0	0	0	0	0	0	0	0	0	0	0	1	0	3	dispensable
pan_gene_22205	pan_gene_25112	Malate	Malate	0	0	0	0	0	0	1	1	0	0	0	0	0	0	0	0	0	0	0	0	0	0	0	0	0	0	2	dispensable
pan_gene_24878	pan_gene_940	100_Kernel_weight;Malate	Malate	0	0	0	0	0	0	1	0	0	0	0	0	0	0	0	0	0	0	0	0	0	0	0	0	0	0	1	private
pan_gene_100245	pan_gene_19465	Malate;Northern_Leaf_Blight	Malate;Tassel_branch_number	0	0	0	0	0	0	0	1	0	0	0	0	0	0	0	0	0	0	0	0	0	0	0	0	0	0	1	private
pan_gene_100245	pan_gene_22205	Malate;Northern_Leaf_Blight	Malate	0	0	0	0	0	0	0	1	0	0	0	0	0	0	0	0	0	0	0	0	0	0	0	0	0	0	1	private
pan_gene_12945	pan_gene_18236	Malate	Malate;Nitrate;Nodes_per_plant;Ratio_of_ear_height_to_total_height	0	0	0	0	0	0	0	1	0	0	0	0	0	0	0	0	0	0	0	0	0	0	0	0	0	0	1	private
pan_gene_19469	pan_gene_29904	Ear_height;Ear_row_number;Malate	100_Kernel_weight;Malate	0	0	0	0	0	0	0	1	0	0	0	0	0	0	0	0	0	0	0	0	0	0	0	0	0	0	1	private
pan_gene_22085	pan_gene_22203	Malate	Malate;Northern_Leaf_Blight;Protein;Tassel_branch_number	0	0	0	0	0	0	0	0	1	0	0	0	1	0	0	0	0	0	0	0	0	0	0	0	0	0	2	dispensable
pan_gene_22211	pan_gene_5978	Malate	100_Kernel_weight;Malate;Southern_leaf_blight	0	0	0	0	0	0	0	1	0	0	0	0	0	0	0	0	0	0	0	0	0	0	0	0	0	0	1	private
pan_gene_23457	pan_gene_8033	Malate	Malate	0	0	0	0	0	0	0	1	1	0	0	0	0	0	0	0	0	0	1	0	0	0	1	0	0	0	4	dispensable
pan_gene_24813	pan_gene_24848	Chlorophyll_B;Malate	Malate	0	0	0	0	0	0	0	1	0	0	0	0	0	0	0	0	0	0	0	0	0	0	0	0	0	0	1	private
pan_gene_5131	pan_gene_5192	Days_to_silk;Fructose;Glucose;Malate;Nodes_per_plant;Total_amino_acids	Malate	0	0	0	0	0	0	0	0	0	0	0	0	0	1	0	0	0	0	0	0	0	0	0	0	0	0	1	private
pan_gene_100245	pan_gene_22160	Malate;Northern_Leaf_Blight	Days_to_anthesis;Days_to_silk;Ear_row_number;Malate	0	0	0	0	0	0	0	0	1	0	0	0	0	0	0	0	0	0	0	0	0	0	0	0	0	0	1	private
pan_gene_100245	pan_gene_5192	Malate;Northern_Leaf_Blight	Malate	0	0	0	0	0	0	0	0	1	0	0	0	0	0	0	0	0	0	0	1	0	0	0	0	0	0	2	dispensable
pan_gene_11598	pan_gene_19465	Average_internode_length_(above_ear);Days_to_anthesis;Days_to_silk;Malate;Nodes_to_ear;Stalk_strength	Malate;Tassel_branch_number	0	0	0	0	0	0	0	0	1	0	0	0	0	0	0	0	0	0	0	0	0	0	0	0	0	0	1	private
pan_gene_12011	pan_gene_19529	Days_to_anthesis;Days_to_silk;Malate;Nodes_above_ear	100_Kernel_weight;Average_internode_length_(below_ear);Leaf_width;Malate;Ratio_of_ear_height_to_total_height	0	0	0	0	0	0	0	0	1	0	0	0	0	0	0	0	0	0	0	0	0	0	0	0	0	0	1	private
pan_gene_12011	pan_gene_421	Days_to_anthesis;Days_to_silk;Malate;Nodes_above_ear	Malate	0	0	0	0	0	0	0	0	1	0	0	0	0	0	0	0	0	0	0	0	0	0	0	0	0	0	1	private
pan_gene_12218	pan_gene_22160	Malate	Days_to_anthesis;Days_to_silk;Ear_row_number;Malate	0	0	0	0	0	0	0	0	1	0	0	1	0	1	0	0	1	0	0	0	0	0	0	0	0	0	4	dispensable
pan_gene_12218	pan_gene_49876	Malate	Malate	0	0	0	0	0	0	0	0	1	0	0	0	0	0	0	0	0	0	0	0	0	0	0	0	0	0	1	private
pan_gene_12945	pan_gene_49876	Malate	Malate	0	0	0	0	0	0	0	0	1	0	0	0	0	0	0	0	0	0	0	0	0	0	0	0	0	0	1	private
pan_gene_14625	pan_gene_24785	Fumarate;Malate;PCA_of_metabolites:_PC1	Malate	0	0	0	0	0	0	0	0	0	0	0	0	0	0	0	0	0	1	0	0	0	0	0	0	0	0	1	private
pan_gene_16066	pan_gene_22085	Leaf_length;Malate	Malate	0	0	0	0	0	0	0	0	1	0	0	0	0	0	0	0	0	0	0	0	0	0	1	0	0	0	2	dispensable
pan_gene_16066	pan_gene_2479	Leaf_length;Malate	Malate;Nodes_per_plant;Nodes_to_ear	0	0	0	0	0	0	0	0	1	0	0	0	0	0	0	0	0	0	0	0	0	0	0	0	0	0	1	private
pan_gene_16280	pan_gene_8033	Malate	Malate	0	0	0	0	0	0	0	0	0	0	0	1	0	0	0	0	0	0	0	0	0	0	0	1	0	0	2	dispensable
pan_gene_18236	pan_gene_5131	Malate;Nitrate;Nodes_per_plant;Ratio_of_ear_height_to_total_height	Days_to_silk;Fructose;Glucose;Malate;Nodes_per_plant;Total_amino_acids	0	0	0	0	0	0	0	0	1	0	0	0	0	0	0	0	0	0	1	0	0	0	1	0	0	0	3	dispensable
pan_gene_18236	pan_gene_5968	Malate;Nitrate;Nodes_per_plant;Ratio_of_ear_height_to_total_height	Malate;PCA_of_metabolites:_PC2	0	0	0	0	0	0	0	0	1	0	0	0	1	0	0	0	0	0	0	0	0	0	0	0	0	0	2	dispensable
pan_gene_19464	pan_gene_2479	Malate	Malate;Nodes_per_plant;Nodes_to_ear	0	0	0	0	0	0	0	0	1	0	0	0	0	0	0	0	0	0	0	0	0	0	0	0	0	0	1	private
pan_gene_22160	pan_gene_5192	Days_to_anthesis;Days_to_silk;Ear_row_number;Malate	Malate	0	0	0	0	0	0	0	0	1	0	0	0	0	0	0	0	0	0	0	0	0	0	0	0	0	0	1	private
pan_gene_22160	pan_gene_8033	Days_to_anthesis;Days_to_silk;Ear_row_number;Malate	Malate	0	0	0	0	0	0	0	0	1	1	0	1	0	0	1	0	0	0	0	0	0	0	0	0	0	0	4	dispensable
pan_gene_22335	pan_gene_32721	Leaf_width;Malate;PCA_of_metabolites:_PC2	Ear_height;Malate;Nodes_per_plant;Total_amino_acids	0	0	0	0	0	0	0	0	1	0	0	0	0	0	0	0	0	0	0	0	0	0	0	0	0	0	1	private
pan_gene_23457	pan_gene_49876	Malate	Malate	0	0	0	0	0	0	0	0	1	0	0	0	0	0	0	0	0	0	0	0	0	0	0	0	0	0	1	private
pan_gene_24878	pan_gene_915	100_Kernel_weight;Malate	Average_internode_length_(whole_plant);Height_per_day_(until_flowering);Malate	0	0	0	0	0	0	0	0	1	0	0	0	0	0	0	0	0	0	0	0	0	0	0	0	0	0	1	private
pan_gene_32722	pan_gene_32724	Average_internode_length_(below_ear);Chlorophyll_A;Glutamate;Malate;Total_amino_acids	Chlorophyll_A;Ear_height;Malate;Nodes_to_ear;Total_amino_acids	0	0	0	0	0	0	0	0	1	0	0	0	0	0	0	0	0	0	0	1	0	0	0	0	0	0	2	dispensable
pan_gene_32722	pan_gene_5968	Average_internode_length_(below_ear);Chlorophyll_A;Glutamate;Malate;Total_amino_acids	Malate;PCA_of_metabolites:_PC2	0	0	0	0	0	0	0	0	1	0	0	0	0	0	0	0	0	0	0	0	0	0	0	0	0	0	1	private
pan_gene_32723	pan_gene_4880	Average_internode_length_(below_ear);Chlorophyll_A;Glutamate;Malate;Nodes_to_ear;Total_amino_acids	Chlorophyll_B;Malate	0	0	0	0	0	0	0	0	1	0	0	0	0	0	0	0	0	0	0	0	0	0	0	1	0	0	2	dispensable
pan_gene_4880	pan_gene_5154	Chlorophyll_B;Malate	Malate;Nodes_above_ear;PCA_of_metabolites:_PC1;Ratio_of_ear_height_to_total_height;Tassel_branch_number	0	0	0	0	0	0	0	0	1	0	0	0	0	0	0	0	0	0	0	0	0	0	0	0	0	0	1	private
pan_gene_11630	pan_gene_4877	Malate	Chlorophyll_B;Malate	0	0	0	0	0	0	0	0	0	1	0	0	0	0	1	0	0	0	0	0	0	0	0	0	0	0	2	dispensable
pan_gene_11973	pan_gene_12010	Leaf_length;Malate;Nodes_to_ear;PCA_of_metabolites:_PC1	Malate;Tassel_branch_number	0	0	0	0	0	0	0	0	0	1	0	0	0	0	0	0	0	0	0	0	0	0	0	0	0	0	1	private
pan_gene_12010	pan_gene_32723	Malate;Tassel_branch_number	Average_internode_length_(below_ear);Chlorophyll_A;Glutamate;Malate;Nodes_to_ear;Total_amino_acids	0	0	0	0	0	0	0	0	0	1	0	0	0	0	0	0	0	0	0	0	0	0	0	0	0	0	1	private
pan_gene_12019	pan_gene_16066	Malate	Leaf_length;Malate	0	0	0	0	0	0	0	0	0	1	0	0	0	1	0	0	0	0	0	1	0	0	0	0	0	0	3	dispensable
pan_gene_19465	pan_gene_22085	Malate;Tassel_branch_number	Malate	0	0	0	0	0	0	0	0	0	1	0	0	0	0	0	0	0	0	0	0	0	0	0	0	0	0	1	private
pan_gene_19465	pan_gene_32733	Malate;Tassel_branch_number	Ear_height;Malate;Nodes_per_plant;Nodes_to_ear;Plant_height;Southern_leaf_blight	0	0	0	0	0	0	0	0	0	1	0	0	0	0	0	0	0	0	0	0	0	0	0	0	0	0	1	private
pan_gene_19777	pan_gene_22164	Chlorophyll_A;Cob_diameter;Malate;Southern_leaf_blight;Tassel_branch_number	Days_to_silk;Malate	0	0	0	0	0	0	0	0	0	1	0	0	0	0	0	0	0	0	0	0	0	0	0	0	0	0	1	private
pan_gene_19777	pan_gene_24025	Chlorophyll_A;Cob_diameter;Malate;Southern_leaf_blight;Tassel_branch_number	Leaf_length;Malate	0	0	0	0	0	0	0	0	0	1	0	0	0	0	0	0	0	0	0	0	0	0	0	0	0	0	1	private
pan_gene_22085	pan_gene_22205	Malate	Malate	0	0	0	0	0	0	0	0	0	1	0	0	0	0	0	0	0	0	0	0	0	0	0	0	0	0	1	private
pan_gene_22085	pan_gene_5131	Malate	Days_to_silk;Fructose;Glucose;Malate;Nodes_per_plant;Total_amino_acids	0	0	0	0	0	0	0	0	0	1	0	0	0	0	0	0	0	0	0	0	0	0	0	0	0	0	1	private
pan_gene_22164	pan_gene_24025	Days_to_silk;Malate	Leaf_length;Malate	0	0	0	0	0	0	0	0	0	1	0	0	0	0	0	0	0	0	0	0	0	0	0	0	0	0	1	private
pan_gene_23921	pan_gene_32743	Malate	Malate;Starch;Total_amino_acids	0	0	0	0	0	0	0	0	0	0	0	0	0	0	0	0	0	0	0	0	0	0	0	0	0	1	1	private
pan_gene_32708	pan_gene_9568	Malate	Leaf_width;Malate	0	0	0	0	0	0	0	0	0	0	0	1	0	0	0	0	0	0	0	0	0	0	0	1	0	0	2	dispensable
pan_gene_32723	pan_gene_5192	Average_internode_length_(below_ear);Chlorophyll_A;Glutamate;Malate;Nodes_to_ear;Total_amino_acids	Malate	0	0	0	0	0	0	0	0	0	1	0	0	0	0	0	0	0	0	0	0	0	0	0	0	0	0	1	private
pan_gene_32724	pan_gene_8033	Chlorophyll_A;Ear_height;Malate;Nodes_to_ear;Total_amino_acids	Malate	0	0	0	0	0	0	0	0	0	1	0	0	0	1	0	0	0	1	1	0	0	0	0	1	0	0	5	dispensable
pan_gene_32733	pan_gene_4880	Ear_height;Malate;Nodes_per_plant;Nodes_to_ear;Plant_height;Southern_leaf_blight	Chlorophyll_B;Malate	0	0	0	0	0	0	0	0	0	1	0	0	0	0	0	0	0	0	0	0	0	0	0	0	0	0	1	private
pan_gene_100245	pan_gene_5131	Malate;Northern_Leaf_Blight	Days_to_silk;Fructose;Glucose;Malate;Nodes_per_plant;Total_amino_acids	0	0	0	0	0	0	0	0	0	0	1	0	0	0	0	0	0	0	0	0	0	0	0	0	0	0	1	private
pan_gene_12218	pan_gene_18236	Malate	Malate;Nitrate;Nodes_per_plant;Ratio_of_ear_height_to_total_height	0	0	0	0	0	0	0	0	0	0	1	0	0	0	0	0	0	0	0	0	0	0	0	0	0	0	1	private
pan_gene_12276	pan_gene_25112	Malate	Malate	0	0	0	0	0	0	0	0	0	0	0	0	0	0	0	0	0	0	0	1	0	0	0	0	0	0	1	private
pan_gene_16068	pan_gene_5154	Leaf_length;Malate	Malate;Nodes_above_ear;PCA_of_metabolites:_PC1;Ratio_of_ear_height_to_total_height;Tassel_branch_number	0	0	0	0	0	0	0	0	0	0	1	0	0	0	0	0	0	0	0	0	0	0	0	0	0	0	1	private
pan_gene_22171	pan_gene_5154	Malate	Malate;Nodes_above_ear;PCA_of_metabolites:_PC1;Ratio_of_ear_height_to_total_height;Tassel_branch_number	0	0	0	0	0	0	0	0	0	0	1	0	0	0	0	0	0	0	0	0	0	0	0	0	0	0	1	private
pan_gene_22205	pan_gene_32721	Malate	Ear_height;Malate;Nodes_per_plant;Total_amino_acids	0	0	0	0	0	0	0	0	0	0	1	1	0	0	0	0	0	0	0	0	0	0	0	0	0	0	2	dispensable
pan_gene_32721	pan_gene_32723	Ear_height;Malate;Nodes_per_plant;Total_amino_acids	Average_internode_length_(below_ear);Chlorophyll_A;Glutamate;Malate;Nodes_to_ear;Total_amino_acids	0	0	0	0	0	0	0	0	0	0	1	0	0	0	0	0	0	0	0	0	0	1	0	0	0	0	2	dispensable
pan_gene_12276	pan_gene_962	Malate	Ear_row_number;Malate;Nodes_per_plant	0	0	0	0	0	0	0	0	0	0	0	1	0	0	0	0	0	0	0	0	0	0	0	0	0	0	1	private
pan_gene_14496	pan_gene_22211	Ear_height;Malate;Sucrose	Malate	0	0	0	0	0	0	0	0	0	0	0	1	0	0	0	0	0	0	0	0	0	0	0	0	0	0	1	private
pan_gene_17641	pan_gene_54777	Malate	Malate	0	0	0	0	0	0	0	0	0	0	0	1	0	0	0	0	0	0	0	0	0	0	0	0	0	0	1	private
pan_gene_12945	pan_gene_22202	Malate	Malate	0	0	0	0	0	0	0	0	0	0	0	0	1	0	0	0	0	0	0	0	0	0	0	0	0	0	1	private
pan_gene_16066	pan_gene_32706	Leaf_length;Malate	Glutamate;Malate	0	0	0	0	0	0	0	0	0	0	0	0	1	0	0	0	0	0	0	0	0	0	0	0	0	0	1	private
pan_gene_18236	pan_gene_66813	Malate;Nitrate;Nodes_per_plant;Ratio_of_ear_height_to_total_height	Malate	0	0	0	0	0	0	0	0	0	0	0	0	1	0	0	0	0	0	0	0	0	0	0	0	0	0	1	private
pan_gene_32706	pan_gene_4877	Glutamate;Malate	Chlorophyll_B;Malate	0	0	0	0	0	0	0	0	0	0	0	0	1	0	0	0	0	0	0	0	0	0	0	0	0	0	1	private
pan_gene_18236	pan_gene_962	Malate;Nitrate;Nodes_per_plant;Ratio_of_ear_height_to_total_height	Ear_row_number;Malate;Nodes_per_plant	0	0	0	0	0	0	0	0	0	0	0	0	0	1	0	0	0	1	0	0	0	0	0	0	0	0	2	dispensable
pan_gene_22160	pan_gene_32724	Days_to_anthesis;Days_to_silk;Ear_row_number;Malate	Chlorophyll_A;Ear_height;Malate;Nodes_to_ear;Total_amino_acids	0	0	0	0	0	0	0	0	0	0	0	0	0	1	0	0	0	0	0	0	0	0	0	0	1	0	2	dispensable
pan_gene_22202	pan_gene_5966	Malate	Malate	0	0	0	0	0	0	0	0	0	0	0	0	0	1	0	0	0	0	0	0	0	0	0	0	0	0	1	private
pan_gene_11630	pan_gene_16066	Malate	Leaf_length;Malate	0	0	0	0	0	0	0	0	0	0	0	0	0	0	1	0	0	0	0	0	0	1	0	0	0	0	2	dispensable
pan_gene_22203	pan_gene_32708	Malate;Northern_Leaf_Blight;Protein;Tassel_branch_number	Malate	0	0	0	0	0	0	0	0	0	0	0	0	0	0	0	1	0	0	0	0	0	0	0	0	0	0	1	private
pan_gene_32743	pan_gene_915	Malate;Starch;Total_amino_acids	Average_internode_length_(whole_plant);Height_per_day_(until_flowering);Malate	0	0	0	0	0	0	0	0	0	0	0	0	0	0	0	1	0	0	0	0	0	0	0	0	0	0	1	private
pan_gene_14428	pan_gene_387	Malate;Nitrate;Tassel_branch_number	Ear_height;Malate;Northern_Leaf_Blight	0	0	0	0	0	0	0	0	0	0	0	0	0	0	0	0	1	0	0	0	0	0	0	0	0	0	1	private
pan_gene_22193	pan_gene_32733	Days_to_silk;Malate	Ear_height;Malate;Nodes_per_plant;Nodes_to_ear;Plant_height;Southern_leaf_blight	0	0	0	0	0	0	0	0	0	0	0	0	0	0	0	0	1	0	0	0	0	0	0	0	0	0	1	private
pan_gene_66813	pan_gene_68432	Malate	Malate	0	0	0	0	0	0	0	0	0	0	0	0	0	0	0	0	1	0	0	0	0	0	0	0	0	0	1	private
pan_gene_100245	pan_gene_32724	Malate;Northern_Leaf_Blight	Chlorophyll_A;Ear_height;Malate;Nodes_to_ear;Total_amino_acids	0	0	0	0	0	0	0	0	0	0	0	0	0	0	0	0	0	1	0	0	0	0	0	0	0	0	1	private
pan_gene_16080	pan_gene_24784	Boxcox-transformed_leaf_angle;Malate	Malate	0	0	0	0	0	0	0	0	0	0	0	0	0	0	0	0	0	1	0	0	0	0	0	0	0	0	1	private
pan_gene_22165	pan_gene_5182	Malate	Average_internode_length_(below_ear);Malate;PCA_of_metabolites:_PC2;Tassel_length	0	0	0	0	0	0	0	0	0	0	0	0	0	0	0	0	0	1	0	0	0	0	0	0	0	0	1	private
pan_gene_16066	pan_gene_421	Leaf_length;Malate	Malate	0	0	0	0	0	0	0	0	0	0	0	0	0	0	0	0	0	0	1	0	0	0	1	0	0	1	3	dispensable
pan_gene_19529	pan_gene_32720	100_Kernel_weight;Average_internode_length_(below_ear);Leaf_width;Malate;Ratio_of_ear_height_to_total_height	Chlorophyll_A;Ear_height;Glutamate;Malate;Southern_leaf_blight;Total_amino_acids	0	0	0	0	0	0	0	0	0	0	0	0	0	0	0	0	0	0	1	0	0	0	0	0	0	0	1	private
pan_gene_19529	pan_gene_5192	100_Kernel_weight;Average_internode_length_(below_ear);Leaf_width;Malate;Ratio_of_ear_height_to_total_height	Malate	0	0	0	0	0	0	0	0	0	0	0	0	0	0	0	0	0	0	1	0	0	0	0	0	0	0	1	private
pan_gene_22179	pan_gene_22193	Average_internode_length_(below_ear);Malate;Ratio_of_ear_height_to_total_height	Days_to_silk;Malate	0	0	0	0	0	0	0	0	0	0	0	0	0	0	0	0	0	0	0	1	0	0	0	0	0	0	1	private
pan_gene_32654	pan_gene_5182	Malate;Total_amino_acids	Average_internode_length_(below_ear);Malate;PCA_of_metabolites:_PC2;Tassel_length	0	0	0	0	0	0	0	0	0	0	0	0	0	0	0	0	0	0	0	1	0	0	0	0	0	0	1	private
pan_gene_32721	pan_gene_4880	Ear_height;Malate;Nodes_per_plant;Total_amino_acids	Chlorophyll_B;Malate	0	0	0	0	0	0	0	0	0	0	0	0	0	0	0	0	0	0	0	0	1	0	0	0	0	0	1	private
pan_gene_9568	pan_gene_97202	Leaf_width;Malate	Fructose;Glucose;Malate;Nodes_per_plant;Total_amino_acids	0	0	0	0	0	0	0	0	0	0	0	0	0	0	0	0	0	0	0	0	1	0	1	0	0	0	2	dispensable
pan_gene_103516	pan_gene_12945	Chlorophyll_A;Malate;Nodes_per_plant;Starch	Malate	0	0	0	0	0	0	0	0	0	0	0	0	0	0	0	0	0	0	0	0	0	1	0	0	0	0	1	private
pan_gene_103516	pan_gene_25112	Chlorophyll_A;Malate;Nodes_per_plant;Starch	Malate	0	0	0	0	0	0	0	0	0	0	0	0	0	0	0	0	0	0	0	0	0	1	0	0	0	0	1	private
pan_gene_11598	pan_gene_12218	Average_internode_length_(above_ear);Days_to_anthesis;Days_to_silk;Malate;Nodes_to_ear;Stalk_strength	Malate	0	0	0	0	0	0	0	0	0	0	0	0	0	0	0	0	0	0	0	0	0	1	0	0	0	0	1	private
pan_gene_11598	pan_gene_32723	Average_internode_length_(above_ear);Days_to_anthesis;Days_to_silk;Malate;Nodes_to_ear;Stalk_strength	Average_internode_length_(below_ear);Chlorophyll_A;Glutamate;Malate;Nodes_to_ear;Total_amino_acids	0	0	0	0	0	0	0	0	0	0	0	0	0	0	0	0	0	0	0	0	0	1	0	0	0	0	1	private
pan_gene_12217	pan_gene_14447	Malate;Southern_leaf_blight	Fructose;Malate	0	0	0	0	0	0	0	0	0	0	0	0	0	0	0	0	0	0	0	0	0	0	0	0	1	0	1	private
pan_gene_12945	pan_gene_5968	Malate	Malate;PCA_of_metabolites:_PC2	0	0	0	0	0	0	0	0	0	0	0	0	0	0	0	0	0	0	0	0	0	1	0	0	0	0	1	private
pan_gene_22160	pan_gene_88713	Days_to_anthesis;Days_to_silk;Ear_row_number;Malate	Malate	0	0	0	0	0	0	0	0	0	0	0	0	0	0	0	0	0	0	0	0	0	1	0	0	0	0	1	private
pan_gene_24813	pan_gene_32707	Chlorophyll_B;Malate	Glutamate;Malate	0	0	0	0	0	0	0	0	0	0	0	0	0	0	0	0	0	0	0	0	0	1	0	0	0	0	1	private
pan_gene_24813	pan_gene_32742	Chlorophyll_B;Malate	Malate;Starch	0	0	0	0	0	0	0	0	0	0	0	0	0	0	0	0	0	0	0	0	0	1	0	0	0	0	1	private
pan_gene_24878	pan_gene_32720	100_Kernel_weight;Malate	Chlorophyll_A;Ear_height;Glutamate;Malate;Southern_leaf_blight;Total_amino_acids	0	0	0	0	0	0	0	0	0	0	0	0	0	0	0	0	0	0	0	0	0	1	0	0	0	0	1	private
pan_gene_100245	pan_gene_8033	Malate;Northern_Leaf_Blight	Malate	0	0	0	0	0	0	0	0	0	0	0	0	0	0	0	0	0	0	0	0	0	0	1	0	0	0	1	private
pan_gene_22203	pan_gene_97202	Malate;Northern_Leaf_Blight;Protein;Tassel_branch_number	Fructose;Glucose;Malate;Nodes_per_plant;Total_amino_acids	0	0	0	0	0	0	0	0	0	0	0	0	0	0	0	0	0	0	0	0	0	0	1	0	0	0	1	private
pan_gene_19464	pan_gene_32708	Malate	Malate	0	0	0	0	0	0	0	0	0	0	0	0	0	0	0	0	0	0	0	0	0	0	0	1	0	0	1	private
pan_gene_19465	pan_gene_5968	Malate;Tassel_branch_number	Malate;PCA_of_metabolites:_PC2	0	0	0	0	0	0	0	0	0	0	0	0	0	0	0	0	0	0	0	0	0	0	0	1	0	0	1	private
pan_gene_23921	pan_gene_8088	Malate	Ear_row_number;Height_per_day_(until_flowering);Leaf_length;Malate	0	0	0	0	0	0	0	0	0	0	0	0	0	0	0	0	0	0	0	0	0	0	0	1	0	0	1	private
pan_gene_3142	pan_gene_5155	Malate	Malate;Nodes_above_ear;PCA_of_metabolites:_PC1;Ratio_of_ear_height_to_total_height;Tassel_branch_number	0	0	0	0	0	0	0	0	0	0	0	0	0	0	0	0	0	0	0	0	0	0	0	1	0	0	1	private
pan_gene_11996	pan_gene_16066	Average_internode_length_(above_ear);Chlorophyll_A;Days_to_silk;Glutamate;Height_above_ear;Malate	Leaf_length;Malate	0	0	0	0	0	0	0	0	0	0	0	0	0	0	0	0	0	0	0	0	0	0	0	0	1	0	1	private
pan_gene_11996	pan_gene_19464	Average_internode_length_(above_ear);Chlorophyll_A;Days_to_silk;Glutamate;Height_above_ear;Malate	Malate	0	0	0	0	0	0	0	0	0	0	0	0	0	0	0	0	0	0	0	0	0	0	0	0	1	0	1	private
pan_gene_16068	pan_gene_29904	Leaf_length;Malate	100_Kernel_weight;Malate	0	0	0	0	0	0	0	0	0	0	0	0	0	0	0	0	0	0	0	0	0	0	0	0	0	1	1	private
pan_gene_16280	pan_gene_5131	Malate	Days_to_silk;Fructose;Glucose;Malate;Nodes_per_plant;Total_amino_acids	0	0	0	0	0	0	0	0	0	0	0	0	0	0	0	0	0	0	0	0	0	0	0	0	0	1	1	private
pan_gene_19465	pan_gene_25112	Malate;Tassel_branch_number	Malate	0	0	0	0	0	0	0	0	0	0	0	0	0	0	0	0	0	0	0	0	0	0	0	0	0	1	1	private
