# Supplementary material for: Co-expression pan-network reveals genes involved in complex traits within maize pan-genome
Source: BMC Plant Biol. 2022 Dec 19;22:595. doi: 10.1186/s12870-022-03985-z (PMC9762053; doi:10.1186/s12870-022-03985-z)
Supplement: Supplementary file 7 — Additional file 7. [file 12870_2022_3985_MOESM7_ESM.zip › SupplementaryData5/Tassel_length.pannetwork.csv]

gene1	gene2	trait1	trait2	B73	B97	CML103	CML228	CML247	CML277	CML322	CML333	CML52	CML69	HP301	IL14H	Ki11	Ki3	Ky21	M162W	M37W	Mo18W	MS71	NC350	NC358	Oh43	Oh7b	P39	Tx303	Tzi8	sum	sub-category
pan_gene_10732	pan_gene_31308	Boxcox-transformed_leaf_angle;Tassel_length	Tassel_length	1	0	0	0	0	0	0	0	0	0	0	0	0	0	0	0	0	0	0	0	0	0	0	0	0	0	1	private
pan_gene_10763	pan_gene_1305	Leaf_width;Tassel_length	Average_internode_length_(whole_plant);Tassel_branch_number;Tassel_length	1	0	0	0	0	0	0	1	0	0	1	0	0	0	0	1	0	0	0	0	0	0	0	0	0	0	4	dispensable
pan_gene_10763	pan_gene_19470	Leaf_width;Tassel_length	Leaf_width;Tassel_length	1	0	0	0	0	0	0	1	0	0	0	0	0	0	0	0	0	0	0	0	0	0	0	0	0	0	2	dispensable
pan_gene_10763	pan_gene_22829	Leaf_width;Tassel_length	Tassel_length	1	0	0	0	0	0	0	1	0	0	0	0	0	0	0	0	0	0	0	0	0	0	0	0	0	0	2	dispensable
pan_gene_10763	pan_gene_2592	Leaf_width;Tassel_length	Leaf_width;Nodes_per_plant;Nodes_to_ear;Plant_height;Tassel_length	0	0	0	0	0	0	0	1	0	0	1	1	0	0	0	1	0	0	0	0	0	0	0	1	0	0	5	dispensable
pan_gene_10763	pan_gene_28028	Leaf_width;Tassel_length	Average_internode_length_(whole_plant);Tassel_length	1	0	0	0	0	0	0	0	0	0	1	1	0	0	0	1	0	0	0	0	0	0	0	1	0	0	5	dispensable
pan_gene_10763	pan_gene_3720	Leaf_width;Tassel_length	Tassel_length	1	0	0	0	0	0	0	1	0	0	1	0	0	0	0	0	0	0	0	0	0	0	0	0	0	0	3	dispensable
pan_gene_10763	pan_gene_4410	Leaf_width;Tassel_length	Ear_row_number;Tassel_length	0	0	0	0	0	0	0	0	0	0	0	1	0	0	0	0	0	0	0	0	0	0	0	0	0	0	1	private
pan_gene_10763	pan_gene_4916	Leaf_width;Tassel_length	Ratio_of_ear_height_to_total_height;Tassel_length	1	0	0	0	0	0	0	0	0	0	0	1	0	0	0	0	0	0	0	0	0	0	0	1	0	0	3	dispensable
pan_gene_10763	pan_gene_5341	Leaf_width;Tassel_length	Boxcox-transformed_leaf_angle;Tassel_length	1	0	0	0	0	0	0	1	0	0	0	1	0	0	0	1	0	0	0	0	0	0	0	1	0	0	5	dispensable
pan_gene_10763	pan_gene_9122	Leaf_width;Tassel_length	Anthesis-silking_interval;Tassel_length	1	0	0	0	0	0	0	0	0	0	0	1	0	0	0	1	0	0	0	0	0	0	0	0	0	0	3	dispensable
pan_gene_11275	pan_gene_21055	Tassel_length	Tassel_length	1	0	0	0	0	0	0	0	0	0	0	0	0	0	0	0	0	0	0	0	0	0	0	0	0	0	1	private
pan_gene_11275	pan_gene_21142	Tassel_length	Nodes_to_ear;Ratio_of_ear_height_to_total_height;Tassel_length	1	0	0	0	0	0	0	0	0	0	0	0	0	0	0	0	0	0	0	0	0	0	0	0	0	0	1	private
pan_gene_11275	pan_gene_30573	Tassel_length	Tassel_length	1	0	0	0	0	0	0	0	0	0	0	0	0	0	0	0	0	0	0	0	0	0	0	0	0	0	1	private
pan_gene_11355	pan_gene_15351	Tassel_length	Average_internode_length_(below_ear);Tassel_length	0	0	0	0	0	0	0	0	0	0	0	0	0	0	0	0	0	0	1	0	0	0	0	0	0	0	1	private
pan_gene_11355	pan_gene_16249	Tassel_length	Nitrate;Tassel_length	1	0	0	0	0	0	0	0	0	0	0	0	0	0	0	0	0	0	0	0	0	0	0	0	0	0	1	private
pan_gene_11355	pan_gene_22044	Tassel_length	Tassel_length	0	0	0	0	0	1	0	0	0	0	0	0	0	0	0	0	0	0	0	0	0	0	0	0	0	0	1	private
pan_gene_11355	pan_gene_26510	Tassel_length	Boxcox-transformed_leaf_angle;Tassel_length	1	0	0	0	0	0	1	0	0	1	0	0	0	0	0	0	0	0	1	0	0	0	0	0	0	1	5	dispensable
pan_gene_11355	pan_gene_29943	Tassel_length	Tassel_length	1	0	0	0	0	0	0	0	0	1	0	0	0	0	0	0	0	0	0	0	0	0	0	0	0	0	2	dispensable
pan_gene_11355	pan_gene_30748	Tassel_length	Average_internode_length_(above_ear);Plant_height;Tassel_length	1	0	0	0	0	0	0	0	0	0	0	0	0	0	0	0	0	0	0	0	0	0	0	0	0	1	2	dispensable
pan_gene_11355	pan_gene_6288	Tassel_length	Days_to_silk;Tassel_length	1	0	0	0	0	0	0	0	0	0	0	0	0	0	0	0	0	0	0	0	0	0	0	0	0	1	2	dispensable
pan_gene_11654	pan_gene_23605	Tassel_length	Tassel_length	1	0	0	0	0	0	0	0	0	0	0	0	0	0	0	1	0	0	0	0	0	0	0	0	0	0	2	dispensable
pan_gene_11658	pan_gene_15696	Tassel_length	Boxcox-transformed_leaf_angle;Leaf_length;Starch;Tassel_length	1	1	1	1	1	1	1	1	0	1	1	1	1	0	1	1	1	1	1	1	1	1	1	0	0	0	21	core
pan_gene_11658	pan_gene_19996	Tassel_length	Tassel_length	1	0	0	0	0	0	0	0	0	0	0	0	0	0	0	0	0	0	0	0	0	0	0	0	0	0	1	private
pan_gene_11658	pan_gene_25165	Tassel_length	Days_to_silk;Tassel_length	1	0	0	0	0	1	0	0	0	0	1	0	0	0	0	0	1	1	0	0	1	0	1	0	0	0	7	dispensable
pan_gene_11658	pan_gene_30163	Tassel_length	Plant_height;Tassel_length	1	1	1	1	1	1	1	1	1	1	1	1	1	0	0	1	1	1	0	0	1	1	0	1	0	1	20	core
pan_gene_11658	pan_gene_30231	Tassel_length	Ratio_of_ear_height_to_total_height;Tassel_length	1	0	0	0	0	0	0	1	0	0	0	0	0	0	0	0	0	0	0	0	0	0	0	0	0	0	2	dispensable
pan_gene_11722	pan_gene_21737	Tassel_length	Tassel_length	1	0	0	0	0	0	0	1	0	0	0	0	0	0	0	0	0	0	0	0	0	0	0	0	0	0	2	dispensable
pan_gene_11722	pan_gene_21987	Tassel_length	Ear_height;Southern_leaf_blight;Tassel_branch_number;Tassel_length	0	0	0	0	1	0	0	0	1	0	0	0	0	1	0	0	0	0	0	0	0	0	0	0	0	0	3	dispensable
pan_gene_11736	pan_gene_20430	Tassel_length	Tassel_length	0	0	0	0	0	1	0	0	0	0	0	0	0	0	0	0	0	0	0	1	0	0	0	0	0	0	2	dispensable
pan_gene_11736	pan_gene_24077	Tassel_length	Chlorophyll_B;Tassel_length	0	0	0	0	0	1	0	0	0	0	0	0	0	0	0	0	0	0	0	0	0	0	0	0	0	0	1	private
pan_gene_11736	pan_gene_28013	Tassel_length	Tassel_branch_number;Tassel_length	0	0	0	0	0	1	0	0	0	0	0	0	0	0	0	0	0	0	0	1	0	0	0	0	0	0	2	dispensable
pan_gene_11736	pan_gene_29816	Tassel_length	Tassel_length	0	0	0	0	0	1	0	0	0	0	0	0	0	0	0	0	0	0	0	0	0	0	0	0	0	0	1	private
pan_gene_11736	pan_gene_30746	Tassel_length	Average_internode_length_(below_ear);Tassel_length	0	0	0	0	0	1	0	0	0	0	0	0	0	0	0	0	0	0	0	1	0	0	0	0	0	0	2	dispensable
pan_gene_11736	pan_gene_4558	Tassel_length	Ear_row_number;Tassel_length	0	0	0	0	0	1	0	0	0	0	0	0	0	0	0	0	0	0	0	1	0	0	0	0	0	0	2	dispensable
pan_gene_11736	pan_gene_5447	Tassel_length	Average_internode_length_(below_ear);Average_internode_length_(whole_plant);Days_to_anthesis;Ear_height;Nodes_to_ear;Tassel_length	0	0	0	0	0	0	0	0	0	0	0	0	0	0	0	0	0	0	0	1	0	0	0	0	0	0	1	private
pan_gene_11740	pan_gene_32562	Leaf_length;Tassel_length	Height_per_day_(until_flowering);Nodes_per_plant;Stalk_strength;Tassel_length	1	0	1	1	1	0	1	1	1	1	0	1	1	0	1	1	0	0	1	1	1	1	1	0	1	1	19	near-core
pan_gene_1181	pan_gene_12527	Chlorophyll_A;Leaf_length;Photoperiod_Growing-degree_days_to_silk;Photoperiod_growing-degree_days_to_anthesis;Tassel_length	Tassel_length	0	0	0	0	0	0	0	0	0	0	0	1	0	0	0	0	0	0	0	0	0	0	1	0	0	0	2	dispensable
pan_gene_1181	pan_gene_19055	Chlorophyll_A;Leaf_length;Photoperiod_Growing-degree_days_to_silk;Photoperiod_growing-degree_days_to_anthesis;Tassel_length	Nodes_above_ear;Tassel_length	0	0	0	0	0	0	0	0	0	0	0	1	0	0	0	0	0	0	0	0	0	0	1	0	0	0	2	dispensable
pan_gene_1181	pan_gene_21722	Chlorophyll_A;Leaf_length;Photoperiod_Growing-degree_days_to_silk;Photoperiod_growing-degree_days_to_anthesis;Tassel_length	Nodes_above_ear;Tassel_length	0	0	0	0	0	0	0	0	0	0	0	1	0	0	0	0	0	0	0	0	0	0	0	0	0	0	1	private
pan_gene_1181	pan_gene_23900	Chlorophyll_A;Leaf_length;Photoperiod_Growing-degree_days_to_silk;Photoperiod_growing-degree_days_to_anthesis;Tassel_length	Days_to_anthesis;Photoperiod_Growing-degree_days_to_silk;Tassel_length	0	0	0	0	0	0	0	0	0	0	0	0	0	0	0	0	0	0	0	0	0	0	1	0	0	0	1	private
pan_gene_1181	pan_gene_24634	Chlorophyll_A;Leaf_length;Photoperiod_Growing-degree_days_to_silk;Photoperiod_growing-degree_days_to_anthesis;Tassel_length	Tassel_branch_number;Tassel_length	0	0	0	0	0	0	0	0	0	0	0	1	0	0	0	0	0	0	0	0	0	0	1	0	0	0	2	dispensable
pan_gene_1181	pan_gene_2623	Chlorophyll_A;Leaf_length;Photoperiod_Growing-degree_days_to_silk;Photoperiod_growing-degree_days_to_anthesis;Tassel_length	Height_per_day_(until_flowering);Plant_height;Tassel_branch_number;Tassel_length	0	0	0	0	0	0	0	0	0	0	0	0	0	0	0	0	0	1	0	0	0	0	0	1	0	0	2	dispensable
pan_gene_1181	pan_gene_26983	Chlorophyll_A;Leaf_length;Photoperiod_Growing-degree_days_to_silk;Photoperiod_growing-degree_days_to_anthesis;Tassel_length	Tassel_length	0	0	0	0	0	0	0	0	0	0	0	1	0	0	0	0	0	1	0	0	0	0	0	0	0	0	2	dispensable
pan_gene_1181	pan_gene_713	Chlorophyll_A;Leaf_length;Photoperiod_Growing-degree_days_to_silk;Photoperiod_growing-degree_days_to_anthesis;Tassel_length	Cob_diameter;Tassel_length	0	0	0	0	0	0	0	0	0	0	0	1	0	0	0	0	0	0	0	0	0	0	1	0	0	0	2	dispensable
pan_gene_1181	pan_gene_8076	Chlorophyll_A;Leaf_length;Photoperiod_Growing-degree_days_to_silk;Photoperiod_growing-degree_days_to_anthesis;Tassel_length	Average_internode_length_(below_ear);Leaf_length;Tassel_length	0	0	0	0	0	0	0	0	0	0	0	0	0	0	0	0	0	0	0	0	0	0	1	0	0	0	1	private
pan_gene_1181	pan_gene_8608	Chlorophyll_A;Leaf_length;Photoperiod_Growing-degree_days_to_silk;Photoperiod_growing-degree_days_to_anthesis;Tassel_length	Tassel_length	0	0	0	0	0	0	0	0	0	0	0	0	0	0	0	0	0	0	0	0	0	0	1	0	0	0	1	private
pan_gene_1181	pan_gene_8970	Chlorophyll_A;Leaf_length;Photoperiod_Growing-degree_days_to_silk;Photoperiod_growing-degree_days_to_anthesis;Tassel_length	Leaf_length;Southern_leaf_blight;Tassel_length	0	0	0	0	0	0	0	0	0	0	0	0	0	0	0	0	0	0	0	0	0	0	1	0	0	0	1	private
pan_gene_1181	pan_gene_9088	Chlorophyll_A;Leaf_length;Photoperiod_Growing-degree_days_to_silk;Photoperiod_growing-degree_days_to_anthesis;Tassel_length	Days_to_anthesis;Tassel_length	0	0	0	0	0	0	0	0	0	0	0	0	0	0	0	0	0	0	0	0	0	0	1	0	0	0	1	private
pan_gene_1186	pan_gene_23945	Chlorophyll_B;PCA_of_metabolites:_PC2;Starch;Tassel_branch_number;Tassel_length	Tassel_length	1	0	0	0	0	0	0	0	0	0	0	0	0	0	0	0	0	0	0	0	0	0	0	0	0	0	1	private
pan_gene_11895	pan_gene_12527	Days_to_silk;Tassel_length	Tassel_length	1	0	1	1	0	0	1	0	1	0	0	0	0	0	0	1	1	1	0	0	0	0	1	0	1	1	11	near-core
pan_gene_11895	pan_gene_16363	Days_to_silk;Tassel_length	Average_internode_length_(below_ear);Height_per_day_(until_flowering);Plant_height;Tassel_length	1	1	1	0	1	0	0	0	0	0	1	0	1	1	1	1	0	0	0	0	1	0	1	0	0	0	11	near-core
pan_gene_11895	pan_gene_20575	Days_to_silk;Tassel_length	Ear_row_number;Tassel_length	1	1	1	1	0	1	1	1	1	1	1	1	0	1	0	1	0	1	0	0	0	0	1	1	0	1	17	near-core
pan_gene_11895	pan_gene_23836	Days_to_silk;Tassel_length	Ear_height;Nodes_per_plant;Tassel_length	1	1	0	1	1	0	0	0	0	0	0	1	0	0	0	1	0	1	0	0	0	0	0	0	0	1	8	dispensable
pan_gene_11895	pan_gene_30575	Days_to_silk;Tassel_length	Tassel_length	1	0	1	1	1	0	0	0	0	0	0	0	0	1	0	1	0	0	0	0	0	0	0	0	1	0	7	dispensable
pan_gene_11895	pan_gene_32855	Days_to_silk;Tassel_length	Tassel_length	1	0	0	0	0	1	0	0	0	0	1	0	0	0	0	0	0	0	1	0	1	0	0	0	0	0	5	dispensable
pan_gene_11895	pan_gene_5279	Days_to_silk;Tassel_length	Tassel_length	1	0	0	1	0	0	1	0	1	0	0	1	0	0	0	0	1	0	0	0	0	0	1	0	1	1	9	dispensable
pan_gene_1221	pan_gene_12527	Tassel_length	Tassel_length	1	0	0	1	1	1	0	0	1	0	0	1	0	0	1	0	1	1	0	0	0	1	0	0	0	0	10	dispensable
pan_gene_1221	pan_gene_19055	Tassel_length	Nodes_above_ear;Tassel_length	1	1	1	1	1	1	1	0	1	1	1	1	1	1	1	1	1	1	1	0	0	1	1	1	1	0	22	core
pan_gene_1221	pan_gene_22487	Tassel_length	Glutamate;Leaf_width;Tassel_length	1	0	1	1	1	0	1	0	0	0	0	0	0	1	0	0	0	0	0	0	0	0	0	0	0	0	6	dispensable
pan_gene_1221	pan_gene_22897	Tassel_length	Tassel_length	1	1	0	1	1	0	1	0	1	1	0	1	1	1	0	0	0	1	1	0	0	1	0	0	0	0	13	near-core
pan_gene_1221	pan_gene_23900	Tassel_length	Days_to_anthesis;Photoperiod_Growing-degree_days_to_silk;Tassel_length	1	1	1	0	1	1	0	0	0	0	1	1	1	0	1	1	1	0	1	0	0	1	1	1	0	0	15	near-core
pan_gene_1221	pan_gene_24369	Tassel_length	Tassel_length	0	0	0	0	0	1	0	0	0	0	0	0	0	0	0	0	0	1	0	0	0	0	0	0	0	0	2	dispensable
pan_gene_1221	pan_gene_24635	Tassel_length	Average_internode_length_(below_ear);Nodes_per_plant;Tassel_length	1	0	0	0	0	1	1	0	1	0	0	0	1	1	0	1	0	0	0	1	0	0	1	0	0	0	9	dispensable
pan_gene_1221	pan_gene_28365	Tassel_length	Leaf_length;Tassel_length	1	0	0	1	1	0	0	0	0	1	0	0	0	0	1	0	1	0	0	0	0	1	0	0	0	0	7	dispensable
pan_gene_1221	pan_gene_28882	Tassel_length	Tassel_length	1	0	0	0	0	1	0	0	1	0	0	0	0	1	0	0	0	0	1	0	0	0	0	0	0	0	5	dispensable
pan_gene_1221	pan_gene_30187	Tassel_length	Tassel_length	1	0	0	0	1	1	0	0	0	1	1	1	1	1	1	1	0	1	1	0	1	1	0	0	0	0	14	near-core
pan_gene_1221	pan_gene_354	Tassel_length	Ear_row_number;Tassel_length	1	0	0	1	1	0	1	0	0	0	1	0	1	1	0	0	0	0	0	0	1	0	0	0	0	1	9	dispensable
pan_gene_1221	pan_gene_610	Tassel_length	Tassel_length	1	1	1	1	1	1	1	0	1	1	1	1	1	0	1	0	1	1	0	1	1	1	0	0	0	0	18	near-core
pan_gene_1221	pan_gene_8461	Tassel_length	Tassel_length	1	1	1	1	1	1	1	0	1	1	1	0	1	1	0	1	1	1	1	0	1	1	1	1	1	0	21	core
pan_gene_1226	pan_gene_30254	Tassel_length	Tassel_length	0	0	0	0	0	0	1	0	0	0	0	1	0	0	0	0	0	1	1	0	0	0	0	0	0	0	4	dispensable
pan_gene_1226	pan_gene_5211	Tassel_length	Tassel_length	0	0	0	0	0	0	1	0	0	0	0	1	0	1	0	0	0	1	1	0	0	1	0	0	1	0	7	dispensable
pan_gene_12277	pan_gene_22572	Ear_height;Tassel_length	Tassel_length	1	0	0	0	0	0	0	0	0	0	0	0	0	0	0	0	0	0	0	0	0	0	0	0	0	0	1	private
pan_gene_12277	pan_gene_24307	Ear_height;Tassel_length	Anthesis-silking_interval;Chlorophyll_B;Glutamate;Leaf_length;Tassel_length	1	0	0	0	0	0	0	0	0	0	0	0	0	0	0	0	0	0	0	0	0	0	0	0	0	0	1	private
pan_gene_12277	pan_gene_5130	Ear_height;Tassel_length	Boxcox-transformed_leaf_angle;Glucose;Height_above_ear;PCA_of_metabolites:_PC2;Tassel_length	1	0	1	0	0	0	0	0	0	0	0	0	0	0	0	0	0	0	0	0	0	0	0	0	1	0	3	dispensable
pan_gene_12277	pan_gene_5672	Ear_height;Tassel_length	Sucrose;Tassel_length	1	0	0	0	0	0	0	0	0	0	0	0	0	0	0	0	0	0	0	0	0	0	0	0	0	0	1	private
pan_gene_1252	pan_gene_61110	Tassel_length	Ratio_of_ear_height_to_total_height;Tassel_length	0	0	0	0	0	0	0	0	0	0	0	0	0	0	0	0	0	0	0	0	0	0	1	0	0	0	1	private
pan_gene_12527	pan_gene_15629	Tassel_length	Tassel_length	1	0	0	0	0	0	0	0	0	0	1	0	0	0	0	1	1	0	0	1	0	0	1	0	0	1	7	dispensable
pan_gene_12527	pan_gene_16363	Tassel_length	Average_internode_length_(below_ear);Height_per_day_(until_flowering);Plant_height;Tassel_length	1	1	1	0	0	0	0	0	0	0	0	0	0	0	1	1	0	0	0	0	1	1	1	0	0	0	8	dispensable
pan_gene_12527	pan_gene_17853	Tassel_length	Tassel_length	0	0	0	0	0	0	0	0	0	0	0	1	0	0	0	0	0	0	0	0	0	0	0	0	0	0	1	private
pan_gene_12527	pan_gene_18471	Tassel_length	Tassel_length	1	0	0	0	1	0	1	0	0	0	0	0	0	0	0	0	0	0	0	0	0	0	0	0	0	0	3	dispensable
pan_gene_12527	pan_gene_21722	Tassel_length	Nodes_above_ear;Tassel_length	0	1	0	0	1	1	1	0	1	1	0	1	0	0	0	0	1	1	1	1	0	0	0	0	0	1	12	near-core
pan_gene_12527	pan_gene_22487	Tassel_length	Glutamate;Leaf_width;Tassel_length	1	0	0	1	1	0	0	0	0	1	0	0	0	0	0	0	0	0	0	0	0	0	0	0	0	0	4	dispensable
pan_gene_12527	pan_gene_22897	Tassel_length	Tassel_length	1	0	0	1	0	1	0	0	1	0	0	1	0	1	0	0	0	0	0	0	1	1	1	0	0	0	9	dispensable
pan_gene_12527	pan_gene_23836	Tassel_length	Ear_height;Nodes_per_plant;Tassel_length	1	0	0	1	0	0	1	1	0	0	0	0	0	0	0	1	0	0	0	0	0	0	0	0	0	1	6	dispensable
pan_gene_12527	pan_gene_23900	Tassel_length	Days_to_anthesis;Photoperiod_Growing-degree_days_to_silk;Tassel_length	1	1	1	0	1	1	1	1	0	0	1	1	0	0	1	1	1	0	1	0	1	1	1	1	1	1	19	near-core
pan_gene_12527	pan_gene_24369	Tassel_length	Tassel_length	0	0	0	0	0	1	0	0	0	0	0	0	0	0	0	0	0	0	0	0	0	0	0	0	0	0	1	private
pan_gene_12527	pan_gene_2623	Tassel_length	Height_per_day_(until_flowering);Plant_height;Tassel_branch_number;Tassel_length	1	1	1	1	0	0	1	0	0	0	0	1	0	1	0	1	0	0	0	0	0	1	0	0	0	0	9	dispensable
pan_gene_12527	pan_gene_26433	Tassel_length	Height_above_ear;Plant_height;Tassel_length	1	1	0	1	1	0	1	0	0	0	0	1	0	1	0	1	1	1	0	1	0	0	1	0	1	1	14	near-core
pan_gene_12527	pan_gene_26983	Tassel_length	Tassel_length	1	1	0	0	0	0	0	0	0	0	0	1	0	0	1	0	0	0	0	0	1	0	0	0	0	1	6	dispensable
pan_gene_12527	pan_gene_28365	Tassel_length	Leaf_length;Tassel_length	1	0	0	1	1	0	0	0	0	0	1	1	0	0	1	0	1	0	0	0	1	1	1	0	0	1	11	near-core
pan_gene_12527	pan_gene_28882	Tassel_length	Tassel_length	1	1	0	0	0	1	0	0	1	0	1	0	0	1	0	0	0	0	0	0	1	0	1	0	0	0	8	dispensable
pan_gene_12527	pan_gene_30231	Tassel_length	Ratio_of_ear_height_to_total_height;Tassel_length	1	1	1	1	1	1	1	1	1	1	1	1	0	1	1	1	1	1	1	1	1	1	1	1	1	1	25	core
pan_gene_12527	pan_gene_31963	Tassel_length	Tassel_length	1	0	1	1	0	0	0	1	1	0	1	1	0	0	1	0	0	1	1	1	1	1	1	0	0	1	15	near-core
pan_gene_12527	pan_gene_4406	Tassel_length	Average_internode_length_(above_ear);Average_internode_length_(below_ear);Average_internode_length_(whole_plant);Height_above_ear;Height_per_day_(until_flowering);Leaf_length;Plant_height;Stalk_strength;Tassel_length	0	0	0	0	0	0	0	0	0	0	0	0	0	0	0	0	0	0	0	0	0	0	0	0	0	1	1	private
pan_gene_12527	pan_gene_4419	Tassel_length	Anthesis-silking_interval;Average_internode_length_(above_ear);Average_internode_length_(below_ear);Leaf_length;Tassel_length	0	0	0	0	0	0	0	0	0	0	0	0	0	0	0	0	0	0	0	0	1	0	0	0	0	0	1	private
pan_gene_12527	pan_gene_4870	Tassel_length	Boxcox-transformed_leaf_angle;Tassel_length	0	0	0	0	1	0	0	0	0	1	0	0	0	0	0	0	0	0	0	0	0	0	0	0	0	0	2	dispensable
pan_gene_12527	pan_gene_4924	Tassel_length	Tassel_length	0	0	0	0	0	0	0	0	1	0	0	0	0	0	0	0	1	1	1	0	0	0	0	0	1	1	6	dispensable
pan_gene_12527	pan_gene_5279	Tassel_length	Tassel_length	1	1	1	1	1	1	1	0	1	1	1	0	0	1	1	0	1	0	1	0	0	0	1	0	1	1	17	near-core
pan_gene_12527	pan_gene_610	Tassel_length	Tassel_length	1	0	1	1	0	0	0	1	1	0	0	0	0	0	0	1	1	1	0	0	0	0	0	0	0	0	8	dispensable
pan_gene_12527	pan_gene_634	Tassel_length	100_Kernel_weight;Tassel_length	1	1	0	1	0	0	0	1	1	0	1	1	0	0	0	0	0	1	1	0	0	1	0	1	1	1	13	near-core
pan_gene_12527	pan_gene_713	Tassel_length	Cob_diameter;Tassel_length	1	0	0	0	1	0	0	0	0	0	1	0	0	0	0	0	0	0	0	1	1	0	0	0	0	0	5	dispensable
pan_gene_12527	pan_gene_7160	Tassel_length	Tassel_length	0	0	0	1	0	0	0	0	0	0	0	0	0	0	0	0	0	0	0	0	0	0	0	0	0	0	1	private
pan_gene_12527	pan_gene_7205	Tassel_length	Tassel_length	1	0	0	0	0	0	0	0	0	0	1	0	0	0	0	0	0	0	0	0	0	0	0	0	0	0	2	dispensable
pan_gene_12527	pan_gene_8076	Tassel_length	Average_internode_length_(below_ear);Leaf_length;Tassel_length	1	1	0	1	0	1	0	0	1	0	0	1	0	1	0	0	0	0	1	1	0	0	1	0	0	0	10	dispensable
pan_gene_12527	pan_gene_8375	Tassel_length	Anthesis-silking_interval;Nodes_above_ear;Tassel_length	1	0	1	0	1	1	1	0	0	0	0	0	0	0	1	1	1	1	1	1	1	0	0	0	0	1	13	near-core
pan_gene_12527	pan_gene_8461	Tassel_length	Tassel_length	1	0	0	0	1	1	0	0	0	0	1	0	0	0	0	0	0	1	0	0	0	0	1	0	0	0	6	dispensable
pan_gene_12527	pan_gene_8608	Tassel_length	Tassel_length	1	1	1	1	1	1	0	1	1	1	1	0	0	1	0	1	0	1	0	1	1	1	1	1	1	1	20	core
pan_gene_12527	pan_gene_9088	Tassel_length	Days_to_anthesis;Tassel_length	0	0	0	0	1	0	0	0	0	1	1	0	0	0	0	0	1	1	0	1	1	0	1	0	1	0	9	dispensable
pan_gene_12565	pan_gene_14154	Ear_row_number;Tassel_length	Boxcox-transformed_leaf_angle;Nitrate;Nodes_above_ear;Nodes_per_plant;Northern_Leaf_Blight;Tassel_length	1	0	0	0	0	0	0	0	0	0	0	1	0	0	0	0	0	0	0	0	0	0	0	0	0	0	2	dispensable
pan_gene_12575	pan_gene_30187	Average_internode_length_(below_ear);Plant_height;Tassel_length	Tassel_length	0	0	0	0	0	0	0	0	0	0	0	0	0	0	0	0	0	0	0	0	0	0	1	0	0	0	1	private
pan_gene_12575	pan_gene_749	Average_internode_length_(below_ear);Plant_height;Tassel_length	Tassel_length	0	0	0	0	0	0	0	0	0	0	0	0	0	0	0	0	0	0	0	0	0	0	1	0	0	0	1	private
pan_gene_12575	pan_gene_8970	Average_internode_length_(below_ear);Plant_height;Tassel_length	Leaf_length;Southern_leaf_blight;Tassel_length	0	0	0	0	0	0	0	0	0	0	0	0	0	0	0	0	0	0	0	0	0	0	1	0	0	0	1	private
pan_gene_12575	pan_gene_9088	Average_internode_length_(below_ear);Plant_height;Tassel_length	Days_to_anthesis;Tassel_length	0	0	0	0	0	0	0	0	0	0	0	0	0	0	0	0	0	0	0	0	0	0	1	0	0	0	1	private
pan_gene_12609	pan_gene_20562	Tassel_length	Tassel_length	1	1	1	1	0	1	0	1	1	0	1	1	1	1	0	1	1	1	0	0	0	1	1	1	1	1	19	near-core
pan_gene_12609	pan_gene_24382	Tassel_length	Stalk_strength;Tassel_length;Total_amino_acids	1	0	0	0	0	0	0	0	0	0	0	0	0	0	0	0	0	0	0	0	0	0	0	1	0	0	2	dispensable
pan_gene_12609	pan_gene_26510	Tassel_length	Boxcox-transformed_leaf_angle;Tassel_length	1	0	0	0	0	0	0	0	0	0	0	0	0	0	0	0	0	0	0	0	0	0	0	0	0	0	1	private
pan_gene_12609	pan_gene_6288	Tassel_length	Days_to_silk;Tassel_length	1	0	0	1	0	0	0	0	0	0	0	0	0	0	0	1	0	1	0	0	0	0	0	0	1	0	5	dispensable
pan_gene_12609	pan_gene_8060	Tassel_length	Tassel_length	1	0	1	1	0	1	0	1	0	0	1	1	0	1	0	0	0	1	0	0	0	1	1	1	0	0	12	near-core
pan_gene_12613	pan_gene_23900	Tassel_length	Days_to_anthesis;Photoperiod_Growing-degree_days_to_silk;Tassel_length	1	0	1	0	1	1	1	1	0	0	0	0	1	0	1	1	1	0	0	0	0	1	1	0	0	0	12	near-core
pan_gene_12613	pan_gene_2623	Tassel_length	Height_per_day_(until_flowering);Plant_height;Tassel_branch_number;Tassel_length	1	0	0	1	0	0	0	1	0	0	0	1	0	1	0	1	0	1	0	0	0	0	0	0	0	0	7	dispensable
pan_gene_12613	pan_gene_28000	Tassel_length	Anthesis-silking_interval;Tassel_length	0	0	0	0	0	0	0	0	0	1	0	0	0	0	0	0	0	0	0	0	0	0	0	0	0	0	1	private
pan_gene_12613	pan_gene_28365	Tassel_length	Leaf_length;Tassel_length	1	0	0	1	0	0	0	0	0	1	0	1	1	0	1	0	1	1	0	0	0	1	1	0	1	0	11	near-core
pan_gene_12613	pan_gene_28882	Tassel_length	Tassel_length	1	0	1	0	0	1	0	0	1	0	1	1	1	1	1	0	0	1	0	0	0	0	1	0	0	1	12	near-core
pan_gene_12613	pan_gene_30231	Tassel_length	Ratio_of_ear_height_to_total_height;Tassel_length	1	0	1	1	1	1	1	0	1	1	0	1	0	1	1	1	1	1	0	0	0	1	1	0	0	0	16	near-core
pan_gene_12613	pan_gene_30582	Tassel_length	Tassel_length	0	0	0	0	0	0	0	0	0	0	0	0	0	0	1	0	0	0	0	0	0	0	0	0	0	0	1	private
pan_gene_12613	pan_gene_4214	Tassel_length	Tassel_length	1	0	0	0	0	0	0	0	0	0	0	1	0	0	1	1	0	1	0	0	0	0	0	0	0	1	6	dispensable
pan_gene_12613	pan_gene_4406	Tassel_length	Average_internode_length_(above_ear);Average_internode_length_(below_ear);Average_internode_length_(whole_plant);Height_above_ear;Height_per_day_(until_flowering);Leaf_length;Plant_height;Stalk_strength;Tassel_length	0	0	0	0	0	0	0	0	0	0	0	0	0	0	0	0	0	0	0	0	0	0	0	0	0	1	1	private
pan_gene_12613	pan_gene_634	Tassel_length	100_Kernel_weight;Tassel_length	1	0	1	1	1	0	0	0	1	0	0	1	0	0	0	0	0	1	0	0	0	1	1	0	0	1	10	dispensable
pan_gene_12613	pan_gene_713	Tassel_length	Cob_diameter;Tassel_length	1	0	0	0	0	1	1	0	0	0	0	0	0	0	0	0	0	0	0	0	0	0	0	0	0	0	3	dispensable
pan_gene_12613	pan_gene_8076	Tassel_length	Average_internode_length_(below_ear);Leaf_length;Tassel_length	1	0	1	1	0	1	0	0	1	1	1	1	1	1	1	0	0	0	0	0	0	0	1	0	0	1	13	near-core
pan_gene_12613	pan_gene_8608	Tassel_length	Tassel_length	1	0	0	1	0	1	0	0	1	0	0	0	0	1	0	0	1	0	0	0	0	0	0	0	0	0	6	dispensable
pan_gene_12876	pan_gene_19055	Tassel_branch_number;Tassel_length	Nodes_above_ear;Tassel_length	1	0	0	0	1	0	1	0	1	0	0	1	1	0	1	0	1	1	1	0	0	0	1	1	1	1	14	near-core
pan_gene_12876	pan_gene_20870	Tassel_branch_number;Tassel_length	Tassel_length	0	0	0	0	0	0	0	0	0	0	0	0	1	0	0	0	0	0	0	0	0	0	0	0	0	0	1	private
pan_gene_12876	pan_gene_23879	Tassel_branch_number;Tassel_length	Chlorophyll_B;Tassel_length	0	0	0	0	0	0	0	0	0	0	0	0	0	0	0	0	0	0	0	0	0	0	1	0	0	0	1	private
pan_gene_12876	pan_gene_23900	Tassel_branch_number;Tassel_length	Days_to_anthesis;Photoperiod_Growing-degree_days_to_silk;Tassel_length	1	1	1	0	1	1	1	1	0	0	1	1	1	0	1	1	1	0	1	0	1	1	1	0	1	1	19	near-core
pan_gene_12876	pan_gene_749	Tassel_branch_number;Tassel_length	Tassel_length	1	0	0	1	0	0	1	0	1	0	0	0	0	0	0	0	0	1	0	0	0	1	1	0	0	1	8	dispensable
pan_gene_12876	pan_gene_8461	Tassel_branch_number;Tassel_length	Tassel_length	1	1	0	0	1	1	1	0	0	0	1	0	0	0	0	0	0	0	0	0	0	1	1	0	1	0	9	dispensable
pan_gene_12893	pan_gene_14118	Average_internode_length_(below_ear);Nodes_above_ear;Tassel_length	Fructose;Height_per_day_(until_flowering);Tassel_length	0	0	0	0	0	0	0	1	1	0	0	0	0	0	0	0	0	0	0	0	0	0	0	0	0	0	2	dispensable
pan_gene_12893	pan_gene_28107	Average_internode_length_(below_ear);Nodes_above_ear;Tassel_length	Tassel_length	0	0	0	0	0	0	0	1	0	0	1	0	0	0	0	0	0	0	1	0	1	0	0	0	0	0	4	dispensable
pan_gene_12893	pan_gene_5298	Average_internode_length_(below_ear);Nodes_above_ear;Tassel_length	Leaf_width;Northern_Leaf_Blight;Ratio_of_ear_height_to_total_height;Tassel_length;Total_amino_acids	0	0	0	0	0	1	0	0	1	0	1	0	0	0	0	0	0	0	0	0	0	0	1	0	0	0	4	dispensable
pan_gene_1305	pan_gene_19470	Average_internode_length_(whole_plant);Tassel_branch_number;Tassel_length	Leaf_width;Tassel_length	1	0	0	0	0	0	0	1	0	0	0	0	1	0	0	0	0	1	0	0	0	1	0	0	0	0	5	dispensable
pan_gene_1305	pan_gene_22829	Average_internode_length_(whole_plant);Tassel_branch_number;Tassel_length	Tassel_length	1	1	1	0	0	0	0	1	1	0	0	0	0	0	0	0	0	1	0	0	1	0	0	0	0	1	8	dispensable
pan_gene_1305	pan_gene_2592	Average_internode_length_(whole_plant);Tassel_branch_number;Tassel_length	Leaf_width;Nodes_per_plant;Nodes_to_ear;Plant_height;Tassel_length	0	0	0	0	0	0	0	0	0	1	0	0	0	0	1	1	0	1	0	0	0	0	0	0	0	1	5	dispensable
pan_gene_1305	pan_gene_32564	Average_internode_length_(whole_plant);Tassel_branch_number;Tassel_length	Ear_row_number;Stalk_strength;Tassel_length	1	0	1	0	0	0	1	0	1	0	0	0	1	1	1	1	0	0	0	0	0	0	0	0	0	1	9	dispensable
pan_gene_1305	pan_gene_3720	Average_internode_length_(whole_plant);Tassel_branch_number;Tassel_length	Tassel_length	1	1	1	1	0	0	0	1	1	0	1	0	1	1	0	0	0	1	0	0	0	0	0	0	0	1	11	near-core
pan_gene_1305	pan_gene_4410	Average_internode_length_(whole_plant);Tassel_branch_number;Tassel_length	Ear_row_number;Tassel_length	0	0	0	0	0	0	0	0	0	0	0	0	0	0	0	0	0	0	0	0	1	0	0	1	1	0	3	dispensable
pan_gene_1305	pan_gene_4916	Average_internode_length_(whole_plant);Tassel_branch_number;Tassel_length	Ratio_of_ear_height_to_total_height;Tassel_length	1	0	0	0	0	0	0	0	0	0	0	0	0	0	0	0	0	0	0	0	0	0	1	0	0	0	2	dispensable
pan_gene_1305	pan_gene_6244	Average_internode_length_(whole_plant);Tassel_branch_number;Tassel_length	Tassel_length	0	0	0	1	0	0	0	0	0	0	0	0	0	0	0	0	0	0	0	0	0	0	0	0	0	0	1	private
pan_gene_14118	pan_gene_14155	Fructose;Height_per_day_(until_flowering);Tassel_length	Average_internode_length_(above_ear);Boxcox-transformed_leaf_angle;Nitrate;Nodes_above_ear;Nodes_per_plant;Northern_Leaf_Blight;Tassel_length	0	0	0	0	0	0	0	0	0	0	0	0	0	0	0	0	0	0	0	0	0	1	0	0	0	0	1	private
pan_gene_14118	pan_gene_29692	Fructose;Height_per_day_(until_flowering);Tassel_length	Nodes_per_plant;Photoperiod_Growing-degree_days_to_silk;Tassel_length	1	0	0	0	0	0	0	0	0	0	0	1	0	0	0	0	0	0	1	0	0	0	0	0	1	0	4	dispensable
pan_gene_14155	pan_gene_29705	Average_internode_length_(above_ear);Boxcox-transformed_leaf_angle;Nitrate;Nodes_above_ear;Nodes_per_plant;Northern_Leaf_Blight;Tassel_length	Photoperiod_Growing-degree_days_to_silk;Tassel_length	0	0	0	0	0	0	0	0	0	0	0	0	1	0	0	0	0	0	0	0	0	0	0	0	0	0	1	private
pan_gene_14540	pan_gene_27110	Tassel_length;Total_amino_acids	Leaf_length;Tassel_branch_number;Tassel_length	1	0	0	0	0	0	0	0	0	0	0	0	0	0	0	0	0	0	0	0	0	0	0	0	0	0	1	private
pan_gene_14540	pan_gene_9239	Tassel_length;Total_amino_acids	Tassel_length	0	0	0	0	0	1	1	0	0	1	0	0	0	0	0	0	0	0	0	0	1	0	0	0	0	0	4	dispensable
pan_gene_14838	pan_gene_28041	Nodes_above_ear;Photoperiod_growing-degree_days_to_anthesis;Tassel_length	Average_internode_length_(below_ear);Tassel_branch_number;Tassel_length	1	0	0	0	0	0	0	0	1	0	0	0	0	0	0	1	0	0	1	0	0	0	0	0	0	0	4	dispensable
pan_gene_14838	pan_gene_9063	Nodes_above_ear;Photoperiod_growing-degree_days_to_anthesis;Tassel_length	Ear_height;Fructose;Height_per_day_(until_flowering);Plant_height;Tassel_length	1	0	0	0	0	0	0	0	0	0	0	0	0	0	0	0	0	0	0	0	0	1	0	0	0	0	2	dispensable
pan_gene_14865	pan_gene_28001	Tassel_length	Average_internode_length_(below_ear);Cob_diameter;Southern_leaf_blight;Tassel_length	1	0	0	0	0	0	0	0	0	0	0	0	0	0	0	0	0	0	0	0	0	0	0	0	0	0	1	private
pan_gene_14865	pan_gene_29638	Tassel_length	Plant_height;Tassel_length	1	0	0	0	0	0	0	1	0	1	1	1	0	0	0	0	0	0	1	0	0	0	0	0	1	0	7	dispensable
pan_gene_14865	pan_gene_30751	Tassel_length	Tassel_length	1	0	0	0	0	0	0	0	0	0	1	0	0	0	0	0	0	0	0	0	0	0	0	0	0	0	2	dispensable
pan_gene_14911	pan_gene_28013	Tassel_length	Tassel_branch_number;Tassel_length	1	1	0	1	0	1	0	0	1	0	0	1	0	0	0	1	1	1	0	1	0	1	1	1	0	1	14	near-core
pan_gene_14911	pan_gene_29815	Tassel_length	Tassel_length	1	1	1	1	1	0	1	1	1	0	1	0	1	1	1	1	1	1	0	1	1	0	1	0	1	1	20	core
pan_gene_14911	pan_gene_30746	Tassel_length	Average_internode_length_(below_ear);Tassel_length	1	1	1	1	0	1	1	0	1	0	1	1	0	0	1	1	1	1	1	1	1	1	0	1	1	1	20	core
pan_gene_14911	pan_gene_4558	Tassel_length	Ear_row_number;Tassel_length	1	1	1	0	0	1	1	0	1	0	1	1	0	1	0	0	0	0	1	1	1	1	1	1	0	0	15	near-core
pan_gene_15313	pan_gene_4269	Tassel_length	Tassel_length	1	1	1	0	0	0	1	0	0	1	1	1	0	0	1	0	0	1	1	1	1	1	1	1	1	1	17	near-core
pan_gene_15313	pan_gene_61110	Tassel_length	Ratio_of_ear_height_to_total_height;Tassel_length	0	0	0	0	0	0	0	0	0	0	0	0	0	0	0	0	0	1	0	0	0	0	1	0	0	0	2	dispensable
pan_gene_15351	pan_gene_29943	Average_internode_length_(below_ear);Tassel_length	Tassel_length	0	0	0	0	0	1	0	1	0	1	0	0	0	0	0	0	0	0	0	0	0	0	0	0	0	0	3	dispensable
pan_gene_15506	pan_gene_647	Tassel_length	Boxcox-transformed_leaf_angle;PCA_of_metabolites:_PC2;Tassel_length	1	0	0	0	0	0	1	1	0	1	0	0	0	0	1	1	0	0	1	0	0	0	1	1	0	0	9	dispensable
pan_gene_15629	pan_gene_16167	Tassel_length	Average_internode_length_(below_ear);Tassel_length	1	0	0	0	0	0	0	0	0	0	0	0	0	0	0	0	1	0	0	0	0	0	0	0	0	0	2	dispensable
pan_gene_15629	pan_gene_16363	Tassel_length	Average_internode_length_(below_ear);Height_per_day_(until_flowering);Plant_height;Tassel_length	1	0	0	0	1	0	0	0	0	0	0	0	0	0	0	0	0	0	0	0	0	0	1	0	0	0	3	dispensable
pan_gene_15629	pan_gene_21722	Tassel_length	Nodes_above_ear;Tassel_length	0	0	0	0	0	0	0	0	0	0	0	0	0	0	0	0	0	0	0	0	0	0	0	0	0	1	1	private
pan_gene_15629	pan_gene_23900	Tassel_length	Days_to_anthesis;Photoperiod_Growing-degree_days_to_silk;Tassel_length	1	0	0	0	0	0	0	0	0	0	1	0	0	0	0	1	1	0	0	0	1	0	1	0	0	0	6	dispensable
pan_gene_15629	pan_gene_31963	Tassel_length	Tassel_length	1	0	0	0	1	0	0	0	0	0	0	0	0	0	0	0	0	0	0	0	1	0	1	0	0	0	4	dispensable
pan_gene_15629	pan_gene_4924	Tassel_length	Tassel_length	0	0	0	0	0	0	0	0	0	1	0	0	0	0	0	0	0	0	0	1	0	0	0	0	0	1	3	dispensable
pan_gene_15629	pan_gene_8375	Tassel_length	Anthesis-silking_interval;Nodes_above_ear;Tassel_length	1	0	1	0	0	0	0	0	0	1	0	0	0	0	1	1	0	0	0	0	0	0	1	0	0	1	7	dispensable
pan_gene_15684	pan_gene_27995	Tassel_length	Average_internode_length_(below_ear);Southern_leaf_blight;Tassel_length	1	0	0	1	0	0	0	0	0	0	0	0	0	0	0	0	0	0	1	0	0	0	0	0	0	0	3	dispensable
pan_gene_15684	pan_gene_28080	Tassel_length	Tassel_length	1	0	1	1	1	0	1	0	1	1	1	1	0	1	0	1	0	1	0	0	0	0	1	0	1	0	14	near-core
pan_gene_15684	pan_gene_29804	Tassel_length	Tassel_length	1	1	0	1	1	0	1	0	1	1	1	1	0	1	0	1	0	1	0	0	0	0	1	0	0	1	14	near-core
pan_gene_15684	pan_gene_31508	Tassel_length	Tassel_length	1	1	1	1	1	0	1	0	0	1	1	1	0	0	1	1	1	1	1	0	0	0	1	0	1	1	17	near-core
pan_gene_15684	pan_gene_3467	Tassel_length	Days_to_anthesis;Days_to_silk;Tassel_length	1	0	0	1	0	0	0	1	0	0	0	0	0	0	0	0	0	0	1	0	0	0	0	0	0	0	4	dispensable
pan_gene_15696	pan_gene_21453	Boxcox-transformed_leaf_angle;Leaf_length;Starch;Tassel_length	Tassel_length	1	1	0	1	1	0	1	1	1	1	1	1	1	0	0	1	1	1	0	1	1	1	0	0	1	0	18	near-core
pan_gene_15696	pan_gene_25165	Boxcox-transformed_leaf_angle;Leaf_length;Starch;Tassel_length	Days_to_silk;Tassel_length	1	0	1	0	0	1	0	0	1	0	1	0	0	0	0	0	0	1	0	1	1	0	1	0	0	0	9	dispensable
pan_gene_15696	pan_gene_30163	Boxcox-transformed_leaf_angle;Leaf_length;Starch;Tassel_length	Plant_height;Tassel_length	1	1	1	1	1	1	1	1	1	1	1	1	1	1	0	1	1	0	0	0	1	1	1	0	0	0	19	near-core
pan_gene_15696	pan_gene_8026	Boxcox-transformed_leaf_angle;Leaf_length;Starch;Tassel_length	Tassel_length	1	1	1	1	1	1	1	1	1	0	1	1	0	1	1	1	1	1	0	1	1	1	1	1	1	1	23	core
pan_gene_16167	pan_gene_5213	Average_internode_length_(below_ear);Tassel_length	Tassel_length	1	0	0	0	0	0	0	0	1	0	0	0	0	0	0	0	0	0	0	0	0	0	0	0	0	0	2	dispensable
pan_gene_16167	pan_gene_610	Average_internode_length_(below_ear);Tassel_length	Tassel_length	1	0	0	0	0	0	0	0	0	0	0	0	0	0	0	0	0	0	0	0	1	0	0	0	0	0	2	dispensable
pan_gene_16172	pan_gene_18471	Tassel_length	Tassel_length	0	0	0	0	1	0	0	0	0	0	0	0	0	0	0	0	0	0	0	0	0	0	0	0	0	0	1	private
pan_gene_16172	pan_gene_30254	Tassel_length	Tassel_length	0	0	0	0	1	0	0	0	0	0	0	0	0	0	0	0	0	0	0	0	0	0	0	0	0	0	1	private
pan_gene_16172	pan_gene_433	Tassel_length	Average_internode_length_(whole_plant);Leaf_width;Tassel_length	0	0	0	0	1	0	0	0	0	0	0	0	0	0	0	0	0	0	0	0	0	0	0	0	0	0	1	private
pan_gene_16172	pan_gene_5211	Tassel_length	Tassel_length	0	0	0	0	1	0	0	0	0	0	0	0	0	0	0	0	0	0	0	0	0	0	0	0	0	0	1	private
pan_gene_16172	pan_gene_7792	Tassel_length	100_Kernel_weight;Tassel_length	0	0	0	0	1	0	0	0	0	0	0	0	0	0	0	0	0	0	0	0	0	0	0	0	0	0	1	private
pan_gene_16172	pan_gene_9088	Tassel_length	Days_to_anthesis;Tassel_length	0	0	0	0	0	0	0	0	0	0	0	0	0	0	0	0	0	0	0	0	0	0	0	0	0	1	1	private
pan_gene_16212	pan_gene_3645	Nodes_per_plant;Tassel_length	Nodes_per_plant;Tassel_length	1	1	0	1	0	0	0	0	0	0	0	0	0	0	1	0	0	0	0	1	0	0	0	0	0	1	6	dispensable
pan_gene_16225	pan_gene_21142	Height_per_day_(until_flowering);Leaf_width;Nodes_per_plant;Plant_height;Tassel_length	Nodes_to_ear;Ratio_of_ear_height_to_total_height;Tassel_length	1	0	0	0	0	0	0	0	0	0	0	0	0	0	0	0	0	0	0	0	0	0	0	0	0	0	1	private
pan_gene_16225	pan_gene_27649	Height_per_day_(until_flowering);Leaf_width;Nodes_per_plant;Plant_height;Tassel_length	Anthesis-silking_interval;Photoperiod_growing-degree_days_to_anthesis;Tassel_length	1	0	0	0	0	0	0	0	0	0	0	0	0	0	0	0	0	0	0	0	0	0	0	0	0	0	1	private
pan_gene_16225	pan_gene_30573	Height_per_day_(until_flowering);Leaf_width;Nodes_per_plant;Plant_height;Tassel_length	Tassel_length	1	0	0	0	0	0	1	0	0	1	0	1	0	0	1	0	0	0	0	0	0	0	0	1	0	1	7	dispensable
pan_gene_16225	pan_gene_5293	Height_per_day_(until_flowering);Leaf_width;Nodes_per_plant;Plant_height;Tassel_length	Glucose;Northern_Leaf_Blight;Tassel_length	1	0	0	0	0	0	0	0	0	0	0	0	0	0	0	0	0	0	0	0	0	0	0	0	0	0	1	private
pan_gene_16225	pan_gene_88733	Height_per_day_(until_flowering);Leaf_width;Nodes_per_plant;Plant_height;Tassel_length	Tassel_length	1	0	0	0	0	0	0	0	0	0	0	0	0	0	0	0	0	0	0	0	0	0	0	0	0	0	1	private
pan_gene_16249	pan_gene_20562	Nitrate;Tassel_length	Tassel_length	1	1	0	0	0	0	0	0	1	0	0	1	0	0	0	0	0	1	0	0	1	0	1	0	0	0	7	dispensable
pan_gene_16249	pan_gene_22044	Nitrate;Tassel_length	Tassel_length	0	0	0	0	0	1	0	0	0	0	0	0	0	0	0	0	0	0	0	0	0	0	0	0	0	0	1	private
pan_gene_16249	pan_gene_23431	Nitrate;Tassel_length	Tassel_length	1	0	0	1	0	0	1	0	1	0	0	0	1	0	1	0	0	1	0	0	0	0	0	0	0	0	7	dispensable
pan_gene_16249	pan_gene_24382	Nitrate;Tassel_length	Stalk_strength;Tassel_length;Total_amino_acids	1	0	0	0	0	1	0	0	0	0	0	0	0	0	0	0	0	0	0	0	0	0	1	0	0	0	3	dispensable
pan_gene_16249	pan_gene_26510	Nitrate;Tassel_length	Boxcox-transformed_leaf_angle;Tassel_length	1	0	0	0	0	0	0	0	0	0	0	0	0	0	0	0	0	0	0	0	0	0	0	0	0	0	1	private
pan_gene_16249	pan_gene_6288	Nitrate;Tassel_length	Days_to_silk;Tassel_length	1	0	0	0	0	0	0	0	0	1	0	1	0	0	1	0	0	1	0	0	1	0	1	1	0	0	8	dispensable
pan_gene_16249	pan_gene_646	Nitrate;Tassel_length	Average_internode_length_(below_ear);Boxcox-transformed_leaf_angle;Tassel_length	1	1	1	0	0	0	1	0	0	0	0	0	0	0	0	0	0	1	0	0	1	0	0	0	0	0	6	dispensable
pan_gene_16363	pan_gene_20575	Average_internode_length_(below_ear);Height_per_day_(until_flowering);Plant_height;Tassel_length	Ear_row_number;Tassel_length	1	1	1	0	0	0	0	0	0	0	1	0	0	1	0	0	0	0	0	0	1	1	1	0	0	0	8	dispensable
pan_gene_16363	pan_gene_23836	Average_internode_length_(below_ear);Height_per_day_(until_flowering);Plant_height;Tassel_length	Ear_height;Nodes_per_plant;Tassel_length	1	1	0	0	1	0	0	0	0	0	0	0	1	1	0	1	0	0	0	0	0	1	0	0	0	0	7	dispensable
pan_gene_16363	pan_gene_23900	Average_internode_length_(below_ear);Height_per_day_(until_flowering);Plant_height;Tassel_length	Days_to_anthesis;Photoperiod_Growing-degree_days_to_silk;Tassel_length	1	1	1	0	1	0	0	0	0	0	0	0	1	0	1	1	0	0	1	0	1	1	1	0	0	0	11	near-core
pan_gene_16363	pan_gene_2623	Average_internode_length_(below_ear);Height_per_day_(until_flowering);Plant_height;Tassel_length	Height_per_day_(until_flowering);Plant_height;Tassel_branch_number;Tassel_length	1	1	0	0	0	0	0	0	0	0	0	0	1	1	0	0	0	0	0	0	0	1	0	0	0	0	5	dispensable
pan_gene_16363	pan_gene_26433	Average_internode_length_(below_ear);Height_per_day_(until_flowering);Plant_height;Tassel_length	Height_above_ear;Plant_height;Tassel_length	1	0	0	0	0	0	0	0	0	0	0	0	0	0	0	0	0	0	0	0	0	0	1	0	0	0	2	dispensable
pan_gene_16363	pan_gene_28000	Average_internode_length_(below_ear);Height_per_day_(until_flowering);Plant_height;Tassel_length	Anthesis-silking_interval;Tassel_length	0	0	0	0	0	0	0	0	0	0	0	0	1	0	0	0	0	0	0	0	0	0	0	0	0	0	1	private
pan_gene_16363	pan_gene_30231	Average_internode_length_(below_ear);Height_per_day_(until_flowering);Plant_height;Tassel_length	Ratio_of_ear_height_to_total_height;Tassel_length	1	0	1	0	0	0	0	0	0	0	0	0	1	1	1	1	0	0	0	0	1	1	1	0	0	0	9	dispensable
pan_gene_16363	pan_gene_30575	Average_internode_length_(below_ear);Height_per_day_(until_flowering);Plant_height;Tassel_length	Tassel_length	1	0	0	0	0	0	0	0	0	0	0	0	0	1	0	1	0	0	0	0	1	0	0	0	0	0	4	dispensable
pan_gene_16363	pan_gene_4214	Average_internode_length_(below_ear);Height_per_day_(until_flowering);Plant_height;Tassel_length	Tassel_length	1	0	0	0	0	0	0	0	0	0	0	0	0	1	1	1	0	0	0	0	0	0	0	0	0	0	4	dispensable
pan_gene_16363	pan_gene_4419	Average_internode_length_(below_ear);Height_per_day_(until_flowering);Plant_height;Tassel_length	Anthesis-silking_interval;Average_internode_length_(above_ear);Average_internode_length_(below_ear);Leaf_length;Tassel_length	0	0	0	0	0	0	0	0	0	0	0	0	0	0	0	0	0	0	0	0	1	0	0	0	0	0	1	private
pan_gene_16363	pan_gene_5110	Average_internode_length_(below_ear);Height_per_day_(until_flowering);Plant_height;Tassel_length	PCA_of_metabolites:_PC2;Tassel_length	1	0	0	0	0	0	0	0	0	0	0	0	0	0	0	0	0	0	0	0	0	0	0	0	0	0	1	private
pan_gene_16363	pan_gene_5279	Average_internode_length_(below_ear);Height_per_day_(until_flowering);Plant_height;Tassel_length	Tassel_length	1	1	0	0	0	0	0	0	0	0	0	0	0	1	0	0	0	0	0	0	0	1	1	0	0	0	5	dispensable
pan_gene_16363	pan_gene_634	Average_internode_length_(below_ear);Height_per_day_(until_flowering);Plant_height;Tassel_length	100_Kernel_weight;Tassel_length	1	1	1	0	1	1	0	0	0	1	1	0	1	1	1	1	0	1	1	0	1	1	1	0	0	0	16	near-core
pan_gene_16363	pan_gene_8375	Average_internode_length_(below_ear);Height_per_day_(until_flowering);Plant_height;Tassel_length	Anthesis-silking_interval;Nodes_above_ear;Tassel_length	1	0	0	0	1	0	0	0	0	0	0	0	1	0	0	1	0	0	0	0	1	0	1	0	0	0	6	dispensable
pan_gene_16363	pan_gene_8461	Average_internode_length_(below_ear);Height_per_day_(until_flowering);Plant_height;Tassel_length	Tassel_length	1	0	0	0	1	0	1	0	0	0	1	0	0	0	0	0	0	0	0	0	0	1	1	0	0	0	6	dispensable
pan_gene_16834	pan_gene_2506	Tassel_length	Boxcox-transformed_leaf_angle;Tassel_length	1	0	0	0	0	0	0	0	0	0	0	0	0	0	0	0	0	0	0	0	0	0	0	0	0	0	1	private
pan_gene_16834	pan_gene_28835	Tassel_length	Tassel_length	0	0	0	0	0	1	0	0	0	1	0	0	0	0	0	0	0	0	0	0	0	0	0	0	0	0	2	dispensable
pan_gene_16834	pan_gene_30751	Tassel_length	Tassel_length	1	0	0	0	0	0	0	0	0	1	0	0	0	0	0	0	0	0	0	1	1	0	0	0	0	0	4	dispensable
pan_gene_16834	pan_gene_31524	Tassel_length	100_Kernel_weight;Tassel_length	1	0	0	0	0	0	0	0	0	1	0	0	0	0	0	0	0	0	0	1	1	0	0	0	0	0	4	dispensable
pan_gene_16834	pan_gene_740	Tassel_length	Tassel_length	0	0	0	0	0	1	0	0	0	0	0	0	0	0	0	0	0	0	0	0	0	0	0	0	0	0	1	private
pan_gene_16834	pan_gene_753	Tassel_length	Tassel_length	0	0	0	0	0	0	0	0	0	1	0	0	0	0	0	0	0	0	0	1	0	0	0	0	0	0	2	dispensable
pan_gene_17408	pan_gene_19996	Southern_leaf_blight;Tassel_length	Tassel_length	1	0	0	0	0	0	0	0	0	0	0	0	0	0	0	0	0	0	0	0	0	0	0	0	0	0	1	private
pan_gene_17408	pan_gene_24185	Southern_leaf_blight;Tassel_length	Tassel_length;Total_amino_acids	1	0	1	0	0	0	0	0	0	1	0	0	0	0	0	0	0	0	0	0	0	0	0	0	0	0	3	dispensable
pan_gene_17853	pan_gene_2623	Tassel_length	Height_per_day_(until_flowering);Plant_height;Tassel_branch_number;Tassel_length	0	0	0	0	0	0	0	0	0	0	0	1	0	0	0	0	0	0	0	0	0	0	0	0	0	0	1	private
pan_gene_17853	pan_gene_4214	Tassel_length	Tassel_length	0	0	0	0	0	0	0	0	0	0	0	1	0	0	0	0	0	0	0	0	0	0	0	0	0	0	1	private
pan_gene_18471	pan_gene_21722	Tassel_length	Nodes_above_ear;Tassel_length	0	0	0	0	0	0	1	0	0	0	0	0	1	0	0	1	0	0	0	1	0	0	0	0	0	1	5	dispensable
pan_gene_18471	pan_gene_23900	Tassel_length	Days_to_anthesis;Photoperiod_Growing-degree_days_to_silk;Tassel_length	1	0	0	0	1	0	1	0	0	0	0	0	0	0	0	0	0	0	0	0	0	0	0	0	0	1	4	dispensable
pan_gene_18471	pan_gene_24634	Tassel_length	Tassel_branch_number;Tassel_length	1	0	0	0	1	0	0	0	0	1	0	0	1	0	0	1	0	0	0	0	0	0	0	0	0	1	6	dispensable
pan_gene_18471	pan_gene_26983	Tassel_length	Tassel_length	1	0	0	0	0	0	0	0	0	0	0	0	1	0	0	0	0	0	0	0	0	0	0	0	0	1	3	dispensable
pan_gene_18471	pan_gene_30205	Tassel_length	Boxcox-transformed_leaf_angle;Tassel_length	0	0	0	0	0	0	0	0	0	0	0	0	0	0	0	0	0	0	0	1	0	0	0	0	0	0	1	private
pan_gene_18471	pan_gene_30254	Tassel_length	Tassel_length	0	0	0	0	1	0	1	0	0	0	0	0	1	0	0	0	0	0	0	1	0	0	0	0	0	0	4	dispensable
pan_gene_18471	pan_gene_433	Tassel_length	Average_internode_length_(whole_plant);Leaf_width;Tassel_length	1	0	0	0	1	0	0	0	0	0	0	0	0	0	0	0	0	0	0	0	0	0	0	0	0	0	2	dispensable
pan_gene_18471	pan_gene_4870	Tassel_length	Boxcox-transformed_leaf_angle;Tassel_length	0	0	0	0	1	0	0	0	0	1	0	0	0	0	0	0	0	0	0	0	0	0	0	0	0	0	2	dispensable
pan_gene_18471	pan_gene_5213	Tassel_length	Tassel_length	1	0	0	0	0	0	0	0	0	0	0	0	0	0	0	1	0	0	0	1	0	0	0	0	0	0	3	dispensable
pan_gene_18471	pan_gene_713	Tassel_length	Cob_diameter;Tassel_length	1	0	0	0	0	0	0	0	0	1	0	0	0	0	0	0	0	0	0	1	0	0	0	0	0	0	3	dispensable
pan_gene_18471	pan_gene_7205	Tassel_length	Tassel_length	1	0	0	0	0	0	0	0	0	0	0	0	0	0	0	0	0	0	0	0	0	0	0	0	0	0	1	private
pan_gene_18471	pan_gene_8375	Tassel_length	Anthesis-silking_interval;Nodes_above_ear;Tassel_length	1	0	0	0	1	0	1	0	0	0	0	0	0	0	0	0	0	0	0	0	0	0	0	0	0	0	3	dispensable
pan_gene_18471	pan_gene_9088	Tassel_length	Days_to_anthesis;Tassel_length	0	0	0	0	0	0	0	0	0	1	0	0	0	0	0	1	0	0	0	1	0	0	0	0	0	0	3	dispensable
pan_gene_18536	pan_gene_8205	Tassel_length	Tassel_length	1	0	0	0	0	0	0	0	0	0	0	0	0	0	0	0	0	0	0	0	0	0	0	0	0	0	1	private
pan_gene_19055	pan_gene_23900	Nodes_above_ear;Tassel_length	Days_to_anthesis;Photoperiod_Growing-degree_days_to_silk;Tassel_length	1	0	1	0	0	0	1	0	0	0	1	1	1	0	1	0	0	0	1	0	0	0	1	0	1	1	11	near-core
pan_gene_19055	pan_gene_24369	Nodes_above_ear;Tassel_length	Tassel_length	0	0	0	0	0	1	0	0	0	0	0	0	0	0	0	0	0	0	0	0	0	0	0	0	0	0	1	private
pan_gene_19055	pan_gene_28041	Nodes_above_ear;Tassel_length	Average_internode_length_(below_ear);Tassel_branch_number;Tassel_length	1	0	0	1	1	1	0	1	1	1	1	1	1	1	1	1	0	1	1	1	1	1	1	1	1	1	22	core
pan_gene_19055	pan_gene_28365	Nodes_above_ear;Tassel_length	Leaf_length;Tassel_length	1	0	0	1	1	0	0	0	0	0	1	0	1	0	1	0	1	0	0	0	0	0	1	0	0	0	8	dispensable
pan_gene_19055	pan_gene_28882	Nodes_above_ear;Tassel_length	Tassel_length	1	0	0	0	0	0	0	0	1	0	0	0	0	0	0	0	0	0	1	0	0	0	0	0	0	0	3	dispensable
pan_gene_19055	pan_gene_30187	Nodes_above_ear;Tassel_length	Tassel_length	1	0	0	0	0	0	1	0	1	1	1	1	1	0	1	1	0	0	1	0	1	1	1	1	1	1	16	near-core
pan_gene_19055	pan_gene_713	Nodes_above_ear;Tassel_length	Cob_diameter;Tassel_length	1	1	1	1	1	0	0	0	0	1	1	1	0	1	1	1	1	0	1	0	1	0	0	0	0	0	14	near-core
pan_gene_19055	pan_gene_7160	Nodes_above_ear;Tassel_length	Tassel_length	0	0	0	1	0	0	0	0	0	0	0	0	0	0	0	0	0	0	0	0	0	0	0	0	0	0	1	private
pan_gene_19055	pan_gene_749	Nodes_above_ear;Tassel_length	Tassel_length	1	0	0	1	0	0	1	0	1	0	0	1	1	0	0	1	1	1	0	0	0	0	1	0	0	0	10	dispensable
pan_gene_19055	pan_gene_8461	Nodes_above_ear;Tassel_length	Tassel_length	1	0	0	1	1	1	1	0	0	1	0	0	0	0	0	1	0	0	1	0	0	0	1	0	1	0	10	dispensable
pan_gene_19055	pan_gene_8608	Nodes_above_ear;Tassel_length	Tassel_length	1	0	0	0	0	0	0	0	1	0	0	0	0	0	0	0	0	0	0	0	0	0	0	0	0	0	2	dispensable
pan_gene_19055	pan_gene_8970	Nodes_above_ear;Tassel_length	Leaf_length;Southern_leaf_blight;Tassel_length	0	1	0	0	1	0	1	0	1	0	1	0	0	0	1	1	0	0	0	0	0	0	1	0	0	0	8	dispensable
pan_gene_19055	pan_gene_9063	Nodes_above_ear;Tassel_length	Ear_height;Fructose;Height_per_day_(until_flowering);Plant_height;Tassel_length	1	1	1	1	1	1	1	1	1	0	0	1	1	0	1	1	0	0	0	0	1	1	1	0	0	1	17	near-core
pan_gene_19118	pan_gene_32565	Ear_height;Stalk_strength;Tassel_length	Ear_row_number;Stalk_strength;Tassel_length	1	1	1	1	1	0	1	0	1	0	1	0	1	1	0	0	0	1	1	1	1	1	1	1	1	1	19	near-core
pan_gene_19118	pan_gene_3573	Ear_height;Stalk_strength;Tassel_length	Tassel_length	1	0	0	0	0	0	0	0	0	0	0	0	0	0	0	0	0	0	0	0	1	0	0	0	0	0	2	dispensable
pan_gene_19118	pan_gene_4837	Ear_height;Stalk_strength;Tassel_length	Ear_row_number;Ratio_of_ear_height_to_total_height;Tassel_length	1	0	0	0	0	0	0	0	0	0	0	0	0	0	0	0	0	0	0	0	0	0	0	0	0	0	1	private
pan_gene_19118	pan_gene_5384	Ear_height;Stalk_strength;Tassel_length	Nodes_to_ear;Ratio_of_ear_height_to_total_height;Tassel_length	1	0	1	1	1	1	1	1	1	1	1	1	1	1	1	1	0	0	0	1	1	0	1	1	0	0	19	near-core
pan_gene_19118	pan_gene_5419	Ear_height;Stalk_strength;Tassel_length	Days_to_anthesis;Days_to_silk;Nodes_per_plant;Tassel_length;Total_amino_acids	1	0	1	1	1	1	1	1	1	1	1	1	1	1	1	1	0	1	0	1	1	0	1	1	0	1	21	core
pan_gene_19118	pan_gene_588	Ear_height;Stalk_strength;Tassel_length	Tassel_length	1	0	0	0	0	0	0	0	0	0	0	0	0	0	0	0	0	0	0	0	0	0	0	0	0	0	1	private
pan_gene_19118	pan_gene_8969	Ear_height;Stalk_strength;Tassel_length	Tassel_length	1	1	0	1	0	0	0	0	0	0	0	0	0	1	0	0	0	0	0	0	0	0	1	1	0	0	6	dispensable
pan_gene_19126	pan_gene_8205	Average_internode_length_(whole_plant);Plant_height;Tassel_length	Tassel_length	1	0	0	0	0	0	0	0	0	0	0	0	0	0	0	0	0	0	0	0	0	0	0	0	0	0	1	private
pan_gene_19217	pan_gene_646	Average_internode_length_(above_ear);Average_internode_length_(whole_plant);Boxcox-transformed_leaf_angle;Tassel_length	Average_internode_length_(below_ear);Boxcox-transformed_leaf_angle;Tassel_length	1	0	0	0	0	0	0	0	0	0	0	0	0	0	0	0	0	0	0	0	0	0	0	0	0	0	1	private
pan_gene_19297	pan_gene_8205	Glutamate;PCA_of_metabolites:_PC1;PCA_of_metabolites:_PC2;Tassel_length;Total_amino_acids	Tassel_length	1	0	0	0	0	0	0	0	0	0	0	0	0	0	0	0	0	0	0	0	0	0	0	0	0	0	1	private
pan_gene_19298	pan_gene_22057	Days_to_anthesis;Nodes_per_plant;Plant_height;Tassel_length	100_Kernel_weight;Tassel_length	1	0	1	1	0	0	0	0	0	0	0	0	0	0	0	0	0	0	0	0	0	0	0	0	0	0	3	dispensable
pan_gene_19298	pan_gene_30253	Days_to_anthesis;Nodes_per_plant;Plant_height;Tassel_length	Boxcox-transformed_leaf_angle;Tassel_length	1	0	1	1	0	1	0	0	1	0	0	0	0	0	0	0	0	0	0	0	0	0	0	0	1	0	6	dispensable
pan_gene_19470	pan_gene_22829	Leaf_width;Tassel_length	Tassel_length	1	0	1	0	0	0	1	1	0	0	0	0	0	0	0	0	0	1	0	0	1	0	0	0	0	0	6	dispensable
pan_gene_19470	pan_gene_2592	Leaf_width;Tassel_length	Leaf_width;Nodes_per_plant;Nodes_to_ear;Plant_height;Tassel_length	0	0	0	0	0	0	0	0	0	0	0	0	1	0	0	0	1	0	0	0	0	0	0	1	0	0	3	dispensable
pan_gene_19470	pan_gene_28025	Leaf_width;Tassel_length	Average_internode_length_(above_ear);Tassel_length	0	0	0	0	0	0	0	1	0	0	0	0	0	0	0	0	1	1	0	0	0	0	0	0	0	0	3	dispensable
pan_gene_19470	pan_gene_28028	Leaf_width;Tassel_length	Average_internode_length_(whole_plant);Tassel_length	1	0	1	0	0	0	0	1	0	0	0	0	0	0	0	0	0	0	1	0	0	0	0	0	0	0	4	dispensable
pan_gene_19470	pan_gene_29879	Leaf_width;Tassel_length	Days_to_anthesis;Tassel_length	1	0	1	0	0	0	0	1	0	0	0	0	1	0	0	0	0	0	0	0	0	0	0	0	0	0	4	dispensable
pan_gene_19470	pan_gene_32564	Leaf_width;Tassel_length	Ear_row_number;Stalk_strength;Tassel_length	1	1	1	0	1	0	0	1	1	0	1	0	1	0	0	0	1	1	1	0	1	1	1	0	0	0	14	near-core
pan_gene_19470	pan_gene_3720	Leaf_width;Tassel_length	Tassel_length	1	1	0	0	0	0	1	1	1	0	1	1	1	0	0	0	1	0	0	0	1	0	0	0	0	0	10	dispensable
pan_gene_19470	pan_gene_4916	Leaf_width;Tassel_length	Ratio_of_ear_height_to_total_height;Tassel_length	1	0	0	0	0	0	0	1	0	0	0	0	1	0	0	0	0	0	1	0	0	0	0	0	0	0	4	dispensable
pan_gene_19470	pan_gene_5341	Leaf_width;Tassel_length	Boxcox-transformed_leaf_angle;Tassel_length	1	1	1	0	0	0	0	1	1	0	0	0	1	1	0	0	1	0	1	0	0	1	1	1	0	0	12	near-core
pan_gene_19470	pan_gene_98904	Leaf_width;Tassel_length	Ear_row_number;Tassel_length	1	0	1	0	0	0	0	1	0	0	0	0	1	0	0	0	0	0	0	0	0	0	0	0	0	0	4	dispensable
pan_gene_19480	pan_gene_30254	Malate;Tassel_length	Tassel_length	0	0	0	0	0	0	0	0	0	0	0	0	0	0	0	0	1	0	0	0	0	0	0	0	0	0	1	private
pan_gene_20430	pan_gene_24077	Tassel_length	Chlorophyll_B;Tassel_length	1	0	1	1	0	1	0	1	0	0	0	0	0	1	0	0	1	0	0	1	0	0	0	0	0	0	8	dispensable
pan_gene_20430	pan_gene_28040	Tassel_length	Tassel_length	1	0	1	0	0	0	0	0	0	0	0	0	0	1	0	0	1	0	0	1	0	0	0	0	0	1	6	dispensable
pan_gene_20430	pan_gene_29815	Tassel_length	Tassel_length	1	1	1	1	1	1	1	0	0	1	0	0	0	1	1	0	1	1	0	1	0	0	1	0	0	0	14	near-core
pan_gene_20430	pan_gene_30746	Tassel_length	Average_internode_length_(below_ear);Tassel_length	1	1	1	1	1	1	0	1	1	1	0	1	0	0	1	0	1	0	0	1	0	0	0	1	0	1	15	near-core
pan_gene_20430	pan_gene_3229	Tassel_length	Tassel_length	0	0	0	1	0	0	0	0	0	0	0	0	0	0	0	0	0	0	0	0	1	0	0	0	0	0	2	dispensable
pan_gene_20430	pan_gene_4988	Tassel_length	Northern_Leaf_Blight;Tassel_length	1	1	0	1	0	0	0	0	1	1	1	1	1	1	1	0	0	1	0	1	0	1	1	0	1	0	15	near-core
pan_gene_20430	pan_gene_5447	Tassel_length	Average_internode_length_(below_ear);Average_internode_length_(whole_plant);Days_to_anthesis;Ear_height;Nodes_to_ear;Tassel_length	1	0	1	1	1	0	1	0	1	1	1	1	0	1	1	1	1	1	0	1	1	1	1	1	1	1	21	core
pan_gene_20430	pan_gene_98904	Tassel_length	Ear_row_number;Tassel_length	1	0	0	0	1	0	1	0	0	1	0	1	0	1	0	1	0	0	1	0	1	1	1	1	0	0	12	near-core
pan_gene_20562	pan_gene_22044	Tassel_length	Tassel_length	0	0	0	0	0	0	1	0	0	0	0	0	0	0	0	0	0	0	0	0	0	0	0	0	0	0	1	private
pan_gene_20562	pan_gene_22471	Tassel_length	Ear_height;Tassel_length	1	0	0	0	0	0	0	0	0	0	0	0	0	0	0	1	0	0	0	0	0	0	0	0	0	0	2	dispensable
pan_gene_20562	pan_gene_24382	Tassel_length	Stalk_strength;Tassel_length;Total_amino_acids	1	0	0	0	0	0	0	0	0	1	1	0	0	0	0	1	0	0	0	0	0	0	1	1	0	0	6	dispensable
pan_gene_20562	pan_gene_26510	Tassel_length	Boxcox-transformed_leaf_angle;Tassel_length	1	0	0	0	0	1	0	0	0	1	0	0	0	0	0	0	0	0	0	0	0	0	0	1	0	0	4	dispensable
pan_gene_20562	pan_gene_32551	Tassel_length	Tassel_length	0	0	0	0	0	0	0	0	0	1	0	0	0	0	0	0	0	0	0	0	0	0	0	0	0	0	1	private
pan_gene_20562	pan_gene_6288	Tassel_length	Days_to_silk;Tassel_length	1	1	1	1	1	0	0	1	0	0	1	1	1	1	0	1	0	1	0	1	1	1	1	0	1	0	17	near-core
pan_gene_20562	pan_gene_8060	Tassel_length	Tassel_length	1	1	1	0	0	1	0	1	0	0	1	1	0	1	0	0	0	1	1	1	1	1	1	1	0	1	16	near-core
pan_gene_20575	pan_gene_28068	Ear_row_number;Tassel_length	Nodes_above_ear;Tassel_length	1	0	0	0	0	0	0	0	0	0	0	0	0	0	0	0	0	0	0	0	0	0	0	0	0	0	1	private
pan_gene_20575	pan_gene_29711	Ear_row_number;Tassel_length	Tassel_length	1	1	0	1	1	1	1	1	0	0	0	0	0	1	0	1	1	1	0	1	1	0	0	1	0	0	14	near-core
pan_gene_20575	pan_gene_30575	Ear_row_number;Tassel_length	Tassel_length	1	0	1	1	1	0	0	0	0	0	1	0	1	1	0	1	1	1	1	1	1	0	1	0	0	0	14	near-core
pan_gene_20575	pan_gene_32351	Ear_row_number;Tassel_length	Tassel_length	0	0	0	0	0	0	0	1	0	1	0	0	0	0	0	0	0	0	0	0	0	0	1	0	0	0	3	dispensable
pan_gene_20575	pan_gene_4214	Ear_row_number;Tassel_length	Tassel_length	1	0	0	0	0	0	0	0	0	1	0	1	0	1	0	0	0	1	1	0	0	0	0	0	0	1	7	dispensable
pan_gene_20575	pan_gene_5110	Ear_row_number;Tassel_length	PCA_of_metabolites:_PC2;Tassel_length	1	0	0	0	0	0	0	0	0	0	0	0	0	0	0	0	0	0	0	0	0	0	0	0	0	0	1	private
pan_gene_20575	pan_gene_5279	Ear_row_number;Tassel_length	Tassel_length	1	0	0	0	0	1	1	0	1	0	1	1	1	0	0	0	0	1	1	0	0	1	1	0	0	1	12	near-core
pan_gene_21055	pan_gene_30573	Tassel_length	Tassel_length	1	0	0	0	0	0	0	0	0	0	0	0	0	0	0	0	0	0	0	0	0	0	0	0	0	0	1	private
pan_gene_21055	pan_gene_822	Tassel_length	Height_per_day_(until_flowering);Tassel_length	1	0	0	0	0	0	0	0	0	0	0	0	0	0	0	0	0	0	0	0	0	0	0	0	0	0	1	private
pan_gene_21142	pan_gene_24362	Nodes_to_ear;Ratio_of_ear_height_to_total_height;Tassel_length	Tassel_length	1	0	0	0	0	0	0	0	0	0	0	0	0	0	0	0	0	0	1	0	0	0	0	0	0	0	2	dispensable
pan_gene_21142	pan_gene_2678	Nodes_to_ear;Ratio_of_ear_height_to_total_height;Tassel_length	Tassel_length	1	0	0	0	0	1	0	0	0	0	1	0	0	0	0	0	0	0	0	0	0	0	0	0	0	0	3	dispensable
pan_gene_21142	pan_gene_31974	Nodes_to_ear;Ratio_of_ear_height_to_total_height;Tassel_length	Boxcox-transformed_leaf_angle;Days_to_anthesis;Ear_height;Tassel_branch_number;Tassel_length	1	0	0	0	1	0	0	0	0	0	0	0	0	0	0	0	0	0	1	0	1	0	1	0	0	0	5	dispensable
pan_gene_21380	pan_gene_28028	Tassel_length	Average_internode_length_(whole_plant);Tassel_length	1	0	0	0	1	1	0	1	1	0	0	0	0	0	0	0	0	1	0	1	0	0	0	0	0	1	8	dispensable
pan_gene_21380	pan_gene_31901	Tassel_length	Tassel_length	0	0	0	0	0	1	0	0	0	0	0	0	0	0	0	0	0	1	0	0	0	0	0	0	0	0	2	dispensable
pan_gene_21380	pan_gene_4988	Tassel_length	Northern_Leaf_Blight;Tassel_length	1	0	0	0	0	0	0	0	0	0	0	0	0	0	0	0	0	0	0	0	0	0	0	0	0	0	1	private
pan_gene_21449	pan_gene_4427	Tassel_length	Leaf_length;Tassel_length	1	0	0	0	0	0	1	0	0	0	1	0	0	0	0	0	0	0	1	0	1	1	0	0	1	0	7	dispensable
pan_gene_21453	pan_gene_32565	Tassel_length	Ear_row_number;Stalk_strength;Tassel_length	1	1	0	1	1	1	1	1	1	1	1	1	1	0	1	1	1	1	1	1	0	1	1	1	1	1	23	core
pan_gene_21453	pan_gene_5384	Tassel_length	Nodes_to_ear;Ratio_of_ear_height_to_total_height;Tassel_length	1	1	0	0	1	0	1	1	1	0	1	1	1	0	0	1	1	1	0	1	0	0	1	1	0	1	16	near-core
pan_gene_21453	pan_gene_8026	Tassel_length	Tassel_length	1	1	0	1	1	1	1	1	1	1	1	1	1	0	0	1	1	1	1	1	1	0	1	0	0	1	20	core
pan_gene_21722	pan_gene_23900	Nodes_above_ear;Tassel_length	Days_to_anthesis;Photoperiod_Growing-degree_days_to_silk;Tassel_length	0	1	0	0	0	1	1	0	0	0	0	0	0	0	0	0	1	0	1	0	1	0	0	0	1	1	8	dispensable
pan_gene_21722	pan_gene_24369	Nodes_above_ear;Tassel_length	Tassel_length	0	0	0	0	0	1	0	0	0	0	0	0	0	0	0	0	0	0	0	0	0	0	0	0	0	0	1	private
pan_gene_21722	pan_gene_2623	Nodes_above_ear;Tassel_length	Height_per_day_(until_flowering);Plant_height;Tassel_branch_number;Tassel_length	0	1	0	0	0	1	1	0	0	0	0	0	0	0	0	0	0	0	0	0	0	0	0	0	0	0	3	dispensable
pan_gene_21722	pan_gene_26433	Nodes_above_ear;Tassel_length	Height_above_ear;Plant_height;Tassel_length	0	0	0	0	0	0	1	0	0	0	0	1	0	0	0	1	1	1	0	1	0	0	0	0	1	1	8	dispensable
pan_gene_21722	pan_gene_26983	Nodes_above_ear;Tassel_length	Tassel_length	0	1	0	0	1	0	0	0	0	0	0	1	1	0	0	1	0	1	0	0	1	0	0	0	1	1	9	dispensable
pan_gene_21722	pan_gene_30231	Nodes_above_ear;Tassel_length	Ratio_of_ear_height_to_total_height;Tassel_length	0	1	0	0	0	1	1	0	1	0	0	0	1	0	0	0	1	1	1	1	1	0	0	0	1	1	12	near-core
pan_gene_21722	pan_gene_30254	Nodes_above_ear;Tassel_length	Tassel_length	0	1	0	0	1	0	1	0	0	1	0	1	1	0	1	1	1	1	1	1	1	0	0	0	0	0	13	near-core
pan_gene_21722	pan_gene_433	Nodes_above_ear;Tassel_length	Average_internode_length_(whole_plant);Leaf_width;Tassel_length	0	1	0	0	0	0	0	0	1	1	0	0	0	0	0	0	0	1	0	0	0	0	0	0	0	1	5	dispensable
pan_gene_21722	pan_gene_4406	Nodes_above_ear;Tassel_length	Average_internode_length_(above_ear);Average_internode_length_(below_ear);Average_internode_length_(whole_plant);Height_above_ear;Height_per_day_(until_flowering);Leaf_length;Plant_height;Stalk_strength;Tassel_length	0	0	0	0	0	0	0	0	0	0	0	0	0	0	0	0	0	0	0	0	0	0	0	0	0	1	1	private
pan_gene_21722	pan_gene_4870	Nodes_above_ear;Tassel_length	Boxcox-transformed_leaf_angle;Tassel_length	0	0	0	0	1	0	0	0	0	1	0	0	0	0	0	0	0	0	0	0	0	0	0	0	0	0	2	dispensable
pan_gene_21722	pan_gene_4924	Nodes_above_ear;Tassel_length	Tassel_length	0	0	0	0	0	0	0	0	1	1	0	0	0	0	0	0	1	1	1	0	0	0	0	0	1	1	7	dispensable
pan_gene_21722	pan_gene_5211	Nodes_above_ear;Tassel_length	Tassel_length	0	1	0	0	0	1	1	0	1	1	0	1	0	0	1	0	1	0	1	1	0	0	0	0	1	1	12	near-core
pan_gene_21722	pan_gene_5213	Nodes_above_ear;Tassel_length	Tassel_length	0	0	0	0	0	1	0	0	0	0	0	1	1	0	0	1	0	0	0	1	1	0	0	0	0	0	6	dispensable
pan_gene_21722	pan_gene_5279	Nodes_above_ear;Tassel_length	Tassel_length	0	0	0	0	0	0	0	0	1	1	0	0	0	0	0	0	1	0	1	0	0	0	0	0	0	0	4	dispensable
pan_gene_21722	pan_gene_713	Nodes_above_ear;Tassel_length	Cob_diameter;Tassel_length	0	0	0	0	1	0	0	0	0	0	0	0	0	0	0	0	0	0	1	0	0	0	0	0	0	0	2	dispensable
pan_gene_21722	pan_gene_8375	Nodes_above_ear;Tassel_length	Anthesis-silking_interval;Nodes_above_ear;Tassel_length	0	0	0	0	0	1	1	0	0	0	0	0	0	0	1	1	1	0	0	1	1	0	0	0	1	1	9	dispensable
pan_gene_21722	pan_gene_9088	Nodes_above_ear;Tassel_length	Days_to_anthesis;Tassel_length	0	0	0	0	1	0	0	0	0	1	0	0	0	0	0	1	1	1	0	1	0	0	0	0	1	1	8	dispensable
pan_gene_21736	pan_gene_27261	Tassel_length	Tassel_length	1	0	0	0	0	0	0	0	0	0	0	0	0	0	0	0	0	0	0	0	0	0	0	0	0	0	1	private
pan_gene_21782	pan_gene_32450	Tassel_length	Average_internode_length_(below_ear);Cob_diameter;Nodes_above_ear;Tassel_length	1	0	0	0	0	0	0	0	0	0	0	0	0	0	0	0	0	0	0	0	0	0	0	0	0	0	1	private
pan_gene_22044	pan_gene_24382	Tassel_length	Stalk_strength;Tassel_length;Total_amino_acids	0	0	1	0	0	1	0	0	0	0	0	0	1	0	0	0	1	0	0	0	0	0	0	0	0	0	4	dispensable
pan_gene_22044	pan_gene_26510	Tassel_length	Boxcox-transformed_leaf_angle;Tassel_length	0	0	1	0	0	1	0	0	0	0	0	0	1	0	0	0	1	0	0	0	0	0	0	0	0	0	4	dispensable
pan_gene_22044	pan_gene_32551	Tassel_length	Tassel_length	0	0	1	0	0	1	0	0	0	0	0	0	1	0	0	0	0	0	0	0	0	0	0	0	0	0	3	dispensable
pan_gene_22044	pan_gene_6288	Tassel_length	Days_to_silk;Tassel_length	0	0	1	0	0	0	1	0	0	0	0	0	0	0	0	0	1	0	0	0	0	0	0	0	0	0	3	dispensable
pan_gene_22057	pan_gene_29692	100_Kernel_weight;Tassel_length	Nodes_per_plant;Photoperiod_Growing-degree_days_to_silk;Tassel_length	1	0	0	0	1	0	0	0	0	0	0	1	0	0	0	1	0	0	0	0	0	0	0	0	0	0	4	dispensable
pan_gene_22057	pan_gene_29817	100_Kernel_weight;Tassel_length	Days_to_anthesis;Photoperiod_Growing-degree_days_to_silk;Photoperiod_growing-degree_days_to_anthesis;Tassel_length	1	1	0	0	0	0	0	0	0	0	0	0	0	0	0	0	0	0	0	0	0	0	0	0	0	0	2	dispensable
pan_gene_22057	pan_gene_3551	100_Kernel_weight;Tassel_length	Leaf_length;Tassel_length	1	1	1	0	1	0	0	0	0	0	0	1	0	0	1	1	1	0	1	1	0	1	0	1	1	0	13	near-core
pan_gene_22471	pan_gene_29705	Ear_height;Tassel_length	Photoperiod_Growing-degree_days_to_silk;Tassel_length	1	0	0	0	0	0	0	0	0	0	0	0	0	0	0	0	0	0	0	0	0	0	0	0	0	0	1	private
pan_gene_22471	pan_gene_30253	Ear_height;Tassel_length	Boxcox-transformed_leaf_angle;Tassel_length	1	0	0	0	0	0	0	0	0	0	0	0	0	0	0	1	0	0	0	0	0	0	0	0	0	0	2	dispensable
pan_gene_22471	pan_gene_4260	Ear_height;Tassel_length	Ratio_of_ear_height_to_total_height;Stalk_strength;Tassel_length	1	0	0	0	0	0	0	0	0	0	1	0	0	0	0	0	0	1	0	0	1	0	0	0	0	0	4	dispensable
pan_gene_22487	pan_gene_27110	Glutamate;Leaf_width;Tassel_length	Leaf_length;Tassel_branch_number;Tassel_length	1	0	0	0	0	0	0	0	0	0	1	0	0	0	0	0	0	0	0	0	1	0	0	0	0	0	3	dispensable
pan_gene_22487	pan_gene_27995	Glutamate;Leaf_width;Tassel_length	Average_internode_length_(below_ear);Southern_leaf_blight;Tassel_length	1	0	0	1	1	1	1	0	0	0	0	0	0	0	0	0	0	0	0	0	0	0	0	0	0	0	5	dispensable
pan_gene_22487	pan_gene_32855	Glutamate;Leaf_width;Tassel_length	Tassel_length	1	0	1	0	0	0	0	0	1	0	1	0	0	0	0	0	0	0	0	0	0	0	0	0	0	0	4	dispensable
pan_gene_22487	pan_gene_5279	Glutamate;Leaf_width;Tassel_length	Tassel_length	1	0	0	1	1	1	0	0	0	1	0	0	0	0	0	0	0	0	0	0	0	0	0	0	0	0	5	dispensable
pan_gene_22487	pan_gene_7205	Glutamate;Leaf_width;Tassel_length	Tassel_length	1	0	0	0	0	1	1	0	0	0	0	0	0	0	0	0	0	0	0	0	0	0	0	0	0	0	3	dispensable
pan_gene_22487	pan_gene_8461	Glutamate;Leaf_width;Tassel_length	Tassel_length	1	0	0	1	1	0	1	0	0	1	0	0	0	1	0	0	0	0	0	0	0	0	0	0	1	0	7	dispensable
pan_gene_22829	pan_gene_2592	Tassel_length	Leaf_width;Nodes_per_plant;Nodes_to_ear;Plant_height;Tassel_length	0	0	0	0	0	0	0	0	0	0	0	0	0	0	0	0	0	1	0	0	0	0	0	0	0	1	2	dispensable
pan_gene_22829	pan_gene_28025	Tassel_length	Average_internode_length_(above_ear);Tassel_length	0	0	0	0	0	0	0	1	1	0	0	0	0	0	0	0	0	1	0	0	1	0	0	0	0	0	4	dispensable
pan_gene_22829	pan_gene_32564	Tassel_length	Ear_row_number;Stalk_strength;Tassel_length	1	0	1	0	1	0	1	1	1	0	0	1	0	0	0	0	1	1	0	0	1	0	0	0	0	1	11	near-core
pan_gene_22829	pan_gene_3720	Tassel_length	Tassel_length	1	0	1	0	0	0	0	1	1	0	0	0	0	0	0	0	0	1	0	0	0	0	0	0	0	1	6	dispensable
pan_gene_22829	pan_gene_4410	Tassel_length	Ear_row_number;Tassel_length	0	0	0	1	0	0	0	0	0	0	0	1	0	0	0	0	0	0	0	0	0	0	0	0	0	0	2	dispensable
pan_gene_22829	pan_gene_4840	Tassel_length	Tassel_length	1	0	0	0	0	0	0	0	0	0	0	0	0	0	0	0	0	0	0	0	0	0	0	0	0	0	1	private
pan_gene_22829	pan_gene_4916	Tassel_length	Ratio_of_ear_height_to_total_height;Tassel_length	1	0	0	0	0	0	0	0	0	0	0	0	0	0	0	0	0	0	0	0	0	0	0	0	0	0	1	private
pan_gene_22829	pan_gene_5341	Tassel_length	Boxcox-transformed_leaf_angle;Tassel_length	1	0	1	0	0	0	0	1	1	0	0	1	0	0	0	0	0	1	0	0	0	0	0	0	0	1	7	dispensable
pan_gene_22834	pan_gene_24306	Ear_row_number;Nodes_above_ear;PCA_of_metabolites:_PC2;Starch;Tassel_branch_number;Tassel_length	Tassel_length	0	0	0	0	0	0	0	0	0	1	0	0	0	1	0	0	0	0	0	0	0	0	0	0	0	0	2	dispensable
pan_gene_22897	pan_gene_26300	Tassel_length	Average_internode_length_(below_ear);Tassel_length	1	0	0	0	0	0	0	0	0	0	0	0	0	0	0	0	0	0	0	0	0	0	0	0	0	0	1	private
pan_gene_22897	pan_gene_28365	Tassel_length	Leaf_length;Tassel_length	1	0	0	1	0	0	0	0	0	1	1	1	0	0	0	0	1	1	0	0	1	1	1	0	0	0	10	dispensable
pan_gene_22897	pan_gene_28882	Tassel_length	Tassel_length	1	0	0	0	0	1	0	0	1	0	0	0	0	1	0	0	0	0	1	1	0	0	1	0	0	1	8	dispensable
pan_gene_22897	pan_gene_354	Tassel_length	Ear_row_number;Tassel_length	1	0	0	0	0	0	1	1	0	0	0	0	1	0	0	0	0	0	1	0	0	0	1	1	0	0	7	dispensable
pan_gene_22897	pan_gene_4406	Tassel_length	Average_internode_length_(above_ear);Average_internode_length_(below_ear);Average_internode_length_(whole_plant);Height_above_ear;Height_per_day_(until_flowering);Leaf_length;Plant_height;Stalk_strength;Tassel_length	0	0	0	0	0	0	0	0	0	0	0	0	0	0	0	0	0	0	0	0	0	0	0	0	0	1	1	private
pan_gene_23431	pan_gene_24382	Tassel_length	Stalk_strength;Tassel_length;Total_amino_acids	1	0	0	0	0	0	0	0	0	0	0	0	0	0	0	0	0	0	0	0	0	0	0	0	0	0	1	private
pan_gene_23431	pan_gene_26510	Tassel_length	Boxcox-transformed_leaf_angle;Tassel_length	1	0	0	0	0	0	0	0	0	0	0	0	0	0	0	0	0	0	0	0	0	0	0	0	0	0	1	private
pan_gene_23431	pan_gene_6288	Tassel_length	Days_to_silk;Tassel_length	1	0	0	0	0	0	0	0	0	0	1	0	0	0	1	0	0	0	0	0	0	0	0	0	0	0	3	dispensable
pan_gene_23431	pan_gene_646	Tassel_length	Average_internode_length_(below_ear);Boxcox-transformed_leaf_angle;Tassel_length	1	0	1	0	0	0	1	1	0	0	0	0	0	0	0	0	0	0	0	0	0	0	0	0	0	1	5	dispensable
pan_gene_23604	pan_gene_29943	Tassel_length	Tassel_length	1	0	0	0	0	0	0	0	0	0	0	0	0	0	1	0	1	0	0	0	0	0	0	0	0	0	3	dispensable
pan_gene_23604	pan_gene_30526	Tassel_length	Glucose;Tassel_length	1	0	0	0	0	0	0	0	0	0	0	0	0	0	0	0	0	0	0	0	0	0	0	0	0	0	1	private
pan_gene_23604	pan_gene_30748	Tassel_length	Average_internode_length_(above_ear);Plant_height;Tassel_length	1	0	0	0	0	0	0	0	0	0	0	0	0	0	0	0	0	0	0	0	0	0	0	0	0	0	1	private
pan_gene_23742	pan_gene_27649	Boxcox-transformed_leaf_angle;Days_to_silk;Tassel_length	Anthesis-silking_interval;Photoperiod_growing-degree_days_to_anthesis;Tassel_length	1	0	0	0	0	0	0	1	0	0	0	0	0	0	0	0	0	0	0	0	0	0	1	0	0	0	3	dispensable
pan_gene_23836	pan_gene_23900	Ear_height;Nodes_per_plant;Tassel_length	Days_to_anthesis;Photoperiod_Growing-degree_days_to_silk;Tassel_length	1	0	0	0	1	0	1	0	0	0	0	0	0	0	0	1	0	0	0	0	0	1	0	0	0	0	5	dispensable
pan_gene_23836	pan_gene_2623	Ear_height;Nodes_per_plant;Tassel_length	Height_per_day_(until_flowering);Plant_height;Tassel_branch_number;Tassel_length	1	0	0	0	0	0	0	1	0	0	0	0	1	1	0	1	0	0	0	0	0	1	0	0	0	0	6	dispensable
pan_gene_23836	pan_gene_28000	Ear_height;Nodes_per_plant;Tassel_length	Anthesis-silking_interval;Tassel_length	0	0	0	0	0	0	0	0	0	1	0	0	1	0	0	0	0	0	0	0	0	0	0	0	0	0	2	dispensable
pan_gene_23836	pan_gene_30231	Ear_height;Nodes_per_plant;Tassel_length	Ratio_of_ear_height_to_total_height;Tassel_length	1	0	0	1	0	0	0	0	0	0	0	0	0	1	0	1	0	0	0	0	0	0	0	0	0	0	4	dispensable
pan_gene_23836	pan_gene_31963	Ear_height;Nodes_per_plant;Tassel_length	Tassel_length	1	1	0	1	1	0	0	1	0	1	0	1	0	1	0	0	0	0	0	0	0	0	0	0	0	0	8	dispensable
pan_gene_23836	pan_gene_5279	Ear_height;Nodes_per_plant;Tassel_length	Tassel_length	1	0	0	1	0	0	1	0	0	0	0	1	0	1	0	0	0	0	0	0	0	0	0	0	0	1	6	dispensable
pan_gene_23836	pan_gene_634	Ear_height;Nodes_per_plant;Tassel_length	100_Kernel_weight;Tassel_length	1	1	0	1	1	0	1	1	0	0	0	1	0	1	0	0	0	1	0	0	0	0	0	1	0	0	10	dispensable
pan_gene_23836	pan_gene_8076	Ear_height;Nodes_per_plant;Tassel_length	Average_internode_length_(below_ear);Leaf_length;Tassel_length	1	0	1	1	0	0	0	0	0	0	1	1	1	0	0	0	0	0	0	0	0	1	0	0	0	0	7	dispensable
pan_gene_23879	pan_gene_30187	Chlorophyll_B;Tassel_length	Tassel_length	0	0	0	0	0	0	0	0	0	0	0	0	0	0	0	0	0	0	0	0	0	0	1	0	0	0	1	private
pan_gene_23879	pan_gene_749	Chlorophyll_B;Tassel_length	Tassel_length	0	0	0	0	0	0	0	0	0	0	0	0	0	0	0	0	0	0	0	0	0	0	1	0	0	0	1	private
pan_gene_23879	pan_gene_8970	Chlorophyll_B;Tassel_length	Leaf_length;Southern_leaf_blight;Tassel_length	0	0	0	0	0	0	0	0	0	0	0	0	0	0	0	0	0	0	0	0	0	0	1	0	0	0	1	private
pan_gene_23900	pan_gene_24634	Days_to_anthesis;Photoperiod_Growing-degree_days_to_silk;Tassel_length	Tassel_branch_number;Tassel_length	1	0	0	0	1	1	1	0	0	0	0	0	1	0	0	0	0	0	1	0	0	0	1	0	0	0	7	dispensable
pan_gene_23900	pan_gene_2623	Days_to_anthesis;Photoperiod_Growing-degree_days_to_silk;Tassel_length	Height_per_day_(until_flowering);Plant_height;Tassel_branch_number;Tassel_length	1	1	1	0	0	0	1	0	0	0	0	1	1	0	0	1	1	0	0	0	0	1	0	0	0	0	9	dispensable
pan_gene_23900	pan_gene_26433	Days_to_anthesis;Photoperiod_Growing-degree_days_to_silk;Tassel_length	Height_above_ear;Plant_height;Tassel_length	1	1	0	0	1	0	1	0	0	0	0	0	0	0	0	1	0	0	0	0	0	0	1	0	1	0	7	dispensable
pan_gene_23900	pan_gene_28365	Days_to_anthesis;Photoperiod_Growing-degree_days_to_silk;Tassel_length	Leaf_length;Tassel_length	1	0	0	0	0	0	0	0	0	0	1	1	1	0	1	0	0	0	0	0	1	1	1	1	0	0	9	dispensable
pan_gene_23900	pan_gene_28882	Days_to_anthesis;Photoperiod_Growing-degree_days_to_silk;Tassel_length	Tassel_length	1	0	0	0	1	1	0	1	0	0	1	0	0	0	0	1	0	0	1	0	1	0	1	0	0	1	10	dispensable
pan_gene_23900	pan_gene_30231	Days_to_anthesis;Photoperiod_Growing-degree_days_to_silk;Tassel_length	Ratio_of_ear_height_to_total_height;Tassel_length	1	1	1	0	1	1	1	1	0	0	1	1	1	0	1	1	1	0	1	0	1	1	1	1	1	1	20	core
pan_gene_23900	pan_gene_4214	Days_to_anthesis;Photoperiod_Growing-degree_days_to_silk;Tassel_length	Tassel_length	1	0	0	0	0	0	0	0	0	0	0	1	0	0	1	1	0	0	1	0	0	0	0	0	0	0	5	dispensable
pan_gene_23900	pan_gene_4406	Days_to_anthesis;Photoperiod_Growing-degree_days_to_silk;Tassel_length	Average_internode_length_(above_ear);Average_internode_length_(below_ear);Average_internode_length_(whole_plant);Height_above_ear;Height_per_day_(until_flowering);Leaf_length;Plant_height;Stalk_strength;Tassel_length	0	0	0	0	0	0	0	0	0	0	0	0	0	0	0	0	0	0	0	0	0	0	0	0	0	1	1	private
pan_gene_23900	pan_gene_4419	Days_to_anthesis;Photoperiod_Growing-degree_days_to_silk;Tassel_length	Anthesis-silking_interval;Average_internode_length_(above_ear);Average_internode_length_(below_ear);Leaf_length;Tassel_length	0	0	0	0	0	0	0	0	0	0	0	0	0	0	0	0	0	0	0	0	1	0	0	0	0	0	1	private
pan_gene_23900	pan_gene_4924	Days_to_anthesis;Photoperiod_Growing-degree_days_to_silk;Tassel_length	Tassel_length	0	0	0	0	0	0	1	0	0	0	0	0	0	0	0	0	0	0	1	0	0	0	0	0	1	1	4	dispensable
pan_gene_23900	pan_gene_5279	Days_to_anthesis;Photoperiod_Growing-degree_days_to_silk;Tassel_length	Tassel_length	1	0	0	0	1	0	0	0	0	0	0	0	0	0	1	0	0	0	1	0	0	0	0	0	0	0	4	dispensable
pan_gene_23900	pan_gene_634	Days_to_anthesis;Photoperiod_Growing-degree_days_to_silk;Tassel_length	100_Kernel_weight;Tassel_length	1	1	0	0	1	0	0	1	0	0	1	1	0	0	0	0	0	0	1	0	0	1	1	1	1	1	12	near-core
pan_gene_23900	pan_gene_713	Days_to_anthesis;Photoperiod_Growing-degree_days_to_silk;Tassel_length	Cob_diameter;Tassel_length	1	0	0	0	0	0	1	0	0	0	1	1	0	0	0	0	0	0	1	0	0	0	0	0	0	0	5	dispensable
pan_gene_23900	pan_gene_7160	Days_to_anthesis;Photoperiod_Growing-degree_days_to_silk;Tassel_length	Tassel_length	0	0	0	0	0	0	0	0	0	0	0	0	1	0	0	0	0	0	0	0	0	0	0	0	0	0	1	private
pan_gene_23900	pan_gene_7205	Days_to_anthesis;Photoperiod_Growing-degree_days_to_silk;Tassel_length	Tassel_length	1	1	0	0	0	0	0	0	0	0	1	0	0	0	0	0	0	0	0	0	0	0	0	0	0	0	3	dispensable
pan_gene_23900	pan_gene_8076	Days_to_anthesis;Photoperiod_Growing-degree_days_to_silk;Tassel_length	Average_internode_length_(below_ear);Leaf_length;Tassel_length	1	1	1	0	0	1	0	1	0	0	0	1	1	0	0	0	0	0	1	0	0	1	1	1	1	0	12	near-core
pan_gene_23900	pan_gene_8375	Days_to_anthesis;Photoperiod_Growing-degree_days_to_silk;Tassel_length	Anthesis-silking_interval;Nodes_above_ear;Tassel_length	1	0	0	0	1	1	1	0	0	0	0	0	1	0	0	1	0	0	1	0	1	0	1	1	0	0	10	dispensable
pan_gene_23900	pan_gene_8461	Days_to_anthesis;Photoperiod_Growing-degree_days_to_silk;Tassel_length	Tassel_length	1	1	1	0	1	1	0	0	0	0	1	0	0	0	0	1	0	0	1	0	0	0	1	0	1	1	11	near-core
pan_gene_23900	pan_gene_8608	Days_to_anthesis;Photoperiod_Growing-degree_days_to_silk;Tassel_length	Tassel_length	1	0	0	0	0	1	0	0	0	0	1	0	1	0	0	0	0	0	0	0	1	0	1	0	0	0	6	dispensable
pan_gene_23900	pan_gene_9088	Days_to_anthesis;Photoperiod_Growing-degree_days_to_silk;Tassel_length	Days_to_anthesis;Tassel_length	0	0	0	0	0	0	0	0	0	0	1	0	0	0	0	0	0	0	0	0	0	0	1	0	0	0	2	dispensable
pan_gene_23945	pan_gene_24692	Tassel_length	Tassel_length	1	0	0	0	0	0	0	0	0	0	0	0	0	0	0	0	0	0	0	0	0	0	0	0	0	0	1	private
pan_gene_23945	pan_gene_3645	Tassel_length	Nodes_per_plant;Tassel_length	1	0	0	0	0	0	0	0	0	0	0	0	0	0	0	0	0	0	0	0	0	0	0	0	0	1	2	dispensable
pan_gene_24077	pan_gene_30746	Chlorophyll_B;Tassel_length	Average_internode_length_(below_ear);Tassel_length	1	0	1	0	0	1	0	1	0	0	0	0	0	0	0	0	0	0	0	1	0	0	0	0	0	0	5	dispensable
pan_gene_24077	pan_gene_3229	Chlorophyll_B;Tassel_length	Tassel_length	0	0	0	1	0	0	0	0	0	0	0	0	0	0	0	0	0	0	0	0	0	0	0	0	0	0	1	private
pan_gene_24077	pan_gene_5447	Chlorophyll_B;Tassel_length	Average_internode_length_(below_ear);Average_internode_length_(whole_plant);Days_to_anthesis;Ear_height;Nodes_to_ear;Tassel_length	1	0	0	0	0	0	0	0	1	0	0	0	1	0	0	0	0	0	0	0	0	0	0	0	0	0	3	dispensable
pan_gene_24295	pan_gene_31974	Tassel_length	Boxcox-transformed_leaf_angle;Days_to_anthesis;Ear_height;Tassel_branch_number;Tassel_length	1	0	0	1	0	0	0	0	0	0	0	0	0	0	0	0	0	0	0	0	1	0	0	0	0	0	3	dispensable
pan_gene_24296	pan_gene_28013	Tassel_length	Tassel_branch_number;Tassel_length	1	0	0	0	0	0	0	0	1	0	0	1	0	0	0	0	0	1	0	1	0	1	1	0	0	1	8	dispensable
pan_gene_24296	pan_gene_29815	Tassel_length	Tassel_length	1	0	1	1	0	1	1	0	1	1	1	0	1	1	0	0	0	1	0	1	1	0	1	0	1	1	16	near-core
pan_gene_24296	pan_gene_30746	Tassel_length	Average_internode_length_(below_ear);Tassel_length	1	1	1	1	1	1	1	1	1	1	1	1	0	0	0	0	0	1	1	1	1	1	0	1	1	1	20	core
pan_gene_24296	pan_gene_31965	Tassel_length	Tassel_length	1	1	1	1	1	0	1	0	1	0	0	1	0	1	0	0	0	1	1	1	1	1	1	1	0	1	17	near-core
pan_gene_24306	pan_gene_29943	Tassel_length	Tassel_length	1	0	0	0	0	0	0	1	0	1	1	0	0	0	0	0	0	0	0	0	0	0	0	0	0	0	4	dispensable
pan_gene_24306	pan_gene_30526	Tassel_length	Glucose;Tassel_length	1	0	0	0	0	0	0	0	0	0	0	0	0	0	0	0	0	0	0	0	0	0	0	0	0	0	1	private
pan_gene_24306	pan_gene_30748	Tassel_length	Average_internode_length_(above_ear);Plant_height;Tassel_length	1	0	0	0	0	0	0	0	0	0	0	0	0	0	0	0	0	0	0	0	1	0	0	0	0	0	2	dispensable
pan_gene_24362	pan_gene_31974	Tassel_length	Boxcox-transformed_leaf_angle;Days_to_anthesis;Ear_height;Tassel_branch_number;Tassel_length	1	0	1	0	0	0	1	1	0	0	0	0	0	0	0	0	0	0	1	0	0	0	1	0	0	0	6	dispensable
pan_gene_24369	pan_gene_30187	Tassel_length	Tassel_length	0	0	0	0	0	1	0	0	0	0	0	0	0	0	0	0	0	0	0	0	0	0	0	0	0	0	1	private
pan_gene_24369	pan_gene_610	Tassel_length	Tassel_length	0	0	0	0	0	1	0	0	0	0	0	0	0	0	0	0	0	1	0	0	0	0	0	0	0	0	2	dispensable
pan_gene_24369	pan_gene_8461	Tassel_length	Tassel_length	0	0	0	0	0	1	0	0	0	0	0	0	0	0	0	0	0	0	0	0	0	0	0	0	0	0	1	private
pan_gene_24369	pan_gene_8970	Tassel_length	Leaf_length;Southern_leaf_blight;Tassel_length	0	0	0	0	0	1	0	0	0	0	0	0	0	0	0	0	0	0	0	0	0	0	0	0	0	0	1	private
pan_gene_24382	pan_gene_26510	Stalk_strength;Tassel_length;Total_amino_acids	Boxcox-transformed_leaf_angle;Tassel_length	1	0	1	1	0	0	0	1	1	1	1	1	1	1	1	0	1	1	1	1	1	0	1	1	0	1	19	near-core
pan_gene_24382	pan_gene_32551	Stalk_strength;Tassel_length;Total_amino_acids	Tassel_length	0	0	1	0	0	0	0	0	1	1	0	0	0	1	0	0	0	0	1	1	0	0	0	0	0	0	6	dispensable
pan_gene_24382	pan_gene_4260	Stalk_strength;Tassel_length;Total_amino_acids	Ratio_of_ear_height_to_total_height;Stalk_strength;Tassel_length	1	0	0	1	0	0	0	0	0	0	0	0	0	0	0	0	1	0	0	0	1	0	1	1	0	1	7	dispensable
pan_gene_24382	pan_gene_6288	Stalk_strength;Tassel_length;Total_amino_acids	Days_to_silk;Tassel_length	1	1	1	0	0	0	0	1	0	0	1	1	1	0	1	1	1	1	1	0	1	1	1	1	0	1	17	near-core
pan_gene_24382	pan_gene_8060	Stalk_strength;Tassel_length;Total_amino_acids	Tassel_length	1	0	0	0	0	0	0	0	0	0	0	0	0	0	0	0	0	0	0	0	0	0	0	1	0	0	2	dispensable
pan_gene_24383	pan_gene_30897	Stalk_strength;Tassel_length;Total_amino_acids	Average_internode_length_(above_ear);Tassel_length	1	0	0	0	0	0	0	0	0	0	0	0	0	0	0	0	0	0	0	0	0	0	0	0	0	0	1	private
pan_gene_24634	pan_gene_26983	Tassel_branch_number;Tassel_length	Tassel_length	1	0	0	0	1	0	0	0	0	0	0	1	1	0	1	1	0	1	0	0	0	0	0	0	0	1	8	dispensable
pan_gene_24634	pan_gene_713	Tassel_branch_number;Tassel_length	Cob_diameter;Tassel_length	1	1	0	1	1	1	0	1	0	0	1	0	0	0	0	1	0	0	1	0	1	0	1	0	0	0	11	near-core
pan_gene_24634	pan_gene_7205	Tassel_branch_number;Tassel_length	Tassel_length	1	0	0	0	0	0	0	0	0	0	0	0	0	0	0	0	0	0	0	0	0	0	0	0	0	0	1	private
pan_gene_24634	pan_gene_9088	Tassel_branch_number;Tassel_length	Days_to_anthesis;Tassel_length	0	0	0	0	1	0	0	0	0	1	0	0	0	0	0	1	0	1	0	0	1	0	1	0	0	1	7	dispensable
pan_gene_24635	pan_gene_28041	Average_internode_length_(below_ear);Nodes_per_plant;Tassel_length	Average_internode_length_(below_ear);Tassel_branch_number;Tassel_length	1	0	0	0	0	1	0	0	1	1	0	0	0	0	1	1	0	0	0	0	0	0	1	0	0	0	7	dispensable
pan_gene_24635	pan_gene_28882	Average_internode_length_(below_ear);Nodes_per_plant;Tassel_length	Tassel_length	1	0	1	0	1	0	0	0	1	1	0	1	1	0	1	0	0	0	0	0	1	0	0	0	0	0	9	dispensable
pan_gene_24635	pan_gene_31508	Average_internode_length_(below_ear);Nodes_per_plant;Tassel_length	Tassel_length	1	0	1	1	1	1	0	0	1	1	0	1	0	0	1	0	0	0	0	0	0	1	1	0	0	0	11	near-core
pan_gene_24692	pan_gene_3645	Tassel_length	Nodes_per_plant;Tassel_length	1	0	0	0	0	0	0	1	0	0	0	0	0	0	0	0	0	0	0	0	0	0	0	0	0	0	2	dispensable
pan_gene_2489	pan_gene_456	Average_internode_length_(below_ear);Tassel_length	PCA_of_metabolites:_PC2;Sucrose;Tassel_length	1	0	0	0	0	0	0	0	0	0	0	0	0	0	0	0	0	0	0	0	0	0	0	0	0	0	1	private
pan_gene_2504	pan_gene_31889	Average_internode_length_(whole_plant);Height_above_ear;Nodes_above_ear;Ratio_of_ear_height_to_total_height;Tassel_length;Total_amino_acids	Tassel_length	1	0	0	0	0	0	0	0	0	0	1	0	0	0	0	0	0	0	0	0	0	0	0	0	0	0	2	dispensable
pan_gene_2506	pan_gene_30165	Boxcox-transformed_leaf_angle;Tassel_length	Days_to_anthesis;Nodes_to_ear;Tassel_length	1	0	0	0	0	0	0	1	0	0	0	0	0	0	0	0	0	0	0	0	0	0	0	0	0	0	2	dispensable
pan_gene_25165	pan_gene_30163	Days_to_silk;Tassel_length	Plant_height;Tassel_length	1	0	0	0	0	0	0	0	1	0	0	0	0	0	0	0	0	0	0	0	1	0	0	0	0	0	3	dispensable
pan_gene_2592	pan_gene_28025	Leaf_width;Nodes_per_plant;Nodes_to_ear;Plant_height;Tassel_length	Average_internode_length_(above_ear);Tassel_length	0	0	0	0	0	1	0	0	0	0	0	0	0	0	0	0	0	0	0	0	0	0	0	0	0	0	1	private
pan_gene_2592	pan_gene_32564	Leaf_width;Nodes_per_plant;Nodes_to_ear;Plant_height;Tassel_length	Ear_row_number;Stalk_strength;Tassel_length	0	0	0	0	0	0	0	1	0	0	0	0	1	1	1	1	1	1	0	0	0	0	0	0	0	1	8	dispensable
pan_gene_2592	pan_gene_3720	Leaf_width;Nodes_per_plant;Nodes_to_ear;Plant_height;Tassel_length	Tassel_length	0	0	0	0	0	1	0	1	0	1	1	0	1	1	0	0	1	1	0	0	0	0	0	0	0	1	9	dispensable
pan_gene_2592	pan_gene_4410	Leaf_width;Nodes_per_plant;Nodes_to_ear;Plant_height;Tassel_length	Ear_row_number;Tassel_length	0	0	0	0	0	0	0	0	0	1	0	1	0	0	0	0	0	0	0	0	0	0	0	0	0	0	2	dispensable
pan_gene_2592	pan_gene_4916	Leaf_width;Nodes_per_plant;Nodes_to_ear;Plant_height;Tassel_length	Ratio_of_ear_height_to_total_height;Tassel_length	0	0	0	0	0	0	0	0	0	1	0	1	0	0	0	0	0	1	1	0	0	0	0	0	0	0	4	dispensable
pan_gene_2592	pan_gene_5341	Leaf_width;Nodes_per_plant;Nodes_to_ear;Plant_height;Tassel_length	Boxcox-transformed_leaf_angle;Tassel_length	0	1	0	0	0	0	0	1	0	1	1	1	1	1	1	1	1	1	1	0	0	1	1	1	0	1	16	near-core
pan_gene_2623	pan_gene_26433	Height_per_day_(until_flowering);Plant_height;Tassel_branch_number;Tassel_length	Height_above_ear;Plant_height;Tassel_length	1	0	0	0	0	0	0	0	0	0	0	0	0	1	0	1	0	0	0	0	0	0	0	0	0	0	3	dispensable
pan_gene_2623	pan_gene_28365	Height_per_day_(until_flowering);Plant_height;Tassel_branch_number;Tassel_length	Leaf_length;Tassel_length	1	0	0	0	0	0	0	0	0	0	0	0	0	0	0	0	0	0	0	0	0	1	0	0	0	0	2	dispensable
pan_gene_2623	pan_gene_28882	Height_per_day_(until_flowering);Plant_height;Tassel_branch_number;Tassel_length	Tassel_length	1	0	0	0	1	0	0	0	0	0	0	0	0	1	0	0	0	1	1	0	0	0	0	0	0	0	5	dispensable
pan_gene_2623	pan_gene_30231	Height_per_day_(until_flowering);Plant_height;Tassel_branch_number;Tassel_length	Ratio_of_ear_height_to_total_height;Tassel_length	1	1	1	0	0	0	0	0	0	0	0	1	0	1	0	1	0	1	0	0	0	1	0	0	0	0	8	dispensable
pan_gene_2623	pan_gene_4214	Height_per_day_(until_flowering);Plant_height;Tassel_branch_number;Tassel_length	Tassel_length	1	0	0	0	0	0	0	0	0	0	0	1	0	0	0	0	0	0	0	0	0	0	0	0	0	0	2	dispensable
pan_gene_2623	pan_gene_4419	Height_per_day_(until_flowering);Plant_height;Tassel_branch_number;Tassel_length	Anthesis-silking_interval;Average_internode_length_(above_ear);Average_internode_length_(below_ear);Leaf_length;Tassel_length	0	0	0	0	0	0	0	0	0	0	0	0	0	0	0	0	0	0	0	0	1	0	0	0	0	0	1	private
pan_gene_2623	pan_gene_4924	Height_per_day_(until_flowering);Plant_height;Tassel_branch_number;Tassel_length	Tassel_length	0	0	0	0	0	0	0	0	0	0	0	0	0	0	0	0	0	0	0	0	0	0	0	0	1	0	1	private
pan_gene_2623	pan_gene_5211	Height_per_day_(until_flowering);Plant_height;Tassel_branch_number;Tassel_length	Tassel_length	1	1	1	0	0	0	0	0	0	0	0	1	0	1	0	0	0	1	0	0	0	1	0	0	0	0	7	dispensable
pan_gene_2623	pan_gene_5279	Height_per_day_(until_flowering);Plant_height;Tassel_branch_number;Tassel_length	Tassel_length	1	0	0	0	0	0	0	0	0	0	0	0	0	1	0	0	0	0	0	0	0	0	0	0	0	0	2	dispensable
pan_gene_2623	pan_gene_634	Height_per_day_(until_flowering);Plant_height;Tassel_branch_number;Tassel_length	100_Kernel_weight;Tassel_length	1	0	0	0	0	0	0	0	0	0	0	1	0	0	0	0	0	0	0	0	0	0	0	0	0	0	2	dispensable
pan_gene_2623	pan_gene_8076	Height_per_day_(until_flowering);Plant_height;Tassel_branch_number;Tassel_length	Average_internode_length_(below_ear);Leaf_length;Tassel_length	1	0	0	0	0	0	0	0	0	0	0	0	0	1	0	0	0	0	0	0	0	1	0	0	0	0	3	dispensable
pan_gene_2623	pan_gene_8375	Height_per_day_(until_flowering);Plant_height;Tassel_branch_number;Tassel_length	Anthesis-silking_interval;Nodes_above_ear;Tassel_length	1	0	1	0	1	0	0	0	0	0	0	0	0	0	0	1	0	1	0	0	0	0	0	0	0	0	5	dispensable
pan_gene_2623	pan_gene_8608	Height_per_day_(until_flowering);Plant_height;Tassel_branch_number;Tassel_length	Tassel_length	1	1	0	1	0	0	0	0	0	0	0	0	0	1	0	0	0	0	0	0	0	0	0	0	0	0	4	dispensable
pan_gene_26392	pan_gene_28663	Nodes_to_ear;Tassel_length	Tassel_length	1	0	1	0	1	1	1	1	0	0	1	1	0	1	0	1	0	0	0	1	1	0	0	0	0	0	12	near-core
pan_gene_26392	pan_gene_5062	Nodes_to_ear;Tassel_length	Tassel_length	1	0	1	1	1	0	0	1	1	1	0	1	1	1	1	1	0	0	0	0	1	0	0	0	0	0	13	near-core
pan_gene_26433	pan_gene_29711	Height_above_ear;Plant_height;Tassel_length	Tassel_length	1	1	0	0	0	1	1	0	0	1	1	1	0	0	1	0	1	1	1	1	1	1	1	0	1	1	17	near-core
pan_gene_26433	pan_gene_4214	Height_above_ear;Plant_height;Tassel_length	Tassel_length	1	0	0	0	0	0	0	0	0	0	0	1	0	0	1	0	0	1	0	0	0	0	0	0	0	1	5	dispensable
pan_gene_26433	pan_gene_4870	Height_above_ear;Plant_height;Tassel_length	Boxcox-transformed_leaf_angle;Tassel_length	0	0	0	0	1	0	0	0	0	0	0	0	0	0	0	0	0	0	0	0	0	0	0	0	0	0	1	private
pan_gene_26433	pan_gene_4924	Height_above_ear;Plant_height;Tassel_length	Tassel_length	0	0	0	0	0	0	1	0	0	0	0	0	0	0	0	0	1	1	1	0	0	0	0	0	0	1	5	dispensable
pan_gene_26433	pan_gene_5279	Height_above_ear;Plant_height;Tassel_length	Tassel_length	1	1	0	1	1	1	1	0	0	0	1	0	0	1	1	0	1	1	1	0	0	0	1	0	1	1	15	near-core
pan_gene_26433	pan_gene_7160	Height_above_ear;Plant_height;Tassel_length	Tassel_length	0	0	0	1	0	0	0	0	0	0	0	0	0	0	0	0	0	0	0	0	0	0	0	0	0	0	1	private
pan_gene_26433	pan_gene_8461	Height_above_ear;Plant_height;Tassel_length	Tassel_length	1	0	0	0	0	0	0	0	0	0	0	0	0	0	0	0	0	0	0	0	0	0	0	0	0	0	1	private
pan_gene_26433	pan_gene_9088	Height_above_ear;Plant_height;Tassel_length	Days_to_anthesis;Tassel_length	0	0	0	0	0	0	0	0	0	0	0	0	0	0	0	1	1	1	0	1	1	0	1	0	1	1	8	dispensable
pan_gene_26445	pan_gene_26654	Tassel_length	Tassel_length	1	1	1	0	0	0	1	0	0	1	0	1	0	0	1	1	0	1	1	0	1	0	1	1	1	1	15	near-core
pan_gene_26445	pan_gene_26965	Tassel_length	Ear_height;Tassel_length	0	0	0	0	0	0	1	0	0	1	0	1	1	0	1	1	0	0	0	0	0	0	1	0	0	1	8	dispensable
pan_gene_26510	pan_gene_32551	Boxcox-transformed_leaf_angle;Tassel_length	Tassel_length	0	0	1	0	1	1	1	0	1	1	0	1	1	1	0	0	0	0	1	1	1	0	1	0	0	0	13	near-core
pan_gene_26510	pan_gene_6288	Boxcox-transformed_leaf_angle;Tassel_length	Days_to_silk;Tassel_length	1	0	0	0	0	0	0	1	0	0	0	0	0	0	0	0	1	0	0	0	0	0	1	0	0	1	5	dispensable
pan_gene_26510	pan_gene_8060	Boxcox-transformed_leaf_angle;Tassel_length	Tassel_length	1	0	0	0	0	0	0	0	0	0	0	0	0	0	0	0	0	0	0	0	0	0	0	1	0	0	2	dispensable
pan_gene_26543	pan_gene_5384	Tassel_length	Nodes_to_ear;Ratio_of_ear_height_to_total_height;Tassel_length	1	1	1	1	1	1	1	1	1	1	1	1	1	1	1	1	1	1	0	1	1	0	1	0	1	1	23	core
pan_gene_26543	pan_gene_5419	Tassel_length	Days_to_anthesis;Days_to_silk;Nodes_per_plant;Tassel_length;Total_amino_acids	1	1	1	1	1	0	1	1	0	1	0	1	1	1	0	1	0	1	0	1	0	1	0	1	1	1	18	near-core
pan_gene_26543	pan_gene_8378	Tassel_length	Anthesis-silking_interval;Days_to_anthesis;Tassel_length	1	1	1	1	1	0	1	1	1	1	1	1	1	1	1	1	1	1	0	0	1	1	1	1	1	1	23	core
pan_gene_26654	pan_gene_4253	Tassel_length	Tassel_length	1	1	1	0	0	0	0	0	0	1	1	1	0	0	1	0	1	0	1	0	1	0	1	1	0	0	12	near-core
pan_gene_2678	pan_gene_28006	Tassel_length	Nodes_to_ear;Tassel_branch_number;Tassel_length	1	0	0	0	0	1	0	0	0	0	0	0	0	0	0	0	0	0	0	0	0	0	0	0	1	0	3	dispensable
pan_gene_2678	pan_gene_31508	Tassel_length	Tassel_length	1	0	0	0	0	1	0	0	1	0	0	0	0	0	0	0	0	0	0	0	0	0	0	1	0	0	4	dispensable
pan_gene_2678	pan_gene_31974	Tassel_length	Boxcox-transformed_leaf_angle;Days_to_anthesis;Ear_height;Tassel_branch_number;Tassel_length	1	0	0	1	0	0	0	0	0	0	0	0	0	0	1	0	0	0	0	0	0	0	0	0	0	0	3	dispensable
pan_gene_2678	pan_gene_7852	Tassel_length	Average_internode_length_(whole_plant);Height_per_day_(until_flowering);Nodes_above_ear;Tassel_length	1	0	0	0	0	0	0	0	0	0	0	0	0	0	0	0	0	0	0	0	0	0	0	0	0	0	1	private
pan_gene_26983	pan_gene_30254	Tassel_length	Tassel_length	0	1	0	0	0	0	0	0	0	0	0	1	1	0	1	0	0	1	0	0	1	0	0	0	0	0	6	dispensable
pan_gene_26983	pan_gene_433	Tassel_length	Average_internode_length_(whole_plant);Leaf_width;Tassel_length	1	0	0	0	0	0	0	0	0	0	0	0	0	0	1	0	0	1	0	0	0	0	0	0	0	1	4	dispensable
pan_gene_26983	pan_gene_4406	Tassel_length	Average_internode_length_(above_ear);Average_internode_length_(below_ear);Average_internode_length_(whole_plant);Height_above_ear;Height_per_day_(until_flowering);Leaf_length;Plant_height;Stalk_strength;Tassel_length	0	0	0	0	0	0	0	0	0	0	0	0	0	0	0	0	0	0	0	0	0	0	0	0	0	1	1	private
pan_gene_26983	pan_gene_5211	Tassel_length	Tassel_length	1	1	0	0	0	0	0	0	0	0	0	0	0	0	0	0	0	1	0	0	1	0	0	0	1	1	6	dispensable
pan_gene_26983	pan_gene_5213	Tassel_length	Tassel_length	1	0	0	0	1	0	0	0	0	0	0	0	0	0	0	0	0	0	0	0	1	0	0	0	0	0	3	dispensable
pan_gene_26983	pan_gene_713	Tassel_length	Cob_diameter;Tassel_length	1	0	0	0	1	0	0	0	0	0	0	1	0	0	0	0	0	0	0	0	0	0	0	0	0	0	3	dispensable
pan_gene_26983	pan_gene_8375	Tassel_length	Anthesis-silking_interval;Nodes_above_ear;Tassel_length	1	0	0	0	0	0	0	0	0	0	0	0	0	0	1	0	0	0	0	0	1	0	0	0	1	1	5	dispensable
pan_gene_26983	pan_gene_9088	Tassel_length	Days_to_anthesis;Tassel_length	0	0	0	0	1	0	0	0	0	0	0	0	0	0	0	1	0	1	0	0	0	0	0	0	0	1	4	dispensable
pan_gene_27110	pan_gene_610	Leaf_length;Tassel_branch_number;Tassel_length	Tassel_length	1	1	0	0	0	0	0	0	0	0	1	0	0	0	0	0	0	0	1	0	0	0	0	0	1	0	5	dispensable
pan_gene_27110	pan_gene_8310	Leaf_length;Tassel_branch_number;Tassel_length	Tassel_length	1	0	0	0	1	0	0	0	0	0	1	0	0	0	0	0	0	0	0	0	0	0	0	0	0	0	3	dispensable
pan_gene_27110	pan_gene_9239	Leaf_length;Tassel_branch_number;Tassel_length	Tassel_length	0	0	0	0	0	0	1	0	0	0	0	0	0	0	0	0	0	0	0	0	0	0	0	0	0	0	1	private
pan_gene_27261	pan_gene_28080	Tassel_length	Tassel_length	1	0	0	0	0	0	0	0	0	0	0	0	0	0	0	0	0	0	0	0	0	0	0	0	0	0	1	private
pan_gene_27261	pan_gene_3467	Tassel_length	Days_to_anthesis;Days_to_silk;Tassel_length	1	0	0	0	0	0	0	0	0	0	0	0	0	0	0	0	0	0	1	0	0	0	0	0	0	0	2	dispensable
pan_gene_27908	pan_gene_5447	Tassel_length	Average_internode_length_(below_ear);Average_internode_length_(whole_plant);Days_to_anthesis;Ear_height;Nodes_to_ear;Tassel_length	1	0	1	0	0	0	0	0	1	0	0	1	0	1	1	0	1	0	0	1	0	1	0	1	0	0	10	dispensable
pan_gene_27995	pan_gene_3467	Average_internode_length_(below_ear);Southern_leaf_blight;Tassel_length	Days_to_anthesis;Days_to_silk;Tassel_length	1	0	0	0	0	1	0	0	0	0	0	0	0	0	0	0	0	0	0	0	0	0	0	1	0	0	3	dispensable
pan_gene_27995	pan_gene_82330	Average_internode_length_(below_ear);Southern_leaf_blight;Tassel_length	Leaf_length;Tassel_length	0	0	0	0	0	0	0	0	0	0	0	0	0	0	0	0	0	0	0	0	0	0	1	0	0	0	1	private
pan_gene_27995	pan_gene_8461	Average_internode_length_(below_ear);Southern_leaf_blight;Tassel_length	Tassel_length	1	0	0	1	1	1	1	0	0	0	0	0	0	0	0	1	0	0	1	1	1	0	1	0	0	0	10	dispensable
pan_gene_28000	pan_gene_28882	Anthesis-silking_interval;Tassel_length	Tassel_length	0	0	0	0	0	0	0	0	0	0	0	0	1	0	0	0	0	0	0	0	0	0	0	0	0	0	1	private
pan_gene_28000	pan_gene_30231	Anthesis-silking_interval;Tassel_length	Ratio_of_ear_height_to_total_height;Tassel_length	0	0	0	0	0	0	0	0	0	1	0	0	0	0	0	0	0	0	0	0	0	0	0	0	0	0	1	private
pan_gene_28000	pan_gene_5279	Anthesis-silking_interval;Tassel_length	Tassel_length	0	0	0	0	0	0	0	0	0	1	0	0	0	0	0	0	0	0	0	0	0	0	0	0	0	0	1	private
pan_gene_28000	pan_gene_634	Anthesis-silking_interval;Tassel_length	100_Kernel_weight;Tassel_length	0	0	0	0	0	0	0	0	0	1	0	0	1	0	0	0	0	0	0	0	0	0	0	0	0	0	2	dispensable
pan_gene_28001	pan_gene_29638	Average_internode_length_(below_ear);Cob_diameter;Southern_leaf_blight;Tassel_length	Plant_height;Tassel_length	1	0	1	0	0	0	1	0	0	1	1	0	0	0	0	0	0	0	1	0	0	0	1	0	1	0	8	dispensable
pan_gene_28003	pan_gene_90221	Southern_leaf_blight;Tassel_branch_number;Tassel_length	Tassel_length	1	0	0	0	0	0	0	0	0	0	0	0	0	0	0	0	0	0	0	0	0	0	0	0	0	0	1	private
pan_gene_28006	pan_gene_31508	Nodes_to_ear;Tassel_branch_number;Tassel_length	Tassel_length	1	0	0	0	0	1	0	0	0	0	0	0	0	0	0	0	0	0	0	0	0	0	0	0	0	0	2	dispensable
pan_gene_28011	pan_gene_29768	Starch;Tassel_length	Tassel_length	1	0	0	0	0	0	0	0	0	0	0	0	0	0	0	0	0	0	0	0	0	0	0	0	0	0	1	private
pan_gene_28011	pan_gene_32564	Starch;Tassel_length	Ear_row_number;Stalk_strength;Tassel_length	1	0	0	0	0	0	0	0	0	0	0	0	0	0	0	0	0	0	0	0	0	0	0	0	0	0	1	private
pan_gene_28011	pan_gene_5341	Starch;Tassel_length	Boxcox-transformed_leaf_angle;Tassel_length	1	0	0	0	0	0	0	0	0	0	0	0	0	0	0	0	0	0	0	0	0	0	0	0	0	0	1	private
pan_gene_28011	pan_gene_5386	Starch;Tassel_length	Height_per_day_(until_flowering);Tassel_branch_number;Tassel_length	1	0	0	0	0	0	0	0	0	0	0	0	0	0	0	0	0	0	0	0	0	0	0	0	0	1	2	dispensable
pan_gene_28013	pan_gene_28040	Tassel_branch_number;Tassel_length	Tassel_length	1	1	0	1	0	0	0	0	1	0	0	0	0	0	0	0	1	0	0	1	0	1	0	0	0	0	7	dispensable
pan_gene_28013	pan_gene_29815	Tassel_branch_number;Tassel_length	Tassel_length	1	0	0	1	0	1	0	0	1	1	0	0	0	0	0	1	1	1	0	1	0	0	1	0	1	1	12	near-core
pan_gene_28013	pan_gene_30746	Tassel_branch_number;Tassel_length	Average_internode_length_(below_ear);Tassel_length	1	1	0	1	1	1	0	0	1	1	0	1	0	0	0	1	1	1	0	1	0	1	0	1	1	1	16	near-core
pan_gene_28013	pan_gene_4558	Tassel_branch_number;Tassel_length	Ear_row_number;Tassel_length	1	1	0	1	1	1	0	0	1	1	0	1	1	0	0	0	1	0	0	1	0	1	1	1	0	0	14	near-core
pan_gene_28013	pan_gene_5447	Tassel_branch_number;Tassel_length	Average_internode_length_(below_ear);Average_internode_length_(whole_plant);Days_to_anthesis;Ear_height;Nodes_to_ear;Tassel_length	1	0	0	1	0	0	0	0	1	1	0	1	0	0	0	0	0	0	0	1	0	0	1	0	0	0	7	dispensable
pan_gene_28013	pan_gene_8794	Tassel_branch_number;Tassel_length	Nodes_to_ear;Tassel_length	1	0	0	1	0	0	0	0	1	0	0	1	0	0	0	0	0	0	0	1	0	0	0	0	0	0	5	dispensable
pan_gene_28015	pan_gene_456	Cob_diameter;Tassel_branch_number;Tassel_length	PCA_of_metabolites:_PC2;Sucrose;Tassel_length	1	0	0	0	0	0	0	0	0	0	0	0	0	1	0	0	0	0	0	0	0	0	0	0	0	0	2	dispensable
pan_gene_28024	pan_gene_3874	Average_internode_length_(above_ear);Average_internode_length_(whole_plant);Tassel_length	PCA_of_metabolites:_PC1;Tassel_length	1	0	0	0	0	0	0	0	0	0	1	0	0	0	0	0	0	0	0	0	0	1	0	0	0	0	3	dispensable
pan_gene_28024	pan_gene_4121	Average_internode_length_(above_ear);Average_internode_length_(whole_plant);Tassel_length	Tassel_length	1	1	1	1	0	0	1	1	1	0	0	1	0	1	0	1	0	0	0	0	0	0	0	0	0	1	11	near-core
pan_gene_28024	pan_gene_433	Average_internode_length_(above_ear);Average_internode_length_(whole_plant);Tassel_length	Average_internode_length_(whole_plant);Leaf_width;Tassel_length	1	0	0	0	0	0	0	1	0	1	1	0	0	0	0	1	0	0	0	1	0	0	0	0	0	0	6	dispensable
pan_gene_28024	pan_gene_5110	Average_internode_length_(above_ear);Average_internode_length_(whole_plant);Tassel_length	PCA_of_metabolites:_PC2;Tassel_length	1	0	0	0	1	0	0	0	0	0	0	0	0	0	0	0	0	0	0	1	0	0	0	0	0	0	3	dispensable
pan_gene_28024	pan_gene_5350	Average_internode_length_(above_ear);Average_internode_length_(whole_plant);Tassel_length	Photoperiod_growing-degree_days_to_anthesis;Tassel_length	1	1	1	1	0	0	1	1	1	0	1	0	1	1	0	0	0	1	0	0	0	0	0	1	0	1	13	near-core
pan_gene_28024	pan_gene_7792	Average_internode_length_(above_ear);Average_internode_length_(whole_plant);Tassel_length	100_Kernel_weight;Tassel_length	1	0	0	0	0	0	0	0	0	1	0	0	1	0	0	0	0	0	0	0	1	0	0	0	0	0	4	dispensable
pan_gene_28024	pan_gene_8375	Average_internode_length_(above_ear);Average_internode_length_(whole_plant);Tassel_length	Anthesis-silking_interval;Nodes_above_ear;Tassel_length	1	0	1	0	0	0	0	0	0	0	0	0	0	0	0	0	0	0	0	1	1	0	0	0	0	0	4	dispensable
pan_gene_28025	pan_gene_29879	Average_internode_length_(above_ear);Tassel_length	Days_to_anthesis;Tassel_length	0	0	0	0	1	0	0	0	0	0	1	0	0	0	0	0	0	0	0	1	1	0	1	0	0	0	5	dispensable
pan_gene_28025	pan_gene_32564	Average_internode_length_(above_ear);Tassel_length	Ear_row_number;Stalk_strength;Tassel_length	0	0	0	1	0	0	0	1	1	0	0	0	0	1	0	0	1	0	0	1	0	0	0	0	0	0	6	dispensable
pan_gene_28025	pan_gene_3720	Average_internode_length_(above_ear);Tassel_length	Tassel_length	0	0	1	1	1	0	0	1	1	0	1	1	0	1	0	0	1	0	0	1	0	0	1	0	0	0	11	near-core
pan_gene_28025	pan_gene_5341	Average_internode_length_(above_ear);Tassel_length	Boxcox-transformed_leaf_angle;Tassel_length	0	0	0	1	1	0	0	1	1	0	0	0	0	0	0	0	0	0	0	1	1	0	0	0	0	0	6	dispensable
pan_gene_28025	pan_gene_9122	Average_internode_length_(above_ear);Tassel_length	Anthesis-silking_interval;Tassel_length	0	0	0	0	0	0	0	1	0	0	0	0	0	0	0	0	0	0	0	0	0	0	0	0	0	0	1	private
pan_gene_28027	pan_gene_5211	Average_internode_length_(below_ear);Cob_diameter;Tassel_length	Tassel_length	0	0	0	0	0	0	0	0	0	0	0	0	0	0	0	0	0	0	1	0	0	0	0	0	0	0	1	private
pan_gene_28028	pan_gene_29879	Average_internode_length_(whole_plant);Tassel_length	Days_to_anthesis;Tassel_length	1	1	1	0	1	0	1	1	1	1	1	1	0	1	1	1	0	1	1	1	1	1	1	1	0	1	21	core
pan_gene_28028	pan_gene_30585	Average_internode_length_(whole_plant);Tassel_length	Average_internode_length_(whole_plant);Plant_height;Tassel_length	0	0	0	0	0	0	0	0	0	0	0	0	0	0	0	0	0	0	0	0	0	0	0	0	0	1	1	private
pan_gene_28028	pan_gene_3229	Average_internode_length_(whole_plant);Tassel_length	Tassel_length	0	0	0	0	0	0	0	0	1	0	0	0	0	0	0	0	0	0	0	0	0	0	0	0	0	0	1	private
pan_gene_28028	pan_gene_32564	Average_internode_length_(whole_plant);Tassel_length	Ear_row_number;Stalk_strength;Tassel_length	1	0	1	0	0	0	0	0	0	0	0	0	0	0	0	1	0	0	0	0	0	0	0	0	0	0	3	dispensable
pan_gene_28028	pan_gene_3720	Average_internode_length_(whole_plant);Tassel_length	Tassel_length	1	0	0	0	1	0	0	0	0	0	1	0	0	0	0	0	0	0	0	1	0	0	0	1	0	1	6	dispensable
pan_gene_28028	pan_gene_4916	Average_internode_length_(whole_plant);Tassel_length	Ratio_of_ear_height_to_total_height;Tassel_length	1	1	1	1	1	1	1	1	1	1	0	1	0	0	0	1	0	1	1	1	1	1	0	1	0	1	19	near-core
pan_gene_28028	pan_gene_4988	Average_internode_length_(whole_plant);Tassel_length	Northern_Leaf_Blight;Tassel_length	1	0	0	0	0	0	0	1	0	1	0	1	0	1	1	0	0	0	0	0	0	1	0	0	0	0	7	dispensable
pan_gene_28028	pan_gene_5341	Average_internode_length_(whole_plant);Tassel_length	Boxcox-transformed_leaf_angle;Tassel_length	1	0	1	0	1	0	1	1	0	1	0	1	0	0	1	0	0	1	1	0	1	1	1	1	0	1	15	near-core
pan_gene_28028	pan_gene_9122	Average_internode_length_(whole_plant);Tassel_length	Anthesis-silking_interval;Tassel_length	1	1	0	0	1	0	0	0	0	1	0	1	0	0	1	1	0	0	1	0	1	1	0	1	0	1	12	near-core
pan_gene_28028	pan_gene_98904	Average_internode_length_(whole_plant);Tassel_length	Ear_row_number;Tassel_length	1	1	1	0	1	1	1	0	0	1	1	1	0	1	1	1	0	1	1	1	1	1	1	1	0	1	20	core
pan_gene_28040	pan_gene_29815	Tassel_length	Tassel_length	1	1	1	1	0	0	1	0	1	1	1	0	0	1	1	0	1	1	0	1	1	0	0	0	1	0	15	near-core
pan_gene_28040	pan_gene_30746	Tassel_length	Average_internode_length_(below_ear);Tassel_length	1	1	1	1	1	0	1	0	1	1	0	0	0	0	1	1	1	1	1	1	1	1	0	0	1	1	18	near-core
pan_gene_28040	pan_gene_5447	Tassel_length	Average_internode_length_(below_ear);Average_internode_length_(whole_plant);Days_to_anthesis;Ear_height;Nodes_to_ear;Tassel_length	1	0	0	0	0	0	0	0	0	0	0	0	0	1	0	0	1	0	0	1	0	0	0	0	0	0	4	dispensable
pan_gene_28041	pan_gene_7205	Average_internode_length_(below_ear);Tassel_branch_number;Tassel_length	Tassel_length	1	0	0	0	0	0	0	0	0	0	0	0	0	0	0	0	0	0	0	0	0	0	0	0	0	0	1	private
pan_gene_28068	pan_gene_29711	Nodes_above_ear;Tassel_length	Tassel_length	1	0	0	0	0	0	0	0	0	0	0	0	0	0	0	0	0	0	0	0	0	0	0	0	0	0	1	private
pan_gene_28068	pan_gene_30575	Nodes_above_ear;Tassel_length	Tassel_length	1	0	0	0	0	0	0	0	0	0	0	0	0	0	0	0	0	0	0	0	0	0	0	0	0	0	1	private
pan_gene_28068	pan_gene_4214	Nodes_above_ear;Tassel_length	Tassel_length	1	0	0	0	0	0	0	0	0	0	0	0	0	0	0	0	0	0	0	0	0	0	0	0	0	0	1	private
pan_gene_28068	pan_gene_5279	Nodes_above_ear;Tassel_length	Tassel_length	1	0	0	0	0	0	0	0	0	0	0	0	0	0	0	0	0	0	0	0	0	0	0	0	0	0	1	private
pan_gene_28080	pan_gene_29804	Tassel_length	Tassel_length	1	1	0	1	1	1	1	1	1	0	1	0	1	1	0	1	0	1	0	0	1	1	1	1	0	0	17	near-core
pan_gene_28080	pan_gene_31508	Tassel_length	Tassel_length	1	1	1	1	1	1	1	1	1	1	1	1	1	0	1	1	0	1	1	1	1	0	1	1	1	1	23	core
pan_gene_28080	pan_gene_82330	Tassel_length	Leaf_length;Tassel_length	0	0	0	0	0	0	0	0	1	0	0	0	0	0	0	0	0	0	0	0	0	0	0	0	0	0	1	private
pan_gene_28080	pan_gene_8608	Tassel_length	Tassel_length	1	1	0	1	1	1	0	1	0	1	1	0	1	1	1	1	0	0	1	0	0	0	1	1	0	0	15	near-core
pan_gene_28107	pan_gene_5298	Tassel_length	Leaf_width;Northern_Leaf_Blight;Ratio_of_ear_height_to_total_height;Tassel_length;Total_amino_acids	0	1	0	0	0	0	1	1	0	0	1	0	1	0	0	0	0	0	0	0	0	0	0	1	1	0	7	dispensable
pan_gene_28353	pan_gene_8375	Height_above_ear;Tassel_length	Anthesis-silking_interval;Nodes_above_ear;Tassel_length	0	0	1	0	0	0	1	0	0	1	0	0	0	0	0	1	1	0	0	1	1	0	0	0	0	1	8	dispensable
pan_gene_28365	pan_gene_28882	Leaf_length;Tassel_length	Tassel_length	1	0	0	0	0	0	0	0	0	0	0	0	0	0	0	0	0	0	0	0	0	0	1	0	0	0	2	dispensable
pan_gene_28365	pan_gene_30231	Leaf_length;Tassel_length	Ratio_of_ear_height_to_total_height;Tassel_length	1	0	0	1	0	0	0	0	0	0	1	1	0	0	1	0	1	1	0	0	1	1	1	1	0	1	12	near-core
pan_gene_28365	pan_gene_634	Leaf_length;Tassel_length	100_Kernel_weight;Tassel_length	1	0	0	0	0	0	0	0	0	0	1	0	0	0	0	0	0	1	0	0	0	1	0	0	0	1	5	dispensable
pan_gene_28365	pan_gene_713	Leaf_length;Tassel_length	Cob_diameter;Tassel_length	1	0	0	1	1	0	0	0	0	0	1	0	0	0	1	0	1	0	0	0	1	0	0	0	0	0	7	dispensable
pan_gene_28365	pan_gene_7160	Leaf_length;Tassel_length	Tassel_length	0	0	0	1	0	0	0	0	0	0	0	0	0	0	0	0	0	0	0	0	0	0	0	0	0	0	1	private
pan_gene_28365	pan_gene_8076	Leaf_length;Tassel_length	Average_internode_length_(below_ear);Leaf_length;Tassel_length	1	0	0	1	0	0	0	0	0	0	0	1	0	0	0	0	0	0	0	0	0	1	1	0	0	0	5	dispensable
pan_gene_28663	pan_gene_5062	Tassel_length	Tassel_length	1	1	0	0	1	0	0	0	1	0	0	0	0	1	0	1	0	0	0	0	1	0	1	0	0	0	8	dispensable
pan_gene_28663	pan_gene_5419	Tassel_length	Days_to_anthesis;Days_to_silk;Nodes_per_plant;Tassel_length;Total_amino_acids	1	1	1	0	0	0	0	0	0	0	0	0	0	0	0	0	1	0	0	0	1	0	0	0	0	0	5	dispensable
pan_gene_28664	pan_gene_30748	Boxcox-transformed_leaf_angle;Tassel_length	Average_internode_length_(above_ear);Plant_height;Tassel_length	0	0	0	0	0	0	0	0	0	0	0	0	0	0	0	0	0	0	0	0	0	0	0	0	1	0	1	private
pan_gene_28835	pan_gene_30751	Tassel_length	Tassel_length	0	0	0	0	1	0	0	1	1	1	0	1	0	0	0	1	0	1	1	0	0	0	0	0	1	0	9	dispensable
pan_gene_28835	pan_gene_31524	Tassel_length	100_Kernel_weight;Tassel_length	0	1	0	0	1	0	0	1	1	1	0	1	0	0	0	1	0	1	1	0	0	0	0	0	1	0	10	dispensable
pan_gene_28835	pan_gene_4869	Tassel_length	Boxcox-transformed_leaf_angle;Tassel_length	0	0	0	0	1	1	0	0	1	1	0	0	0	0	0	0	0	1	1	0	0	0	0	0	1	0	7	dispensable
pan_gene_28835	pan_gene_7782	Tassel_length	Tassel_length	0	0	0	0	0	0	0	0	0	0	0	0	0	0	0	0	0	0	0	0	0	0	0	0	1	0	1	private
pan_gene_28882	pan_gene_30231	Tassel_length	Ratio_of_ear_height_to_total_height;Tassel_length	1	1	0	0	1	1	0	1	1	1	1	0	0	1	0	1	0	1	0	0	0	0	1	0	0	0	12	near-core
pan_gene_28882	pan_gene_4406	Tassel_length	Average_internode_length_(above_ear);Average_internode_length_(below_ear);Average_internode_length_(whole_plant);Height_above_ear;Height_per_day_(until_flowering);Leaf_length;Plant_height;Stalk_strength;Tassel_length	0	0	0	0	0	0	0	0	0	0	0	0	0	0	0	0	0	0	0	0	0	0	0	0	0	1	1	private
pan_gene_28882	pan_gene_634	Tassel_length	100_Kernel_weight;Tassel_length	1	0	0	0	1	0	0	1	1	1	0	1	0	0	0	0	0	1	0	0	0	0	0	0	0	1	8	dispensable
pan_gene_28882	pan_gene_8076	Tassel_length	Average_internode_length_(below_ear);Leaf_length;Tassel_length	1	0	1	0	0	0	0	1	1	0	0	0	1	1	1	0	0	0	0	0	1	0	1	0	0	1	10	dispensable
pan_gene_28882	pan_gene_8461	Tassel_length	Tassel_length	1	0	0	0	0	0	0	0	0	0	0	0	0	0	0	0	0	0	0	0	0	0	0	0	0	0	1	private
pan_gene_28882	pan_gene_8608	Tassel_length	Tassel_length	1	1	0	0	0	1	0	0	0	0	0	0	0	1	0	0	0	0	0	0	0	0	0	0	0	0	4	dispensable
pan_gene_29638	pan_gene_30751	Plant_height;Tassel_length	Tassel_length	1	0	0	0	0	0	0	0	1	0	1	1	0	0	0	0	0	0	0	0	0	1	0	0	0	0	5	dispensable
pan_gene_29638	pan_gene_31524	Plant_height;Tassel_length	100_Kernel_weight;Tassel_length	1	0	1	0	0	0	0	0	1	0	0	1	0	0	0	0	0	0	0	0	0	1	0	0	0	0	5	dispensable
pan_gene_29692	pan_gene_353	Nodes_per_plant;Photoperiod_Growing-degree_days_to_silk;Tassel_length	Tassel_length	0	0	0	0	0	0	0	0	0	0	0	0	0	0	1	0	0	0	1	0	0	0	0	0	0	0	2	dispensable
pan_gene_29711	pan_gene_30575	Tassel_length	Tassel_length	1	1	0	1	1	0	0	0	0	0	1	1	0	1	0	1	1	1	0	0	1	1	0	0	0	0	12	near-core
pan_gene_29711	pan_gene_5279	Tassel_length	Tassel_length	1	1	1	0	0	1	1	1	1	0	1	0	1	1	1	1	1	1	0	0	0	1	1	0	1	1	18	near-core
pan_gene_29736	pan_gene_3551	Tassel_length	Leaf_length;Tassel_length	1	0	0	0	0	0	0	0	0	0	0	0	0	0	0	0	1	0	1	0	0	0	0	0	1	1	5	dispensable
pan_gene_29736	pan_gene_4459	Tassel_length	Boxcox-transformed_leaf_angle;Days_to_anthesis;Nodes_above_ear;Tassel_length	1	0	0	0	0	0	0	0	0	1	0	0	1	0	0	0	0	0	0	0	0	1	0	0	0	1	5	dispensable
pan_gene_29736	pan_gene_610	Tassel_length	Tassel_length	1	0	1	0	0	0	0	0	0	1	0	0	0	0	0	0	0	0	0	0	0	0	0	0	0	0	3	dispensable
pan_gene_29768	pan_gene_32316	Tassel_length	Tassel_length	1	0	0	0	0	0	0	0	0	0	0	0	0	0	0	0	0	0	0	0	0	0	0	0	0	0	1	private
pan_gene_29804	pan_gene_31508	Tassel_length	Tassel_length	1	1	1	1	1	1	1	1	1	1	1	1	0	0	1	1	1	1	1	0	1	1	1	1	0	1	22	core
pan_gene_29804	pan_gene_32236	Tassel_length	Plant_height;Tassel_length	0	0	1	1	1	0	0	1	0	0	0	0	0	0	0	0	0	0	1	0	0	0	0	0	0	0	5	dispensable
pan_gene_29804	pan_gene_32553	Tassel_length	Average_internode_length_(above_ear);Ear_row_number;Tassel_length;Total_amino_acids	0	0	0	0	0	0	0	0	0	0	0	0	0	0	0	0	0	0	0	0	0	0	1	0	0	0	1	private
pan_gene_29804	pan_gene_9063	Tassel_length	Ear_height;Fructose;Height_per_day_(until_flowering);Plant_height;Tassel_length	1	0	0	0	1	0	0	0	0	0	0	0	0	1	0	0	0	1	0	0	0	0	1	0	0	1	6	dispensable
pan_gene_29815	pan_gene_30746	Tassel_length	Average_internode_length_(below_ear);Tassel_length	1	1	1	1	1	1	1	1	1	1	1	0	0	0	1	1	1	1	0	1	1	0	0	0	1	1	19	near-core
pan_gene_29815	pan_gene_4558	Tassel_length	Ear_row_number;Tassel_length	1	0	1	1	1	1	1	0	1	1	1	0	0	1	0	0	1	0	0	1	1	0	1	0	1	0	15	near-core
pan_gene_29815	pan_gene_5447	Tassel_length	Average_internode_length_(below_ear);Average_internode_length_(whole_plant);Days_to_anthesis;Ear_height;Nodes_to_ear;Tassel_length	1	1	1	1	0	0	0	0	1	1	0	0	1	1	1	0	1	1	0	1	0	0	1	0	0	0	13	near-core
pan_gene_29816	pan_gene_29879	Tassel_length	Days_to_anthesis;Tassel_length	0	0	0	0	1	0	1	0	0	0	0	0	0	0	0	1	1	0	0	0	0	1	0	1	1	0	7	dispensable
pan_gene_29816	pan_gene_9122	Tassel_length	Anthesis-silking_interval;Tassel_length	0	0	0	0	1	0	0	0	0	0	0	0	1	1	1	1	0	0	0	0	0	1	0	0	1	0	7	dispensable
pan_gene_29875	pan_gene_5130	Days_to_anthesis;Tassel_length	Boxcox-transformed_leaf_angle;Glucose;Height_above_ear;PCA_of_metabolites:_PC2;Tassel_length	1	0	0	0	0	0	0	0	0	0	0	0	0	0	0	0	0	0	0	0	0	0	0	0	0	0	1	private
pan_gene_29875	pan_gene_5672	Days_to_anthesis;Tassel_length	Sucrose;Tassel_length	1	0	0	0	0	0	0	0	0	0	0	0	0	0	0	0	0	0	0	0	0	0	0	0	0	0	1	private
pan_gene_29875	pan_gene_63	Days_to_anthesis;Tassel_length	Tassel_length	1	0	0	0	0	0	0	0	0	0	0	0	0	0	0	0	0	0	0	0	0	0	0	0	0	0	1	private
pan_gene_29875	pan_gene_8205	Days_to_anthesis;Tassel_length	Tassel_length	1	0	0	0	0	0	0	0	0	0	0	0	0	0	0	0	0	0	0	0	0	0	0	0	0	0	1	private
pan_gene_29879	pan_gene_30585	Days_to_anthesis;Tassel_length	Average_internode_length_(whole_plant);Plant_height;Tassel_length	0	0	0	1	0	0	0	0	0	0	0	0	1	0	0	0	0	0	0	0	0	0	0	0	0	1	3	dispensable
pan_gene_29879	pan_gene_3229	Days_to_anthesis;Tassel_length	Tassel_length	0	0	0	1	0	0	0	0	1	0	0	0	0	0	0	0	0	0	0	0	0	0	0	0	0	0	2	dispensable
pan_gene_29879	pan_gene_3720	Days_to_anthesis;Tassel_length	Tassel_length	1	0	0	0	1	1	0	0	0	0	1	0	1	0	1	0	0	0	0	1	0	0	0	1	0	1	9	dispensable
pan_gene_29879	pan_gene_4916	Days_to_anthesis;Tassel_length	Ratio_of_ear_height_to_total_height;Tassel_length	1	1	1	0	0	1	1	1	1	1	0	1	1	0	0	1	0	1	1	1	1	1	0	1	0	1	18	near-core
pan_gene_29879	pan_gene_4988	Days_to_anthesis;Tassel_length	Northern_Leaf_Blight;Tassel_length	1	0	0	0	1	1	0	1	0	1	0	0	0	1	0	0	1	1	0	0	0	1	1	0	0	0	10	dispensable
pan_gene_29879	pan_gene_5341	Days_to_anthesis;Tassel_length	Boxcox-transformed_leaf_angle;Tassel_length	1	0	1	0	1	0	1	1	0	1	0	1	1	0	0	0	0	0	0	1	1	1	0	0	0	1	12	near-core
pan_gene_29879	pan_gene_9122	Days_to_anthesis;Tassel_length	Anthesis-silking_interval;Tassel_length	1	1	0	0	1	0	1	1	0	1	0	1	1	0	1	1	0	0	1	0	1	1	1	0	0	1	15	near-core
pan_gene_29879	pan_gene_98904	Days_to_anthesis;Tassel_length	Ear_row_number;Tassel_length	1	1	1	0	1	1	1	1	0	1	1	1	1	1	1	1	1	0	1	1	1	1	1	1	0	1	22	core
pan_gene_29880	pan_gene_8310	Anthesis-silking_interval;Days_to_anthesis;Tassel_length	Tassel_length	1	0	0	0	0	1	0	0	0	0	0	0	0	0	0	0	0	0	0	0	0	0	0	0	0	0	2	dispensable
pan_gene_29943	pan_gene_30526	Tassel_length	Glucose;Tassel_length	1	0	0	0	0	0	0	0	0	0	0	0	0	0	0	0	0	0	0	0	0	0	0	0	0	0	1	private
pan_gene_29943	pan_gene_30748	Tassel_length	Average_internode_length_(above_ear);Plant_height;Tassel_length	1	1	0	0	0	0	0	0	0	0	0	0	1	0	0	0	0	0	0	0	0	0	0	0	0	0	3	dispensable
pan_gene_30165	pan_gene_753	Days_to_anthesis;Nodes_to_ear;Tassel_length	Tassel_length	0	0	0	0	0	0	0	0	0	0	0	0	0	0	0	0	0	0	1	0	0	0	0	0	0	0	1	private
pan_gene_30187	pan_gene_354	Tassel_length	Ear_row_number;Tassel_length	1	0	0	0	0	0	1	0	0	1	1	1	1	0	0	0	0	0	0	0	1	0	1	1	0	1	10	dispensable
pan_gene_30187	pan_gene_8461	Tassel_length	Tassel_length	1	0	0	0	0	1	0	0	0	1	0	0	0	0	0	0	0	0	0	0	0	0	0	0	0	0	3	dispensable
pan_gene_30187	pan_gene_8970	Tassel_length	Leaf_length;Southern_leaf_blight;Tassel_length	0	0	0	0	0	1	1	0	1	0	1	0	0	1	1	1	0	0	0	0	0	1	1	0	0	0	9	dispensable
pan_gene_30205	pan_gene_5213	Boxcox-transformed_leaf_angle;Tassel_length	Tassel_length	0	0	0	0	0	0	0	0	0	0	0	0	1	0	0	0	0	0	0	0	0	0	0	0	0	0	1	private
pan_gene_30231	pan_gene_4214	Ratio_of_ear_height_to_total_height;Tassel_length	Tassel_length	1	0	0	0	0	0	0	0	0	1	0	1	0	1	1	1	0	1	1	0	0	0	0	0	0	1	9	dispensable
pan_gene_30231	pan_gene_4406	Ratio_of_ear_height_to_total_height;Tassel_length	Average_internode_length_(above_ear);Average_internode_length_(below_ear);Average_internode_length_(whole_plant);Height_above_ear;Height_per_day_(until_flowering);Leaf_length;Plant_height;Stalk_strength;Tassel_length	0	0	0	0	0	0	0	0	0	0	0	0	0	0	0	0	0	0	0	0	0	0	0	0	0	1	1	private
pan_gene_30231	pan_gene_4419	Ratio_of_ear_height_to_total_height;Tassel_length	Anthesis-silking_interval;Average_internode_length_(above_ear);Average_internode_length_(below_ear);Leaf_length;Tassel_length	0	0	0	0	0	0	0	0	0	0	0	0	0	0	0	0	0	0	0	0	1	0	0	0	0	0	1	private
pan_gene_30231	pan_gene_4870	Ratio_of_ear_height_to_total_height;Tassel_length	Boxcox-transformed_leaf_angle;Tassel_length	0	0	0	0	1	0	0	0	0	0	0	0	0	0	0	0	0	0	0	0	0	0	0	0	0	0	1	private
pan_gene_30231	pan_gene_5211	Ratio_of_ear_height_to_total_height;Tassel_length	Tassel_length	1	1	1	0	1	1	1	0	1	1	1	1	1	1	0	1	1	1	1	1	1	1	1	0	1	1	22	core
pan_gene_30231	pan_gene_5279	Ratio_of_ear_height_to_total_height;Tassel_length	Tassel_length	1	1	1	1	1	1	0	0	1	0	1	0	0	1	1	0	1	0	1	0	0	0	0	0	1	1	14	near-core
pan_gene_30231	pan_gene_634	Ratio_of_ear_height_to_total_height;Tassel_length	100_Kernel_weight;Tassel_length	1	0	0	1	1	0	0	1	1	1	1	1	0	1	0	0	0	1	1	0	0	0	0	0	0	1	12	near-core
pan_gene_30231	pan_gene_713	Ratio_of_ear_height_to_total_height;Tassel_length	Cob_diameter;Tassel_length	1	0	0	0	0	0	1	0	0	0	1	0	0	0	0	0	0	0	1	1	1	1	0	0	0	0	7	dispensable
pan_gene_30231	pan_gene_8076	Ratio_of_ear_height_to_total_height;Tassel_length	Average_internode_length_(below_ear);Leaf_length;Tassel_length	1	1	0	1	0	1	0	0	1	0	0	1	0	1	0	0	0	0	1	1	0	1	1	0	0	0	11	near-core
pan_gene_30231	pan_gene_8375	Ratio_of_ear_height_to_total_height;Tassel_length	Anthesis-silking_interval;Nodes_above_ear;Tassel_length	1	0	1	0	1	1	1	0	0	0	0	0	1	0	1	1	1	1	1	1	1	0	0	0	0	1	14	near-core
pan_gene_30231	pan_gene_8608	Ratio_of_ear_height_to_total_height;Tassel_length	Tassel_length	1	1	1	1	0	1	0	0	1	0	1	0	1	1	0	1	0	1	0	1	1	0	1	1	0	1	16	near-core
pan_gene_30231	pan_gene_9088	Ratio_of_ear_height_to_total_height;Tassel_length	Days_to_anthesis;Tassel_length	0	0	0	0	0	0	0	0	0	0	1	0	0	0	0	0	1	1	0	1	0	0	1	0	0	0	5	dispensable
pan_gene_30254	pan_gene_3874	Tassel_length	PCA_of_metabolites:_PC1;Tassel_length	0	1	0	0	0	0	1	0	0	0	0	0	0	1	0	0	0	1	1	1	1	1	0	0	0	0	8	dispensable
pan_gene_30254	pan_gene_433	Tassel_length	Average_internode_length_(whole_plant);Leaf_width;Tassel_length	0	1	0	0	0	0	0	0	0	1	1	0	0	1	0	0	0	1	1	1	1	0	0	0	0	0	8	dispensable
pan_gene_30254	pan_gene_4870	Tassel_length	Boxcox-transformed_leaf_angle;Tassel_length	0	0	0	0	1	0	0	0	0	0	0	0	0	0	0	0	0	0	0	0	0	0	0	0	0	0	1	private
pan_gene_30254	pan_gene_5211	Tassel_length	Tassel_length	0	1	0	0	1	0	0	0	0	1	1	1	1	1	1	1	1	1	1	1	1	0	0	1	0	0	15	near-core
pan_gene_30254	pan_gene_5213	Tassel_length	Tassel_length	0	0	0	0	0	0	1	0	0	0	0	0	0	0	0	0	0	0	0	1	0	0	0	0	0	0	2	dispensable
pan_gene_30254	pan_gene_8375	Tassel_length	Anthesis-silking_interval;Nodes_above_ear;Tassel_length	0	0	0	0	1	0	1	0	0	0	0	0	0	0	1	1	0	1	1	1	1	0	0	0	0	0	8	dispensable
pan_gene_30254	pan_gene_9088	Tassel_length	Days_to_anthesis;Tassel_length	0	0	0	0	1	0	0	0	0	1	1	0	0	0	0	0	1	1	0	1	1	0	0	0	0	0	7	dispensable
pan_gene_30526	pan_gene_30748	Glucose;Tassel_length	Average_internode_length_(above_ear);Plant_height;Tassel_length	1	0	0	0	0	0	0	0	0	0	0	0	0	0	0	0	0	0	0	0	0	0	0	0	0	0	1	private
pan_gene_30573	pan_gene_7161	Tassel_length	Tassel_length	1	0	0	0	0	0	0	0	0	0	0	0	0	0	0	0	0	0	0	0	0	0	0	0	0	0	1	private
pan_gene_30573	pan_gene_822	Tassel_length	Height_per_day_(until_flowering);Tassel_length	1	0	0	0	0	0	0	0	0	0	0	0	0	0	0	0	0	0	0	0	0	0	0	0	0	0	1	private
pan_gene_30573	pan_gene_88733	Tassel_length	Tassel_length	1	0	0	0	0	0	0	0	0	0	0	0	0	0	0	0	0	0	0	0	0	0	0	0	0	0	1	private
pan_gene_30575	pan_gene_32351	Tassel_length	Tassel_length	0	0	0	0	0	0	0	0	0	1	1	0	0	1	1	0	0	0	0	0	0	0	1	0	0	0	5	dispensable
pan_gene_30575	pan_gene_5110	Tassel_length	PCA_of_metabolites:_PC2;Tassel_length	1	0	0	0	1	0	0	0	0	0	0	0	0	0	0	0	0	0	0	0	0	0	0	0	0	0	2	dispensable
pan_gene_30575	pan_gene_5279	Tassel_length	Tassel_length	1	1	1	0	1	0	0	1	0	0	1	1	1	1	0	1	1	1	1	1	1	0	1	0	1	1	18	near-core
pan_gene_30575	pan_gene_8969	Tassel_length	Tassel_length	1	1	1	1	1	0	0	0	0	1	1	1	0	1	0	1	0	0	0	0	0	0	0	0	1	0	11	near-core
pan_gene_30582	pan_gene_4365	Tassel_length	Average_internode_length_(above_ear);Tassel_length	0	0	0	0	0	0	0	0	0	0	0	0	0	0	1	0	0	0	0	0	0	0	0	0	0	0	1	private
pan_gene_30585	pan_gene_3720	Average_internode_length_(whole_plant);Plant_height;Tassel_length	Tassel_length	0	0	0	0	0	0	0	0	0	0	0	0	0	0	0	0	0	0	0	0	0	0	0	0	0	1	1	private
pan_gene_30585	pan_gene_4916	Average_internode_length_(whole_plant);Plant_height;Tassel_length	Ratio_of_ear_height_to_total_height;Tassel_length	0	0	0	0	0	0	0	0	0	0	0	0	0	0	0	0	0	0	0	0	0	0	0	0	0	1	1	private
pan_gene_30585	pan_gene_9122	Average_internode_length_(whole_plant);Plant_height;Tassel_length	Anthesis-silking_interval;Tassel_length	0	0	0	0	0	0	0	0	0	0	0	0	0	0	0	0	0	0	0	0	1	0	0	0	0	1	2	dispensable
pan_gene_30585	pan_gene_98904	Average_internode_length_(whole_plant);Plant_height;Tassel_length	Ear_row_number;Tassel_length	0	0	0	0	0	0	0	0	0	0	0	0	0	0	0	0	0	0	0	0	0	0	0	0	0	1	1	private
pan_gene_30746	pan_gene_4558	Average_internode_length_(below_ear);Tassel_length	Ear_row_number;Tassel_length	1	1	1	1	1	1	1	0	1	1	1	1	1	0	0	1	0	0	1	1	1	1	0	1	1	1	20	core
pan_gene_30746	pan_gene_5447	Average_internode_length_(below_ear);Tassel_length	Average_internode_length_(below_ear);Average_internode_length_(whole_plant);Days_to_anthesis;Ear_height;Nodes_to_ear;Tassel_length	1	0	1	1	0	0	0	0	1	0	0	0	0	0	1	0	0	0	0	1	0	0	0	0	0	0	6	dispensable
pan_gene_30751	pan_gene_31524	Tassel_length	100_Kernel_weight;Tassel_length	1	0	1	0	1	0	1	1	1	1	1	1	0	0	1	1	0	1	1	1	1	1	0	1	1	1	19	near-core
pan_gene_30751	pan_gene_4869	Tassel_length	Boxcox-transformed_leaf_angle;Tassel_length	1	0	1	0	1	0	1	0	1	1	0	0	0	1	1	0	0	0	1	1	1	1	0	1	1	1	15	near-core
pan_gene_30751	pan_gene_7782	Tassel_length	Tassel_length	0	0	0	0	0	0	0	0	0	0	0	0	0	0	1	0	0	0	0	0	0	0	0	0	1	0	2	dispensable
pan_gene_31508	pan_gene_31974	Tassel_length	Boxcox-transformed_leaf_angle;Days_to_anthesis;Ear_height;Tassel_branch_number;Tassel_length	1	0	0	0	1	0	0	0	0	0	0	0	0	0	0	0	0	0	0	0	0	0	0	0	0	0	2	dispensable
pan_gene_31508	pan_gene_32553	Tassel_length	Average_internode_length_(above_ear);Ear_row_number;Tassel_length;Total_amino_acids	0	0	0	0	0	0	0	0	0	0	0	0	0	0	0	0	0	0	0	0	0	0	1	0	0	0	1	private
pan_gene_31508	pan_gene_7205	Tassel_length	Tassel_length	1	1	1	0	0	0	1	0	0	0	1	1	0	0	0	0	0	0	0	0	1	0	1	1	0	0	9	dispensable
pan_gene_31508	pan_gene_82330	Tassel_length	Leaf_length;Tassel_length	0	0	0	0	0	0	0	0	1	0	0	0	0	0	0	0	0	0	0	0	0	0	0	0	0	0	1	private
pan_gene_31524	pan_gene_7782	100_Kernel_weight;Tassel_length	Tassel_length	0	0	0	0	0	0	0	0	0	0	0	0	0	0	1	0	0	0	0	0	0	0	0	0	1	0	2	dispensable
pan_gene_31901	pan_gene_63	Tassel_length	Tassel_length	0	0	0	0	0	0	0	0	0	0	0	0	0	0	0	0	0	0	1	0	0	0	0	0	0	0	1	private
pan_gene_31963	pan_gene_5279	Tassel_length	Tassel_length	1	0	1	1	0	0	0	0	1	0	1	1	1	0	0	0	0	1	0	0	0	0	1	0	0	1	10	dispensable
pan_gene_31965	pan_gene_92971	Tassel_length	Days_to_anthesis;Tassel_length	1	0	0	0	0	1	0	0	0	0	0	0	0	0	0	0	0	0	0	0	1	0	0	0	0	0	3	dispensable
pan_gene_3229	pan_gene_32564	Tassel_length	Ear_row_number;Stalk_strength;Tassel_length	0	0	0	0	0	0	0	0	0	0	0	0	0	0	0	0	0	0	0	0	1	0	0	0	0	0	1	private
pan_gene_3229	pan_gene_3720	Tassel_length	Tassel_length	0	0	0	0	0	0	0	0	0	0	0	0	0	0	0	0	0	0	0	0	1	0	0	0	0	0	1	private
pan_gene_3229	pan_gene_4988	Tassel_length	Northern_Leaf_Blight;Tassel_length	0	0	0	1	0	0	0	0	0	0	0	0	0	0	0	0	0	0	0	0	0	0	0	0	0	0	1	private
pan_gene_3229	pan_gene_9122	Tassel_length	Anthesis-silking_interval;Tassel_length	0	0	0	0	0	0	0	0	1	0	0	0	0	0	0	0	0	0	0	0	0	0	0	0	0	0	1	private
pan_gene_3229	pan_gene_98904	Tassel_length	Ear_row_number;Tassel_length	0	0	0	0	0	0	0	0	1	0	0	0	0	0	0	0	0	0	0	0	0	0	0	0	0	0	1	private
pan_gene_32551	pan_gene_6288	Tassel_length	Days_to_silk;Tassel_length	0	0	0	0	0	0	0	0	0	0	0	0	0	0	0	0	0	0	0	0	0	0	1	0	0	0	1	private
pan_gene_32564	pan_gene_3720	Ear_row_number;Stalk_strength;Tassel_length	Tassel_length	1	1	1	0	0	0	0	1	1	0	0	0	1	1	0	1	1	1	0	1	1	0	1	0	0	1	14	near-core
pan_gene_32564	pan_gene_4840	Ear_row_number;Stalk_strength;Tassel_length	Tassel_length	1	0	0	0	0	0	0	0	0	0	0	0	0	0	0	0	0	0	0	0	0	0	0	0	0	0	1	private
pan_gene_32564	pan_gene_4916	Ear_row_number;Stalk_strength;Tassel_length	Ratio_of_ear_height_to_total_height;Tassel_length	1	0	0	0	0	0	0	0	1	0	0	0	0	0	0	0	0	0	0	0	0	0	0	0	0	0	2	dispensable
pan_gene_32564	pan_gene_5341	Ear_row_number;Stalk_strength;Tassel_length	Boxcox-transformed_leaf_angle;Tassel_length	1	1	1	1	0	0	1	1	1	0	1	1	1	1	1	1	1	1	1	1	0	1	1	0	1	1	21	core
pan_gene_32564	pan_gene_98904	Ear_row_number;Stalk_strength;Tassel_length	Ear_row_number;Tassel_length	1	0	1	0	0	0	0	1	0	0	0	0	1	0	0	1	1	1	0	1	0	0	0	0	0	1	9	dispensable
pan_gene_32565	pan_gene_5384	Ear_row_number;Stalk_strength;Tassel_length	Nodes_to_ear;Ratio_of_ear_height_to_total_height;Tassel_length	1	1	1	1	1	1	1	1	1	1	1	1	1	1	1	1	1	1	0	1	1	0	1	1	1	1	24	core
pan_gene_32565	pan_gene_5419	Ear_row_number;Stalk_strength;Tassel_length	Days_to_anthesis;Days_to_silk;Nodes_per_plant;Tassel_length;Total_amino_acids	1	1	1	1	1	0	1	1	1	1	1	1	1	1	1	1	1	1	1	1	1	1	1	1	1	1	25	core
pan_gene_32565	pan_gene_8026	Ear_row_number;Stalk_strength;Tassel_length	Tassel_length	1	1	1	1	1	1	1	1	1	1	1	1	1	1	1	1	1	1	1	1	1	1	1	1	1	1	26	core
pan_gene_32565	pan_gene_8378	Ear_row_number;Stalk_strength;Tassel_length	Anthesis-silking_interval;Days_to_anthesis;Tassel_length	1	0	0	1	0	0	0	0	0	1	0	1	1	1	0	1	1	1	0	0	0	0	0	0	0	0	9	dispensable
pan_gene_3467	pan_gene_5930	Days_to_anthesis;Days_to_silk;Tassel_length	Tassel_length	1	0	0	0	0	0	0	0	0	0	0	0	0	0	0	1	0	0	0	0	0	0	0	0	0	0	2	dispensable
pan_gene_354	pan_gene_90221	Ear_row_number;Tassel_length	Tassel_length	1	0	0	0	0	0	0	0	0	0	0	0	0	0	0	0	0	0	0	0	0	0	0	0	0	0	1	private
pan_gene_3551	pan_gene_648	Leaf_length;Tassel_length	PCA_of_metabolites:_PC2;Tassel_length	1	0	1	1	1	0	0	0	1	0	1	0	0	0	1	1	0	1	1	0	1	1	1	0	1	1	15	near-core
pan_gene_3573	pan_gene_458	Tassel_length	Average_internode_length_(above_ear);Height_above_ear;Tassel_length	1	0	0	0	1	1	1	1	0	1	1	0	1	0	0	0	0	1	1	0	0	1	1	0	1	0	13	near-core
pan_gene_3573	pan_gene_4837	Tassel_length	Ear_row_number;Ratio_of_ear_height_to_total_height;Tassel_length	1	0	0	0	0	0	0	0	0	0	0	0	0	0	0	0	0	0	0	0	0	0	0	0	0	0	1	private
pan_gene_3573	pan_gene_588	Tassel_length	Tassel_length	1	0	1	0	0	0	1	1	0	0	1	0	1	1	0	0	0	1	0	1	1	0	1	0	1	0	12	near-core
pan_gene_3719	pan_gene_3834	Tassel_length	Tassel_branch_number;Tassel_length	1	0	0	0	0	0	0	0	0	1	0	0	0	0	0	0	0	0	0	0	0	0	0	0	0	0	2	dispensable
pan_gene_3720	pan_gene_4916	Tassel_length	Ratio_of_ear_height_to_total_height;Tassel_length	1	0	0	0	0	0	0	0	1	0	0	0	0	0	0	0	0	1	0	1	0	0	0	0	0	1	5	dispensable
pan_gene_3720	pan_gene_4988	Tassel_length	Northern_Leaf_Blight;Tassel_length	1	0	0	0	0	0	0	0	0	0	0	0	0	0	0	0	0	0	0	0	0	0	0	0	0	0	1	private
pan_gene_3720	pan_gene_5341	Tassel_length	Boxcox-transformed_leaf_angle;Tassel_length	1	1	0	0	0	0	0	1	1	1	0	0	1	1	0	1	1	1	0	1	0	0	1	0	0	1	13	near-core
pan_gene_3720	pan_gene_6244	Tassel_length	Tassel_length	0	0	0	1	0	0	0	0	0	0	0	0	0	0	0	0	0	0	0	0	0	0	0	0	0	0	1	private
pan_gene_3720	pan_gene_9122	Tassel_length	Anthesis-silking_interval;Tassel_length	1	0	0	0	1	0	0	0	0	0	0	0	1	0	1	0	0	0	0	0	0	0	0	0	0	1	5	dispensable
pan_gene_3720	pan_gene_98904	Tassel_length	Ear_row_number;Tassel_length	1	0	1	1	1	1	0	1	1	0	1	0	1	0	1	0	1	1	0	1	0	0	1	1	0	1	16	near-core
pan_gene_3874	pan_gene_433	PCA_of_metabolites:_PC1;Tassel_length	Average_internode_length_(whole_plant);Leaf_width;Tassel_length	1	1	1	0	0	0	0	0	0	0	0	0	0	1	0	0	0	0	1	0	1	0	0	1	0	1	8	dispensable
pan_gene_3874	pan_gene_5350	PCA_of_metabolites:_PC1;Tassel_length	Photoperiod_growing-degree_days_to_anthesis;Tassel_length	1	0	0	0	0	0	0	0	0	0	0	0	0	0	0	0	0	0	0	0	0	0	0	0	0	0	1	private
pan_gene_3874	pan_gene_8375	PCA_of_metabolites:_PC1;Tassel_length	Anthesis-silking_interval;Nodes_above_ear;Tassel_length	1	0	1	0	0	0	1	0	0	0	0	0	0	0	1	0	0	1	1	0	1	0	1	1	1	1	11	near-core
pan_gene_4121	pan_gene_4837	Tassel_length	Ear_row_number;Ratio_of_ear_height_to_total_height;Tassel_length	1	0	0	0	0	0	0	0	0	0	0	0	0	0	0	0	0	0	0	0	0	0	0	0	0	0	1	private
pan_gene_4121	pan_gene_5110	Tassel_length	PCA_of_metabolites:_PC2;Tassel_length	1	0	0	0	0	0	0	0	0	0	0	0	0	0	0	0	0	0	0	0	0	0	0	0	0	0	1	private
pan_gene_4121	pan_gene_8026	Tassel_length	Tassel_length	1	1	1	1	1	0	1	1	1	0	0	1	1	1	0	1	0	1	0	1	1	0	1	1	0	1	18	near-core
pan_gene_4121	pan_gene_8969	Tassel_length	Tassel_length	1	0	0	1	0	0	1	1	1	0	0	0	1	1	0	0	0	1	0	0	1	0	1	1	0	0	11	near-core
pan_gene_4214	pan_gene_4406	Tassel_length	Average_internode_length_(above_ear);Average_internode_length_(below_ear);Average_internode_length_(whole_plant);Height_above_ear;Height_per_day_(until_flowering);Leaf_length;Plant_height;Stalk_strength;Tassel_length	0	0	0	0	0	0	0	0	0	0	0	0	0	0	0	0	0	0	0	0	0	0	0	0	0	1	1	private
pan_gene_4214	pan_gene_5279	Tassel_length	Tassel_length	1	0	0	0	0	0	0	0	0	0	0	1	0	1	1	0	0	1	1	0	0	0	0	0	0	1	7	dispensable
pan_gene_4214	pan_gene_634	Tassel_length	100_Kernel_weight;Tassel_length	1	0	0	0	0	0	0	0	0	0	0	1	0	0	0	0	0	1	0	0	0	0	0	0	0	1	4	dispensable
pan_gene_4214	pan_gene_8076	Tassel_length	Average_internode_length_(below_ear);Leaf_length;Tassel_length	1	0	0	0	0	0	0	0	0	0	0	1	0	0	0	0	0	0	0	0	0	0	0	0	0	0	2	dispensable
pan_gene_4214	pan_gene_8608	Tassel_length	Tassel_length	1	0	0	0	0	0	0	0	0	0	0	0	0	0	0	0	0	1	0	0	0	0	0	0	0	1	3	dispensable
pan_gene_4214	pan_gene_9088	Tassel_length	Days_to_anthesis;Tassel_length	0	0	0	0	0	0	0	0	0	0	0	0	0	0	0	0	0	1	0	0	0	0	0	0	0	0	1	private
pan_gene_4253	pan_gene_8377	Tassel_length	Nodes_above_ear;Tassel_length	1	1	0	1	0	0	0	0	0	1	0	1	1	0	0	0	1	1	1	0	1	0	0	0	0	1	11	near-core
pan_gene_4269	pan_gene_61110	Tassel_length	Ratio_of_ear_height_to_total_height;Tassel_length	0	0	0	0	0	0	0	0	0	0	0	0	0	0	0	0	0	1	0	0	0	1	1	0	0	0	3	dispensable
pan_gene_433	pan_gene_4870	Average_internode_length_(whole_plant);Leaf_width;Tassel_length	Boxcox-transformed_leaf_angle;Tassel_length	0	0	0	0	1	0	0	0	0	1	0	0	0	0	0	0	0	0	0	0	0	0	0	0	0	0	2	dispensable
pan_gene_433	pan_gene_5110	Average_internode_length_(whole_plant);Leaf_width;Tassel_length	PCA_of_metabolites:_PC2;Tassel_length	1	1	0	0	0	0	0	0	0	0	0	0	0	0	0	0	0	0	0	1	1	0	0	0	0	0	4	dispensable
pan_gene_433	pan_gene_5211	Average_internode_length_(whole_plant);Leaf_width;Tassel_length	Tassel_length	1	1	1	0	1	0	1	0	1	1	0	1	1	1	0	1	0	1	1	0	0	0	1	0	1	0	15	near-core
pan_gene_433	pan_gene_5213	Average_internode_length_(whole_plant);Leaf_width;Tassel_length	Tassel_length	1	0	0	0	0	0	0	0	0	0	0	0	0	0	0	0	0	0	0	1	0	0	0	0	0	0	2	dispensable
pan_gene_433	pan_gene_5350	Average_internode_length_(whole_plant);Leaf_width;Tassel_length	Photoperiod_growing-degree_days_to_anthesis;Tassel_length	1	0	0	0	0	0	1	1	1	0	0	0	0	0	0	0	0	0	0	0	0	0	0	0	1	0	5	dispensable
pan_gene_433	pan_gene_7792	Average_internode_length_(whole_plant);Leaf_width;Tassel_length	100_Kernel_weight;Tassel_length	1	0	0	0	0	0	1	0	0	0	0	1	0	1	0	1	0	0	0	0	1	0	0	0	0	1	7	dispensable
pan_gene_433	pan_gene_8375	Average_internode_length_(whole_plant);Leaf_width;Tassel_length	Anthesis-silking_interval;Nodes_above_ear;Tassel_length	1	0	1	0	1	0	1	0	0	0	0	0	0	0	1	0	0	1	1	1	1	0	0	1	0	1	11	near-core
pan_gene_433	pan_gene_9088	Average_internode_length_(whole_plant);Leaf_width;Tassel_length	Days_to_anthesis;Tassel_length	0	0	0	0	0	0	0	0	0	0	1	0	0	0	0	0	0	1	0	0	0	0	0	0	0	0	2	dispensable
pan_gene_4349	pan_gene_460	Height_above_ear;Plant_height;Tassel_length	Tassel_length	1	0	0	0	0	0	0	0	0	0	0	0	0	0	0	0	0	0	0	0	0	0	0	0	0	0	1	private
pan_gene_4406	pan_gene_634	Average_internode_length_(above_ear);Average_internode_length_(below_ear);Average_internode_length_(whole_plant);Height_above_ear;Height_per_day_(until_flowering);Leaf_length;Plant_height;Stalk_strength;Tassel_length	100_Kernel_weight;Tassel_length	0	0	0	0	0	0	0	0	0	0	0	0	0	0	0	0	0	0	0	0	0	0	0	0	0	1	1	private
pan_gene_4406	pan_gene_8608	Average_internode_length_(above_ear);Average_internode_length_(below_ear);Average_internode_length_(whole_plant);Height_above_ear;Height_per_day_(until_flowering);Leaf_length;Plant_height;Stalk_strength;Tassel_length	Tassel_length	0	0	0	0	0	0	0	0	0	0	0	0	0	0	0	0	0	0	0	0	0	0	0	0	0	1	1	private
pan_gene_4407	pan_gene_8794	Cob_diameter;Ear_row_number;Glucose;Tassel_length	Nodes_to_ear;Tassel_length	1	0	0	0	0	0	0	0	0	0	0	0	0	0	0	0	0	0	0	0	0	0	0	0	0	0	1	private
pan_gene_4419	pan_gene_5211	Anthesis-silking_interval;Average_internode_length_(above_ear);Average_internode_length_(below_ear);Leaf_length;Tassel_length	Tassel_length	0	0	0	0	0	0	0	0	0	0	0	0	0	0	0	0	0	0	0	0	1	0	0	0	0	0	1	private
pan_gene_4419	pan_gene_9088	Anthesis-silking_interval;Average_internode_length_(above_ear);Average_internode_length_(below_ear);Leaf_length;Tassel_length	Days_to_anthesis;Tassel_length	0	0	0	0	0	0	0	0	0	0	0	0	0	0	0	0	0	0	0	0	1	0	0	0	0	0	1	private
pan_gene_4459	pan_gene_610	Boxcox-transformed_leaf_angle;Days_to_anthesis;Nodes_above_ear;Tassel_length	Tassel_length	1	0	0	0	1	0	0	0	0	0	1	0	0	0	1	0	0	0	0	1	0	0	0	0	0	0	5	dispensable
pan_gene_4558	pan_gene_8794	Ear_row_number;Tassel_length	Nodes_to_ear;Tassel_length	1	0	0	0	0	0	0	0	0	0	0	0	0	0	0	0	0	0	0	1	0	0	0	0	0	0	2	dispensable
pan_gene_458	pan_gene_4837	Average_internode_length_(above_ear);Height_above_ear;Tassel_length	Ear_row_number;Ratio_of_ear_height_to_total_height;Tassel_length	1	0	1	0	0	1	0	0	0	0	0	0	0	0	0	0	0	0	0	0	0	0	0	0	0	0	3	dispensable
pan_gene_458	pan_gene_588	Average_internode_length_(above_ear);Height_above_ear;Tassel_length	Tassel_length	1	0	0	0	0	0	1	0	1	1	1	1	1	0	0	0	0	0	0	1	1	1	1	1	1	1	14	near-core
pan_gene_460	pan_gene_4869	Tassel_length	Boxcox-transformed_leaf_angle;Tassel_length	1	0	0	1	1	0	1	0	1	0	0	0	0	0	0	0	0	0	0	0	0	0	0	0	1	1	7	dispensable
pan_gene_460	pan_gene_740	Tassel_length	Tassel_length	0	0	0	0	0	0	0	0	0	0	0	0	0	0	0	0	0	0	0	0	0	1	0	0	0	0	1	private
pan_gene_460	pan_gene_7782	Tassel_length	Tassel_length	0	0	0	0	0	0	0	0	0	0	0	0	0	0	1	0	0	0	0	0	0	0	0	0	1	0	2	dispensable
pan_gene_4837	pan_gene_5110	Ear_row_number;Ratio_of_ear_height_to_total_height;Tassel_length	PCA_of_metabolites:_PC2;Tassel_length	1	0	0	0	0	0	0	0	0	0	0	0	0	0	0	0	0	0	0	0	0	0	0	0	0	0	1	private
pan_gene_4837	pan_gene_8969	Ear_row_number;Ratio_of_ear_height_to_total_height;Tassel_length	Tassel_length	1	0	0	0	0	0	0	0	0	0	0	0	0	0	0	0	0	0	0	0	0	0	0	0	0	0	1	private
pan_gene_4869	pan_gene_7782	Boxcox-transformed_leaf_angle;Tassel_length	Tassel_length	0	0	0	0	0	0	0	0	0	0	0	0	0	0	0	0	0	0	0	0	0	0	0	0	1	0	1	private
pan_gene_4870	pan_gene_4924	Boxcox-transformed_leaf_angle;Tassel_length	Tassel_length	0	0	0	0	0	0	0	0	0	1	0	0	0	0	0	0	0	0	0	0	0	0	0	0	0	0	1	private
pan_gene_4870	pan_gene_5211	Boxcox-transformed_leaf_angle;Tassel_length	Tassel_length	0	0	0	0	0	0	0	0	0	1	0	0	0	0	0	0	0	0	0	0	0	0	0	0	0	0	1	private
pan_gene_4870	pan_gene_8375	Boxcox-transformed_leaf_angle;Tassel_length	Anthesis-silking_interval;Nodes_above_ear;Tassel_length	0	0	0	0	1	0	0	0	0	1	0	0	0	0	0	0	0	0	0	0	0	0	0	0	0	0	2	dispensable
pan_gene_4870	pan_gene_9088	Boxcox-transformed_leaf_angle;Tassel_length	Days_to_anthesis;Tassel_length	0	0	0	0	1	0	0	0	0	1	0	0	0	0	0	0	0	0	0	0	0	0	0	0	0	0	2	dispensable
pan_gene_4916	pan_gene_4988	Ratio_of_ear_height_to_total_height;Tassel_length	Northern_Leaf_Blight;Tassel_length	1	0	0	0	1	0	0	0	0	1	0	1	0	0	0	0	0	0	0	0	0	0	0	0	0	0	4	dispensable
pan_gene_4916	pan_gene_5341	Ratio_of_ear_height_to_total_height;Tassel_length	Boxcox-transformed_leaf_angle;Tassel_length	1	0	0	0	0	0	1	0	1	1	0	1	0	0	0	0	0	1	1	1	1	1	0	1	0	0	11	near-core
pan_gene_4916	pan_gene_9122	Ratio_of_ear_height_to_total_height;Tassel_length	Anthesis-silking_interval;Tassel_length	1	0	0	0	1	0	0	0	0	1	0	1	1	0	0	0	0	0	1	0	0	1	0	0	0	1	8	dispensable
pan_gene_4916	pan_gene_98904	Ratio_of_ear_height_to_total_height;Tassel_length	Ear_row_number;Tassel_length	1	1	0	1	1	1	1	0	0	1	0	1	0	0	0	0	0	1	1	1	1	0	0	1	0	0	13	near-core
pan_gene_4924	pan_gene_610	Tassel_length	Tassel_length	0	0	0	0	0	0	1	0	1	1	0	0	0	0	0	0	1	1	0	1	0	0	0	0	1	1	8	dispensable
pan_gene_4924	pan_gene_8375	Tassel_length	Anthesis-silking_interval;Nodes_above_ear;Tassel_length	0	0	0	0	0	0	0	0	0	1	0	0	0	0	0	0	1	1	0	0	0	0	0	0	0	1	4	dispensable
pan_gene_4988	pan_gene_5341	Northern_Leaf_Blight;Tassel_length	Boxcox-transformed_leaf_angle;Tassel_length	1	0	0	0	0	0	0	1	0	1	0	0	0	0	0	0	0	0	0	0	0	0	0	0	0	0	3	dispensable
pan_gene_4988	pan_gene_98904	Northern_Leaf_Blight;Tassel_length	Ear_row_number;Tassel_length	1	0	0	0	1	0	0	0	0	0	0	1	0	1	0	0	1	0	0	0	0	0	1	0	0	0	6	dispensable
pan_gene_5062	pan_gene_5129	Tassel_length	Boxcox-transformed_leaf_angle;Glucose;PCA_of_metabolites:_PC2;Tassel_branch_number;Tassel_length	1	1	1	0	0	1	0	0	0	0	0	0	1	0	0	0	0	0	0	0	1	0	0	0	0	0	6	dispensable
pan_gene_5110	pan_gene_5279	PCA_of_metabolites:_PC2;Tassel_length	Tassel_length	1	0	0	0	0	0	0	0	0	0	0	0	0	0	0	0	0	0	0	0	0	0	0	0	0	0	1	private
pan_gene_5110	pan_gene_5350	PCA_of_metabolites:_PC2;Tassel_length	Photoperiod_growing-degree_days_to_anthesis;Tassel_length	1	0	0	0	0	0	0	0	0	0	0	0	0	0	0	0	0	0	0	0	0	0	0	0	0	0	1	private
pan_gene_5130	pan_gene_8205	Boxcox-transformed_leaf_angle;Glucose;Height_above_ear;PCA_of_metabolites:_PC2;Tassel_length	Tassel_length	1	0	0	0	0	0	0	0	0	0	0	0	0	0	0	0	0	0	0	0	0	0	0	0	0	0	1	private
pan_gene_5211	pan_gene_5350	Tassel_length	Photoperiod_growing-degree_days_to_anthesis;Tassel_length	1	0	1	0	0	0	0	0	0	0	0	0	0	0	1	0	0	0	0	0	0	0	0	0	1	0	4	dispensable
pan_gene_5211	pan_gene_8375	Tassel_length	Anthesis-silking_interval;Nodes_above_ear;Tassel_length	1	0	1	0	1	1	1	0	0	0	0	0	0	0	1	1	1	0	1	0	1	0	1	1	0	0	12	near-core
pan_gene_5211	pan_gene_9088	Tassel_length	Days_to_anthesis;Tassel_length	0	0	0	0	0	0	0	0	0	1	1	0	0	0	0	0	1	0	0	1	1	0	0	0	1	1	7	dispensable
pan_gene_5213	pan_gene_8375	Tassel_length	Anthesis-silking_interval;Nodes_above_ear;Tassel_length	1	0	0	0	0	0	0	0	0	0	0	0	0	0	0	0	0	0	1	1	1	0	0	0	0	0	4	dispensable
pan_gene_5276	pan_gene_7079	Fructose;Tassel_length	Nodes_above_ear;Tassel_length	1	0	0	0	0	0	0	0	0	0	0	0	0	0	0	0	0	0	0	0	1	0	0	0	0	0	2	dispensable
pan_gene_5279	pan_gene_634	Tassel_length	100_Kernel_weight;Tassel_length	1	0	0	1	1	0	0	0	1	0	1	1	0	0	0	0	0	0	1	0	0	0	0	0	0	0	7	dispensable
pan_gene_5279	pan_gene_8375	Tassel_length	Anthesis-silking_interval;Nodes_above_ear;Tassel_length	1	0	1	0	1	1	0	0	0	1	0	0	0	0	0	0	1	0	0	0	0	0	1	0	0	0	7	dispensable
pan_gene_5279	pan_gene_8461	Tassel_length	Tassel_length	1	0	0	0	0	1	0	0	0	1	0	0	0	0	0	0	0	0	1	0	0	0	0	0	0	0	4	dispensable
pan_gene_5279	pan_gene_8608	Tassel_length	Tassel_length	1	1	1	1	1	1	0	0	1	1	1	0	1	1	0	0	0	1	0	0	0	0	0	0	0	1	13	near-core
pan_gene_5293	pan_gene_9374	Glucose;Northern_Leaf_Blight;Tassel_length	Tassel_length	1	0	0	0	0	0	0	0	0	0	0	0	0	0	0	0	0	0	0	0	0	0	0	0	0	0	1	private
pan_gene_5341	pan_gene_98904	Boxcox-transformed_leaf_angle;Tassel_length	Ear_row_number;Tassel_length	1	1	1	1	1	0	1	1	0	1	0	1	1	0	0	1	0	1	1	1	1	0	1	0	0	1	17	near-core
pan_gene_5350	pan_gene_7792	Photoperiod_growing-degree_days_to_anthesis;Tassel_length	100_Kernel_weight;Tassel_length	1	0	0	0	0	0	1	0	0	0	0	0	0	0	0	0	0	0	0	0	0	0	0	0	0	0	2	dispensable
pan_gene_5350	pan_gene_8375	Photoperiod_growing-degree_days_to_anthesis;Tassel_length	Anthesis-silking_interval;Nodes_above_ear;Tassel_length	1	0	0	0	0	0	0	0	0	0	0	0	0	0	0	0	0	0	0	0	0	0	1	0	0	0	2	dispensable
pan_gene_5384	pan_gene_5419	Nodes_to_ear;Ratio_of_ear_height_to_total_height;Tassel_length	Days_to_anthesis;Days_to_silk;Nodes_per_plant;Tassel_length;Total_amino_acids	1	1	1	1	1	1	1	1	1	1	1	1	1	1	0	1	1	1	1	1	1	1	1	1	1	1	25	core
pan_gene_5384	pan_gene_8026	Nodes_to_ear;Ratio_of_ear_height_to_total_height;Tassel_length	Tassel_length	1	1	1	1	1	0	1	1	0	1	1	1	0	1	0	1	1	0	0	1	1	0	1	1	1	0	18	near-core
pan_gene_5384	pan_gene_8378	Nodes_to_ear;Ratio_of_ear_height_to_total_height;Tassel_length	Anthesis-silking_interval;Days_to_anthesis;Tassel_length	1	1	1	1	1	1	1	1	0	1	1	1	1	1	0	1	1	1	0	1	1	0	1	1	1	1	22	core
pan_gene_5419	pan_gene_8026	Days_to_anthesis;Days_to_silk;Nodes_per_plant;Tassel_length;Total_amino_acids	Tassel_length	1	1	1	1	1	0	1	1	0	1	1	1	1	1	1	1	1	1	1	1	1	1	1	1	1	1	24	core
pan_gene_5419	pan_gene_8378	Days_to_anthesis;Days_to_silk;Nodes_per_plant;Tassel_length;Total_amino_acids	Anthesis-silking_interval;Days_to_anthesis;Tassel_length	1	1	1	1	1	0	1	1	1	1	0	0	1	1	0	1	1	1	0	0	1	0	0	1	1	1	18	near-core
pan_gene_5672	pan_gene_8205	Sucrose;Tassel_length	Tassel_length	1	0	0	0	0	0	0	0	0	0	0	0	0	0	0	0	0	0	0	0	0	0	0	0	0	0	1	private
pan_gene_588	pan_gene_8969	Tassel_length	Tassel_length	1	0	0	0	0	0	0	0	0	0	0	0	0	0	0	0	0	0	0	0	0	1	0	0	0	0	2	dispensable
pan_gene_610	pan_gene_9055	Tassel_length	Leaf_width;Tassel_length	1	1	0	1	1	1	0	1	0	1	0	0	0	0	1	0	0	0	0	0	0	1	0	0	0	0	9	dispensable
pan_gene_610	pan_gene_9239	Tassel_length	Tassel_length	0	0	0	0	0	0	1	0	1	0	0	0	0	0	0	0	0	0	0	0	1	0	0	0	0	0	3	dispensable
pan_gene_6288	pan_gene_646	Days_to_silk;Tassel_length	Average_internode_length_(below_ear);Boxcox-transformed_leaf_angle;Tassel_length	1	1	0	0	0	1	0	0	0	0	1	1	1	1	0	1	0	0	0	0	0	1	1	0	0	0	10	dispensable
pan_gene_6288	pan_gene_8060	Days_to_silk;Tassel_length	Tassel_length	1	1	1	0	0	0	0	1	0	0	1	0	0	0	0	0	0	0	0	0	1	0	0	0	0	0	6	dispensable
pan_gene_63	pan_gene_8205	Tassel_length	Tassel_length	1	0	0	0	0	0	0	0	0	0	0	0	0	0	0	0	0	0	0	0	0	0	0	0	0	0	1	private
pan_gene_6305	pan_gene_822	Leaf_width;Tassel_length	Height_per_day_(until_flowering);Tassel_length	1	0	0	0	0	0	0	0	0	0	0	0	0	0	0	0	0	0	0	0	0	0	0	0	0	0	1	private
pan_gene_634	pan_gene_713	100_Kernel_weight;Tassel_length	Cob_diameter;Tassel_length	1	0	0	0	0	0	0	0	0	0	1	0	0	0	0	0	0	0	0	0	0	0	0	0	1	0	3	dispensable
pan_gene_634	pan_gene_8076	100_Kernel_weight;Tassel_length	Average_internode_length_(below_ear);Leaf_length;Tassel_length	1	1	1	1	0	1	0	1	1	0	0	1	0	0	0	0	0	0	1	0	0	0	0	1	0	0	10	dispensable
pan_gene_634	pan_gene_8608	100_Kernel_weight;Tassel_length	Tassel_length	1	0	0	1	0	0	0	0	1	0	1	0	0	0	0	0	0	0	0	0	0	0	0	0	0	1	5	dispensable
pan_gene_713	pan_gene_7160	Cob_diameter;Tassel_length	Tassel_length	0	0	0	1	0	0	0	0	0	0	0	0	1	0	0	0	0	0	0	0	0	0	0	0	0	0	2	dispensable
pan_gene_713	pan_gene_8076	Cob_diameter;Tassel_length	Average_internode_length_(below_ear);Leaf_length;Tassel_length	1	0	0	1	1	1	0	0	1	0	0	0	0	0	0	0	0	0	0	1	0	1	0	0	0	0	7	dispensable
pan_gene_713	pan_gene_8461	Cob_diameter;Tassel_length	Tassel_length	1	0	0	1	1	0	0	0	0	0	1	0	0	0	0	1	0	0	0	0	0	0	0	1	1	0	7	dispensable
pan_gene_713	pan_gene_8970	Cob_diameter;Tassel_length	Leaf_length;Southern_leaf_blight;Tassel_length	0	0	0	0	0	1	0	0	0	1	1	0	0	0	0	0	0	0	0	0	0	0	1	0	0	0	4	dispensable
pan_gene_713	pan_gene_9088	Cob_diameter;Tassel_length	Days_to_anthesis;Tassel_length	0	0	0	0	1	0	0	0	0	0	1	0	0	0	0	0	0	0	0	1	1	0	0	0	0	0	4	dispensable
pan_gene_7161	pan_gene_822	Tassel_length	Height_per_day_(until_flowering);Tassel_length	1	0	0	0	0	0	0	0	0	0	0	0	0	0	0	0	0	0	0	0	0	0	0	0	0	0	1	private
pan_gene_7161	pan_gene_88733	Tassel_length	Tassel_length	1	0	0	0	0	0	0	0	0	0	0	0	0	0	0	0	0	0	0	0	0	0	0	0	0	0	1	private
pan_gene_7205	pan_gene_8461	Tassel_length	Tassel_length	1	1	1	1	0	0	1	1	1	1	1	0	0	1	1	1	0	0	1	1	0	1	1	0	0	0	16	near-core
pan_gene_749	pan_gene_8461	Tassel_length	Tassel_length	1	0	0	0	0	1	0	0	0	0	0	0	0	0	0	0	0	0	0	0	0	0	0	0	0	0	2	dispensable
pan_gene_749	pan_gene_8970	Tassel_length	Leaf_length;Southern_leaf_blight;Tassel_length	0	1	0	0	1	1	1	0	1	1	1	0	0	1	1	0	0	0	0	0	0	0	1	0	0	0	10	dispensable
pan_gene_749	pan_gene_9063	Tassel_length	Ear_height;Fructose;Height_per_day_(until_flowering);Plant_height;Tassel_length	1	0	0	1	0	1	0	0	1	0	0	0	0	1	0	0	0	0	0	0	0	0	0	0	0	1	6	dispensable
pan_gene_7792	pan_gene_8375	100_Kernel_weight;Tassel_length	Anthesis-silking_interval;Nodes_above_ear;Tassel_length	1	0	0	0	0	0	1	0	0	0	0	0	0	0	1	0	0	0	0	0	1	0	0	0	0	1	5	dispensable
pan_gene_8026	pan_gene_8969	Tassel_length	Tassel_length	1	0	1	1	1	0	1	1	1	1	1	0	1	1	1	1	0	1	1	1	1	1	1	1	1	1	22	core
pan_gene_8205	pan_gene_822	Tassel_length	Height_per_day_(until_flowering);Tassel_length	1	0	0	0	0	0	0	0	0	0	0	0	0	0	0	0	0	0	0	0	0	0	0	0	0	0	1	private
pan_gene_8375	pan_gene_8608	Anthesis-silking_interval;Nodes_above_ear;Tassel_length	Tassel_length	1	0	1	0	0	1	0	0	0	0	0	0	1	0	0	0	0	0	0	0	1	0	0	0	0	0	5	dispensable
pan_gene_8375	pan_gene_9088	Anthesis-silking_interval;Nodes_above_ear;Tassel_length	Days_to_anthesis;Tassel_length	0	0	0	0	0	0	0	0	0	0	0	0	0	0	0	1	1	0	0	0	0	0	0	0	0	0	2	dispensable
pan_gene_8461	pan_gene_8608	Tassel_length	Tassel_length	1	0	0	0	0	1	0	0	0	0	0	0	0	0	0	0	0	0	0	0	0	0	0	0	0	0	2	dispensable
pan_gene_8461	pan_gene_8970	Tassel_length	Leaf_length;Southern_leaf_blight;Tassel_length	0	0	0	0	0	1	0	0	0	0	0	0	0	0	0	0	0	0	0	0	0	0	0	0	0	0	1	private
pan_gene_8608	pan_gene_9088	Tassel_length	Days_to_anthesis;Tassel_length	0	0	0	0	1	0	0	0	0	1	1	0	0	0	0	0	0	1	0	1	0	0	1	0	0	0	6	dispensable
pan_gene_8970	pan_gene_9063	Leaf_length;Southern_leaf_blight;Tassel_length	Ear_height;Fructose;Height_per_day_(until_flowering);Plant_height;Tassel_length	0	0	0	0	1	1	1	0	1	1	0	0	0	1	0	1	0	0	0	0	0	0	0	0	0	0	7	dispensable
pan_gene_9122	pan_gene_98904	Anthesis-silking_interval;Tassel_length	Ear_row_number;Tassel_length	1	1	0	0	1	0	1	0	1	1	0	1	1	0	1	1	0	0	1	0	1	0	0	0	0	1	13	near-core
pan_gene_103059	pan_gene_28005	Tassel_length	Cob_diameter;Nodes_to_ear;Tassel_length	0	1	1	0	0	0	0	0	0	0	0	0	0	0	1	0	0	0	0	1	1	0	0	0	0	0	5	dispensable
pan_gene_1068	pan_gene_1182	PCA_of_metabolites:_PC2;Tassel_branch_number;Tassel_length	Tassel_length	0	1	0	0	0	0	0	0	0	0	0	0	0	0	0	0	0	0	0	0	0	0	0	0	0	0	1	private
pan_gene_1068	pan_gene_30761	PCA_of_metabolites:_PC2;Tassel_branch_number;Tassel_length	Leaf_length;Nodes_above_ear;PCA_of_metabolites:_PC2;Plant_height;Starch;Tassel_length	0	1	0	1	0	0	0	0	0	0	0	0	0	0	0	0	0	0	0	0	0	0	0	0	0	0	2	dispensable
pan_gene_10763	pan_gene_20430	Leaf_width;Tassel_length	Tassel_length	0	0	0	0	0	0	0	0	0	0	0	0	0	0	0	1	0	0	0	0	0	0	0	0	0	0	1	private
pan_gene_10763	pan_gene_5447	Leaf_width;Tassel_length	Average_internode_length_(below_ear);Average_internode_length_(whole_plant);Days_to_anthesis;Ear_height;Nodes_to_ear;Tassel_length	0	0	0	0	0	0	0	0	0	0	0	1	0	0	0	1	0	0	0	0	0	0	0	1	0	0	3	dispensable
pan_gene_11275	pan_gene_18471	Tassel_length	Tassel_length	0	0	0	0	0	0	0	0	0	0	0	0	0	0	0	0	0	0	0	0	0	0	0	0	0	1	1	private
pan_gene_11658	pan_gene_11895	Tassel_length	Days_to_silk;Tassel_length	0	1	0	0	1	0	0	0	0	0	0	1	0	1	0	1	0	0	0	0	0	0	0	0	0	0	5	dispensable
pan_gene_11658	pan_gene_12315	Tassel_length	Tassel_length	0	1	0	0	0	0	0	1	0	0	0	0	0	0	0	0	0	0	0	0	1	1	1	0	0	0	5	dispensable
pan_gene_11658	pan_gene_12613	Tassel_length	Tassel_length	0	1	0	0	0	0	0	0	0	0	0	0	0	0	0	0	0	0	0	0	0	0	1	0	0	0	2	dispensable
pan_gene_11658	pan_gene_20575	Tassel_length	Ear_row_number;Tassel_length	0	1	1	0	0	1	0	0	0	1	0	1	1	0	1	1	0	0	0	0	1	1	1	0	0	0	11	near-core
pan_gene_11658	pan_gene_21453	Tassel_length	Tassel_length	0	1	0	0	1	0	0	0	0	0	0	0	0	0	0	1	0	1	0	0	1	0	0	0	0	0	5	dispensable
pan_gene_11658	pan_gene_23435	Tassel_length	Tassel_length	0	1	0	1	1	0	0	0	0	1	0	0	0	1	0	0	1	0	0	0	0	1	0	0	0	0	7	dispensable
pan_gene_11658	pan_gene_23836	Tassel_length	Ear_height;Nodes_per_plant;Tassel_length	0	1	0	0	1	0	0	0	0	0	0	0	0	0	0	0	0	0	0	0	1	0	1	0	0	0	4	dispensable
pan_gene_11658	pan_gene_26392	Tassel_length	Nodes_to_ear;Tassel_length	0	1	0	1	1	1	0	1	1	0	0	1	0	0	0	1	1	0	0	0	0	1	1	0	0	0	11	near-core
pan_gene_11658	pan_gene_28024	Tassel_length	Average_internode_length_(above_ear);Average_internode_length_(whole_plant);Tassel_length	0	1	0	0	1	0	1	0	0	0	0	1	0	0	0	0	1	0	0	0	0	0	0	0	0	0	5	dispensable
pan_gene_11658	pan_gene_317	Tassel_length	Days_to_anthesis;Days_to_silk;Ear_height;Nodes_to_ear;Plant_height;Tassel_length	0	1	0	0	0	0	0	0	0	0	0	0	0	0	0	0	0	0	0	0	0	0	0	0	0	0	1	private
pan_gene_11658	pan_gene_32642	Tassel_length	Plant_height;Tassel_length	0	1	0	1	0	0	0	0	0	0	0	1	1	0	0	1	0	0	0	0	0	0	0	0	0	0	5	dispensable
pan_gene_11658	pan_gene_4121	Tassel_length	Tassel_length	0	1	0	1	1	1	1	1	0	1	1	1	1	0	1	1	0	1	1	1	0	0	1	0	0	0	16	near-core
pan_gene_11658	pan_gene_4268	Tassel_length	Tassel_length	0	1	1	1	1	0	0	0	0	1	0	1	1	0	0	1	0	0	0	0	1	0	0	0	0	0	9	dispensable
pan_gene_11658	pan_gene_4349	Tassel_length	Height_above_ear;Plant_height;Tassel_length	0	1	0	1	1	1	0	1	1	0	1	0	0	1	1	1	0	0	1	0	0	0	1	0	0	0	12	near-core
pan_gene_11658	pan_gene_4915	Tassel_length	Northern_Leaf_Blight;Ratio_of_ear_height_to_total_height;Tassel_length	0	1	0	1	0	0	0	0	0	0	0	0	0	0	0	0	0	0	0	0	0	0	0	0	0	0	2	dispensable
pan_gene_11658	pan_gene_8026	Tassel_length	Tassel_length	0	1	0	1	0	1	1	1	0	0	0	0	0	1	0	1	0	0	1	0	0	0	0	0	0	0	8	dispensable
pan_gene_11667	pan_gene_30761	Cob_diameter;Southern_leaf_blight;Tassel_length	Leaf_length;Nodes_above_ear;PCA_of_metabolites:_PC2;Plant_height;Starch;Tassel_length	0	0	0	0	0	0	0	0	0	1	0	0	0	0	0	0	0	0	0	0	0	0	0	0	0	1	2	dispensable
pan_gene_11667	pan_gene_610	Cob_diameter;Southern_leaf_blight;Tassel_length	Tassel_length	0	0	0	0	0	0	0	0	0	1	0	0	0	0	0	0	0	0	0	0	0	0	0	0	0	0	1	private
pan_gene_11736	pan_gene_29815	Tassel_length	Tassel_length	0	0	0	0	0	1	0	0	0	0	0	0	0	0	0	0	0	0	0	1	0	0	0	0	0	0	2	dispensable
pan_gene_11736	pan_gene_4988	Tassel_length	Northern_Leaf_Blight;Tassel_length	0	0	0	0	0	0	0	0	0	0	0	0	0	0	0	0	0	0	0	1	0	0	0	0	0	0	1	private
pan_gene_11736	pan_gene_9122	Tassel_length	Anthesis-silking_interval;Tassel_length	0	0	0	0	0	1	0	0	0	0	0	0	0	0	0	0	0	0	0	1	0	0	0	0	0	0	2	dispensable
pan_gene_11740	pan_gene_3573	Leaf_length;Tassel_length	Tassel_length	0	1	0	0	0	0	1	1	0	0	0	0	0	0	0	0	0	0	0	0	0	0	0	0	0	0	3	dispensable
pan_gene_11740	pan_gene_4427	Leaf_length;Tassel_length	Leaf_length;Tassel_length	0	1	0	1	1	0	1	1	1	1	0	0	0	0	0	0	0	0	1	0	1	0	0	1	1	0	11	near-core
pan_gene_11764	pan_gene_26445	Tassel_length	Tassel_length	0	1	1	0	0	0	0	0	0	1	0	0	0	0	0	1	0	0	0	0	1	0	1	0	1	0	7	dispensable
pan_gene_1186	pan_gene_3719	Chlorophyll_B;PCA_of_metabolites:_PC2;Starch;Tassel_branch_number;Tassel_length	Tassel_length	0	1	0	0	0	0	0	0	1	0	1	1	0	0	1	0	0	0	0	0	0	1	0	0	0	0	6	dispensable
pan_gene_11895	pan_gene_12315	Days_to_silk;Tassel_length	Tassel_length	0	1	1	1	1	0	0	1	1	0	1	1	0	0	0	0	0	1	0	0	0	0	1	0	0	1	11	near-core
pan_gene_11895	pan_gene_12613	Days_to_silk;Tassel_length	Tassel_length	0	1	0	1	0	0	1	0	1	0	0	1	0	0	0	0	1	0	0	0	0	0	0	0	0	0	6	dispensable
pan_gene_11895	pan_gene_15696	Days_to_silk;Tassel_length	Boxcox-transformed_leaf_angle;Leaf_length;Starch;Tassel_length	0	1	0	0	1	1	0	0	1	1	0	1	0	1	0	1	0	0	0	0	0	0	0	0	1	1	10	dispensable
pan_gene_11895	pan_gene_21453	Days_to_silk;Tassel_length	Tassel_length	0	1	0	0	1	0	0	0	0	0	0	0	0	0	0	0	0	0	0	0	0	0	0	0	0	0	2	dispensable
pan_gene_11895	pan_gene_22488	Days_to_silk;Tassel_length	Ratio_of_ear_height_to_total_height;Tassel_length	0	1	1	1	1	0	0	0	0	0	0	1	0	0	0	1	0	1	0	0	0	0	1	0	1	0	9	dispensable
pan_gene_11895	pan_gene_25165	Days_to_silk;Tassel_length	Days_to_silk;Tassel_length	0	0	0	0	0	0	0	0	1	1	0	0	0	0	0	0	0	0	0	0	0	0	0	0	0	0	2	dispensable
pan_gene_11895	pan_gene_26392	Days_to_silk;Tassel_length	Nodes_to_ear;Tassel_length	0	1	0	0	1	0	0	0	0	1	0	0	0	0	0	0	0	0	0	0	0	0	0	0	0	0	3	dispensable
pan_gene_11895	pan_gene_28024	Days_to_silk;Tassel_length	Average_internode_length_(above_ear);Average_internode_length_(whole_plant);Tassel_length	0	1	0	0	1	1	0	0	0	0	0	0	0	0	0	0	0	0	0	0	0	0	0	0	0	0	3	dispensable
pan_gene_11895	pan_gene_30163	Days_to_silk;Tassel_length	Plant_height;Tassel_length	0	1	0	0	0	0	0	0	0	0	0	1	0	1	0	0	0	0	0	0	0	0	0	0	0	0	3	dispensable
pan_gene_11895	pan_gene_31963	Days_to_silk;Tassel_length	Tassel_length	0	1	0	1	1	1	1	0	1	1	0	1	0	0	0	1	0	0	0	0	1	0	1	1	0	0	12	near-core
pan_gene_11895	pan_gene_32565	Days_to_silk;Tassel_length	Ear_row_number;Stalk_strength;Tassel_length	0	1	0	0	0	0	0	0	0	0	0	0	0	1	0	0	0	0	0	0	0	0	0	0	0	0	2	dispensable
pan_gene_11895	pan_gene_4121	Days_to_silk;Tassel_length	Tassel_length	0	1	1	0	1	1	0	0	0	1	0	1	0	0	0	1	0	0	0	0	0	1	1	0	0	0	9	dispensable
pan_gene_11895	pan_gene_4214	Days_to_silk;Tassel_length	Tassel_length	0	0	0	0	0	0	0	0	0	0	0	1	0	1	0	1	0	1	0	0	0	0	0	0	0	1	5	dispensable
pan_gene_11895	pan_gene_8026	Days_to_silk;Tassel_length	Tassel_length	0	1	0	0	0	0	0	0	0	1	0	1	1	1	0	1	0	0	0	0	0	0	0	0	0	0	6	dispensable
pan_gene_1202	pan_gene_15351	Protein;Tassel_length	Average_internode_length_(below_ear);Tassel_length	0	0	0	0	1	0	1	1	0	0	0	0	0	1	0	0	0	0	0	1	0	0	0	0	0	0	5	dispensable
pan_gene_1202	pan_gene_22044	Protein;Tassel_length	Tassel_length	0	0	0	0	0	0	1	0	0	0	0	0	0	0	0	0	0	0	0	0	0	0	0	0	0	0	1	private
pan_gene_1202	pan_gene_24382	Protein;Tassel_length	Stalk_strength;Tassel_length;Total_amino_acids	0	1	0	0	0	0	0	1	0	0	0	0	0	0	0	0	0	0	0	0	0	0	0	0	0	1	3	dispensable
pan_gene_1202	pan_gene_26510	Protein;Tassel_length	Boxcox-transformed_leaf_angle;Tassel_length	0	0	0	0	0	0	0	1	0	0	0	0	0	0	0	0	0	0	0	0	0	0	0	0	0	0	1	private
pan_gene_1202	pan_gene_6288	Protein;Tassel_length	Days_to_silk;Tassel_length	0	1	0	1	0	0	1	1	0	0	1	0	0	1	0	0	0	0	0	0	1	0	0	0	0	1	8	dispensable
pan_gene_1202	pan_gene_646	Protein;Tassel_length	Average_internode_length_(below_ear);Boxcox-transformed_leaf_angle;Tassel_length	0	1	0	0	0	0	0	0	0	0	0	0	0	0	0	1	0	0	0	0	0	0	0	1	0	0	3	dispensable
pan_gene_1221	pan_gene_12876	Tassel_length	Tassel_branch_number;Tassel_length	0	1	0	1	1	1	1	0	1	1	1	1	1	1	1	1	1	1	1	0	0	1	1	1	1	0	20	core
pan_gene_1221	pan_gene_15684	Tassel_length	Tassel_length	0	1	1	1	1	0	1	0	1	1	1	1	1	1	0	0	0	1	1	0	1	1	1	0	0	0	16	near-core
pan_gene_1221	pan_gene_27110	Tassel_length	Leaf_length;Tassel_branch_number;Tassel_length	0	1	0	0	0	0	0	0	0	0	0	0	0	0	0	0	0	0	0	0	0	0	0	0	0	0	1	private
pan_gene_1221	pan_gene_29804	Tassel_length	Tassel_length	0	1	0	1	0	1	0	0	1	0	0	0	0	1	0	0	0	1	1	0	0	0	1	1	0	0	9	dispensable
pan_gene_1221	pan_gene_31508	Tassel_length	Tassel_length	0	1	0	1	1	1	1	0	1	1	0	0	1	0	0	1	0	1	1	1	1	0	1	1	1	0	16	near-core
pan_gene_1221	pan_gene_634	Tassel_length	100_Kernel_weight;Tassel_length	0	1	0	0	0	0	0	0	1	0	1	0	0	0	0	0	0	1	1	0	0	1	1	0	0	0	7	dispensable
pan_gene_1221	pan_gene_8076	Tassel_length	Average_internode_length_(below_ear);Leaf_length;Tassel_length	0	1	0	1	1	1	0	0	0	0	0	0	0	1	0	0	0	0	0	0	0	0	0	0	0	0	5	dispensable
pan_gene_1221	pan_gene_8970	Tassel_length	Leaf_length;Southern_leaf_blight;Tassel_length	0	1	0	0	0	1	0	0	0	0	0	0	0	0	1	0	0	0	0	0	0	0	0	0	0	0	3	dispensable
pan_gene_1226	pan_gene_3874	Tassel_length	PCA_of_metabolites:_PC1;Tassel_length	0	0	0	0	0	0	0	0	0	0	0	0	0	0	0	0	0	0	0	0	0	0	0	0	1	0	1	private
pan_gene_12315	pan_gene_12527	Tassel_length	Tassel_length	0	1	0	1	0	0	1	0	1	1	1	0	0	0	0	0	0	1	0	0	0	0	1	0	0	0	8	dispensable
pan_gene_12315	pan_gene_16363	Tassel_length	Average_internode_length_(below_ear);Height_per_day_(until_flowering);Plant_height;Tassel_length	0	1	1	0	0	0	0	0	0	0	0	0	1	1	0	0	0	0	0	0	1	0	1	0	0	0	6	dispensable
pan_gene_12315	pan_gene_19118	Tassel_length	Ear_height;Stalk_strength;Tassel_length	0	1	0	0	0	0	0	0	0	0	0	0	0	0	0	0	0	0	0	0	0	0	0	0	0	0	1	private
pan_gene_12315	pan_gene_20575	Tassel_length	Ear_row_number;Tassel_length	0	1	1	1	1	0	1	1	1	0	1	1	1	1	0	0	0	1	1	1	1	1	1	1	0	1	19	near-core
pan_gene_12315	pan_gene_21453	Tassel_length	Tassel_length	0	1	0	1	0	0	0	0	0	0	0	0	0	0	0	0	0	0	0	0	1	0	0	0	0	0	3	dispensable
pan_gene_12315	pan_gene_21736	Tassel_length	Tassel_length	0	1	0	0	1	0	0	0	0	0	0	0	0	0	0	0	0	0	0	0	0	0	0	0	0	0	2	dispensable
pan_gene_12315	pan_gene_22488	Tassel_length	Ratio_of_ear_height_to_total_height;Tassel_length	0	1	1	1	0	0	0	0	0	1	1	0	0	0	0	0	0	1	1	0	0	0	1	0	0	1	9	dispensable
pan_gene_12315	pan_gene_23435	Tassel_length	Tassel_length	0	1	0	1	1	0	0	0	0	0	0	0	0	0	0	0	0	0	0	1	0	0	0	0	0	0	4	dispensable
pan_gene_12315	pan_gene_23836	Tassel_length	Ear_height;Nodes_per_plant;Tassel_length	0	1	0	1	0	0	1	0	0	0	0	1	0	0	0	0	0	1	0	0	0	0	0	0	0	1	6	dispensable
pan_gene_12315	pan_gene_23900	Tassel_length	Days_to_anthesis;Photoperiod_Growing-degree_days_to_silk;Tassel_length	0	1	0	0	1	0	0	0	0	0	1	0	0	0	0	0	0	0	0	0	0	0	1	0	0	0	4	dispensable
pan_gene_12315	pan_gene_25165	Tassel_length	Days_to_silk;Tassel_length	0	0	0	0	0	0	0	1	1	0	1	0	0	0	0	0	0	0	0	0	0	0	0	0	0	0	3	dispensable
pan_gene_12315	pan_gene_27995	Tassel_length	Average_internode_length_(below_ear);Southern_leaf_blight;Tassel_length	0	0	0	1	0	0	0	0	0	0	0	0	0	0	0	0	0	0	0	0	1	0	1	0	0	0	3	dispensable
pan_gene_12315	pan_gene_28000	Tassel_length	Anthesis-silking_interval;Tassel_length	0	0	0	0	0	0	0	0	0	1	0	0	1	0	0	0	0	0	0	0	0	0	0	0	0	0	2	dispensable
pan_gene_12315	pan_gene_28080	Tassel_length	Tassel_length	0	1	0	1	1	0	1	1	1	1	1	1	1	0	1	0	0	0	1	0	1	0	1	1	0	0	15	near-core
pan_gene_12315	pan_gene_28353	Tassel_length	Height_above_ear;Tassel_length	0	1	0	1	0	0	0	1	0	0	0	0	0	0	0	0	0	0	0	0	0	0	0	0	0	0	3	dispensable
pan_gene_12315	pan_gene_29595	Tassel_length	Nodes_to_ear;PCA_of_metabolites:_PC1;Photoperiod_Growing-degree_days_to_silk;Photoperiod_growing-degree_days_to_anthesis;Tassel_length	0	1	0	0	0	0	0	0	0	0	1	0	0	0	0	0	0	0	0	0	0	0	0	0	0	0	2	dispensable
pan_gene_12315	pan_gene_29711	Tassel_length	Tassel_length	0	1	0	1	1	0	0	1	1	0	1	0	0	1	0	0	0	1	0	0	0	0	0	0	0	0	8	dispensable
pan_gene_12315	pan_gene_30575	Tassel_length	Tassel_length	0	1	1	1	1	0	0	1	0	0	1	0	0	1	0	0	0	1	1	1	1	0	0	0	1	0	12	near-core
pan_gene_12315	pan_gene_30761	Tassel_length	Leaf_length;Nodes_above_ear;PCA_of_metabolites:_PC2;Plant_height;Starch;Tassel_length	0	1	0	1	1	0	0	1	1	1	0	0	0	0	0	0	0	1	0	1	0	0	0	0	0	1	9	dispensable
pan_gene_12315	pan_gene_31508	Tassel_length	Tassel_length	0	1	1	1	1	0	1	1	1	1	1	1	0	1	1	0	1	1	1	0	1	1	1	0	0	0	18	near-core
pan_gene_12315	pan_gene_31963	Tassel_length	Tassel_length	0	1	0	1	0	0	1	0	1	0	1	1	1	0	0	0	0	1	0	0	0	0	0	0	1	0	9	dispensable
pan_gene_12315	pan_gene_32553	Tassel_length	Average_internode_length_(above_ear);Ear_row_number;Tassel_length;Total_amino_acids	0	0	0	0	0	0	0	0	0	0	0	0	0	0	0	0	0	0	0	0	0	0	1	0	0	0	1	private
pan_gene_12315	pan_gene_32565	Tassel_length	Ear_row_number;Stalk_strength;Tassel_length	0	1	0	0	0	0	0	0	0	0	0	0	0	0	0	0	0	0	0	0	0	0	0	0	0	0	1	private
pan_gene_12315	pan_gene_4214	Tassel_length	Tassel_length	0	0	0	0	0	0	0	0	0	0	0	1	0	1	1	0	0	1	0	0	0	0	0	0	0	1	5	dispensable
pan_gene_12315	pan_gene_433	Tassel_length	Average_internode_length_(whole_plant);Leaf_width;Tassel_length	0	1	0	1	1	0	1	1	1	1	0	0	1	1	0	0	0	1	0	0	0	0	1	0	0	0	11	near-core
pan_gene_12315	pan_gene_4406	Tassel_length	Average_internode_length_(above_ear);Average_internode_length_(below_ear);Average_internode_length_(whole_plant);Height_above_ear;Height_per_day_(until_flowering);Leaf_length;Plant_height;Stalk_strength;Tassel_length	0	0	0	0	0	0	0	0	0	0	0	0	0	0	0	0	0	0	0	0	0	0	0	0	0	1	1	private
pan_gene_12315	pan_gene_5279	Tassel_length	Tassel_length	0	1	0	0	1	0	1	1	1	0	1	1	1	1	0	0	0	1	0	0	0	0	1	0	0	0	11	near-core
pan_gene_12315	pan_gene_5350	Tassel_length	Photoperiod_growing-degree_days_to_anthesis;Tassel_length	0	1	0	0	0	0	0	1	1	0	0	0	0	0	0	0	0	0	0	0	0	0	0	0	0	0	3	dispensable
pan_gene_12315	pan_gene_634	Tassel_length	100_Kernel_weight;Tassel_length	0	1	1	1	1	0	1	1	1	1	1	1	0	1	0	0	1	1	0	0	0	0	1	1	0	1	16	near-core
pan_gene_12315	pan_gene_7792	Tassel_length	100_Kernel_weight;Tassel_length	0	0	0	0	1	0	0	0	0	0	1	0	1	0	0	0	0	1	0	0	0	0	0	0	0	0	4	dispensable
pan_gene_12315	pan_gene_8026	Tassel_length	Tassel_length	0	1	0	0	0	0	0	0	0	0	0	0	0	0	0	0	0	0	0	0	1	0	0	0	0	0	2	dispensable
pan_gene_12315	pan_gene_8969	Tassel_length	Tassel_length	0	1	0	1	0	0	0	0	0	0	0	0	0	0	0	0	0	0	0	0	0	0	0	0	0	0	2	dispensable
pan_gene_1252	pan_gene_4253	Tassel_length	Tassel_length	0	0	0	0	0	0	0	0	0	0	0	0	0	0	0	0	0	0	0	0	0	0	0	0	1	0	1	private
pan_gene_12527	pan_gene_28000	Tassel_length	Anthesis-silking_interval;Tassel_length	0	0	0	0	0	0	0	0	0	1	0	0	0	0	0	0	0	0	0	0	0	0	0	0	0	0	1	private
pan_gene_12527	pan_gene_28041	Tassel_length	Average_internode_length_(below_ear);Tassel_branch_number;Tassel_length	0	1	1	1	1	1	0	1	1	0	1	0	0	1	1	0	0	0	0	0	1	0	0	0	0	0	11	near-core
pan_gene_12527	pan_gene_28080	Tassel_length	Tassel_length	0	1	0	1	1	1	1	1	1	1	0	1	0	1	0	1	0	0	0	0	1	0	0	1	0	0	13	near-core
pan_gene_12527	pan_gene_28353	Tassel_length	Height_above_ear;Tassel_length	0	1	0	0	0	0	1	0	1	0	1	0	0	0	1	0	0	0	0	0	1	0	0	0	0	1	7	dispensable
pan_gene_12527	pan_gene_29595	Tassel_length	Nodes_to_ear;PCA_of_metabolites:_PC1;Photoperiod_Growing-degree_days_to_silk;Photoperiod_growing-degree_days_to_anthesis;Tassel_length	0	1	1	1	1	0	0	0	1	0	1	0	0	0	0	0	0	0	1	0	0	1	1	0	0	0	9	dispensable
pan_gene_12527	pan_gene_30254	Tassel_length	Tassel_length	0	1	0	0	1	0	1	1	0	0	1	1	0	0	0	0	0	0	1	0	1	0	0	0	0	0	8	dispensable
pan_gene_12527	pan_gene_30761	Tassel_length	Leaf_length;Nodes_above_ear;PCA_of_metabolites:_PC2;Plant_height;Starch;Tassel_length	0	1	1	1	0	1	0	1	1	0	0	0	0	0	1	0	0	1	1	1	0	1	0	0	1	1	13	near-core
pan_gene_12527	pan_gene_31508	Tassel_length	Tassel_length	0	1	1	1	1	1	0	1	1	0	1	0	0	0	0	1	0	1	0	0	1	0	1	1	0	0	13	near-core
pan_gene_12527	pan_gene_3874	Tassel_length	PCA_of_metabolites:_PC1;Tassel_length	0	1	1	0	0	0	0	1	0	0	0	0	0	1	0	0	0	0	1	0	1	0	1	0	0	1	8	dispensable
pan_gene_12527	pan_gene_433	Tassel_length	Average_internode_length_(whole_plant);Leaf_width;Tassel_length	0	1	1	0	1	0	1	1	1	1	1	1	0	0	1	0	0	1	1	1	1	1	1	1	0	1	18	near-core
pan_gene_12527	pan_gene_5211	Tassel_length	Tassel_length	0	1	1	0	0	1	1	0	1	1	1	1	0	0	0	1	1	0	1	1	1	1	1	0	1	1	17	near-core
pan_gene_12527	pan_gene_7792	Tassel_length	100_Kernel_weight;Tassel_length	0	0	0	0	0	0	1	0	0	0	1	1	0	0	0	0	0	1	0	0	1	0	0	0	0	1	6	dispensable
pan_gene_12613	pan_gene_15696	Tassel_length	Boxcox-transformed_leaf_angle;Leaf_length;Starch;Tassel_length	0	1	0	0	0	0	0	0	0	0	0	0	0	0	0	0	0	0	0	1	0	0	0	0	0	0	2	dispensable
pan_gene_12613	pan_gene_23836	Tassel_length	Ear_height;Nodes_per_plant;Tassel_length	0	1	1	1	0	0	0	1	0	0	1	1	1	0	0	1	0	0	1	0	1	1	0	0	0	1	12	near-core
pan_gene_12613	pan_gene_2460	Tassel_length	Tassel_length	0	1	0	0	1	0	0	0	1	0	0	1	0	0	0	0	0	1	0	0	1	0	1	0	0	0	7	dispensable
pan_gene_12613	pan_gene_30163	Tassel_length	Plant_height;Tassel_length	0	1	0	0	0	0	0	0	0	0	0	0	0	0	0	0	0	0	0	0	0	0	0	0	0	0	1	private
pan_gene_12613	pan_gene_317	Tassel_length	Days_to_anthesis;Days_to_silk;Ear_height;Nodes_to_ear;Plant_height;Tassel_length	0	1	1	1	1	0	1	0	1	0	1	1	0	0	0	0	0	0	0	0	0	0	0	0	0	0	8	dispensable
pan_gene_12876	pan_gene_15629	Tassel_branch_number;Tassel_length	Tassel_length	0	0	0	0	1	0	0	0	0	0	1	0	0	0	0	0	0	0	0	0	0	0	0	0	0	0	2	dispensable
pan_gene_12876	pan_gene_15684	Tassel_branch_number;Tassel_length	Tassel_length	0	1	1	1	1	0	0	0	0	0	1	1	1	1	0	1	0	1	1	0	0	0	1	0	0	1	13	near-core
pan_gene_12876	pan_gene_22897	Tassel_branch_number;Tassel_length	Tassel_length	0	1	0	1	1	1	1	0	1	0	0	0	1	1	0	0	1	1	0	1	0	0	1	0	0	0	12	near-core
pan_gene_12876	pan_gene_27110	Tassel_branch_number;Tassel_length	Leaf_length;Tassel_branch_number;Tassel_length	0	1	0	0	0	0	0	0	0	0	0	0	0	0	0	0	0	0	0	0	0	0	0	0	0	0	1	private
pan_gene_12876	pan_gene_28041	Tassel_branch_number;Tassel_length	Average_internode_length_(below_ear);Tassel_branch_number;Tassel_length	0	1	0	1	1	1	0	0	1	0	1	0	0	1	0	0	0	0	0	0	1	0	0	1	0	1	10	dispensable
pan_gene_12876	pan_gene_28080	Tassel_branch_number;Tassel_length	Tassel_length	0	1	0	1	1	1	1	1	1	0	1	1	1	1	0	1	1	1	0	0	1	0	1	0	0	1	17	near-core
pan_gene_12876	pan_gene_29804	Tassel_branch_number;Tassel_length	Tassel_length	0	1	0	1	1	0	0	1	1	0	0	0	0	1	0	1	0	0	0	0	0	0	0	0	0	1	8	dispensable
pan_gene_12876	pan_gene_30187	Tassel_branch_number;Tassel_length	Tassel_length	0	0	0	0	0	1	1	0	1	0	1	0	1	1	1	0	0	1	1	0	0	1	1	0	1	1	13	near-core
pan_gene_12876	pan_gene_30742	Tassel_branch_number;Tassel_length	Average_internode_length_(below_ear);Tassel_length	0	0	0	0	0	0	0	0	0	0	0	0	0	0	0	0	0	0	0	0	0	0	0	1	0	0	1	private
pan_gene_12876	pan_gene_31508	Tassel_branch_number;Tassel_length	Tassel_length	0	1	0	1	1	1	1	0	1	1	1	1	1	0	0	1	0	1	0	1	1	0	1	1	1	1	18	near-core
pan_gene_12876	pan_gene_610	Tassel_branch_number;Tassel_length	Tassel_length	0	1	0	1	0	0	1	0	1	1	1	0	1	0	0	0	1	0	0	0	0	0	0	0	0	1	9	dispensable
pan_gene_12876	pan_gene_634	Tassel_branch_number;Tassel_length	100_Kernel_weight;Tassel_length	0	1	0	1	1	1	0	0	1	0	1	0	0	0	0	0	0	0	1	0	1	1	1	1	1	0	12	near-core
pan_gene_12876	pan_gene_8076	Tassel_branch_number;Tassel_length	Average_internode_length_(below_ear);Leaf_length;Tassel_length	0	1	0	1	0	1	0	0	1	0	0	1	0	1	0	1	0	0	0	0	0	0	0	0	0	0	7	dispensable
pan_gene_12876	pan_gene_82330	Tassel_branch_number;Tassel_length	Leaf_length;Tassel_length	0	0	0	0	0	0	0	0	1	0	0	0	0	0	0	0	0	0	0	0	0	0	1	0	0	0	2	dispensable
pan_gene_1305	pan_gene_24262	Average_internode_length_(whole_plant);Tassel_branch_number;Tassel_length	Height_above_ear;Tassel_length	0	1	0	0	0	0	0	0	0	0	0	0	1	0	0	0	0	0	0	0	0	0	0	0	0	0	2	dispensable
pan_gene_1305	pan_gene_28025	Average_internode_length_(whole_plant);Tassel_branch_number;Tassel_length	Average_internode_length_(above_ear);Tassel_length	0	0	1	1	0	1	0	1	1	0	1	0	0	1	0	0	0	0	0	0	1	0	0	0	0	0	8	dispensable
pan_gene_13981	pan_gene_21499	Tassel_length	Tassel_length	0	0	0	0	0	0	0	0	0	0	0	0	0	1	0	0	0	0	0	0	0	0	0	0	0	0	1	private
pan_gene_1406	pan_gene_9374	Average_internode_length_(whole_plant);Tassel_length	Tassel_length	0	1	0	0	0	0	0	0	0	0	0	0	0	0	0	0	0	0	0	0	0	0	0	0	0	0	1	private
pan_gene_14118	pan_gene_21761	Fructose;Height_per_day_(until_flowering);Tassel_length	Tassel_length	0	1	0	1	0	1	0	1	1	0	0	0	1	0	0	0	0	1	0	0	0	0	1	0	0	0	8	dispensable
pan_gene_14118	pan_gene_28107	Fructose;Height_per_day_(until_flowering);Tassel_length	Tassel_length	0	1	1	0	0	0	1	1	0	0	1	0	0	0	0	0	0	0	1	0	1	0	0	0	0	0	7	dispensable
pan_gene_14154	pan_gene_26586	Boxcox-transformed_leaf_angle;Nitrate;Nodes_above_ear;Nodes_per_plant;Northern_Leaf_Blight;Tassel_length	Nodes_above_ear;Nodes_per_plant;Tassel_length	0	1	0	0	0	0	0	0	0	0	0	0	0	0	0	0	0	0	0	0	0	0	0	0	0	0	1	private
pan_gene_14154	pan_gene_4924	Boxcox-transformed_leaf_angle;Nitrate;Nodes_above_ear;Nodes_per_plant;Northern_Leaf_Blight;Tassel_length	Tassel_length	0	0	0	0	0	0	0	0	0	1	0	0	0	0	0	0	0	0	0	0	0	0	0	0	0	1	2	dispensable
pan_gene_14154	pan_gene_84700	Boxcox-transformed_leaf_angle;Nitrate;Nodes_above_ear;Nodes_per_plant;Northern_Leaf_Blight;Tassel_length	Average_internode_length_(whole_plant);Tassel_length	0	1	0	0	0	0	0	0	0	0	0	0	0	0	0	0	0	0	0	0	0	0	0	0	0	0	1	private
pan_gene_14155	pan_gene_19002	Average_internode_length_(above_ear);Boxcox-transformed_leaf_angle;Nitrate;Nodes_above_ear;Nodes_per_plant;Northern_Leaf_Blight;Tassel_length	Ear_height;Tassel_length	0	0	0	0	0	0	0	0	0	0	0	0	1	0	0	0	0	0	0	0	0	0	0	0	0	0	1	private
pan_gene_14540	pan_gene_19055	Tassel_length;Total_amino_acids	Nodes_above_ear;Tassel_length	0	0	0	1	0	0	0	0	0	0	0	1	0	0	0	0	0	0	0	0	0	0	1	0	0	0	3	dispensable
pan_gene_14540	pan_gene_24369	Tassel_length;Total_amino_acids	Tassel_length	0	0	0	0	0	0	0	0	0	0	0	0	0	0	0	0	0	1	0	0	0	0	0	0	0	0	1	private
pan_gene_14540	pan_gene_6278	Tassel_length;Total_amino_acids	Tassel_length	0	0	0	1	0	0	0	0	0	0	0	0	0	0	0	0	0	0	0	0	0	0	1	0	0	1	3	dispensable
pan_gene_14838	pan_gene_59877	Nodes_above_ear;Photoperiod_growing-degree_days_to_anthesis;Tassel_length	100_Kernel_weight;Average_internode_length_(whole_plant);Ear_row_number;Glutamate;Leaf_length;PCA_of_metabolites:_PC1;Tassel_length	0	1	0	0	0	0	0	0	0	0	0	0	0	0	0	0	0	0	0	0	0	0	0	0	0	0	1	private
pan_gene_14911	pan_gene_27908	Tassel_length	Tassel_length	0	1	1	0	1	1	1	1	1	1	1	1	1	1	1	1	0	0	1	1	1	0	0	1	0	0	18	near-core
pan_gene_14911	pan_gene_31965	Tassel_length	Tassel_length	0	1	1	1	1	1	1	1	1	1	1	1	0	1	1	1	1	1	1	1	1	0	1	0	0	0	20	core
pan_gene_14911	pan_gene_4988	Tassel_length	Northern_Leaf_Blight;Tassel_length	0	1	1	0	0	0	1	0	0	0	0	0	0	0	0	0	0	1	0	1	1	0	0	0	0	0	6	dispensable
pan_gene_15313	pan_gene_19480	Tassel_length	Malate;Tassel_length	0	0	0	0	0	0	0	0	0	0	0	0	0	0	0	0	0	0	0	0	0	0	0	0	0	1	1	private
pan_gene_15313	pan_gene_21788	Tassel_length	Tassel_length	0	1	0	0	0	0	0	0	0	0	0	0	0	0	0	0	0	0	0	0	0	0	0	0	0	0	1	private
pan_gene_15313	pan_gene_5213	Tassel_length	Tassel_length	0	1	1	0	0	0	0	0	0	0	0	0	0	0	0	0	0	0	1	0	1	0	0	0	0	0	4	dispensable
pan_gene_15351	pan_gene_22044	Average_internode_length_(below_ear);Tassel_length	Tassel_length	0	0	0	0	0	1	1	0	1	0	0	0	0	0	0	0	0	0	0	0	0	0	0	0	0	0	3	dispensable
pan_gene_15351	pan_gene_24382	Average_internode_length_(below_ear);Tassel_length	Stalk_strength;Tassel_length;Total_amino_acids	0	0	0	0	0	1	0	1	0	1	0	0	0	0	0	0	0	0	0	0	1	0	0	0	0	0	4	dispensable
pan_gene_15351	pan_gene_26510	Average_internode_length_(below_ear);Tassel_length	Boxcox-transformed_leaf_angle;Tassel_length	0	0	0	0	0	1	0	1	0	1	0	0	0	0	0	0	0	0	1	0	0	0	0	0	0	0	4	dispensable
pan_gene_15506	pan_gene_30166	Tassel_length	Days_to_anthesis;Leaf_length;Tassel_length	0	1	0	0	0	0	0	0	0	0	0	1	0	0	0	0	0	0	0	0	0	0	0	0	0	0	2	dispensable
pan_gene_15626	pan_gene_5284	Tassel_length	100_Kernel_weight;Tassel_length	0	1	0	0	0	0	0	0	0	0	0	0	0	0	0	0	0	0	0	0	0	0	0	0	0	0	1	private
pan_gene_15629	pan_gene_21449	Tassel_length	Tassel_length	0	0	0	0	0	0	0	0	0	0	0	0	0	0	0	0	0	0	0	0	0	0	0	0	0	1	1	private
pan_gene_15629	pan_gene_24295	Tassel_length	Tassel_length	0	0	1	0	0	0	0	0	0	0	0	0	0	0	0	0	0	0	0	1	1	0	0	0	0	0	3	dispensable
pan_gene_15629	pan_gene_24634	Tassel_length	Tassel_branch_number;Tassel_length	0	0	0	0	0	0	0	0	0	0	0	0	0	0	0	0	0	0	0	0	0	0	1	0	0	0	1	private
pan_gene_15629	pan_gene_30231	Tassel_length	Ratio_of_ear_height_to_total_height;Tassel_length	0	0	0	0	0	0	0	0	0	0	1	0	0	0	0	1	0	0	0	0	1	0	1	0	0	0	4	dispensable
pan_gene_15629	pan_gene_30761	Tassel_length	Leaf_length;Nodes_above_ear;PCA_of_metabolites:_PC2;Plant_height;Starch;Tassel_length	0	0	1	1	0	0	0	0	0	0	0	0	0	0	0	0	0	0	0	1	1	0	0	0	0	0	4	dispensable
pan_gene_15629	pan_gene_31508	Tassel_length	Tassel_length	0	0	0	1	1	0	0	0	0	0	0	0	0	0	0	0	0	0	0	0	0	0	0	0	0	0	2	dispensable
pan_gene_15629	pan_gene_31932	Tassel_length	Tassel_length	0	0	0	0	0	0	0	0	0	0	0	0	0	0	0	1	0	0	0	0	1	0	0	0	0	0	2	dispensable
pan_gene_15629	pan_gene_354	Tassel_length	Ear_row_number;Tassel_length	0	0	0	0	0	0	0	0	0	0	0	0	0	0	0	0	0	0	0	0	0	0	1	0	0	0	1	private
pan_gene_15629	pan_gene_433	Tassel_length	Average_internode_length_(whole_plant);Leaf_width;Tassel_length	0	0	1	0	0	0	0	0	0	0	1	0	0	0	0	0	0	0	0	0	1	0	1	0	0	0	4	dispensable
pan_gene_15629	pan_gene_4419	Tassel_length	Anthesis-silking_interval;Average_internode_length_(above_ear);Average_internode_length_(below_ear);Leaf_length;Tassel_length	0	0	0	0	0	0	0	0	0	0	0	0	0	0	0	0	0	0	0	0	1	0	0	0	0	0	1	private
pan_gene_15629	pan_gene_4870	Tassel_length	Boxcox-transformed_leaf_angle;Tassel_length	0	0	0	0	0	0	0	0	0	1	0	0	0	0	0	0	0	0	0	0	0	0	0	0	0	0	1	private
pan_gene_15629	pan_gene_610	Tassel_length	Tassel_length	0	0	1	1	1	0	0	0	0	1	0	0	0	0	0	1	1	0	0	1	1	0	0	0	0	0	8	dispensable
pan_gene_15629	pan_gene_634	Tassel_length	100_Kernel_weight;Tassel_length	0	0	0	1	0	0	0	0	0	0	0	0	0	0	0	0	0	0	0	0	0	0	0	0	0	0	1	private
pan_gene_15629	pan_gene_7205	Tassel_length	Tassel_length	0	0	0	1	0	0	0	0	0	1	1	0	0	0	0	0	0	0	0	0	0	0	0	0	0	0	3	dispensable
pan_gene_15629	pan_gene_82330	Tassel_length	Leaf_length;Tassel_length	0	0	0	0	0	0	0	0	0	0	0	0	0	0	0	0	0	0	0	0	0	0	1	0	0	0	1	private
pan_gene_15629	pan_gene_8461	Tassel_length	Tassel_length	0	0	0	1	1	0	0	0	0	1	1	0	0	0	0	1	0	0	0	1	1	0	1	0	0	1	9	dispensable
pan_gene_15629	pan_gene_9055	Tassel_length	Leaf_width;Tassel_length	0	0	0	0	0	0	0	0	0	1	0	0	0	0	0	0	0	0	0	0	0	0	0	0	0	0	1	private
pan_gene_15684	pan_gene_19055	Tassel_length	Nodes_above_ear;Tassel_length	0	1	1	1	0	0	0	0	0	0	1	0	0	0	0	0	0	0	1	0	0	0	1	0	1	0	7	dispensable
pan_gene_15684	pan_gene_22897	Tassel_length	Tassel_length	0	1	0	1	1	0	0	0	0	1	1	0	0	1	0	0	0	1	1	0	0	0	0	0	0	0	8	dispensable
pan_gene_15684	pan_gene_27261	Tassel_length	Tassel_length	0	0	0	0	0	0	0	0	0	0	0	0	0	0	0	0	0	0	1	0	0	0	0	0	0	0	1	private
pan_gene_15684	pan_gene_30187	Tassel_length	Tassel_length	0	0	0	0	0	0	0	0	0	0	0	0	0	0	0	0	0	1	1	0	0	0	0	0	0	0	2	dispensable
pan_gene_15684	pan_gene_32236	Tassel_length	Plant_height;Tassel_length	0	0	0	1	0	0	0	0	0	0	0	0	0	0	0	0	0	0	0	0	0	0	0	0	0	0	1	private
pan_gene_15684	pan_gene_32855	Tassel_length	Tassel_length	0	1	0	0	0	0	1	0	1	0	0	0	0	0	0	0	0	0	0	0	0	1	1	0	0	0	5	dispensable
pan_gene_15684	pan_gene_610	Tassel_length	Tassel_length	0	1	0	1	0	0	0	0	0	0	0	0	0	0	0	0	0	1	0	0	1	1	0	0	0	0	5	dispensable
pan_gene_15684	pan_gene_634	Tassel_length	100_Kernel_weight;Tassel_length	0	1	1	1	0	0	0	0	1	0	1	0	1	0	0	0	0	1	0	0	1	0	1	0	0	0	9	dispensable
pan_gene_15684	pan_gene_7160	Tassel_length	Tassel_length	0	0	0	1	0	0	0	0	0	0	0	0	0	0	0	0	0	0	0	0	0	0	0	0	0	0	1	private
pan_gene_15696	pan_gene_20575	Boxcox-transformed_leaf_angle;Leaf_length;Starch;Tassel_length	Ear_row_number;Tassel_length	0	1	1	1	1	1	1	0	1	1	1	1	1	1	1	1	0	1	0	1	1	1	1	1	0	1	21	core
pan_gene_15696	pan_gene_26392	Boxcox-transformed_leaf_angle;Leaf_length;Starch;Tassel_length	Nodes_to_ear;Tassel_length	0	1	0	1	1	0	0	0	0	0	0	0	0	0	0	1	1	0	0	0	0	1	1	0	0	0	7	dispensable
pan_gene_15696	pan_gene_28024	Boxcox-transformed_leaf_angle;Leaf_length;Starch;Tassel_length	Average_internode_length_(above_ear);Average_internode_length_(whole_plant);Tassel_length	0	1	1	1	1	1	1	0	1	0	0	1	1	1	0	1	1	0	0	0	0	0	0	0	0	1	13	near-core
pan_gene_15696	pan_gene_317	Boxcox-transformed_leaf_angle;Leaf_length;Starch;Tassel_length	Days_to_anthesis;Days_to_silk;Ear_height;Nodes_to_ear;Plant_height;Tassel_length	0	1	0	0	0	0	0	0	0	0	0	0	0	0	0	0	0	0	0	0	0	0	0	0	0	0	1	private
pan_gene_15696	pan_gene_32565	Boxcox-transformed_leaf_angle;Leaf_length;Starch;Tassel_length	Ear_row_number;Stalk_strength;Tassel_length	0	1	1	1	1	1	1	1	1	1	0	1	1	1	0	1	1	1	0	1	0	1	1	0	1	1	20	core
pan_gene_15696	pan_gene_32642	Boxcox-transformed_leaf_angle;Leaf_length;Starch;Tassel_length	Plant_height;Tassel_length	0	1	0	1	0	0	0	0	0	0	0	0	0	0	0	0	0	0	0	0	0	0	0	0	0	0	2	dispensable
pan_gene_15696	pan_gene_4121	Boxcox-transformed_leaf_angle;Leaf_length;Starch;Tassel_length	Tassel_length	0	1	1	1	1	1	1	1	1	1	0	1	1	1	0	1	0	1	1	1	1	0	1	1	1	0	20	core
pan_gene_15696	pan_gene_4214	Boxcox-transformed_leaf_angle;Leaf_length;Starch;Tassel_length	Tassel_length	0	0	0	0	0	0	0	0	0	0	0	0	0	1	0	0	0	0	0	0	0	0	0	0	0	1	2	dispensable
pan_gene_15696	pan_gene_5419	Boxcox-transformed_leaf_angle;Leaf_length;Starch;Tassel_length	Days_to_anthesis;Days_to_silk;Nodes_per_plant;Tassel_length;Total_amino_acids	0	1	1	1	0	0	1	0	0	0	1	0	0	1	0	1	1	1	0	0	0	0	0	0	0	0	9	dispensable
pan_gene_16167	pan_gene_27110	Average_internode_length_(below_ear);Tassel_length	Leaf_length;Tassel_branch_number;Tassel_length	0	1	0	0	0	0	0	0	1	0	0	0	0	0	0	0	0	0	0	0	0	0	0	0	0	0	2	dispensable
pan_gene_16167	pan_gene_28059	Average_internode_length_(below_ear);Tassel_length	Tassel_length	0	1	0	0	0	0	0	0	0	0	0	0	0	0	0	0	0	0	0	0	0	0	0	0	0	0	1	private
pan_gene_16167	pan_gene_28067	Average_internode_length_(below_ear);Tassel_length	Nodes_above_ear;Tassel_length	0	1	0	0	0	0	0	0	0	0	0	0	0	0	0	0	0	0	0	0	0	0	0	0	0	0	1	private
pan_gene_16167	pan_gene_4063	Average_internode_length_(below_ear);Tassel_length	Anthesis-silking_interval;Tassel_length	0	1	0	0	0	0	0	0	0	0	0	0	0	0	0	0	0	0	0	0	0	0	0	0	0	0	1	private
pan_gene_16167	pan_gene_713	Average_internode_length_(below_ear);Tassel_length	Cob_diameter;Tassel_length	0	1	0	0	0	0	0	0	0	0	1	0	0	0	0	0	0	0	1	0	0	0	0	0	0	0	3	dispensable
pan_gene_16172	pan_gene_23900	Tassel_length	Days_to_anthesis;Photoperiod_Growing-degree_days_to_silk;Tassel_length	0	0	0	0	1	0	0	0	0	0	0	0	0	0	0	0	0	0	0	0	0	0	0	0	0	0	1	private
pan_gene_16172	pan_gene_28041	Tassel_length	Average_internode_length_(below_ear);Tassel_branch_number;Tassel_length	0	0	0	0	0	0	0	0	0	0	0	0	0	0	0	0	0	0	0	0	0	0	0	0	0	1	1	private
pan_gene_16172	pan_gene_28080	Tassel_length	Tassel_length	0	0	0	0	1	0	0	0	0	0	0	0	0	0	0	0	0	0	0	0	0	0	0	0	0	0	1	private
pan_gene_16172	pan_gene_30231	Tassel_length	Ratio_of_ear_height_to_total_height;Tassel_length	0	0	0	0	1	0	0	0	0	0	0	0	0	0	0	0	0	0	0	0	0	0	0	0	0	0	1	private
pan_gene_16172	pan_gene_30761	Tassel_length	Leaf_length;Nodes_above_ear;PCA_of_metabolites:_PC2;Plant_height;Starch;Tassel_length	0	0	0	0	1	0	0	0	0	0	0	0	0	0	0	0	0	0	0	0	0	0	0	0	0	0	1	private
pan_gene_16173	pan_gene_16179	Average_internode_length_(below_ear);Leaf_width;Tassel_length	Tassel_length	0	1	0	0	0	0	0	0	0	0	0	0	0	0	0	0	0	0	0	0	0	0	0	0	0	0	1	private
pan_gene_16173	pan_gene_4253	Average_internode_length_(below_ear);Leaf_width;Tassel_length	Tassel_length	0	1	0	0	0	0	0	0	0	0	0	0	0	0	0	0	0	0	0	0	0	0	0	0	0	0	1	private
pan_gene_16173	pan_gene_8377	Average_internode_length_(below_ear);Leaf_width;Tassel_length	Nodes_above_ear;Tassel_length	0	1	0	0	0	0	0	0	0	0	0	0	0	0	0	0	0	0	0	0	0	0	0	0	0	0	1	private
pan_gene_16179	pan_gene_26965	Tassel_length	Ear_height;Tassel_length	0	0	0	0	0	0	0	0	0	1	0	0	0	0	0	0	0	0	0	0	0	0	0	0	0	0	1	private
pan_gene_16179	pan_gene_30163	Tassel_length	Plant_height;Tassel_length	0	1	0	0	0	0	0	0	0	1	0	0	0	0	0	0	0	0	0	0	0	0	0	0	0	0	2	dispensable
pan_gene_16179	pan_gene_344	Tassel_length	Average_internode_length_(whole_plant);Chlorophyll_B;Ear_height;Height_per_day_(until_flowering);Plant_height;Tassel_length	0	1	0	0	0	0	0	0	0	0	0	0	0	0	0	0	0	0	0	0	0	0	0	0	0	0	1	private
pan_gene_16179	pan_gene_4365	Tassel_length	Average_internode_length_(above_ear);Tassel_length	0	1	0	0	1	0	1	0	0	1	1	0	0	0	0	1	0	0	0	0	0	0	0	0	0	0	6	dispensable
pan_gene_16179	pan_gene_8202	Tassel_length	Height_above_ear;Tassel_length	0	1	0	0	0	0	0	0	0	0	0	0	0	0	0	0	0	0	0	0	0	0	0	1	0	0	2	dispensable
pan_gene_16179	pan_gene_8377	Tassel_length	Nodes_above_ear;Tassel_length	0	1	0	0	1	1	0	1	0	1	0	0	0	0	0	0	0	0	0	0	0	0	0	1	0	1	7	dispensable
pan_gene_16216	pan_gene_28067	Tassel_length	Nodes_above_ear;Tassel_length	0	1	0	0	0	0	0	0	0	0	0	0	0	0	0	0	0	0	0	0	0	0	0	0	0	0	1	private
pan_gene_16249	pan_gene_30253	Nitrate;Tassel_length	Boxcox-transformed_leaf_angle;Tassel_length	0	1	1	0	0	0	0	0	0	0	0	0	0	0	0	0	0	1	0	0	0	0	1	0	0	0	4	dispensable
pan_gene_16249	pan_gene_8060	Nitrate;Tassel_length	Tassel_length	0	1	1	0	0	0	0	0	0	0	0	0	0	0	0	0	0	1	0	0	1	0	1	0	0	0	5	dispensable
pan_gene_16363	pan_gene_21453	Average_internode_length_(below_ear);Height_per_day_(until_flowering);Plant_height;Tassel_length	Tassel_length	0	1	0	0	0	0	0	0	0	0	0	0	0	0	0	0	0	0	0	0	0	0	0	0	0	0	1	private
pan_gene_16363	pan_gene_22488	Average_internode_length_(below_ear);Height_per_day_(until_flowering);Plant_height;Tassel_length	Ratio_of_ear_height_to_total_height;Tassel_length	0	1	1	0	0	0	0	0	0	0	1	0	0	0	0	1	0	0	0	0	0	1	1	0	0	0	6	dispensable
pan_gene_16363	pan_gene_23435	Average_internode_length_(below_ear);Height_per_day_(until_flowering);Plant_height;Tassel_length	Tassel_length	0	1	0	0	0	0	0	0	0	0	0	0	0	0	0	0	0	0	0	0	0	1	0	0	0	0	2	dispensable
pan_gene_16363	pan_gene_27995	Average_internode_length_(below_ear);Height_per_day_(until_flowering);Plant_height;Tassel_length	Average_internode_length_(below_ear);Southern_leaf_blight;Tassel_length	0	0	0	0	1	0	1	0	0	0	0	0	0	0	1	0	0	0	0	0	1	0	1	0	0	0	5	dispensable
pan_gene_16363	pan_gene_28041	Average_internode_length_(below_ear);Height_per_day_(until_flowering);Plant_height;Tassel_length	Average_internode_length_(below_ear);Tassel_branch_number;Tassel_length	0	1	1	0	0	0	0	0	0	0	0	1	1	0	1	0	0	0	0	0	0	0	0	0	0	0	5	dispensable
pan_gene_16363	pan_gene_28080	Average_internode_length_(below_ear);Height_per_day_(until_flowering);Plant_height;Tassel_length	Tassel_length	0	1	1	0	1	0	0	0	0	0	0	0	1	0	0	0	0	0	0	0	1	0	0	0	0	0	5	dispensable
pan_gene_16363	pan_gene_28353	Average_internode_length_(below_ear);Height_per_day_(until_flowering);Plant_height;Tassel_length	Height_above_ear;Tassel_length	0	1	0	0	0	0	0	0	0	0	0	0	0	1	1	1	0	0	0	0	0	0	0	0	0	0	4	dispensable
pan_gene_16363	pan_gene_29595	Average_internode_length_(below_ear);Height_per_day_(until_flowering);Plant_height;Tassel_length	Nodes_to_ear;PCA_of_metabolites:_PC1;Photoperiod_Growing-degree_days_to_silk;Photoperiod_growing-degree_days_to_anthesis;Tassel_length	0	1	1	0	0	0	0	0	0	0	0	0	0	0	0	0	0	0	0	0	0	0	0	0	0	0	2	dispensable
pan_gene_16363	pan_gene_29711	Average_internode_length_(below_ear);Height_per_day_(until_flowering);Plant_height;Tassel_length	Tassel_length	0	1	0	0	0	0	0	0	0	0	0	0	0	1	0	1	0	0	0	0	0	0	0	0	0	0	3	dispensable
pan_gene_16363	pan_gene_30761	Average_internode_length_(below_ear);Height_per_day_(until_flowering);Plant_height;Tassel_length	Leaf_length;Nodes_above_ear;PCA_of_metabolites:_PC2;Plant_height;Starch;Tassel_length	0	1	0	0	0	0	0	0	0	0	0	0	1	0	0	0	0	0	0	0	1	0	0	0	0	0	3	dispensable
pan_gene_16363	pan_gene_31508	Average_internode_length_(below_ear);Height_per_day_(until_flowering);Plant_height;Tassel_length	Tassel_length	0	1	1	0	1	0	0	0	0	1	0	0	1	1	1	1	0	1	1	0	1	1	1	0	0	0	13	near-core
pan_gene_16363	pan_gene_31963	Average_internode_length_(below_ear);Height_per_day_(until_flowering);Plant_height;Tassel_length	Tassel_length	0	1	0	0	0	0	0	0	0	0	0	0	0	1	1	1	0	0	0	0	0	0	0	0	0	0	4	dispensable
pan_gene_16363	pan_gene_433	Average_internode_length_(below_ear);Height_per_day_(until_flowering);Plant_height;Tassel_length	Average_internode_length_(whole_plant);Leaf_width;Tassel_length	0	1	0	0	1	0	0	0	0	0	0	0	0	1	0	1	0	0	0	0	0	1	1	0	0	0	6	dispensable
pan_gene_16363	pan_gene_7792	Average_internode_length_(below_ear);Height_per_day_(until_flowering);Plant_height;Tassel_length	100_Kernel_weight;Tassel_length	0	0	0	0	0	0	0	0	0	0	0	0	0	0	0	1	0	0	0	0	1	0	0	0	0	0	2	dispensable
pan_gene_16363	pan_gene_8969	Average_internode_length_(below_ear);Height_per_day_(until_flowering);Plant_height;Tassel_length	Tassel_length	0	1	0	0	0	0	0	0	0	0	0	0	0	0	0	0	0	0	0	0	0	0	0	0	0	0	1	private
pan_gene_17408	pan_gene_21453	Southern_leaf_blight;Tassel_length	Tassel_length	0	1	0	0	0	0	0	0	0	0	1	0	0	0	1	0	0	0	1	0	0	1	0	0	0	0	5	dispensable
pan_gene_17408	pan_gene_26392	Southern_leaf_blight;Tassel_length	Nodes_to_ear;Tassel_length	0	1	0	0	0	0	0	0	0	0	0	0	0	0	0	0	0	0	0	0	0	0	0	0	0	0	1	private
pan_gene_17408	pan_gene_4349	Southern_leaf_blight;Tassel_length	Height_above_ear;Plant_height;Tassel_length	0	1	1	0	0	0	1	0	0	0	0	0	0	0	0	0	0	1	0	0	0	0	1	0	0	0	5	dispensable
pan_gene_17408	pan_gene_8026	Southern_leaf_blight;Tassel_length	Tassel_length	0	1	0	0	0	0	0	0	0	0	1	0	0	0	0	0	0	1	1	0	0	0	0	0	1	0	5	dispensable
pan_gene_17408	pan_gene_8310	Southern_leaf_blight;Tassel_length	Tassel_length	0	1	0	0	0	1	0	0	0	0	0	0	0	0	0	0	0	0	0	0	0	0	0	0	0	0	2	dispensable
pan_gene_17853	pan_gene_30254	Tassel_length	Tassel_length	0	0	0	0	0	0	0	0	0	0	0	1	0	0	0	0	0	0	0	0	0	0	0	0	0	0	1	private
pan_gene_17853	pan_gene_433	Tassel_length	Average_internode_length_(whole_plant);Leaf_width;Tassel_length	0	0	0	0	0	0	0	0	0	0	0	1	0	0	0	0	0	0	0	0	0	0	0	0	0	0	1	private
pan_gene_17853	pan_gene_5211	Tassel_length	Tassel_length	0	0	0	0	0	0	0	0	0	0	0	1	0	0	0	0	0	0	0	0	0	0	0	0	0	0	1	private
pan_gene_17971	pan_gene_21499	Tassel_length	Tassel_length	0	0	0	0	0	0	0	0	1	0	0	0	0	0	0	0	0	0	0	0	0	0	0	0	0	0	1	private
pan_gene_18471	pan_gene_28041	Tassel_length	Average_internode_length_(below_ear);Tassel_branch_number;Tassel_length	0	0	0	0	1	0	0	0	0	0	0	0	0	0	0	0	0	0	0	0	0	0	0	0	0	0	1	private
pan_gene_18471	pan_gene_28080	Tassel_length	Tassel_length	0	0	0	0	1	0	0	0	0	1	0	0	0	0	0	0	0	0	0	0	0	0	0	0	0	0	2	dispensable
pan_gene_18471	pan_gene_30231	Tassel_length	Ratio_of_ear_height_to_total_height;Tassel_length	0	0	0	0	1	0	1	0	0	0	0	0	1	0	0	0	0	0	0	0	0	0	0	0	0	0	3	dispensable
pan_gene_18471	pan_gene_4924	Tassel_length	Tassel_length	0	0	0	0	0	0	0	0	0	1	0	0	0	0	0	0	0	0	0	0	0	0	0	0	0	1	2	dispensable
pan_gene_18471	pan_gene_5211	Tassel_length	Tassel_length	0	0	0	0	1	0	1	0	0	1	0	0	1	0	0	0	0	0	0	1	0	0	0	0	0	0	5	dispensable
pan_gene_18471	pan_gene_8608	Tassel_length	Tassel_length	0	0	0	0	1	0	0	0	0	1	0	0	1	0	0	0	0	0	0	0	0	0	0	0	0	0	3	dispensable
pan_gene_19055	pan_gene_22897	Nodes_above_ear;Tassel_length	Tassel_length	0	1	1	1	0	0	1	1	1	1	0	1	0	0	1	0	0	0	1	0	0	0	1	1	0	0	12	near-core
pan_gene_19055	pan_gene_24634	Nodes_above_ear;Tassel_length	Tassel_branch_number;Tassel_length	0	1	0	1	1	1	1	1	1	0	0	0	0	0	0	0	1	1	0	0	0	0	1	0	0	0	10	dispensable
pan_gene_19055	pan_gene_27110	Nodes_above_ear;Tassel_length	Leaf_length;Tassel_branch_number;Tassel_length	0	1	0	0	0	0	0	0	0	0	0	0	0	0	0	0	0	0	0	0	0	0	0	0	0	0	1	private
pan_gene_19055	pan_gene_610	Nodes_above_ear;Tassel_length	Tassel_length	0	1	1	1	0	1	1	1	1	1	0	0	1	0	0	0	0	1	0	0	0	1	0	0	0	1	12	near-core
pan_gene_19055	pan_gene_82330	Nodes_above_ear;Tassel_length	Leaf_length;Tassel_length	0	0	0	0	1	0	0	0	1	1	0	0	0	0	0	0	0	0	0	0	0	0	1	0	0	0	4	dispensable
pan_gene_19055	pan_gene_98117	Nodes_above_ear;Tassel_length	Tassel_length	0	1	0	0	0	0	0	0	0	0	0	0	0	0	0	0	0	0	0	0	0	0	0	0	0	1	2	dispensable
pan_gene_19118	pan_gene_20575	Ear_height;Stalk_strength;Tassel_length	Ear_row_number;Tassel_length	0	1	0	0	0	0	0	0	0	0	0	0	0	0	0	0	0	0	0	0	0	0	0	0	0	0	1	private
pan_gene_19118	pan_gene_21453	Ear_height;Stalk_strength;Tassel_length	Tassel_length	0	1	0	1	1	0	0	0	1	0	1	0	0	1	0	1	0	0	1	1	0	1	1	1	0	0	12	near-core
pan_gene_19118	pan_gene_29711	Ear_height;Stalk_strength;Tassel_length	Tassel_length	0	1	0	0	0	0	0	0	0	0	0	0	0	0	0	0	0	0	0	0	0	0	0	0	0	0	1	private
pan_gene_19118	pan_gene_30575	Ear_height;Stalk_strength;Tassel_length	Tassel_length	0	1	0	0	0	0	0	0	0	0	0	0	0	0	0	0	0	0	0	0	0	0	0	0	0	0	1	private
pan_gene_19118	pan_gene_31550	Ear_height;Stalk_strength;Tassel_length	Tassel_length	0	1	0	0	0	0	0	0	1	0	0	0	0	0	0	0	0	1	0	0	0	1	0	0	0	0	4	dispensable
pan_gene_19118	pan_gene_5110	Ear_height;Stalk_strength;Tassel_length	PCA_of_metabolites:_PC2;Tassel_length	0	1	0	0	0	0	0	0	0	0	0	0	0	0	0	0	0	0	0	0	0	0	0	0	0	0	1	private
pan_gene_19118	pan_gene_5350	Ear_height;Stalk_strength;Tassel_length	Photoperiod_growing-degree_days_to_anthesis;Tassel_length	0	1	0	1	0	1	0	0	0	0	0	0	0	1	0	1	0	0	0	0	0	0	1	0	0	0	6	dispensable
pan_gene_19118	pan_gene_8375	Ear_height;Stalk_strength;Tassel_length	Anthesis-silking_interval;Nodes_above_ear;Tassel_length	0	1	0	0	0	0	0	0	0	0	0	0	0	0	0	0	0	0	0	0	0	0	0	0	0	0	1	private
pan_gene_20430	pan_gene_2592	Tassel_length	Leaf_width;Nodes_per_plant;Nodes_to_ear;Plant_height;Tassel_length	0	1	0	0	0	0	1	0	0	1	0	0	0	0	0	1	0	0	1	0	0	1	0	1	1	0	8	dispensable
pan_gene_20430	pan_gene_28013	Tassel_length	Tassel_branch_number;Tassel_length	0	1	0	1	1	1	0	0	0	1	0	1	0	0	0	0	1	1	0	1	0	1	1	1	0	0	12	near-core
pan_gene_20430	pan_gene_9122	Tassel_length	Anthesis-silking_interval;Tassel_length	0	1	1	1	1	1	1	0	1	1	1	1	1	0	0	1	1	1	1	1	1	1	1	1	1	0	21	core
pan_gene_20562	pan_gene_30253	Tassel_length	Boxcox-transformed_leaf_angle;Tassel_length	0	1	0	0	0	0	0	0	0	0	0	0	0	0	0	0	0	0	0	0	0	0	1	0	0	0	2	dispensable
pan_gene_20562	pan_gene_646	Tassel_length	Average_internode_length_(below_ear);Boxcox-transformed_leaf_angle;Tassel_length	0	1	0	0	0	1	0	0	0	0	1	1	1	0	0	1	0	0	0	0	0	0	1	0	0	0	7	dispensable
pan_gene_20575	pan_gene_21453	Ear_row_number;Tassel_length	Tassel_length	0	1	0	1	0	0	0	0	0	1	0	0	1	0	0	0	0	0	0	1	1	0	0	0	0	0	6	dispensable
pan_gene_20575	pan_gene_22488	Ear_row_number;Tassel_length	Ratio_of_ear_height_to_total_height;Tassel_length	0	1	1	1	0	0	1	0	0	1	1	1	1	0	0	0	0	1	0	0	0	0	1	0	0	0	10	dispensable
pan_gene_20575	pan_gene_23435	Ear_row_number;Tassel_length	Tassel_length	0	1	0	1	1	0	1	0	0	1	0	0	0	0	0	1	0	0	0	1	0	0	0	0	0	1	8	dispensable
pan_gene_20575	pan_gene_23836	Ear_row_number;Tassel_length	Ear_height;Nodes_per_plant;Tassel_length	0	1	1	1	0	0	1	0	1	0	0	1	0	1	0	0	0	0	0	1	0	0	0	0	0	0	8	dispensable
pan_gene_20575	pan_gene_25165	Ear_row_number;Tassel_length	Days_to_silk;Tassel_length	0	0	1	0	0	0	0	1	0	1	0	0	0	0	1	1	0	0	0	1	0	0	1	0	0	0	7	dispensable
pan_gene_20575	pan_gene_26392	Ear_row_number;Tassel_length	Nodes_to_ear;Tassel_length	0	1	0	0	0	0	0	0	0	0	0	0	0	0	0	1	0	0	0	0	0	0	0	0	0	0	2	dispensable
pan_gene_20575	pan_gene_27995	Ear_row_number;Tassel_length	Average_internode_length_(below_ear);Southern_leaf_blight;Tassel_length	0	0	0	0	0	1	0	0	0	0	0	0	0	0	0	0	0	0	0	0	1	0	1	0	0	0	3	dispensable
pan_gene_20575	pan_gene_28000	Ear_row_number;Tassel_length	Anthesis-silking_interval;Tassel_length	0	0	0	0	0	0	0	0	0	0	0	0	1	0	0	0	0	0	0	0	0	0	0	0	0	0	1	private
pan_gene_20575	pan_gene_28353	Ear_row_number;Tassel_length	Height_above_ear;Tassel_length	0	1	0	1	0	0	0	0	0	0	0	1	0	1	0	0	0	0	0	0	0	0	0	0	0	0	4	dispensable
pan_gene_20575	pan_gene_29595	Ear_row_number;Tassel_length	Nodes_to_ear;PCA_of_metabolites:_PC1;Photoperiod_Growing-degree_days_to_silk;Photoperiod_growing-degree_days_to_anthesis;Tassel_length	0	1	0	0	0	0	0	0	1	0	0	0	1	0	0	0	0	0	0	0	0	0	0	0	0	0	3	dispensable
pan_gene_20575	pan_gene_31963	Ear_row_number;Tassel_length	Tassel_length	0	1	0	1	0	0	1	0	1	1	1	1	1	1	0	1	0	1	0	0	0	0	1	1	0	0	13	near-core
pan_gene_20575	pan_gene_32565	Ear_row_number;Tassel_length	Ear_row_number;Stalk_strength;Tassel_length	0	1	0	1	0	0	0	0	0	1	0	1	1	0	0	1	0	0	0	1	0	0	0	0	0	0	7	dispensable
pan_gene_20575	pan_gene_5350	Ear_row_number;Tassel_length	Photoperiod_growing-degree_days_to_anthesis;Tassel_length	0	1	0	0	1	0	0	1	1	1	0	0	1	1	0	0	0	0	0	0	0	0	0	0	0	0	7	dispensable
pan_gene_20575	pan_gene_7792	Ear_row_number;Tassel_length	100_Kernel_weight;Tassel_length	0	0	0	0	1	0	1	0	0	0	1	0	0	1	0	0	0	1	0	0	0	0	0	1	0	0	6	dispensable
pan_gene_20575	pan_gene_8026	Ear_row_number;Tassel_length	Tassel_length	0	1	0	1	1	0	0	0	0	1	0	1	1	1	0	1	0	1	0	1	1	0	0	1	0	0	12	near-core
pan_gene_20637	pan_gene_4253	Average_internode_length_(whole_plant);Ear_height;Height_per_day_(until_flowering);Plant_height;Ratio_of_ear_height_to_total_height;Tassel_length	Tassel_length	0	0	0	0	0	0	0	0	0	0	0	0	0	0	0	0	0	0	0	0	0	0	0	0	1	0	1	private
pan_gene_20637	pan_gene_4365	Average_internode_length_(whole_plant);Ear_height;Height_per_day_(until_flowering);Plant_height;Ratio_of_ear_height_to_total_height;Tassel_length	Average_internode_length_(above_ear);Tassel_length	0	0	0	0	0	0	0	0	0	1	0	0	0	0	0	0	0	0	0	0	0	0	0	0	0	0	1	private
pan_gene_20637	pan_gene_8377	Average_internode_length_(whole_plant);Ear_height;Height_per_day_(until_flowering);Plant_height;Ratio_of_ear_height_to_total_height;Tassel_length	Nodes_above_ear;Tassel_length	0	0	0	0	0	0	0	1	0	1	0	0	0	0	1	0	0	0	1	0	0	0	0	0	0	0	4	dispensable
pan_gene_21035	pan_gene_30575	Height_above_ear;Tassel_length	Tassel_length	0	0	0	0	0	0	0	0	0	1	0	0	1	1	0	0	0	0	0	0	0	0	0	0	0	0	3	dispensable
pan_gene_21449	pan_gene_23900	Tassel_length	Days_to_anthesis;Photoperiod_Growing-degree_days_to_silk;Tassel_length	0	1	0	0	0	0	0	0	0	0	0	0	0	0	0	0	0	0	0	0	0	0	0	0	0	0	1	private
pan_gene_21449	pan_gene_26433	Tassel_length	Height_above_ear;Plant_height;Tassel_length	0	1	0	0	0	0	0	0	0	0	0	0	0	0	0	0	0	0	0	0	0	0	0	0	0	0	1	private
pan_gene_21449	pan_gene_30761	Tassel_length	Leaf_length;Nodes_above_ear;PCA_of_metabolites:_PC2;Plant_height;Starch;Tassel_length	0	1	0	0	0	0	0	0	0	0	0	0	0	0	0	0	0	0	0	0	0	0	0	0	0	0	1	private
pan_gene_21449	pan_gene_31550	Tassel_length	Tassel_length	0	1	0	0	0	0	0	0	0	0	0	0	0	0	0	0	0	0	0	0	0	0	0	0	0	0	1	private
pan_gene_21449	pan_gene_433	Tassel_length	Average_internode_length_(whole_plant);Leaf_width;Tassel_length	0	1	0	0	0	0	0	0	0	0	0	0	0	0	0	0	0	0	0	0	0	0	0	0	0	0	1	private
pan_gene_21449	pan_gene_4924	Tassel_length	Tassel_length	0	0	0	0	0	0	0	0	1	0	0	0	0	0	0	0	0	0	1	0	0	0	0	0	0	0	2	dispensable
pan_gene_21449	pan_gene_5110	Tassel_length	PCA_of_metabolites:_PC2;Tassel_length	0	1	0	0	0	0	0	0	0	0	0	0	0	0	0	0	0	0	0	0	0	0	0	0	0	0	1	private
pan_gene_21449	pan_gene_610	Tassel_length	Tassel_length	0	1	0	0	0	0	0	0	0	1	0	0	1	0	1	0	0	0	1	0	0	0	0	1	1	0	7	dispensable
pan_gene_21449	pan_gene_7205	Tassel_length	Tassel_length	0	1	0	0	0	0	0	0	0	0	0	0	0	0	0	0	0	0	0	0	0	0	0	0	0	0	1	private
pan_gene_21449	pan_gene_8375	Tassel_length	Anthesis-silking_interval;Nodes_above_ear;Tassel_length	0	1	0	0	0	0	0	0	0	1	0	1	0	0	0	0	0	0	0	0	0	0	0	0	0	0	3	dispensable
pan_gene_21449	pan_gene_84700	Tassel_length	Average_internode_length_(whole_plant);Tassel_length	0	1	0	0	0	0	0	0	0	0	0	0	0	0	0	0	0	0	0	0	0	0	0	0	0	0	1	private
pan_gene_21453	pan_gene_25165	Tassel_length	Days_to_silk;Tassel_length	0	0	0	0	0	0	0	0	1	0	0	0	0	0	0	0	0	1	0	0	0	0	0	0	0	0	2	dispensable
pan_gene_21453	pan_gene_26392	Tassel_length	Nodes_to_ear;Tassel_length	0	1	0	1	1	0	0	0	0	0	0	0	0	0	0	0	0	0	0	0	0	0	0	0	0	0	3	dispensable
pan_gene_21453	pan_gene_26543	Tassel_length	Tassel_length	0	1	0	0	0	1	1	0	0	1	0	1	1	1	0	1	0	0	0	1	0	0	1	0	0	0	10	dispensable
pan_gene_21453	pan_gene_28024	Tassel_length	Average_internode_length_(above_ear);Average_internode_length_(whole_plant);Tassel_length	0	1	0	1	1	1	1	0	1	0	1	1	1	0	0	1	1	0	0	0	0	0	0	0	0	1	12	near-core
pan_gene_21453	pan_gene_29711	Tassel_length	Tassel_length	0	1	0	1	0	0	0	1	0	0	0	0	0	0	0	0	0	0	0	0	0	0	0	0	0	0	3	dispensable
pan_gene_21453	pan_gene_4121	Tassel_length	Tassel_length	0	1	0	1	1	0	1	0	0	1	0	1	0	1	0	1	0	1	0	1	1	0	0	0	0	1	12	near-core
pan_gene_21453	pan_gene_4349	Tassel_length	Height_above_ear;Plant_height;Tassel_length	0	1	0	1	1	0	0	1	0	0	1	0	0	0	0	0	0	1	0	0	1	0	0	0	0	0	7	dispensable
pan_gene_21453	pan_gene_5350	Tassel_length	Photoperiod_growing-degree_days_to_anthesis;Tassel_length	0	1	1	1	0	0	1	1	1	1	0	0	1	0	0	1	0	1	0	0	1	0	1	1	0	1	14	near-core
pan_gene_21453	pan_gene_5419	Tassel_length	Days_to_anthesis;Days_to_silk;Nodes_per_plant;Tassel_length;Total_amino_acids	0	1	0	1	1	1	1	1	0	1	1	1	1	1	0	1	1	1	1	1	0	1	1	1	0	1	20	core
pan_gene_21499	pan_gene_21737	Tassel_length	Tassel_length	0	1	0	0	0	0	1	0	0	1	1	0	0	0	0	0	0	0	0	0	0	0	0	0	0	0	4	dispensable
pan_gene_21499	pan_gene_23672	Tassel_length	Ear_row_number;Leaf_width;Tassel_length	0	1	0	0	0	0	0	0	0	0	0	0	0	0	0	0	0	0	0	0	0	0	0	0	0	0	1	private
pan_gene_21499	pan_gene_8036	Tassel_length	100_Kernel_weight;Days_to_anthesis;Tassel_length	0	1	0	0	0	0	0	0	0	0	0	0	0	0	0	0	0	0	0	0	0	0	0	0	0	0	1	private
pan_gene_21527	pan_gene_7979	Tassel_length	Average_internode_length_(above_ear);Average_internode_length_(whole_plant);Tassel_branch_number;Tassel_length	0	1	0	0	0	0	0	0	0	0	0	0	0	0	0	0	0	0	0	0	0	0	0	0	0	0	1	private
pan_gene_21722	pan_gene_28041	Nodes_above_ear;Tassel_length	Average_internode_length_(below_ear);Tassel_branch_number;Tassel_length	0	1	0	0	1	1	0	1	1	0	0	0	0	0	0	0	0	0	0	0	0	0	0	0	0	0	5	dispensable
pan_gene_21722	pan_gene_28080	Nodes_above_ear;Tassel_length	Tassel_length	0	1	0	0	0	0	0	0	1	0	0	0	0	0	0	0	0	0	0	0	0	0	0	0	0	0	2	dispensable
pan_gene_21722	pan_gene_354	Nodes_above_ear;Tassel_length	Ear_row_number;Tassel_length	0	0	0	0	1	0	0	0	0	0	0	0	0	0	0	0	0	0	0	0	0	0	0	0	0	0	1	private
pan_gene_21722	pan_gene_3874	Nodes_above_ear;Tassel_length	PCA_of_metabolites:_PC1;Tassel_length	0	1	0	0	0	0	0	0	0	0	0	0	0	0	0	0	0	0	0	0	1	0	0	0	1	1	4	dispensable
pan_gene_21722	pan_gene_8608	Nodes_above_ear;Tassel_length	Tassel_length	0	1	0	0	0	1	0	0	0	0	0	0	0	0	0	0	0	1	0	0	0	0	0	0	0	1	4	dispensable
pan_gene_21736	pan_gene_32553	Tassel_length	Average_internode_length_(above_ear);Ear_row_number;Tassel_length;Total_amino_acids	0	0	0	0	0	0	0	0	0	0	0	0	0	0	0	0	0	0	0	0	0	0	1	0	0	0	1	private
pan_gene_21736	pan_gene_8969	Tassel_length	Tassel_length	0	1	0	0	0	0	0	0	0	0	0	0	0	0	0	0	0	0	0	0	0	0	0	1	0	0	2	dispensable
pan_gene_21779	pan_gene_25471	Days_to_anthesis;Tassel_length	Tassel_branch_number;Tassel_length	0	1	0	0	1	0	0	1	0	0	0	0	0	0	0	0	0	0	0	0	0	0	0	0	0	0	3	dispensable
pan_gene_21782	pan_gene_23673	Tassel_length	Ear_row_number;Leaf_length;Tassel_length	0	1	1	0	0	1	0	0	0	0	0	0	0	0	0	0	0	0	0	0	0	0	0	0	0	0	3	dispensable
pan_gene_21782	pan_gene_27110	Tassel_length	Leaf_length;Tassel_branch_number;Tassel_length	0	1	0	0	0	0	0	0	0	0	0	0	0	0	0	0	0	0	1	0	0	0	0	0	0	0	2	dispensable
pan_gene_21788	pan_gene_28353	Tassel_length	Height_above_ear;Tassel_length	0	1	0	0	0	0	0	0	0	0	0	0	0	0	0	0	0	0	0	0	0	0	0	0	0	0	1	private
pan_gene_21788	pan_gene_30254	Tassel_length	Tassel_length	0	1	0	0	0	0	0	0	0	0	0	0	0	0	0	0	0	0	0	0	0	0	0	0	0	0	1	private
pan_gene_21788	pan_gene_433	Tassel_length	Average_internode_length_(whole_plant);Leaf_width;Tassel_length	0	1	0	0	0	0	0	0	0	0	0	0	0	0	0	0	0	0	0	0	0	0	0	0	0	0	1	private
pan_gene_21788	pan_gene_5350	Tassel_length	Photoperiod_growing-degree_days_to_anthesis;Tassel_length	0	1	0	0	0	0	0	0	0	0	0	0	0	0	0	0	1	0	0	0	0	0	0	0	0	0	2	dispensable
pan_gene_22487	pan_gene_4407	Glutamate;Leaf_width;Tassel_length	Cob_diameter;Ear_row_number;Glucose;Tassel_length	0	1	0	0	0	0	0	0	0	0	0	0	0	0	0	0	0	0	0	0	0	1	0	0	0	0	2	dispensable
pan_gene_22487	pan_gene_610	Glutamate;Leaf_width;Tassel_length	Tassel_length	0	1	0	1	0	0	0	0	0	0	0	0	0	0	0	0	0	0	0	0	0	0	0	0	0	0	2	dispensable
pan_gene_22488	pan_gene_23435	Ratio_of_ear_height_to_total_height;Tassel_length	Tassel_length	0	1	0	1	1	0	1	0	0	1	0	0	0	0	0	0	0	0	0	0	0	0	0	0	0	0	5	dispensable
pan_gene_22488	pan_gene_23836	Ratio_of_ear_height_to_total_height;Tassel_length	Ear_height;Nodes_per_plant;Tassel_length	0	1	1	1	1	0	0	1	1	0	0	1	1	0	0	0	0	0	0	0	0	0	0	1	0	0	9	dispensable
pan_gene_22488	pan_gene_27995	Ratio_of_ear_height_to_total_height;Tassel_length	Average_internode_length_(below_ear);Southern_leaf_blight;Tassel_length	0	0	0	0	0	0	0	0	0	0	0	0	0	0	0	0	0	0	0	0	0	0	1	0	0	0	1	private
pan_gene_22488	pan_gene_31963	Ratio_of_ear_height_to_total_height;Tassel_length	Tassel_length	0	1	0	1	1	0	1	1	0	0	0	0	0	0	0	1	0	0	0	0	0	0	0	0	0	0	6	dispensable
pan_gene_22488	pan_gene_634	Ratio_of_ear_height_to_total_height;Tassel_length	100_Kernel_weight;Tassel_length	0	1	1	1	0	0	0	1	0	1	1	1	0	1	0	1	0	0	0	1	0	1	1	0	0	0	12	near-core
pan_gene_22834	pan_gene_32551	Ear_row_number;Nodes_above_ear;PCA_of_metabolites:_PC2;Starch;Tassel_branch_number;Tassel_length	Tassel_length	0	0	0	0	0	1	0	0	0	0	0	0	0	0	0	0	0	0	0	0	1	0	0	0	0	0	2	dispensable
pan_gene_22885	pan_gene_99008	Average_internode_length_(whole_plant);Tassel_length	Tassel_length	0	1	0	1	0	1	0	0	0	0	0	0	0	0	0	0	0	0	0	0	0	0	0	0	0	0	3	dispensable
pan_gene_22897	pan_gene_30187	Tassel_length	Tassel_length	0	0	0	0	0	1	1	0	1	1	0	1	1	1	0	0	0	1	1	0	0	1	0	0	0	0	10	dispensable
pan_gene_22897	pan_gene_610	Tassel_length	Tassel_length	0	1	0	1	0	0	0	1	0	0	0	0	1	0	0	0	0	0	0	0	0	0	0	0	0	0	4	dispensable
pan_gene_22897	pan_gene_7160	Tassel_length	Tassel_length	0	0	0	1	0	0	0	0	0	0	0	0	0	0	0	0	0	0	0	0	0	0	0	0	0	0	1	private
pan_gene_22897	pan_gene_82330	Tassel_length	Leaf_length;Tassel_length	0	0	0	0	0	0	0	0	1	1	0	0	0	0	0	0	0	0	0	0	0	0	1	0	0	0	3	dispensable
pan_gene_22897	pan_gene_8970	Tassel_length	Leaf_length;Southern_leaf_blight;Tassel_length	0	1	0	0	0	1	1	0	1	0	0	0	0	1	0	1	0	0	0	0	0	0	0	0	0	0	6	dispensable
pan_gene_22897	pan_gene_9088	Tassel_length	Days_to_anthesis;Tassel_length	0	0	0	0	0	0	0	0	0	0	0	0	0	0	0	0	1	1	0	0	0	0	1	0	0	0	3	dispensable
pan_gene_22897	pan_gene_98117	Tassel_length	Tassel_length	0	1	0	0	0	0	0	0	0	0	0	0	0	0	0	0	0	0	0	0	0	0	1	0	0	0	2	dispensable
pan_gene_23431	pan_gene_2489	Tassel_length	Average_internode_length_(below_ear);Tassel_length	0	1	0	0	0	0	0	0	0	0	0	0	0	0	0	0	0	0	0	0	0	0	0	0	0	0	1	private
pan_gene_23431	pan_gene_5284	Tassel_length	100_Kernel_weight;Tassel_length	0	1	0	0	0	0	0	1	0	0	0	0	0	0	0	0	0	0	0	0	0	0	0	0	0	0	2	dispensable
pan_gene_23435	pan_gene_23836	Tassel_length	Ear_height;Nodes_per_plant;Tassel_length	0	1	0	1	1	0	0	0	0	0	0	0	0	0	0	0	0	0	0	0	0	0	0	0	0	0	3	dispensable
pan_gene_23435	pan_gene_28353	Tassel_length	Height_above_ear;Tassel_length	0	1	0	0	0	0	0	0	0	0	0	0	0	0	0	0	0	0	0	0	0	0	0	0	0	0	1	private
pan_gene_23435	pan_gene_28740	Tassel_length	Tassel_length	0	1	0	0	0	0	0	0	0	0	0	0	0	0	0	0	0	0	0	0	0	0	0	0	0	0	1	private
pan_gene_23435	pan_gene_5350	Tassel_length	Photoperiod_growing-degree_days_to_anthesis;Tassel_length	0	1	0	0	1	0	0	0	0	0	0	0	0	0	0	1	0	0	0	0	0	0	0	0	0	0	3	dispensable
pan_gene_23604	pan_gene_31913	Tassel_length	Tassel_length	0	0	0	0	0	0	0	1	0	0	0	0	0	0	0	0	0	0	0	0	0	0	0	0	0	0	1	private
pan_gene_23672	pan_gene_24754	Ear_row_number;Leaf_width;Tassel_length	100_Kernel_weight;Tassel_length	0	1	1	0	1	0	0	0	0	1	0	1	1	1	0	0	0	1	1	0	0	1	0	0	1	0	11	near-core
pan_gene_23672	pan_gene_5456	Ear_row_number;Leaf_width;Tassel_length	Days_to_silk;Northern_Leaf_Blight;Photoperiod_Growing-degree_days_to_silk;Tassel_length;Total_amino_acids	0	1	0	0	1	0	0	0	1	0	0	0	0	0	1	0	0	1	0	0	0	0	0	1	0	0	6	dispensable
pan_gene_23672	pan_gene_8036	Ear_row_number;Leaf_width;Tassel_length	100_Kernel_weight;Days_to_anthesis;Tassel_length	0	1	0	0	0	0	0	0	0	0	0	0	0	0	0	0	0	0	0	0	0	0	0	0	0	0	1	private
pan_gene_23687	pan_gene_646	Ear_row_number;Tassel_length	Average_internode_length_(below_ear);Boxcox-transformed_leaf_angle;Tassel_length	0	0	0	0	0	1	0	0	0	0	0	0	0	0	0	0	0	0	0	0	0	0	0	0	0	0	1	private
pan_gene_23742	pan_gene_31974	Boxcox-transformed_leaf_angle;Days_to_silk;Tassel_length	Boxcox-transformed_leaf_angle;Days_to_anthesis;Ear_height;Tassel_branch_number;Tassel_length	0	1	0	0	0	0	0	0	0	0	0	0	0	0	0	0	0	0	0	0	0	0	0	0	0	0	1	private
pan_gene_23771	pan_gene_26428	Northern_Leaf_Blight;Tassel_length	Boxcox-transformed_leaf_angle;Cob_diameter;Leaf_length;Nodes_above_ear;Plant_height;Tassel_length	0	1	0	1	0	0	0	1	0	0	0	0	0	0	0	0	0	0	0	0	0	0	0	0	0	0	3	dispensable
pan_gene_23771	pan_gene_30575	Northern_Leaf_Blight;Tassel_length	Tassel_length	0	1	0	1	0	0	0	1	0	1	0	0	0	0	0	0	0	0	0	0	0	0	0	0	0	0	4	dispensable
pan_gene_23771	pan_gene_8375	Northern_Leaf_Blight;Tassel_length	Anthesis-silking_interval;Nodes_above_ear;Tassel_length	0	1	0	0	0	0	0	0	0	0	0	0	0	0	0	0	0	0	0	0	0	0	1	0	0	0	2	dispensable
pan_gene_23771	pan_gene_8969	Northern_Leaf_Blight;Tassel_length	Tassel_length	0	1	1	1	1	0	0	1	0	1	0	0	0	0	0	0	1	1	1	1	0	1	1	0	1	0	13	near-core
pan_gene_23836	pan_gene_2460	Ear_height;Nodes_per_plant;Tassel_length	Tassel_length	0	1	0	0	0	0	0	0	0	0	0	0	0	0	0	0	0	0	0	0	0	0	0	0	0	0	1	private
pan_gene_23836	pan_gene_27027	Ear_height;Nodes_per_plant;Tassel_length	Tassel_length	0	0	0	0	0	0	0	0	0	0	0	0	0	1	0	0	0	0	0	0	0	0	0	0	0	0	1	private
pan_gene_23836	pan_gene_27995	Ear_height;Nodes_per_plant;Tassel_length	Average_internode_length_(below_ear);Southern_leaf_blight;Tassel_length	0	0	0	1	0	0	1	0	0	0	0	0	0	0	0	1	0	0	0	0	0	0	0	0	0	1	4	dispensable
pan_gene_23836	pan_gene_317	Ear_height;Nodes_per_plant;Tassel_length	Days_to_anthesis;Days_to_silk;Ear_height;Nodes_to_ear;Plant_height;Tassel_length	0	1	0	1	0	0	0	0	1	0	0	0	0	1	0	0	1	0	0	0	0	0	0	0	0	0	5	dispensable
pan_gene_23836	pan_gene_4214	Ear_height;Nodes_per_plant;Tassel_length	Tassel_length	0	0	0	0	0	0	0	0	0	0	0	1	0	1	0	1	0	1	0	0	0	0	0	0	0	1	5	dispensable
pan_gene_23836	pan_gene_4406	Ear_height;Nodes_per_plant;Tassel_length	Average_internode_length_(above_ear);Average_internode_length_(below_ear);Average_internode_length_(whole_plant);Height_above_ear;Height_per_day_(until_flowering);Leaf_length;Plant_height;Stalk_strength;Tassel_length	0	0	0	0	0	0	0	0	0	0	0	0	0	0	0	0	0	0	0	0	0	0	0	0	0	1	1	private
pan_gene_23900	pan_gene_27261	Days_to_anthesis;Photoperiod_Growing-degree_days_to_silk;Tassel_length	Tassel_length	0	0	0	0	0	0	1	0	0	0	0	0	0	0	0	0	0	0	1	0	0	0	0	0	0	0	2	dispensable
pan_gene_23900	pan_gene_28041	Days_to_anthesis;Photoperiod_Growing-degree_days_to_silk;Tassel_length	Average_internode_length_(below_ear);Tassel_branch_number;Tassel_length	0	1	1	0	0	1	0	1	0	0	1	0	1	0	1	0	1	0	0	0	0	0	0	0	0	0	8	dispensable
pan_gene_23900	pan_gene_28080	Days_to_anthesis;Photoperiod_Growing-degree_days_to_silk;Tassel_length	Tassel_length	0	1	0	0	1	1	1	1	0	0	0	1	1	0	0	1	0	0	0	0	0	0	1	1	0	1	11	near-core
pan_gene_23900	pan_gene_29595	Days_to_anthesis;Photoperiod_Growing-degree_days_to_silk;Tassel_length	Nodes_to_ear;PCA_of_metabolites:_PC1;Photoperiod_Growing-degree_days_to_silk;Photoperiod_growing-degree_days_to_anthesis;Tassel_length	0	1	1	0	1	0	0	0	0	0	1	0	0	0	0	0	0	0	1	0	0	1	0	0	0	0	6	dispensable
pan_gene_23900	pan_gene_29804	Days_to_anthesis;Photoperiod_Growing-degree_days_to_silk;Tassel_length	Tassel_length	0	1	0	0	1	1	0	1	0	0	0	0	0	0	0	0	0	0	0	0	0	0	0	0	0	0	4	dispensable
pan_gene_23900	pan_gene_30187	Days_to_anthesis;Photoperiod_Growing-degree_days_to_silk;Tassel_length	Tassel_length	0	0	0	0	0	1	0	0	0	0	0	0	1	0	1	0	0	0	0	0	0	1	0	0	0	0	4	dispensable
pan_gene_23900	pan_gene_30761	Days_to_anthesis;Photoperiod_Growing-degree_days_to_silk;Tassel_length	Leaf_length;Nodes_above_ear;PCA_of_metabolites:_PC2;Plant_height;Starch;Tassel_length	0	1	1	0	1	0	0	1	0	0	0	0	1	0	1	0	0	0	1	0	0	1	0	0	0	1	9	dispensable
pan_gene_23900	pan_gene_31508	Days_to_anthesis;Photoperiod_Growing-degree_days_to_silk;Tassel_length	Tassel_length	0	1	1	0	1	1	1	1	0	0	1	1	1	0	0	1	0	0	1	0	1	0	1	1	1	1	16	near-core
pan_gene_23900	pan_gene_354	Days_to_anthesis;Photoperiod_Growing-degree_days_to_silk;Tassel_length	Ear_row_number;Tassel_length	0	0	0	0	0	0	0	0	0	0	0	0	1	0	0	0	0	0	0	0	0	0	1	0	0	1	3	dispensable
pan_gene_23900	pan_gene_433	Days_to_anthesis;Photoperiod_Growing-degree_days_to_silk;Tassel_length	Average_internode_length_(whole_plant);Leaf_width;Tassel_length	0	1	0	0	1	0	0	0	0	0	1	1	0	0	1	0	0	0	1	0	1	1	1	1	0	0	10	dispensable
pan_gene_23900	pan_gene_5211	Days_to_anthesis;Photoperiod_Growing-degree_days_to_silk;Tassel_length	Tassel_length	0	1	0	0	1	1	1	0	0	0	1	1	1	0	0	1	0	0	1	0	1	1	1	1	0	1	14	near-core
pan_gene_23900	pan_gene_610	Days_to_anthesis;Photoperiod_Growing-degree_days_to_silk;Tassel_length	Tassel_length	0	1	1	0	0	0	1	0	0	0	0	1	1	0	0	1	1	0	0	0	0	0	0	1	0	1	9	dispensable
pan_gene_23900	pan_gene_82330	Days_to_anthesis;Photoperiod_Growing-degree_days_to_silk;Tassel_length	Leaf_length;Tassel_length	0	0	0	0	0	0	0	0	0	0	0	0	0	0	0	0	0	0	0	0	0	0	1	0	0	0	1	private
pan_gene_24185	pan_gene_460	Tassel_length;Total_amino_acids	Tassel_length	0	1	0	0	0	0	0	0	0	0	0	0	0	0	0	0	0	1	0	0	0	0	0	0	0	0	2	dispensable
pan_gene_24295	pan_gene_2678	Tassel_length	Tassel_length	0	0	0	1	0	0	0	0	0	0	0	0	0	0	0	0	0	0	0	0	0	0	0	0	1	0	2	dispensable
pan_gene_24295	pan_gene_31639	Tassel_length	PCA_of_metabolites:_PC2;Tassel_length	0	0	0	1	0	0	0	0	0	0	0	0	0	0	0	0	0	0	0	0	0	0	0	0	0	0	1	private
pan_gene_24296	pan_gene_28040	Tassel_length	Tassel_length	0	1	1	0	1	0	1	0	1	1	0	0	0	1	0	0	0	0	0	1	0	0	1	1	1	0	11	near-core
pan_gene_24296	pan_gene_4558	Tassel_length	Ear_row_number;Tassel_length	0	1	0	0	1	1	1	0	1	0	1	1	0	1	0	1	0	0	1	1	1	1	1	0	1	0	15	near-core
pan_gene_24296	pan_gene_4988	Tassel_length	Northern_Leaf_Blight;Tassel_length	0	1	1	1	0	0	1	0	1	0	0	0	0	0	0	0	0	0	1	1	0	0	0	0	0	0	7	dispensable
pan_gene_24306	pan_gene_31889	Tassel_length	Tassel_length	0	1	0	0	0	0	0	1	0	0	0	0	0	0	0	0	0	0	0	0	0	0	0	0	0	0	2	dispensable
pan_gene_24362	pan_gene_98117	Tassel_length	Tassel_length	0	1	0	0	0	0	0	0	0	0	0	0	0	0	0	0	0	0	0	0	0	0	0	0	0	0	1	private
pan_gene_24382	pan_gene_646	Stalk_strength;Tassel_length;Total_amino_acids	Average_internode_length_(below_ear);Boxcox-transformed_leaf_angle;Tassel_length	0	1	0	0	0	0	0	0	0	0	0	1	0	0	0	0	0	0	0	0	0	0	0	0	0	0	2	dispensable
pan_gene_24385	pan_gene_30816	Anthesis-silking_interval;Tassel_length	Ear_height;Tassel_length	0	1	1	0	0	0	0	0	0	0	0	0	0	1	0	0	0	0	0	0	0	0	0	0	0	1	4	dispensable
pan_gene_2460	pan_gene_2623	Tassel_length	Height_per_day_(until_flowering);Plant_height;Tassel_branch_number;Tassel_length	0	1	0	0	0	0	0	0	0	0	0	0	0	0	0	0	0	1	0	0	0	0	0	0	0	0	2	dispensable
pan_gene_2460	pan_gene_317	Tassel_length	Days_to_anthesis;Days_to_silk;Ear_height;Nodes_to_ear;Plant_height;Tassel_length	0	1	0	0	0	0	0	0	0	0	0	1	0	0	0	0	0	0	0	0	0	0	0	0	0	0	2	dispensable
pan_gene_2460	pan_gene_31963	Tassel_length	Tassel_length	0	1	0	0	0	0	0	0	0	0	0	0	0	0	0	0	0	0	0	0	0	0	0	0	0	0	1	private
pan_gene_24634	pan_gene_2678	Tassel_branch_number;Tassel_length	Tassel_length	0	1	0	1	0	0	1	0	1	0	0	0	0	0	0	0	0	0	0	1	1	0	0	0	1	0	7	dispensable
pan_gene_24634	pan_gene_30187	Tassel_branch_number;Tassel_length	Tassel_length	0	0	0	0	0	1	1	0	1	0	0	0	0	1	0	1	0	1	1	0	0	1	1	1	0	0	10	dispensable
pan_gene_24634	pan_gene_31639	Tassel_branch_number;Tassel_length	PCA_of_metabolites:_PC2;Tassel_length	0	0	0	1	0	0	0	0	0	0	0	0	0	0	0	0	0	0	0	0	0	0	0	0	0	0	1	private
pan_gene_24634	pan_gene_354	Tassel_branch_number;Tassel_length	Ear_row_number;Tassel_length	0	0	0	1	1	1	0	1	0	0	0	0	1	0	0	0	0	0	0	0	0	0	1	1	0	0	7	dispensable
pan_gene_24634	pan_gene_610	Tassel_branch_number;Tassel_length	Tassel_length	0	1	0	1	0	0	0	0	1	0	0	0	0	0	0	0	0	0	0	0	0	0	0	0	0	0	3	dispensable
pan_gene_24634	pan_gene_82330	Tassel_branch_number;Tassel_length	Leaf_length;Tassel_length	0	0	0	0	1	0	0	0	1	0	0	0	0	0	0	0	0	0	0	0	0	0	1	0	0	0	3	dispensable
pan_gene_24634	pan_gene_8461	Tassel_branch_number;Tassel_length	Tassel_length	0	1	0	0	1	1	0	0	0	0	0	0	0	0	0	0	0	0	0	0	0	0	0	0	0	0	3	dispensable
pan_gene_24634	pan_gene_98117	Tassel_branch_number;Tassel_length	Tassel_length	0	1	0	0	0	0	0	0	0	0	0	0	0	0	0	0	0	0	0	0	0	0	1	0	0	1	3	dispensable
pan_gene_24635	pan_gene_8310	Average_internode_length_(below_ear);Nodes_per_plant;Tassel_length	Tassel_length	0	1	0	0	0	0	0	0	0	0	0	0	0	0	0	0	0	0	0	0	0	0	1	0	0	0	2	dispensable
pan_gene_24754	pan_gene_5456	100_Kernel_weight;Tassel_length	Days_to_silk;Northern_Leaf_Blight;Photoperiod_Growing-degree_days_to_silk;Tassel_length;Total_amino_acids	0	1	0	0	0	0	1	0	0	0	0	0	0	1	1	0	0	1	0	0	0	0	0	0	0	0	5	dispensable
pan_gene_24754	pan_gene_8036	100_Kernel_weight;Tassel_length	100_Kernel_weight;Days_to_anthesis;Tassel_length	0	1	0	0	0	0	0	0	0	0	0	0	0	0	0	0	0	0	0	0	0	0	0	0	0	0	1	private
pan_gene_2504	pan_gene_29768	Average_internode_length_(whole_plant);Height_above_ear;Nodes_above_ear;Ratio_of_ear_height_to_total_height;Tassel_length;Total_amino_acids	Tassel_length	0	1	0	0	0	0	0	0	0	0	0	0	0	0	0	0	0	1	0	0	0	0	0	0	0	0	2	dispensable
pan_gene_25165	pan_gene_26543	Days_to_silk;Tassel_length	Tassel_length	0	0	0	0	0	0	0	0	0	0	0	0	0	0	0	0	0	0	0	1	0	0	0	0	0	0	1	private
pan_gene_25165	pan_gene_28024	Days_to_silk;Tassel_length	Average_internode_length_(above_ear);Average_internode_length_(whole_plant);Tassel_length	0	0	0	0	0	0	0	1	1	1	0	0	0	0	0	0	0	0	0	1	0	0	0	0	0	0	4	dispensable
pan_gene_25165	pan_gene_29711	Days_to_silk;Tassel_length	Tassel_length	0	0	0	0	0	1	0	1	1	1	1	0	0	0	0	0	0	0	0	0	0	0	0	0	0	0	5	dispensable
pan_gene_25165	pan_gene_30575	Days_to_silk;Tassel_length	Tassel_length	0	0	1	0	0	0	0	0	0	0	0	0	0	0	0	0	0	1	0	0	0	0	1	0	0	0	3	dispensable
pan_gene_25165	pan_gene_32565	Days_to_silk;Tassel_length	Ear_row_number;Stalk_strength;Tassel_length	0	0	1	0	0	1	0	0	1	1	0	0	0	0	0	0	0	1	0	1	0	0	0	0	0	0	6	dispensable
pan_gene_25165	pan_gene_4121	Days_to_silk;Tassel_length	Tassel_length	0	0	1	0	0	0	0	1	0	0	0	0	0	0	0	1	0	1	0	1	0	0	0	0	0	0	5	dispensable
pan_gene_25165	pan_gene_5350	Days_to_silk;Tassel_length	Photoperiod_growing-degree_days_to_anthesis;Tassel_length	0	0	0	0	0	0	0	1	1	0	0	0	0	0	0	0	0	1	0	0	1	0	0	0	0	0	4	dispensable
pan_gene_25165	pan_gene_5384	Days_to_silk;Tassel_length	Nodes_to_ear;Ratio_of_ear_height_to_total_height;Tassel_length	0	0	0	0	0	0	0	0	0	1	0	0	0	0	0	0	0	1	0	0	0	0	0	0	0	0	2	dispensable
pan_gene_25165	pan_gene_5419	Days_to_silk;Tassel_length	Days_to_anthesis;Days_to_silk;Nodes_per_plant;Tassel_length;Total_amino_acids	0	0	1	0	0	0	0	0	0	1	0	0	0	0	0	0	0	1	0	0	0	0	0	0	0	0	3	dispensable
pan_gene_25165	pan_gene_7792	Days_to_silk;Tassel_length	100_Kernel_weight;Tassel_length	0	0	0	0	0	0	0	0	0	1	0	0	0	0	0	0	0	0	0	0	0	0	0	0	0	0	1	private
pan_gene_25165	pan_gene_8026	Days_to_silk;Tassel_length	Tassel_length	0	0	0	0	0	0	0	0	1	1	0	0	0	0	0	0	0	1	0	0	0	0	0	0	0	0	3	dispensable
pan_gene_2592	pan_gene_98904	Leaf_width;Nodes_per_plant;Nodes_to_ear;Plant_height;Tassel_length	Ear_row_number;Tassel_length	0	1	0	0	0	1	1	1	0	1	1	1	1	0	0	1	1	1	1	0	0	0	1	0	0	1	14	near-core
pan_gene_2623	pan_gene_28041	Height_per_day_(until_flowering);Plant_height;Tassel_branch_number;Tassel_length	Average_internode_length_(below_ear);Tassel_branch_number;Tassel_length	0	1	1	1	0	1	0	1	0	0	0	0	1	1	0	0	0	0	0	0	1	0	0	0	1	0	9	dispensable
pan_gene_2623	pan_gene_28080	Height_per_day_(until_flowering);Plant_height;Tassel_branch_number;Tassel_length	Tassel_length	0	1	0	1	0	0	0	0	0	0	0	1	0	1	0	0	0	0	0	0	0	0	0	0	0	0	4	dispensable
pan_gene_2623	pan_gene_28353	Height_per_day_(until_flowering);Plant_height;Tassel_branch_number;Tassel_length	Height_above_ear;Tassel_length	0	1	0	0	0	0	0	0	0	0	0	0	0	0	0	0	0	1	0	0	0	1	0	0	0	0	3	dispensable
pan_gene_2623	pan_gene_29595	Height_per_day_(until_flowering);Plant_height;Tassel_branch_number;Tassel_length	Nodes_to_ear;PCA_of_metabolites:_PC1;Photoperiod_Growing-degree_days_to_silk;Photoperiod_growing-degree_days_to_anthesis;Tassel_length	0	1	1	1	0	0	0	0	0	0	0	0	0	0	0	0	0	0	0	0	0	0	0	0	0	0	3	dispensable
pan_gene_2623	pan_gene_30254	Height_per_day_(until_flowering);Plant_height;Tassel_branch_number;Tassel_length	Tassel_length	0	1	0	0	0	0	0	0	0	0	0	0	0	1	0	0	0	1	0	0	0	0	0	0	0	0	3	dispensable
pan_gene_2623	pan_gene_3874	Height_per_day_(until_flowering);Plant_height;Tassel_branch_number;Tassel_length	PCA_of_metabolites:_PC1;Tassel_length	0	1	1	0	0	1	0	0	0	0	0	0	0	1	0	0	0	0	0	0	0	0	0	0	0	0	4	dispensable
pan_gene_2623	pan_gene_4271	Height_per_day_(until_flowering);Plant_height;Tassel_branch_number;Tassel_length	Average_internode_length_(above_ear);Leaf_width;Tassel_length	0	1	0	0	0	0	0	0	0	0	0	0	0	0	0	0	0	0	0	0	0	0	0	0	0	0	1	private
pan_gene_2623	pan_gene_433	Height_per_day_(until_flowering);Plant_height;Tassel_branch_number;Tassel_length	Average_internode_length_(whole_plant);Leaf_width;Tassel_length	0	1	1	0	0	0	0	0	0	0	0	1	0	0	0	0	0	0	0	0	0	0	0	0	0	0	3	dispensable
pan_gene_2623	pan_gene_7792	Height_per_day_(until_flowering);Plant_height;Tassel_branch_number;Tassel_length	100_Kernel_weight;Tassel_length	0	0	0	0	0	0	0	0	0	0	0	1	0	0	0	0	0	0	0	0	0	0	0	0	0	0	1	private
pan_gene_26392	pan_gene_28024	Nodes_to_ear;Tassel_length	Average_internode_length_(above_ear);Average_internode_length_(whole_plant);Tassel_length	0	1	0	1	1	0	0	1	0	0	0	0	0	1	0	0	0	0	0	0	0	0	0	0	0	0	5	dispensable
pan_gene_26392	pan_gene_30163	Nodes_to_ear;Tassel_length	Plant_height;Tassel_length	0	1	0	1	0	0	1	0	1	0	0	1	0	0	0	0	1	0	0	0	0	1	1	0	0	0	8	dispensable
pan_gene_26392	pan_gene_32565	Nodes_to_ear;Tassel_length	Ear_row_number;Stalk_strength;Tassel_length	0	1	0	1	1	0	0	0	0	0	0	0	0	0	0	1	0	0	0	0	0	1	0	0	0	0	5	dispensable
pan_gene_26392	pan_gene_32642	Nodes_to_ear;Tassel_length	Plant_height;Tassel_length	0	1	0	1	1	0	1	1	0	0	0	1	1	0	0	1	0	0	0	0	0	0	0	0	0	0	8	dispensable
pan_gene_26392	pan_gene_4121	Nodes_to_ear;Tassel_length	Tassel_length	0	1	0	1	1	0	0	1	1	0	0	0	0	0	0	1	0	0	0	0	0	0	0	0	0	0	6	dispensable
pan_gene_26392	pan_gene_4349	Nodes_to_ear;Tassel_length	Height_above_ear;Plant_height;Tassel_length	0	1	0	1	1	1	0	1	1	0	1	1	1	1	0	1	1	0	1	0	0	1	0	1	0	0	15	near-core
pan_gene_26392	pan_gene_5384	Nodes_to_ear;Tassel_length	Nodes_to_ear;Ratio_of_ear_height_to_total_height;Tassel_length	0	1	0	0	0	0	0	0	0	0	0	0	0	0	0	1	0	0	0	0	0	0	0	0	0	0	2	dispensable
pan_gene_26392	pan_gene_5419	Nodes_to_ear;Tassel_length	Days_to_anthesis;Days_to_silk;Nodes_per_plant;Tassel_length;Total_amino_acids	0	1	0	0	0	0	0	0	0	0	0	0	0	0	0	0	0	0	0	0	1	0	0	0	0	0	2	dispensable
pan_gene_26392	pan_gene_8026	Nodes_to_ear;Tassel_length	Tassel_length	0	1	0	1	1	1	1	1	1	1	0	0	0	0	0	1	0	0	0	0	0	1	0	0	0	0	10	dispensable
pan_gene_26392	pan_gene_8310	Nodes_to_ear;Tassel_length	Tassel_length	0	1	0	1	1	0	0	0	0	1	0	1	0	1	0	0	0	0	1	0	0	0	0	1	1	0	9	dispensable
pan_gene_26428	pan_gene_588	Boxcox-transformed_leaf_angle;Cob_diameter;Leaf_length;Nodes_above_ear;Plant_height;Tassel_length	Tassel_length	0	1	1	1	0	0	1	0	0	1	1	0	0	0	0	0	0	0	0	0	1	0	0	0	0	0	7	dispensable
pan_gene_26433	pan_gene_28080	Height_above_ear;Plant_height;Tassel_length	Tassel_length	0	1	0	1	0	0	0	0	0	0	0	0	0	0	0	0	0	0	0	0	0	0	0	0	0	0	2	dispensable
pan_gene_26433	pan_gene_29595	Height_above_ear;Plant_height;Tassel_length	Nodes_to_ear;PCA_of_metabolites:_PC1;Photoperiod_Growing-degree_days_to_silk;Photoperiod_growing-degree_days_to_anthesis;Tassel_length	0	1	0	1	1	0	0	0	0	0	0	0	0	0	1	0	0	0	0	0	0	0	1	0	0	0	5	dispensable
pan_gene_26433	pan_gene_30231	Height_above_ear;Plant_height;Tassel_length	Ratio_of_ear_height_to_total_height;Tassel_length	0	1	0	1	1	0	1	0	0	0	0	1	0	0	0	1	1	0	0	1	0	0	1	0	1	1	11	near-core
pan_gene_26433	pan_gene_30761	Height_above_ear;Plant_height;Tassel_length	Leaf_length;Nodes_above_ear;PCA_of_metabolites:_PC2;Plant_height;Starch;Tassel_length	0	1	0	1	0	0	0	0	0	0	0	0	0	0	1	0	0	1	1	1	1	1	0	0	1	1	10	dispensable
pan_gene_26433	pan_gene_31508	Height_above_ear;Plant_height;Tassel_length	Tassel_length	0	1	0	1	1	0	0	0	0	0	0	0	0	0	0	0	0	0	0	0	0	0	0	0	0	0	3	dispensable
pan_gene_26433	pan_gene_433	Height_above_ear;Plant_height;Tassel_length	Average_internode_length_(whole_plant);Leaf_width;Tassel_length	0	1	0	0	1	1	0	0	0	0	0	1	0	0	1	0	0	1	1	1	1	1	1	0	0	1	12	near-core
pan_gene_26433	pan_gene_8608	Height_above_ear;Plant_height;Tassel_length	Tassel_length	0	1	0	1	1	0	0	0	0	0	0	0	0	1	0	0	0	1	0	1	1	0	1	0	0	1	9	dispensable
pan_gene_26445	pan_gene_344	Tassel_length	Average_internode_length_(whole_plant);Chlorophyll_B;Ear_height;Height_per_day_(until_flowering);Plant_height;Tassel_length	0	1	1	0	0	0	0	0	0	0	0	1	0	0	0	0	1	0	0	0	0	1	1	1	0	0	7	dispensable
pan_gene_26445	pan_gene_4253	Tassel_length	Tassel_length	0	1	1	1	1	0	0	0	0	1	0	1	1	1	1	0	0	0	1	0	1	1	1	0	0	0	13	near-core
pan_gene_26445	pan_gene_8202	Tassel_length	Height_above_ear;Tassel_length	0	1	0	0	0	0	1	0	1	0	0	0	0	0	0	0	0	0	0	1	0	0	0	0	0	0	4	dispensable
pan_gene_26445	pan_gene_8377	Tassel_length	Nodes_above_ear;Tassel_length	0	1	0	1	0	0	0	0	0	1	0	1	0	0	0	0	0	0	0	0	0	0	0	1	1	0	6	dispensable
pan_gene_26543	pan_gene_28024	Tassel_length	Average_internode_length_(above_ear);Average_internode_length_(whole_plant);Tassel_length	0	1	0	0	0	0	0	0	0	0	0	0	0	0	0	0	0	0	0	0	0	0	0	0	0	0	1	private
pan_gene_26543	pan_gene_30586	Tassel_length	Average_internode_length_(whole_plant);Plant_height;Tassel_length	0	1	0	0	0	0	0	0	0	0	0	0	1	0	0	0	0	0	0	0	0	0	0	0	0	0	2	dispensable
pan_gene_26543	pan_gene_32565	Tassel_length	Ear_row_number;Stalk_strength;Tassel_length	0	1	0	1	1	1	0	1	0	1	0	1	1	1	0	1	0	1	0	1	0	0	0	0	1	0	13	near-core
pan_gene_26543	pan_gene_32642	Tassel_length	Plant_height;Tassel_length	0	1	0	0	0	0	0	0	0	0	0	0	0	0	0	0	0	0	0	0	0	0	0	0	0	0	1	private
pan_gene_26543	pan_gene_3518	Tassel_length	Tassel_length	0	1	0	1	1	0	0	1	0	1	0	1	0	1	0	1	0	0	0	0	0	0	0	0	0	0	8	dispensable
pan_gene_26543	pan_gene_4121	Tassel_length	Tassel_length	0	1	0	0	0	0	0	0	0	0	0	1	0	1	0	1	0	0	0	0	0	0	0	0	0	0	4	dispensable
pan_gene_26543	pan_gene_8026	Tassel_length	Tassel_length	0	1	0	1	0	1	0	1	0	0	0	1	1	0	0	1	0	0	0	0	0	0	0	0	0	0	7	dispensable
pan_gene_26654	pan_gene_344	Tassel_length	Average_internode_length_(whole_plant);Chlorophyll_B;Ear_height;Height_per_day_(until_flowering);Plant_height;Tassel_length	0	1	1	0	0	0	0	0	0	0	0	0	0	0	0	0	1	0	1	0	0	0	0	0	0	0	4	dispensable
pan_gene_26654	pan_gene_8202	Tassel_length	Height_above_ear;Tassel_length	0	1	0	0	0	0	1	0	0	0	0	0	0	0	0	0	0	0	0	0	0	0	0	1	0	0	3	dispensable
pan_gene_26654	pan_gene_8377	Tassel_length	Nodes_above_ear;Tassel_length	0	1	0	0	0	0	0	0	0	1	0	0	0	0	0	0	0	0	0	0	0	0	0	0	0	0	2	dispensable
pan_gene_2678	pan_gene_31639	Tassel_length	PCA_of_metabolites:_PC2;Tassel_length	0	0	0	1	0	0	0	0	0	0	0	0	0	0	0	0	0	0	0	0	0	0	0	0	0	0	1	private
pan_gene_26965	pan_gene_344	Ear_height;Tassel_length	Average_internode_length_(whole_plant);Chlorophyll_B;Ear_height;Height_per_day_(until_flowering);Plant_height;Tassel_length	0	0	0	0	0	0	0	0	0	0	0	1	0	0	0	0	0	0	0	0	0	0	1	0	0	0	2	dispensable
pan_gene_26965	pan_gene_8202	Ear_height;Tassel_length	Height_above_ear;Tassel_length	0	0	0	0	0	0	0	0	0	0	0	1	0	0	0	0	0	0	0	0	0	0	0	0	0	0	1	private
pan_gene_26965	pan_gene_8377	Ear_height;Tassel_length	Nodes_above_ear;Tassel_length	0	0	0	0	0	0	0	0	0	1	0	1	1	0	0	0	1	0	0	0	0	0	0	0	0	0	4	dispensable
pan_gene_26983	pan_gene_28041	Tassel_length	Average_internode_length_(below_ear);Tassel_branch_number;Tassel_length	0	1	0	0	1	0	0	0	0	0	0	0	0	0	0	0	0	0	0	0	0	0	0	0	0	0	2	dispensable
pan_gene_26983	pan_gene_28080	Tassel_length	Tassel_length	0	1	0	0	0	0	0	0	0	0	0	0	0	0	0	0	0	0	0	0	0	0	0	0	0	1	2	dispensable
pan_gene_26983	pan_gene_30231	Tassel_length	Ratio_of_ear_height_to_total_height;Tassel_length	0	1	0	0	0	0	0	0	0	0	0	0	1	0	1	0	0	1	0	0	1	0	0	0	0	1	6	dispensable
pan_gene_26983	pan_gene_354	Tassel_length	Ear_row_number;Tassel_length	0	0	0	0	1	0	0	0	0	0	0	0	0	0	0	0	0	0	0	0	0	0	0	0	0	0	1	private
pan_gene_26983	pan_gene_8608	Tassel_length	Tassel_length	0	1	0	0	0	0	0	0	0	0	0	0	1	0	0	0	0	0	0	0	0	0	0	0	0	1	3	dispensable
pan_gene_27027	pan_gene_31963	Tassel_length	Tassel_length	0	0	0	0	0	0	0	0	0	0	0	0	0	1	0	0	0	0	0	0	0	0	0	0	0	0	1	private
pan_gene_27110	pan_gene_8461	Leaf_length;Tassel_branch_number;Tassel_length	Tassel_length	0	1	0	0	0	0	1	0	1	0	0	0	1	0	0	1	1	0	1	0	0	0	0	0	0	0	7	dispensable
pan_gene_27261	pan_gene_28365	Tassel_length	Leaf_length;Tassel_length	0	0	0	0	0	0	0	0	0	0	0	0	0	0	0	0	0	1	0	0	0	0	0	0	0	0	1	private
pan_gene_27261	pan_gene_31508	Tassel_length	Tassel_length	0	0	0	0	0	0	0	0	0	0	0	0	0	0	0	0	0	1	0	0	0	0	0	0	0	0	1	private
pan_gene_27261	pan_gene_9088	Tassel_length	Days_to_anthesis;Tassel_length	0	0	0	0	0	0	0	0	0	0	0	0	0	0	0	0	0	1	0	0	0	0	0	0	0	0	1	private
pan_gene_27649	pan_gene_30573	Anthesis-silking_interval;Photoperiod_growing-degree_days_to_anthesis;Tassel_length	Tassel_length	0	1	0	0	0	1	0	0	0	0	0	0	0	0	0	0	0	0	0	0	0	0	0	0	0	0	2	dispensable
pan_gene_27908	pan_gene_28013	Tassel_length	Tassel_branch_number;Tassel_length	0	1	0	1	0	1	0	0	1	0	0	1	0	0	0	1	0	0	0	1	0	0	0	1	0	0	8	dispensable
pan_gene_27908	pan_gene_29815	Tassel_length	Tassel_length	0	1	1	0	1	0	1	0	0	0	0	0	0	1	1	1	0	0	0	1	0	0	0	0	0	0	8	dispensable
pan_gene_27908	pan_gene_31965	Tassel_length	Tassel_length	0	1	1	0	1	0	0	0	0	1	1	0	0	1	0	0	0	0	0	1	0	0	0	0	0	0	7	dispensable
pan_gene_27995	pan_gene_30575	Average_internode_length_(below_ear);Southern_leaf_blight;Tassel_length	Tassel_length	0	0	0	1	0	0	0	0	0	0	0	0	0	0	0	0	0	0	0	0	1	0	0	0	0	0	2	dispensable
pan_gene_27995	pan_gene_30761	Average_internode_length_(below_ear);Southern_leaf_blight;Tassel_length	Leaf_length;Nodes_above_ear;PCA_of_metabolites:_PC2;Plant_height;Starch;Tassel_length	0	0	1	1	0	1	0	0	0	0	0	0	0	0	1	0	0	0	1	1	1	0	0	1	0	1	9	dispensable
pan_gene_27995	pan_gene_4349	Average_internode_length_(below_ear);Southern_leaf_blight;Tassel_length	Height_above_ear;Plant_height;Tassel_length	0	0	0	0	0	0	0	0	1	0	0	0	0	0	1	0	0	0	0	0	1	0	1	0	0	0	4	dispensable
pan_gene_27995	pan_gene_4419	Average_internode_length_(below_ear);Southern_leaf_blight;Tassel_length	Anthesis-silking_interval;Average_internode_length_(above_ear);Average_internode_length_(below_ear);Leaf_length;Tassel_length	0	0	0	0	0	0	0	0	0	0	0	0	0	0	0	0	0	0	0	0	1	0	0	0	0	0	1	private
pan_gene_27995	pan_gene_634	Average_internode_length_(below_ear);Southern_leaf_blight;Tassel_length	100_Kernel_weight;Tassel_length	0	0	0	1	0	1	0	0	0	0	0	0	0	0	1	0	0	0	0	0	0	0	0	0	0	0	3	dispensable
pan_gene_27995	pan_gene_8969	Average_internode_length_(below_ear);Southern_leaf_blight;Tassel_length	Tassel_length	0	0	0	0	0	0	0	0	0	0	0	0	0	0	0	0	0	0	1	0	1	0	0	0	0	0	2	dispensable
pan_gene_27995	pan_gene_9055	Average_internode_length_(below_ear);Southern_leaf_blight;Tassel_length	Leaf_width;Tassel_length	0	0	1	1	1	0	0	0	0	0	0	0	0	0	0	0	0	0	0	0	0	0	0	0	0	0	3	dispensable
pan_gene_28000	pan_gene_28080	Anthesis-silking_interval;Tassel_length	Tassel_length	0	0	0	0	0	0	0	0	0	1	0	0	1	0	0	0	0	0	0	0	0	0	0	0	0	0	2	dispensable
pan_gene_28000	pan_gene_31508	Anthesis-silking_interval;Tassel_length	Tassel_length	0	0	0	0	0	0	0	0	0	1	0	0	0	0	0	0	0	0	0	0	0	0	0	0	0	0	1	private
pan_gene_28000	pan_gene_31963	Anthesis-silking_interval;Tassel_length	Tassel_length	0	0	0	0	0	0	0	0	0	0	0	0	1	0	0	0	0	0	0	0	0	0	0	0	0	0	1	private
pan_gene_28000	pan_gene_433	Anthesis-silking_interval;Tassel_length	Average_internode_length_(whole_plant);Leaf_width;Tassel_length	0	0	0	0	0	0	0	0	0	1	0	0	0	0	0	0	0	0	0	0	0	0	0	0	0	0	1	private
pan_gene_28000	pan_gene_4870	Anthesis-silking_interval;Tassel_length	Boxcox-transformed_leaf_angle;Tassel_length	0	0	0	0	0	0	0	0	0	1	0	0	0	0	0	0	0	0	0	0	0	0	0	0	0	0	1	private
pan_gene_28000	pan_gene_5211	Anthesis-silking_interval;Tassel_length	Tassel_length	0	0	0	0	0	0	0	0	0	1	0	0	0	0	0	0	0	0	0	0	0	0	0	0	0	0	1	private
pan_gene_28000	pan_gene_7792	Anthesis-silking_interval;Tassel_length	100_Kernel_weight;Tassel_length	0	0	0	0	0	0	0	0	0	0	0	0	1	0	0	0	0	0	0	0	0	0	0	0	0	0	1	private
pan_gene_28000	pan_gene_8608	Anthesis-silking_interval;Tassel_length	Tassel_length	0	0	0	0	0	0	0	0	0	1	0	0	1	0	0	0	0	0	0	0	0	0	0	0	0	0	2	dispensable
pan_gene_28001	pan_gene_29941	Average_internode_length_(below_ear);Cob_diameter;Southern_leaf_blight;Tassel_length	Tassel_length	0	1	0	0	0	0	1	0	0	0	0	0	0	0	0	0	0	0	0	0	0	1	1	0	0	0	4	dispensable
pan_gene_28013	pan_gene_31965	Tassel_branch_number;Tassel_length	Tassel_length	0	1	0	1	0	1	0	0	1	0	0	0	0	0	0	0	1	1	0	1	0	0	0	0	0	1	8	dispensable
pan_gene_28013	pan_gene_4988	Tassel_branch_number;Tassel_length	Northern_Leaf_Blight;Tassel_length	0	1	0	0	1	0	0	0	1	1	0	1	0	0	0	1	0	1	0	1	0	0	1	0	1	0	10	dispensable
pan_gene_28024	pan_gene_30163	Average_internode_length_(above_ear);Average_internode_length_(whole_plant);Tassel_length	Plant_height;Tassel_length	0	1	0	1	1	0	0	0	1	0	0	1	0	0	0	0	1	0	0	0	0	0	0	0	0	0	6	dispensable
pan_gene_28024	pan_gene_32565	Average_internode_length_(above_ear);Average_internode_length_(whole_plant);Tassel_length	Ear_row_number;Stalk_strength;Tassel_length	0	1	1	1	1	0	1	0	1	0	0	1	1	1	0	1	0	0	0	0	0	0	0	0	0	1	11	near-core
pan_gene_28024	pan_gene_32642	Average_internode_length_(above_ear);Average_internode_length_(whole_plant);Tassel_length	Plant_height;Tassel_length	0	1	0	1	0	0	0	0	0	0	0	0	0	0	0	0	0	0	0	0	0	0	0	0	0	0	2	dispensable
pan_gene_28024	pan_gene_4349	Average_internode_length_(above_ear);Average_internode_length_(whole_plant);Tassel_length	Height_above_ear;Plant_height;Tassel_length	0	1	1	1	1	0	0	1	0	0	0	0	0	1	0	0	0	0	0	0	0	0	0	0	0	0	6	dispensable
pan_gene_28024	pan_gene_5384	Average_internode_length_(above_ear);Average_internode_length_(whole_plant);Tassel_length	Nodes_to_ear;Ratio_of_ear_height_to_total_height;Tassel_length	0	1	0	0	0	0	0	0	0	0	0	0	0	1	0	0	0	0	0	0	0	0	0	0	0	0	2	dispensable
pan_gene_28024	pan_gene_5419	Average_internode_length_(above_ear);Average_internode_length_(whole_plant);Tassel_length	Days_to_anthesis;Days_to_silk;Nodes_per_plant;Tassel_length;Total_amino_acids	0	1	1	1	1	0	0	0	0	0	1	0	0	1	0	1	0	0	0	0	0	0	0	0	0	0	7	dispensable
pan_gene_28024	pan_gene_8026	Average_internode_length_(above_ear);Average_internode_length_(whole_plant);Tassel_length	Tassel_length	0	1	1	1	1	0	1	0	1	1	1	1	1	1	0	1	1	0	0	0	0	0	0	0	0	1	14	near-core
pan_gene_28025	pan_gene_29816	Average_internode_length_(above_ear);Tassel_length	Tassel_length	0	0	1	1	1	0	0	0	1	0	0	0	0	0	0	0	1	0	0	0	0	0	0	0	0	0	5	dispensable
pan_gene_28027	pan_gene_433	Average_internode_length_(below_ear);Cob_diameter;Tassel_length	Average_internode_length_(whole_plant);Leaf_width;Tassel_length	0	0	0	0	0	0	0	0	0	0	0	0	0	0	0	0	1	0	0	0	0	0	0	0	0	0	1	private
pan_gene_28028	pan_gene_31901	Average_internode_length_(whole_plant);Tassel_length	Tassel_length	0	1	0	1	0	1	1	0	0	0	0	0	0	0	0	1	0	1	0	1	1	0	0	1	0	1	10	dispensable
pan_gene_28040	pan_gene_31965	Tassel_length	Tassel_length	0	1	1	0	1	0	1	0	1	1	1	1	1	1	0	1	0	0	1	1	1	0	1	1	0	0	16	near-core
pan_gene_28040	pan_gene_4558	Tassel_length	Ear_row_number;Tassel_length	0	1	1	0	0	0	1	0	0	1	1	1	0	1	0	1	0	0	1	1	0	0	1	0	1	1	13	near-core
pan_gene_28041	pan_gene_28080	Average_internode_length_(below_ear);Tassel_branch_number;Tassel_length	Tassel_length	0	1	0	1	0	1	0	0	1	1	0	0	0	1	0	0	0	0	0	0	0	0	1	0	0	0	7	dispensable
pan_gene_28041	pan_gene_29595	Average_internode_length_(below_ear);Tassel_branch_number;Tassel_length	Nodes_to_ear;PCA_of_metabolites:_PC1;Photoperiod_Growing-degree_days_to_silk;Photoperiod_growing-degree_days_to_anthesis;Tassel_length	0	1	1	1	0	0	0	0	1	0	0	0	1	0	0	0	0	0	0	0	0	0	0	0	0	0	5	dispensable
pan_gene_28041	pan_gene_30187	Average_internode_length_(below_ear);Tassel_branch_number;Tassel_length	Tassel_length	0	0	0	0	0	1	0	0	1	0	1	0	0	0	0	0	0	0	0	0	1	1	0	0	1	1	7	dispensable
pan_gene_28041	pan_gene_30231	Average_internode_length_(below_ear);Tassel_branch_number;Tassel_length	Ratio_of_ear_height_to_total_height;Tassel_length	0	1	1	1	0	1	0	0	1	0	1	0	0	0	1	0	0	0	0	0	0	0	0	0	1	0	8	dispensable
pan_gene_28041	pan_gene_30254	Average_internode_length_(below_ear);Tassel_branch_number;Tassel_length	Tassel_length	0	1	0	0	1	0	0	1	0	0	1	0	0	0	0	0	0	0	0	0	0	0	0	0	0	0	4	dispensable
pan_gene_28041	pan_gene_30761	Average_internode_length_(below_ear);Tassel_branch_number;Tassel_length	Leaf_length;Nodes_above_ear;PCA_of_metabolites:_PC2;Plant_height;Starch;Tassel_length	0	1	0	1	0	1	0	0	0	0	0	0	1	0	0	0	0	0	0	0	0	0	0	0	0	0	4	dispensable
pan_gene_28041	pan_gene_31508	Average_internode_length_(below_ear);Tassel_branch_number;Tassel_length	Tassel_length	0	1	0	1	1	1	0	0	1	0	1	0	1	0	1	0	0	0	1	0	1	0	1	0	1	0	12	near-core
pan_gene_28041	pan_gene_354	Average_internode_length_(below_ear);Tassel_branch_number;Tassel_length	Ear_row_number;Tassel_length	0	0	0	0	1	0	0	1	0	0	0	0	0	1	0	0	0	0	0	0	0	0	0	0	0	0	3	dispensable
pan_gene_28041	pan_gene_3874	Average_internode_length_(below_ear);Tassel_branch_number;Tassel_length	PCA_of_metabolites:_PC1;Tassel_length	0	1	0	0	0	0	0	0	0	0	0	0	0	0	0	0	0	0	0	0	0	0	0	0	0	0	1	private
pan_gene_28041	pan_gene_433	Average_internode_length_(below_ear);Tassel_branch_number;Tassel_length	Average_internode_length_(whole_plant);Leaf_width;Tassel_length	0	1	0	0	0	0	0	0	1	0	0	0	1	0	0	0	0	0	0	0	0	0	0	0	0	0	3	dispensable
pan_gene_28041	pan_gene_4406	Average_internode_length_(below_ear);Tassel_branch_number;Tassel_length	Average_internode_length_(above_ear);Average_internode_length_(below_ear);Average_internode_length_(whole_plant);Height_above_ear;Height_per_day_(until_flowering);Leaf_length;Plant_height;Stalk_strength;Tassel_length	0	0	0	0	0	0	0	0	0	0	0	0	0	0	0	0	0	0	0	0	0	0	0	0	0	1	1	private
pan_gene_28041	pan_gene_4419	Average_internode_length_(below_ear);Tassel_branch_number;Tassel_length	Anthesis-silking_interval;Average_internode_length_(above_ear);Average_internode_length_(below_ear);Leaf_length;Tassel_length	0	0	0	0	0	0	0	0	0	0	0	0	0	0	0	0	0	0	0	0	1	0	0	0	0	0	1	private
pan_gene_28041	pan_gene_4870	Average_internode_length_(below_ear);Tassel_branch_number;Tassel_length	Boxcox-transformed_leaf_angle;Tassel_length	0	0	0	0	1	0	0	0	0	0	0	0	0	0	0	0	0	0	0	0	0	0	0	0	0	0	1	private
pan_gene_28041	pan_gene_5211	Average_internode_length_(below_ear);Tassel_branch_number;Tassel_length	Tassel_length	0	1	1	0	0	1	0	0	1	0	1	0	1	0	0	0	0	0	0	0	1	0	0	0	0	0	7	dispensable
pan_gene_28041	pan_gene_610	Average_internode_length_(below_ear);Tassel_branch_number;Tassel_length	Tassel_length	0	1	0	1	0	1	0	1	1	0	0	0	1	1	0	0	0	0	0	0	0	1	0	0	0	0	8	dispensable
pan_gene_28041	pan_gene_634	Average_internode_length_(below_ear);Tassel_branch_number;Tassel_length	100_Kernel_weight;Tassel_length	0	1	0	1	0	0	0	0	1	0	1	0	0	0	0	0	0	0	0	0	0	0	1	0	0	0	5	dispensable
pan_gene_28041	pan_gene_7160	Average_internode_length_(below_ear);Tassel_branch_number;Tassel_length	Tassel_length	0	0	0	1	0	0	0	0	0	0	0	0	0	0	0	0	0	0	0	0	0	0	0	0	0	0	1	private
pan_gene_28041	pan_gene_7161	Average_internode_length_(below_ear);Tassel_branch_number;Tassel_length	Tassel_length	0	1	0	0	0	0	0	1	0	0	0	0	0	0	0	0	0	0	0	0	0	0	0	0	0	0	2	dispensable
pan_gene_28041	pan_gene_8076	Average_internode_length_(below_ear);Tassel_branch_number;Tassel_length	Average_internode_length_(below_ear);Leaf_length;Tassel_length	0	1	0	1	0	1	0	0	1	0	0	0	1	1	0	0	1	0	0	0	0	0	0	0	0	0	7	dispensable
pan_gene_28041	pan_gene_8461	Average_internode_length_(below_ear);Tassel_branch_number;Tassel_length	Tassel_length	0	1	0	0	0	1	0	0	0	0	1	0	0	1	0	0	0	0	0	0	0	0	1	0	0	0	5	dispensable
pan_gene_28041	pan_gene_8608	Average_internode_length_(below_ear);Tassel_branch_number;Tassel_length	Tassel_length	0	1	0	1	0	1	0	0	1	0	1	0	1	0	0	0	0	0	0	0	0	0	0	0	0	0	6	dispensable
pan_gene_28041	pan_gene_9088	Average_internode_length_(below_ear);Tassel_branch_number;Tassel_length	Days_to_anthesis;Tassel_length	0	0	0	0	1	0	0	0	0	0	1	0	0	0	0	0	0	0	0	0	1	0	0	0	0	1	4	dispensable
pan_gene_28080	pan_gene_28353	Tassel_length	Height_above_ear;Tassel_length	0	1	0	0	0	0	0	0	0	0	0	0	0	0	0	0	0	0	0	0	0	0	0	0	0	0	1	private
pan_gene_28080	pan_gene_28882	Tassel_length	Tassel_length	0	1	0	0	1	1	0	1	1	0	0	1	1	1	0	0	0	0	0	1	0	0	1	1	0	0	11	near-core
pan_gene_28080	pan_gene_29595	Tassel_length	Nodes_to_ear;PCA_of_metabolites:_PC1;Photoperiod_Growing-degree_days_to_silk;Photoperiod_growing-degree_days_to_anthesis;Tassel_length	0	1	0	1	1	0	0	0	1	0	0	0	0	0	0	0	0	0	0	0	0	0	0	0	0	0	4	dispensable
pan_gene_28080	pan_gene_30231	Tassel_length	Ratio_of_ear_height_to_total_height;Tassel_length	0	1	1	1	1	1	1	1	1	1	0	1	1	1	0	1	1	0	0	0	0	0	1	1	0	1	17	near-core
pan_gene_28080	pan_gene_30254	Tassel_length	Tassel_length	0	1	0	0	1	0	0	0	0	0	0	0	0	0	0	0	0	0	0	0	0	0	0	0	0	0	2	dispensable
pan_gene_28080	pan_gene_3874	Tassel_length	PCA_of_metabolites:_PC1;Tassel_length	0	1	0	0	0	0	0	0	0	0	0	0	0	0	0	0	0	0	0	0	0	0	0	0	0	0	1	private
pan_gene_28080	pan_gene_433	Tassel_length	Average_internode_length_(whole_plant);Leaf_width;Tassel_length	0	1	0	0	1	0	0	1	0	0	0	0	0	0	0	0	0	0	0	0	0	0	0	0	0	0	3	dispensable
pan_gene_28080	pan_gene_4406	Tassel_length	Average_internode_length_(above_ear);Average_internode_length_(below_ear);Average_internode_length_(whole_plant);Height_above_ear;Height_per_day_(until_flowering);Leaf_length;Plant_height;Stalk_strength;Tassel_length	0	0	0	0	0	0	0	0	0	0	0	0	0	0	0	0	0	0	0	0	0	0	0	0	0	1	1	private
pan_gene_28080	pan_gene_5211	Tassel_length	Tassel_length	0	1	0	0	1	1	0	0	1	1	0	1	0	0	0	0	0	0	0	0	0	0	0	0	0	1	7	dispensable
pan_gene_28080	pan_gene_5279	Tassel_length	Tassel_length	0	1	0	1	1	0	0	0	0	0	0	0	0	0	0	0	0	0	0	0	0	0	0	0	0	0	3	dispensable
pan_gene_28080	pan_gene_634	Tassel_length	100_Kernel_weight;Tassel_length	0	1	1	1	1	0	0	1	1	0	1	0	1	0	0	0	0	0	0	1	1	0	1	0	0	1	12	near-core
pan_gene_28080	pan_gene_7160	Tassel_length	Tassel_length	0	0	0	1	0	0	0	0	0	0	0	0	0	0	0	0	0	0	0	0	0	0	0	0	0	0	1	private
pan_gene_28080	pan_gene_7205	Tassel_length	Tassel_length	0	1	0	0	0	0	0	0	0	0	0	0	0	0	0	0	0	0	0	0	1	0	0	0	0	0	2	dispensable
pan_gene_28080	pan_gene_7792	Tassel_length	100_Kernel_weight;Tassel_length	0	0	0	0	1	0	0	0	0	0	1	0	0	0	0	0	0	0	0	0	0	0	0	0	0	0	2	dispensable
pan_gene_28080	pan_gene_8076	Tassel_length	Average_internode_length_(below_ear);Leaf_length;Tassel_length	0	1	0	1	0	1	0	1	1	0	0	0	1	1	0	0	0	0	0	0	0	0	0	0	0	0	7	dispensable
pan_gene_28080	pan_gene_8461	Tassel_length	Tassel_length	0	1	0	0	0	1	1	0	0	1	0	0	0	0	0	0	0	0	0	0	0	0	1	0	0	0	5	dispensable
pan_gene_28353	pan_gene_29595	Height_above_ear;Tassel_length	Nodes_to_ear;PCA_of_metabolites:_PC1;Photoperiod_Growing-degree_days_to_silk;Photoperiod_growing-degree_days_to_anthesis;Tassel_length	0	1	0	0	0	0	0	0	0	0	1	0	0	0	0	0	0	0	0	0	0	0	0	0	0	0	2	dispensable
pan_gene_28353	pan_gene_29711	Height_above_ear;Tassel_length	Tassel_length	0	1	0	1	0	0	0	0	1	0	0	0	1	1	0	0	1	0	0	1	0	0	0	0	0	0	7	dispensable
pan_gene_28353	pan_gene_30231	Height_above_ear;Tassel_length	Ratio_of_ear_height_to_total_height;Tassel_length	0	1	1	1	0	0	1	1	1	0	1	0	1	0	1	1	1	1	0	1	1	1	0	0	1	1	17	near-core
pan_gene_28353	pan_gene_30761	Height_above_ear;Tassel_length	Leaf_length;Nodes_above_ear;PCA_of_metabolites:_PC2;Plant_height;Starch;Tassel_length	0	1	0	0	0	0	0	0	0	0	0	0	0	0	0	0	0	0	0	1	0	0	0	0	0	0	2	dispensable
pan_gene_28353	pan_gene_4214	Height_above_ear;Tassel_length	Tassel_length	0	0	0	0	0	0	0	0	0	0	0	0	0	1	1	1	0	0	0	0	0	0	0	0	0	0	3	dispensable
pan_gene_28353	pan_gene_433	Height_above_ear;Tassel_length	Average_internode_length_(whole_plant);Leaf_width;Tassel_length	0	1	1	1	0	0	0	0	0	0	1	0	0	1	1	0	1	1	0	0	0	0	0	0	0	1	9	dispensable
pan_gene_28353	pan_gene_5211	Height_above_ear;Tassel_length	Tassel_length	0	1	0	0	0	0	0	0	1	0	0	0	1	1	0	1	1	1	0	1	1	1	0	0	0	0	10	dispensable
pan_gene_28353	pan_gene_5279	Height_above_ear;Tassel_length	Tassel_length	0	1	0	0	0	0	0	0	0	0	0	0	1	0	0	0	1	0	0	0	0	0	0	0	0	0	3	dispensable
pan_gene_28353	pan_gene_5350	Height_above_ear;Tassel_length	Photoperiod_growing-degree_days_to_anthesis;Tassel_length	0	1	0	0	0	0	0	0	0	0	0	0	0	0	0	0	0	0	0	0	0	0	0	0	0	0	1	private
pan_gene_28353	pan_gene_7792	Height_above_ear;Tassel_length	100_Kernel_weight;Tassel_length	0	0	0	0	0	0	1	0	0	1	0	0	1	1	1	1	1	0	0	0	1	0	0	0	0	1	9	dispensable
pan_gene_28365	pan_gene_31963	Leaf_length;Tassel_length	Tassel_length	0	0	0	0	0	0	0	0	0	0	0	0	0	0	0	0	0	0	0	0	1	1	1	0	1	0	4	dispensable
pan_gene_28365	pan_gene_9088	Leaf_length;Tassel_length	Days_to_anthesis;Tassel_length	0	0	0	0	1	0	0	0	0	0	1	0	0	0	0	1	1	1	0	0	1	0	1	0	0	0	7	dispensable
pan_gene_28663	pan_gene_32642	Tassel_length	Plant_height;Tassel_length	0	1	1	0	1	0	1	0	0	0	0	1	0	0	0	1	0	0	0	0	0	0	0	0	1	0	7	dispensable
pan_gene_28663	pan_gene_5129	Tassel_length	Boxcox-transformed_leaf_angle;Glucose;PCA_of_metabolites:_PC2;Tassel_branch_number;Tassel_length	0	1	0	0	0	0	0	0	1	0	0	1	0	0	0	0	0	0	0	0	0	0	1	0	0	0	4	dispensable
pan_gene_28663	pan_gene_5384	Tassel_length	Nodes_to_ear;Ratio_of_ear_height_to_total_height;Tassel_length	0	1	0	0	1	0	0	0	0	0	0	0	0	1	0	0	1	0	0	0	1	0	0	0	0	0	5	dispensable
pan_gene_28663	pan_gene_8378	Tassel_length	Anthesis-silking_interval;Days_to_anthesis;Tassel_length	0	1	0	0	0	0	0	0	0	0	0	0	0	0	0	0	0	0	0	0	0	0	0	0	0	0	1	private
pan_gene_28835	pan_gene_30165	Tassel_length	Days_to_anthesis;Nodes_to_ear;Tassel_length	0	0	0	0	0	0	0	1	0	0	0	0	0	0	0	0	0	0	0	0	0	0	0	0	0	0	1	private
pan_gene_28835	pan_gene_530	Tassel_length	Tassel_length	0	1	0	0	0	0	0	0	0	0	0	0	0	0	0	0	0	0	0	0	0	0	0	0	0	0	1	private
pan_gene_28835	pan_gene_753	Tassel_length	Tassel_length	0	1	0	0	0	0	0	0	1	1	0	0	0	0	0	1	0	1	0	0	0	0	0	0	1	0	6	dispensable
pan_gene_28882	pan_gene_354	Tassel_length	Ear_row_number;Tassel_length	0	0	0	0	0	0	0	0	0	0	0	0	0	0	0	0	0	0	1	0	0	0	0	0	0	0	1	private
pan_gene_29595	pan_gene_29804	Nodes_to_ear;PCA_of_metabolites:_PC1;Photoperiod_Growing-degree_days_to_silk;Photoperiod_growing-degree_days_to_anthesis;Tassel_length	Tassel_length	0	1	0	1	0	0	0	0	0	0	0	0	0	0	0	0	0	0	0	0	0	0	0	0	0	0	2	dispensable
pan_gene_29595	pan_gene_30231	Nodes_to_ear;PCA_of_metabolites:_PC1;Photoperiod_Growing-degree_days_to_silk;Photoperiod_growing-degree_days_to_anthesis;Tassel_length	Ratio_of_ear_height_to_total_height;Tassel_length	0	1	1	1	1	0	0	0	1	0	1	0	0	0	0	0	0	1	1	0	0	0	1	0	0	0	9	dispensable
pan_gene_29595	pan_gene_30761	Nodes_to_ear;PCA_of_metabolites:_PC1;Photoperiod_Growing-degree_days_to_silk;Photoperiod_growing-degree_days_to_anthesis;Tassel_length	Leaf_length;Nodes_above_ear;PCA_of_metabolites:_PC2;Plant_height;Starch;Tassel_length	0	1	0	1	0	0	0	0	0	0	0	0	0	0	0	0	0	0	0	0	0	1	0	1	0	0	4	dispensable
pan_gene_29595	pan_gene_31508	Nodes_to_ear;PCA_of_metabolites:_PC1;Photoperiod_Growing-degree_days_to_silk;Photoperiod_growing-degree_days_to_anthesis;Tassel_length	Tassel_length	0	1	0	1	0	0	0	0	1	0	0	0	0	0	0	0	0	0	0	0	0	0	0	0	0	0	3	dispensable
pan_gene_29595	pan_gene_433	Nodes_to_ear;PCA_of_metabolites:_PC1;Photoperiod_Growing-degree_days_to_silk;Photoperiod_growing-degree_days_to_anthesis;Tassel_length	Average_internode_length_(whole_plant);Leaf_width;Tassel_length	0	1	0	0	1	0	0	0	0	0	1	0	0	0	0	0	0	0	0	0	0	1	0	0	0	0	4	dispensable
pan_gene_29595	pan_gene_5211	Nodes_to_ear;PCA_of_metabolites:_PC1;Photoperiod_Growing-degree_days_to_silk;Photoperiod_growing-degree_days_to_anthesis;Tassel_length	Tassel_length	0	1	0	0	0	0	0	0	1	0	0	0	0	0	0	0	0	0	0	0	0	1	0	0	0	0	3	dispensable
pan_gene_29595	pan_gene_5279	Nodes_to_ear;PCA_of_metabolites:_PC1;Photoperiod_Growing-degree_days_to_silk;Photoperiod_growing-degree_days_to_anthesis;Tassel_length	Tassel_length	0	1	0	1	1	0	0	0	0	0	0	0	0	0	0	0	0	0	0	0	0	0	0	0	0	0	3	dispensable
pan_gene_29595	pan_gene_634	Nodes_to_ear;PCA_of_metabolites:_PC1;Photoperiod_Growing-degree_days_to_silk;Photoperiod_growing-degree_days_to_anthesis;Tassel_length	100_Kernel_weight;Tassel_length	0	1	0	0	0	0	0	0	1	0	1	0	0	0	0	0	0	0	0	0	0	1	0	0	0	0	4	dispensable
pan_gene_29595	pan_gene_7160	Nodes_to_ear;PCA_of_metabolites:_PC1;Photoperiod_Growing-degree_days_to_silk;Photoperiod_growing-degree_days_to_anthesis;Tassel_length	Tassel_length	0	0	0	1	0	0	0	0	0	0	0	0	0	0	0	0	0	0	0	0	0	0	0	0	0	0	1	private
pan_gene_29595	pan_gene_8076	Nodes_to_ear;PCA_of_metabolites:_PC1;Photoperiod_Growing-degree_days_to_silk;Photoperiod_growing-degree_days_to_anthesis;Tassel_length	Average_internode_length_(below_ear);Leaf_length;Tassel_length	0	1	0	1	0	0	0	0	0	0	0	0	1	0	0	0	0	0	1	0	0	0	0	0	0	0	4	dispensable
pan_gene_29595	pan_gene_9088	Nodes_to_ear;PCA_of_metabolites:_PC1;Photoperiod_Growing-degree_days_to_silk;Photoperiod_growing-degree_days_to_anthesis;Tassel_length	Days_to_anthesis;Tassel_length	0	0	0	0	0	0	0	0	0	0	1	0	0	0	0	0	0	1	0	0	0	0	1	0	1	0	4	dispensable
pan_gene_29692	pan_gene_4459	Nodes_per_plant;Photoperiod_Growing-degree_days_to_silk;Tassel_length	Boxcox-transformed_leaf_angle;Days_to_anthesis;Nodes_above_ear;Tassel_length	0	1	0	0	0	0	0	0	0	0	0	0	0	0	0	0	0	0	0	0	0	0	0	0	0	0	1	private
pan_gene_29705	pan_gene_32562	Photoperiod_Growing-degree_days_to_silk;Tassel_length	Height_per_day_(until_flowering);Nodes_per_plant;Stalk_strength;Tassel_length	0	1	0	0	0	0	0	0	1	1	0	0	0	0	0	0	0	0	0	0	0	0	1	0	1	0	5	dispensable
pan_gene_29711	pan_gene_30761	Tassel_length	Leaf_length;Nodes_above_ear;PCA_of_metabolites:_PC2;Plant_height;Starch;Tassel_length	0	1	1	0	1	0	0	1	1	1	0	0	1	0	1	0	0	1	1	1	1	1	0	1	0	1	15	near-core
pan_gene_29711	pan_gene_32565	Tassel_length	Ear_row_number;Stalk_strength;Tassel_length	0	1	0	1	1	0	0	1	0	0	1	0	1	0	0	0	0	0	1	0	0	0	0	0	0	0	7	dispensable
pan_gene_29711	pan_gene_433	Tassel_length	Average_internode_length_(whole_plant);Leaf_width;Tassel_length	0	1	1	1	0	0	1	1	1	0	0	1	1	1	1	1	1	0	1	1	1	1	0	0	0	1	17	near-core
pan_gene_29711	pan_gene_5350	Tassel_length	Photoperiod_growing-degree_days_to_anthesis;Tassel_length	0	1	0	0	1	0	0	1	1	0	0	0	0	0	0	0	0	0	0	0	0	0	0	0	0	0	4	dispensable
pan_gene_29711	pan_gene_7792	Tassel_length	100_Kernel_weight;Tassel_length	0	0	0	0	1	0	0	0	0	1	0	0	1	1	0	1	1	0	0	0	0	0	0	0	0	1	7	dispensable
pan_gene_29711	pan_gene_8375	Tassel_length	Anthesis-silking_interval;Nodes_above_ear;Tassel_length	0	1	0	0	0	1	1	0	0	1	0	0	0	0	0	0	0	0	1	0	0	0	1	0	0	1	7	dispensable
pan_gene_29711	pan_gene_8969	Tassel_length	Tassel_length	0	1	1	1	0	0	0	0	0	0	0	1	0	0	0	0	0	0	0	0	1	0	1	0	0	0	6	dispensable
pan_gene_29804	pan_gene_634	Tassel_length	100_Kernel_weight;Tassel_length	0	1	1	1	1	1	0	1	1	0	0	0	1	0	0	0	0	1	0	0	1	0	1	0	0	0	11	near-core
pan_gene_29804	pan_gene_8076	Tassel_length	Average_internode_length_(below_ear);Leaf_length;Tassel_length	0	1	1	1	0	1	0	1	1	0	0	0	1	0	0	0	0	0	0	0	1	0	0	0	0	0	8	dispensable
pan_gene_29804	pan_gene_8461	Tassel_length	Tassel_length	0	1	0	1	1	1	0	0	1	0	0	0	0	0	0	0	0	0	0	0	0	0	1	0	0	0	6	dispensable
pan_gene_29815	pan_gene_4988	Tassel_length	Northern_Leaf_Blight;Tassel_length	0	1	1	0	0	0	1	0	1	1	0	0	0	1	1	1	0	1	0	1	0	0	1	0	0	0	11	near-core
pan_gene_29816	pan_gene_32564	Tassel_length	Ear_row_number;Stalk_strength;Tassel_length	0	0	0	0	0	0	0	0	1	0	0	0	0	1	1	1	1	0	0	0	0	0	0	0	0	0	5	dispensable
pan_gene_29816	pan_gene_3720	Tassel_length	Tassel_length	0	0	0	1	1	0	0	0	1	0	0	0	1	1	0	0	1	0	0	0	0	0	0	0	0	0	6	dispensable
pan_gene_29816	pan_gene_5341	Tassel_length	Boxcox-transformed_leaf_angle;Tassel_length	0	0	0	1	0	0	1	0	1	0	0	0	1	1	1	1	1	0	0	0	0	1	0	0	1	0	10	dispensable
pan_gene_29817	pan_gene_3551	Days_to_anthesis;Photoperiod_Growing-degree_days_to_silk;Photoperiod_growing-degree_days_to_anthesis;Tassel_length	Leaf_length;Tassel_length	0	1	0	0	0	0	0	0	0	0	0	0	0	0	0	0	0	0	0	0	0	0	1	0	0	0	2	dispensable
pan_gene_29879	pan_gene_31901	Days_to_anthesis;Tassel_length	Tassel_length	0	1	0	1	1	0	0	0	1	0	0	0	0	0	0	0	0	1	0	1	0	0	0	1	0	1	8	dispensable
pan_gene_30163	pan_gene_32642	Plant_height;Tassel_length	Plant_height;Tassel_length	0	1	0	1	0	0	0	0	0	0	0	1	0	0	0	0	0	0	0	0	0	0	0	0	0	0	3	dispensable
pan_gene_30163	pan_gene_4121	Plant_height;Tassel_length	Tassel_length	0	1	0	1	0	0	1	0	1	0	0	1	1	0	0	1	0	0	0	0	0	1	0	0	0	0	8	dispensable
pan_gene_30163	pan_gene_4915	Plant_height;Tassel_length	Northern_Leaf_Blight;Ratio_of_ear_height_to_total_height;Tassel_length	0	1	0	1	0	0	0	0	0	0	0	0	0	0	0	0	0	0	0	0	0	0	0	0	0	0	2	dispensable
pan_gene_30163	pan_gene_5419	Plant_height;Tassel_length	Days_to_anthesis;Days_to_silk;Nodes_per_plant;Tassel_length;Total_amino_acids	0	1	0	1	0	0	0	0	0	0	0	0	0	0	0	1	0	0	0	0	0	0	0	0	0	0	3	dispensable
pan_gene_30163	pan_gene_8026	Plant_height;Tassel_length	Tassel_length	0	1	0	1	0	1	1	1	1	0	0	0	0	1	0	1	0	0	0	0	0	0	0	0	0	0	8	dispensable
pan_gene_30163	pan_gene_8202	Plant_height;Tassel_length	Height_above_ear;Tassel_length	0	1	0	0	0	0	0	0	0	0	0	0	0	0	0	0	0	0	0	0	0	0	0	0	0	0	1	private
pan_gene_30187	pan_gene_610	Tassel_length	Tassel_length	0	0	0	0	0	1	0	0	0	0	0	0	0	0	1	0	0	0	0	0	0	1	0	0	0	1	4	dispensable
pan_gene_30187	pan_gene_82330	Tassel_length	Leaf_length;Tassel_length	0	0	0	0	0	0	0	0	0	1	0	0	0	0	0	1	0	0	0	0	0	0	1	0	0	0	3	dispensable
pan_gene_30187	pan_gene_9088	Tassel_length	Days_to_anthesis;Tassel_length	0	0	0	0	0	0	0	0	0	0	0	0	0	0	0	1	0	1	0	0	1	0	1	0	0	1	5	dispensable
pan_gene_30187	pan_gene_98117	Tassel_length	Tassel_length	0	0	0	0	0	0	0	0	0	0	0	0	0	0	0	0	0	0	0	0	0	0	0	0	0	1	1	private
pan_gene_30231	pan_gene_30254	Ratio_of_ear_height_to_total_height;Tassel_length	Tassel_length	0	1	0	0	1	0	1	1	0	0	1	0	1	0	0	0	1	1	1	1	1	1	0	1	0	0	13	near-core
pan_gene_30231	pan_gene_31508	Ratio_of_ear_height_to_total_height;Tassel_length	Tassel_length	0	1	1	1	1	1	0	1	1	0	1	0	1	1	0	1	0	0	1	0	1	0	1	1	0	0	15	near-core
pan_gene_30231	pan_gene_354	Ratio_of_ear_height_to_total_height;Tassel_length	Ear_row_number;Tassel_length	0	0	0	0	0	0	0	0	0	0	0	0	0	0	0	0	0	0	0	0	0	0	1	0	0	0	1	private
pan_gene_30231	pan_gene_3874	Ratio_of_ear_height_to_total_height;Tassel_length	PCA_of_metabolites:_PC1;Tassel_length	0	1	1	0	0	0	0	0	0	0	0	0	0	1	0	0	0	0	0	0	1	0	0	0	0	1	5	dispensable
pan_gene_30231	pan_gene_433	Ratio_of_ear_height_to_total_height;Tassel_length	Average_internode_length_(whole_plant);Leaf_width;Tassel_length	0	1	1	1	1	0	1	1	1	1	1	1	0	1	1	0	0	1	0	1	1	0	1	1	1	1	19	near-core
pan_gene_30231	pan_gene_4924	Ratio_of_ear_height_to_total_height;Tassel_length	Tassel_length	0	0	0	0	0	0	0	0	1	0	0	0	0	0	0	0	1	1	0	0	0	0	0	0	0	1	4	dispensable
pan_gene_30231	pan_gene_7792	Ratio_of_ear_height_to_total_height;Tassel_length	100_Kernel_weight;Tassel_length	0	0	0	0	1	0	1	0	0	0	1	1	1	0	1	1	0	1	0	0	1	0	0	0	0	1	10	dispensable
pan_gene_30247	pan_gene_5129	Tassel_length	Boxcox-transformed_leaf_angle;Glucose;PCA_of_metabolites:_PC2;Tassel_branch_number;Tassel_length	0	1	1	0	1	0	0	1	1	0	0	1	0	0	0	0	0	0	1	0	0	0	0	0	0	0	7	dispensable
pan_gene_30253	pan_gene_646	Boxcox-transformed_leaf_angle;Tassel_length	Average_internode_length_(below_ear);Boxcox-transformed_leaf_angle;Tassel_length	0	1	0	0	0	0	0	0	0	0	0	0	0	0	0	0	0	1	0	0	0	0	0	0	0	0	2	dispensable
pan_gene_30254	pan_gene_4924	Tassel_length	Tassel_length	0	0	0	0	0	0	0	0	0	0	0	0	0	0	0	0	0	1	0	0	0	0	0	0	0	0	1	private
pan_gene_30254	pan_gene_8608	Tassel_length	Tassel_length	0	1	0	0	1	0	0	0	0	0	0	0	1	0	0	0	0	0	0	0	1	0	0	0	0	0	4	dispensable
pan_gene_30526	pan_gene_4837	Glucose;Tassel_length	Ear_row_number;Ratio_of_ear_height_to_total_height;Tassel_length	0	1	0	0	0	0	0	0	0	0	0	0	0	0	0	0	0	0	0	0	0	0	0	0	0	0	1	private
pan_gene_30575	pan_gene_30761	Tassel_length	Leaf_length;Nodes_above_ear;PCA_of_metabolites:_PC2;Plant_height;Starch;Tassel_length	0	1	0	1	1	0	0	1	0	0	0	0	0	0	0	0	0	0	0	1	0	1	0	0	1	1	8	dispensable
pan_gene_30575	pan_gene_32553	Tassel_length	Average_internode_length_(above_ear);Ear_row_number;Tassel_length;Total_amino_acids	0	0	0	0	0	0	0	0	0	0	0	0	1	0	0	0	0	0	0	0	1	0	0	0	0	0	2	dispensable
pan_gene_30575	pan_gene_4214	Tassel_length	Tassel_length	0	0	0	0	0	0	0	0	0	0	0	1	0	1	0	1	0	1	0	0	0	0	0	0	0	0	4	dispensable
pan_gene_30575	pan_gene_8375	Tassel_length	Anthesis-silking_interval;Nodes_above_ear;Tassel_length	0	1	0	0	0	0	0	0	0	0	0	0	0	0	0	0	0	0	0	0	0	0	0	0	0	0	1	private
pan_gene_30582	pan_gene_9088	Tassel_length	Days_to_anthesis;Tassel_length	0	0	0	0	0	0	0	0	0	1	0	0	0	0	0	0	0	0	0	0	0	0	0	0	0	0	1	private
pan_gene_30586	pan_gene_30744	Average_internode_length_(whole_plant);Plant_height;Tassel_length	Average_internode_length_(whole_plant);Cob_diameter;Plant_height;Tassel_length	0	1	0	0	1	0	0	0	0	1	1	0	0	0	0	1	0	0	0	0	0	0	0	0	0	0	5	dispensable
pan_gene_30586	pan_gene_3518	Average_internode_length_(whole_plant);Plant_height;Tassel_length	Tassel_length	0	1	0	0	0	0	0	0	0	0	0	0	0	0	0	1	0	0	0	0	0	0	0	0	0	0	2	dispensable
pan_gene_30586	pan_gene_4349	Average_internode_length_(whole_plant);Plant_height;Tassel_length	Height_above_ear;Plant_height;Tassel_length	0	1	0	0	0	0	0	0	0	0	0	0	0	0	0	0	0	0	0	0	0	0	0	0	0	0	1	private
pan_gene_30586	pan_gene_8026	Average_internode_length_(whole_plant);Plant_height;Tassel_length	Tassel_length	0	1	0	0	0	0	0	0	0	0	0	0	0	0	0	0	0	0	0	0	0	0	0	0	0	0	1	private
pan_gene_30738	pan_gene_7079	Average_internode_length_(below_ear);Leaf_width;Stalk_strength;Tassel_length	Nodes_above_ear;Tassel_length	0	1	0	0	0	0	1	0	0	0	0	0	0	0	0	0	0	0	0	0	1	0	0	0	0	0	3	dispensable
pan_gene_30743	pan_gene_5447	Average_internode_length_(below_ear);Tassel_length	Average_internode_length_(below_ear);Average_internode_length_(whole_plant);Days_to_anthesis;Ear_height;Nodes_to_ear;Tassel_length	0	0	0	0	0	1	1	1	1	0	0	0	0	0	0	1	1	1	0	0	1	0	0	1	1	1	11	near-core
pan_gene_30744	pan_gene_3518	Average_internode_length_(whole_plant);Cob_diameter;Plant_height;Tassel_length	Tassel_length	0	1	0	0	0	0	0	0	0	0	0	0	0	0	0	0	0	0	0	0	0	0	0	0	0	0	1	private
pan_gene_30746	pan_gene_31965	Average_internode_length_(below_ear);Tassel_length	Tassel_length	0	1	1	0	0	1	1	0	1	1	1	0	0	0	0	0	1	1	1	1	1	1	0	0	0	0	13	near-core
pan_gene_30746	pan_gene_4988	Average_internode_length_(below_ear);Tassel_length	Northern_Leaf_Blight;Tassel_length	0	1	1	1	1	0	1	0	1	1	0	0	0	0	1	1	0	1	1	1	1	0	0	0	0	0	13	near-core
pan_gene_30748	pan_gene_31889	Average_internode_length_(above_ear);Plant_height;Tassel_length	Tassel_length	0	1	0	0	0	0	0	0	0	0	0	0	0	0	0	0	0	0	0	0	0	0	0	0	0	0	1	private
pan_gene_30761	pan_gene_31508	Leaf_length;Nodes_above_ear;PCA_of_metabolites:_PC2;Plant_height;Starch;Tassel_length	Tassel_length	0	1	0	1	0	1	0	1	1	1	0	0	1	0	0	0	0	1	0	1	1	0	0	1	0	0	11	near-core
pan_gene_30761	pan_gene_31550	Leaf_length;Nodes_above_ear;PCA_of_metabolites:_PC2;Plant_height;Starch;Tassel_length	Tassel_length	0	1	0	0	0	0	0	0	0	0	0	0	0	0	0	0	0	0	0	0	0	1	0	0	0	0	2	dispensable
pan_gene_30761	pan_gene_31932	Leaf_length;Nodes_above_ear;PCA_of_metabolites:_PC2;Plant_height;Starch;Tassel_length	Tassel_length	0	0	0	0	0	0	0	0	0	0	0	0	0	0	0	0	0	0	0	0	0	1	0	0	0	0	1	private
pan_gene_30761	pan_gene_433	Leaf_length;Nodes_above_ear;PCA_of_metabolites:_PC2;Plant_height;Starch;Tassel_length	Average_internode_length_(whole_plant);Leaf_width;Tassel_length	0	1	1	0	1	0	0	1	1	0	0	0	1	0	1	0	0	0	1	1	1	1	0	0	0	0	11	near-core
pan_gene_30761	pan_gene_4419	Leaf_length;Nodes_above_ear;PCA_of_metabolites:_PC2;Plant_height;Starch;Tassel_length	Anthesis-silking_interval;Average_internode_length_(above_ear);Average_internode_length_(below_ear);Leaf_length;Tassel_length	0	0	0	0	0	0	0	0	0	0	0	0	0	0	0	0	0	0	0	0	1	0	0	0	0	0	1	private
pan_gene_30761	pan_gene_4870	Leaf_length;Nodes_above_ear;PCA_of_metabolites:_PC2;Plant_height;Starch;Tassel_length	Boxcox-transformed_leaf_angle;Tassel_length	0	0	0	0	0	0	0	0	0	1	0	0	0	0	0	0	0	0	0	0	0	0	0	0	0	0	1	private
pan_gene_30761	pan_gene_4924	Leaf_length;Nodes_above_ear;PCA_of_metabolites:_PC2;Plant_height;Starch;Tassel_length	Tassel_length	0	0	0	0	0	0	0	0	1	1	0	0	0	0	0	0	0	0	1	1	0	0	0	0	0	0	4	dispensable
pan_gene_30761	pan_gene_5110	Leaf_length;Nodes_above_ear;PCA_of_metabolites:_PC2;Plant_height;Starch;Tassel_length	PCA_of_metabolites:_PC2;Tassel_length	0	1	0	0	0	0	0	0	0	0	0	0	0	0	0	0	0	0	0	1	0	0	0	0	0	0	2	dispensable
pan_gene_30761	pan_gene_5211	Leaf_length;Nodes_above_ear;PCA_of_metabolites:_PC2;Plant_height;Starch;Tassel_length	Tassel_length	0	1	0	0	1	1	0	0	1	0	0	0	1	0	0	0	0	0	0	1	0	0	0	0	0	1	7	dispensable
pan_gene_30761	pan_gene_5279	Leaf_length;Nodes_above_ear;PCA_of_metabolites:_PC2;Plant_height;Starch;Tassel_length	Tassel_length	0	1	1	1	1	0	0	1	1	0	0	0	1	0	1	0	0	0	1	0	0	1	0	0	1	1	12	near-core
pan_gene_30761	pan_gene_610	Leaf_length;Nodes_above_ear;PCA_of_metabolites:_PC2;Plant_height;Starch;Tassel_length	Tassel_length	0	1	1	1	0	0	0	0	1	1	0	0	0	0	1	0	0	1	0	0	1	0	0	0	0	0	8	dispensable
pan_gene_30761	pan_gene_634	Leaf_length;Nodes_above_ear;PCA_of_metabolites:_PC2;Plant_height;Starch;Tassel_length	100_Kernel_weight;Tassel_length	0	1	0	1	1	0	0	1	1	0	0	0	0	0	0	0	0	0	1	0	0	1	0	0	0	1	8	dispensable
pan_gene_30761	pan_gene_7205	Leaf_length;Nodes_above_ear;PCA_of_metabolites:_PC2;Plant_height;Starch;Tassel_length	Tassel_length	0	1	0	0	0	0	0	0	0	1	0	0	0	0	0	0	0	0	0	0	0	0	0	1	0	0	3	dispensable
pan_gene_30761	pan_gene_8076	Leaf_length;Nodes_above_ear;PCA_of_metabolites:_PC2;Plant_height;Starch;Tassel_length	Average_internode_length_(below_ear);Leaf_length;Tassel_length	0	1	0	1	0	0	0	0	0	0	0	0	0	0	0	0	0	0	0	1	0	0	0	0	0	0	3	dispensable
pan_gene_30761	pan_gene_8375	Leaf_length;Nodes_above_ear;PCA_of_metabolites:_PC2;Plant_height;Starch;Tassel_length	Anthesis-silking_interval;Nodes_above_ear;Tassel_length	0	1	1	0	0	1	0	0	0	1	0	0	0	0	0	0	1	0	0	0	0	0	0	0	0	0	5	dispensable
pan_gene_30761	pan_gene_8461	Leaf_length;Nodes_above_ear;PCA_of_metabolites:_PC2;Plant_height;Starch;Tassel_length	Tassel_length	0	1	0	0	0	1	0	0	0	0	0	0	0	0	0	0	0	0	1	0	1	0	0	0	0	0	4	dispensable
pan_gene_30761	pan_gene_84700	Leaf_length;Nodes_above_ear;PCA_of_metabolites:_PC2;Plant_height;Starch;Tassel_length	Average_internode_length_(whole_plant);Tassel_length	0	1	0	0	0	0	0	0	0	0	0	0	0	0	0	0	0	0	0	0	0	0	0	0	0	0	1	private
pan_gene_30761	pan_gene_8969	Leaf_length;Nodes_above_ear;PCA_of_metabolites:_PC2;Plant_height;Starch;Tassel_length	Tassel_length	0	1	0	0	0	0	0	0	0	1	0	0	1	0	0	0	0	0	0	1	1	0	0	0	0	0	5	dispensable
pan_gene_30761	pan_gene_9055	Leaf_length;Nodes_above_ear;PCA_of_metabolites:_PC2;Plant_height;Starch;Tassel_length	Leaf_width;Tassel_length	0	1	1	1	0	0	0	0	0	0	0	0	0	0	1	0	0	0	0	0	0	0	0	1	0	0	5	dispensable
pan_gene_30761	pan_gene_9088	Leaf_length;Nodes_above_ear;PCA_of_metabolites:_PC2;Plant_height;Starch;Tassel_length	Days_to_anthesis;Tassel_length	0	0	0	0	0	0	0	0	0	0	0	0	0	0	0	0	0	0	0	1	0	0	0	0	0	1	2	dispensable
pan_gene_30886	pan_gene_7485	Tassel_length	Tassel_length	0	1	0	0	0	0	0	0	0	0	1	0	0	0	0	0	0	0	0	0	0	0	0	0	0	0	2	dispensable
pan_gene_31508	pan_gene_354	Tassel_length	Ear_row_number;Tassel_length	0	0	0	0	0	0	0	0	0	0	0	0	1	0	0	0	0	0	0	0	0	0	0	1	0	1	3	dispensable
pan_gene_31508	pan_gene_433	Tassel_length	Average_internode_length_(whole_plant);Leaf_width;Tassel_length	0	1	0	1	1	0	0	1	1	0	0	0	0	0	0	0	0	0	0	0	0	0	1	0	0	0	6	dispensable
pan_gene_31508	pan_gene_4406	Tassel_length	Average_internode_length_(above_ear);Average_internode_length_(below_ear);Average_internode_length_(whole_plant);Height_above_ear;Height_per_day_(until_flowering);Leaf_length;Plant_height;Stalk_strength;Tassel_length	0	0	0	0	0	0	0	0	0	0	0	0	0	0	0	0	0	0	0	0	0	0	0	0	0	1	1	private
pan_gene_31508	pan_gene_4419	Tassel_length	Anthesis-silking_interval;Average_internode_length_(above_ear);Average_internode_length_(below_ear);Leaf_length;Tassel_length	0	0	0	0	0	0	0	0	0	0	0	0	0	0	0	0	0	0	0	0	1	0	0	0	0	0	1	private
pan_gene_31508	pan_gene_5279	Tassel_length	Tassel_length	0	1	0	1	1	0	0	0	1	0	1	0	0	1	0	0	0	0	0	0	0	0	0	0	0	0	6	dispensable
pan_gene_31508	pan_gene_610	Tassel_length	Tassel_length	0	1	0	1	0	0	0	1	1	1	0	0	1	0	0	0	0	1	0	1	1	0	0	0	0	1	10	dispensable
pan_gene_31508	pan_gene_634	Tassel_length	100_Kernel_weight;Tassel_length	0	1	1	1	1	0	0	1	1	0	1	1	0	1	0	0	1	1	1	1	1	0	1	1	1	0	17	near-core
pan_gene_31508	pan_gene_7160	Tassel_length	Tassel_length	0	0	0	0	0	0	0	0	0	0	0	0	1	0	0	0	0	0	0	0	0	0	0	0	0	0	1	private
pan_gene_31508	pan_gene_7161	Tassel_length	Tassel_length	0	1	1	0	1	0	0	1	0	0	0	0	0	0	0	0	0	0	0	0	1	0	0	0	0	0	5	dispensable
pan_gene_31508	pan_gene_8076	Tassel_length	Average_internode_length_(below_ear);Leaf_length;Tassel_length	0	1	1	1	0	1	0	1	1	0	0	1	1	0	0	0	0	0	0	0	1	0	0	0	0	0	9	dispensable
pan_gene_31508	pan_gene_8461	Tassel_length	Tassel_length	0	1	0	0	1	1	1	0	0	1	0	0	0	0	0	0	0	1	0	0	1	0	1	0	1	1	10	dispensable
pan_gene_31508	pan_gene_9088	Tassel_length	Days_to_anthesis;Tassel_length	0	0	0	0	0	0	0	0	0	0	0	0	0	0	0	0	0	1	0	0	0	0	0	0	0	0	1	private
pan_gene_31508	pan_gene_97998	Tassel_length	Ear_height;Nodes_to_ear;Ratio_of_ear_height_to_total_height;Tassel_length	0	0	0	1	0	0	0	0	0	0	0	0	0	0	0	0	0	0	0	0	0	0	0	0	0	0	1	private
pan_gene_31550	pan_gene_458	Tassel_length	Average_internode_length_(above_ear);Height_above_ear;Tassel_length	0	1	1	0	0	0	0	0	0	0	0	0	0	0	0	0	0	0	0	0	0	0	0	0	0	0	2	dispensable
pan_gene_31550	pan_gene_8375	Tassel_length	Anthesis-silking_interval;Nodes_above_ear;Tassel_length	0	1	0	0	0	0	0	0	0	0	0	0	0	0	0	0	0	0	0	0	0	0	0	0	0	0	1	private
pan_gene_31550	pan_gene_9055	Tassel_length	Leaf_width;Tassel_length	0	1	0	0	0	0	0	0	0	0	0	0	0	0	0	0	0	0	0	0	0	1	0	0	0	0	2	dispensable
pan_gene_31889	pan_gene_4079	Tassel_length	Ear_row_number;Tassel_length	0	1	0	0	0	0	0	0	0	0	0	0	0	0	0	0	0	0	0	0	0	0	0	0	0	0	1	private
pan_gene_31901	pan_gene_3229	Tassel_length	Tassel_length	0	0	0	1	0	0	0	0	1	0	0	0	0	0	0	0	0	0	0	0	0	0	0	0	0	0	2	dispensable
pan_gene_31901	pan_gene_5447	Tassel_length	Average_internode_length_(below_ear);Average_internode_length_(whole_plant);Days_to_anthesis;Ear_height;Nodes_to_ear;Tassel_length	0	1	0	0	1	0	0	0	0	0	0	0	0	0	0	1	0	0	0	0	0	1	0	1	1	1	7	dispensable
pan_gene_31901	pan_gene_98904	Tassel_length	Ear_row_number;Tassel_length	0	1	0	0	0	1	1	0	0	0	0	0	0	0	0	1	0	0	1	1	0	0	0	1	0	0	7	dispensable
pan_gene_31932	pan_gene_9055	Tassel_length	Leaf_width;Tassel_length	0	0	0	0	0	0	0	0	0	0	0	0	0	0	0	0	0	0	0	0	0	0	1	0	0	0	1	private
pan_gene_31963	pan_gene_4214	Tassel_length	Tassel_length	0	0	0	0	0	0	0	0	0	0	0	1	0	1	1	1	0	1	0	0	0	0	0	0	0	0	5	dispensable
pan_gene_31965	pan_gene_4558	Tassel_length	Ear_row_number;Tassel_length	0	1	0	0	0	0	0	0	0	0	1	1	0	0	0	1	0	0	1	1	0	1	1	0	0	0	8	dispensable
pan_gene_31974	pan_gene_62365	Boxcox-transformed_leaf_angle;Days_to_anthesis;Ear_height;Tassel_branch_number;Tassel_length	Tassel_length	0	1	0	0	0	0	0	0	0	0	0	0	0	0	0	0	0	0	0	0	0	0	0	0	0	0	1	private
pan_gene_32553	pan_gene_4349	Average_internode_length_(above_ear);Ear_row_number;Tassel_length;Total_amino_acids	Height_above_ear;Plant_height;Tassel_length	0	0	0	0	0	0	0	0	0	0	0	0	1	0	0	0	0	0	0	0	0	0	0	0	0	1	2	dispensable
pan_gene_32562	pan_gene_648	Height_per_day_(until_flowering);Nodes_per_plant;Stalk_strength;Tassel_length	PCA_of_metabolites:_PC2;Tassel_length	0	1	0	0	0	0	0	0	0	0	0	0	0	0	0	0	0	0	0	0	0	0	0	0	0	0	1	private
pan_gene_32565	pan_gene_32642	Ear_row_number;Stalk_strength;Tassel_length	Plant_height;Tassel_length	0	1	0	1	0	0	0	0	0	0	0	0	0	0	0	0	0	0	0	0	0	0	0	0	0	0	2	dispensable
pan_gene_32565	pan_gene_4121	Ear_row_number;Stalk_strength;Tassel_length	Tassel_length	0	1	0	1	1	0	1	1	0	1	0	1	1	1	0	1	0	1	0	1	1	0	1	0	1	1	16	near-core
pan_gene_32565	pan_gene_5350	Ear_row_number;Stalk_strength;Tassel_length	Photoperiod_growing-degree_days_to_anthesis;Tassel_length	0	1	0	1	1	1	1	1	1	1	0	0	1	1	0	1	0	1	0	0	0	1	1	1	0	1	16	near-core
pan_gene_32642	pan_gene_4121	Plant_height;Tassel_length	Tassel_length	0	1	0	1	0	0	0	0	0	0	0	0	1	0	0	0	0	0	0	0	0	0	0	1	0	0	4	dispensable
pan_gene_32642	pan_gene_4915	Plant_height;Tassel_length	Northern_Leaf_Blight;Ratio_of_ear_height_to_total_height;Tassel_length	0	1	1	1	0	0	0	0	0	0	0	0	0	0	0	0	0	0	0	0	0	0	0	0	0	0	3	dispensable
pan_gene_32642	pan_gene_5384	Plant_height;Tassel_length	Nodes_to_ear;Ratio_of_ear_height_to_total_height;Tassel_length	0	1	0	0	0	0	0	0	0	0	0	0	0	0	0	0	0	0	0	0	0	0	0	0	0	0	1	private
pan_gene_32642	pan_gene_5419	Plant_height;Tassel_length	Days_to_anthesis;Days_to_silk;Nodes_per_plant;Tassel_length;Total_amino_acids	0	1	0	1	1	0	0	0	0	0	0	0	0	0	0	1	0	0	0	0	0	0	0	0	0	0	4	dispensable
pan_gene_32642	pan_gene_8026	Plant_height;Tassel_length	Tassel_length	0	1	0	1	1	0	0	0	0	0	0	0	0	0	0	0	0	0	0	0	0	0	0	0	0	0	3	dispensable
pan_gene_344	pan_gene_4253	Average_internode_length_(whole_plant);Chlorophyll_B;Ear_height;Height_per_day_(until_flowering);Plant_height;Tassel_length	Tassel_length	0	1	0	0	0	0	0	0	0	0	0	0	0	0	0	0	1	0	0	0	0	0	1	0	0	0	3	dispensable
pan_gene_344	pan_gene_8202	Average_internode_length_(whole_plant);Chlorophyll_B;Ear_height;Height_per_day_(until_flowering);Plant_height;Tassel_length	Height_above_ear;Tassel_length	0	1	0	0	0	0	0	0	0	0	0	1	0	0	0	0	0	0	0	0	0	0	0	0	0	0	2	dispensable
pan_gene_344	pan_gene_8377	Average_internode_length_(whole_plant);Chlorophyll_B;Ear_height;Height_per_day_(until_flowering);Plant_height;Tassel_length	Nodes_above_ear;Tassel_length	0	1	0	0	0	0	0	0	0	0	0	1	0	0	0	0	0	0	0	0	0	0	0	0	0	0	2	dispensable
pan_gene_3518	pan_gene_5384	Tassel_length	Nodes_to_ear;Ratio_of_ear_height_to_total_height;Tassel_length	0	1	0	0	1	0	0	0	0	0	0	1	0	0	0	1	0	0	0	0	0	0	0	0	0	0	4	dispensable
pan_gene_3518	pan_gene_5419	Tassel_length	Days_to_anthesis;Days_to_silk;Nodes_per_plant;Tassel_length;Total_amino_acids	0	1	0	0	0	0	0	0	0	0	0	0	0	0	0	1	0	0	0	0	0	0	0	0	0	0	2	dispensable
pan_gene_3518	pan_gene_8378	Tassel_length	Anthesis-silking_interval;Days_to_anthesis;Tassel_length	0	1	1	0	0	0	0	0	0	1	0	1	0	1	0	1	0	0	1	1	0	0	0	0	0	0	8	dispensable
pan_gene_354	pan_gene_610	Ear_row_number;Tassel_length	Tassel_length	0	0	0	0	0	0	0	0	0	0	0	0	0	0	0	0	0	0	0	0	0	1	0	0	0	0	1	private
pan_gene_354	pan_gene_8076	Ear_row_number;Tassel_length	Average_internode_length_(below_ear);Leaf_length;Tassel_length	0	0	0	0	1	0	0	0	0	0	0	0	0	0	0	0	0	0	0	0	0	0	0	0	0	0	1	private
pan_gene_354	pan_gene_8461	Ear_row_number;Tassel_length	Tassel_length	0	0	0	1	0	0	1	0	0	0	0	0	0	1	0	0	0	0	0	0	0	0	0	0	0	1	4	dispensable
pan_gene_354	pan_gene_9088	Ear_row_number;Tassel_length	Days_to_anthesis;Tassel_length	0	0	0	0	0	0	0	0	0	0	0	0	0	0	0	0	0	0	0	0	0	0	1	0	0	0	1	private
pan_gene_3874	pan_gene_4271	PCA_of_metabolites:_PC1;Tassel_length	Average_internode_length_(above_ear);Leaf_width;Tassel_length	0	1	0	0	0	0	0	0	0	0	0	0	0	0	0	0	0	0	0	0	0	0	0	0	0	0	1	private
pan_gene_3874	pan_gene_4924	PCA_of_metabolites:_PC1;Tassel_length	Tassel_length	0	0	0	0	0	0	0	0	0	0	0	0	0	0	0	0	0	0	0	0	0	0	0	0	0	1	1	private
pan_gene_3874	pan_gene_5211	PCA_of_metabolites:_PC1;Tassel_length	Tassel_length	0	1	1	0	0	0	0	0	0	0	0	0	0	0	1	0	0	1	1	0	0	0	1	1	0	0	7	dispensable
pan_gene_3874	pan_gene_7792	PCA_of_metabolites:_PC1;Tassel_length	100_Kernel_weight;Tassel_length	0	0	0	0	0	0	0	0	0	1	0	0	0	1	0	0	0	0	0	0	1	0	0	1	0	1	5	dispensable
pan_gene_3874	pan_gene_8608	PCA_of_metabolites:_PC1;Tassel_length	Tassel_length	0	1	0	0	0	0	0	0	0	0	1	0	0	0	0	0	0	0	0	0	0	0	0	0	0	1	3	dispensable
pan_gene_4079	pan_gene_4080	Ear_row_number;Tassel_length	Tassel_length	0	1	0	0	0	0	0	0	0	0	1	0	0	0	0	0	0	0	0	0	0	0	0	0	0	0	2	dispensable
pan_gene_4121	pan_gene_4349	Tassel_length	Height_above_ear;Plant_height;Tassel_length	0	1	1	1	1	1	0	1	0	0	0	1	1	0	0	1	0	1	0	0	1	1	1	0	1	0	14	near-core
pan_gene_4121	pan_gene_5384	Tassel_length	Nodes_to_ear;Ratio_of_ear_height_to_total_height;Tassel_length	0	1	0	0	0	0	0	1	0	0	0	0	0	1	0	1	0	0	0	0	0	0	0	0	0	0	4	dispensable
pan_gene_4121	pan_gene_5419	Tassel_length	Days_to_anthesis;Days_to_silk;Nodes_per_plant;Tassel_length;Total_amino_acids	0	1	0	0	0	0	1	0	0	0	0	0	0	1	0	1	0	0	0	0	1	0	1	0	0	0	6	dispensable
pan_gene_4214	pan_gene_7792	Tassel_length	100_Kernel_weight;Tassel_length	0	0	0	0	0	0	0	0	0	0	0	1	0	1	0	1	0	1	0	0	0	0	0	0	0	1	5	dispensable
pan_gene_4253	pan_gene_8202	Tassel_length	Height_above_ear;Tassel_length	0	1	0	0	0	0	0	0	0	0	0	0	0	0	0	0	0	0	0	0	0	0	0	0	0	0	1	private
pan_gene_4260	pan_gene_6288	Ratio_of_ear_height_to_total_height;Stalk_strength;Tassel_length	Days_to_silk;Tassel_length	0	1	1	1	0	0	1	1	0	0	1	1	1	1	0	0	1	1	0	1	1	0	1	0	0	1	15	near-core
pan_gene_4260	pan_gene_646	Ratio_of_ear_height_to_total_height;Stalk_strength;Tassel_length	Average_internode_length_(below_ear);Boxcox-transformed_leaf_angle;Tassel_length	0	1	1	0	0	0	1	0	0	0	1	1	0	0	0	0	0	1	0	1	0	0	0	0	0	0	7	dispensable
pan_gene_4271	pan_gene_5211	Average_internode_length_(above_ear);Leaf_width;Tassel_length	Tassel_length	0	1	0	0	1	1	0	0	0	0	0	0	0	1	0	0	0	0	0	0	0	0	0	0	0	0	4	dispensable
pan_gene_433	pan_gene_4924	Average_internode_length_(whole_plant);Leaf_width;Tassel_length	Tassel_length	0	0	0	0	0	0	0	0	1	0	0	0	0	0	0	0	0	1	1	0	0	0	0	0	0	1	4	dispensable
pan_gene_433	pan_gene_5279	Average_internode_length_(whole_plant);Leaf_width;Tassel_length	Tassel_length	0	1	1	0	1	1	1	1	1	1	0	0	1	1	1	0	0	0	0	0	0	1	1	0	1	0	14	near-core
pan_gene_433	pan_gene_634	Average_internode_length_(whole_plant);Leaf_width;Tassel_length	100_Kernel_weight;Tassel_length	0	1	0	1	1	0	0	1	1	1	0	1	0	0	0	0	1	0	0	0	0	1	1	1	0	0	11	near-core
pan_gene_433	pan_gene_8076	Average_internode_length_(whole_plant);Leaf_width;Tassel_length	Average_internode_length_(below_ear);Leaf_length;Tassel_length	0	1	0	0	0	0	1	0	1	0	0	1	0	0	0	0	0	0	1	1	0	0	1	0	0	0	7	dispensable
pan_gene_433	pan_gene_8608	Average_internode_length_(whole_plant);Leaf_width;Tassel_length	Tassel_length	0	1	1	0	0	0	0	0	0	0	0	0	1	0	0	0	0	0	0	0	1	0	0	0	0	1	5	dispensable
pan_gene_4349	pan_gene_8026	Height_above_ear;Plant_height;Tassel_length	Tassel_length	0	1	1	1	1	1	0	1	0	0	1	1	1	1	1	1	0	1	1	0	1	1	1	1	1	1	20	core
pan_gene_4365	pan_gene_8377	Average_internode_length_(above_ear);Tassel_length	Nodes_above_ear;Tassel_length	0	1	0	0	1	0	0	0	0	0	0	0	0	0	0	1	0	0	0	0	0	0	0	0	0	0	3	dispensable
pan_gene_4406	pan_gene_5211	Average_internode_length_(above_ear);Average_internode_length_(below_ear);Average_internode_length_(whole_plant);Height_above_ear;Height_per_day_(until_flowering);Leaf_length;Plant_height;Stalk_strength;Tassel_length	Tassel_length	0	0	0	0	0	0	0	0	0	0	0	0	0	0	0	0	0	0	0	0	0	0	0	0	0	1	1	private
pan_gene_4406	pan_gene_7792	Average_internode_length_(above_ear);Average_internode_length_(below_ear);Average_internode_length_(whole_plant);Height_above_ear;Height_per_day_(until_flowering);Leaf_length;Plant_height;Stalk_strength;Tassel_length	100_Kernel_weight;Tassel_length	0	0	0	0	0	0	0	0	0	0	0	0	0	0	0	0	0	0	0	0	0	0	0	0	0	1	1	private
pan_gene_4407	pan_gene_458	Cob_diameter;Ear_row_number;Glucose;Tassel_length	Average_internode_length_(above_ear);Height_above_ear;Tassel_length	0	1	0	1	0	0	0	0	0	0	0	1	0	0	0	1	0	0	1	0	0	1	0	1	0	0	7	dispensable
pan_gene_4407	pan_gene_4837	Cob_diameter;Ear_row_number;Glucose;Tassel_length	Ear_row_number;Ratio_of_ear_height_to_total_height;Tassel_length	0	1	1	0	0	1	0	0	0	0	0	0	0	0	0	0	0	0	0	0	0	0	0	0	0	0	3	dispensable
pan_gene_4407	pan_gene_9055	Cob_diameter;Ear_row_number;Glucose;Tassel_length	Leaf_width;Tassel_length	0	1	0	0	0	0	0	0	0	0	0	0	0	0	0	0	0	0	0	0	0	0	0	0	0	0	1	private
pan_gene_4419	pan_gene_610	Anthesis-silking_interval;Average_internode_length_(above_ear);Average_internode_length_(below_ear);Leaf_length;Tassel_length	Tassel_length	0	0	0	0	0	0	0	0	0	0	0	0	0	0	0	0	0	0	0	0	1	0	0	0	0	0	1	private
pan_gene_4427	pan_gene_5062	Leaf_length;Tassel_length	Tassel_length	0	1	1	1	1	1	1	1	1	0	1	0	1	1	1	0	0	1	1	0	1	1	0	0	0	0	16	near-core
pan_gene_4427	pan_gene_647	Leaf_length;Tassel_length	Boxcox-transformed_leaf_angle;PCA_of_metabolites:_PC2;Tassel_length	0	1	0	0	0	0	0	0	1	0	0	0	0	0	0	0	0	0	0	0	0	0	0	0	0	0	2	dispensable
pan_gene_4558	pan_gene_4988	Ear_row_number;Tassel_length	Northern_Leaf_Blight;Tassel_length	0	1	1	1	1	0	1	0	1	1	0	0	1	1	0	1	1	1	1	1	0	0	0	0	0	0	14	near-core
pan_gene_456	pan_gene_5182	PCA_of_metabolites:_PC2;Sucrose;Tassel_length	Average_internode_length_(below_ear);Malate;PCA_of_metabolites:_PC2;Tassel_length	0	1	0	0	0	0	1	0	0	0	0	0	0	0	0	0	0	1	0	0	0	0	0	0	0	0	3	dispensable
pan_gene_458	pan_gene_5110	Average_internode_length_(above_ear);Height_above_ear;Tassel_length	PCA_of_metabolites:_PC2;Tassel_length	0	1	0	0	1	0	0	0	0	0	0	0	0	0	0	0	0	0	0	0	0	0	0	0	0	0	2	dispensable
pan_gene_460	pan_gene_530	Tassel_length	Tassel_length	0	1	0	0	0	0	0	0	0	0	0	0	0	0	0	0	0	0	0	0	0	0	0	0	0	0	1	private
pan_gene_4836	pan_gene_4870	Northern_Leaf_Blight;Ratio_of_ear_height_to_total_height;Tassel_length	Boxcox-transformed_leaf_angle;Tassel_length	0	0	0	0	0	0	0	0	0	1	0	0	0	0	0	0	0	0	0	0	0	0	0	0	0	0	1	private
pan_gene_4836	pan_gene_7079	Northern_Leaf_Blight;Ratio_of_ear_height_to_total_height;Tassel_length	Nodes_above_ear;Tassel_length	0	1	0	0	0	0	0	0	0	0	0	0	0	0	0	0	0	0	0	1	0	0	0	0	0	0	2	dispensable
pan_gene_4837	pan_gene_9055	Ear_row_number;Ratio_of_ear_height_to_total_height;Tassel_length	Leaf_width;Tassel_length	0	1	0	0	0	0	0	0	0	0	0	0	0	0	0	0	0	0	0	0	0	0	0	0	0	0	1	private
pan_gene_4870	pan_gene_5279	Boxcox-transformed_leaf_angle;Tassel_length	Tassel_length	0	0	0	0	1	0	0	0	0	1	0	0	0	0	0	0	0	0	0	0	0	0	0	0	0	0	2	dispensable
pan_gene_4870	pan_gene_8608	Boxcox-transformed_leaf_angle;Tassel_length	Tassel_length	0	0	0	0	1	0	0	0	0	1	0	0	0	0	0	0	0	0	0	0	0	0	0	0	0	0	2	dispensable
pan_gene_4908	pan_gene_8283	Ear_row_number;Tassel_length	Tassel_length	0	1	0	0	0	0	0	0	0	0	0	0	0	0	0	0	0	0	0	0	0	0	0	0	0	0	1	private
pan_gene_4924	pan_gene_5211	Tassel_length	Tassel_length	0	0	0	0	0	0	0	0	1	1	0	0	0	0	0	0	0	0	0	0	0	0	0	0	0	0	2	dispensable
pan_gene_4924	pan_gene_5279	Tassel_length	Tassel_length	0	0	0	0	0	0	1	0	1	1	0	0	0	0	0	0	1	0	0	0	0	0	0	0	0	0	4	dispensable
pan_gene_4924	pan_gene_7205	Tassel_length	Tassel_length	0	0	0	0	0	0	0	0	0	1	0	0	0	0	0	0	0	0	0	0	0	0	0	0	0	0	1	private
pan_gene_4924	pan_gene_8608	Tassel_length	Tassel_length	0	0	0	0	0	0	0	0	0	0	0	0	0	0	0	0	0	1	0	0	0	0	0	0	0	1	2	dispensable
pan_gene_5110	pan_gene_7079	PCA_of_metabolites:_PC2;Tassel_length	Nodes_above_ear;Tassel_length	0	1	0	0	0	0	0	0	0	0	0	0	0	0	0	0	0	0	0	0	0	0	0	0	0	0	1	private
pan_gene_5110	pan_gene_8375	PCA_of_metabolites:_PC2;Tassel_length	Anthesis-silking_interval;Nodes_above_ear;Tassel_length	0	1	0	0	0	0	0	0	0	0	0	0	0	0	0	0	0	1	0	0	0	0	0	0	0	0	2	dispensable
pan_gene_5211	pan_gene_7792	Tassel_length	100_Kernel_weight;Tassel_length	0	0	0	0	1	0	0	0	0	0	0	1	1	0	0	1	1	0	0	0	1	0	0	0	0	1	7	dispensable
pan_gene_5211	pan_gene_8076	Tassel_length	Average_internode_length_(below_ear);Leaf_length;Tassel_length	0	1	0	0	0	0	0	0	0	0	0	1	1	0	0	0	0	0	1	1	0	1	1	0	0	0	7	dispensable
pan_gene_5211	pan_gene_8608	Tassel_length	Tassel_length	0	1	0	0	0	1	0	0	1	1	1	0	1	0	0	0	0	0	0	1	0	0	0	0	0	1	8	dispensable
pan_gene_5279	pan_gene_7792	Tassel_length	100_Kernel_weight;Tassel_length	0	0	0	0	0	0	0	0	0	0	1	0	1	0	0	0	0	0	0	0	0	0	0	0	0	1	3	dispensable
pan_gene_5279	pan_gene_8969	Tassel_length	Tassel_length	0	1	0	0	0	0	1	0	0	0	1	0	1	0	0	0	0	0	0	0	1	0	1	0	0	0	6	dispensable
pan_gene_5350	pan_gene_8026	Photoperiod_growing-degree_days_to_anthesis;Tassel_length	Tassel_length	0	1	0	1	1	1	0	1	1	0	0	1	0	1	0	0	0	1	0	0	0	1	1	0	0	1	12	near-core
pan_gene_5456	pan_gene_8036	Days_to_silk;Northern_Leaf_Blight;Photoperiod_Growing-degree_days_to_silk;Tassel_length;Total_amino_acids	100_Kernel_weight;Days_to_anthesis;Tassel_length	0	1	0	0	0	0	0	0	0	0	0	0	0	0	0	0	0	0	0	1	0	0	0	0	0	0	2	dispensable
pan_gene_57529	pan_gene_84700	Average_internode_length_(above_ear);Tassel_length	Average_internode_length_(whole_plant);Tassel_length	0	1	0	0	0	0	0	0	0	0	0	0	0	0	0	0	0	0	0	0	0	0	0	0	0	0	1	private
pan_gene_610	pan_gene_634	Tassel_length	100_Kernel_weight;Tassel_length	0	1	0	0	0	0	0	0	1	0	0	0	0	0	0	0	0	0	0	0	0	0	0	0	0	0	2	dispensable
pan_gene_610	pan_gene_7160	Tassel_length	Tassel_length	0	0	0	1	0	0	0	0	0	0	0	0	0	0	0	0	0	0	0	0	0	0	0	0	0	0	1	private
pan_gene_610	pan_gene_7205	Tassel_length	Tassel_length	0	1	0	0	0	0	0	0	0	1	0	0	0	0	0	0	0	0	0	0	0	0	0	0	0	0	2	dispensable
pan_gene_610	pan_gene_8076	Tassel_length	Average_internode_length_(below_ear);Leaf_length;Tassel_length	0	1	0	0	0	0	0	0	0	0	0	0	0	0	0	0	0	0	0	0	0	0	0	0	0	0	1	private
pan_gene_610	pan_gene_82330	Tassel_length	Leaf_length;Tassel_length	0	0	0	0	0	0	0	0	0	0	0	0	0	0	0	0	0	1	0	0	0	0	0	0	0	0	1	private
pan_gene_610	pan_gene_8461	Tassel_length	Tassel_length	0	1	1	1	0	1	1	0	0	1	1	0	1	1	1	1	1	1	0	0	1	0	0	0	0	0	14	near-core
pan_gene_610	pan_gene_84700	Tassel_length	Average_internode_length_(whole_plant);Tassel_length	0	1	0	0	0	0	0	0	0	0	0	0	0	0	0	0	0	0	0	0	0	0	0	0	0	0	1	private
pan_gene_62365	pan_gene_62366	Tassel_length	Tassel_length	0	0	0	0	0	0	0	0	0	0	0	0	0	0	1	0	0	0	0	0	0	0	0	0	0	0	1	private
pan_gene_6278	pan_gene_749	Tassel_length	Tassel_length	0	1	0	1	0	0	1	0	0	0	0	0	0	0	0	0	0	0	1	0	0	0	0	0	0	1	5	dispensable
pan_gene_634	pan_gene_7161	100_Kernel_weight;Tassel_length	Tassel_length	0	1	0	0	0	0	0	1	0	0	0	0	0	0	0	0	0	0	0	0	1	0	0	0	0	0	3	dispensable
pan_gene_634	pan_gene_7205	100_Kernel_weight;Tassel_length	Tassel_length	0	1	1	0	0	0	0	0	0	0	1	0	0	0	1	0	0	0	1	0	1	0	1	0	0	0	7	dispensable
pan_gene_634	pan_gene_8461	100_Kernel_weight;Tassel_length	Tassel_length	0	1	0	0	0	0	0	0	0	0	1	0	0	0	0	0	0	0	1	0	0	0	1	0	1	0	5	dispensable
pan_gene_646	pan_gene_8060	Average_internode_length_(below_ear);Boxcox-transformed_leaf_angle;Tassel_length	Tassel_length	0	1	1	0	0	0	0	0	0	0	0	1	0	0	0	0	0	0	0	0	1	0	0	0	0	0	4	dispensable
pan_gene_7161	pan_gene_7205	Tassel_length	Tassel_length	0	1	0	0	0	0	0	0	0	0	0	0	1	0	0	0	0	0	0	0	1	0	0	0	0	0	3	dispensable
pan_gene_753	pan_gene_7782	Tassel_length	Tassel_length	0	0	0	0	0	0	0	0	0	0	0	0	0	0	1	0	0	0	0	0	0	0	0	0	1	0	2	dispensable
pan_gene_8076	pan_gene_8461	Average_internode_length_(below_ear);Leaf_length;Tassel_length	Tassel_length	0	1	0	0	0	1	0	0	0	0	0	0	0	0	0	0	0	0	0	0	0	0	0	0	0	0	2	dispensable
pan_gene_82330	pan_gene_9088	Leaf_length;Tassel_length	Days_to_anthesis;Tassel_length	0	0	0	0	0	0	0	0	0	0	0	0	0	0	0	0	0	0	0	0	0	0	1	0	0	0	1	private
pan_gene_8359	pan_gene_9239	Nitrate;Tassel_length	Tassel_length	0	0	0	0	0	0	0	0	0	0	0	0	0	0	0	0	0	0	0	0	0	0	0	0	1	0	1	private
pan_gene_8375	pan_gene_8969	Anthesis-silking_interval;Nodes_above_ear;Tassel_length	Tassel_length	0	1	0	0	0	0	0	0	0	0	0	0	0	0	0	0	0	0	0	0	0	0	1	0	0	0	2	dispensable
pan_gene_8375	pan_gene_97998	Anthesis-silking_interval;Nodes_above_ear;Tassel_length	Ear_height;Nodes_to_ear;Ratio_of_ear_height_to_total_height;Tassel_length	0	0	0	0	0	0	0	0	0	0	0	0	0	0	0	0	0	1	0	0	0	0	1	0	0	0	2	dispensable
pan_gene_8970	pan_gene_98117	Leaf_length;Southern_leaf_blight;Tassel_length	Tassel_length	0	1	0	0	0	0	0	0	0	0	0	0	0	0	0	0	0	0	0	0	0	0	0	0	0	0	1	private
pan_gene_103059	pan_gene_12893	Tassel_length	Average_internode_length_(below_ear);Nodes_above_ear;Tassel_length	0	0	0	0	1	0	0	0	0	0	0	0	0	0	0	0	0	0	0	0	1	0	0	0	0	0	2	dispensable
pan_gene_103059	pan_gene_14155	Tassel_length	Average_internode_length_(above_ear);Boxcox-transformed_leaf_angle;Nitrate;Nodes_above_ear;Nodes_per_plant;Northern_Leaf_Blight;Tassel_length	0	0	0	0	0	0	0	0	0	0	0	0	0	0	0	0	0	0	0	0	0	1	0	0	0	0	1	private
pan_gene_10763	pan_gene_32564	Leaf_width;Tassel_length	Ear_row_number;Stalk_strength;Tassel_length	0	0	0	0	0	0	0	1	0	0	0	0	0	0	0	1	0	0	0	0	0	0	0	0	0	0	2	dispensable
pan_gene_10763	pan_gene_98904	Leaf_width;Tassel_length	Ear_row_number;Tassel_length	0	0	0	0	0	0	0	1	0	0	1	0	0	0	0	1	0	0	0	0	0	0	0	0	0	0	3	dispensable
pan_gene_11275	pan_gene_23799	Tassel_length	Boxcox-transformed_leaf_angle;Tassel_length	0	0	1	0	0	0	0	0	0	0	0	0	0	0	0	0	0	0	0	0	0	0	0	0	0	0	1	private
pan_gene_11275	pan_gene_31308	Tassel_length	Tassel_length	0	0	1	0	0	0	0	0	0	0	0	0	0	0	0	0	0	0	0	0	0	0	0	0	0	0	1	private
pan_gene_11275	pan_gene_7852	Tassel_length	Average_internode_length_(whole_plant);Height_per_day_(until_flowering);Nodes_above_ear;Tassel_length	0	0	1	0	0	0	0	0	0	0	0	0	0	0	0	0	0	0	0	0	0	0	0	0	0	0	1	private
pan_gene_11390	pan_gene_19045	Tassel_length	Chlorophyll_A;PCA_of_metabolites:_PC2;Southern_leaf_blight;Tassel_length	0	0	1	0	0	0	0	0	0	0	0	0	0	0	0	0	0	0	0	0	0	0	0	0	0	0	1	private
pan_gene_11390	pan_gene_19996	Tassel_length	Tassel_length	0	0	1	0	0	0	0	0	0	0	0	0	0	0	0	0	0	0	0	0	0	0	0	0	0	0	1	private
pan_gene_11390	pan_gene_753	Tassel_length	Tassel_length	0	0	1	0	0	0	0	0	0	0	0	0	0	0	0	0	0	0	0	0	0	0	0	0	0	0	1	private
pan_gene_11667	pan_gene_31963	Cob_diameter;Southern_leaf_blight;Tassel_length	Tassel_length	0	0	0	0	0	1	0	0	0	0	0	0	0	0	0	0	0	0	0	0	0	0	0	0	0	1	2	dispensable
pan_gene_11736	pan_gene_14911	Tassel_length	Tassel_length	0	0	0	0	0	1	0	0	0	0	0	0	0	0	0	0	0	0	0	1	0	0	0	0	0	0	2	dispensable
pan_gene_11736	pan_gene_24296	Tassel_length	Tassel_length	0	0	0	0	0	0	0	0	0	0	0	0	0	0	0	0	0	0	0	1	0	0	0	0	0	0	1	private
pan_gene_11736	pan_gene_27908	Tassel_length	Tassel_length	0	0	0	0	0	1	0	0	0	0	0	0	0	0	0	0	0	0	0	1	0	0	0	0	0	0	2	dispensable
pan_gene_11736	pan_gene_28040	Tassel_length	Tassel_length	0	0	0	0	0	0	0	0	0	0	0	0	0	0	0	0	0	0	0	1	0	0	0	0	0	0	1	private
pan_gene_11736	pan_gene_31965	Tassel_length	Tassel_length	0	0	0	0	0	1	0	0	0	0	0	0	0	0	0	0	0	0	0	1	0	0	0	0	0	0	2	dispensable
pan_gene_11740	pan_gene_21779	Leaf_length;Tassel_length	Days_to_anthesis;Tassel_length	0	0	1	0	0	0	1	0	0	0	0	0	0	0	0	0	0	0	0	0	0	0	0	0	0	0	2	dispensable
pan_gene_11740	pan_gene_29817	Leaf_length;Tassel_length	Days_to_anthesis;Photoperiod_Growing-degree_days_to_silk;Photoperiod_growing-degree_days_to_anthesis;Tassel_length	0	0	1	1	1	0	1	1	0	1	1	1	1	1	1	1	1	1	1	1	1	1	1	1	1	0	21	core
pan_gene_11740	pan_gene_30247	Leaf_length;Tassel_length	Tassel_length	0	0	1	0	1	0	0	1	0	0	0	0	0	0	0	0	0	0	0	0	0	0	0	0	0	0	3	dispensable
pan_gene_11740	pan_gene_3490	Leaf_length;Tassel_length	Tassel_length	0	0	1	0	0	0	0	0	0	0	0	0	0	0	0	0	0	0	0	0	0	0	0	1	0	0	2	dispensable
pan_gene_11740	pan_gene_7781	Leaf_length;Tassel_length	Tassel_length	0	0	1	0	0	0	0	0	0	0	0	0	0	0	0	0	0	0	0	0	0	0	0	0	0	0	1	private
pan_gene_11764	pan_gene_16212	Tassel_length	Nodes_per_plant;Tassel_length	0	0	1	0	0	0	0	0	0	0	0	0	0	0	0	0	0	0	0	0	0	0	0	0	0	0	1	private
pan_gene_11764	pan_gene_26654	Tassel_length	Tassel_length	0	0	1	0	0	0	0	0	0	1	0	0	0	0	0	0	0	0	0	0	1	1	1	0	1	0	6	dispensable
pan_gene_11764	pan_gene_26965	Tassel_length	Ear_height;Tassel_length	0	0	0	0	0	0	0	0	0	1	0	0	0	0	0	1	0	0	0	0	0	0	1	0	0	0	3	dispensable
pan_gene_11764	pan_gene_4253	Tassel_length	Tassel_length	0	0	1	0	0	0	0	0	0	1	0	0	0	0	0	0	0	0	0	0	1	0	1	0	0	0	4	dispensable
pan_gene_1181	pan_gene_12876	Chlorophyll_A;Leaf_length;Photoperiod_Growing-degree_days_to_silk;Photoperiod_growing-degree_days_to_anthesis;Tassel_length	Tassel_branch_number;Tassel_length	0	0	0	0	0	0	0	0	0	0	0	0	0	0	0	0	0	0	0	0	0	0	1	0	0	0	1	private
pan_gene_1181	pan_gene_23879	Chlorophyll_A;Leaf_length;Photoperiod_Growing-degree_days_to_silk;Photoperiod_growing-degree_days_to_anthesis;Tassel_length	Chlorophyll_B;Tassel_length	0	0	0	0	0	0	0	0	0	0	0	0	0	0	0	0	0	0	0	0	0	0	1	0	0	0	1	private
pan_gene_1181	pan_gene_28365	Chlorophyll_A;Leaf_length;Photoperiod_Growing-degree_days_to_silk;Photoperiod_growing-degree_days_to_anthesis;Tassel_length	Leaf_length;Tassel_length	0	0	0	0	0	0	0	0	0	0	0	1	0	0	0	0	0	0	0	0	0	0	1	0	0	0	2	dispensable
pan_gene_1181	pan_gene_30254	Chlorophyll_A;Leaf_length;Photoperiod_Growing-degree_days_to_silk;Photoperiod_growing-degree_days_to_anthesis;Tassel_length	Tassel_length	0	0	0	0	0	0	0	0	0	0	0	1	0	0	0	0	0	1	0	0	0	0	0	1	0	0	3	dispensable
pan_gene_1181	pan_gene_5211	Chlorophyll_A;Leaf_length;Photoperiod_Growing-degree_days_to_silk;Photoperiod_growing-degree_days_to_anthesis;Tassel_length	Tassel_length	0	0	0	0	0	0	0	0	0	0	0	0	0	0	0	0	0	1	0	0	0	0	0	0	0	0	1	private
pan_gene_1186	pan_gene_2504	Chlorophyll_B;PCA_of_metabolites:_PC2;Starch;Tassel_branch_number;Tassel_length	Average_internode_length_(whole_plant);Height_above_ear;Nodes_above_ear;Ratio_of_ear_height_to_total_height;Tassel_length;Total_amino_acids	0	0	1	0	0	0	0	0	0	0	0	0	0	0	0	1	0	0	0	0	0	0	0	0	0	0	2	dispensable
pan_gene_11895	pan_gene_15684	Days_to_silk;Tassel_length	Tassel_length	0	0	1	1	0	0	0	0	0	0	0	0	0	0	0	0	0	1	0	0	0	0	1	0	0	0	4	dispensable
pan_gene_11895	pan_gene_17408	Days_to_silk;Tassel_length	Southern_leaf_blight;Tassel_length	0	0	1	0	0	0	0	0	0	0	0	0	0	0	0	0	0	0	0	0	0	0	0	0	1	0	2	dispensable
pan_gene_11895	pan_gene_21035	Days_to_silk;Tassel_length	Height_above_ear;Tassel_length	0	0	1	0	1	0	0	0	0	1	0	0	0	1	0	0	0	1	0	0	1	0	0	0	0	0	6	dispensable
pan_gene_11895	pan_gene_23900	Days_to_silk;Tassel_length	Days_to_anthesis;Photoperiod_Growing-degree_days_to_silk;Tassel_length	0	0	1	0	1	0	1	0	0	0	0	0	0	0	1	0	1	0	0	0	0	0	1	1	1	0	8	dispensable
pan_gene_11895	pan_gene_28080	Days_to_silk;Tassel_length	Tassel_length	0	0	1	1	1	0	0	1	1	0	1	0	0	0	0	0	0	1	0	0	1	0	0	0	0	0	8	dispensable
pan_gene_11895	pan_gene_30231	Days_to_silk;Tassel_length	Ratio_of_ear_height_to_total_height;Tassel_length	0	0	1	1	1	0	1	1	1	0	0	1	1	0	0	1	1	0	0	0	1	0	1	0	1	0	13	near-core
pan_gene_11895	pan_gene_30761	Days_to_silk;Tassel_length	Leaf_length;Nodes_above_ear;PCA_of_metabolites:_PC2;Plant_height;Starch;Tassel_length	0	0	1	1	1	0	0	1	1	0	0	0	1	0	1	0	0	1	0	0	1	0	0	1	0	1	11	near-core
pan_gene_11895	pan_gene_31508	Days_to_silk;Tassel_length	Tassel_length	0	0	1	1	1	0	0	1	1	0	0	0	1	0	0	0	0	1	1	1	1	0	1	0	1	0	12	near-core
pan_gene_11895	pan_gene_4349	Days_to_silk;Tassel_length	Height_above_ear;Plant_height;Tassel_length	0	0	1	0	1	0	0	1	0	0	0	0	1	1	0	1	0	0	0	0	0	1	0	0	1	0	8	dispensable
pan_gene_11895	pan_gene_634	Days_to_silk;Tassel_length	100_Kernel_weight;Tassel_length	0	0	1	1	1	0	0	1	1	1	0	1	0	0	0	0	0	1	0	0	0	0	1	0	0	1	10	dispensable
pan_gene_11895	pan_gene_64133	Days_to_silk;Tassel_length	Tassel_length	0	0	1	0	0	0	0	0	0	0	1	0	0	0	0	0	0	0	0	0	0	0	1	0	0	0	3	dispensable
pan_gene_11895	pan_gene_8076	Days_to_silk;Tassel_length	Average_internode_length_(below_ear);Leaf_length;Tassel_length	0	0	1	1	0	0	0	0	1	0	0	1	0	0	0	0	0	0	0	0	0	0	0	0	0	0	4	dispensable
pan_gene_1202	pan_gene_20562	Protein;Tassel_length	Tassel_length	0	0	0	1	0	0	0	1	0	0	0	0	0	0	0	1	0	0	0	0	1	0	0	0	0	0	4	dispensable
pan_gene_12141	pan_gene_7979	Tassel_length	Average_internode_length_(above_ear);Average_internode_length_(whole_plant);Tassel_branch_number;Tassel_length	0	0	1	0	0	1	0	0	0	0	0	0	0	0	0	0	0	0	0	0	0	0	0	0	0	0	2	dispensable
pan_gene_1221	pan_gene_21782	Tassel_length	Tassel_length	0	0	1	0	0	0	0	0	1	1	0	0	1	1	0	1	0	0	0	0	1	1	0	0	1	1	10	dispensable
pan_gene_1221	pan_gene_26429	Tassel_length	Tassel_length	0	0	1	0	0	0	0	0	0	0	0	0	0	0	0	0	0	0	0	0	0	0	0	0	0	0	1	private
pan_gene_1221	pan_gene_32855	Tassel_length	Tassel_length	0	0	1	0	1	1	0	0	1	0	1	0	0	0	0	0	0	0	0	0	0	1	0	1	0	0	7	dispensable
pan_gene_1221	pan_gene_64132	Tassel_length	Tassel_length	0	0	1	0	0	0	0	0	0	0	0	0	0	0	1	0	0	0	0	0	0	0	0	0	0	0	2	dispensable
pan_gene_1221	pan_gene_64133	Tassel_length	Tassel_length	0	0	1	0	1	0	0	0	0	0	1	0	0	1	1	0	1	0	0	0	0	0	1	0	0	0	7	dispensable
pan_gene_1221	pan_gene_7161	Tassel_length	Tassel_length	0	0	1	0	0	0	0	0	0	0	0	0	0	0	0	0	0	0	0	0	1	0	0	0	0	0	2	dispensable
pan_gene_1221	pan_gene_82330	Tassel_length	Leaf_length;Tassel_length	0	0	0	0	1	0	0	0	0	0	0	0	0	0	0	0	0	0	0	0	0	0	0	0	0	0	1	private
pan_gene_12315	pan_gene_15684	Tassel_length	Tassel_length	0	0	1	1	0	0	0	0	0	1	1	0	0	0	0	0	0	0	0	0	0	0	1	0	0	0	5	dispensable
pan_gene_12315	pan_gene_15696	Tassel_length	Boxcox-transformed_leaf_angle;Leaf_length;Starch;Tassel_length	0	0	1	1	1	0	0	1	1	0	1	1	0	0	0	0	0	0	0	0	1	0	0	0	0	1	9	dispensable
pan_gene_12315	pan_gene_4121	Tassel_length	Tassel_length	0	0	1	0	1	0	0	0	0	0	0	1	0	0	0	0	0	1	0	0	1	0	1	0	0	0	6	dispensable
pan_gene_12315	pan_gene_4349	Tassel_length	Height_above_ear;Plant_height;Tassel_length	0	0	1	1	1	0	0	1	1	1	1	0	0	0	0	0	0	1	0	1	1	0	0	0	0	0	10	dispensable
pan_gene_12315	pan_gene_8076	Tassel_length	Average_internode_length_(below_ear);Leaf_length;Tassel_length	0	0	1	0	0	0	0	0	1	1	0	0	1	0	0	0	0	0	0	1	1	0	0	0	0	1	7	dispensable
pan_gene_12527	pan_gene_12876	Tassel_length	Tassel_branch_number;Tassel_length	0	0	1	1	1	1	0	0	1	0	1	1	0	1	1	1	1	1	0	0	1	1	1	0	1	0	16	near-core
pan_gene_12527	pan_gene_15684	Tassel_length	Tassel_length	0	0	1	1	0	0	0	0	0	0	1	0	0	0	1	0	0	1	0	0	0	0	0	0	0	0	5	dispensable
pan_gene_12527	pan_gene_21035	Tassel_length	Height_above_ear;Tassel_length	0	0	1	0	0	0	0	0	0	0	0	0	0	0	0	0	0	0	0	0	0	0	0	0	0	0	1	private
pan_gene_12527	pan_gene_23799	Tassel_length	Boxcox-transformed_leaf_angle;Tassel_length	0	0	1	0	0	0	0	0	0	0	0	0	0	0	0	0	0	0	0	0	0	0	0	0	0	0	1	private
pan_gene_12527	pan_gene_27995	Tassel_length	Average_internode_length_(below_ear);Southern_leaf_blight;Tassel_length	0	0	1	1	1	1	0	0	0	0	0	0	0	0	0	1	0	0	1	1	0	0	1	0	0	1	9	dispensable
pan_gene_12527	pan_gene_28029	Tassel_length	Average_internode_length_(whole_plant);Tassel_length	0	0	1	0	0	0	0	0	0	0	0	0	0	0	0	0	0	0	0	0	0	0	0	0	0	0	1	private
pan_gene_12527	pan_gene_4214	Tassel_length	Tassel_length	0	0	0	0	0	0	0	0	0	0	0	1	0	0	1	1	0	1	1	0	0	0	0	0	0	1	6	dispensable
pan_gene_12527	pan_gene_4249	Tassel_length	Tassel_length	0	0	1	0	0	0	0	0	0	0	0	0	0	0	0	0	0	0	0	0	0	0	0	0	0	0	1	private
pan_gene_12574	pan_gene_15696	Average_internode_length_(below_ear);Ear_height;Ear_row_number;Plant_height;Tassel_length	Boxcox-transformed_leaf_angle;Leaf_length;Starch;Tassel_length	0	0	1	0	0	0	0	0	0	0	0	0	0	0	0	0	0	0	0	0	0	0	0	0	0	0	1	private
pan_gene_12574	pan_gene_25165	Average_internode_length_(below_ear);Ear_height;Ear_row_number;Plant_height;Tassel_length	Days_to_silk;Tassel_length	0	0	1	0	0	0	0	0	0	0	0	0	0	0	0	0	0	0	0	0	0	0	0	0	0	0	1	private
pan_gene_12574	pan_gene_30163	Average_internode_length_(below_ear);Ear_height;Ear_row_number;Plant_height;Tassel_length	Plant_height;Tassel_length	0	0	1	0	0	0	0	0	0	0	0	0	0	0	0	0	0	0	0	0	0	0	0	0	0	0	1	private
pan_gene_12609	pan_gene_16249	Tassel_length	Nitrate;Tassel_length	0	0	1	1	0	1	0	0	1	0	0	1	0	0	0	0	0	1	0	1	0	0	1	0	1	0	9	dispensable
pan_gene_12609	pan_gene_23431	Tassel_length	Tassel_length	0	0	1	1	0	0	0	0	0	0	1	0	1	0	0	0	0	0	0	0	0	0	0	0	0	0	4	dispensable
pan_gene_12609	pan_gene_28015	Tassel_length	Cob_diameter;Tassel_branch_number;Tassel_length	0	0	1	0	0	0	0	1	0	0	0	0	1	1	0	0	0	0	0	0	0	0	0	0	0	0	4	dispensable
pan_gene_12609	pan_gene_29705	Tassel_length	Photoperiod_Growing-degree_days_to_silk;Tassel_length	0	0	1	0	0	0	0	1	0	0	1	1	0	0	0	0	0	0	0	0	0	1	1	1	0	0	7	dispensable
pan_gene_12609	pan_gene_4260	Tassel_length	Ratio_of_ear_height_to_total_height;Stalk_strength;Tassel_length	0	0	1	1	0	0	0	0	0	0	0	1	1	0	0	0	0	0	0	0	0	0	1	1	0	0	6	dispensable
pan_gene_12609	pan_gene_646	Tassel_length	Average_internode_length_(below_ear);Boxcox-transformed_leaf_angle;Tassel_length	0	0	1	0	0	0	0	0	0	0	0	0	0	0	0	0	0	1	0	0	0	0	0	0	0	0	2	dispensable
pan_gene_12613	pan_gene_14838	Tassel_length	Nodes_above_ear;Photoperiod_growing-degree_days_to_anthesis;Tassel_length	0	0	1	0	0	0	0	0	0	0	0	1	0	0	0	0	0	0	0	0	0	1	0	0	0	0	3	dispensable
pan_gene_12613	pan_gene_15684	Tassel_length	Tassel_length	0	0	1	1	1	0	0	0	0	1	0	0	0	0	1	0	0	0	0	0	0	0	1	0	0	0	6	dispensable
pan_gene_12613	pan_gene_16363	Tassel_length	Average_internode_length_(below_ear);Height_per_day_(until_flowering);Plant_height;Tassel_length	0	0	1	0	0	0	0	0	0	0	0	0	1	0	1	1	0	0	0	0	0	1	1	0	0	0	6	dispensable
pan_gene_12613	pan_gene_17408	Tassel_length	Southern_leaf_blight;Tassel_length	0	0	1	0	0	0	0	0	0	0	0	0	0	0	0	0	0	0	0	0	0	0	0	0	0	0	1	private
pan_gene_12613	pan_gene_20575	Tassel_length	Ear_row_number;Tassel_length	0	0	1	0	0	0	1	0	1	0	0	1	0	0	0	0	0	0	0	1	0	1	1	0	1	0	8	dispensable
pan_gene_12613	pan_gene_22488	Tassel_length	Ratio_of_ear_height_to_total_height;Tassel_length	0	0	1	1	0	0	0	1	0	0	0	1	0	0	0	1	0	0	0	0	0	0	1	0	0	0	6	dispensable
pan_gene_12613	pan_gene_27149	Tassel_length	Starch;Tassel_length	0	0	1	0	0	0	1	0	0	0	0	0	0	0	0	0	0	0	0	0	0	0	0	0	0	0	2	dispensable
pan_gene_12613	pan_gene_28041	Tassel_length	Average_internode_length_(below_ear);Tassel_branch_number;Tassel_length	0	0	1	1	1	1	0	1	1	1	0	0	1	1	1	0	1	0	1	0	0	0	0	0	0	1	13	near-core
pan_gene_12613	pan_gene_29595	Tassel_length	Nodes_to_ear;PCA_of_metabolites:_PC1;Photoperiod_Growing-degree_days_to_silk;Photoperiod_growing-degree_days_to_anthesis;Tassel_length	0	0	1	1	1	0	0	0	1	0	0	0	1	0	0	0	0	1	0	0	0	0	0	0	0	0	6	dispensable
pan_gene_12613	pan_gene_31508	Tassel_length	Tassel_length	0	0	1	1	1	1	0	1	1	0	0	1	1	0	0	1	0	0	0	0	0	1	1	0	0	0	11	near-core
pan_gene_12876	pan_gene_21035	Tassel_branch_number;Tassel_length	Height_above_ear;Tassel_length	0	0	1	0	1	0	0	0	0	0	0	0	0	0	0	0	0	0	0	0	1	0	0	0	0	0	3	dispensable
pan_gene_12876	pan_gene_25388	Tassel_branch_number;Tassel_length	Tassel_length	0	0	0	0	0	0	0	0	0	0	0	0	0	0	0	0	0	0	0	0	0	0	1	0	0	0	1	private
pan_gene_12876	pan_gene_2678	Tassel_branch_number;Tassel_length	Tassel_length	0	0	1	0	0	1	1	0	1	0	0	0	0	0	0	0	0	0	0	1	0	0	1	0	0	0	6	dispensable
pan_gene_12876	pan_gene_27995	Tassel_branch_number;Tassel_length	Average_internode_length_(below_ear);Southern_leaf_blight;Tassel_length	0	0	1	0	1	1	1	0	0	0	0	0	0	0	0	0	0	0	0	0	1	0	1	0	0	1	7	dispensable
pan_gene_12876	pan_gene_28029	Tassel_branch_number;Tassel_length	Average_internode_length_(whole_plant);Tassel_length	0	0	1	0	0	0	0	0	0	0	0	0	0	0	0	0	0	0	0	0	0	0	0	0	0	0	1	private
pan_gene_12876	pan_gene_28365	Tassel_branch_number;Tassel_length	Leaf_length;Tassel_length	0	0	0	1	1	0	0	0	0	0	1	0	0	0	1	0	1	1	0	0	1	1	1	0	0	0	9	dispensable
pan_gene_12876	pan_gene_30231	Tassel_branch_number;Tassel_length	Ratio_of_ear_height_to_total_height;Tassel_length	0	0	1	1	1	1	0	0	1	0	1	1	0	1	1	1	1	0	1	0	1	0	1	0	0	0	14	near-core
pan_gene_12876	pan_gene_4249	Tassel_branch_number;Tassel_length	Tassel_length	0	0	1	0	0	0	1	0	0	0	0	0	0	0	0	0	0	0	0	0	0	0	0	0	0	0	2	dispensable
pan_gene_12876	pan_gene_713	Tassel_branch_number;Tassel_length	Cob_diameter;Tassel_length	0	0	1	0	0	0	1	0	0	0	1	1	0	0	1	0	0	0	1	0	1	0	1	0	1	0	9	dispensable
pan_gene_12876	pan_gene_7160	Tassel_branch_number;Tassel_length	Tassel_length	0	0	0	1	0	0	0	0	0	0	0	0	0	0	0	0	0	0	0	0	0	0	0	0	0	0	1	private
pan_gene_12893	pan_gene_28005	Average_internode_length_(below_ear);Nodes_above_ear;Tassel_length	Cob_diameter;Nodes_to_ear;Tassel_length	0	0	0	0	0	0	0	0	0	0	0	0	0	0	0	1	0	0	1	0	0	0	1	0	0	0	3	dispensable
pan_gene_12893	pan_gene_530	Average_internode_length_(below_ear);Nodes_above_ear;Tassel_length	Tassel_length	0	0	0	0	0	0	0	0	0	0	0	0	0	0	0	0	0	0	1	0	0	0	0	0	0	0	1	private
pan_gene_1305	pan_gene_98904	Average_internode_length_(whole_plant);Tassel_branch_number;Tassel_length	Ear_row_number;Tassel_length	0	0	1	0	0	0	0	0	0	0	0	0	1	0	1	1	0	1	0	0	1	0	0	0	0	0	6	dispensable
pan_gene_13823	pan_gene_96293	Boxcox-transformed_leaf_angle;Tassel_length	Tassel_length	0	0	1	0	0	0	0	0	0	0	0	0	0	0	0	0	0	0	0	0	0	0	0	0	0	0	1	private
pan_gene_14042	pan_gene_8377	Tassel_length	Nodes_above_ear;Tassel_length	0	0	1	0	0	0	0	0	0	0	0	0	0	0	0	0	0	0	0	0	0	0	0	0	0	0	1	private
pan_gene_1406	pan_gene_2678	Average_internode_length_(whole_plant);Tassel_length	Tassel_length	0	0	1	0	0	0	0	0	0	0	0	0	0	0	0	0	0	0	0	0	0	0	0	0	0	0	1	private
pan_gene_1406	pan_gene_5716	Average_internode_length_(whole_plant);Tassel_length	Boxcox-transformed_leaf_angle;Ear_height;Ear_row_number;Height_per_day_(until_flowering);Sucrose;Tassel_length	0	0	1	0	0	0	0	0	0	0	0	0	0	0	0	0	0	0	0	0	0	0	0	0	0	0	1	private
pan_gene_1406	pan_gene_7263	Average_internode_length_(whole_plant);Tassel_length	Northern_Leaf_Blight;Plant_height;Tassel_length	0	0	1	0	0	1	0	0	0	0	0	0	0	0	0	0	0	0	1	0	0	1	0	0	0	0	4	dispensable
pan_gene_14118	pan_gene_32450	Fructose;Height_per_day_(until_flowering);Tassel_length	Average_internode_length_(below_ear);Cob_diameter;Nodes_above_ear;Tassel_length	0	0	0	0	0	0	1	0	0	0	0	0	0	0	0	0	0	0	0	0	0	0	0	0	0	0	1	private
pan_gene_14118	pan_gene_5298	Fructose;Height_per_day_(until_flowering);Tassel_length	Leaf_width;Northern_Leaf_Blight;Ratio_of_ear_height_to_total_height;Tassel_length;Total_amino_acids	0	0	0	0	1	0	0	0	0	0	0	1	1	0	0	0	0	0	0	0	0	0	1	0	0	0	4	dispensable
pan_gene_14155	pan_gene_28107	Average_internode_length_(above_ear);Boxcox-transformed_leaf_angle;Nitrate;Nodes_above_ear;Nodes_per_plant;Northern_Leaf_Blight;Tassel_length	Tassel_length	0	0	0	0	0	0	0	0	0	0	0	0	0	0	0	0	0	0	1	0	0	0	0	0	0	0	1	private
pan_gene_14155	pan_gene_8036	Average_internode_length_(above_ear);Boxcox-transformed_leaf_angle;Nitrate;Nodes_above_ear;Nodes_per_plant;Northern_Leaf_Blight;Tassel_length	100_Kernel_weight;Days_to_anthesis;Tassel_length	0	0	0	0	0	0	0	0	0	0	0	0	1	0	0	0	0	0	0	0	0	0	0	0	0	0	1	private
pan_gene_14540	pan_gene_21449	Tassel_length;Total_amino_acids	Tassel_length	0	0	1	0	0	0	0	0	0	0	0	0	0	0	0	0	0	0	0	0	0	0	0	0	0	0	1	private
pan_gene_14540	pan_gene_31932	Tassel_length;Total_amino_acids	Tassel_length	0	0	1	0	0	0	0	0	0	1	0	0	0	0	0	0	0	0	0	0	0	0	0	0	0	0	2	dispensable
pan_gene_14540	pan_gene_610	Tassel_length;Total_amino_acids	Tassel_length	0	0	1	1	0	1	0	0	0	0	0	0	0	0	1	0	0	0	0	0	1	0	0	0	0	0	5	dispensable
pan_gene_14596	pan_gene_29638	100_Kernel_weight;Leaf_length;Tassel_length	Plant_height;Tassel_length	0	0	1	0	0	0	0	0	0	0	0	0	0	0	0	0	0	0	0	0	0	0	0	0	0	0	1	private
pan_gene_14596	pan_gene_30751	100_Kernel_weight;Leaf_length;Tassel_length	Tassel_length	0	0	1	0	0	0	0	0	0	0	0	0	0	0	0	0	0	0	0	0	0	0	0	0	0	0	1	private
pan_gene_14596	pan_gene_31524	100_Kernel_weight;Leaf_length;Tassel_length	100_Kernel_weight;Tassel_length	0	0	1	0	0	0	0	0	0	0	0	0	0	0	0	0	0	0	0	0	0	0	0	0	0	0	1	private
pan_gene_14596	pan_gene_4869	100_Kernel_weight;Leaf_length;Tassel_length	Boxcox-transformed_leaf_angle;Tassel_length	0	0	1	0	0	0	0	0	0	0	0	0	0	0	0	0	0	0	0	0	0	0	0	0	0	0	1	private
pan_gene_14643	pan_gene_5293	Ear_height;Height_per_day_(until_flowering);Ratio_of_ear_height_to_total_height;Tassel_length	Glucose;Northern_Leaf_Blight;Tassel_length	0	0	1	0	0	0	0	0	0	0	0	0	0	0	0	0	0	0	0	0	0	0	0	0	0	0	1	private
pan_gene_14643	pan_gene_9032	Ear_height;Height_per_day_(until_flowering);Ratio_of_ear_height_to_total_height;Tassel_length	Tassel_length	0	0	1	0	0	0	0	0	0	0	0	0	0	0	0	0	0	0	0	0	0	0	0	0	0	0	1	private
pan_gene_148	pan_gene_24692	Tassel_length	Tassel_length	0	0	1	0	0	0	0	0	0	0	0	0	0	0	0	0	0	0	0	0	0	0	0	0	0	0	1	private
pan_gene_14838	pan_gene_27149	Nodes_above_ear;Photoperiod_growing-degree_days_to_anthesis;Tassel_length	Starch;Tassel_length	0	0	1	0	0	0	0	0	0	0	0	0	0	0	0	0	0	0	0	0	0	0	0	0	0	0	1	private
pan_gene_14865	pan_gene_17437	Tassel_length	Tassel_length	0	0	0	0	0	0	0	0	0	1	0	1	0	0	0	0	0	0	0	0	0	0	0	0	0	0	2	dispensable
pan_gene_14911	pan_gene_20430	Tassel_length	Tassel_length	0	0	1	0	0	1	0	0	0	0	0	0	0	1	0	0	1	1	0	1	0	1	0	1	0	0	8	dispensable
pan_gene_14911	pan_gene_23551	Tassel_length	Tassel_length	0	0	1	1	1	0	0	0	1	0	0	1	0	0	0	0	1	0	0	1	0	0	0	0	0	0	7	dispensable
pan_gene_14911	pan_gene_24077	Tassel_length	Chlorophyll_B;Tassel_length	0	0	1	0	0	0	0	0	0	0	0	0	0	1	0	0	0	0	0	0	0	0	0	0	0	0	2	dispensable
pan_gene_14911	pan_gene_24296	Tassel_length	Tassel_length	0	0	1	1	0	0	0	0	1	0	0	1	0	1	0	0	0	0	0	1	0	1	1	0	0	0	8	dispensable
pan_gene_14911	pan_gene_28040	Tassel_length	Tassel_length	0	0	1	1	0	0	1	0	1	0	0	0	0	1	1	0	1	0	1	1	0	1	1	0	1	0	12	near-core
pan_gene_14911	pan_gene_8794	Tassel_length	Nodes_to_ear;Tassel_length	0	0	1	1	0	0	0	0	1	0	0	0	0	1	0	0	0	0	0	1	0	0	0	0	0	0	5	dispensable
pan_gene_14911	pan_gene_9122	Tassel_length	Anthesis-silking_interval;Tassel_length	0	0	1	0	0	1	0	0	0	0	0	0	0	0	0	0	1	0	0	1	0	0	1	1	0	0	6	dispensable
pan_gene_15313	pan_gene_21722	Tassel_length	Nodes_above_ear;Tassel_length	0	0	0	0	0	0	0	0	1	0	0	0	0	0	0	0	0	0	0	0	1	0	0	0	0	0	2	dispensable
pan_gene_15313	pan_gene_4271	Tassel_length	Average_internode_length_(above_ear);Leaf_width;Tassel_length	0	0	1	0	0	0	0	1	0	0	0	0	0	0	0	0	0	1	0	0	0	1	1	0	1	0	6	dispensable
pan_gene_15313	pan_gene_57529	Tassel_length	Average_internode_length_(above_ear);Tassel_length	0	0	1	0	0	0	0	0	0	0	0	0	0	0	0	0	0	0	0	0	0	1	0	0	1	0	3	dispensable
pan_gene_15351	pan_gene_20562	Average_internode_length_(below_ear);Tassel_length	Tassel_length	0	0	0	0	0	0	0	0	0	0	0	0	0	0	0	0	0	0	0	1	0	0	0	0	0	0	1	private
pan_gene_15351	pan_gene_6288	Average_internode_length_(below_ear);Tassel_length	Days_to_silk;Tassel_length	0	0	0	0	0	0	1	1	0	0	0	0	0	0	0	0	0	0	0	0	0	0	0	0	0	0	2	dispensable
pan_gene_15506	pan_gene_19298	Tassel_length	Days_to_anthesis;Nodes_per_plant;Plant_height;Tassel_length	0	0	1	0	0	0	0	0	0	0	0	0	0	0	0	0	0	0	0	0	0	0	1	0	0	0	2	dispensable
pan_gene_15506	pan_gene_29705	Tassel_length	Photoperiod_Growing-degree_days_to_silk;Tassel_length	0	0	1	0	0	0	1	0	1	1	1	0	0	0	0	0	0	0	0	1	0	1	1	1	1	0	10	dispensable
pan_gene_15506	pan_gene_29817	Tassel_length	Days_to_anthesis;Photoperiod_Growing-degree_days_to_silk;Photoperiod_growing-degree_days_to_anthesis;Tassel_length	0	0	1	0	0	0	0	1	0	0	0	0	0	0	0	0	0	0	0	0	0	0	0	0	0	0	2	dispensable
pan_gene_15506	pan_gene_32562	Tassel_length	Height_per_day_(until_flowering);Nodes_per_plant;Stalk_strength;Tassel_length	0	0	1	0	0	0	0	1	1	1	1	1	1	0	0	0	0	1	0	0	1	0	1	0	1	0	11	near-core
pan_gene_15506	pan_gene_7781	Tassel_length	Tassel_length	0	0	1	0	0	0	0	0	0	0	0	0	0	0	0	0	0	0	0	0	0	0	0	0	0	0	1	private
pan_gene_15537	pan_gene_16173	Tassel_length	Average_internode_length_(below_ear);Leaf_width;Tassel_length	0	0	1	0	0	0	0	0	0	0	0	0	0	0	0	0	0	0	0	0	0	0	0	0	0	0	1	private
pan_gene_15629	pan_gene_23435	Tassel_length	Tassel_length	0	0	1	1	0	0	0	0	0	0	0	0	0	0	0	0	0	0	0	0	0	0	1	0	0	0	3	dispensable
pan_gene_15629	pan_gene_23771	Tassel_length	Northern_Leaf_Blight;Tassel_length	0	0	1	0	1	0	0	0	0	0	0	0	0	0	0	0	0	0	0	0	0	0	1	0	0	0	3	dispensable
pan_gene_15629	pan_gene_23799	Tassel_length	Boxcox-transformed_leaf_angle;Tassel_length	0	0	1	0	0	0	0	0	0	0	0	0	0	0	0	0	0	0	0	0	0	0	0	0	0	0	1	private
pan_gene_15629	pan_gene_29736	Tassel_length	Tassel_length	0	0	1	0	0	0	0	0	0	1	0	0	0	0	0	0	0	0	0	0	0	0	0	0	0	0	2	dispensable
pan_gene_15629	pan_gene_458	Tassel_length	Average_internode_length_(above_ear);Height_above_ear;Tassel_length	0	0	1	0	0	0	0	0	0	0	0	0	0	0	0	0	0	0	0	0	1	0	0	0	0	0	2	dispensable
pan_gene_15629	pan_gene_5110	Tassel_length	PCA_of_metabolites:_PC2;Tassel_length	0	0	1	0	0	0	0	0	0	0	1	0	0	0	0	0	0	0	0	1	0	0	0	0	0	0	3	dispensable
pan_gene_15629	pan_gene_7263	Tassel_length	Northern_Leaf_Blight;Plant_height;Tassel_length	0	0	1	0	0	0	0	0	0	0	0	0	0	0	0	0	0	0	0	0	1	0	0	0	0	0	2	dispensable
pan_gene_15629	pan_gene_8026	Tassel_length	Tassel_length	0	0	1	0	0	0	0	0	0	0	1	0	0	0	0	0	0	0	0	0	0	0	0	0	0	0	2	dispensable
pan_gene_15629	pan_gene_8969	Tassel_length	Tassel_length	0	0	1	0	0	0	0	0	0	0	1	0	0	0	0	0	1	0	0	1	1	0	0	0	0	0	5	dispensable
pan_gene_15668	pan_gene_19996	Tassel_length	Tassel_length	0	0	1	0	0	0	0	0	0	0	0	0	0	0	0	0	0	0	0	0	0	0	0	0	0	0	1	private
pan_gene_15668	pan_gene_753	Tassel_length	Tassel_length	0	0	1	0	0	0	0	0	0	0	0	0	0	0	0	0	0	0	0	0	0	0	0	0	0	0	1	private
pan_gene_15684	pan_gene_16363	Tassel_length	Average_internode_length_(below_ear);Height_per_day_(until_flowering);Plant_height;Tassel_length	0	0	1	0	0	0	0	0	0	1	1	0	0	0	1	1	0	1	1	0	0	0	1	0	0	0	8	dispensable
pan_gene_15684	pan_gene_17408	Tassel_length	Southern_leaf_blight;Tassel_length	0	0	1	0	0	0	0	0	0	0	0	0	0	0	0	0	0	0	0	0	0	0	0	0	0	0	1	private
pan_gene_15684	pan_gene_21035	Tassel_length	Height_above_ear;Tassel_length	0	0	1	0	1	0	0	0	0	0	0	0	0	0	0	0	0	0	0	0	0	0	0	0	0	0	2	dispensable
pan_gene_15684	pan_gene_22488	Tassel_length	Ratio_of_ear_height_to_total_height;Tassel_length	0	0	1	1	0	0	0	1	1	0	1	0	0	0	0	1	0	0	0	0	0	0	1	0	1	0	8	dispensable
pan_gene_15684	pan_gene_23900	Tassel_length	Days_to_anthesis;Photoperiod_Growing-degree_days_to_silk;Tassel_length	0	0	1	0	1	0	0	0	0	0	1	1	0	0	1	0	0	0	1	0	0	0	1	0	1	0	8	dispensable
pan_gene_15684	pan_gene_24635	Tassel_length	Average_internode_length_(below_ear);Nodes_per_plant;Tassel_length	0	0	1	0	0	0	0	0	1	1	0	1	1	0	0	0	0	0	0	0	0	0	0	0	0	0	5	dispensable
pan_gene_15684	pan_gene_28041	Tassel_length	Average_internode_length_(below_ear);Tassel_branch_number;Tassel_length	0	0	1	1	0	0	0	1	0	1	1	0	0	0	0	0	0	0	0	0	0	0	1	0	1	0	7	dispensable
pan_gene_15684	pan_gene_29595	Tassel_length	Nodes_to_ear;PCA_of_metabolites:_PC1;Photoperiod_Growing-degree_days_to_silk;Photoperiod_growing-degree_days_to_anthesis;Tassel_length	0	0	1	1	0	0	0	0	0	0	0	0	0	0	0	0	0	0	0	0	0	0	0	0	0	0	2	dispensable
pan_gene_15684	pan_gene_30231	Tassel_length	Ratio_of_ear_height_to_total_height;Tassel_length	0	0	1	1	0	0	0	0	0	0	1	0	0	0	1	0	0	0	1	0	0	0	1	0	0	0	6	dispensable
pan_gene_15684	pan_gene_64133	Tassel_length	Tassel_length	0	0	1	0	0	0	0	0	0	0	1	0	0	1	0	0	0	0	0	0	0	1	1	0	0	0	5	dispensable
pan_gene_15684	pan_gene_7205	Tassel_length	Tassel_length	0	0	1	0	0	0	0	0	1	0	1	1	0	0	0	0	1	0	0	0	1	0	1	0	0	0	7	dispensable
pan_gene_15684	pan_gene_8076	Tassel_length	Average_internode_length_(below_ear);Leaf_length;Tassel_length	0	0	1	1	0	0	0	0	1	0	0	0	0	0	1	0	0	0	0	0	0	0	0	0	0	0	4	dispensable
pan_gene_15684	pan_gene_8461	Tassel_length	Tassel_length	0	0	1	0	1	0	1	0	1	1	1	0	0	0	0	0	1	1	1	0	1	0	1	0	1	0	12	near-core
pan_gene_15696	pan_gene_22488	Boxcox-transformed_leaf_angle;Leaf_length;Starch;Tassel_length	Ratio_of_ear_height_to_total_height;Tassel_length	0	0	1	0	0	0	1	0	0	1	1	1	1	0	0	0	0	0	0	0	0	0	0	0	0	0	6	dispensable
pan_gene_15696	pan_gene_30575	Boxcox-transformed_leaf_angle;Leaf_length;Starch;Tassel_length	Tassel_length	0	0	1	1	1	0	0	1	0	0	0	0	0	1	0	1	0	1	1	1	1	0	1	0	1	0	12	near-core
pan_gene_16167	pan_gene_24295	Average_internode_length_(below_ear);Tassel_length	Tassel_length	0	0	1	0	0	0	0	0	0	0	0	0	0	0	0	0	0	0	0	0	0	0	0	0	0	0	1	private
pan_gene_16167	pan_gene_2623	Average_internode_length_(below_ear);Tassel_length	Height_per_day_(until_flowering);Plant_height;Tassel_branch_number;Tassel_length	0	0	1	0	0	0	0	0	0	0	0	0	0	0	0	0	0	0	0	0	0	0	0	0	0	0	1	private
pan_gene_16167	pan_gene_28041	Average_internode_length_(below_ear);Tassel_length	Average_internode_length_(below_ear);Tassel_branch_number;Tassel_length	0	0	1	0	0	0	0	0	0	0	1	0	0	0	0	0	0	0	0	0	0	0	0	0	0	0	2	dispensable
pan_gene_16167	pan_gene_317	Average_internode_length_(below_ear);Tassel_length	Days_to_anthesis;Days_to_silk;Ear_height;Nodes_to_ear;Plant_height;Tassel_length	0	0	1	0	0	0	0	0	0	0	0	0	0	0	0	0	0	0	0	0	0	0	0	1	0	0	2	dispensable
pan_gene_16167	pan_gene_5110	Average_internode_length_(below_ear);Tassel_length	PCA_of_metabolites:_PC2;Tassel_length	0	0	1	0	0	0	0	1	0	0	1	0	0	0	0	0	1	0	0	0	1	0	0	0	0	0	5	dispensable
pan_gene_16167	pan_gene_7161	Average_internode_length_(below_ear);Tassel_length	Tassel_length	0	0	1	0	0	0	0	0	0	0	0	0	0	0	0	0	0	0	0	0	0	0	0	0	0	0	1	private
pan_gene_16212	pan_gene_26445	Nodes_per_plant;Tassel_length	Tassel_length	0	0	1	0	0	0	0	0	0	0	0	0	0	0	0	0	0	0	0	0	0	0	0	0	0	0	1	private
pan_gene_16212	pan_gene_26654	Nodes_per_plant;Tassel_length	Tassel_length	0	0	1	0	0	0	0	0	0	0	0	0	0	0	0	0	0	0	0	0	0	0	0	0	0	0	1	private
pan_gene_16212	pan_gene_4253	Nodes_per_plant;Tassel_length	Tassel_length	0	0	1	0	0	0	0	0	0	0	0	0	0	0	0	0	0	0	0	0	0	0	0	0	0	0	1	private
pan_gene_16225	pan_gene_8283	Height_per_day_(until_flowering);Leaf_width;Nodes_per_plant;Plant_height;Tassel_length	Tassel_length	0	0	1	0	0	0	0	0	0	0	0	0	0	0	0	0	0	0	0	0	0	0	0	0	0	0	1	private
pan_gene_16249	pan_gene_17199	Nitrate;Tassel_length	Tassel_length	0	0	1	0	0	0	0	0	0	0	0	0	0	0	0	0	0	0	0	0	0	0	0	0	0	0	1	private
pan_gene_16249	pan_gene_19298	Nitrate;Tassel_length	Days_to_anthesis;Nodes_per_plant;Plant_height;Tassel_length	0	0	1	0	0	0	0	0	0	0	0	0	0	0	0	0	0	0	0	0	0	0	0	0	0	0	1	private
pan_gene_16249	pan_gene_21757	Nitrate;Tassel_length	Tassel_length	0	0	1	0	0	0	0	0	0	0	0	0	0	0	0	0	0	0	0	0	0	0	0	0	0	0	1	private
pan_gene_16249	pan_gene_22057	Nitrate;Tassel_length	100_Kernel_weight;Tassel_length	0	0	1	0	0	0	0	0	0	0	0	0	0	0	0	0	0	0	0	0	0	0	0	0	0	0	1	private
pan_gene_16249	pan_gene_28005	Nitrate;Tassel_length	Cob_diameter;Nodes_to_ear;Tassel_length	0	0	1	0	0	0	0	0	0	0	0	0	0	0	0	0	0	0	0	0	0	0	0	0	0	0	1	private
pan_gene_16249	pan_gene_28015	Nitrate;Tassel_length	Cob_diameter;Tassel_branch_number;Tassel_length	0	0	1	0	0	0	0	0	0	0	0	0	0	0	0	0	0	0	0	0	0	0	0	0	1	0	2	dispensable
pan_gene_16249	pan_gene_4260	Nitrate;Tassel_length	Ratio_of_ear_height_to_total_height;Stalk_strength;Tassel_length	0	0	1	0	0	0	0	0	0	0	0	1	0	0	0	0	0	1	0	0	0	0	1	0	0	0	4	dispensable
pan_gene_16363	pan_gene_17408	Average_internode_length_(below_ear);Height_per_day_(until_flowering);Plant_height;Tassel_length	Southern_leaf_blight;Tassel_length	0	0	1	0	0	0	0	0	0	0	0	0	0	0	0	0	0	0	0	0	0	1	0	0	0	0	2	dispensable
pan_gene_16363	pan_gene_24635	Average_internode_length_(below_ear);Height_per_day_(until_flowering);Plant_height;Tassel_length	Average_internode_length_(below_ear);Nodes_per_plant;Tassel_length	0	0	1	1	1	0	1	1	0	1	0	0	1	0	1	0	0	0	0	0	0	0	0	0	0	0	8	dispensable
pan_gene_16363	pan_gene_28882	Average_internode_length_(below_ear);Height_per_day_(until_flowering);Plant_height;Tassel_length	Tassel_length	0	0	1	0	0	0	0	0	0	1	0	0	1	0	0	0	0	0	0	0	1	0	1	0	0	0	5	dispensable
pan_gene_16363	pan_gene_32134	Average_internode_length_(below_ear);Height_per_day_(until_flowering);Plant_height;Tassel_length	Tassel_length;Total_amino_acids	0	0	0	0	0	0	0	0	0	0	0	0	0	1	0	0	0	0	0	0	0	0	0	0	0	0	1	private
pan_gene_16363	pan_gene_4121	Average_internode_length_(below_ear);Height_per_day_(until_flowering);Plant_height;Tassel_length	Tassel_length	0	0	1	0	0	0	0	0	0	0	0	0	0	0	0	0	0	0	0	0	1	0	1	0	0	0	3	dispensable
pan_gene_16363	pan_gene_4349	Average_internode_length_(below_ear);Height_per_day_(until_flowering);Plant_height;Tassel_length	Height_above_ear;Plant_height;Tassel_length	0	0	1	0	0	0	0	0	0	0	0	0	0	1	0	0	0	0	0	0	0	0	1	0	0	0	3	dispensable
pan_gene_16363	pan_gene_64133	Average_internode_length_(below_ear);Height_per_day_(until_flowering);Plant_height;Tassel_length	Tassel_length	0	0	1	0	0	0	0	0	0	0	1	0	0	0	0	0	0	0	0	0	0	0	1	0	0	0	3	dispensable
pan_gene_16363	pan_gene_7205	Average_internode_length_(below_ear);Height_per_day_(until_flowering);Plant_height;Tassel_length	Tassel_length	0	0	1	1	0	0	1	0	0	0	0	1	0	0	1	0	0	0	0	0	1	1	1	0	0	0	8	dispensable
pan_gene_16363	pan_gene_8076	Average_internode_length_(below_ear);Height_per_day_(until_flowering);Plant_height;Tassel_length	Average_internode_length_(below_ear);Leaf_length;Tassel_length	0	0	1	0	0	1	0	0	0	0	0	0	1	0	1	1	1	0	0	0	1	1	1	0	1	0	10	dispensable
pan_gene_16834	pan_gene_460	Tassel_length	Tassel_length	0	0	0	0	0	0	0	0	0	1	0	0	0	0	0	0	0	0	0	0	0	0	0	0	0	0	1	private
pan_gene_16834	pan_gene_4869	Tassel_length	Boxcox-transformed_leaf_angle;Tassel_length	0	0	0	0	0	1	0	0	0	1	0	0	0	0	0	0	0	0	0	1	1	0	0	0	0	0	4	dispensable
pan_gene_17199	pan_gene_21757	Tassel_length	Tassel_length	0	0	1	0	0	1	0	0	0	0	0	0	0	0	0	0	0	0	0	0	0	0	0	0	0	0	2	dispensable
pan_gene_17199	pan_gene_28015	Tassel_length	Cob_diameter;Tassel_branch_number;Tassel_length	0	0	1	0	0	0	0	0	0	0	0	0	0	0	0	0	0	0	0	0	0	0	0	0	0	0	1	private
pan_gene_17199	pan_gene_30253	Tassel_length	Boxcox-transformed_leaf_angle;Tassel_length	0	0	1	0	0	0	0	0	0	0	0	0	0	0	0	0	0	0	0	0	0	0	0	0	0	0	1	private
pan_gene_17408	pan_gene_20575	Southern_leaf_blight;Tassel_length	Ear_row_number;Tassel_length	0	0	1	0	0	0	0	0	0	0	0	0	0	1	0	0	0	0	0	0	0	0	0	0	0	0	2	dispensable
pan_gene_17408	pan_gene_22488	Southern_leaf_blight;Tassel_length	Ratio_of_ear_height_to_total_height;Tassel_length	0	0	1	0	0	0	0	0	0	0	0	0	0	0	0	0	0	0	0	0	0	0	0	0	0	0	1	private
pan_gene_17408	pan_gene_23771	Southern_leaf_blight;Tassel_length	Northern_Leaf_Blight;Tassel_length	0	0	1	0	1	0	0	0	0	0	0	0	1	0	0	0	1	1	0	0	0	0	0	0	0	0	5	dispensable
pan_gene_17408	pan_gene_24635	Southern_leaf_blight;Tassel_length	Average_internode_length_(below_ear);Nodes_per_plant;Tassel_length	0	0	1	1	0	0	0	0	0	0	0	0	0	0	0	0	0	0	0	0	0	0	0	0	0	0	2	dispensable
pan_gene_17408	pan_gene_28024	Southern_leaf_blight;Tassel_length	Average_internode_length_(above_ear);Average_internode_length_(whole_plant);Tassel_length	0	0	1	0	0	0	0	0	0	1	1	0	0	0	0	0	0	0	0	1	0	1	0	0	0	0	5	dispensable
pan_gene_17408	pan_gene_31508	Southern_leaf_blight;Tassel_length	Tassel_length	0	0	1	0	0	0	0	0	0	0	0	0	0	0	0	0	0	0	0	0	0	0	0	0	0	0	1	private
pan_gene_17408	pan_gene_4121	Southern_leaf_blight;Tassel_length	Tassel_length	0	0	1	0	0	0	0	0	0	0	0	0	0	0	0	0	0	1	0	1	1	0	1	0	0	0	5	dispensable
pan_gene_17408	pan_gene_7205	Southern_leaf_blight;Tassel_length	Tassel_length	0	0	1	0	0	0	0	0	0	0	0	0	0	0	0	0	0	0	0	0	0	0	0	0	0	0	1	private
pan_gene_17408	pan_gene_8076	Southern_leaf_blight;Tassel_length	Average_internode_length_(below_ear);Leaf_length;Tassel_length	0	0	1	0	0	0	0	0	0	0	0	0	0	0	0	0	0	0	0	0	0	0	0	0	0	0	1	private
pan_gene_17437	pan_gene_29638	Tassel_length	Plant_height;Tassel_length	0	0	1	0	0	0	0	0	0	1	1	0	0	0	1	0	0	0	0	0	0	1	0	0	0	0	5	dispensable
pan_gene_18422	pan_gene_24692	Average_internode_length_(whole_plant);Tassel_length	Tassel_length	0	0	0	0	0	0	0	1	0	0	0	0	0	0	0	0	0	0	0	0	0	0	0	0	0	0	1	private
pan_gene_18422	pan_gene_28385	Average_internode_length_(whole_plant);Tassel_length	Height_above_ear;Tassel_length	0	0	0	0	0	0	0	1	0	0	0	0	0	0	0	0	1	0	0	0	0	0	0	0	0	0	2	dispensable
pan_gene_18451	pan_gene_61103	Glucose;Tassel_length	Nodes_per_plant;Tassel_length	0	0	0	0	0	0	0	0	0	0	0	0	0	0	0	0	0	0	0	0	0	1	0	0	0	0	1	private
pan_gene_18471	pan_gene_7792	Tassel_length	100_Kernel_weight;Tassel_length	0	0	0	0	0	0	1	0	0	0	0	0	1	0	0	0	0	0	0	0	0	0	0	0	0	0	2	dispensable
pan_gene_18971	pan_gene_61103	Average_internode_length_(below_ear);Tassel_length	Nodes_per_plant;Tassel_length	0	0	1	0	0	0	0	0	0	0	0	0	0	0	0	0	0	0	0	0	0	0	0	0	0	0	1	private
pan_gene_19004	pan_gene_24295	Starch;Tassel_length	Tassel_length	0	0	1	0	0	0	0	0	0	0	0	0	0	0	0	0	0	0	0	0	0	0	0	0	0	0	1	private
pan_gene_19004	pan_gene_2623	Starch;Tassel_length	Height_per_day_(until_flowering);Plant_height;Tassel_branch_number;Tassel_length	0	0	1	0	0	0	0	0	0	0	0	0	0	0	0	0	0	0	0	0	0	0	0	0	0	0	1	private
pan_gene_19004	pan_gene_29736	Starch;Tassel_length	Tassel_length	0	0	1	0	0	0	0	0	0	0	0	0	0	0	0	0	0	0	0	0	0	0	0	0	0	0	1	private
pan_gene_19004	pan_gene_610	Starch;Tassel_length	Tassel_length	0	0	1	0	0	0	0	0	0	1	0	0	0	0	0	0	0	0	0	0	0	0	0	0	0	0	2	dispensable
pan_gene_19045	pan_gene_31524	Chlorophyll_A;PCA_of_metabolites:_PC2;Southern_leaf_blight;Tassel_length	100_Kernel_weight;Tassel_length	0	0	1	0	0	0	0	0	0	0	0	0	0	0	0	0	0	0	0	0	0	0	0	0	0	0	1	private
pan_gene_19055	pan_gene_19478	Nodes_above_ear;Tassel_length	Ear_height;Tassel_length	0	0	1	0	0	0	0	0	0	0	0	0	0	0	0	0	0	0	0	0	0	0	0	0	0	0	1	private
pan_gene_19055	pan_gene_27995	Nodes_above_ear;Tassel_length	Average_internode_length_(below_ear);Southern_leaf_blight;Tassel_length	0	0	1	0	1	0	1	0	0	0	0	0	0	0	0	0	0	0	1	0	0	0	1	0	0	1	6	dispensable
pan_gene_19055	pan_gene_4078	Nodes_above_ear;Tassel_length	Ear_row_number;Tassel_length	0	0	1	0	0	0	0	0	0	0	0	0	0	0	0	0	0	0	0	0	0	0	0	0	0	0	1	private
pan_gene_19055	pan_gene_4249	Nodes_above_ear;Tassel_length	Tassel_length	0	0	1	0	0	0	0	0	0	0	0	0	0	0	0	0	0	0	0	0	0	0	0	0	0	0	1	private
pan_gene_19055	pan_gene_64132	Nodes_above_ear;Tassel_length	Tassel_length	0	0	1	0	0	0	0	0	0	0	0	0	0	0	0	0	0	0	0	0	0	0	0	0	0	0	1	private
pan_gene_19055	pan_gene_64133	Nodes_above_ear;Tassel_length	Tassel_length	0	0	1	0	0	0	0	0	0	0	1	0	0	0	0	0	1	0	0	0	0	1	1	0	0	0	5	dispensable
pan_gene_19055	pan_gene_9055	Nodes_above_ear;Tassel_length	Leaf_width;Tassel_length	0	0	1	1	0	0	0	0	0	0	0	0	0	0	0	0	0	1	0	0	0	0	0	0	0	0	3	dispensable
pan_gene_19118	pan_gene_26543	Ear_height;Stalk_strength;Tassel_length	Tassel_length	0	0	1	1	1	1	1	1	1	0	0	1	1	1	1	1	0	1	0	1	1	0	0	0	1	0	16	near-core
pan_gene_19118	pan_gene_30330	Ear_height;Stalk_strength;Tassel_length	Average_internode_length_(whole_plant);Tassel_length	0	0	1	1	1	0	0	0	0	0	1	1	0	1	0	0	0	1	0	0	0	0	1	1	0	0	9	dispensable
pan_gene_19118	pan_gene_8026	Ear_height;Stalk_strength;Tassel_length	Tassel_length	0	0	1	1	1	0	1	0	1	0	1	0	0	1	0	0	0	0	1	1	0	0	1	1	0	1	12	near-core
pan_gene_19219	pan_gene_4411	Average_internode_length_(above_ear);Boxcox-transformed_leaf_angle;Ear_height;Height_per_day_(until_flowering);Plant_height;Tassel_length	Tassel_length	0	0	0	0	0	0	0	1	0	0	0	0	0	0	0	0	0	0	0	0	0	0	0	0	0	0	1	private
pan_gene_19298	pan_gene_28015	Days_to_anthesis;Nodes_per_plant;Plant_height;Tassel_length	Cob_diameter;Tassel_branch_number;Tassel_length	0	0	1	0	0	0	0	0	0	0	0	0	0	0	0	0	0	0	0	0	0	0	0	0	0	0	1	private
pan_gene_19298	pan_gene_29692	Days_to_anthesis;Nodes_per_plant;Plant_height;Tassel_length	Nodes_per_plant;Photoperiod_Growing-degree_days_to_silk;Tassel_length	0	0	1	1	0	0	0	0	0	0	0	0	0	0	0	0	0	0	0	0	0	1	0	0	0	0	3	dispensable
pan_gene_19298	pan_gene_29705	Days_to_anthesis;Nodes_per_plant;Plant_height;Tassel_length	Photoperiod_Growing-degree_days_to_silk;Tassel_length	0	0	1	0	0	0	0	0	0	0	0	0	0	0	0	0	0	0	0	0	0	0	0	0	0	0	1	private
pan_gene_19298	pan_gene_3551	Days_to_anthesis;Nodes_per_plant;Plant_height;Tassel_length	Leaf_length;Tassel_length	0	0	1	0	0	0	0	0	0	0	0	0	0	0	0	0	0	0	0	0	0	0	0	0	0	0	1	private
pan_gene_19478	pan_gene_21782	Ear_height;Tassel_length	Tassel_length	0	0	1	0	0	1	0	0	0	0	0	0	1	0	0	0	0	0	0	0	0	0	0	0	0	0	3	dispensable
pan_gene_19478	pan_gene_28364	Ear_height;Tassel_length	Nodes_above_ear;Tassel_length	0	0	1	0	0	0	0	0	0	0	0	0	0	0	0	0	0	0	0	0	0	0	0	0	0	0	1	private
pan_gene_19478	pan_gene_354	Ear_height;Tassel_length	Ear_row_number;Tassel_length	0	0	1	0	0	0	0	0	0	0	0	0	0	0	0	0	0	0	0	0	0	0	0	0	0	0	1	private
pan_gene_19478	pan_gene_713	Ear_height;Tassel_length	Cob_diameter;Tassel_length	0	0	1	0	0	0	0	0	0	0	0	0	0	0	0	0	0	0	0	0	0	0	0	0	0	0	1	private
pan_gene_19478	pan_gene_749	Ear_height;Tassel_length	Tassel_length	0	0	1	0	0	0	0	0	0	0	0	0	0	0	0	0	0	0	0	0	0	0	0	0	0	0	1	private
pan_gene_19478	pan_gene_9055	Ear_height;Tassel_length	Leaf_width;Tassel_length	0	0	1	0	0	0	0	0	0	0	0	0	0	0	0	0	0	0	0	0	0	0	0	0	0	0	1	private
pan_gene_19996	pan_gene_28001	Tassel_length	Average_internode_length_(below_ear);Cob_diameter;Southern_leaf_blight;Tassel_length	0	0	1	0	0	0	0	0	0	0	0	0	0	0	0	0	0	0	0	0	0	0	0	0	0	0	1	private
pan_gene_19996	pan_gene_4411	Tassel_length	Tassel_length	0	0	1	0	0	0	0	0	0	0	0	0	0	0	0	0	0	0	0	0	0	0	0	0	0	0	1	private
pan_gene_19996	pan_gene_460	Tassel_length	Tassel_length	0	0	0	0	0	0	0	0	0	0	0	0	0	0	0	0	0	0	0	0	1	0	0	0	0	0	1	private
pan_gene_19996	pan_gene_753	Tassel_length	Tassel_length	0	0	1	0	0	0	0	0	0	0	0	0	0	0	0	0	0	0	0	0	0	0	0	0	0	0	1	private
pan_gene_20430	pan_gene_27908	Tassel_length	Tassel_length	0	0	1	0	0	1	1	0	0	0	0	1	0	1	1	0	0	0	0	1	0	0	0	0	0	1	8	dispensable
pan_gene_20562	pan_gene_4260	Tassel_length	Ratio_of_ear_height_to_total_height;Stalk_strength;Tassel_length	0	0	1	1	0	1	0	1	1	0	0	1	1	1	0	0	0	0	0	1	0	1	1	1	0	0	12	near-core
pan_gene_20575	pan_gene_28024	Ear_row_number;Tassel_length	Average_internode_length_(above_ear);Average_internode_length_(whole_plant);Tassel_length	0	0	1	1	0	0	0	1	0	0	0	1	1	0	0	0	0	0	0	0	0	0	0	0	0	0	5	dispensable
pan_gene_20575	pan_gene_28882	Ear_row_number;Tassel_length	Tassel_length	0	0	1	0	1	0	0	1	1	0	1	0	0	0	0	0	0	0	0	0	0	0	0	0	0	0	5	dispensable
pan_gene_20575	pan_gene_30231	Ear_row_number;Tassel_length	Ratio_of_ear_height_to_total_height;Tassel_length	0	0	1	0	1	1	1	1	1	1	1	0	0	0	0	0	0	1	1	1	0	0	1	0	0	0	12	near-core
pan_gene_20575	pan_gene_31508	Ear_row_number;Tassel_length	Tassel_length	0	0	1	0	0	1	0	0	1	0	1	0	0	0	0	0	0	1	1	0	0	1	1	0	0	0	8	dispensable
pan_gene_20575	pan_gene_32134	Ear_row_number;Tassel_length	Tassel_length;Total_amino_acids	0	0	0	0	0	0	0	0	0	0	0	0	0	1	0	0	0	0	0	0	0	0	0	0	0	0	1	private
pan_gene_20575	pan_gene_4121	Ear_row_number;Tassel_length	Tassel_length	0	0	1	1	1	1	0	1	0	1	0	1	1	1	1	1	0	1	0	1	1	0	1	0	0	0	15	near-core
pan_gene_20575	pan_gene_634	Ear_row_number;Tassel_length	100_Kernel_weight;Tassel_length	0	0	1	1	1	1	0	1	1	1	1	1	0	1	0	1	0	1	1	0	0	0	1	1	0	1	16	near-core
pan_gene_20575	pan_gene_8076	Ear_row_number;Tassel_length	Average_internode_length_(below_ear);Leaf_length;Tassel_length	0	0	1	0	0	1	1	0	1	0	0	0	0	0	0	0	0	0	0	1	0	0	0	0	0	0	5	dispensable
pan_gene_20870	pan_gene_27995	Tassel_length	Average_internode_length_(below_ear);Southern_leaf_blight;Tassel_length	0	0	0	0	0	0	0	0	0	0	0	0	1	0	0	0	0	0	0	0	0	0	0	0	0	0	1	private
pan_gene_21035	pan_gene_23900	Height_above_ear;Tassel_length	Days_to_anthesis;Photoperiod_Growing-degree_days_to_silk;Tassel_length	0	0	1	0	1	0	0	0	0	0	0	0	0	0	0	0	0	0	0	0	0	0	0	0	0	0	2	dispensable
pan_gene_21035	pan_gene_27995	Height_above_ear;Tassel_length	Average_internode_length_(below_ear);Southern_leaf_blight;Tassel_length	0	0	1	0	0	0	0	0	0	0	0	0	0	0	0	0	0	0	0	0	0	0	0	0	0	0	1	private
pan_gene_21035	pan_gene_30231	Height_above_ear;Tassel_length	Ratio_of_ear_height_to_total_height;Tassel_length	0	0	1	0	1	0	0	0	0	1	0	0	0	1	0	0	0	0	0	0	1	0	0	0	0	0	5	dispensable
pan_gene_21035	pan_gene_31508	Height_above_ear;Tassel_length	Tassel_length	0	0	1	0	1	0	0	0	0	0	0	0	0	1	0	0	0	1	0	0	1	0	0	0	0	0	5	dispensable
pan_gene_21035	pan_gene_4214	Height_above_ear;Tassel_length	Tassel_length	0	0	0	0	0	0	0	0	0	0	0	0	0	1	0	0	0	0	0	0	0	0	0	0	0	0	1	private
pan_gene_21035	pan_gene_4249	Height_above_ear;Tassel_length	Tassel_length	0	0	1	0	0	0	0	0	0	0	0	0	0	0	0	0	0	0	0	0	0	0	0	0	0	0	1	private
pan_gene_21142	pan_gene_23771	Nodes_to_ear;Ratio_of_ear_height_to_total_height;Tassel_length	Northern_Leaf_Blight;Tassel_length	0	0	1	0	0	0	0	1	0	0	0	0	0	0	0	0	0	0	0	0	0	0	0	0	0	0	2	dispensable
pan_gene_21142	pan_gene_26392	Nodes_to_ear;Ratio_of_ear_height_to_total_height;Tassel_length	Nodes_to_ear;Tassel_length	0	0	1	0	0	0	0	0	0	0	0	0	0	0	0	0	0	0	0	0	0	0	0	0	0	0	1	private
pan_gene_21142	pan_gene_30575	Nodes_to_ear;Ratio_of_ear_height_to_total_height;Tassel_length	Tassel_length	0	0	1	0	0	0	0	1	0	0	0	0	0	0	0	0	0	0	0	0	0	0	0	0	0	0	2	dispensable
pan_gene_21142	pan_gene_4349	Nodes_to_ear;Ratio_of_ear_height_to_total_height;Tassel_length	Height_above_ear;Plant_height;Tassel_length	0	0	1	0	0	0	0	0	0	0	0	0	0	0	0	0	0	0	0	0	0	0	0	0	0	0	1	private
pan_gene_21142	pan_gene_4427	Nodes_to_ear;Ratio_of_ear_height_to_total_height;Tassel_length	Leaf_length;Tassel_length	0	0	1	0	0	0	0	0	0	0	0	0	0	0	0	0	0	0	0	0	0	0	0	0	0	0	1	private
pan_gene_21142	pan_gene_8026	Nodes_to_ear;Ratio_of_ear_height_to_total_height;Tassel_length	Tassel_length	0	0	1	0	0	0	0	0	0	0	0	0	0	0	0	0	0	0	0	0	0	0	0	0	0	0	1	private
pan_gene_21380	pan_gene_63	Tassel_length	Tassel_length	0	0	1	0	0	0	0	0	0	0	0	0	0	0	0	0	0	0	1	0	0	0	0	0	0	0	2	dispensable
pan_gene_21449	pan_gene_21499	Tassel_length	Tassel_length	0	0	1	0	0	0	1	1	0	0	0	0	0	0	0	0	0	0	0	0	0	0	0	0	0	0	3	dispensable
pan_gene_21449	pan_gene_21779	Tassel_length	Days_to_anthesis;Tassel_length	0	0	1	0	0	0	0	0	0	0	0	0	0	0	0	0	0	0	0	0	0	0	0	0	0	0	1	private
pan_gene_21449	pan_gene_26428	Tassel_length	Boxcox-transformed_leaf_angle;Cob_diameter;Leaf_length;Nodes_above_ear;Plant_height;Tassel_length	0	0	1	0	0	0	1	0	0	0	1	0	0	0	0	0	0	0	0	0	1	0	0	0	0	0	4	dispensable
pan_gene_21449	pan_gene_31932	Tassel_length	Tassel_length	0	0	1	0	0	0	0	0	0	1	1	0	0	0	1	0	1	1	1	0	1	0	1	0	0	0	9	dispensable
pan_gene_21449	pan_gene_458	Tassel_length	Average_internode_length_(above_ear);Height_above_ear;Tassel_length	0	0	1	0	0	0	1	0	1	0	1	1	0	0	0	0	0	0	1	0	0	0	0	0	0	0	6	dispensable
pan_gene_21449	pan_gene_4837	Tassel_length	Ear_row_number;Ratio_of_ear_height_to_total_height;Tassel_length	0	0	1	0	0	0	0	0	0	0	0	0	0	0	0	0	0	0	0	0	0	0	0	0	0	0	1	private
pan_gene_21449	pan_gene_8969	Tassel_length	Tassel_length	0	0	1	0	0	1	0	0	1	0	1	0	0	0	1	0	0	0	1	0	1	1	0	0	0	0	8	dispensable
pan_gene_21453	pan_gene_23836	Tassel_length	Ear_height;Nodes_per_plant;Tassel_length	0	0	1	0	1	0	0	0	0	0	0	0	0	0	0	0	0	0	0	0	0	0	0	0	0	0	2	dispensable
pan_gene_21453	pan_gene_5211	Tassel_length	Tassel_length	0	0	1	0	0	0	0	0	0	0	0	0	0	0	0	0	0	0	0	0	0	0	0	0	0	0	1	private
pan_gene_21527	pan_gene_30761	Tassel_length	Leaf_length;Nodes_above_ear;PCA_of_metabolites:_PC2;Plant_height;Starch;Tassel_length	0	0	1	0	0	0	0	1	1	0	0	0	0	0	0	0	0	0	0	0	1	1	0	1	0	0	6	dispensable
pan_gene_21722	pan_gene_24295	Nodes_above_ear;Tassel_length	Tassel_length	0	0	0	0	0	0	0	0	0	0	0	0	0	0	0	0	0	0	0	0	0	0	0	0	1	0	1	private
pan_gene_21722	pan_gene_24634	Nodes_above_ear;Tassel_length	Tassel_branch_number;Tassel_length	0	0	0	0	1	1	0	1	1	1	0	1	0	0	0	1	0	1	1	0	0	0	0	0	0	1	10	dispensable
pan_gene_21722	pan_gene_30205	Nodes_above_ear;Tassel_length	Boxcox-transformed_leaf_angle;Tassel_length	0	0	0	0	0	0	0	0	0	0	0	0	1	0	0	0	0	0	0	1	0	0	0	0	0	0	2	dispensable
pan_gene_21722	pan_gene_7792	Nodes_above_ear;Tassel_length	100_Kernel_weight;Tassel_length	0	0	0	0	0	0	1	0	0	0	0	0	0	0	0	0	0	1	0	0	0	0	0	0	0	1	3	dispensable
pan_gene_21736	pan_gene_28024	Tassel_length	Average_internode_length_(above_ear);Average_internode_length_(whole_plant);Tassel_length	0	0	1	0	0	0	0	0	0	0	0	0	0	0	0	0	0	0	0	0	0	0	0	0	0	0	1	private
pan_gene_21736	pan_gene_4349	Tassel_length	Height_above_ear;Plant_height;Tassel_length	0	0	1	0	1	0	0	0	0	0	0	0	0	0	0	0	0	0	0	0	1	0	0	0	0	0	3	dispensable
pan_gene_21737	pan_gene_22885	Tassel_length	Average_internode_length_(whole_plant);Tassel_length	0	0	1	0	0	0	0	0	1	0	0	0	0	0	0	0	0	0	0	0	0	1	0	0	0	0	3	dispensable
pan_gene_21737	pan_gene_2588	Tassel_length	Nodes_per_plant;Nodes_to_ear;Tassel_length	0	0	1	0	0	0	0	0	1	0	0	0	0	0	0	0	0	0	0	0	0	0	0	0	0	0	2	dispensable
pan_gene_21737	pan_gene_3573	Tassel_length	Tassel_length	0	0	1	0	0	0	1	0	0	0	0	0	1	0	0	0	0	0	0	0	0	0	0	0	0	0	3	dispensable
pan_gene_21737	pan_gene_588	Tassel_length	Tassel_length	0	0	1	0	0	0	1	1	1	0	0	0	0	0	1	0	0	0	0	0	0	0	0	1	0	1	7	dispensable
pan_gene_21757	pan_gene_22057	Tassel_length	100_Kernel_weight;Tassel_length	0	0	1	0	0	0	0	0	0	0	0	0	0	0	0	0	0	0	0	0	0	0	0	0	0	0	1	private
pan_gene_21757	pan_gene_28015	Tassel_length	Cob_diameter;Tassel_branch_number;Tassel_length	0	0	1	0	0	0	0	0	0	0	0	0	0	0	0	0	0	0	0	0	0	0	0	0	0	0	1	private
pan_gene_21757	pan_gene_30253	Tassel_length	Boxcox-transformed_leaf_angle;Tassel_length	0	0	1	0	0	0	0	0	0	0	0	0	0	0	0	0	0	0	0	0	0	0	0	0	0	0	1	private
pan_gene_21757	pan_gene_3551	Tassel_length	Leaf_length;Tassel_length	0	0	1	0	0	0	0	0	0	0	0	0	0	0	0	0	0	0	0	0	0	0	0	0	0	0	1	private
pan_gene_21757	pan_gene_648	Tassel_length	PCA_of_metabolites:_PC2;Tassel_length	0	0	1	0	0	0	0	0	0	0	0	0	0	0	0	0	0	0	0	0	0	0	0	0	0	0	1	private
pan_gene_21779	pan_gene_27110	Days_to_anthesis;Tassel_length	Leaf_length;Tassel_branch_number;Tassel_length	0	0	1	0	0	0	0	0	0	0	0	0	0	0	0	0	0	0	0	0	0	0	0	0	0	0	1	private
pan_gene_21779	pan_gene_29817	Days_to_anthesis;Tassel_length	Days_to_anthesis;Photoperiod_Growing-degree_days_to_silk;Photoperiod_growing-degree_days_to_anthesis;Tassel_length	0	0	1	0	0	0	1	0	0	0	0	0	0	0	0	0	0	0	0	0	0	0	0	0	0	0	2	dispensable
pan_gene_21779	pan_gene_31932	Days_to_anthesis;Tassel_length	Tassel_length	0	0	1	0	0	0	0	0	0	0	0	0	0	0	0	0	0	0	0	0	0	0	0	0	0	0	1	private
pan_gene_21779	pan_gene_32562	Days_to_anthesis;Tassel_length	Height_per_day_(until_flowering);Nodes_per_plant;Stalk_strength;Tassel_length	0	0	1	0	0	0	0	0	0	0	0	0	0	0	0	0	0	0	0	0	0	0	0	0	0	0	1	private
pan_gene_21779	pan_gene_3490	Days_to_anthesis;Tassel_length	Tassel_length	0	0	1	0	0	0	0	0	0	0	0	0	0	0	0	0	0	0	0	0	0	0	0	0	0	0	1	private
pan_gene_21782	pan_gene_354	Tassel_length	Ear_row_number;Tassel_length	0	0	1	1	0	0	0	1	0	1	1	0	1	1	0	0	0	0	1	0	1	1	0	0	0	1	11	near-core
pan_gene_21782	pan_gene_82330	Tassel_length	Leaf_length;Tassel_length	0	0	0	0	0	0	0	0	0	1	0	0	0	0	0	0	0	0	0	0	0	0	0	0	0	0	1	private
pan_gene_22057	pan_gene_23673	100_Kernel_weight;Tassel_length	Ear_row_number;Leaf_length;Tassel_length	0	0	1	0	1	0	1	0	0	0	1	1	0	0	1	0	0	0	1	0	0	1	1	0	0	0	9	dispensable
pan_gene_22057	pan_gene_30253	100_Kernel_weight;Tassel_length	Boxcox-transformed_leaf_angle;Tassel_length	0	0	1	1	0	1	0	0	0	1	0	0	0	0	0	0	0	0	0	0	0	1	0	0	0	0	5	dispensable
pan_gene_22057	pan_gene_648	100_Kernel_weight;Tassel_length	PCA_of_metabolites:_PC2;Tassel_length	0	0	1	0	1	0	0	0	0	0	0	0	1	0	1	1	1	0	1	0	0	1	0	0	0	0	8	dispensable
pan_gene_22057	pan_gene_9239	100_Kernel_weight;Tassel_length	Tassel_length	0	0	0	0	1	0	0	0	0	0	0	0	0	0	0	0	0	0	0	0	0	0	0	0	0	0	1	private
pan_gene_22471	pan_gene_31901	Ear_height;Tassel_length	Tassel_length	0	0	1	0	0	0	0	0	0	0	0	0	0	0	0	0	0	0	0	0	0	0	0	0	0	0	1	private
pan_gene_22471	pan_gene_4916	Ear_height;Tassel_length	Ratio_of_ear_height_to_total_height;Tassel_length	0	0	1	0	0	0	0	0	0	0	0	0	0	0	0	0	0	0	0	0	0	0	0	0	0	0	1	private
pan_gene_22487	pan_gene_31974	Glutamate;Leaf_width;Tassel_length	Boxcox-transformed_leaf_angle;Days_to_anthesis;Ear_height;Tassel_branch_number;Tassel_length	0	0	1	0	0	0	0	0	0	0	0	0	0	0	0	0	0	0	0	0	0	0	1	0	0	0	2	dispensable
pan_gene_22487	pan_gene_7161	Glutamate;Leaf_width;Tassel_length	Tassel_length	0	0	1	0	0	0	0	0	0	0	0	0	0	0	0	0	0	0	0	0	0	0	0	0	0	0	1	private
pan_gene_22488	pan_gene_23900	Ratio_of_ear_height_to_total_height;Tassel_length	Days_to_anthesis;Photoperiod_Growing-degree_days_to_silk;Tassel_length	0	0	1	0	0	0	0	1	0	0	1	0	0	0	0	1	0	0	0	0	0	0	1	0	1	0	6	dispensable
pan_gene_22488	pan_gene_24635	Ratio_of_ear_height_to_total_height;Tassel_length	Average_internode_length_(below_ear);Nodes_per_plant;Tassel_length	0	0	1	0	0	0	0	0	1	0	0	0	0	0	0	0	0	0	0	1	0	0	1	0	0	0	4	dispensable
pan_gene_22488	pan_gene_28024	Ratio_of_ear_height_to_total_height;Tassel_length	Average_internode_length_(above_ear);Average_internode_length_(whole_plant);Tassel_length	0	0	1	0	0	0	0	0	0	0	0	0	1	0	0	0	0	0	0	0	0	0	0	0	0	0	2	dispensable
pan_gene_22488	pan_gene_28080	Ratio_of_ear_height_to_total_height;Tassel_length	Tassel_length	0	0	1	1	0	0	0	1	0	0	1	0	0	0	0	1	1	0	0	0	1	0	1	0	0	0	8	dispensable
pan_gene_22488	pan_gene_28882	Ratio_of_ear_height_to_total_height;Tassel_length	Tassel_length	0	0	1	0	1	0	0	1	0	0	1	0	0	0	0	0	0	0	0	0	0	0	1	0	0	0	5	dispensable
pan_gene_22488	pan_gene_29595	Ratio_of_ear_height_to_total_height;Tassel_length	Nodes_to_ear;PCA_of_metabolites:_PC1;Photoperiod_Growing-degree_days_to_silk;Photoperiod_growing-degree_days_to_anthesis;Tassel_length	0	0	1	0	0	0	0	0	0	0	0	0	0	0	0	0	0	0	0	0	0	0	0	0	0	0	1	private
pan_gene_22488	pan_gene_30231	Ratio_of_ear_height_to_total_height;Tassel_length	Ratio_of_ear_height_to_total_height;Tassel_length	0	0	1	1	0	0	0	1	0	1	1	0	0	0	0	1	0	1	0	0	0	0	1	0	1	0	9	dispensable
pan_gene_22488	pan_gene_30575	Ratio_of_ear_height_to_total_height;Tassel_length	Tassel_length	0	0	1	0	0	1	0	0	0	0	0	0	0	0	0	1	0	0	0	0	0	1	0	0	0	0	4	dispensable
pan_gene_22488	pan_gene_31508	Ratio_of_ear_height_to_total_height;Tassel_length	Tassel_length	0	0	1	1	0	0	0	1	0	0	1	0	0	0	0	1	0	0	0	0	0	0	1	0	0	0	6	dispensable
pan_gene_22488	pan_gene_4121	Ratio_of_ear_height_to_total_height;Tassel_length	Tassel_length	0	0	1	0	1	0	1	0	0	0	0	1	0	0	0	0	0	0	0	0	0	1	0	0	0	0	5	dispensable
pan_gene_22488	pan_gene_4214	Ratio_of_ear_height_to_total_height;Tassel_length	Tassel_length	0	0	0	0	0	0	0	0	0	1	0	0	0	0	0	1	0	1	0	0	0	0	0	0	0	0	3	dispensable
pan_gene_22488	pan_gene_4349	Ratio_of_ear_height_to_total_height;Tassel_length	Height_above_ear;Plant_height;Tassel_length	0	0	1	0	0	0	0	0	0	0	0	0	0	0	0	0	0	0	0	0	1	1	0	0	0	0	3	dispensable
pan_gene_22488	pan_gene_7205	Ratio_of_ear_height_to_total_height;Tassel_length	Tassel_length	0	0	1	0	0	0	0	0	1	0	1	0	0	0	0	0	0	0	0	0	0	1	1	0	0	0	5	dispensable
pan_gene_22488	pan_gene_8076	Ratio_of_ear_height_to_total_height;Tassel_length	Average_internode_length_(below_ear);Leaf_length;Tassel_length	0	0	1	0	0	0	1	1	0	1	0	0	0	0	0	0	0	0	0	0	0	0	0	1	0	1	6	dispensable
pan_gene_22572	pan_gene_23604	Tassel_length	Tassel_length	0	0	1	0	0	0	1	0	0	0	1	0	0	0	0	0	0	0	0	0	0	0	0	0	0	0	3	dispensable
pan_gene_22572	pan_gene_32316	Tassel_length	Tassel_length	0	0	1	0	0	0	0	0	0	0	0	0	0	0	0	0	0	0	0	0	0	0	0	0	0	0	1	private
pan_gene_22572	pan_gene_5386	Tassel_length	Height_per_day_(until_flowering);Tassel_branch_number;Tassel_length	0	0	1	0	0	0	0	0	0	0	0	1	0	0	0	0	0	0	0	0	0	0	0	0	0	1	3	dispensable
pan_gene_22829	pan_gene_98904	Tassel_length	Ear_row_number;Tassel_length	0	0	1	0	0	0	0	0	0	0	0	0	0	0	0	0	0	0	0	0	0	0	0	0	0	0	1	private
pan_gene_22834	pan_gene_24382	Ear_row_number;Nodes_above_ear;PCA_of_metabolites:_PC2;Starch;Tassel_branch_number;Tassel_length	Stalk_strength;Tassel_length;Total_amino_acids	0	0	0	0	0	0	0	0	0	0	0	0	1	1	0	0	0	0	0	0	0	0	0	0	0	0	2	dispensable
pan_gene_22834	pan_gene_26510	Ear_row_number;Nodes_above_ear;PCA_of_metabolites:_PC2;Starch;Tassel_branch_number;Tassel_length	Boxcox-transformed_leaf_angle;Tassel_length	0	0	0	0	0	1	0	0	0	0	0	0	0	0	0	0	0	0	0	0	1	0	0	0	0	0	2	dispensable
pan_gene_22834	pan_gene_31889	Ear_row_number;Nodes_above_ear;PCA_of_metabolites:_PC2;Starch;Tassel_branch_number;Tassel_length	Tassel_length	0	0	0	0	0	0	0	1	0	0	0	0	0	0	0	0	0	0	0	0	0	0	0	0	0	0	1	private
pan_gene_22885	pan_gene_23605	Average_internode_length_(whole_plant);Tassel_length	Tassel_length	0	0	1	0	1	0	0	0	0	0	0	0	0	0	0	0	0	0	0	0	0	0	0	0	0	0	2	dispensable
pan_gene_22885	pan_gene_30247	Average_internode_length_(whole_plant);Tassel_length	Tassel_length	0	0	1	0	1	0	0	0	0	0	0	0	0	0	0	0	0	0	0	0	1	0	0	0	0	0	3	dispensable
pan_gene_22885	pan_gene_3573	Average_internode_length_(whole_plant);Tassel_length	Tassel_length	0	0	1	0	0	0	0	0	0	0	0	0	0	0	0	0	0	0	0	0	0	0	0	0	0	0	1	private
pan_gene_22897	pan_gene_23900	Tassel_length	Days_to_anthesis;Photoperiod_Growing-degree_days_to_silk;Tassel_length	0	0	1	0	1	1	1	0	0	0	1	1	0	0	0	0	0	0	1	0	1	1	1	0	0	0	10	dispensable
pan_gene_22897	pan_gene_24614	Tassel_length	Tassel_length	0	0	0	0	0	0	0	0	0	0	0	0	0	0	0	0	0	0	0	0	1	0	0	0	0	0	1	private
pan_gene_22897	pan_gene_2623	Tassel_length	Height_per_day_(until_flowering);Plant_height;Tassel_branch_number;Tassel_length	0	0	1	1	1	0	1	1	0	0	0	1	0	1	1	0	0	0	1	0	0	0	0	0	0	0	9	dispensable
pan_gene_22897	pan_gene_28041	Tassel_length	Average_internode_length_(below_ear);Tassel_branch_number;Tassel_length	0	0	1	1	1	1	0	1	1	0	1	0	0	1	1	0	0	0	0	0	1	0	0	0	0	0	10	dispensable
pan_gene_22897	pan_gene_4078	Tassel_length	Ear_row_number;Tassel_length	0	0	1	0	0	0	0	0	0	0	0	0	0	0	0	0	0	0	0	0	0	0	0	0	0	0	1	private
pan_gene_22897	pan_gene_4249	Tassel_length	Tassel_length	0	0	1	0	0	0	0	0	0	0	0	0	0	0	0	0	0	0	0	0	0	0	0	0	0	0	1	private
pan_gene_22897	pan_gene_7161	Tassel_length	Tassel_length	0	0	1	0	1	0	0	0	0	0	0	0	0	0	0	0	0	1	0	0	0	0	0	0	0	0	3	dispensable
pan_gene_22897	pan_gene_96293	Tassel_length	Tassel_length	0	0	1	0	0	0	0	0	0	0	0	0	0	0	0	0	0	0	0	0	0	0	0	0	0	0	1	private
pan_gene_23431	pan_gene_4260	Tassel_length	Ratio_of_ear_height_to_total_height;Stalk_strength;Tassel_length	0	0	1	0	0	0	0	0	0	0	0	0	0	0	0	0	0	0	0	0	0	0	0	0	0	0	1	private
pan_gene_23431	pan_gene_8060	Tassel_length	Tassel_length	0	0	1	0	0	0	0	1	0	0	1	0	0	0	0	0	0	0	0	0	0	0	0	0	0	0	3	dispensable
pan_gene_23435	pan_gene_5110	Tassel_length	PCA_of_metabolites:_PC2;Tassel_length	0	0	1	1	1	0	0	0	0	0	0	0	0	0	0	0	0	0	0	0	1	1	0	0	0	0	5	dispensable
pan_gene_23435	pan_gene_8969	Tassel_length	Tassel_length	0	0	1	0	1	0	0	0	1	0	0	0	1	1	0	0	0	0	0	1	0	1	0	0	0	1	8	dispensable
pan_gene_23551	pan_gene_28013	Tassel_length	Tassel_branch_number;Tassel_length	0	0	0	0	0	0	0	0	0	0	0	1	0	0	0	0	1	0	0	1	0	0	0	0	0	0	3	dispensable
pan_gene_23551	pan_gene_28040	Tassel_length	Tassel_length	0	0	1	0	1	0	1	0	1	1	1	0	0	0	0	0	0	1	1	1	1	0	1	1	0	0	12	near-core
pan_gene_23551	pan_gene_30746	Tassel_length	Average_internode_length_(below_ear);Tassel_length	0	0	1	0	0	0	1	0	0	1	1	1	0	0	0	0	1	1	1	1	1	0	0	0	0	0	10	dispensable
pan_gene_23551	pan_gene_31965	Tassel_length	Tassel_length	0	0	1	0	1	1	1	1	1	1	1	0	0	1	0	0	1	1	0	1	1	1	1	0	0	1	16	near-core
pan_gene_23551	pan_gene_8794	Tassel_length	Nodes_to_ear;Tassel_length	0	0	1	0	0	0	0	0	1	0	0	1	0	1	0	0	0	0	0	1	0	0	0	0	0	0	5	dispensable
pan_gene_23604	pan_gene_63	Tassel_length	Tassel_length	0	0	1	0	0	0	0	1	0	0	0	0	0	0	1	0	0	0	0	0	0	0	0	0	0	0	3	dispensable
pan_gene_23605	pan_gene_30247	Tassel_length	Tassel_length	0	0	1	0	1	0	0	0	0	0	0	0	0	0	0	0	0	0	0	0	0	0	0	0	0	0	2	dispensable
pan_gene_23673	pan_gene_28107	Ear_row_number;Leaf_length;Tassel_length	Tassel_length	0	0	1	0	0	0	0	0	0	0	0	0	0	0	0	0	0	0	1	0	0	0	0	0	0	0	2	dispensable
pan_gene_23673	pan_gene_3551	Ear_row_number;Leaf_length;Tassel_length	Leaf_length;Tassel_length	0	0	1	0	1	0	0	0	1	1	1	1	0	0	1	1	0	0	0	0	0	0	1	0	0	0	9	dispensable
pan_gene_23673	pan_gene_6278	Ear_row_number;Leaf_length;Tassel_length	Tassel_length	0	0	1	0	0	0	0	0	0	0	0	0	0	0	1	0	0	0	0	0	0	0	0	0	0	0	2	dispensable
pan_gene_23771	pan_gene_27110	Northern_Leaf_Blight;Tassel_length	Leaf_length;Tassel_branch_number;Tassel_length	0	0	1	0	1	1	0	0	0	0	0	0	0	0	0	0	0	0	1	0	0	0	0	0	0	0	4	dispensable
pan_gene_23771	pan_gene_4349	Northern_Leaf_Blight;Tassel_length	Height_above_ear;Plant_height;Tassel_length	0	0	1	0	0	0	0	1	0	0	0	0	0	0	0	0	0	1	0	0	0	1	1	0	1	0	6	dispensable
pan_gene_23771	pan_gene_4427	Northern_Leaf_Blight;Tassel_length	Leaf_length;Tassel_length	0	0	1	0	1	1	0	1	0	1	0	0	0	0	0	0	0	0	0	0	1	0	0	0	0	0	6	dispensable
pan_gene_23771	pan_gene_7205	Northern_Leaf_Blight;Tassel_length	Tassel_length	0	0	1	0	0	0	0	0	0	0	0	0	0	0	0	1	0	0	1	0	0	0	0	0	0	0	3	dispensable
pan_gene_23771	pan_gene_8026	Northern_Leaf_Blight;Tassel_length	Tassel_length	0	0	1	1	0	0	1	1	0	0	0	0	0	0	0	0	0	1	0	1	0	1	1	0	0	0	8	dispensable
pan_gene_23799	pan_gene_24295	Boxcox-transformed_leaf_angle;Tassel_length	Tassel_length	0	0	1	0	0	0	0	0	0	0	0	0	0	0	0	0	0	0	0	0	0	0	0	0	0	0	1	private
pan_gene_23799	pan_gene_24362	Boxcox-transformed_leaf_angle;Tassel_length	Tassel_length	0	0	1	0	0	0	0	0	0	0	0	0	0	0	0	0	0	0	0	0	0	0	0	0	0	0	1	private
pan_gene_23799	pan_gene_27995	Boxcox-transformed_leaf_angle;Tassel_length	Average_internode_length_(below_ear);Southern_leaf_blight;Tassel_length	0	0	1	0	0	0	0	0	0	0	0	0	0	0	0	0	0	0	0	0	0	0	0	0	0	0	1	private
pan_gene_23799	pan_gene_30231	Boxcox-transformed_leaf_angle;Tassel_length	Ratio_of_ear_height_to_total_height;Tassel_length	0	0	1	0	0	0	0	0	0	0	0	0	0	0	0	0	0	0	0	0	0	0	0	0	0	0	1	private
pan_gene_23799	pan_gene_30761	Boxcox-transformed_leaf_angle;Tassel_length	Leaf_length;Nodes_above_ear;PCA_of_metabolites:_PC2;Plant_height;Starch;Tassel_length	0	0	1	0	0	0	0	0	0	0	0	0	0	0	0	0	0	0	0	0	0	0	0	0	0	0	1	private
pan_gene_23799	pan_gene_31308	Boxcox-transformed_leaf_angle;Tassel_length	Tassel_length	0	0	1	0	0	0	0	0	0	0	0	0	0	0	0	0	0	0	0	0	0	0	0	0	0	0	1	private
pan_gene_23799	pan_gene_3874	Boxcox-transformed_leaf_angle;Tassel_length	PCA_of_metabolites:_PC1;Tassel_length	0	0	1	0	0	0	0	0	0	0	0	0	0	0	0	0	0	0	0	0	0	0	0	0	0	0	1	private
pan_gene_23799	pan_gene_4249	Boxcox-transformed_leaf_angle;Tassel_length	Tassel_length	0	0	1	0	0	0	0	0	0	0	0	0	0	0	0	0	0	0	0	0	0	0	0	0	0	0	1	private
pan_gene_23799	pan_gene_433	Boxcox-transformed_leaf_angle;Tassel_length	Average_internode_length_(whole_plant);Leaf_width;Tassel_length	0	0	1	0	0	0	0	0	0	0	0	0	0	0	0	0	0	0	0	0	0	0	0	0	0	0	1	private
pan_gene_23799	pan_gene_5279	Boxcox-transformed_leaf_angle;Tassel_length	Tassel_length	0	0	1	0	0	0	0	0	0	0	0	0	0	0	0	0	0	0	0	0	0	0	0	0	0	0	1	private
pan_gene_23799	pan_gene_610	Boxcox-transformed_leaf_angle;Tassel_length	Tassel_length	0	0	1	0	0	0	0	0	0	0	0	0	0	0	0	0	0	0	0	0	0	0	0	0	0	0	1	private
pan_gene_23799	pan_gene_7263	Boxcox-transformed_leaf_angle;Tassel_length	Northern_Leaf_Blight;Plant_height;Tassel_length	0	0	1	0	0	0	0	0	0	0	0	0	0	0	0	0	0	0	0	0	0	0	0	0	0	0	1	private
pan_gene_23799	pan_gene_8375	Boxcox-transformed_leaf_angle;Tassel_length	Anthesis-silking_interval;Nodes_above_ear;Tassel_length	0	0	1	0	0	0	0	0	0	0	0	0	0	0	0	0	0	0	0	0	0	0	0	0	0	0	1	private
pan_gene_23799	pan_gene_8608	Boxcox-transformed_leaf_angle;Tassel_length	Tassel_length	0	0	1	0	0	0	0	0	0	0	0	0	0	0	0	0	0	0	0	0	0	0	0	0	0	0	1	private
pan_gene_23836	pan_gene_29595	Ear_height;Nodes_per_plant;Tassel_length	Nodes_to_ear;PCA_of_metabolites:_PC1;Photoperiod_Growing-degree_days_to_silk;Photoperiod_growing-degree_days_to_anthesis;Tassel_length	0	0	1	1	0	0	0	0	0	0	0	0	1	0	0	0	0	0	0	0	0	0	0	0	0	0	3	dispensable
pan_gene_23900	pan_gene_27995	Days_to_anthesis;Photoperiod_Growing-degree_days_to_silk;Tassel_length	Average_internode_length_(below_ear);Southern_leaf_blight;Tassel_length	0	0	1	0	1	1	1	0	0	0	0	0	0	0	0	1	0	0	1	0	0	0	1	0	0	1	8	dispensable
pan_gene_23900	pan_gene_4249	Days_to_anthesis;Photoperiod_Growing-degree_days_to_silk;Tassel_length	Tassel_length	0	0	1	0	0	0	0	0	0	0	0	0	0	0	0	0	0	0	0	0	0	0	0	0	0	0	1	private
pan_gene_23900	pan_gene_64132	Days_to_anthesis;Photoperiod_Growing-degree_days_to_silk;Tassel_length	Tassel_length	0	0	1	0	0	0	0	0	0	0	0	0	0	0	0	0	0	0	0	0	0	0	0	0	0	0	1	private
pan_gene_23900	pan_gene_64133	Days_to_anthesis;Photoperiod_Growing-degree_days_to_silk;Tassel_length	Tassel_length	0	0	1	0	0	0	0	0	0	0	1	0	0	0	0	0	0	0	0	0	0	0	0	0	0	0	2	dispensable
pan_gene_23900	pan_gene_7161	Days_to_anthesis;Photoperiod_Growing-degree_days_to_silk;Tassel_length	Tassel_length	0	0	1	0	0	0	0	1	0	0	0	0	0	0	0	0	0	0	0	0	0	0	0	0	0	0	2	dispensable
pan_gene_23945	pan_gene_28385	Tassel_length	Height_above_ear;Tassel_length	0	0	0	1	0	0	0	0	0	0	0	0	0	0	0	0	0	0	0	0	0	0	0	0	0	1	2	dispensable
pan_gene_24077	pan_gene_27908	Chlorophyll_B;Tassel_length	Tassel_length	0	0	1	0	0	0	0	0	0	0	0	0	0	0	0	0	0	0	0	0	0	0	0	0	0	0	1	private
pan_gene_24077	pan_gene_29815	Chlorophyll_B;Tassel_length	Tassel_length	0	0	1	0	0	1	0	0	0	0	0	0	0	1	0	0	0	0	0	1	0	0	0	0	0	0	4	dispensable
pan_gene_24077	pan_gene_9122	Chlorophyll_B;Tassel_length	Anthesis-silking_interval;Tassel_length	0	0	1	0	0	0	0	0	0	0	0	0	0	0	0	0	1	0	0	0	0	0	0	0	0	0	2	dispensable
pan_gene_24262	pan_gene_28025	Height_above_ear;Tassel_length	Average_internode_length_(above_ear);Tassel_length	0	0	1	0	0	0	0	0	0	0	0	0	0	0	0	0	0	0	0	0	0	0	0	0	0	0	1	private
pan_gene_24295	pan_gene_24634	Tassel_length	Tassel_branch_number;Tassel_length	0	0	1	1	0	0	0	0	0	0	0	0	0	0	0	0	0	0	0	0	1	0	0	0	1	0	4	dispensable
pan_gene_24295	pan_gene_2623	Tassel_length	Height_per_day_(until_flowering);Plant_height;Tassel_branch_number;Tassel_length	0	0	1	0	0	0	0	0	0	0	0	0	0	0	0	0	0	0	0	0	0	0	0	0	0	0	1	private
pan_gene_24295	pan_gene_28041	Tassel_length	Average_internode_length_(below_ear);Tassel_branch_number;Tassel_length	0	0	1	0	0	0	0	0	0	0	0	0	0	0	0	0	0	0	0	0	0	0	0	0	0	0	1	private
pan_gene_24295	pan_gene_29736	Tassel_length	Tassel_length	0	0	1	0	0	0	0	0	0	0	0	0	0	0	0	0	0	0	0	0	0	0	0	0	0	0	1	private
pan_gene_24295	pan_gene_4924	Tassel_length	Tassel_length	0	0	0	0	0	0	0	0	0	0	0	0	0	0	0	0	0	0	0	1	0	0	0	0	0	0	1	private
pan_gene_24295	pan_gene_5110	Tassel_length	PCA_of_metabolites:_PC2;Tassel_length	0	0	1	0	0	0	0	0	0	0	0	0	0	0	0	0	0	0	0	0	0	0	0	0	0	0	1	private
pan_gene_24295	pan_gene_610	Tassel_length	Tassel_length	0	0	1	1	0	0	0	0	0	0	0	0	0	0	0	0	0	0	0	1	1	0	0	0	0	0	4	dispensable
pan_gene_24317	pan_gene_4411	Chlorophyll_B;Tassel_length;Total_amino_acids	Tassel_length	0	0	1	0	0	0	0	0	0	1	0	0	0	0	0	0	1	0	0	0	0	0	0	0	0	0	3	dispensable
pan_gene_24362	pan_gene_27995	Tassel_length	Average_internode_length_(below_ear);Southern_leaf_blight;Tassel_length	0	0	1	0	0	0	0	0	0	0	0	0	0	0	0	0	0	0	0	0	0	0	0	0	0	0	1	private
pan_gene_24362	pan_gene_354	Tassel_length	Ear_row_number;Tassel_length	0	0	1	0	0	0	0	0	0	0	1	0	0	0	0	1	0	0	0	0	1	0	1	0	0	1	6	dispensable
pan_gene_24362	pan_gene_4078	Tassel_length	Ear_row_number;Tassel_length	0	0	1	0	0	0	0	1	0	0	0	0	0	0	0	0	0	0	0	0	0	0	0	0	0	0	2	dispensable
pan_gene_24362	pan_gene_4249	Tassel_length	Tassel_length	0	0	1	0	0	0	0	0	0	0	0	0	0	0	0	0	0	0	0	0	0	0	0	0	0	0	1	private
pan_gene_24362	pan_gene_610	Tassel_length	Tassel_length	0	0	1	0	0	0	0	0	0	0	0	0	0	0	0	0	0	0	0	0	0	0	0	0	0	0	1	private
pan_gene_24362	pan_gene_713	Tassel_length	Cob_diameter;Tassel_length	0	0	1	0	0	0	0	1	0	0	0	0	0	0	0	0	0	0	0	0	0	0	0	0	0	0	2	dispensable
pan_gene_24362	pan_gene_9055	Tassel_length	Leaf_width;Tassel_length	0	0	1	0	0	0	0	0	0	0	0	0	0	0	0	0	0	0	0	0	0	0	0	0	0	0	1	private
pan_gene_24614	pan_gene_24634	Tassel_length	Tassel_branch_number;Tassel_length	0	0	0	0	0	0	0	0	0	0	1	0	0	0	0	0	0	0	0	0	1	0	0	0	0	0	2	dispensable
pan_gene_24634	pan_gene_28067	Tassel_branch_number;Tassel_length	Nodes_above_ear;Tassel_length	0	0	1	0	0	0	0	0	0	0	0	0	0	0	0	0	0	0	0	0	0	0	0	0	0	0	1	private
pan_gene_24634	pan_gene_30254	Tassel_branch_number;Tassel_length	Tassel_length	0	0	0	0	1	0	0	0	0	1	0	0	0	0	0	0	0	0	0	0	1	0	0	0	0	0	3	dispensable
pan_gene_24634	pan_gene_4249	Tassel_branch_number;Tassel_length	Tassel_length	0	0	1	0	0	0	0	0	0	0	0	0	0	0	0	0	0	0	0	0	0	0	0	0	0	0	1	private
pan_gene_24635	pan_gene_28080	Average_internode_length_(below_ear);Nodes_per_plant;Tassel_length	Tassel_length	0	0	1	0	1	0	0	0	1	0	0	0	1	0	0	0	0	0	0	0	0	0	0	0	0	0	4	dispensable
pan_gene_24635	pan_gene_29804	Average_internode_length_(below_ear);Nodes_per_plant;Tassel_length	Tassel_length	0	0	1	1	1	1	0	1	1	0	0	1	1	0	0	0	0	0	0	1	1	0	0	0	0	0	10	dispensable
pan_gene_24635	pan_gene_634	Average_internode_length_(below_ear);Nodes_per_plant;Tassel_length	100_Kernel_weight;Tassel_length	0	0	1	1	1	0	1	0	1	0	0	0	0	0	0	0	0	0	0	1	0	0	0	0	0	0	6	dispensable
pan_gene_24635	pan_gene_64133	Average_internode_length_(below_ear);Nodes_per_plant;Tassel_length	Tassel_length	0	0	1	0	0	0	0	0	0	0	0	0	0	0	1	0	0	0	0	0	0	0	0	0	0	0	2	dispensable
pan_gene_24635	pan_gene_7205	Average_internode_length_(below_ear);Nodes_per_plant;Tassel_length	Tassel_length	0	0	1	1	0	1	0	0	1	0	0	0	0	1	0	0	0	0	0	0	1	0	1	0	0	0	7	dispensable
pan_gene_24635	pan_gene_8076	Average_internode_length_(below_ear);Nodes_per_plant;Tassel_length	Average_internode_length_(below_ear);Leaf_length;Tassel_length	0	0	1	0	0	1	0	1	1	1	0	0	1	0	1	0	0	0	0	0	0	0	0	0	0	0	7	dispensable
pan_gene_24692	pan_gene_28385	Tassel_length	Height_above_ear;Tassel_length	0	0	1	0	0	0	0	1	0	0	0	0	0	0	1	0	0	0	0	0	0	0	0	0	0	0	3	dispensable
pan_gene_2489	pan_gene_5182	Average_internode_length_(below_ear);Tassel_length	Average_internode_length_(below_ear);Malate;PCA_of_metabolites:_PC2;Tassel_length	0	0	1	0	0	0	0	0	0	0	0	0	0	0	0	0	0	1	0	0	1	0	1	0	0	0	4	dispensable
pan_gene_25165	pan_gene_28663	Days_to_silk;Tassel_length	Tassel_length	0	0	1	0	0	0	0	1	0	0	0	0	0	0	0	0	0	0	0	0	0	0	0	0	0	0	2	dispensable
pan_gene_25388	pan_gene_2678	Tassel_length	Tassel_length	0	0	0	0	0	0	0	0	0	0	0	0	1	1	0	0	0	1	0	0	0	0	0	0	1	0	4	dispensable
pan_gene_25388	pan_gene_713	Tassel_length	Cob_diameter;Tassel_length	0	0	0	0	0	0	0	0	0	0	0	0	0	0	0	0	0	0	0	0	0	0	0	0	1	0	1	private
pan_gene_25471	pan_gene_29804	Tassel_branch_number;Tassel_length	Tassel_length	0	0	1	0	0	0	0	0	0	0	0	0	0	0	0	0	0	0	0	0	0	0	0	0	0	0	1	private
pan_gene_25471	pan_gene_8202	Tassel_branch_number;Tassel_length	Height_above_ear;Tassel_length	0	0	1	0	0	0	0	0	0	0	0	0	0	0	0	0	0	0	0	0	0	0	0	0	0	0	1	private
pan_gene_25502	pan_gene_5276	Boxcox-transformed_leaf_angle;Ear_height;Tassel_length	Fructose;Tassel_length	0	0	1	0	0	0	1	0	0	0	0	0	0	0	0	0	0	0	0	0	0	0	0	0	0	0	2	dispensable
pan_gene_25502	pan_gene_7079	Boxcox-transformed_leaf_angle;Ear_height;Tassel_length	Nodes_above_ear;Tassel_length	0	0	1	0	0	0	0	0	0	0	0	0	0	0	0	0	0	0	0	0	0	0	0	0	0	0	1	private
pan_gene_2588	pan_gene_3573	Nodes_per_plant;Nodes_to_ear;Tassel_length	Tassel_length	0	0	1	0	0	0	0	0	0	0	0	0	0	0	0	0	0	0	0	0	0	0	0	0	0	0	1	private
pan_gene_2588	pan_gene_588	Nodes_per_plant;Nodes_to_ear;Tassel_length	Tassel_length	0	0	1	0	0	0	0	0	1	0	0	0	0	0	0	0	0	0	0	0	0	0	0	0	0	0	2	dispensable
pan_gene_2592	pan_gene_30585	Leaf_width;Nodes_per_plant;Nodes_to_ear;Plant_height;Tassel_length	Average_internode_length_(whole_plant);Plant_height;Tassel_length	0	0	0	0	0	0	0	0	0	0	0	0	0	0	0	0	0	0	0	0	0	0	0	0	0	1	1	private
pan_gene_2592	pan_gene_5447	Leaf_width;Nodes_per_plant;Nodes_to_ear;Plant_height;Tassel_length	Average_internode_length_(below_ear);Average_internode_length_(whole_plant);Days_to_anthesis;Ear_height;Nodes_to_ear;Tassel_length	0	0	0	0	0	0	0	0	0	1	0	1	0	0	1	1	0	0	0	0	1	0	0	1	0	0	6	dispensable
pan_gene_2623	pan_gene_26983	Height_per_day_(until_flowering);Plant_height;Tassel_branch_number;Tassel_length	Tassel_length	0	0	0	0	0	0	0	0	0	0	0	0	0	0	0	0	0	1	0	0	0	0	0	0	0	0	1	private
pan_gene_2623	pan_gene_317	Height_per_day_(until_flowering);Plant_height;Tassel_branch_number;Tassel_length	Days_to_anthesis;Days_to_silk;Ear_height;Nodes_to_ear;Plant_height;Tassel_length	0	0	1	0	1	0	0	0	0	0	0	0	0	1	0	0	0	0	0	0	0	1	0	0	0	0	4	dispensable
pan_gene_2623	pan_gene_4249	Height_per_day_(until_flowering);Plant_height;Tassel_branch_number;Tassel_length	Tassel_length	0	0	1	0	0	0	0	0	0	0	0	0	0	0	0	0	0	0	0	0	0	0	0	0	0	0	1	private
pan_gene_2623	pan_gene_67332	Height_per_day_(until_flowering);Plant_height;Tassel_branch_number;Tassel_length	Tassel_length	0	0	0	0	0	0	0	0	0	0	0	0	0	0	0	0	0	1	0	0	0	0	0	0	0	0	1	private
pan_gene_26392	pan_gene_32553	Nodes_to_ear;Tassel_length	Average_internode_length_(above_ear);Ear_row_number;Tassel_length;Total_amino_acids	0	0	0	0	0	0	0	0	0	0	0	0	1	0	0	0	0	0	0	0	1	0	0	0	0	0	2	dispensable
pan_gene_26392	pan_gene_4427	Nodes_to_ear;Tassel_length	Leaf_length;Tassel_length	0	0	1	1	1	0	0	1	1	1	0	0	0	1	0	0	0	1	0	0	0	0	0	0	1	0	9	dispensable
pan_gene_26428	pan_gene_3573	Boxcox-transformed_leaf_angle;Cob_diameter;Leaf_length;Nodes_above_ear;Plant_height;Tassel_length	Tassel_length	0	0	1	0	0	0	1	0	0	1	1	0	0	0	0	0	0	0	0	0	0	0	0	0	0	0	4	dispensable
pan_gene_26428	pan_gene_458	Boxcox-transformed_leaf_angle;Cob_diameter;Leaf_length;Nodes_above_ear;Plant_height;Tassel_length	Average_internode_length_(above_ear);Height_above_ear;Tassel_length	0	0	1	1	1	0	1	0	0	1	1	0	1	0	0	1	0	1	0	1	1	0	1	0	0	0	12	near-core
pan_gene_26428	pan_gene_4837	Boxcox-transformed_leaf_angle;Cob_diameter;Leaf_length;Nodes_above_ear;Plant_height;Tassel_length	Ear_row_number;Ratio_of_ear_height_to_total_height;Tassel_length	0	0	1	0	0	0	0	0	0	0	0	0	0	0	0	0	0	0	0	0	0	0	0	0	0	0	1	private
pan_gene_26428	pan_gene_8969	Boxcox-transformed_leaf_angle;Cob_diameter;Leaf_length;Nodes_above_ear;Plant_height;Tassel_length	Tassel_length	0	0	1	0	0	0	0	1	0	0	0	0	0	0	0	0	0	0	0	0	1	0	0	0	0	0	3	dispensable
pan_gene_26433	pan_gene_31963	Height_above_ear;Plant_height;Tassel_length	Tassel_length	0	0	0	1	0	0	0	0	0	0	1	0	0	0	0	0	0	1	0	0	0	0	1	0	0	1	5	dispensable
pan_gene_26433	pan_gene_32351	Height_above_ear;Plant_height;Tassel_length	Tassel_length	0	0	0	0	0	0	0	0	0	0	0	0	0	0	1	0	0	0	0	0	0	0	0	0	0	0	1	private
pan_gene_26433	pan_gene_8375	Height_above_ear;Plant_height;Tassel_length	Anthesis-silking_interval;Nodes_above_ear;Tassel_length	0	0	0	0	0	0	1	0	0	0	0	0	0	0	0	1	1	0	0	1	0	0	1	0	0	1	6	dispensable
pan_gene_26445	pan_gene_4268	Tassel_length	Tassel_length	0	0	1	0	0	0	0	0	0	0	0	0	0	0	0	0	0	0	0	0	0	0	0	0	0	0	1	private
pan_gene_26543	pan_gene_30330	Tassel_length	Average_internode_length_(whole_plant);Tassel_length	0	0	1	1	0	0	0	0	0	1	0	0	0	0	0	0	0	0	0	0	0	0	1	0	0	0	4	dispensable
pan_gene_26586	pan_gene_5213	Nodes_above_ear;Nodes_per_plant;Tassel_length	Tassel_length	0	0	1	0	0	0	0	0	0	0	0	0	0	0	0	0	0	0	0	0	0	0	0	0	0	0	1	private
pan_gene_2678	pan_gene_713	Tassel_length	Cob_diameter;Tassel_length	0	0	1	1	0	0	1	0	0	0	1	1	0	1	1	0	0	0	0	1	0	0	1	0	1	0	10	dispensable
pan_gene_26983	pan_gene_28365	Tassel_length	Leaf_length;Tassel_length	0	0	0	0	1	0	0	0	0	0	0	1	0	0	1	0	0	1	0	0	1	0	0	0	0	1	6	dispensable
pan_gene_26983	pan_gene_3874	Tassel_length	PCA_of_metabolites:_PC1;Tassel_length	0	0	0	0	0	0	0	0	0	0	0	0	0	0	0	0	0	0	0	0	0	0	0	0	1	1	2	dispensable
pan_gene_26983	pan_gene_7792	Tassel_length	100_Kernel_weight;Tassel_length	0	0	0	0	0	0	0	0	0	0	0	0	0	0	1	0	0	1	0	0	1	0	0	0	0	1	4	dispensable
pan_gene_27110	pan_gene_7205	Leaf_length;Tassel_branch_number;Tassel_length	Tassel_length	0	0	1	0	0	1	0	0	1	0	0	0	0	0	0	1	0	0	1	0	0	0	0	1	0	0	6	dispensable
pan_gene_27149	pan_gene_317	Starch;Tassel_length	Days_to_anthesis;Days_to_silk;Ear_height;Nodes_to_ear;Plant_height;Tassel_length	0	0	1	0	0	0	0	0	0	0	0	0	0	0	0	0	0	1	0	0	0	0	0	0	0	0	2	dispensable
pan_gene_27149	pan_gene_5211	Starch;Tassel_length	Tassel_length	0	0	1	0	0	0	0	0	0	0	0	0	0	0	0	0	0	0	0	0	0	0	0	0	0	0	1	private
pan_gene_27179	pan_gene_4427	Tassel_length	Leaf_length;Tassel_length	0	0	1	0	1	0	0	1	0	0	0	0	0	0	0	0	0	0	0	0	0	0	0	0	0	0	3	dispensable
pan_gene_27179	pan_gene_8310	Tassel_length	Tassel_length	0	0	1	0	1	0	0	1	0	0	0	1	0	0	0	1	0	0	0	0	0	0	0	0	0	0	5	dispensable
pan_gene_27908	pan_gene_28040	Tassel_length	Tassel_length	0	0	1	0	0	0	0	0	0	1	0	0	0	1	1	0	1	0	0	1	0	1	0	0	0	1	8	dispensable
pan_gene_27908	pan_gene_30746	Tassel_length	Average_internode_length_(below_ear);Tassel_length	0	0	1	1	0	1	0	0	0	0	0	1	0	0	1	1	0	0	0	1	0	0	0	0	0	1	8	dispensable
pan_gene_27908	pan_gene_4988	Tassel_length	Northern_Leaf_Blight;Tassel_length	0	0	1	0	0	0	0	0	0	0	0	0	0	0	1	0	0	0	0	1	0	0	0	0	0	0	3	dispensable
pan_gene_27908	pan_gene_8794	Tassel_length	Nodes_to_ear;Tassel_length	0	0	1	1	0	0	0	0	0	0	0	1	0	1	1	0	0	1	0	1	0	0	0	0	1	0	8	dispensable
pan_gene_27908	pan_gene_9122	Tassel_length	Anthesis-silking_interval;Tassel_length	0	0	1	0	0	0	0	0	1	0	0	1	0	0	0	0	0	0	0	1	0	0	0	0	0	0	4	dispensable
pan_gene_27995	pan_gene_28365	Average_internode_length_(below_ear);Southern_leaf_blight;Tassel_length	Leaf_length;Tassel_length	0	0	0	0	0	0	0	0	0	0	0	0	0	0	0	0	0	0	0	0	0	0	1	0	0	0	1	private
pan_gene_27995	pan_gene_4078	Average_internode_length_(below_ear);Southern_leaf_blight;Tassel_length	Ear_row_number;Tassel_length	0	0	1	0	0	0	0	0	1	0	0	0	0	0	0	0	0	0	0	0	0	0	0	0	0	0	2	dispensable
pan_gene_27995	pan_gene_4249	Average_internode_length_(below_ear);Southern_leaf_blight;Tassel_length	Tassel_length	0	0	1	0	0	0	0	0	0	0	0	0	0	0	0	0	0	0	0	0	0	0	0	0	0	0	1	private
pan_gene_27995	pan_gene_4870	Average_internode_length_(below_ear);Southern_leaf_blight;Tassel_length	Boxcox-transformed_leaf_angle;Tassel_length	0	0	0	0	1	0	0	0	0	0	0	0	0	0	0	0	0	0	0	0	0	0	0	0	0	0	1	private
pan_gene_27995	pan_gene_610	Average_internode_length_(below_ear);Southern_leaf_blight;Tassel_length	Tassel_length	0	0	1	1	1	0	1	0	0	0	0	0	0	0	0	1	0	0	0	0	1	0	0	1	0	0	7	dispensable
pan_gene_27995	pan_gene_713	Average_internode_length_(below_ear);Southern_leaf_blight;Tassel_length	Cob_diameter;Tassel_length	0	0	1	0	1	0	0	0	0	0	0	0	0	0	0	0	0	0	0	0	1	0	0	0	0	0	3	dispensable
pan_gene_27995	pan_gene_9088	Average_internode_length_(below_ear);Southern_leaf_blight;Tassel_length	Days_to_anthesis;Tassel_length	0	0	0	0	0	0	0	0	0	0	0	0	0	0	0	0	0	0	0	0	0	0	0	0	0	1	1	private
pan_gene_28000	pan_gene_28024	Anthesis-silking_interval;Tassel_length	Average_internode_length_(above_ear);Average_internode_length_(whole_plant);Tassel_length	0	0	0	0	0	0	0	0	0	1	0	0	1	0	0	0	0	0	0	0	0	0	0	0	0	0	2	dispensable
pan_gene_28001	pan_gene_4411	Average_internode_length_(below_ear);Cob_diameter;Southern_leaf_blight;Tassel_length	Tassel_length	0	0	1	0	0	0	0	0	0	0	1	0	0	0	0	0	0	0	0	0	0	0	0	0	0	0	2	dispensable
pan_gene_28001	pan_gene_460	Average_internode_length_(below_ear);Cob_diameter;Southern_leaf_blight;Tassel_length	Tassel_length	0	0	0	0	0	0	0	0	0	0	1	0	0	0	1	0	0	1	0	0	0	1	1	0	0	0	5	dispensable
pan_gene_28005	pan_gene_28107	Cob_diameter;Nodes_to_ear;Tassel_length	Tassel_length	0	0	1	0	0	0	0	0	0	0	0	0	0	0	0	0	0	0	0	0	0	0	0	0	0	0	1	private
pan_gene_28005	pan_gene_5298	Cob_diameter;Nodes_to_ear;Tassel_length	Leaf_width;Northern_Leaf_Blight;Ratio_of_ear_height_to_total_height;Tassel_length;Total_amino_acids	0	0	0	0	0	0	0	0	0	0	0	0	0	0	0	0	0	0	0	0	0	0	1	0	0	0	1	private
pan_gene_28005	pan_gene_6278	Cob_diameter;Nodes_to_ear;Tassel_length	Tassel_length	0	0	1	0	0	0	0	0	0	0	0	0	0	0	0	0	0	0	0	0	0	0	0	0	0	0	1	private
pan_gene_28005	pan_gene_8036	Cob_diameter;Nodes_to_ear;Tassel_length	100_Kernel_weight;Days_to_anthesis;Tassel_length	0	0	1	0	0	0	0	0	0	0	0	0	0	0	0	0	0	0	0	0	0	0	0	0	0	0	1	private
pan_gene_28013	pan_gene_65046	Tassel_branch_number;Tassel_length	Starch;Tassel_length	0	0	0	0	0	0	0	0	0	0	0	0	0	0	0	0	0	0	0	0	0	0	1	0	0	0	1	private
[truncated: 5,483 more rows]
