# Supplementary material for: Co-expression pan-network reveals genes involved in complex traits within maize pan-genome
Source: BMC Plant Biol. 2022 Dec 19;22:595. doi: 10.1186/s12870-022-03985-z (PMC9762053; doi:10.1186/s12870-022-03985-z)
Supplement: Supplementary file 7 — Additional file 7. [file 12870_2022_3985_MOESM7_ESM.zip › SupplementaryData5/Nodes_per_plant.pannetwork.csv]

gene1	gene2	trait1	trait2	B73	B97	CML103	CML228	CML247	CML277	CML322	CML333	CML52	CML69	HP301	IL14H	Ki11	Ki3	Ky21	M162W	M37W	Mo18W	MS71	NC350	NC358	Oh43	Oh7b	P39	Tx303	Tzi8	sum	sub-category
pan_gene_1010	pan_gene_80	Days_to_anthesis;Nodes_per_plant	Nodes_per_plant	1	0	0	0	0	0	0	0	0	0	0	0	0	1	0	0	0	0	0	0	0	0	0	0	0	0	2	dispensable
pan_gene_10162	pan_gene_26653	Nodes_per_plant	Ear_height;Leaf_width;Nodes_above_ear;Nodes_per_plant;Nodes_to_ear;Plant_height	0	0	0	1	0	0	0	0	0	0	0	0	0	1	0	0	0	0	0	0	0	0	0	0	0	0	2	dispensable
pan_gene_10288	pan_gene_11921	Nodes_per_plant	Nodes_per_plant;Nodes_to_ear	0	0	0	0	1	0	0	0	0	0	0	0	0	0	0	0	0	0	0	0	0	0	0	0	0	0	1	private
pan_gene_10288	pan_gene_15120	Nodes_per_plant	Nodes_per_plant	1	0	1	1	0	1	1	0	0	1	1	1	0	1	0	1	1	1	0	1	1	1	1	0	0	1	17	near-core
pan_gene_10288	pan_gene_16296	Nodes_per_plant	Nodes_per_plant	0	0	0	0	0	1	1	0	0	0	0	0	0	0	0	1	1	0	1	1	1	0	0	0	0	1	8	dispensable
pan_gene_10288	pan_gene_19315	Nodes_per_plant	Average_internode_length_(above_ear);Nodes_per_plant	1	0	0	0	0	0	0	0	0	0	0	0	0	0	0	0	0	0	0	0	0	0	0	0	1	0	2	dispensable
pan_gene_10288	pan_gene_22945	Nodes_per_plant	Nodes_per_plant	1	0	1	1	1	1	1	0	0	0	1	1	0	1	1	1	1	1	0	1	1	1	1	1	1	0	19	near-core
pan_gene_10288	pan_gene_24924	Nodes_per_plant	Nodes_per_plant;Tassel_branch_number	1	0	0	0	1	0	0	0	0	0	0	0	0	0	0	0	0	1	0	0	1	0	0	0	0	0	4	dispensable
pan_gene_10288	pan_gene_25044	Nodes_per_plant	Nodes_per_plant;Plant_height	0	0	0	1	0	0	0	0	0	0	0	0	0	0	0	0	0	0	0	0	0	0	0	0	0	0	1	private
pan_gene_10288	pan_gene_25872	Nodes_per_plant	Nodes_per_plant	1	0	0	0	0	0	0	0	0	0	0	1	0	0	0	1	1	0	0	0	0	0	1	0	1	1	7	dispensable
pan_gene_10288	pan_gene_26151	Nodes_per_plant	Nodes_above_ear;Nodes_per_plant	0	0	1	0	0	0	0	0	0	0	0	0	0	0	0	1	0	1	1	0	1	0	1	0	1	1	8	dispensable
pan_gene_10288	pan_gene_26602	Nodes_per_plant	Anthesis-silking_interval;Height_above_ear;Nodes_per_plant;Southern_leaf_blight	1	0	0	1	0	0	0	0	0	0	0	0	0	1	0	0	0	1	0	0	0	0	0	0	0	1	5	dispensable
pan_gene_10288	pan_gene_26793	Nodes_per_plant	Nodes_per_plant;Ratio_of_ear_height_to_total_height	1	0	0	1	1	1	0	0	0	0	0	1	0	0	1	0	0	1	1	0	0	1	1	1	0	0	11	near-core
pan_gene_10288	pan_gene_27659	Nodes_per_plant	Days_to_anthesis;Nodes_per_plant;Photoperiod_Growing-degree_days_to_silk;Photoperiod_growing-degree_days_to_anthesis;Ratio_of_ear_height_to_total_height	0	0	0	0	0	1	1	0	0	0	0	0	0	0	0	1	0	0	0	1	0	0	0	0	0	0	4	dispensable
pan_gene_10288	pan_gene_28732	Nodes_per_plant	Anthesis-silking_interval;Days_to_anthesis;Ear_height;Leaf_length;Leaf_width;Nodes_per_plant;Photoperiod_Growing-degree_days_to_silk;Photoperiod_growing-degree_days_to_anthesis	1	0	0	0	0	1	1	0	0	0	0	0	0	1	0	0	0	0	0	0	0	0	0	0	0	0	4	dispensable
pan_gene_10288	pan_gene_29970	Nodes_per_plant	Nodes_per_plant	0	0	0	0	0	0	0	0	0	0	0	0	0	0	0	0	0	0	0	0	0	0	0	0	0	1	1	private
pan_gene_10288	pan_gene_407	Nodes_per_plant	Average_internode_length_(above_ear);Nodes_above_ear;Nodes_per_plant	0	0	0	0	0	0	1	0	0	0	0	0	0	0	0	1	0	0	0	0	0	0	0	0	0	0	2	dispensable
pan_gene_10288	pan_gene_434	Nodes_per_plant	Average_internode_length_(whole_plant);Nodes_per_plant	1	0	1	0	0	0	0	0	0	0	0	0	0	0	0	1	0	0	0	0	0	0	0	0	1	0	4	dispensable
pan_gene_10288	pan_gene_5519	Nodes_per_plant	Average_internode_length_(below_ear);Cob_diameter;Nodes_per_plant;Nodes_to_ear;Protein	0	0	0	0	1	0	1	0	0	0	0	1	0	0	0	1	0	0	0	0	0	1	0	1	1	0	7	dispensable
pan_gene_10288	pan_gene_6274	Nodes_per_plant	Leaf_width;Nodes_per_plant;Northern_Leaf_Blight;PCA_of_metabolites:_PC2	1	0	0	1	0	1	1	0	0	0	1	1	0	1	0	1	1	0	1	1	0	1	1	0	1	0	14	near-core
pan_gene_10288	pan_gene_71382	Nodes_per_plant	100_Kernel_weight;Nitrate;Nodes_per_plant;PCA_of_metabolites:_PC2	1	0	0	0	0	0	0	0	0	0	0	0	0	0	0	0	0	0	0	1	0	0	0	0	0	0	2	dispensable
pan_gene_10288	pan_gene_8415	Nodes_per_plant	Days_to_silk;Nodes_per_plant	1	0	0	0	0	0	0	0	0	0	1	1	0	0	0	1	1	1	1	1	1	1	0	0	1	1	12	near-core
pan_gene_10288	pan_gene_8719	Nodes_per_plant	Leaf_length;Nodes_per_plant	1	0	0	1	1	1	0	0	0	0	1	1	0	1	0	0	1	1	1	0	1	1	1	0	0	0	13	near-core
pan_gene_10288	pan_gene_9226	Nodes_per_plant	Chlorophyll_A;Nodes_per_plant;PCA_of_metabolites:_PC2	1	0	0	1	0	0	0	0	0	0	0	0	0	0	0	0	0	1	0	0	0	0	0	0	1	0	4	dispensable
pan_gene_10288	pan_gene_9267	Nodes_per_plant	Average_internode_length_(below_ear);Nodes_per_plant	1	0	1	1	1	1	1	0	0	1	1	1	0	1	1	1	1	1	1	1	1	1	1	1	1	1	22	core
pan_gene_10708	pan_gene_12676	Boxcox-transformed_leaf_angle;Nodes_per_plant	Nodes_per_plant	0	0	0	0	0	1	0	0	0	0	0	0	0	0	0	0	1	0	0	0	0	0	0	0	0	1	3	dispensable
pan_gene_10708	pan_gene_14217	Boxcox-transformed_leaf_angle;Nodes_per_plant	Nodes_per_plant	1	1	0	1	0	1	0	0	0	0	1	0	0	0	0	0	0	1	1	0	0	1	1	0	0	1	10	dispensable
pan_gene_10708	pan_gene_14738	Boxcox-transformed_leaf_angle;Nodes_per_plant	Nodes_per_plant	1	0	0	1	0	1	0	1	0	0	0	0	0	0	0	0	0	0	0	0	0	0	0	0	0	0	4	dispensable
pan_gene_10708	pan_gene_20851	Boxcox-transformed_leaf_angle;Nodes_per_plant	Nodes_per_plant	1	1	0	1	0	1	0	0	0	0	0	0	0	0	0	0	1	1	1	0	0	0	0	0	0	1	8	dispensable
pan_gene_10708	pan_gene_22269	Boxcox-transformed_leaf_angle;Nodes_per_plant	Average_internode_length_(above_ear);Average_internode_length_(whole_plant);Nodes_per_plant	1	1	1	1	1	1	0	1	0	0	1	0	1	0	1	1	1	1	1	1	1	1	1	0	0	1	19	near-core
pan_gene_10708	pan_gene_24202	Boxcox-transformed_leaf_angle;Nodes_per_plant	Nodes_per_plant	1	1	0	1	0	1	0	0	0	0	1	0	0	0	1	1	1	1	0	0	0	1	1	0	0	0	11	near-core
pan_gene_10708	pan_gene_24207	Boxcox-transformed_leaf_angle;Nodes_per_plant	Nodes_per_plant;Sucrose	0	1	0	0	0	0	0	0	0	0	0	0	0	0	0	0	0	0	0	1	0	0	0	0	0	1	3	dispensable
pan_gene_10708	pan_gene_25481	Boxcox-transformed_leaf_angle;Nodes_per_plant	Ear_height;Nodes_per_plant;Nodes_to_ear	1	1	1	1	1	1	0	0	0	0	1	0	0	0	0	0	1	1	0	1	1	0	1	0	0	1	13	near-core
pan_gene_10708	pan_gene_2568	Boxcox-transformed_leaf_angle;Nodes_per_plant	Ear_height;Ear_row_number;Glutamate;Nodes_per_plant;Nodes_to_ear;Plant_height	1	1	0	1	0	1	0	0	0	0	0	0	0	0	1	0	0	1	1	0	0	0	1	0	0	1	9	dispensable
pan_gene_10708	pan_gene_26653	Boxcox-transformed_leaf_angle;Nodes_per_plant	Ear_height;Leaf_width;Nodes_above_ear;Nodes_per_plant;Nodes_to_ear;Plant_height	1	1	1	1	1	1	0	1	0	0	1	0	1	0	1	1	1	1	1	1	1	0	1	0	0	0	17	near-core
pan_gene_10708	pan_gene_27108	Boxcox-transformed_leaf_angle;Nodes_per_plant	Nodes_per_plant	1	1	1	1	1	1	0	1	0	0	1	0	0	0	1	1	0	1	1	1	1	1	0	0	0	1	16	near-core
pan_gene_10708	pan_gene_28408	Boxcox-transformed_leaf_angle;Nodes_per_plant	Ear_height;Nodes_per_plant	1	0	0	0	0	0	0	0	0	0	0	0	0	0	0	1	0	0	0	0	0	0	0	0	0	0	2	dispensable
pan_gene_10708	pan_gene_28883	Boxcox-transformed_leaf_angle;Nodes_per_plant	Height_per_day_(until_flowering);Nodes_per_plant;Photoperiod_Growing-degree_days_to_silk;Photoperiod_growing-degree_days_to_anthesis;Ratio_of_ear_height_to_total_height	0	0	0	0	0	0	0	0	0	0	0	0	0	0	0	0	0	0	0	1	0	0	0	0	0	0	1	private
pan_gene_10708	pan_gene_8751	Boxcox-transformed_leaf_angle;Nodes_per_plant	Nodes_per_plant;Tassel_branch_number	1	0	1	1	1	0	0	0	0	0	0	0	0	0	0	0	0	0	0	0	0	0	0	0	0	0	4	dispensable
pan_gene_10708	pan_gene_9265	Boxcox-transformed_leaf_angle;Nodes_per_plant	Nodes_per_plant	0	0	0	0	0	0	0	0	0	0	0	0	0	0	0	0	1	0	0	0	0	0	1	0	0	0	2	dispensable
pan_gene_10708	pan_gene_9272	Boxcox-transformed_leaf_angle;Nodes_per_plant	Nodes_per_plant	1	1	1	1	1	1	0	0	0	0	0	0	1	0	1	0	1	1	1	1	0	1	1	0	0	0	14	near-core
pan_gene_10717	pan_gene_26664	Boxcox-transformed_leaf_angle;Days_to_anthesis;Nodes_per_plant;Nodes_to_ear;Tassel_branch_number	Ear_height;Leaf_width;Nodes_per_plant	1	0	1	0	1	0	0	0	0	1	0	0	0	1	0	1	0	1	0	1	0	0	0	1	1	0	10	dispensable
pan_gene_1092	pan_gene_18331	Nodes_per_plant	Nodes_per_plant	1	0	1	1	0	0	1	1	0	1	1	1	1	0	0	1	0	0	1	0	1	0	1	0	1	0	14	near-core
pan_gene_1092	pan_gene_20851	Nodes_per_plant	Nodes_per_plant	1	1	1	1	0	0	1	1	1	1	0	0	0	1	0	0	0	0	1	0	0	0	0	0	0	0	10	dispensable
pan_gene_1092	pan_gene_22269	Nodes_per_plant	Average_internode_length_(above_ear);Average_internode_length_(whole_plant);Nodes_per_plant	1	1	1	1	1	0	0	1	1	1	0	1	1	1	1	1	0	1	0	0	1	1	1	0	1	0	18	near-core
pan_gene_1092	pan_gene_22841	Nodes_per_plant	Nodes_per_plant	1	1	1	0	0	0	0	0	1	0	1	0	0	0	0	0	0	0	0	0	1	0	0	0	0	0	6	dispensable
pan_gene_1092	pan_gene_24207	Nodes_per_plant	Nodes_per_plant;Sucrose	0	0	0	0	0	0	0	1	0	0	0	0	0	0	0	0	0	0	0	1	0	0	0	1	0	0	3	dispensable
pan_gene_1092	pan_gene_25481	Nodes_per_plant	Ear_height;Nodes_per_plant;Nodes_to_ear	1	0	1	1	0	0	0	1	0	1	1	0	1	1	1	1	0	0	1	0	1	1	1	0	1	0	15	near-core
pan_gene_1092	pan_gene_2570	Nodes_per_plant	Nodes_per_plant	1	0	1	0	1	0	1	0	1	0	0	0	0	0	0	0	0	0	0	1	0	0	1	0	0	0	7	dispensable
pan_gene_1092	pan_gene_2674	Nodes_per_plant	Days_to_anthesis;Nodes_per_plant;Nodes_to_ear	1	1	0	1	1	0	0	1	1	0	1	0	0	0	0	0	0	0	0	0	0	0	1	0	0	0	8	dispensable
pan_gene_1092	pan_gene_9272	Nodes_per_plant	Nodes_per_plant	1	0	0	1	0	0	1	0	0	1	0	0	1	1	0	0	0	0	0	0	0	0	1	0	1	0	8	dispensable
pan_gene_1093	pan_gene_11938	Nodes_per_plant	Nodes_per_plant	1	0	0	0	0	0	0	0	0	0	0	0	0	0	0	0	0	0	0	0	0	0	0	0	0	0	1	private
pan_gene_1093	pan_gene_9346	Nodes_per_plant	Ear_height;Nodes_per_plant;Nodes_to_ear	1	0	0	0	0	0	0	0	0	0	0	0	0	0	0	0	0	0	0	0	0	0	0	0	0	0	1	private
pan_gene_1124	pan_gene_9266	Nodes_per_plant;PCA_of_metabolites:_PC2	Nodes_per_plant	1	0	0	0	0	0	0	0	0	0	0	0	0	0	0	0	0	0	0	0	0	0	0	0	0	0	1	private
pan_gene_11902	pan_gene_27880	Nodes_per_plant;Nodes_to_ear	Nodes_per_plant	0	0	0	0	0	0	0	0	0	0	0	0	0	0	0	0	0	1	0	0	0	0	0	0	0	0	1	private
pan_gene_11921	pan_gene_15120	Nodes_per_plant;Nodes_to_ear	Nodes_per_plant	0	0	0	0	1	0	0	0	0	1	0	0	0	0	0	0	0	0	0	0	0	0	0	0	0	0	2	dispensable
pan_gene_11921	pan_gene_16296	Nodes_per_plant;Nodes_to_ear	Nodes_per_plant	0	0	0	0	1	0	0	0	0	1	0	0	0	0	0	0	0	0	0	0	0	0	0	0	0	0	2	dispensable
pan_gene_11921	pan_gene_22945	Nodes_per_plant;Nodes_to_ear	Nodes_per_plant	0	0	0	0	1	0	0	0	0	1	0	0	0	0	0	0	0	0	0	0	0	0	0	0	0	0	2	dispensable
pan_gene_11921	pan_gene_25872	Nodes_per_plant;Nodes_to_ear	Nodes_per_plant	0	0	0	0	0	0	0	0	0	1	0	0	0	0	0	0	0	0	0	0	0	0	0	0	0	0	1	private
pan_gene_11921	pan_gene_26151	Nodes_per_plant;Nodes_to_ear	Nodes_above_ear;Nodes_per_plant	0	0	0	0	1	0	0	0	0	1	0	0	0	0	0	0	0	0	0	0	0	0	0	0	0	0	2	dispensable
pan_gene_11921	pan_gene_26602	Nodes_per_plant;Nodes_to_ear	Anthesis-silking_interval;Height_above_ear;Nodes_per_plant;Southern_leaf_blight	0	0	0	0	1	0	0	0	0	0	0	0	0	0	0	0	0	0	0	0	0	0	0	0	0	0	1	private
pan_gene_11921	pan_gene_26793	Nodes_per_plant;Nodes_to_ear	Nodes_per_plant;Ratio_of_ear_height_to_total_height	0	0	0	0	1	0	0	0	0	0	0	0	0	0	0	0	0	0	0	0	0	0	0	0	0	0	1	private
pan_gene_11921	pan_gene_27659	Nodes_per_plant;Nodes_to_ear	Days_to_anthesis;Nodes_per_plant;Photoperiod_Growing-degree_days_to_silk;Photoperiod_growing-degree_days_to_anthesis;Ratio_of_ear_height_to_total_height	0	0	0	0	0	0	0	0	0	1	0	0	0	0	0	0	0	0	0	0	0	0	0	0	0	0	1	private
pan_gene_11921	pan_gene_28732	Nodes_per_plant;Nodes_to_ear	Anthesis-silking_interval;Days_to_anthesis;Ear_height;Leaf_length;Leaf_width;Nodes_per_plant;Photoperiod_Growing-degree_days_to_silk;Photoperiod_growing-degree_days_to_anthesis	0	0	0	0	0	0	0	0	0	1	0	0	0	0	0	0	0	0	0	0	0	0	0	0	0	0	1	private
pan_gene_11921	pan_gene_29970	Nodes_per_plant;Nodes_to_ear	Nodes_per_plant	0	0	0	0	0	0	0	0	0	1	0	0	0	0	0	0	0	0	0	0	0	0	0	0	0	0	1	private
pan_gene_11921	pan_gene_407	Nodes_per_plant;Nodes_to_ear	Average_internode_length_(above_ear);Nodes_above_ear;Nodes_per_plant	0	0	0	0	1	0	0	0	0	0	0	0	0	0	0	0	0	0	0	0	0	0	0	0	0	0	1	private
pan_gene_11921	pan_gene_434	Nodes_per_plant;Nodes_to_ear	Average_internode_length_(whole_plant);Nodes_per_plant	0	0	0	0	0	0	0	0	0	1	0	0	0	0	0	0	0	0	0	0	0	0	0	0	0	0	1	private
pan_gene_11921	pan_gene_5519	Nodes_per_plant;Nodes_to_ear	Average_internode_length_(below_ear);Cob_diameter;Nodes_per_plant;Nodes_to_ear;Protein	0	0	0	0	1	0	0	0	0	0	0	0	0	0	0	0	0	0	0	0	0	0	0	0	0	0	1	private
pan_gene_11921	pan_gene_6274	Nodes_per_plant;Nodes_to_ear	Leaf_width;Nodes_per_plant;Northern_Leaf_Blight;PCA_of_metabolites:_PC2	0	0	0	0	0	0	0	0	0	1	0	0	0	0	0	0	0	0	0	0	0	0	0	0	0	0	1	private
pan_gene_11921	pan_gene_8415	Nodes_per_plant;Nodes_to_ear	Days_to_silk;Nodes_per_plant	0	0	0	0	0	0	0	0	0	1	0	0	0	0	0	0	0	0	0	0	0	0	0	0	0	0	1	private
pan_gene_11921	pan_gene_9267	Nodes_per_plant;Nodes_to_ear	Average_internode_length_(below_ear);Nodes_per_plant	0	0	0	0	1	0	0	0	0	1	0	0	0	0	0	0	0	0	0	0	0	0	0	0	0	0	2	dispensable
pan_gene_11933	pan_gene_16906	Average_internode_length_(above_ear);Nodes_per_plant;Nodes_to_ear	Average_internode_length_(whole_plant);Nodes_per_plant	1	0	0	0	0	0	1	0	0	0	0	0	0	0	0	0	0	0	0	0	0	0	0	0	0	0	2	dispensable
pan_gene_11933	pan_gene_24202	Average_internode_length_(above_ear);Nodes_per_plant;Nodes_to_ear	Nodes_per_plant	1	1	1	1	0	1	1	0	1	1	1	1	0	0	0	0	0	1	0	0	0	0	1	0	0	0	12	near-core
pan_gene_11933	pan_gene_9272	Average_internode_length_(above_ear);Nodes_per_plant;Nodes_to_ear	Nodes_per_plant	1	1	0	1	0	1	1	0	0	1	0	0	1	0	1	0	0	1	0	1	1	0	1	0	1	0	13	near-core
pan_gene_11938	pan_gene_18060	Nodes_per_plant	Nodes_per_plant	1	0	0	0	1	0	0	0	0	0	1	0	0	0	0	0	0	0	0	0	0	0	0	0	0	0	3	dispensable
pan_gene_11938	pan_gene_2601	Nodes_per_plant	Ear_height;Nodes_per_plant;PCA_of_metabolites:_PC2	1	0	0	0	0	0	0	0	0	0	0	0	0	1	0	0	0	0	0	0	0	0	0	0	0	0	2	dispensable
pan_gene_11938	pan_gene_2611	Nodes_per_plant	Nodes_per_plant;Nodes_to_ear;Northern_Leaf_Blight;Plant_height	1	0	0	0	0	0	0	0	0	0	0	0	0	0	0	0	0	0	0	0	0	0	0	0	0	0	1	private
pan_gene_11938	pan_gene_26641	Nodes_per_plant	Days_to_anthesis;Days_to_silk;Nodes_per_plant;Nodes_to_ear	1	0	0	0	0	0	0	0	0	0	0	1	0	0	0	0	0	0	0	1	1	0	0	0	0	0	4	dispensable
pan_gene_11938	pan_gene_2675	Nodes_per_plant	Days_to_anthesis;Nodes_per_plant;Nodes_to_ear	1	0	0	0	0	0	0	0	0	0	0	0	0	0	0	0	0	0	0	0	0	0	0	0	0	0	1	private
pan_gene_11938	pan_gene_26940	Nodes_per_plant	Ear_height;Nodes_above_ear;Nodes_per_plant	1	1	0	0	0	0	0	0	0	0	0	0	0	0	0	0	0	0	0	0	0	0	0	0	0	0	2	dispensable
pan_gene_11938	pan_gene_28734	Nodes_per_plant	Leaf_length;Nodes_per_plant	1	0	0	0	0	0	0	0	0	0	0	0	0	0	0	0	0	0	0	0	0	0	0	0	0	0	1	private
pan_gene_11938	pan_gene_4463	Nodes_per_plant	Anthesis-silking_interval;Leaf_length;Nodes_per_plant	1	0	0	0	0	0	0	0	0	0	0	0	0	0	0	0	0	0	0	0	0	0	0	0	0	0	1	private
pan_gene_11938	pan_gene_5068	Nodes_per_plant	Chlorophyll_A;Ear_height;Height_above_ear;Nodes_per_plant	0	0	0	0	1	0	0	0	0	0	0	0	0	0	0	0	0	0	0	0	0	0	0	0	0	0	1	private
pan_gene_11938	pan_gene_7178	Nodes_per_plant	Nodes_per_plant;Nodes_to_ear	1	0	0	0	0	1	0	0	0	0	1	0	0	1	0	0	0	0	0	1	0	0	0	0	0	0	5	dispensable
pan_gene_11969	pan_gene_12676	Days_to_anthesis;Days_to_silk;Leaf_length;Nodes_per_plant;PCA_of_metabolites:_PC1	Nodes_per_plant	0	1	0	0	0	0	0	0	1	0	0	0	1	0	0	0	0	0	0	0	0	0	1	0	0	1	5	dispensable
pan_gene_11969	pan_gene_19311	Days_to_anthesis;Days_to_silk;Leaf_length;Nodes_per_plant;PCA_of_metabolites:_PC1	100_Kernel_weight;Average_internode_length_(above_ear);Glutamate;Nodes_per_plant;PCA_of_metabolites:_PC1	1	1	1	1	1	1	0	1	1	1	0	1	1	0	1	1	0	0	1	1	1	0	1	1	1	1	20	core
pan_gene_11969	pan_gene_20851	Days_to_anthesis;Days_to_silk;Leaf_length;Nodes_per_plant;PCA_of_metabolites:_PC1	Nodes_per_plant	1	1	1	1	0	1	0	0	1	1	1	1	1	0	1	0	1	1	1	1	1	0	1	1	1	0	19	near-core
pan_gene_11969	pan_gene_24202	Days_to_anthesis;Days_to_silk;Leaf_length;Nodes_per_plant;PCA_of_metabolites:_PC1	Nodes_per_plant	1	1	1	1	0	1	0	0	1	1	1	1	0	0	1	0	0	0	1	0	1	0	1	1	1	1	16	near-core
pan_gene_11969	pan_gene_24206	Days_to_anthesis;Days_to_silk;Leaf_length;Nodes_per_plant;PCA_of_metabolites:_PC1	Nodes_per_plant	1	1	1	0	0	0	0	0	0	0	1	1	1	0	1	0	0	1	1	0	1	0	0	0	0	1	11	near-core
pan_gene_11969	pan_gene_24207	Days_to_anthesis;Days_to_silk;Leaf_length;Nodes_per_plant;PCA_of_metabolites:_PC1	Nodes_per_plant;Sucrose	0	1	0	0	0	0	0	0	0	0	0	0	0	0	0	0	0	0	0	0	0	0	0	0	0	1	2	dispensable
pan_gene_11969	pan_gene_26128	Days_to_anthesis;Days_to_silk;Leaf_length;Nodes_per_plant;PCA_of_metabolites:_PC1	Nodes_per_plant	0	0	0	0	0	0	0	0	0	0	0	0	1	0	0	0	0	0	1	0	0	0	1	0	0	0	3	dispensable
pan_gene_11969	pan_gene_27108	Days_to_anthesis;Days_to_silk;Leaf_length;Nodes_per_plant;PCA_of_metabolites:_PC1	Nodes_per_plant	1	1	1	1	1	1	0	0	1	1	0	1	1	0	0	1	0	0	1	1	1	0	1	0	1	1	17	near-core
pan_gene_11969	pan_gene_27659	Days_to_anthesis;Days_to_silk;Leaf_length;Nodes_per_plant;PCA_of_metabolites:_PC1	Days_to_anthesis;Nodes_per_plant;Photoperiod_Growing-degree_days_to_silk;Photoperiod_growing-degree_days_to_anthesis;Ratio_of_ear_height_to_total_height	0	1	0	0	0	1	0	0	0	0	0	0	0	0	0	0	0	0	1	0	0	0	0	0	0	0	3	dispensable
pan_gene_11969	pan_gene_30972	Days_to_anthesis;Days_to_silk;Leaf_length;Nodes_per_plant;PCA_of_metabolites:_PC1	Fructose;Nodes_per_plant;Tassel_branch_number;Total_amino_acids	0	0	0	0	0	0	0	0	0	0	0	0	0	0	0	0	1	0	0	0	0	0	0	0	0	0	1	private
pan_gene_11969	pan_gene_32459	Days_to_anthesis;Days_to_silk;Leaf_length;Nodes_per_plant;PCA_of_metabolites:_PC1	Nodes_per_plant;Plant_height	1	0	0	1	0	0	0	0	1	0	1	0	0	0	0	0	0	0	0	0	0	0	0	0	1	1	6	dispensable
pan_gene_11969	pan_gene_5519	Days_to_anthesis;Days_to_silk;Leaf_length;Nodes_per_plant;PCA_of_metabolites:_PC1	Average_internode_length_(below_ear);Cob_diameter;Nodes_per_plant;Nodes_to_ear;Protein	0	0	0	0	1	0	0	0	0	1	0	1	0	0	0	1	0	0	0	0	0	0	0	0	0	0	4	dispensable
pan_gene_11969	pan_gene_8827	Days_to_anthesis;Days_to_silk;Leaf_length;Nodes_per_plant;PCA_of_metabolites:_PC1	Anthesis-silking_interval;Average_internode_length_(above_ear);Nodes_per_plant	0	0	1	1	0	1	0	0	1	0	1	1	1	0	0	0	1	0	0	1	1	0	1	0	0	1	12	near-core
pan_gene_12016	pan_gene_15120	Nodes_per_plant;Nodes_to_ear;Photoperiod_Growing-degree_days_to_silk;Photoperiod_growing-degree_days_to_anthesis;Southern_leaf_blight	Nodes_per_plant	1	1	0	0	0	1	0	0	0	0	0	0	1	0	0	1	0	0	0	0	0	0	1	0	1	0	7	dispensable
pan_gene_12016	pan_gene_22945	Nodes_per_plant;Nodes_to_ear;Photoperiod_Growing-degree_days_to_silk;Photoperiod_growing-degree_days_to_anthesis;Southern_leaf_blight	Nodes_per_plant	1	1	1	0	0	1	0	0	0	0	0	0	0	0	0	1	0	1	0	0	0	0	1	0	0	0	7	dispensable
pan_gene_12016	pan_gene_25872	Nodes_per_plant;Nodes_to_ear;Photoperiod_Growing-degree_days_to_silk;Photoperiod_growing-degree_days_to_anthesis;Southern_leaf_blight	Nodes_per_plant	1	0	0	0	1	1	0	0	1	0	0	0	0	0	0	0	0	0	0	0	0	1	1	1	0	0	7	dispensable
pan_gene_12016	pan_gene_29932	Nodes_per_plant;Nodes_to_ear;Photoperiod_Growing-degree_days_to_silk;Photoperiod_growing-degree_days_to_anthesis;Southern_leaf_blight	Days_to_silk;Nodes_per_plant;Nodes_to_ear	1	0	0	0	0	0	0	0	0	0	0	0	0	0	0	0	0	0	0	0	0	0	0	1	0	0	2	dispensable
pan_gene_12016	pan_gene_5366	Nodes_per_plant;Nodes_to_ear;Photoperiod_Growing-degree_days_to_silk;Photoperiod_growing-degree_days_to_anthesis;Southern_leaf_blight	Anthesis-silking_interval;Cob_diameter;Nodes_per_plant;Total_amino_acids	1	0	0	0	0	0	0	0	1	0	0	0	0	0	0	0	0	0	0	0	0	0	0	0	0	0	2	dispensable
pan_gene_12016	pan_gene_8415	Nodes_per_plant;Nodes_to_ear;Photoperiod_Growing-degree_days_to_silk;Photoperiod_growing-degree_days_to_anthesis;Southern_leaf_blight	Days_to_silk;Nodes_per_plant	1	1	1	0	0	0	0	1	0	0	1	0	1	0	0	1	0	1	0	0	0	0	0	0	0	0	8	dispensable
pan_gene_12016	pan_gene_9267	Nodes_per_plant;Nodes_to_ear;Photoperiod_Growing-degree_days_to_silk;Photoperiod_growing-degree_days_to_anthesis;Southern_leaf_blight	Average_internode_length_(below_ear);Nodes_per_plant	1	0	1	0	0	1	0	0	0	0	0	0	0	0	0	0	0	1	0	0	0	0	1	0	0	0	5	dispensable
pan_gene_1210	pan_gene_21434	Glutamate;Nodes_per_plant;PCA_of_metabolites:_PC1;Photoperiod_growing-degree_days_to_anthesis	Leaf_width;Nodes_per_plant	1	0	0	0	0	0	0	0	0	0	0	0	0	0	0	0	0	0	0	0	0	0	0	0	0	0	1	private
pan_gene_12238	pan_gene_14676	Nodes_per_plant	Nodes_above_ear;Nodes_per_plant	1	0	0	0	0	0	0	0	0	0	0	0	0	0	0	0	0	0	0	0	0	0	0	0	0	0	1	private
pan_gene_12238	pan_gene_158	Nodes_per_plant	Cob_diameter;Nodes_per_plant	1	0	0	0	1	1	0	0	0	0	0	1	0	1	0	0	0	0	0	0	0	0	0	0	1	1	7	dispensable
pan_gene_12238	pan_gene_409	Nodes_per_plant	Average_internode_length_(above_ear);Average_internode_length_(whole_plant);Height_per_day_(until_flowering);Nodes_per_plant;Plant_height	1	0	0	0	0	0	0	0	0	0	0	1	0	0	0	0	0	0	0	0	0	0	0	0	0	0	2	dispensable
pan_gene_12291	pan_gene_1483	Ear_height;Nodes_per_plant	Nodes_per_plant	0	0	0	0	0	0	0	0	0	0	0	0	0	0	0	0	0	1	1	0	1	0	0	1	0	0	4	dispensable
pan_gene_12291	pan_gene_26689	Ear_height;Nodes_per_plant	Anthesis-silking_interval;Boxcox-transformed_leaf_angle;Ear_height;Nodes_per_plant	0	0	0	0	0	0	0	0	1	0	0	0	0	0	0	0	0	0	0	0	0	1	0	0	0	0	2	dispensable
pan_gene_12333	pan_gene_142	Nodes_per_plant	Average_internode_length_(whole_plant);Chlorophyll_B;Nodes_per_plant	1	0	1	0	1	0	1	1	0	0	0	0	0	1	1	0	1	0	0	1	0	0	0	0	0	0	9	dispensable
pan_gene_12333	pan_gene_143	Nodes_per_plant	Nodes_per_plant	1	1	0	0	0	0	0	1	0	0	0	0	0	1	0	0	0	0	0	0	0	0	0	0	0	0	4	dispensable
pan_gene_12333	pan_gene_17647	Nodes_per_plant	Nodes_per_plant	1	0	0	0	0	0	0	0	0	0	0	0	0	0	0	0	0	0	0	0	0	0	0	0	0	0	1	private
pan_gene_12333	pan_gene_250	Nodes_per_plant	Average_internode_length_(above_ear);Nodes_per_plant	1	0	0	0	0	0	0	1	0	0	1	0	0	1	0	0	0	0	0	0	0	0	0	0	0	0	4	dispensable
pan_gene_12333	pan_gene_2601	Nodes_per_plant	Ear_height;Nodes_per_plant;PCA_of_metabolites:_PC2	1	0	1	1	1	0	1	0	0	1	0	0	0	1	1	0	0	0	0	1	0	0	0	0	0	0	9	dispensable
pan_gene_12387	pan_gene_29756	Anthesis-silking_interval;Nodes_per_plant	Leaf_width;Nodes_per_plant;Nodes_to_ear;Photoperiod_Growing-degree_days_to_silk;Photoperiod_growing-degree_days_to_anthesis	1	1	0	0	0	1	0	1	1	0	0	0	0	0	0	0	0	0	0	0	0	0	0	0	0	0	5	dispensable
pan_gene_12387	pan_gene_32567	Anthesis-silking_interval;Nodes_per_plant	Height_above_ear;Height_per_day_(until_flowering);Nodes_above_ear;Nodes_per_plant;PCA_of_metabolites:_PC2	1	0	0	0	0	0	0	0	0	0	0	1	0	0	0	0	0	0	0	0	0	0	0	0	0	0	2	dispensable
pan_gene_12387	pan_gene_9839	Anthesis-silking_interval;Nodes_per_plant	Nodes_per_plant	1	1	1	1	0	0	1	1	0	0	0	0	1	0	0	1	1	0	0	0	0	0	1	0	0	1	11	near-core
pan_gene_12676	pan_gene_20851	Nodes_per_plant	Nodes_per_plant	0	1	0	0	1	1	0	1	1	1	1	1	1	1	0	0	1	0	1	1	1	1	1	1	0	1	18	near-core
pan_gene_12676	pan_gene_24202	Nodes_per_plant	Nodes_per_plant	0	1	0	0	1	1	0	0	1	0	1	0	0	0	0	0	0	0	1	0	1	1	1	1	0	1	11	near-core
pan_gene_12676	pan_gene_24207	Nodes_per_plant	Nodes_per_plant;Sucrose	0	0	0	0	1	0	0	0	0	0	0	0	0	0	0	0	0	0	0	0	0	0	0	1	0	1	3	dispensable
pan_gene_12676	pan_gene_25481	Nodes_per_plant	Ear_height;Nodes_per_plant;Nodes_to_ear	0	0	0	0	1	1	0	1	1	0	1	1	1	1	0	0	1	0	0	1	1	1	1	1	0	1	15	near-core
pan_gene_12676	pan_gene_2568	Nodes_per_plant	Ear_height;Ear_row_number;Glutamate;Nodes_per_plant;Nodes_to_ear;Plant_height	0	1	0	0	1	1	0	1	1	0	0	1	1	1	0	0	1	0	1	0	1	1	1	1	0	1	15	near-core
pan_gene_12676	pan_gene_25872	Nodes_per_plant	Nodes_per_plant	0	0	0	0	0	1	0	0	1	0	0	0	0	0	0	0	1	0	0	0	0	0	0	1	0	0	4	dispensable
pan_gene_12676	pan_gene_26128	Nodes_per_plant	Nodes_per_plant	0	0	0	0	0	1	0	1	0	0	0	0	0	0	0	0	0	0	1	0	0	1	1	0	0	0	5	dispensable
pan_gene_12676	pan_gene_27108	Nodes_per_plant	Nodes_per_plant	0	0	0	0	0	1	0	0	1	0	1	1	1	0	0	0	1	0	1	1	1	1	1	1	0	0	12	near-core
pan_gene_12676	pan_gene_27659	Nodes_per_plant	Days_to_anthesis;Nodes_per_plant;Photoperiod_Growing-degree_days_to_silk;Photoperiod_growing-degree_days_to_anthesis;Ratio_of_ear_height_to_total_height	0	0	0	0	0	1	0	0	0	0	0	0	0	0	0	0	0	0	1	0	0	0	0	0	0	0	2	dispensable
pan_gene_12676	pan_gene_32459	Nodes_per_plant	Nodes_per_plant;Plant_height	0	0	0	0	0	0	0	0	1	0	0	0	0	0	0	0	1	0	0	0	0	0	0	1	0	1	4	dispensable
pan_gene_12676	pan_gene_5519	Nodes_per_plant	Average_internode_length_(below_ear);Cob_diameter;Nodes_per_plant;Nodes_to_ear;Protein	0	0	0	0	0	0	0	0	0	0	0	1	0	0	0	0	0	0	0	0	0	0	0	0	0	0	1	private
pan_gene_12676	pan_gene_8827	Nodes_per_plant	Anthesis-silking_interval;Average_internode_length_(above_ear);Nodes_per_plant	0	0	0	0	1	1	0	0	1	0	1	1	0	1	0	0	1	0	1	0	1	0	1	1	0	1	12	near-core
pan_gene_1269	pan_gene_2601	Leaf_width;Nodes_above_ear;Nodes_per_plant	Ear_height;Nodes_per_plant;PCA_of_metabolites:_PC2	1	0	0	0	0	0	0	0	0	0	0	0	0	0	0	0	0	0	0	0	0	0	0	0	0	0	1	private
pan_gene_1269	pan_gene_3914	Leaf_width;Nodes_above_ear;Nodes_per_plant	Nodes_per_plant;Starch	1	0	0	0	0	0	0	0	0	1	0	0	0	0	0	0	0	1	1	0	0	1	0	0	0	0	5	dispensable
pan_gene_1269	pan_gene_5396	Leaf_width;Nodes_above_ear;Nodes_per_plant	Days_to_anthesis;Days_to_silk;Ear_height;Nodes_per_plant;Tassel_branch_number	0	0	0	0	0	0	0	0	0	0	0	0	1	0	0	0	0	0	0	0	0	0	0	0	0	0	1	private
pan_gene_1284	pan_gene_24206	Nodes_per_plant	Nodes_per_plant	0	0	0	0	0	0	0	0	0	1	0	0	0	0	0	0	0	0	0	0	0	0	0	0	0	0	1	private
pan_gene_1284	pan_gene_29932	Nodes_per_plant	Days_to_silk;Nodes_per_plant;Nodes_to_ear	0	0	0	0	0	0	0	0	0	1	0	0	0	0	0	0	0	0	0	0	0	0	0	0	0	0	1	private
pan_gene_1314	pan_gene_28588	Nodes_per_plant;Plant_height	Chlorophyll_A;Nodes_per_plant	1	0	0	0	0	0	0	0	0	0	0	0	0	0	0	0	0	0	0	0	0	0	0	0	0	0	1	private
pan_gene_139	pan_gene_15248	Average_internode_length_(above_ear);Nodes_per_plant;Nodes_to_ear;Ratio_of_ear_height_to_total_height	Nodes_per_plant	0	0	0	0	0	0	0	0	1	0	0	0	0	0	0	0	0	0	0	1	0	0	0	0	0	0	2	dispensable
pan_gene_139	pan_gene_17215	Average_internode_length_(above_ear);Nodes_per_plant;Nodes_to_ear;Ratio_of_ear_height_to_total_height	Nodes_per_plant	1	0	0	0	0	0	0	0	0	0	0	0	0	0	0	0	0	0	0	0	0	0	0	0	0	0	1	private
pan_gene_139	pan_gene_23978	Average_internode_length_(above_ear);Nodes_per_plant;Nodes_to_ear;Ratio_of_ear_height_to_total_height	Nodes_per_plant	1	1	0	0	0	0	0	1	0	0	0	0	1	0	1	0	0	0	0	1	0	0	1	0	0	1	8	dispensable
pan_gene_139	pan_gene_2545	Average_internode_length_(above_ear);Nodes_per_plant;Nodes_to_ear;Ratio_of_ear_height_to_total_height	Nodes_per_plant	0	1	0	0	1	0	0	0	0	0	0	0	0	1	1	0	0	0	0	0	0	0	0	0	0	0	4	dispensable
pan_gene_139	pan_gene_2571	Average_internode_length_(above_ear);Nodes_per_plant;Nodes_to_ear;Ratio_of_ear_height_to_total_height	Nodes_per_plant;Nodes_to_ear;Tassel_branch_number	1	0	0	0	0	0	0	0	1	0	0	0	0	0	0	0	0	1	0	0	0	0	1	0	0	0	4	dispensable
pan_gene_139	pan_gene_26639	Average_internode_length_(above_ear);Nodes_per_plant;Nodes_to_ear;Ratio_of_ear_height_to_total_height	Average_internode_length_(above_ear);Days_to_anthesis;Nodes_per_plant;Nodes_to_ear	1	0	0	0	0	0	0	0	0	0	0	0	0	0	0	0	0	0	0	0	0	0	0	0	0	0	1	private
pan_gene_139	pan_gene_29460	Average_internode_length_(above_ear);Nodes_per_plant;Nodes_to_ear;Ratio_of_ear_height_to_total_height	Days_to_anthesis;Nodes_per_plant;Southern_leaf_blight	1	1	0	0	1	1	0	0	0	0	1	0	1	0	0	1	0	1	0	0	1	0	1	1	1	0	12	near-core
pan_gene_139	pan_gene_29756	Average_internode_length_(above_ear);Nodes_per_plant;Nodes_to_ear;Ratio_of_ear_height_to_total_height	Leaf_width;Nodes_per_plant;Nodes_to_ear;Photoperiod_Growing-degree_days_to_silk;Photoperiod_growing-degree_days_to_anthesis	1	0	0	0	0	1	0	0	1	0	0	0	1	0	0	1	0	1	0	1	0	0	0	0	1	1	9	dispensable
pan_gene_139	pan_gene_32567	Average_internode_length_(above_ear);Nodes_per_plant;Nodes_to_ear;Ratio_of_ear_height_to_total_height	Height_above_ear;Height_per_day_(until_flowering);Nodes_above_ear;Nodes_per_plant;PCA_of_metabolites:_PC2	1	0	0	0	0	0	0	0	0	0	0	1	0	0	0	0	0	0	0	0	0	0	0	0	0	0	2	dispensable
pan_gene_139	pan_gene_384	Average_internode_length_(above_ear);Nodes_per_plant;Nodes_to_ear;Ratio_of_ear_height_to_total_height	Nodes_per_plant	1	0	0	0	0	0	0	1	0	0	1	1	0	1	1	1	0	1	0	1	0	0	1	1	1	1	13	near-core
pan_gene_139	pan_gene_9839	Average_internode_length_(above_ear);Nodes_per_plant;Nodes_to_ear;Ratio_of_ear_height_to_total_height	Nodes_per_plant	1	0	0	1	0	0	1	1	1	0	1	1	0	1	0	1	0	1	0	1	1	0	1	1	0	1	15	near-core
pan_gene_142	pan_gene_143	Average_internode_length_(whole_plant);Chlorophyll_B;Nodes_per_plant	Nodes_per_plant	1	0	0	0	1	0	0	0	0	0	0	1	0	0	0	0	0	0	0	0	0	0	0	0	0	0	3	dispensable
pan_gene_142	pan_gene_17647	Average_internode_length_(whole_plant);Chlorophyll_B;Nodes_per_plant	Nodes_per_plant	1	0	0	0	0	0	0	0	0	0	0	0	0	0	0	0	0	0	0	0	0	1	0	0	0	0	2	dispensable
pan_gene_142	pan_gene_2601	Average_internode_length_(whole_plant);Chlorophyll_B;Nodes_per_plant	Ear_height;Nodes_per_plant;PCA_of_metabolites:_PC2	1	0	0	0	1	0	1	0	0	0	0	0	0	0	0	1	0	0	0	0	0	0	0	0	0	0	4	dispensable
pan_gene_142	pan_gene_28734	Average_internode_length_(whole_plant);Chlorophyll_B;Nodes_per_plant	Leaf_length;Nodes_per_plant	1	0	0	0	0	0	0	0	0	0	0	0	0	0	0	0	0	0	0	0	0	0	0	0	0	0	1	private
pan_gene_142	pan_gene_31472	Average_internode_length_(whole_plant);Chlorophyll_B;Nodes_per_plant	Nodes_per_plant	1	0	0	0	0	0	0	0	0	0	0	0	0	0	0	0	0	0	0	0	0	0	0	0	0	0	1	private
pan_gene_14217	pan_gene_18236	Nodes_per_plant	Malate;Nitrate;Nodes_per_plant;Ratio_of_ear_height_to_total_height	1	1	0	1	1	0	1	0	0	1	0	0	0	1	0	0	0	1	0	0	1	0	0	0	0	0	9	dispensable
pan_gene_14217	pan_gene_20851	Nodes_per_plant	Nodes_per_plant	1	1	0	1	1	1	0	1	1	1	1	1	0	1	1	0	1	1	1	1	1	1	1	1	1	1	22	core
pan_gene_14217	pan_gene_22269	Nodes_per_plant	Average_internode_length_(above_ear);Average_internode_length_(whole_plant);Nodes_per_plant	1	1	0	1	1	1	1	1	1	1	1	1	1	1	1	1	1	1	1	1	0	1	1	1	1	1	24	core
pan_gene_14217	pan_gene_24635	Nodes_per_plant	Average_internode_length_(below_ear);Nodes_per_plant;Tassel_length	1	0	0	0	0	1	0	0	1	0	0	0	0	0	0	0	0	0	0	0	0	0	0	0	0	0	3	dispensable
pan_gene_14217	pan_gene_2548	Nodes_per_plant	Nodes_above_ear;Nodes_per_plant;Plant_height	1	1	1	1	1	0	0	1	0	1	0	0	0	1	0	0	0	0	0	0	0	0	0	0	0	0	8	dispensable
pan_gene_14217	pan_gene_2568	Nodes_per_plant	Ear_height;Ear_row_number;Glutamate;Nodes_per_plant;Nodes_to_ear;Plant_height	1	1	0	1	0	1	0	0	1	0	0	1	0	1	1	0	1	0	1	0	0	1	1	1	0	1	14	near-core
pan_gene_14217	pan_gene_2570	Nodes_per_plant	Nodes_per_plant	1	0	1	0	1	1	1	0	1	1	1	0	1	0	1	0	1	1	0	0	1	0	1	0	0	0	14	near-core
pan_gene_14217	pan_gene_26128	Nodes_per_plant	Nodes_per_plant	0	0	0	0	0	1	0	1	1	0	0	0	1	0	0	0	0	1	1	0	1	1	1	0	0	1	10	dispensable
pan_gene_14217	pan_gene_27108	Nodes_per_plant	Nodes_per_plant	1	1	1	1	1	1	1	1	1	1	1	1	1	1	0	1	1	1	0	1	1	1	1	1	1	1	24	core
pan_gene_14217	pan_gene_32770	Nodes_per_plant	Chlorophyll_A;Leaf_width;Nodes_per_plant;Southern_leaf_blight	1	0	0	1	1	1	0	0	1	0	0	1	0	1	1	0	1	0	0	0	0	1	0	1	0	0	11	near-core
pan_gene_14217	pan_gene_49	Nodes_per_plant	Nodes_per_plant;Nodes_to_ear	1	1	0	1	1	1	0	1	1	0	0	1	0	1	1	1	1	0	1	0	0	1	1	1	0	0	16	near-core
pan_gene_14217	pan_gene_8827	Nodes_per_plant	Anthesis-silking_interval;Average_internode_length_(above_ear);Nodes_per_plant	0	0	1	1	1	1	1	0	1	1	1	1	1	1	1	1	1	1	1	1	1	1	1	1	1	1	23	core
pan_gene_14217	pan_gene_9265	Nodes_per_plant	Nodes_per_plant	0	0	0	0	0	0	0	0	0	0	0	1	0	0	0	0	1	0	0	0	0	0	1	1	1	0	5	dispensable
pan_gene_14278	pan_gene_17327	Nodes_per_plant;Nodes_to_ear	Leaf_width;Nodes_per_plant	1	0	1	1	1	1	1	1	1	1	1	1	1	1	1	1	0	1	1	1	1	1	1	1	1	1	24	core
pan_gene_14278	pan_gene_19434	Nodes_per_plant;Nodes_to_ear	Nodes_per_plant	1	0	1	1	1	1	1	0	1	1	1	1	0	1	1	1	0	1	1	1	1	1	0	1	1	1	21	core
pan_gene_14278	pan_gene_21925	Nodes_per_plant;Nodes_to_ear	Leaf_length;Nodes_per_plant;Starch	1	0	1	0	1	0	1	1	1	1	1	1	0	1	0	1	0	0	1	0	1	0	1	1	0	0	15	near-core
pan_gene_14278	pan_gene_2608	Nodes_per_plant;Nodes_to_ear	Nodes_per_plant;Northern_Leaf_Blight;Starch	1	0	0	0	0	0	0	0	0	0	0	0	0	0	0	0	0	0	0	1	0	0	0	0	0	0	2	dispensable
pan_gene_14278	pan_gene_31659	Nodes_per_plant;Nodes_to_ear	Nodes_per_plant	0	0	0	0	0	1	0	0	0	0	1	0	0	0	0	0	0	0	0	1	0	0	0	0	0	0	3	dispensable
pan_gene_14278	pan_gene_6737	Nodes_per_plant;Nodes_to_ear	Nodes_per_plant	1	0	1	0	0	1	0	0	0	0	1	0	0	1	0	0	0	1	0	0	1	0	0	0	0	1	8	dispensable
pan_gene_14278	pan_gene_8855	Nodes_per_plant;Nodes_to_ear	Anthesis-silking_interval;Average_internode_length_(whole_plant);Nodes_per_plant;Nodes_to_ear	1	0	0	0	0	1	0	0	1	0	0	0	0	0	0	0	0	0	0	0	0	0	0	0	0	0	3	dispensable
pan_gene_143	pan_gene_2601	Nodes_per_plant	Ear_height;Nodes_per_plant;PCA_of_metabolites:_PC2	1	0	0	0	1	0	1	0	0	0	0	0	0	1	0	0	0	0	0	0	1	0	0	0	0	0	5	dispensable
pan_gene_143	pan_gene_30861	Nodes_per_plant	Nodes_per_plant;Stalk_strength	1	0	1	0	0	0	0	0	0	0	0	0	0	1	0	0	0	0	1	0	0	0	0	0	0	0	4	dispensable
pan_gene_14675	pan_gene_16273	Nodes_above_ear;Nodes_per_plant	Glucose;Nodes_per_plant	1	1	1	0	0	0	1	1	1	0	1	1	0	1	1	1	1	1	1	1	1	0	1	1	1	1	20	core
pan_gene_14675	pan_gene_17405	Nodes_above_ear;Nodes_per_plant	Ear_row_number;Nodes_above_ear;Nodes_per_plant;Sucrose	1	1	1	1	1	1	1	1	0	1	1	1	1	1	1	1	1	1	1	1	0	1	1	0	1	1	23	core
pan_gene_14675	pan_gene_29540	Nodes_above_ear;Nodes_per_plant	Nodes_per_plant;Photoperiod_Growing-degree_days_to_silk	1	0	1	0	0	1	1	0	1	0	0	0	0	1	0	1	1	1	1	0	1	0	0	0	1	1	13	near-core
pan_gene_14676	pan_gene_158	Nodes_above_ear;Nodes_per_plant	Cob_diameter;Nodes_per_plant	1	1	0	1	1	0	0	0	1	0	0	0	0	0	1	1	0	0	1	1	0	1	1	1	0	0	12	near-core
pan_gene_14676	pan_gene_18060	Nodes_above_ear;Nodes_per_plant	Nodes_per_plant	1	1	1	1	1	0	1	0	0	1	1	0	1	1	1	1	1	1	1	1	1	1	1	1	1	1	22	core
pan_gene_14676	pan_gene_2592	Nodes_above_ear;Nodes_per_plant	Leaf_width;Nodes_per_plant;Nodes_to_ear;Plant_height;Tassel_length	0	1	0	0	0	0	0	0	0	1	0	0	0	0	0	0	0	0	0	0	0	0	0	0	0	1	3	dispensable
pan_gene_14676	pan_gene_2675	Nodes_above_ear;Nodes_per_plant	Days_to_anthesis;Nodes_per_plant;Nodes_to_ear	1	1	0	0	1	0	1	0	0	1	0	0	1	0	0	0	0	0	1	0	0	0	1	0	0	0	8	dispensable
pan_gene_14676	pan_gene_26940	Nodes_above_ear;Nodes_per_plant	Ear_height;Nodes_above_ear;Nodes_per_plant	1	1	0	1	1	0	1	0	1	1	1	0	1	1	1	1	1	1	1	1	0	0	1	0	0	1	18	near-core
pan_gene_14676	pan_gene_409	Nodes_above_ear;Nodes_per_plant	Average_internode_length_(above_ear);Average_internode_length_(whole_plant);Height_per_day_(until_flowering);Nodes_per_plant;Plant_height	1	1	1	1	1	1	1	1	1	1	1	0	1	0	1	1	1	1	1	1	1	1	1	1	1	1	24	core
pan_gene_14676	pan_gene_521	Nodes_above_ear;Nodes_per_plant	Nodes_per_plant	1	0	1	1	1	1	1	0	1	1	1	0	1	0	1	1	1	1	1	0	0	0	1	0	0	1	17	near-core
pan_gene_14676	pan_gene_8805	Nodes_above_ear;Nodes_per_plant	Ear_height;Nodes_per_plant;Tassel_branch_number	0	0	0	0	0	0	0	0	0	0	0	0	0	0	0	0	0	0	0	1	0	0	0	0	0	0	1	private
pan_gene_14738	pan_gene_24202	Nodes_per_plant	Nodes_per_plant	1	0	0	0	0	1	0	0	0	0	0	0	0	0	0	0	0	0	1	0	0	1	0	0	0	0	4	dispensable
pan_gene_14738	pan_gene_28408	Nodes_per_plant	Ear_height;Nodes_per_plant	1	0	0	0	0	0	0	0	0	0	0	0	0	0	0	0	0	0	0	0	0	0	0	0	0	0	1	private
pan_gene_14738	pan_gene_28883	Nodes_per_plant	Height_per_day_(until_flowering);Nodes_per_plant;Photoperiod_Growing-degree_days_to_silk;Photoperiod_growing-degree_days_to_anthesis;Ratio_of_ear_height_to_total_height	0	0	1	0	0	1	0	0	0	0	0	0	0	0	1	0	0	0	0	0	0	0	0	0	0	0	3	dispensable
pan_gene_14738	pan_gene_32770	Nodes_per_plant	Chlorophyll_A;Leaf_width;Nodes_per_plant;Southern_leaf_blight	1	0	0	0	0	0	0	0	0	0	0	0	0	0	0	0	0	0	0	0	0	0	0	0	0	0	1	private
pan_gene_14738	pan_gene_5427	Nodes_per_plant	Average_internode_length_(whole_plant);Nodes_above_ear;Nodes_per_plant	1	0	1	1	0	0	0	1	1	0	0	0	0	0	0	0	1	0	0	0	0	1	0	0	1	0	8	dispensable
pan_gene_1483	pan_gene_21923	Nodes_per_plant	Nodes_per_plant	1	0	0	0	0	0	0	0	0	0	0	0	0	0	1	0	0	0	0	0	0	0	0	0	0	0	2	dispensable
pan_gene_1483	pan_gene_22265	Nodes_per_plant	100_Kernel_weight;Anthesis-silking_interval;Nodes_per_plant;Total_amino_acids	1	0	0	0	0	0	0	0	1	0	0	0	1	0	0	0	0	0	0	0	0	0	1	0	0	0	4	dispensable
pan_gene_1483	pan_gene_25478	Nodes_per_plant	Ear_height;Height_per_day_(until_flowering);Nodes_per_plant	1	0	0	0	0	0	0	1	0	0	1	1	0	0	0	0	0	0	0	0	1	0	0	0	0	1	6	dispensable
pan_gene_1483	pan_gene_26689	Nodes_per_plant	Anthesis-silking_interval;Boxcox-transformed_leaf_angle;Ear_height;Nodes_per_plant	1	0	0	0	0	0	0	0	0	0	1	0	0	0	0	0	0	0	0	1	0	1	0	0	0	0	4	dispensable
pan_gene_1483	pan_gene_9128	Nodes_per_plant	Nodes_per_plant;Ratio_of_ear_height_to_total_height	1	0	0	0	1	0	0	0	0	0	0	0	0	0	0	0	0	0	0	0	0	0	0	0	0	0	2	dispensable
pan_gene_15110	pan_gene_18236	Nodes_per_plant	Malate;Nitrate;Nodes_per_plant;Ratio_of_ear_height_to_total_height	1	1	0	0	1	0	1	0	0	0	0	0	0	0	0	0	0	0	0	0	0	0	0	0	0	0	4	dispensable
pan_gene_15110	pan_gene_28883	Nodes_per_plant	Height_per_day_(until_flowering);Nodes_per_plant;Photoperiod_Growing-degree_days_to_silk;Photoperiod_growing-degree_days_to_anthesis;Ratio_of_ear_height_to_total_height	0	0	0	0	0	0	0	0	0	0	0	0	0	0	0	0	0	0	0	0	1	0	0	0	0	0	1	private
pan_gene_15120	pan_gene_16296	Nodes_per_plant	Nodes_per_plant	0	0	0	0	1	1	1	0	0	0	0	0	0	0	0	1	1	0	0	0	1	0	0	0	0	1	7	dispensable
pan_gene_15120	pan_gene_18331	Nodes_per_plant	Nodes_per_plant	1	1	0	1	1	0	0	0	1	1	1	1	1	1	0	1	1	1	0	1	0	0	0	0	0	0	14	near-core
pan_gene_15120	pan_gene_18446	Nodes_per_plant	Nodes_per_plant	0	0	0	0	0	0	0	0	0	0	0	0	0	0	0	0	0	1	0	0	0	0	0	0	0	0	1	private
pan_gene_15120	pan_gene_22841	Nodes_per_plant	Nodes_per_plant	1	1	1	1	1	0	0	1	1	1	1	0	1	0	0	0	0	1	0	0	1	0	1	0	0	0	13	near-core
pan_gene_15120	pan_gene_22945	Nodes_per_plant	Nodes_per_plant	1	1	1	1	1	1	1	1	1	1	1	1	1	1	1	1	1	1	1	1	1	1	1	1	1	0	25	core
pan_gene_15120	pan_gene_25044	Nodes_per_plant	Nodes_per_plant;Plant_height	0	0	0	1	0	0	0	0	0	0	0	0	0	0	0	0	0	0	0	0	0	0	0	0	0	0	1	private
pan_gene_15120	pan_gene_25872	Nodes_per_plant	Nodes_per_plant	1	0	0	1	0	1	0	0	1	0	0	1	0	0	0	0	1	0	0	1	0	0	1	0	1	1	10	dispensable
pan_gene_15120	pan_gene_26151	Nodes_per_plant	Nodes_above_ear;Nodes_per_plant	0	0	1	0	1	0	0	1	0	0	0	0	0	0	0	1	0	1	0	0	1	0	1	0	1	1	9	dispensable
pan_gene_15120	pan_gene_27108	Nodes_per_plant	Nodes_per_plant	1	1	1	1	1	1	1	0	1	0	1	1	0	0	1	1	1	1	1	0	1	1	1	0	0	1	19	near-core
pan_gene_15120	pan_gene_27659	Nodes_per_plant	Days_to_anthesis;Nodes_per_plant;Photoperiod_Growing-degree_days_to_silk;Photoperiod_growing-degree_days_to_anthesis;Ratio_of_ear_height_to_total_height	0	1	0	0	1	1	1	0	0	0	0	0	0	0	0	1	0	0	0	1	0	0	0	0	0	0	6	dispensable
pan_gene_15120	pan_gene_29970	Nodes_per_plant	Nodes_per_plant	0	0	0	0	1	0	0	0	0	1	0	0	0	0	0	0	0	0	0	0	0	0	0	0	0	1	3	dispensable
pan_gene_15120	pan_gene_32705	Nodes_per_plant	Boxcox-transformed_leaf_angle;Chlorophyll_A;Days_to_silk;Nodes_per_plant;Nodes_to_ear;Total_amino_acids	1	1	1	1	1	1	1	1	1	1	1	0	0	1	0	0	1	1	1	1	1	1	1	0	1	1	21	core
pan_gene_15120	pan_gene_407	Nodes_per_plant	Average_internode_length_(above_ear);Nodes_above_ear;Nodes_per_plant	0	0	0	0	1	0	1	0	0	0	0	1	1	0	0	1	0	0	0	0	0	0	0	0	0	0	5	dispensable
pan_gene_15120	pan_gene_434	Nodes_per_plant	Average_internode_length_(whole_plant);Nodes_per_plant	1	1	0	0	0	0	0	0	0	1	0	0	0	0	0	1	0	0	0	0	0	0	0	0	0	0	4	dispensable
pan_gene_15120	pan_gene_5519	Nodes_per_plant	Average_internode_length_(below_ear);Cob_diameter;Nodes_per_plant;Nodes_to_ear;Protein	0	0	0	0	0	0	1	0	0	0	0	1	0	0	0	1	0	0	0	0	0	1	0	0	1	0	5	dispensable
pan_gene_15120	pan_gene_6274	Nodes_per_plant	Leaf_width;Nodes_per_plant;Northern_Leaf_Blight;PCA_of_metabolites:_PC2	1	1	1	1	0	1	0	0	0	1	1	1	1	0	0	1	1	0	0	0	0	0	1	0	0	1	13	near-core
pan_gene_15120	pan_gene_8415	Nodes_per_plant	Days_to_silk;Nodes_per_plant	1	1	1	0	1	0	0	0	1	1	1	1	1	1	1	1	1	1	1	0	1	1	0	0	1	1	19	near-core
pan_gene_15120	pan_gene_8719	Nodes_per_plant	Leaf_length;Nodes_per_plant	1	1	1	1	1	1	1	1	1	1	1	1	1	1	1	0	1	1	0	0	1	0	1	0	0	1	20	core
pan_gene_15121	pan_gene_16236	Nodes_per_plant	Height_above_ear;Nodes_per_plant	1	1	1	0	1	0	1	1	0	1	0	1	1	0	0	0	1	1	1	1	1	0	1	1	0	0	16	near-core
pan_gene_15121	pan_gene_19456	Nodes_per_plant	Nodes_per_plant	1	1	1	1	1	0	1	1	0	1	0	1	1	0	0	0	0	1	0	0	1	1	1	1	1	1	17	near-core
pan_gene_15121	pan_gene_22132	Nodes_per_plant	Nodes_per_plant	1	1	0	1	1	1	1	1	1	1	1	0	1	1	0	0	1	1	0	1	1	1	1	0	1	0	19	near-core
pan_gene_15121	pan_gene_26707	Nodes_per_plant	Days_to_silk;Nodes_per_plant;Ratio_of_ear_height_to_total_height	1	1	1	0	0	0	1	1	1	1	0	0	1	1	1	1	1	1	0	0	1	1	1	0	1	1	18	near-core
pan_gene_15121	pan_gene_27658	Nodes_per_plant	Nodes_per_plant;Ratio_of_ear_height_to_total_height	1	0	1	0	0	0	1	1	0	0	0	0	1	0	0	0	0	0	0	1	1	0	1	1	0	0	9	dispensable
pan_gene_15121	pan_gene_28732	Nodes_per_plant	Anthesis-silking_interval;Days_to_anthesis;Ear_height;Leaf_length;Leaf_width;Nodes_per_plant;Photoperiod_Growing-degree_days_to_silk;Photoperiod_growing-degree_days_to_anthesis	1	1	1	0	1	1	1	1	1	1	1	1	1	1	1	1	1	1	1	1	0	0	0	0	1	1	21	core
pan_gene_15121	pan_gene_31946	Nodes_per_plant	Nodes_per_plant;Starch	1	1	1	1	1	0	1	1	1	1	1	1	1	1	1	0	1	1	0	1	1	0	1	1	0	1	21	core
pan_gene_15121	pan_gene_32762	Nodes_per_plant	Chlorophyll_A;Ear_height;Height_per_day_(until_flowering);Nodes_per_plant;Plant_height	1	0	0	1	0	0	0	1	0	1	0	0	0	0	0	1	0	1	0	1	0	0	1	1	0	0	9	dispensable
pan_gene_15121	pan_gene_8761	Nodes_per_plant	Days_to_anthesis;Nodes_per_plant	1	1	1	1	1	0	1	1	1	1	0	1	1	0	1	1	1	1	0	1	1	1	0	1	0	1	20	core
pan_gene_15207	pan_gene_22945	Nodes_per_plant	Nodes_per_plant	1	0	0	0	0	0	0	0	0	0	0	0	0	0	0	0	0	0	0	0	0	1	0	0	0	0	2	dispensable
pan_gene_15248	pan_gene_29460	Nodes_per_plant	Days_to_anthesis;Nodes_per_plant;Southern_leaf_blight	0	0	0	0	0	0	0	0	0	0	0	0	0	0	0	0	0	1	0	0	0	0	0	0	0	0	1	private
pan_gene_15248	pan_gene_29756	Nodes_per_plant	Leaf_width;Nodes_per_plant;Nodes_to_ear;Photoperiod_Growing-degree_days_to_silk;Photoperiod_growing-degree_days_to_anthesis	0	0	0	0	0	0	0	0	1	0	0	0	0	0	0	0	0	1	0	0	0	0	0	0	0	0	2	dispensable
pan_gene_15248	pan_gene_384	Nodes_per_plant	Nodes_per_plant	0	0	0	0	0	0	0	0	0	0	0	0	0	0	0	0	0	1	0	1	0	0	0	0	0	0	2	dispensable
pan_gene_15248	pan_gene_9839	Nodes_per_plant	Nodes_per_plant	0	0	0	0	0	0	0	0	0	0	0	0	1	0	0	0	0	1	0	1	0	0	0	0	0	0	3	dispensable
pan_gene_157	pan_gene_6195	Nitrate;Nodes_per_plant;Plant_height	Nodes_per_plant	1	0	0	0	0	0	0	0	0	0	0	0	0	0	0	0	0	0	0	0	0	0	0	0	0	0	1	private
pan_gene_158	pan_gene_16294	Cob_diameter;Nodes_per_plant	Height_above_ear;Nodes_per_plant	1	0	0	0	1	0	1	1	0	0	0	0	0	1	0	0	1	0	0	0	0	0	0	0	0	0	6	dispensable
pan_gene_158	pan_gene_17647	Cob_diameter;Nodes_per_plant	Nodes_per_plant	1	1	1	0	1	1	1	0	1	1	1	1	1	0	1	1	1	1	1	1	1	1	1	1	1	1	23	core
pan_gene_158	pan_gene_18060	Cob_diameter;Nodes_per_plant	Nodes_per_plant	1	1	0	0	1	0	0	0	0	0	0	0	0	0	0	1	0	0	1	1	0	1	1	1	0	0	9	dispensable
pan_gene_158	pan_gene_409	Cob_diameter;Nodes_per_plant	Average_internode_length_(above_ear);Average_internode_length_(whole_plant);Height_per_day_(until_flowering);Nodes_per_plant;Plant_height	1	1	1	0	1	0	0	0	1	1	1	1	0	0	1	1	0	0	1	1	1	1	1	1	0	0	16	near-core
pan_gene_158	pan_gene_521	Cob_diameter;Nodes_per_plant	Nodes_per_plant	1	0	1	1	1	1	1	0	1	1	0	1	0	1	1	1	0	0	1	0	1	1	1	1	0	0	17	near-core
pan_gene_158	pan_gene_7507	Cob_diameter;Nodes_per_plant	Cob_diameter;Nodes_per_plant	1	0	0	0	1	0	0	0	0	0	0	0	0	0	0	0	0	0	0	0	0	0	0	1	0	0	3	dispensable
pan_gene_158	pan_gene_97202	Cob_diameter;Nodes_per_plant	Fructose;Glucose;Malate;Nodes_per_plant;Total_amino_acids	1	1	1	1	1	1	0	1	1	0	1	1	0	1	1	1	0	0	1	1	1	0	1	1	1	0	19	near-core
pan_gene_16123	pan_gene_1813	Cob_diameter;Leaf_width;Nodes_per_plant	Nodes_per_plant	0	0	0	0	0	0	0	0	0	0	0	0	0	1	0	0	1	0	0	0	0	0	0	0	0	0	2	dispensable
pan_gene_16212	pan_gene_3645	Nodes_per_plant;Tassel_length	Nodes_per_plant;Tassel_length	1	1	0	1	0	0	0	0	0	0	0	0	0	0	1	0	0	0	0	1	0	0	0	0	0	1	6	dispensable
pan_gene_16225	pan_gene_19476	Height_per_day_(until_flowering);Leaf_width;Nodes_per_plant;Plant_height;Tassel_length	Nodes_per_plant	1	0	0	0	0	0	1	1	0	0	0	0	1	0	0	0	0	0	0	0	0	0	0	0	0	0	4	dispensable
pan_gene_16225	pan_gene_29819	Height_per_day_(until_flowering);Leaf_width;Nodes_per_plant;Plant_height;Tassel_length	Nodes_per_plant;Southern_leaf_blight	1	0	0	0	0	0	0	0	0	0	0	0	0	0	0	0	0	0	0	0	0	0	0	0	0	0	1	private
pan_gene_16229	pan_gene_9839	Height_per_day_(until_flowering);Nodes_per_plant;Plant_height	Nodes_per_plant	1	1	1	1	0	1	0	0	0	0	1	1	0	1	0	0	1	1	0	0	0	1	1	0	0	0	12	near-core
pan_gene_16236	pan_gene_27658	Height_above_ear;Nodes_per_plant	Nodes_per_plant;Ratio_of_ear_height_to_total_height	1	1	1	1	1	1	1	1	0	1	1	1	1	1	0	1	1	1	1	1	1	0	1	1	1	1	23	core
pan_gene_16236	pan_gene_30467	Height_above_ear;Nodes_per_plant	Nodes_per_plant	1	0	0	1	0	0	0	1	0	1	0	0	0	0	0	1	0	0	0	0	0	0	0	1	0	0	6	dispensable
pan_gene_16236	pan_gene_31946	Height_above_ear;Nodes_per_plant	Nodes_per_plant;Starch	1	1	1	1	1	1	1	1	0	1	1	1	1	1	0	1	1	1	1	1	1	1	1	0	1	1	23	core
pan_gene_16236	pan_gene_32762	Height_above_ear;Nodes_per_plant	Chlorophyll_A;Ear_height;Height_per_day_(until_flowering);Nodes_per_plant;Plant_height	1	1	1	1	1	1	1	1	0	1	1	1	1	1	0	1	1	1	0	1	1	1	1	1	1	1	23	core
pan_gene_16236	pan_gene_5419	Height_above_ear;Nodes_per_plant	Days_to_anthesis;Days_to_silk;Nodes_per_plant;Tassel_length;Total_amino_acids	1	1	1	1	1	1	1	1	0	1	1	1	1	1	0	1	1	1	1	1	1	1	1	1	1	1	24	core
pan_gene_16236	pan_gene_8761	Height_above_ear;Nodes_per_plant	Days_to_anthesis;Nodes_per_plant	1	1	1	1	1	1	1	1	0	1	1	1	1	1	0	1	1	1	0	1	1	1	1	1	0	1	22	core
pan_gene_16273	pan_gene_17405	Glucose;Nodes_per_plant	Ear_row_number;Nodes_above_ear;Nodes_per_plant;Sucrose	1	0	0	0	0	0	1	0	0	0	0	1	0	1	1	1	0	0	0	0	0	1	1	0	1	1	10	dispensable
pan_gene_16273	pan_gene_32738	Glucose;Nodes_per_plant	Days_to_anthesis;Days_to_silk;Nodes_per_plant;Nodes_to_ear	1	0	1	0	0	1	0	0	0	1	0	0	0	0	1	1	0	0	1	0	0	0	0	0	0	0	7	dispensable
pan_gene_16273	pan_gene_4888	Glucose;Nodes_per_plant	Cob_diameter;Ear_row_number;Nodes_per_plant;Stalk_strength	1	1	1	0	1	1	1	1	1	1	1	1	0	1	1	1	1	1	1	1	1	1	1	1	1	1	24	core
pan_gene_16273	pan_gene_521	Glucose;Nodes_per_plant	Nodes_per_plant	1	0	1	1	1	0	1	0	0	1	1	0	0	1	1	0	1	1	0	1	1	0	1	0	0	0	14	near-core
pan_gene_16294	pan_gene_17647	Height_above_ear;Nodes_per_plant	Nodes_per_plant	1	0	0	0	1	0	0	0	0	0	0	0	0	0	0	0	0	0	0	0	0	0	0	0	0	0	2	dispensable
pan_gene_16294	pan_gene_8469	Height_above_ear;Nodes_per_plant	Ear_height;Nodes_per_plant;Plant_height	1	0	0	1	0	0	1	0	0	0	0	1	1	0	1	0	0	0	1	1	0	0	1	0	0	0	9	dispensable
pan_gene_16294	pan_gene_97202	Height_above_ear;Nodes_per_plant	Fructose;Glucose;Malate;Nodes_per_plant;Total_amino_acids	1	1	0	1	1	0	0	0	0	0	0	0	0	1	1	0	0	0	1	1	0	0	0	0	0	0	8	dispensable
pan_gene_16296	pan_gene_22945	Nodes_per_plant	Nodes_per_plant	0	0	0	0	1	1	1	0	0	1	0	0	0	0	1	0	1	0	1	1	1	0	0	0	0	0	9	dispensable
pan_gene_16296	pan_gene_25044	Nodes_per_plant	Nodes_per_plant;Plant_height	0	0	0	0	0	0	0	0	0	0	0	0	0	0	1	0	0	0	0	0	0	0	0	0	0	0	1	private
pan_gene_16296	pan_gene_2568	Nodes_per_plant	Ear_height;Ear_row_number;Glutamate;Nodes_per_plant;Nodes_to_ear;Plant_height	0	0	0	0	0	0	0	0	0	1	0	0	0	0	0	0	0	0	0	0	1	0	0	0	0	0	2	dispensable
pan_gene_16296	pan_gene_25872	Nodes_per_plant	Nodes_per_plant	0	0	0	0	0	1	0	0	0	1	0	0	0	0	0	0	1	0	1	0	1	0	0	0	0	0	5	dispensable
pan_gene_16296	pan_gene_26151	Nodes_per_plant	Nodes_above_ear;Nodes_per_plant	0	0	0	0	1	0	0	0	0	1	0	0	0	0	1	1	0	0	1	0	1	0	0	0	0	1	7	dispensable
pan_gene_16296	pan_gene_26602	Nodes_per_plant	Anthesis-silking_interval;Height_above_ear;Nodes_per_plant;Southern_leaf_blight	0	0	0	0	1	0	0	0	0	0	0	0	0	0	0	0	0	0	0	0	0	0	0	0	0	1	2	dispensable
pan_gene_16296	pan_gene_26793	Nodes_per_plant	Nodes_per_plant;Ratio_of_ear_height_to_total_height	0	0	0	0	1	1	0	0	0	0	0	0	0	0	0	0	0	0	0	0	0	0	0	0	0	0	2	dispensable
pan_gene_16296	pan_gene_27108	Nodes_per_plant	Nodes_per_plant	0	0	0	0	0	1	0	0	0	1	0	0	0	0	1	0	1	0	1	1	1	0	0	0	0	0	7	dispensable
pan_gene_16296	pan_gene_27659	Nodes_per_plant	Days_to_anthesis;Nodes_per_plant;Photoperiod_Growing-degree_days_to_silk;Photoperiod_growing-degree_days_to_anthesis;Ratio_of_ear_height_to_total_height	0	0	0	0	1	1	1	0	0	1	0	0	0	0	1	1	0	0	1	1	0	0	0	0	0	0	8	dispensable
pan_gene_16296	pan_gene_29970	Nodes_per_plant	Nodes_per_plant	0	0	0	0	1	0	0	0	0	1	0	0	0	0	1	0	0	0	1	0	0	0	0	0	0	1	5	dispensable
pan_gene_16296	pan_gene_407	Nodes_per_plant	Average_internode_length_(above_ear);Nodes_above_ear;Nodes_per_plant	0	0	0	0	1	0	1	0	0	0	0	0	0	0	0	1	0	0	0	0	0	0	0	0	0	0	3	dispensable
pan_gene_16296	pan_gene_434	Nodes_per_plant	Average_internode_length_(whole_plant);Nodes_per_plant	0	0	0	0	0	0	0	0	0	1	0	0	0	0	0	1	0	0	0	0	1	0	0	0	0	0	3	dispensable
pan_gene_16296	pan_gene_5519	Nodes_per_plant	Average_internode_length_(below_ear);Cob_diameter;Nodes_per_plant;Nodes_to_ear;Protein	0	0	0	0	0	0	1	0	0	1	0	0	0	0	0	1	0	0	0	0	0	0	0	0	0	0	3	dispensable
pan_gene_16296	pan_gene_6274	Nodes_per_plant	Leaf_width;Nodes_per_plant;Northern_Leaf_Blight;PCA_of_metabolites:_PC2	0	0	0	0	0	1	1	0	0	1	0	0	0	0	1	1	1	0	1	1	0	0	0	0	0	1	9	dispensable
pan_gene_16296	pan_gene_8415	Nodes_per_plant	Days_to_silk;Nodes_per_plant	0	0	0	0	1	0	0	0	0	1	0	0	0	0	1	1	1	0	1	1	1	0	0	0	0	1	9	dispensable
pan_gene_16296	pan_gene_9267	Nodes_per_plant	Average_internode_length_(below_ear);Nodes_per_plant	0	0	0	0	0	1	1	0	0	0	0	0	0	0	0	0	1	0	1	1	1	0	0	0	0	1	7	dispensable
pan_gene_16297	pan_gene_17647	Nodes_per_plant	Nodes_per_plant	1	0	1	0	0	0	0	0	0	0	1	0	0	0	0	0	1	0	1	1	1	0	0	0	0	0	7	dispensable
pan_gene_16297	pan_gene_7178	Nodes_per_plant	Nodes_per_plant;Nodes_to_ear	1	0	0	1	0	0	0	0	0	0	0	0	0	0	0	0	0	0	0	0	1	0	0	0	0	0	3	dispensable
pan_gene_16607	pan_gene_27886	Average_internode_length_(above_ear);Nodes_per_plant;PCA_of_metabolites:_PC1;Starch	Boxcox-transformed_leaf_angle;Nodes_per_plant;Nodes_to_ear	1	0	0	0	0	0	0	0	0	0	0	0	0	0	0	0	0	0	0	0	0	0	0	0	0	0	1	private
pan_gene_16906	pan_gene_22841	Average_internode_length_(whole_plant);Nodes_per_plant	Nodes_per_plant	1	1	1	0	0	0	0	0	1	0	1	0	0	0	1	0	0	0	0	0	1	0	1	1	0	0	9	dispensable
pan_gene_16906	pan_gene_24202	Average_internode_length_(whole_plant);Nodes_per_plant	Nodes_per_plant	1	1	0	1	1	0	1	1	1	0	1	1	1	0	1	1	1	1	1	0	1	1	1	1	0	0	19	near-core
pan_gene_16906	pan_gene_9272	Average_internode_length_(whole_plant);Nodes_per_plant	Nodes_per_plant	1	1	0	0	0	0	1	0	1	0	0	0	0	1	1	0	1	1	0	0	1	0	1	0	0	1	11	near-core
pan_gene_17215	pan_gene_21048	Nodes_per_plant	Nodes_per_plant	1	0	0	0	0	0	0	0	0	0	0	0	0	0	0	0	0	0	0	0	0	0	0	0	0	0	1	private
pan_gene_17215	pan_gene_23978	Nodes_per_plant	Nodes_per_plant	1	0	0	0	0	0	0	0	0	0	0	0	0	0	0	0	0	0	0	0	0	0	0	0	0	0	1	private
pan_gene_17215	pan_gene_2571	Nodes_per_plant	Nodes_per_plant;Nodes_to_ear;Tassel_branch_number	1	0	0	0	0	0	0	0	0	0	0	0	0	0	0	0	0	0	0	0	0	0	0	0	0	0	1	private
pan_gene_17215	pan_gene_2672	Nodes_per_plant	Days_to_anthesis;Ear_height;Nodes_per_plant;Nodes_to_ear	1	0	0	0	0	0	0	0	0	0	0	0	0	0	0	0	0	0	0	0	0	0	0	0	0	0	1	private
pan_gene_17215	pan_gene_29460	Nodes_per_plant	Days_to_anthesis;Nodes_per_plant;Southern_leaf_blight	1	0	0	0	0	0	0	0	0	0	0	0	0	0	0	0	0	0	0	0	0	0	0	0	0	0	1	private
pan_gene_17215	pan_gene_29756	Nodes_per_plant	Leaf_width;Nodes_per_plant;Nodes_to_ear;Photoperiod_Growing-degree_days_to_silk;Photoperiod_growing-degree_days_to_anthesis	1	0	0	0	0	0	0	0	0	0	0	0	0	0	0	0	0	0	0	0	0	0	0	0	0	0	1	private
pan_gene_17215	pan_gene_32567	Nodes_per_plant	Height_above_ear;Height_per_day_(until_flowering);Nodes_above_ear;Nodes_per_plant;PCA_of_metabolites:_PC2	1	0	0	0	0	0	0	0	0	0	0	0	0	0	0	0	0	0	0	0	0	0	0	0	0	0	1	private
pan_gene_17215	pan_gene_384	Nodes_per_plant	Nodes_per_plant	1	0	0	0	0	0	0	0	0	0	0	0	0	0	0	0	0	0	0	0	0	0	0	0	0	0	1	private
pan_gene_1729	pan_gene_22131	Days_to_anthesis;Days_to_silk;Nodes_per_plant;Nodes_to_ear;Ratio_of_ear_height_to_total_height	Nodes_per_plant	1	0	0	0	0	0	0	0	0	0	0	1	0	0	0	0	0	0	0	0	0	0	0	0	0	0	2	dispensable
pan_gene_17327	pan_gene_19434	Leaf_width;Nodes_per_plant	Nodes_per_plant	1	1	1	0	1	1	1	0	1	1	1	1	1	1	1	1	1	1	1	1	1	1	1	1	1	1	24	core
pan_gene_17327	pan_gene_21925	Leaf_width;Nodes_per_plant	Leaf_length;Nodes_per_plant;Starch	1	1	1	0	1	0	1	1	1	1	1	1	1	1	1	1	0	0	1	0	1	1	1	1	0	0	19	near-core
pan_gene_17327	pan_gene_25045	Leaf_width;Nodes_per_plant	100_Kernel_weight;Average_internode_length_(below_ear);Nitrate;Nodes_per_plant;Plant_height	0	0	0	0	0	0	0	1	0	0	0	0	0	0	0	1	0	0	0	0	0	0	0	0	0	0	2	dispensable
pan_gene_17327	pan_gene_2608	Leaf_width;Nodes_per_plant	Nodes_per_plant;Northern_Leaf_Blight;Starch	1	0	0	0	0	1	0	0	0	0	0	1	0	0	0	0	0	0	0	1	0	0	0	0	0	0	4	dispensable
pan_gene_17327	pan_gene_31659	Leaf_width;Nodes_per_plant	Nodes_per_plant	0	0	0	0	0	1	0	0	0	0	1	0	0	0	0	0	0	0	0	1	0	0	0	0	0	0	3	dispensable
pan_gene_17327	pan_gene_6737	Leaf_width;Nodes_per_plant	Nodes_per_plant	1	0	1	0	0	1	0	0	0	0	1	0	0	1	0	0	0	1	0	0	1	0	0	0	0	1	8	dispensable
pan_gene_17327	pan_gene_8855	Leaf_width;Nodes_per_plant	Anthesis-silking_interval;Average_internode_length_(whole_plant);Nodes_per_plant;Nodes_to_ear	1	0	0	0	0	0	0	0	1	0	0	0	0	0	0	0	0	0	0	0	0	0	0	0	0	0	2	dispensable
pan_gene_17348	pan_gene_26707	Nodes_per_plant	Days_to_silk;Nodes_per_plant;Ratio_of_ear_height_to_total_height	1	1	0	0	0	0	0	0	0	0	0	0	0	0	0	0	1	0	0	0	0	0	0	0	0	0	3	dispensable
pan_gene_17348	pan_gene_4281	Nodes_per_plant	Nodes_per_plant	1	0	0	0	0	0	0	0	0	0	0	0	0	0	0	0	0	0	0	0	0	0	0	0	0	0	1	private
pan_gene_17348	pan_gene_71382	Nodes_per_plant	100_Kernel_weight;Nitrate;Nodes_per_plant;PCA_of_metabolites:_PC2	1	0	0	0	0	0	0	0	0	0	0	0	0	0	0	0	0	1	0	0	0	0	0	0	0	0	2	dispensable
pan_gene_17405	pan_gene_32738	Ear_row_number;Nodes_above_ear;Nodes_per_plant;Sucrose	Days_to_anthesis;Days_to_silk;Nodes_per_plant;Nodes_to_ear	1	0	1	1	0	1	0	0	0	1	0	0	0	0	1	1	0	0	0	0	0	0	1	0	0	0	8	dispensable
pan_gene_17405	pan_gene_4888	Ear_row_number;Nodes_above_ear;Nodes_per_plant;Sucrose	Cob_diameter;Ear_row_number;Nodes_per_plant;Stalk_strength	1	0	1	0	0	0	1	0	0	0	0	0	0	0	0	0	0	0	0	0	0	1	0	0	0	0	4	dispensable
pan_gene_17405	pan_gene_521	Ear_row_number;Nodes_above_ear;Nodes_per_plant;Sucrose	Nodes_per_plant	1	0	0	0	0	0	0	0	0	0	0	0	0	0	0	0	0	0	0	0	0	1	0	0	0	0	2	dispensable
pan_gene_1742	pan_gene_22841	Boxcox-transformed_leaf_angle;Ear_height;Height_per_day_(until_flowering);Leaf_width;Nodes_per_plant;Nodes_to_ear;Plant_height;Ratio_of_ear_height_to_total_height	Nodes_per_plant	1	0	1	0	0	0	0	0	1	0	0	0	0	0	0	1	0	1	0	0	0	0	0	0	0	1	6	dispensable
pan_gene_1742	pan_gene_24202	Boxcox-transformed_leaf_angle;Ear_height;Height_per_day_(until_flowering);Leaf_width;Nodes_per_plant;Nodes_to_ear;Plant_height;Ratio_of_ear_height_to_total_height	Nodes_per_plant	1	0	0	0	0	0	0	0	0	0	0	0	0	0	0	0	0	0	0	0	0	1	0	0	0	0	2	dispensable
pan_gene_1742	pan_gene_28588	Boxcox-transformed_leaf_angle;Ear_height;Height_per_day_(until_flowering);Leaf_width;Nodes_per_plant;Nodes_to_ear;Plant_height;Ratio_of_ear_height_to_total_height	Chlorophyll_A;Nodes_per_plant	1	0	0	0	0	0	0	0	0	0	0	0	0	0	0	1	0	0	0	0	0	0	0	0	0	0	2	dispensable
pan_gene_1742	pan_gene_28883	Boxcox-transformed_leaf_angle;Ear_height;Height_per_day_(until_flowering);Leaf_width;Nodes_per_plant;Nodes_to_ear;Plant_height;Ratio_of_ear_height_to_total_height	Height_per_day_(until_flowering);Nodes_per_plant;Photoperiod_Growing-degree_days_to_silk;Photoperiod_growing-degree_days_to_anthesis;Ratio_of_ear_height_to_total_height	0	0	0	0	0	0	0	0	0	0	0	1	0	0	0	1	0	0	0	0	0	0	0	0	0	1	3	dispensable
pan_gene_17601	pan_gene_19475	Nodes_per_plant	Nodes_per_plant	1	0	0	0	0	0	0	0	0	0	0	0	0	0	1	0	0	1	0	0	0	0	0	0	0	0	3	dispensable
pan_gene_17601	pan_gene_211	Nodes_per_plant	Height_per_day_(until_flowering);Nodes_above_ear;Nodes_per_plant;Plant_height;Ratio_of_ear_height_to_total_height	1	0	0	0	0	0	0	0	0	0	0	0	0	0	0	0	0	0	0	0	0	0	0	0	0	0	1	private
pan_gene_17601	pan_gene_250	Nodes_per_plant	Average_internode_length_(above_ear);Nodes_per_plant	1	0	0	0	1	0	0	0	0	0	1	0	1	0	0	0	0	0	0	0	0	0	0	0	0	1	5	dispensable
pan_gene_17601	pan_gene_2672	Nodes_per_plant	Days_to_anthesis;Ear_height;Nodes_per_plant;Nodes_to_ear	1	0	0	0	0	0	0	0	0	0	1	0	0	0	0	0	0	0	0	0	0	0	0	0	0	0	2	dispensable
pan_gene_17601	pan_gene_29514	Nodes_per_plant	Leaf_width;Nodes_per_plant;Southern_leaf_blight	1	0	0	0	0	0	0	0	0	0	0	0	0	0	0	0	0	0	0	0	0	0	0	0	0	0	1	private
pan_gene_17601	pan_gene_30091	Nodes_per_plant	Nodes_per_plant	1	0	0	0	0	0	0	0	0	0	0	0	0	0	0	0	0	0	0	0	0	0	0	0	0	0	1	private
pan_gene_17601	pan_gene_3913	Nodes_per_plant	Nodes_per_plant;Starch	1	0	0	0	0	0	0	0	0	0	0	0	0	0	0	0	0	0	0	0	0	0	0	0	0	0	1	private
pan_gene_17601	pan_gene_3914	Nodes_per_plant	Nodes_per_plant;Starch	1	0	1	0	0	0	0	0	0	0	0	0	0	0	1	0	0	0	0	0	0	0	0	0	0	0	3	dispensable
pan_gene_17601	pan_gene_80	Nodes_per_plant	Nodes_per_plant	1	1	1	0	0	0	0	0	0	0	0	0	1	0	0	0	1	0	0	0	0	0	0	0	0	1	6	dispensable
pan_gene_17647	pan_gene_2601	Nodes_per_plant	Ear_height;Nodes_per_plant;PCA_of_metabolites:_PC2	1	0	0	0	0	0	0	0	0	0	0	0	0	0	0	0	0	0	0	0	0	0	0	0	0	0	1	private
pan_gene_17647	pan_gene_8469	Nodes_per_plant	Ear_height;Nodes_per_plant;Plant_height	1	0	1	1	0	0	1	0	0	0	0	0	0	0	0	0	0	0	0	0	0	0	0	0	0	0	4	dispensable
pan_gene_17647	pan_gene_97202	Nodes_per_plant	Fructose;Glucose;Malate;Nodes_per_plant;Total_amino_acids	1	1	1	1	1	1	0	1	1	0	1	1	1	0	1	1	1	0	1	0	0	0	1	0	0	1	17	near-core
pan_gene_1798	pan_gene_2592	Nodes_per_plant	Leaf_width;Nodes_per_plant;Nodes_to_ear;Plant_height;Tassel_length	0	0	0	0	0	0	0	0	0	0	0	0	0	1	0	0	0	0	0	0	0	0	0	0	0	0	1	private
pan_gene_18060	pan_gene_2592	Nodes_per_plant	Leaf_width;Nodes_per_plant;Nodes_to_ear;Plant_height;Tassel_length	0	1	0	0	0	1	0	0	0	1	0	1	0	0	0	0	0	1	0	0	0	0	0	1	0	1	7	dispensable
pan_gene_18060	pan_gene_26641	Nodes_per_plant	Days_to_anthesis;Days_to_silk;Nodes_per_plant;Nodes_to_ear	1	0	0	0	0	1	1	0	1	0	0	1	0	0	0	1	0	1	0	0	1	0	0	0	0	1	9	dispensable
pan_gene_18060	pan_gene_2675	Nodes_per_plant	Days_to_anthesis;Nodes_per_plant;Nodes_to_ear	1	1	0	0	0	1	1	0	0	0	0	0	1	1	0	0	1	0	1	0	0	0	1	0	0	0	9	dispensable
pan_gene_18060	pan_gene_26940	Nodes_per_plant	Ear_height;Nodes_above_ear;Nodes_per_plant	1	1	0	0	1	0	1	0	0	1	0	1	1	1	1	1	1	1	0	0	0	0	1	1	0	1	15	near-core
pan_gene_18060	pan_gene_28734	Nodes_per_plant	Leaf_length;Nodes_per_plant	1	0	0	0	0	0	0	0	0	0	0	0	0	0	0	0	0	0	0	0	0	0	0	0	0	0	1	private
pan_gene_18060	pan_gene_409	Nodes_per_plant	Average_internode_length_(above_ear);Average_internode_length_(whole_plant);Height_per_day_(until_flowering);Nodes_per_plant;Plant_height	1	1	1	0	1	1	1	1	0	1	1	1	1	1	1	1	0	1	1	1	1	1	1	1	1	1	23	core
pan_gene_18060	pan_gene_4463	Nodes_per_plant	Anthesis-silking_interval;Leaf_length;Nodes_per_plant	1	1	0	1	1	0	0	0	0	1	0	0	0	0	0	0	0	0	0	0	0	0	0	0	0	1	6	dispensable
pan_gene_18060	pan_gene_5068	Nodes_per_plant	Chlorophyll_A;Ear_height;Height_above_ear;Nodes_per_plant	0	0	0	0	1	0	0	0	0	0	0	0	0	0	0	0	0	0	0	0	0	0	0	0	0	0	1	private
pan_gene_18060	pan_gene_7178	Nodes_per_plant	Nodes_per_plant;Nodes_to_ear	1	1	1	0	0	0	1	1	1	0	1	0	1	0	1	1	0	1	0	0	1	0	0	0	1	1	14	near-core
pan_gene_181	pan_gene_19475	Cob_diameter;Nodes_per_plant;Nodes_to_ear;Plant_height;Starch	Nodes_per_plant	1	0	0	0	0	0	0	0	0	0	0	0	0	0	0	0	0	0	0	0	0	0	0	0	0	0	1	private
pan_gene_181	pan_gene_211	Cob_diameter;Nodes_per_plant;Nodes_to_ear;Plant_height;Starch	Height_per_day_(until_flowering);Nodes_above_ear;Nodes_per_plant;Plant_height;Ratio_of_ear_height_to_total_height	1	0	0	0	0	0	0	0	0	0	0	0	0	0	0	0	0	0	0	0	0	0	0	0	0	0	1	private
pan_gene_181	pan_gene_3914	Cob_diameter;Nodes_per_plant;Nodes_to_ear;Plant_height;Starch	Nodes_per_plant;Starch	1	0	0	0	0	0	0	0	0	0	0	0	0	0	0	0	0	0	0	0	0	0	0	0	0	0	1	private
pan_gene_1813	pan_gene_5091	Nodes_per_plant	Average_internode_length_(above_ear);Average_internode_length_(below_ear);Ear_height;Nodes_per_plant;Tassel_branch_number	0	0	0	0	0	0	0	0	0	0	0	0	0	0	1	0	0	0	0	0	1	1	0	0	0	0	3	dispensable
pan_gene_182	pan_gene_28883	Cob_diameter;Nodes_per_plant	Height_per_day_(until_flowering);Nodes_per_plant;Photoperiod_Growing-degree_days_to_silk;Photoperiod_growing-degree_days_to_anthesis;Ratio_of_ear_height_to_total_height	0	0	1	0	1	1	0	1	1	1	0	1	0	1	0	1	0	0	0	0	1	0	0	0	0	0	10	dispensable
pan_gene_182	pan_gene_8719	Cob_diameter;Nodes_per_plant	Leaf_length;Nodes_per_plant	1	0	0	0	1	1	1	0	1	1	0	0	1	1	0	0	0	1	1	0	0	1	0	0	0	1	12	near-core
pan_gene_18235	pan_gene_22287	Days_to_silk;Nodes_per_plant;Ratio_of_ear_height_to_total_height	Days_to_anthesis;Nodes_per_plant;Total_amino_acids	0	1	0	0	0	0	0	0	0	0	0	1	0	0	0	0	0	0	0	0	0	0	0	0	1	0	3	dispensable
pan_gene_18235	pan_gene_333	Days_to_silk;Nodes_per_plant;Ratio_of_ear_height_to_total_height	Nodes_above_ear;Nodes_per_plant	0	1	0	0	0	0	0	0	0	0	0	1	0	0	1	1	1	0	0	0	1	1	0	1	1	1	10	dispensable
pan_gene_18235	pan_gene_6061	Days_to_silk;Nodes_per_plant;Ratio_of_ear_height_to_total_height	Nodes_per_plant	1	0	1	0	0	0	0	0	0	0	0	0	0	0	0	0	0	0	0	0	0	0	0	0	0	0	2	dispensable
pan_gene_18236	pan_gene_27108	Malate;Nitrate;Nodes_per_plant;Ratio_of_ear_height_to_total_height	Nodes_per_plant	1	0	0	1	1	0	1	0	0	1	0	0	0	1	0	0	0	1	0	1	0	1	0	0	0	0	9	dispensable
pan_gene_18236	pan_gene_28883	Malate;Nitrate;Nodes_per_plant;Ratio_of_ear_height_to_total_height	Height_per_day_(until_flowering);Nodes_per_plant;Photoperiod_Growing-degree_days_to_silk;Photoperiod_growing-degree_days_to_anthesis;Ratio_of_ear_height_to_total_height	0	0	0	0	0	0	0	0	1	0	0	0	0	1	1	0	0	1	0	0	0	0	0	0	1	0	5	dispensable
pan_gene_18236	pan_gene_8719	Malate;Nitrate;Nodes_per_plant;Ratio_of_ear_height_to_total_height	Leaf_length;Nodes_per_plant	1	0	0	1	1	0	0	0	1	0	1	0	0	1	0	0	0	1	0	0	0	0	0	0	0	0	7	dispensable
pan_gene_18236	pan_gene_9497	Malate;Nitrate;Nodes_per_plant;Ratio_of_ear_height_to_total_height	Nodes_per_plant	1	0	1	0	0	0	0	0	1	0	1	1	0	1	1	0	1	1	0	0	1	1	1	0	0	0	12	near-core
pan_gene_18244	pan_gene_6212	Ear_height;Nitrate;Nodes_per_plant;Nodes_to_ear;Ratio_of_ear_height_to_total_height	Nodes_per_plant;Nodes_to_ear;Ratio_of_ear_height_to_total_height	1	0	0	0	0	0	0	0	0	0	0	0	0	0	0	0	0	0	0	0	0	0	0	0	0	1	2	dispensable
pan_gene_18244	pan_gene_9194	Ear_height;Nitrate;Nodes_per_plant;Nodes_to_ear;Ratio_of_ear_height_to_total_height	Average_internode_length_(below_ear);Chlorophyll_A;Fructose;Glucose;Nodes_per_plant	1	0	0	0	0	0	0	0	0	0	0	0	0	0	0	0	0	0	0	0	0	0	0	0	0	0	1	private
pan_gene_18328	pan_gene_27084	Nodes_per_plant	Nodes_per_plant	0	0	0	0	0	0	0	0	0	0	1	0	0	0	0	0	0	0	0	0	0	0	0	0	0	0	1	private
pan_gene_18331	pan_gene_22269	Nodes_per_plant	Average_internode_length_(above_ear);Average_internode_length_(whole_plant);Nodes_per_plant	1	1	1	1	1	1	1	1	1	0	1	1	1	1	1	1	1	1	1	1	1	0	1	0	1	1	23	core
pan_gene_18331	pan_gene_22945	Nodes_per_plant	Nodes_per_plant	1	1	0	1	1	0	1	1	1	1	1	1	1	1	1	0	1	1	1	0	1	0	1	0	1	0	19	near-core
pan_gene_18331	pan_gene_25481	Nodes_per_plant	Ear_height;Nodes_per_plant;Nodes_to_ear	1	1	1	1	0	1	1	1	1	1	1	1	1	0	1	0	1	1	1	0	1	0	1	0	1	0	19	near-core
pan_gene_18331	pan_gene_2568	Nodes_per_plant	Ear_height;Ear_row_number;Glutamate;Nodes_per_plant;Nodes_to_ear;Plant_height	1	0	0	1	0	1	0	0	1	0	1	0	1	0	1	0	0	1	0	0	0	0	1	0	1	0	10	dispensable
pan_gene_18331	pan_gene_25872	Nodes_per_plant	Nodes_per_plant	1	0	1	1	1	0	1	0	1	1	0	1	1	1	1	0	1	1	1	1	1	0	1	0	1	0	18	near-core
pan_gene_18331	pan_gene_26151	Nodes_per_plant	Nodes_above_ear;Nodes_per_plant	0	0	0	0	0	0	0	1	0	1	1	0	0	0	0	0	0	1	0	0	1	0	0	0	1	0	6	dispensable
pan_gene_18331	pan_gene_27108	Nodes_per_plant	Nodes_per_plant	1	1	1	1	1	0	1	1	1	0	1	1	0	0	1	0	0	1	0	0	1	0	0	0	1	0	14	near-core
pan_gene_18331	pan_gene_27659	Nodes_per_plant	Days_to_anthesis;Nodes_per_plant;Photoperiod_Growing-degree_days_to_silk;Photoperiod_growing-degree_days_to_anthesis;Ratio_of_ear_height_to_total_height	0	1	0	0	0	0	0	0	0	0	0	0	0	0	1	0	0	0	0	1	0	0	0	0	0	0	3	dispensable
pan_gene_18331	pan_gene_8446	Nodes_per_plant	Ear_height;Nodes_per_plant;Nodes_to_ear;Stalk_strength;Tassel_branch_number	0	0	0	0	0	0	0	0	0	0	0	0	0	0	0	0	1	1	0	0	1	0	0	0	0	0	3	dispensable
pan_gene_18384	pan_gene_26664	Nodes_per_plant	Ear_height;Leaf_width;Nodes_per_plant	0	0	0	0	0	0	0	0	0	1	0	0	0	0	1	0	0	0	0	0	0	0	0	0	0	0	2	dispensable
pan_gene_18404	pan_gene_21707	Chlorophyll_B;Leaf_length;Nodes_per_plant	Nodes_per_plant	1	0	0	0	0	0	0	0	0	0	0	0	0	0	0	0	0	0	0	0	0	0	0	0	0	0	1	private
pan_gene_18546	pan_gene_29819	Nodes_per_plant	Nodes_per_plant;Southern_leaf_blight	1	0	0	0	0	0	0	0	0	0	0	0	0	0	0	0	0	0	0	0	0	0	0	0	0	0	1	private
pan_gene_19298	pan_gene_21983	Days_to_anthesis;Nodes_per_plant;Plant_height;Tassel_length	Nodes_per_plant;Ratio_of_ear_height_to_total_height	1	0	0	0	0	1	0	0	0	0	0	0	0	0	0	0	0	0	0	0	0	0	0	0	0	0	2	dispensable
pan_gene_19298	pan_gene_4906	Days_to_anthesis;Nodes_per_plant;Plant_height;Tassel_length	Nodes_per_plant	1	0	1	0	0	0	0	0	0	0	0	0	0	0	0	0	0	0	0	0	0	0	0	0	0	0	2	dispensable
pan_gene_19311	pan_gene_20851	100_Kernel_weight;Average_internode_length_(above_ear);Glutamate;Nodes_per_plant;PCA_of_metabolites:_PC1	Nodes_per_plant	1	0	1	1	1	1	0	1	1	1	0	0	1	0	1	0	0	0	1	1	1	1	1	1	1	0	17	near-core
pan_gene_19311	pan_gene_2570	100_Kernel_weight;Average_internode_length_(above_ear);Glutamate;Nodes_per_plant;PCA_of_metabolites:_PC1	Nodes_per_plant	1	0	0	0	1	0	0	0	1	1	0	0	0	0	0	0	0	0	1	1	1	0	1	0	0	0	8	dispensable
pan_gene_19311	pan_gene_26793	100_Kernel_weight;Average_internode_length_(above_ear);Glutamate;Nodes_per_plant;PCA_of_metabolites:_PC1	Nodes_per_plant;Ratio_of_ear_height_to_total_height	1	0	1	1	0	1	0	0	1	0	0	0	0	0	0	0	0	0	0	0	0	1	1	0	0	0	7	dispensable
pan_gene_19311	pan_gene_27108	100_Kernel_weight;Average_internode_length_(above_ear);Glutamate;Nodes_per_plant;PCA_of_metabolites:_PC1	Nodes_per_plant	1	0	1	0	1	1	0	1	1	1	1	0	1	1	1	1	0	0	1	1	1	1	1	0	1	0	18	near-core
pan_gene_19311	pan_gene_27659	100_Kernel_weight;Average_internode_length_(above_ear);Glutamate;Nodes_per_plant;PCA_of_metabolites:_PC1	Days_to_anthesis;Nodes_per_plant;Photoperiod_Growing-degree_days_to_silk;Photoperiod_growing-degree_days_to_anthesis;Ratio_of_ear_height_to_total_height	0	0	0	0	0	1	1	0	0	1	0	0	0	0	1	0	0	0	1	1	0	0	0	0	0	0	6	dispensable
pan_gene_19311	pan_gene_30972	100_Kernel_weight;Average_internode_length_(above_ear);Glutamate;Nodes_per_plant;PCA_of_metabolites:_PC1	Fructose;Nodes_per_plant;Tassel_branch_number;Total_amino_acids	0	0	0	0	0	0	0	0	0	0	0	0	0	0	0	0	1	0	0	0	0	0	0	0	0	0	1	private
pan_gene_19311	pan_gene_407	100_Kernel_weight;Average_internode_length_(above_ear);Glutamate;Nodes_per_plant;PCA_of_metabolites:_PC1	Average_internode_length_(above_ear);Nodes_above_ear;Nodes_per_plant	0	0	0	0	0	0	1	0	0	0	0	0	0	0	0	1	0	0	0	0	0	0	0	1	0	0	3	dispensable
pan_gene_19315	pan_gene_24924	Average_internode_length_(above_ear);Nodes_per_plant	Nodes_per_plant;Tassel_branch_number	1	1	0	0	0	0	0	0	1	0	0	0	0	0	0	0	0	0	0	1	1	0	0	0	1	0	6	dispensable
pan_gene_19315	pan_gene_2570	Average_internode_length_(above_ear);Nodes_per_plant	Nodes_per_plant	1	1	0	1	0	1	1	0	1	1	0	1	0	1	0	0	0	1	0	1	0	0	0	0	1	1	13	near-core
pan_gene_19315	pan_gene_25872	Average_internode_length_(above_ear);Nodes_per_plant	Nodes_per_plant	1	0	0	0	0	1	0	0	1	1	0	0	0	0	0	0	0	0	0	1	1	0	0	0	1	1	8	dispensable
pan_gene_19315	pan_gene_26644	Average_internode_length_(above_ear);Nodes_per_plant	Anthesis-silking_interval;Ear_height;Nodes_per_plant;Nodes_to_ear	1	0	0	0	0	0	0	0	0	0	0	0	0	0	0	0	0	0	0	0	0	0	0	0	0	0	1	private
pan_gene_19315	pan_gene_8827	Average_internode_length_(above_ear);Nodes_per_plant	Anthesis-silking_interval;Average_internode_length_(above_ear);Nodes_per_plant	0	0	0	0	0	1	0	0	1	1	0	0	0	0	0	0	0	0	0	0	0	0	0	0	1	1	5	dispensable
pan_gene_1942	pan_gene_22131	Leaf_length;Nodes_per_plant	Nodes_per_plant	1	0	0	0	0	0	0	0	0	0	0	1	0	0	0	0	0	0	0	0	0	0	0	0	0	1	3	dispensable
pan_gene_1942	pan_gene_22287	Leaf_length;Nodes_per_plant	Days_to_anthesis;Nodes_per_plant;Total_amino_acids	0	1	0	0	0	0	0	0	0	0	0	1	0	0	0	0	0	0	0	0	0	0	0	0	0	0	2	dispensable
pan_gene_1942	pan_gene_568	Leaf_length;Nodes_per_plant	Nodes_per_plant;Nodes_to_ear;Ratio_of_ear_height_to_total_height;Sucrose	1	0	0	0	0	0	0	0	0	0	0	0	0	0	0	0	0	0	0	0	0	0	0	0	0	0	1	private
pan_gene_1942	pan_gene_6061	Leaf_length;Nodes_per_plant	Nodes_per_plant	1	0	0	0	0	0	0	0	0	0	0	0	0	0	0	0	0	0	0	0	0	0	0	0	0	0	1	private
pan_gene_19434	pan_gene_20819	Nodes_per_plant	Nodes_per_plant	1	0	1	0	0	1	0	0	1	1	1	0	0	0	1	0	1	1	1	1	1	0	0	0	0	0	12	near-core
pan_gene_19434	pan_gene_21925	Nodes_per_plant	Leaf_length;Nodes_per_plant;Starch	1	0	1	0	1	0	1	0	1	1	1	1	1	0	1	1	0	0	1	0	1	1	1	1	0	0	16	near-core
pan_gene_19434	pan_gene_2608	Nodes_per_plant	Nodes_per_plant;Northern_Leaf_Blight;Starch	1	0	1	0	0	0	0	0	1	0	0	1	0	0	0	0	0	0	0	1	0	0	0	0	0	0	5	dispensable
pan_gene_19434	pan_gene_31659	Nodes_per_plant	Nodes_per_plant	0	0	0	0	0	1	0	0	0	0	1	0	0	0	0	0	0	0	0	1	0	0	0	0	0	0	3	dispensable
pan_gene_19434	pan_gene_6737	Nodes_per_plant	Nodes_per_plant	1	0	1	0	0	0	0	0	0	0	1	0	0	1	0	0	0	1	0	0	1	0	0	0	0	1	7	dispensable
pan_gene_19434	pan_gene_8855	Nodes_per_plant	Anthesis-silking_interval;Average_internode_length_(whole_plant);Nodes_per_plant;Nodes_to_ear	1	0	0	0	0	1	0	0	1	1	0	0	0	0	0	0	0	0	0	0	0	0	0	0	0	0	4	dispensable
pan_gene_19456	pan_gene_22132	Nodes_per_plant	Nodes_per_plant	1	1	0	1	1	0	1	1	1	0	1	1	1	1	1	1	1	1	1	0	1	1	1	0	1	1	21	core
pan_gene_19456	pan_gene_28732	Nodes_per_plant	Anthesis-silking_interval;Days_to_anthesis;Ear_height;Leaf_length;Leaf_width;Nodes_per_plant;Photoperiod_Growing-degree_days_to_silk;Photoperiod_growing-degree_days_to_anthesis	1	0	1	0	0	0	1	1	1	0	0	1	1	0	0	0	0	0	0	0	0	0	0	0	0	0	7	dispensable
pan_gene_19456	pan_gene_8761	Nodes_per_plant	Days_to_anthesis;Nodes_per_plant	1	0	1	0	0	1	1	0	0	1	0	1	1	0	0	1	0	1	0	0	0	0	0	0	0	1	10	dispensable
pan_gene_19456	pan_gene_98006	Nodes_per_plant	Nodes_per_plant;Nodes_to_ear	0	0	0	0	1	0	0	1	0	0	0	0	0	0	0	0	0	0	0	0	0	0	0	0	0	0	2	dispensable
pan_gene_19457	pan_gene_29946	Nodes_per_plant;Ratio_of_ear_height_to_total_height	Nodes_per_plant	1	0	0	0	0	0	0	0	0	0	0	0	0	0	0	0	0	0	0	0	0	0	0	0	0	0	1	private
pan_gene_19475	pan_gene_211	Nodes_per_plant	Height_per_day_(until_flowering);Nodes_above_ear;Nodes_per_plant;Plant_height;Ratio_of_ear_height_to_total_height	1	0	0	0	0	0	0	0	0	0	0	0	0	0	0	0	0	0	0	0	0	0	0	0	0	0	1	private
pan_gene_19475	pan_gene_30091	Nodes_per_plant	Nodes_per_plant	1	0	0	0	0	0	0	0	0	0	0	0	0	0	0	0	0	0	0	0	0	0	0	0	0	0	1	private
pan_gene_19476	pan_gene_29819	Nodes_per_plant	Nodes_per_plant;Southern_leaf_blight	1	0	0	1	0	0	0	0	0	0	0	0	0	0	0	0	0	0	0	0	0	0	0	0	0	0	2	dispensable
pan_gene_19477	pan_gene_8469	Leaf_length;Nodes_per_plant	Ear_height;Nodes_per_plant;Plant_height	1	0	0	0	1	0	0	0	0	0	0	0	0	0	1	0	0	0	1	0	0	1	0	0	0	0	5	dispensable
pan_gene_19486	pan_gene_8718	Nodes_per_plant	Leaf_length;Nodes_per_plant	1	0	0	0	0	0	0	0	0	0	0	0	0	0	0	0	0	0	1	0	0	0	0	0	0	1	3	dispensable
pan_gene_19568	pan_gene_24924	Average_internode_length_(above_ear);Nodes_per_plant	Nodes_per_plant;Tassel_branch_number	1	0	0	0	1	0	0	0	0	0	0	0	0	0	0	0	0	0	0	0	1	0	0	0	0	0	3	dispensable
pan_gene_19568	pan_gene_2568	Average_internode_length_(above_ear);Nodes_per_plant	Ear_height;Ear_row_number;Glutamate;Nodes_per_plant;Nodes_to_ear;Plant_height	1	0	0	1	0	0	0	0	0	0	0	0	0	0	0	0	0	0	0	0	0	0	0	0	1	0	3	dispensable
pan_gene_19568	pan_gene_26151	Average_internode_length_(above_ear);Nodes_per_plant	Nodes_above_ear;Nodes_per_plant	0	0	1	0	0	0	0	0	0	1	0	0	0	0	0	0	0	0	1	0	0	0	0	0	0	0	3	dispensable
pan_gene_19568	pan_gene_26793	Average_internode_length_(above_ear);Nodes_per_plant	Nodes_per_plant;Ratio_of_ear_height_to_total_height	1	0	0	0	0	1	0	0	0	0	0	0	0	0	0	0	0	0	0	0	0	0	0	0	0	0	2	dispensable
pan_gene_20256	pan_gene_22945	Nodes_per_plant;Photoperiod_Growing-degree_days_to_silk	Nodes_per_plant	1	0	1	0	0	0	0	0	0	1	0	0	0	0	0	0	0	0	0	0	0	0	0	0	0	0	3	dispensable
pan_gene_20385	pan_gene_26689	Nodes_per_plant	Anthesis-silking_interval;Boxcox-transformed_leaf_angle;Ear_height;Nodes_per_plant	1	0	1	0	0	1	1	0	1	1	0	1	0	0	0	1	0	0	0	1	0	0	1	0	0	0	10	dispensable
pan_gene_20819	pan_gene_21925	Nodes_per_plant	Leaf_length;Nodes_per_plant;Starch	1	0	1	0	0	0	0	0	0	0	1	1	0	0	1	0	0	0	1	0	1	0	0	0	0	0	7	dispensable
pan_gene_20819	pan_gene_31659	Nodes_per_plant	Nodes_per_plant	0	0	0	0	0	0	0	0	0	0	1	0	0	0	0	0	0	0	0	0	0	0	0	0	0	0	1	private
pan_gene_20851	pan_gene_22269	Nodes_per_plant	Average_internode_length_(above_ear);Average_internode_length_(whole_plant);Nodes_per_plant	1	1	0	1	1	1	0	1	1	1	0	1	1	1	1	1	1	1	1	0	0	1	0	0	1	1	19	near-core
pan_gene_20851	pan_gene_24202	Nodes_per_plant	Nodes_per_plant	1	1	1	1	1	1	1	0	1	1	1	0	0	0	1	0	0	1	1	0	1	1	1	1	1	0	18	near-core
pan_gene_20851	pan_gene_24207	Nodes_per_plant	Nodes_per_plant;Sucrose	0	1	0	0	1	0	0	1	0	0	0	0	0	0	0	0	0	0	0	0	0	0	0	1	0	1	5	dispensable
pan_gene_20851	pan_gene_2548	Nodes_per_plant	Nodes_above_ear;Nodes_per_plant;Plant_height	1	1	0	1	0	0	0	0	0	1	0	1	1	0	0	0	0	0	1	0	0	0	0	0	0	0	7	dispensable
pan_gene_20851	pan_gene_25481	Nodes_per_plant	Ear_height;Nodes_per_plant;Nodes_to_ear	1	1	1	1	1	1	1	1	1	1	1	1	1	1	1	1	1	1	1	1	1	1	1	1	1	1	26	core
pan_gene_20851	pan_gene_2568	Nodes_per_plant	Ear_height;Ear_row_number;Glutamate;Nodes_per_plant;Nodes_to_ear;Plant_height	1	1	1	1	1	1	1	1	1	1	0	1	1	1	1	1	1	0	1	1	1	1	1	1	1	1	24	core
pan_gene_20851	pan_gene_25872	Nodes_per_plant	Nodes_per_plant	1	0	0	1	1	1	0	1	1	1	0	0	0	0	0	1	1	0	0	0	0	0	0	0	0	1	10	dispensable
pan_gene_20851	pan_gene_26128	Nodes_per_plant	Nodes_per_plant	0	0	0	0	0	1	0	1	0	0	0	0	1	0	0	0	0	0	1	0	1	1	1	0	0	0	7	dispensable
pan_gene_20851	pan_gene_26793	Nodes_per_plant	Nodes_per_plant;Ratio_of_ear_height_to_total_height	1	0	1	0	0	1	0	0	1	0	0	0	0	0	0	0	0	1	0	0	0	0	1	0	0	0	6	dispensable
pan_gene_20851	pan_gene_27108	Nodes_per_plant	Nodes_per_plant	1	1	1	1	1	1	1	0	1	1	1	1	1	0	1	1	1	1	1	1	1	1	1	1	1	1	24	core
pan_gene_20851	pan_gene_27659	Nodes_per_plant	Days_to_anthesis;Nodes_per_plant;Photoperiod_Growing-degree_days_to_silk;Photoperiod_growing-degree_days_to_anthesis;Ratio_of_ear_height_to_total_height	0	1	0	0	0	1	1	0	0	1	0	0	0	0	0	0	0	0	1	0	0	0	0	0	0	0	5	dispensable
pan_gene_20851	pan_gene_32459	Nodes_per_plant	Nodes_per_plant;Plant_height	1	0	0	1	1	0	1	1	1	1	1	0	1	1	0	0	0	0	0	0	1	0	0	1	1	0	13	near-core
pan_gene_20851	pan_gene_5519	Nodes_per_plant	Average_internode_length_(below_ear);Cob_diameter;Nodes_per_plant;Nodes_to_ear;Protein	0	0	0	0	1	0	1	0	0	1	0	1	0	0	0	0	0	0	0	0	0	0	0	0	0	0	4	dispensable
pan_gene_20851	pan_gene_8415	Nodes_per_plant	Days_to_silk;Nodes_per_plant	1	0	0	0	0	0	0	0	1	1	0	1	0	0	0	0	0	1	0	0	1	0	0	0	1	0	7	dispensable
pan_gene_20851	pan_gene_8827	Nodes_per_plant	Anthesis-silking_interval;Average_internode_length_(above_ear);Nodes_per_plant	0	1	1	1	1	1	1	0	1	1	1	1	1	1	1	1	1	1	1	1	1	1	1	1	1	1	24	core
pan_gene_21048	pan_gene_2545	Nodes_per_plant	Nodes_per_plant	0	0	0	1	0	0	0	0	0	0	0	0	0	0	0	0	0	0	0	0	0	0	0	0	0	0	1	private
pan_gene_21048	pan_gene_80	Nodes_per_plant	Nodes_per_plant	1	0	0	0	0	0	0	0	0	0	1	0	0	0	0	0	0	0	0	0	0	0	0	0	0	0	2	dispensable
pan_gene_211	pan_gene_250	Height_per_day_(until_flowering);Nodes_above_ear;Nodes_per_plant;Plant_height;Ratio_of_ear_height_to_total_height	Average_internode_length_(above_ear);Nodes_per_plant	1	0	0	0	0	0	0	0	0	0	0	0	0	0	0	0	0	0	0	0	0	0	0	0	0	0	1	private
pan_gene_211	pan_gene_3914	Height_per_day_(until_flowering);Nodes_above_ear;Nodes_per_plant;Plant_height;Ratio_of_ear_height_to_total_height	Nodes_per_plant;Starch	1	0	0	0	0	0	0	0	0	0	0	0	0	0	0	0	0	0	0	0	0	0	0	0	0	0	1	private
pan_gene_21434	pan_gene_26604	Leaf_width;Nodes_per_plant	Ear_height;Height_per_day_(until_flowering);Nodes_per_plant;Plant_height	1	0	0	0	0	0	0	0	0	0	0	0	0	0	0	0	0	0	0	0	0	0	0	0	0	0	1	private
pan_gene_21923	pan_gene_25478	Nodes_per_plant	Ear_height;Height_per_day_(until_flowering);Nodes_per_plant	1	0	0	0	0	0	1	0	0	0	0	0	0	0	0	0	0	0	0	0	0	0	0	0	0	0	2	dispensable
pan_gene_21923	pan_gene_26689	Nodes_per_plant	Anthesis-silking_interval;Boxcox-transformed_leaf_angle;Ear_height;Nodes_per_plant	1	0	0	0	0	0	1	0	0	0	0	0	0	0	0	0	0	0	0	0	0	0	0	0	0	0	2	dispensable
pan_gene_21923	pan_gene_9128	Nodes_per_plant	Nodes_per_plant;Ratio_of_ear_height_to_total_height	1	0	1	0	0	0	0	0	0	0	0	0	0	0	0	0	0	0	0	0	0	0	0	0	0	0	2	dispensable
pan_gene_21925	pan_gene_31659	Leaf_length;Nodes_per_plant;Starch	Nodes_per_plant	0	0	0	0	0	0	0	0	0	0	1	0	0	0	0	0	0	0	0	0	0	0	0	0	0	0	1	private
pan_gene_21925	pan_gene_6737	Leaf_length;Nodes_per_plant;Starch	Nodes_per_plant	1	0	1	0	0	0	0	0	0	0	1	0	0	1	0	0	0	0	0	0	1	0	0	0	0	0	5	dispensable
pan_gene_21983	pan_gene_4906	Nodes_per_plant;Ratio_of_ear_height_to_total_height	Nodes_per_plant	1	1	0	1	1	0	1	1	1	1	1	1	1	0	1	0	1	1	1	1	1	0	1	1	1	1	21	core
pan_gene_22127	pan_gene_26691	Nodes_per_plant	Average_internode_length_(whole_plant);Leaf_length;Nodes_per_plant;Photoperiod_growing-degree_days_to_anthesis;Plant_height;Ratio_of_ear_height_to_total_height	1	0	0	0	0	1	1	0	0	0	0	0	0	0	1	0	0	0	0	0	0	0	0	1	0	0	5	dispensable
pan_gene_22127	pan_gene_3645	Nodes_per_plant	Nodes_per_plant;Tassel_length	1	0	0	0	0	1	0	0	0	0	0	0	0	0	0	0	0	0	0	0	0	0	0	0	0	0	2	dispensable
pan_gene_22130	pan_gene_4889	Nodes_per_plant	Cob_diameter;Ear_row_number;Nodes_per_plant;Stalk_strength	1	0	0	0	0	0	0	0	0	0	0	0	0	0	0	0	0	0	0	0	0	0	0	0	0	0	1	private
pan_gene_22131	pan_gene_22287	Nodes_per_plant	Days_to_anthesis;Nodes_per_plant;Total_amino_acids	0	0	0	0	0	0	0	0	0	0	0	1	0	0	0	0	0	0	0	0	0	0	0	0	0	0	1	private
pan_gene_22131	pan_gene_568	Nodes_per_plant	Nodes_per_plant;Nodes_to_ear;Ratio_of_ear_height_to_total_height;Sucrose	1	0	0	0	0	0	0	0	0	0	0	0	0	0	0	0	0	0	0	0	0	0	0	0	0	0	1	private
pan_gene_22132	pan_gene_5532	Nodes_per_plant	100_Kernel_weight;Ear_height;Nodes_per_plant;Ratio_of_ear_height_to_total_height	1	0	1	0	1	1	0	1	1	0	1	0	1	0	1	0	0	1	1	1	1	0	1	0	1	0	15	near-core
pan_gene_22132	pan_gene_8718	Nodes_per_plant	Leaf_length;Nodes_per_plant	1	1	1	1	0	0	1	1	0	1	1	0	1	1	0	1	0	1	1	1	1	0	1	1	0	1	18	near-core
pan_gene_22132	pan_gene_98006	Nodes_per_plant	Nodes_per_plant;Nodes_to_ear	0	0	0	0	1	0	0	1	0	0	0	0	0	0	0	0	0	0	0	0	0	0	0	0	0	0	2	dispensable
pan_gene_22135	pan_gene_250	Boxcox-transformed_leaf_angle;Nodes_per_plant	Average_internode_length_(above_ear);Nodes_per_plant	1	0	0	0	0	0	0	0	0	0	0	0	0	1	0	0	0	0	0	0	0	0	0	0	0	0	2	dispensable
pan_gene_22176	pan_gene_32240	Nodes_per_plant	Nodes_per_plant	1	0	0	0	0	0	0	0	0	0	0	0	0	0	0	0	0	0	0	0	0	0	0	0	0	0	1	private
pan_gene_22176	pan_gene_95588	Nodes_per_plant	Fructose;Nodes_per_plant;Nodes_to_ear	1	0	0	0	0	0	0	0	0	0	0	1	0	0	0	0	0	0	0	1	0	0	0	0	0	0	3	dispensable
pan_gene_22186	pan_gene_22197	Nodes_per_plant	Nodes_per_plant	1	1	0	0	0	0	0	0	0	1	0	1	0	0	0	0	0	0	0	0	0	0	0	0	0	0	4	dispensable
pan_gene_22197	pan_gene_5532	Nodes_per_plant	100_Kernel_weight;Ear_height;Nodes_per_plant;Ratio_of_ear_height_to_total_height	1	0	1	1	0	1	1	0	0	0	1	0	0	0	0	1	0	0	1	1	1	1	1	1	1	0	14	near-core
pan_gene_22265	pan_gene_25478	100_Kernel_weight;Anthesis-silking_interval;Nodes_per_plant;Total_amino_acids	Ear_height;Height_per_day_(until_flowering);Nodes_per_plant	1	0	0	0	0	0	0	0	0	0	0	0	0	0	0	0	0	0	0	0	1	0	0	0	0	0	2	dispensable
pan_gene_22265	pan_gene_2674	100_Kernel_weight;Anthesis-silking_interval;Nodes_per_plant;Total_amino_acids	Days_to_anthesis;Nodes_per_plant;Nodes_to_ear	1	0	0	0	0	0	0	0	0	0	0	0	0	0	0	0	0	0	0	0	0	0	0	0	0	0	1	private
pan_gene_22265	pan_gene_26855	100_Kernel_weight;Anthesis-silking_interval;Nodes_per_plant;Total_amino_acids	Average_internode_length_(above_ear);Days_to_anthesis;Nodes_per_plant;Ratio_of_ear_height_to_total_height	1	0	0	0	0	1	0	0	0	0	0	0	0	0	0	0	0	0	0	0	0	0	0	0	0	0	2	dispensable
pan_gene_22265	pan_gene_9128	100_Kernel_weight;Anthesis-silking_interval;Nodes_per_plant;Total_amino_acids	Nodes_per_plant;Ratio_of_ear_height_to_total_height	1	0	0	0	0	0	0	0	0	0	0	0	0	0	0	0	0	0	0	0	0	0	0	0	0	0	1	private
pan_gene_22269	pan_gene_24207	Average_internode_length_(above_ear);Average_internode_length_(whole_plant);Nodes_per_plant	Nodes_per_plant;Sucrose	0	1	0	0	1	0	0	1	0	0	0	0	0	0	0	0	0	0	0	0	0	0	0	0	0	0	3	dispensable
pan_gene_22269	pan_gene_24635	Average_internode_length_(above_ear);Average_internode_length_(whole_plant);Nodes_per_plant	Average_internode_length_(below_ear);Nodes_per_plant;Tassel_length	1	0	1	0	0	0	0	0	1	0	0	0	1	0	0	0	0	0	0	0	0	0	0	0	0	0	4	dispensable
pan_gene_22269	pan_gene_25481	Average_internode_length_(above_ear);Average_internode_length_(whole_plant);Nodes_per_plant	Ear_height;Nodes_per_plant;Nodes_to_ear	1	1	0	1	1	1	1	1	1	1	1	1	1	1	1	1	1	1	0	0	1	1	1	1	1	1	23	core
pan_gene_22269	pan_gene_2568	Average_internode_length_(above_ear);Average_internode_length_(whole_plant);Nodes_per_plant	Ear_height;Ear_row_number;Glutamate;Nodes_per_plant;Nodes_to_ear;Plant_height	1	1	0	1	0	1	0	1	1	0	1	0	1	1	1	1	1	0	1	0	0	1	1	0	1	0	16	near-core
pan_gene_22269	pan_gene_2570	Average_internode_length_(above_ear);Average_internode_length_(whole_plant);Nodes_per_plant	Nodes_per_plant	1	0	0	0	1	0	1	0	1	1	0	0	1	0	0	0	0	0	0	1	1	0	1	0	0	0	9	dispensable
pan_gene_22269	pan_gene_27108	Average_internode_length_(above_ear);Average_internode_length_(whole_plant);Nodes_per_plant	Nodes_per_plant	1	1	1	1	1	1	1	1	1	1	1	0	1	1	1	1	1	1	1	0	0	1	0	0	0	0	19	near-core
pan_gene_22269	pan_gene_49	Average_internode_length_(above_ear);Average_internode_length_(whole_plant);Nodes_per_plant	Nodes_per_plant;Nodes_to_ear	1	0	0	1	1	1	0	1	1	0	0	0	0	0	0	1	1	0	0	0	0	0	0	0	0	0	8	dispensable
pan_gene_22269	pan_gene_8827	Average_internode_length_(above_ear);Average_internode_length_(whole_plant);Nodes_per_plant	Anthesis-silking_interval;Average_internode_length_(above_ear);Nodes_per_plant	0	1	0	1	1	1	1	0	1	1	1	1	1	1	1	1	1	1	1	1	1	1	1	1	1	1	23	core
pan_gene_22269	pan_gene_9265	Average_internode_length_(above_ear);Average_internode_length_(whole_plant);Nodes_per_plant	Nodes_per_plant	0	0	0	0	0	0	0	0	0	0	0	0	0	0	0	0	1	0	0	0	0	1	0	0	1	0	3	dispensable
pan_gene_22269	pan_gene_9272	Average_internode_length_(above_ear);Average_internode_length_(whole_plant);Nodes_per_plant	Nodes_per_plant	1	1	0	1	1	0	1	0	1	1	0	0	0	1	0	0	0	1	0	1	1	0	1	0	1	0	13	near-core
pan_gene_22287	pan_gene_568	Days_to_anthesis;Nodes_per_plant;Total_amino_acids	Nodes_per_plant;Nodes_to_ear;Ratio_of_ear_height_to_total_height;Sucrose	0	0	0	0	0	0	0	0	0	1	0	0	0	0	0	0	0	0	0	0	0	0	0	0	0	0	1	private
pan_gene_22287	pan_gene_6061	Days_to_anthesis;Nodes_per_plant;Total_amino_acids	Nodes_per_plant	0	1	0	0	0	0	0	0	0	0	0	0	0	0	0	0	1	0	0	0	0	0	0	0	1	0	3	dispensable
pan_gene_22922	pan_gene_3645	Nodes_per_plant	Nodes_per_plant;Tassel_length	0	0	0	0	1	0	0	0	1	0	1	0	0	0	0	1	0	0	0	0	0	0	0	0	0	0	4	dispensable
pan_gene_22945	pan_gene_24207	Nodes_per_plant	Nodes_per_plant;Sucrose	0	1	0	0	0	0	0	0	0	0	0	0	0	0	0	0	0	0	0	1	0	0	0	1	0	0	3	dispensable
pan_gene_22945	pan_gene_25044	Nodes_per_plant	Nodes_per_plant;Plant_height	0	0	0	1	0	0	0	0	0	0	0	0	0	0	1	0	0	0	0	0	0	0	0	0	0	0	2	dispensable
pan_gene_22945	pan_gene_25481	Nodes_per_plant	Ear_height;Nodes_per_plant;Nodes_to_ear	1	1	1	1	0	1	1	1	1	1	1	1	1	0	1	0	1	1	1	1	1	1	1	1	1	0	22	core
pan_gene_22945	pan_gene_2568	Nodes_per_plant	Ear_height;Ear_row_number;Glutamate;Nodes_per_plant;Nodes_to_ear;Plant_height	1	0	0	0	0	1	0	0	1	0	1	0	1	0	1	0	0	0	0	1	1	1	1	1	1	0	12	near-core
pan_gene_22945	pan_gene_25872	Nodes_per_plant	Nodes_per_plant	1	0	1	1	0	1	1	0	1	1	0	1	0	0	0	0	1	1	0	1	1	1	1	1	1	0	16	near-core
pan_gene_22945	pan_gene_26151	Nodes_per_plant	Nodes_above_ear;Nodes_per_plant	0	0	1	0	1	0	0	1	0	1	1	0	0	0	1	1	0	1	1	0	1	0	1	0	1	0	12	near-core
pan_gene_22945	pan_gene_26602	Nodes_per_plant	Anthesis-silking_interval;Height_above_ear;Nodes_per_plant;Southern_leaf_blight	1	0	0	0	1	0	0	0	1	0	0	0	1	1	0	1	0	1	0	0	0	1	0	0	0	0	8	dispensable
pan_gene_22945	pan_gene_26793	Nodes_per_plant	Nodes_per_plant;Ratio_of_ear_height_to_total_height	1	0	0	1	1	1	0	0	1	0	0	0	0	0	0	0	0	1	0	0	0	1	1	0	0	0	8	dispensable
pan_gene_22945	pan_gene_27659	Nodes_per_plant	Days_to_anthesis;Nodes_per_plant;Photoperiod_Growing-degree_days_to_silk;Photoperiod_growing-degree_days_to_anthesis;Ratio_of_ear_height_to_total_height	0	1	0	0	0	1	1	0	0	1	0	0	0	0	1	1	0	0	1	1	0	0	0	0	0	0	8	dispensable
pan_gene_22945	pan_gene_29970	Nodes_per_plant	Nodes_per_plant	0	0	0	0	1	0	0	0	0	1	0	0	0	0	0	0	0	0	1	0	0	0	0	0	0	0	3	dispensable
pan_gene_22945	pan_gene_407	Nodes_per_plant	Average_internode_length_(above_ear);Nodes_above_ear;Nodes_per_plant	0	0	0	0	1	0	1	0	0	0	0	0	0	0	0	0	0	0	0	0	0	0	0	0	0	0	2	dispensable
pan_gene_22945	pan_gene_434	Nodes_per_plant	Average_internode_length_(whole_plant);Nodes_per_plant	1	1	1	0	0	0	0	1	0	1	0	0	0	0	0	1	0	0	0	0	0	0	0	0	1	0	7	dispensable
pan_gene_22945	pan_gene_5519	Nodes_per_plant	Average_internode_length_(below_ear);Cob_diameter;Nodes_per_plant;Nodes_to_ear;Protein	0	0	0	0	1	0	1	0	0	0	0	1	0	0	0	0	0	0	0	0	0	0	0	0	1	0	4	dispensable
pan_gene_22945	pan_gene_6274	Nodes_per_plant	Leaf_width;Nodes_per_plant;Northern_Leaf_Blight;PCA_of_metabolites:_PC2	1	1	1	1	0	1	1	1	0	1	1	1	1	1	0	1	0	0	1	1	0	1	1	0	1	0	18	near-core
pan_gene_22945	pan_gene_8415	Nodes_per_plant	Days_to_silk;Nodes_per_plant	1	1	1	0	0	0	0	1	1	1	0	1	1	1	1	1	1	1	1	0	1	1	0	0	1	0	17	near-core
pan_gene_22945	pan_gene_9267	Nodes_per_plant	Average_internode_length_(below_ear);Nodes_per_plant	1	1	1	1	1	1	1	1	0	0	1	1	1	1	1	1	1	1	0	1	1	1	1	1	1	0	22	core
pan_gene_23002	pan_gene_28883	Days_to_anthesis;Days_to_silk;Nodes_per_plant;Stalk_strength	Height_per_day_(until_flowering);Nodes_per_plant;Photoperiod_Growing-degree_days_to_silk;Photoperiod_growing-degree_days_to_anthesis;Ratio_of_ear_height_to_total_height	0	0	1	0	0	0	0	1	0	0	0	0	0	0	0	1	0	0	0	0	0	0	0	0	1	0	4	dispensable
pan_gene_23380	pan_gene_26699	Average_internode_length_(below_ear);Nodes_per_plant	Anthesis-silking_interval;Days_to_silk;Leaf_length;Nodes_above_ear;Nodes_per_plant;Photoperiod_growing-degree_days_to_anthesis;Plant_height;Ratio_of_ear_height_to_total_height	1	0	0	0	0	1	0	0	0	0	1	0	0	0	0	0	0	0	0	0	0	1	0	0	0	0	4	dispensable
pan_gene_23819	pan_gene_4283	Nodes_per_plant	Nodes_per_plant	1	0	0	0	0	0	0	0	0	0	0	0	0	0	0	0	0	0	0	0	1	0	0	0	0	0	2	dispensable
pan_gene_23819	pan_gene_60478	Nodes_per_plant	Nodes_per_plant	1	0	0	0	0	0	0	0	0	0	0	0	0	0	0	0	0	0	0	0	1	0	0	0	0	0	2	dispensable
pan_gene_23831	pan_gene_5036	Nodes_per_plant	Nodes_per_plant;Plant_height	1	0	0	0	0	0	0	0	0	0	0	0	0	0	0	0	0	0	0	0	0	0	0	0	0	0	1	private
pan_gene_23836	pan_gene_24924	Ear_height;Nodes_per_plant;Tassel_length	Nodes_per_plant;Tassel_branch_number	1	1	0	0	0	0	0	0	1	0	0	0	0	0	0	0	0	0	0	0	0	0	0	0	0	0	3	dispensable
pan_gene_23836	pan_gene_8428	Ear_height;Nodes_per_plant;Tassel_length	Nodes_per_plant	1	0	0	1	1	0	0	0	0	0	0	1	0	0	0	0	0	0	0	0	0	0	0	0	0	0	4	dispensable
pan_gene_23836	pan_gene_9226	Ear_height;Nodes_per_plant;Tassel_length	Chlorophyll_A;Nodes_per_plant;PCA_of_metabolites:_PC2	1	1	1	1	1	0	1	0	0	1	1	1	1	0	0	1	0	1	1	0	1	0	1	0	0	0	15	near-core
pan_gene_23978	pan_gene_2545	Nodes_per_plant	Nodes_per_plant	0	1	0	0	0	0	0	0	0	0	0	0	0	0	0	0	0	0	0	0	0	0	1	0	0	0	2	dispensable
pan_gene_23978	pan_gene_2571	Nodes_per_plant	Nodes_per_plant;Nodes_to_ear;Tassel_branch_number	1	0	0	0	0	0	0	0	0	0	1	0	0	0	0	1	1	0	0	1	0	0	1	0	0	0	6	dispensable
pan_gene_23978	pan_gene_29460	Nodes_per_plant	Days_to_anthesis;Nodes_per_plant;Southern_leaf_blight	1	1	0	0	0	0	1	0	0	0	0	0	1	0	0	0	0	0	0	0	0	0	1	0	0	0	5	dispensable
pan_gene_23978	pan_gene_29756	Nodes_per_plant	Leaf_width;Nodes_per_plant;Nodes_to_ear;Photoperiod_Growing-degree_days_to_silk;Photoperiod_growing-degree_days_to_anthesis	1	0	0	0	0	1	0	0	0	0	0	0	0	0	0	0	0	0	0	0	0	0	0	0	0	0	2	dispensable
pan_gene_23978	pan_gene_32567	Nodes_per_plant	Height_above_ear;Height_per_day_(until_flowering);Nodes_above_ear;Nodes_per_plant;PCA_of_metabolites:_PC2	1	0	0	0	0	0	0	0	0	0	0	0	0	0	0	0	0	0	0	0	0	0	0	0	0	0	1	private
pan_gene_23978	pan_gene_384	Nodes_per_plant	Nodes_per_plant	1	0	0	0	0	0	0	0	0	0	0	0	0	0	1	0	0	0	0	0	0	0	1	0	0	0	3	dispensable
pan_gene_23978	pan_gene_396	Nodes_per_plant	Days_to_anthesis;Nodes_per_plant	1	1	1	0	0	0	0	0	0	0	0	0	0	0	0	0	0	0	0	1	0	0	1	0	0	0	5	dispensable
pan_gene_24202	pan_gene_24207	Nodes_per_plant	Nodes_per_plant;Sucrose	0	0	0	0	1	0	0	1	0	0	0	0	0	0	0	0	0	0	0	0	0	0	0	0	0	1	3	dispensable
pan_gene_24202	pan_gene_25481	Nodes_per_plant	Ear_height;Nodes_per_plant;Nodes_to_ear	1	0	0	1	1	1	1	0	1	0	1	1	0	0	1	1	0	1	1	0	1	1	1	1	1	0	17	near-core
pan_gene_24202	pan_gene_27108	Nodes_per_plant	Nodes_per_plant	1	1	0	0	1	1	0	0	1	1	1	1	0	0	0	1	0	0	1	0	1	1	1	1	1	0	15	near-core
pan_gene_24202	pan_gene_28883	Nodes_per_plant	Height_per_day_(until_flowering);Nodes_per_plant;Photoperiod_Growing-degree_days_to_silk;Photoperiod_growing-degree_days_to_anthesis;Ratio_of_ear_height_to_total_height	0	0	0	0	0	0	0	0	1	0	0	1	0	0	0	0	0	0	0	0	0	0	0	0	0	0	2	dispensable
pan_gene_24202	pan_gene_32459	Nodes_per_plant	Nodes_per_plant;Plant_height	1	0	0	1	1	0	1	0	1	1	0	0	0	0	0	0	0	0	0	0	1	0	0	0	1	1	9	dispensable
pan_gene_24202	pan_gene_5519	Nodes_per_plant	Average_internode_length_(below_ear);Cob_diameter;Nodes_per_plant;Nodes_to_ear;Protein	0	0	0	0	1	0	1	0	0	1	0	1	0	0	0	0	0	0	0	0	0	0	0	0	0	0	4	dispensable
pan_gene_24202	pan_gene_8446	Nodes_per_plant	Ear_height;Nodes_per_plant;Nodes_to_ear;Stalk_strength;Tassel_branch_number	0	0	0	0	0	1	0	0	0	0	0	0	0	0	0	0	0	1	0	0	0	0	0	0	0	0	2	dispensable
pan_gene_24202	pan_gene_8827	Nodes_per_plant	Anthesis-silking_interval;Average_internode_length_(above_ear);Nodes_per_plant	0	0	0	1	1	1	0	0	1	1	1	1	0	0	0	0	0	1	0	0	1	0	0	0	0	0	9	dispensable
pan_gene_24202	pan_gene_9272	Nodes_per_plant	Nodes_per_plant	1	1	0	1	1	1	1	0	1	0	0	0	1	0	1	0	1	1	0	0	1	0	1	0	0	1	14	near-core
pan_gene_24206	pan_gene_8415	Nodes_per_plant	Days_to_silk;Nodes_per_plant	1	0	1	0	0	0	0	1	0	0	0	1	0	0	0	1	0	0	0	0	1	0	0	0	0	0	6	dispensable
pan_gene_24206	pan_gene_8719	Nodes_per_plant	Leaf_length;Nodes_per_plant	1	0	1	1	1	0	1	0	0	0	1	1	1	1	1	1	0	1	1	1	1	0	1	0	0	0	16	near-core
pan_gene_24206	pan_gene_9267	Nodes_per_plant	Average_internode_length_(below_ear);Nodes_per_plant	1	0	0	1	0	0	0	1	0	0	1	0	0	0	0	0	0	0	1	0	1	0	0	0	0	0	6	dispensable
pan_gene_24207	pan_gene_24924	Nodes_per_plant;Sucrose	Nodes_per_plant;Tassel_branch_number	0	0	0	0	0	0	0	1	0	0	0	0	0	0	0	0	0	0	0	0	0	0	0	0	0	1	2	dispensable
pan_gene_24207	pan_gene_25481	Nodes_per_plant;Sucrose	Ear_height;Nodes_per_plant;Nodes_to_ear	0	1	0	0	1	0	0	1	0	0	0	0	0	0	0	0	0	0	0	1	0	0	0	1	0	1	6	dispensable
pan_gene_24207	pan_gene_2568	Nodes_per_plant;Sucrose	Ear_height;Ear_row_number;Glutamate;Nodes_per_plant;Nodes_to_ear;Plant_height	0	1	0	0	0	0	0	1	0	0	0	0	0	0	0	0	0	0	0	1	0	0	0	1	0	1	5	dispensable
pan_gene_24207	pan_gene_25872	Nodes_per_plant;Sucrose	Nodes_per_plant	0	0	0	0	1	0	0	1	0	0	0	0	0	0	0	0	0	0	0	1	0	0	0	1	0	1	5	dispensable
pan_gene_24207	pan_gene_27108	Nodes_per_plant;Sucrose	Nodes_per_plant	0	0	0	0	0	0	0	0	0	0	0	0	0	0	0	0	0	0	0	0	0	0	0	0	0	1	1	private
pan_gene_24207	pan_gene_27659	Nodes_per_plant;Sucrose	Days_to_anthesis;Nodes_per_plant;Photoperiod_Growing-degree_days_to_silk;Photoperiod_growing-degree_days_to_anthesis;Ratio_of_ear_height_to_total_height	0	1	0	0	0	0	0	0	0	0	0	0	0	0	0	0	0	0	0	0	0	0	0	0	0	0	1	private
pan_gene_24207	pan_gene_8827	Nodes_per_plant;Sucrose	Anthesis-silking_interval;Average_internode_length_(above_ear);Nodes_per_plant	0	0	0	0	1	0	0	0	0	0	0	0	0	0	0	0	0	0	0	0	0	0	0	0	0	0	1	private
pan_gene_24635	pan_gene_26475	Average_internode_length_(below_ear);Nodes_per_plant;Tassel_length	Average_internode_length_(above_ear);Nodes_per_plant;Nodes_to_ear;Northern_Leaf_Blight	1	0	0	0	1	0	0	0	1	0	1	0	0	0	1	1	0	0	0	0	1	0	1	0	0	0	8	dispensable
pan_gene_24635	pan_gene_49	Average_internode_length_(below_ear);Nodes_per_plant;Tassel_length	Nodes_per_plant;Nodes_to_ear	1	0	0	0	0	1	0	1	1	0	0	0	0	0	0	0	0	0	0	0	0	0	0	0	0	0	4	dispensable
pan_gene_24663	pan_gene_29819	Nodes_per_plant;Tassel_branch_number	Nodes_per_plant;Southern_leaf_blight	1	0	0	0	0	0	0	0	0	0	0	0	0	0	0	0	0	0	0	0	0	0	0	0	0	0	1	private
pan_gene_24924	pan_gene_2548	Nodes_per_plant;Tassel_branch_number	Nodes_above_ear;Nodes_per_plant;Plant_height	1	0	0	1	1	1	1	0	0	0	0	0	0	0	0	0	0	0	0	0	0	1	1	1	0	1	9	dispensable
pan_gene_24924	pan_gene_2570	Nodes_per_plant;Tassel_branch_number	Nodes_per_plant	1	0	1	0	1	0	0	0	1	0	1	0	1	0	1	0	0	1	0	1	1	0	0	0	1	0	11	near-core
pan_gene_24924	pan_gene_25872	Nodes_per_plant;Tassel_branch_number	Nodes_per_plant	1	1	0	1	1	1	0	1	1	0	0	0	0	0	0	0	0	0	0	0	1	0	0	0	0	1	9	dispensable
pan_gene_24924	pan_gene_26128	Nodes_per_plant;Tassel_branch_number	Nodes_per_plant	0	0	0	0	0	1	0	0	0	0	0	0	0	0	0	0	0	0	0	0	0	0	0	0	0	0	1	private
pan_gene_24924	pan_gene_26793	Nodes_per_plant;Tassel_branch_number	Nodes_per_plant;Ratio_of_ear_height_to_total_height	1	0	0	0	0	0	1	0	1	0	0	0	0	0	0	0	0	1	0	0	0	0	0	0	0	0	4	dispensable
pan_gene_24924	pan_gene_8428	Nodes_per_plant;Tassel_branch_number	Nodes_per_plant	1	1	0	0	0	0	0	0	1	0	0	1	0	0	0	0	0	0	1	0	0	0	0	0	1	0	6	dispensable
pan_gene_24924	pan_gene_8446	Nodes_per_plant;Tassel_branch_number	Ear_height;Nodes_per_plant;Nodes_to_ear;Stalk_strength;Tassel_branch_number	0	0	0	0	0	0	0	0	0	0	0	0	0	0	0	0	0	1	0	0	1	0	0	0	0	0	2	dispensable
pan_gene_24924	pan_gene_8719	Nodes_per_plant;Tassel_branch_number	Leaf_length;Nodes_per_plant	1	0	1	0	1	0	0	0	0	0	1	0	0	0	0	0	0	1	0	0	0	0	0	0	0	1	6	dispensable
pan_gene_24924	pan_gene_8827	Nodes_per_plant;Tassel_branch_number	Anthesis-silking_interval;Average_internode_length_(above_ear);Nodes_per_plant	0	0	1	0	1	1	0	0	1	0	1	0	1	0	1	1	0	1	0	0	1	0	0	0	0	1	11	near-core
pan_gene_24924	pan_gene_9267	Nodes_per_plant;Tassel_branch_number	Average_internode_length_(below_ear);Nodes_per_plant	1	0	0	0	1	0	0	1	0	0	1	0	0	0	0	0	0	1	0	0	1	1	0	0	0	1	8	dispensable
pan_gene_250	pan_gene_29514	Average_internode_length_(above_ear);Nodes_per_plant	Leaf_width;Nodes_per_plant;Southern_leaf_blight	1	0	0	0	0	0	0	0	0	0	0	0	0	0	0	0	1	0	0	0	0	0	0	0	0	0	2	dispensable
pan_gene_250	pan_gene_3914	Average_internode_length_(above_ear);Nodes_per_plant	Nodes_per_plant;Starch	1	0	0	0	0	0	0	0	0	1	0	0	0	0	0	0	0	1	0	0	0	0	0	0	0	0	3	dispensable
pan_gene_25044	pan_gene_2568	Nodes_per_plant;Plant_height	Ear_height;Ear_row_number;Glutamate;Nodes_per_plant;Nodes_to_ear;Plant_height	0	0	0	0	0	0	0	0	0	0	0	0	0	0	1	0	0	0	0	0	0	0	0	0	0	0	1	private
pan_gene_25044	pan_gene_25872	Nodes_per_plant;Plant_height	Nodes_per_plant	0	0	0	1	0	0	0	0	0	0	0	0	0	0	0	0	0	0	0	0	0	0	0	0	0	0	1	private
pan_gene_25044	pan_gene_26151	Nodes_per_plant;Plant_height	Nodes_above_ear;Nodes_per_plant	0	0	0	0	0	0	0	0	0	0	0	0	0	0	1	0	0	0	0	0	0	0	0	0	0	0	1	private
pan_gene_25044	pan_gene_26602	Nodes_per_plant;Plant_height	Anthesis-silking_interval;Height_above_ear;Nodes_per_plant;Southern_leaf_blight	0	0	0	1	0	0	0	0	0	0	0	0	0	0	0	0	0	0	0	0	0	0	0	0	0	0	1	private
pan_gene_25044	pan_gene_26793	Nodes_per_plant;Plant_height	Nodes_per_plant;Ratio_of_ear_height_to_total_height	0	0	0	1	0	0	0	0	0	0	0	0	0	0	0	0	0	0	0	0	0	0	0	0	0	0	1	private
pan_gene_25044	pan_gene_27659	Nodes_per_plant;Plant_height	Days_to_anthesis;Nodes_per_plant;Photoperiod_Growing-degree_days_to_silk;Photoperiod_growing-degree_days_to_anthesis;Ratio_of_ear_height_to_total_height	0	0	0	0	0	0	0	0	0	0	0	0	0	0	1	0	0	0	0	0	0	0	0	0	0	0	1	private
pan_gene_25044	pan_gene_29970	Nodes_per_plant;Plant_height	Nodes_per_plant	0	0	0	0	0	0	0	0	0	0	0	0	0	0	1	0	0	0	0	0	0	0	0	0	0	0	1	private
pan_gene_25044	pan_gene_6274	Nodes_per_plant;Plant_height	Leaf_width;Nodes_per_plant;Northern_Leaf_Blight;PCA_of_metabolites:_PC2	0	0	0	1	0	0	0	0	0	0	0	0	0	0	1	0	0	0	0	0	0	0	0	0	0	0	2	dispensable
pan_gene_25044	pan_gene_8415	Nodes_per_plant;Plant_height	Days_to_silk;Nodes_per_plant	0	0	0	0	0	0	0	0	0	0	0	0	0	0	1	0	0	0	0	0	0	0	0	0	0	0	1	private
pan_gene_25044	pan_gene_9267	Nodes_per_plant;Plant_height	Average_internode_length_(below_ear);Nodes_per_plant	0	0	0	1	0	0	0	0	0	0	0	0	0	0	1	0	0	0	0	0	0	0	0	0	0	0	2	dispensable
pan_gene_25045	pan_gene_2608	100_Kernel_weight;Average_internode_length_(below_ear);Nitrate;Nodes_per_plant;Plant_height	Nodes_per_plant;Northern_Leaf_Blight;Starch	0	0	0	0	0	0	0	0	0	0	0	0	0	0	0	0	0	0	1	0	0	0	0	0	0	0	1	private
pan_gene_2545	pan_gene_2672	Nodes_per_plant	Days_to_anthesis;Ear_height;Nodes_per_plant;Nodes_to_ear	0	0	0	1	0	1	0	1	1	1	0	0	0	1	0	1	0	0	0	0	0	1	0	0	1	0	9	dispensable
pan_gene_2545	pan_gene_29460	Nodes_per_plant	Days_to_anthesis;Nodes_per_plant;Southern_leaf_blight	0	0	0	1	1	1	1	0	0	1	0	0	0	0	0	0	0	0	0	1	1	0	1	1	1	0	10	dispensable
pan_gene_2545	pan_gene_29756	Nodes_per_plant	Leaf_width;Nodes_per_plant;Nodes_to_ear;Photoperiod_Growing-degree_days_to_silk;Photoperiod_growing-degree_days_to_anthesis	0	0	0	1	0	0	0	1	0	0	0	0	0	1	0	0	1	0	0	0	0	0	0	0	0	0	4	dispensable
pan_gene_2545	pan_gene_384	Nodes_per_plant	Nodes_per_plant	0	0	0	0	0	1	0	0	0	0	0	0	0	1	1	0	0	0	0	0	0	0	1	1	0	0	5	dispensable
pan_gene_2545	pan_gene_80	Nodes_per_plant	Nodes_per_plant	0	0	0	0	0	0	0	0	0	0	0	0	0	0	0	0	0	0	0	0	0	0	0	0	0	1	1	private
pan_gene_25478	pan_gene_26855	Ear_height;Height_per_day_(until_flowering);Nodes_per_plant	Average_internode_length_(above_ear);Days_to_anthesis;Nodes_per_plant;Ratio_of_ear_height_to_total_height	1	0	0	0	0	0	0	0	0	0	0	0	0	0	0	0	0	0	0	0	1	0	1	0	0	0	3	dispensable
pan_gene_25478	pan_gene_8409	Ear_height;Height_per_day_(until_flowering);Nodes_per_plant	Days_to_silk;Nodes_per_plant;Nodes_to_ear	1	0	0	1	0	0	0	0	0	0	1	0	0	0	0	0	0	0	0	0	0	0	0	0	0	1	4	dispensable
pan_gene_25478	pan_gene_8675	Ear_height;Height_per_day_(until_flowering);Nodes_per_plant	Ear_height;Nodes_per_plant;Stalk_strength	1	0	0	0	0	0	0	0	0	0	0	0	0	0	0	0	0	0	0	0	0	0	0	0	0	0	1	private
pan_gene_25478	pan_gene_9128	Ear_height;Height_per_day_(until_flowering);Nodes_per_plant	Nodes_per_plant;Ratio_of_ear_height_to_total_height	1	1	0	0	0	0	1	1	1	0	0	1	0	0	1	1	0	0	1	0	0	0	1	0	0	1	11	near-core
pan_gene_2548	pan_gene_2570	Nodes_above_ear;Nodes_per_plant;Plant_height	Nodes_per_plant	1	0	0	0	1	0	1	0	0	1	0	1	0	0	0	0	0	0	0	1	0	0	0	0	1	0	7	dispensable
pan_gene_2548	pan_gene_32770	Nodes_above_ear;Nodes_per_plant;Plant_height	Chlorophyll_A;Leaf_width;Nodes_per_plant;Southern_leaf_blight	1	0	0	1	0	1	0	0	0	1	0	0	0	0	0	0	0	0	0	0	0	0	0	0	0	0	4	dispensable
pan_gene_2548	pan_gene_49	Nodes_above_ear;Nodes_per_plant;Plant_height	Nodes_per_plant;Nodes_to_ear	1	0	0	1	0	0	0	1	0	0	0	0	0	0	0	0	0	0	0	0	0	0	0	0	0	0	3	dispensable
pan_gene_2548	pan_gene_8827	Nodes_above_ear;Nodes_per_plant;Plant_height	Anthesis-silking_interval;Average_internode_length_(above_ear);Nodes_per_plant	0	0	0	1	1	0	1	1	0	1	0	1	0	0	0	0	0	0	0	0	0	0	0	1	0	0	7	dispensable
pan_gene_2548	pan_gene_9580	Nodes_above_ear;Nodes_per_plant;Plant_height	Leaf_width;Nodes_per_plant	1	0	0	0	0	0	0	0	0	0	0	0	0	0	0	0	0	0	0	0	0	0	0	0	0	0	1	private
pan_gene_25481	pan_gene_2568	Ear_height;Nodes_per_plant;Nodes_to_ear	Ear_height;Ear_row_number;Glutamate;Nodes_per_plant;Nodes_to_ear;Plant_height	1	1	1	1	1	1	1	1	1	1	1	1	1	1	1	1	0	1	0	1	1	1	1	1	1	1	24	core
pan_gene_25481	pan_gene_25872	Ear_height;Nodes_per_plant;Nodes_to_ear	Nodes_per_plant	1	0	1	1	1	1	1	1	1	1	0	1	1	1	0	1	1	0	1	1	1	0	1	1	1	1	21	core
pan_gene_25481	pan_gene_26151	Ear_height;Nodes_per_plant;Nodes_to_ear	Nodes_above_ear;Nodes_per_plant	0	0	1	0	0	0	0	1	0	1	1	0	0	0	0	0	0	0	1	0	1	0	1	0	1	1	9	dispensable
pan_gene_25481	pan_gene_26653	Ear_height;Nodes_per_plant;Nodes_to_ear	Ear_height;Leaf_width;Nodes_above_ear;Nodes_per_plant;Nodes_to_ear;Plant_height	1	1	0	1	0	1	1	0	1	1	0	0	0	1	0	0	0	1	0	0	0	0	0	0	0	1	10	dispensable
pan_gene_25481	pan_gene_26793	Ear_height;Nodes_per_plant;Nodes_to_ear	Nodes_per_plant;Ratio_of_ear_height_to_total_height	1	0	0	0	0	0	0	0	1	0	0	0	0	0	0	0	0	1	0	0	0	0	1	0	0	0	4	dispensable
pan_gene_25481	pan_gene_27108	Ear_height;Nodes_per_plant;Nodes_to_ear	Nodes_per_plant	1	1	1	1	1	1	1	1	1	1	1	1	0	0	1	1	1	1	0	1	1	1	0	1	1	0	21	core
pan_gene_25481	pan_gene_27659	Ear_height;Nodes_per_plant;Nodes_to_ear	Days_to_anthesis;Nodes_per_plant;Photoperiod_Growing-degree_days_to_silk;Photoperiod_growing-degree_days_to_anthesis;Ratio_of_ear_height_to_total_height	0	1	0	0	0	1	1	0	0	1	0	0	0	0	1	0	0	0	1	1	0	0	0	0	0	0	7	dispensable
pan_gene_25481	pan_gene_32459	Ear_height;Nodes_per_plant;Nodes_to_ear	Nodes_per_plant;Plant_height	1	0	0	1	1	1	1	1	1	1	1	0	0	1	0	0	1	0	0	0	1	0	0	1	1	1	15	near-core
pan_gene_25481	pan_gene_5519	Ear_height;Nodes_per_plant;Nodes_to_ear	Average_internode_length_(below_ear);Cob_diameter;Nodes_per_plant;Nodes_to_ear;Protein	0	0	0	0	1	0	1	0	0	0	0	1	0	0	0	0	0	0	0	0	0	0	0	0	0	0	3	dispensable
pan_gene_25481	pan_gene_8446	Ear_height;Nodes_per_plant;Nodes_to_ear	Ear_height;Nodes_per_plant;Nodes_to_ear;Stalk_strength;Tassel_branch_number	0	0	0	0	0	0	0	0	0	0	0	0	0	0	0	0	1	1	0	0	1	0	0	0	0	0	3	dispensable
pan_gene_25481	pan_gene_8827	Ear_height;Nodes_per_plant;Nodes_to_ear	Anthesis-silking_interval;Average_internode_length_(above_ear);Nodes_per_plant	0	1	1	1	1	1	1	0	1	1	1	1	0	1	1	1	1	1	0	1	1	1	1	1	1	1	22	core
pan_gene_25541	pan_gene_8688	Average_internode_length_(above_ear);Nodes_per_plant;Nodes_to_ear	Ear_height;Nodes_per_plant	1	0	0	0	0	0	0	0	0	0	0	0	0	0	0	0	0	0	0	0	0	0	0	0	0	0	1	private
pan_gene_2557	pan_gene_26602	Height_above_ear;Nodes_per_plant;Tassel_branch_number	Anthesis-silking_interval;Height_above_ear;Nodes_per_plant;Southern_leaf_blight	1	1	0	0	1	0	0	1	0	1	1	1	0	0	1	1	0	1	1	0	0	1	1	0	0	1	14	near-core
pan_gene_2557	pan_gene_28732	Height_above_ear;Nodes_per_plant;Tassel_branch_number	Anthesis-silking_interval;Days_to_anthesis;Ear_height;Leaf_length;Leaf_width;Nodes_per_plant;Photoperiod_Growing-degree_days_to_silk;Photoperiod_growing-degree_days_to_anthesis	1	0	0	0	1	0	1	1	0	0	0	1	1	0	0	0	0	0	0	1	0	1	0	1	1	0	10	dispensable
pan_gene_2568	pan_gene_25872	Ear_height;Ear_row_number;Glutamate;Nodes_per_plant;Nodes_to_ear;Plant_height	Nodes_per_plant	1	1	1	1	0	1	1	1	1	1	0	0	1	1	0	1	0	0	0	1	1	0	1	0	1	1	17	near-core
pan_gene_2568	pan_gene_26151	Ear_height;Ear_row_number;Glutamate;Nodes_per_plant;Nodes_to_ear;Plant_height	Nodes_above_ear;Nodes_per_plant	0	0	0	0	0	0	0	0	0	1	1	0	0	0	0	0	0	0	0	0	1	0	1	0	0	0	4	dispensable
pan_gene_2568	pan_gene_26793	Ear_height;Ear_row_number;Glutamate;Nodes_per_plant;Nodes_to_ear;Plant_height	Nodes_per_plant;Ratio_of_ear_height_to_total_height	1	0	0	0	0	0	0	0	1	0	0	0	0	0	0	0	0	1	0	0	0	0	1	0	0	0	4	dispensable
pan_gene_2568	pan_gene_27108	Ear_height;Ear_row_number;Glutamate;Nodes_per_plant;Nodes_to_ear;Plant_height	Nodes_per_plant	1	1	1	1	0	1	1	0	1	1	1	1	1	0	1	0	1	1	1	1	1	1	1	1	1	1	22	core
pan_gene_2568	pan_gene_27659	Ear_height;Ear_row_number;Glutamate;Nodes_per_plant;Nodes_to_ear;Plant_height	Days_to_anthesis;Nodes_per_plant;Photoperiod_Growing-degree_days_to_silk;Photoperiod_growing-degree_days_to_anthesis;Ratio_of_ear_height_to_total_height	0	1	0	0	0	1	0	0	0	1	0	0	0	0	0	0	0	0	1	0	0	0	0	0	0	0	4	dispensable
pan_gene_2568	pan_gene_32459	Ear_height;Ear_row_number;Glutamate;Nodes_per_plant;Nodes_to_ear;Plant_height	Nodes_per_plant;Plant_height	1	0	0	1	0	1	1	1	1	0	0	0	0	1	0	0	0	0	0	0	1	0	0	0	0	1	9	dispensable
pan_gene_2568	pan_gene_5519	Ear_height;Ear_row_number;Glutamate;Nodes_per_plant;Nodes_to_ear;Plant_height	Average_internode_length_(below_ear);Cob_diameter;Nodes_per_plant;Nodes_to_ear;Protein	0	0	0	0	0	0	0	0	0	1	0	0	0	0	0	0	0	0	0	0	0	0	0	0	0	0	1	private
pan_gene_2568	pan_gene_8415	Ear_height;Ear_row_number;Glutamate;Nodes_per_plant;Nodes_to_ear;Plant_height	Days_to_silk;Nodes_per_plant	1	0	0	0	0	0	0	0	1	1	0	0	0	0	0	0	0	0	0	0	1	0	0	0	0	0	4	dispensable
pan_gene_2568	pan_gene_8827	Ear_height;Ear_row_number;Glutamate;Nodes_per_plant;Nodes_to_ear;Plant_height	Anthesis-silking_interval;Average_internode_length_(above_ear);Nodes_per_plant	0	0	1	1	1	1	1	0	1	1	0	1	0	1	1	1	0	0	1	0	1	0	1	0	1	1	16	near-core
pan_gene_2570	pan_gene_26128	Nodes_per_plant	Nodes_per_plant	0	0	0	0	0	0	0	0	0	0	0	0	1	0	0	0	0	0	1	0	0	0	0	0	0	0	2	dispensable
pan_gene_2570	pan_gene_27108	Nodes_per_plant	Nodes_per_plant	1	0	0	0	1	0	1	0	1	1	1	0	1	0	0	0	0	1	1	1	0	0	1	0	0	1	12	near-core
pan_gene_2570	pan_gene_415	Nodes_per_plant	Nodes_per_plant	1	0	0	0	0	0	0	0	0	0	0	0	0	0	0	0	0	0	1	0	1	0	1	0	0	1	5	dispensable
pan_gene_2570	pan_gene_8428	Nodes_per_plant	Nodes_per_plant	1	1	0	1	1	0	0	0	1	0	0	1	1	0	0	1	0	1	1	1	0	0	0	0	1	0	12	near-core
pan_gene_2570	pan_gene_8719	Nodes_per_plant	Leaf_length;Nodes_per_plant	1	0	0	1	1	1	1	0	1	1	1	1	0	1	0	1	0	1	1	1	1	1	1	1	1	0	19	near-core
pan_gene_2570	pan_gene_8827	Nodes_per_plant	Anthesis-silking_interval;Average_internode_length_(above_ear);Nodes_per_plant	0	0	0	0	0	0	1	0	1	1	1	0	1	0	1	0	1	1	1	0	1	0	1	0	0	0	11	near-core
pan_gene_2570	pan_gene_9580	Nodes_per_plant	Leaf_width;Nodes_per_plant	1	0	0	0	0	1	0	0	0	0	0	0	0	0	0	1	0	0	1	0	0	0	0	0	0	0	4	dispensable
pan_gene_2571	pan_gene_26639	Nodes_per_plant;Nodes_to_ear;Tassel_branch_number	Average_internode_length_(above_ear);Days_to_anthesis;Nodes_per_plant;Nodes_to_ear	1	0	0	0	0	0	1	0	0	0	0	0	0	0	0	0	0	0	0	0	0	0	0	0	0	0	2	dispensable
pan_gene_2571	pan_gene_29460	Nodes_per_plant;Nodes_to_ear;Tassel_branch_number	Days_to_anthesis;Nodes_per_plant;Southern_leaf_blight	1	0	0	1	0	0	0	0	0	0	0	0	1	0	0	0	1	1	0	0	0	0	1	0	0	1	7	dispensable
pan_gene_2571	pan_gene_29756	Nodes_per_plant;Nodes_to_ear;Tassel_branch_number	Leaf_width;Nodes_per_plant;Nodes_to_ear;Photoperiod_Growing-degree_days_to_silk;Photoperiod_growing-degree_days_to_anthesis	1	0	1	1	0	0	1	0	1	0	0	0	1	0	0	1	1	1	0	0	0	0	0	0	0	0	9	dispensable
pan_gene_2571	pan_gene_396	Nodes_per_plant;Nodes_to_ear;Tassel_branch_number	Days_to_anthesis;Nodes_per_plant	1	0	1	0	1	0	1	0	1	0	0	0	0	0	0	1	0	1	0	0	0	0	1	1	0	0	9	dispensable
pan_gene_2573	pan_gene_32579	Height_above_ear;Height_per_day_(until_flowering);Nodes_per_plant;Northern_Leaf_Blight;Plant_height	Ear_row_number;Nodes_per_plant;Starch;Total_amino_acids	1	1	1	1	1	0	0	1	0	1	1	0	1	0	0	1	1	0	0	0	0	0	0	0	0	0	11	near-core
pan_gene_25872	pan_gene_26151	Nodes_per_plant	Nodes_above_ear;Nodes_per_plant	0	0	0	0	0	0	0	0	0	1	0	0	0	0	0	1	0	1	1	0	1	0	1	0	1	1	8	dispensable
pan_gene_25872	pan_gene_26793	Nodes_per_plant	Nodes_per_plant;Ratio_of_ear_height_to_total_height	1	0	0	1	0	0	0	0	1	1	0	0	0	0	0	0	0	0	0	0	0	0	0	0	0	0	4	dispensable
pan_gene_25872	pan_gene_27108	Nodes_per_plant	Nodes_per_plant	1	1	1	1	1	1	1	1	1	1	0	0	0	1	0	1	1	0	0	0	1	0	0	0	1	1	16	near-core
pan_gene_25872	pan_gene_27659	Nodes_per_plant	Days_to_anthesis;Nodes_per_plant;Photoperiod_Growing-degree_days_to_silk;Photoperiod_growing-degree_days_to_anthesis;Ratio_of_ear_height_to_total_height	0	0	0	0	0	1	1	0	0	1	0	0	0	0	0	0	0	0	1	1	0	0	0	0	0	0	5	dispensable
pan_gene_25872	pan_gene_29970	Nodes_per_plant	Nodes_per_plant	0	0	0	0	0	0	0	0	0	1	0	0	0	0	0	0	0	0	1	0	0	0	0	0	0	0	2	dispensable
pan_gene_25872	pan_gene_407	Nodes_per_plant	Average_internode_length_(above_ear);Nodes_above_ear;Nodes_per_plant	0	0	0	0	0	0	0	0	0	0	0	0	0	0	0	1	0	0	0	0	0	0	0	0	0	0	1	private
pan_gene_25872	pan_gene_434	Nodes_per_plant	Average_internode_length_(whole_plant);Nodes_per_plant	1	0	0	0	0	0	0	0	0	1	0	0	0	0	0	0	0	0	0	0	0	0	0	0	0	0	2	dispensable
pan_gene_25872	pan_gene_5366	Nodes_per_plant	Anthesis-silking_interval;Cob_diameter;Nodes_per_plant;Total_amino_acids	1	0	0	0	0	0	0	0	0	0	0	0	0	0	0	0	0	0	0	0	0	0	0	0	0	0	1	private
pan_gene_25872	pan_gene_5519	Nodes_per_plant	Average_internode_length_(below_ear);Cob_diameter;Nodes_per_plant;Nodes_to_ear;Protein	0	0	0	0	0	0	0	0	0	1	0	1	0	0	0	1	0	0	0	0	0	0	0	1	0	0	4	dispensable
pan_gene_25872	pan_gene_6274	Nodes_per_plant	Leaf_width;Nodes_per_plant;Northern_Leaf_Blight;PCA_of_metabolites:_PC2	1	0	0	1	0	0	0	0	0	1	0	1	0	0	0	1	1	0	0	0	0	0	1	0	1	0	8	dispensable
pan_gene_25872	pan_gene_8415	Nodes_per_plant	Days_to_silk;Nodes_per_plant	1	0	1	0	0	0	0	0	1	1	0	1	0	0	0	0	1	1	0	0	1	0	0	0	0	0	8	dispensable
pan_gene_25872	pan_gene_8446	Nodes_per_plant	Ear_height;Nodes_per_plant;Nodes_to_ear;Stalk_strength;Tassel_branch_number	0	0	0	0	0	0	0	0	0	0	0	0	0	0	0	0	1	1	0	0	1	0	0	0	0	0	3	dispensable
pan_gene_25872	pan_gene_8827	Nodes_per_plant	Anthesis-silking_interval;Average_internode_length_(above_ear);Nodes_per_plant	0	0	1	1	1	1	1	0	1	1	0	0	1	1	0	1	1	0	0	0	1	0	1	1	1	1	16	near-core
pan_gene_25872	pan_gene_9267	Nodes_per_plant	Average_internode_length_(below_ear);Nodes_per_plant	1	0	0	1	0	0	1	1	0	0	0	1	0	1	0	1	1	0	0	0	0	0	1	0	1	1	11	near-core
pan_gene_2592	pan_gene_26641	Leaf_width;Nodes_per_plant;Nodes_to_ear;Plant_height;Tassel_length	Days_to_anthesis;Days_to_silk;Nodes_per_plant;Nodes_to_ear	0	0	0	0	0	1	0	0	0	0	0	1	0	1	0	0	0	1	0	0	0	0	0	0	0	1	5	dispensable
pan_gene_2592	pan_gene_2675	Leaf_width;Nodes_per_plant;Nodes_to_ear;Plant_height;Tassel_length	Days_to_anthesis;Nodes_per_plant;Nodes_to_ear	0	0	0	0	0	1	1	0	0	1	0	0	0	0	0	0	0	0	0	0	0	0	1	0	0	0	4	dispensable
pan_gene_2592	pan_gene_26940	Leaf_width;Nodes_per_plant;Nodes_to_ear;Plant_height;Tassel_length	Ear_height;Nodes_above_ear;Nodes_per_plant	0	0	0	0	0	0	0	0	0	1	0	1	0	0	0	0	0	1	1	0	0	1	1	1	0	1	8	dispensable
pan_gene_2592	pan_gene_4463	Leaf_width;Nodes_per_plant;Nodes_to_ear;Plant_height;Tassel_length	Anthesis-silking_interval;Leaf_length;Nodes_per_plant	0	0	0	1	0	0	0	0	1	1	0	0	1	0	1	1	0	0	0	0	0	0	1	0	0	0	7	dispensable
pan_gene_2592	pan_gene_7178	Leaf_width;Nodes_per_plant;Nodes_to_ear;Plant_height;Tassel_length	Nodes_per_plant;Nodes_to_ear	0	0	0	0	0	0	0	0	0	0	0	0	0	1	0	0	0	0	0	0	0	0	0	0	0	1	2	dispensable
pan_gene_26005	pan_gene_31472	Nodes_per_plant	Nodes_per_plant	1	0	0	0	0	0	0	0	0	0	0	0	0	1	0	0	0	0	0	0	0	0	0	0	0	0	2	dispensable
pan_gene_2601	pan_gene_2611	Ear_height;Nodes_per_plant;PCA_of_metabolites:_PC2	Nodes_per_plant;Nodes_to_ear;Northern_Leaf_Blight;Plant_height	1	0	0	0	0	0	0	0	0	0	0	0	0	0	0	0	0	0	0	0	0	0	0	0	0	0	1	private
pan_gene_2601	pan_gene_28734	Ear_height;Nodes_per_plant;PCA_of_metabolites:_PC2	Leaf_length;Nodes_per_plant	1	0	0	0	0	0	0	0	0	0	0	0	0	0	0	0	0	0	0	0	0	0	0	0	0	0	1	private
pan_gene_2601	pan_gene_31472	Ear_height;Nodes_per_plant;PCA_of_metabolites:_PC2	Nodes_per_plant	1	0	0	0	0	0	0	0	0	0	0	0	0	0	0	0	0	0	0	0	0	0	0	0	0	0	1	private
pan_gene_2608	pan_gene_8855	Nodes_per_plant;Northern_Leaf_Blight;Starch	Anthesis-silking_interval;Average_internode_length_(whole_plant);Nodes_per_plant;Nodes_to_ear	1	0	0	0	0	0	0	0	1	0	0	0	0	0	0	0	0	0	0	0	0	0	0	0	0	0	2	dispensable
pan_gene_2611	pan_gene_28734	Nodes_per_plant;Nodes_to_ear;Northern_Leaf_Blight;Plant_height	Leaf_length;Nodes_per_plant	1	0	0	0	0	0	0	0	0	0	0	0	0	0	0	0	0	0	0	0	0	0	0	0	0	0	1	private
pan_gene_2611	pan_gene_7178	Nodes_per_plant;Nodes_to_ear;Northern_Leaf_Blight;Plant_height	Nodes_per_plant;Nodes_to_ear	1	0	0	0	0	0	0	0	0	0	0	0	0	0	0	0	0	0	0	0	0	0	0	0	0	0	1	private
pan_gene_26128	pan_gene_26793	Nodes_per_plant	Nodes_per_plant;Ratio_of_ear_height_to_total_height	0	0	0	0	0	0	0	0	0	0	0	0	1	0	0	0	0	0	0	0	0	0	1	0	0	0	2	dispensable
pan_gene_26128	pan_gene_27108	Nodes_per_plant	Nodes_per_plant	0	0	0	0	0	1	0	1	0	0	0	0	1	0	0	0	0	0	1	0	0	1	1	0	0	0	6	dispensable
pan_gene_26128	pan_gene_49	Nodes_per_plant	Nodes_per_plant;Nodes_to_ear	0	0	0	0	0	1	0	0	0	0	0	0	1	0	0	0	0	0	1	0	1	1	1	0	0	0	6	dispensable
pan_gene_26128	pan_gene_8827	Nodes_per_plant	Anthesis-silking_interval;Average_internode_length_(above_ear);Nodes_per_plant	0	0	0	0	0	1	0	1	0	0	0	0	1	0	0	0	0	1	1	1	1	0	1	0	0	0	8	dispensable
pan_gene_26128	pan_gene_9580	Nodes_per_plant	Leaf_width;Nodes_per_plant	0	0	0	0	0	0	0	0	0	0	0	0	0	0	0	0	0	0	1	0	0	0	0	0	0	0	1	private
pan_gene_26151	pan_gene_26602	Nodes_above_ear;Nodes_per_plant	Anthesis-silking_interval;Height_above_ear;Nodes_per_plant;Southern_leaf_blight	0	0	0	0	1	0	0	0	0	0	1	0	0	0	0	0	0	1	0	0	0	0	1	0	0	1	5	dispensable
pan_gene_26151	pan_gene_26793	Nodes_above_ear;Nodes_per_plant	Nodes_per_plant;Ratio_of_ear_height_to_total_height	0	0	0	0	1	0	0	0	0	0	0	0	0	0	0	0	0	0	0	0	0	0	0	0	0	0	1	private
pan_gene_26151	pan_gene_27108	Nodes_above_ear;Nodes_per_plant	Nodes_per_plant	0	0	1	0	1	0	0	1	0	1	1	0	0	0	1	1	0	1	1	0	1	0	0	0	1	1	12	near-core
pan_gene_26151	pan_gene_27659	Nodes_above_ear;Nodes_per_plant	Days_to_anthesis;Nodes_per_plant;Photoperiod_Growing-degree_days_to_silk;Photoperiod_growing-degree_days_to_anthesis;Ratio_of_ear_height_to_total_height	0	0	0	0	1	0	0	0	0	1	0	0	0	0	1	1	0	0	1	0	0	0	0	0	0	0	5	dispensable
pan_gene_26151	pan_gene_29970	Nodes_above_ear;Nodes_per_plant	Nodes_per_plant	0	0	0	0	1	0	0	0	0	1	0	0	0	0	1	0	0	0	1	0	0	0	0	0	0	1	5	dispensable
pan_gene_26151	pan_gene_407	Nodes_above_ear;Nodes_per_plant	Average_internode_length_(above_ear);Nodes_above_ear;Nodes_per_plant	0	0	0	0	1	0	0	0	0	0	0	0	0	0	0	1	0	0	0	0	0	0	0	0	0	0	2	dispensable
pan_gene_26151	pan_gene_434	Nodes_above_ear;Nodes_per_plant	Average_internode_length_(whole_plant);Nodes_per_plant	0	0	1	0	0	0	0	1	0	1	1	0	0	0	0	1	0	0	0	0	1	0	1	0	1	0	8	dispensable
pan_gene_26151	pan_gene_5519	Nodes_above_ear;Nodes_per_plant	Average_internode_length_(below_ear);Cob_diameter;Nodes_per_plant;Nodes_to_ear;Protein	0	0	0	0	0	0	0	0	0	1	0	0	0	0	0	1	0	0	0	0	0	0	0	0	1	0	3	dispensable
pan_gene_26151	pan_gene_6274	Nodes_above_ear;Nodes_per_plant	Leaf_width;Nodes_per_plant;Northern_Leaf_Blight;PCA_of_metabolites:_PC2	0	0	1	0	0	0	0	1	0	1	1	0	0	0	1	1	0	0	1	0	0	0	1	0	1	1	10	dispensable
pan_gene_26151	pan_gene_8415	Nodes_above_ear;Nodes_per_plant	Days_to_silk;Nodes_per_plant	0	0	0	0	1	0	0	0	0	1	1	0	0	0	1	1	0	1	1	0	1	0	0	0	1	1	10	dispensable
pan_gene_26151	pan_gene_9267	Nodes_above_ear;Nodes_per_plant	Average_internode_length_(below_ear);Nodes_per_plant	0	0	1	0	0	0	0	1	0	0	1	0	0	0	0	1	0	1	1	0	1	0	1	0	1	1	10	dispensable
pan_gene_2621	pan_gene_8752	Average_internode_length_(whole_plant);Height_per_day_(until_flowering);Nodes_per_plant;Plant_height	Nodes_per_plant;Tassel_branch_number	1	0	0	0	0	0	0	0	0	0	0	0	0	0	0	0	0	0	0	0	0	0	0	0	0	0	1	private
pan_gene_26475	pan_gene_495	Average_internode_length_(above_ear);Nodes_per_plant;Nodes_to_ear;Northern_Leaf_Blight	Average_internode_length_(whole_plant);Nodes_per_plant	1	0	0	0	0	0	0	0	0	0	0	0	0	0	0	0	0	0	0	0	0	0	0	0	0	0	1	private
pan_gene_26586	pan_gene_29912	Nodes_above_ear;Nodes_per_plant;Tassel_length	Anthesis-silking_interval;Nodes_per_plant	1	0	0	0	0	0	0	0	0	0	0	0	0	0	0	0	0	0	0	0	0	0	0	0	0	0	1	private
pan_gene_26602	pan_gene_26707	Anthesis-silking_interval;Height_above_ear;Nodes_per_plant;Southern_leaf_blight	Days_to_silk;Nodes_per_plant;Ratio_of_ear_height_to_total_height	1	1	0	1	0	0	0	0	0	0	1	1	0	0	0	0	0	1	1	0	0	0	0	0	0	1	8	dispensable
pan_gene_26602	pan_gene_28732	Anthesis-silking_interval;Height_above_ear;Nodes_per_plant;Southern_leaf_blight	Anthesis-silking_interval;Days_to_anthesis;Ear_height;Leaf_length;Leaf_width;Nodes_per_plant;Photoperiod_Growing-degree_days_to_silk;Photoperiod_growing-degree_days_to_anthesis	1	1	0	1	1	0	0	1	1	0	0	0	0	1	0	0	0	1	0	0	0	0	0	0	0	0	8	dispensable
pan_gene_26602	pan_gene_29970	Anthesis-silking_interval;Height_above_ear;Nodes_per_plant;Southern_leaf_blight	Nodes_per_plant	0	0	0	0	1	0	0	0	0	0	0	0	0	0	0	0	0	0	1	0	0	0	0	0	0	1	3	dispensable
pan_gene_26602	pan_gene_407	Anthesis-silking_interval;Height_above_ear;Nodes_per_plant;Southern_leaf_blight	Average_internode_length_(above_ear);Nodes_above_ear;Nodes_per_plant	0	0	0	0	1	0	0	0	0	0	0	0	0	0	0	0	0	0	0	0	0	0	0	0	0	0	1	private
pan_gene_26602	pan_gene_434	Anthesis-silking_interval;Height_above_ear;Nodes_per_plant;Southern_leaf_blight	Average_internode_length_(whole_plant);Nodes_per_plant	1	0	0	0	0	0	0	0	0	0	1	0	0	0	0	0	0	0	0	0	0	0	0	0	0	0	2	dispensable
pan_gene_26602	pan_gene_6274	Anthesis-silking_interval;Height_above_ear;Nodes_per_plant;Southern_leaf_blight	Leaf_width;Nodes_per_plant;Northern_Leaf_Blight;PCA_of_metabolites:_PC2	1	0	0	0	0	0	0	0	0	0	0	0	1	1	0	0	0	0	1	0	0	0	0	0	0	0	4	dispensable
pan_gene_26602	pan_gene_8415	Anthesis-silking_interval;Height_above_ear;Nodes_per_plant;Southern_leaf_blight	Days_to_silk;Nodes_per_plant	1	1	0	0	0	0	0	0	1	0	1	0	1	1	0	1	0	0	1	0	0	1	0	0	0	1	10	dispensable
pan_gene_26602	pan_gene_9226	Anthesis-silking_interval;Height_above_ear;Nodes_per_plant;Southern_leaf_blight	Chlorophyll_A;Nodes_per_plant;PCA_of_metabolites:_PC2	1	1	1	1	1	0	0	1	1	0	1	1	1	1	0	1	0	1	1	0	0	0	1	0	0	0	15	near-core
pan_gene_26602	pan_gene_9267	Anthesis-silking_interval;Height_above_ear;Nodes_per_plant;Southern_leaf_blight	Average_internode_length_(below_ear);Nodes_per_plant	1	0	0	0	0	0	0	0	0	1	0	0	1	0	0	0	0	1	0	0	0	1	1	0	0	0	6	dispensable
pan_gene_26639	pan_gene_29756	Average_internode_length_(above_ear);Days_to_anthesis;Nodes_per_plant;Nodes_to_ear	Leaf_width;Nodes_per_plant;Nodes_to_ear;Photoperiod_Growing-degree_days_to_silk;Photoperiod_growing-degree_days_to_anthesis	1	0	0	0	0	0	1	0	0	0	0	0	0	0	0	0	0	0	0	0	0	0	0	0	0	0	2	dispensable
pan_gene_26639	pan_gene_384	Average_internode_length_(above_ear);Days_to_anthesis;Nodes_per_plant;Nodes_to_ear	Nodes_per_plant	1	0	0	0	0	0	1	0	0	0	1	0	0	0	0	0	0	0	0	0	0	0	0	0	0	0	3	dispensable
pan_gene_26639	pan_gene_396	Average_internode_length_(above_ear);Days_to_anthesis;Nodes_per_plant;Nodes_to_ear	Days_to_anthesis;Nodes_per_plant	1	0	0	0	0	0	1	0	0	0	0	0	1	0	0	0	1	0	0	0	0	0	0	0	1	0	5	dispensable
pan_gene_26639	pan_gene_9839	Average_internode_length_(above_ear);Days_to_anthesis;Nodes_per_plant;Nodes_to_ear	Nodes_per_plant	1	0	0	0	0	0	1	0	0	0	0	0	0	0	0	0	0	0	0	0	0	0	0	0	0	0	2	dispensable
pan_gene_26641	pan_gene_2675	Days_to_anthesis;Days_to_silk;Nodes_per_plant;Nodes_to_ear	Days_to_anthesis;Nodes_per_plant;Nodes_to_ear	1	0	0	0	0	1	0	0	0	0	0	0	0	0	0	0	0	0	0	0	0	0	0	0	0	0	2	dispensable
pan_gene_26641	pan_gene_26940	Days_to_anthesis;Days_to_silk;Nodes_per_plant;Nodes_to_ear	Ear_height;Nodes_above_ear;Nodes_per_plant	1	0	0	0	0	0	0	0	0	0	0	1	0	0	0	1	0	1	0	0	0	0	0	0	0	1	5	dispensable
pan_gene_26641	pan_gene_28734	Days_to_anthesis;Days_to_silk;Nodes_per_plant;Nodes_to_ear	Leaf_length;Nodes_per_plant	1	0	0	0	0	0	0	0	0	0	0	0	0	0	0	0	0	0	0	0	0	0	0	0	0	0	1	private
pan_gene_26644	pan_gene_66552	Anthesis-silking_interval;Ear_height;Nodes_per_plant;Nodes_to_ear	Nodes_per_plant;Nodes_to_ear;Sucrose	0	0	0	1	0	0	0	0	0	0	0	0	0	0	0	0	0	0	0	0	0	0	0	0	0	0	1	private
pan_gene_26653	pan_gene_5542	Ear_height;Leaf_width;Nodes_above_ear;Nodes_per_plant;Nodes_to_ear;Plant_height	Average_internode_length_(above_ear);Ear_row_number;Nodes_per_plant	1	0	0	1	0	0	1	0	1	0	0	1	0	1	0	0	0	1	1	0	0	0	0	0	0	0	8	dispensable
pan_gene_26653	pan_gene_8751	Ear_height;Leaf_width;Nodes_above_ear;Nodes_per_plant;Nodes_to_ear;Plant_height	Nodes_per_plant;Tassel_branch_number	1	0	1	1	0	0	0	0	1	0	0	0	0	0	0	0	0	0	0	0	0	0	0	0	0	0	4	dispensable
pan_gene_26662	pan_gene_6061	Anthesis-silking_interval;Average_internode_length_(above_ear);Leaf_width;Nodes_per_plant	Nodes_per_plant	1	0	0	0	0	0	0	0	0	0	0	0	0	0	0	0	0	0	0	0	0	0	1	0	0	0	2	dispensable
pan_gene_26707	pan_gene_28732	Days_to_silk;Nodes_per_plant;Ratio_of_ear_height_to_total_height	Anthesis-silking_interval;Days_to_anthesis;Ear_height;Leaf_length;Leaf_width;Nodes_per_plant;Photoperiod_Growing-degree_days_to_silk;Photoperiod_growing-degree_days_to_anthesis	1	0	1	1	0	0	1	1	1	0	1	0	0	1	1	0	0	1	1	0	1	0	0	0	1	1	14	near-core
pan_gene_26707	pan_gene_6274	Days_to_silk;Nodes_per_plant;Ratio_of_ear_height_to_total_height	Leaf_width;Nodes_per_plant;Northern_Leaf_Blight;PCA_of_metabolites:_PC2	1	0	0	0	0	0	0	0	0	0	0	0	0	0	0	0	0	0	1	0	0	0	0	0	0	0	2	dispensable
pan_gene_2672	pan_gene_3913	Days_to_anthesis;Ear_height;Nodes_per_plant;Nodes_to_ear	Nodes_per_plant;Starch	1	0	0	0	0	0	0	0	0	0	0	0	0	0	0	0	0	0	0	0	0	0	0	0	0	0	1	private
pan_gene_2672	pan_gene_80	Days_to_anthesis;Ear_height;Nodes_per_plant;Nodes_to_ear	Nodes_per_plant	1	0	1	1	0	0	1	0	0	1	1	0	1	0	0	0	0	0	0	1	0	0	0	0	1	1	10	dispensable
pan_gene_2674	pan_gene_26855	Days_to_anthesis;Nodes_per_plant;Nodes_to_ear	Average_internode_length_(above_ear);Days_to_anthesis;Nodes_per_plant;Ratio_of_ear_height_to_total_height	1	0	0	1	0	0	1	0	0	0	0	1	0	0	0	0	0	0	0	0	0	0	0	0	0	0	4	dispensable
pan_gene_2674	pan_gene_31544	Days_to_anthesis;Nodes_per_plant;Nodes_to_ear	Nodes_per_plant	1	0	0	0	0	0	0	0	0	0	0	0	0	0	0	0	0	0	0	0	0	0	0	0	0	0	1	private
pan_gene_2675	pan_gene_26940	Days_to_anthesis;Nodes_per_plant;Nodes_to_ear	Ear_height;Nodes_above_ear;Nodes_per_plant	1	1	0	1	1	0	1	0	0	1	0	0	1	1	0	0	1	0	0	0	0	0	1	0	0	0	10	dispensable
pan_gene_2675	pan_gene_28734	Days_to_anthesis;Nodes_per_plant;Nodes_to_ear	Leaf_length;Nodes_per_plant	1	0	0	0	0	0	0	0	0	0	0	0	0	0	0	0	0	0	0	0	0	0	0	0	0	0	1	private
pan_gene_2675	pan_gene_7178	Days_to_anthesis;Nodes_per_plant;Nodes_to_ear	Nodes_per_plant;Nodes_to_ear	1	0	0	0	0	0	0	0	0	0	0	0	0	0	0	0	0	0	0	0	0	0	1	0	0	0	2	dispensable
pan_gene_26755	pan_gene_5542	Nodes_per_plant	Average_internode_length_(above_ear);Ear_row_number;Nodes_per_plant	1	0	0	0	0	1	0	0	0	0	0	0	0	0	0	0	0	0	0	0	0	0	0	0	0	0	2	dispensable
pan_gene_26793	pan_gene_27108	Nodes_per_plant;Ratio_of_ear_height_to_total_height	Nodes_per_plant	1	0	1	0	1	0	0	0	1	1	0	0	1	0	0	0	0	1	0	0	0	0	1	0	0	0	8	dispensable
pan_gene_26793	pan_gene_27659	Nodes_per_plant;Ratio_of_ear_height_to_total_height	Days_to_anthesis;Nodes_per_plant;Photoperiod_Growing-degree_days_to_silk;Photoperiod_growing-degree_days_to_anthesis;Ratio_of_ear_height_to_total_height	0	0	0	0	0	1	0	0	0	0	0	0	0	0	0	0	0	0	0	0	0	0	0	0	0	0	1	private
pan_gene_26793	pan_gene_29970	Nodes_per_plant;Ratio_of_ear_height_to_total_height	Nodes_per_plant	0	0	0	0	1	0	0	0	0	0	0	0	0	0	0	0	0	0	0	0	0	0	0	0	0	0	1	private
pan_gene_26793	pan_gene_30972	Nodes_per_plant;Ratio_of_ear_height_to_total_height	Fructose;Nodes_per_plant;Tassel_branch_number;Total_amino_acids	0	0	0	0	0	0	0	0	0	1	0	0	0	0	0	0	0	0	0	0	0	0	0	0	0	0	1	private
pan_gene_26793	pan_gene_32459	Nodes_per_plant;Ratio_of_ear_height_to_total_height	Nodes_per_plant;Plant_height	1	0	0	1	0	0	0	0	1	1	0	0	0	0	0	0	0	0	0	0	0	0	0	0	0	0	4	dispensable
pan_gene_26793	pan_gene_407	Nodes_per_plant;Ratio_of_ear_height_to_total_height	Average_internode_length_(above_ear);Nodes_above_ear;Nodes_per_plant	0	0	0	0	1	0	0	0	0	0	0	0	0	0	0	0	0	0	0	0	0	0	0	0	0	0	1	private
pan_gene_26793	pan_gene_434	Nodes_per_plant;Ratio_of_ear_height_to_total_height	Average_internode_length_(whole_plant);Nodes_per_plant	1	0	0	0	0	0	0	0	0	0	0	0	0	0	0	0	0	0	0	0	0	0	0	0	0	0	1	private
pan_gene_26793	pan_gene_5519	Nodes_per_plant;Ratio_of_ear_height_to_total_height	Average_internode_length_(below_ear);Cob_diameter;Nodes_per_plant;Nodes_to_ear;Protein	0	0	0	0	1	0	0	0	0	0	0	0	0	0	0	0	0	0	0	0	0	1	0	0	0	0	2	dispensable
pan_gene_26793	pan_gene_6274	Nodes_per_plant;Ratio_of_ear_height_to_total_height	Leaf_width;Nodes_per_plant;Northern_Leaf_Blight;PCA_of_metabolites:_PC2	1	0	0	1	0	1	0	0	0	0	0	0	0	0	0	0	0	0	0	0	0	0	0	0	0	0	3	dispensable
pan_gene_26793	pan_gene_8415	Nodes_per_plant;Ratio_of_ear_height_to_total_height	Days_to_silk;Nodes_per_plant	1	0	0	0	0	0	0	0	1	0	0	0	0	0	0	0	0	0	0	0	0	1	0	0	0	0	3	dispensable
pan_gene_26793	pan_gene_8719	Nodes_per_plant;Ratio_of_ear_height_to_total_height	Leaf_length;Nodes_per_plant	1	0	1	1	1	1	1	1	1	1	0	0	1	1	0	1	0	0	1	0	1	1	1	1	0	0	17	near-core
pan_gene_26793	pan_gene_8827	Nodes_per_plant;Ratio_of_ear_height_to_total_height	Anthesis-silking_interval;Average_internode_length_(above_ear);Nodes_per_plant	0	0	0	1	0	0	0	0	1	1	0	0	0	0	0	0	0	1	0	0	0	0	0	0	0	0	4	dispensable
pan_gene_26793	pan_gene_9226	Nodes_per_plant;Ratio_of_ear_height_to_total_height	Chlorophyll_A;Nodes_per_plant;PCA_of_metabolites:_PC2	1	1	0	0	1	1	0	1	0	0	0	0	1	0	0	1	0	1	0	0	0	0	0	0	0	0	8	dispensable
pan_gene_26793	pan_gene_9267	Nodes_per_plant;Ratio_of_ear_height_to_total_height	Average_internode_length_(below_ear);Nodes_per_plant	1	1	0	1	0	1	0	0	0	0	0	1	0	0	0	0	0	1	0	0	0	1	1	1	0	0	9	dispensable
pan_gene_26817	pan_gene_27914	Boxcox-transformed_leaf_angle;Nodes_per_plant	Nodes_per_plant;Southern_leaf_blight	1	0	0	0	0	1	0	0	0	0	1	0	0	0	0	0	0	0	0	0	0	0	1	0	0	0	4	dispensable
pan_gene_26817	pan_gene_5427	Boxcox-transformed_leaf_angle;Nodes_per_plant	Average_internode_length_(whole_plant);Nodes_above_ear;Nodes_per_plant	1	0	0	0	0	0	0	0	1	0	0	0	0	0	0	0	0	0	0	0	0	0	0	0	0	0	2	dispensable
pan_gene_26855	pan_gene_415	Average_internode_length_(above_ear);Days_to_anthesis;Nodes_per_plant;Ratio_of_ear_height_to_total_height	Nodes_per_plant	1	1	0	1	0	0	1	1	0	0	1	1	0	0	0	0	0	0	1	1	1	1	1	0	0	0	12	near-core
pan_gene_26855	pan_gene_9128	Average_internode_length_(above_ear);Days_to_anthesis;Nodes_per_plant;Ratio_of_ear_height_to_total_height	Nodes_per_plant;Ratio_of_ear_height_to_total_height	1	0	0	1	0	0	0	0	0	0	1	0	0	0	0	0	0	0	0	0	0	0	0	1	0	0	4	dispensable
pan_gene_26940	pan_gene_28734	Ear_height;Nodes_above_ear;Nodes_per_plant	Leaf_length;Nodes_per_plant	1	0	0	0	0	0	0	0	0	0	0	0	0	0	0	0	0	0	0	0	0	0	0	0	0	0	1	private
pan_gene_2702	pan_gene_29756	Chlorophyll_A;Glutamate;Nodes_per_plant	Leaf_width;Nodes_per_plant;Nodes_to_ear;Photoperiod_Growing-degree_days_to_silk;Photoperiod_growing-degree_days_to_anthesis	1	0	0	0	0	0	0	0	0	0	0	0	0	0	0	0	0	0	0	0	0	0	0	0	0	0	1	private
pan_gene_27108	pan_gene_27659	Nodes_per_plant	Days_to_anthesis;Nodes_per_plant;Photoperiod_Growing-degree_days_to_silk;Photoperiod_growing-degree_days_to_anthesis;Ratio_of_ear_height_to_total_height	0	1	0	0	0	1	0	0	0	1	0	0	0	0	1	0	0	0	1	1	0	0	0	0	0	0	6	dispensable
pan_gene_27108	pan_gene_30972	Nodes_per_plant	Fructose;Nodes_per_plant;Tassel_branch_number;Total_amino_acids	0	0	0	0	0	0	0	0	0	1	0	0	0	0	0	0	1	0	0	0	0	0	0	0	0	0	2	dispensable
pan_gene_27108	pan_gene_5519	Nodes_per_plant	Average_internode_length_(below_ear);Cob_diameter;Nodes_per_plant;Nodes_to_ear;Protein	0	0	0	0	1	0	0	0	0	1	0	1	0	0	0	1	0	0	0	0	0	0	0	0	1	0	5	dispensable
pan_gene_27108	pan_gene_8415	Nodes_per_plant	Days_to_silk;Nodes_per_plant	1	0	1	0	0	0	0	1	1	1	1	1	0	0	1	1	1	1	0	0	1	0	0	0	1	0	13	near-core
pan_gene_27108	pan_gene_8719	Nodes_per_plant	Leaf_length;Nodes_per_plant	1	1	1	0	1	0	0	0	0	1	1	1	1	0	0	0	1	0	0	1	0	0	1	0	1	1	13	near-core
pan_gene_27108	pan_gene_8827	Nodes_per_plant	Anthesis-silking_interval;Average_internode_length_(above_ear);Nodes_per_plant	0	1	1	1	0	1	1	1	1	1	1	1	1	1	0	1	1	1	1	1	1	0	1	1	1	1	22	core
pan_gene_27108	pan_gene_9267	Nodes_per_plant	Average_internode_length_(below_ear);Nodes_per_plant	1	1	1	0	1	1	0	1	0	0	1	1	0	1	1	1	1	1	1	0	1	1	1	0	1	1	19	near-core
pan_gene_27657	pan_gene_30895	Nodes_per_plant;Ratio_of_ear_height_to_total_height;Tassel_branch_number	Average_internode_length_(above_ear);Height_per_day_(until_flowering);Leaf_width;Nodes_per_plant;Northern_Leaf_Blight;Tassel_branch_number	1	0	0	0	1	0	1	1	0	1	0	1	0	1	0	1	0	0	0	0	0	0	0	0	0	0	8	dispensable
pan_gene_27657	pan_gene_32691	Nodes_per_plant;Ratio_of_ear_height_to_total_height;Tassel_branch_number	Nodes_per_plant;Ratio_of_ear_height_to_total_height;Sucrose	1	0	0	0	0	0	0	0	0	0	0	0	0	0	0	0	0	0	0	0	0	0	0	0	0	0	1	private
pan_gene_27657	pan_gene_32705	Nodes_per_plant;Ratio_of_ear_height_to_total_height;Tassel_branch_number	Boxcox-transformed_leaf_angle;Chlorophyll_A;Days_to_silk;Nodes_per_plant;Nodes_to_ear;Total_amino_acids	1	1	1	1	0	0	1	0	0	0	0	0	0	1	0	0	1	0	0	1	1	0	1	0	1	1	12	near-core
pan_gene_27657	pan_gene_559	Nodes_per_plant;Ratio_of_ear_height_to_total_height;Tassel_branch_number	Nodes_per_plant;Sucrose	1	1	1	1	0	0	1	0	0	0	1	1	0	1	1	1	0	1	1	0	1	0	1	0	0	0	14	near-core
pan_gene_27657	pan_gene_95588	Nodes_per_plant;Ratio_of_ear_height_to_total_height;Tassel_branch_number	Fructose;Nodes_per_plant;Nodes_to_ear	1	0	0	0	0	0	0	0	0	0	1	0	0	0	0	0	0	0	0	0	1	0	0	0	0	0	3	dispensable
pan_gene_27658	pan_gene_31946	Nodes_per_plant;Ratio_of_ear_height_to_total_height	Nodes_per_plant;Starch	1	1	1	1	1	1	1	1	1	1	1	1	1	1	1	1	1	1	1	1	1	0	1	1	0	1	24	core
pan_gene_27658	pan_gene_32762	Nodes_per_plant;Ratio_of_ear_height_to_total_height	Chlorophyll_A;Ear_height;Height_per_day_(until_flowering);Nodes_per_plant;Plant_height	1	1	1	1	1	1	1	1	1	0	1	1	1	1	1	1	1	1	0	1	1	0	1	1	1	1	23	core
pan_gene_27658	pan_gene_5419	Nodes_per_plant;Ratio_of_ear_height_to_total_height	Days_to_anthesis;Days_to_silk;Nodes_per_plant;Tassel_length;Total_amino_acids	1	1	1	1	1	1	1	1	1	1	1	1	1	1	1	1	1	1	1	1	1	1	1	1	1	1	26	core
pan_gene_27658	pan_gene_8761	Nodes_per_plant;Ratio_of_ear_height_to_total_height	Days_to_anthesis;Nodes_per_plant	1	0	1	1	1	0	1	1	0	0	1	1	1	1	1	1	0	1	0	1	1	0	1	1	0	0	17	near-core
pan_gene_27659	pan_gene_29970	Days_to_anthesis;Nodes_per_plant;Photoperiod_Growing-degree_days_to_silk;Photoperiod_growing-degree_days_to_anthesis;Ratio_of_ear_height_to_total_height	Nodes_per_plant	0	0	0	0	1	0	0	0	0	1	0	0	0	0	1	0	0	0	1	0	0	0	0	0	0	0	4	dispensable
pan_gene_27659	pan_gene_407	Days_to_anthesis;Nodes_per_plant;Photoperiod_Growing-degree_days_to_silk;Photoperiod_growing-degree_days_to_anthesis;Ratio_of_ear_height_to_total_height	Average_internode_length_(above_ear);Nodes_above_ear;Nodes_per_plant	0	0	0	0	0	0	1	0	0	0	0	0	0	0	0	1	0	0	0	0	0	0	0	0	0	0	2	dispensable
pan_gene_27659	pan_gene_434	Days_to_anthesis;Nodes_per_plant;Photoperiod_Growing-degree_days_to_silk;Photoperiod_growing-degree_days_to_anthesis;Ratio_of_ear_height_to_total_height	Average_internode_length_(whole_plant);Nodes_per_plant	0	1	0	0	0	0	0	0	0	1	0	0	0	0	0	1	0	0	0	0	0	0	0	0	0	0	3	dispensable
pan_gene_27659	pan_gene_5519	Days_to_anthesis;Nodes_per_plant;Photoperiod_Growing-degree_days_to_silk;Photoperiod_growing-degree_days_to_anthesis;Ratio_of_ear_height_to_total_height	Average_internode_length_(below_ear);Cob_diameter;Nodes_per_plant;Nodes_to_ear;Protein	0	0	0	0	0	0	1	0	0	1	0	0	0	0	0	0	0	0	0	0	0	0	0	0	0	0	2	dispensable
pan_gene_27659	pan_gene_6274	Days_to_anthesis;Nodes_per_plant;Photoperiod_Growing-degree_days_to_silk;Photoperiod_growing-degree_days_to_anthesis;Ratio_of_ear_height_to_total_height	Leaf_width;Nodes_per_plant;Northern_Leaf_Blight;PCA_of_metabolites:_PC2	0	1	0	0	0	1	1	0	0	1	0	0	0	0	1	1	0	0	1	1	0	0	0	0	0	0	8	dispensable
pan_gene_27659	pan_gene_8415	Days_to_anthesis;Nodes_per_plant;Photoperiod_Growing-degree_days_to_silk;Photoperiod_growing-degree_days_to_anthesis;Ratio_of_ear_height_to_total_height	Days_to_silk;Nodes_per_plant	0	1	0	0	1	0	0	0	0	1	0	0	0	0	1	1	0	0	0	1	0	0	0	0	0	0	6	dispensable
pan_gene_27659	pan_gene_8827	Days_to_anthesis;Nodes_per_plant;Photoperiod_Growing-degree_days_to_silk;Photoperiod_growing-degree_days_to_anthesis;Ratio_of_ear_height_to_total_height	Anthesis-silking_interval;Average_internode_length_(above_ear);Nodes_per_plant	0	1	0	0	0	1	1	0	0	1	0	0	0	0	0	0	0	0	1	0	0	0	0	0	0	0	5	dispensable
pan_gene_27659	pan_gene_9267	Days_to_anthesis;Nodes_per_plant;Photoperiod_Growing-degree_days_to_silk;Photoperiod_growing-degree_days_to_anthesis;Ratio_of_ear_height_to_total_height	Average_internode_length_(below_ear);Nodes_per_plant	0	1	0	0	0	1	1	0	0	0	0	0	0	0	0	0	0	0	1	1	0	0	0	0	0	0	5	dispensable
pan_gene_28408	pan_gene_32770	Ear_height;Nodes_per_plant	Chlorophyll_A;Leaf_width;Nodes_per_plant;Southern_leaf_blight	1	0	0	0	0	0	0	0	0	0	0	0	0	0	0	0	0	0	0	0	0	0	0	0	0	0	1	private
pan_gene_28408	pan_gene_49	Ear_height;Nodes_per_plant	Nodes_per_plant;Nodes_to_ear	1	0	0	0	0	0	0	0	0	0	0	0	0	0	0	0	0	0	0	0	0	0	0	0	0	0	1	private
pan_gene_28588	pan_gene_28883	Chlorophyll_A;Nodes_per_plant	Height_per_day_(until_flowering);Nodes_per_plant;Photoperiod_Growing-degree_days_to_silk;Photoperiod_growing-degree_days_to_anthesis;Ratio_of_ear_height_to_total_height	0	0	0	0	0	0	0	0	0	0	0	0	0	0	0	1	0	0	0	0	0	0	0	0	0	0	1	private
pan_gene_28588	pan_gene_29932	Chlorophyll_A;Nodes_per_plant	Days_to_silk;Nodes_per_plant;Nodes_to_ear	1	0	0	0	0	0	0	0	0	0	0	0	0	0	0	1	0	0	0	0	0	0	0	0	0	0	2	dispensable
pan_gene_28732	pan_gene_31946	Anthesis-silking_interval;Days_to_anthesis;Ear_height;Leaf_length;Leaf_width;Nodes_per_plant;Photoperiod_Growing-degree_days_to_silk;Photoperiod_growing-degree_days_to_anthesis	Nodes_per_plant;Starch	1	0	0	0	0	0	0	0	0	0	0	1	1	0	0	0	1	1	1	1	1	1	0	0	0	0	9	dispensable
pan_gene_28732	pan_gene_407	Anthesis-silking_interval;Days_to_anthesis;Ear_height;Leaf_length;Leaf_width;Nodes_per_plant;Photoperiod_Growing-degree_days_to_silk;Photoperiod_growing-degree_days_to_anthesis	Average_internode_length_(above_ear);Nodes_above_ear;Nodes_per_plant	0	0	0	0	1	0	1	0	0	0	0	0	1	0	0	0	0	0	0	0	0	0	0	0	0	0	3	dispensable
pan_gene_28732	pan_gene_559	Anthesis-silking_interval;Days_to_anthesis;Ear_height;Leaf_length;Leaf_width;Nodes_per_plant;Photoperiod_Growing-degree_days_to_silk;Photoperiod_growing-degree_days_to_anthesis	Nodes_per_plant;Sucrose	1	0	1	1	0	0	1	0	0	1	1	1	1	0	1	1	1	0	0	0	1	1	1	0	0	0	14	near-core
pan_gene_28732	pan_gene_6274	Anthesis-silking_interval;Days_to_anthesis;Ear_height;Leaf_length;Leaf_width;Nodes_per_plant;Photoperiod_Growing-degree_days_to_silk;Photoperiod_growing-degree_days_to_anthesis	Leaf_width;Nodes_per_plant;Northern_Leaf_Blight;PCA_of_metabolites:_PC2	1	0	0	0	0	1	1	0	0	1	0	0	0	1	0	0	1	0	1	0	0	0	0	0	0	0	7	dispensable
pan_gene_28732	pan_gene_71382	Anthesis-silking_interval;Days_to_anthesis;Ear_height;Leaf_length;Leaf_width;Nodes_per_plant;Photoperiod_Growing-degree_days_to_silk;Photoperiod_growing-degree_days_to_anthesis	100_Kernel_weight;Nitrate;Nodes_per_plant;PCA_of_metabolites:_PC2	1	0	0	0	0	0	0	0	0	0	0	0	1	0	0	0	1	0	0	1	0	0	0	0	1	1	6	dispensable
pan_gene_28732	pan_gene_8761	Anthesis-silking_interval;Days_to_anthesis;Ear_height;Leaf_length;Leaf_width;Nodes_per_plant;Photoperiod_Growing-degree_days_to_silk;Photoperiod_growing-degree_days_to_anthesis	Days_to_anthesis;Nodes_per_plant	1	0	1	1	1	0	1	0	1	1	0	1	1	0	0	1	1	1	0	0	1	0	0	0	0	1	14	near-core
pan_gene_28883	pan_gene_29932	Height_per_day_(until_flowering);Nodes_per_plant;Photoperiod_Growing-degree_days_to_silk;Photoperiod_growing-degree_days_to_anthesis;Ratio_of_ear_height_to_total_height	Days_to_silk;Nodes_per_plant;Nodes_to_ear	0	0	0	0	1	0	1	1	1	1	0	1	1	1	0	1	0	1	1	0	1	0	0	0	0	0	12	near-core
pan_gene_28883	pan_gene_9272	Height_per_day_(until_flowering);Nodes_per_plant;Photoperiod_Growing-degree_days_to_silk;Photoperiod_growing-degree_days_to_anthesis;Ratio_of_ear_height_to_total_height	Nodes_per_plant	0	0	1	0	0	0	0	1	1	0	0	0	0	0	0	0	0	0	0	1	1	0	0	0	0	0	5	dispensable
pan_gene_29460	pan_gene_29514	Days_to_anthesis;Nodes_per_plant;Southern_leaf_blight	Leaf_width;Nodes_per_plant;Southern_leaf_blight	1	1	0	0	0	0	0	0	0	0	0	0	0	0	0	0	0	0	0	0	0	0	0	0	0	0	2	dispensable
pan_gene_29460	pan_gene_29756	Days_to_anthesis;Nodes_per_plant;Southern_leaf_blight	Leaf_width;Nodes_per_plant;Nodes_to_ear;Photoperiod_Growing-degree_days_to_silk;Photoperiod_growing-degree_days_to_anthesis	1	1	0	1	1	1	1	0	1	0	0	0	1	0	0	1	1	1	0	0	0	0	0	0	1	1	13	near-core
pan_gene_29460	pan_gene_384	Days_to_anthesis;Nodes_per_plant;Southern_leaf_blight	Nodes_per_plant	1	1	1	0	1	1	0	0	0	1	1	1	0	0	0	1	1	1	0	0	0	0	1	1	1	1	15	near-core
pan_gene_29514	pan_gene_384	Leaf_width;Nodes_per_plant;Southern_leaf_blight	Nodes_per_plant	1	1	0	0	0	0	0	0	0	0	0	0	0	0	0	0	0	0	0	0	0	0	0	0	0	0	2	dispensable
pan_gene_29598	pan_gene_32770	Days_to_anthesis;Days_to_silk;Leaf_width;Nodes_per_plant;Ratio_of_ear_height_to_total_height	Chlorophyll_A;Leaf_width;Nodes_per_plant;Southern_leaf_blight	1	1	1	1	0	1	1	1	1	1	1	0	1	1	1	0	1	1	0	0	1	1	1	1	0	1	20	core
pan_gene_29692	pan_gene_4906	Nodes_per_plant;Photoperiod_Growing-degree_days_to_silk;Tassel_length	Nodes_per_plant	1	1	0	0	0	0	0	0	0	0	0	0	1	0	0	0	0	0	0	0	0	0	1	1	0	1	6	dispensable
pan_gene_29756	pan_gene_32567	Leaf_width;Nodes_per_plant;Nodes_to_ear;Photoperiod_Growing-degree_days_to_silk;Photoperiod_growing-degree_days_to_anthesis	Height_above_ear;Height_per_day_(until_flowering);Nodes_above_ear;Nodes_per_plant;PCA_of_metabolites:_PC2	1	0	0	0	0	0	0	0	0	0	0	0	0	0	0	0	0	0	0	0	0	0	0	0	0	1	2	dispensable
pan_gene_29756	pan_gene_384	Leaf_width;Nodes_per_plant;Nodes_to_ear;Photoperiod_Growing-degree_days_to_silk;Photoperiod_growing-degree_days_to_anthesis	Nodes_per_plant	1	1	1	0	0	0	1	1	0	0	0	0	0	0	0	0	0	1	0	1	0	0	0	0	0	0	7	dispensable
pan_gene_29756	pan_gene_9839	Leaf_width;Nodes_per_plant;Nodes_to_ear;Photoperiod_Growing-degree_days_to_silk;Photoperiod_growing-degree_days_to_anthesis	Nodes_per_plant	1	1	1	1	0	1	1	1	1	0	0	0	0	1	0	1	0	1	0	1	1	0	0	0	0	1	14	near-core
pan_gene_29791	pan_gene_9580	Days_to_anthesis;Days_to_silk;Ear_height;Leaf_length;Leaf_width;Nodes_per_plant;Nodes_to_ear	Leaf_width;Nodes_per_plant	1	0	0	0	0	0	0	0	0	0	0	0	0	0	0	0	0	0	0	0	0	0	0	0	0	0	1	private
pan_gene_29932	pan_gene_8415	Days_to_silk;Nodes_per_plant;Nodes_to_ear	Days_to_silk;Nodes_per_plant	1	0	0	0	1	0	0	0	1	0	1	0	0	1	0	1	0	0	1	0	1	1	0	0	0	0	9	dispensable
pan_gene_29932	pan_gene_962	Days_to_silk;Nodes_per_plant;Nodes_to_ear	Ear_row_number;Malate;Nodes_per_plant	1	0	0	1	1	0	0	0	0	0	0	0	0	1	0	0	0	0	0	0	0	0	0	0	0	0	4	dispensable
pan_gene_29970	pan_gene_407	Nodes_per_plant	Average_internode_length_(above_ear);Nodes_above_ear;Nodes_per_plant	0	0	0	0	1	0	0	0	0	0	0	0	0	0	0	0	0	0	0	0	0	0	0	0	0	0	1	private
pan_gene_29970	pan_gene_434	Nodes_per_plant	Average_internode_length_(whole_plant);Nodes_per_plant	0	0	0	0	0	0	0	0	0	1	0	0	0	0	0	0	0	0	0	0	0	0	0	0	0	0	1	private
pan_gene_29970	pan_gene_6274	Nodes_per_plant	Leaf_width;Nodes_per_plant;Northern_Leaf_Blight;PCA_of_metabolites:_PC2	0	0	0	0	0	0	0	0	0	1	0	0	0	0	1	0	0	0	1	0	0	0	0	0	0	1	4	dispensable
pan_gene_29970	pan_gene_8415	Nodes_per_plant	Days_to_silk;Nodes_per_plant	0	0	0	0	1	0	0	0	0	1	0	0	0	0	1	0	0	0	1	0	0	0	0	0	0	1	5	dispensable
pan_gene_30091	pan_gene_32455	Nodes_per_plant	Cob_diameter;Fructose;Nodes_per_plant	1	0	0	0	0	0	0	0	0	1	0	0	0	1	0	0	0	0	0	0	0	0	1	0	0	0	4	dispensable
pan_gene_30467	pan_gene_5419	Nodes_per_plant	Days_to_anthesis;Days_to_silk;Nodes_per_plant;Tassel_length;Total_amino_acids	1	0	0	1	1	0	0	1	0	1	0	0	0	0	0	0	0	0	0	0	0	0	0	1	1	1	8	dispensable
pan_gene_30880	pan_gene_32694	Fructose;Glucose;Nodes_per_plant	Average_internode_length_(whole_plant);Nodes_per_plant;PCA_of_metabolites:_PC2;Ratio_of_ear_height_to_total_height;Starch	1	0	0	0	0	0	0	0	0	0	0	0	0	0	0	0	0	0	0	0	0	0	0	0	0	0	1	private
pan_gene_30895	pan_gene_32705	Average_internode_length_(above_ear);Height_per_day_(until_flowering);Leaf_width;Nodes_per_plant;Northern_Leaf_Blight;Tassel_branch_number	Boxcox-transformed_leaf_angle;Chlorophyll_A;Days_to_silk;Nodes_per_plant;Nodes_to_ear;Total_amino_acids	1	0	0	0	0	0	1	0	0	1	0	0	0	1	0	0	0	0	0	0	1	0	0	1	1	0	7	dispensable
pan_gene_30895	pan_gene_95588	Average_internode_length_(above_ear);Height_per_day_(until_flowering);Leaf_width;Nodes_per_plant;Northern_Leaf_Blight;Tassel_branch_number	Fructose;Nodes_per_plant;Nodes_to_ear	1	0	0	0	0	0	0	0	0	0	0	1	0	0	0	0	0	0	0	0	0	0	0	0	0	0	2	dispensable
pan_gene_30972	pan_gene_5519	Fructose;Nodes_per_plant;Tassel_branch_number;Total_amino_acids	Average_internode_length_(below_ear);Cob_diameter;Nodes_per_plant;Nodes_to_ear;Protein	0	0	0	0	0	0	0	0	0	1	0	0	0	0	0	0	0	0	0	0	0	0	0	0	0	0	1	private
pan_gene_30972	pan_gene_8446	Fructose;Nodes_per_plant;Tassel_branch_number;Total_amino_acids	Ear_height;Nodes_per_plant;Nodes_to_ear;Stalk_strength;Tassel_branch_number	0	0	0	0	0	0	0	0	0	0	0	0	0	0	0	1	0	0	0	0	0	0	0	0	0	0	1	private
pan_gene_30972	pan_gene_9267	Fructose;Nodes_per_plant;Tassel_branch_number;Total_amino_acids	Average_internode_length_(below_ear);Nodes_per_plant	0	0	0	0	0	0	0	0	0	0	0	0	0	0	0	1	1	0	0	0	0	0	0	0	0	0	2	dispensable
pan_gene_31544	pan_gene_32691	Nodes_per_plant	Nodes_per_plant;Ratio_of_ear_height_to_total_height;Sucrose	1	0	0	0	0	0	0	0	0	0	0	0	0	0	0	0	0	0	0	0	0	0	0	0	0	0	1	private
pan_gene_31659	pan_gene_6737	Nodes_per_plant	Nodes_per_plant	0	0	0	0	0	1	0	0	0	0	1	0	0	0	0	0	0	0	0	0	0	0	0	0	0	0	2	dispensable
pan_gene_31946	pan_gene_32762	Nodes_per_plant;Starch	Chlorophyll_A;Ear_height;Height_per_day_(until_flowering);Nodes_per_plant;Plant_height	1	1	1	1	1	1	1	1	1	1	1	1	1	1	1	1	1	1	0	1	1	1	1	1	1	1	25	core
pan_gene_31946	pan_gene_8761	Nodes_per_plant;Starch	Days_to_anthesis;Nodes_per_plant	1	1	1	1	1	1	1	1	1	1	1	1	1	1	1	1	1	1	1	1	1	1	1	1	1	1	26	core
pan_gene_32238	pan_gene_3645	Nodes_per_plant	Nodes_per_plant;Tassel_length	1	0	0	0	0	0	0	0	0	0	0	0	0	0	0	0	0	0	0	0	0	0	0	0	0	0	1	private
pan_gene_32240	pan_gene_95588	Nodes_per_plant	Fructose;Nodes_per_plant;Nodes_to_ear	1	0	0	0	0	0	0	0	0	0	0	0	0	0	0	0	0	0	0	0	0	0	0	0	0	0	1	private
pan_gene_32459	pan_gene_5519	Nodes_per_plant;Plant_height	Average_internode_length_(below_ear);Cob_diameter;Nodes_per_plant;Nodes_to_ear;Protein	0	0	0	0	1	0	0	0	0	1	0	0	0	0	0	0	0	0	0	0	0	0	0	0	0	0	2	dispensable
pan_gene_32518	pan_gene_8511	Cob_diameter;Ear_height;Height_per_day_(until_flowering);Nodes_per_plant;Tassel_branch_number	Nodes_per_plant;Nodes_to_ear	1	0	0	0	0	0	0	0	0	0	0	0	0	0	0	0	0	0	0	0	0	0	0	0	0	0	1	private
pan_gene_32518	pan_gene_9580	Cob_diameter;Ear_height;Height_per_day_(until_flowering);Nodes_per_plant;Tassel_branch_number	Leaf_width;Nodes_per_plant	1	0	0	0	0	0	0	0	0	0	0	0	0	0	0	0	0	0	0	0	0	0	0	0	0	0	1	private
pan_gene_32562	pan_gene_4906	Height_per_day_(until_flowering);Nodes_per_plant;Stalk_strength;Tassel_length	Nodes_per_plant	1	1	1	0	0	0	1	1	1	0	1	1	1	1	0	1	1	1	1	0	1	1	1	1	1	0	19	near-core
pan_gene_32567	pan_gene_384	Height_above_ear;Height_per_day_(until_flowering);Nodes_above_ear;Nodes_per_plant;PCA_of_metabolites:_PC2	Nodes_per_plant	1	0	0	0	0	0	0	0	0	0	0	0	0	0	0	0	0	0	0	0	0	0	0	0	0	0	1	private
pan_gene_32567	pan_gene_9839	Height_above_ear;Height_per_day_(until_flowering);Nodes_above_ear;Nodes_per_plant;PCA_of_metabolites:_PC2	Nodes_per_plant	1	0	0	0	0	0	0	0	0	0	0	0	0	0	0	0	0	0	0	0	0	0	0	0	0	0	1	private
pan_gene_32704	pan_gene_495	Days_to_anthesis;Ear_height;Nodes_per_plant;Nodes_to_ear;Starch	Average_internode_length_(whole_plant);Nodes_per_plant	1	0	1	0	0	1	0	0	1	0	0	0	0	0	0	0	0	0	1	1	0	0	0	0	0	0	6	dispensable
pan_gene_32705	pan_gene_407	Boxcox-transformed_leaf_angle;Chlorophyll_A;Days_to_silk;Nodes_per_plant;Nodes_to_ear;Total_amino_acids	Average_internode_length_(above_ear);Nodes_above_ear;Nodes_per_plant	0	0	0	0	1	0	1	0	0	0	0	0	0	0	0	0	0	0	0	0	0	0	0	0	0	0	2	dispensable
pan_gene_32705	pan_gene_71382	Boxcox-transformed_leaf_angle;Chlorophyll_A;Days_to_silk;Nodes_per_plant;Nodes_to_ear;Total_amino_acids	100_Kernel_weight;Nitrate;Nodes_per_plant;PCA_of_metabolites:_PC2	1	0	0	0	0	0	0	0	0	0	0	0	0	0	0	0	0	0	0	1	0	0	0	0	0	1	3	dispensable
pan_gene_32705	pan_gene_8719	Boxcox-transformed_leaf_angle;Chlorophyll_A;Days_to_silk;Nodes_per_plant;Nodes_to_ear;Total_amino_acids	Leaf_length;Nodes_per_plant	1	1	0	1	1	0	1	1	1	0	0	0	0	0	0	0	0	1	0	0	1	0	1	1	0	1	12	near-core
pan_gene_32705	pan_gene_95588	Boxcox-transformed_leaf_angle;Chlorophyll_A;Days_to_silk;Nodes_per_plant;Nodes_to_ear;Total_amino_acids	Fructose;Nodes_per_plant;Nodes_to_ear	1	0	0	0	0	1	0	0	0	1	0	0	0	0	0	0	0	0	0	0	0	0	0	0	0	0	3	dispensable
pan_gene_32738	pan_gene_4888	Days_to_anthesis;Days_to_silk;Nodes_per_plant;Nodes_to_ear	Cob_diameter;Ear_row_number;Nodes_per_plant;Stalk_strength	1	0	0	0	1	1	0	0	0	0	1	0	0	0	0	0	0	0	0	0	0	0	1	0	0	0	5	dispensable
pan_gene_32738	pan_gene_521	Days_to_anthesis;Days_to_silk;Nodes_per_plant;Nodes_to_ear	Nodes_per_plant	1	0	0	0	0	0	0	0	0	0	1	1	1	0	1	0	1	0	0	1	0	0	1	0	0	0	8	dispensable
pan_gene_32762	pan_gene_5419	Chlorophyll_A;Ear_height;Height_per_day_(until_flowering);Nodes_per_plant;Plant_height	Days_to_anthesis;Days_to_silk;Nodes_per_plant;Tassel_length;Total_amino_acids	1	1	1	1	1	1	1	1	1	1	1	1	1	1	0	1	1	1	0	1	1	0	1	1	1	1	23	core
pan_gene_32762	pan_gene_8761	Chlorophyll_A;Ear_height;Height_per_day_(until_flowering);Nodes_per_plant;Plant_height	Days_to_anthesis;Nodes_per_plant	1	1	0	1	1	1	1	1	1	1	1	1	0	1	1	1	0	1	0	1	1	1	1	1	1	1	22	core
pan_gene_32770	pan_gene_49	Chlorophyll_A;Leaf_width;Nodes_per_plant;Southern_leaf_blight	Nodes_per_plant;Nodes_to_ear	1	1	1	1	1	1	1	0	1	1	0	1	1	1	1	1	1	1	0	0	1	1	1	1	1	1	22	core
pan_gene_3913	pan_gene_68599	Nodes_per_plant;Starch	Nodes_per_plant	1	0	0	0	0	0	0	0	0	0	0	0	0	0	0	0	0	0	0	0	0	0	0	0	0	0	1	private
pan_gene_3914	pan_gene_6195	Nodes_per_plant;Starch	Nodes_per_plant	1	0	0	0	0	0	0	0	0	0	0	0	0	1	0	0	0	0	0	0	0	0	0	0	0	0	2	dispensable
pan_gene_407	pan_gene_434	Average_internode_length_(above_ear);Nodes_above_ear;Nodes_per_plant	Average_internode_length_(whole_plant);Nodes_per_plant	0	0	0	0	0	0	0	0	0	0	0	0	0	0	0	1	0	0	0	0	0	0	0	0	0	0	1	private
pan_gene_407	pan_gene_5519	Average_internode_length_(above_ear);Nodes_above_ear;Nodes_per_plant	Average_internode_length_(below_ear);Cob_diameter;Nodes_per_plant;Nodes_to_ear;Protein	0	0	0	0	0	0	1	0	0	0	0	0	0	0	0	1	0	0	0	0	0	0	0	0	0	0	2	dispensable
pan_gene_407	pan_gene_6274	Average_internode_length_(above_ear);Nodes_above_ear;Nodes_per_plant	Leaf_width;Nodes_per_plant;Northern_Leaf_Blight;PCA_of_metabolites:_PC2	0	0	0	0	0	0	1	0	0	0	0	0	0	0	0	1	0	0	0	0	0	0	0	0	0	0	2	dispensable
pan_gene_407	pan_gene_71382	Average_internode_length_(above_ear);Nodes_above_ear;Nodes_per_plant	100_Kernel_weight;Nitrate;Nodes_per_plant;PCA_of_metabolites:_PC2	0	0	0	0	0	0	0	0	0	0	0	0	1	0	0	0	0	0	0	0	0	0	0	0	0	0	1	private
pan_gene_407	pan_gene_8415	Average_internode_length_(above_ear);Nodes_above_ear;Nodes_per_plant	Days_to_silk;Nodes_per_plant	0	0	0	0	1	0	0	0	0	0	0	1	0	0	0	1	0	0	0	0	0	0	0	0	0	0	3	dispensable
pan_gene_407	pan_gene_8719	Average_internode_length_(above_ear);Nodes_above_ear;Nodes_per_plant	Leaf_length;Nodes_per_plant	0	0	0	0	0	0	0	0	0	0	0	1	1	0	0	0	0	0	0	0	0	0	0	0	0	0	2	dispensable
pan_gene_407	pan_gene_9267	Average_internode_length_(above_ear);Nodes_above_ear;Nodes_per_plant	Average_internode_length_(below_ear);Nodes_per_plant	0	0	0	0	0	0	1	0	0	0	0	0	0	0	0	0	0	0	0	0	0	0	0	0	0	0	1	private
pan_gene_409	pan_gene_521	Average_internode_length_(above_ear);Average_internode_length_(whole_plant);Height_per_day_(until_flowering);Nodes_per_plant;Plant_height	Nodes_per_plant	1	0	1	1	1	1	1	0	1	1	1	1	1	0	1	1	1	0	1	1	0	0	1	1	0	1	19	near-core
pan_gene_415	pan_gene_8428	Nodes_per_plant	Nodes_per_plant	1	0	1	0	1	0	0	0	0	0	0	0	0	0	0	0	0	0	1	0	0	1	0	1	0	0	6	dispensable
pan_gene_4281	pan_gene_5346	Nodes_per_plant	100_Kernel_weight;Leaf_length;Nodes_above_ear;Nodes_per_plant	1	0	0	0	0	0	0	0	0	0	0	0	0	0	0	0	0	0	0	0	0	0	0	0	0	0	1	private
pan_gene_4281	pan_gene_5616	Nodes_per_plant	Nodes_per_plant;Nodes_to_ear	0	0	0	0	0	0	1	0	0	0	1	0	0	1	1	0	0	1	0	1	0	0	0	1	1	1	9	dispensable
pan_gene_4283	pan_gene_60478	Nodes_per_plant	Nodes_per_plant	1	0	0	0	1	0	0	1	0	1	0	0	0	0	1	0	0	0	0	0	1	1	0	0	0	0	7	dispensable
pan_gene_43344	pan_gene_9380	Ear_height;Nodes_per_plant;Nodes_to_ear;Starch	Ear_height;Nodes_per_plant;Nodes_to_ear;Starch	1	0	0	0	0	0	0	0	0	0	0	0	0	0	0	0	0	0	0	0	0	0	1	0	0	0	2	dispensable
pan_gene_434	pan_gene_5519	Average_internode_length_(whole_plant);Nodes_per_plant	Average_internode_length_(below_ear);Cob_diameter;Nodes_per_plant;Nodes_to_ear;Protein	0	0	0	0	0	0	0	0	0	0	0	0	0	0	0	1	0	0	0	0	0	0	0	0	1	0	2	dispensable
pan_gene_434	pan_gene_6274	Average_internode_length_(whole_plant);Nodes_per_plant	Leaf_width;Nodes_per_plant;Northern_Leaf_Blight;PCA_of_metabolites:_PC2	1	0	1	0	0	0	0	1	0	1	1	0	0	0	0	1	0	0	0	0	0	0	0	0	1	0	7	dispensable
pan_gene_434	pan_gene_8415	Average_internode_length_(whole_plant);Nodes_per_plant	Days_to_silk;Nodes_per_plant	1	1	0	0	0	0	0	0	0	1	1	0	0	0	0	1	0	0	0	0	1	0	0	0	1	0	7	dispensable
pan_gene_434	pan_gene_9226	Average_internode_length_(whole_plant);Nodes_per_plant	Chlorophyll_A;Nodes_per_plant;PCA_of_metabolites:_PC2	1	0	0	0	0	0	0	0	0	0	0	0	0	0	0	0	0	0	0	0	0	0	0	0	0	0	1	private
pan_gene_434	pan_gene_9267	Average_internode_length_(whole_plant);Nodes_per_plant	Average_internode_length_(below_ear);Nodes_per_plant	1	0	1	0	0	0	0	1	0	0	0	0	0	0	0	0	0	0	0	0	0	0	1	0	1	0	5	dispensable
pan_gene_4463	pan_gene_5068	Anthesis-silking_interval;Leaf_length;Nodes_per_plant	Chlorophyll_A;Ear_height;Height_above_ear;Nodes_per_plant	0	0	0	0	1	0	0	0	0	1	0	0	0	0	0	0	0	0	0	0	0	0	0	0	0	0	2	dispensable
pan_gene_4463	pan_gene_7178	Anthesis-silking_interval;Leaf_length;Nodes_per_plant	Nodes_per_plant;Nodes_to_ear	1	1	0	0	1	0	0	0	0	1	0	0	0	0	1	0	0	0	0	0	0	1	1	1	0	0	8	dispensable
pan_gene_4535	pan_gene_5616	Nodes_per_plant;Photoperiod_growing-degree_days_to_anthesis	Nodes_per_plant;Nodes_to_ear	0	0	0	0	0	0	0	0	0	0	1	1	0	0	1	0	0	0	0	1	0	0	0	0	0	0	4	dispensable
pan_gene_4888	pan_gene_521	Cob_diameter;Ear_row_number;Nodes_per_plant;Stalk_strength	Nodes_per_plant	1	0	0	0	0	0	0	0	0	0	1	0	1	1	0	0	1	0	0	1	1	0	1	0	1	0	9	dispensable
pan_gene_49	pan_gene_9580	Nodes_per_plant;Nodes_to_ear	Leaf_width;Nodes_per_plant	1	0	0	0	0	1	0	0	0	0	0	0	0	0	0	0	0	0	1	0	0	0	0	0	0	0	3	dispensable
pan_gene_5068	pan_gene_7178	Chlorophyll_A;Ear_height;Height_above_ear;Nodes_per_plant	Nodes_per_plant;Nodes_to_ear	0	0	0	0	1	0	0	0	0	1	0	0	0	0	0	0	0	0	0	0	0	0	0	0	0	0	2	dispensable
pan_gene_521	pan_gene_7507	Nodes_per_plant	Cob_diameter;Nodes_per_plant	1	0	0	0	1	0	0	0	0	0	0	1	0	0	0	0	0	0	0	0	0	0	0	1	0	0	4	dispensable
pan_gene_5346	pan_gene_5616	100_Kernel_weight;Leaf_length;Nodes_above_ear;Nodes_per_plant	Nodes_per_plant;Nodes_to_ear	0	0	0	0	0	0	0	0	0	1	0	0	0	0	0	0	0	0	0	0	0	0	0	0	0	0	1	private
pan_gene_5366	pan_gene_9267	Anthesis-silking_interval;Cob_diameter;Nodes_per_plant;Total_amino_acids	Average_internode_length_(below_ear);Nodes_per_plant	1	0	0	0	0	0	0	0	0	0	0	0	0	0	0	0	0	0	0	0	0	0	0	0	0	0	1	private
pan_gene_5419	pan_gene_8718	Days_to_anthesis;Days_to_silk;Nodes_per_plant;Tassel_length;Total_amino_acids	Leaf_length;Nodes_per_plant	1	0	1	1	0	1	0	0	0	1	1	1	1	1	0	1	1	0	1	1	0	1	1	1	1	0	17	near-core
pan_gene_5419	pan_gene_8761	Days_to_anthesis;Days_to_silk;Nodes_per_plant;Tassel_length;Total_amino_acids	Days_to_anthesis;Nodes_per_plant	1	0	0	1	1	0	1	1	0	1	1	1	1	1	1	1	0	1	0	1	0	0	1	1	0	0	16	near-core
pan_gene_5519	pan_gene_6274	Average_internode_length_(below_ear);Cob_diameter;Nodes_per_plant;Nodes_to_ear;Protein	Leaf_width;Nodes_per_plant;Northern_Leaf_Blight;PCA_of_metabolites:_PC2	0	0	0	0	0	0	0	0	0	0	0	1	0	0	0	1	0	0	0	0	0	0	0	0	1	0	3	dispensable
pan_gene_5519	pan_gene_8415	Average_internode_length_(below_ear);Cob_diameter;Nodes_per_plant;Nodes_to_ear;Protein	Days_to_silk;Nodes_per_plant	0	0	0	0	0	0	0	0	0	1	0	1	0	0	0	1	0	0	0	0	0	1	0	0	1	0	5	dispensable
pan_gene_5519	pan_gene_8827	Average_internode_length_(below_ear);Cob_diameter;Nodes_per_plant;Nodes_to_ear;Protein	Anthesis-silking_interval;Average_internode_length_(above_ear);Nodes_per_plant	0	0	0	0	0	0	1	0	0	1	0	1	0	0	0	0	0	0	0	0	0	0	0	1	0	0	4	dispensable
pan_gene_5519	pan_gene_9267	Average_internode_length_(below_ear);Cob_diameter;Nodes_per_plant;Nodes_to_ear;Protein	Average_internode_length_(below_ear);Nodes_per_plant	0	0	0	0	1	0	1	0	0	0	0	1	0	0	0	1	0	0	0	0	0	1	0	1	1	0	7	dispensable
pan_gene_5532	pan_gene_962	100_Kernel_weight;Ear_height;Nodes_per_plant;Ratio_of_ear_height_to_total_height	Ear_row_number;Malate;Nodes_per_plant	1	0	0	1	0	0	1	0	0	0	0	0	1	1	0	1	0	0	0	1	0	0	1	0	0	0	8	dispensable
pan_gene_568	pan_gene_6061	Nodes_per_plant;Nodes_to_ear;Ratio_of_ear_height_to_total_height;Sucrose	Nodes_per_plant	1	0	1	0	0	0	0	0	0	1	1	1	0	0	0	0	1	0	0	0	1	0	1	0	0	1	9	dispensable
pan_gene_6212	pan_gene_9194	Nodes_per_plant;Nodes_to_ear;Ratio_of_ear_height_to_total_height	Average_internode_length_(below_ear);Chlorophyll_A;Fructose;Glucose;Nodes_per_plant	1	0	0	0	0	0	0	0	0	0	0	0	0	0	0	0	0	0	0	0	0	0	0	0	0	0	1	private
pan_gene_6274	pan_gene_71382	Leaf_width;Nodes_per_plant;Northern_Leaf_Blight;PCA_of_metabolites:_PC2	100_Kernel_weight;Nitrate;Nodes_per_plant;PCA_of_metabolites:_PC2	1	0	1	0	0	0	0	0	0	0	0	0	0	0	0	0	0	0	0	0	0	0	0	0	0	1	3	dispensable
pan_gene_6274	pan_gene_8415	Leaf_width;Nodes_per_plant;Northern_Leaf_Blight;PCA_of_metabolites:_PC2	Days_to_silk;Nodes_per_plant	1	0	0	0	0	0	0	0	0	1	1	1	1	0	0	0	1	0	1	0	0	0	0	0	1	0	8	dispensable
pan_gene_6274	pan_gene_9267	Leaf_width;Nodes_per_plant;Northern_Leaf_Blight;PCA_of_metabolites:_PC2	Average_internode_length_(below_ear);Nodes_per_plant	1	1	1	1	0	1	1	1	0	0	1	1	1	1	0	1	1	0	0	1	0	1	1	0	1	0	17	near-core
pan_gene_6737	pan_gene_8855	Nodes_per_plant	Anthesis-silking_interval;Average_internode_length_(whole_plant);Nodes_per_plant;Nodes_to_ear	1	0	0	0	0	0	0	0	0	0	0	0	0	0	0	0	0	0	0	0	0	0	0	0	0	0	1	private
pan_gene_71382	pan_gene_8719	100_Kernel_weight;Nitrate;Nodes_per_plant;PCA_of_metabolites:_PC2	Leaf_length;Nodes_per_plant	1	0	0	0	0	0	0	0	0	0	0	0	0	0	0	0	0	0	0	0	0	0	0	0	0	0	1	private
pan_gene_71382	pan_gene_95588	100_Kernel_weight;Nitrate;Nodes_per_plant;PCA_of_metabolites:_PC2	Fructose;Nodes_per_plant;Nodes_to_ear	1	0	0	0	0	0	0	0	0	0	0	0	0	0	0	0	0	0	0	0	0	0	0	0	0	0	1	private
pan_gene_8415	pan_gene_9267	Days_to_silk;Nodes_per_plant	Average_internode_length_(below_ear);Nodes_per_plant	1	0	1	0	0	0	0	0	0	0	0	1	1	0	0	1	1	1	0	1	1	1	0	0	1	1	12	near-core
pan_gene_8718	pan_gene_8761	Leaf_length;Nodes_per_plant	Days_to_anthesis;Nodes_per_plant	1	1	1	0	0	1	1	0	1	0	0	1	1	0	0	0	0	1	1	1	1	0	0	0	0	1	13	near-core
pan_gene_8719	pan_gene_95588	Leaf_length;Nodes_per_plant	Fructose;Nodes_per_plant;Nodes_to_ear	1	0	0	0	0	0	0	0	0	0	0	0	0	0	0	0	0	0	0	0	0	0	0	0	0	0	1	private
pan_gene_8751	pan_gene_9272	Nodes_per_plant;Tassel_branch_number	Nodes_per_plant	1	0	0	0	0	0	0	0	0	0	0	0	0	0	0	0	0	0	0	0	0	0	0	0	0	0	1	private
pan_gene_8827	pan_gene_9267	Anthesis-silking_interval;Average_internode_length_(above_ear);Nodes_per_plant	Average_internode_length_(below_ear);Nodes_per_plant	0	1	0	1	0	1	1	0	0	0	1	1	0	1	1	0	1	1	0	0	1	0	1	1	0	0	13	near-core
pan_gene_8827	pan_gene_9580	Anthesis-silking_interval;Average_internode_length_(above_ear);Nodes_per_plant	Leaf_width;Nodes_per_plant	0	0	0	0	0	1	0	0	0	0	0	0	0	0	0	0	0	0	1	0	0	0	0	0	0	0	2	dispensable
pan_gene_10162	pan_gene_10708	Nodes_per_plant	Boxcox-transformed_leaf_angle;Nodes_per_plant	0	0	0	1	0	0	0	0	0	0	0	0	0	0	0	0	0	0	0	0	1	0	0	0	0	0	2	dispensable
pan_gene_10162	pan_gene_11969	Nodes_per_plant	Days_to_anthesis;Days_to_silk;Leaf_length;Nodes_per_plant;PCA_of_metabolites:_PC1	0	0	0	1	0	0	0	0	0	0	0	0	0	0	0	0	0	0	0	0	0	0	0	0	0	0	1	private
pan_gene_10162	pan_gene_1314	Nodes_per_plant	Nodes_per_plant;Plant_height	0	0	0	0	0	0	0	0	0	0	0	0	0	1	0	0	0	0	0	0	1	0	0	0	0	0	2	dispensable
pan_gene_10162	pan_gene_15120	Nodes_per_plant	Nodes_per_plant	0	0	0	1	0	0	0	0	0	0	0	0	0	0	0	0	0	0	0	0	1	0	0	0	0	0	2	dispensable
pan_gene_10162	pan_gene_20851	Nodes_per_plant	Nodes_per_plant	0	0	0	1	0	0	0	0	0	0	0	0	0	0	0	0	0	0	0	0	1	0	0	0	0	0	2	dispensable
pan_gene_10162	pan_gene_22269	Nodes_per_plant	Average_internode_length_(above_ear);Average_internode_length_(whole_plant);Nodes_per_plant	0	0	0	1	0	0	0	0	0	0	0	0	0	1	0	0	0	0	0	0	1	0	0	0	0	0	3	dispensable
pan_gene_10162	pan_gene_22841	Nodes_per_plant	Nodes_per_plant	0	0	0	0	0	0	0	0	0	0	0	0	0	0	0	0	0	0	0	0	1	0	0	0	0	0	1	private
pan_gene_10162	pan_gene_22945	Nodes_per_plant	Nodes_per_plant	0	0	0	1	0	0	0	0	0	0	0	0	0	0	0	0	0	0	0	0	1	0	0	0	0	0	2	dispensable
pan_gene_10162	pan_gene_24202	Nodes_per_plant	Nodes_per_plant	0	0	0	0	0	0	0	0	0	0	0	0	0	0	0	0	0	0	0	0	1	0	0	0	0	0	1	private
pan_gene_10162	pan_gene_25044	Nodes_per_plant	Nodes_per_plant;Plant_height	0	0	0	1	0	0	0	0	0	0	0	0	0	0	0	0	0	0	0	0	0	0	0	0	0	0	1	private
pan_gene_10162	pan_gene_25481	Nodes_per_plant	Ear_height;Nodes_per_plant;Nodes_to_ear	0	0	0	1	0	0	0	0	0	0	0	0	0	1	0	0	0	0	0	0	1	0	0	0	0	0	3	dispensable
pan_gene_10162	pan_gene_2568	Nodes_per_plant	Ear_height;Ear_row_number;Glutamate;Nodes_per_plant;Nodes_to_ear;Plant_height	0	0	0	1	0	0	0	0	0	0	0	0	0	0	0	0	0	0	0	0	1	0	0	0	0	0	2	dispensable
pan_gene_10162	pan_gene_27108	Nodes_per_plant	Nodes_per_plant	0	0	0	1	0	0	0	0	0	0	0	0	0	0	0	0	0	0	0	0	1	0	0	0	0	0	2	dispensable
pan_gene_10162	pan_gene_43399	Nodes_per_plant	Nodes_per_plant	0	0	0	1	0	0	0	0	0	0	0	0	0	1	0	0	0	0	0	0	1	0	0	0	0	0	3	dispensable
pan_gene_10162	pan_gene_5616	Nodes_per_plant	Nodes_per_plant;Nodes_to_ear	0	0	0	1	0	0	0	0	0	0	0	0	0	0	0	0	0	0	0	0	0	0	0	0	0	0	1	private
pan_gene_10162	pan_gene_6274	Nodes_per_plant	Leaf_width;Nodes_per_plant;Northern_Leaf_Blight;PCA_of_metabolites:_PC2	0	0	0	1	0	0	0	0	0	0	0	0	0	0	0	0	0	0	0	0	0	0	0	0	0	0	1	private
pan_gene_10162	pan_gene_8446	Nodes_per_plant	Ear_height;Nodes_per_plant;Nodes_to_ear;Stalk_strength;Tassel_branch_number	0	0	0	0	0	0	0	0	0	0	0	0	0	0	0	0	0	0	0	0	1	0	0	0	0	0	1	private
pan_gene_10162	pan_gene_9272	Nodes_per_plant	Nodes_per_plant	0	0	0	1	0	0	0	0	0	0	0	0	0	0	0	0	0	0	0	0	0	0	0	0	0	0	1	private
pan_gene_10288	pan_gene_12016	Nodes_per_plant	Nodes_per_plant;Nodes_to_ear;Photoperiod_Growing-degree_days_to_silk;Photoperiod_growing-degree_days_to_anthesis;Southern_leaf_blight	0	0	1	0	0	0	0	0	0	0	0	0	0	0	0	1	0	1	0	0	0	0	0	0	0	0	3	dispensable
pan_gene_10288	pan_gene_15121	Nodes_per_plant	Nodes_per_plant	0	0	1	1	0	1	0	0	0	1	0	0	0	1	0	0	1	1	0	1	1	1	1	0	0	0	11	near-core
pan_gene_10288	pan_gene_22176	Nodes_per_plant	Nodes_per_plant	0	0	1	1	0	1	0	0	0	0	0	0	0	1	0	1	1	0	0	0	1	0	0	0	0	0	7	dispensable
pan_gene_10288	pan_gene_2447	Nodes_per_plant	Nodes_per_plant	0	0	0	0	0	0	0	0	0	0	0	0	0	0	0	0	0	1	0	0	0	0	0	0	0	0	1	private
pan_gene_10288	pan_gene_2557	Nodes_per_plant	Height_above_ear;Nodes_per_plant;Tassel_branch_number	0	0	1	0	0	0	1	0	0	0	0	1	0	0	0	0	1	1	1	0	0	0	0	0	1	0	7	dispensable
pan_gene_10288	pan_gene_2572	Nodes_per_plant	Nodes_per_plant;Nodes_to_ear	0	0	0	0	0	0	0	0	0	0	1	0	0	0	0	0	0	1	0	0	0	0	1	0	0	0	3	dispensable
pan_gene_10288	pan_gene_27108	Nodes_per_plant	Nodes_per_plant	0	0	1	0	1	0	0	0	0	0	1	1	0	0	1	1	1	1	0	0	1	1	1	0	1	1	13	near-core
pan_gene_10288	pan_gene_27657	Nodes_per_plant	Nodes_per_plant;Ratio_of_ear_height_to_total_height;Tassel_branch_number	0	0	1	1	0	1	0	0	0	0	0	1	0	1	0	1	0	0	0	0	1	0	1	0	1	0	9	dispensable
pan_gene_10288	pan_gene_28883	Nodes_per_plant	Height_per_day_(until_flowering);Nodes_per_plant;Photoperiod_Growing-degree_days_to_silk;Photoperiod_growing-degree_days_to_anthesis;Ratio_of_ear_height_to_total_height	0	0	0	0	0	0	1	0	0	1	0	1	0	0	0	0	0	1	0	1	0	0	0	0	1	1	7	dispensable
pan_gene_10288	pan_gene_5532	Nodes_per_plant	100_Kernel_weight;Ear_height;Nodes_per_plant;Ratio_of_ear_height_to_total_height	0	0	1	1	1	0	0	0	0	0	1	1	0	0	0	1	0	1	1	1	1	0	0	0	1	1	12	near-core
pan_gene_10288	pan_gene_8446	Nodes_per_plant	Ear_height;Nodes_per_plant;Nodes_to_ear;Stalk_strength;Tassel_branch_number	0	0	0	0	0	0	0	0	0	0	0	0	0	0	0	0	0	1	0	0	0	0	0	0	0	0	1	private
pan_gene_10288	pan_gene_8827	Nodes_per_plant	Anthesis-silking_interval;Average_internode_length_(above_ear);Nodes_per_plant	0	0	0	0	0	0	1	0	0	0	1	1	0	1	0	0	0	1	0	0	1	0	1	1	0	0	8	dispensable
pan_gene_1054	pan_gene_16201	Days_to_silk;Nodes_per_plant;Nodes_to_ear;PCA_of_metabolites:_PC2	Leaf_width;Nodes_per_plant	0	1	0	1	0	0	0	0	0	0	0	0	1	1	0	0	0	0	0	0	0	0	0	0	0	0	4	dispensable
pan_gene_1054	pan_gene_8395	Days_to_silk;Nodes_per_plant;Nodes_to_ear;PCA_of_metabolites:_PC2	Days_to_anthesis;Ear_height;Height_per_day_(until_flowering);Nodes_per_plant;Plant_height;Stalk_strength;Tassel_length	0	1	0	0	0	0	1	0	0	0	0	0	0	1	0	0	0	1	0	0	0	0	0	0	0	0	4	dispensable
pan_gene_10590	pan_gene_1680	Nodes_per_plant	Nodes_per_plant;Plant_height	0	1	0	0	0	0	0	0	0	0	0	0	0	0	0	0	0	0	0	0	0	0	0	0	0	0	1	private
pan_gene_10708	pan_gene_11933	Boxcox-transformed_leaf_angle;Nodes_per_plant	Average_internode_length_(above_ear);Nodes_per_plant;Nodes_to_ear	0	1	0	1	1	1	0	0	0	0	0	0	0	0	0	0	0	0	1	0	0	0	1	0	0	0	6	dispensable
pan_gene_10708	pan_gene_11969	Boxcox-transformed_leaf_angle;Nodes_per_plant	Days_to_anthesis;Days_to_silk;Leaf_length;Nodes_per_plant;PCA_of_metabolites:_PC1	0	1	0	1	1	1	0	0	0	0	0	0	0	0	0	0	0	0	0	0	0	0	1	0	0	0	5	dispensable
pan_gene_10708	pan_gene_1314	Boxcox-transformed_leaf_angle;Nodes_per_plant	Nodes_per_plant;Plant_height	0	1	0	0	0	0	0	0	0	0	1	0	0	0	0	0	0	0	0	0	1	0	0	0	0	0	3	dispensable
pan_gene_10708	pan_gene_15120	Boxcox-transformed_leaf_angle;Nodes_per_plant	Nodes_per_plant	0	1	1	1	1	1	0	0	0	0	1	0	0	0	1	0	0	1	1	1	0	0	1	0	0	1	12	near-core
pan_gene_10708	pan_gene_16906	Boxcox-transformed_leaf_angle;Nodes_per_plant	Average_internode_length_(whole_plant);Nodes_per_plant	0	1	1	0	0	1	0	0	0	0	0	0	0	0	0	0	1	0	1	0	0	1	0	0	0	1	7	dispensable
pan_gene_10708	pan_gene_22841	Boxcox-transformed_leaf_angle;Nodes_per_plant	Nodes_per_plant	0	1	1	0	0	0	0	1	0	0	1	0	0	0	0	0	0	1	0	0	1	0	0	0	0	1	7	dispensable
pan_gene_10708	pan_gene_22945	Boxcox-transformed_leaf_angle;Nodes_per_plant	Nodes_per_plant	0	1	1	1	1	1	0	1	0	0	1	0	0	0	1	1	0	1	1	1	0	1	1	0	0	0	14	near-core
pan_gene_10708	pan_gene_2447	Boxcox-transformed_leaf_angle;Nodes_per_plant	Nodes_per_plant	0	1	0	1	0	0	0	0	0	0	0	0	0	0	0	0	0	1	0	0	0	0	0	0	0	0	3	dispensable
pan_gene_10708	pan_gene_24924	Boxcox-transformed_leaf_angle;Nodes_per_plant	Nodes_per_plant;Tassel_branch_number	0	1	0	1	0	1	0	0	0	0	0	0	0	0	0	0	0	1	0	0	1	0	0	0	0	1	6	dispensable
pan_gene_10708	pan_gene_2548	Boxcox-transformed_leaf_angle;Nodes_per_plant	Nodes_above_ear;Nodes_per_plant;Plant_height	0	1	1	1	0	1	0	1	0	0	0	0	0	0	0	1	1	0	0	1	0	0	0	0	0	0	8	dispensable
pan_gene_10708	pan_gene_25872	Boxcox-transformed_leaf_angle;Nodes_per_plant	Nodes_per_plant	0	1	1	1	1	1	0	0	0	0	0	0	1	0	0	1	0	1	0	1	1	0	1	0	0	1	12	near-core
pan_gene_10708	pan_gene_27657	Boxcox-transformed_leaf_angle;Nodes_per_plant	Nodes_per_plant;Ratio_of_ear_height_to_total_height;Tassel_branch_number	0	1	0	0	0	0	0	0	0	0	0	0	0	0	0	0	0	0	0	0	1	0	0	0	0	0	2	dispensable
pan_gene_10708	pan_gene_27659	Boxcox-transformed_leaf_angle;Nodes_per_plant	Days_to_anthesis;Nodes_per_plant;Photoperiod_Growing-degree_days_to_silk;Photoperiod_growing-degree_days_to_anthesis;Ratio_of_ear_height_to_total_height	0	1	0	0	0	1	0	0	0	0	0	0	0	0	0	0	0	0	1	1	0	0	0	0	0	0	4	dispensable
pan_gene_10708	pan_gene_29598	Boxcox-transformed_leaf_angle;Nodes_per_plant	Days_to_anthesis;Days_to_silk;Leaf_width;Nodes_per_plant;Ratio_of_ear_height_to_total_height	0	1	0	1	1	1	0	1	0	0	0	0	0	0	0	1	0	0	0	0	0	0	0	0	0	0	6	dispensable
pan_gene_10708	pan_gene_29970	Boxcox-transformed_leaf_angle;Nodes_per_plant	Nodes_per_plant	0	0	0	0	1	0	0	0	0	0	0	0	0	0	0	0	0	0	0	0	0	0	0	0	0	0	1	private
pan_gene_10708	pan_gene_32459	Boxcox-transformed_leaf_angle;Nodes_per_plant	Nodes_per_plant;Plant_height	0	0	0	1	1	0	0	0	0	0	1	0	0	0	0	0	1	0	0	0	0	0	0	0	0	1	5	dispensable
pan_gene_10708	pan_gene_43399	Boxcox-transformed_leaf_angle;Nodes_per_plant	Nodes_per_plant	0	1	0	1	0	0	0	0	0	0	0	0	0	0	0	0	0	0	0	0	0	0	0	0	0	0	2	dispensable
pan_gene_10708	pan_gene_5532	Boxcox-transformed_leaf_angle;Nodes_per_plant	100_Kernel_weight;Ear_height;Nodes_per_plant;Ratio_of_ear_height_to_total_height	0	1	1	0	1	1	0	0	0	0	0	0	0	0	1	1	0	1	0	1	1	1	1	0	0	1	12	near-core
pan_gene_10708	pan_gene_5616	Boxcox-transformed_leaf_angle;Nodes_per_plant	Nodes_per_plant;Nodes_to_ear	0	0	0	1	0	1	0	0	0	0	0	0	0	0	0	0	0	0	0	0	0	0	1	0	0	0	3	dispensable
pan_gene_10708	pan_gene_6274	Boxcox-transformed_leaf_angle;Nodes_per_plant	Leaf_width;Nodes_per_plant;Northern_Leaf_Blight;PCA_of_metabolites:_PC2	0	1	0	1	0	0	0	0	0	0	0	0	0	0	0	0	0	0	0	0	0	0	0	0	0	0	2	dispensable
pan_gene_10708	pan_gene_66552	Boxcox-transformed_leaf_angle;Nodes_per_plant	Nodes_per_plant;Nodes_to_ear;Sucrose	0	0	1	1	0	0	0	0	0	0	0	0	0	0	0	0	0	0	0	0	0	0	0	0	0	0	2	dispensable
pan_gene_10708	pan_gene_8446	Boxcox-transformed_leaf_angle;Nodes_per_plant	Ear_height;Nodes_per_plant;Nodes_to_ear;Stalk_strength;Tassel_branch_number	0	0	0	0	0	1	0	0	0	0	0	0	0	0	0	0	1	1	0	0	1	0	0	0	0	0	4	dispensable
pan_gene_10708	pan_gene_8827	Boxcox-transformed_leaf_angle;Nodes_per_plant	Anthesis-silking_interval;Average_internode_length_(above_ear);Nodes_per_plant	0	1	0	1	0	1	0	0	0	0	0	0	0	0	0	0	0	1	1	0	0	0	1	0	0	1	7	dispensable
pan_gene_10708	pan_gene_9267	Boxcox-transformed_leaf_angle;Nodes_per_plant	Average_internode_length_(below_ear);Nodes_per_plant	0	1	1	1	1	1	0	0	0	0	0	0	0	0	0	1	0	1	0	1	1	0	1	0	0	1	11	near-core
pan_gene_10717	pan_gene_150	Boxcox-transformed_leaf_angle;Days_to_anthesis;Nodes_per_plant;Nodes_to_ear;Tassel_branch_number	Average_internode_length_(below_ear);Chlorophyll_B;Ear_height;Nodes_per_plant;Ratio_of_ear_height_to_total_height	0	1	0	1	1	0	0	1	0	1	0	1	0	1	0	1	0	1	0	0	0	0	1	1	0	0	11	near-core
pan_gene_10717	pan_gene_1593	Boxcox-transformed_leaf_angle;Days_to_anthesis;Nodes_per_plant;Nodes_to_ear;Tassel_branch_number	Nodes_per_plant;Southern_leaf_blight	0	1	0	0	1	0	0	0	0	0	0	0	0	1	0	0	0	0	0	0	0	0	0	0	0	0	3	dispensable
pan_gene_10717	pan_gene_22198	Boxcox-transformed_leaf_angle;Days_to_anthesis;Nodes_per_plant;Nodes_to_ear;Tassel_branch_number	Nodes_per_plant	0	1	0	0	0	0	0	0	0	0	0	0	0	1	0	0	0	0	0	0	0	0	0	0	0	0	2	dispensable
pan_gene_10717	pan_gene_2573	Boxcox-transformed_leaf_angle;Days_to_anthesis;Nodes_per_plant;Nodes_to_ear;Tassel_branch_number	Height_above_ear;Height_per_day_(until_flowering);Nodes_per_plant;Northern_Leaf_Blight;Plant_height	0	1	0	1	1	0	0	1	1	0	0	0	1	1	0	1	0	1	0	0	0	0	0	0	1	0	10	dispensable
pan_gene_10717	pan_gene_27658	Boxcox-transformed_leaf_angle;Days_to_anthesis;Nodes_per_plant;Nodes_to_ear;Tassel_branch_number	Nodes_per_plant;Ratio_of_ear_height_to_total_height	0	1	0	1	0	0	0	0	1	0	0	0	0	0	0	0	0	0	0	0	0	0	0	0	0	0	3	dispensable
pan_gene_10717	pan_gene_32127	Boxcox-transformed_leaf_angle;Days_to_anthesis;Nodes_per_plant;Nodes_to_ear;Tassel_branch_number	Nodes_per_plant	0	1	0	1	1	0	0	0	0	0	0	0	1	1	0	0	0	0	0	0	0	0	0	0	0	0	5	dispensable
pan_gene_10717	pan_gene_32579	Boxcox-transformed_leaf_angle;Days_to_anthesis;Nodes_per_plant;Nodes_to_ear;Tassel_branch_number	Ear_row_number;Nodes_per_plant;Starch;Total_amino_acids	0	1	0	1	1	0	0	1	0	1	0	0	1	0	0	1	0	0	0	0	0	0	0	0	0	0	7	dispensable
pan_gene_10717	pan_gene_5131	Boxcox-transformed_leaf_angle;Days_to_anthesis;Nodes_per_plant;Nodes_to_ear;Tassel_branch_number	Days_to_silk;Fructose;Glucose;Malate;Nodes_per_plant;Total_amino_acids	0	1	0	0	1	0	0	1	0	0	0	0	1	1	0	0	0	0	0	0	0	0	0	0	0	0	5	dispensable
pan_gene_10717	pan_gene_5419	Boxcox-transformed_leaf_angle;Days_to_anthesis;Nodes_per_plant;Nodes_to_ear;Tassel_branch_number	Days_to_anthesis;Days_to_silk;Nodes_per_plant;Tassel_length;Total_amino_acids	0	1	0	0	0	0	0	0	1	0	0	0	0	0	0	0	0	1	0	0	1	0	0	0	0	0	4	dispensable
pan_gene_10717	pan_gene_9151	Boxcox-transformed_leaf_angle;Days_to_anthesis;Nodes_per_plant;Nodes_to_ear;Tassel_branch_number	Days_to_silk;Nodes_per_plant	0	1	0	0	0	0	0	0	0	0	0	0	0	0	0	0	0	0	0	0	0	0	0	0	0	0	1	private
pan_gene_1092	pan_gene_11969	Nodes_per_plant	Days_to_anthesis;Days_to_silk;Leaf_length;Nodes_per_plant;PCA_of_metabolites:_PC1	0	1	0	1	1	0	0	0	1	0	0	0	0	1	0	0	0	0	0	0	0	0	1	0	0	0	6	dispensable
pan_gene_1092	pan_gene_16906	Nodes_per_plant	Average_internode_length_(whole_plant);Nodes_per_plant	0	1	1	0	0	0	1	1	0	1	1	0	0	0	0	0	0	0	0	0	0	0	1	0	0	0	7	dispensable
pan_gene_1092	pan_gene_2447	Nodes_per_plant	Nodes_per_plant	0	1	0	1	0	0	0	0	1	0	0	0	0	0	0	0	0	0	0	0	0	0	0	0	0	0	3	dispensable
pan_gene_1092	pan_gene_25478	Nodes_per_plant	Ear_height;Height_per_day_(until_flowering);Nodes_per_plant	0	1	0	0	0	0	0	0	0	0	0	0	0	0	0	0	0	0	0	0	0	0	1	0	0	0	2	dispensable
pan_gene_1092	pan_gene_2548	Nodes_per_plant	Nodes_above_ear;Nodes_per_plant;Plant_height	0	1	1	1	0	0	0	1	0	1	0	1	1	1	0	1	0	1	1	1	0	1	1	1	0	0	15	near-core
pan_gene_1092	pan_gene_2568	Nodes_per_plant	Ear_height;Ear_row_number;Glutamate;Nodes_per_plant;Nodes_to_ear;Plant_height	0	1	1	1	0	0	0	1	0	0	1	0	0	0	0	0	0	0	0	0	0	0	1	0	1	0	7	dispensable
pan_gene_1092	pan_gene_66552	Nodes_per_plant	Nodes_per_plant;Nodes_to_ear;Sucrose	0	0	1	1	0	0	0	1	0	0	0	0	0	0	0	0	0	0	0	0	0	0	0	0	0	0	3	dispensable
pan_gene_11849	pan_gene_333	100_Kernel_weight;Average_internode_length_(above_ear);Days_to_silk;Nodes_per_plant	Nodes_above_ear;Nodes_per_plant	0	1	0	0	0	0	0	0	0	0	0	1	0	0	0	0	0	0	0	0	0	1	0	0	0	0	3	dispensable
pan_gene_11849	pan_gene_7508	100_Kernel_weight;Average_internode_length_(above_ear);Days_to_silk;Nodes_per_plant	Cob_diameter;Nodes_per_plant	0	1	0	0	0	0	0	0	0	0	0	0	0	0	0	0	0	0	0	0	0	0	0	0	0	0	1	private
pan_gene_11902	pan_gene_27947	Nodes_per_plant;Nodes_to_ear	Days_to_silk;Nodes_per_plant;Nodes_to_ear;Starch	0	1	0	0	0	0	0	0	0	0	0	0	0	0	0	0	0	0	0	0	0	0	1	0	1	0	3	dispensable
pan_gene_11919	pan_gene_17327	Glutamate;Nodes_per_plant	Leaf_width;Nodes_per_plant	0	1	0	0	0	1	0	0	0	0	0	0	0	0	0	0	0	1	0	0	0	0	1	1	0	0	5	dispensable
pan_gene_11919	pan_gene_22770	Glutamate;Nodes_per_plant	Nodes_per_plant	0	1	0	0	0	1	0	0	0	0	0	0	0	0	1	0	0	0	0	0	0	0	1	0	0	0	4	dispensable
pan_gene_11919	pan_gene_27892	Glutamate;Nodes_per_plant	Nodes_above_ear;Nodes_per_plant;Nodes_to_ear;Northern_Leaf_Blight	0	0	0	0	0	0	0	0	0	0	0	0	0	0	1	0	0	0	0	0	1	0	1	0	0	0	3	dispensable
pan_gene_11919	pan_gene_31659	Glutamate;Nodes_per_plant	Nodes_per_plant	0	0	0	0	0	1	0	0	0	0	0	0	0	0	0	0	0	0	0	0	0	0	0	0	0	0	1	private
pan_gene_11919	pan_gene_4451	Glutamate;Nodes_per_plant	Nodes_per_plant;Photoperiod_growing-degree_days_to_anthesis;Southern_leaf_blight	0	1	0	0	0	0	0	0	0	0	0	0	0	0	0	0	0	0	0	0	0	0	0	0	0	0	1	private
pan_gene_11920	pan_gene_7508	Ear_height;Nodes_per_plant;Nodes_to_ear;Tassel_branch_number;Total_amino_acids	Cob_diameter;Nodes_per_plant	0	0	0	0	0	0	0	0	0	0	0	0	1	0	1	0	0	0	0	0	0	0	0	0	0	0	2	dispensable
pan_gene_11933	pan_gene_11969	Average_internode_length_(above_ear);Nodes_per_plant;Nodes_to_ear	Days_to_anthesis;Days_to_silk;Leaf_length;Nodes_per_plant;PCA_of_metabolites:_PC1	0	1	1	1	0	1	1	1	1	1	1	1	1	0	0	0	1	0	0	1	1	0	1	0	1	1	17	near-core
pan_gene_11933	pan_gene_12676	Average_internode_length_(above_ear);Nodes_per_plant;Nodes_to_ear	Nodes_per_plant	0	1	0	0	0	1	0	0	0	0	1	1	1	0	0	0	0	0	0	0	0	0	1	0	0	0	6	dispensable
pan_gene_11933	pan_gene_14217	Average_internode_length_(above_ear);Nodes_per_plant;Nodes_to_ear	Nodes_per_plant	0	1	0	1	0	0	0	0	0	1	1	1	0	0	0	0	0	0	0	0	0	0	1	0	0	1	7	dispensable
pan_gene_11933	pan_gene_19311	Average_internode_length_(above_ear);Nodes_per_plant;Nodes_to_ear	100_Kernel_weight;Average_internode_length_(above_ear);Glutamate;Nodes_per_plant;PCA_of_metabolites:_PC1	0	1	1	1	0	1	1	0	1	1	0	1	1	0	1	1	1	0	1	0	1	1	1	1	1	0	18	near-core
pan_gene_11933	pan_gene_20851	Average_internode_length_(above_ear);Nodes_per_plant;Nodes_to_ear	Nodes_per_plant	0	1	1	0	0	1	1	0	1	1	1	1	1	0	1	0	0	0	1	0	0	0	1	0	1	1	14	near-core
pan_gene_11933	pan_gene_24207	Average_internode_length_(above_ear);Nodes_per_plant;Nodes_to_ear	Nodes_per_plant;Sucrose	0	1	0	0	0	0	0	0	0	0	0	0	0	0	0	0	0	0	0	0	0	0	0	0	0	1	2	dispensable
pan_gene_11933	pan_gene_2548	Average_internode_length_(above_ear);Nodes_per_plant;Nodes_to_ear	Nodes_above_ear;Nodes_per_plant;Plant_height	0	1	0	1	0	1	1	0	0	1	0	1	1	0	0	0	0	0	1	0	0	0	0	0	0	0	8	dispensable
pan_gene_11933	pan_gene_25481	Average_internode_length_(above_ear);Nodes_per_plant;Nodes_to_ear	Ear_height;Nodes_per_plant;Nodes_to_ear	0	1	0	1	0	1	1	0	1	1	0	1	1	0	1	0	1	0	1	0	0	0	1	1	1	0	14	near-core
pan_gene_11933	pan_gene_2568	Average_internode_length_(above_ear);Nodes_per_plant;Nodes_to_ear	Ear_height;Ear_row_number;Glutamate;Nodes_per_plant;Nodes_to_ear;Plant_height	0	1	0	1	0	1	1	0	1	0	0	1	1	0	1	0	0	0	0	0	0	0	1	0	1	0	10	dispensable
pan_gene_11933	pan_gene_27108	Average_internode_length_(above_ear);Nodes_per_plant;Nodes_to_ear	Nodes_per_plant	0	1	1	1	0	1	1	0	1	1	1	1	1	0	0	1	0	0	0	0	0	0	1	0	1	1	14	near-core
pan_gene_11933	pan_gene_27659	Average_internode_length_(above_ear);Nodes_per_plant;Nodes_to_ear	Days_to_anthesis;Nodes_per_plant;Photoperiod_Growing-degree_days_to_silk;Photoperiod_growing-degree_days_to_anthesis;Ratio_of_ear_height_to_total_height	0	1	0	0	1	1	1	0	0	1	0	0	0	0	0	0	0	0	1	0	0	0	0	0	0	0	6	dispensable
pan_gene_11933	pan_gene_29598	Average_internode_length_(above_ear);Nodes_per_plant;Nodes_to_ear	Days_to_anthesis;Days_to_silk;Leaf_width;Nodes_per_plant;Ratio_of_ear_height_to_total_height	0	1	0	1	1	1	0	0	1	0	1	0	0	0	0	1	0	1	0	0	0	0	1	0	0	0	9	dispensable
pan_gene_11933	pan_gene_29970	Average_internode_length_(above_ear);Nodes_per_plant;Nodes_to_ear	Nodes_per_plant	0	0	0	0	1	0	0	0	0	1	0	0	0	0	0	0	0	0	1	0	0	0	0	0	0	0	3	dispensable
pan_gene_11933	pan_gene_30972	Average_internode_length_(above_ear);Nodes_per_plant;Nodes_to_ear	Fructose;Nodes_per_plant;Tassel_branch_number;Total_amino_acids	0	0	0	0	0	0	0	0	0	0	0	0	0	0	0	0	1	0	0	0	0	0	0	0	0	0	1	private
pan_gene_11933	pan_gene_32459	Average_internode_length_(above_ear);Nodes_per_plant;Nodes_to_ear	Nodes_per_plant;Plant_height	0	0	0	1	0	0	1	0	1	0	1	0	0	0	0	0	0	0	0	0	0	0	0	0	0	0	4	dispensable
pan_gene_11933	pan_gene_43399	Average_internode_length_(above_ear);Nodes_per_plant;Nodes_to_ear	Nodes_per_plant	0	1	0	0	0	0	0	0	0	0	0	0	0	0	0	0	0	0	0	0	0	0	0	0	0	0	1	private
pan_gene_11933	pan_gene_5616	Average_internode_length_(above_ear);Nodes_per_plant;Nodes_to_ear	Nodes_per_plant;Nodes_to_ear	0	0	0	1	0	1	0	0	0	0	0	1	0	0	0	0	0	0	1	0	0	0	1	0	0	0	5	dispensable
pan_gene_11933	pan_gene_8446	Average_internode_length_(above_ear);Nodes_per_plant;Nodes_to_ear	Ear_height;Nodes_per_plant;Nodes_to_ear;Stalk_strength;Tassel_branch_number	0	0	0	0	0	1	0	0	0	0	0	0	0	0	0	0	0	0	0	0	0	0	0	0	0	0	1	private
pan_gene_11933	pan_gene_8827	Average_internode_length_(above_ear);Nodes_per_plant;Nodes_to_ear	Anthesis-silking_interval;Average_internode_length_(above_ear);Nodes_per_plant	0	1	0	1	0	1	1	0	1	1	1	1	1	0	1	0	0	0	0	0	0	0	1	1	1	0	13	near-core
pan_gene_11933	pan_gene_9267	Average_internode_length_(above_ear);Nodes_per_plant;Nodes_to_ear	Average_internode_length_(below_ear);Nodes_per_plant	0	1	1	1	0	0	1	0	0	0	1	1	0	0	0	1	0	0	0	0	0	0	1	0	1	0	9	dispensable
pan_gene_11969	pan_gene_1314	Days_to_anthesis;Days_to_silk;Leaf_length;Nodes_per_plant;PCA_of_metabolites:_PC1	Nodes_per_plant;Plant_height	0	1	0	0	0	0	0	0	0	0	0	0	0	0	0	0	0	0	0	0	0	0	0	0	0	0	1	private
pan_gene_11969	pan_gene_14217	Days_to_anthesis;Days_to_silk;Leaf_length;Nodes_per_plant;PCA_of_metabolites:_PC1	Nodes_per_plant	0	1	0	1	0	1	0	0	1	0	0	0	0	1	0	0	1	0	0	1	0	0	1	0	0	0	8	dispensable
pan_gene_11969	pan_gene_15120	Days_to_anthesis;Days_to_silk;Leaf_length;Nodes_per_plant;PCA_of_metabolites:_PC1	Nodes_per_plant	0	1	0	1	1	1	0	0	1	0	1	1	1	0	0	0	0	1	0	0	1	0	1	0	0	0	11	near-core
pan_gene_11969	pan_gene_16906	Days_to_anthesis;Days_to_silk;Leaf_length;Nodes_per_plant;PCA_of_metabolites:_PC1	Average_internode_length_(whole_plant);Nodes_per_plant	0	1	0	0	0	1	0	0	0	0	0	0	0	0	0	0	0	0	0	0	0	0	1	1	0	0	4	dispensable
pan_gene_11969	pan_gene_18236	Days_to_anthesis;Days_to_silk;Leaf_length;Nodes_per_plant;PCA_of_metabolites:_PC1	Malate;Nitrate;Nodes_per_plant;Ratio_of_ear_height_to_total_height	0	1	0	1	1	0	0	1	1	1	1	0	0	1	0	0	0	1	0	0	0	0	0	0	0	0	9	dispensable
pan_gene_11969	pan_gene_22176	Days_to_anthesis;Days_to_silk;Leaf_length;Nodes_per_plant;PCA_of_metabolites:_PC1	Nodes_per_plant	0	1	0	0	0	0	0	0	0	0	0	0	0	0	0	0	0	0	0	0	1	0	0	0	0	0	2	dispensable
pan_gene_11969	pan_gene_22269	Days_to_anthesis;Days_to_silk;Leaf_length;Nodes_per_plant;PCA_of_metabolites:_PC1	Average_internode_length_(above_ear);Average_internode_length_(whole_plant);Nodes_per_plant	0	1	0	1	0	1	0	0	1	0	0	0	1	0	0	0	0	0	0	1	0	0	1	0	0	0	7	dispensable
pan_gene_11969	pan_gene_22841	Days_to_anthesis;Days_to_silk;Leaf_length;Nodes_per_plant;PCA_of_metabolites:_PC1	Nodes_per_plant	0	1	0	0	0	0	0	0	0	0	0	0	0	0	0	0	0	0	0	0	0	0	0	1	0	0	2	dispensable
pan_gene_11969	pan_gene_22945	Days_to_anthesis;Days_to_silk;Leaf_length;Nodes_per_plant;PCA_of_metabolites:_PC1	Nodes_per_plant	0	1	1	1	1	1	0	0	1	0	1	1	1	0	1	0	0	0	0	0	1	0	1	1	0	0	13	near-core
pan_gene_11969	pan_gene_2447	Days_to_anthesis;Days_to_silk;Leaf_length;Nodes_per_plant;PCA_of_metabolites:_PC1	Nodes_per_plant	0	1	0	1	0	0	0	0	0	0	0	0	0	0	0	0	0	0	0	0	0	0	0	0	0	0	2	dispensable
pan_gene_11969	pan_gene_2548	Days_to_anthesis;Days_to_silk;Leaf_length;Nodes_per_plant;PCA_of_metabolites:_PC1	Nodes_above_ear;Nodes_per_plant;Plant_height	0	1	0	1	0	0	0	0	0	1	0	1	1	0	0	0	0	0	0	0	0	0	1	0	0	0	6	dispensable
pan_gene_11969	pan_gene_2568	Days_to_anthesis;Days_to_silk;Leaf_length;Nodes_per_plant;PCA_of_metabolites:_PC1	Ear_height;Ear_row_number;Glutamate;Nodes_per_plant;Nodes_to_ear;Plant_height	0	1	1	1	0	0	0	0	1	0	0	0	1	0	0	0	0	0	0	0	1	0	1	1	0	0	8	dispensable
pan_gene_11969	pan_gene_27657	Days_to_anthesis;Days_to_silk;Leaf_length;Nodes_per_plant;PCA_of_metabolites:_PC1	Nodes_per_plant;Ratio_of_ear_height_to_total_height;Tassel_branch_number	0	1	0	0	0	0	0	0	0	0	0	0	0	0	0	0	0	1	0	0	0	0	0	0	0	0	2	dispensable
pan_gene_11969	pan_gene_29598	Days_to_anthesis;Days_to_silk;Leaf_length;Nodes_per_plant;PCA_of_metabolites:_PC1	Days_to_anthesis;Days_to_silk;Leaf_width;Nodes_per_plant;Ratio_of_ear_height_to_total_height	0	1	0	1	1	1	0	1	1	0	1	0	0	1	0	0	0	0	0	0	1	0	0	1	0	0	10	dispensable
pan_gene_11969	pan_gene_4291	Days_to_anthesis;Days_to_silk;Leaf_length;Nodes_per_plant;PCA_of_metabolites:_PC1	Average_internode_length_(above_ear);Nodes_per_plant	0	1	0	1	0	0	0	0	0	0	0	1	0	1	0	0	0	0	0	0	0	0	0	0	0	0	4	dispensable
pan_gene_11969	pan_gene_43399	Days_to_anthesis;Days_to_silk;Leaf_length;Nodes_per_plant;PCA_of_metabolites:_PC1	Nodes_per_plant	0	1	0	1	0	0	0	0	0	0	0	0	0	0	0	0	0	0	0	0	0	0	0	0	0	0	2	dispensable
pan_gene_11969	pan_gene_5616	Days_to_anthesis;Days_to_silk;Leaf_length;Nodes_per_plant;PCA_of_metabolites:_PC1	Nodes_per_plant;Nodes_to_ear	0	0	0	1	0	1	0	0	0	0	0	0	0	0	0	0	0	0	0	0	0	0	1	0	0	0	3	dispensable
pan_gene_11969	pan_gene_66552	Days_to_anthesis;Days_to_silk;Leaf_length;Nodes_per_plant;PCA_of_metabolites:_PC1	Nodes_per_plant;Nodes_to_ear;Sucrose	0	0	0	1	0	0	0	0	0	0	0	0	0	0	0	0	0	0	0	0	0	0	0	0	0	0	1	private
pan_gene_11969	pan_gene_9265	Days_to_anthesis;Days_to_silk;Leaf_length;Nodes_per_plant;PCA_of_metabolites:_PC1	Nodes_per_plant	0	0	0	0	0	0	0	0	0	0	0	0	0	0	0	0	0	0	0	0	0	0	0	1	0	0	1	private
pan_gene_11969	pan_gene_9267	Days_to_anthesis;Days_to_silk;Leaf_length;Nodes_per_plant;PCA_of_metabolites:_PC1	Average_internode_length_(below_ear);Nodes_per_plant	0	1	0	1	1	1	0	1	0	0	1	1	0	1	0	0	0	0	1	0	1	0	1	1	1	1	14	near-core
pan_gene_11969	pan_gene_9272	Days_to_anthesis;Days_to_silk;Leaf_length;Nodes_per_plant;PCA_of_metabolites:_PC1	Nodes_per_plant	0	1	0	1	0	1	0	0	1	0	0	0	1	0	0	0	0	0	0	0	1	0	1	0	0	1	8	dispensable
pan_gene_11972	pan_gene_1813	Glutamate;Leaf_length;Nitrate;Nodes_per_plant;PCA_of_metabolites:_PC1;Protein	Nodes_per_plant	0	1	0	0	0	0	0	0	1	0	0	0	0	0	0	0	0	0	0	0	0	0	1	0	0	0	3	dispensable
pan_gene_11972	pan_gene_25477	Glutamate;Leaf_length;Nitrate;Nodes_per_plant;PCA_of_metabolites:_PC1;Protein	Ear_height;Height_per_day_(until_flowering);Nodes_per_plant;Tassel_branch_number	0	1	0	0	0	0	0	0	0	0	0	0	0	0	0	0	0	0	0	0	0	0	0	0	0	0	1	private
pan_gene_11972	pan_gene_31704	Glutamate;Leaf_length;Nitrate;Nodes_per_plant;PCA_of_metabolites:_PC1;Protein	Nodes_per_plant	0	0	0	0	0	0	0	0	1	0	0	0	0	0	0	1	0	0	0	0	0	0	0	0	0	0	2	dispensable
pan_gene_12016	pan_gene_12212	Nodes_per_plant;Nodes_to_ear;Photoperiod_Growing-degree_days_to_silk;Photoperiod_growing-degree_days_to_anthesis;Southern_leaf_blight	Ear_height;Nodes_per_plant	0	1	0	0	0	0	0	0	0	0	0	0	0	0	0	0	0	0	0	0	0	0	0	0	0	0	1	private
pan_gene_12016	pan_gene_15121	Nodes_per_plant;Nodes_to_ear;Photoperiod_Growing-degree_days_to_silk;Photoperiod_growing-degree_days_to_anthesis;Southern_leaf_blight	Nodes_per_plant	0	1	0	0	0	0	0	0	0	0	0	0	0	0	0	0	0	1	0	0	0	0	0	0	0	0	2	dispensable
pan_gene_12016	pan_gene_16296	Nodes_per_plant;Nodes_to_ear;Photoperiod_Growing-degree_days_to_silk;Photoperiod_growing-degree_days_to_anthesis;Southern_leaf_blight	Nodes_per_plant	0	0	0	0	0	1	0	0	0	0	0	0	0	0	0	0	0	0	0	0	0	0	0	0	0	0	1	private
pan_gene_12016	pan_gene_18331	Nodes_per_plant;Nodes_to_ear;Photoperiod_Growing-degree_days_to_silk;Photoperiod_growing-degree_days_to_anthesis;Southern_leaf_blight	Nodes_per_plant	0	1	1	1	0	0	1	1	1	0	1	0	1	0	1	0	1	0	0	0	0	0	0	0	0	0	10	dispensable
pan_gene_12016	pan_gene_2557	Nodes_per_plant;Nodes_to_ear;Photoperiod_Growing-degree_days_to_silk;Photoperiod_growing-degree_days_to_anthesis;Southern_leaf_blight	Height_above_ear;Nodes_per_plant;Tassel_branch_number	0	1	1	0	0	0	0	0	0	0	1	0	0	0	1	0	0	1	1	0	0	1	1	1	0	0	9	dispensable
pan_gene_12016	pan_gene_26151	Nodes_per_plant;Nodes_to_ear;Photoperiod_Growing-degree_days_to_silk;Photoperiod_growing-degree_days_to_anthesis;Southern_leaf_blight	Nodes_above_ear;Nodes_per_plant	0	0	1	0	0	0	0	0	0	0	0	0	0	0	0	0	0	1	0	0	0	0	0	0	0	0	2	dispensable
pan_gene_12016	pan_gene_26602	Nodes_per_plant;Nodes_to_ear;Photoperiod_Growing-degree_days_to_silk;Photoperiod_growing-degree_days_to_anthesis;Southern_leaf_blight	Anthesis-silking_interval;Height_above_ear;Nodes_per_plant;Southern_leaf_blight	0	1	0	0	0	0	0	0	1	0	1	0	1	0	1	1	0	1	1	0	0	1	1	0	0	1	11	near-core
pan_gene_12016	pan_gene_26665	Nodes_per_plant;Nodes_to_ear;Photoperiod_Growing-degree_days_to_silk;Photoperiod_growing-degree_days_to_anthesis;Southern_leaf_blight	Ear_height;Leaf_width;Nodes_per_plant;Nodes_to_ear	0	1	0	0	0	0	0	0	0	0	0	0	0	0	0	0	0	0	0	0	0	0	0	0	0	0	1	private
pan_gene_12016	pan_gene_26707	Nodes_per_plant;Nodes_to_ear;Photoperiod_Growing-degree_days_to_silk;Photoperiod_growing-degree_days_to_anthesis;Southern_leaf_blight	Days_to_silk;Nodes_per_plant;Ratio_of_ear_height_to_total_height	0	1	1	0	0	0	0	0	0	0	0	0	0	0	0	0	0	1	0	0	0	0	0	0	0	0	3	dispensable
pan_gene_12016	pan_gene_28732	Nodes_per_plant;Nodes_to_ear;Photoperiod_Growing-degree_days_to_silk;Photoperiod_growing-degree_days_to_anthesis;Southern_leaf_blight	Anthesis-silking_interval;Days_to_anthesis;Ear_height;Leaf_length;Leaf_width;Nodes_per_plant;Photoperiod_Growing-degree_days_to_silk;Photoperiod_growing-degree_days_to_anthesis	0	1	1	0	0	0	0	0	0	0	0	0	0	0	0	0	0	1	0	0	0	1	0	0	0	0	4	dispensable
pan_gene_12016	pan_gene_28883	Nodes_per_plant;Nodes_to_ear;Photoperiod_Growing-degree_days_to_silk;Photoperiod_growing-degree_days_to_anthesis;Southern_leaf_blight	Height_per_day_(until_flowering);Nodes_per_plant;Photoperiod_Growing-degree_days_to_silk;Photoperiod_growing-degree_days_to_anthesis;Ratio_of_ear_height_to_total_height	0	1	0	0	0	0	0	0	0	0	0	0	0	0	0	0	0	0	0	0	0	0	0	0	0	0	1	private
pan_gene_12016	pan_gene_29970	Nodes_per_plant;Nodes_to_ear;Photoperiod_Growing-degree_days_to_silk;Photoperiod_growing-degree_days_to_anthesis;Southern_leaf_blight	Nodes_per_plant	0	0	0	0	0	0	0	0	0	0	0	0	0	0	0	0	0	0	0	0	0	0	0	0	0	1	1	private
pan_gene_12016	pan_gene_31806	Nodes_per_plant;Nodes_to_ear;Photoperiod_Growing-degree_days_to_silk;Photoperiod_growing-degree_days_to_anthesis;Southern_leaf_blight	Nodes_per_plant	0	1	1	0	0	0	0	0	0	0	0	0	0	0	1	0	0	1	1	0	0	1	1	1	1	0	9	dispensable
pan_gene_12016	pan_gene_407	Nodes_per_plant;Nodes_to_ear;Photoperiod_Growing-degree_days_to_silk;Photoperiod_growing-degree_days_to_anthesis;Southern_leaf_blight	Average_internode_length_(above_ear);Nodes_above_ear;Nodes_per_plant	0	0	0	1	0	0	0	0	0	0	0	0	1	0	0	0	0	0	0	0	0	0	0	0	0	0	2	dispensable
pan_gene_12016	pan_gene_434	Nodes_per_plant;Nodes_to_ear;Photoperiod_Growing-degree_days_to_silk;Photoperiod_growing-degree_days_to_anthesis;Southern_leaf_blight	Average_internode_length_(whole_plant);Nodes_per_plant	0	1	1	0	0	0	0	0	0	0	1	0	0	0	0	0	0	0	0	0	0	0	0	0	0	0	3	dispensable
pan_gene_12016	pan_gene_5532	Nodes_per_plant;Nodes_to_ear;Photoperiod_Growing-degree_days_to_silk;Photoperiod_growing-degree_days_to_anthesis;Southern_leaf_blight	100_Kernel_weight;Ear_height;Nodes_per_plant;Ratio_of_ear_height_to_total_height	0	1	1	0	1	0	0	0	1	0	1	0	0	0	0	1	1	1	1	1	0	0	1	1	1	0	13	near-core
pan_gene_12016	pan_gene_559	Nodes_per_plant;Nodes_to_ear;Photoperiod_Growing-degree_days_to_silk;Photoperiod_growing-degree_days_to_anthesis;Southern_leaf_blight	Nodes_per_plant;Sucrose	0	1	0	0	0	0	0	0	0	0	0	0	0	0	0	0	0	1	0	0	0	0	0	0	0	0	2	dispensable
pan_gene_12016	pan_gene_8428	Nodes_per_plant;Nodes_to_ear;Photoperiod_Growing-degree_days_to_silk;Photoperiod_growing-degree_days_to_anthesis;Southern_leaf_blight	Nodes_per_plant	0	1	0	1	0	0	0	0	1	0	0	0	1	0	0	0	0	0	0	1	0	0	0	1	0	1	7	dispensable
pan_gene_12016	pan_gene_8718	Nodes_per_plant;Nodes_to_ear;Photoperiod_Growing-degree_days_to_silk;Photoperiod_growing-degree_days_to_anthesis;Southern_leaf_blight	Leaf_length;Nodes_per_plant	0	1	0	0	0	0	0	0	0	0	0	0	0	0	0	0	0	0	0	0	0	0	0	0	0	0	1	private
pan_gene_12016	pan_gene_8761	Nodes_per_plant;Nodes_to_ear;Photoperiod_Growing-degree_days_to_silk;Photoperiod_growing-degree_days_to_anthesis;Southern_leaf_blight	Days_to_anthesis;Nodes_per_plant	0	1	0	0	0	0	0	0	0	0	0	0	0	0	0	0	0	1	0	0	0	0	0	0	0	0	2	dispensable
pan_gene_12212	pan_gene_15121	Ear_height;Nodes_per_plant	Nodes_per_plant	0	1	1	1	0	0	0	0	0	1	0	1	1	0	0	0	0	0	0	0	0	0	0	1	0	1	8	dispensable
pan_gene_12212	pan_gene_28732	Ear_height;Nodes_per_plant	Anthesis-silking_interval;Days_to_anthesis;Ear_height;Leaf_length;Leaf_width;Nodes_per_plant;Photoperiod_Growing-degree_days_to_silk;Photoperiod_growing-degree_days_to_anthesis	0	1	1	0	0	0	0	0	0	0	0	1	1	0	0	0	0	0	0	0	0	0	1	0	0	0	5	dispensable
pan_gene_12212	pan_gene_408	Ear_height;Nodes_per_plant	Average_internode_length_(above_ear);Nodes_above_ear;Nodes_per_plant	0	1	1	0	0	0	0	0	0	1	0	1	0	0	1	0	0	0	0	0	0	0	0	1	0	1	7	dispensable
pan_gene_12212	pan_gene_559	Ear_height;Nodes_per_plant	Nodes_per_plant;Sucrose	0	1	1	0	0	0	0	0	0	1	0	0	1	0	0	0	0	0	0	0	0	0	0	0	0	0	4	dispensable
pan_gene_12212	pan_gene_8761	Ear_height;Nodes_per_plant	Days_to_anthesis;Nodes_per_plant	0	1	1	0	0	0	0	0	0	1	0	1	1	0	0	0	0	1	0	0	0	0	0	1	0	1	8	dispensable
pan_gene_12231	pan_gene_21925	Ear_height;Nodes_per_plant	Leaf_length;Nodes_per_plant;Starch	0	1	0	0	0	0	0	0	0	0	1	0	0	0	0	0	0	0	1	0	0	0	1	0	0	0	4	dispensable
pan_gene_12387	pan_gene_16229	Anthesis-silking_interval;Nodes_per_plant	Height_per_day_(until_flowering);Nodes_per_plant;Plant_height	0	1	0	1	0	0	0	0	1	0	1	0	0	0	0	0	1	0	0	0	0	0	0	0	0	0	5	dispensable
pan_gene_12676	pan_gene_14217	Nodes_per_plant	Nodes_per_plant	0	1	0	0	0	0	0	0	0	0	1	0	0	0	0	0	1	0	0	0	0	0	1	1	0	0	5	dispensable
pan_gene_12676	pan_gene_29598	Nodes_per_plant	Days_to_anthesis;Days_to_silk;Leaf_width;Nodes_per_plant;Ratio_of_ear_height_to_total_height	0	1	0	0	0	1	0	0	1	0	0	0	0	0	0	0	1	0	1	0	0	1	1	0	0	0	7	dispensable
pan_gene_12676	pan_gene_43399	Nodes_per_plant	Nodes_per_plant	0	1	0	0	1	0	0	0	0	0	0	0	1	0	0	0	0	0	0	0	0	0	0	0	0	0	3	dispensable
pan_gene_12676	pan_gene_9265	Nodes_per_plant	Nodes_per_plant	0	0	0	0	0	0	0	0	0	0	0	0	0	0	0	0	1	0	0	0	0	1	0	1	0	0	3	dispensable
pan_gene_1270	pan_gene_27605	Leaf_width;Nodes_above_ear;Nodes_per_plant	Days_to_anthesis;Nodes_per_plant;Total_amino_acids	0	1	0	0	0	0	0	0	0	0	0	0	0	0	0	0	0	0	0	0	0	0	0	0	0	0	1	private
pan_gene_1284	pan_gene_15120	Nodes_per_plant	Nodes_per_plant	0	0	0	0	0	0	0	0	0	1	0	0	0	0	0	0	0	0	0	0	0	0	0	0	0	0	1	private
pan_gene_1284	pan_gene_22841	Nodes_per_plant	Nodes_per_plant	0	0	0	0	0	0	0	0	0	1	0	0	0	0	0	0	0	0	0	0	0	0	0	0	0	0	1	private
pan_gene_1284	pan_gene_28883	Nodes_per_plant	Height_per_day_(until_flowering);Nodes_per_plant;Photoperiod_Growing-degree_days_to_silk;Photoperiod_growing-degree_days_to_anthesis;Ratio_of_ear_height_to_total_height	0	0	0	0	0	0	0	0	0	1	0	0	0	0	0	0	0	0	0	0	0	0	0	0	0	0	1	private
pan_gene_1284	pan_gene_5532	Nodes_per_plant	100_Kernel_weight;Ear_height;Nodes_per_plant;Ratio_of_ear_height_to_total_height	0	0	0	0	0	0	0	0	0	1	0	0	0	0	0	0	0	0	0	0	0	0	0	0	0	0	1	private
pan_gene_1314	pan_gene_18236	Nodes_per_plant;Plant_height	Malate;Nitrate;Nodes_per_plant;Ratio_of_ear_height_to_total_height	0	1	0	1	0	0	0	0	0	0	0	0	0	0	0	0	0	0	0	0	0	0	0	0	0	0	2	dispensable
pan_gene_1314	pan_gene_20851	Nodes_per_plant;Plant_height	Nodes_per_plant	0	1	0	0	0	0	0	0	0	0	0	0	0	0	0	0	0	0	0	0	0	0	0	0	0	0	1	private
pan_gene_1314	pan_gene_22945	Nodes_per_plant;Plant_height	Nodes_per_plant	0	1	0	0	0	0	0	0	0	0	0	0	0	0	0	0	0	0	0	0	0	0	0	0	0	0	1	private
pan_gene_1314	pan_gene_27108	Nodes_per_plant;Plant_height	Nodes_per_plant	0	1	0	0	0	0	0	0	0	0	0	0	0	0	0	0	0	0	0	0	0	0	0	0	0	0	1	private
pan_gene_1314	pan_gene_27657	Nodes_per_plant;Plant_height	Nodes_per_plant;Ratio_of_ear_height_to_total_height;Tassel_branch_number	0	1	0	0	0	0	0	0	0	0	0	0	0	0	0	0	0	0	0	0	0	0	0	0	0	0	1	private
pan_gene_1314	pan_gene_6274	Nodes_per_plant;Plant_height	Leaf_width;Nodes_per_plant;Northern_Leaf_Blight;PCA_of_metabolites:_PC2	0	1	0	0	0	0	0	0	0	0	0	0	0	0	0	0	0	0	0	0	0	0	0	0	0	0	1	private
pan_gene_1314	pan_gene_9267	Nodes_per_plant;Plant_height	Average_internode_length_(below_ear);Nodes_per_plant	0	1	0	0	0	0	0	0	0	0	0	0	0	0	0	0	0	0	0	0	0	0	0	0	0	0	1	private
pan_gene_13719	pan_gene_1813	Nodes_per_plant	Nodes_per_plant	0	1	0	0	0	0	0	0	0	0	0	0	0	0	1	1	0	0	1	0	1	0	0	0	0	0	5	dispensable
pan_gene_139	pan_gene_21915	Average_internode_length_(above_ear);Nodes_per_plant;Nodes_to_ear;Ratio_of_ear_height_to_total_height	Ear_height;Height_above_ear;Nodes_per_plant;Nodes_to_ear;Plant_height	0	1	0	0	0	0	0	0	0	0	0	0	0	0	0	0	0	0	0	0	0	0	0	0	0	0	1	private
pan_gene_139	pan_gene_29514	Average_internode_length_(above_ear);Nodes_per_plant;Nodes_to_ear;Ratio_of_ear_height_to_total_height	Leaf_width;Nodes_per_plant;Southern_leaf_blight	0	1	0	0	0	0	0	0	1	0	0	0	0	0	0	0	0	0	0	0	0	0	0	0	0	0	2	dispensable
pan_gene_139	pan_gene_396	Average_internode_length_(above_ear);Nodes_per_plant;Nodes_to_ear;Ratio_of_ear_height_to_total_height	Days_to_anthesis;Nodes_per_plant	0	1	0	0	0	0	1	0	1	0	1	0	0	1	0	1	0	0	0	0	0	0	1	0	0	0	7	dispensable
pan_gene_14154	pan_gene_26586	Boxcox-transformed_leaf_angle;Nitrate;Nodes_above_ear;Nodes_per_plant;Northern_Leaf_Blight;Tassel_length	Nodes_above_ear;Nodes_per_plant;Tassel_length	0	1	0	0	0	0	0	0	0	0	0	0	0	0	0	0	0	0	0	0	0	0	0	0	0	0	1	private
pan_gene_14154	pan_gene_4281	Boxcox-transformed_leaf_angle;Nitrate;Nodes_above_ear;Nodes_per_plant;Northern_Leaf_Blight;Tassel_length	Nodes_per_plant	0	1	0	0	0	0	0	0	0	1	0	0	0	0	0	0	0	0	0	0	0	0	0	1	0	0	3	dispensable
pan_gene_14217	pan_gene_19311	Nodes_per_plant	100_Kernel_weight;Average_internode_length_(above_ear);Glutamate;Nodes_per_plant;PCA_of_metabolites:_PC1	0	1	0	1	1	1	0	1	1	0	0	0	0	1	1	1	0	0	1	0	0	0	1	0	0	0	11	near-core
pan_gene_14217	pan_gene_24206	Nodes_per_plant	Nodes_per_plant	0	1	1	0	0	0	0	1	1	0	1	0	0	0	1	0	0	1	0	0	0	0	0	0	0	0	7	dispensable
pan_gene_14217	pan_gene_25872	Nodes_per_plant	Nodes_per_plant	0	1	1	1	1	1	0	1	1	1	0	0	0	1	0	1	1	0	0	0	1	0	1	1	0	1	15	near-core
pan_gene_14217	pan_gene_29598	Nodes_per_plant	Days_to_anthesis;Days_to_silk;Leaf_width;Nodes_per_plant;Ratio_of_ear_height_to_total_height	0	1	0	1	0	1	0	0	0	0	0	0	0	1	0	0	1	0	0	0	0	0	0	1	0	0	6	dispensable
pan_gene_14217	pan_gene_9580	Nodes_per_plant	Leaf_width;Nodes_per_plant	0	0	0	0	0	1	0	0	0	0	0	0	0	0	0	1	0	0	1	0	0	0	0	0	0	0	3	dispensable
pan_gene_14676	pan_gene_17647	Nodes_above_ear;Nodes_per_plant	Nodes_per_plant	0	1	0	1	1	0	1	0	1	1	0	0	1	0	1	0	1	1	1	1	0	0	0	0	1	0	13	near-core
pan_gene_14676	pan_gene_1943	Nodes_above_ear;Nodes_per_plant	Nodes_per_plant	0	1	0	0	0	0	0	0	0	0	0	0	0	0	0	0	0	0	0	0	0	0	0	0	0	0	1	private
pan_gene_14676	pan_gene_26524	Nodes_above_ear;Nodes_per_plant	Nodes_per_plant	0	1	0	0	0	0	0	0	0	0	0	0	0	0	0	0	0	0	0	0	0	0	0	0	0	0	1	private
pan_gene_14676	pan_gene_4463	Nodes_above_ear;Nodes_per_plant	Anthesis-silking_interval;Leaf_length;Nodes_per_plant	0	1	0	1	1	0	0	0	0	0	0	0	0	0	0	0	0	0	0	0	0	0	0	0	0	0	3	dispensable
pan_gene_14676	pan_gene_5068	Nodes_above_ear;Nodes_per_plant	Chlorophyll_A;Ear_height;Height_above_ear;Nodes_per_plant	0	0	0	0	1	0	0	0	0	0	0	0	0	0	0	0	0	0	0	0	0	0	0	0	0	0	1	private
pan_gene_14676	pan_gene_7178	Nodes_above_ear;Nodes_per_plant	Nodes_per_plant;Nodes_to_ear	0	1	0	0	0	0	0	0	0	0	0	0	1	0	1	0	0	0	0	0	1	0	0	0	0	0	4	dispensable
pan_gene_14738	pan_gene_15110	Nodes_per_plant	Nodes_per_plant	0	1	0	0	0	0	0	0	0	0	0	0	0	0	0	0	0	0	0	0	0	0	0	0	0	0	1	private
pan_gene_14738	pan_gene_74324	Nodes_per_plant	Ear_height;Nodes_per_plant	0	1	0	0	0	0	0	0	0	0	0	0	0	0	0	0	0	0	0	0	0	0	0	0	0	0	1	private
pan_gene_1483	pan_gene_29791	Nodes_per_plant	Days_to_anthesis;Days_to_silk;Ear_height;Leaf_length;Leaf_width;Nodes_per_plant;Nodes_to_ear	0	1	0	0	1	0	0	1	1	1	0	1	1	0	0	0	0	1	1	0	0	0	0	0	0	0	9	dispensable
pan_gene_150	pan_gene_1593	Average_internode_length_(below_ear);Chlorophyll_B;Ear_height;Nodes_per_plant;Ratio_of_ear_height_to_total_height	Nodes_per_plant;Southern_leaf_blight	0	1	0	0	1	0	0	0	0	1	0	1	0	1	0	0	0	0	0	0	0	0	0	0	0	0	5	dispensable
pan_gene_150	pan_gene_26664	Average_internode_length_(below_ear);Chlorophyll_B;Ear_height;Nodes_per_plant;Ratio_of_ear_height_to_total_height	Ear_height;Leaf_width;Nodes_per_plant	0	0	0	0	0	0	0	0	0	0	0	0	0	1	0	1	0	0	0	0	0	0	0	1	0	0	3	dispensable
pan_gene_150	pan_gene_30467	Average_internode_length_(below_ear);Chlorophyll_B;Ear_height;Nodes_per_plant;Ratio_of_ear_height_to_total_height	Nodes_per_plant	0	1	0	1	0	0	0	0	0	0	0	0	0	0	0	0	0	0	0	0	0	0	0	0	0	0	2	dispensable
pan_gene_150	pan_gene_5131	Average_internode_length_(below_ear);Chlorophyll_B;Ear_height;Nodes_per_plant;Ratio_of_ear_height_to_total_height	Days_to_silk;Fructose;Glucose;Malate;Nodes_per_plant;Total_amino_acids	0	1	0	0	1	0	0	1	0	0	0	0	0	1	0	0	0	0	0	0	0	0	0	0	0	0	4	dispensable
pan_gene_150	pan_gene_5419	Average_internode_length_(below_ear);Chlorophyll_B;Ear_height;Nodes_per_plant;Ratio_of_ear_height_to_total_height	Days_to_anthesis;Days_to_silk;Nodes_per_plant;Tassel_length;Total_amino_acids	0	1	0	1	0	0	0	0	1	0	0	0	0	0	0	0	0	0	0	0	0	0	0	0	0	0	3	dispensable
pan_gene_15110	pan_gene_24206	Nodes_per_plant	Nodes_per_plant	0	1	0	0	1	0	0	0	0	0	0	0	0	0	0	0	0	0	0	0	0	0	1	0	1	0	4	dispensable
pan_gene_15110	pan_gene_8672	Nodes_per_plant	Ear_height;Nodes_per_plant;Ratio_of_ear_height_to_total_height	0	1	0	0	0	0	0	0	0	0	0	0	0	0	0	0	0	0	0	0	0	0	0	0	0	0	1	private
pan_gene_15120	pan_gene_19568	Nodes_per_plant	Average_internode_length_(above_ear);Nodes_per_plant	0	1	1	0	0	0	0	0	0	0	0	0	0	0	0	0	0	0	0	0	0	0	0	0	0	0	2	dispensable
pan_gene_15120	pan_gene_20851	Nodes_per_plant	Nodes_per_plant	0	1	1	0	0	1	1	0	1	0	1	0	0	0	1	0	1	1	1	0	1	1	1	0	0	1	14	near-core
pan_gene_15120	pan_gene_22176	Nodes_per_plant	Nodes_per_plant	0	1	1	0	0	1	0	1	0	1	1	0	1	1	0	1	0	0	0	0	1	0	0	0	0	1	11	near-core
pan_gene_15120	pan_gene_22269	Nodes_per_plant	Average_internode_length_(above_ear);Average_internode_length_(whole_plant);Nodes_per_plant	0	1	0	1	0	1	0	0	1	0	0	0	0	0	0	0	1	1	1	1	0	0	1	0	0	1	10	dispensable
pan_gene_15120	pan_gene_2447	Nodes_per_plant	Nodes_per_plant	0	1	0	0	0	1	0	0	1	0	1	0	0	0	0	0	0	1	0	0	0	1	0	0	0	0	6	dispensable
pan_gene_15120	pan_gene_24924	Nodes_per_plant	Nodes_per_plant;Tassel_branch_number	0	1	0	0	0	1	0	0	1	0	1	0	0	0	0	0	0	1	0	0	1	0	0	0	0	0	6	dispensable
pan_gene_15120	pan_gene_25481	Nodes_per_plant	Ear_height;Nodes_per_plant;Nodes_to_ear	0	1	1	0	0	1	0	0	1	0	1	0	1	0	1	0	1	1	0	1	1	1	1	0	0	1	14	near-core
pan_gene_15120	pan_gene_2557	Nodes_per_plant	Height_above_ear;Nodes_per_plant;Tassel_branch_number	0	1	1	1	1	0	1	0	1	0	0	1	0	0	0	0	0	1	0	0	1	0	0	0	0	0	9	dispensable
pan_gene_15120	pan_gene_2572	Nodes_per_plant	Nodes_per_plant;Nodes_to_ear	0	1	0	0	0	0	0	0	0	0	0	0	1	0	0	0	0	1	0	0	0	0	0	0	0	0	3	dispensable
pan_gene_15120	pan_gene_26036	Nodes_per_plant	Nodes_per_plant	0	1	0	0	0	0	0	0	0	0	0	0	0	0	0	0	0	0	0	0	0	0	0	0	0	0	1	private
pan_gene_15120	pan_gene_26653	Nodes_per_plant	Ear_height;Leaf_width;Nodes_above_ear;Nodes_per_plant;Nodes_to_ear;Plant_height	0	1	0	1	1	1	0	0	0	1	0	0	0	0	0	0	0	1	0	1	0	0	0	0	0	1	8	dispensable
pan_gene_15120	pan_gene_27657	Nodes_per_plant	Nodes_per_plant;Ratio_of_ear_height_to_total_height;Tassel_branch_number	0	1	1	1	0	1	1	0	0	0	0	1	1	1	0	1	0	0	0	0	1	0	1	1	1	1	14	near-core
pan_gene_15120	pan_gene_30972	Nodes_per_plant	Fructose;Nodes_per_plant;Tassel_branch_number;Total_amino_acids	0	0	0	0	0	0	0	0	0	0	0	0	0	0	0	0	1	0	0	0	0	0	0	0	0	0	1	private
pan_gene_15120	pan_gene_4281	Nodes_per_plant	Nodes_per_plant	0	1	0	1	0	0	0	0	0	0	0	0	0	0	0	0	0	0	0	0	0	0	0	0	0	0	2	dispensable
pan_gene_15120	pan_gene_5532	Nodes_per_plant	100_Kernel_weight;Ear_height;Nodes_per_plant;Ratio_of_ear_height_to_total_height	0	1	0	1	1	1	0	1	1	1	1	1	1	1	1	1	0	1	0	1	0	1	0	0	0	1	17	near-core
pan_gene_15120	pan_gene_5616	Nodes_per_plant	Nodes_per_plant;Nodes_to_ear	0	0	0	0	0	1	0	0	0	0	0	1	0	0	0	0	0	0	0	1	0	0	1	0	0	1	5	dispensable
pan_gene_15120	pan_gene_8428	Nodes_per_plant	Nodes_per_plant	0	1	0	1	0	0	0	0	0	0	0	0	0	0	0	0	0	0	0	0	0	0	0	0	0	0	2	dispensable
pan_gene_15120	pan_gene_8446	Nodes_per_plant	Ear_height;Nodes_per_plant;Nodes_to_ear;Stalk_strength;Tassel_branch_number	0	0	0	0	0	0	0	0	0	0	0	0	0	0	0	0	1	1	0	0	1	0	0	0	0	0	3	dispensable
pan_gene_15120	pan_gene_8827	Nodes_per_plant	Anthesis-silking_interval;Average_internode_length_(above_ear);Nodes_per_plant	0	1	0	1	0	1	1	1	1	0	1	0	0	0	0	0	1	1	1	0	1	0	1	0	0	1	13	near-core
pan_gene_15120	pan_gene_9265	Nodes_per_plant	Nodes_per_plant	0	0	1	0	0	0	0	0	0	0	0	0	0	0	0	0	1	0	0	0	0	0	0	0	0	0	2	dispensable
pan_gene_15120	pan_gene_9267	Nodes_per_plant	Average_internode_length_(below_ear);Nodes_per_plant	0	1	1	1	0	1	1	0	0	1	1	1	1	1	0	1	1	1	0	1	1	1	1	0	0	1	18	near-core
pan_gene_15120	pan_gene_9272	Nodes_per_plant	Nodes_per_plant	0	1	0	1	0	1	0	1	1	0	0	0	1	0	1	0	0	1	1	1	1	0	1	0	1	0	13	near-core
pan_gene_15121	pan_gene_19486	Nodes_per_plant	Nodes_per_plant	0	0	0	0	1	0	0	0	0	0	0	0	0	1	0	0	1	0	0	1	0	0	0	0	1	0	5	dispensable
pan_gene_15121	pan_gene_2557	Nodes_per_plant	Height_above_ear;Nodes_per_plant;Tassel_branch_number	0	1	0	0	1	0	0	0	0	0	1	0	0	0	0	0	0	1	0	1	0	0	0	0	1	0	6	dispensable
pan_gene_15121	pan_gene_26602	Nodes_per_plant	Anthesis-silking_interval;Height_above_ear;Nodes_per_plant;Southern_leaf_blight	0	1	0	1	0	0	0	1	0	0	0	0	1	1	0	0	0	1	0	0	0	0	0	0	0	0	6	dispensable
pan_gene_15121	pan_gene_28883	Nodes_per_plant	Height_per_day_(until_flowering);Nodes_per_plant;Photoperiod_Growing-degree_days_to_silk;Photoperiod_growing-degree_days_to_anthesis;Ratio_of_ear_height_to_total_height	0	1	0	0	1	0	0	0	1	0	0	0	0	0	0	0	0	1	0	0	1	0	0	0	0	0	5	dispensable
pan_gene_15121	pan_gene_31806	Nodes_per_plant	Nodes_per_plant	0	1	0	0	1	1	1	1	0	0	0	0	1	0	0	0	0	1	0	1	0	0	0	0	0	0	8	dispensable
pan_gene_15121	pan_gene_32705	Nodes_per_plant	Boxcox-transformed_leaf_angle;Chlorophyll_A;Days_to_silk;Nodes_per_plant;Nodes_to_ear;Total_amino_acids	0	1	1	1	0	0	1	1	1	0	1	0	0	1	0	0	1	0	0	0	1	0	1	1	0	1	13	near-core
pan_gene_15121	pan_gene_408	Nodes_per_plant	Average_internode_length_(above_ear);Nodes_above_ear;Nodes_per_plant	0	1	0	0	1	0	0	1	0	1	0	1	0	0	0	0	0	0	0	0	0	0	0	1	0	0	6	dispensable
pan_gene_15121	pan_gene_5532	Nodes_per_plant	100_Kernel_weight;Ear_height;Nodes_per_plant;Ratio_of_ear_height_to_total_height	0	1	0	1	0	0	0	0	0	0	1	0	1	0	0	0	0	0	0	0	0	0	0	0	0	0	4	dispensable
pan_gene_15121	pan_gene_559	Nodes_per_plant	Nodes_per_plant;Sucrose	0	1	1	1	0	0	1	0	1	1	1	1	1	0	1	1	1	0	0	0	1	1	1	1	1	0	17	near-core
pan_gene_15121	pan_gene_8415	Nodes_per_plant	Days_to_silk;Nodes_per_plant	0	1	0	0	0	0	0	0	1	0	1	0	0	0	0	1	0	0	1	0	1	1	0	0	0	0	7	dispensable
pan_gene_15121	pan_gene_8718	Nodes_per_plant	Leaf_length;Nodes_per_plant	0	1	1	1	1	0	1	1	1	1	1	0	1	0	0	0	0	0	0	1	1	1	1	1	0	1	16	near-core
pan_gene_15248	pan_gene_1680	Nodes_per_plant	Nodes_per_plant;Plant_height	0	0	0	0	0	0	0	0	1	0	0	0	0	0	0	0	0	0	0	0	0	0	0	0	0	0	1	private
pan_gene_15248	pan_gene_28181	Nodes_per_plant	Cob_diameter;Ear_row_number;Nodes_per_plant	0	0	0	0	0	0	0	0	0	0	0	0	0	0	0	0	0	1	0	1	0	0	0	0	0	0	2	dispensable
pan_gene_158	pan_gene_18891	Cob_diameter;Nodes_per_plant	Average_internode_length_(above_ear);Average_internode_length_(below_ear);Nodes_per_plant	0	1	0	0	0	0	0	0	0	0	0	0	0	0	0	0	0	0	0	0	0	0	0	0	0	0	1	private
pan_gene_158	pan_gene_26524	Cob_diameter;Nodes_per_plant	Nodes_per_plant	0	1	0	0	0	0	0	0	0	0	0	0	0	0	0	0	0	0	0	0	0	0	0	0	0	0	1	private
pan_gene_158	pan_gene_2675	Cob_diameter;Nodes_per_plant	Days_to_anthesis;Nodes_per_plant;Nodes_to_ear	0	1	0	0	1	0	0	0	0	1	0	0	0	0	0	0	0	0	1	0	0	0	0	0	0	0	4	dispensable
pan_gene_158	pan_gene_26940	Cob_diameter;Nodes_per_plant	Ear_height;Nodes_above_ear;Nodes_per_plant	0	1	1	0	1	0	0	1	1	0	1	1	0	0	0	1	0	0	1	1	0	1	1	1	0	0	13	near-core
pan_gene_158	pan_gene_4463	Cob_diameter;Nodes_per_plant	Anthesis-silking_interval;Leaf_length;Nodes_per_plant	0	1	0	0	0	0	0	0	0	0	0	0	0	0	0	0	0	0	0	0	0	0	0	0	0	0	1	private
pan_gene_1593	pan_gene_22198	Nodes_per_plant;Southern_leaf_blight	Nodes_per_plant	0	1	0	0	0	0	0	0	0	0	0	0	0	0	0	0	0	0	0	0	0	0	0	0	0	0	1	private
pan_gene_1593	pan_gene_26664	Nodes_per_plant;Southern_leaf_blight	Ear_height;Leaf_width;Nodes_per_plant	0	0	0	0	1	0	0	0	0	0	0	0	0	1	0	0	0	0	0	0	0	0	0	0	0	0	2	dispensable
pan_gene_1593	pan_gene_5419	Nodes_per_plant;Southern_leaf_blight	Days_to_anthesis;Days_to_silk;Nodes_per_plant;Tassel_length;Total_amino_acids	0	1	0	0	0	0	0	0	0	0	0	0	0	0	0	0	0	0	0	0	0	0	0	0	0	0	1	private
pan_gene_1597	pan_gene_25045	Boxcox-transformed_leaf_angle;Nodes_per_plant;Southern_leaf_blight	100_Kernel_weight;Average_internode_length_(below_ear);Nitrate;Nodes_per_plant;Plant_height	0	1	0	0	0	0	0	0	0	0	0	0	0	0	0	0	0	0	0	0	0	0	0	0	0	0	1	private
pan_gene_16201	pan_gene_8395	Leaf_width;Nodes_per_plant	Days_to_anthesis;Ear_height;Height_per_day_(until_flowering);Nodes_per_plant;Plant_height;Stalk_strength;Tassel_length	0	1	0	0	0	0	0	0	0	0	0	0	0	1	0	0	0	0	0	0	0	0	0	0	0	0	2	dispensable
pan_gene_16207	pan_gene_18384	Nodes_per_plant	Nodes_per_plant	0	1	0	0	0	0	0	0	0	0	0	0	0	0	0	0	0	0	0	0	0	0	0	0	0	0	1	private
pan_gene_16207	pan_gene_9151	Nodes_per_plant	Days_to_silk;Nodes_per_plant	0	1	0	0	0	0	0	1	0	0	0	1	0	0	0	0	0	0	0	0	0	1	0	0	0	0	4	dispensable
pan_gene_16212	pan_gene_6062	Nodes_per_plant;Tassel_length	Nodes_per_plant;Plant_height	0	1	0	0	0	0	0	0	0	0	0	0	0	0	0	0	0	0	0	0	0	0	0	0	0	0	1	private
pan_gene_16229	pan_gene_27947	Height_per_day_(until_flowering);Nodes_per_plant;Plant_height	Days_to_silk;Nodes_per_plant;Nodes_to_ear;Starch	0	1	0	0	0	0	1	1	0	0	0	0	0	0	0	0	0	0	0	0	0	0	1	0	0	1	5	dispensable
pan_gene_16229	pan_gene_29460	Height_per_day_(until_flowering);Nodes_per_plant;Plant_height	Days_to_anthesis;Nodes_per_plant;Southern_leaf_blight	0	1	0	0	0	0	0	0	0	0	0	0	0	0	0	0	0	0	0	0	0	0	1	1	0	0	3	dispensable
pan_gene_16229	pan_gene_29655	Height_per_day_(until_flowering);Nodes_per_plant;Plant_height	Cob_diameter;Ear_height;Height_per_day_(until_flowering);Nodes_per_plant;Plant_height	0	1	0	1	0	0	0	0	0	0	0	0	0	1	0	0	1	1	0	0	1	0	1	0	0	1	8	dispensable
pan_gene_16229	pan_gene_29756	Height_per_day_(until_flowering);Nodes_per_plant;Plant_height	Leaf_width;Nodes_per_plant;Nodes_to_ear;Photoperiod_Growing-degree_days_to_silk;Photoperiod_growing-degree_days_to_anthesis	0	1	0	0	0	0	0	0	0	0	0	0	0	0	0	0	0	1	0	0	0	0	0	0	0	0	2	dispensable
pan_gene_16236	pan_gene_19456	Height_above_ear;Nodes_per_plant	Nodes_per_plant	0	1	0	0	0	0	0	1	0	0	0	1	0	1	0	1	0	0	0	0	0	1	1	1	1	0	9	dispensable
pan_gene_16236	pan_gene_19486	Height_above_ear;Nodes_per_plant	Nodes_per_plant	0	0	0	0	1	0	0	0	0	0	0	0	0	0	0	0	0	0	0	0	0	0	0	0	0	0	1	private
pan_gene_16236	pan_gene_22132	Height_above_ear;Nodes_per_plant	Nodes_per_plant	0	1	0	1	0	0	0	1	0	0	1	0	0	1	0	0	0	0	0	0	0	0	0	0	0	0	5	dispensable
pan_gene_16236	pan_gene_2615	Height_above_ear;Nodes_per_plant	Days_to_silk;Ear_row_number;Nodes_per_plant;Nodes_to_ear;Plant_height	0	1	0	1	0	0	0	0	0	0	0	0	0	0	0	0	0	0	0	0	0	0	0	0	0	0	2	dispensable
pan_gene_16236	pan_gene_32579	Height_above_ear;Nodes_per_plant	Ear_row_number;Nodes_per_plant;Starch;Total_amino_acids	0	1	0	1	0	0	0	0	0	0	0	1	1	0	0	1	0	1	0	0	0	0	0	0	0	0	6	dispensable
pan_gene_16236	pan_gene_8718	Height_above_ear;Nodes_per_plant	Leaf_length;Nodes_per_plant	0	1	1	1	1	1	0	0	0	1	1	1	1	1	0	1	1	0	0	0	0	1	1	1	1	0	16	near-core
pan_gene_16273	pan_gene_19477	Glucose;Nodes_per_plant	Leaf_length;Nodes_per_plant	0	1	1	0	1	1	1	1	1	1	1	1	1	1	0	1	1	1	1	1	1	0	1	1	0	1	21	core
pan_gene_16294	pan_gene_18891	Height_above_ear;Nodes_per_plant	Average_internode_length_(above_ear);Average_internode_length_(below_ear);Nodes_per_plant	0	1	0	0	0	0	0	0	0	0	0	0	0	0	0	0	0	0	0	0	0	0	0	0	0	0	1	private
pan_gene_16294	pan_gene_521	Height_above_ear;Nodes_per_plant	Nodes_per_plant	0	1	0	0	0	0	0	0	0	0	1	0	0	0	1	0	0	0	0	0	0	0	0	0	0	0	3	dispensable
pan_gene_16296	pan_gene_18331	Nodes_per_plant	Nodes_per_plant	0	0	0	0	0	0	0	0	0	0	0	0	0	0	1	0	0	0	0	0	1	0	0	0	0	0	2	dispensable
pan_gene_16296	pan_gene_19568	Nodes_per_plant	Average_internode_length_(above_ear);Nodes_per_plant	0	0	0	0	0	0	0	0	0	1	0	0	0	0	0	0	0	0	0	0	0	0	0	0	0	0	1	private
pan_gene_16296	pan_gene_20851	Nodes_per_plant	Nodes_per_plant	0	0	0	0	0	1	1	0	0	1	0	0	0	0	0	0	0	0	1	0	0	0	0	0	0	1	5	dispensable
pan_gene_16296	pan_gene_22176	Nodes_per_plant	Nodes_per_plant	0	0	0	0	0	0	0	0	0	0	0	0	0	0	0	0	1	0	0	0	1	0	0	0	0	1	3	dispensable
pan_gene_16296	pan_gene_25481	Nodes_per_plant	Ear_height;Nodes_per_plant;Nodes_to_ear	0	0	0	0	0	1	0	0	0	1	0	0	0	0	0	0	1	0	1	1	1	0	0	0	0	0	6	dispensable
pan_gene_16296	pan_gene_2572	Nodes_per_plant	Nodes_per_plant;Nodes_to_ear	0	0	0	0	0	0	0	0	0	0	0	0	0	0	0	0	0	0	0	0	1	0	0	0	0	0	1	private
pan_gene_16296	pan_gene_26653	Nodes_per_plant	Ear_height;Leaf_width;Nodes_above_ear;Nodes_per_plant;Nodes_to_ear;Plant_height	0	0	0	0	1	1	0	0	0	1	0	0	0	0	0	0	0	0	0	0	0	0	0	0	0	0	3	dispensable
pan_gene_16296	pan_gene_27657	Nodes_per_plant	Nodes_per_plant;Ratio_of_ear_height_to_total_height;Tassel_branch_number	0	0	0	0	0	1	0	0	0	0	0	0	0	0	1	1	0	0	1	0	1	0	0	0	0	1	6	dispensable
pan_gene_16296	pan_gene_28732	Nodes_per_plant	Anthesis-silking_interval;Days_to_anthesis;Ear_height;Leaf_length;Leaf_width;Nodes_per_plant;Photoperiod_Growing-degree_days_to_silk;Photoperiod_growing-degree_days_to_anthesis	0	0	0	0	1	0	1	0	0	0	0	0	0	0	1	0	0	0	0	0	0	0	0	0	0	0	3	dispensable
pan_gene_16296	pan_gene_5532	Nodes_per_plant	100_Kernel_weight;Ear_height;Nodes_per_plant;Ratio_of_ear_height_to_total_height	0	0	0	0	0	1	0	0	0	0	0	0	0	0	0	0	0	0	1	0	1	0	0	0	0	1	4	dispensable
pan_gene_16296	pan_gene_5616	Nodes_per_plant	Nodes_per_plant;Nodes_to_ear	0	0	0	0	0	1	1	0	0	0	0	0	0	0	0	0	0	0	1	1	1	0	0	0	0	1	6	dispensable
pan_gene_16296	pan_gene_8446	Nodes_per_plant	Ear_height;Nodes_per_plant;Nodes_to_ear;Stalk_strength;Tassel_branch_number	0	0	0	0	0	0	0	0	0	0	0	0	0	0	0	0	1	0	0	0	1	0	0	0	0	0	2	dispensable
pan_gene_16296	pan_gene_8827	Nodes_per_plant	Anthesis-silking_interval;Average_internode_length_(above_ear);Nodes_per_plant	0	0	0	0	0	1	1	0	0	1	0	0	0	0	0	0	0	0	0	0	0	0	0	0	0	0	3	dispensable
pan_gene_16296	pan_gene_9265	Nodes_per_plant	Nodes_per_plant	0	0	0	0	0	0	0	0	0	0	0	0	0	0	0	0	1	0	0	0	0	0	0	0	0	0	1	private
pan_gene_16296	pan_gene_9272	Nodes_per_plant	Nodes_per_plant	0	0	0	0	0	1	0	0	0	0	0	0	0	0	0	0	0	0	0	0	0	0	0	0	0	0	1	private
pan_gene_16297	pan_gene_22278	Nodes_per_plant	Average_internode_length_(above_ear);Average_internode_length_(whole_plant);Leaf_width;Nodes_per_plant;Nodes_to_ear	0	1	0	0	0	0	0	0	0	0	0	0	0	0	0	0	0	0	0	0	0	0	0	0	0	0	1	private
pan_gene_16297	pan_gene_2592	Nodes_per_plant	Leaf_width;Nodes_per_plant;Nodes_to_ear;Plant_height;Tassel_length	0	1	0	0	0	1	0	1	0	0	1	0	0	0	0	0	1	0	1	0	0	1	0	0	0	1	8	dispensable
pan_gene_16607	pan_gene_19476	Average_internode_length_(above_ear);Nodes_per_plant;PCA_of_metabolites:_PC1;Starch	Nodes_per_plant	0	1	0	1	0	0	0	0	0	0	0	0	0	0	0	0	0	0	0	1	1	0	1	0	0	0	5	dispensable
pan_gene_16607	pan_gene_2674	Average_internode_length_(above_ear);Nodes_per_plant;PCA_of_metabolites:_PC1;Starch	Days_to_anthesis;Nodes_per_plant;Nodes_to_ear	0	1	0	0	0	0	0	0	0	0	0	1	0	0	0	0	0	0	0	0	0	0	0	0	0	0	2	dispensable
pan_gene_1680	pan_gene_29692	Nodes_per_plant;Plant_height	Nodes_per_plant;Photoperiod_Growing-degree_days_to_silk;Tassel_length	0	1	0	0	0	0	0	0	0	0	0	0	0	0	0	0	0	0	0	0	0	0	0	0	0	0	1	private
pan_gene_16906	pan_gene_20256	Average_internode_length_(whole_plant);Nodes_per_plant	Nodes_per_plant;Photoperiod_Growing-degree_days_to_silk	0	1	0	0	0	0	0	1	0	0	0	0	0	0	0	0	0	0	0	0	0	0	0	0	0	1	3	dispensable
pan_gene_16906	pan_gene_20851	Average_internode_length_(whole_plant);Nodes_per_plant	Nodes_per_plant	0	1	0	1	1	0	1	1	0	0	1	0	0	1	0	1	0	0	1	0	1	0	1	1	0	0	12	near-core
pan_gene_16906	pan_gene_24206	Average_internode_length_(whole_plant);Nodes_per_plant	Nodes_per_plant	0	1	1	0	0	0	0	0	0	0	0	0	0	0	0	0	1	1	0	0	1	0	0	0	0	1	6	dispensable
pan_gene_16906	pan_gene_2447	Average_internode_length_(whole_plant);Nodes_per_plant	Nodes_per_plant	0	1	0	0	1	1	1	0	1	0	0	0	0	1	1	0	0	0	1	0	0	0	0	1	0	0	9	dispensable
pan_gene_16906	pan_gene_25478	Average_internode_length_(whole_plant);Nodes_per_plant	Ear_height;Height_per_day_(until_flowering);Nodes_per_plant	0	1	0	0	0	0	0	0	0	0	0	0	0	0	0	0	0	0	0	0	0	0	0	0	0	0	1	private
pan_gene_16906	pan_gene_29598	Average_internode_length_(whole_plant);Nodes_per_plant	Days_to_anthesis;Days_to_silk;Leaf_width;Nodes_per_plant;Ratio_of_ear_height_to_total_height	0	1	0	0	0	0	0	0	0	0	0	0	0	0	0	0	0	0	0	0	0	1	0	0	0	0	2	dispensable
pan_gene_16906	pan_gene_30972	Average_internode_length_(whole_plant);Nodes_per_plant	Fructose;Nodes_per_plant;Tassel_branch_number;Total_amino_acids	0	0	0	0	0	0	0	0	0	1	0	0	0	0	0	0	0	0	0	0	0	0	0	0	0	0	1	private
pan_gene_16906	pan_gene_4291	Average_internode_length_(whole_plant);Nodes_per_plant	Average_internode_length_(above_ear);Nodes_per_plant	0	1	0	0	0	0	0	0	0	0	0	0	0	0	0	0	0	0	0	0	0	0	1	0	0	0	2	dispensable
pan_gene_16906	pan_gene_5519	Average_internode_length_(whole_plant);Nodes_per_plant	Average_internode_length_(below_ear);Cob_diameter;Nodes_per_plant;Nodes_to_ear;Protein	0	0	0	0	0	0	1	0	0	0	0	0	0	0	0	0	0	0	0	0	0	0	0	0	1	0	2	dispensable
pan_gene_17055	pan_gene_32568	Nodes_per_plant	Boxcox-transformed_leaf_angle;Height_above_ear;Height_per_day_(until_flowering);Nodes_above_ear;Nodes_per_plant;PCA_of_metabolites:_PC2	0	1	0	0	0	0	0	0	0	0	0	0	0	0	0	0	0	0	0	0	0	0	0	0	0	0	1	private
pan_gene_17327	pan_gene_22770	Leaf_width;Nodes_per_plant	Nodes_per_plant	0	1	0	0	0	0	0	0	0	1	0	0	0	0	0	1	0	1	0	0	0	0	1	0	0	0	5	dispensable
pan_gene_17327	pan_gene_27892	Leaf_width;Nodes_per_plant	Nodes_above_ear;Nodes_per_plant;Nodes_to_ear;Northern_Leaf_Blight	0	0	0	0	0	0	0	1	0	0	0	0	0	0	0	0	1	0	0	0	1	0	1	0	0	0	4	dispensable
pan_gene_17327	pan_gene_4451	Leaf_width;Nodes_per_plant	Nodes_per_plant;Photoperiod_growing-degree_days_to_anthesis;Southern_leaf_blight	0	1	0	0	0	0	0	0	0	0	0	0	0	0	0	0	0	0	0	0	0	0	0	0	0	0	1	private
pan_gene_17348	pan_gene_20385	Nodes_per_plant	Nodes_per_plant	0	1	0	0	0	0	0	1	1	0	0	0	0	0	0	0	0	0	0	1	0	0	0	0	0	0	4	dispensable
pan_gene_17348	pan_gene_28883	Nodes_per_plant	Height_per_day_(until_flowering);Nodes_per_plant;Photoperiod_Growing-degree_days_to_silk;Photoperiod_growing-degree_days_to_anthesis;Ratio_of_ear_height_to_total_height	0	1	0	0	0	0	0	0	0	0	0	0	0	0	0	0	0	0	0	0	0	0	0	0	0	0	1	private
pan_gene_17348	pan_gene_4535	Nodes_per_plant	Nodes_per_plant;Photoperiod_growing-degree_days_to_anthesis	0	1	0	0	0	0	0	0	0	0	0	0	0	0	0	0	0	0	0	0	0	0	0	0	0	0	1	private
pan_gene_17348	pan_gene_5532	Nodes_per_plant	100_Kernel_weight;Ear_height;Nodes_per_plant;Ratio_of_ear_height_to_total_height	0	1	0	0	0	0	0	0	0	0	0	0	0	0	0	0	0	0	0	0	0	0	0	0	0	0	1	private
pan_gene_17348	pan_gene_8428	Nodes_per_plant	Nodes_per_plant	0	1	0	0	0	0	0	0	0	0	0	0	0	0	0	0	0	0	0	0	0	0	0	0	0	0	1	private
pan_gene_1742	pan_gene_23836	Boxcox-transformed_leaf_angle;Ear_height;Height_per_day_(until_flowering);Leaf_width;Nodes_per_plant;Nodes_to_ear;Plant_height;Ratio_of_ear_height_to_total_height	Ear_height;Nodes_per_plant;Tassel_length	0	1	0	1	0	0	0	1	0	0	0	0	0	0	0	0	0	0	0	0	0	0	0	0	0	1	4	dispensable
pan_gene_1742	pan_gene_9497	Boxcox-transformed_leaf_angle;Ear_height;Height_per_day_(until_flowering);Leaf_width;Nodes_per_plant;Nodes_to_ear;Plant_height;Ratio_of_ear_height_to_total_height	Nodes_per_plant	0	1	0	0	0	0	0	0	0	0	0	1	0	0	0	1	0	0	0	0	0	0	0	1	0	0	4	dispensable
pan_gene_1742	pan_gene_962	Boxcox-transformed_leaf_angle;Ear_height;Height_per_day_(until_flowering);Leaf_width;Nodes_per_plant;Nodes_to_ear;Plant_height;Ratio_of_ear_height_to_total_height	Ear_row_number;Malate;Nodes_per_plant	0	1	0	1	0	0	0	0	0	0	0	0	0	0	0	1	0	0	0	0	0	0	0	0	0	0	3	dispensable
pan_gene_17467	pan_gene_1813	Nodes_per_plant;Northern_Leaf_Blight;Plant_height	Nodes_per_plant	0	0	0	1	0	0	0	0	0	0	0	0	0	0	0	0	0	0	0	0	0	0	0	0	0	0	1	private
pan_gene_1749	pan_gene_32770	Chlorophyll_A;Leaf_length;Nodes_per_plant	Chlorophyll_A;Leaf_width;Nodes_per_plant;Southern_leaf_blight	0	1	0	0	0	0	1	0	0	0	1	0	0	0	0	0	0	0	0	0	0	0	1	0	1	1	6	dispensable
pan_gene_17601	pan_gene_31112	Nodes_per_plant	Average_internode_length_(whole_plant);Nodes_per_plant	0	1	1	0	0	0	1	0	1	0	0	0	1	0	0	0	0	1	0	0	0	0	0	1	0	1	8	dispensable
pan_gene_17647	pan_gene_18891	Nodes_per_plant	Average_internode_length_(above_ear);Average_internode_length_(below_ear);Nodes_per_plant	0	1	0	0	0	0	0	0	0	0	0	0	0	0	0	0	0	0	0	0	0	0	0	0	0	0	1	private
pan_gene_17647	pan_gene_26524	Nodes_per_plant	Nodes_per_plant	0	1	0	1	0	0	0	0	0	0	0	0	0	0	0	0	0	0	0	0	0	0	0	0	0	0	2	dispensable
pan_gene_17647	pan_gene_2675	Nodes_per_plant	Days_to_anthesis;Nodes_per_plant;Nodes_to_ear	0	1	0	1	1	0	1	0	0	1	0	0	1	1	0	0	0	0	1	0	0	0	0	0	0	0	8	dispensable
pan_gene_17647	pan_gene_409	Nodes_per_plant	Average_internode_length_(above_ear);Average_internode_length_(whole_plant);Height_per_day_(until_flowering);Nodes_per_plant;Plant_height	0	1	0	0	1	1	1	1	1	1	1	1	1	0	1	1	0	0	1	1	1	1	1	1	1	0	19	near-core
pan_gene_17647	pan_gene_521	Nodes_per_plant	Nodes_per_plant	0	1	1	0	1	1	1	0	1	1	1	1	1	0	1	0	1	1	1	0	0	0	1	0	0	0	15	near-core
pan_gene_17758	pan_gene_415	Nodes_per_plant	Nodes_per_plant	0	1	0	0	0	0	0	0	0	0	0	0	0	0	0	0	0	0	0	0	0	0	0	0	0	0	1	private
pan_gene_17758	pan_gene_71382	Nodes_per_plant	100_Kernel_weight;Nitrate;Nodes_per_plant;PCA_of_metabolites:_PC2	0	1	0	0	0	0	0	0	0	0	0	0	0	0	0	0	0	0	0	0	0	0	1	0	0	0	2	dispensable
pan_gene_18060	pan_gene_26524	Nodes_per_plant	Nodes_per_plant	0	1	0	0	0	0	0	0	0	0	0	0	0	0	0	0	0	0	0	0	0	0	0	0	0	0	1	private
pan_gene_18060	pan_gene_31472	Nodes_per_plant	Nodes_per_plant	0	1	0	0	1	0	1	0	0	0	0	0	0	0	0	0	0	1	0	0	0	0	0	0	0	1	5	dispensable
pan_gene_1813	pan_gene_25477	Nodes_per_plant	Ear_height;Height_per_day_(until_flowering);Nodes_per_plant;Tassel_branch_number	0	1	0	0	0	0	0	0	0	0	0	0	0	0	0	0	0	0	0	0	0	0	0	0	0	0	1	private
pan_gene_1813	pan_gene_5087	Nodes_per_plant	Nodes_per_plant;Tassel_branch_number	0	0	0	0	0	1	0	0	0	0	0	0	0	0	0	0	0	0	0	0	0	0	0	0	0	0	1	private
pan_gene_182	pan_gene_8405	Cob_diameter;Nodes_per_plant	Nodes_per_plant;Stalk_strength	0	0	0	0	0	0	0	0	0	0	0	0	0	0	0	0	0	0	0	0	0	0	0	1	0	0	1	private
pan_gene_18235	pan_gene_1942	Days_to_silk;Nodes_per_plant;Ratio_of_ear_height_to_total_height	Leaf_length;Nodes_per_plant	0	1	0	0	0	0	0	0	0	0	0	1	0	0	0	0	0	0	0	0	0	0	0	0	0	0	2	dispensable
pan_gene_18235	pan_gene_30542	Days_to_silk;Nodes_per_plant;Ratio_of_ear_height_to_total_height	Anthesis-silking_interval;Nitrate;Nodes_per_plant;Plant_height	0	1	0	0	0	0	0	0	0	0	0	0	0	0	0	0	0	0	0	0	0	0	0	0	0	0	1	private
pan_gene_18236	pan_gene_19311	Malate;Nitrate;Nodes_per_plant;Ratio_of_ear_height_to_total_height	100_Kernel_weight;Average_internode_length_(above_ear);Glutamate;Nodes_per_plant;PCA_of_metabolites:_PC1	0	1	0	1	1	0	0	1	1	0	0	0	0	0	0	0	0	0	0	0	0	0	0	0	0	0	5	dispensable
pan_gene_18236	pan_gene_24206	Malate;Nitrate;Nodes_per_plant;Ratio_of_ear_height_to_total_height	Nodes_per_plant	0	1	0	1	1	0	0	0	0	0	0	0	0	0	0	0	0	1	0	0	0	0	0	0	0	0	4	dispensable
pan_gene_18236	pan_gene_2447	Malate;Nitrate;Nodes_per_plant;Ratio_of_ear_height_to_total_height	Nodes_per_plant	0	1	0	1	0	0	0	0	1	0	1	0	0	0	0	0	0	1	0	0	0	0	0	0	0	0	5	dispensable
pan_gene_18236	pan_gene_29598	Malate;Nitrate;Nodes_per_plant;Ratio_of_ear_height_to_total_height	Days_to_anthesis;Days_to_silk;Leaf_width;Nodes_per_plant;Ratio_of_ear_height_to_total_height	0	1	0	1	1	0	0	1	0	1	1	0	0	0	0	1	0	0	0	0	0	1	0	0	0	1	9	dispensable
pan_gene_18236	pan_gene_9580	Malate;Nitrate;Nodes_per_plant;Ratio_of_ear_height_to_total_height	Leaf_width;Nodes_per_plant	0	0	0	0	0	0	0	0	0	0	0	0	0	0	0	1	0	0	1	0	0	0	0	0	0	0	2	dispensable
pan_gene_18331	pan_gene_19568	Nodes_per_plant	Average_internode_length_(above_ear);Nodes_per_plant	0	1	1	0	0	0	1	0	0	1	0	0	0	0	0	0	0	0	1	0	0	0	0	0	1	0	6	dispensable
pan_gene_18331	pan_gene_2447	Nodes_per_plant	Nodes_per_plant	0	1	0	1	0	0	0	0	1	0	0	0	0	0	0	0	0	1	0	0	0	0	0	0	0	0	4	dispensable
pan_gene_18331	pan_gene_24924	Nodes_per_plant	Nodes_per_plant;Tassel_branch_number	0	1	0	1	0	1	0	0	1	0	1	0	0	0	0	0	0	1	0	0	1	0	0	0	0	0	7	dispensable
pan_gene_18331	pan_gene_25044	Nodes_per_plant	Nodes_per_plant;Plant_height	0	0	0	0	0	0	0	0	0	0	0	0	0	0	1	0	0	0	0	0	0	0	0	0	0	0	1	private
pan_gene_18331	pan_gene_26036	Nodes_per_plant	Nodes_per_plant	0	1	0	0	0	0	0	0	0	0	0	0	0	0	0	0	0	0	0	0	0	0	0	0	0	0	1	private
pan_gene_18331	pan_gene_26653	Nodes_per_plant	Ear_height;Leaf_width;Nodes_above_ear;Nodes_per_plant;Nodes_to_ear;Plant_height	0	1	1	1	1	0	1	0	1	1	1	0	1	0	1	0	1	1	1	0	1	0	0	0	0	0	14	near-core
pan_gene_18331	pan_gene_28732	Nodes_per_plant	Anthesis-silking_interval;Days_to_anthesis;Ear_height;Leaf_length;Leaf_width;Nodes_per_plant;Photoperiod_Growing-degree_days_to_silk;Photoperiod_growing-degree_days_to_anthesis	0	1	0	0	0	0	0	0	1	0	0	0	0	0	0	0	0	0	0	0	0	0	0	0	0	0	2	dispensable
pan_gene_18331	pan_gene_29970	Nodes_per_plant	Nodes_per_plant	0	0	0	0	0	0	0	0	0	1	0	0	0	0	0	0	0	0	0	0	0	0	0	0	0	0	1	private
pan_gene_18331	pan_gene_407	Nodes_per_plant	Average_internode_length_(above_ear);Nodes_above_ear;Nodes_per_plant	0	0	0	1	1	0	0	0	0	0	0	1	0	0	0	0	0	0	0	0	0	0	0	0	0	0	3	dispensable
pan_gene_18331	pan_gene_4281	Nodes_per_plant	Nodes_per_plant	0	1	0	1	0	0	0	0	0	1	0	0	0	0	0	0	0	0	0	0	0	0	0	0	0	0	3	dispensable
pan_gene_18331	pan_gene_434	Nodes_per_plant	Average_internode_length_(whole_plant);Nodes_per_plant	0	1	0	0	0	0	0	0	0	1	1	0	0	0	0	0	0	0	0	0	0	0	0	0	0	0	3	dispensable
pan_gene_18331	pan_gene_5532	Nodes_per_plant	100_Kernel_weight;Ear_height;Nodes_per_plant;Ratio_of_ear_height_to_total_height	0	1	0	0	0	0	0	0	1	0	1	1	0	0	0	0	0	1	0	0	1	0	0	0	0	0	6	dispensable
pan_gene_18331	pan_gene_8415	Nodes_per_plant	Days_to_silk;Nodes_per_plant	0	1	1	0	0	0	0	1	1	1	1	1	1	0	0	0	1	1	0	0	1	0	0	0	1	0	12	near-core
pan_gene_18331	pan_gene_8428	Nodes_per_plant	Nodes_per_plant	0	1	0	1	0	0	0	0	0	1	1	0	0	0	0	0	0	0	0	0	0	0	0	0	0	0	4	dispensable
pan_gene_18331	pan_gene_8827	Nodes_per_plant	Anthesis-silking_interval;Average_internode_length_(above_ear);Nodes_per_plant	0	1	0	1	0	0	1	1	1	0	0	1	0	1	0	0	0	1	0	0	1	0	1	0	1	0	11	near-core
pan_gene_18384	pan_gene_19456	Nodes_per_plant	Nodes_per_plant	0	1	0	0	0	0	0	0	0	0	0	0	0	0	0	0	0	0	0	0	0	1	0	0	0	0	2	dispensable
pan_gene_18384	pan_gene_22186	Nodes_per_plant	Nodes_per_plant	0	1	0	0	0	0	0	0	0	1	0	0	0	0	0	0	0	0	0	0	0	0	0	0	0	0	2	dispensable
pan_gene_18384	pan_gene_22197	Nodes_per_plant	Nodes_per_plant	0	1	0	0	0	0	0	0	1	0	0	0	0	0	0	0	0	0	0	0	0	0	0	0	0	0	2	dispensable
pan_gene_18384	pan_gene_26689	Nodes_per_plant	Anthesis-silking_interval;Boxcox-transformed_leaf_angle;Ear_height;Nodes_per_plant	0	1	0	0	0	0	0	0	0	0	0	0	0	0	0	0	0	0	0	0	0	0	0	0	0	0	1	private
pan_gene_18384	pan_gene_29932	Nodes_per_plant	Days_to_silk;Nodes_per_plant;Nodes_to_ear	0	1	0	0	0	0	0	0	0	0	0	0	0	0	0	0	0	0	0	0	0	0	0	0	0	0	1	private
pan_gene_18384	pan_gene_32762	Nodes_per_plant	Chlorophyll_A;Ear_height;Height_per_day_(until_flowering);Nodes_per_plant;Plant_height	0	1	0	0	0	0	0	0	0	0	0	0	0	0	0	0	0	0	0	0	0	0	0	0	0	0	1	private
pan_gene_18384	pan_gene_74324	Nodes_per_plant	Ear_height;Nodes_per_plant	0	1	0	0	0	0	0	0	0	0	0	0	0	0	0	0	0	0	0	0	0	0	0	0	0	0	1	private
pan_gene_18384	pan_gene_8718	Nodes_per_plant	Leaf_length;Nodes_per_plant	0	1	0	0	0	0	0	0	0	0	0	0	0	0	0	0	0	0	0	0	0	0	0	0	0	0	1	private
pan_gene_18384	pan_gene_9151	Nodes_per_plant	Days_to_silk;Nodes_per_plant	0	1	0	0	0	0	0	0	1	0	0	0	0	0	0	0	0	0	0	0	0	0	0	0	0	0	2	dispensable
pan_gene_18384	pan_gene_9497	Nodes_per_plant	Nodes_per_plant	0	1	0	0	0	0	0	0	1	0	0	0	0	0	0	0	0	0	0	0	0	0	0	0	0	0	2	dispensable
pan_gene_18891	pan_gene_2675	Average_internode_length_(above_ear);Average_internode_length_(below_ear);Nodes_per_plant	Days_to_anthesis;Nodes_per_plant;Nodes_to_ear	0	1	0	0	0	0	0	0	0	0	0	0	0	0	0	0	0	0	0	0	0	0	0	0	0	0	1	private
pan_gene_18891	pan_gene_521	Average_internode_length_(above_ear);Average_internode_length_(below_ear);Nodes_per_plant	Nodes_per_plant	0	1	0	0	0	0	0	0	0	0	0	0	0	0	0	0	0	0	0	0	0	0	0	0	0	0	1	private
pan_gene_18891	pan_gene_97202	Average_internode_length_(above_ear);Average_internode_length_(below_ear);Nodes_per_plant	Fructose;Glucose;Malate;Nodes_per_plant;Total_amino_acids	0	1	0	0	0	0	0	0	0	0	0	0	0	0	0	0	0	0	0	0	0	0	0	0	0	0	1	private
pan_gene_19295	pan_gene_28181	Glutamate;Height_above_ear;Nitrate;Nodes_above_ear;Nodes_per_plant;Plant_height	Cob_diameter;Ear_row_number;Nodes_per_plant	0	0	0	0	0	1	0	0	0	0	0	0	0	0	0	0	0	0	0	0	0	0	0	0	0	0	1	private
pan_gene_19311	pan_gene_24202	100_Kernel_weight;Average_internode_length_(above_ear);Glutamate;Nodes_per_plant;PCA_of_metabolites:_PC1	Nodes_per_plant	0	1	1	0	1	1	0	0	1	0	0	0	0	0	0	1	0	0	1	0	1	1	1	1	1	0	12	near-core
pan_gene_19311	pan_gene_24206	100_Kernel_weight;Average_internode_length_(above_ear);Glutamate;Nodes_per_plant;PCA_of_metabolites:_PC1	Nodes_per_plant	0	1	1	1	0	0	0	0	0	0	0	1	0	0	1	0	0	0	1	1	1	1	0	0	0	0	9	dispensable
pan_gene_19311	pan_gene_2548	100_Kernel_weight;Average_internode_length_(above_ear);Glutamate;Nodes_per_plant;PCA_of_metabolites:_PC1	Nodes_above_ear;Nodes_per_plant;Plant_height	0	1	1	1	1	1	1	1	0	1	1	1	1	0	0	1	0	1	1	1	0	1	1	0	0	0	17	near-core
pan_gene_19311	pan_gene_2568	100_Kernel_weight;Average_internode_length_(above_ear);Glutamate;Nodes_per_plant;PCA_of_metabolites:_PC1	Ear_height;Ear_row_number;Glutamate;Nodes_per_plant;Nodes_to_ear;Plant_height	0	1	1	0	0	1	0	0	1	0	1	0	1	0	1	0	0	0	0	1	1	1	1	0	1	0	12	near-core
pan_gene_19311	pan_gene_29598	100_Kernel_weight;Average_internode_length_(above_ear);Glutamate;Nodes_per_plant;PCA_of_metabolites:_PC1	Days_to_anthesis;Days_to_silk;Leaf_width;Nodes_per_plant;Ratio_of_ear_height_to_total_height	0	1	0	1	0	1	0	1	1	0	0	0	0	0	0	1	0	0	0	0	0	0	0	0	0	0	6	dispensable
pan_gene_19311	pan_gene_49	100_Kernel_weight;Average_internode_length_(above_ear);Glutamate;Nodes_per_plant;PCA_of_metabolites:_PC1	Nodes_per_plant;Nodes_to_ear	0	1	0	1	0	1	0	0	1	0	0	0	0	0	0	0	0	0	1	0	0	1	0	0	0	0	6	dispensable
pan_gene_19311	pan_gene_9580	100_Kernel_weight;Average_internode_length_(above_ear);Glutamate;Nodes_per_plant;PCA_of_metabolites:_PC1	Leaf_width;Nodes_per_plant	0	0	0	0	0	1	0	0	0	0	0	0	0	0	0	0	0	0	1	0	0	0	0	0	0	0	2	dispensable
pan_gene_19315	pan_gene_24635	Average_internode_length_(above_ear);Nodes_per_plant	Average_internode_length_(below_ear);Nodes_per_plant;Tassel_length	0	1	1	0	1	1	1	0	1	0	0	0	1	0	1	0	0	1	0	0	0	0	1	0	0	0	10	dispensable
pan_gene_19315	pan_gene_2611	Average_internode_length_(above_ear);Nodes_per_plant	Nodes_per_plant;Nodes_to_ear;Northern_Leaf_Blight;Plant_height	0	1	0	0	0	0	1	0	0	0	0	0	1	0	0	0	0	0	0	0	0	0	0	0	0	0	3	dispensable
pan_gene_19315	pan_gene_26793	Average_internode_length_(above_ear);Nodes_per_plant	Nodes_per_plant;Ratio_of_ear_height_to_total_height	0	1	0	0	1	0	0	0	1	1	0	1	0	0	0	0	0	0	0	0	0	0	0	0	0	0	5	dispensable
pan_gene_19315	pan_gene_27108	Average_internode_length_(above_ear);Nodes_per_plant	Nodes_per_plant	0	1	0	0	0	0	1	0	1	1	1	0	0	0	0	0	0	1	0	0	0	0	0	0	1	1	8	dispensable
pan_gene_19315	pan_gene_31806	Average_internode_length_(above_ear);Nodes_per_plant	Nodes_per_plant	0	1	1	0	0	0	1	1	0	0	0	1	0	0	1	0	0	0	1	0	0	0	1	1	1	0	10	dispensable
pan_gene_19315	pan_gene_5542	Average_internode_length_(above_ear);Nodes_per_plant	Average_internode_length_(above_ear);Ear_row_number;Nodes_per_plant	0	1	0	0	0	0	0	0	0	0	0	0	0	0	0	0	0	0	0	0	0	0	0	0	0	0	1	private
pan_gene_19315	pan_gene_8446	Average_internode_length_(above_ear);Nodes_per_plant	Ear_height;Nodes_per_plant;Nodes_to_ear;Stalk_strength;Tassel_branch_number	0	0	0	0	0	0	0	0	0	0	0	0	0	0	0	1	0	0	0	0	0	0	0	0	0	0	1	private
pan_gene_19315	pan_gene_9497	Average_internode_length_(above_ear);Nodes_per_plant	Nodes_per_plant	0	1	1	1	1	1	1	1	1	0	0	1	0	1	0	1	0	0	0	1	0	0	0	1	0	1	14	near-core
pan_gene_1942	pan_gene_32573	Leaf_length;Nodes_per_plant	Nodes_per_plant;Total_amino_acids	0	0	1	0	0	0	0	0	0	0	0	0	0	0	0	0	0	0	0	0	0	0	0	0	0	0	1	private
pan_gene_1942	pan_gene_333	Leaf_length;Nodes_per_plant	Nodes_above_ear;Nodes_per_plant	0	1	0	0	0	0	0	0	0	0	0	1	0	0	0	0	0	0	0	0	0	0	0	1	0	0	3	dispensable
pan_gene_19456	pan_gene_2557	Nodes_per_plant	Height_above_ear;Nodes_per_plant;Tassel_branch_number	0	1	1	1	1	0	1	1	1	0	0	1	1	0	0	0	0	0	1	0	0	0	0	0	0	0	10	dispensable
pan_gene_19456	pan_gene_2615	Nodes_per_plant	Days_to_silk;Ear_row_number;Nodes_per_plant;Nodes_to_ear;Plant_height	0	1	0	0	0	0	0	0	0	0	0	0	0	0	0	0	0	0	0	0	0	0	0	0	0	0	1	private
pan_gene_19456	pan_gene_26602	Nodes_per_plant	Anthesis-silking_interval;Height_above_ear;Nodes_per_plant;Southern_leaf_blight	0	1	0	0	0	0	0	1	0	0	0	0	1	0	0	0	0	0	0	0	0	0	0	0	0	0	3	dispensable
pan_gene_19456	pan_gene_31806	Nodes_per_plant	Nodes_per_plant	0	1	0	0	1	0	1	1	0	0	0	0	1	0	0	0	0	0	0	0	0	0	0	0	1	0	6	dispensable
pan_gene_19456	pan_gene_31946	Nodes_per_plant	Nodes_per_plant;Starch	0	1	1	0	0	0	1	0	0	1	0	1	0	1	0	1	0	0	1	0	0	0	1	0	0	1	10	dispensable
pan_gene_19456	pan_gene_32579	Nodes_per_plant	Ear_row_number;Nodes_per_plant;Starch;Total_amino_acids	0	1	0	1	0	0	0	1	0	0	0	0	0	0	0	1	0	0	0	0	0	0	0	0	0	0	4	dispensable
pan_gene_19456	pan_gene_32762	Nodes_per_plant	Chlorophyll_A;Ear_height;Height_per_day_(until_flowering);Nodes_per_plant;Plant_height	0	1	0	0	0	0	0	0	0	1	0	0	0	1	0	1	0	1	0	0	0	0	0	0	0	0	5	dispensable
pan_gene_19456	pan_gene_5336	Nodes_per_plant	Nodes_per_plant	0	1	0	1	0	0	1	0	0	0	0	0	0	1	0	0	0	0	0	0	0	0	0	0	1	0	5	dispensable
pan_gene_19456	pan_gene_5419	Nodes_per_plant	Days_to_anthesis;Days_to_silk;Nodes_per_plant;Tassel_length;Total_amino_acids	0	1	0	0	0	0	0	0	0	0	0	1	0	1	0	1	0	0	0	0	0	1	1	1	0	0	7	dispensable
pan_gene_19456	pan_gene_74324	Nodes_per_plant	Ear_height;Nodes_per_plant	0	1	0	0	0	0	0	0	0	0	0	0	0	0	0	0	0	0	0	0	0	0	0	0	0	0	1	private
pan_gene_19456	pan_gene_8718	Nodes_per_plant	Leaf_length;Nodes_per_plant	0	1	1	1	1	0	1	1	0	0	0	0	0	1	0	1	0	1	1	0	1	1	1	1	0	1	15	near-core
pan_gene_19456	pan_gene_9151	Nodes_per_plant	Days_to_silk;Nodes_per_plant	0	1	0	0	0	0	0	0	0	0	0	0	0	0	0	0	0	0	0	0	0	0	0	0	0	0	1	private
pan_gene_19456	pan_gene_9226	Nodes_per_plant	Chlorophyll_A;Nodes_per_plant;PCA_of_metabolites:_PC2	0	1	0	0	1	0	0	0	0	0	0	0	0	0	0	0	0	0	0	0	0	0	0	0	1	0	3	dispensable
pan_gene_19457	pan_gene_26817	Nodes_per_plant;Ratio_of_ear_height_to_total_height	Boxcox-transformed_leaf_angle;Nodes_per_plant	0	1	0	0	0	0	0	0	0	0	0	1	0	0	0	0	0	0	0	0	0	0	0	0	0	1	3	dispensable
pan_gene_19475	pan_gene_3914	Nodes_per_plant	Nodes_per_plant;Starch	0	1	0	0	0	0	0	0	0	0	0	0	0	0	0	0	1	1	0	0	0	0	0	0	0	0	3	dispensable
pan_gene_19477	pan_gene_4888	Leaf_length;Nodes_per_plant	Cob_diameter;Ear_row_number;Nodes_per_plant;Stalk_strength	0	1	1	0	1	1	1	1	1	1	0	1	0	1	0	0	0	0	0	1	1	0	0	0	0	0	12	near-core
pan_gene_19486	pan_gene_22132	Nodes_per_plant	Nodes_per_plant	0	0	0	0	1	0	0	0	0	0	0	0	0	1	1	0	0	0	1	1	0	0	0	0	1	1	7	dispensable
pan_gene_19486	pan_gene_30895	Nodes_per_plant	Average_internode_length_(above_ear);Height_per_day_(until_flowering);Leaf_width;Nodes_per_plant;Northern_Leaf_Blight;Tassel_branch_number	0	0	0	0	0	0	0	0	0	0	0	0	0	1	0	0	1	0	0	0	0	0	0	0	0	0	2	dispensable
pan_gene_19486	pan_gene_408	Nodes_per_plant	Average_internode_length_(above_ear);Nodes_above_ear;Nodes_per_plant	0	0	0	0	1	0	0	0	0	0	0	0	0	0	0	0	0	0	0	0	0	0	0	0	0	0	1	private
pan_gene_19486	pan_gene_559	Nodes_per_plant	Nodes_per_plant;Sucrose	0	0	0	0	1	0	0	0	0	1	0	0	0	1	0	0	1	0	0	0	0	0	0	0	0	0	4	dispensable
pan_gene_19486	pan_gene_8761	Nodes_per_plant	Days_to_anthesis;Nodes_per_plant	0	0	0	0	1	0	0	0	0	0	0	0	0	0	0	0	1	0	1	0	0	0	0	0	0	0	3	dispensable
pan_gene_19502	pan_gene_962	Nodes_per_plant	Ear_row_number;Malate;Nodes_per_plant	0	1	0	0	0	0	0	0	0	0	0	0	0	0	0	0	0	0	0	0	0	0	0	0	0	0	1	private
pan_gene_19568	pan_gene_22176	Average_internode_length_(above_ear);Nodes_per_plant	Nodes_per_plant	0	1	0	0	0	0	0	0	0	0	0	0	0	0	0	0	0	0	0	0	0	0	0	0	0	0	1	private
pan_gene_19568	pan_gene_22269	Average_internode_length_(above_ear);Nodes_per_plant	Average_internode_length_(above_ear);Average_internode_length_(whole_plant);Nodes_per_plant	0	1	0	1	0	0	0	0	0	1	0	1	0	0	1	0	0	1	0	0	1	1	1	0	0	0	9	dispensable
pan_gene_19568	pan_gene_22945	Average_internode_length_(above_ear);Nodes_per_plant	Nodes_per_plant	0	1	1	0	0	0	1	0	0	1	0	0	0	0	0	0	1	0	1	1	0	1	0	0	0	0	8	dispensable
pan_gene_19568	pan_gene_2447	Average_internode_length_(above_ear);Nodes_per_plant	Nodes_per_plant	0	1	0	0	0	0	0	0	0	0	0	0	0	0	0	0	0	0	0	0	0	0	0	0	0	0	1	private
pan_gene_19568	pan_gene_25481	Average_internode_length_(above_ear);Nodes_per_plant	Ear_height;Nodes_per_plant;Nodes_to_ear	0	1	1	0	0	0	0	0	0	1	0	0	0	0	0	0	1	0	1	0	0	1	0	0	0	0	6	dispensable
pan_gene_19568	pan_gene_26653	Average_internode_length_(above_ear);Nodes_per_plant	Ear_height;Leaf_width;Nodes_above_ear;Nodes_per_plant;Nodes_to_ear;Plant_height	0	1	0	0	0	0	0	0	0	1	0	0	0	0	0	0	0	0	0	1	0	0	1	0	0	0	4	dispensable
pan_gene_19568	pan_gene_27659	Average_internode_length_(above_ear);Nodes_per_plant	Days_to_anthesis;Nodes_per_plant;Photoperiod_Growing-degree_days_to_silk;Photoperiod_growing-degree_days_to_anthesis;Ratio_of_ear_height_to_total_height	0	1	0	0	0	0	1	0	0	1	0	0	0	0	0	0	0	0	0	0	0	0	0	0	0	0	3	dispensable
pan_gene_19568	pan_gene_29970	Average_internode_length_(above_ear);Nodes_per_plant	Nodes_per_plant	0	0	0	0	0	0	0	0	0	1	0	0	0	0	0	0	0	0	1	0	0	0	0	0	0	0	2	dispensable
pan_gene_19568	pan_gene_4281	Average_internode_length_(above_ear);Nodes_per_plant	Nodes_per_plant	0	1	0	1	0	0	0	1	0	0	0	0	0	0	0	0	0	0	0	0	0	0	1	0	0	0	4	dispensable
pan_gene_19568	pan_gene_8415	Average_internode_length_(above_ear);Nodes_per_plant	Days_to_silk;Nodes_per_plant	0	1	0	0	0	0	0	0	0	1	0	0	0	0	0	0	0	0	0	0	0	0	0	0	0	0	2	dispensable
pan_gene_19568	pan_gene_8827	Average_internode_length_(above_ear);Nodes_per_plant	Anthesis-silking_interval;Average_internode_length_(above_ear);Nodes_per_plant	0	1	0	0	0	0	0	0	0	1	0	0	0	0	0	0	1	0	0	0	0	0	0	0	0	0	3	dispensable
pan_gene_20033	pan_gene_27931	Nodes_per_plant	Nodes_per_plant	0	1	0	0	0	0	0	0	0	0	0	0	0	0	0	0	0	0	0	0	0	0	0	0	0	0	1	private
pan_gene_20033	pan_gene_32694	Nodes_per_plant	Average_internode_length_(whole_plant);Nodes_per_plant;PCA_of_metabolites:_PC2;Ratio_of_ear_height_to_total_height;Starch	0	1	0	0	0	0	0	1	1	0	0	0	0	0	0	0	0	1	0	0	0	0	0	0	0	0	4	dispensable
pan_gene_20033	pan_gene_56263	Nodes_per_plant	Average_internode_length_(whole_plant);Cob_diameter;Days_to_anthesis;Nodes_per_plant	0	1	0	0	0	0	0	0	0	0	0	0	0	0	0	0	0	0	0	0	0	0	0	0	0	0	1	private
pan_gene_20385	pan_gene_24924	Nodes_per_plant	Nodes_per_plant;Tassel_branch_number	0	1	0	0	0	0	0	0	0	0	0	1	0	0	0	0	0	0	0	0	1	0	0	0	0	0	3	dispensable
pan_gene_20385	pan_gene_2570	Nodes_per_plant	Nodes_per_plant	0	1	1	0	0	0	0	0	0	0	0	0	0	0	0	0	0	0	0	0	1	0	0	0	0	0	3	dispensable
pan_gene_20385	pan_gene_26707	Nodes_per_plant	Days_to_silk;Nodes_per_plant;Ratio_of_ear_height_to_total_height	0	1	1	1	1	0	1	0	0	1	1	1	1	1	0	1	1	1	0	1	1	1	1	0	0	0	17	near-core
pan_gene_20385	pan_gene_27886	Nodes_per_plant	Boxcox-transformed_leaf_angle;Nodes_per_plant;Nodes_to_ear	0	1	0	0	0	0	0	0	1	0	0	0	0	0	0	0	0	0	0	0	0	0	0	0	0	0	2	dispensable
pan_gene_20385	pan_gene_28883	Nodes_per_plant	Height_per_day_(until_flowering);Nodes_per_plant;Photoperiod_Growing-degree_days_to_silk;Photoperiod_growing-degree_days_to_anthesis;Ratio_of_ear_height_to_total_height	0	1	0	0	0	0	0	0	0	0	0	0	0	0	0	0	0	0	0	0	1	0	0	0	0	0	2	dispensable
pan_gene_20385	pan_gene_408	Nodes_per_plant	Average_internode_length_(above_ear);Nodes_above_ear;Nodes_per_plant	0	1	0	0	0	0	0	0	0	0	0	0	0	0	0	0	0	0	0	0	0	0	0	0	0	0	1	private
pan_gene_20385	pan_gene_5532	Nodes_per_plant	100_Kernel_weight;Ear_height;Nodes_per_plant;Ratio_of_ear_height_to_total_height	0	1	1	0	0	0	0	0	0	0	1	0	1	0	0	0	0	0	0	0	1	0	0	0	0	0	5	dispensable
pan_gene_20385	pan_gene_559	Nodes_per_plant	Nodes_per_plant;Sucrose	0	1	1	0	0	0	0	0	0	0	0	0	1	0	0	0	0	0	0	0	1	0	0	0	0	0	4	dispensable
pan_gene_20385	pan_gene_8428	Nodes_per_plant	Nodes_per_plant	0	1	1	0	1	0	0	0	0	0	1	1	0	0	0	0	0	1	0	0	1	1	0	0	0	0	8	dispensable
pan_gene_20851	pan_gene_22176	Nodes_per_plant	Nodes_per_plant	0	1	1	0	0	0	0	0	0	0	0	0	0	0	0	0	0	1	0	0	1	0	0	0	0	0	4	dispensable
pan_gene_20851	pan_gene_22841	Nodes_per_plant	Nodes_per_plant	0	1	0	0	0	0	0	0	0	0	1	0	0	0	0	0	0	1	1	0	0	0	1	1	0	0	6	dispensable
pan_gene_20851	pan_gene_22945	Nodes_per_plant	Nodes_per_plant	0	1	1	0	0	1	1	0	1	1	1	1	1	0	1	0	1	1	1	1	1	1	1	1	1	0	19	near-core
pan_gene_20851	pan_gene_24206	Nodes_per_plant	Nodes_per_plant	0	1	1	0	0	0	1	0	0	0	1	1	1	0	1	0	0	1	1	1	1	1	0	0	0	1	13	near-core
pan_gene_20851	pan_gene_2447	Nodes_per_plant	Nodes_per_plant	0	1	0	1	1	0	0	0	0	0	0	0	0	1	0	0	0	1	0	0	0	0	1	0	0	0	6	dispensable
pan_gene_20851	pan_gene_26151	Nodes_per_plant	Nodes_above_ear;Nodes_per_plant	0	0	0	0	0	0	0	0	0	1	1	0	0	0	0	0	0	1	1	0	1	0	0	0	1	1	7	dispensable
pan_gene_20851	pan_gene_27657	Nodes_per_plant	Nodes_per_plant;Ratio_of_ear_height_to_total_height;Tassel_branch_number	0	1	0	0	0	1	0	0	0	0	0	0	0	0	0	0	0	0	0	0	0	0	0	0	0	1	3	dispensable
pan_gene_20851	pan_gene_29598	Nodes_per_plant	Days_to_anthesis;Days_to_silk;Leaf_width;Nodes_per_plant;Ratio_of_ear_height_to_total_height	0	1	0	1	0	1	0	0	1	0	1	0	1	1	0	0	1	0	1	0	1	0	1	1	0	0	12	near-core
pan_gene_20851	pan_gene_29970	Nodes_per_plant	Nodes_per_plant	0	0	0	0	0	0	0	0	0	1	0	0	0	0	0	0	0	0	0	0	0	0	0	0	0	0	1	private
pan_gene_20851	pan_gene_407	Nodes_per_plant	Average_internode_length_(above_ear);Nodes_above_ear;Nodes_per_plant	0	0	0	0	0	0	1	0	0	0	0	1	0	0	0	0	0	0	0	0	0	0	0	0	0	0	2	dispensable
pan_gene_20851	pan_gene_4281	Nodes_per_plant	Nodes_per_plant	0	1	0	0	0	0	0	1	0	0	0	0	0	0	0	0	0	0	0	0	0	0	0	0	0	0	2	dispensable
pan_gene_20851	pan_gene_43399	Nodes_per_plant	Nodes_per_plant	0	1	0	1	1	0	0	0	0	0	0	0	1	0	0	0	0	0	0	0	0	0	0	0	0	0	4	dispensable
pan_gene_20851	pan_gene_5616	Nodes_per_plant	Nodes_per_plant;Nodes_to_ear	0	0	0	1	0	1	0	1	0	0	0	1	0	0	0	0	0	0	1	0	0	0	0	0	0	0	5	dispensable
pan_gene_20851	pan_gene_6274	Nodes_per_plant	Leaf_width;Nodes_per_plant;Northern_Leaf_Blight;PCA_of_metabolites:_PC2	0	1	1	1	0	1	0	0	0	0	1	1	0	0	0	0	0	0	1	0	0	1	1	0	1	0	10	dispensable
pan_gene_20851	pan_gene_8446	Nodes_per_plant	Ear_height;Nodes_per_plant;Nodes_to_ear;Stalk_strength;Tassel_branch_number	0	0	0	0	0	0	0	0	0	0	0	0	0	0	0	0	1	1	0	0	0	0	0	0	0	0	2	dispensable
pan_gene_20851	pan_gene_9265	Nodes_per_plant	Nodes_per_plant	0	0	1	0	0	0	0	0	0	0	0	1	0	0	0	0	1	0	0	0	0	1	0	1	1	0	6	dispensable
pan_gene_20851	pan_gene_9267	Nodes_per_plant	Average_internode_length_(below_ear);Nodes_per_plant	0	1	0	1	1	1	1	1	0	0	1	0	0	0	1	0	0	1	1	0	1	0	1	1	1	0	14	near-core
pan_gene_20851	pan_gene_9272	Nodes_per_plant	Nodes_per_plant	0	1	0	1	1	1	1	0	1	1	0	0	1	1	1	0	0	1	0	0	1	0	1	0	0	0	13	near-core
pan_gene_21048	pan_gene_29460	Nodes_per_plant	Days_to_anthesis;Nodes_per_plant;Southern_leaf_blight	0	1	0	1	0	0	0	0	1	0	1	1	1	0	0	0	0	0	0	0	0	0	1	0	0	0	7	dispensable
pan_gene_21048	pan_gene_29655	Nodes_per_plant	Cob_diameter;Ear_height;Height_per_day_(until_flowering);Nodes_per_plant;Plant_height	0	1	0	1	0	0	0	0	0	0	0	0	0	1	0	0	0	0	0	0	0	0	0	0	0	0	3	dispensable
pan_gene_211	pan_gene_27892	Height_per_day_(until_flowering);Nodes_above_ear;Nodes_per_plant;Plant_height;Ratio_of_ear_height_to_total_height	Nodes_above_ear;Nodes_per_plant;Nodes_to_ear;Northern_Leaf_Blight	0	0	0	0	0	0	0	1	0	0	1	0	0	0	0	0	0	0	0	0	0	0	0	0	0	0	2	dispensable
pan_gene_21898	pan_gene_24704	Nodes_per_plant	Ear_row_number;Nodes_per_plant	0	1	0	0	0	0	0	0	0	0	0	0	1	1	0	0	0	0	0	0	0	0	0	0	0	1	4	dispensable
pan_gene_21915	pan_gene_32567	Ear_height;Height_above_ear;Nodes_per_plant;Nodes_to_ear;Plant_height	Height_above_ear;Height_per_day_(until_flowering);Nodes_above_ear;Nodes_per_plant;PCA_of_metabolites:_PC2	0	1	0	0	0	0	0	0	0	0	0	0	0	0	0	0	0	0	0	0	0	0	0	0	0	0	1	private
pan_gene_21915	pan_gene_396	Ear_height;Height_above_ear;Nodes_per_plant;Nodes_to_ear;Plant_height	Days_to_anthesis;Nodes_per_plant	0	1	0	0	0	0	0	0	0	0	0	1	0	0	0	0	0	0	0	1	0	0	0	0	0	0	3	dispensable
pan_gene_21923	pan_gene_8672	Nodes_per_plant	Ear_height;Nodes_per_plant;Ratio_of_ear_height_to_total_height	0	1	0	0	0	0	0	0	0	0	0	0	0	0	0	0	0	0	0	0	0	0	0	0	0	0	1	private
pan_gene_21983	pan_gene_31820	Nodes_per_plant;Ratio_of_ear_height_to_total_height	Nodes_per_plant	0	1	0	0	1	0	0	0	0	0	0	0	0	0	0	0	0	0	0	0	0	0	0	0	1	0	3	dispensable
pan_gene_21983	pan_gene_32562	Nodes_per_plant;Ratio_of_ear_height_to_total_height	Height_per_day_(until_flowering);Nodes_per_plant;Stalk_strength;Tassel_length	0	1	0	0	0	0	1	1	1	1	1	0	1	0	1	0	1	1	1	1	1	0	1	0	1	0	15	near-core
pan_gene_22129	pan_gene_22198	Nodes_per_plant;Ratio_of_ear_height_to_total_height	Nodes_per_plant	0	1	0	0	1	0	0	0	0	0	0	0	0	0	0	0	0	0	0	0	0	0	0	0	0	0	2	dispensable
pan_gene_22129	pan_gene_2573	Nodes_per_plant;Ratio_of_ear_height_to_total_height	Height_above_ear;Height_per_day_(until_flowering);Nodes_per_plant;Northern_Leaf_Blight;Plant_height	0	1	0	0	1	0	0	1	0	0	0	0	1	0	0	1	0	0	0	0	0	0	0	0	0	0	5	dispensable
pan_gene_22129	pan_gene_32127	Nodes_per_plant;Ratio_of_ear_height_to_total_height	Nodes_per_plant	0	1	0	1	1	0	0	0	1	0	1	1	1	0	0	0	0	0	1	0	0	0	0	1	0	1	10	dispensable
pan_gene_22129	pan_gene_5131	Nodes_per_plant;Ratio_of_ear_height_to_total_height	Days_to_silk;Fructose;Glucose;Malate;Nodes_per_plant;Total_amino_acids	0	1	0	1	1	1	0	1	1	0	0	0	0	1	0	1	0	0	0	0	0	0	0	0	0	0	8	dispensable
pan_gene_22129	pan_gene_7508	Nodes_per_plant;Ratio_of_ear_height_to_total_height	Cob_diameter;Nodes_per_plant	0	1	0	1	0	0	0	0	0	0	0	0	0	0	1	0	0	0	1	0	0	0	0	0	0	0	4	dispensable
pan_gene_22129	pan_gene_9151	Nodes_per_plant;Ratio_of_ear_height_to_total_height	Days_to_silk;Nodes_per_plant	0	1	0	0	0	0	0	0	1	0	0	0	0	0	0	0	0	0	0	0	0	0	0	0	0	0	2	dispensable
pan_gene_22132	pan_gene_2557	Nodes_per_plant	Height_above_ear;Nodes_per_plant;Tassel_branch_number	0	1	1	0	1	0	1	1	1	0	1	1	0	1	0	1	1	1	1	0	0	0	0	1	0	0	14	near-core
pan_gene_22132	pan_gene_26602	Nodes_per_plant	Anthesis-silking_interval;Height_above_ear;Nodes_per_plant;Southern_leaf_blight	0	1	0	0	1	1	0	1	1	0	0	1	1	1	0	1	0	0	0	0	0	1	1	0	0	1	12	near-core
pan_gene_22132	pan_gene_26707	Nodes_per_plant	Days_to_silk;Nodes_per_plant;Ratio_of_ear_height_to_total_height	0	1	0	0	0	1	1	0	1	1	0	1	1	0	0	0	0	0	0	0	0	0	1	0	1	1	10	dispensable
pan_gene_22132	pan_gene_28883	Nodes_per_plant	Height_per_day_(until_flowering);Nodes_per_plant;Photoperiod_Growing-degree_days_to_silk;Photoperiod_growing-degree_days_to_anthesis;Ratio_of_ear_height_to_total_height	0	1	1	0	1	1	0	1	1	0	0	1	1	0	0	1	0	1	1	0	1	0	0	0	0	1	13	near-core
pan_gene_22132	pan_gene_30895	Nodes_per_plant	Average_internode_length_(above_ear);Height_per_day_(until_flowering);Leaf_width;Nodes_per_plant;Northern_Leaf_Blight;Tassel_branch_number	0	0	0	0	0	0	0	0	0	0	0	0	0	1	0	0	0	0	0	0	1	0	0	0	0	0	2	dispensable
pan_gene_22132	pan_gene_31806	Nodes_per_plant	Nodes_per_plant	0	1	1	0	1	1	1	1	0	0	0	1	1	0	0	0	0	0	0	1	0	0	1	0	1	0	11	near-core
pan_gene_22132	pan_gene_31946	Nodes_per_plant	Nodes_per_plant;Starch	0	1	0	1	0	0	1	0	0	1	1	1	1	1	0	0	0	0	0	1	1	0	0	0	0	1	11	near-core
pan_gene_22132	pan_gene_32705	Nodes_per_plant	Boxcox-transformed_leaf_angle;Chlorophyll_A;Days_to_silk;Nodes_per_plant;Nodes_to_ear;Total_amino_acids	0	1	1	0	1	0	0	1	1	0	0	0	0	1	0	0	1	0	1	0	1	0	1	1	0	0	11	near-core
pan_gene_22132	pan_gene_32762	Nodes_per_plant	Chlorophyll_A;Ear_height;Height_per_day_(until_flowering);Nodes_per_plant;Plant_height	0	1	0	1	0	0	1	0	0	0	0	0	0	1	0	0	0	1	0	0	0	0	0	0	0	0	5	dispensable
pan_gene_22132	pan_gene_559	Nodes_per_plant	Nodes_per_plant;Sucrose	0	1	1	0	0	0	0	0	1	0	0	0	1	1	0	0	0	0	0	0	0	0	1	0	0	0	6	dispensable
pan_gene_22132	pan_gene_79955	Nodes_per_plant	Days_to_anthesis;Days_to_silk;Nodes_per_plant;Nodes_to_ear	0	1	0	1	0	0	1	0	0	0	0	0	0	1	0	0	0	0	1	0	0	0	0	0	0	0	5	dispensable
pan_gene_22132	pan_gene_8761	Nodes_per_plant	Days_to_anthesis;Nodes_per_plant	0	1	0	0	1	0	1	0	1	1	0	1	1	0	0	0	0	1	0	0	1	0	0	0	0	0	9	dispensable
pan_gene_22176	pan_gene_22945	Nodes_per_plant	Nodes_per_plant	0	1	1	0	0	0	0	0	0	1	0	0	1	1	0	0	0	0	0	0	1	0	0	0	0	0	6	dispensable
pan_gene_22176	pan_gene_24206	Nodes_per_plant	Nodes_per_plant	0	1	0	0	0	0	0	0	0	0	0	0	0	1	0	0	0	0	0	0	1	0	1	0	0	0	4	dispensable
pan_gene_22176	pan_gene_2447	Nodes_per_plant	Nodes_per_plant	0	1	0	0	0	0	0	0	0	0	0	0	0	0	0	0	0	0	0	0	0	0	0	0	0	0	1	private
pan_gene_22176	pan_gene_26151	Nodes_per_plant	Nodes_above_ear;Nodes_per_plant	0	0	0	0	0	0	0	0	0	0	0	0	0	0	0	1	0	1	0	0	1	0	1	0	0	1	5	dispensable
pan_gene_22176	pan_gene_27657	Nodes_per_plant	Nodes_per_plant;Ratio_of_ear_height_to_total_height;Tassel_branch_number	0	1	1	1	1	1	0	1	0	0	0	1	1	0	0	1	0	1	0	1	1	0	1	0	0	1	14	near-core
pan_gene_22176	pan_gene_27659	Nodes_per_plant	Days_to_anthesis;Nodes_per_plant;Photoperiod_Growing-degree_days_to_silk;Photoperiod_growing-degree_days_to_anthesis;Ratio_of_ear_height_to_total_height	0	1	0	0	0	0	0	0	0	0	0	0	0	0	0	0	0	0	0	0	0	0	0	0	0	0	1	private
pan_gene_22176	pan_gene_28883	Nodes_per_plant	Height_per_day_(until_flowering);Nodes_per_plant;Photoperiod_Growing-degree_days_to_silk;Photoperiod_growing-degree_days_to_anthesis;Ratio_of_ear_height_to_total_height	0	1	0	0	0	0	0	0	0	0	0	0	0	0	0	0	0	0	0	0	0	0	0	0	0	0	1	private
pan_gene_22176	pan_gene_29970	Nodes_per_plant	Nodes_per_plant	0	0	0	0	0	0	0	0	0	1	0	0	0	0	0	0	0	0	0	0	0	0	0	0	0	1	2	dispensable
pan_gene_22176	pan_gene_32705	Nodes_per_plant	Boxcox-transformed_leaf_angle;Chlorophyll_A;Days_to_silk;Nodes_per_plant;Nodes_to_ear;Total_amino_acids	0	1	1	1	1	0	1	1	0	1	0	0	0	0	0	0	1	1	0	0	1	0	1	0	0	1	12	near-core
pan_gene_22176	pan_gene_407	Nodes_per_plant	Average_internode_length_(above_ear);Nodes_above_ear;Nodes_per_plant	0	0	0	0	0	0	0	0	0	0	0	0	1	0	0	1	0	0	0	0	0	0	0	0	0	0	2	dispensable
pan_gene_22176	pan_gene_5519	Nodes_per_plant	Average_internode_length_(below_ear);Cob_diameter;Nodes_per_plant;Nodes_to_ear;Protein	0	0	0	0	0	0	0	0	0	0	0	0	0	0	0	1	0	0	0	0	0	0	0	0	0	0	1	private
pan_gene_22176	pan_gene_5532	Nodes_per_plant	100_Kernel_weight;Ear_height;Nodes_per_plant;Ratio_of_ear_height_to_total_height	0	1	0	1	0	0	0	0	0	0	0	0	0	0	0	0	0	0	0	0	0	0	0	0	0	0	2	dispensable
pan_gene_22176	pan_gene_8415	Nodes_per_plant	Days_to_silk;Nodes_per_plant	0	1	0	0	0	0	0	0	0	0	0	0	0	0	0	1	1	0	0	0	1	0	0	0	0	0	4	dispensable
pan_gene_22176	pan_gene_8428	Nodes_per_plant	Nodes_per_plant	0	1	0	0	0	0	0	0	0	0	0	0	0	0	0	0	0	0	0	0	0	0	0	0	0	0	1	private
pan_gene_22176	pan_gene_8719	Nodes_per_plant	Leaf_length;Nodes_per_plant	0	1	1	1	0	1	0	1	0	0	1	0	1	1	0	0	0	1	1	0	1	1	1	0	0	1	14	near-core
pan_gene_22176	pan_gene_8827	Nodes_per_plant	Anthesis-silking_interval;Average_internode_length_(above_ear);Nodes_per_plant	0	1	0	0	0	0	0	0	0	0	0	0	0	0	0	0	0	0	0	0	1	0	0	0	0	0	2	dispensable
pan_gene_22176	pan_gene_9272	Nodes_per_plant	Nodes_per_plant	0	1	0	0	0	0	0	0	0	0	0	0	0	0	0	0	0	0	0	0	1	0	0	0	0	0	2	dispensable
pan_gene_22186	pan_gene_26689	Nodes_per_plant	Anthesis-silking_interval;Boxcox-transformed_leaf_angle;Ear_height;Nodes_per_plant	0	1	0	1	0	0	0	0	0	0	0	1	0	0	0	0	0	0	0	0	0	0	0	0	1	0	4	dispensable
pan_gene_22186	pan_gene_29603	Nodes_per_plant	Nodes_per_plant	0	1	0	0	0	0	0	0	0	1	0	0	1	0	0	0	1	0	0	0	0	0	0	0	0	0	4	dispensable
pan_gene_22186	pan_gene_74324	Nodes_per_plant	Ear_height;Nodes_per_plant	0	1	0	0	0	0	0	0	0	0	0	0	0	0	0	0	0	0	0	0	0	0	0	0	0	0	1	private
pan_gene_22197	pan_gene_23002	Nodes_per_plant	Days_to_anthesis;Days_to_silk;Nodes_per_plant;Stalk_strength	0	1	0	1	1	0	1	0	0	1	0	1	0	0	0	1	0	0	0	0	1	0	1	0	0	0	9	dispensable
pan_gene_22197	pan_gene_23836	Nodes_per_plant	Ear_height;Nodes_per_plant;Tassel_length	0	1	0	1	1	0	1	1	0	0	0	1	0	0	0	0	0	1	0	0	0	0	0	0	0	0	7	dispensable
pan_gene_22197	pan_gene_74324	Nodes_per_plant	Ear_height;Nodes_per_plant	0	1	0	0	0	0	0	0	0	0	0	0	0	0	0	0	0	0	0	0	0	0	0	0	0	0	1	private
pan_gene_22197	pan_gene_9151	Nodes_per_plant	Days_to_silk;Nodes_per_plant	0	1	0	0	0	0	0	0	0	0	0	0	0	0	0	0	0	0	0	0	0	0	0	0	0	0	1	private
pan_gene_22197	pan_gene_9226	Nodes_per_plant	Chlorophyll_A;Nodes_per_plant;PCA_of_metabolites:_PC2	0	1	0	1	1	0	0	0	0	1	0	1	0	0	0	0	0	1	0	0	1	0	0	0	0	0	7	dispensable
pan_gene_22197	pan_gene_9497	Nodes_per_plant	Nodes_per_plant	0	1	0	1	1	0	1	0	1	1	1	1	0	0	1	1	0	0	0	1	0	0	1	1	1	0	14	near-core
pan_gene_22197	pan_gene_962	Nodes_per_plant	Ear_row_number;Malate;Nodes_per_plant	0	1	0	1	1	0	1	0	0	1	0	1	1	0	0	1	0	1	0	0	0	0	0	0	0	0	9	dispensable
pan_gene_22198	pan_gene_2573	Nodes_per_plant	Height_above_ear;Height_per_day_(until_flowering);Nodes_per_plant;Northern_Leaf_Blight;Plant_height	0	1	0	0	0	0	0	0	0	1	0	1	0	1	0	0	0	0	0	0	0	0	0	0	0	0	4	dispensable
pan_gene_22198	pan_gene_26664	Nodes_per_plant	Ear_height;Leaf_width;Nodes_per_plant	0	0	0	0	0	0	0	0	0	1	0	0	0	1	0	0	0	0	0	0	0	0	0	0	0	0	2	dispensable
pan_gene_22198	pan_gene_32127	Nodes_per_plant	Nodes_per_plant	0	1	0	0	0	0	0	0	0	0	0	0	0	1	0	0	1	0	0	0	0	0	0	0	0	0	3	dispensable
pan_gene_22198	pan_gene_32579	Nodes_per_plant	Ear_row_number;Nodes_per_plant;Starch;Total_amino_acids	0	1	0	0	0	0	0	0	0	1	0	0	0	1	0	0	0	0	0	0	0	0	0	0	0	0	3	dispensable
pan_gene_22198	pan_gene_5419	Nodes_per_plant	Days_to_anthesis;Days_to_silk;Nodes_per_plant;Tassel_length;Total_amino_acids	0	1	0	0	0	0	0	0	0	0	0	0	0	0	0	0	0	0	0	0	0	0	0	0	0	0	1	private
pan_gene_22198	pan_gene_7508	Nodes_per_plant	Cob_diameter;Nodes_per_plant	0	1	0	0	0	0	0	0	0	0	0	0	1	0	0	0	0	0	0	0	0	0	0	0	0	0	2	dispensable
pan_gene_22198	pan_gene_9151	Nodes_per_plant	Days_to_silk;Nodes_per_plant	0	1	0	0	1	0	0	0	0	0	0	0	0	0	0	0	0	0	0	0	0	0	0	0	0	0	2	dispensable
pan_gene_22269	pan_gene_22945	Average_internode_length_(above_ear);Average_internode_length_(whole_plant);Nodes_per_plant	Nodes_per_plant	0	1	0	1	1	1	1	1	1	1	1	0	0	1	1	0	1	1	1	0	0	1	1	0	0	0	16	near-core
pan_gene_22269	pan_gene_2447	Average_internode_length_(above_ear);Average_internode_length_(whole_plant);Nodes_per_plant	Nodes_per_plant	0	1	0	1	0	0	0	0	0	0	0	0	0	0	0	0	0	1	0	0	0	0	0	0	0	0	3	dispensable
pan_gene_22269	pan_gene_24924	Average_internode_length_(above_ear);Average_internode_length_(whole_plant);Nodes_per_plant	Nodes_per_plant;Tassel_branch_number	0	1	0	1	1	1	0	1	1	0	0	0	0	0	1	1	0	1	0	0	1	1	0	0	0	0	11	near-core
pan_gene_22269	pan_gene_2548	Average_internode_length_(above_ear);Average_internode_length_(whole_plant);Nodes_per_plant	Nodes_above_ear;Nodes_per_plant;Plant_height	0	1	1	1	1	1	1	1	0	1	1	1	1	1	0	1	1	1	0	0	0	0	1	1	0	0	17	near-core
pan_gene_22269	pan_gene_25872	Average_internode_length_(above_ear);Average_internode_length_(whole_plant);Nodes_per_plant	Nodes_per_plant	0	1	1	1	1	1	1	1	1	1	0	1	1	1	0	1	1	1	1	1	1	1	1	1	1	1	23	core
pan_gene_22269	pan_gene_26151	Average_internode_length_(above_ear);Average_internode_length_(whole_plant);Nodes_per_plant	Nodes_above_ear;Nodes_per_plant	0	0	0	0	0	0	0	1	0	1	0	0	0	0	0	0	0	1	0	0	0	0	1	0	0	0	4	dispensable
pan_gene_22269	pan_gene_26653	Average_internode_length_(above_ear);Average_internode_length_(whole_plant);Nodes_per_plant	Ear_height;Leaf_width;Nodes_above_ear;Nodes_per_plant;Nodes_to_ear;Plant_height	0	1	0	1	0	1	1	0	1	1	1	0	1	1	0	1	1	1	1	1	1	0	1	1	0	1	18	near-core
pan_gene_22269	pan_gene_2674	Average_internode_length_(above_ear);Average_internode_length_(whole_plant);Nodes_per_plant	Days_to_anthesis;Nodes_per_plant;Nodes_to_ear	0	1	0	1	1	1	0	0	1	0	0	1	0	0	0	0	0	0	0	0	0	1	0	0	0	0	7	dispensable
pan_gene_22269	pan_gene_27657	Average_internode_length_(above_ear);Average_internode_length_(whole_plant);Nodes_per_plant	Nodes_per_plant;Ratio_of_ear_height_to_total_height;Tassel_branch_number	0	1	0	0	0	0	0	0	0	0	0	0	1	0	0	0	0	0	0	0	1	1	0	0	0	0	4	dispensable
pan_gene_22269	pan_gene_27659	Average_internode_length_(above_ear);Average_internode_length_(whole_plant);Nodes_per_plant	Days_to_anthesis;Nodes_per_plant;Photoperiod_Growing-degree_days_to_silk;Photoperiod_growing-degree_days_to_anthesis;Ratio_of_ear_height_to_total_height	0	1	0	0	0	1	0	0	0	1	0	0	0	0	0	0	0	0	1	0	0	0	0	0	0	0	4	dispensable
pan_gene_22269	pan_gene_29970	Average_internode_length_(above_ear);Average_internode_length_(whole_plant);Nodes_per_plant	Nodes_per_plant	0	0	0	0	0	0	0	0	0	1	0	0	0	0	0	0	0	0	0	0	0	0	0	0	0	0	1	private
pan_gene_22269	pan_gene_407	Average_internode_length_(above_ear);Average_internode_length_(whole_plant);Nodes_per_plant	Average_internode_length_(above_ear);Nodes_above_ear;Nodes_per_plant	0	0	0	0	0	0	0	0	0	0	0	1	0	0	0	0	0	0	0	0	0	0	0	0	0	0	1	private
pan_gene_22269	pan_gene_4281	Average_internode_length_(above_ear);Average_internode_length_(whole_plant);Nodes_per_plant	Nodes_per_plant	0	1	0	1	1	0	0	1	0	0	0	0	0	0	0	0	0	0	0	0	0	0	0	0	0	0	4	dispensable
pan_gene_22269	pan_gene_5542	Average_internode_length_(above_ear);Average_internode_length_(whole_plant);Nodes_per_plant	Average_internode_length_(above_ear);Ear_row_number;Nodes_per_plant	0	1	1	1	1	1	1	1	1	0	0	1	1	1	0	0	0	0	1	0	0	1	0	0	0	0	13	near-core
pan_gene_22269	pan_gene_5616	Average_internode_length_(above_ear);Average_internode_length_(whole_plant);Nodes_per_plant	Nodes_per_plant;Nodes_to_ear	0	0	0	1	0	1	0	0	0	0	0	0	0	0	0	0	0	0	0	0	1	0	1	0	0	1	5	dispensable
pan_gene_22269	pan_gene_66552	Average_internode_length_(above_ear);Average_internode_length_(whole_plant);Nodes_per_plant	Nodes_per_plant;Nodes_to_ear;Sucrose	0	0	1	1	0	0	0	1	0	0	0	0	0	0	0	0	0	0	0	0	0	0	0	0	0	0	3	dispensable
pan_gene_22269	pan_gene_8446	Average_internode_length_(above_ear);Average_internode_length_(whole_plant);Nodes_per_plant	Ear_height;Nodes_per_plant;Nodes_to_ear;Stalk_strength;Tassel_branch_number	0	0	0	0	0	0	0	0	0	0	0	0	0	0	0	0	1	1	0	0	1	0	0	0	0	0	3	dispensable
pan_gene_22287	pan_gene_30196	Days_to_anthesis;Nodes_per_plant;Total_amino_acids	Nodes_per_plant	0	0	0	0	0	0	0	0	0	1	0	0	0	0	0	0	0	0	0	0	0	0	0	0	0	0	1	private
pan_gene_22287	pan_gene_31544	Days_to_anthesis;Nodes_per_plant;Total_amino_acids	Nodes_per_plant	0	1	1	1	1	0	0	1	0	1	0	1	0	0	1	0	0	0	0	0	0	1	0	1	0	0	10	dispensable
pan_gene_22287	pan_gene_333	Days_to_anthesis;Nodes_per_plant;Total_amino_acids	Nodes_above_ear;Nodes_per_plant	0	1	0	0	0	0	0	0	0	1	0	1	1	0	0	0	1	0	0	0	0	1	1	0	1	0	8	dispensable
pan_gene_22287	pan_gene_5036	Days_to_anthesis;Nodes_per_plant;Total_amino_acids	Nodes_per_plant;Plant_height	0	1	0	0	1	0	0	0	0	1	0	1	0	0	0	0	1	0	0	0	0	1	0	0	0	0	6	dispensable
pan_gene_22770	pan_gene_4451	Nodes_per_plant	Nodes_per_plant;Photoperiod_growing-degree_days_to_anthesis;Southern_leaf_blight	0	1	0	0	0	0	0	0	0	0	0	0	0	0	0	0	0	0	0	0	0	0	0	0	0	0	1	private
pan_gene_22841	pan_gene_22945	Nodes_per_plant	Nodes_per_plant	0	1	1	1	0	0	0	1	0	0	1	0	0	0	0	1	0	0	0	0	0	0	1	1	0	0	8	dispensable
pan_gene_22841	pan_gene_24202	Nodes_per_plant	Nodes_per_plant	0	1	1	0	0	0	0	0	0	0	1	0	0	0	0	0	0	1	0	0	0	0	1	1	0	0	6	dispensable
pan_gene_22841	pan_gene_24206	Nodes_per_plant	Nodes_per_plant	0	1	1	0	0	0	0	1	0	0	1	0	0	0	0	0	0	0	0	0	0	0	1	0	0	0	5	dispensable
pan_gene_22841	pan_gene_24207	Nodes_per_plant	Nodes_per_plant;Sucrose	0	1	0	0	0	0	0	0	0	0	0	0	0	0	0	0	0	0	0	0	0	0	0	0	0	0	1	private
pan_gene_22841	pan_gene_2447	Nodes_per_plant	Nodes_per_plant	0	1	0	0	0	0	0	0	1	0	0	0	0	0	0	0	0	1	0	0	0	0	0	0	0	0	3	dispensable
pan_gene_22841	pan_gene_2568	Nodes_per_plant	Ear_height;Ear_row_number;Glutamate;Nodes_per_plant;Nodes_to_ear;Plant_height	0	1	0	0	0	0	0	0	0	0	0	0	0	0	0	0	0	0	0	0	0	0	0	0	0	0	1	private
pan_gene_22841	pan_gene_26151	Nodes_per_plant	Nodes_above_ear;Nodes_per_plant	0	0	0	0	0	0	0	1	0	0	0	0	0	0	0	0	0	0	0	0	0	0	0	0	0	0	1	private
pan_gene_22841	pan_gene_27657	Nodes_per_plant	Nodes_per_plant;Ratio_of_ear_height_to_total_height;Tassel_branch_number	0	1	1	0	0	0	0	0	0	0	0	0	0	0	0	0	0	0	0	0	1	0	0	0	0	0	3	dispensable
pan_gene_22841	pan_gene_27659	Nodes_per_plant	Days_to_anthesis;Nodes_per_plant;Photoperiod_Growing-degree_days_to_silk;Photoperiod_growing-degree_days_to_anthesis;Ratio_of_ear_height_to_total_height	0	1	0	0	0	0	0	0	0	0	0	0	0	0	0	0	0	0	0	0	0	0	0	0	0	0	1	private
pan_gene_22841	pan_gene_29598	Nodes_per_plant	Days_to_anthesis;Days_to_silk;Leaf_width;Nodes_per_plant;Ratio_of_ear_height_to_total_height	0	1	0	0	0	0	0	0	0	0	0	0	0	0	0	0	0	1	0	0	0	0	0	1	0	0	3	dispensable
pan_gene_22841	pan_gene_29970	Nodes_per_plant	Nodes_per_plant	0	0	0	0	1	0	0	0	0	0	0	0	0	0	0	0	0	0	0	0	0	0	0	0	0	0	1	private
pan_gene_22841	pan_gene_5532	Nodes_per_plant	100_Kernel_weight;Ear_height;Nodes_per_plant;Ratio_of_ear_height_to_total_height	0	1	1	1	0	1	1	1	1	0	1	0	1	1	0	1	1	1	0	1	1	0	0	0	0	1	16	near-core
pan_gene_22841	pan_gene_66552	Nodes_per_plant	Nodes_per_plant;Nodes_to_ear;Sucrose	0	0	1	0	0	0	0	0	0	0	0	0	0	0	0	0	0	0	0	0	0	0	0	0	0	0	1	private
pan_gene_22841	pan_gene_9272	Nodes_per_plant	Nodes_per_plant	0	1	0	0	0	0	0	0	1	0	0	0	0	0	0	0	0	0	0	0	0	0	0	0	0	0	2	dispensable
pan_gene_22922	pan_gene_32695	Nodes_per_plant	Average_internode_length_(whole_plant);Ear_height;Nodes_per_plant	0	0	0	0	0	0	0	0	1	0	0	0	0	0	0	0	0	0	0	0	0	0	0	0	0	0	1	private
pan_gene_22945	pan_gene_2447	Nodes_per_plant	Nodes_per_plant	0	1	0	0	0	0	0	0	0	0	0	0	0	0	0	0	0	1	0	0	0	0	0	0	0	0	2	dispensable
pan_gene_22945	pan_gene_24924	Nodes_per_plant	Nodes_per_plant;Tassel_branch_number	0	1	0	0	0	1	0	0	1	0	1	0	0	0	0	0	0	1	0	0	1	1	0	0	0	0	7	dispensable
pan_gene_22945	pan_gene_2557	Nodes_per_plant	Height_above_ear;Nodes_per_plant;Tassel_branch_number	0	1	1	1	0	0	1	0	1	0	0	0	0	1	0	1	0	1	1	0	1	0	0	0	1	0	11	near-core
pan_gene_22945	pan_gene_2572	Nodes_per_plant	Nodes_per_plant;Nodes_to_ear	0	1	0	0	0	0	0	0	0	0	1	0	0	0	0	1	0	1	1	1	0	0	1	0	0	0	7	dispensable
pan_gene_22945	pan_gene_26036	Nodes_per_plant	Nodes_per_plant	0	1	0	0	0	0	0	0	1	0	0	0	0	0	0	0	0	0	0	0	0	0	0	0	0	0	2	dispensable
pan_gene_22945	pan_gene_26653	Nodes_per_plant	Ear_height;Leaf_width;Nodes_above_ear;Nodes_per_plant;Nodes_to_ear;Plant_height	0	1	0	1	1	1	0	0	0	1	0	0	0	0	1	0	0	1	0	1	0	0	0	0	0	0	8	dispensable
pan_gene_22945	pan_gene_27108	Nodes_per_plant	Nodes_per_plant	0	1	1	0	1	1	1	1	1	1	1	1	1	0	1	1	1	1	1	1	1	1	1	1	1	0	22	core
pan_gene_22945	pan_gene_27657	Nodes_per_plant	Nodes_per_plant;Ratio_of_ear_height_to_total_height;Tassel_branch_number	0	1	1	0	0	1	0	0	0	0	0	1	1	1	0	1	0	0	1	0	1	0	1	0	1	0	11	near-core
pan_gene_22945	pan_gene_30972	Nodes_per_plant	Fructose;Nodes_per_plant;Tassel_branch_number;Total_amino_acids	0	0	0	0	0	0	0	0	0	0	0	0	0	0	0	0	1	0	0	0	0	0	0	0	0	0	1	private
pan_gene_22945	pan_gene_4281	Nodes_per_plant	Nodes_per_plant	0	1	0	1	0	0	0	0	0	0	0	0	0	0	0	0	0	0	0	0	0	0	0	0	0	0	2	dispensable
pan_gene_22945	pan_gene_5532	Nodes_per_plant	100_Kernel_weight;Ear_height;Nodes_per_plant;Ratio_of_ear_height_to_total_height	0	1	0	1	1	1	0	0	1	0	1	0	0	1	1	1	0	1	1	0	0	1	0	0	0	0	12	near-core
pan_gene_22945	pan_gene_5616	Nodes_per_plant	Nodes_per_plant;Nodes_to_ear	0	0	0	0	0	1	1	0	0	1	0	1	0	0	0	0	0	0	1	1	1	0	1	0	0	0	8	dispensable
pan_gene_22945	pan_gene_8428	Nodes_per_plant	Nodes_per_plant	0	1	0	1	0	0	0	0	0	1	0	0	0	0	0	0	0	0	0	0	0	0	0	0	0	0	3	dispensable
pan_gene_22945	pan_gene_8446	Nodes_per_plant	Ear_height;Nodes_per_plant;Nodes_to_ear;Stalk_strength;Tassel_branch_number	0	0	0	0	0	0	0	0	0	0	0	0	0	0	0	1	1	1	0	0	1	0	0	0	0	0	4	dispensable
pan_gene_22945	pan_gene_8827	Nodes_per_plant	Anthesis-silking_interval;Average_internode_length_(above_ear);Nodes_per_plant	0	1	0	1	0	1	1	1	1	1	1	1	0	1	1	0	1	1	0	0	1	1	1	0	0	0	16	near-core
pan_gene_22945	pan_gene_9265	Nodes_per_plant	Nodes_per_plant	0	0	1	0	0	0	0	0	0	0	0	0	0	0	0	0	1	0	0	0	0	1	1	1	0	0	5	dispensable
pan_gene_22945	pan_gene_9272	Nodes_per_plant	Nodes_per_plant	0	1	0	1	0	1	1	0	1	0	0	0	1	0	1	0	0	1	0	0	1	0	1	0	0	0	10	dispensable
pan_gene_23002	pan_gene_23836	Days_to_anthesis;Days_to_silk;Nodes_per_plant;Stalk_strength	Ear_height;Nodes_per_plant;Tassel_length	0	1	0	1	1	0	1	0	0	0	0	1	0	0	0	0	0	1	0	0	0	0	0	0	0	0	6	dispensable
pan_gene_23002	pan_gene_2573	Days_to_anthesis;Days_to_silk;Nodes_per_plant;Stalk_strength	Height_above_ear;Height_per_day_(until_flowering);Nodes_per_plant;Northern_Leaf_Blight;Plant_height	0	1	0	0	0	0	0	1	0	1	0	0	0	0	0	0	0	0	0	0	0	0	0	0	0	0	3	dispensable
pan_gene_23002	pan_gene_74324	Days_to_anthesis;Days_to_silk;Nodes_per_plant;Stalk_strength	Ear_height;Nodes_per_plant	0	1	0	0	0	0	0	0	0	0	0	0	0	0	0	0	0	0	0	0	0	0	0	0	0	0	1	private
pan_gene_23002	pan_gene_9151	Days_to_anthesis;Days_to_silk;Nodes_per_plant;Stalk_strength	Days_to_silk;Nodes_per_plant	0	1	0	0	0	0	0	0	0	0	0	0	0	0	0	0	0	0	0	0	0	0	0	0	0	0	1	private
pan_gene_23002	pan_gene_9226	Days_to_anthesis;Days_to_silk;Nodes_per_plant;Stalk_strength	Chlorophyll_A;Nodes_per_plant;PCA_of_metabolites:_PC2	0	1	0	0	1	0	0	0	0	1	0	1	0	0	0	0	0	0	0	0	1	0	1	0	0	0	6	dispensable
pan_gene_23002	pan_gene_9497	Days_to_anthesis;Days_to_silk;Nodes_per_plant;Stalk_strength	Nodes_per_plant	0	1	1	1	1	1	1	0	0	0	0	0	0	0	0	0	0	0	0	0	0	0	0	1	0	0	7	dispensable
pan_gene_23002	pan_gene_962	Days_to_anthesis;Days_to_silk;Nodes_per_plant;Stalk_strength	Ear_row_number;Malate;Nodes_per_plant	0	1	0	0	1	0	1	0	0	0	0	1	0	0	0	1	0	0	0	0	0	0	0	0	0	0	5	dispensable
pan_gene_23014	pan_gene_23819	Nodes_per_plant;Nodes_to_ear	Nodes_per_plant	0	0	0	0	0	0	0	0	0	1	0	1	0	0	0	0	0	0	1	0	0	0	0	0	0	0	3	dispensable
pan_gene_23819	pan_gene_26666	Nodes_per_plant	Nodes_per_plant;Nodes_to_ear	0	1	0	0	0	0	0	0	0	0	0	0	0	0	0	0	0	0	0	0	0	1	1	0	0	0	3	dispensable
pan_gene_23836	pan_gene_26793	Ear_height;Nodes_per_plant;Tassel_length	Nodes_per_plant;Ratio_of_ear_height_to_total_height	0	1	0	1	0	0	0	0	0	0	0	1	0	0	0	1	0	1	0	0	0	0	0	0	0	0	5	dispensable
pan_gene_23836	pan_gene_31806	Ear_height;Nodes_per_plant;Tassel_length	Nodes_per_plant	0	1	1	0	0	0	0	0	0	0	0	1	1	0	0	0	0	0	0	0	0	1	1	0	0	0	6	dispensable
pan_gene_23836	pan_gene_5532	Ear_height;Nodes_per_plant;Tassel_length	100_Kernel_weight;Ear_height;Nodes_per_plant;Ratio_of_ear_height_to_total_height	0	1	0	1	0	0	1	0	0	0	0	0	0	1	0	1	0	0	0	0	0	0	1	0	0	1	7	dispensable
pan_gene_23836	pan_gene_74324	Ear_height;Nodes_per_plant;Tassel_length	Ear_height;Nodes_per_plant	0	1	0	0	0	0	0	0	0	0	0	0	0	0	0	0	0	0	0	0	0	0	0	0	0	0	1	private
pan_gene_23836	pan_gene_9497	Ear_height;Nodes_per_plant;Tassel_length	Nodes_per_plant	0	1	0	1	1	0	1	0	0	0	0	1	1	0	0	0	0	0	0	0	0	0	0	1	0	1	8	dispensable
pan_gene_23836	pan_gene_962	Ear_height;Nodes_per_plant;Tassel_length	Ear_row_number;Malate;Nodes_per_plant	0	1	0	1	1	0	1	0	1	0	1	1	1	1	0	0	0	1	0	1	1	0	1	0	0	0	13	near-core
pan_gene_23836	pan_gene_98006	Ear_height;Nodes_per_plant;Tassel_length	Nodes_per_plant;Nodes_to_ear	0	0	0	0	0	0	0	0	0	0	0	0	0	0	0	0	0	0	0	0	0	0	0	1	0	0	1	private
pan_gene_23978	pan_gene_29514	Nodes_per_plant	Leaf_width;Nodes_per_plant;Southern_leaf_blight	0	1	0	0	0	0	0	0	0	0	0	0	0	0	0	0	0	0	0	0	0	0	0	0	0	0	1	private
pan_gene_23978	pan_gene_32517	Nodes_per_plant	Cob_diameter;Ear_height;Height_per_day_(until_flowering);Nodes_per_plant;Tassel_branch_number	0	1	0	0	0	0	0	0	0	0	0	0	0	0	0	0	0	0	0	0	0	0	0	0	0	0	1	private
pan_gene_24202	pan_gene_24206	Nodes_per_plant	Nodes_per_plant	0	1	1	0	0	0	0	0	0	0	1	0	0	0	0	0	0	1	1	0	0	0	0	0	0	1	6	dispensable
pan_gene_24202	pan_gene_2447	Nodes_per_plant	Nodes_per_plant	0	1	0	0	1	0	0	0	0	0	0	0	0	0	0	0	0	1	0	0	0	0	1	0	0	0	4	dispensable
pan_gene_24202	pan_gene_2548	Nodes_per_plant	Nodes_above_ear;Nodes_per_plant;Plant_height	0	1	0	0	0	1	0	0	0	1	0	0	0	0	0	1	0	0	1	0	0	0	0	0	0	0	5	dispensable
pan_gene_24202	pan_gene_2568	Nodes_per_plant	Ear_height;Ear_row_number;Glutamate;Nodes_per_plant;Nodes_to_ear;Plant_height	0	1	0	1	1	1	0	0	1	1	0	0	0	0	1	0	0	1	0	0	1	1	1	0	0	0	11	near-core
pan_gene_24202	pan_gene_27659	Nodes_per_plant	Days_to_anthesis;Nodes_per_plant;Photoperiod_Growing-degree_days_to_silk;Photoperiod_growing-degree_days_to_anthesis;Ratio_of_ear_height_to_total_height	0	1	0	0	0	1	0	0	0	1	0	0	0	0	0	0	0	0	1	0	0	0	0	0	0	0	4	dispensable
pan_gene_24202	pan_gene_29598	Nodes_per_plant	Days_to_anthesis;Days_to_silk;Leaf_width;Nodes_per_plant;Ratio_of_ear_height_to_total_height	0	1	0	1	0	1	1	1	1	1	0	1	0	0	1	0	0	1	1	0	1	1	1	1	0	0	15	near-core
pan_gene_24202	pan_gene_4291	Nodes_per_plant	Average_internode_length_(above_ear);Nodes_per_plant	0	1	0	1	0	0	0	0	0	0	0	1	0	0	0	0	0	0	0	0	0	0	1	0	0	1	5	dispensable
pan_gene_24202	pan_gene_43399	Nodes_per_plant	Nodes_per_plant	0	1	0	0	1	0	0	0	0	0	0	0	0	0	0	0	0	0	0	0	0	0	0	0	0	0	2	dispensable
pan_gene_24202	pan_gene_6274	Nodes_per_plant	Leaf_width;Nodes_per_plant;Northern_Leaf_Blight;PCA_of_metabolites:_PC2	0	1	0	0	0	0	0	0	0	0	1	1	0	0	0	0	0	0	0	0	0	1	0	0	0	0	4	dispensable
pan_gene_24202	pan_gene_9265	Nodes_per_plant	Nodes_per_plant	0	0	0	0	0	0	0	0	0	0	0	0	0	0	0	0	0	0	0	0	0	1	0	0	0	0	1	private
pan_gene_24202	pan_gene_9267	Nodes_per_plant	Average_internode_length_(below_ear);Nodes_per_plant	0	1	0	1	1	1	0	1	0	0	1	1	0	0	1	1	0	1	1	0	1	1	1	1	1	1	17	near-core
pan_gene_24206	pan_gene_2447	Nodes_per_plant	Nodes_per_plant	0	1	0	0	0	0	0	0	0	0	0	0	0	0	0	0	0	1	0	0	0	0	0	0	0	0	2	dispensable
pan_gene_24206	pan_gene_25478	Nodes_per_plant	Ear_height;Height_per_day_(until_flowering);Nodes_per_plant	0	1	0	0	0	0	0	0	0	0	0	0	0	0	1	0	0	0	1	0	0	0	1	0	0	0	4	dispensable
pan_gene_24206	pan_gene_27657	Nodes_per_plant	Nodes_per_plant;Ratio_of_ear_height_to_total_height;Tassel_branch_number	0	1	1	1	0	0	0	0	0	0	0	0	0	0	0	1	1	0	0	0	0	0	0	0	0	0	5	dispensable
pan_gene_24206	pan_gene_29598	Nodes_per_plant	Days_to_anthesis;Days_to_silk;Leaf_width;Nodes_per_plant;Ratio_of_ear_height_to_total_height	0	1	0	0	0	0	0	0	0	0	0	0	0	0	0	0	0	0	0	0	0	0	0	0	0	0	1	private
pan_gene_24206	pan_gene_4291	Nodes_per_plant	Average_internode_length_(above_ear);Nodes_per_plant	0	1	0	1	0	0	0	0	0	0	0	1	0	0	0	0	0	0	0	0	0	0	1	0	0	0	4	dispensable
pan_gene_24207	pan_gene_2548	Nodes_per_plant;Sucrose	Nodes_above_ear;Nodes_per_plant;Plant_height	0	1	0	0	1	0	0	1	0	0	0	0	0	0	0	0	0	0	0	1	0	0	0	0	0	1	5	dispensable
pan_gene_24207	pan_gene_27657	Nodes_per_plant;Sucrose	Nodes_per_plant;Ratio_of_ear_height_to_total_height;Tassel_branch_number	0	1	0	0	0	0	0	0	0	0	0	0	0	0	0	0	0	0	0	0	0	0	0	0	0	0	1	private
pan_gene_24207	pan_gene_29598	Nodes_per_plant;Sucrose	Days_to_anthesis;Days_to_silk;Leaf_width;Nodes_per_plant;Ratio_of_ear_height_to_total_height	0	1	0	0	0	0	0	1	0	0	0	0	0	0	0	0	0	0	0	0	0	0	0	0	0	0	2	dispensable
pan_gene_24207	pan_gene_4281	Nodes_per_plant;Sucrose	Nodes_per_plant	0	1	0	0	0	0	0	1	0	0	0	0	0	0	0	0	0	0	0	0	0	0	0	0	0	0	2	dispensable
pan_gene_24207	pan_gene_43399	Nodes_per_plant;Sucrose	Nodes_per_plant	0	1	0	0	1	0	0	0	0	0	0	0	0	0	0	0	0	0	0	0	0	0	0	0	0	0	2	dispensable
pan_gene_24207	pan_gene_5616	Nodes_per_plant;Sucrose	Nodes_per_plant;Nodes_to_ear	0	0	0	0	0	0	0	1	0	0	0	0	0	0	0	0	0	0	0	0	0	0	0	1	0	0	2	dispensable
pan_gene_24207	pan_gene_6274	Nodes_per_plant;Sucrose	Leaf_width;Nodes_per_plant;Northern_Leaf_Blight;PCA_of_metabolites:_PC2	0	1	0	0	0	0	0	0	0	0	0	0	0	0	0	0	0	0	0	0	0	0	0	0	0	0	1	private
pan_gene_24207	pan_gene_66552	Nodes_per_plant;Sucrose	Nodes_per_plant;Nodes_to_ear;Sucrose	0	0	0	0	0	0	0	1	0	0	0	0	0	0	0	0	0	0	0	0	0	0	0	0	0	0	1	private
pan_gene_24207	pan_gene_9265	Nodes_per_plant;Sucrose	Nodes_per_plant	0	0	0	0	0	0	0	0	0	0	0	0	0	0	0	0	0	0	0	0	0	0	0	1	0	0	1	private
pan_gene_24207	pan_gene_9272	Nodes_per_plant;Sucrose	Nodes_per_plant	0	1	0	0	1	0	0	0	0	0	0	0	0	0	0	0	0	0	0	0	0	0	0	0	0	1	3	dispensable
pan_gene_2447	pan_gene_24924	Nodes_per_plant	Nodes_per_plant;Tassel_branch_number	0	1	0	1	0	0	0	0	0	0	0	0	0	1	0	0	0	1	0	0	0	0	0	0	0	0	4	dispensable
pan_gene_2447	pan_gene_25478	Nodes_per_plant	Ear_height;Height_per_day_(until_flowering);Nodes_per_plant	0	1	0	0	0	0	0	0	0	0	0	0	0	0	0	0	0	0	0	0	0	0	0	0	0	0	1	private
pan_gene_2447	pan_gene_2548	Nodes_per_plant	Nodes_above_ear;Nodes_per_plant;Plant_height	0	1	0	1	0	0	0	0	0	0	0	0	0	0	0	0	0	0	0	0	0	0	0	0	0	0	2	dispensable
pan_gene_2447	pan_gene_25481	Nodes_per_plant	Ear_height;Nodes_per_plant;Nodes_to_ear	0	1	0	1	0	0	0	0	0	0	0	0	0	0	0	0	0	1	0	0	0	0	0	0	0	0	3	dispensable
pan_gene_2447	pan_gene_2568	Nodes_per_plant	Ear_height;Ear_row_number;Glutamate;Nodes_per_plant;Nodes_to_ear;Plant_height	0	1	0	1	1	0	1	0	0	0	0	1	0	1	0	0	1	1	0	0	0	0	0	0	0	0	8	dispensable
pan_gene_2447	pan_gene_25872	Nodes_per_plant	Nodes_per_plant	0	1	0	0	0	0	0	0	0	0	0	0	0	0	0	0	0	0	0	0	0	0	0	0	0	0	1	private
pan_gene_2447	pan_gene_26036	Nodes_per_plant	Nodes_per_plant	0	1	0	0	0	0	0	0	0	0	0	0	0	0	0	0	0	0	0	0	0	0	0	0	0	0	1	private
pan_gene_2447	pan_gene_26151	Nodes_per_plant	Nodes_above_ear;Nodes_per_plant	0	0	0	0	0	0	0	0	0	0	0	0	0	0	0	0	0	1	0	0	0	0	0	0	0	0	1	private
pan_gene_2447	pan_gene_26653	Nodes_per_plant	Ear_height;Leaf_width;Nodes_above_ear;Nodes_per_plant;Nodes_to_ear;Plant_height	0	1	0	1	0	0	0	0	1	0	0	0	0	0	0	0	0	1	0	0	0	0	0	0	0	0	4	dispensable
pan_gene_2447	pan_gene_2674	Nodes_per_plant	Days_to_anthesis;Nodes_per_plant;Nodes_to_ear	0	1	0	1	0	1	0	0	1	0	0	0	0	0	0	0	0	0	0	0	0	0	0	0	0	0	4	dispensable
pan_gene_2447	pan_gene_27108	Nodes_per_plant	Nodes_per_plant	0	1	0	1	0	0	1	0	0	0	0	0	0	0	0	0	0	1	0	0	0	0	1	1	0	0	6	dispensable
pan_gene_2447	pan_gene_27657	Nodes_per_plant	Nodes_per_plant;Ratio_of_ear_height_to_total_height;Tassel_branch_number	0	1	0	0	0	0	0	0	0	0	0	0	0	0	0	0	0	0	0	0	0	0	0	0	0	0	1	private
pan_gene_2447	pan_gene_27659	Nodes_per_plant	Days_to_anthesis;Nodes_per_plant;Photoperiod_Growing-degree_days_to_silk;Photoperiod_growing-degree_days_to_anthesis;Ratio_of_ear_height_to_total_height	0	1	0	0	0	0	0	0	0	0	0	0	0	0	0	0	0	0	0	0	0	0	0	0	0	0	1	private
pan_gene_2447	pan_gene_32459	Nodes_per_plant	Nodes_per_plant;Plant_height	0	0	0	1	0	0	1	0	0	0	0	0	0	0	0	0	0	0	0	0	0	0	0	0	0	0	2	dispensable
pan_gene_2447	pan_gene_407	Nodes_per_plant	Average_internode_length_(above_ear);Nodes_above_ear;Nodes_per_plant	0	0	0	1	0	0	0	0	0	0	0	0	0	0	0	0	0	0	0	0	0	0	0	0	0	0	1	private
pan_gene_2447	pan_gene_4281	Nodes_per_plant	Nodes_per_plant	0	1	0	1	0	0	0	0	0	0	0	0	0	0	0	0	0	0	0	0	0	0	0	0	0	0	2	dispensable
pan_gene_2447	pan_gene_4291	Nodes_per_plant	Average_internode_length_(above_ear);Nodes_per_plant	0	1	0	1	0	0	0	0	0	0	0	0	0	0	0	0	0	0	0	0	0	0	0	0	0	0	2	dispensable
pan_gene_2447	pan_gene_5532	Nodes_per_plant	100_Kernel_weight;Ear_height;Nodes_per_plant;Ratio_of_ear_height_to_total_height	0	1	0	0	0	1	0	0	1	0	0	0	0	0	0	0	0	1	0	1	0	0	0	0	0	0	5	dispensable
pan_gene_2447	pan_gene_6274	Nodes_per_plant	Leaf_width;Nodes_per_plant;Northern_Leaf_Blight;PCA_of_metabolites:_PC2	0	1	0	0	0	0	0	0	0	0	0	0	0	0	0	0	0	0	0	0	0	0	0	0	0	0	1	private
pan_gene_2447	pan_gene_67936	Nodes_per_plant	Nodes_per_plant;Tassel_branch_number	0	1	0	0	0	0	0	0	0	0	0	0	0	0	0	0	0	0	0	0	0	0	0	0	0	0	1	private
pan_gene_2447	pan_gene_8415	Nodes_per_plant	Days_to_silk;Nodes_per_plant	0	1	0	0	0	0	0	0	1	0	0	0	0	0	0	0	0	1	0	0	0	0	0	0	0	0	3	dispensable
pan_gene_2447	pan_gene_8428	Nodes_per_plant	Nodes_per_plant	0	1	0	1	0	0	0	0	0	0	0	0	0	0	0	0	0	0	0	0	0	0	0	0	0	0	2	dispensable
pan_gene_2447	pan_gene_8446	Nodes_per_plant	Ear_height;Nodes_per_plant;Nodes_to_ear;Stalk_strength;Tassel_branch_number	0	0	0	0	0	0	0	0	0	0	0	0	0	0	0	0	0	1	0	0	0	0	0	0	0	0	1	private
pan_gene_2447	pan_gene_8719	Nodes_per_plant	Leaf_length;Nodes_per_plant	0	1	0	0	0	1	0	0	1	1	0	0	0	0	0	0	0	1	0	1	0	0	0	0	0	0	6	dispensable
pan_gene_2447	pan_gene_8827	Nodes_per_plant	Anthesis-silking_interval;Average_internode_length_(above_ear);Nodes_per_plant	0	1	0	0	0	0	0	0	0	0	0	0	0	0	0	0	0	1	0	0	0	0	0	0	0	0	2	dispensable
pan_gene_2447	pan_gene_9265	Nodes_per_plant	Nodes_per_plant	0	0	0	0	0	0	0	0	0	0	0	1	0	0	0	0	0	0	0	0	0	0	0	0	0	0	1	private
pan_gene_2447	pan_gene_9267	Nodes_per_plant	Average_internode_length_(below_ear);Nodes_per_plant	0	1	0	0	0	0	0	0	0	0	0	0	0	0	0	0	0	1	0	0	0	0	0	0	0	0	2	dispensable
pan_gene_2447	pan_gene_9272	Nodes_per_plant	Nodes_per_plant	0	1	0	1	0	0	0	0	0	0	0	0	0	0	1	0	0	1	0	0	0	0	0	0	0	0	4	dispensable
pan_gene_24635	pan_gene_2570	Average_internode_length_(below_ear);Nodes_per_plant;Tassel_length	Nodes_per_plant	0	1	0	1	1	1	0	0	1	1	0	0	0	0	0	0	0	0	0	0	0	0	0	0	0	0	6	dispensable
pan_gene_24663	pan_gene_32567	Nodes_per_plant;Tassel_branch_number	Height_above_ear;Height_per_day_(until_flowering);Nodes_above_ear;Nodes_per_plant;PCA_of_metabolites:_PC2	0	1	0	0	0	0	0	0	0	0	0	0	0	0	0	0	0	0	0	0	0	0	0	0	0	0	1	private
pan_gene_2483	pan_gene_333	Nodes_per_plant	Nodes_above_ear;Nodes_per_plant	0	1	0	0	0	0	0	0	0	0	0	0	0	0	0	0	0	0	0	0	0	0	0	0	0	0	1	private
pan_gene_2483	pan_gene_5036	Nodes_per_plant	Nodes_per_plant;Plant_height	0	1	0	0	0	0	0	0	0	0	0	0	0	0	0	0	0	0	0	0	0	0	0	0	0	0	1	private
pan_gene_24924	pan_gene_26036	Nodes_per_plant;Tassel_branch_number	Nodes_per_plant	0	1	0	0	0	0	0	0	0	0	0	0	0	0	0	0	0	0	0	0	0	0	0	0	0	0	1	private
pan_gene_24924	pan_gene_26707	Nodes_per_plant;Tassel_branch_number	Days_to_silk;Nodes_per_plant;Ratio_of_ear_height_to_total_height	0	1	0	0	0	0	0	0	0	0	0	1	0	0	0	0	0	0	0	0	0	1	1	0	0	0	4	dispensable
pan_gene_24924	pan_gene_27108	Nodes_per_plant;Tassel_branch_number	Nodes_per_plant	0	1	0	1	1	1	0	0	1	0	1	0	1	0	0	0	0	1	0	0	1	1	0	0	0	1	11	near-core
pan_gene_24924	pan_gene_27657	Nodes_per_plant;Tassel_branch_number	Nodes_per_plant;Ratio_of_ear_height_to_total_height;Tassel_branch_number	0	1	0	0	0	0	1	0	0	0	0	0	0	0	0	0	0	0	0	0	1	1	1	0	0	0	5	dispensable
pan_gene_24924	pan_gene_5532	Nodes_per_plant;Tassel_branch_number	100_Kernel_weight;Ear_height;Nodes_per_plant;Ratio_of_ear_height_to_total_height	0	1	0	0	1	1	0	0	1	0	0	0	0	0	0	0	0	1	0	0	1	0	0	0	0	1	7	dispensable
pan_gene_24924	pan_gene_71382	Nodes_per_plant;Tassel_branch_number	100_Kernel_weight;Nitrate;Nodes_per_plant;PCA_of_metabolites:_PC2	0	1	0	0	0	0	0	0	0	0	0	0	0	0	0	0	0	0	0	0	0	1	0	0	0	0	2	dispensable
pan_gene_250	pan_gene_97264	Average_internode_length_(above_ear);Nodes_per_plant	Days_to_anthesis;Days_to_silk;Nodes_per_plant;Total_amino_acids	0	1	0	0	0	0	0	0	0	0	0	0	0	0	0	0	0	0	0	0	0	0	0	0	0	0	1	private
pan_gene_25044	pan_gene_25481	Nodes_per_plant;Plant_height	Ear_height;Nodes_per_plant;Nodes_to_ear	0	0	0	0	0	0	0	0	0	0	0	0	0	0	1	0	0	0	0	0	0	0	0	0	0	0	1	private
pan_gene_25044	pan_gene_26653	Nodes_per_plant;Plant_height	Ear_height;Leaf_width;Nodes_above_ear;Nodes_per_plant;Nodes_to_ear;Plant_height	0	0	0	1	0	0	0	0	0	0	0	0	0	0	0	0	0	0	0	0	0	0	0	0	0	0	1	private
pan_gene_25044	pan_gene_27657	Nodes_per_plant;Plant_height	Nodes_per_plant;Ratio_of_ear_height_to_total_height;Tassel_branch_number	0	0	0	0	0	0	0	0	0	0	0	0	0	0	1	0	0	0	0	0	0	0	0	0	0	0	1	private
pan_gene_2545	pan_gene_396	Nodes_per_plant	Days_to_anthesis;Nodes_per_plant	0	1	0	0	0	0	0	0	0	0	0	0	0	1	0	0	0	0	0	0	0	1	1	0	0	0	4	dispensable
pan_gene_25478	pan_gene_2674	Ear_height;Height_per_day_(until_flowering);Nodes_per_plant	Days_to_anthesis;Nodes_per_plant;Nodes_to_ear	0	1	0	0	0	1	1	1	0	0	0	0	0	0	0	0	0	0	1	1	1	0	1	0	0	1	9	dispensable
pan_gene_25478	pan_gene_27886	Ear_height;Height_per_day_(until_flowering);Nodes_per_plant	Boxcox-transformed_leaf_angle;Nodes_per_plant;Nodes_to_ear	0	1	0	0	0	0	0	0	1	0	0	0	0	0	0	0	0	0	1	0	1	0	1	0	0	0	5	dispensable
pan_gene_25478	pan_gene_32691	Ear_height;Height_per_day_(until_flowering);Nodes_per_plant	Nodes_per_plant;Ratio_of_ear_height_to_total_height;Sucrose	0	1	0	0	0	0	0	0	0	0	0	0	0	0	0	0	0	0	0	0	0	0	0	0	0	0	1	private
pan_gene_25478	pan_gene_32763	Ear_height;Height_per_day_(until_flowering);Nodes_per_plant	Chlorophyll_A;Height_per_day_(until_flowering);Nodes_per_plant;Nodes_to_ear;Plant_height	0	1	0	0	0	0	1	1	1	0	0	0	0	0	0	0	0	0	0	0	0	0	1	0	0	0	5	dispensable
pan_gene_25478	pan_gene_415	Ear_height;Height_per_day_(until_flowering);Nodes_per_plant	Nodes_per_plant	0	1	0	0	0	0	1	1	1	0	1	0	0	0	0	0	0	0	0	0	1	0	1	0	0	1	8	dispensable
pan_gene_25478	pan_gene_67936	Ear_height;Height_per_day_(until_flowering);Nodes_per_plant	Nodes_per_plant;Tassel_branch_number	0	1	0	0	0	0	0	0	0	0	0	0	0	0	0	0	0	0	0	0	0	0	0	0	0	0	1	private
pan_gene_2548	pan_gene_2568	Nodes_above_ear;Nodes_per_plant;Plant_height	Ear_height;Ear_row_number;Glutamate;Nodes_per_plant;Nodes_to_ear;Plant_height	0	1	0	1	0	1	0	0	0	1	1	0	1	0	0	0	0	0	0	0	0	0	1	0	0	1	8	dispensable
pan_gene_2548	pan_gene_25872	Nodes_above_ear;Nodes_per_plant;Plant_height	Nodes_per_plant	0	1	1	1	1	1	1	1	0	0	0	1	0	0	0	1	0	1	1	1	0	1	0	1	0	1	15	near-core
pan_gene_2548	pan_gene_27108	Nodes_above_ear;Nodes_per_plant;Plant_height	Nodes_per_plant	0	1	1	1	0	0	1	1	0	1	0	1	1	0	0	0	0	0	0	0	0	0	0	0	0	1	9	dispensable
pan_gene_2548	pan_gene_29598	Nodes_above_ear;Nodes_per_plant;Plant_height	Days_to_anthesis;Days_to_silk;Leaf_width;Nodes_per_plant;Ratio_of_ear_height_to_total_height	0	1	0	1	0	1	0	1	0	0	0	0	1	1	0	0	0	0	0	0	0	0	0	0	0	0	6	dispensable
pan_gene_2548	pan_gene_32459	Nodes_above_ear;Nodes_per_plant;Plant_height	Nodes_per_plant;Plant_height	0	0	0	1	1	0	0	1	0	1	1	0	1	1	0	0	1	0	0	0	0	0	0	0	0	1	9	dispensable
pan_gene_2548	pan_gene_5616	Nodes_above_ear;Nodes_per_plant;Plant_height	Nodes_per_plant;Nodes_to_ear	0	0	0	1	0	0	0	0	0	0	0	1	0	0	0	0	0	1	1	0	0	0	0	0	0	0	4	dispensable
pan_gene_2548	pan_gene_6274	Nodes_above_ear;Nodes_per_plant;Plant_height	Leaf_width;Nodes_per_plant;Northern_Leaf_Blight;PCA_of_metabolites:_PC2	0	1	0	0	0	0	0	0	0	0	0	1	1	0	0	0	0	0	0	0	0	1	0	0	0	0	4	dispensable
pan_gene_2548	pan_gene_66552	Nodes_above_ear;Nodes_per_plant;Plant_height	Nodes_per_plant;Nodes_to_ear;Sucrose	0	0	1	1	0	0	0	0	0	0	0	0	0	0	0	0	0	0	0	0	0	0	0	0	0	0	2	dispensable
pan_gene_2548	pan_gene_8446	Nodes_above_ear;Nodes_per_plant;Plant_height	Ear_height;Nodes_per_plant;Nodes_to_ear;Stalk_strength;Tassel_branch_number	0	0	0	0	0	1	0	0	0	0	0	0	0	0	0	0	0	0	0	0	0	0	0	0	0	0	1	private
pan_gene_2548	pan_gene_9265	Nodes_above_ear;Nodes_per_plant;Plant_height	Nodes_per_plant	0	0	1	0	0	0	0	0	0	0	0	0	0	0	0	0	0	0	0	0	0	1	0	0	0	0	2	dispensable
pan_gene_2548	pan_gene_9267	Nodes_above_ear;Nodes_per_plant;Plant_height	Average_internode_length_(below_ear);Nodes_per_plant	0	1	0	1	0	0	1	1	0	0	0	1	0	0	0	1	0	0	1	1	0	1	0	0	0	0	9	dispensable
pan_gene_25481	pan_gene_26036	Ear_height;Nodes_per_plant;Nodes_to_ear	Nodes_per_plant	0	1	0	0	0	0	0	0	1	0	0	0	0	0	0	0	0	0	0	0	0	0	0	0	0	0	2	dispensable
pan_gene_25481	pan_gene_29970	Ear_height;Nodes_per_plant;Nodes_to_ear	Nodes_per_plant	0	0	0	0	0	0	0	0	0	1	0	0	0	0	0	0	0	0	1	0	0	0	0	0	0	1	3	dispensable
pan_gene_25481	pan_gene_407	Ear_height;Nodes_per_plant;Nodes_to_ear	Average_internode_length_(above_ear);Nodes_above_ear;Nodes_per_plant	0	0	0	0	0	0	0	0	0	0	0	0	1	0	0	0	0	0	0	0	0	0	0	0	0	0	1	private
pan_gene_25481	pan_gene_4281	Ear_height;Nodes_per_plant;Nodes_to_ear	Nodes_per_plant	0	1	0	0	0	0	0	0	0	0	0	0	0	0	0	0	0	0	0	0	0	0	0	0	0	0	1	private
pan_gene_25481	pan_gene_434	Ear_height;Nodes_per_plant;Nodes_to_ear	Average_internode_length_(whole_plant);Nodes_per_plant	0	1	0	0	0	0	0	0	0	1	0	0	0	0	0	0	0	0	0	0	0	0	0	0	0	0	2	dispensable
pan_gene_25481	pan_gene_5616	Ear_height;Nodes_per_plant;Nodes_to_ear	Nodes_per_plant;Nodes_to_ear	0	0	0	1	0	1	0	0	0	0	0	1	0	0	0	0	0	0	1	0	1	0	1	0	0	1	7	dispensable
pan_gene_25481	pan_gene_8415	Ear_height;Nodes_per_plant;Nodes_to_ear	Days_to_silk;Nodes_per_plant	0	1	1	0	0	0	0	0	1	1	0	1	1	0	0	0	1	1	0	0	1	0	0	0	1	0	10	dispensable
pan_gene_25481	pan_gene_9265	Ear_height;Nodes_per_plant;Nodes_to_ear	Nodes_per_plant	0	0	1	0	0	0	0	0	0	0	1	1	0	0	0	0	1	0	0	0	0	1	1	1	1	0	8	dispensable
pan_gene_25481	pan_gene_9272	Ear_height;Nodes_per_plant;Nodes_to_ear	Nodes_per_plant	0	1	0	1	1	1	1	0	1	1	0	0	0	1	1	0	0	1	0	0	1	0	1	0	1	1	14	near-core
pan_gene_2557	pan_gene_2572	Height_above_ear;Nodes_per_plant;Tassel_branch_number	Nodes_per_plant;Nodes_to_ear	0	1	0	1	1	0	1	1	0	0	1	0	1	0	0	1	1	1	0	1	1	0	1	1	0	1	15	near-core
pan_gene_2557	pan_gene_31806	Height_above_ear;Nodes_per_plant;Tassel_branch_number	Nodes_per_plant	0	1	0	0	0	0	0	1	0	0	0	1	0	0	0	0	0	0	1	0	0	0	1	1	0	0	6	dispensable
pan_gene_2557	pan_gene_31946	Height_above_ear;Nodes_per_plant;Tassel_branch_number	Nodes_per_plant;Starch	0	1	0	0	0	0	0	0	0	0	0	1	0	0	0	0	0	0	0	0	0	0	0	0	0	0	2	dispensable
pan_gene_2557	pan_gene_5532	Height_above_ear;Nodes_per_plant;Tassel_branch_number	100_Kernel_weight;Ear_height;Nodes_per_plant;Ratio_of_ear_height_to_total_height	0	1	1	0	0	0	0	0	1	0	1	0	0	0	0	1	0	1	1	0	1	0	0	0	0	0	8	dispensable
pan_gene_2557	pan_gene_8415	Height_above_ear;Nodes_per_plant;Tassel_branch_number	Days_to_silk;Nodes_per_plant	0	1	1	0	1	0	0	0	1	0	1	0	0	1	0	1	0	0	1	0	1	0	0	0	0	1	10	dispensable
pan_gene_2557	pan_gene_8718	Height_above_ear;Nodes_per_plant;Tassel_branch_number	Leaf_length;Nodes_per_plant	0	1	0	0	0	0	0	1	0	0	0	0	0	0	0	0	0	0	1	0	1	0	0	0	0	0	4	dispensable
pan_gene_2557	pan_gene_8761	Height_above_ear;Nodes_per_plant;Tassel_branch_number	Days_to_anthesis;Nodes_per_plant	0	1	0	0	0	0	0	0	0	0	0	1	0	0	0	0	0	0	0	0	0	0	0	0	0	0	2	dispensable
pan_gene_2568	pan_gene_29598	Ear_height;Ear_row_number;Glutamate;Nodes_per_plant;Nodes_to_ear;Plant_height	Days_to_anthesis;Days_to_silk;Leaf_width;Nodes_per_plant;Ratio_of_ear_height_to_total_height	0	1	0	1	0	1	0	0	1	0	0	0	0	0	1	0	1	0	0	0	0	1	0	1	0	0	8	dispensable
pan_gene_2568	pan_gene_30543	Ear_height;Ear_row_number;Glutamate;Nodes_per_plant;Nodes_to_ear;Plant_height	Nodes_per_plant;Plant_height;Southern_leaf_blight	0	1	0	0	0	1	0	0	0	0	0	0	0	0	0	0	0	0	0	0	0	0	1	0	0	0	3	dispensable
pan_gene_2568	pan_gene_43399	Ear_height;Ear_row_number;Glutamate;Nodes_per_plant;Nodes_to_ear;Plant_height	Nodes_per_plant	0	1	0	1	1	1	0	0	0	0	0	0	1	1	0	0	0	0	0	0	1	0	0	0	0	0	7	dispensable
pan_gene_2568	pan_gene_5616	Ear_height;Ear_row_number;Glutamate;Nodes_per_plant;Nodes_to_ear;Plant_height	Nodes_per_plant;Nodes_to_ear	0	0	0	1	0	1	0	1	0	0	1	0	0	0	0	0	0	0	0	0	1	0	1	0	0	0	6	dispensable
pan_gene_2568	pan_gene_6274	Ear_height;Ear_row_number;Glutamate;Nodes_per_plant;Nodes_to_ear;Plant_height	Leaf_width;Nodes_per_plant;Northern_Leaf_Blight;PCA_of_metabolites:_PC2	0	1	0	0	0	0	0	0	0	0	1	0	0	0	0	0	0	0	0	0	0	1	0	0	0	0	3	dispensable
pan_gene_2568	pan_gene_66552	Ear_height;Ear_row_number;Glutamate;Nodes_per_plant;Nodes_to_ear;Plant_height	Nodes_per_plant;Nodes_to_ear;Sucrose	0	0	0	0	0	0	0	1	0	0	0	0	0	0	0	0	0	0	0	0	0	0	0	0	0	0	1	private
pan_gene_2568	pan_gene_9265	Ear_height;Ear_row_number;Glutamate;Nodes_per_plant;Nodes_to_ear;Plant_height	Nodes_per_plant	0	0	1	0	0	0	0	0	0	0	0	1	0	0	0	0	1	0	0	0	0	1	1	1	1	0	7	dispensable
pan_gene_2568	pan_gene_9272	Ear_height;Ear_row_number;Glutamate;Nodes_per_plant;Nodes_to_ear;Plant_height	Nodes_per_plant	0	1	0	1	0	0	1	0	1	0	0	0	0	0	1	0	0	0	0	0	1	0	1	0	1	0	8	dispensable
pan_gene_2570	pan_gene_27886	Nodes_per_plant	Boxcox-transformed_leaf_angle;Nodes_per_plant;Nodes_to_ear	0	1	0	1	0	0	0	0	0	0	0	0	0	0	0	0	0	0	1	0	1	0	0	0	0	0	4	dispensable
pan_gene_2572	pan_gene_26151	Nodes_per_plant;Nodes_to_ear	Nodes_above_ear;Nodes_per_plant	0	0	0	0	0	0	0	0	0	0	0	0	0	0	0	0	0	1	0	0	1	0	1	0	0	0	3	dispensable
pan_gene_2572	pan_gene_27657	Nodes_per_plant;Nodes_to_ear	Nodes_per_plant;Ratio_of_ear_height_to_total_height;Tassel_branch_number	0	1	0	0	0	0	0	0	0	0	0	0	1	0	0	0	0	0	0	0	1	0	1	0	0	0	4	dispensable
pan_gene_2572	pan_gene_27659	Nodes_per_plant;Nodes_to_ear	Days_to_anthesis;Nodes_per_plant;Photoperiod_Growing-degree_days_to_silk;Photoperiod_growing-degree_days_to_anthesis;Ratio_of_ear_height_to_total_height	0	1	0	0	1	0	0	0	0	0	0	0	0	0	0	0	0	0	0	1	0	0	0	0	0	0	3	dispensable
pan_gene_2572	pan_gene_29970	Nodes_per_plant;Nodes_to_ear	Nodes_per_plant	0	0	0	0	0	0	0	0	0	0	0	0	0	0	0	0	0	0	1	0	0	0	0	0	0	1	2	dispensable
pan_gene_2572	pan_gene_5532	Nodes_per_plant;Nodes_to_ear	100_Kernel_weight;Ear_height;Nodes_per_plant;Ratio_of_ear_height_to_total_height	0	1	0	1	0	0	0	0	0	0	1	0	1	0	0	1	0	1	0	0	1	0	0	0	0	0	7	dispensable
pan_gene_2572	pan_gene_6274	Nodes_per_plant;Nodes_to_ear	Leaf_width;Nodes_per_plant;Northern_Leaf_Blight;PCA_of_metabolites:_PC2	0	1	0	0	0	0	1	0	0	0	1	0	0	0	0	0	1	0	0	0	0	0	1	0	0	1	6	dispensable
pan_gene_2572	pan_gene_9267	Nodes_per_plant;Nodes_to_ear	Average_internode_length_(below_ear);Nodes_per_plant	0	1	0	0	0	0	0	0	0	0	1	0	1	0	0	0	0	1	0	0	0	0	1	0	0	0	5	dispensable
pan_gene_2573	pan_gene_2615	Height_above_ear;Height_per_day_(until_flowering);Nodes_per_plant;Northern_Leaf_Blight;Plant_height	Days_to_silk;Ear_row_number;Nodes_per_plant;Nodes_to_ear;Plant_height	0	1	0	0	0	0	0	0	0	0	0	0	0	0	0	0	0	0	0	0	0	0	1	1	0	0	3	dispensable
pan_gene_2573	pan_gene_26664	Height_above_ear;Height_per_day_(until_flowering);Nodes_per_plant;Northern_Leaf_Blight;Plant_height	Ear_height;Leaf_width;Nodes_per_plant	0	0	1	0	1	0	0	0	0	1	0	1	0	1	0	1	0	1	0	1	1	0	0	0	1	0	10	dispensable
pan_gene_2573	pan_gene_31806	Height_above_ear;Height_per_day_(until_flowering);Nodes_per_plant;Northern_Leaf_Blight;Plant_height	Nodes_per_plant	0	1	1	0	1	0	0	1	0	0	0	1	1	0	0	0	0	0	1	0	0	1	1	1	0	0	10	dispensable
pan_gene_2573	pan_gene_32127	Height_above_ear;Height_per_day_(until_flowering);Nodes_per_plant;Northern_Leaf_Blight;Plant_height	Nodes_per_plant	0	1	0	1	1	0	0	1	0	0	0	0	1	1	0	0	0	0	0	0	0	0	0	0	1	0	7	dispensable
pan_gene_2573	pan_gene_32762	Height_above_ear;Height_per_day_(until_flowering);Nodes_per_plant;Northern_Leaf_Blight;Plant_height	Chlorophyll_A;Ear_height;Height_per_day_(until_flowering);Nodes_per_plant;Plant_height	0	1	1	0	0	0	0	0	0	0	0	0	1	0	0	0	1	0	0	0	0	0	0	1	0	0	5	dispensable
pan_gene_2573	pan_gene_5336	Height_above_ear;Height_per_day_(until_flowering);Nodes_per_plant;Northern_Leaf_Blight;Plant_height	Nodes_per_plant	0	1	0	0	0	0	0	1	0	1	0	1	0	0	0	1	0	0	0	0	0	0	0	0	0	0	5	dispensable
pan_gene_2573	pan_gene_5419	Height_above_ear;Height_per_day_(until_flowering);Nodes_per_plant;Northern_Leaf_Blight;Plant_height	Days_to_anthesis;Days_to_silk;Nodes_per_plant;Tassel_length;Total_amino_acids	0	1	1	0	1	0	0	0	1	0	0	0	0	1	0	0	1	0	0	0	0	0	1	0	0	0	7	dispensable
pan_gene_2573	pan_gene_7508	Height_above_ear;Height_per_day_(until_flowering);Nodes_per_plant;Northern_Leaf_Blight;Plant_height	Cob_diameter;Nodes_per_plant	0	1	0	0	0	0	0	0	0	0	0	0	0	0	0	0	0	0	0	0	0	0	0	0	1	0	2	dispensable
pan_gene_2573	pan_gene_9151	Height_above_ear;Height_per_day_(until_flowering);Nodes_per_plant;Northern_Leaf_Blight;Plant_height	Days_to_silk;Nodes_per_plant	0	1	1	0	0	1	0	0	0	0	1	0	0	0	0	0	1	0	0	0	1	0	1	0	0	0	7	dispensable
pan_gene_2573	pan_gene_9226	Height_above_ear;Height_per_day_(until_flowering);Nodes_per_plant;Northern_Leaf_Blight;Plant_height	Chlorophyll_A;Nodes_per_plant;PCA_of_metabolites:_PC2	0	1	0	0	0	0	0	0	0	0	0	1	0	0	0	0	0	0	0	0	1	0	1	1	0	0	5	dispensable
pan_gene_2573	pan_gene_98006	Height_above_ear;Height_per_day_(until_flowering);Nodes_per_plant;Northern_Leaf_Blight;Plant_height	Nodes_per_plant;Nodes_to_ear	0	0	0	0	1	0	0	1	0	1	0	0	1	0	0	1	0	0	0	0	1	1	0	0	1	0	8	dispensable
pan_gene_25872	pan_gene_5542	Nodes_per_plant	Average_internode_length_(above_ear);Ear_row_number;Nodes_per_plant	0	1	1	1	1	0	0	1	1	1	0	1	1	1	0	1	1	0	1	0	0	0	0	0	0	0	13	near-core
pan_gene_25872	pan_gene_5616	Nodes_per_plant	Nodes_per_plant;Nodes_to_ear	0	0	0	1	0	1	0	0	0	0	0	1	0	0	0	0	0	1	1	1	1	1	1	1	0	1	11	near-core
pan_gene_25872	pan_gene_66552	Nodes_per_plant	Nodes_per_plant;Nodes_to_ear;Sucrose	0	0	1	1	0	0	0	1	0	0	0	0	0	0	0	0	0	0	0	0	0	0	0	0	0	0	3	dispensable
pan_gene_25872	pan_gene_9265	Nodes_per_plant	Nodes_per_plant	0	0	1	0	0	0	0	0	0	0	0	0	0	0	0	0	1	0	0	0	0	0	1	0	0	0	3	dispensable
pan_gene_2592	pan_gene_26524	Leaf_width;Nodes_per_plant;Nodes_to_ear;Plant_height;Tassel_length	Nodes_per_plant	0	1	0	0	0	0	0	0	0	0	0	0	0	0	0	0	0	0	0	0	0	0	0	0	0	0	1	private
pan_gene_2592	pan_gene_409	Leaf_width;Nodes_per_plant;Nodes_to_ear;Plant_height;Tassel_length	Average_internode_length_(above_ear);Average_internode_length_(whole_plant);Height_per_day_(until_flowering);Nodes_per_plant;Plant_height	0	1	0	0	0	1	0	0	0	1	1	1	0	1	1	1	0	0	0	0	0	0	0	0	1	1	10	dispensable
pan_gene_26036	pan_gene_26653	Nodes_per_plant	Ear_height;Leaf_width;Nodes_above_ear;Nodes_per_plant;Nodes_to_ear;Plant_height	0	1	0	1	0	0	0	0	1	0	1	0	0	0	0	0	0	0	0	0	0	0	1	0	0	0	5	dispensable
pan_gene_26036	pan_gene_4281	Nodes_per_plant	Nodes_per_plant	0	1	0	0	0	0	0	0	0	0	0	0	0	0	0	0	0	0	0	0	0	0	0	0	0	0	1	private
pan_gene_26036	pan_gene_434	Nodes_per_plant	Average_internode_length_(whole_plant);Nodes_per_plant	0	1	0	0	0	0	0	0	0	0	0	0	0	0	0	0	0	0	0	0	0	0	0	0	0	1	2	dispensable
pan_gene_26036	pan_gene_4535	Nodes_per_plant	Nodes_per_plant;Photoperiod_growing-degree_days_to_anthesis	0	1	0	0	0	0	0	0	0	0	0	0	0	0	0	0	0	0	0	0	0	0	0	0	0	0	1	private
pan_gene_26036	pan_gene_8415	Nodes_per_plant	Days_to_silk;Nodes_per_plant	0	1	0	0	0	0	0	0	1	0	0	0	0	0	0	0	0	0	0	0	0	0	0	0	0	0	2	dispensable
pan_gene_2611	pan_gene_30049	Nodes_per_plant;Nodes_to_ear;Northern_Leaf_Blight;Plant_height	100_Kernel_weight;Nodes_per_plant;PCA_of_metabolites:_PC2	0	1	0	0	0	0	0	0	0	0	0	0	1	0	0	0	0	0	0	0	0	0	0	0	0	0	2	dispensable
pan_gene_2611	pan_gene_31806	Nodes_per_plant;Nodes_to_ear;Northern_Leaf_Blight;Plant_height	Nodes_per_plant	0	1	0	0	0	0	0	0	0	0	0	0	0	0	0	0	0	0	0	0	0	0	0	0	0	0	1	private
pan_gene_2611	pan_gene_31946	Nodes_per_plant;Nodes_to_ear;Northern_Leaf_Blight;Plant_height	Nodes_per_plant;Starch	0	1	0	0	0	0	0	0	0	0	0	0	0	0	0	0	0	0	0	1	0	0	0	0	0	0	2	dispensable
pan_gene_2615	pan_gene_27658	Days_to_silk;Ear_row_number;Nodes_per_plant;Nodes_to_ear;Plant_height	Nodes_per_plant;Ratio_of_ear_height_to_total_height	0	1	0	1	0	0	0	0	0	0	0	1	0	0	0	0	0	0	0	0	0	0	0	0	0	0	3	dispensable
pan_gene_2615	pan_gene_31806	Days_to_silk;Ear_row_number;Nodes_per_plant;Nodes_to_ear;Plant_height	Nodes_per_plant	0	1	0	0	0	0	0	0	0	0	0	0	0	0	0	0	0	0	1	0	0	0	1	1	0	0	4	dispensable
pan_gene_2615	pan_gene_31946	Days_to_silk;Ear_row_number;Nodes_per_plant;Nodes_to_ear;Plant_height	Nodes_per_plant;Starch	0	1	0	1	0	0	0	0	0	0	0	1	0	0	0	0	0	0	0	0	0	0	0	0	0	0	3	dispensable
pan_gene_2615	pan_gene_32579	Days_to_silk;Ear_row_number;Nodes_per_plant;Nodes_to_ear;Plant_height	Ear_row_number;Nodes_per_plant;Starch;Total_amino_acids	0	1	0	0	0	0	0	0	0	0	0	0	0	0	0	0	0	0	0	0	0	0	0	0	0	0	1	private
pan_gene_2615	pan_gene_32762	Days_to_silk;Ear_row_number;Nodes_per_plant;Nodes_to_ear;Plant_height	Chlorophyll_A;Ear_height;Height_per_day_(until_flowering);Nodes_per_plant;Plant_height	0	1	0	1	0	0	0	0	0	0	1	1	0	0	0	0	0	0	0	0	0	0	0	1	0	0	5	dispensable
pan_gene_2615	pan_gene_5419	Days_to_silk;Ear_row_number;Nodes_per_plant;Nodes_to_ear;Plant_height	Days_to_anthesis;Days_to_silk;Nodes_per_plant;Tassel_length;Total_amino_acids	0	1	0	1	0	0	0	0	0	0	0	0	0	0	0	0	0	0	0	0	0	0	0	0	0	0	2	dispensable
pan_gene_2615	pan_gene_8718	Days_to_silk;Ear_row_number;Nodes_per_plant;Nodes_to_ear;Plant_height	Leaf_length;Nodes_per_plant	0	1	0	0	0	0	0	0	0	0	0	0	0	0	0	0	0	0	0	0	0	0	0	0	0	0	1	private
pan_gene_2615	pan_gene_9226	Days_to_silk;Ear_row_number;Nodes_per_plant;Nodes_to_ear;Plant_height	Chlorophyll_A;Nodes_per_plant;PCA_of_metabolites:_PC2	0	1	0	0	0	0	0	0	0	0	0	0	0	0	0	0	0	0	0	0	0	0	1	1	0	0	3	dispensable
pan_gene_26151	pan_gene_26653	Nodes_above_ear;Nodes_per_plant	Ear_height;Leaf_width;Nodes_above_ear;Nodes_per_plant;Nodes_to_ear;Plant_height	0	0	0	0	1	0	0	0	0	1	1	0	0	0	0	0	0	0	0	0	0	0	0	0	0	0	3	dispensable
pan_gene_26151	pan_gene_27657	Nodes_above_ear;Nodes_per_plant	Nodes_per_plant;Ratio_of_ear_height_to_total_height;Tassel_branch_number	0	0	1	0	0	0	0	0	0	0	0	0	0	0	1	1	0	0	1	0	1	0	1	0	1	1	8	dispensable
pan_gene_26151	pan_gene_28732	Nodes_above_ear;Nodes_per_plant	Anthesis-silking_interval;Days_to_anthesis;Ear_height;Leaf_length;Leaf_width;Nodes_per_plant;Photoperiod_Growing-degree_days_to_silk;Photoperiod_growing-degree_days_to_anthesis	0	0	0	0	1	0	0	0	0	0	0	0	0	0	1	0	0	0	0	0	0	0	1	0	0	0	3	dispensable
pan_gene_26151	pan_gene_28883	Nodes_above_ear;Nodes_per_plant	Height_per_day_(until_flowering);Nodes_per_plant;Photoperiod_Growing-degree_days_to_silk;Photoperiod_growing-degree_days_to_anthesis;Ratio_of_ear_height_to_total_height	0	0	0	0	1	0	0	0	0	0	0	0	0	0	0	0	0	0	0	0	0	0	0	0	1	0	2	dispensable
pan_gene_26151	pan_gene_32705	Nodes_above_ear;Nodes_per_plant	Boxcox-transformed_leaf_angle;Chlorophyll_A;Days_to_silk;Nodes_per_plant;Nodes_to_ear;Total_amino_acids	0	0	0	0	1	0	0	0	0	0	1	0	0	0	1	1	0	1	0	0	1	0	1	0	0	1	8	dispensable
pan_gene_26151	pan_gene_4281	Nodes_above_ear;Nodes_per_plant	Nodes_per_plant	0	0	1	0	0	0	0	1	0	0	0	0	0	0	0	0	0	0	0	0	0	0	0	0	0	0	2	dispensable
pan_gene_26151	pan_gene_5532	Nodes_above_ear;Nodes_per_plant	100_Kernel_weight;Ear_height;Nodes_per_plant;Ratio_of_ear_height_to_total_height	0	0	0	0	0	0	0	0	0	0	1	0	0	0	0	1	0	1	1	0	1	0	0	0	0	1	6	dispensable
pan_gene_26151	pan_gene_5616	Nodes_above_ear;Nodes_per_plant	Nodes_per_plant;Nodes_to_ear	0	0	0	0	0	0	0	0	0	0	0	0	0	0	0	0	0	1	1	0	1	0	1	0	0	1	5	dispensable
pan_gene_26151	pan_gene_8428	Nodes_above_ear;Nodes_per_plant	Nodes_per_plant	0	0	0	0	0	0	0	0	0	1	0	0	0	0	0	0	0	0	0	0	0	0	0	0	0	0	1	private
pan_gene_26151	pan_gene_8446	Nodes_above_ear;Nodes_per_plant	Ear_height;Nodes_per_plant;Nodes_to_ear;Stalk_strength;Tassel_branch_number	0	0	0	0	0	0	0	0	0	0	0	0	0	0	0	0	0	1	0	0	1	0	0	0	0	0	2	dispensable
pan_gene_26151	pan_gene_8719	Nodes_above_ear;Nodes_per_plant	Leaf_length;Nodes_per_plant	0	0	0	0	0	0	0	0	0	0	1	0	0	0	0	0	0	0	0	0	0	0	1	0	0	1	3	dispensable
pan_gene_26151	pan_gene_8827	Nodes_above_ear;Nodes_per_plant	Anthesis-silking_interval;Average_internode_length_(above_ear);Nodes_per_plant	0	0	0	0	0	0	0	0	0	1	0	0	0	0	0	0	0	0	0	0	1	0	0	0	1	0	3	dispensable
pan_gene_26151	pan_gene_9272	Nodes_above_ear;Nodes_per_plant	Nodes_per_plant	0	0	0	0	0	0	0	0	0	1	0	0	0	0	0	0	0	0	0	0	1	0	0	0	0	0	2	dispensable
pan_gene_26223	pan_gene_3543	Nodes_per_plant	Nodes_per_plant;Stalk_strength	0	0	0	0	1	1	0	0	0	0	0	0	0	0	1	0	0	0	0	1	0	0	0	0	0	0	4	dispensable
pan_gene_26475	pan_gene_8511	Average_internode_length_(above_ear);Nodes_per_plant;Nodes_to_ear;Northern_Leaf_Blight	Nodes_per_plant;Nodes_to_ear	0	0	0	0	1	0	0	0	0	0	0	0	0	0	1	1	1	1	0	0	0	0	0	0	0	0	5	dispensable
pan_gene_26524	pan_gene_2675	Nodes_per_plant	Days_to_anthesis;Nodes_per_plant;Nodes_to_ear	0	1	0	0	0	0	0	0	0	0	0	0	0	0	0	0	0	0	0	0	0	0	0	0	0	0	1	private
pan_gene_26524	pan_gene_26940	Nodes_per_plant	Ear_height;Nodes_above_ear;Nodes_per_plant	0	1	0	0	0	0	0	0	0	0	0	0	0	0	0	0	0	0	0	0	0	0	0	0	0	0	1	private
pan_gene_26524	pan_gene_409	Nodes_per_plant	Average_internode_length_(above_ear);Average_internode_length_(whole_plant);Height_per_day_(until_flowering);Nodes_per_plant;Plant_height	0	1	0	0	0	0	0	0	0	0	0	0	0	0	0	0	0	0	0	0	0	0	0	0	0	0	1	private
pan_gene_26524	pan_gene_4463	Nodes_per_plant	Anthesis-silking_interval;Leaf_length;Nodes_per_plant	0	1	0	0	0	0	0	0	0	0	0	0	0	0	0	0	0	0	0	0	0	0	0	0	0	0	1	private
pan_gene_26524	pan_gene_97202	Nodes_per_plant	Fructose;Glucose;Malate;Nodes_per_plant;Total_amino_acids	0	1	0	0	0	0	0	0	0	0	0	0	0	0	0	0	0	0	0	0	0	0	0	0	0	0	1	private
pan_gene_26586	pan_gene_8751	Nodes_above_ear;Nodes_per_plant;Tassel_length	Nodes_per_plant;Tassel_branch_number	0	1	0	0	0	0	0	0	0	0	0	0	0	0	0	0	0	0	0	0	0	0	0	0	0	0	1	private
pan_gene_26602	pan_gene_26793	Anthesis-silking_interval;Height_above_ear;Nodes_per_plant;Southern_leaf_blight	Nodes_per_plant;Ratio_of_ear_height_to_total_height	0	1	0	1	1	1	0	1	1	0	0	1	1	0	1	1	0	0	1	0	0	1	0	0	0	0	12	near-core
pan_gene_26602	pan_gene_28883	Anthesis-silking_interval;Height_above_ear;Nodes_per_plant;Southern_leaf_blight	Height_per_day_(until_flowering);Nodes_per_plant;Photoperiod_Growing-degree_days_to_silk;Photoperiod_growing-degree_days_to_anthesis;Ratio_of_ear_height_to_total_height	0	1	0	0	0	1	0	1	1	0	0	1	1	1	0	1	1	0	0	0	0	0	0	0	0	1	10	dispensable
pan_gene_26602	pan_gene_31806	Anthesis-silking_interval;Height_above_ear;Nodes_per_plant;Southern_leaf_blight	Nodes_per_plant	0	1	0	0	0	0	0	1	0	0	0	1	1	0	1	0	0	1	1	1	0	1	1	0	0	0	10	dispensable
pan_gene_26602	pan_gene_31946	Anthesis-silking_interval;Height_above_ear;Nodes_per_plant;Southern_leaf_blight	Nodes_per_plant;Starch	0	1	0	0	0	0	0	0	0	0	0	0	0	0	0	0	0	1	0	0	0	0	0	0	0	0	2	dispensable
pan_gene_26602	pan_gene_5532	Anthesis-silking_interval;Height_above_ear;Nodes_per_plant;Southern_leaf_blight	100_Kernel_weight;Ear_height;Nodes_per_plant;Ratio_of_ear_height_to_total_height	0	1	0	1	1	1	0	1	1	0	1	1	1	1	0	1	1	1	1	0	0	0	1	0	0	0	15	near-core
pan_gene_26602	pan_gene_8428	Anthesis-silking_interval;Height_above_ear;Nodes_per_plant;Southern_leaf_blight	Nodes_per_plant	0	1	0	0	0	0	0	0	1	0	1	0	0	1	0	0	0	0	0	0	0	0	0	0	0	1	5	dispensable
pan_gene_26602	pan_gene_8718	Anthesis-silking_interval;Height_above_ear;Nodes_per_plant;Southern_leaf_blight	Leaf_length;Nodes_per_plant	0	1	0	0	0	0	0	1	0	0	0	0	0	0	0	0	0	0	0	0	0	0	0	0	0	0	2	dispensable
pan_gene_26602	pan_gene_8761	Anthesis-silking_interval;Height_above_ear;Nodes_per_plant;Southern_leaf_blight	Days_to_anthesis;Nodes_per_plant	0	1	0	0	0	0	0	0	0	0	0	0	0	0	0	0	0	0	0	0	0	0	0	0	0	0	1	private
pan_gene_26602	pan_gene_98006	Anthesis-silking_interval;Height_above_ear;Nodes_per_plant;Southern_leaf_blight	Nodes_per_plant;Nodes_to_ear	0	0	1	0	0	0	1	0	0	0	0	0	0	0	0	0	0	0	0	0	0	0	0	0	0	0	2	dispensable
pan_gene_26639	pan_gene_31221	Average_internode_length_(above_ear);Days_to_anthesis;Nodes_per_plant;Nodes_to_ear	Nodes_per_plant	0	0	0	0	0	0	1	0	0	0	1	0	0	0	0	0	0	0	0	0	0	0	0	0	0	0	2	dispensable
pan_gene_26641	pan_gene_4463	Days_to_anthesis;Days_to_silk;Nodes_per_plant;Nodes_to_ear	Anthesis-silking_interval;Leaf_length;Nodes_per_plant	0	1	0	0	0	0	0	0	0	0	0	0	0	0	0	0	0	0	0	0	0	0	0	0	0	0	1	private
pan_gene_26653	pan_gene_27108	Ear_height;Leaf_width;Nodes_above_ear;Nodes_per_plant;Nodes_to_ear;Plant_height	Nodes_per_plant	0	1	0	1	1	1	1	0	1	1	0	0	0	1	0	0	0	1	0	0	0	0	0	0	0	0	9	dispensable
pan_gene_26653	pan_gene_27659	Ear_height;Leaf_width;Nodes_above_ear;Nodes_per_plant;Nodes_to_ear;Plant_height	Days_to_anthesis;Nodes_per_plant;Photoperiod_Growing-degree_days_to_silk;Photoperiod_growing-degree_days_to_anthesis;Ratio_of_ear_height_to_total_height	0	1	0	0	0	1	0	0	0	1	0	0	0	0	0	0	0	0	0	0	0	0	0	0	0	0	3	dispensable
pan_gene_26653	pan_gene_29970	Ear_height;Leaf_width;Nodes_above_ear;Nodes_per_plant;Nodes_to_ear;Plant_height	Nodes_per_plant	0	0	0	0	1	0	0	0	0	1	0	0	0	0	0	0	0	0	0	0	0	0	0	0	0	1	3	dispensable
pan_gene_26653	pan_gene_407	Ear_height;Leaf_width;Nodes_above_ear;Nodes_per_plant;Nodes_to_ear;Plant_height	Average_internode_length_(above_ear);Nodes_above_ear;Nodes_per_plant	0	0	0	0	1	0	0	0	0	0	0	0	0	0	0	0	0	0	0	0	0	0	0	0	0	0	1	private
pan_gene_26653	pan_gene_4281	Ear_height;Leaf_width;Nodes_above_ear;Nodes_per_plant;Nodes_to_ear;Plant_height	Nodes_per_plant	0	1	0	1	0	0	0	0	0	0	0	0	0	0	0	0	0	0	0	0	0	0	0	0	0	1	3	dispensable
pan_gene_26653	pan_gene_434	Ear_height;Leaf_width;Nodes_above_ear;Nodes_per_plant;Nodes_to_ear;Plant_height	Average_internode_length_(whole_plant);Nodes_per_plant	0	1	0	0	0	0	0	0	0	1	1	0	0	0	0	0	0	0	0	0	0	0	0	0	0	0	3	dispensable
pan_gene_26653	pan_gene_5519	Ear_height;Leaf_width;Nodes_above_ear;Nodes_per_plant;Nodes_to_ear;Plant_height	Average_internode_length_(below_ear);Cob_diameter;Nodes_per_plant;Nodes_to_ear;Protein	0	0	0	0	1	0	0	0	0	1	0	0	0	0	0	0	0	0	0	0	0	0	0	0	0	0	2	dispensable
pan_gene_26653	pan_gene_8415	Ear_height;Leaf_width;Nodes_above_ear;Nodes_per_plant;Nodes_to_ear;Plant_height	Days_to_silk;Nodes_per_plant	0	1	1	0	0	0	0	1	0	1	0	0	0	0	0	0	0	1	0	0	1	0	0	0	0	1	7	dispensable
pan_gene_26653	pan_gene_8428	Ear_height;Leaf_width;Nodes_above_ear;Nodes_per_plant;Nodes_to_ear;Plant_height	Nodes_per_plant	0	1	0	1	0	0	0	1	1	1	1	0	1	1	0	0	0	0	0	1	0	0	0	0	0	0	9	dispensable
pan_gene_26653	pan_gene_8446	Ear_height;Leaf_width;Nodes_above_ear;Nodes_per_plant;Nodes_to_ear;Plant_height	Ear_height;Nodes_per_plant;Nodes_to_ear;Stalk_strength;Tassel_branch_number	0	0	0	0	0	1	0	0	0	0	0	0	0	0	0	0	0	1	0	0	1	0	0	0	0	0	3	dispensable
pan_gene_26653	pan_gene_8827	Ear_height;Leaf_width;Nodes_above_ear;Nodes_per_plant;Nodes_to_ear;Plant_height	Anthesis-silking_interval;Average_internode_length_(above_ear);Nodes_per_plant	0	1	0	1	0	1	1	0	1	1	0	0	0	1	0	0	0	1	0	0	0	0	0	1	0	0	9	dispensable
pan_gene_26653	pan_gene_9272	Ear_height;Leaf_width;Nodes_above_ear;Nodes_per_plant;Nodes_to_ear;Plant_height	Nodes_per_plant	0	1	0	1	0	1	1	0	1	0	0	0	0	1	0	0	0	1	1	1	0	0	1	0	0	0	10	dispensable
pan_gene_26664	pan_gene_32127	Ear_height;Leaf_width;Nodes_per_plant	Nodes_per_plant	0	0	0	0	0	0	0	0	0	0	0	0	0	1	0	0	0	0	0	0	0	0	0	0	0	0	1	private
pan_gene_26664	pan_gene_32579	Ear_height;Leaf_width;Nodes_per_plant	Ear_row_number;Nodes_per_plant;Starch;Total_amino_acids	0	0	0	0	1	0	0	0	0	1	0	0	0	1	0	1	0	1	0	0	0	0	0	0	0	0	5	dispensable
pan_gene_26664	pan_gene_32762	Ear_height;Leaf_width;Nodes_per_plant	Chlorophyll_A;Ear_height;Height_per_day_(until_flowering);Nodes_per_plant;Plant_height	0	0	1	0	0	0	0	0	0	0	0	0	0	0	0	0	0	0	0	0	1	0	0	0	0	0	2	dispensable
pan_gene_26664	pan_gene_5131	Ear_height;Leaf_width;Nodes_per_plant	Days_to_silk;Fructose;Glucose;Malate;Nodes_per_plant;Total_amino_acids	0	0	0	0	1	1	0	0	0	0	1	0	0	1	0	0	0	0	0	0	0	0	0	0	0	0	4	dispensable
pan_gene_26664	pan_gene_5419	Ear_height;Leaf_width;Nodes_per_plant	Days_to_anthesis;Days_to_silk;Nodes_per_plant;Tassel_length;Total_amino_acids	0	0	1	0	0	0	0	0	0	0	1	0	0	0	0	0	1	0	0	0	0	0	0	1	0	0	4	dispensable
pan_gene_26665	pan_gene_28732	Ear_height;Leaf_width;Nodes_per_plant;Nodes_to_ear	Anthesis-silking_interval;Days_to_anthesis;Ear_height;Leaf_length;Leaf_width;Nodes_per_plant;Photoperiod_Growing-degree_days_to_silk;Photoperiod_growing-degree_days_to_anthesis	0	1	0	0	0	0	0	0	0	0	0	0	0	0	0	0	0	0	0	0	0	0	0	0	0	0	1	private
pan_gene_26665	pan_gene_434	Ear_height;Leaf_width;Nodes_per_plant;Nodes_to_ear	Average_internode_length_(whole_plant);Nodes_per_plant	0	1	0	0	0	0	0	0	0	0	0	0	0	0	0	0	0	0	0	0	0	0	0	0	0	0	1	private
pan_gene_26665	pan_gene_8415	Ear_height;Leaf_width;Nodes_per_plant;Nodes_to_ear	Days_to_silk;Nodes_per_plant	0	1	0	0	0	0	0	0	0	0	0	0	0	0	0	0	0	0	0	0	0	0	0	0	0	0	1	private
pan_gene_26666	pan_gene_31750	Nodes_per_plant;Nodes_to_ear	Nodes_per_plant	0	1	0	0	0	1	0	0	1	0	0	0	0	0	0	0	0	0	0	1	0	0	1	0	0	0	5	dispensable
pan_gene_26689	pan_gene_8672	Anthesis-silking_interval;Boxcox-transformed_leaf_angle;Ear_height;Nodes_per_plant	Ear_height;Nodes_per_plant;Ratio_of_ear_height_to_total_height	0	1	0	0	0	0	0	0	0	0	0	0	0	0	0	0	0	0	0	0	0	0	0	0	0	0	1	private
pan_gene_26707	pan_gene_26793	Days_to_silk;Nodes_per_plant;Ratio_of_ear_height_to_total_height	Nodes_per_plant;Ratio_of_ear_height_to_total_height	0	1	0	0	0	0	1	1	0	0	0	1	0	0	0	1	0	0	0	0	0	0	0	0	0	0	5	dispensable
pan_gene_26707	pan_gene_28883	Days_to_silk;Nodes_per_plant;Ratio_of_ear_height_to_total_height	Height_per_day_(until_flowering);Nodes_per_plant;Photoperiod_Growing-degree_days_to_silk;Photoperiod_growing-degree_days_to_anthesis;Ratio_of_ear_height_to_total_height	0	1	0	0	0	0	0	0	1	0	0	1	1	0	0	0	0	0	0	0	1	0	0	0	0	0	5	dispensable
pan_gene_26707	pan_gene_29932	Days_to_silk;Nodes_per_plant;Ratio_of_ear_height_to_total_height	Days_to_silk;Nodes_per_plant;Nodes_to_ear	0	1	0	0	0	0	0	1	0	0	0	0	0	0	0	0	0	0	0	1	1	0	0	0	0	0	4	dispensable
pan_gene_26707	pan_gene_31806	Days_to_silk;Nodes_per_plant;Ratio_of_ear_height_to_total_height	Nodes_per_plant	0	1	1	0	0	0	1	0	0	0	0	1	1	0	0	0	0	1	1	0	0	0	1	0	1	0	9	dispensable
pan_gene_26707	pan_gene_408	Days_to_silk;Nodes_per_plant;Ratio_of_ear_height_to_total_height	Average_internode_length_(above_ear);Nodes_above_ear;Nodes_per_plant	0	1	0	0	0	0	0	0	0	0	1	0	0	0	0	0	0	0	0	0	1	1	0	0	0	0	4	dispensable
pan_gene_26707	pan_gene_5532	Days_to_silk;Nodes_per_plant;Ratio_of_ear_height_to_total_height	100_Kernel_weight;Ear_height;Nodes_per_plant;Ratio_of_ear_height_to_total_height	0	1	1	1	0	0	0	0	0	0	0	0	1	0	0	0	0	0	1	1	0	0	0	0	0	0	6	dispensable
pan_gene_26707	pan_gene_559	Days_to_silk;Nodes_per_plant;Ratio_of_ear_height_to_total_height	Nodes_per_plant;Sucrose	0	1	1	1	1	1	0	0	1	1	1	0	1	0	1	1	1	1	1	1	1	1	1	1	0	0	19	near-core
pan_gene_26707	pan_gene_8428	Days_to_silk;Nodes_per_plant;Ratio_of_ear_height_to_total_height	Nodes_per_plant	0	1	0	1	0	0	0	0	0	0	1	1	0	0	0	0	0	0	0	0	0	1	0	0	0	0	5	dispensable
pan_gene_26707	pan_gene_8719	Days_to_silk;Nodes_per_plant;Ratio_of_ear_height_to_total_height	Leaf_length;Nodes_per_plant	0	1	0	1	0	1	0	1	1	0	0	0	0	0	0	0	0	0	0	1	0	0	1	0	0	0	7	dispensable
pan_gene_26707	pan_gene_8761	Days_to_silk;Nodes_per_plant;Ratio_of_ear_height_to_total_height	Days_to_anthesis;Nodes_per_plant	0	1	1	0	0	0	1	1	1	0	0	0	1	0	0	1	1	1	0	0	1	0	0	0	0	1	11	near-core
pan_gene_26707	pan_gene_9226	Days_to_silk;Nodes_per_plant;Ratio_of_ear_height_to_total_height	Chlorophyll_A;Nodes_per_plant;PCA_of_metabolites:_PC2	0	1	0	1	0	0	1	1	1	1	0	0	0	0	0	1	1	1	1	1	0	0	1	0	1	0	13	near-core
pan_gene_26708	pan_gene_28181	Days_to_anthesis;Days_to_silk;Nodes_per_plant;Nodes_to_ear	Cob_diameter;Ear_row_number;Nodes_per_plant	0	0	0	0	0	1	0	0	0	0	0	0	0	0	0	0	0	0	0	0	0	0	0	0	0	0	1	private
pan_gene_2672	pan_gene_31221	Days_to_anthesis;Ear_height;Nodes_per_plant;Nodes_to_ear	Nodes_per_plant	0	1	0	0	0	0	1	0	0	0	1	0	0	0	1	0	0	0	0	0	0	0	0	0	0	0	4	dispensable
pan_gene_2672	pan_gene_384	Days_to_anthesis;Ear_height;Nodes_per_plant;Nodes_to_ear	Nodes_per_plant	0	1	0	0	0	0	0	0	0	1	0	1	0	0	0	1	0	0	0	0	0	0	0	0	0	0	4	dispensable
pan_gene_2674	pan_gene_32763	Days_to_anthesis;Nodes_per_plant;Nodes_to_ear	Chlorophyll_A;Height_per_day_(until_flowering);Nodes_per_plant;Nodes_to_ear;Plant_height	0	1	1	0	0	0	1	1	0	1	0	0	0	0	0	0	0	0	0	0	0	0	1	0	1	0	7	dispensable
pan_gene_2674	pan_gene_67936	Days_to_anthesis;Nodes_per_plant;Nodes_to_ear	Nodes_per_plant;Tassel_branch_number	0	1	0	0	0	0	0	0	0	1	0	0	0	0	0	0	0	0	0	0	0	0	0	0	0	0	2	dispensable
pan_gene_2675	pan_gene_4463	Days_to_anthesis;Nodes_per_plant;Nodes_to_ear	Anthesis-silking_interval;Leaf_length;Nodes_per_plant	0	1	0	1	0	0	0	0	0	0	0	0	0	0	0	0	0	0	0	0	0	0	0	0	0	0	2	dispensable
pan_gene_2675	pan_gene_521	Days_to_anthesis;Nodes_per_plant;Nodes_to_ear	Nodes_per_plant	0	1	0	0	1	1	1	0	0	1	0	0	1	0	0	0	0	0	1	0	0	0	0	0	0	0	7	dispensable
pan_gene_2675	pan_gene_97202	Days_to_anthesis;Nodes_per_plant;Nodes_to_ear	Fructose;Glucose;Malate;Nodes_per_plant;Total_amino_acids	0	1	0	1	0	0	0	0	0	0	0	0	0	0	0	0	0	0	0	0	0	0	1	0	0	0	3	dispensable
pan_gene_26793	pan_gene_28883	Nodes_per_plant;Ratio_of_ear_height_to_total_height	Height_per_day_(until_flowering);Nodes_per_plant;Photoperiod_Growing-degree_days_to_silk;Photoperiod_growing-degree_days_to_anthesis;Ratio_of_ear_height_to_total_height	0	1	1	0	0	1	0	0	1	0	0	1	0	0	0	0	1	1	0	0	0	0	0	0	0	0	7	dispensable
pan_gene_26793	pan_gene_31806	Nodes_per_plant;Ratio_of_ear_height_to_total_height	Nodes_per_plant	0	1	0	0	0	1	0	1	0	0	0	0	0	0	0	0	0	0	0	0	0	0	0	0	0	0	3	dispensable
pan_gene_26793	pan_gene_5532	Nodes_per_plant;Ratio_of_ear_height_to_total_height	100_Kernel_weight;Ear_height;Nodes_per_plant;Ratio_of_ear_height_to_total_height	0	1	1	1	1	1	0	1	1	1	0	0	0	1	0	1	1	1	0	0	0	1	0	1	0	0	14	near-core
pan_gene_26793	pan_gene_9497	Nodes_per_plant;Ratio_of_ear_height_to_total_height	Nodes_per_plant	0	1	1	1	1	1	0	1	0	0	1	0	0	0	0	1	1	0	0	0	1	0	0	1	0	0	11	near-core
pan_gene_26817	pan_gene_31750	Boxcox-transformed_leaf_angle;Nodes_per_plant	Nodes_per_plant	0	1	1	0	0	0	0	0	0	0	0	0	0	0	0	0	0	0	0	0	0	0	0	0	0	0	2	dispensable
pan_gene_26855	pan_gene_8409	Average_internode_length_(above_ear);Days_to_anthesis;Nodes_per_plant;Ratio_of_ear_height_to_total_height	Days_to_silk;Nodes_per_plant;Nodes_to_ear	0	0	0	0	0	0	0	0	0	1	0	0	0	0	0	0	0	0	0	0	0	1	0	0	0	0	2	dispensable
pan_gene_26865	pan_gene_30880	Nodes_per_plant	Fructose;Glucose;Nodes_per_plant	0	1	0	0	0	0	0	0	0	0	0	0	0	0	0	0	0	0	0	0	0	0	0	0	0	0	1	private
pan_gene_26940	pan_gene_31472	Ear_height;Nodes_above_ear;Nodes_per_plant	Nodes_per_plant	0	1	0	0	0	0	0	0	0	0	0	0	0	0	0	0	0	1	0	0	0	0	0	0	0	0	2	dispensable
pan_gene_26940	pan_gene_4463	Ear_height;Nodes_above_ear;Nodes_per_plant	Anthesis-silking_interval;Leaf_length;Nodes_per_plant	0	1	0	0	1	0	0	0	0	0	0	0	0	0	0	0	0	0	0	0	0	0	0	0	0	0	2	dispensable
pan_gene_26940	pan_gene_97202	Ear_height;Nodes_above_ear;Nodes_per_plant	Fructose;Glucose;Malate;Nodes_per_plant;Total_amino_acids	0	1	1	1	1	0	0	1	1	0	1	1	1	0	1	0	1	0	1	1	1	0	1	0	0	0	15	near-core
pan_gene_27108	pan_gene_27657	Nodes_per_plant	Nodes_per_plant;Ratio_of_ear_height_to_total_height;Tassel_branch_number	0	1	1	0	0	1	0	0	0	0	0	0	0	0	1	1	0	0	0	0	1	0	0	0	0	0	6	dispensable
pan_gene_27108	pan_gene_29970	Nodes_per_plant	Nodes_per_plant	0	0	0	0	0	0	0	0	0	1	0	0	0	0	1	0	0	0	0	0	0	0	0	0	0	0	2	dispensable
pan_gene_27108	pan_gene_32459	Nodes_per_plant	Nodes_per_plant;Plant_height	0	0	0	1	1	1	1	1	1	1	1	0	1	1	0	0	1	0	0	0	1	0	0	1	1	1	15	near-core
pan_gene_27108	pan_gene_407	Nodes_per_plant	Average_internode_length_(above_ear);Nodes_above_ear;Nodes_per_plant	0	0	0	1	1	0	0	0	0	0	0	0	0	0	0	1	0	0	0	0	0	0	0	0	0	0	3	dispensable
pan_gene_27108	pan_gene_43399	Nodes_per_plant	Nodes_per_plant	0	1	0	1	0	0	0	0	0	0	0	0	0	0	0	0	0	0	0	0	1	0	0	0	0	0	3	dispensable
pan_gene_27108	pan_gene_5532	Nodes_per_plant	100_Kernel_weight;Ear_height;Nodes_per_plant;Ratio_of_ear_height_to_total_height	0	1	1	0	1	1	0	0	1	1	1	0	0	0	0	1	0	1	0	0	1	0	0	0	0	1	11	near-core
pan_gene_27108	pan_gene_5542	Nodes_per_plant	Average_internode_length_(above_ear);Ear_row_number;Nodes_per_plant	0	1	1	1	0	0	0	1	1	0	0	1	0	0	0	0	0	1	1	0	0	1	0	0	1	0	10	dispensable
pan_gene_27108	pan_gene_5616	Nodes_per_plant	Nodes_per_plant;Nodes_to_ear	0	0	0	1	0	1	0	0	0	0	0	1	0	0	0	0	0	0	1	0	1	0	0	0	0	0	5	dispensable
pan_gene_27108	pan_gene_6274	Nodes_per_plant	Leaf_width;Nodes_per_plant;Northern_Leaf_Blight;PCA_of_metabolites:_PC2	0	1	1	0	0	1	0	0	0	1	1	1	0	0	1	1	0	0	0	1	0	1	1	0	1	0	12	near-core
pan_gene_27108	pan_gene_8428	Nodes_per_plant	Nodes_per_plant	0	1	0	0	0	0	0	0	0	0	0	0	0	1	0	0	0	0	0	0	0	0	0	0	0	0	2	dispensable
pan_gene_27108	pan_gene_8446	Nodes_per_plant	Ear_height;Nodes_per_plant;Nodes_to_ear;Stalk_strength;Tassel_branch_number	0	0	0	0	0	0	0	0	0	0	0	0	0	0	0	0	1	1	0	0	1	0	0	0	0	0	3	dispensable
pan_gene_27108	pan_gene_8511	Nodes_per_plant	Nodes_per_plant;Nodes_to_ear	0	1	0	0	0	0	1	0	0	1	0	0	0	0	0	0	0	0	0	0	0	0	0	0	0	0	3	dispensable
pan_gene_27108	pan_gene_9265	Nodes_per_plant	Nodes_per_plant	0	0	1	0	0	0	0	0	0	0	1	1	0	0	0	0	1	0	0	0	0	1	1	1	1	0	8	dispensable
pan_gene_27108	pan_gene_9272	Nodes_per_plant	Nodes_per_plant	0	1	0	1	1	1	1	0	1	1	0	0	1	0	0	0	0	1	0	0	1	0	0	0	0	0	10	dispensable
pan_gene_27657	pan_gene_27659	Nodes_per_plant;Ratio_of_ear_height_to_total_height;Tassel_branch_number	Days_to_anthesis;Nodes_per_plant;Photoperiod_Growing-degree_days_to_silk;Photoperiod_growing-degree_days_to_anthesis;Ratio_of_ear_height_to_total_height	0	1	0	0	0	0	0	0	0	0	0	0	0	0	1	1	0	0	0	0	0	0	0	0	0	0	3	dispensable
pan_gene_27657	pan_gene_29970	Nodes_per_plant;Ratio_of_ear_height_to_total_height;Tassel_branch_number	Nodes_per_plant	0	0	0	0	0	0	0	0	0	0	0	0	0	0	1	0	0	0	1	0	0	0	0	0	0	1	3	dispensable
pan_gene_27657	pan_gene_30812	Nodes_per_plant;Ratio_of_ear_height_to_total_height;Tassel_branch_number	Average_internode_length_(below_ear);Nodes_per_plant	0	1	1	1	0	0	1	0	1	1	0	1	0	0	0	0	0	0	1	1	0	0	0	0	1	0	10	dispensable
pan_gene_27657	pan_gene_407	Nodes_per_plant;Ratio_of_ear_height_to_total_height;Tassel_branch_number	Average_internode_length_(above_ear);Nodes_above_ear;Nodes_per_plant	0	0	0	0	0	0	1	0	0	0	0	1	0	0	0	1	0	0	0	0	0	0	0	0	0	0	3	dispensable
pan_gene_27657	pan_gene_4281	Nodes_per_plant;Ratio_of_ear_height_to_total_height;Tassel_branch_number	Nodes_per_plant	0	1	0	0	0	0	0	0	0	0	0	0	0	0	0	0	0	0	0	0	0	0	0	0	0	0	1	private
pan_gene_27657	pan_gene_5532	Nodes_per_plant;Ratio_of_ear_height_to_total_height;Tassel_branch_number	100_Kernel_weight;Ear_height;Nodes_per_plant;Ratio_of_ear_height_to_total_height	0	1	1	1	0	0	0	0	0	0	0	1	1	1	0	1	0	0	1	0	1	0	0	0	0	0	9	dispensable
pan_gene_27657	pan_gene_5616	Nodes_per_plant;Ratio_of_ear_height_to_total_height;Tassel_branch_number	Nodes_per_plant;Nodes_to_ear	0	0	0	0	0	0	0	0	0	0	0	0	0	0	0	0	0	0	1	0	1	0	0	0	0	0	2	dispensable
pan_gene_27657	pan_gene_6274	Nodes_per_plant;Ratio_of_ear_height_to_total_height;Tassel_branch_number	Leaf_width;Nodes_per_plant;Northern_Leaf_Blight;PCA_of_metabolites:_PC2	0	1	1	1	0	1	0	0	0	0	0	0	1	0	1	1	0	0	1	0	0	0	1	0	1	0	10	dispensable
pan_gene_27657	pan_gene_8415	Nodes_per_plant;Ratio_of_ear_height_to_total_height;Tassel_branch_number	Days_to_silk;Nodes_per_plant	0	1	0	0	0	0	0	0	0	0	0	1	1	0	0	1	1	0	1	0	1	0	0	0	1	0	8	dispensable
pan_gene_27657	pan_gene_9272	Nodes_per_plant;Ratio_of_ear_height_to_total_height;Tassel_branch_number	Nodes_per_plant	0	1	0	0	0	0	0	0	0	0	0	0	0	0	0	0	0	0	0	0	0	0	0	0	0	0	1	private
pan_gene_27658	pan_gene_31806	Nodes_per_plant;Ratio_of_ear_height_to_total_height	Nodes_per_plant	0	1	0	0	1	0	0	0	0	0	0	0	1	0	0	0	0	0	0	1	0	0	0	0	1	0	5	dispensable
pan_gene_27658	pan_gene_32579	Nodes_per_plant;Ratio_of_ear_height_to_total_height	Ear_row_number;Nodes_per_plant;Starch;Total_amino_acids	0	1	0	1	0	0	0	0	0	0	0	0	0	0	0	1	0	1	0	0	0	0	0	0	0	0	4	dispensable
pan_gene_27658	pan_gene_8718	Nodes_per_plant;Ratio_of_ear_height_to_total_height	Leaf_length;Nodes_per_plant	0	1	1	1	0	0	0	0	0	1	0	1	1	1	0	1	1	0	0	0	0	1	1	0	1	0	12	near-core
pan_gene_27659	pan_gene_4281	Days_to_anthesis;Nodes_per_plant;Photoperiod_Growing-degree_days_to_silk;Photoperiod_growing-degree_days_to_anthesis;Ratio_of_ear_height_to_total_height	Nodes_per_plant	0	1	0	0	0	0	0	0	0	0	0	0	0	0	0	0	0	0	0	0	0	0	0	0	0	0	1	private
pan_gene_27659	pan_gene_43399	Days_to_anthesis;Nodes_per_plant;Photoperiod_Growing-degree_days_to_silk;Photoperiod_growing-degree_days_to_anthesis;Ratio_of_ear_height_to_total_height	Nodes_per_plant	0	1	0	0	0	0	0	0	0	0	0	0	0	0	0	0	0	0	0	0	0	0	0	0	0	0	1	private
pan_gene_27659	pan_gene_5532	Days_to_anthesis;Nodes_per_plant;Photoperiod_Growing-degree_days_to_silk;Photoperiod_growing-degree_days_to_anthesis;Ratio_of_ear_height_to_total_height	100_Kernel_weight;Ear_height;Nodes_per_plant;Ratio_of_ear_height_to_total_height	0	1	0	0	0	0	0	0	0	0	0	0	0	0	0	0	0	0	1	0	0	0	0	0	0	0	2	dispensable
pan_gene_27659	pan_gene_5616	Days_to_anthesis;Nodes_per_plant;Photoperiod_Growing-degree_days_to_silk;Photoperiod_growing-degree_days_to_anthesis;Ratio_of_ear_height_to_total_height	Nodes_per_plant;Nodes_to_ear	0	0	0	0	0	1	1	0	0	0	0	0	0	0	0	0	0	0	1	1	0	0	0	0	0	0	4	dispensable
pan_gene_27659	pan_gene_9272	Days_to_anthesis;Nodes_per_plant;Photoperiod_Growing-degree_days_to_silk;Photoperiod_growing-degree_days_to_anthesis;Ratio_of_ear_height_to_total_height	Nodes_per_plant	0	1	0	0	0	1	0	0	0	0	0	0	0	0	0	0	0	0	0	0	0	0	0	0	0	0	2	dispensable
pan_gene_27831	pan_gene_32596	100_Kernel_weight;Ear_row_number;Nodes_per_plant;Nodes_to_ear;Ratio_of_ear_height_to_total_height	Boxcox-transformed_leaf_angle;Height_above_ear;Nodes_per_plant	0	1	0	0	0	0	0	0	0	0	0	0	0	0	0	0	1	0	0	1	0	0	0	0	0	0	3	dispensable
pan_gene_27886	pan_gene_32763	Boxcox-transformed_leaf_angle;Nodes_per_plant;Nodes_to_ear	Chlorophyll_A;Height_per_day_(until_flowering);Nodes_per_plant;Nodes_to_ear;Plant_height	0	1	1	0	0	0	0	0	1	1	0	0	0	1	0	1	0	0	0	0	1	0	1	0	1	0	9	dispensable
pan_gene_27886	pan_gene_8428	Boxcox-transformed_leaf_angle;Nodes_per_plant;Nodes_to_ear	Nodes_per_plant	0	1	0	1	1	0	0	0	0	1	0	0	0	0	0	1	0	0	1	0	1	1	0	0	0	0	8	dispensable
pan_gene_27886	pan_gene_9128	Boxcox-transformed_leaf_angle;Nodes_per_plant;Nodes_to_ear	Nodes_per_plant;Ratio_of_ear_height_to_total_height	0	1	0	1	0	0	0	0	1	0	0	0	1	0	1	0	0	0	1	0	0	0	1	0	0	0	7	dispensable
pan_gene_27914	pan_gene_49	Nodes_per_plant;Southern_leaf_blight	Nodes_per_plant;Nodes_to_ear	0	1	0	1	0	0	0	0	0	0	1	0	0	0	0	0	0	0	1	0	0	0	1	1	0	0	6	dispensable
pan_gene_27947	pan_gene_29655	Days_to_silk;Nodes_per_plant;Nodes_to_ear;Starch	Cob_diameter;Ear_height;Height_per_day_(until_flowering);Nodes_per_plant;Plant_height	0	1	0	0	0	0	0	0	1	0	0	0	0	0	0	0	1	0	0	0	0	1	1	0	0	1	6	dispensable
pan_gene_28732	pan_gene_434	Anthesis-silking_interval;Days_to_anthesis;Ear_height;Leaf_length;Leaf_width;Nodes_per_plant;Photoperiod_Growing-degree_days_to_silk;Photoperiod_growing-degree_days_to_anthesis	Average_internode_length_(whole_plant);Nodes_per_plant	0	1	1	0	0	0	0	0	0	0	0	0	0	0	0	0	0	0	0	0	0	0	1	0	0	0	3	dispensable
pan_gene_28732	pan_gene_8415	Anthesis-silking_interval;Days_to_anthesis;Ear_height;Leaf_length;Leaf_width;Nodes_per_plant;Photoperiod_Growing-degree_days_to_silk;Photoperiod_growing-degree_days_to_anthesis	Days_to_silk;Nodes_per_plant	0	1	0	0	0	0	0	0	1	0	0	0	0	0	0	0	0	0	1	0	0	1	0	0	0	0	4	dispensable
pan_gene_28732	pan_gene_8428	Anthesis-silking_interval;Days_to_anthesis;Ear_height;Leaf_length;Leaf_width;Nodes_per_plant;Photoperiod_Growing-degree_days_to_silk;Photoperiod_growing-degree_days_to_anthesis	Nodes_per_plant	0	1	0	0	0	0	0	0	0	0	1	0	0	0	0	0	0	0	0	0	0	0	0	0	0	0	2	dispensable
pan_gene_28883	pan_gene_32705	Height_per_day_(until_flowering);Nodes_per_plant;Photoperiod_Growing-degree_days_to_silk;Photoperiod_growing-degree_days_to_anthesis;Ratio_of_ear_height_to_total_height	Boxcox-transformed_leaf_angle;Chlorophyll_A;Days_to_silk;Nodes_per_plant;Nodes_to_ear;Total_amino_acids	0	1	0	0	1	0	1	1	1	0	0	0	0	0	0	0	0	0	1	1	1	0	0	0	0	0	8	dispensable
pan_gene_28883	pan_gene_5519	Height_per_day_(until_flowering);Nodes_per_plant;Photoperiod_Growing-degree_days_to_silk;Photoperiod_growing-degree_days_to_anthesis;Ratio_of_ear_height_to_total_height	Average_internode_length_(below_ear);Cob_diameter;Nodes_per_plant;Nodes_to_ear;Protein	0	0	0	0	0	0	1	0	0	0	0	0	0	0	0	0	0	0	0	0	0	0	0	0	1	0	2	dispensable
pan_gene_28883	pan_gene_5532	Height_per_day_(until_flowering);Nodes_per_plant;Photoperiod_Growing-degree_days_to_silk;Photoperiod_growing-degree_days_to_anthesis;Ratio_of_ear_height_to_total_height	100_Kernel_weight;Ear_height;Nodes_per_plant;Ratio_of_ear_height_to_total_height	0	1	0	0	0	0	0	1	1	1	0	1	1	1	0	0	1	1	0	1	1	0	0	0	1	1	13	near-core
pan_gene_28883	pan_gene_559	Height_per_day_(until_flowering);Nodes_per_plant;Photoperiod_Growing-degree_days_to_silk;Photoperiod_growing-degree_days_to_anthesis;Ratio_of_ear_height_to_total_height	Nodes_per_plant;Sucrose	0	1	0	0	0	0	1	0	1	0	0	0	1	0	0	0	0	0	0	0	1	0	0	0	0	0	5	dispensable
pan_gene_28883	pan_gene_8415	Height_per_day_(until_flowering);Nodes_per_plant;Photoperiod_Growing-degree_days_to_silk;Photoperiod_growing-degree_days_to_anthesis;Ratio_of_ear_height_to_total_height	Days_to_silk;Nodes_per_plant	0	1	0	0	1	0	0	0	1	1	0	1	0	1	0	0	0	0	0	1	0	0	0	0	1	1	9	dispensable
pan_gene_28883	pan_gene_8428	Height_per_day_(until_flowering);Nodes_per_plant;Photoperiod_Growing-degree_days_to_silk;Photoperiod_growing-degree_days_to_anthesis;Ratio_of_ear_height_to_total_height	Nodes_per_plant	0	1	0	0	0	1	0	1	0	1	0	1	0	1	0	0	0	0	0	1	1	0	0	0	0	0	8	dispensable
pan_gene_28883	pan_gene_8718	Height_per_day_(until_flowering);Nodes_per_plant;Photoperiod_Growing-degree_days_to_silk;Photoperiod_growing-degree_days_to_anthesis;Ratio_of_ear_height_to_total_height	Leaf_length;Nodes_per_plant	0	1	0	0	1	0	0	1	0	0	0	0	0	0	0	0	0	0	1	0	1	0	0	0	0	0	5	dispensable
pan_gene_28883	pan_gene_8719	Height_per_day_(until_flowering);Nodes_per_plant;Photoperiod_Growing-degree_days_to_silk;Photoperiod_growing-degree_days_to_anthesis;Ratio_of_ear_height_to_total_height	Leaf_length;Nodes_per_plant	0	1	0	0	0	1	1	0	1	1	0	1	0	1	0	0	0	0	1	0	0	0	0	0	1	0	9	dispensable
pan_gene_28883	pan_gene_8761	Height_per_day_(until_flowering);Nodes_per_plant;Photoperiod_Growing-degree_days_to_silk;Photoperiod_growing-degree_days_to_anthesis;Ratio_of_ear_height_to_total_height	Days_to_anthesis;Nodes_per_plant	0	1	0	0	0	0	0	0	0	0	0	0	0	0	0	0	0	0	0	0	0	0	0	0	0	0	1	private
pan_gene_29460	pan_gene_29655	Days_to_anthesis;Nodes_per_plant;Southern_leaf_blight	Cob_diameter;Ear_height;Height_per_day_(until_flowering);Nodes_per_plant;Plant_height	0	1	0	1	0	0	0	0	0	0	0	0	0	0	0	0	0	0	0	0	0	0	0	0	0	0	2	dispensable
pan_gene_29460	pan_gene_32517	Days_to_anthesis;Nodes_per_plant;Southern_leaf_blight	Cob_diameter;Ear_height;Height_per_day_(until_flowering);Nodes_per_plant;Tassel_branch_number	0	1	0	0	0	0	0	0	0	0	0	0	0	0	0	0	0	0	0	0	0	0	0	0	0	0	1	private
pan_gene_29460	pan_gene_396	Days_to_anthesis;Nodes_per_plant;Southern_leaf_blight	Days_to_anthesis;Nodes_per_plant	0	1	0	0	0	0	0	0	1	0	0	0	0	0	0	1	1	1	0	0	0	0	1	0	0	1	7	dispensable
pan_gene_29460	pan_gene_9839	Days_to_anthesis;Nodes_per_plant;Southern_leaf_blight	Nodes_per_plant	0	1	0	1	0	0	0	0	0	0	0	0	0	0	0	0	0	1	0	0	0	0	1	1	0	0	5	dispensable
pan_gene_29598	pan_gene_30972	Days_to_anthesis;Days_to_silk;Leaf_width;Nodes_per_plant;Ratio_of_ear_height_to_total_height	Fructose;Nodes_per_plant;Tassel_branch_number;Total_amino_acids	0	0	0	0	0	0	0	0	0	0	0	0	0	0	0	1	0	0	0	0	0	0	0	0	0	0	1	private
pan_gene_29598	pan_gene_4291	Days_to_anthesis;Days_to_silk;Leaf_width;Nodes_per_plant;Ratio_of_ear_height_to_total_height	Average_internode_length_(above_ear);Nodes_per_plant	0	1	0	1	0	0	0	0	0	0	0	0	0	1	0	0	0	0	0	0	0	0	0	0	0	1	4	dispensable
pan_gene_29598	pan_gene_49	Days_to_anthesis;Days_to_silk;Leaf_width;Nodes_per_plant;Ratio_of_ear_height_to_total_height	Nodes_per_plant;Nodes_to_ear	0	1	0	1	0	1	0	0	1	0	0	0	0	0	1	0	1	0	0	0	1	0	1	0	0	0	8	dispensable
pan_gene_29598	pan_gene_66552	Days_to_anthesis;Days_to_silk;Leaf_width;Nodes_per_plant;Ratio_of_ear_height_to_total_height	Nodes_per_plant;Nodes_to_ear;Sucrose	0	0	0	1	0	0	0	1	0	0	0	0	0	0	0	0	0	0	0	0	0	0	0	0	0	0	2	dispensable
pan_gene_29598	pan_gene_9265	Days_to_anthesis;Days_to_silk;Leaf_width;Nodes_per_plant;Ratio_of_ear_height_to_total_height	Nodes_per_plant	0	0	0	0	0	0	0	0	0	0	0	0	0	0	0	0	0	0	0	0	0	0	0	1	0	0	1	private
pan_gene_29598	pan_gene_9580	Days_to_anthesis;Days_to_silk;Leaf_width;Nodes_per_plant;Ratio_of_ear_height_to_total_height	Leaf_width;Nodes_per_plant	0	0	0	0	0	1	0	0	0	0	0	0	0	0	0	0	0	0	0	0	0	0	0	0	0	0	1	private
pan_gene_29603	pan_gene_409	Nodes_per_plant	Average_internode_length_(above_ear);Average_internode_length_(whole_plant);Height_per_day_(until_flowering);Nodes_per_plant;Plant_height	0	1	0	0	0	0	0	0	0	0	0	0	0	0	0	0	0	0	0	0	0	0	0	0	0	0	1	private
pan_gene_29655	pan_gene_29756	Cob_diameter;Ear_height;Height_per_day_(until_flowering);Nodes_per_plant;Plant_height	Leaf_width;Nodes_per_plant;Nodes_to_ear;Photoperiod_Growing-degree_days_to_silk;Photoperiod_growing-degree_days_to_anthesis	0	1	0	1	0	0	0	0	0	0	0	0	0	0	0	0	0	0	0	0	0	0	0	0	0	0	2	dispensable
pan_gene_29667	pan_gene_61103	Nodes_per_plant;Northern_Leaf_Blight	Nodes_per_plant;Tassel_length	0	1	0	0	0	0	0	0	0	0	0	0	0	0	0	0	0	0	0	0	0	0	0	0	0	0	1	private
pan_gene_29932	pan_gene_5532	Days_to_silk;Nodes_per_plant;Nodes_to_ear	100_Kernel_weight;Ear_height;Nodes_per_plant;Ratio_of_ear_height_to_total_height	0	1	0	1	0	0	0	1	1	0	1	1	1	1	0	0	0	1	0	1	1	1	0	1	1	1	15	near-core
pan_gene_29932	pan_gene_559	Days_to_silk;Nodes_per_plant;Nodes_to_ear	Nodes_per_plant;Sucrose	0	1	1	0	0	0	0	0	0	0	0	0	0	0	0	0	0	0	0	1	1	0	0	0	0	0	4	dispensable
pan_gene_29932	pan_gene_8718	Days_to_silk;Nodes_per_plant;Nodes_to_ear	Leaf_length;Nodes_per_plant	0	1	0	0	0	0	0	1	0	0	1	0	0	0	0	0	0	0	1	0	1	0	0	0	0	0	5	dispensable
pan_gene_29970	pan_gene_5532	Nodes_per_plant	100_Kernel_weight;Ear_height;Nodes_per_plant;Ratio_of_ear_height_to_total_height	0	0	0	0	0	0	0	0	0	1	0	0	0	0	0	0	0	0	1	0	0	0	0	0	0	0	2	dispensable
pan_gene_29970	pan_gene_5616	Nodes_per_plant	Nodes_per_plant;Nodes_to_ear	0	0	0	0	0	0	0	0	0	0	0	0	0	0	1	0	0	0	1	0	0	0	0	0	0	1	3	dispensable
pan_gene_29970	pan_gene_8428	Nodes_per_plant	Nodes_per_plant	0	0	0	0	0	0	0	0	0	1	0	0	0	0	0	0	0	0	0	0	0	0	0	0	0	0	1	private
pan_gene_29970	pan_gene_8827	Nodes_per_plant	Anthesis-silking_interval;Average_internode_length_(above_ear);Nodes_per_plant	0	0	0	0	0	0	0	0	0	1	0	0	0	0	0	0	0	0	0	0	0	0	0	0	0	0	1	private
pan_gene_29970	pan_gene_9272	Nodes_per_plant	Nodes_per_plant	0	0	0	0	0	0	0	0	0	1	0	0	0	0	0	0	0	0	0	0	0	0	0	0	0	0	1	private
pan_gene_30196	pan_gene_333	Nodes_per_plant	Nodes_above_ear;Nodes_per_plant	0	0	0	0	0	0	0	0	0	1	0	0	0	0	0	0	0	0	0	0	0	0	0	0	0	0	1	private
pan_gene_30542	pan_gene_333	Anthesis-silking_interval;Nitrate;Nodes_per_plant;Plant_height	Nodes_above_ear;Nodes_per_plant	0	1	0	0	0	0	0	0	0	0	0	0	0	0	0	0	0	0	0	0	0	0	0	0	0	0	1	private
pan_gene_30543	pan_gene_43399	Nodes_per_plant;Plant_height;Southern_leaf_blight	Nodes_per_plant	0	1	0	0	0	0	0	0	0	0	0	0	0	0	0	0	0	0	0	0	0	0	0	0	0	0	1	private
pan_gene_30812	pan_gene_32705	Average_internode_length_(below_ear);Nodes_per_plant	Boxcox-transformed_leaf_angle;Chlorophyll_A;Days_to_silk;Nodes_per_plant;Nodes_to_ear;Total_amino_acids	0	1	1	1	1	0	0	1	0	1	0	0	0	0	0	0	0	0	0	1	0	0	0	1	1	0	9	dispensable
pan_gene_30812	pan_gene_408	Average_internode_length_(below_ear);Nodes_per_plant	Average_internode_length_(above_ear);Nodes_above_ear;Nodes_per_plant	0	1	0	0	0	0	0	1	0	0	0	1	0	0	0	0	0	1	0	0	1	0	0	0	0	0	5	dispensable
pan_gene_30812	pan_gene_9128	Average_internode_length_(below_ear);Nodes_per_plant	Nodes_per_plant;Ratio_of_ear_height_to_total_height	0	1	0	0	0	0	0	0	0	0	0	0	0	0	0	0	0	0	0	0	0	0	0	0	0	0	1	private
pan_gene_30895	pan_gene_408	Average_internode_length_(above_ear);Height_per_day_(until_flowering);Leaf_width;Nodes_per_plant;Northern_Leaf_Blight;Tassel_branch_number	Average_internode_length_(above_ear);Nodes_above_ear;Nodes_per_plant	0	0	0	0	0	0	0	0	0	0	0	1	0	0	0	0	0	0	0	0	1	0	0	0	0	0	2	dispensable
pan_gene_30895	pan_gene_559	Average_internode_length_(above_ear);Height_per_day_(until_flowering);Leaf_width;Nodes_per_plant;Northern_Leaf_Blight;Tassel_branch_number	Nodes_per_plant;Sucrose	0	0	0	0	0	0	1	0	0	0	0	1	0	1	0	1	1	0	0	0	0	0	0	1	0	0	6	dispensable
pan_gene_30895	pan_gene_79955	Average_internode_length_(above_ear);Height_per_day_(until_flowering);Leaf_width;Nodes_per_plant;Northern_Leaf_Blight;Tassel_branch_number	Days_to_anthesis;Days_to_silk;Nodes_per_plant;Nodes_to_ear	0	0	0	0	0	0	1	0	0	0	0	1	0	1	0	0	0	0	0	0	0	0	0	1	0	0	4	dispensable
pan_gene_30895	pan_gene_8761	Average_internode_length_(above_ear);Height_per_day_(until_flowering);Leaf_width;Nodes_per_plant;Northern_Leaf_Blight;Tassel_branch_number	Days_to_anthesis;Nodes_per_plant	0	0	0	0	0	0	1	0	0	0	0	0	0	0	0	0	1	0	0	0	1	0	0	0	0	0	3	dispensable
pan_gene_31472	pan_gene_4463	Nodes_per_plant	Anthesis-silking_interval;Leaf_length;Nodes_per_plant	0	1	0	0	0	0	0	0	0	0	0	0	0	0	0	0	0	0	0	0	0	0	0	0	0	0	1	private
pan_gene_31544	pan_gene_5036	Nodes_per_plant	Nodes_per_plant;Plant_height	0	1	0	0	0	0	0	0	1	1	1	1	0	0	0	0	0	0	0	0	0	1	0	0	1	0	7	dispensable
pan_gene_31806	pan_gene_31946	Nodes_per_plant	Nodes_per_plant;Starch	0	1	0	0	1	0	1	0	0	0	0	1	1	0	0	0	0	1	0	1	0	0	0	0	0	0	7	dispensable
pan_gene_31806	pan_gene_32579	Nodes_per_plant	Ear_row_number;Nodes_per_plant;Starch;Total_amino_acids	0	1	0	0	1	0	0	1	0	0	0	0	0	0	0	0	0	0	0	1	0	0	0	0	0	0	4	dispensable
pan_gene_31806	pan_gene_32762	Nodes_per_plant	Chlorophyll_A;Ear_height;Height_per_day_(until_flowering);Nodes_per_plant;Plant_height	0	1	1	0	0	0	1	1	0	0	0	1	1	0	0	0	0	1	0	1	0	0	0	0	0	0	8	dispensable
pan_gene_31806	pan_gene_5336	Nodes_per_plant	Nodes_per_plant	0	1	0	0	1	0	1	1	0	0	0	0	0	0	0	0	0	1	0	0	0	0	1	1	0	0	7	dispensable
pan_gene_31806	pan_gene_74324	Nodes_per_plant	Ear_height;Nodes_per_plant	0	1	0	0	0	0	0	0	0	0	0	0	0	0	0	0	0	0	0	0	0	0	0	0	0	0	1	private
pan_gene_31806	pan_gene_8718	Nodes_per_plant	Leaf_length;Nodes_per_plant	0	1	0	0	1	0	1	1	0	0	0	0	0	0	0	0	0	0	0	0	0	0	0	0	0	0	4	dispensable
pan_gene_31806	pan_gene_8761	Nodes_per_plant	Days_to_anthesis;Nodes_per_plant	0	1	0	0	1	0	0	0	0	0	0	0	1	0	0	0	0	0	0	0	0	0	0	0	0	0	3	dispensable
pan_gene_31806	pan_gene_9226	Nodes_per_plant	Chlorophyll_A;Nodes_per_plant;PCA_of_metabolites:_PC2	0	1	1	0	1	0	1	0	0	0	0	1	1	0	1	0	0	1	1	1	0	0	1	1	1	0	13	near-core
pan_gene_31806	pan_gene_9497	Nodes_per_plant	Nodes_per_plant	0	1	1	0	1	1	1	1	0	0	0	0	1	0	0	0	0	0	0	0	0	0	0	0	1	0	8	dispensable
pan_gene_31806	pan_gene_98006	Nodes_per_plant	Nodes_per_plant;Nodes_to_ear	0	0	1	0	1	0	0	1	0	0	0	1	0	0	0	0	0	0	0	0	0	1	0	0	0	0	5	dispensable
pan_gene_31946	pan_gene_32579	Nodes_per_plant;Starch	Ear_row_number;Nodes_per_plant;Starch;Total_amino_acids	0	1	0	1	0	0	0	0	1	0	0	1	0	0	0	1	0	1	0	1	0	0	0	0	0	0	7	dispensable
pan_gene_31946	pan_gene_5336	Nodes_per_plant;Starch	Nodes_per_plant	0	1	0	0	0	0	0	0	0	0	0	0	0	0	0	0	0	0	0	0	0	0	0	0	0	0	1	private
pan_gene_31946	pan_gene_5419	Nodes_per_plant;Starch	Days_to_anthesis;Days_to_silk;Nodes_per_plant;Tassel_length;Total_amino_acids	0	1	0	1	1	0	1	1	0	1	1	1	1	1	1	1	1	1	1	0	1	1	1	0	0	1	19	near-core
pan_gene_31946	pan_gene_8718	Nodes_per_plant;Starch	Leaf_length;Nodes_per_plant	0	1	1	1	1	1	1	0	1	1	1	1	1	0	0	1	1	0	1	0	1	1	1	0	0	1	18	near-core
pan_gene_31946	pan_gene_9226	Nodes_per_plant;Starch	Chlorophyll_A;Nodes_per_plant;PCA_of_metabolites:_PC2	0	1	0	0	1	0	0	0	0	0	0	0	0	0	0	1	0	0	0	0	0	0	0	0	0	0	3	dispensable
pan_gene_31946	pan_gene_9497	Nodes_per_plant;Starch	Nodes_per_plant	0	1	0	1	1	0	0	0	0	0	0	0	0	0	0	0	0	0	0	0	0	0	0	0	0	0	3	dispensable
pan_gene_31946	pan_gene_98006	Nodes_per_plant;Starch	Nodes_per_plant;Nodes_to_ear	0	0	0	0	1	0	0	0	1	0	0	0	0	0	0	1	0	0	0	0	0	0	0	0	0	0	3	dispensable
pan_gene_32127	pan_gene_5419	Nodes_per_plant	Days_to_anthesis;Days_to_silk;Nodes_per_plant;Tassel_length;Total_amino_acids	0	1	0	0	0	0	0	0	0	0	0	0	0	1	0	1	0	0	0	0	0	0	0	0	0	0	3	dispensable
pan_gene_32127	pan_gene_7508	Nodes_per_plant	Cob_diameter;Nodes_per_plant	0	1	0	1	0	0	1	0	0	0	0	1	0	0	0	0	0	0	1	0	1	0	1	0	0	1	8	dispensable
pan_gene_32127	pan_gene_9151	Nodes_per_plant	Days_to_silk;Nodes_per_plant	0	1	0	0	0	0	0	0	0	0	0	0	0	0	0	0	0	0	0	0	0	0	0	0	0	0	1	private
pan_gene_32459	pan_gene_9265	Nodes_per_plant;Plant_height	Nodes_per_plant	0	0	0	0	0	0	0	0	0	0	0	0	0	0	0	0	1	0	0	0	0	0	0	0	1	0	2	dispensable
pan_gene_32517	pan_gene_396	Cob_diameter;Ear_height;Height_per_day_(until_flowering);Nodes_per_plant;Tassel_branch_number	Days_to_anthesis;Nodes_per_plant	0	1	0	0	0	0	0	0	0	0	0	0	0	0	0	0	0	0	0	0	0	0	1	0	0	0	2	dispensable
pan_gene_32534	pan_gene_4463	Average_internode_length_(whole_plant);Boxcox-transformed_leaf_angle;Nodes_per_plant	Anthesis-silking_interval;Leaf_length;Nodes_per_plant	0	0	0	0	0	0	0	0	0	0	0	0	0	0	0	0	0	0	0	0	0	0	1	0	0	0	1	private
pan_gene_32534	pan_gene_7178	Average_internode_length_(whole_plant);Boxcox-transformed_leaf_angle;Nodes_per_plant	Nodes_per_plant;Nodes_to_ear	0	0	0	0	0	0	0	0	0	0	0	0	0	0	0	0	0	0	0	0	0	0	1	0	0	0	1	private
pan_gene_32563	pan_gene_553	Height_per_day_(until_flowering);Nodes_per_plant;Stalk_strength;Tassel_length	Nodes_per_plant	0	1	0	0	0	0	0	0	0	0	0	0	0	0	0	0	0	0	0	0	0	0	0	0	0	0	1	private
pan_gene_32579	pan_gene_32762	Ear_row_number;Nodes_per_plant;Starch;Total_amino_acids	Chlorophyll_A;Ear_height;Height_per_day_(until_flowering);Nodes_per_plant;Plant_height	0	1	0	0	0	0	0	0	1	0	0	1	1	0	0	0	0	1	0	0	0	0	0	0	0	0	5	dispensable
pan_gene_32579	pan_gene_5336	Ear_row_number;Nodes_per_plant;Starch;Total_amino_acids	Nodes_per_plant	0	1	0	1	0	0	1	0	0	0	0	0	1	0	0	1	0	0	0	0	0	0	1	0	0	0	6	dispensable
pan_gene_32579	pan_gene_5419	Ear_row_number;Nodes_per_plant;Starch;Total_amino_acids	Days_to_anthesis;Days_to_silk;Nodes_per_plant;Tassel_length;Total_amino_acids	0	1	1	1	0	0	0	0	0	0	0	0	0	0	0	1	0	1	0	0	0	0	0	1	0	0	6	dispensable
pan_gene_32579	pan_gene_8718	Ear_row_number;Nodes_per_plant;Starch;Total_amino_acids	Leaf_length;Nodes_per_plant	0	1	1	1	1	0	1	1	1	0	0	1	0	0	0	1	0	0	0	0	0	0	1	0	0	0	10	dispensable
pan_gene_32579	pan_gene_9151	Ear_row_number;Nodes_per_plant;Starch;Total_amino_acids	Days_to_silk;Nodes_per_plant	0	1	0	0	0	0	0	0	0	0	0	0	0	0	0	0	0	0	0	0	0	0	0	0	0	0	1	private
pan_gene_32579	pan_gene_98006	Ear_row_number;Nodes_per_plant;Starch;Total_amino_acids	Nodes_per_plant;Nodes_to_ear	0	0	0	0	0	0	0	1	1	1	0	0	0	0	0	1	0	0	0	0	0	0	0	0	0	0	4	dispensable
pan_gene_32596	pan_gene_96178	Boxcox-transformed_leaf_angle;Height_above_ear;Nodes_per_plant	Leaf_width;Nodes_per_plant	0	1	0	0	0	0	0	0	0	0	0	0	0	0	0	0	0	0	0	0	0	0	0	0	0	0	1	private
pan_gene_32691	pan_gene_32763	Nodes_per_plant;Ratio_of_ear_height_to_total_height;Sucrose	Chlorophyll_A;Height_per_day_(until_flowering);Nodes_per_plant;Nodes_to_ear;Plant_height	0	1	0	0	0	0	0	0	0	0	0	0	0	0	0	0	0	0	0	0	0	0	0	0	0	0	1	private
pan_gene_32694	pan_gene_56263	Average_internode_length_(whole_plant);Nodes_per_plant;PCA_of_metabolites:_PC2;Ratio_of_ear_height_to_total_height;Starch	Average_internode_length_(whole_plant);Cob_diameter;Days_to_anthesis;Nodes_per_plant	0	1	0	0	0	0	0	0	0	0	0	0	0	0	0	0	0	0	0	0	0	0	0	0	0	0	1	private
pan_gene_32695	pan_gene_3645	Average_internode_length_(whole_plant);Ear_height;Nodes_per_plant	Nodes_per_plant;Tassel_length	0	0	0	0	0	0	0	0	0	0	0	0	0	0	0	0	0	0	0	1	1	0	0	0	0	0	2	dispensable
pan_gene_32705	pan_gene_408	Boxcox-transformed_leaf_angle;Chlorophyll_A;Days_to_silk;Nodes_per_plant;Nodes_to_ear;Total_amino_acids	Average_internode_length_(above_ear);Nodes_above_ear;Nodes_per_plant	0	1	0	0	0	0	0	0	0	0	0	0	0	0	0	0	0	0	0	0	0	0	0	0	0	1	2	dispensable
pan_gene_32705	pan_gene_5532	Boxcox-transformed_leaf_angle;Chlorophyll_A;Days_to_silk;Nodes_per_plant;Nodes_to_ear;Total_amino_acids	100_Kernel_weight;Ear_height;Nodes_per_plant;Ratio_of_ear_height_to_total_height	0	1	1	1	0	0	0	1	1	0	0	0	0	0	0	0	0	1	0	1	1	0	0	0	0	0	8	dispensable
pan_gene_32705	pan_gene_559	Boxcox-transformed_leaf_angle;Chlorophyll_A;Days_to_silk;Nodes_per_plant;Nodes_to_ear;Total_amino_acids	Nodes_per_plant;Sucrose	0	1	1	1	0	0	1	0	1	0	0	0	0	0	0	0	0	0	0	0	1	0	1	0	0	0	7	dispensable
pan_gene_32705	pan_gene_79955	Boxcox-transformed_leaf_angle;Chlorophyll_A;Days_to_silk;Nodes_per_plant;Nodes_to_ear;Total_amino_acids	Days_to_anthesis;Days_to_silk;Nodes_per_plant;Nodes_to_ear	0	1	0	0	0	0	1	0	0	0	0	0	0	1	0	0	0	0	0	0	0	0	0	0	0	0	3	dispensable
pan_gene_32705	pan_gene_8428	Boxcox-transformed_leaf_angle;Chlorophyll_A;Days_to_silk;Nodes_per_plant;Nodes_to_ear;Total_amino_acids	Nodes_per_plant	0	1	0	1	1	0	0	0	0	0	0	0	0	0	0	0	0	0	0	0	0	0	0	0	0	0	3	dispensable
pan_gene_32705	pan_gene_8761	Boxcox-transformed_leaf_angle;Chlorophyll_A;Days_to_silk;Nodes_per_plant;Nodes_to_ear;Total_amino_acids	Days_to_anthesis;Nodes_per_plant	0	1	1	0	1	0	0	1	1	0	0	0	0	0	0	0	0	0	0	0	1	0	0	0	0	0	6	dispensable
pan_gene_32705	pan_gene_9128	Boxcox-transformed_leaf_angle;Chlorophyll_A;Days_to_silk;Nodes_per_plant;Nodes_to_ear;Total_amino_acids	Nodes_per_plant;Ratio_of_ear_height_to_total_height	0	1	0	0	0	0	0	0	0	0	0	0	0	0	0	0	0	0	0	0	0	0	0	0	0	0	1	private
pan_gene_32762	pan_gene_5336	Chlorophyll_A;Ear_height;Height_per_day_(until_flowering);Nodes_per_plant;Plant_height	Nodes_per_plant	0	1	0	0	0	0	0	0	0	0	0	0	0	0	0	0	0	0	0	0	0	0	0	0	0	0	1	private
pan_gene_32762	pan_gene_8718	Chlorophyll_A;Ear_height;Height_per_day_(until_flowering);Nodes_per_plant;Plant_height	Leaf_length;Nodes_per_plant	0	1	1	1	0	0	1	0	1	1	1	1	0	0	0	0	1	0	0	1	0	0	0	0	0	0	10	dispensable
pan_gene_32762	pan_gene_9151	Chlorophyll_A;Ear_height;Height_per_day_(until_flowering);Nodes_per_plant;Plant_height	Days_to_silk;Nodes_per_plant	0	1	0	0	0	0	0	0	0	0	0	0	0	0	0	0	0	0	0	0	0	0	0	0	0	0	1	private
pan_gene_32762	pan_gene_9226	Chlorophyll_A;Ear_height;Height_per_day_(until_flowering);Nodes_per_plant;Plant_height	Chlorophyll_A;Nodes_per_plant;PCA_of_metabolites:_PC2	0	1	0	0	0	0	0	0	0	0	0	0	0	0	1	1	0	0	0	0	0	0	0	0	0	1	4	dispensable
pan_gene_32762	pan_gene_98006	Chlorophyll_A;Ear_height;Height_per_day_(until_flowering);Nodes_per_plant;Plant_height	Nodes_per_plant;Nodes_to_ear	0	0	1	0	0	0	0	0	1	0	0	0	0	0	0	0	0	0	0	0	1	0	0	0	0	0	3	dispensable
pan_gene_32763	pan_gene_415	Chlorophyll_A;Height_per_day_(until_flowering);Nodes_per_plant;Nodes_to_ear;Plant_height	Nodes_per_plant	0	1	1	0	1	0	1	0	0	0	1	0	1	0	0	0	1	0	0	0	0	0	1	0	0	0	8	dispensable
pan_gene_32763	pan_gene_8409	Chlorophyll_A;Height_per_day_(until_flowering);Nodes_per_plant;Nodes_to_ear;Plant_height	Days_to_silk;Nodes_per_plant;Nodes_to_ear	0	0	1	0	0	0	1	0	0	0	1	0	0	0	0	0	0	0	0	0	0	0	0	0	0	0	3	dispensable
pan_gene_3645	pan_gene_6062	Nodes_per_plant;Tassel_length	Nodes_per_plant;Plant_height	0	1	0	0	0	0	0	0	0	0	0	0	0	0	0	0	0	0	0	0	0	0	0	0	0	0	1	private
pan_gene_407	pan_gene_5616	Average_internode_length_(above_ear);Nodes_above_ear;Nodes_per_plant	Nodes_per_plant;Nodes_to_ear	0	0	0	0	0	0	1	0	0	0	0	0	0	0	0	0	0	0	0	0	0	0	0	0	0	0	1	private
pan_gene_407	pan_gene_8428	Average_internode_length_(above_ear);Nodes_above_ear;Nodes_per_plant	Nodes_per_plant	0	0	0	0	0	0	0	0	0	0	0	0	1	0	0	0	0	0	0	0	0	0	0	0	0	0	1	private
pan_gene_407	pan_gene_8827	Average_internode_length_(above_ear);Nodes_above_ear;Nodes_per_plant	Anthesis-silking_interval;Average_internode_length_(above_ear);Nodes_per_plant	0	0	0	0	0	0	1	0	0	0	0	0	0	0	0	1	0	0	0	0	0	0	0	0	0	0	2	dispensable
pan_gene_408	pan_gene_559	Average_internode_length_(above_ear);Nodes_above_ear;Nodes_per_plant	Nodes_per_plant;Sucrose	0	1	0	1	0	0	0	0	0	1	0	1	1	0	1	0	0	0	0	0	1	0	1	0	0	0	8	dispensable
pan_gene_408	pan_gene_8761	Average_internode_length_(above_ear);Nodes_above_ear;Nodes_per_plant	Days_to_anthesis;Nodes_per_plant	0	1	0	1	1	0	0	0	0	1	0	1	1	0	0	0	0	0	0	0	0	1	0	1	0	0	8	dispensable
pan_gene_408	pan_gene_9128	Average_internode_length_(above_ear);Nodes_above_ear;Nodes_per_plant	Nodes_per_plant;Ratio_of_ear_height_to_total_height	0	1	0	0	0	0	0	0	0	0	0	0	0	0	0	0	0	0	0	0	0	0	0	0	0	0	1	private
pan_gene_409	pan_gene_4463	Average_internode_length_(above_ear);Average_internode_length_(whole_plant);Height_per_day_(until_flowering);Nodes_per_plant;Plant_height	Anthesis-silking_interval;Leaf_length;Nodes_per_plant	0	1	0	0	1	0	0	0	0	1	0	0	0	0	1	1	0	0	0	0	0	1	0	0	0	0	6	dispensable
pan_gene_409	pan_gene_5068	Average_internode_length_(above_ear);Average_internode_length_(whole_plant);Height_per_day_(until_flowering);Nodes_per_plant;Plant_height	Chlorophyll_A;Ear_height;Height_above_ear;Nodes_per_plant	0	0	0	0	1	0	0	0	0	0	0	0	0	0	0	0	0	0	0	0	0	0	0	0	0	0	1	private
pan_gene_409	pan_gene_7178	Average_internode_length_(above_ear);Average_internode_length_(whole_plant);Height_per_day_(until_flowering);Nodes_per_plant;Plant_height	Nodes_per_plant;Nodes_to_ear	0	1	0	0	0	0	0	1	0	0	0	0	1	0	1	0	0	0	0	0	1	1	0	0	1	1	8	dispensable
pan_gene_4281	pan_gene_434	Nodes_per_plant	Average_internode_length_(whole_plant);Nodes_per_plant	0	1	1	0	0	0	0	0	0	0	0	0	0	0	0	0	0	0	0	0	0	0	0	0	0	0	2	dispensable
pan_gene_4281	pan_gene_8415	Nodes_per_plant	Days_to_silk;Nodes_per_plant	0	1	0	0	0	0	0	0	0	0	0	0	0	0	0	0	0	0	0	0	0	0	0	0	0	0	1	private
pan_gene_4281	pan_gene_9272	Nodes_per_plant	Nodes_per_plant	0	1	0	1	0	0	0	0	0	0	0	0	0	0	0	0	0	0	0	0	0	0	0	0	0	0	2	dispensable
pan_gene_4291	pan_gene_5519	Average_internode_length_(above_ear);Nodes_per_plant	Average_internode_length_(below_ear);Cob_diameter;Nodes_per_plant;Nodes_to_ear;Protein	0	0	0	0	0	0	0	0	0	0	0	1	0	0	0	0	0	0	0	0	0	0	0	0	0	0	1	private
pan_gene_43399	pan_gene_5616	Nodes_per_plant	Nodes_per_plant;Nodes_to_ear	0	0	0	1	0	0	0	0	0	0	0	0	0	0	0	0	0	0	0	0	1	0	0	0	0	0	2	dispensable
pan_gene_43399	pan_gene_8446	Nodes_per_plant	Ear_height;Nodes_per_plant;Nodes_to_ear;Stalk_strength;Tassel_branch_number	0	0	0	0	0	0	0	0	0	0	0	0	0	0	0	0	0	0	0	0	1	0	0	0	0	0	1	private
pan_gene_43399	pan_gene_9272	Nodes_per_plant	Nodes_per_plant	0	1	0	1	0	0	0	0	0	0	0	0	1	0	0	0	0	0	0	0	0	0	0	0	0	0	3	dispensable
pan_gene_434	pan_gene_4535	Average_internode_length_(whole_plant);Nodes_per_plant	Nodes_per_plant;Photoperiod_growing-degree_days_to_anthesis	0	1	0	0	0	0	0	0	0	0	0	0	0	0	0	0	0	0	0	0	0	0	0	0	0	0	1	private
pan_gene_5131	pan_gene_9151	Days_to_silk;Fructose;Glucose;Malate;Nodes_per_plant;Total_amino_acids	Days_to_silk;Nodes_per_plant	0	1	0	0	0	0	0	0	1	0	0	0	0	0	0	0	0	0	0	0	0	0	0	0	0	0	2	dispensable
pan_gene_521	pan_gene_97202	Nodes_per_plant	Fructose;Glucose;Malate;Nodes_per_plant;Total_amino_acids	0	1	1	1	0	1	0	0	1	0	0	1	1	1	1	1	1	0	1	0	1	0	1	1	0	1	16	near-core
pan_gene_5336	pan_gene_8718	Nodes_per_plant	Leaf_length;Nodes_per_plant	0	1	0	1	1	0	1	1	0	0	0	0	0	1	0	1	0	0	0	0	0	0	0	0	0	0	7	dispensable
pan_gene_5336	pan_gene_9226	Nodes_per_plant	Chlorophyll_A;Nodes_per_plant;PCA_of_metabolites:_PC2	0	1	0	0	0	0	0	0	0	0	0	1	0	0	1	0	0	0	0	0	0	0	0	1	0	0	4	dispensable
pan_gene_5336	pan_gene_98006	Nodes_per_plant	Nodes_per_plant;Nodes_to_ear	0	0	0	0	0	0	0	1	0	0	0	0	0	0	0	1	0	0	0	0	0	0	0	0	0	0	2	dispensable
pan_gene_5419	pan_gene_9151	Days_to_anthesis;Days_to_silk;Nodes_per_plant;Tassel_length;Total_amino_acids	Days_to_silk;Nodes_per_plant	0	1	1	0	0	0	0	0	0	0	0	0	0	0	0	0	0	0	0	0	0	0	0	0	0	0	2	dispensable
pan_gene_5419	pan_gene_98006	Days_to_anthesis;Days_to_silk;Nodes_per_plant;Tassel_length;Total_amino_acids	Nodes_per_plant;Nodes_to_ear	0	0	0	0	0	0	0	0	0	0	0	0	0	0	0	0	0	0	0	0	1	0	0	0	0	0	1	private
pan_gene_5519	pan_gene_5532	Average_internode_length_(below_ear);Cob_diameter;Nodes_per_plant;Nodes_to_ear;Protein	100_Kernel_weight;Ear_height;Nodes_per_plant;Ratio_of_ear_height_to_total_height	0	0	0	0	1	0	0	0	0	0	0	1	0	0	0	1	0	0	0	0	0	0	0	0	0	0	3	dispensable
pan_gene_5519	pan_gene_8719	Average_internode_length_(below_ear);Cob_diameter;Nodes_per_plant;Nodes_to_ear;Protein	Leaf_length;Nodes_per_plant	0	0	0	0	0	0	0	0	0	0	0	1	0	0	0	0	0	0	0	0	0	1	0	1	0	0	3	dispensable
pan_gene_5519	pan_gene_9272	Average_internode_length_(below_ear);Cob_diameter;Nodes_per_plant;Nodes_to_ear;Protein	Nodes_per_plant	0	0	0	0	1	0	0	0	0	0	0	0	0	0	0	0	0	0	0	0	0	0	0	0	0	0	1	private
pan_gene_5532	pan_gene_559	100_Kernel_weight;Ear_height;Nodes_per_plant;Ratio_of_ear_height_to_total_height	Nodes_per_plant;Sucrose	0	1	1	1	0	0	0	0	0	0	1	0	1	0	0	0	0	1	0	1	0	0	0	0	0	0	7	dispensable
pan_gene_5532	pan_gene_6274	100_Kernel_weight;Ear_height;Nodes_per_plant;Ratio_of_ear_height_to_total_height	Leaf_width;Nodes_per_plant;Northern_Leaf_Blight;PCA_of_metabolites:_PC2	0	1	0	1	0	0	0	0	0	0	1	1	1	0	0	1	0	0	1	0	0	0	0	0	0	0	7	dispensable
pan_gene_5532	pan_gene_8415	100_Kernel_weight;Ear_height;Nodes_per_plant;Ratio_of_ear_height_to_total_height	Days_to_silk;Nodes_per_plant	0	1	1	0	0	0	0	0	1	1	1	1	1	1	1	1	0	1	1	1	1	1	0	0	1	1	17	near-core
pan_gene_5532	pan_gene_8428	100_Kernel_weight;Ear_height;Nodes_per_plant;Ratio_of_ear_height_to_total_height	Nodes_per_plant	0	1	0	1	0	0	0	0	1	1	1	0	0	1	0	1	0	0	0	1	0	0	0	0	0	0	8	dispensable
pan_gene_5532	pan_gene_8446	100_Kernel_weight;Ear_height;Nodes_per_plant;Ratio_of_ear_height_to_total_height	Ear_height;Nodes_per_plant;Nodes_to_ear;Stalk_strength;Tassel_branch_number	0	0	0	0	0	1	0	0	0	0	0	0	0	0	0	1	0	1	0	0	0	0	0	0	0	0	3	dispensable
pan_gene_5532	pan_gene_8718	100_Kernel_weight;Ear_height;Nodes_per_plant;Ratio_of_ear_height_to_total_height	Leaf_length;Nodes_per_plant	0	1	0	0	0	0	0	1	0	0	0	0	0	0	0	0	0	0	0	0	0	0	0	0	0	0	2	dispensable
pan_gene_5532	pan_gene_8719	100_Kernel_weight;Ear_height;Nodes_per_plant;Ratio_of_ear_height_to_total_height	Leaf_length;Nodes_per_plant	0	1	0	1	1	1	0	0	1	1	1	1	0	1	1	1	0	1	0	1	0	0	0	0	0	0	13	near-core
pan_gene_5532	pan_gene_9267	100_Kernel_weight;Ear_height;Nodes_per_plant;Ratio_of_ear_height_to_total_height	Average_internode_length_(below_ear);Nodes_per_plant	0	1	0	1	1	1	0	0	0	0	1	1	0	1	0	1	0	1	0	0	1	0	0	0	1	1	12	near-core
pan_gene_5532	pan_gene_9497	100_Kernel_weight;Ear_height;Nodes_per_plant;Ratio_of_ear_height_to_total_height	Nodes_per_plant	0	1	1	1	0	1	1	1	1	0	1	1	1	1	1	1	1	1	1	1	1	1	0	1	0	1	21	core
pan_gene_5542	pan_gene_9265	Average_internode_length_(above_ear);Ear_row_number;Nodes_per_plant	Nodes_per_plant	0	0	0	0	0	0	0	1	0	0	1	0	0	0	0	0	0	0	0	0	0	1	1	0	0	0	4	dispensable
pan_gene_559	pan_gene_79955	Nodes_per_plant;Sucrose	Days_to_anthesis;Days_to_silk;Nodes_per_plant;Nodes_to_ear	0	1	0	0	0	0	1	0	0	0	0	1	0	0	0	0	0	0	0	0	0	0	0	0	0	0	3	dispensable
pan_gene_559	pan_gene_8718	Nodes_per_plant;Sucrose	Leaf_length;Nodes_per_plant	0	1	1	0	0	1	0	0	1	0	0	0	1	1	0	0	0	0	0	0	1	1	1	0	0	0	9	dispensable
pan_gene_559	pan_gene_8761	Nodes_per_plant;Sucrose	Days_to_anthesis;Nodes_per_plant	0	1	1	1	0	0	0	0	1	1	0	1	1	1	0	0	1	0	0	0	0	0	0	0	0	0	9	dispensable
pan_gene_5616	pan_gene_6274	Nodes_per_plant;Nodes_to_ear	Leaf_width;Nodes_per_plant;Northern_Leaf_Blight;PCA_of_metabolites:_PC2	0	0	0	1	0	1	0	0	0	1	0	1	0	0	0	0	0	0	1	0	0	0	1	0	0	1	7	dispensable
pan_gene_5616	pan_gene_9265	Nodes_per_plant;Nodes_to_ear	Nodes_per_plant	0	0	0	0	0	0	0	0	0	0	0	0	0	0	0	0	0	0	0	0	0	0	1	0	0	0	1	private
pan_gene_5616	pan_gene_9272	Nodes_per_plant;Nodes_to_ear	Nodes_per_plant	0	0	0	1	0	1	0	0	0	0	0	0	0	0	0	0	0	0	0	0	0	0	1	0	0	0	3	dispensable
pan_gene_6062	pan_gene_96178	Nodes_per_plant;Plant_height	Leaf_width;Nodes_per_plant	0	1	0	0	0	0	0	0	0	0	0	0	0	0	0	0	0	0	0	0	0	0	0	0	0	0	1	private
pan_gene_6274	pan_gene_9265	Leaf_width;Nodes_per_plant;Northern_Leaf_Blight;PCA_of_metabolites:_PC2	Nodes_per_plant	0	0	1	0	0	0	0	0	0	0	0	0	0	0	0	0	0	0	0	0	0	1	0	0	0	0	2	dispensable
pan_gene_6274	pan_gene_9272	Leaf_width;Nodes_per_plant;Northern_Leaf_Blight;PCA_of_metabolites:_PC2	Nodes_per_plant	0	1	0	1	0	0	0	0	0	0	0	0	0	0	0	0	0	0	0	0	0	0	0	0	0	0	2	dispensable
pan_gene_68599	pan_gene_9839	Nodes_per_plant	Nodes_per_plant	0	1	0	0	0	0	0	0	0	0	0	0	0	0	0	0	0	0	0	1	0	0	0	0	0	0	2	dispensable
pan_gene_74324	pan_gene_8718	Ear_height;Nodes_per_plant	Leaf_length;Nodes_per_plant	0	1	0	0	0	0	0	0	0	0	0	0	0	0	0	0	0	0	0	0	0	0	0	0	0	0	1	private
pan_gene_74324	pan_gene_9151	Ear_height;Nodes_per_plant	Days_to_silk;Nodes_per_plant	0	1	0	0	0	0	0	0	0	0	0	0	0	0	0	0	0	0	0	0	0	0	0	0	0	0	1	private
pan_gene_74324	pan_gene_9226	Ear_height;Nodes_per_plant	Chlorophyll_A;Nodes_per_plant;PCA_of_metabolites:_PC2	0	1	0	0	0	0	0	0	0	0	0	0	0	0	0	0	0	0	0	0	0	0	0	0	0	0	1	private
pan_gene_74324	pan_gene_9497	Ear_height;Nodes_per_plant	Nodes_per_plant	0	1	0	0	0	0	0	0	0	0	0	0	0	0	0	0	0	0	0	0	0	0	0	0	0	0	1	private
pan_gene_74324	pan_gene_962	Ear_height;Nodes_per_plant	Ear_row_number;Malate;Nodes_per_plant	0	1	0	0	0	0	0	0	0	0	0	0	0	0	0	0	0	0	0	0	0	0	0	0	0	0	1	private
pan_gene_7508	pan_gene_9151	Cob_diameter;Nodes_per_plant	Days_to_silk;Nodes_per_plant	0	1	0	0	0	0	0	0	0	0	0	0	0	0	0	0	0	0	0	0	0	0	0	0	0	0	1	private
pan_gene_7794	pan_gene_8751	Cob_diameter;Nodes_per_plant;Tassel_length	Nodes_per_plant;Tassel_branch_number	0	1	0	0	0	0	0	0	0	0	0	0	0	0	0	0	0	0	0	0	0	0	0	0	0	0	1	private
pan_gene_79955	pan_gene_8761	Days_to_anthesis;Days_to_silk;Nodes_per_plant;Nodes_to_ear	Days_to_anthesis;Nodes_per_plant	0	1	0	0	0	0	0	0	0	0	0	1	1	0	0	0	0	1	0	0	0	0	0	0	0	0	4	dispensable
pan_gene_8415	pan_gene_8428	Days_to_silk;Nodes_per_plant	Nodes_per_plant	0	1	0	0	0	0	0	0	0	0	0	0	0	0	0	0	0	0	0	0	0	0	0	0	0	0	1	private
pan_gene_8415	pan_gene_8446	Days_to_silk;Nodes_per_plant	Ear_height;Nodes_per_plant;Nodes_to_ear;Stalk_strength;Tassel_branch_number	0	0	0	0	0	0	0	0	0	0	0	0	0	0	0	1	0	1	0	0	1	0	0	0	0	0	3	dispensable
pan_gene_8415	pan_gene_8719	Days_to_silk;Nodes_per_plant	Leaf_length;Nodes_per_plant	0	1	0	0	0	0	0	0	1	1	1	1	1	1	0	1	1	0	0	0	0	0	0	0	0	0	9	dispensable
pan_gene_8415	pan_gene_8827	Days_to_silk;Nodes_per_plant	Anthesis-silking_interval;Average_internode_length_(above_ear);Nodes_per_plant	0	1	0	0	0	0	0	0	1	1	0	1	0	0	0	0	0	1	0	0	1	0	0	0	0	0	6	dispensable
pan_gene_8415	pan_gene_9272	Days_to_silk;Nodes_per_plant	Nodes_per_plant	0	1	0	0	0	0	0	0	1	0	0	0	1	0	0	0	0	1	0	0	1	0	0	0	0	0	5	dispensable
pan_gene_8428	pan_gene_8719	Nodes_per_plant	Leaf_length;Nodes_per_plant	0	1	0	1	1	0	0	0	0	0	0	1	0	0	0	1	0	1	0	0	0	0	0	0	0	1	7	dispensable
pan_gene_8428	pan_gene_8827	Nodes_per_plant	Anthesis-silking_interval;Average_internode_length_(above_ear);Nodes_per_plant	0	1	0	1	0	0	0	0	0	0	0	0	0	0	0	0	0	0	0	0	0	0	0	0	0	0	2	dispensable
pan_gene_8446	pan_gene_8827	Ear_height;Nodes_per_plant;Nodes_to_ear;Stalk_strength;Tassel_branch_number	Anthesis-silking_interval;Average_internode_length_(above_ear);Nodes_per_plant	0	0	0	0	0	0	0	0	0	0	0	0	0	0	0	0	1	0	0	0	0	0	0	0	0	0	1	private
pan_gene_8446	pan_gene_9265	Ear_height;Nodes_per_plant;Nodes_to_ear;Stalk_strength;Tassel_branch_number	Nodes_per_plant	0	0	0	0	0	0	0	0	0	0	0	0	0	0	0	0	1	0	0	0	0	0	0	0	0	0	1	private
pan_gene_8446	pan_gene_9267	Ear_height;Nodes_per_plant;Nodes_to_ear;Stalk_strength;Tassel_branch_number	Average_internode_length_(below_ear);Nodes_per_plant	0	0	0	0	0	0	0	0	0	0	0	0	0	0	0	0	1	1	0	0	0	0	0	0	0	0	2	dispensable
pan_gene_8446	pan_gene_9272	Ear_height;Nodes_per_plant;Nodes_to_ear;Stalk_strength;Tassel_branch_number	Nodes_per_plant	0	0	0	0	0	1	0	0	0	0	0	0	0	0	0	0	0	1	0	0	0	0	0	0	0	0	2	dispensable
pan_gene_8718	pan_gene_9226	Leaf_length;Nodes_per_plant	Chlorophyll_A;Nodes_per_plant;PCA_of_metabolites:_PC2	0	1	0	0	0	0	1	0	0	1	0	0	0	0	0	0	0	0	0	0	0	0	0	0	0	0	3	dispensable
pan_gene_8718	pan_gene_98006	Leaf_length;Nodes_per_plant	Nodes_per_plant;Nodes_to_ear	0	0	0	0	1	0	0	1	1	0	0	0	0	0	0	1	0	0	0	0	0	0	0	0	0	0	4	dispensable
pan_gene_8719	pan_gene_8827	Leaf_length;Nodes_per_plant	Anthesis-silking_interval;Average_internode_length_(above_ear);Nodes_per_plant	0	1	0	0	0	0	0	0	0	0	1	0	0	0	0	0	1	0	0	0	0	0	0	0	0	0	3	dispensable
pan_gene_8827	pan_gene_9265	Anthesis-silking_interval;Average_internode_length_(above_ear);Nodes_per_plant	Nodes_per_plant	0	0	0	0	0	0	0	0	0	0	0	1	0	0	0	0	1	0	0	0	0	0	1	0	1	0	4	dispensable
pan_gene_8827	pan_gene_9272	Anthesis-silking_interval;Average_internode_length_(above_ear);Nodes_per_plant	Nodes_per_plant	0	1	0	1	1	1	1	0	1	0	0	0	0	0	1	0	0	1	0	0	1	0	1	0	1	0	11	near-core
pan_gene_9151	pan_gene_9226	Days_to_silk;Nodes_per_plant	Chlorophyll_A;Nodes_per_plant;PCA_of_metabolites:_PC2	0	1	0	1	1	1	0	1	0	0	0	0	0	0	0	0	0	0	0	0	0	0	0	0	0	0	5	dispensable
pan_gene_9226	pan_gene_9497	Chlorophyll_A;Nodes_per_plant;PCA_of_metabolites:_PC2	Nodes_per_plant	0	1	0	1	1	0	1	1	1	1	0	0	1	1	0	0	0	0	0	1	0	0	1	0	0	1	12	near-core
pan_gene_9226	pan_gene_98006	Chlorophyll_A;Nodes_per_plant;PCA_of_metabolites:_PC2	Nodes_per_plant;Nodes_to_ear	0	0	1	0	1	0	0	0	0	0	0	1	0	0	0	0	0	0	0	0	0	0	0	0	0	0	3	dispensable
pan_gene_9265	pan_gene_9267	Nodes_per_plant	Average_internode_length_(below_ear);Nodes_per_plant	0	0	0	0	0	0	0	0	0	0	0	0	0	0	0	0	0	0	0	0	0	1	0	0	0	0	1	private
pan_gene_9497	pan_gene_962	Nodes_per_plant	Ear_row_number;Malate;Nodes_per_plant	0	1	0	1	1	0	1	0	0	1	0	1	1	1	0	1	0	1	0	1	0	0	0	0	1	0	12	near-core
pan_gene_9497	pan_gene_98006	Nodes_per_plant	Nodes_per_plant;Nodes_to_ear	0	0	0	0	1	0	0	1	0	0	0	0	0	0	0	0	0	0	0	1	0	1	0	0	0	0	4	dispensable
pan_gene_962	pan_gene_98006	Ear_row_number;Malate;Nodes_per_plant	Nodes_per_plant;Nodes_to_ear	0	0	1	0	1	0	0	0	0	0	0	0	1	0	0	0	0	0	0	0	0	0	0	0	0	0	3	dispensable
pan_gene_100994	pan_gene_1093	Leaf_width;Nodes_per_plant;Nodes_to_ear	Nodes_per_plant	0	0	1	0	0	0	0	0	0	0	0	0	0	0	0	0	0	0	0	0	0	0	0	0	0	0	1	private
pan_gene_10162	pan_gene_24924	Nodes_per_plant	Nodes_per_plant;Tassel_branch_number	0	0	0	1	0	0	0	0	0	0	0	0	0	0	0	0	0	0	0	0	1	0	0	0	0	0	2	dispensable
pan_gene_10162	pan_gene_29598	Nodes_per_plant	Days_to_anthesis;Days_to_silk;Leaf_width;Nodes_per_plant;Ratio_of_ear_height_to_total_height	0	0	0	1	0	0	0	0	0	0	0	0	0	0	0	0	0	0	0	0	0	0	0	0	0	0	1	private
pan_gene_10162	pan_gene_32770	Nodes_per_plant	Chlorophyll_A;Leaf_width;Nodes_per_plant;Southern_leaf_blight	0	0	0	1	0	0	0	0	0	0	0	0	0	0	0	0	0	0	0	0	0	0	0	0	0	0	1	private
pan_gene_10162	pan_gene_49	Nodes_per_plant	Nodes_per_plant;Nodes_to_ear	0	0	0	1	0	0	0	0	0	0	0	0	0	0	0	0	0	0	0	0	0	0	0	0	0	0	1	private
pan_gene_1025	pan_gene_1092	Nodes_per_plant	Nodes_per_plant	0	0	1	0	0	0	0	0	0	0	0	0	0	0	0	0	0	0	0	0	0	0	0	0	0	0	1	private
pan_gene_1025	pan_gene_15120	Nodes_per_plant	Nodes_per_plant	0	0	1	0	0	0	0	0	0	0	0	0	0	0	0	0	0	0	0	0	0	0	0	0	0	0	1	private
pan_gene_1025	pan_gene_16296	Nodes_per_plant	Nodes_per_plant	0	0	0	0	0	0	0	0	0	0	0	0	0	0	0	0	0	0	0	0	1	0	0	0	0	0	1	private
pan_gene_1025	pan_gene_20851	Nodes_per_plant	Nodes_per_plant	0	0	1	0	0	0	0	0	0	0	0	0	0	0	0	0	0	0	0	0	0	0	0	0	0	0	1	private
pan_gene_1025	pan_gene_22945	Nodes_per_plant	Nodes_per_plant	0	0	1	0	0	0	0	0	0	0	0	0	0	0	0	0	0	0	0	0	0	0	0	0	0	0	1	private
pan_gene_1025	pan_gene_24206	Nodes_per_plant	Nodes_per_plant	0	0	1	0	0	0	0	0	0	0	0	0	0	0	0	0	0	0	0	0	0	0	0	0	0	0	1	private
pan_gene_1025	pan_gene_2548	Nodes_per_plant	Nodes_above_ear;Nodes_per_plant;Plant_height	0	0	1	0	0	0	0	0	0	0	0	0	0	0	0	0	0	0	0	0	0	0	0	0	0	0	1	private
pan_gene_1025	pan_gene_25481	Nodes_per_plant	Ear_height;Nodes_per_plant;Nodes_to_ear	0	0	1	0	0	0	0	0	0	0	0	0	0	0	0	0	0	0	0	0	0	0	0	0	0	0	1	private
pan_gene_1025	pan_gene_25872	Nodes_per_plant	Nodes_per_plant	0	0	1	0	0	0	0	0	0	0	0	0	0	0	0	0	0	0	0	0	0	0	0	0	0	0	1	private
pan_gene_1025	pan_gene_26151	Nodes_per_plant	Nodes_above_ear;Nodes_per_plant	0	0	1	0	0	0	0	0	0	0	0	0	0	0	0	0	0	0	0	0	1	0	0	0	0	0	2	dispensable
pan_gene_1025	pan_gene_27108	Nodes_per_plant	Nodes_per_plant	0	0	1	0	0	0	0	0	0	0	0	0	0	0	0	0	0	0	0	0	0	0	0	0	0	0	1	private
pan_gene_1025	pan_gene_407	Nodes_per_plant	Average_internode_length_(above_ear);Nodes_above_ear;Nodes_per_plant	0	0	0	0	0	0	1	0	0	0	0	0	0	0	0	0	0	0	0	0	0	0	0	0	0	0	1	private
pan_gene_1025	pan_gene_4291	Nodes_per_plant	Average_internode_length_(above_ear);Nodes_per_plant	0	0	1	0	0	0	0	0	0	0	0	0	0	0	0	0	0	0	0	0	0	0	0	0	0	0	1	private
pan_gene_1025	pan_gene_434	Nodes_per_plant	Average_internode_length_(whole_plant);Nodes_per_plant	0	0	1	0	0	0	0	0	0	0	0	0	0	0	0	0	0	0	0	0	1	0	0	0	0	0	2	dispensable
pan_gene_1025	pan_gene_5616	Nodes_per_plant	Nodes_per_plant;Nodes_to_ear	0	0	0	0	0	0	0	0	0	0	1	0	0	0	0	0	0	0	0	0	1	0	0	0	0	0	2	dispensable
pan_gene_1025	pan_gene_6274	Nodes_per_plant	Leaf_width;Nodes_per_plant;Northern_Leaf_Blight;PCA_of_metabolites:_PC2	0	0	1	0	0	0	0	0	0	0	0	0	0	0	0	0	0	0	0	0	0	0	0	0	0	0	1	private
pan_gene_1025	pan_gene_76273	Nodes_per_plant	Nodes_per_plant	0	0	1	0	0	0	0	0	0	0	0	0	0	0	0	0	0	0	0	0	0	0	0	0	0	0	1	private
pan_gene_1025	pan_gene_9265	Nodes_per_plant	Nodes_per_plant	0	0	1	0	0	0	0	0	0	0	0	0	0	0	0	0	0	0	0	0	0	0	0	0	0	0	1	private
pan_gene_10288	pan_gene_11933	Nodes_per_plant	Average_internode_length_(above_ear);Nodes_per_plant;Nodes_to_ear	0	0	1	0	0	0	0	0	0	0	1	1	0	0	0	0	0	1	0	0	1	0	1	0	1	0	7	dispensable
pan_gene_10288	pan_gene_19311	Nodes_per_plant	100_Kernel_weight;Average_internode_length_(above_ear);Glutamate;Nodes_per_plant;PCA_of_metabolites:_PC1	0	0	1	1	1	0	1	0	0	0	0	1	0	1	0	1	0	0	0	0	1	0	1	1	1	0	11	near-core
pan_gene_10288	pan_gene_19456	Nodes_per_plant	Nodes_per_plant	0	0	1	0	0	0	1	0	0	0	0	0	0	0	0	0	0	1	1	0	1	0	0	0	0	1	6	dispensable
pan_gene_10288	pan_gene_19568	Nodes_per_plant	Average_internode_length_(above_ear);Nodes_per_plant	0	0	1	0	0	0	0	0	0	0	0	0	0	0	0	0	0	0	0	0	0	0	0	0	0	0	1	private
pan_gene_10288	pan_gene_22132	Nodes_per_plant	Nodes_per_plant	0	0	1	0	0	1	1	0	0	1	1	0	0	0	1	0	1	1	1	1	1	1	0	0	0	1	13	near-core
pan_gene_10288	pan_gene_30812	Nodes_per_plant	Average_internode_length_(below_ear);Nodes_per_plant	0	0	1	0	0	0	0	0	0	0	0	0	0	0	0	0	0	0	0	0	0	0	0	0	0	0	1	private
pan_gene_10288	pan_gene_32705	Nodes_per_plant	Boxcox-transformed_leaf_angle;Chlorophyll_A;Days_to_silk;Nodes_per_plant;Nodes_to_ear;Total_amino_acids	0	0	1	1	0	0	1	0	0	0	0	0	0	0	0	0	1	1	0	1	1	1	1	0	0	1	10	dispensable
pan_gene_10288	pan_gene_4291	Nodes_per_plant	Average_internode_length_(above_ear);Nodes_per_plant	0	0	1	1	0	0	0	0	0	0	0	0	0	0	0	0	0	0	0	0	0	0	1	0	0	0	3	dispensable
pan_gene_1054	pan_gene_17327	Days_to_silk;Nodes_per_plant;Nodes_to_ear;PCA_of_metabolites:_PC2	Leaf_width;Nodes_per_plant	0	0	1	1	0	0	0	0	1	0	0	0	0	0	0	0	0	0	0	0	0	0	0	0	0	0	3	dispensable
pan_gene_1054	pan_gene_19434	Days_to_silk;Nodes_per_plant;Nodes_to_ear;PCA_of_metabolites:_PC2	Nodes_per_plant	0	0	1	0	0	0	0	0	1	0	0	0	0	0	0	0	0	0	0	0	0	0	0	0	0	0	2	dispensable
pan_gene_1054	pan_gene_6737	Days_to_silk;Nodes_per_plant;Nodes_to_ear;PCA_of_metabolites:_PC2	Nodes_per_plant	0	0	1	0	0	0	0	0	0	0	0	0	0	0	0	0	0	0	0	0	0	0	0	0	0	0	1	private
pan_gene_10708	pan_gene_1092	Boxcox-transformed_leaf_angle;Nodes_per_plant	Nodes_per_plant	0	0	1	1	0	0	0	1	0	0	0	0	1	0	0	0	0	1	0	1	1	1	0	0	0	0	8	dispensable
pan_gene_10708	pan_gene_12016	Boxcox-transformed_leaf_angle;Nodes_per_plant	Nodes_per_plant;Nodes_to_ear;Photoperiod_Growing-degree_days_to_silk;Photoperiod_growing-degree_days_to_anthesis;Southern_leaf_blight	0	0	1	1	0	1	0	0	0	0	1	0	0	0	1	0	0	0	0	1	0	1	1	0	0	0	8	dispensable
pan_gene_10708	pan_gene_1742	Boxcox-transformed_leaf_angle;Nodes_per_plant	Boxcox-transformed_leaf_angle;Ear_height;Height_per_day_(until_flowering);Leaf_width;Nodes_per_plant;Nodes_to_ear;Plant_height;Ratio_of_ear_height_to_total_height	0	0	1	0	0	0	0	1	0	0	0	0	0	0	0	0	0	0	0	0	0	0	0	0	0	1	3	dispensable
pan_gene_10708	pan_gene_18331	Boxcox-transformed_leaf_angle;Nodes_per_plant	Nodes_per_plant	0	0	1	1	1	0	0	0	0	0	1	0	1	0	1	0	1	1	1	0	1	0	1	0	0	0	11	near-core
pan_gene_10708	pan_gene_19311	Boxcox-transformed_leaf_angle;Nodes_per_plant	100_Kernel_weight;Average_internode_length_(above_ear);Glutamate;Nodes_per_plant;PCA_of_metabolites:_PC1	0	0	1	1	1	1	0	0	0	0	0	0	0	0	0	0	0	0	0	0	1	0	1	0	0	0	6	dispensable
pan_gene_10708	pan_gene_19315	Boxcox-transformed_leaf_angle;Nodes_per_plant	Average_internode_length_(above_ear);Nodes_per_plant	0	0	1	0	1	0	0	0	0	0	0	0	0	0	0	0	0	0	0	1	1	0	0	0	0	1	5	dispensable
pan_gene_10708	pan_gene_22197	Boxcox-transformed_leaf_angle;Nodes_per_plant	Nodes_per_plant	0	0	1	0	1	1	0	0	0	0	0	0	0	0	1	0	0	0	0	0	0	1	0	0	0	0	5	dispensable
pan_gene_10708	pan_gene_24206	Boxcox-transformed_leaf_angle;Nodes_per_plant	Nodes_per_plant	0	0	1	0	1	0	0	0	0	0	0	0	0	0	0	0	0	0	0	0	0	0	0	0	0	0	2	dispensable
pan_gene_10708	pan_gene_2557	Boxcox-transformed_leaf_angle;Nodes_per_plant	Height_above_ear;Nodes_per_plant;Tassel_branch_number	0	0	1	0	0	0	0	0	0	0	0	0	0	0	1	0	0	0	0	0	1	0	0	0	0	0	3	dispensable
pan_gene_10708	pan_gene_30812	Boxcox-transformed_leaf_angle;Nodes_per_plant	Average_internode_length_(below_ear);Nodes_per_plant	0	0	1	0	0	0	0	0	0	0	0	0	0	0	0	0	0	0	0	0	0	0	0	0	0	0	1	private
pan_gene_10708	pan_gene_5519	Boxcox-transformed_leaf_angle;Nodes_per_plant	Average_internode_length_(below_ear);Cob_diameter;Nodes_per_plant;Nodes_to_ear;Protein	0	0	0	0	1	0	0	0	0	0	0	0	0	0	0	0	0	0	0	0	0	0	0	0	0	0	1	private
pan_gene_10708	pan_gene_5542	Boxcox-transformed_leaf_angle;Nodes_per_plant	Average_internode_length_(above_ear);Ear_row_number;Nodes_per_plant	0	0	1	1	0	0	0	0	0	0	0	0	1	0	0	0	0	1	1	0	0	0	0	0	0	0	5	dispensable
pan_gene_10708	pan_gene_71382	Boxcox-transformed_leaf_angle;Nodes_per_plant	100_Kernel_weight;Nitrate;Nodes_per_plant;PCA_of_metabolites:_PC2	0	0	1	0	0	0	0	0	0	0	0	0	0	0	0	0	0	0	0	0	0	1	0	0	0	0	2	dispensable
pan_gene_10708	pan_gene_8415	Boxcox-transformed_leaf_angle;Nodes_per_plant	Days_to_silk;Nodes_per_plant	0	0	1	0	0	0	0	1	0	0	0	0	0	0	0	0	0	1	0	1	1	0	0	0	0	0	5	dispensable
pan_gene_10717	pan_gene_18384	Boxcox-transformed_leaf_angle;Days_to_anthesis;Nodes_per_plant;Nodes_to_ear;Tassel_branch_number	Nodes_per_plant	0	0	0	0	0	0	0	0	0	1	0	0	0	0	0	0	0	0	0	0	0	0	0	0	0	0	1	private
pan_gene_10724	pan_gene_1943	Boxcox-transformed_leaf_angle;Days_to_anthesis;Days_to_silk;Ear_row_number;Nodes_per_plant;Nodes_to_ear	Nodes_per_plant	0	0	1	0	0	0	0	0	0	0	0	0	0	0	0	0	0	0	0	0	0	0	0	0	0	0	1	private
pan_gene_10724	pan_gene_21923	Boxcox-transformed_leaf_angle;Days_to_anthesis;Days_to_silk;Ear_row_number;Nodes_per_plant;Nodes_to_ear	Nodes_per_plant	0	0	1	1	0	0	0	0	0	0	0	0	0	0	0	0	0	0	0	0	0	0	0	0	0	0	2	dispensable
pan_gene_10793	pan_gene_2573	Average_internode_length_(below_ear);Nodes_per_plant;Northern_Leaf_Blight	Height_above_ear;Height_per_day_(until_flowering);Nodes_per_plant;Northern_Leaf_Blight;Plant_height	0	0	1	0	0	0	0	0	0	0	0	0	0	0	0	0	0	0	0	0	0	0	0	0	0	0	1	private
pan_gene_10793	pan_gene_8428	Average_internode_length_(below_ear);Nodes_per_plant;Northern_Leaf_Blight	Nodes_per_plant	0	0	1	0	0	0	0	0	0	0	0	0	0	0	0	0	0	0	0	0	0	0	0	0	0	0	1	private
pan_gene_10793	pan_gene_9151	Average_internode_length_(below_ear);Nodes_per_plant;Northern_Leaf_Blight	Days_to_silk;Nodes_per_plant	0	0	1	0	0	0	0	0	0	0	0	0	0	0	0	0	0	0	0	0	0	0	0	0	0	0	1	private
pan_gene_1092	pan_gene_14217	Nodes_per_plant	Nodes_per_plant	0	0	1	1	1	0	0	0	1	1	0	0	0	1	0	0	0	0	0	0	0	0	0	0	0	0	6	dispensable
pan_gene_1092	pan_gene_15120	Nodes_per_plant	Nodes_per_plant	0	0	1	1	0	0	1	0	0	1	1	1	0	0	1	0	0	0	0	0	0	0	1	0	1	1	10	dispensable
pan_gene_1092	pan_gene_1742	Nodes_per_plant	Boxcox-transformed_leaf_angle;Ear_height;Height_per_day_(until_flowering);Leaf_width;Nodes_per_plant;Nodes_to_ear;Plant_height;Ratio_of_ear_height_to_total_height	0	0	1	0	0	0	0	0	0	0	0	0	0	0	0	0	0	0	0	0	0	0	0	0	0	0	1	private
pan_gene_1092	pan_gene_17758	Nodes_per_plant	Nodes_per_plant	0	0	1	0	0	0	0	0	0	0	0	0	0	0	0	0	0	0	0	0	0	0	0	0	0	0	1	private
pan_gene_1092	pan_gene_19311	Nodes_per_plant	100_Kernel_weight;Average_internode_length_(above_ear);Glutamate;Nodes_per_plant;PCA_of_metabolites:_PC1	0	0	1	1	1	0	1	1	1	0	1	1	0	0	1	0	0	0	0	0	1	1	1	1	1	0	14	near-core
pan_gene_1092	pan_gene_19568	Nodes_per_plant	Average_internode_length_(above_ear);Nodes_per_plant	0	0	1	1	0	0	0	0	0	1	0	0	0	0	0	0	0	0	1	1	1	1	0	0	1	0	8	dispensable
pan_gene_1092	pan_gene_20099	Nodes_per_plant	Nodes_per_plant	0	0	1	0	0	0	0	0	0	0	1	0	0	0	0	0	0	0	0	0	0	1	1	1	0	0	5	dispensable
pan_gene_1092	pan_gene_20256	Nodes_per_plant	Nodes_per_plant;Photoperiod_Growing-degree_days_to_silk	0	0	1	0	0	0	0	1	0	1	0	0	0	0	0	0	0	1	1	0	0	1	0	1	0	0	7	dispensable
pan_gene_1092	pan_gene_22945	Nodes_per_plant	Nodes_per_plant	0	0	1	1	0	0	1	0	0	1	0	1	0	0	1	0	0	0	0	1	1	1	1	0	1	0	11	near-core
pan_gene_1092	pan_gene_24206	Nodes_per_plant	Nodes_per_plant	0	0	1	0	1	0	1	0	0	0	0	0	0	0	0	0	0	0	0	0	0	0	0	0	0	0	3	dispensable
pan_gene_1092	pan_gene_24924	Nodes_per_plant	Nodes_per_plant;Tassel_branch_number	0	0	1	1	1	0	1	1	1	0	1	0	0	1	1	0	1	0	1	0	1	1	1	0	0	0	14	near-core
pan_gene_1092	pan_gene_25872	Nodes_per_plant	Nodes_per_plant	0	0	1	1	0	0	0	1	1	0	0	1	1	1	0	0	0	1	1	1	1	1	1	1	1	0	15	near-core
pan_gene_1092	pan_gene_26793	Nodes_per_plant	Nodes_per_plant;Ratio_of_ear_height_to_total_height	0	0	1	1	0	0	1	0	1	0	0	0	0	0	0	0	0	0	0	0	0	0	0	0	0	0	4	dispensable
pan_gene_1092	pan_gene_27108	Nodes_per_plant	Nodes_per_plant	0	0	1	1	1	0	1	1	1	1	0	0	0	0	1	0	0	0	0	0	1	0	0	0	0	0	9	dispensable
pan_gene_1092	pan_gene_29912	Nodes_per_plant	Anthesis-silking_interval;Nodes_per_plant	0	0	1	0	0	0	0	0	0	0	0	0	0	0	0	0	0	0	0	0	0	0	0	0	0	0	1	private
pan_gene_1092	pan_gene_29932	Nodes_per_plant	Days_to_silk;Nodes_per_plant;Nodes_to_ear	0	0	1	1	0	0	0	0	1	0	1	0	0	0	0	0	1	0	0	0	1	0	1	0	0	0	7	dispensable
pan_gene_1092	pan_gene_30895	Nodes_per_plant	Average_internode_length_(above_ear);Height_per_day_(until_flowering);Leaf_width;Nodes_per_plant;Northern_Leaf_Blight;Tassel_branch_number	0	0	0	0	0	0	0	0	0	0	0	0	0	0	1	0	0	0	0	0	0	0	0	0	0	0	1	private
pan_gene_1092	pan_gene_32459	Nodes_per_plant	Nodes_per_plant;Plant_height	0	0	0	1	0	0	1	1	1	0	0	0	0	1	0	0	0	0	0	0	1	0	0	0	0	0	6	dispensable
pan_gene_1092	pan_gene_32748	Nodes_per_plant	Chlorophyll_A;Glutamate;Nodes_above_ear;Nodes_per_plant	0	0	0	0	0	0	0	0	0	1	0	0	1	0	0	0	0	0	0	0	0	0	0	0	0	1	3	dispensable
pan_gene_1092	pan_gene_4291	Nodes_per_plant	Average_internode_length_(above_ear);Nodes_per_plant	0	0	1	1	0	0	0	0	0	0	0	0	0	0	0	0	0	0	0	0	0	0	0	0	0	0	2	dispensable
pan_gene_1092	pan_gene_5366	Nodes_per_plant	Anthesis-silking_interval;Cob_diameter;Nodes_per_plant;Total_amino_acids	0	0	1	0	0	0	0	0	0	0	0	0	0	0	0	0	0	0	0	0	0	0	0	0	0	0	1	private
pan_gene_1092	pan_gene_5519	Nodes_per_plant	Average_internode_length_(below_ear);Cob_diameter;Nodes_per_plant;Nodes_to_ear;Protein	0	0	0	0	0	0	0	0	0	0	0	0	0	0	0	0	0	0	0	0	0	0	0	0	1	0	1	private
pan_gene_1092	pan_gene_5542	Nodes_per_plant	Average_internode_length_(above_ear);Ear_row_number;Nodes_per_plant	0	0	1	1	0	0	0	0	0	0	0	0	1	1	0	0	0	0	0	0	0	0	0	0	0	0	4	dispensable
pan_gene_1092	pan_gene_71382	Nodes_per_plant	100_Kernel_weight;Nitrate;Nodes_per_plant;PCA_of_metabolites:_PC2	0	0	1	0	0	0	0	0	0	0	0	0	0	0	0	0	0	0	0	1	0	1	0	0	0	0	3	dispensable
pan_gene_1092	pan_gene_76273	Nodes_per_plant	Nodes_per_plant	0	0	1	0	0	0	0	0	0	0	0	0	0	0	0	0	0	0	0	0	0	0	0	0	0	0	1	private
pan_gene_1092	pan_gene_8415	Nodes_per_plant	Days_to_silk;Nodes_per_plant	0	0	1	0	0	0	0	1	0	1	0	1	0	0	0	0	0	0	0	0	1	1	0	0	0	1	7	dispensable
pan_gene_1092	pan_gene_8446	Nodes_per_plant	Ear_height;Nodes_per_plant;Nodes_to_ear;Stalk_strength;Tassel_branch_number	0	0	0	0	0	0	0	0	0	0	0	0	0	0	0	0	0	1	0	0	1	0	0	0	0	0	2	dispensable
pan_gene_1092	pan_gene_8751	Nodes_per_plant	Nodes_per_plant;Tassel_branch_number	0	0	1	1	0	0	0	0	0	0	0	0	0	0	0	0	0	0	0	0	0	0	0	0	0	0	2	dispensable
pan_gene_1092	pan_gene_8827	Nodes_per_plant	Anthesis-silking_interval;Average_internode_length_(above_ear);Nodes_per_plant	0	0	1	0	0	0	0	0	0	1	0	0	0	1	0	0	0	0	0	0	0	0	0	0	0	0	3	dispensable
pan_gene_1092	pan_gene_9265	Nodes_per_plant	Nodes_per_plant	0	0	1	0	0	1	0	0	0	0	0	0	0	0	0	0	0	0	0	0	0	1	0	0	0	0	3	dispensable
pan_gene_1124	pan_gene_49	Nodes_per_plant;PCA_of_metabolites:_PC2	Nodes_per_plant;Nodes_to_ear	0	0	1	0	0	0	0	0	0	0	0	0	0	0	0	0	0	0	0	0	0	0	1	0	0	0	2	dispensable
pan_gene_11849	pan_gene_18235	100_Kernel_weight;Average_internode_length_(above_ear);Days_to_silk;Nodes_per_plant	Days_to_silk;Nodes_per_plant;Ratio_of_ear_height_to_total_height	0	0	0	0	0	0	0	0	0	0	0	1	0	0	1	0	0	0	0	0	0	1	0	0	0	0	3	dispensable
pan_gene_11849	pan_gene_1942	100_Kernel_weight;Average_internode_length_(above_ear);Days_to_silk;Nodes_per_plant	Leaf_length;Nodes_per_plant	0	0	0	0	0	0	0	0	0	0	0	1	0	0	0	0	0	0	0	0	0	0	0	0	0	0	1	private
pan_gene_11920	pan_gene_32127	Ear_height;Nodes_per_plant;Nodes_to_ear;Tassel_branch_number;Total_amino_acids	Nodes_per_plant	0	0	1	0	0	1	1	0	0	0	0	0	0	0	1	0	0	0	0	0	0	0	0	0	0	0	4	dispensable
pan_gene_11921	pan_gene_5616	Nodes_per_plant;Nodes_to_ear	Nodes_per_plant;Nodes_to_ear	0	0	0	0	0	0	0	0	0	1	0	0	0	0	0	0	0	0	0	0	0	0	0	0	0	0	1	private
pan_gene_11933	pan_gene_15120	Average_internode_length_(above_ear);Nodes_per_plant;Nodes_to_ear	Nodes_per_plant	0	0	1	0	1	0	1	0	1	0	1	0	0	1	0	0	0	0	1	0	0	0	1	0	1	0	9	dispensable
pan_gene_11933	pan_gene_19568	Average_internode_length_(above_ear);Nodes_per_plant;Nodes_to_ear	Average_internode_length_(above_ear);Nodes_per_plant	0	0	1	0	0	0	0	0	0	1	0	0	0	0	0	0	1	0	1	0	0	0	0	1	0	0	5	dispensable
pan_gene_11933	pan_gene_22176	Average_internode_length_(above_ear);Nodes_per_plant;Nodes_to_ear	Nodes_per_plant	0	0	1	0	0	0	0	0	0	0	0	0	0	0	0	0	0	0	0	0	0	0	0	0	0	0	1	private
pan_gene_11933	pan_gene_22945	Average_internode_length_(above_ear);Nodes_per_plant;Nodes_to_ear	Nodes_per_plant	0	0	1	0	1	1	1	0	1	0	1	1	1	0	1	0	0	0	1	0	0	0	1	0	1	0	12	near-core
pan_gene_11933	pan_gene_26793	Average_internode_length_(above_ear);Nodes_per_plant;Nodes_to_ear	Nodes_per_plant;Ratio_of_ear_height_to_total_height	0	0	1	0	1	0	0	0	1	0	0	0	0	0	0	0	0	0	0	0	1	0	1	0	0	0	5	dispensable
pan_gene_11933	pan_gene_29932	Average_internode_length_(above_ear);Nodes_per_plant;Nodes_to_ear	Days_to_silk;Nodes_per_plant;Nodes_to_ear	0	0	1	0	1	0	0	0	0	0	0	0	0	0	0	0	0	0	0	0	1	0	0	0	0	0	3	dispensable
pan_gene_11933	pan_gene_4291	Average_internode_length_(above_ear);Nodes_per_plant;Nodes_to_ear	Average_internode_length_(above_ear);Nodes_per_plant	0	0	1	0	0	0	0	0	0	0	0	1	0	0	0	0	0	0	0	0	0	1	0	0	0	0	3	dispensable
pan_gene_11933	pan_gene_5366	Average_internode_length_(above_ear);Nodes_per_plant;Nodes_to_ear	Anthesis-silking_interval;Cob_diameter;Nodes_per_plant;Total_amino_acids	0	0	1	0	0	0	0	0	0	0	0	0	0	0	0	0	0	0	0	0	0	0	0	0	0	0	1	private
pan_gene_11933	pan_gene_5519	Average_internode_length_(above_ear);Nodes_per_plant;Nodes_to_ear	Average_internode_length_(below_ear);Cob_diameter;Nodes_per_plant;Nodes_to_ear;Protein	0	0	0	0	0	0	1	0	0	0	0	1	0	0	0	0	0	0	0	0	0	0	0	1	1	0	4	dispensable
pan_gene_11933	pan_gene_8511	Average_internode_length_(above_ear);Nodes_per_plant;Nodes_to_ear	Nodes_per_plant;Nodes_to_ear	0	0	1	0	0	0	0	0	0	1	0	0	0	0	0	0	0	0	0	0	0	0	0	0	0	0	2	dispensable
pan_gene_11933	pan_gene_8719	Average_internode_length_(above_ear);Nodes_per_plant;Nodes_to_ear	Leaf_length;Nodes_per_plant	0	0	1	0	0	0	0	0	0	0	1	0	0	0	0	0	0	0	0	0	1	0	1	0	0	1	5	dispensable
pan_gene_11954	pan_gene_8728	Average_internode_length_(above_ear);Nodes_above_ear;Nodes_per_plant;Nodes_to_ear;Tassel_branch_number;Total_amino_acids	Leaf_length;Nodes_per_plant	0	0	1	0	0	0	0	0	0	0	0	0	0	0	0	0	0	0	0	0	0	0	0	0	0	0	1	private
pan_gene_11969	pan_gene_32770	Days_to_anthesis;Days_to_silk;Leaf_length;Nodes_per_plant;PCA_of_metabolites:_PC1	Chlorophyll_A;Leaf_width;Nodes_per_plant;Southern_leaf_blight	0	0	1	1	0	1	0	0	1	0	0	0	0	0	0	0	0	0	0	0	0	0	0	1	0	1	6	dispensable
pan_gene_11969	pan_gene_6274	Days_to_anthesis;Days_to_silk;Leaf_length;Nodes_per_plant;PCA_of_metabolites:_PC1	Leaf_width;Nodes_per_plant;Northern_Leaf_Blight;PCA_of_metabolites:_PC2	0	0	1	1	0	0	0	0	0	0	0	1	1	0	0	0	0	0	0	0	0	0	1	0	1	0	6	dispensable
pan_gene_11969	pan_gene_71382	Days_to_anthesis;Days_to_silk;Leaf_length;Nodes_per_plant;PCA_of_metabolites:_PC1	100_Kernel_weight;Nitrate;Nodes_per_plant;PCA_of_metabolites:_PC2	0	0	1	0	0	0	0	0	0	0	0	0	0	0	0	0	0	0	0	0	0	0	0	0	0	0	1	private
pan_gene_11969	pan_gene_76273	Days_to_anthesis;Days_to_silk;Leaf_length;Nodes_per_plant;PCA_of_metabolites:_PC1	Nodes_per_plant	0	0	1	0	0	0	0	0	0	0	0	0	0	0	0	0	0	0	0	0	0	0	0	0	0	0	1	private
pan_gene_11969	pan_gene_8719	Days_to_anthesis;Days_to_silk;Leaf_length;Nodes_per_plant;PCA_of_metabolites:_PC1	Leaf_length;Nodes_per_plant	0	0	1	1	1	1	0	0	0	0	1	1	1	0	1	0	1	1	0	0	1	0	1	0	1	0	13	near-core
pan_gene_12016	pan_gene_1742	Nodes_per_plant;Nodes_to_ear;Photoperiod_Growing-degree_days_to_silk;Photoperiod_growing-degree_days_to_anthesis;Southern_leaf_blight	Boxcox-transformed_leaf_angle;Ear_height;Height_per_day_(until_flowering);Leaf_width;Nodes_per_plant;Nodes_to_ear;Plant_height;Ratio_of_ear_height_to_total_height	0	0	1	0	0	0	0	0	0	0	0	0	0	0	0	1	0	0	0	0	0	0	0	0	0	0	2	dispensable
pan_gene_12016	pan_gene_19315	Nodes_per_plant;Nodes_to_ear;Photoperiod_Growing-degree_days_to_silk;Photoperiod_growing-degree_days_to_anthesis;Southern_leaf_blight	Average_internode_length_(above_ear);Nodes_per_plant	0	0	1	0	0	0	1	0	1	0	0	0	0	0	0	0	0	0	1	0	0	1	1	1	1	0	8	dispensable
pan_gene_12016	pan_gene_19568	Nodes_per_plant;Nodes_to_ear;Photoperiod_Growing-degree_days_to_silk;Photoperiod_growing-degree_days_to_anthesis;Southern_leaf_blight	Average_internode_length_(above_ear);Nodes_per_plant	0	0	1	1	0	0	0	0	0	0	0	0	0	0	0	0	0	0	0	0	0	1	0	0	0	0	3	dispensable
pan_gene_12016	pan_gene_22132	Nodes_per_plant;Nodes_to_ear;Photoperiod_Growing-degree_days_to_silk;Photoperiod_growing-degree_days_to_anthesis;Southern_leaf_blight	Nodes_per_plant	0	0	1	0	0	0	0	0	0	0	0	0	1	0	0	0	1	0	0	0	0	0	0	0	1	0	4	dispensable
pan_gene_12016	pan_gene_22269	Nodes_per_plant;Nodes_to_ear;Photoperiod_Growing-degree_days_to_silk;Photoperiod_growing-degree_days_to_anthesis;Southern_leaf_blight	Average_internode_length_(above_ear);Average_internode_length_(whole_plant);Nodes_per_plant	0	0	1	1	1	1	1	0	1	0	1	1	0	0	0	0	0	0	0	0	0	1	1	1	1	1	13	near-core
pan_gene_12016	pan_gene_22841	Nodes_per_plant;Nodes_to_ear;Photoperiod_Growing-degree_days_to_silk;Photoperiod_growing-degree_days_to_anthesis;Southern_leaf_blight	Nodes_per_plant	0	0	1	0	0	0	0	0	0	0	0	0	0	0	0	1	0	0	0	0	0	0	0	0	0	0	2	dispensable
pan_gene_12016	pan_gene_2548	Nodes_per_plant;Nodes_to_ear;Photoperiod_Growing-degree_days_to_silk;Photoperiod_growing-degree_days_to_anthesis;Southern_leaf_blight	Nodes_above_ear;Nodes_per_plant;Plant_height	0	0	1	1	1	1	1	1	0	0	1	0	0	0	0	0	0	0	0	0	0	1	0	1	0	0	9	dispensable
pan_gene_12016	pan_gene_2572	Nodes_per_plant;Nodes_to_ear;Photoperiod_Growing-degree_days_to_silk;Photoperiod_growing-degree_days_to_anthesis;Southern_leaf_blight	Nodes_per_plant;Nodes_to_ear	0	0	0	0	0	0	0	0	0	0	0	0	0	0	0	1	0	1	1	0	0	0	0	0	0	0	3	dispensable
pan_gene_12016	pan_gene_26653	Nodes_per_plant;Nodes_to_ear;Photoperiod_Growing-degree_days_to_silk;Photoperiod_growing-degree_days_to_anthesis;Southern_leaf_blight	Ear_height;Leaf_width;Nodes_above_ear;Nodes_per_plant;Nodes_to_ear;Plant_height	0	0	1	0	0	1	1	1	1	0	1	1	0	1	1	0	1	0	0	0	0	0	1	1	0	1	13	near-core
pan_gene_12016	pan_gene_27108	Nodes_per_plant;Nodes_to_ear;Photoperiod_Growing-degree_days_to_silk;Photoperiod_growing-degree_days_to_anthesis;Southern_leaf_blight	Nodes_per_plant	0	0	1	1	0	1	1	1	1	0	0	0	0	0	0	0	0	0	0	0	0	0	0	0	0	0	6	dispensable
pan_gene_12016	pan_gene_27657	Nodes_per_plant;Nodes_to_ear;Photoperiod_Growing-degree_days_to_silk;Photoperiod_growing-degree_days_to_anthesis;Southern_leaf_blight	Nodes_per_plant;Ratio_of_ear_height_to_total_height;Tassel_branch_number	0	0	1	0	0	0	0	0	0	0	1	0	1	0	0	1	0	0	0	0	0	1	1	1	1	0	8	dispensable
pan_gene_12016	pan_gene_30812	Nodes_per_plant;Nodes_to_ear;Photoperiod_Growing-degree_days_to_silk;Photoperiod_growing-degree_days_to_anthesis;Southern_leaf_blight	Average_internode_length_(below_ear);Nodes_per_plant	0	0	1	0	0	0	0	0	0	0	0	0	0	0	0	1	0	0	0	0	0	0	0	0	0	0	2	dispensable
pan_gene_12016	pan_gene_32705	Nodes_per_plant;Nodes_to_ear;Photoperiod_Growing-degree_days_to_silk;Photoperiod_growing-degree_days_to_anthesis;Southern_leaf_blight	Boxcox-transformed_leaf_angle;Chlorophyll_A;Days_to_silk;Nodes_per_plant;Nodes_to_ear;Total_amino_acids	0	0	1	0	0	0	0	0	0	0	0	0	0	0	0	0	1	0	0	0	0	0	0	0	0	0	2	dispensable
pan_gene_12016	pan_gene_4535	Nodes_per_plant;Nodes_to_ear;Photoperiod_Growing-degree_days_to_silk;Photoperiod_growing-degree_days_to_anthesis;Southern_leaf_blight	Nodes_per_plant;Photoperiod_growing-degree_days_to_anthesis	0	0	0	0	0	0	0	0	0	0	1	0	0	0	0	0	0	0	1	0	0	0	0	0	0	0	2	dispensable
pan_gene_12016	pan_gene_8446	Nodes_per_plant;Nodes_to_ear;Photoperiod_Growing-degree_days_to_silk;Photoperiod_growing-degree_days_to_anthesis;Southern_leaf_blight	Ear_height;Nodes_per_plant;Nodes_to_ear;Stalk_strength;Tassel_branch_number	0	0	0	0	0	0	0	0	0	0	0	0	0	0	0	1	0	0	0	0	0	0	0	0	0	0	1	private
pan_gene_12016	pan_gene_9272	Nodes_per_plant;Nodes_to_ear;Photoperiod_Growing-degree_days_to_silk;Photoperiod_growing-degree_days_to_anthesis;Southern_leaf_blight	Nodes_per_plant	0	0	1	1	1	1	0	0	0	0	0	0	0	1	0	0	0	0	0	1	0	0	0	0	0	0	6	dispensable
pan_gene_12212	pan_gene_16236	Ear_height;Nodes_per_plant	Height_above_ear;Nodes_per_plant	0	0	1	1	0	0	0	0	0	0	0	1	0	0	0	0	1	0	0	0	0	0	0	0	0	0	4	dispensable
pan_gene_12212	pan_gene_19456	Ear_height;Nodes_per_plant	Nodes_per_plant	0	0	1	0	0	0	0	0	0	0	0	1	1	0	0	0	0	0	0	0	0	0	0	0	0	1	4	dispensable
pan_gene_12212	pan_gene_31946	Ear_height;Nodes_per_plant	Nodes_per_plant;Starch	0	0	1	1	0	0	0	1	1	0	0	1	1	0	0	0	1	0	0	0	0	0	0	1	0	0	8	dispensable
pan_gene_12212	pan_gene_32705	Ear_height;Nodes_per_plant	Boxcox-transformed_leaf_angle;Chlorophyll_A;Days_to_silk;Nodes_per_plant;Nodes_to_ear;Total_amino_acids	0	0	1	0	0	0	0	0	0	0	0	0	0	0	0	0	0	0	0	0	0	0	0	0	1	1	3	dispensable
pan_gene_12212	pan_gene_8718	Ear_height;Nodes_per_plant	Leaf_length;Nodes_per_plant	0	0	1	1	0	0	0	0	0	0	0	0	1	0	0	0	0	1	0	0	0	0	0	0	0	1	5	dispensable
pan_gene_12238	pan_gene_16273	Nodes_per_plant	Glucose;Nodes_per_plant	0	0	1	0	1	0	0	0	0	0	0	0	0	0	1	0	0	0	0	1	0	1	1	0	0	0	6	dispensable
pan_gene_12238	pan_gene_17647	Nodes_per_plant	Nodes_per_plant	0	0	1	0	1	1	0	0	0	0	1	1	0	0	0	0	0	0	0	0	0	0	0	0	0	0	5	dispensable
pan_gene_12238	pan_gene_26940	Nodes_per_plant	Ear_height;Nodes_above_ear;Nodes_per_plant	0	0	1	0	0	0	0	0	0	0	1	0	0	0	0	0	0	0	0	1	0	0	0	0	0	0	3	dispensable
pan_gene_12238	pan_gene_521	Nodes_per_plant	Nodes_per_plant	0	0	1	0	0	0	0	0	0	0	1	1	0	1	1	0	0	0	0	1	0	0	0	0	0	0	6	dispensable
pan_gene_12291	pan_gene_32562	Ear_height;Nodes_per_plant	Height_per_day_(until_flowering);Nodes_per_plant;Stalk_strength;Tassel_length	0	0	1	0	0	0	0	0	0	0	0	0	0	0	0	0	0	0	0	0	1	0	0	0	0	0	2	dispensable
pan_gene_12291	pan_gene_4906	Ear_height;Nodes_per_plant	Nodes_per_plant	0	0	1	0	0	0	1	0	0	0	0	0	0	0	0	0	0	0	0	0	0	0	0	0	0	0	2	dispensable
pan_gene_12291	pan_gene_553	Ear_height;Nodes_per_plant	Nodes_per_plant	0	0	1	0	0	0	0	0	0	0	0	0	0	0	0	0	0	0	0	0	0	0	0	0	0	0	1	private
pan_gene_12333	pan_gene_30880	Nodes_per_plant	Fructose;Glucose;Nodes_per_plant	0	0	1	1	0	0	0	0	0	0	0	0	0	0	0	0	1	0	0	0	1	0	0	0	0	0	4	dispensable
pan_gene_12676	pan_gene_22945	Nodes_per_plant	Nodes_per_plant	0	0	0	0	0	1	0	0	1	0	1	1	1	0	0	0	1	0	0	0	1	1	1	1	0	0	10	dispensable
pan_gene_12676	pan_gene_24206	Nodes_per_plant	Nodes_per_plant	0	0	0	0	0	0	0	0	0	0	1	0	1	0	0	0	0	0	0	1	0	1	0	0	0	1	5	dispensable
pan_gene_12676	pan_gene_32748	Nodes_per_plant	Chlorophyll_A;Glutamate;Nodes_above_ear;Nodes_per_plant	0	0	0	0	1	0	0	0	0	0	0	0	0	0	0	0	0	0	0	0	0	0	0	0	0	0	1	private
pan_gene_12676	pan_gene_6274	Nodes_per_plant	Leaf_width;Nodes_per_plant;Northern_Leaf_Blight;PCA_of_metabolites:_PC2	0	0	0	0	0	1	0	1	0	0	1	1	0	0	0	0	0	0	0	0	0	1	0	0	0	0	5	dispensable
pan_gene_12676	pan_gene_76273	Nodes_per_plant	Nodes_per_plant	0	0	0	0	0	0	0	0	0	0	0	0	0	0	0	0	0	0	0	0	0	0	1	0	0	0	1	private
pan_gene_1269	pan_gene_29514	Leaf_width;Nodes_above_ear;Nodes_per_plant	Leaf_width;Nodes_per_plant;Southern_leaf_blight	0	0	1	0	0	0	0	0	0	0	0	0	0	0	0	0	0	0	0	0	0	0	0	0	0	0	1	private
pan_gene_1284	pan_gene_434	Nodes_per_plant	Average_internode_length_(whole_plant);Nodes_per_plant	0	0	0	0	0	0	0	0	0	1	0	0	0	0	0	0	0	0	0	0	0	0	0	0	0	0	1	private
pan_gene_13719	pan_gene_16123	Nodes_per_plant	Cob_diameter;Leaf_width;Nodes_per_plant	0	0	0	0	0	0	0	0	0	0	0	0	0	0	1	0	0	0	0	0	0	0	0	0	0	0	1	private
pan_gene_13719	pan_gene_16274	Nodes_per_plant	Glucose;Nodes_per_plant	0	0	0	0	0	0	0	0	0	0	0	0	0	0	1	0	0	0	1	0	0	0	0	0	0	0	2	dispensable
pan_gene_13719	pan_gene_21898	Nodes_per_plant	Nodes_per_plant	0	0	0	0	0	0	0	0	1	0	0	0	0	0	0	0	0	0	0	0	0	0	0	0	0	0	1	private
pan_gene_13719	pan_gene_24704	Nodes_per_plant	Ear_row_number;Nodes_per_plant	0	0	0	0	0	0	0	0	1	0	0	0	0	0	0	0	0	0	0	0	0	0	0	0	0	0	1	private
pan_gene_138	pan_gene_18808	Average_internode_length_(above_ear);Ear_height;Nodes_per_plant;Nodes_to_ear	Anthesis-silking_interval;Average_internode_length_(above_ear);Average_internode_length_(whole_plant);Nodes_per_plant	0	0	1	0	0	0	0	0	0	0	0	0	0	0	0	0	0	0	0	0	0	0	0	0	0	0	1	private
pan_gene_139	pan_gene_16229	Average_internode_length_(above_ear);Nodes_per_plant;Nodes_to_ear;Ratio_of_ear_height_to_total_height	Height_per_day_(until_flowering);Nodes_per_plant;Plant_height	0	0	0	1	0	0	0	0	0	0	1	1	0	0	0	0	0	0	0	0	0	0	1	0	0	0	4	dispensable
pan_gene_139	pan_gene_21048	Average_internode_length_(above_ear);Nodes_per_plant;Nodes_to_ear;Ratio_of_ear_height_to_total_height	Nodes_per_plant	0	0	0	1	0	0	0	0	0	0	0	1	0	0	0	0	0	0	0	0	0	0	1	0	0	0	3	dispensable
pan_gene_142	pan_gene_250	Average_internode_length_(whole_plant);Chlorophyll_B;Nodes_per_plant	Average_internode_length_(above_ear);Nodes_per_plant	0	0	1	0	1	0	0	0	0	1	0	0	0	0	0	0	0	0	0	1	1	0	0	0	1	0	6	dispensable
pan_gene_14217	pan_gene_1483	Nodes_per_plant	Nodes_per_plant	0	0	1	0	0	0	1	0	0	0	0	0	0	0	0	0	0	0	0	0	0	0	0	0	0	0	2	dispensable
pan_gene_14217	pan_gene_24924	Nodes_per_plant	Nodes_per_plant;Tassel_branch_number	0	0	1	1	1	1	0	1	1	0	1	0	1	1	1	1	0	0	1	1	0	0	0	0	0	1	14	near-core
pan_gene_14217	pan_gene_31750	Nodes_per_plant	Nodes_per_plant	0	0	1	0	0	0	0	0	0	0	0	0	0	0	0	0	0	0	0	0	0	0	0	0	0	0	1	private
pan_gene_14217	pan_gene_5542	Nodes_per_plant	Average_internode_length_(above_ear);Ear_row_number;Nodes_per_plant	0	0	1	1	1	0	0	1	1	0	1	1	0	1	1	0	0	1	0	0	0	1	1	0	0	0	12	near-core
pan_gene_14217	pan_gene_5617	Nodes_per_plant	Boxcox-transformed_leaf_angle;Nodes_per_plant	0	0	1	0	0	0	0	1	0	0	1	0	0	0	0	0	0	0	1	0	0	0	0	0	0	0	4	dispensable
pan_gene_14217	pan_gene_66552	Nodes_per_plant	Nodes_per_plant;Nodes_to_ear;Sucrose	0	0	1	0	0	0	0	0	0	0	0	0	0	0	0	0	0	0	0	0	0	0	0	0	0	0	1	private
pan_gene_14217	pan_gene_8511	Nodes_per_plant	Nodes_per_plant;Nodes_to_ear	0	0	1	0	0	1	1	0	0	1	0	0	0	0	0	0	0	0	0	0	0	0	1	0	0	0	5	dispensable
pan_gene_14278	pan_gene_20819	Nodes_per_plant;Nodes_to_ear	Nodes_per_plant	0	0	1	0	0	1	0	0	0	1	0	1	0	0	0	1	0	0	0	0	1	0	0	0	0	0	6	dispensable
pan_gene_14675	pan_gene_32738	Nodes_above_ear;Nodes_per_plant	Days_to_anthesis;Days_to_silk;Nodes_per_plant;Nodes_to_ear	0	0	1	0	0	1	0	0	0	1	0	0	0	0	1	1	0	0	1	0	0	0	0	0	0	0	6	dispensable
pan_gene_14676	pan_gene_16297	Nodes_above_ear;Nodes_per_plant	Nodes_per_plant	0	0	1	0	0	1	0	0	0	0	0	0	0	0	0	0	0	0	0	1	1	0	0	0	0	0	4	dispensable
pan_gene_14676	pan_gene_7507	Nodes_above_ear;Nodes_per_plant	Cob_diameter;Nodes_per_plant	0	0	1	0	1	0	0	0	0	0	0	0	0	0	0	0	0	0	0	0	0	0	1	1	0	0	4	dispensable
pan_gene_14738	pan_gene_18236	Nodes_per_plant	Malate;Nitrate;Nodes_per_plant;Ratio_of_ear_height_to_total_height	0	0	1	1	0	0	0	1	0	0	0	1	1	0	1	1	1	1	1	0	1	1	1	0	1	0	14	near-core
pan_gene_14738	pan_gene_23002	Nodes_per_plant	Days_to_anthesis;Days_to_silk;Nodes_per_plant;Stalk_strength	0	0	1	1	0	1	1	0	1	0	0	0	0	0	1	0	0	1	0	0	1	1	0	0	1	0	10	dispensable
pan_gene_14738	pan_gene_24635	Nodes_per_plant	Average_internode_length_(below_ear);Nodes_per_plant;Tassel_length	0	0	1	1	0	1	1	0	1	0	0	0	0	0	0	1	0	0	0	0	0	0	0	0	0	0	6	dispensable
pan_gene_14738	pan_gene_26755	Nodes_per_plant	Nodes_per_plant	0	0	1	0	0	0	0	0	1	0	0	0	0	0	0	0	0	0	0	0	0	0	1	0	0	0	3	dispensable
pan_gene_14738	pan_gene_32518	Nodes_per_plant	Cob_diameter;Ear_height;Height_per_day_(until_flowering);Nodes_per_plant;Tassel_branch_number	0	0	1	1	0	0	0	0	1	0	0	0	0	0	0	0	0	0	0	0	0	0	0	0	0	0	3	dispensable
pan_gene_14738	pan_gene_9272	Nodes_per_plant	Nodes_per_plant	0	0	1	1	0	1	0	0	1	0	0	0	0	1	0	0	0	0	0	0	0	0	0	0	0	0	5	dispensable
pan_gene_1483	pan_gene_20385	Nodes_per_plant	Nodes_per_plant	0	0	1	0	0	0	0	0	1	0	0	0	0	0	0	0	0	0	0	1	0	0	0	0	0	0	3	dispensable
pan_gene_1483	pan_gene_2570	Nodes_per_plant	Nodes_per_plant	0	0	1	0	0	0	0	0	0	0	0	0	0	0	0	0	0	0	0	0	1	0	0	0	0	0	2	dispensable
pan_gene_1483	pan_gene_26666	Nodes_per_plant	Nodes_per_plant;Nodes_to_ear	0	0	1	0	0	0	0	0	0	0	0	0	0	0	0	0	0	0	0	0	0	0	0	0	0	0	1	private
pan_gene_1483	pan_gene_415	Nodes_per_plant	Nodes_per_plant	0	0	1	0	0	0	0	0	0	0	0	0	0	1	0	0	0	0	0	0	0	0	0	0	0	1	3	dispensable
pan_gene_1483	pan_gene_8409	Nodes_per_plant	Days_to_silk;Nodes_per_plant;Nodes_to_ear	0	0	1	0	0	0	0	0	0	1	0	0	0	0	0	0	0	0	0	0	0	0	0	0	0	0	2	dispensable
pan_gene_1483	pan_gene_8511	Nodes_per_plant	Nodes_per_plant;Nodes_to_ear	0	0	1	0	0	0	1	0	0	0	0	0	0	0	0	0	0	0	0	0	0	0	0	0	1	0	3	dispensable
pan_gene_1483	pan_gene_8719	Nodes_per_plant	Leaf_length;Nodes_per_plant	0	0	1	0	0	0	0	0	0	0	0	0	0	0	0	0	0	0	0	0	0	0	0	0	0	0	1	private
pan_gene_15110	pan_gene_26689	Nodes_per_plant	Anthesis-silking_interval;Boxcox-transformed_leaf_angle;Ear_height;Nodes_per_plant	0	0	1	0	0	0	0	0	0	0	0	0	1	0	0	0	0	0	0	1	1	0	1	0	0	0	5	dispensable
pan_gene_15110	pan_gene_26855	Nodes_per_plant	Average_internode_length_(above_ear);Days_to_anthesis;Nodes_per_plant;Ratio_of_ear_height_to_total_height	0	0	1	0	0	0	0	0	0	0	0	0	0	0	0	0	0	0	0	0	1	0	0	0	0	0	2	dispensable
pan_gene_15115	pan_gene_16123	100_Kernel_weight;Nodes_per_plant	Cob_diameter;Leaf_width;Nodes_per_plant	0	0	0	0	0	0	0	1	0	0	0	0	0	0	0	0	0	0	0	0	0	0	0	0	0	0	1	private
pan_gene_15120	pan_gene_16906	Nodes_per_plant	Average_internode_length_(whole_plant);Nodes_per_plant	0	0	1	0	0	1	0	0	1	0	1	1	0	0	0	0	0	1	1	0	1	1	1	0	0	0	10	dispensable
pan_gene_15120	pan_gene_19311	Nodes_per_plant	100_Kernel_weight;Average_internode_length_(above_ear);Glutamate;Nodes_per_plant;PCA_of_metabolites:_PC1	0	0	1	1	0	1	1	0	1	0	0	1	0	0	0	0	0	0	0	0	1	0	1	1	0	0	9	dispensable
pan_gene_15120	pan_gene_19456	Nodes_per_plant	Nodes_per_plant	0	0	1	0	1	0	1	1	1	0	1	0	1	0	0	0	0	1	1	0	1	0	0	0	0	1	11	near-core
pan_gene_15120	pan_gene_20099	Nodes_per_plant	Nodes_per_plant	0	0	1	0	0	0	0	0	0	0	0	0	0	0	0	0	0	0	0	0	0	0	0	0	0	0	1	private
pan_gene_15120	pan_gene_20256	Nodes_per_plant	Nodes_per_plant;Photoperiod_Growing-degree_days_to_silk	0	0	1	0	0	0	0	0	0	0	0	0	0	0	0	0	1	0	0	0	0	0	0	0	0	0	2	dispensable
pan_gene_15120	pan_gene_24206	Nodes_per_plant	Nodes_per_plant	0	0	1	1	1	0	1	0	0	0	1	1	0	0	0	1	0	1	0	0	1	1	0	0	0	0	10	dispensable
pan_gene_15120	pan_gene_2548	Nodes_per_plant	Nodes_above_ear;Nodes_per_plant;Plant_height	0	0	1	1	0	0	1	0	0	0	0	1	0	0	0	0	0	0	0	0	0	0	0	0	0	0	4	dispensable
pan_gene_15120	pan_gene_26793	Nodes_per_plant	Nodes_per_plant;Ratio_of_ear_height_to_total_height	0	0	1	1	1	1	1	1	1	0	0	0	1	0	0	0	0	1	0	0	0	0	1	0	0	0	10	dispensable
pan_gene_15120	pan_gene_29912	Nodes_per_plant	Anthesis-silking_interval;Nodes_per_plant	0	0	1	0	0	0	0	0	0	0	0	0	0	0	0	0	0	0	0	0	0	0	0	0	0	0	1	private
pan_gene_15120	pan_gene_29932	Nodes_per_plant	Days_to_silk;Nodes_per_plant;Nodes_to_ear	0	0	1	1	1	0	1	1	1	1	1	0	0	1	0	0	0	1	0	0	1	1	1	1	0	0	14	near-core
pan_gene_15120	pan_gene_30812	Nodes_per_plant	Average_internode_length_(below_ear);Nodes_per_plant	0	0	1	0	0	0	0	1	0	0	0	0	0	0	0	1	0	0	0	0	0	0	0	1	1	1	6	dispensable
[truncated: 6,554 more rows]
