# Supplementary material for: Co-expression pan-network reveals genes involved in complex traits within maize pan-genome
Source: BMC Plant Biol. 2022 Dec 19;22:595. doi: 10.1186/s12870-022-03985-z (PMC9762053; doi:10.1186/s12870-022-03985-z)
Supplement: Supplementary file 7 — Additional file 7. [file 12870_2022_3985_MOESM7_ESM.zip › SupplementaryData5/Average_internode_length_(whole_plant).pannetwork.csv]

gene1	gene2	trait1	trait2	B73	B97	CML103	CML228	CML247	CML277	CML322	CML333	CML52	CML69	HP301	IL14H	Ki11	Ki3	Ky21	M162W	M37W	Mo18W	MS71	NC350	NC358	Oh43	Oh7b	P39	Tx303	Tzi8	sum	sub-category
pan_gene_100444	pan_gene_10815	Average_internode_length_(whole_plant);Chlorophyll_A	Average_internode_length_(whole_plant);Leaf_width;Nodes_to_ear	1	0	1	0	0	1	0	1	0	1	0	0	0	1	1	1	1	0	0	1	0	1	1	0	0	0	12	near-core
pan_gene_100444	pan_gene_1324	Average_internode_length_(whole_plant);Chlorophyll_A	Average_internode_length_(whole_plant)	1	1	1	0	1	1	1	1	1	1	1	1	0	1	1	1	1	0	1	1	1	1	1	1	0	1	22	core
pan_gene_100444	pan_gene_19273	Average_internode_length_(whole_plant);Chlorophyll_A	Average_internode_length_(above_ear);Average_internode_length_(whole_plant);Chlorophyll_A;Height_above_ear;Nitrate;Nodes_above_ear;PCA_of_metabolites:_PC1	1	0	1	1	0	1	0	1	1	1	0	0	0	0	0	0	0	0	0	1	0	1	1	0	0	1	11	near-core
pan_gene_100444	pan_gene_22241	Average_internode_length_(whole_plant);Chlorophyll_A	Average_internode_length_(above_ear);Average_internode_length_(whole_plant);Days_to_anthesis	1	0	0	0	0	0	0	0	0	0	0	0	0	0	0	1	0	0	0	1	0	0	0	0	0	0	3	dispensable
pan_gene_100444	pan_gene_2997	Average_internode_length_(whole_plant);Chlorophyll_A	Average_internode_length_(whole_plant)	1	1	1	0	1	1	1	1	1	1	1	1	1	0	1	1	1	1	0	1	1	1	1	1	1	1	23	core
pan_gene_100444	pan_gene_30585	Average_internode_length_(whole_plant);Chlorophyll_A	Average_internode_length_(whole_plant);Plant_height;Tassel_length	0	0	0	1	0	0	0	0	0	0	0	0	1	0	0	0	0	0	0	0	1	0	0	0	0	0	3	dispensable
pan_gene_100444	pan_gene_32783	Average_internode_length_(whole_plant);Chlorophyll_A	Average_internode_length_(above_ear);Average_internode_length_(whole_plant);Height_per_day_(until_flowering);Leaf_length;Plant_height	1	1	1	0	1	0	1	0	1	1	1	0	1	1	1	1	1	1	1	1	1	1	1	1	1	0	21	core
pan_gene_100444	pan_gene_409	Average_internode_length_(whole_plant);Chlorophyll_A	Average_internode_length_(above_ear);Average_internode_length_(whole_plant);Height_per_day_(until_flowering);Nodes_per_plant;Plant_height	1	1	1	1	1	1	1	0	1	1	1	1	1	0	1	1	1	1	1	1	1	1	1	1	1	1	24	core
pan_gene_100444	pan_gene_5018	Average_internode_length_(whole_plant);Chlorophyll_A	Average_internode_length_(below_ear);Average_internode_length_(whole_plant)	1	1	1	0	1	0	1	1	0	1	1	1	1	1	1	1	1	0	1	1	1	1	1	1	0	0	20	core
pan_gene_100444	pan_gene_927	Average_internode_length_(whole_plant);Chlorophyll_A	Average_internode_length_(whole_plant);Cob_diameter;Height_per_day_(until_flowering)	1	1	0	1	1	1	1	1	1	1	1	1	1	1	1	1	1	1	0	1	1	1	1	1	1	1	24	core
pan_gene_101659	pan_gene_1324	Average_internode_length_(whole_plant)	Average_internode_length_(whole_plant)	1	0	0	0	0	0	0	1	0	0	0	0	0	0	1	0	0	0	0	1	0	0	0	0	0	1	5	dispensable
pan_gene_101659	pan_gene_28028	Average_internode_length_(whole_plant)	Average_internode_length_(whole_plant);Tassel_length	1	1	0	0	0	0	0	0	1	0	0	0	0	0	0	0	0	0	0	1	0	0	0	0	0	1	5	dispensable
pan_gene_101659	pan_gene_9700	Average_internode_length_(whole_plant)	Average_internode_length_(whole_plant);Days_to_anthesis	1	0	0	0	0	0	0	0	0	0	0	0	0	0	0	0	0	0	0	1	0	1	0	0	0	1	4	dispensable
pan_gene_103375	pan_gene_19207	Average_internode_length_(above_ear);Average_internode_length_(whole_plant)	Average_internode_length_(whole_plant)	1	0	0	1	0	1	1	1	0	0	0	0	0	0	1	0	0	1	1	0	1	0	1	0	0	0	10	dispensable
pan_gene_103432	pan_gene_18475	Average_internode_length_(whole_plant);Chlorophyll_B	Average_internode_length_(whole_plant)	1	0	0	0	0	0	0	0	0	0	0	0	0	0	0	0	0	0	0	0	0	0	0	0	0	0	1	private
pan_gene_103432	pan_gene_22493	Average_internode_length_(whole_plant);Chlorophyll_B	Average_internode_length_(whole_plant)	1	0	0	0	0	0	0	0	0	0	0	0	0	0	0	0	0	0	0	0	0	0	0	0	0	0	1	private
pan_gene_10662	pan_gene_24766	Average_internode_length_(whole_plant);Height_per_day_(until_flowering);Plant_height	Average_internode_length_(above_ear);Average_internode_length_(whole_plant);Ratio_of_ear_height_to_total_height	1	0	0	0	0	0	0	0	0	0	0	0	0	0	0	0	0	0	0	0	0	0	0	0	0	0	1	private
pan_gene_10744	pan_gene_12080	Average_internode_length_(whole_plant)	Average_internode_length_(whole_plant);Height_per_day_(until_flowering);Photoperiod_growing-degree_days_to_anthesis	0	0	1	0	0	0	0	0	0	0	0	0	0	0	0	0	0	1	0	0	0	0	0	0	0	0	2	dispensable
pan_gene_10744	pan_gene_12567	Average_internode_length_(whole_plant)	Average_internode_length_(whole_plant)	0	1	0	0	0	0	0	0	0	0	0	0	0	0	0	0	0	0	0	0	0	0	0	0	0	0	1	private
pan_gene_10744	pan_gene_27803	Average_internode_length_(whole_plant)	Average_internode_length_(whole_plant);Southern_leaf_blight	1	0	1	0	0	0	1	0	0	1	0	0	0	0	0	0	0	0	0	0	0	0	0	0	0	0	4	dispensable
pan_gene_10744	pan_gene_30305	Average_internode_length_(whole_plant)	Average_internode_length_(whole_plant);Boxcox-transformed_leaf_angle	0	0	0	0	0	0	0	0	0	1	0	0	0	0	0	0	0	0	0	0	0	0	0	0	0	0	1	private
pan_gene_10744	pan_gene_5249	Average_internode_length_(whole_plant)	100_Kernel_weight;Average_internode_length_(whole_plant);Glucose;Height_per_day_(until_flowering)	1	0	1	0	0	0	1	0	1	1	1	1	1	0	1	0	0	0	1	1	0	1	0	1	0	0	13	near-core
pan_gene_10744	pan_gene_733	Average_internode_length_(whole_plant)	Average_internode_length_(whole_plant);Cob_diameter;Plant_height	1	0	1	0	0	0	1	0	1	1	0	1	0	0	0	1	0	1	0	1	0	0	0	0	0	0	9	dispensable
pan_gene_10744	pan_gene_7849	Average_internode_length_(whole_plant)	Anthesis-silking_interval;Average_internode_length_(whole_plant);Cob_diameter;Height_per_day_(until_flowering)	1	0	1	0	0	0	1	0	1	1	1	1	1	0	1	1	0	1	1	1	0	1	0	1	0	1	16	near-core
pan_gene_10781	pan_gene_1140	Average_internode_length_(above_ear);Average_internode_length_(whole_plant)	Average_internode_length_(whole_plant)	1	0	0	0	0	0	0	0	0	0	0	0	0	0	0	0	0	1	0	0	0	0	0	0	0	0	2	dispensable
pan_gene_10781	pan_gene_5539	Average_internode_length_(above_ear);Average_internode_length_(whole_plant)	Average_internode_length_(whole_plant);Leaf_width;Photoperiod_growing-degree_days_to_anthesis	1	0	0	0	0	0	0	0	0	0	0	0	0	0	0	0	0	0	0	0	0	0	0	0	0	0	1	private
pan_gene_10815	pan_gene_12104	Average_internode_length_(whole_plant);Leaf_width;Nodes_to_ear	Average_internode_length_(whole_plant)	1	1	1	0	0	1	1	0	1	1	1	0	0	1	1	0	1	1	1	1	1	1	0	0	0	0	16	near-core
pan_gene_10815	pan_gene_1324	Average_internode_length_(whole_plant);Leaf_width;Nodes_to_ear	Average_internode_length_(whole_plant)	1	1	1	0	1	1	1	1	1	1	0	0	0	1	1	1	1	0	0	0	0	1	0	1	1	0	16	near-core
pan_gene_10815	pan_gene_18043	Average_internode_length_(whole_plant);Leaf_width;Nodes_to_ear	Average_internode_length_(whole_plant)	1	1	1	1	1	0	0	1	0	1	1	1	0	1	1	1	1	1	0	1	1	1	1	0	1	0	19	near-core
pan_gene_10815	pan_gene_19037	Average_internode_length_(whole_plant);Leaf_width;Nodes_to_ear	Average_internode_length_(below_ear);Average_internode_length_(whole_plant);Height_per_day_(until_flowering)	1	0	0	0	1	0	0	1	0	0	0	0	0	1	0	0	0	0	0	1	0	0	0	0	0	0	5	dispensable
pan_gene_10815	pan_gene_19210	Average_internode_length_(whole_plant);Leaf_width;Nodes_to_ear	Average_internode_length_(above_ear);Average_internode_length_(whole_plant);Northern_Leaf_Blight	1	0	1	1	1	0	0	1	1	1	1	0	1	0	0	0	1	1	0	1	1	1	1	0	0	0	15	near-core
pan_gene_10815	pan_gene_19273	Average_internode_length_(whole_plant);Leaf_width;Nodes_to_ear	Average_internode_length_(above_ear);Average_internode_length_(whole_plant);Chlorophyll_A;Height_above_ear;Nitrate;Nodes_above_ear;PCA_of_metabolites:_PC1	1	1	0	1	0	1	1	1	0	1	1	0	0	0	1	0	0	0	1	1	0	1	0	1	0	0	13	near-core
pan_gene_10815	pan_gene_29440	Average_internode_length_(whole_plant);Leaf_width;Nodes_to_ear	Average_internode_length_(whole_plant)	1	1	1	0	1	1	1	1	1	1	1	0	1	1	0	0	1	1	1	1	1	1	1	1	1	1	22	core
pan_gene_10815	pan_gene_32532	Average_internode_length_(whole_plant);Leaf_width;Nodes_to_ear	Anthesis-silking_interval;Average_internode_length_(whole_plant)	1	0	0	1	0	1	0	0	0	0	0	0	0	1	0	0	1	1	0	1	0	0	0	0	0	1	8	dispensable
pan_gene_10815	pan_gene_5447	Average_internode_length_(whole_plant);Leaf_width;Nodes_to_ear	Average_internode_length_(below_ear);Average_internode_length_(whole_plant);Days_to_anthesis;Ear_height;Nodes_to_ear;Tassel_length	1	1	1	1	0	0	0	1	1	1	1	1	1	1	1	1	0	1	0	1	0	0	1	0	0	0	16	near-core
pan_gene_10815	pan_gene_927	Average_internode_length_(whole_plant);Leaf_width;Nodes_to_ear	Average_internode_length_(whole_plant);Cob_diameter;Height_per_day_(until_flowering)	1	0	0	0	0	1	0	0	1	1	0	0	0	1	0	1	1	0	0	0	0	0	1	1	0	0	9	dispensable
pan_gene_10900	pan_gene_29385	Average_internode_length_(whole_plant);Leaf_width;Plant_height	Average_internode_length_(whole_plant);Leaf_length;Photoperiod_Growing-degree_days_to_silk;Tassel_branch_number	1	0	0	0	0	0	0	0	0	0	0	1	0	0	1	1	0	0	1	1	0	1	0	1	0	0	8	dispensable
pan_gene_10900	pan_gene_9072	Average_internode_length_(whole_plant);Leaf_width;Plant_height	Average_internode_length_(whole_plant);Southern_leaf_blight	1	1	0	0	0	0	0	0	0	0	1	0	0	0	1	1	0	0	1	0	0	1	0	1	0	0	8	dispensable
pan_gene_1094	pan_gene_2918	Average_internode_length_(whole_plant);Leaf_length	Average_internode_length_(whole_plant);Tassel_branch_number	1	1	0	0	1	0	0	0	0	1	0	0	1	0	0	1	0	0	0	0	0	0	0	0	0	0	6	dispensable
pan_gene_11354	pan_gene_20670	Average_internode_length_(whole_plant);Total_amino_acids	Average_internode_length_(whole_plant);Height_per_day_(until_flowering);Plant_height	1	0	0	0	1	1	0	0	1	0	0	1	0	0	1	0	0	0	0	0	0	0	0	1	0	0	7	dispensable
pan_gene_11354	pan_gene_20820	Average_internode_length_(whole_plant);Total_amino_acids	Average_internode_length_(whole_plant);Height_per_day_(until_flowering)	1	0	0	0	0	0	0	0	0	0	0	0	0	0	0	0	0	0	0	0	0	0	0	0	0	0	1	private
pan_gene_11354	pan_gene_22269	Average_internode_length_(whole_plant);Total_amino_acids	Average_internode_length_(above_ear);Average_internode_length_(whole_plant);Nodes_per_plant	1	1	0	1	1	1	1	1	1	1	1	1	1	1	1	1	1	1	1	1	1	1	1	0	0	1	23	core
pan_gene_11354	pan_gene_26336	Average_internode_length_(whole_plant);Total_amino_acids	Average_internode_length_(above_ear);Average_internode_length_(whole_plant)	1	0	0	0	0	1	0	0	0	0	1	1	0	0	0	0	0	1	1	0	1	1	1	0	0	0	9	dispensable
pan_gene_11354	pan_gene_29473	Average_internode_length_(whole_plant);Total_amino_acids	Average_internode_length_(whole_plant);Nodes_to_ear;Southern_leaf_blight;Stalk_strength	1	0	0	0	0	0	0	0	0	0	0	0	0	0	0	0	0	0	0	0	0	0	0	0	0	0	1	private
pan_gene_11354	pan_gene_30300	Average_internode_length_(whole_plant);Total_amino_acids	Average_internode_length_(whole_plant);Height_above_ear	1	0	0	1	0	1	1	0	1	0	1	1	1	1	1	0	1	1	1	1	1	0	1	1	0	1	18	near-core
pan_gene_11354	pan_gene_30316	Average_internode_length_(whole_plant);Total_amino_acids	Average_internode_length_(whole_plant);Height_per_day_(until_flowering)	1	0	0	0	0	0	0	0	0	1	0	0	0	0	0	1	0	0	0	0	1	0	0	0	0	0	4	dispensable
pan_gene_11354	pan_gene_5051	Average_internode_length_(whole_plant);Total_amino_acids	Average_internode_length_(above_ear);Average_internode_length_(whole_plant);Ear_height;Height_per_day_(until_flowering);Plant_height	1	1	0	0	0	1	1	0	0	0	0	1	0	0	0	0	0	0	1	0	1	0	0	0	0	1	8	dispensable
pan_gene_1140	pan_gene_14105	Average_internode_length_(whole_plant)	Average_internode_length_(whole_plant);Plant_height	1	0	0	0	0	0	0	0	0	0	0	0	0	0	0	1	0	0	0	0	0	0	0	0	0	0	2	dispensable
pan_gene_11861	pan_gene_7787	Average_internode_length_(whole_plant);Ear_height;Leaf_width	Average_internode_length_(whole_plant)	1	0	0	0	1	0	0	0	0	0	0	0	0	0	0	0	0	1	0	0	0	0	0	0	0	0	3	dispensable
pan_gene_12080	pan_gene_16433	Average_internode_length_(whole_plant);Height_per_day_(until_flowering);Photoperiod_growing-degree_days_to_anthesis	Average_internode_length_(whole_plant)	0	0	1	0	0	0	0	0	0	0	0	0	0	0	0	0	0	0	0	0	0	0	0	0	0	0	1	private
pan_gene_12080	pan_gene_27803	Average_internode_length_(whole_plant);Height_per_day_(until_flowering);Photoperiod_growing-degree_days_to_anthesis	Average_internode_length_(whole_plant);Southern_leaf_blight	0	0	1	0	0	0	0	0	0	0	0	0	0	0	0	0	0	0	0	0	0	0	0	0	0	0	1	private
pan_gene_12080	pan_gene_3482	Average_internode_length_(whole_plant);Height_per_day_(until_flowering);Photoperiod_growing-degree_days_to_anthesis	Average_internode_length_(above_ear);Average_internode_length_(whole_plant);Height_above_ear;Plant_height	0	0	1	0	0	1	0	0	0	0	0	0	0	0	0	0	0	0	0	0	0	0	0	0	0	0	2	dispensable
pan_gene_12080	pan_gene_5249	Average_internode_length_(whole_plant);Height_per_day_(until_flowering);Photoperiod_growing-degree_days_to_anthesis	100_Kernel_weight;Average_internode_length_(whole_plant);Glucose;Height_per_day_(until_flowering)	0	0	1	0	0	0	0	0	0	0	0	0	0	0	0	0	0	0	0	0	0	0	0	0	0	0	1	private
pan_gene_12080	pan_gene_733	Average_internode_length_(whole_plant);Height_per_day_(until_flowering);Photoperiod_growing-degree_days_to_anthesis	Average_internode_length_(whole_plant);Cob_diameter;Plant_height	0	0	1	0	0	1	0	0	0	0	0	0	0	0	0	0	0	0	0	0	0	0	0	0	0	0	2	dispensable
pan_gene_12080	pan_gene_7849	Average_internode_length_(whole_plant);Height_per_day_(until_flowering);Photoperiod_growing-degree_days_to_anthesis	Anthesis-silking_interval;Average_internode_length_(whole_plant);Cob_diameter;Height_per_day_(until_flowering)	0	0	1	0	0	1	0	0	0	0	0	0	0	0	0	0	0	1	0	0	0	0	0	0	0	0	3	dispensable
pan_gene_12080	pan_gene_88	Average_internode_length_(whole_plant);Height_per_day_(until_flowering);Photoperiod_growing-degree_days_to_anthesis	Average_internode_length_(whole_plant)	0	0	1	0	0	1	0	0	0	0	0	0	0	0	0	0	0	0	0	0	0	0	0	0	0	0	2	dispensable
pan_gene_12104	pan_gene_18043	Average_internode_length_(whole_plant)	Average_internode_length_(whole_plant)	1	0	1	0	0	0	0	0	0	1	0	0	1	1	0	0	1	1	0	0	0	0	0	0	0	1	8	dispensable
pan_gene_12104	pan_gene_19210	Average_internode_length_(whole_plant)	Average_internode_length_(above_ear);Average_internode_length_(whole_plant);Northern_Leaf_Blight	1	1	1	0	0	1	0	0	1	1	1	0	0	0	0	1	1	1	0	1	1	0	1	0	0	0	13	near-core
pan_gene_12104	pan_gene_32532	Average_internode_length_(whole_plant)	Anthesis-silking_interval;Average_internode_length_(whole_plant)	1	0	0	0	0	1	0	0	0	0	1	0	0	1	0	0	1	1	0	1	0	1	0	0	0	0	8	dispensable
pan_gene_12104	pan_gene_5447	Average_internode_length_(whole_plant)	Average_internode_length_(below_ear);Average_internode_length_(whole_plant);Days_to_anthesis;Ear_height;Nodes_to_ear;Tassel_length	1	0	1	0	0	0	0	0	0	0	0	0	0	0	0	0	0	0	0	1	0	0	0	0	0	0	3	dispensable
pan_gene_12861	pan_gene_4733	Average_internode_length_(whole_plant);Height_per_day_(until_flowering);Plant_height	100_Kernel_weight;Average_internode_length_(whole_plant);Starch	0	0	0	0	0	0	0	0	0	0	0	0	0	0	0	0	0	0	0	0	0	0	0	0	1	1	2	dispensable
pan_gene_12963	pan_gene_142	Average_internode_length_(whole_plant)	Average_internode_length_(whole_plant);Chlorophyll_B;Nodes_per_plant	1	0	0	0	0	0	0	0	0	0	0	0	0	0	0	0	0	0	0	0	0	0	0	0	0	0	1	private
pan_gene_12963	pan_gene_18475	Average_internode_length_(whole_plant)	Average_internode_length_(whole_plant)	1	0	0	0	1	0	0	0	0	0	0	0	0	0	0	0	0	0	0	0	0	0	0	0	0	0	2	dispensable
pan_gene_12963	pan_gene_20675	Average_internode_length_(whole_plant)	Average_internode_length_(whole_plant);Boxcox-transformed_leaf_angle;Leaf_length;Plant_height	1	0	0	0	0	1	0	0	0	0	0	0	0	0	0	0	0	0	0	0	0	0	0	0	0	0	2	dispensable
pan_gene_12963	pan_gene_28028	Average_internode_length_(whole_plant)	Average_internode_length_(whole_plant);Tassel_length	1	0	0	0	1	1	0	0	0	0	0	0	0	0	0	0	0	1	0	0	1	0	0	0	0	0	5	dispensable
pan_gene_12963	pan_gene_28074	Average_internode_length_(whole_plant)	Average_internode_length_(whole_plant)	1	0	0	0	0	0	0	0	0	0	0	0	0	0	0	1	0	0	0	0	0	0	0	0	0	0	2	dispensable
pan_gene_12963	pan_gene_42	Average_internode_length_(whole_plant)	Average_internode_length_(whole_plant)	1	0	0	0	1	1	0	0	0	0	0	0	0	0	0	0	0	0	0	0	0	0	0	0	0	0	3	dispensable
pan_gene_12963	pan_gene_7715	Average_internode_length_(whole_plant)	Average_internode_length_(below_ear);Average_internode_length_(whole_plant);Ear_height;Height_per_day_(until_flowering);Plant_height	1	0	0	0	1	1	0	0	0	0	0	0	0	0	0	0	0	0	0	0	0	0	0	0	0	0	3	dispensable
pan_gene_1305	pan_gene_19048	Average_internode_length_(whole_plant);Tassel_branch_number;Tassel_length	Average_internode_length_(whole_plant);Days_to_anthesis	0	0	0	1	0	0	0	0	0	0	0	0	0	0	0	0	0	0	0	0	0	0	0	0	0	0	1	private
pan_gene_1305	pan_gene_21549	Average_internode_length_(whole_plant);Tassel_branch_number;Tassel_length	Average_internode_length_(whole_plant)	1	0	0	0	0	1	0	0	0	0	0	0	0	0	0	0	0	0	0	0	0	0	0	0	0	0	2	dispensable
pan_gene_1305	pan_gene_22241	Average_internode_length_(whole_plant);Tassel_branch_number;Tassel_length	Average_internode_length_(above_ear);Average_internode_length_(whole_plant);Days_to_anthesis	1	0	1	0	0	0	0	0	0	0	0	0	0	0	0	1	0	0	0	0	0	0	0	0	0	0	3	dispensable
pan_gene_1305	pan_gene_29220	Average_internode_length_(whole_plant);Tassel_branch_number;Tassel_length	Average_internode_length_(whole_plant)	0	0	1	0	0	0	0	1	1	0	0	0	0	0	0	0	0	1	0	0	1	0	0	0	0	0	5	dispensable
pan_gene_1305	pan_gene_9043	Average_internode_length_(whole_plant);Tassel_branch_number;Tassel_length	Average_internode_length_(below_ear);Average_internode_length_(whole_plant);Height_per_day_(until_flowering);Plant_height	0	0	0	0	0	1	0	0	0	0	0	0	0	0	0	0	0	0	0	0	1	0	0	0	0	0	2	dispensable
pan_gene_13176	pan_gene_2019	Average_internode_length_(whole_plant)	Average_internode_length_(whole_plant)	1	0	1	1	1	0	1	1	1	0	0	1	0	0	1	1	0	1	0	0	1	0	1	0	0	0	13	near-core
pan_gene_13176	pan_gene_23929	Average_internode_length_(whole_plant)	Average_internode_length_(whole_plant);Northern_Leaf_Blight	1	0	1	1	1	0	1	1	1	0	0	0	0	0	0	1	0	1	0	1	0	1	1	0	1	0	13	near-core
pan_gene_1324	pan_gene_19210	Average_internode_length_(whole_plant)	Average_internode_length_(above_ear);Average_internode_length_(whole_plant);Northern_Leaf_Blight	1	0	0	0	1	0	0	0	0	1	0	0	0	0	0	0	0	0	0	0	0	1	0	0	0	0	4	dispensable
pan_gene_1324	pan_gene_19273	Average_internode_length_(whole_plant)	Average_internode_length_(above_ear);Average_internode_length_(whole_plant);Chlorophyll_A;Height_above_ear;Nitrate;Nodes_above_ear;PCA_of_metabolites:_PC1	1	1	1	0	0	1	1	1	1	1	0	0	0	0	1	0	1	0	0	1	0	1	1	1	0	1	15	near-core
pan_gene_1324	pan_gene_26780	Average_internode_length_(whole_plant)	Average_internode_length_(whole_plant);Days_to_anthesis;Nodes_per_plant	0	0	0	0	0	1	0	0	0	0	0	0	0	0	0	0	0	0	0	0	0	0	0	0	0	0	1	private
pan_gene_1324	pan_gene_29440	Average_internode_length_(whole_plant)	Average_internode_length_(whole_plant)	1	1	1	0	1	1	0	1	1	0	0	0	1	1	0	0	1	1	0	0	0	1	0	1	0	1	14	near-core
pan_gene_1324	pan_gene_32532	Average_internode_length_(whole_plant)	Anthesis-silking_interval;Average_internode_length_(whole_plant)	1	0	0	0	0	0	0	0	0	0	0	0	0	1	0	0	0	0	0	0	0	0	0	0	0	0	2	dispensable
pan_gene_1324	pan_gene_409	Average_internode_length_(whole_plant)	Average_internode_length_(above_ear);Average_internode_length_(whole_plant);Height_per_day_(until_flowering);Nodes_per_plant;Plant_height	1	0	1	0	1	0	0	0	1	1	1	1	0	0	1	1	1	0	1	1	1	1	1	1	0	0	16	near-core
pan_gene_1324	pan_gene_927	Average_internode_length_(whole_plant)	Average_internode_length_(whole_plant);Cob_diameter;Height_per_day_(until_flowering)	1	0	0	0	1	1	1	0	1	1	1	1	0	1	1	1	1	0	1	0	1	1	1	1	0	0	17	near-core
pan_gene_1406	pan_gene_32547	Average_internode_length_(whole_plant);Tassel_length	Anthesis-silking_interval;Average_internode_length_(whole_plant);Ear_row_number;Plant_height;Tassel_branch_number	1	0	0	0	0	0	0	0	0	0	0	0	0	0	0	0	0	0	0	0	0	0	0	0	0	0	1	private
pan_gene_142	pan_gene_20675	Average_internode_length_(whole_plant);Chlorophyll_B;Nodes_per_plant	Average_internode_length_(whole_plant);Boxcox-transformed_leaf_angle;Leaf_length;Plant_height	1	0	0	0	0	1	0	0	0	0	0	0	0	0	0	0	0	0	0	0	0	1	0	0	0	0	3	dispensable
pan_gene_142	pan_gene_42	Average_internode_length_(whole_plant);Chlorophyll_B;Nodes_per_plant	Average_internode_length_(whole_plant)	1	0	0	0	0	0	0	0	0	0	0	0	0	0	0	0	0	0	0	0	0	0	0	0	0	0	1	private
pan_gene_142	pan_gene_5024	Average_internode_length_(whole_plant);Chlorophyll_B;Nodes_per_plant	Average_internode_length_(above_ear);Average_internode_length_(below_ear);Average_internode_length_(whole_plant);Ear_height	1	0	0	0	0	0	0	0	0	1	0	0	0	0	0	0	0	0	0	0	0	0	0	0	0	0	2	dispensable
pan_gene_142	pan_gene_981	Average_internode_length_(whole_plant);Chlorophyll_B;Nodes_per_plant	Average_internode_length_(whole_plant)	1	0	0	0	0	0	0	0	0	0	0	0	0	0	0	0	0	0	0	0	0	0	0	0	0	0	1	private
pan_gene_14230	pan_gene_19070	Average_internode_length_(whole_plant);Photoperiod_growing-degree_days_to_anthesis;Tassel_branch_number	Average_internode_length_(above_ear);Average_internode_length_(whole_plant);Height_per_day_(until_flowering);Plant_height;Ratio_of_ear_height_to_total_height;Southern_leaf_blight	1	1	0	0	1	1	0	1	1	0	1	0	1	0	0	1	1	1	1	0	0	1	0	0	1	1	15	near-core
pan_gene_14230	pan_gene_27965	Average_internode_length_(whole_plant);Photoperiod_growing-degree_days_to_anthesis;Tassel_branch_number	Average_internode_length_(whole_plant);Tassel_branch_number	1	0	0	1	0	0	0	1	0	0	0	0	0	0	0	0	0	0	0	0	0	0	0	0	0	0	3	dispensable
pan_gene_14674	pan_gene_29580	Average_internode_length_(whole_plant)	Average_internode_length_(whole_plant)	1	0	0	0	0	0	0	0	0	0	0	0	0	0	0	0	0	0	0	0	0	1	0	0	0	0	2	dispensable
pan_gene_14694	pan_gene_19207	Average_internode_length_(whole_plant);Height_per_day_(until_flowering)	Average_internode_length_(whole_plant)	1	0	0	1	1	1	1	1	1	0	0	0	0	1	1	1	1	1	0	0	1	1	1	0	1	1	17	near-core
pan_gene_14694	pan_gene_23950	Average_internode_length_(whole_plant);Height_per_day_(until_flowering)	Average_internode_length_(whole_plant);Leaf_length	1	0	0	0	0	0	0	0	0	0	1	0	0	0	0	0	0	0	1	0	0	0	0	0	0	0	3	dispensable
pan_gene_14694	pan_gene_25440	Average_internode_length_(whole_plant);Height_per_day_(until_flowering)	Average_internode_length_(whole_plant);Ear_row_number;Height_above_ear;Leaf_width;Nodes_above_ear;Photoperiod_Growing-degree_days_to_silk	0	0	1	0	0	1	1	1	0	0	1	0	1	0	0	0	0	0	0	0	0	1	0	0	0	0	7	dispensable
pan_gene_14694	pan_gene_30323	Average_internode_length_(whole_plant);Height_per_day_(until_flowering)	Average_internode_length_(whole_plant);Height_above_ear;Leaf_width;Plant_height	1	0	0	1	1	1	0	0	1	1	0	0	1	0	0	0	0	0	0	0	0	0	0	0	0	1	8	dispensable
pan_gene_14694	pan_gene_5764	Average_internode_length_(whole_plant);Height_per_day_(until_flowering)	Average_internode_length_(whole_plant)	1	0	0	0	0	0	0	0	1	0	0	0	0	0	0	0	0	0	0	0	0	0	0	0	0	0	2	dispensable
pan_gene_14694	pan_gene_7717	Average_internode_length_(whole_plant);Height_per_day_(until_flowering)	100_Kernel_weight;Average_internode_length_(below_ear);Average_internode_length_(whole_plant);Ear_height	0	0	0	0	0	0	0	0	0	0	0	0	0	0	0	0	0	1	0	0	0	0	0	0	0	0	1	private
pan_gene_14694	pan_gene_9081	Average_internode_length_(whole_plant);Height_per_day_(until_flowering)	Average_internode_length_(whole_plant);Ear_height;Height_per_day_(until_flowering);Plant_height	1	0	1	1	0	0	1	1	0	1	1	0	1	0	1	1	0	0	0	0	0	0	1	0	0	0	11	near-core
pan_gene_14774	pan_gene_19187	Average_internode_length_(whole_plant)	Average_internode_length_(whole_plant);Sucrose	0	0	0	0	0	0	1	0	0	0	0	0	0	0	0	0	0	0	0	1	0	0	0	0	0	0	2	dispensable
pan_gene_14774	pan_gene_19980	Average_internode_length_(whole_plant)	Average_internode_length_(below_ear);Average_internode_length_(whole_plant)	0	0	0	0	0	0	1	0	0	1	0	1	0	0	1	0	0	1	1	1	1	0	0	0	0	1	9	dispensable
pan_gene_14774	pan_gene_23752	Average_internode_length_(whole_plant)	Average_internode_length_(whole_plant)	0	0	0	0	1	0	0	0	0	1	0	0	0	0	1	1	0	1	0	1	0	0	0	0	0	1	7	dispensable
pan_gene_14774	pan_gene_24540	Average_internode_length_(whole_plant)	Average_internode_length_(whole_plant);Tassel_branch_number	1	1	0	0	0	1	1	0	0	0	1	1	0	0	1	0	0	1	1	0	1	1	1	1	1	1	15	near-core
pan_gene_14774	pan_gene_24747	Average_internode_length_(whole_plant)	Average_internode_length_(whole_plant);Height_above_ear;Height_per_day_(until_flowering)	1	0	0	0	1	1	0	0	0	0	0	0	0	0	0	0	0	0	0	0	0	0	0	0	0	0	3	dispensable
pan_gene_14774	pan_gene_29339	Average_internode_length_(whole_plant)	Average_internode_length_(whole_plant);Southern_leaf_blight	1	1	0	0	0	1	1	0	0	0	1	1	0	0	1	0	0	1	1	1	1	1	1	1	1	1	16	near-core
pan_gene_14774	pan_gene_29886	Average_internode_length_(whole_plant)	Average_internode_length_(whole_plant)	1	1	0	0	0	1	1	0	0	1	1	1	0	0	1	0	0	1	1	1	1	0	1	0	1	1	15	near-core
pan_gene_14774	pan_gene_30287	Average_internode_length_(whole_plant)	Average_internode_length_(below_ear);Average_internode_length_(whole_plant);Days_to_anthesis	0	0	0	0	1	0	0	0	0	0	0	0	0	0	0	1	0	0	1	0	1	0	0	0	0	1	5	dispensable
pan_gene_14774	pan_gene_30841	Average_internode_length_(whole_plant)	Average_internode_length_(whole_plant);Days_to_silk;Ear_row_number;Tassel_branch_number	1	1	1	0	0	1	1	0	0	0	1	1	1	0	0	1	0	1	1	1	1	1	0	1	1	1	17	near-core
pan_gene_14774	pan_gene_3487	Average_internode_length_(whole_plant)	Average_internode_length_(whole_plant);Height_above_ear;Height_per_day_(until_flowering);Plant_height	1	0	0	0	0	0	1	0	0	0	0	0	0	0	0	0	0	0	0	0	0	0	1	0	1	0	4	dispensable
pan_gene_14774	pan_gene_434	Average_internode_length_(whole_plant)	Average_internode_length_(whole_plant);Nodes_per_plant	1	0	1	0	0	0	0	0	0	0	1	0	0	0	0	0	0	0	0	0	0	0	0	0	1	0	4	dispensable
pan_gene_14774	pan_gene_4406	Average_internode_length_(whole_plant)	Average_internode_length_(above_ear);Average_internode_length_(below_ear);Average_internode_length_(whole_plant);Height_above_ear;Height_per_day_(until_flowering);Leaf_length;Plant_height;Stalk_strength;Tassel_length	0	0	0	0	0	0	0	0	0	0	0	0	0	0	0	0	0	0	0	0	0	0	0	0	0	1	1	private
pan_gene_14774	pan_gene_4556	Average_internode_length_(whole_plant)	Average_internode_length_(whole_plant)	1	1	1	0	1	1	1	0	0	0	1	1	1	0	1	1	0	1	0	1	1	1	1	1	1	1	19	near-core
pan_gene_14774	pan_gene_5044	Average_internode_length_(whole_plant)	Average_internode_length_(below_ear);Average_internode_length_(whole_plant);Ear_height;Leaf_length	0	0	1	0	0	1	0	0	0	0	1	0	0	0	0	1	0	0	0	0	0	1	0	1	0	1	7	dispensable
pan_gene_14774	pan_gene_550	Average_internode_length_(whole_plant)	Average_internode_length_(whole_plant)	1	1	0	0	0	1	1	0	0	0	1	1	0	0	1	0	0	1	1	1	1	1	1	1	1	1	16	near-core
pan_gene_14774	pan_gene_5555	Average_internode_length_(whole_plant)	100_Kernel_weight;Average_internode_length_(above_ear);Average_internode_length_(whole_plant);Ear_row_number	1	1	0	0	0	1	0	0	0	0	0	0	0	0	1	0	0	1	1	0	1	0	0	0	1	1	9	dispensable
pan_gene_14774	pan_gene_8123	Average_internode_length_(whole_plant)	Average_internode_length_(whole_plant);Ear_row_number	1	1	0	0	0	1	0	0	0	1	0	1	0	0	0	0	0	1	0	0	0	1	0	0	0	0	7	dispensable
pan_gene_14774	pan_gene_9223	Average_internode_length_(whole_plant)	Average_internode_length_(below_ear);Average_internode_length_(whole_plant);Ear_height;Starch	1	0	0	0	1	1	0	0	0	0	0	0	1	0	0	0	0	0	0	0	0	0	0	0	0	0	4	dispensable
pan_gene_1494	pan_gene_2512	Average_internode_length_(whole_plant)	Average_internode_length_(whole_plant);Height_above_ear	0	1	0	0	0	0	1	0	0	1	1	1	0	1	0	1	0	1	1	1	0	0	0	0	0	1	11	near-core
pan_gene_1494	pan_gene_30858	Average_internode_length_(whole_plant)	Average_internode_length_(whole_plant)	0	0	0	0	0	0	0	0	0	0	1	0	0	0	0	0	0	1	0	0	0	0	0	0	0	0	2	dispensable
pan_gene_1494	pan_gene_32688	Average_internode_length_(whole_plant)	Average_internode_length_(below_ear);Average_internode_length_(whole_plant);Plant_height;Southern_leaf_blight	0	1	0	0	0	0	0	0	0	0	0	1	0	0	0	0	0	1	0	0	0	0	0	0	0	1	4	dispensable
pan_gene_15085	pan_gene_16906	Average_internode_length_(below_ear);Average_internode_length_(whole_plant);Ear_row_number;Nodes_above_ear	Average_internode_length_(whole_plant);Nodes_per_plant	1	0	0	0	0	0	1	0	1	0	1	0	0	0	0	0	0	0	0	0	1	0	0	0	0	0	5	dispensable
pan_gene_15222	pan_gene_5427	Average_internode_length_(whole_plant);Leaf_width;Plant_height	Average_internode_length_(whole_plant);Nodes_above_ear;Nodes_per_plant	0	0	0	0	0	0	0	1	0	0	0	0	0	0	0	0	0	0	0	0	0	0	0	0	0	0	1	private
pan_gene_16301	pan_gene_22764	Average_internode_length_(whole_plant)	Average_internode_length_(whole_plant)	1	1	1	1	1	1	1	1	1	0	0	0	0	0	0	1	0	0	0	0	0	0	1	1	0	0	12	near-core
pan_gene_16301	pan_gene_27965	Average_internode_length_(whole_plant)	Average_internode_length_(whole_plant);Tassel_branch_number	1	0	1	1	1	1	1	1	1	0	1	1	1	1	1	1	0	0	1	0	1	0	1	1	0	0	18	near-core
pan_gene_16301	pan_gene_2918	Average_internode_length_(whole_plant)	Average_internode_length_(whole_plant);Tassel_branch_number	1	1	1	0	0	0	1	0	0	0	0	0	1	0	0	0	0	0	0	0	0	0	0	0	0	0	5	dispensable
pan_gene_16301	pan_gene_29256	Average_internode_length_(whole_plant)	Average_internode_length_(whole_plant)	1	1	1	1	0	0	1	0	1	0	1	1	1	0	0	0	1	1	0	1	1	0	1	0	0	0	14	near-core
pan_gene_16301	pan_gene_9171	Average_internode_length_(whole_plant)	Average_internode_length_(whole_plant)	1	0	1	1	1	1	1	1	1	0	1	0	1	1	0	1	1	1	1	0	1	0	1	0	0	0	17	near-core
pan_gene_16366	pan_gene_23929	Average_internode_length_(below_ear);Average_internode_length_(whole_plant)	Average_internode_length_(whole_plant);Northern_Leaf_Blight	1	1	1	1	1	1	1	1	1	1	1	1	1	1	1	1	1	1	0	1	0	1	1	1	0	1	23	core
pan_gene_16366	pan_gene_2968	Average_internode_length_(below_ear);Average_internode_length_(whole_plant)	Average_internode_length_(above_ear);Average_internode_length_(whole_plant);Leaf_width;Plant_height	1	0	0	1	0	1	1	1	0	0	0	1	1	0	0	1	1	1	0	1	1	0	1	1	1	0	15	near-core
pan_gene_16366	pan_gene_30841	Average_internode_length_(below_ear);Average_internode_length_(whole_plant)	Average_internode_length_(whole_plant);Days_to_silk;Ear_row_number;Tassel_branch_number	1	1	1	0	0	1	0	1	1	1	1	1	1	1	1	1	1	1	1	1	1	1	0	1	1	1	22	core
pan_gene_16366	pan_gene_4556	Average_internode_length_(below_ear);Average_internode_length_(whole_plant)	Average_internode_length_(whole_plant)	1	1	0	1	1	1	0	0	1	0	1	1	1	1	0	0	1	1	1	0	0	1	0	0	1	1	16	near-core
pan_gene_16366	pan_gene_792	Average_internode_length_(below_ear);Average_internode_length_(whole_plant)	Average_internode_length_(whole_plant)	1	1	1	0	1	1	1	0	0	1	1	0	1	1	0	1	0	1	0	1	1	0	1	0	0	1	16	near-core
pan_gene_16366	pan_gene_9171	Average_internode_length_(below_ear);Average_internode_length_(whole_plant)	Average_internode_length_(whole_plant)	1	1	1	1	1	1	0	0	0	1	1	1	1	1	0	1	1	1	1	1	0	0	1	0	0	0	17	near-core
pan_gene_16403	pan_gene_16574	Average_internode_length_(below_ear);Average_internode_length_(whole_plant);Glucose	Average_internode_length_(above_ear);Average_internode_length_(whole_plant);Stalk_strength	1	0	0	0	0	0	0	0	0	0	0	0	0	0	0	0	0	0	0	0	0	0	0	0	0	0	1	private
pan_gene_16433	pan_gene_1837	Average_internode_length_(whole_plant)	Average_internode_length_(below_ear);Average_internode_length_(whole_plant)	1	0	0	0	0	0	0	0	0	0	1	0	0	0	0	0	0	0	0	0	0	0	0	0	0	0	2	dispensable
pan_gene_16433	pan_gene_30305	Average_internode_length_(whole_plant)	Average_internode_length_(whole_plant);Boxcox-transformed_leaf_angle	0	0	0	0	0	0	0	0	0	1	0	0	0	0	0	0	0	0	0	0	0	0	0	0	0	0	1	private
pan_gene_16433	pan_gene_3482	Average_internode_length_(whole_plant)	Average_internode_length_(above_ear);Average_internode_length_(whole_plant);Height_above_ear;Plant_height	1	0	1	0	0	0	0	0	0	1	0	0	0	0	0	0	0	0	0	0	1	0	0	0	0	0	4	dispensable
pan_gene_16433	pan_gene_5249	Average_internode_length_(whole_plant)	100_Kernel_weight;Average_internode_length_(whole_plant);Glucose;Height_per_day_(until_flowering)	1	0	1	0	0	0	0	0	0	0	0	0	0	0	0	0	0	0	0	0	0	0	0	0	0	0	2	dispensable
pan_gene_16433	pan_gene_733	Average_internode_length_(whole_plant)	Average_internode_length_(whole_plant);Cob_diameter;Plant_height	1	0	1	0	0	0	0	0	0	0	1	0	0	0	0	0	0	0	0	0	0	0	0	0	0	0	3	dispensable
pan_gene_16433	pan_gene_7849	Average_internode_length_(whole_plant)	Anthesis-silking_interval;Average_internode_length_(whole_plant);Cob_diameter;Height_per_day_(until_flowering)	1	0	1	0	0	0	0	0	0	1	0	0	0	0	0	0	0	0	0	0	1	0	0	0	0	0	4	dispensable
pan_gene_16433	pan_gene_88	Average_internode_length_(whole_plant)	Average_internode_length_(whole_plant)	1	0	1	0	0	0	0	0	0	1	1	0	0	0	0	0	0	0	0	1	0	0	0	0	0	0	5	dispensable
pan_gene_16433	pan_gene_8855	Average_internode_length_(whole_plant)	Anthesis-silking_interval;Average_internode_length_(whole_plant);Nodes_per_plant;Nodes_to_ear	1	0	0	0	0	0	0	0	0	1	0	0	0	0	0	0	0	0	0	0	0	0	0	0	0	0	2	dispensable
pan_gene_16447	pan_gene_22764	Average_internode_length_(whole_plant)	Average_internode_length_(whole_plant)	0	0	1	0	1	0	0	0	0	0	0	0	1	0	1	0	0	0	0	0	0	0	0	0	0	0	4	dispensable
pan_gene_16447	pan_gene_32834	Average_internode_length_(whole_plant)	Average_internode_length_(above_ear);Average_internode_length_(whole_plant);Glutamate;Height_per_day_(until_flowering)	0	0	1	0	1	0	0	0	0	0	0	0	0	0	0	0	0	0	0	0	0	0	0	0	0	0	2	dispensable
pan_gene_16574	pan_gene_22493	Average_internode_length_(above_ear);Average_internode_length_(whole_plant);Stalk_strength	Average_internode_length_(whole_plant)	1	0	0	0	0	0	0	0	0	0	0	0	0	0	0	0	0	0	0	1	0	0	0	0	0	0	2	dispensable
pan_gene_17075	pan_gene_32405	Average_internode_length_(above_ear);Average_internode_length_(whole_plant)	Average_internode_length_(whole_plant);Cob_diameter;Leaf_width;Southern_leaf_blight	1	0	0	0	0	0	0	0	0	0	0	0	0	0	0	0	0	0	1	0	0	0	0	0	1	0	3	dispensable
pan_gene_17075	pan_gene_96969	Average_internode_length_(above_ear);Average_internode_length_(whole_plant)	Average_internode_length_(whole_plant);Tassel_branch_number	1	0	0	0	0	0	0	0	0	0	0	0	0	0	0	0	0	0	0	0	0	0	0	0	0	0	1	private
pan_gene_18043	pan_gene_19210	Average_internode_length_(whole_plant)	Average_internode_length_(above_ear);Average_internode_length_(whole_plant);Northern_Leaf_Blight	1	0	0	0	0	1	0	1	0	1	0	0	0	0	0	0	1	0	0	1	0	1	1	0	0	0	8	dispensable
pan_gene_18043	pan_gene_19273	Average_internode_length_(whole_plant)	Average_internode_length_(above_ear);Average_internode_length_(whole_plant);Chlorophyll_A;Height_above_ear;Nitrate;Nodes_above_ear;PCA_of_metabolites:_PC1	1	0	1	1	0	0	0	1	1	1	1	0	0	0	0	0	1	0	0	1	0	0	1	0	0	1	11	near-core
pan_gene_18043	pan_gene_29440	Average_internode_length_(whole_plant)	Average_internode_length_(whole_plant)	1	0	1	0	0	1	0	1	0	0	1	0	1	1	0	0	1	1	0	1	1	1	1	0	0	1	14	near-core
pan_gene_18043	pan_gene_32532	Average_internode_length_(whole_plant)	Anthesis-silking_interval;Average_internode_length_(whole_plant)	1	0	0	0	0	0	0	0	0	0	0	0	0	1	0	0	0	0	0	1	0	0	0	0	0	0	3	dispensable
pan_gene_18043	pan_gene_5447	Average_internode_length_(whole_plant)	Average_internode_length_(below_ear);Average_internode_length_(whole_plant);Days_to_anthesis;Ear_height;Nodes_to_ear;Tassel_length	1	1	1	1	1	0	1	1	0	1	1	1	0	1	1	1	1	1	1	1	1	1	1	1	1	1	23	core
pan_gene_1837	pan_gene_733	Average_internode_length_(below_ear);Average_internode_length_(whole_plant)	Average_internode_length_(whole_plant);Cob_diameter;Plant_height	1	0	0	1	1	0	1	1	0	1	1	1	1	1	0	1	0	1	1	1	0	1	1	1	0	1	18	near-core
pan_gene_18475	pan_gene_20675	Average_internode_length_(whole_plant)	Average_internode_length_(whole_plant);Boxcox-transformed_leaf_angle;Leaf_length;Plant_height	1	0	0	0	0	0	0	0	0	0	0	0	0	0	0	0	0	0	0	0	0	0	0	0	0	0	1	private
pan_gene_18475	pan_gene_22493	Average_internode_length_(whole_plant)	Average_internode_length_(whole_plant)	1	0	0	0	0	0	0	0	0	0	0	0	0	0	0	0	0	0	0	0	0	0	0	0	0	0	1	private
pan_gene_18475	pan_gene_2495	Average_internode_length_(whole_plant)	Average_internode_length_(whole_plant);Ear_row_number;Nodes_above_ear	1	0	0	0	0	0	0	1	0	0	0	0	0	0	0	0	0	0	0	0	0	0	0	0	0	1	3	dispensable
pan_gene_18475	pan_gene_28028	Average_internode_length_(whole_plant)	Average_internode_length_(whole_plant);Tassel_length	1	1	1	0	1	0	0	1	0	0	1	0	0	0	0	0	0	0	0	1	1	1	1	0	0	1	11	near-core
pan_gene_18475	pan_gene_42	Average_internode_length_(whole_plant)	Average_internode_length_(whole_plant)	1	1	1	1	0	0	0	1	1	1	1	1	1	1	1	1	1	1	0	1	1	0	1	1	0	1	20	core
pan_gene_18475	pan_gene_7715	Average_internode_length_(whole_plant)	Average_internode_length_(below_ear);Average_internode_length_(whole_plant);Ear_height;Height_per_day_(until_flowering);Plant_height	1	1	1	0	1	0	0	0	0	0	1	0	1	0	0	0	1	1	0	1	1	0	0	0	0	0	10	dispensable
pan_gene_18475	pan_gene_9264	Average_internode_length_(whole_plant)	Average_internode_length_(whole_plant);Starch;Sucrose	1	1	1	0	0	0	0	0	1	0	0	0	0	0	0	0	1	0	0	0	1	0	0	0	0	0	6	dispensable
pan_gene_18730	pan_gene_3890	Average_internode_length_(above_ear);Average_internode_length_(below_ear);Average_internode_length_(whole_plant);Days_to_anthesis;Ear_height;Height_per_day_(until_flowering);Plant_height;Starch	Average_internode_length_(whole_plant)	0	0	0	0	0	0	0	0	0	0	0	0	0	0	0	0	0	0	0	0	0	0	0	0	1	0	1	private
pan_gene_18909	pan_gene_18991	Average_internode_length_(above_ear);Average_internode_length_(whole_plant);Northern_Leaf_Blight;PCA_of_metabolites:_PC2	Average_internode_length_(whole_plant)	1	1	0	0	0	0	1	1	0	1	0	0	1	0	1	1	0	0	0	0	0	0	0	0	0	0	8	dispensable
pan_gene_18909	pan_gene_21207	Average_internode_length_(above_ear);Average_internode_length_(whole_plant);Northern_Leaf_Blight;PCA_of_metabolites:_PC2	Average_internode_length_(whole_plant)	1	0	0	0	0	0	0	0	0	0	0	0	0	0	0	0	0	0	0	0	0	0	0	0	0	0	1	private
pan_gene_18991	pan_gene_21207	Average_internode_length_(whole_plant)	Average_internode_length_(whole_plant)	1	0	0	0	0	0	0	0	0	0	0	0	0	0	0	0	0	0	0	0	0	0	0	0	0	0	1	private
pan_gene_19009	pan_gene_32783	Average_internode_length_(whole_plant);Ratio_of_ear_height_to_total_height;Tassel_branch_number;Tassel_length	Average_internode_length_(above_ear);Average_internode_length_(whole_plant);Height_per_day_(until_flowering);Leaf_length;Plant_height	0	0	0	1	0	0	0	0	0	0	0	0	0	0	0	0	0	0	0	0	0	0	0	0	0	0	1	private
pan_gene_19037	pan_gene_19210	Average_internode_length_(below_ear);Average_internode_length_(whole_plant);Height_per_day_(until_flowering)	Average_internode_length_(above_ear);Average_internode_length_(whole_plant);Northern_Leaf_Blight	1	0	0	1	1	0	0	0	0	0	0	0	0	0	0	1	0	0	0	1	0	0	0	0	0	0	5	dispensable
pan_gene_19037	pan_gene_19273	Average_internode_length_(below_ear);Average_internode_length_(whole_plant);Height_per_day_(until_flowering)	Average_internode_length_(above_ear);Average_internode_length_(whole_plant);Chlorophyll_A;Height_above_ear;Nitrate;Nodes_above_ear;PCA_of_metabolites:_PC1	1	0	0	0	0	0	0	0	0	0	0	0	0	0	0	0	0	0	0	0	0	1	1	0	0	1	4	dispensable
pan_gene_19037	pan_gene_29385	Average_internode_length_(below_ear);Average_internode_length_(whole_plant);Height_per_day_(until_flowering)	Average_internode_length_(whole_plant);Leaf_length;Photoperiod_Growing-degree_days_to_silk;Tassel_branch_number	1	0	0	0	0	0	0	0	0	0	0	1	0	0	0	1	0	0	0	0	1	0	0	1	0	0	5	dispensable
pan_gene_19039	pan_gene_19980	Average_internode_length_(whole_plant);Height_per_day_(until_flowering)	Average_internode_length_(below_ear);Average_internode_length_(whole_plant)	0	0	0	0	0	0	1	0	0	0	0	0	0	0	1	0	0	1	0	0	0	0	0	0	0	0	3	dispensable
pan_gene_19039	pan_gene_20670	Average_internode_length_(whole_plant);Height_per_day_(until_flowering)	Average_internode_length_(whole_plant);Height_per_day_(until_flowering);Plant_height	1	0	0	0	0	0	0	0	0	0	0	0	0	0	0	0	0	0	0	0	0	0	0	0	0	0	1	private
pan_gene_19039	pan_gene_22269	Average_internode_length_(whole_plant);Height_per_day_(until_flowering)	Average_internode_length_(above_ear);Average_internode_length_(whole_plant);Nodes_per_plant	1	0	0	0	0	0	0	0	0	0	0	0	0	0	0	0	0	0	0	0	0	0	0	0	0	0	1	private
pan_gene_19039	pan_gene_22888	Average_internode_length_(whole_plant);Height_per_day_(until_flowering)	Average_internode_length_(whole_plant);Nodes_above_ear	1	0	0	0	0	1	0	0	1	0	0	1	0	0	0	0	0	0	0	0	0	0	0	0	0	0	4	dispensable
pan_gene_19039	pan_gene_24540	Average_internode_length_(whole_plant);Height_per_day_(until_flowering)	Average_internode_length_(whole_plant);Tassel_branch_number	1	0	1	0	0	0	1	1	0	0	0	0	0	0	1	0	0	1	0	0	0	0	0	0	0	0	6	dispensable
pan_gene_19039	pan_gene_2912	Average_internode_length_(whole_plant);Height_per_day_(until_flowering)	Average_internode_length_(whole_plant)	1	0	0	0	0	0	0	0	0	0	0	0	0	0	0	0	0	0	0	0	0	0	0	0	0	0	1	private
pan_gene_19039	pan_gene_29339	Average_internode_length_(whole_plant);Height_per_day_(until_flowering)	Average_internode_length_(whole_plant);Southern_leaf_blight	1	0	1	0	0	0	0	0	0	0	0	0	0	0	1	0	0	0	0	0	0	0	0	0	0	0	3	dispensable
pan_gene_19039	pan_gene_29473	Average_internode_length_(whole_plant);Height_per_day_(until_flowering)	Average_internode_length_(whole_plant);Nodes_to_ear;Southern_leaf_blight;Stalk_strength	1	0	0	0	0	0	0	0	0	0	0	1	0	0	0	0	0	0	0	0	0	0	0	0	0	0	2	dispensable
pan_gene_19039	pan_gene_29886	Average_internode_length_(whole_plant);Height_per_day_(until_flowering)	Average_internode_length_(whole_plant)	1	0	0	0	0	0	1	1	0	0	0	0	0	0	1	0	0	0	0	0	0	0	0	0	0	0	4	dispensable
pan_gene_19039	pan_gene_30300	Average_internode_length_(whole_plant);Height_per_day_(until_flowering)	Average_internode_length_(whole_plant);Height_above_ear	1	0	0	0	0	0	0	0	0	0	0	1	0	0	0	0	0	0	0	0	0	0	0	0	0	0	2	dispensable
pan_gene_19039	pan_gene_30316	Average_internode_length_(whole_plant);Height_per_day_(until_flowering)	Average_internode_length_(whole_plant);Height_per_day_(until_flowering)	1	0	0	0	0	0	0	0	0	0	0	0	0	0	0	0	0	0	0	0	0	0	0	0	0	0	1	private
pan_gene_19039	pan_gene_385	Average_internode_length_(whole_plant);Height_per_day_(until_flowering)	Average_internode_length_(whole_plant)	1	0	0	0	0	0	0	0	0	0	0	0	0	0	0	0	0	0	0	0	0	0	0	0	0	0	1	private
pan_gene_19039	pan_gene_5555	Average_internode_length_(whole_plant);Height_per_day_(until_flowering)	100_Kernel_weight;Average_internode_length_(above_ear);Average_internode_length_(whole_plant);Ear_row_number	1	0	0	0	0	0	0	0	0	0	0	0	0	0	1	0	0	0	0	0	0	0	0	0	0	0	2	dispensable
pan_gene_19039	pan_gene_7824	Average_internode_length_(whole_plant);Height_per_day_(until_flowering)	Average_internode_length_(whole_plant)	1	0	0	0	0	0	1	0	0	0	0	0	0	0	1	0	0	0	0	0	0	0	0	0	0	0	3	dispensable
pan_gene_19039	pan_gene_8122	Average_internode_length_(whole_plant);Height_per_day_(until_flowering)	Average_internode_length_(whole_plant);Ear_row_number;Fumarate;Nodes_above_ear	1	0	0	0	0	0	1	1	0	0	0	0	0	0	1	0	0	1	0	0	0	0	0	0	0	0	5	dispensable
pan_gene_19126	pan_gene_19451	Average_internode_length_(whole_plant);Plant_height;Tassel_length	Average_internode_length_(whole_plant);Plant_height	1	0	0	0	0	0	0	0	0	0	0	0	0	0	0	0	0	0	0	0	0	0	0	0	0	0	1	private
pan_gene_19128	pan_gene_30876	Average_internode_length_(whole_plant);Days_to_anthesis;Plant_height	Average_internode_length_(whole_plant);Northern_Leaf_Blight	1	0	0	1	0	0	1	0	0	0	0	1	0	0	0	0	0	0	0	0	0	1	0	0	0	0	5	dispensable
pan_gene_19187	pan_gene_19980	Average_internode_length_(whole_plant);Sucrose	Average_internode_length_(below_ear);Average_internode_length_(whole_plant)	0	0	0	0	0	0	1	0	0	0	0	0	0	0	0	0	0	0	0	1	0	0	0	0	0	0	2	dispensable
pan_gene_19187	pan_gene_23752	Average_internode_length_(whole_plant);Sucrose	Average_internode_length_(whole_plant)	0	0	0	0	0	0	0	0	0	0	0	0	0	0	0	0	0	0	0	1	0	0	0	0	0	0	1	private
pan_gene_19187	pan_gene_24540	Average_internode_length_(whole_plant);Sucrose	Average_internode_length_(whole_plant);Tassel_branch_number	0	0	0	0	0	0	1	0	0	0	0	0	0	0	0	0	0	0	0	1	0	0	0	0	0	0	2	dispensable
pan_gene_19187	pan_gene_29339	Average_internode_length_(whole_plant);Sucrose	Average_internode_length_(whole_plant);Southern_leaf_blight	0	0	0	0	0	0	1	0	0	0	0	0	0	0	0	0	0	0	0	1	0	0	0	0	0	0	2	dispensable
pan_gene_19187	pan_gene_29886	Average_internode_length_(whole_plant);Sucrose	Average_internode_length_(whole_plant)	0	0	0	0	0	0	1	0	0	0	0	0	0	0	0	0	0	0	0	1	0	0	0	0	0	0	2	dispensable
pan_gene_19187	pan_gene_30300	Average_internode_length_(whole_plant);Sucrose	Average_internode_length_(whole_plant);Height_above_ear	0	0	0	0	0	0	1	0	0	0	0	0	0	0	0	0	0	0	0	0	0	0	0	0	0	0	1	private
pan_gene_19187	pan_gene_3487	Average_internode_length_(whole_plant);Sucrose	Average_internode_length_(whole_plant);Height_above_ear;Height_per_day_(until_flowering);Plant_height	0	0	0	0	0	0	1	0	0	0	0	0	0	0	0	0	0	0	0	0	0	0	0	0	0	0	1	private
pan_gene_19187	pan_gene_385	Average_internode_length_(whole_plant);Sucrose	Average_internode_length_(whole_plant)	0	0	0	0	0	0	0	0	0	0	0	0	0	0	0	0	0	0	0	1	0	0	0	0	0	0	1	private
pan_gene_19187	pan_gene_550	Average_internode_length_(whole_plant);Sucrose	Average_internode_length_(whole_plant)	0	0	0	0	0	0	1	0	0	0	0	0	0	0	0	0	0	0	0	1	0	0	0	0	0	0	2	dispensable
pan_gene_19187	pan_gene_5555	Average_internode_length_(whole_plant);Sucrose	100_Kernel_weight;Average_internode_length_(above_ear);Average_internode_length_(whole_plant);Ear_row_number	0	0	0	0	0	0	1	0	0	0	0	0	0	0	0	0	0	0	0	0	0	0	0	0	0	0	1	private
pan_gene_19187	pan_gene_7824	Average_internode_length_(whole_plant);Sucrose	Average_internode_length_(whole_plant)	0	0	0	0	0	0	1	0	0	0	0	0	0	0	0	0	0	0	0	1	0	0	0	0	0	0	2	dispensable
pan_gene_19187	pan_gene_8122	Average_internode_length_(whole_plant);Sucrose	Average_internode_length_(whole_plant);Ear_row_number;Fumarate;Nodes_above_ear	0	0	0	0	0	0	1	0	0	0	0	0	0	0	0	0	0	0	0	1	0	0	0	0	0	0	2	dispensable
pan_gene_19207	pan_gene_25440	Average_internode_length_(whole_plant)	Average_internode_length_(whole_plant);Ear_row_number;Height_above_ear;Leaf_width;Nodes_above_ear;Photoperiod_Growing-degree_days_to_silk	0	0	0	0	0	1	1	1	0	0	0	1	0	0	0	0	0	0	0	0	0	0	0	0	1	0	5	dispensable
pan_gene_19207	pan_gene_5764	Average_internode_length_(whole_plant)	Average_internode_length_(whole_plant)	1	0	0	0	0	0	0	0	1	0	0	0	1	0	0	0	0	0	0	0	0	0	0	0	1	0	4	dispensable
pan_gene_19207	pan_gene_7717	Average_internode_length_(whole_plant)	100_Kernel_weight;Average_internode_length_(below_ear);Average_internode_length_(whole_plant);Ear_height	0	0	0	0	0	0	0	0	0	0	0	0	0	0	0	0	0	1	0	0	0	0	0	0	0	0	1	private
pan_gene_19207	pan_gene_9081	Average_internode_length_(whole_plant)	Average_internode_length_(whole_plant);Ear_height;Height_per_day_(until_flowering);Plant_height	1	0	0	1	0	0	1	1	0	0	0	0	1	1	1	0	1	0	0	0	0	0	0	1	1	1	11	near-core
pan_gene_19210	pan_gene_19273	Average_internode_length_(above_ear);Average_internode_length_(whole_plant);Northern_Leaf_Blight	Average_internode_length_(above_ear);Average_internode_length_(whole_plant);Chlorophyll_A;Height_above_ear;Nitrate;Nodes_above_ear;PCA_of_metabolites:_PC1	1	0	0	0	0	0	0	0	0	1	0	0	0	0	0	1	0	0	0	1	0	1	1	0	0	0	6	dispensable
pan_gene_19210	pan_gene_26780	Average_internode_length_(above_ear);Average_internode_length_(whole_plant);Northern_Leaf_Blight	Average_internode_length_(whole_plant);Days_to_anthesis;Nodes_per_plant	0	0	0	0	0	1	0	0	0	0	0	0	0	0	0	0	0	0	0	0	0	0	0	0	0	0	1	private
pan_gene_19210	pan_gene_29440	Average_internode_length_(above_ear);Average_internode_length_(whole_plant);Northern_Leaf_Blight	Average_internode_length_(whole_plant)	1	0	1	0	1	1	0	1	1	1	0	0	0	0	0	1	0	0	0	1	1	1	1	0	0	0	12	near-core
pan_gene_19210	pan_gene_32532	Average_internode_length_(above_ear);Average_internode_length_(whole_plant);Northern_Leaf_Blight	Anthesis-silking_interval;Average_internode_length_(whole_plant)	1	1	0	1	0	1	0	0	0	0	1	0	0	0	0	1	1	1	0	1	0	0	0	0	0	0	9	dispensable
pan_gene_19210	pan_gene_5447	Average_internode_length_(above_ear);Average_internode_length_(whole_plant);Northern_Leaf_Blight	Average_internode_length_(below_ear);Average_internode_length_(whole_plant);Days_to_anthesis;Ear_height;Nodes_to_ear;Tassel_length	1	0	0	1	0	0	0	0	0	0	0	0	0	0	0	0	0	1	0	1	0	0	1	0	0	0	5	dispensable
pan_gene_19210	pan_gene_927	Average_internode_length_(above_ear);Average_internode_length_(whole_plant);Northern_Leaf_Blight	Average_internode_length_(whole_plant);Cob_diameter;Height_per_day_(until_flowering)	1	0	0	0	0	0	0	0	0	0	0	0	0	0	0	0	1	0	0	0	0	0	0	0	0	0	2	dispensable
pan_gene_19211	pan_gene_19972	Average_internode_length_(whole_plant)	Average_internode_length_(whole_plant);Cob_diameter;Height_above_ear;Leaf_length;Plant_height	1	0	0	0	1	0	0	0	0	0	0	0	0	0	0	0	0	0	0	0	0	0	0	0	0	0	2	dispensable
pan_gene_19214	pan_gene_550	Average_internode_length_(above_ear);Average_internode_length_(below_ear);Average_internode_length_(whole_plant);Boxcox-transformed_leaf_angle;Height_per_day_(until_flowering);Leaf_width;Plant_height	Average_internode_length_(whole_plant)	0	0	0	0	0	0	0	0	0	0	0	0	1	0	0	0	0	0	0	0	0	0	0	0	0	0	1	private
pan_gene_19216	pan_gene_22255	Average_internode_length_(whole_plant);Boxcox-transformed_leaf_angle;Days_to_anthesis;Height_per_day_(until_flowering)	100_Kernel_weight;Anthesis-silking_interval;Average_internode_length_(whole_plant)	1	0	1	0	0	0	1	0	0	0	1	0	0	0	0	1	0	1	0	0	0	0	0	0	0	1	7	dispensable
pan_gene_19216	pan_gene_22764	Average_internode_length_(whole_plant);Boxcox-transformed_leaf_angle;Days_to_anthesis;Height_per_day_(until_flowering)	Average_internode_length_(whole_plant)	1	0	0	0	1	0	1	0	0	1	0	0	0	0	0	1	0	0	0	0	0	0	0	0	0	0	5	dispensable
pan_gene_19216	pan_gene_2968	Average_internode_length_(whole_plant);Boxcox-transformed_leaf_angle;Days_to_anthesis;Height_per_day_(until_flowering)	Average_internode_length_(above_ear);Average_internode_length_(whole_plant);Leaf_width;Plant_height	1	0	1	0	1	1	1	0	0	0	0	0	0	0	0	1	0	0	0	0	0	0	0	0	0	1	7	dispensable
pan_gene_19251	pan_gene_5018	Average_internode_length_(whole_plant);Days_to_silk;Leaf_width;Ratio_of_ear_height_to_total_height;Southern_leaf_blight	Average_internode_length_(below_ear);Average_internode_length_(whole_plant)	1	0	1	1	1	1	0	1	0	0	0	0	0	1	0	1	1	0	0	1	1	1	1	1	0	0	14	near-core
pan_gene_19273	pan_gene_29385	Average_internode_length_(above_ear);Average_internode_length_(whole_plant);Chlorophyll_A;Height_above_ear;Nitrate;Nodes_above_ear;PCA_of_metabolites:_PC1	Average_internode_length_(whole_plant);Leaf_length;Photoperiod_Growing-degree_days_to_silk;Tassel_branch_number	1	0	0	0	0	0	0	0	0	0	0	0	0	0	0	0	0	0	1	0	0	0	0	0	0	0	2	dispensable
pan_gene_19273	pan_gene_29440	Average_internode_length_(above_ear);Average_internode_length_(whole_plant);Chlorophyll_A;Height_above_ear;Nitrate;Nodes_above_ear;PCA_of_metabolites:_PC1	Average_internode_length_(whole_plant)	1	1	0	1	0	0	1	1	0	0	1	0	1	0	0	0	1	0	1	1	0	1	1	1	0	1	14	near-core
pan_gene_19273	pan_gene_32532	Average_internode_length_(above_ear);Average_internode_length_(whole_plant);Chlorophyll_A;Height_above_ear;Nitrate;Nodes_above_ear;PCA_of_metabolites:_PC1	Anthesis-silking_interval;Average_internode_length_(whole_plant)	1	0	0	0	0	0	0	0	0	0	0	0	0	0	0	0	0	0	0	0	0	0	0	0	0	0	1	private
pan_gene_19273	pan_gene_409	Average_internode_length_(above_ear);Average_internode_length_(whole_plant);Chlorophyll_A;Height_above_ear;Nitrate;Nodes_above_ear;PCA_of_metabolites:_PC1	Average_internode_length_(above_ear);Average_internode_length_(whole_plant);Height_per_day_(until_flowering);Nodes_per_plant;Plant_height	1	0	1	0	0	1	1	0	1	1	0	0	0	0	0	0	1	0	0	1	0	0	0	0	0	0	8	dispensable
pan_gene_19273	pan_gene_5447	Average_internode_length_(above_ear);Average_internode_length_(whole_plant);Chlorophyll_A;Height_above_ear;Nitrate;Nodes_above_ear;PCA_of_metabolites:_PC1	Average_internode_length_(below_ear);Average_internode_length_(whole_plant);Days_to_anthesis;Ear_height;Nodes_to_ear;Tassel_length	1	0	1	0	0	0	0	1	1	1	1	0	0	0	0	0	0	0	0	1	0	0	1	0	0	1	9	dispensable
pan_gene_19273	pan_gene_927	Average_internode_length_(above_ear);Average_internode_length_(whole_plant);Chlorophyll_A;Height_above_ear;Nitrate;Nodes_above_ear;PCA_of_metabolites:_PC1	Average_internode_length_(whole_plant);Cob_diameter;Height_per_day_(until_flowering)	1	1	0	0	0	1	1	0	1	1	0	0	0	0	0	0	0	0	0	1	0	0	0	0	0	0	7	dispensable
pan_gene_19461	pan_gene_5051	Average_internode_length_(whole_plant);Leaf_length;Plant_height	Average_internode_length_(above_ear);Average_internode_length_(whole_plant);Ear_height;Height_per_day_(until_flowering);Plant_height	1	0	1	0	0	0	1	0	0	0	1	1	0	0	0	0	0	0	0	0	0	0	0	0	0	0	5	dispensable
pan_gene_19980	pan_gene_22049	Average_internode_length_(below_ear);Average_internode_length_(whole_plant)	Average_internode_length_(whole_plant)	0	0	0	0	0	0	0	0	1	1	0	1	0	0	1	1	0	0	1	0	0	0	0	0	0	0	6	dispensable
pan_gene_19980	pan_gene_22888	Average_internode_length_(below_ear);Average_internode_length_(whole_plant)	Average_internode_length_(whole_plant);Nodes_above_ear	0	0	0	0	0	0	1	0	1	1	0	0	0	0	1	0	0	0	1	0	1	0	0	0	0	0	6	dispensable
pan_gene_19980	pan_gene_23752	Average_internode_length_(below_ear);Average_internode_length_(whole_plant)	Average_internode_length_(whole_plant)	0	0	0	0	0	0	0	0	0	1	0	0	0	0	1	0	0	1	0	1	0	0	0	0	0	1	5	dispensable
pan_gene_19980	pan_gene_24540	Average_internode_length_(below_ear);Average_internode_length_(whole_plant)	Average_internode_length_(whole_plant);Tassel_branch_number	0	0	0	0	1	0	1	0	1	0	0	1	0	0	1	1	0	1	1	1	1	0	0	0	0	0	10	dispensable
pan_gene_19980	pan_gene_24747	Average_internode_length_(below_ear);Average_internode_length_(whole_plant)	Average_internode_length_(whole_plant);Height_above_ear;Height_per_day_(until_flowering)	0	0	0	0	0	0	0	0	1	0	0	0	0	0	1	0	0	1	0	0	0	0	0	0	0	0	3	dispensable
pan_gene_19980	pan_gene_29339	Average_internode_length_(below_ear);Average_internode_length_(whole_plant)	Average_internode_length_(whole_plant);Southern_leaf_blight	0	0	0	0	0	0	1	0	1	1	0	1	0	0	1	0	0	1	1	1	1	0	0	0	0	1	10	dispensable
pan_gene_19980	pan_gene_29886	Average_internode_length_(below_ear);Average_internode_length_(whole_plant)	Average_internode_length_(whole_plant)	0	0	0	0	1	0	1	0	1	1	0	1	0	0	1	1	0	1	1	1	1	0	0	0	0	1	12	near-core
pan_gene_19980	pan_gene_30287	Average_internode_length_(below_ear);Average_internode_length_(whole_plant)	Average_internode_length_(below_ear);Average_internode_length_(whole_plant);Days_to_anthesis	0	0	0	0	0	0	0	0	0	0	0	0	0	0	0	1	0	0	1	0	1	0	0	0	0	1	4	dispensable
pan_gene_19980	pan_gene_30300	Average_internode_length_(below_ear);Average_internode_length_(whole_plant)	Average_internode_length_(whole_plant);Height_above_ear	0	0	0	0	0	0	1	0	1	0	0	1	0	0	0	1	0	1	1	0	0	0	0	0	0	1	7	dispensable
pan_gene_19980	pan_gene_30316	Average_internode_length_(below_ear);Average_internode_length_(whole_plant)	Average_internode_length_(whole_plant);Height_per_day_(until_flowering)	0	0	0	0	0	0	0	0	0	0	0	0	0	0	0	1	0	0	0	1	0	0	0	0	0	0	2	dispensable
pan_gene_19980	pan_gene_3487	Average_internode_length_(below_ear);Average_internode_length_(whole_plant)	Average_internode_length_(whole_plant);Height_above_ear;Height_per_day_(until_flowering);Plant_height	0	0	0	0	0	0	1	0	0	0	0	0	0	0	0	0	0	0	0	0	0	0	0	0	0	0	1	private
pan_gene_19980	pan_gene_385	Average_internode_length_(below_ear);Average_internode_length_(whole_plant)	Average_internode_length_(whole_plant)	0	0	0	0	0	0	0	0	1	0	0	1	0	0	0	0	0	0	0	1	0	0	0	0	0	0	3	dispensable
pan_gene_19980	pan_gene_550	Average_internode_length_(below_ear);Average_internode_length_(whole_plant)	Average_internode_length_(whole_plant)	0	0	0	0	1	0	1	0	1	1	0	1	0	0	1	1	0	1	0	1	1	0	0	0	0	1	11	near-core
pan_gene_19980	pan_gene_5555	Average_internode_length_(below_ear);Average_internode_length_(whole_plant)	100_Kernel_weight;Average_internode_length_(above_ear);Average_internode_length_(whole_plant);Ear_row_number	0	0	0	0	1	0	1	0	1	0	0	1	0	0	1	1	0	1	1	1	1	0	0	0	0	1	11	near-core
pan_gene_19980	pan_gene_7824	Average_internode_length_(below_ear);Average_internode_length_(whole_plant)	Average_internode_length_(whole_plant)	0	0	0	0	1	0	1	0	1	0	0	1	0	0	1	1	0	1	1	1	0	0	0	0	0	0	9	dispensable
pan_gene_19980	pan_gene_8122	Average_internode_length_(below_ear);Average_internode_length_(whole_plant)	Average_internode_length_(whole_plant);Ear_row_number;Fumarate;Nodes_above_ear	0	0	0	0	1	0	1	0	1	0	0	1	0	0	1	0	0	1	1	0	0	0	0	0	0	0	7	dispensable
pan_gene_2008	pan_gene_9196	Average_internode_length_(whole_plant)	Average_internode_length_(whole_plant);Ear_height;Height_above_ear;Nodes_to_ear;PCA_of_metabolites:_PC1;Ratio_of_ear_height_to_total_height;Southern_leaf_blight	1	0	0	1	0	0	0	0	0	0	0	0	0	0	0	0	0	0	0	0	0	0	0	0	0	0	2	dispensable
pan_gene_2019	pan_gene_23929	Average_internode_length_(whole_plant)	Average_internode_length_(whole_plant);Northern_Leaf_Blight	1	1	1	1	1	1	0	1	1	0	1	0	1	1	0	0	0	0	0	0	0	0	0	0	0	0	11	near-core
pan_gene_2019	pan_gene_8123	Average_internode_length_(whole_plant)	Average_internode_length_(whole_plant);Ear_row_number	1	0	0	0	0	0	0	0	0	0	0	0	0	0	0	0	0	0	0	0	0	0	0	0	0	0	1	private
pan_gene_20670	pan_gene_22269	Average_internode_length_(whole_plant);Height_per_day_(until_flowering);Plant_height	Average_internode_length_(above_ear);Average_internode_length_(whole_plant);Nodes_per_plant	1	0	0	0	1	1	0	0	1	0	0	0	0	0	1	0	0	0	0	0	0	0	0	0	0	0	5	dispensable
pan_gene_20670	pan_gene_2510	Average_internode_length_(whole_plant);Height_per_day_(until_flowering);Plant_height	Average_internode_length_(whole_plant);Glutamate;Height_above_ear	0	0	0	0	0	0	1	0	0	0	0	0	0	0	0	0	0	1	0	0	0	0	0	0	0	0	2	dispensable
pan_gene_20670	pan_gene_29339	Average_internode_length_(whole_plant);Height_per_day_(until_flowering);Plant_height	Average_internode_length_(whole_plant);Southern_leaf_blight	1	0	0	0	1	0	0	0	1	1	0	1	0	0	1	0	0	0	0	0	0	0	0	0	0	0	6	dispensable
pan_gene_20670	pan_gene_29473	Average_internode_length_(whole_plant);Height_per_day_(until_flowering);Plant_height	Average_internode_length_(whole_plant);Nodes_to_ear;Southern_leaf_blight;Stalk_strength	1	0	0	0	0	0	0	0	0	0	0	0	0	0	0	0	0	0	0	0	0	0	0	0	0	0	1	private
pan_gene_20670	pan_gene_30316	Average_internode_length_(whole_plant);Height_per_day_(until_flowering);Plant_height	Average_internode_length_(whole_plant);Height_per_day_(until_flowering)	1	0	0	0	1	0	0	0	0	1	0	1	0	0	0	0	0	0	0	0	0	0	0	0	0	0	4	dispensable
pan_gene_20670	pan_gene_385	Average_internode_length_(whole_plant);Height_per_day_(until_flowering);Plant_height	Average_internode_length_(whole_plant)	1	0	1	0	0	0	1	0	1	1	1	1	0	0	1	0	0	0	0	0	0	0	0	0	0	1	9	dispensable
pan_gene_20670	pan_gene_5051	Average_internode_length_(whole_plant);Height_per_day_(until_flowering);Plant_height	Average_internode_length_(above_ear);Average_internode_length_(whole_plant);Ear_height;Height_per_day_(until_flowering);Plant_height	1	0	1	0	1	0	1	0	1	1	1	1	0	0	1	0	0	0	0	1	0	0	1	1	0	0	12	near-core
pan_gene_20675	pan_gene_28028	Average_internode_length_(whole_plant);Boxcox-transformed_leaf_angle;Leaf_length;Plant_height	Average_internode_length_(whole_plant);Tassel_length	1	0	0	0	0	1	0	0	0	0	0	0	0	0	0	0	0	0	0	0	0	0	0	0	0	0	2	dispensable
pan_gene_20675	pan_gene_28074	Average_internode_length_(whole_plant);Boxcox-transformed_leaf_angle;Leaf_length;Plant_height	Average_internode_length_(whole_plant)	1	0	0	0	0	0	0	0	0	0	0	0	0	0	0	0	0	0	0	0	0	1	0	0	0	0	2	dispensable
pan_gene_20675	pan_gene_42	Average_internode_length_(whole_plant);Boxcox-transformed_leaf_angle;Leaf_length;Plant_height	Average_internode_length_(whole_plant)	1	0	0	0	0	0	0	0	0	0	0	0	1	0	0	0	0	0	0	0	0	1	0	0	1	0	4	dispensable
pan_gene_20675	pan_gene_7715	Average_internode_length_(whole_plant);Boxcox-transformed_leaf_angle;Leaf_length;Plant_height	Average_internode_length_(below_ear);Average_internode_length_(whole_plant);Ear_height;Height_per_day_(until_flowering);Plant_height	1	0	0	0	0	1	0	0	0	0	0	0	1	0	0	0	0	0	0	0	0	0	0	0	0	0	3	dispensable
pan_gene_20675	pan_gene_981	Average_internode_length_(whole_plant);Boxcox-transformed_leaf_angle;Leaf_length;Plant_height	Average_internode_length_(whole_plant)	1	0	0	0	0	0	0	0	0	0	0	0	0	0	0	0	0	0	0	0	0	0	0	0	0	0	1	private
pan_gene_20820	pan_gene_22269	Average_internode_length_(whole_plant);Height_per_day_(until_flowering)	Average_internode_length_(above_ear);Average_internode_length_(whole_plant);Nodes_per_plant	1	0	0	0	0	0	0	0	0	0	1	0	0	0	0	0	0	0	0	0	0	0	0	0	0	0	2	dispensable
pan_gene_20820	pan_gene_22888	Average_internode_length_(whole_plant);Height_per_day_(until_flowering)	Average_internode_length_(whole_plant);Nodes_above_ear	1	0	0	0	1	0	0	1	0	0	0	0	0	0	1	1	0	0	0	1	0	0	0	0	0	0	6	dispensable
pan_gene_20820	pan_gene_26336	Average_internode_length_(whole_plant);Height_per_day_(until_flowering)	Average_internode_length_(above_ear);Average_internode_length_(whole_plant)	1	0	0	0	0	0	0	0	0	0	1	0	0	0	0	0	0	0	0	0	1	0	0	0	0	0	3	dispensable
pan_gene_20820	pan_gene_30300	Average_internode_length_(whole_plant);Height_per_day_(until_flowering)	Average_internode_length_(whole_plant);Height_above_ear	1	0	0	0	1	0	0	1	0	0	1	1	0	0	1	0	0	0	0	1	1	0	0	0	0	1	9	dispensable
pan_gene_21549	pan_gene_28074	Average_internode_length_(whole_plant)	Average_internode_length_(whole_plant)	1	0	0	0	0	0	0	0	0	0	0	0	0	0	0	0	0	0	0	0	0	0	0	0	0	0	1	private
pan_gene_21549	pan_gene_9043	Average_internode_length_(whole_plant)	Average_internode_length_(below_ear);Average_internode_length_(whole_plant);Height_per_day_(until_flowering);Plant_height	0	0	0	0	0	1	0	0	0	0	0	0	0	0	0	0	0	0	0	0	0	0	0	0	0	0	1	private
pan_gene_22043	pan_gene_23949	Average_internode_length_(whole_plant);Nitrate	Average_internode_length_(above_ear);Average_internode_length_(whole_plant)	1	0	0	0	0	0	0	0	0	0	0	0	0	0	0	0	0	0	0	0	0	0	0	0	0	0	1	private
pan_gene_22049	pan_gene_22888	Average_internode_length_(whole_plant)	Average_internode_length_(whole_plant);Nodes_above_ear	1	0	0	0	0	0	0	0	0	0	0	0	0	0	0	0	0	0	0	0	0	0	0	0	0	0	1	private
pan_gene_22049	pan_gene_29339	Average_internode_length_(whole_plant)	Average_internode_length_(whole_plant);Southern_leaf_blight	1	1	0	1	0	1	0	0	1	0	0	0	0	1	0	0	0	0	1	0	0	0	1	0	0	0	8	dispensable
pan_gene_22049	pan_gene_29886	Average_internode_length_(whole_plant)	Average_internode_length_(whole_plant)	1	1	0	0	0	1	0	0	1	0	0	0	0	1	1	1	0	0	1	0	0	0	1	0	1	0	10	dispensable
pan_gene_22049	pan_gene_30287	Average_internode_length_(whole_plant)	Average_internode_length_(below_ear);Average_internode_length_(whole_plant);Days_to_anthesis	0	0	0	0	0	0	0	0	0	0	0	0	0	0	0	0	0	0	1	0	0	0	0	0	0	0	1	private
pan_gene_22049	pan_gene_550	Average_internode_length_(whole_plant)	Average_internode_length_(whole_plant)	1	1	0	1	0	1	0	0	1	0	0	1	0	1	0	1	0	0	0	1	0	0	1	0	1	0	11	near-core
pan_gene_22241	pan_gene_28028	Average_internode_length_(above_ear);Average_internode_length_(whole_plant);Days_to_anthesis	Average_internode_length_(whole_plant);Tassel_length	1	0	0	0	0	0	0	0	0	0	0	0	0	0	0	1	0	0	0	0	0	0	0	0	0	0	2	dispensable
pan_gene_22241	pan_gene_29220	Average_internode_length_(above_ear);Average_internode_length_(whole_plant);Days_to_anthesis	Average_internode_length_(whole_plant)	0	0	1	0	0	0	0	1	1	0	0	0	0	0	0	0	0	0	0	0	0	0	0	0	0	0	3	dispensable
pan_gene_22241	pan_gene_2997	Average_internode_length_(above_ear);Average_internode_length_(whole_plant);Days_to_anthesis	Average_internode_length_(whole_plant)	1	0	1	0	0	0	0	0	0	0	0	0	0	1	0	1	0	0	0	1	0	0	0	0	0	0	5	dispensable
pan_gene_22241	pan_gene_409	Average_internode_length_(above_ear);Average_internode_length_(whole_plant);Days_to_anthesis	Average_internode_length_(above_ear);Average_internode_length_(whole_plant);Height_per_day_(until_flowering);Nodes_per_plant;Plant_height	1	0	0	1	0	0	0	0	0	0	0	0	0	0	0	1	0	0	0	1	0	0	0	0	0	0	4	dispensable
pan_gene_22246	pan_gene_3861	Anthesis-silking_interval;Average_internode_length_(above_ear);Average_internode_length_(whole_plant)	Average_internode_length_(whole_plant);Ear_height;Glucose;Plant_height;Protein	1	1	1	0	0	1	1	0	0	0	0	0	0	0	0	0	0	0	0	1	1	1	1	1	1	0	11	near-core
pan_gene_22255	pan_gene_22764	100_Kernel_weight;Anthesis-silking_interval;Average_internode_length_(whole_plant)	Average_internode_length_(whole_plant)	1	0	0	1	0	1	0	1	0	0	0	1	0	1	0	0	0	0	0	1	0	1	1	0	0	0	9	dispensable
pan_gene_22255	pan_gene_29256	100_Kernel_weight;Anthesis-silking_interval;Average_internode_length_(whole_plant)	Average_internode_length_(whole_plant)	1	1	0	1	1	0	1	1	1	1	0	1	0	1	0	1	0	1	0	0	0	0	0	0	0	0	12	near-core
pan_gene_22255	pan_gene_3888	100_Kernel_weight;Anthesis-silking_interval;Average_internode_length_(whole_plant)	Average_internode_length_(whole_plant);Height_per_day_(until_flowering)	1	1	1	1	0	1	1	1	1	1	1	1	0	0	1	1	0	1	0	1	1	1	0	1	1	1	20	core
pan_gene_22255	pan_gene_9171	100_Kernel_weight;Anthesis-silking_interval;Average_internode_length_(whole_plant)	Average_internode_length_(whole_plant)	1	1	0	1	0	1	0	1	0	1	0	0	0	0	0	0	0	0	0	0	0	0	0	0	0	0	6	dispensable
pan_gene_22269	pan_gene_22888	Average_internode_length_(above_ear);Average_internode_length_(whole_plant);Nodes_per_plant	Average_internode_length_(whole_plant);Nodes_above_ear	1	0	0	0	1	0	0	0	0	1	0	0	0	0	0	0	0	1	0	0	1	1	0	0	0	0	6	dispensable
pan_gene_22269	pan_gene_26336	Average_internode_length_(above_ear);Average_internode_length_(whole_plant);Nodes_per_plant	Average_internode_length_(above_ear);Average_internode_length_(whole_plant)	1	0	1	1	1	1	1	1	0	0	1	1	1	1	0	1	1	1	0	0	1	1	1	0	1	1	19	near-core
pan_gene_22269	pan_gene_29339	Average_internode_length_(above_ear);Average_internode_length_(whole_plant);Nodes_per_plant	Average_internode_length_(whole_plant);Southern_leaf_blight	1	1	0	1	1	1	1	1	1	1	1	0	1	1	1	1	1	1	1	0	0	1	1	1	1	1	22	core
pan_gene_22269	pan_gene_29473	Average_internode_length_(above_ear);Average_internode_length_(whole_plant);Nodes_per_plant	Average_internode_length_(whole_plant);Nodes_to_ear;Southern_leaf_blight;Stalk_strength	1	0	0	0	0	0	0	0	0	0	0	0	0	0	0	0	0	0	0	0	0	0	0	0	0	0	1	private
pan_gene_22269	pan_gene_30300	Average_internode_length_(above_ear);Average_internode_length_(whole_plant);Nodes_per_plant	Average_internode_length_(whole_plant);Height_above_ear	1	1	1	1	1	1	1	1	1	1	1	1	1	1	1	1	1	1	1	1	1	1	1	1	1	1	26	core
pan_gene_22269	pan_gene_30316	Average_internode_length_(above_ear);Average_internode_length_(whole_plant);Nodes_per_plant	Average_internode_length_(whole_plant);Height_per_day_(until_flowering)	1	0	0	0	1	0	0	0	0	1	0	0	0	0	0	1	0	0	0	0	1	0	0	0	0	0	5	dispensable
pan_gene_22269	pan_gene_385	Average_internode_length_(above_ear);Average_internode_length_(whole_plant);Nodes_per_plant	Average_internode_length_(whole_plant)	1	1	0	0	1	1	1	0	1	1	1	1	1	1	1	1	1	1	1	1	1	1	1	0	1	0	21	core
pan_gene_22269	pan_gene_5051	Average_internode_length_(above_ear);Average_internode_length_(whole_plant);Nodes_per_plant	Average_internode_length_(above_ear);Average_internode_length_(whole_plant);Ear_height;Height_per_day_(until_flowering);Plant_height	1	1	0	0	1	1	1	1	1	1	0	1	1	0	0	0	1	0	0	0	1	1	1	0	0	1	15	near-core
pan_gene_22463	pan_gene_24414	Average_internode_length_(whole_plant);Height_per_day_(until_flowering)	Average_internode_length_(whole_plant);Chlorophyll_B	1	0	1	0	0	0	0	1	0	0	0	0	0	0	0	0	0	0	0	1	1	0	1	1	1	0	8	dispensable
pan_gene_22463	pan_gene_24730	Average_internode_length_(whole_plant);Height_per_day_(until_flowering)	Average_internode_length_(whole_plant);Ear_row_number	1	0	0	1	0	0	0	1	0	0	0	1	1	0	0	0	0	0	0	1	0	0	0	0	0	1	7	dispensable
pan_gene_22764	pan_gene_29256	Average_internode_length_(whole_plant)	Average_internode_length_(whole_plant)	1	0	1	1	1	0	0	0	0	0	0	0	1	0	0	0	0	0	0	0	0	0	0	0	1	0	6	dispensable
pan_gene_22764	pan_gene_32834	Average_internode_length_(whole_plant)	Average_internode_length_(above_ear);Average_internode_length_(whole_plant);Glutamate;Height_per_day_(until_flowering)	1	0	1	1	1	1	0	1	1	0	0	0	0	0	1	0	0	0	0	0	0	0	1	0	0	0	9	dispensable
pan_gene_22764	pan_gene_9171	Average_internode_length_(whole_plant)	Average_internode_length_(whole_plant)	1	0	0	1	1	1	1	1	1	0	0	1	1	1	0	0	0	0	0	0	0	0	0	0	0	0	10	dispensable
pan_gene_22768	pan_gene_30300	Average_internode_length_(whole_plant);Plant_height	Average_internode_length_(whole_plant);Height_above_ear	1	0	0	1	0	1	0	0	0	0	0	0	0	0	1	0	0	0	0	0	0	1	0	0	0	0	5	dispensable
pan_gene_22885	pan_gene_2977	Average_internode_length_(whole_plant);Tassel_length	Average_internode_length_(whole_plant)	1	0	0	0	0	0	0	0	0	0	1	0	0	0	0	0	0	0	0	0	0	0	0	0	0	0	2	dispensable
pan_gene_22885	pan_gene_8121	Average_internode_length_(whole_plant);Tassel_length	Average_internode_length_(whole_plant);Days_to_silk;Fumarate;Height_per_day_(until_flowering)	1	0	0	0	0	0	0	1	0	0	0	0	0	0	0	0	0	0	0	0	0	0	0	0	0	0	2	dispensable
pan_gene_22885	pan_gene_97186	Average_internode_length_(whole_plant);Tassel_length	Average_internode_length_(whole_plant);Height_per_day_(until_flowering)	1	1	0	0	0	0	0	0	0	0	0	0	0	0	0	0	0	0	0	0	0	0	1	0	0	0	3	dispensable
pan_gene_22888	pan_gene_23752	Average_internode_length_(whole_plant);Nodes_above_ear	Average_internode_length_(whole_plant)	0	0	0	0	1	0	0	0	0	1	0	0	0	0	1	1	0	1	0	1	0	0	0	0	0	0	6	dispensable
pan_gene_22888	pan_gene_29339	Average_internode_length_(whole_plant);Nodes_above_ear	Average_internode_length_(whole_plant);Southern_leaf_blight	1	0	0	0	0	0	0	0	1	1	1	0	0	0	1	0	1	0	1	1	1	1	0	0	0	0	10	dispensable
pan_gene_22888	pan_gene_29886	Average_internode_length_(whole_plant);Nodes_above_ear	Average_internode_length_(whole_plant)	1	0	0	0	0	1	1	0	1	1	1	0	1	0	1	0	1	1	1	1	1	1	0	0	0	0	14	near-core
pan_gene_22888	pan_gene_30287	Average_internode_length_(whole_plant);Nodes_above_ear	Average_internode_length_(below_ear);Average_internode_length_(whole_plant);Days_to_anthesis	0	0	0	0	1	0	0	0	0	1	0	0	0	0	0	1	0	0	1	0	1	0	0	0	0	0	5	dispensable
pan_gene_22888	pan_gene_30300	Average_internode_length_(whole_plant);Nodes_above_ear	Average_internode_length_(whole_plant);Height_above_ear	1	1	0	1	1	1	0	1	1	1	0	0	0	0	0	1	0	1	1	1	1	1	0	0	0	0	14	near-core
pan_gene_22888	pan_gene_30316	Average_internode_length_(whole_plant);Nodes_above_ear	Average_internode_length_(whole_plant);Height_per_day_(until_flowering)	1	0	0	0	1	0	0	0	0	0	0	0	0	0	0	0	0	0	0	0	1	0	0	0	0	0	3	dispensable
pan_gene_22888	pan_gene_385	Average_internode_length_(whole_plant);Nodes_above_ear	Average_internode_length_(whole_plant)	1	0	0	0	1	0	0	0	1	1	1	0	0	0	0	0	0	1	0	0	1	0	0	0	0	0	7	dispensable
pan_gene_22888	pan_gene_550	Average_internode_length_(whole_plant);Nodes_above_ear	Average_internode_length_(whole_plant)	1	0	0	1	0	1	1	0	1	1	1	0	0	0	1	0	1	0	1	0	1	1	0	0	0	0	12	near-core
pan_gene_22888	pan_gene_5555	Average_internode_length_(whole_plant);Nodes_above_ear	100_Kernel_weight;Average_internode_length_(above_ear);Average_internode_length_(whole_plant);Ear_row_number	1	0	0	1	0	1	1	1	1	0	1	0	1	1	1	0	0	0	0	0	1	1	0	0	0	0	12	near-core
pan_gene_22888	pan_gene_7824	Average_internode_length_(whole_plant);Nodes_above_ear	Average_internode_length_(whole_plant)	1	0	0	0	0	0	0	0	0	0	1	0	0	0	1	0	0	0	0	0	0	1	0	0	0	0	4	dispensable
pan_gene_23752	pan_gene_24747	Average_internode_length_(whole_plant)	Average_internode_length_(whole_plant);Height_above_ear;Height_per_day_(until_flowering)	0	0	0	0	1	0	0	0	0	1	0	0	0	0	0	0	0	0	0	0	0	0	0	0	0	0	2	dispensable
pan_gene_23752	pan_gene_29339	Average_internode_length_(whole_plant)	Average_internode_length_(whole_plant);Southern_leaf_blight	0	0	0	0	0	0	0	0	0	1	0	0	0	0	1	1	0	1	0	1	0	0	0	0	0	1	6	dispensable
pan_gene_23752	pan_gene_29886	Average_internode_length_(whole_plant)	Average_internode_length_(whole_plant)	0	0	0	0	0	0	0	0	0	1	0	0	0	0	1	0	0	1	0	1	0	0	0	0	0	1	5	dispensable
pan_gene_23752	pan_gene_30287	Average_internode_length_(whole_plant)	Average_internode_length_(below_ear);Average_internode_length_(whole_plant);Days_to_anthesis	0	0	0	0	1	0	0	0	0	1	0	0	0	0	0	1	0	0	0	0	0	0	0	0	0	1	4	dispensable
pan_gene_23752	pan_gene_30300	Average_internode_length_(whole_plant)	Average_internode_length_(whole_plant);Height_above_ear	0	0	0	0	1	0	0	0	0	1	0	0	0	0	1	1	0	1	0	1	0	0	0	0	0	1	7	dispensable
pan_gene_23752	pan_gene_30841	Average_internode_length_(whole_plant)	Average_internode_length_(whole_plant);Days_to_silk;Ear_row_number;Tassel_branch_number	0	0	0	0	1	0	0	0	0	0	0	0	0	0	1	1	0	1	0	1	0	0	0	0	0	1	6	dispensable
pan_gene_23752	pan_gene_3487	Average_internode_length_(whole_plant)	Average_internode_length_(whole_plant);Height_above_ear;Height_per_day_(until_flowering);Plant_height	0	0	0	0	0	0	0	0	0	1	0	0	0	0	0	0	0	0	0	0	0	0	0	0	0	0	1	private
pan_gene_23752	pan_gene_433	Average_internode_length_(whole_plant)	Average_internode_length_(whole_plant);Leaf_width;Tassel_length	0	0	0	0	1	0	0	0	0	1	0	0	0	0	1	0	0	1	0	0	0	0	0	0	0	1	5	dispensable
pan_gene_23752	pan_gene_434	Average_internode_length_(whole_plant)	Average_internode_length_(whole_plant);Nodes_per_plant	0	0	0	0	0	0	0	0	0	1	0	0	0	0	0	1	0	0	0	0	0	0	0	0	0	0	2	dispensable
pan_gene_23752	pan_gene_4406	Average_internode_length_(whole_plant)	Average_internode_length_(above_ear);Average_internode_length_(below_ear);Average_internode_length_(whole_plant);Height_above_ear;Height_per_day_(until_flowering);Leaf_length;Plant_height;Stalk_strength;Tassel_length	0	0	0	0	0	0	0	0	0	0	0	0	0	0	0	0	0	0	0	0	0	0	0	0	0	1	1	private
pan_gene_23752	pan_gene_5044	Average_internode_length_(whole_plant)	Average_internode_length_(below_ear);Average_internode_length_(whole_plant);Ear_height;Leaf_length	0	0	0	0	0	0	0	0	0	0	0	0	0	0	0	1	0	0	0	0	0	0	0	0	0	1	2	dispensable
pan_gene_23752	pan_gene_550	Average_internode_length_(whole_plant)	Average_internode_length_(whole_plant)	0	0	0	0	0	0	0	0	0	1	0	0	0	0	1	0	0	1	0	1	0	0	0	0	0	1	5	dispensable
pan_gene_23752	pan_gene_5555	Average_internode_length_(whole_plant)	100_Kernel_weight;Average_internode_length_(above_ear);Average_internode_length_(whole_plant);Ear_row_number	0	0	0	0	0	0	0	0	0	0	0	0	0	0	1	0	0	1	0	0	0	0	0	0	0	0	2	dispensable
pan_gene_23929	pan_gene_24747	Average_internode_length_(whole_plant);Northern_Leaf_Blight	Average_internode_length_(whole_plant);Height_above_ear;Height_per_day_(until_flowering)	1	1	0	1	1	1	1	1	1	1	1	1	1	1	1	1	1	1	1	1	1	0	1	1	1	1	24	core
pan_gene_23949	pan_gene_2504	Average_internode_length_(above_ear);Average_internode_length_(whole_plant)	Average_internode_length_(whole_plant);Height_above_ear;Nodes_above_ear;Ratio_of_ear_height_to_total_height;Tassel_length;Total_amino_acids	1	0	0	1	0	0	0	0	0	0	0	0	0	0	0	0	0	0	0	0	0	0	0	0	0	0	2	dispensable
pan_gene_24414	pan_gene_778	Average_internode_length_(whole_plant);Chlorophyll_B	Average_internode_length_(whole_plant)	1	0	1	1	0	0	1	1	0	0	0	0	1	1	0	0	0	1	0	0	0	0	0	1	1	1	11	near-core
pan_gene_24540	pan_gene_24747	Average_internode_length_(whole_plant);Tassel_branch_number	Average_internode_length_(whole_plant);Height_above_ear;Height_per_day_(until_flowering)	1	0	0	0	0	1	0	0	1	0	1	0	0	0	0	0	1	0	1	0	0	0	0	0	0	0	6	dispensable
pan_gene_24540	pan_gene_29339	Average_internode_length_(whole_plant);Tassel_branch_number	Average_internode_length_(whole_plant);Southern_leaf_blight	1	1	1	1	1	1	1	1	1	1	1	1	1	1	1	1	1	1	1	0	1	1	1	1	1	1	25	core
pan_gene_24540	pan_gene_29473	Average_internode_length_(whole_plant);Tassel_branch_number	Average_internode_length_(whole_plant);Nodes_to_ear;Southern_leaf_blight;Stalk_strength	1	0	0	0	0	0	0	0	0	0	0	0	0	0	0	0	0	0	0	0	0	0	0	0	0	0	1	private
pan_gene_24540	pan_gene_29886	Average_internode_length_(whole_plant);Tassel_branch_number	Average_internode_length_(whole_plant)	1	1	1	1	1	1	1	1	1	1	1	1	1	1	1	1	1	1	1	0	1	1	1	1	1	1	25	core
pan_gene_24540	pan_gene_30287	Average_internode_length_(whole_plant);Tassel_branch_number	Average_internode_length_(below_ear);Average_internode_length_(whole_plant);Days_to_anthesis	0	0	0	0	1	0	0	0	0	1	0	0	0	0	0	1	0	0	1	0	1	0	0	0	0	1	6	dispensable
pan_gene_24540	pan_gene_30300	Average_internode_length_(whole_plant);Tassel_branch_number	Average_internode_length_(whole_plant);Height_above_ear	1	0	1	1	1	1	1	1	1	1	1	1	1	1	1	1	1	1	1	0	0	1	1	0	1	1	22	core
pan_gene_24540	pan_gene_385	Average_internode_length_(whole_plant);Tassel_branch_number	Average_internode_length_(whole_plant)	1	0	1	0	0	1	0	0	1	0	1	1	1	1	0	0	1	0	0	1	0	0	0	0	1	1	12	near-core
pan_gene_24540	pan_gene_5555	Average_internode_length_(whole_plant);Tassel_branch_number	100_Kernel_weight;Average_internode_length_(above_ear);Average_internode_length_(whole_plant);Ear_row_number	1	0	0	1	1	1	1	1	1	0	1	1	0	1	1	1	1	1	1	0	1	1	1	0	1	1	20	core
pan_gene_24540	pan_gene_64483	Average_internode_length_(whole_plant);Tassel_branch_number	Average_internode_length_(whole_plant)	0	0	0	0	0	0	0	0	0	0	0	0	0	0	0	0	0	1	0	0	0	0	0	0	0	0	1	private
pan_gene_24540	pan_gene_68454	Average_internode_length_(whole_plant);Tassel_branch_number	Average_internode_length_(whole_plant);Chlorophyll_B;Days_to_silk;Ear_height	0	0	0	0	0	0	0	0	0	0	0	0	0	0	0	0	0	1	0	0	0	0	0	0	0	0	1	private
pan_gene_24540	pan_gene_7824	Average_internode_length_(whole_plant);Tassel_branch_number	Average_internode_length_(whole_plant)	1	1	1	0	1	1	1	0	1	1	1	1	1	1	1	1	1	1	1	1	0	1	1	1	1	1	23	core
pan_gene_24540	pan_gene_8122	Average_internode_length_(whole_plant);Tassel_branch_number	Average_internode_length_(whole_plant);Ear_row_number;Fumarate;Nodes_above_ear	1	0	0	0	1	1	1	1	1	1	0	1	1	0	1	1	1	1	1	1	0	0	1	0	0	1	17	near-core
pan_gene_24557	pan_gene_30323	Average_internode_length_(whole_plant);Tassel_branch_number	Average_internode_length_(whole_plant);Height_above_ear;Leaf_width;Plant_height	1	0	0	0	0	0	0	0	0	0	0	0	0	0	0	0	0	0	0	0	0	0	0	0	0	0	1	private
pan_gene_24607	pan_gene_9700	Average_internode_length_(below_ear);Average_internode_length_(whole_plant);Cob_diameter	Average_internode_length_(whole_plant);Days_to_anthesis	0	1	0	0	0	0	0	0	0	0	0	0	0	0	0	0	0	0	0	0	0	0	0	0	0	0	1	private
pan_gene_24730	pan_gene_778	Average_internode_length_(whole_plant);Ear_row_number	Average_internode_length_(whole_plant)	1	0	0	1	0	1	0	1	1	0	1	1	0	1	0	0	0	0	0	1	0	0	0	0	0	1	10	dispensable
pan_gene_24747	pan_gene_29339	Average_internode_length_(whole_plant);Height_above_ear;Height_per_day_(until_flowering)	Average_internode_length_(whole_plant);Southern_leaf_blight	1	0	0	0	0	1	0	0	1	0	1	0	0	0	0	0	0	0	0	0	0	0	0	0	0	0	4	dispensable
pan_gene_24747	pan_gene_29886	Average_internode_length_(whole_plant);Height_above_ear;Height_per_day_(until_flowering)	Average_internode_length_(whole_plant)	1	0	0	0	0	1	0	0	1	0	1	0	0	0	1	0	0	0	0	0	0	0	0	0	0	0	5	dispensable
pan_gene_24747	pan_gene_30287	Average_internode_length_(whole_plant);Height_above_ear;Height_per_day_(until_flowering)	Average_internode_length_(below_ear);Average_internode_length_(whole_plant);Days_to_anthesis	0	0	0	0	1	0	0	0	0	0	0	0	0	0	0	0	0	0	0	0	0	0	0	0	0	0	1	private
pan_gene_24747	pan_gene_30300	Average_internode_length_(whole_plant);Height_above_ear;Height_per_day_(until_flowering)	Average_internode_length_(whole_plant);Height_above_ear	1	0	1	0	1	1	1	0	1	1	1	1	0	1	0	0	1	0	0	0	0	0	0	0	1	0	12	near-core
pan_gene_24747	pan_gene_5555	Average_internode_length_(whole_plant);Height_above_ear;Height_per_day_(until_flowering)	100_Kernel_weight;Average_internode_length_(above_ear);Average_internode_length_(whole_plant);Ear_row_number	1	0	0	0	0	1	0	0	1	0	1	0	0	0	1	0	1	1	0	0	0	0	0	0	0	0	7	dispensable
pan_gene_24747	pan_gene_68454	Average_internode_length_(whole_plant);Height_above_ear;Height_per_day_(until_flowering)	Average_internode_length_(whole_plant);Chlorophyll_B;Days_to_silk;Ear_height	0	0	0	0	0	0	0	0	0	0	0	0	0	0	0	0	0	1	0	0	0	0	0	0	0	0	1	private
pan_gene_24747	pan_gene_9036	Average_internode_length_(whole_plant);Height_above_ear;Height_per_day_(until_flowering)	100_Kernel_weight;Average_internode_length_(whole_plant);Height_above_ear;Height_per_day_(until_flowering);Plant_height	1	0	0	0	1	0	0	0	0	0	0	0	0	0	1	0	0	0	0	0	0	0	0	0	0	0	3	dispensable
pan_gene_2495	pan_gene_42	Average_internode_length_(whole_plant);Ear_row_number;Nodes_above_ear	Average_internode_length_(whole_plant)	1	0	0	0	0	0	1	0	0	0	0	0	1	0	0	0	1	0	0	0	0	0	0	0	0	0	4	dispensable
pan_gene_2495	pan_gene_87	Average_internode_length_(whole_plant);Ear_row_number;Nodes_above_ear	Average_internode_length_(whole_plant)	1	0	0	0	0	0	0	0	0	0	0	0	1	0	0	0	0	1	0	0	1	0	1	0	0	0	5	dispensable
pan_gene_2510	pan_gene_5051	Average_internode_length_(whole_plant);Glutamate;Height_above_ear	Average_internode_length_(above_ear);Average_internode_length_(whole_plant);Ear_height;Height_per_day_(until_flowering);Plant_height	0	1	0	0	0	0	0	0	0	1	0	0	0	0	0	0	0	0	0	0	0	0	0	0	0	0	2	dispensable
pan_gene_2512	pan_gene_30858	Average_internode_length_(whole_plant);Height_above_ear	Average_internode_length_(whole_plant)	1	0	1	0	0	0	1	0	0	0	1	1	1	0	0	0	0	1	0	1	1	1	0	1	1	1	13	near-core
pan_gene_2512	pan_gene_32688	Average_internode_length_(whole_plant);Height_above_ear	Average_internode_length_(below_ear);Average_internode_length_(whole_plant);Plant_height;Southern_leaf_blight	1	1	0	0	0	0	1	0	0	0	0	1	0	1	0	0	1	1	0	1	1	1	1	1	0	1	13	near-core
pan_gene_2516	pan_gene_30322	Average_internode_length_(whole_plant)	Average_internode_length_(whole_plant)	1	0	0	0	0	0	0	0	0	0	0	0	0	0	0	0	0	0	0	0	0	0	0	0	0	0	1	private
pan_gene_25440	pan_gene_30323	Average_internode_length_(whole_plant);Ear_row_number;Height_above_ear;Leaf_width;Nodes_above_ear;Photoperiod_Growing-degree_days_to_silk	Average_internode_length_(whole_plant);Height_above_ear;Leaf_width;Plant_height	0	0	0	0	0	1	0	0	0	0	0	0	1	0	0	0	0	0	0	0	0	0	0	0	0	0	2	dispensable
pan_gene_26102	pan_gene_28089	Average_internode_length_(whole_plant)	Average_internode_length_(whole_plant);Plant_height	1	0	0	0	0	0	0	0	0	0	0	0	0	0	0	0	0	0	0	0	0	0	0	0	0	0	1	private
pan_gene_26174	pan_gene_32832	Average_internode_length_(whole_plant)	Average_internode_length_(whole_plant);Height_per_day_(until_flowering);Plant_height	1	0	0	0	0	0	0	0	0	0	0	0	0	0	0	0	0	0	0	0	0	0	0	0	0	0	1	private
pan_gene_26336	pan_gene_30300	Average_internode_length_(above_ear);Average_internode_length_(whole_plant)	Average_internode_length_(whole_plant);Height_above_ear	1	0	1	1	1	1	1	1	0	1	1	1	1	0	0	1	0	0	0	0	1	1	1	1	0	1	17	near-core
pan_gene_26336	pan_gene_8335	Average_internode_length_(above_ear);Average_internode_length_(whole_plant)	Average_internode_length_(whole_plant);Photoperiod_Growing-degree_days_to_silk;Photoperiod_growing-degree_days_to_anthesis	1	0	1	1	1	1	1	1	0	1	1	1	1	0	0	0	0	1	0	1	1	1	1	0	1	1	18	near-core
pan_gene_27803	pan_gene_3482	Average_internode_length_(whole_plant);Southern_leaf_blight	Average_internode_length_(above_ear);Average_internode_length_(whole_plant);Height_above_ear;Plant_height	1	0	1	0	0	0	0	0	0	1	0	0	0	0	0	0	0	0	0	0	0	0	0	0	0	0	3	dispensable
pan_gene_27803	pan_gene_5249	Average_internode_length_(whole_plant);Southern_leaf_blight	100_Kernel_weight;Average_internode_length_(whole_plant);Glucose;Height_per_day_(until_flowering)	1	0	1	0	0	1	1	0	0	1	0	0	0	0	0	0	0	0	0	0	0	0	0	0	0	0	5	dispensable
pan_gene_27803	pan_gene_733	Average_internode_length_(whole_plant);Southern_leaf_blight	Average_internode_length_(whole_plant);Cob_diameter;Plant_height	1	0	1	0	0	0	0	0	0	1	0	0	0	0	0	0	0	0	0	0	0	0	0	0	0	0	3	dispensable
pan_gene_27803	pan_gene_7849	Average_internode_length_(whole_plant);Southern_leaf_blight	Anthesis-silking_interval;Average_internode_length_(whole_plant);Cob_diameter;Height_per_day_(until_flowering)	1	0	1	0	0	0	0	0	0	1	0	0	0	0	0	0	0	0	0	0	0	0	0	0	0	0	3	dispensable
pan_gene_27965	pan_gene_28024	Average_internode_length_(whole_plant);Tassel_branch_number	Average_internode_length_(above_ear);Average_internode_length_(whole_plant);Tassel_length	1	0	1	1	0	0	1	1	1	0	0	0	1	1	0	1	0	0	0	1	0	0	0	0	0	1	11	near-core
pan_gene_27965	pan_gene_2918	Average_internode_length_(whole_plant);Tassel_branch_number	Average_internode_length_(whole_plant);Tassel_branch_number	1	0	1	1	0	0	1	0	0	0	0	0	1	0	0	1	0	0	0	1	1	0	1	0	0	1	10	dispensable
pan_gene_28024	pan_gene_433	Average_internode_length_(above_ear);Average_internode_length_(whole_plant);Tassel_length	Average_internode_length_(whole_plant);Leaf_width;Tassel_length	1	0	0	0	0	0	0	1	0	1	1	0	0	0	0	1	0	0	0	1	0	0	0	0	0	0	6	dispensable
pan_gene_28028	pan_gene_28074	Average_internode_length_(whole_plant);Tassel_length	Average_internode_length_(whole_plant)	1	0	0	0	0	0	0	0	0	1	0	0	0	0	0	0	0	0	0	0	0	0	0	1	0	0	3	dispensable
pan_gene_28028	pan_gene_2997	Average_internode_length_(whole_plant);Tassel_length	Average_internode_length_(whole_plant)	1	1	0	0	1	0	1	1	0	1	1	1	0	1	1	1	0	1	0	0	1	0	0	1	0	1	15	near-core
pan_gene_28028	pan_gene_30585	Average_internode_length_(whole_plant);Tassel_length	Average_internode_length_(whole_plant);Plant_height;Tassel_length	0	0	0	0	0	0	0	0	0	0	0	0	0	0	0	0	0	0	0	0	0	0	0	0	0	1	1	private
pan_gene_28028	pan_gene_31090	Average_internode_length_(whole_plant);Tassel_length	Anthesis-silking_interval;Average_internode_length_(whole_plant)	0	0	0	0	0	0	0	0	0	0	0	1	0	0	0	0	0	0	0	0	0	0	0	0	0	0	1	private
pan_gene_28028	pan_gene_409	Average_internode_length_(whole_plant);Tassel_length	Average_internode_length_(above_ear);Average_internode_length_(whole_plant);Height_per_day_(until_flowering);Nodes_per_plant;Plant_height	1	1	0	0	1	1	0	1	0	1	1	1	0	1	1	1	0	0	1	0	1	1	1	1	0	1	17	near-core
pan_gene_28028	pan_gene_42	Average_internode_length_(whole_plant);Tassel_length	Average_internode_length_(whole_plant)	1	1	1	0	1	0	1	0	1	1	1	1	0	0	1	1	0	0	0	1	0	0	1	0	0	0	13	near-core
pan_gene_28028	pan_gene_7715	Average_internode_length_(whole_plant);Tassel_length	Average_internode_length_(below_ear);Average_internode_length_(whole_plant);Ear_height;Height_per_day_(until_flowering);Plant_height	1	1	1	1	1	1	1	1	1	1	1	1	0	1	1	1	0	1	0	1	1	0	1	0	0	1	20	core
pan_gene_28028	pan_gene_9264	Average_internode_length_(whole_plant);Tassel_length	Average_internode_length_(whole_plant);Starch;Sucrose	1	1	1	0	0	0	0	1	1	0	0	0	0	0	1	1	0	1	0	0	1	0	0	0	0	0	9	dispensable
pan_gene_28028	pan_gene_9700	Average_internode_length_(whole_plant);Tassel_length	Average_internode_length_(whole_plant);Days_to_anthesis	1	0	0	0	1	0	0	0	0	1	0	1	0	0	1	0	0	1	0	1	1	0	0	1	0	0	9	dispensable
pan_gene_28074	pan_gene_7715	Average_internode_length_(whole_plant)	Average_internode_length_(below_ear);Average_internode_length_(whole_plant);Ear_height;Height_per_day_(until_flowering);Plant_height	1	0	0	0	0	0	0	0	0	0	0	0	0	0	0	0	0	0	0	0	0	0	0	0	0	0	1	private
pan_gene_2811	pan_gene_3889	Average_internode_length_(whole_plant);Height_per_day_(until_flowering);Plant_height	Average_internode_length_(below_ear);Average_internode_length_(whole_plant)	1	0	0	0	0	0	1	1	0	0	1	1	0	0	0	0	0	0	0	0	0	0	0	0	0	0	5	dispensable
pan_gene_2892	pan_gene_495	100_Kernel_weight;Average_internode_length_(whole_plant);Ear_height;Northern_Leaf_Blight	Average_internode_length_(whole_plant);Nodes_per_plant	1	0	0	0	0	0	0	0	0	0	0	0	0	0	0	0	0	0	0	0	0	0	0	0	0	0	1	private
pan_gene_2892	pan_gene_5427	100_Kernel_weight;Average_internode_length_(whole_plant);Ear_height;Northern_Leaf_Blight	Average_internode_length_(whole_plant);Nodes_above_ear;Nodes_per_plant	1	0	0	0	0	0	0	0	0	0	0	0	0	0	0	0	0	0	0	0	0	0	0	0	0	0	1	private
pan_gene_29045	pan_gene_30083	Average_internode_length_(whole_plant)	Average_internode_length_(whole_plant)	1	0	0	0	0	0	0	0	0	0	0	0	0	0	0	0	0	0	0	0	0	0	0	0	0	0	1	private
pan_gene_2912	pan_gene_29473	Average_internode_length_(whole_plant)	Average_internode_length_(whole_plant);Nodes_to_ear;Southern_leaf_blight;Stalk_strength	1	0	0	0	0	0	0	0	0	0	0	0	0	0	0	0	0	0	0	0	0	0	0	0	0	0	1	private
pan_gene_29220	pan_gene_2997	Average_internode_length_(whole_plant)	Average_internode_length_(whole_plant)	0	0	0	0	0	0	0	1	1	1	0	0	0	0	0	0	0	1	0	0	1	0	0	1	0	0	6	dispensable
pan_gene_29220	pan_gene_9043	Average_internode_length_(whole_plant)	Average_internode_length_(below_ear);Average_internode_length_(whole_plant);Height_per_day_(until_flowering);Plant_height	0	0	0	0	0	1	0	0	0	0	0	0	0	0	0	0	0	0	0	0	0	0	0	0	0	0	1	private
pan_gene_29256	pan_gene_9171	Average_internode_length_(whole_plant)	Average_internode_length_(whole_plant)	1	0	1	0	0	0	0	0	0	0	1	0	0	0	0	1	1	1	0	0	1	0	0	1	0	0	8	dispensable
pan_gene_29339	pan_gene_29473	Average_internode_length_(whole_plant);Southern_leaf_blight	Average_internode_length_(whole_plant);Nodes_to_ear;Southern_leaf_blight;Stalk_strength	1	0	0	0	0	0	0	0	0	0	0	0	0	0	0	0	0	0	0	0	0	0	0	0	0	0	1	private
pan_gene_29339	pan_gene_29886	Average_internode_length_(whole_plant);Southern_leaf_blight	Average_internode_length_(whole_plant)	1	1	1	1	0	1	1	1	1	1	1	1	1	1	1	1	1	1	1	1	1	1	1	0	1	1	24	core
pan_gene_29339	pan_gene_30287	Average_internode_length_(whole_plant);Southern_leaf_blight	Average_internode_length_(below_ear);Average_internode_length_(whole_plant);Days_to_anthesis	0	0	0	0	0	0	0	0	0	1	0	0	0	0	0	1	0	0	1	0	1	0	0	0	0	1	5	dispensable
pan_gene_29339	pan_gene_30300	Average_internode_length_(whole_plant);Southern_leaf_blight	Average_internode_length_(whole_plant);Height_above_ear	1	1	0	1	1	1	1	0	1	1	1	1	1	1	1	1	1	1	1	1	1	1	1	0	1	1	23	core
pan_gene_29339	pan_gene_30316	Average_internode_length_(whole_plant);Southern_leaf_blight	Average_internode_length_(whole_plant);Height_per_day_(until_flowering)	1	0	0	0	1	0	0	0	0	1	0	0	0	0	0	1	1	0	0	0	1	0	0	0	0	0	6	dispensable
pan_gene_29339	pan_gene_385	Average_internode_length_(whole_plant);Southern_leaf_blight	Average_internode_length_(whole_plant)	1	1	1	0	1	1	0	0	1	1	1	1	1	1	1	1	1	0	1	1	1	0	1	0	1	1	20	core
pan_gene_29339	pan_gene_4406	Average_internode_length_(whole_plant);Southern_leaf_blight	Average_internode_length_(above_ear);Average_internode_length_(below_ear);Average_internode_length_(whole_plant);Height_above_ear;Height_per_day_(until_flowering);Leaf_length;Plant_height;Stalk_strength;Tassel_length	0	0	0	0	0	0	0	0	0	0	0	0	0	0	0	0	0	0	0	0	0	0	0	0	0	1	1	private
pan_gene_29339	pan_gene_550	Average_internode_length_(whole_plant);Southern_leaf_blight	Average_internode_length_(whole_plant)	1	1	1	1	1	1	1	1	1	1	1	1	1	1	1	1	1	1	1	1	1	1	1	1	1	1	26	core
pan_gene_29339	pan_gene_5555	Average_internode_length_(whole_plant);Southern_leaf_blight	100_Kernel_weight;Average_internode_length_(above_ear);Average_internode_length_(whole_plant);Ear_row_number	1	1	0	1	0	1	1	0	1	0	1	1	1	1	1	1	1	1	1	0	1	1	1	0	0	1	19	near-core
pan_gene_29339	pan_gene_64483	Average_internode_length_(whole_plant);Southern_leaf_blight	Average_internode_length_(whole_plant)	0	0	0	0	0	0	0	0	0	0	0	0	0	0	0	0	0	1	0	0	0	0	0	0	0	0	1	private
pan_gene_29339	pan_gene_7436	Average_internode_length_(whole_plant);Southern_leaf_blight	Average_internode_length_(whole_plant)	0	0	0	0	0	0	0	0	0	1	0	0	0	0	0	0	0	0	0	0	1	0	0	0	0	0	2	dispensable
pan_gene_29339	pan_gene_7824	Average_internode_length_(whole_plant);Southern_leaf_blight	Average_internode_length_(whole_plant)	1	1	1	0	0	1	1	0	1	1	1	1	1	1	1	1	1	1	1	0	0	1	1	0	0	1	19	near-core
pan_gene_29339	pan_gene_8122	Average_internode_length_(whole_plant);Southern_leaf_blight	Average_internode_length_(whole_plant);Ear_row_number;Fumarate;Nodes_above_ear	1	0	0	0	1	1	1	1	1	1	0	1	1	0	1	1	1	1	1	0	0	0	1	0	0	1	16	near-core
pan_gene_29344	pan_gene_3819	Average_internode_length_(whole_plant);Tassel_branch_number	Average_internode_length_(whole_plant);Nitrate;Southern_leaf_blight	1	0	0	0	0	0	0	0	0	0	0	0	0	0	0	0	0	0	0	0	0	0	0	0	0	0	1	private
pan_gene_29385	pan_gene_31447	Average_internode_length_(whole_plant);Leaf_length;Photoperiod_Growing-degree_days_to_silk;Tassel_branch_number	Average_internode_length_(whole_plant)	0	0	0	0	0	0	0	0	0	0	0	0	0	0	0	0	0	0	0	0	0	0	0	1	0	0	1	private
pan_gene_29440	pan_gene_32532	Average_internode_length_(whole_plant)	Anthesis-silking_interval;Average_internode_length_(whole_plant)	1	0	0	0	0	1	0	0	0	0	0	0	0	0	0	1	0	0	0	1	0	0	0	0	0	0	4	dispensable
pan_gene_29440	pan_gene_5447	Average_internode_length_(whole_plant)	Average_internode_length_(below_ear);Average_internode_length_(whole_plant);Days_to_anthesis;Ear_height;Nodes_to_ear;Tassel_length	1	0	1	0	0	0	0	1	1	0	1	0	0	1	0	0	1	1	0	1	1	0	1	0	0	0	11	near-core
pan_gene_29473	pan_gene_29886	Average_internode_length_(whole_plant);Nodes_to_ear;Southern_leaf_blight;Stalk_strength	Average_internode_length_(whole_plant)	1	0	0	0	0	0	0	0	0	0	0	0	0	0	0	0	0	0	0	0	0	0	0	0	0	0	1	private
pan_gene_29473	pan_gene_30300	Average_internode_length_(whole_plant);Nodes_to_ear;Southern_leaf_blight;Stalk_strength	Average_internode_length_(whole_plant);Height_above_ear	1	0	0	0	0	0	0	0	0	0	0	0	0	0	0	0	0	0	0	0	0	0	0	0	0	0	1	private
pan_gene_29473	pan_gene_30316	Average_internode_length_(whole_plant);Nodes_to_ear;Southern_leaf_blight;Stalk_strength	Average_internode_length_(whole_plant);Height_per_day_(until_flowering)	1	0	0	0	0	0	0	0	0	0	0	0	0	0	0	0	0	0	0	0	0	0	0	0	0	0	1	private
pan_gene_29473	pan_gene_3819	Average_internode_length_(whole_plant);Nodes_to_ear;Southern_leaf_blight;Stalk_strength	Average_internode_length_(whole_plant);Nitrate;Southern_leaf_blight	1	0	0	0	0	0	0	0	0	0	0	0	0	0	0	0	0	0	0	0	0	0	0	1	0	0	2	dispensable
pan_gene_29473	pan_gene_385	Average_internode_length_(whole_plant);Nodes_to_ear;Southern_leaf_blight;Stalk_strength	Average_internode_length_(whole_plant)	1	0	0	0	0	0	0	0	0	0	0	0	0	0	0	0	0	0	0	0	0	0	0	0	0	0	1	private
pan_gene_29473	pan_gene_7824	Average_internode_length_(whole_plant);Nodes_to_ear;Southern_leaf_blight;Stalk_strength	Average_internode_length_(whole_plant)	1	0	0	0	0	0	0	0	0	0	0	0	0	0	0	0	0	0	0	0	0	0	0	0	0	0	1	private
pan_gene_2976	pan_gene_3888	Average_internode_length_(whole_plant)	Average_internode_length_(whole_plant);Height_per_day_(until_flowering)	1	1	1	0	0	0	1	0	0	0	1	1	1	1	0	1	0	1	0	0	1	1	1	1	0	0	14	near-core
pan_gene_2976	pan_gene_9171	Average_internode_length_(whole_plant)	Average_internode_length_(whole_plant)	1	0	0	0	0	0	0	1	1	0	0	1	1	0	0	1	0	0	0	0	0	0	0	0	0	1	7	dispensable
pan_gene_29886	pan_gene_30287	Average_internode_length_(whole_plant)	Average_internode_length_(below_ear);Average_internode_length_(whole_plant);Days_to_anthesis	0	0	0	0	0	0	0	0	0	1	0	0	0	0	0	1	0	0	1	0	1	0	0	0	0	1	5	dispensable
pan_gene_29886	pan_gene_30300	Average_internode_length_(whole_plant)	Average_internode_length_(whole_plant);Height_above_ear	1	1	1	1	0	1	1	1	1	1	1	1	1	1	1	1	1	1	1	1	1	1	1	0	1	1	24	core
pan_gene_29886	pan_gene_30316	Average_internode_length_(whole_plant)	Average_internode_length_(whole_plant);Height_per_day_(until_flowering)	1	0	0	0	0	0	0	0	0	1	0	0	0	0	0	1	1	0	0	0	1	0	0	0	0	1	6	dispensable
pan_gene_29886	pan_gene_385	Average_internode_length_(whole_plant)	Average_internode_length_(whole_plant)	1	0	1	0	0	1	0	0	1	1	1	1	1	1	0	0	0	0	0	1	1	0	1	0	1	1	14	near-core
pan_gene_29886	pan_gene_550	Average_internode_length_(whole_plant)	Average_internode_length_(whole_plant)	1	1	1	1	1	1	1	1	1	1	1	1	1	1	1	1	1	1	1	1	1	1	1	1	1	1	26	core
pan_gene_29886	pan_gene_5555	Average_internode_length_(whole_plant)	100_Kernel_weight;Average_internode_length_(above_ear);Average_internode_length_(whole_plant);Ear_row_number	1	1	1	1	1	1	1	0	1	0	1	1	1	1	1	1	1	1	1	0	1	1	1	0	1	1	22	core
pan_gene_29886	pan_gene_7824	Average_internode_length_(whole_plant)	Average_internode_length_(whole_plant)	1	1	1	0	1	1	1	0	1	1	1	1	1	1	1	1	1	1	1	1	0	1	1	1	1	1	23	core
pan_gene_29886	pan_gene_8122	Average_internode_length_(whole_plant)	Average_internode_length_(whole_plant);Ear_row_number;Fumarate;Nodes_above_ear	1	0	0	0	1	1	1	1	1	1	0	1	1	0	1	1	1	1	1	0	0	0	1	0	0	1	16	near-core
pan_gene_2997	pan_gene_30585	Average_internode_length_(whole_plant)	Average_internode_length_(whole_plant);Plant_height;Tassel_length	0	0	0	0	0	0	0	0	0	0	0	0	0	0	0	0	0	0	0	0	1	0	0	0	0	1	2	dispensable
pan_gene_2997	pan_gene_32783	Average_internode_length_(whole_plant)	Average_internode_length_(above_ear);Average_internode_length_(whole_plant);Height_per_day_(until_flowering);Leaf_length;Plant_height	1	1	1	1	1	0	1	0	1	1	1	0	1	0	1	1	1	1	0	1	1	1	1	1	1	1	21	core
pan_gene_2997	pan_gene_409	Average_internode_length_(whole_plant)	Average_internode_length_(above_ear);Average_internode_length_(whole_plant);Height_per_day_(until_flowering);Nodes_per_plant;Plant_height	1	1	1	1	1	0	1	1	1	1	1	1	1	1	1	1	1	1	0	1	1	0	1	1	1	1	23	core
pan_gene_2997	pan_gene_9043	Average_internode_length_(whole_plant)	Average_internode_length_(below_ear);Average_internode_length_(whole_plant);Height_per_day_(until_flowering);Plant_height	0	0	0	0	0	0	0	0	0	0	0	0	0	0	0	1	0	0	0	0	0	0	0	0	0	0	1	private
pan_gene_2997	pan_gene_927	Average_internode_length_(whole_plant)	Average_internode_length_(whole_plant);Cob_diameter;Height_per_day_(until_flowering)	1	1	0	1	1	1	1	1	0	1	1	1	1	1	1	1	0	1	0	1	1	0	1	0	1	1	20	core
pan_gene_30287	pan_gene_30300	Average_internode_length_(below_ear);Average_internode_length_(whole_plant);Days_to_anthesis	Average_internode_length_(whole_plant);Height_above_ear	0	0	0	0	1	0	0	0	0	1	0	0	0	0	0	1	0	0	1	0	1	0	0	0	0	1	6	dispensable
pan_gene_30287	pan_gene_385	Average_internode_length_(below_ear);Average_internode_length_(whole_plant);Days_to_anthesis	Average_internode_length_(whole_plant)	0	0	0	0	1	0	0	0	0	1	0	0	0	0	0	0	0	0	0	0	1	0	0	0	0	0	3	dispensable
pan_gene_30287	pan_gene_434	Average_internode_length_(below_ear);Average_internode_length_(whole_plant);Days_to_anthesis	Average_internode_length_(whole_plant);Nodes_per_plant	0	0	0	0	0	0	0	0	0	1	0	0	0	0	0	1	0	0	0	0	1	0	0	0	0	0	3	dispensable
pan_gene_30287	pan_gene_550	Average_internode_length_(below_ear);Average_internode_length_(whole_plant);Days_to_anthesis	Average_internode_length_(whole_plant)	0	0	0	0	0	0	0	0	0	1	0	0	0	0	0	1	0	0	1	0	1	0	0	0	0	1	5	dispensable
pan_gene_30287	pan_gene_5555	Average_internode_length_(below_ear);Average_internode_length_(whole_plant);Days_to_anthesis	100_Kernel_weight;Average_internode_length_(above_ear);Average_internode_length_(whole_plant);Ear_row_number	0	0	0	0	0	0	0	0	0	0	0	0	0	0	0	1	0	0	1	0	1	0	0	0	0	1	4	dispensable
pan_gene_30287	pan_gene_7824	Average_internode_length_(below_ear);Average_internode_length_(whole_plant);Days_to_anthesis	Average_internode_length_(whole_plant)	0	0	0	0	0	0	0	0	0	1	0	0	0	0	0	0	0	0	1	0	0	0	0	0	0	1	3	dispensable
pan_gene_30287	pan_gene_8122	Average_internode_length_(below_ear);Average_internode_length_(whole_plant);Days_to_anthesis	Average_internode_length_(whole_plant);Ear_row_number;Fumarate;Nodes_above_ear	0	0	0	0	1	0	0	0	0	1	0	0	0	0	0	1	0	0	1	0	0	0	0	0	0	1	5	dispensable
pan_gene_30300	pan_gene_30316	Average_internode_length_(whole_plant);Height_above_ear	Average_internode_length_(whole_plant);Height_per_day_(until_flowering)	1	0	0	0	1	0	0	0	0	0	0	0	0	0	0	1	0	0	0	0	1	0	0	0	0	0	4	dispensable
pan_gene_30300	pan_gene_385	Average_internode_length_(whole_plant);Height_above_ear	Average_internode_length_(whole_plant)	1	0	1	1	1	1	0	0	1	1	1	0	1	1	1	0	1	1	1	1	1	0	1	0	1	1	19	near-core
pan_gene_30300	pan_gene_4406	Average_internode_length_(whole_plant);Height_above_ear	Average_internode_length_(above_ear);Average_internode_length_(below_ear);Average_internode_length_(whole_plant);Height_above_ear;Height_per_day_(until_flowering);Leaf_length;Plant_height;Stalk_strength;Tassel_length	0	0	0	0	0	0	0	0	0	0	0	0	0	0	0	0	0	0	0	0	0	0	0	0	0	1	1	private
pan_gene_30300	pan_gene_550	Average_internode_length_(whole_plant);Height_above_ear	Average_internode_length_(whole_plant)	1	1	1	1	1	1	1	0	1	1	1	1	1	1	1	1	1	1	1	1	1	1	1	1	1	1	25	core
pan_gene_30300	pan_gene_5539	Average_internode_length_(whole_plant);Height_above_ear	Average_internode_length_(whole_plant);Leaf_width;Photoperiod_growing-degree_days_to_anthesis	1	0	0	0	0	0	0	0	0	0	0	0	0	0	0	0	0	0	0	0	0	0	0	0	0	0	1	private
pan_gene_30300	pan_gene_5555	Average_internode_length_(whole_plant);Height_above_ear	100_Kernel_weight;Average_internode_length_(above_ear);Average_internode_length_(whole_plant);Ear_row_number	1	0	1	1	0	1	1	1	1	0	1	0	0	1	1	1	1	1	1	0	1	0	0	0	0	1	16	near-core
pan_gene_30300	pan_gene_9036	Average_internode_length_(whole_plant);Height_above_ear	100_Kernel_weight;Average_internode_length_(whole_plant);Height_above_ear;Height_per_day_(until_flowering);Plant_height	1	0	1	1	1	0	0	0	0	1	1	0	0	1	1	0	0	0	1	0	1	0	0	0	0	0	10	dispensable
pan_gene_30305	pan_gene_3482	Average_internode_length_(whole_plant);Boxcox-transformed_leaf_angle	Average_internode_length_(above_ear);Average_internode_length_(whole_plant);Height_above_ear;Plant_height	0	0	0	0	0	0	1	0	0	1	0	0	1	0	0	1	0	0	0	0	0	0	0	0	0	0	4	dispensable
pan_gene_30305	pan_gene_5249	Average_internode_length_(whole_plant);Boxcox-transformed_leaf_angle	100_Kernel_weight;Average_internode_length_(whole_plant);Glucose;Height_per_day_(until_flowering)	0	0	0	0	0	0	1	0	0	1	0	0	1	0	0	1	0	0	0	0	0	0	0	1	0	0	5	dispensable
pan_gene_30305	pan_gene_733	Average_internode_length_(whole_plant);Boxcox-transformed_leaf_angle	Average_internode_length_(whole_plant);Cob_diameter;Plant_height	0	0	0	0	0	0	1	0	0	0	0	0	1	0	0	0	0	0	0	0	0	0	0	0	0	0	2	dispensable
pan_gene_30305	pan_gene_7849	Average_internode_length_(whole_plant);Boxcox-transformed_leaf_angle	Anthesis-silking_interval;Average_internode_length_(whole_plant);Cob_diameter;Height_per_day_(until_flowering)	0	0	0	0	0	0	1	0	0	1	0	0	1	0	0	1	0	0	0	0	0	0	0	0	0	0	4	dispensable
pan_gene_30305	pan_gene_8855	Average_internode_length_(whole_plant);Boxcox-transformed_leaf_angle	Anthesis-silking_interval;Average_internode_length_(whole_plant);Nodes_per_plant;Nodes_to_ear	0	0	0	0	0	0	0	0	0	1	0	0	0	0	0	0	0	0	0	0	0	0	0	0	0	0	1	private
pan_gene_30310	pan_gene_30322	Average_internode_length_(whole_plant);Boxcox-transformed_leaf_angle	Average_internode_length_(whole_plant)	1	0	0	0	0	0	0	0	0	0	0	0	0	0	0	0	0	0	0	0	0	0	0	0	0	0	1	private
pan_gene_30316	pan_gene_385	Average_internode_length_(whole_plant);Height_per_day_(until_flowering)	Average_internode_length_(whole_plant)	1	0	0	0	1	0	0	0	0	1	0	0	0	0	0	0	0	0	0	0	1	0	0	0	0	0	4	dispensable
pan_gene_30316	pan_gene_5051	Average_internode_length_(whole_plant);Height_per_day_(until_flowering)	Average_internode_length_(above_ear);Average_internode_length_(whole_plant);Ear_height;Height_per_day_(until_flowering);Plant_height	1	0	0	0	1	0	0	0	0	1	0	0	0	0	0	0	0	0	0	0	0	0	0	0	0	0	3	dispensable
pan_gene_30316	pan_gene_550	Average_internode_length_(whole_plant);Height_per_day_(until_flowering)	Average_internode_length_(whole_plant)	1	0	0	0	1	0	0	0	0	1	0	0	0	0	0	1	0	0	0	0	1	0	0	0	0	0	5	dispensable
pan_gene_30320	pan_gene_32541	Average_internode_length_(above_ear);Average_internode_length_(whole_plant);Height_above_ear;Height_per_day_(until_flowering)	Average_internode_length_(above_ear);Average_internode_length_(whole_plant)	0	0	0	0	0	0	1	0	0	0	0	0	0	0	0	0	1	0	0	0	1	0	0	0	0	0	3	dispensable
pan_gene_30320	pan_gene_787	Average_internode_length_(above_ear);Average_internode_length_(whole_plant);Height_above_ear;Height_per_day_(until_flowering)	Average_internode_length_(whole_plant)	0	0	0	0	0	0	1	0	1	0	0	0	0	0	0	0	0	0	0	0	0	1	0	0	0	0	3	dispensable
pan_gene_30352	pan_gene_9072	Average_internode_length_(above_ear);Average_internode_length_(whole_plant);Southern_leaf_blight	Average_internode_length_(whole_plant);Southern_leaf_blight	1	0	0	0	0	0	0	0	0	0	0	0	0	0	1	0	0	0	0	0	0	0	0	0	0	0	2	dispensable
pan_gene_30585	pan_gene_409	Average_internode_length_(whole_plant);Plant_height;Tassel_length	Average_internode_length_(above_ear);Average_internode_length_(whole_plant);Height_per_day_(until_flowering);Nodes_per_plant;Plant_height	0	0	0	0	0	0	0	0	0	0	0	0	0	0	0	0	0	0	0	0	0	0	0	0	0	1	1	private
pan_gene_30585	pan_gene_7715	Average_internode_length_(whole_plant);Plant_height;Tassel_length	Average_internode_length_(below_ear);Average_internode_length_(whole_plant);Ear_height;Height_per_day_(until_flowering);Plant_height	0	0	0	0	0	0	0	0	0	0	0	0	0	0	0	0	0	0	0	0	0	0	0	0	0	1	1	private
pan_gene_30757	pan_gene_5427	Average_internode_length_(whole_plant);Glucose;PCA_of_metabolites:_PC2	Average_internode_length_(whole_plant);Nodes_above_ear;Nodes_per_plant	0	0	0	0	0	0	0	1	0	0	0	0	0	0	0	0	0	0	0	0	0	0	0	0	0	0	1	private
pan_gene_30841	pan_gene_3487	Average_internode_length_(whole_plant);Days_to_silk;Ear_row_number;Tassel_branch_number	Average_internode_length_(whole_plant);Height_above_ear;Height_per_day_(until_flowering);Plant_height	1	0	0	0	0	0	1	0	0	0	0	0	0	0	0	0	0	0	0	0	0	0	0	0	1	0	3	dispensable
pan_gene_30841	pan_gene_434	Average_internode_length_(whole_plant);Days_to_silk;Ear_row_number;Tassel_branch_number	Average_internode_length_(whole_plant);Nodes_per_plant	1	0	1	0	0	0	0	1	0	0	1	0	0	0	0	0	0	0	0	0	0	0	0	0	1	0	5	dispensable
pan_gene_30841	pan_gene_4556	Average_internode_length_(whole_plant);Days_to_silk;Ear_row_number;Tassel_branch_number	Average_internode_length_(whole_plant)	1	1	1	1	1	1	1	0	1	1	1	1	1	1	1	1	1	1	1	1	1	1	0	1	1	1	24	core
pan_gene_30841	pan_gene_5044	Average_internode_length_(whole_plant);Days_to_silk;Ear_row_number;Tassel_branch_number	Average_internode_length_(below_ear);Average_internode_length_(whole_plant);Ear_height;Leaf_length	0	0	0	0	0	1	0	0	0	0	0	0	0	0	0	0	0	0	0	0	0	1	0	1	0	1	4	dispensable
pan_gene_30858	pan_gene_32688	Average_internode_length_(whole_plant)	Average_internode_length_(below_ear);Average_internode_length_(whole_plant);Plant_height;Southern_leaf_blight	1	0	0	0	0	0	1	0	0	1	1	1	0	1	0	1	0	1	0	1	1	1	0	1	0	1	13	near-core
pan_gene_31090	pan_gene_409	Anthesis-silking_interval;Average_internode_length_(whole_plant)	Average_internode_length_(above_ear);Average_internode_length_(whole_plant);Height_per_day_(until_flowering);Nodes_per_plant;Plant_height	0	0	0	0	0	0	0	0	0	0	0	1	0	0	0	0	0	0	0	0	0	0	0	0	0	0	1	private
pan_gene_31090	pan_gene_7715	Anthesis-silking_interval;Average_internode_length_(whole_plant)	Average_internode_length_(below_ear);Average_internode_length_(whole_plant);Ear_height;Height_per_day_(until_flowering);Plant_height	0	0	0	0	0	0	0	0	0	0	0	1	0	0	0	0	0	0	0	0	0	0	0	0	0	0	1	private
pan_gene_32323	pan_gene_7824	Average_internode_length_(whole_plant)	Average_internode_length_(whole_plant)	1	0	0	0	1	0	0	0	1	0	1	1	0	0	1	0	0	0	1	0	0	1	1	0	1	0	10	dispensable
pan_gene_32323	pan_gene_8122	Average_internode_length_(whole_plant)	Average_internode_length_(whole_plant);Ear_row_number;Fumarate;Nodes_above_ear	1	0	0	0	1	0	0	1	1	0	0	1	0	0	1	0	0	0	1	1	0	0	1	0	0	0	9	dispensable
pan_gene_32405	pan_gene_7472	Average_internode_length_(whole_plant);Cob_diameter;Leaf_width;Southern_leaf_blight	Average_internode_length_(whole_plant);Ratio_of_ear_height_to_total_height	0	0	0	0	0	0	0	0	0	0	0	0	0	0	0	0	0	0	0	0	0	0	0	1	0	0	1	private
pan_gene_32532	pan_gene_5447	Anthesis-silking_interval;Average_internode_length_(whole_plant)	Average_internode_length_(below_ear);Average_internode_length_(whole_plant);Days_to_anthesis;Ear_height;Nodes_to_ear;Tassel_length	1	0	0	1	0	0	0	0	0	0	0	0	0	0	0	0	0	0	0	1	0	0	0	0	0	0	3	dispensable
pan_gene_32662	pan_gene_32783	Average_internode_length_(above_ear);Average_internode_length_(whole_plant);Boxcox-transformed_leaf_angle;PCA_of_metabolites:_PC2	Average_internode_length_(above_ear);Average_internode_length_(whole_plant);Height_per_day_(until_flowering);Leaf_length;Plant_height	0	1	1	1	0	0	1	0	1	1	1	1	0	1	1	1	1	1	1	1	1	0	1	1	0	1	19	near-core
pan_gene_32662	pan_gene_5018	Average_internode_length_(above_ear);Average_internode_length_(whole_plant);Boxcox-transformed_leaf_angle;PCA_of_metabolites:_PC2	Average_internode_length_(below_ear);Average_internode_length_(whole_plant)	0	1	1	1	0	0	1	0	0	1	0	1	0	0	0	1	0	0	1	1	1	0	1	1	0	1	13	near-core
pan_gene_32783	pan_gene_5018	Average_internode_length_(above_ear);Average_internode_length_(whole_plant);Height_per_day_(until_flowering);Leaf_length;Plant_height	Average_internode_length_(below_ear);Average_internode_length_(whole_plant)	1	1	1	1	1	1	1	1	1	1	1	0	1	0	0	1	1	0	1	0	1	1	1	1	0	1	20	core
pan_gene_32783	pan_gene_927	Average_internode_length_(above_ear);Average_internode_length_(whole_plant);Height_per_day_(until_flowering);Leaf_length;Plant_height	Average_internode_length_(whole_plant);Cob_diameter;Height_per_day_(until_flowering)	1	0	0	1	1	0	1	0	0	1	1	0	1	0	1	1	1	1	0	1	0	0	1	1	1	1	16	near-core
pan_gene_32854	pan_gene_87	Average_internode_length_(above_ear);Average_internode_length_(below_ear);Average_internode_length_(whole_plant);Days_to_anthesis;Height_above_ear;Height_per_day_(until_flowering);Plant_height	Average_internode_length_(whole_plant)	0	0	0	0	0	0	0	0	0	0	1	0	0	0	1	0	1	0	0	0	0	0	0	0	0	0	3	dispensable
pan_gene_3482	pan_gene_5249	Average_internode_length_(above_ear);Average_internode_length_(whole_plant);Height_above_ear;Plant_height	100_Kernel_weight;Average_internode_length_(whole_plant);Glucose;Height_per_day_(until_flowering)	1	0	1	0	0	0	1	0	1	1	1	1	1	1	1	1	1	1	1	1	0	1	1	1	1	0	19	near-core
pan_gene_3482	pan_gene_733	Average_internode_length_(above_ear);Average_internode_length_(whole_plant);Height_above_ear;Plant_height	Average_internode_length_(whole_plant);Cob_diameter;Plant_height	1	0	1	0	1	1	1	1	1	1	1	1	1	1	1	1	0	1	1	1	0	0	0	1	0	0	18	near-core
pan_gene_3482	pan_gene_7849	Average_internode_length_(above_ear);Average_internode_length_(whole_plant);Height_above_ear;Plant_height	Anthesis-silking_interval;Average_internode_length_(whole_plant);Cob_diameter;Height_per_day_(until_flowering)	1	1	1	0	1	1	1	1	1	1	1	1	1	1	1	1	1	1	1	1	1	1	1	1	1	1	25	core
pan_gene_3482	pan_gene_88	Average_internode_length_(above_ear);Average_internode_length_(whole_plant);Height_above_ear;Plant_height	Average_internode_length_(whole_plant)	1	0	1	0	0	1	0	0	1	1	1	0	0	0	1	0	0	0	1	0	1	0	1	0	0	0	10	dispensable
pan_gene_3482	pan_gene_8855	Average_internode_length_(above_ear);Average_internode_length_(whole_plant);Height_above_ear;Plant_height	Anthesis-silking_interval;Average_internode_length_(whole_plant);Nodes_per_plant;Nodes_to_ear	1	0	0	0	0	0	0	0	1	1	0	0	0	0	0	0	0	0	0	0	0	0	0	0	0	0	3	dispensable
pan_gene_3487	pan_gene_433	Average_internode_length_(whole_plant);Height_above_ear;Height_per_day_(until_flowering);Plant_height	Average_internode_length_(whole_plant);Leaf_width;Tassel_length	1	0	0	0	0	0	0	0	0	1	0	0	0	0	0	0	0	0	0	0	0	0	1	0	0	0	3	dispensable
pan_gene_3487	pan_gene_434	Average_internode_length_(whole_plant);Height_above_ear;Height_per_day_(until_flowering);Plant_height	Average_internode_length_(whole_plant);Nodes_per_plant	1	0	0	0	0	0	0	0	0	1	0	0	0	0	0	0	0	0	0	0	0	0	1	0	1	0	4	dispensable
pan_gene_3487	pan_gene_4556	Average_internode_length_(whole_plant);Height_above_ear;Height_per_day_(until_flowering);Plant_height	Average_internode_length_(whole_plant)	1	0	0	0	0	0	0	0	0	0	0	0	0	0	0	0	0	0	0	0	0	0	1	0	0	0	2	dispensable
pan_gene_3487	pan_gene_550	Average_internode_length_(whole_plant);Height_above_ear;Height_per_day_(until_flowering);Plant_height	Average_internode_length_(whole_plant)	1	0	0	0	0	0	1	0	0	1	0	0	0	0	0	0	1	0	0	0	0	0	1	0	1	0	6	dispensable
pan_gene_3819	pan_gene_4376	Average_internode_length_(whole_plant);Nitrate;Southern_leaf_blight	Average_internode_length_(whole_plant);Leaf_width	1	0	1	0	1	0	0	0	0	0	0	0	0	0	0	0	0	0	0	0	0	0	0	0	0	0	3	dispensable
pan_gene_385	pan_gene_550	Average_internode_length_(whole_plant)	Average_internode_length_(whole_plant)	1	1	1	0	0	1	0	0	1	1	1	1	1	1	1	0	0	0	1	1	1	0	1	0	1	1	17	near-core
pan_gene_385	pan_gene_5555	Average_internode_length_(whole_plant)	100_Kernel_weight;Average_internode_length_(above_ear);Average_internode_length_(whole_plant);Ear_row_number	1	1	0	0	0	1	0	0	1	0	0	1	0	1	0	0	0	0	0	0	1	0	0	0	0	0	7	dispensable
pan_gene_385	pan_gene_64483	Average_internode_length_(whole_plant)	Average_internode_length_(whole_plant)	0	1	0	0	0	0	0	0	0	0	0	0	0	0	0	0	0	0	0	0	0	0	0	0	1	0	2	dispensable
pan_gene_385	pan_gene_7824	Average_internode_length_(whole_plant)	Average_internode_length_(whole_plant)	1	0	1	0	0	1	0	0	1	0	1	1	1	0	0	0	0	0	0	0	0	0	1	0	0	1	9	dispensable
pan_gene_385	pan_gene_8122	Average_internode_length_(whole_plant)	Average_internode_length_(whole_plant);Ear_row_number;Fumarate;Nodes_above_ear	1	0	0	0	0	1	0	0	1	0	0	1	1	0	0	0	0	0	1	0	0	0	0	0	0	1	7	dispensable
pan_gene_3888	pan_gene_7982	Average_internode_length_(whole_plant);Height_per_day_(until_flowering)	Average_internode_length_(whole_plant);Days_to_silk;Tassel_branch_number	1	1	0	1	0	0	1	0	0	1	1	1	1	1	0	1	1	1	0	0	1	1	0	0	0	1	15	near-core
pan_gene_3889	pan_gene_97186	Average_internode_length_(below_ear);Average_internode_length_(whole_plant)	Average_internode_length_(whole_plant);Height_per_day_(until_flowering)	1	0	0	0	0	1	0	0	0	0	0	1	0	0	0	0	0	0	0	0	0	0	0	0	0	1	4	dispensable
pan_gene_409	pan_gene_9264	Average_internode_length_(above_ear);Average_internode_length_(whole_plant);Height_per_day_(until_flowering);Nodes_per_plant;Plant_height	Average_internode_length_(whole_plant);Starch;Sucrose	1	0	1	0	0	0	0	0	0	0	0	0	0	0	0	1	0	0	0	0	1	0	1	0	0	0	5	dispensable
pan_gene_409	pan_gene_927	Average_internode_length_(above_ear);Average_internode_length_(whole_plant);Height_per_day_(until_flowering);Nodes_per_plant;Plant_height	Average_internode_length_(whole_plant);Cob_diameter;Height_per_day_(until_flowering)	1	1	0	1	1	0	1	1	1	1	1	1	1	1	1	1	1	1	1	1	1	1	1	1	1	1	24	core
pan_gene_42	pan_gene_7715	Average_internode_length_(whole_plant)	Average_internode_length_(below_ear);Average_internode_length_(whole_plant);Ear_height;Height_per_day_(until_flowering);Plant_height	1	1	1	0	0	0	1	0	0	0	1	0	1	0	0	0	1	0	0	1	1	0	0	0	1	0	10	dispensable
pan_gene_433	pan_gene_434	Average_internode_length_(whole_plant);Leaf_width;Tassel_length	Average_internode_length_(whole_plant);Nodes_per_plant	1	1	1	0	0	0	0	0	0	1	1	0	0	0	0	0	0	0	0	0	1	0	0	0	0	0	6	dispensable
pan_gene_433	pan_gene_550	Average_internode_length_(whole_plant);Leaf_width;Tassel_length	Average_internode_length_(whole_plant)	1	1	0	0	0	0	0	0	0	0	0	0	0	0	1	0	0	0	0	0	1	0	1	0	0	0	5	dispensable
pan_gene_433	pan_gene_9238	Average_internode_length_(whole_plant);Leaf_width;Tassel_length	Average_internode_length_(whole_plant)	1	0	0	1	1	0	0	1	1	0	1	0	0	1	0	0	1	0	0	0	1	0	0	0	0	0	9	dispensable
pan_gene_434	pan_gene_4556	Average_internode_length_(whole_plant);Nodes_per_plant	Average_internode_length_(whole_plant)	1	1	1	0	0	0	0	0	0	0	1	0	0	0	0	1	0	0	0	0	1	0	1	0	0	0	7	dispensable
pan_gene_434	pan_gene_5044	Average_internode_length_(whole_plant);Nodes_per_plant	Average_internode_length_(below_ear);Average_internode_length_(whole_plant);Ear_height;Leaf_length	0	0	0	0	0	0	0	0	0	0	1	0	0	0	0	1	0	0	0	0	0	0	0	0	0	0	2	dispensable
pan_gene_434	pan_gene_550	Average_internode_length_(whole_plant);Nodes_per_plant	Average_internode_length_(whole_plant)	1	0	0	0	0	0	0	1	0	1	1	0	0	0	0	1	0	0	0	0	1	0	0	0	0	0	6	dispensable
pan_gene_4376	pan_gene_7436	Average_internode_length_(whole_plant);Leaf_width	Average_internode_length_(whole_plant)	0	1	0	0	0	0	0	0	0	1	0	0	0	0	0	0	0	0	0	0	0	0	0	0	0	0	2	dispensable
pan_gene_4406	pan_gene_4556	Average_internode_length_(above_ear);Average_internode_length_(below_ear);Average_internode_length_(whole_plant);Height_above_ear;Height_per_day_(until_flowering);Leaf_length;Plant_height;Stalk_strength;Tassel_length	Average_internode_length_(whole_plant)	0	0	0	0	0	0	0	0	0	0	0	0	0	0	0	0	0	0	0	0	0	0	0	0	0	1	1	private
pan_gene_4406	pan_gene_5044	Average_internode_length_(above_ear);Average_internode_length_(below_ear);Average_internode_length_(whole_plant);Height_above_ear;Height_per_day_(until_flowering);Leaf_length;Plant_height;Stalk_strength;Tassel_length	Average_internode_length_(below_ear);Average_internode_length_(whole_plant);Ear_height;Leaf_length	0	0	0	0	0	0	0	0	0	0	0	0	0	0	0	0	0	0	0	0	0	0	0	0	0	1	1	private
pan_gene_4406	pan_gene_550	Average_internode_length_(above_ear);Average_internode_length_(below_ear);Average_internode_length_(whole_plant);Height_above_ear;Height_per_day_(until_flowering);Leaf_length;Plant_height;Stalk_strength;Tassel_length	Average_internode_length_(whole_plant)	0	0	0	0	0	0	0	0	0	0	0	0	0	0	0	0	0	0	0	0	0	0	0	0	0	1	1	private
pan_gene_4556	pan_gene_5044	Average_internode_length_(whole_plant)	Average_internode_length_(below_ear);Average_internode_length_(whole_plant);Ear_height;Leaf_length	0	0	1	0	0	1	0	0	0	0	0	0	0	0	0	1	0	0	0	0	0	1	0	0	0	1	5	dispensable
pan_gene_4556	pan_gene_9223	Average_internode_length_(whole_plant)	Average_internode_length_(below_ear);Average_internode_length_(whole_plant);Ear_height;Starch	1	0	0	1	0	1	0	0	1	0	0	0	1	1	0	0	0	0	0	0	0	0	0	0	0	0	6	dispensable
pan_gene_4733	pan_gene_9176	100_Kernel_weight;Average_internode_length_(whole_plant);Starch	Average_internode_length_(whole_plant)	1	1	0	0	0	0	1	1	0	1	0	0	0	0	0	0	0	0	0	0	0	0	1	1	1	0	8	dispensable
pan_gene_495	pan_gene_9036	Average_internode_length_(whole_plant);Nodes_per_plant	100_Kernel_weight;Average_internode_length_(whole_plant);Height_above_ear;Height_per_day_(until_flowering);Plant_height	1	0	0	0	0	0	0	0	0	0	0	0	0	0	0	0	0	0	0	0	0	0	0	0	0	0	1	private
pan_gene_5051	pan_gene_9196	Average_internode_length_(above_ear);Average_internode_length_(whole_plant);Ear_height;Height_per_day_(until_flowering);Plant_height	Average_internode_length_(whole_plant);Ear_height;Height_above_ear;Nodes_to_ear;PCA_of_metabolites:_PC1;Ratio_of_ear_height_to_total_height;Southern_leaf_blight	1	0	0	1	0	0	0	1	0	0	0	0	0	0	0	0	0	0	0	0	0	1	0	0	0	0	4	dispensable
pan_gene_5249	pan_gene_733	100_Kernel_weight;Average_internode_length_(whole_plant);Glucose;Height_per_day_(until_flowering)	Average_internode_length_(whole_plant);Cob_diameter;Plant_height	1	0	1	0	0	0	1	0	1	1	1	1	1	1	1	1	0	0	0	1	0	0	0	0	0	0	12	near-core
pan_gene_5249	pan_gene_7849	100_Kernel_weight;Average_internode_length_(whole_plant);Glucose;Height_per_day_(until_flowering)	Anthesis-silking_interval;Average_internode_length_(whole_plant);Cob_diameter;Height_per_day_(until_flowering)	1	0	1	0	0	0	1	0	1	1	1	1	1	1	1	1	0	1	1	1	0	1	0	1	1	0	17	near-core
pan_gene_5249	pan_gene_8855	100_Kernel_weight;Average_internode_length_(whole_plant);Glucose;Height_per_day_(until_flowering)	Anthesis-silking_interval;Average_internode_length_(whole_plant);Nodes_per_plant;Nodes_to_ear	1	0	0	0	0	0	0	0	1	0	0	0	0	0	0	0	0	0	0	0	0	0	0	0	0	0	2	dispensable
pan_gene_5427	pan_gene_98122	Average_internode_length_(whole_plant);Nodes_above_ear;Nodes_per_plant	Average_internode_length_(below_ear);Average_internode_length_(whole_plant);Days_to_silk;Plant_height;Ratio_of_ear_height_to_total_height;Stalk_strength	0	0	0	0	0	0	0	0	0	0	0	0	0	0	0	0	0	0	0	0	0	1	0	0	0	0	1	private
pan_gene_5447	pan_gene_9072	Average_internode_length_(below_ear);Average_internode_length_(whole_plant);Days_to_anthesis;Ear_height;Nodes_to_ear;Tassel_length	Average_internode_length_(whole_plant);Southern_leaf_blight	1	0	0	0	0	0	0	1	0	1	1	1	0	1	1	0	0	1	0	1	0	1	0	0	0	1	11	near-core
pan_gene_5447	pan_gene_927	Average_internode_length_(below_ear);Average_internode_length_(whole_plant);Days_to_anthesis;Ear_height;Nodes_to_ear;Tassel_length	Average_internode_length_(whole_plant);Cob_diameter;Height_per_day_(until_flowering)	1	0	0	1	1	0	1	0	1	1	1	1	0	0	0	1	1	0	0	1	1	0	1	1	1	1	16	near-core
pan_gene_5555	pan_gene_7824	100_Kernel_weight;Average_internode_length_(above_ear);Average_internode_length_(whole_plant);Ear_row_number	Average_internode_length_(whole_plant)	1	1	1	0	1	1	1	0	1	0	0	1	1	1	1	1	1	1	1	1	0	1	1	0	1	1	20	core
pan_gene_5555	pan_gene_8122	100_Kernel_weight;Average_internode_length_(above_ear);Average_internode_length_(whole_plant);Ear_row_number	Average_internode_length_(whole_plant);Ear_row_number;Fumarate;Nodes_above_ear	1	0	0	0	1	1	1	0	1	0	0	1	1	0	1	1	1	1	1	0	0	0	1	0	0	1	14	near-core
pan_gene_5764	pan_gene_9042	Average_internode_length_(whole_plant)	Average_internode_length_(below_ear);Average_internode_length_(whole_plant);Height_per_day_(until_flowering);Plant_height	1	0	0	0	0	0	0	0	0	0	1	0	0	0	0	1	0	0	0	1	0	0	0	0	0	0	4	dispensable
pan_gene_5879	pan_gene_9196	Average_internode_length_(whole_plant);Ratio_of_ear_height_to_total_height	Average_internode_length_(whole_plant);Ear_height;Height_above_ear;Nodes_to_ear;PCA_of_metabolites:_PC1;Ratio_of_ear_height_to_total_height;Southern_leaf_blight	1	0	0	0	0	0	0	0	1	0	1	0	0	0	0	0	0	1	0	0	0	1	0	0	0	0	5	dispensable
pan_gene_59900	pan_gene_778	Average_internode_length_(whole_plant);Leaf_width	Average_internode_length_(whole_plant)	1	1	0	0	0	0	0	1	0	1	0	1	0	0	0	1	0	1	0	0	1	0	0	0	1	0	9	dispensable
pan_gene_68454	pan_gene_8122	Average_internode_length_(whole_plant);Chlorophyll_B;Days_to_silk;Ear_height	Average_internode_length_(whole_plant);Ear_row_number;Fumarate;Nodes_above_ear	0	0	0	0	0	0	0	0	0	0	0	0	0	0	0	0	0	1	0	0	0	0	0	0	0	0	1	private
pan_gene_733	pan_gene_7849	Average_internode_length_(whole_plant);Cob_diameter;Plant_height	Anthesis-silking_interval;Average_internode_length_(whole_plant);Cob_diameter;Height_per_day_(until_flowering)	1	0	1	0	1	0	1	1	1	1	1	1	1	1	0	1	0	1	1	1	0	0	0	1	0	0	16	near-core
pan_gene_733	pan_gene_8855	Average_internode_length_(whole_plant);Cob_diameter;Plant_height	Anthesis-silking_interval;Average_internode_length_(whole_plant);Nodes_per_plant;Nodes_to_ear	1	0	0	0	0	0	0	0	1	0	0	0	0	0	0	0	0	0	0	0	0	0	0	0	0	0	2	dispensable
pan_gene_7715	pan_gene_9264	Average_internode_length_(below_ear);Average_internode_length_(whole_plant);Ear_height;Height_per_day_(until_flowering);Plant_height	Average_internode_length_(whole_plant);Starch;Sucrose	1	1	1	0	0	0	0	0	0	0	0	0	0	0	0	0	1	1	0	0	1	1	0	0	0	0	7	dispensable
pan_gene_7787	pan_gene_83	Average_internode_length_(whole_plant)	Average_internode_length_(whole_plant)	1	0	0	0	0	0	0	0	0	0	0	0	0	0	0	0	0	0	0	0	0	0	0	0	0	0	1	private
pan_gene_7824	pan_gene_8122	Average_internode_length_(whole_plant)	Average_internode_length_(whole_plant);Ear_row_number;Fumarate;Nodes_above_ear	1	0	0	0	1	1	1	0	1	1	0	1	1	0	1	1	1	1	1	1	0	0	1	0	0	1	16	near-core
pan_gene_783	pan_gene_792	Average_internode_length_(above_ear);Average_internode_length_(whole_plant);Boxcox-transformed_leaf_angle	Average_internode_length_(whole_plant)	1	0	0	0	0	1	0	0	0	0	0	0	0	0	0	0	0	0	0	0	0	0	0	0	0	0	2	dispensable
pan_gene_7849	pan_gene_8855	Anthesis-silking_interval;Average_internode_length_(whole_plant);Cob_diameter;Height_per_day_(until_flowering)	Anthesis-silking_interval;Average_internode_length_(whole_plant);Nodes_per_plant;Nodes_to_ear	1	0	0	0	0	0	0	0	1	0	0	0	0	0	0	0	0	0	0	0	0	0	0	0	0	0	2	dispensable
pan_gene_792	pan_gene_8123	Average_internode_length_(whole_plant)	Average_internode_length_(whole_plant);Ear_row_number	1	0	1	0	0	1	0	0	0	0	0	0	0	0	0	1	1	0	0	1	0	0	0	0	0	0	6	dispensable
pan_gene_9012	pan_gene_9263	100_Kernel_weight;Average_internode_length_(whole_plant)	Average_internode_length_(whole_plant);Starch;Sucrose	0	0	0	0	0	0	0	0	0	0	0	0	0	0	0	0	0	0	0	0	0	0	0	1	0	0	1	private
pan_gene_9072	pan_gene_9700	Average_internode_length_(whole_plant);Southern_leaf_blight	Average_internode_length_(whole_plant);Days_to_anthesis	1	0	1	0	0	1	1	1	1	1	0	1	0	0	1	0	0	0	1	1	1	1	1	1	0	0	15	near-core
pan_gene_9700	pan_gene_981	Average_internode_length_(whole_plant);Days_to_anthesis	Average_internode_length_(whole_plant)	1	0	0	0	0	0	0	0	0	0	0	0	0	0	0	0	0	0	0	0	0	0	0	0	0	0	1	private
pan_gene_100444	pan_gene_101659	Average_internode_length_(whole_plant);Chlorophyll_A	Average_internode_length_(whole_plant)	0	1	0	0	0	0	0	1	0	0	0	0	0	0	0	0	0	0	0	0	0	0	0	0	0	1	3	dispensable
pan_gene_100444	pan_gene_18043	Average_internode_length_(whole_plant);Chlorophyll_A	Average_internode_length_(whole_plant)	0	1	1	1	1	0	1	1	1	1	1	1	0	1	0	1	1	0	1	1	1	0	1	1	1	0	19	near-core
pan_gene_100444	pan_gene_18790	Average_internode_length_(whole_plant);Chlorophyll_A	Average_internode_length_(whole_plant);Chlorophyll_B;Height_per_day_(until_flowering);Nodes_above_ear;Northern_Leaf_Blight;Protein	0	0	0	0	0	1	0	0	0	0	0	0	0	0	0	0	0	1	0	1	0	0	0	0	0	0	3	dispensable
pan_gene_100444	pan_gene_28028	Average_internode_length_(whole_plant);Chlorophyll_A	Average_internode_length_(whole_plant);Tassel_length	0	1	0	0	1	0	0	0	0	1	1	1	0	1	1	1	0	0	1	0	1	0	0	1	0	1	12	near-core
pan_gene_100444	pan_gene_29440	Average_internode_length_(whole_plant);Chlorophyll_A	Average_internode_length_(whole_plant)	0	1	0	1	0	0	0	1	0	0	0	0	0	1	0	0	1	1	0	1	1	0	1	0	0	0	9	dispensable
pan_gene_100444	pan_gene_32662	Average_internode_length_(whole_plant);Chlorophyll_A	Average_internode_length_(above_ear);Average_internode_length_(whole_plant);Boxcox-transformed_leaf_angle;PCA_of_metabolites:_PC2	0	1	1	0	0	0	1	0	0	1	1	1	0	0	1	1	0	0	0	1	0	0	1	1	0	0	11	near-core
pan_gene_100444	pan_gene_42	Average_internode_length_(whole_plant);Chlorophyll_A	Average_internode_length_(whole_plant)	0	1	0	0	0	0	0	0	0	1	0	1	1	0	0	1	0	0	0	0	0	0	0	0	0	0	5	dispensable
pan_gene_100444	pan_gene_5447	Average_internode_length_(whole_plant);Chlorophyll_A	Average_internode_length_(below_ear);Average_internode_length_(whole_plant);Days_to_anthesis;Ear_height;Nodes_to_ear;Tassel_length	0	1	1	1	1	0	1	1	1	1	0	1	0	1	0	1	1	1	0	1	1	0	1	1	1	1	19	near-core
pan_gene_100444	pan_gene_7715	Average_internode_length_(whole_plant);Chlorophyll_A	Average_internode_length_(below_ear);Average_internode_length_(whole_plant);Ear_height;Height_per_day_(until_flowering);Plant_height	0	1	0	0	1	0	0	0	1	1	1	1	0	1	1	1	0	0	0	0	0	0	0	0	0	1	10	dispensable
pan_gene_101659	pan_gene_18043	Average_internode_length_(whole_plant)	Average_internode_length_(whole_plant)	0	1	0	0	0	0	0	1	1	0	0	0	0	0	1	0	0	0	0	1	0	0	0	0	0	1	6	dispensable
pan_gene_101659	pan_gene_5447	Average_internode_length_(whole_plant)	Average_internode_length_(below_ear);Average_internode_length_(whole_plant);Days_to_anthesis;Ear_height;Nodes_to_ear;Tassel_length	0	1	0	0	0	0	0	1	0	0	0	0	0	0	0	0	0	0	0	0	0	0	0	0	0	1	3	dispensable
pan_gene_103440	pan_gene_23949	Average_internode_length_(whole_plant);Southern_leaf_blight	Average_internode_length_(above_ear);Average_internode_length_(whole_plant)	0	1	0	0	0	0	0	0	0	0	0	0	0	0	0	0	0	0	0	0	0	0	0	0	0	0	1	private
pan_gene_103440	pan_gene_32694	Average_internode_length_(whole_plant);Southern_leaf_blight	Average_internode_length_(whole_plant);Nodes_per_plant;PCA_of_metabolites:_PC2;Ratio_of_ear_height_to_total_height;Starch	0	1	0	0	0	0	0	0	0	0	0	0	0	0	0	0	0	0	0	0	0	0	0	0	0	0	1	private
pan_gene_103440	pan_gene_56263	Average_internode_length_(whole_plant);Southern_leaf_blight	Average_internode_length_(whole_plant);Cob_diameter;Days_to_anthesis;Nodes_per_plant	0	1	0	0	0	0	0	0	0	0	0	0	0	0	0	0	0	0	0	0	0	0	0	0	0	0	1	private
pan_gene_103490	pan_gene_2890	Average_internode_length_(whole_plant)	Average_internode_length_(whole_plant)	0	1	0	0	0	0	0	0	0	0	0	0	0	0	0	0	0	0	0	0	0	0	0	0	0	0	1	private
pan_gene_103490	pan_gene_29061	Average_internode_length_(whole_plant)	Average_internode_length_(whole_plant)	0	1	0	0	0	0	0	0	0	0	0	0	0	0	0	0	0	0	0	0	0	0	0	0	0	0	1	private
pan_gene_103490	pan_gene_29256	Average_internode_length_(whole_plant)	Average_internode_length_(whole_plant)	0	1	0	1	0	0	0	0	0	0	0	0	0	1	0	0	0	0	0	0	0	1	0	0	0	0	4	dispensable
pan_gene_103490	pan_gene_2976	Average_internode_length_(whole_plant)	Average_internode_length_(whole_plant)	0	1	0	0	0	0	0	0	0	0	0	0	0	0	0	0	0	0	0	0	0	0	0	0	0	0	1	private
pan_gene_103490	pan_gene_3888	Average_internode_length_(whole_plant)	Average_internode_length_(whole_plant);Height_per_day_(until_flowering)	0	1	0	1	0	0	0	0	0	0	0	0	0	0	0	0	0	0	0	0	0	0	0	0	0	0	2	dispensable
pan_gene_103490	pan_gene_9080	Average_internode_length_(whole_plant)	Average_internode_length_(whole_plant);Ear_height;Height_per_day_(until_flowering);Plant_height	0	1	0	1	0	0	0	0	0	0	0	0	0	0	0	0	0	0	0	0	0	0	0	0	0	0	2	dispensable
pan_gene_10686	pan_gene_10781	Average_internode_length_(whole_plant);Boxcox-transformed_leaf_angle;Height_per_day_(until_flowering);Nodes_to_ear;Plant_height	Average_internode_length_(above_ear);Average_internode_length_(whole_plant)	0	1	0	0	1	0	0	0	0	0	0	0	0	0	0	0	0	0	0	0	0	0	0	0	0	0	2	dispensable
pan_gene_10686	pan_gene_13176	Average_internode_length_(whole_plant);Boxcox-transformed_leaf_angle;Height_per_day_(until_flowering);Nodes_to_ear;Plant_height	Average_internode_length_(whole_plant)	0	1	0	0	0	0	0	0	0	0	0	0	0	0	0	0	0	0	0	0	0	0	0	0	0	0	1	private
pan_gene_10686	pan_gene_2019	Average_internode_length_(whole_plant);Boxcox-transformed_leaf_angle;Height_per_day_(until_flowering);Nodes_to_ear;Plant_height	Average_internode_length_(whole_plant)	0	1	1	1	0	0	0	0	0	0	0	0	0	0	0	1	0	0	0	0	0	0	0	0	0	0	4	dispensable
pan_gene_10686	pan_gene_20622	Average_internode_length_(whole_plant);Boxcox-transformed_leaf_angle;Height_per_day_(until_flowering);Nodes_to_ear;Plant_height	Average_internode_length_(whole_plant);Plant_height	0	1	1	0	1	0	0	0	0	0	0	0	0	0	0	0	0	0	0	0	0	0	0	0	0	0	3	dispensable
pan_gene_10686	pan_gene_22255	Average_internode_length_(whole_plant);Boxcox-transformed_leaf_angle;Height_per_day_(until_flowering);Nodes_to_ear;Plant_height	100_Kernel_weight;Anthesis-silking_interval;Average_internode_length_(whole_plant)	0	1	0	0	0	0	0	0	0	0	0	0	0	0	0	0	0	0	0	0	0	0	0	0	0	0	1	private
pan_gene_10686	pan_gene_29061	Average_internode_length_(whole_plant);Boxcox-transformed_leaf_angle;Height_per_day_(until_flowering);Nodes_to_ear;Plant_height	Average_internode_length_(whole_plant)	0	1	0	0	0	0	0	0	1	1	0	0	0	0	0	0	0	0	0	0	0	0	0	0	0	0	3	dispensable
pan_gene_10686	pan_gene_29256	Average_internode_length_(whole_plant);Boxcox-transformed_leaf_angle;Height_per_day_(until_flowering);Nodes_to_ear;Plant_height	Average_internode_length_(whole_plant)	0	1	0	0	1	0	0	1	0	0	0	0	0	0	0	0	0	0	0	0	0	0	0	0	0	0	3	dispensable
pan_gene_10686	pan_gene_2976	Average_internode_length_(whole_plant);Boxcox-transformed_leaf_angle;Height_per_day_(until_flowering);Nodes_to_ear;Plant_height	Average_internode_length_(whole_plant)	0	1	0	0	1	0	0	0	0	0	0	0	0	0	0	0	0	0	0	0	1	0	0	0	0	0	3	dispensable
pan_gene_10686	pan_gene_3888	Average_internode_length_(whole_plant);Boxcox-transformed_leaf_angle;Height_per_day_(until_flowering);Nodes_to_ear;Plant_height	Average_internode_length_(whole_plant);Height_per_day_(until_flowering)	0	1	0	0	0	0	0	0	0	0	0	0	0	0	0	0	0	0	0	0	0	0	0	0	0	0	1	private
pan_gene_10686	pan_gene_7716	Average_internode_length_(whole_plant);Boxcox-transformed_leaf_angle;Height_per_day_(until_flowering);Nodes_to_ear;Plant_height	Average_internode_length_(below_ear);Average_internode_length_(whole_plant);Ear_height;Height_per_day_(until_flowering);Plant_height	0	1	0	0	1	0	0	0	0	0	0	0	0	0	0	0	0	0	0	0	0	0	0	0	0	0	2	dispensable
pan_gene_10744	pan_gene_802	Average_internode_length_(whole_plant)	Average_internode_length_(whole_plant)	0	1	0	0	0	0	0	0	0	1	1	0	0	0	0	0	1	0	0	0	0	0	1	0	0	0	5	dispensable
pan_gene_10781	pan_gene_13176	Average_internode_length_(above_ear);Average_internode_length_(whole_plant)	Average_internode_length_(whole_plant)	0	1	0	0	0	0	0	0	1	0	0	0	0	0	0	0	0	0	0	0	0	0	0	0	0	0	2	dispensable
pan_gene_10781	pan_gene_2019	Average_internode_length_(above_ear);Average_internode_length_(whole_plant)	Average_internode_length_(whole_plant)	0	1	0	0	0	0	0	0	1	0	0	0	0	0	0	0	0	0	0	0	0	0	0	0	0	0	2	dispensable
pan_gene_10781	pan_gene_22246	Average_internode_length_(above_ear);Average_internode_length_(whole_plant)	Anthesis-silking_interval;Average_internode_length_(above_ear);Average_internode_length_(whole_plant)	0	1	0	0	0	0	0	0	1	1	0	0	1	0	0	0	0	0	0	1	0	1	0	1	1	0	8	dispensable
pan_gene_10781	pan_gene_23929	Average_internode_length_(above_ear);Average_internode_length_(whole_plant)	Average_internode_length_(whole_plant);Northern_Leaf_Blight	0	1	0	0	0	0	0	0	1	0	0	0	0	0	0	0	0	0	0	0	0	0	0	0	0	0	2	dispensable
pan_gene_10781	pan_gene_24747	Average_internode_length_(above_ear);Average_internode_length_(whole_plant)	Average_internode_length_(whole_plant);Height_above_ear;Height_per_day_(until_flowering)	0	1	0	0	0	0	1	0	0	1	0	0	0	1	0	0	0	0	0	0	0	1	0	0	0	0	5	dispensable
pan_gene_10781	pan_gene_29256	Average_internode_length_(above_ear);Average_internode_length_(whole_plant)	Average_internode_length_(whole_plant)	0	1	0	0	0	0	0	0	0	0	0	0	0	1	0	0	1	0	1	1	0	1	1	0	1	0	8	dispensable
pan_gene_10781	pan_gene_32834	Average_internode_length_(above_ear);Average_internode_length_(whole_plant)	Average_internode_length_(above_ear);Average_internode_length_(whole_plant);Glutamate;Height_per_day_(until_flowering)	0	1	0	0	0	0	0	0	0	0	0	0	0	0	0	0	0	0	0	0	1	0	0	0	0	0	2	dispensable
pan_gene_10781	pan_gene_3888	Average_internode_length_(above_ear);Average_internode_length_(whole_plant)	Average_internode_length_(whole_plant);Height_per_day_(until_flowering)	0	1	0	0	0	0	0	0	1	0	0	0	0	0	0	0	0	0	0	0	0	0	0	0	0	0	2	dispensable
pan_gene_10781	pan_gene_9171	Average_internode_length_(above_ear);Average_internode_length_(whole_plant)	Average_internode_length_(whole_plant)	0	1	0	0	0	0	0	0	0	0	0	0	0	0	0	0	0	0	0	0	0	0	0	0	0	0	1	private
pan_gene_10815	pan_gene_10900	Average_internode_length_(whole_plant);Leaf_width;Nodes_to_ear	Average_internode_length_(whole_plant);Leaf_width;Plant_height	0	1	1	0	0	0	1	0	0	0	1	0	0	0	1	0	1	0	1	0	0	0	0	1	0	1	9	dispensable
pan_gene_10815	pan_gene_9072	Average_internode_length_(whole_plant);Leaf_width;Nodes_to_ear	Average_internode_length_(whole_plant);Southern_leaf_blight	0	1	1	0	0	0	1	1	1	1	0	1	0	0	1	0	0	0	1	1	1	0	0	1	0	0	12	near-core
pan_gene_10897	pan_gene_32408	Average_internode_length_(whole_plant);Height_per_day_(until_flowering)	Average_internode_length_(whole_plant);Cob_diameter;Ear_height;Height_per_day_(until_flowering);Plant_height	0	0	0	0	0	0	0	0	1	0	0	0	0	0	0	0	0	0	0	0	0	0	0	0	0	0	1	private
pan_gene_10900	pan_gene_12104	Average_internode_length_(whole_plant);Leaf_width;Plant_height	Average_internode_length_(whole_plant)	0	1	1	0	0	0	0	0	0	0	0	0	0	0	0	0	1	0	0	0	0	0	0	0	0	0	3	dispensable
pan_gene_1094	pan_gene_11861	Average_internode_length_(whole_plant);Leaf_length	Average_internode_length_(whole_plant);Ear_height;Leaf_width	0	1	0	0	0	0	0	0	0	0	0	0	0	0	0	0	0	0	0	0	0	0	0	0	0	0	1	private
pan_gene_1094	pan_gene_16301	Average_internode_length_(whole_plant);Leaf_length	Average_internode_length_(whole_plant)	0	1	0	0	0	0	0	0	0	0	0	0	0	0	0	0	0	0	0	0	0	0	0	0	0	0	1	private
pan_gene_1094	pan_gene_6525	Average_internode_length_(whole_plant);Leaf_length	Average_internode_length_(whole_plant);Plant_height	0	1	1	0	1	0	0	0	0	0	0	0	0	0	0	0	0	0	0	0	0	0	0	0	0	0	3	dispensable
pan_gene_11314	pan_gene_17075	Average_internode_length_(whole_plant)	Average_internode_length_(above_ear);Average_internode_length_(whole_plant)	0	0	0	0	0	0	0	0	0	0	0	0	0	0	0	0	0	0	1	0	0	1	0	0	0	0	2	dispensable
pan_gene_11314	pan_gene_2290	Average_internode_length_(whole_plant)	Average_internode_length_(whole_plant);Height_per_day_(until_flowering)	0	1	0	1	0	1	0	0	0	0	1	1	1	0	1	0	0	1	1	1	1	1	1	0	0	1	14	near-core
pan_gene_11314	pan_gene_40	Average_internode_length_(whole_plant)	Average_internode_length_(whole_plant)	0	1	1	0	0	0	0	0	0	0	0	1	1	0	0	0	0	1	0	0	1	0	0	0	0	0	6	dispensable
pan_gene_11354	pan_gene_16467	Average_internode_length_(whole_plant);Total_amino_acids	Average_internode_length_(whole_plant)	0	1	0	1	0	0	0	0	0	1	0	0	1	1	0	1	0	0	0	0	0	0	0	0	0	0	6	dispensable
pan_gene_11354	pan_gene_16906	Average_internode_length_(whole_plant);Total_amino_acids	Average_internode_length_(whole_plant);Nodes_per_plant	0	1	0	0	0	0	1	0	0	0	0	0	0	0	0	0	1	0	0	0	0	0	0	0	0	0	3	dispensable
pan_gene_11354	pan_gene_2510	Average_internode_length_(whole_plant);Total_amino_acids	Average_internode_length_(whole_plant);Glutamate;Height_above_ear	0	1	0	0	0	0	0	0	0	1	0	0	0	0	0	0	0	0	0	0	0	0	1	1	0	0	4	dispensable
pan_gene_11354	pan_gene_2511	Average_internode_length_(whole_plant);Total_amino_acids	Average_internode_length_(whole_plant);Height_above_ear	0	0	0	0	0	0	0	0	0	0	0	1	1	0	0	0	0	0	0	0	0	0	0	0	0	0	2	dispensable
pan_gene_11354	pan_gene_29339	Average_internode_length_(whole_plant);Total_amino_acids	Average_internode_length_(whole_plant);Southern_leaf_blight	0	1	0	1	1	0	1	0	0	0	1	1	1	1	1	0	0	1	1	0	0	1	1	0	0	1	14	near-core
pan_gene_11354	pan_gene_30322	Average_internode_length_(whole_plant);Total_amino_acids	Average_internode_length_(whole_plant)	0	1	0	0	0	0	0	0	0	0	0	0	0	0	0	0	0	0	0	0	0	0	0	0	1	0	2	dispensable
pan_gene_11354	pan_gene_385	Average_internode_length_(whole_plant);Total_amino_acids	Average_internode_length_(whole_plant)	0	1	0	1	0	0	1	1	1	1	1	1	1	1	1	1	0	1	1	0	1	1	1	1	0	0	18	near-core
pan_gene_11354	pan_gene_550	Average_internode_length_(whole_plant);Total_amino_acids	Average_internode_length_(whole_plant)	0	1	0	1	1	0	1	0	0	0	1	1	1	1	0	0	0	0	1	1	1	1	1	0	0	0	13	near-core
pan_gene_11354	pan_gene_7436	Average_internode_length_(whole_plant);Total_amino_acids	Average_internode_length_(whole_plant)	0	1	0	0	0	0	0	0	0	1	0	0	0	0	0	0	0	0	1	0	1	0	1	0	0	0	5	dispensable
pan_gene_1140	pan_gene_20670	Average_internode_length_(whole_plant)	Average_internode_length_(whole_plant);Height_per_day_(until_flowering);Plant_height	0	0	0	0	0	0	0	0	0	0	0	0	0	0	0	0	0	0	0	0	0	0	1	1	0	0	2	dispensable
pan_gene_11861	pan_gene_22764	Average_internode_length_(whole_plant);Ear_height;Leaf_width	Average_internode_length_(whole_plant)	0	1	0	1	1	0	0	1	0	0	0	0	0	0	0	0	0	0	0	0	0	0	0	1	0	0	5	dispensable
pan_gene_12008	pan_gene_25440	Average_internode_length_(above_ear);Average_internode_length_(whole_plant);Malate	Average_internode_length_(whole_plant);Ear_row_number;Height_above_ear;Leaf_width;Nodes_above_ear;Photoperiod_Growing-degree_days_to_silk	0	0	0	0	0	1	1	0	0	0	0	0	0	0	0	1	0	1	0	0	0	0	0	0	0	0	4	dispensable
pan_gene_12041	pan_gene_16906	Average_internode_length_(below_ear);Average_internode_length_(whole_plant)	Average_internode_length_(whole_plant);Nodes_per_plant	0	1	0	0	0	0	0	0	0	0	0	0	0	0	0	0	0	0	0	0	0	0	0	0	0	0	1	private
pan_gene_12041	pan_gene_2968	Average_internode_length_(below_ear);Average_internode_length_(whole_plant)	Average_internode_length_(above_ear);Average_internode_length_(whole_plant);Leaf_width;Plant_height	0	1	0	0	0	0	0	0	0	0	0	0	0	0	0	0	0	0	0	0	0	0	0	0	0	0	1	private
pan_gene_12041	pan_gene_30588	Average_internode_length_(below_ear);Average_internode_length_(whole_plant)	Average_internode_length_(whole_plant)	0	1	0	0	1	0	0	0	0	0	0	0	0	0	0	0	0	0	0	0	0	0	0	0	0	0	2	dispensable
pan_gene_12041	pan_gene_7860	Average_internode_length_(below_ear);Average_internode_length_(whole_plant)	Average_internode_length_(above_ear);Average_internode_length_(whole_plant);Cob_diameter;Height_per_day_(until_flowering)	0	0	0	0	1	0	0	0	0	0	0	0	0	0	0	0	0	0	0	0	0	0	0	0	0	0	1	private
pan_gene_12080	pan_gene_18909	Average_internode_length_(whole_plant);Height_per_day_(until_flowering);Photoperiod_growing-degree_days_to_anthesis	Average_internode_length_(above_ear);Average_internode_length_(whole_plant);Northern_Leaf_Blight;PCA_of_metabolites:_PC2	0	1	0	0	0	1	0	0	0	0	0	0	0	0	0	0	0	0	0	0	0	0	0	0	0	0	2	dispensable
pan_gene_12080	pan_gene_2513	Average_internode_length_(whole_plant);Height_per_day_(until_flowering);Photoperiod_growing-degree_days_to_anthesis	Average_internode_length_(below_ear);Average_internode_length_(whole_plant);Boxcox-transformed_leaf_angle;Glutamate;Height_above_ear;Height_per_day_(until_flowering)	0	1	0	0	0	0	0	0	0	0	0	0	0	0	0	0	0	0	0	0	0	0	0	0	0	0	1	private
pan_gene_12080	pan_gene_29580	Average_internode_length_(whole_plant);Height_per_day_(until_flowering);Photoperiod_growing-degree_days_to_anthesis	Average_internode_length_(whole_plant)	0	1	0	0	0	0	0	0	0	0	0	0	0	0	0	0	0	0	0	0	0	0	0	0	0	0	1	private
pan_gene_12083	pan_gene_15087	Average_internode_length_(whole_plant);Height_per_day_(until_flowering);Photoperiod_growing-degree_days_to_anthesis	100_Kernel_weight;Average_internode_length_(whole_plant);Ear_row_number	0	1	0	0	0	0	1	0	0	0	0	0	0	1	1	0	1	0	0	0	1	0	0	0	0	0	6	dispensable
pan_gene_12083	pan_gene_19972	Average_internode_length_(whole_plant);Height_per_day_(until_flowering);Photoperiod_growing-degree_days_to_anthesis	Average_internode_length_(whole_plant);Cob_diameter;Height_above_ear;Leaf_length;Plant_height	0	1	0	0	0	0	0	0	0	0	0	0	0	0	0	0	0	0	0	0	0	0	0	0	0	0	1	private
pan_gene_12083	pan_gene_30083	Average_internode_length_(whole_plant);Height_per_day_(until_flowering);Photoperiod_growing-degree_days_to_anthesis	Average_internode_length_(whole_plant)	0	1	0	0	0	0	0	0	0	0	0	0	0	0	0	0	1	0	0	0	0	0	0	0	0	1	3	dispensable
pan_gene_12083	pan_gene_907	Average_internode_length_(whole_plant);Height_per_day_(until_flowering);Photoperiod_growing-degree_days_to_anthesis	100_Kernel_weight;Average_internode_length_(whole_plant);Plant_height	0	1	0	0	0	0	0	0	0	0	0	0	0	0	0	0	0	0	0	0	0	0	0	0	0	0	1	private
pan_gene_12083	pan_gene_9176	Average_internode_length_(whole_plant);Height_per_day_(until_flowering);Photoperiod_growing-degree_days_to_anthesis	Average_internode_length_(whole_plant)	0	1	0	0	0	0	0	0	0	0	0	0	0	0	0	0	1	0	1	0	0	0	0	0	0	0	3	dispensable
pan_gene_12104	pan_gene_19273	Average_internode_length_(whole_plant)	Average_internode_length_(above_ear);Average_internode_length_(whole_plant);Chlorophyll_A;Height_above_ear;Nitrate;Nodes_above_ear;PCA_of_metabolites:_PC1	0	1	0	0	0	0	0	0	0	1	1	0	1	0	1	1	0	0	1	0	0	1	0	0	0	0	8	dispensable
pan_gene_12104	pan_gene_26780	Average_internode_length_(whole_plant)	Average_internode_length_(whole_plant);Days_to_anthesis;Nodes_per_plant	0	0	0	0	0	1	0	0	0	0	0	0	0	0	0	0	0	0	0	0	0	0	0	0	0	0	1	private
pan_gene_12104	pan_gene_29440	Average_internode_length_(whole_plant)	Average_internode_length_(whole_plant)	0	1	1	0	0	1	1	0	1	0	0	1	1	0	1	0	1	0	1	1	0	0	0	0	0	0	11	near-core
pan_gene_12104	pan_gene_9072	Average_internode_length_(whole_plant)	Average_internode_length_(whole_plant);Southern_leaf_blight	0	1	1	0	0	0	0	0	0	1	0	0	0	0	0	0	0	0	0	0	0	0	0	0	0	0	3	dispensable
pan_gene_12720	pan_gene_9054	Average_internode_length_(whole_plant)	Average_internode_length_(whole_plant);Glucose;Leaf_width	0	1	0	0	0	0	0	0	0	0	0	0	0	0	0	0	0	0	0	0	0	0	0	0	0	0	1	private
pan_gene_12963	pan_gene_87	Average_internode_length_(whole_plant)	Average_internode_length_(whole_plant)	0	1	0	0	0	0	0	0	0	0	0	0	0	0	0	0	0	1	0	0	0	0	0	0	0	0	2	dispensable
pan_gene_12963	pan_gene_9264	Average_internode_length_(whole_plant)	Average_internode_length_(whole_plant);Starch;Sucrose	0	1	0	0	0	0	0	0	0	0	0	0	0	0	0	0	0	0	0	0	0	0	0	0	0	0	1	private
pan_gene_13122	pan_gene_13176	Average_internode_length_(above_ear);Average_internode_length_(whole_plant);Height_above_ear	Average_internode_length_(whole_plant)	0	1	0	0	0	0	0	0	0	0	0	0	0	0	0	0	0	0	0	0	0	0	0	0	0	0	1	private
pan_gene_13122	pan_gene_16366	Average_internode_length_(above_ear);Average_internode_length_(whole_plant);Height_above_ear	Average_internode_length_(below_ear);Average_internode_length_(whole_plant)	0	1	0	0	0	0	0	0	0	0	0	0	0	0	0	0	0	0	0	0	0	0	0	0	0	0	1	private
pan_gene_13122	pan_gene_22255	Average_internode_length_(above_ear);Average_internode_length_(whole_plant);Height_above_ear	100_Kernel_weight;Anthesis-silking_interval;Average_internode_length_(whole_plant)	0	1	0	0	1	0	0	0	1	0	0	1	0	0	0	0	0	0	0	0	0	0	0	0	0	0	4	dispensable
pan_gene_13122	pan_gene_2890	Average_internode_length_(above_ear);Average_internode_length_(whole_plant);Height_above_ear	Average_internode_length_(whole_plant)	0	1	0	0	0	0	0	0	0	0	0	1	0	0	0	1	1	0	0	0	0	0	0	1	0	1	6	dispensable
pan_gene_13122	pan_gene_29256	Average_internode_length_(above_ear);Average_internode_length_(whole_plant);Height_above_ear	Average_internode_length_(whole_plant)	0	1	0	1	0	0	0	0	1	0	0	1	0	0	0	1	0	0	0	0	1	0	0	0	0	0	6	dispensable
pan_gene_13122	pan_gene_2976	Average_internode_length_(above_ear);Average_internode_length_(whole_plant);Height_above_ear	Average_internode_length_(whole_plant)	0	1	0	0	0	0	0	0	0	0	0	0	0	0	0	1	0	0	0	0	0	0	0	0	0	0	2	dispensable
pan_gene_13122	pan_gene_3888	Average_internode_length_(above_ear);Average_internode_length_(whole_plant);Height_above_ear	Average_internode_length_(whole_plant);Height_per_day_(until_flowering)	0	1	1	0	0	0	0	0	1	0	0	0	0	0	0	0	1	0	0	0	0	0	0	0	0	0	4	dispensable
pan_gene_13122	pan_gene_9080	Average_internode_length_(above_ear);Average_internode_length_(whole_plant);Height_above_ear	Average_internode_length_(whole_plant);Ear_height;Height_per_day_(until_flowering);Plant_height	0	1	0	0	0	0	0	0	0	0	0	0	0	0	0	0	1	0	0	0	0	0	0	0	0	0	2	dispensable
pan_gene_13176	pan_gene_22255	Average_internode_length_(whole_plant)	100_Kernel_weight;Anthesis-silking_interval;Average_internode_length_(whole_plant)	0	1	1	1	0	0	0	1	0	0	0	0	1	0	0	1	0	1	0	0	1	0	0	0	0	0	8	dispensable
pan_gene_13176	pan_gene_28024	Average_internode_length_(whole_plant)	Average_internode_length_(above_ear);Average_internode_length_(whole_plant);Tassel_length	0	1	0	1	0	0	0	1	0	0	0	0	0	0	0	0	0	0	0	0	0	0	0	0	0	0	3	dispensable
pan_gene_13176	pan_gene_2890	Average_internode_length_(whole_plant)	Average_internode_length_(whole_plant)	0	1	0	0	0	0	0	0	0	0	0	0	0	0	0	0	0	0	0	0	0	0	0	0	0	0	1	private
pan_gene_13176	pan_gene_29061	Average_internode_length_(whole_plant)	Average_internode_length_(whole_plant)	0	1	0	0	0	0	0	0	0	0	0	0	0	0	1	0	0	0	0	0	1	0	0	0	0	0	3	dispensable
pan_gene_13176	pan_gene_29256	Average_internode_length_(whole_plant)	Average_internode_length_(whole_plant)	0	1	0	1	1	0	0	1	0	0	0	0	0	0	0	0	0	0	0	0	0	0	0	0	0	0	4	dispensable
pan_gene_13176	pan_gene_2976	Average_internode_length_(whole_plant)	Average_internode_length_(whole_plant)	0	1	1	0	0	0	0	0	0	0	0	0	0	0	0	0	0	0	0	0	0	0	1	0	0	0	3	dispensable
pan_gene_13176	pan_gene_3888	Average_internode_length_(whole_plant)	Average_internode_length_(whole_plant);Height_per_day_(until_flowering)	0	1	1	1	1	0	0	1	1	0	0	1	0	0	1	1	0	1	0	1	1	0	1	0	0	0	13	near-core
pan_gene_13176	pan_gene_792	Average_internode_length_(whole_plant)	Average_internode_length_(whole_plant)	0	1	0	0	0	0	1	0	0	0	0	0	0	0	0	0	0	1	0	1	0	0	1	0	0	0	5	dispensable
pan_gene_13176	pan_gene_7982	Average_internode_length_(whole_plant)	Average_internode_length_(whole_plant);Days_to_silk;Tassel_branch_number	0	1	0	1	0	0	0	1	0	0	0	0	0	0	0	0	0	0	0	0	0	0	0	0	0	0	3	dispensable
pan_gene_13176	pan_gene_9080	Average_internode_length_(whole_plant)	Average_internode_length_(whole_plant);Ear_height;Height_per_day_(until_flowering);Plant_height	0	1	0	0	0	0	0	1	0	0	0	0	1	0	0	0	0	0	0	0	0	0	0	0	0	0	3	dispensable
pan_gene_13176	pan_gene_9171	Average_internode_length_(whole_plant)	Average_internode_length_(whole_plant)	0	1	0	1	1	0	0	0	0	0	0	0	0	0	0	0	0	1	0	0	0	0	0	0	0	0	4	dispensable
pan_gene_1324	pan_gene_18043	Average_internode_length_(whole_plant)	Average_internode_length_(whole_plant)	0	1	1	0	1	1	1	1	1	1	1	1	1	1	1	1	1	1	1	1	1	1	1	1	1	1	24	core
pan_gene_1324	pan_gene_18790	Average_internode_length_(whole_plant)	Average_internode_length_(whole_plant);Chlorophyll_B;Height_per_day_(until_flowering);Nodes_above_ear;Northern_Leaf_Blight;Protein	0	0	0	1	0	0	0	0	0	0	0	0	0	0	0	0	0	1	0	1	0	0	0	0	0	0	3	dispensable
pan_gene_1324	pan_gene_28028	Average_internode_length_(whole_plant)	Average_internode_length_(whole_plant);Tassel_length	0	1	0	1	0	0	1	0	0	1	1	1	0	1	1	1	0	1	1	1	1	1	1	1	0	1	17	near-core
pan_gene_1324	pan_gene_2997	Average_internode_length_(whole_plant)	Average_internode_length_(whole_plant)	0	1	1	0	1	1	1	0	0	1	1	1	0	0	1	1	1	0	0	0	1	0	1	1	0	0	14	near-core
pan_gene_1324	pan_gene_7715	Average_internode_length_(whole_plant)	Average_internode_length_(below_ear);Average_internode_length_(whole_plant);Ear_height;Height_per_day_(until_flowering);Plant_height	0	1	1	0	1	0	0	1	1	1	1	1	1	1	1	1	0	1	1	1	1	1	1	1	0	1	20	core
pan_gene_1407	pan_gene_24414	Average_internode_length_(whole_plant)	Average_internode_length_(whole_plant);Chlorophyll_B	0	1	0	0	0	0	1	0	1	0	0	1	0	0	0	0	0	0	0	0	0	0	0	1	0	1	6	dispensable
pan_gene_1407	pan_gene_31446	Average_internode_length_(whole_plant)	Average_internode_length_(whole_plant)	0	1	0	0	0	0	0	0	0	0	0	0	0	0	0	0	0	0	0	0	0	0	0	0	0	0	1	private
pan_gene_1414	pan_gene_18730	Average_internode_length_(whole_plant);Ear_row_number;Nodes_above_ear	Average_internode_length_(above_ear);Average_internode_length_(below_ear);Average_internode_length_(whole_plant);Days_to_anthesis;Ear_height;Height_per_day_(until_flowering);Plant_height;Starch	0	0	0	0	0	0	0	0	0	0	0	0	1	0	0	0	0	0	0	1	0	0	0	0	0	0	2	dispensable
pan_gene_1414	pan_gene_24417	Average_internode_length_(whole_plant);Ear_row_number;Nodes_above_ear	Average_internode_length_(whole_plant)	0	1	0	0	0	1	0	0	1	0	0	0	1	0	0	1	0	0	0	0	0	0	0	0	0	0	5	dispensable
pan_gene_1414	pan_gene_27255	Average_internode_length_(whole_plant);Ear_row_number;Nodes_above_ear	Anthesis-silking_interval;Average_internode_length_(above_ear);Average_internode_length_(whole_plant)	0	1	0	0	0	0	0	0	0	0	0	0	0	0	0	0	0	0	0	0	0	0	0	0	0	0	1	private
pan_gene_1414	pan_gene_28089	Average_internode_length_(whole_plant);Ear_row_number;Nodes_above_ear	Average_internode_length_(whole_plant);Plant_height	0	0	0	1	0	1	0	1	0	1	0	0	0	0	0	0	0	0	0	0	0	0	0	0	0	0	4	dispensable
pan_gene_1414	pan_gene_3308	Average_internode_length_(whole_plant);Ear_row_number;Nodes_above_ear	Average_internode_length_(whole_plant)	0	1	0	1	0	1	1	1	0	1	0	0	0	0	1	0	0	0	1	0	1	0	1	0	1	0	11	near-core
pan_gene_1414	pan_gene_7287	Average_internode_length_(whole_plant);Ear_row_number;Nodes_above_ear	Average_internode_length_(whole_plant)	0	0	0	0	0	1	0	0	0	0	0	0	1	0	1	0	1	0	0	0	1	1	0	0	0	0	6	dispensable
pan_gene_14230	pan_gene_22888	Average_internode_length_(whole_plant);Photoperiod_growing-degree_days_to_anthesis;Tassel_branch_number	Average_internode_length_(whole_plant);Nodes_above_ear	0	1	0	0	0	0	0	0	0	0	0	0	0	0	0	0	0	0	0	0	0	0	0	0	0	0	1	private
pan_gene_14230	pan_gene_32547	Average_internode_length_(whole_plant);Photoperiod_growing-degree_days_to_anthesis;Tassel_branch_number	Anthesis-silking_interval;Average_internode_length_(whole_plant);Ear_row_number;Plant_height;Tassel_branch_number	0	1	0	0	0	0	0	0	0	0	0	0	0	0	0	0	0	0	0	0	0	0	0	0	0	0	1	private
pan_gene_14230	pan_gene_32603	Average_internode_length_(whole_plant);Photoperiod_growing-degree_days_to_anthesis;Tassel_branch_number	Average_internode_length_(whole_plant)	0	1	0	0	0	0	0	0	0	0	0	0	0	0	0	0	0	0	0	0	1	0	0	0	0	0	2	dispensable
pan_gene_14230	pan_gene_433	Average_internode_length_(whole_plant);Photoperiod_growing-degree_days_to_anthesis;Tassel_branch_number	Average_internode_length_(whole_plant);Leaf_width;Tassel_length	0	1	0	0	0	0	0	0	0	0	0	0	0	0	0	0	0	0	0	0	0	0	0	0	0	0	1	private
pan_gene_14543	pan_gene_19972	Average_internode_length_(whole_plant);Leaf_length	Average_internode_length_(whole_plant);Cob_diameter;Height_above_ear;Leaf_length;Plant_height	0	1	0	0	0	0	0	0	0	0	0	0	0	0	0	0	0	0	0	0	0	0	0	0	0	0	1	private
pan_gene_14543	pan_gene_30680	Average_internode_length_(whole_plant);Leaf_length	Average_internode_length_(below_ear);Average_internode_length_(whole_plant)	0	1	0	0	0	0	0	0	0	0	0	0	0	0	0	0	0	0	0	0	0	0	0	0	0	0	1	private
pan_gene_14543	pan_gene_915	Average_internode_length_(whole_plant);Leaf_length	Average_internode_length_(whole_plant);Height_per_day_(until_flowering);Malate	0	1	1	0	0	0	0	0	0	0	0	0	0	0	0	0	0	0	0	0	0	0	0	0	0	0	2	dispensable
pan_gene_14543	pan_gene_98666	Average_internode_length_(whole_plant);Leaf_length	Average_internode_length_(whole_plant);Glutamate	0	1	0	0	0	0	0	0	0	1	0	0	0	0	0	0	0	0	0	0	0	0	0	0	0	0	2	dispensable
pan_gene_14674	pan_gene_23949	Average_internode_length_(whole_plant)	Average_internode_length_(above_ear);Average_internode_length_(whole_plant)	0	1	0	0	0	0	0	0	0	0	0	0	0	1	1	0	0	1	0	0	0	0	0	0	0	0	4	dispensable
pan_gene_14694	pan_gene_19215	Average_internode_length_(whole_plant);Height_per_day_(until_flowering)	Average_internode_length_(below_ear);Average_internode_length_(whole_plant);Boxcox-transformed_leaf_angle	0	1	0	0	0	0	0	1	0	0	0	0	0	0	0	1	0	0	0	0	0	0	0	0	0	0	3	dispensable
pan_gene_14694	pan_gene_76698	Average_internode_length_(whole_plant);Height_per_day_(until_flowering)	Average_internode_length_(whole_plant);Boxcox-transformed_leaf_angle	0	1	0	1	0	0	0	1	0	0	0	0	1	0	0	0	0	0	0	0	1	0	0	0	0	0	5	dispensable
pan_gene_14774	pan_gene_16467	Average_internode_length_(whole_plant)	Average_internode_length_(whole_plant)	0	1	0	0	0	1	0	0	0	0	0	0	0	0	1	0	0	1	0	1	0	0	1	0	1	0	7	dispensable
pan_gene_14774	pan_gene_19214	Average_internode_length_(whole_plant)	Average_internode_length_(above_ear);Average_internode_length_(below_ear);Average_internode_length_(whole_plant);Boxcox-transformed_leaf_angle;Height_per_day_(until_flowering);Leaf_width;Plant_height	0	0	0	0	0	0	0	0	0	0	0	0	1	0	0	0	0	0	0	0	0	0	0	0	0	0	1	private
pan_gene_14774	pan_gene_22049	Average_internode_length_(whole_plant)	Average_internode_length_(whole_plant)	0	1	0	0	0	1	1	0	0	1	0	1	0	0	1	0	0	0	1	1	0	1	1	1	1	1	13	near-core
pan_gene_14774	pan_gene_22269	Average_internode_length_(whole_plant)	Average_internode_length_(above_ear);Average_internode_length_(whole_plant);Nodes_per_plant	0	1	0	0	0	1	0	0	0	0	1	0	0	0	0	0	0	1	0	0	0	0	1	1	0	0	6	dispensable
pan_gene_14774	pan_gene_2511	Average_internode_length_(whole_plant)	Average_internode_length_(whole_plant);Height_above_ear	0	0	0	0	0	0	0	0	0	0	0	1	0	0	1	0	0	1	0	0	0	0	0	0	0	0	3	dispensable
pan_gene_14774	pan_gene_30300	Average_internode_length_(whole_plant)	Average_internode_length_(whole_plant);Height_above_ear	0	1	0	0	0	1	1	0	0	0	1	1	0	0	1	0	0	1	1	1	0	0	1	0	0	1	11	near-core
pan_gene_14774	pan_gene_32547	Average_internode_length_(whole_plant)	Anthesis-silking_interval;Average_internode_length_(whole_plant);Ear_row_number;Plant_height;Tassel_branch_number	0	1	0	0	0	1	1	0	0	0	0	0	0	0	0	0	0	1	0	1	0	0	1	0	0	1	7	dispensable
pan_gene_14774	pan_gene_4376	Average_internode_length_(whole_plant)	Average_internode_length_(whole_plant);Leaf_width	0	1	0	0	0	1	0	0	0	0	0	0	0	0	1	0	0	0	0	0	0	0	0	0	0	0	3	dispensable
pan_gene_14774	pan_gene_7436	Average_internode_length_(whole_plant)	Average_internode_length_(whole_plant)	0	1	0	0	0	0	0	0	0	0	0	0	0	0	0	0	0	0	0	0	0	0	0	0	0	0	1	private
pan_gene_14774	pan_gene_8335	Average_internode_length_(whole_plant)	Average_internode_length_(whole_plant);Photoperiod_Growing-degree_days_to_silk;Photoperiod_growing-degree_days_to_anthesis	0	1	0	0	1	1	1	0	0	1	0	1	0	0	1	1	0	1	1	1	0	1	1	1	1	0	15	near-core
pan_gene_1494	pan_gene_32603	Average_internode_length_(whole_plant)	Average_internode_length_(whole_plant)	0	1	0	0	0	0	0	0	0	0	0	0	0	0	0	0	0	0	0	0	0	0	0	0	1	1	3	dispensable
pan_gene_1494	pan_gene_434	Average_internode_length_(whole_plant)	Average_internode_length_(whole_plant);Nodes_per_plant	0	1	0	0	0	0	0	0	0	0	0	0	0	0	0	0	0	0	0	0	0	0	0	0	0	0	1	private
pan_gene_15018	pan_gene_24389	Average_internode_length_(whole_plant);Ratio_of_ear_height_to_total_height	Average_internode_length_(whole_plant);Glucose	0	1	0	0	0	0	0	0	0	0	0	0	0	0	0	0	0	0	0	0	0	0	0	0	0	0	1	private
pan_gene_15085	pan_gene_19980	Average_internode_length_(below_ear);Average_internode_length_(whole_plant);Ear_row_number;Nodes_above_ear	Average_internode_length_(below_ear);Average_internode_length_(whole_plant)	0	0	0	0	0	0	0	0	1	1	0	1	0	0	0	1	0	0	0	0	0	0	0	0	0	0	4	dispensable
pan_gene_15085	pan_gene_20911	Average_internode_length_(below_ear);Average_internode_length_(whole_plant);Ear_row_number;Nodes_above_ear	Average_internode_length_(whole_plant)	0	1	1	0	0	0	0	0	0	0	0	0	0	0	0	0	0	0	0	0	0	0	0	0	0	0	2	dispensable
pan_gene_15085	pan_gene_22049	Average_internode_length_(below_ear);Average_internode_length_(whole_plant);Ear_row_number;Nodes_above_ear	Average_internode_length_(whole_plant)	0	1	0	0	0	1	0	0	1	0	0	0	0	0	0	1	0	0	0	0	0	0	0	0	1	0	5	dispensable
pan_gene_15085	pan_gene_22269	Average_internode_length_(below_ear);Average_internode_length_(whole_plant);Ear_row_number;Nodes_above_ear	Average_internode_length_(above_ear);Average_internode_length_(whole_plant);Nodes_per_plant	0	1	0	0	0	1	0	0	0	0	0	0	0	0	0	1	0	0	0	0	0	0	1	0	0	0	4	dispensable
pan_gene_15085	pan_gene_2511	Average_internode_length_(below_ear);Average_internode_length_(whole_plant);Ear_row_number;Nodes_above_ear	Average_internode_length_(whole_plant);Height_above_ear	0	0	0	0	0	0	0	0	0	0	0	1	1	0	0	0	0	1	0	0	0	0	0	0	0	0	3	dispensable
pan_gene_15085	pan_gene_32547	Average_internode_length_(below_ear);Average_internode_length_(whole_plant);Ear_row_number;Nodes_above_ear	Anthesis-silking_interval;Average_internode_length_(whole_plant);Ear_row_number;Plant_height;Tassel_branch_number	0	1	0	0	0	1	0	0	0	0	1	1	0	0	0	0	0	1	0	0	0	0	1	1	1	0	8	dispensable
pan_gene_15085	pan_gene_434	Average_internode_length_(below_ear);Average_internode_length_(whole_plant);Ear_row_number;Nodes_above_ear	Average_internode_length_(whole_plant);Nodes_per_plant	0	1	1	0	0	0	0	0	0	0	0	0	0	0	0	0	0	1	0	0	0	0	1	0	0	0	4	dispensable
pan_gene_15085	pan_gene_550	Average_internode_length_(below_ear);Average_internode_length_(whole_plant);Ear_row_number;Nodes_above_ear	Average_internode_length_(whole_plant)	0	1	1	0	1	1	0	1	0	1	1	1	0	0	0	1	0	1	1	0	1	1	1	1	1	0	16	near-core
pan_gene_15085	pan_gene_7436	Average_internode_length_(below_ear);Average_internode_length_(whole_plant);Ear_row_number;Nodes_above_ear	Average_internode_length_(whole_plant)	0	1	0	0	0	0	0	0	0	0	0	0	0	0	0	0	0	0	0	0	0	0	0	0	0	0	1	private
pan_gene_15087	pan_gene_19972	100_Kernel_weight;Average_internode_length_(whole_plant);Ear_row_number	Average_internode_length_(whole_plant);Cob_diameter;Height_above_ear;Leaf_length;Plant_height	0	1	0	0	0	0	0	0	0	0	0	0	0	0	0	0	0	0	0	0	0	0	0	0	0	0	1	private
pan_gene_15087	pan_gene_30083	100_Kernel_weight;Average_internode_length_(whole_plant);Ear_row_number	Average_internode_length_(whole_plant)	0	1	1	0	0	0	0	0	0	0	0	1	0	0	0	0	1	0	0	0	0	0	1	0	0	0	5	dispensable
pan_gene_15087	pan_gene_32544	100_Kernel_weight;Average_internode_length_(whole_plant);Ear_row_number	Average_internode_length_(whole_plant)	0	1	0	0	0	0	0	0	0	0	0	0	0	0	0	0	0	0	0	0	0	0	0	0	0	0	1	private
pan_gene_15087	pan_gene_344	100_Kernel_weight;Average_internode_length_(whole_plant);Ear_row_number	Average_internode_length_(whole_plant);Chlorophyll_B;Ear_height;Height_per_day_(until_flowering);Plant_height;Tassel_length	0	1	1	0	0	0	0	0	0	0	0	1	0	0	0	0	1	0	0	0	0	0	1	0	0	0	5	dispensable
pan_gene_15087	pan_gene_76218	100_Kernel_weight;Average_internode_length_(whole_plant);Ear_row_number	Average_internode_length_(whole_plant)	0	0	0	0	0	0	0	0	0	0	0	1	0	0	0	0	0	0	0	0	0	0	0	0	0	0	1	private
pan_gene_15087	pan_gene_907	100_Kernel_weight;Average_internode_length_(whole_plant);Ear_row_number	100_Kernel_weight;Average_internode_length_(whole_plant);Plant_height	0	1	0	0	0	0	0	0	0	0	0	0	0	0	0	0	0	0	0	0	0	0	0	0	0	0	1	private
pan_gene_15087	pan_gene_9176	100_Kernel_weight;Average_internode_length_(whole_plant);Ear_row_number	Average_internode_length_(whole_plant)	0	1	0	0	0	0	1	0	0	1	0	1	0	0	0	0	1	0	0	0	0	0	1	0	0	0	6	dispensable
pan_gene_16301	pan_gene_16366	Average_internode_length_(whole_plant)	Average_internode_length_(below_ear);Average_internode_length_(whole_plant)	0	1	0	0	0	0	0	0	0	0	0	0	0	0	0	0	0	0	0	0	0	0	0	0	0	0	1	private
pan_gene_16301	pan_gene_18765	Average_internode_length_(whole_plant)	Average_internode_length_(whole_plant);Ear_height;Height_per_day_(until_flowering);Plant_height	0	0	0	1	1	1	1	1	1	0	0	0	0	1	0	1	0	1	1	0	0	0	0	0	0	0	10	dispensable
pan_gene_16301	pan_gene_22888	Average_internode_length_(whole_plant)	Average_internode_length_(whole_plant);Nodes_above_ear	0	1	0	0	0	0	0	0	1	0	0	0	0	0	0	0	0	0	0	1	0	0	0	1	0	0	4	dispensable
pan_gene_16301	pan_gene_23929	Average_internode_length_(whole_plant)	Average_internode_length_(whole_plant);Northern_Leaf_Blight	0	1	0	0	0	0	0	1	0	0	0	0	0	0	0	0	0	0	0	0	0	0	0	0	0	0	2	dispensable
pan_gene_16301	pan_gene_29344	Average_internode_length_(whole_plant)	Average_internode_length_(whole_plant);Tassel_branch_number	0	0	0	0	0	0	0	0	0	0	0	0	0	0	0	0	0	0	0	1	0	0	0	0	0	0	1	private
pan_gene_16301	pan_gene_2968	Average_internode_length_(whole_plant)	Average_internode_length_(above_ear);Average_internode_length_(whole_plant);Leaf_width;Plant_height	0	1	0	1	1	0	0	1	1	0	0	0	0	1	0	0	0	0	0	0	0	0	0	0	0	0	6	dispensable
pan_gene_16301	pan_gene_30588	Average_internode_length_(whole_plant)	Average_internode_length_(whole_plant)	0	1	0	0	0	0	0	0	0	0	0	0	0	0	0	0	0	0	0	0	0	0	0	0	0	0	1	private
pan_gene_16301	pan_gene_30841	Average_internode_length_(whole_plant)	Average_internode_length_(whole_plant);Days_to_silk;Ear_row_number;Tassel_branch_number	0	1	0	0	0	0	1	0	1	0	0	0	0	0	0	0	0	0	0	0	0	0	0	0	0	0	3	dispensable
pan_gene_16301	pan_gene_32547	Average_internode_length_(whole_plant)	Anthesis-silking_interval;Average_internode_length_(whole_plant);Ear_row_number;Plant_height;Tassel_branch_number	0	1	0	0	0	0	0	0	0	0	0	0	1	0	0	0	0	0	0	0	0	0	1	0	0	0	3	dispensable
pan_gene_16301	pan_gene_32834	Average_internode_length_(whole_plant)	Average_internode_length_(above_ear);Average_internode_length_(whole_plant);Glutamate;Height_per_day_(until_flowering)	0	1	1	0	0	0	0	0	1	0	1	0	0	0	0	0	0	1	0	0	0	0	1	1	0	0	7	dispensable
pan_gene_16301	pan_gene_433	Average_internode_length_(whole_plant)	Average_internode_length_(whole_plant);Leaf_width;Tassel_length	0	1	0	0	0	1	0	1	1	0	0	0	1	0	1	0	0	0	0	1	0	0	0	0	0	0	7	dispensable
pan_gene_16301	pan_gene_6525	Average_internode_length_(whole_plant)	Average_internode_length_(whole_plant);Plant_height	0	1	0	1	1	0	0	1	0	0	0	0	1	1	0	1	1	0	0	0	1	0	0	0	0	0	9	dispensable
pan_gene_16301	pan_gene_8335	Average_internode_length_(whole_plant)	Average_internode_length_(whole_plant);Photoperiod_Growing-degree_days_to_silk;Photoperiod_growing-degree_days_to_anthesis	0	1	0	0	0	0	0	0	0	0	0	0	0	0	0	0	0	0	0	0	0	0	0	0	0	0	1	private
pan_gene_16301	pan_gene_9238	Average_internode_length_(whole_plant)	Average_internode_length_(whole_plant)	0	1	0	0	1	0	0	0	1	0	1	0	0	1	0	0	0	0	0	0	0	0	0	0	0	0	5	dispensable
pan_gene_16366	pan_gene_18765	Average_internode_length_(below_ear);Average_internode_length_(whole_plant)	Average_internode_length_(whole_plant);Ear_height;Height_per_day_(until_flowering);Plant_height	0	0	0	1	0	1	0	0	0	0	0	0	0	0	0	1	0	0	0	0	0	0	0	0	0	0	3	dispensable
pan_gene_16366	pan_gene_19216	Average_internode_length_(below_ear);Average_internode_length_(whole_plant)	Average_internode_length_(whole_plant);Boxcox-transformed_leaf_angle;Days_to_anthesis;Height_per_day_(until_flowering)	0	1	0	0	1	0	0	0	0	0	1	0	0	0	0	1	0	0	0	0	0	0	0	0	0	0	4	dispensable
pan_gene_16366	pan_gene_20820	Average_internode_length_(below_ear);Average_internode_length_(whole_plant)	Average_internode_length_(whole_plant);Height_per_day_(until_flowering)	0	0	0	0	1	0	0	1	0	0	1	0	0	0	0	0	0	0	1	1	0	0	0	0	0	1	6	dispensable
pan_gene_16366	pan_gene_22255	Average_internode_length_(below_ear);Average_internode_length_(whole_plant)	100_Kernel_weight;Anthesis-silking_interval;Average_internode_length_(whole_plant)	0	1	1	1	0	1	0	1	0	1	1	0	1	0	0	1	0	0	0	1	1	1	0	1	0	0	13	near-core
pan_gene_16366	pan_gene_28024	Average_internode_length_(below_ear);Average_internode_length_(whole_plant)	Average_internode_length_(above_ear);Average_internode_length_(whole_plant);Tassel_length	0	1	0	0	0	0	0	0	0	0	0	0	0	0	0	1	1	0	0	0	0	0	0	0	0	0	3	dispensable
pan_gene_16366	pan_gene_2918	Average_internode_length_(below_ear);Average_internode_length_(whole_plant)	Average_internode_length_(whole_plant);Tassel_branch_number	0	1	0	1	0	0	0	0	0	0	0	0	0	0	0	0	0	0	0	0	0	0	0	0	0	0	2	dispensable
pan_gene_16366	pan_gene_29256	Average_internode_length_(below_ear);Average_internode_length_(whole_plant)	Average_internode_length_(whole_plant)	0	1	0	1	0	0	0	0	0	0	0	0	0	0	0	0	0	0	0	0	0	0	0	0	0	0	2	dispensable
pan_gene_16366	pan_gene_29344	Average_internode_length_(below_ear);Average_internode_length_(whole_plant)	Average_internode_length_(whole_plant);Tassel_branch_number	0	0	0	0	0	1	0	0	0	0	0	0	0	0	0	0	0	0	0	0	0	0	0	0	0	0	1	private
pan_gene_16366	pan_gene_30300	Average_internode_length_(below_ear);Average_internode_length_(whole_plant)	Average_internode_length_(whole_plant);Height_above_ear	0	1	0	0	0	1	0	0	1	0	0	0	0	0	0	0	0	1	0	0	0	0	0	0	0	0	4	dispensable
pan_gene_16366	pan_gene_30588	Average_internode_length_(below_ear);Average_internode_length_(whole_plant)	Average_internode_length_(whole_plant)	0	1	0	1	0	0	0	0	0	0	1	1	0	0	0	0	0	0	0	0	1	0	1	1	0	0	7	dispensable
pan_gene_16366	pan_gene_32547	Average_internode_length_(below_ear);Average_internode_length_(whole_plant)	Anthesis-silking_interval;Average_internode_length_(whole_plant);Ear_row_number;Plant_height;Tassel_branch_number	0	1	0	1	1	1	0	1	1	0	0	0	0	1	0	0	0	1	1	0	0	0	0	0	0	0	9	dispensable
pan_gene_16366	pan_gene_32834	Average_internode_length_(below_ear);Average_internode_length_(whole_plant)	Average_internode_length_(above_ear);Average_internode_length_(whole_plant);Glutamate;Height_per_day_(until_flowering)	0	1	0	1	1	0	0	0	0	1	0	0	0	0	0	0	0	1	0	0	0	0	0	0	0	1	6	dispensable
pan_gene_16366	pan_gene_3888	Average_internode_length_(below_ear);Average_internode_length_(whole_plant)	Average_internode_length_(whole_plant);Height_per_day_(until_flowering)	0	1	1	0	0	0	0	0	0	1	1	0	0	0	0	1	0	0	0	1	0	0	0	0	0	0	6	dispensable
pan_gene_16366	pan_gene_433	Average_internode_length_(below_ear);Average_internode_length_(whole_plant)	Average_internode_length_(whole_plant);Leaf_width;Tassel_length	0	1	0	1	1	0	1	1	1	0	0	1	0	1	0	1	1	1	1	0	0	0	0	0	1	0	13	near-core
pan_gene_16366	pan_gene_4376	Average_internode_length_(below_ear);Average_internode_length_(whole_plant)	Average_internode_length_(whole_plant);Leaf_width	0	1	0	0	0	1	0	0	0	0	0	0	0	1	0	0	1	1	0	0	0	0	0	0	0	0	5	dispensable
pan_gene_16366	pan_gene_8335	Average_internode_length_(below_ear);Average_internode_length_(whole_plant)	Average_internode_length_(whole_plant);Photoperiod_Growing-degree_days_to_silk;Photoperiod_growing-degree_days_to_anthesis	0	1	0	1	1	1	0	1	1	0	0	0	0	1	0	0	0	1	1	0	0	1	0	0	0	0	10	dispensable
pan_gene_16459	pan_gene_996	Average_internode_length_(whole_plant)	Average_internode_length_(whole_plant);Nodes_to_ear	0	1	0	0	0	0	0	0	0	0	0	0	0	0	0	0	0	0	0	0	0	0	0	0	0	0	1	private
pan_gene_16467	pan_gene_19187	Average_internode_length_(whole_plant)	Average_internode_length_(whole_plant);Sucrose	0	0	0	0	0	0	1	0	0	0	0	0	0	0	0	0	0	0	0	1	0	0	0	0	0	0	2	dispensable
pan_gene_16467	pan_gene_19214	Average_internode_length_(whole_plant)	Average_internode_length_(above_ear);Average_internode_length_(below_ear);Average_internode_length_(whole_plant);Boxcox-transformed_leaf_angle;Height_per_day_(until_flowering);Leaf_width;Plant_height	0	0	0	0	0	0	0	0	0	0	0	0	1	0	0	0	0	0	0	0	0	0	0	0	0	0	1	private
pan_gene_16467	pan_gene_22049	Average_internode_length_(whole_plant)	Average_internode_length_(whole_plant)	0	1	0	0	0	1	0	0	1	0	0	0	0	1	1	0	0	0	0	0	0	0	0	0	1	0	6	dispensable
pan_gene_16467	pan_gene_22269	Average_internode_length_(whole_plant)	Average_internode_length_(above_ear);Average_internode_length_(whole_plant);Nodes_per_plant	0	1	0	1	0	1	0	0	1	1	0	0	1	1	0	1	1	0	0	0	0	0	0	0	0	0	9	dispensable
pan_gene_16467	pan_gene_24540	Average_internode_length_(whole_plant)	Average_internode_length_(whole_plant);Tassel_branch_number	0	1	0	1	1	1	1	0	1	0	1	1	0	1	1	1	1	1	0	1	0	1	1	1	1	0	18	near-core
pan_gene_16467	pan_gene_2511	Average_internode_length_(whole_plant)	Average_internode_length_(whole_plant);Height_above_ear	0	0	0	0	0	0	0	0	0	0	0	1	1	0	1	0	0	0	0	0	0	0	0	0	0	0	3	dispensable
pan_gene_16467	pan_gene_29339	Average_internode_length_(whole_plant)	Average_internode_length_(whole_plant);Southern_leaf_blight	0	1	0	1	0	1	1	1	1	0	1	1	1	1	1	1	1	1	0	1	0	1	1	0	1	0	18	near-core
pan_gene_16467	pan_gene_29886	Average_internode_length_(whole_plant)	Average_internode_length_(whole_plant)	0	1	0	1	1	1	1	0	1	0	0	1	1	1	1	1	1	1	0	1	0	1	1	1	1	0	18	near-core
pan_gene_16467	pan_gene_30287	Average_internode_length_(whole_plant)	Average_internode_length_(below_ear);Average_internode_length_(whole_plant);Days_to_anthesis	0	0	0	0	0	0	0	0	0	0	0	0	0	0	0	1	0	0	0	0	0	0	0	0	0	0	1	private
pan_gene_16467	pan_gene_4376	Average_internode_length_(whole_plant)	Average_internode_length_(whole_plant);Leaf_width	0	1	0	0	0	1	0	0	0	0	0	0	0	0	0	0	0	0	0	0	0	0	0	0	0	0	2	dispensable
pan_gene_16467	pan_gene_5044	Average_internode_length_(whole_plant)	Average_internode_length_(below_ear);Average_internode_length_(whole_plant);Ear_height;Leaf_length	0	0	0	0	0	1	0	0	0	0	0	0	0	0	0	0	0	0	0	1	0	0	0	0	0	0	2	dispensable
pan_gene_16467	pan_gene_550	Average_internode_length_(whole_plant)	Average_internode_length_(whole_plant)	0	1	0	1	1	1	1	1	1	1	0	1	1	1	1	1	0	1	0	1	0	1	1	1	1	0	19	near-core
pan_gene_16467	pan_gene_5555	Average_internode_length_(whole_plant)	100_Kernel_weight;Average_internode_length_(above_ear);Average_internode_length_(whole_plant);Ear_row_number	0	1	0	1	1	1	1	0	1	0	0	1	1	1	1	1	1	1	0	1	0	1	1	0	1	0	17	near-core
pan_gene_16467	pan_gene_7436	Average_internode_length_(whole_plant)	Average_internode_length_(whole_plant)	0	1	0	0	0	0	0	0	0	1	0	0	0	0	0	0	0	0	0	0	0	0	0	0	0	0	2	dispensable
pan_gene_16467	pan_gene_7824	Average_internode_length_(whole_plant)	Average_internode_length_(whole_plant)	0	1	0	0	1	1	1	0	1	0	1	1	0	1	1	1	1	1	0	1	0	1	1	1	1	0	17	near-core
pan_gene_16575	pan_gene_9196	Average_internode_length_(whole_plant);Ear_row_number	Average_internode_length_(whole_plant);Ear_height;Height_above_ear;Nodes_to_ear;PCA_of_metabolites:_PC1;Ratio_of_ear_height_to_total_height;Southern_leaf_blight	0	1	0	0	0	0	0	0	0	0	0	0	0	0	0	0	0	0	0	0	0	0	1	0	0	0	2	dispensable
pan_gene_16906	pan_gene_29886	Average_internode_length_(whole_plant);Nodes_per_plant	Average_internode_length_(whole_plant)	0	1	0	1	1	0	1	1	0	0	1	0	0	0	0	0	0	0	1	0	1	1	0	0	1	0	10	dispensable
pan_gene_16906	pan_gene_550	Average_internode_length_(whole_plant);Nodes_per_plant	Average_internode_length_(whole_plant)	0	1	0	0	0	0	0	0	0	0	0	0	0	0	0	0	0	0	0	0	0	0	0	0	0	0	1	private
pan_gene_16906	pan_gene_59786	Average_internode_length_(whole_plant);Nodes_per_plant	Average_internode_length_(whole_plant);Ratio_of_ear_height_to_total_height	0	0	0	0	0	0	0	1	0	0	0	0	0	0	0	0	0	0	0	0	0	0	0	0	0	0	1	private
pan_gene_17070	pan_gene_4403	Average_internode_length_(whole_plant)	Average_internode_length_(whole_plant);Leaf_width	0	1	1	1	1	0	0	1	1	0	0	0	1	0	0	1	1	0	0	0	0	0	0	0	0	0	9	dispensable
pan_gene_17075	pan_gene_27823	Average_internode_length_(above_ear);Average_internode_length_(whole_plant)	Average_internode_length_(whole_plant);Boxcox-transformed_leaf_angle	0	0	0	0	0	0	0	0	0	0	0	0	1	0	1	0	0	0	1	0	0	1	1	1	1	0	7	dispensable
pan_gene_18043	pan_gene_18790	Average_internode_length_(whole_plant)	Average_internode_length_(whole_plant);Chlorophyll_B;Height_per_day_(until_flowering);Nodes_above_ear;Northern_Leaf_Blight;Protein	0	0	0	0	0	0	0	0	0	0	0	0	0	0	0	0	0	0	0	1	0	0	0	0	0	0	1	private
pan_gene_18043	pan_gene_28028	Average_internode_length_(whole_plant)	Average_internode_length_(whole_plant);Tassel_length	0	1	1	0	1	0	1	0	0	1	1	1	0	1	1	1	0	0	1	0	1	0	0	1	0	0	13	near-core
pan_gene_18043	pan_gene_30585	Average_internode_length_(whole_plant)	Average_internode_length_(whole_plant);Plant_height;Tassel_length	0	0	0	1	0	0	0	0	0	0	0	0	0	0	0	0	0	0	0	0	1	0	0	0	0	0	2	dispensable
pan_gene_18475	pan_gene_18790	Average_internode_length_(whole_plant)	Average_internode_length_(whole_plant);Chlorophyll_B;Height_per_day_(until_flowering);Nodes_above_ear;Northern_Leaf_Blight;Protein	0	0	0	0	0	0	0	0	0	0	0	0	0	0	0	0	0	0	0	1	0	0	0	0	0	0	1	private
pan_gene_18475	pan_gene_2997	Average_internode_length_(whole_plant)	Average_internode_length_(whole_plant)	0	1	0	0	1	0	0	0	0	0	0	1	0	0	0	0	0	0	0	0	0	0	0	0	0	0	3	dispensable
pan_gene_18475	pan_gene_30585	Average_internode_length_(whole_plant)	Average_internode_length_(whole_plant);Plant_height;Tassel_length	0	0	0	0	0	0	0	0	0	0	0	0	0	0	0	0	0	0	0	0	0	0	0	0	0	1	1	private
pan_gene_18730	pan_gene_24417	Average_internode_length_(above_ear);Average_internode_length_(below_ear);Average_internode_length_(whole_plant);Days_to_anthesis;Ear_height;Height_per_day_(until_flowering);Plant_height;Starch	Average_internode_length_(whole_plant)	0	0	0	0	0	1	0	0	0	0	0	0	1	1	0	0	0	0	0	0	0	0	0	0	0	0	3	dispensable
pan_gene_18730	pan_gene_6984	Average_internode_length_(above_ear);Average_internode_length_(below_ear);Average_internode_length_(whole_plant);Days_to_anthesis;Ear_height;Height_per_day_(until_flowering);Plant_height;Starch	Average_internode_length_(whole_plant);Days_to_anthesis;Nodes_above_ear	0	0	0	1	0	0	0	0	0	0	0	0	0	0	0	0	0	1	0	0	0	0	0	0	0	0	2	dispensable
pan_gene_18730	pan_gene_7287	Average_internode_length_(above_ear);Average_internode_length_(below_ear);Average_internode_length_(whole_plant);Days_to_anthesis;Ear_height;Height_per_day_(until_flowering);Plant_height;Starch	Average_internode_length_(whole_plant)	0	0	0	0	0	1	0	0	0	0	0	0	1	0	0	0	0	0	0	0	0	0	0	0	0	0	2	dispensable
pan_gene_18765	pan_gene_20820	Average_internode_length_(whole_plant);Ear_height;Height_per_day_(until_flowering);Plant_height	Average_internode_length_(whole_plant);Height_per_day_(until_flowering)	0	0	0	0	0	0	0	0	0	0	0	0	0	0	0	0	0	0	0	1	1	0	0	0	0	0	2	dispensable
pan_gene_18765	pan_gene_22764	Average_internode_length_(whole_plant);Ear_height;Height_per_day_(until_flowering);Plant_height	Average_internode_length_(whole_plant)	0	0	0	1	1	1	0	1	1	0	0	0	0	0	0	1	0	0	0	0	0	0	0	0	0	0	6	dispensable
pan_gene_18765	pan_gene_23929	Average_internode_length_(whole_plant);Ear_height;Height_per_day_(until_flowering);Plant_height	Average_internode_length_(whole_plant);Northern_Leaf_Blight	0	0	0	0	0	0	0	1	0	0	0	0	0	0	0	0	0	0	0	0	0	0	0	0	0	0	1	private
pan_gene_18765	pan_gene_28024	Average_internode_length_(whole_plant);Ear_height;Height_per_day_(until_flowering);Plant_height	Average_internode_length_(above_ear);Average_internode_length_(whole_plant);Tassel_length	0	0	0	1	0	0	1	1	1	1	0	0	0	1	0	1	0	1	0	1	1	1	0	0	0	0	11	near-core
pan_gene_18765	pan_gene_2918	Average_internode_length_(whole_plant);Ear_height;Height_per_day_(until_flowering);Plant_height	Average_internode_length_(whole_plant);Tassel_branch_number	0	0	0	1	0	0	1	0	0	1	0	0	0	0	0	1	0	1	0	1	1	0	0	0	0	1	8	dispensable
pan_gene_18765	pan_gene_2968	Average_internode_length_(whole_plant);Ear_height;Height_per_day_(until_flowering);Plant_height	Average_internode_length_(above_ear);Average_internode_length_(whole_plant);Leaf_width;Plant_height	0	0	0	1	1	1	0	1	0	0	0	0	0	1	0	1	0	1	0	0	0	0	0	0	0	0	7	dispensable
pan_gene_18765	pan_gene_32547	Average_internode_length_(whole_plant);Ear_height;Height_per_day_(until_flowering);Plant_height	Anthesis-silking_interval;Average_internode_length_(whole_plant);Ear_row_number;Plant_height;Tassel_branch_number	0	0	0	0	0	0	0	1	0	0	0	0	0	0	0	0	0	1	0	1	1	0	0	0	0	0	4	dispensable
pan_gene_18765	pan_gene_32603	Average_internode_length_(whole_plant);Ear_height;Height_per_day_(until_flowering);Plant_height	Average_internode_length_(whole_plant)	0	0	0	0	0	0	1	0	0	1	0	0	0	0	0	0	0	0	1	0	1	0	0	0	0	1	5	dispensable
pan_gene_18765	pan_gene_32834	Average_internode_length_(whole_plant);Ear_height;Height_per_day_(until_flowering);Plant_height	Average_internode_length_(above_ear);Average_internode_length_(whole_plant);Glutamate;Height_per_day_(until_flowering)	0	0	0	0	0	0	0	0	1	0	0	0	0	0	0	0	0	1	0	0	1	0	0	0	0	0	3	dispensable
pan_gene_18765	pan_gene_6525	Average_internode_length_(whole_plant);Ear_height;Height_per_day_(until_flowering);Plant_height	Average_internode_length_(whole_plant);Plant_height	0	0	0	1	0	0	0	1	0	0	0	1	0	1	0	1	0	0	0	0	0	0	0	1	0	0	6	dispensable
pan_gene_18765	pan_gene_9080	Average_internode_length_(whole_plant);Ear_height;Height_per_day_(until_flowering);Plant_height	Average_internode_length_(whole_plant);Ear_height;Height_per_day_(until_flowering);Plant_height	0	0	0	1	0	0	0	0	0	0	0	0	0	0	0	0	0	0	0	0	0	0	0	0	0	0	1	private
pan_gene_18765	pan_gene_9171	Average_internode_length_(whole_plant);Ear_height;Height_per_day_(until_flowering);Plant_height	Average_internode_length_(whole_plant)	0	0	0	1	1	1	1	1	1	0	0	0	0	0	0	1	0	1	1	1	1	0	0	0	0	0	11	near-core
pan_gene_18765	pan_gene_9238	Average_internode_length_(whole_plant);Ear_height;Height_per_day_(until_flowering);Plant_height	Average_internode_length_(whole_plant)	0	0	0	1	1	0	0	0	1	1	0	0	0	1	0	1	0	0	0	0	1	0	0	0	0	0	7	dispensable
pan_gene_18766	pan_gene_71096	Average_internode_length_(whole_plant);Ear_height;Height_per_day_(until_flowering);Plant_height;Southern_leaf_blight	Average_internode_length_(whole_plant)	0	1	0	0	0	0	0	0	0	0	0	0	0	0	0	0	0	0	0	0	0	0	0	0	0	0	1	private
pan_gene_18766	pan_gene_9196	Average_internode_length_(whole_plant);Ear_height;Height_per_day_(until_flowering);Plant_height;Southern_leaf_blight	Average_internode_length_(whole_plant);Ear_height;Height_above_ear;Nodes_to_ear;PCA_of_metabolites:_PC1;Ratio_of_ear_height_to_total_height;Southern_leaf_blight	0	1	0	0	0	0	0	0	0	0	0	0	0	0	0	0	0	0	0	0	0	0	0	0	0	0	1	private
pan_gene_18790	pan_gene_28028	Average_internode_length_(whole_plant);Chlorophyll_B;Height_per_day_(until_flowering);Nodes_above_ear;Northern_Leaf_Blight;Protein	Average_internode_length_(whole_plant);Tassel_length	0	0	0	0	0	1	0	0	0	0	0	0	0	0	0	0	0	1	0	1	0	0	0	0	0	0	3	dispensable
pan_gene_18790	pan_gene_29440	Average_internode_length_(whole_plant);Chlorophyll_B;Height_per_day_(until_flowering);Nodes_above_ear;Northern_Leaf_Blight;Protein	Average_internode_length_(whole_plant)	0	0	0	0	0	0	0	0	0	0	0	0	0	0	0	0	0	1	0	0	0	0	0	0	0	0	1	private
pan_gene_18790	pan_gene_2997	Average_internode_length_(whole_plant);Chlorophyll_B;Height_per_day_(until_flowering);Nodes_above_ear;Northern_Leaf_Blight;Protein	Average_internode_length_(whole_plant)	0	0	0	1	0	0	0	0	0	0	0	0	0	0	0	0	0	1	0	1	0	0	0	0	0	0	3	dispensable
pan_gene_18790	pan_gene_409	Average_internode_length_(whole_plant);Chlorophyll_B;Height_per_day_(until_flowering);Nodes_above_ear;Northern_Leaf_Blight;Protein	Average_internode_length_(above_ear);Average_internode_length_(whole_plant);Height_per_day_(until_flowering);Nodes_per_plant;Plant_height	0	0	0	0	0	1	0	0	0	0	0	0	0	0	0	0	0	1	0	1	0	0	0	0	0	0	3	dispensable
pan_gene_18790	pan_gene_5018	Average_internode_length_(whole_plant);Chlorophyll_B;Height_per_day_(until_flowering);Nodes_above_ear;Northern_Leaf_Blight;Protein	Average_internode_length_(below_ear);Average_internode_length_(whole_plant)	0	0	0	1	0	0	0	0	0	0	0	0	0	0	0	0	0	0	0	1	0	0	0	0	0	0	2	dispensable
pan_gene_18790	pan_gene_7715	Average_internode_length_(whole_plant);Chlorophyll_B;Height_per_day_(until_flowering);Nodes_above_ear;Northern_Leaf_Blight;Protein	Average_internode_length_(below_ear);Average_internode_length_(whole_plant);Ear_height;Height_per_day_(until_flowering);Plant_height	0	0	0	0	0	1	0	0	0	0	0	0	0	0	0	0	0	1	0	1	0	0	0	0	0	0	3	dispensable
pan_gene_18790	pan_gene_927	Average_internode_length_(whole_plant);Chlorophyll_B;Height_per_day_(until_flowering);Nodes_above_ear;Northern_Leaf_Blight;Protein	Average_internode_length_(whole_plant);Cob_diameter;Height_per_day_(until_flowering)	0	0	0	0	0	0	0	0	0	0	0	0	0	0	0	0	0	0	0	1	0	0	0	0	0	0	1	private
pan_gene_18909	pan_gene_2513	Average_internode_length_(above_ear);Average_internode_length_(whole_plant);Northern_Leaf_Blight;PCA_of_metabolites:_PC2	Average_internode_length_(below_ear);Average_internode_length_(whole_plant);Boxcox-transformed_leaf_angle;Glutamate;Height_above_ear;Height_per_day_(until_flowering)	0	1	0	0	0	0	0	0	1	1	0	0	0	0	0	0	0	1	0	0	0	0	0	0	0	0	4	dispensable
pan_gene_18991	pan_gene_29580	Average_internode_length_(whole_plant)	Average_internode_length_(whole_plant)	0	1	0	0	0	0	0	1	0	0	0	0	0	0	0	0	0	0	0	0	0	0	0	0	0	0	2	dispensable
pan_gene_19048	pan_gene_7740	Average_internode_length_(whole_plant);Days_to_anthesis	Average_internode_length_(whole_plant);Chlorophyll_B;Ear_height;Ratio_of_ear_height_to_total_height;Tassel_branch_number	0	0	0	1	0	0	0	0	0	0	0	0	0	0	0	0	0	0	0	0	0	0	0	0	0	0	1	private
pan_gene_19128	pan_gene_22257	Average_internode_length_(whole_plant);Days_to_anthesis;Plant_height	Anthesis-silking_interval;Average_internode_length_(whole_plant);Tassel_branch_number	0	1	0	0	0	0	0	0	0	0	0	0	0	0	0	0	0	0	0	0	0	0	0	0	0	0	1	private
pan_gene_19128	pan_gene_24479	Average_internode_length_(whole_plant);Days_to_anthesis;Plant_height	Average_internode_length_(whole_plant);Boxcox-transformed_leaf_angle;Chlorophyll_B	0	1	0	0	1	0	0	0	0	0	0	0	0	0	0	0	0	0	0	0	0	0	0	0	0	0	2	dispensable
pan_gene_19187	pan_gene_22269	Average_internode_length_(whole_plant);Sucrose	Average_internode_length_(above_ear);Average_internode_length_(whole_plant);Nodes_per_plant	0	0	0	0	0	0	1	0	0	0	0	0	0	0	0	0	0	0	0	0	0	0	0	0	0	0	1	private
pan_gene_19187	pan_gene_32547	Average_internode_length_(whole_plant);Sucrose	Anthesis-silking_interval;Average_internode_length_(whole_plant);Ear_row_number;Plant_height;Tassel_branch_number	0	0	0	0	0	0	1	0	0	0	0	0	0	0	0	0	0	0	0	0	0	0	0	0	0	0	1	private
pan_gene_19187	pan_gene_5044	Average_internode_length_(whole_plant);Sucrose	Average_internode_length_(below_ear);Average_internode_length_(whole_plant);Ear_height;Leaf_length	0	0	0	0	0	0	0	0	0	0	0	0	0	0	0	0	0	0	0	1	0	0	0	0	0	0	1	private
pan_gene_19207	pan_gene_24730	Average_internode_length_(whole_plant)	Average_internode_length_(whole_plant);Ear_row_number	0	0	0	0	0	0	0	0	0	0	0	1	0	0	0	0	1	0	0	0	0	0	0	0	0	0	2	dispensable
pan_gene_19207	pan_gene_59900	Average_internode_length_(whole_plant)	Average_internode_length_(whole_plant);Leaf_width	0	0	0	0	0	0	1	1	0	0	0	0	0	0	0	0	0	0	0	0	0	0	0	0	0	0	2	dispensable
pan_gene_19211	pan_gene_98666	Average_internode_length_(whole_plant)	Average_internode_length_(whole_plant);Glutamate	0	1	0	0	1	0	0	0	0	0	0	0	0	0	0	1	0	0	0	0	0	0	0	0	0	0	3	dispensable
pan_gene_19214	pan_gene_22269	Average_internode_length_(above_ear);Average_internode_length_(below_ear);Average_internode_length_(whole_plant);Boxcox-transformed_leaf_angle;Height_per_day_(until_flowering);Leaf_width;Plant_height	Average_internode_length_(above_ear);Average_internode_length_(whole_plant);Nodes_per_plant	0	0	0	0	0	0	0	0	0	0	0	0	1	0	0	0	0	0	0	0	0	0	0	0	0	0	1	private
pan_gene_19214	pan_gene_2511	Average_internode_length_(above_ear);Average_internode_length_(below_ear);Average_internode_length_(whole_plant);Boxcox-transformed_leaf_angle;Height_per_day_(until_flowering);Leaf_width;Plant_height	Average_internode_length_(whole_plant);Height_above_ear	0	0	0	0	0	0	0	0	0	0	0	0	1	0	0	0	0	0	0	0	0	0	0	0	0	0	1	private
pan_gene_19214	pan_gene_29339	Average_internode_length_(above_ear);Average_internode_length_(below_ear);Average_internode_length_(whole_plant);Boxcox-transformed_leaf_angle;Height_per_day_(until_flowering);Leaf_width;Plant_height	Average_internode_length_(whole_plant);Southern_leaf_blight	0	0	0	0	0	0	0	0	0	0	0	0	1	0	0	0	0	0	0	0	0	0	0	0	0	0	1	private
pan_gene_19214	pan_gene_29886	Average_internode_length_(above_ear);Average_internode_length_(below_ear);Average_internode_length_(whole_plant);Boxcox-transformed_leaf_angle;Height_per_day_(until_flowering);Leaf_width;Plant_height	Average_internode_length_(whole_plant)	0	0	0	0	0	0	0	0	0	0	0	0	1	0	0	0	0	0	0	0	0	0	0	0	0	0	1	private
pan_gene_19214	pan_gene_30300	Average_internode_length_(above_ear);Average_internode_length_(below_ear);Average_internode_length_(whole_plant);Boxcox-transformed_leaf_angle;Height_per_day_(until_flowering);Leaf_width;Plant_height	Average_internode_length_(whole_plant);Height_above_ear	0	0	0	0	0	0	0	0	0	0	0	0	1	0	0	0	0	0	0	0	0	0	0	0	0	0	1	private
pan_gene_19214	pan_gene_32547	Average_internode_length_(above_ear);Average_internode_length_(below_ear);Average_internode_length_(whole_plant);Boxcox-transformed_leaf_angle;Height_per_day_(until_flowering);Leaf_width;Plant_height	Anthesis-silking_interval;Average_internode_length_(whole_plant);Ear_row_number;Plant_height;Tassel_branch_number	0	0	0	0	0	0	0	0	0	0	0	0	1	0	0	0	0	0	0	0	0	0	0	0	0	0	1	private
pan_gene_19215	pan_gene_309	Average_internode_length_(below_ear);Average_internode_length_(whole_plant);Boxcox-transformed_leaf_angle	Average_internode_length_(whole_plant);Ear_height;Nodes_above_ear;Plant_height;Tassel_branch_number	0	0	0	0	0	0	0	0	1	0	0	0	0	0	0	0	0	0	0	0	0	0	0	0	0	0	1	private
pan_gene_19215	pan_gene_59900	Average_internode_length_(below_ear);Average_internode_length_(whole_plant);Boxcox-transformed_leaf_angle	Average_internode_length_(whole_plant);Leaf_width	0	1	1	0	0	0	0	1	1	0	0	1	0	0	0	1	0	0	0	0	0	0	0	1	0	0	7	dispensable
pan_gene_19216	pan_gene_23929	Average_internode_length_(whole_plant);Boxcox-transformed_leaf_angle;Days_to_anthesis;Height_per_day_(until_flowering)	Average_internode_length_(whole_plant);Northern_Leaf_Blight	0	1	0	0	1	0	0	0	0	0	0	0	0	0	0	1	0	0	0	0	0	0	0	0	0	0	3	dispensable
pan_gene_19216	pan_gene_29256	Average_internode_length_(whole_plant);Boxcox-transformed_leaf_angle;Days_to_anthesis;Height_per_day_(until_flowering)	Average_internode_length_(whole_plant)	0	1	0	0	1	0	1	0	0	1	0	0	0	0	0	1	0	1	0	0	0	0	0	0	0	0	6	dispensable
pan_gene_19216	pan_gene_6525	Average_internode_length_(whole_plant);Boxcox-transformed_leaf_angle;Days_to_anthesis;Height_per_day_(until_flowering)	Average_internode_length_(whole_plant);Plant_height	0	1	0	0	1	0	0	0	0	0	0	0	0	1	0	1	0	0	0	0	1	0	0	0	0	0	5	dispensable
pan_gene_19251	pan_gene_32783	Average_internode_length_(whole_plant);Days_to_silk;Leaf_width;Ratio_of_ear_height_to_total_height;Southern_leaf_blight	Average_internode_length_(above_ear);Average_internode_length_(whole_plant);Height_per_day_(until_flowering);Leaf_length;Plant_height	0	1	1	1	0	1	1	1	1	1	0	1	1	1	0	0	1	1	0	1	1	1	1	1	0	1	19	near-core
pan_gene_19451	pan_gene_3836	Average_internode_length_(whole_plant);Plant_height	Average_internode_length_(whole_plant);Tassel_branch_number	0	1	0	0	0	0	0	0	0	0	0	0	0	0	0	0	0	0	0	0	0	0	0	0	0	0	1	private
pan_gene_19461	pan_gene_30437	Average_internode_length_(whole_plant);Leaf_length;Plant_height	Average_internode_length_(whole_plant);Height_per_day_(until_flowering);Plant_height	0	1	0	0	0	0	0	0	0	0	0	0	0	0	0	0	0	0	0	0	0	0	0	0	0	0	1	private
pan_gene_19972	pan_gene_915	Average_internode_length_(whole_plant);Cob_diameter;Height_above_ear;Leaf_length;Plant_height	Average_internode_length_(whole_plant);Height_per_day_(until_flowering);Malate	0	1	0	0	0	0	0	0	0	0	0	0	0	0	0	0	0	0	0	0	0	0	0	0	0	0	1	private
pan_gene_19972	pan_gene_9176	Average_internode_length_(whole_plant);Cob_diameter;Height_above_ear;Leaf_length;Plant_height	Average_internode_length_(whole_plant)	0	1	0	0	0	0	0	0	0	0	0	0	0	0	0	0	0	0	0	0	0	0	0	0	0	0	1	private
pan_gene_19980	pan_gene_22269	Average_internode_length_(below_ear);Average_internode_length_(whole_plant)	Average_internode_length_(above_ear);Average_internode_length_(whole_plant);Nodes_per_plant	0	0	0	0	0	0	0	0	1	0	0	0	0	0	0	1	0	0	0	0	0	0	0	0	0	1	3	dispensable
pan_gene_19980	pan_gene_2511	Average_internode_length_(below_ear);Average_internode_length_(whole_plant)	Average_internode_length_(whole_plant);Height_above_ear	0	0	0	0	0	0	0	0	0	0	0	1	0	0	1	0	0	1	0	0	0	0	0	0	0	0	3	dispensable
pan_gene_19980	pan_gene_26336	Average_internode_length_(below_ear);Average_internode_length_(whole_plant)	Average_internode_length_(above_ear);Average_internode_length_(whole_plant)	0	0	0	0	0	0	0	0	0	0	0	1	0	0	0	0	0	0	0	0	0	0	0	0	0	0	1	private
pan_gene_19980	pan_gene_32547	Average_internode_length_(below_ear);Average_internode_length_(whole_plant)	Anthesis-silking_interval;Average_internode_length_(whole_plant);Ear_row_number;Plant_height;Tassel_branch_number	0	0	0	0	0	0	1	0	1	1	0	1	0	0	0	0	0	0	1	1	0	0	0	0	0	1	7	dispensable
pan_gene_19980	pan_gene_433	Average_internode_length_(below_ear);Average_internode_length_(whole_plant)	Average_internode_length_(whole_plant);Leaf_width;Tassel_length	0	0	0	0	0	0	0	0	1	0	0	0	0	0	1	0	0	0	0	0	0	0	0	0	0	1	3	dispensable
pan_gene_19980	pan_gene_8335	Average_internode_length_(below_ear);Average_internode_length_(whole_plant)	Average_internode_length_(whole_plant);Photoperiod_Growing-degree_days_to_silk;Photoperiod_growing-degree_days_to_anthesis	0	0	0	0	0	0	1	0	1	0	0	1	0	0	1	0	0	0	1	1	0	0	0	0	0	1	7	dispensable
pan_gene_19988	pan_gene_20670	Average_internode_length_(whole_plant)	Average_internode_length_(whole_plant);Height_per_day_(until_flowering);Plant_height	0	1	1	0	0	1	1	1	0	1	0	0	1	1	1	0	0	0	0	1	1	0	1	1	0	0	13	near-core
pan_gene_2008	pan_gene_22768	Average_internode_length_(whole_plant)	Average_internode_length_(whole_plant);Plant_height	0	1	0	1	0	0	1	0	0	0	0	0	0	1	0	0	0	0	0	0	0	0	0	0	0	0	4	dispensable
pan_gene_2019	pan_gene_24747	Average_internode_length_(whole_plant)	Average_internode_length_(whole_plant);Height_above_ear;Height_per_day_(until_flowering)	0	1	0	1	1	1	0	1	1	0	0	0	1	0	0	1	0	0	1	1	0	1	0	1	0	0	12	near-core
pan_gene_2019	pan_gene_9223	Average_internode_length_(whole_plant)	Average_internode_length_(below_ear);Average_internode_length_(whole_plant);Ear_height;Starch	0	1	0	1	0	1	0	0	0	0	0	1	1	0	0	1	0	0	0	0	0	0	1	0	0	0	7	dispensable
pan_gene_20637	pan_gene_4733	Average_internode_length_(whole_plant);Ear_height;Height_per_day_(until_flowering);Plant_height;Ratio_of_ear_height_to_total_height;Tassel_length	100_Kernel_weight;Average_internode_length_(whole_plant);Starch	0	0	0	0	0	0	0	0	0	0	0	0	0	0	0	0	0	0	1	0	0	0	0	0	0	0	1	private
pan_gene_20637	pan_gene_97231	Average_internode_length_(whole_plant);Ear_height;Height_per_day_(until_flowering);Plant_height;Ratio_of_ear_height_to_total_height;Tassel_length	100_Kernel_weight;Average_internode_length_(whole_plant);Glucose	0	0	0	0	0	0	0	1	0	0	0	0	0	0	0	0	0	0	0	0	0	0	0	0	0	0	1	private
pan_gene_20820	pan_gene_23752	Average_internode_length_(whole_plant);Height_per_day_(until_flowering)	Average_internode_length_(whole_plant)	0	0	0	0	1	0	0	0	0	0	0	0	0	0	1	1	0	0	0	1	0	0	0	0	0	1	5	dispensable
pan_gene_20820	pan_gene_23929	Average_internode_length_(whole_plant);Height_per_day_(until_flowering)	Average_internode_length_(whole_plant);Northern_Leaf_Blight	0	0	0	0	1	0	0	1	0	0	1	1	1	0	0	0	0	0	0	0	1	0	0	0	0	1	7	dispensable
pan_gene_20820	pan_gene_29344	Average_internode_length_(whole_plant);Height_per_day_(until_flowering)	Average_internode_length_(whole_plant);Tassel_branch_number	0	0	0	0	1	0	0	0	0	1	0	0	0	0	1	1	0	0	0	0	0	0	0	0	0	0	4	dispensable
pan_gene_20820	pan_gene_30588	Average_internode_length_(whole_plant);Height_per_day_(until_flowering)	Average_internode_length_(whole_plant)	0	0	0	0	0	0	0	0	0	0	1	0	1	0	0	0	0	0	0	0	0	0	0	0	0	1	3	dispensable
pan_gene_20820	pan_gene_30841	Average_internode_length_(whole_plant);Height_per_day_(until_flowering)	Average_internode_length_(whole_plant);Days_to_silk;Ear_row_number;Tassel_branch_number	0	0	0	0	1	0	0	1	0	0	1	0	1	0	0	1	0	0	1	1	1	0	0	1	0	1	10	dispensable
pan_gene_20820	pan_gene_31859	Average_internode_length_(whole_plant);Height_per_day_(until_flowering)	Average_internode_length_(whole_plant)	0	0	0	0	0	0	0	1	0	0	0	0	1	0	0	1	0	0	0	0	0	0	0	1	0	0	4	dispensable
pan_gene_20820	pan_gene_32547	Average_internode_length_(whole_plant);Height_per_day_(until_flowering)	Anthesis-silking_interval;Average_internode_length_(whole_plant);Ear_row_number;Plant_height;Tassel_branch_number	0	0	0	0	1	0	0	1	0	0	0	0	1	0	0	0	0	0	1	1	1	0	0	1	0	1	8	dispensable
pan_gene_20820	pan_gene_433	Average_internode_length_(whole_plant);Height_per_day_(until_flowering)	Average_internode_length_(whole_plant);Leaf_width;Tassel_length	0	0	0	0	1	0	0	1	0	0	1	1	1	0	1	0	0	0	1	1	0	0	0	0	0	0	8	dispensable
pan_gene_20820	pan_gene_434	Average_internode_length_(whole_plant);Height_per_day_(until_flowering)	Average_internode_length_(whole_plant);Nodes_per_plant	0	0	0	0	0	0	0	0	0	0	1	0	0	0	0	1	0	0	0	0	0	0	0	0	0	0	2	dispensable
pan_gene_20820	pan_gene_4376	Average_internode_length_(whole_plant);Height_per_day_(until_flowering)	Average_internode_length_(whole_plant);Leaf_width	0	0	0	0	0	0	0	0	0	0	0	1	0	0	0	0	0	0	0	0	0	0	0	0	0	0	1	private
pan_gene_20820	pan_gene_4556	Average_internode_length_(whole_plant);Height_per_day_(until_flowering)	Average_internode_length_(whole_plant)	0	0	0	0	1	0	0	0	0	1	1	0	0	0	1	1	0	0	1	1	1	0	0	0	0	1	9	dispensable
pan_gene_20820	pan_gene_8335	Average_internode_length_(whole_plant);Height_per_day_(until_flowering)	Average_internode_length_(whole_plant);Photoperiod_Growing-degree_days_to_silk;Photoperiod_growing-degree_days_to_anthesis	0	0	0	0	1	0	0	1	0	0	1	1	1	0	1	1	0	0	1	1	1	0	0	0	0	1	11	near-core
pan_gene_20911	pan_gene_22888	Average_internode_length_(whole_plant)	Average_internode_length_(whole_plant);Nodes_above_ear	0	1	0	0	0	0	0	0	0	0	0	0	0	0	1	0	0	0	0	0	0	0	0	0	0	0	2	dispensable
pan_gene_20911	pan_gene_7787	Average_internode_length_(whole_plant)	Average_internode_length_(whole_plant)	0	1	0	0	0	0	0	0	0	0	0	0	0	0	0	0	0	0	0	0	0	0	0	0	0	0	1	private
pan_gene_22049	pan_gene_22269	Average_internode_length_(whole_plant)	Average_internode_length_(above_ear);Average_internode_length_(whole_plant);Nodes_per_plant	0	1	0	1	0	1	0	1	1	0	0	0	0	1	0	1	0	0	0	0	0	0	1	1	0	0	9	dispensable
pan_gene_22049	pan_gene_23752	Average_internode_length_(whole_plant)	Average_internode_length_(whole_plant)	0	0	0	0	0	0	0	0	0	1	0	0	0	0	0	0	0	0	0	0	0	0	0	0	0	0	1	private
pan_gene_22049	pan_gene_2912	Average_internode_length_(whole_plant)	Average_internode_length_(whole_plant)	0	1	1	0	0	0	0	0	0	0	0	0	0	0	0	0	1	0	0	0	0	0	0	0	0	0	3	dispensable
pan_gene_22049	pan_gene_30300	Average_internode_length_(whole_plant)	Average_internode_length_(whole_plant);Height_above_ear	0	1	0	1	0	1	0	0	1	0	0	0	0	0	0	0	0	0	1	1	0	0	1	0	1	0	8	dispensable
pan_gene_22049	pan_gene_30841	Average_internode_length_(whole_plant)	Average_internode_length_(whole_plant);Days_to_silk;Ear_row_number;Tassel_branch_number	0	1	0	0	0	0	0	0	0	0	0	0	0	0	0	0	1	0	1	0	0	0	0	0	1	0	4	dispensable
pan_gene_22049	pan_gene_32547	Average_internode_length_(whole_plant)	Anthesis-silking_interval;Average_internode_length_(whole_plant);Ear_row_number;Plant_height;Tassel_branch_number	0	1	0	0	0	1	0	0	1	0	0	0	0	0	0	0	0	0	0	1	0	0	1	0	0	0	5	dispensable
pan_gene_22049	pan_gene_434	Average_internode_length_(whole_plant)	Average_internode_length_(whole_plant);Nodes_per_plant	0	1	0	0	0	0	0	0	0	0	0	0	0	0	0	1	0	0	0	0	0	0	0	0	0	0	2	dispensable
pan_gene_22049	pan_gene_4376	Average_internode_length_(whole_plant)	Average_internode_length_(whole_plant);Leaf_width	0	1	0	0	0	0	0	0	0	0	0	0	0	0	0	0	0	0	0	0	0	0	0	0	0	0	1	private
pan_gene_22049	pan_gene_4406	Average_internode_length_(whole_plant)	Average_internode_length_(above_ear);Average_internode_length_(below_ear);Average_internode_length_(whole_plant);Height_above_ear;Height_per_day_(until_flowering);Leaf_length;Plant_height;Stalk_strength;Tassel_length	0	0	0	0	0	0	0	0	0	0	0	0	0	0	0	0	0	0	0	0	0	0	0	0	0	1	1	private
pan_gene_22049	pan_gene_4556	Average_internode_length_(whole_plant)	Average_internode_length_(whole_plant)	0	1	0	0	0	0	1	0	1	0	0	1	1	0	1	0	1	0	0	0	0	0	1	0	1	1	10	dispensable
pan_gene_22049	pan_gene_5044	Average_internode_length_(whole_plant)	Average_internode_length_(below_ear);Average_internode_length_(whole_plant);Ear_height;Leaf_length	0	0	0	0	0	0	0	0	0	0	0	0	0	0	0	1	0	0	0	0	0	1	0	0	0	1	3	dispensable
pan_gene_22049	pan_gene_8123	Average_internode_length_(whole_plant)	Average_internode_length_(whole_plant);Ear_row_number	0	1	0	0	1	1	0	0	1	1	0	1	0	0	0	0	0	0	0	0	0	0	0	0	0	0	6	dispensable
pan_gene_22049	pan_gene_8335	Average_internode_length_(whole_plant)	Average_internode_length_(whole_plant);Photoperiod_Growing-degree_days_to_silk;Photoperiod_growing-degree_days_to_anthesis	0	1	0	0	0	1	1	0	1	1	0	1	0	0	1	0	0	0	1	1	0	0	1	0	0	0	10	dispensable
pan_gene_22255	pan_gene_23929	100_Kernel_weight;Anthesis-silking_interval;Average_internode_length_(whole_plant)	Average_internode_length_(whole_plant);Northern_Leaf_Blight	0	1	1	0	0	0	0	1	0	1	1	0	0	0	0	0	0	0	0	0	0	0	0	1	0	0	6	dispensable
pan_gene_22255	pan_gene_28024	100_Kernel_weight;Anthesis-silking_interval;Average_internode_length_(whole_plant)	Average_internode_length_(above_ear);Average_internode_length_(whole_plant);Tassel_length	0	1	0	1	1	0	1	1	1	0	0	0	0	0	0	0	0	0	0	0	0	0	0	0	0	0	6	dispensable
pan_gene_22255	pan_gene_2890	100_Kernel_weight;Anthesis-silking_interval;Average_internode_length_(whole_plant)	Average_internode_length_(whole_plant)	0	1	0	0	0	0	0	0	0	0	0	1	0	0	0	0	0	0	0	0	0	0	0	0	0	0	2	dispensable
pan_gene_22255	pan_gene_29061	100_Kernel_weight;Anthesis-silking_interval;Average_internode_length_(whole_plant)	Average_internode_length_(whole_plant)	0	1	0	0	0	0	0	0	0	0	0	0	0	0	0	0	0	0	0	0	0	0	0	0	0	0	1	private
pan_gene_22255	pan_gene_2976	100_Kernel_weight;Anthesis-silking_interval;Average_internode_length_(whole_plant)	Average_internode_length_(whole_plant)	0	1	1	1	1	0	1	0	1	0	1	1	0	0	0	1	0	0	0	0	1	0	0	1	0	1	12	near-core
pan_gene_22255	pan_gene_7716	100_Kernel_weight;Anthesis-silking_interval;Average_internode_length_(whole_plant)	Average_internode_length_(below_ear);Average_internode_length_(whole_plant);Ear_height;Height_per_day_(until_flowering);Plant_height	0	1	0	0	0	0	0	0	0	0	0	0	0	0	0	0	0	0	0	0	0	0	0	0	0	0	1	private
pan_gene_22255	pan_gene_792	100_Kernel_weight;Anthesis-silking_interval;Average_internode_length_(whole_plant)	Average_internode_length_(whole_plant)	0	1	1	0	0	1	0	0	0	1	0	0	0	0	1	1	0	0	0	0	0	0	0	0	0	0	6	dispensable
pan_gene_22255	pan_gene_7982	100_Kernel_weight;Anthesis-silking_interval;Average_internode_length_(whole_plant)	Average_internode_length_(whole_plant);Days_to_silk;Tassel_branch_number	0	1	1	1	0	0	1	1	1	0	1	1	0	0	0	1	0	0	0	0	1	0	1	0	0	1	12	near-core
pan_gene_22255	pan_gene_9080	100_Kernel_weight;Anthesis-silking_interval;Average_internode_length_(whole_plant)	Average_internode_length_(whole_plant);Ear_height;Height_per_day_(until_flowering);Plant_height	0	1	0	1	0	0	1	0	0	1	0	0	0	0	0	0	0	0	0	0	0	0	0	0	0	0	4	dispensable
pan_gene_22269	pan_gene_23752	Average_internode_length_(above_ear);Average_internode_length_(whole_plant);Nodes_per_plant	Average_internode_length_(whole_plant)	0	0	0	0	0	0	0	0	0	1	0	0	0	0	0	0	0	1	0	0	0	0	0	0	0	1	3	dispensable
pan_gene_22269	pan_gene_2510	Average_internode_length_(above_ear);Average_internode_length_(whole_plant);Nodes_per_plant	Average_internode_length_(whole_plant);Glutamate;Height_above_ear	0	1	0	0	0	0	0	0	0	1	0	0	0	0	0	0	0	0	0	0	0	0	1	0	0	0	3	dispensable
pan_gene_22269	pan_gene_2511	Average_internode_length_(above_ear);Average_internode_length_(whole_plant);Nodes_per_plant	Average_internode_length_(whole_plant);Height_above_ear	0	0	0	0	0	0	0	0	0	0	0	1	1	0	1	0	0	1	0	0	0	0	0	0	0	0	4	dispensable
pan_gene_22269	pan_gene_2912	Average_internode_length_(above_ear);Average_internode_length_(whole_plant);Nodes_per_plant	Average_internode_length_(whole_plant)	0	1	0	0	0	0	0	0	0	0	1	0	0	0	0	0	0	0	0	0	0	0	1	0	0	0	3	dispensable
pan_gene_22269	pan_gene_30287	Average_internode_length_(above_ear);Average_internode_length_(whole_plant);Nodes_per_plant	Average_internode_length_(below_ear);Average_internode_length_(whole_plant);Days_to_anthesis	0	0	0	0	1	0	0	0	0	1	0	0	0	0	0	1	0	0	1	0	0	0	0	0	0	0	4	dispensable
pan_gene_22269	pan_gene_32547	Average_internode_length_(above_ear);Average_internode_length_(whole_plant);Nodes_per_plant	Anthesis-silking_interval;Average_internode_length_(whole_plant);Ear_row_number;Plant_height;Tassel_branch_number	0	1	1	0	0	1	1	0	1	1	0	0	0	1	0	0	0	1	1	0	1	0	1	0	1	1	13	near-core
pan_gene_22269	pan_gene_4376	Average_internode_length_(above_ear);Average_internode_length_(whole_plant);Nodes_per_plant	Average_internode_length_(whole_plant);Leaf_width	0	1	0	0	1	1	0	0	0	1	0	0	1	0	0	0	0	0	1	0	0	0	0	0	0	0	6	dispensable
pan_gene_22269	pan_gene_5019	Average_internode_length_(above_ear);Average_internode_length_(whole_plant);Nodes_per_plant	Average_internode_length_(below_ear);Average_internode_length_(whole_plant)	0	1	0	0	0	0	0	0	0	0	0	0	0	0	0	0	0	0	0	0	0	1	1	0	0	0	3	dispensable
pan_gene_22269	pan_gene_550	Average_internode_length_(above_ear);Average_internode_length_(whole_plant);Nodes_per_plant	Average_internode_length_(whole_plant)	0	1	0	1	1	1	1	1	1	1	1	1	1	1	1	1	0	1	1	1	1	1	1	1	1	1	23	core
pan_gene_22269	pan_gene_59786	Average_internode_length_(above_ear);Average_internode_length_(whole_plant);Nodes_per_plant	Average_internode_length_(whole_plant);Ratio_of_ear_height_to_total_height	0	0	0	1	1	0	0	1	1	0	0	0	0	0	0	0	0	0	0	0	0	0	0	0	0	0	4	dispensable
pan_gene_22269	pan_gene_7436	Average_internode_length_(above_ear);Average_internode_length_(whole_plant);Nodes_per_plant	Average_internode_length_(whole_plant)	0	1	0	0	0	0	0	0	0	1	0	0	0	0	0	0	0	0	0	0	1	0	1	0	0	0	4	dispensable
pan_gene_22269	pan_gene_8335	Average_internode_length_(above_ear);Average_internode_length_(whole_plant);Nodes_per_plant	Average_internode_length_(whole_plant);Photoperiod_Growing-degree_days_to_silk;Photoperiod_growing-degree_days_to_anthesis	0	1	1	1	1	1	1	1	1	1	1	1	1	1	1	0	1	1	1	0	1	1	1	1	1	1	23	core
pan_gene_22269	pan_gene_84700	Average_internode_length_(above_ear);Average_internode_length_(whole_plant);Nodes_per_plant	Average_internode_length_(whole_plant);Tassel_length	0	1	0	0	0	0	0	0	0	0	0	0	0	0	0	0	0	0	0	0	0	0	0	0	0	0	1	private
pan_gene_22463	pan_gene_2290	Average_internode_length_(whole_plant);Height_per_day_(until_flowering)	Average_internode_length_(whole_plant);Height_per_day_(until_flowering)	0	1	0	1	0	1	0	0	1	0	0	0	0	0	0	0	0	0	0	0	0	0	1	0	0	0	5	dispensable
pan_gene_22463	pan_gene_25440	Average_internode_length_(whole_plant);Height_per_day_(until_flowering)	Average_internode_length_(whole_plant);Ear_row_number;Height_above_ear;Leaf_width;Nodes_above_ear;Photoperiod_Growing-degree_days_to_silk	0	1	0	0	0	0	0	0	1	0	0	1	0	0	0	0	0	0	0	0	0	1	0	0	0	0	4	dispensable
pan_gene_22463	pan_gene_309	Average_internode_length_(whole_plant);Height_per_day_(until_flowering)	Average_internode_length_(whole_plant);Ear_height;Nodes_above_ear;Plant_height;Tassel_branch_number	0	0	0	0	0	0	0	0	1	0	0	0	0	0	0	0	0	0	0	0	0	0	0	0	0	0	1	private
pan_gene_22764	pan_gene_22888	Average_internode_length_(whole_plant)	Average_internode_length_(whole_plant);Nodes_above_ear	0	1	0	0	0	1	0	0	1	0	0	0	0	0	0	0	1	0	0	0	0	1	0	0	0	0	5	dispensable
pan_gene_22764	pan_gene_2918	Average_internode_length_(whole_plant)	Average_internode_length_(whole_plant);Tassel_branch_number	0	1	0	1	0	0	0	0	0	0	0	0	0	0	0	0	0	0	0	0	0	0	0	0	0	0	2	dispensable
pan_gene_22764	pan_gene_29344	Average_internode_length_(whole_plant)	Average_internode_length_(whole_plant);Tassel_branch_number	0	0	0	0	0	1	0	0	0	0	0	0	0	0	0	0	0	0	0	0	0	0	0	0	0	0	1	private
pan_gene_22764	pan_gene_2968	Average_internode_length_(whole_plant)	Average_internode_length_(above_ear);Average_internode_length_(whole_plant);Leaf_width;Plant_height	0	1	0	1	1	1	1	1	1	0	0	1	0	1	0	1	0	0	0	1	0	0	0	0	0	0	11	near-core
pan_gene_22764	pan_gene_32547	Average_internode_length_(whole_plant)	Anthesis-silking_interval;Average_internode_length_(whole_plant);Ear_row_number;Plant_height;Tassel_branch_number	0	1	0	0	0	1	1	0	0	0	0	0	1	0	0	0	1	0	0	0	0	0	0	0	0	0	5	dispensable
pan_gene_22764	pan_gene_6525	Average_internode_length_(whole_plant)	Average_internode_length_(whole_plant);Plant_height	0	1	0	0	1	0	0	1	0	0	0	0	1	0	0	0	0	0	0	0	0	0	0	0	0	0	4	dispensable
pan_gene_22764	pan_gene_9238	Average_internode_length_(whole_plant)	Average_internode_length_(whole_plant)	0	1	0	1	1	0	0	0	1	0	0	0	0	1	0	0	0	0	0	0	0	1	0	0	0	0	6	dispensable
pan_gene_22768	pan_gene_3861	Average_internode_length_(whole_plant);Plant_height	Average_internode_length_(whole_plant);Ear_height;Glucose;Plant_height;Protein	0	1	1	0	0	0	0	0	0	0	1	0	0	0	0	0	1	0	0	0	0	0	0	0	0	0	4	dispensable
pan_gene_22888	pan_gene_29344	Average_internode_length_(whole_plant);Nodes_above_ear	Average_internode_length_(whole_plant);Tassel_branch_number	0	0	0	0	1	1	0	0	0	0	0	0	0	0	1	1	1	0	0	1	0	0	0	0	0	0	6	dispensable
pan_gene_22888	pan_gene_30588	Average_internode_length_(whole_plant);Nodes_above_ear	Average_internode_length_(whole_plant)	0	1	0	0	1	0	0	0	0	0	0	0	0	0	0	0	0	0	0	0	0	0	0	0	0	0	2	dispensable
pan_gene_22888	pan_gene_30841	Average_internode_length_(whole_plant);Nodes_above_ear	Average_internode_length_(whole_plant);Days_to_silk;Ear_row_number;Tassel_branch_number	0	1	0	1	1	1	1	1	1	0	0	0	0	0	0	1	1	0	1	1	0	1	0	0	0	0	12	near-core
pan_gene_22888	pan_gene_32547	Average_internode_length_(whole_plant);Nodes_above_ear	Anthesis-silking_interval;Average_internode_length_(whole_plant);Ear_row_number;Plant_height;Tassel_branch_number	0	1	0	0	1	1	1	1	1	1	0	0	0	1	0	0	1	1	1	1	1	0	0	1	0	0	14	near-core
pan_gene_22888	pan_gene_32603	Average_internode_length_(whole_plant);Nodes_above_ear	Average_internode_length_(whole_plant)	0	1	0	0	1	0	0	0	0	0	0	0	0	0	0	1	0	0	0	0	0	1	0	0	0	0	4	dispensable
pan_gene_22888	pan_gene_433	Average_internode_length_(whole_plant);Nodes_above_ear	Average_internode_length_(whole_plant);Leaf_width;Tassel_length	0	1	0	0	1	0	0	0	1	1	0	0	0	0	1	0	0	1	1	1	1	1	0	1	0	0	11	near-core
pan_gene_22888	pan_gene_434	Average_internode_length_(whole_plant);Nodes_above_ear	Average_internode_length_(whole_plant);Nodes_per_plant	0	1	0	0	0	0	0	0	0	1	0	0	0	0	0	1	0	0	0	0	1	0	0	0	0	0	4	dispensable
pan_gene_22888	pan_gene_4376	Average_internode_length_(whole_plant);Nodes_above_ear	Average_internode_length_(whole_plant);Leaf_width	0	1	0	0	0	1	0	0	0	0	0	0	0	0	0	0	1	0	1	0	0	0	0	0	0	0	4	dispensable
pan_gene_22888	pan_gene_7436	Average_internode_length_(whole_plant);Nodes_above_ear	Average_internode_length_(whole_plant)	0	1	0	0	0	0	0	0	0	1	0	0	0	0	0	0	0	0	1	0	1	0	0	0	0	0	4	dispensable
pan_gene_22888	pan_gene_7494	Average_internode_length_(whole_plant);Nodes_above_ear	Average_internode_length_(whole_plant)	0	1	0	0	0	0	0	0	0	0	0	0	0	0	0	0	0	0	0	0	0	0	0	1	0	0	2	dispensable
pan_gene_22888	pan_gene_7787	Average_internode_length_(whole_plant);Nodes_above_ear	Average_internode_length_(whole_plant)	0	1	0	0	0	0	0	0	0	0	0	0	0	0	0	0	0	0	0	0	0	1	0	0	0	0	2	dispensable
pan_gene_22888	pan_gene_8335	Average_internode_length_(whole_plant);Nodes_above_ear	Average_internode_length_(whole_plant);Photoperiod_Growing-degree_days_to_silk;Photoperiod_growing-degree_days_to_anthesis	0	1	0	1	1	1	0	1	1	1	1	0	0	0	1	1	1	1	1	1	1	1	0	0	0	0	16	near-core
pan_gene_22888	pan_gene_8854	Average_internode_length_(whole_plant);Nodes_above_ear	Anthesis-silking_interval;Average_internode_length_(above_ear);Average_internode_length_(whole_plant);Height_above_ear;Leaf_length;Nodes_above_ear	0	1	0	0	0	0	0	0	0	0	0	0	0	0	0	0	0	0	0	0	0	0	0	0	0	0	1	private
pan_gene_2290	pan_gene_30750	Average_internode_length_(whole_plant);Height_per_day_(until_flowering)	Average_internode_length_(whole_plant);Nodes_to_ear;Starch	0	1	0	0	0	0	0	0	0	0	0	0	0	0	0	0	0	0	0	0	0	0	0	0	0	0	1	private
pan_gene_2354	pan_gene_29886	Average_internode_length_(whole_plant)	Average_internode_length_(whole_plant)	0	0	0	0	0	0	0	0	0	0	0	0	0	0	0	0	0	0	0	0	0	0	0	0	1	0	1	private
pan_gene_23752	pan_gene_2511	Average_internode_length_(whole_plant)	Average_internode_length_(whole_plant);Height_above_ear	0	0	0	0	0	0	0	0	0	0	0	0	0	0	1	0	0	1	0	0	0	0	0	0	0	0	2	dispensable
pan_gene_23752	pan_gene_2912	Average_internode_length_(whole_plant)	Average_internode_length_(whole_plant)	0	0	0	0	0	0	0	0	0	0	0	0	0	0	0	0	0	0	0	0	0	0	0	0	0	1	1	private
pan_gene_23752	pan_gene_29344	Average_internode_length_(whole_plant)	Average_internode_length_(whole_plant);Tassel_branch_number	0	0	0	0	1	0	0	0	0	0	0	0	0	0	1	1	0	0	0	1	0	0	0	0	0	1	5	dispensable
pan_gene_23752	pan_gene_32547	Average_internode_length_(whole_plant)	Anthesis-silking_interval;Average_internode_length_(whole_plant);Ear_row_number;Plant_height;Tassel_branch_number	0	0	0	0	1	0	0	0	0	1	0	0	0	0	0	0	0	1	0	1	0	0	0	0	0	1	5	dispensable
pan_gene_23752	pan_gene_32603	Average_internode_length_(whole_plant)	Average_internode_length_(whole_plant)	0	0	0	0	1	0	0	0	0	0	0	0	0	0	0	0	0	0	0	0	0	0	0	0	0	0	1	private
pan_gene_23752	pan_gene_4376	Average_internode_length_(whole_plant)	Average_internode_length_(whole_plant);Leaf_width	0	0	0	0	0	0	0	0	0	0	0	0	0	0	1	0	0	0	0	0	0	0	0	0	0	0	1	private
pan_gene_23752	pan_gene_4556	Average_internode_length_(whole_plant)	Average_internode_length_(whole_plant)	0	0	0	0	1	0	0	0	0	0	0	0	0	0	1	1	0	1	0	0	0	0	0	0	0	1	5	dispensable
pan_gene_23752	pan_gene_64483	Average_internode_length_(whole_plant)	Average_internode_length_(whole_plant)	0	0	0	0	0	0	0	0	0	0	0	0	0	0	0	0	0	1	0	0	0	0	0	0	0	0	1	private
pan_gene_23752	pan_gene_8335	Average_internode_length_(whole_plant)	Average_internode_length_(whole_plant);Photoperiod_Growing-degree_days_to_silk;Photoperiod_growing-degree_days_to_anthesis	0	0	0	0	1	0	0	0	0	1	0	0	0	0	1	1	0	1	0	1	0	0	0	0	0	1	7	dispensable
pan_gene_23929	pan_gene_29256	Average_internode_length_(whole_plant);Northern_Leaf_Blight	Average_internode_length_(whole_plant)	0	1	0	0	0	0	0	0	0	0	0	0	0	1	0	0	0	0	0	0	0	0	0	0	0	0	2	dispensable
pan_gene_23929	pan_gene_29344	Average_internode_length_(whole_plant);Northern_Leaf_Blight	Average_internode_length_(whole_plant);Tassel_branch_number	0	0	0	0	0	1	0	0	0	0	0	0	0	0	0	0	0	0	0	0	0	0	0	0	0	0	1	private
pan_gene_23929	pan_gene_30588	Average_internode_length_(whole_plant);Northern_Leaf_Blight	Average_internode_length_(whole_plant)	0	1	0	1	0	0	1	0	0	0	0	1	1	1	0	0	0	1	0	0	1	0	1	1	0	0	10	dispensable
pan_gene_23929	pan_gene_30841	Average_internode_length_(whole_plant);Northern_Leaf_Blight	Average_internode_length_(whole_plant);Days_to_silk;Ear_row_number;Tassel_branch_number	0	1	0	1	0	1	0	0	1	1	1	1	0	1	0	1	0	1	0	0	1	0	0	0	0	1	12	near-core
pan_gene_23929	pan_gene_32547	Average_internode_length_(whole_plant);Northern_Leaf_Blight	Anthesis-silking_interval;Average_internode_length_(whole_plant);Ear_row_number;Plant_height;Tassel_branch_number	0	1	0	1	1	1	0	1	1	0	0	0	0	1	0	0	0	0	0	0	0	0	0	0	0	0	7	dispensable
pan_gene_23929	pan_gene_3888	Average_internode_length_(whole_plant);Northern_Leaf_Blight	Average_internode_length_(whole_plant);Height_per_day_(until_flowering)	0	1	1	0	0	0	0	1	1	0	0	0	0	0	0	0	0	0	0	1	0	0	0	0	0	0	5	dispensable
pan_gene_23929	pan_gene_433	Average_internode_length_(whole_plant);Northern_Leaf_Blight	Average_internode_length_(whole_plant);Leaf_width;Tassel_length	0	1	0	1	1	0	1	1	1	0	0	1	0	1	0	1	1	0	0	0	0	0	0	0	0	0	10	dispensable
pan_gene_23929	pan_gene_4376	Average_internode_length_(whole_plant);Northern_Leaf_Blight	Average_internode_length_(whole_plant);Leaf_width	0	1	0	1	0	0	0	0	0	0	0	1	0	0	0	0	0	0	0	0	0	0	0	0	0	0	3	dispensable
pan_gene_23929	pan_gene_4556	Average_internode_length_(whole_plant);Northern_Leaf_Blight	Average_internode_length_(whole_plant)	0	1	0	1	1	1	0	0	1	1	0	1	0	1	0	0	0	0	0	0	0	0	0	0	0	1	9	dispensable
pan_gene_23929	pan_gene_792	Average_internode_length_(whole_plant);Northern_Leaf_Blight	Average_internode_length_(whole_plant)	0	1	0	0	1	1	1	0	0	1	0	0	0	1	0	0	0	0	1	0	0	0	1	0	0	1	9	dispensable
pan_gene_23929	pan_gene_8335	Average_internode_length_(whole_plant);Northern_Leaf_Blight	Average_internode_length_(whole_plant);Photoperiod_Growing-degree_days_to_silk;Photoperiod_growing-degree_days_to_anthesis	0	1	0	1	1	1	0	0	1	0	0	1	1	1	0	1	0	1	0	0	0	0	0	1	0	0	11	near-core
pan_gene_23929	pan_gene_9171	Average_internode_length_(whole_plant);Northern_Leaf_Blight	Average_internode_length_(whole_plant)	0	1	0	1	1	0	0	0	0	1	0	0	0	0	0	0	0	1	0	0	0	0	1	0	0	0	6	dispensable
pan_gene_23999	pan_gene_24414	Average_internode_length_(above_ear);Average_internode_length_(whole_plant);Days_to_anthesis;Height_per_day_(until_flowering);Plant_height	Average_internode_length_(whole_plant);Chlorophyll_B	0	1	0	1	0	0	0	1	1	0	1	0	0	0	0	0	1	1	0	0	0	1	0	0	0	1	9	dispensable
pan_gene_2414	pan_gene_26102	Average_internode_length_(below_ear);Average_internode_length_(whole_plant)	Average_internode_length_(whole_plant)	0	1	0	0	0	0	1	0	0	0	0	0	0	0	1	1	0	0	1	0	1	1	1	1	0	1	10	dispensable
pan_gene_24347	pan_gene_25336	Average_internode_length_(whole_plant)	Average_internode_length_(whole_plant);Tassel_branch_number	0	1	0	0	0	0	0	0	0	0	0	0	0	0	0	0	0	0	0	0	0	0	0	0	0	0	1	private
pan_gene_24347	pan_gene_32544	Average_internode_length_(whole_plant)	Average_internode_length_(whole_plant)	0	1	0	0	0	0	0	0	0	0	0	0	0	0	0	0	0	0	0	0	0	0	0	0	0	0	1	private
pan_gene_24347	pan_gene_791	Average_internode_length_(whole_plant)	Average_internode_length_(whole_plant)	0	1	0	0	0	0	0	0	0	1	0	0	0	0	0	0	0	0	0	0	0	0	0	0	0	0	2	dispensable
pan_gene_24417	pan_gene_27038	Average_internode_length_(whole_plant)	Average_internode_length_(whole_plant);Height_above_ear	0	1	0	0	0	0	0	0	0	0	0	0	0	0	0	0	0	0	0	0	0	0	0	0	0	0	1	private
pan_gene_24417	pan_gene_7287	Average_internode_length_(whole_plant)	Average_internode_length_(whole_plant)	0	0	0	0	0	1	0	0	0	0	0	0	1	0	0	0	0	0	0	0	0	0	0	0	0	0	2	dispensable
pan_gene_24479	pan_gene_2510	Average_internode_length_(whole_plant);Boxcox-transformed_leaf_angle;Chlorophyll_B	Average_internode_length_(whole_plant);Glutamate;Height_above_ear	0	1	0	0	0	0	1	0	0	0	0	0	0	0	0	0	0	0	0	0	0	0	0	0	0	0	2	dispensable
pan_gene_24479	pan_gene_5051	Average_internode_length_(whole_plant);Boxcox-transformed_leaf_angle;Chlorophyll_B	Average_internode_length_(above_ear);Average_internode_length_(whole_plant);Ear_height;Height_per_day_(until_flowering);Plant_height	0	1	1	0	0	0	0	0	0	0	1	1	1	1	0	0	1	1	1	0	0	0	0	0	1	0	10	dispensable
pan_gene_24540	pan_gene_2511	Average_internode_length_(whole_plant);Tassel_branch_number	Average_internode_length_(whole_plant);Height_above_ear	0	0	0	0	0	0	0	0	0	0	0	1	1	0	1	0	0	1	0	0	0	0	0	0	0	0	4	dispensable
pan_gene_24540	pan_gene_30876	Average_internode_length_(whole_plant);Tassel_branch_number	Average_internode_length_(whole_plant);Northern_Leaf_Blight	0	1	0	0	0	0	0	0	0	0	0	0	0	0	0	0	0	0	0	0	0	0	0	0	0	0	1	private
pan_gene_24540	pan_gene_3819	Average_internode_length_(whole_plant);Tassel_branch_number	Average_internode_length_(whole_plant);Nitrate;Southern_leaf_blight	0	1	0	1	1	0	0	0	1	1	0	0	0	1	0	0	0	0	0	0	0	1	0	0	0	0	7	dispensable
pan_gene_24540	pan_gene_4376	Average_internode_length_(whole_plant);Tassel_branch_number	Average_internode_length_(whole_plant);Leaf_width	0	1	1	0	1	1	1	0	0	0	1	0	1	0	0	0	0	0	0	0	0	0	1	1	0	0	9	dispensable
pan_gene_24540	pan_gene_5044	Average_internode_length_(whole_plant);Tassel_branch_number	Average_internode_length_(below_ear);Average_internode_length_(whole_plant);Ear_height;Leaf_length	0	0	1	0	0	1	0	0	0	0	0	0	0	0	0	1	0	0	0	1	0	0	0	1	0	0	5	dispensable
pan_gene_24540	pan_gene_8123	Average_internode_length_(whole_plant);Tassel_branch_number	Average_internode_length_(whole_plant);Ear_row_number	0	1	0	0	0	1	0	1	1	0	0	0	0	0	0	0	0	1	0	0	0	0	0	0	0	0	5	dispensable
pan_gene_24730	pan_gene_309	Average_internode_length_(whole_plant);Ear_row_number	Average_internode_length_(whole_plant);Ear_height;Nodes_above_ear;Plant_height;Tassel_branch_number	0	0	0	0	0	0	0	0	1	0	0	0	0	0	0	0	0	0	0	0	0	0	0	0	0	0	1	private
pan_gene_24730	pan_gene_59900	Average_internode_length_(whole_plant);Ear_row_number	Average_internode_length_(whole_plant);Leaf_width	0	0	0	0	0	0	0	0	0	0	0	1	0	0	0	0	0	0	0	0	0	0	0	0	0	1	2	dispensable
pan_gene_24730	pan_gene_9081	Average_internode_length_(whole_plant);Ear_row_number	Average_internode_length_(whole_plant);Ear_height;Height_per_day_(until_flowering);Plant_height	0	0	0	0	0	0	0	0	0	0	0	1	0	1	0	0	0	0	0	0	0	0	0	0	0	0	2	dispensable
pan_gene_24747	pan_gene_29344	Average_internode_length_(whole_plant);Height_above_ear;Height_per_day_(until_flowering)	Average_internode_length_(whole_plant);Tassel_branch_number	0	0	0	0	1	1	0	0	0	0	0	0	0	0	0	0	0	0	0	0	0	0	0	0	0	0	2	dispensable
pan_gene_2510	pan_gene_30300	Average_internode_length_(whole_plant);Glutamate;Height_above_ear	Average_internode_length_(whole_plant);Height_above_ear	0	1	0	0	0	0	0	0	0	1	0	0	0	0	0	0	0	0	0	0	0	0	1	0	0	0	3	dispensable
pan_gene_2510	pan_gene_385	Average_internode_length_(whole_plant);Glutamate;Height_above_ear	Average_internode_length_(whole_plant)	0	1	0	0	0	0	0	0	0	1	0	0	0	0	0	0	0	0	0	0	0	0	0	0	0	0	2	dispensable
pan_gene_2510	pan_gene_64483	Average_internode_length_(whole_plant);Glutamate;Height_above_ear	Average_internode_length_(whole_plant)	0	1	0	0	0	0	0	0	0	0	0	0	0	0	0	0	0	0	0	0	0	0	0	0	0	0	1	private
pan_gene_2510	pan_gene_9036	Average_internode_length_(whole_plant);Glutamate;Height_above_ear	100_Kernel_weight;Average_internode_length_(whole_plant);Height_above_ear;Height_per_day_(until_flowering);Plant_height	0	1	0	0	0	0	0	0	0	0	0	0	0	0	0	0	0	0	0	0	0	0	0	1	0	0	2	dispensable
pan_gene_2511	pan_gene_29339	Average_internode_length_(whole_plant);Height_above_ear	Average_internode_length_(whole_plant);Southern_leaf_blight	0	0	0	0	0	0	0	0	0	0	0	1	1	0	1	0	0	1	0	0	0	0	0	0	0	0	4	dispensable
pan_gene_2511	pan_gene_29886	Average_internode_length_(whole_plant);Height_above_ear	Average_internode_length_(whole_plant)	0	0	0	0	0	0	0	0	0	0	0	1	1	0	1	0	0	1	0	0	0	0	0	0	0	0	4	dispensable
pan_gene_2511	pan_gene_30300	Average_internode_length_(whole_plant);Height_above_ear	Average_internode_length_(whole_plant);Height_above_ear	0	0	0	0	0	0	0	0	0	0	0	1	1	0	1	0	0	1	0	0	0	0	0	0	0	0	4	dispensable
pan_gene_2511	pan_gene_30841	Average_internode_length_(whole_plant);Height_above_ear	Average_internode_length_(whole_plant);Days_to_silk;Ear_row_number;Tassel_branch_number	0	0	0	0	0	0	0	0	0	0	0	0	0	0	0	0	0	1	0	0	0	0	0	0	0	0	1	private
pan_gene_2511	pan_gene_32547	Average_internode_length_(whole_plant);Height_above_ear	Anthesis-silking_interval;Average_internode_length_(whole_plant);Ear_row_number;Plant_height;Tassel_branch_number	0	0	0	0	0	0	0	0	0	0	0	1	1	0	0	0	0	1	0	0	0	0	0	0	0	0	3	dispensable
pan_gene_2511	pan_gene_385	Average_internode_length_(whole_plant);Height_above_ear	Average_internode_length_(whole_plant)	0	0	0	0	0	0	0	0	0	0	0	1	1	0	0	0	0	0	0	0	0	0	0	0	0	0	2	dispensable
pan_gene_2511	pan_gene_433	Average_internode_length_(whole_plant);Height_above_ear	Average_internode_length_(whole_plant);Leaf_width;Tassel_length	0	0	0	0	0	0	0	0	0	0	0	0	0	0	1	0	0	1	0	0	0	0	0	0	0	0	2	dispensable
pan_gene_2511	pan_gene_550	Average_internode_length_(whole_plant);Height_above_ear	Average_internode_length_(whole_plant)	0	0	0	0	0	0	0	0	0	0	0	1	1	0	1	0	0	1	0	0	0	0	0	0	0	0	4	dispensable
pan_gene_2511	pan_gene_5555	Average_internode_length_(whole_plant);Height_above_ear	100_Kernel_weight;Average_internode_length_(above_ear);Average_internode_length_(whole_plant);Ear_row_number	0	0	0	0	0	0	0	0	0	0	0	0	1	0	1	0	0	1	0	0	0	0	0	0	0	0	3	dispensable
pan_gene_2511	pan_gene_8123	Average_internode_length_(whole_plant);Height_above_ear	Average_internode_length_(whole_plant);Ear_row_number	0	0	0	0	0	0	0	0	0	0	0	0	0	0	0	0	0	1	0	0	0	0	0	0	0	0	1	private
pan_gene_2511	pan_gene_8335	Average_internode_length_(whole_plant);Height_above_ear	Average_internode_length_(whole_plant);Photoperiod_Growing-degree_days_to_silk;Photoperiod_growing-degree_days_to_anthesis	0	0	0	0	0	0	0	0	0	0	0	1	1	0	1	0	0	1	0	0	0	0	0	0	0	0	4	dispensable
pan_gene_2513	pan_gene_30305	Average_internode_length_(below_ear);Average_internode_length_(whole_plant);Boxcox-transformed_leaf_angle;Glutamate;Height_above_ear;Height_per_day_(until_flowering)	Average_internode_length_(whole_plant);Boxcox-transformed_leaf_angle	0	0	0	0	0	0	0	0	0	1	0	0	0	0	0	0	0	0	0	0	0	0	0	0	0	0	1	private
pan_gene_2513	pan_gene_3641	Average_internode_length_(below_ear);Average_internode_length_(whole_plant);Boxcox-transformed_leaf_angle;Glutamate;Height_above_ear;Height_per_day_(until_flowering)	Average_internode_length_(whole_plant);Northern_Leaf_Blight	0	1	0	0	0	0	0	0	0	0	0	0	0	0	0	0	0	0	0	0	0	0	0	0	0	0	1	private
pan_gene_2516	pan_gene_3889	Average_internode_length_(whole_plant)	Average_internode_length_(below_ear);Average_internode_length_(whole_plant)	0	1	0	0	0	0	0	0	0	0	0	0	0	0	0	0	0	0	0	0	0	1	0	0	0	0	2	dispensable
pan_gene_25336	pan_gene_32544	Average_internode_length_(whole_plant);Tassel_branch_number	Average_internode_length_(whole_plant)	0	1	0	0	0	0	0	0	0	0	0	0	0	0	0	0	0	0	0	0	0	0	0	0	0	0	1	private
pan_gene_25336	pan_gene_344	Average_internode_length_(whole_plant);Tassel_branch_number	Average_internode_length_(whole_plant);Chlorophyll_B;Ear_height;Height_per_day_(until_flowering);Plant_height;Tassel_length	0	1	0	0	0	0	0	0	0	0	0	0	0	0	0	0	0	0	0	0	0	0	0	0	0	0	1	private
pan_gene_25336	pan_gene_5423	Average_internode_length_(whole_plant);Tassel_branch_number	Average_internode_length_(whole_plant)	0	1	0	0	0	0	0	0	0	0	0	0	0	0	0	0	0	0	0	0	0	0	0	0	0	0	1	private
pan_gene_25336	pan_gene_907	Average_internode_length_(whole_plant);Tassel_branch_number	100_Kernel_weight;Average_internode_length_(whole_plant);Plant_height	0	1	0	0	0	0	0	0	0	0	0	0	0	0	0	0	0	0	0	0	0	0	0	0	0	0	1	private
pan_gene_26336	pan_gene_30437	Average_internode_length_(above_ear);Average_internode_length_(whole_plant)	Average_internode_length_(whole_plant);Height_per_day_(until_flowering);Plant_height	0	1	0	0	0	0	0	0	0	1	0	0	0	0	0	0	0	0	0	0	0	0	0	0	0	0	2	dispensable
pan_gene_26780	pan_gene_29440	Average_internode_length_(whole_plant);Days_to_anthesis;Nodes_per_plant	Average_internode_length_(whole_plant)	0	0	0	0	0	1	0	0	0	0	0	0	0	0	0	0	0	0	0	0	0	0	0	0	0	0	1	private
pan_gene_28024	pan_gene_2890	Average_internode_length_(above_ear);Average_internode_length_(whole_plant);Tassel_length	Average_internode_length_(whole_plant)	0	1	0	0	0	0	0	0	0	0	0	0	0	0	0	0	0	0	0	0	0	0	0	0	0	0	1	private
pan_gene_28024	pan_gene_29061	Average_internode_length_(above_ear);Average_internode_length_(whole_plant);Tassel_length	Average_internode_length_(whole_plant)	0	1	0	0	0	0	0	0	0	0	0	0	0	0	0	0	0	0	0	0	0	0	0	0	0	0	1	private
pan_gene_28024	pan_gene_29256	Average_internode_length_(above_ear);Average_internode_length_(whole_plant);Tassel_length	Average_internode_length_(whole_plant)	0	1	1	1	1	0	0	0	1	0	0	0	0	0	1	0	0	0	0	0	0	0	0	0	0	0	6	dispensable
pan_gene_28024	pan_gene_2976	Average_internode_length_(above_ear);Average_internode_length_(whole_plant);Tassel_length	Average_internode_length_(whole_plant)	0	1	0	0	1	0	1	0	1	1	0	1	1	0	0	1	0	0	0	0	0	0	0	0	0	0	8	dispensable
pan_gene_28024	pan_gene_32834	Average_internode_length_(above_ear);Average_internode_length_(whole_plant);Tassel_length	Average_internode_length_(above_ear);Average_internode_length_(whole_plant);Glutamate;Height_per_day_(until_flowering)	0	1	1	0	1	0	0	0	1	0	0	0	0	0	0	0	0	0	0	0	0	0	0	0	0	1	5	dispensable
pan_gene_28024	pan_gene_3888	Average_internode_length_(above_ear);Average_internode_length_(whole_plant);Tassel_length	Average_internode_length_(whole_plant);Height_per_day_(until_flowering)	0	1	1	1	0	0	1	1	1	0	0	1	0	1	0	1	1	0	0	0	0	0	0	0	0	0	10	dispensable
pan_gene_28024	pan_gene_7982	Average_internode_length_(above_ear);Average_internode_length_(whole_plant);Tassel_length	Average_internode_length_(whole_plant);Days_to_silk;Tassel_branch_number	0	1	1	1	1	0	1	0	1	0	0	1	0	0	0	1	1	0	0	0	0	0	0	0	0	0	9	dispensable
pan_gene_28024	pan_gene_9080	Average_internode_length_(above_ear);Average_internode_length_(whole_plant);Tassel_length	Average_internode_length_(whole_plant);Ear_height;Height_per_day_(until_flowering);Plant_height	0	1	1	1	1	0	1	0	0	0	1	0	0	0	0	0	1	0	0	0	0	0	0	1	0	0	8	dispensable
pan_gene_28024	pan_gene_9171	Average_internode_length_(above_ear);Average_internode_length_(whole_plant);Tassel_length	Average_internode_length_(whole_plant)	0	1	1	1	0	0	1	0	0	0	0	1	1	1	0	1	1	0	0	1	0	0	0	0	0	1	11	near-core
pan_gene_28028	pan_gene_2975	Average_internode_length_(whole_plant);Tassel_length	Average_internode_length_(whole_plant)	0	1	0	0	0	0	1	0	0	1	1	0	0	1	0	1	0	0	0	0	1	0	1	0	0	0	8	dispensable
pan_gene_28028	pan_gene_32662	Average_internode_length_(whole_plant);Tassel_length	Average_internode_length_(above_ear);Average_internode_length_(whole_plant);Boxcox-transformed_leaf_angle;PCA_of_metabolites:_PC2	0	1	0	0	0	0	0	0	0	0	0	0	0	0	0	1	0	0	1	0	0	0	0	1	0	0	4	dispensable
pan_gene_28028	pan_gene_5018	Average_internode_length_(whole_plant);Tassel_length	Average_internode_length_(below_ear);Average_internode_length_(whole_plant)	0	1	1	0	1	0	1	0	0	1	1	1	0	1	0	1	0	0	1	0	1	0	1	1	0	0	13	near-core
pan_gene_28028	pan_gene_927	Average_internode_length_(whole_plant);Tassel_length	Average_internode_length_(whole_plant);Cob_diameter;Height_per_day_(until_flowering)	0	1	0	0	1	0	0	0	0	1	1	1	0	1	1	1	0	0	1	0	1	1	0	1	0	1	13	near-core
pan_gene_28073	pan_gene_32694	Average_internode_length_(whole_plant)	Average_internode_length_(whole_plant);Nodes_per_plant;PCA_of_metabolites:_PC2;Ratio_of_ear_height_to_total_height;Starch	0	1	0	0	0	1	0	1	0	0	0	0	0	0	0	0	0	0	0	0	0	0	0	0	0	0	3	dispensable
pan_gene_28073	pan_gene_5380	Average_internode_length_(whole_plant)	Anthesis-silking_interval;Average_internode_length_(whole_plant);Days_to_silk	0	1	1	0	0	0	0	0	1	0	0	0	0	0	0	0	0	0	0	0	0	0	0	0	0	0	3	dispensable
pan_gene_28089	pan_gene_3308	Average_internode_length_(whole_plant);Plant_height	Average_internode_length_(whole_plant)	0	0	0	1	0	0	0	0	0	1	0	0	0	0	0	0	0	0	0	0	0	0	0	0	0	0	2	dispensable
pan_gene_2890	pan_gene_29061	Average_internode_length_(whole_plant)	Average_internode_length_(whole_plant)	0	1	0	0	0	0	0	0	0	0	0	0	0	0	0	0	0	0	0	0	0	0	0	0	0	0	1	private
pan_gene_2890	pan_gene_29256	Average_internode_length_(whole_plant)	Average_internode_length_(whole_plant)	0	1	0	0	0	0	0	0	0	0	0	1	0	0	0	1	0	0	0	0	0	0	0	0	0	0	3	dispensable
pan_gene_2890	pan_gene_2976	Average_internode_length_(whole_plant)	Average_internode_length_(whole_plant)	0	1	0	0	1	0	0	0	0	0	0	0	0	0	0	0	0	0	0	0	0	0	0	0	0	0	2	dispensable
pan_gene_2890	pan_gene_3888	Average_internode_length_(whole_plant)	Average_internode_length_(whole_plant);Height_per_day_(until_flowering)	0	1	0	0	0	0	0	0	0	0	0	0	0	0	0	0	1	0	0	0	0	0	0	0	0	0	2	dispensable
pan_gene_2890	pan_gene_9080	Average_internode_length_(whole_plant)	Average_internode_length_(whole_plant);Ear_height;Height_per_day_(until_flowering);Plant_height	0	1	0	0	0	0	0	1	0	0	0	0	0	0	0	0	0	0	0	0	0	1	0	0	0	0	3	dispensable
pan_gene_29061	pan_gene_29256	Average_internode_length_(whole_plant)	Average_internode_length_(whole_plant)	0	1	0	0	0	0	0	0	0	0	0	0	0	0	0	0	0	0	0	0	0	0	0	0	0	0	1	private
pan_gene_29061	pan_gene_2976	Average_internode_length_(whole_plant)	Average_internode_length_(whole_plant)	0	1	0	0	0	0	0	0	0	0	0	0	0	0	0	0	0	0	0	0	0	0	0	0	0	0	1	private
pan_gene_29061	pan_gene_3888	Average_internode_length_(whole_plant)	Average_internode_length_(whole_plant);Height_per_day_(until_flowering)	0	1	1	0	0	0	0	0	0	0	0	0	0	0	0	0	0	0	0	0	0	0	0	0	0	0	2	dispensable
pan_gene_29061	pan_gene_6525	Average_internode_length_(whole_plant)	Average_internode_length_(whole_plant);Plant_height	0	1	0	0	0	0	0	0	0	1	0	0	0	0	0	0	0	0	0	0	0	0	0	0	0	0	2	dispensable
pan_gene_29061	pan_gene_7716	Average_internode_length_(whole_plant)	Average_internode_length_(below_ear);Average_internode_length_(whole_plant);Ear_height;Height_per_day_(until_flowering);Plant_height	0	1	0	0	0	0	0	0	0	0	0	0	0	0	0	0	0	0	0	0	0	0	0	0	0	0	1	private
pan_gene_29061	pan_gene_7982	Average_internode_length_(whole_plant)	Average_internode_length_(whole_plant);Days_to_silk;Tassel_branch_number	0	1	0	0	0	0	0	0	0	0	0	0	0	0	0	0	0	0	0	0	0	0	0	0	0	0	1	private
pan_gene_29061	pan_gene_9080	Average_internode_length_(whole_plant)	Average_internode_length_(whole_plant);Ear_height;Height_per_day_(until_flowering);Plant_height	0	1	0	0	0	0	0	0	0	0	0	0	0	0	0	0	0	0	0	0	0	0	0	0	0	0	1	private
pan_gene_2912	pan_gene_30300	Average_internode_length_(whole_plant)	Average_internode_length_(whole_plant);Height_above_ear	0	1	0	0	0	0	0	0	0	1	1	0	0	0	0	0	0	0	0	0	0	0	1	0	0	0	4	dispensable
pan_gene_2912	pan_gene_30841	Average_internode_length_(whole_plant)	Average_internode_length_(whole_plant);Days_to_silk;Ear_row_number;Tassel_branch_number	0	1	0	0	0	0	0	0	0	0	1	0	0	0	1	0	0	0	0	0	0	1	0	1	0	0	5	dispensable
pan_gene_2912	pan_gene_32547	Average_internode_length_(whole_plant)	Anthesis-silking_interval;Average_internode_length_(whole_plant);Ear_row_number;Plant_height;Tassel_branch_number	0	1	1	0	1	0	0	0	0	0	0	0	1	0	0	0	0	0	0	0	0	0	1	1	0	0	6	dispensable
pan_gene_2912	pan_gene_433	Average_internode_length_(whole_plant)	Average_internode_length_(whole_plant);Leaf_width;Tassel_length	0	1	1	0	1	0	0	0	0	0	0	0	0	0	0	0	0	0	0	0	0	0	1	1	0	1	6	dispensable
pan_gene_2912	pan_gene_4376	Average_internode_length_(whole_plant)	Average_internode_length_(whole_plant);Leaf_width	0	1	0	0	0	0	0	0	0	0	0	0	0	0	0	0	0	0	0	0	0	0	0	0	0	0	1	private
pan_gene_2912	pan_gene_5051	Average_internode_length_(whole_plant)	Average_internode_length_(above_ear);Average_internode_length_(whole_plant);Ear_height;Height_per_day_(until_flowering);Plant_height	0	1	0	0	0	0	0	0	0	0	0	0	0	0	0	0	0	0	0	0	0	0	0	0	0	0	1	private
pan_gene_2912	pan_gene_550	Average_internode_length_(whole_plant)	Average_internode_length_(whole_plant)	0	1	0	0	0	0	0	0	0	0	0	0	0	0	0	0	0	0	0	0	0	0	0	0	0	0	1	private
pan_gene_2912	pan_gene_8335	Average_internode_length_(whole_plant)	Average_internode_length_(whole_plant);Photoperiod_Growing-degree_days_to_silk;Photoperiod_growing-degree_days_to_anthesis	0	1	0	0	0	0	0	0	0	1	1	0	0	0	0	0	0	0	0	0	0	1	1	1	0	0	6	dispensable
pan_gene_2918	pan_gene_29256	Average_internode_length_(whole_plant);Tassel_branch_number	Average_internode_length_(whole_plant)	0	1	1	1	1	0	0	1	1	0	0	0	1	0	0	1	0	0	1	0	1	0	0	1	0	0	11	near-core
pan_gene_2918	pan_gene_2968	Average_internode_length_(whole_plant);Tassel_branch_number	Average_internode_length_(above_ear);Average_internode_length_(whole_plant);Leaf_width;Plant_height	0	1	0	1	0	0	0	0	0	0	0	0	0	0	0	0	0	0	0	0	0	0	0	0	0	0	2	dispensable
pan_gene_2918	pan_gene_30588	Average_internode_length_(whole_plant);Tassel_branch_number	Average_internode_length_(whole_plant)	0	1	0	1	0	0	0	0	0	0	0	0	0	0	0	0	0	0	0	0	0	0	0	0	0	0	2	dispensable
pan_gene_2918	pan_gene_32834	Average_internode_length_(whole_plant);Tassel_branch_number	Average_internode_length_(above_ear);Average_internode_length_(whole_plant);Glutamate;Height_per_day_(until_flowering)	0	1	1	1	0	0	0	0	0	0	0	0	0	0	0	0	0	0	0	0	0	0	0	0	0	0	3	dispensable
pan_gene_2918	pan_gene_6525	Average_internode_length_(whole_plant);Tassel_branch_number	Average_internode_length_(whole_plant);Plant_height	0	1	0	0	1	0	0	0	1	0	0	0	1	0	0	0	0	0	0	0	0	0	0	0	0	1	5	dispensable
pan_gene_2918	pan_gene_9080	Average_internode_length_(whole_plant);Tassel_branch_number	Average_internode_length_(whole_plant);Ear_height;Height_per_day_(until_flowering);Plant_height	0	1	0	0	1	0	0	0	0	0	0	0	0	0	0	0	0	0	0	0	0	0	0	0	0	0	2	dispensable
pan_gene_2918	pan_gene_9238	Average_internode_length_(whole_plant);Tassel_branch_number	Average_internode_length_(whole_plant)	0	1	0	1	0	0	0	0	0	0	0	0	0	0	0	1	0	0	0	0	1	0	0	0	0	0	4	dispensable
pan_gene_29220	pan_gene_32534	Average_internode_length_(whole_plant)	Average_internode_length_(whole_plant);Boxcox-transformed_leaf_angle;Nodes_per_plant	0	0	0	0	0	0	0	0	0	0	0	0	0	0	0	0	0	0	0	0	0	0	1	0	0	0	1	private
pan_gene_29220	pan_gene_32662	Average_internode_length_(whole_plant)	Average_internode_length_(above_ear);Average_internode_length_(whole_plant);Boxcox-transformed_leaf_angle;PCA_of_metabolites:_PC2	0	0	0	0	0	0	0	0	0	1	0	0	0	0	0	0	0	0	0	0	0	0	0	1	0	0	2	dispensable
pan_gene_29220	pan_gene_5018	Average_internode_length_(whole_plant)	Average_internode_length_(below_ear);Average_internode_length_(whole_plant)	0	0	0	0	0	0	0	0	1	1	0	0	0	0	0	0	0	0	0	0	0	0	0	1	0	0	3	dispensable
pan_gene_29220	pan_gene_9264	Average_internode_length_(whole_plant)	Average_internode_length_(whole_plant);Starch;Sucrose	0	0	0	0	0	0	0	0	0	0	0	0	0	0	0	0	0	0	0	0	0	0	1	0	0	0	1	private
pan_gene_29256	pan_gene_29344	Average_internode_length_(whole_plant)	Average_internode_length_(whole_plant);Tassel_branch_number	0	0	0	0	0	0	0	0	0	0	0	0	0	0	0	0	0	0	0	1	0	0	0	0	0	1	2	dispensable
pan_gene_29256	pan_gene_2976	Average_internode_length_(whole_plant)	Average_internode_length_(whole_plant)	0	1	0	0	1	0	0	0	1	1	0	1	0	0	0	1	0	0	0	0	0	0	0	0	0	0	6	dispensable
pan_gene_29256	pan_gene_30588	Average_internode_length_(whole_plant)	Average_internode_length_(whole_plant)	0	1	0	1	0	0	0	1	0	0	0	1	0	1	0	1	0	0	0	0	0	0	0	0	0	0	6	dispensable
pan_gene_29256	pan_gene_32834	Average_internode_length_(whole_plant)	Average_internode_length_(above_ear);Average_internode_length_(whole_plant);Glutamate;Height_per_day_(until_flowering)	0	1	1	1	1	0	0	0	1	1	1	1	0	0	0	0	0	1	0	0	1	0	1	1	0	0	12	near-core
pan_gene_29256	pan_gene_3888	Average_internode_length_(whole_plant)	Average_internode_length_(whole_plant);Height_per_day_(until_flowering)	0	1	0	1	1	1	0	0	1	1	0	0	0	0	0	0	0	0	0	0	0	0	0	0	0	0	6	dispensable
pan_gene_29256	pan_gene_6525	Average_internode_length_(whole_plant)	Average_internode_length_(whole_plant);Plant_height	0	1	0	1	1	1	1	0	0	0	0	0	1	0	0	1	0	0	0	0	0	0	0	0	0	0	7	dispensable
pan_gene_29256	pan_gene_7982	Average_internode_length_(whole_plant)	Average_internode_length_(whole_plant);Days_to_silk;Tassel_branch_number	0	1	0	1	1	0	0	1	0	0	0	0	0	0	0	1	0	0	1	0	0	0	0	1	0	0	7	dispensable
pan_gene_29256	pan_gene_9080	Average_internode_length_(whole_plant)	Average_internode_length_(whole_plant);Ear_height;Height_per_day_(until_flowering);Plant_height	0	1	0	0	1	0	0	1	0	1	0	0	0	0	0	0	0	0	0	0	0	1	0	0	0	0	5	dispensable
pan_gene_29339	pan_gene_30876	Average_internode_length_(whole_plant);Southern_leaf_blight	Average_internode_length_(whole_plant);Northern_Leaf_Blight	0	1	0	0	0	0	0	0	0	0	0	0	0	0	0	0	0	0	1	0	0	0	0	0	0	0	2	dispensable
pan_gene_29339	pan_gene_4376	Average_internode_length_(whole_plant);Southern_leaf_blight	Average_internode_length_(whole_plant);Leaf_width	0	1	1	0	1	1	0	0	0	0	0	0	1	0	1	0	0	0	1	0	0	0	0	0	0	0	7	dispensable
pan_gene_29339	pan_gene_5044	Average_internode_length_(whole_plant);Southern_leaf_blight	Average_internode_length_(below_ear);Average_internode_length_(whole_plant);Ear_height;Leaf_length	0	0	1	0	0	1	0	0	0	0	0	0	0	0	0	1	0	0	0	0	0	0	0	0	0	0	3	dispensable
pan_gene_29344	pan_gene_30300	Average_internode_length_(whole_plant);Tassel_branch_number	Average_internode_length_(whole_plant);Height_above_ear	0	0	0	0	1	1	0	0	0	0	0	0	0	0	1	0	1	0	0	1	0	0	0	0	0	0	5	dispensable
pan_gene_29344	pan_gene_30588	Average_internode_length_(whole_plant);Tassel_branch_number	Average_internode_length_(whole_plant)	0	0	0	0	1	0	0	0	0	0	0	0	0	0	0	0	0	0	0	0	0	0	0	0	0	0	1	private
pan_gene_29344	pan_gene_30841	Average_internode_length_(whole_plant);Tassel_branch_number	Average_internode_length_(whole_plant);Days_to_silk;Ear_row_number;Tassel_branch_number	0	0	0	0	0	1	0	0	0	0	0	0	0	0	1	1	1	0	0	0	0	0	0	0	0	0	4	dispensable
pan_gene_29344	pan_gene_32547	Average_internode_length_(whole_plant);Tassel_branch_number	Anthesis-silking_interval;Average_internode_length_(whole_plant);Ear_row_number;Plant_height;Tassel_branch_number	0	0	0	0	1	1	0	0	0	0	0	0	0	0	0	0	1	0	0	1	0	0	0	0	0	0	4	dispensable
pan_gene_29344	pan_gene_433	Average_internode_length_(whole_plant);Tassel_branch_number	Average_internode_length_(whole_plant);Leaf_width;Tassel_length	0	0	0	0	1	0	0	0	0	0	0	0	0	0	1	0	1	0	0	1	0	0	0	0	0	1	5	dispensable
pan_gene_29344	pan_gene_4376	Average_internode_length_(whole_plant);Tassel_branch_number	Average_internode_length_(whole_plant);Leaf_width	0	0	0	0	1	1	0	0	0	0	0	0	0	0	1	1	1	0	0	0	0	0	0	0	0	0	5	dispensable
pan_gene_29344	pan_gene_4556	Average_internode_length_(whole_plant);Tassel_branch_number	Average_internode_length_(whole_plant)	0	0	0	0	0	1	0	0	0	0	0	0	0	0	1	1	1	0	0	0	0	0	0	0	0	0	4	dispensable
pan_gene_29344	pan_gene_8335	Average_internode_length_(whole_plant);Tassel_branch_number	Average_internode_length_(whole_plant);Photoperiod_Growing-degree_days_to_silk;Photoperiod_growing-degree_days_to_anthesis	0	0	0	0	1	1	0	0	0	0	0	0	0	0	1	1	1	0	0	1	0	0	0	0	0	0	6	dispensable
pan_gene_29440	pan_gene_927	Average_internode_length_(whole_plant)	Average_internode_length_(whole_plant);Cob_diameter;Height_per_day_(until_flowering)	0	1	0	0	0	1	0	0	1	0	0	0	0	1	0	0	1	1	0	0	1	0	0	0	0	0	7	dispensable
pan_gene_29580	pan_gene_802	Average_internode_length_(whole_plant)	Average_internode_length_(whole_plant)	0	1	0	0	0	0	0	1	0	1	0	0	0	0	0	0	0	0	0	0	0	0	0	0	0	0	3	dispensable
pan_gene_2968	pan_gene_30588	Average_internode_length_(above_ear);Average_internode_length_(whole_plant);Leaf_width;Plant_height	Average_internode_length_(whole_plant)	0	1	0	0	0	0	1	0	0	0	0	1	0	0	0	0	0	0	0	0	1	1	1	0	0	0	6	dispensable
pan_gene_2968	pan_gene_83	Average_internode_length_(above_ear);Average_internode_length_(whole_plant);Leaf_width;Plant_height	Average_internode_length_(whole_plant)	0	1	0	0	0	0	0	0	0	0	0	0	0	0	0	0	0	0	0	0	0	0	0	0	0	0	1	private
pan_gene_2968	pan_gene_9238	Average_internode_length_(above_ear);Average_internode_length_(whole_plant);Leaf_width;Plant_height	Average_internode_length_(whole_plant)	0	1	0	0	0	0	0	0	0	0	0	0	0	1	0	1	0	0	0	0	0	0	0	0	0	0	3	dispensable
pan_gene_2975	pan_gene_409	Average_internode_length_(whole_plant)	Average_internode_length_(above_ear);Average_internode_length_(whole_plant);Height_per_day_(until_flowering);Nodes_per_plant;Plant_height	0	1	0	0	0	0	1	0	0	1	1	0	0	0	0	1	0	0	0	0	1	0	1	1	1	0	9	dispensable
pan_gene_2976	pan_gene_7716	Average_internode_length_(whole_plant)	Average_internode_length_(below_ear);Average_internode_length_(whole_plant);Ear_height;Height_per_day_(until_flowering);Plant_height	0	1	0	1	0	0	0	1	0	0	0	1	0	1	0	0	1	0	1	0	1	0	1	0	0	0	9	dispensable
pan_gene_2976	pan_gene_792	Average_internode_length_(whole_plant)	Average_internode_length_(whole_plant)	0	1	0	0	0	0	0	0	0	0	0	0	0	0	0	0	0	0	0	0	0	0	0	0	0	0	1	private
pan_gene_2976	pan_gene_7982	Average_internode_length_(whole_plant)	Average_internode_length_(whole_plant);Days_to_silk;Tassel_branch_number	0	1	1	1	1	0	1	1	1	0	1	1	1	1	0	1	0	1	1	0	1	1	0	0	0	1	17	near-core
pan_gene_2976	pan_gene_9080	Average_internode_length_(whole_plant)	Average_internode_length_(whole_plant);Ear_height;Height_per_day_(until_flowering);Plant_height	0	1	0	0	1	0	1	0	0	0	0	0	0	1	0	0	0	0	0	0	0	0	0	0	0	0	4	dispensable
pan_gene_29886	pan_gene_4376	Average_internode_length_(whole_plant)	Average_internode_length_(whole_plant);Leaf_width	0	1	0	0	1	1	0	0	0	0	0	0	0	0	0	0	0	0	0	0	0	0	0	0	0	1	4	dispensable
pan_gene_29886	pan_gene_5044	Average_internode_length_(whole_plant)	Average_internode_length_(below_ear);Average_internode_length_(whole_plant);Ear_height;Leaf_length	0	0	1	0	0	1	0	0	0	0	0	0	0	0	0	1	0	0	0	1	0	0	0	0	0	0	4	dispensable
pan_gene_29886	pan_gene_7436	Average_internode_length_(whole_plant)	Average_internode_length_(whole_plant)	0	1	0	0	0	0	0	0	0	0	0	0	0	0	0	0	0	0	0	0	1	0	0	0	0	0	2	dispensable
pan_gene_2996	pan_gene_9196	Average_internode_length_(whole_plant)	Average_internode_length_(whole_plant);Ear_height;Height_above_ear;Nodes_to_ear;PCA_of_metabolites:_PC1;Ratio_of_ear_height_to_total_height;Southern_leaf_blight	0	1	0	0	0	0	0	0	0	0	0	0	0	0	0	0	0	0	0	0	0	0	0	0	0	0	1	private
pan_gene_2997	pan_gene_32662	Average_internode_length_(whole_plant)	Average_internode_length_(above_ear);Average_internode_length_(whole_plant);Boxcox-transformed_leaf_angle;PCA_of_metabolites:_PC2	0	1	1	1	0	0	1	1	0	1	1	1	0	0	1	1	0	0	1	1	0	0	1	1	0	1	15	near-core
pan_gene_2997	pan_gene_42	Average_internode_length_(whole_plant)	Average_internode_length_(whole_plant)	0	1	0	0	1	0	0	0	0	1	0	1	1	0	0	0	0	0	0	0	0	0	0	0	0	0	5	dispensable
pan_gene_2997	pan_gene_5018	Average_internode_length_(whole_plant)	Average_internode_length_(below_ear);Average_internode_length_(whole_plant)	0	1	1	1	1	0	1	1	1	1	1	1	1	1	1	1	1	0	0	1	1	1	1	1	1	1	22	core
pan_gene_2997	pan_gene_7715	Average_internode_length_(whole_plant)	Average_internode_length_(below_ear);Average_internode_length_(whole_plant);Ear_height;Height_per_day_(until_flowering);Plant_height	0	1	0	0	1	0	0	1	1	1	1	1	0	0	0	1	0	1	0	0	0	0	0	1	0	1	11	near-core
pan_gene_2997	pan_gene_9264	Average_internode_length_(whole_plant)	Average_internode_length_(whole_plant);Starch;Sucrose	0	1	1	0	0	0	0	0	0	0	0	0	0	0	0	0	1	0	0	0	1	0	0	0	0	0	4	dispensable
pan_gene_30083	pan_gene_344	Average_internode_length_(whole_plant)	Average_internode_length_(whole_plant);Chlorophyll_B;Ear_height;Height_per_day_(until_flowering);Plant_height;Tassel_length	0	1	0	0	0	0	0	0	0	0	0	1	0	0	0	0	0	0	0	0	0	0	1	0	0	0	3	dispensable
pan_gene_30083	pan_gene_4733	Average_internode_length_(whole_plant)	100_Kernel_weight;Average_internode_length_(whole_plant);Starch	0	1	0	0	0	0	0	0	0	0	0	0	0	0	0	0	0	0	0	0	0	0	1	0	0	0	2	dispensable
pan_gene_30083	pan_gene_76218	Average_internode_length_(whole_plant)	Average_internode_length_(whole_plant)	0	0	0	0	0	0	0	0	0	0	0	1	0	0	0	0	0	0	0	0	0	0	0	0	0	0	1	private
pan_gene_30083	pan_gene_7721	Average_internode_length_(whole_plant)	Average_internode_length_(whole_plant);Height_per_day_(until_flowering)	0	1	0	0	0	0	0	0	0	0	0	0	0	0	0	0	0	0	0	0	0	0	0	0	0	0	1	private
pan_gene_30083	pan_gene_907	Average_internode_length_(whole_plant)	100_Kernel_weight;Average_internode_length_(whole_plant);Plant_height	0	1	0	0	0	0	0	0	0	0	0	0	0	0	0	0	0	0	0	0	0	0	0	0	0	0	1	private
pan_gene_30083	pan_gene_9176	Average_internode_length_(whole_plant)	Average_internode_length_(whole_plant)	0	1	0	0	0	0	1	0	0	0	0	1	0	0	0	0	1	0	0	0	0	0	1	0	0	0	5	dispensable
pan_gene_30287	pan_gene_30841	Average_internode_length_(below_ear);Average_internode_length_(whole_plant);Days_to_anthesis	Average_internode_length_(whole_plant);Days_to_silk;Ear_row_number;Tassel_branch_number	0	0	0	0	1	0	0	0	0	0	0	0	0	0	0	1	0	0	1	0	0	0	0	0	0	1	4	dispensable
pan_gene_30287	pan_gene_32547	Average_internode_length_(below_ear);Average_internode_length_(whole_plant);Days_to_anthesis	Anthesis-silking_interval;Average_internode_length_(whole_plant);Ear_row_number;Plant_height;Tassel_branch_number	0	0	0	0	1	0	0	0	0	1	0	0	0	0	0	0	0	0	1	0	0	0	0	0	0	0	3	dispensable
pan_gene_30287	pan_gene_4376	Average_internode_length_(below_ear);Average_internode_length_(whole_plant);Days_to_anthesis	Average_internode_length_(whole_plant);Leaf_width	0	0	0	0	0	0	0	0	0	0	0	0	0	0	0	0	0	0	1	0	0	0	0	0	0	1	2	dispensable
pan_gene_30287	pan_gene_5044	Average_internode_length_(below_ear);Average_internode_length_(whole_plant);Days_to_anthesis	Average_internode_length_(below_ear);Average_internode_length_(whole_plant);Ear_height;Leaf_length	0	0	0	0	0	0	0	0	0	0	0	0	0	0	0	1	0	0	0	0	0	0	0	0	0	0	1	private
pan_gene_30287	pan_gene_7436	Average_internode_length_(below_ear);Average_internode_length_(whole_plant);Days_to_anthesis	Average_internode_length_(whole_plant)	0	0	0	0	0	0	0	0	0	1	0	0	0	0	0	0	0	0	1	0	1	0	0	0	0	0	3	dispensable
pan_gene_30287	pan_gene_8335	Average_internode_length_(below_ear);Average_internode_length_(whole_plant);Days_to_anthesis	Average_internode_length_(whole_plant);Photoperiod_Growing-degree_days_to_silk;Photoperiod_growing-degree_days_to_anthesis	0	0	0	0	1	0	0	0	0	0	0	0	0	0	0	1	0	0	1	0	1	0	0	0	0	0	4	dispensable
pan_gene_30300	pan_gene_30841	Average_internode_length_(whole_plant);Height_above_ear	Average_internode_length_(whole_plant);Days_to_silk;Ear_row_number;Tassel_branch_number	0	1	0	1	1	0	0	1	1	0	1	1	0	0	0	0	0	1	1	0	0	1	0	0	0	0	10	dispensable
pan_gene_30300	pan_gene_32547	Average_internode_length_(whole_plant);Height_above_ear	Anthesis-silking_interval;Average_internode_length_(whole_plant);Ear_row_number;Plant_height;Tassel_branch_number	0	1	1	1	1	1	1	0	1	1	1	1	1	1	0	0	1	1	1	1	1	0	1	0	1	1	20	core
pan_gene_30300	pan_gene_433	Average_internode_length_(whole_plant);Height_above_ear	Average_internode_length_(whole_plant);Leaf_width;Tassel_length	0	1	0	0	1	0	0	0	1	1	1	1	0	0	1	0	0	1	0	0	1	0	1	0	0	0	10	dispensable
pan_gene_30300	pan_gene_4376	Average_internode_length_(whole_plant);Height_above_ear	Average_internode_length_(whole_plant);Leaf_width	0	1	0	1	1	1	0	0	0	0	0	1	1	0	1	0	1	0	1	0	0	0	0	0	0	0	9	dispensable
pan_gene_30300	pan_gene_4556	Average_internode_length_(whole_plant);Height_above_ear	Average_internode_length_(whole_plant)	0	1	1	0	1	1	0	0	1	0	1	1	1	1	1	1	1	1	0	0	1	1	1	1	0	1	18	near-core
pan_gene_30300	pan_gene_5019	Average_internode_length_(whole_plant);Height_above_ear	Average_internode_length_(below_ear);Average_internode_length_(whole_plant)	0	1	0	0	0	0	0	0	0	0	0	0	0	0	0	0	0	0	0	0	0	1	1	0	0	0	3	dispensable
pan_gene_30300	pan_gene_5044	Average_internode_length_(whole_plant);Height_above_ear	Average_internode_length_(below_ear);Average_internode_length_(whole_plant);Ear_height;Leaf_length	0	0	0	0	0	1	0	0	0	0	0	0	0	0	0	1	0	0	0	0	0	0	0	0	0	0	2	dispensable
pan_gene_30300	pan_gene_5051	Average_internode_length_(whole_plant);Height_above_ear	Average_internode_length_(above_ear);Average_internode_length_(whole_plant);Ear_height;Height_per_day_(until_flowering);Plant_height	0	1	1	0	1	1	1	1	1	1	0	0	1	0	1	1	1	0	0	0	1	1	1	0	1	1	17	near-core
pan_gene_30300	pan_gene_59786	Average_internode_length_(whole_plant);Height_above_ear	Average_internode_length_(whole_plant);Ratio_of_ear_height_to_total_height	0	0	0	1	1	0	0	1	1	0	0	0	0	0	0	0	0	0	0	0	0	1	0	0	0	0	5	dispensable
pan_gene_30300	pan_gene_64483	Average_internode_length_(whole_plant);Height_above_ear	Average_internode_length_(whole_plant)	0	1	0	0	0	0	0	0	0	0	0	0	0	0	0	0	0	1	0	0	0	0	0	0	1	0	3	dispensable
pan_gene_30300	pan_gene_7436	Average_internode_length_(whole_plant);Height_above_ear	Average_internode_length_(whole_plant)	0	1	0	0	0	0	0	0	0	0	0	0	0	0	0	0	0	0	1	0	1	0	1	0	0	0	4	dispensable
pan_gene_30300	pan_gene_8123	Average_internode_length_(whole_plant);Height_above_ear	Average_internode_length_(whole_plant);Ear_row_number	0	1	0	0	0	1	0	0	1	0	0	0	0	0	0	0	0	1	0	0	0	0	0	0	0	0	4	dispensable
pan_gene_30300	pan_gene_8335	Average_internode_length_(whole_plant);Height_above_ear	Average_internode_length_(whole_plant);Photoperiod_Growing-degree_days_to_silk;Photoperiod_growing-degree_days_to_anthesis	0	1	1	1	1	1	1	1	1	1	1	1	1	1	1	1	1	1	1	1	1	1	1	1	1	1	25	core
pan_gene_30300	pan_gene_84700	Average_internode_length_(whole_plant);Height_above_ear	Average_internode_length_(whole_plant);Tassel_length	0	1	0	0	0	0	0	0	0	0	0	0	0	0	0	0	0	0	0	0	0	0	0	0	0	0	1	private
pan_gene_30305	pan_gene_3641	Average_internode_length_(whole_plant);Boxcox-transformed_leaf_angle	Average_internode_length_(whole_plant);Northern_Leaf_Blight	0	0	0	0	0	0	0	0	0	0	0	0	1	0	0	1	0	0	0	0	0	0	0	0	0	0	2	dispensable
pan_gene_30315	pan_gene_3039	Average_internode_length_(whole_plant);Fructose	Average_internode_length_(whole_plant);Ratio_of_ear_height_to_total_height	0	0	0	0	0	0	0	0	0	0	0	0	0	0	0	0	0	0	0	1	0	0	0	0	0	0	1	private
pan_gene_30320	pan_gene_30840	Average_internode_length_(above_ear);Average_internode_length_(whole_plant);Height_above_ear;Height_per_day_(until_flowering)	Average_internode_length_(whole_plant);Tassel_branch_number	0	1	0	0	0	0	0	0	0	0	0	0	0	0	0	0	0	1	0	0	1	0	0	0	0	0	3	dispensable
pan_gene_30320	pan_gene_948	Average_internode_length_(above_ear);Average_internode_length_(whole_plant);Height_above_ear;Height_per_day_(until_flowering)	Average_internode_length_(below_ear);Average_internode_length_(whole_plant)	0	1	0	0	0	0	0	0	1	0	1	0	0	0	0	0	0	0	0	0	0	0	0	0	0	0	3	dispensable
pan_gene_3039	pan_gene_7497	Average_internode_length_(whole_plant);Ratio_of_ear_height_to_total_height	Average_internode_length_(whole_plant);Boxcox-transformed_leaf_angle	0	1	1	0	1	0	0	0	0	0	1	1	0	0	0	1	0	1	1	1	1	0	0	1	0	1	12	near-core
pan_gene_30437	pan_gene_30588	Average_internode_length_(whole_plant);Height_per_day_(until_flowering);Plant_height	Average_internode_length_(whole_plant)	0	1	0	1	0	0	0	0	0	0	0	0	0	0	0	0	0	0	0	0	0	0	0	0	0	0	2	dispensable
pan_gene_30585	pan_gene_42	Average_internode_length_(whole_plant);Plant_height;Tassel_length	Average_internode_length_(whole_plant)	0	0	0	0	0	0	0	0	0	0	0	0	0	0	0	0	0	0	0	0	0	0	0	0	0	1	1	private
pan_gene_30586	pan_gene_30744	Average_internode_length_(whole_plant);Plant_height;Tassel_length	Average_internode_length_(whole_plant);Cob_diameter;Plant_height;Tassel_length	0	1	0	0	1	0	0	0	0	1	1	0	0	0	0	1	0	0	0	0	0	0	0	0	0	0	5	dispensable
pan_gene_30586	pan_gene_9171	Average_internode_length_(whole_plant);Plant_height;Tassel_length	Average_internode_length_(whole_plant)	0	1	0	0	0	0	0	0	0	0	0	0	1	0	0	0	0	0	0	0	0	0	0	0	0	0	2	dispensable
pan_gene_30588	pan_gene_32547	Average_internode_length_(whole_plant)	Anthesis-silking_interval;Average_internode_length_(whole_plant);Ear_row_number;Plant_height;Tassel_branch_number	0	1	0	1	1	0	1	0	0	0	0	0	1	0	0	0	0	0	0	0	0	0	0	0	0	0	5	dispensable
pan_gene_30588	pan_gene_32834	Average_internode_length_(whole_plant)	Average_internode_length_(above_ear);Average_internode_length_(whole_plant);Glutamate;Height_per_day_(until_flowering)	0	1	0	1	0	0	0	0	0	0	0	1	0	0	0	0	0	1	0	1	0	0	0	0	0	0	5	dispensable
pan_gene_30588	pan_gene_433	Average_internode_length_(whole_plant)	Average_internode_length_(whole_plant);Leaf_width;Tassel_length	0	1	0	1	1	1	1	0	0	0	1	1	1	1	0	0	0	1	0	0	0	0	1	1	0	0	12	near-core
pan_gene_30588	pan_gene_83	Average_internode_length_(whole_plant)	Average_internode_length_(whole_plant)	0	1	0	1	0	0	0	0	0	0	0	0	0	0	0	0	0	0	0	0	0	0	0	0	0	0	2	dispensable
pan_gene_30588	pan_gene_8335	Average_internode_length_(whole_plant)	Average_internode_length_(whole_plant);Photoperiod_Growing-degree_days_to_silk;Photoperiod_growing-degree_days_to_anthesis	0	1	0	0	1	0	1	0	0	0	0	0	1	0	0	0	0	0	0	0	0	0	0	0	0	0	4	dispensable
pan_gene_30680	pan_gene_915	Average_internode_length_(below_ear);Average_internode_length_(whole_plant)	Average_internode_length_(whole_plant);Height_per_day_(until_flowering);Malate	0	1	0	0	0	0	0	0	0	0	0	0	0	0	0	0	0	0	0	0	0	0	0	0	0	0	1	private
pan_gene_30680	pan_gene_98666	Average_internode_length_(below_ear);Average_internode_length_(whole_plant)	Average_internode_length_(whole_plant);Glutamate	0	1	0	0	0	0	0	0	0	0	0	0	0	0	0	0	0	0	0	0	0	0	0	0	0	0	1	private
pan_gene_30767	pan_gene_7849	Average_internode_length_(whole_plant);Days_to_silk;Plant_height	Anthesis-silking_interval;Average_internode_length_(whole_plant);Cob_diameter;Height_per_day_(until_flowering)	0	0	0	0	0	0	0	1	0	0	0	0	0	0	0	0	0	0	0	0	0	0	0	0	0	0	1	private
pan_gene_30840	pan_gene_787	Average_internode_length_(whole_plant);Tassel_branch_number	Average_internode_length_(whole_plant)	0	1	0	0	0	0	0	0	0	0	0	0	0	0	0	0	0	0	0	0	0	0	0	0	0	0	1	private
pan_gene_30840	pan_gene_948	Average_internode_length_(whole_plant);Tassel_branch_number	Average_internode_length_(below_ear);Average_internode_length_(whole_plant)	0	1	0	0	0	0	0	0	0	0	0	0	0	0	0	0	0	1	0	0	0	0	0	0	0	0	2	dispensable
pan_gene_30841	pan_gene_32547	Average_internode_length_(whole_plant);Days_to_silk;Ear_row_number;Tassel_branch_number	Anthesis-silking_interval;Average_internode_length_(whole_plant);Ear_row_number;Plant_height;Tassel_branch_number	0	1	1	1	1	1	1	1	1	0	0	0	1	1	0	0	1	1	1	1	0	0	0	1	0	0	15	near-core
pan_gene_30841	pan_gene_433	Average_internode_length_(whole_plant);Days_to_silk;Ear_row_number;Tassel_branch_number	Average_internode_length_(whole_plant);Leaf_width;Tassel_length	0	1	1	0	1	0	1	0	1	1	1	1	1	1	1	1	0	1	1	1	0	1	0	0	1	0	17	near-core
pan_gene_30841	pan_gene_4376	Average_internode_length_(whole_plant);Days_to_silk;Ear_row_number;Tassel_branch_number	Average_internode_length_(whole_plant);Leaf_width	0	1	0	1	0	1	1	0	0	0	1	0	0	1	0	0	1	1	0	0	0	0	0	1	0	0	9	dispensable
pan_gene_30841	pan_gene_68454	Average_internode_length_(whole_plant);Days_to_silk;Ear_row_number;Tassel_branch_number	Average_internode_length_(whole_plant);Chlorophyll_B;Days_to_silk;Ear_height	0	0	0	0	0	0	0	0	0	0	0	0	0	0	0	0	0	1	0	0	0	0	0	0	0	0	1	private
pan_gene_30841	pan_gene_8123	Average_internode_length_(whole_plant);Days_to_silk;Ear_row_number;Tassel_branch_number	Average_internode_length_(whole_plant);Ear_row_number	0	1	0	0	0	0	0	0	1	0	0	1	0	0	0	0	0	1	0	0	0	0	0	0	0	0	4	dispensable
pan_gene_30841	pan_gene_8335	Average_internode_length_(whole_plant);Days_to_silk;Ear_row_number;Tassel_branch_number	Average_internode_length_(whole_plant);Photoperiod_Growing-degree_days_to_silk;Photoperiod_growing-degree_days_to_anthesis	0	1	0	1	1	1	1	1	1	1	1	1	1	1	0	1	0	1	1	1	0	1	0	1	1	0	19	near-core
pan_gene_30858	pan_gene_6867	Average_internode_length_(whole_plant)	Average_internode_length_(whole_plant)	0	1	0	0	0	0	0	0	0	0	0	0	0	0	0	0	0	0	0	1	0	0	0	0	0	0	2	dispensable
pan_gene_30858	pan_gene_9171	Average_internode_length_(whole_plant)	Average_internode_length_(whole_plant)	0	1	0	0	0	0	0	1	0	0	0	0	0	0	0	0	0	0	0	0	0	0	0	0	0	0	2	dispensable
pan_gene_30876	pan_gene_3819	Average_internode_length_(whole_plant);Northern_Leaf_Blight	Average_internode_length_(whole_plant);Nitrate;Southern_leaf_blight	0	1	0	0	0	0	0	0	0	0	0	0	0	0	0	0	0	1	1	0	0	0	0	0	0	0	3	dispensable
pan_gene_30876	pan_gene_7824	Average_internode_length_(whole_plant);Northern_Leaf_Blight	Average_internode_length_(whole_plant)	0	1	0	0	0	0	0	0	0	0	0	0	0	0	0	0	0	1	0	0	0	0	0	0	0	0	2	dispensable
pan_gene_30876	pan_gene_8122	Average_internode_length_(whole_plant);Northern_Leaf_Blight	Average_internode_length_(whole_plant);Ear_row_number;Fumarate;Nodes_above_ear	0	0	0	0	0	0	0	0	0	0	0	0	0	0	0	0	0	0	1	0	0	0	0	0	0	0	1	private
pan_gene_31859	pan_gene_434	Average_internode_length_(whole_plant)	Average_internode_length_(whole_plant);Nodes_per_plant	0	1	0	0	0	0	0	0	0	0	1	0	0	0	0	0	0	0	0	0	0	0	0	0	0	0	2	dispensable
pan_gene_31859	pan_gene_4556	Average_internode_length_(whole_plant)	Average_internode_length_(whole_plant)	0	1	0	1	0	0	1	0	1	0	0	1	0	1	0	0	0	0	0	1	0	1	0	0	0	0	8	dispensable
pan_gene_31859	pan_gene_957	Average_internode_length_(whole_plant)	Average_internode_length_(whole_plant)	0	1	0	0	0	0	1	0	0	0	0	0	0	0	1	0	0	0	0	0	0	0	0	0	0	0	3	dispensable
pan_gene_31960	pan_gene_32541	Average_internode_length_(above_ear);Average_internode_length_(whole_plant)	Average_internode_length_(above_ear);Average_internode_length_(whole_plant)	0	1	0	0	0	0	0	0	0	0	0	0	0	0	0	0	0	0	0	0	0	0	0	0	0	0	1	private
pan_gene_32534	pan_gene_42	Average_internode_length_(whole_plant);Boxcox-transformed_leaf_angle;Nodes_per_plant	Average_internode_length_(whole_plant)	0	0	0	0	0	0	0	0	0	0	0	0	0	0	0	0	0	0	0	0	0	0	1	0	0	0	1	private
pan_gene_32544	pan_gene_791	Average_internode_length_(whole_plant)	Average_internode_length_(whole_plant)	0	1	0	0	0	0	0	0	0	0	0	0	0	0	0	0	0	0	0	0	0	0	0	0	0	0	1	private
pan_gene_32544	pan_gene_907	Average_internode_length_(whole_plant)	100_Kernel_weight;Average_internode_length_(whole_plant);Plant_height	0	1	0	0	0	0	0	0	0	0	0	0	0	0	0	0	0	0	0	0	0	0	0	0	0	0	1	private
pan_gene_32547	pan_gene_32603	Anthesis-silking_interval;Average_internode_length_(whole_plant);Ear_row_number;Plant_height;Tassel_branch_number	Average_internode_length_(whole_plant)	0	1	0	0	1	0	0	0	0	0	0	0	0	0	0	0	0	0	0	0	1	0	1	0	0	0	4	dispensable
pan_gene_32547	pan_gene_433	Anthesis-silking_interval;Average_internode_length_(whole_plant);Ear_row_number;Plant_height;Tassel_branch_number	Average_internode_length_(whole_plant);Leaf_width;Tassel_length	0	1	1	1	1	0	0	1	1	1	1	0	1	0	0	0	0	1	1	1	1	0	1	1	0	1	16	near-core
pan_gene_32547	pan_gene_434	Anthesis-silking_interval;Average_internode_length_(whole_plant);Ear_row_number;Plant_height;Tassel_branch_number	Average_internode_length_(whole_plant);Nodes_per_plant	0	1	1	0	0	0	0	0	0	1	0	0	0	0	0	0	0	0	0	0	1	0	1	0	0	0	5	dispensable
pan_gene_32547	pan_gene_4376	Anthesis-silking_interval;Average_internode_length_(whole_plant);Ear_row_number;Plant_height;Tassel_branch_number	Average_internode_length_(whole_plant);Leaf_width	0	1	0	1	0	1	0	0	0	0	0	0	0	0	0	0	1	0	0	0	0	0	0	0	0	0	4	dispensable
pan_gene_32547	pan_gene_4556	Anthesis-silking_interval;Average_internode_length_(whole_plant);Ear_row_number;Plant_height;Tassel_branch_number	Average_internode_length_(whole_plant)	0	1	1	1	1	1	1	0	1	0	1	1	1	1	0	0	1	1	1	1	1	0	1	1	0	1	19	near-core
pan_gene_32547	pan_gene_550	Anthesis-silking_interval;Average_internode_length_(whole_plant);Ear_row_number;Plant_height;Tassel_branch_number	Average_internode_length_(whole_plant)	0	1	1	0	0	1	1	0	1	1	0	1	1	0	0	0	0	1	1	1	1	0	1	1	1	1	16	near-core
pan_gene_32547	pan_gene_7436	Anthesis-silking_interval;Average_internode_length_(whole_plant);Ear_row_number;Plant_height;Tassel_branch_number	Average_internode_length_(whole_plant)	0	1	0	0	0	0	0	0	0	1	0	0	0	0	0	0	0	0	1	0	1	0	1	1	0	0	6	dispensable
pan_gene_32547	pan_gene_83	Anthesis-silking_interval;Average_internode_length_(whole_plant);Ear_row_number;Plant_height;Tassel_branch_number	Average_internode_length_(whole_plant)	0	1	0	1	0	0	0	0	0	0	0	0	0	0	0	0	0	0	0	0	0	0	0	1	0	0	3	dispensable
pan_gene_32547	pan_gene_8335	Anthesis-silking_interval;Average_internode_length_(whole_plant);Ear_row_number;Plant_height;Tassel_branch_number	Average_internode_length_(whole_plant);Photoperiod_Growing-degree_days_to_silk;Photoperiod_growing-degree_days_to_anthesis	0	1	1	1	1	1	1	1	1	1	1	1	1	1	0	0	1	1	1	1	1	0	1	1	1	1	22	core
pan_gene_32603	pan_gene_433	Average_internode_length_(whole_plant)	Average_internode_length_(whole_plant);Leaf_width;Tassel_length	0	1	0	0	1	0	0	0	0	1	0	0	0	0	0	0	0	0	0	0	1	1	0	0	0	1	6	dispensable
pan_gene_32603	pan_gene_434	Average_internode_length_(whole_plant)	Average_internode_length_(whole_plant);Nodes_per_plant	0	1	0	0	0	0	0	0	0	1	0	0	0	0	0	0	0	0	0	0	0	0	0	0	0	0	2	dispensable
pan_gene_32603	pan_gene_7494	Average_internode_length_(whole_plant)	Average_internode_length_(whole_plant)	0	1	0	0	1	0	0	0	0	0	0	0	0	0	0	0	0	0	0	0	0	1	1	0	0	0	4	dispensable
pan_gene_32603	pan_gene_8854	Average_internode_length_(whole_plant)	Anthesis-silking_interval;Average_internode_length_(above_ear);Average_internode_length_(whole_plant);Height_above_ear;Leaf_length;Nodes_above_ear	0	1	0	0	0	0	0	0	0	0	0	0	0	0	0	0	0	0	0	0	0	0	0	0	0	1	2	dispensable
pan_gene_32662	pan_gene_409	Average_internode_length_(above_ear);Average_internode_length_(whole_plant);Boxcox-transformed_leaf_angle;PCA_of_metabolites:_PC2	Average_internode_length_(above_ear);Average_internode_length_(whole_plant);Height_per_day_(until_flowering);Nodes_per_plant;Plant_height	0	1	1	1	0	0	1	0	0	1	1	1	0	0	0	1	0	0	1	1	0	0	1	1	1	1	14	near-core
pan_gene_32662	pan_gene_42	Average_internode_length_(above_ear);Average_internode_length_(whole_plant);Boxcox-transformed_leaf_angle;PCA_of_metabolites:_PC2	Average_internode_length_(whole_plant)	0	1	0	0	0	0	0	0	0	0	0	1	0	0	0	1	0	0	0	0	0	0	0	0	0	0	3	dispensable
pan_gene_32662	pan_gene_9264	Average_internode_length_(above_ear);Average_internode_length_(whole_plant);Boxcox-transformed_leaf_angle;PCA_of_metabolites:_PC2	Average_internode_length_(whole_plant);Starch;Sucrose	0	1	1	0	0	0	0	0	0	0	0	0	0	0	0	1	0	0	0	0	0	0	0	0	0	0	3	dispensable
pan_gene_32662	pan_gene_927	Average_internode_length_(above_ear);Average_internode_length_(whole_plant);Boxcox-transformed_leaf_angle;PCA_of_metabolites:_PC2	Average_internode_length_(whole_plant);Cob_diameter;Height_per_day_(until_flowering)	0	1	0	1	0	0	1	1	0	1	1	1	0	0	1	1	0	1	0	1	0	0	1	0	1	1	14	near-core
pan_gene_32688	pan_gene_32845	Average_internode_length_(below_ear);Average_internode_length_(whole_plant);Plant_height;Southern_leaf_blight	Average_internode_length_(whole_plant);Leaf_length;Stalk_strength	0	1	0	0	0	0	0	0	0	0	0	0	0	0	0	0	0	0	0	0	0	0	0	0	0	0	1	private
pan_gene_32688	pan_gene_6867	Average_internode_length_(below_ear);Average_internode_length_(whole_plant);Plant_height;Southern_leaf_blight	Average_internode_length_(whole_plant)	0	1	0	0	0	0	0	0	0	0	0	0	0	0	0	0	0	0	0	0	0	0	0	0	0	0	1	private
pan_gene_32694	pan_gene_56263	Average_internode_length_(whole_plant);Nodes_per_plant;PCA_of_metabolites:_PC2;Ratio_of_ear_height_to_total_height;Starch	Average_internode_length_(whole_plant);Cob_diameter;Days_to_anthesis;Nodes_per_plant	0	1	0	0	0	0	0	0	0	0	0	0	0	0	0	0	0	0	0	0	0	0	0	0	0	0	1	private
pan_gene_32695	pan_gene_347	Average_internode_length_(whole_plant);Ear_height;Nodes_per_plant	Average_internode_length_(whole_plant);Boxcox-transformed_leaf_angle;Ear_height	0	0	0	0	0	0	0	0	1	0	0	0	0	0	0	0	0	0	0	1	0	0	0	0	0	0	2	dispensable
pan_gene_32783	pan_gene_409	Average_internode_length_(above_ear);Average_internode_length_(whole_plant);Height_per_day_(until_flowering);Leaf_length;Plant_height	Average_internode_length_(above_ear);Average_internode_length_(whole_plant);Height_per_day_(until_flowering);Nodes_per_plant;Plant_height	0	1	1	1	1	0	1	0	0	1	1	0	0	0	0	1	1	1	1	1	0	0	1	1	0	0	14	near-core
pan_gene_32833	pan_gene_7396	Average_internode_length_(above_ear);Average_internode_length_(whole_plant);Height_per_day_(until_flowering);Plant_height	Average_internode_length_(whole_plant)	0	1	0	0	0	0	0	0	0	0	0	0	0	0	0	0	0	0	0	0	0	0	0	0	0	0	1	private
pan_gene_32834	pan_gene_6525	Average_internode_length_(above_ear);Average_internode_length_(whole_plant);Glutamate;Height_per_day_(until_flowering)	Average_internode_length_(whole_plant);Plant_height	0	1	0	0	0	0	0	1	0	0	0	0	0	1	0	0	0	0	0	0	0	0	0	0	0	0	3	dispensable
pan_gene_32834	pan_gene_9080	Average_internode_length_(above_ear);Average_internode_length_(whole_plant);Glutamate;Height_per_day_(until_flowering)	Average_internode_length_(whole_plant);Ear_height;Height_per_day_(until_flowering);Plant_height	0	1	0	0	1	0	0	0	0	1	0	0	0	0	0	0	0	0	0	0	0	0	0	0	0	0	3	dispensable
pan_gene_32834	pan_gene_9171	Average_internode_length_(above_ear);Average_internode_length_(whole_plant);Glutamate;Height_per_day_(until_flowering)	Average_internode_length_(whole_plant)	0	1	1	0	1	0	0	0	0	0	0	0	0	0	0	0	0	1	0	0	1	0	0	0	0	1	6	dispensable
pan_gene_32842	pan_gene_7405	Average_internode_length_(whole_plant)	Average_internode_length_(whole_plant)	0	1	0	0	0	0	0	0	0	0	0	0	0	0	0	0	0	0	0	0	0	0	0	0	0	0	1	private
pan_gene_32845	pan_gene_957	Average_internode_length_(whole_plant);Leaf_length;Stalk_strength	Average_internode_length_(whole_plant)	0	1	0	0	0	0	0	0	0	0	0	0	0	0	0	0	0	0	0	0	0	0	0	0	0	0	1	private
pan_gene_344	pan_gene_907	Average_internode_length_(whole_plant);Chlorophyll_B;Ear_height;Height_per_day_(until_flowering);Plant_height;Tassel_length	100_Kernel_weight;Average_internode_length_(whole_plant);Plant_height	0	1	0	0	0	0	0	0	0	0	0	0	0	0	0	0	0	0	0	0	0	0	0	0	0	0	1	private
pan_gene_344	pan_gene_9176	Average_internode_length_(whole_plant);Chlorophyll_B;Ear_height;Height_per_day_(until_flowering);Plant_height;Tassel_length	Average_internode_length_(whole_plant)	0	1	0	0	0	0	0	0	0	0	0	1	0	0	0	0	0	0	0	0	0	0	1	0	0	0	3	dispensable
pan_gene_347	pan_gene_9012	Average_internode_length_(whole_plant);Boxcox-transformed_leaf_angle;Ear_height	100_Kernel_weight;Average_internode_length_(whole_plant)	0	0	0	0	0	0	0	0	1	0	0	1	0	0	0	0	0	0	0	0	0	0	0	0	0	0	2	dispensable
pan_gene_3482	pan_gene_3641	Average_internode_length_(above_ear);Average_internode_length_(whole_plant);Height_above_ear;Plant_height	Average_internode_length_(whole_plant);Northern_Leaf_Blight	0	1	0	0	0	0	0	0	1	0	0	0	1	1	0	1	0	0	0	0	0	0	0	0	0	0	5	dispensable
pan_gene_3641	pan_gene_7849	Average_internode_length_(whole_plant);Northern_Leaf_Blight	Anthesis-silking_interval;Average_internode_length_(whole_plant);Cob_diameter;Height_per_day_(until_flowering)	0	1	0	0	0	0	0	0	1	0	0	0	0	1	0	1	0	0	0	0	0	0	0	0	0	0	4	dispensable
pan_gene_3819	pan_gene_7824	Average_internode_length_(whole_plant);Nitrate;Southern_leaf_blight	Average_internode_length_(whole_plant)	0	1	0	0	0	0	0	0	0	1	0	0	0	1	0	0	0	0	0	0	0	0	0	0	0	0	3	dispensable
pan_gene_385	pan_gene_5051	Average_internode_length_(whole_plant)	Average_internode_length_(above_ear);Average_internode_length_(whole_plant);Ear_height;Height_per_day_(until_flowering);Plant_height	0	1	1	0	1	1	1	0	1	1	1	1	0	0	0	0	1	0	1	0	0	0	1	1	1	0	14	near-core
pan_gene_385	pan_gene_7436	Average_internode_length_(whole_plant)	Average_internode_length_(whole_plant)	0	1	0	0	0	0	0	0	0	1	0	0	0	0	0	0	0	0	0	0	1	0	1	0	0	0	4	dispensable
pan_gene_3888	pan_gene_7716	Average_internode_length_(whole_plant);Height_per_day_(until_flowering)	Average_internode_length_(below_ear);Average_internode_length_(whole_plant);Ear_height;Height_per_day_(until_flowering);Plant_height	0	1	1	0	0	0	0	0	0	0	0	1	0	1	0	0	1	0	0	0	0	0	1	0	0	0	6	dispensable
pan_gene_3888	pan_gene_792	Average_internode_length_(whole_plant);Height_per_day_(until_flowering)	Average_internode_length_(whole_plant)	0	1	0	0	0	0	0	0	0	0	0	0	0	0	0	0	1	0	0	0	0	0	0	0	0	0	2	dispensable
pan_gene_3888	pan_gene_9080	Average_internode_length_(whole_plant);Height_per_day_(until_flowering)	Average_internode_length_(whole_plant);Ear_height;Height_per_day_(until_flowering);Plant_height	0	1	0	1	0	0	1	0	0	1	0	0	0	0	0	0	1	0	0	0	0	0	0	0	0	0	5	dispensable
pan_gene_3888	pan_gene_9171	Average_internode_length_(whole_plant);Height_per_day_(until_flowering)	Average_internode_length_(whole_plant)	0	1	0	1	1	0	0	0	0	1	0	0	0	1	0	1	1	0	0	1	0	0	0	0	0	0	8	dispensable
pan_gene_409	pan_gene_5018	Average_internode_length_(above_ear);Average_internode_length_(whole_plant);Height_per_day_(until_flowering);Nodes_per_plant;Plant_height	Average_internode_length_(below_ear);Average_internode_length_(whole_plant)	0	1	1	1	1	0	1	1	0	1	1	1	1	0	0	1	1	0	0	1	1	1	1	1	1	0	18	near-core
pan_gene_412	pan_gene_5019	Average_internode_length_(whole_plant);Days_to_anthesis;Nodes_above_ear	Average_internode_length_(below_ear);Average_internode_length_(whole_plant)	0	1	0	1	0	0	0	0	0	0	0	0	0	0	0	1	0	1	0	0	0	0	0	0	0	0	4	dispensable
pan_gene_412	pan_gene_5051	Average_internode_length_(whole_plant);Days_to_anthesis;Nodes_above_ear	Average_internode_length_(above_ear);Average_internode_length_(whole_plant);Ear_height;Height_per_day_(until_flowering);Plant_height	0	1	0	1	0	0	0	0	0	0	0	0	0	0	0	0	0	0	0	0	0	0	0	0	0	0	2	dispensable
pan_gene_42	pan_gene_9264	Average_internode_length_(whole_plant)	Average_internode_length_(whole_plant);Starch;Sucrose	0	1	1	0	0	0	0	0	1	0	0	0	0	0	0	1	0	0	0	0	1	0	1	0	0	0	6	dispensable
pan_gene_433	pan_gene_4376	Average_internode_length_(whole_plant);Leaf_width;Tassel_length	Average_internode_length_(whole_plant);Leaf_width	0	1	0	0	0	0	0	0	0	0	0	1	0	1	1	0	0	0	0	0	0	0	0	0	0	0	4	dispensable
pan_gene_433	pan_gene_4556	Average_internode_length_(whole_plant);Leaf_width;Tassel_length	Average_internode_length_(whole_plant)	0	1	1	0	1	0	1	0	1	1	1	1	1	1	1	0	0	1	1	1	1	0	1	0	1	0	17	near-core
pan_gene_433	pan_gene_7436	Average_internode_length_(whole_plant);Leaf_width;Tassel_length	Average_internode_length_(whole_plant)	0	1	0	0	0	0	0	0	0	0	0	0	0	0	0	0	0	0	1	0	1	0	0	1	0	0	4	dispensable
pan_gene_433	pan_gene_8335	Average_internode_length_(whole_plant);Leaf_width;Tassel_length	Average_internode_length_(whole_plant);Photoperiod_Growing-degree_days_to_silk;Photoperiod_growing-degree_days_to_anthesis	0	1	1	0	1	0	0	0	1	1	1	1	1	1	1	0	0	1	1	1	1	1	1	1	0	1	18	near-core
pan_gene_433	pan_gene_8854	Average_internode_length_(whole_plant);Leaf_width;Tassel_length	Anthesis-silking_interval;Average_internode_length_(above_ear);Average_internode_length_(whole_plant);Height_above_ear;Leaf_length;Nodes_above_ear	0	1	0	0	0	0	0	0	0	0	0	0	0	1	0	0	0	0	0	0	0	0	0	0	0	0	2	dispensable
pan_gene_434	pan_gene_8335	Average_internode_length_(whole_plant);Nodes_per_plant	Average_internode_length_(whole_plant);Photoperiod_Growing-degree_days_to_silk;Photoperiod_growing-degree_days_to_anthesis	0	1	0	0	0	0	0	0	0	1	1	0	0	0	0	0	0	0	0	0	0	0	0	0	0	0	3	dispensable
pan_gene_4376	pan_gene_4556	Average_internode_length_(whole_plant);Leaf_width	Average_internode_length_(whole_plant)	0	1	0	0	0	1	0	0	0	0	0	0	0	0	0	0	1	0	0	0	0	0	0	0	0	0	3	dispensable
pan_gene_4376	pan_gene_550	Average_internode_length_(whole_plant);Leaf_width	Average_internode_length_(whole_plant)	0	1	0	0	1	1	0	0	0	0	0	0	1	0	0	0	0	0	1	0	0	0	0	1	0	0	6	dispensable
pan_gene_4376	pan_gene_68454	Average_internode_length_(whole_plant);Leaf_width	Average_internode_length_(whole_plant);Chlorophyll_B;Days_to_silk;Ear_height	0	0	0	0	0	0	0	0	0	0	0	0	0	0	0	0	0	1	0	0	0	0	0	0	0	0	1	private
pan_gene_4376	pan_gene_8123	Average_internode_length_(whole_plant);Leaf_width	Average_internode_length_(whole_plant);Ear_row_number	0	1	0	0	0	1	0	0	0	0	0	0	0	0	0	0	0	0	0	0	0	0	0	0	0	0	2	dispensable
pan_gene_4376	pan_gene_8335	Average_internode_length_(whole_plant);Leaf_width	Average_internode_length_(whole_plant);Photoperiod_Growing-degree_days_to_silk;Photoperiod_growing-degree_days_to_anthesis	0	1	0	1	1	1	0	0	0	0	0	1	1	0	0	0	0	0	0	0	0	0	0	0	0	0	6	dispensable
pan_gene_4406	pan_gene_8335	Average_internode_length_(above_ear);Average_internode_length_(below_ear);Average_internode_length_(whole_plant);Height_above_ear;Height_per_day_(until_flowering);Leaf_length;Plant_height;Stalk_strength;Tassel_length	Average_internode_length_(whole_plant);Photoperiod_Growing-degree_days_to_silk;Photoperiod_growing-degree_days_to_anthesis	0	0	0	0	0	0	0	0	0	0	0	0	0	0	0	0	0	0	0	0	0	0	0	0	0	1	1	private
pan_gene_4556	pan_gene_792	Average_internode_length_(whole_plant)	Average_internode_length_(whole_plant)	0	1	0	0	1	1	0	0	0	0	0	0	0	1	0	0	0	0	0	0	0	0	0	0	0	1	5	dispensable
pan_gene_4556	pan_gene_8123	Average_internode_length_(whole_plant)	Average_internode_length_(whole_plant);Ear_row_number	0	1	0	1	0	1	0	0	1	0	0	1	0	0	0	0	0	1	0	0	0	0	0	0	1	0	7	dispensable
pan_gene_4556	pan_gene_8335	Average_internode_length_(whole_plant)	Average_internode_length_(whole_plant);Photoperiod_Growing-degree_days_to_silk;Photoperiod_growing-degree_days_to_anthesis	0	1	1	1	1	1	1	0	1	1	1	1	1	1	1	1	1	1	1	1	1	1	1	1	1	1	24	core
pan_gene_4556	pan_gene_996	Average_internode_length_(whole_plant)	Average_internode_length_(whole_plant);Nodes_to_ear	0	1	0	0	0	0	0	0	0	0	0	0	0	0	0	0	0	0	0	0	0	0	0	0	0	0	1	private
pan_gene_5018	pan_gene_9264	Average_internode_length_(below_ear);Average_internode_length_(whole_plant)	Average_internode_length_(whole_plant);Starch;Sucrose	0	1	1	0	0	0	0	0	0	0	0	0	0	0	0	0	0	0	0	0	1	0	0	0	0	0	3	dispensable
pan_gene_5018	pan_gene_927	Average_internode_length_(below_ear);Average_internode_length_(whole_plant)	Average_internode_length_(whole_plant);Cob_diameter;Height_per_day_(until_flowering)	0	1	0	1	1	0	1	1	0	1	1	1	1	1	1	1	1	0	0	1	1	0	1	1	0	0	17	near-core
pan_gene_5019	pan_gene_5051	Average_internode_length_(below_ear);Average_internode_length_(whole_plant)	Average_internode_length_(above_ear);Average_internode_length_(whole_plant);Ear_height;Height_per_day_(until_flowering);Plant_height	0	1	0	0	0	0	0	0	0	0	1	0	0	0	0	1	0	0	0	0	0	0	1	0	1	0	5	dispensable
pan_gene_5044	pan_gene_550	Average_internode_length_(below_ear);Average_internode_length_(whole_plant);Ear_height;Leaf_length	Average_internode_length_(whole_plant)	0	0	1	0	0	1	0	0	0	0	0	0	0	0	0	1	0	0	0	0	0	0	0	0	0	0	3	dispensable
pan_gene_5044	pan_gene_7824	Average_internode_length_(below_ear);Average_internode_length_(whole_plant);Ear_height;Leaf_length	Average_internode_length_(whole_plant)	0	0	0	0	0	1	0	0	0	0	0	0	0	0	0	0	0	0	0	1	0	0	0	0	0	0	2	dispensable
pan_gene_5044	pan_gene_8122	Average_internode_length_(below_ear);Average_internode_length_(whole_plant);Ear_height;Leaf_length	Average_internode_length_(whole_plant);Ear_row_number;Fumarate;Nodes_above_ear	0	0	0	0	0	1	0	0	0	0	0	0	0	0	0	1	0	0	0	1	0	0	0	0	0	0	3	dispensable
pan_gene_5044	pan_gene_8123	Average_internode_length_(below_ear);Average_internode_length_(whole_plant);Ear_height;Leaf_length	Average_internode_length_(whole_plant);Ear_row_number	0	0	0	0	1	1	0	0	0	0	0	0	0	0	0	0	0	0	0	0	0	1	0	0	0	0	3	dispensable
pan_gene_5051	pan_gene_550	Average_internode_length_(above_ear);Average_internode_length_(whole_plant);Ear_height;Height_per_day_(until_flowering);Plant_height	Average_internode_length_(whole_plant)	0	1	0	0	0	0	0	0	0	1	0	0	0	0	0	0	0	0	0	0	0	0	0	0	0	1	3	dispensable
pan_gene_5051	pan_gene_8335	Average_internode_length_(above_ear);Average_internode_length_(whole_plant);Ear_height;Height_per_day_(until_flowering);Plant_height	Average_internode_length_(whole_plant);Photoperiod_Growing-degree_days_to_silk;Photoperiod_growing-degree_days_to_anthesis	0	1	0	1	1	1	1	1	1	1	0	0	1	0	0	1	1	0	0	0	1	0	1	0	0	1	14	near-core
pan_gene_5427	pan_gene_99989	Average_internode_length_(whole_plant);Nodes_above_ear;Nodes_per_plant	Average_internode_length_(whole_plant)	0	1	0	0	0	0	0	0	0	0	0	0	0	0	0	0	0	0	0	0	0	0	0	0	0	0	1	private
pan_gene_550	pan_gene_5555	Average_internode_length_(whole_plant)	100_Kernel_weight;Average_internode_length_(above_ear);Average_internode_length_(whole_plant);Ear_row_number	0	1	1	1	1	1	1	1	1	0	1	0	1	1	1	0	0	1	0	0	1	1	1	0	0	1	17	near-core
pan_gene_550	pan_gene_59786	Average_internode_length_(whole_plant)	Average_internode_length_(whole_plant);Ratio_of_ear_height_to_total_height	0	0	0	1	0	0	0	1	1	0	0	0	0	0	0	0	0	0	0	0	0	1	0	0	0	0	4	dispensable
pan_gene_550	pan_gene_7436	Average_internode_length_(whole_plant)	Average_internode_length_(whole_plant)	0	1	0	0	0	0	0	0	0	1	0	0	0	0	0	0	0	0	1	0	1	0	0	0	0	0	4	dispensable
pan_gene_550	pan_gene_8335	Average_internode_length_(whole_plant)	Average_internode_length_(whole_plant);Photoperiod_Growing-degree_days_to_silk;Photoperiod_growing-degree_days_to_anthesis	0	1	1	1	1	1	1	0	1	1	1	1	1	0	1	0	1	1	1	1	1	1	1	1	1	1	22	core
pan_gene_59900	pan_gene_9081	Average_internode_length_(whole_plant);Leaf_width	Average_internode_length_(whole_plant);Ear_height;Height_per_day_(until_flowering);Plant_height	0	1	1	0	0	1	1	0	0	1	0	0	0	0	0	0	0	0	0	0	0	0	1	0	0	0	6	dispensable
pan_gene_64483	pan_gene_8335	Average_internode_length_(whole_plant)	Average_internode_length_(whole_plant);Photoperiod_Growing-degree_days_to_silk;Photoperiod_growing-degree_days_to_anthesis	0	1	0	0	0	0	0	0	0	0	0	0	0	0	0	0	0	1	0	0	0	0	0	0	1	0	3	dispensable
pan_gene_7436	pan_gene_8335	Average_internode_length_(whole_plant)	Average_internode_length_(whole_plant);Photoperiod_Growing-degree_days_to_silk;Photoperiod_growing-degree_days_to_anthesis	0	1	0	0	0	0	0	0	0	0	0	0	0	0	0	0	0	0	1	0	1	0	1	0	0	0	4	dispensable
pan_gene_7436	pan_gene_84700	Average_internode_length_(whole_plant)	Average_internode_length_(whole_plant);Tassel_length	0	1	0	0	0	0	0	0	0	0	0	0	0	0	0	0	0	0	0	0	0	0	0	0	0	0	1	private
pan_gene_7494	pan_gene_7787	Average_internode_length_(whole_plant)	Average_internode_length_(whole_plant)	0	1	0	0	0	0	0	0	0	0	0	0	0	0	0	0	0	1	0	0	0	0	0	0	0	0	2	dispensable
pan_gene_7494	pan_gene_8854	Average_internode_length_(whole_plant)	Anthesis-silking_interval;Average_internode_length_(above_ear);Average_internode_length_(whole_plant);Height_above_ear;Leaf_length;Nodes_above_ear	0	1	1	1	1	0	0	0	0	0	0	0	0	0	0	0	0	0	0	0	1	1	1	0	1	0	8	dispensable
pan_gene_76218	pan_gene_9176	Average_internode_length_(whole_plant)	Average_internode_length_(whole_plant)	0	0	0	0	0	0	0	0	0	0	0	1	0	0	0	0	0	0	0	0	0	0	0	0	0	0	1	private
pan_gene_7716	pan_gene_7982	Average_internode_length_(below_ear);Average_internode_length_(whole_plant);Ear_height;Height_per_day_(until_flowering);Plant_height	Average_internode_length_(whole_plant);Days_to_silk;Tassel_branch_number	0	1	0	0	0	0	0	0	0	0	0	1	0	0	0	0	0	0	0	0	0	0	0	0	0	0	2	dispensable
pan_gene_778	pan_gene_9081	Average_internode_length_(whole_plant)	Average_internode_length_(whole_plant);Ear_height;Height_per_day_(until_flowering);Plant_height	0	1	1	0	0	0	0	1	0	1	0	0	0	1	0	1	0	1	1	1	0	1	1	0	1	0	12	near-core
pan_gene_7787	pan_gene_9238	Average_internode_length_(whole_plant)	Average_internode_length_(whole_plant)	0	1	0	0	0	0	0	0	0	0	0	1	0	0	0	0	0	0	0	0	0	0	0	0	0	0	2	dispensable
pan_gene_7787	pan_gene_99989	Average_internode_length_(whole_plant)	Average_internode_length_(whole_plant)	0	1	0	0	0	0	0	0	0	0	0	0	0	0	0	0	0	0	0	0	0	0	0	0	0	0	1	private
pan_gene_783	pan_gene_957	Average_internode_length_(above_ear);Average_internode_length_(whole_plant);Boxcox-transformed_leaf_angle	Average_internode_length_(whole_plant)	0	1	0	0	0	1	0	0	0	0	0	1	0	0	0	0	0	0	0	0	0	0	0	0	0	0	3	dispensable
pan_gene_7849	pan_gene_8852	Anthesis-silking_interval;Average_internode_length_(whole_plant);Cob_diameter;Height_per_day_(until_flowering)	Anthesis-silking_interval;Average_internode_length_(above_ear);Average_internode_length_(whole_plant);Height_above_ear;Nodes_above_ear	0	0	0	0	0	0	0	0	0	0	0	1	0	0	0	0	0	0	0	0	0	0	0	0	0	0	1	private
pan_gene_792	pan_gene_7982	Average_internode_length_(whole_plant)	Average_internode_length_(whole_plant);Days_to_silk;Tassel_branch_number	0	1	0	0	0	0	0	0	0	0	0	0	0	0	0	0	0	0	0	0	0	0	0	0	0	0	1	private
pan_gene_792	pan_gene_9223	Average_internode_length_(whole_plant)	Average_internode_length_(below_ear);Average_internode_length_(whole_plant);Ear_height;Starch	0	1	1	0	1	1	0	0	0	1	1	0	1	1	1	0	0	1	1	0	1	0	0	0	1	1	14	near-core
pan_gene_7982	pan_gene_9080	Average_internode_length_(whole_plant);Days_to_silk;Tassel_branch_number	Average_internode_length_(whole_plant);Ear_height;Height_per_day_(until_flowering);Plant_height	0	1	1	1	1	0	1	1	0	1	0	0	1	0	0	0	0	0	0	0	0	0	0	0	0	0	8	dispensable
pan_gene_7982	pan_gene_9171	Average_internode_length_(whole_plant);Days_to_silk;Tassel_branch_number	Average_internode_length_(whole_plant)	0	1	1	1	0	0	1	1	0	1	1	1	0	0	0	1	1	0	0	0	0	0	0	1	0	0	11	near-core
pan_gene_8123	pan_gene_8335	Average_internode_length_(whole_plant);Ear_row_number	Average_internode_length_(whole_plant);Photoperiod_Growing-degree_days_to_silk;Photoperiod_growing-degree_days_to_anthesis	0	1	0	1	0	1	0	1	1	1	0	1	0	0	0	0	0	0	0	0	0	0	0	0	0	1	8	dispensable
pan_gene_907	pan_gene_9176	100_Kernel_weight;Average_internode_length_(whole_plant);Plant_height	Average_internode_length_(whole_plant)	0	1	0	0	0	0	0	0	0	0	0	0	0	0	0	0	0	0	0	0	0	0	0	0	0	0	1	private
pan_gene_9080	pan_gene_9171	Average_internode_length_(whole_plant);Ear_height;Height_per_day_(until_flowering);Plant_height	Average_internode_length_(whole_plant)	0	1	0	1	0	0	0	0	0	1	0	0	0	0	0	0	1	0	0	0	0	0	0	0	0	0	4	dispensable
pan_gene_9176	pan_gene_97231	Average_internode_length_(whole_plant)	100_Kernel_weight;Average_internode_length_(whole_plant);Glucose	0	1	0	0	0	0	0	0	0	0	1	0	0	0	0	0	0	0	1	0	0	1	0	1	0	0	5	dispensable
pan_gene_100444	pan_gene_12104	Average_internode_length_(whole_plant);Chlorophyll_A	Average_internode_length_(whole_plant)	0	0	1	0	0	0	0	0	0	0	0	0	0	0	0	0	1	0	0	0	0	0	0	0	0	0	2	dispensable
pan_gene_100444	pan_gene_19251	Average_internode_length_(whole_plant);Chlorophyll_A	Average_internode_length_(whole_plant);Days_to_silk;Leaf_width;Ratio_of_ear_height_to_total_height;Southern_leaf_blight	0	0	1	0	0	0	0	1	1	0	0	0	0	1	0	0	1	1	0	1	1	0	1	1	0	0	10	dispensable
pan_gene_100444	pan_gene_28726	Average_internode_length_(whole_plant);Chlorophyll_A	Average_internode_length_(whole_plant)	0	0	0	0	0	1	0	0	1	0	0	1	0	0	0	0	0	0	1	0	0	0	0	0	0	0	4	dispensable
pan_gene_101109	pan_gene_16433	Average_internode_length_(whole_plant);Nodes_to_ear	Average_internode_length_(whole_plant)	0	0	1	0	0	1	0	0	0	1	1	1	0	0	0	1	0	0	0	0	0	0	0	0	0	0	6	dispensable
pan_gene_101109	pan_gene_19212	Average_internode_length_(whole_plant);Nodes_to_ear	Average_internode_length_(above_ear);Average_internode_length_(whole_plant);Glutamate;Nodes_above_ear	0	0	1	1	0	0	0	0	0	0	0	0	0	0	0	0	0	0	0	0	0	0	0	0	0	0	2	dispensable
pan_gene_101109	pan_gene_32831	Average_internode_length_(whole_plant);Nodes_to_ear	Average_internode_length_(above_ear);Average_internode_length_(whole_plant);Chlorophyll_B;Total_amino_acids	0	0	1	0	0	0	0	0	0	0	0	0	0	0	0	0	0	0	0	0	0	0	0	0	0	0	1	private
pan_gene_101109	pan_gene_3482	Average_internode_length_(whole_plant);Nodes_to_ear	Average_internode_length_(above_ear);Average_internode_length_(whole_plant);Height_above_ear;Plant_height	0	0	1	1	0	0	0	0	0	1	0	0	0	0	0	0	0	0	0	0	0	0	0	0	0	0	3	dispensable
pan_gene_101109	pan_gene_7849	Average_internode_length_(whole_plant);Nodes_to_ear	Anthesis-silking_interval;Average_internode_length_(whole_plant);Cob_diameter;Height_per_day_(until_flowering)	0	0	1	0	0	0	0	0	0	1	0	0	0	0	0	0	0	0	0	0	0	0	0	0	0	0	2	dispensable
pan_gene_103195	pan_gene_14788	Average_internode_length_(whole_plant)	Average_internode_length_(whole_plant);Days_to_anthesis;Height_above_ear;Nodes_above_ear	0	0	1	0	0	0	0	0	0	0	0	0	0	0	0	0	0	0	0	0	0	0	0	0	0	0	1	private
pan_gene_103195	pan_gene_19461	Average_internode_length_(whole_plant)	Average_internode_length_(whole_plant);Leaf_length;Plant_height	0	0	1	0	0	0	0	0	0	0	0	0	0	0	0	0	0	0	0	0	0	0	0	0	0	0	1	private
pan_gene_103195	pan_gene_22768	Average_internode_length_(whole_plant)	Average_internode_length_(whole_plant);Plant_height	0	0	1	0	0	0	0	0	0	0	0	0	0	0	0	0	0	0	0	0	0	0	0	0	0	0	1	private
pan_gene_103195	pan_gene_27055	Average_internode_length_(whole_plant)	Average_internode_length_(whole_plant)	0	0	1	0	0	0	0	0	0	0	0	0	0	0	0	0	0	0	0	0	0	0	1	0	0	0	2	dispensable
pan_gene_103195	pan_gene_5615	Average_internode_length_(whole_plant)	Average_internode_length_(whole_plant)	0	0	1	0	0	0	0	0	0	0	0	0	0	0	0	0	0	0	0	0	0	0	0	0	0	0	1	private
pan_gene_10662	pan_gene_23929	Average_internode_length_(whole_plant);Height_per_day_(until_flowering);Plant_height	Average_internode_length_(whole_plant);Northern_Leaf_Blight	0	0	1	1	1	0	1	0	1	1	0	0	1	1	1	1	0	0	0	1	1	0	1	0	0	1	14	near-core
pan_gene_10662	pan_gene_5427	Average_internode_length_(whole_plant);Height_per_day_(until_flowering);Plant_height	Average_internode_length_(whole_plant);Nodes_above_ear;Nodes_per_plant	0	0	1	0	0	0	0	1	0	0	0	0	0	0	0	0	0	0	0	0	0	0	0	0	0	0	2	dispensable
pan_gene_10686	pan_gene_7860	Average_internode_length_(whole_plant);Boxcox-transformed_leaf_angle;Height_per_day_(until_flowering);Nodes_to_ear;Plant_height	Average_internode_length_(above_ear);Average_internode_length_(whole_plant);Cob_diameter;Height_per_day_(until_flowering)	0	0	1	0	1	0	0	0	0	0	0	0	0	0	0	1	0	0	0	0	0	0	0	0	0	0	3	dispensable
pan_gene_10744	pan_gene_19212	Average_internode_length_(whole_plant)	Average_internode_length_(above_ear);Average_internode_length_(whole_plant);Glutamate;Nodes_above_ear	0	0	1	0	0	0	0	0	0	0	0	0	0	0	0	0	0	0	0	0	0	0	0	0	0	0	1	private
pan_gene_10744	pan_gene_3482	Average_internode_length_(whole_plant)	Average_internode_length_(above_ear);Average_internode_length_(whole_plant);Height_above_ear;Plant_height	0	0	1	0	0	0	1	0	1	1	1	1	0	0	1	1	0	1	1	1	0	1	0	1	0	0	13	near-core
pan_gene_10744	pan_gene_57	Average_internode_length_(whole_plant)	Average_internode_length_(whole_plant)	0	0	0	0	0	0	0	0	0	0	0	1	1	0	1	0	0	0	0	0	0	0	0	0	0	0	3	dispensable
pan_gene_10744	pan_gene_9294	Average_internode_length_(whole_plant)	Average_internode_length_(whole_plant);Ear_row_number;Leaf_length	0	0	1	0	0	0	0	0	0	0	0	0	0	0	0	1	0	0	0	0	0	0	0	0	0	0	2	dispensable
pan_gene_10781	pan_gene_13122	Average_internode_length_(above_ear);Average_internode_length_(whole_plant)	Average_internode_length_(above_ear);Average_internode_length_(whole_plant);Height_above_ear	0	0	1	0	1	0	1	1	1	0	0	0	0	0	0	0	0	0	0	0	1	0	0	0	1	0	7	dispensable
pan_gene_10781	pan_gene_3731	Average_internode_length_(above_ear);Average_internode_length_(whole_plant)	Average_internode_length_(below_ear);Average_internode_length_(whole_plant)	0	0	1	0	0	0	0	0	0	0	0	0	0	0	0	0	0	0	0	0	0	0	0	0	0	0	1	private
pan_gene_10781	pan_gene_83	Average_internode_length_(above_ear);Average_internode_length_(whole_plant)	Average_internode_length_(whole_plant)	0	0	1	0	1	1	0	1	0	0	0	0	0	0	1	0	0	0	0	0	0	0	1	0	0	0	6	dispensable
pan_gene_10815	pan_gene_28726	Average_internode_length_(whole_plant);Leaf_width;Nodes_to_ear	Average_internode_length_(whole_plant)	0	0	0	0	0	1	0	0	1	0	0	0	0	0	0	0	0	0	0	0	0	0	0	0	0	0	2	dispensable
pan_gene_10815	pan_gene_31090	Average_internode_length_(whole_plant);Leaf_width;Nodes_to_ear	Anthesis-silking_interval;Average_internode_length_(whole_plant)	0	0	0	0	0	0	0	0	0	0	0	1	0	0	0	0	0	0	0	0	0	0	0	0	0	0	1	private
pan_gene_10815	pan_gene_38834	Average_internode_length_(whole_plant);Leaf_width;Nodes_to_ear	Average_internode_length_(whole_plant);Nodes_above_ear	0	0	1	0	0	0	0	0	0	0	0	0	0	0	0	0	0	0	0	0	0	0	0	0	0	0	1	private
pan_gene_10815	pan_gene_9700	Average_internode_length_(whole_plant);Leaf_width;Nodes_to_ear	Average_internode_length_(whole_plant);Days_to_anthesis	0	0	1	0	1	0	1	0	0	0	0	0	0	0	1	0	0	0	0	0	0	0	0	1	0	0	5	dispensable
pan_gene_10875	pan_gene_5030	Average_internode_length_(below_ear);Average_internode_length_(whole_plant);Nodes_above_ear	Average_internode_length_(whole_plant);Chlorophyll_A;Ear_height;Height_above_ear;Plant_height	0	0	0	0	0	0	0	0	0	0	0	0	0	0	0	1	0	0	0	0	0	0	0	0	0	0	1	private
pan_gene_10900	pan_gene_30352	Average_internode_length_(whole_plant);Leaf_width;Plant_height	Average_internode_length_(above_ear);Average_internode_length_(whole_plant);Southern_leaf_blight	0	0	1	0	0	0	0	0	0	0	0	0	0	0	1	0	0	0	0	0	0	0	0	1	0	0	3	dispensable
pan_gene_1094	pan_gene_30330	Average_internode_length_(whole_plant);Leaf_length	Average_internode_length_(whole_plant);Tassel_length	0	0	1	0	1	0	0	0	0	0	0	0	0	0	0	0	0	0	0	0	0	0	0	0	0	0	2	dispensable
pan_gene_1094	pan_gene_7982	Average_internode_length_(whole_plant);Leaf_length	Average_internode_length_(whole_plant);Days_to_silk;Tassel_branch_number	0	0	1	0	1	0	0	0	0	0	0	0	0	1	0	0	0	0	0	0	0	0	0	1	0	0	4	dispensable
pan_gene_11314	pan_gene_19215	Average_internode_length_(whole_plant)	Average_internode_length_(below_ear);Average_internode_length_(whole_plant);Boxcox-transformed_leaf_angle	0	0	1	0	0	1	0	1	0	0	1	1	0	0	0	0	0	0	0	0	0	0	1	1	0	1	8	dispensable
pan_gene_11314	pan_gene_22463	Average_internode_length_(whole_plant)	Average_internode_length_(whole_plant);Height_per_day_(until_flowering)	0	0	1	0	0	0	1	0	0	0	0	1	1	0	0	0	0	1	0	0	1	0	1	0	0	0	7	dispensable
pan_gene_11314	pan_gene_23999	Average_internode_length_(whole_plant)	Average_internode_length_(above_ear);Average_internode_length_(whole_plant);Days_to_anthesis;Height_per_day_(until_flowering);Plant_height	0	0	1	0	0	1	0	0	0	0	0	0	0	0	0	0	0	0	0	0	0	0	0	0	0	0	2	dispensable
pan_gene_11314	pan_gene_24414	Average_internode_length_(whole_plant)	Average_internode_length_(whole_plant);Chlorophyll_B	0	0	1	0	0	0	0	0	0	0	0	0	0	0	0	0	0	0	0	0	0	0	1	0	0	0	2	dispensable
pan_gene_11314	pan_gene_24730	Average_internode_length_(whole_plant)	Average_internode_length_(whole_plant);Ear_row_number	0	0	0	0	0	1	0	0	0	0	0	1	1	0	0	0	1	0	0	1	0	0	0	0	0	1	6	dispensable
pan_gene_11314	pan_gene_25440	Average_internode_length_(whole_plant)	Average_internode_length_(whole_plant);Ear_row_number;Height_above_ear;Leaf_width;Nodes_above_ear;Photoperiod_Growing-degree_days_to_silk	0	0	1	0	0	0	0	0	0	0	0	1	0	0	0	0	0	0	0	0	0	1	0	0	0	0	3	dispensable
pan_gene_11314	pan_gene_28073	Average_internode_length_(whole_plant)	Average_internode_length_(whole_plant)	0	0	1	0	0	1	1	0	0	0	0	0	0	0	0	0	0	0	0	0	0	0	0	1	0	0	4	dispensable
pan_gene_11314	pan_gene_778	Average_internode_length_(whole_plant)	Average_internode_length_(whole_plant)	0	0	1	0	0	1	1	1	0	0	0	1	0	1	0	0	0	0	0	0	0	0	1	1	0	1	9	dispensable
pan_gene_11314	pan_gene_9081	Average_internode_length_(whole_plant)	Average_internode_length_(whole_plant);Ear_height;Height_per_day_(until_flowering);Plant_height	0	0	1	0	0	1	0	0	0	0	0	0	0	0	0	0	0	0	0	0	0	1	1	0	0	0	4	dispensable
pan_gene_11314	pan_gene_97186	Average_internode_length_(whole_plant)	Average_internode_length_(whole_plant);Height_per_day_(until_flowering)	0	0	1	0	0	0	0	1	0	0	0	0	0	0	0	0	0	1	1	0	1	0	0	0	0	0	5	dispensable
pan_gene_11354	pan_gene_412	Average_internode_length_(whole_plant);Total_amino_acids	Average_internode_length_(whole_plant);Days_to_anthesis;Nodes_above_ear	0	0	1	0	0	0	0	0	0	0	0	0	0	0	1	0	0	0	1	0	1	0	0	0	0	0	4	dispensable
pan_gene_1140	pan_gene_19461	Average_internode_length_(whole_plant)	Average_internode_length_(whole_plant);Leaf_length;Plant_height	0	0	0	0	0	0	0	1	0	0	0	0	0	0	0	1	0	0	0	0	0	0	0	1	0	0	3	dispensable
pan_gene_11861	pan_gene_27965	Average_internode_length_(whole_plant);Ear_height;Leaf_width	Average_internode_length_(whole_plant);Tassel_branch_number	0	0	1	1	1	0	0	1	0	0	0	0	0	1	0	0	0	0	0	1	0	0	1	0	0	0	7	dispensable
pan_gene_12080	pan_gene_19212	Average_internode_length_(whole_plant);Height_per_day_(until_flowering);Photoperiod_growing-degree_days_to_anthesis	Average_internode_length_(above_ear);Average_internode_length_(whole_plant);Glutamate;Nodes_above_ear	0	0	1	0	0	0	0	0	0	0	0	0	0	0	0	0	0	0	0	0	0	0	0	0	0	0	1	private
pan_gene_12080	pan_gene_4403	Average_internode_length_(whole_plant);Height_per_day_(until_flowering);Photoperiod_growing-degree_days_to_anthesis	Average_internode_length_(whole_plant);Leaf_width	0	0	1	0	0	0	0	0	0	0	0	0	0	0	0	0	0	0	0	0	0	0	0	0	0	0	1	private
pan_gene_12080	pan_gene_9294	Average_internode_length_(whole_plant);Height_per_day_(until_flowering);Photoperiod_growing-degree_days_to_anthesis	Average_internode_length_(whole_plant);Ear_row_number;Leaf_length	0	0	1	0	0	0	0	0	0	0	0	0	0	0	0	0	0	0	0	0	0	0	0	0	0	0	1	private
pan_gene_12094	pan_gene_18909	Average_internode_length_(whole_plant);Southern_leaf_blight	Average_internode_length_(above_ear);Average_internode_length_(whole_plant);Northern_Leaf_Blight;PCA_of_metabolites:_PC2	0	0	1	0	0	0	0	0	0	0	0	0	0	0	0	0	0	0	0	1	0	0	0	0	0	0	2	dispensable
pan_gene_12098	pan_gene_16906	Average_internode_length_(whole_plant);Chlorophyll_B;Total_amino_acids	Average_internode_length_(whole_plant);Nodes_per_plant	0	0	1	0	0	0	0	1	0	0	1	0	0	0	0	0	0	0	0	0	1	0	0	0	0	0	4	dispensable
pan_gene_12098	pan_gene_8335	Average_internode_length_(whole_plant);Chlorophyll_B;Total_amino_acids	Average_internode_length_(whole_plant);Photoperiod_Growing-degree_days_to_silk;Photoperiod_growing-degree_days_to_anthesis	0	0	1	0	0	0	0	0	0	0	0	0	0	0	0	0	0	0	0	1	0	0	1	0	0	0	3	dispensable
pan_gene_12104	pan_gene_1324	Average_internode_length_(whole_plant)	Average_internode_length_(whole_plant)	0	0	1	0	0	1	0	0	0	1	0	0	1	0	1	0	0	0	0	0	0	0	0	0	0	0	5	dispensable
pan_gene_12104	pan_gene_927	Average_internode_length_(whole_plant)	Average_internode_length_(whole_plant);Cob_diameter;Height_per_day_(until_flowering)	0	0	0	0	0	0	0	0	0	0	0	0	0	0	0	0	1	0	0	0	0	0	0	0	0	0	1	private
pan_gene_12567	pan_gene_9074	Average_internode_length_(whole_plant)	Average_internode_length_(whole_plant);Height_above_ear;Leaf_width;Plant_height;Southern_leaf_blight	0	0	1	0	0	0	0	0	0	0	0	0	1	0	0	0	0	0	0	0	0	0	0	0	0	0	2	dispensable
pan_gene_12720	pan_gene_26102	Average_internode_length_(whole_plant)	Average_internode_length_(whole_plant)	0	0	1	0	0	0	0	0	0	0	1	0	0	0	0	0	0	0	0	0	0	1	0	0	0	0	3	dispensable
pan_gene_12720	pan_gene_30437	Average_internode_length_(whole_plant)	Average_internode_length_(whole_plant);Height_per_day_(until_flowering);Plant_height	0	0	1	0	0	0	0	0	0	0	0	0	0	0	0	0	0	0	0	0	1	0	0	0	0	0	2	dispensable
pan_gene_12720	pan_gene_9293	Average_internode_length_(whole_plant)	Average_internode_length_(whole_plant);Leaf_length;Leaf_width	0	0	1	0	0	0	0	0	0	0	0	0	0	0	0	0	0	0	0	0	0	1	0	0	0	0	2	dispensable
pan_gene_12861	pan_gene_30083	Average_internode_length_(whole_plant);Height_per_day_(until_flowering);Plant_height	Average_internode_length_(whole_plant)	0	0	0	0	0	0	0	0	0	0	0	0	1	0	0	0	0	0	0	0	0	0	0	0	0	0	1	private
pan_gene_1305	pan_gene_32534	Average_internode_length_(whole_plant);Tassel_branch_number;Tassel_length	Average_internode_length_(whole_plant);Boxcox-transformed_leaf_angle;Nodes_per_plant	0	0	0	0	0	0	0	0	0	0	0	0	0	0	0	0	0	0	0	0	0	0	1	0	0	0	1	private
pan_gene_13122	pan_gene_30588	Average_internode_length_(above_ear);Average_internode_length_(whole_plant);Height_above_ear	Average_internode_length_(whole_plant)	0	0	1	0	1	0	0	0	0	0	0	1	0	0	0	0	0	0	0	1	0	0	0	0	0	0	4	dispensable
pan_gene_13176	pan_gene_19216	Average_internode_length_(whole_plant)	Average_internode_length_(whole_plant);Boxcox-transformed_leaf_angle;Days_to_anthesis;Height_per_day_(until_flowering)	0	0	1	0	1	0	0	0	0	0	0	0	0	0	0	1	0	0	0	0	0	0	0	0	0	0	3	dispensable
pan_gene_13176	pan_gene_2968	Average_internode_length_(whole_plant)	Average_internode_length_(above_ear);Average_internode_length_(whole_plant);Leaf_width;Plant_height	0	0	1	1	1	0	0	0	0	0	0	0	0	0	0	1	0	1	0	0	1	1	0	0	0	0	7	dispensable
pan_gene_1324	pan_gene_19251	Average_internode_length_(whole_plant)	Average_internode_length_(whole_plant);Days_to_silk;Leaf_width;Ratio_of_ear_height_to_total_height;Southern_leaf_blight	0	0	1	0	1	0	0	0	1	0	0	0	0	1	0	0	0	0	0	0	1	0	1	1	0	0	7	dispensable
pan_gene_1324	pan_gene_31090	Average_internode_length_(whole_plant)	Anthesis-silking_interval;Average_internode_length_(whole_plant)	0	0	0	0	0	0	0	0	0	0	0	1	0	0	0	0	0	0	0	0	0	0	0	0	0	0	1	private
pan_gene_1324	pan_gene_5018	Average_internode_length_(whole_plant)	Average_internode_length_(below_ear);Average_internode_length_(whole_plant)	0	0	1	0	1	0	1	1	0	1	1	1	0	1	1	1	1	0	1	1	1	1	1	1	0	0	17	near-core
pan_gene_1324	pan_gene_5447	Average_internode_length_(whole_plant)	Average_internode_length_(below_ear);Average_internode_length_(whole_plant);Days_to_anthesis;Ear_height;Nodes_to_ear;Tassel_length	0	0	1	0	1	0	1	1	1	1	0	1	0	1	1	0	1	0	0	1	1	0	1	1	1	1	16	near-core
pan_gene_1326	pan_gene_2008	Average_internode_length_(whole_plant)	Average_internode_length_(whole_plant)	0	0	0	0	0	0	0	0	1	0	0	0	0	0	0	0	0	0	0	0	0	0	0	0	0	0	1	private
pan_gene_1406	pan_gene_22183	Average_internode_length_(whole_plant);Tassel_length	Average_internode_length_(whole_plant);Nodes_to_ear	0	0	1	0	0	0	0	0	0	0	0	0	0	0	0	0	0	0	0	0	0	0	0	0	0	0	1	private
pan_gene_1407	pan_gene_23999	Average_internode_length_(whole_plant)	Average_internode_length_(above_ear);Average_internode_length_(whole_plant);Days_to_anthesis;Height_per_day_(until_flowering);Plant_height	0	0	1	0	0	0	0	0	1	0	0	0	0	0	0	0	0	0	0	0	0	0	0	0	0	0	2	dispensable
pan_gene_14105	pan_gene_30876	Average_internode_length_(whole_plant);Plant_height	Average_internode_length_(whole_plant);Northern_Leaf_Blight	0	0	1	0	1	0	0	0	1	0	0	0	0	0	0	0	0	0	0	0	0	0	0	0	0	0	3	dispensable
pan_gene_14486	pan_gene_32541	Average_internode_length_(whole_plant);Days_to_silk	Average_internode_length_(above_ear);Average_internode_length_(whole_plant)	0	0	0	0	0	0	0	0	1	0	1	0	0	0	0	0	0	0	0	0	0	0	0	0	0	0	2	dispensable
pan_gene_14486	pan_gene_40	Average_internode_length_(whole_plant);Days_to_silk	Average_internode_length_(whole_plant)	0	0	0	0	0	0	0	0	0	0	0	0	0	0	0	0	0	0	0	0	1	0	0	0	0	0	1	private
pan_gene_14694	pan_gene_59900	Average_internode_length_(whole_plant);Height_per_day_(until_flowering)	Average_internode_length_(whole_plant);Leaf_width	0	0	1	0	1	0	1	0	1	1	1	0	0	0	0	0	0	0	0	1	0	0	1	0	0	0	8	dispensable
pan_gene_14774	pan_gene_16366	Average_internode_length_(whole_plant)	Average_internode_length_(below_ear);Average_internode_length_(whole_plant)	0	0	1	0	1	1	0	0	0	0	1	0	1	0	0	0	0	1	0	0	0	1	0	0	0	0	7	dispensable
pan_gene_14774	pan_gene_2354	Average_internode_length_(whole_plant)	Average_internode_length_(whole_plant)	0	0	0	0	0	0	0	0	0	0	0	0	0	0	0	0	0	0	0	0	0	0	0	0	1	0	1	private
pan_gene_14774	pan_gene_2912	Average_internode_length_(whole_plant)	Average_internode_length_(whole_plant)	0	0	1	0	0	0	0	0	0	0	0	0	0	0	0	0	0	0	0	0	0	0	0	0	0	0	1	private
pan_gene_14774	pan_gene_29344	Average_internode_length_(whole_plant)	Average_internode_length_(whole_plant);Tassel_branch_number	0	0	0	0	0	1	0	0	0	0	0	0	0	0	1	1	0	0	0	0	0	0	0	0	0	0	3	dispensable
pan_gene_14788	pan_gene_19461	Average_internode_length_(whole_plant);Days_to_anthesis;Height_above_ear;Nodes_above_ear	Average_internode_length_(whole_plant);Leaf_length;Plant_height	0	0	1	0	0	0	0	0	1	0	0	0	0	0	0	0	0	0	0	0	0	0	0	0	0	0	2	dispensable
pan_gene_14788	pan_gene_5615	Average_internode_length_(whole_plant);Days_to_anthesis;Height_above_ear;Nodes_above_ear	Average_internode_length_(whole_plant)	0	0	1	0	0	0	0	0	0	0	0	0	0	0	0	0	0	0	0	0	0	0	1	0	0	0	2	dispensable
pan_gene_14788	pan_gene_787	Average_internode_length_(whole_plant);Days_to_anthesis;Height_above_ear;Nodes_above_ear	Average_internode_length_(whole_plant)	0	0	1	1	1	0	0	1	1	0	0	0	0	0	0	0	0	0	0	0	0	0	0	0	0	0	5	dispensable
pan_gene_14788	pan_gene_948	Average_internode_length_(whole_plant);Days_to_anthesis;Height_above_ear;Nodes_above_ear	Average_internode_length_(below_ear);Average_internode_length_(whole_plant)	0	0	1	0	0	0	0	0	0	0	0	0	0	0	0	0	0	0	0	0	0	0	0	0	0	0	1	private
pan_gene_1494	pan_gene_18523	Average_internode_length_(whole_plant)	Average_internode_length_(above_ear);Average_internode_length_(whole_plant)	0	0	0	0	0	0	0	0	0	0	0	0	0	0	0	1	0	1	0	0	0	0	0	0	0	0	2	dispensable
pan_gene_15085	pan_gene_16467	Average_internode_length_(below_ear);Average_internode_length_(whole_plant);Ear_row_number;Nodes_above_ear	Average_internode_length_(whole_plant)	0	0	0	0	0	1	0	0	1	0	0	0	0	0	0	0	0	0	0	0	0	1	0	0	1	0	4	dispensable
pan_gene_15085	pan_gene_22888	Average_internode_length_(below_ear);Average_internode_length_(whole_plant);Ear_row_number;Nodes_above_ear	Average_internode_length_(whole_plant);Nodes_above_ear	0	0	0	0	0	0	1	0	0	0	0	0	1	0	0	0	0	0	0	0	1	1	0	0	0	0	4	dispensable
pan_gene_15085	pan_gene_2354	Average_internode_length_(below_ear);Average_internode_length_(whole_plant);Ear_row_number;Nodes_above_ear	Average_internode_length_(whole_plant)	0	0	0	0	0	0	0	0	0	0	0	0	0	0	0	0	0	0	0	0	0	0	0	0	1	0	1	private
pan_gene_15085	pan_gene_24540	Average_internode_length_(below_ear);Average_internode_length_(whole_plant);Ear_row_number;Nodes_above_ear	Average_internode_length_(whole_plant);Tassel_branch_number	0	0	1	0	0	1	0	1	0	0	0	0	0	0	0	0	0	1	0	0	0	1	0	1	0	0	6	dispensable
pan_gene_15085	pan_gene_29886	Average_internode_length_(below_ear);Average_internode_length_(whole_plant);Ear_row_number;Nodes_above_ear	Average_internode_length_(whole_plant)	0	0	1	0	1	1	1	1	1	1	1	1	0	0	0	1	0	1	0	0	1	1	1	1	1	0	16	near-core
pan_gene_15085	pan_gene_30287	Average_internode_length_(below_ear);Average_internode_length_(whole_plant);Ear_row_number;Nodes_above_ear	Average_internode_length_(below_ear);Average_internode_length_(whole_plant);Days_to_anthesis	0	0	0	0	0	0	0	0	0	0	0	0	0	0	0	0	0	0	1	0	0	0	0	0	0	0	1	private
pan_gene_15085	pan_gene_30316	Average_internode_length_(below_ear);Average_internode_length_(whole_plant);Ear_row_number;Nodes_above_ear	Average_internode_length_(whole_plant);Height_per_day_(until_flowering)	0	0	0	0	0	0	0	0	0	0	0	0	0	0	0	1	0	1	1	1	1	0	0	0	0	0	5	dispensable
pan_gene_15085	pan_gene_3487	Average_internode_length_(below_ear);Average_internode_length_(whole_plant);Ear_row_number;Nodes_above_ear	Average_internode_length_(whole_plant);Height_above_ear;Height_per_day_(until_flowering);Plant_height	0	0	0	0	0	0	0	0	0	0	0	0	0	0	0	0	0	0	0	0	0	0	1	0	0	0	1	private
pan_gene_15085	pan_gene_4556	Average_internode_length_(below_ear);Average_internode_length_(whole_plant);Ear_row_number;Nodes_above_ear	Average_internode_length_(whole_plant)	0	0	1	0	0	1	0	0	1	0	1	0	0	0	0	0	0	1	0	0	0	0	1	1	0	0	7	dispensable
pan_gene_15085	pan_gene_5044	Average_internode_length_(below_ear);Average_internode_length_(whole_plant);Ear_row_number;Nodes_above_ear	Average_internode_length_(below_ear);Average_internode_length_(whole_plant);Ear_height;Leaf_length	0	0	1	0	0	1	0	0	0	0	0	0	0	0	0	0	0	0	0	0	0	0	0	0	0	0	2	dispensable
pan_gene_15087	pan_gene_97231	100_Kernel_weight;Average_internode_length_(whole_plant);Ear_row_number	100_Kernel_weight;Average_internode_length_(whole_plant);Glucose	0	0	0	0	0	0	0	0	0	0	0	0	0	0	1	1	0	0	0	0	1	0	0	1	0	0	4	dispensable
pan_gene_15222	pan_gene_19461	Average_internode_length_(whole_plant);Leaf_width;Plant_height	Average_internode_length_(whole_plant);Leaf_length;Plant_height	0	0	1	0	0	0	0	0	0	0	0	0	0	0	0	0	0	1	0	0	0	0	0	0	0	0	2	dispensable
pan_gene_15222	pan_gene_20670	Average_internode_length_(whole_plant);Leaf_width;Plant_height	Average_internode_length_(whole_plant);Height_per_day_(until_flowering);Plant_height	0	0	1	0	0	0	0	0	0	0	0	0	0	0	0	0	0	0	0	0	0	0	0	0	0	0	1	private
pan_gene_15222	pan_gene_22183	Average_internode_length_(whole_plant);Leaf_width;Plant_height	Average_internode_length_(whole_plant);Nodes_to_ear	0	0	1	0	0	0	0	0	0	0	0	0	0	0	0	0	0	0	0	0	0	0	0	0	0	0	1	private
pan_gene_15222	pan_gene_5051	Average_internode_length_(whole_plant);Leaf_width;Plant_height	Average_internode_length_(above_ear);Average_internode_length_(whole_plant);Ear_height;Height_per_day_(until_flowering);Plant_height	0	0	1	0	0	0	0	0	0	0	0	0	0	0	0	0	0	0	0	0	0	0	0	0	0	0	1	private
pan_gene_15222	pan_gene_5879	Average_internode_length_(whole_plant);Leaf_width;Plant_height	Average_internode_length_(whole_plant);Ratio_of_ear_height_to_total_height	0	0	1	0	0	0	0	0	0	0	1	0	0	0	0	0	0	0	0	0	0	1	0	0	0	0	3	dispensable
pan_gene_15222	pan_gene_948	Average_internode_length_(whole_plant);Leaf_width;Plant_height	Average_internode_length_(below_ear);Average_internode_length_(whole_plant)	0	0	1	0	0	0	0	0	0	0	0	0	0	0	0	0	0	0	0	0	0	0	0	0	0	0	1	private
pan_gene_16051	pan_gene_32834	Average_internode_length_(whole_plant)	Average_internode_length_(above_ear);Average_internode_length_(whole_plant);Glutamate;Height_per_day_(until_flowering)	0	0	0	0	0	0	0	0	0	0	0	1	0	0	0	0	0	0	0	0	0	0	0	0	0	0	1	private
pan_gene_16301	pan_gene_28024	Average_internode_length_(whole_plant)	Average_internode_length_(above_ear);Average_internode_length_(whole_plant);Tassel_length	0	0	1	1	0	0	0	1	1	0	0	0	0	1	0	0	0	0	0	0	0	0	0	0	0	0	5	dispensable
pan_gene_16301	pan_gene_2890	Average_internode_length_(whole_plant)	Average_internode_length_(whole_plant)	0	0	1	0	0	0	0	0	0	0	0	0	0	0	0	0	0	0	0	0	0	0	0	0	0	0	1	private
pan_gene_16301	pan_gene_30330	Average_internode_length_(whole_plant)	Average_internode_length_(whole_plant);Tassel_length	0	0	1	1	0	0	0	0	0	0	0	0	0	0	0	0	1	0	0	0	1	0	0	0	0	0	4	dispensable
pan_gene_16301	pan_gene_3039	Average_internode_length_(whole_plant)	Average_internode_length_(whole_plant);Ratio_of_ear_height_to_total_height	0	0	1	0	0	0	0	0	0	0	0	0	0	0	0	0	0	0	0	0	0	0	0	0	0	0	1	private
pan_gene_16301	pan_gene_7497	Average_internode_length_(whole_plant)	Average_internode_length_(whole_plant);Boxcox-transformed_leaf_angle	0	0	1	0	0	0	0	0	0	0	0	0	0	0	0	0	0	0	0	0	1	0	0	0	0	0	2	dispensable
pan_gene_16366	pan_gene_18766	Average_internode_length_(below_ear);Average_internode_length_(whole_plant)	Average_internode_length_(whole_plant);Ear_height;Height_per_day_(until_flowering);Plant_height;Southern_leaf_blight	0	0	1	1	0	1	0	1	1	0	0	1	0	1	0	1	0	1	0	0	0	1	0	0	0	0	10	dispensable
pan_gene_16433	pan_gene_17070	Average_internode_length_(whole_plant)	Average_internode_length_(whole_plant)	0	0	1	0	0	0	0	0	0	0	0	0	0	0	0	0	0	0	0	0	0	0	0	0	0	0	1	private
pan_gene_16433	pan_gene_19212	Average_internode_length_(whole_plant)	Average_internode_length_(above_ear);Average_internode_length_(whole_plant);Glutamate;Nodes_above_ear	0	0	1	0	0	0	0	0	0	0	0	0	0	0	0	0	0	0	0	0	0	0	0	0	0	0	1	private
pan_gene_16433	pan_gene_32831	Average_internode_length_(whole_plant)	Average_internode_length_(above_ear);Average_internode_length_(whole_plant);Chlorophyll_B;Total_amino_acids	0	0	1	0	0	0	0	0	0	0	0	0	0	0	0	0	0	0	0	0	0	0	0	0	0	0	1	private
pan_gene_16433	pan_gene_4403	Average_internode_length_(whole_plant)	Average_internode_length_(whole_plant);Leaf_width	0	0	1	0	0	0	0	0	0	0	0	0	0	0	0	0	0	0	0	0	0	0	0	0	0	0	1	private
pan_gene_16447	pan_gene_20820	Average_internode_length_(whole_plant)	Average_internode_length_(whole_plant);Height_per_day_(until_flowering)	0	0	0	0	0	0	0	1	0	0	0	0	1	0	0	0	0	0	0	0	0	0	0	0	0	0	2	dispensable
pan_gene_16447	pan_gene_27965	Average_internode_length_(whole_plant)	Average_internode_length_(whole_plant);Tassel_branch_number	0	0	1	0	1	0	0	0	0	0	0	0	0	0	1	0	0	0	0	0	0	0	0	0	0	0	3	dispensable
pan_gene_16447	pan_gene_2918	Average_internode_length_(whole_plant)	Average_internode_length_(whole_plant);Tassel_branch_number	0	0	1	0	0	0	0	0	0	0	0	0	0	0	0	0	0	0	0	0	0	0	0	0	0	0	1	private
pan_gene_16447	pan_gene_29256	Average_internode_length_(whole_plant)	Average_internode_length_(whole_plant)	0	0	1	0	1	0	0	0	0	0	0	0	0	0	0	0	0	0	0	0	0	0	0	0	0	0	2	dispensable
pan_gene_16447	pan_gene_30841	Average_internode_length_(whole_plant)	Average_internode_length_(whole_plant);Days_to_silk;Ear_row_number;Tassel_branch_number	0	0	1	0	0	0	0	1	0	0	0	0	0	0	0	0	0	0	0	0	0	0	0	0	0	0	2	dispensable
pan_gene_16447	pan_gene_4376	Average_internode_length_(whole_plant)	Average_internode_length_(whole_plant);Leaf_width	0	0	1	0	0	0	0	0	0	0	0	0	0	0	0	0	0	0	0	0	0	0	0	0	0	0	1	private
pan_gene_16447	pan_gene_9171	Average_internode_length_(whole_plant)	Average_internode_length_(whole_plant)	0	0	1	0	1	0	0	0	0	0	0	0	0	0	0	0	0	0	0	0	0	0	0	0	0	0	2	dispensable
pan_gene_16467	pan_gene_19980	Average_internode_length_(whole_plant)	Average_internode_length_(below_ear);Average_internode_length_(whole_plant)	0	0	0	0	1	0	1	0	1	0	0	1	0	0	1	1	0	1	0	1	0	0	0	0	0	0	8	dispensable
pan_gene_16467	pan_gene_22888	Average_internode_length_(whole_plant)	Average_internode_length_(whole_plant);Nodes_above_ear	0	0	0	0	0	0	0	0	0	0	0	0	0	0	1	0	0	0	0	0	0	1	0	0	0	0	2	dispensable
pan_gene_16467	pan_gene_2354	Average_internode_length_(whole_plant)	Average_internode_length_(whole_plant)	0	0	0	0	0	0	0	0	0	0	0	0	0	0	0	0	0	0	0	0	0	0	0	0	1	0	1	private
pan_gene_16467	pan_gene_23752	Average_internode_length_(whole_plant)	Average_internode_length_(whole_plant)	0	0	0	0	0	0	0	0	0	0	0	0	0	0	1	0	0	1	0	1	0	0	0	0	0	0	3	dispensable
pan_gene_16467	pan_gene_30316	Average_internode_length_(whole_plant)	Average_internode_length_(whole_plant);Height_per_day_(until_flowering)	0	0	0	0	0	0	0	0	0	0	0	0	0	0	0	1	0	0	0	1	0	0	0	0	0	0	2	dispensable
pan_gene_16467	pan_gene_3487	Average_internode_length_(whole_plant)	Average_internode_length_(whole_plant);Height_above_ear;Height_per_day_(until_flowering);Plant_height	0	0	0	0	0	0	1	0	0	0	0	0	0	0	0	0	1	0	0	0	0	0	0	0	1	0	3	dispensable
pan_gene_16467	pan_gene_385	Average_internode_length_(whole_plant)	Average_internode_length_(whole_plant)	0	0	0	0	0	1	0	0	1	1	0	1	1	1	0	0	0	0	0	1	0	0	0	0	1	0	8	dispensable
pan_gene_16467	pan_gene_4556	Average_internode_length_(whole_plant)	Average_internode_length_(whole_plant)	0	0	0	0	0	1	0	0	1	0	0	0	0	0	0	0	0	0	0	0	0	1	0	0	0	0	3	dispensable
pan_gene_16906	pan_gene_18766	Average_internode_length_(whole_plant);Nodes_per_plant	Average_internode_length_(whole_plant);Ear_height;Height_per_day_(until_flowering);Plant_height;Southern_leaf_blight	0	0	1	0	0	1	0	0	1	0	0	0	0	0	0	0	0	0	0	0	1	1	1	0	0	0	6	dispensable
pan_gene_16906	pan_gene_22269	Average_internode_length_(whole_plant);Nodes_per_plant	Average_internode_length_(above_ear);Average_internode_length_(whole_plant);Nodes_per_plant	0	0	1	0	0	0	0	1	0	0	0	0	0	0	0	0	0	0	0	0	0	0	0	0	0	0	2	dispensable
pan_gene_16906	pan_gene_26336	Average_internode_length_(whole_plant);Nodes_per_plant	Average_internode_length_(above_ear);Average_internode_length_(whole_plant)	0	0	1	0	0	1	1	1	1	0	0	0	0	0	0	1	0	0	0	0	0	1	0	0	0	0	7	dispensable
pan_gene_16906	pan_gene_28029	Average_internode_length_(whole_plant);Nodes_per_plant	Average_internode_length_(whole_plant);Tassel_length	0	0	1	0	0	0	0	0	0	0	0	0	0	0	0	0	0	0	0	0	0	0	0	0	0	0	1	private
pan_gene_16906	pan_gene_30300	Average_internode_length_(whole_plant);Nodes_per_plant	Average_internode_length_(whole_plant);Height_above_ear	0	0	1	0	0	1	1	1	0	0	0	1	0	0	0	0	0	0	1	0	1	1	1	1	0	1	11	near-core
pan_gene_16906	pan_gene_32547	Average_internode_length_(whole_plant);Nodes_per_plant	Anthesis-silking_interval;Average_internode_length_(whole_plant);Ear_row_number;Plant_height;Tassel_branch_number	0	0	1	0	0	1	0	0	1	1	1	0	0	0	0	0	0	0	1	0	0	0	1	0	0	0	7	dispensable
pan_gene_16906	pan_gene_4556	Average_internode_length_(whole_plant);Nodes_per_plant	Average_internode_length_(whole_plant)	0	0	1	0	0	0	0	0	1	0	0	1	0	0	0	0	0	0	0	0	1	0	1	1	0	0	6	dispensable
pan_gene_16906	pan_gene_5555	Average_internode_length_(whole_plant);Nodes_per_plant	100_Kernel_weight;Average_internode_length_(above_ear);Average_internode_length_(whole_plant);Ear_row_number	0	0	1	0	1	1	1	1	1	0	1	1	0	0	1	1	0	1	1	0	1	1	0	0	0	1	15	near-core
pan_gene_16906	pan_gene_8335	Average_internode_length_(whole_plant);Nodes_per_plant	Average_internode_length_(whole_plant);Photoperiod_Growing-degree_days_to_silk;Photoperiod_growing-degree_days_to_anthesis	0	0	1	0	0	1	1	0	1	0	1	1	0	0	0	0	0	0	1	0	1	1	1	0	0	0	10	dispensable
pan_gene_17070	pan_gene_19212	Average_internode_length_(whole_plant)	Average_internode_length_(above_ear);Average_internode_length_(whole_plant);Glutamate;Nodes_above_ear	0	0	1	1	0	0	0	0	0	0	0	0	0	0	0	0	0	0	0	0	0	0	0	0	0	0	2	dispensable
pan_gene_17070	pan_gene_3482	Average_internode_length_(whole_plant)	Average_internode_length_(above_ear);Average_internode_length_(whole_plant);Height_above_ear;Plant_height	0	0	1	0	0	0	0	0	1	0	0	0	0	0	0	0	0	0	0	0	0	0	0	0	0	0	2	dispensable
pan_gene_17070	pan_gene_733	Average_internode_length_(whole_plant)	Average_internode_length_(whole_plant);Cob_diameter;Plant_height	0	0	1	1	0	0	0	0	1	0	0	0	0	0	0	0	0	0	0	0	0	0	0	0	0	0	3	dispensable
pan_gene_17070	pan_gene_88	Average_internode_length_(whole_plant)	Average_internode_length_(whole_plant)	0	0	1	0	0	0	0	0	1	0	0	0	0	0	0	0	0	0	0	0	0	0	0	0	0	0	2	dispensable
pan_gene_17075	pan_gene_2290	Average_internode_length_(above_ear);Average_internode_length_(whole_plant)	Average_internode_length_(whole_plant);Height_per_day_(until_flowering)	0	0	1	0	0	0	0	0	1	0	0	0	0	0	1	0	0	0	1	0	0	1	0	0	0	0	5	dispensable
pan_gene_17075	pan_gene_778	Average_internode_length_(above_ear);Average_internode_length_(whole_plant)	Average_internode_length_(whole_plant)	0	0	1	0	0	0	0	0	1	0	0	0	0	0	0	0	0	0	0	0	0	0	0	0	0	0	2	dispensable
pan_gene_18043	pan_gene_24527	Average_internode_length_(whole_plant)	Average_internode_length_(whole_plant);Leaf_length	0	0	1	0	0	0	0	0	0	0	0	0	0	0	0	0	0	0	0	0	0	0	0	0	0	0	1	private
pan_gene_18043	pan_gene_2997	Average_internode_length_(whole_plant)	Average_internode_length_(whole_plant)	0	0	1	0	1	1	1	0	0	1	0	1	0	0	0	1	0	0	0	1	1	0	1	0	0	0	10	dispensable
pan_gene_18043	pan_gene_31090	Average_internode_length_(whole_plant)	Anthesis-silking_interval;Average_internode_length_(whole_plant)	0	0	0	0	0	0	0	0	0	0	0	1	0	0	0	0	0	0	0	0	0	0	0	0	0	0	1	private
pan_gene_18043	pan_gene_409	Average_internode_length_(whole_plant)	Average_internode_length_(above_ear);Average_internode_length_(whole_plant);Height_per_day_(until_flowering);Nodes_per_plant;Plant_height	0	0	1	0	1	0	0	0	1	1	1	1	0	0	0	1	1	0	0	1	1	0	1	1	0	0	12	near-core
pan_gene_18043	pan_gene_5018	Average_internode_length_(whole_plant)	Average_internode_length_(below_ear);Average_internode_length_(whole_plant)	0	0	1	0	1	0	1	0	0	1	0	1	0	1	0	1	0	0	1	0	1	0	1	0	0	0	10	dispensable
pan_gene_18043	pan_gene_7715	Average_internode_length_(whole_plant)	Average_internode_length_(below_ear);Average_internode_length_(whole_plant);Ear_height;Height_per_day_(until_flowering);Plant_height	0	0	1	0	1	0	0	0	0	1	1	1	1	1	1	1	0	0	0	0	1	1	0	1	0	0	12	near-core
pan_gene_18043	pan_gene_9264	Average_internode_length_(whole_plant)	Average_internode_length_(whole_plant);Starch;Sucrose	0	0	1	0	0	0	0	0	0	0	0	0	0	0	1	1	0	0	1	0	0	0	0	0	0	0	4	dispensable
pan_gene_18043	pan_gene_9700	Average_internode_length_(whole_plant)	Average_internode_length_(whole_plant);Days_to_anthesis	0	0	1	0	1	0	0	0	0	0	1	1	1	0	1	0	0	1	0	0	0	1	0	1	0	1	10	dispensable
pan_gene_18730	pan_gene_22885	Average_internode_length_(above_ear);Average_internode_length_(below_ear);Average_internode_length_(whole_plant);Days_to_anthesis;Ear_height;Height_per_day_(until_flowering);Plant_height;Starch	Average_internode_length_(whole_plant);Tassel_length	0	0	0	0	0	0	1	1	0	0	0	0	0	0	0	0	0	0	1	0	0	0	0	0	0	0	3	dispensable
pan_gene_18766	pan_gene_20820	Average_internode_length_(whole_plant);Ear_height;Height_per_day_(until_flowering);Plant_height;Southern_leaf_blight	Average_internode_length_(whole_plant);Height_per_day_(until_flowering)	0	0	0	0	0	0	0	1	0	0	0	0	0	0	0	0	0	0	0	0	1	0	0	0	0	0	2	dispensable
pan_gene_18766	pan_gene_22269	Average_internode_length_(whole_plant);Ear_height;Height_per_day_(until_flowering);Plant_height;Southern_leaf_blight	Average_internode_length_(above_ear);Average_internode_length_(whole_plant);Nodes_per_plant	0	0	1	0	0	1	0	0	1	0	0	0	0	0	0	0	0	0	0	0	0	0	0	0	0	0	3	dispensable
pan_gene_18766	pan_gene_24747	Average_internode_length_(whole_plant);Ear_height;Height_per_day_(until_flowering);Plant_height;Southern_leaf_blight	Average_internode_length_(whole_plant);Height_above_ear;Height_per_day_(until_flowering)	0	0	1	1	0	1	1	0	1	0	0	0	1	0	0	1	0	1	0	0	1	0	1	0	0	0	10	dispensable
pan_gene_18766	pan_gene_26336	Average_internode_length_(whole_plant);Ear_height;Height_per_day_(until_flowering);Plant_height;Southern_leaf_blight	Average_internode_length_(above_ear);Average_internode_length_(whole_plant)	0	0	1	0	0	1	0	0	1	0	0	0	0	0	0	0	0	0	0	0	1	0	0	0	0	0	4	dispensable
pan_gene_18766	pan_gene_28029	Average_internode_length_(whole_plant);Ear_height;Height_per_day_(until_flowering);Plant_height;Southern_leaf_blight	Average_internode_length_(whole_plant);Tassel_length	0	0	1	0	0	0	0	0	0	0	0	0	0	0	0	0	0	0	0	0	0	0	0	0	0	0	1	private
pan_gene_18766	pan_gene_30300	Average_internode_length_(whole_plant);Ear_height;Height_per_day_(until_flowering);Plant_height;Southern_leaf_blight	Average_internode_length_(whole_plant);Height_above_ear	0	0	1	0	0	1	1	0	1	0	0	0	1	0	0	0	0	1	0	0	1	0	1	0	0	0	8	dispensable
pan_gene_18766	pan_gene_30841	Average_internode_length_(whole_plant);Ear_height;Height_per_day_(until_flowering);Plant_height;Southern_leaf_blight	Average_internode_length_(whole_plant);Days_to_silk;Ear_row_number;Tassel_branch_number	0	0	1	0	0	0	1	0	0	0	0	0	0	0	0	0	0	1	0	0	0	0	0	0	0	0	3	dispensable
pan_gene_18766	pan_gene_31564	Average_internode_length_(whole_plant);Ear_height;Height_per_day_(until_flowering);Plant_height;Southern_leaf_blight	Average_internode_length_(whole_plant);Height_per_day_(until_flowering);Plant_height;Tassel_branch_number	0	0	0	0	0	0	0	0	0	0	0	0	0	0	0	0	0	0	0	0	1	0	0	0	0	0	1	private
pan_gene_18766	pan_gene_32547	Average_internode_length_(whole_plant);Ear_height;Height_per_day_(until_flowering);Plant_height;Southern_leaf_blight	Anthesis-silking_interval;Average_internode_length_(whole_plant);Ear_row_number;Plant_height;Tassel_branch_number	0	0	1	1	0	1	1	1	1	0	0	0	0	0	0	0	0	0	0	0	1	0	1	0	0	0	8	dispensable
pan_gene_18766	pan_gene_4556	Average_internode_length_(whole_plant);Ear_height;Height_per_day_(until_flowering);Plant_height;Southern_leaf_blight	Average_internode_length_(whole_plant)	0	0	1	1	0	1	1	0	1	0	0	0	0	1	0	0	0	0	0	0	1	0	1	0	0	0	8	dispensable
pan_gene_18766	pan_gene_7716	Average_internode_length_(whole_plant);Ear_height;Height_per_day_(until_flowering);Plant_height;Southern_leaf_blight	Average_internode_length_(below_ear);Average_internode_length_(whole_plant);Ear_height;Height_per_day_(until_flowering);Plant_height	0	0	1	0	0	0	0	0	0	0	0	0	0	1	0	0	0	1	0	0	0	0	0	0	0	0	3	dispensable
pan_gene_18766	pan_gene_8335	Average_internode_length_(whole_plant);Ear_height;Height_per_day_(until_flowering);Plant_height;Southern_leaf_blight	Average_internode_length_(whole_plant);Photoperiod_Growing-degree_days_to_silk;Photoperiod_growing-degree_days_to_anthesis	0	0	1	1	0	1	1	1	1	0	0	0	1	1	0	0	0	1	0	0	1	0	1	0	0	0	11	near-core
pan_gene_18790	pan_gene_19251	Average_internode_length_(whole_plant);Chlorophyll_B;Height_per_day_(until_flowering);Nodes_above_ear;Northern_Leaf_Blight;Protein	Average_internode_length_(whole_plant);Days_to_silk;Leaf_width;Ratio_of_ear_height_to_total_height;Southern_leaf_blight	0	0	0	1	0	0	0	0	0	0	0	0	0	0	0	0	0	0	0	1	0	0	0	0	0	0	2	dispensable
pan_gene_18790	pan_gene_19273	Average_internode_length_(whole_plant);Chlorophyll_B;Height_per_day_(until_flowering);Nodes_above_ear;Northern_Leaf_Blight;Protein	Average_internode_length_(above_ear);Average_internode_length_(whole_plant);Chlorophyll_A;Height_above_ear;Nitrate;Nodes_above_ear;PCA_of_metabolites:_PC1	0	0	0	0	0	1	0	0	0	0	0	0	0	0	0	0	0	0	0	1	0	0	0	0	0	0	2	dispensable
pan_gene_19009	pan_gene_22241	Average_internode_length_(whole_plant);Ratio_of_ear_height_to_total_height;Tassel_branch_number;Tassel_length	Average_internode_length_(above_ear);Average_internode_length_(whole_plant);Days_to_anthesis	0	0	0	1	0	0	0	0	0	0	0	0	0	0	0	0	0	0	0	0	0	0	0	0	0	0	1	private
pan_gene_19039	pan_gene_24479	Average_internode_length_(whole_plant);Height_per_day_(until_flowering)	Average_internode_length_(whole_plant);Boxcox-transformed_leaf_angle;Chlorophyll_B	0	0	1	0	0	0	0	0	0	0	0	0	0	0	0	0	0	0	0	0	0	0	0	0	0	0	1	private
pan_gene_19039	pan_gene_3819	Average_internode_length_(whole_plant);Height_per_day_(until_flowering)	Average_internode_length_(whole_plant);Nitrate;Southern_leaf_blight	0	0	1	0	0	1	1	0	1	1	1	1	0	0	0	0	0	0	0	0	1	0	0	0	1	1	10	dispensable
pan_gene_19039	pan_gene_4376	Average_internode_length_(whole_plant);Height_per_day_(until_flowering)	Average_internode_length_(whole_plant);Leaf_width	0	0	1	0	0	1	0	0	0	0	1	1	0	0	0	0	0	0	0	0	0	0	0	0	1	1	6	dispensable
pan_gene_19210	pan_gene_9072	Average_internode_length_(above_ear);Average_internode_length_(whole_plant);Northern_Leaf_Blight	Average_internode_length_(whole_plant);Southern_leaf_blight	0	0	1	0	0	0	0	1	0	1	0	0	0	0	0	1	0	0	0	0	0	0	0	0	0	0	4	dispensable
pan_gene_19212	pan_gene_27803	Average_internode_length_(above_ear);Average_internode_length_(whole_plant);Glutamate;Nodes_above_ear	Average_internode_length_(whole_plant);Southern_leaf_blight	0	0	1	0	0	0	0	0	0	0	0	0	0	0	0	0	0	0	0	0	0	0	0	0	0	0	1	private
pan_gene_19212	pan_gene_3482	Average_internode_length_(above_ear);Average_internode_length_(whole_plant);Glutamate;Nodes_above_ear	Average_internode_length_(above_ear);Average_internode_length_(whole_plant);Height_above_ear;Plant_height	0	0	1	1	1	0	0	0	0	0	0	0	0	0	0	0	0	0	0	0	0	0	0	0	0	0	3	dispensable
pan_gene_19212	pan_gene_4403	Average_internode_length_(above_ear);Average_internode_length_(whole_plant);Glutamate;Nodes_above_ear	Average_internode_length_(whole_plant);Leaf_width	0	0	1	1	0	0	1	0	0	0	0	0	0	0	0	0	0	0	0	0	0	0	0	0	0	0	3	dispensable
pan_gene_19212	pan_gene_5249	Average_internode_length_(above_ear);Average_internode_length_(whole_plant);Glutamate;Nodes_above_ear	100_Kernel_weight;Average_internode_length_(whole_plant);Glucose;Height_per_day_(until_flowering)	0	0	1	0	0	0	0	0	0	0	0	0	0	0	0	0	0	0	0	0	0	0	0	0	0	0	1	private
pan_gene_19212	pan_gene_57	Average_internode_length_(above_ear);Average_internode_length_(whole_plant);Glutamate;Nodes_above_ear	Average_internode_length_(whole_plant)	0	0	0	0	1	0	0	0	0	0	0	0	0	0	0	0	0	0	0	0	0	0	0	0	0	0	1	private
pan_gene_19212	pan_gene_733	Average_internode_length_(above_ear);Average_internode_length_(whole_plant);Glutamate;Nodes_above_ear	Average_internode_length_(whole_plant);Cob_diameter;Plant_height	0	0	1	0	1	0	0	0	0	0	0	0	0	0	0	0	0	0	0	0	0	0	0	0	0	0	2	dispensable
pan_gene_19212	pan_gene_7849	Average_internode_length_(above_ear);Average_internode_length_(whole_plant);Glutamate;Nodes_above_ear	Anthesis-silking_interval;Average_internode_length_(whole_plant);Cob_diameter;Height_per_day_(until_flowering)	0	0	1	0	1	0	0	0	0	0	0	0	0	0	0	0	0	0	0	0	0	0	0	0	0	0	2	dispensable
pan_gene_19212	pan_gene_88	Average_internode_length_(above_ear);Average_internode_length_(whole_plant);Glutamate;Nodes_above_ear	Average_internode_length_(whole_plant)	0	0	1	0	0	0	0	0	0	0	0	0	0	0	0	0	0	0	0	0	0	0	0	0	0	0	1	private
pan_gene_19212	pan_gene_9294	Average_internode_length_(above_ear);Average_internode_length_(whole_plant);Glutamate;Nodes_above_ear	Average_internode_length_(whole_plant);Ear_row_number;Leaf_length	0	0	1	0	0	0	0	0	0	0	0	0	0	0	0	0	0	0	0	0	0	0	0	0	0	0	1	private
pan_gene_19214	pan_gene_4556	Average_internode_length_(above_ear);Average_internode_length_(below_ear);Average_internode_length_(whole_plant);Boxcox-transformed_leaf_angle;Height_per_day_(until_flowering);Leaf_width;Plant_height	Average_internode_length_(whole_plant)	0	0	0	0	0	0	0	0	0	0	0	0	1	0	0	0	0	0	0	0	0	0	0	0	0	0	1	private
pan_gene_19214	pan_gene_8335	Average_internode_length_(above_ear);Average_internode_length_(below_ear);Average_internode_length_(whole_plant);Boxcox-transformed_leaf_angle;Height_per_day_(until_flowering);Leaf_width;Plant_height	Average_internode_length_(whole_plant);Photoperiod_Growing-degree_days_to_silk;Photoperiod_growing-degree_days_to_anthesis	0	0	0	0	0	0	0	0	0	0	0	0	1	0	0	0	0	0	0	0	0	0	0	0	0	0	1	private
pan_gene_19215	pan_gene_21965	Average_internode_length_(below_ear);Average_internode_length_(whole_plant);Boxcox-transformed_leaf_angle	Average_internode_length_(whole_plant);Leaf_length;Nodes_to_ear;Southern_leaf_blight	0	0	1	0	1	0	0	0	0	0	0	1	1	0	0	0	0	0	0	0	0	0	0	1	0	0	5	dispensable
pan_gene_19215	pan_gene_24730	Average_internode_length_(below_ear);Average_internode_length_(whole_plant);Boxcox-transformed_leaf_angle	Average_internode_length_(whole_plant);Ear_row_number	0	0	0	0	0	0	0	0	0	0	0	1	0	0	0	0	1	0	0	0	0	0	0	0	0	1	3	dispensable
pan_gene_19215	pan_gene_778	Average_internode_length_(below_ear);Average_internode_length_(whole_plant);Boxcox-transformed_leaf_angle	Average_internode_length_(whole_plant)	0	0	1	0	0	1	1	1	1	0	0	1	0	0	0	1	1	0	0	0	0	0	0	1	1	1	11	near-core
pan_gene_19215	pan_gene_9081	Average_internode_length_(below_ear);Average_internode_length_(whole_plant);Boxcox-transformed_leaf_angle	Average_internode_length_(whole_plant);Ear_height;Height_per_day_(until_flowering);Plant_height	0	0	1	0	0	0	0	1	0	0	0	0	0	0	0	1	0	0	0	0	0	0	1	0	0	1	5	dispensable
pan_gene_19216	pan_gene_2976	Average_internode_length_(whole_plant);Boxcox-transformed_leaf_angle;Days_to_anthesis;Height_per_day_(until_flowering)	Average_internode_length_(whole_plant)	0	0	1	0	1	0	0	0	0	1	1	0	0	0	0	1	0	0	0	0	0	0	0	0	0	1	6	dispensable
pan_gene_19216	pan_gene_31859	Average_internode_length_(whole_plant);Boxcox-transformed_leaf_angle;Days_to_anthesis;Height_per_day_(until_flowering)	Average_internode_length_(whole_plant)	0	0	1	0	0	0	0	0	0	0	0	0	0	0	0	1	0	0	0	0	0	0	0	0	0	0	2	dispensable
pan_gene_19216	pan_gene_3888	Average_internode_length_(whole_plant);Boxcox-transformed_leaf_angle;Days_to_anthesis;Height_per_day_(until_flowering)	Average_internode_length_(whole_plant);Height_per_day_(until_flowering)	0	0	1	0	1	0	0	0	0	0	1	0	0	1	0	1	1	0	1	0	0	0	0	0	0	1	8	dispensable
pan_gene_19223	pan_gene_32844	Average_internode_length_(whole_plant);Height_above_ear	Average_internode_length_(whole_plant);Height_above_ear;Height_per_day_(until_flowering);Total_amino_acids	0	0	1	0	0	0	0	0	0	0	0	0	0	0	0	0	0	0	0	0	0	0	0	0	0	0	1	private
pan_gene_19251	pan_gene_19273	Average_internode_length_(whole_plant);Days_to_silk;Leaf_width;Ratio_of_ear_height_to_total_height;Southern_leaf_blight	Average_internode_length_(above_ear);Average_internode_length_(whole_plant);Chlorophyll_A;Height_above_ear;Nitrate;Nodes_above_ear;PCA_of_metabolites:_PC1	0	0	1	0	0	0	0	0	1	0	0	0	0	0	0	0	0	0	0	0	0	0	0	1	0	0	3	dispensable
pan_gene_19251	pan_gene_2997	Average_internode_length_(whole_plant);Days_to_silk;Leaf_width;Ratio_of_ear_height_to_total_height;Southern_leaf_blight	Average_internode_length_(whole_plant)	0	0	1	0	0	0	1	1	1	0	0	0	0	1	0	1	1	0	0	1	1	1	1	1	1	0	13	near-core
pan_gene_19251	pan_gene_30585	Average_internode_length_(whole_plant);Days_to_silk;Leaf_width;Ratio_of_ear_height_to_total_height;Southern_leaf_blight	Average_internode_length_(whole_plant);Plant_height;Tassel_length	0	0	0	0	0	0	0	0	0	0	0	0	0	0	0	0	0	0	0	0	1	0	0	0	0	0	1	private
pan_gene_19251	pan_gene_32662	Average_internode_length_(whole_plant);Days_to_silk;Leaf_width;Ratio_of_ear_height_to_total_height;Southern_leaf_blight	Average_internode_length_(above_ear);Average_internode_length_(whole_plant);Boxcox-transformed_leaf_angle;PCA_of_metabolites:_PC2	0	0	1	0	0	0	1	0	1	0	0	1	0	1	0	0	0	1	0	1	1	0	1	1	0	0	10	dispensable
pan_gene_19251	pan_gene_409	Average_internode_length_(whole_plant);Days_to_silk;Leaf_width;Ratio_of_ear_height_to_total_height;Southern_leaf_blight	Average_internode_length_(above_ear);Average_internode_length_(whole_plant);Height_per_day_(until_flowering);Nodes_per_plant;Plant_height	0	0	1	1	0	0	1	0	0	0	0	0	0	0	0	0	0	0	0	1	0	0	1	0	0	0	5	dispensable
pan_gene_19251	pan_gene_5447	Average_internode_length_(whole_plant);Days_to_silk;Leaf_width;Ratio_of_ear_height_to_total_height;Southern_leaf_blight	Average_internode_length_(below_ear);Average_internode_length_(whole_plant);Days_to_anthesis;Ear_height;Nodes_to_ear;Tassel_length	0	0	1	0	0	0	0	0	1	0	0	0	0	0	0	0	0	0	0	0	0	0	0	0	0	0	2	dispensable
pan_gene_19251	pan_gene_9264	Average_internode_length_(whole_plant);Days_to_silk;Leaf_width;Ratio_of_ear_height_to_total_height;Southern_leaf_blight	Average_internode_length_(whole_plant);Starch;Sucrose	0	0	1	0	0	0	0	0	0	0	0	0	0	0	0	0	0	0	0	0	0	0	0	0	0	0	1	private
pan_gene_19251	pan_gene_927	Average_internode_length_(whole_plant);Days_to_silk;Leaf_width;Ratio_of_ear_height_to_total_height;Southern_leaf_blight	Average_internode_length_(whole_plant);Cob_diameter;Height_per_day_(until_flowering)	0	0	0	0	0	0	1	1	0	0	0	0	0	1	0	0	0	1	0	1	0	0	1	1	1	0	8	dispensable
pan_gene_19273	pan_gene_28028	Average_internode_length_(above_ear);Average_internode_length_(whole_plant);Chlorophyll_A;Height_above_ear;Nitrate;Nodes_above_ear;PCA_of_metabolites:_PC1	Average_internode_length_(whole_plant);Tassel_length	0	0	1	0	0	0	0	0	0	1	0	0	0	0	0	0	0	0	0	0	0	0	0	0	0	0	2	dispensable
pan_gene_19273	pan_gene_2997	Average_internode_length_(above_ear);Average_internode_length_(whole_plant);Chlorophyll_A;Height_above_ear;Nitrate;Nodes_above_ear;PCA_of_metabolites:_PC1	Average_internode_length_(whole_plant)	0	0	1	0	0	0	1	0	1	1	0	0	0	0	0	0	0	0	0	1	0	1	0	1	0	0	7	dispensable
pan_gene_19273	pan_gene_5018	Average_internode_length_(above_ear);Average_internode_length_(whole_plant);Chlorophyll_A;Height_above_ear;Nitrate;Nodes_above_ear;PCA_of_metabolites:_PC1	Average_internode_length_(below_ear);Average_internode_length_(whole_plant)	0	0	1	0	0	0	0	1	0	1	0	0	0	0	1	0	0	0	0	1	0	1	1	1	0	0	8	dispensable
pan_gene_19273	pan_gene_7715	Average_internode_length_(above_ear);Average_internode_length_(whole_plant);Chlorophyll_A;Height_above_ear;Nitrate;Nodes_above_ear;PCA_of_metabolites:_PC1	Average_internode_length_(below_ear);Average_internode_length_(whole_plant);Ear_height;Height_per_day_(until_flowering);Plant_height	0	0	1	0	0	0	0	1	1	1	0	0	0	0	1	0	0	0	1	0	0	0	1	1	0	0	8	dispensable
pan_gene_19273	pan_gene_9264	Average_internode_length_(above_ear);Average_internode_length_(whole_plant);Chlorophyll_A;Height_above_ear;Nitrate;Nodes_above_ear;PCA_of_metabolites:_PC1	Average_internode_length_(whole_plant);Starch;Sucrose	0	0	1	0	0	0	0	0	0	0	0	0	0	0	0	0	0	0	0	0	0	0	0	0	0	0	1	private
pan_gene_19461	pan_gene_20670	Average_internode_length_(whole_plant);Leaf_length;Plant_height	Average_internode_length_(whole_plant);Height_per_day_(until_flowering);Plant_height	0	0	1	0	1	0	1	0	0	1	1	0	1	0	1	0	1	0	0	0	0	0	0	1	0	0	9	dispensable
pan_gene_19461	pan_gene_27055	Average_internode_length_(whole_plant);Leaf_length;Plant_height	Average_internode_length_(whole_plant)	0	0	1	0	0	0	0	0	0	0	0	0	0	0	0	0	0	0	0	0	0	0	0	0	0	0	1	private
pan_gene_19461	pan_gene_2996	Average_internode_length_(whole_plant);Leaf_length;Plant_height	Average_internode_length_(whole_plant)	0	0	1	0	0	0	0	0	0	0	0	0	0	0	0	0	0	0	0	0	0	0	0	0	0	0	1	private
pan_gene_19461	pan_gene_32405	Average_internode_length_(whole_plant);Leaf_length;Plant_height	Average_internode_length_(whole_plant);Cob_diameter;Leaf_width;Southern_leaf_blight	0	0	1	0	0	0	0	0	0	0	0	0	0	0	0	0	0	0	0	0	0	0	0	0	0	0	1	private
pan_gene_19461	pan_gene_948	Average_internode_length_(whole_plant);Leaf_length;Plant_height	Average_internode_length_(below_ear);Average_internode_length_(whole_plant)	0	0	1	0	0	0	0	0	0	0	0	0	0	0	0	0	0	0	0	0	0	0	0	0	0	0	1	private
pan_gene_19980	pan_gene_20820	Average_internode_length_(below_ear);Average_internode_length_(whole_plant)	Average_internode_length_(whole_plant);Height_per_day_(until_flowering)	0	0	0	0	0	0	0	0	0	0	0	0	0	0	1	0	0	0	0	0	0	0	0	0	0	1	2	dispensable
pan_gene_19980	pan_gene_4556	Average_internode_length_(below_ear);Average_internode_length_(whole_plant)	Average_internode_length_(whole_plant)	0	0	0	0	0	0	0	0	1	0	0	1	0	0	1	0	0	0	0	0	0	0	0	0	0	1	4	dispensable
pan_gene_19980	pan_gene_5044	Average_internode_length_(below_ear);Average_internode_length_(whole_plant)	Average_internode_length_(below_ear);Average_internode_length_(whole_plant);Ear_height;Leaf_length	0	0	0	0	0	0	0	0	0	0	0	0	0	0	0	1	0	0	0	0	0	0	0	0	0	0	1	private
pan_gene_19988	pan_gene_26336	Average_internode_length_(whole_plant)	Average_internode_length_(above_ear);Average_internode_length_(whole_plant)	0	0	1	0	0	0	0	0	0	0	0	0	0	0	0	0	0	0	0	0	0	0	0	0	0	0	1	private
pan_gene_19988	pan_gene_5019	Average_internode_length_(whole_plant)	Average_internode_length_(below_ear);Average_internode_length_(whole_plant)	0	0	1	0	0	0	0	0	0	0	0	0	0	0	0	0	0	0	0	0	0	1	0	0	0	0	2	dispensable
pan_gene_2019	pan_gene_30588	Average_internode_length_(whole_plant)	Average_internode_length_(whole_plant)	0	0	1	0	0	0	0	0	0	0	1	0	1	1	0	0	0	0	0	0	1	1	0	0	0	0	6	dispensable
pan_gene_2019	pan_gene_3888	Average_internode_length_(whole_plant)	Average_internode_length_(whole_plant);Height_per_day_(until_flowering)	0	0	1	0	1	0	0	1	1	0	1	1	0	0	0	1	0	0	0	0	1	1	0	1	1	0	11	near-core
pan_gene_20589	pan_gene_30437	Average_internode_length_(whole_plant);Plant_height	Average_internode_length_(whole_plant);Height_per_day_(until_flowering);Plant_height	0	0	1	0	0	0	0	0	0	0	0	0	0	0	0	0	0	0	0	0	1	0	1	0	0	0	3	dispensable
pan_gene_20622	pan_gene_7860	Average_internode_length_(whole_plant);Plant_height	Average_internode_length_(above_ear);Average_internode_length_(whole_plant);Cob_diameter;Height_per_day_(until_flowering)	0	0	1	0	0	0	0	0	0	0	0	0	0	0	0	0	0	0	0	0	0	0	0	0	0	0	1	private
pan_gene_20670	pan_gene_24415	Average_internode_length_(whole_plant);Height_per_day_(until_flowering);Plant_height	Average_internode_length_(whole_plant);Chlorophyll_B	0	0	0	0	0	0	0	1	0	1	0	0	0	0	0	1	0	0	0	0	0	0	0	0	0	0	3	dispensable
pan_gene_20820	pan_gene_24540	Average_internode_length_(whole_plant);Height_per_day_(until_flowering)	Average_internode_length_(whole_plant);Tassel_branch_number	0	0	0	0	0	0	0	0	0	0	0	0	0	0	1	0	0	0	0	0	0	0	0	0	0	0	1	private
pan_gene_20820	pan_gene_2511	Average_internode_length_(whole_plant);Height_per_day_(until_flowering)	Average_internode_length_(whole_plant);Height_above_ear	0	0	0	0	0	0	0	0	0	0	0	0	0	0	1	0	0	0	0	0	0	0	0	0	0	0	1	private
pan_gene_20820	pan_gene_29256	Average_internode_length_(whole_plant);Height_per_day_(until_flowering)	Average_internode_length_(whole_plant)	0	0	0	0	0	0	0	0	0	0	0	0	0	0	0	0	0	0	0	0	0	0	0	0	0	1	1	private
pan_gene_20820	pan_gene_29886	Average_internode_length_(whole_plant);Height_per_day_(until_flowering)	Average_internode_length_(whole_plant)	0	0	0	0	0	0	0	0	0	0	0	0	0	0	1	0	0	0	0	0	0	0	0	0	0	0	1	private
pan_gene_20820	pan_gene_30287	Average_internode_length_(whole_plant);Height_per_day_(until_flowering)	Average_internode_length_(below_ear);Average_internode_length_(whole_plant);Days_to_anthesis	0	0	0	0	1	0	0	0	0	0	0	0	0	0	0	1	0	0	0	0	0	0	0	0	0	1	3	dispensable
pan_gene_20820	pan_gene_32834	Average_internode_length_(whole_plant);Height_per_day_(until_flowering)	Average_internode_length_(above_ear);Average_internode_length_(whole_plant);Glutamate;Height_per_day_(until_flowering)	0	0	0	0	0	0	0	0	0	0	0	0	0	0	0	0	0	0	0	0	1	0	0	0	0	0	1	private
pan_gene_20820	pan_gene_5044	Average_internode_length_(whole_plant);Height_per_day_(until_flowering)	Average_internode_length_(below_ear);Average_internode_length_(whole_plant);Ear_height;Leaf_length	0	0	0	0	0	0	0	0	0	0	0	0	0	0	0	1	0	0	0	0	0	0	0	0	0	1	2	dispensable
pan_gene_20820	pan_gene_5555	Average_internode_length_(whole_plant);Height_per_day_(until_flowering)	100_Kernel_weight;Average_internode_length_(above_ear);Average_internode_length_(whole_plant);Ear_row_number	0	0	0	0	0	0	0	0	0	0	1	0	1	0	1	0	0	0	0	0	0	0	0	0	0	0	3	dispensable
pan_gene_20820	pan_gene_9171	Average_internode_length_(whole_plant);Height_per_day_(until_flowering)	Average_internode_length_(whole_plant)	0	0	0	0	0	0	0	0	0	0	1	0	1	0	0	0	0	0	0	1	1	0	0	0	0	0	4	dispensable
pan_gene_20911	pan_gene_29886	Average_internode_length_(whole_plant)	Average_internode_length_(whole_plant)	0	0	1	1	0	0	0	0	0	0	0	0	0	0	0	0	0	0	0	0	0	0	0	0	0	0	2	dispensable
pan_gene_20911	pan_gene_32547	Average_internode_length_(whole_plant)	Anthesis-silking_interval;Average_internode_length_(whole_plant);Ear_row_number;Plant_height;Tassel_branch_number	0	0	1	0	0	0	0	0	0	0	0	0	0	0	0	0	0	0	0	0	0	0	0	0	0	0	1	private
pan_gene_20911	pan_gene_433	Average_internode_length_(whole_plant)	Average_internode_length_(whole_plant);Leaf_width;Tassel_length	0	0	1	0	0	0	0	0	0	1	0	0	0	0	0	0	0	0	0	0	0	0	0	0	0	0	2	dispensable
pan_gene_20911	pan_gene_434	Average_internode_length_(whole_plant)	Average_internode_length_(whole_plant);Nodes_per_plant	0	0	1	0	0	0	0	0	0	1	0	0	0	0	0	1	0	0	0	0	0	0	0	0	0	0	3	dispensable
pan_gene_20911	pan_gene_4556	Average_internode_length_(whole_plant)	Average_internode_length_(whole_plant)	0	0	1	0	0	0	0	0	0	1	0	0	0	0	0	0	0	0	0	1	0	0	0	0	0	0	3	dispensable
pan_gene_20911	pan_gene_550	Average_internode_length_(whole_plant)	Average_internode_length_(whole_plant)	0	0	1	1	0	0	0	0	0	0	0	0	0	0	0	0	0	0	0	0	0	0	0	0	0	0	2	dispensable
pan_gene_20911	pan_gene_5555	Average_internode_length_(whole_plant)	100_Kernel_weight;Average_internode_length_(above_ear);Average_internode_length_(whole_plant);Ear_row_number	0	0	1	1	0	0	0	0	0	0	0	0	0	0	0	0	0	0	0	0	0	0	0	0	0	0	2	dispensable
pan_gene_20911	pan_gene_8335	Average_internode_length_(whole_plant)	Average_internode_length_(whole_plant);Photoperiod_Growing-degree_days_to_silk;Photoperiod_growing-degree_days_to_anthesis	0	0	1	0	0	0	0	0	0	0	0	0	0	0	0	0	0	0	0	0	0	0	0	0	0	0	1	private
pan_gene_21965	pan_gene_23950	Average_internode_length_(whole_plant);Leaf_length;Nodes_to_ear;Southern_leaf_blight	Average_internode_length_(whole_plant);Leaf_length	0	0	1	0	1	0	0	0	0	0	0	1	0	1	0	0	0	0	0	0	0	1	0	1	0	1	7	dispensable
pan_gene_21965	pan_gene_5842	Average_internode_length_(whole_plant);Leaf_length;Nodes_to_ear;Southern_leaf_blight	Average_internode_length_(whole_plant);Chlorophyll_A;Cob_diameter	0	0	1	0	0	0	1	0	0	0	0	0	0	0	0	0	0	0	0	0	0	1	0	0	0	0	3	dispensable
pan_gene_21965	pan_gene_59900	Average_internode_length_(whole_plant);Leaf_length;Nodes_to_ear;Southern_leaf_blight	Average_internode_length_(whole_plant);Leaf_width	0	0	1	0	0	0	0	0	0	0	0	0	0	0	0	0	0	0	0	0	0	0	0	0	0	0	1	private
pan_gene_21965	pan_gene_9081	Average_internode_length_(whole_plant);Leaf_length;Nodes_to_ear;Southern_leaf_blight	Average_internode_length_(whole_plant);Ear_height;Height_per_day_(until_flowering);Plant_height	0	0	1	0	0	0	0	0	0	0	0	0	0	0	0	0	0	0	0	0	0	0	0	0	0	0	1	private
pan_gene_22049	pan_gene_2512	Average_internode_length_(whole_plant)	Average_internode_length_(whole_plant);Height_above_ear	0	0	1	0	0	0	0	0	0	0	0	0	0	0	0	0	0	0	0	0	0	0	0	0	0	0	1	private
pan_gene_22049	pan_gene_30858	Average_internode_length_(whole_plant)	Average_internode_length_(whole_plant)	0	0	1	0	0	0	0	0	0	0	0	0	0	0	0	0	0	0	0	0	0	0	0	0	0	0	1	private
pan_gene_22100	pan_gene_24414	Anthesis-silking_interval;Average_internode_length_(whole_plant);Nodes_per_plant	Average_internode_length_(whole_plant);Chlorophyll_B	0	0	1	1	0	0	0	0	0	0	0	0	0	0	0	0	0	0	0	1	1	0	1	0	0	1	6	dispensable
pan_gene_22241	pan_gene_32662	Average_internode_length_(above_ear);Average_internode_length_(whole_plant);Days_to_anthesis	Average_internode_length_(above_ear);Average_internode_length_(whole_plant);Boxcox-transformed_leaf_angle;PCA_of_metabolites:_PC2	0	0	1	0	0	0	0	1	0	0	0	0	0	0	0	1	0	0	0	1	0	0	1	0	0	0	5	dispensable
pan_gene_22241	pan_gene_32783	Average_internode_length_(above_ear);Average_internode_length_(whole_plant);Days_to_anthesis	Average_internode_length_(above_ear);Average_internode_length_(whole_plant);Height_per_day_(until_flowering);Leaf_length;Plant_height	0	0	1	1	0	0	0	0	0	0	0	0	0	0	0	1	0	0	0	1	0	0	0	0	0	0	4	dispensable
pan_gene_22241	pan_gene_5018	Average_internode_length_(above_ear);Average_internode_length_(whole_plant);Days_to_anthesis	Average_internode_length_(below_ear);Average_internode_length_(whole_plant)	0	0	1	0	0	0	0	0	0	0	0	0	0	0	0	1	0	0	0	0	0	0	0	0	0	0	2	dispensable
pan_gene_22241	pan_gene_9264	Average_internode_length_(above_ear);Average_internode_length_(whole_plant);Days_to_anthesis	Average_internode_length_(whole_plant);Starch;Sucrose	0	0	1	0	0	0	0	0	0	0	0	0	0	0	0	1	0	0	0	0	0	0	0	0	0	0	2	dispensable
pan_gene_22255	pan_gene_2968	100_Kernel_weight;Anthesis-silking_interval;Average_internode_length_(whole_plant)	Average_internode_length_(above_ear);Average_internode_length_(whole_plant);Leaf_width;Plant_height	0	0	1	1	0	1	1	1	0	1	1	1	0	0	0	0	0	0	0	1	1	1	1	1	0	1	14	near-core
pan_gene_22255	pan_gene_30588	100_Kernel_weight;Anthesis-silking_interval;Average_internode_length_(whole_plant)	Average_internode_length_(whole_plant)	0	0	1	1	1	0	0	1	0	0	0	1	0	1	0	0	0	0	0	0	1	1	1	1	0	0	10	dispensable
pan_gene_22255	pan_gene_31859	100_Kernel_weight;Anthesis-silking_interval;Average_internode_length_(whole_plant)	Average_internode_length_(whole_plant)	0	0	1	0	0	0	0	1	0	0	0	0	0	0	0	0	0	0	0	0	0	0	0	1	0	0	3	dispensable
pan_gene_22257	pan_gene_5879	Anthesis-silking_interval;Average_internode_length_(whole_plant);Tassel_branch_number	Average_internode_length_(whole_plant);Ratio_of_ear_height_to_total_height	0	0	1	0	0	1	0	1	0	0	1	0	0	1	0	0	0	0	1	0	1	0	0	0	0	1	8	dispensable
pan_gene_22266	pan_gene_9545	Anthesis-silking_interval;Average_internode_length_(whole_plant);Nodes_per_plant;Total_amino_acids	Average_internode_length_(whole_plant)	0	0	1	0	0	0	0	0	0	0	0	0	0	0	0	0	0	0	0	0	0	0	0	0	0	0	1	private
pan_gene_22269	pan_gene_28029	Average_internode_length_(above_ear);Average_internode_length_(whole_plant);Nodes_per_plant	Average_internode_length_(whole_plant);Tassel_length	0	0	1	0	0	0	0	0	0	0	0	0	0	0	0	0	0	0	0	0	0	0	0	0	0	0	1	private
pan_gene_22269	pan_gene_30320	Average_internode_length_(above_ear);Average_internode_length_(whole_plant);Nodes_per_plant	Average_internode_length_(above_ear);Average_internode_length_(whole_plant);Height_above_ear;Height_per_day_(until_flowering)	0	0	1	0	0	0	0	0	0	0	0	0	0	0	0	0	0	0	0	0	0	0	0	0	0	0	1	private
pan_gene_22269	pan_gene_4406	Average_internode_length_(above_ear);Average_internode_length_(whole_plant);Nodes_per_plant	Average_internode_length_(above_ear);Average_internode_length_(below_ear);Average_internode_length_(whole_plant);Height_above_ear;Height_per_day_(until_flowering);Leaf_length;Plant_height;Stalk_strength;Tassel_length	0	0	0	0	0	0	0	0	0	0	0	0	0	0	0	0	0	0	0	0	0	0	0	0	0	1	1	private
pan_gene_22269	pan_gene_4556	Average_internode_length_(above_ear);Average_internode_length_(whole_plant);Nodes_per_plant	Average_internode_length_(whole_plant)	0	0	1	0	0	1	0	0	1	0	1	0	0	0	0	0	0	1	0	0	0	1	1	1	0	0	8	dispensable
pan_gene_22278	pan_gene_30310	Average_internode_length_(above_ear);Average_internode_length_(whole_plant);Leaf_width;Nodes_per_plant;Nodes_to_ear	Average_internode_length_(whole_plant);Boxcox-transformed_leaf_angle	0	0	1	0	0	0	0	0	1	0	0	0	0	0	0	0	0	0	0	0	0	0	0	0	0	0	2	dispensable
pan_gene_22463	pan_gene_22656	Average_internode_length_(whole_plant);Height_per_day_(until_flowering)	Average_internode_length_(whole_plant)	0	0	0	1	0	0	0	0	0	0	0	0	1	0	0	0	0	1	0	0	0	0	0	0	0	0	3	dispensable
pan_gene_22463	pan_gene_40	Average_internode_length_(whole_plant);Height_per_day_(until_flowering)	Average_internode_length_(whole_plant)	0	0	1	0	0	0	0	0	0	0	0	1	0	0	0	0	0	1	0	0	0	0	0	0	0	0	3	dispensable
pan_gene_22463	pan_gene_778	Average_internode_length_(whole_plant);Height_per_day_(until_flowering)	Average_internode_length_(whole_plant)	0	0	1	1	0	0	1	1	1	0	1	1	0	0	0	0	0	1	1	1	1	0	1	1	1	1	15	near-core
pan_gene_22463	pan_gene_97186	Average_internode_length_(whole_plant);Height_per_day_(until_flowering)	Average_internode_length_(whole_plant);Height_per_day_(until_flowering)	0	0	1	1	0	0	1	1	0	0	1	0	1	0	0	0	1	1	0	1	1	1	0	0	0	1	12	near-core
pan_gene_22656	pan_gene_27823	Average_internode_length_(whole_plant)	Average_internode_length_(whole_plant);Boxcox-transformed_leaf_angle	0	0	0	0	0	0	0	0	0	0	0	0	1	0	0	0	0	0	0	0	0	0	0	0	0	0	1	private
pan_gene_22656	pan_gene_778	Average_internode_length_(whole_plant)	Average_internode_length_(whole_plant)	0	0	0	1	0	0	0	0	0	0	0	0	0	0	0	0	0	0	0	0	0	0	1	0	0	0	2	dispensable
pan_gene_22764	pan_gene_27965	Average_internode_length_(whole_plant)	Average_internode_length_(whole_plant);Tassel_branch_number	0	0	1	1	1	1	0	1	1	0	0	0	0	1	1	1	0	0	0	0	0	1	1	0	0	0	11	near-core
pan_gene_22768	pan_gene_27055	Average_internode_length_(whole_plant);Plant_height	Average_internode_length_(whole_plant)	0	0	1	0	0	0	0	0	0	0	0	0	0	0	0	0	0	0	0	0	0	0	0	0	0	0	1	private
pan_gene_22768	pan_gene_30876	Average_internode_length_(whole_plant);Plant_height	Average_internode_length_(whole_plant);Northern_Leaf_Blight	0	0	1	1	1	0	0	0	1	0	0	0	0	0	0	0	0	0	0	0	0	0	0	0	0	0	4	dispensable
pan_gene_22888	pan_gene_24540	Average_internode_length_(whole_plant);Nodes_above_ear	Average_internode_length_(whole_plant);Tassel_branch_number	0	0	0	0	1	0	1	0	1	0	1	0	0	1	1	0	0	0	0	0	0	1	0	0	0	0	7	dispensable
pan_gene_22888	pan_gene_2511	Average_internode_length_(whole_plant);Nodes_above_ear	Average_internode_length_(whole_plant);Height_above_ear	0	0	0	0	0	0	0	0	0	0	0	0	1	0	1	0	0	1	0	0	0	0	0	0	0	0	3	dispensable
pan_gene_22888	pan_gene_3487	Average_internode_length_(whole_plant);Nodes_above_ear	Average_internode_length_(whole_plant);Height_above_ear;Height_per_day_(until_flowering);Plant_height	0	0	0	0	0	0	0	0	0	1	0	0	0	0	0	0	0	0	0	0	0	0	0	0	0	0	1	private
pan_gene_22888	pan_gene_4556	Average_internode_length_(whole_plant);Nodes_above_ear	Average_internode_length_(whole_plant)	0	0	0	0	1	1	0	0	1	0	1	0	0	0	1	1	1	1	1	1	1	1	0	0	0	0	12	near-core
pan_gene_22888	pan_gene_5044	Average_internode_length_(whole_plant);Nodes_above_ear	Average_internode_length_(below_ear);Average_internode_length_(whole_plant);Ear_height;Leaf_length	0	0	0	0	0	1	0	0	0	0	0	0	0	0	0	1	0	0	0	0	0	0	0	0	0	0	2	dispensable
pan_gene_2290	pan_gene_27823	Average_internode_length_(whole_plant);Height_per_day_(until_flowering)	Average_internode_length_(whole_plant);Boxcox-transformed_leaf_angle	0	0	1	0	0	0	1	0	0	0	1	1	1	0	1	0	1	1	1	1	0	1	0	0	0	0	11	near-core
pan_gene_2290	pan_gene_778	Average_internode_length_(whole_plant);Height_per_day_(until_flowering)	Average_internode_length_(whole_plant)	0	0	1	1	0	1	0	1	1	0	0	0	0	0	0	1	0	0	0	0	0	0	1	0	0	0	7	dispensable
pan_gene_23525	pan_gene_30323	Average_internode_length_(whole_plant)	Average_internode_length_(whole_plant);Height_above_ear;Leaf_width;Plant_height	0	0	1	0	0	0	0	0	0	0	0	0	0	0	0	0	0	0	0	0	0	0	0	0	0	0	1	private
pan_gene_23525	pan_gene_76698	Average_internode_length_(whole_plant)	Average_internode_length_(whole_plant);Boxcox-transformed_leaf_angle	0	0	1	0	0	0	0	0	0	0	0	0	0	0	0	0	0	0	0	0	0	0	0	0	0	0	1	private
pan_gene_2354	pan_gene_30841	Average_internode_length_(whole_plant)	Average_internode_length_(whole_plant);Days_to_silk;Ear_row_number;Tassel_branch_number	0	0	0	0	0	0	0	0	0	0	0	0	0	0	0	0	0	0	0	0	0	0	0	0	1	0	1	private
pan_gene_2354	pan_gene_32547	Average_internode_length_(whole_plant)	Anthesis-silking_interval;Average_internode_length_(whole_plant);Ear_row_number;Plant_height;Tassel_branch_number	0	0	0	0	0	0	0	0	0	0	0	0	0	0	0	0	0	0	0	0	0	0	0	0	1	0	1	private
pan_gene_2354	pan_gene_3487	Average_internode_length_(whole_plant)	Average_internode_length_(whole_plant);Height_above_ear;Height_per_day_(until_flowering);Plant_height	0	0	0	0	0	0	0	0	0	0	0	0	0	0	0	0	0	0	0	0	0	0	0	0	1	0	1	private
pan_gene_2354	pan_gene_4556	Average_internode_length_(whole_plant)	Average_internode_length_(whole_plant)	0	0	0	0	0	0	0	0	0	0	0	0	0	0	0	0	0	0	0	0	0	0	0	0	1	0	1	private
pan_gene_2354	pan_gene_550	Average_internode_length_(whole_plant)	Average_internode_length_(whole_plant)	0	0	0	0	0	0	0	0	0	0	0	0	0	0	0	0	0	0	0	0	0	0	0	0	1	0	1	private
pan_gene_23929	pan_gene_29061	Average_internode_length_(whole_plant);Northern_Leaf_Blight	Average_internode_length_(whole_plant)	0	0	1	0	0	0	0	0	0	0	0	0	0	0	0	0	0	0	0	0	0	0	0	0	0	0	1	private
pan_gene_23929	pan_gene_9223	Average_internode_length_(whole_plant);Northern_Leaf_Blight	Average_internode_length_(below_ear);Average_internode_length_(whole_plant);Ear_height;Starch	0	0	1	1	1	0	0	0	1	1	0	0	0	1	0	1	1	0	1	0	0	0	0	0	0	1	10	dispensable
pan_gene_23999	pan_gene_32832	Average_internode_length_(above_ear);Average_internode_length_(whole_plant);Days_to_anthesis;Height_per_day_(until_flowering);Plant_height	Average_internode_length_(whole_plant);Height_per_day_(until_flowering);Plant_height	0	0	1	1	0	1	0	0	0	0	0	0	0	0	0	0	0	1	0	0	0	0	1	0	0	0	5	dispensable
pan_gene_23999	pan_gene_778	Average_internode_length_(above_ear);Average_internode_length_(whole_plant);Days_to_anthesis;Height_per_day_(until_flowering);Plant_height	Average_internode_length_(whole_plant)	0	0	1	1	0	0	1	1	1	0	0	0	0	0	0	1	0	1	0	0	0	0	0	0	0	1	8	dispensable
pan_gene_24347	pan_gene_8121	Average_internode_length_(whole_plant)	Average_internode_length_(whole_plant);Days_to_silk;Fumarate;Height_per_day_(until_flowering)	0	0	1	0	0	0	0	0	1	0	0	0	0	0	0	0	0	0	0	0	0	0	0	0	0	0	2	dispensable
pan_gene_24352	pan_gene_2918	Average_internode_length_(whole_plant);Chlorophyll_B	Average_internode_length_(whole_plant);Tassel_branch_number	0	0	1	0	0	0	0	0	0	0	0	0	0	0	0	0	0	0	0	0	0	0	0	0	0	0	1	private
pan_gene_24414	pan_gene_25336	Average_internode_length_(whole_plant);Chlorophyll_B	Average_internode_length_(whole_plant);Tassel_branch_number	0	0	1	0	0	0	0	0	0	0	0	0	0	0	0	0	0	0	0	0	0	0	0	0	0	0	1	private
pan_gene_24414	pan_gene_28073	Average_internode_length_(whole_plant);Chlorophyll_B	Average_internode_length_(whole_plant)	0	0	1	0	0	0	0	0	1	0	1	1	0	0	0	0	0	0	0	0	0	0	0	0	0	0	4	dispensable
pan_gene_24414	pan_gene_32697	Average_internode_length_(whole_plant);Chlorophyll_B	Average_internode_length_(whole_plant);Days_to_anthesis;Ear_height;Southern_leaf_blight;Starch	0	0	1	0	0	0	0	0	1	0	0	0	0	0	0	0	0	0	0	0	0	1	0	0	0	0	3	dispensable
pan_gene_24414	pan_gene_40	Average_internode_length_(whole_plant);Chlorophyll_B	Average_internode_length_(whole_plant)	0	0	1	0	0	0	0	0	0	0	0	1	0	0	0	0	0	0	0	0	0	0	0	0	0	0	2	dispensable
pan_gene_24414	pan_gene_5380	Average_internode_length_(whole_plant);Chlorophyll_B	Anthesis-silking_interval;Average_internode_length_(whole_plant);Days_to_silk	0	0	1	0	0	0	0	0	1	0	0	1	0	0	0	1	0	0	1	1	0	1	0	0	0	0	7	dispensable
pan_gene_24414	pan_gene_97186	Average_internode_length_(whole_plant);Chlorophyll_B	Average_internode_length_(whole_plant);Height_per_day_(until_flowering)	0	0	1	1	0	0	0	1	0	0	1	1	0	1	0	0	1	0	0	0	1	0	1	0	0	0	9	dispensable
pan_gene_24479	pan_gene_24540	Average_internode_length_(whole_plant);Boxcox-transformed_leaf_angle;Chlorophyll_B	Average_internode_length_(whole_plant);Tassel_branch_number	0	0	1	0	0	0	0	0	0	1	0	0	1	0	0	0	1	0	0	1	0	0	0	0	0	0	5	dispensable
pan_gene_24479	pan_gene_29339	Average_internode_length_(whole_plant);Boxcox-transformed_leaf_angle;Chlorophyll_B	Average_internode_length_(whole_plant);Southern_leaf_blight	0	0	1	0	0	0	0	0	0	0	0	0	1	0	0	0	1	0	1	0	0	0	0	0	0	0	4	dispensable
pan_gene_24479	pan_gene_30300	Average_internode_length_(whole_plant);Boxcox-transformed_leaf_angle;Chlorophyll_B	Average_internode_length_(whole_plant);Height_above_ear	0	0	1	0	0	0	0	0	0	0	0	0	1	0	0	0	1	0	1	0	0	0	0	0	0	0	4	dispensable
pan_gene_24479	pan_gene_3819	Average_internode_length_(whole_plant);Boxcox-transformed_leaf_angle;Chlorophyll_B	Average_internode_length_(whole_plant);Nitrate;Southern_leaf_blight	0	0	1	0	0	0	1	0	0	1	0	0	0	1	0	0	1	0	1	1	0	0	0	0	0	0	7	dispensable
pan_gene_24479	pan_gene_385	Average_internode_length_(whole_plant);Boxcox-transformed_leaf_angle;Chlorophyll_B	Average_internode_length_(whole_plant)	0	0	1	0	0	0	1	1	0	0	0	1	1	0	0	0	1	0	1	0	0	0	0	0	0	0	7	dispensable
pan_gene_24479	pan_gene_4376	Average_internode_length_(whole_plant);Boxcox-transformed_leaf_angle;Chlorophyll_B	Average_internode_length_(whole_plant);Leaf_width	0	0	1	0	0	0	0	0	0	0	0	0	1	0	0	0	0	0	1	0	0	0	1	0	0	0	4	dispensable
pan_gene_24479	pan_gene_9036	Average_internode_length_(whole_plant);Boxcox-transformed_leaf_angle;Chlorophyll_B	100_Kernel_weight;Average_internode_length_(whole_plant);Height_above_ear;Height_per_day_(until_flowering);Plant_height	0	0	1	0	0	1	0	0	1	1	0	1	1	1	0	0	1	0	1	0	0	1	1	0	0	1	12	near-core
pan_gene_24527	pan_gene_5018	Average_internode_length_(whole_plant);Leaf_length	Average_internode_length_(below_ear);Average_internode_length_(whole_plant)	0	0	1	0	0	0	0	0	0	0	0	0	0	0	0	0	0	0	0	0	0	0	0	0	0	0	1	private
pan_gene_24540	pan_gene_30316	Average_internode_length_(whole_plant);Tassel_branch_number	Average_internode_length_(whole_plant);Height_per_day_(until_flowering)	0	0	0	0	1	0	0	0	0	0	0	0	0	0	0	1	1	0	0	1	0	0	0	0	0	0	4	dispensable
pan_gene_24540	pan_gene_3487	Average_internode_length_(whole_plant);Tassel_branch_number	Average_internode_length_(whole_plant);Height_above_ear;Height_per_day_(until_flowering);Plant_height	0	0	0	0	0	0	1	0	0	0	0	0	0	0	0	0	1	0	0	0	0	0	0	0	1	0	3	dispensable
pan_gene_24540	pan_gene_550	Average_internode_length_(whole_plant);Tassel_branch_number	Average_internode_length_(whole_plant)	0	0	1	1	1	1	1	1	1	0	1	1	1	1	1	1	1	1	0	0	0	1	1	1	1	0	19	near-core
pan_gene_24540	pan_gene_8335	Average_internode_length_(whole_plant);Tassel_branch_number	Average_internode_length_(whole_plant);Photoperiod_Growing-degree_days_to_silk;Photoperiod_growing-degree_days_to_anthesis	0	0	1	1	1	1	1	0	1	0	1	1	1	0	1	0	1	1	0	0	0	1	1	1	1	0	16	near-core
pan_gene_24607	pan_gene_30323	Average_internode_length_(below_ear);Average_internode_length_(whole_plant);Cob_diameter	Average_internode_length_(whole_plant);Height_above_ear;Leaf_width;Plant_height	0	0	1	0	0	0	0	0	0	0	0	0	0	0	0	0	1	0	0	0	0	0	0	0	0	0	2	dispensable
pan_gene_24730	pan_gene_25440	Average_internode_length_(whole_plant);Ear_row_number	Average_internode_length_(whole_plant);Ear_row_number;Height_above_ear;Leaf_width;Nodes_above_ear;Photoperiod_Growing-degree_days_to_silk	0	0	0	0	0	0	0	0	0	0	0	1	0	1	0	0	0	0	0	0	0	0	0	0	0	0	2	dispensable
pan_gene_24730	pan_gene_97186	Average_internode_length_(whole_plant);Ear_row_number	Average_internode_length_(whole_plant);Height_per_day_(until_flowering)	0	0	0	1	0	0	0	0	0	0	0	0	1	1	0	0	1	0	0	1	0	0	0	0	0	0	5	dispensable
pan_gene_24747	pan_gene_26336	Average_internode_length_(whole_plant);Height_above_ear;Height_per_day_(until_flowering)	Average_internode_length_(above_ear);Average_internode_length_(whole_plant)	0	0	1	0	0	1	0	0	0	1	1	0	0	0	0	0	0	0	0	0	0	0	0	0	0	0	4	dispensable
pan_gene_24747	pan_gene_28024	Average_internode_length_(whole_plant);Height_above_ear;Height_per_day_(until_flowering)	Average_internode_length_(above_ear);Average_internode_length_(whole_plant);Tassel_length	0	0	1	0	0	0	0	1	0	0	0	0	1	0	0	0	0	0	0	0	0	0	0	0	0	0	3	dispensable
pan_gene_24747	pan_gene_30876	Average_internode_length_(whole_plant);Height_above_ear;Height_per_day_(until_flowering)	Average_internode_length_(whole_plant);Northern_Leaf_Blight	0	0	1	1	1	1	0	0	1	0	1	1	0	1	0	1	0	1	0	0	1	0	0	0	0	0	11	near-core
pan_gene_24747	pan_gene_32547	Average_internode_length_(whole_plant);Height_above_ear;Height_per_day_(until_flowering)	Anthesis-silking_interval;Average_internode_length_(whole_plant);Ear_row_number;Plant_height;Tassel_branch_number	0	0	1	1	1	1	1	0	1	0	1	0	1	1	0	0	0	0	0	0	0	0	0	0	0	0	9	dispensable
pan_gene_24747	pan_gene_32834	Average_internode_length_(whole_plant);Height_above_ear;Height_per_day_(until_flowering)	Average_internode_length_(above_ear);Average_internode_length_(whole_plant);Glutamate;Height_per_day_(until_flowering)	0	0	1	0	1	1	0	1	0	0	0	0	0	0	0	0	0	0	0	0	1	0	0	0	0	0	5	dispensable
pan_gene_24747	pan_gene_7716	Average_internode_length_(whole_plant);Height_above_ear;Height_per_day_(until_flowering)	Average_internode_length_(below_ear);Average_internode_length_(whole_plant);Ear_height;Height_per_day_(until_flowering);Plant_height	0	0	1	0	0	0	0	0	0	0	0	0	0	0	0	0	0	0	0	0	0	0	1	0	0	0	2	dispensable
pan_gene_24747	pan_gene_83	Average_internode_length_(whole_plant);Height_above_ear;Height_per_day_(until_flowering)	Average_internode_length_(whole_plant)	0	0	1	0	0	0	0	0	0	0	0	0	0	0	0	0	0	0	0	0	0	0	0	0	0	0	1	private
pan_gene_24747	pan_gene_8335	Average_internode_length_(whole_plant);Height_above_ear;Height_per_day_(until_flowering)	Average_internode_length_(whole_plant);Photoperiod_Growing-degree_days_to_silk;Photoperiod_growing-degree_days_to_anthesis	0	0	1	1	1	1	1	0	1	1	1	1	1	1	1	0	1	0	0	0	0	0	1	0	1	0	15	near-core
pan_gene_2511	pan_gene_4556	Average_internode_length_(whole_plant);Height_above_ear	Average_internode_length_(whole_plant)	0	0	0	0	0	0	0	0	0	0	0	0	0	0	1	0	0	1	0	0	0	0	0	0	0	0	2	dispensable
pan_gene_2511	pan_gene_7824	Average_internode_length_(whole_plant);Height_above_ear	Average_internode_length_(whole_plant)	0	0	0	0	0	0	0	0	0	0	0	1	1	0	1	0	0	0	0	0	0	0	0	0	0	0	3	dispensable
pan_gene_2516	pan_gene_29653	Average_internode_length_(whole_plant)	Average_internode_length_(whole_plant);Boxcox-transformed_leaf_angle;Tassel_branch_number	0	0	1	0	0	0	0	0	0	0	0	0	0	0	0	0	0	0	0	0	0	0	0	0	0	0	1	private
pan_gene_2516	pan_gene_31446	Average_internode_length_(whole_plant)	Average_internode_length_(whole_plant)	0	0	1	0	0	0	0	0	0	0	0	0	0	0	0	0	0	0	0	0	0	0	0	0	0	0	1	private
pan_gene_25336	pan_gene_32697	Average_internode_length_(whole_plant);Tassel_branch_number	Average_internode_length_(whole_plant);Days_to_anthesis;Ear_height;Southern_leaf_blight;Starch	0	0	1	0	0	0	0	0	0	0	0	0	0	0	0	0	0	0	0	0	0	0	0	0	0	0	1	private
pan_gene_25336	pan_gene_40	Average_internode_length_(whole_plant);Tassel_branch_number	Average_internode_length_(whole_plant)	0	0	1	0	0	0	0	0	0	0	0	0	0	0	0	0	0	0	0	0	0	0	0	0	0	0	1	private
pan_gene_25440	pan_gene_309	Average_internode_length_(whole_plant);Ear_row_number;Height_above_ear;Leaf_width;Nodes_above_ear;Photoperiod_Growing-degree_days_to_silk	Average_internode_length_(whole_plant);Ear_height;Nodes_above_ear;Plant_height;Tassel_branch_number	0	0	0	0	0	0	0	0	1	0	0	0	0	0	0	0	0	0	0	0	0	0	0	0	0	0	1	private
pan_gene_25440	pan_gene_9081	Average_internode_length_(whole_plant);Ear_row_number;Height_above_ear;Leaf_width;Nodes_above_ear;Photoperiod_Growing-degree_days_to_silk	Average_internode_length_(whole_plant);Ear_height;Height_per_day_(until_flowering);Plant_height	0	0	1	0	0	0	1	1	1	0	0	0	1	0	0	0	0	1	0	0	0	0	0	0	1	0	7	dispensable
pan_gene_26336	pan_gene_28029	Average_internode_length_(above_ear);Average_internode_length_(whole_plant)	Average_internode_length_(whole_plant);Tassel_length	0	0	1	0	0	0	0	0	0	0	0	0	0	0	0	0	0	0	0	0	0	0	0	0	0	0	1	private
pan_gene_26336	pan_gene_30320	Average_internode_length_(above_ear);Average_internode_length_(whole_plant)	Average_internode_length_(above_ear);Average_internode_length_(whole_plant);Height_above_ear;Height_per_day_(until_flowering)	0	0	1	0	0	0	0	0	0	0	0	0	0	0	0	0	0	0	0	0	0	0	0	0	0	0	1	private
pan_gene_26336	pan_gene_30757	Average_internode_length_(above_ear);Average_internode_length_(whole_plant)	Average_internode_length_(whole_plant);Glucose;PCA_of_metabolites:_PC2	0	0	0	0	0	0	0	1	0	0	0	0	0	0	0	0	0	0	0	0	0	0	0	0	0	0	1	private
pan_gene_26336	pan_gene_30876	Average_internode_length_(above_ear);Average_internode_length_(whole_plant)	Average_internode_length_(whole_plant);Northern_Leaf_Blight	0	0	1	1	1	1	0	1	1	0	0	0	0	0	0	0	0	0	0	0	0	0	0	0	0	0	6	dispensable
pan_gene_26336	pan_gene_32547	Average_internode_length_(above_ear);Average_internode_length_(whole_plant)	Anthesis-silking_interval;Average_internode_length_(whole_plant);Ear_row_number;Plant_height;Tassel_branch_number	0	0	1	0	1	1	0	0	0	1	1	0	0	0	0	0	0	0	0	0	1	0	1	0	0	0	7	dispensable
pan_gene_26336	pan_gene_5019	Average_internode_length_(above_ear);Average_internode_length_(whole_plant)	Average_internode_length_(below_ear);Average_internode_length_(whole_plant)	0	0	1	1	0	0	0	0	0	1	1	0	0	0	0	0	0	0	0	0	0	1	1	0	0	0	6	dispensable
pan_gene_26336	pan_gene_5051	Average_internode_length_(above_ear);Average_internode_length_(whole_plant)	Average_internode_length_(above_ear);Average_internode_length_(whole_plant);Ear_height;Height_per_day_(until_flowering);Plant_height	0	0	1	0	1	1	1	1	0	1	0	0	1	0	0	0	1	0	0	0	1	0	0	0	0	0	9	dispensable
pan_gene_26336	pan_gene_5879	Average_internode_length_(above_ear);Average_internode_length_(whole_plant)	Average_internode_length_(whole_plant);Ratio_of_ear_height_to_total_height	0	0	1	0	1	1	0	1	0	0	0	0	1	0	0	0	0	0	0	0	1	0	0	0	0	0	6	dispensable
pan_gene_27803	pan_gene_9294	Average_internode_length_(whole_plant);Southern_leaf_blight	Average_internode_length_(whole_plant);Ear_row_number;Leaf_length	0	0	1	0	0	0	0	0	0	0	0	0	0	0	0	0	0	0	0	0	0	0	0	0	0	0	1	private
pan_gene_27823	pan_gene_778	Average_internode_length_(whole_plant);Boxcox-transformed_leaf_angle	Average_internode_length_(whole_plant)	0	0	1	1	0	0	0	0	0	0	0	1	0	0	0	0	0	0	0	1	0	0	1	0	0	0	5	dispensable
pan_gene_27927	pan_gene_98101	Average_internode_length_(whole_plant);Southern_leaf_blight	Average_internode_length_(below_ear);Average_internode_length_(whole_plant);Plant_height;Starch	0	0	0	0	0	0	0	0	0	0	0	0	0	0	0	0	1	0	0	0	0	0	0	0	0	0	1	private
pan_gene_27965	pan_gene_29256	Average_internode_length_(whole_plant);Tassel_branch_number	Average_internode_length_(whole_plant)	0	0	1	0	0	0	0	0	0	0	1	1	0	0	1	1	0	0	0	0	1	0	1	0	0	0	7	dispensable
pan_gene_27965	pan_gene_29344	Average_internode_length_(whole_plant);Tassel_branch_number	Average_internode_length_(whole_plant);Tassel_branch_number	0	0	0	0	0	0	0	0	0	0	0	0	0	0	1	0	0	0	0	1	0	0	0	0	0	0	2	dispensable
pan_gene_27965	pan_gene_30841	Average_internode_length_(whole_plant);Tassel_branch_number	Average_internode_length_(whole_plant);Days_to_silk;Ear_row_number;Tassel_branch_number	0	0	1	0	0	1	0	0	0	0	0	0	1	0	0	0	1	0	0	0	0	1	0	0	0	0	5	dispensable
pan_gene_27965	pan_gene_32834	Average_internode_length_(whole_plant);Tassel_branch_number	Average_internode_length_(above_ear);Average_internode_length_(whole_plant);Glutamate;Height_per_day_(until_flowering)	0	0	1	0	0	0	0	0	0	0	1	1	0	0	0	0	1	0	0	0	0	0	1	1	0	0	6	dispensable
pan_gene_27965	pan_gene_433	Average_internode_length_(whole_plant);Tassel_branch_number	Average_internode_length_(whole_plant);Leaf_width;Tassel_length	0	0	1	0	0	0	0	1	0	0	0	1	0	1	1	1	0	0	0	1	1	1	0	0	0	0	9	dispensable
pan_gene_27965	pan_gene_7982	Average_internode_length_(whole_plant);Tassel_branch_number	Average_internode_length_(whole_plant);Days_to_silk;Tassel_branch_number	0	0	1	1	1	0	0	1	1	0	0	0	0	1	0	0	0	0	0	0	0	0	1	1	0	0	8	dispensable
pan_gene_27965	pan_gene_83	Average_internode_length_(whole_plant);Tassel_branch_number	Average_internode_length_(whole_plant)	0	0	1	0	0	0	0	0	0	0	0	0	1	0	0	1	0	0	0	0	0	0	0	0	0	0	3	dispensable
pan_gene_27965	pan_gene_9171	Average_internode_length_(whole_plant);Tassel_branch_number	Average_internode_length_(whole_plant)	0	0	1	1	1	1	1	1	1	0	1	1	1	1	0	1	1	0	1	1	1	0	0	1	0	1	18	near-core
pan_gene_27965	pan_gene_9238	Average_internode_length_(whole_plant);Tassel_branch_number	Average_internode_length_(whole_plant)	0	0	0	0	1	0	0	0	1	0	0	1	0	1	0	1	0	0	0	0	1	1	0	0	0	0	7	dispensable
pan_gene_28024	pan_gene_2918	Average_internode_length_(above_ear);Average_internode_length_(whole_plant);Tassel_length	Average_internode_length_(whole_plant);Tassel_branch_number	0	0	1	0	1	0	0	0	1	1	1	0	1	0	0	0	0	0	0	1	0	0	0	0	0	1	8	dispensable
pan_gene_28024	pan_gene_29344	Average_internode_length_(above_ear);Average_internode_length_(whole_plant);Tassel_length	Average_internode_length_(whole_plant);Tassel_branch_number	0	0	0	0	0	0	0	0	0	0	0	0	0	0	0	0	0	0	0	1	0	0	0	0	0	0	1	private
pan_gene_28024	pan_gene_30588	Average_internode_length_(above_ear);Average_internode_length_(whole_plant);Tassel_length	Average_internode_length_(whole_plant)	0	0	1	0	0	0	0	0	0	0	1	0	0	0	0	0	0	0	0	0	0	0	0	0	0	0	2	dispensable
pan_gene_28024	pan_gene_30841	Average_internode_length_(above_ear);Average_internode_length_(whole_plant);Tassel_length	Average_internode_length_(whole_plant);Days_to_silk;Ear_row_number;Tassel_branch_number	0	0	1	0	0	0	0	0	0	1	0	0	0	0	0	0	0	0	0	0	0	0	0	0	0	0	2	dispensable
pan_gene_28024	pan_gene_7716	Average_internode_length_(above_ear);Average_internode_length_(whole_plant);Tassel_length	Average_internode_length_(below_ear);Average_internode_length_(whole_plant);Ear_height;Height_per_day_(until_flowering);Plant_height	0	0	1	0	0	0	0	0	0	0	0	1	0	0	0	0	0	0	0	0	0	0	0	0	0	0	2	dispensable
pan_gene_28024	pan_gene_83	Average_internode_length_(above_ear);Average_internode_length_(whole_plant);Tassel_length	Average_internode_length_(whole_plant)	0	0	1	0	1	0	0	0	0	1	0	0	0	0	0	0	0	1	0	1	0	0	0	0	0	0	5	dispensable
pan_gene_28024	pan_gene_9238	Average_internode_length_(above_ear);Average_internode_length_(whole_plant);Tassel_length	Average_internode_length_(whole_plant)	0	0	0	0	0	0	0	0	0	0	1	0	0	1	0	0	0	0	0	0	0	0	0	0	0	0	2	dispensable
pan_gene_28029	pan_gene_30300	Average_internode_length_(whole_plant);Tassel_length	Average_internode_length_(whole_plant);Height_above_ear	0	0	1	0	0	0	0	0	0	0	0	0	0	0	0	0	0	0	0	0	0	0	0	0	0	0	1	private
pan_gene_28029	pan_gene_32547	Average_internode_length_(whole_plant);Tassel_length	Anthesis-silking_interval;Average_internode_length_(whole_plant);Ear_row_number;Plant_height;Tassel_branch_number	0	0	1	0	0	0	0	0	0	0	0	0	0	0	0	0	0	0	0	0	0	0	0	0	0	0	1	private
pan_gene_28029	pan_gene_8335	Average_internode_length_(whole_plant);Tassel_length	Average_internode_length_(whole_plant);Photoperiod_Growing-degree_days_to_silk;Photoperiod_growing-degree_days_to_anthesis	0	0	1	0	0	0	0	0	0	0	0	0	0	0	0	0	0	0	0	0	0	0	0	0	0	0	1	private
pan_gene_28073	pan_gene_40	Average_internode_length_(whole_plant)	Average_internode_length_(whole_plant)	0	0	1	0	0	0	1	0	0	0	0	0	0	0	0	0	0	0	0	0	0	0	0	0	0	0	2	dispensable
pan_gene_28073	pan_gene_5842	Average_internode_length_(whole_plant)	Average_internode_length_(whole_plant);Chlorophyll_A;Cob_diameter	0	0	1	0	0	0	0	0	0	0	0	0	0	0	0	0	0	0	0	0	0	0	0	1	0	0	2	dispensable
pan_gene_28073	pan_gene_778	Average_internode_length_(whole_plant)	Average_internode_length_(whole_plant)	0	0	1	0	0	0	1	0	0	0	1	0	1	0	0	0	0	0	0	0	0	0	0	0	0	0	4	dispensable
pan_gene_28073	pan_gene_97186	Average_internode_length_(whole_plant)	Average_internode_length_(whole_plant);Height_per_day_(until_flowering)	0	0	1	0	0	1	1	0	0	0	1	1	0	0	0	0	0	0	0	0	0	0	0	0	0	0	5	dispensable
pan_gene_28089	pan_gene_32603	Average_internode_length_(whole_plant);Plant_height	Average_internode_length_(whole_plant)	0	0	0	0	0	0	0	0	0	0	0	0	0	0	0	0	0	0	0	0	1	0	0	0	0	0	1	private
pan_gene_28089	pan_gene_83	Average_internode_length_(whole_plant);Plant_height	Average_internode_length_(whole_plant)	0	0	1	0	0	0	0	0	0	0	0	0	0	0	0	0	0	0	0	0	0	0	0	1	0	0	2	dispensable
pan_gene_2811	pan_gene_3039	Average_internode_length_(whole_plant);Height_per_day_(until_flowering);Plant_height	Average_internode_length_(whole_plant);Ratio_of_ear_height_to_total_height	0	0	1	0	0	0	0	0	0	0	1	0	0	0	0	0	0	0	0	0	1	0	0	0	0	0	3	dispensable
pan_gene_28726	pan_gene_927	Average_internode_length_(whole_plant)	Average_internode_length_(whole_plant);Cob_diameter;Height_per_day_(until_flowering)	0	0	0	0	0	1	0	0	1	0	0	1	0	0	0	0	0	0	1	0	0	0	0	0	0	0	4	dispensable
pan_gene_2890	pan_gene_30330	Average_internode_length_(whole_plant)	Average_internode_length_(whole_plant);Tassel_length	0	0	1	0	1	0	0	0	1	0	0	1	0	0	0	0	1	0	0	0	0	0	0	0	0	0	5	dispensable
pan_gene_2912	pan_gene_29344	Average_internode_length_(whole_plant)	Average_internode_length_(whole_plant);Tassel_branch_number	0	0	0	0	0	0	0	0	0	1	0	0	0	0	0	0	0	0	0	0	0	0	0	0	0	1	2	dispensable
pan_gene_2912	pan_gene_30858	Average_internode_length_(whole_plant)	Average_internode_length_(whole_plant)	0	0	1	0	0	0	0	0	0	0	0	0	0	0	0	0	0	0	0	0	0	0	0	0	0	0	1	private
pan_gene_2912	pan_gene_32845	Average_internode_length_(whole_plant)	Average_internode_length_(whole_plant);Leaf_length;Stalk_strength	0	0	1	0	0	0	0	0	0	0	0	0	0	0	0	0	0	0	0	0	0	0	0	0	0	0	1	private
pan_gene_2912	pan_gene_434	Average_internode_length_(whole_plant)	Average_internode_length_(whole_plant);Nodes_per_plant	0	0	1	0	0	0	0	0	0	1	0	0	0	0	0	0	0	0	0	0	0	0	1	0	0	0	3	dispensable
pan_gene_2912	pan_gene_4556	Average_internode_length_(whole_plant)	Average_internode_length_(whole_plant)	0	0	1	0	0	0	0	0	0	1	1	0	0	0	0	0	0	0	0	0	0	0	1	0	0	0	4	dispensable
pan_gene_2912	pan_gene_9171	Average_internode_length_(whole_plant)	Average_internode_length_(whole_plant)	0	0	1	0	0	0	0	0	0	0	0	0	0	0	0	0	0	0	0	0	0	0	0	0	0	0	1	private
pan_gene_2918	pan_gene_433	Average_internode_length_(whole_plant);Tassel_branch_number	Average_internode_length_(whole_plant);Leaf_width;Tassel_length	0	0	1	1	0	0	0	0	0	0	0	0	0	0	0	0	0	0	0	1	0	0	0	0	0	0	3	dispensable
pan_gene_2918	pan_gene_9171	Average_internode_length_(whole_plant);Tassel_branch_number	Average_internode_length_(whole_plant)	0	0	1	1	0	0	0	1	0	0	0	0	1	0	0	0	0	0	0	0	0	0	0	1	0	1	6	dispensable
pan_gene_29256	pan_gene_30841	Average_internode_length_(whole_plant)	Average_internode_length_(whole_plant);Days_to_silk;Ear_row_number;Tassel_branch_number	0	0	1	0	0	0	0	0	0	1	1	0	0	0	0	0	0	0	0	0	0	0	0	0	0	0	3	dispensable
pan_gene_29256	pan_gene_4376	Average_internode_length_(whole_plant)	Average_internode_length_(whole_plant);Leaf_width	0	0	1	0	0	0	0	0	1	0	1	0	0	1	1	0	1	0	1	0	0	0	0	0	0	1	8	dispensable
pan_gene_29344	pan_gene_30287	Average_internode_length_(whole_plant);Tassel_branch_number	Average_internode_length_(below_ear);Average_internode_length_(whole_plant);Days_to_anthesis	0	0	0	0	1	0	0	0	0	0	0	0	0	0	0	1	0	0	0	0	0	0	0	0	0	0	2	dispensable
pan_gene_29344	pan_gene_32603	Average_internode_length_(whole_plant);Tassel_branch_number	Average_internode_length_(whole_plant)	0	0	0	0	1	0	0	0	0	0	0	0	0	0	0	1	0	0	0	0	0	0	0	0	0	0	2	dispensable
pan_gene_29344	pan_gene_434	Average_internode_length_(whole_plant);Tassel_branch_number	Average_internode_length_(whole_plant);Nodes_per_plant	0	0	0	0	0	0	0	0	0	1	0	0	0	0	0	0	0	0	0	0	0	0	0	0	0	0	1	private
pan_gene_29344	pan_gene_9238	Average_internode_length_(whole_plant);Tassel_branch_number	Average_internode_length_(whole_plant)	0	0	0	0	0	0	0	0	0	0	0	0	0	0	0	1	0	0	0	0	0	0	0	0	0	0	1	private
pan_gene_29440	pan_gene_38834	Average_internode_length_(whole_plant)	Average_internode_length_(whole_plant);Nodes_above_ear	0	0	1	0	0	0	0	0	0	0	0	0	0	0	0	0	0	0	0	0	1	0	0	0	0	0	2	dispensable
pan_gene_29440	pan_gene_9072	Average_internode_length_(whole_plant)	Average_internode_length_(whole_plant);Southern_leaf_blight	0	0	1	1	0	0	0	1	1	0	1	0	1	1	0	1	0	1	1	0	1	1	0	0	0	1	13	near-core
pan_gene_29440	pan_gene_9700	Average_internode_length_(whole_plant)	Average_internode_length_(whole_plant);Days_to_anthesis	0	0	1	0	1	0	0	0	0	0	0	0	1	0	0	0	0	0	0	0	0	0	0	0	0	0	3	dispensable
pan_gene_29473	pan_gene_7472	Average_internode_length_(whole_plant);Nodes_to_ear;Southern_leaf_blight;Stalk_strength	Average_internode_length_(whole_plant);Ratio_of_ear_height_to_total_height	0	0	0	0	0	0	0	0	0	0	0	0	0	0	0	0	0	0	0	0	0	0	0	0	0	1	1	private
pan_gene_2968	pan_gene_2976	Average_internode_length_(above_ear);Average_internode_length_(whole_plant);Leaf_width;Plant_height	Average_internode_length_(whole_plant)	0	0	1	0	0	0	0	0	0	0	0	1	0	1	0	0	0	0	0	0	0	0	1	0	0	1	5	dispensable
pan_gene_2968	pan_gene_3888	Average_internode_length_(above_ear);Average_internode_length_(whole_plant);Leaf_width;Plant_height	Average_internode_length_(whole_plant);Height_per_day_(until_flowering)	0	0	1	1	1	0	0	1	0	1	0	1	1	1	0	1	1	0	1	1	1	1	0	0	0	1	15	near-core
pan_gene_2968	pan_gene_7982	Average_internode_length_(above_ear);Average_internode_length_(whole_plant);Leaf_width;Plant_height	Average_internode_length_(whole_plant);Days_to_silk;Tassel_branch_number	0	0	1	1	0	0	0	0	0	1	0	1	1	1	0	0	0	0	0	0	0	0	1	1	0	1	9	dispensable
pan_gene_2968	pan_gene_9080	Average_internode_length_(above_ear);Average_internode_length_(whole_plant);Leaf_width;Plant_height	Average_internode_length_(whole_plant);Ear_height;Height_per_day_(until_flowering);Plant_height	0	0	1	1	0	0	0	0	0	1	0	0	0	0	0	0	1	0	0	0	0	0	0	0	0	0	4	dispensable
pan_gene_2976	pan_gene_30588	Average_internode_length_(whole_plant)	Average_internode_length_(whole_plant)	0	0	1	0	0	0	0	0	0	0	0	0	1	0	0	0	0	0	0	0	1	0	0	1	0	0	4	dispensable
pan_gene_29886	pan_gene_32547	Average_internode_length_(whole_plant)	Anthesis-silking_interval;Average_internode_length_(whole_plant);Ear_row_number;Plant_height;Tassel_branch_number	0	0	1	0	0	1	0	0	1	1	0	1	1	0	0	0	1	1	0	1	0	0	1	0	1	1	12	near-core
pan_gene_29886	pan_gene_3487	Average_internode_length_(whole_plant)	Average_internode_length_(whole_plant);Height_above_ear;Height_per_day_(until_flowering);Plant_height	0	0	0	0	0	0	1	0	0	0	0	0	0	0	0	0	1	0	0	0	0	0	1	0	1	0	4	dispensable
pan_gene_29886	pan_gene_433	Average_internode_length_(whole_plant)	Average_internode_length_(whole_plant);Leaf_width;Tassel_length	0	0	1	0	0	0	0	0	1	0	0	0	0	0	1	0	0	1	0	0	1	0	1	0	0	0	6	dispensable
pan_gene_29886	pan_gene_434	Average_internode_length_(whole_plant)	Average_internode_length_(whole_plant);Nodes_per_plant	0	0	1	0	0	0	0	0	0	1	0	0	0	0	0	0	0	0	0	0	0	0	0	0	1	0	3	dispensable
pan_gene_29886	pan_gene_4556	Average_internode_length_(whole_plant)	Average_internode_length_(whole_plant)	0	0	1	0	0	1	0	0	1	0	1	0	1	0	1	0	0	1	0	0	1	1	1	1	1	0	12	near-core
pan_gene_29886	pan_gene_8335	Average_internode_length_(whole_plant)	Average_internode_length_(whole_plant);Photoperiod_Growing-degree_days_to_silk;Photoperiod_growing-degree_days_to_anthesis	0	0	1	0	0	1	1	0	1	0	1	1	1	0	1	0	1	1	0	1	1	0	1	0	1	0	14	near-core
pan_gene_2996	pan_gene_3861	Average_internode_length_(whole_plant)	Average_internode_length_(whole_plant);Ear_height;Glucose;Plant_height;Protein	0	0	1	0	1	0	0	0	0	0	0	0	0	0	0	0	0	0	0	0	0	0	0	0	0	0	2	dispensable
pan_gene_2997	pan_gene_5447	Average_internode_length_(whole_plant)	Average_internode_length_(below_ear);Average_internode_length_(whole_plant);Days_to_anthesis;Ear_height;Nodes_to_ear;Tassel_length	0	0	1	1	1	0	1	0	0	1	0	1	0	0	0	0	1	0	0	1	0	0	0	0	1	1	10	dispensable
pan_gene_30287	pan_gene_30316	Average_internode_length_(below_ear);Average_internode_length_(whole_plant);Days_to_anthesis	Average_internode_length_(whole_plant);Height_per_day_(until_flowering)	0	0	0	0	1	0	0	0	0	1	0	0	0	0	0	0	0	0	0	0	1	0	0	0	0	0	3	dispensable
pan_gene_30287	pan_gene_433	Average_internode_length_(below_ear);Average_internode_length_(whole_plant);Days_to_anthesis	Average_internode_length_(whole_plant);Leaf_width;Tassel_length	0	0	0	0	1	0	0	0	0	0	0	0	0	0	0	0	0	0	0	0	1	0	0	0	0	0	2	dispensable
pan_gene_30287	pan_gene_4556	Average_internode_length_(below_ear);Average_internode_length_(whole_plant);Days_to_anthesis	Average_internode_length_(whole_plant)	0	0	0	0	1	0	0	0	0	0	0	0	0	0	0	1	0	0	0	0	1	0	0	0	0	1	4	dispensable
pan_gene_30300	pan_gene_30320	Average_internode_length_(whole_plant);Height_above_ear	Average_internode_length_(above_ear);Average_internode_length_(whole_plant);Height_above_ear;Height_per_day_(until_flowering)	0	0	1	0	0	0	0	0	0	0	0	0	0	0	0	0	0	0	0	0	0	0	0	0	0	0	1	private
pan_gene_30300	pan_gene_30757	Average_internode_length_(whole_plant);Height_above_ear	Average_internode_length_(whole_plant);Glucose;PCA_of_metabolites:_PC2	0	0	0	0	0	0	0	1	0	0	0	0	0	0	0	0	0	0	0	0	0	0	0	0	0	0	1	private
pan_gene_30305	pan_gene_57	Average_internode_length_(whole_plant);Boxcox-transformed_leaf_angle	Average_internode_length_(whole_plant)	0	0	0	0	0	0	0	0	0	0	0	0	1	0	0	0	0	0	0	0	0	0	0	0	0	0	1	private
pan_gene_30305	pan_gene_88	Average_internode_length_(whole_plant);Boxcox-transformed_leaf_angle	Average_internode_length_(whole_plant)	0	0	0	0	0	0	0	0	0	1	0	0	0	0	0	0	0	0	0	0	0	0	0	0	0	0	1	private
pan_gene_30316	pan_gene_3487	Average_internode_length_(whole_plant);Height_per_day_(until_flowering)	Average_internode_length_(whole_plant);Height_above_ear;Height_per_day_(until_flowering);Plant_height	0	0	0	0	0	0	0	0	0	0	0	0	0	0	0	0	1	0	0	0	0	0	0	0	0	0	1	private
pan_gene_30316	pan_gene_5044	Average_internode_length_(whole_plant);Height_per_day_(until_flowering)	Average_internode_length_(below_ear);Average_internode_length_(whole_plant);Ear_height;Leaf_length	0	0	0	0	1	0	0	0	0	0	0	0	0	0	0	1	0	0	0	1	0	0	0	0	0	0	3	dispensable
pan_gene_30316	pan_gene_7824	Average_internode_length_(whole_plant);Height_per_day_(until_flowering)	Average_internode_length_(whole_plant)	0	0	0	0	0	0	0	0	0	1	0	0	0	0	0	1	0	0	0	1	0	0	0	0	0	1	4	dispensable
pan_gene_30316	pan_gene_8122	Average_internode_length_(whole_plant);Height_per_day_(until_flowering)	Average_internode_length_(whole_plant);Ear_row_number;Fumarate;Nodes_above_ear	0	0	0	0	1	0	0	0	0	0	0	0	0	0	0	1	0	0	0	0	0	0	0	0	0	0	2	dispensable
pan_gene_30320	pan_gene_5019	Average_internode_length_(above_ear);Average_internode_length_(whole_plant);Height_above_ear;Height_per_day_(until_flowering)	Average_internode_length_(below_ear);Average_internode_length_(whole_plant)	0	0	1	0	0	0	0	0	0	0	0	0	0	0	0	0	0	0	0	0	0	0	0	0	0	0	1	private
pan_gene_30320	pan_gene_9036	Average_internode_length_(above_ear);Average_internode_length_(whole_plant);Height_above_ear;Height_per_day_(until_flowering)	100_Kernel_weight;Average_internode_length_(whole_plant);Height_above_ear;Height_per_day_(until_flowering);Plant_height	0	0	1	0	0	0	0	0	0	0	0	0	0	0	0	0	0	0	0	0	0	0	0	0	0	0	1	private
pan_gene_30322	pan_gene_3039	Average_internode_length_(whole_plant)	Average_internode_length_(whole_plant);Ratio_of_ear_height_to_total_height	0	0	1	0	0	0	0	0	0	0	0	0	0	0	0	0	0	0	0	0	0	0	0	0	0	0	1	private
pan_gene_30322	pan_gene_7497	Average_internode_length_(whole_plant)	Average_internode_length_(whole_plant);Boxcox-transformed_leaf_angle	0	0	1	0	0	0	1	0	0	0	0	0	0	0	0	0	0	0	0	0	0	0	0	0	0	0	2	dispensable
pan_gene_30332	pan_gene_32831	Average_internode_length_(whole_plant)	Average_internode_length_(above_ear);Average_internode_length_(whole_plant);Chlorophyll_B;Total_amino_acids	0	0	1	0	0	0	0	0	0	0	0	0	0	0	1	0	0	0	0	0	0	0	0	0	0	0	2	dispensable
pan_gene_30352	pan_gene_786	Average_internode_length_(above_ear);Average_internode_length_(whole_plant);Southern_leaf_blight	Average_internode_length_(whole_plant);Boxcox-transformed_leaf_angle	0	0	1	0	0	0	0	0	0	0	0	0	0	0	0	0	0	0	0	0	0	0	0	0	0	0	1	private
pan_gene_30585	pan_gene_5018	Average_internode_length_(whole_plant);Plant_height;Tassel_length	Average_internode_length_(below_ear);Average_internode_length_(whole_plant)	0	0	0	0	0	0	0	0	0	0	0	0	0	0	0	0	0	0	0	0	1	0	0	0	0	0	1	private
pan_gene_30588	pan_gene_3888	Average_internode_length_(whole_plant)	Average_internode_length_(whole_plant);Height_per_day_(until_flowering)	0	0	1	0	0	1	0	0	0	0	1	0	0	0	0	0	0	0	0	0	1	1	1	1	0	0	7	dispensable
pan_gene_30588	pan_gene_7716	Average_internode_length_(whole_plant)	Average_internode_length_(below_ear);Average_internode_length_(whole_plant);Ear_height;Height_per_day_(until_flowering);Plant_height	0	0	1	0	0	0	0	0	0	0	0	0	0	0	0	1	0	0	0	0	0	0	1	0	0	0	3	dispensable
pan_gene_30588	pan_gene_7860	Average_internode_length_(whole_plant)	Average_internode_length_(above_ear);Average_internode_length_(whole_plant);Cob_diameter;Height_per_day_(until_flowering)	0	0	1	0	0	0	0	0	0	0	0	1	0	0	0	0	0	0	0	0	0	0	0	0	0	0	2	dispensable
pan_gene_30794	pan_gene_3890	Average_internode_length_(whole_plant);Height_per_day_(until_flowering);Protein	Average_internode_length_(whole_plant)	0	0	0	0	0	0	0	0	0	0	0	0	0	0	0	0	0	0	0	0	0	0	0	0	1	0	1	private
pan_gene_30841	pan_gene_32834	Average_internode_length_(whole_plant);Days_to_silk;Ear_row_number;Tassel_branch_number	Average_internode_length_(above_ear);Average_internode_length_(whole_plant);Glutamate;Height_per_day_(until_flowering)	0	0	1	0	0	0	0	0	0	1	0	0	0	0	0	0	0	0	0	0	0	1	0	0	0	1	4	dispensable
pan_gene_30841	pan_gene_5555	Average_internode_length_(whole_plant);Days_to_silk;Ear_row_number;Tassel_branch_number	100_Kernel_weight;Average_internode_length_(above_ear);Average_internode_length_(whole_plant);Ear_row_number	0	0	1	1	0	1	0	1	1	0	1	0	0	1	0	0	0	1	0	0	0	1	0	0	0	0	9	dispensable
pan_gene_30841	pan_gene_9171	Average_internode_length_(whole_plant);Days_to_silk;Ear_row_number;Tassel_branch_number	Average_internode_length_(whole_plant)	0	0	1	0	0	1	1	0	1	1	1	1	1	0	0	0	0	1	0	1	0	0	0	0	0	0	10	dispensable
pan_gene_30841	pan_gene_9238	Average_internode_length_(whole_plant);Days_to_silk;Ear_row_number;Tassel_branch_number	Average_internode_length_(whole_plant)	0	0	0	1	0	0	1	1	1	0	0	0	0	0	0	1	0	0	1	0	0	0	0	1	0	0	7	dispensable
pan_gene_30876	pan_gene_5051	Average_internode_length_(whole_plant);Northern_Leaf_Blight	Average_internode_length_(above_ear);Average_internode_length_(whole_plant);Ear_height;Height_per_day_(until_flowering);Plant_height	0	0	1	0	1	0	0	1	1	0	0	0	1	0	0	1	0	1	1	0	0	0	0	0	1	0	9	dispensable
pan_gene_30876	pan_gene_5879	Average_internode_length_(whole_plant);Northern_Leaf_Blight	Average_internode_length_(whole_plant);Ratio_of_ear_height_to_total_height	0	0	1	0	0	0	0	0	1	0	0	0	0	0	0	0	0	0	0	0	0	0	0	0	0	1	3	dispensable
pan_gene_31090	pan_gene_5018	Anthesis-silking_interval;Average_internode_length_(whole_plant)	Average_internode_length_(below_ear);Average_internode_length_(whole_plant)	0	0	0	0	0	0	0	0	0	0	0	1	0	0	0	0	0	0	0	0	0	0	0	0	0	0	1	private
pan_gene_31090	pan_gene_5447	Anthesis-silking_interval;Average_internode_length_(whole_plant)	Average_internode_length_(below_ear);Average_internode_length_(whole_plant);Days_to_anthesis;Ear_height;Nodes_to_ear;Tassel_length	0	0	0	0	0	0	0	0	0	0	0	1	0	0	0	0	0	0	0	0	0	0	0	0	0	0	1	private
pan_gene_31859	pan_gene_792	Average_internode_length_(whole_plant)	Average_internode_length_(whole_plant)	0	0	1	0	0	0	0	0	0	0	0	0	0	1	0	1	0	1	0	0	0	0	0	0	0	0	4	dispensable
pan_gene_31859	pan_gene_8123	Average_internode_length_(whole_plant)	Average_internode_length_(whole_plant);Ear_row_number	0	0	1	0	0	0	0	0	1	0	0	1	0	0	0	0	0	0	0	0	0	0	0	0	0	0	3	dispensable
pan_gene_32547	pan_gene_32834	Anthesis-silking_interval;Average_internode_length_(whole_plant);Ear_row_number;Plant_height;Tassel_branch_number	Average_internode_length_(above_ear);Average_internode_length_(whole_plant);Glutamate;Height_per_day_(until_flowering)	0	0	1	0	0	0	0	1	0	0	0	0	0	0	0	0	0	0	0	0	0	0	0	0	0	0	2	dispensable
pan_gene_32547	pan_gene_3487	Anthesis-silking_interval;Average_internode_length_(whole_plant);Ear_row_number;Plant_height;Tassel_branch_number	Average_internode_length_(whole_plant);Height_above_ear;Height_per_day_(until_flowering);Plant_height	0	0	0	0	0	0	1	0	0	1	0	0	0	0	0	0	0	0	0	0	0	0	1	0	0	0	3	dispensable
pan_gene_32547	pan_gene_5555	Anthesis-silking_interval;Average_internode_length_(whole_plant);Ear_row_number;Plant_height;Tassel_branch_number	100_Kernel_weight;Average_internode_length_(above_ear);Average_internode_length_(whole_plant);Ear_row_number	0	0	1	0	0	1	0	0	1	0	0	0	1	1	0	0	0	0	0	0	0	0	0	0	0	0	5	dispensable
pan_gene_32697	pan_gene_5380	Average_internode_length_(whole_plant);Days_to_anthesis;Ear_height;Southern_leaf_blight;Starch	Anthesis-silking_interval;Average_internode_length_(whole_plant);Days_to_silk	0	0	1	0	0	0	0	0	0	0	0	0	1	0	0	0	0	0	0	0	0	1	0	0	1	1	5	dispensable
pan_gene_32783	pan_gene_9264	Average_internode_length_(above_ear);Average_internode_length_(whole_plant);Height_per_day_(until_flowering);Leaf_length;Plant_height	Average_internode_length_(whole_plant);Starch;Sucrose	0	0	1	0	0	0	0	0	0	0	0	0	0	0	0	1	0	0	0	0	0	0	0	0	0	0	2	dispensable
pan_gene_32832	pan_gene_9041	Average_internode_length_(whole_plant);Height_per_day_(until_flowering);Plant_height	Average_internode_length_(whole_plant);Height_per_day_(until_flowering);Plant_height	0	0	1	0	0	0	0	0	0	0	0	0	0	0	0	0	0	0	0	0	0	0	0	0	0	0	1	private
pan_gene_32834	pan_gene_433	Average_internode_length_(above_ear);Average_internode_length_(whole_plant);Glutamate;Height_per_day_(until_flowering)	Average_internode_length_(whole_plant);Leaf_width;Tassel_length	0	0	1	1	0	1	0	1	1	0	0	1	0	0	0	0	0	1	0	0	0	1	0	1	1	0	10	dispensable
pan_gene_32834	pan_gene_83	Average_internode_length_(above_ear);Average_internode_length_(whole_plant);Glutamate;Height_per_day_(until_flowering)	Average_internode_length_(whole_plant)	0	0	1	1	0	0	0	0	0	0	0	1	0	0	0	0	0	0	0	0	0	0	1	1	0	0	5	dispensable
pan_gene_32834	pan_gene_9238	Average_internode_length_(above_ear);Average_internode_length_(whole_plant);Glutamate;Height_per_day_(until_flowering)	Average_internode_length_(whole_plant)	0	0	0	1	1	0	0	0	1	0	1	0	0	0	0	0	0	0	0	0	1	0	0	0	0	0	5	dispensable
pan_gene_32845	pan_gene_7716	Average_internode_length_(whole_plant);Leaf_length;Stalk_strength	Average_internode_length_(below_ear);Average_internode_length_(whole_plant);Ear_height;Height_per_day_(until_flowering);Plant_height	0	0	1	0	0	0	0	0	0	0	0	0	0	1	0	0	0	0	0	0	0	0	0	0	0	0	2	dispensable
pan_gene_3482	pan_gene_4403	Average_internode_length_(above_ear);Average_internode_length_(whole_plant);Height_above_ear;Plant_height	Average_internode_length_(whole_plant);Leaf_width	0	0	1	1	0	0	0	0	1	0	0	0	0	0	0	0	0	0	0	0	1	0	0	0	0	0	4	dispensable
pan_gene_3482	pan_gene_57	Average_internode_length_(above_ear);Average_internode_length_(whole_plant);Height_above_ear;Plant_height	Average_internode_length_(whole_plant)	0	0	0	0	1	0	0	0	0	0	0	0	1	0	1	0	0	0	0	0	0	0	0	0	0	0	3	dispensable
pan_gene_3482	pan_gene_9294	Average_internode_length_(above_ear);Average_internode_length_(whole_plant);Height_above_ear;Plant_height	Average_internode_length_(whole_plant);Ear_row_number;Leaf_length	0	0	1	0	0	0	0	1	0	0	0	0	0	0	0	1	0	0	0	0	0	0	0	0	0	0	3	dispensable
pan_gene_3487	pan_gene_5555	Average_internode_length_(whole_plant);Height_above_ear;Height_per_day_(until_flowering);Plant_height	100_Kernel_weight;Average_internode_length_(above_ear);Average_internode_length_(whole_plant);Ear_row_number	0	0	0	0	0	0	1	0	0	0	0	0	0	0	0	0	1	0	0	0	0	0	0	0	0	0	2	dispensable
pan_gene_3487	pan_gene_7824	Average_internode_length_(whole_plant);Height_above_ear;Height_per_day_(until_flowering);Plant_height	Average_internode_length_(whole_plant)	0	0	0	0	0	0	1	0	0	0	0	0	0	0	0	0	1	0	0	0	0	0	0	0	0	0	2	dispensable
pan_gene_3487	pan_gene_8335	Average_internode_length_(whole_plant);Height_above_ear;Height_per_day_(until_flowering);Plant_height	Average_internode_length_(whole_plant);Photoperiod_Growing-degree_days_to_silk;Photoperiod_growing-degree_days_to_anthesis	0	0	0	0	0	0	0	0	0	1	0	0	0	0	0	0	1	0	0	0	0	0	1	0	0	0	3	dispensable
pan_gene_38178	pan_gene_839	Anthesis-silking_interval;Average_internode_length_(whole_plant);Height_above_ear	Average_internode_length_(whole_plant)	0	0	1	0	0	0	0	0	0	0	0	0	0	0	0	0	0	0	0	0	0	0	0	0	0	0	1	private
pan_gene_3861	pan_gene_412	Average_internode_length_(whole_plant);Ear_height;Glucose;Plant_height;Protein	Average_internode_length_(whole_plant);Days_to_anthesis;Nodes_above_ear	0	0	1	0	0	1	0	0	0	0	1	0	0	0	0	0	0	0	0	0	0	0	0	0	0	0	3	dispensable
pan_gene_3861	pan_gene_5051	Average_internode_length_(whole_plant);Ear_height;Glucose;Plant_height;Protein	Average_internode_length_(above_ear);Average_internode_length_(whole_plant);Ear_height;Height_per_day_(until_flowering);Plant_height	0	0	1	0	0	0	0	0	0	0	0	0	0	0	0	0	0	0	0	0	0	0	0	0	0	0	1	private
pan_gene_3861	pan_gene_9036	Average_internode_length_(whole_plant);Ear_height;Glucose;Plant_height;Protein	100_Kernel_weight;Average_internode_length_(whole_plant);Height_above_ear;Height_per_day_(until_flowering);Plant_height	0	0	1	0	0	0	0	0	1	0	0	0	0	0	0	0	0	0	0	0	0	0	0	0	0	0	2	dispensable
pan_gene_38834	pan_gene_9072	Average_internode_length_(whole_plant);Nodes_above_ear	Average_internode_length_(whole_plant);Southern_leaf_blight	0	0	1	0	0	0	0	0	0	1	0	0	0	0	0	0	0	0	0	0	0	0	0	0	0	0	2	dispensable
pan_gene_38834	pan_gene_9700	Average_internode_length_(whole_plant);Nodes_above_ear	Average_internode_length_(whole_plant);Days_to_anthesis	0	0	1	0	0	0	0	0	1	1	0	0	0	0	0	1	1	1	0	0	1	0	0	0	0	1	8	dispensable
pan_gene_40	pan_gene_5380	Average_internode_length_(whole_plant)	Anthesis-silking_interval;Average_internode_length_(whole_plant);Days_to_silk	0	0	1	0	0	0	0	0	0	0	0	0	0	0	0	0	0	0	0	0	0	0	0	0	0	0	1	private
pan_gene_40	pan_gene_778	Average_internode_length_(whole_plant)	Average_internode_length_(whole_plant)	0	0	1	0	0	0	0	0	0	0	0	1	0	0	0	0	0	0	0	0	0	0	0	0	0	1	3	dispensable
pan_gene_40	pan_gene_97186	Average_internode_length_(whole_plant)	Average_internode_length_(whole_plant);Height_per_day_(until_flowering)	0	0	1	0	0	0	0	0	0	0	0	1	0	0	0	0	0	1	0	1	1	1	0	0	0	0	6	dispensable
pan_gene_40616	pan_gene_9545	Average_internode_length_(whole_plant);Northern_Leaf_Blight	Average_internode_length_(whole_plant)	0	0	1	0	0	0	0	0	0	0	0	0	0	0	0	0	1	0	0	0	0	0	0	0	0	0	2	dispensable
pan_gene_409	pan_gene_5447	Average_internode_length_(above_ear);Average_internode_length_(whole_plant);Height_per_day_(until_flowering);Nodes_per_plant;Plant_height	Average_internode_length_(below_ear);Average_internode_length_(whole_plant);Days_to_anthesis;Ear_height;Nodes_to_ear;Tassel_length	0	0	1	0	1	0	0	0	0	1	1	1	0	0	0	1	1	0	0	1	1	0	1	1	1	1	13	near-core
pan_gene_433	pan_gene_5555	Average_internode_length_(whole_plant);Leaf_width;Tassel_length	100_Kernel_weight;Average_internode_length_(above_ear);Average_internode_length_(whole_plant);Ear_row_number	0	0	1	0	0	0	0	0	1	0	0	0	1	0	1	0	0	0	0	0	0	0	0	0	0	0	4	dispensable
pan_gene_433	pan_gene_9171	Average_internode_length_(whole_plant);Leaf_width;Tassel_length	Average_internode_length_(whole_plant)	0	0	1	1	0	0	1	1	0	0	0	0	1	1	0	1	1	1	0	0	0	0	0	0	0	0	9	dispensable
pan_gene_434	pan_gene_5555	Average_internode_length_(whole_plant);Nodes_per_plant	100_Kernel_weight;Average_internode_length_(above_ear);Average_internode_length_(whole_plant);Ear_row_number	0	0	1	0	0	0	0	1	0	0	1	0	0	0	0	0	0	0	0	0	0	0	0	0	0	0	3	dispensable
pan_gene_4403	pan_gene_5249	Average_internode_length_(whole_plant);Leaf_width	100_Kernel_weight;Average_internode_length_(whole_plant);Glucose;Height_per_day_(until_flowering)	0	0	1	0	0	0	0	0	1	0	0	0	0	0	0	0	0	0	0	0	0	0	0	0	0	0	2	dispensable
pan_gene_4403	pan_gene_733	Average_internode_length_(whole_plant);Leaf_width	Average_internode_length_(whole_plant);Cob_diameter;Plant_height	0	0	1	1	0	0	0	0	1	0	0	0	0	0	0	0	0	0	0	0	0	0	0	0	0	0	3	dispensable
pan_gene_4403	pan_gene_7849	Average_internode_length_(whole_plant);Leaf_width	Anthesis-silking_interval;Average_internode_length_(whole_plant);Cob_diameter;Height_per_day_(until_flowering)	0	0	1	0	0	0	0	0	1	0	0	0	0	0	0	0	0	0	0	0	1	0	0	0	0	0	3	dispensable
pan_gene_4403	pan_gene_88	Average_internode_length_(whole_plant);Leaf_width	Average_internode_length_(whole_plant)	0	0	1	0	0	0	0	0	1	0	0	0	0	0	0	0	0	0	0	0	0	0	0	0	0	0	2	dispensable
pan_gene_4556	pan_gene_550	Average_internode_length_(whole_plant)	Average_internode_length_(whole_plant)	0	0	1	0	0	1	0	0	1	0	1	1	1	0	1	0	1	1	0	0	1	1	1	1	0	1	14	near-core
pan_gene_4556	pan_gene_5555	Average_internode_length_(whole_plant)	100_Kernel_weight;Average_internode_length_(above_ear);Average_internode_length_(whole_plant);Ear_row_number	0	0	1	0	0	1	0	0	1	0	1	0	0	0	1	0	0	0	0	0	1	1	0	0	0	0	7	dispensable
pan_gene_5018	pan_gene_5447	Average_internode_length_(below_ear);Average_internode_length_(whole_plant)	Average_internode_length_(below_ear);Average_internode_length_(whole_plant);Days_to_anthesis;Ear_height;Nodes_to_ear;Tassel_length	0	0	1	0	0	0	1	1	0	1	0	1	0	1	1	0	1	0	0	0	1	0	1	0	0	0	10	dispensable
pan_gene_5018	pan_gene_7715	Average_internode_length_(below_ear);Average_internode_length_(whole_plant)	Average_internode_length_(below_ear);Average_internode_length_(whole_plant);Ear_height;Height_per_day_(until_flowering);Plant_height	0	0	1	0	1	0	0	0	1	1	1	1	1	1	0	1	0	0	0	0	0	0	0	1	1	0	11	near-core
pan_gene_5024	pan_gene_7715	Average_internode_length_(above_ear);Average_internode_length_(below_ear);Average_internode_length_(whole_plant);Ear_height	Average_internode_length_(below_ear);Average_internode_length_(whole_plant);Ear_height;Height_per_day_(until_flowering);Plant_height	0	0	1	0	0	0	0	0	0	0	0	0	0	0	0	0	0	0	0	0	0	0	0	0	0	0	1	private
pan_gene_5051	pan_gene_5879	Average_internode_length_(above_ear);Average_internode_length_(whole_plant);Ear_height;Height_per_day_(until_flowering);Plant_height	Average_internode_length_(whole_plant);Ratio_of_ear_height_to_total_height	0	0	1	0	0	1	0	0	0	0	0	0	0	0	0	0	0	0	0	0	1	0	0	0	0	0	3	dispensable
pan_gene_5051	pan_gene_64483	Average_internode_length_(above_ear);Average_internode_length_(whole_plant);Ear_height;Height_per_day_(until_flowering);Plant_height	Average_internode_length_(whole_plant)	0	0	0	0	0	0	0	0	0	0	0	0	0	0	0	0	0	0	0	0	0	0	0	0	1	0	1	private
pan_gene_5051	pan_gene_9036	Average_internode_length_(above_ear);Average_internode_length_(whole_plant);Ear_height;Height_per_day_(until_flowering);Plant_height	100_Kernel_weight;Average_internode_length_(whole_plant);Height_above_ear;Height_per_day_(until_flowering);Plant_height	0	0	1	1	1	0	0	0	1	1	0	1	0	1	0	0	0	0	1	1	1	1	1	0	0	0	12	near-core
pan_gene_5249	pan_gene_57	100_Kernel_weight;Average_internode_length_(whole_plant);Glucose;Height_per_day_(until_flowering)	Average_internode_length_(whole_plant)	0	0	0	0	0	0	0	0	0	0	0	0	1	0	1	0	0	0	0	0	0	0	0	0	0	0	2	dispensable
pan_gene_5249	pan_gene_88	100_Kernel_weight;Average_internode_length_(whole_plant);Glucose;Height_per_day_(until_flowering)	Average_internode_length_(whole_plant)	0	0	1	0	0	0	0	0	1	0	1	0	0	0	0	0	0	0	0	0	0	0	0	0	0	0	3	dispensable
pan_gene_5249	pan_gene_9294	100_Kernel_weight;Average_internode_length_(whole_plant);Glucose;Height_per_day_(until_flowering)	Average_internode_length_(whole_plant);Ear_row_number;Leaf_length	0	0	1	0	0	0	0	0	0	0	0	0	0	0	0	0	0	0	0	0	0	0	0	0	0	0	1	private
pan_gene_5380	pan_gene_97186	Anthesis-silking_interval;Average_internode_length_(whole_plant);Days_to_silk	Average_internode_length_(whole_plant);Height_per_day_(until_flowering)	0	0	1	0	0	0	0	0	0	0	0	0	0	0	0	0	0	0	0	0	0	0	0	0	0	0	1	private
pan_gene_5447	pan_gene_7715	Average_internode_length_(below_ear);Average_internode_length_(whole_plant);Days_to_anthesis;Ear_height;Nodes_to_ear;Tassel_length	Average_internode_length_(below_ear);Average_internode_length_(whole_plant);Ear_height;Height_per_day_(until_flowering);Plant_height	0	0	1	0	1	0	0	1	0	1	0	1	0	1	0	0	0	0	0	0	0	1	0	0	0	1	8	dispensable
pan_gene_550	pan_gene_7824	Average_internode_length_(whole_plant)	Average_internode_length_(whole_plant)	0	0	1	0	1	1	1	0	1	0	1	1	1	1	1	0	0	1	0	0	0	1	1	1	0	1	15	near-core
pan_gene_5555	pan_gene_8335	100_Kernel_weight;Average_internode_length_(above_ear);Average_internode_length_(whole_plant);Ear_row_number	Average_internode_length_(whole_plant);Photoperiod_Growing-degree_days_to_silk;Photoperiod_growing-degree_days_to_anthesis	0	0	1	0	0	1	0	0	1	0	1	0	1	0	1	0	1	0	0	0	1	1	0	0	0	0	9	dispensable
pan_gene_5555	pan_gene_9171	100_Kernel_weight;Average_internode_length_(above_ear);Average_internode_length_(whole_plant);Ear_row_number	Average_internode_length_(whole_plant)	0	0	1	0	0	0	0	0	0	0	1	0	0	0	0	0	0	0	0	0	0	0	0	0	0	0	2	dispensable
pan_gene_57	pan_gene_733	Average_internode_length_(whole_plant)	Average_internode_length_(whole_plant);Cob_diameter;Plant_height	0	0	0	0	1	0	0	0	0	0	0	1	1	0	1	0	0	0	0	0	0	0	0	1	0	0	5	dispensable
pan_gene_57	pan_gene_7849	Average_internode_length_(whole_plant)	Anthesis-silking_interval;Average_internode_length_(whole_plant);Cob_diameter;Height_per_day_(until_flowering)	0	0	0	0	1	0	0	0	0	0	0	0	1	0	1	0	0	0	0	0	0	0	0	0	0	0	3	dispensable
pan_gene_5879	pan_gene_948	Average_internode_length_(whole_plant);Ratio_of_ear_height_to_total_height	Average_internode_length_(below_ear);Average_internode_length_(whole_plant)	0	0	1	0	0	0	0	0	0	0	0	0	0	0	0	0	0	0	1	0	0	0	0	0	1	0	3	dispensable
pan_gene_6525	pan_gene_7721	Average_internode_length_(whole_plant);Plant_height	Average_internode_length_(whole_plant);Height_per_day_(until_flowering)	0	0	1	1	0	1	1	0	1	1	0	0	0	1	0	0	0	0	0	0	0	0	0	0	0	0	7	dispensable
pan_gene_6525	pan_gene_9080	Average_internode_length_(whole_plant);Plant_height	Average_internode_length_(whole_plant);Ear_height;Height_per_day_(until_flowering);Plant_height	0	0	1	1	1	0	0	1	0	0	0	0	0	0	0	0	0	0	0	0	0	0	0	0	0	0	4	dispensable
pan_gene_733	pan_gene_88	Average_internode_length_(whole_plant);Cob_diameter;Plant_height	Average_internode_length_(whole_plant)	0	0	1	0	0	1	0	0	1	1	1	0	0	0	0	1	0	0	1	0	0	0	1	0	0	0	8	dispensable
pan_gene_733	pan_gene_9294	Average_internode_length_(whole_plant);Cob_diameter;Plant_height	Average_internode_length_(whole_plant);Ear_row_number;Leaf_length	0	0	1	1	0	0	0	0	0	0	0	0	0	0	0	1	0	0	0	0	0	0	0	0	0	0	3	dispensable
pan_gene_778	pan_gene_97186	Average_internode_length_(whole_plant)	Average_internode_length_(whole_plant);Height_per_day_(until_flowering)	0	0	1	1	0	0	0	1	0	0	0	0	0	1	0	0	1	1	0	0	0	0	0	0	0	0	6	dispensable
pan_gene_7849	pan_gene_88	Anthesis-silking_interval;Average_internode_length_(whole_plant);Cob_diameter;Height_per_day_(until_flowering)	Average_internode_length_(whole_plant)	0	0	1	0	0	1	0	0	1	1	1	0	0	0	0	1	0	0	0	0	0	0	0	0	0	0	6	dispensable
pan_gene_7849	pan_gene_9294	Anthesis-silking_interval;Average_internode_length_(whole_plant);Cob_diameter;Height_per_day_(until_flowering)	Average_internode_length_(whole_plant);Ear_row_number;Leaf_length	0	0	1	0	0	0	0	1	0	0	0	0	0	0	1	1	0	0	0	0	0	0	0	0	0	0	4	dispensable
pan_gene_787	pan_gene_948	Average_internode_length_(whole_plant)	Average_internode_length_(below_ear);Average_internode_length_(whole_plant)	0	0	1	0	0	0	0	0	1	0	0	0	0	0	0	0	0	0	0	0	0	0	0	0	0	0	2	dispensable
pan_gene_8123	pan_gene_9223	Average_internode_length_(whole_plant);Ear_row_number	Average_internode_length_(below_ear);Average_internode_length_(whole_plant);Ear_height;Starch	0	0	1	1	0	1	0	0	1	0	0	0	1	0	0	0	1	1	0	0	0	0	0	0	1	0	8	dispensable
pan_gene_88	pan_gene_8855	Average_internode_length_(whole_plant)	Anthesis-silking_interval;Average_internode_length_(whole_plant);Nodes_per_plant;Nodes_to_ear	0	0	0	0	0	0	0	0	1	0	0	0	0	0	0	0	0	0	0	0	0	0	0	0	0	0	1	private
pan_gene_88	pan_gene_9294	Average_internode_length_(whole_plant)	Average_internode_length_(whole_plant);Ear_row_number;Leaf_length	0	0	1	0	0	0	0	0	0	0	0	0	0	0	0	0	0	0	0	0	0	0	0	0	0	0	1	private
pan_gene_88	pan_gene_99893	Average_internode_length_(whole_plant)	Average_internode_length_(whole_plant)	0	0	0	0	0	0	0	0	0	1	0	0	0	0	1	1	0	0	0	0	0	0	0	0	0	0	3	dispensable
pan_gene_9176	pan_gene_9223	Average_internode_length_(whole_plant)	Average_internode_length_(below_ear);Average_internode_length_(whole_plant);Ear_height;Starch	0	0	1	0	0	0	0	0	1	0	0	0	0	0	0	0	0	0	0	0	0	0	0	0	0	0	2	dispensable
pan_gene_100444	pan_gene_29220	Average_internode_length_(whole_plant);Chlorophyll_A	Average_internode_length_(whole_plant)	0	0	0	1	0	1	0	0	0	1	0	0	0	0	0	0	0	0	0	0	0	0	0	0	0	0	3	dispensable
pan_gene_100444	pan_gene_372	Average_internode_length_(whole_plant);Chlorophyll_A	Average_internode_length_(whole_plant);Malate	0	0	0	0	1	1	0	0	0	0	0	1	0	0	0	0	0	0	0	0	0	0	0	0	0	0	3	dispensable
pan_gene_101109	pan_gene_4403	Average_internode_length_(whole_plant);Nodes_to_ear	Average_internode_length_(whole_plant);Leaf_width	0	0	0	1	0	0	0	0	0	0	0	0	0	0	0	0	0	0	0	0	0	0	0	0	0	0	1	private
pan_gene_103195	pan_gene_2890	Average_internode_length_(whole_plant)	Average_internode_length_(whole_plant)	0	0	0	1	0	0	0	0	0	0	0	0	0	0	0	0	0	0	0	0	0	0	0	0	0	0	1	private
pan_gene_103375	pan_gene_12008	Average_internode_length_(above_ear);Average_internode_length_(whole_plant)	Average_internode_length_(above_ear);Average_internode_length_(whole_plant);Malate	0	0	0	1	0	1	0	0	0	0	0	0	0	0	0	1	0	0	0	0	0	0	0	0	0	0	3	dispensable
pan_gene_103375	pan_gene_14694	Average_internode_length_(above_ear);Average_internode_length_(whole_plant)	Average_internode_length_(whole_plant);Height_per_day_(until_flowering)	0	0	0	1	0	0	1	1	0	0	1	0	0	0	0	1	0	1	0	1	0	0	1	0	0	1	9	dispensable
pan_gene_103375	pan_gene_25440	Average_internode_length_(above_ear);Average_internode_length_(whole_plant)	Average_internode_length_(whole_plant);Ear_row_number;Height_above_ear;Leaf_width;Nodes_above_ear;Photoperiod_Growing-degree_days_to_silk	0	0	0	0	0	1	0	1	0	0	1	0	0	0	0	1	0	0	0	0	0	0	0	0	0	0	4	dispensable
pan_gene_103375	pan_gene_30323	Average_internode_length_(above_ear);Average_internode_length_(whole_plant)	Average_internode_length_(whole_plant);Height_above_ear;Leaf_width;Plant_height	0	0	0	1	0	0	0	0	0	0	0	0	0	0	0	0	0	0	0	0	0	0	0	0	0	0	1	private
pan_gene_103375	pan_gene_40590	Average_internode_length_(above_ear);Average_internode_length_(whole_plant)	Average_internode_length_(whole_plant);Cob_diameter	0	0	0	1	0	0	0	0	0	0	0	0	0	0	0	0	0	0	0	0	0	0	0	0	0	0	1	private
pan_gene_103375	pan_gene_76698	Average_internode_length_(above_ear);Average_internode_length_(whole_plant)	Average_internode_length_(whole_plant);Boxcox-transformed_leaf_angle	0	0	0	1	0	0	0	0	0	0	0	0	0	0	0	0	0	0	0	0	0	0	1	0	0	0	2	dispensable
pan_gene_103375	pan_gene_9081	Average_internode_length_(above_ear);Average_internode_length_(whole_plant)	Average_internode_length_(whole_plant);Ear_height;Height_per_day_(until_flowering);Plant_height	0	0	0	1	0	0	1	1	0	0	0	0	0	0	0	1	0	0	0	0	0	0	0	0	0	1	5	dispensable
pan_gene_103490	pan_gene_11861	Average_internode_length_(whole_plant)	Average_internode_length_(whole_plant);Ear_height;Leaf_width	0	0	0	1	0	0	0	0	0	0	0	0	0	0	0	0	0	0	0	0	0	0	0	0	0	0	1	private
pan_gene_103490	pan_gene_13176	Average_internode_length_(whole_plant)	Average_internode_length_(whole_plant)	0	0	0	1	0	0	0	0	0	0	0	0	0	0	0	0	0	0	0	0	0	0	0	0	0	0	1	private
pan_gene_103490	pan_gene_16301	Average_internode_length_(whole_plant)	Average_internode_length_(whole_plant)	0	0	0	1	0	0	0	0	0	0	0	0	0	0	0	0	0	0	0	0	0	0	0	0	0	0	1	private
pan_gene_103490	pan_gene_22255	Average_internode_length_(whole_plant)	100_Kernel_weight;Anthesis-silking_interval;Average_internode_length_(whole_plant)	0	0	0	1	0	0	0	0	0	0	0	0	0	0	0	0	0	0	0	0	0	0	0	0	0	0	1	private
pan_gene_103490	pan_gene_22764	Average_internode_length_(whole_plant)	Average_internode_length_(whole_plant)	0	0	0	1	0	0	0	0	0	0	0	0	0	0	0	0	0	0	0	0	0	0	0	0	0	0	1	private
pan_gene_103490	pan_gene_27965	Average_internode_length_(whole_plant)	Average_internode_length_(whole_plant);Tassel_branch_number	0	0	0	1	0	0	0	0	0	0	0	0	0	0	0	0	0	0	0	0	0	0	0	0	0	0	1	private
pan_gene_103490	pan_gene_28024	Average_internode_length_(whole_plant)	Average_internode_length_(above_ear);Average_internode_length_(whole_plant);Tassel_length	0	0	0	1	0	0	0	0	0	0	0	0	0	0	0	0	0	0	0	0	0	0	0	0	0	0	1	private
pan_gene_103490	pan_gene_2968	Average_internode_length_(whole_plant)	Average_internode_length_(above_ear);Average_internode_length_(whole_plant);Leaf_width;Plant_height	0	0	0	1	0	0	0	0	0	0	0	0	0	0	0	0	0	0	0	0	0	0	0	0	0	0	1	private
pan_gene_103490	pan_gene_30330	Average_internode_length_(whole_plant)	Average_internode_length_(whole_plant);Tassel_length	0	0	0	1	0	0	0	0	0	0	0	0	0	0	0	0	0	0	0	0	0	0	0	0	0	0	1	private
pan_gene_103490	pan_gene_32834	Average_internode_length_(whole_plant)	Average_internode_length_(above_ear);Average_internode_length_(whole_plant);Glutamate;Height_per_day_(until_flowering)	0	0	0	1	0	0	0	0	0	0	0	0	0	0	0	0	0	0	0	0	0	0	0	0	0	0	1	private
pan_gene_103490	pan_gene_6525	Average_internode_length_(whole_plant)	Average_internode_length_(whole_plant);Plant_height	0	0	0	1	0	0	0	0	0	0	0	0	0	0	0	0	0	0	0	0	0	0	0	0	0	0	1	private
pan_gene_103490	pan_gene_7982	Average_internode_length_(whole_plant)	Average_internode_length_(whole_plant);Days_to_silk;Tassel_branch_number	0	0	0	1	0	0	0	0	0	0	0	0	0	0	0	0	0	0	0	0	0	0	0	0	0	0	1	private
pan_gene_103490	pan_gene_915	Average_internode_length_(whole_plant)	Average_internode_length_(whole_plant);Height_per_day_(until_flowering);Malate	0	0	0	1	0	0	0	0	0	0	0	0	0	0	0	0	0	0	0	0	0	0	0	0	0	0	1	private
pan_gene_10662	pan_gene_13176	Average_internode_length_(whole_plant);Height_per_day_(until_flowering);Plant_height	Average_internode_length_(whole_plant)	0	0	0	1	1	0	0	0	1	0	0	0	0	0	0	0	0	0	0	1	0	0	1	0	0	0	5	dispensable
pan_gene_10662	pan_gene_16366	Average_internode_length_(whole_plant);Height_per_day_(until_flowering);Plant_height	Average_internode_length_(below_ear);Average_internode_length_(whole_plant)	0	0	0	1	1	0	0	0	1	0	0	0	1	0	0	0	0	0	0	0	0	0	1	0	0	0	5	dispensable
pan_gene_10662	pan_gene_18766	Average_internode_length_(whole_plant);Height_per_day_(until_flowering);Plant_height	Average_internode_length_(whole_plant);Ear_height;Height_per_day_(until_flowering);Plant_height;Southern_leaf_blight	0	0	0	1	0	1	0	1	1	0	1	0	1	0	0	0	0	0	0	0	0	0	0	0	0	0	6	dispensable
pan_gene_10662	pan_gene_2008	Average_internode_length_(whole_plant);Height_per_day_(until_flowering);Plant_height	Average_internode_length_(whole_plant)	0	0	0	1	1	0	0	1	0	0	0	0	0	0	0	0	0	0	0	0	0	0	0	0	0	0	3	dispensable
pan_gene_10662	pan_gene_2019	Average_internode_length_(whole_plant);Height_per_day_(until_flowering);Plant_height	Average_internode_length_(whole_plant)	0	0	0	1	1	1	0	0	1	0	0	0	1	0	0	0	0	0	0	0	0	0	0	0	0	0	5	dispensable
pan_gene_10662	pan_gene_20622	Average_internode_length_(whole_plant);Height_per_day_(until_flowering);Plant_height	Average_internode_length_(whole_plant);Plant_height	0	0	0	1	0	0	0	0	0	0	0	0	0	0	0	0	0	0	0	0	0	0	1	0	0	0	2	dispensable
pan_gene_10662	pan_gene_22768	Average_internode_length_(whole_plant);Height_per_day_(until_flowering);Plant_height	Average_internode_length_(whole_plant);Plant_height	0	0	0	1	1	1	0	0	1	0	0	0	0	0	0	0	0	0	0	0	0	0	0	0	0	0	4	dispensable
[truncated: 4,309 more rows]
