# Supplementary material for: Co-expression pan-network reveals genes involved in complex traits within maize pan-genome
Source: BMC Plant Biol. 2022 Dec 19;22:595. doi: 10.1186/s12870-022-03985-z (PMC9762053; doi:10.1186/s12870-022-03985-z)
Supplement: Supplementary file 7 — Additional file 7. [file 12870_2022_3985_MOESM7_ESM.zip › SupplementaryData5/Days_to_silk.pannetwork.csv]

gene1	gene2	trait1	trait2	B73	B97	CML103	CML228	CML247	CML277	CML322	CML333	CML52	CML69	HP301	IL14H	Ki11	Ki3	Ky21	M162W	M37W	Mo18W	MS71	NC350	NC358	Oh43	Oh7b	P39	Tx303	Tzi8	sum	sub-category
pan_gene_1003	pan_gene_10742	Days_to_silk	Days_to_anthesis;Days_to_silk	1	0	0	0	0	0	0	0	0	0	0	0	0	0	0	0	0	0	0	0	0	0	0	0	0	0	1	private
pan_gene_10117	pan_gene_12126	Days_to_silk	Days_to_silk	0	0	0	0	0	0	0	0	0	0	0	0	0	0	0	0	0	0	0	0	0	0	0	0	0	1	1	private
pan_gene_10117	pan_gene_16029	Days_to_silk	Days_to_silk;Glucose	0	0	0	0	0	0	0	0	0	0	0	0	1	0	0	1	0	0	0	0	0	0	0	0	0	1	3	dispensable
pan_gene_10117	pan_gene_16031	Days_to_silk	Days_to_silk	0	0	0	0	0	0	0	0	0	0	0	0	1	0	0	0	0	0	0	1	0	0	0	0	0	1	3	dispensable
pan_gene_10117	pan_gene_23709	Days_to_silk	Days_to_silk	0	0	0	0	0	0	0	0	0	0	0	0	1	0	0	1	0	0	0	0	0	0	0	0	0	1	3	dispensable
pan_gene_10117	pan_gene_26803	Days_to_silk	Days_to_silk;Stalk_strength	0	0	0	0	0	0	0	0	0	0	0	0	1	0	0	1	0	0	0	1	0	0	0	0	0	1	4	dispensable
pan_gene_10117	pan_gene_28606	Days_to_silk	Days_to_silk	0	0	0	0	0	0	0	0	0	0	0	0	1	0	0	0	0	0	0	0	0	0	0	0	0	0	1	private
pan_gene_10117	pan_gene_28607	Days_to_silk	Days_to_silk	0	0	0	0	0	0	0	0	0	0	0	0	0	0	0	0	0	0	0	1	0	0	0	0	0	1	2	dispensable
pan_gene_10117	pan_gene_8287	Days_to_silk	Days_to_silk	0	0	0	0	0	0	0	0	0	0	0	0	1	0	0	1	0	0	0	0	0	0	0	0	0	1	3	dispensable
pan_gene_10117	pan_gene_9152	Days_to_silk	Days_to_silk	0	0	0	0	0	0	0	0	0	0	0	0	0	0	0	0	0	0	0	0	0	0	0	0	0	1	1	private
pan_gene_101784	pan_gene_1036	100_Kernel_weight;Days_to_silk	Days_to_silk;Fructose;Photoperiod_growing-degree_days_to_anthesis	1	0	0	0	0	0	0	0	0	0	1	0	1	0	0	0	0	1	0	1	0	0	0	0	0	1	6	dispensable
pan_gene_101784	pan_gene_1053	100_Kernel_weight;Days_to_silk	Days_to_anthesis;Days_to_silk	1	1	0	1	1	0	0	1	1	1	1	0	1	0	1	1	0	0	0	1	0	0	0	0	1	1	14	near-core
pan_gene_101784	pan_gene_11742	100_Kernel_weight;Days_to_silk	Days_to_silk;Leaf_length;Protein	1	0	0	0	0	0	0	0	0	0	0	0	0	0	0	0	0	0	0	1	0	0	0	0	0	0	2	dispensable
pan_gene_101784	pan_gene_6288	100_Kernel_weight;Days_to_silk	Days_to_silk;Tassel_length	1	1	1	1	0	1	1	1	0	0	0	0	1	1	0	1	1	1	0	1	1	0	1	0	0	1	16	near-core
pan_gene_101784	pan_gene_6773	100_Kernel_weight;Days_to_silk	Days_to_silk	1	0	0	1	0	1	0	1	0	0	0	1	0	1	0	0	0	0	0	0	1	0	0	0	0	0	7	dispensable
pan_gene_101784	pan_gene_90	100_Kernel_weight;Days_to_silk	Average_internode_length_(above_ear);Days_to_silk;Height_above_ear	0	0	0	0	0	0	0	0	0	0	0	0	0	0	1	0	0	0	0	0	0	0	0	0	0	0	1	private
pan_gene_101784	pan_gene_9099	100_Kernel_weight;Days_to_silk	Anthesis-silking_interval;Days_to_silk;Ear_height	1	0	0	0	0	0	0	0	0	0	0	0	0	0	0	0	0	0	0	0	0	0	0	0	0	0	1	private
pan_gene_101784	pan_gene_9116	100_Kernel_weight;Days_to_silk	Anthesis-silking_interval;Days_to_silk;Height_above_ear;Leaf_width;Nodes_to_ear	1	0	0	0	0	0	0	0	0	0	1	1	0	0	1	0	1	0	0	0	1	0	1	0	0	0	7	dispensable
pan_gene_101784	pan_gene_9861	100_Kernel_weight;Days_to_silk	Anthesis-silking_interval;Days_to_silk;Plant_height;Ratio_of_ear_height_to_total_height;Tassel_branch_number	1	1	0	0	0	0	0	0	0	0	0	0	0	0	0	0	0	0	0	0	0	0	0	0	0	0	2	dispensable
pan_gene_1020	pan_gene_12513	Days_to_silk	Days_to_silk	1	0	0	0	1	1	0	1	0	1	1	1	0	1	0	1	0	1	1	1	0	1	1	1	1	1	17	near-core
pan_gene_1020	pan_gene_15538	Days_to_silk	Days_to_anthesis;Days_to_silk	0	1	1	1	0	0	0	0	1	0	0	0	0	0	0	0	0	1	0	0	1	0	0	0	0	0	6	dispensable
pan_gene_1020	pan_gene_17462	Days_to_silk	Boxcox-transformed_leaf_angle;Days_to_silk	1	0	0	0	1	1	1	1	0	1	1	0	0	1	1	0	1	1	0	1	0	0	1	0	0	0	13	near-core
pan_gene_1020	pan_gene_24974	Days_to_silk	Days_to_silk	1	0	1	0	0	0	0	1	0	0	0	1	0	0	0	0	1	1	0	1	0	0	1	0	0	0	8	dispensable
pan_gene_1020	pan_gene_27645	Days_to_silk	Days_to_silk	1	0	1	0	0	1	0	1	1	0	0	1	0	1	0	0	1	0	1	1	1	1	1	1	0	1	15	near-core
pan_gene_103514	pan_gene_26571	Days_to_anthesis;Days_to_silk;Leaf_width	Days_to_anthesis;Days_to_silk	1	0	0	0	1	0	0	0	0	0	0	0	0	0	0	0	0	1	0	0	0	0	0	0	0	0	3	dispensable
pan_gene_103514	pan_gene_28589	Days_to_anthesis;Days_to_silk;Leaf_width	Days_to_silk	1	0	0	1	0	0	0	0	1	0	0	0	1	0	0	0	0	0	0	0	0	1	0	0	0	0	5	dispensable
pan_gene_103514	pan_gene_3982	Days_to_anthesis;Days_to_silk;Leaf_width	Days_to_silk	1	1	0	0	0	0	0	0	1	0	1	0	1	0	0	0	0	1	0	0	0	0	0	0	0	0	6	dispensable
pan_gene_103514	pan_gene_5816	Days_to_anthesis;Days_to_silk;Leaf_width	Days_to_anthesis;Days_to_silk;Ear_row_number;Photoperiod_growing-degree_days_to_anthesis	1	0	0	1	0	0	0	0	0	0	0	0	0	0	0	0	0	0	0	0	0	0	1	0	0	1	4	dispensable
pan_gene_103514	pan_gene_8000	Days_to_anthesis;Days_to_silk;Leaf_width	Days_to_silk;Leaf_length;Ratio_of_ear_height_to_total_height	1	0	0	1	0	0	0	0	1	0	1	1	0	0	0	0	0	1	1	0	1	1	0	0	0	0	9	dispensable
pan_gene_1036	pan_gene_1053	Days_to_silk;Fructose;Photoperiod_growing-degree_days_to_anthesis	Days_to_anthesis;Days_to_silk	1	0	0	0	0	0	0	0	0	0	1	0	1	0	0	0	0	0	0	1	1	0	0	0	0	1	6	dispensable
pan_gene_1036	pan_gene_6288	Days_to_silk;Fructose;Photoperiod_growing-degree_days_to_anthesis	Days_to_silk;Tassel_length	1	0	0	0	1	0	0	0	0	0	1	0	1	1	0	0	0	1	0	1	1	0	1	0	0	1	10	dispensable
pan_gene_1036	pan_gene_6294	Days_to_silk;Fructose;Photoperiod_growing-degree_days_to_anthesis	Days_to_silk;Stalk_strength	1	0	0	0	0	0	0	0	0	0	0	0	0	0	0	0	0	0	0	0	0	0	0	0	0	0	1	private
pan_gene_1036	pan_gene_6773	Days_to_silk;Fructose;Photoperiod_growing-degree_days_to_anthesis	Days_to_silk	1	0	0	0	0	0	0	0	0	0	0	0	0	0	0	0	0	0	0	0	0	0	0	0	0	0	1	private
pan_gene_1036	pan_gene_9099	Days_to_silk;Fructose;Photoperiod_growing-degree_days_to_anthesis	Anthesis-silking_interval;Days_to_silk;Ear_height	1	0	0	0	0	0	0	0	0	0	0	0	0	0	0	0	0	1	0	0	0	0	0	0	0	0	2	dispensable
pan_gene_1053	pan_gene_11742	Days_to_anthesis;Days_to_silk	Days_to_silk;Leaf_length;Protein	1	1	0	1	0	1	0	0	0	0	0	1	0	1	0	0	1	1	0	1	0	0	0	0	1	1	11	near-core
pan_gene_1053	pan_gene_11980	Days_to_anthesis;Days_to_silk	Average_internode_length_(above_ear);Days_to_silk;Glutamate;Nitrate;PCA_of_metabolites:_PC1;Ratio_of_ear_height_to_total_height;Tassel_branch_number	0	0	0	0	0	1	0	0	0	0	0	1	0	1	0	0	0	1	0	0	0	1	0	0	0	0	5	dispensable
pan_gene_1053	pan_gene_5820	Days_to_anthesis;Days_to_silk	Chlorophyll_A;Days_to_anthesis;Days_to_silk;PCA_of_metabolites:_PC2;Stalk_strength;Tassel_branch_number	1	0	0	0	0	0	0	0	0	0	0	1	0	1	0	1	1	1	0	0	0	0	0	0	0	0	6	dispensable
pan_gene_1053	pan_gene_6288	Days_to_anthesis;Days_to_silk	Days_to_silk;Tassel_length	1	1	0	1	0	1	1	1	0	0	1	1	1	1	0	1	0	1	0	1	1	1	0	1	1	1	18	near-core
pan_gene_1053	pan_gene_6773	Days_to_anthesis;Days_to_silk	Days_to_silk	1	0	0	1	0	0	0	1	0	0	0	0	0	1	0	0	0	1	0	0	0	0	0	0	1	0	6	dispensable
pan_gene_1053	pan_gene_8292	Days_to_anthesis;Days_to_silk	Days_to_silk;Ratio_of_ear_height_to_total_height	1	1	0	1	0	1	0	1	0	0	0	1	0	0	0	0	1	1	0	1	1	0	0	1	0	0	11	near-core
pan_gene_10742	pan_gene_3879	Days_to_anthesis;Days_to_silk	Boxcox-transformed_leaf_angle;Days_to_silk	1	0	0	0	0	0	0	0	0	0	0	0	0	0	0	0	0	0	0	0	0	0	0	0	0	0	1	private
pan_gene_10993	pan_gene_9116	Days_to_silk	Anthesis-silking_interval;Days_to_silk;Height_above_ear;Leaf_width;Nodes_to_ear	1	0	0	0	0	0	0	0	0	0	0	0	0	0	0	0	0	0	0	0	0	0	0	0	0	0	1	private
pan_gene_11616	pan_gene_14519	Days_to_silk	Cob_diameter;Days_to_silk	1	0	0	0	0	0	0	0	0	0	0	0	0	0	0	0	0	0	0	0	0	0	0	0	0	0	1	private
pan_gene_11616	pan_gene_8078	Days_to_silk	Average_internode_length_(above_ear);Days_to_silk	1	0	0	0	0	0	0	0	0	0	0	0	0	0	0	0	0	0	0	0	0	0	0	1	0	0	2	dispensable
pan_gene_11616	pan_gene_9144	Days_to_silk	Anthesis-silking_interval;Days_to_anthesis;Days_to_silk	1	0	0	0	0	0	0	0	0	0	0	0	0	0	0	0	0	0	0	0	0	0	0	0	0	0	1	private
pan_gene_11742	pan_gene_11980	Days_to_silk;Leaf_length;Protein	Average_internode_length_(above_ear);Days_to_silk;Glutamate;Nitrate;PCA_of_metabolites:_PC1;Ratio_of_ear_height_to_total_height;Tassel_branch_number	0	0	0	0	0	1	0	0	0	0	0	1	0	1	0	0	0	1	0	0	0	0	0	0	0	0	4	dispensable
pan_gene_11742	pan_gene_6288	Days_to_silk;Leaf_length;Protein	Days_to_silk;Tassel_length	1	0	0	1	0	0	0	0	0	0	0	0	0	1	0	1	0	0	0	0	0	0	1	0	1	0	6	dispensable
pan_gene_11742	pan_gene_7859	Days_to_silk;Leaf_length;Protein	Days_to_anthesis;Days_to_silk;Height_above_ear	1	0	0	0	0	0	0	0	0	0	1	0	0	0	0	0	0	0	0	0	0	0	1	0	0	0	3	dispensable
pan_gene_11883	pan_gene_9137	Days_to_silk	Days_to_silk	0	0	1	0	1	1	0	1	0	0	0	1	0	0	0	0	0	0	0	0	1	0	0	0	0	0	6	dispensable
pan_gene_11895	pan_gene_22308	Days_to_silk;Tassel_length	Boxcox-transformed_leaf_angle;Days_to_anthesis;Days_to_silk;Tassel_branch_number	1	1	1	1	1	0	1	1	1	1	0	1	0	1	1	1	0	1	0	0	0	0	1	0	1	0	16	near-core
pan_gene_11895	pan_gene_22396	Days_to_silk;Tassel_length	Days_to_anthesis;Days_to_silk	1	0	0	0	0	1	0	0	0	0	0	0	0	0	0	0	0	0	1	0	0	0	1	0	0	0	4	dispensable
pan_gene_11895	pan_gene_24956	Days_to_silk;Tassel_length	Days_to_anthesis;Days_to_silk;Stalk_strength	1	0	1	1	1	1	1	1	1	0	1	0	0	0	0	1	1	1	0	0	1	1	1	1	1	0	17	near-core
pan_gene_11895	pan_gene_9117	Days_to_silk;Tassel_length	Days_to_silk	0	0	0	0	0	0	0	0	0	0	0	0	1	0	0	0	0	0	0	0	0	0	0	0	0	0	1	private
pan_gene_11898	pan_gene_18191	Days_to_silk	Days_to_silk	1	0	1	0	0	0	0	0	0	0	0	0	1	0	0	0	0	0	0	0	0	0	0	0	0	1	4	dispensable
pan_gene_11898	pan_gene_26722	Days_to_silk	Days_to_silk	1	0	1	0	0	0	0	0	0	0	0	0	1	0	0	0	0	0	0	0	0	0	0	0	0	1	4	dispensable
pan_gene_11898	pan_gene_8121	Days_to_silk	Average_internode_length_(whole_plant);Days_to_silk;Fumarate;Height_per_day_(until_flowering)	1	0	0	0	0	0	0	0	0	0	0	0	0	0	0	0	0	0	0	0	0	0	0	0	0	0	1	private
pan_gene_11969	pan_gene_14004	Days_to_anthesis;Days_to_silk;Leaf_length;Nodes_per_plant;PCA_of_metabolites:_PC1	Days_to_silk	0	0	0	0	0	0	0	0	0	1	0	0	1	0	0	0	0	0	0	0	1	0	0	1	0	0	4	dispensable
pan_gene_11969	pan_gene_15407	Days_to_anthesis;Days_to_silk;Leaf_length;Nodes_per_plant;PCA_of_metabolites:_PC1	Days_to_anthesis;Days_to_silk	0	0	0	0	0	1	0	0	0	0	0	0	0	0	0	0	0	0	0	0	0	0	0	0	0	0	1	private
pan_gene_11969	pan_gene_15515	Days_to_anthesis;Days_to_silk;Leaf_length;Nodes_per_plant;PCA_of_metabolites:_PC1	Days_to_silk	1	1	1	1	0	0	0	0	1	1	1	1	1	0	0	0	0	0	1	0	1	0	1	0	1	1	14	near-core
pan_gene_11969	pan_gene_16497	Days_to_anthesis;Days_to_silk;Leaf_length;Nodes_per_plant;PCA_of_metabolites:_PC1	Days_to_anthesis;Days_to_silk;Height_above_ear;Photoperiod_growing-degree_days_to_anthesis	1	0	0	0	0	1	0	0	0	1	1	1	1	0	0	1	1	1	0	0	0	0	0	0	0	1	10	dispensable
pan_gene_11969	pan_gene_22774	Days_to_anthesis;Days_to_silk;Leaf_length;Nodes_per_plant;PCA_of_metabolites:_PC1	Days_to_silk	1	0	0	0	0	0	0	0	0	0	0	1	0	0	0	0	1	0	0	1	0	0	1	0	0	0	5	dispensable
pan_gene_11969	pan_gene_23250	Days_to_anthesis;Days_to_silk;Leaf_length;Nodes_per_plant;PCA_of_metabolites:_PC1	Days_to_silk	1	0	1	1	0	1	0	0	1	1	1	0	1	1	1	0	1	0	1	0	1	0	0	0	1	0	14	near-core
pan_gene_11969	pan_gene_23747	Days_to_anthesis;Days_to_silk;Leaf_length;Nodes_per_plant;PCA_of_metabolites:_PC1	Average_internode_length_(below_ear);Days_to_silk	1	0	0	1	0	1	0	0	1	0	0	1	1	0	0	0	0	0	0	0	0	0	1	1	1	1	10	dispensable
pan_gene_11969	pan_gene_26803	Days_to_anthesis;Days_to_silk;Leaf_length;Nodes_per_plant;PCA_of_metabolites:_PC1	Days_to_silk;Stalk_strength	1	1	1	1	0	1	0	0	1	0	1	1	1	0	0	0	0	0	1	0	1	0	1	1	1	1	15	near-core
pan_gene_11969	pan_gene_27342	Days_to_anthesis;Days_to_silk;Leaf_length;Nodes_per_plant;PCA_of_metabolites:_PC1	Cob_diameter;Days_to_silk	1	0	0	0	0	1	0	0	1	1	1	1	0	0	1	0	1	0	0	1	1	0	1	0	0	0	11	near-core
pan_gene_11969	pan_gene_28589	Days_to_anthesis;Days_to_silk;Leaf_length;Nodes_per_plant;PCA_of_metabolites:_PC1	Days_to_silk	1	1	1	1	0	0	0	0	1	1	1	1	1	0	0	0	0	0	0	0	1	0	0	1	1	0	12	near-core
pan_gene_11969	pan_gene_28606	Days_to_anthesis;Days_to_silk;Leaf_length;Nodes_per_plant;PCA_of_metabolites:_PC1	Days_to_silk	1	1	0	1	1	0	0	0	0	0	0	0	0	0	0	0	0	0	0	0	0	0	1	0	0	0	5	dispensable
pan_gene_11969	pan_gene_28607	Days_to_anthesis;Days_to_silk;Leaf_length;Nodes_per_plant;PCA_of_metabolites:_PC1	Days_to_silk	1	1	0	1	0	0	0	0	0	0	0	0	0	0	0	0	0	0	0	0	0	0	0	0	0	0	3	dispensable
pan_gene_11969	pan_gene_5480	Days_to_anthesis;Days_to_silk;Leaf_length;Nodes_per_plant;PCA_of_metabolites:_PC1	Anthesis-silking_interval;Boxcox-transformed_leaf_angle;Days_to_silk;Protein	0	0	0	0	0	0	0	0	0	1	0	0	0	0	1	0	0	0	0	0	0	0	0	0	0	0	2	dispensable
pan_gene_11969	pan_gene_8287	Days_to_anthesis;Days_to_silk;Leaf_length;Nodes_per_plant;PCA_of_metabolites:_PC1	Days_to_silk	1	0	0	1	0	0	0	0	1	0	0	0	0	0	0	0	0	0	0	1	0	0	1	0	0	0	5	dispensable
pan_gene_11969	pan_gene_9152	Days_to_anthesis;Days_to_silk;Leaf_length;Nodes_per_plant;PCA_of_metabolites:_PC1	Days_to_silk	1	0	0	1	1	1	0	0	1	0	0	0	0	0	0	0	0	0	0	0	0	0	0	0	0	0	5	dispensable
pan_gene_11969	pan_gene_9507	Days_to_anthesis;Days_to_silk;Leaf_length;Nodes_per_plant;PCA_of_metabolites:_PC1	Days_to_silk	1	1	1	0	0	1	1	0	1	1	0	0	1	1	1	0	0	1	1	0	0	0	1	1	1	0	15	near-core
pan_gene_11980	pan_gene_5820	Average_internode_length_(above_ear);Days_to_silk;Glutamate;Nitrate;PCA_of_metabolites:_PC1;Ratio_of_ear_height_to_total_height;Tassel_branch_number	Chlorophyll_A;Days_to_anthesis;Days_to_silk;PCA_of_metabolites:_PC2;Stalk_strength;Tassel_branch_number	0	0	0	0	0	0	0	0	0	0	0	1	0	1	0	0	0	1	0	0	0	0	0	0	0	0	3	dispensable
pan_gene_11980	pan_gene_6288	Average_internode_length_(above_ear);Days_to_silk;Glutamate;Nitrate;PCA_of_metabolites:_PC1;Ratio_of_ear_height_to_total_height;Tassel_branch_number	Days_to_silk;Tassel_length	0	0	0	0	0	1	0	0	0	0	0	0	0	0	0	0	0	1	0	0	0	1	0	0	0	0	3	dispensable
pan_gene_11980	pan_gene_8292	Average_internode_length_(above_ear);Days_to_silk;Glutamate;Nitrate;PCA_of_metabolites:_PC1;Ratio_of_ear_height_to_total_height;Tassel_branch_number	Days_to_silk;Ratio_of_ear_height_to_total_height	0	0	0	0	0	1	0	0	0	0	0	1	1	1	0	0	0	1	0	0	0	1	0	0	0	1	7	dispensable
pan_gene_11980	pan_gene_98804	Average_internode_length_(above_ear);Days_to_silk;Glutamate;Nitrate;PCA_of_metabolites:_PC1;Ratio_of_ear_height_to_total_height;Tassel_branch_number	Days_to_silk;Ear_row_number;Nodes_above_ear	0	0	0	0	0	0	0	0	0	0	0	0	0	0	0	0	0	1	0	0	0	0	0	0	0	0	1	private
pan_gene_11996	pan_gene_20050	Average_internode_length_(above_ear);Chlorophyll_A;Days_to_silk;Glutamate;Height_above_ear;Malate	Days_to_silk	1	0	0	0	0	0	0	0	0	0	0	0	0	0	0	0	0	0	0	0	0	0	0	0	0	0	1	private
pan_gene_11996	pan_gene_25176	Average_internode_length_(above_ear);Chlorophyll_A;Days_to_silk;Glutamate;Height_above_ear;Malate	Days_to_silk	1	0	0	0	0	0	0	0	0	0	0	0	0	0	0	0	0	0	0	0	0	0	0	0	1	0	2	dispensable
pan_gene_11996	pan_gene_25179	Average_internode_length_(above_ear);Chlorophyll_A;Days_to_silk;Glutamate;Height_above_ear;Malate	Days_to_silk	1	0	0	0	0	0	0	0	0	0	0	0	0	0	0	0	0	0	0	0	0	0	0	0	0	0	1	private
pan_gene_12042	pan_gene_15540	Days_to_anthesis;Days_to_silk;Total_amino_acids	Days_to_silk	0	0	0	0	0	0	0	0	0	0	0	1	0	0	0	0	0	0	0	0	0	0	0	0	0	0	1	private
pan_gene_12042	pan_gene_27646	Days_to_anthesis;Days_to_silk;Total_amino_acids	Days_to_silk;Protein;Total_amino_acids	0	0	0	0	0	0	0	0	0	0	0	1	0	0	0	0	0	0	0	0	0	0	0	0	0	0	1	private
pan_gene_12042	pan_gene_7952	Days_to_anthesis;Days_to_silk;Total_amino_acids	Average_internode_length_(below_ear);Days_to_silk	0	0	0	0	0	0	0	0	0	0	0	1	0	0	0	0	0	0	0	0	0	0	0	0	0	0	1	private
pan_gene_12055	pan_gene_19310	Days_to_silk;Ear_row_number;Nodes_above_ear	Chlorophyll_A;Days_to_silk;PCA_of_metabolites:_PC1	1	0	0	0	0	0	0	0	0	0	0	0	0	0	0	0	0	0	0	0	0	0	0	0	0	0	1	private
pan_gene_12055	pan_gene_26711	Days_to_silk;Ear_row_number;Nodes_above_ear	Days_to_silk;Nodes_to_ear	1	0	0	0	0	0	0	0	0	0	0	0	0	0	0	0	0	0	0	0	0	0	0	0	0	0	1	private
pan_gene_12059	pan_gene_16980	Days_to_silk	Days_to_silk	1	0	1	0	1	0	1	0	1	0	1	0	1	1	0	1	0	1	0	0	0	0	1	1	0	0	12	near-core
pan_gene_12059	pan_gene_23844	Days_to_silk	Days_to_silk	1	0	1	0	0	0	0	0	1	0	0	0	0	0	0	0	0	0	0	0	0	1	0	0	0	0	4	dispensable
pan_gene_12059	pan_gene_2610	Days_to_silk	Days_to_silk;Nodes_per_plant;Nodes_to_ear;Northern_Leaf_Blight;Plant_height	1	0	0	0	0	0	0	0	0	0	0	0	1	0	0	0	0	0	0	0	0	0	0	0	0	0	2	dispensable
pan_gene_12059	pan_gene_26711	Days_to_silk	Days_to_silk;Nodes_to_ear	1	0	0	0	0	0	0	1	0	0	0	0	0	0	0	0	0	0	0	0	0	0	0	1	0	0	3	dispensable
pan_gene_12062	pan_gene_27052	Days_to_anthesis;Days_to_silk;Photoperiod_growing-degree_days_to_anthesis;Southern_leaf_blight	Days_to_silk;Height_per_day_(until_flowering)	0	0	0	0	0	0	0	0	0	0	0	0	0	0	0	0	0	0	0	0	0	0	1	0	0	0	1	private
pan_gene_12063	pan_gene_22431	Days_to_anthesis;Days_to_silk	Days_to_anthesis;Days_to_silk;Tassel_branch_number	1	1	1	0	0	1	0	0	0	0	0	1	1	1	0	0	0	0	1	0	1	0	1	0	0	0	10	dispensable
pan_gene_12063	pan_gene_24977	Days_to_anthesis;Days_to_silk	Days_to_silk;Height_per_day_(until_flowering)	1	0	1	1	1	0	1	1	0	0	1	1	0	0	0	1	1	1	0	1	1	0	0	0	0	1	14	near-core
pan_gene_12063	pan_gene_26706	Days_to_anthesis;Days_to_silk	Days_to_anthesis;Days_to_silk;Ratio_of_ear_height_to_total_height	1	0	1	0	0	0	1	1	0	0	1	0	0	0	0	1	0	0	1	1	0	0	1	0	0	0	9	dispensable
pan_gene_12063	pan_gene_9162	Days_to_anthesis;Days_to_silk	Days_to_silk;Glucose	1	0	0	0	0	0	0	0	0	0	0	0	0	0	1	0	0	0	0	0	0	0	0	0	0	1	3	dispensable
pan_gene_12099	pan_gene_16980	Days_to_anthesis;Days_to_silk	Days_to_silk	1	0	0	0	0	0	0	0	0	0	0	0	0	0	0	0	0	0	0	0	0	0	0	0	1	0	2	dispensable
pan_gene_12099	pan_gene_19310	Days_to_anthesis;Days_to_silk	Chlorophyll_A;Days_to_silk;PCA_of_metabolites:_PC1	1	0	0	0	0	0	0	0	0	0	0	0	0	0	0	0	0	0	0	0	0	0	0	0	0	0	1	private
pan_gene_12099	pan_gene_484	Days_to_anthesis;Days_to_silk	Anthesis-silking_interval;Days_to_anthesis;Days_to_silk	1	0	0	0	0	0	0	0	0	0	0	0	0	0	0	0	0	0	0	0	0	0	0	0	0	0	1	private
pan_gene_12126	pan_gene_24921	Days_to_silk	Days_to_silk	1	0	0	1	0	0	0	0	0	1	0	0	0	0	0	0	0	0	1	0	0	1	0	0	0	0	5	dispensable
pan_gene_12126	pan_gene_26646	Days_to_silk	Days_to_anthesis;Days_to_silk;Nodes_to_ear;Ratio_of_ear_height_to_total_height	1	0	1	0	0	0	0	1	0	1	0	0	0	0	0	0	0	0	1	0	0	0	1	0	0	0	6	dispensable
pan_gene_12126	pan_gene_3467	Days_to_silk	Days_to_anthesis;Days_to_silk;Tassel_length	1	0	0	1	0	0	0	0	0	0	0	0	0	0	0	0	0	0	1	0	0	0	0	0	0	0	3	dispensable
pan_gene_12126	pan_gene_7919	Days_to_silk	Days_to_silk	1	0	0	0	0	0	0	0	1	1	0	0	0	0	0	0	0	1	0	0	1	0	0	0	0	0	5	dispensable
pan_gene_12126	pan_gene_98122	Days_to_silk	Average_internode_length_(below_ear);Average_internode_length_(whole_plant);Days_to_silk;Plant_height;Ratio_of_ear_height_to_total_height;Stalk_strength	0	0	0	0	0	0	0	1	0	0	0	0	0	0	0	0	0	0	0	0	0	0	0	0	0	0	1	private
pan_gene_12127	pan_gene_14323	Days_to_silk	Days_to_silk	1	0	0	0	1	0	0	0	0	0	0	1	0	0	0	0	0	0	0	0	0	1	0	0	0	0	4	dispensable
pan_gene_12247	pan_gene_24978	Days_to_anthesis;Days_to_silk	Days_to_silk;Height_per_day_(until_flowering)	1	0	0	0	0	0	0	0	0	0	0	1	0	0	0	0	0	0	0	0	0	0	0	0	0	1	3	dispensable
pan_gene_12513	pan_gene_17462	Days_to_silk	Boxcox-transformed_leaf_angle;Days_to_silk	1	1	0	0	1	0	1	1	0	0	0	1	0	1	0	1	1	1	0	1	0	1	1	1	1	0	15	near-core
pan_gene_12513	pan_gene_22303	Days_to_silk	Days_to_anthesis;Days_to_silk;Nodes_to_ear;Ratio_of_ear_height_to_total_height	1	1	1	1	1	1	1	1	1	1	1	1	1	1	1	0	1	1	0	1	1	0	1	1	0	1	22	core
pan_gene_12513	pan_gene_25225	Days_to_silk	Days_to_silk	1	0	1	1	1	1	0	1	0	1	1	1	0	1	1	0	1	0	0	1	1	0	1	0	0	0	15	near-core
pan_gene_12513	pan_gene_2609	Days_to_silk	Days_to_silk;Nodes_to_ear;Northern_Leaf_Blight	1	1	1	1	0	0	0	0	0	0	0	1	0	1	0	1	0	0	0	1	0	0	1	1	1	1	12	near-core
pan_gene_12513	pan_gene_26574	Days_to_silk	Average_internode_length_(below_ear);Days_to_silk;Photoperiod_growing-degree_days_to_anthesis;Ratio_of_ear_height_to_total_height	0	0	0	1	0	0	0	1	1	0	0	0	0	1	0	0	0	0	0	0	0	1	0	0	0	0	5	dispensable
pan_gene_12513	pan_gene_27645	Days_to_silk	Days_to_silk	1	0	0	0	0	1	0	1	0	0	1	1	0	1	1	0	1	0	0	0	0	0	0	0	0	1	9	dispensable
pan_gene_12513	pan_gene_7537	Days_to_silk	Days_to_silk;Ratio_of_ear_height_to_total_height	1	0	0	1	0	0	0	0	1	0	0	1	0	1	0	0	0	0	0	1	0	1	0	1	0	0	8	dispensable
pan_gene_12750	pan_gene_26646	Days_to_silk;Northern_Leaf_Blight;Total_amino_acids	Days_to_anthesis;Days_to_silk;Nodes_to_ear;Ratio_of_ear_height_to_total_height	1	0	0	0	0	0	0	0	0	0	0	0	0	0	0	0	0	0	0	0	0	0	0	0	0	0	1	private
pan_gene_12759	pan_gene_9861	Days_to_silk	Anthesis-silking_interval;Days_to_silk;Plant_height;Ratio_of_ear_height_to_total_height;Tassel_branch_number	1	0	0	1	0	0	0	0	0	0	0	0	0	0	0	0	0	1	0	0	0	0	1	0	0	1	5	dispensable
pan_gene_14004	pan_gene_15407	Days_to_silk	Days_to_anthesis;Days_to_silk	0	0	0	0	0	0	0	0	0	0	0	0	0	0	0	0	0	0	0	1	0	0	0	0	0	0	1	private
pan_gene_14004	pan_gene_15515	Days_to_silk	Days_to_silk	0	0	0	0	1	0	1	0	0	1	0	0	1	0	1	1	0	1	1	1	1	0	0	1	0	0	11	near-core
pan_gene_14004	pan_gene_16029	Days_to_silk	Days_to_silk;Glucose	0	0	0	0	0	0	0	0	0	1	0	0	1	0	1	0	0	1	0	0	0	0	0	0	0	0	4	dispensable
pan_gene_14004	pan_gene_16031	Days_to_silk	Days_to_silk	0	0	0	0	1	0	0	0	0	0	0	0	0	0	0	0	0	0	0	1	1	0	0	0	0	0	3	dispensable
pan_gene_14004	pan_gene_16497	Days_to_silk	Days_to_anthesis;Days_to_silk;Height_above_ear;Photoperiod_growing-degree_days_to_anthesis	0	0	0	0	0	0	0	0	0	1	0	0	1	0	0	1	0	0	0	0	0	0	0	0	0	0	3	dispensable
pan_gene_14004	pan_gene_22774	Days_to_silk	Days_to_silk	0	0	0	0	0	0	0	0	0	1	0	0	0	0	0	0	0	0	0	0	0	0	0	0	0	0	1	private
pan_gene_14004	pan_gene_23250	Days_to_silk	Days_to_silk	0	0	0	0	0	0	0	0	0	1	0	0	1	0	0	0	0	0	0	0	1	0	0	0	0	0	3	dispensable
pan_gene_14004	pan_gene_23747	Days_to_silk	Average_internode_length_(below_ear);Days_to_silk	0	0	0	0	1	0	1	0	0	1	0	0	1	0	1	1	0	0	1	1	1	0	0	1	0	0	10	dispensable
pan_gene_14004	pan_gene_25175	Days_to_silk	Days_to_silk	0	0	0	0	1	0	0	0	0	0	0	0	0	0	0	1	0	0	0	0	0	0	0	0	0	0	2	dispensable
pan_gene_14004	pan_gene_26571	Days_to_silk	Days_to_anthesis;Days_to_silk	0	0	0	0	1	0	0	0	0	0	0	0	1	0	1	0	0	1	1	0	1	0	0	0	0	0	6	dispensable
pan_gene_14004	pan_gene_26589	Days_to_silk	Days_to_silk	0	0	0	0	1	0	1	0	0	1	0	0	1	0	1	1	0	1	0	1	1	0	0	1	0	0	10	dispensable
pan_gene_14004	pan_gene_26803	Days_to_silk	Days_to_silk;Stalk_strength	0	0	0	0	1	0	1	0	0	1	0	0	1	0	1	1	0	1	1	1	1	0	0	1	0	0	11	near-core
pan_gene_14004	pan_gene_27841	Days_to_silk	Days_to_silk;Nitrate	0	0	0	0	0	0	0	0	0	1	0	0	1	0	0	1	0	0	0	0	0	0	0	0	0	0	3	dispensable
pan_gene_14004	pan_gene_28589	Days_to_silk	Days_to_silk	0	0	0	0	1	0	1	0	0	1	0	0	1	0	1	1	0	1	0	0	1	0	0	1	0	0	9	dispensable
pan_gene_14004	pan_gene_29885	Days_to_silk	Days_to_silk;Height_above_ear;Southern_leaf_blight	0	0	0	0	0	0	0	0	0	0	0	0	1	0	0	0	0	1	0	0	1	0	0	0	0	0	3	dispensable
pan_gene_14004	pan_gene_30764	Days_to_silk	Days_to_silk;Height_per_day_(until_flowering);Plant_height	0	0	0	0	1	0	0	0	0	0	0	0	0	0	0	0	0	0	0	1	0	0	0	0	0	0	2	dispensable
pan_gene_14004	pan_gene_5480	Days_to_silk	Anthesis-silking_interval;Boxcox-transformed_leaf_angle;Days_to_silk;Protein	0	0	0	0	0	0	0	0	0	1	0	0	0	0	1	0	0	0	0	0	0	0	0	0	0	0	2	dispensable
pan_gene_14004	pan_gene_8000	Days_to_silk	Days_to_silk;Leaf_length;Ratio_of_ear_height_to_total_height	0	0	0	0	0	0	1	0	0	0	0	0	0	0	1	0	0	1	1	0	1	0	0	1	0	0	6	dispensable
pan_gene_14004	pan_gene_8287	Days_to_silk	Days_to_silk	0	0	0	0	0	0	0	0	0	1	0	0	0	0	0	0	0	1	0	0	1	0	0	1	0	0	4	dispensable
pan_gene_14004	pan_gene_8415	Days_to_silk	Days_to_silk;Nodes_per_plant	0	0	0	0	0	0	0	0	0	1	0	0	1	0	1	0	0	1	0	0	1	0	0	0	0	0	5	dispensable
pan_gene_14004	pan_gene_9507	Days_to_silk	Days_to_silk	0	0	0	0	0	0	0	0	0	1	0	0	0	0	0	0	0	0	0	0	0	0	0	0	0	0	1	private
pan_gene_14274	pan_gene_14323	Days_to_silk;Plant_height	Days_to_silk	1	0	0	1	1	1	0	0	1	0	0	0	1	0	0	0	0	1	0	0	1	0	0	1	0	0	9	dispensable
pan_gene_14274	pan_gene_26787	Days_to_silk;Plant_height	Days_to_anthesis;Days_to_silk	1	0	1	0	0	0	0	0	0	1	0	0	0	0	0	0	0	0	0	0	0	0	0	0	0	0	3	dispensable
pan_gene_14274	pan_gene_30841	Days_to_silk;Plant_height	Average_internode_length_(whole_plant);Days_to_silk;Ear_row_number;Tassel_branch_number	1	1	1	1	1	0	0	1	1	1	0	1	1	1	1	0	1	1	1	1	1	1	0	1	1	1	21	core
pan_gene_14274	pan_gene_317	Days_to_silk;Plant_height	Days_to_anthesis;Days_to_silk;Ear_height;Nodes_to_ear;Plant_height;Tassel_length	1	0	1	1	0	0	1	0	1	1	1	0	0	1	0	0	0	0	0	1	0	0	1	0	0	1	11	near-core
pan_gene_14323	pan_gene_26787	Days_to_silk	Days_to_anthesis;Days_to_silk	1	0	0	0	0	0	0	0	0	0	0	0	0	0	0	0	0	0	0	0	0	0	0	0	1	0	2	dispensable
pan_gene_14323	pan_gene_29885	Days_to_silk	Days_to_silk;Height_above_ear;Southern_leaf_blight	0	0	0	0	0	0	0	0	0	0	0	0	1	0	0	0	0	1	0	0	0	0	0	0	0	0	2	dispensable
pan_gene_14323	pan_gene_32288	Days_to_silk	Average_internode_length_(above_ear);Days_to_silk	0	0	0	0	1	0	0	0	0	0	0	0	0	0	0	0	0	0	0	0	0	0	0	0	0	0	1	private
pan_gene_14323	pan_gene_61601	Days_to_silk	Average_internode_length_(above_ear);Days_to_silk;Ear_row_number	1	0	1	0	0	1	0	0	1	0	0	0	1	0	0	0	0	0	1	0	1	0	0	0	0	0	7	dispensable
pan_gene_14323	pan_gene_8415	Days_to_silk	Days_to_silk;Nodes_per_plant	1	0	0	0	0	0	0	0	1	0	0	0	1	0	0	0	0	0	0	0	0	0	0	0	0	0	3	dispensable
pan_gene_14357	pan_gene_24951	Days_to_anthesis;Days_to_silk	Days_to_anthesis;Days_to_silk;Stalk_strength	0	0	0	0	0	1	0	0	0	0	0	0	0	0	0	0	0	0	0	0	0	0	0	0	0	0	1	private
pan_gene_14357	pan_gene_69333	Days_to_anthesis;Days_to_silk	Days_to_anthesis;Days_to_silk	1	0	0	1	0	1	1	1	0	0	1	0	1	0	0	0	0	0	0	0	0	0	1	0	0	1	9	dispensable
pan_gene_14486	pan_gene_29899	Average_internode_length_(whole_plant);Days_to_silk	Days_to_silk	1	0	0	0	0	0	0	0	0	0	0	0	0	0	0	0	0	0	0	0	0	0	0	0	0	0	1	private
pan_gene_14511	pan_gene_16030	Cob_diameter;Days_to_silk	Days_to_silk	1	0	0	1	0	0	0	0	0	1	1	1	0	1	0	0	0	0	0	0	0	0	1	1	0	0	8	dispensable
pan_gene_14511	pan_gene_17176	Cob_diameter;Days_to_silk	Days_to_silk;Ear_row_number;Photoperiod_growing-degree_days_to_anthesis	1	1	0	1	1	0	0	1	0	0	1	0	0	0	0	0	0	0	0	0	1	0	0	0	0	0	7	dispensable
pan_gene_14511	pan_gene_22354	Cob_diameter;Days_to_silk	Days_to_silk	1	1	1	1	1	0	1	1	1	1	1	1	0	1	0	1	1	1	0	0	1	1	1	1	0	1	20	core
pan_gene_14511	pan_gene_25170	Cob_diameter;Days_to_silk	Days_to_silk;Leaf_width	1	0	0	1	1	0	1	0	1	1	0	1	0	1	1	0	1	0	0	1	0	0	1	1	0	0	13	near-core
pan_gene_14511	pan_gene_26706	Cob_diameter;Days_to_silk	Days_to_anthesis;Days_to_silk;Ratio_of_ear_height_to_total_height	1	0	0	1	0	0	0	0	0	1	0	0	0	0	0	1	0	0	0	0	0	0	1	1	0	0	6	dispensable
pan_gene_14511	pan_gene_5419	Cob_diameter;Days_to_silk	Days_to_anthesis;Days_to_silk;Nodes_per_plant;Tassel_length;Total_amino_acids	1	0	0	1	1	0	1	0	0	1	1	1	0	1	0	1	0	0	0	0	0	0	1	1	0	0	11	near-core
pan_gene_14511	pan_gene_5433	Cob_diameter;Days_to_silk	Days_to_anthesis;Days_to_silk;Tassel_branch_number	1	1	1	0	0	0	0	0	0	1	0	0	0	0	0	0	0	0	0	0	0	0	0	0	0	0	4	dispensable
pan_gene_14519	pan_gene_9144	Cob_diameter;Days_to_silk	Anthesis-silking_interval;Days_to_anthesis;Days_to_silk	1	0	0	0	0	0	0	0	0	0	0	0	0	0	0	0	0	0	0	0	0	0	0	0	0	0	1	private
pan_gene_15387	pan_gene_17267	Days_to_silk	Days_to_silk;Leaf_length	0	0	0	0	0	0	0	0	0	0	0	0	0	0	0	0	0	0	1	0	0	0	0	0	0	0	1	private
pan_gene_15387	pan_gene_9118	Days_to_silk	Days_to_silk	0	0	0	0	0	0	0	0	0	0	0	0	0	0	0	0	0	0	1	0	0	0	0	0	0	0	1	private
pan_gene_15407	pan_gene_15515	Days_to_anthesis;Days_to_silk	Days_to_silk	0	0	0	0	0	1	0	0	0	0	0	0	0	0	0	0	0	0	0	1	0	0	0	0	0	0	2	dispensable
pan_gene_15407	pan_gene_16031	Days_to_anthesis;Days_to_silk	Days_to_silk	0	0	0	0	0	0	0	0	0	0	0	0	0	0	0	0	0	0	0	1	0	0	0	0	0	0	1	private
pan_gene_15407	pan_gene_16497	Days_to_anthesis;Days_to_silk	Days_to_anthesis;Days_to_silk;Height_above_ear;Photoperiod_growing-degree_days_to_anthesis	0	0	0	0	0	1	0	0	0	0	0	0	0	0	0	0	0	0	0	0	0	0	0	0	0	0	1	private
pan_gene_15407	pan_gene_22774	Days_to_anthesis;Days_to_silk	Days_to_silk	0	0	0	0	0	1	0	0	0	0	0	0	0	0	0	0	0	0	0	0	0	0	0	0	0	0	1	private
pan_gene_15407	pan_gene_23250	Days_to_anthesis;Days_to_silk	Days_to_silk	0	0	0	0	0	1	0	0	0	0	0	0	0	0	0	0	0	0	0	0	0	0	0	0	0	0	1	private
pan_gene_15407	pan_gene_23747	Days_to_anthesis;Days_to_silk	Average_internode_length_(below_ear);Days_to_silk	0	0	0	0	0	1	0	0	0	0	0	0	0	0	0	0	0	0	0	1	0	0	0	0	0	0	2	dispensable
pan_gene_15407	pan_gene_26571	Days_to_anthesis;Days_to_silk	Days_to_anthesis;Days_to_silk	0	0	0	0	0	1	0	0	0	0	0	0	0	0	0	0	0	0	0	1	0	0	0	0	0	0	2	dispensable
pan_gene_15407	pan_gene_26589	Days_to_anthesis;Days_to_silk	Days_to_silk	0	0	0	0	0	1	0	0	0	0	0	0	0	0	0	0	0	0	0	1	0	0	0	0	0	0	2	dispensable
pan_gene_15407	pan_gene_26694	Days_to_anthesis;Days_to_silk	Days_to_anthesis;Days_to_silk;Ear_height;Nodes_to_ear;Photoperiod_Growing-degree_days_to_silk;Plant_height;Tassel_branch_number	0	0	0	0	0	1	0	0	0	0	0	0	0	0	0	0	0	0	0	0	0	0	0	0	0	0	1	private
pan_gene_15407	pan_gene_26803	Days_to_anthesis;Days_to_silk	Days_to_silk;Stalk_strength	0	0	0	0	0	1	0	0	0	0	0	0	0	0	0	0	0	0	0	1	0	0	0	0	0	0	2	dispensable
pan_gene_15407	pan_gene_27342	Days_to_anthesis;Days_to_silk	Cob_diameter;Days_to_silk	0	0	0	0	0	1	0	0	0	0	0	0	0	0	0	0	0	0	0	0	0	0	0	0	0	0	1	private
pan_gene_15407	pan_gene_28607	Days_to_anthesis;Days_to_silk	Days_to_silk	0	0	0	0	0	0	0	0	0	0	0	0	0	0	0	0	0	0	0	1	0	0	0	0	0	0	1	private
pan_gene_15407	pan_gene_30764	Days_to_anthesis;Days_to_silk	Days_to_silk;Height_per_day_(until_flowering);Plant_height	0	0	0	0	0	0	0	0	0	0	0	0	0	0	0	0	0	0	0	1	0	0	0	0	0	0	1	private
pan_gene_15407	pan_gene_8000	Days_to_anthesis;Days_to_silk	Days_to_silk;Leaf_length;Ratio_of_ear_height_to_total_height	0	0	0	0	0	1	0	0	0	0	0	0	0	0	0	0	0	0	0	1	0	0	0	0	0	0	2	dispensable
pan_gene_15407	pan_gene_8287	Days_to_anthesis;Days_to_silk	Days_to_silk	0	0	0	0	0	1	0	0	0	0	0	0	0	0	0	0	0	0	0	0	0	0	0	0	0	0	1	private
pan_gene_15407	pan_gene_9152	Days_to_anthesis;Days_to_silk	Days_to_silk	0	0	0	0	0	1	0	0	0	0	0	0	0	0	0	0	0	0	0	0	0	0	0	0	0	0	1	private
pan_gene_15407	pan_gene_9507	Days_to_anthesis;Days_to_silk	Days_to_silk	0	0	0	0	0	1	0	0	0	0	0	0	0	0	0	0	0	0	0	0	0	0	0	0	0	0	1	private
pan_gene_15515	pan_gene_16029	Days_to_silk	Days_to_silk;Glucose	1	0	0	1	0	0	0	0	0	1	0	0	0	0	1	0	0	1	0	0	0	0	1	0	1	0	7	dispensable
pan_gene_15515	pan_gene_16031	Days_to_silk	Days_to_silk	1	0	0	1	1	0	0	0	1	0	0	1	0	1	0	0	0	0	0	1	1	1	0	0	0	0	9	dispensable
pan_gene_15515	pan_gene_16497	Days_to_silk	Days_to_anthesis;Days_to_silk;Height_above_ear;Photoperiod_growing-degree_days_to_anthesis	1	0	0	0	0	1	0	0	0	1	0	0	1	0	0	1	1	0	0	1	0	0	0	0	0	1	8	dispensable
pan_gene_15515	pan_gene_22774	Days_to_silk	Days_to_silk	1	0	0	0	0	0	0	0	0	1	0	1	0	0	0	0	0	0	0	0	0	0	1	0	0	0	4	dispensable
pan_gene_15515	pan_gene_23250	Days_to_silk	Days_to_silk	1	0	1	0	0	0	0	0	1	1	0	0	0	0	0	0	0	0	0	0	1	0	0	0	0	0	5	dispensable
pan_gene_15515	pan_gene_23747	Days_to_silk	Average_internode_length_(below_ear);Days_to_silk	1	0	1	1	1	1	1	0	1	0	1	1	1	1	1	1	1	0	1	0	1	1	1	1	1	1	21	core
pan_gene_15515	pan_gene_25175	Days_to_silk	Days_to_silk	0	0	0	0	0	0	0	0	0	0	0	0	0	0	0	1	0	0	0	0	0	0	0	0	0	0	1	private
pan_gene_15515	pan_gene_26803	Days_to_silk	Days_to_silk;Stalk_strength	1	1	1	1	1	1	1	0	1	0	1	1	0	1	1	1	1	1	1	0	1	1	1	1	1	1	22	core
pan_gene_15515	pan_gene_27841	Days_to_silk	Days_to_silk;Nitrate	1	0	0	0	0	0	0	1	1	0	0	0	1	0	0	1	1	0	0	0	0	0	0	0	1	1	8	dispensable
pan_gene_15515	pan_gene_28589	Days_to_silk	Days_to_silk	1	0	1	1	1	1	1	1	1	1	1	1	1	1	1	1	1	1	1	0	1	1	0	0	0	1	21	core
pan_gene_15515	pan_gene_28606	Days_to_silk	Days_to_silk	1	0	0	0	0	0	0	0	0	0	0	0	0	0	0	0	0	0	0	0	0	0	0	0	0	0	1	private
pan_gene_15515	pan_gene_28607	Days_to_silk	Days_to_silk	1	1	0	0	0	0	0	0	0	0	0	0	0	0	0	0	0	0	0	0	0	1	1	0	0	1	5	dispensable
pan_gene_15515	pan_gene_29885	Days_to_silk	Days_to_silk;Height_above_ear;Southern_leaf_blight	0	0	0	0	0	0	0	0	0	0	1	0	1	0	0	0	0	1	0	0	1	0	0	0	0	1	5	dispensable
pan_gene_15515	pan_gene_30764	Days_to_silk	Days_to_silk;Height_per_day_(until_flowering);Plant_height	0	0	0	0	1	0	0	0	0	0	0	0	0	0	1	0	0	0	0	1	0	0	0	0	0	0	3	dispensable
pan_gene_15515	pan_gene_5480	Days_to_silk	Anthesis-silking_interval;Boxcox-transformed_leaf_angle;Days_to_silk;Protein	0	0	0	0	0	0	0	0	0	0	0	0	0	0	1	0	0	0	0	0	0	0	0	0	0	0	1	private
pan_gene_15515	pan_gene_8287	Days_to_silk	Days_to_silk	1	0	0	1	0	0	0	0	1	0	1	1	0	0	0	0	0	0	0	0	1	0	1	1	0	1	9	dispensable
pan_gene_15515	pan_gene_8415	Days_to_silk	Days_to_silk;Nodes_per_plant	1	0	0	0	0	0	0	0	1	0	0	1	1	0	1	0	1	1	0	0	1	1	0	0	1	0	10	dispensable
pan_gene_15515	pan_gene_9152	Days_to_silk	Days_to_silk	1	1	0	0	0	1	0	0	1	0	0	0	0	0	0	0	0	0	1	0	0	0	0	0	0	0	5	dispensable
pan_gene_15515	pan_gene_9507	Days_to_silk	Days_to_silk	1	0	0	0	0	0	0	0	0	0	0	0	0	0	0	0	0	0	0	0	0	0	1	0	0	0	2	dispensable
pan_gene_15538	pan_gene_17462	Days_to_anthesis;Days_to_silk	Boxcox-transformed_leaf_angle;Days_to_silk	0	0	0	0	0	0	0	0	0	0	0	0	0	0	1	0	0	1	0	0	0	0	0	0	0	0	2	dispensable
pan_gene_15538	pan_gene_24974	Days_to_anthesis;Days_to_silk	Days_to_silk	0	0	1	0	0	0	0	0	0	0	0	0	0	0	0	0	0	0	0	0	0	0	0	0	0	0	1	private
pan_gene_15538	pan_gene_25179	Days_to_anthesis;Days_to_silk	Days_to_silk	0	0	1	0	0	0	0	0	0	0	0	0	0	0	0	0	0	0	0	0	1	0	0	0	0	0	2	dispensable
pan_gene_15538	pan_gene_2609	Days_to_anthesis;Days_to_silk	Days_to_silk;Nodes_to_ear;Northern_Leaf_Blight	0	1	1	0	0	0	0	0	0	0	0	0	0	0	0	0	0	0	0	0	0	0	0	0	0	0	2	dispensable
pan_gene_15538	pan_gene_26574	Days_to_anthesis;Days_to_silk	Average_internode_length_(below_ear);Days_to_silk;Photoperiod_growing-degree_days_to_anthesis;Ratio_of_ear_height_to_total_height	0	0	0	0	0	0	0	0	1	0	0	0	0	0	0	0	0	0	0	0	0	0	0	0	0	0	1	private
pan_gene_15540	pan_gene_22115	Days_to_silk	Chlorophyll_A;Days_to_anthesis;Days_to_silk	0	0	0	0	0	0	0	0	0	0	0	0	0	0	0	0	0	0	0	0	0	0	0	0	1	0	1	private
pan_gene_15540	pan_gene_22648	Days_to_silk	Days_to_silk	0	0	0	0	0	0	0	0	0	0	1	0	0	0	0	0	0	0	0	0	0	0	0	0	1	0	2	dispensable
pan_gene_15540	pan_gene_27646	Days_to_silk	Days_to_silk;Protein;Total_amino_acids	0	0	0	0	0	0	0	0	0	0	1	1	0	0	0	0	0	0	1	0	1	0	0	0	1	0	5	dispensable
pan_gene_15540	pan_gene_7952	Days_to_silk	Average_internode_length_(below_ear);Days_to_silk	0	0	0	0	0	0	0	0	0	0	1	1	0	0	0	0	0	0	1	0	0	0	0	0	1	0	4	dispensable
pan_gene_15559	pan_gene_22397	Days_to_silk	Days_to_anthesis;Days_to_silk;Stalk_strength	1	0	0	0	0	0	0	1	0	0	0	0	0	0	0	0	0	0	1	0	0	0	0	0	0	0	3	dispensable
pan_gene_15925	pan_gene_18191	Days_to_silk;Leaf_length;Total_amino_acids	Days_to_silk	1	1	0	1	1	0	1	1	1	1	1	1	1	1	0	1	0	1	1	1	1	1	1	1	1	1	22	core
pan_gene_15925	pan_gene_24978	Days_to_silk;Leaf_length;Total_amino_acids	Days_to_silk;Height_per_day_(until_flowering)	1	1	0	0	1	1	1	0	1	1	1	0	0	0	0	0	0	1	1	0	1	1	0	0	1	1	14	near-core
pan_gene_15925	pan_gene_27653	Days_to_silk;Leaf_length;Total_amino_acids	Days_to_anthesis;Days_to_silk	1	0	0	0	0	0	0	0	1	0	0	0	0	0	0	0	0	0	0	0	0	1	0	0	1	0	4	dispensable
pan_gene_15971	pan_gene_19310	Days_to_silk;Glucose;PCA_of_metabolites:_PC2;Total_amino_acids	Chlorophyll_A;Days_to_silk;PCA_of_metabolites:_PC1	1	0	0	0	0	0	0	0	0	0	0	0	0	0	0	0	0	0	0	0	0	0	0	0	0	0	1	private
pan_gene_15971	pan_gene_22396	Days_to_silk;Glucose;PCA_of_metabolites:_PC2;Total_amino_acids	Days_to_anthesis;Days_to_silk	1	0	0	0	0	1	0	0	0	0	0	0	0	0	0	0	0	0	0	0	0	0	0	0	0	0	2	dispensable
pan_gene_15971	pan_gene_24921	Days_to_silk;Glucose;PCA_of_metabolites:_PC2;Total_amino_acids	Days_to_silk	1	0	0	0	0	0	0	0	1	0	1	0	0	0	1	1	0	0	0	0	0	0	0	0	0	0	5	dispensable
pan_gene_16020	pan_gene_23844	Days_to_anthesis;Days_to_silk	Days_to_silk	1	0	0	0	0	0	0	0	0	0	0	0	0	0	0	0	0	0	0	0	0	0	0	0	0	0	1	private
pan_gene_16029	pan_gene_16031	Days_to_silk;Glucose	Days_to_silk	1	1	1	1	1	0	0	0	0	1	1	1	0	0	1	0	1	1	0	0	1	0	0	1	1	0	14	near-core
pan_gene_16029	pan_gene_16497	Days_to_silk;Glucose	Days_to_anthesis;Days_to_silk;Height_above_ear;Photoperiod_growing-degree_days_to_anthesis	1	0	0	0	0	0	0	0	0	0	0	0	0	0	0	1	0	0	0	0	0	0	0	0	0	0	2	dispensable
pan_gene_16029	pan_gene_22774	Days_to_silk;Glucose	Days_to_silk	1	0	0	0	0	0	0	0	0	1	0	0	0	0	0	0	0	0	0	0	0	0	1	0	0	0	3	dispensable
pan_gene_16029	pan_gene_23250	Days_to_silk;Glucose	Days_to_silk	1	0	0	1	0	0	0	0	0	1	0	0	0	0	0	0	0	0	0	0	0	0	1	0	0	0	4	dispensable
pan_gene_16029	pan_gene_23709	Days_to_silk;Glucose	Days_to_silk	1	0	1	1	0	0	0	1	1	0	1	1	1	0	1	1	0	1	0	0	1	0	1	1	1	1	16	near-core
pan_gene_16029	pan_gene_23747	Days_to_silk;Glucose	Average_internode_length_(below_ear);Days_to_silk	1	0	0	1	0	0	0	0	0	0	1	0	1	0	1	1	0	0	0	0	1	0	1	1	1	0	10	dispensable
pan_gene_16029	pan_gene_26694	Days_to_silk;Glucose	Days_to_anthesis;Days_to_silk;Ear_height;Nodes_to_ear;Photoperiod_Growing-degree_days_to_silk;Plant_height;Tassel_branch_number	1	0	0	1	1	0	0	0	0	1	1	0	1	0	1	0	1	1	0	1	0	0	1	0	1	1	13	near-core
pan_gene_16029	pan_gene_26803	Days_to_silk;Glucose	Days_to_silk;Stalk_strength	1	0	0	1	1	0	0	1	0	0	0	0	1	0	0	1	0	1	0	0	1	0	1	0	1	1	11	near-core
pan_gene_16029	pan_gene_27342	Days_to_silk;Glucose	Cob_diameter;Days_to_silk	1	0	0	0	0	0	0	0	0	0	0	0	0	0	0	0	0	0	0	0	0	0	1	0	0	0	2	dispensable
pan_gene_16029	pan_gene_28606	Days_to_silk;Glucose	Days_to_silk	1	0	0	1	0	0	0	0	0	0	1	0	0	0	0	0	0	0	0	1	0	0	1	0	1	0	6	dispensable
pan_gene_16029	pan_gene_28607	Days_to_silk;Glucose	Days_to_silk	1	0	0	1	0	0	0	0	0	0	0	0	0	0	0	0	0	0	0	0	0	0	0	0	0	0	2	dispensable
pan_gene_16029	pan_gene_29929	Days_to_silk;Glucose	Days_to_silk	1	0	0	0	0	0	0	0	0	0	0	0	0	0	0	0	0	0	0	0	0	0	0	0	0	0	1	private
pan_gene_16029	pan_gene_7804	Days_to_silk;Glucose	Days_to_silk	0	0	0	0	0	0	0	0	1	0	0	0	0	0	0	0	0	0	0	0	0	0	0	0	0	0	1	private
pan_gene_16029	pan_gene_8000	Days_to_silk;Glucose	Days_to_silk;Leaf_length;Ratio_of_ear_height_to_total_height	1	0	0	1	0	0	0	0	0	0	1	0	0	0	0	0	1	1	0	0	0	0	1	0	1	1	8	dispensable
pan_gene_16029	pan_gene_8287	Days_to_silk;Glucose	Days_to_silk	1	1	1	1	1	0	0	1	0	1	0	1	1	0	0	0	0	1	0	0	0	0	1	0	1	1	13	near-core
pan_gene_16029	pan_gene_9152	Days_to_silk;Glucose	Days_to_silk	1	0	0	1	0	0	0	0	0	1	1	0	0	0	0	0	1	1	0	0	0	0	0	0	1	0	7	dispensable
pan_gene_16030	pan_gene_22354	Days_to_silk	Days_to_silk	1	0	0	1	0	1	1	0	1	1	0	1	1	1	0	0	0	1	0	1	0	1	0	0	1	0	13	near-core
pan_gene_16030	pan_gene_25170	Days_to_silk	Days_to_silk;Leaf_width	1	1	1	1	1	1	1	1	1	1	1	1	1	1	0	1	0	1	0	1	1	0	1	1	0	1	21	core
pan_gene_16030	pan_gene_5419	Days_to_silk	Days_to_anthesis;Days_to_silk;Nodes_per_plant;Tassel_length;Total_amino_acids	1	1	1	1	1	1	1	1	0	1	1	1	1	0	0	1	0	1	0	0	0	0	0	1	1	1	17	near-core
pan_gene_16031	pan_gene_16497	Days_to_silk	Days_to_anthesis;Days_to_silk;Height_above_ear;Photoperiod_growing-degree_days_to_anthesis	1	0	0	0	0	0	0	0	0	0	0	0	0	0	0	0	0	0	0	0	0	0	0	0	0	0	1	private
pan_gene_16031	pan_gene_22774	Days_to_silk	Days_to_silk	1	0	0	0	0	0	0	0	0	0	0	0	0	0	0	0	0	1	0	1	0	0	0	0	0	0	3	dispensable
pan_gene_16031	pan_gene_23250	Days_to_silk	Days_to_silk	1	0	0	1	0	0	0	1	1	0	0	0	0	0	0	0	0	1	0	0	0	0	0	0	0	0	5	dispensable
pan_gene_16031	pan_gene_23709	Days_to_silk	Days_to_silk	1	0	1	0	0	0	1	0	0	0	1	0	1	1	0	0	0	0	0	1	1	1	0	0	1	1	11	near-core
pan_gene_16031	pan_gene_23747	Days_to_silk	Average_internode_length_(below_ear);Days_to_silk	1	0	0	1	1	1	1	1	1	0	1	1	0	1	0	0	0	0	0	0	1	1	0	1	1	1	15	near-core
pan_gene_16031	pan_gene_26803	Days_to_silk	Days_to_silk;Stalk_strength	1	1	1	1	1	1	1	1	1	0	1	1	0	1	0	0	0	1	0	1	1	1	0	0	1	1	18	near-core
pan_gene_16031	pan_gene_27342	Days_to_silk	Cob_diameter;Days_to_silk	1	0	0	0	0	1	0	0	1	0	0	0	0	0	0	0	0	0	0	0	0	0	0	0	0	0	3	dispensable
pan_gene_16031	pan_gene_28606	Days_to_silk	Days_to_silk	1	0	1	1	0	0	0	0	0	1	1	1	0	0	0	0	0	0	0	0	0	1	0	0	0	0	7	dispensable
pan_gene_16031	pan_gene_28607	Days_to_silk	Days_to_silk	1	0	1	1	0	0	0	1	0	0	0	0	0	1	0	0	0	1	0	0	0	0	0	0	0	1	7	dispensable
pan_gene_16031	pan_gene_29775	Days_to_silk	Days_to_silk	1	0	0	1	0	0	1	1	1	1	1	1	1	1	0	0	1	1	0	0	0	0	0	0	0	0	12	near-core
pan_gene_16031	pan_gene_29885	Days_to_silk	Days_to_silk;Height_above_ear;Southern_leaf_blight	0	0	0	0	0	0	0	0	0	0	0	0	0	0	0	0	0	1	0	0	1	0	0	0	0	0	2	dispensable
pan_gene_16031	pan_gene_30764	Days_to_silk	Days_to_silk;Height_per_day_(until_flowering);Plant_height	0	0	0	0	1	0	0	0	0	0	0	0	0	0	0	0	0	0	0	1	0	0	0	0	0	0	2	dispensable
pan_gene_16031	pan_gene_7804	Days_to_silk	Days_to_silk	0	0	0	0	0	0	0	0	1	0	0	0	0	0	0	0	0	0	0	0	0	0	0	0	0	0	1	private
pan_gene_16031	pan_gene_8287	Days_to_silk	Days_to_silk	1	1	1	1	0	1	1	0	1	1	0	1	0	0	0	1	1	1	0	1	1	0	0	0	1	1	16	near-core
pan_gene_16031	pan_gene_8415	Days_to_silk	Days_to_silk;Nodes_per_plant	1	0	1	0	0	0	0	0	1	0	0	1	0	0	0	0	0	1	0	0	1	1	0	0	0	0	7	dispensable
pan_gene_16031	pan_gene_9152	Days_to_silk	Days_to_silk	1	0	0	1	0	0	0	0	1	0	1	1	0	0	0	1	1	1	0	0	0	1	1	0	0	0	10	dispensable
pan_gene_16070	pan_gene_26911	Days_to_anthesis;Days_to_silk;Nodes_to_ear	Days_to_anthesis;Days_to_silk;Photoperiod_growing-degree_days_to_anthesis	1	0	0	0	0	0	0	0	0	0	0	0	0	0	0	0	0	0	0	0	0	0	0	0	0	0	1	private
pan_gene_16070	pan_gene_6287	Days_to_anthesis;Days_to_silk;Nodes_to_ear	Days_to_silk	1	0	0	0	0	0	0	0	0	0	0	0	0	0	0	0	0	0	0	0	0	0	0	0	0	0	1	private
pan_gene_16497	pan_gene_22774	Days_to_anthesis;Days_to_silk;Height_above_ear;Photoperiod_growing-degree_days_to_anthesis	Days_to_silk	1	0	0	0	0	1	0	0	0	1	0	1	0	0	0	0	1	0	0	0	0	0	0	0	0	0	5	dispensable
pan_gene_16497	pan_gene_23250	Days_to_anthesis;Days_to_silk;Height_above_ear;Photoperiod_growing-degree_days_to_anthesis	Days_to_silk	1	0	0	0	0	1	0	0	0	1	1	0	1	0	0	0	1	0	0	1	0	0	0	0	0	0	7	dispensable
pan_gene_16497	pan_gene_23747	Days_to_anthesis;Days_to_silk;Height_above_ear;Photoperiod_growing-degree_days_to_anthesis	Average_internode_length_(below_ear);Days_to_silk	1	0	0	0	0	1	0	0	0	0	0	0	0	0	0	1	1	0	0	0	0	0	0	0	0	1	5	dispensable
pan_gene_16497	pan_gene_26571	Days_to_anthesis;Days_to_silk;Height_above_ear;Photoperiod_growing-degree_days_to_anthesis	Days_to_anthesis;Days_to_silk	1	0	0	0	0	1	0	0	0	0	1	0	1	0	0	0	0	0	0	0	0	0	0	0	0	0	4	dispensable
pan_gene_16497	pan_gene_26589	Days_to_anthesis;Days_to_silk;Height_above_ear;Photoperiod_growing-degree_days_to_anthesis	Days_to_silk	1	0	0	0	0	1	0	0	0	0	1	0	1	0	0	0	0	1	0	0	0	0	0	0	0	0	5	dispensable
pan_gene_16497	pan_gene_26694	Days_to_anthesis;Days_to_silk;Height_above_ear;Photoperiod_growing-degree_days_to_anthesis	Days_to_anthesis;Days_to_silk;Ear_height;Nodes_to_ear;Photoperiod_Growing-degree_days_to_silk;Plant_height;Tassel_branch_number	1	0	0	0	0	1	0	0	0	0	0	0	0	0	0	0	0	0	0	0	0	0	0	0	0	0	2	dispensable
pan_gene_16497	pan_gene_26803	Days_to_anthesis;Days_to_silk;Height_above_ear;Photoperiod_growing-degree_days_to_anthesis	Days_to_silk;Stalk_strength	1	0	0	0	0	1	0	0	0	0	1	0	0	0	0	1	1	0	0	0	0	0	0	0	0	1	6	dispensable
pan_gene_16497	pan_gene_27342	Days_to_anthesis;Days_to_silk;Height_above_ear;Photoperiod_growing-degree_days_to_anthesis	Cob_diameter;Days_to_silk	1	0	0	0	0	1	0	0	0	1	1	1	0	0	0	0	1	0	0	0	0	0	0	0	0	0	6	dispensable
pan_gene_16497	pan_gene_27841	Days_to_anthesis;Days_to_silk;Height_above_ear;Photoperiod_growing-degree_days_to_anthesis	Days_to_silk;Nitrate	1	0	0	0	0	0	0	0	0	0	0	0	1	0	0	0	0	0	0	0	0	0	0	0	0	1	3	dispensable
pan_gene_16497	pan_gene_28589	Days_to_anthesis;Days_to_silk;Height_above_ear;Photoperiod_growing-degree_days_to_anthesis	Days_to_silk	1	0	0	0	0	0	0	0	0	0	0	1	0	0	0	1	0	0	0	0	0	0	0	0	0	1	4	dispensable
pan_gene_16497	pan_gene_28606	Days_to_anthesis;Days_to_silk;Height_above_ear;Photoperiod_growing-degree_days_to_anthesis	Days_to_silk	1	0	0	0	0	0	0	0	0	0	0	0	0	0	0	0	0	0	0	0	0	0	0	0	0	0	1	private
pan_gene_16497	pan_gene_28607	Days_to_anthesis;Days_to_silk;Height_above_ear;Photoperiod_growing-degree_days_to_anthesis	Days_to_silk	1	0	0	0	0	0	0	0	0	0	0	0	0	0	0	0	0	0	0	0	0	0	0	0	0	0	1	private
pan_gene_16497	pan_gene_30764	Days_to_anthesis;Days_to_silk;Height_above_ear;Photoperiod_growing-degree_days_to_anthesis	Days_to_silk;Height_per_day_(until_flowering);Plant_height	0	0	0	0	0	0	0	0	0	0	0	0	0	0	0	0	0	0	0	1	0	0	0	0	0	0	1	private
pan_gene_16497	pan_gene_5480	Days_to_anthesis;Days_to_silk;Height_above_ear;Photoperiod_growing-degree_days_to_anthesis	Anthesis-silking_interval;Boxcox-transformed_leaf_angle;Days_to_silk;Protein	0	0	0	0	0	0	0	0	0	1	0	0	0	0	0	0	0	0	0	0	0	0	0	0	0	0	1	private
pan_gene_16497	pan_gene_8000	Days_to_anthesis;Days_to_silk;Height_above_ear;Photoperiod_growing-degree_days_to_anthesis	Days_to_silk;Leaf_length;Ratio_of_ear_height_to_total_height	1	0	0	0	0	1	0	0	0	0	1	0	0	0	0	0	0	0	0	0	0	0	0	0	0	0	3	dispensable
pan_gene_16497	pan_gene_8287	Days_to_anthesis;Days_to_silk;Height_above_ear;Photoperiod_growing-degree_days_to_anthesis	Days_to_silk	1	0	0	0	0	1	0	0	0	0	0	0	0	0	0	0	0	0	0	0	0	0	0	0	0	1	3	dispensable
pan_gene_16497	pan_gene_8415	Days_to_anthesis;Days_to_silk;Height_above_ear;Photoperiod_growing-degree_days_to_anthesis	Days_to_silk;Nodes_per_plant	1	0	0	0	0	0	0	0	0	0	0	0	0	0	0	0	0	0	0	0	0	0	0	0	0	0	1	private
pan_gene_16497	pan_gene_9152	Days_to_anthesis;Days_to_silk;Height_above_ear;Photoperiod_growing-degree_days_to_anthesis	Days_to_silk	1	0	0	0	0	1	0	0	0	0	0	0	0	0	0	0	0	0	0	0	0	0	0	0	0	0	2	dispensable
pan_gene_16497	pan_gene_9507	Days_to_anthesis;Days_to_silk;Height_above_ear;Photoperiod_growing-degree_days_to_anthesis	Days_to_silk	1	0	0	0	0	1	0	0	0	0	0	1	1	0	0	0	0	1	0	0	0	0	0	0	0	0	5	dispensable
pan_gene_16980	pan_gene_23844	Days_to_silk	Days_to_silk	1	0	1	0	0	0	0	0	1	0	0	0	0	1	0	0	0	0	0	0	0	0	0	0	0	0	4	dispensable
pan_gene_16980	pan_gene_26711	Days_to_silk	Days_to_silk;Nodes_to_ear	1	0	0	0	0	0	0	1	0	0	0	0	0	0	0	0	0	0	0	0	0	0	0	0	0	0	2	dispensable
pan_gene_16980	pan_gene_27654	Days_to_silk	Days_to_silk	1	0	1	1	0	0	0	0	0	0	1	0	0	0	0	0	0	0	1	0	0	1	1	0	0	0	7	dispensable
pan_gene_17176	pan_gene_24956	Days_to_silk;Ear_row_number;Photoperiod_growing-degree_days_to_anthesis	Days_to_anthesis;Days_to_silk;Stalk_strength	1	1	0	0	0	0	0	1	0	1	0	0	0	0	0	0	0	0	1	0	0	0	0	0	1	0	6	dispensable
pan_gene_17176	pan_gene_5433	Days_to_silk;Ear_row_number;Photoperiod_growing-degree_days_to_anthesis	Days_to_anthesis;Days_to_silk;Tassel_branch_number	1	1	0	1	0	0	0	0	0	0	1	0	0	1	0	0	0	0	1	1	1	0	0	0	0	1	9	dispensable
pan_gene_17201	pan_gene_22214	Days_to_anthesis;Days_to_silk	Anthesis-silking_interval;Days_to_anthesis;Days_to_silk	1	0	0	0	0	0	0	0	0	0	0	0	0	0	0	0	0	0	0	0	0	0	0	0	0	0	1	private
pan_gene_17267	pan_gene_24873	Days_to_silk;Leaf_length	Days_to_anthesis;Days_to_silk;Leaf_length	0	0	0	0	0	0	0	0	0	0	0	0	1	0	1	0	0	0	0	0	0	0	0	0	0	0	2	dispensable
pan_gene_17312	pan_gene_26803	Days_to_silk	Days_to_silk;Stalk_strength	1	1	0	1	0	0	0	0	0	0	0	1	0	1	0	0	1	1	1	0	0	0	0	1	0	0	9	dispensable
pan_gene_17312	pan_gene_27342	Days_to_silk	Cob_diameter;Days_to_silk	1	1	1	0	0	0	1	0	1	1	1	1	0	0	0	0	1	0	0	1	1	0	1	0	0	0	12	near-core
pan_gene_17312	pan_gene_28606	Days_to_silk	Days_to_silk	1	0	0	1	0	0	0	0	1	0	0	0	0	0	0	0	0	0	0	0	0	0	0	0	0	0	3	dispensable
pan_gene_17462	pan_gene_2609	Boxcox-transformed_leaf_angle;Days_to_silk	Days_to_silk;Nodes_to_ear;Northern_Leaf_Blight	1	1	0	1	1	0	0	0	0	0	1	1	0	1	0	1	0	0	1	1	0	0	1	1	1	0	13	near-core
pan_gene_17462	pan_gene_26574	Boxcox-transformed_leaf_angle;Days_to_silk	Average_internode_length_(below_ear);Days_to_silk;Photoperiod_growing-degree_days_to_anthesis;Ratio_of_ear_height_to_total_height	0	0	0	1	0	0	0	0	0	0	0	0	0	0	0	0	0	0	0	0	0	0	0	0	0	0	1	private
pan_gene_17664	pan_gene_22303	Days_to_silk	Days_to_anthesis;Days_to_silk;Nodes_to_ear;Ratio_of_ear_height_to_total_height	0	0	0	0	0	0	0	0	1	0	1	0	0	1	0	0	0	1	0	1	1	0	1	1	0	0	8	dispensable
pan_gene_17664	pan_gene_22776	Days_to_silk	Days_to_silk;Ear_height;Ear_row_number;Leaf_length;Nodes_above_ear	0	0	0	0	0	0	0	0	0	0	0	0	0	1	0	0	0	1	0	0	0	0	0	0	0	0	2	dispensable
pan_gene_17664	pan_gene_24974	Days_to_silk	Days_to_silk	0	0	0	1	0	1	0	1	1	0	1	0	0	1	0	0	1	1	0	1	1	0	1	0	0	0	11	near-core
pan_gene_17664	pan_gene_27188	Days_to_silk	Days_to_silk;Nodes_above_ear	0	0	0	0	0	0	0	0	0	1	1	0	0	0	0	1	0	1	1	1	0	0	1	1	0	0	8	dispensable
pan_gene_17664	pan_gene_32738	Days_to_silk	Days_to_anthesis;Days_to_silk;Nodes_per_plant;Nodes_to_ear	0	0	0	0	1	1	0	0	0	1	1	1	0	0	0	1	1	0	1	1	0	0	0	0	1	0	10	dispensable
pan_gene_18191	pan_gene_27653	Days_to_silk	Days_to_anthesis;Days_to_silk	1	0	1	0	0	0	0	0	1	0	1	0	1	0	1	0	0	0	1	0	0	1	0	0	1	0	9	dispensable
pan_gene_18235	pan_gene_24873	Days_to_silk;Nodes_per_plant;Ratio_of_ear_height_to_total_height	Days_to_anthesis;Days_to_silk;Leaf_length	0	0	1	0	0	0	0	0	0	0	0	0	0	0	0	0	0	0	0	0	0	0	0	0	0	0	1	private
pan_gene_18324	pan_gene_5820	Days_to_silk	Chlorophyll_A;Days_to_anthesis;Days_to_silk;PCA_of_metabolites:_PC2;Stalk_strength;Tassel_branch_number	1	0	0	0	0	0	0	0	1	0	0	1	0	1	0	0	1	1	0	0	0	0	0	0	0	0	6	dispensable
pan_gene_18324	pan_gene_8292	Days_to_silk	Days_to_silk;Ratio_of_ear_height_to_total_height	1	1	1	1	0	1	1	1	0	0	0	1	0	1	0	0	1	1	0	1	1	0	1	0	0	0	14	near-core
pan_gene_18870	pan_gene_24975	Days_to_silk	Days_to_silk	1	0	0	0	0	0	0	0	0	0	0	0	0	0	0	0	0	0	0	0	0	0	0	0	0	0	1	private
pan_gene_19310	pan_gene_24921	Chlorophyll_A;Days_to_silk;PCA_of_metabolites:_PC1	Days_to_silk	1	0	0	0	0	0	0	0	0	0	0	0	0	0	0	0	0	0	0	0	0	0	0	0	0	0	1	private
pan_gene_19310	pan_gene_27654	Chlorophyll_A;Days_to_silk;PCA_of_metabolites:_PC1	Days_to_silk	1	0	0	0	0	0	0	0	0	0	0	0	0	0	0	0	0	0	0	0	0	0	0	0	0	0	1	private
pan_gene_19310	pan_gene_484	Chlorophyll_A;Days_to_silk;PCA_of_metabolites:_PC1	Anthesis-silking_interval;Days_to_anthesis;Days_to_silk	1	0	0	0	0	0	0	0	0	0	0	0	0	0	0	0	0	0	0	0	0	0	0	0	0	0	1	private
pan_gene_19692	pan_gene_24956	Days_to_silk	Days_to_anthesis;Days_to_silk;Stalk_strength	1	0	0	0	1	0	0	0	0	1	0	0	0	0	0	0	0	0	0	0	0	0	0	0	0	0	3	dispensable
pan_gene_19692	pan_gene_25175	Days_to_silk	Days_to_silk	0	0	0	0	0	0	0	0	0	0	0	0	0	0	0	1	0	0	0	0	0	0	0	0	0	0	1	private
pan_gene_19692	pan_gene_26571	Days_to_silk	Days_to_anthesis;Days_to_silk	1	0	0	0	0	1	0	0	0	0	0	0	0	0	1	1	0	1	0	0	0	0	1	0	1	1	8	dispensable
pan_gene_19692	pan_gene_26787	Days_to_silk	Days_to_anthesis;Days_to_silk	1	0	0	0	1	0	0	0	0	0	0	0	0	0	0	1	0	0	0	0	0	0	0	0	1	0	4	dispensable
pan_gene_19692	pan_gene_30841	Days_to_silk	Average_internode_length_(whole_plant);Days_to_silk;Ear_row_number;Tassel_branch_number	1	0	0	0	1	1	0	0	0	1	0	1	0	0	1	1	0	1	1	1	1	0	0	0	1	1	13	near-core
pan_gene_19692	pan_gene_3982	Days_to_silk	Days_to_silk	1	0	0	0	1	1	0	0	0	0	0	1	0	0	1	1	0	1	0	1	1	0	1	0	0	1	11	near-core
pan_gene_19692	pan_gene_8000	Days_to_silk	Days_to_silk;Leaf_length;Ratio_of_ear_height_to_total_height	1	0	0	0	1	1	0	0	0	1	0	1	0	0	1	1	0	1	1	1	1	0	1	0	1	1	14	near-core
pan_gene_19692	pan_gene_8415	Days_to_silk	Days_to_silk;Nodes_per_plant	1	0	0	0	1	0	0	0	0	0	0	0	0	0	0	1	0	1	1	1	0	0	0	0	1	1	8	dispensable
pan_gene_22115	pan_gene_22648	Chlorophyll_A;Days_to_anthesis;Days_to_silk	Days_to_silk	0	0	0	0	0	0	0	0	0	0	0	0	0	0	0	0	0	0	0	0	0	0	0	0	1	0	1	private
pan_gene_22193	pan_gene_29899	Days_to_silk;Malate	Days_to_silk	1	0	0	0	0	0	0	0	0	0	1	0	0	0	0	0	1	0	0	0	0	1	0	1	0	0	5	dispensable
pan_gene_22284	pan_gene_32076	Days_to_silk;Nodes_to_ear	Days_to_silk;Leaf_length	1	0	0	0	0	0	0	0	0	0	0	0	0	0	0	0	0	0	0	0	0	0	0	0	0	0	1	private
pan_gene_22284	pan_gene_7125	Days_to_silk;Nodes_to_ear	Days_to_silk	1	0	0	0	0	0	1	0	0	0	0	0	0	0	0	0	0	0	0	0	0	0	0	0	0	0	2	dispensable
pan_gene_22303	pan_gene_22776	Days_to_anthesis;Days_to_silk;Nodes_to_ear;Ratio_of_ear_height_to_total_height	Days_to_silk;Ear_height;Ear_row_number;Leaf_length;Nodes_above_ear	1	0	1	1	0	1	1	0	1	0	0	1	0	1	1	0	0	1	0	0	0	0	1	0	0	0	11	near-core
pan_gene_22303	pan_gene_25225	Days_to_anthesis;Days_to_silk;Nodes_to_ear;Ratio_of_ear_height_to_total_height	Days_to_silk	1	0	1	1	1	1	0	1	1	1	1	1	1	1	1	0	1	0	1	1	1	1	1	1	1	0	21	core
pan_gene_22303	pan_gene_26574	Days_to_anthesis;Days_to_silk;Nodes_to_ear;Ratio_of_ear_height_to_total_height	Average_internode_length_(below_ear);Days_to_silk;Photoperiod_growing-degree_days_to_anthesis;Ratio_of_ear_height_to_total_height	0	0	0	1	0	0	0	0	1	0	0	0	0	1	0	0	0	0	0	0	0	0	0	0	0	0	3	dispensable
pan_gene_22303	pan_gene_27671	Days_to_anthesis;Days_to_silk;Nodes_to_ear;Ratio_of_ear_height_to_total_height	Days_to_silk;Height_above_ear;Leaf_width	1	1	1	1	1	1	0	1	1	1	1	1	1	1	1	0	1	1	1	1	1	1	1	1	1	1	24	core
pan_gene_22308	pan_gene_22396	Boxcox-transformed_leaf_angle;Days_to_anthesis;Days_to_silk;Tassel_branch_number	Days_to_anthesis;Days_to_silk	1	0	0	0	0	1	0	0	0	0	1	0	0	0	0	0	0	0	1	0	0	0	0	0	0	0	4	dispensable
pan_gene_22308	pan_gene_26694	Boxcox-transformed_leaf_angle;Days_to_anthesis;Days_to_silk;Tassel_branch_number	Days_to_anthesis;Days_to_silk;Ear_height;Nodes_to_ear;Photoperiod_Growing-degree_days_to_silk;Plant_height;Tassel_branch_number	1	0	0	0	0	1	1	1	1	1	1	0	0	1	0	0	0	0	1	0	0	0	1	0	0	0	10	dispensable
pan_gene_22308	pan_gene_29932	Boxcox-transformed_leaf_angle;Days_to_anthesis;Days_to_silk;Tassel_branch_number	Days_to_silk;Nodes_per_plant;Nodes_to_ear	1	0	0	0	1	0	1	1	1	0	1	0	0	1	0	1	0	1	0	0	0	0	0	1	0	0	10	dispensable
pan_gene_22308	pan_gene_30695	Boxcox-transformed_leaf_angle;Days_to_anthesis;Days_to_silk;Tassel_branch_number	Days_to_silk	1	0	0	0	0	0	0	0	0	0	0	0	0	0	0	0	0	0	0	0	0	0	0	0	0	0	1	private
pan_gene_22308	pan_gene_3982	Boxcox-transformed_leaf_angle;Days_to_anthesis;Days_to_silk;Tassel_branch_number	Days_to_silk	1	1	0	1	1	0	0	0	1	1	1	1	0	0	1	1	1	1	0	0	1	0	1	0	0	0	14	near-core
pan_gene_22308	pan_gene_8000	Boxcox-transformed_leaf_angle;Days_to_anthesis;Days_to_silk;Tassel_branch_number	Days_to_silk;Leaf_length;Ratio_of_ear_height_to_total_height	1	1	0	1	1	1	1	1	1	1	1	0	1	1	1	1	1	1	1	0	0	0	1	1	0	0	19	near-core
pan_gene_22308	pan_gene_9152	Boxcox-transformed_leaf_angle;Days_to_anthesis;Days_to_silk;Tassel_branch_number	Days_to_silk	1	0	0	0	1	0	1	1	1	0	1	0	0	0	1	1	0	0	0	0	1	0	1	1	0	0	11	near-core
pan_gene_22354	pan_gene_25170	Days_to_silk	Days_to_silk;Leaf_width	1	0	0	1	0	1	1	0	1	0	0	1	1	0	0	0	0	1	0	1	0	0	0	0	0	0	9	dispensable
pan_gene_22355	pan_gene_27052	Days_to_silk	Days_to_silk;Height_per_day_(until_flowering)	1	0	0	0	0	0	0	0	0	0	0	0	0	0	0	0	0	0	0	0	1	0	0	0	0	0	2	dispensable
pan_gene_22355	pan_gene_30817	Days_to_silk	Chlorophyll_B;Days_to_silk;Ear_height	1	0	0	0	0	1	0	0	0	0	0	0	0	0	0	0	0	0	0	0	0	0	0	0	0	0	2	dispensable
pan_gene_22365	pan_gene_26641	Anthesis-silking_interval;Days_to_silk;Ear_row_number;Ratio_of_ear_height_to_total_height	Days_to_anthesis;Days_to_silk;Nodes_per_plant;Nodes_to_ear	0	1	0	0	0	1	1	0	1	0	0	0	0	0	0	0	1	1	0	0	0	0	0	0	0	0	6	dispensable
pan_gene_22365	pan_gene_3844	Anthesis-silking_interval;Days_to_silk;Ear_row_number;Ratio_of_ear_height_to_total_height	Days_to_silk	0	0	0	0	0	0	1	0	1	1	1	0	1	0	0	0	1	0	0	0	1	0	0	0	0	0	7	dispensable
pan_gene_22365	pan_gene_5929	Anthesis-silking_interval;Days_to_silk;Ear_row_number;Ratio_of_ear_height_to_total_height	Average_internode_length_(above_ear);Days_to_silk	0	0	1	0	1	0	0	0	1	1	1	0	1	0	0	0	1	0	0	0	0	0	0	0	1	0	8	dispensable
pan_gene_22396	pan_gene_30695	Days_to_anthesis;Days_to_silk	Days_to_silk	1	0	0	0	0	1	0	0	0	0	0	0	0	0	0	0	0	0	0	0	0	0	0	0	0	0	2	dispensable
pan_gene_22397	pan_gene_23002	Days_to_anthesis;Days_to_silk;Stalk_strength	Days_to_anthesis;Days_to_silk;Nodes_per_plant;Stalk_strength	1	0	0	1	1	0	1	0	0	0	0	0	0	0	0	0	0	0	1	0	0	0	0	1	0	0	6	dispensable
pan_gene_22397	pan_gene_29775	Days_to_anthesis;Days_to_silk;Stalk_strength	Days_to_silk	1	0	0	0	0	0	0	0	1	1	1	1	0	0	0	0	0	0	1	0	0	0	0	0	0	0	6	dispensable
pan_gene_22397	pan_gene_29932	Days_to_anthesis;Days_to_silk;Stalk_strength	Days_to_silk;Nodes_per_plant;Nodes_to_ear	1	0	0	1	0	0	1	1	1	0	1	0	0	0	0	1	0	1	0	0	1	0	0	0	0	1	10	dispensable
pan_gene_22397	pan_gene_32076	Days_to_anthesis;Days_to_silk;Stalk_strength	Days_to_silk;Leaf_length	1	0	0	0	0	0	0	0	0	0	0	0	0	0	0	0	0	0	0	0	0	0	0	0	0	0	1	private
pan_gene_22397	pan_gene_3982	Days_to_anthesis;Days_to_silk;Stalk_strength	Days_to_silk	1	1	1	1	1	1	0	0	1	1	1	1	1	0	1	1	1	1	0	0	0	1	1	1	0	0	18	near-core
pan_gene_22397	pan_gene_4314	Days_to_anthesis;Days_to_silk;Stalk_strength	Days_to_silk	0	0	0	0	0	0	0	0	0	0	0	0	0	0	1	0	0	0	0	0	0	0	0	0	0	0	1	private
pan_gene_22397	pan_gene_8287	Days_to_anthesis;Days_to_silk;Stalk_strength	Days_to_silk	1	1	0	1	1	0	1	0	1	0	0	1	1	1	1	1	0	1	1	0	0	0	0	0	1	1	15	near-core
pan_gene_22397	pan_gene_9152	Days_to_anthesis;Days_to_silk;Stalk_strength	Days_to_silk	1	1	1	1	1	1	1	1	1	1	1	1	1	1	1	1	0	1	1	0	1	1	1	1	1	0	23	core
pan_gene_22406	pan_gene_4458	Days_to_silk	Anthesis-silking_interval;Boxcox-transformed_leaf_angle;Days_to_silk;Nodes_above_ear;Photoperiod_Growing-degree_days_to_silk	1	0	1	0	0	0	0	0	1	0	1	0	1	0	1	0	1	0	0	1	0	0	1	0	0	0	9	dispensable
pan_gene_22407	pan_gene_5381	Days_to_silk	Anthesis-silking_interval;Days_to_silk;Tassel_branch_number	1	0	0	0	0	0	0	0	0	0	0	0	0	0	0	0	0	0	0	0	0	0	0	0	0	0	1	private
pan_gene_22431	pan_gene_24977	Days_to_anthesis;Days_to_silk;Tassel_branch_number	Days_to_silk;Height_per_day_(until_flowering)	1	0	1	0	0	0	0	0	0	0	0	0	0	0	0	0	0	0	0	0	1	0	0	0	0	0	3	dispensable
pan_gene_22431	pan_gene_27841	Days_to_anthesis;Days_to_silk;Tassel_branch_number	Days_to_silk;Nitrate	1	0	0	0	0	0	0	0	1	0	0	0	0	0	0	1	0	0	0	0	0	0	0	0	0	1	4	dispensable
pan_gene_22431	pan_gene_32705	Days_to_anthesis;Days_to_silk;Tassel_branch_number	Boxcox-transformed_leaf_angle;Chlorophyll_A;Days_to_silk;Nodes_per_plant;Nodes_to_ear;Total_amino_acids	1	1	1	0	1	0	1	0	1	0	0	0	0	0	0	0	1	0	0	0	1	0	1	0	0	0	9	dispensable
pan_gene_22648	pan_gene_27646	Days_to_silk	Days_to_silk;Protein;Total_amino_acids	0	0	0	0	0	1	0	1	1	1	1	0	1	1	1	0	0	0	0	0	0	0	1	0	1	0	10	dispensable
pan_gene_22652	pan_gene_26708	Days_to_silk	Days_to_anthesis;Days_to_silk;Nodes_per_plant;Nodes_to_ear	0	0	0	0	0	1	0	0	0	0	0	0	0	0	0	0	0	0	0	0	0	0	0	0	0	0	1	private
pan_gene_22652	pan_gene_29774	Days_to_silk	Days_to_silk	0	0	0	1	0	1	0	0	0	0	0	0	0	0	0	0	1	0	0	0	0	0	0	0	0	0	3	dispensable
pan_gene_22652	pan_gene_4570	Days_to_silk	Days_to_silk	0	0	0	0	0	1	0	1	0	0	0	0	0	1	0	1	1	1	0	0	0	0	0	0	0	0	6	dispensable
pan_gene_22774	pan_gene_23250	Days_to_silk	Days_to_silk	1	1	0	1	0	1	0	1	0	1	0	0	0	0	0	0	1	0	1	0	1	0	1	0	1	0	11	near-core
pan_gene_22774	pan_gene_26803	Days_to_silk	Days_to_silk;Stalk_strength	1	0	0	0	0	1	0	0	0	0	0	1	0	0	0	0	0	0	0	1	0	0	1	0	0	0	5	dispensable
pan_gene_22774	pan_gene_27342	Days_to_silk	Cob_diameter;Days_to_silk	1	1	1	1	1	1	0	0	1	1	0	1	0	0	1	1	1	0	1	1	0	1	1	0	1	0	17	near-core
pan_gene_22774	pan_gene_28589	Days_to_silk	Days_to_silk	1	0	0	0	1	0	0	0	0	1	0	1	0	0	0	0	0	0	1	0	1	0	1	0	1	0	8	dispensable
pan_gene_22774	pan_gene_28606	Days_to_silk	Days_to_silk	1	0	0	0	0	0	0	0	1	0	0	0	0	0	0	0	0	0	0	0	0	0	0	0	0	0	2	dispensable
pan_gene_22774	pan_gene_28607	Days_to_silk	Days_to_silk	1	0	0	0	0	0	0	0	0	0	0	0	0	0	0	0	0	0	0	0	0	0	1	0	0	0	2	dispensable
pan_gene_22774	pan_gene_30764	Days_to_silk	Days_to_silk;Height_per_day_(until_flowering);Plant_height	0	0	0	0	1	0	0	0	0	0	0	0	0	0	1	0	0	0	0	0	0	0	0	0	0	0	2	dispensable
pan_gene_22774	pan_gene_8287	Days_to_silk	Days_to_silk	1	0	0	0	0	1	0	0	0	0	0	0	0	0	0	0	0	0	1	1	1	1	1	0	0	0	7	dispensable
pan_gene_22774	pan_gene_9507	Days_to_silk	Days_to_silk	1	0	0	0	0	1	0	0	0	0	0	1	0	0	0	0	0	0	0	0	0	0	0	0	0	0	3	dispensable
pan_gene_23002	pan_gene_9152	Days_to_anthesis;Days_to_silk;Nodes_per_plant;Stalk_strength	Days_to_silk	1	0	0	1	1	1	1	1	0	0	1	0	0	1	1	1	0	1	1	0	1	0	1	1	1	0	16	near-core
pan_gene_23250	pan_gene_23747	Days_to_silk	Average_internode_length_(below_ear);Days_to_silk	1	0	0	1	0	1	0	1	1	0	0	0	0	1	0	0	0	0	0	0	0	0	0	0	0	0	6	dispensable
pan_gene_23250	pan_gene_26589	Days_to_silk	Days_to_silk	1	0	0	1	1	1	0	0	1	0	1	0	1	1	1	0	0	0	0	0	1	1	1	0	1	0	13	near-core
pan_gene_23250	pan_gene_26803	Days_to_silk	Days_to_silk;Stalk_strength	1	0	1	1	0	1	0	0	1	0	0	0	0	0	0	0	0	1	1	0	1	0	0	0	0	0	8	dispensable
pan_gene_23250	pan_gene_27342	Days_to_silk	Cob_diameter;Days_to_silk	1	0	1	1	0	1	1	0	1	1	1	0	0	0	1	0	1	0	0	0	1	1	1	0	0	0	13	near-core
pan_gene_23250	pan_gene_27841	Days_to_silk	Days_to_silk;Nitrate	1	0	0	0	0	0	0	1	1	0	0	0	1	0	0	0	0	0	0	0	0	0	1	0	1	0	6	dispensable
pan_gene_23250	pan_gene_28589	Days_to_silk	Days_to_silk	1	0	0	0	0	0	1	1	1	1	0	0	0	1	0	0	0	0	1	0	1	1	0	0	1	0	10	dispensable
pan_gene_23250	pan_gene_28606	Days_to_silk	Days_to_silk	1	0	0	1	1	0	0	0	0	0	0	0	0	0	0	0	0	1	0	0	0	0	0	0	0	0	4	dispensable
pan_gene_23250	pan_gene_28607	Days_to_silk	Days_to_silk	1	0	0	1	0	0	1	1	1	0	1	0	0	0	0	0	0	0	0	0	1	0	0	0	0	0	7	dispensable
pan_gene_23250	pan_gene_29929	Days_to_silk	Days_to_silk	1	0	0	0	1	0	0	0	0	0	0	0	0	0	0	0	0	0	0	0	0	0	0	0	0	0	2	dispensable
pan_gene_23250	pan_gene_5480	Days_to_silk	Anthesis-silking_interval;Boxcox-transformed_leaf_angle;Days_to_silk;Protein	0	0	0	0	0	0	0	0	0	0	0	0	0	0	1	0	0	0	0	0	0	0	0	0	0	0	1	private
pan_gene_23250	pan_gene_8287	Days_to_silk	Days_to_silk	1	0	0	1	0	1	0	0	1	0	1	0	0	0	0	0	0	1	0	0	1	0	0	0	0	0	7	dispensable
pan_gene_23250	pan_gene_9507	Days_to_silk	Days_to_silk	1	1	1	0	0	1	1	0	1	0	0	0	1	1	1	0	0	0	1	0	0	1	1	0	0	0	12	near-core
pan_gene_23709	pan_gene_26694	Days_to_silk	Days_to_anthesis;Days_to_silk;Ear_height;Nodes_to_ear;Photoperiod_Growing-degree_days_to_silk;Plant_height;Tassel_branch_number	1	1	1	1	0	0	1	0	1	0	1	0	1	1	0	1	0	1	1	0	1	1	1	1	1	1	18	near-core
pan_gene_23709	pan_gene_26803	Days_to_silk	Days_to_silk;Stalk_strength	1	1	0	1	0	0	1	1	0	1	0	0	0	1	0	1	0	0	0	1	0	1	1	1	0	1	13	near-core
pan_gene_23709	pan_gene_27342	Days_to_silk	Cob_diameter;Days_to_silk	1	0	0	0	0	1	1	0	1	0	0	0	0	0	0	0	0	0	0	0	0	0	0	0	0	0	4	dispensable
pan_gene_23709	pan_gene_28606	Days_to_silk	Days_to_silk	1	0	1	1	0	0	0	1	0	0	0	0	0	0	0	1	0	0	1	1	0	1	1	0	1	0	10	dispensable
pan_gene_23709	pan_gene_29929	Days_to_silk	Days_to_silk	1	0	0	0	0	0	0	0	0	0	1	1	0	0	0	0	0	0	0	0	0	1	1	0	0	0	5	dispensable
pan_gene_23709	pan_gene_8287	Days_to_silk	Days_to_silk	1	0	1	1	0	1	1	1	0	1	0	0	1	0	0	0	0	0	0	0	0	0	0	0	0	1	9	dispensable
pan_gene_23747	pan_gene_25175	Average_internode_length_(below_ear);Days_to_silk	Days_to_silk	0	0	0	0	1	0	0	0	0	0	0	0	0	0	0	1	0	0	0	0	0	0	0	0	0	0	2	dispensable
pan_gene_23747	pan_gene_26803	Average_internode_length_(below_ear);Days_to_silk	Days_to_silk;Stalk_strength	1	0	1	1	1	1	1	0	1	1	1	1	1	1	1	1	1	0	1	1	1	1	1	1	1	1	23	core
pan_gene_23747	pan_gene_27841	Average_internode_length_(below_ear);Days_to_silk	Days_to_silk;Nitrate	1	0	0	0	0	0	0	1	1	1	0	0	1	0	0	1	1	0	0	0	0	0	0	0	1	1	9	dispensable
pan_gene_23747	pan_gene_28589	Average_internode_length_(below_ear);Days_to_silk	Days_to_silk	1	0	0	1	1	1	1	1	1	0	1	1	0	1	1	1	1	0	1	0	1	0	0	1	0	1	17	near-core
pan_gene_23747	pan_gene_28606	Average_internode_length_(below_ear);Days_to_silk	Days_to_silk	1	0	0	1	0	0	0	0	0	0	0	0	0	0	0	0	0	0	0	0	0	1	1	0	0	0	4	dispensable
pan_gene_23747	pan_gene_28607	Average_internode_length_(below_ear);Days_to_silk	Days_to_silk	1	0	0	1	0	0	0	0	0	0	0	0	0	1	0	0	0	0	0	0	0	1	0	0	0	1	5	dispensable
pan_gene_23747	pan_gene_29885	Average_internode_length_(below_ear);Days_to_silk	Days_to_silk;Height_above_ear;Southern_leaf_blight	0	0	0	0	0	0	0	0	0	0	0	0	1	0	0	0	0	0	0	0	1	0	0	0	0	1	3	dispensable
pan_gene_23747	pan_gene_29929	Average_internode_length_(below_ear);Days_to_silk	Days_to_silk	1	0	0	0	0	0	0	0	0	0	0	0	0	0	0	0	0	0	0	0	0	0	0	0	0	0	1	private
pan_gene_23747	pan_gene_30764	Average_internode_length_(below_ear);Days_to_silk	Days_to_silk;Height_per_day_(until_flowering);Plant_height	0	0	0	0	1	0	0	0	0	0	0	0	0	0	0	0	0	0	0	0	0	0	0	0	0	0	1	private
pan_gene_23747	pan_gene_5480	Average_internode_length_(below_ear);Days_to_silk	Anthesis-silking_interval;Boxcox-transformed_leaf_angle;Days_to_silk;Protein	0	0	0	0	0	0	0	0	0	0	0	0	0	0	1	0	0	0	0	0	0	0	0	0	0	0	1	private
pan_gene_23747	pan_gene_8000	Average_internode_length_(below_ear);Days_to_silk	Days_to_silk;Leaf_length;Ratio_of_ear_height_to_total_height	1	0	1	0	0	1	1	0	1	0	1	0	0	0	1	0	0	0	1	1	1	1	1	0	0	0	12	near-core
pan_gene_23747	pan_gene_8287	Average_internode_length_(below_ear);Days_to_silk	Days_to_silk	1	0	0	1	0	1	1	0	1	0	0	1	1	0	0	0	0	0	0	0	0	0	1	1	0	1	10	dispensable
pan_gene_23747	pan_gene_8415	Average_internode_length_(below_ear);Days_to_silk	Days_to_silk;Nodes_per_plant	1	0	1	0	0	0	0	0	1	1	1	1	1	0	1	0	1	0	0	0	1	1	0	0	1	0	12	near-core
pan_gene_23747	pan_gene_9152	Average_internode_length_(below_ear);Days_to_silk	Days_to_silk	1	0	0	0	0	1	0	0	1	0	1	0	0	0	0	0	0	0	1	0	0	1	0	0	0	1	7	dispensable
pan_gene_23747	pan_gene_9507	Average_internode_length_(below_ear);Days_to_silk	Days_to_silk	1	0	0	0	0	0	0	0	0	1	0	0	0	0	0	0	0	0	0	0	0	0	1	0	0	0	3	dispensable
pan_gene_23844	pan_gene_2610	Days_to_silk	Days_to_silk;Nodes_per_plant;Nodes_to_ear;Northern_Leaf_Blight;Plant_height	1	0	0	0	0	0	0	0	0	0	0	0	0	1	0	0	0	1	0	0	0	0	0	0	0	1	4	dispensable
pan_gene_23844	pan_gene_27654	Days_to_silk	Days_to_silk	1	0	0	0	0	0	0	0	0	0	0	0	0	0	0	0	0	0	0	0	0	0	0	0	0	0	1	private
pan_gene_24039	pan_gene_24978	Average_internode_length_(above_ear);Days_to_silk;Northern_Leaf_Blight	Days_to_silk;Height_per_day_(until_flowering)	1	0	0	0	0	0	1	0	0	0	0	0	0	0	0	0	0	0	0	0	0	0	0	0	0	0	2	dispensable
pan_gene_24039	pan_gene_27655	Average_internode_length_(above_ear);Days_to_silk;Northern_Leaf_Blight	Days_to_anthesis;Days_to_silk;Total_amino_acids	1	0	1	0	0	0	0	0	0	0	0	1	0	1	0	0	0	0	0	0	0	0	1	0	0	0	5	dispensable
pan_gene_24039	pan_gene_570	Average_internode_length_(above_ear);Days_to_silk;Northern_Leaf_Blight	Average_internode_length_(above_ear);Days_to_silk;Ear_height;Height_above_ear;Plant_height	1	1	1	0	0	0	1	1	0	1	0	0	1	0	0	1	1	1	1	0	1	1	1	1	1	1	17	near-core
pan_gene_24221	pan_gene_7982	Days_to_silk	Average_internode_length_(whole_plant);Days_to_silk;Tassel_branch_number	1	1	1	1	1	0	1	1	0	1	0	1	1	1	1	0	1	0	0	1	0	1	0	0	0	1	16	near-core
pan_gene_24424	pan_gene_25176	Days_to_silk;Starch	Days_to_silk	1	0	0	0	0	0	0	0	0	0	0	0	0	0	0	0	0	0	0	0	0	0	0	0	0	0	1	private
pan_gene_24424	pan_gene_26455	Days_to_silk;Starch	Days_to_silk	1	0	0	0	0	0	0	0	0	0	0	0	0	0	0	0	0	0	0	0	0	0	0	0	0	0	1	private
pan_gene_24424	pan_gene_26720	Days_to_silk;Starch	Days_to_silk	1	0	0	0	0	0	0	0	0	0	0	0	0	0	0	0	0	0	0	0	0	0	0	0	0	0	1	private
pan_gene_24736	pan_gene_26694	100_Kernel_weight;Days_to_silk	Days_to_anthesis;Days_to_silk;Ear_height;Nodes_to_ear;Photoperiod_Growing-degree_days_to_silk;Plant_height;Tassel_branch_number	0	0	0	0	0	0	1	0	0	0	0	0	0	0	0	0	0	0	0	0	0	0	0	0	0	0	1	private
pan_gene_24736	pan_gene_7919	100_Kernel_weight;Days_to_silk	Days_to_silk	0	0	0	0	0	0	1	0	0	0	0	0	0	0	0	0	0	0	0	0	0	0	0	0	0	0	1	private
pan_gene_24798	pan_gene_24975	Chlorophyll_B;Days_to_silk;Leaf_length;Tassel_branch_number	Days_to_silk	1	0	0	0	0	0	0	0	0	1	0	0	0	0	0	0	1	1	0	0	0	0	0	0	0	0	4	dispensable
pan_gene_24798	pan_gene_6294	Chlorophyll_B;Days_to_silk;Leaf_length;Tassel_branch_number	Days_to_silk;Stalk_strength	1	0	0	0	0	0	0	0	0	0	0	0	0	0	0	0	0	0	0	0	0	0	0	0	0	0	1	private
pan_gene_24798	pan_gene_9116	Chlorophyll_B;Days_to_silk;Leaf_length;Tassel_branch_number	Anthesis-silking_interval;Days_to_silk;Height_above_ear;Leaf_width;Nodes_to_ear	1	1	0	1	1	1	1	1	1	0	1	1	1	1	0	1	1	1	1	1	0	0	0	0	0	1	18	near-core
pan_gene_24835	pan_gene_6288	Days_to_silk	Days_to_silk;Tassel_length	0	0	0	0	0	0	1	0	0	0	0	0	0	0	0	0	0	0	0	0	0	0	0	0	0	0	1	private
pan_gene_24873	pan_gene_6287	Days_to_anthesis;Days_to_silk;Leaf_length	Days_to_silk	0	0	0	0	0	0	0	0	0	0	0	0	0	0	0	0	0	1	0	0	0	0	0	0	0	0	1	private
pan_gene_24873	pan_gene_9118	Days_to_anthesis;Days_to_silk;Leaf_length	Days_to_silk	0	0	1	0	0	0	0	0	0	0	0	0	0	0	1	0	0	0	0	0	0	0	0	0	0	0	2	dispensable
pan_gene_24921	pan_gene_4314	Days_to_silk	Days_to_silk	0	0	0	0	0	0	0	0	0	0	0	0	0	0	0	0	0	0	0	0	0	0	0	1	0	0	1	private
pan_gene_24950	pan_gene_5433	100_Kernel_weight;Days_to_anthesis;Days_to_silk	Days_to_anthesis;Days_to_silk;Tassel_branch_number	1	0	0	0	0	0	0	0	0	0	0	0	0	0	0	0	0	0	0	0	0	0	0	0	0	0	1	private
pan_gene_24951	pan_gene_69333	Days_to_anthesis;Days_to_silk;Stalk_strength	Days_to_anthesis;Days_to_silk	0	0	0	0	0	1	0	0	0	0	0	0	0	0	0	0	0	0	0	0	0	0	0	0	0	0	1	private
pan_gene_24956	pan_gene_5433	Days_to_anthesis;Days_to_silk;Stalk_strength	Days_to_anthesis;Days_to_silk;Tassel_branch_number	1	1	1	0	0	0	1	1	0	1	0	0	0	0	0	0	0	0	0	0	0	0	0	0	0	0	6	dispensable
pan_gene_24956	pan_gene_9162	Days_to_anthesis;Days_to_silk;Stalk_strength	Days_to_silk;Glucose	1	0	0	0	1	0	0	0	0	0	0	1	0	0	0	0	0	0	0	0	0	0	0	0	0	0	3	dispensable
pan_gene_24974	pan_gene_2609	Days_to_silk	Days_to_silk;Nodes_to_ear;Northern_Leaf_Blight	1	0	0	0	0	0	0	0	0	0	0	0	0	1	0	0	0	0	0	1	0	0	0	0	0	0	3	dispensable
pan_gene_24974	pan_gene_32738	Days_to_silk	Days_to_anthesis;Days_to_silk;Nodes_per_plant;Nodes_to_ear	1	0	1	0	1	1	1	1	0	0	0	1	0	0	1	0	1	0	1	1	0	0	0	0	0	0	11	near-core
pan_gene_24975	pan_gene_6294	Days_to_silk	Days_to_silk;Stalk_strength	1	0	0	0	0	0	0	0	0	0	0	0	0	0	0	0	0	0	0	0	0	0	0	0	0	0	1	private
pan_gene_24977	pan_gene_26706	Days_to_silk;Height_per_day_(until_flowering)	Days_to_anthesis;Days_to_silk;Ratio_of_ear_height_to_total_height	1	1	1	1	1	0	1	0	0	1	0	1	1	1	0	1	0	1	0	1	0	1	0	0	1	0	15	near-core
pan_gene_24977	pan_gene_28605	Days_to_silk;Height_per_day_(until_flowering)	Days_to_silk	1	1	1	1	1	0	1	1	1	1	1	1	1	1	0	1	1	1	1	1	1	1	0	0	1	0	21	core
pan_gene_25165	pan_gene_25171	Days_to_silk;Tassel_length	Days_to_silk	0	0	0	0	0	0	0	1	0	1	0	0	0	0	0	1	0	0	0	0	0	0	0	0	0	0	3	dispensable
pan_gene_25165	pan_gene_7982	Days_to_silk;Tassel_length	Average_internode_length_(whole_plant);Days_to_silk;Tassel_branch_number	1	0	1	0	0	0	0	0	1	0	1	0	0	0	0	0	0	1	0	0	1	0	1	0	0	0	7	dispensable
pan_gene_25165	pan_gene_9918	Days_to_silk;Tassel_length	Days_to_silk	1	0	0	0	0	0	0	0	0	0	0	0	0	0	0	0	0	0	0	0	0	0	0	0	0	0	1	private
pan_gene_25170	pan_gene_5419	Days_to_silk;Leaf_width	Days_to_anthesis;Days_to_silk;Nodes_per_plant;Tassel_length;Total_amino_acids	1	1	1	1	1	1	1	1	1	1	1	1	1	1	0	1	1	1	0	1	1	1	0	1	1	1	23	core
pan_gene_25170	pan_gene_7982	Days_to_silk;Leaf_width	Average_internode_length_(whole_plant);Days_to_silk;Tassel_branch_number	1	1	1	1	1	0	1	1	1	1	1	1	1	1	1	1	1	1	1	0	0	1	1	1	1	1	23	core
pan_gene_25175	pan_gene_26571	Days_to_silk	Days_to_anthesis;Days_to_silk	0	0	0	0	1	0	0	0	0	0	0	0	0	0	0	1	0	0	0	0	0	0	0	0	0	0	2	dispensable
pan_gene_25175	pan_gene_26589	Days_to_silk	Days_to_silk	0	0	0	0	1	0	0	0	0	1	0	0	0	0	0	1	0	0	0	0	0	0	0	0	0	0	3	dispensable
pan_gene_25175	pan_gene_27841	Days_to_silk	Days_to_silk;Nitrate	0	0	0	0	0	0	0	0	0	0	0	0	0	0	0	1	0	0	0	0	0	0	0	0	0	0	1	private
pan_gene_25175	pan_gene_28589	Days_to_silk	Days_to_silk	0	0	0	0	0	0	0	0	0	0	0	0	0	0	0	1	0	0	0	0	0	0	0	0	0	0	1	private
pan_gene_25175	pan_gene_8000	Days_to_silk	Days_to_silk;Leaf_length;Ratio_of_ear_height_to_total_height	0	0	0	0	0	0	0	0	0	0	0	0	0	0	0	1	0	0	0	0	0	0	0	0	0	0	1	private
pan_gene_25175	pan_gene_8415	Days_to_silk	Days_to_silk;Nodes_per_plant	0	0	0	0	0	0	0	0	0	0	0	0	0	0	0	1	0	0	0	0	0	0	0	0	0	0	1	private
pan_gene_25176	pan_gene_25179	Days_to_silk	Days_to_silk	1	0	0	0	0	0	0	0	1	0	1	0	0	0	0	0	1	0	1	0	0	0	0	1	0	0	6	dispensable
pan_gene_25176	pan_gene_26641	Days_to_silk	Days_to_anthesis;Days_to_silk;Nodes_per_plant;Nodes_to_ear	1	0	0	0	0	0	1	0	1	0	0	1	0	0	0	1	0	1	0	0	0	1	0	1	0	0	8	dispensable
pan_gene_25176	pan_gene_5929	Days_to_silk	Average_internode_length_(above_ear);Days_to_silk	1	0	0	0	0	0	1	1	1	1	1	0	0	0	0	0	1	0	0	0	1	0	0	1	0	0	9	dispensable
pan_gene_25176	pan_gene_9144	Days_to_silk	Anthesis-silking_interval;Days_to_anthesis;Days_to_silk	1	0	0	0	0	0	0	0	0	0	0	0	0	0	0	0	0	0	0	0	0	0	1	0	0	0	2	dispensable
pan_gene_25179	pan_gene_5929	Days_to_silk	Average_internode_length_(above_ear);Days_to_silk	1	0	0	0	0	0	0	0	0	0	0	0	1	0	0	0	0	0	0	0	0	0	0	0	0	0	2	dispensable
pan_gene_25225	pan_gene_27645	Days_to_silk	Days_to_silk	1	0	1	1	1	0	1	1	1	0	1	1	1	1	1	0	1	0	1	1	1	1	1	1	1	0	20	core
pan_gene_25225	pan_gene_27671	Days_to_silk	Days_to_silk;Height_above_ear;Leaf_width	1	0	1	1	1	1	1	1	1	1	1	1	0	1	1	1	1	0	1	1	1	1	1	1	1	0	22	core
pan_gene_2609	pan_gene_32738	Days_to_silk;Nodes_to_ear;Northern_Leaf_Blight	Days_to_anthesis;Days_to_silk;Nodes_per_plant;Nodes_to_ear	1	0	0	0	0	0	0	0	0	0	0	1	0	0	0	0	0	0	0	1	0	0	1	0	0	0	4	dispensable
pan_gene_2610	pan_gene_27272	Days_to_silk;Nodes_per_plant;Nodes_to_ear;Northern_Leaf_Blight;Plant_height	Days_to_silk;Nitrate	0	0	0	0	0	0	0	0	0	1	0	0	0	1	0	0	0	0	0	0	0	0	0	0	0	1	3	dispensable
pan_gene_2615	pan_gene_30817	Days_to_silk;Ear_row_number;Nodes_per_plant;Nodes_to_ear;Plant_height	Chlorophyll_B;Days_to_silk;Ear_height	1	0	0	0	0	0	0	0	0	0	0	0	0	0	0	0	0	0	0	0	0	0	0	0	0	0	1	private
pan_gene_2615	pan_gene_9120	Days_to_silk;Ear_row_number;Nodes_per_plant;Nodes_to_ear;Plant_height	Anthesis-silking_interval;Days_to_silk;Ear_height;Ratio_of_ear_height_to_total_height;Stalk_strength	1	0	0	0	0	0	0	0	0	0	0	0	0	0	0	0	0	0	0	0	0	0	0	0	0	0	1	private
pan_gene_26455	pan_gene_26641	Days_to_silk	Days_to_anthesis;Days_to_silk;Nodes_per_plant;Nodes_to_ear	1	0	0	0	0	0	0	0	0	0	0	0	0	0	0	0	0	0	0	0	0	0	0	0	0	0	1	private
pan_gene_26455	pan_gene_3844	Days_to_silk	Days_to_silk	1	0	0	0	0	0	0	0	0	0	0	0	0	0	0	0	0	0	0	0	0	0	0	0	0	0	1	private
pan_gene_26455	pan_gene_5929	Days_to_silk	Average_internode_length_(above_ear);Days_to_silk	1	0	0	0	0	0	0	0	0	0	0	0	0	0	0	0	0	0	0	0	0	0	0	0	0	0	1	private
pan_gene_26571	pan_gene_26694	Days_to_anthesis;Days_to_silk	Days_to_anthesis;Days_to_silk;Ear_height;Nodes_to_ear;Photoperiod_Growing-degree_days_to_silk;Plant_height;Tassel_branch_number	1	0	1	1	1	1	0	0	1	1	1	1	0	0	1	1	1	1	0	0	1	1	1	0	0	1	17	near-core
pan_gene_26571	pan_gene_26787	Days_to_anthesis;Days_to_silk	Days_to_anthesis;Days_to_silk	1	0	0	0	0	0	0	0	0	0	0	0	0	0	0	1	1	0	0	0	0	0	0	0	0	0	3	dispensable
pan_gene_26571	pan_gene_27841	Days_to_anthesis;Days_to_silk	Days_to_silk;Nitrate	1	0	0	0	0	0	0	1	1	1	0	0	1	0	0	1	0	0	0	0	0	0	0	0	0	0	6	dispensable
pan_gene_26571	pan_gene_29885	Days_to_anthesis;Days_to_silk	Days_to_silk;Height_above_ear;Southern_leaf_blight	0	0	0	0	0	0	0	0	0	0	0	0	1	0	0	0	0	1	0	0	1	0	0	0	0	0	3	dispensable
pan_gene_26571	pan_gene_30841	Days_to_anthesis;Days_to_silk	Average_internode_length_(whole_plant);Days_to_silk;Ear_row_number;Tassel_branch_number	1	0	0	1	1	0	1	0	1	0	1	0	1	0	1	1	1	1	1	1	0	0	0	0	1	1	15	near-core
pan_gene_26571	pan_gene_32288	Days_to_anthesis;Days_to_silk	Average_internode_length_(above_ear);Days_to_silk	0	0	0	0	1	0	0	0	0	0	0	0	0	0	0	0	0	0	0	0	0	0	0	0	0	0	1	private
pan_gene_26571	pan_gene_3982	Days_to_anthesis;Days_to_silk	Days_to_silk	1	0	0	0	0	0	0	0	1	0	1	0	0	0	0	0	0	0	0	0	0	0	1	0	0	0	4	dispensable
pan_gene_26571	pan_gene_5480	Days_to_anthesis;Days_to_silk	Anthesis-silking_interval;Boxcox-transformed_leaf_angle;Days_to_silk;Protein	0	0	0	0	0	0	0	0	0	0	0	0	0	0	1	0	0	0	0	0	0	0	0	0	0	0	1	private
pan_gene_26571	pan_gene_5816	Days_to_anthesis;Days_to_silk	Days_to_anthesis;Days_to_silk;Ear_row_number;Photoperiod_growing-degree_days_to_anthesis	1	0	0	1	0	1	0	0	0	1	1	0	1	0	0	1	1	0	0	1	1	0	1	0	0	0	11	near-core
pan_gene_26571	pan_gene_8000	Days_to_anthesis;Days_to_silk	Days_to_silk;Leaf_length;Ratio_of_ear_height_to_total_height	1	1	0	0	0	1	1	0	1	1	1	1	1	0	1	0	1	1	0	1	1	0	1	0	1	1	17	near-core
pan_gene_26571	pan_gene_8287	Days_to_anthesis;Days_to_silk	Days_to_silk	1	0	0	1	0	0	0	0	1	1	0	0	0	0	0	0	0	0	0	0	0	0	0	0	0	0	4	dispensable
pan_gene_26571	pan_gene_8415	Days_to_anthesis;Days_to_silk	Days_to_silk;Nodes_per_plant	1	0	1	0	0	0	0	0	1	1	1	0	1	0	0	1	0	1	0	0	1	1	0	0	0	1	11	near-core
pan_gene_26574	pan_gene_7537	Average_internode_length_(below_ear);Days_to_silk;Photoperiod_growing-degree_days_to_anthesis;Ratio_of_ear_height_to_total_height	Days_to_silk;Ratio_of_ear_height_to_total_height	0	0	0	1	0	0	0	0	1	0	0	0	0	1	0	0	0	0	0	0	0	0	0	0	0	0	3	dispensable
pan_gene_26589	pan_gene_27841	Days_to_silk	Days_to_silk;Nitrate	1	0	0	0	0	0	0	1	1	1	0	0	1	0	0	1	1	0	0	0	0	0	1	0	1	1	10	dispensable
pan_gene_26589	pan_gene_9507	Days_to_silk	Days_to_silk	1	0	0	0	0	0	0	0	1	0	0	0	0	0	1	0	0	1	0	0	0	0	1	1	0	0	6	dispensable
pan_gene_26641	pan_gene_3844	Days_to_anthesis;Days_to_silk;Nodes_per_plant;Nodes_to_ear	Days_to_silk	1	0	0	0	0	0	0	0	0	0	0	0	0	1	0	0	0	0	0	0	0	0	0	0	0	0	2	dispensable
pan_gene_26641	pan_gene_5929	Days_to_anthesis;Days_to_silk;Nodes_per_plant;Nodes_to_ear	Average_internode_length_(above_ear);Days_to_silk	1	0	0	0	0	0	1	0	1	0	0	0	0	0	0	0	1	0	0	1	0	0	0	0	0	0	5	dispensable
pan_gene_26646	pan_gene_30873	Days_to_anthesis;Days_to_silk;Nodes_to_ear;Ratio_of_ear_height_to_total_height	Days_to_silk;Height_above_ear	1	0	1	0	0	0	0	0	1	0	0	0	1	0	0	0	0	0	0	0	0	1	0	0	0	0	5	dispensable
pan_gene_26694	pan_gene_27841	Days_to_anthesis;Days_to_silk;Ear_height;Nodes_to_ear;Photoperiod_Growing-degree_days_to_silk;Plant_height;Tassel_branch_number	Days_to_silk;Nitrate	1	0	0	0	0	0	0	0	1	0	0	0	0	0	0	0	0	0	0	0	0	0	0	0	0	1	3	dispensable
pan_gene_26694	pan_gene_28606	Days_to_anthesis;Days_to_silk;Ear_height;Nodes_to_ear;Photoperiod_Growing-degree_days_to_silk;Plant_height;Tassel_branch_number	Days_to_silk	1	1	1	1	1	0	1	1	1	1	1	1	0	1	1	1	0	1	1	0	1	1	1	1	0	1	21	core
pan_gene_26694	pan_gene_3982	Days_to_anthesis;Days_to_silk;Ear_height;Nodes_to_ear;Photoperiod_Growing-degree_days_to_silk;Plant_height;Tassel_branch_number	Days_to_silk	1	0	0	0	0	1	0	0	0	1	1	0	0	1	0	0	0	1	0	0	0	0	1	1	0	0	8	dispensable
pan_gene_26694	pan_gene_5480	Days_to_anthesis;Days_to_silk;Ear_height;Nodes_to_ear;Photoperiod_Growing-degree_days_to_silk;Plant_height;Tassel_branch_number	Anthesis-silking_interval;Boxcox-transformed_leaf_angle;Days_to_silk;Protein	0	0	0	0	0	0	0	0	0	0	0	0	0	0	1	0	0	0	0	0	0	0	0	0	0	0	1	private
pan_gene_26694	pan_gene_8000	Days_to_anthesis;Days_to_silk;Ear_height;Nodes_to_ear;Photoperiod_Growing-degree_days_to_silk;Plant_height;Tassel_branch_number	Days_to_silk;Leaf_length;Ratio_of_ear_height_to_total_height	1	1	1	1	1	1	0	1	1	0	1	1	0	1	1	1	1	1	1	0	0	0	1	1	0	1	19	near-core
pan_gene_26694	pan_gene_8287	Days_to_anthesis;Days_to_silk;Ear_height;Nodes_to_ear;Photoperiod_Growing-degree_days_to_silk;Plant_height;Tassel_branch_number	Days_to_silk	1	0	1	1	1	1	1	0	1	1	0	1	0	1	0	1	0	1	0	0	0	0	0	0	0	1	13	near-core
pan_gene_26694	pan_gene_9152	Days_to_anthesis;Days_to_silk;Ear_height;Nodes_to_ear;Photoperiod_Growing-degree_days_to_silk;Plant_height;Tassel_branch_number	Days_to_silk	1	0	1	1	1	1	1	1	1	1	1	0	0	1	0	1	0	1	0	0	1	1	0	1	0	0	16	near-core
pan_gene_26706	pan_gene_28605	Days_to_anthesis;Days_to_silk;Ratio_of_ear_height_to_total_height	Days_to_silk	1	1	1	1	1	0	1	1	1	1	1	1	1	1	0	0	1	1	0	1	1	1	0	1	1	0	20	core
pan_gene_26706	pan_gene_5419	Days_to_anthesis;Days_to_silk;Ratio_of_ear_height_to_total_height	Days_to_anthesis;Days_to_silk;Nodes_per_plant;Tassel_length;Total_amino_acids	1	0	1	1	1	0	1	1	0	1	1	1	1	1	0	1	1	1	0	1	1	1	1	1	1	0	20	core
pan_gene_26707	pan_gene_9162	Days_to_silk;Nodes_per_plant;Ratio_of_ear_height_to_total_height	Days_to_silk;Glucose	1	0	0	0	0	0	0	0	0	0	0	0	0	0	0	0	0	0	0	0	0	0	1	0	0	1	3	dispensable
pan_gene_26708	pan_gene_4570	Days_to_anthesis;Days_to_silk;Nodes_per_plant;Nodes_to_ear	Days_to_silk	0	0	0	0	0	1	0	0	0	0	0	0	0	0	0	0	0	0	0	0	0	0	0	0	0	0	1	private
pan_gene_26711	pan_gene_27654	Days_to_silk;Nodes_to_ear	Days_to_silk	1	0	1	0	1	0	0	1	0	0	0	0	0	0	0	0	0	0	0	0	0	0	1	0	0	0	5	dispensable
pan_gene_26720	pan_gene_3844	Days_to_silk	Days_to_silk	1	0	0	0	0	0	0	0	0	1	0	0	0	0	0	0	0	0	0	0	0	0	0	0	0	1	3	dispensable
pan_gene_26722	pan_gene_9137	Days_to_silk	Days_to_silk	1	0	1	0	0	1	1	0	1	0	1	0	1	0	0	0	0	1	1	1	1	0	1	1	0	0	13	near-core
pan_gene_26732	pan_gene_3879	Days_to_silk;Nodes_above_ear	Boxcox-transformed_leaf_angle;Days_to_silk	1	0	0	0	0	0	0	0	0	0	0	0	0	0	0	0	0	0	0	0	0	0	0	0	0	0	1	private
pan_gene_26787	pan_gene_30841	Days_to_anthesis;Days_to_silk	Average_internode_length_(whole_plant);Days_to_silk;Ear_row_number;Tassel_branch_number	1	0	1	0	1	0	0	0	0	1	0	0	0	0	0	1	1	1	0	0	0	0	0	0	0	0	7	dispensable
pan_gene_26787	pan_gene_5816	Days_to_anthesis;Days_to_silk	Days_to_anthesis;Days_to_silk;Ear_row_number;Photoperiod_growing-degree_days_to_anthesis	1	0	0	0	1	0	0	0	0	0	0	0	0	0	0	0	1	0	0	0	0	0	0	0	0	0	3	dispensable
pan_gene_26787	pan_gene_8000	Days_to_anthesis;Days_to_silk	Days_to_silk;Leaf_length;Ratio_of_ear_height_to_total_height	1	0	1	0	1	0	0	0	0	1	0	0	0	0	0	1	1	0	0	0	0	0	0	0	0	0	6	dispensable
pan_gene_26787	pan_gene_8415	Days_to_anthesis;Days_to_silk	Days_to_silk;Nodes_per_plant	1	0	1	0	0	0	0	0	0	0	0	0	0	0	0	0	0	0	0	0	0	0	0	0	0	0	2	dispensable
pan_gene_26803	pan_gene_27342	Days_to_silk;Stalk_strength	Cob_diameter;Days_to_silk	1	0	0	0	0	1	0	0	1	0	1	0	0	0	0	0	1	0	0	0	0	0	1	0	0	0	6	dispensable
pan_gene_26803	pan_gene_28589	Days_to_silk;Stalk_strength	Days_to_silk	1	1	1	1	1	1	1	0	1	0	1	1	0	1	0	1	0	1	1	0	1	0	0	1	0	1	17	near-core
pan_gene_26803	pan_gene_28606	Days_to_silk;Stalk_strength	Days_to_silk	1	0	0	1	0	0	0	1	0	0	0	0	0	0	0	1	0	0	0	0	0	0	1	0	0	1	6	dispensable
pan_gene_26803	pan_gene_28607	Days_to_silk;Stalk_strength	Days_to_silk	1	1	1	1	1	1	1	0	0	0	0	0	0	0	0	0	0	1	0	1	0	1	1	1	0	1	13	near-core
pan_gene_26803	pan_gene_29885	Days_to_silk;Stalk_strength	Days_to_silk;Height_above_ear;Southern_leaf_blight	0	0	0	0	0	0	0	0	0	0	1	0	1	0	0	0	0	1	0	0	1	0	0	0	0	1	5	dispensable
pan_gene_26803	pan_gene_29929	Days_to_silk;Stalk_strength	Days_to_silk	1	0	0	0	0	0	0	0	0	0	0	0	0	0	0	0	0	0	0	0	0	0	0	0	0	0	1	private
pan_gene_26803	pan_gene_30764	Days_to_silk;Stalk_strength	Days_to_silk;Height_per_day_(until_flowering);Plant_height	0	0	0	0	1	0	0	0	0	0	0	0	0	0	1	0	0	0	0	0	0	0	0	0	0	0	2	dispensable
pan_gene_26803	pan_gene_30873	Days_to_silk;Stalk_strength	Days_to_silk;Height_above_ear	1	1	0	1	1	1	1	0	1	1	0	1	1	0	1	0	1	1	1	0	1	1	0	0	0	1	17	near-core
pan_gene_26803	pan_gene_5480	Days_to_silk;Stalk_strength	Anthesis-silking_interval;Boxcox-transformed_leaf_angle;Days_to_silk;Protein	0	0	0	0	0	0	0	0	0	0	0	0	0	0	1	0	0	0	0	0	0	0	0	0	0	0	1	private
pan_gene_26803	pan_gene_8287	Days_to_silk;Stalk_strength	Days_to_silk	1	1	1	1	0	1	1	1	1	0	1	1	0	1	0	0	0	1	0	0	1	0	1	1	0	1	16	near-core
pan_gene_26803	pan_gene_9152	Days_to_silk;Stalk_strength	Days_to_silk	1	0	1	1	0	1	0	0	1	1	1	0	0	1	0	0	0	1	1	1	0	0	0	0	1	1	13	near-core
pan_gene_26803	pan_gene_9507	Days_to_silk;Stalk_strength	Days_to_silk	1	0	0	0	0	0	0	0	1	0	0	0	0	0	0	0	0	0	0	0	0	0	1	1	0	0	4	dispensable
pan_gene_27052	pan_gene_30817	Days_to_silk;Height_per_day_(until_flowering)	Chlorophyll_B;Days_to_silk;Ear_height	1	0	1	0	0	0	0	0	0	1	1	1	0	0	0	0	1	0	0	0	1	1	0	0	1	0	9	dispensable
pan_gene_27052	pan_gene_9120	Days_to_silk;Height_per_day_(until_flowering)	Anthesis-silking_interval;Days_to_silk;Ear_height;Ratio_of_ear_height_to_total_height;Stalk_strength	1	0	0	0	0	0	0	0	0	0	0	0	0	0	0	0	0	0	0	0	0	0	1	0	0	0	2	dispensable
pan_gene_27072	pan_gene_32605	Days_to_silk	Days_to_silk	1	1	0	1	0	0	0	0	1	0	1	1	0	1	0	0	1	0	0	1	0	0	1	0	0	0	10	dispensable
pan_gene_27072	pan_gene_8053	Days_to_silk	Days_to_silk;Stalk_strength	1	0	0	0	0	0	0	0	0	0	0	0	0	0	1	0	0	0	1	0	0	0	0	0	0	0	3	dispensable
pan_gene_27342	pan_gene_28606	Cob_diameter;Days_to_silk	Days_to_silk	1	0	0	0	0	0	0	0	1	0	1	0	0	0	0	0	0	0	0	0	0	0	1	0	0	0	4	dispensable
pan_gene_27342	pan_gene_29598	Cob_diameter;Days_to_silk	Days_to_anthesis;Days_to_silk;Leaf_width;Nodes_per_plant;Ratio_of_ear_height_to_total_height	1	0	0	0	0	1	0	0	0	0	0	0	0	0	0	0	0	0	0	0	0	0	0	0	0	0	2	dispensable
pan_gene_27342	pan_gene_29929	Cob_diameter;Days_to_silk	Days_to_silk	1	0	0	0	0	0	1	0	0	0	0	0	0	0	0	0	0	0	0	0	0	0	0	0	1	0	3	dispensable
pan_gene_27342	pan_gene_9507	Cob_diameter;Days_to_silk	Days_to_silk	1	0	1	0	0	0	1	0	1	1	0	1	0	0	1	0	0	0	0	0	0	1	1	0	0	0	9	dispensable
pan_gene_27347	pan_gene_7805	Days_to_silk	Days_to_silk	1	0	0	0	0	0	0	0	0	0	0	0	0	0	0	0	0	0	0	0	0	0	0	0	0	0	1	private
pan_gene_27380	pan_gene_4458	Days_to_silk	Anthesis-silking_interval;Boxcox-transformed_leaf_angle;Days_to_silk;Nodes_above_ear;Photoperiod_Growing-degree_days_to_silk	1	0	0	0	0	0	0	0	0	0	0	0	1	0	0	0	0	0	0	0	0	0	0	0	1	0	3	dispensable
pan_gene_27644	pan_gene_4215	Days_to_silk;Total_amino_acids	Boxcox-transformed_leaf_angle;Days_to_silk	1	0	1	1	0	0	1	0	0	0	1	1	0	0	0	0	0	1	0	1	0	1	0	0	0	0	9	dispensable
pan_gene_27645	pan_gene_7537	Days_to_silk	Days_to_silk;Ratio_of_ear_height_to_total_height	1	0	0	0	0	0	0	0	0	0	0	1	0	0	0	0	0	0	0	0	0	1	0	0	0	0	3	dispensable
pan_gene_27654	pan_gene_484	Days_to_silk	Anthesis-silking_interval;Days_to_anthesis;Days_to_silk	1	0	0	0	0	0	0	0	0	0	0	0	0	0	0	0	0	0	0	0	0	0	0	0	0	0	1	private
pan_gene_27655	pan_gene_570	Days_to_anthesis;Days_to_silk;Total_amino_acids	Average_internode_length_(above_ear);Days_to_silk;Ear_height;Height_above_ear;Plant_height	1	0	1	0	0	0	1	1	0	0	0	0	0	0	0	0	0	0	0	0	0	0	0	0	0	1	5	dispensable
pan_gene_27655	pan_gene_69333	Days_to_anthesis;Days_to_silk;Total_amino_acids	Days_to_anthesis;Days_to_silk	1	0	0	1	0	0	1	1	0	0	0	1	1	0	0	0	1	0	0	1	0	0	0	0	0	1	9	dispensable
pan_gene_27841	pan_gene_29885	Days_to_silk;Nitrate	Days_to_silk;Height_above_ear;Southern_leaf_blight	0	0	0	0	0	0	0	0	0	0	0	0	1	0	0	0	0	0	0	0	0	0	0	0	0	1	2	dispensable
pan_gene_27841	pan_gene_29929	Days_to_silk;Nitrate	Days_to_silk	1	0	0	0	0	0	0	0	0	0	0	0	0	0	0	0	0	0	0	0	0	0	0	0	0	0	1	private
pan_gene_27841	pan_gene_8000	Days_to_silk;Nitrate	Days_to_silk;Leaf_length;Ratio_of_ear_height_to_total_height	1	0	0	0	0	0	0	0	1	0	0	0	0	0	0	0	0	0	0	0	0	0	0	0	0	0	2	dispensable
pan_gene_27841	pan_gene_8415	Days_to_silk;Nitrate	Days_to_silk;Nodes_per_plant	1	0	0	0	0	0	0	0	1	1	0	0	1	0	0	0	1	0	0	0	0	0	0	0	0	0	5	dispensable
pan_gene_27841	pan_gene_9507	Days_to_silk;Nitrate	Days_to_silk	1	0	0	0	0	0	0	0	1	0	0	0	0	0	0	0	0	0	0	0	0	0	1	0	0	0	3	dispensable
pan_gene_28589	pan_gene_28607	Days_to_silk	Days_to_silk	1	1	0	0	0	0	0	0	0	0	0	0	0	0	0	0	0	1	0	0	0	1	0	0	0	1	5	dispensable
pan_gene_28589	pan_gene_30764	Days_to_silk	Days_to_silk;Height_per_day_(until_flowering);Plant_height	0	0	0	0	1	0	0	0	0	0	0	0	0	0	1	0	0	0	0	0	0	0	0	0	0	0	2	dispensable
pan_gene_28589	pan_gene_3982	Days_to_silk	Days_to_silk	1	0	0	0	0	1	0	0	1	0	0	0	0	0	0	0	0	0	0	0	0	0	0	0	0	0	3	dispensable
pan_gene_28589	pan_gene_8000	Days_to_silk	Days_to_silk;Leaf_length;Ratio_of_ear_height_to_total_height	1	0	0	0	0	0	0	0	1	0	1	1	0	0	0	0	0	1	0	0	0	1	0	0	0	0	6	dispensable
pan_gene_28589	pan_gene_8287	Days_to_silk	Days_to_silk	1	1	1	1	0	0	1	0	1	1	1	1	1	0	0	0	0	1	0	0	1	0	0	0	0	1	13	near-core
pan_gene_28589	pan_gene_9152	Days_to_silk	Days_to_silk	1	0	0	0	0	0	0	0	1	0	0	0	0	0	0	0	0	0	1	0	0	0	0	0	0	0	3	dispensable
pan_gene_28589	pan_gene_9507	Days_to_silk	Days_to_silk	1	0	0	0	0	0	0	0	1	0	0	0	0	0	0	0	0	0	0	0	0	0	0	0	0	0	2	dispensable
pan_gene_28606	pan_gene_28607	Days_to_silk	Days_to_silk	1	0	0	0	0	0	0	0	0	0	0	0	0	0	0	0	0	0	0	0	0	0	0	0	0	0	1	private
pan_gene_28606	pan_gene_29929	Days_to_silk	Days_to_silk	1	0	1	0	1	0	0	0	0	0	0	0	0	0	0	0	0	0	0	0	0	0	0	0	0	0	3	dispensable
pan_gene_28606	pan_gene_8287	Days_to_silk	Days_to_silk	1	0	1	1	1	0	0	0	0	0	0	0	0	0	0	1	0	0	0	0	0	0	1	0	0	0	6	dispensable
pan_gene_28606	pan_gene_9152	Days_to_silk	Days_to_silk	1	0	0	1	1	0	0	0	0	0	0	0	0	0	0	0	0	0	0	0	0	1	1	0	0	0	5	dispensable
pan_gene_28606	pan_gene_9507	Days_to_silk	Days_to_silk	1	0	0	0	0	0	0	0	0	0	0	0	0	0	0	0	0	0	0	0	0	0	0	0	0	0	1	private
pan_gene_28607	pan_gene_30764	Days_to_silk	Days_to_silk;Height_per_day_(until_flowering);Plant_height	0	0	0	0	1	0	0	0	0	0	0	0	0	0	0	0	0	0	0	0	0	0	0	0	0	0	1	private
pan_gene_28607	pan_gene_8287	Days_to_silk	Days_to_silk	1	1	0	1	0	1	0	0	0	0	1	0	0	0	0	0	0	0	0	0	1	0	1	1	0	0	8	dispensable
pan_gene_29775	pan_gene_9152	Days_to_silk	Days_to_silk	1	0	0	0	0	1	0	0	1	1	1	1	1	1	0	0	1	1	1	0	0	0	0	0	0	0	11	near-core
pan_gene_29885	pan_gene_61601	Days_to_silk;Height_above_ear;Southern_leaf_blight	Average_internode_length_(above_ear);Days_to_silk;Ear_row_number	0	0	0	0	0	0	0	0	0	0	0	0	1	0	0	0	0	1	0	0	1	0	0	0	0	1	4	dispensable
pan_gene_29885	pan_gene_8000	Days_to_silk;Height_above_ear;Southern_leaf_blight	Days_to_silk;Leaf_length;Ratio_of_ear_height_to_total_height	0	0	0	0	0	0	0	0	0	0	0	0	0	0	0	0	0	1	0	0	0	0	0	0	0	0	1	private
pan_gene_29885	pan_gene_8415	Days_to_silk;Height_above_ear;Southern_leaf_blight	Days_to_silk;Nodes_per_plant	0	0	0	0	0	0	0	0	0	0	0	0	1	0	0	0	0	1	0	0	1	0	0	0	0	0	3	dispensable
pan_gene_29899	pan_gene_8263	Days_to_silk	Days_to_silk;Fumarate	1	0	0	0	0	0	0	0	0	0	0	0	0	0	0	0	0	0	0	0	0	0	0	0	0	0	1	private
pan_gene_29932	pan_gene_3982	Days_to_silk;Nodes_per_plant;Nodes_to_ear	Days_to_silk	1	0	1	0	1	0	0	0	1	0	1	0	0	0	0	1	0	1	0	0	0	0	0	1	0	0	8	dispensable
pan_gene_29932	pan_gene_8000	Days_to_silk;Nodes_per_plant;Nodes_to_ear	Days_to_silk;Leaf_length;Ratio_of_ear_height_to_total_height	1	0	1	1	1	0	1	1	1	0	1	1	1	1	0	1	0	1	0	0	1	0	0	1	0	0	15	near-core
pan_gene_29932	pan_gene_8415	Days_to_silk;Nodes_per_plant;Nodes_to_ear	Days_to_silk;Nodes_per_plant	1	0	0	0	1	0	0	0	1	0	1	0	0	1	0	1	0	0	1	0	1	1	0	0	0	0	9	dispensable
pan_gene_29932	pan_gene_9152	Days_to_silk;Nodes_per_plant;Nodes_to_ear	Days_to_silk	1	0	1	1	1	0	0	1	1	0	1	0	0	0	0	0	0	1	0	0	0	0	0	1	1	0	10	dispensable
pan_gene_30764	pan_gene_5480	Days_to_silk;Height_per_day_(until_flowering);Plant_height	Anthesis-silking_interval;Boxcox-transformed_leaf_angle;Days_to_silk;Protein	0	0	0	0	0	0	0	0	0	0	0	0	0	0	1	0	0	0	0	0	0	0	0	0	0	0	1	private
pan_gene_30764	pan_gene_8287	Days_to_silk;Height_per_day_(until_flowering);Plant_height	Days_to_silk	0	0	0	0	0	0	0	0	0	0	0	0	0	0	1	0	0	0	0	0	0	0	0	0	0	0	1	private
pan_gene_30817	pan_gene_9120	Chlorophyll_B;Days_to_silk;Ear_height	Anthesis-silking_interval;Days_to_silk;Ear_height;Ratio_of_ear_height_to_total_height;Stalk_strength	1	0	0	0	0	0	0	0	0	0	0	0	0	0	0	0	0	0	0	0	0	0	0	0	1	0	2	dispensable
pan_gene_30841	pan_gene_32288	Average_internode_length_(whole_plant);Days_to_silk;Ear_row_number;Tassel_branch_number	Average_internode_length_(above_ear);Days_to_silk	0	0	0	0	1	0	0	0	0	0	0	0	0	0	0	0	0	0	0	0	0	0	0	0	0	0	1	private
pan_gene_30841	pan_gene_5816	Average_internode_length_(whole_plant);Days_to_silk;Ear_row_number;Tassel_branch_number	Days_to_anthesis;Days_to_silk;Ear_row_number;Photoperiod_growing-degree_days_to_anthesis	1	1	0	1	0	1	0	0	0	0	1	0	1	1	0	1	1	0	1	1	0	0	0	0	0	0	11	near-core
pan_gene_30841	pan_gene_8000	Average_internode_length_(whole_plant);Days_to_silk;Ear_row_number;Tassel_branch_number	Days_to_silk;Leaf_length;Ratio_of_ear_height_to_total_height	1	1	1	1	0	1	1	0	1	1	1	1	1	1	0	1	1	1	1	1	1	1	0	1	1	1	22	core
pan_gene_30841	pan_gene_8415	Average_internode_length_(whole_plant);Days_to_silk;Ear_row_number;Tassel_branch_number	Days_to_silk;Nodes_per_plant	1	1	0	0	0	0	0	0	1	0	1	1	1	0	0	1	1	0	1	1	0	1	0	0	1	1	13	near-core
pan_gene_31177	pan_gene_9918	Days_to_silk;Total_amino_acids	Days_to_silk	1	0	0	0	0	0	0	0	0	0	0	0	0	0	0	0	0	0	0	0	0	0	0	0	0	0	1	private
pan_gene_32076	pan_gene_7125	Days_to_silk;Leaf_length	Days_to_silk	1	0	0	0	0	0	0	0	0	0	0	1	0	0	0	0	0	0	0	0	0	0	0	0	0	0	2	dispensable
pan_gene_3467	pan_gene_5381	Days_to_anthesis;Days_to_silk;Tassel_length	Anthesis-silking_interval;Days_to_silk;Tassel_branch_number	1	0	0	1	0	0	0	0	0	0	0	0	0	0	0	0	0	0	0	0	0	0	0	0	0	0	2	dispensable
pan_gene_3844	pan_gene_5929	Days_to_silk	Average_internode_length_(above_ear);Days_to_silk	1	0	0	0	1	0	0	1	0	1	1	0	1	1	0	0	1	0	0	0	1	0	0	0	0	1	10	dispensable
pan_gene_3844	pan_gene_62340	Days_to_silk	Days_to_silk;Northern_Leaf_Blight	1	0	0	0	0	0	0	0	0	0	0	0	0	0	0	0	0	0	0	0	0	0	0	0	0	0	1	private
pan_gene_3982	pan_gene_7804	Days_to_silk	Days_to_silk	0	0	0	0	0	0	0	0	1	0	0	0	0	0	0	0	0	0	0	0	0	0	1	0	0	0	2	dispensable
pan_gene_3982	pan_gene_8000	Days_to_silk	Days_to_silk;Leaf_length;Ratio_of_ear_height_to_total_height	1	1	1	1	1	1	0	0	1	1	1	1	1	0	1	1	1	1	0	1	1	1	1	1	0	1	21	core
pan_gene_3982	pan_gene_8287	Days_to_silk	Days_to_silk	1	1	1	0	1	1	0	0	1	1	0	1	1	0	1	1	1	1	0	0	0	1	1	1	0	0	16	near-core
pan_gene_3982	pan_gene_8415	Days_to_silk	Days_to_silk;Nodes_per_plant	1	0	1	0	1	0	0	0	1	1	1	0	1	0	0	0	0	1	0	0	0	0	0	0	0	1	9	dispensable
pan_gene_3982	pan_gene_9152	Days_to_silk	Days_to_silk	1	1	1	0	1	1	0	0	1	1	1	1	1	1	1	1	1	1	0	1	1	1	1	1	0	1	21	core
pan_gene_4207	pan_gene_4215	Days_to_silk;Height_per_day_(until_flowering);Ratio_of_ear_height_to_total_height	Boxcox-transformed_leaf_angle;Days_to_silk	1	0	0	0	1	0	0	0	0	0	0	0	1	0	0	0	0	0	0	0	0	0	0	0	0	0	3	dispensable
pan_gene_4314	pan_gene_8287	Days_to_silk	Days_to_silk	0	0	0	0	0	0	0	0	0	0	0	0	0	0	1	0	0	0	0	0	0	0	0	0	0	0	1	private
pan_gene_4314	pan_gene_9152	Days_to_silk	Days_to_silk	0	0	0	0	0	0	0	0	0	0	0	0	0	0	1	0	0	0	0	0	0	0	0	0	0	0	1	private
pan_gene_5141	pan_gene_6294	Cob_diameter;Days_to_silk;Height_per_day_(until_flowering)	Days_to_silk;Stalk_strength	1	0	0	0	0	0	0	0	0	0	0	0	0	0	0	0	0	0	0	0	0	0	0	0	0	0	1	private
pan_gene_5419	pan_gene_7982	Days_to_anthesis;Days_to_silk;Nodes_per_plant;Tassel_length;Total_amino_acids	Average_internode_length_(whole_plant);Days_to_silk;Tassel_branch_number	1	1	1	1	1	0	0	1	1	1	1	0	0	1	0	1	1	0	0	0	0	0	1	1	0	0	14	near-core
pan_gene_5433	pan_gene_7982	Days_to_anthesis;Days_to_silk;Tassel_branch_number	Average_internode_length_(whole_plant);Days_to_silk;Tassel_branch_number	1	0	1	0	0	0	0	1	1	0	1	0	0	0	0	0	0	0	0	0	0	0	0	1	0	0	6	dispensable
pan_gene_5480	pan_gene_8000	Anthesis-silking_interval;Boxcox-transformed_leaf_angle;Days_to_silk;Protein	Days_to_silk;Leaf_length;Ratio_of_ear_height_to_total_height	0	0	0	0	0	0	0	0	0	0	0	0	0	0	1	0	0	0	0	0	0	0	0	0	0	0	1	private
pan_gene_5480	pan_gene_8287	Anthesis-silking_interval;Boxcox-transformed_leaf_angle;Days_to_silk;Protein	Days_to_silk	0	0	0	0	0	0	0	0	0	0	0	0	0	0	1	0	0	0	0	0	0	0	0	0	0	0	1	private
pan_gene_5480	pan_gene_9152	Anthesis-silking_interval;Boxcox-transformed_leaf_angle;Days_to_silk;Protein	Days_to_silk	0	0	0	0	0	0	0	0	0	1	0	0	0	0	1	0	0	0	0	0	0	0	0	0	0	0	2	dispensable
pan_gene_5480	pan_gene_9507	Anthesis-silking_interval;Boxcox-transformed_leaf_angle;Days_to_silk;Protein	Days_to_silk	0	0	0	0	0	0	0	0	0	1	0	0	0	0	1	0	0	0	0	0	0	0	0	0	0	0	2	dispensable
pan_gene_5816	pan_gene_8000	Days_to_anthesis;Days_to_silk;Ear_row_number;Photoperiod_growing-degree_days_to_anthesis	Days_to_silk;Leaf_length;Ratio_of_ear_height_to_total_height	1	1	0	1	1	1	0	0	0	0	1	0	1	1	0	1	1	0	1	1	1	0	1	0	0	1	15	near-core
pan_gene_5816	pan_gene_8415	Days_to_anthesis;Days_to_silk;Ear_row_number;Photoperiod_growing-degree_days_to_anthesis	Days_to_silk;Nodes_per_plant	1	1	0	0	1	0	0	0	0	1	1	0	1	0	1	1	1	0	1	0	1	0	0	0	0	1	12	near-core
pan_gene_5820	pan_gene_6288	Chlorophyll_A;Days_to_anthesis;Days_to_silk;PCA_of_metabolites:_PC2;Stalk_strength;Tassel_branch_number	Days_to_silk;Tassel_length	1	0	0	0	0	0	0	0	0	0	0	0	0	1	0	1	0	1	0	0	0	0	0	0	0	0	4	dispensable
pan_gene_5820	pan_gene_8292	Chlorophyll_A;Days_to_anthesis;Days_to_silk;PCA_of_metabolites:_PC2;Stalk_strength;Tassel_branch_number	Days_to_silk;Ratio_of_ear_height_to_total_height	1	0	0	0	1	0	0	0	1	0	0	1	0	1	0	1	1	1	0	0	0	0	0	0	0	0	8	dispensable
pan_gene_5820	pan_gene_98804	Chlorophyll_A;Days_to_anthesis;Days_to_silk;PCA_of_metabolites:_PC2;Stalk_strength;Tassel_branch_number	Days_to_silk;Ear_row_number;Nodes_above_ear	0	0	0	0	0	0	0	0	0	0	0	0	0	0	0	0	0	1	0	0	0	0	0	0	0	0	1	private
pan_gene_5929	pan_gene_62340	Average_internode_length_(above_ear);Days_to_silk	Days_to_silk;Northern_Leaf_Blight	1	0	0	0	0	0	0	0	0	0	0	0	0	0	0	0	0	0	0	0	0	0	0	0	0	0	1	private
pan_gene_6118	pan_gene_9685	Days_to_silk	Days_to_silk	1	0	0	0	0	0	0	0	0	0	0	0	0	0	0	0	0	0	0	0	0	1	0	0	0	0	2	dispensable
pan_gene_61601	pan_gene_8415	Average_internode_length_(above_ear);Days_to_silk;Ear_row_number	Days_to_silk;Nodes_per_plant	1	1	0	0	1	0	0	0	1	1	1	1	1	0	1	0	0	1	0	0	1	0	0	0	1	1	13	near-core
pan_gene_6287	pan_gene_9118	Days_to_silk	Days_to_silk	1	1	0	0	0	0	0	0	0	0	0	0	0	0	0	0	0	0	0	0	0	0	0	0	0	0	2	dispensable
pan_gene_6288	pan_gene_6773	Days_to_silk;Tassel_length	Days_to_silk	1	0	0	1	0	0	0	1	0	0	0	0	0	0	0	0	0	0	0	0	0	0	0	0	1	0	4	dispensable
pan_gene_6288	pan_gene_8292	Days_to_silk;Tassel_length	Days_to_silk;Ratio_of_ear_height_to_total_height	1	0	0	1	0	1	0	0	0	0	1	0	0	0	0	0	0	1	0	0	1	1	1	1	0	0	9	dispensable
pan_gene_6294	pan_gene_6773	Days_to_silk;Stalk_strength	Days_to_silk	1	0	0	0	0	0	0	0	0	0	0	0	0	0	0	0	0	0	0	0	0	0	0	0	0	0	1	private
pan_gene_6294	pan_gene_9116	Days_to_silk;Stalk_strength	Anthesis-silking_interval;Days_to_silk;Height_above_ear;Leaf_width;Nodes_to_ear	1	0	0	0	0	0	0	0	0	0	0	0	0	0	0	0	0	0	0	0	0	0	0	0	0	0	1	private
pan_gene_6773	pan_gene_9116	Days_to_silk	Anthesis-silking_interval;Days_to_silk;Height_above_ear;Leaf_width;Nodes_to_ear	1	0	0	0	0	0	0	0	0	0	0	1	0	0	0	0	0	0	0	0	1	0	0	1	0	0	4	dispensable
pan_gene_7804	pan_gene_8000	Days_to_silk	Days_to_silk;Leaf_length;Ratio_of_ear_height_to_total_height	0	0	0	0	0	0	0	0	1	0	0	0	0	0	0	0	0	0	0	0	0	0	1	0	0	0	2	dispensable
pan_gene_7804	pan_gene_8287	Days_to_silk	Days_to_silk	0	0	0	0	0	0	0	0	1	0	0	0	0	0	0	0	0	0	0	0	0	0	1	0	0	0	2	dispensable
pan_gene_7804	pan_gene_8415	Days_to_silk	Days_to_silk;Nodes_per_plant	0	0	0	0	0	0	0	0	1	0	0	0	0	0	0	0	0	0	0	0	0	0	0	0	0	0	1	private
pan_gene_7951	pan_gene_9153	Days_to_silk	Anthesis-silking_interval;Days_to_silk;Stalk_strength	1	0	0	0	0	0	0	0	0	0	0	0	0	0	0	0	0	0	0	0	1	0	0	0	0	0	2	dispensable
pan_gene_8000	pan_gene_8287	Days_to_silk;Leaf_length;Ratio_of_ear_height_to_total_height	Days_to_silk	1	0	1	0	1	0	1	0	1	0	0	1	0	1	1	1	1	1	0	0	0	0	1	0	1	0	13	near-core
pan_gene_8000	pan_gene_8415	Days_to_silk;Leaf_length;Ratio_of_ear_height_to_total_height	Days_to_silk;Nodes_per_plant	1	1	1	0	1	0	0	0	1	0	1	1	1	1	0	1	0	1	1	0	1	1	0	0	1	1	16	near-core
pan_gene_8000	pan_gene_9152	Days_to_silk;Leaf_length;Ratio_of_ear_height_to_total_height	Days_to_silk	1	1	1	1	1	1	0	1	1	0	1	1	1	1	1	1	1	1	0	1	1	1	1	1	1	1	23	core
pan_gene_8053	pan_gene_9136	Days_to_silk;Stalk_strength	Days_to_silk;Fructose;Stalk_strength;Tassel_length	1	0	0	0	0	0	0	0	0	0	0	0	0	0	0	0	0	0	0	0	0	0	0	0	0	0	1	private
pan_gene_8287	pan_gene_9152	Days_to_silk	Days_to_silk	1	0	1	1	1	1	0	0	1	1	0	1	0	1	1	1	1	1	0	0	0	0	0	0	0	1	14	near-core
pan_gene_8292	pan_gene_98804	Days_to_silk;Ratio_of_ear_height_to_total_height	Days_to_silk;Ear_row_number;Nodes_above_ear	0	0	0	0	0	0	0	0	0	0	0	0	0	0	0	0	0	1	0	0	0	0	0	0	0	0	1	private
pan_gene_90	pan_gene_9116	Average_internode_length_(above_ear);Days_to_silk;Height_above_ear	Anthesis-silking_interval;Days_to_silk;Height_above_ear;Leaf_width;Nodes_to_ear	0	0	0	0	0	1	0	0	0	0	0	0	0	1	0	0	0	0	0	0	0	0	1	0	0	0	3	dispensable
pan_gene_9099	pan_gene_9861	Anthesis-silking_interval;Days_to_silk;Ear_height	Anthesis-silking_interval;Days_to_silk;Plant_height;Ratio_of_ear_height_to_total_height;Tassel_branch_number	1	0	0	1	0	0	0	0	0	0	0	1	0	0	0	0	0	0	0	0	0	0	0	0	0	0	3	dispensable
pan_gene_9185	pan_gene_9792	Days_to_anthesis;Days_to_silk	Days_to_anthesis;Days_to_silk	1	0	0	0	0	0	0	0	0	0	0	1	1	0	0	0	0	0	0	0	0	0	0	0	0	0	3	dispensable
pan_gene_10117	pan_gene_11969	Days_to_silk	Days_to_anthesis;Days_to_silk;Leaf_length;Nodes_per_plant;PCA_of_metabolites:_PC1	0	0	0	0	0	0	0	0	0	0	0	0	0	0	0	0	0	0	0	0	0	0	0	0	0	1	1	private
pan_gene_10117	pan_gene_15407	Days_to_silk	Days_to_anthesis;Days_to_silk	0	0	0	0	0	0	0	0	0	0	0	0	0	0	0	0	0	0	0	1	0	0	0	0	0	0	1	private
pan_gene_10117	pan_gene_15515	Days_to_silk	Days_to_silk	0	0	0	0	0	0	0	0	0	0	0	0	0	0	0	0	0	0	0	0	0	0	0	0	0	1	1	private
pan_gene_10117	pan_gene_15959	Days_to_silk	Days_to_silk	0	0	0	0	0	0	0	0	0	0	0	0	0	0	0	0	0	0	0	1	0	0	0	0	0	0	1	private
pan_gene_10117	pan_gene_23747	Days_to_silk	Average_internode_length_(below_ear);Days_to_silk	0	0	0	0	0	0	0	0	0	0	0	0	0	0	0	0	0	0	0	0	0	0	0	0	0	1	1	private
pan_gene_10117	pan_gene_24921	Days_to_silk	Days_to_silk	0	0	0	0	0	0	0	0	0	0	0	0	0	0	0	1	0	0	0	0	0	0	0	0	0	1	2	dispensable
pan_gene_10117	pan_gene_26694	Days_to_silk	Days_to_anthesis;Days_to_silk;Ear_height;Nodes_to_ear;Photoperiod_Growing-degree_days_to_silk;Plant_height;Tassel_branch_number	0	0	0	0	0	0	0	0	0	0	0	0	1	0	0	1	0	0	0	0	0	0	0	0	0	1	3	dispensable
pan_gene_10117	pan_gene_3982	Days_to_silk	Days_to_silk	0	0	0	0	0	0	0	0	0	0	0	0	1	0	0	0	0	0	0	0	0	0	0	0	0	0	1	private
pan_gene_10117	pan_gene_61601	Days_to_silk	Average_internode_length_(above_ear);Days_to_silk;Ear_row_number	0	0	0	0	0	0	0	0	0	0	0	0	0	0	0	0	0	0	0	0	0	0	0	0	0	1	1	private
pan_gene_10117	pan_gene_8000	Days_to_silk	Days_to_silk;Leaf_length;Ratio_of_ear_height_to_total_height	0	0	0	0	0	0	0	0	0	0	0	0	0	0	0	0	0	0	0	1	0	0	0	0	0	0	1	private
pan_gene_101784	pan_gene_32327	100_Kernel_weight;Days_to_silk	Days_to_silk;Height_per_day_(until_flowering)	0	0	0	0	0	0	0	0	0	0	0	0	0	1	0	0	0	0	0	0	0	0	0	0	0	0	1	private
pan_gene_101784	pan_gene_72308	100_Kernel_weight;Days_to_silk	Days_to_silk	0	1	0	1	0	1	1	0	1	1	0	0	0	0	0	0	1	0	0	0	1	0	0	0	0	0	8	dispensable
pan_gene_101784	pan_gene_7859	100_Kernel_weight;Days_to_silk	Days_to_anthesis;Days_to_silk;Height_above_ear	0	1	0	0	0	0	0	0	0	0	0	0	0	0	1	0	0	0	0	0	0	0	0	0	0	0	2	dispensable
pan_gene_1020	pan_gene_2609	Days_to_silk	Days_to_silk;Nodes_to_ear;Northern_Leaf_Blight	0	1	1	0	1	0	0	0	0	0	0	1	0	1	0	1	0	0	0	1	0	0	1	1	1	0	10	dispensable
pan_gene_102315	pan_gene_11969	Days_to_anthesis;Days_to_silk	Days_to_anthesis;Days_to_silk;Leaf_length;Nodes_per_plant;PCA_of_metabolites:_PC1	0	0	0	0	0	0	0	0	0	0	0	0	1	0	1	0	0	0	0	0	0	0	0	0	1	0	3	dispensable
pan_gene_102315	pan_gene_15515	Days_to_anthesis;Days_to_silk	Days_to_silk	0	0	0	0	0	0	0	0	0	1	0	0	1	0	0	0	0	0	0	0	0	0	0	0	1	0	3	dispensable
pan_gene_102315	pan_gene_16497	Days_to_anthesis;Days_to_silk	Days_to_anthesis;Days_to_silk;Height_above_ear;Photoperiod_growing-degree_days_to_anthesis	0	0	0	0	0	0	0	0	0	0	0	0	1	0	0	0	0	0	0	0	0	0	0	0	0	0	1	private
pan_gene_102315	pan_gene_23250	Days_to_anthesis;Days_to_silk	Days_to_silk	0	0	0	0	0	0	0	0	0	0	0	0	1	0	1	0	0	0	0	0	0	0	0	0	1	0	3	dispensable
pan_gene_102315	pan_gene_24921	Days_to_anthesis;Days_to_silk	Days_to_silk	0	0	0	0	0	0	0	0	0	0	0	0	0	0	0	0	0	0	0	0	0	0	0	0	1	0	1	private
pan_gene_102315	pan_gene_26589	Days_to_anthesis;Days_to_silk	Days_to_silk	0	0	0	0	0	0	0	0	0	1	0	0	1	0	1	0	0	0	0	0	0	0	0	0	1	0	4	dispensable
pan_gene_102315	pan_gene_5480	Days_to_anthesis;Days_to_silk	Anthesis-silking_interval;Boxcox-transformed_leaf_angle;Days_to_silk;Protein	0	0	0	0	0	0	0	0	0	1	0	0	0	0	0	0	0	0	0	0	0	0	0	0	0	0	1	private
pan_gene_102315	pan_gene_9507	Days_to_anthesis;Days_to_silk	Days_to_silk	0	0	0	1	0	0	0	0	0	1	0	0	1	0	1	0	0	0	0	1	0	0	0	0	0	0	5	dispensable
pan_gene_103514	pan_gene_22354	Days_to_anthesis;Days_to_silk;Leaf_width	Days_to_silk	0	1	0	0	0	0	0	1	0	0	0	0	0	0	0	1	0	1	0	0	0	0	0	0	0	0	4	dispensable
pan_gene_103514	pan_gene_24956	Days_to_anthesis;Days_to_silk;Leaf_width	Days_to_anthesis;Days_to_silk;Stalk_strength	0	1	0	0	0	0	1	0	1	0	1	1	0	0	0	0	0	0	1	0	1	0	0	0	0	0	7	dispensable
pan_gene_103514	pan_gene_26589	Days_to_anthesis;Days_to_silk;Leaf_width	Days_to_silk	0	1	0	1	0	1	1	0	1	1	1	1	1	0	0	0	1	1	1	0	1	1	1	0	0	1	16	near-core
pan_gene_103514	pan_gene_30551	Days_to_anthesis;Days_to_silk;Leaf_width	Days_to_silk;Plant_height	0	1	0	0	0	0	1	0	0	0	0	1	0	0	0	0	0	1	0	0	0	1	0	1	0	0	6	dispensable
pan_gene_103514	pan_gene_32705	Days_to_anthesis;Days_to_silk;Leaf_width	Boxcox-transformed_leaf_angle;Chlorophyll_A;Days_to_silk;Nodes_per_plant;Nodes_to_ear;Total_amino_acids	0	1	0	1	0	0	0	0	1	0	0	0	0	0	0	0	0	0	0	0	1	0	0	0	0	1	5	dispensable
pan_gene_103514	pan_gene_4207	Days_to_anthesis;Days_to_silk;Leaf_width	Days_to_silk;Height_per_day_(until_flowering);Ratio_of_ear_height_to_total_height	0	1	0	0	0	0	0	0	0	0	0	0	0	0	0	0	0	0	0	0	0	0	0	0	0	0	1	private
pan_gene_103514	pan_gene_64212	Days_to_anthesis;Days_to_silk;Leaf_width	Days_to_silk;Nitrate	0	1	0	1	1	0	0	0	0	0	1	1	0	0	0	0	0	1	0	0	1	0	0	0	0	0	7	dispensable
pan_gene_1053	pan_gene_12247	Days_to_anthesis;Days_to_silk	Days_to_anthesis;Days_to_silk	0	1	0	1	0	0	0	0	0	0	0	0	0	0	0	0	0	0	0	0	0	0	0	0	0	0	2	dispensable
pan_gene_1053	pan_gene_14357	Days_to_anthesis;Days_to_silk	Days_to_anthesis;Days_to_silk	0	1	0	1	0	1	0	1	1	0	0	0	0	0	0	0	0	1	0	1	0	0	0	0	0	0	7	dispensable
pan_gene_1053	pan_gene_31997	Days_to_anthesis;Days_to_silk	Days_to_silk	0	0	0	0	0	0	0	1	0	0	0	0	0	0	0	0	0	0	0	0	0	0	0	0	0	0	1	private
pan_gene_1053	pan_gene_5434	Days_to_anthesis;Days_to_silk	Days_to_anthesis;Days_to_silk	0	0	0	0	0	0	0	1	0	0	0	0	0	0	0	0	0	0	0	1	0	0	0	0	0	0	2	dispensable
pan_gene_1053	pan_gene_72308	Days_to_anthesis;Days_to_silk	Days_to_silk	0	1	0	1	0	0	0	0	0	0	1	0	0	0	0	0	0	0	0	0	1	0	0	0	0	0	4	dispensable
pan_gene_1053	pan_gene_9099	Days_to_anthesis;Days_to_silk	Anthesis-silking_interval;Days_to_silk;Ear_height	0	1	0	0	0	0	0	0	0	0	0	0	0	0	0	0	0	0	0	0	0	0	0	0	0	0	1	private
pan_gene_1053	pan_gene_9861	Days_to_anthesis;Days_to_silk	Anthesis-silking_interval;Days_to_silk;Plant_height;Ratio_of_ear_height_to_total_height;Tassel_branch_number	0	1	0	0	0	0	0	0	0	0	0	0	0	0	0	0	0	0	0	0	0	0	0	0	0	0	1	private
pan_gene_11542	pan_gene_27947	Days_to_anthesis;Days_to_silk	Days_to_silk;Nodes_per_plant;Nodes_to_ear;Starch	0	0	0	0	0	0	0	0	0	0	0	0	0	0	0	0	0	1	0	0	0	0	0	0	0	0	1	private
pan_gene_11545	pan_gene_28770	Days_to_silk	Days_to_silk	0	1	0	0	0	1	1	0	1	0	1	1	0	0	0	0	1	0	0	0	0	0	1	0	1	0	9	dispensable
pan_gene_11545	pan_gene_7919	Days_to_silk	Days_to_silk	0	1	1	0	0	0	0	0	1	0	0	0	1	0	0	0	0	0	0	0	0	0	0	0	0	0	4	dispensable
pan_gene_11598	pan_gene_15961	Average_internode_length_(above_ear);Days_to_anthesis;Days_to_silk;Malate;Nodes_to_ear;Stalk_strength	Days_to_silk	0	1	0	0	0	0	0	0	0	0	0	0	0	0	0	0	0	0	0	0	0	0	0	0	0	0	1	private
pan_gene_11598	pan_gene_23709	Average_internode_length_(above_ear);Days_to_anthesis;Days_to_silk;Malate;Nodes_to_ear;Stalk_strength	Days_to_silk	0	1	0	0	0	0	0	0	0	0	0	0	0	0	0	0	0	0	1	0	0	0	0	0	0	0	2	dispensable
pan_gene_11598	pan_gene_26646	Average_internode_length_(above_ear);Days_to_anthesis;Days_to_silk;Malate;Nodes_to_ear;Stalk_strength	Days_to_anthesis;Days_to_silk;Nodes_to_ear;Ratio_of_ear_height_to_total_height	0	1	0	0	0	0	0	0	0	0	0	0	0	0	0	0	0	0	0	0	0	0	1	0	0	0	2	dispensable
pan_gene_11598	pan_gene_26694	Average_internode_length_(above_ear);Days_to_anthesis;Days_to_silk;Malate;Nodes_to_ear;Stalk_strength	Days_to_anthesis;Days_to_silk;Ear_height;Nodes_to_ear;Photoperiod_Growing-degree_days_to_silk;Plant_height;Tassel_branch_number	0	1	0	0	0	0	0	0	0	0	0	0	0	0	0	0	0	0	1	0	0	0	0	0	0	0	2	dispensable
pan_gene_11598	pan_gene_27342	Average_internode_length_(above_ear);Days_to_anthesis;Days_to_silk;Malate;Nodes_to_ear;Stalk_strength	Cob_diameter;Days_to_silk	0	1	0	1	0	0	0	0	0	0	0	0	0	0	0	0	0	0	0	0	1	0	0	0	0	0	3	dispensable
pan_gene_11598	pan_gene_30873	Average_internode_length_(above_ear);Days_to_anthesis;Days_to_silk;Malate;Nodes_to_ear;Stalk_strength	Days_to_silk;Height_above_ear	0	1	0	0	0	0	0	0	0	0	0	0	0	0	0	0	0	0	1	0	0	0	0	0	0	0	2	dispensable
pan_gene_11598	pan_gene_7951	Average_internode_length_(above_ear);Days_to_anthesis;Days_to_silk;Malate;Nodes_to_ear;Stalk_strength	Days_to_silk	0	1	0	0	0	0	0	0	0	0	0	0	0	0	0	0	0	0	0	0	0	0	0	0	0	0	1	private
pan_gene_11742	pan_gene_12247	Days_to_silk;Leaf_length;Protein	Days_to_anthesis;Days_to_silk	0	1	0	1	0	0	0	0	0	0	0	0	0	0	0	0	0	0	0	0	0	0	1	0	0	0	3	dispensable
pan_gene_11742	pan_gene_18324	Days_to_silk;Leaf_length;Protein	Days_to_silk	0	1	0	0	0	1	0	0	0	0	1	1	0	0	0	0	0	0	0	1	0	0	1	0	0	1	7	dispensable
pan_gene_11742	pan_gene_5820	Days_to_silk;Leaf_length;Protein	Chlorophyll_A;Days_to_anthesis;Days_to_silk;PCA_of_metabolites:_PC2;Stalk_strength;Tassel_branch_number	0	0	0	0	0	0	0	0	0	0	0	1	0	1	0	1	0	0	0	0	0	0	0	0	0	0	3	dispensable
pan_gene_11742	pan_gene_8292	Days_to_silk;Leaf_length;Protein	Days_to_silk;Ratio_of_ear_height_to_total_height	0	1	0	1	0	1	0	0	0	0	0	1	0	0	0	0	0	1	0	0	0	0	1	0	0	0	6	dispensable
pan_gene_11849	pan_gene_17267	100_Kernel_weight;Average_internode_length_(above_ear);Days_to_silk;Nodes_per_plant	Days_to_silk;Leaf_length	0	1	0	0	0	0	0	0	0	0	0	1	0	0	0	0	0	0	0	0	0	0	0	0	0	0	2	dispensable
pan_gene_11895	pan_gene_12126	Days_to_silk;Tassel_length	Days_to_silk	0	1	0	1	0	0	0	0	1	0	0	1	0	0	0	0	0	1	0	0	0	0	1	1	0	0	7	dispensable
pan_gene_11895	pan_gene_14511	Days_to_silk;Tassel_length	Cob_diameter;Days_to_silk	0	1	0	0	1	0	0	0	0	0	0	0	0	0	0	0	0	0	0	0	0	0	0	0	0	0	2	dispensable
pan_gene_11895	pan_gene_17705	Days_to_silk;Tassel_length	Anthesis-silking_interval;Days_to_anthesis;Days_to_silk;Protein	0	1	1	1	0	0	0	1	1	1	0	1	0	1	0	1	0	0	0	0	0	0	1	0	0	0	10	dispensable
pan_gene_11895	pan_gene_19692	Days_to_silk;Tassel_length	Days_to_silk	0	0	0	0	1	0	0	0	0	1	0	1	0	0	0	0	0	1	0	0	0	0	1	0	0	1	6	dispensable
pan_gene_11895	pan_gene_22284	Days_to_silk;Tassel_length	Days_to_silk;Nodes_to_ear	0	1	1	1	1	1	1	0	1	0	0	1	0	1	0	1	1	0	0	0	0	0	0	0	1	0	12	near-core
pan_gene_11895	pan_gene_22354	Days_to_silk;Tassel_length	Days_to_silk	0	1	0	0	0	0	0	0	0	0	0	0	0	0	0	0	0	0	0	0	0	0	0	0	0	0	1	private
pan_gene_11895	pan_gene_22397	Days_to_silk;Tassel_length	Days_to_anthesis;Days_to_silk;Stalk_strength	0	1	1	1	1	0	1	1	1	0	0	1	1	0	0	1	0	1	1	0	1	0	1	0	1	0	15	near-core
pan_gene_11895	pan_gene_23002	Days_to_silk;Tassel_length	Days_to_anthesis;Days_to_silk;Nodes_per_plant;Stalk_strength	0	1	1	1	1	1	0	0	0	1	1	1	0	0	0	1	0	1	1	0	0	0	1	0	0	0	12	near-core
pan_gene_11895	pan_gene_25165	Days_to_silk;Tassel_length	Days_to_silk;Tassel_length	0	0	0	0	0	0	0	0	1	1	0	0	0	0	0	0	0	0	0	0	0	0	0	0	0	0	2	dispensable
pan_gene_11895	pan_gene_26571	Days_to_silk;Tassel_length	Days_to_anthesis;Days_to_silk	0	1	0	0	0	1	0	0	1	0	0	0	0	0	0	0	0	0	0	0	0	0	0	0	0	1	4	dispensable
pan_gene_11895	pan_gene_4027	Days_to_silk;Tassel_length	Days_to_silk	0	1	0	0	0	0	0	0	0	0	0	1	0	0	0	0	0	0	0	0	0	0	0	0	0	0	2	dispensable
pan_gene_11895	pan_gene_7982	Days_to_silk;Tassel_length	Average_internode_length_(whole_plant);Days_to_silk;Tassel_branch_number	0	1	0	0	0	0	0	1	0	0	0	0	0	0	0	0	0	0	0	0	0	0	0	0	0	0	2	dispensable
pan_gene_11895	pan_gene_8286	Days_to_silk;Tassel_length	Average_internode_length_(below_ear);Days_to_silk;Photoperiod_growing-degree_days_to_anthesis;Stalk_strength	0	1	0	1	1	0	0	1	1	0	0	1	0	1	0	0	0	0	0	0	0	0	0	0	1	1	9	dispensable
pan_gene_11895	pan_gene_9151	Days_to_silk;Tassel_length	Days_to_silk;Nodes_per_plant	0	1	0	0	0	0	0	0	0	0	0	0	0	0	0	0	0	0	0	0	0	0	0	0	0	0	1	private
pan_gene_11895	pan_gene_9162	Days_to_silk;Tassel_length	Days_to_silk;Glucose	0	0	0	0	0	0	0	0	0	0	0	0	0	0	0	1	0	0	0	0	0	0	1	0	0	0	2	dispensable
pan_gene_11898	pan_gene_22406	Days_to_silk	Days_to_silk	0	1	0	0	0	0	0	0	0	0	0	0	0	0	0	0	0	0	0	0	0	0	0	0	0	0	1	private
pan_gene_11945	pan_gene_27380	Days_to_anthesis;Days_to_silk;Nodes_to_ear	Days_to_silk	0	1	0	0	1	0	0	0	0	0	0	0	0	0	0	0	0	0	0	0	0	0	0	0	0	0	2	dispensable
pan_gene_11945	pan_gene_7950	Days_to_anthesis;Days_to_silk;Nodes_to_ear	Days_to_silk	0	0	0	1	1	0	0	0	0	0	0	0	0	0	0	0	0	0	0	0	1	0	0	0	0	0	3	dispensable
pan_gene_11969	pan_gene_15395	Days_to_anthesis;Days_to_silk;Leaf_length;Nodes_per_plant;PCA_of_metabolites:_PC1	Days_to_silk	0	1	0	1	0	0	0	0	0	0	0	0	0	0	0	0	0	0	0	0	0	0	0	0	0	0	2	dispensable
pan_gene_11969	pan_gene_17312	Days_to_anthesis;Days_to_silk;Leaf_length;Nodes_per_plant;PCA_of_metabolites:_PC1	Days_to_silk	0	1	0	1	0	0	0	0	0	0	0	0	0	0	0	0	0	0	0	0	0	0	0	1	0	0	3	dispensable
pan_gene_11969	pan_gene_22407	Days_to_anthesis;Days_to_silk;Leaf_length;Nodes_per_plant;PCA_of_metabolites:_PC1	Days_to_silk	0	1	0	0	0	1	0	0	0	0	0	0	0	0	0	0	0	0	0	0	0	0	0	0	0	0	2	dispensable
pan_gene_11969	pan_gene_24921	Days_to_anthesis;Days_to_silk;Leaf_length;Nodes_per_plant;PCA_of_metabolites:_PC1	Days_to_silk	0	1	1	1	0	0	0	0	0	0	0	0	0	1	0	0	0	0	0	1	0	0	1	1	0	1	8	dispensable
pan_gene_11969	pan_gene_26589	Days_to_anthesis;Days_to_silk;Leaf_length;Nodes_per_plant;PCA_of_metabolites:_PC1	Days_to_silk	0	1	0	1	1	1	0	0	1	0	0	1	1	0	1	0	0	1	0	0	1	0	1	1	1	0	13	near-core
pan_gene_11969	pan_gene_26694	Days_to_anthesis;Days_to_silk;Leaf_length;Nodes_per_plant;PCA_of_metabolites:_PC1	Days_to_anthesis;Days_to_silk;Ear_height;Nodes_to_ear;Photoperiod_Growing-degree_days_to_silk;Plant_height;Tassel_branch_number	0	1	0	1	1	1	0	0	1	0	0	0	0	0	0	0	0	0	0	0	0	0	1	0	0	1	7	dispensable
pan_gene_11969	pan_gene_29598	Days_to_anthesis;Days_to_silk;Leaf_length;Nodes_per_plant;PCA_of_metabolites:_PC1	Days_to_anthesis;Days_to_silk;Leaf_width;Nodes_per_plant;Ratio_of_ear_height_to_total_height	0	1	0	1	1	1	0	1	1	0	1	0	0	1	0	0	0	0	0	0	1	0	0	1	0	0	10	dispensable
pan_gene_11969	pan_gene_30873	Days_to_anthesis;Days_to_silk;Leaf_length;Nodes_per_plant;PCA_of_metabolites:_PC1	Days_to_silk;Height_above_ear	0	1	0	1	0	1	0	0	1	0	0	1	0	0	0	0	0	0	0	0	0	0	0	0	0	0	5	dispensable
pan_gene_11969	pan_gene_7804	Days_to_anthesis;Days_to_silk;Leaf_length;Nodes_per_plant;PCA_of_metabolites:_PC1	Days_to_silk	0	0	0	0	0	0	0	0	1	0	0	0	0	0	0	0	0	0	0	0	0	0	0	0	0	0	1	private
pan_gene_11971	pan_gene_26707	Days_to_silk;Glutamate;Leaf_length;Leaf_width;PCA_of_metabolites:_PC1;Photoperiod_Growing-degree_days_to_silk;Photoperiod_growing-degree_days_to_anthesis;Protein;Stalk_strength	Days_to_silk;Nodes_per_plant;Ratio_of_ear_height_to_total_height	0	1	0	0	0	0	0	0	0	0	0	0	0	0	0	0	0	1	0	0	0	0	0	0	0	1	3	dispensable
pan_gene_11980	pan_gene_18324	Average_internode_length_(above_ear);Days_to_silk;Glutamate;Nitrate;PCA_of_metabolites:_PC1;Ratio_of_ear_height_to_total_height;Tassel_branch_number	Days_to_silk	0	0	0	0	0	1	0	0	0	0	0	1	0	1	0	0	0	1	0	0	0	0	0	0	0	0	4	dispensable
pan_gene_11980	pan_gene_24951	Average_internode_length_(above_ear);Days_to_silk;Glutamate;Nitrate;PCA_of_metabolites:_PC1;Ratio_of_ear_height_to_total_height;Tassel_branch_number	Days_to_anthesis;Days_to_silk;Stalk_strength	0	0	0	0	0	1	0	0	0	0	0	0	0	0	0	0	0	0	0	0	0	0	0	0	0	0	1	private
pan_gene_11980	pan_gene_5514	Average_internode_length_(above_ear);Days_to_silk;Glutamate;Nitrate;PCA_of_metabolites:_PC1;Ratio_of_ear_height_to_total_height;Tassel_branch_number	Cob_diameter;Days_to_silk;Leaf_length	0	0	0	0	0	0	0	0	0	0	0	0	0	0	0	0	0	1	0	0	0	0	0	0	0	0	1	private
pan_gene_11980	pan_gene_69333	Average_internode_length_(above_ear);Days_to_silk;Glutamate;Nitrate;PCA_of_metabolites:_PC1;Ratio_of_ear_height_to_total_height;Tassel_branch_number	Days_to_anthesis;Days_to_silk	0	0	0	0	0	0	0	0	0	0	0	1	0	0	0	0	0	0	0	0	0	1	0	0	0	0	2	dispensable
pan_gene_11996	pan_gene_22648	Average_internode_length_(above_ear);Chlorophyll_A;Days_to_silk;Glutamate;Height_above_ear;Malate	Days_to_silk	0	1	0	0	1	0	0	0	0	0	0	0	0	1	0	0	0	0	0	0	0	0	0	0	0	0	3	dispensable
pan_gene_11996	pan_gene_7952	Average_internode_length_(above_ear);Chlorophyll_A;Days_to_silk;Glutamate;Height_above_ear;Malate	Average_internode_length_(below_ear);Days_to_silk	0	1	0	0	1	0	0	0	0	0	0	0	0	1	0	0	0	0	0	0	0	0	0	0	0	0	3	dispensable
pan_gene_12011	pan_gene_22365	Days_to_anthesis;Days_to_silk;Malate;Nodes_above_ear	Anthesis-silking_interval;Days_to_silk;Ear_row_number;Ratio_of_ear_height_to_total_height	0	0	0	0	0	0	0	0	1	0	0	0	0	0	0	0	0	0	0	0	0	0	0	0	0	0	1	private
pan_gene_12011	pan_gene_25176	Days_to_anthesis;Days_to_silk;Malate;Nodes_above_ear	Days_to_silk	0	0	0	0	0	0	0	0	1	0	0	0	0	0	0	0	0	0	0	0	0	0	0	0	0	0	1	private
pan_gene_12011	pan_gene_26641	Days_to_anthesis;Days_to_silk;Malate;Nodes_above_ear	Days_to_anthesis;Days_to_silk;Nodes_per_plant;Nodes_to_ear	0	0	0	0	0	0	0	0	1	0	0	0	0	0	0	0	0	0	0	0	0	0	0	0	0	0	1	private
pan_gene_12012	pan_gene_27612	Days_to_silk;Nodes_above_ear;Protein	Days_to_silk;Total_amino_acids	0	0	0	0	0	0	0	0	0	0	0	0	0	1	0	0	0	0	0	0	0	0	0	0	0	0	1	private
pan_gene_12012	pan_gene_5456	Days_to_silk;Nodes_above_ear;Protein	Days_to_silk;Northern_Leaf_Blight;Photoperiod_Growing-degree_days_to_silk;Tassel_length;Total_amino_acids	0	0	0	0	0	0	0	0	0	0	0	0	0	1	0	0	0	0	0	0	0	0	0	0	0	0	1	private
pan_gene_12012	pan_gene_7932	Days_to_silk;Nodes_above_ear;Protein	Days_to_silk	0	0	0	0	0	0	0	0	0	0	0	0	1	0	0	0	0	0	0	0	0	0	0	0	0	0	1	private
pan_gene_12051	pan_gene_12063	Days_to_silk	Days_to_anthesis;Days_to_silk	0	1	0	0	0	0	0	0	0	0	0	0	0	0	0	0	0	0	0	0	1	0	0	1	0	0	3	dispensable
pan_gene_12051	pan_gene_26646	Days_to_silk	Days_to_anthesis;Days_to_silk;Nodes_to_ear;Ratio_of_ear_height_to_total_height	0	1	0	0	0	0	0	0	0	0	0	0	0	0	0	0	0	0	0	0	0	0	0	0	0	0	1	private
pan_gene_12051	pan_gene_30551	Days_to_silk	Days_to_silk;Plant_height	0	1	0	0	0	0	0	0	0	0	0	0	0	0	0	0	0	0	0	0	0	0	0	0	0	0	1	private
pan_gene_12051	pan_gene_32705	Days_to_silk	Boxcox-transformed_leaf_angle;Chlorophyll_A;Days_to_silk;Nodes_per_plant;Nodes_to_ear;Total_amino_acids	0	1	0	0	0	0	0	0	0	0	0	0	0	0	0	0	0	0	0	0	0	0	0	1	0	0	2	dispensable
pan_gene_12059	pan_gene_24921	Days_to_silk	Days_to_silk	0	1	0	1	1	1	0	1	0	0	0	0	0	0	0	0	0	0	0	0	1	0	0	1	0	0	7	dispensable
pan_gene_12059	pan_gene_29775	Days_to_silk	Days_to_silk	0	1	0	1	0	0	0	1	0	0	0	0	0	0	0	0	0	0	0	0	0	1	0	0	0	0	4	dispensable
pan_gene_12059	pan_gene_59791	Days_to_silk	100_Kernel_weight;Days_to_silk;Northern_Leaf_Blight;Stalk_strength	0	1	1	1	0	1	0	1	1	0	0	0	0	0	0	0	0	0	0	0	0	0	0	0	0	0	6	dispensable
pan_gene_12059	pan_gene_9738	Days_to_silk	Days_to_silk;Photoperiod_Growing-degree_days_to_silk	0	1	0	0	0	0	0	0	0	0	0	0	0	0	0	0	0	0	0	0	0	0	0	0	0	0	1	private
pan_gene_12063	pan_gene_15959	Days_to_anthesis;Days_to_silk	Days_to_silk	0	1	0	0	0	0	0	0	0	0	0	0	0	0	0	0	0	0	0	0	0	0	0	0	0	0	1	private
pan_gene_12063	pan_gene_24265	Days_to_anthesis;Days_to_silk	Average_internode_length_(below_ear);Days_to_silk;Northern_Leaf_Blight	0	1	0	0	0	0	0	0	0	0	0	0	0	0	0	0	0	0	0	0	0	0	0	0	0	0	1	private
pan_gene_12063	pan_gene_26646	Days_to_anthesis;Days_to_silk	Days_to_anthesis;Days_to_silk;Nodes_to_ear;Ratio_of_ear_height_to_total_height	0	1	0	0	0	0	0	0	0	0	0	0	0	0	0	0	0	0	0	0	0	0	1	0	0	0	2	dispensable
pan_gene_12063	pan_gene_26707	Days_to_anthesis;Days_to_silk	Days_to_silk;Nodes_per_plant;Ratio_of_ear_height_to_total_height	0	1	0	0	0	0	1	0	1	0	0	0	0	1	1	0	0	1	0	1	1	1	1	0	0	1	11	near-core
pan_gene_12063	pan_gene_28605	Days_to_anthesis;Days_to_silk	Days_to_silk	0	1	1	1	0	0	1	1	0	0	1	0	0	1	0	1	0	1	0	1	0	0	1	1	0	1	13	near-core
pan_gene_12063	pan_gene_30551	Days_to_anthesis;Days_to_silk	Days_to_silk;Plant_height	0	1	0	0	0	0	0	0	0	0	0	0	1	0	0	0	0	0	1	0	0	1	1	0	0	0	5	dispensable
pan_gene_12063	pan_gene_32705	Days_to_anthesis;Days_to_silk	Boxcox-transformed_leaf_angle;Chlorophyll_A;Days_to_silk;Nodes_per_plant;Nodes_to_ear;Total_amino_acids	0	1	1	0	0	0	0	0	0	0	0	0	0	0	0	0	0	0	0	0	0	0	1	1	0	0	4	dispensable
pan_gene_12063	pan_gene_528	Days_to_anthesis;Days_to_silk	Average_internode_length_(above_ear);Days_to_silk;Height_above_ear	0	0	0	0	0	0	1	0	0	0	0	0	0	0	0	0	0	0	0	0	0	0	1	0	0	0	2	dispensable
pan_gene_12063	pan_gene_68066	Days_to_anthesis;Days_to_silk	Days_to_silk	0	1	0	0	0	0	0	0	0	0	0	1	0	0	0	0	1	0	0	0	1	0	0	0	0	0	4	dispensable
pan_gene_12126	pan_gene_14274	Days_to_silk	Days_to_silk;Plant_height	0	1	0	1	0	0	0	0	1	0	0	1	1	0	0	0	0	0	1	0	0	0	0	0	0	1	7	dispensable
pan_gene_12126	pan_gene_17705	Days_to_silk	Anthesis-silking_interval;Days_to_anthesis;Days_to_silk;Protein	0	1	0	0	0	0	0	0	0	0	0	0	1	0	0	0	0	0	0	0	0	0	0	0	0	0	2	dispensable
pan_gene_12126	pan_gene_19692	Days_to_silk	Days_to_silk	0	0	0	0	0	0	0	0	0	0	0	1	0	0	0	0	0	1	1	0	0	0	0	0	0	0	3	dispensable
pan_gene_12126	pan_gene_22308	Days_to_silk	Boxcox-transformed_leaf_angle;Days_to_anthesis;Days_to_silk;Tassel_branch_number	0	1	0	0	0	0	0	0	1	1	0	0	0	1	0	1	0	1	0	0	0	0	0	1	0	0	7	dispensable
pan_gene_12126	pan_gene_22396	Days_to_silk	Days_to_anthesis;Days_to_silk	0	1	0	0	0	0	0	1	0	0	0	0	0	0	0	0	0	0	0	0	0	0	1	0	0	0	3	dispensable
pan_gene_12126	pan_gene_22397	Days_to_silk	Days_to_anthesis;Days_to_silk;Stalk_strength	0	1	0	1	0	0	0	1	0	0	0	1	1	0	0	0	0	1	1	0	1	1	0	0	0	0	9	dispensable
pan_gene_12126	pan_gene_26694	Days_to_silk	Days_to_anthesis;Days_to_silk;Ear_height;Nodes_to_ear;Photoperiod_Growing-degree_days_to_silk;Plant_height;Tassel_branch_number	0	1	0	1	1	0	0	1	0	1	0	1	0	0	0	0	0	1	0	0	0	1	0	0	0	0	8	dispensable
pan_gene_12126	pan_gene_29932	Days_to_silk	Days_to_silk;Nodes_per_plant;Nodes_to_ear	0	1	1	1	0	0	1	1	1	1	1	1	0	1	0	1	0	1	0	1	1	0	1	1	0	1	17	near-core
pan_gene_12126	pan_gene_30551	Days_to_silk	Days_to_silk;Plant_height	0	1	1	0	0	0	0	1	0	1	1	0	1	0	0	0	0	1	0	0	0	1	1	0	0	0	9	dispensable
pan_gene_12126	pan_gene_30841	Days_to_silk	Average_internode_length_(whole_plant);Days_to_silk;Ear_row_number;Tassel_branch_number	0	1	0	1	0	0	1	0	0	0	0	1	1	0	0	1	0	1	1	0	0	1	0	1	0	0	10	dispensable
pan_gene_12126	pan_gene_3982	Days_to_silk	Days_to_silk	0	1	0	0	0	0	0	0	1	1	0	0	1	0	0	0	0	1	0	0	0	0	0	1	0	1	7	dispensable
pan_gene_12126	pan_gene_5433	Days_to_silk	Days_to_anthesis;Days_to_silk;Tassel_branch_number	0	1	0	0	0	0	1	1	0	0	0	0	0	0	0	1	0	0	0	0	0	1	0	0	0	0	5	dispensable
pan_gene_12126	pan_gene_5816	Days_to_silk	Days_to_anthesis;Days_to_silk;Ear_row_number;Photoperiod_growing-degree_days_to_anthesis	0	1	0	1	0	0	0	0	0	1	1	0	1	0	0	1	0	0	1	1	1	0	1	0	0	0	10	dispensable
pan_gene_12126	pan_gene_8000	Days_to_silk	Days_to_silk;Leaf_length;Ratio_of_ear_height_to_total_height	0	1	0	1	0	0	0	0	1	1	0	1	1	1	0	1	0	1	1	0	1	0	0	1	0	1	13	near-core
pan_gene_12126	pan_gene_9152	Days_to_silk	Days_to_silk	0	1	0	1	0	0	0	0	1	1	0	1	1	1	0	0	0	0	0	0	0	1	0	1	0	1	10	dispensable
pan_gene_12126	pan_gene_9162	Days_to_silk	Days_to_silk;Glucose	0	0	0	0	0	0	0	0	0	0	0	1	0	0	0	0	0	0	0	0	0	0	1	0	0	0	2	dispensable
pan_gene_12247	pan_gene_14357	Days_to_anthesis;Days_to_silk	Days_to_anthesis;Days_to_silk	0	1	0	1	0	0	0	0	0	0	1	0	0	0	0	0	0	0	0	0	0	0	1	0	0	0	4	dispensable
pan_gene_12247	pan_gene_18324	Days_to_anthesis;Days_to_silk	Days_to_silk	0	1	1	1	0	0	1	0	0	0	0	0	0	0	0	0	0	0	0	0	1	0	1	0	0	0	6	dispensable
pan_gene_12247	pan_gene_69333	Days_to_anthesis;Days_to_silk	Days_to_anthesis;Days_to_silk	0	1	0	0	0	0	0	0	0	0	0	0	0	0	0	0	0	0	0	0	0	0	1	0	0	0	2	dispensable
pan_gene_12247	pan_gene_8292	Days_to_anthesis;Days_to_silk	Days_to_silk;Ratio_of_ear_height_to_total_height	0	1	1	1	0	0	0	0	0	0	1	0	1	0	0	0	0	0	0	1	0	0	1	0	0	0	7	dispensable
pan_gene_14004	pan_gene_23709	Days_to_silk	Days_to_silk	0	0	0	0	0	0	0	0	0	0	0	0	0	0	0	0	0	0	1	0	0	0	0	0	0	0	1	private
pan_gene_14004	pan_gene_26694	Days_to_silk	Days_to_anthesis;Days_to_silk;Ear_height;Nodes_to_ear;Photoperiod_Growing-degree_days_to_silk;Plant_height;Tassel_branch_number	0	0	0	0	1	0	0	0	0	0	0	0	0	0	0	0	0	1	0	0	0	0	0	0	0	0	2	dispensable
pan_gene_14004	pan_gene_30841	Days_to_silk	Average_internode_length_(whole_plant);Days_to_silk;Ear_row_number;Tassel_branch_number	0	0	0	0	1	0	1	0	0	0	0	0	0	0	0	0	0	1	1	0	0	0	0	1	0	0	5	dispensable
pan_gene_14004	pan_gene_30873	Days_to_silk	Days_to_silk;Height_above_ear	0	0	0	0	1	0	0	0	0	0	0	0	0	0	1	0	0	1	0	0	1	0	0	0	0	0	4	dispensable
pan_gene_14004	pan_gene_32288	Days_to_silk	Average_internode_length_(above_ear);Days_to_silk	0	0	0	0	1	0	0	0	0	0	0	0	0	0	0	0	0	0	0	0	0	0	0	0	0	0	1	private
pan_gene_14004	pan_gene_5816	Days_to_silk	Days_to_anthesis;Days_to_silk;Ear_row_number;Photoperiod_growing-degree_days_to_anthesis	0	0	0	0	0	0	0	0	0	0	0	0	0	0	0	0	0	0	1	0	0	0	0	0	0	0	1	private
pan_gene_14004	pan_gene_61601	Days_to_silk	Average_internode_length_(above_ear);Days_to_silk;Ear_row_number	0	0	0	0	0	0	1	0	0	1	0	0	1	0	1	0	0	1	1	1	1	0	0	1	0	0	9	dispensable
pan_gene_14004	pan_gene_64212	Days_to_silk	Days_to_silk;Nitrate	0	0	0	0	1	0	1	0	0	0	0	0	0	0	1	0	0	1	0	1	1	0	0	1	0	0	7	dispensable
pan_gene_14274	pan_gene_17705	Days_to_silk;Plant_height	Anthesis-silking_interval;Days_to_anthesis;Days_to_silk;Protein	0	1	1	0	0	0	0	0	0	0	1	0	1	0	0	0	0	0	1	1	1	1	0	1	1	0	10	dispensable
pan_gene_14274	pan_gene_19692	Days_to_silk;Plant_height	Days_to_silk	0	0	0	0	0	1	0	0	0	0	0	1	0	0	0	0	0	1	1	1	0	0	1	0	1	1	8	dispensable
pan_gene_14274	pan_gene_22407	Days_to_silk;Plant_height	Days_to_silk	0	1	1	0	0	1	0	0	0	1	0	0	0	1	0	0	1	0	0	0	0	0	0	0	0	0	6	dispensable
pan_gene_14274	pan_gene_23709	Days_to_silk;Plant_height	Days_to_silk	0	1	0	1	0	0	0	1	0	1	0	0	0	1	0	0	0	1	0	0	0	1	1	0	0	0	8	dispensable
pan_gene_14274	pan_gene_26694	Days_to_silk;Plant_height	Days_to_anthesis;Days_to_silk;Ear_height;Nodes_to_ear;Photoperiod_Growing-degree_days_to_silk;Plant_height;Tassel_branch_number	0	1	0	1	1	1	0	0	1	0	1	0	0	1	0	0	1	1	0	0	0	1	1	0	0	0	11	near-core
pan_gene_14274	pan_gene_26707	Days_to_silk;Plant_height	Days_to_silk;Nodes_per_plant;Ratio_of_ear_height_to_total_height	0	1	0	0	0	0	0	0	0	0	0	0	0	0	0	0	0	0	0	0	0	0	0	0	0	0	1	private
pan_gene_14274	pan_gene_28606	Days_to_silk;Plant_height	Days_to_silk	0	1	0	1	0	0	0	1	0	0	0	1	0	0	0	0	0	0	1	0	0	1	0	0	0	0	6	dispensable
pan_gene_14274	pan_gene_29932	Days_to_silk;Plant_height	Days_to_silk;Nodes_per_plant;Nodes_to_ear	0	1	0	1	0	0	1	0	1	0	0	1	0	0	0	0	0	0	0	0	0	0	0	0	0	0	5	dispensable
pan_gene_14274	pan_gene_30551	Days_to_silk;Plant_height	Days_to_silk;Plant_height	0	1	0	0	0	0	0	0	0	0	0	0	0	0	0	0	0	0	0	0	0	0	0	0	0	0	1	private
pan_gene_14274	pan_gene_5816	Days_to_silk;Plant_height	Days_to_anthesis;Days_to_silk;Ear_row_number;Photoperiod_growing-degree_days_to_anthesis	0	1	0	1	0	1	0	0	0	0	0	0	1	0	0	0	1	0	0	0	0	0	1	0	0	0	6	dispensable
pan_gene_14274	pan_gene_64212	Days_to_silk;Plant_height	Days_to_silk;Nitrate	0	1	0	1	1	1	0	0	0	0	0	0	0	1	0	0	0	0	0	0	0	0	0	0	0	0	5	dispensable
pan_gene_14274	pan_gene_8000	Days_to_silk;Plant_height	Days_to_silk;Leaf_length;Ratio_of_ear_height_to_total_height	0	1	1	1	0	1	1	0	1	1	0	1	1	1	0	0	1	1	0	1	0	1	1	0	1	1	17	near-core
pan_gene_14274	pan_gene_8415	Days_to_silk;Plant_height	Days_to_silk;Nodes_per_plant	0	1	0	0	0	0	0	1	1	1	0	1	0	0	0	0	1	0	0	0	0	0	0	0	0	1	7	dispensable
pan_gene_14274	pan_gene_9162	Days_to_silk;Plant_height	Days_to_silk;Glucose	0	0	0	0	0	0	0	0	0	0	0	1	0	0	0	1	0	0	0	0	0	0	1	0	0	0	3	dispensable
pan_gene_14357	pan_gene_27947	Days_to_anthesis;Days_to_silk	Days_to_silk;Nodes_per_plant;Nodes_to_ear;Starch	0	1	0	0	1	0	1	0	0	0	0	0	0	0	0	0	0	0	0	0	0	0	1	0	0	0	4	dispensable
pan_gene_14357	pan_gene_31997	Days_to_anthesis;Days_to_silk	Days_to_silk	0	0	0	0	0	0	0	1	0	0	0	0	0	0	0	0	0	0	0	0	0	0	0	0	0	0	1	private
pan_gene_14357	pan_gene_5514	Days_to_anthesis;Days_to_silk	Cob_diameter;Days_to_silk;Leaf_length	0	0	0	0	0	1	1	0	0	0	0	0	0	0	0	0	0	0	0	0	0	0	0	0	0	1	3	dispensable
pan_gene_14357	pan_gene_8292	Days_to_anthesis;Days_to_silk	Days_to_silk;Ratio_of_ear_height_to_total_height	0	1	1	1	0	1	1	1	1	0	1	0	0	0	0	0	1	1	0	1	1	0	1	0	0	1	14	near-core
pan_gene_14511	pan_gene_17705	Cob_diameter;Days_to_silk	Anthesis-silking_interval;Days_to_anthesis;Days_to_silk;Protein	0	1	1	1	0	0	0	0	0	0	0	0	0	0	0	1	0	0	1	0	0	1	0	0	0	0	6	dispensable
pan_gene_14511	pan_gene_22308	Cob_diameter;Days_to_silk	Boxcox-transformed_leaf_angle;Days_to_anthesis;Days_to_silk;Tassel_branch_number	0	1	0	0	0	0	0	0	0	0	0	0	0	0	0	0	0	1	0	0	0	0	0	0	0	0	2	dispensable
pan_gene_14511	pan_gene_24977	Cob_diameter;Days_to_silk	Days_to_silk;Height_per_day_(until_flowering)	0	1	1	1	1	0	1	1	1	0	1	1	0	0	0	1	0	0	0	0	1	0	0	0	0	0	11	near-core
pan_gene_14511	pan_gene_25165	Cob_diameter;Days_to_silk	Days_to_silk;Tassel_length	0	0	0	0	0	0	0	0	1	0	0	0	0	0	0	0	0	1	0	0	0	0	0	0	0	0	2	dispensable
pan_gene_14511	pan_gene_2615	Cob_diameter;Days_to_silk	Days_to_silk;Ear_row_number;Nodes_per_plant;Nodes_to_ear;Plant_height	0	1	0	1	0	0	0	0	0	0	1	1	0	0	0	0	0	1	0	0	0	0	0	0	0	0	5	dispensable
pan_gene_14511	pan_gene_28605	Cob_diameter;Days_to_silk	Days_to_silk	0	1	0	1	1	0	0	0	0	0	0	1	0	0	0	0	0	0	0	0	0	0	0	0	0	1	5	dispensable
pan_gene_14511	pan_gene_4027	Cob_diameter;Days_to_silk	Days_to_silk	0	1	0	0	0	0	0	0	0	0	0	1	0	0	0	0	0	0	0	0	0	0	0	0	0	0	2	dispensable
pan_gene_14511	pan_gene_7982	Cob_diameter;Days_to_silk	Average_internode_length_(whole_plant);Days_to_silk;Tassel_branch_number	0	1	0	1	1	0	0	1	1	0	1	1	0	1	0	0	0	0	0	0	0	0	1	1	0	0	10	dispensable
pan_gene_14511	pan_gene_8286	Cob_diameter;Days_to_silk	Average_internode_length_(below_ear);Days_to_silk;Photoperiod_growing-degree_days_to_anthesis;Stalk_strength	0	1	0	0	0	0	0	0	0	0	0	0	0	0	0	0	0	0	0	0	0	0	0	0	0	0	1	private
pan_gene_14511	pan_gene_9162	Cob_diameter;Days_to_silk	Days_to_silk;Glucose	0	0	0	0	0	0	0	0	0	0	0	0	0	0	0	0	0	0	0	0	0	0	0	0	0	1	1	private
pan_gene_14519	pan_gene_25176	Cob_diameter;Days_to_silk	Days_to_silk	0	1	0	0	0	0	0	1	1	0	0	0	0	0	0	1	0	0	1	0	1	0	0	1	0	0	7	dispensable
pan_gene_14519	pan_gene_25179	Cob_diameter;Days_to_silk	Days_to_silk	0	1	0	0	0	0	0	0	1	1	0	0	0	0	0	0	0	0	0	0	0	0	0	1	0	0	4	dispensable
pan_gene_14519	pan_gene_4027	Cob_diameter;Days_to_silk	Days_to_silk	0	1	0	0	0	0	0	0	0	0	0	0	0	0	0	0	0	0	0	0	0	0	0	0	0	0	1	private
pan_gene_15387	pan_gene_31177	Days_to_silk	Days_to_silk;Total_amino_acids	0	0	0	0	0	1	0	0	0	0	0	0	0	0	0	0	0	0	0	0	0	0	0	0	0	0	1	private
pan_gene_15395	pan_gene_23709	Days_to_silk	Days_to_silk	0	1	0	0	0	0	0	0	0	0	0	0	0	0	0	0	0	0	0	0	0	0	0	0	0	0	1	private
pan_gene_15395	pan_gene_23747	Days_to_silk	Average_internode_length_(below_ear);Days_to_silk	0	0	0	1	0	0	0	0	0	0	0	0	0	0	0	0	0	0	0	0	0	0	0	0	0	0	1	private
pan_gene_15395	pan_gene_26694	Days_to_silk	Days_to_anthesis;Days_to_silk;Ear_height;Nodes_to_ear;Photoperiod_Growing-degree_days_to_silk;Plant_height;Tassel_branch_number	0	1	0	1	0	0	0	0	0	0	0	0	0	0	0	0	0	0	0	0	0	0	0	0	0	0	2	dispensable
pan_gene_15395	pan_gene_28589	Days_to_silk	Days_to_silk	0	1	0	1	0	0	0	0	0	0	0	0	0	0	0	0	0	0	0	0	0	0	0	0	0	0	2	dispensable
pan_gene_15395	pan_gene_28606	Days_to_silk	Days_to_silk	0	1	0	1	0	0	0	0	0	0	0	0	0	0	0	0	0	0	0	0	0	0	0	0	0	0	2	dispensable
pan_gene_15395	pan_gene_30873	Days_to_silk	Days_to_silk;Height_above_ear	0	1	0	0	0	0	0	0	0	0	0	0	0	0	0	0	0	0	0	0	0	0	0	0	0	0	1	private
pan_gene_15395	pan_gene_61601	Days_to_silk	Average_internode_length_(above_ear);Days_to_silk;Ear_row_number	0	1	0	1	0	0	1	0	0	0	0	0	0	0	0	0	0	0	0	0	0	0	0	0	0	0	3	dispensable
pan_gene_15395	pan_gene_64212	Days_to_silk	Days_to_silk;Nitrate	0	1	0	1	0	0	0	0	0	0	0	0	0	0	0	0	0	0	0	0	0	0	0	0	0	0	2	dispensable
pan_gene_15407	pan_gene_24921	Days_to_anthesis;Days_to_silk	Days_to_silk	0	0	0	0	0	1	0	0	0	0	0	0	0	0	0	0	0	0	0	0	0	0	0	0	0	0	1	private
pan_gene_15407	pan_gene_29598	Days_to_anthesis;Days_to_silk	Days_to_anthesis;Days_to_silk;Leaf_width;Nodes_per_plant;Ratio_of_ear_height_to_total_height	0	0	0	0	0	1	0	0	0	0	0	0	0	0	0	0	0	0	0	0	0	0	0	0	0	0	1	private
pan_gene_15515	pan_gene_24921	Days_to_silk	Days_to_silk	0	1	0	0	0	0	0	0	0	0	0	1	0	0	0	0	0	0	1	0	0	0	0	0	0	0	3	dispensable
pan_gene_15515	pan_gene_26589	Days_to_silk	Days_to_silk	0	1	0	0	0	1	1	0	1	0	1	1	1	0	1	1	1	1	0	0	1	1	1	0	1	1	16	near-core
pan_gene_15515	pan_gene_26694	Days_to_silk	Days_to_anthesis;Days_to_silk;Ear_height;Nodes_to_ear;Photoperiod_Growing-degree_days_to_silk;Plant_height;Tassel_branch_number	0	1	0	0	0	1	0	0	0	0	0	0	0	0	0	0	0	1	0	0	0	0	0	0	0	0	3	dispensable
pan_gene_15515	pan_gene_29598	Days_to_silk	Days_to_anthesis;Days_to_silk;Leaf_width;Nodes_per_plant;Ratio_of_ear_height_to_total_height	0	1	0	1	0	1	0	0	1	0	1	1	1	0	0	0	1	0	1	0	0	1	1	0	0	0	11	near-core
pan_gene_15515	pan_gene_7804	Days_to_silk	Days_to_silk	0	0	0	0	0	0	0	0	1	0	0	0	0	0	0	0	0	0	0	0	0	0	0	0	0	0	1	private
pan_gene_15924	pan_gene_25172	Days_to_silk;Leaf_length;Total_amino_acids	Days_to_silk	0	1	0	0	0	0	0	0	0	0	0	0	0	0	0	0	0	0	1	0	0	0	0	0	0	0	2	dispensable
pan_gene_15959	pan_gene_22431	Days_to_silk	Days_to_anthesis;Days_to_silk;Tassel_branch_number	0	1	0	0	0	0	0	0	1	0	0	0	0	0	0	1	0	0	0	0	0	0	0	0	1	0	4	dispensable
pan_gene_15959	pan_gene_25175	Days_to_silk	Days_to_silk	0	0	0	0	0	0	0	0	0	0	0	0	0	0	0	1	0	0	0	0	0	0	0	0	0	0	1	private
pan_gene_15959	pan_gene_26589	Days_to_silk	Days_to_silk	0	1	0	1	1	0	0	0	0	0	1	1	0	1	0	0	0	0	1	0	0	0	0	0	1	0	8	dispensable
pan_gene_15959	pan_gene_26646	Days_to_silk	Days_to_anthesis;Days_to_silk;Nodes_to_ear;Ratio_of_ear_height_to_total_height	0	1	0	0	0	0	0	0	0	0	0	0	0	0	0	0	0	0	0	0	0	0	0	0	0	0	1	private
pan_gene_15959	pan_gene_32705	Days_to_silk	Boxcox-transformed_leaf_angle;Chlorophyll_A;Days_to_silk;Nodes_per_plant;Nodes_to_ear;Total_amino_acids	0	1	0	1	0	0	0	0	0	1	0	0	0	0	0	0	0	0	0	0	0	0	0	0	0	0	3	dispensable
pan_gene_15959	pan_gene_61601	Days_to_silk	Average_internode_length_(above_ear);Days_to_silk;Ear_row_number	0	1	0	1	1	0	0	0	1	0	0	0	0	0	0	0	0	0	0	0	0	0	0	0	0	0	4	dispensable
pan_gene_15959	pan_gene_8415	Days_to_silk	Days_to_silk;Nodes_per_plant	0	1	0	0	0	0	0	0	1	0	0	1	0	0	0	1	0	0	0	0	0	0	0	0	0	0	4	dispensable
pan_gene_15961	pan_gene_26589	Days_to_silk	Days_to_silk	0	1	0	0	0	0	0	0	0	0	0	0	0	0	0	0	0	0	0	0	0	0	0	0	0	0	1	private
pan_gene_15961	pan_gene_26694	Days_to_silk	Days_to_anthesis;Days_to_silk;Ear_height;Nodes_to_ear;Photoperiod_Growing-degree_days_to_silk;Plant_height;Tassel_branch_number	0	1	0	1	1	0	0	0	0	0	0	0	0	0	0	0	0	0	0	0	0	0	0	0	0	0	3	dispensable
pan_gene_15961	pan_gene_27342	Days_to_silk	Cob_diameter;Days_to_silk	0	1	0	0	0	0	0	0	0	0	0	0	0	0	0	0	0	0	0	0	0	0	0	0	0	0	1	private
pan_gene_15961	pan_gene_27654	Days_to_silk	Days_to_silk	0	1	0	0	1	0	0	0	0	0	0	0	0	0	0	0	0	0	0	0	0	0	0	0	0	0	2	dispensable
pan_gene_16019	pan_gene_28770	Days_to_anthesis;Days_to_silk	Days_to_silk	0	1	0	0	0	0	0	0	0	0	0	0	0	0	0	0	0	0	0	0	0	0	0	0	0	0	1	private
pan_gene_16019	pan_gene_7125	Days_to_anthesis;Days_to_silk	Days_to_silk	0	1	0	0	0	0	0	0	0	0	0	0	0	0	0	0	0	0	0	0	0	0	0	0	0	0	1	private
pan_gene_16026	pan_gene_29929	Days_to_anthesis;Days_to_silk	Days_to_silk	0	1	0	0	0	0	0	0	0	0	0	0	0	0	0	0	0	0	0	0	0	0	0	0	0	0	1	private
pan_gene_16029	pan_gene_28589	Days_to_silk;Glucose	Days_to_silk	0	1	0	1	0	0	0	0	0	1	1	1	1	0	0	1	1	1	0	0	0	0	0	1	1	0	11	near-core
pan_gene_16030	pan_gene_24221	Days_to_silk	Days_to_silk	0	1	0	1	0	0	0	0	0	0	0	0	0	0	0	0	0	0	0	0	0	0	0	0	0	0	2	dispensable
pan_gene_16030	pan_gene_25165	Days_to_silk	Days_to_silk;Tassel_length	0	0	0	0	0	0	0	0	0	0	0	0	0	0	0	0	0	1	0	0	0	0	0	0	0	0	1	private
pan_gene_16030	pan_gene_2615	Days_to_silk	Days_to_silk;Ear_row_number;Nodes_per_plant;Nodes_to_ear;Plant_height	0	1	0	1	0	0	0	0	0	0	0	0	0	0	0	0	0	0	0	0	0	0	0	0	0	0	2	dispensable
pan_gene_16030	pan_gene_7982	Days_to_silk	Average_internode_length_(whole_plant);Days_to_silk;Tassel_branch_number	0	1	0	1	0	0	0	0	0	0	0	0	0	0	0	1	0	0	0	0	0	0	0	1	0	1	5	dispensable
pan_gene_16031	pan_gene_22397	Days_to_silk	Days_to_anthesis;Days_to_silk;Stalk_strength	0	1	0	0	0	0	0	0	1	0	1	1	0	0	0	1	1	1	0	0	1	1	0	0	0	1	10	dispensable
pan_gene_16031	pan_gene_22407	Days_to_silk	Days_to_silk	0	1	0	0	0	0	0	0	0	0	0	0	0	0	0	0	0	0	0	0	0	0	0	0	0	0	1	private
pan_gene_16031	pan_gene_24041	Days_to_silk	Average_internode_length_(above_ear);Days_to_silk	0	1	0	0	0	0	0	0	1	0	0	0	0	0	0	0	0	0	0	0	1	0	0	0	0	0	3	dispensable
pan_gene_16031	pan_gene_24921	Days_to_silk	Days_to_silk	0	1	0	1	1	0	1	0	0	0	0	1	1	1	0	0	0	1	0	0	1	1	0	1	1	1	13	near-core
pan_gene_16031	pan_gene_26694	Days_to_silk	Days_to_anthesis;Days_to_silk;Ear_height;Nodes_to_ear;Photoperiod_Growing-degree_days_to_silk;Plant_height;Tassel_branch_number	0	1	1	1	1	0	0	0	1	1	1	1	0	1	0	0	1	1	0	0	1	1	0	0	1	1	15	near-core
pan_gene_16031	pan_gene_28589	Days_to_silk	Days_to_silk	0	1	1	0	1	0	1	1	1	0	1	1	0	1	0	0	0	1	0	0	1	0	0	0	0	1	12	near-core
pan_gene_16031	pan_gene_3982	Days_to_silk	Days_to_silk	0	1	0	0	0	0	0	0	1	0	1	0	0	1	0	1	1	0	0	0	0	1	0	0	0	0	7	dispensable
pan_gene_16031	pan_gene_7919	Days_to_silk	Days_to_silk	0	1	0	0	0	0	0	0	0	0	1	0	0	1	0	0	1	1	0	0	0	0	0	0	0	0	5	dispensable
pan_gene_16031	pan_gene_8000	Days_to_silk	Days_to_silk;Leaf_length;Ratio_of_ear_height_to_total_height	0	1	1	0	0	0	0	0	1	0	1	1	0	0	0	1	1	1	0	0	1	1	1	0	0	0	11	near-core
pan_gene_16497	pan_gene_22160	Days_to_anthesis;Days_to_silk;Height_above_ear;Photoperiod_growing-degree_days_to_anthesis	Days_to_anthesis;Days_to_silk;Ear_row_number;Malate	0	0	0	0	0	1	0	0	0	0	0	0	1	0	0	1	1	0	0	0	0	0	0	0	0	0	4	dispensable
pan_gene_16497	pan_gene_24921	Days_to_anthesis;Days_to_silk;Height_above_ear;Photoperiod_growing-degree_days_to_anthesis	Days_to_silk	0	0	0	0	0	1	0	0	0	0	0	0	0	0	0	0	1	0	0	1	0	0	0	0	0	1	4	dispensable
pan_gene_16497	pan_gene_29598	Days_to_anthesis;Days_to_silk;Height_above_ear;Photoperiod_growing-degree_days_to_anthesis	Days_to_anthesis;Days_to_silk;Leaf_width;Nodes_per_plant;Ratio_of_ear_height_to_total_height	0	0	0	0	0	1	0	0	0	0	0	0	0	0	0	0	1	0	0	0	0	0	0	0	0	1	3	dispensable
pan_gene_16980	pan_gene_65521	Days_to_silk	Days_to_silk	0	1	0	0	0	0	0	0	0	0	0	0	0	0	0	0	0	0	0	0	0	0	0	0	0	0	1	private
pan_gene_16980	pan_gene_9738	Days_to_silk	Days_to_silk;Photoperiod_Growing-degree_days_to_silk	0	1	0	0	0	0	0	0	0	0	0	0	0	0	0	0	0	0	0	0	0	0	0	0	0	0	1	private
pan_gene_17176	pan_gene_22308	Days_to_silk;Ear_row_number;Photoperiod_growing-degree_days_to_anthesis	Boxcox-transformed_leaf_angle;Days_to_anthesis;Days_to_silk;Tassel_branch_number	0	1	0	0	0	0	0	0	0	0	0	1	0	0	0	0	0	0	0	0	0	0	0	0	0	0	2	dispensable
pan_gene_17176	pan_gene_22354	Days_to_silk;Ear_row_number;Photoperiod_growing-degree_days_to_anthesis	Days_to_silk	0	1	0	0	0	0	0	0	0	0	0	0	0	0	0	0	0	0	0	0	0	0	0	0	0	0	1	private
pan_gene_17176	pan_gene_25165	Days_to_silk;Ear_row_number;Photoperiod_growing-degree_days_to_anthesis	Days_to_silk;Tassel_length	0	0	1	0	0	0	0	0	0	1	0	0	0	0	0	1	0	0	0	0	0	0	0	0	0	0	3	dispensable
pan_gene_17176	pan_gene_26707	Days_to_silk;Ear_row_number;Photoperiod_growing-degree_days_to_anthesis	Days_to_silk;Nodes_per_plant;Ratio_of_ear_height_to_total_height	0	1	0	0	0	0	0	0	0	1	1	0	0	1	0	0	0	0	1	1	1	0	0	0	0	1	8	dispensable
pan_gene_17176	pan_gene_28605	Days_to_silk;Ear_row_number;Photoperiod_growing-degree_days_to_anthesis	Days_to_silk	0	1	0	1	1	0	0	0	0	1	0	0	0	1	0	0	0	0	0	0	1	1	1	0	0	1	9	dispensable
pan_gene_17176	pan_gene_30551	Days_to_silk;Ear_row_number;Photoperiod_growing-degree_days_to_anthesis	Days_to_silk;Plant_height	0	1	0	0	0	0	1	0	0	0	0	0	0	0	0	0	0	0	1	1	0	0	0	0	0	0	4	dispensable
pan_gene_17176	pan_gene_4207	Days_to_silk;Ear_row_number;Photoperiod_growing-degree_days_to_anthesis	Days_to_silk;Height_per_day_(until_flowering);Ratio_of_ear_height_to_total_height	0	1	0	0	0	0	0	0	0	0	0	0	0	0	0	0	0	0	0	0	0	0	0	0	0	0	1	private
pan_gene_17176	pan_gene_5816	Days_to_silk;Ear_row_number;Photoperiod_growing-degree_days_to_anthesis	Days_to_anthesis;Days_to_silk;Ear_row_number;Photoperiod_growing-degree_days_to_anthesis	0	1	0	0	0	0	0	0	0	0	0	0	0	0	0	0	0	0	0	1	0	0	0	0	0	0	2	dispensable
pan_gene_17267	pan_gene_18944	Days_to_silk;Leaf_length	Boxcox-transformed_leaf_angle;Days_to_silk;Sucrose	0	0	0	0	0	0	1	0	0	0	0	0	0	0	0	1	0	0	0	0	0	0	0	0	0	0	2	dispensable
pan_gene_17267	pan_gene_9118	Days_to_silk;Leaf_length	Days_to_silk	0	1	0	0	0	0	0	0	0	0	0	1	0	0	0	0	0	0	0	0	0	0	1	0	0	0	3	dispensable
pan_gene_17312	pan_gene_23709	Days_to_silk	Days_to_silk	0	1	0	1	0	0	0	1	1	0	0	1	0	1	0	0	0	0	1	0	0	0	0	0	0	0	7	dispensable
pan_gene_17312	pan_gene_23747	Days_to_silk	Average_internode_length_(below_ear);Days_to_silk	0	0	0	1	0	0	0	0	0	0	0	1	0	1	0	0	0	0	1	0	0	0	0	1	0	0	5	dispensable
pan_gene_17312	pan_gene_27654	Days_to_silk	Days_to_silk	0	1	0	1	0	0	0	1	1	1	0	1	0	1	0	1	0	0	0	0	0	0	0	0	0	1	9	dispensable
pan_gene_17312	pan_gene_28589	Days_to_silk	Days_to_silk	0	1	0	0	0	0	0	0	0	0	0	1	0	0	0	0	0	1	0	0	0	1	0	1	1	0	6	dispensable
pan_gene_17312	pan_gene_30873	Days_to_silk	Days_to_silk;Height_above_ear	0	1	0	1	0	0	0	0	0	0	0	1	0	0	0	0	0	0	0	0	0	0	0	0	0	0	3	dispensable
pan_gene_17462	pan_gene_25179	Boxcox-transformed_leaf_angle;Days_to_silk	Days_to_silk	0	1	0	0	0	0	0	0	1	0	0	0	1	0	0	0	0	0	0	1	1	1	1	0	0	0	7	dispensable
pan_gene_17462	pan_gene_5868	Boxcox-transformed_leaf_angle;Days_to_silk	Days_to_silk;Nodes_to_ear	0	0	0	0	0	0	0	0	0	0	0	0	0	0	0	1	0	0	0	0	0	0	0	0	0	0	1	private
pan_gene_17705	pan_gene_19692	Anthesis-silking_interval;Days_to_anthesis;Days_to_silk;Protein	Days_to_silk	0	0	0	0	1	1	0	0	0	0	0	1	0	0	0	0	0	0	0	1	1	0	1	0	1	1	8	dispensable
pan_gene_17705	pan_gene_22308	Anthesis-silking_interval;Days_to_anthesis;Days_to_silk;Protein	Boxcox-transformed_leaf_angle;Days_to_anthesis;Days_to_silk;Tassel_branch_number	0	1	0	1	1	0	0	1	1	0	1	1	1	0	0	1	0	0	0	0	1	0	1	0	0	1	12	near-core
pan_gene_17705	pan_gene_22354	Anthesis-silking_interval;Days_to_anthesis;Days_to_silk;Protein	Days_to_silk	0	1	0	0	0	0	0	0	0	0	0	0	0	0	0	1	0	0	0	0	0	0	0	0	0	0	2	dispensable
pan_gene_17705	pan_gene_22397	Anthesis-silking_interval;Days_to_anthesis;Days_to_silk;Protein	Days_to_anthesis;Days_to_silk;Stalk_strength	0	1	0	0	0	0	0	1	0	0	0	0	1	0	0	0	0	0	0	0	0	0	0	0	0	0	3	dispensable
pan_gene_17705	pan_gene_24977	Anthesis-silking_interval;Days_to_anthesis;Days_to_silk;Protein	Days_to_silk;Height_per_day_(until_flowering)	0	1	0	1	0	0	0	0	1	0	0	0	1	0	0	1	0	0	0	0	0	0	0	0	0	0	5	dispensable
pan_gene_17705	pan_gene_25165	Anthesis-silking_interval;Days_to_anthesis;Days_to_silk;Protein	Days_to_silk;Tassel_length	0	0	0	0	0	1	0	0	1	0	0	0	0	0	0	0	0	0	0	1	1	0	1	0	0	0	5	dispensable
pan_gene_17705	pan_gene_26707	Anthesis-silking_interval;Days_to_anthesis;Days_to_silk;Protein	Days_to_silk;Nodes_per_plant;Ratio_of_ear_height_to_total_height	0	1	1	0	0	0	0	0	1	0	0	0	1	0	0	0	0	0	1	0	0	1	0	1	0	0	7	dispensable
pan_gene_17705	pan_gene_26787	Anthesis-silking_interval;Days_to_anthesis;Days_to_silk;Protein	Days_to_anthesis;Days_to_silk	0	0	1	0	0	0	0	0	0	0	0	0	0	0	0	1	1	1	0	0	0	0	0	0	1	1	6	dispensable
pan_gene_17705	pan_gene_28606	Anthesis-silking_interval;Days_to_anthesis;Days_to_silk;Protein	Days_to_silk	0	1	0	0	0	0	0	0	0	0	0	0	0	0	0	0	0	0	0	0	0	1	0	0	0	0	2	dispensable
pan_gene_17705	pan_gene_29932	Anthesis-silking_interval;Days_to_anthesis;Days_to_silk;Protein	Days_to_silk;Nodes_per_plant;Nodes_to_ear	0	1	0	1	1	0	0	1	1	0	0	0	1	1	0	0	0	0	0	0	0	0	0	0	1	0	8	dispensable
pan_gene_17705	pan_gene_30551	Anthesis-silking_interval;Days_to_anthesis;Days_to_silk;Protein	Days_to_silk;Plant_height	0	1	0	1	1	0	0	1	1	0	0	0	0	1	0	0	0	0	0	0	0	1	0	0	1	0	8	dispensable
pan_gene_17705	pan_gene_30841	Anthesis-silking_interval;Days_to_anthesis;Days_to_silk;Protein	Average_internode_length_(whole_plant);Days_to_silk;Ear_row_number;Tassel_branch_number	0	1	1	0	0	1	0	1	1	0	0	1	1	0	1	1	1	0	0	1	1	1	0	1	0	1	15	near-core
pan_gene_17705	pan_gene_4027	Anthesis-silking_interval;Days_to_anthesis;Days_to_silk;Protein	Days_to_silk	0	1	0	0	0	0	0	0	0	0	0	1	0	0	0	0	0	0	0	0	0	0	0	0	0	0	2	dispensable
pan_gene_17705	pan_gene_5433	Anthesis-silking_interval;Days_to_anthesis;Days_to_silk;Protein	Days_to_anthesis;Days_to_silk;Tassel_branch_number	0	1	1	0	1	0	0	1	1	0	0	0	0	1	0	1	0	0	0	0	0	0	0	0	1	0	8	dispensable
pan_gene_17705	pan_gene_5816	Anthesis-silking_interval;Days_to_anthesis;Days_to_silk;Protein	Days_to_anthesis;Days_to_silk;Ear_row_number;Photoperiod_growing-degree_days_to_anthesis	0	1	0	0	1	1	0	0	0	0	1	0	1	0	1	0	1	0	0	0	0	0	0	0	0	0	7	dispensable
pan_gene_17705	pan_gene_64212	Anthesis-silking_interval;Days_to_anthesis;Days_to_silk;Protein	Days_to_silk;Nitrate	0	1	0	0	0	1	0	0	0	0	0	0	0	0	0	0	0	0	0	0	0	0	0	0	0	0	2	dispensable
pan_gene_17705	pan_gene_8000	Anthesis-silking_interval;Days_to_anthesis;Days_to_silk;Protein	Days_to_silk;Leaf_length;Ratio_of_ear_height_to_total_height	0	1	1	1	1	1	0	1	1	0	1	0	1	0	0	1	1	0	0	1	0	1	1	0	1	0	15	near-core
pan_gene_17705	pan_gene_8286	Anthesis-silking_interval;Days_to_anthesis;Days_to_silk;Protein	Average_internode_length_(below_ear);Days_to_silk;Photoperiod_growing-degree_days_to_anthesis;Stalk_strength	0	1	0	1	1	0	0	1	1	1	1	1	0	1	0	1	1	0	1	0	1	0	1	1	0	0	15	near-core
pan_gene_17705	pan_gene_9162	Anthesis-silking_interval;Days_to_anthesis;Days_to_silk;Protein	Days_to_silk;Glucose	0	0	0	0	0	0	0	0	0	0	0	0	0	0	0	1	0	0	0	0	0	0	1	0	0	0	2	dispensable
pan_gene_18191	pan_gene_22092	Days_to_silk	Days_to_silk	0	1	0	1	1	0	0	1	0	0	0	1	0	0	1	1	0	0	1	0	0	0	1	0	0	0	9	dispensable
pan_gene_18204	pan_gene_5456	Boxcox-transformed_leaf_angle;Chlorophyll_A;Days_to_silk;Height_above_ear;Nodes_per_plant;Ratio_of_ear_height_to_total_height	Days_to_silk;Northern_Leaf_Blight;Photoperiod_Growing-degree_days_to_silk;Tassel_length;Total_amino_acids	0	1	0	0	0	0	1	0	0	0	0	0	0	0	0	0	0	1	0	1	0	0	0	0	0	0	4	dispensable
pan_gene_18324	pan_gene_6773	Days_to_silk	Days_to_silk	0	1	0	0	0	0	0	0	0	0	0	0	0	0	0	0	0	0	0	0	0	0	0	0	0	0	1	private
pan_gene_18324	pan_gene_69333	Days_to_silk	Days_to_anthesis;Days_to_silk	0	1	0	0	0	0	0	0	0	0	0	0	0	0	0	0	0	0	0	0	0	0	0	0	0	0	1	private
pan_gene_18324	pan_gene_98804	Days_to_silk	Days_to_silk;Ear_row_number;Nodes_above_ear	0	0	0	0	0	0	0	0	0	0	0	0	0	0	0	0	0	1	0	0	0	0	0	0	0	0	1	private
pan_gene_18943	pan_gene_29885	Days_to_silk	Days_to_silk;Height_above_ear;Southern_leaf_blight	0	0	0	0	0	0	0	0	0	0	0	0	0	0	0	0	0	1	0	0	1	0	0	0	0	0	2	dispensable
pan_gene_18943	pan_gene_32288	Days_to_silk	Average_internode_length_(above_ear);Days_to_silk	0	0	0	0	1	0	0	0	0	0	0	0	0	0	0	0	0	0	0	0	0	0	0	0	0	0	1	private
pan_gene_18944	pan_gene_24873	Boxcox-transformed_leaf_angle;Days_to_silk;Sucrose	Days_to_anthesis;Days_to_silk;Leaf_length	0	0	1	0	0	0	0	0	0	0	0	0	0	0	0	0	0	0	0	0	0	0	0	0	0	0	1	private
pan_gene_19692	pan_gene_22308	Days_to_silk	Boxcox-transformed_leaf_angle;Days_to_anthesis;Days_to_silk;Tassel_branch_number	0	0	0	0	1	1	0	0	0	1	0	1	0	0	1	0	0	1	1	0	1	0	1	0	0	0	9	dispensable
pan_gene_19692	pan_gene_22397	Days_to_silk	Days_to_anthesis;Days_to_silk;Stalk_strength	0	0	0	0	1	1	0	0	0	0	0	1	0	0	1	1	0	1	0	0	0	0	1	0	0	0	7	dispensable
pan_gene_19692	pan_gene_5816	Days_to_silk	Days_to_anthesis;Days_to_silk;Ear_row_number;Photoperiod_growing-degree_days_to_anthesis	0	0	0	0	1	1	0	0	0	0	0	0	0	0	0	0	0	0	1	0	0	0	1	0	0	0	4	dispensable
pan_gene_19692	pan_gene_64212	Days_to_silk	Days_to_silk;Nitrate	0	0	0	0	0	1	0	0	0	0	0	0	0	0	0	0	0	1	0	0	0	0	0	0	0	0	2	dispensable
pan_gene_19692	pan_gene_68454	Days_to_silk	Average_internode_length_(whole_plant);Chlorophyll_B;Days_to_silk;Ear_height	0	0	0	0	0	0	0	0	0	0	0	0	0	0	0	0	0	1	0	0	0	0	0	0	0	0	1	private
pan_gene_19692	pan_gene_8286	Days_to_silk	Average_internode_length_(below_ear);Days_to_silk;Photoperiod_growing-degree_days_to_anthesis;Stalk_strength	0	0	0	0	1	1	0	0	0	0	0	0	0	0	0	0	0	1	1	0	1	0	1	0	1	1	8	dispensable
pan_gene_19692	pan_gene_9152	Days_to_silk	Days_to_silk	0	0	0	0	1	1	0	0	0	0	0	1	0	0	1	1	0	1	0	0	1	0	1	0	1	1	10	dispensable
pan_gene_19692	pan_gene_9162	Days_to_silk	Days_to_silk;Glucose	0	0	0	0	0	0	0	0	0	0	0	1	0	0	1	1	0	0	0	1	0	0	1	0	0	0	5	dispensable
pan_gene_22091	pan_gene_5396	Days_to_silk	Days_to_anthesis;Days_to_silk;Ear_height;Nodes_per_plant;Tassel_branch_number	0	0	0	0	0	0	0	0	0	0	0	0	0	1	0	0	0	0	0	0	0	0	0	0	0	0	1	private
pan_gene_22093	pan_gene_22094	Days_to_anthesis;Days_to_silk	Days_to_silk	0	1	0	0	0	0	0	0	0	0	0	0	0	0	0	1	0	0	0	0	0	0	0	0	0	0	2	dispensable
pan_gene_22115	pan_gene_7952	Chlorophyll_A;Days_to_anthesis;Days_to_silk	Average_internode_length_(below_ear);Days_to_silk	0	0	0	0	0	0	0	0	0	0	0	0	0	0	0	0	0	0	0	0	0	0	0	0	1	0	1	private
pan_gene_22160	pan_gene_24921	Days_to_anthesis;Days_to_silk;Ear_row_number;Malate	Days_to_silk	0	1	0	1	0	0	0	0	0	0	0	1	0	0	0	0	0	0	0	0	0	0	0	1	0	0	4	dispensable
pan_gene_22160	pan_gene_26820	Days_to_anthesis;Days_to_silk;Ear_row_number;Malate	Days_to_anthesis;Days_to_silk	0	0	0	0	0	1	0	0	0	0	0	0	0	0	0	0	0	0	0	0	0	0	0	0	0	0	1	private
pan_gene_22160	pan_gene_29598	Days_to_anthesis;Days_to_silk;Ear_row_number;Malate	Days_to_anthesis;Days_to_silk;Leaf_width;Nodes_per_plant;Ratio_of_ear_height_to_total_height	0	1	1	1	0	1	1	1	1	0	1	1	1	1	1	0	1	1	1	1	1	1	1	1	1	0	21	core
pan_gene_22284	pan_gene_23002	Days_to_silk;Nodes_to_ear	Days_to_anthesis;Days_to_silk;Nodes_per_plant;Stalk_strength	0	1	1	1	1	1	1	1	0	1	0	1	0	0	1	1	0	0	0	0	1	0	1	0	0	0	13	near-core
pan_gene_22284	pan_gene_24221	Days_to_silk;Nodes_to_ear	Days_to_silk	0	1	0	0	0	0	0	0	0	0	0	0	0	0	0	0	0	0	0	0	0	0	0	0	0	0	1	private
pan_gene_22284	pan_gene_25165	Days_to_silk;Nodes_to_ear	Days_to_silk;Tassel_length	0	0	0	0	0	0	0	0	1	0	0	0	0	0	0	0	0	0	0	0	0	0	1	0	0	0	2	dispensable
pan_gene_22284	pan_gene_25170	Days_to_silk;Nodes_to_ear	Days_to_silk;Leaf_width	0	1	0	0	0	0	0	0	0	0	0	0	0	0	0	0	0	0	0	0	0	0	0	0	0	0	1	private
pan_gene_22284	pan_gene_25171	Days_to_silk;Nodes_to_ear	Days_to_silk	0	1	0	1	1	0	0	0	1	0	0	0	1	1	0	0	0	0	1	0	0	0	1	0	0	1	9	dispensable
pan_gene_22284	pan_gene_31177	Days_to_silk;Nodes_to_ear	Days_to_silk;Total_amino_acids	0	1	0	1	1	0	1	0	0	1	0	1	0	1	0	1	0	0	0	0	0	0	0	0	1	1	10	dispensable
pan_gene_22284	pan_gene_5419	Days_to_silk;Nodes_to_ear	Days_to_anthesis;Days_to_silk;Nodes_per_plant;Tassel_length;Total_amino_acids	0	1	0	0	0	0	0	0	0	0	0	0	0	0	0	0	0	0	0	0	0	0	0	0	0	0	1	private
pan_gene_22284	pan_gene_7982	Days_to_silk;Nodes_to_ear	Average_internode_length_(whole_plant);Days_to_silk;Tassel_branch_number	0	1	0	1	0	0	0	1	0	0	0	0	0	0	0	0	0	0	0	0	0	0	0	0	0	0	3	dispensable
pan_gene_22284	pan_gene_8286	Days_to_silk;Nodes_to_ear	Average_internode_length_(below_ear);Days_to_silk;Photoperiod_growing-degree_days_to_anthesis;Stalk_strength	0	1	0	1	1	0	1	1	1	0	0	1	1	1	0	0	1	0	0	0	0	0	1	0	0	0	11	near-core
pan_gene_22284	pan_gene_9151	Days_to_silk;Nodes_to_ear	Days_to_silk;Nodes_per_plant	0	1	0	0	0	1	0	1	0	0	1	0	0	1	0	0	0	0	0	0	0	0	0	0	0	0	5	dispensable
pan_gene_22284	pan_gene_9683	Days_to_silk;Nodes_to_ear	Days_to_silk	0	1	0	0	0	0	0	0	0	0	0	0	0	0	0	0	0	1	0	0	0	0	0	0	0	1	3	dispensable
pan_gene_22303	pan_gene_27645	Days_to_anthesis;Days_to_silk;Nodes_to_ear;Ratio_of_ear_height_to_total_height	Days_to_silk	0	1	0	0	1	0	0	1	1	1	1	1	1	0	0	0	0	1	1	1	1	1	1	1	1	1	17	near-core
pan_gene_22303	pan_gene_7537	Days_to_anthesis;Days_to_silk;Nodes_to_ear;Ratio_of_ear_height_to_total_height	Days_to_silk;Ratio_of_ear_height_to_total_height	0	1	0	1	0	1	0	0	1	0	0	1	0	1	0	0	0	0	0	1	0	1	0	1	0	0	9	dispensable
pan_gene_22308	pan_gene_22354	Boxcox-transformed_leaf_angle;Days_to_anthesis;Days_to_silk;Tassel_branch_number	Days_to_silk	0	1	0	0	0	0	0	0	0	0	0	0	0	0	0	0	0	0	0	0	0	0	0	0	0	0	1	private
pan_gene_22308	pan_gene_22397	Boxcox-transformed_leaf_angle;Days_to_anthesis;Days_to_silk;Tassel_branch_number	Days_to_anthesis;Days_to_silk;Stalk_strength	0	1	0	0	0	1	1	1	1	1	0	0	1	1	1	1	1	1	0	0	0	0	1	0	0	0	13	near-core
pan_gene_22308	pan_gene_24956	Boxcox-transformed_leaf_angle;Days_to_anthesis;Days_to_silk;Tassel_branch_number	Days_to_anthesis;Days_to_silk;Stalk_strength	0	1	1	1	1	1	1	1	1	0	0	0	0	0	0	0	0	1	1	1	0	0	0	1	0	0	12	near-core
pan_gene_22308	pan_gene_24977	Boxcox-transformed_leaf_angle;Days_to_anthesis;Days_to_silk;Tassel_branch_number	Days_to_silk;Height_per_day_(until_flowering)	0	1	0	0	0	0	0	0	0	0	0	0	0	0	0	1	0	1	0	0	0	0	0	0	0	0	3	dispensable
pan_gene_22308	pan_gene_25165	Boxcox-transformed_leaf_angle;Days_to_anthesis;Days_to_silk;Tassel_branch_number	Days_to_silk;Tassel_length	0	0	0	0	0	0	0	1	1	0	1	0	0	0	0	0	1	1	0	0	1	0	1	0	0	0	7	dispensable
pan_gene_22308	pan_gene_2615	Boxcox-transformed_leaf_angle;Days_to_anthesis;Days_to_silk;Tassel_branch_number	Days_to_silk;Ear_row_number;Nodes_per_plant;Nodes_to_ear;Plant_height	0	1	0	0	0	0	0	0	0	0	0	0	0	0	0	0	0	0	0	0	0	0	0	0	0	0	1	private
pan_gene_22308	pan_gene_28605	Boxcox-transformed_leaf_angle;Days_to_anthesis;Days_to_silk;Tassel_branch_number	Days_to_silk	0	1	0	0	0	0	0	0	0	0	0	0	0	0	0	0	0	1	0	0	0	0	0	0	0	0	2	dispensable
pan_gene_22308	pan_gene_30841	Boxcox-transformed_leaf_angle;Days_to_anthesis;Days_to_silk;Tassel_branch_number	Average_internode_length_(whole_plant);Days_to_silk;Ear_row_number;Tassel_branch_number	0	1	0	0	0	0	1	0	1	0	1	0	0	0	0	1	0	1	0	0	0	0	0	0	0	0	6	dispensable
pan_gene_22308	pan_gene_4207	Boxcox-transformed_leaf_angle;Days_to_anthesis;Days_to_silk;Tassel_branch_number	Days_to_silk;Height_per_day_(until_flowering);Ratio_of_ear_height_to_total_height	0	1	0	0	0	0	0	0	0	0	0	0	0	0	0	0	0	0	0	0	0	0	0	0	0	0	1	private
pan_gene_22308	pan_gene_5433	Boxcox-transformed_leaf_angle;Days_to_anthesis;Days_to_silk;Tassel_branch_number	Days_to_anthesis;Days_to_silk;Tassel_branch_number	0	1	1	0	1	0	1	1	1	0	0	0	0	0	0	1	0	0	0	0	0	0	0	0	1	0	8	dispensable
pan_gene_22308	pan_gene_5816	Boxcox-transformed_leaf_angle;Days_to_anthesis;Days_to_silk;Tassel_branch_number	Days_to_anthesis;Days_to_silk;Ear_row_number;Photoperiod_growing-degree_days_to_anthesis	0	1	0	0	1	1	0	0	0	0	0	0	0	1	0	1	0	0	0	0	0	0	0	0	0	0	5	dispensable
pan_gene_22308	pan_gene_64212	Boxcox-transformed_leaf_angle;Days_to_anthesis;Days_to_silk;Tassel_branch_number	Days_to_silk;Nitrate	0	1	0	0	0	0	0	0	0	0	0	0	0	0	0	0	0	1	0	0	0	0	0	0	0	0	2	dispensable
pan_gene_22308	pan_gene_7982	Boxcox-transformed_leaf_angle;Days_to_anthesis;Days_to_silk;Tassel_branch_number	Average_internode_length_(whole_plant);Days_to_silk;Tassel_branch_number	0	1	1	1	0	0	0	1	0	0	1	1	1	0	0	0	0	0	0	0	0	0	0	0	0	0	7	dispensable
pan_gene_22308	pan_gene_8286	Boxcox-transformed_leaf_angle;Days_to_anthesis;Days_to_silk;Tassel_branch_number	Average_internode_length_(below_ear);Days_to_silk;Photoperiod_growing-degree_days_to_anthesis;Stalk_strength	0	1	0	1	1	1	0	1	1	0	0	1	1	1	0	0	1	1	0	0	1	0	1	0	0	0	13	near-core
pan_gene_22354	pan_gene_25165	Days_to_silk	Days_to_silk;Tassel_length	0	0	0	0	0	0	0	0	0	0	0	0	0	0	0	0	0	1	0	0	0	0	0	0	0	0	1	private
pan_gene_22354	pan_gene_2615	Days_to_silk	Days_to_silk;Ear_row_number;Nodes_per_plant;Nodes_to_ear;Plant_height	0	1	0	1	0	0	0	0	0	0	0	0	0	0	0	0	0	0	0	0	0	0	0	0	0	0	2	dispensable
pan_gene_22354	pan_gene_7982	Days_to_silk	Average_internode_length_(whole_plant);Days_to_silk;Tassel_branch_number	0	1	0	0	0	0	0	0	0	0	0	1	0	0	0	0	0	0	0	0	0	0	0	1	0	0	3	dispensable
pan_gene_22354	pan_gene_8286	Days_to_silk	Average_internode_length_(below_ear);Days_to_silk;Photoperiod_growing-degree_days_to_anthesis;Stalk_strength	0	1	0	0	0	0	0	0	0	0	0	0	0	0	0	0	0	0	0	0	0	0	0	0	0	0	1	private
pan_gene_22396	pan_gene_22397	Days_to_anthesis;Days_to_silk	Days_to_anthesis;Days_to_silk;Stalk_strength	0	1	0	0	0	0	0	1	0	0	0	0	0	0	0	0	0	0	0	0	0	0	0	0	0	0	2	dispensable
pan_gene_22397	pan_gene_26571	Days_to_anthesis;Days_to_silk;Stalk_strength	Days_to_anthesis;Days_to_silk	0	1	1	1	1	0	0	0	1	0	1	0	0	0	1	0	0	1	0	0	1	0	1	0	0	0	10	dispensable
pan_gene_22397	pan_gene_30841	Days_to_anthesis;Days_to_silk;Stalk_strength	Average_internode_length_(whole_plant);Days_to_silk;Ear_row_number;Tassel_branch_number	0	1	0	1	1	1	1	1	1	0	1	1	1	1	0	1	0	1	0	0	0	0	0	0	0	0	13	near-core
pan_gene_22397	pan_gene_5816	Days_to_anthesis;Days_to_silk;Stalk_strength	Days_to_anthesis;Days_to_silk;Ear_row_number;Photoperiod_growing-degree_days_to_anthesis	0	1	0	1	1	1	0	0	0	0	1	0	1	0	0	0	0	0	0	1	1	0	1	0	0	0	9	dispensable
pan_gene_22397	pan_gene_8000	Days_to_anthesis;Days_to_silk;Stalk_strength	Days_to_silk;Leaf_length;Ratio_of_ear_height_to_total_height	0	1	1	1	1	1	1	1	1	0	1	1	1	1	1	1	1	1	1	0	1	1	1	1	0	1	22	core
pan_gene_22397	pan_gene_9162	Days_to_anthesis;Days_to_silk;Stalk_strength	Days_to_silk;Glucose	0	0	0	0	1	0	0	0	0	0	0	0	0	0	0	0	0	0	0	0	0	0	1	0	0	0	2	dispensable
pan_gene_22407	pan_gene_24921	Days_to_silk	Days_to_silk	0	1	0	0	0	0	0	0	0	0	0	0	0	0	0	0	0	0	0	0	0	0	0	0	0	0	1	private
pan_gene_22407	pan_gene_26694	Days_to_silk	Days_to_anthesis;Days_to_silk;Ear_height;Nodes_to_ear;Photoperiod_Growing-degree_days_to_silk;Plant_height;Tassel_branch_number	0	1	0	0	0	1	0	0	0	0	0	0	1	0	0	0	0	0	0	1	0	0	0	0	0	0	4	dispensable
pan_gene_22407	pan_gene_26803	Days_to_silk	Days_to_silk;Stalk_strength	0	1	0	0	0	1	0	0	0	0	0	0	0	0	0	0	0	0	0	0	0	0	0	0	0	0	2	dispensable
pan_gene_22407	pan_gene_28589	Days_to_silk	Days_to_silk	0	1	0	0	0	0	0	0	0	0	0	0	0	0	0	0	0	0	0	0	0	0	0	0	0	0	1	private
pan_gene_22407	pan_gene_28606	Days_to_silk	Days_to_silk	0	1	0	0	0	0	0	0	0	0	0	0	0	0	0	0	0	0	0	0	0	0	0	0	0	0	1	private
pan_gene_22407	pan_gene_29598	Days_to_silk	Days_to_anthesis;Days_to_silk;Leaf_width;Nodes_per_plant;Ratio_of_ear_height_to_total_height	0	1	0	0	0	1	0	0	0	0	0	0	0	0	0	0	0	0	0	0	0	0	0	0	0	0	2	dispensable
pan_gene_22407	pan_gene_30841	Days_to_silk	Average_internode_length_(whole_plant);Days_to_silk;Ear_row_number;Tassel_branch_number	0	1	0	0	0	0	0	0	0	1	0	0	0	0	0	0	1	0	0	1	0	0	0	0	0	0	4	dispensable
pan_gene_22407	pan_gene_7919	Days_to_silk	Days_to_silk	0	1	0	0	0	0	0	0	0	0	0	0	0	0	0	0	0	0	0	0	0	0	0	0	0	0	1	private
pan_gene_22431	pan_gene_64212	Days_to_anthesis;Days_to_silk;Tassel_branch_number	Days_to_silk;Nitrate	0	1	1	0	0	0	1	0	0	0	0	1	0	1	0	0	0	0	1	0	1	0	0	0	0	0	7	dispensable
pan_gene_22431	pan_gene_7951	Days_to_anthesis;Days_to_silk;Tassel_branch_number	Days_to_silk	0	1	0	0	0	0	0	0	0	0	0	0	0	0	0	0	0	0	0	0	0	0	0	0	0	0	1	private
pan_gene_22431	pan_gene_8415	Days_to_anthesis;Days_to_silk;Tassel_branch_number	Days_to_silk;Nodes_per_plant	0	1	0	0	1	0	0	0	1	0	0	0	1	0	0	0	1	0	1	1	1	1	0	0	1	0	10	dispensable
pan_gene_22648	pan_gene_7952	Days_to_silk	Average_internode_length_(below_ear);Days_to_silk	0	1	0	0	1	1	0	1	1	1	1	0	1	1	1	0	1	1	0	0	0	0	1	0	1	0	14	near-core
pan_gene_22772	pan_gene_30549	Days_to_silk	Days_to_silk;Nitrate	0	1	0	0	0	0	0	0	0	0	0	0	0	0	0	0	0	0	0	0	0	0	0	0	0	0	1	private
pan_gene_22774	pan_gene_26235	Days_to_silk	Days_to_silk	0	1	1	1	0	0	1	1	0	1	1	0	1	0	1	1	0	0	1	0	1	1	0	0	0	0	13	near-core
pan_gene_22774	pan_gene_27654	Days_to_silk	Days_to_silk	0	1	0	0	1	0	0	0	0	1	0	1	0	0	0	0	0	0	1	0	0	0	1	0	0	0	6	dispensable
pan_gene_22776	pan_gene_27671	Days_to_silk;Ear_height;Ear_row_number;Leaf_length;Nodes_above_ear	Days_to_silk;Height_above_ear;Leaf_width	0	1	1	1	1	1	0	0	1	0	0	1	0	1	0	0	0	1	0	0	0	0	1	0	0	0	10	dispensable
pan_gene_22776	pan_gene_7537	Days_to_silk;Ear_height;Ear_row_number;Leaf_length;Nodes_above_ear	Days_to_silk;Ratio_of_ear_height_to_total_height	0	1	0	1	0	0	0	0	1	0	0	0	0	1	0	0	0	0	0	0	0	0	0	0	0	0	4	dispensable
pan_gene_23002	pan_gene_26571	Days_to_anthesis;Days_to_silk;Nodes_per_plant;Stalk_strength	Days_to_anthesis;Days_to_silk	0	1	0	0	0	1	0	0	0	0	0	0	0	0	0	0	0	0	0	0	0	0	0	0	0	0	2	dispensable
pan_gene_23002	pan_gene_31177	Days_to_anthesis;Days_to_silk;Nodes_per_plant;Stalk_strength	Days_to_silk;Total_amino_acids	0	1	1	1	1	0	1	1	1	1	0	1	0	0	0	1	1	0	0	0	1	0	0	1	0	0	13	near-core
pan_gene_23002	pan_gene_317	Days_to_anthesis;Days_to_silk;Nodes_per_plant;Stalk_strength	Days_to_anthesis;Days_to_silk;Ear_height;Nodes_to_ear;Plant_height;Tassel_length	0	1	0	1	0	0	0	0	0	0	0	0	0	0	0	0	0	0	0	0	0	0	0	0	0	0	2	dispensable
pan_gene_23002	pan_gene_4027	Days_to_anthesis;Days_to_silk;Nodes_per_plant;Stalk_strength	Days_to_silk	0	1	0	0	0	0	0	0	0	0	0	1	0	0	0	0	0	0	0	0	0	0	0	0	0	0	2	dispensable
pan_gene_23002	pan_gene_7125	Days_to_anthesis;Days_to_silk;Nodes_per_plant;Stalk_strength	Days_to_silk	0	1	0	1	0	0	1	0	0	0	0	0	0	0	0	0	0	0	0	0	1	0	0	0	0	0	4	dispensable
pan_gene_23002	pan_gene_7982	Days_to_anthesis;Days_to_silk;Nodes_per_plant;Stalk_strength	Average_internode_length_(whole_plant);Days_to_silk;Tassel_branch_number	0	1	0	0	0	0	0	0	0	0	0	0	0	0	0	0	0	0	0	0	0	0	0	0	0	0	1	private
pan_gene_23002	pan_gene_8286	Days_to_anthesis;Days_to_silk;Nodes_per_plant;Stalk_strength	Average_internode_length_(below_ear);Days_to_silk;Photoperiod_growing-degree_days_to_anthesis;Stalk_strength	0	1	0	1	1	0	0	0	0	1	0	1	0	0	0	0	0	0	0	0	1	0	0	0	0	0	6	dispensable
pan_gene_23002	pan_gene_9151	Days_to_anthesis;Days_to_silk;Nodes_per_plant;Stalk_strength	Days_to_silk;Nodes_per_plant	0	1	0	0	0	0	0	0	0	0	0	0	0	0	0	0	0	0	0	0	0	0	0	0	0	0	1	private
pan_gene_23709	pan_gene_26275	Days_to_silk	Days_to_silk	0	1	1	1	0	0	0	0	1	0	0	0	0	0	1	0	0	1	1	0	1	0	1	0	0	0	9	dispensable
pan_gene_23709	pan_gene_28589	Days_to_silk	Days_to_silk	0	1	0	1	0	0	0	0	0	0	0	1	0	1	0	0	0	0	0	0	0	0	0	1	0	0	5	dispensable
pan_gene_23709	pan_gene_30873	Days_to_silk	Days_to_silk;Height_above_ear	0	1	0	1	0	0	1	0	0	0	0	1	0	0	0	0	0	1	0	0	0	1	0	0	0	1	7	dispensable
pan_gene_23709	pan_gene_61601	Days_to_silk	Average_internode_length_(above_ear);Days_to_silk;Ear_row_number	0	1	0	0	0	0	0	0	0	0	1	0	0	0	0	0	0	1	0	0	0	0	1	0	0	1	5	dispensable
pan_gene_23709	pan_gene_64212	Days_to_silk	Days_to_silk;Nitrate	0	1	0	0	0	0	0	0	0	0	0	0	0	0	0	0	0	0	0	0	0	0	0	0	0	0	1	private
pan_gene_23709	pan_gene_7951	Days_to_silk	Days_to_silk	0	1	0	0	0	0	0	0	0	0	0	0	0	0	0	0	0	0	0	0	0	0	0	0	0	0	1	private
pan_gene_23709	pan_gene_8415	Days_to_silk	Days_to_silk;Nodes_per_plant	0	1	1	0	0	0	0	1	0	1	0	0	0	0	0	0	0	0	0	0	0	0	0	0	0	0	4	dispensable
pan_gene_23742	pan_gene_29775	Boxcox-transformed_leaf_angle;Days_to_silk;Tassel_length	Days_to_silk	0	1	0	1	0	0	0	1	0	0	0	0	0	0	0	0	0	0	0	0	0	0	1	0	0	0	4	dispensable
pan_gene_23747	pan_gene_24921	Average_internode_length_(below_ear);Days_to_silk	Days_to_silk	0	0	0	1	0	0	0	1	0	0	0	0	0	1	0	0	0	0	1	0	0	1	1	1	0	1	8	dispensable
pan_gene_23747	pan_gene_26694	Average_internode_length_(below_ear);Days_to_silk	Days_to_anthesis;Days_to_silk;Ear_height;Nodes_to_ear;Photoperiod_Growing-degree_days_to_silk;Plant_height;Tassel_branch_number	0	0	0	0	1	1	0	0	0	0	1	0	0	1	1	0	0	0	0	0	0	0	0	0	0	1	6	dispensable
pan_gene_23747	pan_gene_29598	Average_internode_length_(below_ear);Days_to_silk	Days_to_anthesis;Days_to_silk;Leaf_width;Nodes_per_plant;Ratio_of_ear_height_to_total_height	0	0	0	1	0	1	0	1	1	0	0	0	0	1	0	0	1	0	1	0	0	1	0	1	0	0	9	dispensable
pan_gene_23747	pan_gene_30873	Average_internode_length_(below_ear);Days_to_silk	Days_to_silk;Height_above_ear	0	0	1	1	1	1	1	1	1	1	1	1	0	0	1	1	0	0	0	0	1	1	0	0	0	1	15	near-core
pan_gene_23747	pan_gene_3766	Average_internode_length_(below_ear);Days_to_silk	Days_to_silk	0	0	0	1	0	0	1	0	0	0	0	0	1	0	0	0	0	0	0	0	0	0	1	0	0	1	5	dispensable
pan_gene_23747	pan_gene_61601	Average_internode_length_(below_ear);Days_to_silk	Average_internode_length_(above_ear);Days_to_silk;Ear_row_number	0	0	1	0	0	1	1	0	1	1	1	1	1	0	1	0	0	0	0	1	1	1	1	1	1	1	16	near-core
pan_gene_23747	pan_gene_7804	Average_internode_length_(below_ear);Days_to_silk	Days_to_silk	0	0	0	0	0	0	0	0	1	0	0	0	0	0	0	0	0	0	0	0	0	0	1	0	0	0	2	dispensable
pan_gene_24041	pan_gene_26803	Average_internode_length_(above_ear);Days_to_silk	Days_to_silk;Stalk_strength	0	1	0	0	0	0	0	0	1	1	0	0	1	0	0	0	0	1	0	0	1	0	1	0	0	0	7	dispensable
pan_gene_24041	pan_gene_8287	Average_internode_length_(above_ear);Days_to_silk	Days_to_silk	0	1	0	1	1	0	0	0	1	1	0	0	0	0	0	1	0	0	0	0	1	0	0	0	0	0	7	dispensable
pan_gene_24041	pan_gene_9152	Average_internode_length_(above_ear);Days_to_silk	Days_to_silk	0	1	0	1	0	0	0	0	1	1	0	0	0	0	0	1	0	0	0	0	0	0	0	0	0	0	5	dispensable
pan_gene_24221	pan_gene_25170	Days_to_silk	Days_to_silk;Leaf_width	0	1	1	1	1	0	1	0	0	0	0	1	0	1	0	0	0	1	0	0	0	0	0	0	0	1	9	dispensable
pan_gene_24221	pan_gene_25171	Days_to_silk	Days_to_silk	0	1	0	0	0	0	0	0	0	0	0	0	0	0	0	0	0	0	0	0	0	0	0	0	0	0	1	private
pan_gene_24221	pan_gene_5419	Days_to_silk	Days_to_anthesis;Days_to_silk;Nodes_per_plant;Tassel_length;Total_amino_acids	0	1	0	1	1	0	1	0	1	0	0	0	0	1	0	1	0	1	0	0	0	0	0	0	0	0	8	dispensable
pan_gene_24221	pan_gene_9151	Days_to_silk	Days_to_silk;Nodes_per_plant	0	1	1	0	0	0	0	0	0	0	0	0	0	0	0	0	0	0	0	0	0	0	0	0	0	0	2	dispensable
pan_gene_24221	pan_gene_9683	Days_to_silk	Days_to_silk	0	1	0	0	0	0	1	0	0	0	0	0	0	0	0	0	0	0	0	0	0	0	0	0	0	0	2	dispensable
pan_gene_24265	pan_gene_26646	Average_internode_length_(below_ear);Days_to_silk;Northern_Leaf_Blight	Days_to_anthesis;Days_to_silk;Nodes_to_ear;Ratio_of_ear_height_to_total_height	0	1	0	0	0	0	0	1	0	1	0	0	0	0	0	0	0	0	0	0	0	0	0	1	0	0	4	dispensable
pan_gene_24870	pan_gene_24921	Days_to_silk;Glucose	Days_to_silk	0	0	0	1	0	0	0	0	0	0	0	0	0	0	0	0	0	1	0	0	0	0	0	0	0	0	2	dispensable
pan_gene_24870	pan_gene_29598	Days_to_silk;Glucose	Days_to_anthesis;Days_to_silk;Leaf_width;Nodes_per_plant;Ratio_of_ear_height_to_total_height	0	0	0	1	0	1	0	0	0	0	0	0	0	0	0	0	0	0	0	0	0	0	0	0	0	0	2	dispensable
pan_gene_24921	pan_gene_26803	Days_to_silk	Days_to_silk;Stalk_strength	0	1	1	1	1	1	0	1	0	0	0	1	0	1	0	1	1	0	1	0	1	0	1	0	1	1	15	near-core
pan_gene_24921	pan_gene_26820	Days_to_silk	Days_to_anthesis;Days_to_silk	0	0	0	0	0	0	0	0	1	0	0	0	0	0	0	0	0	0	0	0	0	0	0	0	0	0	1	private
pan_gene_24921	pan_gene_28589	Days_to_silk	Days_to_silk	0	1	1	1	0	0	1	0	0	0	0	1	0	1	0	0	0	0	1	0	1	0	0	1	0	0	9	dispensable
pan_gene_24921	pan_gene_28606	Days_to_silk	Days_to_silk	0	1	0	1	1	0	0	1	1	0	0	0	1	0	0	1	0	1	1	0	0	1	1	1	0	1	13	near-core
pan_gene_24921	pan_gene_28607	Days_to_silk	Days_to_silk	0	1	0	1	0	0	0	0	0	0	0	0	1	0	0	0	1	0	0	0	0	0	0	1	0	1	6	dispensable
pan_gene_24921	pan_gene_29598	Days_to_silk	Days_to_anthesis;Days_to_silk;Leaf_width;Nodes_per_plant;Ratio_of_ear_height_to_total_height	0	1	0	1	0	0	0	1	0	0	0	1	0	1	0	0	0	0	0	0	0	0	0	1	0	0	6	dispensable
pan_gene_24921	pan_gene_5480	Days_to_silk	Anthesis-silking_interval;Boxcox-transformed_leaf_angle;Days_to_silk;Protein	0	0	0	0	0	0	0	0	0	0	0	0	0	0	1	0	0	0	0	0	0	0	0	0	0	0	1	private
pan_gene_24921	pan_gene_8287	Days_to_silk	Days_to_silk	0	1	1	1	0	1	1	1	0	1	0	1	0	0	1	1	0	0	0	0	1	0	0	0	0	1	12	near-core
pan_gene_24921	pan_gene_9507	Days_to_silk	Days_to_silk	0	1	0	0	0	0	0	0	0	0	0	0	0	0	0	0	0	0	0	0	0	0	0	0	0	0	1	private
pan_gene_24956	pan_gene_26707	Days_to_anthesis;Days_to_silk;Stalk_strength	Days_to_silk;Nodes_per_plant;Ratio_of_ear_height_to_total_height	0	1	0	0	0	0	0	1	0	1	0	0	0	0	0	0	0	0	0	0	0	0	1	0	0	0	4	dispensable
pan_gene_24956	pan_gene_28605	Days_to_anthesis;Days_to_silk;Stalk_strength	Days_to_silk	0	1	0	0	0	0	0	0	0	1	0	0	0	0	0	0	0	0	0	0	0	0	0	0	0	0	2	dispensable
pan_gene_24956	pan_gene_30551	Days_to_anthesis;Days_to_silk;Stalk_strength	Days_to_silk;Plant_height	0	1	0	1	1	0	1	0	1	0	0	1	0	1	0	0	0	0	0	0	0	1	0	0	0	0	8	dispensable
pan_gene_24956	pan_gene_32705	Days_to_anthesis;Days_to_silk;Stalk_strength	Boxcox-transformed_leaf_angle;Chlorophyll_A;Days_to_silk;Nodes_per_plant;Nodes_to_ear;Total_amino_acids	0	1	1	0	1	0	1	1	1	0	0	0	0	0	0	0	0	0	0	0	1	0	0	0	0	0	7	dispensable
pan_gene_24956	pan_gene_4207	Days_to_anthesis;Days_to_silk;Stalk_strength	Days_to_silk;Height_per_day_(until_flowering);Ratio_of_ear_height_to_total_height	0	1	0	0	0	0	0	0	0	0	0	0	0	0	0	0	0	0	0	0	0	0	0	0	0	0	1	private
pan_gene_24956	pan_gene_5816	Days_to_anthesis;Days_to_silk;Stalk_strength	Days_to_anthesis;Days_to_silk;Ear_row_number;Photoperiod_growing-degree_days_to_anthesis	0	1	0	1	1	0	0	0	0	0	0	1	0	1	0	0	1	0	0	0	0	0	0	0	0	0	6	dispensable
pan_gene_24958	pan_gene_24977	Days_to_silk;Glutamate;Stalk_strength	Days_to_silk;Height_per_day_(until_flowering)	0	1	0	0	0	0	0	0	0	0	0	0	1	0	0	0	0	0	0	0	0	0	0	0	0	0	2	dispensable
pan_gene_24958	pan_gene_26707	Days_to_silk;Glutamate;Stalk_strength	Days_to_silk;Nodes_per_plant;Ratio_of_ear_height_to_total_height	0	1	0	0	0	0	0	0	0	0	0	0	1	0	0	0	0	0	0	0	0	0	0	0	0	0	2	dispensable
pan_gene_24958	pan_gene_28605	Days_to_silk;Glutamate;Stalk_strength	Days_to_silk	0	1	0	0	0	0	0	0	0	0	0	0	1	0	0	0	0	0	0	0	0	0	0	0	0	0	2	dispensable
pan_gene_24958	pan_gene_29932	Days_to_silk;Glutamate;Stalk_strength	Days_to_silk;Nodes_per_plant;Nodes_to_ear	0	1	0	0	0	0	0	0	0	0	0	0	0	1	0	0	0	0	0	0	0	0	0	0	0	0	2	dispensable
pan_gene_24958	pan_gene_5433	Days_to_silk;Glutamate;Stalk_strength	Days_to_anthesis;Days_to_silk;Tassel_branch_number	0	1	0	1	0	0	0	0	0	0	0	0	1	1	0	0	0	0	0	0	0	0	1	1	0	1	7	dispensable
pan_gene_24958	pan_gene_68066	Days_to_silk;Glutamate;Stalk_strength	Days_to_silk	0	1	0	0	0	0	0	0	0	0	0	0	0	0	0	0	0	0	0	0	0	0	0	0	0	0	1	private
pan_gene_24960	pan_gene_26651	Days_to_silk;Stalk_strength	Days_to_silk	0	1	0	0	0	0	0	1	0	0	0	0	0	0	0	0	0	0	0	0	1	0	0	0	0	0	3	dispensable
pan_gene_24960	pan_gene_30549	Days_to_silk;Stalk_strength	Days_to_silk;Nitrate	0	1	0	0	0	0	0	0	0	0	0	0	0	0	0	0	0	0	0	0	0	0	0	0	0	0	1	private
pan_gene_24960	pan_gene_32585	Days_to_silk;Stalk_strength	Days_to_silk;Plant_height;Stalk_strength	0	1	0	0	1	0	0	0	0	0	0	0	0	0	0	1	0	0	0	0	0	0	0	0	0	0	3	dispensable
pan_gene_24974	pan_gene_25225	Days_to_silk	Days_to_silk	0	0	1	0	1	1	0	0	1	0	1	1	1	0	1	0	0	0	1	0	1	1	0	0	0	0	11	near-core
pan_gene_24977	pan_gene_25165	Days_to_silk;Height_per_day_(until_flowering)	Days_to_silk;Tassel_length	0	0	0	0	0	0	0	0	1	0	0	0	0	0	0	0	0	0	0	0	0	0	0	0	0	0	1	private
pan_gene_24977	pan_gene_26707	Days_to_silk;Height_per_day_(until_flowering)	Days_to_silk;Nodes_per_plant;Ratio_of_ear_height_to_total_height	0	1	1	0	0	1	1	1	1	1	1	0	1	0	0	1	1	1	1	0	1	1	0	0	1	0	16	near-core
pan_gene_24977	pan_gene_29932	Days_to_silk;Height_per_day_(until_flowering)	Days_to_silk;Nodes_per_plant;Nodes_to_ear	0	1	0	0	0	0	0	1	0	0	0	0	1	0	0	0	0	0	0	0	1	0	0	0	0	0	4	dispensable
pan_gene_24977	pan_gene_30551	Days_to_silk;Height_per_day_(until_flowering)	Days_to_silk;Plant_height	0	1	0	0	0	0	0	0	1	0	1	0	0	0	0	0	0	0	1	0	0	0	0	0	0	0	4	dispensable
pan_gene_24977	pan_gene_30841	Days_to_silk;Height_per_day_(until_flowering)	Average_internode_length_(whole_plant);Days_to_silk;Ear_row_number;Tassel_branch_number	0	1	1	0	0	0	0	0	0	0	0	0	0	0	0	1	0	0	0	1	0	0	0	0	0	0	4	dispensable
pan_gene_24977	pan_gene_5433	Days_to_silk;Height_per_day_(until_flowering)	Days_to_anthesis;Days_to_silk;Tassel_branch_number	0	1	1	1	0	0	0	0	1	1	1	0	1	1	0	1	0	0	0	0	0	1	0	0	0	0	10	dispensable
pan_gene_24977	pan_gene_5816	Days_to_silk;Height_per_day_(until_flowering)	Days_to_anthesis;Days_to_silk;Ear_row_number;Photoperiod_growing-degree_days_to_anthesis	0	1	0	0	0	0	0	0	0	0	0	0	0	0	0	0	0	0	0	1	0	0	0	0	0	0	2	dispensable
pan_gene_24977	pan_gene_64212	Days_to_silk;Height_per_day_(until_flowering)	Days_to_silk;Nitrate	0	1	0	0	0	0	0	0	0	0	0	0	0	0	1	0	0	0	1	1	0	0	0	0	0	0	4	dispensable
pan_gene_24977	pan_gene_68066	Days_to_silk;Height_per_day_(until_flowering)	Days_to_silk	0	1	0	0	0	0	0	0	0	0	0	1	0	0	0	0	1	0	0	0	0	0	0	0	0	0	3	dispensable
pan_gene_24977	pan_gene_79955	Days_to_silk;Height_per_day_(until_flowering)	Days_to_anthesis;Days_to_silk;Nodes_per_plant;Nodes_to_ear	0	1	0	0	0	0	1	0	1	0	0	1	0	0	0	0	0	1	0	0	0	0	0	0	0	0	5	dispensable
pan_gene_24978	pan_gene_4215	Days_to_silk;Height_per_day_(until_flowering)	Boxcox-transformed_leaf_angle;Days_to_silk	0	1	0	0	1	0	1	0	0	0	0	0	0	0	0	0	0	0	1	0	1	1	0	0	1	0	7	dispensable
pan_gene_25165	pan_gene_25170	Days_to_silk;Tassel_length	Days_to_silk;Leaf_width	0	0	1	0	0	0	0	0	0	1	0	0	0	0	0	0	0	1	0	0	0	0	0	0	0	0	3	dispensable
pan_gene_25165	pan_gene_28605	Days_to_silk;Tassel_length	Days_to_silk	0	0	0	0	0	0	0	0	1	1	0	0	0	0	0	0	0	0	0	0	0	0	0	0	0	0	2	dispensable
pan_gene_25165	pan_gene_5419	Days_to_silk;Tassel_length	Days_to_anthesis;Days_to_silk;Nodes_per_plant;Tassel_length;Total_amino_acids	0	0	1	0	0	0	0	0	0	1	0	0	0	0	0	0	0	1	0	0	0	0	0	0	0	0	3	dispensable
pan_gene_25165	pan_gene_5433	Days_to_silk;Tassel_length	Days_to_anthesis;Days_to_silk;Tassel_branch_number	0	0	0	0	0	0	0	0	1	0	0	0	0	0	0	0	0	0	0	0	0	0	0	0	0	0	1	private
pan_gene_25170	pan_gene_25171	Days_to_silk;Leaf_width	Days_to_silk	0	1	0	0	0	0	0	0	0	0	0	0	0	0	0	0	0	0	0	0	0	0	0	0	0	0	1	private
pan_gene_25170	pan_gene_2615	Days_to_silk;Leaf_width	Days_to_silk;Ear_row_number;Nodes_per_plant;Nodes_to_ear;Plant_height	0	1	0	1	0	0	0	0	0	0	1	1	0	0	0	0	0	0	0	0	0	0	0	1	0	0	5	dispensable
pan_gene_25170	pan_gene_9151	Days_to_silk;Leaf_width	Days_to_silk;Nodes_per_plant	0	1	0	0	0	0	0	0	0	0	0	0	0	0	0	0	0	0	0	0	0	0	0	0	0	0	1	private
pan_gene_25171	pan_gene_5131	Days_to_silk	Days_to_silk;Fructose;Glucose;Malate;Nodes_per_plant;Total_amino_acids	0	1	0	1	1	0	0	1	1	0	0	0	1	1	0	0	0	0	0	0	0	0	1	0	0	0	8	dispensable
pan_gene_25171	pan_gene_5419	Days_to_silk	Days_to_anthesis;Days_to_silk;Nodes_per_plant;Tassel_length;Total_amino_acids	0	1	0	0	0	0	0	0	0	0	0	0	0	0	0	0	0	0	0	0	0	0	0	0	0	0	1	private
pan_gene_25171	pan_gene_7982	Days_to_silk	Average_internode_length_(whole_plant);Days_to_silk;Tassel_branch_number	0	1	0	1	0	0	0	0	0	0	0	0	0	1	0	1	0	0	0	0	0	0	0	0	0	0	4	dispensable
pan_gene_25171	pan_gene_9151	Days_to_silk	Days_to_silk;Nodes_per_plant	0	1	0	0	0	0	0	0	1	0	0	0	0	0	0	0	0	0	0	0	0	0	0	0	0	0	2	dispensable
pan_gene_25171	pan_gene_9918	Days_to_silk	Days_to_silk	0	1	0	0	0	0	0	0	0	0	0	0	0	0	0	0	0	0	0	0	0	0	0	0	0	0	1	private
pan_gene_25175	pan_gene_26694	Days_to_silk	Days_to_anthesis;Days_to_silk;Ear_height;Nodes_to_ear;Photoperiod_Growing-degree_days_to_silk;Plant_height;Tassel_branch_number	0	0	0	0	1	0	0	0	0	0	0	0	0	0	0	1	0	0	0	0	0	0	0	0	0	0	2	dispensable
pan_gene_25175	pan_gene_26803	Days_to_silk	Days_to_silk;Stalk_strength	0	0	0	0	1	0	0	0	0	0	0	0	0	0	0	1	0	0	0	0	0	0	0	0	0	0	2	dispensable
pan_gene_25175	pan_gene_30841	Days_to_silk	Average_internode_length_(whole_plant);Days_to_silk;Ear_row_number;Tassel_branch_number	0	0	0	0	1	0	0	0	0	0	0	0	0	0	0	1	0	0	0	0	0	0	0	0	0	0	2	dispensable
pan_gene_25175	pan_gene_32705	Days_to_silk	Boxcox-transformed_leaf_angle;Chlorophyll_A;Days_to_silk;Nodes_per_plant;Nodes_to_ear;Total_amino_acids	0	0	0	0	0	0	0	0	0	1	0	0	0	0	0	0	0	0	0	0	0	0	0	0	0	0	1	private
pan_gene_25175	pan_gene_64212	Days_to_silk	Days_to_silk;Nitrate	0	0	0	0	1	0	0	0	0	0	0	0	0	0	0	0	0	0	0	0	0	0	0	0	0	0	1	private
pan_gene_25176	pan_gene_4452	Days_to_silk	Days_to_silk	0	1	0	0	0	0	0	0	0	0	0	0	0	0	0	0	0	0	0	0	0	0	0	0	0	0	1	private
pan_gene_25176	pan_gene_5868	Days_to_silk	Days_to_silk;Nodes_to_ear	0	0	0	1	0	0	1	0	0	0	0	0	0	0	0	1	0	0	0	0	0	0	0	0	0	0	3	dispensable
pan_gene_25225	pan_gene_27188	Days_to_silk	Days_to_silk;Nodes_above_ear	0	0	1	1	1	0	1	1	0	1	0	1	0	0	1	1	0	1	1	1	0	0	1	1	0	0	14	near-core
pan_gene_25225	pan_gene_7537	Days_to_silk	Days_to_silk;Ratio_of_ear_height_to_total_height	0	0	0	0	0	0	0	0	0	0	0	1	0	0	0	0	0	0	0	1	0	1	0	0	0	0	3	dispensable
pan_gene_2615	pan_gene_5419	Days_to_silk;Ear_row_number;Nodes_per_plant;Nodes_to_ear;Plant_height	Days_to_anthesis;Days_to_silk;Nodes_per_plant;Tassel_length;Total_amino_acids	0	1	0	1	0	0	0	0	0	0	0	0	0	0	0	0	0	0	0	0	0	0	0	0	0	0	2	dispensable
pan_gene_2615	pan_gene_7982	Days_to_silk;Ear_row_number;Nodes_per_plant;Nodes_to_ear;Plant_height	Average_internode_length_(whole_plant);Days_to_silk;Tassel_branch_number	0	1	0	0	0	0	0	0	0	0	0	0	0	0	0	0	0	0	1	0	0	0	0	0	0	0	2	dispensable
pan_gene_26275	pan_gene_26694	Days_to_silk	Days_to_anthesis;Days_to_silk;Ear_height;Nodes_to_ear;Photoperiod_Growing-degree_days_to_silk;Plant_height;Tassel_branch_number	0	1	1	0	0	0	0	1	1	1	0	1	0	0	0	1	0	0	1	0	1	0	0	0	0	0	9	dispensable
pan_gene_26275	pan_gene_29523	Days_to_silk	Days_to_silk	0	1	0	0	0	0	0	0	1	0	0	0	0	0	0	0	0	0	0	0	0	0	0	0	0	0	2	dispensable
pan_gene_26571	pan_gene_317	Days_to_anthesis;Days_to_silk	Days_to_anthesis;Days_to_silk;Ear_height;Nodes_to_ear;Plant_height;Tassel_length	0	1	0	1	0	0	0	0	0	0	0	0	0	0	0	0	0	0	0	0	0	0	0	0	0	0	2	dispensable
pan_gene_26571	pan_gene_8286	Days_to_anthesis;Days_to_silk	Average_internode_length_(below_ear);Days_to_silk;Photoperiod_growing-degree_days_to_anthesis;Stalk_strength	0	1	0	0	0	1	0	0	1	0	0	0	0	0	0	0	1	1	1	0	0	0	1	0	1	1	9	dispensable
pan_gene_26571	pan_gene_9162	Days_to_anthesis;Days_to_silk	Days_to_silk;Glucose	0	0	0	0	0	0	0	0	0	0	0	0	0	0	1	1	0	0	0	0	0	0	1	0	1	0	4	dispensable
pan_gene_26589	pan_gene_26646	Days_to_silk	Days_to_anthesis;Days_to_silk;Nodes_to_ear;Ratio_of_ear_height_to_total_height	0	1	0	0	0	0	0	0	0	0	0	0	0	0	0	0	0	0	0	0	0	0	0	0	0	0	1	private
pan_gene_26589	pan_gene_26694	Days_to_silk	Days_to_anthesis;Days_to_silk;Ear_height;Nodes_to_ear;Photoperiod_Growing-degree_days_to_silk;Plant_height;Tassel_branch_number	0	1	0	1	1	1	0	0	0	1	0	0	0	0	0	1	1	1	0	0	0	0	0	0	0	1	9	dispensable
pan_gene_26589	pan_gene_30551	Days_to_silk	Days_to_silk;Plant_height	0	1	0	0	0	0	1	1	0	1	0	0	1	0	0	0	0	1	1	0	0	1	1	0	1	0	10	dispensable
pan_gene_26589	pan_gene_32705	Days_to_silk	Boxcox-transformed_leaf_angle;Chlorophyll_A;Days_to_silk;Nodes_per_plant;Nodes_to_ear;Total_amino_acids	0	1	0	1	1	0	1	0	1	1	0	0	0	0	1	0	0	1	1	1	1	1	1	0	0	1	14	near-core
pan_gene_26589	pan_gene_5480	Days_to_silk	Anthesis-silking_interval;Boxcox-transformed_leaf_angle;Days_to_silk;Protein	0	0	0	0	0	0	0	0	0	0	0	0	0	0	1	0	0	0	0	0	0	0	0	0	0	0	1	private
pan_gene_26646	pan_gene_30551	Days_to_anthesis;Days_to_silk;Nodes_to_ear;Ratio_of_ear_height_to_total_height	Days_to_silk;Plant_height	0	1	1	0	0	0	0	0	0	1	0	0	0	0	0	1	0	1	0	0	0	1	1	0	0	0	7	dispensable
pan_gene_26646	pan_gene_32705	Days_to_anthesis;Days_to_silk;Nodes_to_ear;Ratio_of_ear_height_to_total_height	Boxcox-transformed_leaf_angle;Chlorophyll_A;Days_to_silk;Nodes_per_plant;Nodes_to_ear;Total_amino_acids	0	1	0	0	0	0	0	0	0	0	0	0	0	0	0	0	0	0	0	0	0	0	0	0	0	0	1	private
pan_gene_26694	pan_gene_26803	Days_to_anthesis;Days_to_silk;Ear_height;Nodes_to_ear;Photoperiod_Growing-degree_days_to_silk;Plant_height;Tassel_branch_number	Days_to_silk;Stalk_strength	0	1	0	1	1	1	0	0	1	0	0	0	0	1	0	1	0	1	0	0	0	0	0	0	0	1	9	dispensable
pan_gene_26694	pan_gene_28589	Days_to_anthesis;Days_to_silk;Ear_height;Nodes_to_ear;Photoperiod_Growing-degree_days_to_silk;Plant_height;Tassel_branch_number	Days_to_silk	0	1	0	1	1	0	0	0	1	0	0	0	0	1	1	0	0	0	0	0	0	0	0	0	1	0	7	dispensable
pan_gene_26694	pan_gene_29885	Days_to_anthesis;Days_to_silk;Ear_height;Nodes_to_ear;Photoperiod_Growing-degree_days_to_silk;Plant_height;Tassel_branch_number	Days_to_silk;Height_above_ear;Southern_leaf_blight	0	0	0	0	0	0	0	0	0	0	0	0	0	0	0	0	0	1	0	0	0	0	0	0	0	1	2	dispensable
pan_gene_26694	pan_gene_30551	Days_to_anthesis;Days_to_silk;Ear_height;Nodes_to_ear;Photoperiod_Growing-degree_days_to_silk;Plant_height;Tassel_branch_number	Days_to_silk;Plant_height	0	1	0	0	0	0	0	1	0	1	0	0	0	0	0	0	0	1	0	0	0	1	0	0	0	0	5	dispensable
pan_gene_26694	pan_gene_30841	Days_to_anthesis;Days_to_silk;Ear_height;Nodes_to_ear;Photoperiod_Growing-degree_days_to_silk;Plant_height;Tassel_branch_number	Average_internode_length_(whole_plant);Days_to_silk;Ear_row_number;Tassel_branch_number	0	1	0	1	1	0	0	0	0	0	1	0	0	0	0	1	1	1	0	0	0	0	0	0	0	0	7	dispensable
pan_gene_26694	pan_gene_30873	Days_to_anthesis;Days_to_silk;Ear_height;Nodes_to_ear;Photoperiod_Growing-degree_days_to_silk;Plant_height;Tassel_branch_number	Days_to_silk;Height_above_ear	0	1	0	0	0	1	0	0	1	0	0	0	0	0	0	0	0	1	0	0	0	0	0	0	0	1	5	dispensable
pan_gene_26694	pan_gene_32288	Days_to_anthesis;Days_to_silk;Ear_height;Nodes_to_ear;Photoperiod_Growing-degree_days_to_silk;Plant_height;Tassel_branch_number	Average_internode_length_(above_ear);Days_to_silk	0	0	0	0	1	0	0	0	0	0	0	0	0	0	0	0	0	0	0	0	0	0	0	0	0	0	1	private
pan_gene_26694	pan_gene_5816	Days_to_anthesis;Days_to_silk;Ear_height;Nodes_to_ear;Photoperiod_Growing-degree_days_to_silk;Plant_height;Tassel_branch_number	Days_to_anthesis;Days_to_silk;Ear_row_number;Photoperiod_growing-degree_days_to_anthesis	0	1	0	1	1	1	0	0	0	1	1	0	1	0	0	0	1	0	0	0	1	0	1	0	0	0	10	dispensable
pan_gene_26694	pan_gene_61601	Days_to_anthesis;Days_to_silk;Ear_height;Nodes_to_ear;Photoperiod_Growing-degree_days_to_silk;Plant_height;Tassel_branch_number	Average_internode_length_(above_ear);Days_to_silk;Ear_row_number	0	1	0	1	1	1	0	0	0	0	1	0	0	0	0	0	0	1	0	0	0	0	0	0	0	1	7	dispensable
pan_gene_26694	pan_gene_64212	Days_to_anthesis;Days_to_silk;Ear_height;Nodes_to_ear;Photoperiod_Growing-degree_days_to_silk;Plant_height;Tassel_branch_number	Days_to_silk;Nitrate	0	1	0	1	1	0	0	0	0	0	0	0	0	0	0	0	0	1	0	0	0	0	0	0	0	0	4	dispensable
pan_gene_26694	pan_gene_68454	Days_to_anthesis;Days_to_silk;Ear_height;Nodes_to_ear;Photoperiod_Growing-degree_days_to_silk;Plant_height;Tassel_branch_number	Average_internode_length_(whole_plant);Chlorophyll_B;Days_to_silk;Ear_height	0	0	0	0	0	0	0	0	0	0	0	0	1	0	0	0	0	0	0	0	0	0	0	0	0	0	1	private
pan_gene_26694	pan_gene_7919	Days_to_anthesis;Days_to_silk;Ear_height;Nodes_to_ear;Photoperiod_Growing-degree_days_to_silk;Plant_height;Tassel_branch_number	Days_to_silk	0	1	0	0	0	0	1	0	1	0	1	1	0	0	0	0	1	1	0	0	0	0	0	1	0	0	8	dispensable
pan_gene_26694	pan_gene_8415	Days_to_anthesis;Days_to_silk;Ear_height;Nodes_to_ear;Photoperiod_Growing-degree_days_to_silk;Plant_height;Tassel_branch_number	Days_to_silk;Nodes_per_plant	0	1	1	0	0	0	0	1	1	0	1	0	0	0	0	1	1	1	0	0	0	0	0	0	0	0	8	dispensable
pan_gene_26706	pan_gene_5433	Days_to_anthesis;Days_to_silk;Ratio_of_ear_height_to_total_height	Days_to_anthesis;Days_to_silk;Tassel_branch_number	0	1	0	1	0	0	0	0	0	0	0	0	0	1	0	0	0	0	0	0	0	0	0	0	0	0	3	dispensable
pan_gene_26706	pan_gene_68066	Days_to_anthesis;Days_to_silk;Ratio_of_ear_height_to_total_height	Days_to_silk	0	1	0	0	0	0	0	0	0	0	0	1	0	0	0	0	0	0	0	0	0	0	0	0	0	0	2	dispensable
pan_gene_26707	pan_gene_28605	Days_to_silk;Nodes_per_plant;Ratio_of_ear_height_to_total_height	Days_to_silk	0	1	0	0	0	0	1	0	1	1	0	1	1	1	0	1	1	1	1	1	1	0	1	0	1	1	16	near-core
pan_gene_26707	pan_gene_29932	Days_to_silk;Nodes_per_plant;Ratio_of_ear_height_to_total_height	Days_to_silk;Nodes_per_plant;Nodes_to_ear	0	1	0	0	0	0	0	1	0	0	0	0	0	0	0	0	0	0	0	1	1	0	0	0	0	0	4	dispensable
pan_gene_26707	pan_gene_30551	Days_to_silk;Nodes_per_plant;Ratio_of_ear_height_to_total_height	Days_to_silk;Plant_height	0	1	0	0	0	0	0	1	1	0	0	0	0	0	0	0	0	0	0	1	0	1	0	0	0	0	5	dispensable
pan_gene_26707	pan_gene_5433	Days_to_silk;Nodes_per_plant;Ratio_of_ear_height_to_total_height	Days_to_anthesis;Days_to_silk;Tassel_branch_number	0	1	1	0	0	0	1	0	1	1	0	0	1	0	0	0	0	1	1	1	0	1	0	0	1	1	12	near-core
pan_gene_26707	pan_gene_5816	Days_to_silk;Nodes_per_plant;Ratio_of_ear_height_to_total_height	Days_to_anthesis;Days_to_silk;Ear_row_number;Photoperiod_growing-degree_days_to_anthesis	0	1	0	0	0	0	0	0	0	0	0	0	0	0	0	0	0	0	0	0	0	0	1	0	0	0	2	dispensable
pan_gene_26707	pan_gene_64212	Days_to_silk;Nodes_per_plant;Ratio_of_ear_height_to_total_height	Days_to_silk;Nitrate	0	1	0	1	0	0	0	0	0	0	0	0	0	1	0	0	0	0	0	0	0	0	0	1	0	0	4	dispensable
pan_gene_26708	pan_gene_29774	Days_to_anthesis;Days_to_silk;Nodes_per_plant;Nodes_to_ear	Days_to_silk	0	0	0	0	0	1	0	0	0	0	0	0	0	0	0	0	0	0	0	0	0	0	0	0	0	0	1	private
pan_gene_26711	pan_gene_28770	Days_to_silk;Nodes_to_ear	Days_to_silk	0	1	1	0	0	0	0	0	0	0	0	1	0	0	0	0	0	0	0	0	0	0	0	0	0	0	3	dispensable
pan_gene_26711	pan_gene_7919	Days_to_silk;Nodes_to_ear	Days_to_silk	0	1	1	0	1	0	0	0	1	0	0	1	0	1	0	0	0	0	0	1	0	1	0	1	0	0	9	dispensable
pan_gene_26711	pan_gene_9681	Days_to_silk;Nodes_to_ear	Days_to_silk	0	1	0	0	0	0	0	0	0	0	0	0	0	0	0	0	0	0	0	0	0	0	0	0	0	0	1	private
pan_gene_26787	pan_gene_317	Days_to_anthesis;Days_to_silk	Days_to_anthesis;Days_to_silk;Ear_height;Nodes_to_ear;Plant_height;Tassel_length	0	0	0	0	0	0	0	0	0	1	0	0	0	0	0	0	0	0	0	0	0	0	0	0	0	0	1	private
pan_gene_26787	pan_gene_8286	Days_to_anthesis;Days_to_silk	Average_internode_length_(below_ear);Days_to_silk;Photoperiod_growing-degree_days_to_anthesis;Stalk_strength	0	0	0	0	1	0	0	0	0	0	1	0	0	0	0	0	1	1	0	0	0	0	0	0	0	0	4	dispensable
pan_gene_26787	pan_gene_9162	Days_to_anthesis;Days_to_silk	Days_to_silk;Glucose	0	0	0	0	0	0	0	0	0	0	0	0	0	0	0	1	0	0	0	0	0	0	0	0	0	0	1	private
pan_gene_26803	pan_gene_29598	Days_to_silk;Stalk_strength	Days_to_anthesis;Days_to_silk;Leaf_width;Nodes_per_plant;Ratio_of_ear_height_to_total_height	0	1	0	1	0	1	0	0	1	0	0	0	0	1	1	0	1	0	1	0	0	0	1	1	0	0	10	dispensable
pan_gene_26803	pan_gene_3766	Days_to_silk;Stalk_strength	Days_to_silk	0	1	1	1	0	0	1	1	1	0	0	0	1	1	0	0	0	1	0	1	1	0	1	0	0	1	13	near-core
pan_gene_26803	pan_gene_7804	Days_to_silk;Stalk_strength	Days_to_silk	0	0	0	0	0	0	0	0	1	0	0	0	0	0	0	0	0	0	0	0	0	0	1	0	0	0	2	dispensable
pan_gene_26803	pan_gene_7919	Days_to_silk;Stalk_strength	Days_to_silk	0	1	0	0	1	0	0	0	0	1	1	0	1	0	0	0	1	1	0	0	1	1	0	0	0	0	9	dispensable
pan_gene_26820	pan_gene_29598	Days_to_anthesis;Days_to_silk	Days_to_anthesis;Days_to_silk;Leaf_width;Nodes_per_plant;Ratio_of_ear_height_to_total_height	0	0	0	0	0	1	0	0	0	0	0	0	0	0	0	0	0	0	0	0	0	0	0	0	0	0	1	private
pan_gene_26823	pan_gene_32584	Boxcox-transformed_leaf_angle;Days_to_silk;Leaf_length	Average_internode_length_(below_ear);Days_to_silk;Height_above_ear;Plant_height;Stalk_strength	0	1	0	0	0	0	0	0	0	0	0	0	1	0	0	0	0	0	0	0	0	0	0	0	0	0	2	dispensable
pan_gene_27262	pan_gene_27947	Days_to_silk;Northern_Leaf_Blight	Days_to_silk;Nodes_per_plant;Nodes_to_ear;Starch	0	0	0	0	0	0	0	0	1	0	0	0	0	0	0	0	0	0	0	1	0	0	0	0	0	0	2	dispensable
pan_gene_27342	pan_gene_27654	Cob_diameter;Days_to_silk	Days_to_silk	0	1	0	0	1	0	1	0	1	1	1	0	0	0	1	0	0	0	1	1	1	1	1	0	0	0	12	near-core
pan_gene_27342	pan_gene_30873	Cob_diameter;Days_to_silk	Days_to_silk;Height_above_ear	0	1	0	0	0	1	0	0	0	0	0	1	0	0	0	0	0	0	0	0	0	0	0	0	0	0	3	dispensable
pan_gene_27342	pan_gene_7951	Cob_diameter;Days_to_silk	Days_to_silk	0	1	0	0	0	0	0	0	0	0	0	0	0	0	0	0	0	0	0	0	0	0	0	0	0	0	1	private
pan_gene_27612	pan_gene_5456	Days_to_silk;Total_amino_acids	Days_to_silk;Northern_Leaf_Blight;Photoperiod_Growing-degree_days_to_silk;Tassel_length;Total_amino_acids	0	1	0	0	0	0	0	0	1	0	0	0	0	1	0	0	0	0	0	0	0	0	1	1	0	0	5	dispensable
pan_gene_27645	pan_gene_27671	Days_to_silk	Days_to_silk;Height_above_ear;Leaf_width	0	1	0	0	1	0	1	1	1	0	1	1	1	0	1	0	0	1	1	0	1	1	0	1	1	0	15	near-core
pan_gene_27671	pan_gene_7537	Days_to_silk;Height_above_ear;Leaf_width	Days_to_silk;Ratio_of_ear_height_to_total_height	0	1	0	1	0	0	0	0	1	0	0	1	0	1	0	0	0	0	0	1	0	1	0	1	0	0	8	dispensable
pan_gene_27841	pan_gene_29775	Days_to_silk;Nitrate	Days_to_silk	0	0	0	0	0	0	0	1	0	0	0	0	0	0	0	0	0	0	0	0	0	0	0	0	0	0	1	private
pan_gene_27947	pan_gene_9191	Days_to_silk;Nodes_per_plant;Nodes_to_ear;Starch	Average_internode_length_(whole_plant);Chlorophyll_A;Days_to_silk	0	0	0	0	0	0	0	1	0	0	0	0	0	0	0	0	0	0	0	0	0	0	0	0	0	0	1	private
pan_gene_28589	pan_gene_5480	Days_to_silk	Anthesis-silking_interval;Boxcox-transformed_leaf_angle;Days_to_silk;Protein	0	0	0	0	0	0	0	0	0	1	0	0	0	0	1	0	0	0	0	0	0	0	0	0	0	0	2	dispensable
pan_gene_28589	pan_gene_7804	Days_to_silk	Days_to_silk	0	0	0	0	0	0	0	0	1	0	0	0	0	0	0	0	0	0	0	0	0	0	0	0	0	0	1	private
pan_gene_28605	pan_gene_29932	Days_to_silk	Days_to_silk;Nodes_per_plant;Nodes_to_ear	0	1	0	0	0	0	0	1	0	1	1	0	1	0	0	0	0	0	0	0	1	0	0	0	0	0	6	dispensable
pan_gene_28605	pan_gene_32705	Days_to_silk	Boxcox-transformed_leaf_angle;Chlorophyll_A;Days_to_silk;Nodes_per_plant;Nodes_to_ear;Total_amino_acids	0	1	0	0	0	0	0	1	0	0	0	0	0	1	0	0	1	0	0	0	0	0	1	0	0	0	5	dispensable
pan_gene_28605	pan_gene_5433	Days_to_silk	Days_to_anthesis;Days_to_silk;Tassel_branch_number	0	1	0	1	0	0	1	1	1	1	0	0	1	1	0	0	0	1	0	0	0	1	1	0	1	1	13	near-core
pan_gene_28605	pan_gene_68066	Days_to_silk	Days_to_silk	0	1	0	0	0	0	0	0	0	0	0	1	0	0	0	0	0	0	0	0	0	0	0	0	0	0	2	dispensable
pan_gene_28605	pan_gene_79955	Days_to_silk	Days_to_anthesis;Days_to_silk;Nodes_per_plant;Nodes_to_ear	0	1	0	0	0	0	1	0	1	0	0	1	1	0	0	0	0	1	0	0	0	0	0	0	0	0	6	dispensable
pan_gene_28606	pan_gene_30551	Days_to_silk	Days_to_silk;Plant_height	0	1	0	0	0	0	0	0	0	1	0	0	0	0	0	0	1	0	0	0	0	1	0	0	0	0	4	dispensable
pan_gene_28606	pan_gene_30841	Days_to_silk	Average_internode_length_(whole_plant);Days_to_silk;Ear_row_number;Tassel_branch_number	0	1	0	1	0	0	0	0	0	0	0	1	0	0	0	0	0	0	0	0	0	1	0	0	0	0	4	dispensable
pan_gene_28606	pan_gene_7919	Days_to_silk	Days_to_silk	0	1	0	0	0	0	0	1	0	0	1	0	1	0	0	0	0	1	0	0	0	0	1	1	0	0	7	dispensable
pan_gene_28607	pan_gene_29598	Days_to_silk	Days_to_anthesis;Days_to_silk;Leaf_width;Nodes_per_plant;Ratio_of_ear_height_to_total_height	0	1	0	1	0	0	0	0	0	0	0	0	0	0	0	0	0	0	0	0	0	0	1	0	0	0	3	dispensable
pan_gene_28770	pan_gene_29929	Days_to_silk	Days_to_silk	0	1	0	0	1	0	0	0	0	0	0	1	0	0	0	0	0	0	0	0	0	0	0	0	0	0	3	dispensable
pan_gene_28770	pan_gene_7919	Days_to_silk	Days_to_silk	0	1	1	0	0	0	0	1	1	0	1	1	0	1	1	0	0	0	0	0	0	0	0	0	0	0	8	dispensable
pan_gene_28770	pan_gene_9681	Days_to_silk	Days_to_silk	0	1	0	0	0	0	0	0	0	0	0	0	0	0	0	0	0	0	0	0	0	0	0	0	0	0	1	private
pan_gene_29482	pan_gene_7932	Days_to_silk;Ear_row_number;Leaf_length;Ratio_of_ear_height_to_total_height	Days_to_silk	0	0	0	0	0	0	0	0	1	0	0	0	0	0	0	0	0	0	0	0	0	0	0	0	0	0	1	private
pan_gene_29598	pan_gene_30873	Days_to_anthesis;Days_to_silk;Leaf_width;Nodes_per_plant;Ratio_of_ear_height_to_total_height	Days_to_silk;Height_above_ear	0	1	0	1	0	1	0	1	1	0	0	0	0	0	0	0	0	0	0	0	0	0	0	0	0	0	5	dispensable
pan_gene_29598	pan_gene_3766	Days_to_anthesis;Days_to_silk;Leaf_width;Nodes_per_plant;Ratio_of_ear_height_to_total_height	Days_to_silk	0	1	0	1	1	0	0	0	0	0	0	0	0	1	0	0	0	0	0	0	0	0	0	0	0	0	4	dispensable
pan_gene_29598	pan_gene_4314	Days_to_anthesis;Days_to_silk;Leaf_width;Nodes_per_plant;Ratio_of_ear_height_to_total_height	Days_to_silk	0	0	0	0	0	0	0	0	0	0	0	0	0	0	0	0	0	0	0	0	0	0	0	1	0	0	1	private
pan_gene_29598	pan_gene_5480	Days_to_anthesis;Days_to_silk;Leaf_width;Nodes_per_plant;Ratio_of_ear_height_to_total_height	Anthesis-silking_interval;Boxcox-transformed_leaf_angle;Days_to_silk;Protein	0	0	0	0	0	0	0	0	0	1	0	0	0	0	1	0	0	0	0	0	0	0	0	0	0	0	2	dispensable
pan_gene_29598	pan_gene_7804	Days_to_anthesis;Days_to_silk;Leaf_width;Nodes_per_plant;Ratio_of_ear_height_to_total_height	Days_to_silk	0	0	0	0	0	0	0	0	1	0	0	0	0	0	0	0	0	0	0	0	0	0	0	0	0	0	1	private
pan_gene_29598	pan_gene_9507	Days_to_anthesis;Days_to_silk;Leaf_width;Nodes_per_plant;Ratio_of_ear_height_to_total_height	Days_to_silk	0	1	0	0	0	0	0	0	1	0	0	0	0	0	0	0	0	0	0	0	0	0	0	0	0	0	2	dispensable
pan_gene_29774	pan_gene_4570	Days_to_silk	Days_to_silk	0	0	0	0	0	0	0	0	0	0	0	0	0	0	0	0	1	0	0	0	0	0	0	0	0	0	1	private
pan_gene_29775	pan_gene_59791	Days_to_silk	100_Kernel_weight;Days_to_silk;Northern_Leaf_Blight;Stalk_strength	0	1	0	1	0	0	0	0	0	0	0	0	0	1	0	0	0	0	0	0	0	0	0	0	0	0	3	dispensable
pan_gene_29885	pan_gene_64212	Days_to_silk;Height_above_ear;Southern_leaf_blight	Days_to_silk;Nitrate	0	0	0	0	0	0	0	0	0	0	1	0	0	0	0	0	0	1	0	0	0	0	0	0	0	0	2	dispensable
pan_gene_29929	pan_gene_4027	Days_to_silk	Days_to_silk	0	1	1	0	0	0	0	0	0	0	0	0	0	0	0	0	0	0	1	0	0	0	1	0	0	0	4	dispensable
pan_gene_29929	pan_gene_7919	Days_to_silk	Days_to_silk	0	1	0	0	0	0	0	0	0	0	1	0	0	0	0	0	0	0	0	0	0	0	0	0	0	0	2	dispensable
pan_gene_29932	pan_gene_30551	Days_to_silk;Nodes_per_plant;Nodes_to_ear	Days_to_silk;Plant_height	0	1	1	0	0	0	0	1	1	1	1	0	0	1	0	0	0	1	1	0	0	0	1	0	0	0	10	dispensable
pan_gene_29932	pan_gene_30841	Days_to_silk;Nodes_per_plant;Nodes_to_ear	Average_internode_length_(whole_plant);Days_to_silk;Ear_row_number;Tassel_branch_number	0	1	0	1	0	0	1	1	1	0	1	1	0	0	0	0	0	0	0	0	0	0	0	1	0	0	8	dispensable
pan_gene_29932	pan_gene_5433	Days_to_silk;Nodes_per_plant;Nodes_to_ear	Days_to_anthesis;Days_to_silk;Tassel_branch_number	0	1	0	0	1	0	1	1	0	0	0	0	1	0	0	0	0	0	0	0	0	0	0	0	0	0	5	dispensable
pan_gene_30551	pan_gene_30841	Days_to_silk;Plant_height	Average_internode_length_(whole_plant);Days_to_silk;Ear_row_number;Tassel_branch_number	0	1	0	0	0	0	1	1	0	0	0	0	0	0	0	0	0	0	0	0	0	1	0	0	1	0	5	dispensable
pan_gene_30551	pan_gene_32705	Days_to_silk;Plant_height	Boxcox-transformed_leaf_angle;Chlorophyll_A;Days_to_silk;Nodes_per_plant;Nodes_to_ear;Total_amino_acids	0	1	0	0	1	0	1	1	1	1	0	0	0	0	0	0	0	0	0	0	0	0	1	0	1	0	8	dispensable
pan_gene_30551	pan_gene_5433	Days_to_silk;Plant_height	Days_to_anthesis;Days_to_silk;Tassel_branch_number	0	1	0	0	0	0	1	0	0	0	0	0	0	0	0	0	0	0	0	0	0	0	0	0	1	0	3	dispensable
pan_gene_30551	pan_gene_5816	Days_to_silk;Plant_height	Days_to_anthesis;Days_to_silk;Ear_row_number;Photoperiod_growing-degree_days_to_anthesis	0	1	0	0	1	0	0	0	0	1	1	1	1	0	0	0	0	0	1	1	0	0	0	0	0	0	8	dispensable
pan_gene_30551	pan_gene_64212	Days_to_silk;Plant_height	Days_to_silk;Nitrate	0	1	0	0	0	0	1	0	0	0	0	1	0	0	0	0	0	1	1	0	0	1	0	0	0	0	6	dispensable
pan_gene_30841	pan_gene_3982	Average_internode_length_(whole_plant);Days_to_silk;Ear_row_number;Tassel_branch_number	Days_to_silk	0	1	1	0	0	1	0	0	1	0	1	1	1	0	0	1	0	1	0	0	1	0	0	1	0	1	12	near-core
pan_gene_30841	pan_gene_61601	Average_internode_length_(whole_plant);Days_to_silk;Ear_row_number;Tassel_branch_number	Average_internode_length_(above_ear);Days_to_silk;Ear_row_number	0	1	0	1	0	1	1	0	1	0	1	0	1	1	0	0	0	1	0	1	0	1	0	1	1	0	13	near-core
pan_gene_30841	pan_gene_64212	Average_internode_length_(whole_plant);Days_to_silk;Ear_row_number;Tassel_branch_number	Days_to_silk;Nitrate	0	1	0	1	1	1	1	0	0	0	1	0	0	1	0	0	0	1	0	1	0	0	0	1	0	0	10	dispensable
pan_gene_30841	pan_gene_68454	Average_internode_length_(whole_plant);Days_to_silk;Ear_row_number;Tassel_branch_number	Average_internode_length_(whole_plant);Chlorophyll_B;Days_to_silk;Ear_height	0	0	0	0	0	0	0	0	0	0	0	0	0	0	0	0	0	1	0	0	0	0	0	0	0	0	1	private
pan_gene_30841	pan_gene_9152	Average_internode_length_(whole_plant);Days_to_silk;Ear_row_number;Tassel_branch_number	Days_to_silk	0	1	0	1	1	1	0	0	1	0	1	1	0	0	0	0	0	0	0	0	1	1	0	0	0	0	9	dispensable
pan_gene_30841	pan_gene_9162	Average_internode_length_(whole_plant);Days_to_silk;Ear_row_number;Tassel_branch_number	Days_to_silk;Glucose	0	0	0	0	0	0	0	0	0	0	0	1	0	0	0	1	0	0	0	1	0	0	0	0	1	1	5	dispensable
pan_gene_30873	pan_gene_7951	Days_to_silk;Height_above_ear	Days_to_silk	0	1	0	0	0	0	0	0	0	0	0	0	0	0	0	0	0	0	0	0	0	0	0	0	0	0	1	private
pan_gene_31177	pan_gene_317	Days_to_silk;Total_amino_acids	Days_to_anthesis;Days_to_silk;Ear_height;Nodes_to_ear;Plant_height;Tassel_length	0	1	1	0	0	0	0	1	1	1	1	1	0	0	0	1	1	0	1	1	0	1	0	1	0	1	14	near-core
pan_gene_31177	pan_gene_7982	Days_to_silk;Total_amino_acids	Average_internode_length_(whole_plant);Days_to_silk;Tassel_branch_number	0	1	0	0	0	0	0	0	0	0	0	1	0	0	0	1	0	0	0	0	0	0	0	0	1	0	4	dispensable
pan_gene_31177	pan_gene_8286	Days_to_silk;Total_amino_acids	Average_internode_length_(below_ear);Days_to_silk;Photoperiod_growing-degree_days_to_anthesis;Stalk_strength	0	1	0	1	1	0	0	1	0	0	1	1	1	1	1	1	1	0	1	0	1	1	1	0	0	0	15	near-core
pan_gene_317	pan_gene_7125	Days_to_anthesis;Days_to_silk;Ear_height;Nodes_to_ear;Plant_height;Tassel_length	Days_to_silk	0	1	0	1	1	0	1	0	1	0	0	0	0	0	0	0	0	0	0	0	0	0	0	0	0	0	5	dispensable
pan_gene_317	pan_gene_7982	Days_to_anthesis;Days_to_silk;Ear_height;Nodes_to_ear;Plant_height;Tassel_length	Average_internode_length_(whole_plant);Days_to_silk;Tassel_branch_number	0	1	0	0	0	0	0	0	0	0	0	0	0	0	0	0	0	0	0	0	0	0	0	0	0	0	1	private
pan_gene_317	pan_gene_8286	Days_to_anthesis;Days_to_silk;Ear_height;Nodes_to_ear;Plant_height;Tassel_length	Average_internode_length_(below_ear);Days_to_silk;Photoperiod_growing-degree_days_to_anthesis;Stalk_strength	0	1	0	1	1	0	0	1	1	0	0	1	0	1	0	0	1	0	0	0	0	0	0	0	0	0	8	dispensable
pan_gene_31997	pan_gene_69333	Days_to_silk	Days_to_anthesis;Days_to_silk	0	0	0	0	0	0	0	1	0	0	0	0	0	0	0	0	0	0	0	0	0	0	0	0	0	0	1	private
pan_gene_31997	pan_gene_8292	Days_to_silk	Days_to_silk;Ratio_of_ear_height_to_total_height	0	0	0	0	0	0	0	1	0	0	0	0	0	0	0	0	0	0	0	0	0	0	0	0	0	0	1	private
pan_gene_32288	pan_gene_64212	Average_internode_length_(above_ear);Days_to_silk	Days_to_silk;Nitrate	0	0	0	0	1	0	0	0	0	0	0	0	0	0	0	0	0	0	0	0	0	0	0	0	0	0	1	private
pan_gene_32327	pan_gene_6288	Days_to_silk;Height_per_day_(until_flowering)	Days_to_silk;Tassel_length	0	0	0	0	0	0	0	0	0	0	0	0	0	1	0	0	0	0	0	0	0	0	0	0	0	0	1	private
pan_gene_32585	pan_gene_9738	Days_to_silk;Plant_height;Stalk_strength	Days_to_silk;Photoperiod_Growing-degree_days_to_silk	0	1	0	0	0	0	0	0	0	0	0	0	0	0	0	0	0	0	0	0	0	0	0	0	0	0	1	private
pan_gene_32705	pan_gene_68066	Boxcox-transformed_leaf_angle;Chlorophyll_A;Days_to_silk;Nodes_per_plant;Nodes_to_ear;Total_amino_acids	Days_to_silk	0	1	0	0	0	0	0	0	0	0	0	0	0	0	0	0	0	0	0	0	0	0	0	0	0	0	1	private
pan_gene_32705	pan_gene_79955	Boxcox-transformed_leaf_angle;Chlorophyll_A;Days_to_silk;Nodes_per_plant;Nodes_to_ear;Total_amino_acids	Days_to_anthesis;Days_to_silk;Nodes_per_plant;Nodes_to_ear	0	1	0	0	0	0	1	0	0	0	0	0	0	1	0	0	0	0	0	0	0	0	0	0	0	0	3	dispensable
pan_gene_3766	pan_gene_7804	Days_to_silk	Days_to_silk	0	0	0	0	0	0	0	0	1	0	0	0	0	0	0	0	0	0	0	0	0	0	1	0	0	0	2	dispensable
pan_gene_3982	pan_gene_9162	Days_to_silk	Days_to_silk;Glucose	0	0	0	0	0	0	0	0	0	0	0	0	0	0	0	0	0	0	0	0	0	0	1	0	0	0	1	private
pan_gene_4458	pan_gene_5869	Anthesis-silking_interval;Boxcox-transformed_leaf_angle;Days_to_silk;Nodes_above_ear;Photoperiod_Growing-degree_days_to_silk	Cob_diameter;Days_to_silk;Nodes_to_ear	0	0	1	0	0	1	0	1	1	1	0	0	1	0	1	0	0	0	0	0	0	0	0	0	0	0	7	dispensable
pan_gene_4570	pan_gene_69333	Days_to_silk	Days_to_anthesis;Days_to_silk	0	0	0	0	0	0	1	1	1	0	0	0	0	1	0	0	0	0	0	1	0	0	0	0	0	0	5	dispensable
pan_gene_5131	pan_gene_9151	Days_to_silk;Fructose;Glucose;Malate;Nodes_per_plant;Total_amino_acids	Days_to_silk;Nodes_per_plant	0	1	0	0	0	0	0	0	1	0	0	0	0	0	0	0	0	0	0	0	0	0	0	0	0	0	2	dispensable
pan_gene_5380	pan_gene_9186	Anthesis-silking_interval;Average_internode_length_(whole_plant);Days_to_silk	Chlorophyll_A;Days_to_silk	0	1	0	0	0	0	0	0	0	0	0	0	0	0	0	0	0	0	0	0	0	0	0	0	0	0	1	private
pan_gene_5419	pan_gene_9151	Days_to_anthesis;Days_to_silk;Nodes_per_plant;Tassel_length;Total_amino_acids	Days_to_silk;Nodes_per_plant	0	1	1	0	0	0	0	0	0	0	0	0	0	0	0	0	0	0	0	0	0	0	0	0	0	0	2	dispensable
pan_gene_5433	pan_gene_5816	Days_to_anthesis;Days_to_silk;Tassel_branch_number	Days_to_anthesis;Days_to_silk;Ear_row_number;Photoperiod_growing-degree_days_to_anthesis	0	1	0	0	0	0	0	0	0	0	0	0	0	0	0	0	0	0	0	0	0	0	0	0	0	0	1	private
pan_gene_5434	pan_gene_9099	Days_to_anthesis;Days_to_silk	Anthesis-silking_interval;Days_to_silk;Ear_height	0	0	0	0	0	0	0	1	1	0	0	0	0	0	0	0	0	0	0	0	0	0	0	0	0	0	2	dispensable
pan_gene_5456	pan_gene_7575	Days_to_silk;Northern_Leaf_Blight;Photoperiod_Growing-degree_days_to_silk;Tassel_length;Total_amino_acids	Days_to_silk;Total_amino_acids	0	0	0	0	0	0	0	0	0	0	0	0	0	0	0	0	0	0	0	0	0	0	0	0	0	1	1	private
pan_gene_5514	pan_gene_5820	Cob_diameter;Days_to_silk;Leaf_length	Chlorophyll_A;Days_to_anthesis;Days_to_silk;PCA_of_metabolites:_PC2;Stalk_strength;Tassel_branch_number	0	0	0	0	0	0	0	0	1	0	0	0	0	0	0	0	0	1	0	0	0	0	0	0	0	0	2	dispensable
pan_gene_5514	pan_gene_69333	Cob_diameter;Days_to_silk;Leaf_length	Days_to_anthesis;Days_to_silk	0	0	0	0	0	1	0	1	1	0	0	0	0	0	0	0	0	0	0	0	0	1	0	0	0	1	5	dispensable
pan_gene_5514	pan_gene_8292	Cob_diameter;Days_to_silk;Leaf_length	Days_to_silk;Ratio_of_ear_height_to_total_height	0	0	0	0	0	1	0	1	1	0	0	0	0	0	0	0	0	1	0	0	0	1	0	0	0	1	6	dispensable
pan_gene_5816	pan_gene_61601	Days_to_anthesis;Days_to_silk;Ear_row_number;Photoperiod_growing-degree_days_to_anthesis	Average_internode_length_(above_ear);Days_to_silk;Ear_row_number	0	1	0	1	1	1	0	0	0	0	1	0	0	0	1	0	0	0	0	0	1	0	1	0	0	1	9	dispensable
pan_gene_5816	pan_gene_64212	Days_to_anthesis;Days_to_silk;Ear_row_number;Photoperiod_growing-degree_days_to_anthesis	Days_to_silk;Nitrate	0	1	0	1	0	1	0	0	0	0	0	0	0	0	0	0	0	0	0	0	0	0	0	0	0	0	3	dispensable
pan_gene_5816	pan_gene_9162	Days_to_anthesis;Days_to_silk;Ear_row_number;Photoperiod_growing-degree_days_to_anthesis	Days_to_silk;Glucose	0	0	0	0	0	0	0	0	0	0	0	1	0	0	0	0	0	0	0	0	0	0	1	0	0	0	2	dispensable
pan_gene_5820	pan_gene_69333	Chlorophyll_A;Days_to_anthesis;Days_to_silk;PCA_of_metabolites:_PC2;Stalk_strength;Tassel_branch_number	Days_to_anthesis;Days_to_silk	0	0	0	0	0	0	0	0	1	0	0	1	0	0	0	0	0	1	0	0	0	0	0	0	0	0	3	dispensable
pan_gene_59791	pan_gene_9738	100_Kernel_weight;Days_to_silk;Northern_Leaf_Blight;Stalk_strength	Days_to_silk;Photoperiod_Growing-degree_days_to_silk	0	1	0	0	0	0	0	0	0	0	0	0	0	0	0	0	0	0	0	0	0	0	0	0	0	0	1	private
pan_gene_61601	pan_gene_64212	Average_internode_length_(above_ear);Days_to_silk;Ear_row_number	Days_to_silk;Nitrate	0	1	0	1	0	1	1	0	0	0	0	1	0	1	0	0	0	1	0	1	0	0	0	1	0	0	9	dispensable
pan_gene_61601	pan_gene_68454	Average_internode_length_(above_ear);Days_to_silk;Ear_row_number	Average_internode_length_(whole_plant);Chlorophyll_B;Days_to_silk;Ear_height	0	0	0	0	0	0	0	0	0	0	0	0	0	0	0	0	1	0	0	0	0	0	0	0	0	0	1	private
pan_gene_61601	pan_gene_7804	Average_internode_length_(above_ear);Days_to_silk;Ear_row_number	Days_to_silk	0	0	0	0	0	0	0	0	1	0	0	0	0	0	0	0	0	0	0	0	0	0	0	0	0	0	1	private
pan_gene_61601	pan_gene_8000	Average_internode_length_(above_ear);Days_to_silk;Ear_row_number	Days_to_silk;Leaf_length;Ratio_of_ear_height_to_total_height	0	1	0	1	1	1	1	0	1	0	1	0	0	1	0	0	0	1	0	1	0	1	0	0	1	1	13	near-core
pan_gene_6288	pan_gene_72308	Days_to_silk;Tassel_length	Days_to_silk	0	1	0	1	0	1	1	0	0	0	0	0	0	0	0	0	1	0	0	0	1	0	0	0	0	0	6	dispensable
pan_gene_6288	pan_gene_9861	Days_to_silk;Tassel_length	Anthesis-silking_interval;Days_to_silk;Plant_height;Ratio_of_ear_height_to_total_height;Tassel_branch_number	0	1	0	0	0	0	0	0	0	0	0	0	0	0	0	0	0	0	0	0	0	0	0	0	0	0	1	private
pan_gene_64212	pan_gene_8000	Days_to_silk;Nitrate	Days_to_silk;Leaf_length;Ratio_of_ear_height_to_total_height	0	1	0	1	0	1	0	0	0	0	1	0	0	0	0	0	0	1	1	0	1	0	0	0	0	0	7	dispensable
pan_gene_64212	pan_gene_8415	Days_to_silk;Nitrate	Days_to_silk;Nodes_per_plant	0	1	0	0	0	0	0	0	0	0	1	1	0	0	0	0	0	1	1	0	1	1	0	0	0	0	7	dispensable
pan_gene_64212	pan_gene_9162	Days_to_silk;Nitrate	Days_to_silk;Glucose	0	0	0	0	0	0	0	0	0	0	0	1	0	0	1	0	0	0	0	0	0	0	0	0	0	0	2	dispensable
pan_gene_65521	pan_gene_9738	Days_to_silk	Days_to_silk;Photoperiod_Growing-degree_days_to_silk	0	1	0	0	0	0	0	0	0	0	0	0	0	0	0	0	0	0	0	0	0	0	0	0	0	0	1	private
pan_gene_6773	pan_gene_8292	Days_to_silk	Days_to_silk;Ratio_of_ear_height_to_total_height	0	1	0	0	0	1	0	1	0	0	0	0	0	0	0	1	0	1	0	0	0	0	0	0	0	1	6	dispensable
pan_gene_6773	pan_gene_97955	Days_to_silk	Days_to_silk;Fumarate	0	1	0	0	0	0	0	0	0	0	0	0	0	0	0	0	0	0	0	0	0	0	0	0	0	0	1	private
pan_gene_68454	pan_gene_8000	Average_internode_length_(whole_plant);Chlorophyll_B;Days_to_silk;Ear_height	Days_to_silk;Leaf_length;Ratio_of_ear_height_to_total_height	0	0	0	0	0	0	0	0	0	0	0	0	0	0	0	0	0	1	0	0	0	0	0	0	0	0	1	private
pan_gene_69333	pan_gene_8292	Days_to_anthesis;Days_to_silk	Days_to_silk;Ratio_of_ear_height_to_total_height	0	1	1	0	0	1	1	1	0	0	0	1	0	1	0	1	1	0	0	0	0	1	1	1	0	1	13	near-core
pan_gene_7125	pan_gene_8286	Days_to_silk	Average_internode_length_(below_ear);Days_to_silk;Photoperiod_growing-degree_days_to_anthesis;Stalk_strength	0	1	0	1	1	0	0	0	1	0	0	0	0	0	1	0	0	1	0	0	1	0	1	0	0	0	8	dispensable
pan_gene_7125	pan_gene_9918	Days_to_silk	Days_to_silk	0	1	0	0	0	0	0	0	0	0	0	0	0	0	0	0	0	0	0	0	0	0	0	0	0	0	1	private
pan_gene_72308	pan_gene_9099	Days_to_silk	Anthesis-silking_interval;Days_to_silk;Ear_height	0	1	0	0	0	0	0	0	0	0	0	0	0	0	0	0	0	0	0	0	0	0	0	0	0	0	1	private
pan_gene_7859	pan_gene_9861	Days_to_anthesis;Days_to_silk;Height_above_ear	Anthesis-silking_interval;Days_to_silk;Plant_height;Ratio_of_ear_height_to_total_height;Tassel_branch_number	0	1	0	0	0	0	0	0	0	0	0	0	0	0	0	0	0	0	0	0	0	0	0	0	0	0	1	private
pan_gene_7919	pan_gene_8287	Days_to_silk	Days_to_silk	0	1	0	0	0	0	1	0	0	0	0	0	0	0	0	0	0	1	0	0	0	0	1	0	0	0	4	dispensable
pan_gene_7982	pan_gene_8286	Average_internode_length_(whole_plant);Days_to_silk;Tassel_branch_number	Average_internode_length_(below_ear);Days_to_silk;Photoperiod_growing-degree_days_to_anthesis;Stalk_strength	0	1	0	0	0	0	0	1	0	0	0	1	0	0	0	1	0	0	0	0	0	0	0	0	0	0	4	dispensable
pan_gene_7982	pan_gene_9151	Average_internode_length_(whole_plant);Days_to_silk;Tassel_branch_number	Days_to_silk;Nodes_per_plant	0	1	1	0	0	0	0	0	0	0	1	0	0	0	0	0	1	0	0	0	0	0	0	0	0	0	4	dispensable
pan_gene_8000	pan_gene_9162	Days_to_silk;Leaf_length;Ratio_of_ear_height_to_total_height	Days_to_silk;Glucose	0	0	0	0	0	0	0	0	0	0	0	1	0	0	0	1	0	0	0	0	0	0	1	0	1	0	4	dispensable
pan_gene_8286	pan_gene_9151	Average_internode_length_(below_ear);Days_to_silk;Photoperiod_growing-degree_days_to_anthesis;Stalk_strength	Days_to_silk;Nodes_per_plant	0	1	0	0	0	0	0	0	0	0	0	0	0	1	0	0	0	0	0	0	0	0	0	0	0	0	2	dispensable
pan_gene_8286	pan_gene_9162	Average_internode_length_(below_ear);Days_to_silk;Photoperiod_growing-degree_days_to_anthesis;Stalk_strength	Days_to_silk;Glucose	0	0	0	0	0	0	0	0	0	0	0	0	0	0	0	0	0	0	0	0	0	0	1	0	0	0	1	private
pan_gene_90	pan_gene_97264	Average_internode_length_(above_ear);Days_to_silk;Height_above_ear	Days_to_anthesis;Days_to_silk;Nodes_per_plant;Total_amino_acids	0	0	0	0	0	0	0	0	0	0	0	0	0	1	0	0	0	0	0	0	0	0	0	0	0	0	1	private
pan_gene_9151	pan_gene_9683	Days_to_silk;Nodes_per_plant	Days_to_silk	0	1	1	1	1	0	0	0	0	0	0	1	0	0	0	1	0	0	1	0	0	0	0	0	0	0	7	dispensable
pan_gene_9792	pan_gene_97955	Days_to_anthesis;Days_to_silk	Days_to_silk;Fumarate	0	1	0	0	0	0	0	0	0	0	0	0	0	0	0	0	0	0	0	0	0	0	0	0	0	0	1	private
pan_gene_1007	pan_gene_11598	Days_to_anthesis;Days_to_silk;Leaf_width;Southern_leaf_blight	Average_internode_length_(above_ear);Days_to_anthesis;Days_to_silk;Malate;Nodes_to_ear;Stalk_strength	0	0	1	0	0	0	0	0	0	0	0	0	0	0	0	0	0	0	0	0	0	0	0	0	0	0	1	private
pan_gene_1007	pan_gene_12051	Days_to_anthesis;Days_to_silk;Leaf_width;Southern_leaf_blight	Days_to_silk	0	0	1	0	0	0	0	0	0	0	0	0	0	0	0	0	0	0	0	0	0	0	0	0	0	0	1	private
pan_gene_1007	pan_gene_12063	Days_to_anthesis;Days_to_silk;Leaf_width;Southern_leaf_blight	Days_to_anthesis;Days_to_silk	0	0	1	0	0	0	1	0	0	0	0	0	0	0	0	0	0	0	1	0	0	0	0	0	0	0	3	dispensable
pan_gene_1007	pan_gene_22158	Days_to_anthesis;Days_to_silk;Leaf_width;Southern_leaf_blight	Days_to_anthesis;Days_to_silk;Ear_row_number	0	0	1	0	0	0	0	0	0	0	1	0	0	0	0	0	0	0	0	0	0	0	0	0	0	0	2	dispensable
pan_gene_1007	pan_gene_24265	Days_to_anthesis;Days_to_silk;Leaf_width;Southern_leaf_blight	Average_internode_length_(below_ear);Days_to_silk;Northern_Leaf_Blight	0	0	1	0	0	0	0	0	1	0	0	0	0	0	0	0	0	0	0	0	0	0	0	0	0	0	2	dispensable
pan_gene_1007	pan_gene_528	Days_to_anthesis;Days_to_silk;Leaf_width;Southern_leaf_blight	Average_internode_length_(above_ear);Days_to_silk;Height_above_ear	0	0	1	0	0	0	1	0	1	0	0	0	0	0	0	0	0	0	0	0	0	0	0	0	0	0	3	dispensable
pan_gene_1007	pan_gene_8295	Days_to_anthesis;Days_to_silk;Leaf_width;Southern_leaf_blight	Days_to_silk	0	0	1	1	0	1	0	0	0	0	0	0	0	0	0	0	0	0	0	0	0	0	0	0	0	0	3	dispensable
pan_gene_1007	pan_gene_8409	Days_to_anthesis;Days_to_silk;Leaf_width;Southern_leaf_blight	Days_to_silk;Nodes_per_plant;Nodes_to_ear	0	0	1	0	0	0	0	0	0	0	0	1	0	0	0	0	0	0	0	0	0	0	0	0	0	0	2	dispensable
pan_gene_10075	pan_gene_29482	Days_to_silk	Days_to_silk;Ear_row_number;Leaf_length;Ratio_of_ear_height_to_total_height	0	0	0	0	0	1	0	0	0	0	0	0	0	0	0	0	0	0	0	0	0	0	0	0	0	0	1	private
pan_gene_101100	pan_gene_12126	Days_to_silk;Ratio_of_ear_height_to_total_height	Days_to_silk	0	0	1	0	0	0	0	0	0	0	0	0	0	0	0	0	0	0	0	0	0	0	0	0	0	0	1	private
pan_gene_10117	pan_gene_22397	Days_to_silk	Days_to_anthesis;Days_to_silk;Stalk_strength	0	0	0	0	0	0	0	0	0	0	0	0	0	0	0	0	0	0	0	1	0	0	0	0	0	1	2	dispensable
pan_gene_10117	pan_gene_22431	Days_to_silk	Days_to_anthesis;Days_to_silk;Tassel_branch_number	0	0	0	0	0	0	0	0	0	0	0	0	0	0	0	1	0	0	0	0	0	0	0	0	0	1	2	dispensable
pan_gene_10117	pan_gene_27841	Days_to_silk	Days_to_silk;Nitrate	0	0	0	0	0	0	0	0	0	0	0	0	0	0	0	0	0	0	0	0	0	0	0	0	0	1	1	private
pan_gene_10117	pan_gene_5816	Days_to_silk	Days_to_anthesis;Days_to_silk;Ear_row_number;Photoperiod_growing-degree_days_to_anthesis	0	0	0	0	0	0	0	0	0	0	0	0	1	0	0	0	0	0	0	0	0	0	0	0	0	0	1	private
pan_gene_1020	pan_gene_25179	Days_to_silk	Days_to_silk	0	0	1	0	0	0	0	0	0	0	0	0	0	0	0	0	0	0	1	1	1	1	1	0	0	0	6	dispensable
pan_gene_1020	pan_gene_25225	Days_to_silk	Days_to_silk	0	0	1	0	1	0	0	0	1	1	1	1	0	1	1	1	1	1	0	1	1	1	1	1	0	0	16	near-core
pan_gene_1020	pan_gene_27188	Days_to_silk	Days_to_silk;Nodes_above_ear	0	0	1	0	0	0	0	0	0	1	0	1	0	0	0	0	1	1	0	1	0	0	1	0	0	0	7	dispensable
pan_gene_102315	pan_gene_14004	Days_to_anthesis;Days_to_silk	Days_to_silk	0	0	0	0	0	0	0	0	0	1	0	0	1	0	0	0	0	0	0	0	0	0	0	0	0	0	2	dispensable
pan_gene_102315	pan_gene_28589	Days_to_anthesis;Days_to_silk	Days_to_silk	0	0	0	0	0	0	0	0	0	0	0	0	0	0	0	0	0	0	0	0	0	0	0	0	1	0	1	private
pan_gene_102326	pan_gene_59791	Days_to_anthesis;Days_to_silk;Ear_height;Ratio_of_ear_height_to_total_height	100_Kernel_weight;Days_to_silk;Northern_Leaf_Blight;Stalk_strength	0	0	0	0	0	0	0	0	0	0	0	0	0	0	0	0	0	0	0	0	0	0	0	0	0	1	1	private
pan_gene_1054	pan_gene_11996	Days_to_silk;Nodes_per_plant;Nodes_to_ear;PCA_of_metabolites:_PC2	Average_internode_length_(above_ear);Chlorophyll_A;Days_to_silk;Glutamate;Height_above_ear;Malate	0	0	0	1	0	0	0	0	0	0	0	0	0	0	0	0	0	0	0	0	0	0	0	0	0	0	1	private
pan_gene_10724	pan_gene_15996	Boxcox-transformed_leaf_angle;Days_to_anthesis;Days_to_silk;Ear_row_number;Nodes_per_plant;Nodes_to_ear	Days_to_silk;Height_per_day_(until_flowering)	0	0	1	0	0	0	0	0	0	0	0	0	0	0	0	0	0	0	0	0	0	0	0	0	0	0	1	private
pan_gene_10993	pan_gene_6288	Days_to_silk	Days_to_silk;Tassel_length	0	0	1	0	0	0	0	0	0	0	0	0	0	0	0	0	0	0	0	0	0	0	0	0	0	0	1	private
pan_gene_11545	pan_gene_15971	Days_to_silk	Days_to_silk;Glucose;PCA_of_metabolites:_PC2;Total_amino_acids	0	0	1	0	0	1	1	0	0	0	1	1	0	0	0	0	0	1	0	1	0	0	0	0	1	0	8	dispensable
pan_gene_11545	pan_gene_24737	Days_to_silk	100_Kernel_weight;Days_to_silk	0	0	1	0	0	0	0	0	0	0	0	0	0	0	0	0	0	0	0	0	0	0	0	0	0	0	1	private
pan_gene_11545	pan_gene_24960	Days_to_silk	Days_to_silk;Stalk_strength	0	0	1	0	0	0	0	1	0	1	1	0	0	0	0	0	1	1	0	0	0	0	0	0	0	0	6	dispensable
pan_gene_11545	pan_gene_27342	Days_to_silk	Cob_diameter;Days_to_silk	0	0	1	0	0	0	0	0	1	0	0	0	0	0	0	0	0	0	0	0	1	0	1	0	0	0	4	dispensable
pan_gene_11588	pan_gene_22123	Days_to_silk	Days_to_silk	0	0	1	0	0	0	0	0	0	0	0	0	0	0	0	0	0	0	0	0	0	0	0	0	0	0	1	private
pan_gene_11588	pan_gene_22406	Days_to_silk	Days_to_silk	0	0	1	0	0	0	0	0	0	0	0	0	0	0	0	0	0	0	1	1	0	0	0	0	1	0	4	dispensable
pan_gene_11598	pan_gene_12063	Average_internode_length_(above_ear);Days_to_anthesis;Days_to_silk;Malate;Nodes_to_ear;Stalk_strength	Days_to_anthesis;Days_to_silk	0	0	1	0	0	0	0	0	0	0	0	1	0	0	0	0	0	1	0	0	0	0	1	0	0	0	4	dispensable
pan_gene_11598	pan_gene_22158	Average_internode_length_(above_ear);Days_to_anthesis;Days_to_silk;Malate;Nodes_to_ear;Stalk_strength	Days_to_anthesis;Days_to_silk;Ear_row_number	0	0	1	0	0	0	0	0	0	0	0	0	0	0	0	0	0	0	0	0	0	0	0	0	0	0	1	private
pan_gene_11598	pan_gene_24959	Average_internode_length_(above_ear);Days_to_anthesis;Days_to_silk;Malate;Nodes_to_ear;Stalk_strength	Days_to_silk	0	0	1	0	0	0	0	0	0	0	0	1	0	0	0	0	0	0	1	0	1	0	0	0	0	0	4	dispensable
pan_gene_11598	pan_gene_26571	Average_internode_length_(above_ear);Days_to_anthesis;Days_to_silk;Malate;Nodes_to_ear;Stalk_strength	Days_to_anthesis;Days_to_silk	0	0	1	0	0	0	0	0	0	0	0	0	0	0	0	0	0	0	0	0	0	0	0	0	0	0	1	private
pan_gene_11697	pan_gene_5380	Days_to_silk	Anthesis-silking_interval;Average_internode_length_(whole_plant);Days_to_silk	0	0	1	0	0	1	0	0	0	0	0	0	0	0	0	0	1	0	0	0	0	0	0	0	0	0	3	dispensable
pan_gene_11849	pan_gene_18235	100_Kernel_weight;Average_internode_length_(above_ear);Days_to_silk;Nodes_per_plant	Days_to_silk;Nodes_per_plant;Ratio_of_ear_height_to_total_height	0	0	0	0	0	0	0	0	0	0	0	1	0	0	1	0	0	0	0	0	0	1	0	0	0	0	3	dispensable
pan_gene_11864	pan_gene_26699	Days_to_silk	Anthesis-silking_interval;Days_to_silk;Leaf_length;Nodes_above_ear;Nodes_per_plant;Photoperiod_growing-degree_days_to_anthesis;Plant_height;Ratio_of_ear_height_to_total_height	0	0	1	0	0	0	0	0	0	0	0	0	0	0	0	0	0	0	1	0	0	0	0	0	0	0	2	dispensable
pan_gene_11865	pan_gene_27380	Days_to_silk	Days_to_silk	0	0	0	1	0	0	0	0	0	0	0	0	0	0	0	0	0	0	0	0	0	0	0	0	0	0	1	private
pan_gene_11883	pan_gene_11898	Days_to_silk	Days_to_silk	0	0	1	0	0	0	0	0	0	0	0	0	0	0	0	0	0	1	0	0	0	0	1	0	0	0	3	dispensable
pan_gene_11883	pan_gene_18191	Days_to_silk	Days_to_silk	0	0	1	0	0	0	0	0	0	0	0	0	0	0	0	0	0	0	0	0	0	0	0	0	0	1	2	dispensable
pan_gene_11883	pan_gene_26722	Days_to_silk	Days_to_silk	0	0	1	0	0	0	0	0	0	0	1	1	0	0	0	0	1	0	0	0	1	0	1	0	0	1	7	dispensable
pan_gene_11883	pan_gene_9792	Days_to_silk	Days_to_anthesis;Days_to_silk	0	0	1	0	0	0	0	0	0	0	1	1	0	1	0	0	0	0	0	0	1	0	0	0	0	0	5	dispensable
pan_gene_11895	pan_gene_24737	Days_to_silk;Tassel_length	100_Kernel_weight;Days_to_silk	0	0	1	0	0	0	0	0	0	0	0	0	0	0	0	0	0	1	0	0	0	0	0	0	0	0	2	dispensable
pan_gene_11895	pan_gene_24921	Days_to_silk;Tassel_length	Days_to_silk	0	0	1	1	0	0	0	0	0	0	0	0	0	0	0	0	0	1	1	0	1	0	1	0	1	0	7	dispensable
pan_gene_11895	pan_gene_26694	Days_to_silk;Tassel_length	Days_to_anthesis;Days_to_silk;Ear_height;Nodes_to_ear;Photoperiod_Growing-degree_days_to_silk;Plant_height;Tassel_branch_number	0	0	1	1	0	0	1	0	1	0	0	0	1	0	1	0	1	1	0	0	0	0	0	0	1	1	10	dispensable
pan_gene_11895	pan_gene_28606	Days_to_silk;Tassel_length	Days_to_silk	0	0	1	0	1	0	0	0	0	0	0	0	0	0	0	0	0	0	0	0	0	0	1	0	0	0	3	dispensable
pan_gene_11895	pan_gene_28770	Days_to_silk;Tassel_length	Days_to_silk	0	0	1	0	0	0	0	0	0	0	1	0	0	0	0	0	0	0	0	0	0	0	1	0	0	0	3	dispensable
pan_gene_11895	pan_gene_29932	Days_to_silk;Tassel_length	Days_to_silk;Nodes_per_plant;Nodes_to_ear	0	0	1	1	0	0	1	0	1	0	1	1	0	1	0	0	0	1	0	0	1	0	1	1	0	0	11	near-core
pan_gene_11895	pan_gene_3982	Days_to_silk;Tassel_length	Days_to_silk	0	0	1	1	0	0	0	0	1	0	0	1	0	0	0	1	0	1	0	0	0	0	1	0	0	0	7	dispensable
pan_gene_11895	pan_gene_5433	Days_to_silk;Tassel_length	Days_to_anthesis;Days_to_silk;Tassel_branch_number	0	0	1	0	0	0	1	0	0	0	0	0	0	1	0	0	0	0	0	0	0	0	0	0	0	0	3	dispensable
pan_gene_11895	pan_gene_8000	Days_to_silk;Tassel_length	Days_to_silk;Leaf_length;Ratio_of_ear_height_to_total_height	0	0	1	1	1	0	1	1	1	1	0	1	1	0	0	1	1	1	0	0	1	0	1	1	0	1	16	near-core
pan_gene_11895	pan_gene_8287	Days_to_silk;Tassel_length	Days_to_silk	0	0	1	0	1	0	0	0	1	0	1	0	0	0	1	1	0	1	0	1	1	0	1	0	0	0	10	dispensable
pan_gene_11895	pan_gene_9152	Days_to_silk;Tassel_length	Days_to_silk	0	0	1	1	1	0	0	1	1	0	0	0	0	0	0	1	1	1	0	0	0	0	1	0	1	0	10	dispensable
pan_gene_11898	pan_gene_12247	Days_to_silk	Days_to_anthesis;Days_to_silk	0	0	1	0	0	1	0	0	0	0	0	1	0	0	0	0	0	0	0	0	0	1	0	0	1	0	5	dispensable
pan_gene_11898	pan_gene_9137	Days_to_silk	Days_to_silk	0	0	1	0	0	0	1	0	0	0	0	0	0	0	0	0	0	0	0	0	0	0	0	0	0	0	2	dispensable
pan_gene_11945	pan_gene_22092	Days_to_anthesis;Days_to_silk;Nodes_to_ear	Days_to_silk	0	0	1	0	0	0	0	1	0	0	1	0	0	0	0	0	0	0	0	0	0	1	0	0	0	0	4	dispensable
pan_gene_11945	pan_gene_24978	Days_to_anthesis;Days_to_silk;Nodes_to_ear	Days_to_silk;Height_per_day_(until_flowering)	0	0	1	0	0	0	0	0	0	0	0	0	0	0	0	0	0	0	1	0	0	0	0	0	0	0	2	dispensable
pan_gene_11945	pan_gene_27644	Days_to_anthesis;Days_to_silk;Nodes_to_ear	Days_to_silk;Total_amino_acids	0	0	1	0	0	0	0	1	0	0	0	0	0	0	0	0	0	0	0	0	0	0	0	0	0	0	2	dispensable
pan_gene_11945	pan_gene_27653	Days_to_anthesis;Days_to_silk;Nodes_to_ear	Days_to_anthesis;Days_to_silk	0	0	1	0	0	0	0	0	0	0	0	0	0	0	0	0	0	0	0	0	0	0	0	0	0	0	1	private
pan_gene_11969	pan_gene_3766	Days_to_anthesis;Days_to_silk;Leaf_length;Nodes_per_plant;PCA_of_metabolites:_PC1	Days_to_silk	0	0	1	1	0	0	0	0	0	0	0	0	0	0	0	0	0	0	0	0	0	0	1	0	0	0	3	dispensable
pan_gene_11969	pan_gene_64212	Days_to_anthesis;Days_to_silk;Leaf_length;Nodes_per_plant;PCA_of_metabolites:_PC1	Days_to_silk;Nitrate	0	0	1	1	0	1	0	0	0	0	1	1	0	0	0	0	0	0	0	0	1	0	0	0	0	0	6	dispensable
pan_gene_11971	pan_gene_24958	Days_to_silk;Glutamate;Leaf_length;Leaf_width;PCA_of_metabolites:_PC1;Photoperiod_Growing-degree_days_to_silk;Photoperiod_growing-degree_days_to_anthesis;Protein;Stalk_strength	Days_to_silk;Glutamate;Stalk_strength	0	0	1	0	0	0	0	0	0	0	0	0	1	0	0	0	0	0	0	0	1	1	1	0	0	0	5	dispensable
pan_gene_11996	pan_gene_27646	Average_internode_length_(above_ear);Chlorophyll_A;Days_to_silk;Glutamate;Height_above_ear;Malate	Days_to_silk;Protein;Total_amino_acids	0	0	0	0	0	0	0	0	0	0	0	0	0	1	0	0	0	0	0	0	0	0	0	0	0	0	1	private
pan_gene_12011	pan_gene_5929	Days_to_anthesis;Days_to_silk;Malate;Nodes_above_ear	Average_internode_length_(above_ear);Days_to_silk	0	0	0	0	0	0	0	0	1	0	0	0	0	0	0	0	0	0	0	0	0	0	0	0	0	0	1	private
pan_gene_12051	pan_gene_8295	Days_to_silk	Days_to_silk	0	0	1	0	0	0	0	0	0	0	0	0	0	0	0	0	0	0	0	0	0	0	0	0	0	0	1	private
pan_gene_12055	pan_gene_16980	Days_to_silk;Ear_row_number;Nodes_above_ear	Days_to_silk	0	0	1	0	0	0	0	0	0	0	0	0	0	0	0	0	0	0	0	0	1	0	1	0	0	0	3	dispensable
pan_gene_12055	pan_gene_23844	Days_to_silk;Ear_row_number;Nodes_above_ear	Days_to_silk	0	0	1	0	0	0	0	0	0	0	0	0	0	0	0	0	0	0	0	0	0	0	0	0	0	0	1	private
pan_gene_12055	pan_gene_26235	Days_to_silk;Ear_row_number;Nodes_above_ear	Days_to_silk	0	0	1	0	0	0	1	0	0	0	0	0	0	0	0	0	0	0	0	0	0	1	0	0	0	0	3	dispensable
pan_gene_12055	pan_gene_7919	Days_to_silk;Ear_row_number;Nodes_above_ear	Days_to_silk	0	0	1	0	0	0	1	0	1	0	0	0	0	1	0	0	0	1	0	0	0	1	1	0	0	0	7	dispensable
pan_gene_12055	pan_gene_98803	Days_to_silk;Ear_row_number;Nodes_above_ear	Days_to_silk;Photoperiod_growing-degree_days_to_anthesis	0	0	1	0	0	0	0	0	0	0	0	0	0	0	0	0	0	0	0	0	0	0	0	0	0	0	1	private
pan_gene_12059	pan_gene_27347	Days_to_silk	Days_to_silk	0	0	1	1	1	0	0	0	0	0	0	0	0	0	0	0	0	1	0	0	0	0	0	0	0	0	4	dispensable
pan_gene_12063	pan_gene_26589	Days_to_anthesis;Days_to_silk	Days_to_silk	0	0	0	0	0	0	0	0	0	0	0	0	1	1	0	0	0	0	0	0	0	1	0	0	0	0	3	dispensable
pan_gene_12086	pan_gene_25179	Days_to_anthesis;Days_to_silk;Ear_row_number	Days_to_silk	0	0	0	0	0	0	0	0	0	0	0	0	0	0	0	0	0	0	0	0	0	0	1	0	0	0	1	private
pan_gene_12099	pan_gene_26912	Days_to_anthesis;Days_to_silk	Days_to_silk;Ear_height	0	0	1	0	0	0	0	0	0	0	0	0	0	0	0	0	0	0	0	0	0	0	0	0	0	0	1	private
pan_gene_12126	pan_gene_16026	Days_to_silk	Days_to_anthesis;Days_to_silk	0	0	1	0	0	0	0	0	1	0	0	0	0	0	0	0	0	0	0	0	0	0	0	0	0	0	2	dispensable
pan_gene_12126	pan_gene_22407	Days_to_silk	Days_to_silk	0	0	1	0	0	0	0	0	0	0	0	0	0	1	0	1	0	0	0	1	0	0	0	0	0	0	4	dispensable
pan_gene_12126	pan_gene_24041	Days_to_silk	Average_internode_length_(above_ear);Days_to_silk	0	0	1	0	1	0	0	0	1	0	0	0	1	0	0	1	0	1	0	0	0	0	1	0	0	0	7	dispensable
pan_gene_12126	pan_gene_24737	Days_to_silk	100_Kernel_weight;Days_to_silk	0	0	1	0	0	0	0	1	0	0	0	0	1	0	0	0	0	1	1	0	1	0	0	0	0	1	7	dispensable
pan_gene_12126	pan_gene_24959	Days_to_silk	Days_to_silk	0	0	1	0	0	0	0	0	0	0	0	0	0	0	0	0	0	0	0	0	0	0	1	0	0	0	2	dispensable
pan_gene_12126	pan_gene_26571	Days_to_silk	Days_to_anthesis;Days_to_silk	0	0	1	1	0	0	0	0	1	1	0	0	0	0	0	1	0	1	1	0	0	1	1	0	0	0	9	dispensable
pan_gene_12126	pan_gene_30873	Days_to_silk	Days_to_silk;Height_above_ear	0	0	1	1	0	0	1	0	1	0	1	0	0	0	0	0	1	1	1	1	0	1	0	0	0	1	11	near-core
pan_gene_12247	pan_gene_12782	Days_to_anthesis;Days_to_silk	Boxcox-transformed_leaf_angle;Days_to_silk;Leaf_width	0	0	0	0	0	0	0	0	0	0	0	0	1	0	0	0	0	0	0	0	0	0	0	0	0	0	1	private
pan_gene_12247	pan_gene_24039	Days_to_anthesis;Days_to_silk	Average_internode_length_(above_ear);Days_to_silk;Northern_Leaf_Blight	0	0	1	1	0	0	0	0	0	0	0	0	1	0	1	0	0	0	1	0	1	0	0	1	0	0	7	dispensable
pan_gene_12513	pan_gene_19251	Days_to_silk	Average_internode_length_(whole_plant);Days_to_silk;Leaf_width;Ratio_of_ear_height_to_total_height;Southern_leaf_blight	0	0	1	0	1	0	1	0	0	1	0	0	0	1	0	0	0	1	0	0	0	0	0	1	0	0	7	dispensable
pan_gene_12513	pan_gene_22776	Days_to_silk	Days_to_silk;Ear_height;Ear_row_number;Leaf_length;Nodes_above_ear	0	0	1	0	0	0	0	0	0	0	0	0	0	1	1	0	0	1	0	0	0	0	0	0	0	0	4	dispensable
pan_gene_12513	pan_gene_27671	Days_to_silk	Days_to_silk;Height_above_ear;Leaf_width	0	0	1	1	1	1	0	1	1	1	1	0	0	1	1	0	1	0	0	1	1	0	1	0	0	0	14	near-core
pan_gene_14004	pan_gene_14323	Days_to_silk	Days_to_silk	0	0	0	0	0	0	0	0	0	0	0	0	1	0	0	0	0	0	0	0	0	0	0	0	0	0	1	private
pan_gene_14004	pan_gene_18943	Days_to_silk	Days_to_silk	0	0	0	0	1	0	1	0	0	0	0	0	0	0	0	1	0	1	0	0	0	0	0	0	0	0	4	dispensable
pan_gene_14004	pan_gene_19692	Days_to_silk	Days_to_silk	0	0	0	0	0	0	0	0	0	0	0	0	0	0	1	0	0	1	0	0	0	0	0	0	0	0	2	dispensable
pan_gene_14004	pan_gene_22431	Days_to_silk	Days_to_anthesis;Days_to_silk;Tassel_branch_number	0	0	0	0	0	0	0	0	0	0	0	0	0	0	0	1	0	0	0	0	0	0	0	0	0	0	1	private
pan_gene_14004	pan_gene_97078	Days_to_silk	Days_to_anthesis;Days_to_silk;Leaf_width;Southern_leaf_blight	0	0	0	0	0	0	0	0	0	0	0	0	1	0	0	0	0	0	0	0	0	0	0	0	0	0	1	private
pan_gene_14274	pan_gene_31177	Days_to_silk;Plant_height	Days_to_silk;Total_amino_acids	0	0	1	0	0	0	0	0	0	0	1	0	0	0	0	0	0	0	0	0	1	1	1	1	1	0	7	dispensable
pan_gene_14274	pan_gene_7804	Days_to_silk;Plant_height	Days_to_silk	0	0	0	0	0	0	0	0	1	0	0	0	0	0	0	0	0	0	0	0	0	0	0	0	0	0	1	private
pan_gene_14323	pan_gene_15407	Days_to_silk	Days_to_anthesis;Days_to_silk	0	0	0	0	0	1	0	0	0	0	0	0	0	0	0	0	0	0	0	0	0	0	0	0	0	0	1	private
pan_gene_14323	pan_gene_15515	Days_to_silk	Days_to_silk	0	0	1	1	1	1	0	0	1	0	0	1	1	1	0	0	1	1	0	0	0	0	0	0	0	0	10	dispensable
pan_gene_14323	pan_gene_16031	Days_to_silk	Days_to_silk	0	0	1	1	1	0	0	0	1	0	0	1	0	1	1	1	1	0	0	0	0	0	0	0	0	0	9	dispensable
pan_gene_14323	pan_gene_23709	Days_to_silk	Days_to_silk	0	0	1	1	0	0	0	1	0	0	1	0	0	1	0	0	0	0	0	0	0	0	0	0	0	0	5	dispensable
pan_gene_14323	pan_gene_23747	Days_to_silk	Average_internode_length_(below_ear);Days_to_silk	0	0	1	1	1	1	0	1	1	0	1	1	1	1	0	0	0	0	0	0	0	0	0	0	0	0	10	dispensable
pan_gene_14323	pan_gene_26803	Days_to_silk	Days_to_silk;Stalk_strength	0	0	1	1	1	1	0	0	1	0	0	1	0	1	0	0	1	0	0	0	0	0	0	0	0	0	8	dispensable
pan_gene_14323	pan_gene_26820	Days_to_silk	Days_to_anthesis;Days_to_silk	0	0	0	0	0	1	0	0	0	0	0	0	0	0	0	0	0	0	0	0	0	0	0	0	0	0	1	private
pan_gene_14323	pan_gene_28589	Days_to_silk	Days_to_silk	0	0	1	1	0	1	0	0	1	0	0	1	1	0	0	0	0	0	0	0	0	0	0	0	0	0	6	dispensable
pan_gene_14323	pan_gene_5816	Days_to_silk	Days_to_anthesis;Days_to_silk;Ear_row_number;Photoperiod_growing-degree_days_to_anthesis	0	0	0	0	0	1	0	0	0	0	0	0	1	0	0	0	0	0	0	0	1	0	0	0	0	0	3	dispensable
pan_gene_14357	pan_gene_5434	Days_to_anthesis;Days_to_silk	Days_to_anthesis;Days_to_silk	0	0	0	0	0	0	0	1	0	0	0	0	0	0	0	0	0	0	0	0	0	0	0	0	0	0	1	private
pan_gene_14357	pan_gene_5820	Days_to_anthesis;Days_to_silk	Chlorophyll_A;Days_to_anthesis;Days_to_silk;PCA_of_metabolites:_PC2;Stalk_strength;Tassel_branch_number	0	0	0	0	0	0	0	0	1	0	0	0	0	0	0	0	0	1	0	0	0	0	0	0	0	0	2	dispensable
pan_gene_14511	pan_gene_23747	Cob_diameter;Days_to_silk	Average_internode_length_(below_ear);Days_to_silk	0	0	1	0	0	0	0	0	0	0	0	0	0	0	0	0	0	0	0	0	0	0	0	0	0	0	1	private
pan_gene_14511	pan_gene_26707	Cob_diameter;Days_to_silk	Days_to_silk;Nodes_per_plant;Ratio_of_ear_height_to_total_height	0	0	1	0	0	0	1	1	0	1	0	1	0	0	0	0	0	1	1	0	1	0	0	0	0	1	9	dispensable
pan_gene_14511	pan_gene_29929	Cob_diameter;Days_to_silk	Days_to_silk	0	0	1	0	0	0	0	0	0	0	0	0	0	0	0	0	0	0	0	0	0	0	0	0	0	0	1	private
pan_gene_14511	pan_gene_30841	Cob_diameter;Days_to_silk	Average_internode_length_(whole_plant);Days_to_silk;Ear_row_number;Tassel_branch_number	0	0	1	0	0	0	0	0	0	0	0	0	0	0	0	0	0	0	0	0	0	0	0	0	0	0	1	private
pan_gene_14511	pan_gene_32705	Cob_diameter;Days_to_silk	Boxcox-transformed_leaf_angle;Chlorophyll_A;Days_to_silk;Nodes_per_plant;Nodes_to_ear;Total_amino_acids	0	0	1	0	0	0	0	1	1	0	0	0	0	0	0	0	0	0	0	0	1	0	0	0	0	0	4	dispensable
pan_gene_15387	pan_gene_16019	Days_to_silk	Days_to_anthesis;Days_to_silk	0	0	0	0	0	0	0	0	0	0	0	0	0	0	0	0	0	0	1	0	0	0	0	0	0	0	1	private
pan_gene_15407	pan_gene_61601	Days_to_anthesis;Days_to_silk	Average_internode_length_(above_ear);Days_to_silk;Ear_row_number	0	0	0	0	0	1	0	0	0	0	0	0	0	0	0	0	0	0	0	1	0	0	0	0	0	0	2	dispensable
pan_gene_15515	pan_gene_3766	Days_to_silk	Days_to_silk	0	0	1	1	0	0	1	0	0	1	0	0	0	0	0	0	0	0	0	0	1	0	1	0	0	0	6	dispensable
pan_gene_15515	pan_gene_61601	Days_to_silk	Average_internode_length_(above_ear);Days_to_silk;Ear_row_number	0	0	1	0	0	1	1	0	1	0	0	1	1	0	1	0	0	1	0	0	1	1	0	1	1	1	13	near-core
pan_gene_15515	pan_gene_64212	Days_to_silk	Days_to_silk;Nitrate	0	0	1	0	0	1	1	0	0	0	1	0	0	0	0	0	0	1	0	0	1	0	0	1	0	0	7	dispensable
pan_gene_15538	pan_gene_27645	Days_to_anthesis;Days_to_silk	Days_to_silk	0	0	1	0	0	0	0	0	1	0	0	0	0	0	0	0	0	0	0	0	0	0	0	0	0	0	2	dispensable
pan_gene_15559	pan_gene_22774	Days_to_silk	Days_to_silk	0	0	0	0	0	0	0	0	0	0	0	0	0	0	0	0	0	0	1	0	0	0	0	0	0	0	1	private
pan_gene_15925	pan_gene_22092	Days_to_silk;Leaf_length;Total_amino_acids	Days_to_silk	0	0	1	1	1	1	0	1	0	1	0	1	1	1	1	0	0	0	1	1	0	1	1	0	1	0	15	near-core
pan_gene_15925	pan_gene_27644	Days_to_silk;Leaf_length;Total_amino_acids	Days_to_silk;Total_amino_acids	0	0	1	1	0	1	0	0	0	0	1	1	0	0	0	1	0	0	0	0	0	0	1	0	0	0	7	dispensable
pan_gene_15925	pan_gene_29791	Days_to_silk;Leaf_length;Total_amino_acids	Days_to_anthesis;Days_to_silk;Ear_height;Leaf_length;Leaf_width;Nodes_per_plant;Nodes_to_ear	0	0	1	0	0	0	0	0	0	0	0	0	0	0	0	0	0	0	0	0	0	0	0	0	0	0	1	private
pan_gene_15925	pan_gene_4215	Days_to_silk;Leaf_length;Total_amino_acids	Boxcox-transformed_leaf_angle;Days_to_silk	0	0	1	1	1	0	1	0	0	0	0	0	1	0	1	0	1	0	1	0	1	0	0	0	0	0	9	dispensable
pan_gene_15971	pan_gene_24737	Days_to_silk;Glucose;PCA_of_metabolites:_PC2;Total_amino_acids	100_Kernel_weight;Days_to_silk	0	0	1	0	0	0	0	0	0	0	0	0	0	0	0	0	0	0	0	0	0	0	0	0	0	0	1	private
pan_gene_15971	pan_gene_24959	Days_to_silk;Glucose;PCA_of_metabolites:_PC2;Total_amino_acids	Days_to_silk	0	0	1	0	0	0	0	0	0	0	1	0	0	0	0	0	0	0	0	0	0	0	0	0	0	0	2	dispensable
pan_gene_15971	pan_gene_24960	Days_to_silk;Glucose;PCA_of_metabolites:_PC2;Total_amino_acids	Days_to_silk;Stalk_strength	0	0	1	0	0	0	1	0	0	1	0	0	0	0	0	0	0	0	1	0	0	0	0	0	0	0	4	dispensable
pan_gene_15971	pan_gene_24978	Days_to_silk;Glucose;PCA_of_metabolites:_PC2;Total_amino_acids	Days_to_silk;Height_per_day_(until_flowering)	0	0	1	0	0	0	0	0	0	0	0	0	0	0	0	0	0	0	0	0	0	0	0	0	0	0	1	private
pan_gene_15971	pan_gene_26651	Days_to_silk;Glucose;PCA_of_metabolites:_PC2;Total_amino_acids	Days_to_silk	0	0	1	0	0	0	1	0	0	0	0	0	0	0	0	0	0	0	0	0	0	0	0	0	0	0	2	dispensable
pan_gene_15971	pan_gene_7919	Days_to_silk;Glucose;PCA_of_metabolites:_PC2;Total_amino_acids	Days_to_silk	0	0	1	0	0	0	1	0	1	1	1	1	1	0	1	1	0	0	0	0	1	0	0	0	0	0	10	dispensable
pan_gene_15996	pan_gene_18191	Days_to_silk;Height_per_day_(until_flowering)	Days_to_silk	0	0	1	1	1	0	0	1	1	0	0	0	0	1	0	0	0	0	0	0	0	0	0	0	0	0	6	dispensable
pan_gene_15996	pan_gene_22092	Days_to_silk;Height_per_day_(until_flowering)	Days_to_silk	0	0	1	1	0	0	0	1	0	0	0	0	0	0	0	0	0	1	0	0	0	0	0	0	0	0	4	dispensable
pan_gene_15996	pan_gene_24852	Days_to_silk;Height_per_day_(until_flowering)	Days_to_silk;Fumarate	0	0	1	0	0	0	0	0	1	0	0	0	0	0	0	0	0	0	0	0	0	0	0	0	0	0	2	dispensable
pan_gene_16019	pan_gene_17267	Days_to_anthesis;Days_to_silk	Days_to_silk;Leaf_length	0	0	1	0	0	0	0	0	0	0	0	0	0	0	0	0	0	0	0	0	0	0	1	0	0	0	2	dispensable
pan_gene_16029	pan_gene_29775	Days_to_silk;Glucose	Days_to_silk	0	0	1	1	0	0	0	0	1	1	0	0	0	0	0	0	0	0	0	0	0	0	0	0	0	0	4	dispensable
pan_gene_16029	pan_gene_7125	Days_to_silk;Glucose	Days_to_silk	0	0	1	1	1	0	0	0	0	0	0	0	1	0	0	0	0	0	0	0	0	0	0	1	0	1	6	dispensable
pan_gene_16031	pan_gene_26787	Days_to_silk	Days_to_anthesis;Days_to_silk	0	0	1	0	0	0	0	0	0	0	0	0	0	0	0	0	0	0	0	0	0	0	1	0	0	0	2	dispensable
pan_gene_16031	pan_gene_31177	Days_to_silk	Days_to_silk;Total_amino_acids	0	0	1	0	0	0	0	0	0	0	1	0	0	0	0	1	0	0	0	0	0	1	0	0	0	0	4	dispensable
pan_gene_16031	pan_gene_317	Days_to_silk	Days_to_anthesis;Days_to_silk;Ear_height;Nodes_to_ear;Plant_height;Tassel_length	0	0	1	0	0	0	0	0	1	0	0	0	0	0	1	1	0	0	0	0	0	0	0	0	0	0	4	dispensable
pan_gene_16031	pan_gene_4314	Days_to_silk	Days_to_silk	0	0	0	0	0	0	0	0	0	0	0	0	0	0	0	0	0	0	0	0	0	0	0	1	0	1	2	dispensable
pan_gene_16031	pan_gene_5816	Days_to_silk	Days_to_anthesis;Days_to_silk;Ear_row_number;Photoperiod_growing-degree_days_to_anthesis	0	0	0	0	0	0	0	0	0	0	1	0	0	0	0	0	0	0	0	0	0	0	0	0	0	0	1	private
pan_gene_16072	pan_gene_24870	Days_to_anthesis;Days_to_silk;Nodes_to_ear	Days_to_silk;Glucose	0	0	1	0	0	0	0	0	0	0	0	0	0	0	0	0	0	0	0	0	0	0	0	0	0	0	1	private
pan_gene_16497	pan_gene_29932	Days_to_anthesis;Days_to_silk;Height_above_ear;Photoperiod_growing-degree_days_to_anthesis	Days_to_silk;Nodes_per_plant;Nodes_to_ear	0	0	0	0	0	0	0	0	0	0	1	0	0	0	0	0	0	1	0	0	0	0	0	0	0	0	2	dispensable
pan_gene_16497	pan_gene_64212	Days_to_anthesis;Days_to_silk;Height_above_ear;Photoperiod_growing-degree_days_to_anthesis	Days_to_silk;Nitrate	0	0	0	0	0	1	0	0	0	0	1	0	0	0	0	0	0	0	0	0	0	0	0	0	0	0	2	dispensable
pan_gene_16612	pan_gene_29899	Days_to_silk;Photoperiod_growing-degree_days_to_anthesis	Days_to_silk	0	0	1	0	0	0	0	0	0	0	0	0	0	1	0	0	0	0	0	0	1	0	1	0	0	0	4	dispensable
pan_gene_16980	pan_gene_27347	Days_to_silk	Days_to_silk	0	0	1	1	1	0	0	0	0	0	0	0	0	0	0	0	0	1	0	0	1	0	0	0	0	0	5	dispensable
pan_gene_16980	pan_gene_59791	Days_to_silk	100_Kernel_weight;Days_to_silk;Northern_Leaf_Blight;Stalk_strength	0	0	1	1	0	0	0	0	1	0	0	0	0	0	0	0	1	1	0	0	1	0	1	0	0	1	8	dispensable
pan_gene_16980	pan_gene_7919	Days_to_silk	Days_to_silk	0	0	1	0	0	0	0	0	0	0	0	0	0	0	0	0	0	0	0	0	0	1	1	0	0	0	3	dispensable
pan_gene_1706	pan_gene_24950	Days_to_silk	100_Kernel_weight;Days_to_anthesis;Days_to_silk	0	0	1	0	0	0	0	0	0	0	0	0	0	0	0	0	0	0	0	0	0	0	0	0	0	0	1	private
pan_gene_17176	pan_gene_24221	Days_to_silk;Ear_row_number;Photoperiod_growing-degree_days_to_anthesis	Days_to_silk	0	0	1	1	1	0	0	0	0	0	1	1	1	1	0	0	1	0	0	0	0	1	0	0	0	0	9	dispensable
pan_gene_17176	pan_gene_25170	Days_to_silk;Ear_row_number;Photoperiod_growing-degree_days_to_anthesis	Days_to_silk;Leaf_width	0	0	1	0	1	0	0	0	0	1	0	1	1	1	0	1	1	0	0	0	0	0	0	0	0	0	8	dispensable
pan_gene_17176	pan_gene_5419	Days_to_silk;Ear_row_number;Photoperiod_growing-degree_days_to_anthesis	Days_to_anthesis;Days_to_silk;Nodes_per_plant;Tassel_length;Total_amino_acids	0	0	1	1	1	0	0	0	0	1	1	0	0	1	0	1	1	0	0	0	0	0	0	0	0	0	8	dispensable
pan_gene_17176	pan_gene_7982	Days_to_silk;Ear_row_number;Photoperiod_growing-degree_days_to_anthesis	Average_internode_length_(whole_plant);Days_to_silk;Tassel_branch_number	0	0	1	0	1	0	0	1	0	1	1	1	1	1	0	1	1	0	0	0	0	1	1	0	0	0	12	near-core
pan_gene_17176	pan_gene_9151	Days_to_silk;Ear_row_number;Photoperiod_growing-degree_days_to_anthesis	Days_to_silk;Nodes_per_plant	0	0	1	0	0	0	0	0	0	0	1	0	0	0	0	0	0	0	0	0	0	0	0	0	0	0	2	dispensable
pan_gene_17312	pan_gene_22774	Days_to_silk	Days_to_silk	0	0	1	1	1	0	1	1	1	1	0	1	0	1	0	0	0	0	0	0	1	0	1	0	1	1	13	near-core
pan_gene_17312	pan_gene_23250	Days_to_silk	Days_to_silk	0	0	1	1	0	0	0	0	1	1	0	0	1	0	0	0	0	1	1	0	1	0	1	0	1	0	10	dispensable
pan_gene_17312	pan_gene_26235	Days_to_silk	Days_to_silk	0	0	1	0	0	0	1	1	0	1	0	0	0	0	0	0	0	0	1	0	0	0	0	0	0	0	5	dispensable
pan_gene_17312	pan_gene_27347	Days_to_silk	Days_to_silk	0	0	1	1	0	0	0	0	0	0	0	0	0	0	0	0	0	0	0	0	0	0	0	0	0	0	2	dispensable
pan_gene_17312	pan_gene_3766	Days_to_silk	Days_to_silk	0	0	1	0	0	0	0	0	0	0	0	0	0	0	0	0	0	0	0	0	0	0	0	0	0	0	1	private
pan_gene_17312	pan_gene_4458	Days_to_silk	Anthesis-silking_interval;Boxcox-transformed_leaf_angle;Days_to_silk;Nodes_above_ear;Photoperiod_Growing-degree_days_to_silk	0	0	1	0	0	0	0	0	0	1	0	0	0	0	0	0	0	0	0	0	0	0	0	0	0	0	2	dispensable
pan_gene_17312	pan_gene_59791	Days_to_silk	100_Kernel_weight;Days_to_silk;Northern_Leaf_Blight;Stalk_strength	0	0	1	1	1	0	0	0	0	0	0	0	0	1	0	0	0	0	0	0	0	0	0	0	0	0	4	dispensable
pan_gene_17312	pan_gene_9507	Days_to_silk	Days_to_silk	0	0	1	0	0	0	0	0	0	0	0	0	1	0	0	0	0	0	0	0	0	0	0	1	0	0	3	dispensable
pan_gene_17462	pan_gene_19251	Boxcox-transformed_leaf_angle;Days_to_silk	Average_internode_length_(whole_plant);Days_to_silk;Leaf_width;Ratio_of_ear_height_to_total_height;Southern_leaf_blight	0	0	1	0	0	0	0	0	0	0	0	0	0	0	0	0	0	0	0	1	1	0	1	0	0	0	4	dispensable
pan_gene_17705	pan_gene_22284	Anthesis-silking_interval;Days_to_anthesis;Days_to_silk;Protein	Days_to_silk;Nodes_to_ear	0	0	1	1	1	0	0	1	1	0	0	1	1	1	0	0	1	0	0	0	0	0	1	0	1	1	12	near-core
pan_gene_17705	pan_gene_22407	Anthesis-silking_interval;Days_to_anthesis;Days_to_silk;Protein	Days_to_silk	0	0	1	0	0	0	0	0	0	0	0	0	0	0	0	0	1	0	0	0	0	0	0	0	0	0	2	dispensable
pan_gene_17705	pan_gene_23747	Anthesis-silking_interval;Days_to_anthesis;Days_to_silk;Protein	Average_internode_length_(below_ear);Days_to_silk	0	0	1	0	0	0	0	0	0	0	0	0	0	0	0	0	0	0	0	0	0	1	0	0	0	0	2	dispensable
pan_gene_17705	pan_gene_3982	Anthesis-silking_interval;Days_to_anthesis;Days_to_silk;Protein	Days_to_silk	0	0	1	1	1	1	0	0	1	0	1	1	0	0	0	1	0	0	0	0	1	0	0	0	0	0	9	dispensable
pan_gene_18191	pan_gene_24852	Days_to_silk	Days_to_silk;Fumarate	0	0	1	0	0	0	0	0	1	0	0	0	0	0	0	0	0	0	0	0	0	1	0	0	1	0	4	dispensable
pan_gene_18191	pan_gene_26722	Days_to_silk	Days_to_silk	0	0	1	0	0	0	1	1	1	0	0	1	0	0	0	0	0	0	0	0	1	0	0	0	0	1	7	dispensable
pan_gene_18191	pan_gene_8121	Days_to_silk	Average_internode_length_(whole_plant);Days_to_silk;Fumarate;Height_per_day_(until_flowering)	0	0	1	0	0	0	0	0	0	1	0	0	0	0	0	0	0	0	1	0	1	0	0	0	0	0	4	dispensable
pan_gene_18235	pan_gene_9118	Days_to_silk;Nodes_per_plant;Ratio_of_ear_height_to_total_height	Days_to_silk	0	0	1	0	0	0	0	0	0	0	0	1	0	0	0	0	0	0	0	0	0	0	0	1	0	0	3	dispensable
pan_gene_18235	pan_gene_9154	Days_to_silk;Nodes_per_plant;Ratio_of_ear_height_to_total_height	Anthesis-silking_interval;Days_to_silk;Stalk_strength	0	0	1	0	0	0	0	0	0	0	0	1	0	0	0	0	0	0	0	0	0	0	0	0	0	0	2	dispensable
pan_gene_18324	pan_gene_24039	Days_to_silk	Average_internode_length_(above_ear);Days_to_silk;Northern_Leaf_Blight	0	0	1	1	0	1	0	0	0	0	0	0	0	1	0	0	0	0	0	0	0	0	0	0	0	0	4	dispensable
pan_gene_18324	pan_gene_5380	Days_to_silk	Anthesis-silking_interval;Average_internode_length_(whole_plant);Days_to_silk	0	0	1	0	0	0	0	0	0	0	0	0	0	0	0	0	0	0	0	0	0	0	0	0	0	0	1	private
pan_gene_18374	pan_gene_24974	Days_to_silk	Days_to_silk	0	0	1	0	1	0	0	0	0	0	0	0	0	1	0	0	0	0	0	0	0	0	0	0	0	0	3	dispensable
pan_gene_18374	pan_gene_32738	Days_to_silk	Days_to_anthesis;Days_to_silk;Nodes_per_plant;Nodes_to_ear	0	0	1	0	1	1	0	0	0	1	0	0	0	0	0	1	0	0	0	0	0	0	0	0	0	0	5	dispensable
pan_gene_18943	pan_gene_23747	Days_to_silk	Average_internode_length_(below_ear);Days_to_silk	0	0	1	1	1	0	1	0	1	0	1	1	0	0	0	1	0	0	0	0	1	0	1	0	1	0	11	near-core
pan_gene_18943	pan_gene_30873	Days_to_silk	Days_to_silk;Height_above_ear	0	0	1	1	0	0	0	0	0	0	1	1	0	0	0	0	0	1	1	0	1	0	0	1	1	0	9	dispensable
pan_gene_18943	pan_gene_5816	Days_to_silk	Days_to_anthesis;Days_to_silk;Ear_row_number;Photoperiod_growing-degree_days_to_anthesis	0	0	0	0	0	0	0	0	0	0	1	0	0	0	0	0	0	0	1	0	1	0	1	0	0	1	5	dispensable
pan_gene_18943	pan_gene_61601	Days_to_silk	Average_internode_length_(above_ear);Days_to_silk;Ear_row_number	0	0	1	1	0	0	1	0	1	0	0	1	0	0	1	0	0	1	0	0	0	0	1	0	0	0	8	dispensable
pan_gene_18944	pan_gene_9154	Boxcox-transformed_leaf_angle;Days_to_silk;Sucrose	Anthesis-silking_interval;Days_to_silk;Stalk_strength	0	0	1	0	0	0	0	0	0	0	0	0	0	0	0	0	0	0	0	0	0	0	0	0	0	0	1	private
pan_gene_18948	pan_gene_22193	Days_to_silk;Ratio_of_ear_height_to_total_height	Days_to_silk;Malate	0	0	1	0	0	0	0	0	0	0	0	0	0	0	0	0	0	0	0	0	0	0	0	0	0	0	1	private
pan_gene_19251	pan_gene_2609	Average_internode_length_(whole_plant);Days_to_silk;Leaf_width;Ratio_of_ear_height_to_total_height;Southern_leaf_blight	Days_to_silk;Nodes_to_ear;Northern_Leaf_Blight	0	0	1	1	0	0	0	0	0	0	0	0	0	0	0	0	0	0	0	1	0	0	1	1	1	0	6	dispensable
pan_gene_19310	pan_gene_28607	Chlorophyll_A;Days_to_silk;PCA_of_metabolites:_PC1	Days_to_silk	0	0	0	1	0	0	0	0	0	0	0	0	0	0	0	0	0	0	0	0	0	0	0	0	0	0	1	private
pan_gene_19692	pan_gene_22431	Days_to_silk	Days_to_anthesis;Days_to_silk;Tassel_branch_number	0	0	0	0	1	0	0	0	0	1	0	0	0	0	0	1	0	0	0	0	0	0	0	0	0	0	3	dispensable
pan_gene_19692	pan_gene_23747	Days_to_silk	Average_internode_length_(below_ear);Days_to_silk	0	0	0	0	0	1	0	0	0	0	0	0	0	0	1	0	0	0	0	0	0	0	1	0	0	0	3	dispensable
pan_gene_19692	pan_gene_26589	Days_to_silk	Days_to_silk	0	0	0	0	1	1	0	0	0	0	0	0	0	0	1	1	0	1	1	0	0	0	1	0	0	0	7	dispensable
pan_gene_19692	pan_gene_32705	Days_to_silk	Boxcox-transformed_leaf_angle;Chlorophyll_A;Days_to_silk;Nodes_per_plant;Nodes_to_ear;Total_amino_acids	0	0	0	0	1	0	0	0	0	0	0	0	0	0	0	0	0	1	0	1	0	0	1	0	0	0	4	dispensable
pan_gene_22092	pan_gene_24978	Days_to_silk	Days_to_silk;Height_per_day_(until_flowering)	0	0	1	0	1	1	1	0	1	0	1	0	1	0	1	0	0	0	1	0	0	1	0	0	0	0	10	dispensable
pan_gene_22092	pan_gene_27644	Days_to_silk	Days_to_silk;Total_amino_acids	0	0	1	0	0	1	1	0	0	0	0	1	0	0	0	0	0	0	1	1	0	0	0	0	0	0	6	dispensable
pan_gene_22093	pan_gene_32593	Days_to_anthesis;Days_to_silk	Average_internode_length_(above_ear);Days_to_silk	0	0	1	0	0	1	0	0	0	0	1	0	0	0	0	0	0	0	0	0	1	0	0	0	0	0	4	dispensable
pan_gene_22093	pan_gene_98248	Days_to_anthesis;Days_to_silk	Days_to_silk;Plant_height	0	0	1	0	0	0	0	0	0	0	0	0	0	0	0	0	0	0	0	0	0	0	0	0	0	0	1	private
pan_gene_22115	pan_gene_27646	Chlorophyll_A;Days_to_anthesis;Days_to_silk	Days_to_silk;Protein;Total_amino_acids	0	0	0	0	0	0	0	0	0	0	0	0	0	0	0	0	0	0	0	0	0	0	0	0	1	0	1	private
pan_gene_22158	pan_gene_8409	Days_to_anthesis;Days_to_silk;Ear_row_number	Days_to_silk;Nodes_per_plant;Nodes_to_ear	0	0	1	0	0	0	0	0	0	1	1	0	0	0	0	0	0	0	0	0	0	0	0	0	0	0	3	dispensable
pan_gene_22284	pan_gene_22308	Days_to_silk;Nodes_to_ear	Boxcox-transformed_leaf_angle;Days_to_anthesis;Days_to_silk;Tassel_branch_number	0	0	1	1	1	1	1	1	1	1	1	1	1	1	1	1	1	1	1	0	1	0	1	0	1	1	21	core
pan_gene_22284	pan_gene_22407	Days_to_silk;Nodes_to_ear	Days_to_silk	0	0	1	0	0	0	0	0	0	0	0	0	0	0	0	0	0	0	0	0	0	0	0	0	0	0	1	private
pan_gene_22284	pan_gene_24956	Days_to_silk;Nodes_to_ear	Days_to_anthesis;Days_to_silk;Stalk_strength	0	0	1	1	0	0	1	0	1	0	0	0	0	1	1	0	1	0	0	0	0	0	0	0	0	0	7	dispensable
pan_gene_22284	pan_gene_28770	Days_to_silk;Nodes_to_ear	Days_to_silk	0	0	1	0	0	0	0	0	0	0	0	0	0	0	1	1	0	0	0	0	0	0	0	0	0	0	3	dispensable
pan_gene_22284	pan_gene_3982	Days_to_silk;Nodes_to_ear	Days_to_silk	0	0	1	1	0	0	0	0	0	0	0	1	0	0	0	1	1	0	0	0	1	0	0	0	0	0	6	dispensable
pan_gene_22284	pan_gene_5433	Days_to_silk;Nodes_to_ear	Days_to_anthesis;Days_to_silk;Tassel_branch_number	0	0	1	0	0	0	1	1	0	0	0	0	0	1	0	0	0	0	0	0	1	0	0	0	1	0	6	dispensable
pan_gene_22284	pan_gene_8000	Days_to_silk;Nodes_to_ear	Days_to_silk;Leaf_length;Ratio_of_ear_height_to_total_height	0	0	1	1	1	0	1	1	1	1	0	0	1	1	1	1	1	0	0	0	1	0	0	0	0	0	13	near-core
pan_gene_22303	pan_gene_24974	Days_to_anthesis;Days_to_silk;Nodes_to_ear;Ratio_of_ear_height_to_total_height	Days_to_silk	0	0	1	0	1	1	1	0	1	1	1	1	1	0	1	0	0	1	1	1	1	1	0	0	1	1	17	near-core
pan_gene_22303	pan_gene_27188	Days_to_anthesis;Days_to_silk;Nodes_to_ear;Ratio_of_ear_height_to_total_height	Days_to_silk;Nodes_above_ear	0	0	1	0	0	0	0	0	1	1	0	0	0	0	1	0	0	0	0	1	0	0	1	1	0	0	7	dispensable
pan_gene_22303	pan_gene_32738	Days_to_anthesis;Days_to_silk;Nodes_to_ear;Ratio_of_ear_height_to_total_height	Days_to_anthesis;Days_to_silk;Nodes_per_plant;Nodes_to_ear	0	0	1	1	0	1	1	0	0	1	0	0	0	0	1	0	0	0	1	0	0	0	1	0	0	1	9	dispensable
pan_gene_22308	pan_gene_23002	Boxcox-transformed_leaf_angle;Days_to_anthesis;Days_to_silk;Tassel_branch_number	Days_to_anthesis;Days_to_silk;Nodes_per_plant;Stalk_strength	0	0	1	0	1	0	1	1	0	0	0	1	0	0	1	1	0	0	0	0	1	0	1	1	0	0	10	dispensable
pan_gene_22308	pan_gene_5131	Boxcox-transformed_leaf_angle;Days_to_anthesis;Days_to_silk;Tassel_branch_number	Days_to_silk;Fructose;Glucose;Malate;Nodes_per_plant;Total_amino_acids	0	0	1	1	1	1	0	1	0	0	1	0	0	0	0	1	1	0	1	1	0	0	1	1	0	1	13	near-core
pan_gene_22308	pan_gene_9151	Boxcox-transformed_leaf_angle;Days_to_anthesis;Days_to_silk;Tassel_branch_number	Days_to_silk;Nodes_per_plant	0	0	1	0	0	0	0	0	0	0	0	0	0	0	0	0	0	0	0	0	0	0	0	0	0	0	1	private
pan_gene_22310	pan_gene_26823	Anthesis-silking_interval;Days_to_anthesis;Days_to_silk;Tassel_branch_number;Total_amino_acids	Boxcox-transformed_leaf_angle;Days_to_silk;Leaf_length	0	0	1	0	0	0	0	0	0	0	0	0	0	0	0	0	0	0	0	0	0	0	0	1	0	0	2	dispensable
pan_gene_22354	pan_gene_26707	Days_to_silk	Days_to_silk;Nodes_per_plant;Ratio_of_ear_height_to_total_height	0	0	1	0	0	0	0	0	0	0	0	0	0	0	0	0	0	0	0	0	0	0	0	0	0	0	1	private
pan_gene_22354	pan_gene_30841	Days_to_silk	Average_internode_length_(whole_plant);Days_to_silk;Ear_row_number;Tassel_branch_number	0	0	1	0	0	0	0	0	0	0	0	0	0	0	0	0	0	0	0	0	0	0	0	0	0	0	1	private
pan_gene_22365	pan_gene_25176	Anthesis-silking_interval;Days_to_silk;Ear_row_number;Ratio_of_ear_height_to_total_height	Days_to_silk	0	0	0	0	0	0	0	0	1	1	1	0	0	0	0	0	1	1	0	0	0	0	0	0	1	0	6	dispensable
pan_gene_22397	pan_gene_22407	Days_to_anthesis;Days_to_silk;Stalk_strength	Days_to_silk	0	0	1	0	0	1	0	0	0	0	0	0	0	0	0	0	0	0	0	0	0	0	0	0	0	0	2	dispensable
pan_gene_22397	pan_gene_22431	Days_to_anthesis;Days_to_silk;Stalk_strength	Days_to_anthesis;Days_to_silk;Tassel_branch_number	0	0	1	0	0	0	0	1	1	0	0	0	0	0	0	0	0	0	0	0	0	0	1	0	0	1	5	dispensable
pan_gene_22397	pan_gene_23747	Days_to_anthesis;Days_to_silk;Stalk_strength	Average_internode_length_(below_ear);Days_to_silk	0	0	1	0	0	1	1	0	1	0	1	0	0	0	1	0	0	0	1	0	1	0	1	0	0	1	10	dispensable
pan_gene_22397	pan_gene_24956	Days_to_anthesis;Days_to_silk;Stalk_strength	Days_to_anthesis;Days_to_silk;Stalk_strength	0	0	1	0	1	0	1	1	1	0	0	0	0	1	0	1	0	0	1	0	1	0	0	0	0	0	9	dispensable
pan_gene_22397	pan_gene_26646	Days_to_anthesis;Days_to_silk;Stalk_strength	Days_to_anthesis;Days_to_silk;Nodes_to_ear;Ratio_of_ear_height_to_total_height	0	0	1	0	0	0	0	0	0	1	0	0	0	0	0	0	0	0	1	0	0	0	0	0	0	0	3	dispensable
pan_gene_22397	pan_gene_26694	Days_to_anthesis;Days_to_silk;Stalk_strength	Days_to_anthesis;Days_to_silk;Ear_height;Nodes_to_ear;Photoperiod_Growing-degree_days_to_silk;Plant_height;Tassel_branch_number	0	0	1	1	1	1	1	1	1	1	1	1	1	1	1	1	1	1	0	1	1	1	1	1	0	1	22	core
pan_gene_22397	pan_gene_30551	Days_to_anthesis;Days_to_silk;Stalk_strength	Days_to_silk;Plant_height	0	0	1	0	1	0	0	1	0	1	0	0	1	0	0	0	0	1	0	0	0	0	0	0	1	0	7	dispensable
pan_gene_22397	pan_gene_32705	Days_to_anthesis;Days_to_silk;Stalk_strength	Boxcox-transformed_leaf_angle;Chlorophyll_A;Days_to_silk;Nodes_per_plant;Nodes_to_ear;Total_amino_acids	0	0	1	1	1	0	0	1	1	0	0	0	0	0	0	0	0	1	0	0	1	0	0	0	0	0	7	dispensable
pan_gene_22397	pan_gene_8415	Days_to_anthesis;Days_to_silk;Stalk_strength	Days_to_silk;Nodes_per_plant	0	0	1	0	0	0	0	1	1	0	1	0	1	1	0	1	0	1	0	0	1	0	0	0	0	0	9	dispensable
pan_gene_22406	pan_gene_27655	Days_to_silk	Days_to_anthesis;Days_to_silk;Total_amino_acids	0	0	1	0	0	0	0	0	0	0	0	0	1	0	0	0	1	0	1	1	0	1	0	0	0	0	6	dispensable
pan_gene_22406	pan_gene_570	Days_to_silk	Average_internode_length_(above_ear);Days_to_silk;Ear_height;Height_above_ear;Plant_height	0	0	1	0	0	0	0	0	0	0	0	0	0	0	0	0	0	0	0	0	0	0	0	0	0	0	1	private
pan_gene_22406	pan_gene_5869	Days_to_silk	Cob_diameter;Days_to_silk;Nodes_to_ear	0	0	1	0	0	0	0	0	1	0	0	0	0	0	0	0	0	0	0	0	0	0	0	0	0	0	2	dispensable
pan_gene_22407	pan_gene_23002	Days_to_silk	Days_to_anthesis;Days_to_silk;Nodes_per_plant;Stalk_strength	0	0	1	0	0	1	0	0	0	0	1	0	0	0	0	0	0	1	0	0	0	0	0	0	0	0	4	dispensable
pan_gene_22407	pan_gene_26787	Days_to_silk	Days_to_anthesis;Days_to_silk	0	0	1	0	0	0	0	0	0	0	0	0	0	0	0	0	1	0	0	0	0	0	0	0	0	0	2	dispensable
pan_gene_22407	pan_gene_31177	Days_to_silk	Days_to_silk;Total_amino_acids	0	0	1	0	0	0	0	0	0	0	0	0	0	0	0	0	0	0	0	0	0	0	0	0	0	0	1	private
pan_gene_22407	pan_gene_3982	Days_to_silk	Days_to_silk	0	0	1	0	0	1	0	0	0	0	1	0	0	0	0	0	0	1	0	1	0	0	0	0	0	0	5	dispensable
pan_gene_22407	pan_gene_5816	Days_to_silk	Days_to_anthesis;Days_to_silk;Ear_row_number;Photoperiod_growing-degree_days_to_anthesis	0	0	0	0	0	1	0	0	0	1	0	0	1	1	0	1	1	0	0	0	0	0	0	0	0	0	6	dispensable
pan_gene_22407	pan_gene_8000	Days_to_silk	Days_to_silk;Leaf_length;Ratio_of_ear_height_to_total_height	0	0	1	0	0	1	0	0	0	0	0	0	0	1	0	0	1	0	0	1	0	0	0	0	0	0	5	dispensable
pan_gene_22431	pan_gene_23747	Days_to_anthesis;Days_to_silk;Tassel_branch_number	Average_internode_length_(below_ear);Days_to_silk	0	0	1	0	0	0	0	0	0	0	0	0	0	0	0	1	0	0	0	0	0	0	1	0	1	1	5	dispensable
pan_gene_22431	pan_gene_25175	Days_to_anthesis;Days_to_silk;Tassel_branch_number	Days_to_silk	0	0	0	0	0	0	0	0	0	0	0	0	0	0	0	1	0	0	0	0	0	0	0	0	0	0	1	private
pan_gene_22431	pan_gene_26571	Days_to_anthesis;Days_to_silk;Tassel_branch_number	Days_to_anthesis;Days_to_silk	0	0	1	0	0	0	0	0	1	0	0	0	0	0	0	1	1	0	0	0	0	1	1	0	0	0	6	dispensable
pan_gene_22431	pan_gene_26589	Days_to_anthesis;Days_to_silk;Tassel_branch_number	Days_to_silk	0	0	0	0	0	0	0	0	1	0	0	0	0	0	0	1	1	0	0	0	0	0	0	0	1	0	4	dispensable
pan_gene_22431	pan_gene_29932	Days_to_anthesis;Days_to_silk;Tassel_branch_number	Days_to_silk;Nodes_per_plant;Nodes_to_ear	0	0	1	0	1	0	0	1	1	0	0	0	0	0	0	0	0	0	1	1	1	0	0	0	0	1	8	dispensable
pan_gene_22431	pan_gene_30551	Days_to_anthesis;Days_to_silk;Tassel_branch_number	Days_to_silk;Plant_height	0	0	1	1	0	0	0	1	0	0	0	1	0	0	0	0	0	1	1	1	0	0	0	0	0	0	7	dispensable
pan_gene_22431	pan_gene_30873	Days_to_anthesis;Days_to_silk;Tassel_branch_number	Days_to_silk;Height_above_ear	0	0	1	0	0	0	1	0	1	0	0	1	1	0	0	0	0	1	1	1	1	1	0	1	0	1	12	near-core
pan_gene_22431	pan_gene_5816	Days_to_anthesis;Days_to_silk;Tassel_branch_number	Days_to_anthesis;Days_to_silk;Ear_row_number;Photoperiod_growing-degree_days_to_anthesis	0	0	0	0	1	0	0	0	0	0	0	0	0	0	0	0	1	0	1	1	0	0	1	0	0	0	5	dispensable
pan_gene_22431	pan_gene_9162	Days_to_anthesis;Days_to_silk;Tassel_branch_number	Days_to_silk;Glucose	0	0	0	0	0	0	0	0	0	0	0	0	0	0	0	0	0	0	0	0	0	0	1	0	0	0	1	private
pan_gene_22774	pan_gene_4458	Days_to_silk	Anthesis-silking_interval;Boxcox-transformed_leaf_angle;Days_to_silk;Nodes_above_ear;Photoperiod_Growing-degree_days_to_silk	0	0	1	0	0	0	0	0	1	1	1	0	1	0	0	0	0	0	0	0	0	0	0	0	0	0	5	dispensable
pan_gene_22774	pan_gene_5869	Days_to_silk	Cob_diameter;Days_to_silk;Nodes_to_ear	0	0	1	0	0	1	1	0	1	1	0	0	1	0	0	0	0	0	0	0	0	0	0	0	0	0	6	dispensable
pan_gene_22776	pan_gene_25225	Days_to_silk;Ear_height;Ear_row_number;Leaf_length;Nodes_above_ear	Days_to_silk	0	0	1	0	0	1	0	0	0	0	0	0	0	0	1	0	0	0	0	1	0	0	1	0	0	0	5	dispensable
pan_gene_22776	pan_gene_29299	Days_to_silk;Ear_height;Ear_row_number;Leaf_length;Nodes_above_ear	Average_internode_length_(below_ear);Days_to_silk	0	0	1	0	0	0	0	0	0	0	0	0	0	1	0	0	0	0	0	0	0	0	0	0	0	0	2	dispensable
pan_gene_23002	pan_gene_26711	Days_to_anthesis;Days_to_silk;Nodes_per_plant;Stalk_strength	Days_to_silk;Nodes_to_ear	0	0	1	0	0	0	0	0	1	0	0	0	0	0	0	0	0	0	0	1	1	1	0	1	0	0	6	dispensable
pan_gene_23002	pan_gene_27654	Days_to_anthesis;Days_to_silk;Nodes_per_plant;Stalk_strength	Days_to_silk	0	0	1	0	0	0	0	0	1	0	1	0	0	0	0	0	0	0	0	0	0	0	0	0	0	0	3	dispensable
pan_gene_23002	pan_gene_28770	Days_to_anthesis;Days_to_silk;Nodes_per_plant;Stalk_strength	Days_to_silk	0	0	1	0	0	0	0	0	1	0	1	0	0	0	1	0	0	0	1	0	0	0	0	1	0	0	6	dispensable
pan_gene_23002	pan_gene_3982	Days_to_anthesis;Days_to_silk;Nodes_per_plant;Stalk_strength	Days_to_silk	0	0	1	1	1	0	0	0	0	0	1	1	0	0	1	1	0	1	0	0	1	0	0	1	0	0	10	dispensable
pan_gene_23002	pan_gene_8000	Days_to_anthesis;Days_to_silk;Nodes_per_plant;Stalk_strength	Days_to_silk;Leaf_length;Ratio_of_ear_height_to_total_height	0	0	1	1	1	1	1	1	0	1	1	0	0	0	1	0	0	1	0	0	1	0	0	1	0	0	12	near-core
pan_gene_23250	pan_gene_24737	Days_to_silk	100_Kernel_weight;Days_to_silk	0	0	1	0	0	0	0	0	0	0	0	0	0	0	0	0	0	0	1	0	0	0	0	0	0	0	2	dispensable
pan_gene_23250	pan_gene_24921	Days_to_silk	Days_to_silk	0	0	1	1	1	0	0	1	0	1	0	0	0	1	0	0	0	1	1	1	1	1	0	0	1	0	12	near-core
pan_gene_23250	pan_gene_64212	Days_to_silk	Days_to_silk;Nitrate	0	0	1	1	0	1	0	0	0	0	1	0	0	0	0	0	0	0	0	0	1	1	0	0	0	0	6	dispensable
pan_gene_23709	pan_gene_23747	Days_to_silk	Average_internode_length_(below_ear);Days_to_silk	0	0	1	0	0	0	1	1	0	0	1	1	0	1	0	1	0	0	1	0	1	1	1	1	0	1	13	near-core
pan_gene_23709	pan_gene_31177	Days_to_silk	Days_to_silk;Total_amino_acids	0	0	1	0	0	1	0	0	1	1	1	0	0	0	0	0	0	0	0	0	0	1	1	1	0	0	8	dispensable
pan_gene_23709	pan_gene_317	Days_to_silk	Days_to_anthesis;Days_to_silk;Ear_height;Nodes_to_ear;Plant_height;Tassel_length	0	0	1	0	0	1	0	0	1	1	0	0	0	0	1	0	0	0	0	0	1	1	0	1	0	0	8	dispensable
pan_gene_23709	pan_gene_5816	Days_to_silk	Days_to_anthesis;Days_to_silk;Ear_row_number;Photoperiod_growing-degree_days_to_anthesis	0	0	0	0	0	0	0	0	0	0	0	0	0	0	0	0	0	0	0	0	1	0	1	0	0	0	2	dispensable
pan_gene_23709	pan_gene_9153	Days_to_silk	Anthesis-silking_interval;Days_to_silk;Stalk_strength	0	0	1	0	0	0	0	0	0	0	1	0	0	0	0	0	0	0	0	0	0	0	0	0	0	0	2	dispensable
pan_gene_23747	pan_gene_26571	Average_internode_length_(below_ear);Days_to_silk	Days_to_anthesis;Days_to_silk	0	0	1	1	1	0	0	1	1	0	1	0	1	0	1	0	0	0	1	1	1	0	1	0	0	0	12	near-core
pan_gene_23747	pan_gene_26787	Average_internode_length_(below_ear);Days_to_silk	Days_to_anthesis;Days_to_silk	0	0	1	0	0	0	0	0	0	0	0	0	0	0	0	0	0	0	0	0	0	0	0	0	0	0	1	private
pan_gene_23747	pan_gene_27052	Average_internode_length_(below_ear);Days_to_silk	Days_to_silk;Height_per_day_(until_flowering)	0	0	1	0	0	0	0	0	0	0	0	0	0	0	0	0	0	0	0	0	0	0	0	0	0	0	1	private
pan_gene_23747	pan_gene_30551	Average_internode_length_(below_ear);Days_to_silk	Days_to_silk;Plant_height	0	0	1	0	0	0	0	0	0	0	0	0	0	0	0	0	0	0	0	0	0	1	0	0	0	0	2	dispensable
pan_gene_23747	pan_gene_30841	Average_internode_length_(below_ear);Days_to_silk	Average_internode_length_(whole_plant);Days_to_silk;Ear_row_number;Tassel_branch_number	0	0	1	1	0	0	0	0	1	0	1	0	0	0	0	0	0	0	1	0	0	1	0	1	1	0	8	dispensable
pan_gene_23747	pan_gene_32288	Average_internode_length_(below_ear);Days_to_silk	Average_internode_length_(above_ear);Days_to_silk	0	0	0	0	1	0	0	0	0	0	0	0	0	0	0	0	0	0	0	0	0	0	0	0	0	0	1	private
pan_gene_23747	pan_gene_5816	Average_internode_length_(below_ear);Days_to_silk	Days_to_anthesis;Days_to_silk;Ear_row_number;Photoperiod_growing-degree_days_to_anthesis	0	0	0	0	0	1	0	0	0	0	1	0	1	0	0	0	0	0	0	0	1	0	1	0	0	0	5	dispensable
pan_gene_23747	pan_gene_9162	Average_internode_length_(below_ear);Days_to_silk	Days_to_silk;Glucose	0	0	0	0	0	0	0	0	0	0	0	0	0	0	1	0	0	0	0	0	0	0	1	0	0	0	2	dispensable
pan_gene_23747	pan_gene_97078	Average_internode_length_(below_ear);Days_to_silk	Days_to_anthesis;Days_to_silk;Leaf_width;Southern_leaf_blight	0	0	0	0	0	0	0	0	0	0	0	0	0	0	0	0	0	0	0	0	0	0	0	1	0	0	1	private
pan_gene_23844	pan_gene_27347	Days_to_silk	Days_to_silk	0	0	1	0	0	0	0	0	0	0	0	0	0	0	0	0	0	0	0	0	0	0	0	0	0	0	1	private
pan_gene_23844	pan_gene_59791	Days_to_silk	100_Kernel_weight;Days_to_silk;Northern_Leaf_Blight;Stalk_strength	0	0	1	0	0	0	0	1	1	0	0	0	0	0	0	0	0	0	0	0	1	1	0	0	0	0	5	dispensable
pan_gene_24039	pan_gene_8292	Average_internode_length_(above_ear);Days_to_silk;Northern_Leaf_Blight	Days_to_silk;Ratio_of_ear_height_to_total_height	0	0	1	1	0	1	0	1	1	0	0	1	1	1	0	0	1	1	0	0	0	0	0	0	0	0	10	dispensable
pan_gene_24041	pan_gene_24737	Average_internode_length_(above_ear);Days_to_silk	100_Kernel_weight;Days_to_silk	0	0	1	0	0	0	0	0	0	0	0	0	1	0	0	0	0	1	0	0	1	0	0	0	0	0	4	dispensable
pan_gene_24041	pan_gene_29932	Average_internode_length_(above_ear);Days_to_silk	Days_to_silk;Nodes_per_plant;Nodes_to_ear	0	0	1	0	1	0	0	0	1	0	0	0	0	1	0	0	0	1	0	0	0	0	1	0	0	1	7	dispensable
pan_gene_24221	pan_gene_25165	Days_to_silk	Days_to_silk;Tassel_length	0	0	1	0	0	0	0	0	0	0	0	0	0	0	0	0	0	0	0	0	1	0	0	0	0	0	2	dispensable
pan_gene_24265	pan_gene_4207	Average_internode_length_(below_ear);Days_to_silk;Northern_Leaf_Blight	Days_to_silk;Height_per_day_(until_flowering);Ratio_of_ear_height_to_total_height	0	0	1	0	0	0	0	0	0	1	0	0	0	0	0	0	0	0	0	0	0	0	0	0	0	0	2	dispensable
pan_gene_24265	pan_gene_8295	Average_internode_length_(below_ear);Days_to_silk;Northern_Leaf_Blight	Days_to_silk	0	0	1	0	0	0	0	0	0	0	0	0	0	0	0	0	0	0	0	0	0	0	1	0	0	0	2	dispensable
pan_gene_24265	pan_gene_8409	Average_internode_length_(below_ear);Days_to_silk;Northern_Leaf_Blight	Days_to_silk;Nodes_per_plant;Nodes_to_ear	0	0	1	0	1	0	0	0	1	0	1	0	0	0	0	0	0	1	0	0	1	0	0	0	0	1	7	dispensable
pan_gene_24265	pan_gene_96269	Average_internode_length_(below_ear);Days_to_silk;Northern_Leaf_Blight	Days_to_silk	0	0	0	0	0	1	0	0	0	0	0	0	0	0	0	0	0	0	0	0	0	0	0	0	0	0	1	private
pan_gene_24409	pan_gene_27342	Chlorophyll_B;Days_to_silk;Nitrate	Cob_diameter;Days_to_silk	0	0	1	0	0	0	1	0	1	0	0	1	0	0	0	0	0	0	0	0	0	0	1	0	0	0	5	dispensable
pan_gene_24409	pan_gene_9507	Chlorophyll_B;Days_to_silk;Nitrate	Days_to_silk	0	0	1	0	0	0	0	0	1	0	0	0	0	0	0	0	0	0	0	0	0	0	0	0	0	0	2	dispensable
pan_gene_24737	pan_gene_24956	100_Kernel_weight;Days_to_silk	Days_to_anthesis;Days_to_silk;Stalk_strength	0	0	1	0	0	0	0	0	0	0	0	0	0	0	0	0	0	0	0	0	0	0	0	0	0	0	1	private
pan_gene_24737	pan_gene_24959	100_Kernel_weight;Days_to_silk	Days_to_silk	0	0	1	0	0	0	0	0	0	0	0	0	0	0	0	0	0	0	0	0	0	0	0	0	0	0	1	private
pan_gene_24737	pan_gene_24960	100_Kernel_weight;Days_to_silk	Days_to_silk;Stalk_strength	0	0	1	0	0	0	0	0	0	0	0	0	0	0	0	0	0	0	0	0	0	0	0	0	0	0	1	private
pan_gene_24737	pan_gene_27342	100_Kernel_weight;Days_to_silk	Cob_diameter;Days_to_silk	0	0	1	0	0	0	0	0	0	1	0	0	0	0	0	0	1	0	0	0	0	0	0	0	0	0	3	dispensable
pan_gene_24737	pan_gene_29929	100_Kernel_weight;Days_to_silk	Days_to_silk	0	0	1	0	0	0	0	0	0	0	0	0	0	0	0	0	0	0	0	0	0	0	0	0	0	0	1	private
pan_gene_24737	pan_gene_29932	100_Kernel_weight;Days_to_silk	Days_to_silk;Nodes_per_plant;Nodes_to_ear	0	0	1	0	0	0	0	1	0	0	0	0	0	0	0	0	0	1	0	1	1	0	0	0	0	0	5	dispensable
pan_gene_24737	pan_gene_30551	100_Kernel_weight;Days_to_silk	Days_to_silk;Plant_height	0	0	1	0	0	0	0	0	0	0	0	0	1	0	0	0	0	1	0	1	0	0	0	0	0	0	4	dispensable
pan_gene_24737	pan_gene_7919	100_Kernel_weight;Days_to_silk	Days_to_silk	0	0	1	0	0	0	0	0	0	0	0	0	0	0	0	0	0	1	0	0	1	0	0	0	0	0	3	dispensable
pan_gene_24870	pan_gene_9153	Days_to_silk;Glucose	Anthesis-silking_interval;Days_to_silk;Stalk_strength	0	0	1	0	0	0	0	0	0	0	1	0	0	0	0	0	0	0	0	0	0	0	0	0	0	0	2	dispensable
pan_gene_24873	pan_gene_9154	Days_to_anthesis;Days_to_silk;Leaf_length	Anthesis-silking_interval;Days_to_silk;Stalk_strength	0	0	1	0	0	0	0	0	0	0	0	0	0	0	1	0	0	0	0	0	0	0	0	0	0	0	2	dispensable
pan_gene_24921	pan_gene_29775	Days_to_silk	Days_to_silk	0	0	1	1	0	0	1	1	1	1	0	1	0	1	0	1	1	0	1	0	1	1	0	1	1	0	15	near-core
pan_gene_24921	pan_gene_3766	Days_to_silk	Days_to_silk	0	0	1	1	0	0	0	0	0	1	0	0	0	0	0	0	0	0	0	1	0	0	1	0	0	0	5	dispensable
pan_gene_24921	pan_gene_7125	Days_to_silk	Days_to_silk	0	0	1	1	1	1	0	1	1	0	0	0	0	1	0	1	0	0	0	0	0	1	0	1	0	0	10	dispensable
pan_gene_24921	pan_gene_9152	Days_to_silk	Days_to_silk	0	0	1	1	0	0	1	0	0	1	0	1	0	1	1	0	0	0	1	1	0	1	1	0	1	1	13	near-core
pan_gene_24951	pan_gene_8292	Days_to_anthesis;Days_to_silk;Stalk_strength	Days_to_silk;Ratio_of_ear_height_to_total_height	0	0	0	0	0	1	0	0	0	0	0	0	0	0	0	0	0	0	0	0	0	0	0	0	0	0	1	private
pan_gene_24956	pan_gene_26694	Days_to_anthesis;Days_to_silk;Stalk_strength	Days_to_anthesis;Days_to_silk;Ear_height;Nodes_to_ear;Photoperiod_Growing-degree_days_to_silk;Plant_height;Tassel_branch_number	0	0	1	0	0	0	1	0	1	0	0	1	0	0	0	1	1	0	1	0	0	0	0	0	1	0	8	dispensable
pan_gene_24956	pan_gene_3982	Days_to_anthesis;Days_to_silk;Stalk_strength	Days_to_silk	0	0	1	0	0	0	0	0	1	0	0	0	0	0	0	0	0	0	0	1	0	0	0	0	0	0	3	dispensable
pan_gene_24959	pan_gene_26275	Days_to_silk	Days_to_silk	0	0	1	0	0	0	0	0	0	0	1	0	0	0	0	0	0	0	1	0	1	0	0	0	0	0	4	dispensable
pan_gene_24959	pan_gene_26646	Days_to_silk	Days_to_anthesis;Days_to_silk;Nodes_to_ear;Ratio_of_ear_height_to_total_height	0	0	1	0	0	0	0	0	0	0	0	0	0	0	0	0	0	0	1	0	0	0	0	0	0	0	2	dispensable
pan_gene_24960	pan_gene_7919	Days_to_silk;Stalk_strength	Days_to_silk	0	0	1	0	1	0	0	0	0	0	0	0	0	0	0	0	0	0	0	0	1	0	0	1	0	0	4	dispensable
pan_gene_24974	pan_gene_26574	Days_to_silk	Average_internode_length_(below_ear);Days_to_silk;Photoperiod_growing-degree_days_to_anthesis;Ratio_of_ear_height_to_total_height	0	0	0	0	0	0	0	1	1	0	0	0	0	0	0	0	0	0	0	0	0	0	0	0	0	0	2	dispensable
pan_gene_24974	pan_gene_27188	Days_to_silk	Days_to_silk;Nodes_above_ear	0	0	1	1	1	0	0	0	1	0	0	1	0	0	0	0	0	0	1	1	0	0	1	0	0	0	8	dispensable
pan_gene_24974	pan_gene_27645	Days_to_silk	Days_to_silk	0	0	1	1	0	0	0	1	0	0	0	1	1	0	0	1	1	0	0	0	0	0	1	0	1	0	9	dispensable
pan_gene_24974	pan_gene_27671	Days_to_silk	Days_to_silk;Height_above_ear;Leaf_width	0	0	1	0	1	1	1	0	1	1	0	1	0	0	0	0	0	0	1	0	1	0	0	1	1	0	11	near-core
pan_gene_24977	pan_gene_32705	Days_to_silk;Height_per_day_(until_flowering)	Boxcox-transformed_leaf_angle;Chlorophyll_A;Days_to_silk;Nodes_per_plant;Nodes_to_ear;Total_amino_acids	0	0	1	0	0	0	1	1	1	0	0	0	0	1	0	0	0	0	0	1	1	0	0	0	0	0	7	dispensable
pan_gene_24977	pan_gene_9162	Days_to_silk;Height_per_day_(until_flowering)	Days_to_silk;Glucose	0	0	0	0	0	0	0	0	0	1	0	0	0	0	0	0	0	0	0	1	0	0	0	0	1	0	3	dispensable
pan_gene_24978	pan_gene_27644	Days_to_silk;Height_per_day_(until_flowering)	Days_to_silk;Total_amino_acids	0	0	1	0	0	0	1	0	0	0	0	0	0	0	0	0	0	0	0	0	0	1	0	0	1	0	4	dispensable
pan_gene_24978	pan_gene_7919	Days_to_silk;Height_per_day_(until_flowering)	Days_to_silk	0	0	1	0	0	0	0	0	0	0	0	0	0	0	0	0	0	0	0	0	0	0	0	0	0	0	1	private
pan_gene_24978	pan_gene_8409	Days_to_silk;Height_per_day_(until_flowering)	Days_to_silk;Nodes_per_plant;Nodes_to_ear	0	0	1	0	0	0	0	0	0	0	1	0	0	0	0	0	0	0	0	0	0	0	0	0	0	0	2	dispensable
pan_gene_24978	pan_gene_96269	Days_to_silk;Height_per_day_(until_flowering)	Days_to_silk	0	0	0	0	0	0	0	0	1	0	0	0	0	0	0	0	0	0	0	0	0	0	0	0	0	0	1	private
pan_gene_25175	pan_gene_32288	Days_to_silk	Average_internode_length_(above_ear);Days_to_silk	0	0	0	0	1	0	0	0	0	0	0	0	0	0	0	0	0	0	0	0	0	0	0	0	0	0	1	private
pan_gene_25175	pan_gene_5816	Days_to_silk	Days_to_anthesis;Days_to_silk;Ear_row_number;Photoperiod_growing-degree_days_to_anthesis	0	0	0	0	0	0	0	0	0	1	0	0	0	0	0	0	0	0	0	0	0	0	0	0	0	0	1	private
pan_gene_25175	pan_gene_9162	Days_to_silk	Days_to_silk;Glucose	0	0	0	0	0	0	0	0	0	1	0	0	0	0	0	1	0	0	0	0	0	0	0	0	0	0	2	dispensable
pan_gene_25179	pan_gene_2609	Days_to_silk	Days_to_silk;Nodes_to_ear;Northern_Leaf_Blight	0	0	1	0	1	0	0	0	0	0	1	0	0	0	0	0	0	0	0	1	0	0	1	0	0	0	5	dispensable
pan_gene_25179	pan_gene_27645	Days_to_silk	Days_to_silk	0	0	1	0	0	0	0	0	0	0	0	0	0	0	0	0	0	0	0	0	0	1	1	0	0	0	3	dispensable
pan_gene_25179	pan_gene_8078	Days_to_silk	Average_internode_length_(above_ear);Days_to_silk	0	0	1	0	0	0	0	0	0	0	0	0	0	0	0	0	0	0	0	0	0	0	0	0	0	0	1	private
pan_gene_25225	pan_gene_32738	Days_to_silk	Days_to_anthesis;Days_to_silk;Nodes_per_plant;Nodes_to_ear	0	0	1	0	1	1	0	0	0	1	0	1	0	0	1	1	0	0	1	0	0	0	0	0	0	0	8	dispensable
pan_gene_26235	pan_gene_27342	Days_to_silk	Cob_diameter;Days_to_silk	0	0	1	0	0	0	1	0	0	1	0	0	0	0	0	0	0	0	0	0	0	0	0	0	0	0	3	dispensable
pan_gene_26235	pan_gene_4458	Days_to_silk	Anthesis-silking_interval;Boxcox-transformed_leaf_angle;Days_to_silk;Nodes_above_ear;Photoperiod_Growing-degree_days_to_silk	0	0	1	0	0	0	0	0	0	1	0	0	0	0	0	0	1	0	0	0	0	0	0	0	0	0	3	dispensable
pan_gene_26235	pan_gene_59791	Days_to_silk	100_Kernel_weight;Days_to_silk;Northern_Leaf_Blight;Stalk_strength	0	0	1	0	0	0	0	0	0	0	0	0	0	0	0	0	0	0	0	0	1	0	0	0	0	0	2	dispensable
pan_gene_26275	pan_gene_26571	Days_to_silk	Days_to_anthesis;Days_to_silk	0	0	1	0	0	0	0	0	1	0	0	0	1	0	0	0	0	1	0	0	1	0	0	0	0	0	5	dispensable
pan_gene_26275	pan_gene_26646	Days_to_silk	Days_to_anthesis;Days_to_silk;Nodes_to_ear;Ratio_of_ear_height_to_total_height	0	0	1	0	0	0	0	0	1	0	0	0	0	0	0	0	0	0	0	0	0	0	0	0	0	0	2	dispensable
pan_gene_26275	pan_gene_28606	Days_to_silk	Days_to_silk	0	0	1	1	0	0	0	1	0	1	1	0	0	0	1	0	0	0	0	0	0	0	0	0	0	0	6	dispensable
pan_gene_26275	pan_gene_5816	Days_to_silk	Days_to_anthesis;Days_to_silk;Ear_row_number;Photoperiod_growing-degree_days_to_anthesis	0	0	0	0	0	0	0	0	0	0	1	0	0	0	0	0	0	0	0	0	0	0	0	0	0	0	1	private
pan_gene_26571	pan_gene_26646	Days_to_anthesis;Days_to_silk	Days_to_anthesis;Days_to_silk;Nodes_to_ear;Ratio_of_ear_height_to_total_height	0	0	1	0	0	0	0	0	0	0	0	0	0	0	0	0	0	0	0	0	0	0	0	0	0	0	1	private
pan_gene_26571	pan_gene_26707	Days_to_anthesis;Days_to_silk	Days_to_silk;Nodes_per_plant;Ratio_of_ear_height_to_total_height	0	0	1	0	0	0	0	0	0	0	1	0	0	0	0	1	0	0	0	0	0	1	1	0	0	0	5	dispensable
pan_gene_26571	pan_gene_28606	Days_to_anthesis;Days_to_silk	Days_to_silk	0	0	1	1	0	0	0	1	0	1	1	0	0	0	0	1	0	1	1	1	0	0	1	0	0	0	10	dispensable
pan_gene_26571	pan_gene_30551	Days_to_anthesis;Days_to_silk	Days_to_silk;Plant_height	0	0	1	0	0	0	0	0	0	1	0	0	0	0	0	0	0	0	0	0	0	0	0	0	1	0	3	dispensable
pan_gene_26571	pan_gene_30873	Days_to_anthesis;Days_to_silk	Days_to_silk;Height_above_ear	0	0	1	1	1	0	0	1	1	0	1	0	0	1	0	0	0	1	0	0	1	0	0	0	0	0	9	dispensable
pan_gene_26574	pan_gene_27671	Average_internode_length_(below_ear);Days_to_silk;Photoperiod_growing-degree_days_to_anthesis;Ratio_of_ear_height_to_total_height	Days_to_silk;Height_above_ear;Leaf_width	0	0	0	1	0	0	0	0	1	0	0	0	0	1	0	0	0	0	0	0	0	0	0	0	0	0	3	dispensable
pan_gene_26574	pan_gene_32738	Average_internode_length_(below_ear);Days_to_silk;Photoperiod_growing-degree_days_to_anthesis;Ratio_of_ear_height_to_total_height	Days_to_anthesis;Days_to_silk;Nodes_per_plant;Nodes_to_ear	0	0	0	0	0	0	0	1	0	0	0	0	0	0	0	0	0	0	0	0	0	1	0	0	0	0	2	dispensable
pan_gene_26589	pan_gene_26803	Days_to_silk	Days_to_silk;Stalk_strength	0	0	0	1	0	1	0	0	0	1	0	1	1	0	1	1	1	1	0	0	0	1	1	1	1	1	14	near-core
pan_gene_26589	pan_gene_64212	Days_to_silk	Days_to_silk;Nitrate	0	0	0	1	1	1	1	0	0	0	1	1	0	1	1	0	0	1	1	1	1	1	0	1	0	0	14	near-core
pan_gene_26589	pan_gene_9162	Days_to_silk	Days_to_silk;Glucose	0	0	0	0	1	0	0	0	0	0	0	0	0	0	1	0	0	0	0	1	0	0	1	0	0	0	4	dispensable
pan_gene_26590	pan_gene_5929	Days_to_anthesis;Days_to_silk;Nodes_per_plant;Nodes_to_ear	Average_internode_length_(above_ear);Days_to_silk	0	0	0	1	0	0	0	0	0	0	0	0	0	0	0	0	0	0	0	0	0	0	0	0	0	0	1	private
pan_gene_26646	pan_gene_26694	Days_to_anthesis;Days_to_silk;Nodes_to_ear;Ratio_of_ear_height_to_total_height	Days_to_anthesis;Days_to_silk;Ear_height;Nodes_to_ear;Photoperiod_Growing-degree_days_to_silk;Plant_height;Tassel_branch_number	0	0	1	0	0	0	0	0	1	1	0	0	0	0	0	0	0	0	0	0	0	1	0	0	0	0	4	dispensable
pan_gene_26646	pan_gene_5816	Days_to_anthesis;Days_to_silk;Nodes_to_ear;Ratio_of_ear_height_to_total_height	Days_to_anthesis;Days_to_silk;Ear_row_number;Photoperiod_growing-degree_days_to_anthesis	0	0	0	0	0	0	0	0	0	1	0	0	0	0	0	0	0	0	0	0	0	0	0	0	0	0	1	private
pan_gene_26646	pan_gene_8415	Days_to_anthesis;Days_to_silk;Nodes_to_ear;Ratio_of_ear_height_to_total_height	Days_to_silk;Nodes_per_plant	0	0	1	0	0	0	0	0	0	0	0	0	0	0	0	0	0	0	0	0	0	0	0	0	0	0	1	private
pan_gene_26694	pan_gene_31177	Days_to_anthesis;Days_to_silk;Ear_height;Nodes_to_ear;Photoperiod_Growing-degree_days_to_silk;Plant_height;Tassel_branch_number	Days_to_silk;Total_amino_acids	0	0	1	0	0	0	0	1	1	0	1	0	0	0	0	0	0	0	0	0	0	1	1	1	0	0	7	dispensable
pan_gene_26707	pan_gene_28606	Days_to_silk;Nodes_per_plant;Ratio_of_ear_height_to_total_height	Days_to_silk	0	0	1	0	0	0	0	0	0	0	0	0	0	0	0	0	0	0	0	0	0	1	1	0	0	0	3	dispensable
pan_gene_26707	pan_gene_29929	Days_to_silk;Nodes_per_plant;Ratio_of_ear_height_to_total_height	Days_to_silk	0	0	1	0	0	0	0	0	0	0	0	0	0	0	0	1	0	0	0	0	0	1	1	0	0	0	4	dispensable
pan_gene_26707	pan_gene_30841	Days_to_silk;Nodes_per_plant;Ratio_of_ear_height_to_total_height	Average_internode_length_(whole_plant);Days_to_silk;Ear_row_number;Tassel_branch_number	0	0	1	0	0	0	0	0	0	1	0	0	0	0	0	0	0	0	0	0	0	0	0	1	0	0	3	dispensable
pan_gene_26707	pan_gene_4027	Days_to_silk;Nodes_per_plant;Ratio_of_ear_height_to_total_height	Days_to_silk	0	0	1	0	0	0	0	0	0	1	0	1	0	0	0	0	0	0	1	0	0	0	0	0	0	0	4	dispensable
pan_gene_26707	pan_gene_9683	Days_to_silk;Nodes_per_plant;Ratio_of_ear_height_to_total_height	Days_to_silk	0	0	1	1	0	0	1	0	0	1	1	1	0	0	0	1	0	0	1	0	0	1	0	1	0	0	10	dispensable
pan_gene_26711	pan_gene_7125	Days_to_silk;Nodes_to_ear	Days_to_silk	0	0	1	0	0	0	0	0	0	0	0	0	0	0	0	0	0	0	0	0	1	1	1	1	0	0	5	dispensable
pan_gene_26720	pan_gene_9136	Days_to_silk	Days_to_silk;Fructose;Stalk_strength;Tassel_length	0	0	1	0	0	0	0	0	0	0	0	0	0	0	0	0	0	0	0	0	0	0	0	0	0	0	1	private
pan_gene_26722	pan_gene_4187	Days_to_silk	Average_internode_length_(above_ear);Days_to_silk;Nodes_per_plant;Northern_Leaf_Blight;Tassel_length	0	0	0	0	0	0	0	0	0	0	0	0	0	0	0	0	0	0	1	0	0	0	0	0	0	0	1	private
pan_gene_26787	pan_gene_31177	Days_to_anthesis;Days_to_silk	Days_to_silk;Total_amino_acids	0	0	1	0	0	0	1	0	0	1	0	0	0	0	0	0	0	0	0	0	0	0	0	0	1	0	4	dispensable
pan_gene_26787	pan_gene_3982	Days_to_anthesis;Days_to_silk	Days_to_silk	0	0	1	0	1	0	0	0	0	1	0	0	0	0	0	0	0	0	0	0	0	0	0	0	0	0	3	dispensable
pan_gene_26787	pan_gene_8287	Days_to_anthesis;Days_to_silk	Days_to_silk	0	0	1	0	1	0	0	0	0	1	0	0	0	0	0	0	0	0	0	0	0	0	0	0	0	0	3	dispensable
pan_gene_26787	pan_gene_9152	Days_to_anthesis;Days_to_silk	Days_to_silk	0	0	1	0	1	0	0	0	0	0	0	0	0	0	0	0	0	0	0	0	0	0	0	0	0	0	2	dispensable
pan_gene_26803	pan_gene_29932	Days_to_silk;Stalk_strength	Days_to_silk;Nodes_per_plant;Nodes_to_ear	0	0	1	1	0	0	0	0	1	0	1	0	0	0	0	0	0	1	0	0	1	0	0	0	0	1	7	dispensable
pan_gene_26803	pan_gene_30551	Days_to_silk;Stalk_strength	Days_to_silk;Plant_height	0	0	1	0	0	0	0	1	0	0	0	0	1	0	0	0	0	1	0	0	0	1	0	0	0	0	5	dispensable
pan_gene_26803	pan_gene_5816	Days_to_silk;Stalk_strength	Days_to_anthesis;Days_to_silk;Ear_row_number;Photoperiod_growing-degree_days_to_anthesis	0	0	0	1	0	1	0	0	0	1	1	0	1	0	0	0	0	0	0	0	0	0	1	0	0	0	6	dispensable
pan_gene_26803	pan_gene_64212	Days_to_silk;Stalk_strength	Days_to_silk;Nitrate	0	0	1	1	1	1	1	0	0	0	1	1	0	0	0	0	0	1	0	0	1	0	0	1	0	0	10	dispensable
pan_gene_26803	pan_gene_8000	Days_to_silk;Stalk_strength	Days_to_silk;Leaf_length;Ratio_of_ear_height_to_total_height	0	0	1	0	0	1	0	0	1	0	1	1	0	0	0	0	0	1	1	1	1	1	1	0	0	1	12	near-core
pan_gene_26803	pan_gene_8415	Days_to_silk;Stalk_strength	Days_to_silk;Nodes_per_plant	0	0	1	0	0	0	0	1	1	1	0	1	1	0	0	0	0	1	0	0	1	1	0	0	1	1	11	near-core
pan_gene_27052	pan_gene_30873	Days_to_silk;Height_per_day_(until_flowering)	Days_to_silk;Height_above_ear	0	0	1	0	0	0	0	0	0	0	0	0	0	0	0	0	0	0	0	0	0	0	0	0	0	0	1	private
pan_gene_27052	pan_gene_61601	Days_to_silk;Height_per_day_(until_flowering)	Average_internode_length_(above_ear);Days_to_silk;Ear_row_number	0	0	1	0	0	0	0	0	0	0	0	0	0	0	0	0	0	0	0	0	0	0	0	0	0	0	1	private
pan_gene_27188	pan_gene_27645	Days_to_silk;Nodes_above_ear	Days_to_silk	0	0	1	0	0	0	1	1	0	0	0	0	0	0	0	0	1	0	0	1	0	0	1	0	0	0	6	dispensable
pan_gene_27188	pan_gene_27671	Days_to_silk;Nodes_above_ear	Days_to_silk;Height_above_ear;Leaf_width	0	0	1	0	0	0	1	0	1	1	0	0	0	0	1	1	0	0	0	0	0	0	0	1	0	0	7	dispensable
pan_gene_27188	pan_gene_32738	Days_to_silk;Nodes_above_ear	Days_to_anthesis;Days_to_silk;Nodes_per_plant;Nodes_to_ear	0	0	1	0	0	0	0	0	0	1	0	1	0	0	1	1	0	0	1	0	0	0	0	0	0	0	6	dispensable
pan_gene_27342	pan_gene_27347	Cob_diameter;Days_to_silk	Days_to_silk	0	0	1	0	0	0	0	0	0	0	0	0	0	0	0	0	0	0	0	0	0	0	0	0	0	0	1	private
pan_gene_27342	pan_gene_7919	Cob_diameter;Days_to_silk	Days_to_silk	0	0	1	0	1	0	1	0	1	0	1	0	0	0	0	0	0	0	0	0	1	0	1	0	0	0	7	dispensable
pan_gene_27342	pan_gene_96269	Cob_diameter;Days_to_silk	Days_to_silk	0	0	0	1	0	0	0	0	0	0	0	0	0	0	0	0	0	0	0	0	0	0	0	0	0	0	1	private
pan_gene_27347	pan_gene_59791	Days_to_silk	100_Kernel_weight;Days_to_silk;Northern_Leaf_Blight;Stalk_strength	0	0	1	0	0	0	0	0	0	0	0	0	0	1	0	0	0	0	0	0	0	0	0	0	0	1	3	dispensable
pan_gene_27645	pan_gene_99433	Days_to_silk	Days_to_silk	0	0	1	0	0	0	0	0	0	0	0	0	0	1	1	0	1	0	1	0	0	0	1	0	0	0	6	dispensable
pan_gene_27646	pan_gene_7952	Days_to_silk;Protein;Total_amino_acids	Average_internode_length_(below_ear);Days_to_silk	0	0	1	0	0	1	0	1	1	1	1	1	1	1	1	1	0	1	1	1	1	1	1	1	1	1	20	core
pan_gene_27653	pan_gene_28018	Days_to_anthesis;Days_to_silk	Average_internode_length_(below_ear);Days_to_silk	0	0	1	1	0	0	0	0	0	0	0	0	0	0	0	0	0	0	0	0	0	0	0	0	1	0	3	dispensable
pan_gene_27653	pan_gene_4187	Days_to_anthesis;Days_to_silk	Average_internode_length_(above_ear);Days_to_silk;Nodes_per_plant;Northern_Leaf_Blight;Tassel_length	0	0	0	0	0	0	0	0	1	0	0	0	0	0	0	0	0	0	0	0	0	0	0	0	0	0	1	private
pan_gene_27654	pan_gene_28770	Days_to_silk	Days_to_silk	0	0	1	0	0	0	0	1	1	1	1	0	0	0	0	0	0	0	0	0	0	0	1	0	0	0	6	dispensable
pan_gene_27654	pan_gene_7125	Days_to_silk	Days_to_silk	0	0	1	0	0	0	0	0	1	0	0	0	0	0	0	0	0	0	0	0	0	0	0	0	0	0	2	dispensable
pan_gene_27654	pan_gene_7919	Days_to_silk	Days_to_silk	0	0	1	0	1	0	1	0	1	0	0	1	1	1	0	0	0	0	0	0	1	1	1	0	0	0	10	dispensable
pan_gene_27654	pan_gene_8287	Days_to_silk	Days_to_silk	0	0	1	1	0	0	1	0	1	1	1	0	0	0	0	0	0	0	1	0	1	0	1	0	0	0	9	dispensable
pan_gene_27671	pan_gene_32738	Days_to_silk;Height_above_ear;Leaf_width	Days_to_anthesis;Days_to_silk;Nodes_per_plant;Nodes_to_ear	0	0	1	0	0	1	0	0	0	1	0	0	0	0	0	1	0	0	0	0	0	0	0	0	0	0	4	dispensable
pan_gene_27947	pan_gene_53381	Days_to_silk;Nodes_per_plant;Nodes_to_ear;Starch	Chlorophyll_B;Days_to_silk	0	0	1	0	1	1	1	1	0	0	0	0	1	0	0	1	0	0	0	0	1	0	0	1	0	1	10	dispensable
pan_gene_28589	pan_gene_29775	Days_to_silk	Days_to_silk	0	0	1	0	0	0	1	0	1	0	0	0	0	0	0	0	0	0	1	0	0	0	1	1	0	0	6	dispensable
pan_gene_28589	pan_gene_3766	Days_to_silk	Days_to_silk	0	0	1	1	0	0	1	0	0	0	0	0	0	0	0	0	0	1	0	0	0	0	0	0	0	0	4	dispensable
pan_gene_28605	pan_gene_5419	Days_to_silk	Days_to_anthesis;Days_to_silk;Nodes_per_plant;Tassel_length;Total_amino_acids	0	0	1	1	1	0	1	1	0	1	1	1	1	1	0	0	1	1	0	1	0	0	1	1	0	0	15	near-core
pan_gene_28606	pan_gene_28770	Days_to_silk	Days_to_silk	0	0	1	1	0	0	1	1	1	0	1	1	0	0	1	1	0	1	1	0	0	1	1	0	0	0	13	near-core
pan_gene_28606	pan_gene_31177	Days_to_silk	Days_to_silk;Total_amino_acids	0	0	1	0	1	0	0	0	0	0	0	0	0	0	0	0	0	0	1	0	0	1	1	0	0	0	5	dispensable
pan_gene_28606	pan_gene_317	Days_to_silk	Days_to_anthesis;Days_to_silk;Ear_height;Nodes_to_ear;Plant_height;Tassel_length	0	0	1	0	0	0	0	1	1	0	0	0	0	1	0	0	0	0	0	0	0	0	0	0	0	0	4	dispensable
pan_gene_28606	pan_gene_5816	Days_to_silk	Days_to_anthesis;Days_to_silk;Ear_row_number;Photoperiod_growing-degree_days_to_anthesis	0	0	0	1	1	0	0	0	0	0	0	0	0	1	0	0	0	0	0	0	0	0	1	0	0	0	4	dispensable
pan_gene_28606	pan_gene_8415	Days_to_silk	Days_to_silk;Nodes_per_plant	0	0	1	0	0	0	0	1	0	0	0	0	0	0	0	0	0	0	0	0	0	0	0	0	0	0	2	dispensable
pan_gene_28607	pan_gene_3766	Days_to_silk	Days_to_silk	0	0	1	1	0	0	0	0	0	0	0	0	0	0	0	0	0	1	0	1	0	0	0	0	0	0	4	dispensable
pan_gene_28607	pan_gene_8415	Days_to_silk	Days_to_silk;Nodes_per_plant	0	0	1	0	0	0	0	0	0	0	0	0	0	0	0	0	0	1	0	0	0	0	0	0	0	0	2	dispensable
pan_gene_28629	pan_gene_5929	Average_internode_length_(above_ear);Days_to_silk	Average_internode_length_(above_ear);Days_to_silk	0	0	1	0	0	0	0	0	1	0	0	0	1	0	0	0	0	0	0	0	0	0	0	0	0	0	3	dispensable
pan_gene_28629	pan_gene_7940	Average_internode_length_(above_ear);Days_to_silk	Days_to_silk	0	0	1	0	0	0	0	0	0	0	0	0	0	0	0	0	0	0	0	0	0	0	0	0	0	0	1	private
pan_gene_28770	pan_gene_31177	Days_to_silk	Days_to_silk;Total_amino_acids	0	0	1	0	0	0	0	0	1	0	0	0	0	0	0	0	0	0	0	0	0	0	0	0	0	0	2	dispensable
pan_gene_28770	pan_gene_7125	Days_to_silk	Days_to_silk	0	0	1	1	0	0	0	1	1	0	0	1	0	0	0	1	0	0	0	0	1	0	1	1	0	0	9	dispensable
pan_gene_28770	pan_gene_8287	Days_to_silk	Days_to_silk	0	0	1	0	0	0	0	0	0	0	1	1	0	0	0	0	0	0	0	0	0	0	0	0	0	0	3	dispensable
pan_gene_29775	pan_gene_3766	Days_to_silk	Days_to_silk	0	0	1	1	0	0	0	0	1	1	0	0	1	1	0	0	0	1	0	0	0	0	0	0	0	0	7	dispensable
pan_gene_29775	pan_gene_4314	Days_to_silk	Days_to_silk	0	0	0	0	0	0	0	0	0	0	0	0	0	0	0	0	0	0	0	0	0	0	0	0	0	1	1	private
pan_gene_29775	pan_gene_7125	Days_to_silk	Days_to_silk	0	0	1	1	0	0	0	1	1	1	0	0	0	1	1	0	0	0	0	0	0	0	0	0	0	0	7	dispensable
pan_gene_29775	pan_gene_8287	Days_to_silk	Days_to_silk	0	0	1	1	0	0	1	0	1	1	1	1	1	0	0	1	1	1	0	0	1	0	0	0	0	0	12	near-core
pan_gene_29791	pan_gene_4215	Days_to_anthesis;Days_to_silk;Ear_height;Leaf_length;Leaf_width;Nodes_per_plant;Nodes_to_ear	Boxcox-transformed_leaf_angle;Days_to_silk	0	0	1	0	0	0	0	0	0	0	0	0	0	0	0	0	0	0	0	0	1	0	0	0	0	0	2	dispensable
pan_gene_29885	pan_gene_5816	Days_to_silk;Height_above_ear;Southern_leaf_blight	Days_to_anthesis;Days_to_silk;Ear_row_number;Photoperiod_growing-degree_days_to_anthesis	0	0	0	0	0	0	0	0	0	0	0	0	1	0	0	0	0	0	0	0	1	0	0	0	0	0	2	dispensable
pan_gene_29910	pan_gene_5380	Anthesis-silking_interval;Days_to_silk;Leaf_width	Anthesis-silking_interval;Average_internode_length_(whole_plant);Days_to_silk	0	0	0	0	0	1	0	0	0	0	1	0	0	0	0	0	0	0	0	0	0	0	0	0	0	0	2	dispensable
pan_gene_29929	pan_gene_5433	Days_to_silk	Days_to_anthesis;Days_to_silk;Tassel_branch_number	0	0	1	0	0	0	0	0	0	0	0	0	0	0	0	1	0	0	0	0	0	0	0	0	0	0	2	dispensable
pan_gene_29929	pan_gene_8295	Days_to_silk	Days_to_silk	0	0	1	0	0	0	0	0	0	1	0	0	0	0	1	1	0	0	0	0	0	0	1	0	0	1	6	dispensable
pan_gene_29929	pan_gene_8409	Days_to_silk	Days_to_silk;Nodes_per_plant;Nodes_to_ear	0	0	1	0	0	0	0	0	0	0	0	0	0	0	0	0	0	0	0	0	0	0	0	0	0	0	1	private
pan_gene_29929	pan_gene_9151	Days_to_silk	Days_to_silk;Nodes_per_plant	0	0	1	0	1	0	0	0	0	1	0	0	0	0	0	0	0	0	1	0	0	0	0	0	0	0	4	dispensable
pan_gene_29929	pan_gene_9683	Days_to_silk	Days_to_silk	0	0	1	0	0	1	0	0	0	1	0	0	0	0	0	1	1	0	1	0	0	1	0	0	0	0	7	dispensable
pan_gene_29932	pan_gene_64212	Days_to_silk;Nodes_per_plant;Nodes_to_ear	Days_to_silk;Nitrate	0	0	1	1	0	0	1	0	0	0	1	0	0	0	0	0	0	1	0	0	1	0	0	0	0	0	6	dispensable
pan_gene_30551	pan_gene_30873	Days_to_silk;Plant_height	Days_to_silk;Height_above_ear	0	0	1	0	0	0	0	0	0	0	1	0	0	0	0	0	0	1	0	0	0	1	0	0	0	0	4	dispensable
pan_gene_30551	pan_gene_8415	Days_to_silk;Plant_height	Days_to_silk;Nodes_per_plant	0	0	1	0	0	0	0	1	0	1	0	1	1	1	0	0	0	1	1	0	0	0	0	0	1	0	9	dispensable
pan_gene_30841	pan_gene_32705	Average_internode_length_(whole_plant);Days_to_silk;Ear_row_number;Tassel_branch_number	Boxcox-transformed_leaf_angle;Chlorophyll_A;Days_to_silk;Nodes_per_plant;Nodes_to_ear;Total_amino_acids	0	0	1	1	0	0	1	0	1	0	0	0	0	0	0	0	1	0	0	1	0	0	0	0	0	0	6	dispensable
pan_gene_30841	pan_gene_5433	Average_internode_length_(whole_plant);Days_to_silk;Ear_row_number;Tassel_branch_number	Days_to_anthesis;Days_to_silk;Tassel_branch_number	0	0	1	0	0	0	1	0	0	1	0	0	0	0	0	0	0	0	0	0	0	0	0	0	0	0	3	dispensable
pan_gene_30873	pan_gene_5816	Days_to_silk;Height_above_ear	Days_to_anthesis;Days_to_silk;Ear_row_number;Photoperiod_growing-degree_days_to_anthesis	0	0	0	0	0	1	0	0	0	0	1	0	1	0	1	0	0	0	1	1	1	0	0	0	0	0	7	dispensable
pan_gene_31177	pan_gene_5816	Days_to_silk;Total_amino_acids	Days_to_anthesis;Days_to_silk;Ear_row_number;Photoperiod_growing-degree_days_to_anthesis	0	0	0	0	1	0	0	0	0	0	0	0	0	0	0	0	0	0	0	0	0	0	1	0	0	0	2	dispensable
pan_gene_31177	pan_gene_7125	Days_to_silk;Total_amino_acids	Days_to_silk	0	0	1	0	0	0	1	0	1	0	0	0	0	0	0	0	0	0	0	0	1	0	0	0	0	0	4	dispensable
pan_gene_31177	pan_gene_8000	Days_to_silk;Total_amino_acids	Days_to_silk;Leaf_length;Ratio_of_ear_height_to_total_height	0	0	1	1	1	0	0	1	0	1	0	0	0	1	0	0	0	0	0	1	0	0	0	0	0	0	7	dispensable
pan_gene_31177	pan_gene_8287	Days_to_silk;Total_amino_acids	Days_to_silk	0	0	1	0	0	1	0	0	0	0	0	0	0	0	0	0	0	0	0	0	0	0	0	0	0	0	2	dispensable
pan_gene_31177	pan_gene_8415	Days_to_silk;Total_amino_acids	Days_to_silk;Nodes_per_plant	0	0	1	0	0	0	0	1	0	0	0	0	0	0	0	0	0	0	0	0	0	0	0	0	0	0	2	dispensable
pan_gene_31534	pan_gene_9116	Days_to_silk	Anthesis-silking_interval;Days_to_silk;Height_above_ear;Leaf_width;Nodes_to_ear	0	0	0	0	0	0	0	1	0	0	0	0	0	0	0	0	0	0	0	0	0	0	0	0	0	0	1	private
pan_gene_317	pan_gene_5816	Days_to_anthesis;Days_to_silk;Ear_height;Nodes_to_ear;Plant_height;Tassel_length	Days_to_anthesis;Days_to_silk;Ear_row_number;Photoperiod_growing-degree_days_to_anthesis	0	0	0	1	0	0	0	0	0	0	0	0	0	0	0	0	0	0	0	0	0	0	0	0	0	0	1	private
pan_gene_32076	pan_gene_8286	Days_to_silk;Leaf_length	Average_internode_length_(below_ear);Days_to_silk;Photoperiod_growing-degree_days_to_anthesis;Stalk_strength	0	0	0	0	0	1	0	0	0	0	0	0	0	0	0	0	0	0	0	0	0	0	0	0	0	0	1	private
pan_gene_32605	pan_gene_7903	Days_to_silk	Days_to_silk;Height_above_ear	0	0	1	0	0	0	0	0	0	0	0	0	0	0	0	0	0	0	0	0	0	0	1	0	0	0	2	dispensable
pan_gene_32705	pan_gene_5816	Boxcox-transformed_leaf_angle;Chlorophyll_A;Days_to_silk;Nodes_per_plant;Nodes_to_ear;Total_amino_acids	Days_to_anthesis;Days_to_silk;Ear_row_number;Photoperiod_growing-degree_days_to_anthesis	0	0	0	1	1	0	0	0	0	1	0	0	0	0	0	0	1	0	0	0	0	0	1	0	0	1	6	dispensable
pan_gene_32705	pan_gene_9162	Boxcox-transformed_leaf_angle;Chlorophyll_A;Days_to_silk;Nodes_per_plant;Nodes_to_ear;Total_amino_acids	Days_to_silk;Glucose	0	0	0	0	1	0	0	0	0	1	0	0	0	0	1	0	0	0	0	1	0	0	1	0	0	1	6	dispensable
pan_gene_32738	pan_gene_7537	Days_to_anthesis;Days_to_silk;Nodes_per_plant;Nodes_to_ear	Days_to_silk;Ratio_of_ear_height_to_total_height	0	0	0	1	0	0	0	0	0	0	0	1	0	0	0	0	0	0	0	0	0	0	0	0	0	0	2	dispensable
pan_gene_3766	pan_gene_4314	Days_to_silk	Days_to_silk	0	0	0	0	0	0	0	0	0	0	0	0	0	0	0	0	0	0	0	0	0	0	0	0	0	1	1	private
pan_gene_3766	pan_gene_8287	Days_to_silk	Days_to_silk	0	0	1	1	1	0	1	1	1	1	0	0	1	0	0	0	0	1	0	0	0	0	1	0	0	0	10	dispensable
pan_gene_3766	pan_gene_9152	Days_to_silk	Days_to_silk	0	0	1	1	0	0	0	1	1	0	0	0	1	1	0	0	0	1	0	1	0	0	0	0	0	1	9	dispensable
pan_gene_3982	pan_gene_5816	Days_to_silk	Days_to_anthesis;Days_to_silk;Ear_row_number;Photoperiod_growing-degree_days_to_anthesis	0	0	0	0	1	1	0	0	0	1	1	0	1	0	0	0	0	0	0	0	0	0	1	0	0	0	6	dispensable
pan_gene_4027	pan_gene_8295	Days_to_silk	Days_to_silk	0	0	1	1	0	0	0	1	0	1	1	0	0	0	0	1	0	0	1	0	1	0	1	0	0	0	9	dispensable
pan_gene_4027	pan_gene_9151	Days_to_silk	Days_to_silk;Nodes_per_plant	0	0	1	0	0	0	0	0	0	0	0	1	0	0	1	0	0	0	0	0	0	0	0	0	0	0	3	dispensable
pan_gene_4187	pan_gene_9137	Average_internode_length_(above_ear);Days_to_silk;Nodes_per_plant;Northern_Leaf_Blight;Tassel_length	Days_to_silk	0	0	0	0	0	0	0	0	0	0	0	0	0	0	0	0	0	0	1	0	0	0	0	0	0	0	1	private
pan_gene_4207	pan_gene_8121	Days_to_silk;Height_per_day_(until_flowering);Ratio_of_ear_height_to_total_height	Average_internode_length_(whole_plant);Days_to_silk;Fumarate;Height_per_day_(until_flowering)	0	0	1	0	0	0	1	0	0	1	0	0	1	0	1	0	0	0	0	1	1	0	0	0	0	0	7	dispensable
pan_gene_4207	pan_gene_8409	Days_to_silk;Height_per_day_(until_flowering);Ratio_of_ear_height_to_total_height	Days_to_silk;Nodes_per_plant;Nodes_to_ear	0	0	1	0	0	0	0	0	0	0	0	0	0	0	0	0	0	0	0	0	0	0	0	0	0	0	1	private
pan_gene_4452	pan_gene_7903	Days_to_silk	Days_to_silk;Height_above_ear	0	0	1	0	0	0	0	0	1	0	0	0	0	0	0	0	0	0	0	0	0	0	0	0	1	0	3	dispensable
pan_gene_4458	pan_gene_59791	Anthesis-silking_interval;Boxcox-transformed_leaf_angle;Days_to_silk;Nodes_above_ear;Photoperiod_Growing-degree_days_to_silk	100_Kernel_weight;Days_to_silk;Northern_Leaf_Blight;Stalk_strength	0	0	1	0	0	0	0	0	0	0	0	0	0	0	0	0	0	0	0	0	0	0	0	0	0	0	1	private
pan_gene_5433	pan_gene_9151	Days_to_anthesis;Days_to_silk;Tassel_branch_number	Days_to_silk;Nodes_per_plant	0	0	1	1	0	0	0	1	1	0	1	1	0	0	0	0	0	0	1	0	0	0	1	0	0	0	8	dispensable
pan_gene_5433	pan_gene_9683	Days_to_anthesis;Days_to_silk;Tassel_branch_number	Days_to_silk	0	0	1	0	0	0	0	0	0	0	0	1	0	0	0	0	0	0	0	0	0	0	0	0	0	0	2	dispensable
pan_gene_5434	pan_gene_8292	Days_to_anthesis;Days_to_silk	Days_to_silk;Ratio_of_ear_height_to_total_height	0	0	0	0	0	0	0	1	0	0	0	0	0	0	0	0	0	0	0	0	0	0	0	0	0	0	1	private
pan_gene_570	pan_gene_5869	Average_internode_length_(above_ear);Days_to_silk;Ear_height;Height_above_ear;Plant_height	Cob_diameter;Days_to_silk;Nodes_to_ear	0	0	1	0	0	0	0	0	0	0	0	0	0	0	0	0	0	0	0	0	0	0	0	0	0	0	1	private
pan_gene_5820	pan_gene_6773	Chlorophyll_A;Days_to_anthesis;Days_to_silk;PCA_of_metabolites:_PC2;Stalk_strength;Tassel_branch_number	Days_to_silk	0	0	0	0	0	0	0	0	0	0	0	0	0	1	0	1	0	1	0	0	0	0	0	0	0	0	3	dispensable
pan_gene_5929	pan_gene_7940	Average_internode_length_(above_ear);Days_to_silk	Days_to_silk	0	0	1	0	0	0	0	0	0	0	1	0	0	0	0	0	0	0	0	0	0	0	0	0	0	0	2	dispensable
pan_gene_59791	pan_gene_98803	100_Kernel_weight;Days_to_silk;Northern_Leaf_Blight;Stalk_strength	Days_to_silk;Photoperiod_growing-degree_days_to_anthesis	0	0	1	1	1	0	0	0	1	0	0	0	0	0	0	0	0	0	0	0	0	0	0	0	0	0	4	dispensable
pan_gene_61601	pan_gene_97078	Average_internode_length_(above_ear);Days_to_silk;Ear_row_number	Days_to_anthesis;Days_to_silk;Leaf_width;Southern_leaf_blight	0	0	0	0	0	0	0	0	0	0	0	0	1	0	0	0	0	0	0	0	0	0	0	0	0	0	1	private
pan_gene_6288	pan_gene_9099	Days_to_silk;Tassel_length	Anthesis-silking_interval;Days_to_silk;Ear_height	0	0	1	0	0	0	0	0	0	0	0	0	0	0	0	0	0	0	0	0	1	0	1	0	0	0	3	dispensable
pan_gene_6773	pan_gene_69333	Days_to_silk	Days_to_anthesis;Days_to_silk	0	0	0	0	0	0	0	0	0	0	0	0	1	0	0	0	0	0	0	0	0	0	0	0	0	1	2	dispensable
pan_gene_6773	pan_gene_98804	Days_to_silk	Days_to_silk;Ear_row_number;Nodes_above_ear	0	0	0	0	0	0	0	0	0	0	0	0	0	0	0	0	0	1	0	0	0	0	0	0	0	0	1	private
pan_gene_7125	pan_gene_8287	Days_to_silk	Days_to_silk	0	0	1	1	1	1	0	1	1	1	0	0	1	1	1	1	1	1	0	0	0	0	0	0	0	1	14	near-core
pan_gene_7859	pan_gene_9185	Days_to_anthesis;Days_to_silk;Height_above_ear	Days_to_anthesis;Days_to_silk	0	0	1	0	0	0	0	0	0	0	0	0	0	0	0	0	0	0	0	0	0	0	0	0	0	0	1	private
pan_gene_7982	pan_gene_9683	Average_internode_length_(whole_plant);Days_to_silk;Tassel_branch_number	Days_to_silk	0	0	1	0	0	0	0	0	0	0	0	0	0	0	0	0	0	0	0	1	1	0	0	0	0	0	3	dispensable
pan_gene_8287	pan_gene_8415	Days_to_silk	Days_to_silk;Nodes_per_plant	0	0	1	0	1	0	0	1	1	1	0	0	0	1	0	0	0	1	0	0	0	0	0	0	0	0	7	dispensable
pan_gene_8295	pan_gene_8409	Days_to_silk	Days_to_silk;Nodes_per_plant;Nodes_to_ear	0	0	1	1	1	0	0	0	0	0	0	0	0	0	0	0	0	0	0	0	0	0	0	0	0	0	3	dispensable
pan_gene_8295	pan_gene_9151	Days_to_silk	Days_to_silk;Nodes_per_plant	0	0	1	0	1	0	0	0	0	0	0	0	0	0	0	0	0	0	0	0	1	0	0	0	0	0	3	dispensable
pan_gene_8409	pan_gene_96269	Days_to_silk;Nodes_per_plant;Nodes_to_ear	Days_to_silk	0	0	0	0	0	0	0	0	0	0	0	0	0	0	0	0	0	0	0	0	0	1	0	0	0	0	1	private
pan_gene_8409	pan_gene_98248	Days_to_silk;Nodes_per_plant;Nodes_to_ear	Days_to_silk;Plant_height	0	0	1	0	0	0	0	0	0	0	0	0	0	0	0	0	0	1	0	0	0	1	0	0	0	0	3	dispensable
pan_gene_8415	pan_gene_9152	Days_to_silk;Nodes_per_plant	Days_to_silk	0	0	1	0	0	0	0	0	1	1	1	0	0	0	0	0	0	1	0	0	0	0	0	0	1	0	6	dispensable
pan_gene_9116	pan_gene_97264	Anthesis-silking_interval;Days_to_silk;Height_above_ear;Leaf_width;Nodes_to_ear	Days_to_anthesis;Days_to_silk;Nodes_per_plant;Total_amino_acids	0	0	1	0	0	0	1	0	1	0	0	0	0	0	0	0	0	0	0	1	1	0	0	0	0	0	5	dispensable
pan_gene_9118	pan_gene_9154	Days_to_silk	Anthesis-silking_interval;Days_to_silk;Stalk_strength	0	0	1	0	0	0	0	0	0	0	0	1	0	0	1	0	0	0	0	0	0	0	0	0	0	0	3	dispensable
pan_gene_9137	pan_gene_9792	Days_to_silk	Days_to_anthesis;Days_to_silk	0	0	1	0	0	0	0	0	1	0	0	1	0	1	0	0	0	0	0	1	1	0	0	0	0	0	6	dispensable
pan_gene_1003	pan_gene_5446	Days_to_silk	Average_internode_length_(below_ear);Cob_diameter;Days_to_anthesis;Days_to_silk;Tassel_branch_number;Total_amino_acids	0	0	0	1	0	0	0	0	0	0	0	0	0	0	0	0	0	0	0	0	0	0	0	0	0	0	1	private
pan_gene_1007	pan_gene_7903	Days_to_anthesis;Days_to_silk;Leaf_width;Southern_leaf_blight	Days_to_silk;Height_above_ear	0	0	0	1	0	0	0	0	0	0	0	0	0	0	0	0	0	0	0	0	0	0	0	0	0	0	1	private
pan_gene_10117	pan_gene_26571	Days_to_silk	Days_to_anthesis;Days_to_silk	0	0	0	0	0	0	0	0	0	0	0	0	0	0	0	0	0	0	0	1	0	0	0	0	0	0	1	private
pan_gene_10117	pan_gene_29775	Days_to_silk	Days_to_silk	0	0	0	0	0	0	0	0	0	0	0	0	1	0	0	1	0	0	0	0	0	0	0	0	0	0	2	dispensable
pan_gene_10117	pan_gene_29885	Days_to_silk	Days_to_silk;Height_above_ear;Southern_leaf_blight	0	0	0	0	0	0	0	0	0	0	0	0	0	0	0	0	0	0	0	0	0	0	0	0	0	1	1	private
pan_gene_10117	pan_gene_29932	Days_to_silk	Days_to_silk;Nodes_per_plant;Nodes_to_ear	0	0	0	0	0	0	0	0	0	0	0	0	0	0	0	0	0	0	0	0	0	0	0	0	0	1	1	private
pan_gene_10117	pan_gene_30873	Days_to_silk	Days_to_silk;Height_above_ear	0	0	0	0	0	0	0	0	0	0	0	0	0	0	0	0	0	0	0	0	0	0	0	0	0	1	1	private
pan_gene_10117	pan_gene_3766	Days_to_silk	Days_to_silk	0	0	0	0	0	0	0	0	0	0	0	0	0	0	0	0	0	0	0	0	0	0	0	0	0	1	1	private
pan_gene_101784	pan_gene_12247	100_Kernel_weight;Days_to_silk	Days_to_anthesis;Days_to_silk	0	0	0	1	0	0	0	0	0	0	0	0	0	0	0	0	0	0	0	0	0	0	0	0	0	0	1	private
pan_gene_102141	pan_gene_12055	Average_internode_length_(above_ear);Days_to_anthesis;Days_to_silk;Nodes_above_ear;Nodes_to_ear;Photoperiod_Growing-degree_days_to_silk;Tassel_branch_number	Days_to_silk;Ear_row_number;Nodes_above_ear	0	0	0	1	0	0	0	0	0	0	0	0	0	0	0	0	0	0	0	0	0	0	0	0	0	0	1	private
pan_gene_102141	pan_gene_14323	Average_internode_length_(above_ear);Days_to_anthesis;Days_to_silk;Nodes_above_ear;Nodes_to_ear;Photoperiod_Growing-degree_days_to_silk;Tassel_branch_number	Days_to_silk	0	0	0	1	0	0	0	1	0	0	0	0	0	0	0	0	0	0	0	0	0	0	0	0	0	0	2	dispensable
pan_gene_102141	pan_gene_16031	Average_internode_length_(above_ear);Days_to_anthesis;Days_to_silk;Nodes_above_ear;Nodes_to_ear;Photoperiod_Growing-degree_days_to_silk;Tassel_branch_number	Days_to_silk	0	0	0	1	0	0	0	0	0	0	0	0	0	0	0	0	0	0	0	0	0	0	0	0	0	0	1	private
pan_gene_102141	pan_gene_16980	Average_internode_length_(above_ear);Days_to_anthesis;Days_to_silk;Nodes_above_ear;Nodes_to_ear;Photoperiod_Growing-degree_days_to_silk;Tassel_branch_number	Days_to_silk	0	0	0	1	0	0	0	0	0	0	0	0	0	0	0	0	0	0	0	0	0	0	0	0	0	0	1	private
pan_gene_102141	pan_gene_17312	Average_internode_length_(above_ear);Days_to_anthesis;Days_to_silk;Nodes_above_ear;Nodes_to_ear;Photoperiod_Growing-degree_days_to_silk;Tassel_branch_number	Days_to_silk	0	0	0	1	0	0	0	1	0	0	0	0	0	0	0	0	0	0	0	0	0	0	0	0	0	0	2	dispensable
pan_gene_102141	pan_gene_23709	Average_internode_length_(above_ear);Days_to_anthesis;Days_to_silk;Nodes_above_ear;Nodes_to_ear;Photoperiod_Growing-degree_days_to_silk;Tassel_branch_number	Days_to_silk	0	0	0	1	0	0	0	0	0	0	0	0	0	0	0	0	0	0	0	0	0	0	0	0	0	0	1	private
pan_gene_102141	pan_gene_23747	Average_internode_length_(above_ear);Days_to_anthesis;Days_to_silk;Nodes_above_ear;Nodes_to_ear;Photoperiod_Growing-degree_days_to_silk;Tassel_branch_number	Average_internode_length_(below_ear);Days_to_silk	0	0	0	1	0	0	0	0	0	0	0	0	0	0	0	0	0	0	0	0	0	0	0	0	0	0	1	private
pan_gene_102141	pan_gene_24870	Average_internode_length_(above_ear);Days_to_anthesis;Days_to_silk;Nodes_above_ear;Nodes_to_ear;Photoperiod_Growing-degree_days_to_silk;Tassel_branch_number	Days_to_silk;Glucose	0	0	0	1	0	0	0	0	0	0	0	0	0	0	1	0	0	0	0	0	0	0	0	0	0	0	2	dispensable
pan_gene_102141	pan_gene_26803	Average_internode_length_(above_ear);Days_to_anthesis;Days_to_silk;Nodes_above_ear;Nodes_to_ear;Photoperiod_Growing-degree_days_to_silk;Tassel_branch_number	Days_to_silk;Stalk_strength	0	0	0	1	0	0	0	0	0	0	0	0	0	0	0	0	0	0	0	0	0	0	0	0	0	0	1	private
pan_gene_102141	pan_gene_26912	Average_internode_length_(above_ear);Days_to_anthesis;Days_to_silk;Nodes_above_ear;Nodes_to_ear;Photoperiod_Growing-degree_days_to_silk;Tassel_branch_number	Days_to_silk;Ear_height	0	0	0	1	0	0	0	0	0	0	0	0	0	0	0	0	0	0	0	0	0	0	0	0	0	0	1	private
pan_gene_102141	pan_gene_27654	Average_internode_length_(above_ear);Days_to_anthesis;Days_to_silk;Nodes_above_ear;Nodes_to_ear;Photoperiod_Growing-degree_days_to_silk;Tassel_branch_number	Days_to_silk	0	0	0	1	0	0	0	0	0	0	0	0	0	0	0	0	0	0	0	0	0	0	0	0	0	0	1	private
pan_gene_102141	pan_gene_30873	Average_internode_length_(above_ear);Days_to_anthesis;Days_to_silk;Nodes_above_ear;Nodes_to_ear;Photoperiod_Growing-degree_days_to_silk;Tassel_branch_number	Days_to_silk;Height_above_ear	0	0	0	1	0	0	0	0	0	0	0	0	0	0	0	0	0	0	0	0	0	0	0	0	0	0	1	private
pan_gene_102141	pan_gene_32585	Average_internode_length_(above_ear);Days_to_anthesis;Days_to_silk;Nodes_above_ear;Nodes_to_ear;Photoperiod_Growing-degree_days_to_silk;Tassel_branch_number	Days_to_silk;Plant_height;Stalk_strength	0	0	0	1	0	0	0	0	0	0	0	0	0	0	0	0	0	0	0	0	0	0	0	0	0	0	1	private
pan_gene_102141	pan_gene_51731	Average_internode_length_(above_ear);Days_to_anthesis;Days_to_silk;Nodes_above_ear;Nodes_to_ear;Photoperiod_Growing-degree_days_to_silk;Tassel_branch_number	Days_to_silk	0	0	0	1	0	0	0	0	0	0	0	0	0	0	0	0	0	0	0	0	0	0	0	0	0	0	1	private
pan_gene_102141	pan_gene_59791	Average_internode_length_(above_ear);Days_to_anthesis;Days_to_silk;Nodes_above_ear;Nodes_to_ear;Photoperiod_Growing-degree_days_to_silk;Tassel_branch_number	100_Kernel_weight;Days_to_silk;Northern_Leaf_Blight;Stalk_strength	0	0	0	1	0	0	0	0	0	0	0	0	0	0	0	0	0	0	0	0	0	0	0	0	0	0	1	private
pan_gene_102141	pan_gene_8287	Average_internode_length_(above_ear);Days_to_anthesis;Days_to_silk;Nodes_above_ear;Nodes_to_ear;Photoperiod_Growing-degree_days_to_silk;Tassel_branch_number	Days_to_silk	0	0	0	1	0	0	0	0	0	0	0	0	0	0	0	0	0	0	0	0	0	0	0	0	0	0	1	private
pan_gene_102141	pan_gene_98122	Average_internode_length_(above_ear);Days_to_anthesis;Days_to_silk;Nodes_above_ear;Nodes_to_ear;Photoperiod_Growing-degree_days_to_silk;Tassel_branch_number	Average_internode_length_(below_ear);Average_internode_length_(whole_plant);Days_to_silk;Plant_height;Ratio_of_ear_height_to_total_height;Stalk_strength	0	0	0	1	0	0	0	0	0	0	0	0	0	0	0	0	0	0	0	0	0	0	0	0	0	0	1	private
pan_gene_102141	pan_gene_98803	Average_internode_length_(above_ear);Days_to_anthesis;Days_to_silk;Nodes_above_ear;Nodes_to_ear;Photoperiod_Growing-degree_days_to_silk;Tassel_branch_number	Days_to_silk;Photoperiod_growing-degree_days_to_anthesis	0	0	0	1	0	0	0	0	0	0	0	0	0	0	0	0	0	0	0	0	0	0	0	0	0	0	1	private
pan_gene_103514	pan_gene_11895	Days_to_anthesis;Days_to_silk;Leaf_width	Days_to_silk;Tassel_length	0	0	0	1	0	0	0	0	1	0	1	0	0	0	0	0	0	0	0	0	0	0	0	0	0	0	3	dispensable
pan_gene_103514	pan_gene_11969	Days_to_anthesis;Days_to_silk;Leaf_width	Days_to_anthesis;Days_to_silk;Leaf_length;Nodes_per_plant;PCA_of_metabolites:_PC1	0	0	0	1	0	0	0	0	0	0	0	0	1	0	0	0	0	0	0	0	0	0	0	0	0	0	2	dispensable
pan_gene_103514	pan_gene_12059	Days_to_anthesis;Days_to_silk;Leaf_width	Days_to_silk	0	0	0	1	1	0	0	0	0	0	0	0	0	0	0	0	0	0	0	0	0	0	0	0	0	0	2	dispensable
pan_gene_103514	pan_gene_12126	Days_to_anthesis;Days_to_silk;Leaf_width	Days_to_silk	0	0	0	1	0	0	0	0	0	0	0	0	0	0	0	0	0	1	1	0	0	0	0	0	0	0	3	dispensable
pan_gene_103514	pan_gene_14004	Days_to_anthesis;Days_to_silk;Leaf_width	Days_to_silk	0	0	0	0	1	0	0	0	0	0	0	0	1	0	0	0	0	1	0	0	0	0	0	0	0	0	3	dispensable
pan_gene_103514	pan_gene_14274	Days_to_anthesis;Days_to_silk;Leaf_width	Days_to_silk;Plant_height	0	0	0	1	1	0	0	0	0	0	0	0	0	0	0	0	0	1	0	0	0	1	0	0	0	0	4	dispensable
pan_gene_103514	pan_gene_15395	Days_to_anthesis;Days_to_silk;Leaf_width	Days_to_silk	0	0	0	1	0	0	0	0	0	0	0	0	0	0	0	0	0	0	0	0	0	0	0	0	0	0	1	private
pan_gene_103514	pan_gene_15959	Days_to_anthesis;Days_to_silk;Leaf_width	Days_to_silk	0	0	0	1	0	0	0	0	1	0	1	0	0	0	0	0	0	0	0	0	0	0	0	0	0	0	3	dispensable
pan_gene_103514	pan_gene_16029	Days_to_anthesis;Days_to_silk;Leaf_width	Days_to_silk;Glucose	0	0	0	1	0	0	0	0	0	0	0	0	0	0	0	0	0	0	0	0	0	0	0	0	0	0	1	private
pan_gene_103514	pan_gene_16031	Days_to_anthesis;Days_to_silk;Leaf_width	Days_to_silk	0	0	0	1	0	0	0	0	1	0	0	0	0	0	0	0	0	0	0	0	0	0	0	0	0	0	2	dispensable
pan_gene_103514	pan_gene_16497	Days_to_anthesis;Days_to_silk;Leaf_width	Days_to_anthesis;Days_to_silk;Height_above_ear;Photoperiod_growing-degree_days_to_anthesis	0	0	0	0	0	0	0	0	0	0	1	0	1	0	0	0	0	0	0	0	0	0	0	0	0	0	2	dispensable
pan_gene_103514	pan_gene_19692	Days_to_anthesis;Days_to_silk;Leaf_width	Days_to_silk	0	0	0	0	0	0	0	0	0	0	0	0	0	0	0	0	0	1	0	0	0	0	1	0	0	0	2	dispensable
pan_gene_103514	pan_gene_22397	Days_to_anthesis;Days_to_silk;Leaf_width	Days_to_anthesis;Days_to_silk;Stalk_strength	0	0	0	1	0	0	0	0	1	0	0	0	0	0	0	0	0	1	1	0	0	0	0	0	0	1	5	dispensable
pan_gene_103514	pan_gene_23250	Days_to_anthesis;Days_to_silk;Leaf_width	Days_to_silk	0	0	0	1	0	0	0	0	1	0	1	0	1	0	0	0	0	0	1	0	0	0	0	0	0	0	5	dispensable
pan_gene_103514	pan_gene_24921	Days_to_anthesis;Days_to_silk;Leaf_width	Days_to_silk	0	0	0	1	0	0	0	0	0	0	0	0	0	0	1	0	0	0	1	0	0	1	0	0	0	0	4	dispensable
pan_gene_103514	pan_gene_25175	Days_to_anthesis;Days_to_silk;Leaf_width	Days_to_silk	0	0	0	0	1	0	0	0	0	0	0	0	0	0	0	0	0	0	0	0	0	0	0	0	0	0	1	private
pan_gene_103514	pan_gene_26694	Days_to_anthesis;Days_to_silk;Leaf_width	Days_to_anthesis;Days_to_silk;Ear_height;Nodes_to_ear;Photoperiod_Growing-degree_days_to_silk;Plant_height;Tassel_branch_number	0	0	0	1	0	0	0	0	0	0	0	0	0	0	0	0	0	0	0	0	0	0	0	0	0	1	2	dispensable
pan_gene_103514	pan_gene_26787	Days_to_anthesis;Days_to_silk;Leaf_width	Days_to_anthesis;Days_to_silk	0	0	0	0	0	0	0	0	0	0	0	0	0	0	0	0	0	1	0	0	0	0	0	0	0	0	1	private
pan_gene_103514	pan_gene_26803	Days_to_anthesis;Days_to_silk;Leaf_width	Days_to_silk;Stalk_strength	0	0	0	1	1	0	0	0	0	0	1	0	0	0	0	0	0	0	0	0	0	1	0	0	0	1	5	dispensable
pan_gene_103514	pan_gene_27841	Days_to_anthesis;Days_to_silk;Leaf_width	Days_to_silk;Nitrate	0	0	0	0	0	0	0	0	1	0	0	0	1	0	0	0	0	0	0	0	0	0	0	0	1	1	4	dispensable
pan_gene_103514	pan_gene_28606	Days_to_anthesis;Days_to_silk;Leaf_width	Days_to_silk	0	0	0	1	0	0	0	0	0	0	0	0	0	0	0	0	0	0	0	0	0	0	0	0	0	0	1	private
pan_gene_103514	pan_gene_28607	Days_to_anthesis;Days_to_silk;Leaf_width	Days_to_silk	0	0	0	1	0	0	0	1	1	0	0	0	0	0	0	0	0	0	0	0	0	1	0	0	0	0	4	dispensable
pan_gene_103514	pan_gene_29598	Days_to_anthesis;Days_to_silk;Leaf_width	Days_to_anthesis;Days_to_silk;Leaf_width;Nodes_per_plant;Ratio_of_ear_height_to_total_height	0	0	0	1	0	0	0	0	0	0	0	0	0	0	0	0	0	0	0	0	0	0	0	0	0	0	1	private
pan_gene_103514	pan_gene_29932	Days_to_anthesis;Days_to_silk;Leaf_width	Days_to_silk;Nodes_per_plant;Nodes_to_ear	0	0	0	1	0	0	0	0	0	0	1	0	0	0	0	0	0	0	0	0	0	0	0	0	0	0	2	dispensable
pan_gene_103514	pan_gene_30764	Days_to_anthesis;Days_to_silk;Leaf_width	Days_to_silk;Height_per_day_(until_flowering);Plant_height	0	0	0	0	1	0	0	0	0	0	0	0	0	0	0	0	0	0	0	0	0	0	0	0	0	0	1	private
pan_gene_103514	pan_gene_30817	Days_to_anthesis;Days_to_silk;Leaf_width	Chlorophyll_B;Days_to_silk;Ear_height	0	0	0	0	0	0	0	0	1	0	0	0	0	0	0	0	0	0	0	0	0	0	0	0	0	0	1	private
pan_gene_103514	pan_gene_30841	Days_to_anthesis;Days_to_silk;Leaf_width	Average_internode_length_(whole_plant);Days_to_silk;Ear_row_number;Tassel_branch_number	0	0	0	1	1	0	0	0	0	0	0	1	0	0	0	0	0	1	1	0	0	1	0	0	1	0	7	dispensable
pan_gene_103514	pan_gene_32288	Days_to_anthesis;Days_to_silk;Leaf_width	Average_internode_length_(above_ear);Days_to_silk	0	0	0	0	1	0	0	0	0	0	0	0	0	0	0	0	0	0	0	0	0	0	0	0	0	0	1	private
pan_gene_103514	pan_gene_3467	Days_to_anthesis;Days_to_silk;Leaf_width	Days_to_anthesis;Days_to_silk;Tassel_length	0	0	0	1	1	0	0	0	0	0	1	0	1	0	0	0	0	0	0	0	0	1	0	0	0	0	5	dispensable
pan_gene_103514	pan_gene_3766	Days_to_anthesis;Days_to_silk;Leaf_width	Days_to_silk	0	0	0	1	0	0	0	0	0	0	0	0	1	0	0	0	0	0	0	0	0	0	0	0	0	0	2	dispensable
pan_gene_103514	pan_gene_61601	Days_to_anthesis;Days_to_silk;Leaf_width	Average_internode_length_(above_ear);Days_to_silk;Ear_row_number	0	0	0	1	0	0	0	0	0	0	0	0	1	0	0	0	0	1	0	0	0	1	0	0	0	1	5	dispensable
pan_gene_103514	pan_gene_68454	Days_to_anthesis;Days_to_silk;Leaf_width	Average_internode_length_(whole_plant);Chlorophyll_B;Days_to_silk;Ear_height	0	0	0	0	0	0	0	0	0	0	0	0	0	0	0	0	0	1	0	0	0	0	0	0	0	0	1	private
pan_gene_103514	pan_gene_7125	Days_to_anthesis;Days_to_silk;Leaf_width	Days_to_silk	0	0	0	1	0	0	0	0	0	0	0	0	0	0	0	0	0	0	0	0	0	0	0	0	0	0	1	private
pan_gene_103514	pan_gene_8286	Days_to_anthesis;Days_to_silk;Leaf_width	Average_internode_length_(below_ear);Days_to_silk;Photoperiod_growing-degree_days_to_anthesis;Stalk_strength	0	0	0	1	0	0	0	0	0	0	0	0	0	0	0	0	0	1	0	0	0	0	0	0	0	0	2	dispensable
pan_gene_103514	pan_gene_8287	Days_to_anthesis;Days_to_silk;Leaf_width	Days_to_silk	0	0	0	1	0	0	0	0	1	0	0	0	0	0	0	0	0	0	0	0	0	0	0	0	0	0	2	dispensable
pan_gene_103514	pan_gene_8415	Days_to_anthesis;Days_to_silk;Leaf_width	Days_to_silk;Nodes_per_plant	0	0	0	0	0	0	0	0	1	0	0	1	0	0	0	0	0	1	0	0	1	0	0	0	0	1	5	dispensable
pan_gene_103514	pan_gene_9152	Days_to_anthesis;Days_to_silk;Leaf_width	Days_to_silk	0	0	0	1	0	0	0	0	1	0	0	0	0	0	0	0	0	0	0	0	0	0	0	0	0	0	2	dispensable
pan_gene_103514	pan_gene_9162	Days_to_anthesis;Days_to_silk;Leaf_width	Days_to_silk;Glucose	0	0	0	0	0	0	0	0	0	0	0	1	0	0	0	0	0	0	0	0	0	0	1	0	0	0	2	dispensable
pan_gene_1053	pan_gene_18324	Days_to_anthesis;Days_to_silk	Days_to_silk	0	0	0	1	0	1	0	0	0	0	0	1	0	1	0	0	1	1	0	1	1	0	0	0	0	0	8	dispensable
pan_gene_1053	pan_gene_22652	Days_to_anthesis;Days_to_silk	Days_to_silk	0	0	0	1	0	1	0	0	0	0	0	0	0	0	0	0	0	0	0	0	0	0	0	0	0	0	2	dispensable
pan_gene_1053	pan_gene_24039	Days_to_anthesis;Days_to_silk	Average_internode_length_(above_ear);Days_to_silk;Northern_Leaf_Blight	0	0	0	1	0	1	0	0	0	0	0	0	0	0	0	0	1	0	0	0	0	0	0	0	0	0	3	dispensable
pan_gene_1053	pan_gene_98804	Days_to_anthesis;Days_to_silk	Days_to_silk;Ear_row_number;Nodes_above_ear	0	0	0	0	0	0	0	0	0	0	0	0	0	0	0	0	0	1	0	0	0	0	0	0	0	0	1	private
pan_gene_1054	pan_gene_22648	Days_to_silk;Nodes_per_plant;Nodes_to_ear;PCA_of_metabolites:_PC2	Days_to_silk	0	0	0	0	0	0	0	0	1	0	0	0	0	0	0	0	0	0	0	0	0	0	0	0	0	0	1	private
pan_gene_1054	pan_gene_4603	Days_to_silk;Nodes_per_plant;Nodes_to_ear;PCA_of_metabolites:_PC2	Days_to_silk	0	0	0	1	0	0	0	0	0	0	0	0	0	0	0	0	0	0	0	0	0	0	0	0	0	0	1	private
pan_gene_1054	pan_gene_7952	Days_to_silk;Nodes_per_plant;Nodes_to_ear;PCA_of_metabolites:_PC2	Average_internode_length_(below_ear);Days_to_silk	0	0	0	1	0	0	0	0	1	0	0	0	0	0	0	0	0	0	0	0	0	0	0	0	0	0	2	dispensable
pan_gene_1054	pan_gene_7978	Days_to_silk;Nodes_per_plant;Nodes_to_ear;PCA_of_metabolites:_PC2	Days_to_silk;Leaf_length	0	0	0	1	0	0	0	0	0	0	0	0	0	0	0	0	0	0	0	0	0	0	0	0	0	0	1	private
pan_gene_10724	pan_gene_11971	Boxcox-transformed_leaf_angle;Days_to_anthesis;Days_to_silk;Ear_row_number;Nodes_per_plant;Nodes_to_ear	Days_to_silk;Glutamate;Leaf_length;Leaf_width;PCA_of_metabolites:_PC1;Photoperiod_Growing-degree_days_to_silk;Photoperiod_growing-degree_days_to_anthesis;Protein;Stalk_strength	0	0	0	1	0	0	0	0	0	0	0	0	0	0	0	0	0	0	0	0	0	0	0	1	0	0	2	dispensable
pan_gene_10755	pan_gene_11898	Days_to_silk;Leaf_width	Days_to_silk	0	0	0	1	0	0	0	0	0	0	0	0	0	0	0	0	0	0	0	0	0	0	0	0	0	0	1	private
pan_gene_11598	pan_gene_16072	Average_internode_length_(above_ear);Days_to_anthesis;Days_to_silk;Malate;Nodes_to_ear;Stalk_strength	Days_to_anthesis;Days_to_silk;Nodes_to_ear	0	0	0	1	0	0	0	0	0	0	0	0	0	0	0	0	0	0	0	0	0	0	0	1	0	0	2	dispensable
pan_gene_11598	pan_gene_26651	Average_internode_length_(above_ear);Days_to_anthesis;Days_to_silk;Malate;Nodes_to_ear;Stalk_strength	Days_to_silk	0	0	0	1	0	0	0	0	0	0	0	0	0	0	0	0	0	0	0	0	0	0	0	0	0	0	1	private
pan_gene_11598	pan_gene_7950	Average_internode_length_(above_ear);Days_to_anthesis;Days_to_silk;Malate;Nodes_to_ear;Stalk_strength	Days_to_silk	0	0	0	1	0	0	0	0	0	0	0	0	0	0	0	0	0	0	0	0	0	0	0	0	0	0	1	private
pan_gene_11651	pan_gene_18204	Average_internode_length_(above_ear);Boxcox-transformed_leaf_angle;Days_to_silk;Height_above_ear;Leaf_width	Boxcox-transformed_leaf_angle;Chlorophyll_A;Days_to_silk;Height_above_ear;Nodes_per_plant;Ratio_of_ear_height_to_total_height	0	0	0	0	0	0	0	0	0	0	0	0	0	0	0	0	0	1	0	0	0	0	0	0	0	0	1	private
pan_gene_11742	pan_gene_14357	Days_to_silk;Leaf_length;Protein	Days_to_anthesis;Days_to_silk	0	0	0	1	0	0	0	0	0	0	0	0	0	0	0	0	0	1	0	0	0	0	1	0	0	0	3	dispensable
pan_gene_11742	pan_gene_22652	Days_to_silk;Leaf_length;Protein	Days_to_silk	0	0	0	1	0	1	0	0	0	0	0	0	0	0	0	0	0	0	0	0	0	0	0	0	0	0	2	dispensable
pan_gene_11742	pan_gene_24039	Days_to_silk;Leaf_length;Protein	Average_internode_length_(above_ear);Days_to_silk;Northern_Leaf_Blight	0	0	0	1	0	0	0	0	0	0	0	0	0	0	0	0	0	0	0	0	0	0	0	0	0	0	1	private
pan_gene_11742	pan_gene_26708	Days_to_silk;Leaf_length;Protein	Days_to_anthesis;Days_to_silk;Nodes_per_plant;Nodes_to_ear	0	0	0	0	0	1	0	0	0	0	0	0	0	0	0	0	0	0	0	0	0	0	0	0	0	0	1	private
pan_gene_11742	pan_gene_29774	Days_to_silk;Leaf_length;Protein	Days_to_silk	0	0	0	1	0	1	0	0	0	0	0	0	0	0	0	0	0	0	0	0	0	0	1	0	0	0	3	dispensable
pan_gene_11742	pan_gene_4570	Days_to_silk;Leaf_length;Protein	Days_to_silk	0	0	0	0	0	1	0	0	0	0	0	0	0	0	0	0	0	0	0	0	0	0	0	0	0	0	1	private
pan_gene_11742	pan_gene_5434	Days_to_silk;Leaf_length;Protein	Days_to_anthesis;Days_to_silk	0	0	0	0	0	0	0	0	0	0	0	0	0	0	0	0	0	0	0	1	0	0	0	0	0	0	1	private
pan_gene_11742	pan_gene_6773	Days_to_silk;Leaf_length;Protein	Days_to_silk	0	0	0	1	0	0	0	0	0	0	0	0	0	1	0	0	0	1	0	0	0	0	0	0	1	0	4	dispensable
pan_gene_11742	pan_gene_72308	Days_to_silk;Leaf_length;Protein	Days_to_silk	0	0	0	1	0	0	0	0	0	0	0	0	0	0	0	0	0	0	0	0	0	0	0	0	0	0	1	private
pan_gene_11742	pan_gene_954	Days_to_silk;Leaf_length;Protein	Days_to_silk	0	0	0	1	0	0	0	0	0	0	0	0	0	0	0	0	0	0	0	0	0	0	0	0	0	0	1	private
pan_gene_11849	pan_gene_22284	100_Kernel_weight;Average_internode_length_(above_ear);Days_to_silk;Nodes_per_plant	Days_to_silk;Nodes_to_ear	0	0	0	1	1	0	0	0	0	0	0	0	0	0	0	0	0	0	0	0	0	0	0	0	0	0	2	dispensable
pan_gene_11849	pan_gene_24958	100_Kernel_weight;Average_internode_length_(above_ear);Days_to_silk;Nodes_per_plant	Days_to_silk;Glutamate;Stalk_strength	0	0	0	1	0	0	0	0	0	0	0	0	0	0	0	0	0	0	0	0	0	0	0	0	0	0	1	private
pan_gene_11865	pan_gene_9507	Days_to_silk	Days_to_silk	0	0	0	1	0	0	0	0	0	0	0	0	0	0	0	0	0	0	0	0	0	0	0	0	0	0	1	private
pan_gene_11895	pan_gene_14274	Days_to_silk;Tassel_length	Days_to_silk;Plant_height	0	0	0	1	0	0	0	0	1	0	0	0	0	0	0	0	0	0	0	0	0	0	0	0	0	0	2	dispensable
pan_gene_11895	pan_gene_15395	Days_to_silk;Tassel_length	Days_to_silk	0	0	0	1	0	0	0	0	0	0	0	0	0	0	0	0	0	0	0	0	0	0	0	0	0	0	1	private
pan_gene_11895	pan_gene_15959	Days_to_silk;Tassel_length	Days_to_silk	0	0	0	1	0	0	0	0	1	0	1	0	0	0	0	0	0	0	0	0	0	0	0	0	0	0	3	dispensable
pan_gene_11895	pan_gene_15961	Days_to_silk;Tassel_length	Days_to_silk	0	0	0	1	0	0	0	0	0	0	0	0	0	0	0	0	0	0	0	0	0	0	0	0	0	0	1	private
pan_gene_11895	pan_gene_16029	Days_to_silk;Tassel_length	Days_to_silk;Glucose	0	0	0	1	0	0	0	0	0	0	0	0	0	0	0	0	1	1	0	0	0	0	1	0	1	0	5	dispensable
pan_gene_11895	pan_gene_26589	Days_to_silk;Tassel_length	Days_to_silk	0	0	0	1	0	0	1	0	1	0	1	0	0	0	0	0	0	1	0	0	1	0	1	1	0	0	8	dispensable
pan_gene_11895	pan_gene_27187	Days_to_silk;Tassel_length	Days_to_silk;Nodes_above_ear	0	0	0	1	0	0	0	1	1	0	1	1	0	1	0	0	0	0	0	0	0	0	0	0	0	0	6	dispensable
pan_gene_11895	pan_gene_29598	Days_to_silk;Tassel_length	Days_to_anthesis;Days_to_silk;Leaf_width;Nodes_per_plant;Ratio_of_ear_height_to_total_height	0	0	0	1	0	0	0	0	1	0	0	0	0	0	0	0	0	1	0	0	0	0	1	0	0	0	4	dispensable
pan_gene_11895	pan_gene_30551	Days_to_silk;Tassel_length	Days_to_silk;Plant_height	0	0	0	1	1	0	1	0	1	0	0	0	1	0	0	0	0	0	0	0	0	0	0	0	1	0	6	dispensable
pan_gene_11895	pan_gene_30841	Days_to_silk;Tassel_length	Average_internode_length_(whole_plant);Days_to_silk;Ear_row_number;Tassel_branch_number	0	0	0	1	0	0	1	0	1	0	0	1	0	0	0	1	0	0	0	0	0	0	0	1	0	0	6	dispensable
pan_gene_11895	pan_gene_31177	Days_to_silk;Tassel_length	Days_to_silk;Total_amino_acids	0	0	0	1	1	0	0	1	0	1	0	1	0	0	0	1	0	0	0	0	0	0	0	0	0	0	6	dispensable
pan_gene_11895	pan_gene_317	Days_to_silk;Tassel_length	Days_to_anthesis;Days_to_silk;Ear_height;Nodes_to_ear;Plant_height;Tassel_length	0	0	0	1	0	0	0	0	1	0	0	1	0	0	0	1	0	0	0	0	0	0	0	0	0	0	4	dispensable
pan_gene_11895	pan_gene_32705	Days_to_silk;Tassel_length	Boxcox-transformed_leaf_angle;Chlorophyll_A;Days_to_silk;Nodes_per_plant;Nodes_to_ear;Total_amino_acids	0	0	0	1	1	0	1	1	1	0	0	0	0	1	0	0	0	0	0	0	1	0	0	0	0	0	7	dispensable
pan_gene_11895	pan_gene_5816	Days_to_silk;Tassel_length	Days_to_anthesis;Days_to_silk;Ear_row_number;Photoperiod_growing-degree_days_to_anthesis	0	0	0	1	1	0	0	0	0	0	0	0	1	0	0	0	0	0	0	0	0	0	1	0	0	0	4	dispensable
pan_gene_11895	pan_gene_61601	Days_to_silk;Tassel_length	Average_internode_length_(above_ear);Days_to_silk;Ear_row_number	0	0	0	1	0	0	0	0	1	0	0	0	0	0	0	0	0	0	0	0	0	0	0	0	0	0	2	dispensable
pan_gene_11895	pan_gene_64212	Days_to_silk;Tassel_length	Days_to_silk;Nitrate	0	0	0	1	0	0	1	0	0	0	1	0	0	0	0	0	0	1	0	0	1	0	0	1	0	0	6	dispensable
pan_gene_11895	pan_gene_7125	Days_to_silk;Tassel_length	Days_to_silk	0	0	0	1	0	0	0	0	1	0	0	0	0	0	0	0	0	0	0	1	0	0	0	0	0	0	3	dispensable
pan_gene_11895	pan_gene_8415	Days_to_silk;Tassel_length	Days_to_silk;Nodes_per_plant	0	0	0	0	0	0	0	0	1	0	0	0	0	1	0	0	0	0	0	0	1	0	0	0	0	1	4	dispensable
pan_gene_11969	pan_gene_12059	Days_to_anthesis;Days_to_silk;Leaf_length;Nodes_per_plant;PCA_of_metabolites:_PC1	Days_to_silk	0	0	0	1	1	0	0	0	0	0	0	0	0	0	0	0	0	0	0	0	0	0	0	0	0	0	2	dispensable
pan_gene_11969	pan_gene_12126	Days_to_anthesis;Days_to_silk;Leaf_length;Nodes_per_plant;PCA_of_metabolites:_PC1	Days_to_silk	0	0	0	1	0	0	0	0	1	0	0	0	0	0	0	0	0	1	0	0	0	0	1	0	0	0	4	dispensable
pan_gene_11969	pan_gene_14274	Days_to_anthesis;Days_to_silk;Leaf_length;Nodes_per_plant;PCA_of_metabolites:_PC1	Days_to_silk;Plant_height	0	0	0	1	0	1	0	0	1	0	0	0	0	0	0	0	0	0	0	0	0	0	0	0	0	0	3	dispensable
pan_gene_11969	pan_gene_14323	Days_to_anthesis;Days_to_silk;Leaf_length;Nodes_per_plant;PCA_of_metabolites:_PC1	Days_to_silk	0	0	0	1	0	1	0	0	1	0	0	0	1	0	0	0	0	0	0	0	0	0	0	0	0	0	4	dispensable
pan_gene_11969	pan_gene_15959	Days_to_anthesis;Days_to_silk;Leaf_length;Nodes_per_plant;PCA_of_metabolites:_PC1	Days_to_silk	0	0	0	1	0	0	0	0	1	0	0	1	0	0	0	0	0	0	0	0	0	0	0	0	1	0	4	dispensable
pan_gene_11969	pan_gene_16029	Days_to_anthesis;Days_to_silk;Leaf_length;Nodes_per_plant;PCA_of_metabolites:_PC1	Days_to_silk;Glucose	0	0	0	1	0	0	0	0	0	0	0	0	1	0	0	0	0	0	0	0	0	0	1	0	1	0	4	dispensable
pan_gene_11969	pan_gene_16031	Days_to_anthesis;Days_to_silk;Leaf_length;Nodes_per_plant;PCA_of_metabolites:_PC1	Days_to_silk	0	0	0	1	0	0	0	0	1	0	0	0	0	0	0	0	0	0	0	1	0	0	0	0	0	0	3	dispensable
pan_gene_11969	pan_gene_18943	Days_to_anthesis;Days_to_silk;Leaf_length;Nodes_per_plant;PCA_of_metabolites:_PC1	Days_to_silk	0	0	0	1	0	0	0	0	1	0	0	0	0	0	0	0	0	0	0	0	0	0	1	0	0	0	3	dispensable
pan_gene_11969	pan_gene_19692	Days_to_anthesis;Days_to_silk;Leaf_length;Nodes_per_plant;PCA_of_metabolites:_PC1	Days_to_silk	0	0	0	0	1	1	0	0	0	0	0	0	0	0	0	0	0	0	0	0	0	0	1	0	0	0	3	dispensable
pan_gene_11969	pan_gene_22160	Days_to_anthesis;Days_to_silk;Leaf_length;Nodes_per_plant;PCA_of_metabolites:_PC1	Days_to_anthesis;Days_to_silk;Ear_row_number;Malate	0	0	0	1	0	0	0	0	1	1	0	1	1	1	0	1	0	0	0	0	0	0	0	1	1	0	9	dispensable
pan_gene_11969	pan_gene_22397	Days_to_anthesis;Days_to_silk;Leaf_length;Nodes_per_plant;PCA_of_metabolites:_PC1	Days_to_anthesis;Days_to_silk;Stalk_strength	0	0	0	1	1	0	0	0	1	0	0	0	0	0	0	0	0	0	0	0	0	0	1	0	0	1	5	dispensable
pan_gene_11969	pan_gene_23002	Days_to_anthesis;Days_to_silk;Leaf_length;Nodes_per_plant;PCA_of_metabolites:_PC1	Days_to_anthesis;Days_to_silk;Nodes_per_plant;Stalk_strength	0	0	0	1	0	1	0	0	0	0	0	0	0	0	0	0	0	0	1	0	0	0	0	0	0	0	3	dispensable
pan_gene_11969	pan_gene_23709	Days_to_anthesis;Days_to_silk;Leaf_length;Nodes_per_plant;PCA_of_metabolites:_PC1	Days_to_silk	0	0	0	1	0	0	0	0	0	0	0	0	0	0	0	0	0	0	0	0	0	0	1	0	0	0	2	dispensable
pan_gene_11969	pan_gene_24870	Days_to_anthesis;Days_to_silk;Leaf_length;Nodes_per_plant;PCA_of_metabolites:_PC1	Days_to_silk;Glucose	0	0	0	1	0	0	0	0	0	0	0	0	0	0	0	0	0	0	0	0	0	0	0	0	0	0	1	private
pan_gene_11969	pan_gene_26571	Days_to_anthesis;Days_to_silk;Leaf_length;Nodes_per_plant;PCA_of_metabolites:_PC1	Days_to_anthesis;Days_to_silk	0	0	0	1	1	1	0	1	1	0	0	0	1	0	1	0	0	0	0	1	0	0	1	0	0	0	9	dispensable
pan_gene_11969	pan_gene_26787	Days_to_anthesis;Days_to_silk;Leaf_length;Nodes_per_plant;PCA_of_metabolites:_PC1	Days_to_anthesis;Days_to_silk	0	0	0	0	1	0	0	0	0	0	0	0	0	0	0	0	0	0	0	0	0	0	0	0	0	0	1	private
pan_gene_11969	pan_gene_27654	Days_to_anthesis;Days_to_silk;Leaf_length;Nodes_per_plant;PCA_of_metabolites:_PC1	Days_to_silk	0	0	0	1	0	0	0	0	0	0	0	0	1	0	0	0	0	0	0	0	0	0	1	0	0	0	3	dispensable
pan_gene_11969	pan_gene_27841	Days_to_anthesis;Days_to_silk;Leaf_length;Nodes_per_plant;PCA_of_metabolites:_PC1	Days_to_silk;Nitrate	0	0	0	0	0	0	0	0	1	0	0	0	1	0	0	0	0	0	0	0	0	0	0	0	1	1	4	dispensable
pan_gene_11969	pan_gene_29523	Days_to_anthesis;Days_to_silk;Leaf_length;Nodes_per_plant;PCA_of_metabolites:_PC1	Days_to_silk	0	0	0	1	0	0	0	0	0	0	0	0	0	0	0	0	0	0	0	0	0	0	0	0	0	0	1	private
pan_gene_11969	pan_gene_29775	Days_to_anthesis;Days_to_silk;Leaf_length;Nodes_per_plant;PCA_of_metabolites:_PC1	Days_to_silk	0	0	0	1	0	1	0	0	1	0	0	0	0	0	0	0	0	0	0	0	0	0	0	0	0	0	3	dispensable
pan_gene_11969	pan_gene_29885	Days_to_anthesis;Days_to_silk;Leaf_length;Nodes_per_plant;PCA_of_metabolites:_PC1	Days_to_silk;Height_above_ear;Southern_leaf_blight	0	0	0	0	0	0	0	0	0	0	0	0	1	0	0	0	0	0	0	0	0	0	0	0	0	0	1	private
pan_gene_11969	pan_gene_29932	Days_to_anthesis;Days_to_silk;Leaf_length;Nodes_per_plant;PCA_of_metabolites:_PC1	Days_to_silk;Nodes_per_plant;Nodes_to_ear	0	0	0	1	0	0	0	0	1	0	0	0	0	0	0	0	0	1	0	0	0	0	0	0	0	0	3	dispensable
pan_gene_11969	pan_gene_30817	Days_to_anthesis;Days_to_silk;Leaf_length;Nodes_per_plant;PCA_of_metabolites:_PC1	Chlorophyll_B;Days_to_silk;Ear_height	0	0	0	0	0	1	0	0	1	0	0	0	0	0	0	0	0	0	0	0	0	0	0	0	0	0	2	dispensable
pan_gene_11969	pan_gene_30841	Days_to_anthesis;Days_to_silk;Leaf_length;Nodes_per_plant;PCA_of_metabolites:_PC1	Average_internode_length_(whole_plant);Days_to_silk;Ear_row_number;Tassel_branch_number	0	0	0	1	1	1	0	0	1	0	0	0	0	0	0	0	0	0	0	0	0	0	0	0	1	0	5	dispensable
pan_gene_11969	pan_gene_32076	Days_to_anthesis;Days_to_silk;Leaf_length;Nodes_per_plant;PCA_of_metabolites:_PC1	Days_to_silk;Leaf_length	0	0	0	0	0	1	0	0	0	0	0	0	0	0	0	0	0	0	0	0	0	0	0	0	0	0	1	private
pan_gene_11969	pan_gene_32705	Days_to_anthesis;Days_to_silk;Leaf_length;Nodes_per_plant;PCA_of_metabolites:_PC1	Boxcox-transformed_leaf_angle;Chlorophyll_A;Days_to_silk;Nodes_per_plant;Nodes_to_ear;Total_amino_acids	0	0	0	1	0	0	0	0	1	0	0	0	0	0	0	0	0	1	0	0	1	0	1	0	0	0	5	dispensable
pan_gene_11969	pan_gene_3467	Days_to_anthesis;Days_to_silk;Leaf_length;Nodes_per_plant;PCA_of_metabolites:_PC1	Days_to_anthesis;Days_to_silk;Tassel_length	0	0	0	1	0	0	0	0	0	0	0	0	0	0	0	0	0	0	0	0	0	0	0	0	0	0	1	private
pan_gene_11969	pan_gene_51731	Days_to_anthesis;Days_to_silk;Leaf_length;Nodes_per_plant;PCA_of_metabolites:_PC1	Days_to_silk	0	0	0	1	0	0	0	0	0	0	0	0	0	0	0	0	0	0	0	0	0	0	0	0	0	0	1	private
pan_gene_11969	pan_gene_5381	Days_to_anthesis;Days_to_silk;Leaf_length;Nodes_per_plant;PCA_of_metabolites:_PC1	Anthesis-silking_interval;Days_to_silk;Tassel_branch_number	0	0	0	1	0	0	0	0	0	0	0	0	0	0	0	0	0	0	0	0	0	0	0	0	0	0	1	private
pan_gene_11969	pan_gene_5816	Days_to_anthesis;Days_to_silk;Leaf_length;Nodes_per_plant;PCA_of_metabolites:_PC1	Days_to_anthesis;Days_to_silk;Ear_row_number;Photoperiod_growing-degree_days_to_anthesis	0	0	0	1	0	1	0	0	0	0	0	0	0	0	0	0	0	0	0	0	0	0	1	0	0	0	3	dispensable
pan_gene_11969	pan_gene_59791	Days_to_anthesis;Days_to_silk;Leaf_length;Nodes_per_plant;PCA_of_metabolites:_PC1	100_Kernel_weight;Days_to_silk;Northern_Leaf_Blight;Stalk_strength	0	0	0	1	0	0	0	0	0	0	0	0	0	0	0	0	0	0	0	0	0	0	1	0	0	0	2	dispensable
pan_gene_11969	pan_gene_61601	Days_to_anthesis;Days_to_silk;Leaf_length;Nodes_per_plant;PCA_of_metabolites:_PC1	Average_internode_length_(above_ear);Days_to_silk;Ear_row_number	0	0	0	1	0	1	0	0	1	0	0	0	1	0	0	0	0	0	0	0	0	0	0	0	1	0	5	dispensable
pan_gene_11969	pan_gene_7125	Days_to_anthesis;Days_to_silk;Leaf_length;Nodes_per_plant;PCA_of_metabolites:_PC1	Days_to_silk	0	0	0	1	0	0	0	0	1	0	0	0	0	0	0	0	0	0	0	0	0	0	0	0	0	0	2	dispensable
pan_gene_11969	pan_gene_8000	Days_to_anthesis;Days_to_silk;Leaf_length;Nodes_per_plant;PCA_of_metabolites:_PC1	Days_to_silk;Leaf_length;Ratio_of_ear_height_to_total_height	0	0	0	1	1	1	0	0	1	0	0	0	0	0	0	0	0	0	0	0	0	0	1	0	0	0	5	dispensable
pan_gene_11969	pan_gene_8286	Days_to_anthesis;Days_to_silk;Leaf_length;Nodes_per_plant;PCA_of_metabolites:_PC1	Average_internode_length_(below_ear);Days_to_silk;Photoperiod_growing-degree_days_to_anthesis;Stalk_strength	0	0	0	1	1	1	0	0	1	0	0	0	0	0	0	0	0	0	0	0	0	0	0	0	1	0	5	dispensable
pan_gene_11969	pan_gene_8415	Days_to_anthesis;Days_to_silk;Leaf_length;Nodes_per_plant;PCA_of_metabolites:_PC1	Days_to_silk;Nodes_per_plant	0	0	0	0	0	0	0	0	1	0	0	1	1	0	0	0	0	0	0	0	0	0	0	0	1	0	4	dispensable
pan_gene_11980	pan_gene_14357	Average_internode_length_(above_ear);Days_to_silk;Glutamate;Nitrate;PCA_of_metabolites:_PC1;Ratio_of_ear_height_to_total_height;Tassel_branch_number	Days_to_anthesis;Days_to_silk	0	0	0	0	0	1	0	0	0	0	0	0	0	0	0	0	0	1	0	0	0	0	0	0	0	0	2	dispensable
pan_gene_11980	pan_gene_22652	Average_internode_length_(above_ear);Days_to_silk;Glutamate;Nitrate;PCA_of_metabolites:_PC1;Ratio_of_ear_height_to_total_height;Tassel_branch_number	Days_to_silk	0	0	0	0	0	1	0	0	0	0	0	0	0	0	0	0	0	0	0	0	0	0	0	0	0	0	1	private
pan_gene_11980	pan_gene_24039	Average_internode_length_(above_ear);Days_to_silk;Glutamate;Nitrate;PCA_of_metabolites:_PC1;Ratio_of_ear_height_to_total_height;Tassel_branch_number	Average_internode_length_(above_ear);Days_to_silk;Northern_Leaf_Blight	0	0	0	0	0	0	0	0	0	0	0	1	0	0	0	0	0	0	0	0	0	0	0	0	0	0	1	private
pan_gene_11980	pan_gene_4570	Average_internode_length_(above_ear);Days_to_silk;Glutamate;Nitrate;PCA_of_metabolites:_PC1;Ratio_of_ear_height_to_total_height;Tassel_branch_number	Days_to_silk	0	0	0	0	0	1	0	0	0	0	0	0	0	0	0	0	0	1	0	0	0	0	0	0	0	0	2	dispensable
pan_gene_11984	pan_gene_18950	Average_internode_length_(whole_plant);Days_to_silk;Glutamate;Nodes_above_ear;Nodes_to_ear;Protein	Days_to_silk	0	0	0	1	0	0	0	0	0	0	0	0	0	0	0	0	0	0	0	0	0	0	0	0	0	0	1	private
pan_gene_11996	pan_gene_4603	Average_internode_length_(above_ear);Chlorophyll_A;Days_to_silk;Glutamate;Height_above_ear;Malate	Days_to_silk	0	0	0	1	0	0	0	0	0	0	0	0	0	0	0	0	0	0	0	0	0	0	0	0	0	0	1	private
pan_gene_11996	pan_gene_7978	Average_internode_length_(above_ear);Chlorophyll_A;Days_to_silk;Glutamate;Height_above_ear;Malate	Days_to_silk;Leaf_length	0	0	0	1	0	0	0	0	0	0	0	0	0	0	0	0	0	0	0	0	0	0	0	0	0	0	1	private
pan_gene_12011	pan_gene_5868	Days_to_anthesis;Days_to_silk;Malate;Nodes_above_ear	Days_to_silk;Nodes_to_ear	0	0	0	0	0	0	0	0	1	0	0	0	0	0	0	0	0	0	0	0	0	0	0	0	0	0	1	private
pan_gene_12012	pan_gene_18143	Days_to_silk;Nodes_above_ear;Protein	Days_to_silk;Ratio_of_ear_height_to_total_height	0	0	0	1	0	0	0	0	0	0	0	0	0	0	0	0	0	0	0	0	0	0	0	0	0	0	1	private
pan_gene_12012	pan_gene_31792	Days_to_silk;Nodes_above_ear;Protein	Days_to_silk	0	0	0	1	0	0	0	0	0	0	0	0	0	0	0	0	0	0	0	0	0	0	0	0	0	0	1	private
pan_gene_12055	pan_gene_17312	Days_to_silk;Ear_row_number;Nodes_above_ear	Days_to_silk	0	0	0	1	0	0	0	0	1	0	0	0	0	0	0	0	0	0	0	0	0	0	0	0	0	0	2	dispensable
pan_gene_12055	pan_gene_23709	Days_to_silk;Ear_row_number;Nodes_above_ear	Days_to_silk	0	0	0	1	1	1	1	0	1	0	0	0	0	0	0	1	0	0	0	1	0	1	0	0	0	0	8	dispensable
pan_gene_12055	pan_gene_24870	Days_to_silk;Ear_row_number;Nodes_above_ear	Days_to_silk;Glucose	0	0	0	1	0	0	0	0	0	0	0	0	0	0	0	0	0	0	0	0	0	0	0	0	0	0	1	private
pan_gene_12055	pan_gene_28770	Days_to_silk;Ear_row_number;Nodes_above_ear	Days_to_silk	0	0	0	1	0	0	0	1	1	0	0	0	0	0	0	0	0	0	0	0	0	0	0	0	0	0	3	dispensable
pan_gene_12055	pan_gene_29929	Days_to_silk;Ear_row_number;Nodes_above_ear	Days_to_silk	0	0	0	1	0	0	0	0	0	0	1	0	0	0	0	0	0	0	0	0	1	0	0	0	0	0	3	dispensable
pan_gene_12055	pan_gene_7950	Days_to_silk;Ear_row_number;Nodes_above_ear	Days_to_silk	0	0	0	1	0	0	0	0	0	0	0	0	0	0	0	0	0	0	0	0	0	0	0	0	0	0	1	private
pan_gene_12059	pan_gene_12126	Days_to_silk	Days_to_silk	0	0	0	1	1	0	0	0	0	0	0	0	0	0	0	0	0	0	0	0	0	0	0	0	0	0	2	dispensable
pan_gene_12059	pan_gene_14004	Days_to_silk	Days_to_silk	0	0	0	0	1	0	0	0	0	0	0	0	0	0	0	0	0	0	0	0	0	0	0	0	0	0	1	private
pan_gene_12059	pan_gene_14274	Days_to_silk	Days_to_silk;Plant_height	0	0	0	1	1	1	0	0	0	0	0	0	0	0	0	0	0	0	0	0	0	0	0	0	0	0	3	dispensable
pan_gene_12059	pan_gene_15959	Days_to_silk	Days_to_silk	0	0	0	1	0	0	0	0	0	0	0	0	0	0	0	0	0	0	0	0	0	0	0	0	0	0	1	private
pan_gene_12059	pan_gene_16029	Days_to_silk	Days_to_silk;Glucose	0	0	0	1	1	0	0	0	0	0	0	0	0	0	0	0	0	0	0	0	0	0	0	0	0	0	2	dispensable
pan_gene_12059	pan_gene_16031	Days_to_silk	Days_to_silk	0	0	0	1	1	1	0	0	0	0	0	0	0	0	0	0	0	0	0	0	0	0	0	0	0	0	3	dispensable
pan_gene_12059	pan_gene_17312	Days_to_silk	Days_to_silk	0	0	0	1	0	0	0	0	0	0	0	0	0	0	0	0	0	0	0	0	0	0	0	0	0	0	1	private
pan_gene_12059	pan_gene_23250	Days_to_silk	Days_to_silk	0	0	0	1	1	0	0	0	0	0	0	0	0	0	0	0	0	0	0	0	0	0	0	0	0	0	2	dispensable
pan_gene_12059	pan_gene_23709	Days_to_silk	Days_to_silk	0	0	0	1	0	0	0	0	0	0	0	0	0	0	0	0	0	0	0	0	0	0	0	0	0	0	1	private
pan_gene_12059	pan_gene_23747	Days_to_silk	Average_internode_length_(below_ear);Days_to_silk	0	0	0	1	0	0	0	0	0	0	0	0	0	0	0	0	0	0	0	0	0	0	0	0	0	0	1	private
pan_gene_12059	pan_gene_24870	Days_to_silk	Days_to_silk;Glucose	0	0	0	1	0	0	0	0	0	0	0	0	0	0	0	0	0	0	0	0	0	0	0	0	0	0	1	private
pan_gene_12059	pan_gene_26275	Days_to_silk	Days_to_silk	0	0	0	1	0	0	0	0	0	0	0	0	0	0	0	0	0	0	0	0	0	0	0	0	0	0	1	private
pan_gene_12059	pan_gene_26694	Days_to_silk	Days_to_anthesis;Days_to_silk;Ear_height;Nodes_to_ear;Photoperiod_Growing-degree_days_to_silk;Plant_height;Tassel_branch_number	0	0	0	1	1	0	0	0	0	0	0	0	0	0	0	0	0	0	0	0	0	0	0	0	0	0	2	dispensable
pan_gene_12059	pan_gene_26787	Days_to_silk	Days_to_anthesis;Days_to_silk	0	0	0	0	1	0	0	0	0	0	0	0	0	0	0	0	0	0	0	0	0	0	0	0	0	0	1	private
pan_gene_12059	pan_gene_26803	Days_to_silk	Days_to_silk;Stalk_strength	0	0	0	1	1	1	0	0	0	0	0	0	0	0	0	0	0	0	0	0	0	0	0	0	0	0	3	dispensable
pan_gene_12059	pan_gene_28606	Days_to_silk	Days_to_silk	0	0	0	1	1	0	0	0	0	0	0	0	0	0	0	0	0	0	0	0	0	0	0	0	0	0	2	dispensable
pan_gene_12059	pan_gene_28607	Days_to_silk	Days_to_silk	0	0	0	1	0	0	0	0	0	0	0	0	0	0	0	0	0	0	0	0	0	0	0	0	0	0	1	private
pan_gene_12059	pan_gene_29598	Days_to_silk	Days_to_anthesis;Days_to_silk;Leaf_width;Nodes_per_plant;Ratio_of_ear_height_to_total_height	0	0	0	1	1	0	0	0	0	0	0	0	0	0	0	0	0	0	0	0	0	0	0	0	0	0	2	dispensable
pan_gene_12059	pan_gene_30841	Days_to_silk	Average_internode_length_(whole_plant);Days_to_silk;Ear_row_number;Tassel_branch_number	0	0	0	1	0	0	0	0	0	0	0	0	0	0	0	0	0	0	0	0	0	0	0	0	0	0	1	private
pan_gene_12059	pan_gene_30873	Days_to_silk	Days_to_silk;Height_above_ear	0	0	0	1	1	0	0	1	0	0	0	0	0	0	0	0	0	0	0	0	0	0	0	0	0	0	3	dispensable
pan_gene_12059	pan_gene_32288	Days_to_silk	Average_internode_length_(above_ear);Days_to_silk	0	0	0	0	1	0	0	0	0	0	0	0	0	0	0	0	0	0	0	0	0	0	0	0	0	0	1	private
pan_gene_12059	pan_gene_3467	Days_to_silk	Days_to_anthesis;Days_to_silk;Tassel_length	0	0	0	1	1	1	0	0	0	0	0	0	0	0	0	0	0	0	0	0	0	0	0	0	0	0	3	dispensable
pan_gene_12059	pan_gene_3766	Days_to_silk	Days_to_silk	0	0	0	1	0	0	0	0	0	0	0	0	0	0	0	0	0	0	0	0	0	0	0	0	0	0	1	private
pan_gene_12059	pan_gene_51731	Days_to_silk	Days_to_silk	0	0	0	1	0	0	0	0	0	0	0	0	0	0	0	0	0	0	0	0	0	0	0	0	0	0	1	private
pan_gene_12059	pan_gene_61601	Days_to_silk	Average_internode_length_(above_ear);Days_to_silk;Ear_row_number	0	0	0	1	0	0	0	0	0	0	0	0	0	0	0	0	0	0	0	0	0	0	0	0	0	0	1	private
pan_gene_12059	pan_gene_64212	Days_to_silk	Days_to_silk;Nitrate	0	0	0	1	1	0	0	0	0	0	0	0	0	0	0	0	0	0	0	0	0	0	0	0	0	0	2	dispensable
pan_gene_12059	pan_gene_7125	Days_to_silk	Days_to_silk	0	0	0	1	1	0	0	1	0	0	0	0	0	0	0	0	0	0	0	0	0	0	0	0	0	0	3	dispensable
pan_gene_12059	pan_gene_8287	Days_to_silk	Days_to_silk	0	0	0	1	1	0	0	0	0	0	0	0	0	0	0	0	0	0	0	0	0	0	0	0	0	0	2	dispensable
pan_gene_12063	pan_gene_17176	Days_to_anthesis;Days_to_silk	Days_to_silk;Ear_row_number;Photoperiod_growing-degree_days_to_anthesis	0	0	0	1	0	0	0	0	0	0	0	0	0	0	0	0	0	0	0	1	0	0	0	0	0	1	3	dispensable
pan_gene_12063	pan_gene_5419	Days_to_anthesis;Days_to_silk	Days_to_anthesis;Days_to_silk;Nodes_per_plant;Tassel_length;Total_amino_acids	0	0	0	1	0	0	0	0	0	0	1	0	0	0	0	1	0	0	0	0	0	0	1	1	0	0	5	dispensable
pan_gene_12063	pan_gene_5433	Days_to_anthesis;Days_to_silk	Days_to_anthesis;Days_to_silk;Tassel_branch_number	0	0	0	1	0	0	1	0	0	0	1	0	0	0	0	1	0	0	0	0	0	0	0	0	0	0	4	dispensable
pan_gene_12078	pan_gene_17705	Days_to_anthesis;Days_to_silk;Photoperiod_growing-degree_days_to_anthesis	Anthesis-silking_interval;Days_to_anthesis;Days_to_silk;Protein	0	0	0	1	0	0	0	0	0	0	0	0	0	1	0	0	0	0	0	0	0	0	0	0	0	0	2	dispensable
pan_gene_12078	pan_gene_22284	Days_to_anthesis;Days_to_silk;Photoperiod_growing-degree_days_to_anthesis	Days_to_silk;Nodes_to_ear	0	0	0	1	0	0	0	0	0	0	0	0	0	1	0	0	0	0	0	0	0	0	0	0	0	0	2	dispensable
pan_gene_12078	pan_gene_22308	Days_to_anthesis;Days_to_silk;Photoperiod_growing-degree_days_to_anthesis	Boxcox-transformed_leaf_angle;Days_to_anthesis;Days_to_silk;Tassel_branch_number	0	0	0	1	1	0	0	0	0	0	0	0	0	1	0	0	0	0	0	0	0	0	0	0	0	0	3	dispensable
pan_gene_12078	pan_gene_31177	Days_to_anthesis;Days_to_silk;Photoperiod_growing-degree_days_to_anthesis	Days_to_silk;Total_amino_acids	0	0	0	1	0	0	0	0	0	0	0	0	0	0	0	0	0	0	0	0	0	0	0	0	0	0	1	private
pan_gene_12078	pan_gene_5131	Days_to_anthesis;Days_to_silk;Photoperiod_growing-degree_days_to_anthesis	Days_to_silk;Fructose;Glucose;Malate;Nodes_per_plant;Total_amino_acids	0	0	0	1	0	0	0	0	0	0	0	0	0	0	0	0	0	0	0	0	0	0	0	0	0	0	1	private
pan_gene_12126	pan_gene_14004	Days_to_silk	Days_to_silk	0	0	0	0	0	0	0	0	0	0	0	0	0	0	0	0	0	1	1	0	0	0	0	0	0	0	2	dispensable
pan_gene_12126	pan_gene_14323	Days_to_silk	Days_to_silk	0	0	0	1	0	0	0	0	0	0	0	0	1	0	0	0	0	0	0	0	0	0	0	0	0	0	2	dispensable
pan_gene_12126	pan_gene_15395	Days_to_silk	Days_to_silk	0	0	0	1	0	0	0	0	0	0	0	0	0	0	0	0	0	0	0	0	0	0	0	0	0	0	1	private
pan_gene_12126	pan_gene_15959	Days_to_silk	Days_to_silk	0	0	0	1	0	0	1	0	1	0	0	0	0	0	0	0	0	0	0	0	0	0	0	1	0	0	4	dispensable
pan_gene_12126	pan_gene_16029	Days_to_silk	Days_to_silk;Glucose	0	0	0	1	1	0	0	0	0	0	0	0	0	0	0	0	0	1	0	0	0	0	1	0	0	0	4	dispensable
pan_gene_12126	pan_gene_16031	Days_to_silk	Days_to_silk	0	0	0	1	0	0	0	0	0	0	0	0	0	0	0	0	0	0	0	0	0	1	0	0	0	0	2	dispensable
pan_gene_12126	pan_gene_16497	Days_to_silk	Days_to_anthesis;Days_to_silk;Height_above_ear;Photoperiod_growing-degree_days_to_anthesis	0	0	0	0	0	0	0	0	0	0	0	0	0	0	0	0	0	1	0	0	0	0	0	0	0	0	1	private
pan_gene_12126	pan_gene_18943	Days_to_silk	Days_to_silk	0	0	0	1	0	0	0	0	1	0	1	0	0	0	0	0	0	1	0	0	0	0	1	0	0	0	5	dispensable
pan_gene_12126	pan_gene_22160	Days_to_silk	Days_to_anthesis;Days_to_silk;Ear_row_number;Malate	0	0	0	1	0	0	0	0	0	0	0	0	0	0	0	0	0	0	0	0	0	0	0	0	0	0	1	private
pan_gene_12126	pan_gene_23002	Days_to_silk	Days_to_anthesis;Days_to_silk;Nodes_per_plant;Stalk_strength	0	0	0	1	0	0	0	0	1	0	0	0	0	1	0	0	0	0	1	0	0	0	0	0	0	0	4	dispensable
pan_gene_12126	pan_gene_23250	Days_to_silk	Days_to_silk	0	0	0	1	0	0	0	0	0	0	0	0	0	0	0	0	0	0	1	0	0	0	0	0	0	0	2	dispensable
pan_gene_12126	pan_gene_23747	Days_to_silk	Average_internode_length_(below_ear);Days_to_silk	0	0	0	1	0	0	1	0	1	0	0	0	1	0	0	0	0	0	1	0	0	0	1	0	0	1	7	dispensable
pan_gene_12126	pan_gene_26589	Days_to_silk	Days_to_silk	0	0	0	1	0	0	0	0	0	0	0	0	0	0	0	0	0	1	0	0	0	0	1	0	0	0	3	dispensable
pan_gene_12126	pan_gene_26787	Days_to_silk	Days_to_anthesis;Days_to_silk	0	0	0	0	0	0	0	0	0	1	0	0	0	0	0	0	0	0	0	0	0	0	0	0	0	0	1	private
pan_gene_12126	pan_gene_26803	Days_to_silk	Days_to_silk;Stalk_strength	0	0	0	1	0	0	0	0	1	1	0	0	1	0	0	0	0	1	1	0	0	0	1	0	0	1	8	dispensable
pan_gene_12126	pan_gene_27187	Days_to_silk	Days_to_silk;Nodes_above_ear	0	0	0	1	0	0	0	1	0	1	0	1	0	0	0	0	0	0	0	0	0	0	0	0	0	0	4	dispensable
pan_gene_12126	pan_gene_27654	Days_to_silk	Days_to_silk	0	0	0	1	0	0	0	0	0	0	0	0	0	0	0	0	0	0	0	0	0	0	0	0	0	0	1	private
pan_gene_12126	pan_gene_27841	Days_to_silk	Days_to_silk;Nitrate	0	0	0	0	0	0	0	0	0	0	0	0	0	0	0	0	0	0	0	0	0	0	0	0	0	1	1	private
pan_gene_12126	pan_gene_28589	Days_to_silk	Days_to_silk	0	0	0	1	0	0	0	0	0	0	0	0	0	0	0	0	0	0	0	0	0	0	0	0	0	0	1	private
pan_gene_12126	pan_gene_28606	Days_to_silk	Days_to_silk	0	0	0	1	1	0	0	1	0	1	0	1	0	0	0	0	0	0	1	0	0	1	0	0	0	0	7	dispensable
pan_gene_12126	pan_gene_28607	Days_to_silk	Days_to_silk	0	0	0	1	0	0	0	0	0	0	0	0	0	0	0	0	0	0	0	0	0	0	0	0	0	0	1	private
pan_gene_12126	pan_gene_29523	Days_to_silk	Days_to_silk	0	0	0	1	0	0	0	0	0	0	0	0	0	0	0	0	0	0	1	0	0	0	0	0	0	0	2	dispensable
pan_gene_12126	pan_gene_29598	Days_to_silk	Days_to_anthesis;Days_to_silk;Leaf_width;Nodes_per_plant;Ratio_of_ear_height_to_total_height	0	0	0	1	0	0	0	0	1	0	0	0	0	0	0	0	0	0	0	0	0	0	0	0	0	0	2	dispensable
pan_gene_12126	pan_gene_29775	Days_to_silk	Days_to_silk	0	0	0	1	0	0	0	0	1	1	0	1	1	0	1	0	0	0	0	0	0	0	0	0	0	0	6	dispensable
pan_gene_12126	pan_gene_317	Days_to_silk	Days_to_anthesis;Days_to_silk;Ear_height;Nodes_to_ear;Plant_height;Tassel_length	0	0	0	1	0	0	0	0	0	0	0	0	0	0	0	0	0	0	0	0	0	0	0	0	0	0	1	private
pan_gene_12126	pan_gene_32705	Days_to_silk	Boxcox-transformed_leaf_angle;Chlorophyll_A;Days_to_silk;Nodes_per_plant;Nodes_to_ear;Total_amino_acids	0	0	0	1	0	0	0	0	0	0	0	0	0	0	0	0	0	1	0	0	0	0	1	1	0	0	4	dispensable
pan_gene_12126	pan_gene_3766	Days_to_silk	Days_to_silk	0	0	0	1	0	0	0	0	1	0	0	0	1	0	0	0	0	0	0	0	0	0	1	0	0	1	5	dispensable
pan_gene_12126	pan_gene_51731	Days_to_silk	Days_to_silk	0	0	0	1	0	0	0	0	0	0	0	0	0	0	0	0	0	0	0	0	0	0	0	0	0	0	1	private
pan_gene_12126	pan_gene_5381	Days_to_silk	Anthesis-silking_interval;Days_to_silk;Tassel_branch_number	0	0	0	1	0	0	0	0	0	0	0	0	0	0	0	0	0	1	0	0	1	0	0	0	0	0	3	dispensable
pan_gene_12126	pan_gene_61601	Days_to_silk	Average_internode_length_(above_ear);Days_to_silk;Ear_row_number	0	0	0	1	0	0	1	0	0	0	0	0	0	0	0	0	0	1	0	0	0	0	0	0	0	1	4	dispensable
pan_gene_12126	pan_gene_64212	Days_to_silk	Days_to_silk;Nitrate	0	0	0	1	0	0	1	0	0	0	0	0	0	0	0	0	0	1	0	0	0	0	0	0	0	0	3	dispensable
pan_gene_12126	pan_gene_68454	Days_to_silk	Average_internode_length_(whole_plant);Chlorophyll_B;Days_to_silk;Ear_height	0	0	0	0	0	0	0	0	0	0	0	0	0	0	0	0	0	1	0	0	0	0	0	0	0	0	1	private
pan_gene_12126	pan_gene_7125	Days_to_silk	Days_to_silk	0	0	0	1	1	0	0	0	0	0	0	0	0	0	0	0	0	0	0	0	0	0	0	0	0	0	2	dispensable
pan_gene_12126	pan_gene_8286	Days_to_silk	Average_internode_length_(below_ear);Days_to_silk;Photoperiod_growing-degree_days_to_anthesis;Stalk_strength	0	0	0	1	0	0	0	0	0	0	0	0	0	0	0	0	0	1	0	0	0	0	0	0	0	0	2	dispensable
pan_gene_12126	pan_gene_8287	Days_to_silk	Days_to_silk	0	0	0	1	0	0	0	0	1	1	0	0	0	1	0	0	0	0	0	0	0	0	0	0	0	0	4	dispensable
pan_gene_12126	pan_gene_8415	Days_to_silk	Days_to_silk;Nodes_per_plant	0	0	0	0	0	0	0	0	0	1	0	1	1	1	0	1	0	1	0	1	1	1	0	0	0	1	10	dispensable
pan_gene_12247	pan_gene_22214	Days_to_anthesis;Days_to_silk	Anthesis-silking_interval;Days_to_anthesis;Days_to_silk	0	0	0	1	0	0	0	0	0	0	0	0	0	0	0	0	0	0	0	0	0	0	1	0	0	0	2	dispensable
pan_gene_12247	pan_gene_6288	Days_to_anthesis;Days_to_silk	Days_to_silk;Tassel_length	0	0	0	1	0	0	0	0	0	0	1	0	0	0	0	0	0	0	0	0	0	0	0	0	0	0	2	dispensable
pan_gene_12247	pan_gene_6773	Days_to_anthesis;Days_to_silk	Days_to_silk	0	0	0	1	0	0	0	0	0	0	0	0	0	0	0	0	0	0	0	0	0	0	0	0	0	0	1	private
pan_gene_12247	pan_gene_72308	Days_to_anthesis;Days_to_silk	Days_to_silk	0	0	0	1	0	0	0	0	0	0	0	0	0	0	0	0	0	0	0	1	0	0	0	0	0	0	2	dispensable
pan_gene_12513	pan_gene_32738	Days_to_silk	Days_to_anthesis;Days_to_silk;Nodes_per_plant;Nodes_to_ear	0	0	0	1	0	0	0	0	0	1	0	1	1	0	1	0	0	1	0	0	0	0	1	0	0	0	7	dispensable
pan_gene_12759	pan_gene_9099	Days_to_silk	Anthesis-silking_interval;Days_to_silk;Ear_height	0	0	0	1	0	0	0	0	0	0	0	0	0	0	0	0	0	0	0	0	0	0	0	0	0	0	1	private
pan_gene_14004	pan_gene_14274	Days_to_silk	Days_to_silk;Plant_height	0	0	0	0	1	0	0	0	0	0	0	0	0	0	0	0	0	0	1	0	0	0	0	0	0	0	2	dispensable
pan_gene_14004	pan_gene_17312	Days_to_silk	Days_to_silk	0	0	0	0	0	0	0	0	0	1	0	0	1	0	0	0	0	0	0	0	0	0	0	0	0	0	2	dispensable
pan_gene_14004	pan_gene_22160	Days_to_silk	Days_to_anthesis;Days_to_silk;Ear_row_number;Malate	0	0	0	0	0	0	0	0	0	0	0	0	1	0	0	0	0	0	0	0	0	0	0	0	0	0	1	private
pan_gene_14004	pan_gene_26787	Days_to_silk	Days_to_anthesis;Days_to_silk	0	0	0	0	1	0	0	0	0	0	0	0	0	0	0	0	0	0	0	0	0	0	0	0	0	0	1	private
pan_gene_14004	pan_gene_27654	Days_to_silk	Days_to_silk	0	0	0	0	1	0	0	0	0	1	0	0	0	0	0	0	0	0	0	0	0	0	0	0	0	0	2	dispensable
pan_gene_14004	pan_gene_28607	Days_to_silk	Days_to_silk	0	0	0	0	0	0	0	0	0	1	0	0	0	0	0	0	0	0	0	0	0	0	0	0	0	0	1	private
pan_gene_14004	pan_gene_29598	Days_to_silk	Days_to_anthesis;Days_to_silk;Leaf_width;Nodes_per_plant;Ratio_of_ear_height_to_total_height	0	0	0	0	0	0	0	0	0	0	0	0	1	0	0	0	0	0	0	0	0	0	0	0	0	0	1	private
pan_gene_14004	pan_gene_3766	Days_to_silk	Days_to_silk	0	0	0	0	0	0	1	0	0	1	0	0	1	0	0	0	0	0	0	0	0	0	0	0	0	0	3	dispensable
pan_gene_14274	pan_gene_15395	Days_to_silk;Plant_height	Days_to_silk	0	0	0	1	0	0	0	0	0	0	0	0	0	0	0	0	0	0	0	0	0	0	0	0	0	0	1	private
pan_gene_14274	pan_gene_15407	Days_to_silk;Plant_height	Days_to_anthesis;Days_to_silk	0	0	0	0	0	1	0	0	0	0	0	0	0	0	0	0	0	0	0	0	0	0	0	0	0	0	1	private
pan_gene_14274	pan_gene_15515	Days_to_silk;Plant_height	Days_to_silk	0	0	0	1	0	1	0	0	1	0	0	0	0	0	0	0	0	1	0	0	0	0	0	0	0	0	4	dispensable
pan_gene_14274	pan_gene_15959	Days_to_silk;Plant_height	Days_to_silk	0	0	0	1	0	1	0	0	1	0	0	0	0	1	0	0	0	0	0	0	0	0	0	0	0	0	4	dispensable
pan_gene_14274	pan_gene_16029	Days_to_silk;Plant_height	Days_to_silk;Glucose	0	0	0	1	1	0	0	1	0	0	1	0	0	0	1	0	0	1	0	0	0	0	0	0	0	1	7	dispensable
pan_gene_14274	pan_gene_16031	Days_to_silk;Plant_height	Days_to_silk	0	0	0	1	1	1	0	1	1	0	0	0	0	0	0	0	0	0	0	0	0	1	0	0	0	0	6	dispensable
pan_gene_14274	pan_gene_16497	Days_to_silk;Plant_height	Days_to_anthesis;Days_to_silk;Height_above_ear;Photoperiod_growing-degree_days_to_anthesis	0	0	0	0	0	1	0	0	0	0	0	0	0	0	0	0	0	0	0	0	0	0	0	0	0	0	1	private
pan_gene_14274	pan_gene_17312	Days_to_silk;Plant_height	Days_to_silk	0	0	0	1	0	0	0	0	1	0	0	0	0	0	0	0	0	0	0	0	0	0	0	0	0	0	2	dispensable
pan_gene_14274	pan_gene_18943	Days_to_silk;Plant_height	Days_to_silk	0	0	0	1	1	0	0	0	1	0	0	0	0	0	0	0	0	0	0	0	0	0	0	0	0	0	3	dispensable
pan_gene_14274	pan_gene_22160	Days_to_silk;Plant_height	Days_to_anthesis;Days_to_silk;Ear_row_number;Malate	0	0	0	1	0	1	0	0	1	0	0	0	0	0	0	0	0	0	0	0	0	0	0	0	0	0	3	dispensable
pan_gene_14274	pan_gene_22397	Days_to_silk;Plant_height	Days_to_anthesis;Days_to_silk;Stalk_strength	0	0	0	1	0	1	1	0	1	0	0	0	1	1	0	0	0	0	0	0	0	0	1	0	0	0	7	dispensable
pan_gene_14274	pan_gene_23002	Days_to_silk;Plant_height	Days_to_anthesis;Days_to_silk;Nodes_per_plant;Stalk_strength	0	0	0	1	0	0	1	0	0	0	0	0	0	0	0	0	0	0	0	0	1	0	0	0	0	0	3	dispensable
pan_gene_14274	pan_gene_23250	Days_to_silk;Plant_height	Days_to_silk	0	0	0	1	0	1	0	0	1	0	0	0	0	0	0	0	0	0	0	0	0	0	0	0	0	0	3	dispensable
pan_gene_14274	pan_gene_23747	Days_to_silk;Plant_height	Average_internode_length_(below_ear);Days_to_silk	0	0	0	1	1	1	1	1	1	0	0	0	0	1	0	0	0	0	1	0	0	1	0	0	0	0	9	dispensable
pan_gene_14274	pan_gene_24041	Days_to_silk;Plant_height	Average_internode_length_(above_ear);Days_to_silk	0	0	0	1	0	1	0	0	1	0	0	0	0	0	0	0	0	0	0	0	0	0	0	0	0	0	3	dispensable
pan_gene_14274	pan_gene_24870	Days_to_silk;Plant_height	Days_to_silk;Glucose	0	0	0	1	0	0	0	0	0	0	0	0	0	0	0	0	0	0	0	0	0	0	0	0	0	0	1	private
pan_gene_14274	pan_gene_24921	Days_to_silk;Plant_height	Days_to_silk	0	0	0	1	0	0	0	1	0	0	0	0	0	1	0	0	0	0	0	0	0	1	0	0	0	0	4	dispensable
pan_gene_14274	pan_gene_25175	Days_to_silk;Plant_height	Days_to_silk	0	0	0	0	1	0	0	0	0	0	0	0	0	0	0	0	0	0	0	0	0	0	0	0	0	0	1	private
pan_gene_14274	pan_gene_26571	Days_to_silk;Plant_height	Days_to_anthesis;Days_to_silk	0	0	0	1	1	0	1	1	1	0	0	0	0	0	0	1	1	1	1	0	0	0	1	0	0	1	11	near-core
pan_gene_14274	pan_gene_26589	Days_to_silk;Plant_height	Days_to_silk	0	0	0	1	0	1	0	0	0	0	0	0	0	1	0	0	1	0	0	0	0	0	0	0	0	0	4	dispensable
pan_gene_14274	pan_gene_26803	Days_to_silk;Plant_height	Days_to_silk;Stalk_strength	0	0	0	1	1	1	0	1	1	1	0	0	0	1	0	0	0	0	0	0	0	1	0	0	0	0	8	dispensable
pan_gene_14274	pan_gene_27187	Days_to_silk;Plant_height	Days_to_silk;Nodes_above_ear	0	0	0	1	0	1	0	0	1	0	0	0	0	0	0	0	0	0	0	0	0	0	0	0	0	0	3	dispensable
pan_gene_14274	pan_gene_27654	Days_to_silk;Plant_height	Days_to_silk	0	0	0	1	1	0	0	0	1	0	0	0	0	0	0	0	0	0	0	0	0	0	0	0	0	0	3	dispensable
pan_gene_14274	pan_gene_27841	Days_to_silk;Plant_height	Days_to_silk;Nitrate	0	0	0	0	0	0	0	1	1	1	0	0	0	0	0	0	1	0	0	0	0	0	0	0	0	0	4	dispensable
pan_gene_14274	pan_gene_28589	Days_to_silk;Plant_height	Days_to_silk	0	0	0	1	1	1	0	0	1	0	0	0	0	1	0	0	0	0	0	0	0	0	0	0	0	0	5	dispensable
pan_gene_14274	pan_gene_28607	Days_to_silk;Plant_height	Days_to_silk	0	0	0	1	0	1	0	0	0	0	0	0	0	0	0	0	0	0	0	0	0	0	0	0	0	0	2	dispensable
pan_gene_14274	pan_gene_29523	Days_to_silk;Plant_height	Days_to_silk	0	0	0	1	0	0	0	0	1	0	0	0	0	0	0	0	0	0	1	0	0	0	0	0	0	0	3	dispensable
pan_gene_14274	pan_gene_29598	Days_to_silk;Plant_height	Days_to_anthesis;Days_to_silk;Leaf_width;Nodes_per_plant;Ratio_of_ear_height_to_total_height	0	0	0	1	1	1	0	1	1	0	0	0	0	0	0	0	0	0	0	0	0	0	0	0	0	0	5	dispensable
pan_gene_14274	pan_gene_29775	Days_to_silk;Plant_height	Days_to_silk	0	0	0	1	0	1	0	1	1	0	0	0	0	0	0	0	0	0	0	0	0	0	0	0	0	0	4	dispensable
pan_gene_14274	pan_gene_30764	Days_to_silk;Plant_height	Days_to_silk;Height_per_day_(until_flowering);Plant_height	0	0	0	0	1	0	0	0	0	0	0	0	0	0	0	0	0	0	0	0	0	0	0	0	0	0	1	private
pan_gene_14274	pan_gene_30817	Days_to_silk;Plant_height	Chlorophyll_B;Days_to_silk;Ear_height	0	0	0	0	0	1	0	0	1	0	0	0	0	0	0	0	0	0	0	0	0	0	0	0	0	0	2	dispensable
pan_gene_14274	pan_gene_30873	Days_to_silk;Plant_height	Days_to_silk;Height_above_ear	0	0	0	1	1	1	0	1	1	0	0	0	0	0	0	0	0	0	0	0	0	0	0	0	0	0	5	dispensable
pan_gene_14274	pan_gene_32076	Days_to_silk;Plant_height	Days_to_silk;Leaf_length	0	0	0	0	0	1	0	0	0	0	0	0	0	0	0	0	0	0	0	0	0	0	0	0	0	0	1	private
pan_gene_14274	pan_gene_32288	Days_to_silk;Plant_height	Average_internode_length_(above_ear);Days_to_silk	0	0	0	0	1	0	0	0	0	0	0	0	0	0	0	0	0	0	0	0	0	0	0	0	0	0	1	private
pan_gene_14274	pan_gene_32585	Days_to_silk;Plant_height	Days_to_silk;Plant_height;Stalk_strength	0	0	0	1	0	0	0	0	0	0	0	0	0	0	0	0	0	0	0	0	0	1	0	0	0	0	2	dispensable
pan_gene_14274	pan_gene_32705	Days_to_silk;Plant_height	Boxcox-transformed_leaf_angle;Chlorophyll_A;Days_to_silk;Nodes_per_plant;Nodes_to_ear;Total_amino_acids	0	0	0	1	0	0	0	0	0	0	0	0	0	0	0	0	0	0	0	0	0	0	0	0	0	0	1	private
pan_gene_14274	pan_gene_3467	Days_to_silk;Plant_height	Days_to_anthesis;Days_to_silk;Tassel_length	0	0	0	1	1	1	0	0	0	0	0	0	0	0	0	0	0	0	0	0	0	1	0	0	0	0	4	dispensable
pan_gene_14274	pan_gene_3766	Days_to_silk;Plant_height	Days_to_silk	0	0	0	1	1	0	0	1	1	0	0	0	0	0	0	0	0	0	0	0	0	0	0	0	0	0	4	dispensable
pan_gene_14274	pan_gene_51731	Days_to_silk;Plant_height	Days_to_silk	0	0	0	1	0	0	0	0	0	0	0	0	0	0	0	0	0	0	0	0	0	0	0	0	0	0	1	private
pan_gene_14274	pan_gene_5381	Days_to_silk;Plant_height	Anthesis-silking_interval;Days_to_silk;Tassel_branch_number	0	0	0	1	0	0	0	0	0	0	0	0	0	0	0	0	0	0	0	0	0	0	0	0	0	0	1	private
pan_gene_14274	pan_gene_59791	Days_to_silk;Plant_height	100_Kernel_weight;Days_to_silk;Northern_Leaf_Blight;Stalk_strength	0	0	0	1	0	0	0	0	0	0	0	0	0	0	0	0	0	0	0	0	0	0	0	0	0	0	1	private
pan_gene_14274	pan_gene_61601	Days_to_silk;Plant_height	Average_internode_length_(above_ear);Days_to_silk;Ear_row_number	0	0	0	1	0	1	1	0	1	0	1	1	0	1	0	1	0	1	0	0	0	1	1	0	0	1	12	near-core
pan_gene_14274	pan_gene_7125	Days_to_silk;Plant_height	Days_to_silk	0	0	0	1	1	0	1	1	1	0	0	0	0	1	0	0	0	0	0	0	0	1	0	0	0	0	7	dispensable
pan_gene_14274	pan_gene_8286	Days_to_silk;Plant_height	Average_internode_length_(below_ear);Days_to_silk;Photoperiod_growing-degree_days_to_anthesis;Stalk_strength	0	0	0	1	0	1	0	0	1	0	1	0	1	0	1	0	0	1	1	0	1	0	1	1	0	1	12	near-core
pan_gene_14274	pan_gene_8287	Days_to_silk;Plant_height	Days_to_silk	0	0	0	1	0	1	0	1	1	0	0	0	0	0	0	0	0	0	0	0	0	0	0	0	0	0	4	dispensable
pan_gene_14274	pan_gene_9152	Days_to_silk;Plant_height	Days_to_silk	0	0	0	1	0	1	1	0	1	0	0	0	1	0	0	0	0	0	0	0	0	1	1	0	0	1	8	dispensable
pan_gene_14323	pan_gene_16029	Days_to_silk	Days_to_silk;Glucose	0	0	0	1	0	0	0	0	0	0	0	1	1	0	0	0	1	1	0	0	0	0	0	0	0	0	5	dispensable
pan_gene_14323	pan_gene_16497	Days_to_silk	Days_to_anthesis;Days_to_silk;Height_above_ear;Photoperiod_growing-degree_days_to_anthesis	0	0	0	0	0	1	0	0	0	0	0	0	0	0	0	0	0	0	0	0	0	0	0	0	0	0	1	private
pan_gene_14323	pan_gene_17312	Days_to_silk	Days_to_silk	0	0	0	1	0	0	0	1	1	0	0	0	0	1	0	0	0	0	0	0	0	0	0	0	0	0	4	dispensable
pan_gene_14323	pan_gene_18943	Days_to_silk	Days_to_silk	0	0	0	1	0	1	0	0	1	0	0	0	0	0	0	0	0	0	0	0	0	0	0	0	0	0	3	dispensable
pan_gene_14323	pan_gene_22160	Days_to_silk	Days_to_anthesis;Days_to_silk;Ear_row_number;Malate	0	0	0	1	0	1	0	0	1	0	0	1	0	0	0	0	0	0	0	0	0	0	0	0	0	0	4	dispensable
pan_gene_14323	pan_gene_22774	Days_to_silk	Days_to_silk	0	0	0	1	0	0	0	0	0	0	0	0	0	0	0	0	0	0	0	0	0	0	0	0	0	0	1	private
pan_gene_14323	pan_gene_23250	Days_to_silk	Days_to_silk	0	0	0	1	0	1	0	0	1	0	0	0	0	0	0	0	0	0	0	0	0	0	0	0	0	0	3	dispensable
pan_gene_14323	pan_gene_24870	Days_to_silk	Days_to_silk;Glucose	0	0	0	1	0	0	0	0	0	0	0	0	0	1	0	0	0	0	0	0	0	0	0	0	0	0	2	dispensable
pan_gene_14323	pan_gene_26571	Days_to_silk	Days_to_anthesis;Days_to_silk	0	0	0	1	0	0	0	0	1	0	0	0	1	0	0	0	0	1	0	0	0	0	0	0	0	0	4	dispensable
pan_gene_14323	pan_gene_27654	Days_to_silk	Days_to_silk	0	0	0	1	1	0	0	1	1	0	0	0	0	0	0	0	0	0	0	0	0	0	0	0	0	0	4	dispensable
pan_gene_14323	pan_gene_27841	Days_to_silk	Days_to_silk;Nitrate	0	0	0	0	0	0	0	0	1	0	0	0	1	0	0	0	0	0	0	0	0	0	0	0	0	0	2	dispensable
pan_gene_14323	pan_gene_28606	Days_to_silk	Days_to_silk	0	0	0	1	0	0	0	0	0	0	0	0	0	0	0	0	0	0	0	0	0	0	0	0	0	0	1	private
pan_gene_14323	pan_gene_28607	Days_to_silk	Days_to_silk	0	0	0	1	0	0	0	0	0	0	0	0	0	1	0	0	0	0	0	0	0	0	0	0	0	0	2	dispensable
pan_gene_14323	pan_gene_29523	Days_to_silk	Days_to_silk	0	0	0	1	0	0	0	0	1	0	0	0	0	0	0	0	0	0	0	0	0	0	0	0	0	0	2	dispensable
pan_gene_14323	pan_gene_29598	Days_to_silk	Days_to_anthesis;Days_to_silk;Leaf_width;Nodes_per_plant;Ratio_of_ear_height_to_total_height	0	0	0	1	0	1	0	0	1	0	0	1	0	1	0	1	0	0	0	0	0	0	0	0	0	1	7	dispensable
pan_gene_14323	pan_gene_30817	Days_to_silk	Chlorophyll_B;Days_to_silk;Ear_height	0	0	0	0	0	1	0	0	1	0	0	0	0	0	0	0	0	0	0	0	0	0	0	0	0	0	2	dispensable
pan_gene_14323	pan_gene_30873	Days_to_silk	Days_to_silk;Height_above_ear	0	0	0	1	1	1	0	0	1	0	0	0	0	0	0	0	0	0	0	0	0	0	0	0	0	0	4	dispensable
pan_gene_14323	pan_gene_32076	Days_to_silk	Days_to_silk;Leaf_length	0	0	0	0	0	1	0	0	0	0	0	0	0	0	0	0	0	0	0	0	0	0	0	0	0	0	1	private
pan_gene_14323	pan_gene_3766	Days_to_silk	Days_to_silk	0	0	0	1	1	0	0	0	0	0	0	0	0	0	0	0	0	0	0	0	0	0	0	0	0	0	2	dispensable
pan_gene_14323	pan_gene_51731	Days_to_silk	Days_to_silk	0	0	0	1	0	0	0	0	0	0	0	0	0	0	0	0	0	0	0	0	0	0	0	0	0	0	1	private
pan_gene_14323	pan_gene_59791	Days_to_silk	100_Kernel_weight;Days_to_silk;Northern_Leaf_Blight;Stalk_strength	0	0	0	1	0	0	0	0	0	0	0	0	0	0	0	0	0	0	0	0	0	0	0	0	0	0	1	private
pan_gene_14323	pan_gene_7804	Days_to_silk	Days_to_silk	0	0	0	0	0	0	0	0	1	0	0	0	0	0	0	0	0	0	0	0	0	0	0	0	0	0	1	private
pan_gene_14323	pan_gene_8287	Days_to_silk	Days_to_silk	0	0	0	1	0	1	0	0	1	0	0	1	1	0	0	1	0	0	0	0	0	0	0	0	0	0	6	dispensable
pan_gene_14357	pan_gene_22652	Days_to_anthesis;Days_to_silk	Days_to_silk	0	0	0	1	0	0	0	1	0	0	0	0	0	0	0	0	0	0	0	0	0	0	0	0	0	0	2	dispensable
pan_gene_14357	pan_gene_29774	Days_to_anthesis;Days_to_silk	Days_to_silk	0	0	0	1	0	0	0	0	0	0	0	0	0	0	0	0	0	0	0	0	0	0	0	0	0	0	1	private
pan_gene_14357	pan_gene_4570	Days_to_anthesis;Days_to_silk	Days_to_silk	0	0	0	0	0	0	0	1	0	0	0	0	0	0	0	0	0	0	0	0	0	0	0	0	0	0	1	private
pan_gene_14357	pan_gene_6288	Days_to_anthesis;Days_to_silk	Days_to_silk;Tassel_length	0	0	0	1	0	1	0	1	0	0	0	0	0	0	0	0	0	1	0	0	0	0	1	0	0	0	5	dispensable
pan_gene_14357	pan_gene_72308	Days_to_anthesis;Days_to_silk	Days_to_silk	0	0	0	1	0	1	0	0	0	0	0	0	1	0	0	0	0	0	0	0	0	0	0	0	0	0	3	dispensable
pan_gene_14357	pan_gene_98804	Days_to_anthesis;Days_to_silk	Days_to_silk;Ear_row_number;Nodes_above_ear	0	0	0	0	0	0	0	0	0	0	0	0	0	0	0	0	0	1	0	0	0	0	0	0	0	0	1	private
pan_gene_14511	pan_gene_24221	Cob_diameter;Days_to_silk	Days_to_silk	0	0	0	1	1	0	0	0	0	0	0	0	0	0	0	0	0	0	0	0	0	0	0	0	0	0	2	dispensable
pan_gene_14511	pan_gene_79955	Cob_diameter;Days_to_silk	Days_to_anthesis;Days_to_silk;Nodes_per_plant;Nodes_to_ear	0	0	0	1	0	0	0	0	0	0	0	0	0	0	0	0	0	0	0	0	0	0	0	0	0	0	1	private
pan_gene_14519	pan_gene_528	Cob_diameter;Days_to_silk	Average_internode_length_(above_ear);Days_to_silk;Height_above_ear	0	0	0	1	0	0	0	0	0	0	0	0	0	0	0	0	0	0	0	0	0	0	0	0	0	0	1	private
pan_gene_14519	pan_gene_8295	Cob_diameter;Days_to_silk	Days_to_silk	0	0	0	1	0	0	0	0	0	0	0	0	0	0	0	0	0	0	0	0	0	0	0	0	0	0	1	private
pan_gene_15387	pan_gene_23250	Days_to_silk	Days_to_silk	0	0	0	0	0	1	0	0	0	0	0	0	0	0	0	0	0	0	0	0	0	0	0	0	0	0	1	private
pan_gene_15387	pan_gene_24921	Days_to_silk	Days_to_silk	0	0	0	0	0	1	0	0	0	0	0	0	0	0	0	0	0	0	0	0	0	0	0	0	0	0	1	private
pan_gene_15387	pan_gene_26589	Days_to_silk	Days_to_silk	0	0	0	0	0	1	0	0	0	0	0	0	0	0	0	0	0	0	0	0	0	0	0	0	0	0	1	private
pan_gene_15387	pan_gene_26803	Days_to_silk	Days_to_silk;Stalk_strength	0	0	0	0	0	1	0	0	0	0	0	0	0	0	0	0	0	0	0	0	0	0	0	0	0	0	1	private
pan_gene_15387	pan_gene_30817	Days_to_silk	Chlorophyll_B;Days_to_silk;Ear_height	0	0	0	0	0	1	0	0	0	0	0	0	0	0	0	0	0	0	0	0	0	0	0	0	0	0	1	private
pan_gene_15387	pan_gene_7125	Days_to_silk	Days_to_silk	0	0	0	0	0	1	0	0	0	0	0	0	0	0	0	0	0	0	0	0	0	0	0	0	0	0	1	private
pan_gene_15387	pan_gene_8000	Days_to_silk	Days_to_silk;Leaf_length;Ratio_of_ear_height_to_total_height	0	0	0	0	0	1	0	0	0	0	0	0	0	0	0	0	0	0	0	0	0	0	0	0	0	0	1	private
pan_gene_15387	pan_gene_8287	Days_to_silk	Days_to_silk	0	0	0	0	0	1	0	0	0	0	0	0	0	0	0	0	0	0	0	0	0	0	0	0	0	0	1	private
pan_gene_15395	pan_gene_15515	Days_to_silk	Days_to_silk	0	0	0	1	0	0	0	0	0	0	0	0	0	0	0	0	0	0	0	0	0	0	0	0	0	0	1	private
pan_gene_15395	pan_gene_15959	Days_to_silk	Days_to_silk	0	0	0	1	0	0	0	0	0	0	0	0	0	0	0	0	0	0	0	0	0	0	0	0	0	0	1	private
pan_gene_15395	pan_gene_16029	Days_to_silk	Days_to_silk;Glucose	0	0	0	1	0	0	0	0	0	0	0	0	0	0	0	0	0	0	0	0	0	0	0	0	0	0	1	private
pan_gene_15395	pan_gene_22160	Days_to_silk	Days_to_anthesis;Days_to_silk;Ear_row_number;Malate	0	0	0	1	0	0	0	0	0	0	0	0	0	0	0	0	0	0	0	0	0	0	0	0	0	0	1	private
pan_gene_15395	pan_gene_22397	Days_to_silk	Days_to_anthesis;Days_to_silk;Stalk_strength	0	0	0	1	0	0	0	0	0	0	0	0	0	0	0	0	0	0	0	0	0	0	0	0	0	0	1	private
pan_gene_15395	pan_gene_23250	Days_to_silk	Days_to_silk	0	0	0	1	0	0	0	0	0	0	0	0	0	0	0	0	0	0	0	0	0	0	0	0	0	0	1	private
pan_gene_15395	pan_gene_24870	Days_to_silk	Days_to_silk;Glucose	0	0	0	1	0	0	0	0	0	0	0	0	0	0	0	0	0	0	0	0	0	0	0	0	1	0	2	dispensable
pan_gene_15395	pan_gene_24921	Days_to_silk	Days_to_silk	0	0	0	1	0	0	0	0	0	0	0	0	0	0	0	0	0	0	0	0	0	0	0	0	0	0	1	private
pan_gene_15395	pan_gene_26571	Days_to_silk	Days_to_anthesis;Days_to_silk	0	0	0	1	0	0	1	1	0	0	0	0	0	0	0	0	0	0	0	0	0	0	0	0	0	0	3	dispensable
pan_gene_15395	pan_gene_26589	Days_to_silk	Days_to_silk	0	0	0	1	0	0	0	0	0	0	0	0	0	0	0	0	0	0	0	0	0	0	0	0	0	0	1	private
pan_gene_15395	pan_gene_26707	Days_to_silk	Days_to_silk;Nodes_per_plant;Ratio_of_ear_height_to_total_height	0	0	0	1	0	0	0	0	0	0	0	0	0	0	0	0	0	0	0	0	0	0	0	0	0	0	1	private
pan_gene_15395	pan_gene_26803	Days_to_silk	Days_to_silk;Stalk_strength	0	0	0	1	0	0	0	0	0	0	0	0	0	0	0	0	0	0	0	0	0	0	0	0	0	0	1	private
pan_gene_15395	pan_gene_27187	Days_to_silk	Days_to_silk;Nodes_above_ear	0	0	0	1	0	0	0	0	0	0	0	0	0	0	0	0	0	0	0	0	0	0	0	0	0	0	1	private
pan_gene_15395	pan_gene_29598	Days_to_silk	Days_to_anthesis;Days_to_silk;Leaf_width;Nodes_per_plant;Ratio_of_ear_height_to_total_height	0	0	0	1	0	0	0	1	0	0	0	0	0	0	0	0	0	0	0	0	0	0	0	0	0	0	2	dispensable
pan_gene_15395	pan_gene_29932	Days_to_silk	Days_to_silk;Nodes_per_plant;Nodes_to_ear	0	0	0	1	0	0	0	0	0	0	0	0	0	0	0	0	0	0	0	0	0	0	0	0	0	0	1	private
pan_gene_15395	pan_gene_30841	Days_to_silk	Average_internode_length_(whole_plant);Days_to_silk;Ear_row_number;Tassel_branch_number	0	0	0	1	0	0	0	0	0	0	0	0	0	0	0	0	0	0	0	0	0	0	0	0	0	0	1	private
pan_gene_15395	pan_gene_317	Days_to_silk	Days_to_anthesis;Days_to_silk;Ear_height;Nodes_to_ear;Plant_height;Tassel_length	0	0	0	1	0	0	0	0	0	0	0	0	0	0	0	0	0	0	0	0	0	0	0	0	0	0	1	private
pan_gene_15395	pan_gene_32705	Days_to_silk	Boxcox-transformed_leaf_angle;Chlorophyll_A;Days_to_silk;Nodes_per_plant;Nodes_to_ear;Total_amino_acids	0	0	0	1	0	0	0	0	0	0	0	0	0	0	0	0	0	0	0	0	0	0	0	0	0	0	1	private
pan_gene_15395	pan_gene_3766	Days_to_silk	Days_to_silk	0	0	0	1	0	0	0	0	0	0	0	0	0	0	0	0	0	0	0	0	0	0	0	0	0	0	1	private
pan_gene_15395	pan_gene_7125	Days_to_silk	Days_to_silk	0	0	0	1	0	0	0	0	0	0	0	0	0	0	0	0	0	0	0	0	0	0	0	0	0	0	1	private
pan_gene_15395	pan_gene_8000	Days_to_silk	Days_to_silk;Leaf_length;Ratio_of_ear_height_to_total_height	0	0	0	1	0	0	0	0	0	0	0	0	0	0	0	0	0	0	0	0	0	0	0	0	0	0	1	private
pan_gene_15395	pan_gene_8286	Days_to_silk	Average_internode_length_(below_ear);Days_to_silk;Photoperiod_growing-degree_days_to_anthesis;Stalk_strength	0	0	0	1	0	0	0	0	0	0	0	0	0	0	0	0	0	0	0	0	0	0	0	0	0	0	1	private
pan_gene_15395	pan_gene_8287	Days_to_silk	Days_to_silk	0	0	0	1	0	0	0	0	0	0	0	0	0	0	0	0	0	0	0	0	0	0	0	0	0	0	1	private
pan_gene_15407	pan_gene_30817	Days_to_anthesis;Days_to_silk	Chlorophyll_B;Days_to_silk;Ear_height	0	0	0	0	0	1	0	0	0	0	0	0	0	0	0	0	0	0	0	0	0	0	0	0	0	0	1	private
pan_gene_15407	pan_gene_32076	Days_to_anthesis;Days_to_silk	Days_to_silk;Leaf_length	0	0	0	0	0	1	0	0	0	0	0	0	0	0	0	0	0	0	0	0	0	0	0	0	0	0	1	private
pan_gene_15515	pan_gene_18943	Days_to_silk	Days_to_silk	0	0	0	1	0	0	1	1	1	0	0	1	0	0	0	0	0	1	0	0	0	0	0	0	0	0	6	dispensable
pan_gene_15515	pan_gene_22160	Days_to_silk	Days_to_anthesis;Days_to_silk;Ear_row_number;Malate	0	0	0	1	1	1	0	0	1	0	0	1	1	0	0	0	0	0	0	0	0	1	0	0	1	0	8	dispensable
pan_gene_15515	pan_gene_26571	Days_to_silk	Days_to_anthesis;Days_to_silk	0	0	0	1	0	0	0	0	1	0	1	0	0	0	1	0	0	1	0	0	0	0	1	0	0	0	6	dispensable
pan_gene_15515	pan_gene_27654	Days_to_silk	Days_to_silk	0	0	0	1	1	0	0	0	0	1	0	0	0	0	0	0	0	0	0	0	0	0	1	0	0	0	4	dispensable
pan_gene_15515	pan_gene_29523	Days_to_silk	Days_to_silk	0	0	0	1	0	0	0	0	0	0	0	0	0	0	0	0	0	0	0	0	0	0	0	0	0	0	1	private
pan_gene_15515	pan_gene_30817	Days_to_silk	Chlorophyll_B;Days_to_silk;Ear_height	0	0	0	0	0	1	0	0	1	0	0	0	0	0	0	0	0	0	0	0	0	0	0	0	0	0	2	dispensable
pan_gene_15515	pan_gene_30841	Days_to_silk	Average_internode_length_(whole_plant);Days_to_silk;Ear_row_number;Tassel_branch_number	0	0	0	1	0	0	1	0	1	0	1	0	0	0	0	0	0	1	0	0	0	1	0	1	1	0	8	dispensable
pan_gene_15515	pan_gene_30873	Days_to_silk	Days_to_silk;Height_above_ear	0	0	0	1	0	0	0	0	0	0	0	1	0	0	1	0	1	1	0	0	1	0	0	0	0	0	6	dispensable
pan_gene_15515	pan_gene_32288	Days_to_silk	Average_internode_length_(above_ear);Days_to_silk	0	0	0	0	1	0	0	0	0	0	0	0	0	0	0	0	0	0	0	0	0	0	0	0	0	0	1	private
pan_gene_15515	pan_gene_3467	Days_to_silk	Days_to_anthesis;Days_to_silk;Tassel_length	0	0	0	1	0	0	0	0	0	0	0	0	0	0	0	0	0	0	1	0	0	0	0	0	0	0	2	dispensable
pan_gene_15515	pan_gene_59791	Days_to_silk	100_Kernel_weight;Days_to_silk;Northern_Leaf_Blight;Stalk_strength	0	0	0	1	0	0	0	0	0	0	0	0	0	0	0	0	0	0	0	0	0	0	1	0	0	0	2	dispensable
pan_gene_15540	pan_gene_64710	Days_to_silk	Days_to_silk	0	0	0	0	0	0	0	0	0	0	0	0	0	0	0	0	0	0	0	0	0	0	0	0	1	0	1	private
pan_gene_15924	pan_gene_1706	Days_to_silk;Leaf_length;Total_amino_acids	Days_to_silk	0	0	0	1	0	0	0	0	0	0	1	0	0	0	0	0	0	0	0	0	0	0	0	0	0	0	2	dispensable
pan_gene_15959	pan_gene_16029	Days_to_silk	Days_to_silk;Glucose	0	0	0	1	0	0	0	0	0	0	0	0	0	0	0	0	0	0	0	0	0	0	0	0	0	0	1	private
pan_gene_15959	pan_gene_19692	Days_to_silk	Days_to_silk	0	0	0	0	1	0	0	0	0	0	0	0	0	0	0	0	0	0	0	0	0	0	0	0	0	0	1	private
pan_gene_15959	pan_gene_22397	Days_to_silk	Days_to_anthesis;Days_to_silk;Stalk_strength	0	0	0	1	0	1	0	0	1	0	1	0	0	1	0	1	0	0	0	0	0	0	0	0	0	0	6	dispensable
pan_gene_15959	pan_gene_23002	Days_to_silk	Days_to_anthesis;Days_to_silk;Nodes_per_plant;Stalk_strength	0	0	0	1	0	0	0	0	0	0	1	0	0	0	0	0	0	0	0	0	0	0	0	0	0	0	2	dispensable
pan_gene_15959	pan_gene_23250	Days_to_silk	Days_to_silk	0	0	0	1	0	0	0	0	1	0	1	0	0	0	0	0	0	0	0	0	0	0	0	0	0	0	3	dispensable
pan_gene_15959	pan_gene_24921	Days_to_silk	Days_to_silk	0	0	0	1	0	0	0	0	0	0	0	0	0	0	0	1	0	0	0	0	0	0	0	0	0	0	2	dispensable
pan_gene_15959	pan_gene_26694	Days_to_silk	Days_to_anthesis;Days_to_silk;Ear_height;Nodes_to_ear;Photoperiod_Growing-degree_days_to_silk;Plant_height;Tassel_branch_number	0	0	0	1	0	0	0	0	0	0	0	0	0	0	0	0	0	0	0	0	0	0	0	0	0	0	1	private
pan_gene_15959	pan_gene_26787	Days_to_silk	Days_to_anthesis;Days_to_silk	0	0	0	0	1	0	0	0	0	0	0	0	0	0	0	0	0	0	0	0	0	0	0	0	0	0	1	private
pan_gene_15959	pan_gene_26803	Days_to_silk	Days_to_silk;Stalk_strength	0	0	0	1	0	1	0	0	1	0	1	1	0	1	0	0	0	0	0	0	0	0	0	0	0	0	6	dispensable
pan_gene_15959	pan_gene_27187	Days_to_silk	Days_to_silk;Nodes_above_ear	0	0	0	1	0	1	0	0	0	0	0	0	0	0	0	0	0	0	0	0	0	0	0	1	0	0	3	dispensable
pan_gene_15959	pan_gene_27841	Days_to_silk	Days_to_silk;Nitrate	0	0	0	0	0	0	0	0	1	0	0	0	0	0	0	0	0	0	0	0	0	0	0	0	0	0	1	private
pan_gene_15959	pan_gene_28606	Days_to_silk	Days_to_silk	0	0	0	1	0	0	0	0	0	0	0	0	0	0	0	0	0	0	0	0	0	0	0	0	0	0	1	private
pan_gene_15959	pan_gene_28607	Days_to_silk	Days_to_silk	0	0	0	1	0	1	0	0	0	0	1	0	0	0	0	0	0	0	1	0	0	0	0	0	1	0	5	dispensable
pan_gene_15959	pan_gene_29598	Days_to_silk	Days_to_anthesis;Days_to_silk;Leaf_width;Nodes_per_plant;Ratio_of_ear_height_to_total_height	0	0	0	1	0	0	0	0	1	0	0	0	0	0	0	0	0	0	0	0	0	0	0	0	0	0	2	dispensable
pan_gene_15959	pan_gene_29932	Days_to_silk	Days_to_silk;Nodes_per_plant;Nodes_to_ear	0	0	0	1	0	0	0	0	1	0	1	0	0	0	0	1	0	1	0	0	0	0	1	1	0	0	7	dispensable
pan_gene_15959	pan_gene_30841	Days_to_silk	Average_internode_length_(whole_plant);Days_to_silk;Ear_row_number;Tassel_branch_number	0	0	0	1	0	0	0	0	1	0	0	0	0	0	0	0	0	0	0	0	0	0	0	0	0	0	2	dispensable
pan_gene_15959	pan_gene_3467	Days_to_silk	Days_to_anthesis;Days_to_silk;Tassel_length	0	0	0	1	0	1	0	0	1	0	1	0	0	1	0	0	0	0	0	0	0	0	0	0	0	1	6	dispensable
pan_gene_15959	pan_gene_3766	Days_to_silk	Days_to_silk	0	0	0	1	0	0	0	0	1	0	0	1	0	1	0	0	0	0	0	0	0	0	0	0	0	0	4	dispensable
pan_gene_15959	pan_gene_5381	Days_to_silk	Anthesis-silking_interval;Days_to_silk;Tassel_branch_number	0	0	0	1	0	0	0	0	0	0	0	0	0	0	0	0	0	0	0	0	0	0	0	0	0	0	1	private
pan_gene_15959	pan_gene_5816	Days_to_silk	Days_to_anthesis;Days_to_silk;Ear_row_number;Photoperiod_growing-degree_days_to_anthesis	0	0	0	1	0	0	0	0	0	0	0	0	0	0	0	1	0	0	0	0	0	0	0	0	0	0	2	dispensable
pan_gene_15959	pan_gene_64212	Days_to_silk	Days_to_silk;Nitrate	0	0	0	1	0	0	1	0	0	0	1	0	0	0	0	0	0	0	0	0	0	0	0	0	0	0	3	dispensable
pan_gene_15959	pan_gene_7125	Days_to_silk	Days_to_silk	0	0	0	1	0	0	0	0	0	0	0	0	0	0	0	0	0	0	0	0	0	0	0	0	0	0	1	private
pan_gene_15959	pan_gene_8000	Days_to_silk	Days_to_silk;Leaf_length;Ratio_of_ear_height_to_total_height	0	0	0	1	1	0	0	0	1	0	0	0	0	0	0	1	0	0	0	0	0	0	0	1	0	0	5	dispensable
pan_gene_15959	pan_gene_8286	Days_to_silk	Average_internode_length_(below_ear);Days_to_silk;Photoperiod_growing-degree_days_to_anthesis;Stalk_strength	0	0	0	1	1	1	0	0	0	0	0	0	0	0	0	0	0	0	0	0	0	0	0	0	0	0	3	dispensable
pan_gene_15959	pan_gene_8287	Days_to_silk	Days_to_silk	0	0	0	1	1	0	0	0	1	0	1	0	0	0	0	0	0	0	0	0	0	0	0	0	0	0	4	dispensable
pan_gene_15959	pan_gene_9152	Days_to_silk	Days_to_silk	0	0	0	1	1	1	0	0	1	0	0	1	0	1	0	0	0	1	0	0	0	0	0	1	0	0	8	dispensable
pan_gene_15961	pan_gene_24921	Days_to_silk	Days_to_silk	0	0	0	1	1	0	0	0	0	0	0	0	0	0	0	0	0	0	0	0	0	0	0	0	0	0	2	dispensable
[truncated: 4,301 more rows]
