# Supplementary material for: Co-expression pan-network reveals genes involved in complex traits within maize pan-genome
Source: BMC Plant Biol. 2022 Dec 19;22:595. doi: 10.1186/s12870-022-03985-z (PMC9762053; doi:10.1186/s12870-022-03985-z)
Supplement: Supplementary file 7 — Additional file 7. [file 12870_2022_3985_MOESM7_ESM.zip › SupplementaryData5/100_Kernel_weight.pannetwork.csv]

gene1	gene2	trait1	trait2	B73	B97	CML103	CML228	CML247	CML277	CML322	CML333	CML52	CML69	HP301	IL14H	Ki11	Ki3	Ky21	M162W	M37W	Mo18W	MS71	NC350	NC358	Oh43	Oh7b	P39	Tx303	Tzi8	sum	sub-category
pan_gene_10150	pan_gene_578	100_Kernel_weight	100_Kernel_weight	1	0	1	0	1	1	0	1	1	1	1	0	1	0	0	0	1	0	0	0	0	0	0	0	0	0	10	dispensable
pan_gene_10150	pan_gene_8131	100_Kernel_weight	100_Kernel_weight;Boxcox-transformed_leaf_angle;Leaf_length	1	1	0	0	1	0	0	0	1	1	0	0	0	0	0	0	0	0	0	0	0	0	1	0	1	0	7	dispensable
pan_gene_101784	pan_gene_17381	100_Kernel_weight;Days_to_silk	100_Kernel_weight	0	1	0	0	0	0	1	0	0	0	0	0	0	1	1	0	1	0	0	0	1	0	0	0	0	1	7	dispensable
pan_gene_101784	pan_gene_24353	100_Kernel_weight;Days_to_silk	100_Kernel_weight	1	0	0	0	0	0	0	0	0	0	0	0	1	0	0	0	1	0	0	0	0	0	0	0	0	1	4	dispensable
pan_gene_101784	pan_gene_24559	100_Kernel_weight;Days_to_silk	100_Kernel_weight;Average_internode_length_(below_ear);Boxcox-transformed_leaf_angle;Ear_row_number;Stalk_strength	1	0	0	0	0	0	0	0	0	0	0	0	0	0	0	0	0	0	0	0	0	0	0	0	0	0	1	private
pan_gene_101784	pan_gene_2835	100_Kernel_weight;Days_to_silk	100_Kernel_weight	1	0	1	0	0	1	1	1	1	1	1	0	1	1	1	1	1	1	1	1	1	0	1	0	1	1	20	core
pan_gene_101784	pan_gene_4698	100_Kernel_weight;Days_to_silk	100_Kernel_weight	1	0	0	0	0	0	0	0	0	1	1	0	0	0	1	0	1	0	0	0	0	0	0	0	0	0	5	dispensable
pan_gene_101784	pan_gene_5669	100_Kernel_weight;Days_to_silk	100_Kernel_weight;Cob_diameter;Ear_height	1	1	0	0	0	0	0	1	0	0	0	0	0	0	0	0	0	0	0	0	0	0	0	0	0	1	4	dispensable
pan_gene_101784	pan_gene_7717	100_Kernel_weight;Days_to_silk	100_Kernel_weight;Average_internode_length_(below_ear);Average_internode_length_(whole_plant);Ear_height	0	0	0	0	0	0	0	0	0	0	0	0	0	0	0	0	0	1	0	0	0	0	0	0	0	0	1	private
pan_gene_102408	pan_gene_16203	100_Kernel_weight	100_Kernel_weight;Average_internode_length_(below_ear);Ear_row_number;Height_above_ear;Plant_height	1	0	0	0	0	0	0	0	0	0	0	1	0	0	0	0	0	0	0	0	0	0	0	0	0	0	2	dispensable
pan_gene_10802	pan_gene_1398	100_Kernel_weight;Anthesis-silking_interval;PCA_of_metabolites:_PC2;Ratio_of_ear_height_to_total_height	100_Kernel_weight	1	1	1	0	0	1	1	0	1	1	0	1	0	1	0	1	0	1	0	1	1	0	0	1	1	0	15	near-core
pan_gene_10802	pan_gene_19494	100_Kernel_weight;Anthesis-silking_interval;PCA_of_metabolites:_PC2;Ratio_of_ear_height_to_total_height	100_Kernel_weight;Glutamate	1	0	0	0	0	0	1	0	0	0	0	1	0	0	0	0	1	0	0	0	1	1	0	0	1	0	7	dispensable
pan_gene_10802	pan_gene_19507	100_Kernel_weight;Anthesis-silking_interval;PCA_of_metabolites:_PC2;Ratio_of_ear_height_to_total_height	100_Kernel_weight	1	0	1	0	1	1	0	0	0	0	0	0	0	0	0	0	0	0	0	0	0	1	0	0	0	0	5	dispensable
pan_gene_10802	pan_gene_5838	100_Kernel_weight;Anthesis-silking_interval;PCA_of_metabolites:_PC2;Ratio_of_ear_height_to_total_height	100_Kernel_weight;Cob_diameter;Ear_height;Sucrose;Tassel_branch_number	1	0	0	1	1	0	0	0	0	0	0	1	0	0	0	0	0	0	0	0	0	0	0	0	0	0	4	dispensable
pan_gene_10829	pan_gene_19595	100_Kernel_weight;Nodes_to_ear;Photoperiod_Growing-degree_days_to_silk;Plant_height	100_Kernel_weight;Average_internode_length_(below_ear)	1	0	0	1	1	1	0	1	1	0	0	0	0	0	0	0	0	1	0	1	0	0	1	1	1	1	12	near-core
pan_gene_10829	pan_gene_26812	100_Kernel_weight;Nodes_to_ear;Photoperiod_Growing-degree_days_to_silk;Plant_height	100_Kernel_weight;Height_above_ear;Photoperiod_Growing-degree_days_to_silk;Photoperiod_growing-degree_days_to_anthesis	1	1	1	1	0	0	1	1	1	1	1	1	0	1	0	0	1	1	1	1	1	1	1	0	1	1	20	core
pan_gene_10829	pan_gene_29904	100_Kernel_weight;Nodes_to_ear;Photoperiod_Growing-degree_days_to_silk;Plant_height	100_Kernel_weight;Malate	0	1	0	0	0	0	0	0	0	0	1	0	1	0	0	0	0	0	0	0	1	0	1	0	0	1	6	dispensable
pan_gene_10829	pan_gene_31506	100_Kernel_weight;Nodes_to_ear;Photoperiod_Growing-degree_days_to_silk;Plant_height	100_Kernel_weight	0	0	0	0	1	0	0	0	0	0	0	0	0	0	0	0	0	0	0	0	0	0	0	0	0	0	1	private
pan_gene_10829	pan_gene_5555	100_Kernel_weight;Nodes_to_ear;Photoperiod_Growing-degree_days_to_silk;Plant_height	100_Kernel_weight;Average_internode_length_(above_ear);Average_internode_length_(whole_plant);Ear_row_number	1	0	0	1	1	0	0	0	0	0	0	1	0	1	0	1	0	1	1	0	0	1	1	0	1	0	11	near-core
pan_gene_10829	pan_gene_7791	100_Kernel_weight;Nodes_to_ear;Photoperiod_Growing-degree_days_to_silk;Plant_height	100_Kernel_weight	1	0	0	0	0	0	0	0	0	0	0	0	0	0	0	1	1	0	0	0	0	0	1	1	0	0	5	dispensable
pan_gene_10829	pan_gene_9236	100_Kernel_weight;Nodes_to_ear;Photoperiod_Growing-degree_days_to_silk;Plant_height	100_Kernel_weight	1	1	0	1	1	0	0	1	1	0	1	1	0	1	0	0	0	1	1	1	0	1	1	0	1	1	16	near-core
pan_gene_10830	pan_gene_14602	100_Kernel_weight;Ear_height;Height_per_day_(until_flowering);Nodes_above_ear;Plant_height	100_Kernel_weight	1	1	0	0	0	0	0	0	0	0	1	0	0	0	0	0	0	0	0	0	0	0	0	0	1	0	4	dispensable
pan_gene_10830	pan_gene_18713	100_Kernel_weight;Ear_height;Height_per_day_(until_flowering);Nodes_above_ear;Plant_height	100_Kernel_weight	1	0	1	0	1	1	0	0	0	1	1	1	1	1	1	1	0	1	0	1	0	1	0	1	1	1	17	near-core
pan_gene_10830	pan_gene_19513	100_Kernel_weight;Ear_height;Height_per_day_(until_flowering);Nodes_above_ear;Plant_height	100_Kernel_weight	0	0	0	0	0	0	0	0	0	0	0	0	0	0	0	0	0	0	0	0	1	0	0	0	0	0	1	private
pan_gene_10830	pan_gene_31524	100_Kernel_weight;Ear_height;Height_per_day_(until_flowering);Nodes_above_ear;Plant_height	100_Kernel_weight;Tassel_length	1	0	1	0	1	1	1	1	1	1	1	1	1	1	1	1	0	1	1	1	1	0	0	1	0	1	20	core
pan_gene_10830	pan_gene_5229	100_Kernel_weight;Ear_height;Height_per_day_(until_flowering);Nodes_above_ear;Plant_height	100_Kernel_weight	1	1	0	0	0	0	0	0	1	1	0	0	0	0	0	0	0	1	1	0	1	0	0	0	0	0	7	dispensable
pan_gene_10830	pan_gene_5249	100_Kernel_weight;Ear_height;Height_per_day_(until_flowering);Nodes_above_ear;Plant_height	100_Kernel_weight;Average_internode_length_(whole_plant);Glucose;Height_per_day_(until_flowering)	1	0	1	0	0	0	1	0	1	1	1	1	1	1	1	1	0	0	1	1	0	1	0	0	1	0	15	near-core
pan_gene_10830	pan_gene_5689	100_Kernel_weight;Ear_height;Height_per_day_(until_flowering);Nodes_above_ear;Plant_height	100_Kernel_weight	0	1	0	0	0	0	0	0	1	0	0	1	0	1	0	0	0	0	0	0	1	0	0	0	0	0	5	dispensable
pan_gene_11870	pan_gene_24865	100_Kernel_weight;Glutamate	100_Kernel_weight;Glucose;Ratio_of_ear_height_to_total_height;Tassel_branch_number	1	0	0	1	0	0	0	0	0	0	0	0	1	1	0	0	0	0	0	1	1	0	0	0	1	0	7	dispensable
pan_gene_11870	pan_gene_3928	100_Kernel_weight;Glutamate	100_Kernel_weight;Leaf_width	1	0	0	1	1	1	0	1	0	0	1	0	0	0	0	0	0	0	0	0	0	0	0	0	0	0	6	dispensable
pan_gene_11870	pan_gene_810	100_Kernel_weight;Glutamate	100_Kernel_weight;Leaf_width	1	1	0	1	0	1	0	0	0	1	0	1	1	0	1	1	1	1	1	1	1	0	0	0	0	1	15	near-core
pan_gene_11870	pan_gene_9008	100_Kernel_weight;Glutamate	100_Kernel_weight;Leaf_width	1	1	0	0	0	1	0	0	0	0	1	1	1	0	1	0	0	1	1	1	0	1	1	0	1	0	13	near-core
pan_gene_11918	pan_gene_17071	100_Kernel_weight	100_Kernel_weight	1	0	0	0	0	0	0	0	0	0	0	0	0	0	0	0	0	0	0	0	0	0	0	0	0	0	1	private
pan_gene_12000	pan_gene_24631	100_Kernel_weight	100_Kernel_weight	1	1	1	0	1	0	0	1	0	1	0	1	0	1	0	1	0	0	0	0	0	0	0	0	0	0	9	dispensable
pan_gene_13017	pan_gene_24865	100_Kernel_weight	100_Kernel_weight;Glucose;Ratio_of_ear_height_to_total_height;Tassel_branch_number	1	0	0	0	0	0	0	0	0	0	0	0	0	0	0	0	0	1	0	1	1	0	0	0	0	0	4	dispensable
pan_gene_13017	pan_gene_5346	100_Kernel_weight	100_Kernel_weight;Leaf_length;Nodes_above_ear;Nodes_per_plant	1	0	0	0	0	0	0	0	0	0	0	0	0	0	0	0	0	0	0	0	0	0	0	0	0	0	1	private
pan_gene_13017	pan_gene_810	100_Kernel_weight	100_Kernel_weight;Leaf_width	1	1	0	0	0	0	0	0	0	0	1	1	0	0	0	0	0	0	0	1	1	1	1	1	0	1	10	dispensable
pan_gene_13017	pan_gene_848	100_Kernel_weight	100_Kernel_weight;Ear_row_number	1	1	1	0	0	0	1	0	0	0	1	1	1	0	0	0	0	1	1	1	1	1	1	0	1	1	15	near-core
pan_gene_1398	pan_gene_19507	100_Kernel_weight	100_Kernel_weight	1	0	0	0	1	1	0	0	1	0	0	0	0	0	0	0	0	0	0	0	0	0	0	0	0	0	4	dispensable
pan_gene_1398	pan_gene_30044	100_Kernel_weight	100_Kernel_weight;Cob_diameter;Height_per_day_(until_flowering)	1	0	1	0	1	1	1	0	1	0	1	1	0	1	1	1	0	1	0	1	1	0	1	0	0	1	16	near-core
pan_gene_14597	pan_gene_3319	100_Kernel_weight;Leaf_length	100_Kernel_weight	0	0	0	0	0	0	0	0	0	0	0	0	0	0	1	0	0	0	1	0	0	0	0	0	0	0	2	dispensable
pan_gene_14597	pan_gene_8131	100_Kernel_weight;Leaf_length	100_Kernel_weight;Boxcox-transformed_leaf_angle;Leaf_length	0	0	0	0	0	0	0	0	0	0	0	0	0	0	0	0	0	0	1	0	0	0	0	0	0	0	1	private
pan_gene_14600	pan_gene_26379	100_Kernel_weight;Ratio_of_ear_height_to_total_height	100_Kernel_weight	0	0	0	0	0	0	0	0	0	0	0	0	0	0	0	0	0	0	0	1	0	0	0	0	0	0	1	private
pan_gene_14602	pan_gene_18713	100_Kernel_weight	100_Kernel_weight	1	1	0	0	0	0	0	0	0	0	1	0	0	0	0	0	0	0	0	0	0	0	0	0	1	0	4	dispensable
pan_gene_14602	pan_gene_31524	100_Kernel_weight	100_Kernel_weight;Tassel_length	1	0	0	0	0	0	0	0	0	0	1	0	0	0	0	0	0	0	0	0	0	0	0	0	1	0	3	dispensable
pan_gene_14602	pan_gene_5249	100_Kernel_weight	100_Kernel_weight;Average_internode_length_(whole_plant);Glucose;Height_per_day_(until_flowering)	1	0	0	0	0	0	0	0	0	0	1	0	0	0	0	0	0	0	0	0	0	0	0	0	1	0	3	dispensable
pan_gene_14602	pan_gene_5689	100_Kernel_weight	100_Kernel_weight	0	1	0	0	0	0	0	0	1	0	0	0	0	0	0	0	0	0	0	0	0	0	0	0	0	0	2	dispensable
pan_gene_14725	pan_gene_30052	100_Kernel_weight	100_Kernel_weight	1	0	0	0	0	0	0	0	0	0	0	0	0	0	0	0	0	0	0	0	0	0	0	0	0	0	1	private
pan_gene_15929	pan_gene_24605	100_Kernel_weight	100_Kernel_weight;Ear_row_number;Tassel_branch_number	0	0	0	1	0	0	0	0	0	0	0	0	0	0	0	0	0	0	0	0	0	0	0	0	0	0	1	private
pan_gene_15929	pan_gene_5532	100_Kernel_weight	100_Kernel_weight;Ear_height;Nodes_per_plant;Ratio_of_ear_height_to_total_height	1	1	1	1	1	0	0	1	1	0	1	0	0	1	0	1	0	1	0	0	1	1	1	1	0	1	16	near-core
pan_gene_15929	pan_gene_634	100_Kernel_weight	100_Kernel_weight;Tassel_length	1	1	0	1	1	0	1	1	1	1	1	1	1	0	0	0	0	1	1	0	1	1	1	1	0	0	17	near-core
pan_gene_15929	pan_gene_8103	100_Kernel_weight	100_Kernel_weight	1	1	1	1	1	1	0	0	1	1	1	0	0	1	0	0	0	0	1	1	1	0	1	0	0	0	14	near-core
pan_gene_15930	pan_gene_59791	100_Kernel_weight	100_Kernel_weight;Days_to_silk;Northern_Leaf_Blight;Stalk_strength	1	0	0	0	0	0	0	0	0	0	0	0	0	0	0	0	0	0	0	0	0	0	0	0	0	0	1	private
pan_gene_15940	pan_gene_16158	100_Kernel_weight	100_Kernel_weight	1	0	1	0	0	0	1	1	1	0	0	0	0	0	0	1	1	0	0	0	0	0	0	0	0	1	8	dispensable
pan_gene_15940	pan_gene_22554	100_Kernel_weight	100_Kernel_weight	1	0	0	0	0	0	0	1	1	0	0	0	0	0	0	0	1	0	0	0	0	0	0	0	0	1	5	dispensable
pan_gene_16158	pan_gene_19323	100_Kernel_weight	100_Kernel_weight	1	0	1	0	0	0	0	0	0	0	0	0	0	0	0	0	1	1	0	1	0	0	1	0	0	0	6	dispensable
pan_gene_16158	pan_gene_22554	100_Kernel_weight	100_Kernel_weight	1	0	0	1	1	0	1	1	1	0	1	0	1	0	0	0	0	1	0	1	1	0	1	0	0	1	13	near-core
pan_gene_16158	pan_gene_2913	100_Kernel_weight	100_Kernel_weight	1	1	0	0	0	0	0	0	0	0	0	1	0	1	0	0	1	1	0	1	0	0	1	0	0	1	9	dispensable
pan_gene_16158	pan_gene_8518	100_Kernel_weight	100_Kernel_weight	1	0	0	0	0	0	1	1	1	0	0	1	1	0	0	0	1	1	0	1	1	1	1	0	1	0	13	near-core
pan_gene_16203	pan_gene_22517	100_Kernel_weight;Average_internode_length_(below_ear);Ear_row_number;Height_above_ear;Plant_height	100_Kernel_weight;Leaf_width;Southern_leaf_blight	1	0	0	0	0	0	0	0	0	0	0	0	0	0	0	0	0	0	0	0	0	0	0	0	0	0	1	private
pan_gene_16203	pan_gene_9327	100_Kernel_weight;Average_internode_length_(below_ear);Ear_row_number;Height_above_ear;Plant_height	100_Kernel_weight;Leaf_width	1	0	0	0	0	0	0	0	0	0	0	0	0	0	0	0	0	1	0	0	0	0	0	0	0	0	2	dispensable
pan_gene_17032	pan_gene_30280	100_Kernel_weight	100_Kernel_weight;Boxcox-transformed_leaf_angle	1	0	0	0	0	0	0	0	0	0	0	0	0	0	0	0	0	0	0	0	0	0	0	0	0	0	1	private
pan_gene_17381	pan_gene_5669	100_Kernel_weight	100_Kernel_weight;Cob_diameter;Ear_height	0	1	0	0	0	0	0	0	0	0	0	0	0	0	0	0	0	0	0	0	0	0	0	0	0	1	2	dispensable
pan_gene_18363	pan_gene_7776	100_Kernel_weight	100_Kernel_weight	1	1	0	0	0	0	1	0	0	0	1	0	0	0	0	0	0	1	0	0	1	0	0	1	0	1	8	dispensable
pan_gene_18713	pan_gene_19513	100_Kernel_weight	100_Kernel_weight	0	0	0	0	0	0	0	0	0	0	0	0	0	0	0	0	0	0	0	0	1	0	0	0	0	0	1	private
pan_gene_18713	pan_gene_31524	100_Kernel_weight	100_Kernel_weight;Tassel_length	1	1	1	1	1	1	0	0	0	1	1	1	1	1	1	1	1	1	1	1	1	1	1	1	1	1	23	core
pan_gene_18713	pan_gene_5229	100_Kernel_weight	100_Kernel_weight	1	1	0	0	0	0	0	0	0	1	0	0	0	0	0	0	0	1	1	0	1	0	0	0	0	0	6	dispensable
pan_gene_18713	pan_gene_5249	100_Kernel_weight	100_Kernel_weight;Average_internode_length_(whole_plant);Glucose;Height_per_day_(until_flowering)	1	0	1	0	0	0	0	0	0	1	1	1	1	1	1	1	0	0	0	1	0	1	0	0	1	0	12	near-core
pan_gene_18713	pan_gene_5689	100_Kernel_weight	100_Kernel_weight	0	0	0	0	0	0	0	0	0	0	0	1	0	0	0	0	0	0	0	0	0	0	0	0	0	0	1	private
pan_gene_19198	pan_gene_7791	100_Kernel_weight	100_Kernel_weight	1	0	0	0	0	1	0	1	1	0	0	0	0	0	0	0	1	0	0	0	1	0	1	1	0	0	8	dispensable
pan_gene_19311	pan_gene_19494	100_Kernel_weight;Average_internode_length_(above_ear);Glutamate;Nodes_per_plant;PCA_of_metabolites:_PC1	100_Kernel_weight;Glutamate	1	0	0	1	0	0	1	0	0	0	0	1	0	1	0	1	0	1	0	0	1	1	0	1	1	0	11	near-core
pan_gene_19311	pan_gene_19595	100_Kernel_weight;Average_internode_length_(above_ear);Glutamate;Nodes_per_plant;PCA_of_metabolites:_PC1	100_Kernel_weight;Average_internode_length_(below_ear)	1	0	1	1	1	1	0	1	0	0	1	0	1	1	1	1	0	0	1	0	1	0	1	1	1	0	16	near-core
pan_gene_19311	pan_gene_26812	100_Kernel_weight;Average_internode_length_(above_ear);Glutamate;Nodes_per_plant;PCA_of_metabolites:_PC1	100_Kernel_weight;Height_above_ear;Photoperiod_Growing-degree_days_to_silk;Photoperiod_growing-degree_days_to_anthesis	1	1	1	1	1	1	0	0	0	0	1	0	0	0	1	1	0	0	1	0	1	1	1	0	1	0	14	near-core
pan_gene_19311	pan_gene_7778	100_Kernel_weight;Average_internode_length_(above_ear);Glutamate;Nodes_per_plant;PCA_of_metabolites:_PC1	100_Kernel_weight	0	0	0	0	0	0	0	0	0	1	0	0	0	0	0	0	0	0	0	0	0	0	0	0	0	0	1	private
pan_gene_19311	pan_gene_849	100_Kernel_weight;Average_internode_length_(above_ear);Glutamate;Nodes_per_plant;PCA_of_metabolites:_PC1	100_Kernel_weight	0	0	0	0	0	0	0	0	0	0	0	0	0	0	1	0	0	0	0	0	0	0	0	0	0	0	1	private
pan_gene_19311	pan_gene_9207	100_Kernel_weight;Average_internode_length_(above_ear);Glutamate;Nodes_per_plant;PCA_of_metabolites:_PC1	100_Kernel_weight;Height_per_day_(until_flowering)	0	0	0	0	0	0	0	0	0	1	0	0	0	0	1	1	0	0	0	0	0	0	0	0	0	0	3	dispensable
pan_gene_19323	pan_gene_22554	100_Kernel_weight	100_Kernel_weight	1	0	0	0	0	0	0	0	0	0	0	0	0	0	0	0	0	0	0	0	0	0	0	0	0	0	1	private
pan_gene_19395	pan_gene_9083	100_Kernel_weight;Leaf_width;Total_amino_acids	100_Kernel_weight;Leaf_length;Leaf_width	1	0	0	0	0	0	1	0	0	1	0	0	0	0	0	0	0	0	1	0	0	1	1	0	1	1	8	dispensable
pan_gene_19494	pan_gene_19541	100_Kernel_weight;Glutamate	100_Kernel_weight	1	0	0	1	0	0	1	0	0	0	1	1	0	1	1	1	1	1	0	1	1	1	0	1	1	1	16	near-core
pan_gene_19494	pan_gene_24945	100_Kernel_weight;Glutamate	100_Kernel_weight	1	0	0	0	0	0	1	0	0	0	1	1	0	0	1	1	1	0	1	1	1	0	0	1	1	1	13	near-core
pan_gene_19494	pan_gene_30554	100_Kernel_weight;Glutamate	100_Kernel_weight;Plant_height	1	0	0	1	0	1	1	0	0	0	1	1	0	1	0	0	1	1	1	0	1	1	0	1	1	1	15	near-core
pan_gene_19494	pan_gene_5836	100_Kernel_weight;Glutamate	100_Kernel_weight;Sucrose;Tassel_branch_number	0	0	0	0	0	0	0	0	0	0	0	0	0	0	0	1	0	0	0	0	0	0	0	0	0	0	1	private
pan_gene_19494	pan_gene_5838	100_Kernel_weight;Glutamate	100_Kernel_weight;Cob_diameter;Ear_height;Sucrose;Tassel_branch_number	1	0	0	0	1	1	1	0	0	1	0	1	1	0	1	1	0	0	0	0	0	1	0	0	1	1	12	near-core
pan_gene_19494	pan_gene_71382	100_Kernel_weight;Glutamate	100_Kernel_weight;Nitrate;Nodes_per_plant;PCA_of_metabolites:_PC2	1	0	0	0	0	0	0	0	0	0	0	0	0	0	0	0	0	0	0	1	0	0	0	0	0	1	3	dispensable
pan_gene_19494	pan_gene_7778	100_Kernel_weight;Glutamate	100_Kernel_weight	0	0	0	0	1	0	0	0	0	0	0	0	0	0	0	1	0	0	0	0	0	0	0	0	0	0	2	dispensable
pan_gene_19494	pan_gene_9207	100_Kernel_weight;Glutamate	100_Kernel_weight;Height_per_day_(until_flowering)	0	0	0	0	0	0	0	0	0	0	0	0	0	0	1	1	0	0	1	1	0	0	0	0	0	0	4	dispensable
pan_gene_19504	pan_gene_19595	100_Kernel_weight;Nodes_to_ear	100_Kernel_weight;Average_internode_length_(below_ear)	1	0	0	0	0	1	0	0	1	0	1	0	0	0	0	1	0	0	0	0	0	0	0	0	0	1	6	dispensable
pan_gene_19504	pan_gene_24648	100_Kernel_weight;Nodes_to_ear	100_Kernel_weight;Ear_row_number	1	0	0	0	0	1	0	1	1	0	0	0	0	0	0	0	0	0	0	0	0	0	0	0	0	0	4	dispensable
pan_gene_19504	pan_gene_26812	100_Kernel_weight;Nodes_to_ear	100_Kernel_weight;Height_above_ear;Photoperiod_Growing-degree_days_to_silk;Photoperiod_growing-degree_days_to_anthesis	1	0	0	0	0	0	0	0	0	0	1	0	1	0	0	0	0	0	0	0	0	1	0	0	0	1	5	dispensable
pan_gene_19504	pan_gene_5220	100_Kernel_weight;Nodes_to_ear	100_Kernel_weight;Ratio_of_ear_height_to_total_height;Starch	1	0	0	0	0	0	0	0	1	0	1	0	0	0	0	1	0	0	0	1	0	0	0	0	0	0	5	dispensable
pan_gene_19504	pan_gene_618	100_Kernel_weight;Nodes_to_ear	100_Kernel_weight;Height_above_ear;Leaf_length	1	0	0	0	0	1	0	0	1	0	0	1	0	0	0	1	0	0	0	0	0	1	0	0	0	1	7	dispensable
pan_gene_19504	pan_gene_7783	100_Kernel_weight;Nodes_to_ear	100_Kernel_weight;Days_to_anthesis;Photoperiod_growing-degree_days_to_anthesis	1	0	0	0	0	1	0	0	1	0	1	0	0	0	0	0	0	0	0	0	0	0	0	0	0	0	4	dispensable
pan_gene_19507	pan_gene_30044	100_Kernel_weight	100_Kernel_weight;Cob_diameter;Height_per_day_(until_flowering)	1	0	1	0	1	1	0	1	1	0	0	0	0	0	0	1	0	0	0	0	0	0	0	1	0	0	8	dispensable
pan_gene_19507	pan_gene_5838	100_Kernel_weight	100_Kernel_weight;Cob_diameter;Ear_height;Sucrose;Tassel_branch_number	1	0	0	0	1	0	0	0	0	0	0	0	0	0	0	0	0	0	0	0	0	0	0	0	0	0	2	dispensable
pan_gene_19513	pan_gene_31524	100_Kernel_weight	100_Kernel_weight;Tassel_length	0	0	0	0	0	0	0	0	0	0	0	0	0	0	0	0	0	0	0	0	1	0	0	0	0	0	1	private
pan_gene_19513	pan_gene_5229	100_Kernel_weight	100_Kernel_weight	0	0	0	0	0	0	0	0	0	0	0	0	0	0	0	0	0	0	0	0	1	0	0	0	0	0	1	private
pan_gene_19520	pan_gene_5138	100_Kernel_weight	100_Kernel_weight	1	0	1	1	0	1	1	1	0	0	1	1	0	1	0	0	0	0	1	0	0	1	1	1	0	1	14	near-core
pan_gene_19525	pan_gene_5611	100_Kernel_weight;Leaf_width	100_Kernel_weight;Plant_height	1	0	0	0	0	0	0	1	0	0	0	0	1	0	1	1	0	0	1	0	0	0	1	0	1	0	8	dispensable
pan_gene_19529	pan_gene_24865	100_Kernel_weight;Average_internode_length_(below_ear);Leaf_width;Malate;Ratio_of_ear_height_to_total_height	100_Kernel_weight;Glucose;Ratio_of_ear_height_to_total_height;Tassel_branch_number	1	0	0	0	0	0	0	0	0	0	0	0	0	0	0	0	0	0	0	0	0	0	0	0	0	0	1	private
pan_gene_19529	pan_gene_5346	100_Kernel_weight;Average_internode_length_(below_ear);Leaf_width;Malate;Ratio_of_ear_height_to_total_height	100_Kernel_weight;Leaf_length;Nodes_above_ear;Nodes_per_plant	1	0	0	0	0	0	0	0	0	0	0	0	0	0	0	0	0	0	0	0	0	0	0	0	0	0	1	private
pan_gene_19529	pan_gene_810	100_Kernel_weight;Average_internode_length_(below_ear);Leaf_width;Malate;Ratio_of_ear_height_to_total_height	100_Kernel_weight;Leaf_width	1	0	0	0	0	0	0	0	0	0	0	1	0	0	0	0	0	0	0	0	0	0	0	1	0	0	3	dispensable
pan_gene_19529	pan_gene_848	100_Kernel_weight;Average_internode_length_(below_ear);Leaf_width;Malate;Ratio_of_ear_height_to_total_height	100_Kernel_weight;Ear_row_number	1	0	0	0	0	0	0	0	0	0	0	0	0	0	0	0	0	0	0	0	0	0	0	0	0	0	1	private
pan_gene_19541	pan_gene_19595	100_Kernel_weight	100_Kernel_weight;Average_internode_length_(below_ear)	1	0	1	1	0	0	0	0	0	0	1	0	1	1	1	1	1	1	0	0	1	1	1	0	1	0	14	near-core
pan_gene_19541	pan_gene_21746	100_Kernel_weight	100_Kernel_weight	1	0	0	0	0	1	0	0	0	0	0	0	0	0	0	0	0	0	0	0	0	0	0	0	0	0	2	dispensable
pan_gene_19541	pan_gene_24648	100_Kernel_weight	100_Kernel_weight;Ear_row_number	1	0	0	0	0	0	0	0	0	1	0	0	0	1	0	1	0	0	0	0	0	0	0	0	0	0	4	dispensable
pan_gene_19541	pan_gene_24945	100_Kernel_weight	100_Kernel_weight	1	0	0	0	1	0	1	0	0	1	1	1	0	0	1	1	1	0	1	1	1	0	1	1	1	1	16	near-core
pan_gene_19541	pan_gene_25377	100_Kernel_weight	100_Kernel_weight	1	0	1	0	1	1	0	0	0	1	0	1	0	0	1	1	0	1	0	0	1	1	0	1	1	0	13	near-core
pan_gene_19541	pan_gene_26812	100_Kernel_weight	100_Kernel_weight;Height_above_ear;Photoperiod_Growing-degree_days_to_silk;Photoperiod_growing-degree_days_to_anthesis	1	0	0	0	1	1	0	0	0	1	1	0	1	0	1	1	0	0	0	0	1	1	1	0	1	0	12	near-core
pan_gene_19541	pan_gene_30554	100_Kernel_weight	100_Kernel_weight;Plant_height	1	1	1	0	0	1	1	0	0	1	1	0	1	1	1	0	1	1	0	1	1	1	1	1	1	0	18	near-core
pan_gene_19541	pan_gene_3085	100_Kernel_weight	100_Kernel_weight	1	0	0	0	0	1	1	0	0	0	1	0	0	0	1	0	0	0	0	0	0	1	0	0	0	0	6	dispensable
pan_gene_19541	pan_gene_31506	100_Kernel_weight	100_Kernel_weight	0	0	0	0	1	0	0	0	0	0	0	0	0	0	0	0	0	0	0	0	0	0	0	0	0	0	1	private
pan_gene_19541	pan_gene_5220	100_Kernel_weight	100_Kernel_weight;Ratio_of_ear_height_to_total_height;Starch	1	1	0	0	1	1	0	0	0	1	0	0	1	1	1	1	1	1	1	1	0	0	0	1	1	0	15	near-core
pan_gene_19541	pan_gene_5555	100_Kernel_weight	100_Kernel_weight;Average_internode_length_(above_ear);Average_internode_length_(whole_plant);Ear_row_number	1	1	1	1	1	1	1	0	0	0	1	1	1	1	1	1	1	1	0	0	1	1	1	0	0	0	18	near-core
pan_gene_19541	pan_gene_6047	100_Kernel_weight	100_Kernel_weight	1	1	1	0	1	1	1	0	0	1	1	1	1	1	1	1	1	1	1	1	0	1	1	1	1	1	22	core
pan_gene_19541	pan_gene_618	100_Kernel_weight	100_Kernel_weight;Height_above_ear;Leaf_length	1	1	1	0	1	1	1	0	0	1	0	1	1	1	0	1	1	1	1	1	0	1	0	1	1	1	19	near-core
pan_gene_19541	pan_gene_7778	100_Kernel_weight	100_Kernel_weight	0	0	0	0	1	0	0	0	0	1	0	0	0	0	0	1	0	0	0	0	0	0	0	0	0	0	3	dispensable
pan_gene_19541	pan_gene_7783	100_Kernel_weight	100_Kernel_weight;Days_to_anthesis;Photoperiod_growing-degree_days_to_anthesis	1	1	1	1	1	1	1	0	0	0	1	1	0	1	1	0	1	1	1	1	1	1	1	0	1	1	20	core
pan_gene_19541	pan_gene_9207	100_Kernel_weight	100_Kernel_weight;Height_per_day_(until_flowering)	0	0	0	0	0	0	0	0	0	1	0	0	0	0	1	1	0	0	1	1	0	0	0	0	0	0	5	dispensable
pan_gene_19595	pan_gene_24648	100_Kernel_weight;Average_internode_length_(below_ear)	100_Kernel_weight;Ear_row_number	1	0	0	0	0	0	0	1	0	0	0	0	0	0	0	1	0	0	0	0	0	0	0	0	0	0	3	dispensable
pan_gene_19595	pan_gene_26812	100_Kernel_weight;Average_internode_length_(below_ear)	100_Kernel_weight;Height_above_ear;Photoperiod_Growing-degree_days_to_silk;Photoperiod_growing-degree_days_to_anthesis	1	1	0	1	0	1	0	0	1	0	1	0	1	1	1	1	1	1	0	1	1	0	1	0	1	1	17	near-core
pan_gene_19595	pan_gene_5555	100_Kernel_weight;Average_internode_length_(below_ear)	100_Kernel_weight;Average_internode_length_(above_ear);Average_internode_length_(whole_plant);Ear_row_number	1	0	1	1	0	0	0	1	0	0	1	0	1	1	0	0	0	1	0	0	1	0	0	0	0	0	9	dispensable
pan_gene_19595	pan_gene_578	100_Kernel_weight;Average_internode_length_(below_ear)	100_Kernel_weight	1	1	1	1	0	1	0	0	1	0	0	0	0	0	0	0	0	0	0	0	0	0	0	0	0	1	7	dispensable
pan_gene_19595	pan_gene_618	100_Kernel_weight;Average_internode_length_(below_ear)	100_Kernel_weight;Height_above_ear;Leaf_length	1	1	1	1	0	1	0	1	1	0	1	0	1	1	0	1	1	1	1	0	1	0	1	1	1	0	18	near-core
pan_gene_19595	pan_gene_7783	100_Kernel_weight;Average_internode_length_(below_ear)	100_Kernel_weight;Days_to_anthesis;Photoperiod_growing-degree_days_to_anthesis	1	1	1	1	0	1	0	1	0	0	1	0	0	1	1	0	1	1	0	1	1	1	1	0	0	0	15	near-core
pan_gene_19595	pan_gene_9236	100_Kernel_weight;Average_internode_length_(below_ear)	100_Kernel_weight	1	0	1	1	1	1	0	1	1	0	0	0	0	1	0	1	0	1	1	1	1	0	1	0	1	1	16	near-core
pan_gene_21746	pan_gene_3085	100_Kernel_weight	100_Kernel_weight	1	0	0	0	0	1	1	1	0	0	0	0	0	0	0	0	0	0	0	0	0	0	0	0	0	0	4	dispensable
pan_gene_21746	pan_gene_5220	100_Kernel_weight	100_Kernel_weight;Ratio_of_ear_height_to_total_height;Starch	1	1	0	1	0	1	0	0	0	1	1	0	1	0	0	0	0	1	0	1	1	0	0	0	0	1	11	near-core
pan_gene_21746	pan_gene_6047	100_Kernel_weight	100_Kernel_weight	1	0	0	1	0	1	0	0	0	1	0	0	0	1	0	0	1	0	0	0	1	0	0	0	0	1	8	dispensable
pan_gene_22057	pan_gene_24894	100_Kernel_weight;Tassel_length	100_Kernel_weight;Tassel_branch_number	1	0	0	0	1	1	0	0	0	0	0	0	0	0	1	0	0	0	1	0	0	1	1	0	0	0	7	dispensable
pan_gene_22057	pan_gene_25521	100_Kernel_weight;Tassel_length	100_Kernel_weight;Ratio_of_ear_height_to_total_height	1	0	0	0	1	0	0	0	0	0	0	0	0	0	1	0	0	0	0	1	0	0	0	0	1	0	5	dispensable
pan_gene_22255	pan_gene_5532	100_Kernel_weight;Anthesis-silking_interval;Average_internode_length_(whole_plant)	100_Kernel_weight;Ear_height;Nodes_per_plant;Ratio_of_ear_height_to_total_height	1	0	1	1	0	1	0	1	0	0	0	0	0	0	0	0	0	0	0	0	0	0	0	0	0	0	5	dispensable
pan_gene_22554	pan_gene_2913	100_Kernel_weight	100_Kernel_weight	1	0	0	0	0	0	0	0	0	0	0	0	0	0	0	0	0	1	0	0	1	0	1	0	1	1	6	dispensable
pan_gene_23563	pan_gene_30035	100_Kernel_weight;Boxcox-transformed_leaf_angle;Cob_diameter;Sucrose	100_Kernel_weight	1	0	0	0	0	0	0	0	0	0	0	0	0	0	0	0	0	0	0	0	0	0	0	0	0	0	1	private
pan_gene_23563	pan_gene_8978	100_Kernel_weight;Boxcox-transformed_leaf_angle;Cob_diameter;Sucrose	100_Kernel_weight;Average_internode_length_(below_ear);Sucrose	1	0	0	0	0	0	0	0	0	0	0	0	0	1	0	0	0	0	0	0	0	0	0	0	0	0	2	dispensable
pan_gene_2372	pan_gene_4698	100_Kernel_weight;Nodes_above_ear	100_Kernel_weight	1	0	0	0	0	0	0	0	0	0	0	0	0	0	0	0	0	0	0	0	0	0	0	0	0	0	1	private
pan_gene_24353	pan_gene_2835	100_Kernel_weight	100_Kernel_weight	1	0	1	1	0	0	0	1	0	0	0	0	1	0	0	0	1	0	0	0	0	0	0	0	0	1	7	dispensable
pan_gene_24353	pan_gene_5669	100_Kernel_weight	100_Kernel_weight;Cob_diameter;Ear_height	1	0	0	0	0	0	0	1	0	0	0	0	0	0	0	0	0	0	0	0	0	0	0	0	0	1	3	dispensable
pan_gene_24353	pan_gene_8036	100_Kernel_weight	100_Kernel_weight;Days_to_anthesis;Tassel_length	1	0	0	0	0	0	0	0	0	0	0	0	0	0	1	0	0	1	0	0	0	0	1	0	0	0	4	dispensable
pan_gene_24500	pan_gene_26103	100_Kernel_weight;Boxcox-transformed_leaf_angle;Chlorophyll_B	100_Kernel_weight	1	1	0	0	0	0	0	0	0	0	0	0	0	0	0	0	0	0	1	0	0	0	0	0	0	0	3	dispensable
pan_gene_24500	pan_gene_29717	100_Kernel_weight;Boxcox-transformed_leaf_angle;Chlorophyll_B	100_Kernel_weight	1	0	0	0	0	0	0	0	0	0	0	0	0	0	0	0	0	0	0	0	0	0	0	0	0	0	1	private
pan_gene_24500	pan_gene_79073	100_Kernel_weight;Boxcox-transformed_leaf_angle;Chlorophyll_B	100_Kernel_weight	1	0	0	0	0	0	0	0	0	0	0	0	0	0	0	0	0	0	0	0	0	0	0	0	0	0	1	private
pan_gene_24559	pan_gene_4698	100_Kernel_weight;Average_internode_length_(below_ear);Boxcox-transformed_leaf_angle;Ear_row_number;Stalk_strength	100_Kernel_weight	1	0	0	0	0	0	0	0	0	0	0	0	0	0	0	0	0	0	0	0	0	0	0	0	0	0	1	private
pan_gene_24559	pan_gene_5669	100_Kernel_weight;Average_internode_length_(below_ear);Boxcox-transformed_leaf_angle;Ear_row_number;Stalk_strength	100_Kernel_weight;Cob_diameter;Ear_height	1	0	0	0	0	0	0	0	0	0	0	0	0	0	0	0	0	0	0	0	0	0	0	0	0	0	1	private
pan_gene_24605	pan_gene_6047	100_Kernel_weight;Ear_row_number;Tassel_branch_number	100_Kernel_weight	0	0	0	1	0	0	0	0	0	0	0	0	0	0	0	0	0	0	0	0	0	0	0	0	0	0	1	private
pan_gene_24605	pan_gene_618	100_Kernel_weight;Ear_row_number;Tassel_branch_number	100_Kernel_weight;Height_above_ear;Leaf_length	0	0	0	1	0	0	0	0	0	0	0	0	0	0	0	0	0	0	0	0	0	0	0	0	0	0	1	private
pan_gene_24605	pan_gene_8103	100_Kernel_weight;Ear_row_number;Tassel_branch_number	100_Kernel_weight	0	0	0	1	0	0	0	0	0	0	0	0	0	0	0	0	0	0	0	0	0	0	0	0	0	0	1	private
pan_gene_24605	pan_gene_9236	100_Kernel_weight;Ear_row_number;Tassel_branch_number	100_Kernel_weight	0	0	0	1	0	0	0	0	0	0	0	0	0	0	0	0	0	0	0	0	0	0	0	0	0	0	1	private
pan_gene_24648	pan_gene_24945	100_Kernel_weight;Ear_row_number	100_Kernel_weight	1	0	0	0	1	0	0	0	0	1	0	0	0	0	0	0	0	0	0	0	0	0	0	0	0	0	3	dispensable
pan_gene_24648	pan_gene_26812	100_Kernel_weight;Ear_row_number	100_Kernel_weight;Height_above_ear;Photoperiod_Growing-degree_days_to_silk;Photoperiod_growing-degree_days_to_anthesis	1	0	0	0	0	0	0	0	0	0	0	0	0	1	0	0	0	0	0	0	0	0	0	0	0	0	2	dispensable
pan_gene_24648	pan_gene_3085	100_Kernel_weight;Ear_row_number	100_Kernel_weight	1	0	0	0	0	0	0	0	0	0	0	0	0	0	0	0	0	0	0	0	0	0	0	0	0	0	1	private
pan_gene_24648	pan_gene_5220	100_Kernel_weight;Ear_row_number	100_Kernel_weight;Ratio_of_ear_height_to_total_height;Starch	1	0	0	0	1	1	0	1	0	0	0	0	0	1	0	0	0	0	0	0	0	0	0	0	0	0	5	dispensable
pan_gene_24648	pan_gene_6047	100_Kernel_weight;Ear_row_number	100_Kernel_weight	1	0	0	0	0	0	0	0	0	0	0	0	0	0	0	1	0	0	0	0	0	0	0	0	0	0	2	dispensable
pan_gene_24648	pan_gene_618	100_Kernel_weight;Ear_row_number	100_Kernel_weight;Height_above_ear;Leaf_length	1	0	1	1	1	0	1	1	0	1	0	0	1	1	0	1	0	0	0	1	1	0	0	0	0	0	12	near-core
pan_gene_24648	pan_gene_634	100_Kernel_weight;Ear_row_number	100_Kernel_weight;Tassel_length	1	0	1	1	1	0	1	0	0	0	1	0	0	0	0	0	0	0	1	0	0	0	1	0	0	0	8	dispensable
pan_gene_24648	pan_gene_7783	100_Kernel_weight;Ear_row_number	100_Kernel_weight;Days_to_anthesis;Photoperiod_growing-degree_days_to_anthesis	1	0	0	1	0	0	0	1	0	0	0	0	0	0	0	1	0	0	0	0	0	0	0	0	0	0	4	dispensable
pan_gene_24648	pan_gene_9036	100_Kernel_weight;Ear_row_number	100_Kernel_weight;Average_internode_length_(whole_plant);Height_above_ear;Height_per_day_(until_flowering);Plant_height	1	0	0	0	1	0	0	0	0	0	0	0	0	0	0	0	0	0	1	0	1	0	1	0	0	0	5	dispensable
pan_gene_24648	pan_gene_9207	100_Kernel_weight;Ear_row_number	100_Kernel_weight;Height_per_day_(until_flowering)	0	0	0	0	0	0	0	0	0	0	0	0	0	0	0	1	0	0	0	0	0	0	0	0	0	0	1	private
pan_gene_24648	pan_gene_9236	100_Kernel_weight;Ear_row_number	100_Kernel_weight	1	0	0	0	0	1	1	0	0	1	0	0	0	1	0	1	0	0	0	0	1	0	0	0	0	0	7	dispensable
pan_gene_24865	pan_gene_3928	100_Kernel_weight;Glucose;Ratio_of_ear_height_to_total_height;Tassel_branch_number	100_Kernel_weight;Leaf_width	1	0	0	1	0	0	0	0	1	1	0	0	0	0	0	0	0	0	0	0	0	0	0	0	0	0	4	dispensable
pan_gene_24865	pan_gene_5346	100_Kernel_weight;Glucose;Ratio_of_ear_height_to_total_height;Tassel_branch_number	100_Kernel_weight;Leaf_length;Nodes_above_ear;Nodes_per_plant	1	0	0	0	0	0	0	0	0	0	0	0	0	0	0	0	0	0	0	0	0	0	0	0	0	0	1	private
pan_gene_24865	pan_gene_810	100_Kernel_weight;Glucose;Ratio_of_ear_height_to_total_height;Tassel_branch_number	100_Kernel_weight;Leaf_width	1	0	0	1	0	0	0	0	1	0	0	0	0	0	0	0	0	0	0	1	1	0	0	0	0	0	5	dispensable
pan_gene_24865	pan_gene_848	100_Kernel_weight;Glucose;Ratio_of_ear_height_to_total_height;Tassel_branch_number	100_Kernel_weight;Ear_row_number	1	0	0	0	0	0	0	0	0	0	0	0	0	0	0	0	0	1	1	1	1	0	1	0	0	0	6	dispensable
pan_gene_24886	pan_gene_26379	100_Kernel_weight;Tassel_branch_number	100_Kernel_weight	0	0	0	0	0	0	0	0	0	0	0	0	0	0	1	0	0	0	1	0	0	0	0	0	0	0	2	dispensable
pan_gene_24890	pan_gene_3320	100_Kernel_weight	100_Kernel_weight	1	0	0	0	0	0	0	0	0	0	0	0	0	0	0	0	0	0	0	0	0	0	0	0	0	0	1	private
pan_gene_24894	pan_gene_5611	100_Kernel_weight;Tassel_branch_number	100_Kernel_weight;Plant_height	1	0	1	1	0	0	0	1	0	0	0	0	0	0	1	0	1	1	1	0	0	1	1	0	0	1	11	near-core
pan_gene_24945	pan_gene_27854	100_Kernel_weight	100_Kernel_weight;Ear_height;Ear_row_number;Nodes_to_ear;Photoperiod_growing-degree_days_to_anthesis	1	0	0	0	0	0	0	0	0	0	0	0	0	0	0	0	0	0	0	0	0	0	0	0	0	0	1	private
pan_gene_24945	pan_gene_30554	100_Kernel_weight	100_Kernel_weight;Plant_height	1	0	0	0	0	0	1	0	0	1	1	1	0	0	1	0	1	0	1	1	1	0	1	1	1	1	14	near-core
pan_gene_24945	pan_gene_5532	100_Kernel_weight	100_Kernel_weight;Ear_height;Nodes_per_plant;Ratio_of_ear_height_to_total_height	1	0	0	0	1	0	0	0	0	0	1	1	0	0	0	1	0	0	1	1	1	0	1	0	1	1	11	near-core
pan_gene_24945	pan_gene_5836	100_Kernel_weight	100_Kernel_weight;Sucrose;Tassel_branch_number	0	0	0	0	1	0	0	0	0	0	0	0	0	0	0	0	0	0	0	0	0	0	0	0	0	0	1	private
pan_gene_24945	pan_gene_5838	100_Kernel_weight	100_Kernel_weight;Cob_diameter;Ear_height;Sucrose;Tassel_branch_number	1	0	0	0	0	0	1	0	0	1	0	1	0	0	1	1	0	0	0	0	0	0	0	0	0	1	7	dispensable
pan_gene_24945	pan_gene_618	100_Kernel_weight	100_Kernel_weight;Height_above_ear;Leaf_length	1	0	0	0	1	0	1	0	0	1	0	1	0	0	0	0	1	0	1	1	1	0	1	0	1	1	12	near-core
pan_gene_24945	pan_gene_634	100_Kernel_weight	100_Kernel_weight;Tassel_length	1	0	0	0	1	0	0	0	0	1	1	1	0	0	0	0	0	0	0	0	0	0	0	0	0	1	6	dispensable
pan_gene_24945	pan_gene_71382	100_Kernel_weight	100_Kernel_weight;Nitrate;Nodes_per_plant;PCA_of_metabolites:_PC2	1	0	0	0	0	0	0	0	0	0	0	0	0	0	0	0	0	0	0	1	0	0	0	0	0	1	3	dispensable
pan_gene_24945	pan_gene_7778	100_Kernel_weight	100_Kernel_weight	0	0	0	0	1	0	0	0	0	1	0	0	0	0	0	0	0	0	0	0	0	0	0	0	0	0	2	dispensable
pan_gene_24945	pan_gene_7783	100_Kernel_weight	100_Kernel_weight;Days_to_anthesis;Photoperiod_growing-degree_days_to_anthesis	1	0	0	0	1	0	1	0	0	1	1	1	0	0	1	0	1	0	1	1	1	0	1	0	1	1	14	near-core
pan_gene_24945	pan_gene_9207	100_Kernel_weight	100_Kernel_weight;Height_per_day_(until_flowering)	0	0	0	0	0	0	0	0	0	0	0	0	0	0	1	1	0	0	1	1	0	0	0	0	0	0	4	dispensable
pan_gene_24946	pan_gene_5240	100_Kernel_weight	100_Kernel_weight;Boxcox-transformed_leaf_angle;Glucose	1	0	0	0	0	1	0	0	0	0	0	0	0	0	0	0	0	0	0	0	0	0	0	0	0	0	2	dispensable
pan_gene_25076	pan_gene_28571	100_Kernel_weight	100_Kernel_weight	1	0	0	0	0	0	0	0	1	1	0	1	0	0	0	1	0	0	0	0	0	0	1	0	1	0	7	dispensable
pan_gene_25377	pan_gene_3085	100_Kernel_weight	100_Kernel_weight	1	0	0	0	0	0	0	1	0	1	0	0	0	0	1	1	0	0	1	1	0	1	0	0	0	1	9	dispensable
pan_gene_26103	pan_gene_29717	100_Kernel_weight	100_Kernel_weight	1	0	0	0	0	0	0	0	0	0	0	0	0	0	0	1	0	0	0	0	0	0	0	0	0	0	2	dispensable
pan_gene_26103	pan_gene_79073	100_Kernel_weight	100_Kernel_weight	1	0	0	0	1	0	0	0	0	0	0	0	0	0	0	0	0	0	0	0	0	0	0	0	0	0	2	dispensable
pan_gene_26812	pan_gene_3085	100_Kernel_weight;Height_above_ear;Photoperiod_Growing-degree_days_to_silk;Photoperiod_growing-degree_days_to_anthesis	100_Kernel_weight	1	0	0	0	0	1	0	1	1	0	1	0	0	0	1	1	0	0	1	0	0	1	0	0	0	1	10	dispensable
pan_gene_26812	pan_gene_31506	100_Kernel_weight;Height_above_ear;Photoperiod_Growing-degree_days_to_silk;Photoperiod_growing-degree_days_to_anthesis	100_Kernel_weight	0	0	0	0	1	0	0	0	0	0	0	0	0	0	0	0	0	0	0	0	0	0	0	0	0	0	1	private
pan_gene_26812	pan_gene_5138	100_Kernel_weight;Height_above_ear;Photoperiod_Growing-degree_days_to_silk;Photoperiod_growing-degree_days_to_anthesis	100_Kernel_weight	1	1	0	1	1	1	0	1	0	0	1	1	1	1	1	0	0	1	1	1	0	1	1	1	1	1	19	near-core
pan_gene_26812	pan_gene_5220	100_Kernel_weight;Height_above_ear;Photoperiod_Growing-degree_days_to_silk;Photoperiod_growing-degree_days_to_anthesis	100_Kernel_weight;Ratio_of_ear_height_to_total_height;Starch	1	0	0	1	1	1	0	0	1	0	0	0	0	1	1	1	1	0	0	0	0	0	0	0	0	0	9	dispensable
pan_gene_26812	pan_gene_5555	100_Kernel_weight;Height_above_ear;Photoperiod_Growing-degree_days_to_silk;Photoperiod_growing-degree_days_to_anthesis	100_Kernel_weight;Average_internode_length_(above_ear);Average_internode_length_(whole_plant);Ear_row_number	1	0	0	1	1	1	0	0	1	0	1	1	1	1	1	1	1	0	1	0	1	1	1	0	1	0	17	near-core
pan_gene_26812	pan_gene_618	100_Kernel_weight;Height_above_ear;Photoperiod_Growing-degree_days_to_silk;Photoperiod_growing-degree_days_to_anthesis	100_Kernel_weight;Height_above_ear;Leaf_length	1	1	0	0	1	1	0	0	1	0	0	0	1	1	0	1	0	0	1	0	0	1	1	0	1	0	12	near-core
pan_gene_26812	pan_gene_7783	100_Kernel_weight;Height_above_ear;Photoperiod_Growing-degree_days_to_silk;Photoperiod_growing-degree_days_to_anthesis	100_Kernel_weight;Days_to_anthesis;Photoperiod_growing-degree_days_to_anthesis	1	0	0	0	1	1	0	0	1	0	1	0	0	0	1	0	0	0	0	0	1	0	1	0	0	0	8	dispensable
pan_gene_26812	pan_gene_9207	100_Kernel_weight;Height_above_ear;Photoperiod_Growing-degree_days_to_silk;Photoperiod_growing-degree_days_to_anthesis	100_Kernel_weight;Height_per_day_(until_flowering)	0	0	0	0	0	0	0	0	0	1	0	0	0	0	1	0	0	0	0	0	0	0	0	0	0	0	2	dispensable
pan_gene_26812	pan_gene_9236	100_Kernel_weight;Height_above_ear;Photoperiod_Growing-degree_days_to_silk;Photoperiod_growing-degree_days_to_anthesis	100_Kernel_weight	1	1	1	1	1	1	0	1	1	0	1	0	1	1	1	1	0	1	1	1	0	1	1	0	1	0	19	near-core
pan_gene_26951	pan_gene_2913	100_Kernel_weight;Leaf_length;Plant_height	100_Kernel_weight	1	0	1	0	0	0	1	0	1	0	0	0	0	0	0	0	0	0	0	0	0	0	0	1	0	0	5	dispensable
pan_gene_26951	pan_gene_30036	100_Kernel_weight;Leaf_length;Plant_height	100_Kernel_weight;Height_per_day_(until_flowering)	1	0	0	1	0	0	1	1	0	1	0	0	0	0	0	1	0	0	0	0	1	0	0	0	0	0	7	dispensable
pan_gene_26951	pan_gene_30039	100_Kernel_weight;Leaf_length;Plant_height	100_Kernel_weight;Days_to_anthesis	1	0	0	0	0	0	0	0	0	0	0	0	0	0	0	0	0	0	0	0	0	0	0	0	0	0	1	private
pan_gene_26951	pan_gene_645	100_Kernel_weight;Leaf_length;Plant_height	100_Kernel_weight	1	0	1	0	0	0	1	0	1	1	1	0	0	0	1	1	0	1	0	0	1	0	0	0	0	1	11	near-core
pan_gene_26951	pan_gene_97310	100_Kernel_weight;Leaf_length;Plant_height	100_Kernel_weight;Nodes_above_ear	1	0	0	0	0	0	0	0	0	0	0	0	0	0	0	0	0	0	0	0	0	0	0	0	0	0	1	private
pan_gene_2776	pan_gene_28571	100_Kernel_weight;Days_to_anthesis;Nodes_to_ear	100_Kernel_weight	1	0	0	1	0	0	1	0	0	1	0	1	1	1	0	1	1	1	0	0	1	0	0	1	1	0	13	near-core
pan_gene_2778	pan_gene_30035	100_Kernel_weight	100_Kernel_weight	1	0	0	0	0	0	0	0	0	0	0	0	0	0	0	0	0	0	0	0	0	0	0	0	0	0	1	private
pan_gene_27854	pan_gene_5532	100_Kernel_weight;Ear_height;Ear_row_number;Nodes_to_ear;Photoperiod_growing-degree_days_to_anthesis	100_Kernel_weight;Ear_height;Nodes_per_plant;Ratio_of_ear_height_to_total_height	1	0	0	0	1	1	0	0	0	0	0	0	0	0	0	0	0	0	0	0	0	0	0	0	0	0	3	dispensable
pan_gene_27854	pan_gene_634	100_Kernel_weight;Ear_height;Ear_row_number;Nodes_to_ear;Photoperiod_growing-degree_days_to_anthesis	100_Kernel_weight;Tassel_length	1	0	0	0	0	0	0	0	0	0	0	0	0	0	0	0	0	0	0	0	0	0	0	0	0	0	1	private
pan_gene_2835	pan_gene_4698	100_Kernel_weight	100_Kernel_weight	1	0	0	0	0	0	1	0	1	1	1	0	1	0	1	0	0	0	1	0	0	0	0	0	0	0	8	dispensable
pan_gene_2835	pan_gene_5669	100_Kernel_weight	100_Kernel_weight;Cob_diameter;Ear_height	1	0	0	0	0	1	0	1	0	0	0	0	0	0	0	0	0	0	0	0	0	0	0	0	0	0	3	dispensable
pan_gene_2835	pan_gene_7717	100_Kernel_weight	100_Kernel_weight;Average_internode_length_(below_ear);Average_internode_length_(whole_plant);Ear_height	0	0	0	0	0	0	0	0	0	0	0	0	0	0	0	0	0	1	0	0	0	0	0	0	0	0	1	private
pan_gene_2835	pan_gene_7776	100_Kernel_weight	100_Kernel_weight	1	0	0	0	0	1	0	0	0	1	0	0	0	0	0	0	0	1	0	1	0	0	0	0	0	0	5	dispensable
pan_gene_2835	pan_gene_8036	100_Kernel_weight	100_Kernel_weight;Days_to_anthesis;Tassel_length	1	0	0	0	0	0	0	0	0	0	0	0	0	0	0	0	0	0	0	0	1	0	1	0	0	0	3	dispensable
pan_gene_2835	pan_gene_928	100_Kernel_weight	100_Kernel_weight	1	0	0	0	0	1	0	0	0	0	0	0	0	0	0	0	0	0	0	0	0	0	0	0	0	0	2	dispensable
pan_gene_28571	pan_gene_29717	100_Kernel_weight	100_Kernel_weight	1	1	1	1	1	1	1	1	1	1	1	1	0	1	0	1	1	1	0	0	1	1	1	1	0	1	21	core
pan_gene_28678	pan_gene_5532	100_Kernel_weight	100_Kernel_weight;Ear_height;Nodes_per_plant;Ratio_of_ear_height_to_total_height	1	1	1	1	0	1	1	0	1	0	1	0	0	0	0	0	1	0	0	1	0	0	1	1	1	0	13	near-core
pan_gene_2913	pan_gene_30036	100_Kernel_weight	100_Kernel_weight;Height_per_day_(until_flowering)	1	0	0	0	0	1	1	0	1	1	0	0	0	1	0	0	1	0	0	1	1	0	0	1	0	0	10	dispensable
pan_gene_2913	pan_gene_645	100_Kernel_weight	100_Kernel_weight	1	0	1	0	1	0	1	0	1	1	0	0	0	0	1	1	0	1	0	1	1	0	0	1	0	0	12	near-core
pan_gene_2913	pan_gene_8518	100_Kernel_weight	100_Kernel_weight	1	0	0	0	0	0	1	0	1	0	0	0	1	0	0	1	1	1	0	1	0	0	1	0	0	0	9	dispensable
pan_gene_29432	pan_gene_7793	100_Kernel_weight	100_Kernel_weight	1	0	0	0	0	1	0	0	0	0	0	0	0	0	0	0	0	0	0	0	0	0	0	0	0	0	2	dispensable
pan_gene_29717	pan_gene_79073	100_Kernel_weight	100_Kernel_weight	1	1	1	1	1	0	1	1	1	1	0	1	1	0	0	1	0	0	0	0	1	1	1	1	1	1	18	near-core
pan_gene_29717	pan_gene_8133	100_Kernel_weight	100_Kernel_weight	1	0	0	0	1	1	1	0	0	1	0	0	0	0	0	0	0	0	0	0	0	0	0	0	0	0	5	dispensable
pan_gene_30035	pan_gene_8978	100_Kernel_weight	100_Kernel_weight;Average_internode_length_(below_ear);Sucrose	1	0	0	1	0	0	0	0	0	0	0	0	0	0	0	0	1	0	0	0	0	0	0	0	0	0	3	dispensable
pan_gene_30036	pan_gene_32531	100_Kernel_weight;Height_per_day_(until_flowering)	100_Kernel_weight;Ratio_of_ear_height_to_total_height;Tassel_branch_number	1	0	0	1	0	0	0	0	0	0	1	0	0	0	0	0	1	0	0	1	0	0	0	0	0	0	5	dispensable
pan_gene_30036	pan_gene_645	100_Kernel_weight;Height_per_day_(until_flowering)	100_Kernel_weight	1	1	0	1	0	1	1	0	1	1	1	0	0	1	0	1	1	0	0	1	1	0	0	1	0	0	14	near-core
pan_gene_30036	pan_gene_8518	100_Kernel_weight;Height_per_day_(until_flowering)	100_Kernel_weight	1	0	0	0	0	0	1	0	1	0	0	0	0	0	0	1	1	0	0	1	0	0	0	0	0	0	6	dispensable
pan_gene_30044	pan_gene_5838	100_Kernel_weight;Cob_diameter;Height_per_day_(until_flowering)	100_Kernel_weight;Cob_diameter;Ear_height;Sucrose;Tassel_branch_number	1	0	0	0	1	1	0	0	0	0	0	0	1	0	0	0	0	0	0	0	0	0	0	0	0	0	4	dispensable
pan_gene_30044	pan_gene_9008	100_Kernel_weight;Cob_diameter;Height_per_day_(until_flowering)	100_Kernel_weight;Leaf_width	1	1	1	0	1	1	1	1	1	1	1	1	1	1	1	1	1	1	1	1	1	1	1	1	0	1	24	core
pan_gene_30554	pan_gene_5836	100_Kernel_weight;Plant_height	100_Kernel_weight;Sucrose;Tassel_branch_number	0	0	0	0	0	0	0	0	0	1	0	0	0	0	0	1	0	0	0	0	0	0	0	0	0	0	2	dispensable
pan_gene_30554	pan_gene_5838	100_Kernel_weight;Plant_height	100_Kernel_weight;Cob_diameter;Ear_height;Sucrose;Tassel_branch_number	1	0	0	0	0	1	1	0	0	1	0	1	0	0	1	0	0	0	0	0	0	0	0	0	0	0	6	dispensable
pan_gene_30554	pan_gene_71382	100_Kernel_weight;Plant_height	100_Kernel_weight;Nitrate;Nodes_per_plant;PCA_of_metabolites:_PC2	1	0	0	0	0	0	0	0	0	0	0	0	0	0	0	0	0	0	0	0	0	0	0	0	0	1	2	dispensable
pan_gene_30554	pan_gene_7778	100_Kernel_weight;Plant_height	100_Kernel_weight	0	0	0	0	0	0	0	0	0	1	0	0	0	0	0	1	0	0	0	0	0	0	0	0	0	0	2	dispensable
pan_gene_30554	pan_gene_9207	100_Kernel_weight;Plant_height	100_Kernel_weight;Height_per_day_(until_flowering)	0	0	0	0	0	0	0	0	0	1	0	0	0	0	1	0	0	0	1	1	0	0	0	0	0	0	4	dispensable
pan_gene_30839	pan_gene_5240	100_Kernel_weight	100_Kernel_weight;Boxcox-transformed_leaf_angle;Glucose	1	0	1	0	0	1	1	0	0	0	1	1	0	1	0	1	0	0	1	0	1	1	0	1	1	0	13	near-core
pan_gene_30839	pan_gene_9345	100_Kernel_weight	100_Kernel_weight	0	0	0	0	1	0	1	0	0	0	1	1	0	0	0	0	0	0	1	0	1	0	0	0	0	0	6	dispensable
pan_gene_3085	pan_gene_5220	100_Kernel_weight	100_Kernel_weight;Ratio_of_ear_height_to_total_height;Starch	1	0	0	0	0	1	0	0	1	1	0	0	0	0	1	0	0	0	0	0	0	0	0	0	0	0	5	dispensable
pan_gene_3085	pan_gene_6047	100_Kernel_weight	100_Kernel_weight	1	0	0	0	0	1	1	0	1	1	1	0	0	0	1	1	0	0	1	0	0	1	0	0	0	1	11	near-core
pan_gene_3085	pan_gene_618	100_Kernel_weight	100_Kernel_weight;Height_above_ear;Leaf_length	1	0	0	0	0	1	0	0	1	0	0	0	0	0	0	1	0	0	1	0	0	1	0	0	0	0	6	dispensable
pan_gene_3085	pan_gene_7778	100_Kernel_weight	100_Kernel_weight	0	0	0	0	0	0	0	0	0	1	0	0	0	0	0	0	0	0	0	0	0	0	0	0	0	0	1	private
pan_gene_3085	pan_gene_7783	100_Kernel_weight	100_Kernel_weight;Days_to_anthesis;Photoperiod_growing-degree_days_to_anthesis	1	0	0	0	0	0	1	0	1	0	1	0	0	0	1	0	0	0	0	0	0	0	0	0	0	0	5	dispensable
pan_gene_3085	pan_gene_867	100_Kernel_weight	100_Kernel_weight;Leaf_width	0	0	0	0	0	0	0	0	0	0	0	0	0	0	1	0	0	0	0	0	0	0	0	0	0	0	1	private
pan_gene_3085	pan_gene_9207	100_Kernel_weight	100_Kernel_weight;Height_per_day_(until_flowering)	0	0	0	0	0	0	0	0	0	1	0	0	0	0	1	0	0	0	0	0	0	0	0	0	0	0	2	dispensable
pan_gene_3124	pan_gene_79775	100_Kernel_weight	100_Kernel_weight	1	0	0	0	0	0	0	0	0	0	0	0	0	0	0	0	0	0	0	0	0	0	0	0	0	0	1	private
pan_gene_31506	pan_gene_5555	100_Kernel_weight	100_Kernel_weight;Average_internode_length_(above_ear);Average_internode_length_(whole_plant);Ear_row_number	0	0	0	0	1	0	0	0	0	0	0	0	0	0	0	0	0	0	0	0	0	0	0	0	0	0	1	private
pan_gene_31506	pan_gene_7791	100_Kernel_weight	100_Kernel_weight	0	0	0	0	0	0	0	1	0	0	0	0	0	0	0	0	0	0	0	0	0	0	0	0	0	0	1	private
pan_gene_31506	pan_gene_9236	100_Kernel_weight	100_Kernel_weight	0	0	0	0	1	0	0	0	0	0	0	0	0	0	0	0	0	0	0	0	0	0	0	0	0	0	1	private
pan_gene_31524	pan_gene_5229	100_Kernel_weight;Tassel_length	100_Kernel_weight	1	0	0	0	0	0	0	0	1	1	0	0	0	0	0	0	0	1	1	0	1	0	0	0	0	0	6	dispensable
pan_gene_31524	pan_gene_5249	100_Kernel_weight;Tassel_length	100_Kernel_weight;Average_internode_length_(whole_plant);Glucose;Height_per_day_(until_flowering)	1	0	1	0	0	0	1	0	1	1	1	1	1	1	1	1	0	0	1	1	0	1	0	0	1	0	15	near-core
pan_gene_31524	pan_gene_5689	100_Kernel_weight;Tassel_length	100_Kernel_weight	0	0	0	0	0	0	0	0	0	0	0	1	0	1	0	0	0	0	0	0	0	0	0	0	0	0	2	dispensable
pan_gene_31759	pan_gene_5220	100_Kernel_weight;Leaf_width;Northern_Leaf_Blight	100_Kernel_weight;Ratio_of_ear_height_to_total_height;Starch	0	0	0	0	0	0	0	0	0	0	0	0	0	0	0	1	0	0	0	0	0	0	0	0	0	0	1	private
pan_gene_31759	pan_gene_7783	100_Kernel_weight;Leaf_width;Northern_Leaf_Blight	100_Kernel_weight;Days_to_anthesis;Photoperiod_growing-degree_days_to_anthesis	0	0	0	0	0	0	0	0	0	0	0	0	0	0	0	1	0	0	0	0	0	0	0	0	0	0	1	private
pan_gene_32531	pan_gene_645	100_Kernel_weight;Ratio_of_ear_height_to_total_height;Tassel_branch_number	100_Kernel_weight	1	0	1	0	0	1	0	1	1	0	1	0	0	0	1	1	1	1	1	1	0	1	0	1	0	1	15	near-core
pan_gene_32531	pan_gene_8518	100_Kernel_weight;Ratio_of_ear_height_to_total_height;Tassel_branch_number	100_Kernel_weight	1	0	0	0	0	0	0	0	0	0	0	1	0	0	0	1	1	1	0	1	0	1	0	1	0	0	8	dispensable
pan_gene_32850	pan_gene_3928	100_Kernel_weight;Average_internode_length_(above_ear);Glutamate	100_Kernel_weight;Leaf_width	1	0	0	0	0	0	0	0	0	0	0	0	0	1	0	0	0	0	0	0	0	0	0	1	0	0	3	dispensable
pan_gene_3880	pan_gene_5532	100_Kernel_weight	100_Kernel_weight;Ear_height;Nodes_per_plant;Ratio_of_ear_height_to_total_height	1	0	0	0	0	0	0	0	0	0	0	0	0	0	0	0	0	0	0	0	0	0	0	0	0	0	1	private
pan_gene_3928	pan_gene_810	100_Kernel_weight;Leaf_width	100_Kernel_weight;Leaf_width	1	0	0	1	0	1	0	0	1	1	0	0	0	0	0	0	0	0	0	0	0	0	0	0	0	0	5	dispensable
pan_gene_4733	pan_gene_9327	100_Kernel_weight;Average_internode_length_(whole_plant);Starch	100_Kernel_weight;Leaf_width	1	0	0	0	0	0	0	0	0	0	0	0	0	0	0	0	0	0	0	0	0	0	0	0	0	0	1	private
pan_gene_4734	pan_gene_7677	100_Kernel_weight;Starch	100_Kernel_weight;Ear_height	1	0	0	0	0	0	0	0	0	0	0	0	0	0	0	0	0	0	0	0	0	0	0	0	0	0	1	private
pan_gene_5220	pan_gene_6047	100_Kernel_weight;Ratio_of_ear_height_to_total_height;Starch	100_Kernel_weight	1	1	1	1	1	1	0	1	1	1	1	1	1	1	1	1	1	0	1	1	1	0	1	0	1	1	22	core
pan_gene_5220	pan_gene_618	100_Kernel_weight;Ratio_of_ear_height_to_total_height;Starch	100_Kernel_weight;Height_above_ear;Leaf_length	1	0	1	1	1	1	0	1	1	1	1	1	1	1	0	1	1	1	1	1	1	1	1	0	1	1	22	core
pan_gene_5220	pan_gene_7778	100_Kernel_weight;Ratio_of_ear_height_to_total_height;Starch	100_Kernel_weight	0	0	0	0	0	0	0	0	0	1	0	0	0	0	0	0	0	0	0	0	0	0	0	0	0	0	1	private
pan_gene_5220	pan_gene_7783	100_Kernel_weight;Ratio_of_ear_height_to_total_height;Starch	100_Kernel_weight;Days_to_anthesis;Photoperiod_growing-degree_days_to_anthesis	1	1	1	1	1	1	0	1	1	0	1	1	0	1	1	0	1	1	1	1	0	1	1	0	1	0	19	near-core
pan_gene_5220	pan_gene_9207	100_Kernel_weight;Ratio_of_ear_height_to_total_height;Starch	100_Kernel_weight;Height_per_day_(until_flowering)	0	0	0	0	0	0	0	0	0	1	0	0	0	0	1	0	0	0	1	0	0	0	0	0	0	0	3	dispensable
pan_gene_5229	pan_gene_5249	100_Kernel_weight	100_Kernel_weight;Average_internode_length_(whole_plant);Glucose;Height_per_day_(until_flowering)	1	0	0	0	0	0	0	0	1	1	0	0	0	0	0	0	0	0	1	0	0	0	0	0	0	0	4	dispensable
pan_gene_5229	pan_gene_5689	100_Kernel_weight	100_Kernel_weight	0	0	0	0	0	0	0	0	1	0	0	0	0	0	0	0	0	0	0	0	0	0	0	0	0	0	1	private
pan_gene_5249	pan_gene_5689	100_Kernel_weight;Average_internode_length_(whole_plant);Glucose;Height_per_day_(until_flowering)	100_Kernel_weight	0	0	0	0	0	0	0	0	0	0	0	1	0	0	0	0	0	0	0	0	0	0	0	0	0	0	1	private
pan_gene_5342	pan_gene_7840	100_Kernel_weight;Nodes_above_ear;Starch	100_Kernel_weight	0	0	0	0	0	1	0	0	0	0	0	0	0	0	0	0	0	0	0	0	0	0	0	0	0	0	1	private
pan_gene_5346	pan_gene_810	100_Kernel_weight;Leaf_length;Nodes_above_ear;Nodes_per_plant	100_Kernel_weight;Leaf_width	1	0	0	0	0	0	0	0	0	1	0	0	0	0	0	0	0	0	0	0	0	0	0	0	0	0	2	dispensable
pan_gene_5346	pan_gene_848	100_Kernel_weight;Leaf_length;Nodes_above_ear;Nodes_per_plant	100_Kernel_weight;Ear_row_number	1	0	0	0	0	0	0	0	0	1	0	0	0	0	0	0	0	0	0	0	0	0	0	0	0	0	2	dispensable
pan_gene_5555	pan_gene_7791	100_Kernel_weight;Average_internode_length_(above_ear);Average_internode_length_(whole_plant);Ear_row_number	100_Kernel_weight	1	0	0	0	0	1	0	0	0	0	0	0	0	0	1	0	1	0	0	0	0	0	0	0	0	1	5	dispensable
pan_gene_5555	pan_gene_9207	100_Kernel_weight;Average_internode_length_(above_ear);Average_internode_length_(whole_plant);Ear_row_number	100_Kernel_weight;Height_per_day_(until_flowering)	0	0	0	0	0	0	0	0	0	0	0	0	0	0	1	0	0	0	0	0	0	0	0	0	0	0	1	private
pan_gene_5555	pan_gene_9236	100_Kernel_weight;Average_internode_length_(above_ear);Average_internode_length_(whole_plant);Ear_row_number	100_Kernel_weight	1	1	1	1	1	1	1	0	1	0	0	1	1	1	1	1	1	1	1	1	1	1	1	0	1	1	22	core
pan_gene_5836	pan_gene_5838	100_Kernel_weight;Sucrose;Tassel_branch_number	100_Kernel_weight;Cob_diameter;Ear_height;Sucrose;Tassel_branch_number	0	0	0	0	1	0	0	0	0	0	0	0	0	0	0	0	0	0	0	0	0	0	0	0	0	0	1	private
pan_gene_5836	pan_gene_7778	100_Kernel_weight;Sucrose;Tassel_branch_number	100_Kernel_weight	0	0	0	0	1	0	0	0	0	0	0	0	0	0	0	1	0	0	0	0	0	0	0	0	0	0	2	dispensable
pan_gene_5836	pan_gene_9008	100_Kernel_weight;Sucrose;Tassel_branch_number	100_Kernel_weight;Leaf_width	0	0	0	0	1	0	0	0	0	0	0	0	0	0	0	0	0	0	0	0	0	0	0	0	0	0	1	private
pan_gene_5836	pan_gene_9207	100_Kernel_weight;Sucrose;Tassel_branch_number	100_Kernel_weight;Height_per_day_(until_flowering)	0	0	0	0	1	0	0	0	0	1	0	0	0	0	0	1	0	0	0	0	0	0	0	0	0	0	3	dispensable
pan_gene_5838	pan_gene_71382	100_Kernel_weight;Cob_diameter;Ear_height;Sucrose;Tassel_branch_number	100_Kernel_weight;Nitrate;Nodes_per_plant;PCA_of_metabolites:_PC2	1	0	0	0	0	0	0	0	0	0	0	0	0	0	0	0	0	0	0	0	0	0	0	0	0	0	1	private
pan_gene_5838	pan_gene_7778	100_Kernel_weight;Cob_diameter;Ear_height;Sucrose;Tassel_branch_number	100_Kernel_weight	0	0	0	0	1	0	0	0	0	0	0	0	0	0	0	0	0	0	0	0	0	0	0	0	0	0	1	private
pan_gene_5838	pan_gene_9207	100_Kernel_weight;Cob_diameter;Ear_height;Sucrose;Tassel_branch_number	100_Kernel_weight;Height_per_day_(until_flowering)	0	0	0	0	0	0	0	0	0	0	0	0	0	0	1	1	0	0	0	0	0	0	0	0	0	0	2	dispensable
pan_gene_6047	pan_gene_618	100_Kernel_weight	100_Kernel_weight;Height_above_ear;Leaf_length	1	1	1	1	0	1	1	1	1	1	1	1	1	1	0	1	1	1	1	1	1	1	1	1	1	1	24	core
pan_gene_6047	pan_gene_867	100_Kernel_weight	100_Kernel_weight;Leaf_width	0	0	0	0	0	0	0	0	0	0	0	0	0	0	1	0	0	0	0	0	0	0	0	0	0	0	1	private
pan_gene_615	pan_gene_616	100_Kernel_weight	100_Kernel_weight;Height_above_ear;Leaf_length	1	0	0	0	0	0	0	0	0	0	0	1	0	0	0	0	0	0	0	0	0	0	0	0	0	0	2	dispensable
pan_gene_618	pan_gene_634	100_Kernel_weight;Height_above_ear;Leaf_length	100_Kernel_weight;Tassel_length	1	1	0	1	0	0	1	1	1	1	1	1	0	0	0	0	0	1	1	0	0	1	0	1	1	1	15	near-core
pan_gene_618	pan_gene_7778	100_Kernel_weight;Height_above_ear;Leaf_length	100_Kernel_weight	0	0	0	0	1	0	0	0	0	0	0	0	0	0	0	1	0	0	0	0	0	0	0	0	0	0	2	dispensable
pan_gene_618	pan_gene_7783	100_Kernel_weight;Height_above_ear;Leaf_length	100_Kernel_weight;Days_to_anthesis;Photoperiod_growing-degree_days_to_anthesis	1	0	1	1	0	1	1	1	1	0	1	1	0	1	0	1	1	1	0	1	1	1	1	0	0	1	18	near-core
pan_gene_618	pan_gene_9036	100_Kernel_weight;Height_above_ear;Leaf_length	100_Kernel_weight;Average_internode_length_(whole_plant);Height_above_ear;Height_per_day_(until_flowering);Plant_height	1	0	0	0	1	0	0	0	0	1	0	0	0	0	1	0	0	0	1	0	1	0	0	0	0	0	6	dispensable
pan_gene_618	pan_gene_9207	100_Kernel_weight;Height_above_ear;Leaf_length	100_Kernel_weight;Height_per_day_(until_flowering)	0	0	0	0	0	0	0	0	0	0	0	0	0	0	0	1	0	0	1	0	0	0	0	0	0	0	2	dispensable
pan_gene_618	pan_gene_9236	100_Kernel_weight;Height_above_ear;Leaf_length	100_Kernel_weight	1	1	1	1	1	1	1	1	1	1	0	0	1	0	0	1	1	1	1	0	1	1	1	0	1	1	20	core
pan_gene_634	pan_gene_9036	100_Kernel_weight;Tassel_length	100_Kernel_weight;Average_internode_length_(whole_plant);Height_above_ear;Height_per_day_(until_flowering);Plant_height	1	0	0	0	0	0	0	0	0	0	0	0	0	0	0	0	0	0	0	0	0	0	1	0	0	0	2	dispensable
pan_gene_645	pan_gene_8518	100_Kernel_weight	100_Kernel_weight	1	0	0	0	0	0	0	0	0	0	0	1	0	0	0	1	0	1	0	0	0	1	0	0	0	0	5	dispensable
pan_gene_7677	pan_gene_934	100_Kernel_weight;Ear_height	100_Kernel_weight	1	0	0	0	0	0	0	0	0	0	0	0	0	0	0	0	0	0	0	0	0	0	0	0	0	0	1	private
pan_gene_7776	pan_gene_8036	100_Kernel_weight	100_Kernel_weight;Days_to_anthesis;Tassel_length	1	0	0	0	0	0	0	0	0	0	0	0	0	0	0	0	0	0	0	0	0	0	1	0	0	0	2	dispensable
pan_gene_7776	pan_gene_928	100_Kernel_weight	100_Kernel_weight	1	0	0	1	0	1	0	1	0	0	0	0	0	1	0	0	0	0	0	1	0	0	1	0	0	0	7	dispensable
pan_gene_7778	pan_gene_9207	100_Kernel_weight	100_Kernel_weight;Height_per_day_(until_flowering)	0	0	0	0	1	0	0	0	0	1	0	0	0	0	0	1	0	0	0	0	0	0	0	0	0	0	3	dispensable
pan_gene_7783	pan_gene_9207	100_Kernel_weight;Days_to_anthesis;Photoperiod_growing-degree_days_to_anthesis	100_Kernel_weight;Height_per_day_(until_flowering)	0	0	0	0	0	0	0	0	0	0	0	0	0	0	1	0	0	0	1	1	0	0	0	0	0	0	3	dispensable
pan_gene_7791	pan_gene_9236	100_Kernel_weight	100_Kernel_weight	1	0	0	0	0	1	0	1	0	0	0	0	0	0	1	0	1	0	0	0	1	0	1	1	0	1	9	dispensable
pan_gene_7792	pan_gene_8223	100_Kernel_weight;Tassel_length	100_Kernel_weight	0	0	0	0	0	0	1	0	0	1	1	0	1	0	0	0	0	0	0	0	1	0	0	1	0	0	6	dispensable
pan_gene_79073	pan_gene_8133	100_Kernel_weight	100_Kernel_weight	1	0	0	0	0	0	1	0	0	0	0	1	0	0	0	0	0	0	0	0	0	0	0	0	0	0	3	dispensable
pan_gene_810	pan_gene_848	100_Kernel_weight;Leaf_width	100_Kernel_weight;Ear_row_number	1	1	0	0	0	0	0	0	0	0	1	0	0	0	0	1	1	0	0	1	1	1	1	0	1	1	11	near-core
pan_gene_10150	pan_gene_634	100_Kernel_weight	100_Kernel_weight;Tassel_length	0	1	0	0	1	1	0	0	1	0	0	0	0	0	0	0	0	0	0	0	0	0	0	0	0	0	4	dispensable
pan_gene_101784	pan_gene_7776	100_Kernel_weight;Days_to_silk	100_Kernel_weight	0	1	0	0	0	1	0	1	0	1	0	0	0	0	0	0	0	1	0	1	0	0	0	0	0	0	6	dispensable
pan_gene_102408	pan_gene_15087	100_Kernel_weight	100_Kernel_weight;Average_internode_length_(whole_plant);Ear_row_number	0	1	1	0	0	0	1	0	0	1	0	1	0	0	1	1	1	0	0	0	1	0	0	1	0	0	10	dispensable
pan_gene_102408	pan_gene_22517	100_Kernel_weight	100_Kernel_weight;Leaf_width;Southern_leaf_blight	0	1	1	1	0	0	1	0	0	0	0	0	0	1	1	0	0	0	0	0	0	0	0	1	0	0	7	dispensable
pan_gene_102408	pan_gene_907	100_Kernel_weight	100_Kernel_weight;Average_internode_length_(whole_plant);Plant_height	0	1	0	0	0	0	0	0	0	0	0	0	0	0	0	0	0	0	1	0	0	0	0	0	0	0	2	dispensable
pan_gene_10802	pan_gene_24502	100_Kernel_weight;Anthesis-silking_interval;PCA_of_metabolites:_PC2;Ratio_of_ear_height_to_total_height	100_Kernel_weight	0	1	0	1	1	0	0	0	1	0	0	1	1	0	0	1	0	1	0	0	1	0	0	1	1	0	11	near-core
pan_gene_10802	pan_gene_5833	100_Kernel_weight;Anthesis-silking_interval;PCA_of_metabolites:_PC2;Ratio_of_ear_height_to_total_height	100_Kernel_weight	0	1	0	0	0	0	1	0	0	0	0	0	0	0	0	0	0	0	0	0	0	0	0	0	1	0	3	dispensable
pan_gene_10802	pan_gene_7783	100_Kernel_weight;Anthesis-silking_interval;PCA_of_metabolites:_PC2;Ratio_of_ear_height_to_total_height	100_Kernel_weight;Days_to_anthesis;Photoperiod_growing-degree_days_to_anthesis	0	1	1	1	0	0	1	1	1	0	0	1	0	0	1	0	1	0	0	1	1	0	0	0	1	1	13	near-core
pan_gene_10802	pan_gene_79073	100_Kernel_weight;Anthesis-silking_interval;PCA_of_metabolites:_PC2;Ratio_of_ear_height_to_total_height	100_Kernel_weight	0	1	1	0	0	0	0	0	0	1	0	0	0	0	0	0	0	0	0	0	1	0	0	0	0	0	4	dispensable
pan_gene_10802	pan_gene_9008	100_Kernel_weight;Anthesis-silking_interval;PCA_of_metabolites:_PC2;Ratio_of_ear_height_to_total_height	100_Kernel_weight;Leaf_width	0	1	0	1	1	0	1	0	1	1	0	0	1	1	0	1	0	0	0	0	1	1	0	0	1	0	12	near-core
pan_gene_10829	pan_gene_19311	100_Kernel_weight;Nodes_to_ear;Photoperiod_Growing-degree_days_to_silk;Plant_height	100_Kernel_weight;Average_internode_length_(above_ear);Glutamate;Nodes_per_plant;PCA_of_metabolites:_PC1	0	1	0	0	0	0	0	1	0	0	0	0	0	0	0	0	0	0	1	0	0	0	1	0	1	0	5	dispensable
pan_gene_10829	pan_gene_59791	100_Kernel_weight;Nodes_to_ear;Photoperiod_Growing-degree_days_to_silk;Plant_height	100_Kernel_weight;Days_to_silk;Northern_Leaf_Blight;Stalk_strength	0	1	1	1	1	0	0	0	0	0	0	0	0	1	0	0	0	0	0	0	1	0	1	0	0	0	7	dispensable
pan_gene_11378	pan_gene_5284	100_Kernel_weight;Ear_height	100_Kernel_weight;Tassel_length	0	1	0	0	0	0	0	0	0	0	0	0	0	0	0	0	0	0	0	0	0	0	0	0	0	0	1	private
pan_gene_11849	pan_gene_15087	100_Kernel_weight;Average_internode_length_(above_ear);Days_to_silk;Nodes_per_plant	100_Kernel_weight;Average_internode_length_(whole_plant);Ear_row_number	0	1	0	0	0	0	0	0	0	0	0	1	0	0	1	0	0	0	0	0	0	1	0	0	0	0	4	dispensable
pan_gene_11849	pan_gene_17071	100_Kernel_weight;Average_internode_length_(above_ear);Days_to_silk;Nodes_per_plant	100_Kernel_weight	0	1	0	0	0	0	0	0	0	0	0	0	0	0	0	0	0	0	0	0	0	0	0	0	0	0	1	private
pan_gene_11849	pan_gene_22517	100_Kernel_weight;Average_internode_length_(above_ear);Days_to_silk;Nodes_per_plant	100_Kernel_weight;Leaf_width;Southern_leaf_blight	0	1	0	0	0	0	0	0	0	0	0	1	0	0	1	0	0	0	0	0	0	0	0	0	0	0	3	dispensable
pan_gene_11849	pan_gene_907	100_Kernel_weight;Average_internode_length_(above_ear);Days_to_silk;Nodes_per_plant	100_Kernel_weight;Average_internode_length_(whole_plant);Plant_height	0	1	0	0	0	0	0	0	0	0	0	0	0	0	0	0	0	0	0	0	0	0	0	0	0	0	1	private
pan_gene_11870	pan_gene_21746	100_Kernel_weight;Glutamate	100_Kernel_weight	0	1	0	1	1	1	0	1	0	0	0	1	1	1	1	0	0	1	1	1	1	0	0	0	0	1	14	near-core
pan_gene_11870	pan_gene_30554	100_Kernel_weight;Glutamate	100_Kernel_weight;Plant_height	0	1	0	0	1	1	0	0	0	0	1	0	0	1	0	1	0	0	0	0	0	0	0	0	0	1	7	dispensable
pan_gene_11870	pan_gene_5220	100_Kernel_weight;Glutamate	100_Kernel_weight;Ratio_of_ear_height_to_total_height;Starch	0	1	0	1	0	1	0	0	0	0	1	0	1	0	1	0	0	1	0	0	1	0	1	0	1	0	10	dispensable
pan_gene_11870	pan_gene_7783	100_Kernel_weight;Glutamate	100_Kernel_weight;Days_to_anthesis;Photoperiod_growing-degree_days_to_anthesis	0	1	0	1	1	0	0	0	0	0	1	0	0	0	0	0	0	0	0	0	0	0	1	0	1	0	6	dispensable
pan_gene_11870	pan_gene_848	100_Kernel_weight;Glutamate	100_Kernel_weight;Ear_row_number	0	1	0	0	0	0	0	0	0	1	0	0	0	0	0	1	1	0	0	1	1	0	0	0	0	1	7	dispensable
pan_gene_11918	pan_gene_12000	100_Kernel_weight	100_Kernel_weight	0	1	0	0	0	0	0	0	0	1	0	1	0	0	0	1	0	0	0	0	0	0	0	0	0	1	5	dispensable
pan_gene_11918	pan_gene_22255	100_Kernel_weight	100_Kernel_weight;Anthesis-silking_interval;Average_internode_length_(whole_plant)	0	1	0	1	0	0	0	1	0	0	0	0	0	0	0	0	0	0	0	0	0	0	0	0	0	0	3	dispensable
pan_gene_11918	pan_gene_24631	100_Kernel_weight	100_Kernel_weight	0	1	0	0	0	0	0	1	0	1	0	0	0	0	0	1	1	0	0	0	0	0	0	0	0	1	6	dispensable
pan_gene_11918	pan_gene_4733	100_Kernel_weight	100_Kernel_weight;Average_internode_length_(whole_plant);Starch	0	1	0	0	1	0	0	0	0	0	0	1	0	0	0	1	0	0	0	0	0	0	0	0	0	0	4	dispensable
pan_gene_12000	pan_gene_17071	100_Kernel_weight	100_Kernel_weight	0	1	0	0	0	0	0	0	0	0	0	1	0	0	0	0	0	0	0	0	0	0	0	0	0	0	2	dispensable
pan_gene_12000	pan_gene_22255	100_Kernel_weight	100_Kernel_weight;Anthesis-silking_interval;Average_internode_length_(whole_plant)	0	1	1	0	0	0	0	0	0	1	0	0	0	0	0	0	0	0	0	0	0	0	0	0	0	0	3	dispensable
pan_gene_12000	pan_gene_27957	100_Kernel_weight	100_Kernel_weight	0	1	0	0	0	0	1	0	0	0	0	0	0	0	0	0	0	0	0	0	0	0	0	0	0	0	2	dispensable
pan_gene_1398	pan_gene_19494	100_Kernel_weight	100_Kernel_weight;Glutamate	0	0	0	0	0	0	0	0	0	0	0	0	0	0	0	0	0	1	0	1	0	0	0	0	1	1	4	dispensable
pan_gene_1398	pan_gene_24502	100_Kernel_weight	100_Kernel_weight	0	1	0	0	0	0	0	0	1	0	0	0	0	0	0	1	0	1	0	0	0	0	0	1	1	0	6	dispensable
pan_gene_1398	pan_gene_24676	100_Kernel_weight	100_Kernel_weight	0	1	0	0	1	0	0	0	1	0	0	0	0	0	0	0	0	0	0	0	0	0	0	0	0	0	3	dispensable
pan_gene_1398	pan_gene_24945	100_Kernel_weight	100_Kernel_weight	0	0	0	0	0	0	0	0	0	0	0	0	0	0	1	1	0	0	0	1	1	0	1	0	1	1	7	dispensable
pan_gene_1398	pan_gene_28678	100_Kernel_weight	100_Kernel_weight	0	1	0	0	1	1	0	0	1	0	1	0	0	0	0	1	0	0	0	0	0	0	0	0	0	0	6	dispensable
pan_gene_1398	pan_gene_5532	100_Kernel_weight	100_Kernel_weight;Ear_height;Nodes_per_plant;Ratio_of_ear_height_to_total_height	0	1	0	0	0	0	0	0	1	0	1	0	0	0	0	1	0	1	0	0	0	0	0	0	0	0	5	dispensable
pan_gene_1398	pan_gene_5833	100_Kernel_weight	100_Kernel_weight	0	1	0	0	0	0	0	0	0	0	0	0	0	0	0	0	0	0	0	0	0	0	0	0	1	0	2	dispensable
pan_gene_1398	pan_gene_5838	100_Kernel_weight	100_Kernel_weight;Cob_diameter;Ear_height;Sucrose;Tassel_branch_number	0	0	0	0	1	0	1	0	0	0	0	1	0	0	0	1	0	0	0	0	0	0	0	0	0	0	4	dispensable
pan_gene_1398	pan_gene_7783	100_Kernel_weight	100_Kernel_weight;Days_to_anthesis;Photoperiod_growing-degree_days_to_anthesis	0	1	1	0	0	1	0	0	1	0	1	0	0	0	1	1	0	1	0	1	1	0	1	0	1	1	13	near-core
pan_gene_1398	pan_gene_7792	100_Kernel_weight	100_Kernel_weight;Tassel_length	0	0	0	0	1	0	1	0	0	1	1	0	0	1	1	1	0	1	0	0	1	0	0	1	0	1	11	near-core
pan_gene_1398	pan_gene_79073	100_Kernel_weight	100_Kernel_weight	0	1	0	0	1	0	0	0	0	0	1	0	0	0	0	0	0	1	0	1	0	0	1	0	0	0	6	dispensable
pan_gene_1398	pan_gene_9008	100_Kernel_weight	100_Kernel_weight;Leaf_width	0	1	0	0	1	0	1	0	1	1	1	1	0	1	0	1	0	0	0	1	1	0	1	0	1	1	14	near-core
pan_gene_1399	pan_gene_24502	100_Kernel_weight	100_Kernel_weight	0	1	0	0	0	0	0	0	0	0	0	0	0	0	0	1	0	0	0	0	0	1	0	0	0	0	3	dispensable
pan_gene_1399	pan_gene_26952	100_Kernel_weight	100_Kernel_weight	0	1	0	0	0	0	0	0	0	0	0	0	0	0	0	0	0	0	0	0	0	0	0	0	0	0	1	private
pan_gene_1399	pan_gene_30044	100_Kernel_weight	100_Kernel_weight;Cob_diameter;Height_per_day_(until_flowering)	0	1	1	0	0	1	0	1	0	0	0	0	0	0	0	0	0	0	0	1	1	1	0	0	0	0	7	dispensable
pan_gene_1399	pan_gene_30554	100_Kernel_weight	100_Kernel_weight;Plant_height	0	1	0	1	0	0	0	0	0	0	0	0	0	0	0	0	0	1	0	0	0	1	0	0	0	0	4	dispensable
pan_gene_1399	pan_gene_3852	100_Kernel_weight	100_Kernel_weight	0	1	0	0	0	0	0	0	0	0	0	0	0	0	0	0	0	0	0	0	0	1	0	0	0	0	2	dispensable
pan_gene_1399	pan_gene_5532	100_Kernel_weight	100_Kernel_weight;Ear_height;Nodes_per_plant;Ratio_of_ear_height_to_total_height	0	1	0	0	0	0	0	0	0	0	0	0	0	0	0	0	0	0	0	0	0	0	0	0	0	0	1	private
pan_gene_1399	pan_gene_5833	100_Kernel_weight	100_Kernel_weight	0	1	0	0	0	0	0	0	0	0	0	0	0	0	0	0	0	0	0	0	0	0	0	0	0	0	1	private
pan_gene_1399	pan_gene_5838	100_Kernel_weight	100_Kernel_weight;Cob_diameter;Ear_height;Sucrose;Tassel_branch_number	0	0	0	0	0	1	0	0	0	0	0	0	0	0	0	0	0	0	0	0	0	0	0	0	0	0	1	private
pan_gene_1399	pan_gene_7792	100_Kernel_weight	100_Kernel_weight;Tassel_length	0	0	0	0	0	0	0	0	0	0	0	0	0	0	0	0	0	1	0	0	0	0	0	0	0	1	2	dispensable
pan_gene_1399	pan_gene_79073	100_Kernel_weight	100_Kernel_weight	0	1	0	0	0	0	0	1	0	0	0	0	0	0	0	0	0	0	0	0	0	0	0	0	0	0	2	dispensable
pan_gene_1399	pan_gene_8223	100_Kernel_weight	100_Kernel_weight	0	0	1	0	0	0	0	0	0	0	1	0	0	0	0	0	0	0	0	0	1	0	0	0	0	0	3	dispensable
pan_gene_1399	pan_gene_9008	100_Kernel_weight	100_Kernel_weight;Leaf_width	0	1	0	0	0	1	0	0	1	1	0	0	0	0	0	0	0	0	0	1	1	1	0	0	0	0	7	dispensable
pan_gene_14597	pan_gene_59791	100_Kernel_weight;Leaf_length	100_Kernel_weight;Days_to_silk;Northern_Leaf_Blight;Stalk_strength	0	0	0	1	0	0	0	0	0	0	0	0	0	0	0	1	0	0	0	0	0	0	0	0	0	0	2	dispensable
pan_gene_14602	pan_gene_5229	100_Kernel_weight	100_Kernel_weight	0	1	0	0	0	0	0	0	1	0	0	0	0	0	0	0	0	0	0	0	0	0	0	0	0	0	2	dispensable
pan_gene_14725	pan_gene_3446	100_Kernel_weight	100_Kernel_weight	0	1	0	0	0	0	1	0	1	0	0	0	0	0	0	0	0	0	0	0	0	0	0	0	0	0	3	dispensable
pan_gene_15087	pan_gene_17071	100_Kernel_weight;Average_internode_length_(whole_plant);Ear_row_number	100_Kernel_weight	0	1	0	0	0	0	0	0	0	0	0	0	0	0	0	0	0	0	0	0	0	0	0	0	0	0	1	private
pan_gene_15087	pan_gene_22517	100_Kernel_weight;Average_internode_length_(whole_plant);Ear_row_number	100_Kernel_weight;Leaf_width;Southern_leaf_blight	0	1	1	0	0	0	0	0	0	0	0	0	0	0	1	0	0	0	0	0	0	0	0	0	0	0	3	dispensable
pan_gene_15087	pan_gene_907	100_Kernel_weight;Average_internode_length_(whole_plant);Ear_row_number	100_Kernel_weight;Average_internode_length_(whole_plant);Plant_height	0	1	0	0	0	0	0	0	0	0	0	0	0	0	0	0	0	0	0	0	0	0	0	0	0	0	1	private
pan_gene_15929	pan_gene_19198	100_Kernel_weight	100_Kernel_weight	0	1	0	1	0	1	0	0	1	0	0	1	0	1	0	0	0	0	0	0	0	0	0	1	1	0	8	dispensable
pan_gene_15929	pan_gene_19541	100_Kernel_weight	100_Kernel_weight	0	1	0	0	0	1	1	0	0	0	0	0	0	1	0	0	0	1	0	1	0	1	0	0	1	0	8	dispensable
pan_gene_15929	pan_gene_24648	100_Kernel_weight	100_Kernel_weight;Ear_row_number	0	1	0	1	0	0	0	0	0	0	1	0	0	1	0	0	0	0	0	0	0	0	0	0	0	0	4	dispensable
pan_gene_15929	pan_gene_24945	100_Kernel_weight	100_Kernel_weight	0	0	0	0	0	0	1	0	0	1	0	0	0	0	0	1	1	0	1	0	0	0	1	0	1	0	7	dispensable
pan_gene_15929	pan_gene_25377	100_Kernel_weight	100_Kernel_weight	0	0	0	0	0	1	0	0	0	0	0	0	0	0	0	0	0	0	0	0	0	1	1	0	0	0	3	dispensable
pan_gene_15929	pan_gene_32339	100_Kernel_weight	100_Kernel_weight	0	1	0	0	0	0	0	1	1	0	0	0	0	0	0	0	0	0	1	0	0	0	0	0	0	0	4	dispensable
pan_gene_15929	pan_gene_5833	100_Kernel_weight	100_Kernel_weight	0	1	0	0	1	0	1	0	0	0	0	0	0	1	0	0	0	0	0	0	0	0	0	0	1	0	5	dispensable
pan_gene_15929	pan_gene_6019	100_Kernel_weight	100_Kernel_weight	0	1	0	0	0	0	1	0	1	0	0	1	0	0	0	0	0	0	0	0	1	1	1	1	0	0	8	dispensable
pan_gene_15929	pan_gene_618	100_Kernel_weight	100_Kernel_weight;Height_above_ear;Leaf_length	0	1	1	1	0	1	1	1	1	1	1	1	0	1	0	0	1	1	1	1	1	1	1	1	1	1	21	core
pan_gene_15929	pan_gene_7792	100_Kernel_weight	100_Kernel_weight;Tassel_length	0	0	0	0	1	0	0	0	0	0	0	0	0	0	0	1	0	1	0	0	1	0	0	0	0	0	4	dispensable
pan_gene_15929	pan_gene_9008	100_Kernel_weight	100_Kernel_weight;Leaf_width	0	1	0	0	1	1	0	1	0	0	1	0	0	0	0	0	0	0	0	0	0	1	0	0	0	0	6	dispensable
pan_gene_15929	pan_gene_9571	100_Kernel_weight	100_Kernel_weight	0	1	0	0	0	1	0	1	0	0	0	0	0	1	0	0	0	0	1	0	0	0	0	0	0	0	5	dispensable
pan_gene_15940	pan_gene_19495	100_Kernel_weight	100_Kernel_weight;Glutamate	0	1	1	1	0	0	0	1	1	0	0	0	0	0	1	1	0	0	0	1	0	0	1	0	1	0	10	dispensable
pan_gene_15941	pan_gene_22255	100_Kernel_weight	100_Kernel_weight;Anthesis-silking_interval;Average_internode_length_(whole_plant)	0	1	0	0	0	0	0	0	0	0	0	0	0	0	0	0	0	0	0	0	0	0	0	0	0	0	1	private
pan_gene_15941	pan_gene_25076	100_Kernel_weight	100_Kernel_weight	0	1	0	0	0	0	0	0	0	0	0	0	0	0	0	0	0	0	0	0	0	0	0	0	0	0	1	private
pan_gene_15941	pan_gene_26952	100_Kernel_weight	100_Kernel_weight	0	1	0	0	0	0	0	0	0	0	0	0	0	0	0	0	0	0	0	0	1	0	0	0	0	0	2	dispensable
pan_gene_15941	pan_gene_30044	100_Kernel_weight	100_Kernel_weight;Cob_diameter;Height_per_day_(until_flowering)	0	1	1	0	0	0	1	0	0	0	0	0	0	0	0	0	0	0	0	0	1	0	0	0	0	0	4	dispensable
pan_gene_15941	pan_gene_3852	100_Kernel_weight	100_Kernel_weight	0	1	0	0	0	0	0	0	0	0	0	0	0	0	0	0	0	0	0	0	0	0	0	0	0	0	1	private
pan_gene_15941	pan_gene_79073	100_Kernel_weight	100_Kernel_weight	0	1	0	0	0	0	0	0	0	0	0	0	0	0	0	0	0	0	0	0	0	0	0	0	0	0	1	private
pan_gene_15941	pan_gene_8223	100_Kernel_weight	100_Kernel_weight	0	0	0	0	0	0	1	0	0	1	0	0	0	0	0	0	0	0	0	0	0	0	0	0	0	0	2	dispensable
pan_gene_16158	pan_gene_863	100_Kernel_weight	100_Kernel_weight;Northern_Leaf_Blight	0	1	0	0	1	1	0	0	0	0	1	0	0	0	0	0	0	1	0	0	1	0	1	0	0	0	7	dispensable
pan_gene_17017	pan_gene_24894	100_Kernel_weight	100_Kernel_weight;Tassel_branch_number	0	1	1	0	0	0	0	0	0	0	0	0	0	0	0	0	0	0	0	0	0	0	0	0	0	0	2	dispensable
pan_gene_17071	pan_gene_24631	100_Kernel_weight	100_Kernel_weight	0	1	0	0	0	0	0	0	0	0	0	0	0	0	0	0	0	0	0	0	0	0	0	0	0	0	1	private
pan_gene_17071	pan_gene_907	100_Kernel_weight	100_Kernel_weight;Average_internode_length_(whole_plant);Plant_height	0	1	0	0	0	0	0	0	0	0	0	0	0	0	0	0	0	0	0	0	0	0	0	0	0	0	1	private
pan_gene_17381	pan_gene_2835	100_Kernel_weight	100_Kernel_weight	0	1	0	1	0	1	1	1	1	0	0	0	1	1	1	1	1	0	0	1	1	1	0	0	0	1	15	near-core
pan_gene_19198	pan_gene_19327	100_Kernel_weight	100_Kernel_weight;Anthesis-silking_interval;Fructose;Nitrate	0	1	0	0	0	0	0	0	0	0	0	0	0	0	0	0	0	0	0	0	0	0	0	0	0	0	1	private
pan_gene_19198	pan_gene_24605	100_Kernel_weight	100_Kernel_weight;Ear_row_number;Tassel_branch_number	0	0	0	1	0	0	0	0	0	0	0	0	0	0	0	0	0	0	0	0	0	0	0	0	0	0	1	private
pan_gene_19198	pan_gene_24648	100_Kernel_weight	100_Kernel_weight;Ear_row_number	0	1	1	1	1	0	0	1	0	1	1	0	1	1	1	0	0	0	0	0	0	0	1	0	0	0	11	near-core
pan_gene_19198	pan_gene_24676	100_Kernel_weight	100_Kernel_weight	0	1	0	0	0	1	0	0	0	0	0	1	0	0	0	0	0	0	0	0	0	0	0	1	0	0	4	dispensable
pan_gene_19198	pan_gene_28678	100_Kernel_weight	100_Kernel_weight	0	1	0	0	0	1	0	0	0	0	0	0	0	0	0	0	0	0	0	0	0	1	0	0	0	0	3	dispensable
pan_gene_19198	pan_gene_32339	100_Kernel_weight	100_Kernel_weight	0	1	0	0	0	0	0	0	0	0	0	0	0	0	0	0	0	0	0	0	0	0	0	0	0	0	1	private
pan_gene_19198	pan_gene_5639	100_Kernel_weight	100_Kernel_weight;Average_internode_length_(whole_plant);Height_per_day_(until_flowering);Plant_height	0	1	0	0	0	0	0	0	0	0	0	0	0	0	0	0	0	0	0	0	0	0	0	0	0	0	1	private
pan_gene_19198	pan_gene_8103	100_Kernel_weight	100_Kernel_weight	0	1	0	0	1	1	0	0	0	0	0	0	0	0	0	0	0	0	0	0	0	0	0	0	1	0	4	dispensable
pan_gene_19198	pan_gene_9571	100_Kernel_weight	100_Kernel_weight	0	1	0	0	1	1	0	0	0	1	0	0	0	1	0	0	0	0	0	0	0	0	0	0	0	0	5	dispensable
pan_gene_19311	pan_gene_29904	100_Kernel_weight;Average_internode_length_(above_ear);Glutamate;Nodes_per_plant;PCA_of_metabolites:_PC1	100_Kernel_weight;Malate	0	1	0	0	0	0	0	0	0	0	0	0	0	0	0	0	0	0	0	0	0	0	0	0	0	0	1	private
pan_gene_19311	pan_gene_3085	100_Kernel_weight;Average_internode_length_(above_ear);Glutamate;Nodes_per_plant;PCA_of_metabolites:_PC1	100_Kernel_weight	0	0	0	0	0	1	1	0	1	0	0	0	0	0	1	0	0	0	1	1	0	1	0	0	0	0	7	dispensable
pan_gene_19311	pan_gene_578	100_Kernel_weight;Average_internode_length_(above_ear);Glutamate;Nodes_per_plant;PCA_of_metabolites:_PC1	100_Kernel_weight	0	1	0	1	0	0	0	0	0	0	0	0	0	0	0	0	0	0	1	0	0	0	0	0	0	0	3	dispensable
pan_gene_19311	pan_gene_8131	100_Kernel_weight;Average_internode_length_(above_ear);Glutamate;Nodes_per_plant;PCA_of_metabolites:_PC1	100_Kernel_weight;Boxcox-transformed_leaf_angle;Leaf_length	0	1	0	0	1	1	0	0	0	0	0	0	0	0	1	0	0	0	0	0	0	0	0	0	0	0	4	dispensable
pan_gene_19311	pan_gene_9236	100_Kernel_weight;Average_internode_length_(above_ear);Glutamate;Nodes_per_plant;PCA_of_metabolites:_PC1	100_Kernel_weight	0	1	1	1	1	1	0	1	1	0	0	0	0	0	1	1	0	0	1	1	1	1	1	0	1	0	15	near-core
pan_gene_19327	pan_gene_24676	100_Kernel_weight;Anthesis-silking_interval;Fructose;Nitrate	100_Kernel_weight	0	1	0	1	1	0	0	0	0	0	0	0	0	0	0	1	0	0	0	0	0	0	0	0	0	0	4	dispensable
pan_gene_19327	pan_gene_28678	100_Kernel_weight;Anthesis-silking_interval;Fructose;Nitrate	100_Kernel_weight	0	1	0	0	1	0	0	0	0	0	0	0	0	0	0	0	0	0	0	0	0	0	1	0	0	0	3	dispensable
pan_gene_19327	pan_gene_30044	100_Kernel_weight;Anthesis-silking_interval;Fructose;Nitrate	100_Kernel_weight;Cob_diameter;Height_per_day_(until_flowering)	0	1	0	0	0	0	0	0	0	0	0	0	0	0	0	1	0	0	0	0	0	0	0	0	0	0	2	dispensable
pan_gene_19329	pan_gene_4734	100_Kernel_weight;Anthesis-silking_interval;Fructose;Nitrate	100_Kernel_weight;Starch	0	1	1	0	0	0	1	0	1	0	0	0	1	0	0	0	0	0	0	1	0	0	1	0	0	0	7	dispensable
pan_gene_19388	pan_gene_6047	100_Kernel_weight	100_Kernel_weight	0	0	0	0	0	1	0	0	0	0	0	0	0	0	0	0	0	0	0	0	0	0	0	0	0	0	1	private
pan_gene_19395	pan_gene_22057	100_Kernel_weight;Leaf_width;Total_amino_acids	100_Kernel_weight;Tassel_length	0	1	0	0	0	0	0	0	0	0	0	0	0	0	1	0	0	1	1	0	0	0	0	0	0	0	4	dispensable
pan_gene_19494	pan_gene_24502	100_Kernel_weight;Glutamate	100_Kernel_weight	0	0	0	0	0	1	0	0	0	0	0	0	0	0	0	0	0	0	0	0	0	1	0	1	1	0	4	dispensable
pan_gene_19494	pan_gene_25377	100_Kernel_weight;Glutamate	100_Kernel_weight	0	0	0	0	0	0	0	0	0	0	0	1	0	0	0	1	0	1	0	0	0	1	0	0	1	0	5	dispensable
pan_gene_19494	pan_gene_3085	100_Kernel_weight;Glutamate	100_Kernel_weight	0	0	0	0	0	0	1	0	0	0	0	0	0	0	0	0	0	0	0	0	0	0	0	0	0	0	1	private
pan_gene_19494	pan_gene_5532	100_Kernel_weight;Glutamate	100_Kernel_weight;Ear_height;Nodes_per_plant;Ratio_of_ear_height_to_total_height	0	0	0	1	1	0	0	0	0	0	1	1	0	1	0	1	0	1	1	1	1	0	0	0	1	1	12	near-core
pan_gene_19494	pan_gene_5555	100_Kernel_weight;Glutamate	100_Kernel_weight;Average_internode_length_(above_ear);Average_internode_length_(whole_plant);Ear_row_number	0	0	0	1	0	0	0	0	0	0	1	0	0	1	1	0	1	1	0	0	1	1	0	0	0	0	8	dispensable
pan_gene_19494	pan_gene_5833	100_Kernel_weight;Glutamate	100_Kernel_weight	0	0	0	0	0	0	1	0	0	0	0	0	0	1	0	1	1	0	0	0	0	0	0	0	1	0	5	dispensable
pan_gene_19494	pan_gene_7783	100_Kernel_weight;Glutamate	100_Kernel_weight;Days_to_anthesis;Photoperiod_growing-degree_days_to_anthesis	0	0	0	1	0	0	1	0	0	0	0	1	0	1	0	0	1	1	0	1	1	1	0	1	1	1	12	near-core
pan_gene_19494	pan_gene_9008	100_Kernel_weight;Glutamate	100_Kernel_weight;Leaf_width	0	0	0	0	0	1	1	0	0	0	0	0	1	0	0	0	0	1	0	1	1	1	0	0	0	1	8	dispensable
pan_gene_19495	pan_gene_3446	100_Kernel_weight;Glutamate	100_Kernel_weight	0	1	0	0	0	0	0	0	0	0	0	0	0	0	0	0	0	0	0	0	0	0	0	0	0	0	1	private
pan_gene_19507	pan_gene_26952	100_Kernel_weight	100_Kernel_weight	0	1	1	1	0	0	0	1	0	0	0	0	0	0	0	0	0	0	0	0	0	0	0	1	0	0	5	dispensable
pan_gene_19507	pan_gene_3852	100_Kernel_weight	100_Kernel_weight	0	1	1	1	1	0	0	1	1	0	0	0	0	0	0	1	0	0	0	0	0	0	0	1	0	0	8	dispensable
pan_gene_19507	pan_gene_71382	100_Kernel_weight	100_Kernel_weight;Nitrate;Nodes_per_plant;PCA_of_metabolites:_PC2	0	1	0	0	0	0	0	0	0	0	0	0	0	0	0	0	0	0	0	0	0	0	0	0	0	0	1	private
pan_gene_19520	pan_gene_604	100_Kernel_weight	100_Kernel_weight;Ear_height;Nodes_to_ear;Ratio_of_ear_height_to_total_height	0	1	0	0	0	0	0	0	0	0	0	0	0	0	0	0	0	0	0	0	0	0	0	0	0	0	1	private
pan_gene_19520	pan_gene_614	100_Kernel_weight	100_Kernel_weight;Nodes_to_ear;Northern_Leaf_Blight	0	1	1	1	0	0	0	0	1	0	0	0	0	0	0	0	1	1	0	0	0	0	0	0	0	0	6	dispensable
pan_gene_19541	pan_gene_26379	100_Kernel_weight	100_Kernel_weight	0	1	0	0	0	0	0	0	0	0	1	1	0	0	0	0	0	0	0	0	0	0	0	0	0	0	3	dispensable
pan_gene_19541	pan_gene_3928	100_Kernel_weight	100_Kernel_weight;Leaf_width	0	1	0	0	0	1	1	0	0	0	1	0	0	1	1	0	0	1	0	1	1	1	0	0	1	1	12	near-core
pan_gene_19541	pan_gene_5532	100_Kernel_weight	100_Kernel_weight;Ear_height;Nodes_per_plant;Ratio_of_ear_height_to_total_height	0	1	1	0	1	1	0	0	0	1	0	0	0	1	1	1	0	1	1	0	0	1	1	0	1	1	14	near-core
pan_gene_19541	pan_gene_5833	100_Kernel_weight	100_Kernel_weight	0	1	0	0	1	0	1	0	0	0	0	0	0	0	0	1	1	0	0	0	0	0	0	0	1	0	6	dispensable
pan_gene_19541	pan_gene_6019	100_Kernel_weight	100_Kernel_weight	0	1	0	0	1	0	0	0	0	0	0	0	0	0	0	0	0	0	0	0	0	0	0	0	0	0	2	dispensable
pan_gene_19541	pan_gene_634	100_Kernel_weight	100_Kernel_weight;Tassel_length	0	1	0	0	0	0	0	0	0	0	1	0	0	0	0	0	0	0	0	0	0	1	0	0	0	0	3	dispensable
pan_gene_19541	pan_gene_8131	100_Kernel_weight	100_Kernel_weight;Boxcox-transformed_leaf_angle;Leaf_length	0	1	0	0	0	1	0	0	0	0	0	0	0	0	0	0	0	0	0	0	0	0	0	0	0	0	2	dispensable
pan_gene_19541	pan_gene_9008	100_Kernel_weight	100_Kernel_weight;Leaf_width	0	1	0	0	0	1	1	0	0	0	0	0	1	0	0	0	0	0	1	1	1	1	1	0	0	1	10	dispensable
pan_gene_19595	pan_gene_25377	100_Kernel_weight;Average_internode_length_(below_ear)	100_Kernel_weight	0	0	1	0	0	1	0	0	0	0	0	0	0	0	1	1	0	1	1	0	0	0	1	1	1	0	9	dispensable
pan_gene_19595	pan_gene_5532	100_Kernel_weight;Average_internode_length_(below_ear)	100_Kernel_weight;Ear_height;Nodes_per_plant;Ratio_of_ear_height_to_total_height	0	1	1	0	1	1	0	0	1	0	0	0	1	1	1	1	0	1	1	0	1	1	0	0	0	0	13	near-core
pan_gene_19595	pan_gene_5833	100_Kernel_weight;Average_internode_length_(below_ear)	100_Kernel_weight	0	1	0	0	1	1	0	0	0	0	0	0	0	0	0	1	1	0	1	0	0	0	0	0	1	0	7	dispensable
pan_gene_19595	pan_gene_6047	100_Kernel_weight;Average_internode_length_(below_ear)	100_Kernel_weight	0	1	0	1	0	0	0	0	0	0	1	0	1	1	0	1	1	1	0	0	0	0	1	1	0	0	10	dispensable
pan_gene_19595	pan_gene_634	100_Kernel_weight;Average_internode_length_(below_ear)	100_Kernel_weight;Tassel_length	0	1	0	0	0	0	0	0	1	0	1	0	0	0	0	0	0	1	0	0	0	0	0	0	1	0	5	dispensable
pan_gene_19595	pan_gene_8131	100_Kernel_weight;Average_internode_length_(below_ear)	100_Kernel_weight;Boxcox-transformed_leaf_angle;Leaf_length	0	1	0	0	1	0	0	0	0	0	0	0	0	0	0	0	1	0	0	0	0	0	0	0	0	0	3	dispensable
pan_gene_19595	pan_gene_97360	100_Kernel_weight;Average_internode_length_(below_ear)	100_Kernel_weight;Southern_leaf_blight	0	1	0	0	0	0	0	0	0	0	0	0	0	0	0	0	0	0	0	0	0	0	0	0	0	0	1	private
pan_gene_21746	pan_gene_7778	100_Kernel_weight	100_Kernel_weight	0	0	0	0	0	0	0	0	0	1	0	0	0	0	0	0	0	0	0	0	0	0	0	0	0	0	1	private
pan_gene_21746	pan_gene_810	100_Kernel_weight	100_Kernel_weight;Leaf_width	0	1	1	1	0	1	0	0	0	1	1	1	1	0	1	0	0	1	1	1	1	1	1	0	1	1	17	near-core
pan_gene_21746	pan_gene_848	100_Kernel_weight	100_Kernel_weight;Ear_row_number	0	1	1	0	0	0	0	0	0	0	1	0	0	0	0	0	0	0	0	1	1	1	1	0	1	0	8	dispensable
pan_gene_22220	pan_gene_31506	100_Kernel_weight	100_Kernel_weight	0	0	0	0	1	0	0	0	0	0	0	0	0	0	0	0	0	0	0	0	0	0	0	0	0	0	1	private
pan_gene_22255	pan_gene_25076	100_Kernel_weight;Anthesis-silking_interval;Average_internode_length_(whole_plant)	100_Kernel_weight	0	1	1	1	0	0	0	1	1	0	0	1	0	0	0	1	0	0	0	0	0	1	1	0	1	1	11	near-core
pan_gene_22255	pan_gene_26952	100_Kernel_weight;Anthesis-silking_interval;Average_internode_length_(whole_plant)	100_Kernel_weight	0	1	0	1	0	0	0	1	0	0	0	0	0	0	0	0	0	0	0	0	0	0	0	0	0	0	3	dispensable
pan_gene_22255	pan_gene_27957	100_Kernel_weight;Anthesis-silking_interval;Average_internode_length_(whole_plant)	100_Kernel_weight	0	1	0	0	0	0	0	0	0	0	0	0	0	0	0	0	0	0	0	0	0	0	0	0	0	0	1	private
pan_gene_22255	pan_gene_28678	100_Kernel_weight;Anthesis-silking_interval;Average_internode_length_(whole_plant)	100_Kernel_weight	0	1	1	0	0	1	0	1	0	0	1	0	1	0	0	0	0	0	0	0	1	0	0	0	0	0	7	dispensable
pan_gene_22255	pan_gene_30044	100_Kernel_weight;Anthesis-silking_interval;Average_internode_length_(whole_plant)	100_Kernel_weight;Cob_diameter;Height_per_day_(until_flowering)	0	1	0	0	0	1	1	1	0	1	0	0	0	0	0	0	0	0	0	0	0	0	1	0	0	0	6	dispensable
pan_gene_22255	pan_gene_3852	100_Kernel_weight;Anthesis-silking_interval;Average_internode_length_(whole_plant)	100_Kernel_weight	0	1	0	1	1	1	1	1	1	0	0	1	0	1	0	0	0	0	0	0	0	0	0	1	0	0	10	dispensable
pan_gene_22255	pan_gene_9571	100_Kernel_weight;Anthesis-silking_interval;Average_internode_length_(whole_plant)	100_Kernel_weight	0	1	0	0	0	0	0	0	0	0	0	0	0	0	0	0	0	0	0	0	0	0	0	0	0	0	1	private
pan_gene_22267	pan_gene_30839	100_Kernel_weight	100_Kernel_weight	0	1	0	1	1	0	1	1	1	0	1	0	0	0	0	0	0	0	0	0	0	0	0	0	0	0	7	dispensable
pan_gene_22525	pan_gene_30984	100_Kernel_weight;Leaf_width	100_Kernel_weight;Glucose;PCA_of_metabolites:_PC2	0	0	0	1	0	0	0	0	0	0	0	0	0	0	0	0	0	0	0	0	0	0	0	0	0	0	1	private
pan_gene_24466	pan_gene_928	100_Kernel_weight	100_Kernel_weight	0	0	0	0	0	0	0	1	0	0	0	0	0	0	0	0	0	0	0	0	0	0	0	0	0	0	1	private
pan_gene_24500	pan_gene_24737	100_Kernel_weight;Boxcox-transformed_leaf_angle;Chlorophyll_B	100_Kernel_weight;Days_to_silk	0	1	0	0	0	0	0	0	0	0	0	0	0	0	0	0	0	0	0	0	0	0	0	0	0	0	1	private
pan_gene_24502	pan_gene_30554	100_Kernel_weight	100_Kernel_weight;Plant_height	0	1	0	0	0	1	0	0	0	0	0	0	0	0	0	0	0	0	0	0	0	0	1	1	1	0	5	dispensable
pan_gene_24502	pan_gene_5532	100_Kernel_weight	100_Kernel_weight;Ear_height;Nodes_per_plant;Ratio_of_ear_height_to_total_height	0	1	0	1	1	1	0	0	1	0	0	1	1	0	1	1	0	0	1	1	0	1	0	0	1	0	13	near-core
pan_gene_24502	pan_gene_5833	100_Kernel_weight	100_Kernel_weight	0	1	0	0	0	0	0	0	0	0	0	0	0	0	0	0	0	0	0	0	0	0	0	0	0	0	1	private
pan_gene_24502	pan_gene_5836	100_Kernel_weight	100_Kernel_weight;Sucrose;Tassel_branch_number	0	0	0	0	1	0	0	0	0	0	0	0	0	0	0	0	0	0	0	0	0	0	0	0	0	0	1	private
pan_gene_24502	pan_gene_5838	100_Kernel_weight	100_Kernel_weight;Cob_diameter;Ear_height;Sucrose;Tassel_branch_number	0	0	0	1	1	1	0	0	0	0	0	1	0	0	0	1	0	0	0	0	0	0	0	0	0	1	6	dispensable
pan_gene_24502	pan_gene_79073	100_Kernel_weight	100_Kernel_weight	0	1	0	0	1	0	0	0	0	0	0	0	0	0	0	0	0	0	0	1	1	0	1	1	1	0	7	dispensable
pan_gene_24502	pan_gene_9008	100_Kernel_weight	100_Kernel_weight;Leaf_width	0	1	0	1	0	1	0	0	1	1	0	0	1	0	0	0	0	0	0	0	0	1	0	0	0	0	7	dispensable
pan_gene_24631	pan_gene_4733	100_Kernel_weight	100_Kernel_weight;Average_internode_length_(whole_plant);Starch	0	1	0	0	0	0	0	0	0	0	0	0	0	0	0	0	0	0	0	0	0	0	0	0	0	0	1	private
pan_gene_24631	pan_gene_7678	100_Kernel_weight	100_Kernel_weight	0	1	0	0	0	0	0	0	0	0	0	0	0	0	0	0	0	0	0	0	0	0	0	0	0	0	1	private
pan_gene_24631	pan_gene_907	100_Kernel_weight	100_Kernel_weight;Average_internode_length_(whole_plant);Plant_height	0	1	0	0	0	0	0	0	0	0	0	0	0	0	0	0	0	0	0	0	0	0	0	0	0	0	1	private
pan_gene_24631	pan_gene_97231	100_Kernel_weight	100_Kernel_weight;Average_internode_length_(whole_plant);Glucose	0	1	0	0	0	0	0	0	0	0	0	0	0	0	0	0	0	0	0	0	0	0	0	0	0	0	1	private
pan_gene_24648	pan_gene_25377	100_Kernel_weight;Ear_row_number	100_Kernel_weight	0	0	0	0	0	0	0	0	0	0	0	0	0	0	0	0	0	0	0	0	1	0	0	0	0	0	1	private
pan_gene_24648	pan_gene_30044	100_Kernel_weight;Ear_row_number	100_Kernel_weight;Cob_diameter;Height_per_day_(until_flowering)	0	1	0	0	0	0	0	0	0	0	0	0	0	0	0	0	0	0	0	0	0	0	0	0	0	0	1	private
pan_gene_24648	pan_gene_32339	100_Kernel_weight;Ear_row_number	100_Kernel_weight	0	1	0	0	0	0	0	0	0	0	0	0	0	0	0	0	0	0	0	0	0	0	0	0	0	0	1	private
pan_gene_24648	pan_gene_3852	100_Kernel_weight;Ear_row_number	100_Kernel_weight	0	1	0	0	0	0	0	0	0	0	0	0	0	0	0	0	0	0	0	0	0	0	0	0	0	0	1	private
pan_gene_24648	pan_gene_8103	100_Kernel_weight;Ear_row_number	100_Kernel_weight	0	1	0	0	0	0	0	0	0	0	0	0	0	0	0	0	0	0	0	0	0	0	0	0	0	0	1	private
pan_gene_24648	pan_gene_9571	100_Kernel_weight;Ear_row_number	100_Kernel_weight	0	1	0	0	0	0	0	1	0	0	0	0	0	0	0	0	0	0	0	0	0	0	0	0	0	0	2	dispensable
pan_gene_24676	pan_gene_28678	100_Kernel_weight	100_Kernel_weight	0	1	0	0	1	1	0	1	1	0	1	1	1	1	1	1	1	0	0	1	0	0	0	0	0	0	13	near-core
pan_gene_24754	pan_gene_5601	100_Kernel_weight;Tassel_length	100_Kernel_weight;Leaf_length;Ratio_of_ear_height_to_total_height	0	1	0	0	0	1	0	0	0	0	0	0	0	0	1	0	0	1	0	0	0	0	0	0	0	0	4	dispensable
pan_gene_24754	pan_gene_644	100_Kernel_weight;Tassel_length	100_Kernel_weight;Boxcox-transformed_leaf_angle	0	1	0	0	0	0	0	0	0	0	0	0	0	0	0	0	0	0	0	0	0	0	0	0	0	0	1	private
pan_gene_24754	pan_gene_8036	100_Kernel_weight;Tassel_length	100_Kernel_weight;Days_to_anthesis;Tassel_length	0	1	0	0	0	0	0	0	0	0	0	0	0	0	0	0	0	0	0	0	0	0	0	0	0	0	1	private
pan_gene_24886	pan_gene_25521	100_Kernel_weight;Tassel_branch_number	100_Kernel_weight;Ratio_of_ear_height_to_total_height	0	1	0	0	0	0	0	0	0	0	0	0	1	0	0	0	0	0	0	0	0	0	0	0	0	0	2	dispensable
pan_gene_24886	pan_gene_618	100_Kernel_weight;Tassel_branch_number	100_Kernel_weight;Height_above_ear;Leaf_length	0	1	0	0	0	0	0	0	0	0	0	0	0	0	0	0	0	0	1	0	0	0	0	0	0	0	2	dispensable
pan_gene_24886	pan_gene_634	100_Kernel_weight;Tassel_branch_number	100_Kernel_weight;Tassel_length	0	1	0	0	0	0	0	1	0	0	0	0	0	0	0	0	0	0	1	0	0	0	0	0	0	0	3	dispensable
pan_gene_24886	pan_gene_8131	100_Kernel_weight;Tassel_branch_number	100_Kernel_weight;Boxcox-transformed_leaf_angle;Leaf_length	0	1	0	0	0	0	0	0	0	0	0	0	0	0	0	0	0	0	0	0	0	0	0	0	0	0	1	private
pan_gene_24945	pan_gene_25377	100_Kernel_weight	100_Kernel_weight	0	0	0	0	0	0	0	0	0	1	0	1	0	0	1	0	0	0	1	0	1	0	1	0	1	0	7	dispensable
pan_gene_24945	pan_gene_26379	100_Kernel_weight	100_Kernel_weight	0	0	0	0	0	0	0	0	0	0	1	0	0	0	0	0	0	0	0	0	0	0	0	0	0	0	1	private
pan_gene_24945	pan_gene_3928	100_Kernel_weight	100_Kernel_weight;Leaf_width	0	0	0	0	0	0	0	0	0	0	1	0	0	0	1	0	0	0	1	0	0	0	0	0	0	0	3	dispensable
pan_gene_24945	pan_gene_5220	100_Kernel_weight	100_Kernel_weight;Ratio_of_ear_height_to_total_height;Starch	0	0	0	0	1	0	0	0	0	1	0	1	0	0	1	0	1	0	1	1	1	0	1	1	1	0	11	near-core
pan_gene_24945	pan_gene_5555	100_Kernel_weight	100_Kernel_weight;Average_internode_length_(above_ear);Average_internode_length_(whole_plant);Ear_row_number	0	0	0	0	0	0	0	0	0	0	1	0	0	0	1	0	1	0	1	0	0	0	0	0	0	0	4	dispensable
pan_gene_24945	pan_gene_5833	100_Kernel_weight	100_Kernel_weight	0	0	0	0	1	0	1	0	0	0	0	0	0	0	0	0	0	0	0	0	0	0	0	0	1	0	3	dispensable
pan_gene_24945	pan_gene_6019	100_Kernel_weight	100_Kernel_weight	0	0	0	0	1	0	0	0	0	0	0	0	0	0	0	0	0	0	0	0	0	0	0	0	0	0	1	private
pan_gene_24945	pan_gene_6047	100_Kernel_weight	100_Kernel_weight	0	0	0	0	1	0	1	0	0	1	1	1	0	0	1	0	1	0	1	1	1	0	1	1	1	1	14	near-core
pan_gene_24945	pan_gene_7792	100_Kernel_weight	100_Kernel_weight;Tassel_length	0	0	0	0	0	0	1	0	0	0	0	0	0	0	0	0	0	0	0	0	1	0	0	0	0	1	3	dispensable
pan_gene_24945	pan_gene_9008	100_Kernel_weight	100_Kernel_weight;Leaf_width	0	0	0	0	0	0	1	0	0	0	1	0	0	0	0	0	0	0	1	1	1	0	1	0	1	1	8	dispensable
pan_gene_25076	pan_gene_26952	100_Kernel_weight	100_Kernel_weight	0	1	0	1	1	0	0	1	0	0	0	0	0	0	0	0	0	0	0	0	0	0	0	0	0	0	4	dispensable
pan_gene_25076	pan_gene_2776	100_Kernel_weight	100_Kernel_weight;Days_to_anthesis;Nodes_to_ear	0	1	0	1	1	0	0	0	1	0	0	1	1	1	0	1	0	0	1	1	0	1	0	0	1	0	12	near-core
pan_gene_25076	pan_gene_3852	100_Kernel_weight	100_Kernel_weight	0	1	0	0	1	0	0	1	1	0	0	1	0	0	0	1	0	0	0	0	0	1	1	1	0	0	9	dispensable
pan_gene_25377	pan_gene_26379	100_Kernel_weight	100_Kernel_weight	0	0	0	0	0	0	0	0	0	0	0	1	0	0	0	0	0	0	0	0	0	0	0	1	0	0	2	dispensable
pan_gene_25377	pan_gene_30554	100_Kernel_weight	100_Kernel_weight;Plant_height	0	0	1	0	0	1	0	0	0	1	0	0	0	0	1	0	0	1	0	0	0	1	0	0	0	0	6	dispensable
pan_gene_25377	pan_gene_31506	100_Kernel_weight	100_Kernel_weight	0	0	0	0	1	0	0	0	0	0	0	0	0	0	0	0	0	0	0	0	0	0	0	0	0	0	1	private
pan_gene_25377	pan_gene_3928	100_Kernel_weight	100_Kernel_weight;Leaf_width	0	0	0	0	1	0	0	1	0	0	0	0	0	0	0	0	0	1	0	1	0	1	0	1	1	0	7	dispensable
pan_gene_25377	pan_gene_5220	100_Kernel_weight	100_Kernel_weight;Ratio_of_ear_height_to_total_height;Starch	0	0	0	0	0	0	0	0	0	1	0	0	0	0	1	1	0	0	1	0	0	0	1	0	0	0	5	dispensable
pan_gene_25377	pan_gene_5532	100_Kernel_weight	100_Kernel_weight;Ear_height;Nodes_per_plant;Ratio_of_ear_height_to_total_height	0	0	0	0	0	1	0	0	0	0	0	0	0	0	0	0	0	1	0	0	1	0	1	0	0	0	4	dispensable
pan_gene_25377	pan_gene_5833	100_Kernel_weight	100_Kernel_weight	0	0	0	0	0	0	0	0	0	0	0	0	0	0	0	0	0	0	1	0	0	0	0	0	1	0	2	dispensable
pan_gene_25377	pan_gene_6019	100_Kernel_weight	100_Kernel_weight	0	0	0	0	0	0	0	0	0	0	0	0	0	0	0	0	0	0	0	0	0	1	0	0	0	0	1	private
pan_gene_25377	pan_gene_6047	100_Kernel_weight	100_Kernel_weight	0	0	0	0	1	0	0	0	0	1	0	1	0	0	0	1	0	1	1	0	1	1	1	1	1	0	11	near-core
pan_gene_25377	pan_gene_618	100_Kernel_weight	100_Kernel_weight;Height_above_ear;Leaf_length	0	0	0	0	0	1	0	0	0	1	0	1	0	0	0	1	0	1	1	0	1	1	1	1	1	0	11	near-core
pan_gene_25377	pan_gene_634	100_Kernel_weight	100_Kernel_weight;Tassel_length	0	0	0	0	0	0	0	0	0	0	0	0	0	0	0	0	0	0	0	0	0	1	0	0	1	0	2	dispensable
pan_gene_25377	pan_gene_7783	100_Kernel_weight	100_Kernel_weight;Days_to_anthesis;Photoperiod_growing-degree_days_to_anthesis	0	0	0	0	0	1	0	0	0	0	0	1	0	0	1	0	0	1	0	0	0	1	1	0	0	0	6	dispensable
pan_gene_25377	pan_gene_7792	100_Kernel_weight	100_Kernel_weight;Tassel_length	0	0	0	0	0	0	0	0	0	0	0	0	0	0	0	0	0	1	0	0	0	0	0	0	0	0	1	private
pan_gene_25377	pan_gene_9008	100_Kernel_weight	100_Kernel_weight;Leaf_width	0	0	0	0	0	1	0	0	0	0	0	0	0	0	1	0	0	0	0	0	0	1	1	0	0	0	4	dispensable
pan_gene_25377	pan_gene_9207	100_Kernel_weight	100_Kernel_weight;Height_per_day_(until_flowering)	0	0	0	0	0	0	0	0	0	1	0	0	0	0	1	0	0	0	0	0	0	0	0	0	0	0	2	dispensable
pan_gene_25521	pan_gene_8980	100_Kernel_weight;Ratio_of_ear_height_to_total_height	100_Kernel_weight	0	1	0	0	1	0	0	0	0	0	0	0	0	0	0	0	0	0	0	0	0	0	0	0	0	0	2	dispensable
pan_gene_26103	pan_gene_7601	100_Kernel_weight	100_Kernel_weight	0	1	0	0	0	1	0	0	0	0	0	0	0	0	0	1	0	0	1	0	0	0	0	0	0	0	4	dispensable
pan_gene_26355	pan_gene_5937	100_Kernel_weight	100_Kernel_weight;Cob_diameter	0	1	0	0	0	0	0	0	0	0	0	0	0	0	0	0	0	0	0	0	0	0	0	0	0	0	1	private
pan_gene_26379	pan_gene_26812	100_Kernel_weight	100_Kernel_weight;Height_above_ear;Photoperiod_Growing-degree_days_to_silk;Photoperiod_growing-degree_days_to_anthesis	0	1	0	1	0	0	0	0	0	0	1	1	0	0	0	0	0	0	1	0	1	1	0	0	0	0	7	dispensable
pan_gene_26379	pan_gene_3085	100_Kernel_weight	100_Kernel_weight	0	0	0	0	0	0	0	0	0	0	1	0	0	0	0	0	0	0	0	0	0	0	0	0	0	0	1	private
pan_gene_26379	pan_gene_31506	100_Kernel_weight	100_Kernel_weight	0	0	0	0	0	0	0	1	0	0	0	0	0	0	0	0	0	0	0	0	0	0	0	0	0	0	1	private
pan_gene_26379	pan_gene_32850	100_Kernel_weight	100_Kernel_weight;Average_internode_length_(above_ear);Glutamate	0	1	0	0	0	0	0	0	0	0	1	1	0	0	0	0	0	0	0	0	0	0	0	1	0	0	4	dispensable
pan_gene_26379	pan_gene_3928	100_Kernel_weight	100_Kernel_weight;Leaf_width	0	1	0	1	0	0	0	0	0	0	1	0	0	0	0	0	0	0	0	0	0	0	0	0	0	0	3	dispensable
pan_gene_26379	pan_gene_5555	100_Kernel_weight	100_Kernel_weight;Average_internode_length_(above_ear);Average_internode_length_(whole_plant);Ear_row_number	0	1	0	1	0	0	0	0	0	0	1	0	0	0	0	0	0	0	0	0	0	0	0	0	0	0	3	dispensable
pan_gene_26379	pan_gene_5833	100_Kernel_weight	100_Kernel_weight	0	1	0	0	0	0	0	0	0	0	0	0	0	0	0	0	0	0	0	0	0	0	0	0	0	0	1	private
pan_gene_26379	pan_gene_6019	100_Kernel_weight	100_Kernel_weight	0	1	0	1	0	0	0	0	0	0	0	0	0	0	0	0	0	0	0	0	0	0	0	0	0	0	2	dispensable
pan_gene_26379	pan_gene_6047	100_Kernel_weight	100_Kernel_weight	0	1	0	0	0	0	0	0	0	0	1	0	0	0	0	0	0	0	0	0	0	0	0	0	0	0	2	dispensable
pan_gene_26379	pan_gene_618	100_Kernel_weight	100_Kernel_weight;Height_above_ear;Leaf_length	0	1	0	0	0	0	0	0	0	0	0	0	0	0	0	0	0	1	1	0	0	0	0	0	0	0	3	dispensable
pan_gene_26379	pan_gene_8131	100_Kernel_weight	100_Kernel_weight;Boxcox-transformed_leaf_angle;Leaf_length	0	1	0	0	0	0	0	0	0	1	0	0	0	0	1	0	0	0	0	0	0	1	0	0	0	0	4	dispensable
pan_gene_26379	pan_gene_9207	100_Kernel_weight	100_Kernel_weight;Height_per_day_(until_flowering)	0	0	0	0	0	0	0	0	0	1	0	0	0	0	0	0	0	0	0	0	0	0	0	0	0	0	1	private
pan_gene_26379	pan_gene_97360	100_Kernel_weight	100_Kernel_weight;Southern_leaf_blight	0	1	0	0	0	0	0	0	0	0	0	0	0	0	0	0	0	0	0	0	0	0	0	0	0	0	1	private
pan_gene_26812	pan_gene_29904	100_Kernel_weight;Height_above_ear;Photoperiod_Growing-degree_days_to_silk;Photoperiod_growing-degree_days_to_anthesis	100_Kernel_weight;Malate	0	1	0	0	0	0	1	0	0	0	0	0	0	0	0	0	0	0	0	0	0	0	0	0	0	0	2	dispensable
pan_gene_26812	pan_gene_32850	100_Kernel_weight;Height_above_ear;Photoperiod_Growing-degree_days_to_silk;Photoperiod_growing-degree_days_to_anthesis	100_Kernel_weight;Average_internode_length_(above_ear);Glutamate	0	1	0	0	0	0	1	0	0	0	1	1	0	0	0	1	1	1	0	0	0	0	0	0	1	0	8	dispensable
pan_gene_26812	pan_gene_3928	100_Kernel_weight;Height_above_ear;Photoperiod_Growing-degree_days_to_silk;Photoperiod_growing-degree_days_to_anthesis	100_Kernel_weight;Leaf_width	0	1	0	1	1	1	0	1	1	0	1	0	0	1	1	0	0	0	1	0	1	1	1	1	1	0	15	near-core
pan_gene_26812	pan_gene_578	100_Kernel_weight;Height_above_ear;Photoperiod_Growing-degree_days_to_silk;Photoperiod_growing-degree_days_to_anthesis	100_Kernel_weight	0	1	0	0	0	0	0	0	0	1	0	0	1	0	0	0	0	0	1	0	0	0	0	1	0	1	6	dispensable
pan_gene_26812	pan_gene_6019	100_Kernel_weight;Height_above_ear;Photoperiod_Growing-degree_days_to_silk;Photoperiod_growing-degree_days_to_anthesis	100_Kernel_weight	0	1	0	1	1	0	0	0	1	0	0	0	1	1	0	0	0	0	0	0	0	1	0	0	0	0	7	dispensable
pan_gene_26812	pan_gene_8131	100_Kernel_weight;Height_above_ear;Photoperiod_Growing-degree_days_to_silk;Photoperiod_growing-degree_days_to_anthesis	100_Kernel_weight;Boxcox-transformed_leaf_angle;Leaf_length	0	1	0	0	1	1	0	0	0	1	0	0	0	1	1	0	0	0	0	0	0	0	0	0	0	0	6	dispensable
pan_gene_26951	pan_gene_32531	100_Kernel_weight;Leaf_length;Plant_height	100_Kernel_weight;Ratio_of_ear_height_to_total_height;Tassel_branch_number	0	0	1	1	0	0	0	0	1	0	0	0	0	0	1	0	0	0	1	0	0	0	0	0	0	1	6	dispensable
pan_gene_26952	pan_gene_28678	100_Kernel_weight	100_Kernel_weight	0	1	0	0	1	0	0	1	1	1	1	0	0	1	0	1	0	0	0	1	0	0	0	0	1	0	10	dispensable
pan_gene_26952	pan_gene_30044	100_Kernel_weight	100_Kernel_weight;Cob_diameter;Height_per_day_(until_flowering)	0	1	1	0	1	0	0	1	1	0	1	1	0	0	0	0	0	1	0	0	1	0	1	1	0	0	11	near-core
pan_gene_26952	pan_gene_32339	100_Kernel_weight	100_Kernel_weight	0	1	0	1	0	0	0	1	1	0	1	0	0	1	0	0	1	1	0	0	0	0	0	0	0	0	8	dispensable
pan_gene_26952	pan_gene_3852	100_Kernel_weight	100_Kernel_weight	0	1	1	1	0	0	0	1	0	1	1	1	0	0	0	0	0	1	0	1	1	0	1	1	0	1	13	near-core
pan_gene_26952	pan_gene_5532	100_Kernel_weight	100_Kernel_weight;Ear_height;Nodes_per_plant;Ratio_of_ear_height_to_total_height	0	1	1	1	0	0	0	1	1	0	1	1	0	0	0	0	0	0	0	1	0	0	1	0	0	0	9	dispensable
pan_gene_26952	pan_gene_5838	100_Kernel_weight	100_Kernel_weight;Cob_diameter;Ear_height;Sucrose;Tassel_branch_number	0	0	0	1	0	0	0	0	0	0	0	0	0	0	0	0	0	0	0	0	0	0	0	0	0	1	2	dispensable
pan_gene_26952	pan_gene_7792	100_Kernel_weight	100_Kernel_weight;Tassel_length	0	0	0	0	1	0	0	0	0	0	1	1	0	0	0	0	0	1	0	0	0	0	0	1	0	0	5	dispensable
pan_gene_26952	pan_gene_79073	100_Kernel_weight	100_Kernel_weight	0	1	1	1	0	0	0	0	0	0	1	0	0	0	0	0	0	1	0	0	1	0	0	0	0	0	6	dispensable
pan_gene_27831	pan_gene_5284	100_Kernel_weight;Ear_row_number;Nodes_per_plant;Nodes_to_ear;Ratio_of_ear_height_to_total_height	100_Kernel_weight;Tassel_length	0	1	0	0	0	0	0	0	0	0	0	0	0	0	0	0	0	0	0	0	0	0	0	0	0	0	1	private
pan_gene_27957	pan_gene_3852	100_Kernel_weight	100_Kernel_weight	0	1	0	0	1	0	0	0	0	1	0	0	0	0	0	0	0	0	0	0	0	0	0	0	0	0	3	dispensable
pan_gene_27957	pan_gene_5639	100_Kernel_weight	100_Kernel_weight;Average_internode_length_(whole_plant);Height_per_day_(until_flowering);Plant_height	0	1	0	0	0	0	0	0	0	0	0	0	0	0	0	0	0	0	0	0	0	0	0	0	0	0	1	private
pan_gene_27957	pan_gene_9571	100_Kernel_weight	100_Kernel_weight	0	1	0	0	0	0	0	0	0	0	0	0	0	0	0	0	0	0	0	0	0	0	0	0	0	0	1	private
pan_gene_28573	pan_gene_9345	100_Kernel_weight;Total_amino_acids	100_Kernel_weight	0	1	0	0	0	0	0	0	0	0	0	0	0	0	0	0	0	0	0	0	0	0	0	0	0	0	1	private
pan_gene_28678	pan_gene_29717	100_Kernel_weight	100_Kernel_weight	0	1	0	0	0	0	0	0	0	0	0	0	0	0	0	0	0	0	0	0	0	0	0	0	0	0	1	private
pan_gene_28678	pan_gene_30044	100_Kernel_weight	100_Kernel_weight;Cob_diameter;Height_per_day_(until_flowering)	0	1	0	0	1	1	0	0	0	0	1	0	0	1	0	0	0	0	0	0	0	0	1	0	0	0	6	dispensable
pan_gene_28678	pan_gene_32339	100_Kernel_weight	100_Kernel_weight	0	1	1	0	0	0	0	1	1	0	1	1	0	0	0	1	1	1	1	0	0	0	1	1	0	0	12	near-core
pan_gene_28678	pan_gene_3852	100_Kernel_weight	100_Kernel_weight	0	1	0	0	1	0	0	0	0	1	1	0	0	0	0	0	0	0	0	0	0	0	0	0	0	0	4	dispensable
pan_gene_28678	pan_gene_7792	100_Kernel_weight	100_Kernel_weight;Tassel_length	0	0	0	0	1	0	0	0	0	0	0	0	0	1	0	0	0	0	0	0	0	0	0	0	0	0	2	dispensable
pan_gene_28678	pan_gene_79073	100_Kernel_weight	100_Kernel_weight	0	1	0	0	0	0	0	0	0	0	0	0	0	0	0	0	0	0	0	0	0	0	0	0	0	0	1	private
pan_gene_29432	pan_gene_7776	100_Kernel_weight	100_Kernel_weight	0	1	0	0	0	0	0	0	0	0	0	0	0	1	0	1	1	1	0	0	0	0	1	0	0	0	6	dispensable
pan_gene_29717	pan_gene_3852	100_Kernel_weight	100_Kernel_weight	0	1	1	0	1	0	1	1	1	0	0	1	1	0	1	1	0	1	0	0	0	0	1	0	1	0	13	near-core
pan_gene_29904	pan_gene_578	100_Kernel_weight;Malate	100_Kernel_weight	0	1	0	0	0	0	0	0	0	0	0	0	0	0	0	0	0	0	0	0	0	0	0	0	0	0	1	private
pan_gene_29904	pan_gene_9236	100_Kernel_weight;Malate	100_Kernel_weight	0	1	0	0	0	0	0	0	0	0	0	0	1	0	0	0	0	0	0	0	0	0	0	0	0	0	2	dispensable
pan_gene_30044	pan_gene_3852	100_Kernel_weight;Cob_diameter;Height_per_day_(until_flowering)	100_Kernel_weight	0	1	0	0	1	1	0	1	1	1	1	1	1	0	0	1	1	1	1	0	1	1	0	0	0	0	15	near-core
pan_gene_30044	pan_gene_5532	100_Kernel_weight;Cob_diameter;Height_per_day_(until_flowering)	100_Kernel_weight;Ear_height;Nodes_per_plant;Ratio_of_ear_height_to_total_height	0	1	1	0	0	1	0	1	0	0	1	0	1	0	0	0	0	0	1	0	1	0	1	0	0	0	9	dispensable
pan_gene_30044	pan_gene_7792	100_Kernel_weight;Cob_diameter;Height_per_day_(until_flowering)	100_Kernel_weight;Tassel_length	0	0	0	0	0	0	1	0	0	0	1	0	1	1	0	1	0	0	0	0	1	0	0	0	0	1	7	dispensable
pan_gene_30044	pan_gene_79073	100_Kernel_weight;Cob_diameter;Height_per_day_(until_flowering)	100_Kernel_weight	0	1	1	0	1	0	0	0	1	0	1	0	1	0	0	1	1	1	0	1	0	1	0	0	0	0	11	near-core
pan_gene_30044	pan_gene_8223	100_Kernel_weight;Cob_diameter;Height_per_day_(until_flowering)	100_Kernel_weight	0	0	0	0	0	0	0	0	0	0	0	0	0	0	0	0	0	0	0	0	1	0	0	0	0	0	1	private
pan_gene_30045	pan_gene_3853	100_Kernel_weight;Cob_diameter;Height_per_day_(until_flowering)	100_Kernel_weight;Average_internode_length_(below_ear);Starch;Tassel_length	0	1	0	0	0	0	0	0	0	0	0	0	0	0	0	0	0	0	0	0	0	0	0	0	0	0	1	private
pan_gene_30554	pan_gene_5220	100_Kernel_weight;Plant_height	100_Kernel_weight;Ratio_of_ear_height_to_total_height;Starch	0	1	0	0	0	0	0	0	0	1	0	0	1	1	0	0	1	0	0	0	0	0	0	0	0	0	5	dispensable
pan_gene_30554	pan_gene_5532	100_Kernel_weight;Plant_height	100_Kernel_weight;Ear_height;Nodes_per_plant;Ratio_of_ear_height_to_total_height	0	1	0	0	1	0	0	0	1	0	1	1	1	0	0	0	0	1	1	0	1	0	0	0	0	0	9	dispensable
pan_gene_30554	pan_gene_5833	100_Kernel_weight;Plant_height	100_Kernel_weight	0	1	0	0	0	0	1	0	0	0	0	0	0	0	0	0	1	0	0	0	0	0	0	0	1	0	4	dispensable
pan_gene_30554	pan_gene_7720	100_Kernel_weight;Plant_height	100_Kernel_weight	0	1	0	0	0	0	0	0	0	0	0	0	0	1	0	0	0	0	0	0	0	0	0	0	0	0	2	dispensable
pan_gene_30554	pan_gene_7783	100_Kernel_weight;Plant_height	100_Kernel_weight;Days_to_anthesis;Photoperiod_growing-degree_days_to_anthesis	0	1	0	1	0	0	1	0	1	1	1	1	0	1	1	0	1	1	0	0	1	0	0	1	0	1	14	near-core
pan_gene_30554	pan_gene_7792	100_Kernel_weight;Plant_height	100_Kernel_weight;Tassel_length	0	0	0	0	0	0	0	0	0	0	0	0	0	0	0	0	0	0	0	0	0	0	0	0	0	1	1	private
pan_gene_30554	pan_gene_79073	100_Kernel_weight;Plant_height	100_Kernel_weight	0	1	1	0	0	0	0	0	0	0	1	0	0	0	0	0	1	1	1	1	0	0	0	0	1	0	8	dispensable
pan_gene_30554	pan_gene_9008	100_Kernel_weight;Plant_height	100_Kernel_weight;Leaf_width	0	1	0	0	0	1	1	0	1	0	1	0	1	0	0	0	0	1	1	0	1	1	0	1	0	1	12	near-core
pan_gene_30839	pan_gene_5937	100_Kernel_weight	100_Kernel_weight;Cob_diameter	0	1	0	0	0	0	0	0	0	0	0	0	0	0	0	0	0	0	0	0	0	0	0	0	0	0	1	private
pan_gene_3085	pan_gene_31506	100_Kernel_weight	100_Kernel_weight	0	0	0	0	0	0	0	1	0	0	0	0	0	0	0	0	0	0	0	0	0	0	0	0	0	0	1	private
pan_gene_3085	pan_gene_32850	100_Kernel_weight	100_Kernel_weight;Average_internode_length_(above_ear);Glutamate	0	0	0	0	0	0	0	0	0	0	1	0	0	0	0	1	0	0	0	0	0	1	0	0	0	0	3	dispensable
pan_gene_3085	pan_gene_3928	100_Kernel_weight	100_Kernel_weight;Leaf_width	0	0	0	0	0	1	0	1	1	0	1	0	0	0	1	0	0	0	1	1	0	1	0	0	0	1	9	dispensable
pan_gene_3085	pan_gene_5138	100_Kernel_weight	100_Kernel_weight	0	0	0	0	0	1	0	1	0	0	1	0	0	0	1	1	0	0	1	1	0	1	0	0	0	1	9	dispensable
pan_gene_3085	pan_gene_5555	100_Kernel_weight	100_Kernel_weight;Average_internode_length_(above_ear);Average_internode_length_(whole_plant);Ear_row_number	0	0	0	0	0	1	0	0	1	1	1	0	0	0	0	1	0	0	1	0	0	1	0	0	0	1	8	dispensable
pan_gene_3085	pan_gene_6019	100_Kernel_weight	100_Kernel_weight	0	0	0	0	0	1	0	0	0	0	0	0	0	0	0	0	0	0	0	0	0	0	0	0	0	0	1	private
pan_gene_3085	pan_gene_8131	100_Kernel_weight	100_Kernel_weight;Boxcox-transformed_leaf_angle;Leaf_length	0	0	0	0	0	1	0	0	0	0	0	0	0	0	0	0	0	0	0	0	0	0	0	0	0	0	1	private
pan_gene_3085	pan_gene_9236	100_Kernel_weight	100_Kernel_weight	0	0	0	0	0	1	0	1	1	0	1	0	0	0	1	1	0	0	1	1	0	1	0	0	0	1	10	dispensable
pan_gene_31506	pan_gene_3928	100_Kernel_weight	100_Kernel_weight;Leaf_width	0	0	0	0	1	0	0	1	0	0	0	0	0	0	0	0	0	0	0	0	0	0	0	0	0	0	2	dispensable
pan_gene_31506	pan_gene_5138	100_Kernel_weight	100_Kernel_weight	0	0	0	0	1	0	0	1	0	0	0	0	0	0	0	0	0	0	0	0	0	0	0	0	0	0	2	dispensable
pan_gene_31506	pan_gene_6019	100_Kernel_weight	100_Kernel_weight	0	0	0	0	1	0	0	0	0	0	0	0	0	0	0	0	0	0	0	0	0	0	0	0	0	0	1	private
pan_gene_31506	pan_gene_6047	100_Kernel_weight	100_Kernel_weight	0	0	0	0	1	0	0	0	0	0	0	0	0	0	0	0	0	0	0	0	0	0	0	0	0	0	1	private
pan_gene_31759	pan_gene_5833	100_Kernel_weight;Leaf_width;Northern_Leaf_Blight	100_Kernel_weight	0	0	0	0	0	0	0	0	0	0	0	0	0	0	0	1	0	0	0	0	0	0	0	0	0	0	1	private
pan_gene_32339	pan_gene_3852	100_Kernel_weight	100_Kernel_weight	0	1	0	0	0	0	0	0	0	0	0	0	0	0	0	0	0	1	0	0	0	0	0	0	0	0	2	dispensable
pan_gene_32339	pan_gene_5532	100_Kernel_weight	100_Kernel_weight;Ear_height;Nodes_per_plant;Ratio_of_ear_height_to_total_height	0	1	0	1	0	0	1	1	1	0	0	0	0	1	0	0	1	0	0	1	0	0	0	0	0	0	8	dispensable
pan_gene_32339	pan_gene_634	100_Kernel_weight	100_Kernel_weight;Tassel_length	0	1	0	1	0	0	0	1	1	0	0	0	0	1	0	0	0	0	0	0	0	0	1	0	0	0	6	dispensable
pan_gene_32339	pan_gene_79073	100_Kernel_weight	100_Kernel_weight	0	1	0	0	0	0	0	0	0	0	0	0	0	0	0	0	0	0	0	0	0	0	0	0	0	0	1	private
pan_gene_32339	pan_gene_9571	100_Kernel_weight	100_Kernel_weight	0	1	0	0	0	0	0	0	0	0	0	0	0	0	0	0	0	0	0	0	0	0	0	0	0	0	1	private
pan_gene_32850	pan_gene_5138	100_Kernel_weight;Average_internode_length_(above_ear);Glutamate	100_Kernel_weight	0	1	0	0	0	0	0	0	0	0	1	1	0	1	0	0	0	1	0	0	0	0	0	1	0	0	6	dispensable
pan_gene_32850	pan_gene_6019	100_Kernel_weight;Average_internode_length_(above_ear);Glutamate	100_Kernel_weight	0	1	0	0	0	0	0	0	0	0	1	0	0	0	0	0	0	0	0	0	0	0	0	0	0	0	2	dispensable
pan_gene_32850	pan_gene_8131	100_Kernel_weight;Average_internode_length_(above_ear);Glutamate	100_Kernel_weight;Boxcox-transformed_leaf_angle;Leaf_length	0	1	0	0	0	0	0	0	0	0	0	1	0	0	0	1	0	0	0	0	0	0	0	0	1	0	4	dispensable
pan_gene_32850	pan_gene_9236	100_Kernel_weight;Average_internode_length_(above_ear);Glutamate	100_Kernel_weight	0	1	0	0	0	0	0	0	0	0	0	0	0	0	0	0	0	0	0	0	0	0	0	0	0	0	1	private
pan_gene_3320	pan_gene_9236	100_Kernel_weight	100_Kernel_weight	0	1	0	0	0	0	0	0	0	0	0	0	0	0	0	0	0	0	0	0	0	0	0	0	0	0	1	private
pan_gene_3468	pan_gene_5238	100_Kernel_weight;Days_to_anthesis	100_Kernel_weight	0	1	0	0	0	0	0	0	0	0	0	0	0	0	0	0	0	0	0	0	0	0	0	0	0	0	1	private
pan_gene_3852	pan_gene_5532	100_Kernel_weight	100_Kernel_weight;Ear_height;Nodes_per_plant;Ratio_of_ear_height_to_total_height	0	1	1	1	0	0	0	0	0	0	1	0	1	0	0	0	0	0	1	1	1	1	0	0	0	0	9	dispensable
pan_gene_3852	pan_gene_5639	100_Kernel_weight	100_Kernel_weight;Average_internode_length_(whole_plant);Height_per_day_(until_flowering);Plant_height	0	1	0	0	0	0	0	0	0	0	0	0	0	0	0	0	0	0	0	0	0	0	0	0	0	0	1	private
pan_gene_3852	pan_gene_79073	100_Kernel_weight	100_Kernel_weight	0	1	1	0	1	1	1	1	1	0	1	1	1	0	1	1	0	1	1	1	1	1	1	1	1	0	20	core
pan_gene_3852	pan_gene_8223	100_Kernel_weight	100_Kernel_weight	0	0	0	0	0	1	0	0	0	0	0	0	0	0	0	0	0	0	0	0	0	0	0	0	0	0	1	private
pan_gene_3852	pan_gene_9008	100_Kernel_weight	100_Kernel_weight;Leaf_width	0	1	0	1	1	1	0	0	0	0	1	0	1	0	0	1	1	0	1	0	0	1	0	0	0	1	11	near-core
pan_gene_3883	pan_gene_7677	100_Kernel_weight	100_Kernel_weight;Ear_height	0	1	0	0	0	0	0	0	0	0	0	0	0	0	0	0	0	0	0	0	0	0	0	0	0	0	1	private
pan_gene_3928	pan_gene_5138	100_Kernel_weight;Leaf_width	100_Kernel_weight	0	1	0	1	1	1	1	1	0	0	1	0	0	1	1	0	0	1	1	1	1	1	1	1	1	1	18	near-core
pan_gene_3928	pan_gene_5220	100_Kernel_weight;Leaf_width	100_Kernel_weight;Ratio_of_ear_height_to_total_height;Starch	0	1	0	1	0	1	0	0	1	0	0	0	0	0	0	0	0	0	0	0	0	0	0	0	0	0	4	dispensable
pan_gene_3928	pan_gene_5555	100_Kernel_weight;Leaf_width	100_Kernel_weight;Average_internode_length_(above_ear);Average_internode_length_(whole_plant);Ear_row_number	0	1	0	1	1	1	1	0	1	0	1	0	0	1	1	0	0	1	1	0	1	1	1	0	1	1	16	near-core
pan_gene_3928	pan_gene_5833	100_Kernel_weight;Leaf_width	100_Kernel_weight	0	1	0	0	0	0	1	0	0	0	0	0	0	0	0	0	0	0	0	0	0	0	0	0	0	0	2	dispensable
pan_gene_3928	pan_gene_6047	100_Kernel_weight;Leaf_width	100_Kernel_weight	0	1	0	1	1	1	1	0	1	0	1	0	0	1	1	0	0	1	1	0	0	0	1	1	0	1	14	near-core
pan_gene_3928	pan_gene_618	100_Kernel_weight;Leaf_width	100_Kernel_weight;Height_above_ear;Leaf_length	0	1	0	0	0	1	0	0	1	0	0	0	0	0	0	0	0	1	0	0	0	0	0	0	0	1	5	dispensable
pan_gene_3928	pan_gene_7783	100_Kernel_weight;Leaf_width	100_Kernel_weight;Days_to_anthesis;Photoperiod_growing-degree_days_to_anthesis	0	1	0	0	0	0	0	0	1	1	1	0	0	1	1	0	0	1	0	0	1	0	0	0	0	1	9	dispensable
pan_gene_3928	pan_gene_8131	100_Kernel_weight;Leaf_width	100_Kernel_weight;Boxcox-transformed_leaf_angle;Leaf_length	0	1	0	0	0	1	0	0	0	0	0	0	0	0	0	0	0	0	0	0	0	0	0	0	0	0	2	dispensable
pan_gene_3928	pan_gene_867	100_Kernel_weight;Leaf_width	100_Kernel_weight;Leaf_width	0	0	0	0	0	0	0	0	0	0	0	0	0	0	1	0	0	0	0	0	0	0	0	0	0	0	1	private
pan_gene_3928	pan_gene_9207	100_Kernel_weight;Leaf_width	100_Kernel_weight;Height_per_day_(until_flowering)	0	0	0	0	0	0	0	0	0	0	0	0	0	0	1	0	0	0	0	0	0	0	0	0	0	0	1	private
pan_gene_3928	pan_gene_97360	100_Kernel_weight;Leaf_width	100_Kernel_weight;Southern_leaf_blight	0	1	0	0	0	0	0	0	0	0	0	0	0	0	0	0	0	0	0	0	0	0	0	0	0	0	1	private
pan_gene_5138	pan_gene_5243	100_Kernel_weight	100_Kernel_weight;Boxcox-transformed_leaf_angle	0	1	1	0	1	1	0	0	0	0	0	0	1	1	0	0	0	0	0	0	0	0	1	0	0	0	7	dispensable
pan_gene_5220	pan_gene_5532	100_Kernel_weight;Ratio_of_ear_height_to_total_height;Starch	100_Kernel_weight;Ear_height;Nodes_per_plant;Ratio_of_ear_height_to_total_height	0	1	0	0	1	1	0	1	1	0	0	1	0	1	0	0	0	1	1	0	0	0	0	0	0	0	9	dispensable
pan_gene_5220	pan_gene_5833	100_Kernel_weight;Ratio_of_ear_height_to_total_height;Starch	100_Kernel_weight	0	1	0	0	1	0	0	0	0	0	0	0	0	1	0	1	1	0	0	0	0	0	0	0	1	0	6	dispensable
pan_gene_5220	pan_gene_7792	100_Kernel_weight;Ratio_of_ear_height_to_total_height;Starch	100_Kernel_weight;Tassel_length	0	0	0	0	0	0	0	0	0	0	0	1	1	0	1	0	0	1	0	0	1	0	0	0	0	1	6	dispensable
pan_gene_5220	pan_gene_8223	100_Kernel_weight;Ratio_of_ear_height_to_total_height;Starch	100_Kernel_weight	0	0	1	0	0	0	0	0	0	0	0	0	0	0	0	0	0	0	0	0	0	0	0	0	0	0	1	private
pan_gene_5220	pan_gene_9008	100_Kernel_weight;Ratio_of_ear_height_to_total_height;Starch	100_Kernel_weight;Leaf_width	0	1	0	0	0	0	0	0	1	0	1	0	1	0	1	0	0	1	1	0	0	0	1	0	1	0	9	dispensable
pan_gene_5342	pan_gene_928	100_Kernel_weight;Nodes_above_ear;Starch	100_Kernel_weight	0	1	0	0	0	1	0	0	0	0	0	0	0	0	0	0	0	0	0	0	0	0	1	0	0	0	3	dispensable
pan_gene_5532	pan_gene_5833	100_Kernel_weight;Ear_height;Nodes_per_plant;Ratio_of_ear_height_to_total_height	100_Kernel_weight	0	1	0	0	1	1	0	0	0	0	0	0	0	1	0	1	0	0	0	0	0	0	0	0	0	0	5	dispensable
pan_gene_5532	pan_gene_5836	100_Kernel_weight;Ear_height;Nodes_per_plant;Ratio_of_ear_height_to_total_height	100_Kernel_weight;Sucrose;Tassel_branch_number	0	0	0	0	1	0	0	0	0	1	0	0	0	0	0	0	0	0	0	0	0	0	0	0	0	0	2	dispensable
pan_gene_5532	pan_gene_5838	100_Kernel_weight;Ear_height;Nodes_per_plant;Ratio_of_ear_height_to_total_height	100_Kernel_weight;Cob_diameter;Ear_height;Sucrose;Tassel_branch_number	0	0	0	1	1	0	0	0	0	0	0	1	0	0	0	1	0	0	0	0	0	0	0	0	0	1	5	dispensable
pan_gene_5532	pan_gene_6047	100_Kernel_weight;Ear_height;Nodes_per_plant;Ratio_of_ear_height_to_total_height	100_Kernel_weight	0	1	1	0	1	0	0	0	1	0	0	0	0	0	0	0	0	1	0	0	1	0	0	0	1	1	8	dispensable
pan_gene_5532	pan_gene_618	100_Kernel_weight;Ear_height;Nodes_per_plant;Ratio_of_ear_height_to_total_height	100_Kernel_weight;Height_above_ear;Leaf_length	0	1	1	1	1	1	1	1	1	1	1	1	1	1	0	0	0	1	1	1	1	1	0	1	1	1	21	core
pan_gene_5532	pan_gene_634	100_Kernel_weight;Ear_height;Nodes_per_plant;Ratio_of_ear_height_to_total_height	100_Kernel_weight;Tassel_length	0	1	0	1	1	0	1	1	1	0	1	0	0	1	0	0	0	1	1	0	0	0	1	1	0	0	12	near-core
pan_gene_5532	pan_gene_7783	100_Kernel_weight;Ear_height;Nodes_per_plant;Ratio_of_ear_height_to_total_height	100_Kernel_weight;Days_to_anthesis;Photoperiod_growing-degree_days_to_anthesis	0	1	1	1	1	1	0	1	1	0	1	1	0	0	1	1	0	1	1	1	0	1	1	0	1	0	17	near-core
pan_gene_5532	pan_gene_7792	100_Kernel_weight;Ear_height;Nodes_per_plant;Ratio_of_ear_height_to_total_height	100_Kernel_weight;Tassel_length	0	0	0	0	0	0	0	0	0	0	0	0	1	0	0	1	0	1	0	0	1	0	0	0	0	0	4	dispensable
pan_gene_5532	pan_gene_79073	100_Kernel_weight;Ear_height;Nodes_per_plant;Ratio_of_ear_height_to_total_height	100_Kernel_weight	0	1	0	0	0	0	0	0	0	0	0	0	0	0	0	0	0	0	0	0	0	0	0	0	0	0	1	private
pan_gene_5532	pan_gene_9008	100_Kernel_weight;Ear_height;Nodes_per_plant;Ratio_of_ear_height_to_total_height	100_Kernel_weight;Leaf_width	0	1	0	1	1	1	0	0	1	0	1	0	1	0	0	1	0	0	1	0	1	1	0	0	0	0	11	near-core
pan_gene_5532	pan_gene_9207	100_Kernel_weight;Ear_height;Nodes_per_plant;Ratio_of_ear_height_to_total_height	100_Kernel_weight;Height_per_day_(until_flowering)	0	0	0	0	0	0	0	0	0	1	0	0	0	0	0	1	0	0	1	1	0	0	0	0	0	0	4	dispensable
pan_gene_5555	pan_gene_6019	100_Kernel_weight;Average_internode_length_(above_ear);Average_internode_length_(whole_plant);Ear_row_number	100_Kernel_weight	0	1	0	1	0	0	0	0	0	0	0	0	1	0	0	0	0	0	0	0	0	0	0	0	0	0	3	dispensable
pan_gene_5555	pan_gene_6047	100_Kernel_weight;Average_internode_length_(above_ear);Average_internode_length_(whole_plant);Ear_row_number	100_Kernel_weight	0	1	0	1	1	1	0	0	1	0	0	1	0	1	1	1	1	1	1	0	0	1	1	0	0	1	15	near-core
pan_gene_5601	pan_gene_644	100_Kernel_weight;Leaf_length;Ratio_of_ear_height_to_total_height	100_Kernel_weight;Boxcox-transformed_leaf_angle	0	1	0	0	0	0	0	0	0	0	0	0	0	0	0	0	0	0	0	0	0	0	0	0	0	0	1	private
pan_gene_5639	pan_gene_9571	100_Kernel_weight;Average_internode_length_(whole_plant);Height_per_day_(until_flowering);Plant_height	100_Kernel_weight	0	1	0	0	0	0	0	0	0	0	0	0	0	0	0	0	0	0	0	0	0	0	0	0	0	0	1	private
pan_gene_5669	pan_gene_7776	100_Kernel_weight;Cob_diameter;Ear_height	100_Kernel_weight	0	1	0	1	0	1	1	1	0	0	0	0	0	0	0	0	0	0	0	0	0	0	0	0	0	0	5	dispensable
pan_gene_578	pan_gene_8131	100_Kernel_weight	100_Kernel_weight;Boxcox-transformed_leaf_angle;Leaf_length	0	1	0	0	0	0	0	0	0	0	0	0	0	0	0	0	0	0	0	0	0	0	0	0	0	0	1	private
pan_gene_5833	pan_gene_5836	100_Kernel_weight	100_Kernel_weight;Sucrose;Tassel_branch_number	0	0	0	0	1	0	0	0	0	0	0	0	0	0	0	0	0	0	0	0	0	0	0	0	0	0	1	private
pan_gene_5833	pan_gene_6047	100_Kernel_weight	100_Kernel_weight	0	1	0	0	1	0	1	0	0	0	0	0	0	1	0	1	0	0	0	0	0	0	0	0	0	0	5	dispensable
pan_gene_5833	pan_gene_618	100_Kernel_weight	100_Kernel_weight;Height_above_ear;Leaf_length	0	1	0	0	1	1	1	0	0	0	0	0	0	1	0	1	0	0	1	0	0	0	0	0	1	0	8	dispensable
pan_gene_5833	pan_gene_634	100_Kernel_weight	100_Kernel_weight;Tassel_length	0	1	0	0	1	0	0	0	0	0	0	0	0	0	0	0	0	0	0	0	0	0	0	0	1	0	3	dispensable
pan_gene_5833	pan_gene_7778	100_Kernel_weight	100_Kernel_weight	0	0	0	0	1	0	0	0	0	0	0	0	0	0	0	1	0	0	0	0	0	0	0	0	0	0	2	dispensable
pan_gene_5833	pan_gene_7783	100_Kernel_weight	100_Kernel_weight;Days_to_anthesis;Photoperiod_growing-degree_days_to_anthesis	0	1	0	0	1	0	1	0	0	0	0	0	0	0	0	1	1	0	0	0	0	0	0	0	1	0	6	dispensable
pan_gene_5833	pan_gene_9008	100_Kernel_weight	100_Kernel_weight;Leaf_width	0	1	0	0	0	0	0	0	0	0	0	0	0	0	0	0	0	0	0	0	0	0	0	0	0	0	1	private
pan_gene_5833	pan_gene_9207	100_Kernel_weight	100_Kernel_weight;Height_per_day_(until_flowering)	0	0	0	0	0	0	0	0	0	0	0	0	0	0	0	1	0	0	1	0	0	0	0	0	0	0	2	dispensable
pan_gene_5833	pan_gene_97360	100_Kernel_weight	100_Kernel_weight;Southern_leaf_blight	0	1	0	0	0	0	0	0	0	0	0	0	0	0	0	1	0	0	0	0	0	0	0	0	0	0	2	dispensable
pan_gene_5838	pan_gene_7783	100_Kernel_weight;Cob_diameter;Ear_height;Sucrose;Tassel_branch_number	100_Kernel_weight;Days_to_anthesis;Photoperiod_growing-degree_days_to_anthesis	0	0	0	0	0	0	1	0	0	0	0	1	0	0	0	0	0	0	0	0	0	0	0	0	0	1	3	dispensable
pan_gene_5838	pan_gene_7792	100_Kernel_weight;Cob_diameter;Ear_height;Sucrose;Tassel_branch_number	100_Kernel_weight;Tassel_length	0	0	0	0	0	0	0	0	0	0	0	0	0	0	0	0	0	0	0	0	0	0	0	0	0	1	1	private
pan_gene_5838	pan_gene_79073	100_Kernel_weight;Cob_diameter;Ear_height;Sucrose;Tassel_branch_number	100_Kernel_weight	0	0	0	1	1	0	0	0	0	0	0	0	1	0	0	0	0	0	0	0	0	0	0	0	0	0	3	dispensable
pan_gene_5838	pan_gene_9008	100_Kernel_weight;Cob_diameter;Ear_height;Sucrose;Tassel_branch_number	100_Kernel_weight;Leaf_width	0	0	0	1	1	1	1	0	0	0	0	0	0	0	0	0	0	0	0	0	0	0	0	0	0	0	4	dispensable
pan_gene_59791	pan_gene_59877	100_Kernel_weight;Days_to_silk;Northern_Leaf_Blight;Stalk_strength	100_Kernel_weight;Average_internode_length_(whole_plant);Ear_row_number;Glutamate;Leaf_length;PCA_of_metabolites:_PC1;Tassel_length	0	1	0	0	0	0	0	0	0	0	0	0	0	0	0	0	0	0	0	0	0	0	0	0	0	0	1	private
pan_gene_6019	pan_gene_6047	100_Kernel_weight	100_Kernel_weight	0	1	0	1	1	1	1	0	0	0	1	0	0	0	1	0	0	0	1	0	0	0	0	0	0	0	8	dispensable
pan_gene_6019	pan_gene_618	100_Kernel_weight	100_Kernel_weight;Height_above_ear;Leaf_length	0	1	0	0	1	1	0	0	0	0	1	1	0	0	0	0	0	0	0	0	0	1	0	0	0	0	6	dispensable
pan_gene_6019	pan_gene_634	100_Kernel_weight	100_Kernel_weight;Tassel_length	0	1	0	0	1	1	1	0	0	0	0	0	0	0	0	0	0	0	0	0	1	1	1	0	0	0	7	dispensable
pan_gene_6019	pan_gene_8131	100_Kernel_weight	100_Kernel_weight;Boxcox-transformed_leaf_angle;Leaf_length	0	1	1	0	1	1	0	0	0	0	0	0	0	1	0	1	0	0	0	0	0	0	0	0	0	0	6	dispensable
pan_gene_6019	pan_gene_9236	100_Kernel_weight	100_Kernel_weight	0	1	0	1	1	0	0	0	0	0	0	1	1	0	0	0	0	0	0	0	0	1	0	1	0	0	7	dispensable
pan_gene_6047	pan_gene_634	100_Kernel_weight	100_Kernel_weight;Tassel_length	0	1	0	1	0	0	0	1	1	0	1	0	0	0	0	0	0	1	0	0	0	1	0	0	0	1	8	dispensable
pan_gene_6047	pan_gene_7778	100_Kernel_weight	100_Kernel_weight	0	0	0	0	0	0	0	0	0	1	0	0	0	0	0	1	0	0	0	0	0	0	0	0	0	0	2	dispensable
pan_gene_6047	pan_gene_7783	100_Kernel_weight	100_Kernel_weight;Days_to_anthesis;Photoperiod_growing-degree_days_to_anthesis	0	1	1	1	1	0	0	0	1	0	0	1	0	1	1	1	1	1	0	0	0	0	1	0	1	1	14	near-core
pan_gene_6047	pan_gene_8131	100_Kernel_weight	100_Kernel_weight;Boxcox-transformed_leaf_angle;Leaf_length	0	1	1	0	0	1	0	0	0	0	0	0	0	0	0	0	0	0	0	0	0	0	0	0	0	0	3	dispensable
pan_gene_6047	pan_gene_9207	100_Kernel_weight	100_Kernel_weight;Height_per_day_(until_flowering)	0	0	0	0	0	0	0	0	0	1	0	0	0	0	1	1	0	0	0	0	0	0	0	0	0	0	3	dispensable
pan_gene_6047	pan_gene_97360	100_Kernel_weight	100_Kernel_weight;Southern_leaf_blight	0	1	0	1	0	0	0	0	0	0	0	0	0	0	0	0	0	0	0	0	0	0	0	0	0	0	2	dispensable
pan_gene_618	pan_gene_8131	100_Kernel_weight;Height_above_ear;Leaf_length	100_Kernel_weight;Boxcox-transformed_leaf_angle;Leaf_length	0	1	1	0	1	1	0	0	1	0	0	0	0	0	0	0	0	0	0	0	0	1	0	0	0	0	6	dispensable
pan_gene_618	pan_gene_9008	100_Kernel_weight;Height_above_ear;Leaf_length	100_Kernel_weight;Leaf_width	0	1	0	1	0	1	0	1	1	0	1	0	1	0	0	0	0	1	1	1	1	1	1	0	0	1	14	near-core
pan_gene_634	pan_gene_7783	100_Kernel_weight;Tassel_length	100_Kernel_weight;Days_to_anthesis;Photoperiod_growing-degree_days_to_anthesis	0	1	0	1	0	1	0	0	1	0	1	1	0	0	0	0	0	0	0	0	0	0	0	0	0	1	7	dispensable
pan_gene_634	pan_gene_8131	100_Kernel_weight;Tassel_length	100_Kernel_weight;Boxcox-transformed_leaf_angle;Leaf_length	0	1	1	0	1	0	0	0	1	0	0	0	0	0	0	0	0	0	0	0	0	0	1	0	0	0	5	dispensable
pan_gene_644	pan_gene_8036	100_Kernel_weight;Boxcox-transformed_leaf_angle	100_Kernel_weight;Days_to_anthesis;Tassel_length	0	1	0	0	0	0	0	0	0	0	0	0	0	0	0	0	0	0	0	0	0	0	0	0	0	0	1	private
pan_gene_7720	pan_gene_7783	100_Kernel_weight	100_Kernel_weight;Days_to_anthesis;Photoperiod_growing-degree_days_to_anthesis	0	1	0	1	0	0	0	0	0	0	0	0	0	1	0	0	0	0	0	0	0	0	0	0	0	0	3	dispensable
pan_gene_7720	pan_gene_8131	100_Kernel_weight	100_Kernel_weight;Boxcox-transformed_leaf_angle;Leaf_length	0	1	0	0	0	0	0	0	0	0	0	0	0	0	0	0	0	0	0	0	0	0	0	0	0	0	1	private
pan_gene_7720	pan_gene_9008	100_Kernel_weight	100_Kernel_weight;Leaf_width	0	1	0	0	0	0	0	0	0	0	1	0	0	0	0	0	0	0	0	0	0	0	0	0	0	0	2	dispensable
pan_gene_7778	pan_gene_7783	100_Kernel_weight	100_Kernel_weight;Days_to_anthesis;Photoperiod_growing-degree_days_to_anthesis	0	0	0	0	1	0	0	0	0	0	0	0	0	0	0	0	0	0	0	0	0	0	0	0	0	0	1	private
pan_gene_7778	pan_gene_9008	100_Kernel_weight	100_Kernel_weight;Leaf_width	0	0	0	0	1	0	0	0	0	0	0	0	0	0	0	0	0	0	0	0	0	0	0	0	0	0	1	private
pan_gene_7783	pan_gene_7792	100_Kernel_weight;Days_to_anthesis;Photoperiod_growing-degree_days_to_anthesis	100_Kernel_weight;Tassel_length	0	0	0	0	0	0	0	0	0	1	1	1	0	0	1	1	0	1	0	0	1	0	0	1	0	1	9	dispensable
pan_gene_7783	pan_gene_848	100_Kernel_weight;Days_to_anthesis;Photoperiod_growing-degree_days_to_anthesis	100_Kernel_weight;Ear_row_number	0	1	1	0	0	0	0	0	0	1	0	0	0	0	0	0	0	0	0	0	0	0	0	0	0	0	3	dispensable
pan_gene_7783	pan_gene_9008	100_Kernel_weight;Days_to_anthesis;Photoperiod_growing-degree_days_to_anthesis	100_Kernel_weight;Leaf_width	0	1	1	0	0	1	1	1	1	1	1	0	0	0	0	1	0	0	1	0	1	1	1	0	1	1	15	near-core
pan_gene_7783	pan_gene_97360	100_Kernel_weight;Days_to_anthesis;Photoperiod_growing-degree_days_to_anthesis	100_Kernel_weight;Southern_leaf_blight	0	1	1	0	0	0	1	0	0	0	0	0	0	0	0	1	0	0	0	1	0	0	0	0	0	0	5	dispensable
pan_gene_7792	pan_gene_79073	100_Kernel_weight;Tassel_length	100_Kernel_weight	0	0	0	0	0	0	0	0	0	0	0	0	0	0	0	0	1	0	0	0	0	0	0	0	0	0	1	private
pan_gene_7792	pan_gene_9008	100_Kernel_weight;Tassel_length	100_Kernel_weight;Leaf_width	0	0	0	0	1	0	1	0	0	0	0	1	1	1	0	1	1	0	0	0	1	0	0	0	0	1	9	dispensable
pan_gene_79073	pan_gene_9008	100_Kernel_weight	100_Kernel_weight;Leaf_width	0	1	0	0	0	0	0	0	0	1	1	0	1	0	0	1	1	1	0	1	0	0	0	0	0	0	8	dispensable
pan_gene_8103	pan_gene_8134	100_Kernel_weight	100_Kernel_weight	0	1	1	0	1	0	0	0	1	1	0	0	0	0	0	1	0	0	0	0	0	0	1	1	0	0	8	dispensable
pan_gene_8131	pan_gene_9236	100_Kernel_weight;Boxcox-transformed_leaf_angle;Leaf_length	100_Kernel_weight	0	1	0	0	0	1	0	0	0	0	0	0	0	1	1	0	1	0	0	0	0	0	0	0	0	0	5	dispensable
pan_gene_8223	pan_gene_9008	100_Kernel_weight	100_Kernel_weight;Leaf_width	0	0	0	0	0	0	0	0	0	0	0	0	0	0	0	0	0	0	0	0	1	0	0	0	0	0	1	private
pan_gene_9008	pan_gene_9207	100_Kernel_weight;Leaf_width	100_Kernel_weight;Height_per_day_(until_flowering)	0	0	0	0	1	0	0	0	0	0	0	0	0	0	0	0	0	0	1	0	0	0	0	0	0	0	2	dispensable
pan_gene_102408	pan_gene_97231	100_Kernel_weight	100_Kernel_weight;Average_internode_length_(whole_plant);Glucose	0	0	0	0	0	0	0	0	0	0	0	0	1	0	1	1	0	0	0	0	1	1	0	0	0	1	6	dispensable
pan_gene_10802	pan_gene_19311	100_Kernel_weight;Anthesis-silking_interval;PCA_of_metabolites:_PC2;Ratio_of_ear_height_to_total_height	100_Kernel_weight;Average_internode_length_(above_ear);Glutamate;Nodes_per_plant;PCA_of_metabolites:_PC1	0	0	1	0	0	0	1	0	1	0	0	1	0	0	0	0	0	0	0	1	1	1	0	0	0	0	7	dispensable
pan_gene_10802	pan_gene_30044	100_Kernel_weight;Anthesis-silking_interval;PCA_of_metabolites:_PC2;Ratio_of_ear_height_to_total_height	100_Kernel_weight;Cob_diameter;Height_per_day_(until_flowering)	0	0	1	0	0	0	0	0	1	0	0	1	1	1	0	1	0	0	0	0	1	0	0	0	0	0	7	dispensable
pan_gene_10802	pan_gene_5220	100_Kernel_weight;Anthesis-silking_interval;PCA_of_metabolites:_PC2;Ratio_of_ear_height_to_total_height	100_Kernel_weight;Ratio_of_ear_height_to_total_height;Starch	0	0	1	0	0	0	0	0	1	0	0	0	0	0	0	0	1	0	0	0	0	0	0	0	1	0	4	dispensable
pan_gene_10829	pan_gene_14597	100_Kernel_weight;Nodes_to_ear;Photoperiod_Growing-degree_days_to_silk;Plant_height	100_Kernel_weight;Leaf_length	0	0	0	1	0	0	0	0	0	0	0	0	1	0	0	0	0	0	0	0	0	0	0	0	0	0	2	dispensable
pan_gene_10829	pan_gene_736	100_Kernel_weight;Nodes_to_ear;Photoperiod_Growing-degree_days_to_silk;Plant_height	100_Kernel_weight	0	0	0	0	0	0	0	0	0	1	0	0	0	0	0	0	0	0	0	0	0	0	0	0	1	0	2	dispensable
pan_gene_10830	pan_gene_24891	100_Kernel_weight;Ear_height;Height_per_day_(until_flowering);Nodes_above_ear;Plant_height	100_Kernel_weight	0	0	1	0	0	0	0	0	0	0	0	0	0	0	0	0	0	0	0	0	0	0	0	0	0	0	1	private
pan_gene_10835	pan_gene_3446	100_Kernel_weight	100_Kernel_weight	0	0	1	0	0	0	0	0	0	0	0	0	0	0	0	0	0	0	0	0	0	0	0	0	0	0	1	private
pan_gene_10835	pan_gene_9236	100_Kernel_weight	100_Kernel_weight	0	0	1	0	0	0	0	0	0	0	0	0	0	0	0	0	0	0	0	0	0	0	0	0	0	0	1	private
pan_gene_11378	pan_gene_23459	100_Kernel_weight;Ear_height	100_Kernel_weight	0	0	1	0	0	0	0	0	0	0	0	0	0	0	0	0	0	0	0	0	0	0	0	0	0	0	1	private
pan_gene_11849	pan_gene_97231	100_Kernel_weight;Average_internode_length_(above_ear);Days_to_silk;Nodes_per_plant	100_Kernel_weight;Average_internode_length_(whole_plant);Glucose	0	0	0	0	0	0	0	0	0	0	0	0	0	0	1	0	0	0	0	0	0	0	0	0	0	0	1	private
pan_gene_11870	pan_gene_5346	100_Kernel_weight;Glutamate	100_Kernel_weight;Leaf_length;Nodes_above_ear;Nodes_per_plant	0	0	0	0	0	0	0	0	0	1	0	0	0	0	0	0	0	0	0	0	0	0	0	0	0	0	1	private
pan_gene_11870	pan_gene_5833	100_Kernel_weight;Glutamate	100_Kernel_weight	0	0	0	0	0	0	0	0	0	0	0	0	0	0	0	0	0	0	0	0	0	0	0	0	1	0	1	private
pan_gene_11870	pan_gene_7792	100_Kernel_weight;Glutamate	100_Kernel_weight;Tassel_length	0	0	0	0	0	0	0	0	0	0	0	1	1	0	0	0	0	0	0	0	0	0	0	0	0	0	2	dispensable
pan_gene_11870	pan_gene_97360	100_Kernel_weight;Glutamate	100_Kernel_weight;Southern_leaf_blight	0	0	0	0	0	0	0	0	0	0	0	0	0	0	0	0	0	1	0	0	0	0	0	0	0	0	1	private
pan_gene_11894	pan_gene_27882	100_Kernel_weight	100_Kernel_weight;Nodes_above_ear	0	0	1	0	0	0	0	0	1	0	0	0	0	0	0	0	0	0	0	0	0	0	0	0	0	0	2	dispensable
pan_gene_11894	pan_gene_30032	100_Kernel_weight	100_Kernel_weight;Height_per_day_(until_flowering)	0	0	1	0	0	0	0	0	0	0	0	0	0	0	0	0	0	0	0	0	0	0	0	0	0	0	1	private
pan_gene_11894	pan_gene_5240	100_Kernel_weight	100_Kernel_weight;Boxcox-transformed_leaf_angle;Glucose	0	0	1	0	0	0	0	0	0	0	0	0	0	0	0	0	0	0	0	0	0	0	0	0	0	0	1	private
pan_gene_11918	pan_gene_24865	100_Kernel_weight	100_Kernel_weight;Glucose;Ratio_of_ear_height_to_total_height;Tassel_branch_number	0	0	1	0	0	0	0	0	0	0	0	0	0	0	0	0	0	0	0	0	0	0	0	0	0	0	1	private
pan_gene_12000	pan_gene_25076	100_Kernel_weight	100_Kernel_weight	0	0	1	0	1	0	0	0	0	1	0	1	0	0	0	0	0	0	0	0	0	0	0	0	0	0	4	dispensable
pan_gene_1387	pan_gene_5238	100_Kernel_weight	100_Kernel_weight	0	0	1	0	0	0	0	0	0	0	0	0	1	0	0	0	0	0	0	1	0	0	0	0	0	0	3	dispensable
pan_gene_1398	pan_gene_24865	100_Kernel_weight	100_Kernel_weight;Glucose;Ratio_of_ear_height_to_total_height;Tassel_branch_number	0	0	1	0	0	0	0	0	0	0	1	1	0	1	0	0	0	0	0	1	0	0	0	0	1	0	6	dispensable
pan_gene_1398	pan_gene_26952	100_Kernel_weight	100_Kernel_weight	0	0	1	0	1	0	0	0	1	0	1	1	0	0	0	0	0	1	0	0	0	0	1	1	0	0	8	dispensable
pan_gene_1398	pan_gene_5220	100_Kernel_weight	100_Kernel_weight;Ratio_of_ear_height_to_total_height;Starch	0	0	1	0	0	0	0	0	1	0	1	0	0	0	1	0	0	0	0	1	1	0	0	0	1	0	7	dispensable
pan_gene_1398	pan_gene_8223	100_Kernel_weight	100_Kernel_weight	0	0	1	0	0	0	1	0	0	1	1	0	0	0	0	0	0	0	0	0	1	0	0	0	0	0	5	dispensable
pan_gene_1398	pan_gene_9207	100_Kernel_weight	100_Kernel_weight;Height_per_day_(until_flowering)	0	0	0	0	0	0	0	0	0	0	0	0	0	0	0	1	0	0	0	0	0	0	0	0	0	0	1	private
pan_gene_1399	pan_gene_5555	100_Kernel_weight	100_Kernel_weight;Average_internode_length_(above_ear);Average_internode_length_(whole_plant);Ear_row_number	0	0	1	0	0	0	0	1	0	0	0	0	0	0	0	0	0	0	0	0	0	1	0	0	0	0	3	dispensable
pan_gene_1399	pan_gene_7783	100_Kernel_weight	100_Kernel_weight;Days_to_anthesis;Photoperiod_growing-degree_days_to_anthesis	0	0	1	0	0	1	0	1	0	1	0	0	0	0	0	0	0	0	0	0	0	0	0	0	1	0	5	dispensable
pan_gene_14596	pan_gene_18713	100_Kernel_weight;Leaf_length;Tassel_length	100_Kernel_weight	0	0	1	0	0	0	0	0	0	0	0	0	0	0	0	0	0	0	0	0	0	0	0	0	0	0	1	private
pan_gene_14596	pan_gene_24878	100_Kernel_weight;Leaf_length;Tassel_length	100_Kernel_weight;Malate	0	0	1	0	0	0	0	0	0	0	0	0	0	0	0	0	0	0	0	0	0	0	0	0	0	0	1	private
pan_gene_14596	pan_gene_31524	100_Kernel_weight;Leaf_length;Tassel_length	100_Kernel_weight;Tassel_length	0	0	1	0	0	0	0	0	0	0	0	0	0	0	0	0	0	0	0	0	0	0	0	0	0	0	1	private
pan_gene_14596	pan_gene_5249	100_Kernel_weight;Leaf_length;Tassel_length	100_Kernel_weight;Average_internode_length_(whole_plant);Glucose;Height_per_day_(until_flowering)	0	0	1	0	0	0	0	0	0	0	0	0	0	0	0	0	0	0	0	0	0	0	0	0	0	0	1	private
pan_gene_14597	pan_gene_26812	100_Kernel_weight;Leaf_length	100_Kernel_weight;Height_above_ear;Photoperiod_Growing-degree_days_to_silk;Photoperiod_growing-degree_days_to_anthesis	0	0	0	1	0	0	0	0	1	0	0	0	0	0	0	0	0	0	0	0	0	0	0	0	0	0	2	dispensable
pan_gene_14602	pan_gene_24528	100_Kernel_weight	100_Kernel_weight;Height_above_ear;Leaf_length	0	0	1	0	0	0	0	0	1	0	0	0	0	0	0	0	0	0	0	0	0	0	0	0	0	0	2	dispensable
pan_gene_14602	pan_gene_24950	100_Kernel_weight	100_Kernel_weight;Days_to_anthesis;Days_to_silk	0	0	1	0	0	0	0	0	0	0	0	0	0	0	0	0	0	0	0	0	0	0	0	0	0	0	1	private
pan_gene_14725	pan_gene_22265	100_Kernel_weight	100_Kernel_weight;Anthesis-silking_interval;Nodes_per_plant;Total_amino_acids	0	0	1	0	0	0	0	0	0	0	0	0	0	0	0	0	0	0	0	0	0	0	0	0	0	0	1	private
pan_gene_15086	pan_gene_30068	100_Kernel_weight;Ear_row_number	100_Kernel_weight	0	0	1	0	0	0	0	1	0	0	0	0	1	0	0	0	0	0	0	0	0	0	0	0	0	0	3	dispensable
pan_gene_15087	pan_gene_97231	100_Kernel_weight;Average_internode_length_(whole_plant);Ear_row_number	100_Kernel_weight;Average_internode_length_(whole_plant);Glucose	0	0	0	0	0	0	0	0	0	0	0	0	0	0	1	1	0	0	0	0	1	0	0	1	0	0	4	dispensable
pan_gene_15092	pan_gene_24673	100_Kernel_weight;Ear_row_number	100_Kernel_weight;Leaf_length	0	0	1	0	0	0	0	0	0	0	0	0	0	0	0	0	0	0	0	0	0	0	0	0	0	0	1	private
pan_gene_15929	pan_gene_15941	100_Kernel_weight	100_Kernel_weight	0	0	1	0	0	0	0	1	0	0	0	0	0	0	0	1	0	0	0	0	1	0	1	0	0	0	5	dispensable
pan_gene_15929	pan_gene_8131	100_Kernel_weight	100_Kernel_weight;Boxcox-transformed_leaf_angle;Leaf_length	0	0	1	0	0	1	0	0	0	0	1	0	0	0	0	0	0	0	0	0	0	0	0	0	0	0	3	dispensable
pan_gene_15940	pan_gene_19323	100_Kernel_weight	100_Kernel_weight	0	0	1	1	0	1	0	0	1	0	0	0	0	0	1	0	0	0	0	1	1	0	1	0	0	0	8	dispensable
pan_gene_15940	pan_gene_863	100_Kernel_weight	100_Kernel_weight;Northern_Leaf_Blight	0	0	0	0	0	0	1	1	1	0	0	0	0	0	0	1	1	0	0	0	1	0	1	0	0	0	7	dispensable
pan_gene_15941	pan_gene_618	100_Kernel_weight	100_Kernel_weight;Height_above_ear;Leaf_length	0	0	1	0	0	0	0	0	0	0	0	0	0	0	0	0	0	0	0	0	1	0	1	0	0	0	3	dispensable
pan_gene_15941	pan_gene_8131	100_Kernel_weight	100_Kernel_weight;Boxcox-transformed_leaf_angle;Leaf_length	0	0	1	0	0	0	0	0	0	0	0	0	0	0	0	0	0	0	0	0	0	0	0	0	0	0	1	private
pan_gene_15943	pan_gene_24886	100_Kernel_weight	100_Kernel_weight;Tassel_branch_number	0	0	1	0	0	0	0	0	0	0	0	0	0	0	0	0	0	0	0	0	1	0	0	0	0	0	2	dispensable
pan_gene_15948	pan_gene_27957	100_Kernel_weight	100_Kernel_weight	0	0	1	0	0	0	1	1	0	0	0	0	1	0	0	0	1	0	0	0	0	0	0	0	0	0	5	dispensable
pan_gene_15949	pan_gene_22520	100_Kernel_weight	100_Kernel_weight;Anthesis-silking_interval;Nodes_to_ear	0	0	1	0	0	0	0	0	0	0	0	0	0	0	0	0	0	0	0	0	0	0	0	0	0	0	1	private
pan_gene_16158	pan_gene_19495	100_Kernel_weight	100_Kernel_weight;Glutamate	0	0	1	0	1	0	0	1	1	0	0	0	0	0	0	1	0	0	0	0	0	0	0	0	0	0	5	dispensable
pan_gene_16158	pan_gene_30036	100_Kernel_weight	100_Kernel_weight;Height_per_day_(until_flowering)	0	0	0	0	0	0	0	0	0	0	0	0	0	0	0	0	1	0	0	1	0	0	0	0	0	0	2	dispensable
pan_gene_17017	pan_gene_22057	100_Kernel_weight	100_Kernel_weight;Tassel_length	0	0	1	0	0	0	1	0	0	0	0	0	0	0	0	0	0	0	0	0	0	0	0	0	0	0	2	dispensable
pan_gene_17017	pan_gene_24946	100_Kernel_weight	100_Kernel_weight	0	0	1	0	0	0	0	0	0	0	0	0	0	0	0	0	0	0	0	0	0	0	0	0	0	0	1	private
pan_gene_17017	pan_gene_3319	100_Kernel_weight	100_Kernel_weight	0	0	1	0	0	0	0	0	0	0	0	0	0	0	0	0	0	0	0	0	0	0	0	0	0	0	1	private
pan_gene_17032	pan_gene_9206	100_Kernel_weight	100_Kernel_weight;Starch	0	0	1	0	0	0	0	0	0	0	0	0	0	0	0	0	0	0	0	0	0	0	0	0	0	0	1	private
pan_gene_17213	pan_gene_21746	100_Kernel_weight	100_Kernel_weight	0	0	0	0	0	0	0	1	0	0	0	0	0	0	0	0	0	0	0	0	0	0	0	0	0	0	1	private
pan_gene_18363	pan_gene_9328	100_Kernel_weight	100_Kernel_weight;Leaf_width	0	0	0	0	0	1	0	1	0	0	0	0	0	0	0	1	0	0	0	0	1	0	0	0	0	1	5	dispensable
pan_gene_18713	pan_gene_24528	100_Kernel_weight	100_Kernel_weight;Height_above_ear;Leaf_length	0	0	1	1	0	0	0	0	0	0	0	0	0	0	0	0	0	0	0	0	0	0	0	0	0	0	2	dispensable
pan_gene_18713	pan_gene_24878	100_Kernel_weight	100_Kernel_weight;Malate	0	0	1	0	0	0	0	0	0	0	0	0	0	0	0	0	0	0	0	0	0	0	0	0	0	0	1	private
pan_gene_18713	pan_gene_24891	100_Kernel_weight	100_Kernel_weight	0	0	1	0	0	0	0	0	0	0	0	0	0	0	0	0	0	0	0	0	0	0	0	0	0	0	1	private
pan_gene_18713	pan_gene_24950	100_Kernel_weight	100_Kernel_weight;Days_to_anthesis;Days_to_silk	0	0	1	0	0	0	0	0	0	0	0	0	0	0	0	0	0	0	0	0	0	0	0	0	0	0	1	private
pan_gene_19198	pan_gene_27854	100_Kernel_weight	100_Kernel_weight;Ear_height;Ear_row_number;Nodes_to_ear;Photoperiod_growing-degree_days_to_anthesis	0	0	1	0	1	0	0	1	0	0	0	0	0	0	0	0	0	0	0	0	0	0	0	0	0	0	3	dispensable
pan_gene_19311	pan_gene_19504	100_Kernel_weight;Average_internode_length_(above_ear);Glutamate;Nodes_per_plant;PCA_of_metabolites:_PC1	100_Kernel_weight;Nodes_to_ear	0	0	1	0	1	1	0	0	1	0	1	1	0	0	0	1	0	0	0	1	0	1	1	0	0	0	10	dispensable
pan_gene_19311	pan_gene_19541	100_Kernel_weight;Average_internode_length_(above_ear);Glutamate;Nodes_per_plant;PCA_of_metabolites:_PC1	100_Kernel_weight	0	0	1	1	1	1	1	0	0	1	0	1	1	1	1	1	0	0	1	1	1	1	1	1	1	0	18	near-core
pan_gene_19311	pan_gene_24945	100_Kernel_weight;Average_internode_length_(above_ear);Glutamate;Nodes_per_plant;PCA_of_metabolites:_PC1	100_Kernel_weight	0	0	0	0	1	0	1	0	0	0	1	1	0	0	1	1	0	0	1	1	1	0	1	1	1	0	12	near-core
pan_gene_19311	pan_gene_25377	100_Kernel_weight;Average_internode_length_(above_ear);Glutamate;Nodes_per_plant;PCA_of_metabolites:_PC1	100_Kernel_weight	0	0	1	0	0	1	0	0	0	1	0	1	0	0	1	1	0	0	1	1	1	1	0	1	1	0	12	near-core
pan_gene_19311	pan_gene_30044	100_Kernel_weight;Average_internode_length_(above_ear);Glutamate;Nodes_per_plant;PCA_of_metabolites:_PC1	100_Kernel_weight;Cob_diameter;Height_per_day_(until_flowering)	0	0	1	0	0	1	0	0	0	0	1	0	0	0	0	0	0	0	0	0	1	0	0	0	0	0	4	dispensable
pan_gene_19311	pan_gene_30554	100_Kernel_weight;Average_internode_length_(above_ear);Glutamate;Nodes_per_plant;PCA_of_metabolites:_PC1	100_Kernel_weight;Plant_height	0	0	1	1	1	0	1	0	1	0	0	1	1	1	0	0	0	0	0	0	1	1	0	1	0	0	11	near-core
pan_gene_19311	pan_gene_5555	100_Kernel_weight;Average_internode_length_(above_ear);Glutamate;Nodes_per_plant;PCA_of_metabolites:_PC1	100_Kernel_weight;Average_internode_length_(above_ear);Average_internode_length_(whole_plant);Ear_row_number	0	0	1	1	0	1	0	0	1	0	0	0	0	1	0	0	0	0	0	0	1	0	0	0	0	0	6	dispensable
pan_gene_19311	pan_gene_5838	100_Kernel_weight;Average_internode_length_(above_ear);Glutamate;Nodes_per_plant;PCA_of_metabolites:_PC1	100_Kernel_weight;Cob_diameter;Ear_height;Sucrose;Tassel_branch_number	0	0	0	0	0	0	1	0	0	0	0	1	0	0	0	1	0	0	0	0	0	0	0	0	0	0	3	dispensable
pan_gene_19311	pan_gene_618	100_Kernel_weight;Average_internode_length_(above_ear);Glutamate;Nodes_per_plant;PCA_of_metabolites:_PC1	100_Kernel_weight;Height_above_ear;Leaf_length	0	0	1	1	1	1	0	1	1	0	0	0	1	1	0	1	0	0	1	0	1	1	1	1	1	0	15	near-core
pan_gene_19311	pan_gene_71382	100_Kernel_weight;Average_internode_length_(above_ear);Glutamate;Nodes_per_plant;PCA_of_metabolites:_PC1	100_Kernel_weight;Nitrate;Nodes_per_plant;PCA_of_metabolites:_PC2	0	0	1	0	0	0	0	0	0	0	0	0	0	0	0	0	0	0	0	1	0	1	0	0	0	0	3	dispensable
pan_gene_19311	pan_gene_7720	100_Kernel_weight;Average_internode_length_(above_ear);Glutamate;Nodes_per_plant;PCA_of_metabolites:_PC1	100_Kernel_weight	0	0	1	1	0	0	1	0	0	0	1	0	1	1	0	0	0	1	0	0	0	0	0	0	0	0	7	dispensable
pan_gene_19323	pan_gene_19495	100_Kernel_weight	100_Kernel_weight;Glutamate	0	0	1	1	0	0	0	0	1	0	0	0	0	0	0	0	0	0	0	1	0	0	1	0	0	0	5	dispensable
pan_gene_19323	pan_gene_30036	100_Kernel_weight	100_Kernel_weight;Height_per_day_(until_flowering)	0	0	0	0	0	0	0	0	0	0	0	0	0	0	0	0	1	0	0	1	0	0	0	0	0	0	2	dispensable
pan_gene_19327	pan_gene_22255	100_Kernel_weight;Anthesis-silking_interval;Fructose;Nitrate	100_Kernel_weight;Anthesis-silking_interval;Average_internode_length_(whole_plant)	0	0	0	1	0	0	0	0	0	0	0	0	0	0	0	0	0	0	0	0	0	0	0	0	0	0	1	private
pan_gene_19329	pan_gene_5342	100_Kernel_weight;Anthesis-silking_interval;Fructose;Nitrate	100_Kernel_weight;Nodes_above_ear;Starch	0	0	1	0	0	0	1	0	0	0	0	0	0	0	0	0	0	0	0	0	0	0	1	0	0	1	4	dispensable
pan_gene_19329	pan_gene_5837	100_Kernel_weight;Anthesis-silking_interval;Fructose;Nitrate	100_Kernel_weight;Ear_height;Sucrose;Tassel_branch_number	0	0	0	0	0	0	1	0	0	0	0	0	0	0	0	0	0	0	0	0	0	0	0	0	0	0	1	private
pan_gene_19329	pan_gene_9328	100_Kernel_weight;Anthesis-silking_interval;Fructose;Nitrate	100_Kernel_weight;Leaf_width	0	0	1	0	0	1	0	0	1	0	1	0	0	0	0	1	0	0	0	0	1	1	1	0	0	0	8	dispensable
pan_gene_19395	pan_gene_22267	100_Kernel_weight;Leaf_width;Total_amino_acids	100_Kernel_weight	0	0	1	0	0	0	0	0	1	1	0	1	1	0	0	0	0	0	0	1	0	0	1	0	0	0	7	dispensable
pan_gene_19395	pan_gene_926	100_Kernel_weight;Leaf_width;Total_amino_acids	100_Kernel_weight	0	0	1	0	0	0	0	0	1	0	0	0	0	0	0	0	0	0	0	0	0	1	1	0	0	0	4	dispensable
pan_gene_19442	pan_gene_2775	100_Kernel_weight;Ear_row_number;Nodes_per_plant;Ratio_of_ear_height_to_total_height	100_Kernel_weight;Days_to_anthesis;Nodes_to_ear	0	0	1	0	0	0	0	0	0	0	0	0	0	0	0	0	0	0	0	0	0	0	0	0	0	0	1	private
pan_gene_19442	pan_gene_30839	100_Kernel_weight;Ear_row_number;Nodes_per_plant;Ratio_of_ear_height_to_total_height	100_Kernel_weight	0	0	1	0	0	0	1	0	0	0	0	1	0	0	0	0	0	0	0	1	0	1	0	1	1	0	7	dispensable
pan_gene_19494	pan_gene_30044	100_Kernel_weight;Glutamate	100_Kernel_weight;Cob_diameter;Height_per_day_(until_flowering)	0	0	0	0	0	1	0	0	0	0	1	0	1	0	0	0	0	0	1	1	0	0	0	0	0	1	6	dispensable
pan_gene_19494	pan_gene_3928	100_Kernel_weight;Glutamate	100_Kernel_weight;Leaf_width	0	0	0	0	0	0	0	0	0	0	0	0	0	0	1	0	0	1	0	0	1	0	0	0	0	0	3	dispensable
pan_gene_19494	pan_gene_5220	100_Kernel_weight;Glutamate	100_Kernel_weight;Ratio_of_ear_height_to_total_height;Starch	0	0	0	1	0	0	0	0	0	0	0	1	0	1	0	1	1	1	0	1	0	0	0	0	0	0	7	dispensable
pan_gene_19494	pan_gene_7792	100_Kernel_weight;Glutamate	100_Kernel_weight;Tassel_length	0	0	0	0	0	0	0	0	0	0	0	0	0	0	0	0	0	1	0	0	0	0	0	1	0	1	3	dispensable
pan_gene_19507	pan_gene_19595	100_Kernel_weight	100_Kernel_weight;Average_internode_length_(below_ear)	0	0	1	0	0	0	0	0	0	0	0	0	0	0	0	0	0	0	0	0	0	0	0	0	0	0	1	private
pan_gene_19507	pan_gene_24737	100_Kernel_weight	100_Kernel_weight;Days_to_silk	0	0	1	0	0	1	0	0	1	0	0	0	0	0	0	0	0	0	0	0	0	0	0	0	0	0	3	dispensable
pan_gene_19507	pan_gene_79073	100_Kernel_weight	100_Kernel_weight	0	0	1	0	0	0	0	0	0	0	0	0	0	0	0	1	0	0	0	0	0	0	0	0	0	0	2	dispensable
pan_gene_19520	pan_gene_3085	100_Kernel_weight	100_Kernel_weight	0	0	0	0	0	1	0	1	1	0	0	0	0	0	1	0	0	0	1	0	0	1	0	0	0	1	7	dispensable
pan_gene_19520	pan_gene_31506	100_Kernel_weight	100_Kernel_weight	0	0	0	0	0	0	0	1	0	0	0	0	0	0	0	0	0	0	0	0	0	0	0	0	0	0	1	private
pan_gene_19520	pan_gene_3928	100_Kernel_weight	100_Kernel_weight;Leaf_width	0	0	0	1	0	1	1	1	1	0	0	0	0	1	0	0	0	0	0	0	0	1	0	1	0	1	9	dispensable
pan_gene_19520	pan_gene_5243	100_Kernel_weight	100_Kernel_weight;Boxcox-transformed_leaf_angle	0	0	1	1	1	1	0	0	0	1	1	1	0	1	0	0	1	0	0	0	0	1	0	0	0	0	10	dispensable
pan_gene_19520	pan_gene_867	100_Kernel_weight	100_Kernel_weight;Leaf_width	0	0	0	0	0	0	0	0	0	0	0	0	0	0	1	0	0	0	0	0	0	0	0	0	0	0	1	private
pan_gene_19525	pan_gene_5342	100_Kernel_weight;Leaf_width	100_Kernel_weight;Nodes_above_ear;Starch	0	0	1	0	0	1	1	1	1	0	0	0	0	0	0	0	0	0	0	0	0	0	1	0	0	0	6	dispensable
pan_gene_19525	pan_gene_5837	100_Kernel_weight;Leaf_width	100_Kernel_weight;Ear_height;Sucrose;Tassel_branch_number	0	0	0	0	0	0	1	0	0	0	0	0	0	0	0	0	0	0	0	0	0	0	0	0	0	0	1	private
pan_gene_19525	pan_gene_928	100_Kernel_weight;Leaf_width	100_Kernel_weight	0	0	1	0	0	1	0	0	0	0	0	0	1	0	0	0	1	0	0	0	0	0	0	1	0	0	5	dispensable
pan_gene_19541	pan_gene_24676	100_Kernel_weight	100_Kernel_weight	0	0	1	0	0	1	0	0	0	0	0	0	0	0	0	0	0	0	1	0	0	0	0	0	0	0	3	dispensable
pan_gene_19541	pan_gene_30044	100_Kernel_weight	100_Kernel_weight;Cob_diameter;Height_per_day_(until_flowering)	0	0	1	0	0	1	0	0	0	0	1	0	0	0	0	0	0	0	1	0	0	0	0	0	0	0	4	dispensable
pan_gene_19541	pan_gene_5838	100_Kernel_weight	100_Kernel_weight;Cob_diameter;Ear_height;Sucrose;Tassel_branch_number	0	0	0	0	0	0	1	0	0	0	0	0	0	0	1	1	0	0	0	0	0	1	0	0	0	1	5	dispensable
pan_gene_19541	pan_gene_71382	100_Kernel_weight	100_Kernel_weight;Nitrate;Nodes_per_plant;PCA_of_metabolites:_PC2	0	0	1	0	0	0	0	0	0	0	0	0	0	0	0	0	0	0	0	1	0	0	0	0	0	0	2	dispensable
pan_gene_19541	pan_gene_9236	100_Kernel_weight	100_Kernel_weight	0	0	1	1	1	1	1	0	0	1	1	1	1	1	1	1	0	1	0	1	1	1	1	0	1	1	19	near-core
pan_gene_19595	pan_gene_24737	100_Kernel_weight;Average_internode_length_(below_ear)	100_Kernel_weight;Days_to_silk	0	0	1	0	0	0	0	0	0	0	0	0	1	0	0	0	0	1	0	0	1	0	0	0	0	0	4	dispensable
pan_gene_19595	pan_gene_26379	100_Kernel_weight;Average_internode_length_(below_ear)	100_Kernel_weight	0	0	0	1	0	0	0	0	0	0	1	0	0	0	0	0	0	1	0	0	1	0	0	1	0	0	5	dispensable
pan_gene_19595	pan_gene_26952	100_Kernel_weight;Average_internode_length_(below_ear)	100_Kernel_weight	0	0	1	0	0	0	0	0	1	0	0	0	0	0	0	0	0	1	0	0	0	0	1	0	0	0	4	dispensable
pan_gene_19595	pan_gene_30044	100_Kernel_weight;Average_internode_length_(below_ear)	100_Kernel_weight;Cob_diameter;Height_per_day_(until_flowering)	0	0	1	0	0	1	0	0	0	0	0	0	0	0	1	0	0	0	0	0	1	0	0	0	0	0	4	dispensable
pan_gene_19595	pan_gene_71382	100_Kernel_weight;Average_internode_length_(below_ear)	100_Kernel_weight;Nitrate;Nodes_per_plant;PCA_of_metabolites:_PC2	0	0	1	0	0	0	0	0	0	0	0	0	0	0	0	0	0	0	0	0	0	0	0	0	0	0	1	private
pan_gene_19614	pan_gene_21746	100_Kernel_weight;Days_to_anthesis	100_Kernel_weight	0	0	1	0	0	0	0	0	0	0	0	0	0	0	0	0	0	0	0	0	0	0	0	0	0	0	1	private
pan_gene_19614	pan_gene_24865	100_Kernel_weight;Days_to_anthesis	100_Kernel_weight;Glucose;Ratio_of_ear_height_to_total_height;Tassel_branch_number	0	0	1	0	0	0	0	0	0	0	0	0	0	0	0	0	0	0	0	0	0	0	0	0	0	0	1	private
pan_gene_19614	pan_gene_8103	100_Kernel_weight;Days_to_anthesis	100_Kernel_weight	0	0	1	1	0	0	0	1	0	0	0	0	0	0	0	0	0	0	0	0	0	0	0	0	0	0	3	dispensable
pan_gene_19614	pan_gene_8223	100_Kernel_weight;Days_to_anthesis	100_Kernel_weight	0	0	1	0	0	0	0	0	0	0	0	0	0	0	0	0	0	0	0	0	0	0	0	0	0	0	1	private
pan_gene_21746	pan_gene_24865	100_Kernel_weight	100_Kernel_weight;Glucose;Ratio_of_ear_height_to_total_height;Tassel_branch_number	0	0	1	1	0	0	1	0	0	1	0	0	1	0	0	0	0	0	0	1	1	0	0	0	0	1	8	dispensable
pan_gene_21746	pan_gene_7783	100_Kernel_weight	100_Kernel_weight;Days_to_anthesis;Photoperiod_growing-degree_days_to_anthesis	0	0	1	0	0	0	0	0	0	1	0	0	0	0	0	0	0	0	0	0	0	0	0	0	0	0	2	dispensable
pan_gene_21746	pan_gene_7792	100_Kernel_weight	100_Kernel_weight;Tassel_length	0	0	0	0	0	0	0	0	0	0	0	1	0	0	0	0	1	0	0	0	1	0	0	0	0	1	4	dispensable
pan_gene_21746	pan_gene_8223	100_Kernel_weight	100_Kernel_weight	0	0	1	0	0	0	0	0	0	0	0	0	1	0	0	0	0	0	0	0	0	0	0	0	0	0	2	dispensable
pan_gene_22057	pan_gene_24946	100_Kernel_weight;Tassel_length	100_Kernel_weight	0	0	1	0	1	0	0	0	1	1	0	1	0	1	0	0	0	0	0	0	0	0	0	0	0	0	6	dispensable
pan_gene_22057	pan_gene_3319	100_Kernel_weight;Tassel_length	100_Kernel_weight	0	0	1	0	1	0	0	0	0	0	0	0	0	0	0	0	0	0	0	0	0	0	0	0	0	0	2	dispensable
pan_gene_22255	pan_gene_24631	100_Kernel_weight;Anthesis-silking_interval;Average_internode_length_(whole_plant)	100_Kernel_weight	0	0	1	0	0	0	0	1	0	0	0	0	0	0	0	0	0	0	0	0	1	0	0	0	0	1	4	dispensable
pan_gene_22255	pan_gene_24886	100_Kernel_weight;Anthesis-silking_interval;Average_internode_length_(whole_plant)	100_Kernel_weight;Tassel_branch_number	0	0	1	1	0	0	0	1	0	0	0	0	0	0	0	0	0	0	0	0	0	0	0	0	0	0	3	dispensable
pan_gene_22267	pan_gene_5240	100_Kernel_weight	100_Kernel_weight;Boxcox-transformed_leaf_angle;Glucose	0	0	1	0	1	0	1	1	0	1	0	0	0	1	0	1	0	1	0	0	0	0	0	1	0	0	9	dispensable
pan_gene_22517	pan_gene_97231	100_Kernel_weight;Leaf_width;Southern_leaf_blight	100_Kernel_weight;Average_internode_length_(whole_plant);Glucose	0	0	0	1	0	0	0	0	0	0	0	0	0	0	1	0	0	0	0	0	0	0	0	1	0	0	3	dispensable
pan_gene_22554	pan_gene_8518	100_Kernel_weight	100_Kernel_weight	0	0	0	0	0	0	1	1	0	0	0	0	0	0	0	0	1	0	0	1	1	0	1	0	0	0	6	dispensable
pan_gene_2373	pan_gene_2775	100_Kernel_weight;Nodes_above_ear	100_Kernel_weight;Days_to_anthesis;Nodes_to_ear	0	0	1	0	0	0	0	0	0	0	0	0	0	0	0	0	0	0	0	0	0	0	0	0	0	0	1	private
pan_gene_2373	pan_gene_5238	100_Kernel_weight;Nodes_above_ear	100_Kernel_weight	0	0	1	0	0	0	0	0	0	0	0	0	0	0	0	0	0	0	0	0	1	0	0	0	0	0	2	dispensable
pan_gene_24444	pan_gene_24673	100_Kernel_weight;Anthesis-silking_interval;Chlorophyll_B	100_Kernel_weight;Leaf_length	0	0	1	0	0	0	0	0	0	0	0	0	0	0	0	0	0	0	0	0	0	0	0	0	0	0	1	private
pan_gene_24631	pan_gene_24886	100_Kernel_weight	100_Kernel_weight;Tassel_branch_number	0	0	1	0	0	0	1	0	0	0	1	1	0	0	0	0	1	0	0	0	1	1	1	0	0	1	9	dispensable
pan_gene_24631	pan_gene_25076	100_Kernel_weight	100_Kernel_weight	0	0	1	0	0	0	0	0	0	1	0	1	0	0	0	0	1	0	0	0	0	0	0	0	0	0	4	dispensable
pan_gene_24648	pan_gene_71382	100_Kernel_weight;Ear_row_number	100_Kernel_weight;Nitrate;Nodes_per_plant;PCA_of_metabolites:_PC2	0	0	1	0	0	0	0	0	0	0	0	0	0	0	0	0	0	0	0	0	0	0	0	0	0	0	1	private
pan_gene_24648	pan_gene_8131	100_Kernel_weight;Ear_row_number	100_Kernel_weight;Boxcox-transformed_leaf_angle;Leaf_length	0	0	1	0	1	1	0	0	0	0	0	0	0	1	0	0	0	0	1	0	0	0	1	0	0	0	6	dispensable
pan_gene_24676	pan_gene_24945	100_Kernel_weight	100_Kernel_weight	0	0	0	0	0	0	1	0	0	0	1	0	0	0	0	0	0	0	0	0	1	0	0	0	0	0	3	dispensable
pan_gene_24676	pan_gene_5532	100_Kernel_weight	100_Kernel_weight;Ear_height;Nodes_per_plant;Ratio_of_ear_height_to_total_height	0	0	1	1	0	1	0	1	0	0	1	0	1	0	0	0	0	0	1	0	1	0	0	1	0	0	9	dispensable
pan_gene_24737	pan_gene_578	100_Kernel_weight;Days_to_silk	100_Kernel_weight	0	0	1	0	0	0	0	0	0	1	0	0	0	0	0	0	0	0	1	0	0	0	0	0	0	0	3	dispensable
pan_gene_24737	pan_gene_618	100_Kernel_weight;Days_to_silk	100_Kernel_weight;Height_above_ear;Leaf_length	0	0	1	0	1	1	0	1	0	0	0	0	1	0	0	0	0	1	0	0	1	0	0	0	0	1	8	dispensable
pan_gene_24737	pan_gene_7720	100_Kernel_weight;Days_to_silk	100_Kernel_weight	0	0	1	0	0	0	0	0	0	0	0	0	0	0	0	0	0	0	0	0	0	0	0	0	0	0	1	private
pan_gene_24865	pan_gene_26952	100_Kernel_weight;Glucose;Ratio_of_ear_height_to_total_height;Tassel_branch_number	100_Kernel_weight	0	0	1	0	0	0	0	0	1	0	0	1	0	0	0	0	0	0	0	0	0	0	1	0	0	0	4	dispensable
pan_gene_24865	pan_gene_5220	100_Kernel_weight;Glucose;Ratio_of_ear_height_to_total_height;Tassel_branch_number	100_Kernel_weight;Ratio_of_ear_height_to_total_height;Starch	0	0	1	1	0	1	0	0	1	0	1	0	1	1	0	1	0	0	0	1	1	1	1	1	1	1	15	near-core
pan_gene_24865	pan_gene_5532	100_Kernel_weight;Glucose;Ratio_of_ear_height_to_total_height;Tassel_branch_number	100_Kernel_weight;Ear_height;Nodes_per_plant;Ratio_of_ear_height_to_total_height	0	0	1	0	1	1	0	0	1	0	0	0	0	0	0	1	0	0	0	0	0	0	0	0	0	0	5	dispensable
pan_gene_24865	pan_gene_6047	100_Kernel_weight;Glucose;Ratio_of_ear_height_to_total_height;Tassel_branch_number	100_Kernel_weight	0	0	1	1	0	0	0	0	1	0	0	0	0	0	0	1	0	0	0	0	0	0	0	0	0	0	4	dispensable
pan_gene_24865	pan_gene_7778	100_Kernel_weight;Glucose;Ratio_of_ear_height_to_total_height;Tassel_branch_number	100_Kernel_weight	0	0	0	0	1	0	0	0	0	0	0	0	0	0	0	0	0	0	0	0	0	0	0	0	0	0	1	private
pan_gene_24865	pan_gene_7783	100_Kernel_weight;Glucose;Ratio_of_ear_height_to_total_height;Tassel_branch_number	100_Kernel_weight;Days_to_anthesis;Photoperiod_growing-degree_days_to_anthesis	0	0	1	1	0	1	1	0	1	1	1	0	0	0	0	1	0	0	0	1	0	0	0	0	1	0	10	dispensable
pan_gene_24865	pan_gene_7792	100_Kernel_weight;Glucose;Ratio_of_ear_height_to_total_height;Tassel_branch_number	100_Kernel_weight;Tassel_length	0	0	0	0	0	0	1	0	0	0	0	0	1	0	0	0	0	0	0	0	1	0	0	0	0	1	4	dispensable
pan_gene_24878	pan_gene_24891	100_Kernel_weight;Malate	100_Kernel_weight	0	0	1	1	0	0	1	0	0	0	0	0	0	0	0	0	0	0	0	0	0	0	0	0	0	0	3	dispensable
pan_gene_24878	pan_gene_31524	100_Kernel_weight;Malate	100_Kernel_weight;Tassel_length	0	0	1	1	0	0	0	0	0	0	0	0	0	0	0	0	0	0	0	0	0	0	0	0	0	0	2	dispensable
pan_gene_24878	pan_gene_5249	100_Kernel_weight;Malate	100_Kernel_weight;Average_internode_length_(whole_plant);Glucose;Height_per_day_(until_flowering)	0	0	1	0	0	0	0	0	0	0	0	0	0	0	0	0	0	0	0	0	0	0	0	0	0	0	1	private
pan_gene_24891	pan_gene_31524	100_Kernel_weight	100_Kernel_weight;Tassel_length	0	0	1	1	0	0	0	0	0	0	0	0	0	0	0	0	0	0	0	0	0	0	0	0	0	0	2	dispensable
pan_gene_24891	pan_gene_5249	100_Kernel_weight	100_Kernel_weight;Average_internode_length_(whole_plant);Glucose;Height_per_day_(until_flowering)	0	0	1	0	0	0	0	0	0	0	0	0	0	0	0	0	0	0	0	0	0	0	0	0	0	0	1	private
pan_gene_24894	pan_gene_5342	100_Kernel_weight;Tassel_branch_number	100_Kernel_weight;Nodes_above_ear;Starch	0	0	1	0	0	0	1	1	0	0	0	0	0	0	0	0	0	0	0	0	0	0	0	0	0	0	3	dispensable
pan_gene_24894	pan_gene_5837	100_Kernel_weight;Tassel_branch_number	100_Kernel_weight;Ear_height;Sucrose;Tassel_branch_number	0	0	0	1	0	0	1	0	0	0	0	0	0	0	0	0	0	0	0	0	0	0	0	0	0	0	2	dispensable
pan_gene_24945	pan_gene_30044	100_Kernel_weight	100_Kernel_weight;Cob_diameter;Height_per_day_(until_flowering)	0	0	0	0	0	0	0	0	0	0	1	0	0	0	1	0	0	0	1	1	1	0	1	0	0	1	7	dispensable
pan_gene_24946	pan_gene_29904	100_Kernel_weight	100_Kernel_weight;Malate	0	0	1	0	0	0	0	0	0	0	0	0	0	0	0	0	0	0	0	0	0	0	0	0	0	0	1	private
pan_gene_25377	pan_gene_26812	100_Kernel_weight	100_Kernel_weight;Height_above_ear;Photoperiod_Growing-degree_days_to_silk;Photoperiod_growing-degree_days_to_anthesis	0	0	1	0	1	1	0	1	0	0	0	1	0	0	1	1	1	0	0	0	0	1	0	0	1	0	10	dispensable
pan_gene_25377	pan_gene_31759	100_Kernel_weight	100_Kernel_weight;Leaf_width;Northern_Leaf_Blight	0	0	0	0	0	0	0	0	0	0	0	0	0	0	0	1	0	0	0	0	0	0	0	0	0	0	1	private
pan_gene_25377	pan_gene_71382	100_Kernel_weight	100_Kernel_weight;Nitrate;Nodes_per_plant;PCA_of_metabolites:_PC2	0	0	1	0	0	0	0	0	0	0	0	0	0	0	0	0	0	0	0	0	0	0	0	0	0	0	1	private
pan_gene_25377	pan_gene_9236	100_Kernel_weight	100_Kernel_weight	0	0	1	0	1	1	0	1	0	1	0	1	0	0	0	1	0	1	1	1	1	1	1	1	1	0	15	near-core
pan_gene_25662	pan_gene_30839	100_Kernel_weight;Days_to_anthesis	100_Kernel_weight	0	0	1	0	0	0	0	0	0	0	1	0	0	0	0	0	0	0	0	0	0	0	0	0	0	0	2	dispensable
pan_gene_25662	pan_gene_8980	100_Kernel_weight;Days_to_anthesis	100_Kernel_weight	0	0	1	0	0	0	0	0	0	0	0	0	0	0	0	0	0	0	0	0	0	0	0	0	0	0	1	private
pan_gene_26379	pan_gene_5138	100_Kernel_weight	100_Kernel_weight	0	0	0	1	0	0	0	0	0	0	1	1	0	0	0	0	0	0	0	0	0	0	0	0	0	0	3	dispensable
pan_gene_26379	pan_gene_7783	100_Kernel_weight	100_Kernel_weight;Days_to_anthesis;Photoperiod_growing-degree_days_to_anthesis	0	0	0	0	0	0	0	0	0	0	1	0	0	0	0	0	0	0	0	0	0	0	0	0	0	0	1	private
pan_gene_26379	pan_gene_9236	100_Kernel_weight	100_Kernel_weight	0	0	0	1	0	0	0	0	0	0	1	0	0	0	0	0	0	1	0	0	0	0	0	0	0	0	3	dispensable
pan_gene_26812	pan_gene_39750	100_Kernel_weight;Height_above_ear;Photoperiod_Growing-degree_days_to_silk;Photoperiod_growing-degree_days_to_anthesis	100_Kernel_weight	0	0	1	0	0	0	0	0	0	0	0	0	0	0	0	0	0	0	0	0	0	0	0	0	0	0	1	private
pan_gene_26812	pan_gene_59791	100_Kernel_weight;Height_above_ear;Photoperiod_Growing-degree_days_to_silk;Photoperiod_growing-degree_days_to_anthesis	100_Kernel_weight;Days_to_silk;Northern_Leaf_Blight;Stalk_strength	0	0	1	1	0	0	0	1	0	0	0	0	0	1	0	0	0	0	0	0	1	0	1	0	0	0	6	dispensable
pan_gene_26812	pan_gene_978	100_Kernel_weight;Height_above_ear;Photoperiod_Growing-degree_days_to_silk;Photoperiod_growing-degree_days_to_anthesis	100_Kernel_weight	0	0	1	1	1	0	0	0	1	0	0	0	0	0	0	0	0	0	0	0	0	0	0	0	0	0	4	dispensable
pan_gene_26951	pan_gene_31028	100_Kernel_weight;Leaf_length;Plant_height	100_Kernel_weight	0	0	1	0	0	0	0	0	1	1	1	0	0	0	0	0	0	0	0	0	0	0	0	0	0	0	4	dispensable
pan_gene_26952	pan_gene_5220	100_Kernel_weight	100_Kernel_weight;Ratio_of_ear_height_to_total_height;Starch	0	0	1	0	0	0	0	0	1	0	0	0	0	0	0	0	0	0	0	0	0	0	1	0	0	0	3	dispensable
pan_gene_26952	pan_gene_618	100_Kernel_weight	100_Kernel_weight;Height_above_ear;Leaf_length	0	0	1	0	0	0	0	0	1	0	0	0	0	0	0	0	0	0	0	1	0	0	1	0	0	0	4	dispensable
pan_gene_26952	pan_gene_7783	100_Kernel_weight	100_Kernel_weight;Days_to_anthesis;Photoperiod_growing-degree_days_to_anthesis	0	0	1	0	0	0	0	0	1	0	1	0	0	0	0	0	0	0	0	0	0	0	1	1	0	0	5	dispensable
pan_gene_2776	pan_gene_8133	100_Kernel_weight;Days_to_anthesis;Nodes_to_ear	100_Kernel_weight	0	0	1	0	0	0	0	0	0	1	0	0	1	0	0	0	1	0	0	0	0	0	0	0	0	0	4	dispensable
pan_gene_27882	pan_gene_9328	100_Kernel_weight;Nodes_above_ear	100_Kernel_weight;Leaf_width	0	0	1	0	0	0	0	0	0	0	0	0	0	0	0	0	0	0	0	0	0	0	0	0	0	0	1	private
pan_gene_27957	pan_gene_9415	100_Kernel_weight	100_Kernel_weight	0	0	1	0	0	0	0	0	0	0	0	0	0	0	0	0	1	0	0	0	0	0	0	0	0	1	3	dispensable
pan_gene_28571	pan_gene_8133	100_Kernel_weight	100_Kernel_weight	0	0	1	0	1	0	1	1	0	1	0	1	1	1	0	1	1	0	0	0	0	1	0	1	0	0	12	near-core
pan_gene_28678	pan_gene_634	100_Kernel_weight	100_Kernel_weight;Tassel_length	0	0	1	0	1	1	0	0	1	0	1	1	0	1	0	1	1	0	1	0	0	0	1	0	0	1	12	near-core
pan_gene_2913	pan_gene_31028	100_Kernel_weight	100_Kernel_weight	0	0	1	0	0	0	0	0	0	1	1	0	0	0	1	1	0	0	0	0	0	0	0	0	0	0	5	dispensable
pan_gene_2913	pan_gene_32531	100_Kernel_weight	100_Kernel_weight;Ratio_of_ear_height_to_total_height;Tassel_branch_number	0	0	1	1	0	0	0	0	1	0	1	1	0	0	1	1	1	1	0	1	0	0	0	1	0	0	11	near-core
pan_gene_30032	pan_gene_30839	100_Kernel_weight;Height_per_day_(until_flowering)	100_Kernel_weight	0	0	1	0	0	0	0	0	0	0	0	0	0	0	0	0	0	0	0	0	0	0	0	0	0	0	1	private
pan_gene_30032	pan_gene_5240	100_Kernel_weight;Height_per_day_(until_flowering)	100_Kernel_weight;Boxcox-transformed_leaf_angle;Glucose	0	0	1	0	0	0	1	0	1	0	0	1	0	0	0	0	0	0	0	0	0	0	0	0	1	0	5	dispensable
pan_gene_30044	pan_gene_30554	100_Kernel_weight;Cob_diameter;Height_per_day_(until_flowering)	100_Kernel_weight;Plant_height	0	0	1	0	0	1	0	0	0	0	1	0	0	0	0	0	0	0	1	0	0	0	0	0	0	1	5	dispensable
pan_gene_30044	pan_gene_5220	100_Kernel_weight;Cob_diameter;Height_per_day_(until_flowering)	100_Kernel_weight;Ratio_of_ear_height_to_total_height;Starch	0	0	1	0	0	0	0	1	0	0	1	0	0	0	1	0	0	0	1	0	1	1	1	0	0	0	8	dispensable
pan_gene_30044	pan_gene_5555	100_Kernel_weight;Cob_diameter;Height_per_day_(until_flowering)	100_Kernel_weight;Average_internode_length_(above_ear);Average_internode_length_(whole_plant);Ear_row_number	0	0	1	0	0	0	0	0	0	0	1	0	0	0	0	0	0	0	0	0	0	0	0	0	0	0	2	dispensable
pan_gene_30044	pan_gene_618	100_Kernel_weight;Cob_diameter;Height_per_day_(until_flowering)	100_Kernel_weight;Height_above_ear;Leaf_length	0	0	1	0	0	1	0	1	0	0	1	0	0	0	0	0	0	0	1	1	1	0	1	0	0	0	8	dispensable
pan_gene_30044	pan_gene_7783	100_Kernel_weight;Cob_diameter;Height_per_day_(until_flowering)	100_Kernel_weight;Days_to_anthesis;Photoperiod_growing-degree_days_to_anthesis	0	0	1	0	0	1	0	1	0	0	1	1	0	0	1	0	0	0	1	0	1	1	1	0	0	0	10	dispensable
pan_gene_30044	pan_gene_9207	100_Kernel_weight;Cob_diameter;Height_per_day_(until_flowering)	100_Kernel_weight;Height_per_day_(until_flowering)	0	0	0	0	0	0	0	0	0	0	0	0	0	0	0	0	0	0	1	0	0	0	0	0	0	0	1	private
pan_gene_30053	pan_gene_3428	100_Kernel_weight;Southern_leaf_blight	100_Kernel_weight;Chlorophyll_B	0	0	1	0	0	0	0	0	0	0	0	0	0	0	0	0	0	0	0	0	0	0	0	0	0	0	1	private
pan_gene_30053	pan_gene_5238	100_Kernel_weight;Southern_leaf_blight	100_Kernel_weight	0	0	1	0	0	0	0	0	0	0	0	0	0	0	0	0	0	1	0	0	0	0	0	0	0	0	2	dispensable
pan_gene_30554	pan_gene_5555	100_Kernel_weight;Plant_height	100_Kernel_weight;Average_internode_length_(above_ear);Average_internode_length_(whole_plant);Ear_row_number	0	0	1	0	0	0	0	0	1	0	1	0	1	1	0	0	0	1	0	0	1	1	0	0	0	0	8	dispensable
pan_gene_30839	pan_gene_8980	100_Kernel_weight	100_Kernel_weight	0	0	1	1	0	0	0	0	0	1	0	1	1	1	0	1	0	1	0	0	1	0	0	0	1	0	10	dispensable
pan_gene_3085	pan_gene_5833	100_Kernel_weight	100_Kernel_weight	0	0	0	0	0	0	1	0	0	0	0	0	0	0	0	0	0	0	0	0	0	0	0	0	0	0	1	private
pan_gene_3085	pan_gene_810	100_Kernel_weight	100_Kernel_weight;Leaf_width	0	0	0	0	0	1	0	0	1	0	0	0	0	0	0	0	0	0	0	0	0	0	0	0	0	0	2	dispensable
pan_gene_31028	pan_gene_32531	100_Kernel_weight	100_Kernel_weight;Ratio_of_ear_height_to_total_height;Tassel_branch_number	0	0	1	0	0	1	0	0	1	0	1	1	0	0	0	1	0	0	1	0	0	0	0	1	0	0	8	dispensable
pan_gene_31028	pan_gene_645	100_Kernel_weight	100_Kernel_weight	0	0	1	0	0	1	0	0	0	1	0	1	0	0	0	0	0	0	1	0	0	0	0	0	0	0	5	dispensable
pan_gene_31329	pan_gene_9415	100_Kernel_weight	100_Kernel_weight	0	0	0	0	0	0	0	0	0	0	0	0	0	0	0	0	0	0	0	0	0	0	0	0	0	1	1	private
pan_gene_31453	pan_gene_7776	100_Kernel_weight	100_Kernel_weight	0	0	0	0	0	1	0	0	0	0	0	0	0	0	0	0	0	0	0	0	0	0	0	0	0	0	1	private
pan_gene_32531	pan_gene_97310	100_Kernel_weight;Ratio_of_ear_height_to_total_height;Tassel_branch_number	100_Kernel_weight;Nodes_above_ear	0	0	0	0	0	0	0	1	0	0	0	1	0	0	1	0	0	0	0	0	0	0	0	0	0	0	3	dispensable
pan_gene_32850	pan_gene_39750	100_Kernel_weight;Average_internode_length_(above_ear);Glutamate	100_Kernel_weight	0	0	1	0	0	0	0	0	0	0	0	0	0	0	0	0	0	0	0	0	0	0	0	0	0	0	1	private
pan_gene_32850	pan_gene_59791	100_Kernel_weight;Average_internode_length_(above_ear);Glutamate	100_Kernel_weight;Days_to_silk;Northern_Leaf_Blight;Stalk_strength	0	0	1	0	1	0	0	0	0	0	0	0	0	0	1	0	0	0	0	0	0	0	0	0	0	1	4	dispensable
pan_gene_32850	pan_gene_8129	100_Kernel_weight;Average_internode_length_(above_ear);Glutamate	100_Kernel_weight	0	0	1	0	0	0	0	0	0	0	0	0	0	0	0	0	0	0	0	0	0	0	0	0	0	0	1	private
pan_gene_32850	pan_gene_978	100_Kernel_weight;Average_internode_length_(above_ear);Glutamate	100_Kernel_weight	0	0	1	1	0	0	0	0	0	0	0	0	0	0	0	0	0	0	0	0	0	0	0	0	0	0	2	dispensable
pan_gene_3319	pan_gene_89523	100_Kernel_weight	100_Kernel_weight	0	0	1	0	0	0	0	0	0	0	0	0	0	0	0	0	0	0	0	0	0	0	0	0	0	0	1	private
pan_gene_3446	pan_gene_39750	100_Kernel_weight	100_Kernel_weight	0	0	1	0	0	0	0	0	0	0	0	0	0	0	0	0	0	0	0	0	0	0	0	0	0	0	1	private
pan_gene_3446	pan_gene_9036	100_Kernel_weight	100_Kernel_weight;Average_internode_length_(whole_plant);Height_above_ear;Height_per_day_(until_flowering);Plant_height	0	0	1	1	0	1	1	0	0	0	0	1	0	0	0	1	0	0	0	0	0	0	1	0	0	1	8	dispensable
pan_gene_3940	pan_gene_5243	100_Kernel_weight	100_Kernel_weight;Boxcox-transformed_leaf_angle	0	0	1	0	0	1	0	0	1	0	0	0	0	0	0	0	0	0	0	0	0	0	0	0	0	0	3	dispensable
pan_gene_39750	pan_gene_51040	100_Kernel_weight	100_Kernel_weight	0	0	1	0	0	0	0	0	0	0	0	0	0	0	0	0	0	0	0	0	0	0	0	0	0	0	1	private
pan_gene_39750	pan_gene_5243	100_Kernel_weight	100_Kernel_weight;Boxcox-transformed_leaf_angle	0	0	1	0	0	0	0	0	0	0	0	0	0	0	0	0	0	0	0	0	0	0	0	0	0	0	1	private
pan_gene_39750	pan_gene_59791	100_Kernel_weight	100_Kernel_weight;Days_to_silk;Northern_Leaf_Blight;Stalk_strength	0	0	1	0	0	0	0	0	0	0	0	0	0	0	0	0	0	0	0	0	0	0	0	0	0	0	1	private
pan_gene_39750	pan_gene_978	100_Kernel_weight	100_Kernel_weight	0	0	1	0	0	0	0	0	0	0	0	0	0	0	0	0	0	0	0	0	0	0	0	0	0	0	1	private
pan_gene_4741	pan_gene_9010	100_Kernel_weight	100_Kernel_weight;Leaf_width	0	0	0	0	0	0	0	0	0	0	0	0	0	0	0	0	0	0	0	0	0	1	0	0	0	0	1	private
pan_gene_4741	pan_gene_9415	100_Kernel_weight	100_Kernel_weight	0	0	0	0	0	0	0	0	0	0	0	0	0	0	0	0	0	1	0	0	0	0	0	0	0	0	1	private
pan_gene_5138	pan_gene_867	100_Kernel_weight	100_Kernel_weight;Leaf_width	0	0	0	0	0	0	0	0	0	0	0	0	0	0	1	0	0	0	0	0	0	0	0	0	0	0	1	private
pan_gene_5220	pan_gene_5555	100_Kernel_weight;Ratio_of_ear_height_to_total_height;Starch	100_Kernel_weight;Average_internode_length_(above_ear);Average_internode_length_(whole_plant);Ear_row_number	0	0	1	1	0	1	0	0	1	0	1	0	0	1	0	0	1	0	0	0	0	0	0	0	0	0	7	dispensable
pan_gene_5220	pan_gene_848	100_Kernel_weight;Ratio_of_ear_height_to_total_height;Starch	100_Kernel_weight;Ear_row_number	0	0	1	0	0	0	0	0	0	0	0	0	0	0	0	0	0	0	0	0	0	0	0	0	0	0	1	private
pan_gene_5243	pan_gene_8129	100_Kernel_weight;Boxcox-transformed_leaf_angle	100_Kernel_weight	0	0	1	0	0	0	0	0	0	0	0	0	0	0	0	0	0	0	0	0	0	0	0	0	0	0	1	private
pan_gene_5243	pan_gene_978	100_Kernel_weight;Boxcox-transformed_leaf_angle	100_Kernel_weight	0	0	1	0	0	0	0	0	1	0	0	0	0	0	0	0	0	0	0	0	0	0	0	0	0	0	2	dispensable
pan_gene_5342	pan_gene_5611	100_Kernel_weight;Nodes_above_ear;Starch	100_Kernel_weight;Plant_height	0	0	1	0	0	0	0	0	0	0	0	0	0	0	0	0	0	0	0	0	0	0	1	0	0	0	2	dispensable
pan_gene_5342	pan_gene_5837	100_Kernel_weight;Nodes_above_ear;Starch	100_Kernel_weight;Ear_height;Sucrose;Tassel_branch_number	0	0	0	0	0	0	1	0	0	0	0	0	0	0	0	0	0	0	0	0	0	0	0	0	0	0	1	private
pan_gene_5342	pan_gene_9328	100_Kernel_weight;Nodes_above_ear;Starch	100_Kernel_weight;Leaf_width	0	0	1	0	0	0	1	0	0	0	0	0	0	0	0	0	0	0	0	0	0	0	0	0	0	0	2	dispensable
pan_gene_5346	pan_gene_614	100_Kernel_weight;Leaf_length;Nodes_above_ear;Nodes_per_plant	100_Kernel_weight;Nodes_to_ear;Northern_Leaf_Blight	0	0	0	0	0	0	0	0	0	0	0	0	0	0	0	1	0	0	0	0	0	0	0	0	0	0	1	private
pan_gene_5532	pan_gene_5555	100_Kernel_weight;Ear_height;Nodes_per_plant;Ratio_of_ear_height_to_total_height	100_Kernel_weight;Average_internode_length_(above_ear);Average_internode_length_(whole_plant);Ear_row_number	0	0	1	0	0	0	0	0	1	0	1	0	0	0	1	0	0	1	0	0	0	1	0	0	0	1	7	dispensable
pan_gene_5532	pan_gene_71382	100_Kernel_weight;Ear_height;Nodes_per_plant;Ratio_of_ear_height_to_total_height	100_Kernel_weight;Nitrate;Nodes_per_plant;PCA_of_metabolites:_PC2	0	0	1	0	0	0	0	0	0	0	0	0	0	0	0	0	0	0	0	0	0	0	0	0	0	0	1	private
pan_gene_5555	pan_gene_618	100_Kernel_weight;Average_internode_length_(above_ear);Average_internode_length_(whole_plant);Ear_row_number	100_Kernel_weight;Height_above_ear;Leaf_length	0	0	1	0	0	1	0	1	1	0	0	0	0	1	0	0	1	1	0	0	0	1	0	0	0	0	8	dispensable
pan_gene_5555	pan_gene_7783	100_Kernel_weight;Average_internode_length_(above_ear);Average_internode_length_(whole_plant);Ear_row_number	100_Kernel_weight;Days_to_anthesis;Photoperiod_growing-degree_days_to_anthesis	0	0	1	0	0	1	0	1	1	0	1	0	0	1	1	0	1	1	0	0	1	0	0	0	0	0	10	dispensable
pan_gene_5555	pan_gene_8223	100_Kernel_weight;Average_internode_length_(above_ear);Average_internode_length_(whole_plant);Ear_row_number	100_Kernel_weight	0	0	1	0	0	0	0	0	0	0	0	0	0	0	0	0	0	0	0	0	0	0	0	0	0	0	1	private
pan_gene_5611	pan_gene_5837	100_Kernel_weight;Plant_height	100_Kernel_weight;Ear_height;Sucrose;Tassel_branch_number	0	0	0	1	0	0	0	0	0	0	0	0	0	0	0	0	1	0	0	0	0	0	0	0	0	0	2	dispensable
pan_gene_5611	pan_gene_7776	100_Kernel_weight;Plant_height	100_Kernel_weight	0	0	0	1	0	0	0	0	0	0	0	0	0	0	0	0	0	0	0	0	0	0	0	0	0	0	1	private
pan_gene_578	pan_gene_7720	100_Kernel_weight	100_Kernel_weight	0	0	1	0	0	0	0	0	0	0	0	0	0	0	0	0	0	0	0	0	0	0	0	0	0	0	1	private
pan_gene_5833	pan_gene_810	100_Kernel_weight	100_Kernel_weight;Leaf_width	0	0	0	0	0	0	0	0	0	0	0	0	0	0	0	0	0	0	1	0	0	0	0	0	0	0	1	private
pan_gene_5836	pan_gene_7792	100_Kernel_weight;Sucrose;Tassel_branch_number	100_Kernel_weight;Tassel_length	0	0	0	0	1	0	0	0	0	0	0	0	0	0	0	0	0	0	0	0	0	0	0	0	0	0	1	private
pan_gene_5837	pan_gene_9328	100_Kernel_weight;Ear_height;Sucrose;Tassel_branch_number	100_Kernel_weight;Leaf_width	0	0	0	0	0	1	0	0	0	0	0	0	0	0	0	0	1	0	0	0	0	0	0	0	0	0	2	dispensable
pan_gene_59791	pan_gene_8129	100_Kernel_weight;Days_to_silk;Northern_Leaf_Blight;Stalk_strength	100_Kernel_weight	0	0	1	0	0	0	0	0	0	0	0	0	0	0	0	0	0	0	0	0	0	0	0	0	0	0	1	private
pan_gene_59791	pan_gene_978	100_Kernel_weight;Days_to_silk;Northern_Leaf_Blight;Stalk_strength	100_Kernel_weight	0	0	1	1	0	1	0	0	0	0	0	0	0	0	0	0	0	0	0	0	0	0	0	0	0	0	3	dispensable
pan_gene_6047	pan_gene_8103	100_Kernel_weight	100_Kernel_weight	0	0	1	1	0	1	0	1	1	0	1	0	0	0	0	0	0	0	0	0	1	0	1	0	1	0	9	dispensable
pan_gene_6047	pan_gene_9236	100_Kernel_weight	100_Kernel_weight	0	0	1	1	1	1	1	0	1	0	1	1	0	1	1	1	0	1	1	0	1	1	1	1	1	1	19	near-core
pan_gene_614	pan_gene_810	100_Kernel_weight;Nodes_to_ear;Northern_Leaf_Blight	100_Kernel_weight;Leaf_width	0	0	1	0	0	0	0	0	0	0	0	0	0	0	0	0	0	0	0	0	1	0	0	0	0	0	2	dispensable
pan_gene_614	pan_gene_97360	100_Kernel_weight;Nodes_to_ear;Northern_Leaf_Blight	100_Kernel_weight;Southern_leaf_blight	0	0	1	0	0	0	0	0	0	0	0	0	0	0	0	0	0	0	0	0	0	0	0	0	0	0	1	private
pan_gene_618	pan_gene_71382	100_Kernel_weight;Height_above_ear;Leaf_length	100_Kernel_weight;Nitrate;Nodes_per_plant;PCA_of_metabolites:_PC2	0	0	1	0	0	0	0	0	0	0	1	0	0	0	0	0	0	0	0	1	0	1	0	0	0	0	4	dispensable
pan_gene_71382	pan_gene_9236	100_Kernel_weight;Nitrate;Nodes_per_plant;PCA_of_metabolites:_PC2	100_Kernel_weight	0	0	1	0	0	0	0	0	0	0	0	0	0	0	0	0	0	0	0	0	0	1	0	0	0	0	2	dispensable
pan_gene_7783	pan_gene_810	100_Kernel_weight;Days_to_anthesis;Photoperiod_growing-degree_days_to_anthesis	100_Kernel_weight;Leaf_width	0	0	1	1	0	1	0	0	1	0	0	0	0	0	0	0	0	0	0	0	0	0	0	0	0	0	4	dispensable
pan_gene_7783	pan_gene_8223	100_Kernel_weight;Days_to_anthesis;Photoperiod_growing-degree_days_to_anthesis	100_Kernel_weight	0	0	1	0	0	0	0	0	0	0	0	0	0	0	0	0	0	0	0	0	1	0	0	0	0	0	2	dispensable
pan_gene_7792	pan_gene_810	100_Kernel_weight;Tassel_length	100_Kernel_weight;Leaf_width	0	0	0	0	0	0	1	0	0	0	0	0	0	0	0	0	0	0	0	0	0	0	0	0	0	0	1	private
pan_gene_7792	pan_gene_9207	100_Kernel_weight;Tassel_length	100_Kernel_weight;Height_per_day_(until_flowering)	0	0	0	0	1	0	0	0	0	0	0	0	0	0	0	0	0	0	0	0	0	0	0	0	0	0	1	private
pan_gene_7792	pan_gene_97360	100_Kernel_weight;Tassel_length	100_Kernel_weight;Southern_leaf_blight	0	0	0	0	1	0	0	0	0	0	0	0	0	0	0	0	0	0	0	0	0	0	0	0	0	0	1	private
pan_gene_810	pan_gene_97360	100_Kernel_weight;Leaf_width	100_Kernel_weight;Southern_leaf_blight	0	0	1	0	0	0	0	0	0	0	0	0	0	0	0	0	0	0	0	0	0	0	0	0	0	0	1	private
pan_gene_8129	pan_gene_978	100_Kernel_weight	100_Kernel_weight	0	0	1	0	0	0	0	0	0	0	0	0	0	0	0	0	0	0	0	0	0	0	0	0	0	0	1	private
pan_gene_9008	pan_gene_97360	100_Kernel_weight;Leaf_width	100_Kernel_weight;Southern_leaf_blight	0	0	1	0	0	0	0	0	0	0	0	0	0	0	0	0	0	0	0	0	0	0	1	0	0	0	2	dispensable
pan_gene_9036	pan_gene_926	100_Kernel_weight;Average_internode_length_(whole_plant);Height_above_ear;Height_per_day_(until_flowering);Plant_height	100_Kernel_weight	0	0	1	0	0	0	0	0	0	0	0	0	0	0	0	0	0	0	0	0	0	0	0	0	0	0	1	private
pan_gene_10150	pan_gene_16421	100_Kernel_weight	100_Kernel_weight;Glucose;Height_above_ear	0	0	0	1	0	0	0	0	0	0	0	0	0	0	0	0	0	0	0	0	0	0	0	0	0	0	1	private
pan_gene_10150	pan_gene_30033	100_Kernel_weight	100_Kernel_weight	0	0	0	1	0	0	0	0	0	0	0	0	0	0	0	0	0	0	0	0	0	0	0	0	0	0	1	private
pan_gene_101784	pan_gene_18363	100_Kernel_weight;Days_to_silk	100_Kernel_weight	0	0	0	1	0	0	1	0	0	0	1	0	0	0	1	0	1	0	0	0	0	0	1	0	0	0	6	dispensable
pan_gene_101784	pan_gene_29432	100_Kernel_weight;Days_to_silk	100_Kernel_weight	0	0	0	1	0	0	0	0	0	0	0	0	0	0	0	0	0	0	0	0	0	0	0	0	0	0	1	private
pan_gene_101784	pan_gene_928	100_Kernel_weight;Days_to_silk	100_Kernel_weight	0	0	0	1	0	1	0	1	0	0	0	0	0	0	0	1	0	0	0	1	0	0	0	0	0	0	5	dispensable
pan_gene_10760	pan_gene_23563	100_Kernel_weight;Height_above_ear	100_Kernel_weight;Boxcox-transformed_leaf_angle;Cob_diameter;Sucrose	0	0	0	1	0	0	0	0	0	0	0	0	0	0	0	0	0	0	0	0	0	0	0	0	0	0	1	private
pan_gene_10760	pan_gene_24528	100_Kernel_weight;Height_above_ear	100_Kernel_weight;Height_above_ear;Leaf_length	0	0	0	1	0	0	0	0	0	0	0	0	0	0	0	0	0	0	0	0	0	0	0	0	0	0	1	private
pan_gene_10760	pan_gene_24878	100_Kernel_weight;Height_above_ear	100_Kernel_weight;Malate	0	0	0	1	0	0	0	0	0	0	0	0	0	0	0	0	0	0	0	0	0	0	0	0	0	0	1	private
pan_gene_10760	pan_gene_24891	100_Kernel_weight;Height_above_ear	100_Kernel_weight	0	0	0	1	0	0	0	0	0	0	0	0	0	0	0	0	0	0	0	0	0	0	0	0	0	0	1	private
pan_gene_10760	pan_gene_5689	100_Kernel_weight;Height_above_ear	100_Kernel_weight	0	0	0	1	0	0	0	0	0	0	0	0	0	0	0	0	0	0	0	0	0	0	0	0	0	0	1	private
pan_gene_10802	pan_gene_19327	100_Kernel_weight;Anthesis-silking_interval;PCA_of_metabolites:_PC2;Ratio_of_ear_height_to_total_height	100_Kernel_weight;Anthesis-silking_interval;Fructose;Nitrate	0	0	0	1	0	0	0	0	0	0	0	0	0	0	0	0	0	0	0	0	0	0	0	0	0	0	1	private
pan_gene_10802	pan_gene_24676	100_Kernel_weight;Anthesis-silking_interval;PCA_of_metabolites:_PC2;Ratio_of_ear_height_to_total_height	100_Kernel_weight	0	0	0	1	0	0	0	0	1	0	0	0	0	0	0	0	0	0	0	0	0	0	0	0	0	0	2	dispensable
pan_gene_10802	pan_gene_24945	100_Kernel_weight;Anthesis-silking_interval;PCA_of_metabolites:_PC2;Ratio_of_ear_height_to_total_height	100_Kernel_weight	0	0	0	0	0	0	0	0	0	0	0	1	0	0	0	0	0	0	0	0	0	0	0	0	1	0	2	dispensable
pan_gene_10802	pan_gene_26952	100_Kernel_weight;Anthesis-silking_interval;PCA_of_metabolites:_PC2;Ratio_of_ear_height_to_total_height	100_Kernel_weight	0	0	0	1	0	0	0	0	1	0	0	0	0	0	0	0	0	0	0	0	0	0	0	1	0	0	3	dispensable
pan_gene_10802	pan_gene_28678	100_Kernel_weight;Anthesis-silking_interval;PCA_of_metabolites:_PC2;Ratio_of_ear_height_to_total_height	100_Kernel_weight	0	0	0	1	0	0	0	0	1	0	0	0	0	0	0	0	0	0	0	0	0	0	0	0	0	0	2	dispensable
pan_gene_10802	pan_gene_5532	100_Kernel_weight;Anthesis-silking_interval;PCA_of_metabolites:_PC2;Ratio_of_ear_height_to_total_height	100_Kernel_weight;Ear_height;Nodes_per_plant;Ratio_of_ear_height_to_total_height	0	0	0	1	0	0	0	0	1	0	0	1	0	0	0	1	0	1	0	0	0	0	0	0	0	0	5	dispensable
pan_gene_10802	pan_gene_578	100_Kernel_weight;Anthesis-silking_interval;PCA_of_metabolites:_PC2;Ratio_of_ear_height_to_total_height	100_Kernel_weight	0	0	0	1	0	0	0	0	0	0	1	0	0	0	0	0	0	0	1	0	0	0	0	0	0	0	3	dispensable
pan_gene_10802	pan_gene_5836	100_Kernel_weight;Anthesis-silking_interval;PCA_of_metabolites:_PC2;Ratio_of_ear_height_to_total_height	100_Kernel_weight;Sucrose;Tassel_branch_number	0	0	0	0	1	0	0	0	0	0	0	0	0	0	0	0	0	0	0	0	0	0	0	0	0	0	1	private
pan_gene_10802	pan_gene_634	100_Kernel_weight;Anthesis-silking_interval;PCA_of_metabolites:_PC2;Ratio_of_ear_height_to_total_height	100_Kernel_weight;Tassel_length	0	0	0	1	0	0	0	0	1	0	0	0	0	0	0	0	0	0	0	0	0	1	0	0	0	0	3	dispensable
pan_gene_10829	pan_gene_11870	100_Kernel_weight;Nodes_to_ear;Photoperiod_Growing-degree_days_to_silk;Plant_height	100_Kernel_weight;Glutamate	0	0	0	1	1	0	0	0	0	0	0	0	0	0	0	0	0	0	0	0	0	0	0	0	0	0	2	dispensable
pan_gene_10829	pan_gene_19198	100_Kernel_weight;Nodes_to_ear;Photoperiod_Growing-degree_days_to_silk;Plant_height	100_Kernel_weight	0	0	0	1	0	0	0	0	1	0	0	0	0	0	0	0	0	0	0	0	0	0	0	0	0	0	2	dispensable
pan_gene_10829	pan_gene_21746	100_Kernel_weight;Nodes_to_ear;Photoperiod_Growing-degree_days_to_silk;Plant_height	100_Kernel_weight	0	0	0	1	1	0	0	0	0	0	0	0	0	0	0	0	0	0	0	0	0	0	0	0	0	0	2	dispensable
pan_gene_10829	pan_gene_24865	100_Kernel_weight;Nodes_to_ear;Photoperiod_Growing-degree_days_to_silk;Plant_height	100_Kernel_weight;Glucose;Ratio_of_ear_height_to_total_height;Tassel_branch_number	0	0	0	1	0	0	0	0	1	0	0	0	0	0	0	0	0	0	0	0	0	0	0	0	0	0	2	dispensable
pan_gene_10829	pan_gene_25377	100_Kernel_weight;Nodes_to_ear;Photoperiod_Growing-degree_days_to_silk;Plant_height	100_Kernel_weight	0	0	0	0	1	1	0	1	0	0	0	1	0	0	0	1	1	1	0	0	0	0	0	1	1	1	10	dispensable
pan_gene_10829	pan_gene_26379	100_Kernel_weight;Nodes_to_ear;Photoperiod_Growing-degree_days_to_silk;Plant_height	100_Kernel_weight	0	0	0	1	0	1	0	0	0	0	1	1	0	0	1	0	0	0	0	0	0	1	0	0	0	0	6	dispensable
pan_gene_10829	pan_gene_3085	100_Kernel_weight;Nodes_to_ear;Photoperiod_Growing-degree_days_to_silk;Plant_height	100_Kernel_weight	0	0	0	0	0	0	0	0	0	0	1	0	0	0	0	1	0	0	1	0	0	0	0	0	0	1	4	dispensable
pan_gene_10829	pan_gene_3928	100_Kernel_weight;Nodes_to_ear;Photoperiod_Growing-degree_days_to_silk;Plant_height	100_Kernel_weight;Leaf_width	0	0	0	1	0	0	0	0	0	0	0	0	0	0	0	0	0	1	1	0	0	1	1	0	1	0	6	dispensable
pan_gene_10829	pan_gene_5138	100_Kernel_weight;Nodes_to_ear;Photoperiod_Growing-degree_days_to_silk;Plant_height	100_Kernel_weight	0	0	0	1	0	0	0	0	0	0	0	1	0	0	0	0	0	0	1	0	0	1	1	1	1	0	7	dispensable
pan_gene_10829	pan_gene_6019	100_Kernel_weight;Nodes_to_ear;Photoperiod_Growing-degree_days_to_silk;Plant_height	100_Kernel_weight	0	0	0	1	0	0	0	0	0	0	0	0	0	0	0	0	0	0	0	0	0	0	0	0	0	0	1	private
pan_gene_10829	pan_gene_9571	100_Kernel_weight;Nodes_to_ear;Photoperiod_Growing-degree_days_to_silk;Plant_height	100_Kernel_weight	0	0	0	1	0	0	0	0	0	0	0	0	0	0	0	0	0	0	0	0	0	0	0	0	0	0	1	private
pan_gene_10830	pan_gene_23563	100_Kernel_weight;Ear_height;Height_per_day_(until_flowering);Nodes_above_ear;Plant_height	100_Kernel_weight;Boxcox-transformed_leaf_angle;Cob_diameter;Sucrose	0	0	0	1	0	0	0	0	0	0	0	0	0	0	0	0	0	0	0	0	0	0	0	0	0	0	1	private
pan_gene_11870	pan_gene_1399	100_Kernel_weight;Glutamate	100_Kernel_weight	0	0	0	1	0	0	0	0	0	0	0	0	0	0	0	0	0	0	0	0	0	0	0	0	0	0	1	private
pan_gene_11870	pan_gene_14597	100_Kernel_weight;Glutamate	100_Kernel_weight;Leaf_length	0	0	0	1	0	0	0	0	0	0	0	0	0	0	0	0	0	0	0	0	0	0	0	0	0	0	1	private
pan_gene_11870	pan_gene_15929	100_Kernel_weight;Glutamate	100_Kernel_weight	0	0	0	1	0	1	0	0	0	0	1	0	0	0	0	0	0	0	0	0	0	0	0	0	1	0	4	dispensable
pan_gene_11870	pan_gene_19198	100_Kernel_weight;Glutamate	100_Kernel_weight	0	0	0	1	1	1	0	1	0	0	0	0	0	0	0	0	0	0	0	0	0	0	0	0	0	0	4	dispensable
pan_gene_11870	pan_gene_19311	100_Kernel_weight;Glutamate	100_Kernel_weight;Average_internode_length_(above_ear);Glutamate;Nodes_per_plant;PCA_of_metabolites:_PC1	0	0	0	1	0	1	0	0	0	0	1	0	0	0	0	0	0	0	0	0	0	1	0	0	0	0	4	dispensable
pan_gene_11870	pan_gene_19494	100_Kernel_weight;Glutamate	100_Kernel_weight;Glutamate	0	0	0	1	0	0	0	0	0	0	0	0	0	0	0	0	0	0	0	0	0	0	0	0	0	0	1	private
pan_gene_11870	pan_gene_19520	100_Kernel_weight;Glutamate	100_Kernel_weight	0	0	0	1	0	0	0	1	0	0	0	0	0	0	0	0	0	0	0	0	0	0	0	0	0	0	2	dispensable
pan_gene_11870	pan_gene_19595	100_Kernel_weight;Glutamate	100_Kernel_weight;Average_internode_length_(below_ear)	0	0	0	1	0	0	0	0	0	0	1	0	0	0	0	0	0	0	0	0	0	0	0	0	0	0	2	dispensable
pan_gene_11870	pan_gene_19614	100_Kernel_weight;Glutamate	100_Kernel_weight;Days_to_anthesis	0	0	0	1	0	0	0	0	0	0	0	0	0	0	0	0	0	0	0	0	0	0	0	0	0	0	1	private
pan_gene_11870	pan_gene_24605	100_Kernel_weight;Glutamate	100_Kernel_weight;Ear_row_number;Tassel_branch_number	0	0	0	1	0	0	0	0	0	0	0	0	0	0	0	0	0	0	0	0	0	0	0	0	0	0	1	private
pan_gene_11870	pan_gene_24945	100_Kernel_weight;Glutamate	100_Kernel_weight	0	0	0	0	1	0	0	0	0	0	1	0	0	0	0	0	0	0	0	0	0	0	0	0	0	0	2	dispensable
pan_gene_11870	pan_gene_25377	100_Kernel_weight;Glutamate	100_Kernel_weight	0	0	0	0	1	1	0	0	0	0	0	0	0	0	1	0	0	0	0	0	0	1	1	1	0	0	6	dispensable
pan_gene_11870	pan_gene_26379	100_Kernel_weight;Glutamate	100_Kernel_weight	0	0	0	1	0	0	0	0	0	0	1	0	0	0	0	0	0	0	0	0	0	0	0	0	0	0	2	dispensable
pan_gene_11870	pan_gene_26812	100_Kernel_weight;Glutamate	100_Kernel_weight;Height_above_ear;Photoperiod_Growing-degree_days_to_silk;Photoperiod_growing-degree_days_to_anthesis	0	0	0	1	1	1	0	1	0	0	1	0	0	0	0	0	0	0	0	0	0	0	0	0	0	0	5	dispensable
pan_gene_11870	pan_gene_3085	100_Kernel_weight;Glutamate	100_Kernel_weight	0	0	0	0	0	1	0	1	0	0	1	0	0	0	0	0	0	0	0	0	0	1	0	0	0	0	4	dispensable
pan_gene_11870	pan_gene_31506	100_Kernel_weight;Glutamate	100_Kernel_weight	0	0	0	0	1	0	0	1	0	0	0	0	0	0	0	0	0	0	0	0	0	0	0	0	0	0	2	dispensable
pan_gene_11870	pan_gene_5138	100_Kernel_weight;Glutamate	100_Kernel_weight	0	0	0	1	1	1	0	1	0	0	1	0	0	0	0	0	0	0	0	0	0	0	0	0	0	0	5	dispensable
pan_gene_11870	pan_gene_5555	100_Kernel_weight;Glutamate	100_Kernel_weight;Average_internode_length_(above_ear);Average_internode_length_(whole_plant);Ear_row_number	0	0	0	1	1	1	0	0	0	0	1	0	0	0	0	0	0	0	0	0	0	0	0	0	0	0	4	dispensable
pan_gene_11870	pan_gene_59791	100_Kernel_weight;Glutamate	100_Kernel_weight;Days_to_silk;Northern_Leaf_Blight;Stalk_strength	0	0	0	1	1	0	0	0	0	0	0	0	0	0	0	0	0	0	0	0	0	0	0	0	0	0	2	dispensable
pan_gene_11870	pan_gene_6019	100_Kernel_weight;Glutamate	100_Kernel_weight	0	0	0	1	1	0	0	0	0	0	1	0	0	0	0	0	0	0	0	0	0	0	0	0	0	0	3	dispensable
pan_gene_11870	pan_gene_6047	100_Kernel_weight;Glutamate	100_Kernel_weight	0	0	0	1	1	1	0	0	0	0	1	0	0	1	0	0	0	0	0	0	0	1	1	0	0	0	7	dispensable
pan_gene_11870	pan_gene_618	100_Kernel_weight;Glutamate	100_Kernel_weight;Height_above_ear;Leaf_length	0	0	0	1	1	1	0	0	0	0	1	0	0	0	0	0	0	1	0	0	0	1	1	0	0	0	7	dispensable
pan_gene_11870	pan_gene_7791	100_Kernel_weight;Glutamate	100_Kernel_weight	0	0	0	0	0	1	0	1	0	0	0	0	0	0	0	0	0	0	0	0	0	0	0	0	0	0	2	dispensable
pan_gene_11870	pan_gene_9236	100_Kernel_weight;Glutamate	100_Kernel_weight	0	0	0	1	1	1	0	1	0	0	0	0	0	0	0	0	0	0	0	0	0	1	0	0	0	0	5	dispensable
pan_gene_11918	pan_gene_24648	100_Kernel_weight	100_Kernel_weight;Ear_row_number	0	0	0	1	0	0	0	0	0	0	0	0	0	0	0	0	0	0	0	0	0	0	0	0	0	0	1	private
pan_gene_11918	pan_gene_32339	100_Kernel_weight	100_Kernel_weight	0	0	0	1	0	0	0	0	0	0	0	0	0	0	0	0	0	0	0	0	0	0	0	0	0	0	1	private
pan_gene_11918	pan_gene_3940	100_Kernel_weight	100_Kernel_weight	0	0	0	1	0	0	0	0	0	0	0	0	0	0	0	0	0	0	0	0	0	0	0	0	0	0	1	private
pan_gene_1193	pan_gene_22525	100_Kernel_weight;Average_internode_length_(whole_plant);Cob_diameter;Ear_row_number;Glutamate;Leaf_length;PCA_of_metabolites:_PC1;Tassel_length	100_Kernel_weight;Leaf_width	0	0	0	1	0	0	0	0	0	0	0	0	0	0	0	0	0	0	0	0	0	0	0	0	0	0	1	private
pan_gene_1193	pan_gene_30984	100_Kernel_weight;Average_internode_length_(whole_plant);Cob_diameter;Ear_row_number;Glutamate;Leaf_length;PCA_of_metabolites:_PC1;Tassel_length	100_Kernel_weight;Glucose;PCA_of_metabolites:_PC2	0	0	0	1	0	0	0	0	0	0	0	0	0	0	0	0	0	0	0	0	0	0	0	0	0	0	1	private
pan_gene_12000	pan_gene_15087	100_Kernel_weight	100_Kernel_weight;Average_internode_length_(whole_plant);Ear_row_number	0	0	0	1	0	0	0	0	0	0	0	0	0	0	0	0	0	0	0	0	0	0	0	0	0	0	1	private
pan_gene_12000	pan_gene_2776	100_Kernel_weight	100_Kernel_weight;Days_to_anthesis;Nodes_to_ear	0	0	0	1	1	0	0	0	0	0	0	1	0	1	0	0	1	0	0	0	0	0	0	0	0	0	5	dispensable
pan_gene_12000	pan_gene_935	100_Kernel_weight	100_Kernel_weight	0	0	0	1	0	0	0	0	0	0	0	0	0	0	0	0	0	0	0	0	0	0	0	0	0	0	1	private
pan_gene_1380	pan_gene_24673	100_Kernel_weight;Chlorophyll_A	100_Kernel_weight;Leaf_length	0	0	0	1	1	0	0	0	0	0	0	0	0	0	0	0	0	0	0	0	0	0	0	0	0	0	2	dispensable
pan_gene_1398	pan_gene_15929	100_Kernel_weight	100_Kernel_weight	0	0	0	0	0	0	0	0	0	0	0	0	0	0	0	1	0	0	0	0	0	0	0	0	0	0	1	private
pan_gene_1398	pan_gene_19327	100_Kernel_weight	100_Kernel_weight;Anthesis-silking_interval;Fructose;Nitrate	0	0	0	0	1	0	0	0	0	0	0	0	0	0	0	0	0	0	0	0	0	0	0	0	0	0	1	private
pan_gene_1398	pan_gene_32339	100_Kernel_weight	100_Kernel_weight	0	0	0	0	0	0	0	0	0	0	1	0	0	0	0	0	0	0	0	0	0	0	0	0	0	0	1	private
pan_gene_1398	pan_gene_3852	100_Kernel_weight	100_Kernel_weight	0	0	0	0	1	0	0	0	0	0	1	0	0	0	0	0	0	1	0	0	0	0	0	0	0	0	3	dispensable
pan_gene_1398	pan_gene_3940	100_Kernel_weight	100_Kernel_weight	0	0	0	0	0	1	0	0	0	0	0	0	0	0	0	0	0	0	0	0	0	0	0	0	0	0	1	private
pan_gene_1398	pan_gene_578	100_Kernel_weight	100_Kernel_weight	0	0	0	0	1	0	0	0	0	0	1	0	0	0	0	0	0	0	0	0	0	0	0	0	0	0	2	dispensable
pan_gene_1398	pan_gene_618	100_Kernel_weight	100_Kernel_weight;Height_above_ear;Leaf_length	0	0	0	0	0	0	0	0	1	0	0	0	0	0	0	0	0	0	0	1	0	0	0	0	0	1	3	dispensable
pan_gene_1398	pan_gene_634	100_Kernel_weight	100_Kernel_weight;Tassel_length	0	0	0	0	0	1	0	0	0	0	0	0	0	0	0	0	0	0	0	0	0	0	0	0	0	1	2	dispensable
pan_gene_1398	pan_gene_97360	100_Kernel_weight	100_Kernel_weight;Southern_leaf_blight	0	0	0	0	1	0	0	0	0	0	0	0	0	0	0	0	0	0	0	0	0	0	0	0	0	0	1	private
pan_gene_1399	pan_gene_15929	100_Kernel_weight	100_Kernel_weight	0	0	0	1	0	1	0	0	1	0	0	0	0	0	0	0	0	1	0	0	0	1	0	0	0	0	5	dispensable
pan_gene_1399	pan_gene_19198	100_Kernel_weight	100_Kernel_weight	0	0	0	1	0	0	0	0	0	0	0	0	0	0	0	0	0	0	0	0	0	0	0	0	0	0	1	private
pan_gene_1399	pan_gene_19494	100_Kernel_weight	100_Kernel_weight;Glutamate	0	0	0	1	0	0	0	0	0	0	0	0	0	0	0	0	0	0	0	1	0	1	0	0	0	0	3	dispensable
pan_gene_1399	pan_gene_19595	100_Kernel_weight	100_Kernel_weight;Average_internode_length_(below_ear)	0	0	0	1	0	0	0	0	0	0	0	0	0	0	0	0	0	0	0	0	0	0	0	0	0	0	1	private
pan_gene_1399	pan_gene_24865	100_Kernel_weight	100_Kernel_weight;Glucose;Ratio_of_ear_height_to_total_height;Tassel_branch_number	0	0	0	1	0	0	0	0	0	0	0	0	0	1	0	0	0	0	0	0	0	0	0	0	1	1	4	dispensable
pan_gene_1399	pan_gene_24945	100_Kernel_weight	100_Kernel_weight	0	0	0	0	0	0	0	0	0	0	0	0	0	0	0	0	0	0	0	1	0	0	0	0	0	0	1	private
pan_gene_1399	pan_gene_25377	100_Kernel_weight	100_Kernel_weight	0	0	0	0	0	0	0	0	0	0	0	0	0	0	0	0	0	0	0	0	0	1	0	0	0	0	1	private
pan_gene_1399	pan_gene_5220	100_Kernel_weight	100_Kernel_weight;Ratio_of_ear_height_to_total_height;Starch	0	0	0	1	0	0	0	0	0	0	0	0	0	0	0	0	0	0	0	0	0	0	0	0	1	0	2	dispensable
pan_gene_1399	pan_gene_6047	100_Kernel_weight	100_Kernel_weight	0	0	0	1	0	0	0	0	0	0	0	0	0	0	0	0	0	0	0	0	0	1	0	0	0	0	2	dispensable
pan_gene_1399	pan_gene_618	100_Kernel_weight	100_Kernel_weight;Height_above_ear;Leaf_length	0	0	0	1	0	0	0	0	0	0	0	0	0	0	0	0	0	0	0	1	0	1	0	0	0	0	3	dispensable
pan_gene_1399	pan_gene_7778	100_Kernel_weight	100_Kernel_weight	0	0	0	0	1	0	0	0	0	0	0	0	0	0	0	0	0	0	0	0	0	0	0	0	0	0	1	private
pan_gene_1399	pan_gene_9236	100_Kernel_weight	100_Kernel_weight	0	0	0	1	0	0	0	0	0	0	0	0	0	0	0	0	0	0	0	0	0	1	0	0	0	0	2	dispensable
pan_gene_14597	pan_gene_21746	100_Kernel_weight;Leaf_length	100_Kernel_weight	0	0	0	1	0	0	0	0	0	0	0	0	0	0	0	0	0	0	0	0	0	0	0	0	0	0	1	private
pan_gene_14597	pan_gene_24890	100_Kernel_weight;Leaf_length	100_Kernel_weight	0	0	0	1	0	0	0	0	0	0	0	0	0	0	0	0	0	0	0	0	0	0	0	0	0	0	1	private
pan_gene_14597	pan_gene_26379	100_Kernel_weight;Leaf_length	100_Kernel_weight	0	0	0	1	0	0	0	0	0	0	0	0	0	0	0	0	0	0	0	0	0	0	0	0	0	0	1	private
pan_gene_14597	pan_gene_3085	100_Kernel_weight;Leaf_length	100_Kernel_weight	0	0	0	0	0	0	0	0	0	0	0	0	0	0	0	1	0	0	0	0	0	0	0	0	0	0	1	private
pan_gene_14597	pan_gene_32850	100_Kernel_weight;Leaf_length	100_Kernel_weight;Average_internode_length_(above_ear);Glutamate	0	0	0	1	0	0	0	0	0	0	0	0	0	0	0	1	0	0	0	0	0	0	0	0	0	0	2	dispensable
pan_gene_14597	pan_gene_3928	100_Kernel_weight;Leaf_length	100_Kernel_weight;Leaf_width	0	0	0	1	0	0	0	0	0	0	0	0	0	0	0	0	0	0	0	0	0	0	0	0	0	0	1	private
pan_gene_14597	pan_gene_5138	100_Kernel_weight;Leaf_length	100_Kernel_weight	0	0	0	1	0	0	0	0	0	0	0	0	0	0	0	1	0	0	0	0	0	0	0	0	0	0	2	dispensable
pan_gene_14597	pan_gene_9236	100_Kernel_weight;Leaf_length	100_Kernel_weight	0	0	0	1	0	0	0	0	0	0	0	0	0	0	0	0	0	0	0	0	0	0	0	0	0	0	1	private
pan_gene_14597	pan_gene_978	100_Kernel_weight;Leaf_length	100_Kernel_weight	0	0	0	1	0	0	0	0	0	0	0	0	0	0	0	0	0	0	0	0	0	0	0	0	0	0	1	private
pan_gene_14681	pan_gene_24314	100_Kernel_weight	100_Kernel_weight;Total_amino_acids	0	0	0	1	0	0	0	0	0	0	0	0	0	0	0	0	0	0	0	0	0	0	0	0	0	0	1	private
pan_gene_14681	pan_gene_24528	100_Kernel_weight	100_Kernel_weight;Height_above_ear;Leaf_length	0	0	0	1	0	0	0	0	0	0	0	0	0	0	0	0	0	0	0	0	0	0	0	0	0	0	1	private
pan_gene_14681	pan_gene_24878	100_Kernel_weight	100_Kernel_weight;Malate	0	0	0	1	0	0	0	0	0	0	0	0	0	0	0	0	0	0	0	0	0	0	0	0	0	0	1	private
pan_gene_14681	pan_gene_24891	100_Kernel_weight	100_Kernel_weight	0	0	0	1	0	0	0	0	0	0	0	0	0	0	0	0	0	0	0	0	0	0	0	0	0	0	1	private
pan_gene_14681	pan_gene_31524	100_Kernel_weight	100_Kernel_weight;Tassel_length	0	0	0	1	0	0	0	0	0	0	0	0	0	0	0	0	0	0	0	0	0	0	0	0	0	0	1	private
pan_gene_14725	pan_gene_15092	100_Kernel_weight	100_Kernel_weight;Ear_row_number	0	0	0	1	0	0	0	0	0	0	0	0	0	0	0	0	0	0	0	0	0	0	0	1	0	0	2	dispensable
pan_gene_14725	pan_gene_27854	100_Kernel_weight	100_Kernel_weight;Ear_height;Ear_row_number;Nodes_to_ear;Photoperiod_growing-degree_days_to_anthesis	0	0	0	1	1	0	0	0	0	0	0	0	0	0	0	0	0	0	0	0	0	0	0	0	0	0	2	dispensable
pan_gene_15092	pan_gene_19442	100_Kernel_weight;Ear_row_number	100_Kernel_weight;Ear_row_number;Nodes_per_plant;Ratio_of_ear_height_to_total_height	0	0	0	1	0	0	0	0	0	0	0	0	0	0	0	0	0	0	0	0	0	0	0	0	0	0	1	private
pan_gene_15181	pan_gene_31524	100_Kernel_weight	100_Kernel_weight;Tassel_length	0	0	0	0	0	0	0	1	0	0	0	0	0	0	0	0	0	0	0	0	0	0	0	0	0	0	1	private
pan_gene_15929	pan_gene_19311	100_Kernel_weight	100_Kernel_weight;Average_internode_length_(above_ear);Glutamate;Nodes_per_plant;PCA_of_metabolites:_PC1	0	0	0	1	0	1	0	0	0	0	0	0	0	0	0	0	0	0	0	0	0	0	0	0	0	0	2	dispensable
pan_gene_15929	pan_gene_19494	100_Kernel_weight	100_Kernel_weight;Glutamate	0	0	0	1	0	0	0	0	0	0	0	0	0	1	0	0	0	0	0	0	0	1	0	0	0	0	3	dispensable
pan_gene_15929	pan_gene_19595	100_Kernel_weight	100_Kernel_weight;Average_internode_length_(below_ear)	0	0	0	1	0	1	0	0	1	0	0	0	0	0	0	0	0	1	0	0	1	0	1	0	0	0	6	dispensable
pan_gene_15929	pan_gene_19614	100_Kernel_weight	100_Kernel_weight;Days_to_anthesis	0	0	0	1	0	0	0	1	0	0	0	0	0	0	0	0	0	0	0	0	0	0	0	0	0	0	2	dispensable
pan_gene_15929	pan_gene_24865	100_Kernel_weight	100_Kernel_weight;Glucose;Ratio_of_ear_height_to_total_height;Tassel_branch_number	0	0	0	1	1	1	1	0	1	0	0	0	0	0	0	0	0	0	0	0	0	0	0	0	1	0	6	dispensable
pan_gene_15929	pan_gene_26812	100_Kernel_weight	100_Kernel_weight;Height_above_ear;Photoperiod_Growing-degree_days_to_silk;Photoperiod_growing-degree_days_to_anthesis	0	0	0	1	0	1	0	0	1	0	0	0	0	0	0	0	0	0	0	0	0	1	1	0	0	0	5	dispensable
pan_gene_15929	pan_gene_29844	100_Kernel_weight	100_Kernel_weight;Days_to_anthesis;Nodes_to_ear	0	0	0	1	0	0	0	0	1	0	0	0	0	0	0	0	0	0	0	0	0	0	0	0	0	0	2	dispensable
pan_gene_15929	pan_gene_30044	100_Kernel_weight	100_Kernel_weight;Cob_diameter;Height_per_day_(until_flowering)	0	0	0	0	0	1	0	1	0	1	1	1	0	0	0	0	0	0	0	0	1	0	0	0	0	0	6	dispensable
pan_gene_15929	pan_gene_3940	100_Kernel_weight	100_Kernel_weight	0	0	0	1	0	1	0	0	1	0	0	0	0	0	0	0	0	0	0	0	0	0	0	0	0	0	3	dispensable
pan_gene_15929	pan_gene_5220	100_Kernel_weight	100_Kernel_weight;Ratio_of_ear_height_to_total_height;Starch	0	0	0	1	0	0	0	1	1	0	1	1	0	1	0	0	0	1	0	0	0	0	0	0	1	0	8	dispensable
pan_gene_15929	pan_gene_578	100_Kernel_weight	100_Kernel_weight	0	0	0	1	0	0	0	0	0	0	0	0	0	0	0	0	0	0	0	0	0	0	0	0	0	0	1	private
pan_gene_15929	pan_gene_6047	100_Kernel_weight	100_Kernel_weight	0	0	0	1	0	0	1	0	1	0	0	0	0	1	0	0	1	0	1	1	1	1	1	1	1	1	13	near-core
pan_gene_15929	pan_gene_7778	100_Kernel_weight	100_Kernel_weight	0	0	0	0	1	0	0	0	0	0	0	0	0	0	0	0	0	0	0	0	0	0	0	0	0	0	1	private
pan_gene_15929	pan_gene_7783	100_Kernel_weight	100_Kernel_weight;Days_to_anthesis;Photoperiod_growing-degree_days_to_anthesis	0	0	0	1	0	1	1	1	1	0	1	0	0	0	0	0	0	0	0	1	1	1	1	0	1	0	11	near-core
pan_gene_15929	pan_gene_7791	100_Kernel_weight	100_Kernel_weight	0	0	0	0	0	1	0	0	0	0	0	0	0	0	0	0	0	0	0	0	0	0	0	0	0	0	1	private
pan_gene_15929	pan_gene_9207	100_Kernel_weight	100_Kernel_weight;Height_per_day_(until_flowering)	0	0	0	0	1	0	0	0	0	0	0	0	0	0	0	0	0	0	0	0	0	0	0	0	0	0	1	private
pan_gene_15929	pan_gene_9236	100_Kernel_weight	100_Kernel_weight	0	0	0	1	0	1	1	0	1	0	0	0	0	0	0	0	0	1	1	1	1	1	1	1	0	1	12	near-core
pan_gene_15929	pan_gene_97360	100_Kernel_weight	100_Kernel_weight;Southern_leaf_blight	0	0	0	1	1	0	0	0	0	0	0	0	0	0	0	0	0	0	0	0	0	0	0	0	0	0	2	dispensable
pan_gene_15943	pan_gene_24673	100_Kernel_weight	100_Kernel_weight;Leaf_length	0	0	0	1	0	0	0	0	0	0	0	0	0	0	0	0	0	0	0	0	0	0	0	0	0	0	1	private
pan_gene_16421	pan_gene_22255	100_Kernel_weight;Glucose;Height_above_ear	100_Kernel_weight;Anthesis-silking_interval;Average_internode_length_(whole_plant)	0	0	0	1	0	0	0	0	0	0	0	0	0	0	0	0	0	0	0	0	0	0	0	0	0	0	1	private
pan_gene_16421	pan_gene_24648	100_Kernel_weight;Glucose;Height_above_ear	100_Kernel_weight;Ear_row_number	0	0	0	1	0	0	0	0	0	0	0	0	0	0	0	0	0	0	0	0	0	0	0	0	0	0	1	private
pan_gene_16421	pan_gene_27854	100_Kernel_weight;Glucose;Height_above_ear	100_Kernel_weight;Ear_height;Ear_row_number;Nodes_to_ear;Photoperiod_growing-degree_days_to_anthesis	0	0	0	1	0	0	0	0	0	0	0	0	0	0	0	0	0	0	0	0	0	0	0	0	0	0	1	private
pan_gene_16421	pan_gene_28678	100_Kernel_weight;Glucose;Height_above_ear	100_Kernel_weight	0	0	0	1	0	0	0	0	0	0	0	0	0	0	0	0	0	0	0	0	0	0	0	0	0	0	1	private
pan_gene_16421	pan_gene_29844	100_Kernel_weight;Glucose;Height_above_ear	100_Kernel_weight;Days_to_anthesis;Nodes_to_ear	0	0	0	1	0	0	0	0	0	0	0	0	0	0	0	0	0	0	0	0	0	0	0	0	0	0	1	private
pan_gene_16421	pan_gene_3852	100_Kernel_weight;Glucose;Height_above_ear	100_Kernel_weight	0	0	0	1	0	0	0	0	0	0	0	0	0	0	0	0	0	0	0	0	0	0	0	0	0	0	1	private
pan_gene_16421	pan_gene_3940	100_Kernel_weight;Glucose;Height_above_ear	100_Kernel_weight	0	0	0	1	0	0	0	0	0	0	0	0	0	0	0	0	0	0	0	0	0	0	0	0	0	0	1	private
pan_gene_16421	pan_gene_5532	100_Kernel_weight;Glucose;Height_above_ear	100_Kernel_weight;Ear_height;Nodes_per_plant;Ratio_of_ear_height_to_total_height	0	0	0	1	0	0	0	0	0	0	0	0	0	0	0	0	0	0	0	0	0	0	0	0	0	0	1	private
pan_gene_16421	pan_gene_578	100_Kernel_weight;Glucose;Height_above_ear	100_Kernel_weight	0	0	0	1	0	0	0	1	0	0	0	0	0	0	0	0	0	0	0	0	0	0	0	0	0	0	2	dispensable
pan_gene_16421	pan_gene_618	100_Kernel_weight;Glucose;Height_above_ear	100_Kernel_weight;Height_above_ear;Leaf_length	0	0	0	1	0	0	0	0	0	0	0	0	0	0	0	0	0	0	0	0	0	0	0	0	0	0	1	private
pan_gene_16421	pan_gene_634	100_Kernel_weight;Glucose;Height_above_ear	100_Kernel_weight;Tassel_length	0	0	0	1	0	0	0	0	0	0	0	0	0	0	0	0	0	0	0	0	0	0	0	0	0	0	1	private
pan_gene_17071	pan_gene_22517	100_Kernel_weight	100_Kernel_weight;Leaf_width;Southern_leaf_blight	0	0	0	1	1	0	0	0	0	0	0	0	0	1	0	0	0	0	0	0	0	0	0	0	0	0	3	dispensable
pan_gene_17071	pan_gene_2776	100_Kernel_weight	100_Kernel_weight;Days_to_anthesis;Nodes_to_ear	0	0	0	1	0	0	0	0	0	0	0	1	0	0	0	0	0	0	0	0	0	0	0	0	0	0	2	dispensable
pan_gene_18363	pan_gene_29432	100_Kernel_weight	100_Kernel_weight	0	0	0	1	0	0	0	0	0	0	0	1	0	0	0	0	0	1	0	0	0	0	0	1	0	0	4	dispensable
pan_gene_19198	pan_gene_19311	100_Kernel_weight	100_Kernel_weight;Average_internode_length_(above_ear);Glutamate;Nodes_per_plant;PCA_of_metabolites:_PC1	0	0	0	1	1	1	0	1	1	0	0	0	1	1	0	0	0	0	0	1	0	0	0	0	0	0	8	dispensable
pan_gene_19198	pan_gene_19494	100_Kernel_weight	100_Kernel_weight;Glutamate	0	0	0	1	0	0	0	0	0	0	0	0	0	1	0	1	0	1	0	0	0	0	0	0	1	0	5	dispensable
pan_gene_19198	pan_gene_19595	100_Kernel_weight	100_Kernel_weight;Average_internode_length_(below_ear)	0	0	0	1	0	0	0	1	0	0	0	0	1	1	0	0	0	1	0	0	0	0	0	0	0	0	5	dispensable
pan_gene_19198	pan_gene_21746	100_Kernel_weight	100_Kernel_weight	0	0	0	1	0	1	0	1	0	0	0	0	0	0	0	0	0	0	0	0	0	0	0	0	0	0	3	dispensable
pan_gene_19198	pan_gene_24865	100_Kernel_weight	100_Kernel_weight;Glucose;Ratio_of_ear_height_to_total_height;Tassel_branch_number	0	0	0	1	1	0	0	0	1	0	0	0	0	0	0	0	0	0	0	0	0	0	0	0	0	0	3	dispensable
pan_gene_19198	pan_gene_24945	100_Kernel_weight	100_Kernel_weight	0	0	0	0	1	0	0	0	0	0	0	1	0	0	0	0	1	0	0	0	0	0	0	0	1	0	4	dispensable
pan_gene_19198	pan_gene_25377	100_Kernel_weight	100_Kernel_weight	0	0	0	0	0	1	0	0	0	0	0	0	0	0	0	1	0	1	0	1	1	0	0	1	0	0	6	dispensable
pan_gene_19198	pan_gene_26379	100_Kernel_weight	100_Kernel_weight	0	0	0	1	0	0	1	1	1	0	0	0	1	1	0	0	0	0	0	0	0	0	0	0	0	0	6	dispensable
pan_gene_19198	pan_gene_26812	100_Kernel_weight	100_Kernel_weight;Height_above_ear;Photoperiod_Growing-degree_days_to_silk;Photoperiod_growing-degree_days_to_anthesis	0	0	0	1	1	1	0	0	1	0	0	0	0	1	0	0	0	0	0	0	0	0	0	0	0	0	5	dispensable
pan_gene_19198	pan_gene_29844	100_Kernel_weight	100_Kernel_weight;Days_to_anthesis;Nodes_to_ear	0	0	0	1	0	0	0	0	0	0	0	0	0	0	0	0	0	0	0	0	0	0	0	0	0	0	1	private
pan_gene_19198	pan_gene_30554	100_Kernel_weight	100_Kernel_weight;Plant_height	0	0	0	1	0	1	0	0	1	0	0	0	1	1	0	0	0	0	0	0	0	0	0	0	0	0	5	dispensable
pan_gene_19198	pan_gene_3085	100_Kernel_weight	100_Kernel_weight	0	0	0	0	0	1	0	0	1	0	0	0	0	0	0	0	0	0	0	0	0	0	0	0	0	0	2	dispensable
pan_gene_19198	pan_gene_31506	100_Kernel_weight	100_Kernel_weight	0	0	0	0	0	0	0	1	0	0	0	0	0	0	0	0	0	0	0	0	0	0	0	0	0	0	1	private
pan_gene_19198	pan_gene_3928	100_Kernel_weight	100_Kernel_weight;Leaf_width	0	0	0	1	0	1	0	1	1	0	0	0	0	0	0	0	0	1	0	0	0	0	0	0	0	0	5	dispensable
pan_gene_19198	pan_gene_3940	100_Kernel_weight	100_Kernel_weight	0	0	0	1	0	1	0	0	1	0	0	0	0	0	0	0	0	0	0	0	0	0	0	0	0	0	3	dispensable
pan_gene_19198	pan_gene_5220	100_Kernel_weight	100_Kernel_weight;Ratio_of_ear_height_to_total_height;Starch	0	0	0	1	0	1	0	0	1	0	0	0	0	1	0	0	0	0	0	0	0	0	0	0	0	0	4	dispensable
pan_gene_19198	pan_gene_5532	100_Kernel_weight	100_Kernel_weight;Ear_height;Nodes_per_plant;Ratio_of_ear_height_to_total_height	0	0	0	1	1	0	0	0	1	0	0	0	0	1	0	0	0	1	0	0	0	0	0	0	1	0	6	dispensable
pan_gene_19198	pan_gene_5555	100_Kernel_weight	100_Kernel_weight;Average_internode_length_(above_ear);Average_internode_length_(whole_plant);Ear_row_number	0	0	0	1	0	1	0	1	1	0	0	0	0	1	0	0	1	1	0	0	0	0	0	0	0	0	7	dispensable
pan_gene_19198	pan_gene_578	100_Kernel_weight	100_Kernel_weight	0	0	0	1	0	0	0	0	0	0	0	0	0	0	0	0	0	0	0	0	0	0	0	0	0	0	1	private
pan_gene_19198	pan_gene_5833	100_Kernel_weight	100_Kernel_weight	0	0	0	0	1	0	0	0	0	0	0	0	0	1	0	0	0	0	0	0	0	0	0	0	0	0	2	dispensable
pan_gene_19198	pan_gene_5836	100_Kernel_weight	100_Kernel_weight;Sucrose;Tassel_branch_number	0	0	0	0	1	0	0	0	0	0	0	0	0	0	0	0	0	0	0	0	0	0	0	0	0	0	1	private
pan_gene_19198	pan_gene_59791	100_Kernel_weight	100_Kernel_weight;Days_to_silk;Northern_Leaf_Blight;Stalk_strength	0	0	0	1	0	0	0	0	0	0	0	0	0	0	0	0	0	0	0	0	0	0	0	0	0	0	1	private
pan_gene_19198	pan_gene_6019	100_Kernel_weight	100_Kernel_weight	0	0	0	1	0	0	0	0	0	1	0	0	0	0	0	0	0	0	0	0	0	0	0	1	0	0	3	dispensable
pan_gene_19198	pan_gene_6047	100_Kernel_weight	100_Kernel_weight	0	0	0	1	1	1	0	0	1	0	0	0	0	1	0	0	1	1	0	0	0	0	0	1	1	0	9	dispensable
pan_gene_19198	pan_gene_618	100_Kernel_weight	100_Kernel_weight;Height_above_ear;Leaf_length	0	0	0	1	1	1	1	1	1	0	0	1	1	1	0	0	1	1	0	0	0	0	0	0	1	0	12	near-core
pan_gene_19198	pan_gene_634	100_Kernel_weight	100_Kernel_weight;Tassel_length	0	0	0	1	0	0	0	0	1	0	0	1	0	0	0	0	0	1	0	0	0	0	0	0	0	0	4	dispensable
pan_gene_19198	pan_gene_7778	100_Kernel_weight	100_Kernel_weight	0	0	0	0	1	0	0	0	0	0	0	0	0	0	0	0	0	0	0	0	0	0	0	0	0	0	1	private
pan_gene_19198	pan_gene_7783	100_Kernel_weight	100_Kernel_weight;Days_to_anthesis;Photoperiod_growing-degree_days_to_anthesis	0	0	0	1	1	1	0	0	1	0	0	0	0	1	0	0	0	0	0	0	0	0	0	0	1	0	6	dispensable
pan_gene_19198	pan_gene_810	100_Kernel_weight	100_Kernel_weight;Leaf_width	0	0	0	1	0	1	0	0	1	0	0	0	0	0	0	0	0	0	0	0	0	0	0	0	0	0	3	dispensable
pan_gene_19198	pan_gene_9236	100_Kernel_weight	100_Kernel_weight	0	0	0	1	1	1	0	1	1	0	0	0	1	1	0	1	1	1	0	1	1	0	0	1	1	0	14	near-core
pan_gene_19291	pan_gene_30068	100_Kernel_weight;Nitrate;PCA_of_metabolites:_PC2	100_Kernel_weight	0	0	0	1	0	0	0	0	0	0	0	0	0	0	0	0	0	0	0	0	0	0	0	0	0	0	1	private
pan_gene_19311	pan_gene_22520	100_Kernel_weight;Average_internode_length_(above_ear);Glutamate;Nodes_per_plant;PCA_of_metabolites:_PC1	100_Kernel_weight;Anthesis-silking_interval;Nodes_to_ear	0	0	0	1	0	0	0	0	0	0	0	0	0	0	0	0	0	0	0	0	0	0	0	0	0	0	1	private
pan_gene_19311	pan_gene_24648	100_Kernel_weight;Average_internode_length_(above_ear);Glutamate;Nodes_per_plant;PCA_of_metabolites:_PC1	100_Kernel_weight;Ear_row_number	0	0	0	1	1	1	0	1	0	0	0	0	0	0	0	0	0	0	0	0	0	0	0	0	0	0	4	dispensable
pan_gene_19311	pan_gene_24865	100_Kernel_weight;Average_internode_length_(above_ear);Glutamate;Nodes_per_plant;PCA_of_metabolites:_PC1	100_Kernel_weight;Glucose;Ratio_of_ear_height_to_total_height;Tassel_branch_number	0	0	0	1	0	1	1	0	1	0	1	0	0	0	0	0	0	0	0	0	0	0	0	1	1	0	7	dispensable
pan_gene_19311	pan_gene_27854	100_Kernel_weight;Average_internode_length_(above_ear);Glutamate;Nodes_per_plant;PCA_of_metabolites:_PC1	100_Kernel_weight;Ear_height;Ear_row_number;Nodes_to_ear;Photoperiod_growing-degree_days_to_anthesis	0	0	0	1	1	0	0	1	0	0	0	0	0	0	0	0	0	0	0	0	0	0	0	0	0	0	3	dispensable
pan_gene_19311	pan_gene_28678	100_Kernel_weight;Average_internode_length_(above_ear);Glutamate;Nodes_per_plant;PCA_of_metabolites:_PC1	100_Kernel_weight	0	0	0	1	0	1	0	0	0	0	0	0	0	0	0	0	0	0	0	0	0	0	0	0	0	0	2	dispensable
pan_gene_19311	pan_gene_29844	100_Kernel_weight;Average_internode_length_(above_ear);Glutamate;Nodes_per_plant;PCA_of_metabolites:_PC1	100_Kernel_weight;Days_to_anthesis;Nodes_to_ear	0	0	0	1	0	0	0	0	0	0	0	0	0	0	0	0	0	0	0	0	0	0	0	0	0	0	1	private
pan_gene_19311	pan_gene_5220	100_Kernel_weight;Average_internode_length_(above_ear);Glutamate;Nodes_per_plant;PCA_of_metabolites:_PC1	100_Kernel_weight;Ratio_of_ear_height_to_total_height;Starch	0	0	0	1	1	1	0	0	1	1	1	1	1	1	1	1	1	1	0	0	0	0	0	0	0	0	13	near-core
pan_gene_19311	pan_gene_5532	100_Kernel_weight;Average_internode_length_(above_ear);Glutamate;Nodes_per_plant;PCA_of_metabolites:_PC1	100_Kernel_weight;Ear_height;Nodes_per_plant;Ratio_of_ear_height_to_total_height	0	0	0	1	1	1	0	0	1	0	0	1	0	0	0	1	0	0	1	0	1	0	0	0	0	0	8	dispensable
pan_gene_19311	pan_gene_5833	100_Kernel_weight;Average_internode_length_(above_ear);Glutamate;Nodes_per_plant;PCA_of_metabolites:_PC1	100_Kernel_weight	0	0	0	0	1	0	1	0	0	0	0	0	0	0	0	1	0	0	0	0	0	0	0	0	1	0	4	dispensable
pan_gene_19311	pan_gene_6019	100_Kernel_weight;Average_internode_length_(above_ear);Glutamate;Nodes_per_plant;PCA_of_metabolites:_PC1	100_Kernel_weight	0	0	0	1	0	1	0	0	0	0	0	0	0	0	0	0	0	0	0	0	0	0	0	0	0	0	2	dispensable
pan_gene_19311	pan_gene_6047	100_Kernel_weight;Average_internode_length_(above_ear);Glutamate;Nodes_per_plant;PCA_of_metabolites:_PC1	100_Kernel_weight	0	0	0	1	1	1	0	0	1	0	1	1	0	1	1	1	0	0	0	0	1	1	1	1	1	0	14	near-core
pan_gene_19311	pan_gene_7719	100_Kernel_weight;Average_internode_length_(above_ear);Glutamate;Nodes_per_plant;PCA_of_metabolites:_PC1	100_Kernel_weight	0	0	0	1	0	0	0	0	0	0	0	0	0	0	0	0	0	0	0	0	0	0	0	0	0	0	1	private
pan_gene_19311	pan_gene_7783	100_Kernel_weight;Average_internode_length_(above_ear);Glutamate;Nodes_per_plant;PCA_of_metabolites:_PC1	100_Kernel_weight;Days_to_anthesis;Photoperiod_growing-degree_days_to_anthesis	0	0	0	1	1	1	1	0	1	0	1	1	0	1	1	0	0	1	0	1	1	0	1	1	1	0	15	near-core
pan_gene_19311	pan_gene_7791	100_Kernel_weight;Average_internode_length_(above_ear);Glutamate;Nodes_per_plant;PCA_of_metabolites:_PC1	100_Kernel_weight	0	0	0	0	0	1	0	1	1	0	0	0	0	0	0	0	0	0	0	0	0	0	0	0	0	0	3	dispensable
pan_gene_19311	pan_gene_810	100_Kernel_weight;Average_internode_length_(above_ear);Glutamate;Nodes_per_plant;PCA_of_metabolites:_PC1	100_Kernel_weight;Leaf_width	0	0	0	1	0	1	0	0	1	0	0	0	1	0	0	0	0	0	0	0	0	0	0	0	0	0	4	dispensable
pan_gene_19323	pan_gene_645	100_Kernel_weight	100_Kernel_weight	0	0	0	1	0	0	0	0	0	0	0	0	0	0	0	0	0	0	0	0	0	0	0	0	0	0	1	private
pan_gene_19327	pan_gene_24502	100_Kernel_weight;Anthesis-silking_interval;Fructose;Nitrate	100_Kernel_weight	0	0	0	1	0	0	0	0	0	0	0	0	0	0	0	0	0	0	0	0	0	0	0	0	0	0	1	private
pan_gene_19327	pan_gene_24886	100_Kernel_weight;Anthesis-silking_interval;Fructose;Nitrate	100_Kernel_weight;Tassel_branch_number	0	0	0	1	0	0	0	0	0	0	0	0	0	0	0	0	0	0	0	0	0	0	0	0	0	0	1	private
pan_gene_19327	pan_gene_26952	100_Kernel_weight;Anthesis-silking_interval;Fructose;Nitrate	100_Kernel_weight	0	0	0	1	1	0	0	0	0	0	0	0	0	0	0	1	0	0	0	0	0	0	0	0	0	0	3	dispensable
pan_gene_19327	pan_gene_32339	100_Kernel_weight;Anthesis-silking_interval;Fructose;Nitrate	100_Kernel_weight	0	0	0	1	0	0	0	0	0	0	0	0	0	0	0	0	0	0	0	0	0	0	0	0	0	0	1	private
pan_gene_19327	pan_gene_5532	100_Kernel_weight;Anthesis-silking_interval;Fructose;Nitrate	100_Kernel_weight;Ear_height;Nodes_per_plant;Ratio_of_ear_height_to_total_height	0	0	0	1	0	0	0	0	0	0	0	0	0	0	0	0	0	0	0	0	0	0	1	0	0	0	2	dispensable
pan_gene_19327	pan_gene_5838	100_Kernel_weight;Anthesis-silking_interval;Fructose;Nitrate	100_Kernel_weight;Cob_diameter;Ear_height;Sucrose;Tassel_branch_number	0	0	0	1	0	0	0	0	0	0	0	0	0	0	0	0	0	0	0	0	0	0	0	0	0	0	1	private
pan_gene_19327	pan_gene_634	100_Kernel_weight;Anthesis-silking_interval;Fructose;Nitrate	100_Kernel_weight;Tassel_length	0	0	0	1	0	0	0	0	0	0	0	0	0	0	0	0	0	0	0	0	0	0	0	0	0	0	1	private
pan_gene_19327	pan_gene_7792	100_Kernel_weight;Anthesis-silking_interval;Fructose;Nitrate	100_Kernel_weight;Tassel_length	0	0	0	0	1	0	0	0	0	0	0	0	0	0	0	1	0	0	0	0	0	0	0	0	0	0	2	dispensable
pan_gene_19327	pan_gene_9008	100_Kernel_weight;Anthesis-silking_interval;Fructose;Nitrate	100_Kernel_weight;Leaf_width	0	0	0	1	0	0	0	0	0	0	0	0	0	0	0	0	0	0	0	0	0	1	0	0	0	0	2	dispensable
pan_gene_19395	pan_gene_19448	100_Kernel_weight;Leaf_width;Total_amino_acids	100_Kernel_weight	0	0	0	1	0	0	0	1	0	0	0	0	0	0	0	0	0	0	0	0	0	0	0	0	0	0	2	dispensable
pan_gene_19395	pan_gene_2892	100_Kernel_weight;Leaf_width;Total_amino_acids	100_Kernel_weight;Average_internode_length_(whole_plant);Ear_height;Northern_Leaf_Blight	0	0	0	1	0	0	0	0	0	0	0	0	0	0	0	0	0	0	0	0	0	0	0	1	0	0	2	dispensable
pan_gene_19442	pan_gene_30020	100_Kernel_weight;Ear_row_number;Nodes_per_plant;Ratio_of_ear_height_to_total_height	100_Kernel_weight	0	0	0	1	0	0	0	0	0	0	0	0	0	0	0	0	0	0	0	0	0	0	0	0	0	0	1	private
pan_gene_19442	pan_gene_5240	100_Kernel_weight;Ear_row_number;Nodes_per_plant;Ratio_of_ear_height_to_total_height	100_Kernel_weight;Boxcox-transformed_leaf_angle;Glucose	0	0	0	1	0	0	0	0	0	0	1	1	0	0	1	0	0	0	0	0	0	1	0	1	1	0	7	dispensable
pan_gene_19442	pan_gene_5937	100_Kernel_weight;Ear_row_number;Nodes_per_plant;Ratio_of_ear_height_to_total_height	100_Kernel_weight;Cob_diameter	0	0	0	1	0	0	0	0	0	0	0	0	0	0	0	0	0	0	0	0	0	0	0	0	0	0	1	private
pan_gene_19494	pan_gene_19595	100_Kernel_weight;Glutamate	100_Kernel_weight;Average_internode_length_(below_ear)	0	0	0	1	0	0	0	0	0	0	0	0	0	1	0	1	0	1	0	0	1	1	0	1	1	0	8	dispensable
pan_gene_19494	pan_gene_24865	100_Kernel_weight;Glutamate	100_Kernel_weight;Glucose;Ratio_of_ear_height_to_total_height;Tassel_branch_number	0	0	0	1	0	0	1	0	0	1	0	0	1	1	0	1	1	0	0	1	0	0	0	0	1	0	9	dispensable
pan_gene_19494	pan_gene_31759	100_Kernel_weight;Glutamate	100_Kernel_weight;Leaf_width;Northern_Leaf_Blight	0	0	0	0	0	0	0	0	0	0	0	0	0	0	0	1	0	0	0	0	0	0	0	0	0	0	1	private
pan_gene_19494	pan_gene_578	100_Kernel_weight;Glutamate	100_Kernel_weight	0	0	0	1	0	0	0	0	0	0	0	0	0	0	0	0	0	0	0	0	0	0	0	0	0	0	1	private
pan_gene_19494	pan_gene_6047	100_Kernel_weight;Glutamate	100_Kernel_weight	0	0	0	1	0	0	0	0	0	0	0	0	0	1	0	1	1	1	0	1	0	0	0	0	1	0	7	dispensable
pan_gene_19494	pan_gene_618	100_Kernel_weight;Glutamate	100_Kernel_weight;Height_above_ear;Leaf_length	0	0	0	1	0	0	0	0	0	0	0	1	0	1	0	1	1	1	0	1	0	0	0	0	0	1	8	dispensable
pan_gene_19494	pan_gene_7791	100_Kernel_weight;Glutamate	100_Kernel_weight	0	0	0	0	0	0	0	0	0	0	0	0	0	0	1	0	0	0	0	0	0	0	0	0	0	0	1	private
pan_gene_19494	pan_gene_810	100_Kernel_weight;Glutamate	100_Kernel_weight;Leaf_width	0	0	0	1	0	0	0	0	0	0	0	0	0	0	0	0	0	0	0	0	0	0	0	0	0	0	1	private
pan_gene_19494	pan_gene_9236	100_Kernel_weight;Glutamate	100_Kernel_weight	0	0	0	1	0	0	0	0	0	0	1	0	0	0	1	1	0	0	0	0	1	1	0	0	1	0	7	dispensable
pan_gene_19507	pan_gene_22255	100_Kernel_weight	100_Kernel_weight;Anthesis-silking_interval;Average_internode_length_(whole_plant)	0	0	0	1	0	1	0	1	1	0	0	1	0	0	0	1	1	0	0	0	0	0	0	0	1	0	8	dispensable
pan_gene_19507	pan_gene_22522	100_Kernel_weight	100_Kernel_weight;Leaf_width;Nodes_to_ear	0	0	0	1	0	0	0	0	0	0	0	0	0	0	0	0	0	0	0	0	0	0	0	0	0	0	1	private
pan_gene_19507	pan_gene_24886	100_Kernel_weight	100_Kernel_weight;Tassel_branch_number	0	0	0	1	0	0	0	0	0	0	0	0	0	0	0	0	0	0	0	0	0	0	0	0	0	0	1	private
pan_gene_19507	pan_gene_25076	100_Kernel_weight	100_Kernel_weight	0	0	0	1	1	0	0	1	0	0	0	0	0	0	0	1	0	0	0	0	0	0	0	0	0	0	4	dispensable
pan_gene_19507	pan_gene_2776	100_Kernel_weight	100_Kernel_weight;Days_to_anthesis;Nodes_to_ear	0	0	0	1	0	0	0	0	0	0	0	0	0	0	0	1	0	0	0	0	0	0	0	0	0	0	2	dispensable
pan_gene_19520	pan_gene_21746	100_Kernel_weight	100_Kernel_weight	0	0	0	1	0	1	0	1	0	0	0	0	0	0	0	0	0	0	0	0	0	0	0	0	0	0	3	dispensable
pan_gene_19520	pan_gene_59791	100_Kernel_weight	100_Kernel_weight;Days_to_silk;Northern_Leaf_Blight;Stalk_strength	0	0	0	1	0	0	0	0	0	0	0	0	0	0	0	0	0	0	0	0	0	0	0	0	0	0	1	private
pan_gene_19520	pan_gene_6019	100_Kernel_weight	100_Kernel_weight	0	0	0	1	0	0	0	0	0	0	1	0	0	0	0	0	0	0	1	0	0	0	0	0	0	0	3	dispensable
pan_gene_19541	pan_gene_24865	100_Kernel_weight	100_Kernel_weight;Glucose;Ratio_of_ear_height_to_total_height;Tassel_branch_number	0	0	0	1	1	0	1	0	0	0	0	0	0	0	0	1	0	0	0	0	0	0	0	0	1	0	5	dispensable
pan_gene_19541	pan_gene_31759	100_Kernel_weight	100_Kernel_weight;Leaf_width;Northern_Leaf_Blight	0	0	0	0	0	0	0	0	0	0	0	0	0	0	0	1	0	0	0	0	0	0	0	0	0	0	1	private
pan_gene_19541	pan_gene_5836	100_Kernel_weight	100_Kernel_weight;Sucrose;Tassel_branch_number	0	0	0	0	0	0	0	0	0	1	0	0	0	0	0	1	0	0	0	0	0	0	0	0	0	0	2	dispensable
pan_gene_19595	pan_gene_21746	100_Kernel_weight;Average_internode_length_(below_ear)	100_Kernel_weight	0	0	0	1	0	0	0	0	0	0	0	0	0	0	0	0	0	0	0	0	0	0	0	0	0	0	1	private
pan_gene_19595	pan_gene_24605	100_Kernel_weight;Average_internode_length_(below_ear)	100_Kernel_weight;Ear_row_number;Tassel_branch_number	0	0	0	1	0	0	0	0	0	0	0	0	0	0	0	0	0	0	0	0	0	0	0	0	0	0	1	private
pan_gene_19595	pan_gene_24865	100_Kernel_weight;Average_internode_length_(below_ear)	100_Kernel_weight;Glucose;Ratio_of_ear_height_to_total_height;Tassel_branch_number	0	0	0	1	0	1	0	0	1	0	1	0	0	0	0	1	0	0	0	0	0	0	0	0	0	0	5	dispensable
pan_gene_19595	pan_gene_24945	100_Kernel_weight;Average_internode_length_(below_ear)	100_Kernel_weight	0	0	0	0	0	0	0	0	0	0	1	0	0	0	1	0	1	0	1	0	1	0	1	0	1	0	7	dispensable
pan_gene_19595	pan_gene_27854	100_Kernel_weight;Average_internode_length_(below_ear)	100_Kernel_weight;Ear_height;Ear_row_number;Nodes_to_ear;Photoperiod_growing-degree_days_to_anthesis	0	0	0	1	1	1	0	1	0	0	0	0	0	0	0	0	0	0	0	0	0	1	0	0	0	0	5	dispensable
pan_gene_19595	pan_gene_29844	100_Kernel_weight;Average_internode_length_(below_ear)	100_Kernel_weight;Days_to_anthesis;Nodes_to_ear	0	0	0	1	0	0	0	0	1	0	0	0	0	0	0	0	0	0	0	0	0	0	0	0	0	0	2	dispensable
pan_gene_19595	pan_gene_3085	100_Kernel_weight;Average_internode_length_(below_ear)	100_Kernel_weight	0	0	0	0	0	0	0	0	0	0	1	0	0	0	0	0	0	0	0	0	0	0	0	0	0	0	1	private
pan_gene_19595	pan_gene_3928	100_Kernel_weight;Average_internode_length_(below_ear)	100_Kernel_weight;Leaf_width	0	0	0	1	0	0	0	0	0	0	0	0	0	0	0	0	0	1	0	0	1	0	0	1	0	0	4	dispensable
pan_gene_19595	pan_gene_5138	100_Kernel_weight;Average_internode_length_(below_ear)	100_Kernel_weight	0	0	0	1	0	0	0	0	0	0	1	0	0	0	0	0	0	0	0	0	1	0	1	1	0	0	5	dispensable
pan_gene_19595	pan_gene_5220	100_Kernel_weight;Average_internode_length_(below_ear)	100_Kernel_weight;Ratio_of_ear_height_to_total_height;Starch	0	0	0	1	0	0	0	0	1	0	1	0	1	1	1	1	1	0	1	0	0	0	0	0	0	0	9	dispensable
pan_gene_19595	pan_gene_59791	100_Kernel_weight;Average_internode_length_(below_ear)	100_Kernel_weight;Days_to_silk;Northern_Leaf_Blight;Stalk_strength	0	0	0	1	1	0	0	0	0	0	0	0	0	0	0	0	0	0	0	0	0	0	1	0	0	0	3	dispensable
pan_gene_19595	pan_gene_6019	100_Kernel_weight;Average_internode_length_(below_ear)	100_Kernel_weight	0	0	0	1	0	0	0	0	0	0	0	0	1	0	0	0	0	0	0	0	0	0	0	0	0	0	2	dispensable
pan_gene_19595	pan_gene_7791	100_Kernel_weight;Average_internode_length_(below_ear)	100_Kernel_weight	0	0	0	0	0	0	0	0	0	0	0	0	0	0	0	0	0	0	0	0	0	0	1	1	0	0	2	dispensable
pan_gene_19595	pan_gene_810	100_Kernel_weight;Average_internode_length_(below_ear)	100_Kernel_weight;Leaf_width	0	0	0	1	0	0	0	0	0	0	0	0	0	0	0	0	0	0	0	0	0	0	0	0	0	0	1	private
pan_gene_19595	pan_gene_9207	100_Kernel_weight;Average_internode_length_(below_ear)	100_Kernel_weight;Height_per_day_(until_flowering)	0	0	0	0	0	0	0	0	0	0	0	0	0	0	1	1	0	0	1	0	0	0	0	0	0	0	3	dispensable
pan_gene_19614	pan_gene_24605	100_Kernel_weight;Days_to_anthesis	100_Kernel_weight;Ear_row_number;Tassel_branch_number	0	0	0	1	0	0	0	0	0	0	0	0	0	0	0	0	0	0	0	0	0	0	0	0	0	0	1	private
pan_gene_19614	pan_gene_5220	100_Kernel_weight;Days_to_anthesis	100_Kernel_weight;Ratio_of_ear_height_to_total_height;Starch	0	0	0	1	0	0	0	0	0	0	0	0	0	0	0	0	0	0	0	0	0	0	0	0	0	0	1	private
pan_gene_19614	pan_gene_6047	100_Kernel_weight;Days_to_anthesis	100_Kernel_weight	0	0	0	1	0	0	0	1	0	0	0	0	0	0	0	0	0	0	0	0	0	0	0	0	0	0	2	dispensable
pan_gene_21746	pan_gene_24605	100_Kernel_weight	100_Kernel_weight;Ear_row_number;Tassel_branch_number	0	0	0	1	0	0	0	0	0	0	0	0	0	0	0	0	0	0	0	0	0	0	0	0	0	0	1	private
pan_gene_21746	pan_gene_24890	100_Kernel_weight	100_Kernel_weight	0	0	0	1	0	0	0	0	0	0	0	0	0	0	0	0	0	0	0	0	0	0	0	0	0	0	1	private
pan_gene_21746	pan_gene_25377	100_Kernel_weight	100_Kernel_weight	0	0	0	0	1	0	0	0	0	0	0	0	0	0	0	0	0	0	0	0	0	0	0	0	0	0	1	private
pan_gene_21746	pan_gene_26379	100_Kernel_weight	100_Kernel_weight	0	0	0	1	0	0	0	0	0	0	0	0	0	0	0	0	0	0	0	0	0	0	0	0	0	0	1	private
pan_gene_21746	pan_gene_26812	100_Kernel_weight	100_Kernel_weight;Height_above_ear;Photoperiod_Growing-degree_days_to_silk;Photoperiod_growing-degree_days_to_anthesis	0	0	0	1	1	1	0	1	0	0	0	0	0	0	0	0	0	0	0	0	0	0	0	0	0	0	4	dispensable
pan_gene_21746	pan_gene_31506	100_Kernel_weight	100_Kernel_weight	0	0	0	0	1	0	0	1	0	0	0	0	0	0	0	0	0	0	0	0	0	0	0	0	0	0	2	dispensable
pan_gene_21746	pan_gene_3928	100_Kernel_weight	100_Kernel_weight;Leaf_width	0	0	0	1	1	1	0	1	0	1	0	0	0	1	0	0	0	0	0	0	0	0	0	0	0	0	6	dispensable
pan_gene_21746	pan_gene_5138	100_Kernel_weight	100_Kernel_weight	0	0	0	1	1	1	0	1	0	0	0	0	0	0	0	0	0	0	0	0	1	0	0	0	0	0	5	dispensable
pan_gene_21746	pan_gene_5555	100_Kernel_weight	100_Kernel_weight;Average_internode_length_(above_ear);Average_internode_length_(whole_plant);Ear_row_number	0	0	0	1	1	1	0	0	0	0	0	0	0	0	0	0	0	0	0	0	0	0	0	0	0	0	3	dispensable
pan_gene_21746	pan_gene_59791	100_Kernel_weight	100_Kernel_weight;Days_to_silk;Northern_Leaf_Blight;Stalk_strength	0	0	0	1	1	0	0	0	0	0	0	0	0	0	0	0	0	0	0	0	0	0	0	0	0	0	2	dispensable
pan_gene_21746	pan_gene_6019	100_Kernel_weight	100_Kernel_weight	0	0	0	1	0	0	0	0	0	0	0	0	0	0	0	0	0	0	0	0	0	0	0	0	0	0	1	private
pan_gene_21746	pan_gene_7791	100_Kernel_weight	100_Kernel_weight	0	0	0	0	0	1	0	1	0	0	0	0	0	0	0	0	0	0	0	0	0	0	0	0	0	0	2	dispensable
pan_gene_21746	pan_gene_9236	100_Kernel_weight	100_Kernel_weight	0	0	0	1	1	1	0	1	0	0	0	0	0	0	0	0	0	0	0	0	0	0	0	0	0	0	4	dispensable
pan_gene_22255	pan_gene_2776	100_Kernel_weight;Anthesis-silking_interval;Average_internode_length_(whole_plant)	100_Kernel_weight;Days_to_anthesis;Nodes_to_ear	0	0	0	1	0	0	1	1	0	0	0	1	0	0	0	1	0	1	0	0	0	0	0	0	1	0	7	dispensable
pan_gene_22255	pan_gene_32339	100_Kernel_weight;Anthesis-silking_interval;Average_internode_length_(whole_plant)	100_Kernel_weight	0	0	0	1	0	0	0	1	0	0	0	0	0	0	0	0	0	0	0	0	0	0	0	0	0	0	2	dispensable
pan_gene_22255	pan_gene_5838	100_Kernel_weight;Anthesis-silking_interval;Average_internode_length_(whole_plant)	100_Kernel_weight;Cob_diameter;Ear_height;Sucrose;Tassel_branch_number	0	0	0	1	1	1	0	0	0	0	0	0	0	0	0	0	0	0	0	0	0	0	0	0	0	0	3	dispensable
pan_gene_22255	pan_gene_8223	100_Kernel_weight;Anthesis-silking_interval;Average_internode_length_(whole_plant)	100_Kernel_weight	0	0	0	0	0	0	0	1	0	0	0	0	0	0	0	0	0	0	0	0	0	0	0	0	0	0	1	private
pan_gene_22255	pan_gene_9008	100_Kernel_weight;Anthesis-silking_interval;Average_internode_length_(whole_plant)	100_Kernel_weight;Leaf_width	0	0	0	1	0	1	0	0	0	0	0	0	0	0	0	0	0	0	0	0	0	0	0	0	0	0	2	dispensable
pan_gene_22267	pan_gene_8980	100_Kernel_weight	100_Kernel_weight	0	0	0	1	1	0	0	1	0	0	0	0	0	0	0	0	0	0	0	0	0	0	0	0	0	0	3	dispensable
pan_gene_22522	pan_gene_25076	100_Kernel_weight;Leaf_width;Nodes_to_ear	100_Kernel_weight	0	0	0	1	0	0	0	0	0	0	0	0	0	0	0	0	0	0	0	0	0	0	0	0	0	0	1	private
pan_gene_23561	pan_gene_5906	100_Kernel_weight;Boxcox-transformed_leaf_angle;Sucrose	100_Kernel_weight;Cob_diameter;Sucrose	0	0	0	1	0	0	0	0	0	0	0	0	0	0	0	0	0	1	0	1	0	0	0	0	0	0	3	dispensable
pan_gene_23562	pan_gene_30035	100_Kernel_weight;Boxcox-transformed_leaf_angle;Cob_diameter;Sucrose	100_Kernel_weight	0	0	0	1	0	0	0	0	0	0	0	0	0	0	0	0	0	0	0	0	0	0	0	0	0	0	1	private
pan_gene_23562	pan_gene_31524	100_Kernel_weight;Boxcox-transformed_leaf_angle;Cob_diameter;Sucrose	100_Kernel_weight;Tassel_length	0	0	0	1	0	0	0	0	0	0	0	0	0	0	0	0	1	1	0	0	0	0	0	0	0	0	3	dispensable
pan_gene_23563	pan_gene_24878	100_Kernel_weight;Boxcox-transformed_leaf_angle;Cob_diameter;Sucrose	100_Kernel_weight;Malate	0	0	0	1	0	0	0	0	0	0	0	0	0	0	0	0	0	0	0	0	0	0	0	0	0	0	1	private
pan_gene_23563	pan_gene_24891	100_Kernel_weight;Boxcox-transformed_leaf_angle;Cob_diameter;Sucrose	100_Kernel_weight	0	0	0	1	0	0	0	0	0	0	0	0	0	0	0	0	0	0	0	0	0	0	0	0	0	0	1	private
pan_gene_23563	pan_gene_24950	100_Kernel_weight;Boxcox-transformed_leaf_angle;Cob_diameter;Sucrose	100_Kernel_weight;Days_to_anthesis;Days_to_silk	0	0	0	1	0	0	0	0	0	0	0	0	0	0	0	0	0	0	0	0	0	0	0	0	0	0	1	private
pan_gene_23563	pan_gene_31524	100_Kernel_weight;Boxcox-transformed_leaf_angle;Cob_diameter;Sucrose	100_Kernel_weight;Tassel_length	0	0	0	1	0	0	0	0	0	0	0	0	0	0	0	0	0	0	0	0	0	0	0	0	0	0	1	private
pan_gene_23563	pan_gene_5689	100_Kernel_weight;Boxcox-transformed_leaf_angle;Cob_diameter;Sucrose	100_Kernel_weight	0	0	0	1	0	0	0	0	0	0	0	0	0	0	0	0	0	0	0	0	0	0	0	0	0	0	1	private
pan_gene_24445	pan_gene_7578	100_Kernel_weight;Anthesis-silking_interval;Average_internode_length_(below_ear);Chlorophyll_B	100_Kernel_weight	0	0	0	0	0	1	0	0	0	0	0	1	0	0	0	1	0	0	1	0	0	0	0	1	0	0	5	dispensable
pan_gene_24502	pan_gene_24676	100_Kernel_weight	100_Kernel_weight	0	0	0	1	1	1	0	0	1	0	0	0	0	0	0	0	0	0	0	0	0	0	0	0	0	0	4	dispensable
pan_gene_24502	pan_gene_24945	100_Kernel_weight	100_Kernel_weight	0	0	0	0	0	0	0	0	0	1	0	0	0	0	0	0	0	0	0	1	0	0	0	0	1	0	3	dispensable
pan_gene_24502	pan_gene_26952	100_Kernel_weight	100_Kernel_weight	0	0	0	1	0	0	0	0	1	0	0	0	0	0	0	0	0	0	1	1	0	0	0	1	0	0	5	dispensable
pan_gene_24502	pan_gene_28678	100_Kernel_weight	100_Kernel_weight	0	0	0	1	0	1	0	0	1	1	0	0	0	1	0	0	0	0	0	0	0	0	0	0	0	0	5	dispensable
pan_gene_24502	pan_gene_30044	100_Kernel_weight	100_Kernel_weight;Cob_diameter;Height_per_day_(until_flowering)	0	0	0	0	1	1	0	0	1	1	0	0	1	0	0	1	0	0	0	0	0	0	0	0	0	0	6	dispensable
pan_gene_24502	pan_gene_32339	100_Kernel_weight	100_Kernel_weight	0	0	0	1	0	0	0	0	1	0	0	0	0	0	0	0	0	0	0	0	0	0	0	0	0	0	2	dispensable
pan_gene_24502	pan_gene_3852	100_Kernel_weight	100_Kernel_weight	0	0	0	1	1	1	0	0	0	1	0	0	1	0	0	0	0	0	0	1	0	1	0	1	1	0	9	dispensable
pan_gene_24502	pan_gene_578	100_Kernel_weight	100_Kernel_weight	0	0	0	1	0	0	0	0	0	0	1	0	0	0	0	0	0	0	0	0	0	0	0	0	0	0	2	dispensable
pan_gene_24502	pan_gene_618	100_Kernel_weight	100_Kernel_weight;Height_above_ear;Leaf_length	0	0	0	1	0	0	0	0	1	0	0	0	0	0	0	0	0	0	0	1	0	1	0	0	0	0	4	dispensable
pan_gene_24502	pan_gene_634	100_Kernel_weight	100_Kernel_weight;Tassel_length	0	0	0	1	0	0	0	0	1	1	0	0	0	0	0	0	0	0	0	0	0	0	0	0	0	0	3	dispensable
pan_gene_24502	pan_gene_7792	100_Kernel_weight	100_Kernel_weight;Tassel_length	0	0	0	0	0	0	0	0	0	0	0	0	0	0	0	1	0	0	0	0	0	0	0	1	0	0	2	dispensable
pan_gene_24502	pan_gene_8223	100_Kernel_weight	100_Kernel_weight	0	0	0	0	0	1	0	0	0	0	0	0	0	0	0	0	0	0	0	0	1	0	0	0	0	0	2	dispensable
pan_gene_24528	pan_gene_24878	100_Kernel_weight;Height_above_ear;Leaf_length	100_Kernel_weight;Malate	0	0	0	1	0	0	0	0	1	0	0	0	0	0	0	0	0	0	0	0	0	0	0	0	0	0	2	dispensable
pan_gene_24528	pan_gene_24891	100_Kernel_weight;Height_above_ear;Leaf_length	100_Kernel_weight	0	0	0	1	0	0	0	0	0	0	0	0	0	0	0	0	0	0	0	0	0	0	0	0	0	0	1	private
pan_gene_24528	pan_gene_31524	100_Kernel_weight;Height_above_ear;Leaf_length	100_Kernel_weight;Tassel_length	0	0	0	1	0	0	0	0	0	0	0	0	0	0	0	0	0	0	0	0	0	0	0	0	0	0	1	private
pan_gene_24528	pan_gene_5229	100_Kernel_weight;Height_above_ear;Leaf_length	100_Kernel_weight	0	0	0	0	0	0	0	0	1	0	0	0	0	0	0	0	0	0	0	0	0	0	0	0	0	0	1	private
pan_gene_24605	pan_gene_24865	100_Kernel_weight;Ear_row_number;Tassel_branch_number	100_Kernel_weight;Glucose;Ratio_of_ear_height_to_total_height;Tassel_branch_number	0	0	0	1	0	0	0	0	0	0	0	0	0	0	0	0	0	0	0	0	0	0	0	0	0	0	1	private
pan_gene_24605	pan_gene_5220	100_Kernel_weight;Ear_row_number;Tassel_branch_number	100_Kernel_weight;Ratio_of_ear_height_to_total_height;Starch	0	0	0	1	0	0	0	0	0	0	0	0	0	0	0	0	0	0	0	0	0	0	0	0	0	0	1	private
pan_gene_24605	pan_gene_810	100_Kernel_weight;Ear_row_number;Tassel_branch_number	100_Kernel_weight;Leaf_width	0	0	0	1	0	0	0	0	0	0	0	0	0	0	0	0	0	0	0	0	0	0	0	0	0	0	1	private
pan_gene_24623	pan_gene_3468	100_Kernel_weight;Cob_diameter	100_Kernel_weight;Days_to_anthesis	0	0	0	1	0	0	0	0	0	0	0	0	0	0	0	0	0	0	0	0	0	0	0	0	0	0	1	private
pan_gene_24648	pan_gene_29844	100_Kernel_weight;Ear_row_number	100_Kernel_weight;Days_to_anthesis;Nodes_to_ear	0	0	0	1	0	1	0	0	0	0	0	0	0	0	0	0	0	0	0	0	0	0	0	0	0	0	2	dispensable
pan_gene_24648	pan_gene_3940	100_Kernel_weight;Ear_row_number	100_Kernel_weight	0	0	0	1	0	1	0	0	0	0	0	0	0	1	0	0	0	0	0	0	0	0	0	0	0	0	3	dispensable
pan_gene_24648	pan_gene_5532	100_Kernel_weight;Ear_row_number	100_Kernel_weight;Ear_height;Nodes_per_plant;Ratio_of_ear_height_to_total_height	0	0	0	1	1	1	1	0	0	0	1	0	0	0	0	1	0	0	1	1	1	0	1	0	0	0	10	dispensable
pan_gene_24648	pan_gene_578	100_Kernel_weight;Ear_row_number	100_Kernel_weight	0	0	0	1	0	0	0	0	0	0	0	0	0	0	0	0	0	0	0	0	0	0	0	0	0	0	1	private
pan_gene_24648	pan_gene_5833	100_Kernel_weight;Ear_row_number	100_Kernel_weight	0	0	0	0	0	0	0	0	0	0	0	0	0	0	0	1	0	0	0	0	0	0	0	0	0	0	1	private
pan_gene_24648	pan_gene_97360	100_Kernel_weight;Ear_row_number	100_Kernel_weight;Southern_leaf_blight	0	0	0	1	0	0	0	0	0	0	0	0	0	0	0	0	0	0	0	0	0	0	0	0	0	0	1	private
pan_gene_24676	pan_gene_26952	100_Kernel_weight	100_Kernel_weight	0	0	0	1	1	0	0	0	1	0	1	0	0	1	0	1	0	0	0	0	0	0	0	0	0	0	6	dispensable
pan_gene_24676	pan_gene_30044	100_Kernel_weight	100_Kernel_weight;Cob_diameter;Height_per_day_(until_flowering)	0	0	0	0	1	1	0	0	0	0	1	0	0	1	0	0	0	0	1	0	1	0	0	0	0	0	6	dispensable
pan_gene_24676	pan_gene_32339	100_Kernel_weight	100_Kernel_weight	0	0	0	1	0	0	0	1	0	0	0	0	0	0	0	0	0	0	0	0	0	0	0	0	0	0	2	dispensable
pan_gene_24676	pan_gene_5838	100_Kernel_weight	100_Kernel_weight;Cob_diameter;Ear_height;Sucrose;Tassel_branch_number	0	0	0	1	0	1	0	0	0	0	0	0	0	0	0	0	0	0	0	0	0	0	0	0	0	0	2	dispensable
pan_gene_24676	pan_gene_634	100_Kernel_weight	100_Kernel_weight;Tassel_length	0	0	0	1	1	0	0	1	0	0	1	1	0	0	0	0	1	0	0	0	0	0	0	0	0	0	6	dispensable
pan_gene_24676	pan_gene_7792	100_Kernel_weight	100_Kernel_weight;Tassel_length	0	0	0	0	1	0	0	0	0	0	0	0	0	0	0	0	0	0	0	0	0	0	0	0	0	0	1	private
pan_gene_24676	pan_gene_8223	100_Kernel_weight	100_Kernel_weight	0	0	0	0	0	0	0	1	0	0	0	0	0	0	0	0	0	0	0	0	0	0	0	0	0	0	1	private
pan_gene_24676	pan_gene_9008	100_Kernel_weight	100_Kernel_weight;Leaf_width	0	0	0	1	1	1	0	1	1	0	0	0	0	0	0	0	0	0	1	0	0	0	0	0	0	0	6	dispensable
pan_gene_24865	pan_gene_24890	100_Kernel_weight;Glucose;Ratio_of_ear_height_to_total_height;Tassel_branch_number	100_Kernel_weight	0	0	0	1	0	0	0	0	0	0	0	0	0	0	0	0	0	0	0	0	0	0	0	0	0	0	1	private
pan_gene_24865	pan_gene_24945	100_Kernel_weight;Glucose;Ratio_of_ear_height_to_total_height;Tassel_branch_number	100_Kernel_weight	0	0	0	0	1	0	1	0	0	0	0	0	0	0	0	0	0	0	0	1	0	0	0	1	1	0	5	dispensable
pan_gene_24865	pan_gene_25377	100_Kernel_weight;Glucose;Ratio_of_ear_height_to_total_height;Tassel_branch_number	100_Kernel_weight	0	0	0	0	0	1	0	0	0	0	0	0	0	0	0	0	0	0	0	0	0	0	0	0	0	0	1	private
pan_gene_24865	pan_gene_26379	100_Kernel_weight;Glucose;Ratio_of_ear_height_to_total_height;Tassel_branch_number	100_Kernel_weight	0	0	0	1	0	0	0	0	0	0	0	0	0	0	0	0	0	0	0	0	0	0	0	0	0	0	1	private
pan_gene_24865	pan_gene_26812	100_Kernel_weight;Glucose;Ratio_of_ear_height_to_total_height;Tassel_branch_number	100_Kernel_weight;Height_above_ear;Photoperiod_Growing-degree_days_to_silk;Photoperiod_growing-degree_days_to_anthesis	0	0	0	1	0	1	0	0	1	0	1	0	0	0	0	1	0	0	0	0	0	0	0	0	0	0	5	dispensable
pan_gene_24865	pan_gene_29844	100_Kernel_weight;Glucose;Ratio_of_ear_height_to_total_height;Tassel_branch_number	100_Kernel_weight;Days_to_anthesis;Nodes_to_ear	0	0	0	1	0	0	0	0	1	0	0	0	0	0	0	0	0	0	0	0	0	0	0	0	0	0	2	dispensable
pan_gene_24865	pan_gene_30554	100_Kernel_weight;Glucose;Ratio_of_ear_height_to_total_height;Tassel_branch_number	100_Kernel_weight;Plant_height	0	0	0	1	1	0	1	0	1	1	0	0	0	1	0	0	1	0	0	0	0	0	0	0	0	1	8	dispensable
pan_gene_24865	pan_gene_3085	100_Kernel_weight;Glucose;Ratio_of_ear_height_to_total_height;Tassel_branch_number	100_Kernel_weight	0	0	0	0	0	0	1	0	1	0	0	0	0	0	0	0	0	0	0	0	0	0	0	0	0	0	2	dispensable
pan_gene_24865	pan_gene_3940	100_Kernel_weight;Glucose;Ratio_of_ear_height_to_total_height;Tassel_branch_number	100_Kernel_weight	0	0	0	1	0	1	0	0	1	0	0	0	0	0	0	0	0	0	0	0	0	0	0	0	0	0	3	dispensable
pan_gene_24865	pan_gene_5138	100_Kernel_weight;Glucose;Ratio_of_ear_height_to_total_height;Tassel_branch_number	100_Kernel_weight	0	0	0	1	0	0	0	0	0	0	0	0	0	0	0	0	0	0	0	0	0	0	0	0	0	0	1	private
pan_gene_24865	pan_gene_5555	100_Kernel_weight;Glucose;Ratio_of_ear_height_to_total_height;Tassel_branch_number	100_Kernel_weight;Average_internode_length_(above_ear);Average_internode_length_(whole_plant);Ear_row_number	0	0	0	1	0	0	0	0	1	0	0	0	0	0	0	0	0	0	0	0	0	0	0	0	0	0	2	dispensable
pan_gene_24865	pan_gene_578	100_Kernel_weight;Glucose;Ratio_of_ear_height_to_total_height;Tassel_branch_number	100_Kernel_weight	0	0	0	1	0	1	0	0	0	0	0	0	0	0	0	0	0	0	0	0	0	0	0	0	0	0	2	dispensable
pan_gene_24865	pan_gene_5833	100_Kernel_weight;Glucose;Ratio_of_ear_height_to_total_height;Tassel_branch_number	100_Kernel_weight	0	0	0	0	1	0	1	0	0	0	0	0	0	0	0	1	1	0	1	0	0	0	0	0	1	0	6	dispensable
pan_gene_24865	pan_gene_5836	100_Kernel_weight;Glucose;Ratio_of_ear_height_to_total_height;Tassel_branch_number	100_Kernel_weight;Sucrose;Tassel_branch_number	0	0	0	0	1	0	0	0	0	0	0	0	0	0	0	0	0	0	0	0	0	0	0	0	0	0	1	private
pan_gene_24865	pan_gene_59791	100_Kernel_weight;Glucose;Ratio_of_ear_height_to_total_height;Tassel_branch_number	100_Kernel_weight;Days_to_silk;Northern_Leaf_Blight;Stalk_strength	0	0	0	1	0	0	0	0	0	0	0	0	0	0	0	0	0	0	0	0	0	0	0	0	0	0	1	private
pan_gene_24865	pan_gene_6019	100_Kernel_weight;Glucose;Ratio_of_ear_height_to_total_height;Tassel_branch_number	100_Kernel_weight	0	0	0	1	0	0	0	0	0	0	1	0	0	0	0	0	0	0	0	0	0	0	0	0	0	0	2	dispensable
pan_gene_24865	pan_gene_618	100_Kernel_weight;Glucose;Ratio_of_ear_height_to_total_height;Tassel_branch_number	100_Kernel_weight;Height_above_ear;Leaf_length	0	0	0	1	1	1	1	0	1	0	1	0	0	0	0	1	0	0	0	1	0	0	1	0	1	0	10	dispensable
pan_gene_24865	pan_gene_7791	100_Kernel_weight;Glucose;Ratio_of_ear_height_to_total_height;Tassel_branch_number	100_Kernel_weight	0	0	0	0	0	1	0	0	0	0	0	0	0	0	0	0	0	0	0	0	0	0	0	0	0	0	1	private
pan_gene_24865	pan_gene_9207	100_Kernel_weight;Glucose;Ratio_of_ear_height_to_total_height;Tassel_branch_number	100_Kernel_weight;Height_per_day_(until_flowering)	0	0	0	0	0	0	0	0	0	0	0	0	0	0	0	0	0	0	1	0	0	0	0	0	0	0	1	private
pan_gene_24865	pan_gene_9236	100_Kernel_weight;Glucose;Ratio_of_ear_height_to_total_height;Tassel_branch_number	100_Kernel_weight	0	0	0	1	0	1	0	0	1	0	0	0	0	0	0	1	0	0	0	0	0	0	0	0	0	0	4	dispensable
pan_gene_24878	pan_gene_5689	100_Kernel_weight;Malate	100_Kernel_weight	0	0	0	1	0	0	0	0	1	0	0	0	0	0	0	0	0	0	0	0	0	0	0	0	0	0	2	dispensable
pan_gene_24886	pan_gene_25076	100_Kernel_weight;Tassel_branch_number	100_Kernel_weight	0	0	0	1	0	0	0	0	0	0	0	0	0	0	0	0	0	0	0	0	0	0	0	0	0	0	1	private
pan_gene_24886	pan_gene_26952	100_Kernel_weight;Tassel_branch_number	100_Kernel_weight	0	0	0	1	0	0	0	0	0	0	0	0	0	0	0	0	0	0	0	0	0	0	0	0	0	0	1	private
pan_gene_24890	pan_gene_26812	100_Kernel_weight	100_Kernel_weight;Height_above_ear;Photoperiod_Growing-degree_days_to_silk;Photoperiod_growing-degree_days_to_anthesis	0	0	0	1	1	1	0	0	0	0	0	0	0	0	0	0	0	0	0	0	0	0	0	0	0	0	3	dispensable
pan_gene_24890	pan_gene_3085	100_Kernel_weight	100_Kernel_weight	0	0	0	0	0	1	0	0	0	0	0	0	0	0	0	0	0	0	0	0	0	0	0	0	0	0	1	private
pan_gene_24890	pan_gene_32850	100_Kernel_weight	100_Kernel_weight;Average_internode_length_(above_ear);Glutamate	0	0	0	1	0	0	0	0	0	0	0	0	0	0	0	0	0	1	0	0	0	0	0	0	0	0	2	dispensable
pan_gene_24890	pan_gene_3928	100_Kernel_weight	100_Kernel_weight;Leaf_width	0	0	0	1	0	0	0	0	0	0	0	0	0	0	0	0	0	0	0	0	0	0	0	0	0	0	1	private
pan_gene_24890	pan_gene_5138	100_Kernel_weight	100_Kernel_weight	0	0	0	1	0	1	0	0	0	0	0	0	0	1	0	0	0	0	0	0	0	0	0	0	0	0	3	dispensable
pan_gene_24890	pan_gene_5555	100_Kernel_weight	100_Kernel_weight;Average_internode_length_(above_ear);Average_internode_length_(whole_plant);Ear_row_number	0	0	0	1	1	1	0	0	0	0	0	0	0	0	0	0	0	0	0	0	0	0	0	0	0	0	3	dispensable
pan_gene_24890	pan_gene_59791	100_Kernel_weight	100_Kernel_weight;Days_to_silk;Northern_Leaf_Blight;Stalk_strength	0	0	0	1	0	0	0	0	0	0	0	0	0	1	0	0	0	0	0	0	0	0	0	0	0	0	2	dispensable
pan_gene_24890	pan_gene_6019	100_Kernel_weight	100_Kernel_weight	0	0	0	1	1	1	0	1	0	0	0	0	0	0	0	0	0	0	0	0	0	0	0	0	0	0	4	dispensable
pan_gene_24890	pan_gene_810	100_Kernel_weight	100_Kernel_weight;Leaf_width	0	0	0	1	0	0	0	0	0	0	0	0	0	0	0	0	0	0	0	0	0	0	0	0	0	0	1	private
pan_gene_24890	pan_gene_9236	100_Kernel_weight	100_Kernel_weight	0	0	0	1	1	0	0	0	0	0	0	0	0	0	0	0	0	0	0	0	0	0	0	0	0	0	2	dispensable
pan_gene_24890	pan_gene_978	100_Kernel_weight	100_Kernel_weight	0	0	0	1	0	0	0	0	0	0	0	0	0	0	0	0	0	0	0	0	0	0	0	0	0	0	1	private
pan_gene_24891	pan_gene_5689	100_Kernel_weight	100_Kernel_weight	0	0	0	1	0	0	0	0	0	0	0	0	0	0	0	0	0	0	0	0	0	0	0	0	0	0	1	private
pan_gene_24893	pan_gene_26103	100_Kernel_weight	100_Kernel_weight	0	0	0	1	1	0	0	0	0	0	0	0	0	0	0	0	0	0	0	0	0	0	0	0	0	0	2	dispensable
pan_gene_24893	pan_gene_2776	100_Kernel_weight	100_Kernel_weight;Days_to_anthesis;Nodes_to_ear	0	0	0	1	1	0	1	1	1	0	0	1	0	1	0	1	0	0	0	0	0	0	0	1	0	0	9	dispensable
pan_gene_24893	pan_gene_28571	100_Kernel_weight	100_Kernel_weight	0	0	0	1	0	0	1	1	0	0	0	1	1	0	0	1	0	0	0	0	0	0	0	1	0	0	7	dispensable
pan_gene_24893	pan_gene_29717	100_Kernel_weight	100_Kernel_weight	0	0	0	1	0	0	0	0	0	0	0	1	1	0	0	0	0	0	0	0	0	0	0	0	0	0	3	dispensable
pan_gene_24893	pan_gene_7601	100_Kernel_weight	100_Kernel_weight	0	0	0	1	0	0	0	0	1	0	0	0	0	0	0	0	0	0	0	0	0	0	0	0	0	0	2	dispensable
pan_gene_24893	pan_gene_79073	100_Kernel_weight	100_Kernel_weight	0	0	0	1	0	0	0	0	0	0	0	1	0	0	0	0	0	0	0	0	0	0	0	0	0	0	2	dispensable
pan_gene_24893	pan_gene_8133	100_Kernel_weight	100_Kernel_weight	0	0	0	1	0	0	0	1	0	0	0	1	1	0	0	0	0	0	0	0	0	0	0	0	0	0	4	dispensable
pan_gene_24894	pan_gene_4734	100_Kernel_weight;Tassel_branch_number	100_Kernel_weight;Starch	0	0	0	1	0	0	1	0	0	0	0	0	1	0	0	0	0	0	0	0	0	0	0	0	0	0	3	dispensable
pan_gene_24945	pan_gene_7791	100_Kernel_weight	100_Kernel_weight	0	0	0	0	0	0	0	0	0	0	0	0	0	0	1	0	1	0	0	0	0	0	0	0	0	0	2	dispensable
pan_gene_24945	pan_gene_8103	100_Kernel_weight	100_Kernel_weight	0	0	0	0	1	0	0	0	0	0	0	0	0	0	0	0	0	0	0	0	0	0	0	0	0	0	1	private
pan_gene_24945	pan_gene_9236	100_Kernel_weight	100_Kernel_weight	0	0	0	0	1	0	1	0	0	1	1	1	0	0	1	0	1	0	1	0	1	0	1	0	1	0	11	near-core
pan_gene_24950	pan_gene_5689	100_Kernel_weight;Days_to_anthesis;Days_to_silk	100_Kernel_weight	0	0	0	1	0	0	0	0	0	0	0	0	0	0	0	0	0	0	0	0	0	0	0	0	0	0	1	private
pan_gene_25076	pan_gene_79073	100_Kernel_weight	100_Kernel_weight	0	0	0	1	1	0	0	1	1	0	0	0	0	0	0	1	0	0	0	0	0	1	0	0	0	0	6	dispensable
pan_gene_25377	pan_gene_5138	100_Kernel_weight	100_Kernel_weight	0	0	0	0	1	0	0	0	0	0	0	1	0	0	0	0	0	1	0	0	1	1	0	1	1	0	7	dispensable
pan_gene_25377	pan_gene_5555	100_Kernel_weight	100_Kernel_weight;Average_internode_length_(above_ear);Average_internode_length_(whole_plant);Ear_row_number	0	0	0	0	1	1	0	1	0	0	0	1	0	0	0	1	1	1	1	1	0	1	0	0	1	0	11	near-core
pan_gene_25377	pan_gene_5836	100_Kernel_weight	100_Kernel_weight;Sucrose;Tassel_branch_number	0	0	0	0	0	0	0	0	0	0	0	0	0	0	0	1	0	0	0	0	0	0	0	0	0	0	1	private
pan_gene_25377	pan_gene_7778	100_Kernel_weight	100_Kernel_weight	0	0	0	0	0	0	0	0	0	1	0	0	0	0	0	1	0	0	0	0	0	0	0	0	0	0	2	dispensable
pan_gene_25377	pan_gene_7791	100_Kernel_weight	100_Kernel_weight	0	0	0	0	0	1	0	0	0	0	0	0	0	0	0	0	0	0	0	0	1	0	0	1	0	0	3	dispensable
pan_gene_25521	pan_gene_27854	100_Kernel_weight;Ratio_of_ear_height_to_total_height	100_Kernel_weight;Ear_height;Ear_row_number;Nodes_to_ear;Photoperiod_growing-degree_days_to_anthesis	0	0	0	1	0	1	0	0	0	0	0	0	0	0	0	1	1	0	0	0	0	0	0	0	0	0	4	dispensable
pan_gene_26103	pan_gene_2776	100_Kernel_weight	100_Kernel_weight;Days_to_anthesis;Nodes_to_ear	0	0	0	1	1	0	0	0	0	1	0	1	0	1	0	0	0	0	1	0	0	1	0	0	0	0	7	dispensable
pan_gene_26379	pan_gene_59791	100_Kernel_weight	100_Kernel_weight;Days_to_silk;Northern_Leaf_Blight;Stalk_strength	0	0	0	1	0	0	0	0	0	0	0	0	0	0	0	0	0	0	0	0	1	0	0	0	0	0	2	dispensable
pan_gene_26379	pan_gene_7791	100_Kernel_weight	100_Kernel_weight	0	0	0	0	0	0	0	0	0	0	1	0	0	0	0	0	0	0	0	0	0	0	0	1	0	0	2	dispensable
pan_gene_26379	pan_gene_9571	100_Kernel_weight	100_Kernel_weight	0	0	0	1	0	0	0	0	0	0	0	0	0	0	0	0	0	0	0	0	0	0	0	0	0	0	1	private
pan_gene_26812	pan_gene_6047	100_Kernel_weight;Height_above_ear;Photoperiod_Growing-degree_days_to_silk;Photoperiod_growing-degree_days_to_anthesis	100_Kernel_weight	0	0	0	1	1	1	0	0	1	0	1	0	0	1	1	1	0	0	1	0	0	0	1	0	0	0	10	dispensable
pan_gene_26812	pan_gene_7791	100_Kernel_weight;Height_above_ear;Photoperiod_Growing-degree_days_to_silk;Photoperiod_growing-degree_days_to_anthesis	100_Kernel_weight	0	0	0	0	0	1	0	1	0	0	1	0	0	0	1	0	0	0	0	0	0	0	0	0	0	0	4	dispensable
pan_gene_26812	pan_gene_810	100_Kernel_weight;Height_above_ear;Photoperiod_Growing-degree_days_to_silk;Photoperiod_growing-degree_days_to_anthesis	100_Kernel_weight;Leaf_width	0	0	0	1	0	1	0	0	1	0	0	0	0	0	0	0	0	0	0	0	0	0	0	0	0	0	3	dispensable
pan_gene_26952	pan_gene_634	100_Kernel_weight	100_Kernel_weight;Tassel_length	0	0	0	1	0	0	0	0	1	0	0	0	0	0	0	0	0	0	0	0	0	0	0	0	0	0	2	dispensable
pan_gene_26952	pan_gene_9008	100_Kernel_weight	100_Kernel_weight;Leaf_width	0	0	0	1	1	0	0	0	1	0	1	1	0	0	0	0	0	0	0	0	0	0	1	0	0	1	7	dispensable
pan_gene_2776	pan_gene_29717	100_Kernel_weight;Days_to_anthesis;Nodes_to_ear	100_Kernel_weight	0	0	0	1	0	0	0	0	0	0	0	0	0	1	0	1	0	0	0	0	0	0	0	0	0	0	3	dispensable
pan_gene_2776	pan_gene_79073	100_Kernel_weight;Days_to_anthesis;Nodes_to_ear	100_Kernel_weight	0	0	0	1	0	0	0	0	0	0	0	0	0	0	0	1	0	0	0	0	0	0	0	0	0	0	2	dispensable
pan_gene_27854	pan_gene_618	100_Kernel_weight;Ear_height;Ear_row_number;Nodes_to_ear;Photoperiod_growing-degree_days_to_anthesis	100_Kernel_weight;Height_above_ear;Leaf_length	0	0	0	1	1	1	0	1	0	0	0	0	0	0	0	0	0	0	0	0	0	0	0	0	1	0	5	dispensable
pan_gene_27854	pan_gene_9036	100_Kernel_weight;Ear_height;Ear_row_number;Nodes_to_ear;Photoperiod_growing-degree_days_to_anthesis	100_Kernel_weight;Average_internode_length_(whole_plant);Height_above_ear;Height_per_day_(until_flowering);Plant_height	0	0	0	1	1	0	0	0	0	0	0	0	1	0	0	0	0	0	0	0	0	1	0	0	1	0	5	dispensable
pan_gene_28571	pan_gene_79073	100_Kernel_weight	100_Kernel_weight	0	0	0	1	1	0	0	1	1	0	0	1	0	0	0	1	0	0	0	0	0	0	1	1	0	0	8	dispensable
pan_gene_28678	pan_gene_578	100_Kernel_weight	100_Kernel_weight	0	0	0	1	0	1	0	0	1	0	0	0	0	0	0	0	0	0	0	0	0	0	0	0	0	0	3	dispensable
pan_gene_28678	pan_gene_5836	100_Kernel_weight	100_Kernel_weight;Sucrose;Tassel_branch_number	0	0	0	0	1	0	0	0	0	0	0	0	0	0	0	0	0	0	0	0	0	0	0	0	0	0	1	private
pan_gene_28678	pan_gene_618	100_Kernel_weight	100_Kernel_weight;Height_above_ear;Leaf_length	0	0	0	1	0	1	0	0	1	1	0	0	0	0	0	0	0	0	0	0	0	0	0	0	0	0	4	dispensable
pan_gene_28678	pan_gene_7783	100_Kernel_weight	100_Kernel_weight;Days_to_anthesis;Photoperiod_growing-degree_days_to_anthesis	0	0	0	1	0	1	0	0	1	0	0	0	0	0	0	0	0	0	0	0	0	0	0	0	0	0	3	dispensable
pan_gene_29844	pan_gene_32339	100_Kernel_weight;Days_to_anthesis;Nodes_to_ear	100_Kernel_weight	0	0	0	1	0	1	0	1	1	0	0	0	0	0	0	0	0	0	0	0	0	0	0	0	0	0	4	dispensable
pan_gene_29844	pan_gene_3940	100_Kernel_weight;Days_to_anthesis;Nodes_to_ear	100_Kernel_weight	0	0	0	1	0	0	0	0	1	0	0	0	0	0	0	0	0	0	0	0	0	0	0	0	0	0	2	dispensable
pan_gene_29844	pan_gene_5220	100_Kernel_weight;Days_to_anthesis;Nodes_to_ear	100_Kernel_weight;Ratio_of_ear_height_to_total_height;Starch	0	0	0	1	0	0	0	0	1	0	0	0	0	0	0	0	0	0	0	0	0	0	0	0	0	0	2	dispensable
pan_gene_29844	pan_gene_5532	100_Kernel_weight;Days_to_anthesis;Nodes_to_ear	100_Kernel_weight;Ear_height;Nodes_per_plant;Ratio_of_ear_height_to_total_height	0	0	0	1	0	0	0	1	1	0	0	0	0	0	0	0	0	0	0	0	0	0	0	0	0	0	3	dispensable
pan_gene_29844	pan_gene_578	100_Kernel_weight;Days_to_anthesis;Nodes_to_ear	100_Kernel_weight	0	0	0	1	0	0	0	0	1	0	0	0	0	0	0	0	0	0	0	0	0	0	0	0	0	0	2	dispensable
pan_gene_29844	pan_gene_6047	100_Kernel_weight;Days_to_anthesis;Nodes_to_ear	100_Kernel_weight	0	0	0	1	0	0	0	0	0	0	0	0	0	0	0	0	0	0	0	0	0	0	0	0	0	0	1	private
pan_gene_29844	pan_gene_618	100_Kernel_weight;Days_to_anthesis;Nodes_to_ear	100_Kernel_weight;Height_above_ear;Leaf_length	0	0	0	1	0	0	0	0	1	0	0	0	0	0	0	0	0	0	0	0	0	0	0	0	0	0	2	dispensable
pan_gene_29844	pan_gene_634	100_Kernel_weight;Days_to_anthesis;Nodes_to_ear	100_Kernel_weight;Tassel_length	0	0	0	1	0	0	0	1	1	0	0	0	0	0	0	0	0	0	0	0	0	0	0	0	0	0	3	dispensable
pan_gene_29844	pan_gene_97360	100_Kernel_weight;Days_to_anthesis;Nodes_to_ear	100_Kernel_weight;Southern_leaf_blight	0	0	0	1	0	0	0	0	0	0	0	0	0	0	0	0	0	0	0	0	0	0	0	0	0	0	1	private
pan_gene_30035	pan_gene_5600	100_Kernel_weight	100_Kernel_weight;Ear_height	0	0	0	1	0	0	0	0	0	0	0	0	0	0	0	0	0	0	0	1	0	0	0	0	0	0	2	dispensable
pan_gene_30044	pan_gene_3940	100_Kernel_weight;Cob_diameter;Height_per_day_(until_flowering)	100_Kernel_weight	0	0	0	0	0	1	0	0	0	0	0	0	0	0	0	0	0	0	0	0	0	0	0	0	0	0	1	private
pan_gene_30044	pan_gene_634	100_Kernel_weight;Cob_diameter;Height_per_day_(until_flowering)	100_Kernel_weight;Tassel_length	0	0	0	0	0	0	0	0	0	0	1	1	0	0	0	0	0	0	0	0	0	0	0	0	0	0	2	dispensable
pan_gene_30280	pan_gene_6200	100_Kernel_weight;Boxcox-transformed_leaf_angle	100_Kernel_weight;Days_to_silk	0	0	0	1	0	0	0	0	0	0	0	0	0	0	0	0	0	0	0	0	0	0	0	0	0	0	1	private
pan_gene_30554	pan_gene_618	100_Kernel_weight;Plant_height	100_Kernel_weight;Height_above_ear;Leaf_length	0	0	0	1	1	0	0	0	1	1	0	0	1	1	0	0	1	1	0	0	0	1	0	0	0	0	9	dispensable
pan_gene_3085	pan_gene_7791	100_Kernel_weight	100_Kernel_weight	0	0	0	0	0	1	0	1	1	0	0	0	0	0	1	0	0	0	0	0	0	0	0	0	0	1	5	dispensable
pan_gene_3085	pan_gene_978	100_Kernel_weight	100_Kernel_weight	0	0	0	0	0	0	0	0	1	0	0	0	0	0	0	0	0	0	0	0	0	0	0	0	0	0	1	private
pan_gene_3124	pan_gene_9415	100_Kernel_weight	100_Kernel_weight	0	0	0	1	0	0	0	0	0	0	0	0	0	0	0	0	0	0	0	0	0	0	0	0	0	0	1	private
pan_gene_31759	pan_gene_6047	100_Kernel_weight;Leaf_width;Northern_Leaf_Blight	100_Kernel_weight	0	0	0	0	0	0	0	0	0	0	0	0	0	0	0	1	0	0	0	0	0	0	0	0	0	0	1	private
pan_gene_31759	pan_gene_618	100_Kernel_weight;Leaf_width;Northern_Leaf_Blight	100_Kernel_weight;Height_above_ear;Leaf_length	0	0	0	0	0	0	0	0	0	0	0	0	0	0	0	1	0	0	0	0	0	0	0	0	0	0	1	private
pan_gene_31759	pan_gene_7778	100_Kernel_weight;Leaf_width;Northern_Leaf_Blight	100_Kernel_weight	0	0	0	0	0	0	0	0	0	0	0	0	0	0	0	1	0	0	0	0	0	0	0	0	0	0	1	private
pan_gene_31759	pan_gene_9236	100_Kernel_weight;Leaf_width;Northern_Leaf_Blight	100_Kernel_weight	0	0	0	0	0	0	0	0	0	0	0	0	0	0	0	1	0	0	0	0	0	0	0	0	0	0	1	private
pan_gene_32339	pan_gene_3940	100_Kernel_weight	100_Kernel_weight	0	0	0	1	0	1	0	0	0	0	0	0	0	0	0	0	0	0	0	0	0	0	0	0	0	0	2	dispensable
pan_gene_32339	pan_gene_5838	100_Kernel_weight	100_Kernel_weight;Cob_diameter;Ear_height;Sucrose;Tassel_branch_number	0	0	0	1	0	0	0	0	0	0	0	0	0	0	0	0	0	0	0	0	0	0	0	0	0	0	1	private
pan_gene_32339	pan_gene_618	100_Kernel_weight	100_Kernel_weight;Height_above_ear;Leaf_length	0	0	0	1	0	0	0	0	1	0	0	0	0	1	0	0	0	0	0	0	0	0	0	0	0	0	3	dispensable
pan_gene_32339	pan_gene_9008	100_Kernel_weight	100_Kernel_weight;Leaf_width	0	0	0	1	1	0	0	0	0	0	0	0	0	0	0	0	0	0	0	0	0	0	0	0	0	0	2	dispensable
pan_gene_3852	pan_gene_5838	100_Kernel_weight	100_Kernel_weight;Cob_diameter;Ear_height;Sucrose;Tassel_branch_number	0	0	0	1	1	1	0	0	0	0	0	0	1	0	0	0	0	0	0	0	0	1	0	0	0	0	5	dispensable
pan_gene_3928	pan_gene_59791	100_Kernel_weight;Leaf_width	100_Kernel_weight;Days_to_silk;Northern_Leaf_Blight;Stalk_strength	0	0	0	1	0	0	0	0	0	0	0	0	0	0	0	0	0	0	0	0	0	0	1	0	0	0	2	dispensable
pan_gene_3928	pan_gene_6019	100_Kernel_weight;Leaf_width	100_Kernel_weight	0	0	0	1	0	0	0	0	0	0	0	0	0	0	0	0	0	0	0	0	0	0	0	0	0	0	1	private
pan_gene_3928	pan_gene_7791	100_Kernel_weight;Leaf_width	100_Kernel_weight	0	0	0	0	0	1	0	1	1	0	0	0	0	0	1	0	0	0	0	0	0	0	0	1	0	0	5	dispensable
pan_gene_3928	pan_gene_9236	100_Kernel_weight;Leaf_width	100_Kernel_weight	0	0	0	1	1	1	1	0	1	0	1	0	0	1	1	0	0	1	1	1	1	1	1	1	1	0	16	near-core
pan_gene_3940	pan_gene_5220	100_Kernel_weight	100_Kernel_weight;Ratio_of_ear_height_to_total_height;Starch	0	0	0	1	0	1	0	0	1	0	0	0	0	0	0	0	0	0	0	0	0	0	0	0	0	0	3	dispensable
pan_gene_3940	pan_gene_5532	100_Kernel_weight	100_Kernel_weight;Ear_height;Nodes_per_plant;Ratio_of_ear_height_to_total_height	0	0	0	1	0	0	0	0	1	0	0	0	0	0	0	0	0	0	0	0	0	0	0	0	0	0	2	dispensable
pan_gene_3940	pan_gene_578	100_Kernel_weight	100_Kernel_weight	0	0	0	1	0	0	0	0	0	0	1	0	0	0	0	0	0	0	0	0	0	0	0	0	0	0	2	dispensable
pan_gene_3940	pan_gene_6047	100_Kernel_weight	100_Kernel_weight	0	0	0	1	0	1	0	1	1	0	0	0	0	0	0	0	0	0	0	0	0	0	0	0	0	0	4	dispensable
pan_gene_3940	pan_gene_618	100_Kernel_weight	100_Kernel_weight;Height_above_ear;Leaf_length	0	0	0	1	0	1	0	0	1	0	0	0	0	1	0	0	0	0	0	0	0	0	0	1	0	0	5	dispensable
pan_gene_3940	pan_gene_634	100_Kernel_weight	100_Kernel_weight;Tassel_length	0	0	0	1	0	1	0	0	1	0	0	0	0	0	0	0	0	0	0	0	0	0	0	0	0	0	3	dispensable
pan_gene_3940	pan_gene_7783	100_Kernel_weight	100_Kernel_weight;Days_to_anthesis;Photoperiod_growing-degree_days_to_anthesis	0	0	0	1	0	1	0	0	0	0	0	0	0	0	0	0	0	0	0	0	0	0	0	0	0	0	2	dispensable
pan_gene_3940	pan_gene_8103	100_Kernel_weight	100_Kernel_weight	0	0	0	1	0	1	0	1	1	0	0	0	0	0	0	0	0	0	0	0	0	0	0	0	0	0	4	dispensable
pan_gene_3940	pan_gene_97360	100_Kernel_weight	100_Kernel_weight;Southern_leaf_blight	0	0	0	1	0	0	0	0	0	0	0	0	0	0	0	0	0	0	0	0	0	0	0	0	0	0	1	private
pan_gene_4734	pan_gene_5611	100_Kernel_weight;Starch	100_Kernel_weight;Plant_height	0	0	0	1	0	0	0	0	0	0	0	0	1	0	0	0	0	0	0	0	0	0	0	0	0	0	2	dispensable
pan_gene_4734	pan_gene_5837	100_Kernel_weight;Starch	100_Kernel_weight;Ear_height;Sucrose;Tassel_branch_number	0	0	0	1	0	0	1	0	0	0	0	0	0	0	0	1	0	0	0	0	0	0	0	0	0	0	3	dispensable
pan_gene_5138	pan_gene_5220	100_Kernel_weight	100_Kernel_weight;Ratio_of_ear_height_to_total_height;Starch	0	0	0	1	0	1	0	0	0	0	0	0	0	0	1	0	0	0	0	0	0	0	0	0	0	0	3	dispensable
pan_gene_5138	pan_gene_5555	100_Kernel_weight	100_Kernel_weight;Average_internode_length_(above_ear);Average_internode_length_(whole_plant);Ear_row_number	0	0	0	1	1	1	0	0	0	0	0	1	0	0	1	0	0	1	1	0	1	1	1	0	1	1	12	near-core
pan_gene_5138	pan_gene_59791	100_Kernel_weight	100_Kernel_weight;Days_to_silk;Northern_Leaf_Blight;Stalk_strength	0	0	0	1	0	0	0	0	0	0	0	0	0	1	0	1	0	0	0	0	0	0	1	0	0	0	4	dispensable
pan_gene_5138	pan_gene_6019	100_Kernel_weight	100_Kernel_weight	0	0	0	1	0	1	0	0	0	0	1	0	1	1	0	0	1	0	1	0	0	0	0	0	0	0	7	dispensable
pan_gene_5138	pan_gene_6047	100_Kernel_weight	100_Kernel_weight	0	0	0	1	1	1	0	1	0	0	1	1	0	0	1	0	0	1	1	0	1	1	1	1	0	1	14	near-core
pan_gene_5138	pan_gene_7791	100_Kernel_weight	100_Kernel_weight	0	0	0	0	0	1	0	1	0	0	0	0	0	0	1	0	0	0	0	0	0	0	0	1	0	0	4	dispensable
pan_gene_5138	pan_gene_810	100_Kernel_weight	100_Kernel_weight;Leaf_width	0	0	0	1	0	1	0	0	0	0	0	0	0	0	0	0	0	0	0	0	0	0	0	0	0	0	2	dispensable
pan_gene_5138	pan_gene_9236	100_Kernel_weight	100_Kernel_weight	0	0	0	1	1	1	1	1	0	0	0	1	0	1	1	0	0	1	1	1	1	1	1	0	1	0	15	near-core
pan_gene_5138	pan_gene_978	100_Kernel_weight	100_Kernel_weight	0	0	0	1	1	0	0	0	0	0	0	0	0	1	0	0	0	0	0	0	1	0	0	0	0	1	5	dispensable
pan_gene_5220	pan_gene_578	100_Kernel_weight;Ratio_of_ear_height_to_total_height;Starch	100_Kernel_weight	0	0	0	1	0	0	0	1	0	0	0	0	0	0	0	0	0	0	0	0	0	0	0	0	0	0	2	dispensable
pan_gene_5220	pan_gene_59791	100_Kernel_weight;Ratio_of_ear_height_to_total_height;Starch	100_Kernel_weight;Days_to_silk;Northern_Leaf_Blight;Stalk_strength	0	0	0	1	0	0	0	0	0	0	0	0	0	0	0	0	0	0	0	0	0	0	0	0	0	0	1	private
pan_gene_5220	pan_gene_6019	100_Kernel_weight;Ratio_of_ear_height_to_total_height;Starch	100_Kernel_weight	0	0	0	1	1	1	0	0	0	0	1	0	0	0	0	0	0	0	1	0	0	0	0	0	0	0	5	dispensable
pan_gene_5220	pan_gene_634	100_Kernel_weight;Ratio_of_ear_height_to_total_height;Starch	100_Kernel_weight;Tassel_length	0	0	0	1	1	1	0	1	1	0	0	1	0	0	0	0	0	0	1	0	0	0	0	0	0	1	8	dispensable
pan_gene_5220	pan_gene_7791	100_Kernel_weight;Ratio_of_ear_height_to_total_height;Starch	100_Kernel_weight	0	0	0	0	0	1	0	0	0	0	0	0	0	0	0	0	0	0	0	0	0	0	0	0	0	0	1	private
pan_gene_5220	pan_gene_810	100_Kernel_weight;Ratio_of_ear_height_to_total_height;Starch	100_Kernel_weight;Leaf_width	0	0	0	1	1	1	0	0	1	0	0	0	1	0	0	0	0	1	0	0	0	0	0	0	0	0	6	dispensable
pan_gene_5220	pan_gene_8103	100_Kernel_weight;Ratio_of_ear_height_to_total_height;Starch	100_Kernel_weight	0	0	0	1	1	1	0	0	0	0	0	0	0	0	0	0	0	0	0	0	0	0	0	0	0	0	3	dispensable
pan_gene_5220	pan_gene_9236	100_Kernel_weight;Ratio_of_ear_height_to_total_height;Starch	100_Kernel_weight	0	0	0	1	1	1	0	0	1	1	0	0	0	0	0	1	0	0	0	0	0	0	0	0	0	0	6	dispensable
pan_gene_5243	pan_gene_614	100_Kernel_weight;Boxcox-transformed_leaf_angle	100_Kernel_weight;Nodes_to_ear;Northern_Leaf_Blight	0	0	0	1	0	0	0	1	0	0	1	0	0	0	0	0	1	0	0	0	1	1	0	0	0	0	6	dispensable
pan_gene_5532	pan_gene_578	100_Kernel_weight;Ear_height;Nodes_per_plant;Ratio_of_ear_height_to_total_height	100_Kernel_weight	0	0	0	1	0	1	0	1	0	1	0	0	0	0	0	0	0	0	0	0	0	0	0	0	0	0	4	dispensable
pan_gene_5555	pan_gene_59791	100_Kernel_weight;Average_internode_length_(above_ear);Average_internode_length_(whole_plant);Ear_row_number	100_Kernel_weight;Days_to_silk;Northern_Leaf_Blight;Stalk_strength	0	0	0	1	0	0	0	0	0	0	0	0	0	0	0	0	0	0	0	0	0	0	1	0	0	0	2	dispensable
pan_gene_5555	pan_gene_810	100_Kernel_weight;Average_internode_length_(above_ear);Average_internode_length_(whole_plant);Ear_row_number	100_Kernel_weight;Leaf_width	0	0	0	1	0	1	0	0	1	0	0	0	0	0	0	0	0	0	0	0	0	0	0	0	0	0	3	dispensable
pan_gene_5611	pan_gene_5669	100_Kernel_weight;Plant_height	100_Kernel_weight;Cob_diameter;Ear_height	0	0	0	1	0	0	0	0	0	0	0	0	0	0	0	0	0	0	0	0	0	0	0	0	0	0	1	private
pan_gene_5669	pan_gene_928	100_Kernel_weight;Cob_diameter;Ear_height	100_Kernel_weight	0	0	0	1	0	1	0	0	0	0	0	0	0	0	0	0	0	0	0	0	0	0	0	0	0	0	2	dispensable
pan_gene_578	pan_gene_5833	100_Kernel_weight	100_Kernel_weight	0	0	0	0	1	0	0	0	0	0	0	0	0	0	0	0	0	0	0	0	0	0	0	0	0	0	1	private
pan_gene_578	pan_gene_5836	100_Kernel_weight	100_Kernel_weight;Sucrose;Tassel_branch_number	0	0	0	0	0	0	0	0	0	1	0	0	0	0	0	0	0	0	0	0	0	0	0	0	0	0	1	private
pan_gene_578	pan_gene_6047	100_Kernel_weight	100_Kernel_weight	0	0	0	1	0	0	0	0	0	0	0	0	0	0	0	0	0	0	0	0	0	0	0	0	0	0	1	private
pan_gene_578	pan_gene_618	100_Kernel_weight	100_Kernel_weight;Height_above_ear;Leaf_length	0	0	0	1	0	0	0	1	0	0	0	0	0	0	0	0	0	0	0	0	0	0	0	0	0	0	2	dispensable
pan_gene_578	pan_gene_634	100_Kernel_weight	100_Kernel_weight;Tassel_length	0	0	0	1	1	1	0	1	0	0	0	0	0	0	0	0	0	0	0	1	0	0	0	0	0	0	5	dispensable
pan_gene_578	pan_gene_7783	100_Kernel_weight	100_Kernel_weight;Days_to_anthesis;Photoperiod_growing-degree_days_to_anthesis	0	0	0	1	0	1	0	0	0	0	1	0	0	0	0	0	0	0	0	0	0	0	0	0	0	0	3	dispensable
pan_gene_578	pan_gene_9008	100_Kernel_weight	100_Kernel_weight;Leaf_width	0	0	0	1	0	0	0	0	0	0	0	0	0	0	0	0	0	0	0	0	0	0	0	0	0	0	1	private
pan_gene_578	pan_gene_97360	100_Kernel_weight	100_Kernel_weight;Southern_leaf_blight	0	0	0	1	1	0	0	0	0	0	0	0	0	0	0	0	0	0	0	0	0	0	0	0	0	0	2	dispensable
pan_gene_59791	pan_gene_6019	100_Kernel_weight;Days_to_silk;Northern_Leaf_Blight;Stalk_strength	100_Kernel_weight	0	0	0	1	0	0	0	0	0	0	0	0	0	1	0	0	0	0	0	0	0	0	0	0	0	0	2	dispensable
pan_gene_59791	pan_gene_6047	100_Kernel_weight;Days_to_silk;Northern_Leaf_Blight;Stalk_strength	100_Kernel_weight	0	0	0	1	0	0	0	0	0	0	0	0	0	0	0	0	0	0	0	0	0	0	0	0	0	0	1	private
pan_gene_59791	pan_gene_810	100_Kernel_weight;Days_to_silk;Northern_Leaf_Blight;Stalk_strength	100_Kernel_weight;Leaf_width	0	0	0	1	0	0	0	0	0	0	0	0	0	0	0	0	0	0	0	0	0	0	0	0	0	0	1	private
pan_gene_59791	pan_gene_8131	100_Kernel_weight;Days_to_silk;Northern_Leaf_Blight;Stalk_strength	100_Kernel_weight;Boxcox-transformed_leaf_angle;Leaf_length	0	0	0	0	0	0	0	0	0	0	0	0	0	1	0	1	0	0	0	0	0	0	0	0	0	0	2	dispensable
pan_gene_59791	pan_gene_9236	100_Kernel_weight;Days_to_silk;Northern_Leaf_Blight;Stalk_strength	100_Kernel_weight	0	0	0	1	0	0	0	0	0	0	0	0	0	1	0	0	0	0	0	0	0	0	1	0	0	0	3	dispensable
pan_gene_601	pan_gene_9012	100_Kernel_weight;Height_above_ear;Height_per_day_(until_flowering)	100_Kernel_weight;Average_internode_length_(whole_plant)	0	0	0	0	0	0	0	0	0	0	0	0	0	0	1	0	0	0	0	0	0	0	0	1	0	0	2	dispensable
pan_gene_6019	pan_gene_810	100_Kernel_weight	100_Kernel_weight;Leaf_width	0	0	0	1	0	0	0	0	0	0	0	0	0	0	0	0	0	0	0	0	0	0	0	0	0	0	1	private
pan_gene_6047	pan_gene_7791	100_Kernel_weight	100_Kernel_weight	0	0	0	0	0	1	0	0	1	0	0	0	0	0	1	0	0	0	0	0	0	0	0	1	0	0	4	dispensable
pan_gene_6047	pan_gene_810	100_Kernel_weight	100_Kernel_weight;Leaf_width	0	0	0	1	1	1	0	0	1	0	0	0	1	0	0	0	0	0	0	0	0	0	0	0	0	0	5	dispensable
pan_gene_614	pan_gene_7578	100_Kernel_weight;Nodes_to_ear;Northern_Leaf_Blight	100_Kernel_weight	0	0	0	1	0	0	0	0	0	0	1	0	0	0	0	0	0	0	0	0	0	0	0	0	0	0	2	dispensable
pan_gene_618	pan_gene_7791	100_Kernel_weight;Height_above_ear;Leaf_length	100_Kernel_weight	0	0	0	0	0	1	0	0	0	0	0	0	0	0	0	0	1	0	0	0	0	0	0	1	0	0	3	dispensable
pan_gene_618	pan_gene_810	100_Kernel_weight;Height_above_ear;Leaf_length	100_Kernel_weight;Leaf_width	0	0	0	1	0	1	0	0	1	0	0	0	1	0	0	0	0	1	0	0	0	0	0	0	0	0	5	dispensable
pan_gene_618	pan_gene_8103	100_Kernel_weight;Height_above_ear;Leaf_length	100_Kernel_weight	0	0	0	1	1	1	0	0	0	1	1	0	0	0	1	0	0	0	1	0	0	0	1	1	1	0	10	dispensable
pan_gene_618	pan_gene_97360	100_Kernel_weight;Height_above_ear;Leaf_length	100_Kernel_weight;Southern_leaf_blight	0	0	0	1	0	0	0	0	0	0	0	0	0	0	0	0	0	0	0	0	0	0	0	0	0	0	1	private
pan_gene_634	pan_gene_8103	100_Kernel_weight;Tassel_length	100_Kernel_weight	0	0	0	1	1	0	0	0	1	1	1	0	1	1	0	0	0	0	0	0	0	0	1	0	1	0	9	dispensable
pan_gene_634	pan_gene_9008	100_Kernel_weight;Tassel_length	100_Kernel_weight;Leaf_width	0	0	0	1	1	0	0	0	1	0	0	0	0	0	0	0	0	0	0	0	0	0	0	0	0	0	3	dispensable
pan_gene_634	pan_gene_97360	100_Kernel_weight;Tassel_length	100_Kernel_weight;Southern_leaf_blight	0	0	0	1	1	0	0	0	0	0	0	0	0	0	0	0	0	0	0	0	0	0	0	0	0	0	2	dispensable
pan_gene_7719	pan_gene_7783	100_Kernel_weight	100_Kernel_weight;Days_to_anthesis;Photoperiod_growing-degree_days_to_anthesis	0	0	0	1	0	0	0	0	0	0	0	0	0	0	0	0	0	0	0	0	0	0	0	0	0	0	1	private
pan_gene_7783	pan_gene_7791	100_Kernel_weight;Days_to_anthesis;Photoperiod_growing-degree_days_to_anthesis	100_Kernel_weight	0	0	0	0	0	1	0	0	0	0	0	0	0	0	0	0	0	0	0	0	0	0	0	0	0	0	1	private
pan_gene_7783	pan_gene_9236	100_Kernel_weight;Days_to_anthesis;Photoperiod_growing-degree_days_to_anthesis	100_Kernel_weight	0	0	0	1	1	1	0	0	1	0	0	0	0	0	1	0	0	1	0	0	0	1	1	0	0	0	8	dispensable
pan_gene_7791	pan_gene_810	100_Kernel_weight	100_Kernel_weight;Leaf_width	0	0	0	0	0	1	0	0	1	0	0	0	0	0	0	0	0	0	0	0	0	0	0	0	0	0	2	dispensable
pan_gene_7791	pan_gene_9207	100_Kernel_weight	100_Kernel_weight;Height_per_day_(until_flowering)	0	0	0	0	0	0	0	0	0	0	0	0	0	0	1	0	0	0	0	0	0	0	0	0	0	0	1	private
pan_gene_810	pan_gene_9236	100_Kernel_weight;Leaf_width	100_Kernel_weight	0	0	0	1	0	1	0	0	1	0	0	0	0	0	0	0	0	0	0	0	0	0	0	0	0	0	3	dispensable
pan_gene_8103	pan_gene_97360	100_Kernel_weight	100_Kernel_weight;Southern_leaf_blight	0	0	0	1	0	0	0	0	0	0	0	0	0	0	0	0	0	0	0	0	0	0	0	0	0	0	1	private
pan_gene_867	pan_gene_9236	100_Kernel_weight;Leaf_width	100_Kernel_weight	0	0	0	0	0	0	0	0	0	0	0	0	0	0	1	0	0	0	0	0	0	0	0	0	0	0	1	private
pan_gene_9083	pan_gene_926	100_Kernel_weight;Leaf_length;Leaf_width	100_Kernel_weight	0	0	0	1	0	0	0	0	0	0	0	0	1	1	0	0	0	0	0	0	0	0	0	0	0	0	3	dispensable
pan_gene_9207	pan_gene_9236	100_Kernel_weight;Height_per_day_(until_flowering)	100_Kernel_weight	0	0	0	0	0	0	0	0	0	0	0	0	0	0	1	0	0	0	0	0	0	0	0	0	0	0	1	private
pan_gene_10150	pan_gene_19311	100_Kernel_weight	100_Kernel_weight;Average_internode_length_(above_ear);Glutamate;Nodes_per_plant;PCA_of_metabolites:_PC1	0	0	0	0	1	0	0	0	0	0	0	0	0	0	0	0	0	0	0	0	0	0	0	0	0	0	1	private
pan_gene_10150	pan_gene_19595	100_Kernel_weight	100_Kernel_weight;Average_internode_length_(below_ear)	0	0	0	0	1	0	0	0	1	0	0	0	0	0	0	0	0	0	0	0	0	0	0	0	0	0	2	dispensable
pan_gene_10150	pan_gene_24865	100_Kernel_weight	100_Kernel_weight;Glucose;Ratio_of_ear_height_to_total_height;Tassel_branch_number	0	0	0	0	1	0	0	0	1	0	0	0	0	0	0	0	0	0	0	0	0	0	0	0	0	0	2	dispensable
pan_gene_10150	pan_gene_27854	100_Kernel_weight	100_Kernel_weight;Ear_height;Ear_row_number;Nodes_to_ear;Photoperiod_growing-degree_days_to_anthesis	0	0	0	0	1	0	0	0	0	0	0	0	0	0	0	0	0	0	0	0	0	0	0	0	0	0	1	private
pan_gene_10150	pan_gene_5220	100_Kernel_weight	100_Kernel_weight;Ratio_of_ear_height_to_total_height;Starch	0	0	0	0	1	1	0	1	1	0	0	0	0	0	0	0	0	0	0	0	0	0	0	0	0	0	4	dispensable
pan_gene_10150	pan_gene_5532	100_Kernel_weight	100_Kernel_weight;Ear_height;Nodes_per_plant;Ratio_of_ear_height_to_total_height	0	0	0	0	1	0	0	0	1	0	0	0	0	0	0	0	0	0	0	0	0	0	0	0	0	0	2	dispensable
pan_gene_10150	pan_gene_5833	100_Kernel_weight	100_Kernel_weight	0	0	0	0	1	0	0	0	0	0	0	0	0	0	0	0	0	0	0	0	0	0	0	0	0	0	1	private
pan_gene_10150	pan_gene_6019	100_Kernel_weight	100_Kernel_weight	0	0	0	0	1	1	0	0	0	0	0	0	1	0	0	0	0	0	0	0	0	0	0	0	0	0	3	dispensable
pan_gene_10150	pan_gene_618	100_Kernel_weight	100_Kernel_weight;Height_above_ear;Leaf_length	0	0	0	0	1	0	0	0	1	0	0	0	0	0	0	0	0	0	0	0	0	0	0	0	0	0	2	dispensable
pan_gene_10150	pan_gene_8134	100_Kernel_weight	100_Kernel_weight	0	0	0	0	1	0	0	0	0	0	0	0	0	0	0	0	0	0	0	0	0	0	0	0	0	0	1	private
pan_gene_10150	pan_gene_9036	100_Kernel_weight	100_Kernel_weight;Average_internode_length_(whole_plant);Height_above_ear;Height_per_day_(until_flowering);Plant_height	0	0	0	0	1	0	0	0	0	0	0	0	0	0	0	0	0	0	0	0	0	1	0	0	0	0	2	dispensable
pan_gene_10802	pan_gene_15929	100_Kernel_weight;Anthesis-silking_interval;PCA_of_metabolites:_PC2;Ratio_of_ear_height_to_total_height	100_Kernel_weight	0	0	0	0	1	0	0	1	0	0	0	0	0	0	0	1	0	0	0	1	0	0	0	0	1	0	5	dispensable
pan_gene_10802	pan_gene_24737	100_Kernel_weight;Anthesis-silking_interval;PCA_of_metabolites:_PC2;Ratio_of_ear_height_to_total_height	100_Kernel_weight;Days_to_silk	0	0	0	0	1	0	0	1	0	0	0	0	1	0	0	0	0	1	0	0	0	0	0	0	0	0	4	dispensable
pan_gene_10802	pan_gene_24865	100_Kernel_weight;Anthesis-silking_interval;PCA_of_metabolites:_PC2;Ratio_of_ear_height_to_total_height	100_Kernel_weight;Glucose;Ratio_of_ear_height_to_total_height;Tassel_branch_number	0	0	0	0	1	0	1	0	1	0	0	0	0	0	0	0	0	0	0	0	0	0	0	0	1	1	5	dispensable
pan_gene_10829	pan_gene_27854	100_Kernel_weight;Nodes_to_ear;Photoperiod_Growing-degree_days_to_silk;Plant_height	100_Kernel_weight;Ear_height;Ear_row_number;Nodes_to_ear;Photoperiod_growing-degree_days_to_anthesis	0	0	0	0	1	1	0	1	0	0	0	0	0	0	0	0	0	0	0	0	0	0	0	0	0	0	3	dispensable
pan_gene_10829	pan_gene_30554	100_Kernel_weight;Nodes_to_ear;Photoperiod_Growing-degree_days_to_silk;Plant_height	100_Kernel_weight;Plant_height	0	0	0	0	1	0	0	0	0	0	0	0	0	0	0	0	0	0	0	0	0	1	0	0	0	0	2	dispensable
pan_gene_10829	pan_gene_978	100_Kernel_weight;Nodes_to_ear;Photoperiod_Growing-degree_days_to_silk;Plant_height	100_Kernel_weight	0	0	0	0	1	0	0	0	0	0	0	0	0	0	0	0	0	0	0	0	0	0	0	0	0	0	1	private
pan_gene_10830	pan_gene_15181	100_Kernel_weight;Ear_height;Height_per_day_(until_flowering);Nodes_above_ear;Plant_height	100_Kernel_weight	0	0	0	0	0	0	0	1	0	0	0	0	0	0	0	0	0	0	0	0	0	0	0	0	0	0	1	private
pan_gene_11870	pan_gene_19541	100_Kernel_weight;Glutamate	100_Kernel_weight	0	0	0	0	1	1	0	0	0	0	1	0	0	0	0	0	0	0	0	0	0	0	0	0	0	0	3	dispensable
pan_gene_11870	pan_gene_27854	100_Kernel_weight;Glutamate	100_Kernel_weight;Ear_height;Ear_row_number;Nodes_to_ear;Photoperiod_growing-degree_days_to_anthesis	0	0	0	0	1	0	0	0	0	0	0	0	0	0	0	0	0	0	0	0	0	0	0	0	0	0	1	private
pan_gene_11870	pan_gene_5532	100_Kernel_weight;Glutamate	100_Kernel_weight;Ear_height;Nodes_per_plant;Ratio_of_ear_height_to_total_height	0	0	0	0	1	0	0	0	0	0	0	0	0	0	0	0	0	0	0	0	0	0	0	0	0	0	1	private
pan_gene_11870	pan_gene_9036	100_Kernel_weight;Glutamate	100_Kernel_weight;Average_internode_length_(whole_plant);Height_above_ear;Height_per_day_(until_flowering);Plant_height	0	0	0	0	1	0	0	0	0	0	0	0	0	0	0	0	0	0	0	0	0	0	0	0	0	0	1	private
pan_gene_11870	pan_gene_9571	100_Kernel_weight;Glutamate	100_Kernel_weight	0	0	0	0	1	1	0	0	0	0	0	0	0	0	0	0	0	0	0	0	0	0	0	0	0	0	2	dispensable
pan_gene_11870	pan_gene_978	100_Kernel_weight;Glutamate	100_Kernel_weight	0	0	0	0	1	0	0	0	0	0	0	0	0	0	0	0	0	0	0	0	0	0	0	0	0	0	1	private
pan_gene_12000	pan_gene_24893	100_Kernel_weight	100_Kernel_weight	0	0	0	0	1	0	0	0	0	0	0	0	0	0	0	0	0	0	0	0	0	0	0	0	0	0	1	private
pan_gene_12000	pan_gene_26103	100_Kernel_weight	100_Kernel_weight	0	0	0	0	1	0	1	1	0	0	0	0	0	1	0	0	0	0	0	0	0	0	0	0	0	0	4	dispensable
pan_gene_12000	pan_gene_29717	100_Kernel_weight	100_Kernel_weight	0	0	0	0	1	0	0	0	0	0	0	0	0	1	0	1	0	0	0	0	0	0	0	0	0	0	3	dispensable
pan_gene_12000	pan_gene_30044	100_Kernel_weight	100_Kernel_weight;Cob_diameter;Height_per_day_(until_flowering)	0	0	0	0	1	0	0	0	0	1	0	0	0	0	0	0	0	0	0	0	0	0	0	0	0	0	2	dispensable
pan_gene_12000	pan_gene_30839	100_Kernel_weight	100_Kernel_weight	0	0	0	0	1	0	0	0	0	0	0	0	0	0	0	0	0	0	0	0	0	0	0	0	0	0	1	private
pan_gene_12000	pan_gene_3852	100_Kernel_weight	100_Kernel_weight	0	0	0	0	1	0	0	0	0	1	0	0	0	0	0	0	0	0	0	0	0	0	0	0	0	0	2	dispensable
pan_gene_12000	pan_gene_79073	100_Kernel_weight	100_Kernel_weight	0	0	0	0	1	0	0	0	0	0	0	0	0	0	0	0	0	0	0	0	0	0	0	0	0	0	1	private
pan_gene_12000	pan_gene_8133	100_Kernel_weight	100_Kernel_weight	0	0	0	0	1	0	0	0	0	0	0	0	0	0	0	0	0	0	0	0	0	0	0	0	0	0	1	private
pan_gene_1398	pan_gene_15941	100_Kernel_weight	100_Kernel_weight	0	0	0	0	0	0	1	0	0	1	0	0	0	0	0	0	0	0	0	0	0	0	0	0	0	0	2	dispensable
pan_gene_1398	pan_gene_25076	100_Kernel_weight	100_Kernel_weight	0	0	0	0	1	0	0	0	0	0	0	0	0	0	0	0	0	0	0	0	0	0	0	0	0	0	1	private
pan_gene_1398	pan_gene_26103	100_Kernel_weight	100_Kernel_weight	0	0	0	0	1	0	0	0	0	0	0	0	0	0	0	0	0	0	0	0	0	0	0	0	0	0	1	private
pan_gene_1399	pan_gene_24737	100_Kernel_weight	100_Kernel_weight;Days_to_silk	0	0	0	0	1	1	0	1	0	0	0	0	0	0	0	0	0	0	0	0	1	0	0	0	0	1	5	dispensable
pan_gene_14724	pan_gene_24500	100_Kernel_weight;Ratio_of_ear_height_to_total_height	100_Kernel_weight;Boxcox-transformed_leaf_angle;Chlorophyll_B	0	0	0	0	1	0	0	0	0	0	0	0	0	0	0	0	0	0	0	0	0	0	0	0	0	0	1	private
pan_gene_14725	pan_gene_19595	100_Kernel_weight	100_Kernel_weight;Average_internode_length_(below_ear)	0	0	0	0	1	0	0	0	0	0	0	0	0	0	0	0	0	0	0	0	0	0	0	0	0	0	1	private
pan_gene_14725	pan_gene_22520	100_Kernel_weight	100_Kernel_weight;Anthesis-silking_interval;Nodes_to_ear	0	0	0	0	1	0	0	0	0	0	0	0	0	0	0	0	0	0	0	0	0	0	0	0	0	0	1	private
pan_gene_14725	pan_gene_32759	100_Kernel_weight	100_Kernel_weight;Leaf_width	0	0	0	0	1	0	0	0	0	0	0	0	0	0	0	0	0	0	0	0	0	0	0	0	0	0	1	private
pan_gene_15929	pan_gene_19507	100_Kernel_weight	100_Kernel_weight	0	0	0	0	1	1	0	0	0	0	0	0	0	0	0	0	0	0	0	0	0	0	0	0	0	0	2	dispensable
pan_gene_15929	pan_gene_24502	100_Kernel_weight	100_Kernel_weight	0	0	0	0	1	0	0	0	0	1	0	0	0	0	0	1	0	0	0	0	0	0	0	0	0	0	3	dispensable
pan_gene_15929	pan_gene_24676	100_Kernel_weight	100_Kernel_weight	0	0	0	0	1	1	0	1	0	0	0	1	1	0	1	0	0	0	0	1	1	0	1	1	0	0	10	dispensable
pan_gene_15929	pan_gene_24737	100_Kernel_weight	100_Kernel_weight;Days_to_silk	0	0	0	0	1	1	0	0	0	0	0	0	0	0	0	0	0	0	0	0	1	0	0	0	0	0	3	dispensable
pan_gene_15929	pan_gene_28678	100_Kernel_weight	100_Kernel_weight	0	0	0	0	1	1	0	1	1	1	1	1	1	0	1	1	0	0	1	0	0	0	1	0	0	0	12	near-core
pan_gene_15929	pan_gene_5836	100_Kernel_weight	100_Kernel_weight;Sucrose;Tassel_branch_number	0	0	0	0	1	0	0	0	0	0	0	0	0	0	0	0	0	0	0	0	0	0	0	0	0	0	1	private
pan_gene_15929	pan_gene_8134	100_Kernel_weight	100_Kernel_weight	0	0	0	0	1	0	0	0	1	1	0	1	1	0	0	0	0	0	0	0	0	0	1	0	0	0	6	dispensable
pan_gene_15940	pan_gene_8518	100_Kernel_weight	100_Kernel_weight	0	0	0	0	0	0	0	0	0	0	0	0	0	0	0	0	1	0	0	0	0	0	1	0	0	0	2	dispensable
pan_gene_15941	pan_gene_24676	100_Kernel_weight	100_Kernel_weight	0	0	0	0	0	0	0	1	0	0	0	0	0	0	0	0	0	0	0	0	0	0	0	0	0	0	1	private
pan_gene_15941	pan_gene_634	100_Kernel_weight	100_Kernel_weight;Tassel_length	0	0	0	0	0	0	0	1	0	0	0	0	0	0	0	0	0	0	0	0	0	0	0	0	0	0	1	private
pan_gene_15941	pan_gene_7792	100_Kernel_weight	100_Kernel_weight;Tassel_length	0	0	0	0	0	0	1	0	0	1	0	0	0	0	0	0	0	0	0	0	0	0	0	0	0	0	2	dispensable
pan_gene_15941	pan_gene_9008	100_Kernel_weight	100_Kernel_weight;Leaf_width	0	0	0	0	0	0	0	0	0	0	0	0	0	0	0	0	0	0	0	1	0	0	0	0	0	0	1	private
pan_gene_15948	pan_gene_19507	100_Kernel_weight	100_Kernel_weight	0	0	0	0	1	0	0	0	0	0	0	0	0	0	0	0	0	0	0	0	0	0	0	0	0	0	1	private
pan_gene_15948	pan_gene_26418	100_Kernel_weight	100_Kernel_weight;Nodes_to_ear	0	0	0	0	1	0	0	0	0	0	0	0	0	0	0	0	0	0	0	0	0	0	0	0	0	0	1	private
pan_gene_15948	pan_gene_848	100_Kernel_weight	100_Kernel_weight;Ear_row_number	0	0	0	0	1	0	0	0	0	0	0	0	0	0	0	0	0	0	0	0	0	0	0	0	0	0	1	private
pan_gene_15948	pan_gene_9010	100_Kernel_weight	100_Kernel_weight;Leaf_width	0	0	0	0	0	0	0	0	0	0	0	0	0	0	0	0	0	0	0	0	0	1	0	0	0	0	1	private
pan_gene_16158	pan_gene_97310	100_Kernel_weight	100_Kernel_weight;Nodes_above_ear	0	0	0	0	1	1	0	0	0	0	0	0	0	0	0	0	0	0	0	0	0	0	0	0	0	0	2	dispensable
pan_gene_18713	pan_gene_22525	100_Kernel_weight	100_Kernel_weight;Leaf_width	0	0	0	0	0	0	0	0	0	0	0	0	0	0	1	0	0	0	0	0	0	0	0	0	0	0	1	private
pan_gene_19198	pan_gene_19541	100_Kernel_weight	100_Kernel_weight	0	0	0	0	1	1	0	0	0	0	0	0	1	1	0	1	1	1	0	1	1	0	0	0	1	0	10	dispensable
pan_gene_19198	pan_gene_24737	100_Kernel_weight	100_Kernel_weight;Days_to_silk	0	0	0	0	1	0	0	0	0	0	0	0	0	0	0	0	0	0	0	0	0	0	0	0	0	0	1	private
pan_gene_19198	pan_gene_8134	100_Kernel_weight	100_Kernel_weight	0	0	0	0	1	0	0	0	0	0	0	1	0	0	0	0	0	0	0	0	0	0	0	0	0	0	2	dispensable
pan_gene_19198	pan_gene_9036	100_Kernel_weight	100_Kernel_weight;Average_internode_length_(whole_plant);Height_above_ear;Height_per_day_(until_flowering);Plant_height	0	0	0	0	1	0	0	0	0	0	0	0	0	0	0	0	0	0	0	0	0	0	1	0	0	0	2	dispensable
pan_gene_19291	pan_gene_19442	100_Kernel_weight;Nitrate;PCA_of_metabolites:_PC2	100_Kernel_weight;Ear_row_number;Nodes_per_plant;Ratio_of_ear_height_to_total_height	0	0	0	0	1	0	0	0	0	0	0	0	0	0	0	1	0	0	0	0	0	0	0	0	0	0	2	dispensable
pan_gene_19311	pan_gene_24737	100_Kernel_weight;Average_internode_length_(above_ear);Glutamate;Nodes_per_plant;PCA_of_metabolites:_PC1	100_Kernel_weight;Days_to_silk	0	0	0	0	1	1	0	0	0	0	0	0	0	0	0	0	0	0	0	0	1	0	0	0	0	0	3	dispensable
pan_gene_19311	pan_gene_8134	100_Kernel_weight;Average_internode_length_(above_ear);Glutamate;Nodes_per_plant;PCA_of_metabolites:_PC1	100_Kernel_weight	0	0	0	0	1	0	0	0	0	0	0	0	0	0	0	0	0	0	0	0	0	0	0	0	0	0	1	private
pan_gene_19311	pan_gene_9036	100_Kernel_weight;Average_internode_length_(above_ear);Glutamate;Nodes_per_plant;PCA_of_metabolites:_PC1	100_Kernel_weight;Average_internode_length_(whole_plant);Height_above_ear;Height_per_day_(until_flowering);Plant_height	0	0	0	0	1	0	0	0	0	1	0	0	0	0	1	0	0	0	1	0	0	0	0	0	0	0	4	dispensable
pan_gene_19395	pan_gene_24631	100_Kernel_weight;Leaf_width;Total_amino_acids	100_Kernel_weight	0	0	0	0	1	0	0	0	0	0	0	0	0	0	0	0	0	0	0	0	0	0	0	0	0	0	1	private
pan_gene_19395	pan_gene_24886	100_Kernel_weight;Leaf_width;Total_amino_acids	100_Kernel_weight;Tassel_branch_number	0	0	0	0	1	0	0	1	0	0	0	0	0	0	0	0	0	0	0	0	0	0	0	0	0	0	2	dispensable
pan_gene_19395	pan_gene_3446	100_Kernel_weight;Leaf_width;Total_amino_acids	100_Kernel_weight	0	0	0	0	1	0	1	1	0	0	0	0	0	0	0	0	0	0	0	0	0	1	0	0	0	0	4	dispensable
pan_gene_19448	pan_gene_2892	100_Kernel_weight	100_Kernel_weight;Average_internode_length_(whole_plant);Ear_height;Northern_Leaf_Blight	0	0	0	0	1	0	0	1	0	1	0	0	0	0	0	0	0	0	0	0	0	0	0	0	0	0	3	dispensable
pan_gene_19494	pan_gene_22255	100_Kernel_weight;Glutamate	100_Kernel_weight;Anthesis-silking_interval;Average_internode_length_(whole_plant)	0	0	0	0	1	1	0	0	0	0	0	0	0	0	0	0	0	0	0	0	0	0	0	0	0	0	2	dispensable
pan_gene_19494	pan_gene_24737	100_Kernel_weight;Glutamate	100_Kernel_weight;Days_to_silk	0	0	0	0	1	0	0	0	0	0	0	0	0	0	0	0	0	1	0	0	0	0	0	0	0	0	2	dispensable
pan_gene_19495	pan_gene_863	100_Kernel_weight;Glutamate	100_Kernel_weight;Northern_Leaf_Blight	0	0	0	0	1	0	0	0	0	0	0	0	0	0	0	0	0	0	0	0	0	0	0	0	0	0	1	private
pan_gene_19495	pan_gene_97310	100_Kernel_weight;Glutamate	100_Kernel_weight;Nodes_above_ear	0	0	0	0	1	0	0	0	0	0	0	0	0	0	0	0	0	0	0	0	0	0	0	0	0	0	1	private
pan_gene_19507	pan_gene_24502	100_Kernel_weight	100_Kernel_weight	0	0	0	0	1	1	0	0	1	0	0	0	0	0	0	0	0	0	0	0	0	0	0	0	0	0	3	dispensable
pan_gene_19507	pan_gene_24865	100_Kernel_weight	100_Kernel_weight;Glucose;Ratio_of_ear_height_to_total_height;Tassel_branch_number	0	0	0	0	1	1	0	0	0	0	0	0	0	0	0	0	0	0	0	0	0	1	1	0	0	0	4	dispensable
pan_gene_19507	pan_gene_28678	100_Kernel_weight	100_Kernel_weight	0	0	0	0	1	1	0	0	0	0	0	0	0	0	0	0	0	0	0	0	0	0	0	0	0	0	2	dispensable
pan_gene_19507	pan_gene_578	100_Kernel_weight	100_Kernel_weight	0	0	0	0	1	0	0	0	0	0	0	0	0	0	0	0	0	0	0	0	0	0	0	0	0	0	1	private
pan_gene_19507	pan_gene_5833	100_Kernel_weight	100_Kernel_weight	0	0	0	0	1	0	0	0	0	0	0	0	0	0	0	0	0	0	0	0	0	0	0	0	0	0	1	private
pan_gene_19507	pan_gene_634	100_Kernel_weight	100_Kernel_weight;Tassel_length	0	0	0	0	1	0	0	0	0	0	0	0	0	0	0	0	0	0	0	0	0	0	0	0	0	1	2	dispensable
pan_gene_19507	pan_gene_848	100_Kernel_weight	100_Kernel_weight;Ear_row_number	0	0	0	0	1	0	0	0	0	0	0	0	0	0	0	0	0	0	0	0	0	0	0	0	0	0	1	private
pan_gene_19507	pan_gene_9008	100_Kernel_weight	100_Kernel_weight;Leaf_width	0	0	0	0	1	0	0	0	0	1	0	0	0	0	0	0	0	0	0	0	0	0	0	0	0	0	2	dispensable
pan_gene_19507	pan_gene_97360	100_Kernel_weight	100_Kernel_weight;Southern_leaf_blight	0	0	0	0	1	0	0	0	0	0	0	0	0	0	0	0	0	0	0	0	0	0	0	0	0	0	1	private
pan_gene_19512	pan_gene_19595	100_Kernel_weight;Leaf_width	100_Kernel_weight;Average_internode_length_(below_ear)	0	0	0	0	0	0	0	0	1	0	0	0	0	0	0	0	0	0	0	0	0	0	0	0	0	0	1	private
pan_gene_19541	pan_gene_22220	100_Kernel_weight	100_Kernel_weight	0	0	0	0	1	0	0	0	0	0	0	0	0	0	0	0	0	0	0	0	0	0	0	0	0	0	1	private
pan_gene_19541	pan_gene_24737	100_Kernel_weight	100_Kernel_weight;Days_to_silk	0	0	0	0	1	1	0	0	0	0	0	0	1	0	0	0	0	0	0	0	0	0	0	0	0	1	4	dispensable
pan_gene_19541	pan_gene_27854	100_Kernel_weight	100_Kernel_weight;Ear_height;Ear_row_number;Nodes_to_ear;Photoperiod_growing-degree_days_to_anthesis	0	0	0	0	1	0	0	0	0	0	0	0	0	0	0	0	0	0	0	0	0	0	0	0	0	0	1	private
pan_gene_19541	pan_gene_5138	100_Kernel_weight	100_Kernel_weight	0	0	0	0	1	1	0	0	0	0	1	1	0	0	1	0	0	1	0	0	1	1	0	0	0	0	8	dispensable
pan_gene_19541	pan_gene_7791	100_Kernel_weight	100_Kernel_weight	0	0	0	0	0	1	0	0	0	0	0	0	0	0	1	0	0	0	0	0	0	0	0	0	0	0	2	dispensable
pan_gene_19541	pan_gene_8103	100_Kernel_weight	100_Kernel_weight	0	0	0	0	1	1	0	0	0	0	0	0	0	0	0	0	0	0	0	0	0	0	0	0	0	0	2	dispensable
pan_gene_19541	pan_gene_8134	100_Kernel_weight	100_Kernel_weight	0	0	0	0	1	0	0	0	0	0	0	0	0	0	0	0	0	0	0	0	0	0	0	0	0	0	1	private
pan_gene_19541	pan_gene_9036	100_Kernel_weight	100_Kernel_weight;Average_internode_length_(whole_plant);Height_above_ear;Height_per_day_(until_flowering);Plant_height	0	0	0	0	1	0	0	0	0	1	0	0	0	0	1	0	0	0	0	0	0	0	0	0	0	0	3	dispensable
pan_gene_19541	pan_gene_9571	100_Kernel_weight	100_Kernel_weight	0	0	0	0	1	0	0	0	0	0	0	0	0	0	0	0	0	0	0	0	0	0	0	0	0	0	1	private
pan_gene_19595	pan_gene_30554	100_Kernel_weight;Average_internode_length_(below_ear)	100_Kernel_weight;Plant_height	0	0	0	0	1	0	0	0	0	0	1	0	1	0	0	0	1	0	0	0	1	0	0	0	0	0	5	dispensable
pan_gene_19595	pan_gene_32759	100_Kernel_weight;Average_internode_length_(below_ear)	100_Kernel_weight;Leaf_width	0	0	0	0	1	0	0	0	0	0	0	0	0	0	0	0	0	1	0	0	0	0	0	0	0	0	2	dispensable
pan_gene_19613	pan_gene_22267	100_Kernel_weight	100_Kernel_weight	0	0	0	0	1	0	0	0	1	0	0	0	0	0	1	0	0	0	1	0	0	0	0	0	0	0	4	dispensable
pan_gene_19613	pan_gene_30839	100_Kernel_weight	100_Kernel_weight	0	0	0	0	1	1	0	0	1	0	0	0	0	0	0	0	0	0	0	0	0	0	0	0	0	0	3	dispensable
pan_gene_21746	pan_gene_22220	100_Kernel_weight	100_Kernel_weight	0	0	0	0	1	0	0	0	0	0	0	0	0	0	0	0	0	0	0	0	0	0	0	0	0	0	1	private
pan_gene_21746	pan_gene_27854	100_Kernel_weight	100_Kernel_weight;Ear_height;Ear_row_number;Nodes_to_ear;Photoperiod_growing-degree_days_to_anthesis	0	0	0	0	1	0	0	0	0	0	0	0	0	0	0	0	0	0	0	0	0	0	1	0	0	0	2	dispensable
pan_gene_21746	pan_gene_978	100_Kernel_weight	100_Kernel_weight	0	0	0	0	1	0	0	0	0	0	0	0	0	0	0	0	0	0	0	0	0	0	0	0	0	0	1	private
pan_gene_22057	pan_gene_8054	100_Kernel_weight;Tassel_length	100_Kernel_weight	0	0	0	0	1	0	0	0	0	0	0	0	0	0	0	0	0	0	0	0	0	0	0	0	0	0	1	private
pan_gene_22057	pan_gene_9083	100_Kernel_weight;Tassel_length	100_Kernel_weight;Leaf_length;Leaf_width	0	0	0	0	1	0	0	0	0	0	0	1	0	0	0	1	1	0	0	0	0	0	0	0	0	0	4	dispensable
pan_gene_22220	pan_gene_25377	100_Kernel_weight	100_Kernel_weight	0	0	0	0	1	0	0	0	0	0	0	0	0	0	0	0	0	0	0	0	0	0	0	0	0	0	1	private
pan_gene_22220	pan_gene_26812	100_Kernel_weight	100_Kernel_weight;Height_above_ear;Photoperiod_Growing-degree_days_to_silk;Photoperiod_growing-degree_days_to_anthesis	0	0	0	0	1	0	0	0	0	0	0	0	0	0	0	0	0	0	0	0	0	0	0	0	0	0	1	private
pan_gene_22220	pan_gene_3928	100_Kernel_weight	100_Kernel_weight;Leaf_width	0	0	0	0	1	0	0	0	0	0	0	0	0	0	0	0	0	0	0	0	0	0	0	0	0	0	1	private
pan_gene_22220	pan_gene_5138	100_Kernel_weight	100_Kernel_weight	0	0	0	0	1	0	0	0	0	0	0	0	0	0	0	0	0	0	0	0	0	0	0	0	0	0	1	private
pan_gene_22220	pan_gene_5555	100_Kernel_weight	100_Kernel_weight;Average_internode_length_(above_ear);Average_internode_length_(whole_plant);Ear_row_number	0	0	0	0	1	0	0	0	0	0	0	0	0	0	0	0	0	0	0	0	0	0	0	0	0	0	1	private
pan_gene_22220	pan_gene_6047	100_Kernel_weight	100_Kernel_weight	0	0	0	0	1	0	0	0	0	0	0	0	0	0	0	0	0	0	0	0	0	0	0	0	0	0	1	private
pan_gene_22220	pan_gene_9236	100_Kernel_weight	100_Kernel_weight	0	0	0	0	1	0	0	0	0	0	0	0	0	0	0	0	0	0	0	0	0	0	0	0	0	0	1	private
pan_gene_22220	pan_gene_978	100_Kernel_weight	100_Kernel_weight	0	0	0	0	1	0	0	0	0	0	0	0	0	0	0	0	0	0	0	0	0	0	0	0	0	0	1	private
pan_gene_22267	pan_gene_25521	100_Kernel_weight	100_Kernel_weight;Ratio_of_ear_height_to_total_height	0	0	0	0	1	0	0	0	0	0	0	0	0	0	0	0	0	0	0	0	0	0	0	0	0	0	1	private
pan_gene_22520	pan_gene_24502	100_Kernel_weight;Anthesis-silking_interval;Nodes_to_ear	100_Kernel_weight	0	0	0	0	1	0	0	0	0	0	0	0	0	0	0	0	0	0	0	0	0	0	1	0	0	0	2	dispensable
pan_gene_24502	pan_gene_24865	100_Kernel_weight	100_Kernel_weight;Glucose;Ratio_of_ear_height_to_total_height;Tassel_branch_number	0	0	0	0	1	1	0	0	1	0	0	0	0	0	0	0	0	0	0	0	0	0	0	0	0	0	3	dispensable
pan_gene_24502	pan_gene_27957	100_Kernel_weight	100_Kernel_weight	0	0	0	0	1	0	0	0	0	1	0	0	0	0	0	0	0	0	0	0	0	0	0	0	0	0	2	dispensable
pan_gene_24502	pan_gene_8134	100_Kernel_weight	100_Kernel_weight	0	0	0	0	1	0	0	0	0	0	0	0	1	0	0	0	0	0	0	0	0	0	0	0	0	0	2	dispensable
pan_gene_24502	pan_gene_97307	100_Kernel_weight	100_Kernel_weight;Cob_diameter;Ear_height	0	0	0	0	1	0	0	0	0	0	0	0	0	0	0	0	0	0	0	0	0	0	0	0	0	0	1	private
pan_gene_24631	pan_gene_79073	100_Kernel_weight	100_Kernel_weight	0	0	0	0	1	0	0	0	0	0	0	0	0	0	0	0	0	0	0	0	0	0	0	0	0	0	1	private
pan_gene_24676	pan_gene_5836	100_Kernel_weight	100_Kernel_weight;Sucrose;Tassel_branch_number	0	0	0	0	1	0	0	0	0	0	0	0	0	0	0	0	0	0	0	0	0	0	0	0	0	0	1	private
pan_gene_24676	pan_gene_7778	100_Kernel_weight	100_Kernel_weight	0	0	0	0	1	0	0	0	0	0	0	0	0	0	0	0	0	0	0	0	0	0	0	0	0	0	1	private
pan_gene_24676	pan_gene_8103	100_Kernel_weight	100_Kernel_weight	0	0	0	0	1	0	0	0	0	0	0	1	0	0	0	0	0	0	1	1	0	0	0	0	0	0	4	dispensable
pan_gene_24676	pan_gene_9207	100_Kernel_weight	100_Kernel_weight;Height_per_day_(until_flowering)	0	0	0	0	1	0	0	0	0	0	0	0	0	0	0	0	0	0	1	0	0	0	0	0	0	0	2	dispensable
pan_gene_24676	pan_gene_97360	100_Kernel_weight	100_Kernel_weight;Southern_leaf_blight	0	0	0	0	1	0	0	0	0	0	0	0	0	0	0	0	0	0	0	0	0	0	0	0	0	0	1	private
pan_gene_24737	pan_gene_24865	100_Kernel_weight;Days_to_silk	100_Kernel_weight;Glucose;Ratio_of_ear_height_to_total_height;Tassel_branch_number	0	0	0	0	1	1	0	0	0	0	0	0	0	0	0	0	0	0	0	0	0	0	0	0	0	0	2	dispensable
pan_gene_24737	pan_gene_24945	100_Kernel_weight;Days_to_silk	100_Kernel_weight	0	0	0	0	1	0	0	0	0	0	0	0	0	0	0	0	0	0	0	0	1	0	0	0	0	1	3	dispensable
pan_gene_24737	pan_gene_5532	100_Kernel_weight;Days_to_silk	100_Kernel_weight;Ear_height;Nodes_per_plant;Ratio_of_ear_height_to_total_height	0	0	0	0	1	0	0	1	0	0	1	0	1	0	0	0	0	1	0	0	1	0	0	0	0	0	6	dispensable
pan_gene_24737	pan_gene_5833	100_Kernel_weight;Days_to_silk	100_Kernel_weight	0	0	0	0	1	0	0	0	0	0	0	0	0	0	0	0	0	0	0	0	0	0	0	0	0	0	1	private
pan_gene_24737	pan_gene_5836	100_Kernel_weight;Days_to_silk	100_Kernel_weight;Sucrose;Tassel_branch_number	0	0	0	0	1	0	0	0	0	1	0	0	0	0	0	0	0	0	0	0	0	0	0	0	0	0	2	dispensable
pan_gene_24737	pan_gene_5838	100_Kernel_weight;Days_to_silk	100_Kernel_weight;Cob_diameter;Ear_height;Sucrose;Tassel_branch_number	0	0	0	0	1	0	0	0	0	0	0	0	0	0	0	0	0	0	0	0	0	0	0	0	0	0	1	private
pan_gene_24737	pan_gene_634	100_Kernel_weight;Days_to_silk	100_Kernel_weight;Tassel_length	0	0	0	0	1	1	0	0	0	0	0	0	0	0	0	0	0	0	0	0	0	0	0	0	0	0	2	dispensable
pan_gene_24737	pan_gene_7778	100_Kernel_weight;Days_to_silk	100_Kernel_weight	0	0	0	0	1	0	0	0	0	0	0	0	0	0	0	0	0	0	0	0	0	0	0	0	0	0	1	private
pan_gene_24737	pan_gene_7783	100_Kernel_weight;Days_to_silk	100_Kernel_weight;Days_to_anthesis;Photoperiod_growing-degree_days_to_anthesis	0	0	0	0	1	1	0	1	0	0	0	0	0	0	0	0	0	1	0	0	1	0	0	0	0	1	6	dispensable
pan_gene_24737	pan_gene_8103	100_Kernel_weight;Days_to_silk	100_Kernel_weight	0	0	0	0	1	1	0	0	0	0	0	0	0	0	0	0	0	0	0	0	0	0	0	0	0	0	2	dispensable
pan_gene_24737	pan_gene_8134	100_Kernel_weight;Days_to_silk	100_Kernel_weight	0	0	0	0	1	0	0	0	0	0	0	0	1	0	0	0	0	0	0	0	0	0	0	0	0	0	2	dispensable
pan_gene_24737	pan_gene_9008	100_Kernel_weight;Days_to_silk	100_Kernel_weight;Leaf_width	0	0	0	0	1	1	0	0	0	0	0	0	1	0	0	0	0	0	0	0	1	0	0	0	0	1	5	dispensable
pan_gene_24737	pan_gene_9036	100_Kernel_weight;Days_to_silk	100_Kernel_weight;Average_internode_length_(whole_plant);Height_above_ear;Height_per_day_(until_flowering);Plant_height	0	0	0	0	1	0	0	0	0	0	0	0	0	0	0	0	0	0	0	0	0	0	0	0	0	0	1	private
pan_gene_24754	pan_gene_30250	100_Kernel_weight;Tassel_length	100_Kernel_weight;Ear_row_number	0	0	0	0	0	0	0	0	0	1	0	0	0	0	1	0	0	0	1	0	0	0	0	0	0	0	3	dispensable
pan_gene_24865	pan_gene_27854	100_Kernel_weight;Glucose;Ratio_of_ear_height_to_total_height;Tassel_branch_number	100_Kernel_weight;Ear_height;Ear_row_number;Nodes_to_ear;Photoperiod_growing-degree_days_to_anthesis	0	0	0	0	1	1	0	0	0	0	0	0	0	0	0	0	0	0	0	0	0	0	1	0	0	0	3	dispensable
pan_gene_24865	pan_gene_634	100_Kernel_weight;Glucose;Ratio_of_ear_height_to_total_height;Tassel_branch_number	100_Kernel_weight;Tassel_length	0	0	0	0	1	1	0	0	1	0	0	0	0	0	0	0	0	0	0	0	0	0	0	1	0	0	4	dispensable
pan_gene_24865	pan_gene_8103	100_Kernel_weight;Glucose;Ratio_of_ear_height_to_total_height;Tassel_branch_number	100_Kernel_weight	0	0	0	0	1	0	0	0	1	0	0	0	0	0	0	0	0	0	0	0	0	0	0	0	0	0	2	dispensable
pan_gene_24865	pan_gene_8134	100_Kernel_weight;Glucose;Ratio_of_ear_height_to_total_height;Tassel_branch_number	100_Kernel_weight	0	0	0	0	1	0	0	0	0	0	1	0	0	0	0	0	0	0	0	0	1	0	0	0	0	0	3	dispensable
pan_gene_24865	pan_gene_97307	100_Kernel_weight;Glucose;Ratio_of_ear_height_to_total_height;Tassel_branch_number	100_Kernel_weight;Cob_diameter;Ear_height	0	0	0	0	1	0	0	0	0	0	0	0	0	0	0	0	0	0	0	0	0	0	0	0	0	0	1	private
pan_gene_24894	pan_gene_24946	100_Kernel_weight;Tassel_branch_number	100_Kernel_weight	0	0	0	0	1	0	0	0	0	0	0	0	0	0	0	0	0	0	0	0	0	0	0	0	0	0	1	private
pan_gene_24894	pan_gene_3319	100_Kernel_weight;Tassel_branch_number	100_Kernel_weight	0	0	0	0	1	0	0	0	0	1	0	0	0	0	0	0	0	0	0	0	0	0	0	0	0	0	2	dispensable
pan_gene_24894	pan_gene_5640	100_Kernel_weight;Tassel_branch_number	100_Kernel_weight	0	0	0	0	1	0	0	0	0	1	0	0	0	0	0	0	0	0	0	0	0	0	0	0	0	0	2	dispensable
pan_gene_24945	pan_gene_26812	100_Kernel_weight	100_Kernel_weight;Height_above_ear;Photoperiod_Growing-degree_days_to_silk;Photoperiod_growing-degree_days_to_anthesis	0	0	0	0	1	0	0	0	0	0	1	0	0	0	1	0	0	0	0	0	0	0	1	0	0	0	4	dispensable
pan_gene_24945	pan_gene_8134	100_Kernel_weight	100_Kernel_weight	0	0	0	0	1	0	0	0	0	0	0	0	0	0	0	0	0	0	0	0	0	0	0	0	0	0	1	private
pan_gene_24945	pan_gene_9036	100_Kernel_weight	100_Kernel_weight;Average_internode_length_(whole_plant);Height_above_ear;Height_per_day_(until_flowering);Plant_height	0	0	0	0	1	0	0	0	0	0	0	0	0	0	1	0	0	0	0	0	0	0	0	0	0	0	2	dispensable
pan_gene_24945	pan_gene_9571	100_Kernel_weight	100_Kernel_weight	0	0	0	0	1	0	0	0	0	0	0	0	0	0	0	0	0	0	0	0	0	0	0	0	0	0	1	private
pan_gene_24946	pan_gene_25521	100_Kernel_weight	100_Kernel_weight;Ratio_of_ear_height_to_total_height	0	0	0	0	1	0	0	0	0	0	1	0	0	0	0	0	0	0	1	0	0	0	0	0	0	0	3	dispensable
pan_gene_24946	pan_gene_3319	100_Kernel_weight	100_Kernel_weight	0	0	0	0	1	0	1	0	0	0	1	0	1	0	0	0	0	0	1	0	0	0	1	0	1	0	7	dispensable
pan_gene_25076	pan_gene_26103	100_Kernel_weight	100_Kernel_weight	0	0	0	0	1	0	0	0	0	0	0	1	0	1	0	0	0	0	0	0	0	0	0	0	0	0	3	dispensable
pan_gene_25076	pan_gene_27957	100_Kernel_weight	100_Kernel_weight	0	0	0	0	1	0	0	0	0	0	0	0	0	0	0	0	0	0	0	0	0	0	0	0	0	0	1	private
pan_gene_25076	pan_gene_28678	100_Kernel_weight	100_Kernel_weight	0	0	0	0	1	0	0	0	0	0	0	0	0	0	0	0	0	0	0	0	0	0	0	0	0	0	1	private
pan_gene_25076	pan_gene_29717	100_Kernel_weight	100_Kernel_weight	0	0	0	0	1	0	0	0	1	0	0	1	0	0	0	1	0	0	0	0	1	0	0	0	0	0	5	dispensable
pan_gene_25076	pan_gene_30044	100_Kernel_weight	100_Kernel_weight;Cob_diameter;Height_per_day_(until_flowering)	0	0	0	0	1	0	0	1	0	0	0	0	0	0	0	1	0	0	0	0	0	0	0	0	1	0	4	dispensable
pan_gene_25076	pan_gene_30839	100_Kernel_weight	100_Kernel_weight	0	0	0	0	1	0	0	0	0	0	0	0	0	0	0	0	0	0	0	0	0	0	0	0	0	0	1	private
pan_gene_25076	pan_gene_8133	100_Kernel_weight	100_Kernel_weight	0	0	0	0	1	0	0	0	0	0	0	0	1	0	0	1	0	0	0	0	0	0	0	0	0	0	3	dispensable
pan_gene_25377	pan_gene_978	100_Kernel_weight	100_Kernel_weight	0	0	0	0	1	0	0	0	0	0	0	0	0	0	0	0	0	0	0	0	0	0	0	0	0	0	1	private
pan_gene_25521	pan_gene_5240	100_Kernel_weight;Ratio_of_ear_height_to_total_height	100_Kernel_weight;Boxcox-transformed_leaf_angle;Glucose	0	0	0	0	1	0	0	0	0	0	0	0	0	0	0	0	0	0	0	0	0	0	0	0	0	0	1	private
pan_gene_25521	pan_gene_7720	100_Kernel_weight;Ratio_of_ear_height_to_total_height	100_Kernel_weight	0	0	0	0	1	0	0	0	0	0	0	0	0	0	0	0	0	0	0	0	0	0	0	0	0	0	1	private
pan_gene_26103	pan_gene_26952	100_Kernel_weight	100_Kernel_weight	0	0	0	0	1	0	0	1	0	0	0	0	0	0	0	0	0	0	0	0	0	0	0	0	0	0	2	dispensable
pan_gene_26103	pan_gene_28678	100_Kernel_weight	100_Kernel_weight	0	0	0	0	1	0	0	0	0	0	0	0	0	0	0	0	0	0	0	0	0	0	0	0	0	0	1	private
pan_gene_26103	pan_gene_30044	100_Kernel_weight	100_Kernel_weight;Cob_diameter;Height_per_day_(until_flowering)	0	0	0	0	1	0	0	0	0	0	0	0	0	0	0	0	0	0	0	0	0	0	0	0	0	0	1	private
pan_gene_26103	pan_gene_30839	100_Kernel_weight	100_Kernel_weight	0	0	0	0	1	0	0	0	0	0	0	0	0	0	0	0	0	0	0	0	0	0	0	0	0	0	1	private
pan_gene_26103	pan_gene_3852	100_Kernel_weight	100_Kernel_weight	0	0	0	0	1	0	0	0	0	0	0	1	0	0	0	0	1	0	0	0	0	0	0	0	1	0	4	dispensable
pan_gene_26379	pan_gene_30554	100_Kernel_weight	100_Kernel_weight;Plant_height	0	0	0	0	1	0	0	0	0	1	1	0	0	0	0	0	0	0	0	0	0	0	0	0	0	0	3	dispensable
pan_gene_26812	pan_gene_27854	100_Kernel_weight;Height_above_ear;Photoperiod_Growing-degree_days_to_silk;Photoperiod_growing-degree_days_to_anthesis	100_Kernel_weight;Ear_height;Ear_row_number;Nodes_to_ear;Photoperiod_growing-degree_days_to_anthesis	0	0	0	0	1	0	0	0	0	0	0	0	0	0	0	0	0	0	0	0	0	0	0	0	0	0	1	private
pan_gene_26812	pan_gene_5532	100_Kernel_weight;Height_above_ear;Photoperiod_Growing-degree_days_to_silk;Photoperiod_growing-degree_days_to_anthesis	100_Kernel_weight;Ear_height;Nodes_per_plant;Ratio_of_ear_height_to_total_height	0	0	0	0	1	1	0	0	1	1	0	0	0	0	1	0	0	0	0	0	0	1	0	0	0	0	6	dispensable
pan_gene_26812	pan_gene_5833	100_Kernel_weight;Height_above_ear;Photoperiod_Growing-degree_days_to_silk;Photoperiod_growing-degree_days_to_anthesis	100_Kernel_weight	0	0	0	0	1	0	0	0	0	0	0	0	0	0	0	0	0	0	0	0	0	0	0	0	1	0	2	dispensable
pan_gene_26812	pan_gene_8103	100_Kernel_weight;Height_above_ear;Photoperiod_Growing-degree_days_to_silk;Photoperiod_growing-degree_days_to_anthesis	100_Kernel_weight	0	0	0	0	1	1	0	0	1	0	0	0	0	0	0	0	0	0	0	0	0	0	1	0	1	0	5	dispensable
pan_gene_26812	pan_gene_8134	100_Kernel_weight;Height_above_ear;Photoperiod_Growing-degree_days_to_silk;Photoperiod_growing-degree_days_to_anthesis	100_Kernel_weight	0	0	0	0	1	0	0	0	1	0	0	0	0	0	0	0	0	0	0	0	0	0	0	0	0	0	2	dispensable
pan_gene_26812	pan_gene_9036	100_Kernel_weight;Height_above_ear;Photoperiod_Growing-degree_days_to_silk;Photoperiod_growing-degree_days_to_anthesis	100_Kernel_weight;Average_internode_length_(whole_plant);Height_above_ear;Height_per_day_(until_flowering);Plant_height	0	0	0	0	1	0	0	0	0	0	0	0	1	1	1	0	0	0	1	1	0	0	0	0	0	1	7	dispensable
pan_gene_26812	pan_gene_9571	100_Kernel_weight;Height_above_ear;Photoperiod_Growing-degree_days_to_silk;Photoperiod_growing-degree_days_to_anthesis	100_Kernel_weight	0	0	0	0	1	0	0	0	0	0	0	0	0	0	0	0	0	0	0	0	0	0	0	0	0	0	1	private
pan_gene_26952	pan_gene_9207	100_Kernel_weight	100_Kernel_weight;Height_per_day_(until_flowering)	0	0	0	0	1	0	0	0	0	0	0	0	0	0	0	0	0	0	0	0	0	0	0	0	0	0	1	private
pan_gene_27854	pan_gene_30554	100_Kernel_weight;Ear_height;Ear_row_number;Nodes_to_ear;Photoperiod_growing-degree_days_to_anthesis	100_Kernel_weight;Plant_height	0	0	0	0	1	0	0	0	0	0	0	0	0	0	0	0	0	0	0	0	0	0	0	0	0	0	1	private
pan_gene_27854	pan_gene_31506	100_Kernel_weight;Ear_height;Ear_row_number;Nodes_to_ear;Photoperiod_growing-degree_days_to_anthesis	100_Kernel_weight	0	0	0	0	1	0	0	0	0	0	0	0	0	0	0	0	0	0	0	0	0	0	0	0	0	0	1	private
pan_gene_27854	pan_gene_32759	100_Kernel_weight;Ear_height;Ear_row_number;Nodes_to_ear;Photoperiod_growing-degree_days_to_anthesis	100_Kernel_weight;Leaf_width	0	0	0	0	1	0	0	0	0	0	0	0	0	0	0	0	0	0	0	0	0	0	0	0	0	0	1	private
pan_gene_27854	pan_gene_5833	100_Kernel_weight;Ear_height;Ear_row_number;Nodes_to_ear;Photoperiod_growing-degree_days_to_anthesis	100_Kernel_weight	0	0	0	0	1	1	0	0	0	0	0	0	0	0	0	0	0	0	0	0	0	0	0	0	0	0	2	dispensable
pan_gene_27854	pan_gene_59791	100_Kernel_weight;Ear_height;Ear_row_number;Nodes_to_ear;Photoperiod_growing-degree_days_to_anthesis	100_Kernel_weight;Days_to_silk;Northern_Leaf_Blight;Stalk_strength	0	0	0	0	1	0	0	0	0	0	0	0	0	0	0	0	0	0	0	0	0	0	0	0	0	0	1	private
pan_gene_27854	pan_gene_6019	100_Kernel_weight;Ear_height;Ear_row_number;Nodes_to_ear;Photoperiod_growing-degree_days_to_anthesis	100_Kernel_weight	0	0	0	0	1	0	0	0	0	0	0	0	0	0	0	0	0	0	0	0	0	0	0	0	0	0	1	private
pan_gene_27854	pan_gene_8131	100_Kernel_weight;Ear_height;Ear_row_number;Nodes_to_ear;Photoperiod_growing-degree_days_to_anthesis	100_Kernel_weight;Boxcox-transformed_leaf_angle;Leaf_length	0	0	0	0	1	0	0	0	0	0	0	0	0	0	0	0	0	0	0	0	0	0	0	0	1	0	2	dispensable
pan_gene_27854	pan_gene_8134	100_Kernel_weight;Ear_height;Ear_row_number;Nodes_to_ear;Photoperiod_growing-degree_days_to_anthesis	100_Kernel_weight	0	0	0	0	1	0	0	0	0	0	0	0	0	0	0	0	0	0	0	0	0	0	0	0	0	0	1	private
pan_gene_27854	pan_gene_9236	100_Kernel_weight;Ear_height;Ear_row_number;Nodes_to_ear;Photoperiod_growing-degree_days_to_anthesis	100_Kernel_weight	0	0	0	0	1	0	0	1	0	0	0	0	0	0	0	0	0	0	0	0	0	0	0	0	0	0	2	dispensable
pan_gene_27957	pan_gene_30044	100_Kernel_weight	100_Kernel_weight;Cob_diameter;Height_per_day_(until_flowering)	0	0	0	0	1	0	0	0	0	0	0	0	0	0	0	0	0	0	0	0	0	0	0	0	0	0	1	private
pan_gene_27957	pan_gene_30049	100_Kernel_weight	100_Kernel_weight;Nodes_per_plant;PCA_of_metabolites:_PC2	0	0	0	0	1	0	0	0	0	0	0	0	0	0	0	0	0	0	0	0	0	0	0	0	0	0	1	private
pan_gene_27957	pan_gene_79073	100_Kernel_weight	100_Kernel_weight	0	0	0	0	1	0	0	0	0	0	0	0	0	0	0	0	0	0	0	0	0	0	0	0	0	0	1	private
pan_gene_28571	pan_gene_3852	100_Kernel_weight	100_Kernel_weight	0	0	0	0	1	0	0	0	1	0	0	1	0	0	0	0	0	0	0	0	0	0	0	0	0	0	3	dispensable
pan_gene_28678	pan_gene_5838	100_Kernel_weight	100_Kernel_weight;Cob_diameter;Ear_height;Sucrose;Tassel_branch_number	0	0	0	0	1	0	0	0	0	0	0	0	0	0	0	0	0	0	0	0	0	0	0	0	0	0	1	private
pan_gene_28678	pan_gene_9008	100_Kernel_weight	100_Kernel_weight;Leaf_width	0	0	0	0	1	1	0	0	1	0	0	0	0	0	0	0	0	0	0	0	0	0	0	0	0	0	3	dispensable
pan_gene_28678	pan_gene_9207	100_Kernel_weight	100_Kernel_weight;Height_per_day_(until_flowering)	0	0	0	0	1	0	0	0	0	0	0	0	0	0	0	0	0	0	0	0	0	0	0	0	0	0	1	private
pan_gene_28678	pan_gene_97360	100_Kernel_weight	100_Kernel_weight;Southern_leaf_blight	0	0	0	0	1	0	0	0	0	0	0	0	0	0	0	0	0	0	0	0	0	0	0	0	0	0	1	private
pan_gene_29388	pan_gene_7678	100_Kernel_weight;Tassel_branch_number	100_Kernel_weight	0	0	0	0	1	0	0	0	0	0	0	0	0	0	0	0	0	0	0	0	0	0	0	0	0	0	1	private
pan_gene_29388	pan_gene_7720	100_Kernel_weight;Tassel_branch_number	100_Kernel_weight	0	0	0	0	1	0	1	0	0	1	0	0	0	0	0	0	0	0	0	0	0	0	0	0	1	0	4	dispensable
pan_gene_29388	pan_gene_848	100_Kernel_weight;Tassel_branch_number	100_Kernel_weight;Ear_row_number	0	0	0	0	1	0	0	0	0	0	0	0	0	0	0	0	0	0	0	0	0	0	0	0	0	0	1	private
pan_gene_29693	pan_gene_601	100_Kernel_weight;Nodes_to_ear	100_Kernel_weight;Height_above_ear;Height_per_day_(until_flowering)	0	0	0	0	0	0	0	0	0	0	0	0	0	1	1	0	0	1	0	0	0	1	0	0	0	1	5	dispensable
pan_gene_29717	pan_gene_30044	100_Kernel_weight	100_Kernel_weight;Cob_diameter;Height_per_day_(until_flowering)	0	0	0	0	1	0	0	0	0	0	0	0	0	0	0	0	0	0	0	0	0	0	0	0	0	0	1	private
pan_gene_29844	pan_gene_8978	100_Kernel_weight;Days_to_anthesis;Nodes_to_ear	100_Kernel_weight;Average_internode_length_(below_ear);Sucrose	0	0	0	0	1	0	0	0	0	0	0	0	0	0	0	0	0	0	0	0	0	0	0	0	0	0	1	private
pan_gene_29904	pan_gene_3319	100_Kernel_weight;Malate	100_Kernel_weight	0	0	0	0	1	0	0	0	0	0	0	0	0	0	0	0	1	0	0	0	0	0	0	0	0	0	2	dispensable
pan_gene_30053	pan_gene_71382	100_Kernel_weight;Southern_leaf_blight	100_Kernel_weight;Nitrate;Nodes_per_plant;PCA_of_metabolites:_PC2	0	0	0	0	1	0	0	0	0	0	0	0	0	0	0	0	0	0	0	0	0	0	0	0	0	0	1	private
pan_gene_30538	pan_gene_4733	100_Kernel_weight	100_Kernel_weight;Average_internode_length_(whole_plant);Starch	0	0	0	0	1	0	0	0	0	0	0	0	0	0	0	0	0	0	0	0	0	0	0	0	0	0	1	private
pan_gene_30839	pan_gene_79073	100_Kernel_weight	100_Kernel_weight	0	0	0	0	1	0	0	0	0	0	0	0	0	0	0	0	0	0	0	0	0	0	0	0	0	0	1	private
pan_gene_31506	pan_gene_978	100_Kernel_weight	100_Kernel_weight	0	0	0	0	1	0	0	0	0	0	0	0	0	0	0	0	0	0	0	0	0	0	0	0	0	0	1	private
pan_gene_31521	pan_gene_9344	100_Kernel_weight;Nodes_to_ear	100_Kernel_weight	0	0	0	0	1	0	1	0	0	0	0	0	1	0	0	0	0	0	0	0	0	0	0	0	0	0	3	dispensable
pan_gene_31524	pan_gene_934	100_Kernel_weight;Tassel_length	100_Kernel_weight	0	0	0	0	1	0	0	0	0	0	0	0	0	0	0	0	0	0	0	0	0	0	0	0	0	0	1	private
pan_gene_32759	pan_gene_32850	100_Kernel_weight;Leaf_width	100_Kernel_weight;Average_internode_length_(above_ear);Glutamate	0	0	0	0	1	0	0	0	0	0	0	0	0	0	0	0	0	0	0	0	0	0	0	0	0	0	1	private
pan_gene_32759	pan_gene_59791	100_Kernel_weight;Leaf_width	100_Kernel_weight;Days_to_silk;Northern_Leaf_Blight;Stalk_strength	0	0	0	0	1	0	0	0	0	0	0	0	0	0	0	0	0	0	0	0	0	0	0	0	0	0	1	private
pan_gene_3319	pan_gene_5640	100_Kernel_weight	100_Kernel_weight	0	0	0	0	1	0	0	0	0	0	0	0	0	0	0	0	0	0	1	0	0	0	0	0	0	0	2	dispensable
pan_gene_3852	pan_gene_8133	100_Kernel_weight	100_Kernel_weight	0	0	0	0	1	0	0	0	0	0	0	0	0	0	0	0	0	0	0	0	0	0	0	0	0	0	1	private
pan_gene_3928	pan_gene_978	100_Kernel_weight;Leaf_width	100_Kernel_weight	0	0	0	0	1	0	0	0	1	0	0	0	0	0	0	0	0	0	0	0	0	0	0	0	0	0	2	dispensable
pan_gene_4733	pan_gene_97231	100_Kernel_weight;Average_internode_length_(whole_plant);Starch	100_Kernel_weight;Average_internode_length_(whole_plant);Glucose	0	0	0	0	1	0	0	0	0	0	0	0	0	0	0	0	0	0	0	0	0	0	0	1	0	1	3	dispensable
pan_gene_5220	pan_gene_8131	100_Kernel_weight;Ratio_of_ear_height_to_total_height;Starch	100_Kernel_weight;Boxcox-transformed_leaf_angle;Leaf_length	0	0	0	0	1	1	0	0	1	0	0	0	0	0	0	0	0	0	0	0	0	0	0	0	0	0	3	dispensable
pan_gene_5220	pan_gene_8134	100_Kernel_weight;Ratio_of_ear_height_to_total_height;Starch	100_Kernel_weight	0	0	0	0	1	0	0	1	0	0	1	0	0	1	0	0	0	0	0	0	1	0	1	0	0	0	6	dispensable
pan_gene_5220	pan_gene_9036	100_Kernel_weight;Ratio_of_ear_height_to_total_height;Starch	100_Kernel_weight;Average_internode_length_(whole_plant);Height_above_ear;Height_per_day_(until_flowering);Plant_height	0	0	0	0	1	0	0	0	0	1	0	0	0	0	1	0	0	0	0	0	0	0	0	0	0	0	3	dispensable
pan_gene_5240	pan_gene_9083	100_Kernel_weight;Boxcox-transformed_leaf_angle;Glucose	100_Kernel_weight;Leaf_length;Leaf_width	0	0	0	0	1	0	0	0	0	0	0	0	0	0	0	0	0	0	0	0	0	0	0	0	0	0	1	private
pan_gene_5353	pan_gene_5601	100_Kernel_weight;Cob_diameter;Ear_height;Height_per_day_(until_flowering)	100_Kernel_weight;Leaf_length;Ratio_of_ear_height_to_total_height	0	0	0	0	1	0	0	0	0	0	0	0	0	0	0	0	0	0	0	0	0	0	0	0	0	0	1	private
pan_gene_5532	pan_gene_6019	100_Kernel_weight;Ear_height;Nodes_per_plant;Ratio_of_ear_height_to_total_height	100_Kernel_weight	0	0	0	0	1	0	0	0	0	0	0	0	0	0	0	0	0	0	0	0	0	1	0	0	0	0	2	dispensable
pan_gene_5532	pan_gene_7778	100_Kernel_weight;Ear_height;Nodes_per_plant;Ratio_of_ear_height_to_total_height	100_Kernel_weight	0	0	0	0	1	0	0	0	0	0	0	0	0	0	0	0	0	0	0	0	0	0	0	0	0	0	1	private
pan_gene_5532	pan_gene_8103	100_Kernel_weight;Ear_height;Nodes_per_plant;Ratio_of_ear_height_to_total_height	100_Kernel_weight	0	0	0	0	1	0	0	0	0	0	0	0	0	0	0	0	0	0	0	0	0	0	1	0	0	0	2	dispensable
pan_gene_5532	pan_gene_8131	100_Kernel_weight;Ear_height;Nodes_per_plant;Ratio_of_ear_height_to_total_height	100_Kernel_weight;Boxcox-transformed_leaf_angle;Leaf_length	0	0	0	0	1	0	0	0	0	1	0	0	0	0	0	0	0	0	0	0	0	0	0	0	0	0	2	dispensable
pan_gene_5532	pan_gene_8134	100_Kernel_weight;Ear_height;Nodes_per_plant;Ratio_of_ear_height_to_total_height	100_Kernel_weight	0	0	0	0	1	0	0	1	0	0	0	0	1	0	0	1	0	0	0	0	0	0	1	1	0	0	6	dispensable
pan_gene_5532	pan_gene_9036	100_Kernel_weight;Ear_height;Nodes_per_plant;Ratio_of_ear_height_to_total_height	100_Kernel_weight;Average_internode_length_(whole_plant);Height_above_ear;Height_per_day_(until_flowering);Plant_height	0	0	0	0	1	0	0	0	0	0	0	0	0	0	1	0	0	0	0	0	0	0	0	0	0	0	2	dispensable
pan_gene_5532	pan_gene_9236	100_Kernel_weight;Ear_height;Nodes_per_plant;Ratio_of_ear_height_to_total_height	100_Kernel_weight	0	0	0	0	1	1	0	0	1	1	0	0	0	0	0	1	0	1	0	0	1	1	0	0	1	1	10	dispensable
pan_gene_5532	pan_gene_9571	100_Kernel_weight;Ear_height;Nodes_per_plant;Ratio_of_ear_height_to_total_height	100_Kernel_weight	0	0	0	0	1	0	0	0	0	0	0	0	0	0	0	0	0	0	0	0	0	0	0	0	0	0	1	private
pan_gene_5555	pan_gene_978	100_Kernel_weight;Average_internode_length_(above_ear);Average_internode_length_(whole_plant);Ear_row_number	100_Kernel_weight	0	0	0	0	1	0	0	0	1	0	0	0	0	0	0	0	0	0	0	0	0	0	0	0	0	0	2	dispensable
pan_gene_5731	pan_gene_60701	100_Kernel_weight;Chlorophyll_A;Northern_Leaf_Blight	100_Kernel_weight;Cob_diameter;Glutamate;PCA_of_metabolites:_PC1;PCA_of_metabolites:_PC2	0	0	0	0	1	0	0	0	0	0	0	0	0	0	0	0	0	0	0	0	0	0	0	0	0	0	1	private
pan_gene_5833	pan_gene_6019	100_Kernel_weight	100_Kernel_weight	0	0	0	0	1	1	0	0	0	0	0	0	0	0	0	0	0	0	0	0	0	0	0	0	0	0	2	dispensable
pan_gene_5833	pan_gene_8131	100_Kernel_weight	100_Kernel_weight;Boxcox-transformed_leaf_angle;Leaf_length	0	0	0	0	1	0	0	0	0	0	0	0	0	0	0	0	0	0	0	0	0	0	0	0	0	0	1	private
pan_gene_5833	pan_gene_8134	100_Kernel_weight	100_Kernel_weight	0	0	0	0	1	0	0	0	0	0	0	0	0	0	0	0	0	0	0	0	0	0	0	0	0	0	1	private
pan_gene_5833	pan_gene_9036	100_Kernel_weight	100_Kernel_weight;Average_internode_length_(whole_plant);Height_above_ear;Height_per_day_(until_flowering);Plant_height	0	0	0	0	1	0	0	0	0	0	0	0	0	0	0	0	0	0	0	0	0	0	0	0	0	0	1	private
pan_gene_5836	pan_gene_634	100_Kernel_weight;Sucrose;Tassel_branch_number	100_Kernel_weight;Tassel_length	0	0	0	0	1	0	0	0	0	0	0	0	0	0	0	0	0	0	0	0	0	0	0	0	0	0	1	private
pan_gene_5836	pan_gene_8134	100_Kernel_weight;Sucrose;Tassel_branch_number	100_Kernel_weight	0	0	0	0	1	0	0	0	0	0	0	0	0	0	0	0	0	0	0	0	0	0	0	0	0	0	1	private
pan_gene_6019	pan_gene_7783	100_Kernel_weight	100_Kernel_weight;Days_to_anthesis;Photoperiod_growing-degree_days_to_anthesis	0	0	0	0	1	0	0	0	0	0	1	0	0	0	0	0	0	0	0	0	0	0	0	0	0	0	2	dispensable
pan_gene_6019	pan_gene_8103	100_Kernel_weight	100_Kernel_weight	0	0	0	0	1	1	0	1	1	1	1	1	0	0	1	0	0	1	0	0	1	0	1	1	0	1	13	near-core
pan_gene_6019	pan_gene_8134	100_Kernel_weight	100_Kernel_weight	0	0	0	0	1	0	0	0	1	0	0	0	0	0	0	0	0	0	0	0	0	0	0	1	0	0	3	dispensable
pan_gene_6019	pan_gene_9036	100_Kernel_weight	100_Kernel_weight;Average_internode_length_(whole_plant);Height_above_ear;Height_per_day_(until_flowering);Plant_height	0	0	0	0	1	0	0	0	0	0	0	0	0	0	0	0	0	0	0	0	0	0	0	0	0	0	1	private
pan_gene_6047	pan_gene_9036	100_Kernel_weight	100_Kernel_weight;Average_internode_length_(whole_plant);Height_above_ear;Height_per_day_(until_flowering);Plant_height	0	0	0	0	1	0	0	0	0	0	0	0	0	0	0	0	0	0	0	0	0	0	0	0	0	0	1	private
pan_gene_6047	pan_gene_978	100_Kernel_weight	100_Kernel_weight	0	0	0	0	1	0	0	0	1	0	0	0	1	0	0	0	0	0	0	0	1	0	0	0	0	0	4	dispensable
pan_gene_618	pan_gene_8134	100_Kernel_weight;Height_above_ear;Leaf_length	100_Kernel_weight	0	0	0	0	1	0	0	0	0	0	1	0	0	1	0	0	0	0	0	0	0	1	1	1	0	0	6	dispensable
pan_gene_618	pan_gene_9571	100_Kernel_weight;Height_above_ear;Leaf_length	100_Kernel_weight	0	0	0	0	1	0	0	1	0	0	0	0	0	0	0	0	0	0	0	0	0	0	0	0	0	0	2	dispensable
pan_gene_634	pan_gene_7792	100_Kernel_weight;Tassel_length	100_Kernel_weight;Tassel_length	0	0	0	0	1	0	0	0	0	0	0	0	0	0	0	0	0	1	0	0	0	0	0	0	0	1	3	dispensable
pan_gene_634	pan_gene_8134	100_Kernel_weight;Tassel_length	100_Kernel_weight	0	0	0	0	1	0	0	0	0	0	0	1	0	0	0	0	0	0	0	0	0	0	0	0	0	0	2	dispensable
pan_gene_634	pan_gene_9207	100_Kernel_weight;Tassel_length	100_Kernel_weight;Height_per_day_(until_flowering)	0	0	0	0	1	0	0	0	0	0	0	0	0	0	0	0	0	0	0	0	0	0	0	0	0	0	1	private
pan_gene_7720	pan_gene_79073	100_Kernel_weight	100_Kernel_weight	0	0	0	0	1	0	0	0	0	0	0	0	0	0	0	0	0	0	0	0	0	0	0	0	0	0	1	private
pan_gene_7778	pan_gene_8103	100_Kernel_weight	100_Kernel_weight	0	0	0	0	1	0	0	0	0	0	0	0	0	0	0	0	0	0	0	0	0	0	0	0	0	0	1	private
pan_gene_7778	pan_gene_8134	100_Kernel_weight	100_Kernel_weight	0	0	0	0	1	0	0	0	0	0	0	0	0	0	0	0	0	0	0	0	0	0	0	0	0	0	1	private
pan_gene_7778	pan_gene_9571	100_Kernel_weight	100_Kernel_weight	0	0	0	0	1	0	0	0	0	0	0	0	0	0	0	0	0	0	0	0	0	0	0	0	0	0	1	private
pan_gene_7783	pan_gene_8134	100_Kernel_weight;Days_to_anthesis;Photoperiod_growing-degree_days_to_anthesis	100_Kernel_weight	0	0	0	0	1	0	0	0	0	0	0	0	0	0	0	0	0	0	0	0	0	1	0	0	0	0	2	dispensable
pan_gene_7783	pan_gene_9036	100_Kernel_weight;Days_to_anthesis;Photoperiod_growing-degree_days_to_anthesis	100_Kernel_weight;Average_internode_length_(whole_plant);Height_above_ear;Height_per_day_(until_flowering);Plant_height	0	0	0	0	1	0	0	0	0	0	0	0	0	0	1	0	0	0	0	0	0	0	0	0	0	0	2	dispensable
pan_gene_7791	pan_gene_9036	100_Kernel_weight	100_Kernel_weight;Average_internode_length_(whole_plant);Height_above_ear;Height_per_day_(until_flowering);Plant_height	0	0	0	0	0	0	0	0	0	1	0	0	0	0	0	0	0	0	0	0	0	0	1	0	0	0	2	dispensable
pan_gene_810	pan_gene_9036	100_Kernel_weight;Leaf_width	100_Kernel_weight;Average_internode_length_(whole_plant);Height_above_ear;Height_per_day_(until_flowering);Plant_height	0	0	0	0	1	0	0	0	0	0	0	0	0	0	0	0	0	0	0	0	0	0	0	0	0	0	1	private
pan_gene_8103	pan_gene_8131	100_Kernel_weight	100_Kernel_weight;Boxcox-transformed_leaf_angle;Leaf_length	0	0	0	0	1	1	0	0	0	0	0	0	0	0	0	0	0	0	0	0	0	0	0	0	0	0	2	dispensable
pan_gene_8103	pan_gene_9036	100_Kernel_weight	100_Kernel_weight;Average_internode_length_(whole_plant);Height_above_ear;Height_per_day_(until_flowering);Plant_height	0	0	0	0	1	0	0	0	0	0	0	0	0	0	0	0	0	0	0	0	0	0	0	0	0	0	1	private
pan_gene_8103	pan_gene_9571	100_Kernel_weight	100_Kernel_weight	0	0	0	0	1	0	0	0	0	0	0	0	0	0	0	0	0	0	0	0	0	0	0	0	0	0	1	private
pan_gene_8131	pan_gene_8134	100_Kernel_weight;Boxcox-transformed_leaf_angle;Leaf_length	100_Kernel_weight	0	0	0	0	1	0	0	0	0	0	0	0	0	0	0	0	0	0	0	0	0	0	0	0	0	0	1	private
pan_gene_8131	pan_gene_9036	100_Kernel_weight;Boxcox-transformed_leaf_angle;Leaf_length	100_Kernel_weight;Average_internode_length_(whole_plant);Height_above_ear;Height_per_day_(until_flowering);Plant_height	0	0	0	0	1	0	0	0	0	0	0	0	0	0	1	0	0	0	1	0	0	1	1	0	0	0	5	dispensable
pan_gene_8134	pan_gene_9036	100_Kernel_weight	100_Kernel_weight;Average_internode_length_(whole_plant);Height_above_ear;Height_per_day_(until_flowering);Plant_height	0	0	0	0	1	0	0	0	0	0	0	0	0	1	0	0	0	0	0	0	0	0	0	0	0	0	2	dispensable
pan_gene_8134	pan_gene_9571	100_Kernel_weight	100_Kernel_weight	0	0	0	0	1	0	0	0	0	0	0	0	0	0	0	0	0	0	0	0	0	0	0	0	0	0	1	private
pan_gene_9036	pan_gene_9236	100_Kernel_weight;Average_internode_length_(whole_plant);Height_above_ear;Height_per_day_(until_flowering);Plant_height	100_Kernel_weight	0	0	0	0	1	0	0	0	0	1	0	0	0	0	1	0	0	0	0	0	0	0	0	0	0	0	3	dispensable
pan_gene_9236	pan_gene_978	100_Kernel_weight	100_Kernel_weight	0	0	0	0	1	0	0	0	1	0	0	0	0	0	0	0	0	0	0	0	1	0	0	0	0	0	3	dispensable
pan_gene_1014	pan_gene_17381	100_Kernel_weight	100_Kernel_weight	0	0	0	0	0	0	0	0	0	0	0	0	1	0	0	0	0	0	0	0	0	0	0	0	0	0	1	private
pan_gene_10150	pan_gene_29844	100_Kernel_weight	100_Kernel_weight;Days_to_anthesis;Nodes_to_ear	0	0	0	0	0	1	0	1	1	0	0	0	0	0	0	0	0	0	0	0	0	0	0	0	0	0	3	dispensable
pan_gene_10150	pan_gene_3940	100_Kernel_weight	100_Kernel_weight	0	0	0	0	0	1	1	0	1	0	0	0	0	0	0	0	0	0	0	0	0	0	0	0	0	0	3	dispensable
pan_gene_10150	pan_gene_5243	100_Kernel_weight	100_Kernel_weight;Boxcox-transformed_leaf_angle	0	0	0	0	0	1	0	0	0	0	0	0	0	0	0	0	0	0	0	0	0	0	0	0	0	0	1	private
pan_gene_10760	pan_gene_614	100_Kernel_weight;Height_above_ear	100_Kernel_weight;Nodes_to_ear;Northern_Leaf_Blight	0	0	0	0	0	1	0	0	0	0	1	0	0	0	0	0	0	0	0	0	0	0	0	0	0	0	2	dispensable
pan_gene_10829	pan_gene_25521	100_Kernel_weight;Nodes_to_ear;Photoperiod_Growing-degree_days_to_silk;Plant_height	100_Kernel_weight;Ratio_of_ear_height_to_total_height	0	0	0	0	0	1	0	0	0	0	0	0	0	0	0	0	0	0	0	0	0	0	0	0	0	0	1	private
pan_gene_10829	pan_gene_5532	100_Kernel_weight;Nodes_to_ear;Photoperiod_Growing-degree_days_to_silk;Plant_height	100_Kernel_weight;Ear_height;Nodes_per_plant;Ratio_of_ear_height_to_total_height	0	0	0	0	0	1	0	0	1	1	0	0	0	0	0	0	0	1	0	0	0	0	0	0	0	0	4	dispensable
pan_gene_10829	pan_gene_618	100_Kernel_weight;Nodes_to_ear;Photoperiod_Growing-degree_days_to_silk;Plant_height	100_Kernel_weight;Height_above_ear;Leaf_length	0	0	0	0	0	1	0	0	1	0	0	0	0	0	0	0	0	1	1	0	0	1	0	1	0	0	6	dispensable
pan_gene_10829	pan_gene_8131	100_Kernel_weight;Nodes_to_ear;Photoperiod_Growing-degree_days_to_silk;Plant_height	100_Kernel_weight;Boxcox-transformed_leaf_angle;Leaf_length	0	0	0	0	0	1	0	0	0	1	0	1	0	1	1	1	0	0	1	0	0	1	0	0	0	0	8	dispensable
pan_gene_10830	pan_gene_32340	100_Kernel_weight;Ear_height;Height_per_day_(until_flowering);Nodes_above_ear;Plant_height	100_Kernel_weight	0	0	0	0	0	1	0	0	0	0	0	0	0	0	0	0	0	0	0	0	0	0	0	0	0	0	1	private
pan_gene_10835	pan_gene_24886	100_Kernel_weight	100_Kernel_weight;Tassel_branch_number	0	0	0	0	0	1	0	0	0	0	0	0	1	0	0	0	0	0	0	0	0	0	0	0	0	0	2	dispensable
pan_gene_10835	pan_gene_604	100_Kernel_weight	100_Kernel_weight;Ear_height;Nodes_to_ear;Ratio_of_ear_height_to_total_height	0	0	0	0	0	1	0	0	0	0	0	0	0	0	0	0	0	0	0	0	0	0	0	0	0	0	1	private
pan_gene_11378	pan_gene_5238	100_Kernel_weight;Ear_height	100_Kernel_weight	0	0	0	0	0	1	0	0	0	0	0	0	0	0	0	0	0	0	0	1	0	0	0	0	0	0	2	dispensable
pan_gene_11378	pan_gene_7601	100_Kernel_weight;Ear_height	100_Kernel_weight	0	0	0	0	0	1	0	0	0	0	0	0	0	0	0	0	0	0	0	0	0	0	0	0	0	0	1	private
pan_gene_11870	pan_gene_24676	100_Kernel_weight;Glutamate	100_Kernel_weight	0	0	0	0	0	1	0	0	0	0	0	0	0	0	0	0	0	0	0	0	0	0	0	0	0	0	1	private
pan_gene_11870	pan_gene_30044	100_Kernel_weight;Glutamate	100_Kernel_weight;Cob_diameter;Height_per_day_(until_flowering)	0	0	0	0	0	1	0	0	0	0	0	0	0	0	0	0	0	0	0	0	0	1	0	0	0	0	2	dispensable
pan_gene_11870	pan_gene_3940	100_Kernel_weight;Glutamate	100_Kernel_weight	0	0	0	0	0	1	0	0	0	0	0	0	0	0	0	0	0	0	0	0	0	0	0	0	0	0	1	private
pan_gene_11870	pan_gene_8131	100_Kernel_weight;Glutamate	100_Kernel_weight;Boxcox-transformed_leaf_angle;Leaf_length	0	0	0	0	0	1	0	0	0	0	0	0	0	0	0	0	0	0	0	0	0	0	0	0	0	0	1	private
pan_gene_11918	pan_gene_7791	100_Kernel_weight	100_Kernel_weight	0	0	0	0	0	1	0	0	0	0	0	0	0	0	0	0	0	0	0	0	0	0	0	0	0	0	1	private
pan_gene_11918	pan_gene_8103	100_Kernel_weight	100_Kernel_weight	0	0	0	0	0	1	0	0	0	0	0	0	0	0	0	0	0	0	0	0	0	0	0	0	0	0	1	private
pan_gene_11918	pan_gene_9571	100_Kernel_weight	100_Kernel_weight	0	0	0	0	0	1	0	0	1	0	0	0	0	0	0	0	0	0	0	0	0	0	0	0	0	0	2	dispensable
pan_gene_12000	pan_gene_28571	100_Kernel_weight	100_Kernel_weight	0	0	0	0	0	1	0	0	0	1	0	0	0	1	0	1	0	0	0	0	0	0	0	0	0	0	4	dispensable
pan_gene_1398	pan_gene_24737	100_Kernel_weight	100_Kernel_weight;Days_to_silk	0	0	0	0	0	1	0	0	0	0	0	0	0	0	0	0	0	1	0	0	1	0	0	0	0	1	4	dispensable
pan_gene_1399	pan_gene_22255	100_Kernel_weight	100_Kernel_weight;Anthesis-silking_interval;Average_internode_length_(whole_plant)	0	0	0	0	0	1	0	0	0	0	0	0	0	0	0	0	0	0	0	0	0	0	0	0	0	0	1	private
pan_gene_1399	pan_gene_24676	100_Kernel_weight	100_Kernel_weight	0	0	0	0	0	1	0	0	1	0	0	0	0	0	0	0	0	0	0	0	0	0	0	0	0	0	2	dispensable
pan_gene_1399	pan_gene_28678	100_Kernel_weight	100_Kernel_weight	0	0	0	0	0	1	0	0	1	0	0	0	0	0	0	0	0	0	0	0	0	0	0	0	0	0	2	dispensable
pan_gene_14600	pan_gene_926	100_Kernel_weight;Ratio_of_ear_height_to_total_height	100_Kernel_weight	0	0	0	0	0	1	0	0	0	0	0	0	0	0	0	0	0	0	0	0	0	0	0	0	0	0	1	private
pan_gene_14724	pan_gene_16421	100_Kernel_weight;Ratio_of_ear_height_to_total_height	100_Kernel_weight;Glucose;Height_above_ear	0	0	0	0	0	1	0	0	0	0	0	0	0	0	0	0	0	0	0	0	0	0	0	0	0	0	1	private
pan_gene_14724	pan_gene_22265	100_Kernel_weight;Ratio_of_ear_height_to_total_height	100_Kernel_weight;Anthesis-silking_interval;Nodes_per_plant;Total_amino_acids	0	0	0	0	0	1	0	0	1	0	0	0	0	0	0	0	0	0	0	0	0	0	0	0	0	0	2	dispensable
pan_gene_14724	pan_gene_26103	100_Kernel_weight;Ratio_of_ear_height_to_total_height	100_Kernel_weight	0	0	0	0	0	1	0	0	0	0	0	0	0	0	0	0	0	0	0	0	0	0	0	0	0	0	1	private
pan_gene_15113	pan_gene_30035	100_Kernel_weight	100_Kernel_weight	0	0	0	0	0	0	0	0	0	0	1	0	0	0	0	0	0	0	0	0	0	0	0	0	0	0	1	private
pan_gene_15238	pan_gene_2835	100_Kernel_weight	100_Kernel_weight	0	0	0	0	0	0	0	0	0	0	0	0	0	0	0	0	1	0	0	0	1	0	0	0	0	0	2	dispensable
pan_gene_15929	pan_gene_22255	100_Kernel_weight	100_Kernel_weight;Anthesis-silking_interval;Average_internode_length_(whole_plant)	0	0	0	0	0	1	0	1	0	0	0	0	0	0	0	0	0	0	0	0	0	0	0	0	0	0	2	dispensable
pan_gene_15929	pan_gene_3085	100_Kernel_weight	100_Kernel_weight	0	0	0	0	0	1	0	0	1	0	0	0	0	0	0	0	0	0	0	0	0	0	0	0	0	0	2	dispensable
pan_gene_15929	pan_gene_5555	100_Kernel_weight	100_Kernel_weight;Average_internode_length_(above_ear);Average_internode_length_(whole_plant);Ear_row_number	0	0	0	0	0	1	0	0	1	0	0	0	0	0	0	0	0	0	0	0	0	0	0	0	0	1	3	dispensable
pan_gene_15940	pan_gene_31028	100_Kernel_weight	100_Kernel_weight	0	0	0	0	0	1	0	0	0	0	0	0	0	0	1	0	0	0	0	0	0	1	0	0	0	0	3	dispensable
pan_gene_15940	pan_gene_645	100_Kernel_weight	100_Kernel_weight	0	0	0	0	0	1	0	0	0	0	0	0	0	0	0	0	0	0	0	0	0	0	0	0	0	0	1	private
pan_gene_15943	pan_gene_19448	100_Kernel_weight	100_Kernel_weight	0	0	0	0	0	1	0	0	0	0	0	0	0	0	0	0	0	0	0	0	0	0	0	0	0	0	1	private
pan_gene_15943	pan_gene_2892	100_Kernel_weight	100_Kernel_weight;Average_internode_length_(whole_plant);Ear_height;Northern_Leaf_Blight	0	0	0	0	0	1	0	0	0	0	0	0	0	0	0	0	0	0	0	0	1	0	0	0	0	0	2	dispensable
pan_gene_15943	pan_gene_9345	100_Kernel_weight	100_Kernel_weight	0	0	0	0	0	1	0	0	0	0	0	0	0	0	0	0	0	0	0	0	0	0	0	0	0	0	1	private
pan_gene_15949	pan_gene_24648	100_Kernel_weight	100_Kernel_weight;Ear_row_number	0	0	0	0	0	1	0	0	0	0	0	0	0	0	0	0	0	0	0	0	0	0	0	0	0	0	1	private
pan_gene_15949	pan_gene_29844	100_Kernel_weight	100_Kernel_weight;Days_to_anthesis;Nodes_to_ear	0	0	0	0	0	1	0	0	0	0	0	0	0	0	0	0	0	0	0	0	0	0	0	0	0	0	1	private
pan_gene_15949	pan_gene_32339	100_Kernel_weight	100_Kernel_weight	0	0	0	0	0	1	0	0	0	0	0	0	0	0	0	0	0	0	0	0	0	0	0	0	0	0	1	private
pan_gene_15949	pan_gene_578	100_Kernel_weight	100_Kernel_weight	0	0	0	0	0	1	0	0	0	0	0	0	0	0	0	0	0	0	1	0	0	0	0	0	0	0	2	dispensable
pan_gene_17017	pan_gene_935	100_Kernel_weight	100_Kernel_weight	0	0	0	0	0	1	0	0	1	0	0	0	0	0	0	0	0	0	0	0	0	0	0	0	0	0	2	dispensable
pan_gene_17045	pan_gene_25045	100_Kernel_weight;Plant_height	100_Kernel_weight;Average_internode_length_(below_ear);Nitrate;Nodes_per_plant;Plant_height	0	0	0	0	0	1	0	0	0	0	0	0	0	0	0	0	0	0	0	0	0	0	0	0	0	0	1	private
pan_gene_17381	pan_gene_29362	100_Kernel_weight	100_Kernel_weight	0	0	0	0	0	1	0	0	0	0	0	0	0	0	0	0	0	0	0	0	1	0	0	0	0	0	2	dispensable
pan_gene_17381	pan_gene_31453	100_Kernel_weight	100_Kernel_weight	0	0	0	0	0	1	0	0	0	0	0	0	0	0	0	0	0	0	0	0	0	0	0	0	0	0	1	private
pan_gene_17381	pan_gene_4698	100_Kernel_weight	100_Kernel_weight	0	0	0	0	0	1	1	1	0	0	0	0	0	0	0	0	1	0	0	0	0	0	0	0	0	0	4	dispensable
pan_gene_17381	pan_gene_97332	100_Kernel_weight	100_Kernel_weight	0	0	0	0	0	1	0	0	0	0	0	0	0	0	0	0	0	0	0	1	0	0	0	0	0	0	2	dispensable
pan_gene_18363	pan_gene_19329	100_Kernel_weight	100_Kernel_weight;Anthesis-silking_interval;Fructose;Nitrate	0	0	0	0	0	1	0	0	0	0	0	1	0	0	0	0	0	0	0	0	0	0	1	0	0	0	3	dispensable
pan_gene_18713	pan_gene_22522	100_Kernel_weight	100_Kernel_weight;Leaf_width;Nodes_to_ear	0	0	0	0	0	1	0	0	0	0	0	0	0	0	0	0	0	0	0	0	0	0	0	0	0	0	1	private
pan_gene_18713	pan_gene_32340	100_Kernel_weight	100_Kernel_weight	0	0	0	0	0	1	0	0	0	0	0	0	0	0	0	0	0	0	0	0	0	0	0	0	0	0	1	private
pan_gene_19198	pan_gene_22255	100_Kernel_weight	100_Kernel_weight;Anthesis-silking_interval;Average_internode_length_(whole_plant)	0	0	0	0	0	1	0	0	0	0	0	0	0	0	0	0	0	0	0	0	0	0	0	0	0	0	1	private
pan_gene_19198	pan_gene_30044	100_Kernel_weight	100_Kernel_weight;Cob_diameter;Height_per_day_(until_flowering)	0	0	0	0	0	1	0	0	0	0	0	0	0	0	0	0	0	0	0	0	0	0	0	0	0	0	1	private
pan_gene_19198	pan_gene_5138	100_Kernel_weight	100_Kernel_weight	0	0	0	0	0	1	0	1	0	0	0	0	0	0	0	0	0	0	0	1	0	0	0	0	0	0	3	dispensable
pan_gene_19198	pan_gene_5346	100_Kernel_weight	100_Kernel_weight;Leaf_length;Nodes_above_ear;Nodes_per_plant	0	0	0	0	0	1	0	0	0	0	0	0	0	0	0	0	0	0	0	0	0	0	0	0	0	0	1	private
pan_gene_19198	pan_gene_8131	100_Kernel_weight	100_Kernel_weight;Boxcox-transformed_leaf_angle;Leaf_length	0	0	0	0	0	1	0	0	0	0	0	0	0	0	0	0	0	0	0	0	0	0	1	0	0	0	2	dispensable
pan_gene_19198	pan_gene_9008	100_Kernel_weight	100_Kernel_weight;Leaf_width	0	0	0	0	0	1	0	1	1	0	0	0	0	0	0	0	0	0	0	0	0	0	0	0	0	0	3	dispensable
pan_gene_19311	pan_gene_21746	100_Kernel_weight;Average_internode_length_(above_ear);Glutamate;Nodes_per_plant;PCA_of_metabolites:_PC1	100_Kernel_weight	0	0	0	0	0	1	0	0	0	0	0	0	0	0	0	0	0	0	0	0	0	0	0	0	0	0	1	private
pan_gene_19311	pan_gene_24673	100_Kernel_weight;Average_internode_length_(above_ear);Glutamate;Nodes_per_plant;PCA_of_metabolites:_PC1	100_Kernel_weight;Leaf_length	0	0	0	0	0	1	0	0	0	0	0	0	0	0	0	0	0	0	0	0	0	0	0	0	0	0	1	private
pan_gene_19311	pan_gene_24676	100_Kernel_weight;Average_internode_length_(above_ear);Glutamate;Nodes_per_plant;PCA_of_metabolites:_PC1	100_Kernel_weight	0	0	0	0	0	1	0	0	0	0	0	0	0	0	0	0	0	0	0	0	0	0	0	0	0	0	1	private
pan_gene_19311	pan_gene_3928	100_Kernel_weight;Average_internode_length_(above_ear);Glutamate;Nodes_per_plant;PCA_of_metabolites:_PC1	100_Kernel_weight;Leaf_width	0	0	0	0	0	1	0	0	1	0	0	0	0	0	1	0	0	0	0	1	1	0	0	0	0	0	5	dispensable
pan_gene_19311	pan_gene_3940	100_Kernel_weight;Average_internode_length_(above_ear);Glutamate;Nodes_per_plant;PCA_of_metabolites:_PC1	100_Kernel_weight	0	0	0	0	0	1	0	0	0	0	0	0	0	0	0	0	0	0	0	0	0	0	0	0	0	0	1	private
pan_gene_19311	pan_gene_5138	100_Kernel_weight;Average_internode_length_(above_ear);Glutamate;Nodes_per_plant;PCA_of_metabolites:_PC1	100_Kernel_weight	0	0	0	0	0	1	0	0	0	0	0	0	0	0	1	0	0	0	0	1	1	1	0	0	0	0	5	dispensable
pan_gene_19311	pan_gene_8103	100_Kernel_weight;Average_internode_length_(above_ear);Glutamate;Nodes_per_plant;PCA_of_metabolites:_PC1	100_Kernel_weight	0	0	0	0	0	1	0	0	0	0	0	0	0	0	0	0	0	0	0	0	0	0	0	0	0	0	1	private
pan_gene_19311	pan_gene_867	100_Kernel_weight;Average_internode_length_(above_ear);Glutamate;Nodes_per_plant;PCA_of_metabolites:_PC1	100_Kernel_weight;Leaf_width	0	0	0	0	0	0	0	0	0	0	0	0	0	0	1	0	0	0	0	0	0	0	0	0	0	0	1	private
pan_gene_19311	pan_gene_9008	100_Kernel_weight;Average_internode_length_(above_ear);Glutamate;Nodes_per_plant;PCA_of_metabolites:_PC1	100_Kernel_weight;Leaf_width	0	0	0	0	0	1	1	0	1	0	1	0	0	0	0	0	0	1	0	0	1	1	1	0	0	0	8	dispensable
pan_gene_19329	pan_gene_3883	100_Kernel_weight;Anthesis-silking_interval;Fructose;Nitrate	100_Kernel_weight	0	0	0	0	0	1	0	0	0	0	0	0	0	0	0	0	0	0	0	0	0	0	0	0	0	0	1	private
pan_gene_19388	pan_gene_5243	100_Kernel_weight	100_Kernel_weight;Boxcox-transformed_leaf_angle	0	0	0	0	0	1	0	0	0	0	0	0	0	0	0	0	0	0	0	0	0	0	0	0	0	0	1	private
pan_gene_19395	pan_gene_30839	100_Kernel_weight;Leaf_width;Total_amino_acids	100_Kernel_weight	0	0	0	0	0	1	1	1	1	1	0	0	1	0	0	0	0	0	0	0	1	0	0	0	0	0	7	dispensable
pan_gene_19442	pan_gene_2892	100_Kernel_weight;Ear_row_number;Nodes_per_plant;Ratio_of_ear_height_to_total_height	100_Kernel_weight;Average_internode_length_(whole_plant);Ear_height;Northern_Leaf_Blight	0	0	0	0	0	1	0	0	0	0	0	0	0	0	0	0	0	0	0	0	0	0	0	0	0	0	1	private
pan_gene_19448	pan_gene_9345	100_Kernel_weight	100_Kernel_weight	0	0	0	0	0	1	0	0	0	0	0	0	0	0	0	0	0	0	0	0	0	0	0	0	0	0	1	private
pan_gene_19494	pan_gene_24676	100_Kernel_weight;Glutamate	100_Kernel_weight	0	0	0	0	0	1	0	0	0	0	1	0	0	0	0	0	0	0	0	0	0	0	0	0	0	0	2	dispensable
pan_gene_19494	pan_gene_3852	100_Kernel_weight;Glutamate	100_Kernel_weight	0	0	0	0	0	1	0	0	0	0	0	0	1	0	0	0	0	0	1	0	0	1	0	0	0	1	5	dispensable
pan_gene_19504	pan_gene_19507	100_Kernel_weight;Nodes_to_ear	100_Kernel_weight	0	0	0	0	0	1	0	0	0	0	0	0	0	0	0	0	0	0	0	0	0	0	0	0	0	0	1	private
pan_gene_19504	pan_gene_22255	100_Kernel_weight;Nodes_to_ear	100_Kernel_weight;Anthesis-silking_interval;Average_internode_length_(whole_plant)	0	0	0	0	0	1	0	0	0	0	0	0	0	0	0	0	0	0	0	0	0	0	0	0	0	0	1	private
pan_gene_19504	pan_gene_24502	100_Kernel_weight;Nodes_to_ear	100_Kernel_weight	0	0	0	0	0	1	0	0	1	0	0	0	0	0	0	0	0	0	0	0	0	0	0	0	0	0	2	dispensable
pan_gene_19504	pan_gene_24673	100_Kernel_weight;Nodes_to_ear	100_Kernel_weight;Leaf_length	0	0	0	0	0	1	0	0	0	0	0	0	0	0	0	0	0	0	0	0	0	0	0	0	0	0	1	private
pan_gene_19504	pan_gene_24865	100_Kernel_weight;Nodes_to_ear	100_Kernel_weight;Glucose;Ratio_of_ear_height_to_total_height;Tassel_branch_number	0	0	0	0	0	1	0	0	0	0	1	0	0	0	0	0	0	0	1	0	0	0	1	0	0	0	4	dispensable
pan_gene_19504	pan_gene_24945	100_Kernel_weight;Nodes_to_ear	100_Kernel_weight	0	0	0	0	0	0	0	0	0	0	0	1	0	0	0	0	0	0	0	0	0	0	0	0	0	1	2	dispensable
pan_gene_19504	pan_gene_25377	100_Kernel_weight;Nodes_to_ear	100_Kernel_weight	0	0	0	0	0	1	0	0	0	0	0	1	0	0	1	1	0	0	0	0	0	1	0	0	0	0	5	dispensable
pan_gene_19504	pan_gene_27854	100_Kernel_weight;Nodes_to_ear	100_Kernel_weight;Ear_height;Ear_row_number;Nodes_to_ear;Photoperiod_growing-degree_days_to_anthesis	0	0	0	0	0	1	0	0	0	0	0	0	0	1	0	0	0	0	0	0	0	0	0	0	0	0	2	dispensable
pan_gene_19504	pan_gene_28678	100_Kernel_weight;Nodes_to_ear	100_Kernel_weight	0	0	0	0	0	1	0	0	1	0	0	0	0	0	0	0	0	0	0	0	0	0	0	0	0	0	2	dispensable
pan_gene_19504	pan_gene_30044	100_Kernel_weight;Nodes_to_ear	100_Kernel_weight;Cob_diameter;Height_per_day_(until_flowering)	0	0	0	0	0	1	0	0	0	0	0	0	0	0	0	0	0	0	0	0	0	0	0	0	0	0	1	private
pan_gene_19504	pan_gene_5532	100_Kernel_weight;Nodes_to_ear	100_Kernel_weight;Ear_height;Nodes_per_plant;Ratio_of_ear_height_to_total_height	0	0	0	0	0	1	0	0	1	0	0	0	0	0	0	0	0	0	0	0	0	0	0	0	0	0	2	dispensable
pan_gene_19504	pan_gene_578	100_Kernel_weight;Nodes_to_ear	100_Kernel_weight	0	0	0	0	0	1	0	0	1	0	1	0	0	0	0	0	0	0	0	0	0	0	0	0	0	1	4	dispensable
pan_gene_19504	pan_gene_9008	100_Kernel_weight;Nodes_to_ear	100_Kernel_weight;Leaf_width	0	0	0	0	0	1	0	0	0	0	0	0	0	0	0	0	0	0	0	0	0	0	1	0	0	0	2	dispensable
pan_gene_19507	pan_gene_24673	100_Kernel_weight	100_Kernel_weight;Leaf_length	0	0	0	0	0	1	0	0	0	0	0	0	0	0	0	0	0	0	0	0	0	0	0	0	0	0	1	private
pan_gene_19507	pan_gene_7783	100_Kernel_weight	100_Kernel_weight;Days_to_anthesis;Photoperiod_growing-degree_days_to_anthesis	0	0	0	0	0	1	0	1	0	0	0	0	0	0	0	0	0	0	0	0	0	0	0	0	0	0	2	dispensable
pan_gene_19512	pan_gene_3853	100_Kernel_weight;Leaf_width	100_Kernel_weight;Average_internode_length_(below_ear);Starch;Tassel_length	0	0	0	0	0	1	0	0	0	0	0	0	0	0	0	0	0	0	0	0	0	0	0	0	0	0	1	private
pan_gene_19512	pan_gene_9036	100_Kernel_weight;Leaf_width	100_Kernel_weight;Average_internode_length_(whole_plant);Height_above_ear;Height_per_day_(until_flowering);Plant_height	0	0	0	0	0	1	0	0	1	0	0	0	0	0	0	0	0	0	0	0	0	0	0	0	0	0	2	dispensable
pan_gene_19520	pan_gene_6047	100_Kernel_weight	100_Kernel_weight	0	0	0	0	0	1	0	0	1	0	0	1	0	0	0	0	0	0	1	0	0	1	0	0	0	0	5	dispensable
pan_gene_19520	pan_gene_810	100_Kernel_weight	100_Kernel_weight;Leaf_width	0	0	0	0	0	1	0	0	1	0	0	0	0	0	0	0	0	0	0	0	0	0	0	0	0	0	2	dispensable
pan_gene_19520	pan_gene_8103	100_Kernel_weight	100_Kernel_weight	0	0	0	0	0	1	0	0	0	0	0	0	0	0	0	0	0	0	0	0	0	0	0	0	0	0	1	private
pan_gene_19525	pan_gene_24879	100_Kernel_weight;Leaf_width	100_Kernel_weight;Leaf_width	0	0	0	0	0	1	0	0	0	0	0	0	0	0	0	0	0	0	0	0	0	0	0	0	0	0	1	private
pan_gene_19541	pan_gene_22255	100_Kernel_weight	100_Kernel_weight;Anthesis-silking_interval;Average_internode_length_(whole_plant)	0	0	0	0	0	1	0	0	0	0	0	0	0	0	0	0	0	0	0	0	0	0	0	0	0	0	1	private
pan_gene_19541	pan_gene_24673	100_Kernel_weight	100_Kernel_weight;Leaf_length	0	0	0	0	0	1	0	0	0	0	0	0	0	0	0	0	0	0	0	0	1	0	0	0	0	0	2	dispensable
pan_gene_19541	pan_gene_28678	100_Kernel_weight	100_Kernel_weight	0	0	0	0	0	1	0	0	0	0	0	0	0	0	0	0	0	0	0	0	0	0	0	0	0	0	1	private
pan_gene_19541	pan_gene_3940	100_Kernel_weight	100_Kernel_weight	0	0	0	0	0	1	0	0	0	0	0	0	0	0	0	0	0	0	0	0	0	0	0	0	0	0	1	private
pan_gene_19541	pan_gene_810	100_Kernel_weight	100_Kernel_weight;Leaf_width	0	0	0	0	0	1	0	0	0	0	0	0	1	0	0	0	0	0	0	0	0	0	0	0	0	0	2	dispensable
pan_gene_19595	pan_gene_22255	100_Kernel_weight;Average_internode_length_(below_ear)	100_Kernel_weight;Anthesis-silking_interval;Average_internode_length_(whole_plant)	0	0	0	0	0	1	0	0	0	0	0	0	0	0	0	0	0	0	0	0	0	0	0	0	0	0	1	private
pan_gene_19595	pan_gene_24502	100_Kernel_weight;Average_internode_length_(below_ear)	100_Kernel_weight	0	0	0	0	0	1	0	0	1	0	0	0	0	0	0	1	0	0	0	0	0	0	0	0	0	0	3	dispensable
pan_gene_19595	pan_gene_24673	100_Kernel_weight;Average_internode_length_(below_ear)	100_Kernel_weight;Leaf_length	0	0	0	0	0	1	0	0	0	0	0	0	0	0	0	0	0	0	0	0	1	0	0	0	0	0	2	dispensable
pan_gene_19595	pan_gene_24676	100_Kernel_weight;Average_internode_length_(below_ear)	100_Kernel_weight	0	0	0	0	0	1	0	0	0	0	0	0	0	0	0	0	0	0	0	0	0	0	0	0	0	0	1	private
pan_gene_19595	pan_gene_28678	100_Kernel_weight;Average_internode_length_(below_ear)	100_Kernel_weight	0	0	0	0	0	1	0	0	1	0	0	0	0	0	0	0	0	0	0	0	0	0	0	0	0	0	2	dispensable
pan_gene_19595	pan_gene_9008	100_Kernel_weight;Average_internode_length_(below_ear)	100_Kernel_weight;Leaf_width	0	0	0	0	0	1	0	1	0	0	0	0	1	0	1	0	0	0	0	0	1	0	1	0	0	0	6	dispensable
pan_gene_19613	pan_gene_24946	100_Kernel_weight	100_Kernel_weight	0	0	0	0	0	1	0	0	0	0	0	0	0	0	0	0	0	0	0	0	0	0	0	0	0	0	1	private
pan_gene_19613	pan_gene_5240	100_Kernel_weight	100_Kernel_weight;Boxcox-transformed_leaf_angle;Glucose	0	0	0	0	0	1	0	0	0	0	0	0	0	0	0	0	0	0	0	0	0	0	0	0	0	0	1	private
pan_gene_21746	pan_gene_3940	100_Kernel_weight	100_Kernel_weight	0	0	0	0	0	1	0	0	0	0	0	0	0	0	0	0	0	0	0	0	0	0	0	0	0	0	1	private
pan_gene_21746	pan_gene_618	100_Kernel_weight	100_Kernel_weight;Height_above_ear;Leaf_length	0	0	0	0	0	1	0	0	0	0	1	0	0	0	0	1	0	1	0	0	0	0	0	0	0	0	4	dispensable
pan_gene_21746	pan_gene_8103	100_Kernel_weight	100_Kernel_weight	0	0	0	0	0	1	0	0	0	0	0	0	0	0	0	0	0	0	0	0	0	0	0	0	0	0	1	private
pan_gene_21746	pan_gene_8131	100_Kernel_weight	100_Kernel_weight;Boxcox-transformed_leaf_angle;Leaf_length	0	0	0	0	0	1	0	0	0	0	0	0	0	0	0	0	0	0	0	0	0	0	0	0	0	0	1	private
pan_gene_22057	pan_gene_5342	100_Kernel_weight;Tassel_length	100_Kernel_weight;Nodes_above_ear;Starch	0	0	0	0	0	1	0	0	0	0	0	0	0	0	0	0	0	0	0	0	0	0	0	0	0	0	1	private
pan_gene_22255	pan_gene_24502	100_Kernel_weight;Anthesis-silking_interval;Average_internode_length_(whole_plant)	100_Kernel_weight	0	0	0	0	0	1	0	0	0	0	0	0	0	0	0	0	0	0	0	0	0	0	0	0	0	0	1	private
pan_gene_22255	pan_gene_24673	100_Kernel_weight;Anthesis-silking_interval;Average_internode_length_(whole_plant)	100_Kernel_weight;Leaf_length	0	0	0	0	0	1	0	0	0	0	0	0	0	0	0	0	0	0	0	0	0	0	0	0	0	0	1	private
pan_gene_22255	pan_gene_24676	100_Kernel_weight;Anthesis-silking_interval;Average_internode_length_(whole_plant)	100_Kernel_weight	0	0	0	0	0	1	0	0	0	1	0	0	0	0	0	0	0	0	0	0	0	0	0	0	0	0	2	dispensable
pan_gene_22255	pan_gene_24737	100_Kernel_weight;Anthesis-silking_interval;Average_internode_length_(whole_plant)	100_Kernel_weight;Days_to_silk	0	0	0	0	0	1	0	0	1	0	1	0	0	0	0	0	0	0	0	0	0	0	0	0	0	0	3	dispensable
pan_gene_22255	pan_gene_25377	100_Kernel_weight;Anthesis-silking_interval;Average_internode_length_(whole_plant)	100_Kernel_weight	0	0	0	0	0	1	0	0	0	0	0	0	0	0	0	0	0	0	0	0	0	0	0	0	0	0	1	private
pan_gene_22255	pan_gene_30554	100_Kernel_weight;Anthesis-silking_interval;Average_internode_length_(whole_plant)	100_Kernel_weight;Plant_height	0	0	0	0	0	1	0	0	0	0	0	0	0	0	0	0	0	0	0	0	0	0	0	0	0	0	1	private
pan_gene_22255	pan_gene_5555	100_Kernel_weight;Anthesis-silking_interval;Average_internode_length_(whole_plant)	100_Kernel_weight;Average_internode_length_(above_ear);Average_internode_length_(whole_plant);Ear_row_number	0	0	0	0	0	1	0	0	0	0	0	0	0	0	0	0	0	0	0	0	0	0	0	0	0	0	1	private
pan_gene_22255	pan_gene_618	100_Kernel_weight;Anthesis-silking_interval;Average_internode_length_(whole_plant)	100_Kernel_weight;Height_above_ear;Leaf_length	0	0	0	0	0	1	0	0	0	0	0	0	0	0	0	0	0	0	0	0	0	0	0	0	0	0	1	private
pan_gene_22255	pan_gene_7783	100_Kernel_weight;Anthesis-silking_interval;Average_internode_length_(whole_plant)	100_Kernel_weight;Days_to_anthesis;Photoperiod_growing-degree_days_to_anthesis	0	0	0	0	0	1	0	0	0	0	0	0	0	0	0	0	0	0	0	0	0	0	0	0	0	0	1	private
pan_gene_22520	pan_gene_30839	100_Kernel_weight;Anthesis-silking_interval;Nodes_to_ear	100_Kernel_weight	0	0	0	0	0	1	0	0	0	0	0	0	0	0	0	0	0	0	0	0	0	0	0	0	0	0	1	private
pan_gene_22554	pan_gene_863	100_Kernel_weight	100_Kernel_weight;Northern_Leaf_Blight	0	0	0	0	0	1	0	0	0	0	0	0	0	0	0	0	0	0	0	0	0	0	0	0	0	0	1	private
pan_gene_22554	pan_gene_97310	100_Kernel_weight	100_Kernel_weight;Nodes_above_ear	0	0	0	0	0	1	0	0	0	0	0	0	0	0	0	0	0	0	0	0	0	0	0	0	0	0	1	private
pan_gene_23561	pan_gene_30250	100_Kernel_weight;Boxcox-transformed_leaf_angle;Sucrose	100_Kernel_weight;Ear_row_number	0	0	0	0	0	1	0	0	0	0	0	0	0	0	0	0	0	0	0	1	0	0	0	0	0	0	2	dispensable
pan_gene_24502	pan_gene_24673	100_Kernel_weight	100_Kernel_weight;Leaf_length	0	0	0	0	0	1	0	0	0	0	0	0	0	0	0	0	0	0	0	0	0	0	0	0	0	0	1	private
pan_gene_24502	pan_gene_25377	100_Kernel_weight	100_Kernel_weight	0	0	0	0	0	1	0	0	0	0	0	0	0	0	0	0	0	0	0	0	0	0	0	0	0	0	1	private
pan_gene_24502	pan_gene_27854	100_Kernel_weight	100_Kernel_weight;Ear_height;Ear_row_number;Nodes_to_ear;Photoperiod_growing-degree_days_to_anthesis	0	0	0	0	0	1	0	0	0	0	0	0	0	0	0	0	0	0	0	0	0	0	0	0	0	0	1	private
pan_gene_24502	pan_gene_7783	100_Kernel_weight	100_Kernel_weight;Days_to_anthesis;Photoperiod_growing-degree_days_to_anthesis	0	0	0	0	0	1	0	0	1	0	0	0	0	0	0	0	0	0	1	1	0	1	0	1	0	0	6	dispensable
pan_gene_24502	pan_gene_9207	100_Kernel_weight	100_Kernel_weight;Height_per_day_(until_flowering)	0	0	0	0	0	0	0	0	0	0	0	0	0	0	0	1	0	0	0	0	0	0	0	0	0	0	1	private
pan_gene_24631	pan_gene_926	100_Kernel_weight	100_Kernel_weight	0	0	0	0	0	1	0	0	1	0	0	0	0	0	0	0	0	0	0	0	0	0	0	0	0	0	2	dispensable
pan_gene_24648	pan_gene_27854	100_Kernel_weight;Ear_row_number	100_Kernel_weight;Ear_height;Ear_row_number;Nodes_to_ear;Photoperiod_growing-degree_days_to_anthesis	0	0	0	0	0	1	0	1	0	0	0	1	0	0	0	0	0	0	0	0	0	1	0	0	0	1	5	dispensable
pan_gene_24673	pan_gene_24676	100_Kernel_weight;Leaf_length	100_Kernel_weight	0	0	0	0	0	1	0	0	0	0	0	0	0	0	0	0	0	0	0	0	0	0	0	0	0	0	1	private
pan_gene_24673	pan_gene_24737	100_Kernel_weight;Leaf_length	100_Kernel_weight;Days_to_silk	0	0	0	0	0	1	0	0	0	0	0	0	0	0	0	0	0	0	0	0	0	0	0	0	0	0	1	private
pan_gene_24673	pan_gene_25377	100_Kernel_weight;Leaf_length	100_Kernel_weight	0	0	0	0	0	1	0	1	0	0	0	0	0	0	0	0	0	0	0	0	0	0	0	0	0	0	2	dispensable
pan_gene_24673	pan_gene_26812	100_Kernel_weight;Leaf_length	100_Kernel_weight;Height_above_ear;Photoperiod_Growing-degree_days_to_silk;Photoperiod_growing-degree_days_to_anthesis	0	0	0	0	0	1	0	1	0	1	0	0	0	0	0	0	0	0	1	0	1	0	0	0	0	0	5	dispensable
pan_gene_24673	pan_gene_28678	100_Kernel_weight;Leaf_length	100_Kernel_weight	0	0	0	0	0	1	0	0	0	0	0	0	0	0	0	0	0	0	0	0	0	0	0	0	0	0	1	private
pan_gene_24673	pan_gene_30044	100_Kernel_weight;Leaf_length	100_Kernel_weight;Cob_diameter;Height_per_day_(until_flowering)	0	0	0	0	0	1	0	0	0	0	0	0	0	0	0	0	0	0	0	0	0	0	0	0	0	0	1	private
pan_gene_24673	pan_gene_3940	100_Kernel_weight;Leaf_length	100_Kernel_weight	0	0	0	0	0	1	0	0	0	0	0	0	0	0	0	0	0	0	0	0	0	0	0	0	0	0	1	private
pan_gene_24673	pan_gene_5220	100_Kernel_weight;Leaf_length	100_Kernel_weight;Ratio_of_ear_height_to_total_height;Starch	0	0	0	0	0	1	0	0	0	0	0	0	0	0	0	0	0	0	0	0	0	0	0	0	0	0	1	private
pan_gene_24673	pan_gene_5532	100_Kernel_weight;Leaf_length	100_Kernel_weight;Ear_height;Nodes_per_plant;Ratio_of_ear_height_to_total_height	0	0	0	0	0	1	0	0	0	0	0	0	0	0	0	0	0	0	0	0	0	0	0	0	0	0	1	private
pan_gene_24673	pan_gene_5555	100_Kernel_weight;Leaf_length	100_Kernel_weight;Average_internode_length_(above_ear);Average_internode_length_(whole_plant);Ear_row_number	0	0	0	0	0	1	0	0	0	0	0	0	0	0	0	0	0	0	0	0	0	0	0	0	0	0	1	private
pan_gene_24673	pan_gene_618	100_Kernel_weight;Leaf_length	100_Kernel_weight;Height_above_ear;Leaf_length	0	0	0	0	0	1	0	0	1	0	0	0	0	0	0	0	0	0	0	0	0	0	0	0	0	0	2	dispensable
pan_gene_24673	pan_gene_7783	100_Kernel_weight;Leaf_length	100_Kernel_weight;Days_to_anthesis;Photoperiod_growing-degree_days_to_anthesis	0	0	0	0	0	1	0	0	0	0	0	0	0	0	0	0	0	0	0	0	0	0	0	0	0	0	1	private
pan_gene_24673	pan_gene_810	100_Kernel_weight;Leaf_length	100_Kernel_weight;Leaf_width	0	0	0	0	0	1	0	0	0	0	0	0	0	0	0	0	0	0	0	0	0	0	0	0	0	0	1	private
pan_gene_24673	pan_gene_9008	100_Kernel_weight;Leaf_length	100_Kernel_weight;Leaf_width	0	0	0	0	0	1	0	0	0	0	0	0	0	0	0	0	0	0	0	0	0	0	0	0	0	0	1	private
pan_gene_24673	pan_gene_9236	100_Kernel_weight;Leaf_length	100_Kernel_weight	0	0	0	0	0	1	0	1	0	0	0	0	0	0	0	0	0	0	0	0	0	0	0	0	0	0	2	dispensable
pan_gene_24676	pan_gene_24737	100_Kernel_weight	100_Kernel_weight;Days_to_silk	0	0	0	0	0	1	0	0	0	0	0	0	0	0	0	0	0	0	0	0	0	0	0	0	0	0	1	private
pan_gene_24676	pan_gene_24865	100_Kernel_weight	100_Kernel_weight;Glucose;Ratio_of_ear_height_to_total_height;Tassel_branch_number	0	0	0	0	0	1	0	0	0	0	0	0	0	0	0	0	0	0	0	0	0	0	0	0	0	0	1	private
pan_gene_24676	pan_gene_25377	100_Kernel_weight	100_Kernel_weight	0	0	0	0	0	1	0	0	0	0	0	0	0	0	0	0	0	0	0	0	0	0	0	0	0	0	1	private
pan_gene_24676	pan_gene_26812	100_Kernel_weight	100_Kernel_weight;Height_above_ear;Photoperiod_Growing-degree_days_to_silk;Photoperiod_growing-degree_days_to_anthesis	0	0	0	0	0	1	0	0	0	0	0	0	0	0	0	0	0	0	0	0	0	0	0	0	0	0	1	private
pan_gene_24676	pan_gene_30554	100_Kernel_weight	100_Kernel_weight;Plant_height	0	0	0	0	0	1	0	0	0	0	1	0	0	0	0	0	0	0	0	0	0	0	0	0	0	0	2	dispensable
pan_gene_24676	pan_gene_3852	100_Kernel_weight	100_Kernel_weight	0	0	0	0	0	1	0	0	0	1	0	0	0	0	0	0	0	0	0	0	0	0	0	0	0	0	2	dispensable
pan_gene_24676	pan_gene_5555	100_Kernel_weight	100_Kernel_weight;Average_internode_length_(above_ear);Average_internode_length_(whole_plant);Ear_row_number	0	0	0	0	0	1	0	0	0	0	1	0	0	0	0	0	0	0	0	0	0	0	0	0	0	0	2	dispensable
pan_gene_24676	pan_gene_618	100_Kernel_weight	100_Kernel_weight;Height_above_ear;Leaf_length	0	0	0	0	0	1	0	0	0	0	0	0	0	0	0	0	0	0	1	0	1	0	0	0	0	0	3	dispensable
pan_gene_24676	pan_gene_7783	100_Kernel_weight	100_Kernel_weight;Days_to_anthesis;Photoperiod_growing-degree_days_to_anthesis	0	0	0	0	0	1	0	0	0	0	1	0	0	0	0	0	0	0	1	0	0	0	0	0	0	0	3	dispensable
pan_gene_24676	pan_gene_7791	100_Kernel_weight	100_Kernel_weight	0	0	0	0	0	1	0	0	0	0	0	0	0	0	0	0	0	0	0	0	0	0	0	0	0	0	1	private
pan_gene_24676	pan_gene_9236	100_Kernel_weight	100_Kernel_weight	0	0	0	0	0	1	0	0	0	0	0	0	0	0	0	0	0	0	0	0	1	0	0	0	0	0	2	dispensable
pan_gene_24737	pan_gene_26812	100_Kernel_weight;Days_to_silk	100_Kernel_weight;Height_above_ear;Photoperiod_Growing-degree_days_to_silk;Photoperiod_growing-degree_days_to_anthesis	0	0	0	0	0	1	0	0	0	0	0	0	0	0	0	0	1	0	0	0	0	0	0	0	0	0	2	dispensable
pan_gene_24737	pan_gene_28678	100_Kernel_weight;Days_to_silk	100_Kernel_weight	0	0	0	0	0	1	0	0	0	0	1	0	0	0	0	0	0	0	0	0	0	0	0	0	0	0	2	dispensable
pan_gene_24737	pan_gene_30044	100_Kernel_weight;Days_to_silk	100_Kernel_weight;Cob_diameter;Height_per_day_(until_flowering)	0	0	0	0	0	1	0	1	0	0	0	0	1	0	0	0	0	0	0	0	1	0	0	0	0	1	5	dispensable
pan_gene_24737	pan_gene_3085	100_Kernel_weight;Days_to_silk	100_Kernel_weight	0	0	0	0	0	1	0	0	0	0	0	0	0	0	0	0	0	0	0	0	0	0	0	0	0	0	1	private
pan_gene_24737	pan_gene_3940	100_Kernel_weight;Days_to_silk	100_Kernel_weight	0	0	0	0	0	1	0	0	0	0	0	0	0	0	0	0	0	0	0	0	0	0	0	0	0	0	1	private
pan_gene_24737	pan_gene_5138	100_Kernel_weight;Days_to_silk	100_Kernel_weight	0	0	0	0	0	1	0	0	0	0	0	0	0	0	0	0	0	0	0	0	0	0	0	0	0	0	1	private
pan_gene_24737	pan_gene_5220	100_Kernel_weight;Days_to_silk	100_Kernel_weight;Ratio_of_ear_height_to_total_height;Starch	0	0	0	0	0	1	0	1	0	0	0	0	1	0	0	0	1	0	0	0	0	0	0	0	0	0	4	dispensable
pan_gene_24737	pan_gene_6019	100_Kernel_weight;Days_to_silk	100_Kernel_weight	0	0	0	0	0	1	0	0	0	0	0	0	0	0	0	0	0	0	0	0	0	0	0	0	0	0	1	private
pan_gene_24737	pan_gene_810	100_Kernel_weight;Days_to_silk	100_Kernel_weight;Leaf_width	0	0	0	0	0	1	0	0	0	0	0	0	0	0	0	0	0	0	0	0	0	0	0	0	0	0	1	private
pan_gene_24737	pan_gene_9236	100_Kernel_weight;Days_to_silk	100_Kernel_weight	0	0	0	0	0	1	0	0	0	0	0	0	0	0	0	0	0	0	0	0	1	0	0	0	0	0	2	dispensable
pan_gene_24754	pan_gene_30035	100_Kernel_weight;Tassel_length	100_Kernel_weight	0	0	0	0	0	1	0	0	0	0	0	0	0	0	0	0	0	0	0	1	0	0	0	0	0	1	3	dispensable
pan_gene_24754	pan_gene_5297	100_Kernel_weight;Tassel_length	100_Kernel_weight;Photoperiod_Growing-degree_days_to_silk	0	0	0	0	0	1	0	0	0	0	0	0	0	0	0	1	0	1	0	1	0	0	0	0	0	0	4	dispensable
pan_gene_24865	pan_gene_28678	100_Kernel_weight;Glucose;Ratio_of_ear_height_to_total_height;Tassel_branch_number	100_Kernel_weight	0	0	0	0	0	1	0	0	1	0	0	0	0	0	0	0	0	0	0	0	0	0	0	0	0	0	2	dispensable
pan_gene_24865	pan_gene_30044	100_Kernel_weight;Glucose;Ratio_of_ear_height_to_total_height;Tassel_branch_number	100_Kernel_weight;Cob_diameter;Height_per_day_(until_flowering)	0	0	0	0	0	1	0	0	0	0	1	1	1	0	0	0	0	0	1	1	1	0	0	0	0	0	7	dispensable
pan_gene_24865	pan_gene_8131	100_Kernel_weight;Glucose;Ratio_of_ear_height_to_total_height;Tassel_branch_number	100_Kernel_weight;Boxcox-transformed_leaf_angle;Leaf_length	0	0	0	0	0	1	0	0	1	0	0	0	0	0	0	0	0	0	0	0	0	0	0	0	0	0	2	dispensable
pan_gene_24878	pan_gene_5837	100_Kernel_weight;Malate	100_Kernel_weight;Ear_height;Sucrose;Tassel_branch_number	0	0	0	0	0	1	0	0	0	0	0	0	0	0	0	0	0	0	0	0	0	0	0	0	0	0	1	private
pan_gene_24878	pan_gene_8036	100_Kernel_weight;Malate	100_Kernel_weight;Days_to_anthesis;Tassel_length	0	0	0	0	0	1	0	0	0	0	0	0	0	0	0	0	0	0	0	0	0	0	0	0	0	0	1	private
pan_gene_24879	pan_gene_5342	100_Kernel_weight;Leaf_width	100_Kernel_weight;Nodes_above_ear;Starch	0	0	0	0	0	1	0	0	0	0	0	0	0	0	0	0	0	0	0	0	0	0	0	0	0	0	1	private
pan_gene_24879	pan_gene_935	100_Kernel_weight;Leaf_width	100_Kernel_weight	0	0	0	0	0	1	0	0	0	0	0	0	0	0	0	0	0	0	0	0	0	0	0	0	0	0	1	private
pan_gene_24886	pan_gene_848	100_Kernel_weight;Tassel_branch_number	100_Kernel_weight;Ear_row_number	0	0	0	0	0	1	0	0	0	0	0	0	0	0	0	0	0	0	0	0	0	0	0	0	0	0	1	private
pan_gene_24890	pan_gene_3940	100_Kernel_weight	100_Kernel_weight	0	0	0	0	0	1	1	0	1	0	0	0	0	0	0	0	0	0	0	0	0	0	0	0	0	0	3	dispensable
pan_gene_24890	pan_gene_51040	100_Kernel_weight	100_Kernel_weight	0	0	0	0	0	1	0	0	0	0	0	0	0	0	0	0	0	0	0	0	0	0	0	0	0	0	1	private
pan_gene_24890	pan_gene_5220	100_Kernel_weight	100_Kernel_weight;Ratio_of_ear_height_to_total_height;Starch	0	0	0	0	0	1	0	0	0	0	0	0	0	0	0	0	0	0	0	0	0	0	0	0	0	0	1	private
pan_gene_24890	pan_gene_618	100_Kernel_weight	100_Kernel_weight;Height_above_ear;Leaf_length	0	0	0	0	0	1	0	0	0	0	0	0	0	0	0	0	0	0	0	0	0	0	0	0	0	0	1	private
pan_gene_24890	pan_gene_634	100_Kernel_weight	100_Kernel_weight;Tassel_length	0	0	0	0	0	1	0	0	0	0	0	0	0	0	0	0	0	0	0	0	0	0	0	0	0	0	1	private
pan_gene_24890	pan_gene_8103	100_Kernel_weight	100_Kernel_weight	0	0	0	0	0	1	0	0	1	0	0	0	0	0	0	0	0	0	0	0	0	0	0	0	0	0	2	dispensable
pan_gene_24890	pan_gene_8131	100_Kernel_weight	100_Kernel_weight;Boxcox-transformed_leaf_angle;Leaf_length	0	0	0	0	0	1	0	0	0	0	0	0	0	0	0	0	0	0	0	0	0	0	0	0	0	0	1	private
pan_gene_24945	pan_gene_3085	100_Kernel_weight	100_Kernel_weight	0	0	0	0	0	0	1	0	0	0	1	0	0	0	1	0	0	0	1	0	0	0	0	0	0	0	4	dispensable
pan_gene_24945	pan_gene_5138	100_Kernel_weight	100_Kernel_weight	0	0	0	0	0	0	0	0	0	0	0	0	0	0	1	0	0	0	0	0	0	0	0	0	0	0	1	private
pan_gene_25377	pan_gene_27854	100_Kernel_weight	100_Kernel_weight;Ear_height;Ear_row_number;Nodes_to_ear;Photoperiod_growing-degree_days_to_anthesis	0	0	0	0	0	1	0	1	0	0	0	0	0	0	0	0	0	0	0	0	0	0	0	0	0	0	2	dispensable
pan_gene_25377	pan_gene_28678	100_Kernel_weight	100_Kernel_weight	0	0	0	0	0	1	0	0	0	0	0	0	0	0	0	0	0	0	0	0	0	0	0	0	0	0	1	private
pan_gene_25377	pan_gene_30044	100_Kernel_weight	100_Kernel_weight;Cob_diameter;Height_per_day_(until_flowering)	0	0	0	0	0	1	0	0	0	0	0	0	0	0	0	0	0	0	0	0	0	0	1	0	0	0	2	dispensable
pan_gene_25377	pan_gene_3852	100_Kernel_weight	100_Kernel_weight	0	0	0	0	0	1	0	0	0	0	0	0	0	0	0	0	0	0	0	0	0	1	0	0	0	0	2	dispensable
pan_gene_25521	pan_gene_26379	100_Kernel_weight;Ratio_of_ear_height_to_total_height	100_Kernel_weight	0	0	0	0	0	1	0	0	0	0	0	0	1	0	0	0	0	0	0	0	0	0	0	0	0	0	2	dispensable
pan_gene_25521	pan_gene_29388	100_Kernel_weight;Ratio_of_ear_height_to_total_height	100_Kernel_weight;Tassel_branch_number	0	0	0	0	0	1	0	0	0	0	0	0	0	0	0	0	0	0	0	0	0	0	0	0	0	0	1	private
pan_gene_25521	pan_gene_3319	100_Kernel_weight;Ratio_of_ear_height_to_total_height	100_Kernel_weight	0	0	0	0	0	1	0	0	0	0	0	0	0	0	0	0	0	0	0	0	0	0	0	0	0	0	1	private
pan_gene_25521	pan_gene_9036	100_Kernel_weight;Ratio_of_ear_height_to_total_height	100_Kernel_weight;Average_internode_length_(whole_plant);Height_above_ear;Height_per_day_(until_flowering);Plant_height	0	0	0	0	0	1	0	0	0	0	0	0	1	0	0	0	0	0	0	0	0	0	0	0	0	0	2	dispensable
pan_gene_26812	pan_gene_28678	100_Kernel_weight;Height_above_ear;Photoperiod_Growing-degree_days_to_silk;Photoperiod_growing-degree_days_to_anthesis	100_Kernel_weight	0	0	0	0	0	1	0	0	1	0	0	0	0	0	0	0	0	0	0	0	0	0	0	0	0	0	2	dispensable
pan_gene_26812	pan_gene_3940	100_Kernel_weight;Height_above_ear;Photoperiod_Growing-degree_days_to_silk;Photoperiod_growing-degree_days_to_anthesis	100_Kernel_weight	0	0	0	0	0	1	1	0	1	0	0	0	0	0	0	0	0	0	0	0	0	0	0	0	0	0	3	dispensable
pan_gene_26812	pan_gene_51040	100_Kernel_weight;Height_above_ear;Photoperiod_Growing-degree_days_to_silk;Photoperiod_growing-degree_days_to_anthesis	100_Kernel_weight	0	0	0	0	0	1	0	0	0	0	0	0	0	0	0	0	0	0	0	0	0	0	0	0	0	0	1	private
pan_gene_26812	pan_gene_9008	100_Kernel_weight;Height_above_ear;Photoperiod_Growing-degree_days_to_silk;Photoperiod_growing-degree_days_to_anthesis	100_Kernel_weight;Leaf_width	0	0	0	0	0	1	0	0	0	0	0	0	0	0	0	0	0	0	0	0	0	1	1	0	0	0	3	dispensable
pan_gene_26813	pan_gene_97360	100_Kernel_weight;Boxcox-transformed_leaf_angle;Photoperiod_Growing-degree_days_to_silk;Photoperiod_growing-degree_days_to_anthesis;Tassel_branch_number	100_Kernel_weight;Southern_leaf_blight	0	0	0	0	0	1	0	0	0	0	0	0	0	0	0	0	0	0	0	0	0	0	0	0	0	0	1	private
pan_gene_27882	pan_gene_3410	100_Kernel_weight;Nodes_above_ear	100_Kernel_weight;Chlorophyll_B	0	0	0	0	0	1	1	0	0	0	0	0	0	0	0	0	0	0	0	0	0	0	0	0	0	1	3	dispensable
pan_gene_2835	pan_gene_29432	100_Kernel_weight	100_Kernel_weight	0	0	0	0	0	1	0	0	0	0	0	0	0	0	0	0	0	1	0	0	0	0	1	0	0	0	3	dispensable
pan_gene_2835	pan_gene_31453	100_Kernel_weight	100_Kernel_weight	0	0	0	0	0	1	0	0	0	0	0	0	0	0	0	0	0	0	0	0	0	0	0	0	0	0	1	private
pan_gene_2835	pan_gene_7840	100_Kernel_weight	100_Kernel_weight	0	0	0	0	0	1	0	0	0	0	0	0	0	0	0	0	0	0	0	0	0	0	0	0	0	0	1	private
pan_gene_28678	pan_gene_3940	100_Kernel_weight	100_Kernel_weight	0	0	0	0	0	1	0	0	1	0	0	0	0	0	0	0	0	0	0	0	0	0	0	0	0	0	2	dispensable
pan_gene_28678	pan_gene_5220	100_Kernel_weight	100_Kernel_weight;Ratio_of_ear_height_to_total_height;Starch	0	0	0	0	0	1	1	0	1	0	0	0	0	0	0	0	0	0	0	0	0	0	0	0	0	0	3	dispensable
pan_gene_28678	pan_gene_5555	100_Kernel_weight	100_Kernel_weight;Average_internode_length_(above_ear);Average_internode_length_(whole_plant);Ear_row_number	0	0	0	0	0	1	0	0	0	0	0	0	0	0	0	0	0	0	0	0	0	0	0	0	0	0	1	private
pan_gene_28678	pan_gene_7791	100_Kernel_weight	100_Kernel_weight	0	0	0	0	0	1	0	0	0	0	0	0	0	0	0	0	0	0	0	0	0	0	0	0	0	0	1	private
pan_gene_28678	pan_gene_9236	100_Kernel_weight	100_Kernel_weight	0	0	0	0	0	1	0	0	1	0	0	0	0	0	0	0	0	0	0	0	0	0	0	0	0	0	2	dispensable
pan_gene_29362	pan_gene_31453	100_Kernel_weight	100_Kernel_weight	0	0	0	0	0	1	0	0	0	0	0	0	0	0	0	0	0	0	0	0	0	0	0	0	0	0	1	private
pan_gene_29362	pan_gene_97332	100_Kernel_weight	100_Kernel_weight	0	0	0	0	0	1	0	0	0	0	0	0	0	0	0	0	0	0	0	0	0	0	0	0	0	0	1	private
pan_gene_29388	pan_gene_3319	100_Kernel_weight;Tassel_branch_number	100_Kernel_weight	0	0	0	0	0	1	0	0	0	0	0	0	0	0	0	0	0	0	0	0	0	0	0	0	0	0	1	private
pan_gene_30035	pan_gene_5297	100_Kernel_weight	100_Kernel_weight;Photoperiod_Growing-degree_days_to_silk	0	0	0	0	0	1	0	0	0	0	0	0	0	0	0	0	0	0	0	0	0	0	0	0	0	0	1	private
pan_gene_30044	pan_gene_7791	100_Kernel_weight;Cob_diameter;Height_per_day_(until_flowering)	100_Kernel_weight	0	0	0	0	0	1	0	0	0	0	0	0	0	0	0	0	0	0	0	0	0	0	0	0	0	0	1	private
pan_gene_30044	pan_gene_9236	100_Kernel_weight;Cob_diameter;Height_per_day_(until_flowering)	100_Kernel_weight	0	0	0	0	0	1	0	0	0	0	0	0	0	0	0	0	0	0	0	0	1	0	0	0	0	0	2	dispensable
pan_gene_30052	pan_gene_6019	100_Kernel_weight	100_Kernel_weight	0	0	0	0	0	1	0	0	0	0	0	0	0	0	0	0	0	0	0	0	0	0	0	0	0	0	1	private
pan_gene_30052	pan_gene_634	100_Kernel_weight	100_Kernel_weight;Tassel_length	0	0	0	0	0	1	0	0	0	0	0	0	0	0	0	0	0	0	0	0	0	0	0	0	0	0	1	private
pan_gene_30554	pan_gene_3852	100_Kernel_weight;Plant_height	100_Kernel_weight	0	0	0	0	0	1	0	0	0	0	1	0	1	0	0	0	0	0	1	0	0	1	1	0	1	0	7	dispensable
pan_gene_30554	pan_gene_7791	100_Kernel_weight;Plant_height	100_Kernel_weight	0	0	0	0	0	1	0	0	0	0	0	0	0	0	0	0	0	0	0	0	0	0	0	0	0	0	1	private
pan_gene_3085	pan_gene_3940	100_Kernel_weight	100_Kernel_weight	0	0	0	0	0	1	0	0	1	0	0	0	0	0	0	0	0	0	0	0	0	0	0	0	0	0	2	dispensable
pan_gene_3085	pan_gene_8103	100_Kernel_weight	100_Kernel_weight	0	0	0	0	0	1	0	0	1	0	0	0	0	0	0	0	0	0	0	0	0	0	0	0	0	0	2	dispensable
pan_gene_3410	pan_gene_5238	100_Kernel_weight;Chlorophyll_B	100_Kernel_weight	0	0	0	0	0	1	0	0	0	0	0	0	0	0	0	0	0	0	0	0	0	0	0	0	0	0	1	private
pan_gene_3446	pan_gene_59791	100_Kernel_weight	100_Kernel_weight;Days_to_silk;Northern_Leaf_Blight;Stalk_strength	0	0	0	0	0	1	0	0	0	0	0	0	0	0	0	0	0	0	0	0	0	0	0	0	0	0	1	private
pan_gene_3928	pan_gene_3940	100_Kernel_weight;Leaf_width	100_Kernel_weight	0	0	0	0	0	1	0	0	0	0	0	0	0	0	0	0	0	0	0	0	0	0	0	0	0	0	1	private
pan_gene_3928	pan_gene_8103	100_Kernel_weight;Leaf_width	100_Kernel_weight	0	0	0	0	0	1	0	0	0	0	0	0	0	0	0	0	0	0	0	0	0	0	1	0	0	0	2	dispensable
pan_gene_3940	pan_gene_5138	100_Kernel_weight	100_Kernel_weight	0	0	0	0	0	1	0	0	0	0	0	0	0	0	0	0	0	0	0	0	0	0	0	0	0	0	1	private
pan_gene_3940	pan_gene_5555	100_Kernel_weight	100_Kernel_weight;Average_internode_length_(above_ear);Average_internode_length_(whole_plant);Ear_row_number	0	0	0	0	0	1	0	0	0	0	0	0	0	0	0	0	0	0	0	0	0	0	0	0	0	0	1	private
pan_gene_3940	pan_gene_6019	100_Kernel_weight	100_Kernel_weight	0	0	0	0	0	1	0	1	1	0	0	0	0	1	0	0	0	0	0	0	0	0	0	0	0	0	4	dispensable
pan_gene_3940	pan_gene_7791	100_Kernel_weight	100_Kernel_weight	0	0	0	0	0	1	0	0	0	0	0	0	0	0	0	0	0	0	0	0	0	0	0	0	0	0	1	private
pan_gene_3940	pan_gene_810	100_Kernel_weight	100_Kernel_weight;Leaf_width	0	0	0	0	0	1	0	0	0	0	0	0	0	0	0	0	0	0	0	0	0	0	0	0	0	0	1	private
pan_gene_3940	pan_gene_8131	100_Kernel_weight	100_Kernel_weight;Boxcox-transformed_leaf_angle;Leaf_length	0	0	0	0	0	1	1	1	1	0	0	0	0	0	0	0	0	0	0	0	0	0	0	0	0	0	4	dispensable
pan_gene_3940	pan_gene_9236	100_Kernel_weight	100_Kernel_weight	0	0	0	0	0	1	0	0	1	0	0	0	0	0	0	0	0	0	0	0	0	0	0	0	0	0	2	dispensable
pan_gene_51040	pan_gene_5138	100_Kernel_weight	100_Kernel_weight	0	0	0	0	0	1	0	0	0	0	0	0	0	0	0	0	0	0	0	0	0	0	0	0	0	0	1	private
pan_gene_51040	pan_gene_5220	100_Kernel_weight	100_Kernel_weight;Ratio_of_ear_height_to_total_height;Starch	0	0	0	0	0	1	0	0	0	0	0	0	0	0	0	0	0	0	0	0	0	0	0	0	0	0	1	private
pan_gene_51040	pan_gene_5833	100_Kernel_weight	100_Kernel_weight	0	0	0	0	0	1	0	0	0	0	0	0	0	0	0	0	0	0	0	0	0	0	0	0	0	0	1	private
pan_gene_51040	pan_gene_6019	100_Kernel_weight	100_Kernel_weight	0	0	0	0	0	1	0	0	0	0	0	0	0	0	0	0	0	0	0	0	0	0	0	0	0	0	1	private
pan_gene_51040	pan_gene_8131	100_Kernel_weight	100_Kernel_weight;Boxcox-transformed_leaf_angle;Leaf_length	0	0	0	0	0	1	0	1	0	0	0	0	0	0	0	0	0	0	0	0	0	0	0	0	0	0	2	dispensable
pan_gene_5138	pan_gene_618	100_Kernel_weight	100_Kernel_weight;Height_above_ear;Leaf_length	0	0	0	0	0	1	0	0	0	0	0	0	0	0	0	0	0	0	1	0	1	1	0	1	0	0	5	dispensable
pan_gene_5138	pan_gene_8103	100_Kernel_weight	100_Kernel_weight	0	0	0	0	0	1	0	1	0	0	0	0	0	0	0	0	0	0	0	0	0	0	0	0	0	0	2	dispensable
pan_gene_5138	pan_gene_8131	100_Kernel_weight	100_Kernel_weight;Boxcox-transformed_leaf_angle;Leaf_length	0	0	0	0	0	1	0	0	0	0	0	0	0	1	0	0	0	0	0	0	0	0	0	0	0	0	2	dispensable
pan_gene_5220	pan_gene_5243	100_Kernel_weight;Ratio_of_ear_height_to_total_height;Starch	100_Kernel_weight;Boxcox-transformed_leaf_angle	0	0	0	0	0	1	0	0	0	0	0	0	0	0	0	0	0	0	0	0	0	0	0	0	0	0	1	private
pan_gene_5243	pan_gene_6047	100_Kernel_weight;Boxcox-transformed_leaf_angle	100_Kernel_weight	0	0	0	0	0	1	0	0	0	0	0	0	0	1	0	0	0	0	0	0	0	0	0	0	0	0	2	dispensable
pan_gene_5243	pan_gene_810	100_Kernel_weight;Boxcox-transformed_leaf_angle	100_Kernel_weight;Leaf_width	0	0	0	0	0	1	0	0	0	0	0	0	0	0	0	0	0	1	0	0	0	0	0	0	0	0	2	dispensable
pan_gene_5243	pan_gene_8103	100_Kernel_weight;Boxcox-transformed_leaf_angle	100_Kernel_weight	0	0	0	0	0	1	0	0	0	0	0	0	0	0	0	0	0	0	0	0	0	0	0	0	0	0	1	private
pan_gene_5265	pan_gene_5297	100_Kernel_weight;Leaf_width	100_Kernel_weight;Photoperiod_Growing-degree_days_to_silk	0	0	0	0	0	1	0	0	0	0	0	0	0	0	0	0	0	0	0	0	0	0	0	0	0	0	1	private
pan_gene_5265	pan_gene_5601	100_Kernel_weight;Leaf_width	100_Kernel_weight;Leaf_length;Ratio_of_ear_height_to_total_height	0	0	0	0	0	1	0	0	0	0	0	0	0	0	0	0	0	0	0	0	0	0	0	0	0	0	1	private
pan_gene_5297	pan_gene_5601	100_Kernel_weight;Photoperiod_Growing-degree_days_to_silk	100_Kernel_weight;Leaf_length;Ratio_of_ear_height_to_total_height	0	0	0	0	0	1	0	0	0	0	0	0	0	0	0	0	0	0	0	0	0	0	0	0	0	0	1	private
pan_gene_5342	pan_gene_7776	100_Kernel_weight;Nodes_above_ear;Starch	100_Kernel_weight	0	0	0	0	0	1	0	0	1	0	0	0	0	0	0	0	0	0	0	0	0	0	1	0	0	0	3	dispensable
pan_gene_5346	pan_gene_9571	100_Kernel_weight;Leaf_length;Nodes_above_ear;Nodes_per_plant	100_Kernel_weight	0	0	0	0	0	1	0	0	0	0	0	0	0	0	0	0	0	0	0	0	0	0	0	0	0	0	1	private
pan_gene_5555	pan_gene_8103	100_Kernel_weight;Average_internode_length_(above_ear);Average_internode_length_(whole_plant);Ear_row_number	100_Kernel_weight	0	0	0	0	0	1	0	0	0	0	0	0	0	0	0	0	0	0	0	0	0	0	0	0	0	0	1	private
pan_gene_5555	pan_gene_8131	100_Kernel_weight;Average_internode_length_(above_ear);Average_internode_length_(whole_plant);Ear_row_number	100_Kernel_weight;Boxcox-transformed_leaf_angle;Leaf_length	0	0	0	0	0	1	0	0	0	0	0	0	0	0	0	0	0	0	0	0	0	0	0	0	0	0	1	private
pan_gene_5555	pan_gene_9008	100_Kernel_weight;Average_internode_length_(above_ear);Average_internode_length_(whole_plant);Ear_row_number	100_Kernel_weight;Leaf_width	0	0	0	0	0	1	0	1	1	0	1	0	0	0	0	0	0	0	0	0	1	1	0	0	0	0	6	dispensable
pan_gene_5640	pan_gene_7720	100_Kernel_weight	100_Kernel_weight	0	0	0	0	0	1	0	0	0	0	0	0	0	0	0	0	0	0	0	0	0	0	0	0	0	0	1	private
pan_gene_5669	pan_gene_7840	100_Kernel_weight;Cob_diameter;Ear_height	100_Kernel_weight	0	0	0	0	0	1	0	0	0	0	0	0	0	0	0	0	0	0	0	0	0	0	0	0	0	0	1	private
pan_gene_5837	pan_gene_8036	100_Kernel_weight;Ear_height;Sucrose;Tassel_branch_number	100_Kernel_weight;Days_to_anthesis;Tassel_length	0	0	0	0	0	1	1	0	0	0	0	0	0	0	0	1	0	0	0	0	0	0	0	0	0	0	3	dispensable
pan_gene_7776	pan_gene_7840	100_Kernel_weight	100_Kernel_weight	0	0	0	0	0	1	0	0	0	0	0	0	0	0	0	0	0	0	0	0	0	0	0	0	0	0	1	private
pan_gene_7783	pan_gene_8103	100_Kernel_weight;Days_to_anthesis;Photoperiod_growing-degree_days_to_anthesis	100_Kernel_weight	0	0	0	0	0	1	0	0	0	0	0	0	0	0	0	0	0	0	0	1	0	0	1	0	0	0	3	dispensable
pan_gene_7791	pan_gene_8103	100_Kernel_weight	100_Kernel_weight	0	0	0	0	0	1	0	0	0	0	0	0	0	0	0	0	0	0	0	0	0	0	0	1	0	0	2	dispensable
pan_gene_7791	pan_gene_8131	100_Kernel_weight	100_Kernel_weight;Boxcox-transformed_leaf_angle;Leaf_length	0	0	0	0	0	1	0	0	0	0	0	0	0	0	0	0	1	0	0	0	0	0	0	0	0	0	2	dispensable
pan_gene_7791	pan_gene_9008	100_Kernel_weight	100_Kernel_weight;Leaf_width	0	0	0	0	0	1	0	0	0	0	0	0	0	0	0	0	0	0	0	0	0	0	0	0	0	0	1	private
pan_gene_7791	pan_gene_9571	100_Kernel_weight	100_Kernel_weight	0	0	0	0	0	1	0	0	0	0	0	0	0	0	0	0	0	0	0	0	0	0	0	0	0	1	2	dispensable
pan_gene_7840	pan_gene_928	100_Kernel_weight	100_Kernel_weight	0	0	0	0	0	1	0	0	0	0	0	0	0	0	0	0	0	0	0	0	0	0	0	0	0	0	1	private
pan_gene_810	pan_gene_8103	100_Kernel_weight;Leaf_width	100_Kernel_weight	0	0	0	0	0	1	0	0	0	0	0	0	0	0	0	0	0	0	0	0	0	0	0	0	0	0	1	private
pan_gene_810	pan_gene_8131	100_Kernel_weight;Leaf_width	100_Kernel_weight;Boxcox-transformed_leaf_angle;Leaf_length	0	0	0	0	0	1	0	0	0	0	0	0	0	0	0	0	0	0	0	0	0	0	0	0	0	0	1	private
pan_gene_8103	pan_gene_9236	100_Kernel_weight	100_Kernel_weight	0	0	0	0	0	1	0	0	1	0	0	0	0	0	0	0	0	0	0	0	0	0	1	1	1	0	5	dispensable
pan_gene_8131	pan_gene_9571	100_Kernel_weight;Boxcox-transformed_leaf_angle;Leaf_length	100_Kernel_weight	0	0	0	0	0	1	0	0	0	0	0	0	1	0	0	0	0	0	0	0	0	0	0	0	0	0	2	dispensable
pan_gene_848	pan_gene_9036	100_Kernel_weight;Ear_row_number	100_Kernel_weight;Average_internode_length_(whole_plant);Height_above_ear;Height_per_day_(until_flowering);Plant_height	0	0	0	0	0	1	0	0	0	0	0	0	0	0	0	0	0	0	0	0	0	0	0	0	0	0	1	private
pan_gene_863	pan_gene_97310	100_Kernel_weight;Northern_Leaf_Blight	100_Kernel_weight;Nodes_above_ear	0	0	0	0	0	1	0	0	0	0	0	0	0	0	0	0	0	0	0	0	0	0	0	0	0	0	1	private
pan_gene_9008	pan_gene_9236	100_Kernel_weight;Leaf_width	100_Kernel_weight	0	0	0	0	0	1	0	0	0	0	0	0	0	0	0	0	0	0	0	0	1	1	0	0	0	0	3	dispensable
pan_gene_101784	pan_gene_79775	100_Kernel_weight;Days_to_silk	100_Kernel_weight	0	0	0	0	0	0	1	0	0	0	0	0	0	0	0	0	1	0	0	0	0	0	0	0	0	0	2	dispensable
pan_gene_10802	pan_gene_19504	100_Kernel_weight;Anthesis-silking_interval;PCA_of_metabolites:_PC2;Ratio_of_ear_height_to_total_height	100_Kernel_weight;Nodes_to_ear	0	0	0	0	0	0	1	0	1	0	0	0	0	0	0	0	0	0	0	1	0	1	0	0	0	0	4	dispensable
pan_gene_10802	pan_gene_3085	100_Kernel_weight;Anthesis-silking_interval;PCA_of_metabolites:_PC2;Ratio_of_ear_height_to_total_height	100_Kernel_weight	0	0	0	0	0	0	1	0	1	0	0	0	0	0	0	0	0	0	0	0	0	1	0	0	0	0	3	dispensable
pan_gene_10802	pan_gene_7792	100_Kernel_weight;Anthesis-silking_interval;PCA_of_metabolites:_PC2;Ratio_of_ear_height_to_total_height	100_Kernel_weight;Tassel_length	0	0	0	0	0	0	1	0	0	1	0	0	0	0	0	1	0	0	0	0	0	0	0	0	0	0	3	dispensable
pan_gene_10802	pan_gene_8223	100_Kernel_weight;Anthesis-silking_interval;PCA_of_metabolites:_PC2;Ratio_of_ear_height_to_total_height	100_Kernel_weight	0	0	0	0	0	0	1	0	0	0	0	0	0	0	0	0	0	0	0	0	0	0	0	0	0	0	1	private
pan_gene_10829	pan_gene_3446	100_Kernel_weight;Nodes_to_ear;Photoperiod_Growing-degree_days_to_silk;Plant_height	100_Kernel_weight	0	0	0	0	0	0	1	0	0	0	0	0	0	0	0	0	0	0	0	0	0	0	0	0	0	0	1	private
pan_gene_10829	pan_gene_82933	100_Kernel_weight;Nodes_to_ear;Photoperiod_Growing-degree_days_to_silk;Plant_height	100_Kernel_weight	0	0	0	0	0	0	1	0	0	0	0	0	0	0	0	0	0	0	0	0	0	0	0	0	0	0	1	private
pan_gene_10829	pan_gene_9036	100_Kernel_weight;Nodes_to_ear;Photoperiod_Growing-degree_days_to_silk;Plant_height	100_Kernel_weight;Average_internode_length_(whole_plant);Height_above_ear;Height_per_day_(until_flowering);Plant_height	0	0	0	0	0	0	1	1	1	1	0	0	1	0	0	0	1	0	1	1	0	1	1	0	0	1	11	near-core
pan_gene_11870	pan_gene_8223	100_Kernel_weight;Glutamate	100_Kernel_weight	0	0	0	0	0	0	0	0	0	0	0	0	1	0	0	0	1	0	0	0	0	0	0	0	0	0	2	dispensable
pan_gene_13017	pan_gene_8223	100_Kernel_weight	100_Kernel_weight	0	0	0	0	0	0	1	0	0	0	0	0	0	0	0	0	0	0	0	0	0	0	0	0	0	0	1	private
pan_gene_1398	pan_gene_19311	100_Kernel_weight	100_Kernel_weight;Average_internode_length_(above_ear);Glutamate;Nodes_per_plant;PCA_of_metabolites:_PC1	0	0	0	0	0	0	1	0	1	0	0	0	0	0	0	0	0	0	0	0	1	0	0	0	0	0	3	dispensable
pan_gene_15929	pan_gene_978	100_Kernel_weight	100_Kernel_weight	0	0	0	0	0	0	0	0	1	0	0	0	0	0	0	0	0	0	0	0	1	0	0	0	0	0	2	dispensable
pan_gene_15949	pan_gene_5243	100_Kernel_weight	100_Kernel_weight;Boxcox-transformed_leaf_angle	0	0	0	0	0	0	1	0	0	0	0	0	0	0	0	0	0	0	0	0	0	0	0	0	0	0	1	private
pan_gene_16421	pan_gene_24500	100_Kernel_weight;Glucose;Height_above_ear	100_Kernel_weight;Boxcox-transformed_leaf_angle;Chlorophyll_B	0	0	0	0	0	0	1	0	0	0	0	0	0	0	0	0	0	0	0	0	0	0	0	0	0	0	1	private
pan_gene_17071	pan_gene_601	100_Kernel_weight	100_Kernel_weight;Height_above_ear;Height_per_day_(until_flowering)	0	0	0	0	0	0	1	0	0	0	0	0	0	0	0	0	0	0	0	0	0	0	0	0	0	0	1	private
pan_gene_17071	pan_gene_7831	100_Kernel_weight	100_Kernel_weight;Nodes_above_ear	0	0	0	0	0	0	1	0	0	0	0	0	0	0	0	0	0	0	1	0	0	1	0	0	0	0	3	dispensable
pan_gene_18363	pan_gene_2373	100_Kernel_weight	100_Kernel_weight;Nodes_above_ear	0	0	0	0	0	0	1	0	0	0	0	1	0	0	0	0	0	0	0	0	0	0	0	0	0	0	2	dispensable
pan_gene_19311	pan_gene_7792	100_Kernel_weight;Average_internode_length_(above_ear);Glutamate;Nodes_per_plant;PCA_of_metabolites:_PC1	100_Kernel_weight;Tassel_length	0	0	0	0	0	0	1	0	0	0	0	0	0	0	0	0	0	0	0	0	1	0	0	1	0	0	3	dispensable
pan_gene_19311	pan_gene_97360	100_Kernel_weight;Average_internode_length_(above_ear);Glutamate;Nodes_per_plant;PCA_of_metabolites:_PC1	100_Kernel_weight;Southern_leaf_blight	0	0	0	0	0	0	1	0	0	0	0	1	0	0	0	0	0	0	0	0	0	0	0	0	0	0	2	dispensable
pan_gene_19329	pan_gene_19525	100_Kernel_weight;Anthesis-silking_interval;Fructose;Nitrate	100_Kernel_weight;Leaf_width	0	0	0	0	0	0	1	0	0	0	0	0	0	0	0	0	0	0	0	0	0	0	0	0	0	0	1	private
pan_gene_19329	pan_gene_24894	100_Kernel_weight;Anthesis-silking_interval;Fructose;Nitrate	100_Kernel_weight;Tassel_branch_number	0	0	0	0	0	0	1	0	0	0	0	0	0	0	0	0	0	0	0	0	0	0	0	0	0	0	1	private
pan_gene_19329	pan_gene_8036	100_Kernel_weight;Anthesis-silking_interval;Fructose;Nitrate	100_Kernel_weight;Days_to_anthesis;Tassel_length	0	0	0	0	0	0	1	0	0	0	0	1	0	0	0	0	0	0	0	0	0	0	0	0	0	0	2	dispensable
pan_gene_19395	pan_gene_9036	100_Kernel_weight;Leaf_width;Total_amino_acids	100_Kernel_weight;Average_internode_length_(whole_plant);Height_above_ear;Height_per_day_(until_flowering);Plant_height	0	0	0	0	0	0	1	0	0	0	0	0	0	0	0	0	0	0	0	0	0	0	0	0	0	0	1	private
pan_gene_19504	pan_gene_3085	100_Kernel_weight;Nodes_to_ear	100_Kernel_weight	0	0	0	0	0	0	1	0	0	0	0	0	0	0	0	0	0	0	0	0	0	1	0	0	0	0	2	dispensable
pan_gene_19504	pan_gene_7792	100_Kernel_weight;Nodes_to_ear	100_Kernel_weight;Tassel_length	0	0	0	0	0	0	1	0	0	0	0	0	0	0	0	0	0	0	0	0	0	0	0	0	0	0	1	private
pan_gene_19504	pan_gene_810	100_Kernel_weight;Nodes_to_ear	100_Kernel_weight;Leaf_width	0	0	0	0	0	0	1	0	0	0	0	0	0	0	0	0	0	0	1	0	0	0	0	0	0	0	2	dispensable
pan_gene_19504	pan_gene_8223	100_Kernel_weight;Nodes_to_ear	100_Kernel_weight	0	0	0	0	0	0	1	0	0	0	0	0	0	0	0	0	0	0	0	0	0	0	0	0	0	0	1	private
pan_gene_19525	pan_gene_24894	100_Kernel_weight;Leaf_width	100_Kernel_weight;Tassel_branch_number	0	0	0	0	0	0	1	1	0	0	0	0	0	0	0	0	0	0	1	0	0	0	1	0	1	0	5	dispensable
pan_gene_19525	pan_gene_4734	100_Kernel_weight;Leaf_width	100_Kernel_weight;Starch	0	0	0	0	0	0	1	0	0	0	0	0	0	0	0	0	0	0	0	0	0	0	0	0	0	0	1	private
pan_gene_19525	pan_gene_8036	100_Kernel_weight;Leaf_width	100_Kernel_weight;Days_to_anthesis;Tassel_length	0	0	0	0	0	0	1	0	0	0	0	0	0	0	0	0	0	0	0	0	0	0	0	0	0	0	1	private
pan_gene_19525	pan_gene_9328	100_Kernel_weight;Leaf_width	100_Kernel_weight;Leaf_width	0	0	0	0	0	0	1	1	1	0	0	0	0	0	1	0	0	0	0	1	0	1	0	0	0	1	7	dispensable
pan_gene_19595	pan_gene_32850	100_Kernel_weight;Average_internode_length_(below_ear)	100_Kernel_weight;Average_internode_length_(above_ear);Glutamate	0	0	0	0	0	0	0	0	0	0	1	0	0	0	0	0	1	0	0	0	0	0	0	0	1	0	3	dispensable
pan_gene_21746	pan_gene_5833	100_Kernel_weight	100_Kernel_weight	0	0	0	0	0	0	1	0	0	0	0	0	0	0	0	0	0	0	0	0	0	0	0	0	0	0	1	private
pan_gene_22255	pan_gene_26103	100_Kernel_weight;Anthesis-silking_interval;Average_internode_length_(whole_plant)	100_Kernel_weight	0	0	0	0	0	0	1	0	0	0	0	1	0	0	0	0	0	0	0	0	0	0	0	1	0	0	3	dispensable
pan_gene_22255	pan_gene_28571	100_Kernel_weight;Anthesis-silking_interval;Average_internode_length_(whole_plant)	100_Kernel_weight	0	0	0	0	0	0	1	0	0	0	0	1	0	0	0	0	0	0	0	0	0	0	0	0	1	0	3	dispensable
pan_gene_24446	pan_gene_5284	100_Kernel_weight;Average_internode_length_(below_ear);Chlorophyll_B;Leaf_length	100_Kernel_weight;Tassel_length	0	0	0	0	0	0	1	0	0	0	0	0	0	0	0	0	0	1	0	0	0	0	0	0	0	0	2	dispensable
pan_gene_24500	pan_gene_8980	100_Kernel_weight;Boxcox-transformed_leaf_angle;Chlorophyll_B	100_Kernel_weight	0	0	0	0	0	0	1	1	0	0	1	0	0	0	0	0	0	0	0	0	0	0	0	0	0	0	3	dispensable
pan_gene_24631	pan_gene_27957	100_Kernel_weight	100_Kernel_weight	0	0	0	0	0	0	1	0	0	0	0	0	0	0	0	0	0	0	0	0	0	0	0	0	0	0	1	private
pan_gene_24673	pan_gene_29904	100_Kernel_weight;Leaf_length	100_Kernel_weight;Malate	0	0	0	0	0	0	1	0	0	0	0	0	0	0	0	0	0	0	0	0	0	0	0	0	0	0	1	private
pan_gene_24737	pan_gene_29844	100_Kernel_weight;Days_to_silk	100_Kernel_weight;Days_to_anthesis;Nodes_to_ear	0	0	0	0	0	0	1	0	0	0	0	0	0	0	0	0	0	0	0	0	0	0	0	0	0	0	1	private
pan_gene_24865	pan_gene_8223	100_Kernel_weight;Glucose;Ratio_of_ear_height_to_total_height;Tassel_branch_number	100_Kernel_weight	0	0	0	0	0	0	1	0	0	0	0	0	1	0	0	0	0	0	0	0	1	0	0	0	0	0	3	dispensable
pan_gene_24865	pan_gene_9008	100_Kernel_weight;Glucose;Ratio_of_ear_height_to_total_height;Tassel_branch_number	100_Kernel_weight;Leaf_width	0	0	0	0	0	0	1	0	1	0	1	1	1	1	0	0	0	0	0	1	0	0	1	1	1	0	10	dispensable
pan_gene_24894	pan_gene_8036	100_Kernel_weight;Tassel_branch_number	100_Kernel_weight;Days_to_anthesis;Tassel_length	0	0	0	0	0	0	1	0	0	0	0	1	0	0	0	0	0	0	0	0	0	0	0	0	0	0	2	dispensable
pan_gene_24946	pan_gene_30839	100_Kernel_weight	100_Kernel_weight	0	0	0	0	0	0	1	0	0	0	0	0	0	0	0	0	0	0	0	0	0	0	0	0	0	0	1	private
pan_gene_26951	pan_gene_8518	100_Kernel_weight;Leaf_length;Plant_height	100_Kernel_weight	0	0	0	0	0	0	1	0	0	0	0	0	0	0	0	0	0	0	0	0	0	0	0	0	0	0	1	private
pan_gene_2775	pan_gene_6046	100_Kernel_weight;Days_to_anthesis;Nodes_to_ear	100_Kernel_weight	0	0	0	0	0	0	1	0	0	0	0	0	0	0	0	0	0	0	0	0	0	0	0	0	0	0	1	private
pan_gene_29844	pan_gene_48273	100_Kernel_weight;Days_to_anthesis;Nodes_to_ear	100_Kernel_weight;Nodes_above_ear	0	0	0	0	0	0	1	0	0	0	0	0	0	0	0	0	0	0	0	0	0	0	0	0	0	0	1	private
pan_gene_3446	pan_gene_9083	100_Kernel_weight	100_Kernel_weight;Leaf_length;Leaf_width	0	0	0	0	0	0	1	0	0	0	0	0	0	0	0	0	0	0	0	0	0	0	0	0	0	0	1	private
pan_gene_3940	pan_gene_59791	100_Kernel_weight	100_Kernel_weight;Days_to_silk;Northern_Leaf_Blight;Stalk_strength	0	0	0	0	0	0	0	0	0	0	0	0	0	0	0	0	0	0	0	0	1	0	0	0	0	0	1	private
pan_gene_4734	pan_gene_5342	100_Kernel_weight;Starch	100_Kernel_weight;Nodes_above_ear;Starch	0	0	0	0	0	0	1	0	0	0	0	0	0	0	0	0	0	0	0	0	0	0	0	0	0	0	1	private
pan_gene_4734	pan_gene_8036	100_Kernel_weight;Starch	100_Kernel_weight;Days_to_anthesis;Tassel_length	0	0	0	0	0	0	1	0	0	0	0	0	0	0	0	0	0	0	0	0	0	0	0	0	0	0	1	private
pan_gene_5240	pan_gene_8980	100_Kernel_weight;Boxcox-transformed_leaf_angle;Glucose	100_Kernel_weight	0	0	0	0	0	0	1	1	1	1	0	0	0	0	0	0	0	0	0	0	0	0	0	0	1	0	5	dispensable
pan_gene_5240	pan_gene_9345	100_Kernel_weight;Boxcox-transformed_leaf_angle;Glucose	100_Kernel_weight	0	0	0	0	0	0	1	0	0	0	1	0	0	0	0	0	0	1	1	0	0	0	0	0	0	0	4	dispensable
pan_gene_5342	pan_gene_8036	100_Kernel_weight;Nodes_above_ear;Starch	100_Kernel_weight;Days_to_anthesis;Tassel_length	0	0	0	0	0	0	1	0	0	0	0	0	0	0	0	0	0	0	0	0	0	0	1	0	0	0	2	dispensable
pan_gene_5611	pan_gene_8036	100_Kernel_weight;Plant_height	100_Kernel_weight;Days_to_anthesis;Tassel_length	0	0	0	0	0	0	1	0	0	0	0	1	0	0	0	0	0	0	0	0	0	0	0	0	0	0	2	dispensable
pan_gene_601	pan_gene_7831	100_Kernel_weight;Height_above_ear;Height_per_day_(until_flowering)	100_Kernel_weight;Nodes_above_ear	0	0	0	0	0	0	1	0	0	0	0	0	0	0	0	0	0	0	0	0	0	0	0	0	0	0	1	private
pan_gene_618	pan_gene_82933	100_Kernel_weight;Height_above_ear;Leaf_length	100_Kernel_weight	0	0	0	0	0	0	1	0	0	0	0	0	0	0	0	0	0	0	0	0	0	0	0	0	0	0	1	private
pan_gene_618	pan_gene_978	100_Kernel_weight;Height_above_ear;Leaf_length	100_Kernel_weight	0	0	0	0	0	0	0	0	1	0	0	0	0	0	0	0	0	0	0	0	0	0	0	0	0	0	1	private
pan_gene_71382	pan_gene_7792	100_Kernel_weight;Nitrate;Nodes_per_plant;PCA_of_metabolites:_PC2	100_Kernel_weight;Tassel_length	0	0	0	0	0	0	1	0	0	0	0	0	1	0	0	0	0	0	0	0	0	0	0	0	0	0	2	dispensable
pan_gene_7793	pan_gene_928	100_Kernel_weight	100_Kernel_weight	0	0	0	0	0	0	1	0	0	0	0	0	0	0	0	0	0	0	0	0	0	0	0	0	0	0	1	private
pan_gene_8036	pan_gene_928	100_Kernel_weight;Days_to_anthesis;Tassel_length	100_Kernel_weight	0	0	0	0	0	0	1	0	0	0	0	0	0	0	0	0	0	0	0	0	0	0	1	0	0	0	2	dispensable
pan_gene_9036	pan_gene_9083	100_Kernel_weight;Average_internode_length_(whole_plant);Height_above_ear;Height_per_day_(until_flowering);Plant_height	100_Kernel_weight;Leaf_length;Leaf_width	0	0	0	0	0	0	1	0	0	0	0	0	0	0	0	0	0	0	0	0	0	0	0	0	0	0	1	private
pan_gene_10150	pan_gene_7720	100_Kernel_weight	100_Kernel_weight	0	0	0	0	0	0	0	1	0	0	0	0	0	0	0	0	0	0	0	0	0	0	0	0	0	0	1	private
pan_gene_10150	pan_gene_848	100_Kernel_weight	100_Kernel_weight;Ear_row_number	0	0	0	0	0	0	0	1	0	0	0	0	0	0	0	0	0	0	0	0	0	0	0	0	0	0	1	private
pan_gene_101784	pan_gene_5284	100_Kernel_weight;Days_to_silk	100_Kernel_weight;Tassel_length	0	0	0	0	0	0	0	1	0	0	0	0	0	0	0	0	0	0	0	0	0	0	0	0	0	0	1	private
pan_gene_101784	pan_gene_5978	100_Kernel_weight;Days_to_silk	100_Kernel_weight;Malate;Southern_leaf_blight	0	0	0	0	0	0	0	1	0	0	0	0	0	1	0	0	0	0	0	0	0	0	0	0	0	0	2	dispensable
pan_gene_101784	pan_gene_9328	100_Kernel_weight;Days_to_silk	100_Kernel_weight;Leaf_width	0	0	0	0	0	0	0	1	0	0	0	0	0	0	0	0	0	0	0	0	0	0	0	0	0	0	1	private
pan_gene_10829	pan_gene_24673	100_Kernel_weight;Nodes_to_ear;Photoperiod_Growing-degree_days_to_silk;Plant_height	100_Kernel_weight;Leaf_length	0	0	0	0	0	0	0	1	0	1	0	0	0	0	0	0	0	0	1	0	1	0	0	0	0	0	4	dispensable
pan_gene_11918	pan_gene_15929	100_Kernel_weight	100_Kernel_weight	0	0	0	0	0	0	0	1	0	0	0	0	0	0	0	0	0	0	0	0	0	0	0	0	0	0	1	private
pan_gene_11918	pan_gene_24676	100_Kernel_weight	100_Kernel_weight	0	0	0	0	0	0	0	1	0	0	0	0	0	0	0	0	0	0	0	0	0	0	0	0	0	0	1	private
pan_gene_11918	pan_gene_24886	100_Kernel_weight	100_Kernel_weight;Tassel_branch_number	0	0	0	0	0	0	0	1	0	0	0	0	0	0	0	0	1	0	0	0	0	0	0	0	0	0	2	dispensable
pan_gene_11918	pan_gene_28678	100_Kernel_weight	100_Kernel_weight	0	0	0	0	0	0	0	1	0	0	0	0	0	0	0	0	0	0	0	0	0	0	0	0	0	0	1	private
pan_gene_11918	pan_gene_3463	100_Kernel_weight	100_Kernel_weight;Days_to_anthesis;Leaf_width;Photoperiod_Growing-degree_days_to_silk;Photoperiod_growing-degree_days_to_anthesis	0	0	0	0	0	0	0	1	0	0	0	0	0	0	0	0	0	0	0	0	0	0	0	0	0	0	1	private
pan_gene_11918	pan_gene_634	100_Kernel_weight	100_Kernel_weight;Tassel_length	0	0	0	0	0	0	0	1	0	0	0	0	0	0	0	0	0	0	0	0	0	0	0	0	0	0	1	private
pan_gene_11918	pan_gene_810	100_Kernel_weight	100_Kernel_weight;Leaf_width	0	0	0	0	0	0	0	1	0	0	0	0	0	0	0	0	0	0	0	0	0	0	0	0	0	0	1	private
pan_gene_11918	pan_gene_8223	100_Kernel_weight	100_Kernel_weight	0	0	0	0	0	0	0	1	0	0	0	0	0	0	0	0	0	0	0	0	0	0	0	0	0	0	1	private
pan_gene_12000	pan_gene_26952	100_Kernel_weight	100_Kernel_weight	0	0	0	0	0	0	0	1	0	0	0	0	0	0	0	0	0	0	0	0	0	0	0	0	0	0	1	private
pan_gene_13017	pan_gene_15948	100_Kernel_weight	100_Kernel_weight	0	0	0	0	0	0	0	1	0	0	0	0	0	0	0	0	0	0	0	0	0	0	0	0	0	0	1	private
pan_gene_1398	pan_gene_22255	100_Kernel_weight	100_Kernel_weight;Anthesis-silking_interval;Average_internode_length_(whole_plant)	0	0	0	0	0	0	0	0	0	0	0	0	0	0	0	0	0	0	0	0	0	0	1	0	0	0	1	private
pan_gene_15929	pan_gene_19327	100_Kernel_weight	100_Kernel_weight;Anthesis-silking_interval;Fructose;Nitrate	0	0	0	0	0	0	0	0	0	0	0	0	0	0	0	0	0	0	0	0	0	1	1	0	0	0	2	dispensable
pan_gene_15929	pan_gene_24886	100_Kernel_weight	100_Kernel_weight;Tassel_branch_number	0	0	0	0	0	0	0	1	0	0	0	0	0	0	0	0	0	0	0	0	0	0	0	0	0	0	1	private
pan_gene_15929	pan_gene_810	100_Kernel_weight	100_Kernel_weight;Leaf_width	0	0	0	0	0	0	0	1	0	0	0	0	0	0	0	0	0	0	0	0	0	0	0	0	0	0	1	private
pan_gene_15929	pan_gene_8223	100_Kernel_weight	100_Kernel_weight	0	0	0	0	0	0	0	1	0	0	0	0	0	0	0	0	0	0	0	0	0	0	0	0	0	0	1	private
pan_gene_15941	pan_gene_19614	100_Kernel_weight	100_Kernel_weight;Days_to_anthesis	0	0	0	0	0	0	0	1	0	0	0	0	0	0	0	0	0	0	0	0	0	0	0	0	0	0	1	private
pan_gene_15941	pan_gene_5532	100_Kernel_weight	100_Kernel_weight;Ear_height;Nodes_per_plant;Ratio_of_ear_height_to_total_height	0	0	0	0	0	0	0	1	0	0	0	0	0	0	0	0	0	0	0	0	1	0	0	0	0	0	2	dispensable
pan_gene_17071	pan_gene_810	100_Kernel_weight	100_Kernel_weight;Leaf_width	0	0	0	0	0	0	0	1	0	0	0	0	0	0	0	0	0	0	0	0	0	0	0	0	1	0	2	dispensable
pan_gene_17071	pan_gene_97231	100_Kernel_weight	100_Kernel_weight;Average_internode_length_(whole_plant);Glucose	0	0	0	0	0	0	0	1	0	0	0	0	1	0	0	0	0	0	0	0	0	0	0	0	0	0	2	dispensable
pan_gene_17213	pan_gene_26812	100_Kernel_weight	100_Kernel_weight;Height_above_ear;Photoperiod_Growing-degree_days_to_silk;Photoperiod_growing-degree_days_to_anthesis	0	0	0	0	0	0	0	1	0	0	0	0	0	0	0	0	0	0	0	0	0	0	0	0	0	0	1	private
pan_gene_17213	pan_gene_3940	100_Kernel_weight	100_Kernel_weight	0	0	0	0	0	0	0	1	0	0	0	0	0	0	0	0	0	0	0	0	0	0	0	0	0	0	1	private
pan_gene_17213	pan_gene_51040	100_Kernel_weight	100_Kernel_weight	0	0	0	0	0	0	0	1	0	0	0	0	0	0	0	0	0	0	0	0	0	0	0	0	0	0	1	private
pan_gene_17213	pan_gene_6019	100_Kernel_weight	100_Kernel_weight	0	0	0	0	0	0	0	1	0	0	0	0	0	0	0	0	0	0	0	0	0	0	0	1	0	0	2	dispensable
pan_gene_17213	pan_gene_7578	100_Kernel_weight	100_Kernel_weight	0	0	0	0	0	0	0	1	0	0	0	0	0	0	0	0	0	0	0	0	0	0	0	0	0	0	1	private
pan_gene_17213	pan_gene_8131	100_Kernel_weight	100_Kernel_weight;Boxcox-transformed_leaf_angle;Leaf_length	0	0	0	0	0	0	0	1	0	0	0	0	0	0	0	0	0	0	0	0	0	0	0	0	0	0	1	private
pan_gene_18363	pan_gene_19525	100_Kernel_weight	100_Kernel_weight;Leaf_width	0	0	0	0	0	0	0	1	0	0	0	0	0	0	0	0	0	0	0	0	0	0	0	0	0	1	2	dispensable
[truncated: 1,113 more rows]
