# Supplementary material for: Co-expression pan-network reveals genes involved in complex traits within maize pan-genome
Source: BMC Plant Biol. 2022 Dec 19;22:595. doi: 10.1186/s12870-022-03985-z (PMC9762053; doi:10.1186/s12870-022-03985-z)
Supplement: Supplementary file 7 — Additional file 7. [file 12870_2022_3985_MOESM7_ESM.zip › SupplementaryData5/Glucose.pannetwork.csv]

gene1	gene2	trait1	trait2	B73	B97	CML103	CML228	CML247	CML277	CML322	CML333	CML52	CML69	HP301	IL14H	Ki11	Ki3	Ky21	M162W	M37W	Mo18W	MS71	NC350	NC358	Oh43	Oh7b	P39	Tx303	Tzi8	sum	sub-category
pan_gene_10187	pan_gene_17391	Glucose	Glucose	0	0	0	0	0	1	0	0	0	0	0	0	0	0	0	0	0	0	0	0	1	0	0	0	0	0	2	dispensable
pan_gene_10187	pan_gene_24862	Glucose	Glucose	0	0	0	0	0	1	0	0	0	0	0	0	0	0	1	0	0	0	0	0	1	0	0	0	0	1	4	dispensable
pan_gene_10187	pan_gene_66772	Glucose	Glucose;Height_above_ear;Height_per_day_(until_flowering)	0	0	0	0	0	0	0	0	0	0	0	0	0	0	0	0	0	0	0	0	0	0	0	0	0	1	1	private
pan_gene_12157	pan_gene_15971	Glucose	Days_to_silk;Glucose;PCA_of_metabolites:_PC2;Total_amino_acids	1	0	0	0	0	0	0	0	0	1	0	0	0	0	1	0	0	0	0	0	0	0	0	0	0	0	3	dispensable
pan_gene_12157	pan_gene_16015	Glucose	Days_to_anthesis;Glucose;Tassel_branch_number	1	1	1	1	1	0	1	1	1	0	1	1	0	1	1	0	0	0	1	0	1	1	1	0	0	1	17	near-core
pan_gene_12157	pan_gene_16555	Glucose	Glucose	1	0	0	0	0	0	0	0	0	0	0	0	0	0	0	0	0	0	0	0	0	0	0	0	0	0	1	private
pan_gene_12157	pan_gene_17391	Glucose	Glucose	1	0	0	1	0	0	0	1	0	0	1	0	0	0	0	0	1	0	1	0	1	1	1	1	0	0	10	dispensable
pan_gene_12157	pan_gene_22926	Glucose	Glucose	0	0	0	1	0	0	0	0	0	0	0	0	0	0	0	0	0	0	0	0	0	0	0	0	0	0	1	private
pan_gene_12157	pan_gene_30757	Glucose	Average_internode_length_(whole_plant);Glucose;PCA_of_metabolites:_PC2	0	0	0	0	0	0	0	1	0	0	0	0	0	0	0	0	0	0	0	0	0	0	0	0	0	0	1	private
pan_gene_1350	pan_gene_18174	Glucose	Glucose	1	0	1	1	1	0	1	1	1	0	1	0	0	1	0	1	1	0	0	0	0	1	1	1	0	0	14	near-core
pan_gene_15971	pan_gene_16639	Days_to_silk;Glucose;PCA_of_metabolites:_PC2;Total_amino_acids	Glucose;Tassel_branch_number	1	0	0	1	0	0	0	0	0	0	0	0	0	0	0	0	0	0	0	0	0	0	0	0	1	0	3	dispensable
pan_gene_15971	pan_gene_26541	Days_to_silk;Glucose;PCA_of_metabolites:_PC2;Total_amino_acids	Glucose;Nodes_to_ear	1	0	0	0	0	1	0	0	0	0	0	0	0	0	0	0	0	1	0	0	0	0	0	0	0	0	3	dispensable
pan_gene_15971	pan_gene_32857	Days_to_silk;Glucose;PCA_of_metabolites:_PC2;Total_amino_acids	Average_internode_length_(above_ear);Glucose	1	0	1	0	0	0	0	0	0	1	1	0	0	0	0	0	0	0	0	0	1	0	0	0	1	0	6	dispensable
pan_gene_15971	pan_gene_5128	Days_to_silk;Glucose;PCA_of_metabolites:_PC2;Total_amino_acids	Boxcox-transformed_leaf_angle;Chlorophyll_A;Chlorophyll_B;Glucose;Starch;Tassel_branch_number	1	0	0	0	0	0	1	0	0	1	0	0	0	0	0	0	0	0	1	0	0	0	1	0	0	0	5	dispensable
pan_gene_16005	pan_gene_17652	Glucose	Glucose	1	0	0	1	0	1	1	0	0	1	1	1	0	1	1	0	1	1	1	1	1	0	1	0	1	0	16	near-core
pan_gene_16005	pan_gene_24865	Glucose	100_Kernel_weight;Glucose;Ratio_of_ear_height_to_total_height;Tassel_branch_number	1	0	1	1	1	1	1	0	1	0	1	1	0	1	0	0	0	0	0	1	1	1	1	0	1	0	15	near-core
pan_gene_16005	pan_gene_5132	Glucose	Boxcox-transformed_leaf_angle;Glucose	0	0	0	1	0	1	1	0	1	1	0	1	0	1	1	0	0	0	0	1	1	0	1	0	1	1	13	near-core
pan_gene_16029	pan_gene_17391	Days_to_silk;Glucose	Glucose	1	0	0	1	0	0	0	0	0	0	1	0	0	0	0	0	0	0	0	1	0	0	1	0	0	0	5	dispensable
pan_gene_16029	pan_gene_21185	Days_to_silk;Glucose	Average_internode_length_(below_ear);Glucose;Northern_Leaf_Blight	1	0	0	0	1	0	0	0	0	0	1	0	1	0	0	0	0	0	0	0	0	0	0	0	1	1	6	dispensable
pan_gene_16029	pan_gene_24862	Days_to_silk;Glucose	Glucose	1	0	0	0	0	0	0	0	0	0	0	0	0	0	0	1	1	1	0	0	0	0	0	0	0	0	4	dispensable
pan_gene_16029	pan_gene_32857	Days_to_silk;Glucose	Average_internode_length_(above_ear);Glucose	1	0	0	1	1	0	0	0	0	1	0	1	1	0	0	0	1	0	0	0	0	0	1	0	1	0	9	dispensable
pan_gene_16029	pan_gene_66772	Days_to_silk;Glucose	Glucose;Height_above_ear;Height_per_day_(until_flowering)	1	0	0	1	0	0	0	0	0	0	0	0	0	0	1	1	0	0	0	0	1	0	1	0	1	1	8	dispensable
pan_gene_16058	pan_gene_16379	Days_to_anthesis;Glucose	Glucose;Ratio_of_ear_height_to_total_height	1	0	0	0	0	0	0	0	0	0	0	1	0	0	0	0	0	0	0	0	0	0	0	1	0	0	3	dispensable
pan_gene_16096	pan_gene_16345	Glucose	Glucose	1	1	0	0	1	0	0	0	1	1	0	1	0	1	0	1	0	0	0	1	0	0	0	0	0	0	9	dispensable
pan_gene_16096	pan_gene_24869	Glucose	Glucose	1	1	0	0	1	0	0	0	0	0	1	1	0	0	1	1	0	0	1	1	1	0	0	1	1	1	13	near-core
pan_gene_16273	pan_gene_17471	Glucose;Nodes_per_plant	Glucose	1	1	1	1	1	0	1	1	1	1	1	1	1	0	1	1	0	1	1	0	1	0	0	0	1	1	19	near-core
pan_gene_16273	pan_gene_22996	Glucose;Nodes_per_plant	Glucose	1	1	1	0	1	1	1	1	1	1	1	1	1	1	0	0	1	1	1	1	1	0	1	0	0	0	19	near-core
pan_gene_16345	pan_gene_18174	Glucose	Glucose	1	1	0	0	1	0	0	0	1	0	0	1	0	1	0	1	0	1	0	0	1	1	0	0	0	0	10	dispensable
pan_gene_16381	pan_gene_5249	Glucose	100_Kernel_weight;Average_internode_length_(whole_plant);Glucose;Height_per_day_(until_flowering)	1	0	1	0	0	0	0	0	0	0	1	0	0	0	0	0	0	0	1	1	0	0	0	0	0	0	5	dispensable
pan_gene_16382	pan_gene_16390	Glucose	Glucose;Leaf_width	1	0	0	0	0	0	0	0	1	1	0	1	0	0	1	0	0	1	0	0	1	1	1	0	1	0	10	dispensable
pan_gene_16390	pan_gene_22996	Glucose;Leaf_width	Glucose	1	0	1	0	1	0	0	0	0	1	0	0	0	0	0	0	0	0	0	0	0	1	1	1	0	0	7	dispensable
pan_gene_16390	pan_gene_97202	Glucose;Leaf_width	Fructose;Glucose;Malate;Nodes_per_plant;Total_amino_acids	1	1	0	1	1	0	0	1	1	0	1	1	1	0	1	0	1	0	1	0	0	0	1	1	0	1	15	near-core
pan_gene_16550	pan_gene_28189	Glucose;Northern_Leaf_Blight;Southern_leaf_blight	Glucose	1	1	1	1	0	0	1	1	0	0	0	0	0	0	1	1	0	0	0	1	0	1	0	0	1	0	11	near-core
pan_gene_16555	pan_gene_17391	Glucose	Glucose	1	0	0	0	0	0	0	0	0	0	0	0	0	0	0	0	0	0	0	0	0	0	1	0	0	0	2	dispensable
pan_gene_16639	pan_gene_32857	Glucose;Tassel_branch_number	Average_internode_length_(above_ear);Glucose	1	0	0	0	1	1	0	1	1	0	0	0	0	0	0	0	0	0	1	0	0	0	0	1	0	1	8	dispensable
pan_gene_17391	pan_gene_32857	Glucose	Average_internode_length_(above_ear);Glucose	1	0	0	1	0	1	0	0	0	0	1	0	1	0	0	0	1	1	1	1	1	1	1	0	1	0	13	near-core
pan_gene_17471	pan_gene_5126	Glucose	Fructose;Glucose;PCA_of_metabolites:_PC2;Tassel_branch_number	1	0	0	0	0	0	0	0	1	0	0	0	0	0	0	0	0	0	0	0	0	0	0	0	0	0	2	dispensable
pan_gene_17652	pan_gene_24865	Glucose	100_Kernel_weight;Glucose;Ratio_of_ear_height_to_total_height;Tassel_branch_number	1	0	0	0	0	1	0	0	0	0	1	1	1	1	0	0	0	0	1	0	1	0	1	0	0	0	9	dispensable
pan_gene_17652	pan_gene_5132	Glucose	Boxcox-transformed_leaf_angle;Glucose	0	1	0	0	0	1	1	0	0	0	1	0	0	1	1	0	0	0	0	1	1	1	1	1	0	1	12	near-core
pan_gene_17652	pan_gene_9435	Glucose	Glucose	1	0	0	0	0	0	0	0	0	0	0	0	0	0	0	0	0	0	0	0	0	0	0	0	0	0	1	private
pan_gene_18174	pan_gene_9162	Glucose	Days_to_silk;Glucose	1	0	0	0	0	1	0	0	0	0	0	0	0	0	0	0	0	0	0	0	0	0	0	0	0	0	2	dispensable
pan_gene_18599	pan_gene_9194	Glucose	Average_internode_length_(below_ear);Chlorophyll_A;Fructose;Glucose;Nodes_per_plant	1	0	0	0	0	0	0	0	0	0	0	0	0	0	0	0	0	0	0	0	0	0	0	0	0	0	1	private
pan_gene_24293	pan_gene_5130	Glucose	Boxcox-transformed_leaf_angle;Glucose;Height_above_ear;PCA_of_metabolites:_PC2;Tassel_length	1	0	1	0	0	0	0	0	0	0	0	0	0	0	0	0	0	0	0	0	0	0	0	0	0	0	2	dispensable
pan_gene_24862	pan_gene_66772	Glucose	Glucose;Height_above_ear;Height_per_day_(until_flowering)	1	0	0	0	0	0	0	1	0	0	0	0	0	0	0	0	0	0	1	0	0	0	0	0	0	0	3	dispensable
pan_gene_24865	pan_gene_5132	100_Kernel_weight;Glucose;Ratio_of_ear_height_to_total_height;Tassel_branch_number	Boxcox-transformed_leaf_angle;Glucose	0	0	0	1	0	0	0	0	1	1	0	0	1	0	1	0	0	1	0	1	1	0	0	0	1	1	10	dispensable
pan_gene_24865	pan_gene_9435	100_Kernel_weight;Glucose;Ratio_of_ear_height_to_total_height;Tassel_branch_number	Glucose	1	0	0	0	0	0	0	0	0	0	0	0	0	0	0	0	0	0	0	0	0	0	0	0	0	0	1	private
pan_gene_5300	pan_gene_6726	Chlorophyll_A;Glucose;Stalk_strength	Glucose	1	0	0	0	0	0	0	1	0	0	0	0	1	0	0	0	0	0	1	0	1	1	0	0	1	0	7	dispensable
pan_gene_5303	pan_gene_6726	Boxcox-transformed_leaf_angle;Glucose;Nodes_above_ear;Starch	Glucose	1	0	0	0	1	1	0	0	0	0	0	0	1	0	0	0	0	1	0	0	0	0	0	0	0	0	5	dispensable
pan_gene_10187	pan_gene_16015	Glucose	Days_to_anthesis;Glucose;Tassel_branch_number	0	0	0	0	0	1	0	0	0	0	0	0	0	0	0	0	0	0	0	0	0	0	0	0	0	0	1	private
pan_gene_11999	pan_gene_17229	Glucose	Glucose	0	1	0	1	0	0	0	0	0	0	0	0	0	0	0	0	0	0	0	0	1	0	0	0	0	0	3	dispensable
pan_gene_12157	pan_gene_24870	Glucose	Days_to_silk;Glucose	0	0	0	1	0	0	0	0	0	0	0	0	0	1	0	0	0	0	0	0	0	0	0	0	0	0	2	dispensable
pan_gene_1350	pan_gene_16005	Glucose	Glucose	0	1	0	0	0	0	0	0	0	1	0	1	0	0	0	0	1	0	0	1	1	0	0	0	0	0	6	dispensable
pan_gene_1350	pan_gene_17652	Glucose	Glucose	0	1	1	0	0	0	0	0	0	1	0	1	1	0	0	0	0	0	1	0	0	0	0	0	1	0	7	dispensable
pan_gene_1350	pan_gene_77559	Glucose	Glucose	0	0	1	0	1	0	0	0	0	0	0	0	0	0	0	0	0	0	0	0	0	0	0	0	0	0	2	dispensable
pan_gene_13975	pan_gene_18452	Glucose	Glucose	0	1	0	0	0	0	0	0	1	0	0	1	0	0	0	1	0	1	0	0	1	0	0	0	0	0	6	dispensable
pan_gene_13975	pan_gene_5668	Glucose	Chlorophyll_A;Ear_row_number;Glucose;Starch	0	1	0	0	0	0	0	0	0	0	0	0	0	0	0	0	0	0	0	0	0	0	0	0	0	0	1	private
pan_gene_15971	pan_gene_16388	Days_to_silk;Glucose;PCA_of_metabolites:_PC2;Total_amino_acids	Glucose;Leaf_width	0	1	1	0	1	1	1	0	0	0	1	0	0	0	0	0	0	0	1	0	0	0	0	1	1	0	9	dispensable
pan_gene_16005	pan_gene_21185	Glucose	Average_internode_length_(below_ear);Glucose;Northern_Leaf_Blight	0	0	0	0	1	0	0	0	0	0	0	0	1	0	0	0	0	0	0	0	0	1	0	0	0	0	3	dispensable
pan_gene_16005	pan_gene_9162	Glucose	Days_to_silk;Glucose	0	0	0	0	0	0	0	0	0	0	0	1	0	0	0	1	0	0	0	0	0	0	0	0	0	0	2	dispensable
pan_gene_16015	pan_gene_24862	Days_to_anthesis;Glucose;Tassel_branch_number	Glucose	0	1	0	0	0	1	0	0	0	0	1	0	0	0	0	0	0	0	1	0	0	0	0	0	0	0	4	dispensable
pan_gene_16015	pan_gene_27616	Days_to_anthesis;Glucose;Tassel_branch_number	Glucose	0	0	0	0	0	0	1	0	0	0	0	0	0	0	0	0	0	0	0	0	0	0	0	0	0	0	1	private
pan_gene_16032	pan_gene_97231	Glucose	100_Kernel_weight;Average_internode_length_(whole_plant);Glucose	0	1	0	1	1	0	0	0	0	0	0	0	0	0	0	0	0	0	0	0	0	0	0	1	0	0	4	dispensable
pan_gene_16053	pan_gene_30880	Cob_diameter;Days_to_anthesis;Glucose;Nodes_to_ear	Fructose;Glucose;Nodes_per_plant	0	0	0	0	0	0	0	1	0	0	0	0	0	0	0	0	1	0	0	0	0	0	0	0	0	0	2	dispensable
pan_gene_16054	pan_gene_24934	Cob_diameter;Days_to_anthesis;Glucose;Nodes_to_ear	Glucose	0	0	0	0	0	0	0	0	0	0	0	0	0	1	0	0	0	0	0	0	0	0	0	0	0	0	1	private
pan_gene_16054	pan_gene_4407	Cob_diameter;Days_to_anthesis;Glucose;Nodes_to_ear	Cob_diameter;Ear_row_number;Glucose;Tassel_length	0	0	0	0	0	0	0	0	0	0	0	1	0	0	0	0	0	0	0	0	0	0	0	0	0	0	1	private
pan_gene_16096	pan_gene_18174	Glucose	Glucose	0	1	0	0	1	0	0	1	0	0	0	0	0	1	0	1	0	0	0	0	0	0	0	0	0	0	5	dispensable
pan_gene_16096	pan_gene_32650	Glucose	Glucose;Tassel_branch_number	0	0	0	0	0	0	0	0	0	1	0	0	0	0	0	0	0	0	0	0	0	0	0	0	0	0	1	private
pan_gene_16272	pan_gene_16639	Glucose;Height_per_day_(until_flowering);Plant_height	Glucose;Tassel_branch_number	0	0	0	0	0	1	0	0	0	0	0	0	0	0	0	0	0	0	0	0	0	0	0	0	0	0	1	private
pan_gene_16272	pan_gene_17391	Glucose;Height_per_day_(until_flowering);Plant_height	Glucose	0	0	0	0	0	0	0	0	0	0	1	0	0	0	0	0	0	0	0	0	0	0	0	0	0	0	1	private
pan_gene_16272	pan_gene_24862	Glucose;Height_per_day_(until_flowering);Plant_height	Glucose	0	0	0	0	0	0	0	0	0	0	0	0	0	0	0	1	0	0	0	0	0	0	0	1	0	0	2	dispensable
pan_gene_16344	pan_gene_18451	Ear_row_number;Glucose	Glucose;Tassel_length	0	1	0	0	0	0	0	0	0	0	0	0	0	0	0	0	0	0	0	0	0	0	0	0	0	0	1	private
pan_gene_16345	pan_gene_23657	Glucose	Cob_diameter;Glucose	0	1	0	0	0	0	0	0	0	0	0	0	0	0	0	0	0	0	0	0	0	0	0	0	0	0	1	private
pan_gene_16345	pan_gene_24869	Glucose	Glucose	0	1	0	0	1	0	0	0	0	0	0	1	0	1	0	1	0	0	0	1	0	0	0	0	0	0	6	dispensable
pan_gene_16421	pan_gene_27620	100_Kernel_weight;Glucose;Height_above_ear	Anthesis-silking_interval;Glucose	0	1	0	0	0	0	0	0	0	0	0	0	0	0	0	0	0	0	0	0	0	0	0	0	0	0	1	private
pan_gene_16555	pan_gene_28424	Glucose	Fructose;Glucose	0	1	1	1	1	1	0	1	1	1	1	0	1	0	1	1	0	0	1	0	1	1	1	1	0	0	17	near-core
pan_gene_16639	pan_gene_17391	Glucose;Tassel_branch_number	Glucose	0	0	0	1	0	1	0	1	0	0	1	0	1	0	0	0	0	0	1	0	0	0	0	1	1	0	8	dispensable
pan_gene_16639	pan_gene_17392	Glucose;Tassel_branch_number	Glucose	0	0	1	1	0	1	0	1	1	0	0	1	0	0	0	0	0	0	0	0	0	0	0	0	0	0	6	dispensable
pan_gene_16639	pan_gene_26541	Glucose;Tassel_branch_number	Glucose;Nodes_to_ear	0	0	0	0	0	1	0	0	0	0	0	0	1	0	0	0	0	0	0	0	0	0	0	0	0	0	2	dispensable
pan_gene_17229	pan_gene_97202	Glucose	Fructose;Glucose;Malate;Nodes_per_plant;Total_amino_acids	0	1	0	0	0	0	0	0	0	0	0	0	0	0	0	0	0	1	0	0	0	0	0	0	0	0	2	dispensable
pan_gene_17391	pan_gene_24862	Glucose	Glucose	0	0	0	0	0	0	0	0	0	0	0	0	0	0	0	0	0	0	1	0	0	0	0	0	0	0	1	private
pan_gene_17471	pan_gene_22996	Glucose	Glucose	0	1	1	1	0	0	1	0	1	1	0	0	1	0	0	0	0	0	1	0	0	0	0	0	0	0	8	dispensable
pan_gene_18174	pan_gene_32650	Glucose	Glucose;Tassel_branch_number	0	0	0	0	0	0	0	0	0	1	0	0	1	0	0	0	0	0	0	0	0	0	0	0	0	0	2	dispensable
pan_gene_21185	pan_gene_9162	Average_internode_length_(below_ear);Glucose;Northern_Leaf_Blight	Days_to_silk;Glucose	0	0	0	0	0	0	0	0	0	0	0	0	0	0	0	1	0	0	0	0	0	0	0	0	0	0	1	private
pan_gene_22996	pan_gene_5126	Glucose	Fructose;Glucose;PCA_of_metabolites:_PC2;Tassel_branch_number	0	1	0	0	0	0	1	0	0	0	0	1	0	0	0	0	0	0	1	0	0	1	1	0	0	0	6	dispensable
pan_gene_23657	pan_gene_24869	Cob_diameter;Glucose	Glucose	0	1	0	0	0	0	0	0	0	0	0	0	0	0	0	0	0	0	0	0	0	0	0	0	0	0	1	private
pan_gene_26541	pan_gene_32857	Glucose;Nodes_to_ear	Average_internode_length_(above_ear);Glucose	0	0	0	0	0	1	0	0	0	0	0	0	0	0	0	0	0	0	0	0	0	0	1	0	0	1	3	dispensable
pan_gene_31450	pan_gene_32857	Average_internode_length_(below_ear);Ear_height;Glucose;Height_per_day_(until_flowering);Nodes_above_ear;Plant_height	Average_internode_length_(above_ear);Glucose	0	1	0	0	0	1	0	0	0	0	0	0	0	0	0	0	0	0	0	0	0	0	0	0	0	0	2	dispensable
pan_gene_10187	pan_gene_12157	Glucose	Glucose	0	0	0	0	0	0	0	0	0	0	0	0	0	0	0	0	0	0	0	0	1	0	0	0	0	1	2	dispensable
pan_gene_11999	pan_gene_1350	Glucose	Glucose	0	0	1	1	0	1	0	0	0	0	0	0	0	1	0	1	0	0	0	0	0	0	1	0	0	0	6	dispensable
pan_gene_11999	pan_gene_15971	Glucose	Days_to_silk;Glucose;PCA_of_metabolites:_PC2;Total_amino_acids	0	0	1	0	0	0	0	0	0	0	0	0	0	0	0	0	0	0	0	0	0	0	0	0	0	0	1	private
pan_gene_11999	pan_gene_16555	Glucose	Glucose	0	0	1	0	0	0	0	0	0	0	0	0	0	0	0	0	0	0	0	0	0	0	0	0	0	0	1	private
pan_gene_11999	pan_gene_18174	Glucose	Glucose	0	0	1	1	1	0	0	0	0	0	0	0	0	0	0	1	0	0	0	0	0	0	0	0	0	0	4	dispensable
pan_gene_11999	pan_gene_28424	Glucose	Fructose;Glucose	0	0	1	0	0	0	0	0	0	0	0	0	1	0	0	0	0	1	0	0	0	0	0	0	0	0	3	dispensable
pan_gene_11999	pan_gene_9190	Glucose	Chlorophyll_A;Glucose;Leaf_length	0	0	1	0	0	0	0	0	0	0	0	0	0	0	0	0	0	0	0	0	0	0	0	0	0	0	1	private
pan_gene_12157	pan_gene_16388	Glucose	Glucose;Leaf_width	0	0	1	0	0	0	0	0	0	0	0	0	0	0	1	0	0	0	0	0	0	0	0	0	0	0	2	dispensable
pan_gene_12157	pan_gene_21185	Glucose	Average_internode_length_(below_ear);Glucose;Northern_Leaf_Blight	0	0	0	0	0	0	0	0	0	0	0	0	0	0	0	0	0	0	0	1	0	0	0	0	0	0	1	private
pan_gene_12157	pan_gene_66772	Glucose	Glucose;Height_above_ear;Height_per_day_(until_flowering)	0	0	1	1	0	0	0	1	0	0	0	0	0	0	0	1	0	0	1	0	0	0	1	0	0	0	6	dispensable
pan_gene_12157	pan_gene_9054	Glucose	Average_internode_length_(whole_plant);Glucose;Leaf_width	0	0	1	1	0	0	0	0	0	0	0	0	0	0	0	0	0	0	0	0	0	0	0	0	0	0	2	dispensable
pan_gene_1350	pan_gene_9162	Glucose	Days_to_silk;Glucose	0	0	0	0	0	1	0	0	0	1	0	0	0	0	0	1	0	0	0	1	0	0	0	0	1	1	6	dispensable
pan_gene_13975	pan_gene_6726	Glucose	Glucose	0	0	1	0	0	0	0	0	0	0	0	0	0	0	0	0	0	0	0	0	0	0	0	0	0	0	1	private
pan_gene_15939	pan_gene_30762	Days_to_anthesis;Glucose	Glucose;Height_per_day_(until_flowering);Nodes_above_ear;Plant_height	0	0	1	0	0	0	0	0	0	0	0	1	0	0	0	0	0	0	0	0	0	0	0	0	0	0	2	dispensable
pan_gene_15971	pan_gene_16344	Days_to_silk;Glucose;PCA_of_metabolites:_PC2;Total_amino_acids	Ear_row_number;Glucose	0	0	1	0	1	1	0	0	0	0	0	0	1	0	0	0	0	1	0	0	1	0	0	0	0	0	6	dispensable
pan_gene_15971	pan_gene_3861	Days_to_silk;Glucose;PCA_of_metabolites:_PC2;Total_amino_acids	Average_internode_length_(whole_plant);Ear_height;Glucose;Plant_height;Protein	0	0	1	0	0	0	0	0	0	0	0	0	0	0	0	0	0	0	0	0	0	0	0	0	0	0	1	private
pan_gene_16004	pan_gene_31450	Days_to_anthesis;Glucose	Average_internode_length_(below_ear);Ear_height;Glucose;Height_per_day_(until_flowering);Nodes_above_ear;Plant_height	0	0	0	0	0	0	0	0	0	0	0	0	0	0	0	0	0	0	1	0	0	0	0	0	0	0	1	private
pan_gene_16005	pan_gene_28751	Glucose	Glucose	0	0	1	1	0	0	0	0	0	0	0	0	0	0	0	0	0	0	0	0	0	0	0	0	0	0	2	dispensable
pan_gene_16015	pan_gene_16388	Days_to_anthesis;Glucose;Tassel_branch_number	Glucose;Leaf_width	0	0	1	1	0	0	0	0	0	0	0	0	0	0	0	0	0	0	0	0	0	0	0	0	0	0	2	dispensable
pan_gene_16015	pan_gene_17391	Days_to_anthesis;Glucose;Tassel_branch_number	Glucose	0	0	0	0	0	1	0	0	0	0	1	0	0	0	0	0	0	1	1	0	1	1	0	0	0	0	6	dispensable
pan_gene_16015	pan_gene_21185	Days_to_anthesis;Glucose;Tassel_branch_number	Average_internode_length_(below_ear);Glucose;Northern_Leaf_Blight	0	0	0	0	0	0	0	0	0	0	0	0	0	0	0	1	0	0	0	0	0	0	0	0	1	0	2	dispensable
pan_gene_16015	pan_gene_9054	Days_to_anthesis;Glucose;Tassel_branch_number	Average_internode_length_(whole_plant);Glucose;Leaf_width	0	0	1	0	0	0	0	0	0	0	0	0	0	0	0	0	0	0	0	0	0	0	0	0	0	0	1	private
pan_gene_16272	pan_gene_24870	Glucose;Height_per_day_(until_flowering);Plant_height	Days_to_silk;Glucose	0	0	1	0	0	1	0	0	0	0	0	0	0	0	0	1	0	0	0	0	0	0	0	0	0	0	3	dispensable
pan_gene_16272	pan_gene_66772	Glucose;Height_per_day_(until_flowering);Plant_height	Glucose;Height_above_ear;Height_per_day_(until_flowering)	0	0	1	0	0	0	0	0	0	0	0	0	0	1	0	0	0	0	0	0	0	0	0	0	0	0	2	dispensable
pan_gene_16272	pan_gene_77559	Glucose;Height_per_day_(until_flowering);Plant_height	Glucose	0	0	1	0	0	0	0	0	0	0	0	0	0	0	0	0	0	0	0	0	0	0	0	0	0	0	1	private
pan_gene_16273	pan_gene_16382	Glucose;Nodes_per_plant	Glucose	0	0	0	0	0	0	0	0	0	1	0	0	1	0	1	0	0	1	0	1	0	0	0	1	0	0	6	dispensable
pan_gene_16273	pan_gene_16390	Glucose;Nodes_per_plant	Glucose;Leaf_width	0	0	1	1	1	1	0	0	0	1	0	0	0	0	0	1	1	0	0	0	0	0	1	0	0	0	8	dispensable
pan_gene_16344	pan_gene_16388	Ear_row_number;Glucose	Glucose;Leaf_width	0	0	1	0	0	1	1	1	0	0	0	0	1	0	0	0	0	0	0	0	1	0	1	0	0	0	7	dispensable
pan_gene_16344	pan_gene_16639	Ear_row_number;Glucose	Glucose;Tassel_branch_number	0	0	1	0	0	0	0	0	0	0	0	0	0	0	0	0	0	0	0	0	0	0	0	0	0	0	1	private
pan_gene_16379	pan_gene_16382	Glucose;Ratio_of_ear_height_to_total_height	Glucose	0	0	0	1	0	0	0	0	0	1	0	1	0	0	1	1	0	0	0	0	0	0	0	0	0	0	5	dispensable
pan_gene_16379	pan_gene_24390	Glucose;Ratio_of_ear_height_to_total_height	Glucose;Total_amino_acids	0	0	1	0	0	0	0	0	0	0	0	0	0	0	0	0	0	0	0	0	0	0	0	0	0	0	1	private
pan_gene_16379	pan_gene_97202	Glucose;Ratio_of_ear_height_to_total_height	Fructose;Glucose;Malate;Nodes_per_plant;Total_amino_acids	0	0	1	0	0	0	0	0	0	0	0	0	0	0	0	0	0	0	0	0	0	0	1	0	0	0	2	dispensable
pan_gene_16382	pan_gene_22996	Glucose	Glucose	0	0	0	0	1	0	0	0	0	1	0	0	1	0	0	1	0	1	0	1	1	1	1	0	0	0	9	dispensable
pan_gene_16382	pan_gene_97202	Glucose	Fructose;Glucose;Malate;Nodes_per_plant;Total_amino_acids	0	0	0	0	0	0	0	0	0	0	0	1	1	0	1	0	0	0	0	0	0	0	1	0	0	0	4	dispensable
pan_gene_16388	pan_gene_32857	Glucose;Leaf_width	Average_internode_length_(above_ear);Glucose	0	0	1	1	0	0	0	0	1	0	0	1	0	0	1	0	0	0	1	0	0	1	0	0	0	1	8	dispensable
pan_gene_16388	pan_gene_3861	Glucose;Leaf_width	Average_internode_length_(whole_plant);Ear_height;Glucose;Plant_height;Protein	0	0	1	0	0	0	0	0	0	1	0	0	0	0	0	0	0	0	0	0	0	0	0	0	0	0	2	dispensable
pan_gene_16390	pan_gene_17471	Glucose;Leaf_width	Glucose	0	0	1	0	0	0	0	0	0	0	0	0	0	0	0	1	1	0	0	0	0	0	0	0	0	0	3	dispensable
pan_gene_16550	pan_gene_3861	Glucose;Northern_Leaf_Blight;Southern_leaf_blight	Average_internode_length_(whole_plant);Ear_height;Glucose;Plant_height;Protein	0	0	1	0	0	0	0	0	0	0	0	0	0	0	0	0	0	0	0	0	0	0	1	0	0	0	2	dispensable
pan_gene_16555	pan_gene_26541	Glucose	Glucose;Nodes_to_ear	0	0	0	0	0	0	0	0	0	0	0	0	0	0	0	0	0	1	0	0	0	0	0	0	0	0	1	private
pan_gene_17229	pan_gene_9190	Glucose	Chlorophyll_A;Glucose;Leaf_length	0	0	1	0	0	0	0	0	0	0	0	0	0	0	0	1	0	0	0	0	0	0	0	0	0	0	2	dispensable
pan_gene_17295	pan_gene_5132	Glucose	Boxcox-transformed_leaf_angle;Glucose	0	0	0	0	0	0	0	0	0	1	0	0	0	0	0	0	0	0	0	1	1	1	0	0	0	0	4	dispensable
pan_gene_17391	pan_gene_30757	Glucose	Average_internode_length_(whole_plant);Glucose;PCA_of_metabolites:_PC2	0	0	0	0	0	0	0	1	0	0	0	0	0	0	0	0	0	0	0	0	0	0	0	0	0	0	1	private
pan_gene_17652	pan_gene_9190	Glucose	Chlorophyll_A;Glucose;Leaf_length	0	0	1	0	0	0	0	0	0	0	0	1	0	0	0	0	0	0	0	0	0	0	0	0	0	0	2	dispensable
pan_gene_18174	pan_gene_28424	Glucose	Fructose;Glucose	0	0	1	0	1	0	0	1	0	0	1	0	1	0	0	0	0	0	1	0	1	0	0	0	0	0	7	dispensable
pan_gene_18174	pan_gene_77559	Glucose	Glucose	0	0	1	0	1	0	0	0	0	0	0	0	0	0	0	0	0	0	0	0	0	0	0	0	0	0	2	dispensable
pan_gene_21185	pan_gene_27616	Average_internode_length_(below_ear);Glucose;Northern_Leaf_Blight	Glucose	0	0	0	0	0	0	0	0	0	0	0	0	0	0	0	0	0	0	0	1	0	0	0	0	0	0	1	private
pan_gene_21185	pan_gene_9054	Average_internode_length_(below_ear);Glucose;Northern_Leaf_Blight	Average_internode_length_(whole_plant);Glucose;Leaf_width	0	0	0	0	0	0	0	0	0	0	0	0	0	0	0	0	0	0	0	0	0	0	0	0	0	1	1	private
pan_gene_22912	pan_gene_5132	Glucose	Boxcox-transformed_leaf_angle;Glucose	0	0	0	0	0	0	0	0	0	0	0	0	0	0	0	0	0	0	0	0	0	0	1	0	0	0	1	private
pan_gene_24870	pan_gene_28751	Days_to_silk;Glucose	Glucose	0	0	1	1	0	0	0	0	0	0	0	0	0	0	0	0	0	0	0	0	0	0	0	0	0	0	2	dispensable
pan_gene_24870	pan_gene_66772	Days_to_silk;Glucose	Glucose;Height_above_ear;Height_per_day_(until_flowering)	0	0	1	1	0	0	0	0	0	0	0	0	0	0	0	0	0	0	0	0	0	0	0	0	0	0	2	dispensable
pan_gene_26541	pan_gene_4407	Glucose;Nodes_to_ear	Cob_diameter;Ear_row_number;Glucose;Tassel_length	0	0	0	0	0	0	0	0	0	0	0	0	0	0	0	0	0	0	0	0	0	0	0	1	0	0	1	private
pan_gene_27620	pan_gene_5129	Anthesis-silking_interval;Glucose	Boxcox-transformed_leaf_angle;Glucose;PCA_of_metabolites:_PC2;Tassel_branch_number;Tassel_length	0	0	1	0	0	0	0	0	0	1	1	0	0	0	0	0	0	0	0	0	0	0	0	0	0	0	3	dispensable
pan_gene_28423	pan_gene_5240	Fructose;Glucose	100_Kernel_weight;Boxcox-transformed_leaf_angle;Glucose	0	0	1	0	0	0	1	0	0	1	0	0	0	0	0	0	0	1	1	0	0	0	0	1	1	0	7	dispensable
pan_gene_31530	pan_gene_5130	Ear_height;Glucose;Photoperiod_Growing-degree_days_to_silk;Plant_height;Sucrose	Boxcox-transformed_leaf_angle;Glucose;Height_above_ear;PCA_of_metabolites:_PC2;Tassel_length	0	0	1	0	0	0	0	0	0	0	0	0	0	0	0	0	0	0	0	0	0	0	0	0	0	0	1	private
pan_gene_32857	pan_gene_3861	Average_internode_length_(above_ear);Glucose	Average_internode_length_(whole_plant);Ear_height;Glucose;Plant_height;Protein	0	0	1	0	0	0	0	0	0	0	0	0	0	0	1	0	0	0	0	0	0	0	0	0	0	0	2	dispensable
pan_gene_10187	pan_gene_16005	Glucose	Glucose	0	0	0	0	0	1	0	0	0	0	0	0	0	0	0	0	0	0	0	0	0	0	0	0	0	0	1	private
pan_gene_10187	pan_gene_32857	Glucose	Average_internode_length_(above_ear);Glucose	0	0	0	0	0	1	0	0	0	0	0	0	0	0	0	0	0	0	0	0	0	0	0	0	0	0	1	private
pan_gene_10187	pan_gene_9054	Glucose	Average_internode_length_(whole_plant);Glucose;Leaf_width	0	0	0	0	0	0	0	0	0	0	0	0	0	0	0	0	0	0	0	0	0	0	0	0	0	1	1	private
pan_gene_11999	pan_gene_5131	Glucose	Days_to_silk;Fructose;Glucose;Malate;Nodes_per_plant;Total_amino_acids	0	0	0	1	1	0	1	0	1	0	0	0	0	1	0	0	0	0	0	0	0	0	0	0	0	0	5	dispensable
pan_gene_12157	pan_gene_16005	Glucose	Glucose	0	0	0	1	0	0	0	0	0	0	0	0	0	0	0	0	0	0	0	0	0	0	0	0	0	0	1	private
pan_gene_12157	pan_gene_16029	Glucose	Days_to_silk;Glucose	0	0	0	1	1	0	0	0	0	0	0	0	0	0	0	1	0	0	0	0	0	0	1	0	0	0	4	dispensable
pan_gene_12157	pan_gene_16054	Glucose	Cob_diameter;Days_to_anthesis;Glucose;Nodes_to_ear	0	0	0	1	0	0	0	0	1	0	0	0	0	1	0	0	0	0	0	0	0	0	1	0	0	0	4	dispensable
pan_gene_12157	pan_gene_16272	Glucose	Glucose;Height_per_day_(until_flowering);Plant_height	0	0	0	0	0	0	0	0	0	0	1	0	0	0	0	1	0	0	0	0	0	0	0	0	0	0	2	dispensable
pan_gene_12157	pan_gene_16576	Glucose	Ear_row_number;Glucose	0	0	0	1	0	1	0	1	0	1	0	0	0	1	0	0	0	0	0	0	0	0	0	0	0	0	5	dispensable
pan_gene_12157	pan_gene_24862	Glucose	Glucose	0	0	0	0	0	0	0	1	0	0	0	0	0	1	0	1	1	1	1	0	0	0	0	0	0	0	6	dispensable
pan_gene_12157	pan_gene_24865	Glucose	100_Kernel_weight;Glucose;Ratio_of_ear_height_to_total_height;Tassel_branch_number	0	0	0	1	0	0	0	0	1	0	0	0	0	0	0	0	0	0	0	0	0	0	0	0	0	0	2	dispensable
pan_gene_12157	pan_gene_32857	Glucose	Average_internode_length_(above_ear);Glucose	0	0	0	1	1	0	0	0	1	0	1	0	0	1	0	0	0	0	1	0	1	0	1	0	0	0	8	dispensable
pan_gene_12157	pan_gene_5132	Glucose	Boxcox-transformed_leaf_angle;Glucose	0	0	0	1	0	0	0	0	1	0	0	0	0	0	0	0	0	0	0	0	0	0	0	0	0	0	2	dispensable
pan_gene_12157	pan_gene_92871	Glucose	Glucose;Height_above_ear;Height_per_day_(until_flowering);Photoperiod_Growing-degree_days_to_silk;Plant_height	0	0	0	0	0	0	0	0	0	0	0	0	0	0	0	0	0	0	0	0	0	0	0	1	0	0	1	private
pan_gene_1350	pan_gene_28424	Glucose	Fructose;Glucose	0	0	0	1	1	0	1	0	1	0	1	0	0	0	0	0	0	1	0	0	0	0	1	0	1	0	8	dispensable
pan_gene_1350	pan_gene_32650	Glucose	Glucose;Tassel_branch_number	0	0	0	1	0	0	0	0	0	0	0	0	1	0	0	0	0	0	0	0	0	0	0	0	0	0	2	dispensable
pan_gene_1350	pan_gene_5131	Glucose	Days_to_silk;Fructose;Glucose;Malate;Nodes_per_plant;Total_amino_acids	0	0	0	1	1	0	0	0	0	1	1	0	0	1	0	0	0	0	0	1	0	0	0	0	0	0	6	dispensable
pan_gene_1350	pan_gene_9190	Glucose	Chlorophyll_A;Glucose;Leaf_length	0	0	0	1	0	0	0	0	1	0	0	0	0	1	0	1	0	0	0	0	0	0	0	0	0	0	4	dispensable
pan_gene_15939	pan_gene_16421	Days_to_anthesis;Glucose	100_Kernel_weight;Glucose;Height_above_ear	0	0	0	1	0	0	0	0	0	0	0	0	0	0	0	0	0	0	0	0	0	0	0	0	0	0	1	private
pan_gene_15939	pan_gene_17652	Days_to_anthesis;Glucose	Glucose	0	0	0	1	0	0	0	0	0	0	0	0	0	0	0	0	0	0	0	0	0	0	0	0	0	0	1	private
pan_gene_15939	pan_gene_5131	Days_to_anthesis;Glucose	Days_to_silk;Fructose;Glucose;Malate;Nodes_per_plant;Total_amino_acids	0	0	0	1	0	0	0	0	0	0	0	0	0	0	0	0	0	0	0	0	0	0	0	0	0	0	1	private
pan_gene_15971	pan_gene_17392	Days_to_silk;Glucose;PCA_of_metabolites:_PC2;Total_amino_acids	Glucose	0	0	0	1	0	0	0	0	0	0	0	0	0	0	0	0	0	0	0	0	0	0	0	0	0	0	1	private
pan_gene_16005	pan_gene_16015	Glucose	Days_to_anthesis;Glucose;Tassel_branch_number	0	0	0	1	1	0	0	0	0	0	0	0	0	0	0	0	0	0	0	0	0	0	0	0	0	0	2	dispensable
pan_gene_16005	pan_gene_16029	Glucose	Days_to_silk;Glucose	0	0	0	1	0	0	0	1	0	0	1	0	1	0	0	0	0	0	0	0	1	0	0	1	0	0	6	dispensable
pan_gene_16005	pan_gene_16272	Glucose	Glucose;Height_per_day_(until_flowering);Plant_height	0	0	0	0	0	1	0	0	0	0	0	0	1	0	0	0	0	0	0	0	0	0	0	1	0	0	3	dispensable
pan_gene_16005	pan_gene_16555	Glucose	Glucose	0	0	0	1	1	0	0	0	1	0	0	0	0	0	0	0	0	0	0	0	0	0	0	0	0	0	3	dispensable
pan_gene_16005	pan_gene_17391	Glucose	Glucose	0	0	0	1	0	1	0	0	0	0	0	0	0	0	0	0	0	0	0	0	0	1	0	0	0	0	3	dispensable
pan_gene_16005	pan_gene_22926	Glucose	Glucose	0	0	0	1	0	0	0	0	0	0	0	0	0	0	0	0	0	0	0	0	0	0	0	0	0	0	1	private
pan_gene_16005	pan_gene_24862	Glucose	Glucose	0	0	0	0	0	1	0	1	1	0	0	0	0	0	0	0	0	0	0	0	0	0	0	0	0	0	3	dispensable
pan_gene_16005	pan_gene_24870	Glucose	Days_to_silk;Glucose	0	0	0	1	0	0	0	0	0	0	0	0	0	0	0	0	0	0	0	0	0	1	1	0	0	0	3	dispensable
pan_gene_16005	pan_gene_32857	Glucose	Average_internode_length_(above_ear);Glucose	0	0	0	1	1	1	0	0	1	0	0	0	1	0	0	0	0	0	0	0	0	1	0	0	0	0	6	dispensable
pan_gene_16005	pan_gene_9054	Glucose	Average_internode_length_(whole_plant);Glucose;Leaf_width	0	0	0	1	0	0	0	0	1	0	0	0	0	0	0	0	0	0	0	0	0	1	0	0	0	0	3	dispensable
pan_gene_16009	pan_gene_16421	Glucose;PCA_of_metabolites:_PC2	100_Kernel_weight;Glucose;Height_above_ear	0	0	0	1	0	0	0	0	0	0	0	0	0	0	0	0	0	0	0	0	0	0	0	0	0	0	1	private
pan_gene_16009	pan_gene_17652	Glucose;PCA_of_metabolites:_PC2	Glucose	0	0	0	1	0	0	0	0	0	0	0	0	0	0	0	0	0	0	0	0	0	0	0	0	0	0	1	private
pan_gene_16009	pan_gene_28423	Glucose;PCA_of_metabolites:_PC2	Fructose;Glucose	0	0	0	1	0	0	0	1	1	0	0	0	0	1	0	0	0	0	0	0	0	0	0	0	0	0	4	dispensable
pan_gene_16015	pan_gene_16029	Days_to_anthesis;Glucose;Tassel_branch_number	Days_to_silk;Glucose	0	0	0	1	0	0	0	0	0	0	0	0	0	0	0	0	0	0	0	0	0	0	0	0	0	0	1	private
pan_gene_16015	pan_gene_16054	Days_to_anthesis;Glucose;Tassel_branch_number	Cob_diameter;Days_to_anthesis;Glucose;Nodes_to_ear	0	0	0	1	0	0	0	0	0	0	0	0	0	1	0	0	0	0	0	0	0	0	1	0	0	0	3	dispensable
pan_gene_16015	pan_gene_16272	Days_to_anthesis;Glucose;Tassel_branch_number	Glucose;Height_per_day_(until_flowering);Plant_height	0	0	0	0	0	0	0	0	0	0	1	0	0	0	0	1	0	0	0	0	0	0	0	0	0	0	2	dispensable
pan_gene_16015	pan_gene_22926	Days_to_anthesis;Glucose;Tassel_branch_number	Glucose	0	0	0	1	0	0	0	0	0	0	0	0	0	0	0	0	0	0	0	0	0	0	0	0	0	0	1	private
pan_gene_16015	pan_gene_24865	Days_to_anthesis;Glucose;Tassel_branch_number	100_Kernel_weight;Glucose;Ratio_of_ear_height_to_total_height;Tassel_branch_number	0	0	0	1	1	1	0	0	0	0	0	0	0	0	0	0	0	0	0	0	0	0	0	0	0	0	3	dispensable
pan_gene_16015	pan_gene_32857	Days_to_anthesis;Glucose;Tassel_branch_number	Average_internode_length_(above_ear);Glucose	0	0	0	1	1	1	1	0	1	0	1	0	0	0	0	1	0	0	0	0	1	0	0	0	0	0	8	dispensable
pan_gene_16015	pan_gene_5132	Days_to_anthesis;Glucose;Tassel_branch_number	Boxcox-transformed_leaf_angle;Glucose	0	0	0	1	0	0	0	0	0	0	0	0	0	0	0	0	0	0	0	0	0	0	0	0	0	0	1	private
pan_gene_16029	pan_gene_16054	Days_to_silk;Glucose	Cob_diameter;Days_to_anthesis;Glucose;Nodes_to_ear	0	0	0	1	0	0	0	0	0	0	0	0	0	0	0	0	0	0	0	0	0	0	1	0	0	0	2	dispensable
pan_gene_16029	pan_gene_16272	Days_to_silk;Glucose	Glucose;Height_per_day_(until_flowering);Plant_height	0	0	0	0	0	0	0	0	0	0	0	0	0	0	0	1	0	0	0	0	0	0	0	0	0	0	1	private
pan_gene_16029	pan_gene_16555	Days_to_silk;Glucose	Glucose	0	0	0	1	0	0	0	0	0	0	0	0	0	0	0	0	0	0	0	0	0	0	1	0	0	0	2	dispensable
pan_gene_16029	pan_gene_22926	Days_to_silk;Glucose	Glucose	0	0	0	1	0	0	0	0	0	0	0	0	0	0	0	0	0	0	0	0	0	0	0	0	0	0	1	private
pan_gene_16029	pan_gene_24865	Days_to_silk;Glucose	100_Kernel_weight;Glucose;Ratio_of_ear_height_to_total_height;Tassel_branch_number	0	0	0	1	0	0	0	0	0	0	1	0	0	0	0	0	0	0	0	0	0	0	0	0	1	0	3	dispensable
pan_gene_16029	pan_gene_24870	Days_to_silk;Glucose	Days_to_silk;Glucose	0	0	0	1	0	0	0	0	0	0	0	0	0	0	0	1	0	0	0	0	0	0	0	0	0	0	2	dispensable
pan_gene_16029	pan_gene_27616	Days_to_silk;Glucose	Glucose	0	0	0	0	0	0	0	0	0	0	0	0	0	0	0	0	0	0	0	1	0	0	0	0	0	0	1	private
pan_gene_16029	pan_gene_28751	Days_to_silk;Glucose	Glucose	0	0	0	1	0	0	0	0	0	0	0	0	0	0	0	0	0	1	0	0	0	0	0	0	0	1	3	dispensable
pan_gene_16029	pan_gene_5132	Days_to_silk;Glucose	Boxcox-transformed_leaf_angle;Glucose	0	0	0	1	0	0	0	0	0	0	0	0	0	0	0	0	0	0	0	0	0	0	0	0	0	0	1	private
pan_gene_16029	pan_gene_9054	Days_to_silk;Glucose	Average_internode_length_(whole_plant);Glucose;Leaf_width	0	0	0	1	0	0	0	0	0	0	0	0	0	0	0	0	0	0	0	0	0	0	0	0	0	1	2	dispensable
pan_gene_16054	pan_gene_16272	Cob_diameter;Days_to_anthesis;Glucose;Nodes_to_ear	Glucose;Height_per_day_(until_flowering);Plant_height	0	0	0	0	0	0	0	0	0	0	0	0	0	0	0	0	0	1	0	0	0	0	0	0	0	0	1	private
pan_gene_16054	pan_gene_16576	Cob_diameter;Days_to_anthesis;Glucose;Nodes_to_ear	Ear_row_number;Glucose	0	0	0	1	0	0	0	0	0	0	0	0	0	0	0	0	0	0	0	0	0	0	0	0	0	0	1	private
pan_gene_16054	pan_gene_22926	Cob_diameter;Days_to_anthesis;Glucose;Nodes_to_ear	Glucose	0	0	0	1	0	0	0	0	0	0	0	0	0	0	0	0	0	0	0	0	0	0	0	0	0	0	1	private
pan_gene_16054	pan_gene_24865	Cob_diameter;Days_to_anthesis;Glucose;Nodes_to_ear	100_Kernel_weight;Glucose;Ratio_of_ear_height_to_total_height;Tassel_branch_number	0	0	0	1	0	0	0	0	0	0	0	0	0	0	0	0	0	0	0	1	0	0	0	0	0	0	2	dispensable
pan_gene_16054	pan_gene_5132	Cob_diameter;Days_to_anthesis;Glucose;Nodes_to_ear	Boxcox-transformed_leaf_angle;Glucose	0	0	0	1	0	0	0	0	0	0	0	0	0	0	0	0	0	0	0	0	0	0	0	0	0	0	1	private
pan_gene_16054	pan_gene_66772	Cob_diameter;Days_to_anthesis;Glucose;Nodes_to_ear	Glucose;Height_above_ear;Height_per_day_(until_flowering)	0	0	0	1	0	0	0	0	0	0	0	0	0	0	0	0	0	0	0	0	0	0	0	0	0	0	1	private
pan_gene_16054	pan_gene_9054	Cob_diameter;Days_to_anthesis;Glucose;Nodes_to_ear	Average_internode_length_(whole_plant);Glucose;Leaf_width	0	0	0	1	0	0	0	0	0	0	0	0	0	0	0	0	0	0	0	0	0	0	0	0	0	0	1	private
pan_gene_16272	pan_gene_26541	Glucose;Height_per_day_(until_flowering);Plant_height	Glucose;Nodes_to_ear	0	0	0	0	0	0	0	0	0	1	0	0	0	0	0	0	0	0	0	0	0	0	0	0	0	0	1	private
pan_gene_16272	pan_gene_28751	Glucose;Height_per_day_(until_flowering);Plant_height	Glucose	0	0	0	0	0	0	0	0	0	0	0	0	0	1	0	0	0	0	1	0	0	0	0	0	0	0	2	dispensable
pan_gene_16272	pan_gene_9054	Glucose;Height_per_day_(until_flowering);Plant_height	Average_internode_length_(whole_plant);Glucose;Leaf_width	0	0	0	0	0	0	0	0	0	0	0	0	0	1	0	0	0	0	0	0	0	0	0	0	0	0	1	private
pan_gene_16273	pan_gene_97202	Glucose;Nodes_per_plant	Fructose;Glucose;Malate;Nodes_per_plant;Total_amino_acids	0	0	0	1	1	0	0	0	0	0	0	0	0	0	1	0	0	0	0	0	1	0	1	0	0	1	6	dispensable
pan_gene_16388	pan_gene_16421	Glucose;Leaf_width	100_Kernel_weight;Glucose;Height_above_ear	0	0	0	1	0	0	0	0	0	0	0	0	0	0	0	0	0	0	0	0	0	0	0	0	0	0	1	private
pan_gene_16388	pan_gene_22926	Glucose;Leaf_width	Glucose	0	0	0	1	0	0	0	0	0	0	0	0	0	0	0	0	0	0	0	0	0	0	0	0	0	0	1	private
pan_gene_16388	pan_gene_24865	Glucose;Leaf_width	100_Kernel_weight;Glucose;Ratio_of_ear_height_to_total_height;Tassel_branch_number	0	0	0	1	0	0	0	0	0	0	0	0	0	0	0	0	0	0	0	0	0	0	0	0	0	0	1	private
pan_gene_16388	pan_gene_26541	Glucose;Leaf_width	Glucose;Nodes_to_ear	0	0	0	0	0	1	0	0	0	1	1	0	0	0	0	1	1	1	0	0	1	0	0	1	0	0	8	dispensable
pan_gene_16421	pan_gene_16555	100_Kernel_weight;Glucose;Height_above_ear	Glucose	0	0	0	1	0	0	0	0	0	0	0	0	0	0	0	0	0	0	0	0	0	0	0	0	0	0	1	private
pan_gene_16421	pan_gene_17652	100_Kernel_weight;Glucose;Height_above_ear	Glucose	0	0	0	1	0	0	0	0	0	0	0	0	0	0	0	0	0	0	0	0	0	0	0	0	0	0	1	private
pan_gene_16421	pan_gene_32857	100_Kernel_weight;Glucose;Height_above_ear	Average_internode_length_(above_ear);Glucose	0	0	0	1	0	0	0	0	0	0	0	0	0	0	0	0	0	0	0	0	0	0	0	0	0	0	1	private
pan_gene_16555	pan_gene_17652	Glucose	Glucose	0	0	0	1	0	0	0	0	0	0	0	0	0	0	0	0	0	0	0	0	0	0	0	0	0	0	1	private
pan_gene_16576	pan_gene_17391	Ear_row_number;Glucose	Glucose	0	0	0	1	0	0	0	1	0	0	0	0	0	0	0	0	0	0	0	0	0	0	0	0	0	0	2	dispensable
pan_gene_16576	pan_gene_17392	Ear_row_number;Glucose	Glucose	0	0	0	1	0	1	0	0	0	0	0	0	0	0	0	0	0	0	0	0	0	0	0	0	0	0	2	dispensable
pan_gene_16576	pan_gene_24862	Ear_row_number;Glucose	Glucose	0	0	0	0	0	0	0	0	0	1	0	0	0	0	0	0	0	0	0	0	0	0	0	0	0	0	1	private
pan_gene_16576	pan_gene_66772	Ear_row_number;Glucose	Glucose;Height_above_ear;Height_per_day_(until_flowering)	0	0	0	1	0	0	0	1	0	0	0	0	0	0	0	0	0	0	0	0	0	0	0	0	0	0	2	dispensable
pan_gene_16576	pan_gene_9054	Ear_row_number;Glucose	Average_internode_length_(whole_plant);Glucose;Leaf_width	0	0	0	1	0	0	0	0	0	0	0	0	0	0	0	0	0	0	0	0	0	0	0	0	0	0	1	private
pan_gene_16639	pan_gene_5128	Glucose;Tassel_branch_number	Boxcox-transformed_leaf_angle;Chlorophyll_A;Chlorophyll_B;Glucose;Starch;Tassel_branch_number	0	0	0	1	1	0	0	1	1	0	0	0	0	0	0	0	0	1	1	0	0	0	0	0	1	0	7	dispensable
pan_gene_17391	pan_gene_17392	Glucose	Glucose	0	0	0	1	0	1	0	0	0	0	0	0	0	0	0	0	0	0	0	0	0	0	0	0	0	0	2	dispensable
pan_gene_17391	pan_gene_22926	Glucose	Glucose	0	0	0	1	0	0	0	0	0	0	0	0	0	0	0	0	0	0	0	0	0	0	0	0	0	0	1	private
pan_gene_17391	pan_gene_24865	Glucose	100_Kernel_weight;Glucose;Ratio_of_ear_height_to_total_height;Tassel_branch_number	0	0	0	1	0	1	0	0	0	0	1	0	0	0	0	0	0	0	0	0	0	0	0	0	0	0	3	dispensable
pan_gene_17391	pan_gene_24870	Glucose	Days_to_silk;Glucose	0	0	0	1	0	0	0	0	0	0	0	0	1	0	0	0	0	0	0	0	0	0	0	0	0	0	2	dispensable
pan_gene_17391	pan_gene_5128	Glucose	Boxcox-transformed_leaf_angle;Chlorophyll_A;Chlorophyll_B;Glucose;Starch;Tassel_branch_number	0	0	0	1	0	0	0	1	0	0	0	0	1	0	0	0	0	0	1	0	0	1	0	0	1	0	6	dispensable
pan_gene_17391	pan_gene_5132	Glucose	Boxcox-transformed_leaf_angle;Glucose	0	0	0	1	0	0	0	0	0	0	0	0	0	0	0	0	0	0	0	0	0	0	0	0	0	0	1	private
pan_gene_17391	pan_gene_66772	Glucose	Glucose;Height_above_ear;Height_per_day_(until_flowering)	0	0	0	1	0	0	0	1	0	0	0	0	0	0	0	0	0	0	0	0	0	0	1	0	0	0	3	dispensable
pan_gene_17391	pan_gene_9054	Glucose	Average_internode_length_(whole_plant);Glucose;Leaf_width	0	0	0	1	0	1	0	0	0	0	0	0	0	0	0	0	0	0	0	0	0	1	0	0	0	0	3	dispensable
pan_gene_17391	pan_gene_92871	Glucose	Glucose;Height_above_ear;Height_per_day_(until_flowering);Photoperiod_Growing-degree_days_to_silk;Plant_height	0	0	0	0	0	0	0	0	0	0	0	0	0	0	0	0	0	0	0	0	0	0	0	1	0	0	1	private
pan_gene_17652	pan_gene_32857	Glucose	Average_internode_length_(above_ear);Glucose	0	0	0	1	0	1	0	1	0	0	0	0	0	0	0	0	0	0	0	0	0	0	0	0	0	0	3	dispensable
pan_gene_18174	pan_gene_24316	Glucose	Boxcox-transformed_leaf_angle;Glucose	0	0	0	1	0	0	0	1	0	0	0	0	0	0	0	0	0	0	0	0	0	0	0	0	0	0	2	dispensable
pan_gene_18174	pan_gene_5131	Glucose	Days_to_silk;Fructose;Glucose;Malate;Nodes_per_plant;Total_amino_acids	0	0	0	1	1	0	0	1	0	0	1	0	0	1	0	0	0	0	0	0	1	0	0	0	0	0	6	dispensable
pan_gene_18451	pan_gene_5129	Glucose;Tassel_length	Boxcox-transformed_leaf_angle;Glucose;PCA_of_metabolites:_PC2;Tassel_branch_number;Tassel_length	0	0	0	1	1	0	0	0	0	0	0	0	0	0	0	0	0	0	0	0	0	0	0	0	0	0	2	dispensable
pan_gene_18452	pan_gene_5668	Glucose	Chlorophyll_A;Ear_row_number;Glucose;Starch	0	0	0	1	0	0	0	0	0	0	0	0	0	0	0	0	0	0	0	0	0	0	0	0	0	0	1	private
pan_gene_19331	pan_gene_28424	Glucose;Height_above_ear;Ratio_of_ear_height_to_total_height	Fructose;Glucose	0	0	0	0	0	0	0	0	0	0	0	0	0	0	1	0	0	0	0	0	0	0	0	0	0	0	1	private
pan_gene_22926	pan_gene_24865	Glucose	100_Kernel_weight;Glucose;Ratio_of_ear_height_to_total_height;Tassel_branch_number	0	0	0	1	0	0	0	0	0	0	0	0	0	0	0	0	0	0	0	0	0	0	0	0	0	0	1	private
pan_gene_22926	pan_gene_32857	Glucose	Average_internode_length_(above_ear);Glucose	0	0	0	1	0	0	0	0	0	0	0	0	0	0	0	0	0	0	0	0	0	0	0	0	0	0	1	private
pan_gene_22926	pan_gene_5132	Glucose	Boxcox-transformed_leaf_angle;Glucose	0	0	0	1	0	0	0	0	0	0	0	0	0	0	0	0	0	0	0	0	0	0	0	0	0	0	1	private
pan_gene_24862	pan_gene_24865	Glucose	100_Kernel_weight;Glucose;Ratio_of_ear_height_to_total_height;Tassel_branch_number	0	0	0	0	0	0	0	0	1	0	0	0	0	0	0	0	0	0	0	0	0	0	0	0	0	0	1	private
pan_gene_24862	pan_gene_32857	Glucose	Average_internode_length_(above_ear);Glucose	0	0	0	0	0	0	0	0	1	0	0	0	0	0	0	0	0	0	0	0	0	0	0	0	0	0	1	private
pan_gene_24862	pan_gene_5132	Glucose	Boxcox-transformed_leaf_angle;Glucose	0	0	0	0	1	0	0	0	1	0	0	0	0	0	0	0	0	0	0	0	0	0	0	0	0	0	2	dispensable
pan_gene_24862	pan_gene_9054	Glucose	Average_internode_length_(whole_plant);Glucose;Leaf_width	0	0	0	0	1	0	0	0	0	0	0	0	0	0	0	0	0	0	0	0	0	1	0	0	0	1	3	dispensable
pan_gene_24865	pan_gene_24870	100_Kernel_weight;Glucose;Ratio_of_ear_height_to_total_height;Tassel_branch_number	Days_to_silk;Glucose	0	0	0	1	0	0	0	0	0	0	0	0	0	0	0	0	0	0	0	0	0	1	1	0	0	0	3	dispensable
pan_gene_24865	pan_gene_32857	100_Kernel_weight;Glucose;Ratio_of_ear_height_to_total_height;Tassel_branch_number	Average_internode_length_(above_ear);Glucose	0	0	0	1	1	1	0	0	1	0	0	0	0	0	0	0	0	0	0	0	0	0	0	0	0	0	4	dispensable
pan_gene_24865	pan_gene_9054	100_Kernel_weight;Glucose;Ratio_of_ear_height_to_total_height;Tassel_branch_number	Average_internode_length_(whole_plant);Glucose;Leaf_width	0	0	0	1	0	1	0	0	0	0	0	0	0	0	0	0	0	0	0	0	0	0	0	0	0	0	2	dispensable
pan_gene_24870	pan_gene_32857	Days_to_silk;Glucose	Average_internode_length_(above_ear);Glucose	0	0	0	1	1	0	0	0	0	0	0	0	0	0	0	0	0	1	0	0	0	0	0	0	0	0	3	dispensable
pan_gene_24870	pan_gene_5128	Days_to_silk;Glucose	Boxcox-transformed_leaf_angle;Chlorophyll_A;Chlorophyll_B;Glucose;Starch;Tassel_branch_number	0	0	0	1	0	0	0	0	0	0	0	0	0	0	0	0	0	0	0	0	0	0	0	0	0	0	1	private
pan_gene_24870	pan_gene_5132	Days_to_silk;Glucose	Boxcox-transformed_leaf_angle;Glucose	0	0	0	1	0	0	0	0	0	0	0	0	0	0	0	0	0	0	0	0	0	0	0	0	0	0	1	private
pan_gene_24870	pan_gene_9054	Days_to_silk;Glucose	Average_internode_length_(whole_plant);Glucose;Leaf_width	0	0	0	1	0	0	0	0	0	0	0	0	0	0	0	1	0	1	0	0	0	0	0	0	0	0	3	dispensable
pan_gene_28424	pan_gene_32650	Fructose;Glucose	Glucose;Tassel_branch_number	0	0	0	1	0	0	0	0	0	0	0	0	1	0	0	0	0	0	0	0	0	0	0	0	0	0	2	dispensable
pan_gene_28424	pan_gene_5131	Fructose;Glucose	Days_to_silk;Fructose;Glucose;Malate;Nodes_per_plant;Total_amino_acids	0	0	0	1	1	1	0	1	0	1	1	0	1	0	0	1	1	0	1	0	1	0	1	1	0	1	14	near-core
pan_gene_28751	pan_gene_32857	Glucose	Average_internode_length_(above_ear);Glucose	0	0	0	1	0	0	0	0	0	0	0	0	0	0	0	0	0	0	0	0	0	0	0	0	0	0	1	private
pan_gene_29039	pan_gene_29316	Glucose	Boxcox-transformed_leaf_angle;Ear_height;Glucose	0	0	0	0	0	0	0	0	0	0	0	0	0	0	0	0	0	0	0	0	0	0	0	0	1	0	1	private
pan_gene_31450	pan_gene_5131	Average_internode_length_(below_ear);Ear_height;Glucose;Height_per_day_(until_flowering);Nodes_above_ear;Plant_height	Days_to_silk;Fructose;Glucose;Malate;Nodes_per_plant;Total_amino_acids	0	0	0	0	0	0	0	0	0	0	0	0	0	0	0	0	0	0	1	0	0	0	0	0	0	0	1	private
pan_gene_31530	pan_gene_5122	Ear_height;Glucose;Photoperiod_Growing-degree_days_to_silk;Plant_height;Sucrose	Average_internode_length_(above_ear);Glucose	0	0	0	1	0	0	0	0	0	0	0	0	0	0	0	0	0	0	0	0	0	0	0	0	0	0	1	private
pan_gene_32650	pan_gene_5131	Glucose;Tassel_branch_number	Days_to_silk;Fructose;Glucose;Malate;Nodes_per_plant;Total_amino_acids	0	0	0	1	0	0	0	0	0	0	0	0	0	0	0	0	0	0	0	0	0	0	0	0	0	0	1	private
pan_gene_32650	pan_gene_9190	Glucose;Tassel_branch_number	Chlorophyll_A;Glucose;Leaf_length	0	0	0	1	0	0	0	0	0	0	0	0	0	0	0	0	0	0	0	0	0	0	0	0	0	0	1	private
pan_gene_32857	pan_gene_5132	Average_internode_length_(above_ear);Glucose	Boxcox-transformed_leaf_angle;Glucose	0	0	0	1	1	1	0	0	1	0	0	0	0	0	0	0	0	0	0	0	0	0	0	0	0	0	4	dispensable
pan_gene_32857	pan_gene_9054	Average_internode_length_(above_ear);Glucose	Average_internode_length_(whole_plant);Glucose;Leaf_width	0	0	0	1	0	0	0	0	1	1	0	0	0	0	0	0	0	0	0	0	0	0	0	0	0	0	3	dispensable
pan_gene_4407	pan_gene_5129	Cob_diameter;Ear_row_number;Glucose;Tassel_length	Boxcox-transformed_leaf_angle;Glucose;PCA_of_metabolites:_PC2;Tassel_branch_number;Tassel_length	0	0	0	1	0	0	0	0	0	0	0	0	0	0	0	0	0	0	0	0	0	0	0	0	0	0	1	private
pan_gene_5131	pan_gene_9190	Days_to_silk;Fructose;Glucose;Malate;Nodes_per_plant;Total_amino_acids	Chlorophyll_A;Glucose;Leaf_length	0	0	0	1	0	0	0	0	0	0	0	0	0	1	0	1	0	0	0	0	0	0	0	0	0	0	3	dispensable
pan_gene_5132	pan_gene_9054	Boxcox-transformed_leaf_angle;Glucose	Average_internode_length_(whole_plant);Glucose;Leaf_width	0	0	0	1	1	0	0	0	1	0	0	0	0	0	0	0	0	0	0	0	0	0	0	0	0	0	3	dispensable
pan_gene_66772	pan_gene_9054	Glucose;Height_above_ear;Height_per_day_(until_flowering)	Average_internode_length_(whole_plant);Glucose;Leaf_width	0	0	0	1	0	0	0	1	0	0	0	0	0	0	0	0	0	0	0	0	0	0	0	0	0	1	3	dispensable
pan_gene_11999	pan_gene_16345	Glucose	Glucose	0	0	0	0	1	0	0	0	0	0	0	0	0	0	0	1	0	0	0	0	0	0	0	0	0	0	2	dispensable
pan_gene_1350	pan_gene_16096	Glucose	Glucose	0	0	0	0	1	0	0	1	0	0	0	0	0	1	0	0	0	0	0	0	0	0	0	0	0	0	3	dispensable
pan_gene_1350	pan_gene_16345	Glucose	Glucose	0	0	0	0	1	1	0	0	0	0	0	0	0	0	0	0	0	0	0	0	0	0	0	0	0	0	2	dispensable
pan_gene_1350	pan_gene_24869	Glucose	Glucose	0	0	0	0	1	0	0	0	0	0	0	0	0	1	0	0	0	0	0	0	0	0	0	0	0	0	2	dispensable
pan_gene_16004	pan_gene_16005	Days_to_anthesis;Glucose	Glucose	0	0	0	0	1	0	0	0	0	0	0	0	0	0	0	0	0	0	0	0	0	0	0	0	0	0	1	private
pan_gene_16014	pan_gene_16390	Cob_diameter;Days_to_anthesis;Glucose;Tassel_branch_number	Glucose;Leaf_width	0	0	0	0	1	0	0	0	0	0	0	0	0	0	0	0	0	0	0	0	0	0	0	0	0	0	1	private
pan_gene_16014	pan_gene_97202	Cob_diameter;Days_to_anthesis;Glucose;Tassel_branch_number	Fructose;Glucose;Malate;Nodes_per_plant;Total_amino_acids	0	0	0	0	1	0	0	0	1	0	0	0	0	0	0	0	0	0	0	0	0	0	0	0	0	0	2	dispensable
pan_gene_16015	pan_gene_16576	Days_to_anthesis;Glucose;Tassel_branch_number	Ear_row_number;Glucose	0	0	0	0	0	0	0	1	0	0	0	0	0	0	0	0	0	0	0	0	0	0	0	0	0	0	1	private
pan_gene_16029	pan_gene_16576	Days_to_silk;Glucose	Ear_row_number;Glucose	0	0	0	0	0	1	0	0	0	0	0	0	0	0	0	0	0	0	0	0	0	0	0	0	0	0	1	private
pan_gene_16029	pan_gene_16639	Days_to_silk;Glucose	Glucose;Tassel_branch_number	0	0	0	0	1	0	0	0	0	0	0	0	0	0	0	1	0	0	0	0	0	0	0	0	0	0	2	dispensable
pan_gene_16054	pan_gene_37251	Cob_diameter;Days_to_anthesis;Glucose;Nodes_to_ear	Glucose;Leaf_length	0	0	0	0	1	0	0	0	0	0	0	0	0	0	0	0	0	0	0	0	0	0	0	0	0	0	1	private
pan_gene_16096	pan_gene_28424	Glucose	Fructose;Glucose	0	0	0	0	1	0	0	1	0	0	0	0	0	0	0	0	0	0	0	0	0	0	0	0	0	0	2	dispensable
pan_gene_16096	pan_gene_5131	Glucose	Days_to_silk;Fructose;Glucose;Malate;Nodes_per_plant;Total_amino_acids	0	0	0	0	1	0	0	1	1	0	0	0	1	1	0	0	0	0	0	0	0	1	0	0	0	0	6	dispensable
pan_gene_16096	pan_gene_77559	Glucose	Glucose	0	0	0	0	1	0	0	0	0	0	0	0	0	0	0	0	0	0	0	0	0	0	0	0	0	0	1	private
pan_gene_16344	pan_gene_62612	Ear_row_number;Glucose	Glucose	0	0	0	0	1	0	0	0	0	0	0	0	0	0	0	0	0	0	0	0	0	0	0	0	0	0	1	private
pan_gene_16345	pan_gene_28424	Glucose	Fructose;Glucose	0	0	0	0	1	0	0	0	0	0	0	0	0	0	0	0	0	0	0	0	0	0	0	0	0	0	1	private
pan_gene_16345	pan_gene_5131	Glucose	Days_to_silk;Fructose;Glucose;Malate;Nodes_per_plant;Total_amino_acids	0	0	0	0	1	0	0	0	0	0	0	0	0	1	0	0	0	0	0	0	0	0	0	0	0	0	2	dispensable
pan_gene_16345	pan_gene_77559	Glucose	Glucose	0	0	0	0	1	0	0	0	0	0	0	0	0	0	0	0	0	0	0	0	0	0	0	0	0	0	1	private
pan_gene_16390	pan_gene_5126	Glucose;Leaf_width	Fructose;Glucose;PCA_of_metabolites:_PC2;Tassel_branch_number	0	0	0	0	1	0	0	0	0	0	0	0	0	0	0	0	0	0	1	0	0	0	0	1	0	1	4	dispensable
pan_gene_16550	pan_gene_5240	Glucose;Northern_Leaf_Blight;Southern_leaf_blight	100_Kernel_weight;Boxcox-transformed_leaf_angle;Glucose	0	0	0	0	1	0	0	0	0	0	0	0	0	0	0	0	0	0	0	0	0	0	0	0	0	0	1	private
pan_gene_16555	pan_gene_77559	Glucose	Glucose	0	0	0	0	1	0	0	0	0	0	0	0	0	0	0	0	0	0	0	0	0	0	0	0	0	0	1	private
pan_gene_17471	pan_gene_97202	Glucose	Fructose;Glucose;Malate;Nodes_per_plant;Total_amino_acids	0	0	0	0	1	0	0	0	0	0	0	0	0	0	0	0	0	0	0	0	0	0	0	0	0	0	1	private
pan_gene_18174	pan_gene_24869	Glucose	Glucose	0	0	0	0	1	0	0	0	0	0	0	0	0	1	0	1	0	0	0	0	0	0	0	0	0	0	3	dispensable
pan_gene_18451	pan_gene_3861	Glucose;Tassel_length	Average_internode_length_(whole_plant);Ear_height;Glucose;Plant_height;Protein	0	0	0	0	1	0	0	0	0	0	0	0	0	0	0	0	0	0	0	0	0	0	0	0	0	0	1	private
pan_gene_18451	pan_gene_9189	Glucose;Tassel_length	Chlorophyll_A;Glucose;Leaf_length	0	0	0	0	1	0	0	0	0	0	0	0	0	0	0	0	0	0	0	0	0	0	0	0	0	0	1	private
pan_gene_21185	pan_gene_24865	Average_internode_length_(below_ear);Glucose;Northern_Leaf_Blight	100_Kernel_weight;Glucose;Ratio_of_ear_height_to_total_height;Tassel_branch_number	0	0	0	0	1	0	0	0	0	0	0	0	0	0	0	0	0	0	0	0	0	1	0	0	0	0	2	dispensable
pan_gene_22996	pan_gene_97202	Glucose	Fructose;Glucose;Malate;Nodes_per_plant;Total_amino_acids	0	0	0	0	1	0	0	0	0	0	0	1	0	1	1	1	0	1	1	0	0	1	1	1	0	0	10	dispensable
pan_gene_24316	pan_gene_5303	Boxcox-transformed_leaf_angle;Glucose	Boxcox-transformed_leaf_angle;Glucose;Nodes_above_ear;Starch	0	0	0	0	1	0	0	0	0	0	0	0	0	0	0	0	0	0	0	0	0	0	0	0	0	0	1	private
pan_gene_24588	pan_gene_6726	Boxcox-transformed_leaf_angle;Glucose	Glucose	0	0	0	0	1	0	0	0	0	0	0	0	0	0	0	0	0	0	1	0	0	1	0	0	0	0	3	dispensable
pan_gene_24865	pan_gene_9162	100_Kernel_weight;Glucose;Ratio_of_ear_height_to_total_height;Tassel_branch_number	Days_to_silk;Glucose	0	0	0	0	1	0	0	0	0	0	0	0	0	0	0	0	0	0	0	1	0	0	0	0	0	0	2	dispensable
pan_gene_24869	pan_gene_28424	Glucose	Fructose;Glucose	0	0	0	0	1	0	0	0	0	0	0	0	0	0	0	0	0	0	0	0	0	0	0	0	0	0	1	private
pan_gene_24869	pan_gene_5131	Glucose	Days_to_silk;Fructose;Glucose;Malate;Nodes_per_plant;Total_amino_acids	0	0	0	0	1	0	0	0	0	0	0	0	0	0	0	0	0	0	0	0	0	0	0	0	0	0	1	private
pan_gene_24869	pan_gene_77559	Glucose	Glucose	0	0	0	0	1	0	0	0	0	0	0	0	0	0	0	0	0	0	0	0	0	0	0	0	0	0	1	private
pan_gene_26541	pan_gene_5240	Glucose;Nodes_to_ear	100_Kernel_weight;Boxcox-transformed_leaf_angle;Glucose	0	0	0	0	1	0	0	0	0	0	0	0	0	0	0	0	0	0	0	0	0	0	1	0	0	0	2	dispensable
pan_gene_28424	pan_gene_77559	Fructose;Glucose	Glucose	0	0	0	0	1	0	0	0	0	0	0	0	0	0	0	0	0	0	0	0	0	0	0	0	0	0	1	private
pan_gene_3861	pan_gene_5240	Average_internode_length_(whole_plant);Ear_height;Glucose;Plant_height;Protein	100_Kernel_weight;Boxcox-transformed_leaf_angle;Glucose	0	0	0	0	1	0	0	0	0	0	0	0	0	0	0	0	0	0	0	0	0	0	0	0	0	0	1	private
pan_gene_5129	pan_gene_9189	Boxcox-transformed_leaf_angle;Glucose;PCA_of_metabolites:_PC2;Tassel_branch_number;Tassel_length	Chlorophyll_A;Glucose;Leaf_length	0	0	0	0	1	1	0	0	0	0	0	0	0	0	0	0	0	0	0	0	0	0	0	0	0	0	2	dispensable
pan_gene_5131	pan_gene_77559	Days_to_silk;Fructose;Glucose;Malate;Nodes_per_plant;Total_amino_acids	Glucose	0	0	0	0	1	0	0	0	0	0	0	0	0	0	0	0	0	0	0	0	0	0	0	0	0	0	1	private
pan_gene_10187	pan_gene_17392	Glucose	Glucose	0	0	0	0	0	1	0	0	0	0	0	0	0	0	0	0	0	0	0	0	0	0	0	0	0	0	1	private
pan_gene_10187	pan_gene_48014	Glucose	Glucose	0	0	0	0	0	1	0	0	0	0	0	0	0	0	0	0	0	0	0	0	0	0	0	0	0	0	1	private
pan_gene_1350	pan_gene_4407	Glucose	Cob_diameter;Ear_row_number;Glucose;Tassel_length	0	0	0	0	0	1	0	0	0	0	0	0	0	0	0	0	0	0	0	0	0	0	0	0	0	0	1	private
pan_gene_15971	pan_gene_31450	Days_to_silk;Glucose;PCA_of_metabolites:_PC2;Total_amino_acids	Average_internode_length_(below_ear);Ear_height;Glucose;Height_per_day_(until_flowering);Nodes_above_ear;Plant_height	0	0	0	0	0	1	0	0	0	0	0	0	0	0	0	0	0	0	0	0	1	0	0	0	0	0	2	dispensable
pan_gene_16003	pan_gene_16058	Ear_height;Glucose;Northern_Leaf_Blight	Days_to_anthesis;Glucose	0	0	0	0	0	1	0	0	0	0	0	0	0	1	0	0	0	0	0	0	0	0	0	0	0	0	2	dispensable
pan_gene_16004	pan_gene_9054	Days_to_anthesis;Glucose	Average_internode_length_(whole_plant);Glucose;Leaf_width	0	0	0	0	0	1	0	0	1	0	0	0	0	0	0	0	0	0	0	0	0	0	0	1	0	1	4	dispensable
pan_gene_16005	pan_gene_16639	Glucose	Glucose;Tassel_branch_number	0	0	0	0	0	1	0	0	1	0	0	0	0	0	0	0	0	0	0	0	0	0	0	0	0	0	2	dispensable
pan_gene_16015	pan_gene_17392	Days_to_anthesis;Glucose;Tassel_branch_number	Glucose	0	0	0	0	0	1	0	0	1	0	0	0	0	0	0	0	0	0	0	0	0	0	0	0	0	0	2	dispensable
pan_gene_16015	pan_gene_19331	Days_to_anthesis;Glucose;Tassel_branch_number	Glucose;Height_above_ear;Ratio_of_ear_height_to_total_height	0	0	0	0	0	0	0	0	0	0	0	0	0	0	1	0	0	0	0	0	0	0	0	0	0	0	1	private
pan_gene_16015	pan_gene_28424	Days_to_anthesis;Glucose;Tassel_branch_number	Fructose;Glucose	0	0	0	0	0	1	0	0	0	0	0	0	0	0	1	0	0	0	0	0	0	0	1	0	0	0	3	dispensable
pan_gene_16015	pan_gene_48014	Days_to_anthesis;Glucose;Tassel_branch_number	Glucose	0	0	0	0	0	1	0	0	1	0	0	0	0	0	0	0	0	0	0	0	0	0	0	0	0	0	2	dispensable
pan_gene_16272	pan_gene_16555	Glucose;Height_per_day_(until_flowering);Plant_height	Glucose	0	0	0	0	0	1	0	0	0	0	0	0	0	1	0	0	0	1	0	0	0	0	0	0	0	0	3	dispensable
pan_gene_16272	pan_gene_17652	Glucose;Height_per_day_(until_flowering);Plant_height	Glucose	0	0	0	0	0	1	0	0	0	0	0	0	0	0	0	0	0	0	0	0	0	0	0	0	0	0	1	private
pan_gene_16344	pan_gene_31450	Ear_row_number;Glucose	Average_internode_length_(below_ear);Ear_height;Glucose;Height_per_day_(until_flowering);Nodes_above_ear;Plant_height	0	0	0	0	0	1	0	0	0	0	0	0	0	0	0	0	0	0	0	0	0	0	0	0	0	0	1	private
pan_gene_16345	pan_gene_9162	Glucose	Days_to_silk;Glucose	0	0	0	0	0	1	0	0	0	0	0	0	0	0	0	0	0	0	0	0	0	0	0	0	0	1	2	dispensable
pan_gene_16379	pan_gene_16390	Glucose;Ratio_of_ear_height_to_total_height	Glucose;Leaf_width	0	0	0	0	0	1	1	0	0	0	0	1	0	0	1	0	0	0	0	0	0	0	1	0	0	0	5	dispensable
pan_gene_16388	pan_gene_31450	Glucose;Leaf_width	Average_internode_length_(below_ear);Ear_height;Glucose;Height_per_day_(until_flowering);Nodes_above_ear;Plant_height	0	0	0	0	0	1	0	0	0	0	0	0	0	0	0	0	0	0	0	0	0	0	0	0	0	0	1	private
pan_gene_16388	pan_gene_4407	Glucose;Leaf_width	Cob_diameter;Ear_row_number;Glucose;Tassel_length	0	0	0	0	0	1	0	0	0	0	0	0	0	0	0	0	0	0	0	0	0	0	0	0	0	0	1	private
pan_gene_16388	pan_gene_5131	Glucose;Leaf_width	Days_to_silk;Fructose;Glucose;Malate;Nodes_per_plant;Total_amino_acids	0	0	0	0	0	1	0	0	0	0	0	0	0	0	0	0	0	0	0	0	0	0	0	0	0	0	1	private
pan_gene_16403	pan_gene_5128	Average_internode_length_(below_ear);Average_internode_length_(whole_plant);Glucose	Boxcox-transformed_leaf_angle;Chlorophyll_A;Chlorophyll_B;Glucose;Starch;Tassel_branch_number	0	0	0	0	0	1	0	0	0	0	0	0	1	0	0	0	0	1	0	0	1	0	0	0	0	0	4	dispensable
pan_gene_16550	pan_gene_32650	Glucose;Northern_Leaf_Blight;Southern_leaf_blight	Glucose;Tassel_branch_number	0	0	0	0	0	1	0	0	0	0	0	0	0	0	0	0	0	0	0	0	0	0	0	0	0	0	1	private
pan_gene_16639	pan_gene_17652	Glucose;Tassel_branch_number	Glucose	0	0	0	0	0	1	0	0	0	0	0	0	0	0	0	0	0	0	0	0	0	0	0	0	0	0	1	private
pan_gene_16639	pan_gene_24865	Glucose;Tassel_branch_number	100_Kernel_weight;Glucose;Ratio_of_ear_height_to_total_height;Tassel_branch_number	0	0	0	0	0	1	0	0	1	0	0	0	0	0	0	0	0	0	0	0	0	0	1	0	0	0	3	dispensable
pan_gene_17392	pan_gene_32857	Glucose	Average_internode_length_(above_ear);Glucose	0	0	0	0	0	1	0	0	1	0	0	0	0	0	0	0	0	0	0	0	0	0	0	0	0	0	2	dispensable
pan_gene_17652	pan_gene_24862	Glucose	Glucose	0	0	0	0	0	1	0	0	0	0	0	0	0	0	0	0	0	0	0	0	0	0	0	0	0	0	1	private
pan_gene_17652	pan_gene_28424	Glucose	Fructose;Glucose	0	0	0	0	0	1	0	0	0	0	0	0	0	0	0	0	0	0	0	0	0	0	0	0	0	0	1	private
pan_gene_17652	pan_gene_5131	Glucose	Days_to_silk;Fructose;Glucose;Malate;Nodes_per_plant;Total_amino_acids	0	0	0	0	0	1	0	0	0	0	0	0	0	0	0	0	0	0	0	0	0	0	0	0	0	0	1	private
pan_gene_21185	pan_gene_32857	Average_internode_length_(below_ear);Glucose;Northern_Leaf_Blight	Average_internode_length_(above_ear);Glucose	0	0	0	0	0	0	0	0	0	0	0	0	1	0	0	0	0	0	0	0	0	1	0	0	0	0	2	dispensable
pan_gene_23657	pan_gene_9182	Cob_diameter;Glucose	Average_internode_length_(below_ear);Glucose	0	0	0	0	0	1	0	0	0	0	0	0	0	0	0	0	0	0	0	0	0	0	0	0	0	0	1	private
pan_gene_24389	pan_gene_27620	Average_internode_length_(whole_plant);Glucose	Anthesis-silking_interval;Glucose	0	0	0	0	0	1	0	0	0	0	0	0	0	0	0	0	0	0	0	0	0	0	0	0	0	0	1	private
pan_gene_24588	pan_gene_5240	Boxcox-transformed_leaf_angle;Glucose	100_Kernel_weight;Boxcox-transformed_leaf_angle;Glucose	0	0	0	0	0	1	0	0	0	0	0	0	0	0	0	0	0	0	0	0	0	0	0	0	0	0	1	private
pan_gene_24862	pan_gene_28424	Glucose	Fructose;Glucose	0	0	0	0	0	1	0	0	0	0	0	0	0	0	0	0	0	0	0	0	0	0	0	0	0	0	1	private
pan_gene_24862	pan_gene_48014	Glucose	Glucose	0	0	0	0	0	1	0	0	0	0	0	0	0	0	0	0	0	0	0	0	0	0	0	0	0	0	1	private
pan_gene_24865	pan_gene_28424	100_Kernel_weight;Glucose;Ratio_of_ear_height_to_total_height;Tassel_branch_number	Fructose;Glucose	0	0	0	0	0	1	0	0	0	0	1	0	0	0	0	0	0	0	0	0	0	0	0	0	0	0	2	dispensable
pan_gene_24865	pan_gene_5131	100_Kernel_weight;Glucose;Ratio_of_ear_height_to_total_height;Tassel_branch_number	Days_to_silk;Fructose;Glucose;Malate;Nodes_per_plant;Total_amino_acids	0	0	0	0	0	1	0	0	0	0	1	0	0	0	0	0	0	0	0	1	0	0	0	0	0	0	3	dispensable
pan_gene_25998	pan_gene_9194	Glucose	Average_internode_length_(below_ear);Chlorophyll_A;Fructose;Glucose;Nodes_per_plant	0	0	0	0	0	1	0	0	0	0	0	0	0	0	0	0	0	0	0	0	0	0	0	0	0	0	1	private
pan_gene_26541	pan_gene_31450	Glucose;Nodes_to_ear	Average_internode_length_(below_ear);Ear_height;Glucose;Height_per_day_(until_flowering);Nodes_above_ear;Plant_height	0	0	0	0	0	1	0	0	0	0	0	0	0	0	0	0	0	0	0	0	0	0	0	0	0	0	1	private
pan_gene_26541	pan_gene_3861	Glucose;Nodes_to_ear	Average_internode_length_(whole_plant);Ear_height;Glucose;Plant_height;Protein	0	0	0	0	0	1	0	0	0	0	0	0	0	0	0	0	0	0	0	0	0	0	0	0	0	0	1	private
pan_gene_27616	pan_gene_99862	Glucose	Glucose	0	0	0	0	0	0	0	0	0	0	0	0	0	0	0	0	0	0	0	0	0	0	0	0	0	1	1	private
pan_gene_32857	pan_gene_48014	Average_internode_length_(above_ear);Glucose	Glucose	0	0	0	0	0	1	0	0	1	0	0	0	0	0	0	0	0	0	0	0	0	0	0	0	0	0	2	dispensable
pan_gene_48014	pan_gene_5132	Glucose	Boxcox-transformed_leaf_angle;Glucose	0	0	0	0	0	1	0	0	1	0	0	0	0	0	0	0	0	0	0	0	0	0	0	0	0	0	2	dispensable
pan_gene_5300	pan_gene_5303	Chlorophyll_A;Glucose;Stalk_strength	Boxcox-transformed_leaf_angle;Glucose;Nodes_above_ear;Starch	0	0	0	0	0	1	0	0	0	0	0	0	1	0	1	0	0	1	0	1	0	0	0	0	1	0	6	dispensable
pan_gene_12157	pan_gene_27616	Glucose	Glucose	0	0	0	0	0	0	1	0	0	0	0	0	0	0	0	0	0	0	0	0	1	0	0	0	0	1	3	dispensable
pan_gene_16555	pan_gene_28751	Glucose	Glucose	0	0	0	0	0	0	1	0	0	0	0	0	0	0	0	0	0	0	0	0	0	0	0	0	0	0	1	private
pan_gene_17652	pan_gene_22912	Glucose	Glucose	0	0	0	0	0	0	0	0	0	0	0	0	0	0	0	0	0	0	0	0	0	0	1	0	0	0	1	private
pan_gene_18452	pan_gene_28242	Glucose	Glucose	0	0	0	0	0	0	1	0	0	0	0	0	0	0	0	0	0	1	0	0	0	0	0	1	0	0	3	dispensable
pan_gene_24869	pan_gene_9182	Glucose	Average_internode_length_(below_ear);Glucose	0	0	0	0	0	0	1	0	0	0	0	0	0	0	0	0	0	0	0	0	0	0	0	0	0	0	1	private
pan_gene_48014	pan_gene_48035	Glucose	Average_internode_length_(below_ear);Glucose	0	0	0	0	0	0	1	0	0	0	0	0	0	0	0	0	0	0	0	0	0	0	0	0	0	0	1	private
pan_gene_10187	pan_gene_29316	Glucose	Boxcox-transformed_leaf_angle;Ear_height;Glucose	0	0	0	0	0	0	0	0	0	0	0	0	0	0	0	0	0	0	0	0	0	0	0	0	0	1	1	private
pan_gene_10187	pan_gene_99862	Glucose	Glucose	0	0	0	0	0	0	0	0	0	0	0	0	0	0	0	0	0	0	0	0	0	0	0	0	0	1	1	private
pan_gene_12157	pan_gene_16639	Glucose	Glucose;Tassel_branch_number	0	0	0	0	0	0	0	1	1	0	0	0	0	0	0	0	0	0	0	0	0	0	0	0	0	0	2	dispensable
pan_gene_12157	pan_gene_99862	Glucose	Glucose	0	0	0	0	0	0	0	1	0	0	0	0	0	0	0	0	0	0	0	0	1	0	0	0	0	1	3	dispensable
pan_gene_13975	pan_gene_28242	Glucose	Glucose	0	0	0	0	0	0	0	1	0	0	1	0	0	0	0	0	0	1	0	0	0	0	1	0	0	0	4	dispensable
pan_gene_16004	pan_gene_32857	Days_to_anthesis;Glucose	Average_internode_length_(above_ear);Glucose	0	0	0	0	0	0	0	1	1	0	0	0	0	0	0	0	0	0	0	0	0	0	1	0	0	1	4	dispensable
pan_gene_16004	pan_gene_5128	Days_to_anthesis;Glucose	Boxcox-transformed_leaf_angle;Chlorophyll_A;Chlorophyll_B;Glucose;Starch;Tassel_branch_number	0	0	0	0	0	0	0	1	1	0	0	0	0	0	0	0	0	0	0	0	0	0	0	0	0	0	2	dispensable
pan_gene_16005	pan_gene_66772	Glucose	Glucose;Height_above_ear;Height_per_day_(until_flowering)	0	0	0	0	0	0	0	1	0	0	0	0	0	0	0	0	0	0	0	0	1	0	0	0	0	0	2	dispensable
pan_gene_16009	pan_gene_16555	Glucose;PCA_of_metabolites:_PC2	Glucose	0	0	0	0	0	0	0	1	0	0	0	0	0	0	0	0	0	0	0	0	0	0	0	0	0	0	1	private
pan_gene_16009	pan_gene_17229	Glucose;PCA_of_metabolites:_PC2	Glucose	0	0	0	0	0	0	0	1	0	0	0	0	0	0	0	0	0	0	0	0	0	0	0	0	0	0	1	private
pan_gene_16009	pan_gene_27620	Glucose;PCA_of_metabolites:_PC2	Anthesis-silking_interval;Glucose	0	0	0	0	0	0	0	1	0	0	0	0	0	0	0	0	0	0	0	0	0	0	0	0	0	0	1	private
pan_gene_16015	pan_gene_16639	Days_to_anthesis;Glucose;Tassel_branch_number	Glucose;Tassel_branch_number	0	0	0	0	0	0	0	1	1	0	0	0	0	0	0	0	0	0	0	0	0	0	0	0	0	0	2	dispensable
pan_gene_16015	pan_gene_30757	Days_to_anthesis;Glucose;Tassel_branch_number	Average_internode_length_(whole_plant);Glucose;PCA_of_metabolites:_PC2	0	0	0	0	0	0	0	1	0	0	0	0	0	0	0	0	0	0	0	0	0	0	0	0	0	0	1	private
pan_gene_16096	pan_gene_16555	Glucose	Glucose	0	0	0	0	0	0	0	1	0	0	0	0	0	0	0	0	0	0	0	0	0	0	0	0	0	0	1	private
pan_gene_16096	pan_gene_27620	Glucose	Anthesis-silking_interval;Glucose	0	0	0	0	0	0	0	1	1	0	0	0	0	0	0	0	0	0	0	0	0	0	0	0	0	0	2	dispensable
pan_gene_16379	pan_gene_63378	Glucose;Ratio_of_ear_height_to_total_height	Ear_height;Ear_row_number;Glucose;Nodes_to_ear;Ratio_of_ear_height_to_total_height	0	0	0	0	0	0	0	0	1	0	0	0	0	1	0	0	0	0	0	0	0	0	1	0	0	0	3	dispensable
pan_gene_16555	pan_gene_17229	Glucose	Glucose	0	0	0	0	0	0	0	1	0	0	0	0	0	0	0	0	0	0	0	0	0	0	0	0	0	0	1	private
pan_gene_16555	pan_gene_27620	Glucose	Anthesis-silking_interval;Glucose	0	0	0	0	0	0	0	1	0	0	0	0	0	0	0	0	0	0	0	0	0	0	0	0	0	0	1	private
pan_gene_16555	pan_gene_5118	Glucose	Chlorophyll_A;Glucose	0	0	0	0	0	0	0	1	0	0	0	0	0	0	0	0	0	0	0	0	0	0	0	0	0	0	1	private
pan_gene_16555	pan_gene_5131	Glucose	Days_to_silk;Fructose;Glucose;Malate;Nodes_per_plant;Total_amino_acids	0	0	0	0	0	0	0	1	1	0	1	0	0	0	0	1	0	0	0	0	1	1	1	1	0	0	8	dispensable
pan_gene_16576	pan_gene_30757	Ear_row_number;Glucose	Average_internode_length_(whole_plant);Glucose;PCA_of_metabolites:_PC2	0	0	0	0	0	0	0	1	0	0	0	0	0	0	0	0	0	0	0	0	0	0	0	0	0	0	1	private
pan_gene_16576	pan_gene_67752	Ear_row_number;Glucose	Glucose;Southern_leaf_blight;Stalk_strength	0	0	0	0	0	0	0	1	0	0	0	0	0	0	0	0	0	0	0	0	0	0	0	0	0	0	1	private
pan_gene_16576	pan_gene_99862	Ear_row_number;Glucose	Glucose	0	0	0	0	0	0	0	1	0	0	0	0	0	0	0	0	0	0	0	0	0	0	0	0	0	0	1	private
pan_gene_16639	pan_gene_24870	Glucose;Tassel_branch_number	Days_to_silk;Glucose	0	0	0	0	0	0	0	0	0	0	0	0	0	0	0	0	0	0	0	0	0	0	1	0	0	0	1	private
pan_gene_16639	pan_gene_30757	Glucose;Tassel_branch_number	Average_internode_length_(whole_plant);Glucose;PCA_of_metabolites:_PC2	0	0	0	0	0	0	0	1	0	0	0	0	0	0	0	0	0	0	0	0	0	0	0	0	0	0	1	private
pan_gene_16639	pan_gene_67752	Glucose;Tassel_branch_number	Glucose;Southern_leaf_blight;Stalk_strength	0	0	0	0	0	0	0	1	0	0	0	0	0	0	0	0	0	0	0	0	0	0	0	0	0	0	1	private
pan_gene_17391	pan_gene_67752	Glucose	Glucose;Southern_leaf_blight;Stalk_strength	0	0	0	0	0	0	0	1	0	0	0	0	0	0	0	0	0	0	0	0	0	0	0	0	0	0	1	private
pan_gene_22912	pan_gene_24870	Glucose	Days_to_silk;Glucose	0	0	0	0	0	0	0	0	0	0	0	0	0	0	0	0	0	0	0	0	0	0	1	0	0	0	1	private
pan_gene_24862	pan_gene_29316	Glucose	Boxcox-transformed_leaf_angle;Ear_height;Glucose	0	0	0	0	0	0	0	1	0	0	0	0	0	0	0	0	0	0	0	0	0	0	0	0	0	1	2	dispensable
pan_gene_24862	pan_gene_99862	Glucose	Glucose	0	0	0	0	0	0	0	1	0	0	0	0	0	0	0	0	0	0	0	0	0	0	0	0	0	0	1	private
pan_gene_27620	pan_gene_5118	Anthesis-silking_interval;Glucose	Chlorophyll_A;Glucose	0	0	0	0	0	0	0	1	0	0	0	0	0	0	0	0	0	0	0	0	0	0	0	0	0	0	1	private
pan_gene_28242	pan_gene_6726	Glucose	Glucose	0	0	0	0	0	0	0	1	0	0	0	0	0	0	0	0	0	0	0	0	0	0	0	0	0	0	1	private
pan_gene_28424	pan_gene_5118	Fructose;Glucose	Chlorophyll_A;Glucose	0	0	0	0	0	0	0	1	0	0	0	0	0	0	0	0	0	0	0	0	0	0	0	0	0	0	1	private
pan_gene_29316	pan_gene_66772	Boxcox-transformed_leaf_angle;Ear_height;Glucose	Glucose;Height_above_ear;Height_per_day_(until_flowering)	0	0	0	0	0	0	0	1	0	0	0	0	0	0	0	0	0	0	0	0	0	0	0	0	0	0	1	private
pan_gene_30757	pan_gene_5128	Average_internode_length_(whole_plant);Glucose;PCA_of_metabolites:_PC2	Boxcox-transformed_leaf_angle;Chlorophyll_A;Chlorophyll_B;Glucose;Starch;Tassel_branch_number	0	0	0	0	0	0	0	1	0	0	0	0	0	0	0	0	0	0	0	0	0	0	0	0	0	0	1	private
pan_gene_30757	pan_gene_67752	Average_internode_length_(whole_plant);Glucose;PCA_of_metabolites:_PC2	Glucose;Southern_leaf_blight;Stalk_strength	0	0	0	0	0	0	0	1	0	0	0	0	0	0	0	0	0	0	0	0	0	0	0	0	0	0	1	private
pan_gene_30757	pan_gene_99862	Average_internode_length_(whole_plant);Glucose;PCA_of_metabolites:_PC2	Glucose	0	0	0	0	0	0	0	1	0	0	0	0	0	0	0	0	0	0	0	0	0	0	0	0	0	0	1	private
pan_gene_5118	pan_gene_5131	Chlorophyll_A;Glucose	Days_to_silk;Fructose;Glucose;Malate;Nodes_per_plant;Total_amino_acids	0	0	0	0	0	0	0	1	0	0	0	0	0	0	0	0	0	0	0	0	0	0	0	0	0	0	1	private
pan_gene_66772	pan_gene_99862	Glucose;Height_above_ear;Height_per_day_(until_flowering)	Glucose	0	0	0	0	0	0	0	1	0	0	0	0	0	0	0	0	0	0	0	0	0	0	0	0	0	0	1	private
pan_gene_12037	pan_gene_5300	Cob_diameter;Glucose	Chlorophyll_A;Glucose;Stalk_strength	0	0	0	0	0	0	0	0	0	0	0	0	0	0	0	0	0	0	0	0	0	1	0	0	0	0	1	private
pan_gene_12157	pan_gene_16004	Glucose	Days_to_anthesis;Glucose	0	0	0	0	0	0	0	0	1	0	0	0	0	0	0	0	0	0	0	0	0	0	0	0	0	0	1	private
pan_gene_12157	pan_gene_17392	Glucose	Glucose	0	0	0	0	0	0	0	0	1	0	0	0	0	0	0	0	0	0	0	0	0	0	0	0	0	0	1	private
pan_gene_12157	pan_gene_5128	Glucose	Boxcox-transformed_leaf_angle;Chlorophyll_A;Chlorophyll_B;Glucose;Starch;Tassel_branch_number	0	0	0	0	0	0	0	0	1	0	0	0	0	0	0	0	0	0	1	0	0	0	0	0	0	0	2	dispensable
pan_gene_12157	pan_gene_60622	Glucose	Glucose	0	0	0	0	0	0	0	0	1	0	0	0	0	0	0	0	0	0	0	0	0	0	0	0	0	0	1	private
pan_gene_1350	pan_gene_16388	Glucose	Glucose;Leaf_width	0	0	0	0	0	0	0	0	1	0	0	0	0	0	0	0	0	0	0	0	0	0	0	0	0	0	1	private
pan_gene_1350	pan_gene_16555	Glucose	Glucose	0	0	0	0	0	0	0	0	1	0	1	0	0	0	0	0	0	0	0	0	0	0	0	0	0	0	2	dispensable
pan_gene_1350	pan_gene_48014	Glucose	Glucose	0	0	0	0	0	0	0	0	1	0	0	0	0	0	0	0	0	0	0	0	0	0	0	0	0	0	1	private
pan_gene_15971	pan_gene_16015	Days_to_silk;Glucose;PCA_of_metabolites:_PC2;Total_amino_acids	Days_to_anthesis;Glucose;Tassel_branch_number	0	0	0	0	0	0	0	0	1	0	0	0	0	0	1	0	0	0	0	0	0	0	0	0	0	0	2	dispensable
pan_gene_16004	pan_gene_16639	Days_to_anthesis;Glucose	Glucose;Tassel_branch_number	0	0	0	0	0	0	0	0	1	0	0	0	0	0	0	0	0	0	0	0	0	0	0	0	0	0	1	private
pan_gene_16004	pan_gene_27616	Days_to_anthesis;Glucose	Glucose	0	0	0	0	0	0	0	0	0	0	0	0	0	0	0	0	0	0	0	0	0	0	0	0	0	1	1	private
pan_gene_16004	pan_gene_60622	Days_to_anthesis;Glucose	Glucose	0	0	0	0	0	0	0	0	1	0	0	0	0	0	0	0	0	0	0	0	0	0	0	0	0	0	1	private
pan_gene_16005	pan_gene_60622	Glucose	Glucose	0	0	0	0	0	0	0	0	1	0	0	0	0	0	0	0	0	0	0	0	0	0	0	0	0	0	1	private
pan_gene_16015	pan_gene_60622	Days_to_anthesis;Glucose;Tassel_branch_number	Glucose	0	0	0	0	0	0	0	0	1	0	0	0	0	0	0	0	0	0	0	0	0	0	0	0	0	0	1	private
pan_gene_16054	pan_gene_16555	Cob_diameter;Days_to_anthesis;Glucose;Nodes_to_ear	Glucose	0	0	0	0	0	0	0	0	1	0	1	0	0	0	0	0	0	0	0	0	0	0	1	0	0	0	3	dispensable
pan_gene_16054	pan_gene_28424	Cob_diameter;Days_to_anthesis;Glucose;Nodes_to_ear	Fructose;Glucose	0	0	0	0	0	0	0	0	1	0	1	0	0	0	0	0	0	1	0	0	1	0	1	0	0	0	5	dispensable
pan_gene_16059	pan_gene_17471	Days_to_anthesis;Glucose	Glucose	0	0	0	0	0	0	0	0	1	0	0	0	0	0	0	0	0	0	0	0	0	0	0	0	0	0	1	private
pan_gene_16096	pan_gene_4407	Glucose	Cob_diameter;Ear_row_number;Glucose;Tassel_length	0	0	0	0	0	0	0	0	1	0	0	0	0	0	0	0	0	0	0	0	0	0	0	0	0	0	1	private
pan_gene_16382	pan_gene_17229	Glucose	Glucose	0	0	0	0	0	0	0	0	1	1	0	0	0	0	0	0	0	0	0	0	0	0	0	0	0	0	2	dispensable
pan_gene_16382	pan_gene_28751	Glucose	Glucose	0	0	0	0	0	0	0	0	1	0	0	0	0	0	0	0	0	0	0	0	0	0	0	0	0	0	1	private
pan_gene_16388	pan_gene_16555	Glucose;Leaf_width	Glucose	0	0	0	0	0	0	0	0	1	0	0	0	0	0	0	0	0	0	0	0	0	0	0	1	0	0	2	dispensable
pan_gene_16388	pan_gene_28424	Glucose;Leaf_width	Fructose;Glucose	0	0	0	0	0	0	0	0	1	0	0	0	0	0	0	0	0	0	0	0	0	0	0	0	0	0	1	private
pan_gene_16388	pan_gene_48014	Glucose;Leaf_width	Glucose	0	0	0	0	0	0	0	0	1	0	0	0	0	0	0	0	0	0	0	0	0	0	0	0	0	0	1	private
pan_gene_16550	pan_gene_24588	Glucose;Northern_Leaf_Blight;Southern_leaf_blight	Boxcox-transformed_leaf_angle;Glucose	0	0	0	0	0	0	0	0	1	0	0	0	0	0	0	0	0	0	0	0	0	0	0	0	0	0	1	private
pan_gene_16550	pan_gene_28423	Glucose;Northern_Leaf_Blight;Southern_leaf_blight	Fructose;Glucose	0	0	0	0	0	0	0	0	1	0	0	0	0	0	0	0	0	0	0	0	0	0	0	0	1	0	2	dispensable
pan_gene_16555	pan_gene_32650	Glucose	Glucose;Tassel_branch_number	0	0	0	0	0	0	0	0	0	0	0	0	1	0	0	0	0	0	0	0	0	0	0	0	0	0	1	private
pan_gene_16555	pan_gene_32857	Glucose	Average_internode_length_(above_ear);Glucose	0	0	0	0	0	0	0	0	1	0	0	0	0	0	0	0	0	0	0	0	0	0	0	0	0	0	1	private
pan_gene_16555	pan_gene_48014	Glucose	Glucose	0	0	0	0	0	0	0	0	1	0	0	0	0	0	0	0	0	0	0	0	0	0	0	0	0	0	1	private
pan_gene_16555	pan_gene_5132	Glucose	Boxcox-transformed_leaf_angle;Glucose	0	0	0	0	0	0	0	0	1	0	0	0	0	0	0	0	0	0	0	0	0	0	0	0	0	0	1	private
pan_gene_16639	pan_gene_5132	Glucose;Tassel_branch_number	Boxcox-transformed_leaf_angle;Glucose	0	0	0	0	0	0	0	0	1	0	0	0	0	0	0	0	0	0	0	0	0	0	0	0	0	0	1	private
pan_gene_16639	pan_gene_60622	Glucose;Tassel_branch_number	Glucose	0	0	0	0	0	0	0	0	1	0	0	0	0	0	0	0	0	0	0	0	0	0	0	0	0	0	1	private
pan_gene_17392	pan_gene_24865	Glucose	100_Kernel_weight;Glucose;Ratio_of_ear_height_to_total_height;Tassel_branch_number	0	0	0	0	0	0	0	0	1	0	1	0	0	0	0	0	0	0	0	1	0	1	0	0	0	1	5	dispensable
pan_gene_17392	pan_gene_5128	Glucose	Boxcox-transformed_leaf_angle;Chlorophyll_A;Chlorophyll_B;Glucose;Starch;Tassel_branch_number	0	0	0	0	0	0	0	0	1	0	0	0	0	0	0	0	0	0	0	0	0	0	0	0	0	0	1	private
pan_gene_17392	pan_gene_5132	Glucose	Boxcox-transformed_leaf_angle;Glucose	0	0	0	0	0	0	0	0	1	0	1	0	0	0	0	0	0	0	0	1	0	0	0	0	0	0	3	dispensable
pan_gene_17392	pan_gene_60622	Glucose	Glucose	0	0	0	0	0	0	0	0	1	0	0	0	0	0	0	0	0	0	0	0	0	0	0	0	0	0	1	private
pan_gene_18174	pan_gene_9190	Glucose	Chlorophyll_A;Glucose;Leaf_length	0	0	0	0	0	0	0	0	1	0	0	1	0	1	0	1	0	0	0	0	0	0	0	0	0	0	4	dispensable
pan_gene_18451	pan_gene_5240	Glucose;Tassel_length	100_Kernel_weight;Boxcox-transformed_leaf_angle;Glucose	0	0	0	0	0	0	0	0	1	0	0	0	0	0	0	0	0	0	1	0	0	1	0	0	1	0	4	dispensable
pan_gene_18599	pan_gene_69254	Glucose	Glucose	0	0	0	0	0	0	0	0	1	0	0	0	0	0	0	0	0	0	0	1	0	0	0	0	0	0	2	dispensable
pan_gene_24389	pan_gene_5118	Average_internode_length_(whole_plant);Glucose	Chlorophyll_A;Glucose	0	0	0	0	0	0	0	0	1	0	0	0	0	0	0	0	0	0	0	0	0	0	0	0	0	0	1	private
pan_gene_24862	pan_gene_29039	Glucose	Glucose	0	0	0	0	0	0	0	0	1	0	0	0	0	0	0	0	0	0	0	0	0	0	0	0	0	0	1	private
pan_gene_24862	pan_gene_9162	Glucose	Days_to_silk;Glucose	0	0	0	0	0	0	0	0	0	0	0	0	0	0	1	0	0	0	0	0	0	0	0	0	0	0	1	private
pan_gene_24865	pan_gene_60622	100_Kernel_weight;Glucose;Ratio_of_ear_height_to_total_height;Tassel_branch_number	Glucose	0	0	0	0	0	0	0	0	1	0	0	0	0	0	0	0	0	0	0	0	0	0	0	0	0	0	1	private
pan_gene_26541	pan_gene_30526	Glucose;Nodes_to_ear	Glucose;Tassel_length	0	0	0	0	0	0	0	0	1	0	0	0	0	0	0	0	0	0	0	0	0	0	0	0	0	0	1	private
pan_gene_27616	pan_gene_66772	Glucose	Glucose;Height_above_ear;Height_per_day_(until_flowering)	0	0	0	0	0	0	0	0	0	0	0	0	0	0	0	0	0	0	0	0	0	0	0	0	0	1	1	private
pan_gene_27620	pan_gene_30526	Anthesis-silking_interval;Glucose	Glucose;Tassel_length	0	0	0	0	0	0	0	0	1	0	0	0	0	0	0	0	0	0	0	0	0	0	0	0	0	0	1	private
pan_gene_27620	pan_gene_62612	Anthesis-silking_interval;Glucose	Glucose	0	0	0	0	0	0	0	0	1	0	0	0	0	0	0	0	0	0	0	0	0	0	0	0	0	0	1	private
pan_gene_28424	pan_gene_32857	Fructose;Glucose	Average_internode_length_(above_ear);Glucose	0	0	0	0	0	0	0	0	1	0	0	0	0	0	0	0	0	0	0	0	0	0	0	0	0	0	1	private
pan_gene_28424	pan_gene_48014	Fructose;Glucose	Glucose	0	0	0	0	0	0	0	0	1	0	0	0	0	0	0	0	0	0	0	0	0	0	0	0	0	0	1	private
pan_gene_28424	pan_gene_5132	Fructose;Glucose	Boxcox-transformed_leaf_angle;Glucose	0	0	0	0	0	0	0	0	1	0	0	0	0	0	0	0	0	0	0	0	0	0	0	0	0	0	1	private
pan_gene_28424	pan_gene_9162	Fructose;Glucose	Days_to_silk;Glucose	0	0	0	0	0	0	0	0	0	0	0	0	0	0	0	0	0	0	0	0	0	0	1	0	0	1	2	dispensable
pan_gene_30526	pan_gene_62612	Glucose;Tassel_length	Glucose	0	0	0	0	0	0	0	0	1	0	0	0	0	0	0	0	0	0	0	0	0	1	0	0	0	0	2	dispensable
pan_gene_32857	pan_gene_5128	Average_internode_length_(above_ear);Glucose	Boxcox-transformed_leaf_angle;Chlorophyll_A;Chlorophyll_B;Glucose;Starch;Tassel_branch_number	0	0	0	0	0	0	0	0	1	1	0	0	0	0	0	0	0	0	1	0	0	1	0	1	1	0	6	dispensable
pan_gene_32857	pan_gene_60622	Average_internode_length_(above_ear);Glucose	Glucose	0	0	0	0	0	0	0	0	1	0	0	0	0	0	0	0	0	0	0	0	0	0	0	0	0	0	1	private
pan_gene_48014	pan_gene_60622	Glucose	Glucose	0	0	0	0	0	0	0	0	1	0	0	0	0	0	0	0	0	0	0	0	0	0	0	0	0	0	1	private
pan_gene_5128	pan_gene_60622	Boxcox-transformed_leaf_angle;Chlorophyll_A;Chlorophyll_B;Glucose;Starch;Tassel_branch_number	Glucose	0	0	0	0	0	0	0	0	1	0	0	0	0	0	0	0	0	0	0	0	0	0	0	0	0	0	1	private
pan_gene_5132	pan_gene_60622	Boxcox-transformed_leaf_angle;Glucose	Glucose	0	0	0	0	0	0	0	0	1	0	0	0	0	0	0	0	0	0	0	0	0	0	0	0	0	0	1	private
pan_gene_5132	pan_gene_9162	Boxcox-transformed_leaf_angle;Glucose	Days_to_silk;Glucose	0	0	0	0	0	0	0	0	0	0	0	0	0	0	0	0	0	0	0	1	0	0	0	0	0	0	1	private
pan_gene_15971	pan_gene_16576	Days_to_silk;Glucose;PCA_of_metabolites:_PC2;Total_amino_acids	Ear_row_number;Glucose	0	0	0	0	0	0	0	0	0	1	0	0	0	0	0	0	0	0	0	0	0	0	0	0	0	0	1	private
pan_gene_15971	pan_gene_17391	Days_to_silk;Glucose;PCA_of_metabolites:_PC2;Total_amino_acids	Glucose	0	0	0	0	0	0	0	0	0	0	0	0	0	0	0	0	0	0	0	0	0	0	0	0	1	0	1	private
pan_gene_16009	pan_gene_16390	Glucose;PCA_of_metabolites:_PC2	Glucose;Leaf_width	0	0	0	0	0	0	0	0	0	1	0	1	0	0	0	0	0	0	0	0	0	0	0	0	0	0	2	dispensable
pan_gene_16009	pan_gene_97202	Glucose;PCA_of_metabolites:_PC2	Fructose;Glucose;Malate;Nodes_per_plant;Total_amino_acids	0	0	0	0	0	0	0	0	0	0	0	1	0	0	0	0	0	0	0	0	0	0	0	0	0	0	1	private
pan_gene_16029	pan_gene_5128	Days_to_silk;Glucose	Boxcox-transformed_leaf_angle;Chlorophyll_A;Chlorophyll_B;Glucose;Starch;Tassel_branch_number	0	0	0	0	0	0	0	0	0	1	0	0	0	0	0	0	0	0	0	0	0	0	0	0	0	0	1	private
pan_gene_16054	pan_gene_17392	Cob_diameter;Days_to_anthesis;Glucose;Nodes_to_ear	Glucose	0	0	0	0	0	0	0	0	0	1	0	0	0	0	0	0	0	0	0	0	0	0	0	0	0	0	1	private
pan_gene_16273	pan_gene_5126	Glucose;Nodes_per_plant	Fructose;Glucose;PCA_of_metabolites:_PC2;Tassel_branch_number	0	0	0	0	0	0	0	0	0	0	0	1	0	0	0	0	0	0	0	0	0	0	1	0	0	0	2	dispensable
pan_gene_16388	pan_gene_16639	Glucose;Leaf_width	Glucose;Tassel_branch_number	0	0	0	0	0	0	0	0	0	0	1	0	0	0	0	0	0	0	0	0	0	0	0	0	0	1	2	dispensable
pan_gene_16390	pan_gene_17229	Glucose;Leaf_width	Glucose	0	0	0	0	0	0	0	0	0	1	0	0	0	0	0	0	0	0	0	0	0	0	0	0	0	0	1	private
pan_gene_17295	pan_gene_24865	Glucose	100_Kernel_weight;Glucose;Ratio_of_ear_height_to_total_height;Tassel_branch_number	0	0	0	0	0	0	0	0	0	1	0	0	0	0	0	0	0	0	0	0	1	0	0	0	0	0	2	dispensable
pan_gene_24293	pan_gene_9158	Glucose	Anthesis-silking_interval;Glucose;Stalk_strength	0	0	0	0	0	0	0	0	0	1	0	1	0	0	0	0	0	0	0	0	0	0	0	0	0	0	2	dispensable
pan_gene_24588	pan_gene_5300	Boxcox-transformed_leaf_angle;Glucose	Chlorophyll_A;Glucose;Stalk_strength	0	0	0	0	0	0	0	0	0	0	0	1	0	0	1	0	0	0	0	0	0	0	0	0	0	0	2	dispensable
pan_gene_32857	pan_gene_62390	Average_internode_length_(above_ear);Glucose	Ear_row_number;Glucose	0	0	0	0	0	0	0	0	0	0	0	0	0	0	0	0	0	0	0	0	0	0	1	0	0	0	1	private
pan_gene_5126	pan_gene_97202	Fructose;Glucose;PCA_of_metabolites:_PC2;Tassel_branch_number	Fructose;Glucose;Malate;Nodes_per_plant;Total_amino_acids	0	0	0	0	0	0	0	0	0	0	0	0	0	0	0	0	0	0	1	0	0	1	0	0	0	0	2	dispensable
pan_gene_5128	pan_gene_62390	Boxcox-transformed_leaf_angle;Chlorophyll_A;Chlorophyll_B;Glucose;Starch;Tassel_branch_number	Ear_row_number;Glucose	0	0	0	0	0	0	0	0	0	0	0	1	0	0	0	0	0	0	0	0	0	0	0	0	0	0	1	private
pan_gene_5128	pan_gene_9054	Boxcox-transformed_leaf_angle;Chlorophyll_A;Chlorophyll_B;Glucose;Starch;Tassel_branch_number	Average_internode_length_(whole_plant);Glucose;Leaf_width	0	0	0	0	0	0	0	0	0	1	0	0	0	0	0	0	0	0	0	0	0	0	0	0	0	0	1	private
pan_gene_11999	pan_gene_5240	Glucose	100_Kernel_weight;Boxcox-transformed_leaf_angle;Glucose	0	0	0	0	0	0	0	0	0	0	1	0	0	0	0	0	0	0	0	0	0	0	0	0	0	0	1	private
pan_gene_12157	pan_gene_9190	Glucose	Chlorophyll_A;Glucose;Leaf_length	0	0	0	0	0	0	0	0	0	0	1	0	0	0	0	0	0	0	0	0	0	0	0	0	0	0	1	private
pan_gene_1350	pan_gene_16015	Glucose	Days_to_anthesis;Glucose;Tassel_branch_number	0	0	0	0	0	0	0	0	0	0	1	0	0	0	0	0	0	0	0	0	0	0	0	0	0	0	1	private
pan_gene_1350	pan_gene_16054	Glucose	Cob_diameter;Days_to_anthesis;Glucose;Nodes_to_ear	0	0	0	0	0	0	0	0	0	0	1	0	0	0	0	0	0	1	0	0	1	0	0	0	0	0	3	dispensable
pan_gene_1350	pan_gene_24865	Glucose	100_Kernel_weight;Glucose;Ratio_of_ear_height_to_total_height;Tassel_branch_number	0	0	0	0	0	0	0	0	0	0	1	1	1	0	0	0	0	0	1	1	0	0	0	0	0	1	6	dispensable
pan_gene_16005	pan_gene_17392	Glucose	Glucose	0	0	0	0	0	0	0	0	0	0	1	0	0	0	0	0	0	0	0	0	0	0	0	1	0	0	2	dispensable
pan_gene_16015	pan_gene_9190	Days_to_anthesis;Glucose;Tassel_branch_number	Chlorophyll_A;Glucose;Leaf_length	0	0	0	0	0	0	0	0	0	0	1	0	0	0	0	0	0	0	0	0	0	0	0	0	0	0	1	private
pan_gene_16029	pan_gene_62390	Days_to_silk;Glucose	Ear_row_number;Glucose	0	0	0	0	0	0	0	0	0	0	0	0	0	0	0	1	0	0	0	0	0	0	1	0	0	0	2	dispensable
pan_gene_16054	pan_gene_5131	Cob_diameter;Days_to_anthesis;Glucose;Nodes_to_ear	Days_to_silk;Fructose;Glucose;Malate;Nodes_per_plant;Total_amino_acids	0	0	0	0	0	0	0	0	0	0	1	0	0	0	0	0	0	0	0	0	0	0	0	0	0	0	1	private
pan_gene_16272	pan_gene_21185	Glucose;Height_per_day_(until_flowering);Plant_height	Average_internode_length_(below_ear);Glucose;Northern_Leaf_Blight	0	0	0	0	0	0	0	0	0	0	1	0	0	0	0	0	0	0	0	0	0	0	0	0	0	0	1	private
pan_gene_16272	pan_gene_9190	Glucose;Height_per_day_(until_flowering);Plant_height	Chlorophyll_A;Glucose;Leaf_length	0	0	0	0	0	0	0	0	0	0	1	0	0	0	0	0	0	0	0	0	0	0	0	1	0	0	2	dispensable
pan_gene_16344	pan_gene_26541	Ear_row_number;Glucose	Glucose;Nodes_to_ear	0	0	0	0	0	0	0	0	0	0	1	1	0	0	1	0	0	1	0	0	1	0	0	0	0	0	5	dispensable
pan_gene_16381	pan_gene_28246	Glucose	Glucose	0	0	0	0	0	0	0	0	0	0	1	0	0	0	0	0	0	0	0	0	0	0	0	0	0	0	1	private
pan_gene_17391	pan_gene_9190	Glucose	Chlorophyll_A;Glucose;Leaf_length	0	0	0	0	0	0	0	0	0	0	1	0	0	0	0	0	0	0	0	0	0	0	0	0	0	0	1	private
pan_gene_17392	pan_gene_17652	Glucose	Glucose	0	0	0	0	0	0	0	0	0	0	1	0	0	0	0	0	0	1	0	0	0	0	0	0	0	0	2	dispensable
pan_gene_17652	pan_gene_24389	Glucose	Average_internode_length_(whole_plant);Glucose	0	0	0	0	0	0	0	0	0	0	1	0	0	0	0	0	0	0	0	0	0	0	0	1	0	0	2	dispensable
pan_gene_27620	pan_gene_5239	Anthesis-silking_interval;Glucose	Glucose	0	0	0	0	0	0	0	0	0	0	1	0	0	0	0	0	0	0	0	0	0	0	0	0	0	0	1	private
pan_gene_32857	pan_gene_9190	Average_internode_length_(above_ear);Glucose	Chlorophyll_A;Glucose;Leaf_length	0	0	0	0	0	0	0	0	0	0	1	0	0	0	0	0	0	0	0	0	0	0	0	0	0	0	1	private
pan_gene_5118	pan_gene_5240	Chlorophyll_A;Glucose	100_Kernel_weight;Boxcox-transformed_leaf_angle;Glucose	0	0	0	0	0	0	0	0	0	0	1	0	0	0	0	0	0	0	0	0	0	0	0	0	0	0	1	private
pan_gene_51387	pan_gene_9054	Average_internode_length_(whole_plant);Glucose;Leaf_width	Average_internode_length_(whole_plant);Glucose;Leaf_width	0	0	0	0	0	0	0	0	0	0	1	0	0	0	0	0	0	0	0	0	0	0	0	0	0	0	1	private
pan_gene_5924	pan_gene_9194	100_Kernel_weight;Glucose	Average_internode_length_(below_ear);Chlorophyll_A;Fructose;Glucose;Nodes_per_plant	0	0	0	0	0	0	0	0	0	0	1	0	0	0	0	0	0	0	0	0	0	0	0	0	0	0	1	private
pan_gene_1350	pan_gene_5132	Glucose	Boxcox-transformed_leaf_angle;Glucose	0	0	0	0	0	0	0	0	0	0	0	1	0	0	0	0	1	0	0	1	0	0	0	0	0	0	3	dispensable
pan_gene_13975	pan_gene_17469	Glucose	Glucose;Height_per_day_(until_flowering);Stalk_strength	0	0	0	0	0	0	0	0	0	0	0	1	0	0	0	0	0	0	0	0	0	0	0	0	0	0	1	private
pan_gene_13975	pan_gene_9194	Glucose	Average_internode_length_(below_ear);Chlorophyll_A;Fructose;Glucose;Nodes_per_plant	0	0	0	0	0	0	0	0	0	0	0	1	0	0	0	0	0	0	0	0	0	0	0	0	0	0	1	private
pan_gene_15971	pan_gene_28424	Days_to_silk;Glucose;PCA_of_metabolites:_PC2;Total_amino_acids	Fructose;Glucose	0	0	0	0	0	0	0	0	0	0	0	1	0	0	1	0	0	0	0	0	0	0	0	0	0	0	2	dispensable
pan_gene_16032	pan_gene_16096	Glucose	Glucose	0	0	0	0	0	0	0	0	0	0	0	1	0	0	0	0	0	0	0	0	0	0	0	0	0	0	1	private
pan_gene_16388	pan_gene_5128	Glucose;Leaf_width	Boxcox-transformed_leaf_angle;Chlorophyll_A;Chlorophyll_B;Glucose;Starch;Tassel_branch_number	0	0	0	0	0	0	0	0	0	0	0	1	0	0	0	0	0	0	1	0	0	0	0	0	0	0	2	dispensable
pan_gene_16390	pan_gene_24390	Glucose;Leaf_width	Glucose;Total_amino_acids	0	0	0	0	0	0	0	0	0	0	0	1	0	0	0	0	0	1	0	0	0	0	0	0	0	0	2	dispensable
pan_gene_16550	pan_gene_62390	Glucose;Northern_Leaf_Blight;Southern_leaf_blight	Ear_row_number;Glucose	0	0	0	0	0	0	0	0	0	0	0	1	0	0	0	0	0	0	0	0	0	0	0	0	0	0	1	private
pan_gene_18174	pan_gene_24865	Glucose	100_Kernel_weight;Glucose;Ratio_of_ear_height_to_total_height;Tassel_branch_number	0	0	0	0	0	0	0	0	0	0	0	1	0	0	0	0	0	0	0	0	0	0	0	0	0	0	1	private
pan_gene_18452	pan_gene_5144	Glucose	Glucose;Tassel_branch_number	0	0	0	0	0	0	0	0	0	0	0	1	0	0	0	0	0	0	0	0	0	0	0	0	0	0	1	private
pan_gene_24865	pan_gene_9190	100_Kernel_weight;Glucose;Ratio_of_ear_height_to_total_height;Tassel_branch_number	Chlorophyll_A;Glucose;Leaf_length	0	0	0	0	0	0	0	0	0	0	0	1	0	0	0	0	0	0	0	0	0	0	0	0	0	0	1	private
pan_gene_28189	pan_gene_5300	Glucose	Chlorophyll_A;Glucose;Stalk_strength	0	0	0	0	0	0	0	0	0	0	0	1	0	0	0	0	0	0	0	0	0	0	1	0	0	0	2	dispensable
pan_gene_30881	pan_gene_9162	Average_internode_length_(below_ear);Chlorophyll_A;Glucose	Days_to_silk;Glucose	0	0	0	0	0	0	0	0	0	0	0	1	0	0	0	0	0	0	0	0	0	0	0	0	0	0	1	private
pan_gene_15971	pan_gene_16403	Days_to_silk;Glucose;PCA_of_metabolites:_PC2;Total_amino_acids	Average_internode_length_(below_ear);Average_internode_length_(whole_plant);Glucose	0	0	0	0	0	0	0	0	0	0	0	0	1	0	0	0	0	0	0	0	0	0	0	0	0	0	1	private
pan_gene_16005	pan_gene_32650	Glucose	Glucose;Tassel_branch_number	0	0	0	0	0	0	0	0	0	0	0	0	1	0	0	0	0	0	0	0	0	0	0	0	0	0	1	private
pan_gene_16009	pan_gene_3861	Glucose;PCA_of_metabolites:_PC2	Average_internode_length_(whole_plant);Ear_height;Glucose;Plant_height;Protein	0	0	0	0	0	0	0	0	0	0	0	0	1	0	0	0	0	0	0	0	0	0	0	0	0	0	1	private
pan_gene_16272	pan_gene_16576	Glucose;Height_per_day_(until_flowering);Plant_height	Ear_row_number;Glucose	0	0	0	0	0	0	0	0	0	0	0	0	0	0	0	0	0	0	1	0	0	0	0	0	0	0	1	private
pan_gene_16403	pan_gene_17391	Average_internode_length_(below_ear);Average_internode_length_(whole_plant);Glucose	Glucose	0	0	0	0	0	0	0	0	0	0	0	0	1	0	0	0	0	0	0	0	0	0	0	1	0	0	2	dispensable
pan_gene_24865	pan_gene_32650	100_Kernel_weight;Glucose;Ratio_of_ear_height_to_total_height;Tassel_branch_number	Glucose;Tassel_branch_number	0	0	0	0	0	0	0	0	0	0	0	0	1	0	0	0	0	0	0	0	0	0	0	0	0	0	1	private
pan_gene_9132	pan_gene_9190	Anthesis-silking_interval;Days_to_anthesis;Ear_height;Glucose;Leaf_length;Southern_leaf_blight;Stalk_strength	Chlorophyll_A;Glucose;Leaf_length	0	0	0	0	0	0	0	0	0	0	0	0	1	0	0	0	0	0	0	0	0	0	0	0	0	0	1	private
pan_gene_16273	pan_gene_17470	Glucose;Nodes_per_plant	Glucose;Plant_height	0	0	0	0	0	0	0	0	0	0	0	0	0	1	0	0	0	0	0	0	0	0	0	0	0	0	1	private
pan_gene_16345	pan_gene_9190	Glucose	Chlorophyll_A;Glucose;Leaf_length	0	0	0	0	0	0	0	0	0	0	0	0	0	1	0	0	0	0	0	0	0	0	0	0	0	0	1	private
pan_gene_24862	pan_gene_24870	Glucose	Days_to_silk;Glucose	0	0	0	0	0	0	0	0	0	0	0	0	0	1	0	0	0	0	0	0	0	0	0	0	0	0	1	private
pan_gene_24869	pan_gene_9190	Glucose	Chlorophyll_A;Glucose;Leaf_length	0	0	0	0	0	0	0	0	0	0	0	0	0	1	0	0	0	0	0	0	0	0	0	0	0	0	1	private
pan_gene_32857	pan_gene_66772	Average_internode_length_(above_ear);Glucose	Glucose;Height_above_ear;Height_per_day_(until_flowering)	0	0	0	0	0	0	0	0	0	0	0	0	0	1	0	0	0	0	1	0	0	0	1	0	0	1	4	dispensable
pan_gene_12157	pan_gene_19331	Glucose	Glucose;Height_above_ear;Ratio_of_ear_height_to_total_height	0	0	0	0	0	0	0	0	0	0	0	0	0	0	1	0	0	0	0	0	0	0	0	0	0	0	1	private
pan_gene_12157	pan_gene_28424	Glucose	Fructose;Glucose	0	0	0	0	0	0	0	0	0	0	0	0	0	0	1	0	0	0	0	0	0	0	0	0	0	0	1	private
pan_gene_1350	pan_gene_66772	Glucose	Glucose;Height_above_ear;Height_per_day_(until_flowering)	0	0	0	0	0	0	0	0	0	0	0	0	0	0	1	0	0	0	0	0	0	0	0	0	0	0	1	private
pan_gene_15971	pan_gene_19331	Days_to_silk;Glucose;PCA_of_metabolites:_PC2;Total_amino_acids	Glucose;Height_above_ear;Ratio_of_ear_height_to_total_height	0	0	0	0	0	0	0	0	0	0	0	0	0	0	1	0	0	0	0	0	0	0	0	0	0	0	1	private
pan_gene_15971	pan_gene_32650	Days_to_silk;Glucose;PCA_of_metabolites:_PC2;Total_amino_acids	Glucose;Tassel_branch_number	0	0	0	0	0	0	0	0	0	0	0	0	0	0	1	0	0	0	0	0	0	0	0	0	0	0	1	private
pan_gene_16274	pan_gene_27620	Glucose;Nodes_per_plant	Anthesis-silking_interval;Glucose	0	0	0	0	0	0	0	0	0	0	0	0	0	0	1	0	0	0	1	0	1	0	0	0	0	0	3	dispensable
pan_gene_16403	pan_gene_19331	Average_internode_length_(below_ear);Average_internode_length_(whole_plant);Glucose	Glucose;Height_above_ear;Ratio_of_ear_height_to_total_height	0	0	0	0	0	0	0	0	0	0	0	0	0	0	1	0	0	0	0	0	0	0	0	0	0	0	1	private
pan_gene_28189	pan_gene_9198	Glucose	Average_internode_length_(below_ear);Average_internode_length_(whole_plant);Ear_height;Glucose;Height_above_ear;Leaf_length;Nodes_per_plant;Nodes_to_ear;PCA_of_metabolites:_PC1;Ratio_of_ear_height_to_total_height;Southern_leaf_blight	0	0	0	0	0	0	0	0	0	0	0	0	0	0	1	0	0	0	0	0	0	0	0	0	0	0	1	private
pan_gene_30762	pan_gene_97231	Glucose;Height_per_day_(until_flowering);Nodes_above_ear;Plant_height	100_Kernel_weight;Average_internode_length_(whole_plant);Glucose	0	0	0	0	0	0	0	0	0	0	0	0	0	0	1	0	0	0	0	0	1	0	0	0	0	0	2	dispensable
pan_gene_11999	pan_gene_16096	Glucose	Glucose	0	0	0	0	0	0	0	0	0	0	0	0	0	0	0	1	0	0	0	0	0	0	0	0	0	0	1	private
pan_gene_16379	pan_gene_5126	Glucose;Ratio_of_ear_height_to_total_height	Fructose;Glucose;PCA_of_metabolites:_PC2;Tassel_branch_number	0	0	0	0	0	0	0	0	0	0	0	0	0	0	0	0	0	0	0	0	0	0	0	0	0	1	1	private
pan_gene_16639	pan_gene_66772	Glucose;Tassel_branch_number	Glucose;Height_above_ear;Height_per_day_(until_flowering)	0	0	0	0	0	0	0	0	0	0	0	0	0	0	0	1	0	0	0	0	0	0	0	0	0	0	1	private
pan_gene_17227	pan_gene_62390	Glucose	Ear_row_number;Glucose	0	0	0	0	0	0	0	0	0	0	0	0	0	0	0	1	0	0	0	0	0	0	0	0	0	0	1	private
pan_gene_17229	pan_gene_18174	Glucose	Glucose	0	0	0	0	0	0	0	0	0	0	0	0	0	0	0	1	0	0	0	0	0	0	0	0	0	0	1	private
pan_gene_17229	pan_gene_24869	Glucose	Glucose	0	0	0	0	0	0	0	0	0	0	0	0	0	0	0	1	0	0	0	0	0	0	0	0	0	0	1	private
pan_gene_17229	pan_gene_5131	Glucose	Days_to_silk;Fructose;Glucose;Malate;Nodes_per_plant;Total_amino_acids	0	0	0	0	0	0	0	0	0	0	0	0	0	0	0	1	0	0	0	0	0	0	0	0	0	0	1	private
pan_gene_24249	pan_gene_28242	Glucose	Glucose	0	0	0	0	0	0	0	0	0	0	0	0	0	0	0	1	0	1	0	0	0	0	0	0	0	0	2	dispensable
pan_gene_9061	pan_gene_97231	Ear_height;Fructose;Glucose;PCA_of_metabolites:_PC2	100_Kernel_weight;Average_internode_length_(whole_plant);Glucose	0	0	0	0	0	0	0	0	0	0	0	0	0	0	0	1	0	0	0	0	0	0	0	0	0	0	1	private
pan_gene_13975	pan_gene_24249	Glucose	Glucose	0	0	0	0	0	0	0	0	0	0	0	0	0	0	0	0	1	1	0	0	0	0	0	0	0	0	2	dispensable
pan_gene_16005	pan_gene_18174	Glucose	Glucose	0	0	0	0	0	0	0	0	0	0	0	0	0	0	0	0	1	0	0	0	0	0	0	0	0	0	1	private
pan_gene_16096	pan_gene_9182	Glucose	Average_internode_length_(below_ear);Glucose	0	0	0	0	0	0	0	0	0	0	0	0	0	0	0	0	1	0	0	0	0	0	0	1	0	0	2	dispensable
pan_gene_16344	pan_gene_30526	Ear_row_number;Glucose	Glucose;Tassel_length	0	0	0	0	0	0	0	0	0	0	0	0	0	0	0	0	1	0	0	0	0	0	0	0	0	0	1	private
pan_gene_16403	pan_gene_67752	Average_internode_length_(below_ear);Average_internode_length_(whole_plant);Glucose	Glucose;Southern_leaf_blight;Stalk_strength	0	0	0	0	0	0	0	0	0	0	0	0	0	0	0	0	1	0	0	0	0	0	0	0	0	0	1	private
pan_gene_17652	pan_gene_18174	Glucose	Glucose	0	0	0	0	0	0	0	0	0	0	0	0	0	0	0	0	1	0	0	1	0	0	0	0	0	0	2	dispensable
pan_gene_10187	pan_gene_27616	Glucose	Glucose	0	0	0	0	0	0	0	0	0	0	0	0	0	0	0	0	0	0	0	0	0	0	0	0	0	1	1	private
pan_gene_1350	pan_gene_16272	Glucose	Glucose;Height_per_day_(until_flowering);Plant_height	0	0	0	0	0	0	0	0	0	0	0	0	0	0	0	0	0	1	0	0	0	0	0	0	0	0	1	private
pan_gene_16029	pan_gene_17652	Days_to_silk;Glucose	Glucose	0	0	0	0	0	0	0	0	0	0	0	0	0	0	0	0	0	1	0	0	0	0	0	0	0	0	1	private
pan_gene_16029	pan_gene_9162	Days_to_silk;Glucose	Days_to_silk;Glucose	0	0	0	0	0	0	0	0	0	0	0	0	0	0	0	0	0	0	0	0	0	0	1	0	0	0	1	private
pan_gene_16054	pan_gene_9162	Cob_diameter;Days_to_anthesis;Glucose;Nodes_to_ear	Days_to_silk;Glucose	0	0	0	0	0	0	0	0	0	0	0	0	0	0	0	0	0	0	0	0	0	0	1	0	0	0	1	private
pan_gene_16272	pan_gene_28424	Glucose;Height_per_day_(until_flowering);Plant_height	Fructose;Glucose	0	0	0	0	0	0	0	0	0	0	0	0	0	0	0	0	0	1	0	0	0	0	0	0	0	0	1	private
pan_gene_18452	pan_gene_24249	Glucose	Glucose	0	0	0	0	0	0	0	0	0	0	0	0	0	0	0	0	0	1	0	0	0	0	0	0	0	0	1	private
pan_gene_16381	pan_gene_5119	Glucose	Boxcox-transformed_leaf_angle;Glucose;Tassel_branch_number	0	0	0	0	0	0	0	0	0	0	0	0	0	0	0	0	0	0	1	0	0	0	1	0	0	0	2	dispensable
pan_gene_16382	pan_gene_16577	Glucose	Glucose	0	0	0	0	0	0	0	0	0	0	0	0	0	0	0	0	0	0	1	0	0	0	0	0	0	0	1	private
pan_gene_24249	pan_gene_30880	Glucose	Fructose;Glucose;Nodes_per_plant	0	0	0	0	0	0	0	0	0	0	0	0	0	0	0	0	0	0	1	0	0	0	0	0	0	0	1	private
pan_gene_32857	pan_gene_5131	Average_internode_length_(above_ear);Glucose	Days_to_silk;Fructose;Glucose;Malate;Nodes_per_plant;Total_amino_acids	0	0	0	0	0	0	0	0	0	0	0	0	0	0	0	0	0	0	1	0	1	0	0	0	0	0	2	dispensable
pan_gene_5119	pan_gene_5249	Boxcox-transformed_leaf_angle;Glucose;Tassel_branch_number	100_Kernel_weight;Average_internode_length_(whole_plant);Glucose;Height_per_day_(until_flowering)	0	0	0	0	0	0	0	0	0	0	0	0	0	0	0	0	0	0	1	0	0	0	0	0	0	0	1	private
pan_gene_5144	pan_gene_9198	Glucose;Tassel_branch_number	Average_internode_length_(below_ear);Average_internode_length_(whole_plant);Ear_height;Glucose;Height_above_ear;Leaf_length;Nodes_per_plant;Nodes_to_ear;PCA_of_metabolites:_PC1;Ratio_of_ear_height_to_total_height;Southern_leaf_blight	0	0	0	0	0	0	0	0	0	0	0	0	0	0	0	0	0	0	1	0	0	0	0	0	0	0	1	private
pan_gene_1350	pan_gene_17392	Glucose	Glucose	0	0	0	0	0	0	0	0	0	0	0	0	0	0	0	0	0	0	0	1	0	0	0	0	0	0	1	private
pan_gene_16274	pan_gene_5122	Glucose;Nodes_per_plant	Average_internode_length_(above_ear);Glucose	0	0	0	0	0	0	0	0	0	0	0	0	0	0	0	0	0	0	0	1	0	0	0	0	0	0	1	private
pan_gene_16382	pan_gene_63378	Glucose	Ear_height;Ear_row_number;Glucose;Nodes_to_ear;Ratio_of_ear_height_to_total_height	0	0	0	0	0	0	0	0	0	0	0	0	0	0	0	0	0	0	0	0	0	0	1	0	0	0	1	private
pan_gene_17295	pan_gene_17652	Glucose	Glucose	0	0	0	0	0	0	0	0	0	0	0	0	0	0	0	0	0	0	0	1	1	0	0	0	0	0	2	dispensable
pan_gene_21185	pan_gene_5131	Average_internode_length_(below_ear);Glucose;Northern_Leaf_Blight	Days_to_silk;Fructose;Glucose;Malate;Nodes_per_plant;Total_amino_acids	0	0	0	0	0	0	0	0	0	0	0	0	0	0	0	0	0	0	0	1	0	0	0	0	0	1	2	dispensable
pan_gene_24293	pan_gene_25998	Glucose	Glucose	0	0	0	0	0	0	0	0	0	0	0	0	0	0	0	0	0	0	0	1	0	0	0	0	0	0	1	private
pan_gene_5131	pan_gene_9162	Days_to_silk;Fructose;Glucose;Malate;Nodes_per_plant;Total_amino_acids	Days_to_silk;Glucose	0	0	0	0	0	0	0	0	0	0	0	0	0	0	0	0	0	0	0	1	0	0	0	0	0	0	1	private
pan_gene_14954	pan_gene_16727	Glucose	Glucose	0	0	0	0	0	0	0	0	0	0	0	0	0	0	0	0	0	0	0	0	1	0	0	0	0	0	1	private
pan_gene_16004	pan_gene_16009	Days_to_anthesis;Glucose	Glucose;PCA_of_metabolites:_PC2	0	0	0	0	0	0	0	0	0	0	0	0	0	0	0	0	0	0	0	0	1	0	0	0	0	0	1	private
pan_gene_16029	pan_gene_99862	Days_to_silk;Glucose	Glucose	0	0	0	0	0	0	0	0	0	0	0	0	0	0	0	0	0	0	0	0	1	0	0	0	0	0	1	private
pan_gene_16344	pan_gene_32857	Ear_row_number;Glucose	Average_internode_length_(above_ear);Glucose	0	0	0	0	0	0	0	0	0	0	0	0	0	0	0	0	0	0	0	0	1	0	0	0	0	0	1	private
pan_gene_25998	pan_gene_5117	Glucose	Glucose;Tassel_branch_number	0	0	0	0	0	0	0	0	0	0	0	0	0	0	0	0	0	0	0	0	1	0	0	0	0	0	1	private
pan_gene_27620	pan_gene_99866	Anthesis-silking_interval;Glucose	Glucose	0	0	0	0	0	0	0	0	0	0	0	0	0	0	0	0	0	0	0	0	1	0	0	0	0	0	1	private
pan_gene_3861	pan_gene_5129	Average_internode_length_(whole_plant);Ear_height;Glucose;Plant_height;Protein	Boxcox-transformed_leaf_angle;Glucose;PCA_of_metabolites:_PC2;Tassel_branch_number;Tassel_length	0	0	0	0	0	0	0	0	0	0	0	0	0	0	0	0	0	0	0	0	1	0	0	0	0	0	1	private
pan_gene_5129	pan_gene_99866	Boxcox-transformed_leaf_angle;Glucose;PCA_of_metabolites:_PC2;Tassel_branch_number;Tassel_length	Glucose	0	0	0	0	0	0	0	0	0	0	0	0	0	0	0	0	0	0	0	0	1	0	0	0	0	0	1	private
pan_gene_66772	pan_gene_9162	Glucose;Height_above_ear;Height_per_day_(until_flowering)	Days_to_silk;Glucose	0	0	0	0	0	0	0	0	0	0	0	0	0	0	0	0	0	0	0	0	0	0	1	0	0	0	1	private
pan_gene_101723	pan_gene_16727	100_Kernel_weight;Glucose;Ratio_of_ear_height_to_total_height	Glucose	0	0	0	0	0	0	0	0	0	0	0	0	0	0	0	0	0	0	0	0	0	1	0	0	0	0	1	private
pan_gene_101723	pan_gene_17652	100_Kernel_weight;Glucose;Ratio_of_ear_height_to_total_height	Glucose	0	0	0	0	0	0	0	0	0	0	0	0	0	0	0	0	0	0	0	0	0	1	0	0	0	0	1	private
pan_gene_11990	pan_gene_24389	Glucose;Protein;Tassel_branch_number	Average_internode_length_(whole_plant);Glucose	0	0	0	0	0	0	0	0	0	0	0	0	0	0	0	0	0	0	0	0	0	1	0	0	0	0	1	private
pan_gene_11999	pan_gene_4407	Glucose	Cob_diameter;Ear_row_number;Glucose;Tassel_length	0	0	0	0	0	0	0	0	0	0	0	0	0	0	0	0	0	0	0	0	0	1	0	1	0	0	2	dispensable
pan_gene_11999	pan_gene_5118	Glucose	Chlorophyll_A;Glucose	0	0	0	0	0	0	0	0	0	0	0	0	0	0	0	0	0	0	0	0	0	1	0	0	0	0	1	private
pan_gene_12037	pan_gene_6726	Cob_diameter;Glucose	Glucose	0	0	0	0	0	0	0	0	0	0	0	0	0	0	0	0	0	0	0	0	0	1	0	0	0	0	1	private
pan_gene_15971	pan_gene_21185	Days_to_silk;Glucose;PCA_of_metabolites:_PC2;Total_amino_acids	Average_internode_length_(below_ear);Glucose;Northern_Leaf_Blight	0	0	0	0	0	0	0	0	0	0	0	0	0	0	0	0	0	0	0	0	0	1	0	0	0	0	1	private
pan_gene_16004	pan_gene_16029	Days_to_anthesis;Glucose	Days_to_silk;Glucose	0	0	0	0	0	0	0	0	0	0	0	0	0	0	0	0	0	0	0	0	0	1	0	0	0	0	1	private
pan_gene_16005	pan_gene_9190	Glucose	Chlorophyll_A;Glucose;Leaf_length	0	0	0	0	0	0	0	0	0	0	0	0	0	0	0	0	0	0	0	0	0	1	0	1	0	1	3	dispensable
pan_gene_16029	pan_gene_9190	Days_to_silk;Glucose	Chlorophyll_A;Glucose;Leaf_length	0	0	0	0	0	0	0	0	0	0	0	0	0	0	0	0	0	0	0	0	0	1	0	1	0	0	2	dispensable
pan_gene_16727	pan_gene_17652	Glucose	Glucose	0	0	0	0	0	0	0	0	0	0	0	0	0	0	0	0	0	0	0	0	0	1	0	0	0	0	1	private
pan_gene_16727	pan_gene_5132	Glucose	Boxcox-transformed_leaf_angle;Glucose	0	0	0	0	0	0	0	0	0	0	0	0	0	0	0	0	0	0	0	0	0	1	0	0	0	0	1	private
pan_gene_18451	pan_gene_4407	Glucose;Tassel_length	Cob_diameter;Ear_row_number;Glucose;Tassel_length	0	0	0	0	0	0	0	0	0	0	0	0	0	0	0	0	0	0	0	0	0	1	0	0	0	0	1	private
pan_gene_18451	pan_gene_5118	Glucose;Tassel_length	Chlorophyll_A;Glucose	0	0	0	0	0	0	0	0	0	0	0	0	0	0	0	0	0	0	0	0	0	1	0	0	0	1	2	dispensable
pan_gene_30763	pan_gene_9054	Glucose;Height_per_day_(until_flowering);Plant_height	Average_internode_length_(whole_plant);Glucose;Leaf_width	0	0	0	0	0	0	0	0	0	0	0	0	0	0	0	0	0	0	0	0	0	1	0	0	0	0	1	private
pan_gene_4407	pan_gene_5118	Cob_diameter;Ear_row_number;Glucose;Tassel_length	Chlorophyll_A;Glucose	0	0	0	0	0	0	0	0	0	0	0	0	0	0	0	0	0	0	0	0	0	1	0	0	0	0	1	private
pan_gene_11990	pan_gene_17652	Glucose;Protein;Tassel_branch_number	Glucose	0	0	0	0	0	0	0	0	0	0	0	0	0	0	0	0	0	0	0	0	0	0	0	1	0	0	1	private
pan_gene_15939	pan_gene_9054	Days_to_anthesis;Glucose	Average_internode_length_(whole_plant);Glucose;Leaf_width	0	0	0	0	0	0	0	0	0	0	0	0	0	0	0	0	0	0	0	0	0	0	1	0	0	0	1	private
pan_gene_16015	pan_gene_9162	Days_to_anthesis;Glucose;Tassel_branch_number	Days_to_silk;Glucose	0	0	0	0	0	0	0	0	0	0	0	0	0	0	0	0	0	0	0	0	0	0	1	0	0	0	1	private
pan_gene_16029	pan_gene_28424	Days_to_silk;Glucose	Fructose;Glucose	0	0	0	0	0	0	0	0	0	0	0	0	0	0	0	0	0	0	0	0	0	0	1	0	0	0	1	private
pan_gene_16032	pan_gene_24870	Glucose	Days_to_silk;Glucose	0	0	0	0	0	0	0	0	0	0	0	0	0	0	0	0	0	0	0	0	0	0	1	0	0	0	1	private
pan_gene_16555	pan_gene_66772	Glucose	Glucose;Height_above_ear;Height_per_day_(until_flowering)	0	0	0	0	0	0	0	0	0	0	0	0	0	0	0	0	0	0	0	0	0	0	1	0	0	1	2	dispensable
pan_gene_16727	pan_gene_18599	Glucose	Glucose	0	0	0	0	0	0	0	0	0	0	0	0	0	0	0	0	0	0	0	0	0	0	1	0	0	0	1	private
pan_gene_28423	pan_gene_5239	Fructose;Glucose	Glucose	0	0	0	0	0	0	0	0	0	0	0	0	0	0	0	0	0	0	0	0	0	0	1	0	0	0	1	private
pan_gene_5239	pan_gene_5240	Glucose	100_Kernel_weight;Boxcox-transformed_leaf_angle;Glucose	0	0	0	0	0	0	0	0	0	0	0	0	0	0	0	0	0	0	0	0	0	0	1	0	0	0	1	private
pan_gene_62390	pan_gene_66772	Ear_row_number;Glucose	Glucose;Height_above_ear;Height_per_day_(until_flowering)	0	0	0	0	0	0	0	0	0	0	0	0	0	0	0	0	0	0	0	0	0	0	1	0	0	0	1	private
pan_gene_62390	pan_gene_9162	Ear_row_number;Glucose	Days_to_silk;Glucose	0	0	0	0	0	0	0	0	0	0	0	0	0	0	0	0	0	0	0	0	0	0	1	0	0	0	1	private
pan_gene_101723	pan_gene_11990	100_Kernel_weight;Glucose;Ratio_of_ear_height_to_total_height	Glucose;Protein;Tassel_branch_number	0	0	0	0	0	0	0	0	0	0	0	0	0	0	0	0	0	0	0	0	0	0	0	1	0	0	1	private
pan_gene_12157	pan_gene_15939	Glucose	Days_to_anthesis;Glucose	0	0	0	0	0	0	0	0	0	0	0	0	0	0	0	0	0	0	0	0	0	0	0	1	0	0	1	private
pan_gene_16403	pan_gene_16639	Average_internode_length_(below_ear);Average_internode_length_(whole_plant);Glucose	Glucose;Tassel_branch_number	0	0	0	0	0	0	0	0	0	0	0	0	0	0	0	0	0	0	0	0	0	0	0	1	0	0	1	private
pan_gene_16615	pan_gene_5239	Glucose	Glucose	0	0	0	0	0	0	0	0	0	0	0	0	0	0	0	0	0	0	0	0	0	0	0	1	0	0	1	private
pan_gene_17229	pan_gene_24389	Glucose	Average_internode_length_(whole_plant);Glucose	0	0	0	0	0	0	0	0	0	0	0	0	0	0	0	0	0	0	0	0	0	0	0	1	0	0	1	private
pan_gene_28751	pan_gene_62390	Glucose	Ear_row_number;Glucose	0	0	0	0	0	0	0	0	0	0	0	0	0	0	0	0	0	0	0	0	0	0	0	1	0	0	1	private
pan_gene_5132	pan_gene_5300	Boxcox-transformed_leaf_angle;Glucose	Chlorophyll_A;Glucose;Stalk_strength	0	0	0	0	0	0	0	0	0	0	0	0	0	0	0	0	0	0	0	0	0	0	0	1	0	0	1	private
pan_gene_5300	pan_gene_5673	Chlorophyll_A;Glucose;Stalk_strength	Chlorophyll_A;Glucose;Starch	0	0	0	0	0	0	0	0	0	0	0	0	0	0	0	0	0	0	0	0	0	0	0	1	0	0	1	private
pan_gene_17392	pan_gene_4407	Glucose	Cob_diameter;Ear_row_number;Glucose;Tassel_length	0	0	0	0	0	0	0	0	0	0	0	0	0	0	0	0	0	0	0	0	0	0	0	0	1	0	1	private
pan_gene_21185	pan_gene_66772	Average_internode_length_(below_ear);Glucose;Northern_Leaf_Blight	Glucose;Height_above_ear;Height_per_day_(until_flowering)	0	0	0	0	0	0	0	0	0	0	0	0	0	0	0	0	0	0	0	0	0	0	0	0	1	0	1	private
pan_gene_28189	pan_gene_28423	Glucose	Fructose;Glucose	0	0	0	0	0	0	0	0	0	0	0	0	0	0	0	0	0	0	0	0	0	0	0	0	1	0	1	private
pan_gene_15939	pan_gene_97231	Days_to_anthesis;Glucose	100_Kernel_weight;Average_internode_length_(whole_plant);Glucose	0	0	0	0	0	0	0	0	0	0	0	0	0	0	0	0	0	0	0	0	0	0	0	0	0	1	1	private
pan_gene_16004	pan_gene_21185	Days_to_anthesis;Glucose	Average_internode_length_(below_ear);Glucose;Northern_Leaf_Blight	0	0	0	0	0	0	0	0	0	0	0	0	0	0	0	0	0	0	0	0	0	0	0	0	0	1	1	private
pan_gene_16005	pan_gene_28424	Glucose	Fructose;Glucose	0	0	0	0	0	0	0	0	0	0	0	0	0	0	0	0	0	0	0	0	0	0	0	0	0	1	1	private
pan_gene_18451	pan_gene_27620	Glucose;Tassel_length	Anthesis-silking_interval;Glucose	0	0	0	0	0	0	0	0	0	0	0	0	0	0	0	0	0	0	0	0	0	0	0	0	0	1	1	private
pan_gene_23657	pan_gene_30762	Cob_diameter;Glucose	Glucose;Height_per_day_(until_flowering);Nodes_above_ear;Plant_height	0	0	0	0	0	0	0	0	0	0	0	0	0	0	0	0	0	0	0	0	0	0	0	0	0	1	1	private
pan_gene_23657	pan_gene_97231	Cob_diameter;Glucose	100_Kernel_weight;Average_internode_length_(whole_plant);Glucose	0	0	0	0	0	0	0	0	0	0	0	0	0	0	0	0	0	0	0	0	0	0	0	0	0	1	1	private
pan_gene_24293	pan_gene_30880	Glucose	Fructose;Glucose;Nodes_per_plant	0	0	0	0	0	0	0	0	0	0	0	0	0	0	0	0	0	0	0	0	0	0	0	0	0	1	1	private
pan_gene_24869	pan_gene_97231	Glucose	100_Kernel_weight;Average_internode_length_(whole_plant);Glucose	0	0	0	0	0	0	0	0	0	0	0	0	0	0	0	0	0	0	0	0	0	0	0	0	0	1	1	private
pan_gene_24972	pan_gene_30880	Days_to_anthesis;Glucose;PCA_of_metabolites:_PC2	Fructose;Glucose;Nodes_per_plant	0	0	0	0	0	0	0	0	0	0	0	0	0	0	0	0	0	0	0	0	0	0	0	0	0	1	1	private
pan_gene_27620	pan_gene_5122	Anthesis-silking_interval;Glucose	Average_internode_length_(above_ear);Glucose	0	0	0	0	0	0	0	0	0	0	0	0	0	0	0	0	0	0	0	0	0	0	0	0	0	1	1	private
pan_gene_28751	pan_gene_66772	Glucose	Glucose;Height_above_ear;Height_per_day_(until_flowering)	0	0	0	0	0	0	0	0	0	0	0	0	0	0	0	0	0	0	0	0	0	0	0	0	0	1	1	private
